# Supplementary material for: Unique sperm haplotypes are associated with phenotypically different sperm subpopulations in Astyanax fish
Source: BMC Biol. 2018 Jul 5;16:72. doi: 10.1186/s12915-018-0538-z (PMC6032774; doi:10.1186/s12915-018-0538-z)
Supplement: Supplementary file 2 — Excel workbook which enumerates the phenotypes and numbers of sperm, as single cells or clusters of cells in untreated and dye-treated samples. (XLSX 11 kb) [file 12915_2018_538_MOESM2_ESM.xlsx]

## Sheet: Dye increases clustering
Additional File 2
Hoechst 33342 dye treatment increases the number of sperm cells that cluster and also increases the numbers of dark, necrotic cells.
							Clusters of:	Clusters of:	Clusters of:	Clusters of:	% Doubletons	% Tripletons
				Whole	Translucent	Necrotic	Two	Three	Four	>Four
	2017-10-29	Expt 1	No Dye	100	99	5	1				0.487805	0
			Dye	17	56	73	18	1			10.9091	0.606061
	2017-11-09	Expt 2	No Dye	421	176	2	9	1			1.47783	0.164204
			Dye	86	429	193	179	41	25	11	18.5685	4.25311
				W_T_N	Sing vs Clusters
		Expt 1	χ2 =	123.88	19.64				% Doubletons	% Tripletons
			df =	2	1	2017-10-29	Expt 1	No Dye	0.487805	0
			p =	<0.0001	<0.0001			Dye	10.9091	0.606061
						2017-11-09	Expt 2	No Dye	1.47783	0.164204
		Expt 2	χ2 =	508.68	62.94			Dye	18.5685	4.25311
			df =	2	1
			p =	<0.0001	<0.0001

## Sheet: Dark cells in clusters
Dark, necrotic cells are disproportionately represented in clusters of cells in comparison to single cells.
Data for dye treated cells in experiments 1 and 2.
				Cell Morphology
		Dye Treated	Expt 1	Dark	Translucent		Proportion Dark
			Cluster	26	10		0.722222
			Singlet	73	73		0.5
			χ2 =	4.89
			df =	1
			p =	0.027
		Dye Treated	Expt 2	Dark	Translucent		Proportion Dark
			Clusters	234	407		0.365055
			Singlets	193	515		0.272599
			χ2 =	12.87
			df =	1
			p =	0.0003
