# Supplementary material for: Unique sperm haplotypes are associated with phenotypically different sperm subpopulations in Astyanax fish
Source: BMC Biol. 2018 Jul 5;16:72. doi: 10.1186/s12915-018-0538-z (PMC6032774; doi:10.1186/s12915-018-0538-z)
Supplement: Supplementary file 4 — Excel workbooks that were used for the simulation experiments. Each file has an overview sheet that details the analysis structure. (XLSM 589 kb) [file 12915_2018_538_MOESM4_ESM.xlsm]

## Sheet: Overview
	This file has nine active worksheets. Three of them generate haplotypes of "mc1r" and "oca2" using the =rand() function,
	which returns a random number from a uniform distribution between 0 and 1. The other six were used for data analyses.
	The data generation worksheets specify the degree of bias in the generated data. ".300" denotes a dataset with the two HET
	haplotypes each at 30% and the two HOM haplotypes each at 20%. For the ".275" sheets the percentages of HET and HOM were
	27.5% and 22.5%, respectively. The ".250" data were unbiased, with all haplotypes having equal (25%) input frequencies.
	Columns C through M assign the haplotypes randomly while columns N through W facilitate their tally.
	With Macros enabled, pressing Ctrl+g on a data generation worksheet will simulate 200 sets of 10 haplotypes and extract
	from each set the proportions of cave alleles at the two loci. This is the point at which the haplotypic information is discarded.
	Data from the stacks were transferred manually and repeatedly into columns AC and AD, until n = 1000.
	The stack of 1000 sets was transferred to columns C and D on the appropriate data analysis sheet.
	The data were analysed in columns E through G to determine whether they met the criteria for futher analysis.
	(The criteria were that at both loci the proportions of cave alleles had to be 0.8 or greater or 0.2 or lesser.)
	(For the analyses labeled "relaxed" the criteria were that the proportion of cave alleles at both loici had to be 0.7 or greater or 0.3 or lesser.)
	Columns O and P contain the sets that passed the criteria. Column R tests the values to identify HET combinations.
	The number of HET and HOM sets are tallied in the yellow highlighted cells and are tested for significance using the
	binomial test (null expectation that HET = HOM)
	This workbook and the related workbook for sets of 5 haplotypes cannot be open at the same time because of conflicts between macros.

## Sheet: Data Generation .300
oca2	mc1r		0.923259	0.504966	0.260545	0.209307	0.119895	0.348129	0.213104	0.970897	0.151175	0.0343278														oca2	mc1r
Cave	Cave	0.2					1				1	1					1				1	1	3		cave	7	5
Cave	Surface	0.5	FALSE	FALSE	TRUE	TRUE	FALSE	TRUE	TRUE	FALSE	FALSE	FALSE			1	1		1	1				4		surface	3	5
Surface	Surface	0.7	FALSE	TRUE	FALSE	FALSE	FALSE	FALSE	FALSE	FALSE	FALSE	FALSE		1									1
Surface	Cave	1	1							1			1							1			2		Prop(Cave)	0.7	0.5
																												Send AC & AD to next sheet
																										0.4	0.5	0.2	0.4		0.5	0.5
																										0.6	0.4	0.4	0.4		0.5	0.4
																										0.6	0.3	0.6	0.6		0.7	0.5
																										0.7	0.6	0.2	0.7		0.5	0.3
																										0.6	0.5	0.2	0.8		0.5	0.4
																										0.5	0.4	0.5	0.2		0.7	0.8
																										0.6	0.2	0.5	0.7		0.5	0.5
																										0.4	0.4	0.6	0.5		0.4	0.4
																										0.3	0.6	0.5	0.7		0.3	0.6
																										0.5	0.8	0.6	0.7		0.4	0.5
																										0.3	0.6	0.6	0.5		0.6	0.1
																										0.6	0.3	0.3	0.6		0.3	0.3
																										0.5	0.5	0.4	0.7		0.5	0.6
																										0.4	0.4	0.5	0.3		0.5	0.6
																										0.6	0.3	0.3	0.5		0.8	0.2
																										0.6	0.3	0.6	0.4		0.4	0.7
																										0.3	0.3	0.4	0.6		0.4	0.2
																										0.6	0.3	0.6	0.6		0.7	0.1
																										0.6	0.7	0.4	0.5		0.6	0.8
																										0.7	0.5	0.3	0.5		0.6	0.7
																										0.5	0.3	0.6	0.5		0.4	0.7
																										0.6	0.2	0.6	0.3		0.8	0.7
																										0.2	0.7	0.5	0.4		0.6	0.4
																										0.7	0.5	0.6	0.8		0.5	0.3
																										0.3	0.5	0.4	0.6		0.4	0.4
																										0.4	0.6	0.5	0.3		0.6	0.5
																										0.7	0.4	0.5	0.4		0.4	0.7
																										0.6	0.4	0.4	0.5		0.4	0.4
																										0.8	0.5	0.9	0.5		0.7	0.4
																										0.6	0.6	0.5	0.5		0.6	0.7
																										0.6	0.5	0.7	0.3		0.7	0.6
																										0.6	0.4	0.3	0.9		0.8	0.5
																										0.9	0.5	0.5	0.5		0.8	0.5
																										0.3	0.5	0.6	0.3		0.5	0.3
																										0.8	0.6	0.6	0.6		0.4	0.6
																										0.6	0.3	0.7	0.4		0.4	0.2
																										0.5	0.5	0.6	0.6		0.4	0.7
																										0.5	0.4	0.3	0.6		0.7	0.4
																										0.6	0.4	0.3	0.6		0.9	0.2
																										0.8	0.4	0.5	0.9		0.4	0.4
																										0.5	0.2	0.4	0.3		0.3	0.4
																										0.3	0.4	0.5	0.3		0.5	0.6
																										0.7	0.5	0.5	0.3		0.5	0.4
																										0.4	0.2	0.6	0.3		0.6	0.4
																										0.5	0.3	0.4	0.5		0.5	0.7
																										0.5	0.5	0.5	0.7		0.4	0.6
																										0.3	0.5	0.3	0.7		0.7	0.7
																										0.3	0.6	0.4	0.6		0.6	0.6
																										0.8	0.5	0.7	0.6		0.5	0.5
																									-0.102296	0.6	0.5	0.5	0.4		0.7	0.6
																												0.6	0.4		0.7	0.5
																												0.8	0.6		0.7	0.9
																												0.7	0.4		0.4	0.5
																												0.4	0.4		0.5	0.5
																												0.5	0.5		0.5	0.6
																												0.5	0.7		0.6	0.3
																												0.4	0.6		0.6	0.3
																												0.5	0.3		0.4	0.5
																												0.5	0.5		0.5	0.6
																												0.6	0.4		0.5	0.4
																												0.3	0.5		0.5	0.4
																												0.4	0.6		0.6	0.4
																												0.6	0.6		0.4	0.5
																												0.2	0.8		0.5	0.6
																												0.2	0.6		0.5	0.4
																												0.7	0.6		0.5	0.4
																												0.5	0.1		0.3	0.8
																												0.4	0.6		0.8	0.4
																												0.5	0.7		0.5	0.6
																												0.8	0.3		0.5	0.5
																												0.3	0.5		0.4	0.7
																												0.5	0.8		0.4	0.6
																												0.4	0.5		0.5	0.5
																												0.7	0.5		0.4	0.6
																												0.6	0.4		0.6	0.4
																												0.6	0.6		0.5	0.7
																												0.1	0.8		0.5	0.3
																												0.4	0.5		0.7	0.6
																												0.3	0.6		0.5	0.4
																												0.4	0.4		0.5	0.4
																												0.6	0.6		0.6	0.4
																												0.5	0.3		0.2	0.7
																												0.8	0.5		0.6	0.6
																												0.6	0.5		0.5	0.7
																												0.6	0.8		0.4	0.6
																												0.6	0.7		0.3	0.5
																												0.5	0.4		0.3	0.5
																												0.6	0.4		0.3	0.7
																												0.4	0.3		0.3	0.7
																												0.7	0.4		0.3	0.6
																												0.4	0.7		0.4	0.4
																												0.7	0.5		0.6	0.6
																												0.7	0.6		0.3	0.6
																												0.5	0.4		0.2	0.5
																												0.3	0.6		0.5	0.7
																												0.4	0.5		0.6	0.8
																												0.5	0.6		0.4	0.4
																												0.6	0.3		0.6	0.3
																												0.2	0.5		0.3	0.5
																												0.3	0.5		0.4	0.7
																												0.6	0.4		0.5	0.5
																												0.4	0.6		0.6	0.3
																												0.5	0.3		0.5	0.7
																												0.3	0.8		0.5	0.2
																												0.6	0.7		0.5	0.8
																												0.4	0.5		0.3	0.6
																												0.7	0.6		0.7	0.3
																												0.8	0.5		0.4	0.8
																												0.7	0.6		0.5	0.6
																												0.3	0.5		0.8	0.7
																												0.6	0.7		0.7	0.8
																												0.7	0.2		0.5	0.3
																												0.4	0.4		0.7	0.4
																												0.4	0.5		0.7	0.6
																												0.5	0.6		0.4	0.5
																												0.5	0.5		0.6	0.7
																												0.6	0.5		0.3	0.4
																												0.8	0.5		0.7	0.3
																												0.5	0.3		0.5	0.8
																												0.5	0.6		0.9	0.4
																												0.4	0.8		0.4	0.5
																												0.3	0.6		0.6	0.7
																												0.1	0.4		0.4	0.3
																												0.6	0.4		0.7	0.4
																												0.4	0.8		0.9	0.3
																												0.7	0.4		0.5	0.6
																												0.6	0.4		0.6	0.4
																												0.4	0.3		0.7	0.5
																												0.5	0.6		0.4	0.5
																												0.3	0.6		0.6	0.7
																												0.6	0.5		0.5	0.5
																												0.7	0.3		0.7	0.5
																												0.4	0.8		0.6	0.7
																												0.3	0.8		0.4	0.3
																												0.5	0.5		0.4	0.7
																												0.7	0.2		0.6	0.5
																												0.7	0.6		0.3	0.7
																												0.5	0.3		0.7	0.7
																												0.7	0.7		0.4	0.5
																												0.2	0.5		0.7	0.7
																												0.3	0.3		0.6	0.7
																												0.4	0.5		0.8	0.3
																												0.4	0.2		0.2	0.3
																												0.5	0.6		0.5	0.5
																												0.7	0.2		0.6	0.4
																												0.4	0.7		0.5	0.5
																												0.5	0.2		0.6	0.5
																												0.5	0.6		0.4	0.5
																												0.6	0.5		0.5	0.8
																												0.5	0.4		0.6	0.6
																												0.2	0.6		0.7	0.6
																												0.7	0.7		0.6	0.4
																												0.6	0.3		0.4	0.5
																												0.4	0.5		0.4	0.7
																												0.6	0.4		0.2	0.7
																												0.7	0.4		0.4	0.5
																												0.4	0.2		0.6	0.4
																												0.7	0.5		0.6	0.6
																												0.6	0.7		0.4	0.8
																												0.4	0.5		0.6	0.5
																												0.9	0.3		0.2	0.6
																												0.3	0.5		0.4	0.5
																												0.1	0.7		0.7	0.6
																												0.5	0.4		0.5	0.5
																												0.5	0.7		0.5	0.4
																												0.9	0.4		0.3	0.6
																												0.5	0.5		0.7	0.4
																												0.8	0.5		0.6	0.4
																												0.5	0.6		0.3	0.5
																												0.6	0.5		0.5	0.2
																												0.4	0.8		0.5	0.3
																												0.5	0.8		0.5	0.6
																												0.3	0.3		0.5	0.8
																												0.4	0.7		0.1	0.7
																												0.4	0.4		0.4	0.5
																												0.9	0.2		0.7	0.7
																												0.5	0.5		0.5	0.6
																												0.4	0.5		0.5	0.5
																												0.6	0.5		0.6	0.4
																												0.5	0.6		0.4	0.4
																												0.6	0.6		0.6	0.6
																												0.6	0.6		0.5	0.5
																												0.5	0.6		0.8	0.6
																												0.5	0.6		0.7	0.5
																												0.6	0.7		0.6	0.4
																												0.7	0.6		0.5	0.8
																												0.4	0.6		0.5	0.7
																												0.5	0.5		0.6	0.7
																												0.4	0.4		0.5	0.4
																												0.6	0.1		0.5	0.5
																												0.3	0.4		0.7	0.8
																												0.6	0.1		0.6	0.5
																												0.4	0.6		0.7	0.4
																												0.6	0.5		0.8	0.4
																												0.6	0.6		0.4	0.7
																												0.3	0.6		0.6	0.2
																												0.5	0.5		0.4	0.4
																												0.5	0.7		0.5	0.4
																												0.6	0.6		0.5	0.5
																												0.6	0.3		0.7	0.6
																												0.4	0.5
																												0.7	0.3
																												0.3	0.6
																												0.7	0.6
																												0.7	0.4
																												0.2	0.7
																												0.2	0.6
																												0.6	0.1
																												0.4	0.7
																												0.6	0.5
																												0.6	0.4
																												0.4	0.4
																												0.5	0.3
																												0.2	0.8
																												0.4	0.2
																												0.7	0.4
																												0.5	0.5
																												0.5	0.4
																												0.3	0.5
																												0.6	0.5
																												0.2	0.7
																												0.6	0.6
																												0.3	0.7
																												0.4	0.8
																												0.7	0.9
																												0.5	0.4
																												0.4	0.3
																												0.4	0.4
																												0.3	0.6
																												0.6	0.4
																												0.5	0.5
																												0.4	0.5
																												0.7	0.3
																												0.7	0.6
																												0.2	0.7
																												0.6	0.4
																												0.4	0.5
																												0.5	0.3
																												0.5	0.5
																												0.6	0.7
																												0.5	0.8
																												0.7	0.6
																												0.4	0.7
																												0.3	0.6
																												0.4	0.4
																												0.9	0.5
																												0.6	0.4
																												0.6	0.6
																												0.3	0.7
																												0.1	0.5
																												0.7	0.6
																												0.3	0.6
																												0.4	0.9
																												0.6	0.6
																												0.4	0.4
																												0.3	0.5
																												0.4	0.6
																												0.6	0.5
																												0.5	0.8
																												0.4	0.3
																												0.7	0.4
																												0.6	0.5
																												0.4	0.5
																												0.5	0.5
																												0.4	0.7
																												0.5	0.6
																												0.4	0.4
																												0.5	0.6
																												0.5	0.5
																												0.4	0.5
																												0.6	0.5
																												0.5	0.6
																												0.5	0.4
																												0.3	0.8
																												0.5	0.6
																												0.1	0.6
																												0.5	0.5
																												0.3	0.7
																												0.5	0.7
																												0.5	0.3
																												0.6	0.2
																												0.8	0.2
																												0.4	0.5
																												0.3	0.6
																												0.2	0.5
																												0.7	0.5
																												0.4	0.5
																												0.5	0.5
																												0.6	0.7
																												0.7	0.4
																												0.5	0.3
																												0.4	0.4
																												0.8	0.4
																												0.5	0.5
																												0.4	0.6
																												0.5	0.8
																												0.4	0.8
																												0.6	0.3
																												0.6	0.5
																												0.2	0.5
																												0.8	0.5
																												0.6	0.3
																												0.7	0.3
																												0.3	0.6
																												0.3	0.7
																												0.5	0.7
																												0.4	0.2
																												0.6	0.5
																												0.8	0.5
																												0.5	0.8
																												0.6	0.4
																												0.5	0.4
																												0.4	0.5
																												0.6	0.8
																												0.5	0.7
																												0.6	0.4
																												0.7	0.1
																												0.6	0.5
																												0.4	0.5
																												0.7	0.5
																												1	0.3
																												0.7	0.3
																												0.6	0.5
																												0.6	0.4
																												0.6	0.1
																												0.6	0.5
																												0.6	0.5
																												0.5	0.6
																												0.4	0.6
																												0.3	0.5
																												0.4	0.2
																												0.6	0.5
																												0.5	0.5
																												0.3	0.7
																												0.7	0.4
																												0.4	0.7
																												0.4	0.6
																												0.4	0.4
																												0.3	0.7
																												0.5	0.6
																												0.7	0.5
																												0.7	0.6
																												0.6	0.6
																												0.7	0.6
																												0.5	0.6
																												0.4	0.5
																												0.1	0.5
																												0.5	0.6
																												0.5	0.5
																												0.6	0.6
																												0.7	0.6
																												0.3	0.7
																												0.7	0.3
																												0.4	0.4
																												0.3	0.4
																												0.6	0.6
																												0.5	0.2
																												0.5	0.4
																												0.5	0.4
																												0.4	0.2
																												0.5	0.5
																												0.5	0.7
																												0.6	0.5
																												0.5	0.5
																												0.3	0.5
																												0.8	0.1
																												0.6	0.6
																												0.6	0.4
																												0.2	0.7
																												0.7	0.5
																												0.4	0.3
																												0.3	0.6
																												0.8	0.5
																												0.5	0.3
																												0.5	0.7
																												0.5	0
																												0.4	0.7
																												0.5	0.8
																												0.4	0.4
																												0.3	0.5
																												0.4	0.4
																												0.8	0.3
																												0.4	0.5
																												0.7	0.5
																												0.6	0.8
																												0.3	0.3
																												0.7	0.4
																												0.4	0.4
																												0.4	0.6
																												0.7	0.7
																												0.4	0.4
																												0.3	0.3
																												0.4	0.1
																												0.7	0.6
																												0.4	0.2
																												0.4	0.7
																												0.6	0.4
																												0.8	0.5
																												0.5	0.3
																												0.4	0.6
																												0.4	0.5
																												0.5	0.4
																												0.6	0.6
																												0.6	0.4
																												0.4	0.5
																												0.7	0.4
																												0.3	0.3
																												0.5	0.6
																												0.6	0.6
																												0.4	0.6
																												0.3	0.4
																												0.6	0.6
																												0.3	0.2
																												0.5	0.8
																												0.6	0.6
																												0.5	0.3
																												0.3	0.5
																												0.5	0.7
																												0.4	0.6
																												0.5	0.5
																												0.4	0.4
																												0.5	0.3
																												0.6	0.4
																												0.4	0.7
																												0.3	0.8
																												0.5	0.8
																												0.3	0.5
																												0.6	0.4
																												0.3	0.5
																												0.5	0.7
																												0.5	0.6
																												0.3	0.7
																												0.7	0.2
																												0.4	0.8
																												0.4	0.6
																												0.7	0.3
																												0.5	0.3
																												0.3	0.8
																												0.7	0.7
																												0.7	0.7
																												0.4	0.4
																												0.5	0.6
																												0.3	0.4
																												0.4	0.5
																												0.5	0.7
																												0.4	0.5
																												0.3	0.5
																												0.5	0.6
																												0.5	0.4
																												0.6	0.4
																												0.7	0.3
																												0.3	0.4
																												0.5	0.5
																												0.6	0.5
																												0.3	0.6
																												0.3	0.4
																												0.8	0.6
																												0.2	0.4
																												0.6	0.7
																												0.4	0.5
																												0.6	0.5
																												0.5	0.6
																												0.7	0.7
																												0.3	0.2
																												0.6	0.6
																												0.3	0.7
																												0.6	0.5
																												0.6	0.3
																												0.4	0.4
																												0.2	0.5
																												0.5	0.4
																												0.7	0.8
																												0.3	0.5
																												0.7	0.5
																												0.7	0.5
																												0.5	0.5
																												0.8	0.4
																												0.7	0.4
																												0.3	0.8
																												0.6	0.5
																												0.5	0.6
																												0.2	0.9
																												0.5	0.4
																												0.6	0.5
																												0.7	0.2
																												0.7	0.5
																												0.5	0.2
																												0.5	0.2
																												0.6	0.4
																												0.5	0.6
																												0.6	0.4
																												0.4	0.7
																												0.7	0.5
																												0.3	0.3
																												0.4	0.4
																												0.4	0.4
																												0.7	0.5
																												0.6	0.5
																												0.3	0.5
																												0.8	0.2
																												0.5	0.6
																												0.8	0.5
																												0.6	0.5
																												0.5	0.6
																												0.4	0.5
																												0.4	0.2
																												0.4	0.6
																												0.7	0.6
																												0.4	0.5
																												0.3	0.7
																												0.3	0.7
																												0.5	0.3
																												0.6	0.4
																												0.6	0.3
																												0.7	0.5
																												0.4	0.6
																												0.5	0.4
																												0.5	0.5
																												0.5	0.6
																												0.5	0.6
																												0.6	0.4
																												0.6	0.7
																												0.5	0.4
																												0.5	0.7
																												0.4	0.4
																												0.5	0.5
																												0.6	0.2
																												0.4	0.5
																												0.3	0.8
																												0.4	0.2
																												0.4	0.9
																												0.3	0.5
																												0.5	0.8
																												0.7	0.6
																												0.5	0.6
																												0.6	0.5
																												0.5	0.6
																												0.7	0.4
																												0.7	0.6
																												0.7	0.3
																												0.6	0.4
																												0.4	0.4
																												0.5	0.4
																												0.7	0.4
																												0.5	0.5
																												0.7	0.8
																												0.5	0.4
																												0.6	0.3
																												0.4	0.6
																												0.6	0.4
																												0.5	0.5
																												0.7	0.5
																												0.3	0.7
																												0.4	0.4
																												0.5	0.6
																												0.2	0.6
																												0.3	0.5
																												0.8	0.4
																												0.4	1
																												0.5	0.5
																												0.3	0.7
																												0.4	0.5
																												0.6	0.7
																												0.6	0.5
																												0.3	0.6
																												0.4	0.6
																												0.6	0.6
																												0.6	0.5
																												0.6	0.5
																												0.5	0.5
																												0.5	0.4
																												0.6	0.4
																												0.6	0.6
																												0.3	0.4
																												0.3	0.6
																												0.6	0.6
																												0.6	0.6
																												0.8	0.2
																												0.5	0.3
																												0.5	0.3
																												0.2	0.5
																												0.4	0.5
																												0.7	0.3
																												0.6	0.4
																												0.3	0.9
																												0.4	0.3
																												0.5	0.5
																												0.5	0.3
																												0.5	0.4
																												0.5	0.8
																												0.6	0.4
																												0.5	0.5
																												0.4	0.7
																												0.6	0.4
																												0.4	0.5
																												0.3	0.7
																												0.5	0.8
																												0.9	0.5
																												0.4	0.5
																												0.6	0.6
																												0.7	0.5
																												0.5	0.4
																												0.6	0.5
																												0.7	0.6
																												0.6	0.7
																												0.4	0.5
																												0.4	0.7
																												0.7	0.4
																												0.5	0.6
																												0.4	0.6
																												0.5	0.7
																												0.6	0.5
																												0.8	0.4
																												0.3	0.6
																												0.6	0.7
																												0.4	0.3
																												0.6	0.4
																												0.4	0.6
																												0.4	0.6
																												0.4	0.3
																												0.5	0.5
																												0.4	0.4
																												0.3	0.4
																												0.4	0.5
																												0.6	0.3
																												0.5	0.5
																												0.4	0.5
																												0.5	0.2
																												0.5	0.6
																												0.5	0.7
																												0.4	0.3
																												0.3	0.8
																												0.3	0.6
																												0.4	0.2
																												0.4	0.4
																												0.6	0.6
																												0.3	0.1
																												0.6	0.6
																												0.5	0.4
																												0.5	0.4
																												0.3	0.5
																												0.6	0.5
																												0.5	0.4
																												0.6	0.4
																												0.3	0.6
																												0.8	0.4
																												0.3	0.5
																												0.5	0.7
																												0.4	0.5
																												0.4	0.6
																												0.7	0.7
																												0.6	0.5
																												0.5	0.5
																												0.8	0.8
																												0.4	0.8
																												0.4	0.9
																												0.4	0.6
																												0.4	0.5
																												0.3	0.3
																												0.4	0.8
																												0.5	0.5
																												0.5	0.7
																												0.8	0.6
																												0.5	0.7
																												0.4	0.2
																												0.5	0.7
																												0.5	0.6
																												0.9	0.3
																												0.3	0.8
																												0.4	0.4
																												0.6	0.4
																												0.5	0.5
																												0.7	0.3
																												0.5	0.5
																												0.5	0.3
																												0.5	0.4
																												0.3	0.6
																												0.3	0.6
																												0.7	0.5
																												0.5	0.6
																												0.1	0.6
																												0.6	0.4
																												0.7	0.5
																												0.8	0.2
																												0.5	0.4
																												0.5	0.5
																												0.3	0.7
																												0.2	0.5
																												0.5	0.6
																												0.7	0.5
																												0.8	0.5
																												0.3	0.4
																												0.6	0.4
																												0.4	0.6
																												0.8	0.4
																												0.5	0.3
																												0.4	0.4
																												0.5	0.3
																												0.5	0.3
																												0.5	0.5
																												0.5	0.5
																												0.4	0.4
																												0.4	0.7
																												0.7	0.4
																												0.5	0.5
																												0.3	0.5
																												0.4	0.6
																												0.5	0.2
																												0.4	0.5
																												0.2	0.6
																												0.5	0.5
																												0.4	0.6
																												0.1	0.5
																												0.4	0.5
																												0.5	0.8
																												0.7	0.1
																												0.7	0.2
																												0.8	0.5
																												0.4	0.3
																												0.2	0.5
																												0.4	0.3
																												0.5	0.2
																												0.7	0.2
																												0.4	0.6
																												0.6	0.4
																												0.3	0.6
																												0.3	0.7
																												0.4	0.4
																												0.3	0.6
																												0.7	0.4
																												0.4	0.2
																												0.5	0.5
																												0.6	0.6
																												0.6	0.5
																												0.5	0.3
																												0.5	0.7
																												0.4	0.6
																												0.5	0.7
																												0.6	0.5
																												0.5	0.6
																												0.7	0.3
																												0.4	0.4
																												0.5	0.8
																												0.4	0.5
																												0.9	0.7
																												0.6	0.5
																												0.6	0.6
																												0.7	0.5
																												0.6	0.4
																												0.3	0.5
																												0.3	0.5
																												0.4	0.3
																												0.4	0.5
																												0.6	0.6
																												0.5	0.3
																												0.5	0.6
																												0.3	0.4
																												0.4	0.8
																												0.5	0.5
																												0.7	0.6
																												0.6	0.5
																												0.5	0.5
																												0.4	0.8
																												0.2	0.5
																												0.3	0.9
																												0.8	0.5
																												0.4	0.8
																												0.6	0.3
																												0.6	0.5
																												0.5	0.6
																												0.5	0.7
																												0.5	0.7
																												0.3	0.4
																												0.8	0.3
																												0.2	0.6
																												0.4	0.5
																												0.5	0.7
																												0.6	0.6
																												0.8	0.3
																												0.4	0.5
																												0.2	0.6
																												0.5	0.4
																												0.6	0.4
																												0.8	0.7
																												0.6	0.3
																												0.6	0.5
																												0.5	0.5
																												0.6	0.6
																												0.8	0.7
																												0.5	0.6
																												0.5	0.7
																												0.5	0.4
																												0.2	0.5
																												0.4	0.5
																												0.6	0.7
																												0.7	0.5
																												0.6	0.5
																												0.3	0.5
																												0.3	0.1
																												0.3	0.4
																												0.4	0.5
																												0.4	0.5
																												0.2	0.7
																												0.7	0.3
																												0.4	0.3
																												0.6	0.5
																												0.4	0.6
																												0.7	0.4
																												0.3	0.7
																												0.3	0.4
																												0.6	0.4
																												0.6	0.5
																												0.6	0.4
																												0.5	0.6
																												0.5	0.2
																												0.4	0.4
																												0.7	0.5
																												0.7	0.2
																												0.6	0.4
																												0.5	0.7
																												0.2	0.7
																												0.9	0.3
																												0.5	0.6
																												0.3	0.5
																												0.8	0.6
																												0.7	0.4
																												0.6	0.3
																												0.6	0.6
																												0.3	0.8
																												0.6	0.3
																												0.3	0.5
																												0.3	0.8
																												0.3	0.4
																												0.3	0.5
																												0.5	0.5
																												0.5	0.6
																												0.4	0.9
																												0.6	0.5
																												0.7	0.4
																												0.3	0.5
																												0.3	0.6
																												0.3	0.3
																												0.4	0.3
																												0.6	0.4
																												0.5	0.6
																												0.5	0.6
																												0.3	0.3
																												0.4	0.4
																												0.6	0.6
																												0.4	0.5
																												0.6	0.4
																												0.3	0.3
																												0.4	0.5
																												0.6	0.3
																												0.4	0.5
																												0.6	0.7
																												0.3	0.3
																												0.3	0.5
																												0.4	0.6
																												0.4	0.6
																												0.4	0.4
																												0.5	0.3
																												0.4	0.7
																												0.7	0.3
																												0.2	0.6
																												0.6	0.5
																												0.4	0.5
																												0.5	0.4
																												0.2	0.7
																												0.3	0.5
																												0.8	0.6
																												0.5	0.5
																												0.5	0.3
																												0.5	0.4
																												0.4	0.7
																												0.6	0.6
																												0.4	0.5
																												0.5	0.7
																												0.3	0.5
																												0.4	0.7
																												0.4	0.4
																												0.5	0.5
																												0.6	0.4
																												0.3	0.6
																												0.3	0.6
																												0.6	0.4
																												0.7	0.4
																												0.4	0.7
																												0.4	0.5
																												0.4	0.4
																												0.4	0.5
																												0.6	0.3
																												0.5	0.3
																												0.5	0.6
																												0.5	0.6
																												0.6	0.4
																												0.3	0.6
																												0.3	0.3
																												0.5	0.4
																												0.2	0.5
																												0.7	0.6
																												0.8	0.5
																												0.4	0.7
																												0.5	0.2
																												0.4	0.6
																												0.5	0.3
																												0.6	0.7
																												0.6	0.3
																												0.5	0.5
																												0.3	0.5
																												0.4	0.3
																												0.6	0.5
																												0.7	0.4
																												0.4	0.3
																												0.7	0.4
																												0.6	0.5
																												0.3	0.6
																												0.6	0.5
																												0.6	0.5
																												0.4	0.6
																												0.5	0.6
																												0.3	0.6
																												0.9	0.7
																												0.6	0.5
																												0.4	0.5
																												0.5	0.8
																												0.8	0.4
																												0.5	0.4
																												0.7	0.4
																												0.7	0.4
																												0.6	0.7
																												0.7	0.6
																												0.4	0.4
																												0.3	0.6
																												0.4	0.4
																												0.5	0.6
																												0.3	0.7
																												0.5	0.3
																												0.4	0.7
																												0.7	0.5
																												0.3	0.4
																												0.6	0.5
																												0.9	0.3
																												0.6	0.6
																												0.6	0.6
																												0.6	0.6
																												0.8	0.6
																												0.4	0.4
																												0.6	0.8
																												0.4	0.5
																												0.4	0.3
																												0.3	0.9
																												0.3	0.4
																												0.6	0.4
																												0.4	0.5
																												0.5	0.4
																												0.6	0.8
																												0.5	0.5
																												0.5	0.5
																												0.5	0.8
																												0.6	0.4
																												0.4	0.7
																												0.1	0.5
																												0.6	0.7
																												0.6	0.2
																												0.6	0.8
																												0.5	0.4
																												0.8	0.3
																												0.6	0.5
																												0.3	0.5
																												0.3	0.7
																												0.3	0.5
																												0.8	0.5
																												0.5	0.4
																												0.4	0.5
																												0.5	0.8
																												0.3	0.3
																												0.4	0.9
																												0.3	0.7
																												0.6	0.6
																												0.6	0.3
																												0.6	0.6
																												0.4	0.8
																												0.6	0.6
																												0.4	0.6
																												0.3	0.5
																												0.6	0.4
																												0.6	0.7
																												0.3	0.3
																												0.7	0.5
																												0.5	0.6
																												0.6	0.5
																												0.5	0.5
																												0.5	0.5
																												0.3	0.8
																												0.3	0.5
																												0.4	0.8
																												0.3	0.2
																												0.6	0.5
																												0.5	0.7

## Sheet: Data Analysis .300
		P(oca2 C)	P(mc1r C)							P(oca2 C)	P(mc1r C)			P(oca2 C)	P(mc1r C)	#screened	#HET	#HOM
								12								12	11	1	binom p =	0.00635
		0.2	0.4	FALSE	TRUE	FALSE	0			0.2	0.4	0		0.2	0.8	1	1
		0.4	0.4	TRUE	TRUE	FALSE	0			0.4	0.4	0		0.2	0.8	1	1
		0.6	0.6	TRUE	TRUE	FALSE	0			0.6	0.6	0		0.1	0.8	1	1
		0.2	0.7	FALSE	TRUE	FALSE	0			0.2	0.7	0		0.9	0.2	1	1
		0.2	0.8	FALSE	FALSE	TRUE	1			0.2	0.8	1		0.2	0.8	1	1
		0.5	0.2	TRUE	FALSE	FALSE	0			0.5	0.2	0		0.8	0.2	1	1
		0.5	0.7	TRUE	TRUE	FALSE	0			0.5	0.7	0		0.8	0.1	1	1
		0.6	0.5	TRUE	TRUE	FALSE	0			0.6	0.5	0		0.2	0.9	1	1
		0.5	0.7	TRUE	TRUE	FALSE	0			0.5	0.7	0		0.8	0.2	1	1
		0.6	0.7	TRUE	TRUE	FALSE	0			0.6	0.7	0		0.8	0.2	1	1
		0.6	0.5	TRUE	TRUE	FALSE	0			0.6	0.5	0		0.8	0.8	1
		0.3	0.6	TRUE	TRUE	FALSE	0			0.3	0.6	0		0.8	0.2	1	1
		0.4	0.7	TRUE	TRUE	FALSE	0			0.4	0.7	0
		0.5	0.3	TRUE	TRUE	FALSE	0			0.5	0.3	0
		0.3	0.5	TRUE	TRUE	FALSE	0			0.3	0.5	0
		0.6	0.4	TRUE	TRUE	FALSE	0			0.6	0.4	0
		0.4	0.6	TRUE	TRUE	FALSE	0			0.4	0.6	0
		0.6	0.6	TRUE	TRUE	FALSE	0			0.6	0.6	0
		0.4	0.5	TRUE	TRUE	FALSE	0			0.4	0.5	0
		0.3	0.5	TRUE	TRUE	FALSE	0			0.3	0.5	0
		0.6	0.5	TRUE	TRUE	FALSE	0			0.6	0.5	0
		0.6	0.3	TRUE	TRUE	FALSE	0			0.6	0.3	0
		0.5	0.4	TRUE	TRUE	FALSE	0			0.5	0.4	0
		0.6	0.8	TRUE	FALSE	FALSE	0			0.6	0.8	0
		0.4	0.6	TRUE	TRUE	FALSE	0			0.4	0.6	0
		0.5	0.3	TRUE	TRUE	FALSE	0			0.5	0.3	0
		0.5	0.4	TRUE	TRUE	FALSE	0			0.5	0.4	0
		0.4	0.5	TRUE	TRUE	FALSE	0			0.4	0.5	0
		0.9	0.5	FALSE	TRUE	FALSE	0			0.9	0.5	0
		0.5	0.5	TRUE	TRUE	FALSE	0			0.5	0.5	0
		0.7	0.3	TRUE	TRUE	FALSE	0			0.7	0.3	0
		0.3	0.9	TRUE	FALSE	FALSE	0			0.3	0.9	0
		0.5	0.5	TRUE	TRUE	FALSE	0			0.5	0.5	0
		0.6	0.3	TRUE	TRUE	FALSE	0			0.6	0.3	0
		0.6	0.6	TRUE	TRUE	FALSE	0			0.6	0.6	0
		0.7	0.4	TRUE	TRUE	FALSE	0			0.7	0.4	0
		0.6	0.6	TRUE	TRUE	FALSE	0			0.6	0.6	0
		0.3	0.6	TRUE	TRUE	FALSE	0			0.3	0.6	0
		0.3	0.6	TRUE	TRUE	FALSE	0			0.3	0.6	0
		0.5	0.9	TRUE	FALSE	FALSE	0			0.5	0.9	0
		0.4	0.3	TRUE	TRUE	FALSE	0			0.4	0.3	0
		0.5	0.3	TRUE	TRUE	FALSE	0			0.5	0.3	0
		0.5	0.3	TRUE	TRUE	FALSE	0			0.5	0.3	0
		0.6	0.3	TRUE	TRUE	FALSE	0			0.6	0.3	0
		0.4	0.5	TRUE	TRUE	FALSE	0			0.4	0.5	0
		0.5	0.7	TRUE	TRUE	FALSE	0			0.5	0.7	0
		0.3	0.7	TRUE	TRUE	FALSE	0			0.3	0.7	0
		0.4	0.6	TRUE	TRUE	FALSE	0			0.4	0.6	0
		0.7	0.6	TRUE	TRUE	FALSE	0			0.7	0.6	0
		0.5	0.4	TRUE	TRUE	FALSE	0			0.5	0.4	0
		0.6	0.4	TRUE	TRUE	FALSE	0			0.6	0.4	0
		0.8	0.6	FALSE	TRUE	FALSE	0			0.8	0.6	0
		0.7	0.4	TRUE	TRUE	FALSE	0			0.7	0.4	0
		0.4	0.4	TRUE	TRUE	FALSE	0			0.4	0.4	0
		0.5	0.5	TRUE	TRUE	FALSE	0			0.5	0.5	0
		0.5	0.7	TRUE	TRUE	FALSE	0			0.5	0.7	0
		0.4	0.6	TRUE	TRUE	FALSE	0			0.4	0.6	0
		0.5	0.3	TRUE	TRUE	FALSE	0			0.5	0.3	0
		0.5	0.5	TRUE	TRUE	FALSE	0			0.5	0.5	0
		0.6	0.4	TRUE	TRUE	FALSE	0			0.6	0.4	0
		0.3	0.5	TRUE	TRUE	FALSE	0			0.3	0.5	0
		0.4	0.6	TRUE	TRUE	FALSE	0			0.4	0.6	0
		0.6	0.6	TRUE	TRUE	FALSE	0			0.6	0.6	0
		0.2	0.8	FALSE	FALSE	TRUE	1			0.2	0.8	1
		0.2	0.6	FALSE	TRUE	FALSE	0			0.2	0.6	0
		0.7	0.6	TRUE	TRUE	FALSE	0			0.7	0.6	0
		0.5	0.1	TRUE	FALSE	FALSE	0			0.5	0.1	0
		0.4	0.6	TRUE	TRUE	FALSE	0			0.4	0.6	0
		0.5	0.7	TRUE	TRUE	FALSE	0			0.5	0.7	0
		0.8	0.3	FALSE	TRUE	FALSE	0			0.8	0.3	0
		0.3	0.5	TRUE	TRUE	FALSE	0			0.3	0.5	0
		0.5	0.8	TRUE	FALSE	FALSE	0			0.5	0.8	0
		0.4	0.5	TRUE	TRUE	FALSE	0			0.4	0.5	0
		0.7	0.5	TRUE	TRUE	FALSE	0			0.7	0.5	0
		0.6	0.4	TRUE	TRUE	FALSE	0			0.6	0.4	0
		0.6	0.6	TRUE	TRUE	FALSE	0			0.6	0.6	0
		0.1	0.8	FALSE	FALSE	TRUE	1			0.1	0.8	1
		0.4	0.5	TRUE	TRUE	FALSE	0			0.4	0.5	0
		0.3	0.6	TRUE	TRUE	FALSE	0			0.3	0.6	0
		0.4	0.4	TRUE	TRUE	FALSE	0			0.4	0.4	0
		0.6	0.6	TRUE	TRUE	FALSE	0			0.6	0.6	0
		0.5	0.3	TRUE	TRUE	FALSE	0			0.5	0.3	0
		0.8	0.5	FALSE	TRUE	FALSE	0			0.8	0.5	0
		0.6	0.5	TRUE	TRUE	FALSE	0			0.6	0.5	0
		0.6	0.8	TRUE	FALSE	FALSE	0			0.6	0.8	0
		0.6	0.7	TRUE	TRUE	FALSE	0			0.6	0.7	0
		0.5	0.4	TRUE	TRUE	FALSE	0			0.5	0.4	0
		0.6	0.4	TRUE	TRUE	FALSE	0			0.6	0.4	0
		0.4	0.3	TRUE	TRUE	FALSE	0			0.4	0.3	0
		0.7	0.4	TRUE	TRUE	FALSE	0			0.7	0.4	0
		0.4	0.7	TRUE	TRUE	FALSE	0			0.4	0.7	0
		0.7	0.5	TRUE	TRUE	FALSE	0			0.7	0.5	0
		0.7	0.6	TRUE	TRUE	FALSE	0			0.7	0.6	0
		0.5	0.4	TRUE	TRUE	FALSE	0			0.5	0.4	0
		0.3	0.6	TRUE	TRUE	FALSE	0			0.3	0.6	0
		0.4	0.5	TRUE	TRUE	FALSE	0			0.4	0.5	0
		0.5	0.6	TRUE	TRUE	FALSE	0			0.5	0.6	0
		0.6	0.3	TRUE	TRUE	FALSE	0			0.6	0.3	0
		0.2	0.5	FALSE	TRUE	FALSE	0			0.2	0.5	0
		0.3	0.5	TRUE	TRUE	FALSE	0			0.3	0.5	0
		0.6	0.4	TRUE	TRUE	FALSE	0			0.6	0.4	0
		0.4	0.6	TRUE	TRUE	FALSE	0			0.4	0.6	0
		0.5	0.3	TRUE	TRUE	FALSE	0			0.5	0.3	0
		0.3	0.8	TRUE	FALSE	FALSE	0			0.3	0.8	0
		0.6	0.7	TRUE	TRUE	FALSE	0			0.6	0.7	0
		0.4	0.5	TRUE	TRUE	FALSE	0			0.4	0.5	0
		0.7	0.6	TRUE	TRUE	FALSE	0			0.7	0.6	0
		0.8	0.5	FALSE	TRUE	FALSE	0			0.8	0.5	0
		0.7	0.6	TRUE	TRUE	FALSE	0			0.7	0.6	0
		0.3	0.5	TRUE	TRUE	FALSE	0			0.3	0.5	0
		0.6	0.7	TRUE	TRUE	FALSE	0			0.6	0.7	0
		0.7	0.2	TRUE	FALSE	FALSE	0			0.7	0.2	0
		0.4	0.4	TRUE	TRUE	FALSE	0			0.4	0.4	0
		0.4	0.5	TRUE	TRUE	FALSE	0			0.4	0.5	0
		0.5	0.6	TRUE	TRUE	FALSE	0			0.5	0.6	0
		0.5	0.5	TRUE	TRUE	FALSE	0			0.5	0.5	0
		0.6	0.5	TRUE	TRUE	FALSE	0			0.6	0.5	0
		0.8	0.5	FALSE	TRUE	FALSE	0			0.8	0.5	0
		0.5	0.3	TRUE	TRUE	FALSE	0			0.5	0.3	0
		0.5	0.6	TRUE	TRUE	FALSE	0			0.5	0.6	0
		0.4	0.8	TRUE	FALSE	FALSE	0			0.4	0.8	0
		0.3	0.6	TRUE	TRUE	FALSE	0			0.3	0.6	0
		0.1	0.4	FALSE	TRUE	FALSE	0			0.1	0.4	0
		0.6	0.4	TRUE	TRUE	FALSE	0			0.6	0.4	0
		0.4	0.8	TRUE	FALSE	FALSE	0			0.4	0.8	0
		0.7	0.4	TRUE	TRUE	FALSE	0			0.7	0.4	0
		0.6	0.4	TRUE	TRUE	FALSE	0			0.6	0.4	0
		0.4	0.3	TRUE	TRUE	FALSE	0			0.4	0.3	0
		0.5	0.6	TRUE	TRUE	FALSE	0			0.5	0.6	0
		0.3	0.6	TRUE	TRUE	FALSE	0			0.3	0.6	0
		0.6	0.5	TRUE	TRUE	FALSE	0			0.6	0.5	0
		0.7	0.3	TRUE	TRUE	FALSE	0			0.7	0.3	0
		0.4	0.8	TRUE	FALSE	FALSE	0			0.4	0.8	0
		0.3	0.8	TRUE	FALSE	FALSE	0			0.3	0.8	0
		0.5	0.5	TRUE	TRUE	FALSE	0			0.5	0.5	0
		0.7	0.2	TRUE	FALSE	FALSE	0			0.7	0.2	0
		0.7	0.6	TRUE	TRUE	FALSE	0			0.7	0.6	0
		0.5	0.3	TRUE	TRUE	FALSE	0			0.5	0.3	0
		0.7	0.7	TRUE	TRUE	FALSE	0			0.7	0.7	0
		0.2	0.5	FALSE	TRUE	FALSE	0			0.2	0.5	0
		0.3	0.3	TRUE	TRUE	FALSE	0			0.3	0.3	0
		0.4	0.5	TRUE	TRUE	FALSE	0			0.4	0.5	0
		0.4	0.2	TRUE	FALSE	FALSE	0			0.4	0.2	0
		0.5	0.6	TRUE	TRUE	FALSE	0			0.5	0.6	0
		0.7	0.2	TRUE	FALSE	FALSE	0			0.7	0.2	0
		0.4	0.7	TRUE	TRUE	FALSE	0			0.4	0.7	0
		0.5	0.2	TRUE	FALSE	FALSE	0			0.5	0.2	0
		0.5	0.6	TRUE	TRUE	FALSE	0			0.5	0.6	0
		0.6	0.5	TRUE	TRUE	FALSE	0			0.6	0.5	0
		0.5	0.4	TRUE	TRUE	FALSE	0			0.5	0.4	0
		0.2	0.6	FALSE	TRUE	FALSE	0			0.2	0.6	0
		0.7	0.7	TRUE	TRUE	FALSE	0			0.7	0.7	0
		0.6	0.3	TRUE	TRUE	FALSE	0			0.6	0.3	0
		0.4	0.5	TRUE	TRUE	FALSE	0			0.4	0.5	0
		0.6	0.4	TRUE	TRUE	FALSE	0			0.6	0.4	0
		0.7	0.4	TRUE	TRUE	FALSE	0			0.7	0.4	0
		0.4	0.2	TRUE	FALSE	FALSE	0			0.4	0.2	0
		0.7	0.5	TRUE	TRUE	FALSE	0			0.7	0.5	0
		0.6	0.7	TRUE	TRUE	FALSE	0			0.6	0.7	0
		0.4	0.5	TRUE	TRUE	FALSE	0			0.4	0.5	0
		0.9	0.3	FALSE	TRUE	FALSE	0			0.9	0.3	0
		0.3	0.5	TRUE	TRUE	FALSE	0			0.3	0.5	0
		0.1	0.7	FALSE	TRUE	FALSE	0			0.1	0.7	0
		0.5	0.4	TRUE	TRUE	FALSE	0			0.5	0.4	0
		0.5	0.7	TRUE	TRUE	FALSE	0			0.5	0.7	0
		0.9	0.4	FALSE	TRUE	FALSE	0			0.9	0.4	0
		0.5	0.5	TRUE	TRUE	FALSE	0			0.5	0.5	0
		0.8	0.5	FALSE	TRUE	FALSE	0			0.8	0.5	0
		0.5	0.6	TRUE	TRUE	FALSE	0			0.5	0.6	0
		0.6	0.5	TRUE	TRUE	FALSE	0			0.6	0.5	0
		0.4	0.8	TRUE	FALSE	FALSE	0			0.4	0.8	0
		0.5	0.8	TRUE	FALSE	FALSE	0			0.5	0.8	0
		0.3	0.3	TRUE	TRUE	FALSE	0			0.3	0.3	0
		0.4	0.7	TRUE	TRUE	FALSE	0			0.4	0.7	0
		0.4	0.4	TRUE	TRUE	FALSE	0			0.4	0.4	0
		0.9	0.2	FALSE	FALSE	TRUE	1			0.9	0.2	1
		0.5	0.5	TRUE	TRUE	FALSE	0			0.5	0.5	0
		0.4	0.5	TRUE	TRUE	FALSE	0			0.4	0.5	0
		0.6	0.5	TRUE	TRUE	FALSE	0			0.6	0.5	0
		0.5	0.6	TRUE	TRUE	FALSE	0			0.5	0.6	0
		0.6	0.6	TRUE	TRUE	FALSE	0			0.6	0.6	0
		0.6	0.6	TRUE	TRUE	FALSE	0			0.6	0.6	0
		0.5	0.6	TRUE	TRUE	FALSE	0			0.5	0.6	0
		0.5	0.6	TRUE	TRUE	FALSE	0			0.5	0.6	0
		0.6	0.7	TRUE	TRUE	FALSE	0			0.6	0.7	0
		0.7	0.6	TRUE	TRUE	FALSE	0			0.7	0.6	0
		0.4	0.6	TRUE	TRUE	FALSE	0			0.4	0.6	0
		0.5	0.5	TRUE	TRUE	FALSE	0			0.5	0.5	0
		0.4	0.4	TRUE	TRUE	FALSE	0			0.4	0.4	0
		0.6	0.1	TRUE	FALSE	FALSE	0			0.6	0.1	0
		0.3	0.4	TRUE	TRUE	FALSE	0			0.3	0.4	0
		0.6	0.1	TRUE	FALSE	FALSE	0			0.6	0.1	0
		0.4	0.6	TRUE	TRUE	FALSE	0			0.4	0.6	0
		0.6	0.5	TRUE	TRUE	FALSE	0			0.6	0.5	0
		0.6	0.6	TRUE	TRUE	FALSE	0			0.6	0.6	0
		0.3	0.6	TRUE	TRUE	FALSE	0			0.3	0.6	0
		0.5	0.5	TRUE	TRUE	FALSE	0			0.5	0.5	0
		0.5	0.7	TRUE	TRUE	FALSE	0			0.5	0.7	0
		0.6	0.6	TRUE	TRUE	FALSE	0			0.6	0.6	0
		0.6	0.3	TRUE	TRUE	FALSE	0			0.6	0.3	0
		0.4	0.5	TRUE	TRUE	FALSE	0			0.4	0.5	0
		0.7	0.3	TRUE	TRUE	FALSE	0			0.7	0.3	0
		0.3	0.6	TRUE	TRUE	FALSE	0			0.3	0.6	0
		0.7	0.6	TRUE	TRUE	FALSE	0			0.7	0.6	0
		0.7	0.4	TRUE	TRUE	FALSE	0			0.7	0.4	0
		0.2	0.7	FALSE	TRUE	FALSE	0			0.2	0.7	0
		0.2	0.6	FALSE	TRUE	FALSE	0			0.2	0.6	0
		0.6	0.1	TRUE	FALSE	FALSE	0			0.6	0.1	0
		0.4	0.7	TRUE	TRUE	FALSE	0			0.4	0.7	0
		0.6	0.5	TRUE	TRUE	FALSE	0			0.6	0.5	0
		0.6	0.4	TRUE	TRUE	FALSE	0			0.6	0.4	0
		0.4	0.4	TRUE	TRUE	FALSE	0			0.4	0.4	0
		0.5	0.3	TRUE	TRUE	FALSE	0			0.5	0.3	0
		0.2	0.8	FALSE	FALSE	TRUE	1			0.2	0.8	1
		0.4	0.2	TRUE	FALSE	FALSE	0			0.4	0.2	0
		0.7	0.4	TRUE	TRUE	FALSE	0			0.7	0.4	0
		0.5	0.5	TRUE	TRUE	FALSE	0			0.5	0.5	0
		0.5	0.4	TRUE	TRUE	FALSE	0			0.5	0.4	0
		0.3	0.5	TRUE	TRUE	FALSE	0			0.3	0.5	0
		0.6	0.5	TRUE	TRUE	FALSE	0			0.6	0.5	0
		0.2	0.7	FALSE	TRUE	FALSE	0			0.2	0.7	0
		0.6	0.6	TRUE	TRUE	FALSE	0			0.6	0.6	0
		0.3	0.7	TRUE	TRUE	FALSE	0			0.3	0.7	0
		0.4	0.8	TRUE	FALSE	FALSE	0			0.4	0.8	0
		0.7	0.9	TRUE	FALSE	FALSE	0			0.7	0.9	0
		0.5	0.4	TRUE	TRUE	FALSE	0			0.5	0.4	0
		0.4	0.3	TRUE	TRUE	FALSE	0			0.4	0.3	0
		0.4	0.4	TRUE	TRUE	FALSE	0			0.4	0.4	0
		0.3	0.6	TRUE	TRUE	FALSE	0			0.3	0.6	0
		0.6	0.4	TRUE	TRUE	FALSE	0			0.6	0.4	0
		0.5	0.5	TRUE	TRUE	FALSE	0			0.5	0.5	0
		0.4	0.5	TRUE	TRUE	FALSE	0			0.4	0.5	0
		0.7	0.3	TRUE	TRUE	FALSE	0			0.7	0.3	0
		0.7	0.6	TRUE	TRUE	FALSE	0			0.7	0.6	0
		0.2	0.7	FALSE	TRUE	FALSE	0			0.2	0.7	0
		0.6	0.4	TRUE	TRUE	FALSE	0			0.6	0.4	0
		0.4	0.5	TRUE	TRUE	FALSE	0			0.4	0.5	0
		0.5	0.3	TRUE	TRUE	FALSE	0			0.5	0.3	0
		0.5	0.5	TRUE	TRUE	FALSE	0			0.5	0.5	0
		0.6	0.7	TRUE	TRUE	FALSE	0			0.6	0.7	0
		0.5	0.8	TRUE	FALSE	FALSE	0			0.5	0.8	0
		0.7	0.6	TRUE	TRUE	FALSE	0			0.7	0.6	0
		0.4	0.7	TRUE	TRUE	FALSE	0			0.4	0.7	0
		0.3	0.6	TRUE	TRUE	FALSE	0			0.3	0.6	0
		0.4	0.4	TRUE	TRUE	FALSE	0			0.4	0.4	0
		0.9	0.5	FALSE	TRUE	FALSE	0			0.9	0.5	0
		0.6	0.4	TRUE	TRUE	FALSE	0			0.6	0.4	0
		0.6	0.6	TRUE	TRUE	FALSE	0			0.6	0.6	0
		0.3	0.7	TRUE	TRUE	FALSE	0			0.3	0.7	0
		0.1	0.5	FALSE	TRUE	FALSE	0			0.1	0.5	0
		0.7	0.6	TRUE	TRUE	FALSE	0			0.7	0.6	0
		0.3	0.6	TRUE	TRUE	FALSE	0			0.3	0.6	0
		0.4	0.9	TRUE	FALSE	FALSE	0			0.4	0.9	0
		0.6	0.6	TRUE	TRUE	FALSE	0			0.6	0.6	0
		0.4	0.4	TRUE	TRUE	FALSE	0			0.4	0.4	0
		0.3	0.5	TRUE	TRUE	FALSE	0			0.3	0.5	0
		0.4	0.6	TRUE	TRUE	FALSE	0			0.4	0.6	0
		0.6	0.5	TRUE	TRUE	FALSE	0			0.6	0.5	0
		0.5	0.8	TRUE	FALSE	FALSE	0			0.5	0.8	0
		0.4	0.3	TRUE	TRUE	FALSE	0			0.4	0.3	0
		0.7	0.4	TRUE	TRUE	FALSE	0			0.7	0.4	0
		0.6	0.5	TRUE	TRUE	FALSE	0			0.6	0.5	0
		0.4	0.5	TRUE	TRUE	FALSE	0			0.4	0.5	0
		0.5	0.5	TRUE	TRUE	FALSE	0			0.5	0.5	0
		0.4	0.7	TRUE	TRUE	FALSE	0			0.4	0.7	0
		0.5	0.6	TRUE	TRUE	FALSE	0			0.5	0.6	0
		0.4	0.4	TRUE	TRUE	FALSE	0			0.4	0.4	0
		0.5	0.6	TRUE	TRUE	FALSE	0			0.5	0.6	0
		0.5	0.5	TRUE	TRUE	FALSE	0			0.5	0.5	0
		0.4	0.5	TRUE	TRUE	FALSE	0			0.4	0.5	0
		0.6	0.5	TRUE	TRUE	FALSE	0			0.6	0.5	0
		0.5	0.6	TRUE	TRUE	FALSE	0			0.5	0.6	0
		0.5	0.4	TRUE	TRUE	FALSE	0			0.5	0.4	0
		0.3	0.8	TRUE	FALSE	FALSE	0			0.3	0.8	0
		0.5	0.6	TRUE	TRUE	FALSE	0			0.5	0.6	0
		0.1	0.6	FALSE	TRUE	FALSE	0			0.1	0.6	0
		0.5	0.5	TRUE	TRUE	FALSE	0			0.5	0.5	0
		0.3	0.7	TRUE	TRUE	FALSE	0			0.3	0.7	0
		0.5	0.7	TRUE	TRUE	FALSE	0			0.5	0.7	0
		0.5	0.3	TRUE	TRUE	FALSE	0			0.5	0.3	0
		0.6	0.2	TRUE	FALSE	FALSE	0			0.6	0.2	0
		0.8	0.2	FALSE	FALSE	TRUE	1			0.8	0.2	1
		0.4	0.5	TRUE	TRUE	FALSE	0			0.4	0.5	0
		0.3	0.6	TRUE	TRUE	FALSE	0			0.3	0.6	0
		0.2	0.5	FALSE	TRUE	FALSE	0			0.2	0.5	0
		0.7	0.5	TRUE	TRUE	FALSE	0			0.7	0.5	0
		0.4	0.5	TRUE	TRUE	FALSE	0			0.4	0.5	0
		0.5	0.5	TRUE	TRUE	FALSE	0			0.5	0.5	0
		0.6	0.7	TRUE	TRUE	FALSE	0			0.6	0.7	0
		0.7	0.4	TRUE	TRUE	FALSE	0			0.7	0.4	0
		0.5	0.3	TRUE	TRUE	FALSE	0			0.5	0.3	0
		0.4	0.4	TRUE	TRUE	FALSE	0			0.4	0.4	0
		0.8	0.4	FALSE	TRUE	FALSE	0			0.8	0.4	0
		0.5	0.5	TRUE	TRUE	FALSE	0			0.5	0.5	0
		0.4	0.6	TRUE	TRUE	FALSE	0			0.4	0.6	0
		0.5	0.8	TRUE	FALSE	FALSE	0			0.5	0.8	0
		0.4	0.8	TRUE	FALSE	FALSE	0			0.4	0.8	0
		0.6	0.3	TRUE	TRUE	FALSE	0			0.6	0.3	0
		0.6	0.5	TRUE	TRUE	FALSE	0			0.6	0.5	0
		0.2	0.5	FALSE	TRUE	FALSE	0			0.2	0.5	0
		0.8	0.5	FALSE	TRUE	FALSE	0			0.8	0.5	0
		0.6	0.3	TRUE	TRUE	FALSE	0			0.6	0.3	0
		0.7	0.3	TRUE	TRUE	FALSE	0			0.7	0.3	0
		0.3	0.6	TRUE	TRUE	FALSE	0			0.3	0.6	0
		0.3	0.7	TRUE	TRUE	FALSE	0			0.3	0.7	0
		0.5	0.7	TRUE	TRUE	FALSE	0			0.5	0.7	0
		0.4	0.2	TRUE	FALSE	FALSE	0			0.4	0.2	0
		0.6	0.5	TRUE	TRUE	FALSE	0			0.6	0.5	0
		0.8	0.5	FALSE	TRUE	FALSE	0			0.8	0.5	0
		0.5	0.8	TRUE	FALSE	FALSE	0			0.5	0.8	0
		0.6	0.4	TRUE	TRUE	FALSE	0			0.6	0.4	0
		0.5	0.4	TRUE	TRUE	FALSE	0			0.5	0.4	0
		0.4	0.5	TRUE	TRUE	FALSE	0			0.4	0.5	0
		0.6	0.8	TRUE	FALSE	FALSE	0			0.6	0.8	0
		0.5	0.7	TRUE	TRUE	FALSE	0			0.5	0.7	0
		0.6	0.4	TRUE	TRUE	FALSE	0			0.6	0.4	0
		0.7	0.1	TRUE	FALSE	FALSE	0			0.7	0.1	0
		0.6	0.5	TRUE	TRUE	FALSE	0			0.6	0.5	0
		0.4	0.5	TRUE	TRUE	FALSE	0			0.4	0.5	0
		0.7	0.5	TRUE	TRUE	FALSE	0			0.7	0.5	0
		1	0.3	FALSE	TRUE	FALSE	0			1	0.3	0
		0.7	0.3	TRUE	TRUE	FALSE	0			0.7	0.3	0
		0.6	0.5	TRUE	TRUE	FALSE	0			0.6	0.5	0
		0.6	0.4	TRUE	TRUE	FALSE	0			0.6	0.4	0
		0.6	0.1	TRUE	FALSE	FALSE	0			0.6	0.1	0
		0.6	0.5	TRUE	TRUE	FALSE	0			0.6	0.5	0
		0.6	0.5	TRUE	TRUE	FALSE	0			0.6	0.5	0
		0.5	0.6	TRUE	TRUE	FALSE	0			0.5	0.6	0
		0.4	0.6	TRUE	TRUE	FALSE	0			0.4	0.6	0
		0.3	0.5	TRUE	TRUE	FALSE	0			0.3	0.5	0
		0.4	0.2	TRUE	FALSE	FALSE	0			0.4	0.2	0
		0.6	0.5	TRUE	TRUE	FALSE	0			0.6	0.5	0
		0.5	0.5	TRUE	TRUE	FALSE	0			0.5	0.5	0
		0.3	0.7	TRUE	TRUE	FALSE	0			0.3	0.7	0
		0.7	0.4	TRUE	TRUE	FALSE	0			0.7	0.4	0
		0.4	0.7	TRUE	TRUE	FALSE	0			0.4	0.7	0
		0.4	0.6	TRUE	TRUE	FALSE	0			0.4	0.6	0
		0.4	0.4	TRUE	TRUE	FALSE	0			0.4	0.4	0
		0.3	0.7	TRUE	TRUE	FALSE	0			0.3	0.7	0
		0.5	0.6	TRUE	TRUE	FALSE	0			0.5	0.6	0
		0.7	0.5	TRUE	TRUE	FALSE	0			0.7	0.5	0
		0.7	0.6	TRUE	TRUE	FALSE	0			0.7	0.6	0
		0.6	0.6	TRUE	TRUE	FALSE	0			0.6	0.6	0
		0.7	0.6	TRUE	TRUE	FALSE	0			0.7	0.6	0
		0.5	0.6	TRUE	TRUE	FALSE	0			0.5	0.6	0
		0.4	0.5	TRUE	TRUE	FALSE	0			0.4	0.5	0
		0.1	0.5	FALSE	TRUE	FALSE	0			0.1	0.5	0
		0.5	0.6	TRUE	TRUE	FALSE	0			0.5	0.6	0
		0.5	0.5	TRUE	TRUE	FALSE	0			0.5	0.5	0
		0.6	0.6	TRUE	TRUE	FALSE	0			0.6	0.6	0
		0.7	0.6	TRUE	TRUE	FALSE	0			0.7	0.6	0
		0.3	0.7	TRUE	TRUE	FALSE	0			0.3	0.7	0
		0.7	0.3	TRUE	TRUE	FALSE	0			0.7	0.3	0
		0.4	0.4	TRUE	TRUE	FALSE	0			0.4	0.4	0
		0.3	0.4	TRUE	TRUE	FALSE	0			0.3	0.4	0
		0.6	0.6	TRUE	TRUE	FALSE	0			0.6	0.6	0
		0.5	0.2	TRUE	FALSE	FALSE	0			0.5	0.2	0
		0.5	0.4	TRUE	TRUE	FALSE	0			0.5	0.4	0
		0.5	0.4	TRUE	TRUE	FALSE	0			0.5	0.4	0
		0.4	0.2	TRUE	FALSE	FALSE	0			0.4	0.2	0
		0.5	0.5	TRUE	TRUE	FALSE	0			0.5	0.5	0
		0.5	0.7	TRUE	TRUE	FALSE	0			0.5	0.7	0
		0.6	0.5	TRUE	TRUE	FALSE	0			0.6	0.5	0
		0.5	0.5	TRUE	TRUE	FALSE	0			0.5	0.5	0
		0.3	0.5	TRUE	TRUE	FALSE	0			0.3	0.5	0
		0.8	0.1	FALSE	FALSE	TRUE	1			0.8	0.1	1
		0.6	0.6	TRUE	TRUE	FALSE	0			0.6	0.6	0
		0.6	0.4	TRUE	TRUE	FALSE	0			0.6	0.4	0
		0.2	0.7	FALSE	TRUE	FALSE	0			0.2	0.7	0
		0.7	0.5	TRUE	TRUE	FALSE	0			0.7	0.5	0
		0.4	0.3	TRUE	TRUE	FALSE	0			0.4	0.3	0
		0.3	0.6	TRUE	TRUE	FALSE	0			0.3	0.6	0
		0.8	0.5	FALSE	TRUE	FALSE	0			0.8	0.5	0
		0.5	0.3	TRUE	TRUE	FALSE	0			0.5	0.3	0
		0.5	0.7	TRUE	TRUE	FALSE	0			0.5	0.7	0
		0.5	0	TRUE	FALSE	FALSE	0			0.5	0	0
		0.4	0.7	TRUE	TRUE	FALSE	0			0.4	0.7	0
		0.5	0.8	TRUE	FALSE	FALSE	0			0.5	0.8	0
		0.4	0.4	TRUE	TRUE	FALSE	0			0.4	0.4	0
		0.3	0.5	TRUE	TRUE	FALSE	0			0.3	0.5	0
		0.4	0.4	TRUE	TRUE	FALSE	0			0.4	0.4	0
		0.8	0.3	FALSE	TRUE	FALSE	0			0.8	0.3	0
		0.4	0.5	TRUE	TRUE	FALSE	0			0.4	0.5	0
		0.7	0.5	TRUE	TRUE	FALSE	0			0.7	0.5	0
		0.6	0.8	TRUE	FALSE	FALSE	0			0.6	0.8	0
		0.3	0.3	TRUE	TRUE	FALSE	0			0.3	0.3	0
		0.7	0.4	TRUE	TRUE	FALSE	0			0.7	0.4	0
		0.4	0.4	TRUE	TRUE	FALSE	0			0.4	0.4	0
		0.4	0.6	TRUE	TRUE	FALSE	0			0.4	0.6	0
		0.7	0.7	TRUE	TRUE	FALSE	0			0.7	0.7	0
		0.4	0.4	TRUE	TRUE	FALSE	0			0.4	0.4	0
		0.3	0.3	TRUE	TRUE	FALSE	0			0.3	0.3	0
		0.4	0.1	TRUE	FALSE	FALSE	0			0.4	0.1	0
		0.7	0.6	TRUE	TRUE	FALSE	0			0.7	0.6	0
		0.4	0.2	TRUE	FALSE	FALSE	0			0.4	0.2	0
		0.4	0.7	TRUE	TRUE	FALSE	0			0.4	0.7	0
		0.6	0.4	TRUE	TRUE	FALSE	0			0.6	0.4	0
		0.8	0.5	FALSE	TRUE	FALSE	0			0.8	0.5	0
		0.5	0.3	TRUE	TRUE	FALSE	0			0.5	0.3	0
		0.4	0.6	TRUE	TRUE	FALSE	0			0.4	0.6	0
		0.4	0.5	TRUE	TRUE	FALSE	0			0.4	0.5	0
		0.5	0.4	TRUE	TRUE	FALSE	0			0.5	0.4	0
		0.6	0.6	TRUE	TRUE	FALSE	0			0.6	0.6	0
		0.6	0.4	TRUE	TRUE	FALSE	0			0.6	0.4	0
		0.4	0.5	TRUE	TRUE	FALSE	0			0.4	0.5	0
		0.7	0.4	TRUE	TRUE	FALSE	0			0.7	0.4	0
		0.3	0.3	TRUE	TRUE	FALSE	0			0.3	0.3	0
		0.5	0.6	TRUE	TRUE	FALSE	0			0.5	0.6	0
		0.6	0.6	TRUE	TRUE	FALSE	0			0.6	0.6	0
		0.4	0.6	TRUE	TRUE	FALSE	0			0.4	0.6	0
		0.3	0.4	TRUE	TRUE	FALSE	0			0.3	0.4	0
		0.6	0.6	TRUE	TRUE	FALSE	0			0.6	0.6	0
		0.3	0.2	TRUE	FALSE	FALSE	0			0.3	0.2	0
		0.5	0.8	TRUE	FALSE	FALSE	0			0.5	0.8	0
		0.6	0.6	TRUE	TRUE	FALSE	0			0.6	0.6	0
		0.5	0.3	TRUE	TRUE	FALSE	0			0.5	0.3	0
		0.3	0.5	TRUE	TRUE	FALSE	0			0.3	0.5	0
		0.5	0.7	TRUE	TRUE	FALSE	0			0.5	0.7	0
		0.4	0.6	TRUE	TRUE	FALSE	0			0.4	0.6	0
		0.5	0.5	TRUE	TRUE	FALSE	0			0.5	0.5	0
		0.4	0.4	TRUE	TRUE	FALSE	0			0.4	0.4	0
		0.5	0.3	TRUE	TRUE	FALSE	0			0.5	0.3	0
		0.6	0.4	TRUE	TRUE	FALSE	0			0.6	0.4	0
		0.4	0.7	TRUE	TRUE	FALSE	0			0.4	0.7	0
		0.3	0.8	TRUE	FALSE	FALSE	0			0.3	0.8	0
		0.5	0.8	TRUE	FALSE	FALSE	0			0.5	0.8	0
		0.3	0.5	TRUE	TRUE	FALSE	0			0.3	0.5	0
		0.6	0.4	TRUE	TRUE	FALSE	0			0.6	0.4	0
		0.3	0.5	TRUE	TRUE	FALSE	0			0.3	0.5	0
		0.5	0.7	TRUE	TRUE	FALSE	0			0.5	0.7	0
		0.5	0.6	TRUE	TRUE	FALSE	0			0.5	0.6	0
		0.3	0.7	TRUE	TRUE	FALSE	0			0.3	0.7	0
		0.7	0.2	TRUE	FALSE	FALSE	0			0.7	0.2	0
		0.4	0.8	TRUE	FALSE	FALSE	0			0.4	0.8	0
		0.4	0.6	TRUE	TRUE	FALSE	0			0.4	0.6	0
		0.7	0.3	TRUE	TRUE	FALSE	0			0.7	0.3	0
		0.5	0.3	TRUE	TRUE	FALSE	0			0.5	0.3	0
		0.3	0.8	TRUE	FALSE	FALSE	0			0.3	0.8	0
		0.7	0.7	TRUE	TRUE	FALSE	0			0.7	0.7	0
		0.7	0.7	TRUE	TRUE	FALSE	0			0.7	0.7	0
		0.4	0.4	TRUE	TRUE	FALSE	0			0.4	0.4	0
		0.5	0.6	TRUE	TRUE	FALSE	0			0.5	0.6	0
		0.3	0.4	TRUE	TRUE	FALSE	0			0.3	0.4	0
		0.4	0.5	TRUE	TRUE	FALSE	0			0.4	0.5	0
		0.5	0.7	TRUE	TRUE	FALSE	0			0.5	0.7	0
		0.4	0.5	TRUE	TRUE	FALSE	0			0.4	0.5	0
		0.3	0.5	TRUE	TRUE	FALSE	0			0.3	0.5	0
		0.5	0.6	TRUE	TRUE	FALSE	0			0.5	0.6	0
		0.5	0.4	TRUE	TRUE	FALSE	0			0.5	0.4	0
		0.6	0.4	TRUE	TRUE	FALSE	0			0.6	0.4	0
		0.7	0.3	TRUE	TRUE	FALSE	0			0.7	0.3	0
		0.3	0.4	TRUE	TRUE	FALSE	0			0.3	0.4	0
		0.5	0.5	TRUE	TRUE	FALSE	0			0.5	0.5	0
		0.6	0.5	TRUE	TRUE	FALSE	0			0.6	0.5	0
		0.3	0.6	TRUE	TRUE	FALSE	0			0.3	0.6	0
		0.3	0.4	TRUE	TRUE	FALSE	0			0.3	0.4	0
		0.8	0.6	FALSE	TRUE	FALSE	0			0.8	0.6	0
		0.2	0.4	FALSE	TRUE	FALSE	0			0.2	0.4	0
		0.6	0.7	TRUE	TRUE	FALSE	0			0.6	0.7	0
		0.4	0.5	TRUE	TRUE	FALSE	0			0.4	0.5	0
		0.6	0.5	TRUE	TRUE	FALSE	0			0.6	0.5	0
		0.5	0.6	TRUE	TRUE	FALSE	0			0.5	0.6	0
		0.7	0.7	TRUE	TRUE	FALSE	0			0.7	0.7	0
		0.3	0.2	TRUE	FALSE	FALSE	0			0.3	0.2	0
		0.6	0.6	TRUE	TRUE	FALSE	0			0.6	0.6	0
		0.3	0.7	TRUE	TRUE	FALSE	0			0.3	0.7	0
		0.6	0.5	TRUE	TRUE	FALSE	0			0.6	0.5	0
		0.6	0.3	TRUE	TRUE	FALSE	0			0.6	0.3	0
		0.4	0.4	TRUE	TRUE	FALSE	0			0.4	0.4	0
		0.2	0.5	FALSE	TRUE	FALSE	0			0.2	0.5	0
		0.5	0.4	TRUE	TRUE	FALSE	0			0.5	0.4	0
		0.7	0.8	TRUE	FALSE	FALSE	0			0.7	0.8	0
		0.3	0.5	TRUE	TRUE	FALSE	0			0.3	0.5	0
		0.7	0.5	TRUE	TRUE	FALSE	0			0.7	0.5	0
		0.7	0.5	TRUE	TRUE	FALSE	0			0.7	0.5	0
		0.5	0.5	TRUE	TRUE	FALSE	0			0.5	0.5	0
		0.8	0.4	FALSE	TRUE	FALSE	0			0.8	0.4	0
		0.7	0.4	TRUE	TRUE	FALSE	0			0.7	0.4	0
		0.3	0.8	TRUE	FALSE	FALSE	0			0.3	0.8	0
		0.6	0.5	TRUE	TRUE	FALSE	0			0.6	0.5	0
		0.5	0.6	TRUE	TRUE	FALSE	0			0.5	0.6	0
		0.2	0.9	FALSE	FALSE	TRUE	1			0.2	0.9	1
		0.5	0.4	TRUE	TRUE	FALSE	0			0.5	0.4	0
		0.6	0.5	TRUE	TRUE	FALSE	0			0.6	0.5	0
		0.7	0.2	TRUE	FALSE	FALSE	0			0.7	0.2	0
		0.7	0.5	TRUE	TRUE	FALSE	0			0.7	0.5	0
		0.5	0.2	TRUE	FALSE	FALSE	0			0.5	0.2	0
		0.5	0.2	TRUE	FALSE	FALSE	0			0.5	0.2	0
		0.6	0.4	TRUE	TRUE	FALSE	0			0.6	0.4	0
		0.5	0.6	TRUE	TRUE	FALSE	0			0.5	0.6	0
		0.6	0.4	TRUE	TRUE	FALSE	0			0.6	0.4	0
		0.4	0.7	TRUE	TRUE	FALSE	0			0.4	0.7	0
		0.7	0.5	TRUE	TRUE	FALSE	0			0.7	0.5	0
		0.3	0.3	TRUE	TRUE	FALSE	0			0.3	0.3	0
		0.4	0.4	TRUE	TRUE	FALSE	0			0.4	0.4	0
		0.4	0.4	TRUE	TRUE	FALSE	0			0.4	0.4	0
		0.7	0.5	TRUE	TRUE	FALSE	0			0.7	0.5	0
		0.6	0.5	TRUE	TRUE	FALSE	0			0.6	0.5	0
		0.3	0.5	TRUE	TRUE	FALSE	0			0.3	0.5	0
		0.8	0.2	FALSE	FALSE	TRUE	1			0.8	0.2	1
		0.5	0.6	TRUE	TRUE	FALSE	0			0.5	0.6	0
		0.8	0.5	FALSE	TRUE	FALSE	0			0.8	0.5	0
		0.6	0.5	TRUE	TRUE	FALSE	0			0.6	0.5	0
		0.5	0.6	TRUE	TRUE	FALSE	0			0.5	0.6	0
		0.4	0.5	TRUE	TRUE	FALSE	0			0.4	0.5	0
		0.4	0.2	TRUE	FALSE	FALSE	0			0.4	0.2	0
		0.4	0.6	TRUE	TRUE	FALSE	0			0.4	0.6	0
		0.7	0.6	TRUE	TRUE	FALSE	0			0.7	0.6	0
		0.4	0.5	TRUE	TRUE	FALSE	0			0.4	0.5	0
		0.3	0.7	TRUE	TRUE	FALSE	0			0.3	0.7	0
		0.3	0.7	TRUE	TRUE	FALSE	0			0.3	0.7	0
		0.5	0.3	TRUE	TRUE	FALSE	0			0.5	0.3	0
		0.6	0.4	TRUE	TRUE	FALSE	0			0.6	0.4	0
		0.6	0.3	TRUE	TRUE	FALSE	0			0.6	0.3	0
		0.7	0.5	TRUE	TRUE	FALSE	0			0.7	0.5	0
		0.4	0.6	TRUE	TRUE	FALSE	0			0.4	0.6	0
		0.5	0.4	TRUE	TRUE	FALSE	0			0.5	0.4	0
		0.5	0.5	TRUE	TRUE	FALSE	0			0.5	0.5	0
		0.5	0.6	TRUE	TRUE	FALSE	0			0.5	0.6	0
		0.5	0.6	TRUE	TRUE	FALSE	0			0.5	0.6	0
		0.6	0.4	TRUE	TRUE	FALSE	0			0.6	0.4	0
		0.6	0.7	TRUE	TRUE	FALSE	0			0.6	0.7	0
		0.5	0.4	TRUE	TRUE	FALSE	0			0.5	0.4	0
		0.5	0.7	TRUE	TRUE	FALSE	0			0.5	0.7	0
		0.4	0.4	TRUE	TRUE	FALSE	0			0.4	0.4	0
		0.5	0.5	TRUE	TRUE	FALSE	0			0.5	0.5	0
		0.6	0.2	TRUE	FALSE	FALSE	0			0.6	0.2	0
		0.4	0.5	TRUE	TRUE	FALSE	0			0.4	0.5	0
		0.3	0.8	TRUE	FALSE	FALSE	0			0.3	0.8	0
		0.4	0.2	TRUE	FALSE	FALSE	0			0.4	0.2	0
		0.4	0.9	TRUE	FALSE	FALSE	0			0.4	0.9	0
		0.3	0.5	TRUE	TRUE	FALSE	0			0.3	0.5	0
		0.5	0.8	TRUE	FALSE	FALSE	0			0.5	0.8	0
		0.7	0.6	TRUE	TRUE	FALSE	0			0.7	0.6	0
		0.5	0.6	TRUE	TRUE	FALSE	0			0.5	0.6	0
		0.6	0.5	TRUE	TRUE	FALSE	0			0.6	0.5	0
		0.5	0.6	TRUE	TRUE	FALSE	0			0.5	0.6	0
		0.7	0.4	TRUE	TRUE	FALSE	0			0.7	0.4	0
		0.7	0.6	TRUE	TRUE	FALSE	0			0.7	0.6	0
		0.7	0.3	TRUE	TRUE	FALSE	0			0.7	0.3	0
		0.6	0.4	TRUE	TRUE	FALSE	0			0.6	0.4	0
		0.4	0.4	TRUE	TRUE	FALSE	0			0.4	0.4	0
		0.5	0.4	TRUE	TRUE	FALSE	0			0.5	0.4	0
		0.7	0.4	TRUE	TRUE	FALSE	0			0.7	0.4	0
		0.5	0.5	TRUE	TRUE	FALSE	0			0.5	0.5	0
		0.7	0.8	TRUE	FALSE	FALSE	0			0.7	0.8	0
		0.5	0.4	TRUE	TRUE	FALSE	0			0.5	0.4	0
		0.6	0.3	TRUE	TRUE	FALSE	0			0.6	0.3	0
		0.4	0.6	TRUE	TRUE	FALSE	0			0.4	0.6	0
		0.6	0.4	TRUE	TRUE	FALSE	0			0.6	0.4	0
		0.5	0.5	TRUE	TRUE	FALSE	0			0.5	0.5	0
		0.7	0.5	TRUE	TRUE	FALSE	0			0.7	0.5	0
		0.3	0.7	TRUE	TRUE	FALSE	0			0.3	0.7	0
		0.4	0.4	TRUE	TRUE	FALSE	0			0.4	0.4	0
		0.5	0.6	TRUE	TRUE	FALSE	0			0.5	0.6	0
		0.2	0.6	FALSE	TRUE	FALSE	0			0.2	0.6	0
		0.3	0.5	TRUE	TRUE	FALSE	0			0.3	0.5	0
		0.8	0.4	FALSE	TRUE	FALSE	0			0.8	0.4	0
		0.4	1	TRUE	FALSE	FALSE	0			0.4	1	0
		0.5	0.5	TRUE	TRUE	FALSE	0			0.5	0.5	0
		0.3	0.7	TRUE	TRUE	FALSE	0			0.3	0.7	0
		0.4	0.5	TRUE	TRUE	FALSE	0			0.4	0.5	0
		0.6	0.7	TRUE	TRUE	FALSE	0			0.6	0.7	0
		0.6	0.5	TRUE	TRUE	FALSE	0			0.6	0.5	0
		0.3	0.6	TRUE	TRUE	FALSE	0			0.3	0.6	0
		0.4	0.6	TRUE	TRUE	FALSE	0			0.4	0.6	0
		0.6	0.6	TRUE	TRUE	FALSE	0			0.6	0.6	0
		0.6	0.5	TRUE	TRUE	FALSE	0			0.6	0.5	0
		0.6	0.5	TRUE	TRUE	FALSE	0			0.6	0.5	0
		0.5	0.5	TRUE	TRUE	FALSE	0			0.5	0.5	0
		0.5	0.4	TRUE	TRUE	FALSE	0			0.5	0.4	0
		0.6	0.4	TRUE	TRUE	FALSE	0			0.6	0.4	0
		0.6	0.6	TRUE	TRUE	FALSE	0			0.6	0.6	0
		0.3	0.4	TRUE	TRUE	FALSE	0			0.3	0.4	0
		0.3	0.6	TRUE	TRUE	FALSE	0			0.3	0.6	0
		0.6	0.6	TRUE	TRUE	FALSE	0			0.6	0.6	0
		0.6	0.6	TRUE	TRUE	FALSE	0			0.6	0.6	0
		0.8	0.2	FALSE	FALSE	TRUE	1			0.8	0.2	1
		0.5	0.3	TRUE	TRUE	FALSE	0			0.5	0.3	0
		0.5	0.3	TRUE	TRUE	FALSE	0			0.5	0.3	0
		0.2	0.5	FALSE	TRUE	FALSE	0			0.2	0.5	0
		0.4	0.5	TRUE	TRUE	FALSE	0			0.4	0.5	0
		0.7	0.3	TRUE	TRUE	FALSE	0			0.7	0.3	0
		0.6	0.4	TRUE	TRUE	FALSE	0			0.6	0.4	0
		0.3	0.9	TRUE	FALSE	FALSE	0			0.3	0.9	0
		0.4	0.3	TRUE	TRUE	FALSE	0			0.4	0.3	0
		0.5	0.5	TRUE	TRUE	FALSE	0			0.5	0.5	0
		0.5	0.3	TRUE	TRUE	FALSE	0			0.5	0.3	0
		0.5	0.4	TRUE	TRUE	FALSE	0			0.5	0.4	0
		0.5	0.8	TRUE	FALSE	FALSE	0			0.5	0.8	0
		0.6	0.4	TRUE	TRUE	FALSE	0			0.6	0.4	0
		0.5	0.5	TRUE	TRUE	FALSE	0			0.5	0.5	0
		0.4	0.7	TRUE	TRUE	FALSE	0			0.4	0.7	0
		0.6	0.4	TRUE	TRUE	FALSE	0			0.6	0.4	0
		0.4	0.5	TRUE	TRUE	FALSE	0			0.4	0.5	0
		0.3	0.7	TRUE	TRUE	FALSE	0			0.3	0.7	0
		0.5	0.8	TRUE	FALSE	FALSE	0			0.5	0.8	0
		0.9	0.5	FALSE	TRUE	FALSE	0			0.9	0.5	0
		0.4	0.5	TRUE	TRUE	FALSE	0			0.4	0.5	0
		0.6	0.6	TRUE	TRUE	FALSE	0			0.6	0.6	0
		0.7	0.5	TRUE	TRUE	FALSE	0			0.7	0.5	0
		0.5	0.4	TRUE	TRUE	FALSE	0			0.5	0.4	0
		0.6	0.5	TRUE	TRUE	FALSE	0			0.6	0.5	0
		0.7	0.6	TRUE	TRUE	FALSE	0			0.7	0.6	0
		0.6	0.7	TRUE	TRUE	FALSE	0			0.6	0.7	0
		0.4	0.5	TRUE	TRUE	FALSE	0			0.4	0.5	0
		0.4	0.7	TRUE	TRUE	FALSE	0			0.4	0.7	0
		0.7	0.4	TRUE	TRUE	FALSE	0			0.7	0.4	0
		0.5	0.6	TRUE	TRUE	FALSE	0			0.5	0.6	0
		0.4	0.6	TRUE	TRUE	FALSE	0			0.4	0.6	0
		0.5	0.7	TRUE	TRUE	FALSE	0			0.5	0.7	0
		0.6	0.5	TRUE	TRUE	FALSE	0			0.6	0.5	0
		0.8	0.4	FALSE	TRUE	FALSE	0			0.8	0.4	0
		0.3	0.6	TRUE	TRUE	FALSE	0			0.3	0.6	0
		0.6	0.7	TRUE	TRUE	FALSE	0			0.6	0.7	0
		0.4	0.3	TRUE	TRUE	FALSE	0			0.4	0.3	0
		0.6	0.4	TRUE	TRUE	FALSE	0			0.6	0.4	0
		0.4	0.6	TRUE	TRUE	FALSE	0			0.4	0.6	0
		0.4	0.6	TRUE	TRUE	FALSE	0			0.4	0.6	0
		0.4	0.3	TRUE	TRUE	FALSE	0			0.4	0.3	0
		0.5	0.5	TRUE	TRUE	FALSE	0			0.5	0.5	0
		0.4	0.4	TRUE	TRUE	FALSE	0			0.4	0.4	0
		0.3	0.4	TRUE	TRUE	FALSE	0			0.3	0.4	0
		0.4	0.5	TRUE	TRUE	FALSE	0			0.4	0.5	0
		0.6	0.3	TRUE	TRUE	FALSE	0			0.6	0.3	0
		0.5	0.5	TRUE	TRUE	FALSE	0			0.5	0.5	0
		0.4	0.5	TRUE	TRUE	FALSE	0			0.4	0.5	0
		0.5	0.2	TRUE	FALSE	FALSE	0			0.5	0.2	0
		0.5	0.6	TRUE	TRUE	FALSE	0			0.5	0.6	0
		0.5	0.7	TRUE	TRUE	FALSE	0			0.5	0.7	0
		0.4	0.3	TRUE	TRUE	FALSE	0			0.4	0.3	0
		0.3	0.8	TRUE	FALSE	FALSE	0			0.3	0.8	0
		0.3	0.6	TRUE	TRUE	FALSE	0			0.3	0.6	0
		0.4	0.2	TRUE	FALSE	FALSE	0			0.4	0.2	0
		0.4	0.4	TRUE	TRUE	FALSE	0			0.4	0.4	0
		0.6	0.6	TRUE	TRUE	FALSE	0			0.6	0.6	0
		0.3	0.1	TRUE	FALSE	FALSE	0			0.3	0.1	0
		0.6	0.6	TRUE	TRUE	FALSE	0			0.6	0.6	0
		0.5	0.4	TRUE	TRUE	FALSE	0			0.5	0.4	0
		0.5	0.4	TRUE	TRUE	FALSE	0			0.5	0.4	0
		0.3	0.5	TRUE	TRUE	FALSE	0			0.3	0.5	0
		0.6	0.5	TRUE	TRUE	FALSE	0			0.6	0.5	0
		0.5	0.4	TRUE	TRUE	FALSE	0			0.5	0.4	0
		0.6	0.4	TRUE	TRUE	FALSE	0			0.6	0.4	0
		0.3	0.6	TRUE	TRUE	FALSE	0			0.3	0.6	0
		0.8	0.4	FALSE	TRUE	FALSE	0			0.8	0.4	0
		0.3	0.5	TRUE	TRUE	FALSE	0			0.3	0.5	0
		0.5	0.7	TRUE	TRUE	FALSE	0			0.5	0.7	0
		0.4	0.5	TRUE	TRUE	FALSE	0			0.4	0.5	0
		0.4	0.6	TRUE	TRUE	FALSE	0			0.4	0.6	0
		0.7	0.7	TRUE	TRUE	FALSE	0			0.7	0.7	0
		0.6	0.5	TRUE	TRUE	FALSE	0			0.6	0.5	0
		0.5	0.5	TRUE	TRUE	FALSE	0			0.5	0.5	0
		0.8	0.8	FALSE	FALSE	TRUE	1			0.8	0.8	1
		0.4	0.8	TRUE	FALSE	FALSE	0			0.4	0.8	0
		0.4	0.9	TRUE	FALSE	FALSE	0			0.4	0.9	0
		0.4	0.6	TRUE	TRUE	FALSE	0			0.4	0.6	0
		0.4	0.5	TRUE	TRUE	FALSE	0			0.4	0.5	0
		0.3	0.3	TRUE	TRUE	FALSE	0			0.3	0.3	0
		0.4	0.8	TRUE	FALSE	FALSE	0			0.4	0.8	0
		0.5	0.5	TRUE	TRUE	FALSE	0			0.5	0.5	0
		0.5	0.7	TRUE	TRUE	FALSE	0			0.5	0.7	0
		0.8	0.6	FALSE	TRUE	FALSE	0			0.8	0.6	0
		0.5	0.7	TRUE	TRUE	FALSE	0			0.5	0.7	0
		0.4	0.2	TRUE	FALSE	FALSE	0			0.4	0.2	0
		0.5	0.7	TRUE	TRUE	FALSE	0			0.5	0.7	0
		0.5	0.6	TRUE	TRUE	FALSE	0			0.5	0.6	0
		0.9	0.3	FALSE	TRUE	FALSE	0			0.9	0.3	0
		0.3	0.8	TRUE	FALSE	FALSE	0			0.3	0.8	0
		0.4	0.4	TRUE	TRUE	FALSE	0			0.4	0.4	0
		0.6	0.4	TRUE	TRUE	FALSE	0			0.6	0.4	0
		0.5	0.5	TRUE	TRUE	FALSE	0			0.5	0.5	0
		0.7	0.3	TRUE	TRUE	FALSE	0			0.7	0.3	0
		0.5	0.5	TRUE	TRUE	FALSE	0			0.5	0.5	0
		0.5	0.3	TRUE	TRUE	FALSE	0			0.5	0.3	0
		0.5	0.4	TRUE	TRUE	FALSE	0			0.5	0.4	0
		0.3	0.6	TRUE	TRUE	FALSE	0			0.3	0.6	0
		0.3	0.6	TRUE	TRUE	FALSE	0			0.3	0.6	0
		0.7	0.5	TRUE	TRUE	FALSE	0			0.7	0.5	0
		0.5	0.6	TRUE	TRUE	FALSE	0			0.5	0.6	0
		0.1	0.6	FALSE	TRUE	FALSE	0			0.1	0.6	0
		0.6	0.4	TRUE	TRUE	FALSE	0			0.6	0.4	0
		0.7	0.5	TRUE	TRUE	FALSE	0			0.7	0.5	0
		0.8	0.2	FALSE	FALSE	TRUE	1			0.8	0.2	1
		0.5	0.4	TRUE	TRUE	FALSE	0			0.5	0.4	0
		0.5	0.5	TRUE	TRUE	FALSE	0			0.5	0.5	0
		0.3	0.7	TRUE	TRUE	FALSE	0			0.3	0.7	0
		0.2	0.5	FALSE	TRUE	FALSE	0			0.2	0.5	0
		0.5	0.6	TRUE	TRUE	FALSE	0			0.5	0.6	0
		0.7	0.5	TRUE	TRUE	FALSE	0			0.7	0.5	0
		0.8	0.5	FALSE	TRUE	FALSE	0			0.8	0.5	0
		0.3	0.4	TRUE	TRUE	FALSE	0			0.3	0.4	0
		0.6	0.4	TRUE	TRUE	FALSE	0			0.6	0.4	0
		0.4	0.6	TRUE	TRUE	FALSE	0			0.4	0.6	0
		0.8	0.4	FALSE	TRUE	FALSE	0			0.8	0.4	0
		0.5	0.3	TRUE	TRUE	FALSE	0			0.5	0.3	0
		0.4	0.4	TRUE	TRUE	FALSE	0			0.4	0.4	0
		0.5	0.3	TRUE	TRUE	FALSE	0			0.5	0.3	0
		0.5	0.3	TRUE	TRUE	FALSE	0			0.5	0.3	0
		0.5	0.5	TRUE	TRUE	FALSE	0			0.5	0.5	0
		0.5	0.5	TRUE	TRUE	FALSE	0			0.5	0.5	0
		0.4	0.4	TRUE	TRUE	FALSE	0			0.4	0.4	0
		0.4	0.7	TRUE	TRUE	FALSE	0			0.4	0.7	0
		0.7	0.4	TRUE	TRUE	FALSE	0			0.7	0.4	0
		0.5	0.5	TRUE	TRUE	FALSE	0			0.5	0.5	0
		0.3	0.5	TRUE	TRUE	FALSE	0			0.3	0.5	0
		0.4	0.6	TRUE	TRUE	FALSE	0			0.4	0.6	0
		0.5	0.2	TRUE	FALSE	FALSE	0			0.5	0.2	0
		0.4	0.5	TRUE	TRUE	FALSE	0			0.4	0.5	0
		0.2	0.6	FALSE	TRUE	FALSE	0			0.2	0.6	0
		0.5	0.5	TRUE	TRUE	FALSE	0			0.5	0.5	0
		0.4	0.6	TRUE	TRUE	FALSE	0			0.4	0.6	0
		0.1	0.5	FALSE	TRUE	FALSE	0			0.1	0.5	0
		0.4	0.5	TRUE	TRUE	FALSE	0			0.4	0.5	0
		0.5	0.8	TRUE	FALSE	FALSE	0			0.5	0.8	0
		0.7	0.1	TRUE	FALSE	FALSE	0			0.7	0.1	0
		0.7	0.2	TRUE	FALSE	FALSE	0			0.7	0.2	0
		0.8	0.5	FALSE	TRUE	FALSE	0			0.8	0.5	0
		0.4	0.3	TRUE	TRUE	FALSE	0			0.4	0.3	0
		0.2	0.5	FALSE	TRUE	FALSE	0			0.2	0.5	0
		0.4	0.3	TRUE	TRUE	FALSE	0			0.4	0.3	0
		0.5	0.2	TRUE	FALSE	FALSE	0			0.5	0.2	0
		0.7	0.2	TRUE	FALSE	FALSE	0			0.7	0.2	0
		0.4	0.6	TRUE	TRUE	FALSE	0			0.4	0.6	0
		0.6	0.4	TRUE	TRUE	FALSE	0			0.6	0.4	0
		0.3	0.6	TRUE	TRUE	FALSE	0			0.3	0.6	0
		0.3	0.7	TRUE	TRUE	FALSE	0			0.3	0.7	0
		0.4	0.4	TRUE	TRUE	FALSE	0			0.4	0.4	0
		0.3	0.6	TRUE	TRUE	FALSE	0			0.3	0.6	0
		0.7	0.4	TRUE	TRUE	FALSE	0			0.7	0.4	0
		0.4	0.2	TRUE	FALSE	FALSE	0			0.4	0.2	0
		0.5	0.5	TRUE	TRUE	FALSE	0			0.5	0.5	0
		0.6	0.6	TRUE	TRUE	FALSE	0			0.6	0.6	0
		0.6	0.5	TRUE	TRUE	FALSE	0			0.6	0.5	0
		0.5	0.3	TRUE	TRUE	FALSE	0			0.5	0.3	0
		0.5	0.7	TRUE	TRUE	FALSE	0			0.5	0.7	0
		0.4	0.6	TRUE	TRUE	FALSE	0			0.4	0.6	0
		0.5	0.7	TRUE	TRUE	FALSE	0			0.5	0.7	0
		0.6	0.5	TRUE	TRUE	FALSE	0			0.6	0.5	0
		0.5	0.6	TRUE	TRUE	FALSE	0			0.5	0.6	0
		0.7	0.3	TRUE	TRUE	FALSE	0			0.7	0.3	0
		0.4	0.4	TRUE	TRUE	FALSE	0			0.4	0.4	0
		0.5	0.8	TRUE	FALSE	FALSE	0			0.5	0.8	0
		0.4	0.5	TRUE	TRUE	FALSE	0			0.4	0.5	0
		0.9	0.7	FALSE	TRUE	FALSE	0			0.9	0.7	0
		0.6	0.5	TRUE	TRUE	FALSE	0			0.6	0.5	0
		0.6	0.6	TRUE	TRUE	FALSE	0			0.6	0.6	0
		0.7	0.5	TRUE	TRUE	FALSE	0			0.7	0.5	0
		0.6	0.4	TRUE	TRUE	FALSE	0			0.6	0.4	0
		0.3	0.5	TRUE	TRUE	FALSE	0			0.3	0.5	0
		0.3	0.5	TRUE	TRUE	FALSE	0			0.3	0.5	0
		0.4	0.3	TRUE	TRUE	FALSE	0			0.4	0.3	0
		0.4	0.5	TRUE	TRUE	FALSE	0			0.4	0.5	0
		0.6	0.6	TRUE	TRUE	FALSE	0			0.6	0.6	0
		0.5	0.3	TRUE	TRUE	FALSE	0			0.5	0.3	0
		0.5	0.6	TRUE	TRUE	FALSE	0			0.5	0.6	0
		0.3	0.4	TRUE	TRUE	FALSE	0			0.3	0.4	0
		0.4	0.8	TRUE	FALSE	FALSE	0			0.4	0.8	0
		0.5	0.5	TRUE	TRUE	FALSE	0			0.5	0.5	0
		0.7	0.6	TRUE	TRUE	FALSE	0			0.7	0.6	0
		0.6	0.5	TRUE	TRUE	FALSE	0			0.6	0.5	0
		0.5	0.5	TRUE	TRUE	FALSE	0			0.5	0.5	0
		0.4	0.8	TRUE	FALSE	FALSE	0			0.4	0.8	0
		0.2	0.5	FALSE	TRUE	FALSE	0			0.2	0.5	0
		0.3	0.9	TRUE	FALSE	FALSE	0			0.3	0.9	0
		0.8	0.5	FALSE	TRUE	FALSE	0			0.8	0.5	0
		0.4	0.8	TRUE	FALSE	FALSE	0			0.4	0.8	0
		0.6	0.3	TRUE	TRUE	FALSE	0			0.6	0.3	0
		0.6	0.5	TRUE	TRUE	FALSE	0			0.6	0.5	0
		0.5	0.6	TRUE	TRUE	FALSE	0			0.5	0.6	0
		0.5	0.7	TRUE	TRUE	FALSE	0			0.5	0.7	0
		0.5	0.7	TRUE	TRUE	FALSE	0			0.5	0.7	0
		0.3	0.4	TRUE	TRUE	FALSE	0			0.3	0.4	0
		0.8	0.3	FALSE	TRUE	FALSE	0			0.8	0.3	0
		0.2	0.6	FALSE	TRUE	FALSE	0			0.2	0.6	0
		0.4	0.5	TRUE	TRUE	FALSE	0			0.4	0.5	0
		0.5	0.7	TRUE	TRUE	FALSE	0			0.5	0.7	0
		0.6	0.6	TRUE	TRUE	FALSE	0			0.6	0.6	0
		0.8	0.3	FALSE	TRUE	FALSE	0			0.8	0.3	0
		0.4	0.5	TRUE	TRUE	FALSE	0			0.4	0.5	0
		0.2	0.6	FALSE	TRUE	FALSE	0			0.2	0.6	0
		0.5	0.4	TRUE	TRUE	FALSE	0			0.5	0.4	0
		0.6	0.4	TRUE	TRUE	FALSE	0			0.6	0.4	0
		0.8	0.7	FALSE	TRUE	FALSE	0			0.8	0.7	0
		0.6	0.3	TRUE	TRUE	FALSE	0			0.6	0.3	0
		0.6	0.5	TRUE	TRUE	FALSE	0			0.6	0.5	0
		0.5	0.5	TRUE	TRUE	FALSE	0			0.5	0.5	0
		0.6	0.6	TRUE	TRUE	FALSE	0			0.6	0.6	0
		0.8	0.7	FALSE	TRUE	FALSE	0			0.8	0.7	0
		0.5	0.6	TRUE	TRUE	FALSE	0			0.5	0.6	0
		0.5	0.7	TRUE	TRUE	FALSE	0			0.5	0.7	0
		0.5	0.4	TRUE	TRUE	FALSE	0			0.5	0.4	0
		0.2	0.5	FALSE	TRUE	FALSE	0			0.2	0.5	0
		0.4	0.5	TRUE	TRUE	FALSE	0			0.4	0.5	0
		0.6	0.7	TRUE	TRUE	FALSE	0			0.6	0.7	0
		0.7	0.5	TRUE	TRUE	FALSE	0			0.7	0.5	0
		0.6	0.5	TRUE	TRUE	FALSE	0			0.6	0.5	0
		0.3	0.5	TRUE	TRUE	FALSE	0			0.3	0.5	0
		0.3	0.1	TRUE	FALSE	FALSE	0			0.3	0.1	0
		0.3	0.4	TRUE	TRUE	FALSE	0			0.3	0.4	0
		0.4	0.5	TRUE	TRUE	FALSE	0			0.4	0.5	0
		0.4	0.5	TRUE	TRUE	FALSE	0			0.4	0.5	0
		0.2	0.7	FALSE	TRUE	FALSE	0			0.2	0.7	0
		0.7	0.3	TRUE	TRUE	FALSE	0			0.7	0.3	0
		0.4	0.3	TRUE	TRUE	FALSE	0			0.4	0.3	0
		0.6	0.5	TRUE	TRUE	FALSE	0			0.6	0.5	0
		0.4	0.6	TRUE	TRUE	FALSE	0			0.4	0.6	0
		0.7	0.4	TRUE	TRUE	FALSE	0			0.7	0.4	0
		0.3	0.7	TRUE	TRUE	FALSE	0			0.3	0.7	0
		0.3	0.4	TRUE	TRUE	FALSE	0			0.3	0.4	0
		0.6	0.4	TRUE	TRUE	FALSE	0			0.6	0.4	0
		0.6	0.5	TRUE	TRUE	FALSE	0			0.6	0.5	0
		0.6	0.4	TRUE	TRUE	FALSE	0			0.6	0.4	0
		0.5	0.6	TRUE	TRUE	FALSE	0			0.5	0.6	0
		0.5	0.2	TRUE	FALSE	FALSE	0			0.5	0.2	0
		0.4	0.4	TRUE	TRUE	FALSE	0			0.4	0.4	0
		0.7	0.5	TRUE	TRUE	FALSE	0			0.7	0.5	0
		0.7	0.2	TRUE	FALSE	FALSE	0			0.7	0.2	0
		0.6	0.4	TRUE	TRUE	FALSE	0			0.6	0.4	0
		0.5	0.7	TRUE	TRUE	FALSE	0			0.5	0.7	0
		0.2	0.7	FALSE	TRUE	FALSE	0			0.2	0.7	0
		0.9	0.3	FALSE	TRUE	FALSE	0			0.9	0.3	0
		0.5	0.6	TRUE	TRUE	FALSE	0			0.5	0.6	0
		0.3	0.5	TRUE	TRUE	FALSE	0			0.3	0.5	0
		0.8	0.6	FALSE	TRUE	FALSE	0			0.8	0.6	0
		0.7	0.4	TRUE	TRUE	FALSE	0			0.7	0.4	0
		0.6	0.3	TRUE	TRUE	FALSE	0			0.6	0.3	0
		0.6	0.6	TRUE	TRUE	FALSE	0			0.6	0.6	0
		0.3	0.8	TRUE	FALSE	FALSE	0			0.3	0.8	0
		0.6	0.3	TRUE	TRUE	FALSE	0			0.6	0.3	0
		0.3	0.5	TRUE	TRUE	FALSE	0			0.3	0.5	0
		0.3	0.8	TRUE	FALSE	FALSE	0			0.3	0.8	0
		0.3	0.4	TRUE	TRUE	FALSE	0			0.3	0.4	0
		0.3	0.5	TRUE	TRUE	FALSE	0			0.3	0.5	0
		0.5	0.5	TRUE	TRUE	FALSE	0			0.5	0.5	0
		0.5	0.6	TRUE	TRUE	FALSE	0			0.5	0.6	0
		0.4	0.9	TRUE	FALSE	FALSE	0			0.4	0.9	0
		0.6	0.5	TRUE	TRUE	FALSE	0			0.6	0.5	0
		0.7	0.4	TRUE	TRUE	FALSE	0			0.7	0.4	0
		0.3	0.5	TRUE	TRUE	FALSE	0			0.3	0.5	0
		0.3	0.6	TRUE	TRUE	FALSE	0			0.3	0.6	0
		0.3	0.3	TRUE	TRUE	FALSE	0			0.3	0.3	0
		0.4	0.3	TRUE	TRUE	FALSE	0			0.4	0.3	0
		0.6	0.4	TRUE	TRUE	FALSE	0			0.6	0.4	0
		0.5	0.6	TRUE	TRUE	FALSE	0			0.5	0.6	0
		0.5	0.6	TRUE	TRUE	FALSE	0			0.5	0.6	0
		0.3	0.3	TRUE	TRUE	FALSE	0			0.3	0.3	0
		0.4	0.4	TRUE	TRUE	FALSE	0			0.4	0.4	0
		0.6	0.6	TRUE	TRUE	FALSE	0			0.6	0.6	0
		0.4	0.5	TRUE	TRUE	FALSE	0			0.4	0.5	0
		0.6	0.4	TRUE	TRUE	FALSE	0			0.6	0.4	0
		0.3	0.3	TRUE	TRUE	FALSE	0			0.3	0.3	0
		0.4	0.5	TRUE	TRUE	FALSE	0			0.4	0.5	0
		0.6	0.3	TRUE	TRUE	FALSE	0			0.6	0.3	0
		0.4	0.5	TRUE	TRUE	FALSE	0			0.4	0.5	0
		0.6	0.7	TRUE	TRUE	FALSE	0			0.6	0.7	0
		0.3	0.3	TRUE	TRUE	FALSE	0			0.3	0.3	0
		0.3	0.5	TRUE	TRUE	FALSE	0			0.3	0.5	0
		0.4	0.6	TRUE	TRUE	FALSE	0			0.4	0.6	0
		0.4	0.6	TRUE	TRUE	FALSE	0			0.4	0.6	0
		0.4	0.4	TRUE	TRUE	FALSE	0			0.4	0.4	0
		0.5	0.3	TRUE	TRUE	FALSE	0			0.5	0.3	0
		0.4	0.7	TRUE	TRUE	FALSE	0			0.4	0.7	0
		0.7	0.3	TRUE	TRUE	FALSE	0			0.7	0.3	0
		0.2	0.6	FALSE	TRUE	FALSE	0			0.2	0.6	0
		0.6	0.5	TRUE	TRUE	FALSE	0			0.6	0.5	0
		0.4	0.5	TRUE	TRUE	FALSE	0			0.4	0.5	0
		0.5	0.4	TRUE	TRUE	FALSE	0			0.5	0.4	0
		0.2	0.7	FALSE	TRUE	FALSE	0			0.2	0.7	0
		0.3	0.5	TRUE	TRUE	FALSE	0			0.3	0.5	0
		0.8	0.6	FALSE	TRUE	FALSE	0			0.8	0.6	0
		0.5	0.5	TRUE	TRUE	FALSE	0			0.5	0.5	0
		0.5	0.3	TRUE	TRUE	FALSE	0			0.5	0.3	0
		0.5	0.4	TRUE	TRUE	FALSE	0			0.5	0.4	0
		0.4	0.7	TRUE	TRUE	FALSE	0			0.4	0.7	0
		0.6	0.6	TRUE	TRUE	FALSE	0			0.6	0.6	0
		0.4	0.5	TRUE	TRUE	FALSE	0			0.4	0.5	0
		0.5	0.7	TRUE	TRUE	FALSE	0			0.5	0.7	0
		0.3	0.5	TRUE	TRUE	FALSE	0			0.3	0.5	0
		0.4	0.7	TRUE	TRUE	FALSE	0			0.4	0.7	0
		0.4	0.4	TRUE	TRUE	FALSE	0			0.4	0.4	0
		0.5	0.5	TRUE	TRUE	FALSE	0			0.5	0.5	0
		0.6	0.4	TRUE	TRUE	FALSE	0			0.6	0.4	0
		0.3	0.6	TRUE	TRUE	FALSE	0			0.3	0.6	0
		0.3	0.6	TRUE	TRUE	FALSE	0			0.3	0.6	0
		0.6	0.4	TRUE	TRUE	FALSE	0			0.6	0.4	0
		0.7	0.4	TRUE	TRUE	FALSE	0			0.7	0.4	0
		0.4	0.7	TRUE	TRUE	FALSE	0			0.4	0.7	0
		0.4	0.5	TRUE	TRUE	FALSE	0			0.4	0.5	0
		0.4	0.4	TRUE	TRUE	FALSE	0			0.4	0.4	0
		0.4	0.5	TRUE	TRUE	FALSE	0			0.4	0.5	0
		0.6	0.3	TRUE	TRUE	FALSE	0			0.6	0.3	0
		0.5	0.3	TRUE	TRUE	FALSE	0			0.5	0.3	0
		0.5	0.6	TRUE	TRUE	FALSE	0			0.5	0.6	0
		0.5	0.6	TRUE	TRUE	FALSE	0			0.5	0.6	0
		0.6	0.4	TRUE	TRUE	FALSE	0			0.6	0.4	0
		0.3	0.6	TRUE	TRUE	FALSE	0			0.3	0.6	0
		0.3	0.3	TRUE	TRUE	FALSE	0			0.3	0.3	0
		0.5	0.4	TRUE	TRUE	FALSE	0			0.5	0.4	0
		0.2	0.5	FALSE	TRUE	FALSE	0			0.2	0.5	0
		0.7	0.6	TRUE	TRUE	FALSE	0			0.7	0.6	0
		0.8	0.5	FALSE	TRUE	FALSE	0			0.8	0.5	0
		0.4	0.7	TRUE	TRUE	FALSE	0			0.4	0.7	0
		0.5	0.2	TRUE	FALSE	FALSE	0			0.5	0.2	0
		0.4	0.6	TRUE	TRUE	FALSE	0			0.4	0.6	0
		0.5	0.3	TRUE	TRUE	FALSE	0			0.5	0.3	0
		0.6	0.7	TRUE	TRUE	FALSE	0			0.6	0.7	0
		0.6	0.3	TRUE	TRUE	FALSE	0			0.6	0.3	0
		0.5	0.5	TRUE	TRUE	FALSE	0			0.5	0.5	0
		0.3	0.5	TRUE	TRUE	FALSE	0			0.3	0.5	0
		0.4	0.3	TRUE	TRUE	FALSE	0			0.4	0.3	0
		0.6	0.5	TRUE	TRUE	FALSE	0			0.6	0.5	0
		0.7	0.4	TRUE	TRUE	FALSE	0			0.7	0.4	0
		0.4	0.3	TRUE	TRUE	FALSE	0			0.4	0.3	0
		0.7	0.4	TRUE	TRUE	FALSE	0			0.7	0.4	0
		0.6	0.5	TRUE	TRUE	FALSE	0			0.6	0.5	0
		0.3	0.6	TRUE	TRUE	FALSE	0			0.3	0.6	0
		0.6	0.5	TRUE	TRUE	FALSE	0			0.6	0.5	0
		0.6	0.5	TRUE	TRUE	FALSE	0			0.6	0.5	0
		0.4	0.6	TRUE	TRUE	FALSE	0			0.4	0.6	0
		0.5	0.6	TRUE	TRUE	FALSE	0			0.5	0.6	0
		0.3	0.6	TRUE	TRUE	FALSE	0			0.3	0.6	0
		0.9	0.7	FALSE	TRUE	FALSE	0			0.9	0.7	0
		0.6	0.5	TRUE	TRUE	FALSE	0			0.6	0.5	0
		0.4	0.5	TRUE	TRUE	FALSE	0			0.4	0.5	0
		0.5	0.8	TRUE	FALSE	FALSE	0			0.5	0.8	0
		0.8	0.4	FALSE	TRUE	FALSE	0			0.8	0.4	0
		0.5	0.4	TRUE	TRUE	FALSE	0			0.5	0.4	0
		0.7	0.4	TRUE	TRUE	FALSE	0			0.7	0.4	0
		0.7	0.4	TRUE	TRUE	FALSE	0			0.7	0.4	0
		0.6	0.7	TRUE	TRUE	FALSE	0			0.6	0.7	0
		0.7	0.6	TRUE	TRUE	FALSE	0			0.7	0.6	0
		0.4	0.4	TRUE	TRUE	FALSE	0			0.4	0.4	0
		0.3	0.6	TRUE	TRUE	FALSE	0			0.3	0.6	0
		0.4	0.4	TRUE	TRUE	FALSE	0			0.4	0.4	0
		0.5	0.6	TRUE	TRUE	FALSE	0			0.5	0.6	0
		0.3	0.7	TRUE	TRUE	FALSE	0			0.3	0.7	0
		0.5	0.3	TRUE	TRUE	FALSE	0			0.5	0.3	0
		0.4	0.7	TRUE	TRUE	FALSE	0			0.4	0.7	0
		0.7	0.5	TRUE	TRUE	FALSE	0			0.7	0.5	0
		0.3	0.4	TRUE	TRUE	FALSE	0			0.3	0.4	0
		0.6	0.5	TRUE	TRUE	FALSE	0			0.6	0.5	0
		0.9	0.3	FALSE	TRUE	FALSE	0			0.9	0.3	0
		0.6	0.6	TRUE	TRUE	FALSE	0			0.6	0.6	0
		0.6	0.6	TRUE	TRUE	FALSE	0			0.6	0.6	0
		0.6	0.6	TRUE	TRUE	FALSE	0			0.6	0.6	0
		0.8	0.6	FALSE	TRUE	FALSE	0			0.8	0.6	0
		0.4	0.4	TRUE	TRUE	FALSE	0			0.4	0.4	0
		0.6	0.8	TRUE	FALSE	FALSE	0			0.6	0.8	0
		0.4	0.5	TRUE	TRUE	FALSE	0			0.4	0.5	0
		0.4	0.3	TRUE	TRUE	FALSE	0			0.4	0.3	0
		0.3	0.9	TRUE	FALSE	FALSE	0			0.3	0.9	0
		0.3	0.4	TRUE	TRUE	FALSE	0			0.3	0.4	0
		0.6	0.4	TRUE	TRUE	FALSE	0			0.6	0.4	0
		0.4	0.5	TRUE	TRUE	FALSE	0			0.4	0.5	0
		0.5	0.4	TRUE	TRUE	FALSE	0			0.5	0.4	0
		0.6	0.8	TRUE	FALSE	FALSE	0			0.6	0.8	0
		0.5	0.5	TRUE	TRUE	FALSE	0			0.5	0.5	0
		0.5	0.5	TRUE	TRUE	FALSE	0			0.5	0.5	0
		0.5	0.8	TRUE	FALSE	FALSE	0			0.5	0.8	0
		0.6	0.4	TRUE	TRUE	FALSE	0			0.6	0.4	0
		0.4	0.7	TRUE	TRUE	FALSE	0			0.4	0.7	0
		0.1	0.5	FALSE	TRUE	FALSE	0			0.1	0.5	0
		0.6	0.7	TRUE	TRUE	FALSE	0			0.6	0.7	0
		0.6	0.2	TRUE	FALSE	FALSE	0			0.6	0.2	0
		0.6	0.8	TRUE	FALSE	FALSE	0			0.6	0.8	0
		0.5	0.4	TRUE	TRUE	FALSE	0			0.5	0.4	0
		0.8	0.3	FALSE	TRUE	FALSE	0			0.8	0.3	0
		0.6	0.5	TRUE	TRUE	FALSE	0			0.6	0.5	0
		0.3	0.5	TRUE	TRUE	FALSE	0			0.3	0.5	0
		0.3	0.7	TRUE	TRUE	FALSE	0			0.3	0.7	0
		0.3	0.5	TRUE	TRUE	FALSE	0			0.3	0.5	0
		0.8	0.5	FALSE	TRUE	FALSE	0			0.8	0.5	0
		0.5	0.4	TRUE	TRUE	FALSE	0			0.5	0.4	0
		0.4	0.5	TRUE	TRUE	FALSE	0			0.4	0.5	0
		0.5	0.8	TRUE	FALSE	FALSE	0			0.5	0.8	0
		0.3	0.3	TRUE	TRUE	FALSE	0			0.3	0.3	0
		0.4	0.9	TRUE	FALSE	FALSE	0			0.4	0.9	0
		0.3	0.7	TRUE	TRUE	FALSE	0			0.3	0.7	0
		0.6	0.6	TRUE	TRUE	FALSE	0			0.6	0.6	0
		0.6	0.3	TRUE	TRUE	FALSE	0			0.6	0.3	0
		0.6	0.6	TRUE	TRUE	FALSE	0			0.6	0.6	0
		0.4	0.8	TRUE	FALSE	FALSE	0			0.4	0.8	0
		0.6	0.6	TRUE	TRUE	FALSE	0			0.6	0.6	0
		0.4	0.6	TRUE	TRUE	FALSE	0			0.4	0.6	0
		0.3	0.5	TRUE	TRUE	FALSE	0			0.3	0.5	0
		0.6	0.4	TRUE	TRUE	FALSE	0			0.6	0.4	0
		0.6	0.7	TRUE	TRUE	FALSE	0			0.6	0.7	0
		0.3	0.3	TRUE	TRUE	FALSE	0			0.3	0.3	0
		0.7	0.5	TRUE	TRUE	FALSE	0			0.7	0.5	0
		0.5	0.6	TRUE	TRUE	FALSE	0			0.5	0.6	0
		0.6	0.5	TRUE	TRUE	FALSE	0			0.6	0.5	0
		0.5	0.5	TRUE	TRUE	FALSE	0			0.5	0.5	0
		0.5	0.5	TRUE	TRUE	FALSE	0			0.5	0.5	0
		0.3	0.8	TRUE	FALSE	FALSE	0			0.3	0.8	0
		0.3	0.5	TRUE	TRUE	FALSE	0			0.3	0.5	0
		0.4	0.8	TRUE	FALSE	FALSE	0			0.4	0.8	0
		0.3	0.2	TRUE	FALSE	FALSE	0			0.3	0.2	0
		0.6	0.5	TRUE	TRUE	FALSE	0			0.6	0.5	0
		0.5	0.7	TRUE	TRUE	FALSE	0			0.5	0.7	0

## Sheet: Analysis .300 Relaxed
		P(oca2 C)	P(mc1r C)							P(oca2 C)	P(mc1r C)			P(oca2 C)	P(mc1r C)	#screened	#HET	#HOM
								126								126	92	34	binom p =	2.36492e-07
		0.2	0.4	FALSE	TRUE	FALSE	0			0.2	0.4	0		0.2	0.7	1	1
		0.4	0.4	TRUE	TRUE	FALSE	0			0.4	0.4	0		0.2	0.8	1	1
		0.6	0.6	TRUE	TRUE	FALSE	0			0.6	0.6	0		0.7	0.3	1	1
		0.2	0.7	FALSE	FALSE	TRUE	1			0.2	0.7	1		0.3	0.9	1	1
		0.2	0.8	FALSE	FALSE	TRUE	1			0.2	0.8	1		0.3	0.7	1	1
		0.5	0.2	TRUE	FALSE	FALSE	0			0.5	0.2	0		0.2	0.8	1	1
		0.5	0.7	TRUE	FALSE	FALSE	0			0.5	0.7	0		0.8	0.3	1	1
		0.6	0.5	TRUE	TRUE	FALSE	0			0.6	0.5	0		0.1	0.8	1	1
		0.5	0.7	TRUE	FALSE	FALSE	0			0.5	0.7	0		0.3	0.8	1	1
		0.6	0.7	TRUE	FALSE	FALSE	0			0.6	0.7	0		0.7	0.2	1	1
		0.6	0.5	TRUE	TRUE	FALSE	0			0.6	0.5	0		0.7	0.3	1	1
		0.3	0.6	FALSE	TRUE	FALSE	0			0.3	0.6	0		0.3	0.8	1	1
		0.4	0.7	TRUE	FALSE	FALSE	0			0.4	0.7	0		0.7	0.2	1	1
		0.5	0.3	TRUE	FALSE	FALSE	0			0.5	0.3	0		0.7	0.7	1
		0.3	0.5	FALSE	TRUE	FALSE	0			0.3	0.5	0		0.3	0.3	1
		0.6	0.4	TRUE	TRUE	FALSE	0			0.6	0.4	0		0.7	0.2	1	1
		0.4	0.6	TRUE	TRUE	FALSE	0			0.4	0.6	0		0.7	0.7	1
		0.6	0.6	TRUE	TRUE	FALSE	0			0.6	0.6	0		0.9	0.3	1	1
		0.4	0.5	TRUE	TRUE	FALSE	0			0.4	0.5	0		0.1	0.7	1	1
		0.3	0.5	FALSE	TRUE	FALSE	0			0.3	0.5	0		0.3	0.3	1
		0.6	0.5	TRUE	TRUE	FALSE	0			0.6	0.5	0		0.9	0.2	1	1
		0.6	0.3	TRUE	FALSE	FALSE	0			0.6	0.3	0		0.7	0.3	1	1
		0.5	0.4	TRUE	TRUE	FALSE	0			0.5	0.4	0		0.2	0.7	1	1
		0.6	0.8	TRUE	FALSE	FALSE	0			0.6	0.8	0		0.2	0.8	1	1
		0.4	0.6	TRUE	TRUE	FALSE	0			0.4	0.6	0		0.2	0.7	1	1
		0.5	0.3	TRUE	FALSE	FALSE	0			0.5	0.3	0		0.3	0.7	1	1
		0.5	0.4	TRUE	TRUE	FALSE	0			0.5	0.4	0		0.7	0.9	1
		0.4	0.5	TRUE	TRUE	FALSE	0			0.4	0.5	0		0.7	0.3	1	1
		0.9	0.5	FALSE	TRUE	FALSE	0			0.9	0.5	0		0.2	0.7	1	1
		0.5	0.5	TRUE	TRUE	FALSE	0			0.5	0.5	0		0.3	0.7	1	1
		0.7	0.3	FALSE	FALSE	TRUE	1			0.7	0.3	1		0.3	0.8	1	1
		0.3	0.9	FALSE	FALSE	TRUE	1			0.3	0.9	1		0.3	0.7	1	1
		0.5	0.5	TRUE	TRUE	FALSE	0			0.5	0.5	0		0.8	0.2	1	1
		0.6	0.3	TRUE	FALSE	FALSE	0			0.6	0.3	0		0.7	0.3	1	1
		0.6	0.6	TRUE	TRUE	FALSE	0			0.6	0.6	0		0.3	0.7	1	1
		0.7	0.4	FALSE	TRUE	FALSE	0			0.7	0.4	0		0.7	0.1	1	1
		0.6	0.6	TRUE	TRUE	FALSE	0			0.6	0.6	0		1	0.3	1	1
		0.3	0.6	FALSE	TRUE	FALSE	0			0.3	0.6	0		0.7	0.3	1	1
		0.3	0.6	FALSE	TRUE	FALSE	0			0.3	0.6	0		0.3	0.7	1	1
		0.5	0.9	TRUE	FALSE	FALSE	0			0.5	0.9	0		0.3	0.7	1	1
		0.4	0.3	TRUE	FALSE	FALSE	0			0.4	0.3	0		0.3	0.7	1	1
		0.5	0.3	TRUE	FALSE	FALSE	0			0.5	0.3	0		0.7	0.3	1	1
		0.5	0.3	TRUE	FALSE	FALSE	0			0.5	0.3	0		0.8	0.1	1	1
		0.6	0.3	TRUE	FALSE	FALSE	0			0.6	0.3	0		0.2	0.7	1	1
		0.4	0.5	TRUE	TRUE	FALSE	0			0.4	0.5	0		0.8	0.3	1	1
		0.5	0.7	TRUE	FALSE	FALSE	0			0.5	0.7	0		0.3	0.3	1
		0.3	0.7	FALSE	FALSE	TRUE	1			0.3	0.7	1		0.7	0.7	1
		0.4	0.6	TRUE	TRUE	FALSE	0			0.4	0.6	0		0.3	0.3	1
		0.7	0.6	FALSE	TRUE	FALSE	0			0.7	0.6	0		0.3	0.3	1
		0.5	0.4	TRUE	TRUE	FALSE	0			0.5	0.4	0		0.3	0.2	1
		0.6	0.4	TRUE	TRUE	FALSE	0			0.6	0.4	0		0.3	0.8	1	1
		0.8	0.6	FALSE	TRUE	FALSE	0			0.8	0.6	0		0.3	0.7	1	1
		0.7	0.4	FALSE	TRUE	FALSE	0			0.7	0.4	0		0.7	0.2	1	1
		0.4	0.4	TRUE	TRUE	FALSE	0			0.4	0.4	0		0.7	0.3	1	1
		0.5	0.5	TRUE	TRUE	FALSE	0			0.5	0.5	0		0.3	0.8	1	1
		0.5	0.7	TRUE	FALSE	FALSE	0			0.5	0.7	0		0.7	0.7	1
		0.4	0.6	TRUE	TRUE	FALSE	0			0.4	0.6	0		0.7	0.7	1
		0.5	0.3	TRUE	FALSE	FALSE	0			0.5	0.3	0		0.7	0.3	1	1
		0.5	0.5	TRUE	TRUE	FALSE	0			0.5	0.5	0		0.7	0.7	1
		0.6	0.4	TRUE	TRUE	FALSE	0			0.6	0.4	0		0.3	0.2	1
		0.3	0.5	FALSE	TRUE	FALSE	0			0.3	0.5	0		0.3	0.7	1	1
		0.4	0.6	TRUE	TRUE	FALSE	0			0.4	0.6	0		0.7	0.8	1
		0.6	0.6	TRUE	TRUE	FALSE	0			0.6	0.6	0		0.3	0.8	1	1
		0.2	0.8	FALSE	FALSE	TRUE	1			0.2	0.8	1		0.2	0.9	1	1
		0.2	0.6	FALSE	TRUE	FALSE	0			0.2	0.6	0		0.7	0.2	1	1
		0.7	0.6	FALSE	TRUE	FALSE	0			0.7	0.6	0		0.3	0.3	1
		0.5	0.1	TRUE	FALSE	FALSE	0			0.5	0.1	0		0.8	0.2	1	1
		0.4	0.6	TRUE	TRUE	FALSE	0			0.4	0.6	0		0.3	0.7	1	1
		0.5	0.7	TRUE	FALSE	FALSE	0			0.5	0.7	0		0.3	0.7	1	1
		0.8	0.3	FALSE	FALSE	TRUE	1			0.8	0.3	1		0.3	0.8	1	1
		0.3	0.5	FALSE	TRUE	FALSE	0			0.3	0.5	0		0.7	0.3	1	1
		0.5	0.8	TRUE	FALSE	FALSE	0			0.5	0.8	0		0.7	0.8	1
		0.4	0.5	TRUE	TRUE	FALSE	0			0.4	0.5	0		0.3	0.7	1	1
		0.7	0.5	FALSE	TRUE	FALSE	0			0.7	0.5	0		0.3	0.7	1	1
		0.6	0.4	TRUE	TRUE	FALSE	0			0.6	0.4	0		0.8	0.2	1	1
		0.6	0.6	TRUE	TRUE	FALSE	0			0.6	0.6	0		0.7	0.3	1	1
		0.1	0.8	FALSE	FALSE	TRUE	1			0.1	0.8	1		0.3	0.9	1	1
		0.4	0.5	TRUE	TRUE	FALSE	0			0.4	0.5	0		0.3	0.7	1	1
		0.3	0.6	FALSE	TRUE	FALSE	0			0.3	0.6	0		0.3	0.8	1	1
		0.4	0.4	TRUE	TRUE	FALSE	0			0.4	0.4	0		0.3	0.1	1
		0.6	0.6	TRUE	TRUE	FALSE	0			0.6	0.6	0		0.7	0.7	1
		0.5	0.3	TRUE	FALSE	FALSE	0			0.5	0.3	0		0.8	0.8	1
		0.8	0.5	FALSE	TRUE	FALSE	0			0.8	0.5	0		0.3	0.3	1
		0.6	0.5	TRUE	TRUE	FALSE	0			0.6	0.5	0		0.9	0.3	1	1
		0.6	0.8	TRUE	FALSE	FALSE	0			0.6	0.8	0		0.3	0.8	1	1
		0.6	0.7	TRUE	FALSE	FALSE	0			0.6	0.7	0		0.7	0.3	1	1
		0.5	0.4	TRUE	TRUE	FALSE	0			0.5	0.4	0		0.8	0.2	1	1
		0.6	0.4	TRUE	TRUE	FALSE	0			0.6	0.4	0		0.3	0.7	1	1
		0.4	0.3	TRUE	FALSE	FALSE	0			0.4	0.3	0		0.7	0.1	1	1
		0.7	0.4	FALSE	TRUE	FALSE	0			0.7	0.4	0		0.7	0.2	1	1
		0.4	0.7	TRUE	FALSE	FALSE	0			0.4	0.7	0		0.7	0.2	1	1
		0.7	0.5	FALSE	TRUE	FALSE	0			0.7	0.5	0		0.3	0.7	1	1
		0.7	0.6	FALSE	TRUE	FALSE	0			0.7	0.6	0		0.7	0.3	1	1
		0.5	0.4	TRUE	TRUE	FALSE	0			0.5	0.4	0		0.9	0.7	1
		0.3	0.6	FALSE	TRUE	FALSE	0			0.3	0.6	0		0.3	0.9	1	1
		0.4	0.5	TRUE	TRUE	FALSE	0			0.4	0.5	0		0.8	0.3	1	1
		0.5	0.6	TRUE	TRUE	FALSE	0			0.5	0.6	0		0.8	0.3	1	1
		0.6	0.3	TRUE	FALSE	FALSE	0			0.6	0.3	0		0.8	0.7	1
		0.2	0.5	FALSE	TRUE	FALSE	0			0.2	0.5	0		0.8	0.7	1
		0.3	0.5	FALSE	TRUE	FALSE	0			0.3	0.5	0		0.3	0.1	1
		0.6	0.4	TRUE	TRUE	FALSE	0			0.6	0.4	0		0.2	0.7	1	1
		0.4	0.6	TRUE	TRUE	FALSE	0			0.4	0.6	0		0.7	0.3	1	1
		0.5	0.3	TRUE	FALSE	FALSE	0			0.5	0.3	0		0.3	0.7	1	1
		0.3	0.8	FALSE	FALSE	TRUE	1			0.3	0.8	1		0.7	0.2	1	1
		0.6	0.7	TRUE	FALSE	FALSE	0			0.6	0.7	0		0.2	0.7	1	1
		0.4	0.5	TRUE	TRUE	FALSE	0			0.4	0.5	0		0.9	0.3	1	1
		0.7	0.6	FALSE	TRUE	FALSE	0			0.7	0.6	0		0.3	0.8	1	1
		0.8	0.5	FALSE	TRUE	FALSE	0			0.8	0.5	0		0.3	0.8	1	1
		0.7	0.6	FALSE	TRUE	FALSE	0			0.7	0.6	0		0.3	0.3	1
		0.3	0.5	FALSE	TRUE	FALSE	0			0.3	0.5	0		0.3	0.3	1
		0.6	0.7	TRUE	FALSE	FALSE	0			0.6	0.7	0		0.3	0.3	1
		0.7	0.2	FALSE	FALSE	TRUE	1			0.7	0.2	1		0.3	0.3	1
		0.4	0.4	TRUE	TRUE	FALSE	0			0.4	0.4	0		0.7	0.3	1	1
		0.4	0.5	TRUE	TRUE	FALSE	0			0.4	0.5	0		0.2	0.7	1	1
		0.5	0.6	TRUE	TRUE	FALSE	0			0.5	0.6	0		0.3	0.3	1
		0.5	0.5	TRUE	TRUE	FALSE	0			0.5	0.5	0		0.9	0.7	1
		0.6	0.5	TRUE	TRUE	FALSE	0			0.6	0.5	0		0.3	0.7	1	1
		0.8	0.5	FALSE	TRUE	FALSE	0			0.8	0.5	0		0.9	0.3	1	1
		0.5	0.3	TRUE	FALSE	FALSE	0			0.5	0.3	0		0.3	0.9	1	1
		0.5	0.6	TRUE	TRUE	FALSE	0			0.5	0.6	0		0.8	0.3	1	1
		0.4	0.8	TRUE	FALSE	FALSE	0			0.4	0.8	0		0.3	0.7	1	1
		0.3	0.6	FALSE	TRUE	FALSE	0			0.3	0.6	0		0.3	0.3	1
		0.1	0.4	FALSE	TRUE	FALSE	0			0.1	0.4	0		0.3	0.7	1	1
		0.6	0.4	TRUE	TRUE	FALSE	0			0.6	0.4	0		0.3	0.3	1
		0.4	0.8	TRUE	FALSE	FALSE	0			0.4	0.8	0		0.3	0.8	1	1
		0.7	0.4	FALSE	TRUE	FALSE	0			0.7	0.4	0		0.3	0.2	1
		0.6	0.4	TRUE	TRUE	FALSE	0			0.6	0.4	0
		0.4	0.3	TRUE	FALSE	FALSE	0			0.4	0.3	0
		0.5	0.6	TRUE	TRUE	FALSE	0			0.5	0.6	0
		0.3	0.6	FALSE	TRUE	FALSE	0			0.3	0.6	0
		0.6	0.5	TRUE	TRUE	FALSE	0			0.6	0.5	0
		0.7	0.3	FALSE	FALSE	TRUE	1			0.7	0.3	1
		0.4	0.8	TRUE	FALSE	FALSE	0			0.4	0.8	0
		0.3	0.8	FALSE	FALSE	TRUE	1			0.3	0.8	1
		0.5	0.5	TRUE	TRUE	FALSE	0			0.5	0.5	0
		0.7	0.2	FALSE	FALSE	TRUE	1			0.7	0.2	1
		0.7	0.6	FALSE	TRUE	FALSE	0			0.7	0.6	0
		0.5	0.3	TRUE	FALSE	FALSE	0			0.5	0.3	0
		0.7	0.7	FALSE	FALSE	TRUE	1			0.7	0.7	1
		0.2	0.5	FALSE	TRUE	FALSE	0			0.2	0.5	0
		0.3	0.3	FALSE	FALSE	TRUE	1			0.3	0.3	1
		0.4	0.5	TRUE	TRUE	FALSE	0			0.4	0.5	0
		0.4	0.2	TRUE	FALSE	FALSE	0			0.4	0.2	0
		0.5	0.6	TRUE	TRUE	FALSE	0			0.5	0.6	0
		0.7	0.2	FALSE	FALSE	TRUE	1			0.7	0.2	1
		0.4	0.7	TRUE	FALSE	FALSE	0			0.4	0.7	0
		0.5	0.2	TRUE	FALSE	FALSE	0			0.5	0.2	0
		0.5	0.6	TRUE	TRUE	FALSE	0			0.5	0.6	0
		0.6	0.5	TRUE	TRUE	FALSE	0			0.6	0.5	0
		0.5	0.4	TRUE	TRUE	FALSE	0			0.5	0.4	0
		0.2	0.6	FALSE	TRUE	FALSE	0			0.2	0.6	0
		0.7	0.7	FALSE	FALSE	TRUE	1			0.7	0.7	1
		0.6	0.3	TRUE	FALSE	FALSE	0			0.6	0.3	0
		0.4	0.5	TRUE	TRUE	FALSE	0			0.4	0.5	0
		0.6	0.4	TRUE	TRUE	FALSE	0			0.6	0.4	0
		0.7	0.4	FALSE	TRUE	FALSE	0			0.7	0.4	0
		0.4	0.2	TRUE	FALSE	FALSE	0			0.4	0.2	0
		0.7	0.5	FALSE	TRUE	FALSE	0			0.7	0.5	0
		0.6	0.7	TRUE	FALSE	FALSE	0			0.6	0.7	0
		0.4	0.5	TRUE	TRUE	FALSE	0			0.4	0.5	0
		0.9	0.3	FALSE	FALSE	TRUE	1			0.9	0.3	1
		0.3	0.5	FALSE	TRUE	FALSE	0			0.3	0.5	0
		0.1	0.7	FALSE	FALSE	TRUE	1			0.1	0.7	1
		0.5	0.4	TRUE	TRUE	FALSE	0			0.5	0.4	0
		0.5	0.7	TRUE	FALSE	FALSE	0			0.5	0.7	0
		0.9	0.4	FALSE	TRUE	FALSE	0			0.9	0.4	0
		0.5	0.5	TRUE	TRUE	FALSE	0			0.5	0.5	0
		0.8	0.5	FALSE	TRUE	FALSE	0			0.8	0.5	0
		0.5	0.6	TRUE	TRUE	FALSE	0			0.5	0.6	0
		0.6	0.5	TRUE	TRUE	FALSE	0			0.6	0.5	0
		0.4	0.8	TRUE	FALSE	FALSE	0			0.4	0.8	0
		0.5	0.8	TRUE	FALSE	FALSE	0			0.5	0.8	0
		0.3	0.3	FALSE	FALSE	TRUE	1			0.3	0.3	1
		0.4	0.7	TRUE	FALSE	FALSE	0			0.4	0.7	0
		0.4	0.4	TRUE	TRUE	FALSE	0			0.4	0.4	0
		0.9	0.2	FALSE	FALSE	TRUE	1			0.9	0.2	1
		0.5	0.5	TRUE	TRUE	FALSE	0			0.5	0.5	0
		0.4	0.5	TRUE	TRUE	FALSE	0			0.4	0.5	0
		0.6	0.5	TRUE	TRUE	FALSE	0			0.6	0.5	0
		0.5	0.6	TRUE	TRUE	FALSE	0			0.5	0.6	0
		0.6	0.6	TRUE	TRUE	FALSE	0			0.6	0.6	0
		0.6	0.6	TRUE	TRUE	FALSE	0			0.6	0.6	0
		0.5	0.6	TRUE	TRUE	FALSE	0			0.5	0.6	0
		0.5	0.6	TRUE	TRUE	FALSE	0			0.5	0.6	0
		0.6	0.7	TRUE	FALSE	FALSE	0			0.6	0.7	0
		0.7	0.6	FALSE	TRUE	FALSE	0			0.7	0.6	0
		0.4	0.6	TRUE	TRUE	FALSE	0			0.4	0.6	0
		0.5	0.5	TRUE	TRUE	FALSE	0			0.5	0.5	0
		0.4	0.4	TRUE	TRUE	FALSE	0			0.4	0.4	0
		0.6	0.1	TRUE	FALSE	FALSE	0			0.6	0.1	0
		0.3	0.4	FALSE	TRUE	FALSE	0			0.3	0.4	0
		0.6	0.1	TRUE	FALSE	FALSE	0			0.6	0.1	0
		0.4	0.6	TRUE	TRUE	FALSE	0			0.4	0.6	0
		0.6	0.5	TRUE	TRUE	FALSE	0			0.6	0.5	0
		0.6	0.6	TRUE	TRUE	FALSE	0			0.6	0.6	0
		0.3	0.6	FALSE	TRUE	FALSE	0			0.3	0.6	0
		0.5	0.5	TRUE	TRUE	FALSE	0			0.5	0.5	0
		0.5	0.7	TRUE	FALSE	FALSE	0			0.5	0.7	0
		0.6	0.6	TRUE	TRUE	FALSE	0			0.6	0.6	0
		0.6	0.3	TRUE	FALSE	FALSE	0			0.6	0.3	0
		0.4	0.5	TRUE	TRUE	FALSE	0			0.4	0.5	0
		0.7	0.3	FALSE	FALSE	TRUE	1			0.7	0.3	1
		0.3	0.6	FALSE	TRUE	FALSE	0			0.3	0.6	0
		0.7	0.6	FALSE	TRUE	FALSE	0			0.7	0.6	0
		0.7	0.4	FALSE	TRUE	FALSE	0			0.7	0.4	0
		0.2	0.7	FALSE	FALSE	TRUE	1			0.2	0.7	1
		0.2	0.6	FALSE	TRUE	FALSE	0			0.2	0.6	0
		0.6	0.1	TRUE	FALSE	FALSE	0			0.6	0.1	0
		0.4	0.7	TRUE	FALSE	FALSE	0			0.4	0.7	0
		0.6	0.5	TRUE	TRUE	FALSE	0			0.6	0.5	0
		0.6	0.4	TRUE	TRUE	FALSE	0			0.6	0.4	0
		0.4	0.4	TRUE	TRUE	FALSE	0			0.4	0.4	0
		0.5	0.3	TRUE	FALSE	FALSE	0			0.5	0.3	0
		0.2	0.8	FALSE	FALSE	TRUE	1			0.2	0.8	1
		0.4	0.2	TRUE	FALSE	FALSE	0			0.4	0.2	0
		0.7	0.4	FALSE	TRUE	FALSE	0			0.7	0.4	0
		0.5	0.5	TRUE	TRUE	FALSE	0			0.5	0.5	0
		0.5	0.4	TRUE	TRUE	FALSE	0			0.5	0.4	0
		0.3	0.5	FALSE	TRUE	FALSE	0			0.3	0.5	0
		0.6	0.5	TRUE	TRUE	FALSE	0			0.6	0.5	0
		0.2	0.7	FALSE	FALSE	TRUE	1			0.2	0.7	1
		0.6	0.6	TRUE	TRUE	FALSE	0			0.6	0.6	0
		0.3	0.7	FALSE	FALSE	TRUE	1			0.3	0.7	1
		0.4	0.8	TRUE	FALSE	FALSE	0			0.4	0.8	0
		0.7	0.9	FALSE	FALSE	TRUE	1			0.7	0.9	1
		0.5	0.4	TRUE	TRUE	FALSE	0			0.5	0.4	0
		0.4	0.3	TRUE	FALSE	FALSE	0			0.4	0.3	0
		0.4	0.4	TRUE	TRUE	FALSE	0			0.4	0.4	0
		0.3	0.6	FALSE	TRUE	FALSE	0			0.3	0.6	0
		0.6	0.4	TRUE	TRUE	FALSE	0			0.6	0.4	0
		0.5	0.5	TRUE	TRUE	FALSE	0			0.5	0.5	0
		0.4	0.5	TRUE	TRUE	FALSE	0			0.4	0.5	0
		0.7	0.3	FALSE	FALSE	TRUE	1			0.7	0.3	1
		0.7	0.6	FALSE	TRUE	FALSE	0			0.7	0.6	0
		0.2	0.7	FALSE	FALSE	TRUE	1			0.2	0.7	1
		0.6	0.4	TRUE	TRUE	FALSE	0			0.6	0.4	0
		0.4	0.5	TRUE	TRUE	FALSE	0			0.4	0.5	0
		0.5	0.3	TRUE	FALSE	FALSE	0			0.5	0.3	0
		0.5	0.5	TRUE	TRUE	FALSE	0			0.5	0.5	0
		0.6	0.7	TRUE	FALSE	FALSE	0			0.6	0.7	0
		0.5	0.8	TRUE	FALSE	FALSE	0			0.5	0.8	0
		0.7	0.6	FALSE	TRUE	FALSE	0			0.7	0.6	0
		0.4	0.7	TRUE	FALSE	FALSE	0			0.4	0.7	0
		0.3	0.6	FALSE	TRUE	FALSE	0			0.3	0.6	0
		0.4	0.4	TRUE	TRUE	FALSE	0			0.4	0.4	0
		0.9	0.5	FALSE	TRUE	FALSE	0			0.9	0.5	0
		0.6	0.4	TRUE	TRUE	FALSE	0			0.6	0.4	0
		0.6	0.6	TRUE	TRUE	FALSE	0			0.6	0.6	0
		0.3	0.7	FALSE	FALSE	TRUE	1			0.3	0.7	1
		0.1	0.5	FALSE	TRUE	FALSE	0			0.1	0.5	0
		0.7	0.6	FALSE	TRUE	FALSE	0			0.7	0.6	0
		0.3	0.6	FALSE	TRUE	FALSE	0			0.3	0.6	0
		0.4	0.9	TRUE	FALSE	FALSE	0			0.4	0.9	0
		0.6	0.6	TRUE	TRUE	FALSE	0			0.6	0.6	0
		0.4	0.4	TRUE	TRUE	FALSE	0			0.4	0.4	0
		0.3	0.5	FALSE	TRUE	FALSE	0			0.3	0.5	0
		0.4	0.6	TRUE	TRUE	FALSE	0			0.4	0.6	0
		0.6	0.5	TRUE	TRUE	FALSE	0			0.6	0.5	0
		0.5	0.8	TRUE	FALSE	FALSE	0			0.5	0.8	0
		0.4	0.3	TRUE	FALSE	FALSE	0			0.4	0.3	0
		0.7	0.4	FALSE	TRUE	FALSE	0			0.7	0.4	0
		0.6	0.5	TRUE	TRUE	FALSE	0			0.6	0.5	0
		0.4	0.5	TRUE	TRUE	FALSE	0			0.4	0.5	0
		0.5	0.5	TRUE	TRUE	FALSE	0			0.5	0.5	0
		0.4	0.7	TRUE	FALSE	FALSE	0			0.4	0.7	0
		0.5	0.6	TRUE	TRUE	FALSE	0			0.5	0.6	0
		0.4	0.4	TRUE	TRUE	FALSE	0			0.4	0.4	0
		0.5	0.6	TRUE	TRUE	FALSE	0			0.5	0.6	0
		0.5	0.5	TRUE	TRUE	FALSE	0			0.5	0.5	0
		0.4	0.5	TRUE	TRUE	FALSE	0			0.4	0.5	0
		0.6	0.5	TRUE	TRUE	FALSE	0			0.6	0.5	0
		0.5	0.6	TRUE	TRUE	FALSE	0			0.5	0.6	0
		0.5	0.4	TRUE	TRUE	FALSE	0			0.5	0.4	0
		0.3	0.8	FALSE	FALSE	TRUE	1			0.3	0.8	1
		0.5	0.6	TRUE	TRUE	FALSE	0			0.5	0.6	0
		0.1	0.6	FALSE	TRUE	FALSE	0			0.1	0.6	0
		0.5	0.5	TRUE	TRUE	FALSE	0			0.5	0.5	0
		0.3	0.7	FALSE	FALSE	TRUE	1			0.3	0.7	1
		0.5	0.7	TRUE	FALSE	FALSE	0			0.5	0.7	0
		0.5	0.3	TRUE	FALSE	FALSE	0			0.5	0.3	0
		0.6	0.2	TRUE	FALSE	FALSE	0			0.6	0.2	0
		0.8	0.2	FALSE	FALSE	TRUE	1			0.8	0.2	1
		0.4	0.5	TRUE	TRUE	FALSE	0			0.4	0.5	0
		0.3	0.6	FALSE	TRUE	FALSE	0			0.3	0.6	0
		0.2	0.5	FALSE	TRUE	FALSE	0			0.2	0.5	0
		0.7	0.5	FALSE	TRUE	FALSE	0			0.7	0.5	0
		0.4	0.5	TRUE	TRUE	FALSE	0			0.4	0.5	0
		0.5	0.5	TRUE	TRUE	FALSE	0			0.5	0.5	0
		0.6	0.7	TRUE	FALSE	FALSE	0			0.6	0.7	0
		0.7	0.4	FALSE	TRUE	FALSE	0			0.7	0.4	0
		0.5	0.3	TRUE	FALSE	FALSE	0			0.5	0.3	0
		0.4	0.4	TRUE	TRUE	FALSE	0			0.4	0.4	0
		0.8	0.4	FALSE	TRUE	FALSE	0			0.8	0.4	0
		0.5	0.5	TRUE	TRUE	FALSE	0			0.5	0.5	0
		0.4	0.6	TRUE	TRUE	FALSE	0			0.4	0.6	0
		0.5	0.8	TRUE	FALSE	FALSE	0			0.5	0.8	0
		0.4	0.8	TRUE	FALSE	FALSE	0			0.4	0.8	0
		0.6	0.3	TRUE	FALSE	FALSE	0			0.6	0.3	0
		0.6	0.5	TRUE	TRUE	FALSE	0			0.6	0.5	0
		0.2	0.5	FALSE	TRUE	FALSE	0			0.2	0.5	0
		0.8	0.5	FALSE	TRUE	FALSE	0			0.8	0.5	0
		0.6	0.3	TRUE	FALSE	FALSE	0			0.6	0.3	0
		0.7	0.3	FALSE	FALSE	TRUE	1			0.7	0.3	1
		0.3	0.6	FALSE	TRUE	FALSE	0			0.3	0.6	0
		0.3	0.7	FALSE	FALSE	TRUE	1			0.3	0.7	1
		0.5	0.7	TRUE	FALSE	FALSE	0			0.5	0.7	0
		0.4	0.2	TRUE	FALSE	FALSE	0			0.4	0.2	0
		0.6	0.5	TRUE	TRUE	FALSE	0			0.6	0.5	0
		0.8	0.5	FALSE	TRUE	FALSE	0			0.8	0.5	0
		0.5	0.8	TRUE	FALSE	FALSE	0			0.5	0.8	0
		0.6	0.4	TRUE	TRUE	FALSE	0			0.6	0.4	0
		0.5	0.4	TRUE	TRUE	FALSE	0			0.5	0.4	0
		0.4	0.5	TRUE	TRUE	FALSE	0			0.4	0.5	0
		0.6	0.8	TRUE	FALSE	FALSE	0			0.6	0.8	0
		0.5	0.7	TRUE	FALSE	FALSE	0			0.5	0.7	0
		0.6	0.4	TRUE	TRUE	FALSE	0			0.6	0.4	0
		0.7	0.1	FALSE	FALSE	TRUE	1			0.7	0.1	1
		0.6	0.5	TRUE	TRUE	FALSE	0			0.6	0.5	0
		0.4	0.5	TRUE	TRUE	FALSE	0			0.4	0.5	0
		0.7	0.5	FALSE	TRUE	FALSE	0			0.7	0.5	0
		1	0.3	FALSE	FALSE	TRUE	1			1	0.3	1
		0.7	0.3	FALSE	FALSE	TRUE	1			0.7	0.3	1
		0.6	0.5	TRUE	TRUE	FALSE	0			0.6	0.5	0
		0.6	0.4	TRUE	TRUE	FALSE	0			0.6	0.4	0
		0.6	0.1	TRUE	FALSE	FALSE	0			0.6	0.1	0
		0.6	0.5	TRUE	TRUE	FALSE	0			0.6	0.5	0
		0.6	0.5	TRUE	TRUE	FALSE	0			0.6	0.5	0
		0.5	0.6	TRUE	TRUE	FALSE	0			0.5	0.6	0
		0.4	0.6	TRUE	TRUE	FALSE	0			0.4	0.6	0
		0.3	0.5	FALSE	TRUE	FALSE	0			0.3	0.5	0
		0.4	0.2	TRUE	FALSE	FALSE	0			0.4	0.2	0
		0.6	0.5	TRUE	TRUE	FALSE	0			0.6	0.5	0
		0.5	0.5	TRUE	TRUE	FALSE	0			0.5	0.5	0
		0.3	0.7	FALSE	FALSE	TRUE	1			0.3	0.7	1
		0.7	0.4	FALSE	TRUE	FALSE	0			0.7	0.4	0
		0.4	0.7	TRUE	FALSE	FALSE	0			0.4	0.7	0
		0.4	0.6	TRUE	TRUE	FALSE	0			0.4	0.6	0
		0.4	0.4	TRUE	TRUE	FALSE	0			0.4	0.4	0
		0.3	0.7	FALSE	FALSE	TRUE	1			0.3	0.7	1
		0.5	0.6	TRUE	TRUE	FALSE	0			0.5	0.6	0
		0.7	0.5	FALSE	TRUE	FALSE	0			0.7	0.5	0
		0.7	0.6	FALSE	TRUE	FALSE	0			0.7	0.6	0
		0.6	0.6	TRUE	TRUE	FALSE	0			0.6	0.6	0
		0.7	0.6	FALSE	TRUE	FALSE	0			0.7	0.6	0
		0.5	0.6	TRUE	TRUE	FALSE	0			0.5	0.6	0
		0.4	0.5	TRUE	TRUE	FALSE	0			0.4	0.5	0
		0.1	0.5	FALSE	TRUE	FALSE	0			0.1	0.5	0
		0.5	0.6	TRUE	TRUE	FALSE	0			0.5	0.6	0
		0.5	0.5	TRUE	TRUE	FALSE	0			0.5	0.5	0
		0.6	0.6	TRUE	TRUE	FALSE	0			0.6	0.6	0
		0.7	0.6	FALSE	TRUE	FALSE	0			0.7	0.6	0
		0.3	0.7	FALSE	FALSE	TRUE	1			0.3	0.7	1
		0.7	0.3	FALSE	FALSE	TRUE	1			0.7	0.3	1
		0.4	0.4	TRUE	TRUE	FALSE	0			0.4	0.4	0
		0.3	0.4	FALSE	TRUE	FALSE	0			0.3	0.4	0
		0.6	0.6	TRUE	TRUE	FALSE	0			0.6	0.6	0
		0.5	0.2	TRUE	FALSE	FALSE	0			0.5	0.2	0
		0.5	0.4	TRUE	TRUE	FALSE	0			0.5	0.4	0
		0.5	0.4	TRUE	TRUE	FALSE	0			0.5	0.4	0
		0.4	0.2	TRUE	FALSE	FALSE	0			0.4	0.2	0
		0.5	0.5	TRUE	TRUE	FALSE	0			0.5	0.5	0
		0.5	0.7	TRUE	FALSE	FALSE	0			0.5	0.7	0
		0.6	0.5	TRUE	TRUE	FALSE	0			0.6	0.5	0
		0.5	0.5	TRUE	TRUE	FALSE	0			0.5	0.5	0
		0.3	0.5	FALSE	TRUE	FALSE	0			0.3	0.5	0
		0.8	0.1	FALSE	FALSE	TRUE	1			0.8	0.1	1
		0.6	0.6	TRUE	TRUE	FALSE	0			0.6	0.6	0
		0.6	0.4	TRUE	TRUE	FALSE	0			0.6	0.4	0
		0.2	0.7	FALSE	FALSE	TRUE	1			0.2	0.7	1
		0.7	0.5	FALSE	TRUE	FALSE	0			0.7	0.5	0
		0.4	0.3	TRUE	FALSE	FALSE	0			0.4	0.3	0
		0.3	0.6	FALSE	TRUE	FALSE	0			0.3	0.6	0
		0.8	0.5	FALSE	TRUE	FALSE	0			0.8	0.5	0
		0.5	0.3	TRUE	FALSE	FALSE	0			0.5	0.3	0
		0.5	0.7	TRUE	FALSE	FALSE	0			0.5	0.7	0
		0.5	0	TRUE	FALSE	FALSE	0			0.5	0	0
		0.4	0.7	TRUE	FALSE	FALSE	0			0.4	0.7	0
		0.5	0.8	TRUE	FALSE	FALSE	0			0.5	0.8	0
		0.4	0.4	TRUE	TRUE	FALSE	0			0.4	0.4	0
		0.3	0.5	FALSE	TRUE	FALSE	0			0.3	0.5	0
		0.4	0.4	TRUE	TRUE	FALSE	0			0.4	0.4	0
		0.8	0.3	FALSE	FALSE	TRUE	1			0.8	0.3	1
		0.4	0.5	TRUE	TRUE	FALSE	0			0.4	0.5	0
		0.7	0.5	FALSE	TRUE	FALSE	0			0.7	0.5	0
		0.6	0.8	TRUE	FALSE	FALSE	0			0.6	0.8	0
		0.3	0.3	FALSE	FALSE	TRUE	1			0.3	0.3	1
		0.7	0.4	FALSE	TRUE	FALSE	0			0.7	0.4	0
		0.4	0.4	TRUE	TRUE	FALSE	0			0.4	0.4	0
		0.4	0.6	TRUE	TRUE	FALSE	0			0.4	0.6	0
		0.7	0.7	FALSE	FALSE	TRUE	1			0.7	0.7	1
		0.4	0.4	TRUE	TRUE	FALSE	0			0.4	0.4	0
		0.3	0.3	FALSE	FALSE	TRUE	1			0.3	0.3	1
		0.4	0.1	TRUE	FALSE	FALSE	0			0.4	0.1	0
		0.7	0.6	FALSE	TRUE	FALSE	0			0.7	0.6	0
		0.4	0.2	TRUE	FALSE	FALSE	0			0.4	0.2	0
		0.4	0.7	TRUE	FALSE	FALSE	0			0.4	0.7	0
		0.6	0.4	TRUE	TRUE	FALSE	0			0.6	0.4	0
		0.8	0.5	FALSE	TRUE	FALSE	0			0.8	0.5	0
		0.5	0.3	TRUE	FALSE	FALSE	0			0.5	0.3	0
		0.4	0.6	TRUE	TRUE	FALSE	0			0.4	0.6	0
		0.4	0.5	TRUE	TRUE	FALSE	0			0.4	0.5	0
		0.5	0.4	TRUE	TRUE	FALSE	0			0.5	0.4	0
		0.6	0.6	TRUE	TRUE	FALSE	0			0.6	0.6	0
		0.6	0.4	TRUE	TRUE	FALSE	0			0.6	0.4	0
		0.4	0.5	TRUE	TRUE	FALSE	0			0.4	0.5	0
		0.7	0.4	FALSE	TRUE	FALSE	0			0.7	0.4	0
		0.3	0.3	FALSE	FALSE	TRUE	1			0.3	0.3	1
		0.5	0.6	TRUE	TRUE	FALSE	0			0.5	0.6	0
		0.6	0.6	TRUE	TRUE	FALSE	0			0.6	0.6	0
		0.4	0.6	TRUE	TRUE	FALSE	0			0.4	0.6	0
		0.3	0.4	FALSE	TRUE	FALSE	0			0.3	0.4	0
		0.6	0.6	TRUE	TRUE	FALSE	0			0.6	0.6	0
		0.3	0.2	FALSE	FALSE	TRUE	1			0.3	0.2	1
		0.5	0.8	TRUE	FALSE	FALSE	0			0.5	0.8	0
		0.6	0.6	TRUE	TRUE	FALSE	0			0.6	0.6	0
		0.5	0.3	TRUE	FALSE	FALSE	0			0.5	0.3	0
		0.3	0.5	FALSE	TRUE	FALSE	0			0.3	0.5	0
		0.5	0.7	TRUE	FALSE	FALSE	0			0.5	0.7	0
		0.4	0.6	TRUE	TRUE	FALSE	0			0.4	0.6	0
		0.5	0.5	TRUE	TRUE	FALSE	0			0.5	0.5	0
		0.4	0.4	TRUE	TRUE	FALSE	0			0.4	0.4	0
		0.5	0.3	TRUE	FALSE	FALSE	0			0.5	0.3	0
		0.6	0.4	TRUE	TRUE	FALSE	0			0.6	0.4	0
		0.4	0.7	TRUE	FALSE	FALSE	0			0.4	0.7	0
		0.3	0.8	FALSE	FALSE	TRUE	1			0.3	0.8	1
		0.5	0.8	TRUE	FALSE	FALSE	0			0.5	0.8	0
		0.3	0.5	FALSE	TRUE	FALSE	0			0.3	0.5	0
		0.6	0.4	TRUE	TRUE	FALSE	0			0.6	0.4	0
		0.3	0.5	FALSE	TRUE	FALSE	0			0.3	0.5	0
		0.5	0.7	TRUE	FALSE	FALSE	0			0.5	0.7	0
		0.5	0.6	TRUE	TRUE	FALSE	0			0.5	0.6	0
		0.3	0.7	FALSE	FALSE	TRUE	1			0.3	0.7	1
		0.7	0.2	FALSE	FALSE	TRUE	1			0.7	0.2	1
		0.4	0.8	TRUE	FALSE	FALSE	0			0.4	0.8	0
		0.4	0.6	TRUE	TRUE	FALSE	0			0.4	0.6	0
		0.7	0.3	FALSE	FALSE	TRUE	1			0.7	0.3	1
		0.5	0.3	TRUE	FALSE	FALSE	0			0.5	0.3	0
		0.3	0.8	FALSE	FALSE	TRUE	1			0.3	0.8	1
		0.7	0.7	FALSE	FALSE	TRUE	1			0.7	0.7	1
		0.7	0.7	FALSE	FALSE	TRUE	1			0.7	0.7	1
		0.4	0.4	TRUE	TRUE	FALSE	0			0.4	0.4	0
		0.5	0.6	TRUE	TRUE	FALSE	0			0.5	0.6	0
		0.3	0.4	FALSE	TRUE	FALSE	0			0.3	0.4	0
		0.4	0.5	TRUE	TRUE	FALSE	0			0.4	0.5	0
		0.5	0.7	TRUE	FALSE	FALSE	0			0.5	0.7	0
		0.4	0.5	TRUE	TRUE	FALSE	0			0.4	0.5	0
		0.3	0.5	FALSE	TRUE	FALSE	0			0.3	0.5	0
		0.5	0.6	TRUE	TRUE	FALSE	0			0.5	0.6	0
		0.5	0.4	TRUE	TRUE	FALSE	0			0.5	0.4	0
		0.6	0.4	TRUE	TRUE	FALSE	0			0.6	0.4	0
		0.7	0.3	FALSE	FALSE	TRUE	1			0.7	0.3	1
		0.3	0.4	FALSE	TRUE	FALSE	0			0.3	0.4	0
		0.5	0.5	TRUE	TRUE	FALSE	0			0.5	0.5	0
		0.6	0.5	TRUE	TRUE	FALSE	0			0.6	0.5	0
		0.3	0.6	FALSE	TRUE	FALSE	0			0.3	0.6	0
		0.3	0.4	FALSE	TRUE	FALSE	0			0.3	0.4	0
		0.8	0.6	FALSE	TRUE	FALSE	0			0.8	0.6	0
		0.2	0.4	FALSE	TRUE	FALSE	0			0.2	0.4	0
		0.6	0.7	TRUE	FALSE	FALSE	0			0.6	0.7	0
		0.4	0.5	TRUE	TRUE	FALSE	0			0.4	0.5	0
		0.6	0.5	TRUE	TRUE	FALSE	0			0.6	0.5	0
		0.5	0.6	TRUE	TRUE	FALSE	0			0.5	0.6	0
		0.7	0.7	FALSE	FALSE	TRUE	1			0.7	0.7	1
		0.3	0.2	FALSE	FALSE	TRUE	1			0.3	0.2	1
		0.6	0.6	TRUE	TRUE	FALSE	0			0.6	0.6	0
		0.3	0.7	FALSE	FALSE	TRUE	1			0.3	0.7	1
		0.6	0.5	TRUE	TRUE	FALSE	0			0.6	0.5	0
		0.6	0.3	TRUE	FALSE	FALSE	0			0.6	0.3	0
		0.4	0.4	TRUE	TRUE	FALSE	0			0.4	0.4	0
		0.2	0.5	FALSE	TRUE	FALSE	0			0.2	0.5	0
		0.5	0.4	TRUE	TRUE	FALSE	0			0.5	0.4	0
		0.7	0.8	FALSE	FALSE	TRUE	1			0.7	0.8	1
		0.3	0.5	FALSE	TRUE	FALSE	0			0.3	0.5	0
		0.7	0.5	FALSE	TRUE	FALSE	0			0.7	0.5	0
		0.7	0.5	FALSE	TRUE	FALSE	0			0.7	0.5	0
		0.5	0.5	TRUE	TRUE	FALSE	0			0.5	0.5	0
		0.8	0.4	FALSE	TRUE	FALSE	0			0.8	0.4	0
		0.7	0.4	FALSE	TRUE	FALSE	0			0.7	0.4	0
		0.3	0.8	FALSE	FALSE	TRUE	1			0.3	0.8	1
		0.6	0.5	TRUE	TRUE	FALSE	0			0.6	0.5	0
		0.5	0.6	TRUE	TRUE	FALSE	0			0.5	0.6	0
		0.2	0.9	FALSE	FALSE	TRUE	1			0.2	0.9	1
		0.5	0.4	TRUE	TRUE	FALSE	0			0.5	0.4	0
		0.6	0.5	TRUE	TRUE	FALSE	0			0.6	0.5	0
		0.7	0.2	FALSE	FALSE	TRUE	1			0.7	0.2	1
		0.7	0.5	FALSE	TRUE	FALSE	0			0.7	0.5	0
		0.5	0.2	TRUE	FALSE	FALSE	0			0.5	0.2	0
		0.5	0.2	TRUE	FALSE	FALSE	0			0.5	0.2	0
		0.6	0.4	TRUE	TRUE	FALSE	0			0.6	0.4	0
		0.5	0.6	TRUE	TRUE	FALSE	0			0.5	0.6	0
		0.6	0.4	TRUE	TRUE	FALSE	0			0.6	0.4	0
		0.4	0.7	TRUE	FALSE	FALSE	0			0.4	0.7	0
		0.7	0.5	FALSE	TRUE	FALSE	0			0.7	0.5	0
		0.3	0.3	FALSE	FALSE	TRUE	1			0.3	0.3	1
		0.4	0.4	TRUE	TRUE	FALSE	0			0.4	0.4	0
		0.4	0.4	TRUE	TRUE	FALSE	0			0.4	0.4	0
		0.7	0.5	FALSE	TRUE	FALSE	0			0.7	0.5	0
		0.6	0.5	TRUE	TRUE	FALSE	0			0.6	0.5	0
		0.3	0.5	FALSE	TRUE	FALSE	0			0.3	0.5	0
		0.8	0.2	FALSE	FALSE	TRUE	1			0.8	0.2	1
		0.5	0.6	TRUE	TRUE	FALSE	0			0.5	0.6	0
		0.8	0.5	FALSE	TRUE	FALSE	0			0.8	0.5	0
		0.6	0.5	TRUE	TRUE	FALSE	0			0.6	0.5	0
		0.5	0.6	TRUE	TRUE	FALSE	0			0.5	0.6	0
		0.4	0.5	TRUE	TRUE	FALSE	0			0.4	0.5	0
		0.4	0.2	TRUE	FALSE	FALSE	0			0.4	0.2	0
		0.4	0.6	TRUE	TRUE	FALSE	0			0.4	0.6	0
		0.7	0.6	FALSE	TRUE	FALSE	0			0.7	0.6	0
		0.4	0.5	TRUE	TRUE	FALSE	0			0.4	0.5	0
		0.3	0.7	FALSE	FALSE	TRUE	1			0.3	0.7	1
		0.3	0.7	FALSE	FALSE	TRUE	1			0.3	0.7	1
		0.5	0.3	TRUE	FALSE	FALSE	0			0.5	0.3	0
		0.6	0.4	TRUE	TRUE	FALSE	0			0.6	0.4	0
		0.6	0.3	TRUE	FALSE	FALSE	0			0.6	0.3	0
		0.7	0.5	FALSE	TRUE	FALSE	0			0.7	0.5	0
		0.4	0.6	TRUE	TRUE	FALSE	0			0.4	0.6	0
		0.5	0.4	TRUE	TRUE	FALSE	0			0.5	0.4	0
		0.5	0.5	TRUE	TRUE	FALSE	0			0.5	0.5	0
		0.5	0.6	TRUE	TRUE	FALSE	0			0.5	0.6	0
		0.5	0.6	TRUE	TRUE	FALSE	0			0.5	0.6	0
		0.6	0.4	TRUE	TRUE	FALSE	0			0.6	0.4	0
		0.6	0.7	TRUE	FALSE	FALSE	0			0.6	0.7	0
		0.5	0.4	TRUE	TRUE	FALSE	0			0.5	0.4	0
		0.5	0.7	TRUE	FALSE	FALSE	0			0.5	0.7	0
		0.4	0.4	TRUE	TRUE	FALSE	0			0.4	0.4	0
		0.5	0.5	TRUE	TRUE	FALSE	0			0.5	0.5	0
		0.6	0.2	TRUE	FALSE	FALSE	0			0.6	0.2	0
		0.4	0.5	TRUE	TRUE	FALSE	0			0.4	0.5	0
		0.3	0.8	FALSE	FALSE	TRUE	1			0.3	0.8	1
		0.4	0.2	TRUE	FALSE	FALSE	0			0.4	0.2	0
		0.4	0.9	TRUE	FALSE	FALSE	0			0.4	0.9	0
		0.3	0.5	FALSE	TRUE	FALSE	0			0.3	0.5	0
		0.5	0.8	TRUE	FALSE	FALSE	0			0.5	0.8	0
		0.7	0.6	FALSE	TRUE	FALSE	0			0.7	0.6	0
		0.5	0.6	TRUE	TRUE	FALSE	0			0.5	0.6	0
		0.6	0.5	TRUE	TRUE	FALSE	0			0.6	0.5	0
		0.5	0.6	TRUE	TRUE	FALSE	0			0.5	0.6	0
		0.7	0.4	FALSE	TRUE	FALSE	0			0.7	0.4	0
		0.7	0.6	FALSE	TRUE	FALSE	0			0.7	0.6	0
		0.7	0.3	FALSE	FALSE	TRUE	1			0.7	0.3	1
		0.6	0.4	TRUE	TRUE	FALSE	0			0.6	0.4	0
		0.4	0.4	TRUE	TRUE	FALSE	0			0.4	0.4	0
		0.5	0.4	TRUE	TRUE	FALSE	0			0.5	0.4	0
		0.7	0.4	FALSE	TRUE	FALSE	0			0.7	0.4	0
		0.5	0.5	TRUE	TRUE	FALSE	0			0.5	0.5	0
		0.7	0.8	FALSE	FALSE	TRUE	1			0.7	0.8	1
		0.5	0.4	TRUE	TRUE	FALSE	0			0.5	0.4	0
		0.6	0.3	TRUE	FALSE	FALSE	0			0.6	0.3	0
		0.4	0.6	TRUE	TRUE	FALSE	0			0.4	0.6	0
		0.6	0.4	TRUE	TRUE	FALSE	0			0.6	0.4	0
		0.5	0.5	TRUE	TRUE	FALSE	0			0.5	0.5	0
		0.7	0.5	FALSE	TRUE	FALSE	0			0.7	0.5	0
		0.3	0.7	FALSE	FALSE	TRUE	1			0.3	0.7	1
		0.4	0.4	TRUE	TRUE	FALSE	0			0.4	0.4	0
		0.5	0.6	TRUE	TRUE	FALSE	0			0.5	0.6	0
		0.2	0.6	FALSE	TRUE	FALSE	0			0.2	0.6	0
		0.3	0.5	FALSE	TRUE	FALSE	0			0.3	0.5	0
		0.8	0.4	FALSE	TRUE	FALSE	0			0.8	0.4	0
		0.4	1	TRUE	FALSE	FALSE	0			0.4	1	0
		0.5	0.5	TRUE	TRUE	FALSE	0			0.5	0.5	0
		0.3	0.7	FALSE	FALSE	TRUE	1			0.3	0.7	1
		0.4	0.5	TRUE	TRUE	FALSE	0			0.4	0.5	0
		0.6	0.7	TRUE	FALSE	FALSE	0			0.6	0.7	0
		0.6	0.5	TRUE	TRUE	FALSE	0			0.6	0.5	0
		0.3	0.6	FALSE	TRUE	FALSE	0			0.3	0.6	0
		0.4	0.6	TRUE	TRUE	FALSE	0			0.4	0.6	0
		0.6	0.6	TRUE	TRUE	FALSE	0			0.6	0.6	0
		0.6	0.5	TRUE	TRUE	FALSE	0			0.6	0.5	0
		0.6	0.5	TRUE	TRUE	FALSE	0			0.6	0.5	0
		0.5	0.5	TRUE	TRUE	FALSE	0			0.5	0.5	0
		0.5	0.4	TRUE	TRUE	FALSE	0			0.5	0.4	0
		0.6	0.4	TRUE	TRUE	FALSE	0			0.6	0.4	0
		0.6	0.6	TRUE	TRUE	FALSE	0			0.6	0.6	0
		0.3	0.4	FALSE	TRUE	FALSE	0			0.3	0.4	0
		0.3	0.6	FALSE	TRUE	FALSE	0			0.3	0.6	0
		0.6	0.6	TRUE	TRUE	FALSE	0			0.6	0.6	0
		0.6	0.6	TRUE	TRUE	FALSE	0			0.6	0.6	0
		0.8	0.2	FALSE	FALSE	TRUE	1			0.8	0.2	1
		0.5	0.3	TRUE	FALSE	FALSE	0			0.5	0.3	0
		0.5	0.3	TRUE	FALSE	FALSE	0			0.5	0.3	0
		0.2	0.5	FALSE	TRUE	FALSE	0			0.2	0.5	0
		0.4	0.5	TRUE	TRUE	FALSE	0			0.4	0.5	0
		0.7	0.3	FALSE	FALSE	TRUE	1			0.7	0.3	1
		0.6	0.4	TRUE	TRUE	FALSE	0			0.6	0.4	0
		0.3	0.9	FALSE	FALSE	TRUE	1			0.3	0.9	1
		0.4	0.3	TRUE	FALSE	FALSE	0			0.4	0.3	0
		0.5	0.5	TRUE	TRUE	FALSE	0			0.5	0.5	0
		0.5	0.3	TRUE	FALSE	FALSE	0			0.5	0.3	0
		0.5	0.4	TRUE	TRUE	FALSE	0			0.5	0.4	0
		0.5	0.8	TRUE	FALSE	FALSE	0			0.5	0.8	0
		0.6	0.4	TRUE	TRUE	FALSE	0			0.6	0.4	0
		0.5	0.5	TRUE	TRUE	FALSE	0			0.5	0.5	0
		0.4	0.7	TRUE	FALSE	FALSE	0			0.4	0.7	0
		0.6	0.4	TRUE	TRUE	FALSE	0			0.6	0.4	0
		0.4	0.5	TRUE	TRUE	FALSE	0			0.4	0.5	0
		0.3	0.7	FALSE	FALSE	TRUE	1			0.3	0.7	1
		0.5	0.8	TRUE	FALSE	FALSE	0			0.5	0.8	0
		0.9	0.5	FALSE	TRUE	FALSE	0			0.9	0.5	0
		0.4	0.5	TRUE	TRUE	FALSE	0			0.4	0.5	0
		0.6	0.6	TRUE	TRUE	FALSE	0			0.6	0.6	0
		0.7	0.5	FALSE	TRUE	FALSE	0			0.7	0.5	0
		0.5	0.4	TRUE	TRUE	FALSE	0			0.5	0.4	0
		0.6	0.5	TRUE	TRUE	FALSE	0			0.6	0.5	0
		0.7	0.6	FALSE	TRUE	FALSE	0			0.7	0.6	0
		0.6	0.7	TRUE	FALSE	FALSE	0			0.6	0.7	0
		0.4	0.5	TRUE	TRUE	FALSE	0			0.4	0.5	0
		0.4	0.7	TRUE	FALSE	FALSE	0			0.4	0.7	0
		0.7	0.4	FALSE	TRUE	FALSE	0			0.7	0.4	0
		0.5	0.6	TRUE	TRUE	FALSE	0			0.5	0.6	0
		0.4	0.6	TRUE	TRUE	FALSE	0			0.4	0.6	0
		0.5	0.7	TRUE	FALSE	FALSE	0			0.5	0.7	0
		0.6	0.5	TRUE	TRUE	FALSE	0			0.6	0.5	0
		0.8	0.4	FALSE	TRUE	FALSE	0			0.8	0.4	0
		0.3	0.6	FALSE	TRUE	FALSE	0			0.3	0.6	0
		0.6	0.7	TRUE	FALSE	FALSE	0			0.6	0.7	0
		0.4	0.3	TRUE	FALSE	FALSE	0			0.4	0.3	0
		0.6	0.4	TRUE	TRUE	FALSE	0			0.6	0.4	0
		0.4	0.6	TRUE	TRUE	FALSE	0			0.4	0.6	0
		0.4	0.6	TRUE	TRUE	FALSE	0			0.4	0.6	0
		0.4	0.3	TRUE	FALSE	FALSE	0			0.4	0.3	0
		0.5	0.5	TRUE	TRUE	FALSE	0			0.5	0.5	0
		0.4	0.4	TRUE	TRUE	FALSE	0			0.4	0.4	0
		0.3	0.4	FALSE	TRUE	FALSE	0			0.3	0.4	0
		0.4	0.5	TRUE	TRUE	FALSE	0			0.4	0.5	0
		0.6	0.3	TRUE	FALSE	FALSE	0			0.6	0.3	0
		0.5	0.5	TRUE	TRUE	FALSE	0			0.5	0.5	0
		0.4	0.5	TRUE	TRUE	FALSE	0			0.4	0.5	0
		0.5	0.2	TRUE	FALSE	FALSE	0			0.5	0.2	0
		0.5	0.6	TRUE	TRUE	FALSE	0			0.5	0.6	0
		0.5	0.7	TRUE	FALSE	FALSE	0			0.5	0.7	0
		0.4	0.3	TRUE	FALSE	FALSE	0			0.4	0.3	0
		0.3	0.8	FALSE	FALSE	TRUE	1			0.3	0.8	1
		0.3	0.6	FALSE	TRUE	FALSE	0			0.3	0.6	0
		0.4	0.2	TRUE	FALSE	FALSE	0			0.4	0.2	0
		0.4	0.4	TRUE	TRUE	FALSE	0			0.4	0.4	0
		0.6	0.6	TRUE	TRUE	FALSE	0			0.6	0.6	0
		0.3	0.1	FALSE	FALSE	TRUE	1			0.3	0.1	1
		0.6	0.6	TRUE	TRUE	FALSE	0			0.6	0.6	0
		0.5	0.4	TRUE	TRUE	FALSE	0			0.5	0.4	0
		0.5	0.4	TRUE	TRUE	FALSE	0			0.5	0.4	0
		0.3	0.5	FALSE	TRUE	FALSE	0			0.3	0.5	0
		0.6	0.5	TRUE	TRUE	FALSE	0			0.6	0.5	0
		0.5	0.4	TRUE	TRUE	FALSE	0			0.5	0.4	0
		0.6	0.4	TRUE	TRUE	FALSE	0			0.6	0.4	0
		0.3	0.6	FALSE	TRUE	FALSE	0			0.3	0.6	0
		0.8	0.4	FALSE	TRUE	FALSE	0			0.8	0.4	0
		0.3	0.5	FALSE	TRUE	FALSE	0			0.3	0.5	0
		0.5	0.7	TRUE	FALSE	FALSE	0			0.5	0.7	0
		0.4	0.5	TRUE	TRUE	FALSE	0			0.4	0.5	0
		0.4	0.6	TRUE	TRUE	FALSE	0			0.4	0.6	0
		0.7	0.7	FALSE	FALSE	TRUE	1			0.7	0.7	1
		0.6	0.5	TRUE	TRUE	FALSE	0			0.6	0.5	0
		0.5	0.5	TRUE	TRUE	FALSE	0			0.5	0.5	0
		0.8	0.8	FALSE	FALSE	TRUE	1			0.8	0.8	1
		0.4	0.8	TRUE	FALSE	FALSE	0			0.4	0.8	0
		0.4	0.9	TRUE	FALSE	FALSE	0			0.4	0.9	0
		0.4	0.6	TRUE	TRUE	FALSE	0			0.4	0.6	0
		0.4	0.5	TRUE	TRUE	FALSE	0			0.4	0.5	0
		0.3	0.3	FALSE	FALSE	TRUE	1			0.3	0.3	1
		0.4	0.8	TRUE	FALSE	FALSE	0			0.4	0.8	0
		0.5	0.5	TRUE	TRUE	FALSE	0			0.5	0.5	0
		0.5	0.7	TRUE	FALSE	FALSE	0			0.5	0.7	0
		0.8	0.6	FALSE	TRUE	FALSE	0			0.8	0.6	0
		0.5	0.7	TRUE	FALSE	FALSE	0			0.5	0.7	0
		0.4	0.2	TRUE	FALSE	FALSE	0			0.4	0.2	0
		0.5	0.7	TRUE	FALSE	FALSE	0			0.5	0.7	0
		0.5	0.6	TRUE	TRUE	FALSE	0			0.5	0.6	0
		0.9	0.3	FALSE	FALSE	TRUE	1			0.9	0.3	1
		0.3	0.8	FALSE	FALSE	TRUE	1			0.3	0.8	1
		0.4	0.4	TRUE	TRUE	FALSE	0			0.4	0.4	0
		0.6	0.4	TRUE	TRUE	FALSE	0			0.6	0.4	0
		0.5	0.5	TRUE	TRUE	FALSE	0			0.5	0.5	0
		0.7	0.3	FALSE	FALSE	TRUE	1			0.7	0.3	1
		0.5	0.5	TRUE	TRUE	FALSE	0			0.5	0.5	0
		0.5	0.3	TRUE	FALSE	FALSE	0			0.5	0.3	0
		0.5	0.4	TRUE	TRUE	FALSE	0			0.5	0.4	0
		0.3	0.6	FALSE	TRUE	FALSE	0			0.3	0.6	0
		0.3	0.6	FALSE	TRUE	FALSE	0			0.3	0.6	0
		0.7	0.5	FALSE	TRUE	FALSE	0			0.7	0.5	0
		0.5	0.6	TRUE	TRUE	FALSE	0			0.5	0.6	0
		0.1	0.6	FALSE	TRUE	FALSE	0			0.1	0.6	0
		0.6	0.4	TRUE	TRUE	FALSE	0			0.6	0.4	0
		0.7	0.5	FALSE	TRUE	FALSE	0			0.7	0.5	0
		0.8	0.2	FALSE	FALSE	TRUE	1			0.8	0.2	1
		0.5	0.4	TRUE	TRUE	FALSE	0			0.5	0.4	0
		0.5	0.5	TRUE	TRUE	FALSE	0			0.5	0.5	0
		0.3	0.7	FALSE	FALSE	TRUE	1			0.3	0.7	1
		0.2	0.5	FALSE	TRUE	FALSE	0			0.2	0.5	0
		0.5	0.6	TRUE	TRUE	FALSE	0			0.5	0.6	0
		0.7	0.5	FALSE	TRUE	FALSE	0			0.7	0.5	0
		0.8	0.5	FALSE	TRUE	FALSE	0			0.8	0.5	0
		0.3	0.4	FALSE	TRUE	FALSE	0			0.3	0.4	0
		0.6	0.4	TRUE	TRUE	FALSE	0			0.6	0.4	0
		0.4	0.6	TRUE	TRUE	FALSE	0			0.4	0.6	0
		0.8	0.4	FALSE	TRUE	FALSE	0			0.8	0.4	0
		0.5	0.3	TRUE	FALSE	FALSE	0			0.5	0.3	0
		0.4	0.4	TRUE	TRUE	FALSE	0			0.4	0.4	0
		0.5	0.3	TRUE	FALSE	FALSE	0			0.5	0.3	0
		0.5	0.3	TRUE	FALSE	FALSE	0			0.5	0.3	0
		0.5	0.5	TRUE	TRUE	FALSE	0			0.5	0.5	0
		0.5	0.5	TRUE	TRUE	FALSE	0			0.5	0.5	0
		0.4	0.4	TRUE	TRUE	FALSE	0			0.4	0.4	0
		0.4	0.7	TRUE	FALSE	FALSE	0			0.4	0.7	0
		0.7	0.4	FALSE	TRUE	FALSE	0			0.7	0.4	0
		0.5	0.5	TRUE	TRUE	FALSE	0			0.5	0.5	0
		0.3	0.5	FALSE	TRUE	FALSE	0			0.3	0.5	0
		0.4	0.6	TRUE	TRUE	FALSE	0			0.4	0.6	0
		0.5	0.2	TRUE	FALSE	FALSE	0			0.5	0.2	0
		0.4	0.5	TRUE	TRUE	FALSE	0			0.4	0.5	0
		0.2	0.6	FALSE	TRUE	FALSE	0			0.2	0.6	0
		0.5	0.5	TRUE	TRUE	FALSE	0			0.5	0.5	0
		0.4	0.6	TRUE	TRUE	FALSE	0			0.4	0.6	0
		0.1	0.5	FALSE	TRUE	FALSE	0			0.1	0.5	0
		0.4	0.5	TRUE	TRUE	FALSE	0			0.4	0.5	0
		0.5	0.8	TRUE	FALSE	FALSE	0			0.5	0.8	0
		0.7	0.1	FALSE	FALSE	TRUE	1			0.7	0.1	1
		0.7	0.2	FALSE	FALSE	TRUE	1			0.7	0.2	1
		0.8	0.5	FALSE	TRUE	FALSE	0			0.8	0.5	0
		0.4	0.3	TRUE	FALSE	FALSE	0			0.4	0.3	0
		0.2	0.5	FALSE	TRUE	FALSE	0			0.2	0.5	0
		0.4	0.3	TRUE	FALSE	FALSE	0			0.4	0.3	0
		0.5	0.2	TRUE	FALSE	FALSE	0			0.5	0.2	0
		0.7	0.2	FALSE	FALSE	TRUE	1			0.7	0.2	1
		0.4	0.6	TRUE	TRUE	FALSE	0			0.4	0.6	0
		0.6	0.4	TRUE	TRUE	FALSE	0			0.6	0.4	0
		0.3	0.6	FALSE	TRUE	FALSE	0			0.3	0.6	0
		0.3	0.7	FALSE	FALSE	TRUE	1			0.3	0.7	1
		0.4	0.4	TRUE	TRUE	FALSE	0			0.4	0.4	0
		0.3	0.6	FALSE	TRUE	FALSE	0			0.3	0.6	0
		0.7	0.4	FALSE	TRUE	FALSE	0			0.7	0.4	0
		0.4	0.2	TRUE	FALSE	FALSE	0			0.4	0.2	0
		0.5	0.5	TRUE	TRUE	FALSE	0			0.5	0.5	0
		0.6	0.6	TRUE	TRUE	FALSE	0			0.6	0.6	0
		0.6	0.5	TRUE	TRUE	FALSE	0			0.6	0.5	0
		0.5	0.3	TRUE	FALSE	FALSE	0			0.5	0.3	0
		0.5	0.7	TRUE	FALSE	FALSE	0			0.5	0.7	0
		0.4	0.6	TRUE	TRUE	FALSE	0			0.4	0.6	0
		0.5	0.7	TRUE	FALSE	FALSE	0			0.5	0.7	0
		0.6	0.5	TRUE	TRUE	FALSE	0			0.6	0.5	0
		0.5	0.6	TRUE	TRUE	FALSE	0			0.5	0.6	0
		0.7	0.3	FALSE	FALSE	TRUE	1			0.7	0.3	1
		0.4	0.4	TRUE	TRUE	FALSE	0			0.4	0.4	0
		0.5	0.8	TRUE	FALSE	FALSE	0			0.5	0.8	0
		0.4	0.5	TRUE	TRUE	FALSE	0			0.4	0.5	0
		0.9	0.7	FALSE	FALSE	TRUE	1			0.9	0.7	1
		0.6	0.5	TRUE	TRUE	FALSE	0			0.6	0.5	0
		0.6	0.6	TRUE	TRUE	FALSE	0			0.6	0.6	0
		0.7	0.5	FALSE	TRUE	FALSE	0			0.7	0.5	0
		0.6	0.4	TRUE	TRUE	FALSE	0			0.6	0.4	0
		0.3	0.5	FALSE	TRUE	FALSE	0			0.3	0.5	0
		0.3	0.5	FALSE	TRUE	FALSE	0			0.3	0.5	0
		0.4	0.3	TRUE	FALSE	FALSE	0			0.4	0.3	0
		0.4	0.5	TRUE	TRUE	FALSE	0			0.4	0.5	0
		0.6	0.6	TRUE	TRUE	FALSE	0			0.6	0.6	0
		0.5	0.3	TRUE	FALSE	FALSE	0			0.5	0.3	0
		0.5	0.6	TRUE	TRUE	FALSE	0			0.5	0.6	0
		0.3	0.4	FALSE	TRUE	FALSE	0			0.3	0.4	0
		0.4	0.8	TRUE	FALSE	FALSE	0			0.4	0.8	0
		0.5	0.5	TRUE	TRUE	FALSE	0			0.5	0.5	0
		0.7	0.6	FALSE	TRUE	FALSE	0			0.7	0.6	0
		0.6	0.5	TRUE	TRUE	FALSE	0			0.6	0.5	0
		0.5	0.5	TRUE	TRUE	FALSE	0			0.5	0.5	0
		0.4	0.8	TRUE	FALSE	FALSE	0			0.4	0.8	0
		0.2	0.5	FALSE	TRUE	FALSE	0			0.2	0.5	0
		0.3	0.9	FALSE	FALSE	TRUE	1			0.3	0.9	1
		0.8	0.5	FALSE	TRUE	FALSE	0			0.8	0.5	0
		0.4	0.8	TRUE	FALSE	FALSE	0			0.4	0.8	0
		0.6	0.3	TRUE	FALSE	FALSE	0			0.6	0.3	0
		0.6	0.5	TRUE	TRUE	FALSE	0			0.6	0.5	0
		0.5	0.6	TRUE	TRUE	FALSE	0			0.5	0.6	0
		0.5	0.7	TRUE	FALSE	FALSE	0			0.5	0.7	0
		0.5	0.7	TRUE	FALSE	FALSE	0			0.5	0.7	0
		0.3	0.4	FALSE	TRUE	FALSE	0			0.3	0.4	0
		0.8	0.3	FALSE	FALSE	TRUE	1			0.8	0.3	1
		0.2	0.6	FALSE	TRUE	FALSE	0			0.2	0.6	0
		0.4	0.5	TRUE	TRUE	FALSE	0			0.4	0.5	0
		0.5	0.7	TRUE	FALSE	FALSE	0			0.5	0.7	0
		0.6	0.6	TRUE	TRUE	FALSE	0			0.6	0.6	0
		0.8	0.3	FALSE	FALSE	TRUE	1			0.8	0.3	1
		0.4	0.5	TRUE	TRUE	FALSE	0			0.4	0.5	0
		0.2	0.6	FALSE	TRUE	FALSE	0			0.2	0.6	0
		0.5	0.4	TRUE	TRUE	FALSE	0			0.5	0.4	0
		0.6	0.4	TRUE	TRUE	FALSE	0			0.6	0.4	0
		0.8	0.7	FALSE	FALSE	TRUE	1			0.8	0.7	1
		0.6	0.3	TRUE	FALSE	FALSE	0			0.6	0.3	0
		0.6	0.5	TRUE	TRUE	FALSE	0			0.6	0.5	0
		0.5	0.5	TRUE	TRUE	FALSE	0			0.5	0.5	0
		0.6	0.6	TRUE	TRUE	FALSE	0			0.6	0.6	0
		0.8	0.7	FALSE	FALSE	TRUE	1			0.8	0.7	1
		0.5	0.6	TRUE	TRUE	FALSE	0			0.5	0.6	0
		0.5	0.7	TRUE	FALSE	FALSE	0			0.5	0.7	0
		0.5	0.4	TRUE	TRUE	FALSE	0			0.5	0.4	0
		0.2	0.5	FALSE	TRUE	FALSE	0			0.2	0.5	0
		0.4	0.5	TRUE	TRUE	FALSE	0			0.4	0.5	0
		0.6	0.7	TRUE	FALSE	FALSE	0			0.6	0.7	0
		0.7	0.5	FALSE	TRUE	FALSE	0			0.7	0.5	0
		0.6	0.5	TRUE	TRUE	FALSE	0			0.6	0.5	0
		0.3	0.5	FALSE	TRUE	FALSE	0			0.3	0.5	0
		0.3	0.1	FALSE	FALSE	TRUE	1			0.3	0.1	1
		0.3	0.4	FALSE	TRUE	FALSE	0			0.3	0.4	0
		0.4	0.5	TRUE	TRUE	FALSE	0			0.4	0.5	0
		0.4	0.5	TRUE	TRUE	FALSE	0			0.4	0.5	0
		0.2	0.7	FALSE	FALSE	TRUE	1			0.2	0.7	1
		0.7	0.3	FALSE	FALSE	TRUE	1			0.7	0.3	1
		0.4	0.3	TRUE	FALSE	FALSE	0			0.4	0.3	0
		0.6	0.5	TRUE	TRUE	FALSE	0			0.6	0.5	0
		0.4	0.6	TRUE	TRUE	FALSE	0			0.4	0.6	0
		0.7	0.4	FALSE	TRUE	FALSE	0			0.7	0.4	0
		0.3	0.7	FALSE	FALSE	TRUE	1			0.3	0.7	1
		0.3	0.4	FALSE	TRUE	FALSE	0			0.3	0.4	0
		0.6	0.4	TRUE	TRUE	FALSE	0			0.6	0.4	0
		0.6	0.5	TRUE	TRUE	FALSE	0			0.6	0.5	0
		0.6	0.4	TRUE	TRUE	FALSE	0			0.6	0.4	0
		0.5	0.6	TRUE	TRUE	FALSE	0			0.5	0.6	0
		0.5	0.2	TRUE	FALSE	FALSE	0			0.5	0.2	0
		0.4	0.4	TRUE	TRUE	FALSE	0			0.4	0.4	0
		0.7	0.5	FALSE	TRUE	FALSE	0			0.7	0.5	0
		0.7	0.2	FALSE	FALSE	TRUE	1			0.7	0.2	1
		0.6	0.4	TRUE	TRUE	FALSE	0			0.6	0.4	0
		0.5	0.7	TRUE	FALSE	FALSE	0			0.5	0.7	0
		0.2	0.7	FALSE	FALSE	TRUE	1			0.2	0.7	1
		0.9	0.3	FALSE	FALSE	TRUE	1			0.9	0.3	1
		0.5	0.6	TRUE	TRUE	FALSE	0			0.5	0.6	0
		0.3	0.5	FALSE	TRUE	FALSE	0			0.3	0.5	0
		0.8	0.6	FALSE	TRUE	FALSE	0			0.8	0.6	0
		0.7	0.4	FALSE	TRUE	FALSE	0			0.7	0.4	0
		0.6	0.3	TRUE	FALSE	FALSE	0			0.6	0.3	0
		0.6	0.6	TRUE	TRUE	FALSE	0			0.6	0.6	0
		0.3	0.8	FALSE	FALSE	TRUE	1			0.3	0.8	1
		0.6	0.3	TRUE	FALSE	FALSE	0			0.6	0.3	0
		0.3	0.5	FALSE	TRUE	FALSE	0			0.3	0.5	0
		0.3	0.8	FALSE	FALSE	TRUE	1			0.3	0.8	1
		0.3	0.4	FALSE	TRUE	FALSE	0			0.3	0.4	0
		0.3	0.5	FALSE	TRUE	FALSE	0			0.3	0.5	0
		0.5	0.5	TRUE	TRUE	FALSE	0			0.5	0.5	0
		0.5	0.6	TRUE	TRUE	FALSE	0			0.5	0.6	0
		0.4	0.9	TRUE	FALSE	FALSE	0			0.4	0.9	0
		0.6	0.5	TRUE	TRUE	FALSE	0			0.6	0.5	0
		0.7	0.4	FALSE	TRUE	FALSE	0			0.7	0.4	0
		0.3	0.5	FALSE	TRUE	FALSE	0			0.3	0.5	0
		0.3	0.6	FALSE	TRUE	FALSE	0			0.3	0.6	0
		0.3	0.3	FALSE	FALSE	TRUE	1			0.3	0.3	1
		0.4	0.3	TRUE	FALSE	FALSE	0			0.4	0.3	0
		0.6	0.4	TRUE	TRUE	FALSE	0			0.6	0.4	0
		0.5	0.6	TRUE	TRUE	FALSE	0			0.5	0.6	0
		0.5	0.6	TRUE	TRUE	FALSE	0			0.5	0.6	0
		0.3	0.3	FALSE	FALSE	TRUE	1			0.3	0.3	1
		0.4	0.4	TRUE	TRUE	FALSE	0			0.4	0.4	0
		0.6	0.6	TRUE	TRUE	FALSE	0			0.6	0.6	0
		0.4	0.5	TRUE	TRUE	FALSE	0			0.4	0.5	0
		0.6	0.4	TRUE	TRUE	FALSE	0			0.6	0.4	0
		0.3	0.3	FALSE	FALSE	TRUE	1			0.3	0.3	1
		0.4	0.5	TRUE	TRUE	FALSE	0			0.4	0.5	0
		0.6	0.3	TRUE	FALSE	FALSE	0			0.6	0.3	0
		0.4	0.5	TRUE	TRUE	FALSE	0			0.4	0.5	0
		0.6	0.7	TRUE	FALSE	FALSE	0			0.6	0.7	0
		0.3	0.3	FALSE	FALSE	TRUE	1			0.3	0.3	1
		0.3	0.5	FALSE	TRUE	FALSE	0			0.3	0.5	0
		0.4	0.6	TRUE	TRUE	FALSE	0			0.4	0.6	0
		0.4	0.6	TRUE	TRUE	FALSE	0			0.4	0.6	0
		0.4	0.4	TRUE	TRUE	FALSE	0			0.4	0.4	0
		0.5	0.3	TRUE	FALSE	FALSE	0			0.5	0.3	0
		0.4	0.7	TRUE	FALSE	FALSE	0			0.4	0.7	0
		0.7	0.3	FALSE	FALSE	TRUE	1			0.7	0.3	1
		0.2	0.6	FALSE	TRUE	FALSE	0			0.2	0.6	0
		0.6	0.5	TRUE	TRUE	FALSE	0			0.6	0.5	0
		0.4	0.5	TRUE	TRUE	FALSE	0			0.4	0.5	0
		0.5	0.4	TRUE	TRUE	FALSE	0			0.5	0.4	0
		0.2	0.7	FALSE	FALSE	TRUE	1			0.2	0.7	1
		0.3	0.5	FALSE	TRUE	FALSE	0			0.3	0.5	0
		0.8	0.6	FALSE	TRUE	FALSE	0			0.8	0.6	0
		0.5	0.5	TRUE	TRUE	FALSE	0			0.5	0.5	0
		0.5	0.3	TRUE	FALSE	FALSE	0			0.5	0.3	0
		0.5	0.4	TRUE	TRUE	FALSE	0			0.5	0.4	0
		0.4	0.7	TRUE	FALSE	FALSE	0			0.4	0.7	0
		0.6	0.6	TRUE	TRUE	FALSE	0			0.6	0.6	0
		0.4	0.5	TRUE	TRUE	FALSE	0			0.4	0.5	0
		0.5	0.7	TRUE	FALSE	FALSE	0			0.5	0.7	0
		0.3	0.5	FALSE	TRUE	FALSE	0			0.3	0.5	0
		0.4	0.7	TRUE	FALSE	FALSE	0			0.4	0.7	0
		0.4	0.4	TRUE	TRUE	FALSE	0			0.4	0.4	0
		0.5	0.5	TRUE	TRUE	FALSE	0			0.5	0.5	0
		0.6	0.4	TRUE	TRUE	FALSE	0			0.6	0.4	0
		0.3	0.6	FALSE	TRUE	FALSE	0			0.3	0.6	0
		0.3	0.6	FALSE	TRUE	FALSE	0			0.3	0.6	0
		0.6	0.4	TRUE	TRUE	FALSE	0			0.6	0.4	0
		0.7	0.4	FALSE	TRUE	FALSE	0			0.7	0.4	0
		0.4	0.7	TRUE	FALSE	FALSE	0			0.4	0.7	0
		0.4	0.5	TRUE	TRUE	FALSE	0			0.4	0.5	0
		0.4	0.4	TRUE	TRUE	FALSE	0			0.4	0.4	0
		0.4	0.5	TRUE	TRUE	FALSE	0			0.4	0.5	0
		0.6	0.3	TRUE	FALSE	FALSE	0			0.6	0.3	0
		0.5	0.3	TRUE	FALSE	FALSE	0			0.5	0.3	0
		0.5	0.6	TRUE	TRUE	FALSE	0			0.5	0.6	0
		0.5	0.6	TRUE	TRUE	FALSE	0			0.5	0.6	0
		0.6	0.4	TRUE	TRUE	FALSE	0			0.6	0.4	0
		0.3	0.6	FALSE	TRUE	FALSE	0			0.3	0.6	0
		0.3	0.3	FALSE	FALSE	TRUE	1			0.3	0.3	1
		0.5	0.4	TRUE	TRUE	FALSE	0			0.5	0.4	0
		0.2	0.5	FALSE	TRUE	FALSE	0			0.2	0.5	0
		0.7	0.6	FALSE	TRUE	FALSE	0			0.7	0.6	0
		0.8	0.5	FALSE	TRUE	FALSE	0			0.8	0.5	0
		0.4	0.7	TRUE	FALSE	FALSE	0			0.4	0.7	0
		0.5	0.2	TRUE	FALSE	FALSE	0			0.5	0.2	0
		0.4	0.6	TRUE	TRUE	FALSE	0			0.4	0.6	0
		0.5	0.3	TRUE	FALSE	FALSE	0			0.5	0.3	0
		0.6	0.7	TRUE	FALSE	FALSE	0			0.6	0.7	0
		0.6	0.3	TRUE	FALSE	FALSE	0			0.6	0.3	0
		0.5	0.5	TRUE	TRUE	FALSE	0			0.5	0.5	0
		0.3	0.5	FALSE	TRUE	FALSE	0			0.3	0.5	0
		0.4	0.3	TRUE	FALSE	FALSE	0			0.4	0.3	0
		0.6	0.5	TRUE	TRUE	FALSE	0			0.6	0.5	0
		0.7	0.4	FALSE	TRUE	FALSE	0			0.7	0.4	0
		0.4	0.3	TRUE	FALSE	FALSE	0			0.4	0.3	0
		0.7	0.4	FALSE	TRUE	FALSE	0			0.7	0.4	0
		0.6	0.5	TRUE	TRUE	FALSE	0			0.6	0.5	0
		0.3	0.6	FALSE	TRUE	FALSE	0			0.3	0.6	0
		0.6	0.5	TRUE	TRUE	FALSE	0			0.6	0.5	0
		0.6	0.5	TRUE	TRUE	FALSE	0			0.6	0.5	0
		0.4	0.6	TRUE	TRUE	FALSE	0			0.4	0.6	0
		0.5	0.6	TRUE	TRUE	FALSE	0			0.5	0.6	0
		0.3	0.6	FALSE	TRUE	FALSE	0			0.3	0.6	0
		0.9	0.7	FALSE	FALSE	TRUE	1			0.9	0.7	1
		0.6	0.5	TRUE	TRUE	FALSE	0			0.6	0.5	0
		0.4	0.5	TRUE	TRUE	FALSE	0			0.4	0.5	0
		0.5	0.8	TRUE	FALSE	FALSE	0			0.5	0.8	0
		0.8	0.4	FALSE	TRUE	FALSE	0			0.8	0.4	0
		0.5	0.4	TRUE	TRUE	FALSE	0			0.5	0.4	0
		0.7	0.4	FALSE	TRUE	FALSE	0			0.7	0.4	0
		0.7	0.4	FALSE	TRUE	FALSE	0			0.7	0.4	0
		0.6	0.7	TRUE	FALSE	FALSE	0			0.6	0.7	0
		0.7	0.6	FALSE	TRUE	FALSE	0			0.7	0.6	0
		0.4	0.4	TRUE	TRUE	FALSE	0			0.4	0.4	0
		0.3	0.6	FALSE	TRUE	FALSE	0			0.3	0.6	0
		0.4	0.4	TRUE	TRUE	FALSE	0			0.4	0.4	0
		0.5	0.6	TRUE	TRUE	FALSE	0			0.5	0.6	0
		0.3	0.7	FALSE	FALSE	TRUE	1			0.3	0.7	1
		0.5	0.3	TRUE	FALSE	FALSE	0			0.5	0.3	0
		0.4	0.7	TRUE	FALSE	FALSE	0			0.4	0.7	0
		0.7	0.5	FALSE	TRUE	FALSE	0			0.7	0.5	0
		0.3	0.4	FALSE	TRUE	FALSE	0			0.3	0.4	0
		0.6	0.5	TRUE	TRUE	FALSE	0			0.6	0.5	0
		0.9	0.3	FALSE	FALSE	TRUE	1			0.9	0.3	1
		0.6	0.6	TRUE	TRUE	FALSE	0			0.6	0.6	0
		0.6	0.6	TRUE	TRUE	FALSE	0			0.6	0.6	0
		0.6	0.6	TRUE	TRUE	FALSE	0			0.6	0.6	0
		0.8	0.6	FALSE	TRUE	FALSE	0			0.8	0.6	0
		0.4	0.4	TRUE	TRUE	FALSE	0			0.4	0.4	0
		0.6	0.8	TRUE	FALSE	FALSE	0			0.6	0.8	0
		0.4	0.5	TRUE	TRUE	FALSE	0			0.4	0.5	0
		0.4	0.3	TRUE	FALSE	FALSE	0			0.4	0.3	0
		0.3	0.9	FALSE	FALSE	TRUE	1			0.3	0.9	1
		0.3	0.4	FALSE	TRUE	FALSE	0			0.3	0.4	0
		0.6	0.4	TRUE	TRUE	FALSE	0			0.6	0.4	0
		0.4	0.5	TRUE	TRUE	FALSE	0			0.4	0.5	0
		0.5	0.4	TRUE	TRUE	FALSE	0			0.5	0.4	0
		0.6	0.8	TRUE	FALSE	FALSE	0			0.6	0.8	0
		0.5	0.5	TRUE	TRUE	FALSE	0			0.5	0.5	0
		0.5	0.5	TRUE	TRUE	FALSE	0			0.5	0.5	0
		0.5	0.8	TRUE	FALSE	FALSE	0			0.5	0.8	0
		0.6	0.4	TRUE	TRUE	FALSE	0			0.6	0.4	0
		0.4	0.7	TRUE	FALSE	FALSE	0			0.4	0.7	0
		0.1	0.5	FALSE	TRUE	FALSE	0			0.1	0.5	0
		0.6	0.7	TRUE	FALSE	FALSE	0			0.6	0.7	0
		0.6	0.2	TRUE	FALSE	FALSE	0			0.6	0.2	0
		0.6	0.8	TRUE	FALSE	FALSE	0			0.6	0.8	0
		0.5	0.4	TRUE	TRUE	FALSE	0			0.5	0.4	0
		0.8	0.3	FALSE	FALSE	TRUE	1			0.8	0.3	1
		0.6	0.5	TRUE	TRUE	FALSE	0			0.6	0.5	0
		0.3	0.5	FALSE	TRUE	FALSE	0			0.3	0.5	0
		0.3	0.7	FALSE	FALSE	TRUE	1			0.3	0.7	1
		0.3	0.5	FALSE	TRUE	FALSE	0			0.3	0.5	0
		0.8	0.5	FALSE	TRUE	FALSE	0			0.8	0.5	0
		0.5	0.4	TRUE	TRUE	FALSE	0			0.5	0.4	0
		0.4	0.5	TRUE	TRUE	FALSE	0			0.4	0.5	0
		0.5	0.8	TRUE	FALSE	FALSE	0			0.5	0.8	0
		0.3	0.3	FALSE	FALSE	TRUE	1			0.3	0.3	1
		0.4	0.9	TRUE	FALSE	FALSE	0			0.4	0.9	0
		0.3	0.7	FALSE	FALSE	TRUE	1			0.3	0.7	1
		0.6	0.6	TRUE	TRUE	FALSE	0			0.6	0.6	0
		0.6	0.3	TRUE	FALSE	FALSE	0			0.6	0.3	0
		0.6	0.6	TRUE	TRUE	FALSE	0			0.6	0.6	0
		0.4	0.8	TRUE	FALSE	FALSE	0			0.4	0.8	0
		0.6	0.6	TRUE	TRUE	FALSE	0			0.6	0.6	0
		0.4	0.6	TRUE	TRUE	FALSE	0			0.4	0.6	0
		0.3	0.5	FALSE	TRUE	FALSE	0			0.3	0.5	0
		0.6	0.4	TRUE	TRUE	FALSE	0			0.6	0.4	0
		0.6	0.7	TRUE	FALSE	FALSE	0			0.6	0.7	0
		0.3	0.3	FALSE	FALSE	TRUE	1			0.3	0.3	1
		0.7	0.5	FALSE	TRUE	FALSE	0			0.7	0.5	0
		0.5	0.6	TRUE	TRUE	FALSE	0			0.5	0.6	0
		0.6	0.5	TRUE	TRUE	FALSE	0			0.6	0.5	0
		0.5	0.5	TRUE	TRUE	FALSE	0			0.5	0.5	0
		0.5	0.5	TRUE	TRUE	FALSE	0			0.5	0.5	0
		0.3	0.8	FALSE	FALSE	TRUE	1			0.3	0.8	1
		0.3	0.5	FALSE	TRUE	FALSE	0			0.3	0.5	0
		0.4	0.8	TRUE	FALSE	FALSE	0			0.4	0.8	0
		0.3	0.2	FALSE	FALSE	TRUE	1			0.3	0.2	1
		0.6	0.5	TRUE	TRUE	FALSE	0			0.6	0.5	0
		0.5	0.7	TRUE	FALSE	FALSE	0			0.5	0.7	0
				FALSE	FALSE
				FALSE	FALSE

## Sheet: Data Generation .275
oca2	mc1r		0.159367	0.0541874	0.605118	0.735284	0.486095	0.462791	0.448267	0.455465	0.860707	0.239518														oca2	mc1r
Cave	Cave	0.225	1	1									1	1									2		cave	7	4
Cave	Surface	0.5	FALSE	FALSE	FALSE	FALSE	TRUE	TRUE	TRUE	TRUE	FALSE	TRUE					1	1	1	1		1	5		surface	3	6
Surface	Surface	0.725	FALSE	FALSE	TRUE	FALSE	FALSE	FALSE	FALSE	FALSE	FALSE	FALSE			1								1
Surface	Cave	1				1					1					1					1		2		Prop(Cave)	0.7	0.4	Send AC &AD to next sheet
																										0.4	0.6	0.3	0.5
																										0.5	0.5	0.5	0.5
																										0.5	0.6	0.6	0.7
																										0.4	0.4	0.5	0.8
																										0.3	0.3	0.4	0.3
																										0.4	0.5	0.6	0.5
																										0.4	0.4	0.8	0.4
																										0.2	0.7	0.5	0.7
																										0.5	0.4	0.6	0.5
																										0.4	0.6	1	0.5
																										0.4	0.4	0.3	0.5
																										0.2	0.3	0.5	0.4
																										0.4	0.5	0.4	0.6
																										0.6	0.8	0.5	0.5
																										0.2	0.7	0.3	0.7
																										0.6	0.4	0.6	0.5
																										0.3	0.3	0.3	0.7
																										0.3	0.4	0.4	0.6
																										0.5	0.6	0.4	0.2
																										0.5	0.4	0.5	0.4
																										0.6	0.5	0.3	0.4
																										0.7	0.4	0.6	0.4
																										0.8	0.6	0.6	0.5
																										0.9	0.5	0.6	0.6
																										0.7	0.3	0.4	0.6
																										0.2	0.6	0.7	0.6
																										0.5	0.4	0.6	0.5
																										0.6	0.4	0.2	0.6
																										0.2	0.2	0.8	0.3
																										0.5	0.5	0.5	0.5
																										0.2	0.5	0.7	0.4
																										0.3	0.7	0.4	0.5
																										0.7	0.4	0.4	0.5
																										0.7	0.6	0.4	0.5
																										0.8	0.4	0.4	0.6
																										0.4	0.3	0.4	0.5
																										0.4	0.6	0.4	0.7
																										0.8	0.7	0.3	0.7
																										0.5	0.7	0.6	0.3
																										0.2	0.5	0.5	0.4
																										0.5	0.7	0.2	0.5
																										0.2	0.3	0.3	0.7
																										0.5	0.3	0.3	0.5
																										0.5	0.7	0.6	0.3
																										0.6	0.6	0.5	0.8
																										0.6	0.6	0.6	0.5
																										0.6	0.7	0.5	0.6
																										0.4	0.6	0.5	0.7
																										0.7	0.4	0.7	0.3
																									0.12331	0.5	0.3	0.5	0.8
																												0.6	0.8
																												0.4	0.3
																												0.3	0.5
																												0.4	0.5
																												0.3	0.4
																												0.4	0.5
																												0.4	0.6
																												0.6	0.7
																												0.7	0.6
																												0.4	0.8
																												0.4	0.7
																												0.7	0.4
																												0.6	0.5
																												0.1	0.4
																												0.3	0.7
																												0.6	0.7
																												0.4	0.3
																												0.3	0.7
																												0.3	0.4
																												0.7	0.2
																												0.6	0.6
																												0.1	0.5
																												0.3	0.4
																												0.2	0.7
																												0.5	0.7
																												0.6	0.6
																												0.5	0.4
																												0.2	0.4
																												0.4	0.5
																												0.5	0.3
																												0.4	0.6
																												0.4	0.4
																												0.4	0.6
																												0.4	0.3
																												0.3	0.3
																												0.3	0.5
																												0.6	0.4
																												0.7	0.5
																												0.5	0.8
																												0.9	0.3
																												0.6	0.3
																												0.5	0.3
																												0.3	0.6
																												0.5	0.7
																												0.4	0.5
																												0.6	0.7
																												0.7	0.3
																												0.4	0.5
																												0.6	0.7
																												0.4	0.5
																												0.7	0.5
																												0.5	0.4
																												0.5	0.6
																												0.5	0.5
																												0.7	0.5
																												0.5	0.2
																												0.6	0.7
																												0.4	0.4
																												0.6	0.4
																												0.6	0.5
																												0.5	0.4
																												0.4	0.3
																												0.3	0.3
																												0.3	0.6
																												0.5	0.3
																												0.5	0.9
																												0.3	0.3
																												0.5	0.5
																												0.4	0.2
																												0.6	0.6
																												0.5	0.3
																												0.4	0.4
																												0.6	0.6
																												0.7	0.2
																												0.6	0.3
																												0.8	0.4
																												0.5	0.4
																												0.6	0.7
																												0.4	0.7
																												0.5	0
																												0.6	0.4
																												0.4	0.4
																												0.7	0.3
																												0.5	0.5
																												0.3	0.5
																												0.2	0.4
																												0.6	0.4
																												0.5	0.7
																												0.5	0.2
																												0.5	0.7
																												0.5	0.4
																												0.6	0.4
																												0.6	0.5
																												0.5	0.4
																												0.5	0.6
																												0.4	0.6
																												0.5	0.5
																												0.6	0.5
																												0.3	0.5
																												0.6	0.5
																												0.5	0.3
																												0.5	0.6
																												0.5	0.4
																												0.4	0.6
																												0.5	0.6
																												0.5	0.5
																												0.3	0.6
																												0.3	0.7
																												0.3	0.6
																												0.5	0.5
																												0.6	0.7
																												0.4	0.5
																												0.5	0.5
																												0.5	0.3
																												0.7	0.4
																												0.8	0.2
																												0.5	0.4
																												0.9	0.3
																												0.5	0.3
																												0.4	0.4
																												0.6	0.6
																												0.4	0.6
																												0.7	0.4
																												0.4	0.6
																												0.6	0.6
																												0.5	0.2
																												0.4	0.6
																												0.7	0.4
																												0.4	0.4
																												0.7	0.4
																												0.4	0.1
																												0.4	0.5
																												0.3	0.6
																												0.7	0.5
																												0.8	0.4
																												0.5	0.8
																												0.6	0.3
																												0.4	0.4
																												0.6	0.8
																												0.2	0.7
																												0.7	0.8
																												0.6	0.4
																												0.5	0.4
																												0.5	0.5
																												0.4	0.7
																												0.4	0.4
																												0.4	0.6
																												0.7	0.7
																												0.5	0.8
																												0.5	0.5
																												0.2	0.7
																												0.6	0.5
																												0.6	0.7
																												0.6	0.7
																												0.5	0.4
																												0.5	0.4
																												0.7	0.5
																												0.3	0.8
																												0.8	0
																												0.5	0.5
																												0.8	0.5
																												0.4	0.3
																												0.5	0.6
																												0.2	0.4
																												0.6	0.4
																												0.4	0.5
																												0.6	0.5
																												0.6	0.3
																												0.4	0.4
																												0.5	0.6
																												0.8	0.2
																												0.6	0.3
																												0.5	0.3
																												0.4	0.7
																												0.5	0.3
																												0.6	0.6
																												0.3	0.6
																												0.5	0.5
																												0.5	0.3
																												0.7	0.5
																												0.6	0.6
																												0.6	0.5
																												0.6	0.6
																												0.3	0.7
																												0.7	0.5
																												0.4	0.2
																												0.4	0.8
																												0.4	0.7
																												0.5	0.5
																												0.6	0.8
																												0.4	0.4
																												0.4	0.4
																												0.5	0.3
																												0.5	0.3
																												0.5	0.8
																												0.6	0.4
																												0.5	0.7
																												0.6	0.4
																												0.5	0.4
																												0.3	0.2
																												0.2	0.5
																												0.5	0.3
																												0.6	0.4
																												0.6	0.3
																												0.6	0.3
																												0.4	0.4
																												0.3	0.3
																												0.6	0.2
																												0.7	0.7
																												0.7	0.2
																												0.4	0.4
																												0.6	0.6
																												0.7	0.6
																												0.5	0.5
																												0.3	0.5
																												0.3	0.4
																												0.3	0.6
																												0.3	0.5
																												0.6	0.6
																												0.3	0.4
																												0.5	0.6
																												0.8	0.4
																												0.4	0.6
																												0.4	0.5
																												0.7	0.1
																												0.4	0.5
																												0.2	0.9
																												0.5	0.4
																												0.6	0.8
																												0.7	0.6
																												0.5	0.3
																												0.7	0.4
																												0.4	0.9
																												0.5	0.6
																												0.4	0.7
																												0.4	0.5
																												0.8	0.3
																												0.5	0.7
																												0.4	0.1
																												0.4	0.7
																												0.3	0.6
																												0.7	0.5
																												0.6	0.4
																												0.4	0.6
																												0.6	0.5
																												0.5	0.7
																												1	0.5
																												0.7	0.8
																												0.7	0.6
																												0.7	0.5
																												0.5	0.6
																												0.4	0.7
																												0.3	0.4
																												0.5	0.3
																												0.4	1
																												0.2	0.7
																												0.6	0.5
																												0.6	0.7
																												0.5	0.3
																												0.6	0.5
																												0.1	0.5
																												0.6	0.5
																												1	0.6
																												0.4	0.4
																												0.3	0.5
																												0.4	0.2
																												0.4	0.6
																												0.6	0.4
																												0.5	0.6
																												0.5	0.5
																												0.2	0.5
																												0.7	0.5
																												0.3	0.7
																												0.5	0.2
																												0.5	0.6
																												0.3	0.8
																												0.5	0.4
																												0.6	0.4
																												0.4	0.5
																												0.7	0.3
																												0.5	0.4
																												0.7	0.5
																												0.7	0.5
																												0.2	0.5
																												0.2	0.5
																												0.4	0.7
																												0.6	0.5
																												0.5	0.4
																												0.7	0.7
																												0.5	0.5
																												0.6	0.4
																												0.8	0.5
																												0.5	0.5
																												0.3	0.2
																												0.4	0.6
																												0.8	0.2
																												0.4	0.6
																												0.5	0.5
																												0.3	0.6
																												0.3	0.5
																												0.4	0.6
																												0.5	0.3
																												0.4	0.6
																												0.7	0.5
																												0.4	0.5
																												0.5	0.7
																												0.3	0.5
																												0.5	0.3
																												0.4	0.1
																												0.6	0.6
																												0.3	0.7
																												0.4	0.2
																												0.7	0.4
																												0.6	0.6
																												0.7	0.7
																												0.5	0.8
																												0.3	0.3
																												0.5	0.9
																												0.4	0.2
																												0.5	0.6
																												0.5	0.6
																												0.3	0.6
																												0.5	0.5
																												0.7	0.6
																												0.4	0.5
																												0.3	0.6
																												0.3	0.5
																												0.5	0.5
																												0.4	0.4
																												0.4	0.4
																												0.4	0.5
																												0.5	0.6
																												0.6	0.7
																												0.5	0.5
																												0.5	0.7
																												0.5	0.6
																												0.5	0.6
																												0.7	0.7
																												0.5	0.5
																												0.5	0.4
																												0.7	0.3
																												0.4	0.7
																												0.4	0.4
																												0.5	0.7
																												0.7	0.3
																												0.4	0.7
																												0.5	0.5
																												0.6	0.2
																												0.4	0.5
																												0.8	0.4
																												0.5	0.7
																												0.5	0.4
																												0.6	0.6
																												0.8	0.4
																												0.8	0.6
																												0.6	0.4
																												0.7	0.5
																												0.4	0.5
																												0.5	0.5
																												0.4	0.5
																												0.1	0.5
																												0.6	0.5
																												0.4	0.8
																												0.4	0.6
																												0.6	0.6
																												0.3	0.5
																												0.7	0.3
																												0.4	0.3
																												0.4	0.6
																												0.6	0.8
																												0.5	0.8
																												0.2	0.4
																												0.5	0.5
																												0.5	0.5
																												0.4	0.5
																												0.3	0.3
																												0.5	0.7
																												0.3	0.7
																												0.5	0.2
																												0.6	0.7
																												0.2	0.4
																												0.4	0.4
																												0.7	0.6
																												0.5	0.4
																												0.4	0.6
																												0.6	0.6
																												0.5	0.4
																												0.3	0.4
																												0.5	0.4
																												0.5	0.4
																												0.6	0.3
																												0.3	0.6
																												0.5	0.4
																												0.1	0.3
																												0.6	0.5
																												0.5	0.9
																												0.4	0.5
																												0.3	0.7
																												0.4	0.7
																												0.3	0.4
																												0.8	0.6
																												0.5	0.7
																												0.4	0.7
																												0.4	0.8
																												0.4	0.6
																												0.7	0.3
																												0.5	0.2
																												0.4	0.4
																												0.5	0.6
																												0.4	0.3
																												0.8	0.5
																												0.7	0.7
																												0.6	0.5
																												0.7	0.5
																												0.5	0.4
																												0.5	0.2
																												0.4	0.1
																												0.3	0.3
																												0.5	0.1
																												0.3	0.7
																												0.3	0.6
																												0.5	0.8
																												0.2	0.7
																												0.4	0.3
																												0.6	0.4
																												0.5	0.3
																												0.5	0.6
																												0.4	0.3
																												0.4	0.7
																												0.7	0.9
																												0.7	0.4
																												0.6	0.5
																												0.2	0.6
																												0.5	0.6
																												0.4	0.8
																												0.5	0.3
																												0.4	0.8
																												0.5	0.2
																												0.5	0.4
																												0.6	0.6
																												0.5	0.1
																												0.3	0.5
																												0.3	0.6
																												0.8	0.5
																												0.4	0.4
																												0.5	0.7
																												0.3	0.5
																												0.5	0.3
																												0.2	0.3
																												0.3	0.1
																												0.6	0.6
																												0.4	0.6
																												0.9	0.3
																												0.5	0.4
																												0.5	0.6
																												0.5	0.5
																												0.6	0.2
																												0.4	0.5
																												0.6	0.7
																												0.4	0.8
																												0.4	0.5
																												0.8	0.4
																												0.5	0.4
																												0.3	0.4
																												0.4	0.5
																												0.4	0.6
																												0.6	0.5
																												0.4	0.5
																												0.4	0.9
																												0.7	0.5
																												0.4	0.4
																												0.5	0.4
																												0.4	0.5
																												0.4	0.4
																												0.5	0.4
																												0.6	0.8
																												0.6	0.3
																												0.4	0.7
																												0.6	0.4
																												0.5	0.5
																												0.3	0.5
																												0.4	0.8
																												0.7	0.4
																												0.6	0.3
																												0.4	0.6
																												0.3	0.5
																												0.5	0.5
																												0.7	0.7
																												0.3	0.5
																												0.3	0.4
																												0.5	0.4
																												0.7	0.3
																												0.8	0.6
																												0.6	0.7
																												0.7	0.6
																												0.6	0.6
																												0.3	0.4
																												0.7	0.4
																												0.6	0.5
																												0.3	0.6
																												0.3	0.7
																												0.5	0.7
																												0.6	0.4
																												0.7	0.4
																												0.6	0.3
																												0.6	0.7
																												0.8	0.3
																												0.5	0.6
																												0.8	0.3
																												0.4	0.8
																												0.3	0.3
																												0.3	0.8
																												0.7	0.5
																												0.5	0.3
																												0.5	0.2
																												0.4	0.6
																												0.5	0.7
																												0.5	0.6
																												0.4	0.6
																												0.2	0.7
																												0.2	0.4
																												0.3	0.6
																												0.7	0.3
																												0.7	0.3
																												0.5	0.8
																												0.3	0.7
																												0.4	0.7
																												0.7	0.4
																												0.5	0.4
																												0.4	0.4
																												0.5	0.5
																												0.5	0.5
																												0.3	0.5
																												0.7	0.3
																												0.6	0.3
																												0.4	0.5
																												0.6	0.4
																												0.5	0.6
																												0.5	0.3
																												0.5	0.4
																												0.7	0.3
																												0.6	0.6
																												0.5	0.3
																												0.6	0.5
																												0.5	0.7
																												0.6	0.3
																												0.7	0.3
																												0.5	0.5
																												0.2	0.5
																												0.2	0.7
																												0.5	0.5
																												0.4	0.5
																												0.8	0.2
																												0.5	0.3
																												0.5	0.6
																												0.9	0.5
																												0.6	0.4
																												0.4	0.6
																												0.5	0.4
																												0.7	0.8
																												0.7	0.3
																												0.3	0.8
																												0.3	0.6
																												0.5	0.5
																												0.4	0.6
																												0.3	0.7
																												0.4	0.4
																												0.6	0.5
																												0.7	0.8
																												0.5	0.4
																												0.6	0.4
																												0.4	0.2
																												0.4	0.6
																												0.6	0.5
																												0.7	0.3
																												0.5	0.4
																												0.6	0.7
																												0.5	0.4
																												0.7	0.5
																												0.7	0.4
																												0.4	0.6
																												0.4	0.7
																												0.4	0.3
																												0.6	0.4
																												0.4	0.5
																												0.3	0.6
																												0.2	0.8
																												0.6	0.6
																												0.6	0.1
																												0.4	0.5
																												0.4	0.4
																												0.5	0.4
																												0.5	0.5
																												0.6	0.2
																												0.6	0.6
																												0.6	0.3
																												0.7	0.7
																												0.5	0.3
																												0.3	0.6
																												0.3	0.6
																												0.5	0.5
																												0.4	0.5
																												0.8	0.2
																												0.5	0.3
																												0.5	0.6
																												0.9	0.5
																												0.6	0.4
																												0.4	0.6
																												0.5	0.4
																												0.7	0.8
																												0.7	0.3
																												0.3	0.8
																												0.3	0.6
																												0.5	0.5
																												0.4	0.6
																												0.3	0.7
																												0.4	0.4
																												0.6	0.5
																												0.7	0.8
																												0.5	0.4
																												0.6	0.4
																												0.4	0.2
																												0.4	0.6
																												0.6	0.5
																												0.7	0.3
																												0.5	0.4
																												0.6	0.7
																												0.5	0.4
																												0.7	0.5
																												0.7	0.4
																												0.4	0.6
																												0.4	0.7
																												0.4	0.3
																												0.6	0.4
																												0.4	0.5
																												0.3	0.6
																												0.2	0.8
																												0.6	0.6
																												0.6	0.1
																												0.4	0.5
																												0.4	0.4
																												0.5	0.4
																												0.5	0.5
																												0.6	0.2
																												0.6	0.6
																												0.6	0.3
																												0.7	0.7
																												0.5	0.3
																												0.3	0.6
																												0.3	0.6
																												0.4	0.6
																												0.8	0.2
																												0.5	0.5
																												0.2	0.5
																												0.6	0.3
																												0.8	0.6
																												0.3	0.6
																												0.6	0.9
																												0.7	0.8
																												0.4	0.5
																												0.5	0.5
																												0.2	0.3
																												0.3	0.4
																												0.2	0.7
																												0.4	0.5
																												0.4	0.4
																												0.4	0.6
																												0.3	0.7
																												0.5	0.6
																												0.5	0.8
																												0.6	0.4
																												0.5	0.6
																												0.6	0.6
																												0.6	0.4
																												0.4	0.4
																												0.6	0.3
																												0.4	0.5
																												0.5	0.6
																												0.3	0.6
																												0.5	0.4
																												0.8	0.6
																												0.7	0.3
																												0.3	0.5
																												0.6	0.4
																												0.6	0.5
																												0.5	0.5
																												0.4	0.8
																												0.1	0.7
																												0.5	0.6
																												0.6	0.5
																												0.5	0.6
																												0.8	0.5
																												0.3	0.3
																												0.5	0.6
																												0.2	0.4
																												0.3	0.4
																												0.4	0.8
																												0.5	0.9
																												0.6	0.5
																												0.3	0.4
																												0.5	0.6
																												0.5	0.5
																												0.4	0.5
																												0.6	0.5
																												0.4	0.5
																												0.6	0.7
																												0.4	0.5
																												0.6	0.4
																												0.7	0.5
																												0.6	0.2
																												0.6	0.4
																												0.5	0.4
																												0.2	0.8
																												0.7	0.6
																												0.6	0.2
																												0.6	0.3
																												0.5	0.4
																												0.3	0.3
																												0.5	0.9
																												0.8	0.7
																												0.7	0.3
																												0.6	0.6
																												0.4	0.5
																												0.5	0.6
																												0.5	0.4
																												0.5	0.5
																												0.2	0.5
																												0.5	0.5
																												0.6	0.5
																												0.4	0.6
																												0.2	0.2
																												0.6	0.5
																												0.6	0.4
																												0.8	0.7
																												0.5	0.6
																												0.5	0.4
																												0.4	0.4
																												0.9	0.3
																												0.4	0.4
																												0.4	0.5
																												0.3	0.6
																												0.3	0.7
																												0.3	0.5
																												0.8	0.3
																												0.6	0.4
																												0.5	0.5
																												0.3	0.3
																												0.5	0.3
																												0.4	0.3
																												0.4	0.4
																												0.7	0.4
																												0.6	0.4
																												0.9	0.2
																												0.6	0.8
																												0.4	0.4
																												0.7	0.3
																												0.4	0.5
																												0.3	0.5
																												0.5	0.8
																												0.3	0.5
																												0.5	0.6
																												0.5	0.4
																												0.4	0.5
																												0.5	0.8
																												0.6	0.3
																												0.6	0.4
																												0.7	0.5
																												0.4	0.3
																												0.3	0.5
																												0.4	0.2
																												0.5	0.6
																												0.3	0.6
																												0.5	0.5
																												0.5	0.6
																												0.4	0.7
																												0.2	0.6
																												0.6	0.6
																												0.5	0.4
																												0.5	0.2
																												0.5	0.8
																												0.3	0.3
																												0.4	0.3
																												0.5	0.6
																												0.6	0.4
																												0.5	0.5
																												0.4	0.6
																												0.5	0.7
																												0.5	0.4
																												0.2	0.3
																												0.6	0.8
																												0.8	0.4
																												0.6	0.5
																												0.6	0.6
																												0.7	0.7
																												0.6	0.3
																												0.4	0.7
																												0.8	0.8
																												0.7	0.5
																												0.4	0.4
																												0.4	0.6
																												0.7	0.3
																												0.5	0.3
																												0.5	0.2
																												0.4	0.4
																												0.7	0.3
																												0.4	0.3
																												0.3	0.7
																												0.3	0.3
																												0.5	0.7
																												0.8	0.6
																												0.5	0.3
																												0.6	0.5
																												0.4	0.3
																												0.5	0.7
																												0.3	0.7
																												0.6	0.2
																												0.4	1
																												0.4	0.4
																												0.6	0.4
																												0.8	0.4
																												0.7	0.5
																												0.6	0.5
																												0.8	0.5
																												0.6	0.3
																												0.6	0.6
																												0.6	0.6
																												0.4	0.4
																												0.4	0.3
																												0.8	0.2
																												0.3	0.3
																												0.7	0.3
																												0.7	0.4
																												0.5	0.8
																												0.6	0.4
																												0.4	0.5
																												0.5	0.6
																												0.5	0.4
																												0.4	0.4
																												0.8	0.4
																												0.6	0.4
																												0.5	0.4
																												0.6	0.7
																												0.5	0.5
																												0.3	0.4
																												0.4	0.5
																												0.3	0.5
																												0.6	0.4
																												0.4	0.4
																												0.4	0.4
																												0.6	0.4
																												0.5	0.4
																												0.3	0.7
																												0.4	0.7
																												0.7	0.5
																												0.7	0.3
																												0.2	0.7
																												0.5	0.6
																												0.4	0.3
																												0.5	0.6
																												0.6	0.6
																												0.3	0.4
																												0.7	0.6
																												0.6	0.6
																												0.5	0.3
																												0.8	0.8
																												0.5	0.5
																												0.6	0.5
																												0.4	0.2
																												0.4	0.4
																												0.6	0.5
																												0.5	0.3
																												0.7	0.7
																												0.5	0.5
																												0.5	0.6
																												0.7	0.2
																												0.5	0.6
																												0.7	0.3
																												0.4	0.6
																												0.6	0.4
																												0.4	0.4
																												0.5	0.6
																												0.4	0.6
																												0.8	0.4
																												0.7	0.7
																												0.8	0.8
																												0.3	0.4
																												0.7	0.5
																												0.7	0.2
																												0.6	0.7
																												0.2	0.6
																												0.7	0.4
																												0.4	0.5
																												0.5	0.5
																												0.7	0.2
																												0.6	0.5
																												0.6	0.6
																												0.5	0.4
																												0.4	0.5
																												0.7	0.4
																												0.6	0.3
																												0.3	0.7
																												0.7	0.5
																												0.5	0.8
																												0.3	0.7
																												0.2	0.3
																												0.5	0.3
																												0.5	0.5
																												0.4	0.2
																												0.3	0.6
																												0.3	0.5
																												0.6	0.4
																												0.5	0.6
																												0.4	0.5
																												0.5	0.3
																												0.4	0.5
																												0.7	0.3
																												0.5	0.4
																												0.5	0.3
																												0.5	0.6
																												0.6	0.3
																												0.5	0.3
																												0.4	0.6
																												0.4	0.4
																												0.7	0.2
																												0.3	0.6
																												0.4	0.5
																												0.4	0.7
																												0.4	0.6
																												0.5	0.6
																												0.6	0.4
																												0.4	0.7
																												0.4	0.6
																												0.3	0.5
																												0.5	0.4
																												0.6	0.3
																												0.5	0.7
																												0.7	0.3
																												0.6	0.6
																												0.3	0.4
																												0.6	0.8
																												0.6	0.3
																												0.6	0.4
																												0.8	0.4
																												0.6	0.3
																												0.5	0.8
																												0.5	0.5
																												0.9	0.8
																												0.4	0.6
																												0.4	0.3
																												0.5	0.3

## Sheet: Data Analysis .275
								P(oca2 C)	P(mc1r C)			P(oca2 C)	P(mc1r C)	#screened	#HET	#HOM	2 tailed
														18	13	5	binom p =	0.0962524
	Data from Previous Sheet					18				18				18
	0.3	0.5	TRUE	TRUE	FALSE	0		0.3	0.5	0		0.8	0.2	1	1
	0.5	0.5	TRUE	TRUE	FALSE	0		0.5	0.5	0		0.8	0	1	1
	0.6	0.7	TRUE	TRUE	FALSE	0		0.6	0.7	0		0.8	0.2	1	1
	0.5	0.8	TRUE	FALSE	FALSE	0		0.5	0.8	0		0.2	0.9	1	1
	0.4	0.3	TRUE	TRUE	FALSE	0		0.4	0.3	0		0.8	0.2	1	1
	0.6	0.5	TRUE	TRUE	FALSE	0		0.6	0.5	0		0.8	0.2	1	1
	0.8	0.4	FALSE	TRUE	FALSE	0		0.8	0.4	0		0.2	0.8	1	1
	0.5	0.7	TRUE	TRUE	FALSE	0		0.5	0.7	0		0.8	0.2	1	1
	0.6	0.5	TRUE	TRUE	FALSE	0		0.6	0.5	0		0.2	0.8	1	1
	1	0.5	FALSE	TRUE	FALSE	0		1	0.5	0		0.8	0.2	1	1
	0.3	0.5	TRUE	TRUE	FALSE	0		0.3	0.5	0		0.2	0.8	1	1
	0.5	0.4	TRUE	TRUE	FALSE	0		0.5	0.4	0		0.2	0.2	1
	0.4	0.6	TRUE	TRUE	FALSE	0		0.4	0.6	0		0.9	0.2	1	1
	0.5	0.5	TRUE	TRUE	FALSE	0		0.5	0.5	0		0.8	0.8	1
	0.3	0.7	TRUE	TRUE	FALSE	0		0.3	0.7	0		0.8	0.2	1	1
	0.6	0.5	TRUE	TRUE	FALSE	0		0.6	0.5	0		0.8	0.8	1
	0.3	0.7	TRUE	TRUE	FALSE	0		0.3	0.7	0		0.8	0.8	1
	0.4	0.6	TRUE	TRUE	FALSE	0		0.4	0.6	0		0.9	0.8	1
	0.4	0.2	TRUE	FALSE	FALSE	0		0.4	0.2	0
	0.5	0.4	TRUE	TRUE	FALSE	0		0.5	0.4	0
	0.3	0.4	TRUE	TRUE	FALSE	0		0.3	0.4	0
	0.6	0.4	TRUE	TRUE	FALSE	0		0.6	0.4	0
	0.6	0.5	TRUE	TRUE	FALSE	0		0.6	0.5	0
	0.6	0.6	TRUE	TRUE	FALSE	0		0.6	0.6	0
	0.4	0.6	TRUE	TRUE	FALSE	0		0.4	0.6	0
	0.7	0.6	TRUE	TRUE	FALSE	0		0.7	0.6	0
	0.6	0.5	TRUE	TRUE	FALSE	0		0.6	0.5	0
	0.2	0.6	FALSE	TRUE	FALSE	0		0.2	0.6	0
	0.8	0.3	FALSE	TRUE	FALSE	0		0.8	0.3	0
	0.5	0.5	TRUE	TRUE	FALSE	0		0.5	0.5	0
	0.7	0.4	TRUE	TRUE	FALSE	0		0.7	0.4	0
	0.4	0.5	TRUE	TRUE	FALSE	0		0.4	0.5	0
	0.4	0.5	TRUE	TRUE	FALSE	0		0.4	0.5	0
	0.4	0.5	TRUE	TRUE	FALSE	0		0.4	0.5	0
	0.4	0.6	TRUE	TRUE	FALSE	0		0.4	0.6	0
	0.4	0.5	TRUE	TRUE	FALSE	0		0.4	0.5	0
	0.4	0.7	TRUE	TRUE	FALSE	0		0.4	0.7	0
	0.3	0.7	TRUE	TRUE	FALSE	0		0.3	0.7	0
	0.6	0.3	TRUE	TRUE	FALSE	0		0.6	0.3	0
	0.5	0.4	TRUE	TRUE	FALSE	0		0.5	0.4	0
	0.2	0.5	FALSE	TRUE	FALSE	0		0.2	0.5	0
	0.3	0.7	TRUE	TRUE	FALSE	0		0.3	0.7	0
	0.3	0.5	TRUE	TRUE	FALSE	0		0.3	0.5	0
	0.6	0.3	TRUE	TRUE	FALSE	0		0.6	0.3	0
	0.5	0.8	TRUE	FALSE	FALSE	0		0.5	0.8	0
	0.6	0.5	TRUE	TRUE	FALSE	0		0.6	0.5	0
	0.5	0.6	TRUE	TRUE	FALSE	0		0.5	0.6	0
	0.5	0.7	TRUE	TRUE	FALSE	0		0.5	0.7	0
	0.7	0.3	TRUE	TRUE	FALSE	0		0.7	0.3	0
	0.5	0.8	TRUE	FALSE	FALSE	0		0.5	0.8	0
	0.6	0.8	TRUE	FALSE	FALSE	0		0.6	0.8	0
	0.4	0.3	TRUE	TRUE	FALSE	0		0.4	0.3	0
	0.3	0.5	TRUE	TRUE	FALSE	0		0.3	0.5	0
	0.4	0.5	TRUE	TRUE	FALSE	0		0.4	0.5	0
	0.3	0.4	TRUE	TRUE	FALSE	0		0.3	0.4	0
	0.4	0.5	TRUE	TRUE	FALSE	0		0.4	0.5	0
	0.4	0.6	TRUE	TRUE	FALSE	0		0.4	0.6	0
	0.6	0.7	TRUE	TRUE	FALSE	0		0.6	0.7	0
	0.7	0.6	TRUE	TRUE	FALSE	0		0.7	0.6	0
	0.4	0.8	TRUE	FALSE	FALSE	0		0.4	0.8	0
	0.4	0.7	TRUE	TRUE	FALSE	0		0.4	0.7	0
	0.7	0.4	TRUE	TRUE	FALSE	0		0.7	0.4	0
	0.6	0.5	TRUE	TRUE	FALSE	0		0.6	0.5	0
	0.1	0.4	FALSE	TRUE	FALSE	0		0.1	0.4	0
	0.3	0.7	TRUE	TRUE	FALSE	0		0.3	0.7	0
	0.6	0.7	TRUE	TRUE	FALSE	0		0.6	0.7	0
	0.4	0.3	TRUE	TRUE	FALSE	0		0.4	0.3	0
	0.3	0.7	TRUE	TRUE	FALSE	0		0.3	0.7	0
	0.3	0.4	TRUE	TRUE	FALSE	0		0.3	0.4	0
	0.7	0.2	TRUE	FALSE	FALSE	0		0.7	0.2	0
	0.6	0.6	TRUE	TRUE	FALSE	0		0.6	0.6	0
	0.1	0.5	FALSE	TRUE	FALSE	0		0.1	0.5	0
	0.3	0.4	TRUE	TRUE	FALSE	0		0.3	0.4	0
	0.2	0.7	FALSE	TRUE	FALSE	0		0.2	0.7	0
	0.5	0.7	TRUE	TRUE	FALSE	0		0.5	0.7	0
	0.6	0.6	TRUE	TRUE	FALSE	0		0.6	0.6	0
	0.5	0.4	TRUE	TRUE	FALSE	0		0.5	0.4	0
	0.2	0.4	FALSE	TRUE	FALSE	0		0.2	0.4	0
	0.4	0.5	TRUE	TRUE	FALSE	0		0.4	0.5	0
	0.5	0.3	TRUE	TRUE	FALSE	0		0.5	0.3	0
	0.4	0.6	TRUE	TRUE	FALSE	0		0.4	0.6	0
	0.4	0.4	TRUE	TRUE	FALSE	0		0.4	0.4	0
	0.4	0.6	TRUE	TRUE	FALSE	0		0.4	0.6	0
	0.4	0.3	TRUE	TRUE	FALSE	0		0.4	0.3	0
	0.3	0.3	TRUE	TRUE	FALSE	0		0.3	0.3	0
	0.3	0.5	TRUE	TRUE	FALSE	0		0.3	0.5	0
	0.6	0.4	TRUE	TRUE	FALSE	0		0.6	0.4	0
	0.7	0.5	TRUE	TRUE	FALSE	0		0.7	0.5	0
	0.5	0.8	TRUE	FALSE	FALSE	0		0.5	0.8	0
	0.9	0.3	FALSE	TRUE	FALSE	0		0.9	0.3	0
	0.6	0.3	TRUE	TRUE	FALSE	0		0.6	0.3	0
	0.5	0.3	TRUE	TRUE	FALSE	0		0.5	0.3	0
	0.3	0.6	TRUE	TRUE	FALSE	0		0.3	0.6	0
	0.5	0.7	TRUE	TRUE	FALSE	0		0.5	0.7	0
	0.4	0.5	TRUE	TRUE	FALSE	0		0.4	0.5	0
	0.6	0.7	TRUE	TRUE	FALSE	0		0.6	0.7	0
	0.7	0.3	TRUE	TRUE	FALSE	0		0.7	0.3	0
	0.4	0.5	TRUE	TRUE	FALSE	0		0.4	0.5	0
	0.6	0.7	TRUE	TRUE	FALSE	0		0.6	0.7	0
	0.4	0.5	TRUE	TRUE	FALSE	0		0.4	0.5	0
	0.7	0.5	TRUE	TRUE	FALSE	0		0.7	0.5	0
	0.5	0.4	TRUE	TRUE	FALSE	0		0.5	0.4	0
	0.5	0.6	TRUE	TRUE	FALSE	0		0.5	0.6	0
	0.5	0.5	TRUE	TRUE	FALSE	0		0.5	0.5	0
	0.7	0.5	TRUE	TRUE	FALSE	0		0.7	0.5	0
	0.5	0.2	TRUE	FALSE	FALSE	0		0.5	0.2	0
	0.6	0.7	TRUE	TRUE	FALSE	0		0.6	0.7	0
	0.4	0.4	TRUE	TRUE	FALSE	0		0.4	0.4	0
	0.6	0.4	TRUE	TRUE	FALSE	0		0.6	0.4	0
	0.6	0.5	TRUE	TRUE	FALSE	0		0.6	0.5	0
	0.5	0.4	TRUE	TRUE	FALSE	0		0.5	0.4	0
	0.4	0.3	TRUE	TRUE	FALSE	0		0.4	0.3	0
	0.3	0.3	TRUE	TRUE	FALSE	0		0.3	0.3	0
	0.3	0.6	TRUE	TRUE	FALSE	0		0.3	0.6	0
	0.5	0.3	TRUE	TRUE	FALSE	0		0.5	0.3	0
	0.5	0.9	TRUE	FALSE	FALSE	0		0.5	0.9	0
	0.3	0.3	TRUE	TRUE	FALSE	0		0.3	0.3	0
	0.5	0.5	TRUE	TRUE	FALSE	0		0.5	0.5	0
	0.4	0.2	TRUE	FALSE	FALSE	0		0.4	0.2	0
	0.6	0.6	TRUE	TRUE	FALSE	0		0.6	0.6	0
	0.5	0.3	TRUE	TRUE	FALSE	0		0.5	0.3	0
	0.4	0.4	TRUE	TRUE	FALSE	0		0.4	0.4	0
	0.6	0.6	TRUE	TRUE	FALSE	0		0.6	0.6	0
	0.7	0.2	TRUE	FALSE	FALSE	0		0.7	0.2	0
	0.6	0.3	TRUE	TRUE	FALSE	0		0.6	0.3	0
	0.8	0.4	FALSE	TRUE	FALSE	0		0.8	0.4	0
	0.5	0.4	TRUE	TRUE	FALSE	0		0.5	0.4	0
	0.6	0.7	TRUE	TRUE	FALSE	0		0.6	0.7	0
	0.4	0.7	TRUE	TRUE	FALSE	0		0.4	0.7	0
	0.5	0	TRUE	FALSE	FALSE	0		0.5	0	0
	0.6	0.4	TRUE	TRUE	FALSE	0		0.6	0.4	0
	0.4	0.4	TRUE	TRUE	FALSE	0		0.4	0.4	0
	0.7	0.3	TRUE	TRUE	FALSE	0		0.7	0.3	0
	0.5	0.5	TRUE	TRUE	FALSE	0		0.5	0.5	0
	0.3	0.5	TRUE	TRUE	FALSE	0		0.3	0.5	0
	0.2	0.4	FALSE	TRUE	FALSE	0		0.2	0.4	0
	0.6	0.4	TRUE	TRUE	FALSE	0		0.6	0.4	0
	0.5	0.7	TRUE	TRUE	FALSE	0		0.5	0.7	0
	0.5	0.2	TRUE	FALSE	FALSE	0		0.5	0.2	0
	0.5	0.7	TRUE	TRUE	FALSE	0		0.5	0.7	0
	0.5	0.4	TRUE	TRUE	FALSE	0		0.5	0.4	0
	0.6	0.4	TRUE	TRUE	FALSE	0		0.6	0.4	0
	0.6	0.5	TRUE	TRUE	FALSE	0		0.6	0.5	0
	0.5	0.4	TRUE	TRUE	FALSE	0		0.5	0.4	0
	0.5	0.6	TRUE	TRUE	FALSE	0		0.5	0.6	0
	0.4	0.6	TRUE	TRUE	FALSE	0		0.4	0.6	0
	0.5	0.5	TRUE	TRUE	FALSE	0		0.5	0.5	0
	0.6	0.5	TRUE	TRUE	FALSE	0		0.6	0.5	0
	0.3	0.5	TRUE	TRUE	FALSE	0		0.3	0.5	0
	0.6	0.5	TRUE	TRUE	FALSE	0		0.6	0.5	0
	0.5	0.3	TRUE	TRUE	FALSE	0		0.5	0.3	0
	0.5	0.6	TRUE	TRUE	FALSE	0		0.5	0.6	0
	0.5	0.4	TRUE	TRUE	FALSE	0		0.5	0.4	0
	0.4	0.6	TRUE	TRUE	FALSE	0		0.4	0.6	0
	0.5	0.6	TRUE	TRUE	FALSE	0		0.5	0.6	0
	0.5	0.5	TRUE	TRUE	FALSE	0		0.5	0.5	0
	0.3	0.6	TRUE	TRUE	FALSE	0		0.3	0.6	0
	0.3	0.7	TRUE	TRUE	FALSE	0		0.3	0.7	0
	0.3	0.6	TRUE	TRUE	FALSE	0		0.3	0.6	0
	0.5	0.5	TRUE	TRUE	FALSE	0		0.5	0.5	0
	0.6	0.7	TRUE	TRUE	FALSE	0		0.6	0.7	0
	0.4	0.5	TRUE	TRUE	FALSE	0		0.4	0.5	0
	0.5	0.5	TRUE	TRUE	FALSE	0		0.5	0.5	0
	0.5	0.3	TRUE	TRUE	FALSE	0		0.5	0.3	0
	0.7	0.4	TRUE	TRUE	FALSE	0		0.7	0.4	0
	0.8	0.2	FALSE	FALSE	TRUE	1		0.8	0.2	1
	0.5	0.4	TRUE	TRUE	FALSE	0		0.5	0.4	0
	0.9	0.3	FALSE	TRUE	FALSE	0		0.9	0.3	0
	0.5	0.3	TRUE	TRUE	FALSE	0		0.5	0.3	0
	0.4	0.4	TRUE	TRUE	FALSE	0		0.4	0.4	0
	0.6	0.6	TRUE	TRUE	FALSE	0		0.6	0.6	0
	0.4	0.6	TRUE	TRUE	FALSE	0		0.4	0.6	0
	0.7	0.4	TRUE	TRUE	FALSE	0		0.7	0.4	0
	0.4	0.6	TRUE	TRUE	FALSE	0		0.4	0.6	0
	0.6	0.6	TRUE	TRUE	FALSE	0		0.6	0.6	0
	0.5	0.2	TRUE	FALSE	FALSE	0		0.5	0.2	0
	0.4	0.6	TRUE	TRUE	FALSE	0		0.4	0.6	0
	0.7	0.4	TRUE	TRUE	FALSE	0		0.7	0.4	0
	0.4	0.4	TRUE	TRUE	FALSE	0		0.4	0.4	0
	0.7	0.4	TRUE	TRUE	FALSE	0		0.7	0.4	0
	0.4	0.1	TRUE	FALSE	FALSE	0		0.4	0.1	0
	0.4	0.5	TRUE	TRUE	FALSE	0		0.4	0.5	0
	0.3	0.6	TRUE	TRUE	FALSE	0		0.3	0.6	0
	0.7	0.5	TRUE	TRUE	FALSE	0		0.7	0.5	0
	0.8	0.4	FALSE	TRUE	FALSE	0		0.8	0.4	0
	0.5	0.8	TRUE	FALSE	FALSE	0		0.5	0.8	0
	0.6	0.3	TRUE	TRUE	FALSE	0		0.6	0.3	0
	0.4	0.4	TRUE	TRUE	FALSE	0		0.4	0.4	0
	0.6	0.8	TRUE	FALSE	FALSE	0		0.6	0.8	0
	0.2	0.7	FALSE	TRUE	FALSE	0		0.2	0.7	0
	0.7	0.8	TRUE	FALSE	FALSE	0		0.7	0.8	0
	0.6	0.4	TRUE	TRUE	FALSE	0		0.6	0.4	0
	0.5	0.4	TRUE	TRUE	FALSE	0		0.5	0.4	0
	0.5	0.5	TRUE	TRUE	FALSE	0		0.5	0.5	0
	0.4	0.7	TRUE	TRUE	FALSE	0		0.4	0.7	0
	0.4	0.4	TRUE	TRUE	FALSE	0		0.4	0.4	0
	0.4	0.6	TRUE	TRUE	FALSE	0		0.4	0.6	0
	0.7	0.7	TRUE	TRUE	FALSE	0		0.7	0.7	0
	0.5	0.8	TRUE	FALSE	FALSE	0		0.5	0.8	0
	0.5	0.5	TRUE	TRUE	FALSE	0		0.5	0.5	0
	0.2	0.7	FALSE	TRUE	FALSE	0		0.2	0.7	0
	0.6	0.5	TRUE	TRUE	FALSE	0		0.6	0.5	0
	0.6	0.7	TRUE	TRUE	FALSE	0		0.6	0.7	0
	0.6	0.7	TRUE	TRUE	FALSE	0		0.6	0.7	0
	0.5	0.4	TRUE	TRUE	FALSE	0		0.5	0.4	0
	0.5	0.4	TRUE	TRUE	FALSE	0		0.5	0.4	0
	0.7	0.5	TRUE	TRUE	FALSE	0		0.7	0.5	0
	0.3	0.8	TRUE	FALSE	FALSE	0		0.3	0.8	0
	0.8	0	FALSE	FALSE	TRUE	1		0.8	0	1
	0.5	0.5	TRUE	TRUE	FALSE	0		0.5	0.5	0
	0.8	0.5	FALSE	TRUE	FALSE	0		0.8	0.5	0
	0.4	0.3	TRUE	TRUE	FALSE	0		0.4	0.3	0
	0.5	0.6	TRUE	TRUE	FALSE	0		0.5	0.6	0
	0.2	0.4	FALSE	TRUE	FALSE	0		0.2	0.4	0
	0.6	0.4	TRUE	TRUE	FALSE	0		0.6	0.4	0
	0.4	0.5	TRUE	TRUE	FALSE	0		0.4	0.5	0
	0.6	0.5	TRUE	TRUE	FALSE	0		0.6	0.5	0
	0.6	0.3	TRUE	TRUE	FALSE	0		0.6	0.3	0
	0.4	0.4	TRUE	TRUE	FALSE	0		0.4	0.4	0
	0.5	0.6	TRUE	TRUE	FALSE	0		0.5	0.6	0
	0.8	0.2	FALSE	FALSE	TRUE	1		0.8	0.2	1
	0.6	0.3	TRUE	TRUE	FALSE	0		0.6	0.3	0
	0.5	0.3	TRUE	TRUE	FALSE	0		0.5	0.3	0
	0.4	0.7	TRUE	TRUE	FALSE	0		0.4	0.7	0
	0.5	0.3	TRUE	TRUE	FALSE	0		0.5	0.3	0
	0.6	0.6	TRUE	TRUE	FALSE	0		0.6	0.6	0
	0.3	0.6	TRUE	TRUE	FALSE	0		0.3	0.6	0
	0.5	0.5	TRUE	TRUE	FALSE	0		0.5	0.5	0
	0.5	0.3	TRUE	TRUE	FALSE	0		0.5	0.3	0
	0.7	0.5	TRUE	TRUE	FALSE	0		0.7	0.5	0
	0.6	0.6	TRUE	TRUE	FALSE	0		0.6	0.6	0
	0.6	0.5	TRUE	TRUE	FALSE	0		0.6	0.5	0
	0.6	0.6	TRUE	TRUE	FALSE	0		0.6	0.6	0
	0.3	0.7	TRUE	TRUE	FALSE	0		0.3	0.7	0
	0.7	0.5	TRUE	TRUE	FALSE	0		0.7	0.5	0
	0.4	0.2	TRUE	FALSE	FALSE	0		0.4	0.2	0
	0.4	0.8	TRUE	FALSE	FALSE	0		0.4	0.8	0
	0.4	0.7	TRUE	TRUE	FALSE	0		0.4	0.7	0
	0.5	0.5	TRUE	TRUE	FALSE	0		0.5	0.5	0
	0.6	0.8	TRUE	FALSE	FALSE	0		0.6	0.8	0
	0.4	0.4	TRUE	TRUE	FALSE	0		0.4	0.4	0
	0.4	0.4	TRUE	TRUE	FALSE	0		0.4	0.4	0
	0.5	0.3	TRUE	TRUE	FALSE	0		0.5	0.3	0
	0.5	0.3	TRUE	TRUE	FALSE	0		0.5	0.3	0
	0.5	0.8	TRUE	FALSE	FALSE	0		0.5	0.8	0
	0.6	0.4	TRUE	TRUE	FALSE	0		0.6	0.4	0
	0.5	0.7	TRUE	TRUE	FALSE	0		0.5	0.7	0
	0.6	0.4	TRUE	TRUE	FALSE	0		0.6	0.4	0
	0.5	0.4	TRUE	TRUE	FALSE	0		0.5	0.4	0
	0.3	0.2	TRUE	FALSE	FALSE	0		0.3	0.2	0
	0.2	0.5	FALSE	TRUE	FALSE	0		0.2	0.5	0
	0.5	0.3	TRUE	TRUE	FALSE	0		0.5	0.3	0
	0.6	0.4	TRUE	TRUE	FALSE	0		0.6	0.4	0
	0.6	0.3	TRUE	TRUE	FALSE	0		0.6	0.3	0
	0.6	0.3	TRUE	TRUE	FALSE	0		0.6	0.3	0
	0.4	0.4	TRUE	TRUE	FALSE	0		0.4	0.4	0
	0.3	0.3	TRUE	TRUE	FALSE	0		0.3	0.3	0
	0.6	0.2	TRUE	FALSE	FALSE	0		0.6	0.2	0
	0.7	0.7	TRUE	TRUE	FALSE	0		0.7	0.7	0
	0.7	0.2	TRUE	FALSE	FALSE	0		0.7	0.2	0
	0.4	0.4	TRUE	TRUE	FALSE	0		0.4	0.4	0
	0.6	0.6	TRUE	TRUE	FALSE	0		0.6	0.6	0
	0.7	0.6	TRUE	TRUE	FALSE	0		0.7	0.6	0
	0.5	0.5	TRUE	TRUE	FALSE	0		0.5	0.5	0
	0.3	0.5	TRUE	TRUE	FALSE	0		0.3	0.5	0
	0.3	0.4	TRUE	TRUE	FALSE	0		0.3	0.4	0
	0.3	0.6	TRUE	TRUE	FALSE	0		0.3	0.6	0
	0.3	0.5	TRUE	TRUE	FALSE	0		0.3	0.5	0
	0.6	0.6	TRUE	TRUE	FALSE	0		0.6	0.6	0
	0.3	0.4	TRUE	TRUE	FALSE	0		0.3	0.4	0
	0.5	0.6	TRUE	TRUE	FALSE	0		0.5	0.6	0
	0.8	0.4	FALSE	TRUE	FALSE	0		0.8	0.4	0
	0.4	0.6	TRUE	TRUE	FALSE	0		0.4	0.6	0
	0.4	0.5	TRUE	TRUE	FALSE	0		0.4	0.5	0
	0.7	0.1	TRUE	FALSE	FALSE	0		0.7	0.1	0
	0.4	0.5	TRUE	TRUE	FALSE	0		0.4	0.5	0
	0.2	0.9	FALSE	FALSE	TRUE	1		0.2	0.9	1
	0.5	0.4	TRUE	TRUE	FALSE	0		0.5	0.4	0
	0.6	0.8	TRUE	FALSE	FALSE	0		0.6	0.8	0
	0.7	0.6	TRUE	TRUE	FALSE	0		0.7	0.6	0
	0.5	0.3	TRUE	TRUE	FALSE	0		0.5	0.3	0
	0.7	0.4	TRUE	TRUE	FALSE	0		0.7	0.4	0
	0.4	0.9	TRUE	FALSE	FALSE	0		0.4	0.9	0
	0.5	0.6	TRUE	TRUE	FALSE	0		0.5	0.6	0
	0.4	0.7	TRUE	TRUE	FALSE	0		0.4	0.7	0
	0.4	0.5	TRUE	TRUE	FALSE	0		0.4	0.5	0
	0.8	0.3	FALSE	TRUE	FALSE	0		0.8	0.3	0
	0.5	0.7	TRUE	TRUE	FALSE	0		0.5	0.7	0
	0.4	0.1	TRUE	FALSE	FALSE	0		0.4	0.1	0
	0.4	0.7	TRUE	TRUE	FALSE	0		0.4	0.7	0
	0.3	0.6	TRUE	TRUE	FALSE	0		0.3	0.6	0
	0.7	0.5	TRUE	TRUE	FALSE	0		0.7	0.5	0
	0.6	0.4	TRUE	TRUE	FALSE	0		0.6	0.4	0
	0.4	0.6	TRUE	TRUE	FALSE	0		0.4	0.6	0
	0.6	0.5	TRUE	TRUE	FALSE	0		0.6	0.5	0
	0.5	0.7	TRUE	TRUE	FALSE	0		0.5	0.7	0
	1	0.5	FALSE	TRUE	FALSE	0		1	0.5	0
	0.7	0.8	TRUE	FALSE	FALSE	0		0.7	0.8	0
	0.7	0.6	TRUE	TRUE	FALSE	0		0.7	0.6	0
	0.7	0.5	TRUE	TRUE	FALSE	0		0.7	0.5	0
	0.5	0.6	TRUE	TRUE	FALSE	0		0.5	0.6	0
	0.4	0.7	TRUE	TRUE	FALSE	0		0.4	0.7	0
	0.3	0.4	TRUE	TRUE	FALSE	0		0.3	0.4	0
	0.5	0.3	TRUE	TRUE	FALSE	0		0.5	0.3	0
	0.4	1	TRUE	FALSE	FALSE	0		0.4	1	0
	0.2	0.7	FALSE	TRUE	FALSE	0		0.2	0.7	0
	0.6	0.5	TRUE	TRUE	FALSE	0		0.6	0.5	0
	0.6	0.7	TRUE	TRUE	FALSE	0		0.6	0.7	0
	0.5	0.3	TRUE	TRUE	FALSE	0		0.5	0.3	0
	0.6	0.5	TRUE	TRUE	FALSE	0		0.6	0.5	0
	0.1	0.5	FALSE	TRUE	FALSE	0		0.1	0.5	0
	0.6	0.5	TRUE	TRUE	FALSE	0		0.6	0.5	0
	1	0.6	FALSE	TRUE	FALSE	0		1	0.6	0
	0.4	0.4	TRUE	TRUE	FALSE	0		0.4	0.4	0
	0.3	0.5	TRUE	TRUE	FALSE	0		0.3	0.5	0
	0.4	0.2	TRUE	FALSE	FALSE	0		0.4	0.2	0
	0.4	0.6	TRUE	TRUE	FALSE	0		0.4	0.6	0
	0.6	0.4	TRUE	TRUE	FALSE	0		0.6	0.4	0
	0.5	0.6	TRUE	TRUE	FALSE	0		0.5	0.6	0
	0.5	0.5	TRUE	TRUE	FALSE	0		0.5	0.5	0
	0.2	0.5	FALSE	TRUE	FALSE	0		0.2	0.5	0
	0.7	0.5	TRUE	TRUE	FALSE	0		0.7	0.5	0
	0.3	0.7	TRUE	TRUE	FALSE	0		0.3	0.7	0
	0.5	0.2	TRUE	FALSE	FALSE	0		0.5	0.2	0
	0.5	0.6	TRUE	TRUE	FALSE	0		0.5	0.6	0
	0.3	0.8	TRUE	FALSE	FALSE	0		0.3	0.8	0
	0.5	0.4	TRUE	TRUE	FALSE	0		0.5	0.4	0
	0.6	0.4	TRUE	TRUE	FALSE	0		0.6	0.4	0
	0.4	0.5	TRUE	TRUE	FALSE	0		0.4	0.5	0
	0.7	0.3	TRUE	TRUE	FALSE	0		0.7	0.3	0
	0.5	0.4	TRUE	TRUE	FALSE	0		0.5	0.4	0
	0.7	0.5	TRUE	TRUE	FALSE	0		0.7	0.5	0
	0.7	0.5	TRUE	TRUE	FALSE	0		0.7	0.5	0
	0.2	0.5	FALSE	TRUE	FALSE	0		0.2	0.5	0
	0.2	0.5	FALSE	TRUE	FALSE	0		0.2	0.5	0
	0.4	0.7	TRUE	TRUE	FALSE	0		0.4	0.7	0
	0.6	0.5	TRUE	TRUE	FALSE	0		0.6	0.5	0
	0.5	0.4	TRUE	TRUE	FALSE	0		0.5	0.4	0
	0.7	0.7	TRUE	TRUE	FALSE	0		0.7	0.7	0
	0.5	0.5	TRUE	TRUE	FALSE	0		0.5	0.5	0
	0.6	0.4	TRUE	TRUE	FALSE	0		0.6	0.4	0
	0.8	0.5	FALSE	TRUE	FALSE	0		0.8	0.5	0
	0.5	0.5	TRUE	TRUE	FALSE	0		0.5	0.5	0
	0.3	0.2	TRUE	FALSE	FALSE	0		0.3	0.2	0
	0.4	0.6	TRUE	TRUE	FALSE	0		0.4	0.6	0
	0.8	0.2	FALSE	FALSE	TRUE	1		0.8	0.2	1
	0.4	0.6	TRUE	TRUE	FALSE	0		0.4	0.6	0
	0.5	0.5	TRUE	TRUE	FALSE	0		0.5	0.5	0
	0.3	0.6	TRUE	TRUE	FALSE	0		0.3	0.6	0
	0.3	0.5	TRUE	TRUE	FALSE	0		0.3	0.5	0
	0.4	0.6	TRUE	TRUE	FALSE	0		0.4	0.6	0
	0.5	0.3	TRUE	TRUE	FALSE	0		0.5	0.3	0
	0.4	0.6	TRUE	TRUE	FALSE	0		0.4	0.6	0
	0.7	0.5	TRUE	TRUE	FALSE	0		0.7	0.5	0
	0.4	0.5	TRUE	TRUE	FALSE	0		0.4	0.5	0
	0.5	0.7	TRUE	TRUE	FALSE	0		0.5	0.7	0
	0.3	0.5	TRUE	TRUE	FALSE	0		0.3	0.5	0
	0.5	0.3	TRUE	TRUE	FALSE	0		0.5	0.3	0
	0.4	0.1	TRUE	FALSE	FALSE	0		0.4	0.1	0
	0.6	0.6	TRUE	TRUE	FALSE	0		0.6	0.6	0
	0.3	0.7	TRUE	TRUE	FALSE	0		0.3	0.7	0
	0.4	0.2	TRUE	FALSE	FALSE	0		0.4	0.2	0
	0.7	0.4	TRUE	TRUE	FALSE	0		0.7	0.4	0
	0.6	0.6	TRUE	TRUE	FALSE	0		0.6	0.6	0
	0.7	0.7	TRUE	TRUE	FALSE	0		0.7	0.7	0
	0.5	0.8	TRUE	FALSE	FALSE	0		0.5	0.8	0
	0.3	0.3	TRUE	TRUE	FALSE	0		0.3	0.3	0
	0.5	0.9	TRUE	FALSE	FALSE	0		0.5	0.9	0
	0.4	0.2	TRUE	FALSE	FALSE	0		0.4	0.2	0
	0.5	0.6	TRUE	TRUE	FALSE	0		0.5	0.6	0
	0.5	0.6	TRUE	TRUE	FALSE	0		0.5	0.6	0
	0.3	0.6	TRUE	TRUE	FALSE	0		0.3	0.6	0
	0.5	0.5	TRUE	TRUE	FALSE	0		0.5	0.5	0
	0.7	0.6	TRUE	TRUE	FALSE	0		0.7	0.6	0
	0.4	0.5	TRUE	TRUE	FALSE	0		0.4	0.5	0
	0.3	0.6	TRUE	TRUE	FALSE	0		0.3	0.6	0
	0.3	0.5	TRUE	TRUE	FALSE	0		0.3	0.5	0
	0.5	0.5	TRUE	TRUE	FALSE	0		0.5	0.5	0
	0.4	0.4	TRUE	TRUE	FALSE	0		0.4	0.4	0
	0.4	0.4	TRUE	TRUE	FALSE	0		0.4	0.4	0
	0.4	0.5	TRUE	TRUE	FALSE	0		0.4	0.5	0
	0.5	0.6	TRUE	TRUE	FALSE	0		0.5	0.6	0
	0.6	0.7	TRUE	TRUE	FALSE	0		0.6	0.7	0
	0.5	0.5	TRUE	TRUE	FALSE	0		0.5	0.5	0
	0.5	0.7	TRUE	TRUE	FALSE	0		0.5	0.7	0
	0.5	0.6	TRUE	TRUE	FALSE	0		0.5	0.6	0
	0.5	0.6	TRUE	TRUE	FALSE	0		0.5	0.6	0
	0.7	0.7	TRUE	TRUE	FALSE	0		0.7	0.7	0
	0.5	0.5	TRUE	TRUE	FALSE	0		0.5	0.5	0
	0.5	0.4	TRUE	TRUE	FALSE	0		0.5	0.4	0
	0.7	0.3	TRUE	TRUE	FALSE	0		0.7	0.3	0
	0.4	0.7	TRUE	TRUE	FALSE	0		0.4	0.7	0
	0.4	0.4	TRUE	TRUE	FALSE	0		0.4	0.4	0
	0.5	0.7	TRUE	TRUE	FALSE	0		0.5	0.7	0
	0.7	0.3	TRUE	TRUE	FALSE	0		0.7	0.3	0
	0.4	0.7	TRUE	TRUE	FALSE	0		0.4	0.7	0
	0.5	0.5	TRUE	TRUE	FALSE	0		0.5	0.5	0
	0.6	0.2	TRUE	FALSE	FALSE	0		0.6	0.2	0
	0.4	0.5	TRUE	TRUE	FALSE	0		0.4	0.5	0
	0.8	0.4	FALSE	TRUE	FALSE	0		0.8	0.4	0
	0.5	0.7	TRUE	TRUE	FALSE	0		0.5	0.7	0
	0.5	0.4	TRUE	TRUE	FALSE	0		0.5	0.4	0
	0.6	0.6	TRUE	TRUE	FALSE	0		0.6	0.6	0
	0.8	0.4	FALSE	TRUE	FALSE	0		0.8	0.4	0
	0.8	0.6	FALSE	TRUE	FALSE	0		0.8	0.6	0
	0.6	0.4	TRUE	TRUE	FALSE	0		0.6	0.4	0
	0.7	0.5	TRUE	TRUE	FALSE	0		0.7	0.5	0
	0.4	0.5	TRUE	TRUE	FALSE	0		0.4	0.5	0
	0.5	0.5	TRUE	TRUE	FALSE	0		0.5	0.5	0
	0.4	0.5	TRUE	TRUE	FALSE	0		0.4	0.5	0
	0.1	0.5	FALSE	TRUE	FALSE	0		0.1	0.5	0
	0.6	0.5	TRUE	TRUE	FALSE	0		0.6	0.5	0
	0.4	0.8	TRUE	FALSE	FALSE	0		0.4	0.8	0
	0.4	0.6	TRUE	TRUE	FALSE	0		0.4	0.6	0
	0.6	0.6	TRUE	TRUE	FALSE	0		0.6	0.6	0
	0.3	0.5	TRUE	TRUE	FALSE	0		0.3	0.5	0
	0.7	0.3	TRUE	TRUE	FALSE	0		0.7	0.3	0
	0.4	0.3	TRUE	TRUE	FALSE	0		0.4	0.3	0
	0.4	0.6	TRUE	TRUE	FALSE	0		0.4	0.6	0
	0.6	0.8	TRUE	FALSE	FALSE	0		0.6	0.8	0
	0.5	0.8	TRUE	FALSE	FALSE	0		0.5	0.8	0
	0.2	0.4	FALSE	TRUE	FALSE	0		0.2	0.4	0
	0.5	0.5	TRUE	TRUE	FALSE	0		0.5	0.5	0
	0.5	0.5	TRUE	TRUE	FALSE	0		0.5	0.5	0
	0.4	0.5	TRUE	TRUE	FALSE	0		0.4	0.5	0
	0.3	0.3	TRUE	TRUE	FALSE	0		0.3	0.3	0
	0.5	0.7	TRUE	TRUE	FALSE	0		0.5	0.7	0
	0.3	0.7	TRUE	TRUE	FALSE	0		0.3	0.7	0
	0.5	0.2	TRUE	FALSE	FALSE	0		0.5	0.2	0
	0.6	0.7	TRUE	TRUE	FALSE	0		0.6	0.7	0
	0.2	0.4	FALSE	TRUE	FALSE	0		0.2	0.4	0
	0.4	0.4	TRUE	TRUE	FALSE	0		0.4	0.4	0
	0.7	0.6	TRUE	TRUE	FALSE	0		0.7	0.6	0
	0.5	0.4	TRUE	TRUE	FALSE	0		0.5	0.4	0
	0.4	0.6	TRUE	TRUE	FALSE	0		0.4	0.6	0
	0.6	0.6	TRUE	TRUE	FALSE	0		0.6	0.6	0
	0.5	0.4	TRUE	TRUE	FALSE	0		0.5	0.4	0
	0.3	0.4	TRUE	TRUE	FALSE	0		0.3	0.4	0
	0.5	0.4	TRUE	TRUE	FALSE	0		0.5	0.4	0
	0.5	0.4	TRUE	TRUE	FALSE	0		0.5	0.4	0
	0.6	0.3	TRUE	TRUE	FALSE	0		0.6	0.3	0
	0.3	0.6	TRUE	TRUE	FALSE	0		0.3	0.6	0
	0.5	0.4	TRUE	TRUE	FALSE	0		0.5	0.4	0
	0.1	0.3	FALSE	TRUE	FALSE	0		0.1	0.3	0
	0.6	0.5	TRUE	TRUE	FALSE	0		0.6	0.5	0
	0.5	0.9	TRUE	FALSE	FALSE	0		0.5	0.9	0
	0.4	0.5	TRUE	TRUE	FALSE	0		0.4	0.5	0
	0.3	0.7	TRUE	TRUE	FALSE	0		0.3	0.7	0
	0.4	0.7	TRUE	TRUE	FALSE	0		0.4	0.7	0
	0.3	0.4	TRUE	TRUE	FALSE	0		0.3	0.4	0
	0.8	0.6	FALSE	TRUE	FALSE	0		0.8	0.6	0
	0.5	0.7	TRUE	TRUE	FALSE	0		0.5	0.7	0
	0.4	0.7	TRUE	TRUE	FALSE	0		0.4	0.7	0
	0.4	0.8	TRUE	FALSE	FALSE	0		0.4	0.8	0
	0.4	0.6	TRUE	TRUE	FALSE	0		0.4	0.6	0
	0.7	0.3	TRUE	TRUE	FALSE	0		0.7	0.3	0
	0.5	0.2	TRUE	FALSE	FALSE	0		0.5	0.2	0
	0.4	0.4	TRUE	TRUE	FALSE	0		0.4	0.4	0
	0.5	0.6	TRUE	TRUE	FALSE	0		0.5	0.6	0
	0.4	0.3	TRUE	TRUE	FALSE	0		0.4	0.3	0
	0.8	0.5	FALSE	TRUE	FALSE	0		0.8	0.5	0
	0.7	0.7	TRUE	TRUE	FALSE	0		0.7	0.7	0
	0.6	0.5	TRUE	TRUE	FALSE	0		0.6	0.5	0
	0.7	0.5	TRUE	TRUE	FALSE	0		0.7	0.5	0
	0.5	0.4	TRUE	TRUE	FALSE	0		0.5	0.4	0
	0.5	0.2	TRUE	FALSE	FALSE	0		0.5	0.2	0
	0.4	0.1	TRUE	FALSE	FALSE	0		0.4	0.1	0
	0.3	0.3	TRUE	TRUE	FALSE	0		0.3	0.3	0
	0.5	0.1	TRUE	FALSE	FALSE	0		0.5	0.1	0
	0.3	0.7	TRUE	TRUE	FALSE	0		0.3	0.7	0
	0.3	0.6	TRUE	TRUE	FALSE	0		0.3	0.6	0
	0.5	0.8	TRUE	FALSE	FALSE	0		0.5	0.8	0
	0.2	0.7	FALSE	TRUE	FALSE	0		0.2	0.7	0
	0.4	0.3	TRUE	TRUE	FALSE	0		0.4	0.3	0
	0.6	0.4	TRUE	TRUE	FALSE	0		0.6	0.4	0
	0.5	0.3	TRUE	TRUE	FALSE	0		0.5	0.3	0
	0.5	0.6	TRUE	TRUE	FALSE	0		0.5	0.6	0
	0.4	0.3	TRUE	TRUE	FALSE	0		0.4	0.3	0
	0.4	0.7	TRUE	TRUE	FALSE	0		0.4	0.7	0
	0.7	0.9	TRUE	FALSE	FALSE	0		0.7	0.9	0
	0.7	0.4	TRUE	TRUE	FALSE	0		0.7	0.4	0
	0.6	0.5	TRUE	TRUE	FALSE	0		0.6	0.5	0
	0.2	0.6	FALSE	TRUE	FALSE	0		0.2	0.6	0
	0.5	0.6	TRUE	TRUE	FALSE	0		0.5	0.6	0
	0.4	0.8	TRUE	FALSE	FALSE	0		0.4	0.8	0
	0.5	0.3	TRUE	TRUE	FALSE	0		0.5	0.3	0
	0.4	0.8	TRUE	FALSE	FALSE	0		0.4	0.8	0
	0.5	0.2	TRUE	FALSE	FALSE	0		0.5	0.2	0
	0.5	0.4	TRUE	TRUE	FALSE	0		0.5	0.4	0
	0.6	0.6	TRUE	TRUE	FALSE	0		0.6	0.6	0
	0.5	0.1	TRUE	FALSE	FALSE	0		0.5	0.1	0
	0.3	0.5	TRUE	TRUE	FALSE	0		0.3	0.5	0
	0.3	0.6	TRUE	TRUE	FALSE	0		0.3	0.6	0
	0.8	0.5	FALSE	TRUE	FALSE	0		0.8	0.5	0
	0.4	0.4	TRUE	TRUE	FALSE	0		0.4	0.4	0
	0.5	0.7	TRUE	TRUE	FALSE	0		0.5	0.7	0
	0.3	0.5	TRUE	TRUE	FALSE	0		0.3	0.5	0
	0.5	0.3	TRUE	TRUE	FALSE	0		0.5	0.3	0
	0.2	0.3	FALSE	TRUE	FALSE	0		0.2	0.3	0
	0.3	0.1	TRUE	FALSE	FALSE	0		0.3	0.1	0
	0.6	0.6	TRUE	TRUE	FALSE	0		0.6	0.6	0
	0.4	0.6	TRUE	TRUE	FALSE	0		0.4	0.6	0
	0.9	0.3	FALSE	TRUE	FALSE	0		0.9	0.3	0
	0.5	0.4	TRUE	TRUE	FALSE	0		0.5	0.4	0
	0.5	0.6	TRUE	TRUE	FALSE	0		0.5	0.6	0
	0.5	0.5	TRUE	TRUE	FALSE	0		0.5	0.5	0
	0.6	0.2	TRUE	FALSE	FALSE	0		0.6	0.2	0
	0.4	0.5	TRUE	TRUE	FALSE	0		0.4	0.5	0
	0.6	0.7	TRUE	TRUE	FALSE	0		0.6	0.7	0
	0.4	0.8	TRUE	FALSE	FALSE	0		0.4	0.8	0
	0.4	0.5	TRUE	TRUE	FALSE	0		0.4	0.5	0
	0.8	0.4	FALSE	TRUE	FALSE	0		0.8	0.4	0
	0.5	0.4	TRUE	TRUE	FALSE	0		0.5	0.4	0
	0.3	0.4	TRUE	TRUE	FALSE	0		0.3	0.4	0
	0.4	0.5	TRUE	TRUE	FALSE	0		0.4	0.5	0
	0.4	0.6	TRUE	TRUE	FALSE	0		0.4	0.6	0
	0.6	0.5	TRUE	TRUE	FALSE	0		0.6	0.5	0
	0.4	0.5	TRUE	TRUE	FALSE	0		0.4	0.5	0
	0.4	0.9	TRUE	FALSE	FALSE	0		0.4	0.9	0
	0.7	0.5	TRUE	TRUE	FALSE	0		0.7	0.5	0
	0.4	0.4	TRUE	TRUE	FALSE	0		0.4	0.4	0
	0.5	0.4	TRUE	TRUE	FALSE	0		0.5	0.4	0
	0.4	0.5	TRUE	TRUE	FALSE	0		0.4	0.5	0
	0.4	0.4	TRUE	TRUE	FALSE	0		0.4	0.4	0
	0.5	0.4	TRUE	TRUE	FALSE	0		0.5	0.4	0
	0.6	0.8	TRUE	FALSE	FALSE	0		0.6	0.8	0
	0.6	0.3	TRUE	TRUE	FALSE	0		0.6	0.3	0
	0.4	0.7	TRUE	TRUE	FALSE	0		0.4	0.7	0
	0.6	0.4	TRUE	TRUE	FALSE	0		0.6	0.4	0
	0.5	0.5	TRUE	TRUE	FALSE	0		0.5	0.5	0
	0.3	0.5	TRUE	TRUE	FALSE	0		0.3	0.5	0
	0.4	0.8	TRUE	FALSE	FALSE	0		0.4	0.8	0
	0.7	0.4	TRUE	TRUE	FALSE	0		0.7	0.4	0
	0.6	0.3	TRUE	TRUE	FALSE	0		0.6	0.3	0
	0.4	0.6	TRUE	TRUE	FALSE	0		0.4	0.6	0
	0.3	0.5	TRUE	TRUE	FALSE	0		0.3	0.5	0
	0.5	0.5	TRUE	TRUE	FALSE	0		0.5	0.5	0
	0.7	0.7	TRUE	TRUE	FALSE	0		0.7	0.7	0
	0.3	0.5	TRUE	TRUE	FALSE	0		0.3	0.5	0
	0.3	0.4	TRUE	TRUE	FALSE	0		0.3	0.4	0
	0.5	0.4	TRUE	TRUE	FALSE	0		0.5	0.4	0
	0.7	0.3	TRUE	TRUE	FALSE	0		0.7	0.3	0
	0.8	0.6	FALSE	TRUE	FALSE	0		0.8	0.6	0
	0.6	0.7	TRUE	TRUE	FALSE	0		0.6	0.7	0
	0.7	0.6	TRUE	TRUE	FALSE	0		0.7	0.6	0
	0.6	0.6	TRUE	TRUE	FALSE	0		0.6	0.6	0
	0.3	0.4	TRUE	TRUE	FALSE	0		0.3	0.4	0
	0.7	0.4	TRUE	TRUE	FALSE	0		0.7	0.4	0
	0.6	0.5	TRUE	TRUE	FALSE	0		0.6	0.5	0
	0.3	0.6	TRUE	TRUE	FALSE	0		0.3	0.6	0
	0.3	0.7	TRUE	TRUE	FALSE	0		0.3	0.7	0
	0.5	0.7	TRUE	TRUE	FALSE	0		0.5	0.7	0
	0.6	0.4	TRUE	TRUE	FALSE	0		0.6	0.4	0
	0.7	0.4	TRUE	TRUE	FALSE	0		0.7	0.4	0
	0.6	0.3	TRUE	TRUE	FALSE	0		0.6	0.3	0
	0.6	0.7	TRUE	TRUE	FALSE	0		0.6	0.7	0
	0.8	0.3	FALSE	TRUE	FALSE	0		0.8	0.3	0
	0.5	0.6	TRUE	TRUE	FALSE	0		0.5	0.6	0
	0.8	0.3	FALSE	TRUE	FALSE	0		0.8	0.3	0
	0.4	0.8	TRUE	FALSE	FALSE	0		0.4	0.8	0
	0.3	0.3	TRUE	TRUE	FALSE	0		0.3	0.3	0
	0.3	0.8	TRUE	FALSE	FALSE	0		0.3	0.8	0
	0.7	0.5	TRUE	TRUE	FALSE	0		0.7	0.5	0
	0.5	0.3	TRUE	TRUE	FALSE	0		0.5	0.3	0
	0.5	0.2	TRUE	FALSE	FALSE	0		0.5	0.2	0
	0.4	0.6	TRUE	TRUE	FALSE	0		0.4	0.6	0
	0.5	0.7	TRUE	TRUE	FALSE	0		0.5	0.7	0
	0.5	0.6	TRUE	TRUE	FALSE	0		0.5	0.6	0
	0.4	0.6	TRUE	TRUE	FALSE	0		0.4	0.6	0
	0.2	0.7	FALSE	TRUE	FALSE	0		0.2	0.7	0
	0.2	0.4	FALSE	TRUE	FALSE	0		0.2	0.4	0
	0.3	0.6	TRUE	TRUE	FALSE	0		0.3	0.6	0
	0.7	0.3	TRUE	TRUE	FALSE	0		0.7	0.3	0
	0.7	0.3	TRUE	TRUE	FALSE	0		0.7	0.3	0
	0.5	0.8	TRUE	FALSE	FALSE	0		0.5	0.8	0
	0.3	0.7	TRUE	TRUE	FALSE	0		0.3	0.7	0
	0.4	0.7	TRUE	TRUE	FALSE	0		0.4	0.7	0
	0.7	0.4	TRUE	TRUE	FALSE	0		0.7	0.4	0
	0.5	0.4	TRUE	TRUE	FALSE	0		0.5	0.4	0
	0.4	0.4	TRUE	TRUE	FALSE	0		0.4	0.4	0
	0.5	0.5	TRUE	TRUE	FALSE	0		0.5	0.5	0
	0.5	0.5	TRUE	TRUE	FALSE	0		0.5	0.5	0
	0.3	0.5	TRUE	TRUE	FALSE	0		0.3	0.5	0
	0.7	0.3	TRUE	TRUE	FALSE	0		0.7	0.3	0
	0.6	0.3	TRUE	TRUE	FALSE	0		0.6	0.3	0
	0.4	0.5	TRUE	TRUE	FALSE	0		0.4	0.5	0
	0.6	0.4	TRUE	TRUE	FALSE	0		0.6	0.4	0
	0.5	0.6	TRUE	TRUE	FALSE	0		0.5	0.6	0
	0.5	0.3	TRUE	TRUE	FALSE	0		0.5	0.3	0
	0.5	0.4	TRUE	TRUE	FALSE	0		0.5	0.4	0
	0.7	0.3	TRUE	TRUE	FALSE	0		0.7	0.3	0
	0.6	0.6	TRUE	TRUE	FALSE	0		0.6	0.6	0
	0.5	0.3	TRUE	TRUE	FALSE	0		0.5	0.3	0
	0.6	0.5	TRUE	TRUE	FALSE	0		0.6	0.5	0
	0.5	0.7	TRUE	TRUE	FALSE	0		0.5	0.7	0
	0.6	0.3	TRUE	TRUE	FALSE	0		0.6	0.3	0
	0.7	0.3	TRUE	TRUE	FALSE	0		0.7	0.3	0
	0.5	0.5	TRUE	TRUE	FALSE	0		0.5	0.5	0
	0.2	0.5	FALSE	TRUE	FALSE	0		0.2	0.5	0
	0.2	0.7	FALSE	TRUE	FALSE	0		0.2	0.7	0
	0.5	0.5	TRUE	TRUE	FALSE	0		0.5	0.5	0
	0.4	0.5	TRUE	TRUE	FALSE	0		0.4	0.5	0
	0.8	0.2	FALSE	FALSE	TRUE	1		0.8	0.2	1
	0.5	0.3	TRUE	TRUE	FALSE	0		0.5	0.3	0
	0.5	0.6	TRUE	TRUE	FALSE	0		0.5	0.6	0
	0.9	0.5	FALSE	TRUE	FALSE	0		0.9	0.5	0
	0.6	0.4	TRUE	TRUE	FALSE	0		0.6	0.4	0
	0.4	0.6	TRUE	TRUE	FALSE	0		0.4	0.6	0
	0.5	0.4	TRUE	TRUE	FALSE	0		0.5	0.4	0
	0.7	0.8	TRUE	FALSE	FALSE	0		0.7	0.8	0
	0.7	0.3	TRUE	TRUE	FALSE	0		0.7	0.3	0
	0.3	0.8	TRUE	FALSE	FALSE	0		0.3	0.8	0
	0.3	0.6	TRUE	TRUE	FALSE	0		0.3	0.6	0
	0.5	0.5	TRUE	TRUE	FALSE	0		0.5	0.5	0
	0.4	0.6	TRUE	TRUE	FALSE	0		0.4	0.6	0
	0.3	0.7	TRUE	TRUE	FALSE	0		0.3	0.7	0
	0.4	0.4	TRUE	TRUE	FALSE	0		0.4	0.4	0
	0.6	0.5	TRUE	TRUE	FALSE	0		0.6	0.5	0
	0.7	0.8	TRUE	FALSE	FALSE	0		0.7	0.8	0
	0.5	0.4	TRUE	TRUE	FALSE	0		0.5	0.4	0
	0.6	0.4	TRUE	TRUE	FALSE	0		0.6	0.4	0
	0.4	0.2	TRUE	FALSE	FALSE	0		0.4	0.2	0
	0.4	0.6	TRUE	TRUE	FALSE	0		0.4	0.6	0
	0.6	0.5	TRUE	TRUE	FALSE	0		0.6	0.5	0
	0.7	0.3	TRUE	TRUE	FALSE	0		0.7	0.3	0
	0.5	0.4	TRUE	TRUE	FALSE	0		0.5	0.4	0
	0.6	0.7	TRUE	TRUE	FALSE	0		0.6	0.7	0
	0.5	0.4	TRUE	TRUE	FALSE	0		0.5	0.4	0
	0.7	0.5	TRUE	TRUE	FALSE	0		0.7	0.5	0
	0.7	0.4	TRUE	TRUE	FALSE	0		0.7	0.4	0
	0.4	0.6	TRUE	TRUE	FALSE	0		0.4	0.6	0
	0.4	0.7	TRUE	TRUE	FALSE	0		0.4	0.7	0
	0.4	0.3	TRUE	TRUE	FALSE	0		0.4	0.3	0
	0.6	0.4	TRUE	TRUE	FALSE	0		0.6	0.4	0
	0.4	0.5	TRUE	TRUE	FALSE	0		0.4	0.5	0
	0.3	0.6	TRUE	TRUE	FALSE	0		0.3	0.6	0
	0.2	0.8	FALSE	FALSE	TRUE	1		0.2	0.8	1
	0.6	0.6	TRUE	TRUE	FALSE	0		0.6	0.6	0
	0.6	0.1	TRUE	FALSE	FALSE	0		0.6	0.1	0
	0.4	0.5	TRUE	TRUE	FALSE	0		0.4	0.5	0
	0.4	0.4	TRUE	TRUE	FALSE	0		0.4	0.4	0
	0.5	0.4	TRUE	TRUE	FALSE	0		0.5	0.4	0
	0.5	0.5	TRUE	TRUE	FALSE	0		0.5	0.5	0
	0.6	0.2	TRUE	FALSE	FALSE	0		0.6	0.2	0
	0.6	0.6	TRUE	TRUE	FALSE	0		0.6	0.6	0
	0.6	0.3	TRUE	TRUE	FALSE	0		0.6	0.3	0
	0.7	0.7	TRUE	TRUE	FALSE	0		0.7	0.7	0
	0.5	0.3	TRUE	TRUE	FALSE	0		0.5	0.3	0
	0.3	0.6	TRUE	TRUE	FALSE	0		0.3	0.6	0
	0.3	0.6	TRUE	TRUE	FALSE	0		0.3	0.6	0
	0.5	0.5	TRUE	TRUE	FALSE	0		0.5	0.5	0
	0.4	0.5	TRUE	TRUE	FALSE	0		0.4	0.5	0
	0.8	0.2	FALSE	FALSE	TRUE	1		0.8	0.2	1
	0.5	0.3	TRUE	TRUE	FALSE	0		0.5	0.3	0
	0.5	0.6	TRUE	TRUE	FALSE	0		0.5	0.6	0
	0.9	0.5	FALSE	TRUE	FALSE	0		0.9	0.5	0
	0.6	0.4	TRUE	TRUE	FALSE	0		0.6	0.4	0
	0.4	0.6	TRUE	TRUE	FALSE	0		0.4	0.6	0
	0.5	0.4	TRUE	TRUE	FALSE	0		0.5	0.4	0
	0.7	0.8	TRUE	FALSE	FALSE	0		0.7	0.8	0
	0.7	0.3	TRUE	TRUE	FALSE	0		0.7	0.3	0
	0.3	0.8	TRUE	FALSE	FALSE	0		0.3	0.8	0
	0.3	0.6	TRUE	TRUE	FALSE	0		0.3	0.6	0
	0.5	0.5	TRUE	TRUE	FALSE	0		0.5	0.5	0
	0.4	0.6	TRUE	TRUE	FALSE	0		0.4	0.6	0
	0.3	0.7	TRUE	TRUE	FALSE	0		0.3	0.7	0
	0.4	0.4	TRUE	TRUE	FALSE	0		0.4	0.4	0
	0.6	0.5	TRUE	TRUE	FALSE	0		0.6	0.5	0
	0.7	0.8	TRUE	FALSE	FALSE	0		0.7	0.8	0
	0.5	0.4	TRUE	TRUE	FALSE	0		0.5	0.4	0
	0.6	0.4	TRUE	TRUE	FALSE	0		0.6	0.4	0
	0.4	0.2	TRUE	FALSE	FALSE	0		0.4	0.2	0
	0.4	0.6	TRUE	TRUE	FALSE	0		0.4	0.6	0
	0.6	0.5	TRUE	TRUE	FALSE	0		0.6	0.5	0
	0.7	0.3	TRUE	TRUE	FALSE	0		0.7	0.3	0
	0.5	0.4	TRUE	TRUE	FALSE	0		0.5	0.4	0
	0.6	0.7	TRUE	TRUE	FALSE	0		0.6	0.7	0
	0.5	0.4	TRUE	TRUE	FALSE	0		0.5	0.4	0
	0.7	0.5	TRUE	TRUE	FALSE	0		0.7	0.5	0
	0.7	0.4	TRUE	TRUE	FALSE	0		0.7	0.4	0
	0.4	0.6	TRUE	TRUE	FALSE	0		0.4	0.6	0
	0.4	0.7	TRUE	TRUE	FALSE	0		0.4	0.7	0
	0.4	0.3	TRUE	TRUE	FALSE	0		0.4	0.3	0
	0.6	0.4	TRUE	TRUE	FALSE	0		0.6	0.4	0
	0.4	0.5	TRUE	TRUE	FALSE	0		0.4	0.5	0
	0.3	0.6	TRUE	TRUE	FALSE	0		0.3	0.6	0
	0.2	0.8	FALSE	FALSE	TRUE	1		0.2	0.8	1
	0.6	0.6	TRUE	TRUE	FALSE	0		0.6	0.6	0
	0.6	0.1	TRUE	FALSE	FALSE	0		0.6	0.1	0
	0.4	0.5	TRUE	TRUE	FALSE	0		0.4	0.5	0
	0.4	0.4	TRUE	TRUE	FALSE	0		0.4	0.4	0
	0.5	0.4	TRUE	TRUE	FALSE	0		0.5	0.4	0
	0.5	0.5	TRUE	TRUE	FALSE	0		0.5	0.5	0
	0.6	0.2	TRUE	FALSE	FALSE	0		0.6	0.2	0
	0.6	0.6	TRUE	TRUE	FALSE	0		0.6	0.6	0
	0.6	0.3	TRUE	TRUE	FALSE	0		0.6	0.3	0
	0.7	0.7	TRUE	TRUE	FALSE	0		0.7	0.7	0
	0.5	0.3	TRUE	TRUE	FALSE	0		0.5	0.3	0
	0.3	0.6	TRUE	TRUE	FALSE	0		0.3	0.6	0
	0.3	0.6	TRUE	TRUE	FALSE	0		0.3	0.6	0
	0.4	0.6	TRUE	TRUE	FALSE	0		0.4	0.6	0
	0.8	0.2	FALSE	FALSE	TRUE	1		0.8	0.2	1
	0.5	0.5	TRUE	TRUE	FALSE	0		0.5	0.5	0
	0.2	0.5	FALSE	TRUE	FALSE	0		0.2	0.5	0
	0.6	0.3	TRUE	TRUE	FALSE	0		0.6	0.3	0
	0.8	0.6	FALSE	TRUE	FALSE	0		0.8	0.6	0
	0.3	0.6	TRUE	TRUE	FALSE	0		0.3	0.6	0
	0.6	0.9	TRUE	FALSE	FALSE	0		0.6	0.9	0
	0.7	0.8	TRUE	FALSE	FALSE	0		0.7	0.8	0
	0.4	0.5	TRUE	TRUE	FALSE	0		0.4	0.5	0
	0.5	0.5	TRUE	TRUE	FALSE	0		0.5	0.5	0
	0.2	0.3	FALSE	TRUE	FALSE	0		0.2	0.3	0
	0.3	0.4	TRUE	TRUE	FALSE	0		0.3	0.4	0
	0.2	0.7	FALSE	TRUE	FALSE	0		0.2	0.7	0
	0.4	0.5	TRUE	TRUE	FALSE	0		0.4	0.5	0
	0.4	0.4	TRUE	TRUE	FALSE	0		0.4	0.4	0
	0.4	0.6	TRUE	TRUE	FALSE	0		0.4	0.6	0
	0.3	0.7	TRUE	TRUE	FALSE	0		0.3	0.7	0
	0.5	0.6	TRUE	TRUE	FALSE	0		0.5	0.6	0
	0.5	0.8	TRUE	FALSE	FALSE	0		0.5	0.8	0
	0.6	0.4	TRUE	TRUE	FALSE	0		0.6	0.4	0
	0.5	0.6	TRUE	TRUE	FALSE	0		0.5	0.6	0
	0.6	0.6	TRUE	TRUE	FALSE	0		0.6	0.6	0
	0.6	0.4	TRUE	TRUE	FALSE	0		0.6	0.4	0
	0.4	0.4	TRUE	TRUE	FALSE	0		0.4	0.4	0
	0.6	0.3	TRUE	TRUE	FALSE	0		0.6	0.3	0
	0.4	0.5	TRUE	TRUE	FALSE	0		0.4	0.5	0
	0.5	0.6	TRUE	TRUE	FALSE	0		0.5	0.6	0
	0.3	0.6	TRUE	TRUE	FALSE	0		0.3	0.6	0
	0.5	0.4	TRUE	TRUE	FALSE	0		0.5	0.4	0
	0.8	0.6	FALSE	TRUE	FALSE	0		0.8	0.6	0
	0.7	0.3	TRUE	TRUE	FALSE	0		0.7	0.3	0
	0.3	0.5	TRUE	TRUE	FALSE	0		0.3	0.5	0
	0.6	0.4	TRUE	TRUE	FALSE	0		0.6	0.4	0
	0.6	0.5	TRUE	TRUE	FALSE	0		0.6	0.5	0
	0.5	0.5	TRUE	TRUE	FALSE	0		0.5	0.5	0
	0.4	0.8	TRUE	FALSE	FALSE	0		0.4	0.8	0
	0.1	0.7	FALSE	TRUE	FALSE	0		0.1	0.7	0
	0.5	0.6	TRUE	TRUE	FALSE	0		0.5	0.6	0
	0.6	0.5	TRUE	TRUE	FALSE	0		0.6	0.5	0
	0.5	0.6	TRUE	TRUE	FALSE	0		0.5	0.6	0
	0.8	0.5	FALSE	TRUE	FALSE	0		0.8	0.5	0
	0.3	0.3	TRUE	TRUE	FALSE	0		0.3	0.3	0
	0.5	0.6	TRUE	TRUE	FALSE	0		0.5	0.6	0
	0.2	0.4	FALSE	TRUE	FALSE	0		0.2	0.4	0
	0.3	0.4	TRUE	TRUE	FALSE	0		0.3	0.4	0
	0.4	0.8	TRUE	FALSE	FALSE	0		0.4	0.8	0
	0.5	0.9	TRUE	FALSE	FALSE	0		0.5	0.9	0
	0.6	0.5	TRUE	TRUE	FALSE	0		0.6	0.5	0
	0.3	0.4	TRUE	TRUE	FALSE	0		0.3	0.4	0
	0.5	0.6	TRUE	TRUE	FALSE	0		0.5	0.6	0
	0.5	0.5	TRUE	TRUE	FALSE	0		0.5	0.5	0
	0.4	0.5	TRUE	TRUE	FALSE	0		0.4	0.5	0
	0.6	0.5	TRUE	TRUE	FALSE	0		0.6	0.5	0
	0.4	0.5	TRUE	TRUE	FALSE	0		0.4	0.5	0
	0.6	0.7	TRUE	TRUE	FALSE	0		0.6	0.7	0
	0.4	0.5	TRUE	TRUE	FALSE	0		0.4	0.5	0
	0.6	0.4	TRUE	TRUE	FALSE	0		0.6	0.4	0
	0.7	0.5	TRUE	TRUE	FALSE	0		0.7	0.5	0
	0.6	0.2	TRUE	FALSE	FALSE	0		0.6	0.2	0
	0.6	0.4	TRUE	TRUE	FALSE	0		0.6	0.4	0
	0.5	0.4	TRUE	TRUE	FALSE	0		0.5	0.4	0
	0.2	0.8	FALSE	FALSE	TRUE	1		0.2	0.8	1
	0.7	0.6	TRUE	TRUE	FALSE	0		0.7	0.6	0
	0.6	0.2	TRUE	FALSE	FALSE	0		0.6	0.2	0
	0.6	0.3	TRUE	TRUE	FALSE	0		0.6	0.3	0
	0.5	0.4	TRUE	TRUE	FALSE	0		0.5	0.4	0
	0.3	0.3	TRUE	TRUE	FALSE	0		0.3	0.3	0
	0.5	0.9	TRUE	FALSE	FALSE	0		0.5	0.9	0
	0.8	0.7	FALSE	TRUE	FALSE	0		0.8	0.7	0
	0.7	0.3	TRUE	TRUE	FALSE	0		0.7	0.3	0
	0.6	0.6	TRUE	TRUE	FALSE	0		0.6	0.6	0
	0.4	0.5	TRUE	TRUE	FALSE	0		0.4	0.5	0
	0.5	0.6	TRUE	TRUE	FALSE	0		0.5	0.6	0
	0.5	0.4	TRUE	TRUE	FALSE	0		0.5	0.4	0
	0.5	0.5	TRUE	TRUE	FALSE	0		0.5	0.5	0
	0.2	0.5	FALSE	TRUE	FALSE	0		0.2	0.5	0
	0.5	0.5	TRUE	TRUE	FALSE	0		0.5	0.5	0
	0.6	0.5	TRUE	TRUE	FALSE	0		0.6	0.5	0
	0.4	0.6	TRUE	TRUE	FALSE	0		0.4	0.6	0
	0.2	0.2	FALSE	FALSE	TRUE	1		0.2	0.2	1
	0.6	0.5	TRUE	TRUE	FALSE	0		0.6	0.5	0
	0.6	0.4	TRUE	TRUE	FALSE	0		0.6	0.4	0
	0.8	0.7	FALSE	TRUE	FALSE	0		0.8	0.7	0
	0.5	0.6	TRUE	TRUE	FALSE	0		0.5	0.6	0
	0.5	0.4	TRUE	TRUE	FALSE	0		0.5	0.4	0
	0.4	0.4	TRUE	TRUE	FALSE	0		0.4	0.4	0
	0.9	0.3	FALSE	TRUE	FALSE	0		0.9	0.3	0
	0.4	0.4	TRUE	TRUE	FALSE	0		0.4	0.4	0
	0.4	0.5	TRUE	TRUE	FALSE	0		0.4	0.5	0
	0.3	0.6	TRUE	TRUE	FALSE	0		0.3	0.6	0
	0.3	0.7	TRUE	TRUE	FALSE	0		0.3	0.7	0
	0.3	0.5	TRUE	TRUE	FALSE	0		0.3	0.5	0
	0.8	0.3	FALSE	TRUE	FALSE	0		0.8	0.3	0
	0.6	0.4	TRUE	TRUE	FALSE	0		0.6	0.4	0
	0.5	0.5	TRUE	TRUE	FALSE	0		0.5	0.5	0
	0.3	0.3	TRUE	TRUE	FALSE	0		0.3	0.3	0
	0.5	0.3	TRUE	TRUE	FALSE	0		0.5	0.3	0
	0.4	0.3	TRUE	TRUE	FALSE	0		0.4	0.3	0
	0.4	0.4	TRUE	TRUE	FALSE	0		0.4	0.4	0
	0.7	0.4	TRUE	TRUE	FALSE	0		0.7	0.4	0
	0.6	0.4	TRUE	TRUE	FALSE	0		0.6	0.4	0
	0.9	0.2	FALSE	FALSE	TRUE	1		0.9	0.2	1
	0.6	0.8	TRUE	FALSE	FALSE	0		0.6	0.8	0
	0.4	0.4	TRUE	TRUE	FALSE	0		0.4	0.4	0
	0.7	0.3	TRUE	TRUE	FALSE	0		0.7	0.3	0
	0.4	0.5	TRUE	TRUE	FALSE	0		0.4	0.5	0
	0.3	0.5	TRUE	TRUE	FALSE	0		0.3	0.5	0
	0.5	0.8	TRUE	FALSE	FALSE	0		0.5	0.8	0
	0.3	0.5	TRUE	TRUE	FALSE	0		0.3	0.5	0
	0.5	0.6	TRUE	TRUE	FALSE	0		0.5	0.6	0
	0.5	0.4	TRUE	TRUE	FALSE	0		0.5	0.4	0
	0.4	0.5	TRUE	TRUE	FALSE	0		0.4	0.5	0
	0.5	0.8	TRUE	FALSE	FALSE	0		0.5	0.8	0
	0.6	0.3	TRUE	TRUE	FALSE	0		0.6	0.3	0
	0.6	0.4	TRUE	TRUE	FALSE	0		0.6	0.4	0
	0.7	0.5	TRUE	TRUE	FALSE	0		0.7	0.5	0
	0.4	0.3	TRUE	TRUE	FALSE	0		0.4	0.3	0
	0.3	0.5	TRUE	TRUE	FALSE	0		0.3	0.5	0
	0.4	0.2	TRUE	FALSE	FALSE	0		0.4	0.2	0
	0.5	0.6	TRUE	TRUE	FALSE	0		0.5	0.6	0
	0.3	0.6	TRUE	TRUE	FALSE	0		0.3	0.6	0
	0.5	0.5	TRUE	TRUE	FALSE	0		0.5	0.5	0
	0.5	0.6	TRUE	TRUE	FALSE	0		0.5	0.6	0
	0.4	0.7	TRUE	TRUE	FALSE	0		0.4	0.7	0
	0.2	0.6	FALSE	TRUE	FALSE	0		0.2	0.6	0
	0.6	0.6	TRUE	TRUE	FALSE	0		0.6	0.6	0
	0.5	0.4	TRUE	TRUE	FALSE	0		0.5	0.4	0
	0.5	0.2	TRUE	FALSE	FALSE	0		0.5	0.2	0
	0.5	0.8	TRUE	FALSE	FALSE	0		0.5	0.8	0
	0.3	0.3	TRUE	TRUE	FALSE	0		0.3	0.3	0
	0.4	0.3	TRUE	TRUE	FALSE	0		0.4	0.3	0
	0.5	0.6	TRUE	TRUE	FALSE	0		0.5	0.6	0
	0.6	0.4	TRUE	TRUE	FALSE	0		0.6	0.4	0
	0.5	0.5	TRUE	TRUE	FALSE	0		0.5	0.5	0
	0.4	0.6	TRUE	TRUE	FALSE	0		0.4	0.6	0
	0.5	0.7	TRUE	TRUE	FALSE	0		0.5	0.7	0
	0.5	0.4	TRUE	TRUE	FALSE	0		0.5	0.4	0
	0.2	0.3	FALSE	TRUE	FALSE	0		0.2	0.3	0
	0.6	0.8	TRUE	FALSE	FALSE	0		0.6	0.8	0
	0.8	0.4	FALSE	TRUE	FALSE	0		0.8	0.4	0
	0.6	0.5	TRUE	TRUE	FALSE	0		0.6	0.5	0
	0.6	0.6	TRUE	TRUE	FALSE	0		0.6	0.6	0
	0.7	0.7	TRUE	TRUE	FALSE	0		0.7	0.7	0
	0.6	0.3	TRUE	TRUE	FALSE	0		0.6	0.3	0
	0.4	0.7	TRUE	TRUE	FALSE	0		0.4	0.7	0
	0.8	0.8	FALSE	FALSE	TRUE	1		0.8	0.8	1
	0.7	0.5	TRUE	TRUE	FALSE	0		0.7	0.5	0
	0.4	0.4	TRUE	TRUE	FALSE	0		0.4	0.4	0
	0.4	0.6	TRUE	TRUE	FALSE	0		0.4	0.6	0
	0.7	0.3	TRUE	TRUE	FALSE	0		0.7	0.3	0
	0.5	0.3	TRUE	TRUE	FALSE	0		0.5	0.3	0
	0.5	0.2	TRUE	FALSE	FALSE	0		0.5	0.2	0
	0.4	0.4	TRUE	TRUE	FALSE	0		0.4	0.4	0
	0.7	0.3	TRUE	TRUE	FALSE	0		0.7	0.3	0
	0.4	0.3	TRUE	TRUE	FALSE	0		0.4	0.3	0
	0.3	0.7	TRUE	TRUE	FALSE	0		0.3	0.7	0
	0.3	0.3	TRUE	TRUE	FALSE	0		0.3	0.3	0
	0.5	0.7	TRUE	TRUE	FALSE	0		0.5	0.7	0
	0.8	0.6	FALSE	TRUE	FALSE	0		0.8	0.6	0
	0.5	0.3	TRUE	TRUE	FALSE	0		0.5	0.3	0
	0.6	0.5	TRUE	TRUE	FALSE	0		0.6	0.5	0
	0.4	0.3	TRUE	TRUE	FALSE	0		0.4	0.3	0
	0.5	0.7	TRUE	TRUE	FALSE	0		0.5	0.7	0
	0.3	0.7	TRUE	TRUE	FALSE	0		0.3	0.7	0
	0.6	0.2	TRUE	FALSE	FALSE	0		0.6	0.2	0
	0.4	1	TRUE	FALSE	FALSE	0		0.4	1	0
	0.4	0.4	TRUE	TRUE	FALSE	0		0.4	0.4	0
	0.6	0.4	TRUE	TRUE	FALSE	0		0.6	0.4	0
	0.8	0.4	FALSE	TRUE	FALSE	0		0.8	0.4	0
	0.7	0.5	TRUE	TRUE	FALSE	0		0.7	0.5	0
	0.6	0.5	TRUE	TRUE	FALSE	0		0.6	0.5	0
	0.8	0.5	FALSE	TRUE	FALSE	0		0.8	0.5	0
	0.6	0.3	TRUE	TRUE	FALSE	0		0.6	0.3	0
	0.6	0.6	TRUE	TRUE	FALSE	0		0.6	0.6	0
	0.6	0.6	TRUE	TRUE	FALSE	0		0.6	0.6	0
	0.4	0.4	TRUE	TRUE	FALSE	0		0.4	0.4	0
	0.4	0.3	TRUE	TRUE	FALSE	0		0.4	0.3	0
	0.8	0.2	FALSE	FALSE	TRUE	1		0.8	0.2	1
	0.3	0.3	TRUE	TRUE	FALSE	0		0.3	0.3	0
	0.7	0.3	TRUE	TRUE	FALSE	0		0.7	0.3	0
	0.7	0.4	TRUE	TRUE	FALSE	0		0.7	0.4	0
	0.5	0.8	TRUE	FALSE	FALSE	0		0.5	0.8	0
	0.6	0.4	TRUE	TRUE	FALSE	0		0.6	0.4	0
	0.4	0.5	TRUE	TRUE	FALSE	0		0.4	0.5	0
	0.5	0.6	TRUE	TRUE	FALSE	0		0.5	0.6	0
	0.5	0.4	TRUE	TRUE	FALSE	0		0.5	0.4	0
	0.4	0.4	TRUE	TRUE	FALSE	0		0.4	0.4	0
	0.8	0.4	FALSE	TRUE	FALSE	0		0.8	0.4	0
	0.6	0.4	TRUE	TRUE	FALSE	0		0.6	0.4	0
	0.5	0.4	TRUE	TRUE	FALSE	0		0.5	0.4	0
	0.6	0.7	TRUE	TRUE	FALSE	0		0.6	0.7	0
	0.5	0.5	TRUE	TRUE	FALSE	0		0.5	0.5	0
	0.3	0.4	TRUE	TRUE	FALSE	0		0.3	0.4	0
	0.4	0.5	TRUE	TRUE	FALSE	0		0.4	0.5	0
	0.3	0.5	TRUE	TRUE	FALSE	0		0.3	0.5	0
	0.6	0.4	TRUE	TRUE	FALSE	0		0.6	0.4	0
	0.4	0.4	TRUE	TRUE	FALSE	0		0.4	0.4	0
	0.4	0.4	TRUE	TRUE	FALSE	0		0.4	0.4	0
	0.6	0.4	TRUE	TRUE	FALSE	0		0.6	0.4	0
	0.5	0.4	TRUE	TRUE	FALSE	0		0.5	0.4	0
	0.3	0.7	TRUE	TRUE	FALSE	0		0.3	0.7	0
	0.4	0.7	TRUE	TRUE	FALSE	0		0.4	0.7	0
	0.7	0.5	TRUE	TRUE	FALSE	0		0.7	0.5	0
	0.7	0.3	TRUE	TRUE	FALSE	0		0.7	0.3	0
	0.2	0.7	FALSE	TRUE	FALSE	0		0.2	0.7	0
	0.5	0.6	TRUE	TRUE	FALSE	0		0.5	0.6	0
	0.4	0.3	TRUE	TRUE	FALSE	0		0.4	0.3	0
	0.5	0.6	TRUE	TRUE	FALSE	0		0.5	0.6	0
	0.6	0.6	TRUE	TRUE	FALSE	0		0.6	0.6	0
	0.3	0.4	TRUE	TRUE	FALSE	0		0.3	0.4	0
	0.7	0.6	TRUE	TRUE	FALSE	0		0.7	0.6	0
	0.6	0.6	TRUE	TRUE	FALSE	0		0.6	0.6	0
	0.5	0.3	TRUE	TRUE	FALSE	0		0.5	0.3	0
	0.8	0.8	FALSE	FALSE	TRUE	1		0.8	0.8	1
	0.5	0.5	TRUE	TRUE	FALSE	0		0.5	0.5	0
	0.6	0.5	TRUE	TRUE	FALSE	0		0.6	0.5	0
	0.4	0.2	TRUE	FALSE	FALSE	0		0.4	0.2	0
	0.4	0.4	TRUE	TRUE	FALSE	0		0.4	0.4	0
	0.6	0.5	TRUE	TRUE	FALSE	0		0.6	0.5	0
	0.5	0.3	TRUE	TRUE	FALSE	0		0.5	0.3	0
	0.7	0.7	TRUE	TRUE	FALSE	0		0.7	0.7	0
	0.5	0.5	TRUE	TRUE	FALSE	0		0.5	0.5	0
	0.5	0.6	TRUE	TRUE	FALSE	0		0.5	0.6	0
	0.7	0.2	TRUE	FALSE	FALSE	0		0.7	0.2	0
	0.5	0.6	TRUE	TRUE	FALSE	0		0.5	0.6	0
	0.7	0.3	TRUE	TRUE	FALSE	0		0.7	0.3	0
	0.4	0.6	TRUE	TRUE	FALSE	0		0.4	0.6	0
	0.6	0.4	TRUE	TRUE	FALSE	0		0.6	0.4	0
	0.4	0.4	TRUE	TRUE	FALSE	0		0.4	0.4	0
	0.5	0.6	TRUE	TRUE	FALSE	0		0.5	0.6	0
	0.4	0.6	TRUE	TRUE	FALSE	0		0.4	0.6	0
	0.8	0.4	FALSE	TRUE	FALSE	0		0.8	0.4	0
	0.7	0.7	TRUE	TRUE	FALSE	0		0.7	0.7	0
	0.8	0.8	FALSE	FALSE	TRUE	1		0.8	0.8	1
	0.3	0.4	TRUE	TRUE	FALSE	0		0.3	0.4	0
	0.7	0.5	TRUE	TRUE	FALSE	0		0.7	0.5	0
	0.7	0.2	TRUE	FALSE	FALSE	0		0.7	0.2	0
	0.6	0.7	TRUE	TRUE	FALSE	0		0.6	0.7	0
	0.2	0.6	FALSE	TRUE	FALSE	0		0.2	0.6	0
	0.7	0.4	TRUE	TRUE	FALSE	0		0.7	0.4	0
	0.4	0.5	TRUE	TRUE	FALSE	0		0.4	0.5	0
	0.5	0.5	TRUE	TRUE	FALSE	0		0.5	0.5	0
	0.7	0.2	TRUE	FALSE	FALSE	0		0.7	0.2	0
	0.6	0.5	TRUE	TRUE	FALSE	0		0.6	0.5	0
	0.6	0.6	TRUE	TRUE	FALSE	0		0.6	0.6	0
	0.5	0.4	TRUE	TRUE	FALSE	0		0.5	0.4	0
	0.4	0.5	TRUE	TRUE	FALSE	0		0.4	0.5	0
	0.7	0.4	TRUE	TRUE	FALSE	0		0.7	0.4	0
	0.6	0.3	TRUE	TRUE	FALSE	0		0.6	0.3	0
	0.3	0.7	TRUE	TRUE	FALSE	0		0.3	0.7	0
	0.7	0.5	TRUE	TRUE	FALSE	0		0.7	0.5	0
	0.5	0.8	TRUE	FALSE	FALSE	0		0.5	0.8	0
	0.3	0.7	TRUE	TRUE	FALSE	0		0.3	0.7	0
	0.2	0.3	FALSE	TRUE	FALSE	0		0.2	0.3	0
	0.5	0.3	TRUE	TRUE	FALSE	0		0.5	0.3	0
	0.5	0.5	TRUE	TRUE	FALSE	0		0.5	0.5	0
	0.4	0.2	TRUE	FALSE	FALSE	0		0.4	0.2	0
	0.3	0.6	TRUE	TRUE	FALSE	0		0.3	0.6	0
	0.3	0.5	TRUE	TRUE	FALSE	0		0.3	0.5	0
	0.6	0.4	TRUE	TRUE	FALSE	0		0.6	0.4	0
	0.5	0.6	TRUE	TRUE	FALSE	0		0.5	0.6	0
	0.4	0.5	TRUE	TRUE	FALSE	0		0.4	0.5	0
	0.5	0.3	TRUE	TRUE	FALSE	0		0.5	0.3	0
	0.4	0.5	TRUE	TRUE	FALSE	0		0.4	0.5	0
	0.7	0.3	TRUE	TRUE	FALSE	0		0.7	0.3	0
	0.5	0.4	TRUE	TRUE	FALSE	0		0.5	0.4	0
	0.5	0.3	TRUE	TRUE	FALSE	0		0.5	0.3	0
	0.5	0.6	TRUE	TRUE	FALSE	0		0.5	0.6	0
	0.6	0.3	TRUE	TRUE	FALSE	0		0.6	0.3	0
	0.5	0.3	TRUE	TRUE	FALSE	0		0.5	0.3	0
	0.4	0.6	TRUE	TRUE	FALSE	0		0.4	0.6	0
	0.4	0.4	TRUE	TRUE	FALSE	0		0.4	0.4	0
	0.7	0.2	TRUE	FALSE	FALSE	0		0.7	0.2	0
	0.3	0.6	TRUE	TRUE	FALSE	0		0.3	0.6	0
	0.4	0.5	TRUE	TRUE	FALSE	0		0.4	0.5	0
	0.4	0.7	TRUE	TRUE	FALSE	0		0.4	0.7	0
	0.4	0.6	TRUE	TRUE	FALSE	0		0.4	0.6	0
	0.5	0.6	TRUE	TRUE	FALSE	0		0.5	0.6	0
	0.6	0.4	TRUE	TRUE	FALSE	0		0.6	0.4	0
	0.4	0.7	TRUE	TRUE	FALSE	0		0.4	0.7	0
	0.4	0.6	TRUE	TRUE	FALSE	0		0.4	0.6	0
	0.3	0.5	TRUE	TRUE	FALSE	0		0.3	0.5	0
	0.5	0.4	TRUE	TRUE	FALSE	0		0.5	0.4	0
	0.6	0.3	TRUE	TRUE	FALSE	0		0.6	0.3	0
	0.5	0.7	TRUE	TRUE	FALSE	0		0.5	0.7	0
	0.7	0.3	TRUE	TRUE	FALSE	0		0.7	0.3	0
	0.6	0.6	TRUE	TRUE	FALSE	0		0.6	0.6	0
	0.3	0.4	TRUE	TRUE	FALSE	0		0.3	0.4	0
	0.6	0.8	TRUE	FALSE	FALSE	0		0.6	0.8	0
	0.6	0.3	TRUE	TRUE	FALSE	0		0.6	0.3	0
	0.6	0.4	TRUE	TRUE	FALSE	0		0.6	0.4	0
	0.8	0.4	FALSE	TRUE	FALSE	0		0.8	0.4	0
	0.6	0.3	TRUE	TRUE	FALSE	0		0.6	0.3	0
	0.5	0.8	TRUE	FALSE	FALSE	0		0.5	0.8	0
	0.5	0.5	TRUE	TRUE	FALSE	0		0.5	0.5	0
	0.9	0.8	FALSE	FALSE	TRUE	1		0.9	0.8	1
	0.4	0.6	TRUE	TRUE	FALSE	0		0.4	0.6	0
	0.4	0.3	TRUE	TRUE	FALSE	0		0.4	0.3	0
	0.5	0.3	TRUE	TRUE	FALSE	0		0.5	0.3	0

## Sheet: Analysis .275 relaxed
								P(oca2 C)	P(mc1r C)			P(oca2 C)	P(mc1r C)	#screened	#HET	#HOM
														146	97	49	binom p =	8.76871e-05
	0.3	0.5	FALSE	TRUE	FALSE	0		0.3	0.5	0		0.3	0.7	1	1
	0.5	0.5	TRUE	TRUE	FALSE	0		0.5	0.5	0		0.3	0.7	1	1
	0.6	0.7	TRUE	FALSE	FALSE	0		0.6	0.7	0		0.8	0.3	1	1
	0.5	0.8	TRUE	FALSE	FALSE	0		0.5	0.8	0		0.3	0.7	1	1
	0.4	0.3	TRUE	FALSE	FALSE	0		0.4	0.3	0		0.3	0.7	1	1
	0.6	0.5	TRUE	TRUE	FALSE	0		0.6	0.5	0		0.7	0.3	1	1
	0.8	0.4	FALSE	TRUE	FALSE	0		0.8	0.4	0		0.3	0.7	1	1
	0.5	0.7	TRUE	FALSE	FALSE	0		0.5	0.7	0		0.3	0.7	1	1
	0.6	0.5	TRUE	TRUE	FALSE	0		0.6	0.5	0		0.7	0.2	1	1
	1	0.5	FALSE	TRUE	FALSE	0		1	0.5	0		0.2	0.7	1	1
	0.3	0.5	FALSE	TRUE	FALSE	0		0.3	0.5	0		0.3	0.3	1
	0.5	0.4	TRUE	TRUE	FALSE	0		0.5	0.4	0		0.9	0.3	1	1
	0.4	0.6	TRUE	TRUE	FALSE	0		0.4	0.6	0		0.7	0.3	1	1
	0.5	0.5	TRUE	TRUE	FALSE	0		0.5	0.5	0		0.3	0.3	1
	0.3	0.7	FALSE	FALSE	TRUE	1		0.3	0.7	1		0.3	0.3	1
	0.6	0.5	TRUE	TRUE	FALSE	0		0.6	0.5	0		0.7	0.2	1	1
	0.3	0.7	FALSE	FALSE	TRUE	1		0.3	0.7	1		0.7	0.3	1	1
	0.4	0.6	TRUE	TRUE	FALSE	0		0.4	0.6	0		0.3	0.7	1	1
	0.4	0.2	TRUE	FALSE	FALSE	0		0.4	0.2	0		0.8	0.2	1	1
	0.5	0.4	TRUE	TRUE	FALSE	0		0.5	0.4	0		0.9	0.3	1	1
	0.3	0.4	FALSE	TRUE	FALSE	0		0.3	0.4	0		0.2	0.7	1	1
	0.6	0.4	TRUE	TRUE	FALSE	0		0.6	0.4	0		0.7	0.8	1
	0.6	0.5	TRUE	TRUE	FALSE	0		0.6	0.5	0		0.7	0.7	1
	0.6	0.6	TRUE	TRUE	FALSE	0		0.6	0.6	0		0.2	0.7	1	1
	0.4	0.6	TRUE	TRUE	FALSE	0		0.4	0.6	0		0.3	0.8	1	1
	0.7	0.6	FALSE	TRUE	FALSE	0		0.7	0.6	0		0.8	0	1	1
	0.6	0.5	TRUE	TRUE	FALSE	0		0.6	0.5	0		0.8	0.2	1	1
	0.2	0.6	FALSE	TRUE	FALSE	0		0.2	0.6	0		0.3	0.7	1	1
	0.8	0.3	FALSE	FALSE	TRUE	1		0.8	0.3	1		0.3	0.2	1
	0.5	0.5	TRUE	TRUE	FALSE	0		0.5	0.5	0		0.3	0.3	1
	0.7	0.4	FALSE	TRUE	FALSE	0		0.7	0.4	0		0.7	0.7	1
	0.4	0.5	TRUE	TRUE	FALSE	0		0.4	0.5	0		0.7	0.2	1	1
	0.4	0.5	TRUE	TRUE	FALSE	0		0.4	0.5	0		0.7	0.1	1	1
	0.4	0.5	TRUE	TRUE	FALSE	0		0.4	0.5	0		0.2	0.9	1	1
	0.4	0.6	TRUE	TRUE	FALSE	0		0.4	0.6	0		0.8	0.3	1	1
	0.4	0.5	TRUE	TRUE	FALSE	0		0.4	0.5	0		0.7	0.8	1
	0.4	0.7	TRUE	FALSE	FALSE	0		0.4	0.7	0		0.2	0.7	1	1
	0.3	0.7	FALSE	FALSE	TRUE	1		0.3	0.7	1		0.3	0.7	1	1
	0.6	0.3	TRUE	FALSE	FALSE	0		0.6	0.3	0		0.3	0.8	1	1
	0.5	0.4	TRUE	TRUE	FALSE	0		0.5	0.4	0		0.7	0.3	1	1
	0.2	0.5	FALSE	TRUE	FALSE	0		0.2	0.5	0		0.7	0.7	1
	0.3	0.7	FALSE	FALSE	TRUE	1		0.3	0.7	1		0.3	0.2	1
	0.3	0.5	FALSE	TRUE	FALSE	0		0.3	0.5	0		0.8	0.2	1	1
	0.6	0.3	TRUE	FALSE	FALSE	0		0.6	0.3	0		0.3	0.7	1	1
	0.5	0.8	TRUE	FALSE	FALSE	0		0.5	0.8	0		0.7	0.7	1
	0.6	0.5	TRUE	TRUE	FALSE	0		0.6	0.5	0		0.3	0.3	1
	0.5	0.6	TRUE	TRUE	FALSE	0		0.5	0.6	0		0.7	0.7	1
	0.5	0.7	TRUE	FALSE	FALSE	0		0.5	0.7	0		0.7	0.3	1	1
	0.7	0.3	FALSE	FALSE	TRUE	1		0.7	0.3	1		0.7	0.3	1	1
	0.5	0.8	TRUE	FALSE	FALSE	0		0.5	0.8	0		0.7	0.3	1	1
	0.6	0.8	TRUE	FALSE	FALSE	0		0.6	0.8	0		0.3	0.3	1
	0.4	0.3	TRUE	FALSE	FALSE	0		0.4	0.3	0		0.3	0.7	1	1
	0.3	0.5	FALSE	TRUE	FALSE	0		0.3	0.5	0		0.1	0.3	1
	0.4	0.5	TRUE	TRUE	FALSE	0		0.4	0.5	0		0.3	0.7	1	1
	0.3	0.4	FALSE	TRUE	FALSE	0		0.3	0.4	0		0.7	0.3	1	1
	0.4	0.5	TRUE	TRUE	FALSE	0		0.4	0.5	0		0.7	0.7	1
	0.4	0.6	TRUE	TRUE	FALSE	0		0.4	0.6	0		0.3	0.3	1
	0.6	0.7	TRUE	FALSE	FALSE	0		0.6	0.7	0		0.3	0.7	1	1
	0.7	0.6	FALSE	TRUE	FALSE	0		0.7	0.6	0		0.2	0.7	1	1
	0.4	0.8	TRUE	FALSE	FALSE	0		0.4	0.8	0		0.7	0.9	1
	0.4	0.7	TRUE	FALSE	FALSE	0		0.4	0.7	0		0.2	0.3	1
	0.7	0.4	FALSE	TRUE	FALSE	0		0.7	0.4	0		0.3	0.1	1
	0.6	0.5	TRUE	TRUE	FALSE	0		0.6	0.5	0		0.9	0.3	1	1
	0.1	0.4	FALSE	TRUE	FALSE	0		0.1	0.4	0		0.7	0.7	1
	0.3	0.7	FALSE	FALSE	TRUE	1		0.3	0.7	1		0.7	0.3	1	1
	0.6	0.7	TRUE	FALSE	FALSE	0		0.6	0.7	0		0.3	0.7	1	1
	0.4	0.3	TRUE	FALSE	FALSE	0		0.4	0.3	0		0.8	0.3	1	1
	0.3	0.7	FALSE	FALSE	TRUE	1		0.3	0.7	1		0.8	0.3	1	1
	0.3	0.4	FALSE	TRUE	FALSE	0		0.3	0.4	0		0.3	0.3	1
	0.7	0.2	FALSE	FALSE	TRUE	1		0.7	0.2	1		0.3	0.8	1	1
	0.6	0.6	TRUE	TRUE	FALSE	0		0.6	0.6	0		0.2	0.7	1	1
	0.1	0.5	FALSE	TRUE	FALSE	0		0.1	0.5	0		0.7	0.3	1	1
	0.3	0.4	FALSE	TRUE	FALSE	0		0.3	0.4	0		0.7	0.3	1	1
	0.2	0.7	FALSE	FALSE	TRUE	1		0.2	0.7	1		0.3	0.7	1	1
	0.5	0.7	TRUE	FALSE	FALSE	0		0.5	0.7	0		0.7	0.3	1	1
	0.6	0.6	TRUE	TRUE	FALSE	0		0.6	0.6	0		0.7	0.3	1	1
	0.5	0.4	TRUE	TRUE	FALSE	0		0.5	0.4	0		0.7	0.3	1	1
	0.2	0.4	FALSE	TRUE	FALSE	0		0.2	0.4	0		0.2	0.7	1	1
	0.4	0.5	TRUE	TRUE	FALSE	0		0.4	0.5	0		0.8	0.2	1	1
	0.5	0.3	TRUE	FALSE	FALSE	0		0.5	0.3	0		0.7	0.8	1
	0.4	0.6	TRUE	TRUE	FALSE	0		0.4	0.6	0		0.7	0.3	1	1
	0.4	0.4	TRUE	TRUE	FALSE	0		0.4	0.4	0		0.3	0.8	1	1
	0.4	0.6	TRUE	TRUE	FALSE	0		0.4	0.6	0		0.3	0.7	1	1
	0.4	0.3	TRUE	FALSE	FALSE	0		0.4	0.3	0		0.7	0.8	1
	0.3	0.3	FALSE	FALSE	TRUE	1		0.3	0.3	1		0.7	0.3	1	1
	0.3	0.5	FALSE	TRUE	FALSE	0		0.3	0.5	0		0.2	0.8	1	1
	0.6	0.4	TRUE	TRUE	FALSE	0		0.6	0.4	0		0.7	0.7	1
	0.7	0.5	FALSE	TRUE	FALSE	0		0.7	0.5	0		0.8	0.2	1	1
	0.5	0.8	TRUE	FALSE	FALSE	0		0.5	0.8	0		0.7	0.8	1
	0.9	0.3	FALSE	FALSE	TRUE	1		0.9	0.3	1		0.7	0.3	1	1
	0.6	0.3	TRUE	FALSE	FALSE	0		0.6	0.3	0		0.3	0.8	1	1
	0.5	0.3	TRUE	FALSE	FALSE	0		0.5	0.3	0		0.3	0.7	1	1
	0.3	0.6	FALSE	TRUE	FALSE	0		0.3	0.6	0		0.7	0.8	1
	0.5	0.7	TRUE	FALSE	FALSE	0		0.5	0.7	0		0.7	0.3	1	1
	0.4	0.5	TRUE	TRUE	FALSE	0		0.4	0.5	0		0.2	0.8	1	1
	0.6	0.7	TRUE	FALSE	FALSE	0		0.6	0.7	0		0.7	0.7	1
	0.7	0.3	FALSE	FALSE	TRUE	1		0.7	0.3	1		0.8	0.2	1	1
	0.4	0.5	TRUE	TRUE	FALSE	0		0.4	0.5	0		0.7	0.8	1
	0.6	0.7	TRUE	FALSE	FALSE	0		0.6	0.7	0		0.2	0.3	1
	0.4	0.5	TRUE	TRUE	FALSE	0		0.4	0.5	0		0.2	0.7	1	1
	0.7	0.5	FALSE	TRUE	FALSE	0		0.7	0.5	0		0.3	0.7	1	1
	0.5	0.4	TRUE	TRUE	FALSE	0		0.5	0.4	0		0.7	0.3	1	1
	0.5	0.6	TRUE	TRUE	FALSE	0		0.5	0.6	0		0.1	0.7	1	1
	0.5	0.5	TRUE	TRUE	FALSE	0		0.5	0.5	0		0.3	0.3	1
	0.7	0.5	FALSE	TRUE	FALSE	0		0.7	0.5	0		0.2	0.8	1	1
	0.5	0.2	TRUE	FALSE	FALSE	0		0.5	0.2	0		0.3	0.3	1
	0.6	0.7	TRUE	FALSE	FALSE	0		0.6	0.7	0		0.8	0.7	1
	0.4	0.4	TRUE	TRUE	FALSE	0		0.4	0.4	0		0.7	0.3	1	1
	0.6	0.4	TRUE	TRUE	FALSE	0		0.6	0.4	0		0.2	0.2	1
	0.6	0.5	TRUE	TRUE	FALSE	0		0.6	0.5	0		0.8	0.7	1
	0.5	0.4	TRUE	TRUE	FALSE	0		0.5	0.4	0		0.9	0.3	1	1
	0.4	0.3	TRUE	FALSE	FALSE	0		0.4	0.3	0		0.3	0.7	1	1
	0.3	0.3	FALSE	FALSE	TRUE	1		0.3	0.3	1		0.8	0.3	1	1
	0.3	0.6	FALSE	TRUE	FALSE	0		0.3	0.6	0		0.3	0.3	1
	0.5	0.3	TRUE	FALSE	FALSE	0		0.5	0.3	0		0.9	0.2	1	1
	0.5	0.9	TRUE	FALSE	FALSE	0		0.5	0.9	0		0.7	0.3	1	1
	0.3	0.3	FALSE	FALSE	TRUE	1		0.3	0.3	1		0.3	0.3	1
	0.5	0.5	TRUE	TRUE	FALSE	0		0.5	0.5	0		0.2	0.3	1
	0.4	0.2	TRUE	FALSE	FALSE	0		0.4	0.2	0		0.7	0.7	1
	0.6	0.6	TRUE	TRUE	FALSE	0		0.6	0.6	0		0.8	0.8	1
	0.5	0.3	TRUE	FALSE	FALSE	0		0.5	0.3	0		0.7	0.3	1	1
	0.4	0.4	TRUE	TRUE	FALSE	0		0.4	0.4	0		0.7	0.3	1	1
	0.6	0.6	TRUE	TRUE	FALSE	0		0.6	0.6	0		0.3	0.7	1	1
	0.7	0.2	FALSE	FALSE	TRUE	1		0.7	0.2	1		0.3	0.3	1
	0.6	0.3	TRUE	FALSE	FALSE	0		0.6	0.3	0		0.3	0.7	1	1
	0.8	0.4	FALSE	TRUE	FALSE	0		0.8	0.4	0		0.8	0.2	1	1
	0.5	0.4	TRUE	TRUE	FALSE	0		0.5	0.4	0		0.3	0.3	1
	0.6	0.7	TRUE	FALSE	FALSE	0		0.6	0.7	0		0.7	0.3	1	1
	0.4	0.7	TRUE	FALSE	FALSE	0		0.4	0.7	0		0.3	0.7	1	1
	0.5	0	TRUE	FALSE	FALSE	0		0.5	0	0		0.7	0.3	1	1
	0.6	0.4	TRUE	TRUE	FALSE	0		0.6	0.4	0		0.2	0.7	1	1
	0.4	0.4	TRUE	TRUE	FALSE	0		0.4	0.4	0		0.8	0.8	1
	0.7	0.3	FALSE	FALSE	TRUE	1		0.7	0.3	1		0.7	0.7	1
	0.5	0.5	TRUE	TRUE	FALSE	0		0.5	0.5	0		0.7	0.2	1	1
	0.3	0.5	FALSE	TRUE	FALSE	0		0.3	0.5	0		0.7	0.3	1	1
	0.2	0.4	FALSE	TRUE	FALSE	0		0.2	0.4	0		0.7	0.7	1
	0.6	0.4	TRUE	TRUE	FALSE	0		0.6	0.4	0		0.8	0.8	1
	0.5	0.7	TRUE	FALSE	FALSE	0		0.5	0.7	0		0.7	0.2	1	1
	0.5	0.2	TRUE	FALSE	FALSE	0		0.5	0.2	0		0.7	0.2	1	1
	0.5	0.7	TRUE	FALSE	FALSE	0		0.5	0.7	0		0.3	0.7	1	1
	0.5	0.4	TRUE	TRUE	FALSE	0		0.5	0.4	0		0.3	0.7	1	1
	0.6	0.4	TRUE	TRUE	FALSE	0		0.6	0.4	0		0.2	0.3	1
	0.6	0.5	TRUE	TRUE	FALSE	0		0.6	0.5	0		0.7	0.3	1	1
	0.5	0.4	TRUE	TRUE	FALSE	0		0.5	0.4	0		0.7	0.2	1	1
	0.5	0.6	TRUE	TRUE	FALSE	0		0.5	0.6	0		0.7	0.3	1	1
	0.4	0.6	TRUE	TRUE	FALSE	0		0.4	0.6	0		0.9	0.8	1
	0.5	0.5	TRUE	TRUE	FALSE	0		0.5	0.5	0
	0.6	0.5	TRUE	TRUE	FALSE	0		0.6	0.5	0
	0.3	0.5	FALSE	TRUE	FALSE	0		0.3	0.5	0
	0.6	0.5	TRUE	TRUE	FALSE	0		0.6	0.5	0
	0.5	0.3	TRUE	FALSE	FALSE	0		0.5	0.3	0
	0.5	0.6	TRUE	TRUE	FALSE	0		0.5	0.6	0
	0.5	0.4	TRUE	TRUE	FALSE	0		0.5	0.4	0
	0.4	0.6	TRUE	TRUE	FALSE	0		0.4	0.6	0
	0.5	0.6	TRUE	TRUE	FALSE	0		0.5	0.6	0
	0.5	0.5	TRUE	TRUE	FALSE	0		0.5	0.5	0
	0.3	0.6	FALSE	TRUE	FALSE	0		0.3	0.6	0
	0.3	0.7	FALSE	FALSE	TRUE	1		0.3	0.7	1
	0.3	0.6	FALSE	TRUE	FALSE	0		0.3	0.6	0
	0.5	0.5	TRUE	TRUE	FALSE	0		0.5	0.5	0
	0.6	0.7	TRUE	FALSE	FALSE	0		0.6	0.7	0
	0.4	0.5	TRUE	TRUE	FALSE	0		0.4	0.5	0
	0.5	0.5	TRUE	TRUE	FALSE	0		0.5	0.5	0
	0.5	0.3	TRUE	FALSE	FALSE	0		0.5	0.3	0
	0.7	0.4	FALSE	TRUE	FALSE	0		0.7	0.4	0
	0.8	0.2	FALSE	FALSE	TRUE	1		0.8	0.2	1
	0.5	0.4	TRUE	TRUE	FALSE	0		0.5	0.4	0
	0.9	0.3	FALSE	FALSE	TRUE	1		0.9	0.3	1
	0.5	0.3	TRUE	FALSE	FALSE	0		0.5	0.3	0
	0.4	0.4	TRUE	TRUE	FALSE	0		0.4	0.4	0
	0.6	0.6	TRUE	TRUE	FALSE	0		0.6	0.6	0
	0.4	0.6	TRUE	TRUE	FALSE	0		0.4	0.6	0
	0.7	0.4	FALSE	TRUE	FALSE	0		0.7	0.4	0
	0.4	0.6	TRUE	TRUE	FALSE	0		0.4	0.6	0
	0.6	0.6	TRUE	TRUE	FALSE	0		0.6	0.6	0
	0.5	0.2	TRUE	FALSE	FALSE	0		0.5	0.2	0
	0.4	0.6	TRUE	TRUE	FALSE	0		0.4	0.6	0
	0.7	0.4	FALSE	TRUE	FALSE	0		0.7	0.4	0
	0.4	0.4	TRUE	TRUE	FALSE	0		0.4	0.4	0
	0.7	0.4	FALSE	TRUE	FALSE	0		0.7	0.4	0
	0.4	0.1	TRUE	FALSE	FALSE	0		0.4	0.1	0
	0.4	0.5	TRUE	TRUE	FALSE	0		0.4	0.5	0
	0.3	0.6	FALSE	TRUE	FALSE	0		0.3	0.6	0
	0.7	0.5	FALSE	TRUE	FALSE	0		0.7	0.5	0
	0.8	0.4	FALSE	TRUE	FALSE	0		0.8	0.4	0
	0.5	0.8	TRUE	FALSE	FALSE	0		0.5	0.8	0
	0.6	0.3	TRUE	FALSE	FALSE	0		0.6	0.3	0
	0.4	0.4	TRUE	TRUE	FALSE	0		0.4	0.4	0
	0.6	0.8	TRUE	FALSE	FALSE	0		0.6	0.8	0
	0.2	0.7	FALSE	FALSE	TRUE	1		0.2	0.7	1
	0.7	0.8	FALSE	FALSE	TRUE	1		0.7	0.8	1
	0.6	0.4	TRUE	TRUE	FALSE	0		0.6	0.4	0
	0.5	0.4	TRUE	TRUE	FALSE	0		0.5	0.4	0
	0.5	0.5	TRUE	TRUE	FALSE	0		0.5	0.5	0
	0.4	0.7	TRUE	FALSE	FALSE	0		0.4	0.7	0
	0.4	0.4	TRUE	TRUE	FALSE	0		0.4	0.4	0
	0.4	0.6	TRUE	TRUE	FALSE	0		0.4	0.6	0
	0.7	0.7	FALSE	FALSE	TRUE	1		0.7	0.7	1
	0.5	0.8	TRUE	FALSE	FALSE	0		0.5	0.8	0
	0.5	0.5	TRUE	TRUE	FALSE	0		0.5	0.5	0
	0.2	0.7	FALSE	FALSE	TRUE	1		0.2	0.7	1
	0.6	0.5	TRUE	TRUE	FALSE	0		0.6	0.5	0
	0.6	0.7	TRUE	FALSE	FALSE	0		0.6	0.7	0
	0.6	0.7	TRUE	FALSE	FALSE	0		0.6	0.7	0
	0.5	0.4	TRUE	TRUE	FALSE	0		0.5	0.4	0
	0.5	0.4	TRUE	TRUE	FALSE	0		0.5	0.4	0
	0.7	0.5	FALSE	TRUE	FALSE	0		0.7	0.5	0
	0.3	0.8	FALSE	FALSE	TRUE	1		0.3	0.8	1
	0.8	0	FALSE	FALSE	TRUE	1		0.8	0	1
	0.5	0.5	TRUE	TRUE	FALSE	0		0.5	0.5	0
	0.8	0.5	FALSE	TRUE	FALSE	0		0.8	0.5	0
	0.4	0.3	TRUE	FALSE	FALSE	0		0.4	0.3	0
	0.5	0.6	TRUE	TRUE	FALSE	0		0.5	0.6	0
	0.2	0.4	FALSE	TRUE	FALSE	0		0.2	0.4	0
	0.6	0.4	TRUE	TRUE	FALSE	0		0.6	0.4	0
	0.4	0.5	TRUE	TRUE	FALSE	0		0.4	0.5	0
	0.6	0.5	TRUE	TRUE	FALSE	0		0.6	0.5	0
	0.6	0.3	TRUE	FALSE	FALSE	0		0.6	0.3	0
	0.4	0.4	TRUE	TRUE	FALSE	0		0.4	0.4	0
	0.5	0.6	TRUE	TRUE	FALSE	0		0.5	0.6	0
	0.8	0.2	FALSE	FALSE	TRUE	1		0.8	0.2	1
	0.6	0.3	TRUE	FALSE	FALSE	0		0.6	0.3	0
	0.5	0.3	TRUE	FALSE	FALSE	0		0.5	0.3	0
	0.4	0.7	TRUE	FALSE	FALSE	0		0.4	0.7	0
	0.5	0.3	TRUE	FALSE	FALSE	0		0.5	0.3	0
	0.6	0.6	TRUE	TRUE	FALSE	0		0.6	0.6	0
	0.3	0.6	FALSE	TRUE	FALSE	0		0.3	0.6	0
	0.5	0.5	TRUE	TRUE	FALSE	0		0.5	0.5	0
	0.5	0.3	TRUE	FALSE	FALSE	0		0.5	0.3	0
	0.7	0.5	FALSE	TRUE	FALSE	0		0.7	0.5	0
	0.6	0.6	TRUE	TRUE	FALSE	0		0.6	0.6	0
	0.6	0.5	TRUE	TRUE	FALSE	0		0.6	0.5	0
	0.6	0.6	TRUE	TRUE	FALSE	0		0.6	0.6	0
	0.3	0.7	FALSE	FALSE	TRUE	1		0.3	0.7	1
	0.7	0.5	FALSE	TRUE	FALSE	0		0.7	0.5	0
	0.4	0.2	TRUE	FALSE	FALSE	0		0.4	0.2	0
	0.4	0.8	TRUE	FALSE	FALSE	0		0.4	0.8	0
	0.4	0.7	TRUE	FALSE	FALSE	0		0.4	0.7	0
	0.5	0.5	TRUE	TRUE	FALSE	0		0.5	0.5	0
	0.6	0.8	TRUE	FALSE	FALSE	0		0.6	0.8	0
	0.4	0.4	TRUE	TRUE	FALSE	0		0.4	0.4	0
	0.4	0.4	TRUE	TRUE	FALSE	0		0.4	0.4	0
	0.5	0.3	TRUE	FALSE	FALSE	0		0.5	0.3	0
	0.5	0.3	TRUE	FALSE	FALSE	0		0.5	0.3	0
	0.5	0.8	TRUE	FALSE	FALSE	0		0.5	0.8	0
	0.6	0.4	TRUE	TRUE	FALSE	0		0.6	0.4	0
	0.5	0.7	TRUE	FALSE	FALSE	0		0.5	0.7	0
	0.6	0.4	TRUE	TRUE	FALSE	0		0.6	0.4	0
	0.5	0.4	TRUE	TRUE	FALSE	0		0.5	0.4	0
	0.3	0.2	FALSE	FALSE	TRUE	1		0.3	0.2	1
	0.2	0.5	FALSE	TRUE	FALSE	0		0.2	0.5	0
	0.5	0.3	TRUE	FALSE	FALSE	0		0.5	0.3	0
	0.6	0.4	TRUE	TRUE	FALSE	0		0.6	0.4	0
	0.6	0.3	TRUE	FALSE	FALSE	0		0.6	0.3	0
	0.6	0.3	TRUE	FALSE	FALSE	0		0.6	0.3	0
	0.4	0.4	TRUE	TRUE	FALSE	0		0.4	0.4	0
	0.3	0.3	FALSE	FALSE	TRUE	1		0.3	0.3	1
	0.6	0.2	TRUE	FALSE	FALSE	0		0.6	0.2	0
	0.7	0.7	FALSE	FALSE	TRUE	1		0.7	0.7	1
	0.7	0.2	FALSE	FALSE	TRUE	1		0.7	0.2	1
	0.4	0.4	TRUE	TRUE	FALSE	0		0.4	0.4	0
	0.6	0.6	TRUE	TRUE	FALSE	0		0.6	0.6	0
	0.7	0.6	FALSE	TRUE	FALSE	0		0.7	0.6	0
	0.5	0.5	TRUE	TRUE	FALSE	0		0.5	0.5	0
	0.3	0.5	FALSE	TRUE	FALSE	0		0.3	0.5	0
	0.3	0.4	FALSE	TRUE	FALSE	0		0.3	0.4	0
	0.3	0.6	FALSE	TRUE	FALSE	0		0.3	0.6	0
	0.3	0.5	FALSE	TRUE	FALSE	0		0.3	0.5	0
	0.6	0.6	TRUE	TRUE	FALSE	0		0.6	0.6	0
	0.3	0.4	FALSE	TRUE	FALSE	0		0.3	0.4	0
	0.5	0.6	TRUE	TRUE	FALSE	0		0.5	0.6	0
	0.8	0.4	FALSE	TRUE	FALSE	0		0.8	0.4	0
	0.4	0.6	TRUE	TRUE	FALSE	0		0.4	0.6	0
	0.4	0.5	TRUE	TRUE	FALSE	0		0.4	0.5	0
	0.7	0.1	FALSE	FALSE	TRUE	1		0.7	0.1	1
	0.4	0.5	TRUE	TRUE	FALSE	0		0.4	0.5	0
	0.2	0.9	FALSE	FALSE	TRUE	1		0.2	0.9	1
	0.5	0.4	TRUE	TRUE	FALSE	0		0.5	0.4	0
	0.6	0.8	TRUE	FALSE	FALSE	0		0.6	0.8	0
	0.7	0.6	FALSE	TRUE	FALSE	0		0.7	0.6	0
	0.5	0.3	TRUE	FALSE	FALSE	0		0.5	0.3	0
	0.7	0.4	FALSE	TRUE	FALSE	0		0.7	0.4	0
	0.4	0.9	TRUE	FALSE	FALSE	0		0.4	0.9	0
	0.5	0.6	TRUE	TRUE	FALSE	0		0.5	0.6	0
	0.4	0.7	TRUE	FALSE	FALSE	0		0.4	0.7	0
	0.4	0.5	TRUE	TRUE	FALSE	0		0.4	0.5	0
	0.8	0.3	FALSE	FALSE	TRUE	1		0.8	0.3	1
	0.5	0.7	TRUE	FALSE	FALSE	0		0.5	0.7	0
	0.4	0.1	TRUE	FALSE	FALSE	0		0.4	0.1	0
	0.4	0.7	TRUE	FALSE	FALSE	0		0.4	0.7	0
	0.3	0.6	FALSE	TRUE	FALSE	0		0.3	0.6	0
	0.7	0.5	FALSE	TRUE	FALSE	0		0.7	0.5	0
	0.6	0.4	TRUE	TRUE	FALSE	0		0.6	0.4	0
	0.4	0.6	TRUE	TRUE	FALSE	0		0.4	0.6	0
	0.6	0.5	TRUE	TRUE	FALSE	0		0.6	0.5	0
	0.5	0.7	TRUE	FALSE	FALSE	0		0.5	0.7	0
	1	0.5	FALSE	TRUE	FALSE	0		1	0.5	0
	0.7	0.8	FALSE	FALSE	TRUE	1		0.7	0.8	1
	0.7	0.6	FALSE	TRUE	FALSE	0		0.7	0.6	0
	0.7	0.5	FALSE	TRUE	FALSE	0		0.7	0.5	0
	0.5	0.6	TRUE	TRUE	FALSE	0		0.5	0.6	0
	0.4	0.7	TRUE	FALSE	FALSE	0		0.4	0.7	0
	0.3	0.4	FALSE	TRUE	FALSE	0		0.3	0.4	0
	0.5	0.3	TRUE	FALSE	FALSE	0		0.5	0.3	0
	0.4	1	TRUE	FALSE	FALSE	0		0.4	1	0
	0.2	0.7	FALSE	FALSE	TRUE	1		0.2	0.7	1
	0.6	0.5	TRUE	TRUE	FALSE	0		0.6	0.5	0
	0.6	0.7	TRUE	FALSE	FALSE	0		0.6	0.7	0
	0.5	0.3	TRUE	FALSE	FALSE	0		0.5	0.3	0
	0.6	0.5	TRUE	TRUE	FALSE	0		0.6	0.5	0
	0.1	0.5	FALSE	TRUE	FALSE	0		0.1	0.5	0
	0.6	0.5	TRUE	TRUE	FALSE	0		0.6	0.5	0
	1	0.6	FALSE	TRUE	FALSE	0		1	0.6	0
	0.4	0.4	TRUE	TRUE	FALSE	0		0.4	0.4	0
	0.3	0.5	FALSE	TRUE	FALSE	0		0.3	0.5	0
	0.4	0.2	TRUE	FALSE	FALSE	0		0.4	0.2	0
	0.4	0.6	TRUE	TRUE	FALSE	0		0.4	0.6	0
	0.6	0.4	TRUE	TRUE	FALSE	0		0.6	0.4	0
	0.5	0.6	TRUE	TRUE	FALSE	0		0.5	0.6	0
	0.5	0.5	TRUE	TRUE	FALSE	0		0.5	0.5	0
	0.2	0.5	FALSE	TRUE	FALSE	0		0.2	0.5	0
	0.7	0.5	FALSE	TRUE	FALSE	0		0.7	0.5	0
	0.3	0.7	FALSE	FALSE	TRUE	1		0.3	0.7	1
	0.5	0.2	TRUE	FALSE	FALSE	0		0.5	0.2	0
	0.5	0.6	TRUE	TRUE	FALSE	0		0.5	0.6	0
	0.3	0.8	FALSE	FALSE	TRUE	1		0.3	0.8	1
	0.5	0.4	TRUE	TRUE	FALSE	0		0.5	0.4	0
	0.6	0.4	TRUE	TRUE	FALSE	0		0.6	0.4	0
	0.4	0.5	TRUE	TRUE	FALSE	0		0.4	0.5	0
	0.7	0.3	FALSE	FALSE	TRUE	1		0.7	0.3	1
	0.5	0.4	TRUE	TRUE	FALSE	0		0.5	0.4	0
	0.7	0.5	FALSE	TRUE	FALSE	0		0.7	0.5	0
	0.7	0.5	FALSE	TRUE	FALSE	0		0.7	0.5	0
	0.2	0.5	FALSE	TRUE	FALSE	0		0.2	0.5	0
	0.2	0.5	FALSE	TRUE	FALSE	0		0.2	0.5	0
	0.4	0.7	TRUE	FALSE	FALSE	0		0.4	0.7	0
	0.6	0.5	TRUE	TRUE	FALSE	0		0.6	0.5	0
	0.5	0.4	TRUE	TRUE	FALSE	0		0.5	0.4	0
	0.7	0.7	FALSE	FALSE	TRUE	1		0.7	0.7	1
	0.5	0.5	TRUE	TRUE	FALSE	0		0.5	0.5	0
	0.6	0.4	TRUE	TRUE	FALSE	0		0.6	0.4	0
	0.8	0.5	FALSE	TRUE	FALSE	0		0.8	0.5	0
	0.5	0.5	TRUE	TRUE	FALSE	0		0.5	0.5	0
	0.3	0.2	FALSE	FALSE	TRUE	1		0.3	0.2	1
	0.4	0.6	TRUE	TRUE	FALSE	0		0.4	0.6	0
	0.8	0.2	FALSE	FALSE	TRUE	1		0.8	0.2	1
	0.4	0.6	TRUE	TRUE	FALSE	0		0.4	0.6	0
	0.5	0.5	TRUE	TRUE	FALSE	0		0.5	0.5	0
	0.3	0.6	FALSE	TRUE	FALSE	0		0.3	0.6	0
	0.3	0.5	FALSE	TRUE	FALSE	0		0.3	0.5	0
	0.4	0.6	TRUE	TRUE	FALSE	0		0.4	0.6	0
	0.5	0.3	TRUE	FALSE	FALSE	0		0.5	0.3	0
	0.4	0.6	TRUE	TRUE	FALSE	0		0.4	0.6	0
	0.7	0.5	FALSE	TRUE	FALSE	0		0.7	0.5	0
	0.4	0.5	TRUE	TRUE	FALSE	0		0.4	0.5	0
	0.5	0.7	TRUE	FALSE	FALSE	0		0.5	0.7	0
	0.3	0.5	FALSE	TRUE	FALSE	0		0.3	0.5	0
	0.5	0.3	TRUE	FALSE	FALSE	0		0.5	0.3	0
	0.4	0.1	TRUE	FALSE	FALSE	0		0.4	0.1	0
	0.6	0.6	TRUE	TRUE	FALSE	0		0.6	0.6	0
	0.3	0.7	FALSE	FALSE	TRUE	1		0.3	0.7	1
	0.4	0.2	TRUE	FALSE	FALSE	0		0.4	0.2	0
	0.7	0.4	FALSE	TRUE	FALSE	0		0.7	0.4	0
	0.6	0.6	TRUE	TRUE	FALSE	0		0.6	0.6	0
	0.7	0.7	FALSE	FALSE	TRUE	1		0.7	0.7	1
	0.5	0.8	TRUE	FALSE	FALSE	0		0.5	0.8	0
	0.3	0.3	FALSE	FALSE	TRUE	1		0.3	0.3	1
	0.5	0.9	TRUE	FALSE	FALSE	0		0.5	0.9	0
	0.4	0.2	TRUE	FALSE	FALSE	0		0.4	0.2	0
	0.5	0.6	TRUE	TRUE	FALSE	0		0.5	0.6	0
	0.5	0.6	TRUE	TRUE	FALSE	0		0.5	0.6	0
	0.3	0.6	FALSE	TRUE	FALSE	0		0.3	0.6	0
	0.5	0.5	TRUE	TRUE	FALSE	0		0.5	0.5	0
	0.7	0.6	FALSE	TRUE	FALSE	0		0.7	0.6	0
	0.4	0.5	TRUE	TRUE	FALSE	0		0.4	0.5	0
	0.3	0.6	FALSE	TRUE	FALSE	0		0.3	0.6	0
	0.3	0.5	FALSE	TRUE	FALSE	0		0.3	0.5	0
	0.5	0.5	TRUE	TRUE	FALSE	0		0.5	0.5	0
	0.4	0.4	TRUE	TRUE	FALSE	0		0.4	0.4	0
	0.4	0.4	TRUE	TRUE	FALSE	0		0.4	0.4	0
	0.4	0.5	TRUE	TRUE	FALSE	0		0.4	0.5	0
	0.5	0.6	TRUE	TRUE	FALSE	0		0.5	0.6	0
	0.6	0.7	TRUE	FALSE	FALSE	0		0.6	0.7	0
	0.5	0.5	TRUE	TRUE	FALSE	0		0.5	0.5	0
	0.5	0.7	TRUE	FALSE	FALSE	0		0.5	0.7	0
	0.5	0.6	TRUE	TRUE	FALSE	0		0.5	0.6	0
	0.5	0.6	TRUE	TRUE	FALSE	0		0.5	0.6	0
	0.7	0.7	FALSE	FALSE	TRUE	1		0.7	0.7	1
	0.5	0.5	TRUE	TRUE	FALSE	0		0.5	0.5	0
	0.5	0.4	TRUE	TRUE	FALSE	0		0.5	0.4	0
	0.7	0.3	FALSE	FALSE	TRUE	1		0.7	0.3	1
	0.4	0.7	TRUE	FALSE	FALSE	0		0.4	0.7	0
	0.4	0.4	TRUE	TRUE	FALSE	0		0.4	0.4	0
	0.5	0.7	TRUE	FALSE	FALSE	0		0.5	0.7	0
	0.7	0.3	FALSE	FALSE	TRUE	1		0.7	0.3	1
	0.4	0.7	TRUE	FALSE	FALSE	0		0.4	0.7	0
	0.5	0.5	TRUE	TRUE	FALSE	0		0.5	0.5	0
	0.6	0.2	TRUE	FALSE	FALSE	0		0.6	0.2	0
	0.4	0.5	TRUE	TRUE	FALSE	0		0.4	0.5	0
	0.8	0.4	FALSE	TRUE	FALSE	0		0.8	0.4	0
	0.5	0.7	TRUE	FALSE	FALSE	0		0.5	0.7	0
	0.5	0.4	TRUE	TRUE	FALSE	0		0.5	0.4	0
	0.6	0.6	TRUE	TRUE	FALSE	0		0.6	0.6	0
	0.8	0.4	FALSE	TRUE	FALSE	0		0.8	0.4	0
	0.8	0.6	FALSE	TRUE	FALSE	0		0.8	0.6	0
	0.6	0.4	TRUE	TRUE	FALSE	0		0.6	0.4	0
	0.7	0.5	FALSE	TRUE	FALSE	0		0.7	0.5	0
	0.4	0.5	TRUE	TRUE	FALSE	0		0.4	0.5	0
	0.5	0.5	TRUE	TRUE	FALSE	0		0.5	0.5	0
	0.4	0.5	TRUE	TRUE	FALSE	0		0.4	0.5	0
	0.1	0.5	FALSE	TRUE	FALSE	0		0.1	0.5	0
	0.6	0.5	TRUE	TRUE	FALSE	0		0.6	0.5	0
	0.4	0.8	TRUE	FALSE	FALSE	0		0.4	0.8	0
	0.4	0.6	TRUE	TRUE	FALSE	0		0.4	0.6	0
	0.6	0.6	TRUE	TRUE	FALSE	0		0.6	0.6	0
	0.3	0.5	FALSE	TRUE	FALSE	0		0.3	0.5	0
	0.7	0.3	FALSE	FALSE	TRUE	1		0.7	0.3	1
	0.4	0.3	TRUE	FALSE	FALSE	0		0.4	0.3	0
	0.4	0.6	TRUE	TRUE	FALSE	0		0.4	0.6	0
	0.6	0.8	TRUE	FALSE	FALSE	0		0.6	0.8	0
	0.5	0.8	TRUE	FALSE	FALSE	0		0.5	0.8	0
	0.2	0.4	FALSE	TRUE	FALSE	0		0.2	0.4	0
	0.5	0.5	TRUE	TRUE	FALSE	0		0.5	0.5	0
	0.5	0.5	TRUE	TRUE	FALSE	0		0.5	0.5	0
	0.4	0.5	TRUE	TRUE	FALSE	0		0.4	0.5	0
	0.3	0.3	FALSE	FALSE	TRUE	1		0.3	0.3	1
	0.5	0.7	TRUE	FALSE	FALSE	0		0.5	0.7	0
	0.3	0.7	FALSE	FALSE	TRUE	1		0.3	0.7	1
	0.5	0.2	TRUE	FALSE	FALSE	0		0.5	0.2	0
	0.6	0.7	TRUE	FALSE	FALSE	0		0.6	0.7	0
	0.2	0.4	FALSE	TRUE	FALSE	0		0.2	0.4	0
	0.4	0.4	TRUE	TRUE	FALSE	0		0.4	0.4	0
	0.7	0.6	FALSE	TRUE	FALSE	0		0.7	0.6	0
	0.5	0.4	TRUE	TRUE	FALSE	0		0.5	0.4	0
	0.4	0.6	TRUE	TRUE	FALSE	0		0.4	0.6	0
	0.6	0.6	TRUE	TRUE	FALSE	0		0.6	0.6	0
	0.5	0.4	TRUE	TRUE	FALSE	0		0.5	0.4	0
	0.3	0.4	FALSE	TRUE	FALSE	0		0.3	0.4	0
	0.5	0.4	TRUE	TRUE	FALSE	0		0.5	0.4	0
	0.5	0.4	TRUE	TRUE	FALSE	0		0.5	0.4	0
	0.6	0.3	TRUE	FALSE	FALSE	0		0.6	0.3	0
	0.3	0.6	FALSE	TRUE	FALSE	0		0.3	0.6	0
	0.5	0.4	TRUE	TRUE	FALSE	0		0.5	0.4	0
	0.1	0.3	FALSE	FALSE	TRUE	1		0.1	0.3	1
	0.6	0.5	TRUE	TRUE	FALSE	0		0.6	0.5	0
	0.5	0.9	TRUE	FALSE	FALSE	0		0.5	0.9	0
	0.4	0.5	TRUE	TRUE	FALSE	0		0.4	0.5	0
	0.3	0.7	FALSE	FALSE	TRUE	1		0.3	0.7	1
	0.4	0.7	TRUE	FALSE	FALSE	0		0.4	0.7	0
	0.3	0.4	FALSE	TRUE	FALSE	0		0.3	0.4	0
	0.8	0.6	FALSE	TRUE	FALSE	0		0.8	0.6	0
	0.5	0.7	TRUE	FALSE	FALSE	0		0.5	0.7	0
	0.4	0.7	TRUE	FALSE	FALSE	0		0.4	0.7	0
	0.4	0.8	TRUE	FALSE	FALSE	0		0.4	0.8	0
	0.4	0.6	TRUE	TRUE	FALSE	0		0.4	0.6	0
	0.7	0.3	FALSE	FALSE	TRUE	1		0.7	0.3	1
	0.5	0.2	TRUE	FALSE	FALSE	0		0.5	0.2	0
	0.4	0.4	TRUE	TRUE	FALSE	0		0.4	0.4	0
	0.5	0.6	TRUE	TRUE	FALSE	0		0.5	0.6	0
	0.4	0.3	TRUE	FALSE	FALSE	0		0.4	0.3	0
	0.8	0.5	FALSE	TRUE	FALSE	0		0.8	0.5	0
	0.7	0.7	FALSE	FALSE	TRUE	1		0.7	0.7	1
	0.6	0.5	TRUE	TRUE	FALSE	0		0.6	0.5	0
	0.7	0.5	FALSE	TRUE	FALSE	0		0.7	0.5	0
	0.5	0.4	TRUE	TRUE	FALSE	0		0.5	0.4	0
	0.5	0.2	TRUE	FALSE	FALSE	0		0.5	0.2	0
	0.4	0.1	TRUE	FALSE	FALSE	0		0.4	0.1	0
	0.3	0.3	FALSE	FALSE	TRUE	1		0.3	0.3	1
	0.5	0.1	TRUE	FALSE	FALSE	0		0.5	0.1	0
	0.3	0.7	FALSE	FALSE	TRUE	1		0.3	0.7	1
	0.3	0.6	FALSE	TRUE	FALSE	0		0.3	0.6	0
	0.5	0.8	TRUE	FALSE	FALSE	0		0.5	0.8	0
	0.2	0.7	FALSE	FALSE	TRUE	1		0.2	0.7	1
	0.4	0.3	TRUE	FALSE	FALSE	0		0.4	0.3	0
	0.6	0.4	TRUE	TRUE	FALSE	0		0.6	0.4	0
	0.5	0.3	TRUE	FALSE	FALSE	0		0.5	0.3	0
	0.5	0.6	TRUE	TRUE	FALSE	0		0.5	0.6	0
	0.4	0.3	TRUE	FALSE	FALSE	0		0.4	0.3	0
	0.4	0.7	TRUE	FALSE	FALSE	0		0.4	0.7	0
	0.7	0.9	FALSE	FALSE	TRUE	1		0.7	0.9	1
	0.7	0.4	FALSE	TRUE	FALSE	0		0.7	0.4	0
	0.6	0.5	TRUE	TRUE	FALSE	0		0.6	0.5	0
	0.2	0.6	FALSE	TRUE	FALSE	0		0.2	0.6	0
	0.5	0.6	TRUE	TRUE	FALSE	0		0.5	0.6	0
	0.4	0.8	TRUE	FALSE	FALSE	0		0.4	0.8	0
	0.5	0.3	TRUE	FALSE	FALSE	0		0.5	0.3	0
	0.4	0.8	TRUE	FALSE	FALSE	0		0.4	0.8	0
	0.5	0.2	TRUE	FALSE	FALSE	0		0.5	0.2	0
	0.5	0.4	TRUE	TRUE	FALSE	0		0.5	0.4	0
	0.6	0.6	TRUE	TRUE	FALSE	0		0.6	0.6	0
	0.5	0.1	TRUE	FALSE	FALSE	0		0.5	0.1	0
	0.3	0.5	FALSE	TRUE	FALSE	0		0.3	0.5	0
	0.3	0.6	FALSE	TRUE	FALSE	0		0.3	0.6	0
	0.8	0.5	FALSE	TRUE	FALSE	0		0.8	0.5	0
	0.4	0.4	TRUE	TRUE	FALSE	0		0.4	0.4	0
	0.5	0.7	TRUE	FALSE	FALSE	0		0.5	0.7	0
	0.3	0.5	FALSE	TRUE	FALSE	0		0.3	0.5	0
	0.5	0.3	TRUE	FALSE	FALSE	0		0.5	0.3	0
	0.2	0.3	FALSE	FALSE	TRUE	1		0.2	0.3	1
	0.3	0.1	FALSE	FALSE	TRUE	1		0.3	0.1	1
	0.6	0.6	TRUE	TRUE	FALSE	0		0.6	0.6	0
	0.4	0.6	TRUE	TRUE	FALSE	0		0.4	0.6	0
	0.9	0.3	FALSE	FALSE	TRUE	1		0.9	0.3	1
	0.5	0.4	TRUE	TRUE	FALSE	0		0.5	0.4	0
	0.5	0.6	TRUE	TRUE	FALSE	0		0.5	0.6	0
	0.5	0.5	TRUE	TRUE	FALSE	0		0.5	0.5	0
	0.6	0.2	TRUE	FALSE	FALSE	0		0.6	0.2	0
	0.4	0.5	TRUE	TRUE	FALSE	0		0.4	0.5	0
	0.6	0.7	TRUE	FALSE	FALSE	0		0.6	0.7	0
	0.4	0.8	TRUE	FALSE	FALSE	0		0.4	0.8	0
	0.4	0.5	TRUE	TRUE	FALSE	0		0.4	0.5	0
	0.8	0.4	FALSE	TRUE	FALSE	0		0.8	0.4	0
	0.5	0.4	TRUE	TRUE	FALSE	0		0.5	0.4	0
	0.3	0.4	FALSE	TRUE	FALSE	0		0.3	0.4	0
	0.4	0.5	TRUE	TRUE	FALSE	0		0.4	0.5	0
	0.4	0.6	TRUE	TRUE	FALSE	0		0.4	0.6	0
	0.6	0.5	TRUE	TRUE	FALSE	0		0.6	0.5	0
	0.4	0.5	TRUE	TRUE	FALSE	0		0.4	0.5	0
	0.4	0.9	TRUE	FALSE	FALSE	0		0.4	0.9	0
	0.7	0.5	FALSE	TRUE	FALSE	0		0.7	0.5	0
	0.4	0.4	TRUE	TRUE	FALSE	0		0.4	0.4	0
	0.5	0.4	TRUE	TRUE	FALSE	0		0.5	0.4	0
	0.4	0.5	TRUE	TRUE	FALSE	0		0.4	0.5	0
	0.4	0.4	TRUE	TRUE	FALSE	0		0.4	0.4	0
	0.5	0.4	TRUE	TRUE	FALSE	0		0.5	0.4	0
	0.6	0.8	TRUE	FALSE	FALSE	0		0.6	0.8	0
	0.6	0.3	TRUE	FALSE	FALSE	0		0.6	0.3	0
	0.4	0.7	TRUE	FALSE	FALSE	0		0.4	0.7	0
	0.6	0.4	TRUE	TRUE	FALSE	0		0.6	0.4	0
	0.5	0.5	TRUE	TRUE	FALSE	0		0.5	0.5	0
	0.3	0.5	FALSE	TRUE	FALSE	0		0.3	0.5	0
	0.4	0.8	TRUE	FALSE	FALSE	0		0.4	0.8	0
	0.7	0.4	FALSE	TRUE	FALSE	0		0.7	0.4	0
	0.6	0.3	TRUE	FALSE	FALSE	0		0.6	0.3	0
	0.4	0.6	TRUE	TRUE	FALSE	0		0.4	0.6	0
	0.3	0.5	FALSE	TRUE	FALSE	0		0.3	0.5	0
	0.5	0.5	TRUE	TRUE	FALSE	0		0.5	0.5	0
	0.7	0.7	FALSE	FALSE	TRUE	1		0.7	0.7	1
	0.3	0.5	FALSE	TRUE	FALSE	0		0.3	0.5	0
	0.3	0.4	FALSE	TRUE	FALSE	0		0.3	0.4	0
	0.5	0.4	TRUE	TRUE	FALSE	0		0.5	0.4	0
	0.7	0.3	FALSE	FALSE	TRUE	1		0.7	0.3	1
	0.8	0.6	FALSE	TRUE	FALSE	0		0.8	0.6	0
	0.6	0.7	TRUE	FALSE	FALSE	0		0.6	0.7	0
	0.7	0.6	FALSE	TRUE	FALSE	0		0.7	0.6	0
	0.6	0.6	TRUE	TRUE	FALSE	0		0.6	0.6	0
	0.3	0.4	FALSE	TRUE	FALSE	0		0.3	0.4	0
	0.7	0.4	FALSE	TRUE	FALSE	0		0.7	0.4	0
	0.6	0.5	TRUE	TRUE	FALSE	0		0.6	0.5	0
	0.3	0.6	FALSE	TRUE	FALSE	0		0.3	0.6	0
	0.3	0.7	FALSE	FALSE	TRUE	1		0.3	0.7	1
	0.5	0.7	TRUE	FALSE	FALSE	0		0.5	0.7	0
	0.6	0.4	TRUE	TRUE	FALSE	0		0.6	0.4	0
	0.7	0.4	FALSE	TRUE	FALSE	0		0.7	0.4	0
	0.6	0.3	TRUE	FALSE	FALSE	0		0.6	0.3	0
	0.6	0.7	TRUE	FALSE	FALSE	0		0.6	0.7	0
	0.8	0.3	FALSE	FALSE	TRUE	1		0.8	0.3	1
	0.5	0.6	TRUE	TRUE	FALSE	0		0.5	0.6	0
	0.8	0.3	FALSE	FALSE	TRUE	1		0.8	0.3	1
	0.4	0.8	TRUE	FALSE	FALSE	0		0.4	0.8	0
	0.3	0.3	FALSE	FALSE	TRUE	1		0.3	0.3	1
	0.3	0.8	FALSE	FALSE	TRUE	1		0.3	0.8	1
	0.7	0.5	FALSE	TRUE	FALSE	0		0.7	0.5	0
	0.5	0.3	TRUE	FALSE	FALSE	0		0.5	0.3	0
	0.5	0.2	TRUE	FALSE	FALSE	0		0.5	0.2	0
	0.4	0.6	TRUE	TRUE	FALSE	0		0.4	0.6	0
	0.5	0.7	TRUE	FALSE	FALSE	0		0.5	0.7	0
	0.5	0.6	TRUE	TRUE	FALSE	0		0.5	0.6	0
	0.4	0.6	TRUE	TRUE	FALSE	0		0.4	0.6	0
	0.2	0.7	FALSE	FALSE	TRUE	1		0.2	0.7	1
	0.2	0.4	FALSE	TRUE	FALSE	0		0.2	0.4	0
	0.3	0.6	FALSE	TRUE	FALSE	0		0.3	0.6	0
	0.7	0.3	FALSE	FALSE	TRUE	1		0.7	0.3	1
	0.7	0.3	FALSE	FALSE	TRUE	1		0.7	0.3	1
	0.5	0.8	TRUE	FALSE	FALSE	0		0.5	0.8	0
	0.3	0.7	FALSE	FALSE	TRUE	1		0.3	0.7	1
	0.4	0.7	TRUE	FALSE	FALSE	0		0.4	0.7	0
	0.7	0.4	FALSE	TRUE	FALSE	0		0.7	0.4	0
	0.5	0.4	TRUE	TRUE	FALSE	0		0.5	0.4	0
	0.4	0.4	TRUE	TRUE	FALSE	0		0.4	0.4	0
	0.5	0.5	TRUE	TRUE	FALSE	0		0.5	0.5	0
	0.5	0.5	TRUE	TRUE	FALSE	0		0.5	0.5	0
	0.3	0.5	FALSE	TRUE	FALSE	0		0.3	0.5	0
	0.7	0.3	FALSE	FALSE	TRUE	1		0.7	0.3	1
	0.6	0.3	TRUE	FALSE	FALSE	0		0.6	0.3	0
	0.4	0.5	TRUE	TRUE	FALSE	0		0.4	0.5	0
	0.6	0.4	TRUE	TRUE	FALSE	0		0.6	0.4	0
	0.5	0.6	TRUE	TRUE	FALSE	0		0.5	0.6	0
	0.5	0.3	TRUE	FALSE	FALSE	0		0.5	0.3	0
	0.5	0.4	TRUE	TRUE	FALSE	0		0.5	0.4	0
	0.7	0.3	FALSE	FALSE	TRUE	1		0.7	0.3	1
	0.6	0.6	TRUE	TRUE	FALSE	0		0.6	0.6	0
	0.5	0.3	TRUE	FALSE	FALSE	0		0.5	0.3	0
	0.6	0.5	TRUE	TRUE	FALSE	0		0.6	0.5	0
	0.5	0.7	TRUE	FALSE	FALSE	0		0.5	0.7	0
	0.6	0.3	TRUE	FALSE	FALSE	0		0.6	0.3	0
	0.7	0.3	FALSE	FALSE	TRUE	1		0.7	0.3	1
	0.5	0.5	TRUE	TRUE	FALSE	0		0.5	0.5	0
	0.2	0.5	FALSE	TRUE	FALSE	0		0.2	0.5	0
	0.2	0.7	FALSE	FALSE	TRUE	1		0.2	0.7	1
	0.5	0.5	TRUE	TRUE	FALSE	0		0.5	0.5	0
	0.4	0.5	TRUE	TRUE	FALSE	0		0.4	0.5	0
	0.8	0.2	FALSE	FALSE	TRUE	1		0.8	0.2	1
	0.5	0.3	TRUE	FALSE	FALSE	0		0.5	0.3	0
	0.5	0.6	TRUE	TRUE	FALSE	0		0.5	0.6	0
	0.9	0.5	FALSE	TRUE	FALSE	0		0.9	0.5	0
	0.6	0.4	TRUE	TRUE	FALSE	0		0.6	0.4	0
	0.4	0.6	TRUE	TRUE	FALSE	0		0.4	0.6	0
	0.5	0.4	TRUE	TRUE	FALSE	0		0.5	0.4	0
	0.7	0.8	FALSE	FALSE	TRUE	1		0.7	0.8	1
	0.7	0.3	FALSE	FALSE	TRUE	1		0.7	0.3	1
	0.3	0.8	FALSE	FALSE	TRUE	1		0.3	0.8	1
	0.3	0.6	FALSE	TRUE	FALSE	0		0.3	0.6	0
	0.5	0.5	TRUE	TRUE	FALSE	0		0.5	0.5	0
	0.4	0.6	TRUE	TRUE	FALSE	0		0.4	0.6	0
	0.3	0.7	FALSE	FALSE	TRUE	1		0.3	0.7	1
	0.4	0.4	TRUE	TRUE	FALSE	0		0.4	0.4	0
	0.6	0.5	TRUE	TRUE	FALSE	0		0.6	0.5	0
	0.7	0.8	FALSE	FALSE	TRUE	1		0.7	0.8	1
	0.5	0.4	TRUE	TRUE	FALSE	0		0.5	0.4	0
	0.6	0.4	TRUE	TRUE	FALSE	0		0.6	0.4	0
	0.4	0.2	TRUE	FALSE	FALSE	0		0.4	0.2	0
	0.4	0.6	TRUE	TRUE	FALSE	0		0.4	0.6	0
	0.6	0.5	TRUE	TRUE	FALSE	0		0.6	0.5	0
	0.7	0.3	FALSE	FALSE	TRUE	1		0.7	0.3	1
	0.5	0.4	TRUE	TRUE	FALSE	0		0.5	0.4	0
	0.6	0.7	TRUE	FALSE	FALSE	0		0.6	0.7	0
	0.5	0.4	TRUE	TRUE	FALSE	0		0.5	0.4	0
	0.7	0.5	FALSE	TRUE	FALSE	0		0.7	0.5	0
	0.7	0.4	FALSE	TRUE	FALSE	0		0.7	0.4	0
	0.4	0.6	TRUE	TRUE	FALSE	0		0.4	0.6	0
	0.4	0.7	TRUE	FALSE	FALSE	0		0.4	0.7	0
	0.4	0.3	TRUE	FALSE	FALSE	0		0.4	0.3	0
	0.6	0.4	TRUE	TRUE	FALSE	0		0.6	0.4	0
	0.4	0.5	TRUE	TRUE	FALSE	0		0.4	0.5	0
	0.3	0.6	FALSE	TRUE	FALSE	0		0.3	0.6	0
	0.2	0.8	FALSE	FALSE	TRUE	1		0.2	0.8	1
	0.6	0.6	TRUE	TRUE	FALSE	0		0.6	0.6	0
	0.6	0.1	TRUE	FALSE	FALSE	0		0.6	0.1	0
	0.4	0.5	TRUE	TRUE	FALSE	0		0.4	0.5	0
	0.4	0.4	TRUE	TRUE	FALSE	0		0.4	0.4	0
	0.5	0.4	TRUE	TRUE	FALSE	0		0.5	0.4	0
	0.5	0.5	TRUE	TRUE	FALSE	0		0.5	0.5	0
	0.6	0.2	TRUE	FALSE	FALSE	0		0.6	0.2	0
	0.6	0.6	TRUE	TRUE	FALSE	0		0.6	0.6	0
	0.6	0.3	TRUE	FALSE	FALSE	0		0.6	0.3	0
	0.7	0.7	FALSE	FALSE	TRUE	1		0.7	0.7	1
	0.5	0.3	TRUE	FALSE	FALSE	0		0.5	0.3	0
	0.3	0.6	FALSE	TRUE	FALSE	0		0.3	0.6	0
	0.3	0.6	FALSE	TRUE	FALSE	0		0.3	0.6	0
	0.5	0.5	TRUE	TRUE	FALSE	0		0.5	0.5	0
	0.4	0.5	TRUE	TRUE	FALSE	0		0.4	0.5	0
	0.8	0.2	FALSE	FALSE	TRUE	1		0.8	0.2	1
	0.5	0.3	TRUE	FALSE	FALSE	0		0.5	0.3	0
	0.5	0.6	TRUE	TRUE	FALSE	0		0.5	0.6	0
	0.9	0.5	FALSE	TRUE	FALSE	0		0.9	0.5	0
	0.6	0.4	TRUE	TRUE	FALSE	0		0.6	0.4	0
	0.4	0.6	TRUE	TRUE	FALSE	0		0.4	0.6	0
	0.5	0.4	TRUE	TRUE	FALSE	0		0.5	0.4	0
	0.7	0.8	FALSE	FALSE	TRUE	1		0.7	0.8	1
	0.7	0.3	FALSE	FALSE	TRUE	1		0.7	0.3	1
	0.3	0.8	FALSE	FALSE	TRUE	1		0.3	0.8	1
	0.3	0.6	FALSE	TRUE	FALSE	0		0.3	0.6	0
	0.5	0.5	TRUE	TRUE	FALSE	0		0.5	0.5	0
	0.4	0.6	TRUE	TRUE	FALSE	0		0.4	0.6	0
	0.3	0.7	FALSE	FALSE	TRUE	1		0.3	0.7	1
	0.4	0.4	TRUE	TRUE	FALSE	0		0.4	0.4	0
	0.6	0.5	TRUE	TRUE	FALSE	0		0.6	0.5	0
	0.7	0.8	FALSE	FALSE	TRUE	1		0.7	0.8	1
	0.5	0.4	TRUE	TRUE	FALSE	0		0.5	0.4	0
	0.6	0.4	TRUE	TRUE	FALSE	0		0.6	0.4	0
	0.4	0.2	TRUE	FALSE	FALSE	0		0.4	0.2	0
	0.4	0.6	TRUE	TRUE	FALSE	0		0.4	0.6	0
	0.6	0.5	TRUE	TRUE	FALSE	0		0.6	0.5	0
	0.7	0.3	FALSE	FALSE	TRUE	1		0.7	0.3	1
	0.5	0.4	TRUE	TRUE	FALSE	0		0.5	0.4	0
	0.6	0.7	TRUE	FALSE	FALSE	0		0.6	0.7	0
	0.5	0.4	TRUE	TRUE	FALSE	0		0.5	0.4	0
	0.7	0.5	FALSE	TRUE	FALSE	0		0.7	0.5	0
	0.7	0.4	FALSE	TRUE	FALSE	0		0.7	0.4	0
	0.4	0.6	TRUE	TRUE	FALSE	0		0.4	0.6	0
	0.4	0.7	TRUE	FALSE	FALSE	0		0.4	0.7	0
	0.4	0.3	TRUE	FALSE	FALSE	0		0.4	0.3	0
	0.6	0.4	TRUE	TRUE	FALSE	0		0.6	0.4	0
	0.4	0.5	TRUE	TRUE	FALSE	0		0.4	0.5	0
	0.3	0.6	FALSE	TRUE	FALSE	0		0.3	0.6	0
	0.2	0.8	FALSE	FALSE	TRUE	1		0.2	0.8	1
	0.6	0.6	TRUE	TRUE	FALSE	0		0.6	0.6	0
	0.6	0.1	TRUE	FALSE	FALSE	0		0.6	0.1	0
	0.4	0.5	TRUE	TRUE	FALSE	0		0.4	0.5	0
	0.4	0.4	TRUE	TRUE	FALSE	0		0.4	0.4	0
	0.5	0.4	TRUE	TRUE	FALSE	0		0.5	0.4	0
	0.5	0.5	TRUE	TRUE	FALSE	0		0.5	0.5	0
	0.6	0.2	TRUE	FALSE	FALSE	0		0.6	0.2	0
	0.6	0.6	TRUE	TRUE	FALSE	0		0.6	0.6	0
	0.6	0.3	TRUE	FALSE	FALSE	0		0.6	0.3	0
	0.7	0.7	FALSE	FALSE	TRUE	1		0.7	0.7	1
	0.5	0.3	TRUE	FALSE	FALSE	0		0.5	0.3	0
	0.3	0.6	FALSE	TRUE	FALSE	0		0.3	0.6	0
	0.3	0.6	FALSE	TRUE	FALSE	0		0.3	0.6	0
	0.4	0.6	TRUE	TRUE	FALSE	0		0.4	0.6	0
	0.8	0.2	FALSE	FALSE	TRUE	1		0.8	0.2	1
	0.5	0.5	TRUE	TRUE	FALSE	0		0.5	0.5	0
	0.2	0.5	FALSE	TRUE	FALSE	0		0.2	0.5	0
	0.6	0.3	TRUE	FALSE	FALSE	0		0.6	0.3	0
	0.8	0.6	FALSE	TRUE	FALSE	0		0.8	0.6	0
	0.3	0.6	FALSE	TRUE	FALSE	0		0.3	0.6	0
	0.6	0.9	TRUE	FALSE	FALSE	0		0.6	0.9	0
	0.7	0.8	FALSE	FALSE	TRUE	1		0.7	0.8	1
	0.4	0.5	TRUE	TRUE	FALSE	0		0.4	0.5	0
	0.5	0.5	TRUE	TRUE	FALSE	0		0.5	0.5	0
	0.2	0.3	FALSE	FALSE	TRUE	1		0.2	0.3	1
	0.3	0.4	FALSE	TRUE	FALSE	0		0.3	0.4	0
	0.2	0.7	FALSE	FALSE	TRUE	1		0.2	0.7	1
	0.4	0.5	TRUE	TRUE	FALSE	0		0.4	0.5	0
	0.4	0.4	TRUE	TRUE	FALSE	0		0.4	0.4	0
	0.4	0.6	TRUE	TRUE	FALSE	0		0.4	0.6	0
	0.3	0.7	FALSE	FALSE	TRUE	1		0.3	0.7	1
	0.5	0.6	TRUE	TRUE	FALSE	0		0.5	0.6	0
	0.5	0.8	TRUE	FALSE	FALSE	0		0.5	0.8	0
	0.6	0.4	TRUE	TRUE	FALSE	0		0.6	0.4	0
	0.5	0.6	TRUE	TRUE	FALSE	0		0.5	0.6	0
	0.6	0.6	TRUE	TRUE	FALSE	0		0.6	0.6	0
	0.6	0.4	TRUE	TRUE	FALSE	0		0.6	0.4	0
	0.4	0.4	TRUE	TRUE	FALSE	0		0.4	0.4	0
	0.6	0.3	TRUE	FALSE	FALSE	0		0.6	0.3	0
	0.4	0.5	TRUE	TRUE	FALSE	0		0.4	0.5	0
	0.5	0.6	TRUE	TRUE	FALSE	0		0.5	0.6	0
	0.3	0.6	FALSE	TRUE	FALSE	0		0.3	0.6	0
	0.5	0.4	TRUE	TRUE	FALSE	0		0.5	0.4	0
	0.8	0.6	FALSE	TRUE	FALSE	0		0.8	0.6	0
	0.7	0.3	FALSE	FALSE	TRUE	1		0.7	0.3	1
	0.3	0.5	FALSE	TRUE	FALSE	0		0.3	0.5	0
	0.6	0.4	TRUE	TRUE	FALSE	0		0.6	0.4	0
	0.6	0.5	TRUE	TRUE	FALSE	0		0.6	0.5	0
	0.5	0.5	TRUE	TRUE	FALSE	0		0.5	0.5	0
	0.4	0.8	TRUE	FALSE	FALSE	0		0.4	0.8	0
	0.1	0.7	FALSE	FALSE	TRUE	1		0.1	0.7	1
	0.5	0.6	TRUE	TRUE	FALSE	0		0.5	0.6	0
	0.6	0.5	TRUE	TRUE	FALSE	0		0.6	0.5	0
	0.5	0.6	TRUE	TRUE	FALSE	0		0.5	0.6	0
	0.8	0.5	FALSE	TRUE	FALSE	0		0.8	0.5	0
	0.3	0.3	FALSE	FALSE	TRUE	1		0.3	0.3	1
	0.5	0.6	TRUE	TRUE	FALSE	0		0.5	0.6	0
	0.2	0.4	FALSE	TRUE	FALSE	0		0.2	0.4	0
	0.3	0.4	FALSE	TRUE	FALSE	0		0.3	0.4	0
	0.4	0.8	TRUE	FALSE	FALSE	0		0.4	0.8	0
	0.5	0.9	TRUE	FALSE	FALSE	0		0.5	0.9	0
	0.6	0.5	TRUE	TRUE	FALSE	0		0.6	0.5	0
	0.3	0.4	FALSE	TRUE	FALSE	0		0.3	0.4	0
	0.5	0.6	TRUE	TRUE	FALSE	0		0.5	0.6	0
	0.5	0.5	TRUE	TRUE	FALSE	0		0.5	0.5	0
	0.4	0.5	TRUE	TRUE	FALSE	0		0.4	0.5	0
	0.6	0.5	TRUE	TRUE	FALSE	0		0.6	0.5	0
	0.4	0.5	TRUE	TRUE	FALSE	0		0.4	0.5	0
	0.6	0.7	TRUE	FALSE	FALSE	0		0.6	0.7	0
	0.4	0.5	TRUE	TRUE	FALSE	0		0.4	0.5	0
	0.6	0.4	TRUE	TRUE	FALSE	0		0.6	0.4	0
	0.7	0.5	FALSE	TRUE	FALSE	0		0.7	0.5	0
	0.6	0.2	TRUE	FALSE	FALSE	0		0.6	0.2	0
	0.6	0.4	TRUE	TRUE	FALSE	0		0.6	0.4	0
	0.5	0.4	TRUE	TRUE	FALSE	0		0.5	0.4	0
	0.2	0.8	FALSE	FALSE	TRUE	1		0.2	0.8	1
	0.7	0.6	FALSE	TRUE	FALSE	0		0.7	0.6	0
	0.6	0.2	TRUE	FALSE	FALSE	0		0.6	0.2	0
	0.6	0.3	TRUE	FALSE	FALSE	0		0.6	0.3	0
	0.5	0.4	TRUE	TRUE	FALSE	0		0.5	0.4	0
	0.3	0.3	FALSE	FALSE	TRUE	1		0.3	0.3	1
	0.5	0.9	TRUE	FALSE	FALSE	0		0.5	0.9	0
	0.8	0.7	FALSE	FALSE	TRUE	1		0.8	0.7	1
	0.7	0.3	FALSE	FALSE	TRUE	1		0.7	0.3	1
	0.6	0.6	TRUE	TRUE	FALSE	0		0.6	0.6	0
	0.4	0.5	TRUE	TRUE	FALSE	0		0.4	0.5	0
	0.5	0.6	TRUE	TRUE	FALSE	0		0.5	0.6	0
	0.5	0.4	TRUE	TRUE	FALSE	0		0.5	0.4	0
	0.5	0.5	TRUE	TRUE	FALSE	0		0.5	0.5	0
	0.2	0.5	FALSE	TRUE	FALSE	0		0.2	0.5	0
	0.5	0.5	TRUE	TRUE	FALSE	0		0.5	0.5	0
	0.6	0.5	TRUE	TRUE	FALSE	0		0.6	0.5	0
	0.4	0.6	TRUE	TRUE	FALSE	0		0.4	0.6	0
	0.2	0.2	FALSE	FALSE	TRUE	1		0.2	0.2	1
	0.6	0.5	TRUE	TRUE	FALSE	0		0.6	0.5	0
	0.6	0.4	TRUE	TRUE	FALSE	0		0.6	0.4	0
	0.8	0.7	FALSE	FALSE	TRUE	1		0.8	0.7	1
	0.5	0.6	TRUE	TRUE	FALSE	0		0.5	0.6	0
	0.5	0.4	TRUE	TRUE	FALSE	0		0.5	0.4	0
	0.4	0.4	TRUE	TRUE	FALSE	0		0.4	0.4	0
	0.9	0.3	FALSE	FALSE	TRUE	1		0.9	0.3	1
	0.4	0.4	TRUE	TRUE	FALSE	0		0.4	0.4	0
	0.4	0.5	TRUE	TRUE	FALSE	0		0.4	0.5	0
	0.3	0.6	FALSE	TRUE	FALSE	0		0.3	0.6	0
	0.3	0.7	FALSE	FALSE	TRUE	1		0.3	0.7	1
	0.3	0.5	FALSE	TRUE	FALSE	0		0.3	0.5	0
	0.8	0.3	FALSE	FALSE	TRUE	1		0.8	0.3	1
	0.6	0.4	TRUE	TRUE	FALSE	0		0.6	0.4	0
	0.5	0.5	TRUE	TRUE	FALSE	0		0.5	0.5	0
	0.3	0.3	FALSE	FALSE	TRUE	1		0.3	0.3	1
	0.5	0.3	TRUE	FALSE	FALSE	0		0.5	0.3	0
	0.4	0.3	TRUE	FALSE	FALSE	0		0.4	0.3	0
	0.4	0.4	TRUE	TRUE	FALSE	0		0.4	0.4	0
	0.7	0.4	FALSE	TRUE	FALSE	0		0.7	0.4	0
	0.6	0.4	TRUE	TRUE	FALSE	0		0.6	0.4	0
	0.9	0.2	FALSE	FALSE	TRUE	1		0.9	0.2	1
	0.6	0.8	TRUE	FALSE	FALSE	0		0.6	0.8	0
	0.4	0.4	TRUE	TRUE	FALSE	0		0.4	0.4	0
	0.7	0.3	FALSE	FALSE	TRUE	1		0.7	0.3	1
	0.4	0.5	TRUE	TRUE	FALSE	0		0.4	0.5	0
	0.3	0.5	FALSE	TRUE	FALSE	0		0.3	0.5	0
	0.5	0.8	TRUE	FALSE	FALSE	0		0.5	0.8	0
	0.3	0.5	FALSE	TRUE	FALSE	0		0.3	0.5	0
	0.5	0.6	TRUE	TRUE	FALSE	0		0.5	0.6	0
	0.5	0.4	TRUE	TRUE	FALSE	0		0.5	0.4	0
	0.4	0.5	TRUE	TRUE	FALSE	0		0.4	0.5	0
	0.5	0.8	TRUE	FALSE	FALSE	0		0.5	0.8	0
	0.6	0.3	TRUE	FALSE	FALSE	0		0.6	0.3	0
	0.6	0.4	TRUE	TRUE	FALSE	0		0.6	0.4	0
	0.7	0.5	FALSE	TRUE	FALSE	0		0.7	0.5	0
	0.4	0.3	TRUE	FALSE	FALSE	0		0.4	0.3	0
	0.3	0.5	FALSE	TRUE	FALSE	0		0.3	0.5	0
	0.4	0.2	TRUE	FALSE	FALSE	0		0.4	0.2	0
	0.5	0.6	TRUE	TRUE	FALSE	0		0.5	0.6	0
	0.3	0.6	FALSE	TRUE	FALSE	0		0.3	0.6	0
	0.5	0.5	TRUE	TRUE	FALSE	0		0.5	0.5	0
	0.5	0.6	TRUE	TRUE	FALSE	0		0.5	0.6	0
	0.4	0.7	TRUE	FALSE	FALSE	0		0.4	0.7	0
	0.2	0.6	FALSE	TRUE	FALSE	0		0.2	0.6	0
	0.6	0.6	TRUE	TRUE	FALSE	0		0.6	0.6	0
	0.5	0.4	TRUE	TRUE	FALSE	0		0.5	0.4	0
	0.5	0.2	TRUE	FALSE	FALSE	0		0.5	0.2	0
	0.5	0.8	TRUE	FALSE	FALSE	0		0.5	0.8	0
	0.3	0.3	FALSE	FALSE	TRUE	1		0.3	0.3	1
	0.4	0.3	TRUE	FALSE	FALSE	0		0.4	0.3	0
	0.5	0.6	TRUE	TRUE	FALSE	0		0.5	0.6	0
	0.6	0.4	TRUE	TRUE	FALSE	0		0.6	0.4	0
	0.5	0.5	TRUE	TRUE	FALSE	0		0.5	0.5	0
	0.4	0.6	TRUE	TRUE	FALSE	0		0.4	0.6	0
	0.5	0.7	TRUE	FALSE	FALSE	0		0.5	0.7	0
	0.5	0.4	TRUE	TRUE	FALSE	0		0.5	0.4	0
	0.2	0.3	FALSE	FALSE	TRUE	1		0.2	0.3	1
	0.6	0.8	TRUE	FALSE	FALSE	0		0.6	0.8	0
	0.8	0.4	FALSE	TRUE	FALSE	0		0.8	0.4	0
	0.6	0.5	TRUE	TRUE	FALSE	0		0.6	0.5	0
	0.6	0.6	TRUE	TRUE	FALSE	0		0.6	0.6	0
	0.7	0.7	FALSE	FALSE	TRUE	1		0.7	0.7	1
	0.6	0.3	TRUE	FALSE	FALSE	0		0.6	0.3	0
	0.4	0.7	TRUE	FALSE	FALSE	0		0.4	0.7	0
	0.8	0.8	FALSE	FALSE	TRUE	1		0.8	0.8	1
	0.7	0.5	FALSE	TRUE	FALSE	0		0.7	0.5	0
	0.4	0.4	TRUE	TRUE	FALSE	0		0.4	0.4	0
	0.4	0.6	TRUE	TRUE	FALSE	0		0.4	0.6	0
	0.7	0.3	FALSE	FALSE	TRUE	1		0.7	0.3	1
	0.5	0.3	TRUE	FALSE	FALSE	0		0.5	0.3	0
	0.5	0.2	TRUE	FALSE	FALSE	0		0.5	0.2	0
	0.4	0.4	TRUE	TRUE	FALSE	0		0.4	0.4	0
	0.7	0.3	FALSE	FALSE	TRUE	1		0.7	0.3	1
	0.4	0.3	TRUE	FALSE	FALSE	0		0.4	0.3	0
	0.3	0.7	FALSE	FALSE	TRUE	1		0.3	0.7	1
	0.3	0.3	FALSE	FALSE	TRUE	1		0.3	0.3	1
	0.5	0.7	TRUE	FALSE	FALSE	0		0.5	0.7	0
	0.8	0.6	FALSE	TRUE	FALSE	0		0.8	0.6	0
	0.5	0.3	TRUE	FALSE	FALSE	0		0.5	0.3	0
	0.6	0.5	TRUE	TRUE	FALSE	0		0.6	0.5	0
	0.4	0.3	TRUE	FALSE	FALSE	0		0.4	0.3	0
	0.5	0.7	TRUE	FALSE	FALSE	0		0.5	0.7	0
	0.3	0.7	FALSE	FALSE	TRUE	1		0.3	0.7	1
	0.6	0.2	TRUE	FALSE	FALSE	0		0.6	0.2	0
	0.4	1	TRUE	FALSE	FALSE	0		0.4	1	0
	0.4	0.4	TRUE	TRUE	FALSE	0		0.4	0.4	0
	0.6	0.4	TRUE	TRUE	FALSE	0		0.6	0.4	0
	0.8	0.4	FALSE	TRUE	FALSE	0		0.8	0.4	0
	0.7	0.5	FALSE	TRUE	FALSE	0		0.7	0.5	0
	0.6	0.5	TRUE	TRUE	FALSE	0		0.6	0.5	0
	0.8	0.5	FALSE	TRUE	FALSE	0		0.8	0.5	0
	0.6	0.3	TRUE	FALSE	FALSE	0		0.6	0.3	0
	0.6	0.6	TRUE	TRUE	FALSE	0		0.6	0.6	0
	0.6	0.6	TRUE	TRUE	FALSE	0		0.6	0.6	0
	0.4	0.4	TRUE	TRUE	FALSE	0		0.4	0.4	0
	0.4	0.3	TRUE	FALSE	FALSE	0		0.4	0.3	0
	0.8	0.2	FALSE	FALSE	TRUE	1		0.8	0.2	1
	0.3	0.3	FALSE	FALSE	TRUE	1		0.3	0.3	1
	0.7	0.3	FALSE	FALSE	TRUE	1		0.7	0.3	1
	0.7	0.4	FALSE	TRUE	FALSE	0		0.7	0.4	0
	0.5	0.8	TRUE	FALSE	FALSE	0		0.5	0.8	0
	0.6	0.4	TRUE	TRUE	FALSE	0		0.6	0.4	0
	0.4	0.5	TRUE	TRUE	FALSE	0		0.4	0.5	0
	0.5	0.6	TRUE	TRUE	FALSE	0		0.5	0.6	0
	0.5	0.4	TRUE	TRUE	FALSE	0		0.5	0.4	0
	0.4	0.4	TRUE	TRUE	FALSE	0		0.4	0.4	0
	0.8	0.4	FALSE	TRUE	FALSE	0		0.8	0.4	0
	0.6	0.4	TRUE	TRUE	FALSE	0		0.6	0.4	0
	0.5	0.4	TRUE	TRUE	FALSE	0		0.5	0.4	0
	0.6	0.7	TRUE	FALSE	FALSE	0		0.6	0.7	0
	0.5	0.5	TRUE	TRUE	FALSE	0		0.5	0.5	0
	0.3	0.4	FALSE	TRUE	FALSE	0		0.3	0.4	0
	0.4	0.5	TRUE	TRUE	FALSE	0		0.4	0.5	0
	0.3	0.5	FALSE	TRUE	FALSE	0		0.3	0.5	0
	0.6	0.4	TRUE	TRUE	FALSE	0		0.6	0.4	0
	0.4	0.4	TRUE	TRUE	FALSE	0		0.4	0.4	0
	0.4	0.4	TRUE	TRUE	FALSE	0		0.4	0.4	0
	0.6	0.4	TRUE	TRUE	FALSE	0		0.6	0.4	0
	0.5	0.4	TRUE	TRUE	FALSE	0		0.5	0.4	0
	0.3	0.7	FALSE	FALSE	TRUE	1		0.3	0.7	1
	0.4	0.7	TRUE	FALSE	FALSE	0		0.4	0.7	0
	0.7	0.5	FALSE	TRUE	FALSE	0		0.7	0.5	0
	0.7	0.3	FALSE	FALSE	TRUE	1		0.7	0.3	1
	0.2	0.7	FALSE	FALSE	TRUE	1		0.2	0.7	1
	0.5	0.6	TRUE	TRUE	FALSE	0		0.5	0.6	0
	0.4	0.3	TRUE	FALSE	FALSE	0		0.4	0.3	0
	0.5	0.6	TRUE	TRUE	FALSE	0		0.5	0.6	0
	0.6	0.6	TRUE	TRUE	FALSE	0		0.6	0.6	0
	0.3	0.4	FALSE	TRUE	FALSE	0		0.3	0.4	0
	0.7	0.6	FALSE	TRUE	FALSE	0		0.7	0.6	0
	0.6	0.6	TRUE	TRUE	FALSE	0		0.6	0.6	0
	0.5	0.3	TRUE	FALSE	FALSE	0		0.5	0.3	0
	0.8	0.8	FALSE	FALSE	TRUE	1		0.8	0.8	1
	0.5	0.5	TRUE	TRUE	FALSE	0		0.5	0.5	0
	0.6	0.5	TRUE	TRUE	FALSE	0		0.6	0.5	0
	0.4	0.2	TRUE	FALSE	FALSE	0		0.4	0.2	0
	0.4	0.4	TRUE	TRUE	FALSE	0		0.4	0.4	0
	0.6	0.5	TRUE	TRUE	FALSE	0		0.6	0.5	0
	0.5	0.3	TRUE	FALSE	FALSE	0		0.5	0.3	0
	0.7	0.7	FALSE	FALSE	TRUE	1		0.7	0.7	1
	0.5	0.5	TRUE	TRUE	FALSE	0		0.5	0.5	0
	0.5	0.6	TRUE	TRUE	FALSE	0		0.5	0.6	0
	0.7	0.2	FALSE	FALSE	TRUE	1		0.7	0.2	1
	0.5	0.6	TRUE	TRUE	FALSE	0		0.5	0.6	0
	0.7	0.3	FALSE	FALSE	TRUE	1		0.7	0.3	1
	0.4	0.6	TRUE	TRUE	FALSE	0		0.4	0.6	0
	0.6	0.4	TRUE	TRUE	FALSE	0		0.6	0.4	0
	0.4	0.4	TRUE	TRUE	FALSE	0		0.4	0.4	0
	0.5	0.6	TRUE	TRUE	FALSE	0		0.5	0.6	0
	0.4	0.6	TRUE	TRUE	FALSE	0		0.4	0.6	0
	0.8	0.4	FALSE	TRUE	FALSE	0		0.8	0.4	0
	0.7	0.7	FALSE	FALSE	TRUE	1		0.7	0.7	1
	0.8	0.8	FALSE	FALSE	TRUE	1		0.8	0.8	1
	0.3	0.4	FALSE	TRUE	FALSE	0		0.3	0.4	0
	0.7	0.5	FALSE	TRUE	FALSE	0		0.7	0.5	0
	0.7	0.2	FALSE	FALSE	TRUE	1		0.7	0.2	1
	0.6	0.7	TRUE	FALSE	FALSE	0		0.6	0.7	0
	0.2	0.6	FALSE	TRUE	FALSE	0		0.2	0.6	0
	0.7	0.4	FALSE	TRUE	FALSE	0		0.7	0.4	0
	0.4	0.5	TRUE	TRUE	FALSE	0		0.4	0.5	0
	0.5	0.5	TRUE	TRUE	FALSE	0		0.5	0.5	0
	0.7	0.2	FALSE	FALSE	TRUE	1		0.7	0.2	1
	0.6	0.5	TRUE	TRUE	FALSE	0		0.6	0.5	0
	0.6	0.6	TRUE	TRUE	FALSE	0		0.6	0.6	0
	0.5	0.4	TRUE	TRUE	FALSE	0		0.5	0.4	0
	0.4	0.5	TRUE	TRUE	FALSE	0		0.4	0.5	0
	0.7	0.4	FALSE	TRUE	FALSE	0		0.7	0.4	0
	0.6	0.3	TRUE	FALSE	FALSE	0		0.6	0.3	0
	0.3	0.7	FALSE	FALSE	TRUE	1		0.3	0.7	1
	0.7	0.5	FALSE	TRUE	FALSE	0		0.7	0.5	0
	0.5	0.8	TRUE	FALSE	FALSE	0		0.5	0.8	0
	0.3	0.7	FALSE	FALSE	TRUE	1		0.3	0.7	1
	0.2	0.3	FALSE	FALSE	TRUE	1		0.2	0.3	1
	0.5	0.3	TRUE	FALSE	FALSE	0		0.5	0.3	0
	0.5	0.5	TRUE	TRUE	FALSE	0		0.5	0.5	0
	0.4	0.2	TRUE	FALSE	FALSE	0		0.4	0.2	0
	0.3	0.6	FALSE	TRUE	FALSE	0		0.3	0.6	0
	0.3	0.5	FALSE	TRUE	FALSE	0		0.3	0.5	0
	0.6	0.4	TRUE	TRUE	FALSE	0		0.6	0.4	0
	0.5	0.6	TRUE	TRUE	FALSE	0		0.5	0.6	0
	0.4	0.5	TRUE	TRUE	FALSE	0		0.4	0.5	0
	0.5	0.3	TRUE	FALSE	FALSE	0		0.5	0.3	0
	0.4	0.5	TRUE	TRUE	FALSE	0		0.4	0.5	0
	0.7	0.3	FALSE	FALSE	TRUE	1		0.7	0.3	1
	0.5	0.4	TRUE	TRUE	FALSE	0		0.5	0.4	0
	0.5	0.3	TRUE	FALSE	FALSE	0		0.5	0.3	0
	0.5	0.6	TRUE	TRUE	FALSE	0		0.5	0.6	0
	0.6	0.3	TRUE	FALSE	FALSE	0		0.6	0.3	0
	0.5	0.3	TRUE	FALSE	FALSE	0		0.5	0.3	0
	0.4	0.6	TRUE	TRUE	FALSE	0		0.4	0.6	0
	0.4	0.4	TRUE	TRUE	FALSE	0		0.4	0.4	0
	0.7	0.2	FALSE	FALSE	TRUE	1		0.7	0.2	1
	0.3	0.6	FALSE	TRUE	FALSE	0		0.3	0.6	0
	0.4	0.5	TRUE	TRUE	FALSE	0		0.4	0.5	0
	0.4	0.7	TRUE	FALSE	FALSE	0		0.4	0.7	0
	0.4	0.6	TRUE	TRUE	FALSE	0		0.4	0.6	0
	0.5	0.6	TRUE	TRUE	FALSE	0		0.5	0.6	0
	0.6	0.4	TRUE	TRUE	FALSE	0		0.6	0.4	0
	0.4	0.7	TRUE	FALSE	FALSE	0		0.4	0.7	0
	0.4	0.6	TRUE	TRUE	FALSE	0		0.4	0.6	0
	0.3	0.5	FALSE	TRUE	FALSE	0		0.3	0.5	0
	0.5	0.4	TRUE	TRUE	FALSE	0		0.5	0.4	0
	0.6	0.3	TRUE	FALSE	FALSE	0		0.6	0.3	0
	0.5	0.7	TRUE	FALSE	FALSE	0		0.5	0.7	0
	0.7	0.3	FALSE	FALSE	TRUE	1		0.7	0.3	1
	0.6	0.6	TRUE	TRUE	FALSE	0		0.6	0.6	0
	0.3	0.4	FALSE	TRUE	FALSE	0		0.3	0.4	0
	0.6	0.8	TRUE	FALSE	FALSE	0		0.6	0.8	0
	0.6	0.3	TRUE	FALSE	FALSE	0		0.6	0.3	0
	0.6	0.4	TRUE	TRUE	FALSE	0		0.6	0.4	0
	0.8	0.4	FALSE	TRUE	FALSE	0		0.8	0.4	0
	0.6	0.3	TRUE	FALSE	FALSE	0		0.6	0.3	0
	0.5	0.8	TRUE	FALSE	FALSE	0		0.5	0.8	0
	0.5	0.5	TRUE	TRUE	FALSE	0		0.5	0.5	0
	0.9	0.8	FALSE	FALSE	TRUE	1		0.9	0.8	1
	0.4	0.6	TRUE	TRUE	FALSE	0		0.4	0.6	0
	0.4	0.3	TRUE	FALSE	FALSE	0		0.4	0.3	0
	0.5	0.3	TRUE	FALSE	FALSE	0		0.5	0.3	0

## Sheet: Data Generation .25
oca2	mc1r		0.354452	0.793399	0.0108356	0.440483	0.341662	0.850656	0.0282095	0.660603	0.7047	0.717904														oca2	mc1r
Cave	Cave	0.25			1				1						1				1				2		cave	5	4
Cave	Surface	0.5	TRUE	FALSE	FALSE	TRUE	TRUE	FALSE	FALSE	FALSE	FALSE	FALSE	1			1	1						3		surface	5	6
Surface	Surface	0.75	FALSE	FALSE	FALSE	FALSE	FALSE	FALSE	FALSE	TRUE	TRUE	TRUE								1	1	1	3
Surface	Cave	1		1				1						1				1					2		Prop(Cave)	0.5	0.4	Paste AC and AD into next sheet				-0.007018
																										0.4	0.5	0.7	0.5
																										0.4	0.4	0.8	0.5
																										0.7	0.5	0.5	0.6
																										0.4	0.6	0.7	0.5
																										0.3	0.3	0.3	0.5
																										0.5	0.5	0.3	0.4
																										0.4	0.7	0.6	0.4
																										0.5	0.3	0.5	0.5
																										0.7	0.1	0.5	0.3
																										0.8	0.4	0.5	0.6
																										0.6	0.5	0.5	0.6
																										0.4	0.7	0.3	0.2
																										0.5	0.4	0.6	0.6
																										0.6	0.5	0.4	0.4
																										0.3	0.5	0.3	0.3
																										0.7	0.5	0.7	0.3
																										0.6	0.5	0.6	0.4
																										0.5	0.5	0.5	0.6
																										0.6	0.5	0.6	0.4
																										0.6	0.3	0.5	0.4
																										0.3	0.5	0.4	0.4
																										0.5	0.2	0.7	0.6
																										0.5	0.6	0.5	0.7
																										0.5	0.6	0.3	0.5
																										0.8	0.5	0.5	0.6
																										0.4	0.4	0.8	0.5
																										0.4	0.5	0.6	0.5
																										0.6	0.8	0.4	0.4
																										0.8	0.4	0.8	0.6
																										0.6	0.5	0.3	0.6
																										0.6	0.7	0.5	0.5
																										0.6	0.7	0.5	0.3
																										0.3	0.5	0.6	0.4
																										0.5	0.5	0.7	0.4
																										0.5	0.4	0.4	0.4
																										0.7	0.7	0.6	0.4
																										0.3	0.5	0.4	0.6
																										0.6	0.6	0.3	0.6
																										0.3	0.8	0.5	0.7
																										0.4	0.8	0.3	0.8
																										0.2	0.2	0.2	0.2
																										0.5	0.4	0.4	0.7
																										0.5	0.4	0.4	0.6
																										0.5	0.6	0.4	0.8
																										0.3	0.6	0.5	0.4
																										0.7	0.7	0.6	0.5
																										0.7	0.5	0.6	0.6
																										0.3	0.7	0.7	0.4
																										0.3	0.5	0.7	0.6
																										0.6	0.4	0.5	0.4
																												0.2	0.5
																												0.3	0.3
																												0.3	0.7
																												0.3	0.3
																												0.3	0.4
																												0.7	0.7
																												0.6	0.5
																												0.6	0.5
																												0.3	0.4
																												0.5	0.6
																												0.7	0.4
																												0.4	0.4
																												0.5	0.4
																												0.3	0.4
																												0.5	0.6
																												0.4	0.5
																												0.5	0.3
																												0.4	0.6
																												0.6	0.7
																												0.5	0.5
																												0.6	0.4
																												0.3	0.9
																												0.2	0.2
																												0.5	0.4
																												0.4	0.5
																												0.3	0.5
																												0.7	0.3
																												0.2	0.5
																												0.6	0.4
																												0.7	0.5
																												0.4	0.4
																												0.3	0.6
																												0.3	0.9
																												0.5	0.3
																												0.6	0.3
																												0.4	0.6
																												0.7	0.7
																												0.7	0.4
																												0.6	0.5
																												0.7	0.6
																												0.6	0.5
																												0.4	0.4
																												0.3	0.4
																												0.3	0.4
																												0.3	0.6
																												0.7	0.4
																												0.4	0.5
																												0.7	0.6
																												0.2	0.9
																												0.5	0.3
																												0.5	0.4
																												0.2	0.1
																												0.6	0.4
																												0.5	0.7
																												0.5	0.5
																												0.6	0.4
																												0.3	0.3
																												0.4	0.3
																												0.5	0.5
																												0.7	0.4
																												0.6	0.5
																												0.4	0.4
																												0.6	0.9
																												0.3	0.8
																												0.8	0.5
																												0.4	0.3
																												0.6	0.5
																												0.8	0.7
																												0.8	0.4
																												0.4	0.2
																												0.6	0.6
																												0.4	0.6
																												0.5	0.5
																												0.4	0.6
																												0.6	0.6
																												0.5	0.6
																												0.4	0.5
																												0.6	0.5
																												0.3	0.3
																												0.4	0.4
																												0.6	0.4
																												0.6	0.4
																												0.5	0.2
																												0.5	0.6
																												0.6	0.3
																												0.5	0.5
																												0.6	0.3
																												0.4	0.4
																												0.5	0.5
																												0.5	0.5
																												0.4	0.4
																												0.6	0.6
																												0.5	0.8
																												0.6	0.4
																												0.2	0.6
																												0.4	0.7
																												0.5	0.5
																												0.4	0.6
																												0.6	0.6
																												0.5	0.5
																												0.3	0.8
																												0.4	0.6
																												0.5	0.5
																												0.5	0.7
																												0.7	0.3
																												0.6	0.7
																												0.6	0.5
																												0.3	0.5
																												0.6	0.4
																												0.5	0.7
																												0.5	0.5
																												0.5	0.5
																												0.5	0.3
																												0.5	0.5
																												0.2	0.7
																												0.3	0.5
																												0.4	0.7
																												0.4	0.6
																												0.3	0.5
																												0.4	0.4
																												0.5	0.6
																												0.2	0.5
																												0.5	0.7
																												0.5	0.4
																												0.5	0.6
																												0.5	0.6
																												0.7	0.3
																												0.5	0.5
																												0.5	0.4
																												0.7	0.7
																												0.2	0.6
																												0.5	0.5
																												0.3	0.2
																												0.4	0.4
																												0.6	0.6
																												0.5	0.4
																												0.5	0.5
																												0.8	0.4
																												0.5	0.2
																												0.3	0.7
																												0.6	0.5
																												0.3	0.5
																												0.5	0.5
																												0.6	0.3
																												0.3	0.5
																												0.6	0.4
																												0.6	0.6
																												0.5	0.4
																												0.3	0.6
																												0.5	0.2
																												0.6	0.2
																												0.5	0.2
																												0.3	0.4
																												0.4	0.4
																												0.2	0.6
																												0.5	0.4
																												0.3	0.6
																												0.6	0.4
																												0.5	0.3
																												0.4	0.3
																												0.6	0.7
																												0.4	0.5
																												0.4	0.4
																												0.5	0.4
																												0.5	0.4
																												0.8	0.6
																												0.5	0.6
																												0.6	0.4
																												0.8	0.4
																												0.4	0.4
																												0.5	0.5
																												0.4	0.3
																												0.7	0.3
																												0.4	0.3
																												0.5	0.6
																												0.4	0.4
																												0.7	0.5
																												0.5	0.5
																												0.5	0.6
																												0.6	0.7
																												0.6	0.3
																												0.7	0.5
																												0.6	0.6
																												0.4	0.9
																												0.8	0.7
																												0.5	0.5
																												0.3	0.5
																												0.4	0.6
																												0.4	0.5
																												0.5	0.3
																												0.3	0.4
																												0.5	0.3
																												0.6	0.2
																												0.6	0.6
																												0.6	0.8
																												0.2	0.5
																												0.6	0.6
																												0.4	0.4
																												0.8	0.4
																												0.6	0.6
																												0.4	0.6
																												0.7	0.4
																												0.5	0.7
																												0.5	0.6
																												0.4	0.6
																												0.6	0.2
																												0.5	0.6
																												0.2	0.5
																												0.4	0.9
																												0.6	0.7
																												0.5	0.6
																												0.6	0.2
																												0.5	0.4
																												0.2	0.5
																												0.7	0.4
																												0.7	0.4
																												0.4	0.3
																												0.7	0.5
																												0.3	0.3
																												0.8	0.5
																												0.8	0.3
																												0.2	0.4
																												0.6	0.5
																												0.3	0.4
																												0.5	0.5
																												0.2	0.2
																												0.7	0.9
																												0.4	0.5
																												0.5	0.6
																												0.4	0.5
																												0.5	0.5
																												0.5	0.3
																												0.5	0.4
																												0.4	0.4
																												0.8	0.4
																												0.6	0.3
																												0.6	0.4
																												0.7	0.4
																												0.7	0.5
																												0.4	0.3
																												0.5	0.4
																												0.4	0.5
																												0.4	0.5
																												0.4	0.3
																												0.4	0.4
																												0.5	0.6
																												0.4	0.6
																												0.4	0.4
																												0.4	0.5
																												0.3	0.8
																												0.3	0.5
																												0.5	0.5
																												0.5	0.6
																												0.6	0.3
																												0.6	0.5
																												0.4	0.7
																												0.5	0.6
																												0.3	0.4
																												0.3	0.5
																												0.4	0.4
																												0.3	0.8
																												0.8	0.2
																												0.3	0.4
																												0.7	0.2
																												0.6	0.6
																												0.7	0.4
																												0.7	0.5
																												0.6	0.6
																												0.3	0.5
																												0.2	0.5
																												0.6	0.6
																												0.6	0.7
																												0.8	0.3
																												0.6	0.5
																												0.6	0.4
																												0.5	0.5
																												0.3	0.2
																												0.6	0.5
																												0.6	0.4
																												0.6	0.5
																												0.7	0.5
																												0.3	0.4
																												0.3	0.5
																												0.6	0.4
																												0.4	0.6
																												0.3	0.8
																												0.3	0.7
																												0.2	0.6
																												0.4	0.8
																												0.4	0.7
																												0.5	0.4
																												0.5	0.2
																												0.5	0.5
																												0.6	0.4
																												0.5	0.5
																												0.6	0.5
																												0.6	0.4
																												0.6	0.5
																												0.6	0.7
																												0.3	0.5
																												0.4	0.4
																												0.3	0.2
																												0.5	0.4
																												0.5	0.6
																												0.3	0.5
																												0.6	0.6
																												0.3	0.5
																												0.7	0.5
																												0.8	0.7
																												0.6	0.5
																												0.7	0.4
																												0.5	0.6
																												0.5	0.4
																												0.4	0.4
																												0.7	0.5
																												0.7	0.7
																												0.5	0.6
																												0.4	0.6
																												0.3	0.5
																												0.6	0.4
																												0.6	0.6
																												0.3	0.4
																												0.6	0.4
																												0.5	0.7
																												0.7	0.4
																												0.8	0.8
																												0.4	0.2
																												0.4	0.8
																												0.6	0.7
																												0.4	0.3
																												0.3	0.5
																												0.7	0.5
																												0.4	0.4
																												0.5	0.9
																												0.6	0.8
																												0.6	0.6
																												0.5	0.4
																												0.4	0.4
																												0.4	0.7
																												0.6	0.4
																												0.5	0.4
																												0.4	0.5
																												0.8	0.3
																												0.4	0.5
																												0.5	0.3
																												0.4	0.5
																												0.4	0.4
																												0.3	0.4
																												0.7	0.5
																												0.6	0.6
																												0.2	0.8
																												0.3	0.5
																												0.7	0.4
																												0.5	0.4
																												0.5	0.7
																												0.4	0.5
																												0.6	0.6
																												0.6	0.3
																												0.7	0.7
																												0.6	0.4
																												0.6	0.6
																												0.5	0.6
																												0.4	0.7
																												0.6	0.6
																												0.5	0.5
																												0.5	0.8
																												0.2	0.4
																												0.4	0.7
																												0.7	0.6
																												0.4	0.5
																												0.6	0.7
																												0.5	0.7
																												0.6	0.3
																												0.9	0.4
																												0.5	0.4
																												0.3	0.5
																												0.5	0.4
																												0.3	0.7
																												0.3	0.5
																												0.7	0.3
																												0.3	1
																												0.7	0.6
																												0.5	0.3
																												0.4	0.6
																												0.7	0.4
																												0.6	0.5
																												0.3	0.5
																												0.5	0.2
																												0.6	0.9
																												0.6	0.2
																												0.9	0.7
																												0.5	0.5
																												0.5	0.7
																												0.3	0.5
																												0.5	0.6
																												0.5	0.4
																												0.5	0.5
																												0.5	0.5
																												0.5	0.7
																												0.7	0.6
																												0.7	0.7
																												0.4	0.6
																												0.5	0.5
																												0.5	0.4
																												0.4	0.5
																												0.4	0.4
																												0.5	0.3
																												0.6	0.6
																												0.5	0.4
																												0.4	0.4
																												0.8	0.6
																												0.5	0.4
																												0.6	0.4
																												0.3	0.6
																												0.5	0.5
																												0.4	0.3
																												0.7	0.6
																												0.7	0.3
																												0.5	0.3
																												0.3	0.8
																												0.5	0.5
																												0.6	0.5
																												0.3	0.5
																												0.4	0.7
																												0.5	0.5
																												0.8	0.7
																												0.2	0.4
																												0.7	0.1
																												0.2	0.4
																												0.3	0.3
																												0.5	0.5
																												0.3	0.3
																												0.3	0.6
																												0.7	0.6
																												0.6	0.5
																												0.3	0.4
																												0.7	0.7
																												0.5	0.2
																												0.4	0.8
																												0.3	0.4
																												0.3	0.5
																												0.8	0.4
																												0.3	0.6
																												0.4	0.6
																												0.5	0.4
																												0.6	0.7
																												0.5	0.3
																												0.7	0.4
																												0.6	0.5
																												0.7	0.9
																												0.3	0.5
																												0.3	0.5
																												0.4	0.6
																												0.3	0.6
																												0.4	0.6
																												0.8	0.2
																												0.3	0.6
																												0.4	0.5
																												0.5	0.6
																												0.5	0.3
																												0.6	0.7
																												0.5	0.3
																												0.1	0.7
																												0.2	0.4
																												0.6	0.8
																												0.6	0.4
																												0.5	0.2
																												0.8	0.6
																												0.6	0.3
																												0.4	0.5
																												0.3	0.3
																												0.6	0.4
																												0.5	0.2
																												0.2	0.6
																												0.5	0.6
																												0.5	0.6
																												0.3	0.2
																												0.5	0.6
																												0.6	0.2
																												0.4	0.7
																												0.3	0.5
																												0.5	0.4
																												0.4	0.4
																												0.1	0.7
																												0.6	0.7
																												0.8	0.6
																												0.5	0.2
																												0.6	0.5
																												0.8	0.3
																												0.6	0.6
																												0.8	0.7
																												0.6	0.5
																												0.5	0.5
																												0.7	0.7
																												0.3	0.6
																												0.9	0.4
																												0.6	0.6
																												0.3	0.3
																												0.3	0.5
																												0.6	0.4
																												0.6	0.4
																												0.6	0.5
																												0.6	0.8
																												0.8	0.5
																												0.6	0.6
																												0.2	0.6
																												0.8	0.3
																												0.6	0.5
																												0.6	0.4
																												0.5	0.3
																												0.3	0.5
																												0.7	0.2
																												0.6	0.5
																												0.5	0.7
																												0.7	0.6
																												0.7	0.6
																												0.3	0.6
																												0.4	0.4
																												0.6	0.6
																												0.6	0.4
																												0.6	0.6
																												0.5	0.5
																												0.6	0.3
																												0.5	0.6
																												0.4	0.2
																												0.5	0.2
																												0.5	0.3
																												0.4	0.5
																												0.6	0.6
																												0.1	0.5
																												0.3	0.6
																												0.4	0.6
																												0.5	0.7
																												0.5	0.3
																												0.6	0.1
																												0.7	0.4
																												0.6	0.4
																												0.6	0.4
																												0.5	0.3
																												0.7	0.5
																												0.6	0.3
																												0.5	0.5
																												0.5	0.5
																												0.6	0.3
																												0.4	0.4
																												0.3	0.3
																												0.5	0.5
																												0.4	0.3
																												0.6	0.3
																												0.6	0.6
																												0.6	0.7
																												0.7	0.4
																												0.6	0.4
																												0.3	0.4
																												0.7	0.5
																												0.5	0.3
																												0.4	0.5
																												0.5	0.6
																												0.4	0.4
																												0.6	0.4
																												0.7	0.5
																												0.5	0.7
																												0.5	0.4
																												0.4	0.6
																												0.4	0.3
																												0.6	0.2
																												0.4	0.6
																												0.7	0.5
																												0.7	0.3
																												0.5	0.7
																												0.3	0.4
																												0.5	0.2
																												0.6	0.7
																												0.4	0.5
																												0.5	0.7
																												0.4	0.3
																												0.5	0.3
																												0.9	0.4
																												0.3	0.5
																												0.5	0.4
																												0.6	0.6
																												0.4	0.6
																												0.6	0.7
																												0.4	0.7
																												0.7	0.6
																												0.6	0.8
																												0.3	0.3
																												0.5	0.2
																												0.5	0.4
																												0.7	0.3
																												0.7	0.4
																												0.5	0.6
																												0.3	0.5
																												0.7	0.6
																												0.6	0.6
																												0.6	0.6
																												0.4	0.5
																												0.7	0.4
																												0.6	0.5
																												0.6	0.4
																												0.5	0.5
																												0.3	0.5
																												0.8	0.6
																												0.5	0.4
																												0.3	0.6
																												0.6	0.6
																												0.4	0.6
																												0.6	0.5
																												0.6	0.4
																												0.4	0.4
																												0.7	0.3
																												0.7	0.2
																												0.4	0.5
																												0.3	0.6
																												0.6	0.4
																												0.4	0.8
																												0.6	0.5
																												0.2	0.6
																												0.7	0.4
																												0.3	0.5
																												0.4	0.4
																												0.5	0.6
																												0.4	0.4
																												0.6	0.5
																												0.2	0.7
																												0.5	0.4
																												0.7	0.3
																												0.5	0.3
																												0.4	0.2
																												0.5	0.5
																												0.6	0.4
																												0.4	0.7
																												0.2	0.5
																												0.6	0.6
																												0.3	0.3
																												0.6	0.7
																												0.5	0.8
																												0.6	0.4
																												0.6	0.3
																												0.5	0.3
																												0.7	0.5
																												0.3	0.7
																												0.8	0.7
																												0.6	0.5
																												0.6	0.4
																												0.7	0.5
																												0.8	0.4
																												0.5	0.5
																												0.6	0.6
																												0.5	0.7
																												0.5	0.8
																												0.4	0.2
																												0.8	0.5
																												0.5	0.2
																												0.6	0.7
																												0.5	0.4
																												0.7	0.6
																												0.5	0.4
																												0.5	0.5
																												0.5	0.2
																												0.8	0.5
																												0.5	0.5
																												0.7	0.7
																												0.6	0.6
																												0.4	0.3
																												0.6	0.4
																												0.5	0.8
																												0.7	0.2
																												0.5	0.6
																												0.7	0.6
																												0.5	0.5
																												0.5	0.3
																												0.5	0.3
																												0.5	0.4
																												0.4	0.5
																												0.2	0.7
																												0.6	0.5
																												0.4	0.4
																												0.3	0.4
																												0.4	0.3
																												0.9	0.5
																												0.6	0.3
																												0.5	0.6
																												0.6	0.5
																												0.2	0.4
																												0.6	0.6
																												0.6	0.6
																												0.6	0.7
																												0.5	0.6
																												0.6	0.6
																												0.4	0.6
																												0.5	0.7
																												0.7	0.5
																												0.7	0.5
																												0.5	0.3
																												0.6	0.6
																												0.5	0.6
																												0.5	0.5
																												0.5	0.5
																												0.5	0.3
																												0.5	0.6
																												0.4	0.3
																												0.4	0.4
																												0.6	0.5
																												0.4	0.4
																												0.2	0.4
																												0.6	0.6
																												0.8	0.4
																												0.7	0.6
																												0.5	0.5
																												0.6	0.7
																												0.3	0.5
																												0.7	0.7
																												0.6	0.7
																												0.3	0.4
																												0.6	0.5
																												0.3	0.5
																												0.8	0.6
																												0.5	0.7
																												0.5	0.8
																												0.3	0.3
																												0.4	0.4
																												0.6	0.6
																												0.6	0.7
																												0.5	0.5
																												0.3	0.6
																												0.4	0.4
																												0.5	0.5
																												0.8	0.3
																												0.8	0.4
																												0.3	0.4
																												0.6	0.6
																												0.5	0.9
																												0.6	0.5
																												0.5	0.4
																												0.4	0.6
																												0.5	0.3
																												0.5	0.6
																												0.6	0.6
																												0.6	0.3
																												0.6	0.8
																												0.4	0.4
																												0.4	0.3
																												0.6	0.6
																												0.3	0.4
																												0.4	0.6
																												0.4	0.5
																												0.6	0.5
																												0.5	0.7
																												0.5	0.4
																												0.4	0.4
																												0.5	0.5
																												0.5	0.6
																												0.5	0.4
																												0.6	0.6
																												0.4	0.5
																												0.7	0.3
																												0.5	0.4
																												0.6	0.7
																												0.6	0.6
																												0.7	0.5
																												0.4	0.5
																												0.6	0.7
																												0.6	0.7
																												0.3	0.6
																												0.5	0.5
																												0.7	0.6
																												0.4	0.8
																												0.6	0.5
																												0.7	0.4
																												0.8	0.6
																												0.5	0.5
																												0.5	0.1
																												0.4	0.4
																												0.5	0.6
																												0.2	0.5
																												0.3	0.6
																												0.5	0.5
																												0.5	0.3
																												0.8	0.4
																												0.5	0.6
																												0.6	0.5
																												0.6	0.5
																												0.4	0.5
																												0.1	0.6
																												0.2	0.6
																												0.6	0.3
																												0.4	0.2
																												0.2	0.4
																												0.6	0.5
																												0.5	0.6
																												0.3	0.3
																												0.4	0.5
																												0.5	0.4
																												0.4	0.5
																												0.4	0.3
																												0.4	0.3
																												0.7	0.2
																												0.8	0.5
																												0.5	0.7
																												0.2	0.7
																												0.4	0.6
																												0.3	0.7
																												0.7	0.7
																												0.5	0.6
																												0.6	0.6
																												0.6	0.7
																												0.8	0.5
																												0.6	0.6
																												0.4	0.7
																												0.6	0.7
																												0.6	0.4
																												0.6	0
																												0.3	0.4
																												0.8	0.7
																												0.3	0.6
																												0.4	0.5
																												0.3	0.5
																												0.7	0.7
																												0.3	0.8
																												0.5	0.2
																												0.3	0.5
																												0.5	0.2
																												0.6	0.5
																												0.4	0.9
																												0.3	0.3
																												0.5	0.5
																												0.6	0.4
																												0.5	0.7
																												0.7	0.5
																												0.2	0.4
																												0.3	0.4
																												0.5	0.3
																												0.3	0.4
																												0.4	0.6
																												0.6	0.5
																												0.1	0.5
																												0.3	0.6
																												0.4	0.5
																												0.4	0.6
																												0.4	0.5
																												0.5	0.4
																												0.4	0.4
																												0.3	0.4
																												0.4	0.5
																												0.8	0.4
																												0.4	0.6
																												0.4	0.6
																												0.3	0.6
																												0.5	0.4
																												0.3	0.5
																												0.2	0.7
																												0.4	0.7
																												0.7	0.5
																												0.6	0.6
																												0.6	0.6
																												0.7	0.5
																												0.7	0.3
																												0.3	0.6
																												0.7	0.6
																												0.8	0.5
																												0.5	0.6
																												0.3	0.5
																												0.2	0.4
																												0.3	0.4
																												0.3	0.4
																												0.5	0.5
																												0.4	0.6
																												0.5	0.7
																												0.6	0.5
																												0.7	0.6
																												0.7	0.7
																												0.4	0.7
																												0.7	0.5
																												0.5	0.7
																												0.3	0.6
																												0.5	0.5
																												0.8	0.5
																												0.6	0.7
																												0.8	0.5
																												0.7	0.5
																												0.4	0.4
																												0.4	0.5
																												0.6	0.5
																												0.6	0.6
																												0.2	0.3
																												0.5	0.7
																												0.6	0.7
																												0.6	0.6
																												0.3	0.2
																												0.4	0.8
																												0.3	0.3
																												0.5	0.4
																												0.5	0.5
																												0.1	0.6
																												0.8	0.7
																												0.5	0.6
																												0.2	0.5
																												0.4	0.3
																												0.8	0.7
																												0.4	0.5
																												0.4	0.4
																												0.7	0.5
																												0.4	0.6
																												0.3	0.3
																												0.5	0.5
																												0.4	0.7
																												0.5	0.3
																												0.7	0.1
																												0.8	0.4
																												0.6	0.5
																												0.4	0.7
																												0.5	0.4
																												0.6	0.5
																												0.3	0.5
																												0.7	0.5
																												0.6	0.5
																												0.5	0.5
																												0.6	0.5
																												0.6	0.3
																												0.3	0.5
																												0.5	0.2
																												0.5	0.6
																												0.5	0.6
																												0.8	0.5
																												0.4	0.4
																												0.4	0.5
																												0.6	0.8
																												0.8	0.4
																												0.6	0.5
																												0.6	0.7
																												0.6	0.7
																												0.3	0.5
																												0.5	0.5
																												0.5	0.4
																												0.7	0.7
																												0.3	0.5
																												0.6	0.6
																												0.3	0.8
																												0.4	0.8
																												0.2	0.2
																												0.5	0.4
																												0.5	0.4
																												0.5	0.6
																												0.3	0.6
																												0.7	0.7
																												0.7	0.5
																												0.3	0.7
																												0.3	0.5
																												0.6	0.4

## Sheet: Data Analysis .25
								P(oca2 C)	P(mc1r C)			P(oca2 C)	P(mc1r C)	#screened	#HET	#HOM
														10	4	6
	0.7	0.5	TRUE	TRUE	FALSE	0		0.7	0.5	0		0.2	0.2	1
	0.8	0.5	FALSE	TRUE	FALSE	0		0.8	0.5	0		0.2	0.2	1
	0.5	0.6	TRUE	TRUE	FALSE	0		0.5	0.6	0		0.2	0.9	1	1
	0.7	0.5	TRUE	TRUE	FALSE	0		0.7	0.5	0		0.2	0.1	1
	0.3	0.5	TRUE	TRUE	FALSE	0		0.3	0.5	0		0.2	0.2	1
	0.3	0.4	TRUE	TRUE	FALSE	0		0.3	0.4	0		0.8	0.2	1	1
	0.6	0.4	TRUE	TRUE	FALSE	0		0.6	0.4	0		0.8	0.8	1
	0.5	0.5	TRUE	TRUE	FALSE	0		0.5	0.5	0		0.2	0.8	1	1
	0.5	0.3	TRUE	TRUE	FALSE	0		0.5	0.3	0		0.8	0.2	1	1
	0.5	0.6	TRUE	TRUE	FALSE	0		0.5	0.6	0		0.2	0.2	1
	0.5	0.6	TRUE	TRUE	FALSE	0		0.5	0.6	0
	0.3	0.2	TRUE	FALSE	FALSE	0		0.3	0.2	0
	0.6	0.6	TRUE	TRUE	FALSE	0		0.6	0.6	0
	0.4	0.4	TRUE	TRUE	FALSE	0		0.4	0.4	0
	0.3	0.3	TRUE	TRUE	FALSE	0		0.3	0.3	0
	0.7	0.3	TRUE	TRUE	FALSE	0		0.7	0.3	0
	0.6	0.4	TRUE	TRUE	FALSE	0		0.6	0.4	0
	0.5	0.6	TRUE	TRUE	FALSE	0		0.5	0.6	0
	0.6	0.4	TRUE	TRUE	FALSE	0		0.6	0.4	0
	0.5	0.4	TRUE	TRUE	FALSE	0		0.5	0.4	0
	0.4	0.4	TRUE	TRUE	FALSE	0		0.4	0.4	0
	0.7	0.6	TRUE	TRUE	FALSE	0		0.7	0.6	0
	0.5	0.7	TRUE	TRUE	FALSE	0		0.5	0.7	0
	0.3	0.5	TRUE	TRUE	FALSE	0		0.3	0.5	0
	0.5	0.6	TRUE	TRUE	FALSE	0		0.5	0.6	0
	0.8	0.5	FALSE	TRUE	FALSE	0		0.8	0.5	0
	0.6	0.5	TRUE	TRUE	FALSE	0		0.6	0.5	0
	0.4	0.4	TRUE	TRUE	FALSE	0		0.4	0.4	0
	0.8	0.6	FALSE	TRUE	FALSE	0		0.8	0.6	0
	0.3	0.6	TRUE	TRUE	FALSE	0		0.3	0.6	0
	0.5	0.5	TRUE	TRUE	FALSE	0		0.5	0.5	0
	0.5	0.3	TRUE	TRUE	FALSE	0		0.5	0.3	0
	0.6	0.4	TRUE	TRUE	FALSE	0		0.6	0.4	0
	0.7	0.4	TRUE	TRUE	FALSE	0		0.7	0.4	0
	0.4	0.4	TRUE	TRUE	FALSE	0		0.4	0.4	0
	0.6	0.4	TRUE	TRUE	FALSE	0		0.6	0.4	0
	0.4	0.6	TRUE	TRUE	FALSE	0		0.4	0.6	0
	0.3	0.6	TRUE	TRUE	FALSE	0		0.3	0.6	0
	0.5	0.7	TRUE	TRUE	FALSE	0		0.5	0.7	0
	0.3	0.8	TRUE	FALSE	FALSE	0		0.3	0.8	0
	0.2	0.2	FALSE	FALSE	TRUE	1		0.2	0.2	1
	0.4	0.7	TRUE	TRUE	FALSE	0		0.4	0.7	0
	0.4	0.6	TRUE	TRUE	FALSE	0		0.4	0.6	0
	0.4	0.8	TRUE	FALSE	FALSE	0		0.4	0.8	0
	0.5	0.4	TRUE	TRUE	FALSE	0		0.5	0.4	0
	0.6	0.5	TRUE	TRUE	FALSE	0		0.6	0.5	0
	0.6	0.6	TRUE	TRUE	FALSE	0		0.6	0.6	0
	0.7	0.4	TRUE	TRUE	FALSE	0		0.7	0.4	0
	0.7	0.6	TRUE	TRUE	FALSE	0		0.7	0.6	0
	0.5	0.4	TRUE	TRUE	FALSE	0		0.5	0.4	0
	0.2	0.5	FALSE	TRUE	FALSE	0		0.2	0.5	0
	0.3	0.3	TRUE	TRUE	FALSE	0		0.3	0.3	0
	0.3	0.7	TRUE	TRUE	FALSE	0		0.3	0.7	0
	0.3	0.3	TRUE	TRUE	FALSE	0		0.3	0.3	0
	0.3	0.4	TRUE	TRUE	FALSE	0		0.3	0.4	0
	0.7	0.7	TRUE	TRUE	FALSE	0		0.7	0.7	0
	0.6	0.5	TRUE	TRUE	FALSE	0		0.6	0.5	0
	0.6	0.5	TRUE	TRUE	FALSE	0		0.6	0.5	0
	0.3	0.4	TRUE	TRUE	FALSE	0		0.3	0.4	0
	0.5	0.6	TRUE	TRUE	FALSE	0		0.5	0.6	0
	0.7	0.4	TRUE	TRUE	FALSE	0		0.7	0.4	0
	0.4	0.4	TRUE	TRUE	FALSE	0		0.4	0.4	0
	0.5	0.4	TRUE	TRUE	FALSE	0		0.5	0.4	0
	0.3	0.4	TRUE	TRUE	FALSE	0		0.3	0.4	0
	0.5	0.6	TRUE	TRUE	FALSE	0		0.5	0.6	0
	0.4	0.5	TRUE	TRUE	FALSE	0		0.4	0.5	0
	0.5	0.3	TRUE	TRUE	FALSE	0		0.5	0.3	0
	0.4	0.6	TRUE	TRUE	FALSE	0		0.4	0.6	0
	0.6	0.7	TRUE	TRUE	FALSE	0		0.6	0.7	0
	0.5	0.5	TRUE	TRUE	FALSE	0		0.5	0.5	0
	0.6	0.4	TRUE	TRUE	FALSE	0		0.6	0.4	0
	0.3	0.9	TRUE	FALSE	FALSE	0		0.3	0.9	0
	0.2	0.2	FALSE	FALSE	TRUE	1		0.2	0.2	1
	0.5	0.4	TRUE	TRUE	FALSE	0		0.5	0.4	0
	0.4	0.5	TRUE	TRUE	FALSE	0		0.4	0.5	0
	0.3	0.5	TRUE	TRUE	FALSE	0		0.3	0.5	0
	0.7	0.3	TRUE	TRUE	FALSE	0		0.7	0.3	0
	0.2	0.5	FALSE	TRUE	FALSE	0		0.2	0.5	0
	0.6	0.4	TRUE	TRUE	FALSE	0		0.6	0.4	0
	0.7	0.5	TRUE	TRUE	FALSE	0		0.7	0.5	0
	0.4	0.4	TRUE	TRUE	FALSE	0		0.4	0.4	0
	0.3	0.6	TRUE	TRUE	FALSE	0		0.3	0.6	0
	0.3	0.9	TRUE	FALSE	FALSE	0		0.3	0.9	0
	0.5	0.3	TRUE	TRUE	FALSE	0		0.5	0.3	0
	0.6	0.3	TRUE	TRUE	FALSE	0		0.6	0.3	0
	0.4	0.6	TRUE	TRUE	FALSE	0		0.4	0.6	0
	0.7	0.7	TRUE	TRUE	FALSE	0		0.7	0.7	0
	0.7	0.4	TRUE	TRUE	FALSE	0		0.7	0.4	0
	0.6	0.5	TRUE	TRUE	FALSE	0		0.6	0.5	0
	0.7	0.6	TRUE	TRUE	FALSE	0		0.7	0.6	0
	0.6	0.5	TRUE	TRUE	FALSE	0		0.6	0.5	0
	0.4	0.4	TRUE	TRUE	FALSE	0		0.4	0.4	0
	0.3	0.4	TRUE	TRUE	FALSE	0		0.3	0.4	0
	0.3	0.4	TRUE	TRUE	FALSE	0		0.3	0.4	0
	0.3	0.6	TRUE	TRUE	FALSE	0		0.3	0.6	0
	0.7	0.4	TRUE	TRUE	FALSE	0		0.7	0.4	0
	0.4	0.5	TRUE	TRUE	FALSE	0		0.4	0.5	0
	0.7	0.6	TRUE	TRUE	FALSE	0		0.7	0.6	0
	0.2	0.9	FALSE	FALSE	TRUE	1		0.2	0.9	1
	0.5	0.3	TRUE	TRUE	FALSE	0		0.5	0.3	0
	0.5	0.4	TRUE	TRUE	FALSE	0		0.5	0.4	0
	0.2	0.1	FALSE	FALSE	TRUE	1		0.2	0.1	1
	0.6	0.4	TRUE	TRUE	FALSE	0		0.6	0.4	0
	0.5	0.7	TRUE	TRUE	FALSE	0		0.5	0.7	0
	0.5	0.5	TRUE	TRUE	FALSE	0		0.5	0.5	0
	0.6	0.4	TRUE	TRUE	FALSE	0		0.6	0.4	0
	0.3	0.3	TRUE	TRUE	FALSE	0		0.3	0.3	0
	0.4	0.3	TRUE	TRUE	FALSE	0		0.4	0.3	0
	0.5	0.5	TRUE	TRUE	FALSE	0		0.5	0.5	0
	0.7	0.4	TRUE	TRUE	FALSE	0		0.7	0.4	0
	0.6	0.5	TRUE	TRUE	FALSE	0		0.6	0.5	0
	0.4	0.4	TRUE	TRUE	FALSE	0		0.4	0.4	0
	0.6	0.9	TRUE	FALSE	FALSE	0		0.6	0.9	0
	0.3	0.8	TRUE	FALSE	FALSE	0		0.3	0.8	0
	0.8	0.5	FALSE	TRUE	FALSE	0		0.8	0.5	0
	0.4	0.3	TRUE	TRUE	FALSE	0		0.4	0.3	0
	0.6	0.5	TRUE	TRUE	FALSE	0		0.6	0.5	0
	0.8	0.7	FALSE	TRUE	FALSE	0		0.8	0.7	0
	0.8	0.4	FALSE	TRUE	FALSE	0		0.8	0.4	0
	0.4	0.2	TRUE	FALSE	FALSE	0		0.4	0.2	0
	0.6	0.6	TRUE	TRUE	FALSE	0		0.6	0.6	0
	0.4	0.6	TRUE	TRUE	FALSE	0		0.4	0.6	0
	0.5	0.5	TRUE	TRUE	FALSE	0		0.5	0.5	0
	0.4	0.6	TRUE	TRUE	FALSE	0		0.4	0.6	0
	0.6	0.6	TRUE	TRUE	FALSE	0		0.6	0.6	0
	0.5	0.6	TRUE	TRUE	FALSE	0		0.5	0.6	0
	0.4	0.5	TRUE	TRUE	FALSE	0		0.4	0.5	0
	0.6	0.5	TRUE	TRUE	FALSE	0		0.6	0.5	0
	0.3	0.3	TRUE	TRUE	FALSE	0		0.3	0.3	0
	0.4	0.4	TRUE	TRUE	FALSE	0		0.4	0.4	0
	0.6	0.4	TRUE	TRUE	FALSE	0		0.6	0.4	0
	0.6	0.4	TRUE	TRUE	FALSE	0		0.6	0.4	0
	0.5	0.2	TRUE	FALSE	FALSE	0		0.5	0.2	0
	0.5	0.6	TRUE	TRUE	FALSE	0		0.5	0.6	0
	0.6	0.3	TRUE	TRUE	FALSE	0		0.6	0.3	0
	0.5	0.5	TRUE	TRUE	FALSE	0		0.5	0.5	0
	0.6	0.3	TRUE	TRUE	FALSE	0		0.6	0.3	0
	0.4	0.4	TRUE	TRUE	FALSE	0		0.4	0.4	0
	0.5	0.5	TRUE	TRUE	FALSE	0		0.5	0.5	0
	0.5	0.5	TRUE	TRUE	FALSE	0		0.5	0.5	0
	0.4	0.4	TRUE	TRUE	FALSE	0		0.4	0.4	0
	0.6	0.6	TRUE	TRUE	FALSE	0		0.6	0.6	0
	0.5	0.8	TRUE	FALSE	FALSE	0		0.5	0.8	0
	0.6	0.4	TRUE	TRUE	FALSE	0		0.6	0.4	0
	0.2	0.6	FALSE	TRUE	FALSE	0		0.2	0.6	0
	0.4	0.7	TRUE	TRUE	FALSE	0		0.4	0.7	0
	0.5	0.5	TRUE	TRUE	FALSE	0		0.5	0.5	0
	0.4	0.6	TRUE	TRUE	FALSE	0		0.4	0.6	0
	0.6	0.6	TRUE	TRUE	FALSE	0		0.6	0.6	0
	0.5	0.5	TRUE	TRUE	FALSE	0		0.5	0.5	0
	0.3	0.8	TRUE	FALSE	FALSE	0		0.3	0.8	0
	0.4	0.6	TRUE	TRUE	FALSE	0		0.4	0.6	0
	0.5	0.5	TRUE	TRUE	FALSE	0		0.5	0.5	0
	0.5	0.7	TRUE	TRUE	FALSE	0		0.5	0.7	0
	0.7	0.3	TRUE	TRUE	FALSE	0		0.7	0.3	0
	0.6	0.7	TRUE	TRUE	FALSE	0		0.6	0.7	0
	0.6	0.5	TRUE	TRUE	FALSE	0		0.6	0.5	0
	0.3	0.5	TRUE	TRUE	FALSE	0		0.3	0.5	0
	0.6	0.4	TRUE	TRUE	FALSE	0		0.6	0.4	0
	0.5	0.7	TRUE	TRUE	FALSE	0		0.5	0.7	0
	0.5	0.5	TRUE	TRUE	FALSE	0		0.5	0.5	0
	0.5	0.5	TRUE	TRUE	FALSE	0		0.5	0.5	0
	0.5	0.3	TRUE	TRUE	FALSE	0		0.5	0.3	0
	0.5	0.5	TRUE	TRUE	FALSE	0		0.5	0.5	0
	0.2	0.7	FALSE	TRUE	FALSE	0		0.2	0.7	0
	0.3	0.5	TRUE	TRUE	FALSE	0		0.3	0.5	0
	0.4	0.7	TRUE	TRUE	FALSE	0		0.4	0.7	0
	0.4	0.6	TRUE	TRUE	FALSE	0		0.4	0.6	0
	0.3	0.5	TRUE	TRUE	FALSE	0		0.3	0.5	0
	0.4	0.4	TRUE	TRUE	FALSE	0		0.4	0.4	0
	0.5	0.6	TRUE	TRUE	FALSE	0		0.5	0.6	0
	0.2	0.5	FALSE	TRUE	FALSE	0		0.2	0.5	0
	0.5	0.7	TRUE	TRUE	FALSE	0		0.5	0.7	0
	0.5	0.4	TRUE	TRUE	FALSE	0		0.5	0.4	0
	0.5	0.6	TRUE	TRUE	FALSE	0		0.5	0.6	0
	0.5	0.6	TRUE	TRUE	FALSE	0		0.5	0.6	0
	0.7	0.3	TRUE	TRUE	FALSE	0		0.7	0.3	0
	0.5	0.5	TRUE	TRUE	FALSE	0		0.5	0.5	0
	0.5	0.4	TRUE	TRUE	FALSE	0		0.5	0.4	0
	0.7	0.7	TRUE	TRUE	FALSE	0		0.7	0.7	0
	0.2	0.6	FALSE	TRUE	FALSE	0		0.2	0.6	0
	0.5	0.5	TRUE	TRUE	FALSE	0		0.5	0.5	0
	0.3	0.2	TRUE	FALSE	FALSE	0		0.3	0.2	0
	0.4	0.4	TRUE	TRUE	FALSE	0		0.4	0.4	0
	0.6	0.6	TRUE	TRUE	FALSE	0		0.6	0.6	0
	0.5	0.4	TRUE	TRUE	FALSE	0		0.5	0.4	0
	0.5	0.5	TRUE	TRUE	FALSE	0		0.5	0.5	0
	0.8	0.4	FALSE	TRUE	FALSE	0		0.8	0.4	0
	0.5	0.2	TRUE	FALSE	FALSE	0		0.5	0.2	0
	0.3	0.7	TRUE	TRUE	FALSE	0		0.3	0.7	0
	0.6	0.5	TRUE	TRUE	FALSE	0		0.6	0.5	0
	0.3	0.5	TRUE	TRUE	FALSE	0		0.3	0.5	0
	0.5	0.5	TRUE	TRUE	FALSE	0		0.5	0.5	0
	0.6	0.3	TRUE	TRUE	FALSE	0		0.6	0.3	0
	0.3	0.5	TRUE	TRUE	FALSE	0		0.3	0.5	0
	0.6	0.4	TRUE	TRUE	FALSE	0		0.6	0.4	0
	0.6	0.6	TRUE	TRUE	FALSE	0		0.6	0.6	0
	0.5	0.4	TRUE	TRUE	FALSE	0		0.5	0.4	0
	0.3	0.6	TRUE	TRUE	FALSE	0		0.3	0.6	0
	0.5	0.2	TRUE	FALSE	FALSE	0		0.5	0.2	0
	0.6	0.2	TRUE	FALSE	FALSE	0		0.6	0.2	0
	0.5	0.2	TRUE	FALSE	FALSE	0		0.5	0.2	0
	0.3	0.4	TRUE	TRUE	FALSE	0		0.3	0.4	0
	0.4	0.4	TRUE	TRUE	FALSE	0		0.4	0.4	0
	0.2	0.6	FALSE	TRUE	FALSE	0		0.2	0.6	0
	0.5	0.4	TRUE	TRUE	FALSE	0		0.5	0.4	0
	0.3	0.6	TRUE	TRUE	FALSE	0		0.3	0.6	0
	0.6	0.4	TRUE	TRUE	FALSE	0		0.6	0.4	0
	0.5	0.3	TRUE	TRUE	FALSE	0		0.5	0.3	0
	0.4	0.3	TRUE	TRUE	FALSE	0		0.4	0.3	0
	0.6	0.7	TRUE	TRUE	FALSE	0		0.6	0.7	0
	0.4	0.5	TRUE	TRUE	FALSE	0		0.4	0.5	0
	0.4	0.4	TRUE	TRUE	FALSE	0		0.4	0.4	0
	0.5	0.4	TRUE	TRUE	FALSE	0		0.5	0.4	0
	0.5	0.4	TRUE	TRUE	FALSE	0		0.5	0.4	0
	0.8	0.6	FALSE	TRUE	FALSE	0		0.8	0.6	0
	0.5	0.6	TRUE	TRUE	FALSE	0		0.5	0.6	0
	0.6	0.4	TRUE	TRUE	FALSE	0		0.6	0.4	0
	0.8	0.4	FALSE	TRUE	FALSE	0		0.8	0.4	0
	0.4	0.4	TRUE	TRUE	FALSE	0		0.4	0.4	0
	0.5	0.5	TRUE	TRUE	FALSE	0		0.5	0.5	0
	0.4	0.3	TRUE	TRUE	FALSE	0		0.4	0.3	0
	0.7	0.3	TRUE	TRUE	FALSE	0		0.7	0.3	0
	0.4	0.3	TRUE	TRUE	FALSE	0		0.4	0.3	0
	0.5	0.6	TRUE	TRUE	FALSE	0		0.5	0.6	0
	0.4	0.4	TRUE	TRUE	FALSE	0		0.4	0.4	0
	0.7	0.5	TRUE	TRUE	FALSE	0		0.7	0.5	0
	0.5	0.5	TRUE	TRUE	FALSE	0		0.5	0.5	0
	0.5	0.6	TRUE	TRUE	FALSE	0		0.5	0.6	0
	0.6	0.7	TRUE	TRUE	FALSE	0		0.6	0.7	0
	0.6	0.3	TRUE	TRUE	FALSE	0		0.6	0.3	0
	0.7	0.5	TRUE	TRUE	FALSE	0		0.7	0.5	0
	0.6	0.6	TRUE	TRUE	FALSE	0		0.6	0.6	0
	0.4	0.9	TRUE	FALSE	FALSE	0		0.4	0.9	0
	0.8	0.7	FALSE	TRUE	FALSE	0		0.8	0.7	0
	0.5	0.5	TRUE	TRUE	FALSE	0		0.5	0.5	0
	0.3	0.5	TRUE	TRUE	FALSE	0		0.3	0.5	0
	0.4	0.6	TRUE	TRUE	FALSE	0		0.4	0.6	0
	0.4	0.5	TRUE	TRUE	FALSE	0		0.4	0.5	0
	0.5	0.3	TRUE	TRUE	FALSE	0		0.5	0.3	0
	0.3	0.4	TRUE	TRUE	FALSE	0		0.3	0.4	0
	0.5	0.3	TRUE	TRUE	FALSE	0		0.5	0.3	0
	0.6	0.2	TRUE	FALSE	FALSE	0		0.6	0.2	0
	0.6	0.6	TRUE	TRUE	FALSE	0		0.6	0.6	0
	0.6	0.8	TRUE	FALSE	FALSE	0		0.6	0.8	0
	0.2	0.5	FALSE	TRUE	FALSE	0		0.2	0.5	0
	0.6	0.6	TRUE	TRUE	FALSE	0		0.6	0.6	0
	0.4	0.4	TRUE	TRUE	FALSE	0		0.4	0.4	0
	0.8	0.4	FALSE	TRUE	FALSE	0		0.8	0.4	0
	0.6	0.6	TRUE	TRUE	FALSE	0		0.6	0.6	0
	0.4	0.6	TRUE	TRUE	FALSE	0		0.4	0.6	0
	0.7	0.4	TRUE	TRUE	FALSE	0		0.7	0.4	0
	0.5	0.7	TRUE	TRUE	FALSE	0		0.5	0.7	0
	0.5	0.6	TRUE	TRUE	FALSE	0		0.5	0.6	0
	0.4	0.6	TRUE	TRUE	FALSE	0		0.4	0.6	0
	0.6	0.2	TRUE	FALSE	FALSE	0		0.6	0.2	0
	0.5	0.6	TRUE	TRUE	FALSE	0		0.5	0.6	0
	0.2	0.5	FALSE	TRUE	FALSE	0		0.2	0.5	0
	0.4	0.9	TRUE	FALSE	FALSE	0		0.4	0.9	0
	0.6	0.7	TRUE	TRUE	FALSE	0		0.6	0.7	0
	0.5	0.6	TRUE	TRUE	FALSE	0		0.5	0.6	0
	0.6	0.2	TRUE	FALSE	FALSE	0		0.6	0.2	0
	0.5	0.4	TRUE	TRUE	FALSE	0		0.5	0.4	0
	0.2	0.5	FALSE	TRUE	FALSE	0		0.2	0.5	0
	0.7	0.4	TRUE	TRUE	FALSE	0		0.7	0.4	0
	0.7	0.4	TRUE	TRUE	FALSE	0		0.7	0.4	0
	0.4	0.3	TRUE	TRUE	FALSE	0		0.4	0.3	0
	0.7	0.5	TRUE	TRUE	FALSE	0		0.7	0.5	0
	0.3	0.3	TRUE	TRUE	FALSE	0		0.3	0.3	0
	0.8	0.5	FALSE	TRUE	FALSE	0		0.8	0.5	0
	0.8	0.3	FALSE	TRUE	FALSE	0		0.8	0.3	0
	0.2	0.4	FALSE	TRUE	FALSE	0		0.2	0.4	0
	0.6	0.5	TRUE	TRUE	FALSE	0		0.6	0.5	0
	0.3	0.4	TRUE	TRUE	FALSE	0		0.3	0.4	0
	0.5	0.5	TRUE	TRUE	FALSE	0		0.5	0.5	0
	0.2	0.2	FALSE	FALSE	TRUE	1		0.2	0.2	1
	0.7	0.9	TRUE	FALSE	FALSE	0		0.7	0.9	0
	0.4	0.5	TRUE	TRUE	FALSE	0		0.4	0.5	0
	0.5	0.6	TRUE	TRUE	FALSE	0		0.5	0.6	0
	0.4	0.5	TRUE	TRUE	FALSE	0		0.4	0.5	0
	0.5	0.5	TRUE	TRUE	FALSE	0		0.5	0.5	0
	0.5	0.3	TRUE	TRUE	FALSE	0		0.5	0.3	0
	0.5	0.4	TRUE	TRUE	FALSE	0		0.5	0.4	0
	0.4	0.4	TRUE	TRUE	FALSE	0		0.4	0.4	0
	0.8	0.4	FALSE	TRUE	FALSE	0		0.8	0.4	0
	0.6	0.3	TRUE	TRUE	FALSE	0		0.6	0.3	0
	0.6	0.4	TRUE	TRUE	FALSE	0		0.6	0.4	0
	0.7	0.4	TRUE	TRUE	FALSE	0		0.7	0.4	0
	0.7	0.5	TRUE	TRUE	FALSE	0		0.7	0.5	0
	0.4	0.3	TRUE	TRUE	FALSE	0		0.4	0.3	0
	0.5	0.4	TRUE	TRUE	FALSE	0		0.5	0.4	0
	0.4	0.5	TRUE	TRUE	FALSE	0		0.4	0.5	0
	0.4	0.5	TRUE	TRUE	FALSE	0		0.4	0.5	0
	0.4	0.3	TRUE	TRUE	FALSE	0		0.4	0.3	0
	0.4	0.4	TRUE	TRUE	FALSE	0		0.4	0.4	0
	0.5	0.6	TRUE	TRUE	FALSE	0		0.5	0.6	0
	0.4	0.6	TRUE	TRUE	FALSE	0		0.4	0.6	0
	0.4	0.4	TRUE	TRUE	FALSE	0		0.4	0.4	0
	0.4	0.5	TRUE	TRUE	FALSE	0		0.4	0.5	0
	0.3	0.8	TRUE	FALSE	FALSE	0		0.3	0.8	0
	0.3	0.5	TRUE	TRUE	FALSE	0		0.3	0.5	0
	0.5	0.5	TRUE	TRUE	FALSE	0		0.5	0.5	0
	0.5	0.6	TRUE	TRUE	FALSE	0		0.5	0.6	0
	0.6	0.3	TRUE	TRUE	FALSE	0		0.6	0.3	0
	0.6	0.5	TRUE	TRUE	FALSE	0		0.6	0.5	0
	0.4	0.7	TRUE	TRUE	FALSE	0		0.4	0.7	0
	0.5	0.6	TRUE	TRUE	FALSE	0		0.5	0.6	0
	0.3	0.4	TRUE	TRUE	FALSE	0		0.3	0.4	0
	0.3	0.5	TRUE	TRUE	FALSE	0		0.3	0.5	0
	0.4	0.4	TRUE	TRUE	FALSE	0		0.4	0.4	0
	0.3	0.8	TRUE	FALSE	FALSE	0		0.3	0.8	0
	0.8	0.2	FALSE	FALSE	TRUE	1		0.8	0.2	1
	0.3	0.4	TRUE	TRUE	FALSE	0		0.3	0.4	0
	0.7	0.2	TRUE	FALSE	FALSE	0		0.7	0.2	0
	0.6	0.6	TRUE	TRUE	FALSE	0		0.6	0.6	0
	0.7	0.4	TRUE	TRUE	FALSE	0		0.7	0.4	0
	0.7	0.5	TRUE	TRUE	FALSE	0		0.7	0.5	0
	0.6	0.6	TRUE	TRUE	FALSE	0		0.6	0.6	0
	0.3	0.5	TRUE	TRUE	FALSE	0		0.3	0.5	0
	0.2	0.5	FALSE	TRUE	FALSE	0		0.2	0.5	0
	0.6	0.6	TRUE	TRUE	FALSE	0		0.6	0.6	0
	0.6	0.7	TRUE	TRUE	FALSE	0		0.6	0.7	0
	0.8	0.3	FALSE	TRUE	FALSE	0		0.8	0.3	0
	0.6	0.5	TRUE	TRUE	FALSE	0		0.6	0.5	0
	0.6	0.4	TRUE	TRUE	FALSE	0		0.6	0.4	0
	0.5	0.5	TRUE	TRUE	FALSE	0		0.5	0.5	0
	0.3	0.2	TRUE	FALSE	FALSE	0		0.3	0.2	0
	0.6	0.5	TRUE	TRUE	FALSE	0		0.6	0.5	0
	0.6	0.4	TRUE	TRUE	FALSE	0		0.6	0.4	0
	0.6	0.5	TRUE	TRUE	FALSE	0		0.6	0.5	0
	0.7	0.5	TRUE	TRUE	FALSE	0		0.7	0.5	0
	0.3	0.4	TRUE	TRUE	FALSE	0		0.3	0.4	0
	0.3	0.5	TRUE	TRUE	FALSE	0		0.3	0.5	0
	0.6	0.4	TRUE	TRUE	FALSE	0		0.6	0.4	0
	0.4	0.6	TRUE	TRUE	FALSE	0		0.4	0.6	0
	0.3	0.8	TRUE	FALSE	FALSE	0		0.3	0.8	0
	0.3	0.7	TRUE	TRUE	FALSE	0		0.3	0.7	0
	0.2	0.6	FALSE	TRUE	FALSE	0		0.2	0.6	0
	0.4	0.8	TRUE	FALSE	FALSE	0		0.4	0.8	0
	0.4	0.7	TRUE	TRUE	FALSE	0		0.4	0.7	0
	0.5	0.4	TRUE	TRUE	FALSE	0		0.5	0.4	0
	0.5	0.2	TRUE	FALSE	FALSE	0		0.5	0.2	0
	0.5	0.5	TRUE	TRUE	FALSE	0		0.5	0.5	0
	0.6	0.4	TRUE	TRUE	FALSE	0		0.6	0.4	0
	0.5	0.5	TRUE	TRUE	FALSE	0		0.5	0.5	0
	0.6	0.5	TRUE	TRUE	FALSE	0		0.6	0.5	0
	0.6	0.4	TRUE	TRUE	FALSE	0		0.6	0.4	0
	0.6	0.5	TRUE	TRUE	FALSE	0		0.6	0.5	0
	0.6	0.7	TRUE	TRUE	FALSE	0		0.6	0.7	0
	0.3	0.5	TRUE	TRUE	FALSE	0		0.3	0.5	0
	0.4	0.4	TRUE	TRUE	FALSE	0		0.4	0.4	0
	0.3	0.2	TRUE	FALSE	FALSE	0		0.3	0.2	0
	0.5	0.4	TRUE	TRUE	FALSE	0		0.5	0.4	0
	0.5	0.6	TRUE	TRUE	FALSE	0		0.5	0.6	0
	0.3	0.5	TRUE	TRUE	FALSE	0		0.3	0.5	0
	0.6	0.6	TRUE	TRUE	FALSE	0		0.6	0.6	0
	0.3	0.5	TRUE	TRUE	FALSE	0		0.3	0.5	0
	0.7	0.5	TRUE	TRUE	FALSE	0		0.7	0.5	0
	0.8	0.7	FALSE	TRUE	FALSE	0		0.8	0.7	0
	0.6	0.5	TRUE	TRUE	FALSE	0		0.6	0.5	0
	0.7	0.4	TRUE	TRUE	FALSE	0		0.7	0.4	0
	0.5	0.6	TRUE	TRUE	FALSE	0		0.5	0.6	0
	0.5	0.4	TRUE	TRUE	FALSE	0		0.5	0.4	0
	0.4	0.4	TRUE	TRUE	FALSE	0		0.4	0.4	0
	0.7	0.5	TRUE	TRUE	FALSE	0		0.7	0.5	0
	0.7	0.7	TRUE	TRUE	FALSE	0		0.7	0.7	0
	0.5	0.6	TRUE	TRUE	FALSE	0		0.5	0.6	0
	0.4	0.6	TRUE	TRUE	FALSE	0		0.4	0.6	0
	0.3	0.5	TRUE	TRUE	FALSE	0		0.3	0.5	0
	0.6	0.4	TRUE	TRUE	FALSE	0		0.6	0.4	0
	0.6	0.6	TRUE	TRUE	FALSE	0		0.6	0.6	0
	0.3	0.4	TRUE	TRUE	FALSE	0		0.3	0.4	0
	0.6	0.4	TRUE	TRUE	FALSE	0		0.6	0.4	0
	0.5	0.7	TRUE	TRUE	FALSE	0		0.5	0.7	0
	0.7	0.4	TRUE	TRUE	FALSE	0		0.7	0.4	0
	0.8	0.8	FALSE	FALSE	TRUE	1		0.8	0.8	1
	0.4	0.2	TRUE	FALSE	FALSE	0		0.4	0.2	0
	0.4	0.8	TRUE	FALSE	FALSE	0		0.4	0.8	0
	0.6	0.7	TRUE	TRUE	FALSE	0		0.6	0.7	0
	0.4	0.3	TRUE	TRUE	FALSE	0		0.4	0.3	0
	0.3	0.5	TRUE	TRUE	FALSE	0		0.3	0.5	0
	0.7	0.5	TRUE	TRUE	FALSE	0		0.7	0.5	0
	0.4	0.4	TRUE	TRUE	FALSE	0		0.4	0.4	0
	0.5	0.9	TRUE	FALSE	FALSE	0		0.5	0.9	0
	0.6	0.8	TRUE	FALSE	FALSE	0		0.6	0.8	0
	0.6	0.6	TRUE	TRUE	FALSE	0		0.6	0.6	0
	0.5	0.4	TRUE	TRUE	FALSE	0		0.5	0.4	0
	0.4	0.4	TRUE	TRUE	FALSE	0		0.4	0.4	0
	0.4	0.7	TRUE	TRUE	FALSE	0		0.4	0.7	0
	0.6	0.4	TRUE	TRUE	FALSE	0		0.6	0.4	0
	0.5	0.4	TRUE	TRUE	FALSE	0		0.5	0.4	0
	0.4	0.5	TRUE	TRUE	FALSE	0		0.4	0.5	0
	0.8	0.3	FALSE	TRUE	FALSE	0		0.8	0.3	0
	0.4	0.5	TRUE	TRUE	FALSE	0		0.4	0.5	0
	0.5	0.3	TRUE	TRUE	FALSE	0		0.5	0.3	0
	0.4	0.5	TRUE	TRUE	FALSE	0		0.4	0.5	0
	0.4	0.4	TRUE	TRUE	FALSE	0		0.4	0.4	0
	0.3	0.4	TRUE	TRUE	FALSE	0		0.3	0.4	0
	0.7	0.5	TRUE	TRUE	FALSE	0		0.7	0.5	0
	0.6	0.6	TRUE	TRUE	FALSE	0		0.6	0.6	0
	0.2	0.8	FALSE	FALSE	TRUE	1		0.2	0.8	1
	0.3	0.5	TRUE	TRUE	FALSE	0		0.3	0.5	0
	0.7	0.4	TRUE	TRUE	FALSE	0		0.7	0.4	0
	0.5	0.4	TRUE	TRUE	FALSE	0		0.5	0.4	0
	0.5	0.7	TRUE	TRUE	FALSE	0		0.5	0.7	0
	0.4	0.5	TRUE	TRUE	FALSE	0		0.4	0.5	0
	0.6	0.6	TRUE	TRUE	FALSE	0		0.6	0.6	0
	0.6	0.3	TRUE	TRUE	FALSE	0		0.6	0.3	0
	0.7	0.7	TRUE	TRUE	FALSE	0		0.7	0.7	0
	0.6	0.4	TRUE	TRUE	FALSE	0		0.6	0.4	0
	0.6	0.6	TRUE	TRUE	FALSE	0		0.6	0.6	0
	0.5	0.6	TRUE	TRUE	FALSE	0		0.5	0.6	0
	0.4	0.7	TRUE	TRUE	FALSE	0		0.4	0.7	0
	0.6	0.6	TRUE	TRUE	FALSE	0		0.6	0.6	0
	0.5	0.5	TRUE	TRUE	FALSE	0		0.5	0.5	0
	0.5	0.8	TRUE	FALSE	FALSE	0		0.5	0.8	0
	0.2	0.4	FALSE	TRUE	FALSE	0		0.2	0.4	0
	0.4	0.7	TRUE	TRUE	FALSE	0		0.4	0.7	0
	0.7	0.6	TRUE	TRUE	FALSE	0		0.7	0.6	0
	0.4	0.5	TRUE	TRUE	FALSE	0		0.4	0.5	0
	0.6	0.7	TRUE	TRUE	FALSE	0		0.6	0.7	0
	0.5	0.7	TRUE	TRUE	FALSE	0		0.5	0.7	0
	0.6	0.3	TRUE	TRUE	FALSE	0		0.6	0.3	0
	0.9	0.4	FALSE	TRUE	FALSE	0		0.9	0.4	0
	0.5	0.4	TRUE	TRUE	FALSE	0		0.5	0.4	0
	0.3	0.5	TRUE	TRUE	FALSE	0		0.3	0.5	0
	0.5	0.4	TRUE	TRUE	FALSE	0		0.5	0.4	0
	0.3	0.7	TRUE	TRUE	FALSE	0		0.3	0.7	0
	0.3	0.5	TRUE	TRUE	FALSE	0		0.3	0.5	0
	0.7	0.3	TRUE	TRUE	FALSE	0		0.7	0.3	0
	0.3	1	TRUE	FALSE	FALSE	0		0.3	1	0
	0.7	0.6	TRUE	TRUE	FALSE	0		0.7	0.6	0
	0.5	0.3	TRUE	TRUE	FALSE	0		0.5	0.3	0
	0.4	0.6	TRUE	TRUE	FALSE	0		0.4	0.6	0
	0.7	0.4	TRUE	TRUE	FALSE	0		0.7	0.4	0
	0.6	0.5	TRUE	TRUE	FALSE	0		0.6	0.5	0
	0.3	0.5	TRUE	TRUE	FALSE	0		0.3	0.5	0
	0.5	0.2	TRUE	FALSE	FALSE	0		0.5	0.2	0
	0.6	0.9	TRUE	FALSE	FALSE	0		0.6	0.9	0
	0.6	0.2	TRUE	FALSE	FALSE	0		0.6	0.2	0
	0.9	0.7	FALSE	TRUE	FALSE	0		0.9	0.7	0
	0.5	0.5	TRUE	TRUE	FALSE	0		0.5	0.5	0
	0.5	0.7	TRUE	TRUE	FALSE	0		0.5	0.7	0
	0.3	0.5	TRUE	TRUE	FALSE	0		0.3	0.5	0
	0.5	0.6	TRUE	TRUE	FALSE	0		0.5	0.6	0
	0.5	0.4	TRUE	TRUE	FALSE	0		0.5	0.4	0
	0.5	0.5	TRUE	TRUE	FALSE	0		0.5	0.5	0
	0.5	0.5	TRUE	TRUE	FALSE	0		0.5	0.5	0
	0.5	0.7	TRUE	TRUE	FALSE	0		0.5	0.7	0
	0.7	0.6	TRUE	TRUE	FALSE	0		0.7	0.6	0
	0.7	0.7	TRUE	TRUE	FALSE	0		0.7	0.7	0
	0.4	0.6	TRUE	TRUE	FALSE	0		0.4	0.6	0
	0.5	0.5	TRUE	TRUE	FALSE	0		0.5	0.5	0
	0.5	0.4	TRUE	TRUE	FALSE	0		0.5	0.4	0
	0.4	0.5	TRUE	TRUE	FALSE	0		0.4	0.5	0
	0.4	0.4	TRUE	TRUE	FALSE	0		0.4	0.4	0
	0.5	0.3	TRUE	TRUE	FALSE	0		0.5	0.3	0
	0.6	0.6	TRUE	TRUE	FALSE	0		0.6	0.6	0
	0.5	0.4	TRUE	TRUE	FALSE	0		0.5	0.4	0
	0.4	0.4	TRUE	TRUE	FALSE	0		0.4	0.4	0
	0.8	0.6	FALSE	TRUE	FALSE	0		0.8	0.6	0
	0.5	0.4	TRUE	TRUE	FALSE	0		0.5	0.4	0
	0.6	0.4	TRUE	TRUE	FALSE	0		0.6	0.4	0
	0.3	0.6	TRUE	TRUE	FALSE	0		0.3	0.6	0
	0.5	0.5	TRUE	TRUE	FALSE	0		0.5	0.5	0
	0.4	0.3	TRUE	TRUE	FALSE	0		0.4	0.3	0
	0.7	0.6	TRUE	TRUE	FALSE	0		0.7	0.6	0
	0.7	0.3	TRUE	TRUE	FALSE	0		0.7	0.3	0
	0.5	0.3	TRUE	TRUE	FALSE	0		0.5	0.3	0
	0.3	0.8	TRUE	FALSE	FALSE	0		0.3	0.8	0
	0.5	0.5	TRUE	TRUE	FALSE	0		0.5	0.5	0
	0.6	0.5	TRUE	TRUE	FALSE	0		0.6	0.5	0
	0.3	0.5	TRUE	TRUE	FALSE	0		0.3	0.5	0
	0.4	0.7	TRUE	TRUE	FALSE	0		0.4	0.7	0
	0.5	0.5	TRUE	TRUE	FALSE	0		0.5	0.5	0
	0.8	0.7	FALSE	TRUE	FALSE	0		0.8	0.7	0
	0.2	0.4	FALSE	TRUE	FALSE	0		0.2	0.4	0
	0.7	0.1	TRUE	FALSE	FALSE	0		0.7	0.1	0
	0.2	0.4	FALSE	TRUE	FALSE	0		0.2	0.4	0
	0.3	0.3	TRUE	TRUE	FALSE	0		0.3	0.3	0
	0.5	0.5	TRUE	TRUE	FALSE	0		0.5	0.5	0
	0.3	0.3	TRUE	TRUE	FALSE	0		0.3	0.3	0
	0.3	0.6	TRUE	TRUE	FALSE	0		0.3	0.6	0
	0.7	0.6	TRUE	TRUE	FALSE	0		0.7	0.6	0
	0.6	0.5	TRUE	TRUE	FALSE	0		0.6	0.5	0
	0.3	0.4	TRUE	TRUE	FALSE	0		0.3	0.4	0
	0.7	0.7	TRUE	TRUE	FALSE	0		0.7	0.7	0
	0.5	0.2	TRUE	FALSE	FALSE	0		0.5	0.2	0
	0.4	0.8	TRUE	FALSE	FALSE	0		0.4	0.8	0
	0.3	0.4	TRUE	TRUE	FALSE	0		0.3	0.4	0
	0.3	0.5	TRUE	TRUE	FALSE	0		0.3	0.5	0
	0.8	0.4	FALSE	TRUE	FALSE	0		0.8	0.4	0
	0.3	0.6	TRUE	TRUE	FALSE	0		0.3	0.6	0
	0.4	0.6	TRUE	TRUE	FALSE	0		0.4	0.6	0
	0.5	0.4	TRUE	TRUE	FALSE	0		0.5	0.4	0
	0.6	0.7	TRUE	TRUE	FALSE	0		0.6	0.7	0
	0.5	0.3	TRUE	TRUE	FALSE	0		0.5	0.3	0
	0.7	0.4	TRUE	TRUE	FALSE	0		0.7	0.4	0
	0.6	0.5	TRUE	TRUE	FALSE	0		0.6	0.5	0
	0.7	0.9	TRUE	FALSE	FALSE	0		0.7	0.9	0
	0.3	0.5	TRUE	TRUE	FALSE	0		0.3	0.5	0
	0.3	0.5	TRUE	TRUE	FALSE	0		0.3	0.5	0
	0.4	0.6	TRUE	TRUE	FALSE	0		0.4	0.6	0
	0.3	0.6	TRUE	TRUE	FALSE	0		0.3	0.6	0
	0.4	0.6	TRUE	TRUE	FALSE	0		0.4	0.6	0
	0.8	0.2	FALSE	FALSE	TRUE	1		0.8	0.2	1
	0.3	0.6	TRUE	TRUE	FALSE	0		0.3	0.6	0
	0.4	0.5	TRUE	TRUE	FALSE	0		0.4	0.5	0
	0.5	0.6	TRUE	TRUE	FALSE	0		0.5	0.6	0
	0.5	0.3	TRUE	TRUE	FALSE	0		0.5	0.3	0
	0.6	0.7	TRUE	TRUE	FALSE	0		0.6	0.7	0
	0.5	0.3	TRUE	TRUE	FALSE	0		0.5	0.3	0
	0.1	0.7	FALSE	TRUE	FALSE	0		0.1	0.7	0
	0.2	0.4	FALSE	TRUE	FALSE	0		0.2	0.4	0
	0.6	0.8	TRUE	FALSE	FALSE	0		0.6	0.8	0
	0.6	0.4	TRUE	TRUE	FALSE	0		0.6	0.4	0
	0.5	0.2	TRUE	FALSE	FALSE	0		0.5	0.2	0
	0.8	0.6	FALSE	TRUE	FALSE	0		0.8	0.6	0
	0.6	0.3	TRUE	TRUE	FALSE	0		0.6	0.3	0
	0.4	0.5	TRUE	TRUE	FALSE	0		0.4	0.5	0
	0.3	0.3	TRUE	TRUE	FALSE	0		0.3	0.3	0
	0.6	0.4	TRUE	TRUE	FALSE	0		0.6	0.4	0
	0.5	0.2	TRUE	FALSE	FALSE	0		0.5	0.2	0
	0.2	0.6	FALSE	TRUE	FALSE	0		0.2	0.6	0
	0.5	0.6	TRUE	TRUE	FALSE	0		0.5	0.6	0
	0.5	0.6	TRUE	TRUE	FALSE	0		0.5	0.6	0
	0.3	0.2	TRUE	FALSE	FALSE	0		0.3	0.2	0
	0.5	0.6	TRUE	TRUE	FALSE	0		0.5	0.6	0
	0.6	0.2	TRUE	FALSE	FALSE	0		0.6	0.2	0
	0.4	0.7	TRUE	TRUE	FALSE	0		0.4	0.7	0
	0.3	0.5	TRUE	TRUE	FALSE	0		0.3	0.5	0
	0.5	0.4	TRUE	TRUE	FALSE	0		0.5	0.4	0
	0.4	0.4	TRUE	TRUE	FALSE	0		0.4	0.4	0
	0.1	0.7	FALSE	TRUE	FALSE	0		0.1	0.7	0
	0.6	0.7	TRUE	TRUE	FALSE	0		0.6	0.7	0
	0.8	0.6	FALSE	TRUE	FALSE	0		0.8	0.6	0
	0.5	0.2	TRUE	FALSE	FALSE	0		0.5	0.2	0
	0.6	0.5	TRUE	TRUE	FALSE	0		0.6	0.5	0
	0.8	0.3	FALSE	TRUE	FALSE	0		0.8	0.3	0
	0.6	0.6	TRUE	TRUE	FALSE	0		0.6	0.6	0
	0.8	0.7	FALSE	TRUE	FALSE	0		0.8	0.7	0
	0.6	0.5	TRUE	TRUE	FALSE	0		0.6	0.5	0
	0.5	0.5	TRUE	TRUE	FALSE	0		0.5	0.5	0
	0.7	0.7	TRUE	TRUE	FALSE	0		0.7	0.7	0
	0.3	0.6	TRUE	TRUE	FALSE	0		0.3	0.6	0
	0.9	0.4	FALSE	TRUE	FALSE	0		0.9	0.4	0
	0.6	0.6	TRUE	TRUE	FALSE	0		0.6	0.6	0
	0.3	0.3	TRUE	TRUE	FALSE	0		0.3	0.3	0
	0.3	0.5	TRUE	TRUE	FALSE	0		0.3	0.5	0
	0.6	0.4	TRUE	TRUE	FALSE	0		0.6	0.4	0
	0.6	0.4	TRUE	TRUE	FALSE	0		0.6	0.4	0
	0.6	0.5	TRUE	TRUE	FALSE	0		0.6	0.5	0
	0.6	0.8	TRUE	FALSE	FALSE	0		0.6	0.8	0
	0.8	0.5	FALSE	TRUE	FALSE	0		0.8	0.5	0
	0.6	0.6	TRUE	TRUE	FALSE	0		0.6	0.6	0
	0.2	0.6	FALSE	TRUE	FALSE	0		0.2	0.6	0
	0.8	0.3	FALSE	TRUE	FALSE	0		0.8	0.3	0
	0.6	0.5	TRUE	TRUE	FALSE	0		0.6	0.5	0
	0.6	0.4	TRUE	TRUE	FALSE	0		0.6	0.4	0
	0.5	0.3	TRUE	TRUE	FALSE	0		0.5	0.3	0
	0.3	0.5	TRUE	TRUE	FALSE	0		0.3	0.5	0
	0.7	0.2	TRUE	FALSE	FALSE	0		0.7	0.2	0
	0.6	0.5	TRUE	TRUE	FALSE	0		0.6	0.5	0
	0.5	0.7	TRUE	TRUE	FALSE	0		0.5	0.7	0
	0.7	0.6	TRUE	TRUE	FALSE	0		0.7	0.6	0
	0.7	0.6	TRUE	TRUE	FALSE	0		0.7	0.6	0
	0.3	0.6	TRUE	TRUE	FALSE	0		0.3	0.6	0
	0.4	0.4	TRUE	TRUE	FALSE	0		0.4	0.4	0
	0.6	0.6	TRUE	TRUE	FALSE	0		0.6	0.6	0
	0.6	0.4	TRUE	TRUE	FALSE	0		0.6	0.4	0
	0.6	0.6	TRUE	TRUE	FALSE	0		0.6	0.6	0
	0.5	0.5	TRUE	TRUE	FALSE	0		0.5	0.5	0
	0.6	0.3	TRUE	TRUE	FALSE	0		0.6	0.3	0
	0.5	0.6	TRUE	TRUE	FALSE	0		0.5	0.6	0
	0.4	0.2	TRUE	FALSE	FALSE	0		0.4	0.2	0
	0.5	0.2	TRUE	FALSE	FALSE	0		0.5	0.2	0
	0.5	0.3	TRUE	TRUE	FALSE	0		0.5	0.3	0
	0.4	0.5	TRUE	TRUE	FALSE	0		0.4	0.5	0
	0.6	0.6	TRUE	TRUE	FALSE	0		0.6	0.6	0
	0.1	0.5	FALSE	TRUE	FALSE	0		0.1	0.5	0
	0.3	0.6	TRUE	TRUE	FALSE	0		0.3	0.6	0
	0.4	0.6	TRUE	TRUE	FALSE	0		0.4	0.6	0
	0.5	0.7	TRUE	TRUE	FALSE	0		0.5	0.7	0
	0.5	0.3	TRUE	TRUE	FALSE	0		0.5	0.3	0
	0.6	0.1	TRUE	FALSE	FALSE	0		0.6	0.1	0
	0.7	0.4	TRUE	TRUE	FALSE	0		0.7	0.4	0
	0.6	0.4	TRUE	TRUE	FALSE	0		0.6	0.4	0
	0.6	0.4	TRUE	TRUE	FALSE	0		0.6	0.4	0
	0.5	0.3	TRUE	TRUE	FALSE	0		0.5	0.3	0
	0.7	0.5	TRUE	TRUE	FALSE	0		0.7	0.5	0
	0.6	0.3	TRUE	TRUE	FALSE	0		0.6	0.3	0
	0.5	0.5	TRUE	TRUE	FALSE	0		0.5	0.5	0
	0.5	0.5	TRUE	TRUE	FALSE	0		0.5	0.5	0
	0.6	0.3	TRUE	TRUE	FALSE	0		0.6	0.3	0
	0.4	0.4	TRUE	TRUE	FALSE	0		0.4	0.4	0
	0.3	0.3	TRUE	TRUE	FALSE	0		0.3	0.3	0
	0.5	0.5	TRUE	TRUE	FALSE	0		0.5	0.5	0
	0.4	0.3	TRUE	TRUE	FALSE	0		0.4	0.3	0
	0.6	0.3	TRUE	TRUE	FALSE	0		0.6	0.3	0
	0.6	0.6	TRUE	TRUE	FALSE	0		0.6	0.6	0
	0.6	0.7	TRUE	TRUE	FALSE	0		0.6	0.7	0
	0.7	0.4	TRUE	TRUE	FALSE	0		0.7	0.4	0
	0.6	0.4	TRUE	TRUE	FALSE	0		0.6	0.4	0
	0.3	0.4	TRUE	TRUE	FALSE	0		0.3	0.4	0
	0.7	0.5	TRUE	TRUE	FALSE	0		0.7	0.5	0
	0.5	0.3	TRUE	TRUE	FALSE	0		0.5	0.3	0
	0.4	0.5	TRUE	TRUE	FALSE	0		0.4	0.5	0
	0.5	0.6	TRUE	TRUE	FALSE	0		0.5	0.6	0
	0.4	0.4	TRUE	TRUE	FALSE	0		0.4	0.4	0
	0.6	0.4	TRUE	TRUE	FALSE	0		0.6	0.4	0
	0.7	0.5	TRUE	TRUE	FALSE	0		0.7	0.5	0
	0.5	0.7	TRUE	TRUE	FALSE	0		0.5	0.7	0
	0.5	0.4	TRUE	TRUE	FALSE	0		0.5	0.4	0
	0.4	0.6	TRUE	TRUE	FALSE	0		0.4	0.6	0
	0.4	0.3	TRUE	TRUE	FALSE	0		0.4	0.3	0
	0.6	0.2	TRUE	FALSE	FALSE	0		0.6	0.2	0
	0.4	0.6	TRUE	TRUE	FALSE	0		0.4	0.6	0
	0.7	0.5	TRUE	TRUE	FALSE	0		0.7	0.5	0
	0.7	0.3	TRUE	TRUE	FALSE	0		0.7	0.3	0
	0.5	0.7	TRUE	TRUE	FALSE	0		0.5	0.7	0
	0.3	0.4	TRUE	TRUE	FALSE	0		0.3	0.4	0
	0.5	0.2	TRUE	FALSE	FALSE	0		0.5	0.2	0
	0.6	0.7	TRUE	TRUE	FALSE	0		0.6	0.7	0
	0.4	0.5	TRUE	TRUE	FALSE	0		0.4	0.5	0
	0.5	0.7	TRUE	TRUE	FALSE	0		0.5	0.7	0
	0.4	0.3	TRUE	TRUE	FALSE	0		0.4	0.3	0
	0.5	0.3	TRUE	TRUE	FALSE	0		0.5	0.3	0
	0.9	0.4	FALSE	TRUE	FALSE	0		0.9	0.4	0
	0.3	0.5	TRUE	TRUE	FALSE	0		0.3	0.5	0
	0.5	0.4	TRUE	TRUE	FALSE	0		0.5	0.4	0
	0.6	0.6	TRUE	TRUE	FALSE	0		0.6	0.6	0
	0.4	0.6	TRUE	TRUE	FALSE	0		0.4	0.6	0
	0.6	0.7	TRUE	TRUE	FALSE	0		0.6	0.7	0
	0.4	0.7	TRUE	TRUE	FALSE	0		0.4	0.7	0
	0.7	0.6	TRUE	TRUE	FALSE	0		0.7	0.6	0
	0.6	0.8	TRUE	FALSE	FALSE	0		0.6	0.8	0
	0.3	0.3	TRUE	TRUE	FALSE	0		0.3	0.3	0
	0.5	0.2	TRUE	FALSE	FALSE	0		0.5	0.2	0
	0.5	0.4	TRUE	TRUE	FALSE	0		0.5	0.4	0
	0.7	0.3	TRUE	TRUE	FALSE	0		0.7	0.3	0
	0.7	0.4	TRUE	TRUE	FALSE	0		0.7	0.4	0
	0.5	0.6	TRUE	TRUE	FALSE	0		0.5	0.6	0
	0.3	0.5	TRUE	TRUE	FALSE	0		0.3	0.5	0
	0.7	0.6	TRUE	TRUE	FALSE	0		0.7	0.6	0
	0.6	0.6	TRUE	TRUE	FALSE	0		0.6	0.6	0
	0.6	0.6	TRUE	TRUE	FALSE	0		0.6	0.6	0
	0.4	0.5	TRUE	TRUE	FALSE	0		0.4	0.5	0
	0.7	0.4	TRUE	TRUE	FALSE	0		0.7	0.4	0
	0.6	0.5	TRUE	TRUE	FALSE	0		0.6	0.5	0
	0.6	0.4	TRUE	TRUE	FALSE	0		0.6	0.4	0
	0.5	0.5	TRUE	TRUE	FALSE	0		0.5	0.5	0
	0.3	0.5	TRUE	TRUE	FALSE	0		0.3	0.5	0
	0.8	0.6	FALSE	TRUE	FALSE	0		0.8	0.6	0
	0.5	0.4	TRUE	TRUE	FALSE	0		0.5	0.4	0
	0.3	0.6	TRUE	TRUE	FALSE	0		0.3	0.6	0
	0.6	0.6	TRUE	TRUE	FALSE	0		0.6	0.6	0
	0.4	0.6	TRUE	TRUE	FALSE	0		0.4	0.6	0
	0.6	0.5	TRUE	TRUE	FALSE	0		0.6	0.5	0
	0.6	0.4	TRUE	TRUE	FALSE	0		0.6	0.4	0
	0.4	0.4	TRUE	TRUE	FALSE	0		0.4	0.4	0
	0.7	0.3	TRUE	TRUE	FALSE	0		0.7	0.3	0
	0.7	0.2	TRUE	FALSE	FALSE	0		0.7	0.2	0
	0.4	0.5	TRUE	TRUE	FALSE	0		0.4	0.5	0
	0.3	0.6	TRUE	TRUE	FALSE	0		0.3	0.6	0
	0.6	0.4	TRUE	TRUE	FALSE	0		0.6	0.4	0
	0.4	0.8	TRUE	FALSE	FALSE	0		0.4	0.8	0
	0.6	0.5	TRUE	TRUE	FALSE	0		0.6	0.5	0
	0.2	0.6	FALSE	TRUE	FALSE	0		0.2	0.6	0
	0.7	0.4	TRUE	TRUE	FALSE	0		0.7	0.4	0
	0.3	0.5	TRUE	TRUE	FALSE	0		0.3	0.5	0
	0.4	0.4	TRUE	TRUE	FALSE	0		0.4	0.4	0
	0.5	0.6	TRUE	TRUE	FALSE	0		0.5	0.6	0
	0.4	0.4	TRUE	TRUE	FALSE	0		0.4	0.4	0
	0.6	0.5	TRUE	TRUE	FALSE	0		0.6	0.5	0
	0.2	0.7	FALSE	TRUE	FALSE	0		0.2	0.7	0
	0.5	0.4	TRUE	TRUE	FALSE	0		0.5	0.4	0
	0.7	0.3	TRUE	TRUE	FALSE	0		0.7	0.3	0
	0.5	0.3	TRUE	TRUE	FALSE	0		0.5	0.3	0
	0.4	0.2	TRUE	FALSE	FALSE	0		0.4	0.2	0
	0.5	0.5	TRUE	TRUE	FALSE	0		0.5	0.5	0
	0.6	0.4	TRUE	TRUE	FALSE	0		0.6	0.4	0
	0.4	0.7	TRUE	TRUE	FALSE	0		0.4	0.7	0
	0.2	0.5	FALSE	TRUE	FALSE	0		0.2	0.5	0
	0.6	0.6	TRUE	TRUE	FALSE	0		0.6	0.6	0
	0.3	0.3	TRUE	TRUE	FALSE	0		0.3	0.3	0
	0.6	0.7	TRUE	TRUE	FALSE	0		0.6	0.7	0
	0.5	0.8	TRUE	FALSE	FALSE	0		0.5	0.8	0
	0.6	0.4	TRUE	TRUE	FALSE	0		0.6	0.4	0
	0.6	0.3	TRUE	TRUE	FALSE	0		0.6	0.3	0
	0.5	0.3	TRUE	TRUE	FALSE	0		0.5	0.3	0
	0.7	0.5	TRUE	TRUE	FALSE	0		0.7	0.5	0
	0.3	0.7	TRUE	TRUE	FALSE	0		0.3	0.7	0
	0.8	0.7	FALSE	TRUE	FALSE	0		0.8	0.7	0
	0.6	0.5	TRUE	TRUE	FALSE	0		0.6	0.5	0
	0.6	0.4	TRUE	TRUE	FALSE	0		0.6	0.4	0
	0.7	0.5	TRUE	TRUE	FALSE	0		0.7	0.5	0
	0.8	0.4	FALSE	TRUE	FALSE	0		0.8	0.4	0
	0.5	0.5	TRUE	TRUE	FALSE	0		0.5	0.5	0
	0.6	0.6	TRUE	TRUE	FALSE	0		0.6	0.6	0
	0.5	0.7	TRUE	TRUE	FALSE	0		0.5	0.7	0
	0.5	0.8	TRUE	FALSE	FALSE	0		0.5	0.8	0
	0.4	0.2	TRUE	FALSE	FALSE	0		0.4	0.2	0
	0.8	0.5	FALSE	TRUE	FALSE	0		0.8	0.5	0
	0.5	0.2	TRUE	FALSE	FALSE	0		0.5	0.2	0
	0.6	0.7	TRUE	TRUE	FALSE	0		0.6	0.7	0
	0.5	0.4	TRUE	TRUE	FALSE	0		0.5	0.4	0
	0.7	0.6	TRUE	TRUE	FALSE	0		0.7	0.6	0
	0.5	0.4	TRUE	TRUE	FALSE	0		0.5	0.4	0
	0.5	0.5	TRUE	TRUE	FALSE	0		0.5	0.5	0
	0.5	0.2	TRUE	FALSE	FALSE	0		0.5	0.2	0
	0.8	0.5	FALSE	TRUE	FALSE	0		0.8	0.5	0
	0.5	0.5	TRUE	TRUE	FALSE	0		0.5	0.5	0
	0.7	0.7	TRUE	TRUE	FALSE	0		0.7	0.7	0
	0.6	0.6	TRUE	TRUE	FALSE	0		0.6	0.6	0
	0.4	0.3	TRUE	TRUE	FALSE	0		0.4	0.3	0
	0.6	0.4	TRUE	TRUE	FALSE	0		0.6	0.4	0
	0.5	0.8	TRUE	FALSE	FALSE	0		0.5	0.8	0
	0.7	0.2	TRUE	FALSE	FALSE	0		0.7	0.2	0
	0.5	0.6	TRUE	TRUE	FALSE	0		0.5	0.6	0
	0.7	0.6	TRUE	TRUE	FALSE	0		0.7	0.6	0
	0.5	0.5	TRUE	TRUE	FALSE	0		0.5	0.5	0
	0.5	0.3	TRUE	TRUE	FALSE	0		0.5	0.3	0
	0.5	0.3	TRUE	TRUE	FALSE	0		0.5	0.3	0
	0.5	0.4	TRUE	TRUE	FALSE	0		0.5	0.4	0
	0.4	0.5	TRUE	TRUE	FALSE	0		0.4	0.5	0
	0.2	0.7	FALSE	TRUE	FALSE	0		0.2	0.7	0
	0.6	0.5	TRUE	TRUE	FALSE	0		0.6	0.5	0
	0.4	0.4	TRUE	TRUE	FALSE	0		0.4	0.4	0
	0.3	0.4	TRUE	TRUE	FALSE	0		0.3	0.4	0
	0.4	0.3	TRUE	TRUE	FALSE	0		0.4	0.3	0
	0.9	0.5	FALSE	TRUE	FALSE	0		0.9	0.5	0
	0.6	0.3	TRUE	TRUE	FALSE	0		0.6	0.3	0
	0.5	0.6	TRUE	TRUE	FALSE	0		0.5	0.6	0
	0.6	0.5	TRUE	TRUE	FALSE	0		0.6	0.5	0
	0.2	0.4	FALSE	TRUE	FALSE	0		0.2	0.4	0
	0.6	0.6	TRUE	TRUE	FALSE	0		0.6	0.6	0
	0.6	0.6	TRUE	TRUE	FALSE	0		0.6	0.6	0
	0.6	0.7	TRUE	TRUE	FALSE	0		0.6	0.7	0
	0.5	0.6	TRUE	TRUE	FALSE	0		0.5	0.6	0
	0.6	0.6	TRUE	TRUE	FALSE	0		0.6	0.6	0
	0.4	0.6	TRUE	TRUE	FALSE	0		0.4	0.6	0
	0.5	0.7	TRUE	TRUE	FALSE	0		0.5	0.7	0
	0.7	0.5	TRUE	TRUE	FALSE	0		0.7	0.5	0
	0.7	0.5	TRUE	TRUE	FALSE	0		0.7	0.5	0
	0.5	0.3	TRUE	TRUE	FALSE	0		0.5	0.3	0
	0.6	0.6	TRUE	TRUE	FALSE	0		0.6	0.6	0
	0.5	0.6	TRUE	TRUE	FALSE	0		0.5	0.6	0
	0.5	0.5	TRUE	TRUE	FALSE	0		0.5	0.5	0
	0.5	0.5	TRUE	TRUE	FALSE	0		0.5	0.5	0
	0.5	0.3	TRUE	TRUE	FALSE	0		0.5	0.3	0
	0.5	0.6	TRUE	TRUE	FALSE	0		0.5	0.6	0
	0.4	0.3	TRUE	TRUE	FALSE	0		0.4	0.3	0
	0.4	0.4	TRUE	TRUE	FALSE	0		0.4	0.4	0
	0.6	0.5	TRUE	TRUE	FALSE	0		0.6	0.5	0
	0.4	0.4	TRUE	TRUE	FALSE	0		0.4	0.4	0
	0.2	0.4	FALSE	TRUE	FALSE	0		0.2	0.4	0
	0.6	0.6	TRUE	TRUE	FALSE	0		0.6	0.6	0
	0.8	0.4	FALSE	TRUE	FALSE	0		0.8	0.4	0
	0.7	0.6	TRUE	TRUE	FALSE	0		0.7	0.6	0
	0.5	0.5	TRUE	TRUE	FALSE	0		0.5	0.5	0
	0.6	0.7	TRUE	TRUE	FALSE	0		0.6	0.7	0
	0.3	0.5	TRUE	TRUE	FALSE	0		0.3	0.5	0
	0.7	0.7	TRUE	TRUE	FALSE	0		0.7	0.7	0
	0.6	0.7	TRUE	TRUE	FALSE	0		0.6	0.7	0
	0.3	0.4	TRUE	TRUE	FALSE	0		0.3	0.4	0
	0.6	0.5	TRUE	TRUE	FALSE	0		0.6	0.5	0
	0.3	0.5	TRUE	TRUE	FALSE	0		0.3	0.5	0
	0.8	0.6	FALSE	TRUE	FALSE	0		0.8	0.6	0
	0.5	0.7	TRUE	TRUE	FALSE	0		0.5	0.7	0
	0.5	0.8	TRUE	FALSE	FALSE	0		0.5	0.8	0
	0.3	0.3	TRUE	TRUE	FALSE	0		0.3	0.3	0
	0.4	0.4	TRUE	TRUE	FALSE	0		0.4	0.4	0
	0.6	0.6	TRUE	TRUE	FALSE	0		0.6	0.6	0
	0.6	0.7	TRUE	TRUE	FALSE	0		0.6	0.7	0
	0.5	0.5	TRUE	TRUE	FALSE	0		0.5	0.5	0
	0.3	0.6	TRUE	TRUE	FALSE	0		0.3	0.6	0
	0.4	0.4	TRUE	TRUE	FALSE	0		0.4	0.4	0
	0.5	0.5	TRUE	TRUE	FALSE	0		0.5	0.5	0
	0.8	0.3	FALSE	TRUE	FALSE	0		0.8	0.3	0
	0.8	0.4	FALSE	TRUE	FALSE	0		0.8	0.4	0
	0.3	0.4	TRUE	TRUE	FALSE	0		0.3	0.4	0
	0.6	0.6	TRUE	TRUE	FALSE	0		0.6	0.6	0
	0.5	0.9	TRUE	FALSE	FALSE	0		0.5	0.9	0
	0.6	0.5	TRUE	TRUE	FALSE	0		0.6	0.5	0
	0.5	0.4	TRUE	TRUE	FALSE	0		0.5	0.4	0
	0.4	0.6	TRUE	TRUE	FALSE	0		0.4	0.6	0
	0.5	0.3	TRUE	TRUE	FALSE	0		0.5	0.3	0
	0.5	0.6	TRUE	TRUE	FALSE	0		0.5	0.6	0
	0.6	0.6	TRUE	TRUE	FALSE	0		0.6	0.6	0
	0.6	0.3	TRUE	TRUE	FALSE	0		0.6	0.3	0
	0.6	0.8	TRUE	FALSE	FALSE	0		0.6	0.8	0
	0.4	0.4	TRUE	TRUE	FALSE	0		0.4	0.4	0
	0.4	0.3	TRUE	TRUE	FALSE	0		0.4	0.3	0
	0.6	0.6	TRUE	TRUE	FALSE	0		0.6	0.6	0
	0.3	0.4	TRUE	TRUE	FALSE	0		0.3	0.4	0
	0.4	0.6	TRUE	TRUE	FALSE	0		0.4	0.6	0
	0.4	0.5	TRUE	TRUE	FALSE	0		0.4	0.5	0
	0.6	0.5	TRUE	TRUE	FALSE	0		0.6	0.5	0
	0.5	0.7	TRUE	TRUE	FALSE	0		0.5	0.7	0
	0.5	0.4	TRUE	TRUE	FALSE	0		0.5	0.4	0
	0.4	0.4	TRUE	TRUE	FALSE	0		0.4	0.4	0
	0.5	0.5	TRUE	TRUE	FALSE	0		0.5	0.5	0
	0.5	0.6	TRUE	TRUE	FALSE	0		0.5	0.6	0
	0.5	0.4	TRUE	TRUE	FALSE	0		0.5	0.4	0
	0.6	0.6	TRUE	TRUE	FALSE	0		0.6	0.6	0
	0.4	0.5	TRUE	TRUE	FALSE	0		0.4	0.5	0
	0.7	0.3	TRUE	TRUE	FALSE	0		0.7	0.3	0
	0.5	0.4	TRUE	TRUE	FALSE	0		0.5	0.4	0
	0.6	0.7	TRUE	TRUE	FALSE	0		0.6	0.7	0
	0.6	0.6	TRUE	TRUE	FALSE	0		0.6	0.6	0
	0.7	0.5	TRUE	TRUE	FALSE	0		0.7	0.5	0
	0.4	0.5	TRUE	TRUE	FALSE	0		0.4	0.5	0
	0.6	0.7	TRUE	TRUE	FALSE	0		0.6	0.7	0
	0.6	0.7	TRUE	TRUE	FALSE	0		0.6	0.7	0
	0.3	0.6	TRUE	TRUE	FALSE	0		0.3	0.6	0
	0.5	0.5	TRUE	TRUE	FALSE	0		0.5	0.5	0
	0.7	0.6	TRUE	TRUE	FALSE	0		0.7	0.6	0
	0.4	0.8	TRUE	FALSE	FALSE	0		0.4	0.8	0
	0.6	0.5	TRUE	TRUE	FALSE	0		0.6	0.5	0
	0.7	0.4	TRUE	TRUE	FALSE	0		0.7	0.4	0
	0.8	0.6	FALSE	TRUE	FALSE	0		0.8	0.6	0
	0.5	0.5	TRUE	TRUE	FALSE	0		0.5	0.5	0
	0.5	0.1	TRUE	FALSE	FALSE	0		0.5	0.1	0
	0.4	0.4	TRUE	TRUE	FALSE	0		0.4	0.4	0
	0.5	0.6	TRUE	TRUE	FALSE	0		0.5	0.6	0
	0.2	0.5	FALSE	TRUE	FALSE	0		0.2	0.5	0
	0.3	0.6	TRUE	TRUE	FALSE	0		0.3	0.6	0
	0.5	0.5	TRUE	TRUE	FALSE	0		0.5	0.5	0
	0.5	0.3	TRUE	TRUE	FALSE	0		0.5	0.3	0
	0.8	0.4	FALSE	TRUE	FALSE	0		0.8	0.4	0
	0.5	0.6	TRUE	TRUE	FALSE	0		0.5	0.6	0
	0.6	0.5	TRUE	TRUE	FALSE	0		0.6	0.5	0
	0.6	0.5	TRUE	TRUE	FALSE	0		0.6	0.5	0
	0.4	0.5	TRUE	TRUE	FALSE	0		0.4	0.5	0
	0.1	0.6	FALSE	TRUE	FALSE	0		0.1	0.6	0
	0.2	0.6	FALSE	TRUE	FALSE	0		0.2	0.6	0
	0.6	0.3	TRUE	TRUE	FALSE	0		0.6	0.3	0
	0.4	0.2	TRUE	FALSE	FALSE	0		0.4	0.2	0
	0.2	0.4	FALSE	TRUE	FALSE	0		0.2	0.4	0
	0.6	0.5	TRUE	TRUE	FALSE	0		0.6	0.5	0
	0.5	0.6	TRUE	TRUE	FALSE	0		0.5	0.6	0
	0.3	0.3	TRUE	TRUE	FALSE	0		0.3	0.3	0
	0.4	0.5	TRUE	TRUE	FALSE	0		0.4	0.5	0
	0.5	0.4	TRUE	TRUE	FALSE	0		0.5	0.4	0
	0.4	0.5	TRUE	TRUE	FALSE	0		0.4	0.5	0
	0.4	0.3	TRUE	TRUE	FALSE	0		0.4	0.3	0
	0.4	0.3	TRUE	TRUE	FALSE	0		0.4	0.3	0
	0.7	0.2	TRUE	FALSE	FALSE	0		0.7	0.2	0
	0.8	0.5	FALSE	TRUE	FALSE	0		0.8	0.5	0
	0.5	0.7	TRUE	TRUE	FALSE	0		0.5	0.7	0
	0.2	0.7	FALSE	TRUE	FALSE	0		0.2	0.7	0
	0.4	0.6	TRUE	TRUE	FALSE	0		0.4	0.6	0
	0.3	0.7	TRUE	TRUE	FALSE	0		0.3	0.7	0
	0.7	0.7	TRUE	TRUE	FALSE	0		0.7	0.7	0
	0.5	0.6	TRUE	TRUE	FALSE	0		0.5	0.6	0
	0.6	0.6	TRUE	TRUE	FALSE	0		0.6	0.6	0
	0.6	0.7	TRUE	TRUE	FALSE	0		0.6	0.7	0
	0.8	0.5	FALSE	TRUE	FALSE	0		0.8	0.5	0
	0.6	0.6	TRUE	TRUE	FALSE	0		0.6	0.6	0
	0.4	0.7	TRUE	TRUE	FALSE	0		0.4	0.7	0
	0.6	0.7	TRUE	TRUE	FALSE	0		0.6	0.7	0
	0.6	0.4	TRUE	TRUE	FALSE	0		0.6	0.4	0
	0.6	0	TRUE	FALSE	FALSE	0		0.6	0	0
	0.3	0.4	TRUE	TRUE	FALSE	0		0.3	0.4	0
	0.8	0.7	FALSE	TRUE	FALSE	0		0.8	0.7	0
	0.3	0.6	TRUE	TRUE	FALSE	0		0.3	0.6	0
	0.4	0.5	TRUE	TRUE	FALSE	0		0.4	0.5	0
	0.3	0.5	TRUE	TRUE	FALSE	0		0.3	0.5	0
	0.7	0.7	TRUE	TRUE	FALSE	0		0.7	0.7	0
	0.3	0.8	TRUE	FALSE	FALSE	0		0.3	0.8	0
	0.5	0.2	TRUE	FALSE	FALSE	0		0.5	0.2	0
	0.3	0.5	TRUE	TRUE	FALSE	0		0.3	0.5	0
	0.5	0.2	TRUE	FALSE	FALSE	0		0.5	0.2	0
	0.6	0.5	TRUE	TRUE	FALSE	0		0.6	0.5	0
	0.4	0.9	TRUE	FALSE	FALSE	0		0.4	0.9	0
	0.3	0.3	TRUE	TRUE	FALSE	0		0.3	0.3	0
	0.5	0.5	TRUE	TRUE	FALSE	0		0.5	0.5	0
	0.6	0.4	TRUE	TRUE	FALSE	0		0.6	0.4	0
	0.5	0.7	TRUE	TRUE	FALSE	0		0.5	0.7	0
	0.7	0.5	TRUE	TRUE	FALSE	0		0.7	0.5	0
	0.2	0.4	FALSE	TRUE	FALSE	0		0.2	0.4	0
	0.3	0.4	TRUE	TRUE	FALSE	0		0.3	0.4	0
	0.5	0.3	TRUE	TRUE	FALSE	0		0.5	0.3	0
	0.3	0.4	TRUE	TRUE	FALSE	0		0.3	0.4	0
	0.4	0.6	TRUE	TRUE	FALSE	0		0.4	0.6	0
	0.6	0.5	TRUE	TRUE	FALSE	0		0.6	0.5	0
	0.1	0.5	FALSE	TRUE	FALSE	0		0.1	0.5	0
	0.3	0.6	TRUE	TRUE	FALSE	0		0.3	0.6	0
	0.4	0.5	TRUE	TRUE	FALSE	0		0.4	0.5	0
	0.4	0.6	TRUE	TRUE	FALSE	0		0.4	0.6	0
	0.4	0.5	TRUE	TRUE	FALSE	0		0.4	0.5	0
	0.5	0.4	TRUE	TRUE	FALSE	0		0.5	0.4	0
	0.4	0.4	TRUE	TRUE	FALSE	0		0.4	0.4	0
	0.3	0.4	TRUE	TRUE	FALSE	0		0.3	0.4	0
	0.4	0.5	TRUE	TRUE	FALSE	0		0.4	0.5	0
	0.8	0.4	FALSE	TRUE	FALSE	0		0.8	0.4	0
	0.4	0.6	TRUE	TRUE	FALSE	0		0.4	0.6	0
	0.4	0.6	TRUE	TRUE	FALSE	0		0.4	0.6	0
	0.3	0.6	TRUE	TRUE	FALSE	0		0.3	0.6	0
	0.5	0.4	TRUE	TRUE	FALSE	0		0.5	0.4	0
	0.3	0.5	TRUE	TRUE	FALSE	0		0.3	0.5	0
	0.2	0.7	FALSE	TRUE	FALSE	0		0.2	0.7	0
	0.4	0.7	TRUE	TRUE	FALSE	0		0.4	0.7	0
	0.7	0.5	TRUE	TRUE	FALSE	0		0.7	0.5	0
	0.6	0.6	TRUE	TRUE	FALSE	0		0.6	0.6	0
	0.6	0.6	TRUE	TRUE	FALSE	0		0.6	0.6	0
	0.7	0.5	TRUE	TRUE	FALSE	0		0.7	0.5	0
	0.7	0.3	TRUE	TRUE	FALSE	0		0.7	0.3	0
	0.3	0.6	TRUE	TRUE	FALSE	0		0.3	0.6	0
	0.7	0.6	TRUE	TRUE	FALSE	0		0.7	0.6	0
	0.8	0.5	FALSE	TRUE	FALSE	0		0.8	0.5	0
	0.5	0.6	TRUE	TRUE	FALSE	0		0.5	0.6	0
	0.3	0.5	TRUE	TRUE	FALSE	0		0.3	0.5	0
	0.2	0.4	FALSE	TRUE	FALSE	0		0.2	0.4	0
	0.3	0.4	TRUE	TRUE	FALSE	0		0.3	0.4	0
	0.3	0.4	TRUE	TRUE	FALSE	0		0.3	0.4	0
	0.5	0.5	TRUE	TRUE	FALSE	0		0.5	0.5	0
	0.4	0.6	TRUE	TRUE	FALSE	0		0.4	0.6	0
	0.5	0.7	TRUE	TRUE	FALSE	0		0.5	0.7	0
	0.6	0.5	TRUE	TRUE	FALSE	0		0.6	0.5	0
	0.7	0.6	TRUE	TRUE	FALSE	0		0.7	0.6	0
	0.7	0.7	TRUE	TRUE	FALSE	0		0.7	0.7	0
	0.4	0.7	TRUE	TRUE	FALSE	0		0.4	0.7	0
	0.7	0.5	TRUE	TRUE	FALSE	0		0.7	0.5	0
	0.5	0.7	TRUE	TRUE	FALSE	0		0.5	0.7	0
	0.3	0.6	TRUE	TRUE	FALSE	0		0.3	0.6	0
	0.5	0.5	TRUE	TRUE	FALSE	0		0.5	0.5	0
	0.8	0.5	FALSE	TRUE	FALSE	0		0.8	0.5	0
	0.6	0.7	TRUE	TRUE	FALSE	0		0.6	0.7	0
	0.8	0.5	FALSE	TRUE	FALSE	0		0.8	0.5	0
	0.7	0.5	TRUE	TRUE	FALSE	0		0.7	0.5	0
	0.4	0.4	TRUE	TRUE	FALSE	0		0.4	0.4	0
	0.4	0.5	TRUE	TRUE	FALSE	0		0.4	0.5	0
	0.6	0.5	TRUE	TRUE	FALSE	0		0.6	0.5	0
	0.6	0.6	TRUE	TRUE	FALSE	0		0.6	0.6	0
	0.2	0.3	FALSE	TRUE	FALSE	0		0.2	0.3	0
	0.5	0.7	TRUE	TRUE	FALSE	0		0.5	0.7	0
	0.6	0.7	TRUE	TRUE	FALSE	0		0.6	0.7	0
	0.6	0.6	TRUE	TRUE	FALSE	0		0.6	0.6	0
	0.3	0.2	TRUE	FALSE	FALSE	0		0.3	0.2	0
	0.4	0.8	TRUE	FALSE	FALSE	0		0.4	0.8	0
	0.3	0.3	TRUE	TRUE	FALSE	0		0.3	0.3	0
	0.5	0.4	TRUE	TRUE	FALSE	0		0.5	0.4	0
	0.5	0.5	TRUE	TRUE	FALSE	0		0.5	0.5	0
	0.1	0.6	FALSE	TRUE	FALSE	0		0.1	0.6	0
	0.8	0.7	FALSE	TRUE	FALSE	0		0.8	0.7	0
	0.5	0.6	TRUE	TRUE	FALSE	0		0.5	0.6	0
	0.2	0.5	FALSE	TRUE	FALSE	0		0.2	0.5	0
	0.4	0.3	TRUE	TRUE	FALSE	0		0.4	0.3	0
	0.8	0.7	FALSE	TRUE	FALSE	0		0.8	0.7	0
	0.4	0.5	TRUE	TRUE	FALSE	0		0.4	0.5	0
	0.4	0.4	TRUE	TRUE	FALSE	0		0.4	0.4	0
	0.7	0.5	TRUE	TRUE	FALSE	0		0.7	0.5	0
	0.4	0.6	TRUE	TRUE	FALSE	0		0.4	0.6	0
	0.3	0.3	TRUE	TRUE	FALSE	0		0.3	0.3	0
	0.5	0.5	TRUE	TRUE	FALSE	0		0.5	0.5	0
	0.4	0.7	TRUE	TRUE	FALSE	0		0.4	0.7	0
	0.5	0.3	TRUE	TRUE	FALSE	0		0.5	0.3	0
	0.7	0.1	TRUE	FALSE	FALSE	0		0.7	0.1	0
	0.8	0.4	FALSE	TRUE	FALSE	0		0.8	0.4	0
	0.6	0.5	TRUE	TRUE	FALSE	0		0.6	0.5	0
	0.4	0.7	TRUE	TRUE	FALSE	0		0.4	0.7	0
	0.5	0.4	TRUE	TRUE	FALSE	0		0.5	0.4	0
	0.6	0.5	TRUE	TRUE	FALSE	0		0.6	0.5	0
	0.3	0.5	TRUE	TRUE	FALSE	0		0.3	0.5	0
	0.7	0.5	TRUE	TRUE	FALSE	0		0.7	0.5	0
	0.6	0.5	TRUE	TRUE	FALSE	0		0.6	0.5	0
	0.5	0.5	TRUE	TRUE	FALSE	0		0.5	0.5	0
	0.6	0.5	TRUE	TRUE	FALSE	0		0.6	0.5	0
	0.6	0.3	TRUE	TRUE	FALSE	0		0.6	0.3	0
	0.3	0.5	TRUE	TRUE	FALSE	0		0.3	0.5	0
	0.5	0.2	TRUE	FALSE	FALSE	0		0.5	0.2	0
	0.5	0.6	TRUE	TRUE	FALSE	0		0.5	0.6	0
	0.5	0.6	TRUE	TRUE	FALSE	0		0.5	0.6	0
	0.8	0.5	FALSE	TRUE	FALSE	0		0.8	0.5	0
	0.4	0.4	TRUE	TRUE	FALSE	0		0.4	0.4	0
	0.4	0.5	TRUE	TRUE	FALSE	0		0.4	0.5	0
	0.6	0.8	TRUE	FALSE	FALSE	0		0.6	0.8	0
	0.8	0.4	FALSE	TRUE	FALSE	0		0.8	0.4	0
	0.6	0.5	TRUE	TRUE	FALSE	0		0.6	0.5	0
	0.6	0.7	TRUE	TRUE	FALSE	0		0.6	0.7	0
	0.6	0.7	TRUE	TRUE	FALSE	0		0.6	0.7	0
	0.3	0.5	TRUE	TRUE	FALSE	0		0.3	0.5	0
	0.5	0.5	TRUE	TRUE	FALSE	0		0.5	0.5	0
	0.5	0.4	TRUE	TRUE	FALSE	0		0.5	0.4	0
	0.7	0.7	TRUE	TRUE	FALSE	0		0.7	0.7	0
	0.3	0.5	TRUE	TRUE	FALSE	0		0.3	0.5	0
	0.6	0.6	TRUE	TRUE	FALSE	0		0.6	0.6	0
	0.3	0.8	TRUE	FALSE	FALSE	0		0.3	0.8	0
	0.4	0.8	TRUE	FALSE	FALSE	0		0.4	0.8	0
	0.2	0.2	FALSE	FALSE	TRUE	1		0.2	0.2	1
	0.5	0.4	TRUE	TRUE	FALSE	0		0.5	0.4	0
	0.5	0.4	TRUE	TRUE	FALSE	0		0.5	0.4	0
	0.5	0.6	TRUE	TRUE	FALSE	0		0.5	0.6	0
	0.3	0.6	TRUE	TRUE	FALSE	0		0.3	0.6	0
	0.7	0.7	TRUE	TRUE	FALSE	0		0.7	0.7	0
	0.7	0.5	TRUE	TRUE	FALSE	0		0.7	0.5	0
	0.3	0.7	TRUE	TRUE	FALSE	0		0.3	0.7	0
	0.3	0.5	TRUE	TRUE	FALSE	0		0.3	0.5	0
	0.6	0.4	TRUE	TRUE	FALSE	0		0.6	0.4	0

## Sheet: Analysis .25 relaxed
								P(oca2 C)	P(mc1r C)			P(oca2 C)	P(mc1r C)	#screened	#HET	#HOM
														114	56	58
	0.7	0.5	FALSE	TRUE	FALSE	0		0.7	0.5	0		0.3	0.2	1
	0.8	0.5	FALSE	TRUE	FALSE	0		0.8	0.5	0		0.3	0.3	1
	0.5	0.6	TRUE	TRUE	FALSE	0		0.5	0.6	0		0.7	0.3	1	1
	0.7	0.5	FALSE	TRUE	FALSE	0		0.7	0.5	0		0.3	0.8	1	1
	0.3	0.5	FALSE	TRUE	FALSE	0		0.3	0.5	0		0.2	0.2	1
	0.3	0.4	FALSE	TRUE	FALSE	0		0.3	0.4	0		0.3	0.3	1
	0.6	0.4	TRUE	TRUE	FALSE	0		0.6	0.4	0		0.3	0.7	1	1
	0.5	0.5	TRUE	TRUE	FALSE	0		0.5	0.5	0		0.3	0.3	1
	0.5	0.3	TRUE	FALSE	FALSE	0		0.5	0.3	0		0.7	0.7	1
	0.5	0.6	TRUE	TRUE	FALSE	0		0.5	0.6	0		0.3	0.9	1	1
	0.5	0.6	TRUE	TRUE	FALSE	0		0.5	0.6	0		0.2	0.2	1
	0.3	0.2	FALSE	FALSE	TRUE	1		0.3	0.2	1		0.7	0.3	1	1
	0.6	0.6	TRUE	TRUE	FALSE	0		0.6	0.6	0		0.3	0.9	1	1
	0.4	0.4	TRUE	TRUE	FALSE	0		0.4	0.4	0		0.7	0.7	1
	0.3	0.3	FALSE	FALSE	TRUE	1		0.3	0.3	1		0.2	0.9	1	1
	0.7	0.3	FALSE	FALSE	TRUE	1		0.7	0.3	1		0.2	0.1	1
	0.6	0.4	TRUE	TRUE	FALSE	0		0.6	0.4	0		0.3	0.3	1
	0.5	0.6	TRUE	TRUE	FALSE	0		0.5	0.6	0		0.3	0.8	1	1
	0.6	0.4	TRUE	TRUE	FALSE	0		0.6	0.4	0		0.8	0.7	1
	0.5	0.4	TRUE	TRUE	FALSE	0		0.5	0.4	0		0.3	0.3	1
	0.4	0.4	TRUE	TRUE	FALSE	0		0.4	0.4	0		0.3	0.8	1	1
	0.7	0.6	FALSE	TRUE	FALSE	0		0.7	0.6	0		0.7	0.3	1	1
	0.5	0.7	TRUE	FALSE	FALSE	0		0.5	0.7	0		0.2	0.7	1	1
	0.3	0.5	FALSE	TRUE	FALSE	0		0.3	0.5	0		0.7	0.3	1	1
	0.5	0.6	TRUE	TRUE	FALSE	0		0.5	0.6	0		0.7	0.7	1
	0.8	0.5	FALSE	TRUE	FALSE	0		0.8	0.5	0		0.3	0.2	1
	0.6	0.5	TRUE	TRUE	FALSE	0		0.6	0.5	0		0.3	0.7	1	1
	0.4	0.4	TRUE	TRUE	FALSE	0		0.4	0.4	0		0.7	0.3	1	1
	0.8	0.6	FALSE	TRUE	FALSE	0		0.8	0.6	0		0.8	0.7	1
	0.3	0.6	FALSE	TRUE	FALSE	0		0.3	0.6	0		0.3	0.3	1
	0.5	0.5	TRUE	TRUE	FALSE	0		0.5	0.5	0		0.8	0.3	1	1
	0.5	0.3	TRUE	FALSE	FALSE	0		0.5	0.3	0		0.2	0.2	1
	0.6	0.4	TRUE	TRUE	FALSE	0		0.6	0.4	0		0.7	0.9	1
	0.7	0.4	FALSE	TRUE	FALSE	0		0.7	0.4	0		0.3	0.8	1	1
	0.4	0.4	TRUE	TRUE	FALSE	0		0.4	0.4	0		0.3	0.8	1	1
	0.6	0.4	TRUE	TRUE	FALSE	0		0.6	0.4	0		0.8	0.2	1	1
	0.4	0.6	TRUE	TRUE	FALSE	0		0.4	0.6	0		0.7	0.2	1	1
	0.3	0.6	FALSE	TRUE	FALSE	0		0.3	0.6	0		0.8	0.3	1	1
	0.5	0.7	TRUE	FALSE	FALSE	0		0.5	0.7	0		0.3	0.2	1
	0.3	0.8	FALSE	FALSE	TRUE	1		0.3	0.8	1		0.3	0.8	1	1
	0.2	0.2	FALSE	FALSE	TRUE	1		0.2	0.2	1		0.3	0.7	1	1
	0.4	0.7	TRUE	FALSE	FALSE	0		0.4	0.7	0		0.3	0.2	1
	0.4	0.6	TRUE	TRUE	FALSE	0		0.4	0.6	0		0.8	0.7	1
	0.4	0.8	TRUE	FALSE	FALSE	0		0.4	0.8	0		0.7	0.7	1
	0.5	0.4	TRUE	TRUE	FALSE	0		0.5	0.4	0		0.8	0.8	1
	0.6	0.5	TRUE	TRUE	FALSE	0		0.6	0.5	0		0.8	0.3	1	1
	0.6	0.6	TRUE	TRUE	FALSE	0		0.6	0.6	0		0.2	0.8	1	1
	0.7	0.4	FALSE	TRUE	FALSE	0		0.7	0.4	0		0.7	0.7	1
	0.7	0.6	FALSE	TRUE	FALSE	0		0.7	0.6	0		0.3	0.7	1	1
	0.5	0.4	TRUE	TRUE	FALSE	0		0.5	0.4	0		0.7	0.3	1	1
	0.2	0.5	FALSE	TRUE	FALSE	0		0.2	0.5	0		0.3	1	1	1
	0.3	0.3	FALSE	FALSE	TRUE	1		0.3	0.3	1		0.9	0.7	1
	0.3	0.7	FALSE	FALSE	TRUE	1		0.3	0.7	1		0.7	0.7	1
	0.3	0.3	FALSE	FALSE	TRUE	1		0.3	0.3	1		0.7	0.3	1	1
	0.3	0.4	FALSE	TRUE	FALSE	0		0.3	0.4	0		0.3	0.8	1	1
	0.7	0.7	FALSE	FALSE	TRUE	1		0.7	0.7	1		0.8	0.7	1
	0.6	0.5	TRUE	TRUE	FALSE	0		0.6	0.5	0		0.7	0.1	1	1
	0.6	0.5	TRUE	TRUE	FALSE	0		0.6	0.5	0		0.3	0.3	1
	0.3	0.4	FALSE	TRUE	FALSE	0		0.3	0.4	0		0.3	0.3	1
	0.5	0.6	TRUE	TRUE	FALSE	0		0.5	0.6	0		0.7	0.7	1
	0.7	0.4	FALSE	TRUE	FALSE	0		0.7	0.4	0		0.7	0.9	1
	0.4	0.4	TRUE	TRUE	FALSE	0		0.4	0.4	0		0.8	0.2	1	1
	0.5	0.4	TRUE	TRUE	FALSE	0		0.5	0.4	0		0.1	0.7	1	1
	0.3	0.4	FALSE	TRUE	FALSE	0		0.3	0.4	0		0.3	0.3	1
	0.5	0.6	TRUE	TRUE	FALSE	0		0.5	0.6	0		0.3	0.2	1
	0.4	0.5	TRUE	TRUE	FALSE	0		0.4	0.5	0		0.1	0.7	1	1
	0.5	0.3	TRUE	FALSE	FALSE	0		0.5	0.3	0		0.8	0.3	1	1
	0.4	0.6	TRUE	TRUE	FALSE	0		0.4	0.6	0		0.8	0.7	1
	0.6	0.7	TRUE	FALSE	FALSE	0		0.6	0.7	0		0.7	0.7	1
	0.5	0.5	TRUE	TRUE	FALSE	0		0.5	0.5	0		0.3	0.3	1
	0.6	0.4	TRUE	TRUE	FALSE	0		0.6	0.4	0		0.8	0.3	1	1
	0.3	0.9	FALSE	FALSE	TRUE	1		0.3	0.9	1		0.7	0.2	1	1
	0.2	0.2	FALSE	FALSE	TRUE	1		0.2	0.2	1		0.3	0.3	1
	0.5	0.4	TRUE	TRUE	FALSE	0		0.5	0.4	0		0.7	0.3	1	1
	0.4	0.5	TRUE	TRUE	FALSE	0		0.4	0.5	0		0.3	0.3	1
	0.3	0.5	FALSE	TRUE	FALSE	0		0.3	0.5	0		0.7	0.3	1	1
	0.7	0.3	FALSE	FALSE	TRUE	1		0.7	0.3	1		0.7	0.3	1	1
	0.2	0.5	FALSE	TRUE	FALSE	0		0.2	0.5	0		0.7	0.2	1	1
	0.6	0.4	TRUE	TRUE	FALSE	0		0.6	0.4	0		0.2	0.7	1	1
	0.7	0.5	FALSE	TRUE	FALSE	0		0.7	0.5	0		0.7	0.3	1	1
	0.4	0.4	TRUE	TRUE	FALSE	0		0.4	0.4	0		0.3	0.3	1
	0.3	0.6	FALSE	TRUE	FALSE	0		0.3	0.6	0		0.3	0.7	1	1
	0.3	0.9	FALSE	FALSE	TRUE	1		0.3	0.9	1		0.8	0.7	1
	0.5	0.3	TRUE	FALSE	FALSE	0		0.5	0.3	0		0.7	0.7	1
	0.6	0.3	TRUE	FALSE	FALSE	0		0.6	0.3	0		0.7	0.2	1	1
	0.4	0.6	TRUE	TRUE	FALSE	0		0.4	0.6	0		0.2	0.7	1	1
	0.7	0.7	FALSE	FALSE	TRUE	1		0.7	0.7	1		0.7	0.7	1
	0.7	0.4	FALSE	TRUE	FALSE	0		0.7	0.4	0		0.3	0.3	1
	0.6	0.5	TRUE	TRUE	FALSE	0		0.6	0.5	0		0.8	0.3	1	1
	0.7	0.6	FALSE	TRUE	FALSE	0		0.7	0.6	0		0.7	0.3	1	1
	0.6	0.5	TRUE	TRUE	FALSE	0		0.6	0.5	0		0.3	0.3	1
	0.4	0.4	TRUE	TRUE	FALSE	0		0.4	0.4	0		0.7	0.2	1	1
	0.3	0.4	FALSE	TRUE	FALSE	0		0.3	0.4	0		0.2	0.7	1	1
	0.3	0.4	FALSE	TRUE	FALSE	0		0.3	0.4	0		0.3	0.7	1	1
	0.3	0.6	FALSE	TRUE	FALSE	0		0.3	0.6	0		0.7	0.7	1
	0.7	0.4	FALSE	TRUE	FALSE	0		0.7	0.4	0		0.8	0.7	1
	0.4	0.5	TRUE	TRUE	FALSE	0		0.4	0.5	0		0.7	0.7	1
	0.7	0.6	FALSE	TRUE	FALSE	0		0.7	0.6	0		0.3	0.8	1	1
	0.2	0.9	FALSE	FALSE	TRUE	1		0.2	0.9	1		0.3	0.3	1
	0.5	0.3	TRUE	FALSE	FALSE	0		0.5	0.3	0		0.2	0.7	1	1
	0.5	0.4	TRUE	TRUE	FALSE	0		0.5	0.4	0		0.7	0.3	1	1
	0.2	0.1	FALSE	FALSE	TRUE	1		0.2	0.1	1		0.7	0.7	1
	0.6	0.4	TRUE	TRUE	FALSE	0		0.6	0.4	0		0.2	0.3	1
	0.5	0.7	TRUE	FALSE	FALSE	0		0.5	0.7	0		0.3	0.2	1
	0.5	0.5	TRUE	TRUE	FALSE	0		0.5	0.5	0		0.3	0.3	1
	0.6	0.4	TRUE	TRUE	FALSE	0		0.6	0.4	0		0.8	0.7	1
	0.3	0.3	FALSE	FALSE	TRUE	1		0.3	0.3	1		0.8	0.7	1
	0.4	0.3	TRUE	FALSE	FALSE	0		0.4	0.3	0		0.3	0.3	1
	0.5	0.5	TRUE	TRUE	FALSE	0		0.5	0.5	0		0.7	0.1	1	1
	0.7	0.4	FALSE	TRUE	FALSE	0		0.7	0.4	0		0.7	0.7	1
	0.6	0.5	TRUE	TRUE	FALSE	0		0.6	0.5	0		0.3	0.8	1	1
	0.4	0.4	TRUE	TRUE	FALSE	0		0.4	0.4	0		0.2	0.2	1
	0.6	0.9	TRUE	FALSE	FALSE	0		0.6	0.9	0		0.7	0.7	1
	0.3	0.8	FALSE	FALSE	TRUE	1		0.3	0.8	1		0.3	0.7	1	1
	0.8	0.5	FALSE	TRUE	FALSE	0		0.8	0.5	0
	0.4	0.3	TRUE	FALSE	FALSE	0		0.4	0.3	0
	0.6	0.5	TRUE	TRUE	FALSE	0		0.6	0.5	0
	0.8	0.7	FALSE	FALSE	TRUE	1		0.8	0.7	1
	0.8	0.4	FALSE	TRUE	FALSE	0		0.8	0.4	0
	0.4	0.2	TRUE	FALSE	FALSE	0		0.4	0.2	0
	0.6	0.6	TRUE	TRUE	FALSE	0		0.6	0.6	0
	0.4	0.6	TRUE	TRUE	FALSE	0		0.4	0.6	0
	0.5	0.5	TRUE	TRUE	FALSE	0		0.5	0.5	0
	0.4	0.6	TRUE	TRUE	FALSE	0		0.4	0.6	0
	0.6	0.6	TRUE	TRUE	FALSE	0		0.6	0.6	0
	0.5	0.6	TRUE	TRUE	FALSE	0		0.5	0.6	0
	0.4	0.5	TRUE	TRUE	FALSE	0		0.4	0.5	0
	0.6	0.5	TRUE	TRUE	FALSE	0		0.6	0.5	0
	0.3	0.3	FALSE	FALSE	TRUE	1		0.3	0.3	1
	0.4	0.4	TRUE	TRUE	FALSE	0		0.4	0.4	0
	0.6	0.4	TRUE	TRUE	FALSE	0		0.6	0.4	0
	0.6	0.4	TRUE	TRUE	FALSE	0		0.6	0.4	0
	0.5	0.2	TRUE	FALSE	FALSE	0		0.5	0.2	0
	0.5	0.6	TRUE	TRUE	FALSE	0		0.5	0.6	0
	0.6	0.3	TRUE	FALSE	FALSE	0		0.6	0.3	0
	0.5	0.5	TRUE	TRUE	FALSE	0		0.5	0.5	0
	0.6	0.3	TRUE	FALSE	FALSE	0		0.6	0.3	0
	0.4	0.4	TRUE	TRUE	FALSE	0		0.4	0.4	0
	0.5	0.5	TRUE	TRUE	FALSE	0		0.5	0.5	0
	0.5	0.5	TRUE	TRUE	FALSE	0		0.5	0.5	0
	0.4	0.4	TRUE	TRUE	FALSE	0		0.4	0.4	0
	0.6	0.6	TRUE	TRUE	FALSE	0		0.6	0.6	0
	0.5	0.8	TRUE	FALSE	FALSE	0		0.5	0.8	0
	0.6	0.4	TRUE	TRUE	FALSE	0		0.6	0.4	0
	0.2	0.6	FALSE	TRUE	FALSE	0		0.2	0.6	0
	0.4	0.7	TRUE	FALSE	FALSE	0		0.4	0.7	0
	0.5	0.5	TRUE	TRUE	FALSE	0		0.5	0.5	0
	0.4	0.6	TRUE	TRUE	FALSE	0		0.4	0.6	0
	0.6	0.6	TRUE	TRUE	FALSE	0		0.6	0.6	0
	0.5	0.5	TRUE	TRUE	FALSE	0		0.5	0.5	0
	0.3	0.8	FALSE	FALSE	TRUE	1		0.3	0.8	1
	0.4	0.6	TRUE	TRUE	FALSE	0		0.4	0.6	0
	0.5	0.5	TRUE	TRUE	FALSE	0		0.5	0.5	0
	0.5	0.7	TRUE	FALSE	FALSE	0		0.5	0.7	0
	0.7	0.3	FALSE	FALSE	TRUE	1		0.7	0.3	1
	0.6	0.7	TRUE	FALSE	FALSE	0		0.6	0.7	0
	0.6	0.5	TRUE	TRUE	FALSE	0		0.6	0.5	0
	0.3	0.5	FALSE	TRUE	FALSE	0		0.3	0.5	0
	0.6	0.4	TRUE	TRUE	FALSE	0		0.6	0.4	0
	0.5	0.7	TRUE	FALSE	FALSE	0		0.5	0.7	0
	0.5	0.5	TRUE	TRUE	FALSE	0		0.5	0.5	0
	0.5	0.5	TRUE	TRUE	FALSE	0		0.5	0.5	0
	0.5	0.3	TRUE	FALSE	FALSE	0		0.5	0.3	0
	0.5	0.5	TRUE	TRUE	FALSE	0		0.5	0.5	0
	0.2	0.7	FALSE	FALSE	TRUE	1		0.2	0.7	1
	0.3	0.5	FALSE	TRUE	FALSE	0		0.3	0.5	0
	0.4	0.7	TRUE	FALSE	FALSE	0		0.4	0.7	0
	0.4	0.6	TRUE	TRUE	FALSE	0		0.4	0.6	0
	0.3	0.5	FALSE	TRUE	FALSE	0		0.3	0.5	0
	0.4	0.4	TRUE	TRUE	FALSE	0		0.4	0.4	0
	0.5	0.6	TRUE	TRUE	FALSE	0		0.5	0.6	0
	0.2	0.5	FALSE	TRUE	FALSE	0		0.2	0.5	0
	0.5	0.7	TRUE	FALSE	FALSE	0		0.5	0.7	0
	0.5	0.4	TRUE	TRUE	FALSE	0		0.5	0.4	0
	0.5	0.6	TRUE	TRUE	FALSE	0		0.5	0.6	0
	0.5	0.6	TRUE	TRUE	FALSE	0		0.5	0.6	0
	0.7	0.3	FALSE	FALSE	TRUE	1		0.7	0.3	1
	0.5	0.5	TRUE	TRUE	FALSE	0		0.5	0.5	0
	0.5	0.4	TRUE	TRUE	FALSE	0		0.5	0.4	0
	0.7	0.7	FALSE	FALSE	TRUE	1		0.7	0.7	1
	0.2	0.6	FALSE	TRUE	FALSE	0		0.2	0.6	0
	0.5	0.5	TRUE	TRUE	FALSE	0		0.5	0.5	0
	0.3	0.2	FALSE	FALSE	TRUE	1		0.3	0.2	1
	0.4	0.4	TRUE	TRUE	FALSE	0		0.4	0.4	0
	0.6	0.6	TRUE	TRUE	FALSE	0		0.6	0.6	0
	0.5	0.4	TRUE	TRUE	FALSE	0		0.5	0.4	0
	0.5	0.5	TRUE	TRUE	FALSE	0		0.5	0.5	0
	0.8	0.4	FALSE	TRUE	FALSE	0		0.8	0.4	0
	0.5	0.2	TRUE	FALSE	FALSE	0		0.5	0.2	0
	0.3	0.7	FALSE	FALSE	TRUE	1		0.3	0.7	1
	0.6	0.5	TRUE	TRUE	FALSE	0		0.6	0.5	0
	0.3	0.5	FALSE	TRUE	FALSE	0		0.3	0.5	0
	0.5	0.5	TRUE	TRUE	FALSE	0		0.5	0.5	0
	0.6	0.3	TRUE	FALSE	FALSE	0		0.6	0.3	0
	0.3	0.5	FALSE	TRUE	FALSE	0		0.3	0.5	0
	0.6	0.4	TRUE	TRUE	FALSE	0		0.6	0.4	0
	0.6	0.6	TRUE	TRUE	FALSE	0		0.6	0.6	0
	0.5	0.4	TRUE	TRUE	FALSE	0		0.5	0.4	0
	0.3	0.6	FALSE	TRUE	FALSE	0		0.3	0.6	0
	0.5	0.2	TRUE	FALSE	FALSE	0		0.5	0.2	0
	0.6	0.2	TRUE	FALSE	FALSE	0		0.6	0.2	0
	0.5	0.2	TRUE	FALSE	FALSE	0		0.5	0.2	0
	0.3	0.4	FALSE	TRUE	FALSE	0		0.3	0.4	0
	0.4	0.4	TRUE	TRUE	FALSE	0		0.4	0.4	0
	0.2	0.6	FALSE	TRUE	FALSE	0		0.2	0.6	0
	0.5	0.4	TRUE	TRUE	FALSE	0		0.5	0.4	0
	0.3	0.6	FALSE	TRUE	FALSE	0		0.3	0.6	0
	0.6	0.4	TRUE	TRUE	FALSE	0		0.6	0.4	0
	0.5	0.3	TRUE	FALSE	FALSE	0		0.5	0.3	0
	0.4	0.3	TRUE	FALSE	FALSE	0		0.4	0.3	0
	0.6	0.7	TRUE	FALSE	FALSE	0		0.6	0.7	0
	0.4	0.5	TRUE	TRUE	FALSE	0		0.4	0.5	0
	0.4	0.4	TRUE	TRUE	FALSE	0		0.4	0.4	0
	0.5	0.4	TRUE	TRUE	FALSE	0		0.5	0.4	0
	0.5	0.4	TRUE	TRUE	FALSE	0		0.5	0.4	0
	0.8	0.6	FALSE	TRUE	FALSE	0		0.8	0.6	0
	0.5	0.6	TRUE	TRUE	FALSE	0		0.5	0.6	0
	0.6	0.4	TRUE	TRUE	FALSE	0		0.6	0.4	0
	0.8	0.4	FALSE	TRUE	FALSE	0		0.8	0.4	0
	0.4	0.4	TRUE	TRUE	FALSE	0		0.4	0.4	0
	0.5	0.5	TRUE	TRUE	FALSE	0		0.5	0.5	0
	0.4	0.3	TRUE	FALSE	FALSE	0		0.4	0.3	0
	0.7	0.3	FALSE	FALSE	TRUE	1		0.7	0.3	1
	0.4	0.3	TRUE	FALSE	FALSE	0		0.4	0.3	0
	0.5	0.6	TRUE	TRUE	FALSE	0		0.5	0.6	0
	0.4	0.4	TRUE	TRUE	FALSE	0		0.4	0.4	0
	0.7	0.5	FALSE	TRUE	FALSE	0		0.7	0.5	0
	0.5	0.5	TRUE	TRUE	FALSE	0		0.5	0.5	0
	0.5	0.6	TRUE	TRUE	FALSE	0		0.5	0.6	0
	0.6	0.7	TRUE	FALSE	FALSE	0		0.6	0.7	0
	0.6	0.3	TRUE	FALSE	FALSE	0		0.6	0.3	0
	0.7	0.5	FALSE	TRUE	FALSE	0		0.7	0.5	0
	0.6	0.6	TRUE	TRUE	FALSE	0		0.6	0.6	0
	0.4	0.9	TRUE	FALSE	FALSE	0		0.4	0.9	0
	0.8	0.7	FALSE	FALSE	TRUE	1		0.8	0.7	1
	0.5	0.5	TRUE	TRUE	FALSE	0		0.5	0.5	0
	0.3	0.5	FALSE	TRUE	FALSE	0		0.3	0.5	0
	0.4	0.6	TRUE	TRUE	FALSE	0		0.4	0.6	0
	0.4	0.5	TRUE	TRUE	FALSE	0		0.4	0.5	0
	0.5	0.3	TRUE	FALSE	FALSE	0		0.5	0.3	0
	0.3	0.4	FALSE	TRUE	FALSE	0		0.3	0.4	0
	0.5	0.3	TRUE	FALSE	FALSE	0		0.5	0.3	0
	0.6	0.2	TRUE	FALSE	FALSE	0		0.6	0.2	0
	0.6	0.6	TRUE	TRUE	FALSE	0		0.6	0.6	0
	0.6	0.8	TRUE	FALSE	FALSE	0		0.6	0.8	0
	0.2	0.5	FALSE	TRUE	FALSE	0		0.2	0.5	0
	0.6	0.6	TRUE	TRUE	FALSE	0		0.6	0.6	0
	0.4	0.4	TRUE	TRUE	FALSE	0		0.4	0.4	0
	0.8	0.4	FALSE	TRUE	FALSE	0		0.8	0.4	0
	0.6	0.6	TRUE	TRUE	FALSE	0		0.6	0.6	0
	0.4	0.6	TRUE	TRUE	FALSE	0		0.4	0.6	0
	0.7	0.4	FALSE	TRUE	FALSE	0		0.7	0.4	0
	0.5	0.7	TRUE	FALSE	FALSE	0		0.5	0.7	0
	0.5	0.6	TRUE	TRUE	FALSE	0		0.5	0.6	0
	0.4	0.6	TRUE	TRUE	FALSE	0		0.4	0.6	0
	0.6	0.2	TRUE	FALSE	FALSE	0		0.6	0.2	0
	0.5	0.6	TRUE	TRUE	FALSE	0		0.5	0.6	0
	0.2	0.5	FALSE	TRUE	FALSE	0		0.2	0.5	0
	0.4	0.9	TRUE	FALSE	FALSE	0		0.4	0.9	0
	0.6	0.7	TRUE	FALSE	FALSE	0		0.6	0.7	0
	0.5	0.6	TRUE	TRUE	FALSE	0		0.5	0.6	0
	0.6	0.2	TRUE	FALSE	FALSE	0		0.6	0.2	0
	0.5	0.4	TRUE	TRUE	FALSE	0		0.5	0.4	0
	0.2	0.5	FALSE	TRUE	FALSE	0		0.2	0.5	0
	0.7	0.4	FALSE	TRUE	FALSE	0		0.7	0.4	0
	0.7	0.4	FALSE	TRUE	FALSE	0		0.7	0.4	0
	0.4	0.3	TRUE	FALSE	FALSE	0		0.4	0.3	0
	0.7	0.5	FALSE	TRUE	FALSE	0		0.7	0.5	0
	0.3	0.3	FALSE	FALSE	TRUE	1		0.3	0.3	1
	0.8	0.5	FALSE	TRUE	FALSE	0		0.8	0.5	0
	0.8	0.3	FALSE	FALSE	TRUE	1		0.8	0.3	1
	0.2	0.4	FALSE	TRUE	FALSE	0		0.2	0.4	0
	0.6	0.5	TRUE	TRUE	FALSE	0		0.6	0.5	0
	0.3	0.4	FALSE	TRUE	FALSE	0		0.3	0.4	0
	0.5	0.5	TRUE	TRUE	FALSE	0		0.5	0.5	0
	0.2	0.2	FALSE	FALSE	TRUE	1		0.2	0.2	1
	0.7	0.9	FALSE	FALSE	TRUE	1		0.7	0.9	1
	0.4	0.5	TRUE	TRUE	FALSE	0		0.4	0.5	0
	0.5	0.6	TRUE	TRUE	FALSE	0		0.5	0.6	0
	0.4	0.5	TRUE	TRUE	FALSE	0		0.4	0.5	0
	0.5	0.5	TRUE	TRUE	FALSE	0		0.5	0.5	0
	0.5	0.3	TRUE	FALSE	FALSE	0		0.5	0.3	0
	0.5	0.4	TRUE	TRUE	FALSE	0		0.5	0.4	0
	0.4	0.4	TRUE	TRUE	FALSE	0		0.4	0.4	0
	0.8	0.4	FALSE	TRUE	FALSE	0		0.8	0.4	0
	0.6	0.3	TRUE	FALSE	FALSE	0		0.6	0.3	0
	0.6	0.4	TRUE	TRUE	FALSE	0		0.6	0.4	0
	0.7	0.4	FALSE	TRUE	FALSE	0		0.7	0.4	0
	0.7	0.5	FALSE	TRUE	FALSE	0		0.7	0.5	0
	0.4	0.3	TRUE	FALSE	FALSE	0		0.4	0.3	0
	0.5	0.4	TRUE	TRUE	FALSE	0		0.5	0.4	0
	0.4	0.5	TRUE	TRUE	FALSE	0		0.4	0.5	0
	0.4	0.5	TRUE	TRUE	FALSE	0		0.4	0.5	0
	0.4	0.3	TRUE	FALSE	FALSE	0		0.4	0.3	0
	0.4	0.4	TRUE	TRUE	FALSE	0		0.4	0.4	0
	0.5	0.6	TRUE	TRUE	FALSE	0		0.5	0.6	0
	0.4	0.6	TRUE	TRUE	FALSE	0		0.4	0.6	0
	0.4	0.4	TRUE	TRUE	FALSE	0		0.4	0.4	0
	0.4	0.5	TRUE	TRUE	FALSE	0		0.4	0.5	0
	0.3	0.8	FALSE	FALSE	TRUE	1		0.3	0.8	1
	0.3	0.5	FALSE	TRUE	FALSE	0		0.3	0.5	0
	0.5	0.5	TRUE	TRUE	FALSE	0		0.5	0.5	0
	0.5	0.6	TRUE	TRUE	FALSE	0		0.5	0.6	0
	0.6	0.3	TRUE	FALSE	FALSE	0		0.6	0.3	0
	0.6	0.5	TRUE	TRUE	FALSE	0		0.6	0.5	0
	0.4	0.7	TRUE	FALSE	FALSE	0		0.4	0.7	0
	0.5	0.6	TRUE	TRUE	FALSE	0		0.5	0.6	0
	0.3	0.4	FALSE	TRUE	FALSE	0		0.3	0.4	0
	0.3	0.5	FALSE	TRUE	FALSE	0		0.3	0.5	0
	0.4	0.4	TRUE	TRUE	FALSE	0		0.4	0.4	0
	0.3	0.8	FALSE	FALSE	TRUE	1		0.3	0.8	1
	0.8	0.2	FALSE	FALSE	TRUE	1		0.8	0.2	1
	0.3	0.4	FALSE	TRUE	FALSE	0		0.3	0.4	0
	0.7	0.2	FALSE	FALSE	TRUE	1		0.7	0.2	1
	0.6	0.6	TRUE	TRUE	FALSE	0		0.6	0.6	0
	0.7	0.4	FALSE	TRUE	FALSE	0		0.7	0.4	0
	0.7	0.5	FALSE	TRUE	FALSE	0		0.7	0.5	0
	0.6	0.6	TRUE	TRUE	FALSE	0		0.6	0.6	0
	0.3	0.5	FALSE	TRUE	FALSE	0		0.3	0.5	0
	0.2	0.5	FALSE	TRUE	FALSE	0		0.2	0.5	0
	0.6	0.6	TRUE	TRUE	FALSE	0		0.6	0.6	0
	0.6	0.7	TRUE	FALSE	FALSE	0		0.6	0.7	0
	0.8	0.3	FALSE	FALSE	TRUE	1		0.8	0.3	1
	0.6	0.5	TRUE	TRUE	FALSE	0		0.6	0.5	0
	0.6	0.4	TRUE	TRUE	FALSE	0		0.6	0.4	0
	0.5	0.5	TRUE	TRUE	FALSE	0		0.5	0.5	0
	0.3	0.2	FALSE	FALSE	TRUE	1		0.3	0.2	1
	0.6	0.5	TRUE	TRUE	FALSE	0		0.6	0.5	0
	0.6	0.4	TRUE	TRUE	FALSE	0		0.6	0.4	0
	0.6	0.5	TRUE	TRUE	FALSE	0		0.6	0.5	0
	0.7	0.5	FALSE	TRUE	FALSE	0		0.7	0.5	0
	0.3	0.4	FALSE	TRUE	FALSE	0		0.3	0.4	0
	0.3	0.5	FALSE	TRUE	FALSE	0		0.3	0.5	0
	0.6	0.4	TRUE	TRUE	FALSE	0		0.6	0.4	0
	0.4	0.6	TRUE	TRUE	FALSE	0		0.4	0.6	0
	0.3	0.8	FALSE	FALSE	TRUE	1		0.3	0.8	1
	0.3	0.7	FALSE	FALSE	TRUE	1		0.3	0.7	1
	0.2	0.6	FALSE	TRUE	FALSE	0		0.2	0.6	0
	0.4	0.8	TRUE	FALSE	FALSE	0		0.4	0.8	0
	0.4	0.7	TRUE	FALSE	FALSE	0		0.4	0.7	0
	0.5	0.4	TRUE	TRUE	FALSE	0		0.5	0.4	0
	0.5	0.2	TRUE	FALSE	FALSE	0		0.5	0.2	0
	0.5	0.5	TRUE	TRUE	FALSE	0		0.5	0.5	0
	0.6	0.4	TRUE	TRUE	FALSE	0		0.6	0.4	0
	0.5	0.5	TRUE	TRUE	FALSE	0		0.5	0.5	0
	0.6	0.5	TRUE	TRUE	FALSE	0		0.6	0.5	0
	0.6	0.4	TRUE	TRUE	FALSE	0		0.6	0.4	0
	0.6	0.5	TRUE	TRUE	FALSE	0		0.6	0.5	0
	0.6	0.7	TRUE	FALSE	FALSE	0		0.6	0.7	0
	0.3	0.5	FALSE	TRUE	FALSE	0		0.3	0.5	0
	0.4	0.4	TRUE	TRUE	FALSE	0		0.4	0.4	0
	0.3	0.2	FALSE	FALSE	TRUE	1		0.3	0.2	1
	0.5	0.4	TRUE	TRUE	FALSE	0		0.5	0.4	0
	0.5	0.6	TRUE	TRUE	FALSE	0		0.5	0.6	0
	0.3	0.5	FALSE	TRUE	FALSE	0		0.3	0.5	0
	0.6	0.6	TRUE	TRUE	FALSE	0		0.6	0.6	0
	0.3	0.5	FALSE	TRUE	FALSE	0		0.3	0.5	0
	0.7	0.5	FALSE	TRUE	FALSE	0		0.7	0.5	0
	0.8	0.7	FALSE	FALSE	TRUE	1		0.8	0.7	1
	0.6	0.5	TRUE	TRUE	FALSE	0		0.6	0.5	0
	0.7	0.4	FALSE	TRUE	FALSE	0		0.7	0.4	0
	0.5	0.6	TRUE	TRUE	FALSE	0		0.5	0.6	0
	0.5	0.4	TRUE	TRUE	FALSE	0		0.5	0.4	0
	0.4	0.4	TRUE	TRUE	FALSE	0		0.4	0.4	0
	0.7	0.5	FALSE	TRUE	FALSE	0		0.7	0.5	0
	0.7	0.7	FALSE	FALSE	TRUE	1		0.7	0.7	1
	0.5	0.6	TRUE	TRUE	FALSE	0		0.5	0.6	0
	0.4	0.6	TRUE	TRUE	FALSE	0		0.4	0.6	0
	0.3	0.5	FALSE	TRUE	FALSE	0		0.3	0.5	0
	0.6	0.4	TRUE	TRUE	FALSE	0		0.6	0.4	0
	0.6	0.6	TRUE	TRUE	FALSE	0		0.6	0.6	0
	0.3	0.4	FALSE	TRUE	FALSE	0		0.3	0.4	0
	0.6	0.4	TRUE	TRUE	FALSE	0		0.6	0.4	0
	0.5	0.7	TRUE	FALSE	FALSE	0		0.5	0.7	0
	0.7	0.4	FALSE	TRUE	FALSE	0		0.7	0.4	0
	0.8	0.8	FALSE	FALSE	TRUE	1		0.8	0.8	1
	0.4	0.2	TRUE	FALSE	FALSE	0		0.4	0.2	0
	0.4	0.8	TRUE	FALSE	FALSE	0		0.4	0.8	0
	0.6	0.7	TRUE	FALSE	FALSE	0		0.6	0.7	0
	0.4	0.3	TRUE	FALSE	FALSE	0		0.4	0.3	0
	0.3	0.5	FALSE	TRUE	FALSE	0		0.3	0.5	0
	0.7	0.5	FALSE	TRUE	FALSE	0		0.7	0.5	0
	0.4	0.4	TRUE	TRUE	FALSE	0		0.4	0.4	0
	0.5	0.9	TRUE	FALSE	FALSE	0		0.5	0.9	0
	0.6	0.8	TRUE	FALSE	FALSE	0		0.6	0.8	0
	0.6	0.6	TRUE	TRUE	FALSE	0		0.6	0.6	0
	0.5	0.4	TRUE	TRUE	FALSE	0		0.5	0.4	0
	0.4	0.4	TRUE	TRUE	FALSE	0		0.4	0.4	0
	0.4	0.7	TRUE	FALSE	FALSE	0		0.4	0.7	0
	0.6	0.4	TRUE	TRUE	FALSE	0		0.6	0.4	0
	0.5	0.4	TRUE	TRUE	FALSE	0		0.5	0.4	0
	0.4	0.5	TRUE	TRUE	FALSE	0		0.4	0.5	0
	0.8	0.3	FALSE	FALSE	TRUE	1		0.8	0.3	1
	0.4	0.5	TRUE	TRUE	FALSE	0		0.4	0.5	0
	0.5	0.3	TRUE	FALSE	FALSE	0		0.5	0.3	0
	0.4	0.5	TRUE	TRUE	FALSE	0		0.4	0.5	0
	0.4	0.4	TRUE	TRUE	FALSE	0		0.4	0.4	0
	0.3	0.4	FALSE	TRUE	FALSE	0		0.3	0.4	0
	0.7	0.5	FALSE	TRUE	FALSE	0		0.7	0.5	0
	0.6	0.6	TRUE	TRUE	FALSE	0		0.6	0.6	0
	0.2	0.8	FALSE	FALSE	TRUE	1		0.2	0.8	1
	0.3	0.5	FALSE	TRUE	FALSE	0		0.3	0.5	0
	0.7	0.4	FALSE	TRUE	FALSE	0		0.7	0.4	0
	0.5	0.4	TRUE	TRUE	FALSE	0		0.5	0.4	0
	0.5	0.7	TRUE	FALSE	FALSE	0		0.5	0.7	0
	0.4	0.5	TRUE	TRUE	FALSE	0		0.4	0.5	0
	0.6	0.6	TRUE	TRUE	FALSE	0		0.6	0.6	0
	0.6	0.3	TRUE	FALSE	FALSE	0		0.6	0.3	0
	0.7	0.7	FALSE	FALSE	TRUE	1		0.7	0.7	1
	0.6	0.4	TRUE	TRUE	FALSE	0		0.6	0.4	0
	0.6	0.6	TRUE	TRUE	FALSE	0		0.6	0.6	0
	0.5	0.6	TRUE	TRUE	FALSE	0		0.5	0.6	0
	0.4	0.7	TRUE	FALSE	FALSE	0		0.4	0.7	0
	0.6	0.6	TRUE	TRUE	FALSE	0		0.6	0.6	0
	0.5	0.5	TRUE	TRUE	FALSE	0		0.5	0.5	0
	0.5	0.8	TRUE	FALSE	FALSE	0		0.5	0.8	0
	0.2	0.4	FALSE	TRUE	FALSE	0		0.2	0.4	0
	0.4	0.7	TRUE	FALSE	FALSE	0		0.4	0.7	0
	0.7	0.6	FALSE	TRUE	FALSE	0		0.7	0.6	0
	0.4	0.5	TRUE	TRUE	FALSE	0		0.4	0.5	0
	0.6	0.7	TRUE	FALSE	FALSE	0		0.6	0.7	0
	0.5	0.7	TRUE	FALSE	FALSE	0		0.5	0.7	0
	0.6	0.3	TRUE	FALSE	FALSE	0		0.6	0.3	0
	0.9	0.4	FALSE	TRUE	FALSE	0		0.9	0.4	0
	0.5	0.4	TRUE	TRUE	FALSE	0		0.5	0.4	0
	0.3	0.5	FALSE	TRUE	FALSE	0		0.3	0.5	0
	0.5	0.4	TRUE	TRUE	FALSE	0		0.5	0.4	0
	0.3	0.7	FALSE	FALSE	TRUE	1		0.3	0.7	1
	0.3	0.5	FALSE	TRUE	FALSE	0		0.3	0.5	0
	0.7	0.3	FALSE	FALSE	TRUE	1		0.7	0.3	1
	0.3	1	FALSE	FALSE	TRUE	1		0.3	1	1
	0.7	0.6	FALSE	TRUE	FALSE	0		0.7	0.6	0
	0.5	0.3	TRUE	FALSE	FALSE	0		0.5	0.3	0
	0.4	0.6	TRUE	TRUE	FALSE	0		0.4	0.6	0
	0.7	0.4	FALSE	TRUE	FALSE	0		0.7	0.4	0
	0.6	0.5	TRUE	TRUE	FALSE	0		0.6	0.5	0
	0.3	0.5	FALSE	TRUE	FALSE	0		0.3	0.5	0
	0.5	0.2	TRUE	FALSE	FALSE	0		0.5	0.2	0
	0.6	0.9	TRUE	FALSE	FALSE	0		0.6	0.9	0
	0.6	0.2	TRUE	FALSE	FALSE	0		0.6	0.2	0
	0.9	0.7	FALSE	FALSE	TRUE	1		0.9	0.7	1
	0.5	0.5	TRUE	TRUE	FALSE	0		0.5	0.5	0
	0.5	0.7	TRUE	FALSE	FALSE	0		0.5	0.7	0
	0.3	0.5	FALSE	TRUE	FALSE	0		0.3	0.5	0
	0.5	0.6	TRUE	TRUE	FALSE	0		0.5	0.6	0
	0.5	0.4	TRUE	TRUE	FALSE	0		0.5	0.4	0
	0.5	0.5	TRUE	TRUE	FALSE	0		0.5	0.5	0
	0.5	0.5	TRUE	TRUE	FALSE	0		0.5	0.5	0
	0.5	0.7	TRUE	FALSE	FALSE	0		0.5	0.7	0
	0.7	0.6	FALSE	TRUE	FALSE	0		0.7	0.6	0
	0.7	0.7	FALSE	FALSE	TRUE	1		0.7	0.7	1
	0.4	0.6	TRUE	TRUE	FALSE	0		0.4	0.6	0
	0.5	0.5	TRUE	TRUE	FALSE	0		0.5	0.5	0
	0.5	0.4	TRUE	TRUE	FALSE	0		0.5	0.4	0
	0.4	0.5	TRUE	TRUE	FALSE	0		0.4	0.5	0
	0.4	0.4	TRUE	TRUE	FALSE	0		0.4	0.4	0
	0.5	0.3	TRUE	FALSE	FALSE	0		0.5	0.3	0
	0.6	0.6	TRUE	TRUE	FALSE	0		0.6	0.6	0
	0.5	0.4	TRUE	TRUE	FALSE	0		0.5	0.4	0
	0.4	0.4	TRUE	TRUE	FALSE	0		0.4	0.4	0
	0.8	0.6	FALSE	TRUE	FALSE	0		0.8	0.6	0
	0.5	0.4	TRUE	TRUE	FALSE	0		0.5	0.4	0
	0.6	0.4	TRUE	TRUE	FALSE	0		0.6	0.4	0
	0.3	0.6	FALSE	TRUE	FALSE	0		0.3	0.6	0
	0.5	0.5	TRUE	TRUE	FALSE	0		0.5	0.5	0
	0.4	0.3	TRUE	FALSE	FALSE	0		0.4	0.3	0
	0.7	0.6	FALSE	TRUE	FALSE	0		0.7	0.6	0
	0.7	0.3	FALSE	FALSE	TRUE	1		0.7	0.3	1
	0.5	0.3	TRUE	FALSE	FALSE	0		0.5	0.3	0
	0.3	0.8	FALSE	FALSE	TRUE	1		0.3	0.8	1
	0.5	0.5	TRUE	TRUE	FALSE	0		0.5	0.5	0
	0.6	0.5	TRUE	TRUE	FALSE	0		0.6	0.5	0
	0.3	0.5	FALSE	TRUE	FALSE	0		0.3	0.5	0
	0.4	0.7	TRUE	FALSE	FALSE	0		0.4	0.7	0
	0.5	0.5	TRUE	TRUE	FALSE	0		0.5	0.5	0
	0.8	0.7	FALSE	FALSE	TRUE	1		0.8	0.7	1
	0.2	0.4	FALSE	TRUE	FALSE	0		0.2	0.4	0
	0.7	0.1	FALSE	FALSE	TRUE	1		0.7	0.1	1
	0.2	0.4	FALSE	TRUE	FALSE	0		0.2	0.4	0
	0.3	0.3	FALSE	FALSE	TRUE	1		0.3	0.3	1
	0.5	0.5	TRUE	TRUE	FALSE	0		0.5	0.5	0
	0.3	0.3	FALSE	FALSE	TRUE	1		0.3	0.3	1
	0.3	0.6	FALSE	TRUE	FALSE	0		0.3	0.6	0
	0.7	0.6	FALSE	TRUE	FALSE	0		0.7	0.6	0
	0.6	0.5	TRUE	TRUE	FALSE	0		0.6	0.5	0
	0.3	0.4	FALSE	TRUE	FALSE	0		0.3	0.4	0
	0.7	0.7	FALSE	FALSE	TRUE	1		0.7	0.7	1
	0.5	0.2	TRUE	FALSE	FALSE	0		0.5	0.2	0
	0.4	0.8	TRUE	FALSE	FALSE	0		0.4	0.8	0
	0.3	0.4	FALSE	TRUE	FALSE	0		0.3	0.4	0
	0.3	0.5	FALSE	TRUE	FALSE	0		0.3	0.5	0
	0.8	0.4	FALSE	TRUE	FALSE	0		0.8	0.4	0
	0.3	0.6	FALSE	TRUE	FALSE	0		0.3	0.6	0
	0.4	0.6	TRUE	TRUE	FALSE	0		0.4	0.6	0
	0.5	0.4	TRUE	TRUE	FALSE	0		0.5	0.4	0
	0.6	0.7	TRUE	FALSE	FALSE	0		0.6	0.7	0
	0.5	0.3	TRUE	FALSE	FALSE	0		0.5	0.3	0
	0.7	0.4	FALSE	TRUE	FALSE	0		0.7	0.4	0
	0.6	0.5	TRUE	TRUE	FALSE	0		0.6	0.5	0
	0.7	0.9	FALSE	FALSE	TRUE	1		0.7	0.9	1
	0.3	0.5	FALSE	TRUE	FALSE	0		0.3	0.5	0
	0.3	0.5	FALSE	TRUE	FALSE	0		0.3	0.5	0
	0.4	0.6	TRUE	TRUE	FALSE	0		0.4	0.6	0
	0.3	0.6	FALSE	TRUE	FALSE	0		0.3	0.6	0
	0.4	0.6	TRUE	TRUE	FALSE	0		0.4	0.6	0
	0.8	0.2	FALSE	FALSE	TRUE	1		0.8	0.2	1
	0.3	0.6	FALSE	TRUE	FALSE	0		0.3	0.6	0
	0.4	0.5	TRUE	TRUE	FALSE	0		0.4	0.5	0
	0.5	0.6	TRUE	TRUE	FALSE	0		0.5	0.6	0
	0.5	0.3	TRUE	FALSE	FALSE	0		0.5	0.3	0
	0.6	0.7	TRUE	FALSE	FALSE	0		0.6	0.7	0
	0.5	0.3	TRUE	FALSE	FALSE	0		0.5	0.3	0
	0.1	0.7	FALSE	FALSE	TRUE	1		0.1	0.7	1
	0.2	0.4	FALSE	TRUE	FALSE	0		0.2	0.4	0
	0.6	0.8	TRUE	FALSE	FALSE	0		0.6	0.8	0
	0.6	0.4	TRUE	TRUE	FALSE	0		0.6	0.4	0
	0.5	0.2	TRUE	FALSE	FALSE	0		0.5	0.2	0
	0.8	0.6	FALSE	TRUE	FALSE	0		0.8	0.6	0
	0.6	0.3	TRUE	FALSE	FALSE	0		0.6	0.3	0
	0.4	0.5	TRUE	TRUE	FALSE	0		0.4	0.5	0
	0.3	0.3	FALSE	FALSE	TRUE	1		0.3	0.3	1
	0.6	0.4	TRUE	TRUE	FALSE	0		0.6	0.4	0
	0.5	0.2	TRUE	FALSE	FALSE	0		0.5	0.2	0
	0.2	0.6	FALSE	TRUE	FALSE	0		0.2	0.6	0
	0.5	0.6	TRUE	TRUE	FALSE	0		0.5	0.6	0
	0.5	0.6	TRUE	TRUE	FALSE	0		0.5	0.6	0
	0.3	0.2	FALSE	FALSE	TRUE	1		0.3	0.2	1
	0.5	0.6	TRUE	TRUE	FALSE	0		0.5	0.6	0
	0.6	0.2	TRUE	FALSE	FALSE	0		0.6	0.2	0
	0.4	0.7	TRUE	FALSE	FALSE	0		0.4	0.7	0
	0.3	0.5	FALSE	TRUE	FALSE	0		0.3	0.5	0
	0.5	0.4	TRUE	TRUE	FALSE	0		0.5	0.4	0
	0.4	0.4	TRUE	TRUE	FALSE	0		0.4	0.4	0
	0.1	0.7	FALSE	FALSE	TRUE	1		0.1	0.7	1
	0.6	0.7	TRUE	FALSE	FALSE	0		0.6	0.7	0
	0.8	0.6	FALSE	TRUE	FALSE	0		0.8	0.6	0
	0.5	0.2	TRUE	FALSE	FALSE	0		0.5	0.2	0
	0.6	0.5	TRUE	TRUE	FALSE	0		0.6	0.5	0
	0.8	0.3	FALSE	FALSE	TRUE	1		0.8	0.3	1
	0.6	0.6	TRUE	TRUE	FALSE	0		0.6	0.6	0
	0.8	0.7	FALSE	FALSE	TRUE	1		0.8	0.7	1
	0.6	0.5	TRUE	TRUE	FALSE	0		0.6	0.5	0
	0.5	0.5	TRUE	TRUE	FALSE	0		0.5	0.5	0
	0.7	0.7	FALSE	FALSE	TRUE	1		0.7	0.7	1
	0.3	0.6	FALSE	TRUE	FALSE	0		0.3	0.6	0
	0.9	0.4	FALSE	TRUE	FALSE	0		0.9	0.4	0
	0.6	0.6	TRUE	TRUE	FALSE	0		0.6	0.6	0
	0.3	0.3	FALSE	FALSE	TRUE	1		0.3	0.3	1
	0.3	0.5	FALSE	TRUE	FALSE	0		0.3	0.5	0
	0.6	0.4	TRUE	TRUE	FALSE	0		0.6	0.4	0
	0.6	0.4	TRUE	TRUE	FALSE	0		0.6	0.4	0
	0.6	0.5	TRUE	TRUE	FALSE	0		0.6	0.5	0
	0.6	0.8	TRUE	FALSE	FALSE	0		0.6	0.8	0
	0.8	0.5	FALSE	TRUE	FALSE	0		0.8	0.5	0
	0.6	0.6	TRUE	TRUE	FALSE	0		0.6	0.6	0
	0.2	0.6	FALSE	TRUE	FALSE	0		0.2	0.6	0
	0.8	0.3	FALSE	FALSE	TRUE	1		0.8	0.3	1
	0.6	0.5	TRUE	TRUE	FALSE	0		0.6	0.5	0
	0.6	0.4	TRUE	TRUE	FALSE	0		0.6	0.4	0
	0.5	0.3	TRUE	FALSE	FALSE	0		0.5	0.3	0
	0.3	0.5	FALSE	TRUE	FALSE	0		0.3	0.5	0
	0.7	0.2	FALSE	FALSE	TRUE	1		0.7	0.2	1
	0.6	0.5	TRUE	TRUE	FALSE	0		0.6	0.5	0
	0.5	0.7	TRUE	FALSE	FALSE	0		0.5	0.7	0
	0.7	0.6	FALSE	TRUE	FALSE	0		0.7	0.6	0
	0.7	0.6	FALSE	TRUE	FALSE	0		0.7	0.6	0
	0.3	0.6	FALSE	TRUE	FALSE	0		0.3	0.6	0
	0.4	0.4	TRUE	TRUE	FALSE	0		0.4	0.4	0
	0.6	0.6	TRUE	TRUE	FALSE	0		0.6	0.6	0
	0.6	0.4	TRUE	TRUE	FALSE	0		0.6	0.4	0
	0.6	0.6	TRUE	TRUE	FALSE	0		0.6	0.6	0
	0.5	0.5	TRUE	TRUE	FALSE	0		0.5	0.5	0
	0.6	0.3	TRUE	FALSE	FALSE	0		0.6	0.3	0
	0.5	0.6	TRUE	TRUE	FALSE	0		0.5	0.6	0
	0.4	0.2	TRUE	FALSE	FALSE	0		0.4	0.2	0
	0.5	0.2	TRUE	FALSE	FALSE	0		0.5	0.2	0
	0.5	0.3	TRUE	FALSE	FALSE	0		0.5	0.3	0
	0.4	0.5	TRUE	TRUE	FALSE	0		0.4	0.5	0
	0.6	0.6	TRUE	TRUE	FALSE	0		0.6	0.6	0
	0.1	0.5	FALSE	TRUE	FALSE	0		0.1	0.5	0
	0.3	0.6	FALSE	TRUE	FALSE	0		0.3	0.6	0
	0.4	0.6	TRUE	TRUE	FALSE	0		0.4	0.6	0
	0.5	0.7	TRUE	FALSE	FALSE	0		0.5	0.7	0
	0.5	0.3	TRUE	FALSE	FALSE	0		0.5	0.3	0
	0.6	0.1	TRUE	FALSE	FALSE	0		0.6	0.1	0
	0.7	0.4	FALSE	TRUE	FALSE	0		0.7	0.4	0
	0.6	0.4	TRUE	TRUE	FALSE	0		0.6	0.4	0
	0.6	0.4	TRUE	TRUE	FALSE	0		0.6	0.4	0
	0.5	0.3	TRUE	FALSE	FALSE	0		0.5	0.3	0
	0.7	0.5	FALSE	TRUE	FALSE	0		0.7	0.5	0
	0.6	0.3	TRUE	FALSE	FALSE	0		0.6	0.3	0
	0.5	0.5	TRUE	TRUE	FALSE	0		0.5	0.5	0
	0.5	0.5	TRUE	TRUE	FALSE	0		0.5	0.5	0
	0.6	0.3	TRUE	FALSE	FALSE	0		0.6	0.3	0
	0.4	0.4	TRUE	TRUE	FALSE	0		0.4	0.4	0
	0.3	0.3	FALSE	FALSE	TRUE	1		0.3	0.3	1
	0.5	0.5	TRUE	TRUE	FALSE	0		0.5	0.5	0
	0.4	0.3	TRUE	FALSE	FALSE	0		0.4	0.3	0
	0.6	0.3	TRUE	FALSE	FALSE	0		0.6	0.3	0
	0.6	0.6	TRUE	TRUE	FALSE	0		0.6	0.6	0
	0.6	0.7	TRUE	FALSE	FALSE	0		0.6	0.7	0
	0.7	0.4	FALSE	TRUE	FALSE	0		0.7	0.4	0
	0.6	0.4	TRUE	TRUE	FALSE	0		0.6	0.4	0
	0.3	0.4	FALSE	TRUE	FALSE	0		0.3	0.4	0
	0.7	0.5	FALSE	TRUE	FALSE	0		0.7	0.5	0
	0.5	0.3	TRUE	FALSE	FALSE	0		0.5	0.3	0
	0.4	0.5	TRUE	TRUE	FALSE	0		0.4	0.5	0
	0.5	0.6	TRUE	TRUE	FALSE	0		0.5	0.6	0
	0.4	0.4	TRUE	TRUE	FALSE	0		0.4	0.4	0
	0.6	0.4	TRUE	TRUE	FALSE	0		0.6	0.4	0
	0.7	0.5	FALSE	TRUE	FALSE	0		0.7	0.5	0
	0.5	0.7	TRUE	FALSE	FALSE	0		0.5	0.7	0
	0.5	0.4	TRUE	TRUE	FALSE	0		0.5	0.4	0
	0.4	0.6	TRUE	TRUE	FALSE	0		0.4	0.6	0
	0.4	0.3	TRUE	FALSE	FALSE	0		0.4	0.3	0
	0.6	0.2	TRUE	FALSE	FALSE	0		0.6	0.2	0
	0.4	0.6	TRUE	TRUE	FALSE	0		0.4	0.6	0
	0.7	0.5	FALSE	TRUE	FALSE	0		0.7	0.5	0
	0.7	0.3	FALSE	FALSE	TRUE	1		0.7	0.3	1
	0.5	0.7	TRUE	FALSE	FALSE	0		0.5	0.7	0
	0.3	0.4	FALSE	TRUE	FALSE	0		0.3	0.4	0
	0.5	0.2	TRUE	FALSE	FALSE	0		0.5	0.2	0
	0.6	0.7	TRUE	FALSE	FALSE	0		0.6	0.7	0
	0.4	0.5	TRUE	TRUE	FALSE	0		0.4	0.5	0
	0.5	0.7	TRUE	FALSE	FALSE	0		0.5	0.7	0
	0.4	0.3	TRUE	FALSE	FALSE	0		0.4	0.3	0
	0.5	0.3	TRUE	FALSE	FALSE	0		0.5	0.3	0
	0.9	0.4	FALSE	TRUE	FALSE	0		0.9	0.4	0
	0.3	0.5	FALSE	TRUE	FALSE	0		0.3	0.5	0
	0.5	0.4	TRUE	TRUE	FALSE	0		0.5	0.4	0
	0.6	0.6	TRUE	TRUE	FALSE	0		0.6	0.6	0
	0.4	0.6	TRUE	TRUE	FALSE	0		0.4	0.6	0
	0.6	0.7	TRUE	FALSE	FALSE	0		0.6	0.7	0
	0.4	0.7	TRUE	FALSE	FALSE	0		0.4	0.7	0
	0.7	0.6	FALSE	TRUE	FALSE	0		0.7	0.6	0
	0.6	0.8	TRUE	FALSE	FALSE	0		0.6	0.8	0
	0.3	0.3	FALSE	FALSE	TRUE	1		0.3	0.3	1
	0.5	0.2	TRUE	FALSE	FALSE	0		0.5	0.2	0
	0.5	0.4	TRUE	TRUE	FALSE	0		0.5	0.4	0
	0.7	0.3	FALSE	FALSE	TRUE	1		0.7	0.3	1
	0.7	0.4	FALSE	TRUE	FALSE	0		0.7	0.4	0
	0.5	0.6	TRUE	TRUE	FALSE	0		0.5	0.6	0
	0.3	0.5	FALSE	TRUE	FALSE	0		0.3	0.5	0
	0.7	0.6	FALSE	TRUE	FALSE	0		0.7	0.6	0
	0.6	0.6	TRUE	TRUE	FALSE	0		0.6	0.6	0
	0.6	0.6	TRUE	TRUE	FALSE	0		0.6	0.6	0
	0.4	0.5	TRUE	TRUE	FALSE	0		0.4	0.5	0
	0.7	0.4	FALSE	TRUE	FALSE	0		0.7	0.4	0
	0.6	0.5	TRUE	TRUE	FALSE	0		0.6	0.5	0
	0.6	0.4	TRUE	TRUE	FALSE	0		0.6	0.4	0
	0.5	0.5	TRUE	TRUE	FALSE	0		0.5	0.5	0
	0.3	0.5	FALSE	TRUE	FALSE	0		0.3	0.5	0
	0.8	0.6	FALSE	TRUE	FALSE	0		0.8	0.6	0
	0.5	0.4	TRUE	TRUE	FALSE	0		0.5	0.4	0
	0.3	0.6	FALSE	TRUE	FALSE	0		0.3	0.6	0
	0.6	0.6	TRUE	TRUE	FALSE	0		0.6	0.6	0
	0.4	0.6	TRUE	TRUE	FALSE	0		0.4	0.6	0
	0.6	0.5	TRUE	TRUE	FALSE	0		0.6	0.5	0
	0.6	0.4	TRUE	TRUE	FALSE	0		0.6	0.4	0
	0.4	0.4	TRUE	TRUE	FALSE	0		0.4	0.4	0
	0.7	0.3	FALSE	FALSE	TRUE	1		0.7	0.3	1
	0.7	0.2	FALSE	FALSE	TRUE	1		0.7	0.2	1
	0.4	0.5	TRUE	TRUE	FALSE	0		0.4	0.5	0
	0.3	0.6	FALSE	TRUE	FALSE	0		0.3	0.6	0
	0.6	0.4	TRUE	TRUE	FALSE	0		0.6	0.4	0
	0.4	0.8	TRUE	FALSE	FALSE	0		0.4	0.8	0
	0.6	0.5	TRUE	TRUE	FALSE	0		0.6	0.5	0
	0.2	0.6	FALSE	TRUE	FALSE	0		0.2	0.6	0
	0.7	0.4	FALSE	TRUE	FALSE	0		0.7	0.4	0
	0.3	0.5	FALSE	TRUE	FALSE	0		0.3	0.5	0
	0.4	0.4	TRUE	TRUE	FALSE	0		0.4	0.4	0
	0.5	0.6	TRUE	TRUE	FALSE	0		0.5	0.6	0
	0.4	0.4	TRUE	TRUE	FALSE	0		0.4	0.4	0
	0.6	0.5	TRUE	TRUE	FALSE	0		0.6	0.5	0
	0.2	0.7	FALSE	FALSE	TRUE	1		0.2	0.7	1
	0.5	0.4	TRUE	TRUE	FALSE	0		0.5	0.4	0
	0.7	0.3	FALSE	FALSE	TRUE	1		0.7	0.3	1
	0.5	0.3	TRUE	FALSE	FALSE	0		0.5	0.3	0
	0.4	0.2	TRUE	FALSE	FALSE	0		0.4	0.2	0
	0.5	0.5	TRUE	TRUE	FALSE	0		0.5	0.5	0
	0.6	0.4	TRUE	TRUE	FALSE	0		0.6	0.4	0
	0.4	0.7	TRUE	FALSE	FALSE	0		0.4	0.7	0
	0.2	0.5	FALSE	TRUE	FALSE	0		0.2	0.5	0
	0.6	0.6	TRUE	TRUE	FALSE	0		0.6	0.6	0
	0.3	0.3	FALSE	FALSE	TRUE	1		0.3	0.3	1
	0.6	0.7	TRUE	FALSE	FALSE	0		0.6	0.7	0
	0.5	0.8	TRUE	FALSE	FALSE	0		0.5	0.8	0
	0.6	0.4	TRUE	TRUE	FALSE	0		0.6	0.4	0
	0.6	0.3	TRUE	FALSE	FALSE	0		0.6	0.3	0
	0.5	0.3	TRUE	FALSE	FALSE	0		0.5	0.3	0
	0.7	0.5	FALSE	TRUE	FALSE	0		0.7	0.5	0
	0.3	0.7	FALSE	FALSE	TRUE	1		0.3	0.7	1
	0.8	0.7	FALSE	FALSE	TRUE	1		0.8	0.7	1
	0.6	0.5	TRUE	TRUE	FALSE	0		0.6	0.5	0
	0.6	0.4	TRUE	TRUE	FALSE	0		0.6	0.4	0
	0.7	0.5	FALSE	TRUE	FALSE	0		0.7	0.5	0
	0.8	0.4	FALSE	TRUE	FALSE	0		0.8	0.4	0
	0.5	0.5	TRUE	TRUE	FALSE	0		0.5	0.5	0
	0.6	0.6	TRUE	TRUE	FALSE	0		0.6	0.6	0
	0.5	0.7	TRUE	FALSE	FALSE	0		0.5	0.7	0
	0.5	0.8	TRUE	FALSE	FALSE	0		0.5	0.8	0
	0.4	0.2	TRUE	FALSE	FALSE	0		0.4	0.2	0
	0.8	0.5	FALSE	TRUE	FALSE	0		0.8	0.5	0
	0.5	0.2	TRUE	FALSE	FALSE	0		0.5	0.2	0
	0.6	0.7	TRUE	FALSE	FALSE	0		0.6	0.7	0
	0.5	0.4	TRUE	TRUE	FALSE	0		0.5	0.4	0
	0.7	0.6	FALSE	TRUE	FALSE	0		0.7	0.6	0
	0.5	0.4	TRUE	TRUE	FALSE	0		0.5	0.4	0
	0.5	0.5	TRUE	TRUE	FALSE	0		0.5	0.5	0
	0.5	0.2	TRUE	FALSE	FALSE	0		0.5	0.2	0
	0.8	0.5	FALSE	TRUE	FALSE	0		0.8	0.5	0
	0.5	0.5	TRUE	TRUE	FALSE	0		0.5	0.5	0
	0.7	0.7	FALSE	FALSE	TRUE	1		0.7	0.7	1
	0.6	0.6	TRUE	TRUE	FALSE	0		0.6	0.6	0
	0.4	0.3	TRUE	FALSE	FALSE	0		0.4	0.3	0
	0.6	0.4	TRUE	TRUE	FALSE	0		0.6	0.4	0
	0.5	0.8	TRUE	FALSE	FALSE	0		0.5	0.8	0
	0.7	0.2	FALSE	FALSE	TRUE	1		0.7	0.2	1
	0.5	0.6	TRUE	TRUE	FALSE	0		0.5	0.6	0
	0.7	0.6	FALSE	TRUE	FALSE	0		0.7	0.6	0
	0.5	0.5	TRUE	TRUE	FALSE	0		0.5	0.5	0
	0.5	0.3	TRUE	FALSE	FALSE	0		0.5	0.3	0
	0.5	0.3	TRUE	FALSE	FALSE	0		0.5	0.3	0
	0.5	0.4	TRUE	TRUE	FALSE	0		0.5	0.4	0
	0.4	0.5	TRUE	TRUE	FALSE	0		0.4	0.5	0
	0.2	0.7	FALSE	FALSE	TRUE	1		0.2	0.7	1
	0.6	0.5	TRUE	TRUE	FALSE	0		0.6	0.5	0
	0.4	0.4	TRUE	TRUE	FALSE	0		0.4	0.4	0
	0.3	0.4	FALSE	TRUE	FALSE	0		0.3	0.4	0
	0.4	0.3	TRUE	FALSE	FALSE	0		0.4	0.3	0
	0.9	0.5	FALSE	TRUE	FALSE	0		0.9	0.5	0
	0.6	0.3	TRUE	FALSE	FALSE	0		0.6	0.3	0
	0.5	0.6	TRUE	TRUE	FALSE	0		0.5	0.6	0
	0.6	0.5	TRUE	TRUE	FALSE	0		0.6	0.5	0
	0.2	0.4	FALSE	TRUE	FALSE	0		0.2	0.4	0
	0.6	0.6	TRUE	TRUE	FALSE	0		0.6	0.6	0
	0.6	0.6	TRUE	TRUE	FALSE	0		0.6	0.6	0
	0.6	0.7	TRUE	FALSE	FALSE	0		0.6	0.7	0
	0.5	0.6	TRUE	TRUE	FALSE	0		0.5	0.6	0
	0.6	0.6	TRUE	TRUE	FALSE	0		0.6	0.6	0
	0.4	0.6	TRUE	TRUE	FALSE	0		0.4	0.6	0
	0.5	0.7	TRUE	FALSE	FALSE	0		0.5	0.7	0
	0.7	0.5	FALSE	TRUE	FALSE	0		0.7	0.5	0
	0.7	0.5	FALSE	TRUE	FALSE	0		0.7	0.5	0
	0.5	0.3	TRUE	FALSE	FALSE	0		0.5	0.3	0
	0.6	0.6	TRUE	TRUE	FALSE	0		0.6	0.6	0
	0.5	0.6	TRUE	TRUE	FALSE	0		0.5	0.6	0
	0.5	0.5	TRUE	TRUE	FALSE	0		0.5	0.5	0
	0.5	0.5	TRUE	TRUE	FALSE	0		0.5	0.5	0
	0.5	0.3	TRUE	FALSE	FALSE	0		0.5	0.3	0
	0.5	0.6	TRUE	TRUE	FALSE	0		0.5	0.6	0
	0.4	0.3	TRUE	FALSE	FALSE	0		0.4	0.3	0
	0.4	0.4	TRUE	TRUE	FALSE	0		0.4	0.4	0
	0.6	0.5	TRUE	TRUE	FALSE	0		0.6	0.5	0
	0.4	0.4	TRUE	TRUE	FALSE	0		0.4	0.4	0
	0.2	0.4	FALSE	TRUE	FALSE	0		0.2	0.4	0
	0.6	0.6	TRUE	TRUE	FALSE	0		0.6	0.6	0
	0.8	0.4	FALSE	TRUE	FALSE	0		0.8	0.4	0
	0.7	0.6	FALSE	TRUE	FALSE	0		0.7	0.6	0
	0.5	0.5	TRUE	TRUE	FALSE	0		0.5	0.5	0
	0.6	0.7	TRUE	FALSE	FALSE	0		0.6	0.7	0
	0.3	0.5	FALSE	TRUE	FALSE	0		0.3	0.5	0
	0.7	0.7	FALSE	FALSE	TRUE	1		0.7	0.7	1
	0.6	0.7	TRUE	FALSE	FALSE	0		0.6	0.7	0
	0.3	0.4	FALSE	TRUE	FALSE	0		0.3	0.4	0
	0.6	0.5	TRUE	TRUE	FALSE	0		0.6	0.5	0
	0.3	0.5	FALSE	TRUE	FALSE	0		0.3	0.5	0
	0.8	0.6	FALSE	TRUE	FALSE	0		0.8	0.6	0
	0.5	0.7	TRUE	FALSE	FALSE	0		0.5	0.7	0
	0.5	0.8	TRUE	FALSE	FALSE	0		0.5	0.8	0
	0.3	0.3	FALSE	FALSE	TRUE	1		0.3	0.3	1
	0.4	0.4	TRUE	TRUE	FALSE	0		0.4	0.4	0
	0.6	0.6	TRUE	TRUE	FALSE	0		0.6	0.6	0
	0.6	0.7	TRUE	FALSE	FALSE	0		0.6	0.7	0
	0.5	0.5	TRUE	TRUE	FALSE	0		0.5	0.5	0
	0.3	0.6	FALSE	TRUE	FALSE	0		0.3	0.6	0
	0.4	0.4	TRUE	TRUE	FALSE	0		0.4	0.4	0
	0.5	0.5	TRUE	TRUE	FALSE	0		0.5	0.5	0
	0.8	0.3	FALSE	FALSE	TRUE	1		0.8	0.3	1
	0.8	0.4	FALSE	TRUE	FALSE	0		0.8	0.4	0
	0.3	0.4	FALSE	TRUE	FALSE	0		0.3	0.4	0
	0.6	0.6	TRUE	TRUE	FALSE	0		0.6	0.6	0
	0.5	0.9	TRUE	FALSE	FALSE	0		0.5	0.9	0
	0.6	0.5	TRUE	TRUE	FALSE	0		0.6	0.5	0
	0.5	0.4	TRUE	TRUE	FALSE	0		0.5	0.4	0
	0.4	0.6	TRUE	TRUE	FALSE	0		0.4	0.6	0
	0.5	0.3	TRUE	FALSE	FALSE	0		0.5	0.3	0
	0.5	0.6	TRUE	TRUE	FALSE	0		0.5	0.6	0
	0.6	0.6	TRUE	TRUE	FALSE	0		0.6	0.6	0
	0.6	0.3	TRUE	FALSE	FALSE	0		0.6	0.3	0
	0.6	0.8	TRUE	FALSE	FALSE	0		0.6	0.8	0
	0.4	0.4	TRUE	TRUE	FALSE	0		0.4	0.4	0
	0.4	0.3	TRUE	FALSE	FALSE	0		0.4	0.3	0
	0.6	0.6	TRUE	TRUE	FALSE	0		0.6	0.6	0
	0.3	0.4	FALSE	TRUE	FALSE	0		0.3	0.4	0
	0.4	0.6	TRUE	TRUE	FALSE	0		0.4	0.6	0
	0.4	0.5	TRUE	TRUE	FALSE	0		0.4	0.5	0
	0.6	0.5	TRUE	TRUE	FALSE	0		0.6	0.5	0
	0.5	0.7	TRUE	FALSE	FALSE	0		0.5	0.7	0
	0.5	0.4	TRUE	TRUE	FALSE	0		0.5	0.4	0
	0.4	0.4	TRUE	TRUE	FALSE	0		0.4	0.4	0
	0.5	0.5	TRUE	TRUE	FALSE	0		0.5	0.5	0
	0.5	0.6	TRUE	TRUE	FALSE	0		0.5	0.6	0
	0.5	0.4	TRUE	TRUE	FALSE	0		0.5	0.4	0
	0.6	0.6	TRUE	TRUE	FALSE	0		0.6	0.6	0
	0.4	0.5	TRUE	TRUE	FALSE	0		0.4	0.5	0
	0.7	0.3	FALSE	FALSE	TRUE	1		0.7	0.3	1
	0.5	0.4	TRUE	TRUE	FALSE	0		0.5	0.4	0
	0.6	0.7	TRUE	FALSE	FALSE	0		0.6	0.7	0
	0.6	0.6	TRUE	TRUE	FALSE	0		0.6	0.6	0
	0.7	0.5	FALSE	TRUE	FALSE	0		0.7	0.5	0
	0.4	0.5	TRUE	TRUE	FALSE	0		0.4	0.5	0
	0.6	0.7	TRUE	FALSE	FALSE	0		0.6	0.7	0
	0.6	0.7	TRUE	FALSE	FALSE	0		0.6	0.7	0
	0.3	0.6	FALSE	TRUE	FALSE	0		0.3	0.6	0
	0.5	0.5	TRUE	TRUE	FALSE	0		0.5	0.5	0
	0.7	0.6	FALSE	TRUE	FALSE	0		0.7	0.6	0
	0.4	0.8	TRUE	FALSE	FALSE	0		0.4	0.8	0
	0.6	0.5	TRUE	TRUE	FALSE	0		0.6	0.5	0
	0.7	0.4	FALSE	TRUE	FALSE	0		0.7	0.4	0
	0.8	0.6	FALSE	TRUE	FALSE	0		0.8	0.6	0
	0.5	0.5	TRUE	TRUE	FALSE	0		0.5	0.5	0
	0.5	0.1	TRUE	FALSE	FALSE	0		0.5	0.1	0
	0.4	0.4	TRUE	TRUE	FALSE	0		0.4	0.4	0
	0.5	0.6	TRUE	TRUE	FALSE	0		0.5	0.6	0
	0.2	0.5	FALSE	TRUE	FALSE	0		0.2	0.5	0
	0.3	0.6	FALSE	TRUE	FALSE	0		0.3	0.6	0
	0.5	0.5	TRUE	TRUE	FALSE	0		0.5	0.5	0
	0.5	0.3	TRUE	FALSE	FALSE	0		0.5	0.3	0
	0.8	0.4	FALSE	TRUE	FALSE	0		0.8	0.4	0
	0.5	0.6	TRUE	TRUE	FALSE	0		0.5	0.6	0
	0.6	0.5	TRUE	TRUE	FALSE	0		0.6	0.5	0
	0.6	0.5	TRUE	TRUE	FALSE	0		0.6	0.5	0
	0.4	0.5	TRUE	TRUE	FALSE	0		0.4	0.5	0
	0.1	0.6	FALSE	TRUE	FALSE	0		0.1	0.6	0
	0.2	0.6	FALSE	TRUE	FALSE	0		0.2	0.6	0
	0.6	0.3	TRUE	FALSE	FALSE	0		0.6	0.3	0
	0.4	0.2	TRUE	FALSE	FALSE	0		0.4	0.2	0
	0.2	0.4	FALSE	TRUE	FALSE	0		0.2	0.4	0
	0.6	0.5	TRUE	TRUE	FALSE	0		0.6	0.5	0
	0.5	0.6	TRUE	TRUE	FALSE	0		0.5	0.6	0
	0.3	0.3	FALSE	FALSE	TRUE	1		0.3	0.3	1
	0.4	0.5	TRUE	TRUE	FALSE	0		0.4	0.5	0
	0.5	0.4	TRUE	TRUE	FALSE	0		0.5	0.4	0
	0.4	0.5	TRUE	TRUE	FALSE	0		0.4	0.5	0
	0.4	0.3	TRUE	FALSE	FALSE	0		0.4	0.3	0
	0.4	0.3	TRUE	FALSE	FALSE	0		0.4	0.3	0
	0.7	0.2	FALSE	FALSE	TRUE	1		0.7	0.2	1
	0.8	0.5	FALSE	TRUE	FALSE	0		0.8	0.5	0
	0.5	0.7	TRUE	FALSE	FALSE	0		0.5	0.7	0
	0.2	0.7	FALSE	FALSE	TRUE	1		0.2	0.7	1
	0.4	0.6	TRUE	TRUE	FALSE	0		0.4	0.6	0
	0.3	0.7	FALSE	FALSE	TRUE	1		0.3	0.7	1
	0.7	0.7	FALSE	FALSE	TRUE	1		0.7	0.7	1
	0.5	0.6	TRUE	TRUE	FALSE	0		0.5	0.6	0
	0.6	0.6	TRUE	TRUE	FALSE	0		0.6	0.6	0
	0.6	0.7	TRUE	FALSE	FALSE	0		0.6	0.7	0
	0.8	0.5	FALSE	TRUE	FALSE	0		0.8	0.5	0
	0.6	0.6	TRUE	TRUE	FALSE	0		0.6	0.6	0
	0.4	0.7	TRUE	FALSE	FALSE	0		0.4	0.7	0
	0.6	0.7	TRUE	FALSE	FALSE	0		0.6	0.7	0
	0.6	0.4	TRUE	TRUE	FALSE	0		0.6	0.4	0
	0.6	0	TRUE	FALSE	FALSE	0		0.6	0	0
	0.3	0.4	FALSE	TRUE	FALSE	0		0.3	0.4	0
	0.8	0.7	FALSE	FALSE	TRUE	1		0.8	0.7	1
	0.3	0.6	FALSE	TRUE	FALSE	0		0.3	0.6	0
	0.4	0.5	TRUE	TRUE	FALSE	0		0.4	0.5	0
	0.3	0.5	FALSE	TRUE	FALSE	0		0.3	0.5	0
	0.7	0.7	FALSE	FALSE	TRUE	1		0.7	0.7	1
	0.3	0.8	FALSE	FALSE	TRUE	1		0.3	0.8	1
	0.5	0.2	TRUE	FALSE	FALSE	0		0.5	0.2	0
	0.3	0.5	FALSE	TRUE	FALSE	0		0.3	0.5	0
	0.5	0.2	TRUE	FALSE	FALSE	0		0.5	0.2	0
	0.6	0.5	TRUE	TRUE	FALSE	0		0.6	0.5	0
	0.4	0.9	TRUE	FALSE	FALSE	0		0.4	0.9	0
	0.3	0.3	FALSE	FALSE	TRUE	1		0.3	0.3	1
	0.5	0.5	TRUE	TRUE	FALSE	0		0.5	0.5	0
	0.6	0.4	TRUE	TRUE	FALSE	0		0.6	0.4	0
	0.5	0.7	TRUE	FALSE	FALSE	0		0.5	0.7	0
	0.7	0.5	FALSE	TRUE	FALSE	0		0.7	0.5	0
	0.2	0.4	FALSE	TRUE	FALSE	0		0.2	0.4	0
	0.3	0.4	FALSE	TRUE	FALSE	0		0.3	0.4	0
	0.5	0.3	TRUE	FALSE	FALSE	0		0.5	0.3	0
	0.3	0.4	FALSE	TRUE	FALSE	0		0.3	0.4	0
	0.4	0.6	TRUE	TRUE	FALSE	0		0.4	0.6	0
	0.6	0.5	TRUE	TRUE	FALSE	0		0.6	0.5	0
	0.1	0.5	FALSE	TRUE	FALSE	0		0.1	0.5	0
	0.3	0.6	FALSE	TRUE	FALSE	0		0.3	0.6	0
	0.4	0.5	TRUE	TRUE	FALSE	0		0.4	0.5	0
	0.4	0.6	TRUE	TRUE	FALSE	0		0.4	0.6	0
	0.4	0.5	TRUE	TRUE	FALSE	0		0.4	0.5	0
	0.5	0.4	TRUE	TRUE	FALSE	0		0.5	0.4	0
	0.4	0.4	TRUE	TRUE	FALSE	0		0.4	0.4	0
	0.3	0.4	FALSE	TRUE	FALSE	0		0.3	0.4	0
	0.4	0.5	TRUE	TRUE	FALSE	0		0.4	0.5	0
	0.8	0.4	FALSE	TRUE	FALSE	0		0.8	0.4	0
	0.4	0.6	TRUE	TRUE	FALSE	0		0.4	0.6	0
	0.4	0.6	TRUE	TRUE	FALSE	0		0.4	0.6	0
	0.3	0.6	FALSE	TRUE	FALSE	0		0.3	0.6	0
	0.5	0.4	TRUE	TRUE	FALSE	0		0.5	0.4	0
	0.3	0.5	FALSE	TRUE	FALSE	0		0.3	0.5	0
	0.2	0.7	FALSE	FALSE	TRUE	1		0.2	0.7	1
	0.4	0.7	TRUE	FALSE	FALSE	0		0.4	0.7	0
	0.7	0.5	FALSE	TRUE	FALSE	0		0.7	0.5	0
	0.6	0.6	TRUE	TRUE	FALSE	0		0.6	0.6	0
	0.6	0.6	TRUE	TRUE	FALSE	0		0.6	0.6	0
	0.7	0.5	FALSE	TRUE	FALSE	0		0.7	0.5	0
	0.7	0.3	FALSE	FALSE	TRUE	1		0.7	0.3	1
	0.3	0.6	FALSE	TRUE	FALSE	0		0.3	0.6	0
	0.7	0.6	FALSE	TRUE	FALSE	0		0.7	0.6	0
	0.8	0.5	FALSE	TRUE	FALSE	0		0.8	0.5	0
	0.5	0.6	TRUE	TRUE	FALSE	0		0.5	0.6	0
	0.3	0.5	FALSE	TRUE	FALSE	0		0.3	0.5	0
	0.2	0.4	FALSE	TRUE	FALSE	0		0.2	0.4	0
	0.3	0.4	FALSE	TRUE	FALSE	0		0.3	0.4	0
	0.3	0.4	FALSE	TRUE	FALSE	0		0.3	0.4	0
	0.5	0.5	TRUE	TRUE	FALSE	0		0.5	0.5	0
	0.4	0.6	TRUE	TRUE	FALSE	0		0.4	0.6	0
	0.5	0.7	TRUE	FALSE	FALSE	0		0.5	0.7	0
	0.6	0.5	TRUE	TRUE	FALSE	0		0.6	0.5	0
	0.7	0.6	FALSE	TRUE	FALSE	0		0.7	0.6	0
	0.7	0.7	FALSE	FALSE	TRUE	1		0.7	0.7	1
	0.4	0.7	TRUE	FALSE	FALSE	0		0.4	0.7	0
	0.7	0.5	FALSE	TRUE	FALSE	0		0.7	0.5	0
	0.5	0.7	TRUE	FALSE	FALSE	0		0.5	0.7	0
	0.3	0.6	FALSE	TRUE	FALSE	0		0.3	0.6	0
	0.5	0.5	TRUE	TRUE	FALSE	0		0.5	0.5	0
	0.8	0.5	FALSE	TRUE	FALSE	0		0.8	0.5	0
	0.6	0.7	TRUE	FALSE	FALSE	0		0.6	0.7	0
	0.8	0.5	FALSE	TRUE	FALSE	0		0.8	0.5	0
	0.7	0.5	FALSE	TRUE	FALSE	0		0.7	0.5	0
	0.4	0.4	TRUE	TRUE	FALSE	0		0.4	0.4	0
	0.4	0.5	TRUE	TRUE	FALSE	0		0.4	0.5	0
	0.6	0.5	TRUE	TRUE	FALSE	0		0.6	0.5	0
	0.6	0.6	TRUE	TRUE	FALSE	0		0.6	0.6	0
	0.2	0.3	FALSE	FALSE	TRUE	1		0.2	0.3	1
	0.5	0.7	TRUE	FALSE	FALSE	0		0.5	0.7	0
	0.6	0.7	TRUE	FALSE	FALSE	0		0.6	0.7	0
	0.6	0.6	TRUE	TRUE	FALSE	0		0.6	0.6	0
	0.3	0.2	FALSE	FALSE	TRUE	1		0.3	0.2	1
	0.4	0.8	TRUE	FALSE	FALSE	0		0.4	0.8	0
	0.3	0.3	FALSE	FALSE	TRUE	1		0.3	0.3	1
	0.5	0.4	TRUE	TRUE	FALSE	0		0.5	0.4	0
	0.5	0.5	TRUE	TRUE	FALSE	0		0.5	0.5	0
	0.1	0.6	FALSE	TRUE	FALSE	0		0.1	0.6	0
	0.8	0.7	FALSE	FALSE	TRUE	1		0.8	0.7	1
	0.5	0.6	TRUE	TRUE	FALSE	0		0.5	0.6	0
	0.2	0.5	FALSE	TRUE	FALSE	0		0.2	0.5	0
	0.4	0.3	TRUE	FALSE	FALSE	0		0.4	0.3	0
	0.8	0.7	FALSE	FALSE	TRUE	1		0.8	0.7	1
	0.4	0.5	TRUE	TRUE	FALSE	0		0.4	0.5	0
	0.4	0.4	TRUE	TRUE	FALSE	0		0.4	0.4	0
	0.7	0.5	FALSE	TRUE	FALSE	0		0.7	0.5	0
	0.4	0.6	TRUE	TRUE	FALSE	0		0.4	0.6	0
	0.3	0.3	FALSE	FALSE	TRUE	1		0.3	0.3	1
	0.5	0.5	TRUE	TRUE	FALSE	0		0.5	0.5	0
	0.4	0.7	TRUE	FALSE	FALSE	0		0.4	0.7	0
	0.5	0.3	TRUE	FALSE	FALSE	0		0.5	0.3	0
	0.7	0.1	FALSE	FALSE	TRUE	1		0.7	0.1	1
	0.8	0.4	FALSE	TRUE	FALSE	0		0.8	0.4	0
	0.6	0.5	TRUE	TRUE	FALSE	0		0.6	0.5	0
	0.4	0.7	TRUE	FALSE	FALSE	0		0.4	0.7	0
	0.5	0.4	TRUE	TRUE	FALSE	0		0.5	0.4	0
	0.6	0.5	TRUE	TRUE	FALSE	0		0.6	0.5	0
	0.3	0.5	FALSE	TRUE	FALSE	0		0.3	0.5	0
	0.7	0.5	FALSE	TRUE	FALSE	0		0.7	0.5	0
	0.6	0.5	TRUE	TRUE	FALSE	0		0.6	0.5	0
	0.5	0.5	TRUE	TRUE	FALSE	0		0.5	0.5	0
	0.6	0.5	TRUE	TRUE	FALSE	0		0.6	0.5	0
	0.6	0.3	TRUE	FALSE	FALSE	0		0.6	0.3	0
	0.3	0.5	FALSE	TRUE	FALSE	0		0.3	0.5	0
	0.5	0.2	TRUE	FALSE	FALSE	0		0.5	0.2	0
	0.5	0.6	TRUE	TRUE	FALSE	0		0.5	0.6	0
	0.5	0.6	TRUE	TRUE	FALSE	0		0.5	0.6	0
	0.8	0.5	FALSE	TRUE	FALSE	0		0.8	0.5	0
	0.4	0.4	TRUE	TRUE	FALSE	0		0.4	0.4	0
	0.4	0.5	TRUE	TRUE	FALSE	0		0.4	0.5	0
	0.6	0.8	TRUE	FALSE	FALSE	0		0.6	0.8	0
	0.8	0.4	FALSE	TRUE	FALSE	0		0.8	0.4	0
	0.6	0.5	TRUE	TRUE	FALSE	0		0.6	0.5	0
	0.6	0.7	TRUE	FALSE	FALSE	0		0.6	0.7	0
	0.6	0.7	TRUE	FALSE	FALSE	0		0.6	0.7	0
	0.3	0.5	FALSE	TRUE	FALSE	0		0.3	0.5	0
	0.5	0.5	TRUE	TRUE	FALSE	0		0.5	0.5	0
	0.5	0.4	TRUE	TRUE	FALSE	0		0.5	0.4	0
	0.7	0.7	FALSE	FALSE	TRUE	1		0.7	0.7	1
	0.3	0.5	FALSE	TRUE	FALSE	0		0.3	0.5	0
	0.6	0.6	TRUE	TRUE	FALSE	0		0.6	0.6	0
	0.3	0.8	FALSE	FALSE	TRUE	1		0.3	0.8	1
	0.4	0.8	TRUE	FALSE	FALSE	0		0.4	0.8	0
	0.2	0.2	FALSE	FALSE	TRUE	1		0.2	0.2	1
	0.5	0.4	TRUE	TRUE	FALSE	0		0.5	0.4	0
	0.5	0.4	TRUE	TRUE	FALSE	0		0.5	0.4	0
	0.5	0.6	TRUE	TRUE	FALSE	0		0.5	0.6	0
	0.3	0.6	FALSE	TRUE	FALSE	0		0.3	0.6	0
	0.7	0.7	FALSE	FALSE	TRUE	1		0.7	0.7	1
	0.7	0.5	FALSE	TRUE	FALSE	0		0.7	0.5	0
	0.3	0.7	FALSE	FALSE	TRUE	1		0.3	0.7	1
	0.3	0.5	FALSE	TRUE	FALSE	0		0.3	0.5	0
	0.6	0.4	TRUE	TRUE	FALSE	0		0.6	0.4	0
