# Supplementary material for: Unique sperm haplotypes are associated with phenotypically different sperm subpopulations in Astyanax fish
Source: BMC Biol. 2018 Jul 5;16:72. doi: 10.1186/s12915-018-0538-z (PMC6032774; doi:10.1186/s12915-018-0538-z)
Supplement: Supplementary file 5 — Excel workbooks that were used for the simulation experiments. Each file has an overview sheet that details the analysis structure. (XLSM 291 kb) [file 12915_2018_538_MOESM5_ESM.xlsm]

## Sheet: Overview
	This file has six active worksheets. Three of them generate haplotypes of "mc1r" and "oca2" using the =rand() function,
	which returns a random number from a uniform distribution between 0 and 1. The other three were used for data analyses.
	The data generation worksheets specify the degree of bias in the generated data. ".300" denotes a dataset with the two HET
	haplotypes each at 30% and the two HOM haplotypes each at 20%. For the ".275" sheets the percentages of HET and HOM were
	27.5% and 22.5%, respectively. The ".250" data were unbiased, with all haplotypes having equal (25%) input frequencies.
	Columns C through H assign the haplotypes randomly while columns I through M facilitate their tally.
	With Macros enabled, pressing Ctrl+h on a data generation worksheet will simulate 50 sets of 5 haplotypes and extract
	from each set the proportions of cave alleles at the two loci. This is the point at which the haplotypic information is discarded.
	Data from the stacks were transferred manually and repeatedly into columns V and W, until n = 1000.
	The stack of 1000 sets was transferred to columns C and D on the appropriate data analysis sheet.
	The data were analysed in columns E through G to determine whether they met the criteria for futher analysis.
	(The criteria were that at both loci the proportions of cave alleles had to be 0.8 or greater or 0.2 or lesser.)
	Columns O and P contain the sets that passed the criteria. Column R tests the values to identify HET combinations.
	The number of HET and HOM sets are tallied in the yellow highlighted cells and are tested for significance using the
	binomial test (null expectation that HET = HOM)
	This workbook and the related workbooks for sets of 10 haplotypes cannot be open at the same time because of conflicts between macros.

## Sheet: Data Generation .300
oca2	mc1r		0.541307	0.230254	0.970921	0.899289	0.14947									oca2	mc1r
Cave	Cave	0.2					1					1	1		cave	2	3
Cave	Surface	0.5	FALSE	TRUE	FALSE	FALSE	FALSE		1				1		surface	3	2
Surface	Surface	0.7	TRUE	FALSE	FALSE	FALSE	FALSE	1					1
Surface	Cave	1			1	1				1	1		2		Prop(Cave)	0.4	0.6	HET	HOM
																0.2	0.6				0.4	0.8
																0.4	0.6				0.4	0.4
																1	0				0.6	0.2
																0.8	0.4				0.6	0.4
																0.4	0.4				0.2	0.6
																0.8	0.6				0.4	0.4
																0.6	0.4				0.6	0.4
																0.4	0.6				0.4	0.6
																0.4	0.6				0.4	0.6
																0.6	0.6				0.6	0.8
																0.6	0				0.4	0.8
																0.4	0				1	0.2
																0.8	0.4				0.4	0.4
																0.4	0.4				0.4	0.2
																0.2	0.6				0.4	0.4
																0.4	0.4				1	0.2
																0.2	0.6				0	0.8
																0.2	0.4				0.8	0.4
																0.6	0.4				0.6	0.4
																0.6	0.4				0.4	0.6
																0.2	0.8				0.4	0.2
																0.8	0.4				0.4	0.4
																0.2	0.2				0.6	0.2
																0.4	0.6				0.4	0.6
																0.6	0.2				0.2	0.6
																0	0.8				0.6	0.6
																0.6	0.4				0.6	0.4
																0.2	0.8				0.2	0.6
																0.4	0.2				0.6	0.4
																0.4	0.6				0.6	0.4
																0.4	1				0.8	0.4
																0.6	0.6				0.8	0.6
																0.8	0.4				0.6	0.2
																0.4	0.8				0.6	0.6
																0.2	0.4				0.4	0.2
																0.4	0.6				0.2	0.4
																0.4	0.4				0.4	0.4
																0.2	0.2				0.8	0.4
																0.2	0.8				0.4	0.4
																0.8	0.6				0.6	0.4
																0.4	0.2				0.4	0.4
																1	1				0.6	0.6
																0.6	0.4				0.8	0.4
																0.4	0.6				0.4	0
																0.8	0.6				0.8	0.6
																0.6	0.6				0.4	0.2
																0.8	0.4				0.2	0.8
																0.6	0.2				0.2	0.8
																0.4	0.4				0.4	0
															-0.172284	0.6	0.6				0.6	0.6
																					0.2	0.6
																					1	0.6
																					0.4	0.4
																					0.4	0.6
																					0.4	0.4
																					0.4	0.8
																					0.6	0.4
																					0.6	0.4
																					0.6	0.6
																					0.4	0.4
																					0.2	0.4
																					0.8	0.8
																					0.8	0.8
																					0.4	1
																					0.2	0.4
																					1	0.4
																					0.2	0.6
																					0.8	0.4
																					0.8	0.4
																					0.6	0.6
																					0	0.8
																					0.6	0.8
																					0.4	0.6
																					0.6	0.6
																					0.4	0.6
																					0.4	0.4
																					0.6	0.2
																					0.4	0.2
																					0.6	0.4
																					0.4	0.4
																					0.4	0.4
																					0.2	0.4
																					0.4	0.8
																					0.4	0.2
																					0.8	0.2
																					0.6	0.6
																					0.6	0.2
																					0.6	0.6
																					0.4	0.2
																					0.4	0.4
																					0.4	0.6
																					0.6	0.6
																					0.4	0.8
																					0.6	0.4
																					0.6	0.4
																					0.8	0.4
																					0.2	0.6
																					0.8	0.6
																					0.6	0.4
																					0.2	0.8
																					0.6	0.4
																					0.8	0.6
																					0.6	0.4
																					0.4	0
																					0.4	0.8
																					0.6	0.4
																					0.6	0.4
																					0.6	0.6
																					0.8	0.8
																					0.2	0.4
																					0.4	0.4
																					0.6	0.4
																					0.6	0.6
																					0.2	0.2
																					0.2	0
																					1	0.4
																					0.6	0.8
																					0.4	0.6
																					0.4	0.8
																					0	0.8
																					0.8	0.4
																					0.4	0.4
																					0.4	0.4
																					0.2	0.4
																					0.6	0.2
																					0.2	0.4
																					0.2	1
																					0.6	0.6
																					0.2	0.2
																					1	0.4
																					0.6	0.4
																					0.6	0.8
																					0.2	0.8
																					0	0.6
																					0	0.6
																					0.4	0.6
																					0.8	0.8
																					0.8	0.6
																					0.2	0.4
																					0.4	0.2
																					0.2	0.6
																					0.6	0.2
																					0.2	0.4
																					0.4	0.6
																					0.4	0.2
																					0.4	0.6
																					0.2	0.2
																					0.2	0.6
																					0.8	0.2
																					0.8	0.4
																					0.6	0
																					0.8	0.6
																					0.4	0.6
																					0.8	0.4
																					0.8	0.8
																					0.4	0.4
																					0.4	0.6
																					0.4	0.2
																					0.6	0.6
																					0.6	0.2
																					0.2	0.2
																					0	0.8
																					0.8	0
																					0.6	0.4
																					0.2	1
																					0.2	0.4
																					0.4	0.8
																					0.8	0.6
																					0.2	0.6
																					0.6	0.6
																					0.2	0.4
																					0.4	0.6
																					0.8	0.4
																					0.4	0.8
																					0.4	0.4
																					0.4	0.4
																					0.2	0.4
																					0.2	0.4
																					0.8	0.8
																					0.6	0.4
																					0.2	0.6
																					0.8	0.8
																					0.6	0.6
																					0.4	0.2
																					0.6	0.6
																					0.2	1
																					0.6	1
																					0.6	0.4
																					0.2	0.4
																					0.6	0.4
																					0.4	0.4
																					0.8	1
																					0.6	0.4
																					0.8	0.6
																					0.4	0.6
																					0.4	0.2
																					0.4	0.6
																					0.4	0.6
																					0.8	1
																					0.6	0.6
																					0.6	0.8
																					0.2	0.6
																					1	0.4
																					0.8	0.8
																					0.2	0.6
																					0.6	0.4
																					0.6	0.6
																					0.6	0.4
																					0.8	0.4
																					0.2	0.2
																					0.2	0.4
																					0.2	0.8
																					0.6	0.4
																					0.6	0.2
																					0.8	0.2
																					0.6	0.8
																					0	0.4
																					0.4	0.8
																					0.8	0.4
																					0.8	0.4
																					0.8	0.4
																					0.2	0.6
																					0.6	0.6
																					0.6	0.2
																					0.4	0.4
																					0.8	0.4
																					0.6	0.4
																					0.4	0.6
																					0.6	0.6
																					0.4	0.6
																					0.8	0.8
																					0.8	0.6
																					0.6	0.4
																					0.4	0.6
																					0.6	0.6
																					0.6	0.2
																					0.4	0.2
																					0.4	0.8
																					0.8	0.2
																					0.8	0.8
																					0	0.6
																					0.4	0.8
																					0.4	1
																					0.2	0.4
																					0.4	0.4
																					0.6	0.2
																					0.4	0.4
																					0.4	0.6
																					0.6	0.4
																					0.8	0.6
																					0.2	0.8
																					0.8	0.6
																					1	0.6
																					0.4	0.6
																					0.6	0.4
																					0.4	0.8
																					0.8	0.4
																					0.6	0.6
																					0.8	0.4
																					0.6	0.6
																					0.8	0.4
																					0.4	0.4
																					0.6	0.2
																					0.6	0.2
																					0	1
																					0.6	0.2
																					0.4	0.4
																					0.2	0.4
																					0.4	0.8
																					0.6	0.6
																					1	0.4
																					0.6	0.4
																					0.6	0.2
																					0.4	0.4
																					0.6	0.4
																					0.6	0.4
																					0.6	0.8
																					0	1
																					0.4	0.6
																					0.6	0.4
																					0.2	0.2
																					0.4	0.6
																					0	0.6
																					0.2	0.2
																					0	0.6
																					0.6	0.4
																					0.2	0.4
																					0.6	0.6
																					0.4	0.4
																					0.4	0.6
																					0.6	0.4
																					0.4	0.4
																					0.2	0.8
																					0.4	0.6
																					0.4	0.6
																					0.4	0.6
																					0.4	0.4
																					0.8	0.4
																					0.8	0.4
																					0.4	0.8
																					0.6	0.6
																					0.6	0.6
																					0.2	0.4
																					0.2	0.8
																					0.4	0.4
																					0.4	0.8
																					0.4	0.6
																					0.2	0.6
																					0.8	0.2
																					0.4	0.4
																					0.6	0.4
																					0.6	0.6
																					0.4	0.6
																					0.4	0.4
																					0.4	0.8
																					0.4	0.4
																					0.2	0.6
																					0.4	0.6
																					0.6	0.4
																					0.4	0.8
																					0.6	0.6
																					0	0.6
																					1	0.6
																					0.4	0.6
																					0.4	0.6
																					1	0.4
																					1	0.4
																					0.8	0.6
																					0.6	0.6
																					0.4	0.6
																					0.4	0.4
																					0.6	0.4
																					0.4	0.4
																					0.6	0.4
																					0.4	0.4
																					0.8	0.4
																					0.6	0.4
																					0.4	0.6
																					0.6	0.6
																					0.4	0.6
																					0.8	0.6
																					0.6	0.4
																					0	1
																					0.6	0.2
																					0.6	0.8
																					0.6	0.8
																					0.6	1
																					0.8	0.6
																					0.6	0.6
																					0.8	0.6
																					0.6	0.4
																					0.4	0.4
																					0.8	0.8
																					0.6	0.6
																					0.2	0.6
																					0.4	0.4
																					0.8	1
																					0.2	0.6
																					0	0.6
																					0.2	0.6
																					0.4	0.6
																					0.4	0.6
																					0.6	0.4
																					0.4	0.4
																					0.2	0.6
																					0.8	0.4
																					0.2	0.4
																					0.4	0.8
																					0.4	0.8
																					0	0.4
																					0.6	0.6
																					0.2	0.4
																					0.6	0.2
																					0.4	0.8
																					0.6	0.6
																					0.4	0.6
																					0.2	0.6
																					0.4	0.4
																					0.4	0.6
																					0.6	1
																					0.4	0.4
																					0.2	0.4
																					0.8	0.4
																					0.4	1
																					0.2	0.4
																					0.4	0.2
																					0.4	0.8
																					0.8	0.2
																					0.4	0.6
																					0.4	0.6
																					0.8	0.6
																					0.8	0.4
																					0.6	0.2
																					0.6	0.4
																					0.6	0.4
																					0.4	0.2
																					0.6	0.6
																					0.2	0.6
																					0.8	0.4
																					0.8	0.4
																					0.4	0.4
																					0.2	0.6
																					0.4	0.6
																					0.4	0.4
																					0.8	0.6
																					0.4	1
																					0.4	0
																					0.6	0.2
																					0.2	0.6
																					0.4	0.4
																					0.8	0.8
																					0.6	0.4
																					0.8	0.4
																					0.4	0.8
																					0.8	0.4
																					0.4	0.4
																					0.2	0.8
																					0.6	0.6
																					0.6	0.2
																					0.4	0.6
																					0.4	0.6
																					0.2	0.2
																					0.4	0.8
																					0.6	0.4
																					0.4	0.4
																					0.2	0.2
																					0	0.8
																					0	0.8
																					0.6	0.4
																					0.6	0.2
																					0.6	0.8
																					0.4	0.4
																					0.4	0.6
																					0.4	0.6
																					0.4	0.6
																					0.4	0.2
																					0	0.6
																					0.2	0.6
																					0.4	0.4
																					0.8	0.8
																					0.4	0.4
																					0.4	1
																					0.4	0.6
																					0.2	0.4
																					0.6	0.4
																					0.8	0.2
																					0.8	0.4
																					0.4	0.8
																					0.6	0.2
																					0.4	0.6
																					0.8	0.2
																					0.6	0.4
																					0.6	0.4
																					0.8	0.6
																					0.6	0.6
																					0.4	0.6
																					0.8	0.2
																					0.2	0.6
																					1	0
																					0.8	0.4
																					0.6	0.2
																					0.6	0.8
																					0.2	0.6
																					0.6	0.6
																					0.2	0.6
																					0.4	0.6
																					1	0.8
																					0.6	0
																					0.4	0.4
																					0.4	0.8
																					0.6	0.6
																					1	0.8
																					0.6	0.6
																					0.2	0.8
																					0.2	0.8
																					0.2	0.6
																					0.2	1
																					0.8	0.2
																					0.8	0.4
																					0.6	0.6
																					0.8	1
																					0.4	0.4
																					0.6	0.6
																					0.4	0.6
																					0.2	0.6
																					0.6	0.6
																					0.2	0.8
																					0.4	0.8
																					0.4	0.6
																					0.6	0.2
																					0.4	0.4
																					0.4	0.6
																					0.8	0.4
																					0.6	0.6
																					0.2	0.8
																					0.6	0
																					0.6	0.8
																					0.8	0.4
																					0.2	1
																					0.6	0.4
																					0.4	0.6
																					0.6	0.4
																					0.6	0.4
																					0.6	0.8
																					0.6	0.2
																					0.8	0
																					0.4	0.8
																					0.4	0.4
																					0.2	0.4
																					0.6	0.4
																					1	0.6
																					0.8	0.2
																					0.8	0.4
																					0.6	0.2
																					0.2	0.6
																					0.4	0.4
																					0.2	0.4
																					0.8	0.6
																					0.4	0.6
																					0.6	0.6
																					0.6	0.4
																					0	0.2
																					0	0.8
																					0	0.8
																					0.4	1
																					0.4	0.6
																					0.6	0.4
																					0.4	0.6
																					0.4	0.2
																					0.4	0.6
																					0.8	0.8
																					0.6	0.4
																					0.6	0.2
																					0.8	0.8
																					0.6	0.8
																					0.2	0.4
																					0.8	0.6
																					0.6	0.6
																					0.6	0.4
																					0.4	0.6
																					0.4	0.6
																					0.2	0.4
																					0.8	0.8
																					0.8	0.4
																					0.8	0.4
																					0.6	0.2
																					0.6	0.6
																					0.2	0.2
																					0.4	0.6
																					0.2	0.2
																					0.2	0.2
																					0.8	0.4
																					0.6	0.4
																					0.4	0.8
																					0.8	0.6
																					0.2	0.8
																					0.6	0.4
																					0.8	0.6
																					0.6	0.4
																					0.6	0.2
																					0.4	0.2
																					0.4	0.2
																					0.4	0.6
																					0.6	0.4
																					0.4	0.6
																					0.8	0.2
																					0.6	0.2
																					0.6	0.4
																					0.4	0.2
																					0.6	0.8
																					0.6	0.4
																					0.8	0.6
																					0	0.8
																					0.8	0.2
																					0.8	0.6
																					1	0.6
																					0.4	0.8
																					0.4	1
																					0.8	0.4
																					0.6	0.4
																					0.8	0.6
																					0.4	1
																					0.8	0.6
																					0.6	0.6
																					0.4	0.6
																					0.4	0.6
																					0.4	0.6
																					0.4	0.6
																					0.6	0.2
																					0.2	0.6
																					0.6	0.6
																					0.4	0.4
																					0.4	0.4
																					0.4	0.2
																					0.2	0.6
																					0.8	0.4
																					0.6	0.6
																					0.8	0.4
																					0.2	0.8
																					0.8	0.6
																					0.4	0.6
																					0.4	0.4
																					0.6	0.6
																					0.4	0.6
																					0.6	0.4
																					0.8	0.4
																					0.6	0.6
																					0.6	0.2
																					0.4	0.6
																					0.4	0.4
																					0.6	0.6
																					0.8	0.8
																					0.6	0.4
																					0.2	0.2
																					0.6	0.6
																					0.4	0.2
																					0.6	0.6
																					0.2	0.4
																					0.6	1
																					0.6	0.4
																					0.6	0.4
																					0.4	0.6
																					0.8	0.2
																					0.4	0.8
																					0.6	0.8
																					0.2	0.4
																					0.6	0.2
																					0.6	0.6
																					0.4	0.6
																					0.6	0.8
																					0.6	0.2
																					0.6	0.4
																					1	0.2
																					0.6	0.4
																					0.6	0.4
																					0.6	0.6
																					0.4	0
																					0.4	0.4
																					0.6	0.4
																					0.4	0.4
																					0.4	0.4
																					0.6	0.2
																					0.4	1
																					0.8	0.4
																					0.4	0
																					0.6	0
																					0.6	0.6
																					0.6	0.6
																					0.2	0.4
																					0.6	0.4
																					0.4	0.4
																					0.2	0.6
																					0.2	0.2
																					0.8	0.2
																					0.6	0.2
																					0.4	0
																					0.4	0.6
																					0.8	0
																					0.2	0.8
																					0.8	0
																					0.4	0.4
																					0.4	0.4
																					0.4	0.2
																					0.4	0.6
																					0.4	0.8
																					0.4	0.6
																					0.4	0.6
																					0.8	0.6
																					0.2	0.6
																					0.6	0.8
																					0.2	0.4
																					0.4	0.6
																					0.4	0.2
																					0.8	0.4
																					0.2	0.6
																					0.6	0.2
																					0.4	0.4
																					0.8	0.2
																					0.4	0.6
																					0.4	0.6
																					0.6	0.4
																					0.6	0.2
																					0.4	0.6
																					0.6	0.4
																					0.8	0.4
																					0.2	0.4
																					0.6	0.2
																					1	0.2
																					0.4	0.8
																					0.4	0.2
																					0.4	0.6
																					0.6	0.6
																					0.2	0.2
																					0.6	0.6
																					1	0.6
																					0.4	0.8
																					0.4	0.4
																					0.2	0.8
																					0.2	0.6
																					0.4	0.2
																					0.2	0.4
																					0.4	0.2
																					0.6	0.6
																					0.2	0.6
																					0.4	0.6
																					0.8	0.6
																					0.8	0.2
																					0.2	0.6
																					0.2	0.6
																					0.4	0.6
																					0.4	0.4
																					0.4	0.8
																					0.6	1
																					0	1
																					0.2	0.6
																					0.2	0.4
																					0.4	0.2
																					0.6	0.4
																					0	1
																					0.2	0.8
																					0.6	0.4
																					1	0.2
																					0.6	0.6
																					0.8	0.6
																					0.4	0.2
																					0.8	0.8
																					0.6	0.4
																					0	0.8
																					0.6	0.4
																					0.4	0.6
																					0.4	0.6
																					0.6	0.8
																					0.4	0.6
																					0	0.4
																					0.4	0.4
																					0.8	0.4
																					0.6	0.8
																					0.4	0.4
																					0.2	0.6
																					0.4	0.2
																					0.6	0.4
																					0.4	0.4
																					0.8	0.2
																					0.4	0.6
																					0.6	0.6
																					0	0.6
																					0.4	0.4
																					0.4	0.6
																					0.6	0.2
																					0.6	0.2
																					0.4	0.6
																					0.4	0.8
																					0.4	0.6
																					0.2	0.6
																					0.2	1
																					0.8	0.4
																					0.8	0.2
																					0.6	0.2
																					0.8	0.6
																					0.6	0.2
																					0.6	0.2
																					0.4	0.6
																					0.4	0.6
																					0.4	0.8
																					0.2	0.6
																					0.6	0.2
																					0.4	0.6
																					0.4	0.6
																					0.6	0.6
																					0.4	0.4
																					0.4	0.8
																					0.6	0.6
																					0.4	0.8
																					0.6	0.4
																					0.4	0.4
																					1	0.4
																					0.8	0
																					0.4	0.2
																					0.4	0.6
																					0	0.6
																					0.6	0.2
																					0.8	0.2
																					0.6	0.2
																					0.8	0.2
																					0.6	0.6
																					0.2	1
																					0.4	0.2
																					0.6	0.6
																					1	0.2
																					0.6	0.6
																					0.4	0.2
																					0.4	0.2
																					0.6	0.6
																					0.6	0.4
																					0.2	0.6
																					0.4	0
																					0.2	0.2
																					0.6	0.6
																					0.4	0.4
																					0.4	0.8
																					0	0.6
																					0.4	0.6
																					0.2	0.4
																					0.4	0.4
																					0.4	0.4
																					0.4	0.4
																					0.4	0.8
																					0.4	0.6
																					0.2	0.8
																					0.6	0.4
																					0.6	0.8
																					0	0.6
																					0	0.4
																					0.4	0.6
																					0.6	0.6
																					0.8	0.6
																					1	0.2
																					0.8	0.4
																					0.2	0.8
																					0.4	0.4
																					0.4	0.4
																					0.6	0.6
																					0.8	0.2
																					1	0.8
																					0.6	0.4
																					0.6	0.2
																					0.4	0.2
																					0.2	0.6
																					0.4	0.6
																					0.6	0.4
																					0.4	0.4
																					0.4	0.6
																					0.4	0.4
																					0.8	0
																					0.4	0.4
																					0.6	0.2
																					0.2	0.8
																					0	0.4
																					0.8	0.4
																					0.6	0.2
																					0.6	0.4
																					0.4	0.4
																					0.6	0.4
																					0.6	0.4
																					0.6	0.4
																					0.8	0.6
																					0.8	0.8
																					0.6	0.8
																					0.8	0.8
																					0.8	0.2
																					0.4	0.8
																					0.8	0.6
																					0.4	0.8
																					0.4	0.6
																					0.4	0.6
																					0.6	0.8
																					0.8	0.2
																					0.4	1
																					0.2	0.6
																					0.8	0.8
																					0.2	0.4
																					0.2	0.4
																					0.4	0.6
																					0.6	0.6
																					0.2	0.8
																					0.2	0.6
																					0.4	0.4
																					0.6	0.4
																					0.4	0.6
																					0.4	0.6
																					0.8	0.6
																					0.4	0.4
																					0.4	0.4
																					0.2	0.8
																					0.8	0.2
																					0	0.8
																					0.4	0.8
																					0.4	0.6
																					0.2	0.6
																					0.2	0.6
																					0.6	0.2
																					0.4	0.2
																					1	0.6
																					0.8	0.4
																					0.4	0.8
																					0.4	0.6
																					0.6	0.4
																					0.6	0.8
																					0.2	0.6
																					0.4	0
																					0.2	0.2
																					0.8	0.2
																					0.8	0.6
																					0.6	0.2
																					0.2	0.6
																					0.2	0.2
																					0.4	0.6
																					0.4	0.4
																					0.6	0.4
																					0.8	0.4
																					0.6	0.6
																					0.8	0.2
																					0.4	0
																					0.6	0.4
																					0.8	0.2
																					0.6	0
																					0.6	0.8
																					0.2	0.8
																					0.2	0.6
																					0.6	0.8
																					0.4	0.8
																					0.4	0.8
																					0.4	0.6
																					0.4	0.6
																					0.8	0.2
																					0.8	0.6
																					0.6	0.6
																					0.8	0.4
																					0.4	0.6
																					0.8	0.2
																					0.6	0.4
																					0	0.6
																					0.8	0.4
																					0.2	0.4
																					0.6	0.8
																					1	0.4
																					0.6	0.6
																					0.6	0.4
																					0.6	0.2
																					0.6	0.2
																					0.6	0.2
																					0.2	0.8
																					0.6	0.6
																					0.4	0.2
																					0.6	0.2
																					0.8	0.4
																					0.6	0.6
																					0.4	0.6
																					0.2	0.6
																					0.6	0.6
																					0.6	0.2
																					0.6	0.8
																					1	0.4
																					0.2	0.6
																					0.4	0.6
																					0.6	0.6
																					0.4	0.4
																					0.8	0.6
																					0.4	0.6
																					0.8	0.6
																					0.4	0.6
																					0.6	0.6
																					0.4	0.6
																					0.4	0.6
																					0.6	0.6
																					0.6	0.4
																					0.8	0.2
																					0.4	0.6
																					0.8	0.6
																					0.2	0.2
																					0.2	0.8
																					0.2	0.6
																					0.2	0.6
																					0.6	0.2
																					0.2	0.4
																					0.8	0.2
																					0.2	0.6
																					0.6	0.8
																					1	0.4
																					0.6	0.6
																					0.6	0.4
																					0.6	0.4
																					0.4	0.6
																					0.2	0.4
																					0.6	0.6
																					0.6	0.4
																					0.8	0
																					0.6	0.4
																					0.8	0.4
																					0.8	0.6
																					0.2	0.2
																					0.6	0.4
																					0.2	0.4
																					0.6	0.4
																					0.8	0.6
																					0.6	0.2
																					0.6	0.6
																					0.6	0.8
																					0.8	0.8
																					0.2	0.6
																					0.8	0.6
																					0.8	0.4
																					0.4	0.6
																					0.8	0.6
																					0.6	0.4
																					0	0.6
																					0.6	0.4
																					0.2	0.6
																					0	0.4
																					0.6	0.4

## Sheet: Data Analysis .300
	-0.195496	r =	0.195496
		n =	1000
		t =	6.29746
		p =	4.52793e-10
		P(oca2 C)	P(mc1r C)							P(oca2 C)	P(mc1r C)			P(oca2 C)	P(mc1r C)	#screened	#HET	#HOM
								147								145	96	49	binom p =	5.88e-05
		0.4	0.8	TRUE	FALSE	FALSE	0			0.4	0.8	0		1	0.2	1	1
		0.4	0.4	TRUE	TRUE	FALSE	0			0.4	0.4	0		1	0.2	1	1
		0.6	0.2	TRUE	FALSE	FALSE	0			0.6	0.2	0		0	0.8	1	1
		0.6	0.4	TRUE	TRUE	FALSE	0			0.6	0.4	0		0.2	0.8	1	1
		0.2	0.6	FALSE	TRUE	FALSE	0			0.2	0.6	0		0.2	0.8	1	1
		0.4	0.4	TRUE	TRUE	FALSE	0			0.4	0.4	0		0.8	0.8	1
		0.6	0.4	TRUE	TRUE	FALSE	0			0.6	0.4	0		0.8	0.8	1
		0.4	0.6	TRUE	TRUE	FALSE	0			0.4	0.6	0		0	0.8	1	1
		0.4	0.6	TRUE	TRUE	FALSE	0			0.4	0.6	0		0.8	0.2	1	1
		0.6	0.8	TRUE	FALSE	FALSE	0			0.6	0.8	0		0.2	0.8	1	1
		0.4	0.8	TRUE	FALSE	FALSE	0			0.4	0.8	0		0.8	0.8	1
		1	0.2	FALSE	FALSE	TRUE	1			1	0.2	1		0.2	0.2	1
		0.4	0.4	TRUE	TRUE	FALSE	0			0.4	0.4	0		0.2	0	1
		0.4	0.2	TRUE	FALSE	FALSE	0			0.4	0.2	0		0	0.8	1	1
		0.4	0.4	TRUE	TRUE	FALSE	0			0.4	0.4	0		0.2	1	1	1
		1	0.2	FALSE	FALSE	TRUE	1			1	0.2	1		0.2	0.2	1
		0	0.8	FALSE	FALSE	TRUE	1			0	0.8	1		0.2	0.8	1	1
		0.8	0.4	FALSE	TRUE	FALSE	0			0.8	0.4	0		0.8	0.8	1
		0.6	0.4	TRUE	TRUE	FALSE	0			0.6	0.4	0		0.2	0.2	1
		0.4	0.6	TRUE	TRUE	FALSE	0			0.4	0.6	0		0.8	0.2	1	1
		0.4	0.2	TRUE	FALSE	FALSE	0			0.4	0.2	0		0.8	0.8	1
		0.4	0.4	TRUE	TRUE	FALSE	0			0.4	0.4	0		0.2	0.2	1
		0.6	0.2	TRUE	FALSE	FALSE	0			0.6	0.2	0		0	0.8	1	1
		0.4	0.6	TRUE	TRUE	FALSE	0			0.4	0.6	0		0.8	0	1	1
		0.2	0.6	FALSE	TRUE	FALSE	0			0.2	0.6	0		0.2	1	1	1
		0.6	0.6	TRUE	TRUE	FALSE	0			0.6	0.6	0		0.8	0.8	1
		0.6	0.4	TRUE	TRUE	FALSE	0			0.6	0.4	0		0.8	0.8	1
		0.2	0.6	FALSE	TRUE	FALSE	0			0.2	0.6	0		0.2	1	1	1
		0.6	0.4	TRUE	TRUE	FALSE	0			0.6	0.4	0		0.8	1	1
		0.6	0.4	TRUE	TRUE	FALSE	0			0.6	0.4	0		0.8	1	1
		0.8	0.4	FALSE	TRUE	FALSE	0			0.8	0.4	0		0.8	0.8	1
		0.8	0.6	FALSE	TRUE	FALSE	0			0.8	0.6	0		0.2	0.2	1
		0.6	0.2	TRUE	FALSE	FALSE	0			0.6	0.2	0		0.2	0.8	1	1
		0.6	0.6	TRUE	TRUE	FALSE	0			0.6	0.6	0		0.8	0.2	1	1
		0.4	0.2	TRUE	FALSE	FALSE	0			0.4	0.2	0		0.8	0.8	1
		0.2	0.4	FALSE	TRUE	FALSE	0			0.2	0.4	0		0.8	0.2	1	1
		0.4	0.4	TRUE	TRUE	FALSE	0			0.4	0.4	0		0.8	0.8	1
		0.8	0.4	FALSE	TRUE	FALSE	0			0.8	0.4	0		0.2	0.8	1	1
		0.4	0.4	TRUE	TRUE	FALSE	0			0.4	0.4	0		0	1	1	1
		0.6	0.4	TRUE	TRUE	FALSE	0			0.6	0.4	0		0	1	1	1
		0.4	0.4	TRUE	TRUE	FALSE	0			0.4	0.4	0		0.2	0.2	1
		0.6	0.6	TRUE	TRUE	FALSE	0			0.6	0.6	0		0.2	0.2	1
		0.8	0.4	FALSE	TRUE	FALSE	0			0.8	0.4	0		0.2	0.8	1	1
		0.4	0	TRUE	FALSE	FALSE	0			0.4	0	0		0.2	0.8	1	1
		0.8	0.6	FALSE	TRUE	FALSE	0			0.8	0.6	0		0.8	0.2	1	1
		0.4	0.2	TRUE	FALSE	FALSE	0			0.4	0.2	0		0	1	1	1
		0.2	0.8	FALSE	FALSE	TRUE	1			0.2	0.8	1		0.8	0.8	1
		0.2	0.8	FALSE	FALSE	TRUE	1			0.2	0.8	1		0.8	1	1
		0.4	0	TRUE	FALSE	FALSE	0			0.4	0	0		0.8	0.2	1	1
		0.6	0.6	TRUE	TRUE	FALSE	0			0.6	0.6	0		0.8	0.8	1
		0.2	0.6	FALSE	TRUE	FALSE	0			0.2	0.6	0		0.2	0.8	1	1
		1	0.6	FALSE	TRUE	FALSE	0			1	0.6	0		0.2	0.2	1
		0.4	0.4	TRUE	TRUE	FALSE	0			0.4	0.4	0		0.2	0.2	1
		0.4	0.6	TRUE	TRUE	FALSE	0			0.4	0.6	0		0	0.8	1	1
		0.4	0.4	TRUE	TRUE	FALSE	0			0.4	0.4	0		0	0.8	1	1
		0.4	0.8	TRUE	FALSE	FALSE	0			0.4	0.8	0		0.8	0.8	1
		0.6	0.4	TRUE	TRUE	FALSE	0			0.6	0.4	0		0.8	0.2	1	1
		0.6	0.4	TRUE	TRUE	FALSE	0			0.6	0.4	0		0.8	0.2	1	1
		0.6	0.6	TRUE	TRUE	FALSE	0			0.6	0.6	0		0.8	0.2	1	1
		0.4	0.4	TRUE	TRUE	FALSE	0			0.4	0.4	0		1	0	1	1
		0.2	0.4	FALSE	TRUE	FALSE	0			0.2	0.4	0		1	0.8	1
		0.8	0.8	FALSE	FALSE	TRUE	1			0.8	0.8	1		1	0.8	1
		0.8	0.8	FALSE	FALSE	TRUE	1			0.8	0.8	1		0.2	0.8	1	1
		0.4	1	TRUE	FALSE	FALSE	0			0.4	1	0		0.2	0.8	1	1
		0.2	0.4	FALSE	TRUE	FALSE	0			0.2	0.4	0		0.2	1	1	1
		1	0.4	FALSE	TRUE	FALSE	0			1	0.4	0		0.8	0.2	1	1
		0.2	0.6	FALSE	TRUE	FALSE	0			0.2	0.6	0		0.8	1	1
		0.8	0.4	FALSE	TRUE	FALSE	0			0.8	0.4	0		0.2	0.8	1	1
		0.8	0.4	FALSE	TRUE	FALSE	0			0.8	0.4	0		0.2	0.8	1	1
		0.6	0.6	TRUE	TRUE	FALSE	0			0.6	0.6	0		0.2	1	1	1
		0	0.8	FALSE	FALSE	TRUE	1			0	0.8	1		0.8	0	1	1
		0.6	0.8	TRUE	FALSE	FALSE	0			0.6	0.8	0		0.8	0.2	1	1
		0.4	0.6	TRUE	TRUE	FALSE	0			0.4	0.6	0		0	0.2	1
		0.6	0.6	TRUE	TRUE	FALSE	0			0.6	0.6	0		0	0.8	1	1
		0.4	0.6	TRUE	TRUE	FALSE	0			0.4	0.6	0		0	0.8	1	1
		0.4	0.4	TRUE	TRUE	FALSE	0			0.4	0.4	0		0.8	0.8	1
		0.6	0.2	TRUE	FALSE	FALSE	0			0.6	0.2	0		0.8	0.8	1
		0.4	0.2	TRUE	FALSE	FALSE	0			0.4	0.2	0		0.8	0.8	1
		0.6	0.4	TRUE	TRUE	FALSE	0			0.6	0.4	0		0.2	0.2	1
		0.4	0.4	TRUE	TRUE	FALSE	0			0.4	0.4	0		0.2	0.2	1
		0.4	0.4	TRUE	TRUE	FALSE	0			0.4	0.4	0		0.2	0.2	1
		0.2	0.4	FALSE	TRUE	FALSE	0			0.2	0.4	0		0.2	0.8	1	1
		0.4	0.8	TRUE	FALSE	FALSE	0			0.4	0.8	0		0.8	0.2	1	1
		0.4	0.2	TRUE	FALSE	FALSE	0			0.4	0.2	0		0	0.8	1	1
		0.8	0.2	FALSE	FALSE	TRUE	1			0.8	0.2	1		0.8	0.2	1	1
		0.6	0.6	TRUE	TRUE	FALSE	0			0.6	0.6	0		0.2	0.8	1	1
		0.6	0.2	TRUE	FALSE	FALSE	0			0.6	0.2	0		0.8	0.8	1
		0.6	0.6	TRUE	TRUE	FALSE	0			0.6	0.6	0		0.2	0.2	1
		0.4	0.2	TRUE	FALSE	FALSE	0			0.4	0.2	0		0.8	0.2	1	1
		0.4	0.4	TRUE	TRUE	FALSE	0			0.4	0.4	0		1	0.2	1	1
		0.4	0.6	TRUE	TRUE	FALSE	0			0.4	0.6	0		0.2	0.2	1
		0.6	0.6	TRUE	TRUE	FALSE	0			0.6	0.6	0		0.8	0.2	1	1
		0.4	0.8	TRUE	FALSE	FALSE	0			0.4	0.8	0		0.8	0	1	1
		0.6	0.4	TRUE	TRUE	FALSE	0			0.6	0.4	0		0.2	0.8	1	1
		0.6	0.4	TRUE	TRUE	FALSE	0			0.6	0.4	0		0.8	0	1	1
		0.8	0.4	FALSE	TRUE	FALSE	0			0.8	0.4	0		0.8	0.2	1	1
		0.2	0.6	FALSE	TRUE	FALSE	0			0.2	0.6	0		1	0.2	1	1
		0.8	0.6	FALSE	TRUE	FALSE	0			0.8	0.6	0		0.2	0.2	1
		0.6	0.4	TRUE	TRUE	FALSE	0			0.6	0.4	0		0.2	0.8	1	1
		0.2	0.8	FALSE	FALSE	TRUE	1			0.2	0.8	1		0.8	0.2	1	1
		0.6	0.4	TRUE	TRUE	FALSE	0			0.6	0.4	0		0	1	1	1
		0.8	0.6	FALSE	TRUE	FALSE	0			0.8	0.6	0		0	1	1	1
		0.6	0.4	TRUE	TRUE	FALSE	0			0.6	0.4	0		0.2	0.8	1	1
		0.4	0	TRUE	FALSE	FALSE	0			0.4	0	0		1	0.2	1	1
		0.4	0.8	TRUE	FALSE	FALSE	0			0.4	0.8	0		0.8	0.8	1
		0.6	0.4	TRUE	TRUE	FALSE	0			0.6	0.4	0		0	0.8	1	1
		0.6	0.4	TRUE	TRUE	FALSE	0			0.6	0.4	0		0.8	0.2	1	1
		0.6	0.6	TRUE	TRUE	FALSE	0			0.6	0.6	0		0.2	1	1	1
		0.8	0.8	FALSE	FALSE	TRUE	1			0.8	0.8	1		0.8	0.2	1	1
		0.2	0.4	FALSE	TRUE	FALSE	0			0.2	0.4	0		0.8	0	1	1
		0.4	0.4	TRUE	TRUE	FALSE	0			0.4	0.4	0		0.8	0.2	1	1
		0.6	0.4	TRUE	TRUE	FALSE	0			0.6	0.4	0		0.8	0.2	1	1
		0.6	0.6	TRUE	TRUE	FALSE	0			0.6	0.6	0		0.2	1	1	1
		0.2	0.2	FALSE	FALSE	TRUE	1			0.2	0.2	1		1	0.2	1	1
		0.2	0	FALSE	FALSE	TRUE	1			0.2	0	1		0.2	0.2	1
		1	0.4	FALSE	TRUE	FALSE	0			1	0.4	0		0.2	0.8	1	1
		0.6	0.8	TRUE	FALSE	FALSE	0			0.6	0.8	0		1	0.2	1	1
		0.4	0.6	TRUE	TRUE	FALSE	0			0.4	0.6	0		0.2	0.8	1	1
		0.4	0.8	TRUE	FALSE	FALSE	0			0.4	0.8	0		0.8	0.2	1	1
		0	0.8	FALSE	FALSE	TRUE	1			0	0.8	1		1	0.8	1
		0.8	0.4	FALSE	TRUE	FALSE	0			0.8	0.4	0		0.8	0	1	1
		0.4	0.4	TRUE	TRUE	FALSE	0			0.4	0.4	0		0.2	0.8	1	1
		0.4	0.4	TRUE	TRUE	FALSE	0			0.4	0.4	0		0.8	0.8	1
		0.2	0.4	FALSE	TRUE	FALSE	0			0.2	0.4	0		0.8	0.8	1
		0.6	0.2	TRUE	FALSE	FALSE	0			0.6	0.2	0		0.8	0.2	1	1
		0.2	0.4	FALSE	TRUE	FALSE	0			0.2	0.4	0		0.8	0.2	1	1
		0.2	1	FALSE	FALSE	TRUE	1			0.2	1	1		0.8	0.8	1
		0.6	0.6	TRUE	TRUE	FALSE	0			0.6	0.6	0		0.2	0.8	1	1
		0.2	0.2	FALSE	FALSE	TRUE	1			0.2	0.2	1		0.2	0.8	1	1
		1	0.4	FALSE	TRUE	FALSE	0			1	0.4	0		0.8	0.2	1	1
		0.6	0.4	TRUE	TRUE	FALSE	0			0.6	0.4	0		0	0.8	1	1
		0.6	0.8	TRUE	FALSE	FALSE	0			0.6	0.8	0		0.2	0.2	1
		0.2	0.8	FALSE	FALSE	TRUE	1			0.2	0.8	1		0.8	0.2	1	1
		0	0.6	FALSE	TRUE	FALSE	0			0	0.6	0		0.2	0.2	1
		0	0.6	FALSE	TRUE	FALSE	0			0	0.6	0		0.8	0.2	1	1
		0.4	0.6	TRUE	TRUE	FALSE	0			0.4	0.6	0		0.8	0.2	1	1
		0.8	0.8	FALSE	FALSE	TRUE	1			0.8	0.8	1		0.2	0.8	1	1
		0.8	0.6	FALSE	TRUE	FALSE	0			0.8	0.6	0		0.8	0.2	1	1
		0.2	0.4	FALSE	TRUE	FALSE	0			0.2	0.4	0		0.8	0.2	1	1
		0.4	0.2	TRUE	FALSE	FALSE	0			0.4	0.2	0		0.2	0.8	1	1
		0.2	0.6	FALSE	TRUE	FALSE	0			0.2	0.6	0		0.8	0.2	1	1
		0.6	0.2	TRUE	FALSE	FALSE	0			0.6	0.2	0		0.2	0.2	1
		0.2	0.4	FALSE	TRUE	FALSE	0			0.2	0.4	0		0.2	0.8	1	1
		0.4	0.6	TRUE	TRUE	FALSE	0			0.4	0.6	0		0.8	0.2	1	1
		0.4	0.2	TRUE	FALSE	FALSE	0			0.4	0.2	0		0.8	0	1	1
		0.4	0.6	TRUE	TRUE	FALSE	0			0.4	0.6	0		0.2	0.2	1
		0.2	0.2	FALSE	FALSE	TRUE	1			0.2	0.2	1		0.8	0.8	1
		0.2	0.6	FALSE	TRUE	FALSE	0			0.2	0.6	0
		0.8	0.2	FALSE	FALSE	TRUE	1			0.8	0.2	1
		0.8	0.4	FALSE	TRUE	FALSE	0			0.8	0.4	0
		0.6	0	TRUE	FALSE	FALSE	0			0.6	0	0
		0.8	0.6	FALSE	TRUE	FALSE	0			0.8	0.6	0
		0.4	0.6	TRUE	TRUE	FALSE	0			0.4	0.6	0
		0.8	0.4	FALSE	TRUE	FALSE	0			0.8	0.4	0
		0.8	0.8	FALSE	FALSE	TRUE	1			0.8	0.8	1
		0.4	0.4	TRUE	TRUE	FALSE	0			0.4	0.4	0
		0.4	0.6	TRUE	TRUE	FALSE	0			0.4	0.6	0
		0.4	0.2	TRUE	FALSE	FALSE	0			0.4	0.2	0
		0.6	0.6	TRUE	TRUE	FALSE	0			0.6	0.6	0
		0.6	0.2	TRUE	FALSE	FALSE	0			0.6	0.2	0
		0.2	0.2	FALSE	FALSE	TRUE	1			0.2	0.2	1
		0	0.8	FALSE	FALSE	TRUE	1			0	0.8	1
		0.8	0	FALSE	FALSE	TRUE	1			0.8	0	1
		0.6	0.4	TRUE	TRUE	FALSE	0			0.6	0.4	0
		0.2	1	FALSE	FALSE	TRUE	1			0.2	1	1
		0.2	0.4	FALSE	TRUE	FALSE	0			0.2	0.4	0
		0.4	0.8	TRUE	FALSE	FALSE	0			0.4	0.8	0
		0.8	0.6	FALSE	TRUE	FALSE	0			0.8	0.6	0
		0.2	0.6	FALSE	TRUE	FALSE	0			0.2	0.6	0
		0.6	0.6	TRUE	TRUE	FALSE	0			0.6	0.6	0
		0.2	0.4	FALSE	TRUE	FALSE	0			0.2	0.4	0
		0.4	0.6	TRUE	TRUE	FALSE	0			0.4	0.6	0
		0.8	0.4	FALSE	TRUE	FALSE	0			0.8	0.4	0
		0.4	0.8	TRUE	FALSE	FALSE	0			0.4	0.8	0
		0.4	0.4	TRUE	TRUE	FALSE	0			0.4	0.4	0
		0.4	0.4	TRUE	TRUE	FALSE	0			0.4	0.4	0
		0.2	0.4	FALSE	TRUE	FALSE	0			0.2	0.4	0
		0.2	0.4	FALSE	TRUE	FALSE	0			0.2	0.4	0
		0.8	0.8	FALSE	FALSE	TRUE	1			0.8	0.8	1
		0.6	0.4	TRUE	TRUE	FALSE	0			0.6	0.4	0
		0.2	0.6	FALSE	TRUE	FALSE	0			0.2	0.6	0
		0.8	0.8	FALSE	FALSE	TRUE	1			0.8	0.8	1
		0.6	0.6	TRUE	TRUE	FALSE	0			0.6	0.6	0
		0.4	0.2	TRUE	FALSE	FALSE	0			0.4	0.2	0
		0.6	0.6	TRUE	TRUE	FALSE	0			0.6	0.6	0
		0.2	1	FALSE	FALSE	TRUE	1			0.2	1	1
		0.6	1	TRUE	FALSE	FALSE	0			0.6	1	0
		0.6	0.4	TRUE	TRUE	FALSE	0			0.6	0.4	0
		0.2	0.4	FALSE	TRUE	FALSE	0			0.2	0.4	0
		0.6	0.4	TRUE	TRUE	FALSE	0			0.6	0.4	0
		0.4	0.4	TRUE	TRUE	FALSE	0			0.4	0.4	0
		0.8	1	FALSE	FALSE	TRUE	1			0.8	1	1
		0.6	0.4	TRUE	TRUE	FALSE	0			0.6	0.4	0
		0.8	0.6	FALSE	TRUE	FALSE	0			0.8	0.6	0
		0.4	0.6	TRUE	TRUE	FALSE	0			0.4	0.6	0
		0.4	0.2	TRUE	FALSE	FALSE	0			0.4	0.2	0
		0.4	0.6	TRUE	TRUE	FALSE	0			0.4	0.6	0
		0.4	0.6	TRUE	TRUE	FALSE	0			0.4	0.6	0
		0.8	1	FALSE	FALSE	TRUE	1			0.8	1	1
		0.6	0.6	TRUE	TRUE	FALSE	0			0.6	0.6	0
		0.6	0.8	TRUE	FALSE	FALSE	0			0.6	0.8	0
		0.2	0.6	FALSE	TRUE	FALSE	0			0.2	0.6	0
		1	0.4	FALSE	TRUE	FALSE	0			1	0.4	0
		0.8	0.8	FALSE	FALSE	TRUE	1			0.8	0.8	1
		0.2	0.6	FALSE	TRUE	FALSE	0			0.2	0.6	0
		0.6	0.4	TRUE	TRUE	FALSE	0			0.6	0.4	0
		0.6	0.6	TRUE	TRUE	FALSE	0			0.6	0.6	0
		0.6	0.4	TRUE	TRUE	FALSE	0			0.6	0.4	0
		0.8	0.4	FALSE	TRUE	FALSE	0			0.8	0.4	0
		0.2	0.2	FALSE	FALSE	TRUE	1			0.2	0.2	1
		0.2	0.4	FALSE	TRUE	FALSE	0			0.2	0.4	0
		0.2	0.8	FALSE	FALSE	TRUE	1			0.2	0.8	1
		0.6	0.4	TRUE	TRUE	FALSE	0			0.6	0.4	0
		0.6	0.2	TRUE	FALSE	FALSE	0			0.6	0.2	0
		0.8	0.2	FALSE	FALSE	TRUE	1			0.8	0.2	1
		0.6	0.8	TRUE	FALSE	FALSE	0			0.6	0.8	0
		0	0.4	FALSE	TRUE	FALSE	0			0	0.4	0
		0.4	0.8	TRUE	FALSE	FALSE	0			0.4	0.8	0
		0.8	0.4	FALSE	TRUE	FALSE	0			0.8	0.4	0
		0.8	0.4	FALSE	TRUE	FALSE	0			0.8	0.4	0
		0.8	0.4	FALSE	TRUE	FALSE	0			0.8	0.4	0
		0.2	0.6	FALSE	TRUE	FALSE	0			0.2	0.6	0
		0.6	0.6	TRUE	TRUE	FALSE	0			0.6	0.6	0
		0.6	0.2	TRUE	FALSE	FALSE	0			0.6	0.2	0
		0.4	0.4	TRUE	TRUE	FALSE	0			0.4	0.4	0
		0.8	0.4	FALSE	TRUE	FALSE	0			0.8	0.4	0
		0.6	0.4	TRUE	TRUE	FALSE	0			0.6	0.4	0
		0.4	0.6	TRUE	TRUE	FALSE	0			0.4	0.6	0
		0.6	0.6	TRUE	TRUE	FALSE	0			0.6	0.6	0
		0.4	0.6	TRUE	TRUE	FALSE	0			0.4	0.6	0
		0.8	0.8	FALSE	FALSE	TRUE	1			0.8	0.8	1
		0.8	0.6	FALSE	TRUE	FALSE	0			0.8	0.6	0
		0.6	0.4	TRUE	TRUE	FALSE	0			0.6	0.4	0
		0.4	0.6	TRUE	TRUE	FALSE	0			0.4	0.6	0
		0.6	0.6	TRUE	TRUE	FALSE	0			0.6	0.6	0
		0.6	0.2	TRUE	FALSE	FALSE	0			0.6	0.2	0
		0.4	0.2	TRUE	FALSE	FALSE	0			0.4	0.2	0
		0.4	0.8	TRUE	FALSE	FALSE	0			0.4	0.8	0
		0.8	0.2	FALSE	FALSE	TRUE	1			0.8	0.2	1
		0.8	0.8	FALSE	FALSE	TRUE	1			0.8	0.8	1
		0	0.6	FALSE	TRUE	FALSE	0			0	0.6	0
		0.4	0.8	TRUE	FALSE	FALSE	0			0.4	0.8	0
		0.4	1	TRUE	FALSE	FALSE	0			0.4	1	0
		0.2	0.4	FALSE	TRUE	FALSE	0			0.2	0.4	0
		0.4	0.4	TRUE	TRUE	FALSE	0			0.4	0.4	0
		0.6	0.2	TRUE	FALSE	FALSE	0			0.6	0.2	0
		0.4	0.4	TRUE	TRUE	FALSE	0			0.4	0.4	0
		0.4	0.6	TRUE	TRUE	FALSE	0			0.4	0.6	0
		0.6	0.4	TRUE	TRUE	FALSE	0			0.6	0.4	0
		0.8	0.6	FALSE	TRUE	FALSE	0			0.8	0.6	0
		0.2	0.8	FALSE	FALSE	TRUE	1			0.2	0.8	1
		0.8	0.6	FALSE	TRUE	FALSE	0			0.8	0.6	0
		1	0.6	FALSE	TRUE	FALSE	0			1	0.6	0
		0.4	0.6	TRUE	TRUE	FALSE	0			0.4	0.6	0
		0.6	0.4	TRUE	TRUE	FALSE	0			0.6	0.4	0
		0.4	0.8	TRUE	FALSE	FALSE	0			0.4	0.8	0
		0.8	0.4	FALSE	TRUE	FALSE	0			0.8	0.4	0
		0.6	0.6	TRUE	TRUE	FALSE	0			0.6	0.6	0
		0.8	0.4	FALSE	TRUE	FALSE	0			0.8	0.4	0
		0.6	0.6	TRUE	TRUE	FALSE	0			0.6	0.6	0
		0.8	0.4	FALSE	TRUE	FALSE	0			0.8	0.4	0
		0.4	0.4	TRUE	TRUE	FALSE	0			0.4	0.4	0
		0.6	0.2	TRUE	FALSE	FALSE	0			0.6	0.2	0
		0.6	0.2	TRUE	FALSE	FALSE	0			0.6	0.2	0
		0	1	FALSE	FALSE	TRUE	1			0	1	1
		0.6	0.2	TRUE	FALSE	FALSE	0			0.6	0.2	0
		0.4	0.4	TRUE	TRUE	FALSE	0			0.4	0.4	0
		0.2	0.4	FALSE	TRUE	FALSE	0			0.2	0.4	0
		0.4	0.8	TRUE	FALSE	FALSE	0			0.4	0.8	0
		0.6	0.6	TRUE	TRUE	FALSE	0			0.6	0.6	0
		1	0.4	FALSE	TRUE	FALSE	0			1	0.4	0
		0.6	0.4	TRUE	TRUE	FALSE	0			0.6	0.4	0
		0.6	0.2	TRUE	FALSE	FALSE	0			0.6	0.2	0
		0.4	0.4	TRUE	TRUE	FALSE	0			0.4	0.4	0
		0.6	0.4	TRUE	TRUE	FALSE	0			0.6	0.4	0
		0.6	0.4	TRUE	TRUE	FALSE	0			0.6	0.4	0
		0.6	0.8	TRUE	FALSE	FALSE	0			0.6	0.8	0
		0	1	FALSE	FALSE	TRUE	1			0	1	1
		0.4	0.6	TRUE	TRUE	FALSE	0			0.4	0.6	0
		0.6	0.4	TRUE	TRUE	FALSE	0			0.6	0.4	0
		0.2	0.2	FALSE	FALSE	TRUE	1			0.2	0.2	1
		0.4	0.6	TRUE	TRUE	FALSE	0			0.4	0.6	0
		0	0.6	FALSE	TRUE	FALSE	0			0	0.6	0
		0.2	0.2	FALSE	FALSE	TRUE	1			0.2	0.2	1
		0	0.6	FALSE	TRUE	FALSE	0			0	0.6	0
		0.6	0.4	TRUE	TRUE	FALSE	0			0.6	0.4	0
		0.2	0.4	FALSE	TRUE	FALSE	0			0.2	0.4	0
		0.6	0.6	TRUE	TRUE	FALSE	0			0.6	0.6	0
		0.4	0.4	TRUE	TRUE	FALSE	0			0.4	0.4	0
		0.4	0.6	TRUE	TRUE	FALSE	0			0.4	0.6	0
		0.6	0.4	TRUE	TRUE	FALSE	0			0.6	0.4	0
		0.4	0.4	TRUE	TRUE	FALSE	0			0.4	0.4	0
		0.2	0.8	FALSE	FALSE	TRUE	1			0.2	0.8	1
		0.4	0.6	TRUE	TRUE	FALSE	0			0.4	0.6	0
		0.4	0.6	TRUE	TRUE	FALSE	0			0.4	0.6	0
		0.4	0.6	TRUE	TRUE	FALSE	0			0.4	0.6	0
		0.4	0.4	TRUE	TRUE	FALSE	0			0.4	0.4	0
		0.8	0.4	FALSE	TRUE	FALSE	0			0.8	0.4	0
		0.8	0.4	FALSE	TRUE	FALSE	0			0.8	0.4	0
		0.4	0.8	TRUE	FALSE	FALSE	0			0.4	0.8	0
		0.6	0.6	TRUE	TRUE	FALSE	0			0.6	0.6	0
		0.6	0.6	TRUE	TRUE	FALSE	0			0.6	0.6	0
		0.2	0.4	FALSE	TRUE	FALSE	0			0.2	0.4	0
		0.2	0.8	FALSE	FALSE	TRUE	1			0.2	0.8	1
		0.4	0.4	TRUE	TRUE	FALSE	0			0.4	0.4	0
		0.4	0.8	TRUE	FALSE	FALSE	0			0.4	0.8	0
		0.4	0.6	TRUE	TRUE	FALSE	0			0.4	0.6	0
		0.2	0.6	FALSE	TRUE	FALSE	0			0.2	0.6	0
		0.8	0.2	FALSE	FALSE	TRUE	1			0.8	0.2	1
		0.4	0.4	TRUE	TRUE	FALSE	0			0.4	0.4	0
		0.6	0.4	TRUE	TRUE	FALSE	0			0.6	0.4	0
		0.6	0.6	TRUE	TRUE	FALSE	0			0.6	0.6	0
		0.4	0.6	TRUE	TRUE	FALSE	0			0.4	0.6	0
		0.4	0.4	TRUE	TRUE	FALSE	0			0.4	0.4	0
		0.4	0.8	TRUE	FALSE	FALSE	0			0.4	0.8	0
		0.4	0.4	TRUE	TRUE	FALSE	0			0.4	0.4	0
		0.2	0.6	FALSE	TRUE	FALSE	0			0.2	0.6	0
		0.4	0.6	TRUE	TRUE	FALSE	0			0.4	0.6	0
		0.6	0.4	TRUE	TRUE	FALSE	0			0.6	0.4	0
		0.4	0.8	TRUE	FALSE	FALSE	0			0.4	0.8	0
		0.6	0.6	TRUE	TRUE	FALSE	0			0.6	0.6	0
		0	0.6	FALSE	TRUE	FALSE	0			0	0.6	0
		1	0.6	FALSE	TRUE	FALSE	0			1	0.6	0
		0.4	0.6	TRUE	TRUE	FALSE	0			0.4	0.6	0
		0.4	0.6	TRUE	TRUE	FALSE	0			0.4	0.6	0
		1	0.4	FALSE	TRUE	FALSE	0			1	0.4	0
		1	0.4	FALSE	TRUE	FALSE	0			1	0.4	0
		0.8	0.6	FALSE	TRUE	FALSE	0			0.8	0.6	0
		0.6	0.6	TRUE	TRUE	FALSE	0			0.6	0.6	0
		0.4	0.6	TRUE	TRUE	FALSE	0			0.4	0.6	0
		0.4	0.4	TRUE	TRUE	FALSE	0			0.4	0.4	0
		0.6	0.4	TRUE	TRUE	FALSE	0			0.6	0.4	0
		0.4	0.4	TRUE	TRUE	FALSE	0			0.4	0.4	0
		0.6	0.4	TRUE	TRUE	FALSE	0			0.6	0.4	0
		0.4	0.4	TRUE	TRUE	FALSE	0			0.4	0.4	0
		0.8	0.4	FALSE	TRUE	FALSE	0			0.8	0.4	0
		0.6	0.4	TRUE	TRUE	FALSE	0			0.6	0.4	0
		0.4	0.6	TRUE	TRUE	FALSE	0			0.4	0.6	0
		0.6	0.6	TRUE	TRUE	FALSE	0			0.6	0.6	0
		0.4	0.6	TRUE	TRUE	FALSE	0			0.4	0.6	0
		0.8	0.6	FALSE	TRUE	FALSE	0			0.8	0.6	0
		0.6	0.4	TRUE	TRUE	FALSE	0			0.6	0.4	0
		0	1	FALSE	FALSE	TRUE	1			0	1	1
		0.6	0.2	TRUE	FALSE	FALSE	0			0.6	0.2	0
		0.6	0.8	TRUE	FALSE	FALSE	0			0.6	0.8	0
		0.6	0.8	TRUE	FALSE	FALSE	0			0.6	0.8	0
		0.6	1	TRUE	FALSE	FALSE	0			0.6	1	0
		0.8	0.6	FALSE	TRUE	FALSE	0			0.8	0.6	0
		0.6	0.6	TRUE	TRUE	FALSE	0			0.6	0.6	0
		0.8	0.6	FALSE	TRUE	FALSE	0			0.8	0.6	0
		0.6	0.4	TRUE	TRUE	FALSE	0			0.6	0.4	0
		0.4	0.4	TRUE	TRUE	FALSE	0			0.4	0.4	0
		0.8	0.8	FALSE	FALSE	TRUE	1			0.8	0.8	1
		0.6	0.6	TRUE	TRUE	FALSE	0			0.6	0.6	0
		0.2	0.6	FALSE	TRUE	FALSE	0			0.2	0.6	0
		0.4	0.4	TRUE	TRUE	FALSE	0			0.4	0.4	0
		0.8	1	FALSE	FALSE	TRUE	1			0.8	1	1
		0.2	0.6	FALSE	TRUE	FALSE	0			0.2	0.6	0
		0	0.6	FALSE	TRUE	FALSE	0			0	0.6	0
		0.2	0.6	FALSE	TRUE	FALSE	0			0.2	0.6	0
		0.4	0.6	TRUE	TRUE	FALSE	0			0.4	0.6	0
		0.4	0.6	TRUE	TRUE	FALSE	0			0.4	0.6	0
		0.6	0.4	TRUE	TRUE	FALSE	0			0.6	0.4	0
		0.4	0.4	TRUE	TRUE	FALSE	0			0.4	0.4	0
		0.2	0.6	FALSE	TRUE	FALSE	0			0.2	0.6	0
		0.8	0.4	FALSE	TRUE	FALSE	0			0.8	0.4	0
		0.2	0.4	FALSE	TRUE	FALSE	0			0.2	0.4	0
		0.4	0.8	TRUE	FALSE	FALSE	0			0.4	0.8	0
		0.4	0.8	TRUE	FALSE	FALSE	0			0.4	0.8	0
		0	0.4	FALSE	TRUE	FALSE	0			0	0.4	0
		0.6	0.6	TRUE	TRUE	FALSE	0			0.6	0.6	0
		0.2	0.4	FALSE	TRUE	FALSE	0			0.2	0.4	0
		0.6	0.2	TRUE	FALSE	FALSE	0			0.6	0.2	0
		0.4	0.8	TRUE	FALSE	FALSE	0			0.4	0.8	0
		0.6	0.6	TRUE	TRUE	FALSE	0			0.6	0.6	0
		0.4	0.6	TRUE	TRUE	FALSE	0			0.4	0.6	0
		0.2	0.6	FALSE	TRUE	FALSE	0			0.2	0.6	0
		0.4	0.4	TRUE	TRUE	FALSE	0			0.4	0.4	0
		0.4	0.6	TRUE	TRUE	FALSE	0			0.4	0.6	0
		0.6	1	TRUE	FALSE	FALSE	0			0.6	1	0
		0.4	0.4	TRUE	TRUE	FALSE	0			0.4	0.4	0
		0.2	0.4	FALSE	TRUE	FALSE	0			0.2	0.4	0
		0.8	0.4	FALSE	TRUE	FALSE	0			0.8	0.4	0
		0.4	1	TRUE	FALSE	FALSE	0			0.4	1	0
		0.2	0.4	FALSE	TRUE	FALSE	0			0.2	0.4	0
		0.4	0.2	TRUE	FALSE	FALSE	0			0.4	0.2	0
		0.4	0.8	TRUE	FALSE	FALSE	0			0.4	0.8	0
		0.8	0.2	FALSE	FALSE	TRUE	1			0.8	0.2	1
		0.4	0.6	TRUE	TRUE	FALSE	0			0.4	0.6	0
		0.4	0.6	TRUE	TRUE	FALSE	0			0.4	0.6	0
		0.8	0.6	FALSE	TRUE	FALSE	0			0.8	0.6	0
		0.8	0.4	FALSE	TRUE	FALSE	0			0.8	0.4	0
		0.6	0.2	TRUE	FALSE	FALSE	0			0.6	0.2	0
		0.6	0.4	TRUE	TRUE	FALSE	0			0.6	0.4	0
		0.6	0.4	TRUE	TRUE	FALSE	0			0.6	0.4	0
		0.4	0.2	TRUE	FALSE	FALSE	0			0.4	0.2	0
		0.6	0.6	TRUE	TRUE	FALSE	0			0.6	0.6	0
		0.2	0.6	FALSE	TRUE	FALSE	0			0.2	0.6	0
		0.8	0.4	FALSE	TRUE	FALSE	0			0.8	0.4	0
		0.8	0.4	FALSE	TRUE	FALSE	0			0.8	0.4	0
		0.4	0.4	TRUE	TRUE	FALSE	0			0.4	0.4	0
		0.2	0.6	FALSE	TRUE	FALSE	0			0.2	0.6	0
		0.4	0.6	TRUE	TRUE	FALSE	0			0.4	0.6	0
		0.4	0.4	TRUE	TRUE	FALSE	0			0.4	0.4	0
		0.8	0.6	FALSE	TRUE	FALSE	0			0.8	0.6	0
		0.4	1	TRUE	FALSE	FALSE	0			0.4	1	0
		0.4	0	TRUE	FALSE	FALSE	0			0.4	0	0
		0.6	0.2	TRUE	FALSE	FALSE	0			0.6	0.2	0
		0.2	0.6	FALSE	TRUE	FALSE	0			0.2	0.6	0
		0.4	0.4	TRUE	TRUE	FALSE	0			0.4	0.4	0
		0.8	0.8	FALSE	FALSE	TRUE	1			0.8	0.8	1
		0.6	0.4	TRUE	TRUE	FALSE	0			0.6	0.4	0
		0.8	0.4	FALSE	TRUE	FALSE	0			0.8	0.4	0
		0.4	0.8	TRUE	FALSE	FALSE	0			0.4	0.8	0
		0.8	0.4	FALSE	TRUE	FALSE	0			0.8	0.4	0
		0.4	0.4	TRUE	TRUE	FALSE	0			0.4	0.4	0
		0.2	0.8	FALSE	FALSE	TRUE	1			0.2	0.8	1
		0.6	0.6	TRUE	TRUE	FALSE	0			0.6	0.6	0
		0.6	0.2	TRUE	FALSE	FALSE	0			0.6	0.2	0
		0.4	0.6	TRUE	TRUE	FALSE	0			0.4	0.6	0
		0.4	0.6	TRUE	TRUE	FALSE	0			0.4	0.6	0
		0.2	0.2	FALSE	FALSE	TRUE	1			0.2	0.2	1
		0.4	0.8	TRUE	FALSE	FALSE	0			0.4	0.8	0
		0.6	0.4	TRUE	TRUE	FALSE	0			0.6	0.4	0
		0.4	0.4	TRUE	TRUE	FALSE	0			0.4	0.4	0
		0.2	0.2	FALSE	FALSE	TRUE	1			0.2	0.2	1
		0	0.8	FALSE	FALSE	TRUE	1			0	0.8	1
		0	0.8	FALSE	FALSE	TRUE	1			0	0.8	1
		0.6	0.4	TRUE	TRUE	FALSE	0			0.6	0.4	0
		0.6	0.2	TRUE	FALSE	FALSE	0			0.6	0.2	0
		0.6	0.8	TRUE	FALSE	FALSE	0			0.6	0.8	0
		0.4	0.4	TRUE	TRUE	FALSE	0			0.4	0.4	0
		0.4	0.6	TRUE	TRUE	FALSE	0			0.4	0.6	0
		0.4	0.6	TRUE	TRUE	FALSE	0			0.4	0.6	0
		0.4	0.6	TRUE	TRUE	FALSE	0			0.4	0.6	0
		0.4	0.2	TRUE	FALSE	FALSE	0			0.4	0.2	0
		0	0.6	FALSE	TRUE	FALSE	0			0	0.6	0
		0.2	0.6	FALSE	TRUE	FALSE	0			0.2	0.6	0
		0.4	0.4	TRUE	TRUE	FALSE	0			0.4	0.4	0
		0.8	0.8	FALSE	FALSE	TRUE	1			0.8	0.8	1
		0.4	0.4	TRUE	TRUE	FALSE	0			0.4	0.4	0
		0.4	1	TRUE	FALSE	FALSE	0			0.4	1	0
		0.4	0.6	TRUE	TRUE	FALSE	0			0.4	0.6	0
		0.2	0.4	FALSE	TRUE	FALSE	0			0.2	0.4	0
		0.6	0.4	TRUE	TRUE	FALSE	0			0.6	0.4	0
		0.8	0.2	FALSE	FALSE	TRUE	1			0.8	0.2	1
		0.8	0.4	FALSE	TRUE	FALSE	0			0.8	0.4	0
		0.4	0.8	TRUE	FALSE	FALSE	0			0.4	0.8	0
		0.6	0.2	TRUE	FALSE	FALSE	0			0.6	0.2	0
		0.4	0.6	TRUE	TRUE	FALSE	0			0.4	0.6	0
		0.8	0.2	FALSE	FALSE	TRUE	1			0.8	0.2	1
		0.6	0.4	TRUE	TRUE	FALSE	0			0.6	0.4	0
		0.6	0.4	TRUE	TRUE	FALSE	0			0.6	0.4	0
		0.8	0.6	FALSE	TRUE	FALSE	0			0.8	0.6	0
		0.6	0.6	TRUE	TRUE	FALSE	0			0.6	0.6	0
		0.4	0.6	TRUE	TRUE	FALSE	0			0.4	0.6	0
		0.8	0.2	FALSE	FALSE	TRUE	1			0.8	0.2	1
		0.2	0.6	FALSE	TRUE	FALSE	0			0.2	0.6	0
		1	0	FALSE	FALSE	TRUE	1			1	0	1
		0.8	0.4	FALSE	TRUE	FALSE	0			0.8	0.4	0
		0.6	0.2	TRUE	FALSE	FALSE	0			0.6	0.2	0
		0.6	0.8	TRUE	FALSE	FALSE	0			0.6	0.8	0
		0.2	0.6	FALSE	TRUE	FALSE	0			0.2	0.6	0
		0.6	0.6	TRUE	TRUE	FALSE	0			0.6	0.6	0
		0.2	0.6	FALSE	TRUE	FALSE	0			0.2	0.6	0
		0.4	0.6	TRUE	TRUE	FALSE	0			0.4	0.6	0
		1	0.8	FALSE	FALSE	TRUE	1			1	0.8	1
		0.6	0	TRUE	FALSE	FALSE	0			0.6	0	0
		0.4	0.4	TRUE	TRUE	FALSE	0			0.4	0.4	0
		0.4	0.8	TRUE	FALSE	FALSE	0			0.4	0.8	0
		0.6	0.6	TRUE	TRUE	FALSE	0			0.6	0.6	0
		1	0.8	FALSE	FALSE	TRUE	1			1	0.8	1
		0.6	0.6	TRUE	TRUE	FALSE	0			0.6	0.6	0
		0.2	0.8	FALSE	FALSE	TRUE	1			0.2	0.8	1
		0.2	0.8	FALSE	FALSE	TRUE	1			0.2	0.8	1
		0.2	0.6	FALSE	TRUE	FALSE	0			0.2	0.6	0
		0.2	1	FALSE	FALSE	TRUE	1			0.2	1	1
		0.8	0.2	FALSE	FALSE	TRUE	1			0.8	0.2	1
		0.8	0.4	FALSE	TRUE	FALSE	0			0.8	0.4	0
		0.6	0.6	TRUE	TRUE	FALSE	0			0.6	0.6	0
		0.8	1	FALSE	FALSE	TRUE	1			0.8	1	1
		0.4	0.4	TRUE	TRUE	FALSE	0			0.4	0.4	0
		0.6	0.6	TRUE	TRUE	FALSE	0			0.6	0.6	0
		0.4	0.6	TRUE	TRUE	FALSE	0			0.4	0.6	0
		0.2	0.6	FALSE	TRUE	FALSE	0			0.2	0.6	0
		0.6	0.6	TRUE	TRUE	FALSE	0			0.6	0.6	0
		0.2	0.8	FALSE	FALSE	TRUE	1			0.2	0.8	1
		0.4	0.8	TRUE	FALSE	FALSE	0			0.4	0.8	0
		0.4	0.6	TRUE	TRUE	FALSE	0			0.4	0.6	0
		0.6	0.2	TRUE	FALSE	FALSE	0			0.6	0.2	0
		0.4	0.4	TRUE	TRUE	FALSE	0			0.4	0.4	0
		0.4	0.6	TRUE	TRUE	FALSE	0			0.4	0.6	0
		0.8	0.4	FALSE	TRUE	FALSE	0			0.8	0.4	0
		0.6	0.6	TRUE	TRUE	FALSE	0			0.6	0.6	0
		0.2	0.8	FALSE	FALSE	TRUE	1			0.2	0.8	1
		0.6	0	TRUE	FALSE	FALSE	0			0.6	0	0
		0.6	0.8	TRUE	FALSE	FALSE	0			0.6	0.8	0
		0.8	0.4	FALSE	TRUE	FALSE	0			0.8	0.4	0
		0.2	1	FALSE	FALSE	TRUE	1			0.2	1	1
		0.6	0.4	TRUE	TRUE	FALSE	0			0.6	0.4	0
		0.4	0.6	TRUE	TRUE	FALSE	0			0.4	0.6	0
		0.6	0.4	TRUE	TRUE	FALSE	0			0.6	0.4	0
		0.6	0.4	TRUE	TRUE	FALSE	0			0.6	0.4	0
		0.6	0.8	TRUE	FALSE	FALSE	0			0.6	0.8	0
		0.6	0.2	TRUE	FALSE	FALSE	0			0.6	0.2	0
		0.8	0	FALSE	FALSE	TRUE	1			0.8	0	1
		0.4	0.8	TRUE	FALSE	FALSE	0			0.4	0.8	0
		0.4	0.4	TRUE	TRUE	FALSE	0			0.4	0.4	0
		0.2	0.4	FALSE	TRUE	FALSE	0			0.2	0.4	0
		0.6	0.4	TRUE	TRUE	FALSE	0			0.6	0.4	0
		1	0.6	FALSE	TRUE	FALSE	0			1	0.6	0
		0.8	0.2	FALSE	FALSE	TRUE	1			0.8	0.2	1
		0.8	0.4	FALSE	TRUE	FALSE	0			0.8	0.4	0
		0.6	0.2	TRUE	FALSE	FALSE	0			0.6	0.2	0
		0.2	0.6	FALSE	TRUE	FALSE	0			0.2	0.6	0
		0.4	0.4	TRUE	TRUE	FALSE	0			0.4	0.4	0
		0.2	0.4	FALSE	TRUE	FALSE	0			0.2	0.4	0
		0.8	0.6	FALSE	TRUE	FALSE	0			0.8	0.6	0
		0.4	0.6	TRUE	TRUE	FALSE	0			0.4	0.6	0
		0.6	0.6	TRUE	TRUE	FALSE	0			0.6	0.6	0
		0.6	0.4	TRUE	TRUE	FALSE	0			0.6	0.4	0
		0	0.2	FALSE	FALSE	TRUE	1			0	0.2	1
		0	0.8	FALSE	FALSE	TRUE	1			0	0.8	1
		0	0.8	FALSE	FALSE	TRUE	1			0	0.8	1
		0.4	1	TRUE	FALSE	FALSE	0			0.4	1	0
		0.4	0.6	TRUE	TRUE	FALSE	0			0.4	0.6	0
		0.6	0.4	TRUE	TRUE	FALSE	0			0.6	0.4	0
		0.4	0.6	TRUE	TRUE	FALSE	0			0.4	0.6	0
		0.4	0.2	TRUE	FALSE	FALSE	0			0.4	0.2	0
		0.4	0.6	TRUE	TRUE	FALSE	0			0.4	0.6	0
		0.8	0.8	FALSE	FALSE	TRUE	1			0.8	0.8	1
		0.6	0.4	TRUE	TRUE	FALSE	0			0.6	0.4	0
		0.6	0.2	TRUE	FALSE	FALSE	0			0.6	0.2	0
		0.8	0.8	FALSE	FALSE	TRUE	1			0.8	0.8	1
		0.6	0.8	TRUE	FALSE	FALSE	0			0.6	0.8	0
		0.2	0.4	FALSE	TRUE	FALSE	0			0.2	0.4	0
		0.8	0.6	FALSE	TRUE	FALSE	0			0.8	0.6	0
		0.6	0.6	TRUE	TRUE	FALSE	0			0.6	0.6	0
		0.6	0.4	TRUE	TRUE	FALSE	0			0.6	0.4	0
		0.4	0.6	TRUE	TRUE	FALSE	0			0.4	0.6	0
		0.4	0.6	TRUE	TRUE	FALSE	0			0.4	0.6	0
		0.2	0.4	FALSE	TRUE	FALSE	0			0.2	0.4	0
		0.8	0.8	FALSE	FALSE	TRUE	1			0.8	0.8	1
		0.8	0.4	FALSE	TRUE	FALSE	0			0.8	0.4	0
		0.8	0.4	FALSE	TRUE	FALSE	0			0.8	0.4	0
		0.6	0.2	TRUE	FALSE	FALSE	0			0.6	0.2	0
		0.6	0.6	TRUE	TRUE	FALSE	0			0.6	0.6	0
		0.2	0.2	FALSE	FALSE	TRUE	1			0.2	0.2	1
		0.4	0.6	TRUE	TRUE	FALSE	0			0.4	0.6	0
		0.2	0.2	FALSE	FALSE	TRUE	1			0.2	0.2	1
		0.2	0.2	FALSE	FALSE	TRUE	1			0.2	0.2	1
		0.8	0.4	FALSE	TRUE	FALSE	0			0.8	0.4	0
		0.6	0.4	TRUE	TRUE	FALSE	0			0.6	0.4	0
		0.4	0.8	TRUE	FALSE	FALSE	0			0.4	0.8	0
		0.8	0.6	FALSE	TRUE	FALSE	0			0.8	0.6	0
		0.2	0.8	FALSE	FALSE	TRUE	1			0.2	0.8	1
		0.6	0.4	TRUE	TRUE	FALSE	0			0.6	0.4	0
		0.8	0.6	FALSE	TRUE	FALSE	0			0.8	0.6	0
		0.6	0.4	TRUE	TRUE	FALSE	0			0.6	0.4	0
		0.6	0.2	TRUE	FALSE	FALSE	0			0.6	0.2	0
		0.4	0.2	TRUE	FALSE	FALSE	0			0.4	0.2	0
		0.4	0.2	TRUE	FALSE	FALSE	0			0.4	0.2	0
		0.4	0.6	TRUE	TRUE	FALSE	0			0.4	0.6	0
		0.6	0.4	TRUE	TRUE	FALSE	0			0.6	0.4	0
		0.4	0.6	TRUE	TRUE	FALSE	0			0.4	0.6	0
		0.8	0.2	FALSE	FALSE	TRUE	1			0.8	0.2	1
		0.6	0.2	TRUE	FALSE	FALSE	0			0.6	0.2	0
		0.6	0.4	TRUE	TRUE	FALSE	0			0.6	0.4	0
		0.4	0.2	TRUE	FALSE	FALSE	0			0.4	0.2	0
		0.6	0.8	TRUE	FALSE	FALSE	0			0.6	0.8	0
		0.6	0.4	TRUE	TRUE	FALSE	0			0.6	0.4	0
		0.8	0.6	FALSE	TRUE	FALSE	0			0.8	0.6	0
		0	0.8	FALSE	FALSE	TRUE	1			0	0.8	1
		0.8	0.2	FALSE	FALSE	TRUE	1			0.8	0.2	1
		0.8	0.6	FALSE	TRUE	FALSE	0			0.8	0.6	0
		1	0.6	FALSE	TRUE	FALSE	0			1	0.6	0
		0.4	0.8	TRUE	FALSE	FALSE	0			0.4	0.8	0
		0.4	1	TRUE	FALSE	FALSE	0			0.4	1	0
		0.8	0.4	FALSE	TRUE	FALSE	0			0.8	0.4	0
		0.6	0.4	TRUE	TRUE	FALSE	0			0.6	0.4	0
		0.8	0.6	FALSE	TRUE	FALSE	0			0.8	0.6	0
		0.4	1	TRUE	FALSE	FALSE	0			0.4	1	0
		0.8	0.6	FALSE	TRUE	FALSE	0			0.8	0.6	0
		0.6	0.6	TRUE	TRUE	FALSE	0			0.6	0.6	0
		0.4	0.6	TRUE	TRUE	FALSE	0			0.4	0.6	0
		0.4	0.6	TRUE	TRUE	FALSE	0			0.4	0.6	0
		0.4	0.6	TRUE	TRUE	FALSE	0			0.4	0.6	0
		0.4	0.6	TRUE	TRUE	FALSE	0			0.4	0.6	0
		0.6	0.2	TRUE	FALSE	FALSE	0			0.6	0.2	0
		0.2	0.6	FALSE	TRUE	FALSE	0			0.2	0.6	0
		0.6	0.6	TRUE	TRUE	FALSE	0			0.6	0.6	0
		0.4	0.4	TRUE	TRUE	FALSE	0			0.4	0.4	0
		0.4	0.4	TRUE	TRUE	FALSE	0			0.4	0.4	0
		0.4	0.2	TRUE	FALSE	FALSE	0			0.4	0.2	0
		0.2	0.6	FALSE	TRUE	FALSE	0			0.2	0.6	0
		0.8	0.4	FALSE	TRUE	FALSE	0			0.8	0.4	0
		0.6	0.6	TRUE	TRUE	FALSE	0			0.6	0.6	0
		0.8	0.4	FALSE	TRUE	FALSE	0			0.8	0.4	0
		0.2	0.8	FALSE	FALSE	TRUE	1			0.2	0.8	1
		0.8	0.6	FALSE	TRUE	FALSE	0			0.8	0.6	0
		0.4	0.6	TRUE	TRUE	FALSE	0			0.4	0.6	0
		0.4	0.4	TRUE	TRUE	FALSE	0			0.4	0.4	0
		0.6	0.6	TRUE	TRUE	FALSE	0			0.6	0.6	0
		0.4	0.6	TRUE	TRUE	FALSE	0			0.4	0.6	0
		0.6	0.4	TRUE	TRUE	FALSE	0			0.6	0.4	0
		0.8	0.4	FALSE	TRUE	FALSE	0			0.8	0.4	0
		0.6	0.6	TRUE	TRUE	FALSE	0			0.6	0.6	0
		0.6	0.2	TRUE	FALSE	FALSE	0			0.6	0.2	0
		0.4	0.6	TRUE	TRUE	FALSE	0			0.4	0.6	0
		0.4	0.4	TRUE	TRUE	FALSE	0			0.4	0.4	0
		0.6	0.6	TRUE	TRUE	FALSE	0			0.6	0.6	0
		0.8	0.8	FALSE	FALSE	TRUE	1			0.8	0.8	1
		0.6	0.4	TRUE	TRUE	FALSE	0			0.6	0.4	0
		0.2	0.2	FALSE	FALSE	TRUE	1			0.2	0.2	1
		0.6	0.6	TRUE	TRUE	FALSE	0			0.6	0.6	0
		0.4	0.2	TRUE	FALSE	FALSE	0			0.4	0.2	0
		0.6	0.6	TRUE	TRUE	FALSE	0			0.6	0.6	0
		0.2	0.4	FALSE	TRUE	FALSE	0			0.2	0.4	0
		0.6	1	TRUE	FALSE	FALSE	0			0.6	1	0
		0.6	0.4	TRUE	TRUE	FALSE	0			0.6	0.4	0
		0.6	0.4	TRUE	TRUE	FALSE	0			0.6	0.4	0
		0.4	0.6	TRUE	TRUE	FALSE	0			0.4	0.6	0
		0.8	0.2	FALSE	FALSE	TRUE	1			0.8	0.2	1
		0.4	0.8	TRUE	FALSE	FALSE	0			0.4	0.8	0
		0.6	0.8	TRUE	FALSE	FALSE	0			0.6	0.8	0
		0.2	0.4	FALSE	TRUE	FALSE	0			0.2	0.4	0
		0.6	0.2	TRUE	FALSE	FALSE	0			0.6	0.2	0
		0.6	0.6	TRUE	TRUE	FALSE	0			0.6	0.6	0
		0.4	0.6	TRUE	TRUE	FALSE	0			0.4	0.6	0
		0.6	0.8	TRUE	FALSE	FALSE	0			0.6	0.8	0
		0.6	0.2	TRUE	FALSE	FALSE	0			0.6	0.2	0
		0.6	0.4	TRUE	TRUE	FALSE	0			0.6	0.4	0
		1	0.2	FALSE	FALSE	TRUE	1			1	0.2	1
		0.6	0.4	TRUE	TRUE	FALSE	0			0.6	0.4	0
		0.6	0.4	TRUE	TRUE	FALSE	0			0.6	0.4	0
		0.6	0.6	TRUE	TRUE	FALSE	0			0.6	0.6	0
		0.4	0	TRUE	FALSE	FALSE	0			0.4	0	0
		0.4	0.4	TRUE	TRUE	FALSE	0			0.4	0.4	0
		0.6	0.4	TRUE	TRUE	FALSE	0			0.6	0.4	0
		0.4	0.4	TRUE	TRUE	FALSE	0			0.4	0.4	0
		0.4	0.4	TRUE	TRUE	FALSE	0			0.4	0.4	0
		0.6	0.2	TRUE	FALSE	FALSE	0			0.6	0.2	0
		0.4	1	TRUE	FALSE	FALSE	0			0.4	1	0
		0.8	0.4	FALSE	TRUE	FALSE	0			0.8	0.4	0
		0.4	0	TRUE	FALSE	FALSE	0			0.4	0	0
		0.6	0	TRUE	FALSE	FALSE	0			0.6	0	0
		0.6	0.6	TRUE	TRUE	FALSE	0			0.6	0.6	0
		0.6	0.6	TRUE	TRUE	FALSE	0			0.6	0.6	0
		0.2	0.4	FALSE	TRUE	FALSE	0			0.2	0.4	0
		0.6	0.4	TRUE	TRUE	FALSE	0			0.6	0.4	0
		0.4	0.4	TRUE	TRUE	FALSE	0			0.4	0.4	0
		0.2	0.6	FALSE	TRUE	FALSE	0			0.2	0.6	0
		0.2	0.2	FALSE	FALSE	TRUE	1			0.2	0.2	1
		0.8	0.2	FALSE	FALSE	TRUE	1			0.8	0.2	1
		0.6	0.2	TRUE	FALSE	FALSE	0			0.6	0.2	0
		0.4	0	TRUE	FALSE	FALSE	0			0.4	0	0
		0.4	0.6	TRUE	TRUE	FALSE	0			0.4	0.6	0
		0.8	0	FALSE	FALSE	TRUE	1			0.8	0	1
		0.2	0.8	FALSE	FALSE	TRUE	1			0.2	0.8	1
		0.8	0	FALSE	FALSE	TRUE	1			0.8	0	1
		0.4	0.4	TRUE	TRUE	FALSE	0			0.4	0.4	0
		0.4	0.4	TRUE	TRUE	FALSE	0			0.4	0.4	0
		0.4	0.2	TRUE	FALSE	FALSE	0			0.4	0.2	0
		0.4	0.6	TRUE	TRUE	FALSE	0			0.4	0.6	0
		0.4	0.8	TRUE	FALSE	FALSE	0			0.4	0.8	0
		0.4	0.6	TRUE	TRUE	FALSE	0			0.4	0.6	0
		0.4	0.6	TRUE	TRUE	FALSE	0			0.4	0.6	0
		0.8	0.6	FALSE	TRUE	FALSE	0			0.8	0.6	0
		0.2	0.6	FALSE	TRUE	FALSE	0			0.2	0.6	0
		0.6	0.8	TRUE	FALSE	FALSE	0			0.6	0.8	0
		0.2	0.4	FALSE	TRUE	FALSE	0			0.2	0.4	0
		0.4	0.6	TRUE	TRUE	FALSE	0			0.4	0.6	0
		0.4	0.2	TRUE	FALSE	FALSE	0			0.4	0.2	0
		0.8	0.4	FALSE	TRUE	FALSE	0			0.8	0.4	0
		0.2	0.6	FALSE	TRUE	FALSE	0			0.2	0.6	0
		0.6	0.2	TRUE	FALSE	FALSE	0			0.6	0.2	0
		0.4	0.4	TRUE	TRUE	FALSE	0			0.4	0.4	0
		0.8	0.2	FALSE	FALSE	TRUE	1			0.8	0.2	1
		0.4	0.6	TRUE	TRUE	FALSE	0			0.4	0.6	0
		0.4	0.6	TRUE	TRUE	FALSE	0			0.4	0.6	0
		0.6	0.4	TRUE	TRUE	FALSE	0			0.6	0.4	0
		0.6	0.2	TRUE	FALSE	FALSE	0			0.6	0.2	0
		0.4	0.6	TRUE	TRUE	FALSE	0			0.4	0.6	0
		0.6	0.4	TRUE	TRUE	FALSE	0			0.6	0.4	0
		0.8	0.4	FALSE	TRUE	FALSE	0			0.8	0.4	0
		0.2	0.4	FALSE	TRUE	FALSE	0			0.2	0.4	0
		0.6	0.2	TRUE	FALSE	FALSE	0			0.6	0.2	0
		1	0.2	FALSE	FALSE	TRUE	1			1	0.2	1
		0.4	0.8	TRUE	FALSE	FALSE	0			0.4	0.8	0
		0.4	0.2	TRUE	FALSE	FALSE	0			0.4	0.2	0
		0.4	0.6	TRUE	TRUE	FALSE	0			0.4	0.6	0
		0.6	0.6	TRUE	TRUE	FALSE	0			0.6	0.6	0
		0.2	0.2	FALSE	FALSE	TRUE	1			0.2	0.2	1
		0.6	0.6	TRUE	TRUE	FALSE	0			0.6	0.6	0
		1	0.6	FALSE	TRUE	FALSE	0			1	0.6	0
		0.4	0.8	TRUE	FALSE	FALSE	0			0.4	0.8	0
		0.4	0.4	TRUE	TRUE	FALSE	0			0.4	0.4	0
		0.2	0.8	FALSE	FALSE	TRUE	1			0.2	0.8	1
		0.2	0.6	FALSE	TRUE	FALSE	0			0.2	0.6	0
		0.4	0.2	TRUE	FALSE	FALSE	0			0.4	0.2	0
		0.2	0.4	FALSE	TRUE	FALSE	0			0.2	0.4	0
		0.4	0.2	TRUE	FALSE	FALSE	0			0.4	0.2	0
		0.6	0.6	TRUE	TRUE	FALSE	0			0.6	0.6	0
		0.2	0.6	FALSE	TRUE	FALSE	0			0.2	0.6	0
		0.4	0.6	TRUE	TRUE	FALSE	0			0.4	0.6	0
		0.8	0.6	FALSE	TRUE	FALSE	0			0.8	0.6	0
		0.8	0.2	FALSE	FALSE	TRUE	1			0.8	0.2	1
		0.2	0.6	FALSE	TRUE	FALSE	0			0.2	0.6	0
		0.2	0.6	FALSE	TRUE	FALSE	0			0.2	0.6	0
		0.4	0.6	TRUE	TRUE	FALSE	0			0.4	0.6	0
		0.4	0.4	TRUE	TRUE	FALSE	0			0.4	0.4	0
		0.4	0.8	TRUE	FALSE	FALSE	0			0.4	0.8	0
		0.6	1	TRUE	FALSE	FALSE	0			0.6	1	0
		0	1	FALSE	FALSE	TRUE	1			0	1	1
		0.2	0.6	FALSE	TRUE	FALSE	0			0.2	0.6	0
		0.2	0.4	FALSE	TRUE	FALSE	0			0.2	0.4	0
		0.4	0.2	TRUE	FALSE	FALSE	0			0.4	0.2	0
		0.6	0.4	TRUE	TRUE	FALSE	0			0.6	0.4	0
		0	1	FALSE	FALSE	TRUE	1			0	1	1
		0.2	0.8	FALSE	FALSE	TRUE	1			0.2	0.8	1
		0.6	0.4	TRUE	TRUE	FALSE	0			0.6	0.4	0
		1	0.2	FALSE	FALSE	TRUE	1			1	0.2	1
		0.6	0.6	TRUE	TRUE	FALSE	0			0.6	0.6	0
		0.8	0.6	FALSE	TRUE	FALSE	0			0.8	0.6	0
		0.4	0.2	TRUE	FALSE	FALSE	0			0.4	0.2	0
		0.8	0.8	FALSE	FALSE	TRUE	1			0.8	0.8	1
		0.6	0.4	TRUE	TRUE	FALSE	0			0.6	0.4	0
		0	0.8	FALSE	FALSE	TRUE	1			0	0.8	1
		0.6	0.4	TRUE	TRUE	FALSE	0			0.6	0.4	0
		0.4	0.6	TRUE	TRUE	FALSE	0			0.4	0.6	0
		0.4	0.6	TRUE	TRUE	FALSE	0			0.4	0.6	0
		0.6	0.8	TRUE	FALSE	FALSE	0			0.6	0.8	0
		0.4	0.6	TRUE	TRUE	FALSE	0			0.4	0.6	0
		0	0.4	FALSE	TRUE	FALSE	0			0	0.4	0
		0.4	0.4	TRUE	TRUE	FALSE	0			0.4	0.4	0
		0.8	0.4	FALSE	TRUE	FALSE	0			0.8	0.4	0
		0.6	0.8	TRUE	FALSE	FALSE	0			0.6	0.8	0
		0.4	0.4	TRUE	TRUE	FALSE	0			0.4	0.4	0
		0.2	0.6	FALSE	TRUE	FALSE	0			0.2	0.6	0
		0.4	0.2	TRUE	FALSE	FALSE	0			0.4	0.2	0
		0.6	0.4	TRUE	TRUE	FALSE	0			0.6	0.4	0
		0.4	0.4	TRUE	TRUE	FALSE	0			0.4	0.4	0
		0.8	0.2	FALSE	FALSE	TRUE	1			0.8	0.2	1
		0.4	0.6	TRUE	TRUE	FALSE	0			0.4	0.6	0
		0.6	0.6	TRUE	TRUE	FALSE	0			0.6	0.6	0
		0	0.6	FALSE	TRUE	FALSE	0			0	0.6	0
		0.4	0.4	TRUE	TRUE	FALSE	0			0.4	0.4	0
		0.4	0.6	TRUE	TRUE	FALSE	0			0.4	0.6	0
		0.6	0.2	TRUE	FALSE	FALSE	0			0.6	0.2	0
		0.6	0.2	TRUE	FALSE	FALSE	0			0.6	0.2	0
		0.4	0.6	TRUE	TRUE	FALSE	0			0.4	0.6	0
		0.4	0.8	TRUE	FALSE	FALSE	0			0.4	0.8	0
		0.4	0.6	TRUE	TRUE	FALSE	0			0.4	0.6	0
		0.2	0.6	FALSE	TRUE	FALSE	0			0.2	0.6	0
		0.2	1	FALSE	FALSE	TRUE	1			0.2	1	1
		0.8	0.4	FALSE	TRUE	FALSE	0			0.8	0.4	0
		0.8	0.2	FALSE	FALSE	TRUE	1			0.8	0.2	1
		0.6	0.2	TRUE	FALSE	FALSE	0			0.6	0.2	0
		0.8	0.6	FALSE	TRUE	FALSE	0			0.8	0.6	0
		0.6	0.2	TRUE	FALSE	FALSE	0			0.6	0.2	0
		0.6	0.2	TRUE	FALSE	FALSE	0			0.6	0.2	0
		0.4	0.6	TRUE	TRUE	FALSE	0			0.4	0.6	0
		0.4	0.6	TRUE	TRUE	FALSE	0			0.4	0.6	0
		0.4	0.8	TRUE	FALSE	FALSE	0			0.4	0.8	0
		0.2	0.6	FALSE	TRUE	FALSE	0			0.2	0.6	0
		0.6	0.2	TRUE	FALSE	FALSE	0			0.6	0.2	0
		0.4	0.6	TRUE	TRUE	FALSE	0			0.4	0.6	0
		0.4	0.6	TRUE	TRUE	FALSE	0			0.4	0.6	0
		0.6	0.6	TRUE	TRUE	FALSE	0			0.6	0.6	0
		0.4	0.4	TRUE	TRUE	FALSE	0			0.4	0.4	0
		0.4	0.8	TRUE	FALSE	FALSE	0			0.4	0.8	0
		0.6	0.6	TRUE	TRUE	FALSE	0			0.6	0.6	0
		0.4	0.8	TRUE	FALSE	FALSE	0			0.4	0.8	0
		0.6	0.4	TRUE	TRUE	FALSE	0			0.6	0.4	0
		0.4	0.4	TRUE	TRUE	FALSE	0			0.4	0.4	0
		1	0.4	FALSE	TRUE	FALSE	0			1	0.4	0
		0.8	0	FALSE	FALSE	TRUE	1			0.8	0	1
		0.4	0.2	TRUE	FALSE	FALSE	0			0.4	0.2	0
		0.4	0.6	TRUE	TRUE	FALSE	0			0.4	0.6	0
		0	0.6	FALSE	TRUE	FALSE	0			0	0.6	0
		0.6	0.2	TRUE	FALSE	FALSE	0			0.6	0.2	0
		0.8	0.2	FALSE	FALSE	TRUE	1			0.8	0.2	1
		0.6	0.2	TRUE	FALSE	FALSE	0			0.6	0.2	0
		0.8	0.2	FALSE	FALSE	TRUE	1			0.8	0.2	1
		0.6	0.6	TRUE	TRUE	FALSE	0			0.6	0.6	0
		0.2	1	FALSE	FALSE	TRUE	1			0.2	1	1
		0.4	0.2	TRUE	FALSE	FALSE	0			0.4	0.2	0
		0.6	0.6	TRUE	TRUE	FALSE	0			0.6	0.6	0
		1	0.2	FALSE	FALSE	TRUE	1			1	0.2	1
		0.6	0.6	TRUE	TRUE	FALSE	0			0.6	0.6	0
		0.4	0.2	TRUE	FALSE	FALSE	0			0.4	0.2	0
		0.4	0.2	TRUE	FALSE	FALSE	0			0.4	0.2	0
		0.6	0.6	TRUE	TRUE	FALSE	0			0.6	0.6	0
		0.6	0.4	TRUE	TRUE	FALSE	0			0.6	0.4	0
		0.2	0.6	FALSE	TRUE	FALSE	0			0.2	0.6	0
		0.4	0	TRUE	FALSE	FALSE	0			0.4	0	0
		0.2	0.2	FALSE	FALSE	TRUE	1			0.2	0.2	1
		0.6	0.6	TRUE	TRUE	FALSE	0			0.6	0.6	0
		0.4	0.4	TRUE	TRUE	FALSE	0			0.4	0.4	0
		0.4	0.8	TRUE	FALSE	FALSE	0			0.4	0.8	0
		0	0.6	FALSE	TRUE	FALSE	0			0	0.6	0
		0.4	0.6	TRUE	TRUE	FALSE	0			0.4	0.6	0
		0.2	0.4	FALSE	TRUE	FALSE	0			0.2	0.4	0
		0.4	0.4	TRUE	TRUE	FALSE	0			0.4	0.4	0
		0.4	0.4	TRUE	TRUE	FALSE	0			0.4	0.4	0
		0.4	0.4	TRUE	TRUE	FALSE	0			0.4	0.4	0
		0.4	0.8	TRUE	FALSE	FALSE	0			0.4	0.8	0
		0.4	0.6	TRUE	TRUE	FALSE	0			0.4	0.6	0
		0.2	0.8	FALSE	FALSE	TRUE	1			0.2	0.8	1
		0.6	0.4	TRUE	TRUE	FALSE	0			0.6	0.4	0
		0.6	0.8	TRUE	FALSE	FALSE	0			0.6	0.8	0
		0	0.6	FALSE	TRUE	FALSE	0			0	0.6	0
		0	0.4	FALSE	TRUE	FALSE	0			0	0.4	0
		0.4	0.6	TRUE	TRUE	FALSE	0			0.4	0.6	0
		0.6	0.6	TRUE	TRUE	FALSE	0			0.6	0.6	0
		0.8	0.6	FALSE	TRUE	FALSE	0			0.8	0.6	0
		1	0.2	FALSE	FALSE	TRUE	1			1	0.2	1
		0.8	0.4	FALSE	TRUE	FALSE	0			0.8	0.4	0
		0.2	0.8	FALSE	FALSE	TRUE	1			0.2	0.8	1
		0.4	0.4	TRUE	TRUE	FALSE	0			0.4	0.4	0
		0.4	0.4	TRUE	TRUE	FALSE	0			0.4	0.4	0
		0.6	0.6	TRUE	TRUE	FALSE	0			0.6	0.6	0
		0.8	0.2	FALSE	FALSE	TRUE	1			0.8	0.2	1
		1	0.8	FALSE	FALSE	TRUE	1			1	0.8	1
		0.6	0.4	TRUE	TRUE	FALSE	0			0.6	0.4	0
		0.6	0.2	TRUE	FALSE	FALSE	0			0.6	0.2	0
		0.4	0.2	TRUE	FALSE	FALSE	0			0.4	0.2	0
		0.2	0.6	FALSE	TRUE	FALSE	0			0.2	0.6	0
		0.4	0.6	TRUE	TRUE	FALSE	0			0.4	0.6	0
		0.6	0.4	TRUE	TRUE	FALSE	0			0.6	0.4	0
		0.4	0.4	TRUE	TRUE	FALSE	0			0.4	0.4	0
		0.4	0.6	TRUE	TRUE	FALSE	0			0.4	0.6	0
		0.4	0.4	TRUE	TRUE	FALSE	0			0.4	0.4	0
		0.8	0	FALSE	FALSE	TRUE	1			0.8	0	1
		0.4	0.4	TRUE	TRUE	FALSE	0			0.4	0.4	0
		0.6	0.2	TRUE	FALSE	FALSE	0			0.6	0.2	0
		0.2	0.8	FALSE	FALSE	TRUE	1			0.2	0.8	1
		0	0.4	FALSE	TRUE	FALSE	0			0	0.4	0
		0.8	0.4	FALSE	TRUE	FALSE	0			0.8	0.4	0
		0.6	0.2	TRUE	FALSE	FALSE	0			0.6	0.2	0
		0.6	0.4	TRUE	TRUE	FALSE	0			0.6	0.4	0
		0.4	0.4	TRUE	TRUE	FALSE	0			0.4	0.4	0
		0.6	0.4	TRUE	TRUE	FALSE	0			0.6	0.4	0
		0.6	0.4	TRUE	TRUE	FALSE	0			0.6	0.4	0
		0.6	0.4	TRUE	TRUE	FALSE	0			0.6	0.4	0
		0.8	0.6	FALSE	TRUE	FALSE	0			0.8	0.6	0
		0.8	0.8	FALSE	FALSE	TRUE	1			0.8	0.8	1
		0.6	0.8	TRUE	FALSE	FALSE	0			0.6	0.8	0
		0.8	0.8	FALSE	FALSE	TRUE	1			0.8	0.8	1
		0.8	0.2	FALSE	FALSE	TRUE	1			0.8	0.2	1
		0.4	0.8	TRUE	FALSE	FALSE	0			0.4	0.8	0
		0.8	0.6	FALSE	TRUE	FALSE	0			0.8	0.6	0
		0.4	0.8	TRUE	FALSE	FALSE	0			0.4	0.8	0
		0.4	0.6	TRUE	TRUE	FALSE	0			0.4	0.6	0
		0.4	0.6	TRUE	TRUE	FALSE	0			0.4	0.6	0
		0.6	0.8	TRUE	FALSE	FALSE	0			0.6	0.8	0
		0.8	0.2	FALSE	FALSE	TRUE	1			0.8	0.2	1
		0.4	1	TRUE	FALSE	FALSE	0			0.4	1	0
		0.2	0.6	FALSE	TRUE	FALSE	0			0.2	0.6	0
		0.8	0.8	FALSE	FALSE	TRUE	1			0.8	0.8	1
		0.2	0.4	FALSE	TRUE	FALSE	0			0.2	0.4	0
		0.2	0.4	FALSE	TRUE	FALSE	0			0.2	0.4	0
		0.4	0.6	TRUE	TRUE	FALSE	0			0.4	0.6	0
		0.6	0.6	TRUE	TRUE	FALSE	0			0.6	0.6	0
		0.2	0.8	FALSE	FALSE	TRUE	1			0.2	0.8	1
		0.2	0.6	FALSE	TRUE	FALSE	0			0.2	0.6	0
		0.4	0.4	TRUE	TRUE	FALSE	0			0.4	0.4	0
		0.6	0.4	TRUE	TRUE	FALSE	0			0.6	0.4	0
		0.4	0.6	TRUE	TRUE	FALSE	0			0.4	0.6	0
		0.4	0.6	TRUE	TRUE	FALSE	0			0.4	0.6	0
		0.8	0.6	FALSE	TRUE	FALSE	0			0.8	0.6	0
		0.4	0.4	TRUE	TRUE	FALSE	0			0.4	0.4	0
		0.4	0.4	TRUE	TRUE	FALSE	0			0.4	0.4	0
		0.2	0.8	FALSE	FALSE	TRUE	1			0.2	0.8	1
		0.8	0.2	FALSE	FALSE	TRUE	1			0.8	0.2	1
		0	0.8	FALSE	FALSE	TRUE	1			0	0.8	1
		0.4	0.8	TRUE	FALSE	FALSE	0			0.4	0.8	0
		0.4	0.6	TRUE	TRUE	FALSE	0			0.4	0.6	0
		0.2	0.6	FALSE	TRUE	FALSE	0			0.2	0.6	0
		0.2	0.6	FALSE	TRUE	FALSE	0			0.2	0.6	0
		0.6	0.2	TRUE	FALSE	FALSE	0			0.6	0.2	0
		0.4	0.2	TRUE	FALSE	FALSE	0			0.4	0.2	0
		1	0.6	FALSE	TRUE	FALSE	0			1	0.6	0
		0.8	0.4	FALSE	TRUE	FALSE	0			0.8	0.4	0
		0.4	0.8	TRUE	FALSE	FALSE	0			0.4	0.8	0
		0.4	0.6	TRUE	TRUE	FALSE	0			0.4	0.6	0
		0.6	0.4	TRUE	TRUE	FALSE	0			0.6	0.4	0
		0.6	0.8	TRUE	FALSE	FALSE	0			0.6	0.8	0
		0.2	0.6	FALSE	TRUE	FALSE	0			0.2	0.6	0
		0.4	0	TRUE	FALSE	FALSE	0			0.4	0	0
		0.2	0.2	FALSE	FALSE	TRUE	1			0.2	0.2	1
		0.8	0.2	FALSE	FALSE	TRUE	1			0.8	0.2	1
		0.8	0.6	FALSE	TRUE	FALSE	0			0.8	0.6	0
		0.6	0.2	TRUE	FALSE	FALSE	0			0.6	0.2	0
		0.2	0.6	FALSE	TRUE	FALSE	0			0.2	0.6	0
		0.2	0.2	FALSE	FALSE	TRUE	1			0.2	0.2	1
		0.4	0.6	TRUE	TRUE	FALSE	0			0.4	0.6	0
		0.4	0.4	TRUE	TRUE	FALSE	0			0.4	0.4	0
		0.6	0.4	TRUE	TRUE	FALSE	0			0.6	0.4	0
		0.8	0.4	FALSE	TRUE	FALSE	0			0.8	0.4	0
		0.6	0.6	TRUE	TRUE	FALSE	0			0.6	0.6	0
		0.8	0.2	FALSE	FALSE	TRUE	1			0.8	0.2	1
		0.4	0	TRUE	FALSE	FALSE	0			0.4	0	0
		0.6	0.4	TRUE	TRUE	FALSE	0			0.6	0.4	0
		0.8	0.2	FALSE	FALSE	TRUE	1			0.8	0.2	1
		0.6	0	TRUE	FALSE	FALSE	0			0.6	0	0
		0.6	0.8	TRUE	FALSE	FALSE	0			0.6	0.8	0
		0.2	0.8	FALSE	FALSE	TRUE	1			0.2	0.8	1
		0.2	0.6	FALSE	TRUE	FALSE	0			0.2	0.6	0
		0.6	0.8	TRUE	FALSE	FALSE	0			0.6	0.8	0
		0.4	0.8	TRUE	FALSE	FALSE	0			0.4	0.8	0
		0.4	0.8	TRUE	FALSE	FALSE	0			0.4	0.8	0
		0.4	0.6	TRUE	TRUE	FALSE	0			0.4	0.6	0
		0.4	0.6	TRUE	TRUE	FALSE	0			0.4	0.6	0
		0.8	0.2	FALSE	FALSE	TRUE	1			0.8	0.2	1
		0.8	0.6	FALSE	TRUE	FALSE	0			0.8	0.6	0
		0.6	0.6	TRUE	TRUE	FALSE	0			0.6	0.6	0
		0.8	0.4	FALSE	TRUE	FALSE	0			0.8	0.4	0
		0.4	0.6	TRUE	TRUE	FALSE	0			0.4	0.6	0
		0.8	0.2	FALSE	FALSE	TRUE	1			0.8	0.2	1
		0.6	0.4	TRUE	TRUE	FALSE	0			0.6	0.4	0
		0	0.6	FALSE	TRUE	FALSE	0			0	0.6	0
		0.8	0.4	FALSE	TRUE	FALSE	0			0.8	0.4	0
		0.2	0.4	FALSE	TRUE	FALSE	0			0.2	0.4	0
		0.6	0.8	TRUE	FALSE	FALSE	0			0.6	0.8	0
		1	0.4	FALSE	TRUE	FALSE	0			1	0.4	0
		0.6	0.6	TRUE	TRUE	FALSE	0			0.6	0.6	0
		0.6	0.4	TRUE	TRUE	FALSE	0			0.6	0.4	0
		0.6	0.2	TRUE	FALSE	FALSE	0			0.6	0.2	0
		0.6	0.2	TRUE	FALSE	FALSE	0			0.6	0.2	0
		0.6	0.2	TRUE	FALSE	FALSE	0			0.6	0.2	0
		0.2	0.8	FALSE	FALSE	TRUE	1			0.2	0.8	1
		0.6	0.6	TRUE	TRUE	FALSE	0			0.6	0.6	0
		0.4	0.2	TRUE	FALSE	FALSE	0			0.4	0.2	0
		0.6	0.2	TRUE	FALSE	FALSE	0			0.6	0.2	0
		0.8	0.4	FALSE	TRUE	FALSE	0			0.8	0.4	0
		0.6	0.6	TRUE	TRUE	FALSE	0			0.6	0.6	0
		0.4	0.6	TRUE	TRUE	FALSE	0			0.4	0.6	0
		0.2	0.6	FALSE	TRUE	FALSE	0			0.2	0.6	0
		0.6	0.6	TRUE	TRUE	FALSE	0			0.6	0.6	0
		0.6	0.2	TRUE	FALSE	FALSE	0			0.6	0.2	0
		0.6	0.8	TRUE	FALSE	FALSE	0			0.6	0.8	0
		1	0.4	FALSE	TRUE	FALSE	0			1	0.4	0
		0.2	0.6	FALSE	TRUE	FALSE	0			0.2	0.6	0
		0.4	0.6	TRUE	TRUE	FALSE	0			0.4	0.6	0
		0.6	0.6	TRUE	TRUE	FALSE	0			0.6	0.6	0
		0.4	0.4	TRUE	TRUE	FALSE	0			0.4	0.4	0
		0.8	0.6	FALSE	TRUE	FALSE	0			0.8	0.6	0
		0.4	0.6	TRUE	TRUE	FALSE	0			0.4	0.6	0
		0.8	0.6	FALSE	TRUE	FALSE	0			0.8	0.6	0
		0.4	0.6	TRUE	TRUE	FALSE	0			0.4	0.6	0
		0.6	0.6	TRUE	TRUE	FALSE	0			0.6	0.6	0
		0.4	0.6	TRUE	TRUE	FALSE	0			0.4	0.6	0
		0.4	0.6	TRUE	TRUE	FALSE	0			0.4	0.6	0
		0.6	0.6	TRUE	TRUE	FALSE	0			0.6	0.6	0
		0.6	0.4	TRUE	TRUE	FALSE	0			0.6	0.4	0
		0.8	0.2	FALSE	FALSE	TRUE	1			0.8	0.2	1
		0.4	0.6	TRUE	TRUE	FALSE	0			0.4	0.6	0
		0.8	0.6	FALSE	TRUE	FALSE	0			0.8	0.6	0
		0.2	0.2	FALSE	FALSE	TRUE	1			0.2	0.2	1
		0.2	0.8	FALSE	FALSE	TRUE	1			0.2	0.8	1
		0.2	0.6	FALSE	TRUE	FALSE	0			0.2	0.6	0
		0.2	0.6	FALSE	TRUE	FALSE	0			0.2	0.6	0
		0.6	0.2	TRUE	FALSE	FALSE	0			0.6	0.2	0
		0.2	0.4	FALSE	TRUE	FALSE	0			0.2	0.4	0
		0.8	0.2	FALSE	FALSE	TRUE	1			0.8	0.2	1
		0.2	0.6	FALSE	TRUE	FALSE	0			0.2	0.6	0
		0.6	0.8	TRUE	FALSE	FALSE	0			0.6	0.8	0
		1	0.4	FALSE	TRUE	FALSE	0			1	0.4	0
		0.6	0.6	TRUE	TRUE	FALSE	0			0.6	0.6	0
		0.6	0.4	TRUE	TRUE	FALSE	0			0.6	0.4	0
		0.6	0.4	TRUE	TRUE	FALSE	0			0.6	0.4	0
		0.4	0.6	TRUE	TRUE	FALSE	0			0.4	0.6	0
		0.2	0.4	FALSE	TRUE	FALSE	0			0.2	0.4	0
		0.6	0.6	TRUE	TRUE	FALSE	0			0.6	0.6	0
		0.6	0.4	TRUE	TRUE	FALSE	0			0.6	0.4	0
		0.8	0	FALSE	FALSE	TRUE	1			0.8	0	1
		0.6	0.4	TRUE	TRUE	FALSE	0			0.6	0.4	0
		0.8	0.4	FALSE	TRUE	FALSE	0			0.8	0.4	0
		0.8	0.6	FALSE	TRUE	FALSE	0			0.8	0.6	0
		0.2	0.2	FALSE	FALSE	TRUE	1			0.2	0.2	1
		0.6	0.4	TRUE	TRUE	FALSE	0			0.6	0.4	0
		0.2	0.4	FALSE	TRUE	FALSE	0			0.2	0.4	0
		0.6	0.4	TRUE	TRUE	FALSE	0			0.6	0.4	0
		0.8	0.6	FALSE	TRUE	FALSE	0			0.8	0.6	0
		0.6	0.2	TRUE	FALSE	FALSE	0			0.6	0.2	0
		0.6	0.6	TRUE	TRUE	FALSE	0			0.6	0.6	0
		0.6	0.8	TRUE	FALSE	FALSE	0			0.6	0.8	0
		0.8	0.8	FALSE	FALSE	TRUE	1			0.8	0.8	1
		0.2	0.6	FALSE	TRUE	FALSE	0			0.2	0.6	0
		0.8	0.6	FALSE	TRUE	FALSE	0			0.8	0.6	0
		0.8	0.4	FALSE	TRUE	FALSE	0			0.8	0.4	0
		0.4	0.6	TRUE	TRUE	FALSE	0			0.4	0.6	0
		0.8	0.6	FALSE	TRUE	FALSE	0			0.8	0.6	0
		0.6	0.4	TRUE	TRUE	FALSE	0			0.6	0.4	0
		0	0.6	FALSE	TRUE	FALSE	0			0	0.6	0
		0.6	0.4	TRUE	TRUE	FALSE	0			0.6	0.4	0
		0.2	0.6	FALSE	TRUE	FALSE	0			0.2	0.6	0
		0	0.4	FALSE	TRUE	FALSE	0			0	0.4	0
		0.6	0.4	TRUE	TRUE	FALSE	0			0.6	0.4	0

## Sheet: Data generation .275
oca2	mc1r		0.685383	0.942643	0.243904	0.133588	0.541826									oca2	mc1r								r =	0.120413
Cave	Cave	0.225				1					1		1		cave	2	2								n =	1000
Cave	Surface	0.5	FALSE	FALSE	TRUE	FALSE	FALSE			1			1		surface	3	3								t =	3.83186
Surface	Surface	0.725	TRUE	FALSE	FALSE	FALSE	TRUE	1				1	2										1000		p =	0.000135124
Surface	Cave	1		1					1				1		Prop(Cave)	0.4	0.4						-0.120413
																0	0.8				0.2	0.6
																0.4	1				0.8	0.8
																0.6	0.2				0.4	0.4
																1	0.6				0.4	0.2
																0.6	0.2				0.6	0.2
																0.4	0.2				0.4	0.4
																0.4	0.8				0.4	0.4
																0.2	0.8				0.8	0.2
																0.2	0.4				0.6	0.4
																0.2	0.6				0.6	0.4
																0.2	0.6				0.4	0
																0.8	0.4				0.6	0.4
																0.6	0.8				0.2	0.6
																0.6	0.4				0.4	0.6
																0.4	0.6				0.8	0
																0.6	0.4				0.6	0.2
																0.2	0				0.4	0.8
																0.4	0.2				0.6	0.4
																0.8	0.6				0.4	0.4
																0.6	0.6				0.6	0.6
																0	0.6				0.4	0.6
																0.2	0.8				0.8	0.4
																0.8	0.4				0.6	0.6
																0.6	0.4				0.8	0.2
																0.6	0.8				0.2	0.6
																0.6	0.6				0.4	0.8
																0.8	0.8				0.6	0.2
																0.6	1				0.6	0.8
																0.8	0.6				0.6	0.4
																0.2	0.8				0.4	0
																0.6	0.2				0.4	0.2
																0.4	0.2				0.6	0.6
																0.4	0.8				0.2	0.8
																0.6	1				0.6	0.4
																0.4	0.6				0.2	0.2
																0.4	0.4				0.6	0.6
																0.6	0.6				0.2	0.8
																0.2	0.6				0.2	0.4
																0.4	0.4				0.4	0.4
																0.8	0.2				0.4	0.6
																0.6	0.8				0.6	0.8
																0.6	0.4				0.8	0.2
																0.4	0.2				0.8	0.4
																0.6	0.6				0.2	0.6
																0.8	0.4				0.4	0.6
																0.8	0.8				0.6	0.6
																0	0.6				0.2	0.8
																0.4	0.6				0.6	0.6
																0.6	0.6				0.6	0.4
															-0.0499321	0.2	0.4				0.8	0.2
																					0	0.4
																					0.6	0.4
																					0.8	0.6
																					0.4	0.6
																					0.4	0.8
																					0.6	0.6
																					0.4	0.4
																					0.6	1
																					0.6	0.6
																					0.2	0.2
																					0.6	0.4
																					0.6	1
																					0.2	0.8
																					0.4	0.6
																					0.4	0.6
																					0.8	0.4
																					0.8	0.6
																					0.4	0.2
																					0.6	1
																					0.6	0.2
																					0.8	0.2
																					0.8	0.2
																					0.8	0
																					0.4	0.8
																					0.4	0.6
																					0.6	1
																					0.6	0.4
																					0.4	0.2
																					0.6	0.2
																					1	0.2
																					0.2	0.2
																					0.4	1
																					0.4	0.2
																					0.4	0.8
																					0.6	0.2
																					0.2	0.4
																					0.8	1
																					0.4	1
																					0.6	0.2
																					0.4	0.6
																					0.6	0.4
																					0.8	0.6
																					0.8	0.2
																					0.6	0.4
																					0.2	0.6
																					1	0.2
																					0.8	0.6
																					0.6	0.4
																					0.6	0.6
																					0.4	0.4
																					0.6	0.8
																					0.2	0.6
																					0.4	0.6
																					0.4	0.6
																					0.8	0.6
																					0.2	0.6
																					0.8	0.4
																					0.2	0.8
																					0.4	0.4
																					0.8	0.2
																					0.8	0.4
																					0.2	0.4
																					0.4	0.4
																					0.8	0
																					0.2	0.4
																					0.4	0.4
																					0.6	0.8
																					0.6	0.6
																					0.2	0.8
																					0.6	0.2
																					0.8	0.4
																					0.4	0.2
																					0.6	0.8
																					0.4	0.6
																					0.2	0.4
																					0.2	0.6
																					0.8	0.6
																					0.6	1
																					0.6	0.6
																					0.8	0.6
																					1	0.6
																					0.6	0.6
																					0.6	0.4
																					0.6	0.2
																					0.6	0.2
																					0.6	0.2
																					0.2	0.4
																					0.4	0.6
																					0.4	0.4
																					0.6	0.4
																					0.6	0.2
																					0.4	0.4
																					0.6	0
																					1	0.6
																					0.6	0.8
																					0.2	0.2
																					0.2	0.6
																					0.4	0.2
																					0.6	0.6
																					0.4	0.8
																					0.2	0.8
																					0.4	1
																					0.2	0.8
																					0.4	0.6
																					0.4	0.2
																					0.6	0.6
																					0.4	0.8
																					0.8	0.6
																					0.4	0.4
																					0.6	0.6
																					0.6	0.8
																					0.4	0.6
																					0.4	0.4
																					0.6	0.8
																					0.6	0.2
																					0.4	0.8
																					0.2	0.8
																					0.6	0.2
																					1	0.4
																					0.6	1
																					0.8	0.6
																					0.4	0.8
																					0.6	0.4
																					0	0.4
																					0.6	0.8
																					0.2	0.4
																					0.8	0.2
																					0.8	0.4
																					1	0
																					0.2	0.8
																					0.4	0.2
																					0.6	0
																					0.4	0.6
																					0.4	0.6
																					0.6	0
																					1	0.8
																					0.2	0.6
																					0.2	0.4
																					0.6	0.4
																					0.2	0.4
																					0.6	0.4
																					0	0.6
																					0.6	0
																					0.6	0.6
																					0.6	0.6
																					0.4	0.6
																					0.8	0.8
																					0.2	0.4
																					0.4	0.4
																					0.8	0.6
																					0.4	0.8
																					0.6	0.4
																					0.6	0.6
																					0.6	0.6
																					0.4	0.6
																					0.8	0.6
																					0.8	0.2
																					0.8	0.6
																					0.4	0.6
																					0.6	0.6
																					0.8	0.8
																					0	0.4
																					0.8	0.4
																					0.4	0.4
																					0.4	0.2
																					0.4	0.8
																					0.4	0.4
																					0.6	0.6
																					0.4	0.4
																					0.6	0.8
																					0.2	0.6
																					0.8	0.4
																					0.4	0.4
																					0.4	0.8
																					0.4	0.4
																					0.6	0.4
																					0.6	0.6
																					0.8	0.4
																					0.6	0.4
																					0.2	0.4
																					0	0.4
																					0.8	0.4
																					0.8	0.4
																					0.6	0.6
																					0.4	0.4
																					0.2	0.4
																					0.2	0
																					0.6	0.6
																					0.4	0.4
																					0.4	0.2
																					0.2	0.4
																					0.6	1
																					0.6	0.6
																					0.6	0.4
																					0.6	0.2
																					0.4	0.4
																					0.4	0.2
																					0.4	0.4
																					0.8	0.2
																					0.6	0.4
																					0.6	0.4
																					0.4	0.2
																					0.6	0.4
																					0.8	0.6
																					1	0.4
																					0.4	0.8
																					1	0.2
																					0.6	0
																					1	1
																					0.6	0.4
																					0.4	0.6
																					0.8	0.4
																					0.2	0.2
																					0.6	0.4
																					0.8	0.8
																					0.6	0.4
																					0.4	0.2
																					0.4	0.4
																					0.8	0.2
																					0.6	0.4
																					0.4	0.6
																					0.6	0.2
																					0.6	0.4
																					0.6	0.6
																					0.6	0.4
																					0.6	0.6
																					0.4	0.6
																					0.4	0.6
																					0.8	0.8
																					0.2	0.6
																					0.6	0.4
																					0.8	0.2
																					0.6	0.6
																					0.6	0.8
																					0.4	0.4
																					0.4	0.6
																					0.6	0.6
																					0.2	0.6
																					0.4	0.8
																					0.6	0.6
																					0.6	0.2
																					0.8	0.4
																					0.6	0.4
																					0.8	0.2
																					0.6	0.2
																					0.4	0.6
																					0.2	0.8
																					0.4	0.4
																					0.6	0.6
																					0.8	0.8
																					0.6	0.6
																					0.4	0.8
																					0.4	0.6
																					0.8	0.6
																					0.4	0.2
																					0.4	0.4
																					0.2	0.8
																					0.8	0.4
																					0.4	0.6
																					0.4	0.8
																					0.6	0.4
																					0.8	0.4
																					0.2	1
																					0.2	0.6
																					0.6	0.4
																					0.4	1
																					0.6	0.4
																					0.6	0.4
																					0.6	0.4
																					0.6	0.8
																					0.4	0.6
																					0.6	0.6
																					0.8	0.6
																					0.8	0.8
																					0.2	0.8
																					0.4	0.2
																					0.6	0.4
																					0.6	0.4
																					0.6	0.2
																					0.8	0
																					0.8	0.4
																					1	0.4
																					0.6	0.4
																					0.6	0.6
																					0.2	0.4
																					0.8	0.4
																					1	0.4
																					0.6	0.8
																					0.6	0.2
																					0.4	0
																					0.8	0.4
																					0.6	0.6
																					0.4	0.8
																					0.4	1
																					0	0.6
																					0.6	0.6
																					0.2	0.8
																					0.4	0.4
																					0.4	0.4
																					0.6	0.4
																					0.8	0.4
																					0.6	1
																					0.4	0.6
																					0.8	0.8
																					0.6	0.4
																					0.6	0.8
																					0.6	0.4
																					0.2	0.6
																					0.4	0.4
																					0.6	0.6
																					0.2	0.4
																					0.6	0.6
																					0.4	0.8
																					0.4	0.8
																					0.2	0.4
																					0.6	0.4
																					1	0.2
																					0.4	0.6
																					0.6	0.4
																					0.4	0.8
																					0.6	0.8
																					0.2	0.4
																					0.8	0.4
																					0.6	0.8
																					0.4	0.6
																					0.4	1
																					0.8	0.6
																					0.4	0.4
																					0.4	0.4
																					0.6	0.4
																					0.4	0.8
																					0.4	0.4
																					0.4	0.4
																					0.4	0.8
																					0.6	0.4
																					0.4	0.8
																					0	0.4
																					0.8	0.2
																					0.6	0.6
																					0.6	0.4
																					0.6	0.4
																					0	0.2
																					0.4	0.6
																					0.4	0.4
																					0.4	0.6
																					0.6	0.4
																					0.6	0.8
																					0.6	0.6
																					0.2	0.6
																					0.6	0.2
																					0.8	0.2
																					0.6	0.2
																					0.6	0.4
																					1	0.6
																					0.6	0.4
																					0.6	0.6
																					0.6	0.4
																					0.4	0.6
																					0.6	0
																					0.6	0.2
																					0.6	0.6
																					0.8	0.6
																					0.4	0.4
																					0.4	0.6
																					0.8	0.6
																					0.6	0.4
																					0.8	0.6
																					0.4	0.6
																					0.6	0
																					0.6	1
																					0.6	0.6
																					0.6	0.8
																					0.2	0.4
																					0	0.6
																					0.6	0.6
																					0.6	0.6
																					0.6	0.6
																					0.4	0.2
																					0.8	0.6
																					0.6	0.8
																					0.6	0.4
																					0.6	0.8
																					0.2	0.4
																					0.8	0.6
																					0.6	0.6
																					0.8	0.8
																					0.6	0.4
																					0.4	0.6
																					0.8	0.4
																					0.8	0.4
																					0.4	0.2
																					0.6	0.2
																					1	0.4
																					0.6	0.2
																					0.4	0.6
																					0.6	0.4
																					0.4	0.4
																					0	0.6
																					0.4	0.6
																					0.4	0.8
																					0.8	0.8
																					0.4	0.8
																					0.2	0.4
																					0.6	0.2
																					0.2	0.4
																					0.6	0.6
																					0.6	0.2
																					0.8	0.2
																					0.6	0.6
																					0.4	0.4
																					0.6	0.4
																					0.6	0.2
																					0.6	0.4
																					0.6	0.4
																					0.4	0.2
																					0.6	1
																					0.4	0.2
																					0.4	0.4
																					0.2	0.2
																					0.8	0.4
																					0.4	0.4
																					0.6	0.2
																					0.8	0.6
																					0.4	0.8
																					0.4	0.4
																					0.8	0.4
																					0.6	0.6
																					0.6	0.6
																					0.4	0.2
																					0.4	0.4
																					0.4	0.4
																					0.8	1
																					0.4	0.2
																					1	0
																					0.2	0.4
																					0.2	0.6
																					0.6	0.2
																					0.6	0.4
																					0.2	0.6
																					0.6	0.4
																					0.6	0.4
																					0.2	0.4
																					0.8	1
																					0.6	0.4
																					0.2	0.4
																					1	0.2
																					0.8	0.8
																					0.2	0.8
																					0.8	0.2
																					0.6	0.2
																					0.2	0.6
																					0.8	0.6
																					0.8	0.2
																					0.4	0.6
																					0.2	1
																					0.4	0.4
																					0.6	0.4
																					0.2	0.4
																					0.6	0.8
																					0.4	0.6
																					1	0.8
																					0.4	0.8
																					0.6	0.4
																					0.6	0.6
																					0.4	0.4
																					1	0.2
																					0.6	0.8
																					0.4	0.2
																					0.4	0
																					0.4	0.2
																					0.4	0.4
																					0.2	0.2
																					0.6	0.4
																					0.6	0.2
																					0.8	0.4
																					0.2	0.6
																					0	0.2
																					0.8	0.4
																					0.4	0.6
																					0.8	0.6
																					0.4	0.4
																					0.6	0.4
																					0.2	0.8
																					0	0.4
																					0.6	0.4
																					0.4	0.6
																					0.6	0.6
																					0.6	0.4
																					0.8	0.2
																					0.4	0.8
																					0.6	0.8
																					0.8	0.6
																					0.2	0.4
																					0.8	0.6
																					0.4	0.4
																					0.4	0.2
																					0	0.6
																					0.8	0.6
																					0.4	0.4
																					0.4	0.4
																					0.8	0.6
																					0.8	0.4
																					0.2	0.6
																					0.4	0.6
																					0.4	0.4
																					0.6	0.8
																					0.2	0.8
																					0.6	1
																					0.4	0.6
																					0.4	0.4
																					0.6	0.8
																					0.4	0.6
																					0.6	0.4
																					0.4	0.4
																					0	0.8
																					0.6	0.4
																					0.8	1
																					0.4	0.8
																					0.8	0.2
																					0.4	0.4
																					0.6	0.4
																					0.8	0.2
																					0.8	0.4
																					0.6	0.4
																					0.4	0.6
																					0.2	1
																					0.8	0.8
																					0.2	0.2
																					0.6	0.2
																					0.8	0.6
																					0.6	0.6
																					0.8	0
																					0.4	0.6
																					0.6	0.6
																					0.2	0.6
																					0.4	0.4
																					0.6	0.4
																					0.4	0.4
																					0.6	0.4
																					0.4	0.2
																					0.6	0.6
																					0.6	0.2
																					0	0.6
																					0.8	0.4
																					0.4	0.8
																					0.8	0.6
																					0.4	0.8
																					0.8	0.6
																					0.4	0.6
																					0.4	0.4
																					0.8	0.4
																					0.4	0.6
																					0.4	0.4
																					0.4	0.6
																					0.6	0.6
																					0.4	0.6
																					0.2	0.4
																					0.4	0.6
																					0.4	1
																					0.8	0.2
																					0.2	0.6
																					0.4	0.4
																					0.8	0.8
																					0.2	0.6
																					0.6	0.6
																					0.8	0.4
																					0.4	0.2
																					0.4	0.6
																					0.4	0.2
																					0.4	0.6
																					0.2	0.4
																					0.8	0.4
																					0.4	0.8
																					0.6	0.4
																					0.6	0.2
																					0.8	0.4
																					0.4	0.6
																					0.4	0.4
																					1	0.2
																					0.6	0.6
																					0.4	0.2
																					0.6	0.6
																					0.4	0.4
																					0.6	0.4
																					0.4	0.4
																					0.6	0.6
																					0.8	0.2
																					0.2	0.2
																					0.2	0.8
																					0.4	0.6
																					0.6	0.4
																					0.4	0.4
																					0.4	0.4
																					1	0.4
																					0.4	0.4
																					0.8	0.6
																					0.2	0.6
																					0.8	0.4
																					0.4	0.4
																					0.8	0.4
																					0.2	0
																					0.8	0.4
																					0.4	0.4
																					0.6	0.8
																					0.6	0.2
																					0.6	0.6
																					0.4	0.4
																					0.8	0.2
																					0.2	0.8
																					1	0.4
																					0.4	0.4
																					0.2	0.8
																					0.4	0.2
																					0.4	0.2
																					0.4	0.4
																					0.4	0.4
																					0.2	0.4
																					0	0.4
																					0.6	0.6
																					0.6	0.6
																					0.6	0.8
																					0.8	0.4
																					0.8	0.4
																					0	0.4
																					0.6	0.4
																					0.4	0.6
																					0.8	0.4
																					1	0.4
																					0.2	0.4
																					0.8	0.8
																					0.6	0.8
																					0.6	0.2
																					0.6	0.8
																					0.6	0.6
																					0.2	0.2
																					0.2	1
																					0.8	0.2
																					0.4	0.4
																					0.6	1
																					0.4	0.4
																					0.4	0.2
																					0.6	0.8
																					0.4	0.2
																					0.6	0.6
																					0.4	0.8
																					0.6	0.8
																					0.4	0.6
																					0.4	0.8
																					0.2	0.6
																					0.2	0.6
																					0.8	0.6
																					0.8	0.4
																					0.6	0.8
																					0	0.6
																					0.4	0.6
																					0.8	0.4
																					0.2	1
																					0.4	0.2
																					0.2	0.2
																					0	0.8
																					0.2	0.6
																					0.2	0.8
																					0.6	0.2
																					0.8	0
																					0.2	0.4
																					0.4	0.6
																					0.4	0.2
																					0.4	0.4
																					0.2	0.8
																					0.6	0.6
																					0.2	0.4
																					0.6	0.8
																					1	0.8
																					0	0.4
																					0.6	0.6
																					0.6	0.6
																					0.4	0.8
																					0.6	0.4
																					0.2	0.4
																					0.6	0.4
																					0.8	0.4
																					0.4	0.4
																					0.6	0
																					0	1
																					0.4	0.2
																					0.6	0.2
																					0.4	0.4
																					0.8	0.6
																					0.4	1
																					0.4	0.8
																					0.2	0.4
																					0.4	0.6
																					0.6	0.4
																					0.6	0.4
																					0.8	0.2
																					0.4	0.6
																					0.6	0.2
																					0.8	0.6
																					0.6	0.8
																					0.4	0.4
																					0.8	0.4
																					0.2	0.4
																					0.6	0.4
																					0.8	0.6
																					0.4	0.8
																					0	0.6
																					0.6	0
																					0.6	0.4
																					0.8	0.6
																					0.8	0.6
																					0.4	0.4
																					0.8	0.4
																					0.4	0.6
																					0.6	0.6
																					0.2	0
																					0.8	0.6
																					0.2	0.2
																					0.8	0.8
																					0.4	0.8
																					0.4	0.8
																					0.4	0.4
																					0.4	0.4
																					0.8	0.6
																					0.6	0.2
																					0.4	0.4
																					1	1
																					0.4	0.6
																					0.2	0.4
																					0.4	0.4
																					0.2	0.4
																					0	0.6
																					0.4	0.4
																					0.4	0.8
																					0.6	0.8
																					0.4	0.8
																					0.6	0.8
																					0	0.6
																					0.6	0
																					0.6	0.6
																					0.4	0.8
																					0.6	0.6
																					0.6	0.8
																					0.4	0.8
																					0.8	0.6
																					0.6	0.4
																					0.6	0.4
																					0.6	0.6
																					0.2	0.4
																					0.2	0.4
																					0.6	0.6
																					0.6	0.4
																					0.2	0.8
																					0.6	0.2
																					0.8	0.4
																					0.6	0.4
																					0.6	0.8
																					0.6	0.2
																					0.2	0.8
																					0.2	1
																					0.6	0.4
																					1	0.2
																					0.4	0.6
																					0.4	0.2
																					0.6	0.4
																					0.4	0.4
																					0.8	0.4
																					0.6	0.6
																					0.6	0.6
																					0.8	0.4
																					0.8	0.6
																					0.4	0
																					0.8	0.6
																					0.6	0.4
																					0.4	0.6
																					0.4	0.6
																					0.6	0.6
																					0	0.8
																					0.6	0.6
																					0.4	0.6
																					0.2	0.4
																					0.4	0.6
																					0.6	0.2
																					0.4	0.6
																					0.6	0.8
																					0.8	0.4
																					0.6	0.4
																					0.8	0.2
																					0.6	0.4
																					0.6	0.4
																					0.4	0.8
																					0	0.4
																					0.8	0.4
																					0.4	0.4
																					0.6	0.6
																					0.4	1
																					0.4	0.2
																					0	1
																					0.4	0.4
																					0.8	0.2
																					0.4	0.4
																					0.6	0.6
																					0.8	1
																					0.2	0.2
																					0.4	0.6
																					0.4	0.6
																					0.6	0.4
																					0.6	0.8
																					0.8	0.4
																					0	0.4
																					0.2	0.4
																					0.6	0.4
																					0.2	0.8
																					0.6	0.2
																					0.6	0.4
																					0.6	0.8
																					0.4	0.2
																					0.8	0.4
																					0.6	0.2
																					0.4	0.4
																					0.8	0.4
																					0.2	0.4
																					0.4	0.6
																					0.6	0.8
																					0.6	0.4
																					0.4	0.4
																					0.4	0.4
																					0.6	0.4
																					0.4	0.8
																					0.4	0.4
																					0.6	0.2
																					0.4	0.4
																					0.8	0.6
																					0.4	0.8
																					0.6	0.2
																					0.4	0.6
																					0.6	0.2
																					0.6	0.8
																					0.2	0.4
																					0.8	0.2
																					0.6	0
																					0.4	0.4
																					0.8	0.4
																					0.2	0.4
																					0.2	0.8
																					0.8	0.2
																					0.6	0.8
																					0.2	0.2
																					0.4	0.4
																					0.2	0.6
																					0.6	0.4
																					0.6	0.2
																					0.6	0.4
																					0.6	0.4
																					1	0.6
																					0.8	0.6
																					0.8	0.2
																					0.6	0.6
																					0.2	0.4
																					0.6	0.4
																					0.4	0.2
																					0.6	0.4
																					0.8	0.4
																					0.4	0.6
																					0.6	0.6
																					0.2	0.6
																					0.2	0.4
																					0.6	0.8
																					1	0.4
																					0	0.4
																					0.4	0.8
																					0.2	0.6
																					0.4	0.2
																					0.4	0.4
																					0.6	0.6
																					0.4	0.4
																					0.6	0.4
																					0.6	0.4
																					0.6	0.2
																					0.2	0.8
																					0.6	0.6
																					0.6	0.6
																					0.4	0.4
																					0.4	0.2
																					0.4	0.8
																					0.2	0.8
																					0.6	0.8
																					0.4	1
																					0.6	0.8
																					0.4	0.6
																					0.2	0.2
																					0.4	0
																					0.2	1
																					0.4	0.2
																					0.2	0.8
																					0.6	0.8
																					0	0.6
																					0.4	0.4
																					0	0.8
																					0.6	0.2
																					0.8	0.4
																					0.4	0.6
																					0.6	0.4
																					0.4	0.8
																					0.4	0.6
																					0.2	0.6
																					0.6	0.4
																					0.6	0.6
																					0.4	0.4
																					0.8	0.8
																					0.4	0.4
																					0.4	0.6
																					0.6	0.6
																					0.2	0.6
																					0.6	0.4
																					0.2	0.2
																					0.6	1
																					0.8	0.4
																					0.4	0.6
																					0.8	0
																					0.6	0.4
																					0.6	0.8
																					0.4	0.8
																					0.4	0.6
																					0.8	0.8
																					0.2	0.6
																					0.6	0.8
																					0.4	0.6
																					0.4	0.6
																					0.2	0.4
																					0.4	0.4
																					0	0.6
																					0.8	0
																					0.4	0.4
																					0.6	0.4
																					0.4	0.4
																					0.4	0.6
																					0.4	0.4
																					0.4	0.6
																					0.2	0.4
																					0.2	0.6
																					0.4	0.4
																					0.6	0.4
																					0.4	0.2
																					0.2	1
																					0.4	0.6
																					1	0.6
																					0.8	0.2
																					0.4	0.8
																					0.4	0.4
																					0.8	0.2

## Sheet: Data Analysis .275
									P(oca2 C)	P(mc1r C)				P(oca2 C)	P(mc1r C)	#screened	#HET	#HOM
																143	90	53	binom p =	0.00124
		0.2	0.6	FALSE	TRUE	FALSE	0		0.2	0.6	0			0.8	0.8	1
		0.8	0.8	FALSE	FALSE	TRUE	1		0.8	0.8	1			0.8	0.2	1	1
		0.4	0.4	TRUE	TRUE	FALSE	0		0.4	0.4	0			0.8	0	1	1
		0.4	0.2	TRUE	FALSE	FALSE	0		0.4	0.2	0			0.8	0.2	1	1
		0.6	0.2	TRUE	FALSE	FALSE	0		0.6	0.2	0			0.2	0.8	1	1
		0.4	0.4	TRUE	TRUE	FALSE	0		0.4	0.4	0			0.2	0.2	1
		0.4	0.4	TRUE	TRUE	FALSE	0		0.4	0.4	0			0.2	0.8	1	1
		0.8	0.2	FALSE	FALSE	TRUE	1		0.8	0.2	1			0.8	0.2	1	1
		0.6	0.4	TRUE	TRUE	FALSE	0		0.6	0.4	0			0.2	0.8	1	1
		0.6	0.4	TRUE	TRUE	FALSE	0		0.6	0.4	0			0.8	0.2	1	1
		0.4	0	TRUE	FALSE	FALSE	0		0.4	0	0			0.2	0.2	1
		0.6	0.4	TRUE	TRUE	FALSE	0		0.6	0.4	0			0.2	0.8	1	1
		0.2	0.6	FALSE	TRUE	FALSE	0		0.2	0.6	0			0.8	0.2	1	1
		0.4	0.6	TRUE	TRUE	FALSE	0		0.4	0.6	0			0.8	0.2	1	1
		0.8	0	FALSE	FALSE	TRUE	1		0.8	0	1			0.8	0	1	1
		0.6	0.2	TRUE	FALSE	FALSE	0		0.6	0.2	0			1	0.2	1	1
		0.4	0.8	TRUE	FALSE	FALSE	0		0.4	0.8	0			0.2	0.2	1
		0.6	0.4	TRUE	TRUE	FALSE	0		0.6	0.4	0			0.8	1	1
		0.4	0.4	TRUE	TRUE	FALSE	0		0.4	0.4	0			0.8	0.2	1	1
		0.6	0.6	TRUE	TRUE	FALSE	0		0.6	0.6	0			1	0.2	1	1
		0.4	0.6	TRUE	TRUE	FALSE	0		0.4	0.6	0			0.2	0.8	1	1
		0.8	0.4	FALSE	TRUE	FALSE	0		0.8	0.4	0			0.8	0.2	1	1
		0.6	0.6	TRUE	TRUE	FALSE	0		0.6	0.6	0			0.8	0	1	1
		0.8	0.2	FALSE	FALSE	TRUE	1		0.8	0.2	1			0.2	0.8	1	1
		0.2	0.6	FALSE	TRUE	FALSE	0		0.2	0.6	0			0.2	0.2	1
		0.4	0.8	TRUE	FALSE	FALSE	0		0.4	0.8	0			0.2	0.8	1	1
		0.6	0.2	TRUE	FALSE	FALSE	0		0.6	0.2	0			0.2	0.8	1	1
		0.6	0.8	TRUE	FALSE	FALSE	0		0.6	0.8	0			0.2	0.8	1	1
		0.6	0.4	TRUE	TRUE	FALSE	0		0.6	0.4	0			0.8	0.2	1	1
		0.4	0	TRUE	FALSE	FALSE	0		0.4	0	0			1	0	1	1
		0.4	0.2	TRUE	FALSE	FALSE	0		0.4	0.2	0			0.2	0.8	1	1
		0.6	0.6	TRUE	TRUE	FALSE	0		0.6	0.6	0			1	0.8	1
		0.2	0.8	FALSE	FALSE	TRUE	1		0.2	0.8	1			0.8	0.8	1
		0.6	0.4	TRUE	TRUE	FALSE	0		0.6	0.4	0			0.8	0.2	1	1
		0.2	0.2	FALSE	FALSE	TRUE	1		0.2	0.2	1			0.8	0.8	1
		0.6	0.6	TRUE	TRUE	FALSE	0		0.6	0.6	0			0.2	0	1
		0.2	0.8	FALSE	FALSE	TRUE	1		0.2	0.8	1			0.8	0.2	1	1
		0.2	0.4	FALSE	TRUE	FALSE	0		0.2	0.4	0			1	0.2	1	1
		0.4	0.4	TRUE	TRUE	FALSE	0		0.4	0.4	0			1	1	1
		0.4	0.6	TRUE	TRUE	FALSE	0		0.4	0.6	0			0.2	0.2	1
		0.6	0.8	TRUE	FALSE	FALSE	0		0.6	0.8	0			0.8	0.8	1
		0.8	0.2	FALSE	FALSE	TRUE	1		0.8	0.2	1			0.8	0.2	1	1
		0.8	0.4	FALSE	TRUE	FALSE	0		0.8	0.4	0			0.8	0.8	1
		0.2	0.6	FALSE	TRUE	FALSE	0		0.2	0.6	0			0.8	0.2	1	1
		0.4	0.6	TRUE	TRUE	FALSE	0		0.4	0.6	0			0.8	0.2	1	1
		0.6	0.6	TRUE	TRUE	FALSE	0		0.6	0.6	0			0.2	0.8	1	1
		0.2	0.8	FALSE	FALSE	TRUE	1		0.2	0.8	1			0.8	0.8	1
		0.6	0.6	TRUE	TRUE	FALSE	0		0.6	0.6	0			0.2	0.8	1	1
		0.6	0.4	TRUE	TRUE	FALSE	0		0.6	0.4	0			0.2	1	1	1
		0.8	0.2	FALSE	FALSE	TRUE	1		0.8	0.2	1			0.8	0.8	1
		0	0.4	FALSE	TRUE	FALSE	0		0	0.4	0			0.2	0.8	1	1
		0.6	0.4	TRUE	TRUE	FALSE	0		0.6	0.4	0			0.8	0	1	1
		0.8	0.6	FALSE	TRUE	FALSE	0		0.8	0.6	0			0.2	0.8	1	1
		0.4	0.6	TRUE	TRUE	FALSE	0		0.4	0.6	0			0.8	0.8	1
		0.4	0.8	TRUE	FALSE	FALSE	0		0.4	0.8	0			1	0.2	1	1
		0.6	0.6	TRUE	TRUE	FALSE	0		0.6	0.6	0			0.8	0.2	1	1
		0.4	0.4	TRUE	TRUE	FALSE	0		0.4	0.4	0			0	0.2	1
		0.6	1	TRUE	FALSE	FALSE	0		0.6	1	0			0.8	0.2	1	1
		0.6	0.6	TRUE	TRUE	FALSE	0		0.6	0.6	0			0.8	0.8	1
		0.2	0.2	FALSE	FALSE	TRUE	1		0.2	0.2	1			0.8	0.8	1
		0.6	0.4	TRUE	TRUE	FALSE	0		0.6	0.4	0			0.8	0.2	1	1
		0.6	1	TRUE	FALSE	FALSE	0		0.6	1	0			0.2	0.2	1
		0.2	0.8	FALSE	FALSE	TRUE	1		0.2	0.8	1			0.8	1	1
		0.4	0.6	TRUE	TRUE	FALSE	0		0.4	0.6	0			1	0	1	1
		0.4	0.6	TRUE	TRUE	FALSE	0		0.4	0.6	0			0.8	1	1
		0.8	0.4	FALSE	TRUE	FALSE	0		0.8	0.4	0			1	0.2	1	1
		0.8	0.6	FALSE	TRUE	FALSE	0		0.8	0.6	0			0.8	0.8	1
		0.4	0.2	TRUE	FALSE	FALSE	0		0.4	0.2	0			0.2	0.8	1	1
		0.6	1	TRUE	FALSE	FALSE	0		0.6	1	0			0.8	0.2	1	1
		0.6	0.2	TRUE	FALSE	FALSE	0		0.6	0.2	0			0.8	0.2	1	1
		0.8	0.2	FALSE	FALSE	TRUE	1		0.8	0.2	1			0.2	1	1	1
		0.8	0.2	FALSE	FALSE	TRUE	1		0.8	0.2	1			1	0.8	1
		0.8	0	FALSE	FALSE	TRUE	1		0.8	0	1			1	0.2	1	1
		0.4	0.8	TRUE	FALSE	FALSE	0		0.4	0.8	0			0.2	0.2	1
		0.4	0.6	TRUE	TRUE	FALSE	0		0.4	0.6	0			0	0.2	1
		0.6	1	TRUE	FALSE	FALSE	0		0.6	1	0			0.2	0.8	1	1
		0.6	0.4	TRUE	TRUE	FALSE	0		0.6	0.4	0			0.8	0.2	1	1
		0.4	0.2	TRUE	FALSE	FALSE	0		0.4	0.2	0			0.2	0.8	1	1
		0.6	0.2	TRUE	FALSE	FALSE	0		0.6	0.2	0			0	0.8	1	1
		1	0.2	FALSE	FALSE	TRUE	1		1	0.2	1			0.8	1	1
		0.2	0.2	FALSE	FALSE	TRUE	1		0.2	0.2	1			0.8	0.2	1	1
		0.4	1	TRUE	FALSE	FALSE	0		0.4	1	0			0.8	0.2	1	1
		0.4	0.2	TRUE	FALSE	FALSE	0		0.4	0.2	0			0.2	1	1	1
		0.4	0.8	TRUE	FALSE	FALSE	0		0.4	0.8	0			0.8	0.8	1
		0.6	0.2	TRUE	FALSE	FALSE	0		0.6	0.2	0			0.2	0.2	1
		0.2	0.4	FALSE	TRUE	FALSE	0		0.2	0.4	0			0.8	0	1	1
		0.8	1	FALSE	FALSE	TRUE	1		0.8	1	1			0.8	0.2	1	1
		0.4	1	TRUE	FALSE	FALSE	0		0.4	1	0			0.8	0.8	1
		0.6	0.2	TRUE	FALSE	FALSE	0		0.6	0.2	0			1	0.2	1	1
		0.4	0.6	TRUE	TRUE	FALSE	0		0.4	0.6	0			0.8	0.2	1	1
		0.6	0.4	TRUE	TRUE	FALSE	0		0.6	0.4	0			0.2	0.2	1
		0.8	0.6	FALSE	TRUE	FALSE	0		0.8	0.6	0			0.2	0.8	1	1
		0.8	0.2	FALSE	FALSE	TRUE	1		0.8	0.2	1			0.2	0	1
		0.6	0.4	TRUE	TRUE	FALSE	0		0.6	0.4	0			0.8	0.2	1	1
		0.2	0.6	FALSE	TRUE	FALSE	0		0.2	0.6	0			0.2	0.8	1	1
		1	0.2	FALSE	FALSE	TRUE	1		1	0.2	1			0.2	0.8	1	1
		0.8	0.6	FALSE	TRUE	FALSE	0		0.8	0.6	0			0.8	0.8	1
		0.6	0.4	TRUE	TRUE	FALSE	0		0.6	0.4	0			0.2	0.2	1
		0.6	0.6	TRUE	TRUE	FALSE	0		0.6	0.6	0			0.2	1	1	1
		0.4	0.4	TRUE	TRUE	FALSE	0		0.4	0.4	0			0.8	0.2	1	1
		0.6	0.8	TRUE	FALSE	FALSE	0		0.6	0.8	0			0.2	1	1	1
		0.2	0.6	FALSE	TRUE	FALSE	0		0.2	0.6	0			0.2	0.2	1
		0.4	0.6	TRUE	TRUE	FALSE	0		0.4	0.6	0			0	0.8	1	1
		0.4	0.6	TRUE	TRUE	FALSE	0		0.4	0.6	0			0.2	0.8	1	1
		0.8	0.6	FALSE	TRUE	FALSE	0		0.8	0.6	0			0.8	0	1	1
		0.2	0.6	FALSE	TRUE	FALSE	0		0.2	0.6	0			0.2	0.8	1	1
		0.8	0.4	FALSE	TRUE	FALSE	0		0.8	0.4	0			1	0.8	1
		0.2	0.8	FALSE	FALSE	TRUE	1		0.2	0.8	1			0	1	1	1
		0.4	0.4	TRUE	TRUE	FALSE	0		0.4	0.4	0			0.8	0.2	1	1
		0.8	0.2	FALSE	FALSE	TRUE	1		0.8	0.2	1			0.2	0	1
		0.8	0.4	FALSE	TRUE	FALSE	0		0.8	0.4	0			0.2	0.2	1
		0.2	0.4	FALSE	TRUE	FALSE	0		0.2	0.4	0			0.8	0.8	1
		0.4	0.4	TRUE	TRUE	FALSE	0		0.4	0.4	0			1	1	1
		0.8	0	FALSE	FALSE	TRUE	1		0.8	0	1			0.2	0.8	1	1
		0.2	0.4	FALSE	TRUE	FALSE	0		0.2	0.4	0			0.2	0.8	1	1
		0.4	0.4	TRUE	TRUE	FALSE	0		0.4	0.4	0			0.2	1	1	1
		0.6	0.8	TRUE	FALSE	FALSE	0		0.6	0.8	0			1	0.2	1	1
		0.6	0.6	TRUE	TRUE	FALSE	0		0.6	0.6	0			0	0.8	1	1
		0.2	0.8	FALSE	FALSE	TRUE	1		0.2	0.8	1			0.8	0.2	1	1
		0.6	0.2	TRUE	FALSE	FALSE	0		0.6	0.2	0			0	1	1	1
		0.8	0.4	FALSE	TRUE	FALSE	0		0.8	0.4	0			0.8	0.2	1	1
		0.4	0.2	TRUE	FALSE	FALSE	0		0.4	0.2	0			0.8	1	1
		0.6	0.8	TRUE	FALSE	FALSE	0		0.6	0.8	0			0.2	0.2	1
		0.4	0.6	TRUE	TRUE	FALSE	0		0.4	0.6	0			0.2	0.8	1	1
		0.2	0.4	FALSE	TRUE	FALSE	0		0.2	0.4	0			0.8	0.2	1	1
		0.2	0.6	FALSE	TRUE	FALSE	0		0.2	0.6	0			0.2	0.8	1	1
		0.8	0.6	FALSE	TRUE	FALSE	0		0.8	0.6	0			0.8	0.2	1	1
		0.6	1	TRUE	FALSE	FALSE	0		0.6	1	0			0.2	0.2	1
		0.6	0.6	TRUE	TRUE	FALSE	0		0.6	0.6	0			0.8	0.2	1	1
		0.8	0.6	FALSE	TRUE	FALSE	0		0.8	0.6	0			0.2	0.8	1	1
		1	0.6	FALSE	TRUE	FALSE	0		1	0.6	0			0.2	0.8	1	1
		0.6	0.6	TRUE	TRUE	FALSE	0		0.6	0.6	0			0.2	0.2	1
		0.6	0.4	TRUE	TRUE	FALSE	0		0.6	0.4	0			0.2	1	1	1
		0.6	0.2	TRUE	FALSE	FALSE	0		0.6	0.2	0			0.2	0.8	1	1
		0.6	0.2	TRUE	FALSE	FALSE	0		0.6	0.2	0			0	0.8	1	1
		0.6	0.2	TRUE	FALSE	FALSE	0		0.6	0.2	0			0.8	0.8	1
		0.2	0.4	FALSE	TRUE	FALSE	0		0.2	0.4	0			0.2	0.2	1
		0.4	0.6	TRUE	TRUE	FALSE	0		0.4	0.6	0			0.8	0	1
		0.4	0.4	TRUE	TRUE	FALSE	0		0.4	0.4	0			0.8	0.8	1
		0.6	0.4	TRUE	TRUE	FALSE	0		0.6	0.4	0			0.8	0	1
		0.6	0.2	TRUE	FALSE	FALSE	0		0.6	0.2	0			0.2	1	1
		0.4	0.4	TRUE	TRUE	FALSE	0		0.4	0.4	0			0.8	0.2	1
		0.6	0	TRUE	FALSE	FALSE	0		0.6	0	0			0.8	0.2	1
		1	0.6	FALSE	TRUE	FALSE	0		1	0.6	0
		0.6	0.8	TRUE	FALSE	FALSE	0		0.6	0.8	0
		0.2	0.2	FALSE	FALSE	TRUE	1		0.2	0.2	1
		0.2	0.6	FALSE	TRUE	FALSE	0		0.2	0.6	0
		0.4	0.2	TRUE	FALSE	FALSE	0		0.4	0.2	0
		0.6	0.6	TRUE	TRUE	FALSE	0		0.6	0.6	0
		0.4	0.8	TRUE	FALSE	FALSE	0		0.4	0.8	0
		0.2	0.8	FALSE	FALSE	TRUE	1		0.2	0.8	1
		0.4	1	TRUE	FALSE	FALSE	0		0.4	1	0
		0.2	0.8	FALSE	FALSE	TRUE	1		0.2	0.8	1
		0.4	0.6	TRUE	TRUE	FALSE	0		0.4	0.6	0
		0.4	0.2	TRUE	FALSE	FALSE	0		0.4	0.2	0
		0.6	0.6	TRUE	TRUE	FALSE	0		0.6	0.6	0
		0.4	0.8	TRUE	FALSE	FALSE	0		0.4	0.8	0
		0.8	0.6	FALSE	TRUE	FALSE	0		0.8	0.6	0
		0.4	0.4	TRUE	TRUE	FALSE	0		0.4	0.4	0
		0.6	0.6	TRUE	TRUE	FALSE	0		0.6	0.6	0
		0.6	0.8	TRUE	FALSE	FALSE	0		0.6	0.8	0
		0.4	0.6	TRUE	TRUE	FALSE	0		0.4	0.6	0
		0.4	0.4	TRUE	TRUE	FALSE	0		0.4	0.4	0
		0.6	0.8	TRUE	FALSE	FALSE	0		0.6	0.8	0
		0.6	0.2	TRUE	FALSE	FALSE	0		0.6	0.2	0
		0.4	0.8	TRUE	FALSE	FALSE	0		0.4	0.8	0
		0.2	0.8	FALSE	FALSE	TRUE	1		0.2	0.8	1
		0.6	0.2	TRUE	FALSE	FALSE	0		0.6	0.2	0
		1	0.4	FALSE	TRUE	FALSE	0		1	0.4	0
		0.6	1	TRUE	FALSE	FALSE	0		0.6	1	0
		0.8	0.6	FALSE	TRUE	FALSE	0		0.8	0.6	0
		0.4	0.8	TRUE	FALSE	FALSE	0		0.4	0.8	0
		0.6	0.4	TRUE	TRUE	FALSE	0		0.6	0.4	0
		0	0.4	FALSE	TRUE	FALSE	0		0	0.4	0
		0.6	0.8	TRUE	FALSE	FALSE	0		0.6	0.8	0
		0.2	0.4	FALSE	TRUE	FALSE	0		0.2	0.4	0
		0.8	0.2	FALSE	FALSE	TRUE	1		0.8	0.2	1
		0.8	0.4	FALSE	TRUE	FALSE	0		0.8	0.4	0
		1	0	FALSE	FALSE	TRUE	1		1	0	1
		0.2	0.8	FALSE	FALSE	TRUE	1		0.2	0.8	1
		0.4	0.2	TRUE	FALSE	FALSE	0		0.4	0.2	0
		0.6	0	TRUE	FALSE	FALSE	0		0.6	0	0
		0.4	0.6	TRUE	TRUE	FALSE	0		0.4	0.6	0
		0.4	0.6	TRUE	TRUE	FALSE	0		0.4	0.6	0
		0.6	0	TRUE	FALSE	FALSE	0		0.6	0	0
		1	0.8	FALSE	FALSE	TRUE	1		1	0.8	1
		0.2	0.6	FALSE	TRUE	FALSE	0		0.2	0.6	0
		0.2	0.4	FALSE	TRUE	FALSE	0		0.2	0.4	0
		0.6	0.4	TRUE	TRUE	FALSE	0		0.6	0.4	0
		0.2	0.4	FALSE	TRUE	FALSE	0		0.2	0.4	0
		0.6	0.4	TRUE	TRUE	FALSE	0		0.6	0.4	0
		0	0.6	FALSE	TRUE	FALSE	0		0	0.6	0
		0.6	0	TRUE	FALSE	FALSE	0		0.6	0	0
		0.6	0.6	TRUE	TRUE	FALSE	0		0.6	0.6	0
		0.6	0.6	TRUE	TRUE	FALSE	0		0.6	0.6	0
		0.4	0.6	TRUE	TRUE	FALSE	0		0.4	0.6	0
		0.8	0.8	FALSE	FALSE	TRUE	1		0.8	0.8	1
		0.2	0.4	FALSE	TRUE	FALSE	0		0.2	0.4	0
		0.4	0.4	TRUE	TRUE	FALSE	0		0.4	0.4	0
		0.8	0.6	FALSE	TRUE	FALSE	0		0.8	0.6	0
		0.4	0.8	TRUE	FALSE	FALSE	0		0.4	0.8	0
		0.6	0.4	TRUE	TRUE	FALSE	0		0.6	0.4	0
		0.6	0.6	TRUE	TRUE	FALSE	0		0.6	0.6	0
		0.6	0.6	TRUE	TRUE	FALSE	0		0.6	0.6	0
		0.4	0.6	TRUE	TRUE	FALSE	0		0.4	0.6	0
		0.8	0.6	FALSE	TRUE	FALSE	0		0.8	0.6	0
		0.8	0.2	FALSE	FALSE	TRUE	1		0.8	0.2	1
		0.8	0.6	FALSE	TRUE	FALSE	0		0.8	0.6	0
		0.4	0.6	TRUE	TRUE	FALSE	0		0.4	0.6	0
		0.6	0.6	TRUE	TRUE	FALSE	0		0.6	0.6	0
		0.8	0.8	FALSE	FALSE	TRUE	1		0.8	0.8	1
		0	0.4	FALSE	TRUE	FALSE	0		0	0.4	0
		0.8	0.4	FALSE	TRUE	FALSE	0		0.8	0.4	0
		0.4	0.4	TRUE	TRUE	FALSE	0		0.4	0.4	0
		0.4	0.2	TRUE	FALSE	FALSE	0		0.4	0.2	0
		0.4	0.8	TRUE	FALSE	FALSE	0		0.4	0.8	0
		0.4	0.4	TRUE	TRUE	FALSE	0		0.4	0.4	0
		0.6	0.6	TRUE	TRUE	FALSE	0		0.6	0.6	0
		0.4	0.4	TRUE	TRUE	FALSE	0		0.4	0.4	0
		0.6	0.8	TRUE	FALSE	FALSE	0		0.6	0.8	0
		0.2	0.6	FALSE	TRUE	FALSE	0		0.2	0.6	0
		0.8	0.4	FALSE	TRUE	FALSE	0		0.8	0.4	0
		0.4	0.4	TRUE	TRUE	FALSE	0		0.4	0.4	0
		0.4	0.8	TRUE	FALSE	FALSE	0		0.4	0.8	0
		0.4	0.4	TRUE	TRUE	FALSE	0		0.4	0.4	0
		0.6	0.4	TRUE	TRUE	FALSE	0		0.6	0.4	0
		0.6	0.6	TRUE	TRUE	FALSE	0		0.6	0.6	0
		0.8	0.4	FALSE	TRUE	FALSE	0		0.8	0.4	0
		0.6	0.4	TRUE	TRUE	FALSE	0		0.6	0.4	0
		0.2	0.4	FALSE	TRUE	FALSE	0		0.2	0.4	0
		0	0.4	FALSE	TRUE	FALSE	0		0	0.4	0
		0.8	0.4	FALSE	TRUE	FALSE	0		0.8	0.4	0
		0.8	0.4	FALSE	TRUE	FALSE	0		0.8	0.4	0
		0.6	0.6	TRUE	TRUE	FALSE	0		0.6	0.6	0
		0.4	0.4	TRUE	TRUE	FALSE	0		0.4	0.4	0
		0.2	0.4	FALSE	TRUE	FALSE	0		0.2	0.4	0
		0.2	0	FALSE	FALSE	TRUE	1		0.2	0	1
		0.6	0.6	TRUE	TRUE	FALSE	0		0.6	0.6	0
		0.4	0.4	TRUE	TRUE	FALSE	0		0.4	0.4	0
		0.4	0.2	TRUE	FALSE	FALSE	0		0.4	0.2	0
		0.2	0.4	FALSE	TRUE	FALSE	0		0.2	0.4	0
		0.6	1	TRUE	FALSE	FALSE	0		0.6	1	0
		0.6	0.6	TRUE	TRUE	FALSE	0		0.6	0.6	0
		0.6	0.4	TRUE	TRUE	FALSE	0		0.6	0.4	0
		0.6	0.2	TRUE	FALSE	FALSE	0		0.6	0.2	0
		0.4	0.4	TRUE	TRUE	FALSE	0		0.4	0.4	0
		0.4	0.2	TRUE	FALSE	FALSE	0		0.4	0.2	0
		0.4	0.4	TRUE	TRUE	FALSE	0		0.4	0.4	0
		0.8	0.2	FALSE	FALSE	TRUE	1		0.8	0.2	1
		0.6	0.4	TRUE	TRUE	FALSE	0		0.6	0.4	0
		0.6	0.4	TRUE	TRUE	FALSE	0		0.6	0.4	0
		0.4	0.2	TRUE	FALSE	FALSE	0		0.4	0.2	0
		0.6	0.4	TRUE	TRUE	FALSE	0		0.6	0.4	0
		0.8	0.6	FALSE	TRUE	FALSE	0		0.8	0.6	0
		1	0.4	FALSE	TRUE	FALSE	0		1	0.4	0
		0.4	0.8	TRUE	FALSE	FALSE	0		0.4	0.8	0
		1	0.2	FALSE	FALSE	TRUE	1		1	0.2	1
		0.6	0	TRUE	FALSE	FALSE	0		0.6	0	0
		1	1	FALSE	FALSE	TRUE	1		1	1	1
		0.6	0.4	TRUE	TRUE	FALSE	0		0.6	0.4	0
		0.4	0.6	TRUE	TRUE	FALSE	0		0.4	0.6	0
		0.8	0.4	FALSE	TRUE	FALSE	0		0.8	0.4	0
		0.2	0.2	FALSE	FALSE	TRUE	1		0.2	0.2	1
		0.6	0.4	TRUE	TRUE	FALSE	0		0.6	0.4	0
		0.8	0.8	FALSE	FALSE	TRUE	1		0.8	0.8	1
		0.6	0.4	TRUE	TRUE	FALSE	0		0.6	0.4	0
		0.4	0.2	TRUE	FALSE	FALSE	0		0.4	0.2	0
		0.4	0.4	TRUE	TRUE	FALSE	0		0.4	0.4	0
		0.8	0.2	FALSE	FALSE	TRUE	1		0.8	0.2	1
		0.6	0.4	TRUE	TRUE	FALSE	0		0.6	0.4	0
		0.4	0.6	TRUE	TRUE	FALSE	0		0.4	0.6	0
		0.6	0.2	TRUE	FALSE	FALSE	0		0.6	0.2	0
		0.6	0.4	TRUE	TRUE	FALSE	0		0.6	0.4	0
		0.6	0.6	TRUE	TRUE	FALSE	0		0.6	0.6	0
		0.6	0.4	TRUE	TRUE	FALSE	0		0.6	0.4	0
		0.6	0.6	TRUE	TRUE	FALSE	0		0.6	0.6	0
		0.4	0.6	TRUE	TRUE	FALSE	0		0.4	0.6	0
		0.4	0.6	TRUE	TRUE	FALSE	0		0.4	0.6	0
		0.8	0.8	FALSE	FALSE	TRUE	1		0.8	0.8	1
		0.2	0.6	FALSE	TRUE	FALSE	0		0.2	0.6	0
		0.6	0.4	TRUE	TRUE	FALSE	0		0.6	0.4	0
		0.8	0.2	FALSE	FALSE	TRUE	1		0.8	0.2	1
		0.6	0.6	TRUE	TRUE	FALSE	0		0.6	0.6	0
		0.6	0.8	TRUE	FALSE	FALSE	0		0.6	0.8	0
		0.4	0.4	TRUE	TRUE	FALSE	0		0.4	0.4	0
		0.4	0.6	TRUE	TRUE	FALSE	0		0.4	0.6	0
		0.6	0.6	TRUE	TRUE	FALSE	0		0.6	0.6	0
		0.2	0.6	FALSE	TRUE	FALSE	0		0.2	0.6	0
		0.4	0.8	TRUE	FALSE	FALSE	0		0.4	0.8	0
		0.6	0.6	TRUE	TRUE	FALSE	0		0.6	0.6	0
		0.6	0.2	TRUE	FALSE	FALSE	0		0.6	0.2	0
		0.8	0.4	FALSE	TRUE	FALSE	0		0.8	0.4	0
		0.6	0.4	TRUE	TRUE	FALSE	0		0.6	0.4	0
		0.8	0.2	FALSE	FALSE	TRUE	1		0.8	0.2	1
		0.6	0.2	TRUE	FALSE	FALSE	0		0.6	0.2	0
		0.4	0.6	TRUE	TRUE	FALSE	0		0.4	0.6	0
		0.2	0.8	FALSE	FALSE	TRUE	1		0.2	0.8	1
		0.4	0.4	TRUE	TRUE	FALSE	0		0.4	0.4	0
		0.6	0.6	TRUE	TRUE	FALSE	0		0.6	0.6	0
		0.8	0.8	FALSE	FALSE	TRUE	1		0.8	0.8	1
		0.6	0.6	TRUE	TRUE	FALSE	0		0.6	0.6	0
		0.4	0.8	TRUE	FALSE	FALSE	0		0.4	0.8	0
		0.4	0.6	TRUE	TRUE	FALSE	0		0.4	0.6	0
		0.8	0.6	FALSE	TRUE	FALSE	0		0.8	0.6	0
		0.4	0.2	TRUE	FALSE	FALSE	0		0.4	0.2	0
		0.4	0.4	TRUE	TRUE	FALSE	0		0.4	0.4	0
		0.2	0.8	FALSE	FALSE	TRUE	1		0.2	0.8	1
		0.8	0.4	FALSE	TRUE	FALSE	0		0.8	0.4	0
		0.4	0.6	TRUE	TRUE	FALSE	0		0.4	0.6	0
		0.4	0.8	TRUE	FALSE	FALSE	0		0.4	0.8	0
		0.6	0.4	TRUE	TRUE	FALSE	0		0.6	0.4	0
		0.8	0.4	FALSE	TRUE	FALSE	0		0.8	0.4	0
		0.2	1	FALSE	FALSE	TRUE	1		0.2	1	1
		0.2	0.6	FALSE	TRUE	FALSE	0		0.2	0.6	0
		0.6	0.4	TRUE	TRUE	FALSE	0		0.6	0.4	0
		0.4	1	TRUE	FALSE	FALSE	0		0.4	1	0
		0.6	0.4	TRUE	TRUE	FALSE	0		0.6	0.4	0
		0.6	0.4	TRUE	TRUE	FALSE	0		0.6	0.4	0
		0.6	0.4	TRUE	TRUE	FALSE	0		0.6	0.4	0
		0.6	0.8	TRUE	FALSE	FALSE	0		0.6	0.8	0
		0.4	0.6	TRUE	TRUE	FALSE	0		0.4	0.6	0
		0.6	0.6	TRUE	TRUE	FALSE	0		0.6	0.6	0
		0.8	0.6	FALSE	TRUE	FALSE	0		0.8	0.6	0
		0.8	0.8	FALSE	FALSE	TRUE	1		0.8	0.8	1
		0.2	0.8	FALSE	FALSE	TRUE	1		0.2	0.8	1
		0.4	0.2	TRUE	FALSE	FALSE	0		0.4	0.2	0
		0.6	0.4	TRUE	TRUE	FALSE	0		0.6	0.4	0
		0.6	0.4	TRUE	TRUE	FALSE	0		0.6	0.4	0
		0.6	0.2	TRUE	FALSE	FALSE	0		0.6	0.2	0
		0.8	0	FALSE	FALSE	TRUE	1		0.8	0	1
		0.8	0.4	FALSE	TRUE	FALSE	0		0.8	0.4	0
		1	0.4	FALSE	TRUE	FALSE	0		1	0.4	0
		0.6	0.4	TRUE	TRUE	FALSE	0		0.6	0.4	0
		0.6	0.6	TRUE	TRUE	FALSE	0		0.6	0.6	0
		0.2	0.4	FALSE	TRUE	FALSE	0		0.2	0.4	0
		0.8	0.4	FALSE	TRUE	FALSE	0		0.8	0.4	0
		1	0.4	FALSE	TRUE	FALSE	0		1	0.4	0
		0.6	0.8	TRUE	FALSE	FALSE	0		0.6	0.8	0
		0.6	0.2	TRUE	FALSE	FALSE	0		0.6	0.2	0
		0.4	0	TRUE	FALSE	FALSE	0		0.4	0	0
		0.8	0.4	FALSE	TRUE	FALSE	0		0.8	0.4	0
		0.6	0.6	TRUE	TRUE	FALSE	0		0.6	0.6	0
		0.4	0.8	TRUE	FALSE	FALSE	0		0.4	0.8	0
		0.4	1	TRUE	FALSE	FALSE	0		0.4	1	0
		0	0.6	FALSE	TRUE	FALSE	0		0	0.6	0
		0.6	0.6	TRUE	TRUE	FALSE	0		0.6	0.6	0
		0.2	0.8	FALSE	FALSE	TRUE	1		0.2	0.8	1
		0.4	0.4	TRUE	TRUE	FALSE	0		0.4	0.4	0
		0.4	0.4	TRUE	TRUE	FALSE	0		0.4	0.4	0
		0.6	0.4	TRUE	TRUE	FALSE	0		0.6	0.4	0
		0.8	0.4	FALSE	TRUE	FALSE	0		0.8	0.4	0
		0.6	1	TRUE	FALSE	FALSE	0		0.6	1	0
		0.4	0.6	TRUE	TRUE	FALSE	0		0.4	0.6	0
		0.8	0.8	FALSE	FALSE	TRUE	1		0.8	0.8	1
		0.6	0.4	TRUE	TRUE	FALSE	0		0.6	0.4	0
		0.6	0.8	TRUE	FALSE	FALSE	0		0.6	0.8	0
		0.6	0.4	TRUE	TRUE	FALSE	0		0.6	0.4	0
		0.2	0.6	FALSE	TRUE	FALSE	0		0.2	0.6	0
		0.4	0.4	TRUE	TRUE	FALSE	0		0.4	0.4	0
		0.6	0.6	TRUE	TRUE	FALSE	0		0.6	0.6	0
		0.2	0.4	FALSE	TRUE	FALSE	0		0.2	0.4	0
		0.6	0.6	TRUE	TRUE	FALSE	0		0.6	0.6	0
		0.4	0.8	TRUE	FALSE	FALSE	0		0.4	0.8	0
		0.4	0.8	TRUE	FALSE	FALSE	0		0.4	0.8	0
		0.2	0.4	FALSE	TRUE	FALSE	0		0.2	0.4	0
		0.6	0.4	TRUE	TRUE	FALSE	0		0.6	0.4	0
		1	0.2	FALSE	FALSE	TRUE	1		1	0.2	1
		0.4	0.6	TRUE	TRUE	FALSE	0		0.4	0.6	0
		0.6	0.4	TRUE	TRUE	FALSE	0		0.6	0.4	0
		0.4	0.8	TRUE	FALSE	FALSE	0		0.4	0.8	0
		0.6	0.8	TRUE	FALSE	FALSE	0		0.6	0.8	0
		0.2	0.4	FALSE	TRUE	FALSE	0		0.2	0.4	0
		0.8	0.4	FALSE	TRUE	FALSE	0		0.8	0.4	0
		0.6	0.8	TRUE	FALSE	FALSE	0		0.6	0.8	0
		0.4	0.6	TRUE	TRUE	FALSE	0		0.4	0.6	0
		0.4	1	TRUE	FALSE	FALSE	0		0.4	1	0
		0.8	0.6	FALSE	TRUE	FALSE	0		0.8	0.6	0
		0.4	0.4	TRUE	TRUE	FALSE	0		0.4	0.4	0
		0.4	0.4	TRUE	TRUE	FALSE	0		0.4	0.4	0
		0.6	0.4	TRUE	TRUE	FALSE	0		0.6	0.4	0
		0.4	0.8	TRUE	FALSE	FALSE	0		0.4	0.8	0
		0.4	0.4	TRUE	TRUE	FALSE	0		0.4	0.4	0
		0.4	0.4	TRUE	TRUE	FALSE	0		0.4	0.4	0
		0.4	0.8	TRUE	FALSE	FALSE	0		0.4	0.8	0
		0.6	0.4	TRUE	TRUE	FALSE	0		0.6	0.4	0
		0.4	0.8	TRUE	FALSE	FALSE	0		0.4	0.8	0
		0	0.4	FALSE	TRUE	FALSE	0		0	0.4	0
		0.8	0.2	FALSE	FALSE	TRUE	1		0.8	0.2	1
		0.6	0.6	TRUE	TRUE	FALSE	0		0.6	0.6	0
		0.6	0.4	TRUE	TRUE	FALSE	0		0.6	0.4	0
		0.6	0.4	TRUE	TRUE	FALSE	0		0.6	0.4	0
		0	0.2	FALSE	FALSE	TRUE	1		0	0.2	1
		0.4	0.6	TRUE	TRUE	FALSE	0		0.4	0.6	0
		0.4	0.4	TRUE	TRUE	FALSE	0		0.4	0.4	0
		0.4	0.6	TRUE	TRUE	FALSE	0		0.4	0.6	0
		0.6	0.4	TRUE	TRUE	FALSE	0		0.6	0.4	0
		0.6	0.8	TRUE	FALSE	FALSE	0		0.6	0.8	0
		0.6	0.6	TRUE	TRUE	FALSE	0		0.6	0.6	0
		0.2	0.6	FALSE	TRUE	FALSE	0		0.2	0.6	0
		0.6	0.2	TRUE	FALSE	FALSE	0		0.6	0.2	0
		0.8	0.2	FALSE	FALSE	TRUE	1		0.8	0.2	1
		0.6	0.2	TRUE	FALSE	FALSE	0		0.6	0.2	0
		0.6	0.4	TRUE	TRUE	FALSE	0		0.6	0.4	0
		1	0.6	FALSE	TRUE	FALSE	0		1	0.6	0
		0.6	0.4	TRUE	TRUE	FALSE	0		0.6	0.4	0
		0.6	0.6	TRUE	TRUE	FALSE	0		0.6	0.6	0
		0.6	0.4	TRUE	TRUE	FALSE	0		0.6	0.4	0
		0.4	0.6	TRUE	TRUE	FALSE	0		0.4	0.6	0
		0.6	0	TRUE	FALSE	FALSE	0		0.6	0	0
		0.6	0.2	TRUE	FALSE	FALSE	0		0.6	0.2	0
		0.6	0.6	TRUE	TRUE	FALSE	0		0.6	0.6	0
		0.8	0.6	FALSE	TRUE	FALSE	0		0.8	0.6	0
		0.4	0.4	TRUE	TRUE	FALSE	0		0.4	0.4	0
		0.4	0.6	TRUE	TRUE	FALSE	0		0.4	0.6	0
		0.8	0.6	FALSE	TRUE	FALSE	0		0.8	0.6	0
		0.6	0.4	TRUE	TRUE	FALSE	0		0.6	0.4	0
		0.8	0.6	FALSE	TRUE	FALSE	0		0.8	0.6	0
		0.4	0.6	TRUE	TRUE	FALSE	0		0.4	0.6	0
		0.6	0	TRUE	FALSE	FALSE	0		0.6	0	0
		0.6	1	TRUE	FALSE	FALSE	0		0.6	1	0
		0.6	0.6	TRUE	TRUE	FALSE	0		0.6	0.6	0
		0.6	0.8	TRUE	FALSE	FALSE	0		0.6	0.8	0
		0.2	0.4	FALSE	TRUE	FALSE	0		0.2	0.4	0
		0	0.6	FALSE	TRUE	FALSE	0		0	0.6	0
		0.6	0.6	TRUE	TRUE	FALSE	0		0.6	0.6	0
		0.6	0.6	TRUE	TRUE	FALSE	0		0.6	0.6	0
		0.6	0.6	TRUE	TRUE	FALSE	0		0.6	0.6	0
		0.4	0.2	TRUE	FALSE	FALSE	0		0.4	0.2	0
		0.8	0.6	FALSE	TRUE	FALSE	0		0.8	0.6	0
		0.6	0.8	TRUE	FALSE	FALSE	0		0.6	0.8	0
		0.6	0.4	TRUE	TRUE	FALSE	0		0.6	0.4	0
		0.6	0.8	TRUE	FALSE	FALSE	0		0.6	0.8	0
		0.2	0.4	FALSE	TRUE	FALSE	0		0.2	0.4	0
		0.8	0.6	FALSE	TRUE	FALSE	0		0.8	0.6	0
		0.6	0.6	TRUE	TRUE	FALSE	0		0.6	0.6	0
		0.8	0.8	FALSE	FALSE	TRUE	1		0.8	0.8	1
		0.6	0.4	TRUE	TRUE	FALSE	0		0.6	0.4	0
		0.4	0.6	TRUE	TRUE	FALSE	0		0.4	0.6	0
		0.8	0.4	FALSE	TRUE	FALSE	0		0.8	0.4	0
		0.8	0.4	FALSE	TRUE	FALSE	0		0.8	0.4	0
		0.4	0.2	TRUE	FALSE	FALSE	0		0.4	0.2	0
		0.6	0.2	TRUE	FALSE	FALSE	0		0.6	0.2	0
		1	0.4	FALSE	TRUE	FALSE	0		1	0.4	0
		0.6	0.2	TRUE	FALSE	FALSE	0		0.6	0.2	0
		0.4	0.6	TRUE	TRUE	FALSE	0		0.4	0.6	0
		0.6	0.4	TRUE	TRUE	FALSE	0		0.6	0.4	0
		0.4	0.4	TRUE	TRUE	FALSE	0		0.4	0.4	0
		0	0.6	FALSE	TRUE	FALSE	0		0	0.6	0
		0.4	0.6	TRUE	TRUE	FALSE	0		0.4	0.6	0
		0.4	0.8	TRUE	FALSE	FALSE	0		0.4	0.8	0
		0.8	0.8	FALSE	FALSE	TRUE	1		0.8	0.8	1
		0.4	0.8	TRUE	FALSE	FALSE	0		0.4	0.8	0
		0.2	0.4	FALSE	TRUE	FALSE	0		0.2	0.4	0
		0.6	0.2	TRUE	FALSE	FALSE	0		0.6	0.2	0
		0.2	0.4	FALSE	TRUE	FALSE	0		0.2	0.4	0
		0.6	0.6	TRUE	TRUE	FALSE	0		0.6	0.6	0
		0.6	0.2	TRUE	FALSE	FALSE	0		0.6	0.2	0
		0.8	0.2	FALSE	FALSE	TRUE	1		0.8	0.2	1
		0.6	0.6	TRUE	TRUE	FALSE	0		0.6	0.6	0
		0.4	0.4	TRUE	TRUE	FALSE	0		0.4	0.4	0
		0.6	0.4	TRUE	TRUE	FALSE	0		0.6	0.4	0
		0.6	0.2	TRUE	FALSE	FALSE	0		0.6	0.2	0
		0.6	0.4	TRUE	TRUE	FALSE	0		0.6	0.4	0
		0.6	0.4	TRUE	TRUE	FALSE	0		0.6	0.4	0
		0.4	0.2	TRUE	FALSE	FALSE	0		0.4	0.2	0
		0.6	1	TRUE	FALSE	FALSE	0		0.6	1	0
		0.4	0.2	TRUE	FALSE	FALSE	0		0.4	0.2	0
		0.4	0.4	TRUE	TRUE	FALSE	0		0.4	0.4	0
		0.2	0.2	FALSE	FALSE	TRUE	1		0.2	0.2	1
		0.8	0.4	FALSE	TRUE	FALSE	0		0.8	0.4	0
		0.4	0.4	TRUE	TRUE	FALSE	0		0.4	0.4	0
		0.6	0.2	TRUE	FALSE	FALSE	0		0.6	0.2	0
		0.8	0.6	FALSE	TRUE	FALSE	0		0.8	0.6	0
		0.4	0.8	TRUE	FALSE	FALSE	0		0.4	0.8	0
		0.4	0.4	TRUE	TRUE	FALSE	0		0.4	0.4	0
		0.8	0.4	FALSE	TRUE	FALSE	0		0.8	0.4	0
		0.6	0.6	TRUE	TRUE	FALSE	0		0.6	0.6	0
		0.6	0.6	TRUE	TRUE	FALSE	0		0.6	0.6	0
		0.4	0.2	TRUE	FALSE	FALSE	0		0.4	0.2	0
		0.4	0.4	TRUE	TRUE	FALSE	0		0.4	0.4	0
		0.4	0.4	TRUE	TRUE	FALSE	0		0.4	0.4	0
		0.8	1	FALSE	FALSE	TRUE	1		0.8	1	1
		0.4	0.2	TRUE	FALSE	FALSE	0		0.4	0.2	0
		1	0	FALSE	FALSE	TRUE	1		1	0	1
		0.2	0.4	FALSE	TRUE	FALSE	0		0.2	0.4	0
		0.2	0.6	FALSE	TRUE	FALSE	0		0.2	0.6	0
		0.6	0.2	TRUE	FALSE	FALSE	0		0.6	0.2	0
		0.6	0.4	TRUE	TRUE	FALSE	0		0.6	0.4	0
		0.2	0.6	FALSE	TRUE	FALSE	0		0.2	0.6	0
		0.6	0.4	TRUE	TRUE	FALSE	0		0.6	0.4	0
		0.6	0.4	TRUE	TRUE	FALSE	0		0.6	0.4	0
		0.2	0.4	FALSE	TRUE	FALSE	0		0.2	0.4	0
		0.8	1	FALSE	FALSE	TRUE	1		0.8	1	1
		0.6	0.4	TRUE	TRUE	FALSE	0		0.6	0.4	0
		0.2	0.4	FALSE	TRUE	FALSE	0		0.2	0.4	0
		1	0.2	FALSE	FALSE	TRUE	1		1	0.2	1
		0.8	0.8	FALSE	FALSE	TRUE	1		0.8	0.8	1
		0.2	0.8	FALSE	FALSE	TRUE	1		0.2	0.8	1
		0.8	0.2	FALSE	FALSE	TRUE	1		0.8	0.2	1
		0.6	0.2	TRUE	FALSE	FALSE	0		0.6	0.2	0
		0.2	0.6	FALSE	TRUE	FALSE	0		0.2	0.6	0
		0.8	0.6	FALSE	TRUE	FALSE	0		0.8	0.6	0
		0.8	0.2	FALSE	FALSE	TRUE	1		0.8	0.2	1
		0.4	0.6	TRUE	TRUE	FALSE	0		0.4	0.6	0
		0.2	1	FALSE	FALSE	TRUE	1		0.2	1	1
		0.4	0.4	TRUE	TRUE	FALSE	0		0.4	0.4	0
		0.6	0.4	TRUE	TRUE	FALSE	0		0.6	0.4	0
		0.2	0.4	FALSE	TRUE	FALSE	0		0.2	0.4	0
		0.6	0.8	TRUE	FALSE	FALSE	0		0.6	0.8	0
		0.4	0.6	TRUE	TRUE	FALSE	0		0.4	0.6	0
		1	0.8	FALSE	FALSE	TRUE	1		1	0.8	1
		0.4	0.8	TRUE	FALSE	FALSE	0		0.4	0.8	0
		0.6	0.4	TRUE	TRUE	FALSE	0		0.6	0.4	0
		0.6	0.6	TRUE	TRUE	FALSE	0		0.6	0.6	0
		0.4	0.4	TRUE	TRUE	FALSE	0		0.4	0.4	0
		1	0.2	FALSE	FALSE	TRUE	1		1	0.2	1
		0.6	0.8	TRUE	FALSE	FALSE	0		0.6	0.8	0
		0.4	0.2	TRUE	FALSE	FALSE	0		0.4	0.2	0
		0.4	0	TRUE	FALSE	FALSE	0		0.4	0	0
		0.4	0.2	TRUE	FALSE	FALSE	0		0.4	0.2	0
		0.4	0.4	TRUE	TRUE	FALSE	0		0.4	0.4	0
		0.2	0.2	FALSE	FALSE	TRUE	1		0.2	0.2	1
		0.6	0.4	TRUE	TRUE	FALSE	0		0.6	0.4	0
		0.6	0.2	TRUE	FALSE	FALSE	0		0.6	0.2	0
		0.8	0.4	FALSE	TRUE	FALSE	0		0.8	0.4	0
		0.2	0.6	FALSE	TRUE	FALSE	0		0.2	0.6	0
		0	0.2	FALSE	FALSE	TRUE	1		0	0.2	1
		0.8	0.4	FALSE	TRUE	FALSE	0		0.8	0.4	0
		0.4	0.6	TRUE	TRUE	FALSE	0		0.4	0.6	0
		0.8	0.6	FALSE	TRUE	FALSE	0		0.8	0.6	0
		0.4	0.4	TRUE	TRUE	FALSE	0		0.4	0.4	0
		0.6	0.4	TRUE	TRUE	FALSE	0		0.6	0.4	0
		0.2	0.8	FALSE	FALSE	TRUE	1		0.2	0.8	1
		0	0.4	FALSE	TRUE	FALSE	0		0	0.4	0
		0.6	0.4	TRUE	TRUE	FALSE	0		0.6	0.4	0
		0.4	0.6	TRUE	TRUE	FALSE	0		0.4	0.6	0
		0.6	0.6	TRUE	TRUE	FALSE	0		0.6	0.6	0
		0.6	0.4	TRUE	TRUE	FALSE	0		0.6	0.4	0
		0.8	0.2	FALSE	FALSE	TRUE	1		0.8	0.2	1
		0.4	0.8	TRUE	FALSE	FALSE	0		0.4	0.8	0
		0.6	0.8	TRUE	FALSE	FALSE	0		0.6	0.8	0
		0.8	0.6	FALSE	TRUE	FALSE	0		0.8	0.6	0
		0.2	0.4	FALSE	TRUE	FALSE	0		0.2	0.4	0
		0.8	0.6	FALSE	TRUE	FALSE	0		0.8	0.6	0
		0.4	0.4	TRUE	TRUE	FALSE	0		0.4	0.4	0
		0.4	0.2	TRUE	FALSE	FALSE	0		0.4	0.2	0
		0	0.6	FALSE	TRUE	FALSE	0		0	0.6	0
		0.8	0.6	FALSE	TRUE	FALSE	0		0.8	0.6	0
		0.4	0.4	TRUE	TRUE	FALSE	0		0.4	0.4	0
		0.4	0.4	TRUE	TRUE	FALSE	0		0.4	0.4	0
		0.8	0.6	FALSE	TRUE	FALSE	0		0.8	0.6	0
		0.8	0.4	FALSE	TRUE	FALSE	0		0.8	0.4	0
		0.2	0.6	FALSE	TRUE	FALSE	0		0.2	0.6	0
		0.4	0.6	TRUE	TRUE	FALSE	0		0.4	0.6	0
		0.4	0.4	TRUE	TRUE	FALSE	0		0.4	0.4	0
		0.6	0.8	TRUE	FALSE	FALSE	0		0.6	0.8	0
		0.2	0.8	FALSE	FALSE	TRUE	1		0.2	0.8	1
		0.6	1	TRUE	FALSE	FALSE	0		0.6	1	0
		0.4	0.6	TRUE	TRUE	FALSE	0		0.4	0.6	0
		0.4	0.4	TRUE	TRUE	FALSE	0		0.4	0.4	0
		0.6	0.8	TRUE	FALSE	FALSE	0		0.6	0.8	0
		0.4	0.6	TRUE	TRUE	FALSE	0		0.4	0.6	0
		0.6	0.4	TRUE	TRUE	FALSE	0		0.6	0.4	0
		0.4	0.4	TRUE	TRUE	FALSE	0		0.4	0.4	0
		0	0.8	FALSE	FALSE	TRUE	1		0	0.8	1
		0.6	0.4	TRUE	TRUE	FALSE	0		0.6	0.4	0
		0.8	1	FALSE	FALSE	TRUE	1		0.8	1	1
		0.4	0.8	TRUE	FALSE	FALSE	0		0.4	0.8	0
		0.8	0.2	FALSE	FALSE	TRUE	1		0.8	0.2	1
		0.4	0.4	TRUE	TRUE	FALSE	0		0.4	0.4	0
		0.6	0.4	TRUE	TRUE	FALSE	0		0.6	0.4	0
		0.8	0.2	FALSE	FALSE	TRUE	1		0.8	0.2	1
		0.8	0.4	FALSE	TRUE	FALSE	0		0.8	0.4	0
		0.6	0.4	TRUE	TRUE	FALSE	0		0.6	0.4	0
		0.4	0.6	TRUE	TRUE	FALSE	0		0.4	0.6	0
		0.2	1	FALSE	FALSE	TRUE	1		0.2	1	1
		0.8	0.8	FALSE	FALSE	TRUE	1		0.8	0.8	1
		0.2	0.2	FALSE	FALSE	TRUE	1		0.2	0.2	1
		0.6	0.2	TRUE	FALSE	FALSE	0		0.6	0.2	0
		0.8	0.6	FALSE	TRUE	FALSE	0		0.8	0.6	0
		0.6	0.6	TRUE	TRUE	FALSE	0		0.6	0.6	0
		0.8	0	FALSE	FALSE	TRUE	1		0.8	0	1
		0.4	0.6	TRUE	TRUE	FALSE	0		0.4	0.6	0
		0.6	0.6	TRUE	TRUE	FALSE	0		0.6	0.6	0
		0.2	0.6	FALSE	TRUE	FALSE	0		0.2	0.6	0
		0.4	0.4	TRUE	TRUE	FALSE	0		0.4	0.4	0
		0.6	0.4	TRUE	TRUE	FALSE	0		0.6	0.4	0
		0.4	0.4	TRUE	TRUE	FALSE	0		0.4	0.4	0
		0.6	0.4	TRUE	TRUE	FALSE	0		0.6	0.4	0
		0.4	0.2	TRUE	FALSE	FALSE	0		0.4	0.2	0
		0.6	0.6	TRUE	TRUE	FALSE	0		0.6	0.6	0
		0.6	0.2	TRUE	FALSE	FALSE	0		0.6	0.2	0
		0	0.6	FALSE	TRUE	FALSE	0		0	0.6	0
		0.8	0.4	FALSE	TRUE	FALSE	0		0.8	0.4	0
		0.4	0.8	TRUE	FALSE	FALSE	0		0.4	0.8	0
		0.8	0.6	FALSE	TRUE	FALSE	0		0.8	0.6	0
		0.4	0.8	TRUE	FALSE	FALSE	0		0.4	0.8	0
		0.8	0.6	FALSE	TRUE	FALSE	0		0.8	0.6	0
		0.4	0.6	TRUE	TRUE	FALSE	0		0.4	0.6	0
		0.4	0.4	TRUE	TRUE	FALSE	0		0.4	0.4	0
		0.8	0.4	FALSE	TRUE	FALSE	0		0.8	0.4	0
		0.4	0.6	TRUE	TRUE	FALSE	0		0.4	0.6	0
		0.4	0.4	TRUE	TRUE	FALSE	0		0.4	0.4	0
		0.4	0.6	TRUE	TRUE	FALSE	0		0.4	0.6	0
		0.6	0.6	TRUE	TRUE	FALSE	0		0.6	0.6	0
		0.4	0.6	TRUE	TRUE	FALSE	0		0.4	0.6	0
		0.2	0.4	FALSE	TRUE	FALSE	0		0.2	0.4	0
		0.4	0.6	TRUE	TRUE	FALSE	0		0.4	0.6	0
		0.4	1	TRUE	FALSE	FALSE	0		0.4	1	0
		0.8	0.2	FALSE	FALSE	TRUE	1		0.8	0.2	1
		0.2	0.6	FALSE	TRUE	FALSE	0		0.2	0.6	0
		0.4	0.4	TRUE	TRUE	FALSE	0		0.4	0.4	0
		0.8	0.8	FALSE	FALSE	TRUE	1		0.8	0.8	1
		0.2	0.6	FALSE	TRUE	FALSE	0		0.2	0.6	0
		0.6	0.6	TRUE	TRUE	FALSE	0		0.6	0.6	0
		0.8	0.4	FALSE	TRUE	FALSE	0		0.8	0.4	0
		0.4	0.2	TRUE	FALSE	FALSE	0		0.4	0.2	0
		0.4	0.6	TRUE	TRUE	FALSE	0		0.4	0.6	0
		0.4	0.2	TRUE	FALSE	FALSE	0		0.4	0.2	0
		0.4	0.6	TRUE	TRUE	FALSE	0		0.4	0.6	0
		0.2	0.4	FALSE	TRUE	FALSE	0		0.2	0.4	0
		0.8	0.4	FALSE	TRUE	FALSE	0		0.8	0.4	0
		0.4	0.8	TRUE	FALSE	FALSE	0		0.4	0.8	0
		0.6	0.4	TRUE	TRUE	FALSE	0		0.6	0.4	0
		0.6	0.2	TRUE	FALSE	FALSE	0		0.6	0.2	0
		0.8	0.4	FALSE	TRUE	FALSE	0		0.8	0.4	0
		0.4	0.6	TRUE	TRUE	FALSE	0		0.4	0.6	0
		0.4	0.4	TRUE	TRUE	FALSE	0		0.4	0.4	0
		1	0.2	FALSE	FALSE	TRUE	1		1	0.2	1
		0.6	0.6	TRUE	TRUE	FALSE	0		0.6	0.6	0
		0.4	0.2	TRUE	FALSE	FALSE	0		0.4	0.2	0
		0.6	0.6	TRUE	TRUE	FALSE	0		0.6	0.6	0
		0.4	0.4	TRUE	TRUE	FALSE	0		0.4	0.4	0
		0.6	0.4	TRUE	TRUE	FALSE	0		0.6	0.4	0
		0.4	0.4	TRUE	TRUE	FALSE	0		0.4	0.4	0
		0.6	0.6	TRUE	TRUE	FALSE	0		0.6	0.6	0
		0.8	0.2	FALSE	FALSE	TRUE	1		0.8	0.2	1
		0.2	0.2	FALSE	FALSE	TRUE	1		0.2	0.2	1
		0.2	0.8	FALSE	FALSE	TRUE	1		0.2	0.8	1
		0.4	0.6	TRUE	TRUE	FALSE	0		0.4	0.6	0
		0.6	0.4	TRUE	TRUE	FALSE	0		0.6	0.4	0
		0.4	0.4	TRUE	TRUE	FALSE	0		0.4	0.4	0
		0.4	0.4	TRUE	TRUE	FALSE	0		0.4	0.4	0
		1	0.4	FALSE	TRUE	FALSE	0		1	0.4	0
		0.4	0.4	TRUE	TRUE	FALSE	0		0.4	0.4	0
		0.8	0.6	FALSE	TRUE	FALSE	0		0.8	0.6	0
		0.2	0.6	FALSE	TRUE	FALSE	0		0.2	0.6	0
		0.8	0.4	FALSE	TRUE	FALSE	0		0.8	0.4	0
		0.4	0.4	TRUE	TRUE	FALSE	0		0.4	0.4	0
		0.8	0.4	FALSE	TRUE	FALSE	0		0.8	0.4	0
		0.2	0	FALSE	FALSE	TRUE	1		0.2	0	1
		0.8	0.4	FALSE	TRUE	FALSE	0		0.8	0.4	0
		0.4	0.4	TRUE	TRUE	FALSE	0		0.4	0.4	0
		0.6	0.8	TRUE	FALSE	FALSE	0		0.6	0.8	0
		0.6	0.2	TRUE	FALSE	FALSE	0		0.6	0.2	0
		0.6	0.6	TRUE	TRUE	FALSE	0		0.6	0.6	0
		0.4	0.4	TRUE	TRUE	FALSE	0		0.4	0.4	0
		0.8	0.2	FALSE	FALSE	TRUE	1		0.8	0.2	1
		0.2	0.8	FALSE	FALSE	TRUE	1		0.2	0.8	1
		1	0.4	FALSE	TRUE	FALSE	0		1	0.4	0
		0.4	0.4	TRUE	TRUE	FALSE	0		0.4	0.4	0
		0.2	0.8	FALSE	FALSE	TRUE	1		0.2	0.8	1
		0.4	0.2	TRUE	FALSE	FALSE	0		0.4	0.2	0
		0.4	0.2	TRUE	FALSE	FALSE	0		0.4	0.2	0
		0.4	0.4	TRUE	TRUE	FALSE	0		0.4	0.4	0
		0.4	0.4	TRUE	TRUE	FALSE	0		0.4	0.4	0
		0.2	0.4	FALSE	TRUE	FALSE	0		0.2	0.4	0
		0	0.4	FALSE	TRUE	FALSE	0		0	0.4	0
		0.6	0.6	TRUE	TRUE	FALSE	0		0.6	0.6	0
		0.6	0.6	TRUE	TRUE	FALSE	0		0.6	0.6	0
		0.6	0.8	TRUE	FALSE	FALSE	0		0.6	0.8	0
		0.8	0.4	FALSE	TRUE	FALSE	0		0.8	0.4	0
		0.8	0.4	FALSE	TRUE	FALSE	0		0.8	0.4	0
		0	0.4	FALSE	TRUE	FALSE	0		0	0.4	0
		0.6	0.4	TRUE	TRUE	FALSE	0		0.6	0.4	0
		0.4	0.6	TRUE	TRUE	FALSE	0		0.4	0.6	0
		0.8	0.4	FALSE	TRUE	FALSE	0		0.8	0.4	0
		1	0.4	FALSE	TRUE	FALSE	0		1	0.4	0
		0.2	0.4	FALSE	TRUE	FALSE	0		0.2	0.4	0
		0.8	0.8	FALSE	FALSE	TRUE	1		0.8	0.8	1
		0.6	0.8	TRUE	FALSE	FALSE	0		0.6	0.8	0
		0.6	0.2	TRUE	FALSE	FALSE	0		0.6	0.2	0
		0.6	0.8	TRUE	FALSE	FALSE	0		0.6	0.8	0
		0.6	0.6	TRUE	TRUE	FALSE	0		0.6	0.6	0
		0.2	0.2	FALSE	FALSE	TRUE	1		0.2	0.2	1
		0.2	1	FALSE	FALSE	TRUE	1		0.2	1	1
		0.8	0.2	FALSE	FALSE	TRUE	1		0.8	0.2	1
		0.4	0.4	TRUE	TRUE	FALSE	0		0.4	0.4	0
		0.6	1	TRUE	FALSE	FALSE	0		0.6	1	0
		0.4	0.4	TRUE	TRUE	FALSE	0		0.4	0.4	0
		0.4	0.2	TRUE	FALSE	FALSE	0		0.4	0.2	0
		0.6	0.8	TRUE	FALSE	FALSE	0		0.6	0.8	0
		0.4	0.2	TRUE	FALSE	FALSE	0		0.4	0.2	0
		0.6	0.6	TRUE	TRUE	FALSE	0		0.6	0.6	0
		0.4	0.8	TRUE	FALSE	FALSE	0		0.4	0.8	0
		0.6	0.8	TRUE	FALSE	FALSE	0		0.6	0.8	0
		0.4	0.6	TRUE	TRUE	FALSE	0		0.4	0.6	0
		0.4	0.8	TRUE	FALSE	FALSE	0		0.4	0.8	0
		0.2	0.6	FALSE	TRUE	FALSE	0		0.2	0.6	0
		0.2	0.6	FALSE	TRUE	FALSE	0		0.2	0.6	0
		0.8	0.6	FALSE	TRUE	FALSE	0		0.8	0.6	0
		0.8	0.4	FALSE	TRUE	FALSE	0		0.8	0.4	0
		0.6	0.8	TRUE	FALSE	FALSE	0		0.6	0.8	0
		0	0.6	FALSE	TRUE	FALSE	0		0	0.6	0
		0.4	0.6	TRUE	TRUE	FALSE	0		0.4	0.6	0
		0.8	0.4	FALSE	TRUE	FALSE	0		0.8	0.4	0
		0.2	1	FALSE	FALSE	TRUE	1		0.2	1	1
		0.4	0.2	TRUE	FALSE	FALSE	0		0.4	0.2	0
		0.2	0.2	FALSE	FALSE	TRUE	1		0.2	0.2	1
		0	0.8	FALSE	FALSE	TRUE	1		0	0.8	1
		0.2	0.6	FALSE	TRUE	FALSE	0		0.2	0.6	0
		0.2	0.8	FALSE	FALSE	TRUE	1		0.2	0.8	1
		0.6	0.2	TRUE	FALSE	FALSE	0		0.6	0.2	0
		0.8	0	FALSE	FALSE	TRUE	1		0.8	0	1
		0.2	0.4	FALSE	TRUE	FALSE	0		0.2	0.4	0
		0.4	0.6	TRUE	TRUE	FALSE	0		0.4	0.6	0
		0.4	0.2	TRUE	FALSE	FALSE	0		0.4	0.2	0
		0.4	0.4	TRUE	TRUE	FALSE	0		0.4	0.4	0
		0.2	0.8	FALSE	FALSE	TRUE	1		0.2	0.8	1
		0.6	0.6	TRUE	TRUE	FALSE	0		0.6	0.6	0
		0.2	0.4	FALSE	TRUE	FALSE	0		0.2	0.4	0
		0.6	0.8	TRUE	FALSE	FALSE	0		0.6	0.8	0
		1	0.8	FALSE	FALSE	TRUE	1		1	0.8	1
		0	0.4	FALSE	TRUE	FALSE	0		0	0.4	0
		0.6	0.6	TRUE	TRUE	FALSE	0		0.6	0.6	0
		0.6	0.6	TRUE	TRUE	FALSE	0		0.6	0.6	0
		0.4	0.8	TRUE	FALSE	FALSE	0		0.4	0.8	0
		0.6	0.4	TRUE	TRUE	FALSE	0		0.6	0.4	0
		0.2	0.4	FALSE	TRUE	FALSE	0		0.2	0.4	0
		0.6	0.4	TRUE	TRUE	FALSE	0		0.6	0.4	0
		0.8	0.4	FALSE	TRUE	FALSE	0		0.8	0.4	0
		0.4	0.4	TRUE	TRUE	FALSE	0		0.4	0.4	0
		0.6	0	TRUE	FALSE	FALSE	0		0.6	0	0
		0	1	FALSE	FALSE	TRUE	1		0	1	1
		0.4	0.2	TRUE	FALSE	FALSE	0		0.4	0.2	0
		0.6	0.2	TRUE	FALSE	FALSE	0		0.6	0.2	0
		0.4	0.4	TRUE	TRUE	FALSE	0		0.4	0.4	0
		0.8	0.6	FALSE	TRUE	FALSE	0		0.8	0.6	0
		0.4	1	TRUE	FALSE	FALSE	0		0.4	1	0
		0.4	0.8	TRUE	FALSE	FALSE	0		0.4	0.8	0
		0.2	0.4	FALSE	TRUE	FALSE	0		0.2	0.4	0
		0.4	0.6	TRUE	TRUE	FALSE	0		0.4	0.6	0
		0.6	0.4	TRUE	TRUE	FALSE	0		0.6	0.4	0
		0.6	0.4	TRUE	TRUE	FALSE	0		0.6	0.4	0
		0.8	0.2	FALSE	FALSE	TRUE	1		0.8	0.2	1
		0.4	0.6	TRUE	TRUE	FALSE	0		0.4	0.6	0
		0.6	0.2	TRUE	FALSE	FALSE	0		0.6	0.2	0
		0.8	0.6	FALSE	TRUE	FALSE	0		0.8	0.6	0
		0.6	0.8	TRUE	FALSE	FALSE	0		0.6	0.8	0
		0.4	0.4	TRUE	TRUE	FALSE	0		0.4	0.4	0
		0.8	0.4	FALSE	TRUE	FALSE	0		0.8	0.4	0
		0.2	0.4	FALSE	TRUE	FALSE	0		0.2	0.4	0
		0.6	0.4	TRUE	TRUE	FALSE	0		0.6	0.4	0
		0.8	0.6	FALSE	TRUE	FALSE	0		0.8	0.6	0
		0.4	0.8	TRUE	FALSE	FALSE	0		0.4	0.8	0
		0	0.6	FALSE	TRUE	FALSE	0		0	0.6	0
		0.6	0	TRUE	FALSE	FALSE	0		0.6	0	0
		0.6	0.4	TRUE	TRUE	FALSE	0		0.6	0.4	0
		0.8	0.6	FALSE	TRUE	FALSE	0		0.8	0.6	0
		0.8	0.6	FALSE	TRUE	FALSE	0		0.8	0.6	0
		0.4	0.4	TRUE	TRUE	FALSE	0		0.4	0.4	0
		0.8	0.4	FALSE	TRUE	FALSE	0		0.8	0.4	0
		0.4	0.6	TRUE	TRUE	FALSE	0		0.4	0.6	0
		0.6	0.6	TRUE	TRUE	FALSE	0		0.6	0.6	0
		0.2	0	FALSE	FALSE	TRUE	1		0.2	0	1
		0.8	0.6	FALSE	TRUE	FALSE	0		0.8	0.6	0
		0.2	0.2	FALSE	FALSE	TRUE	1		0.2	0.2	1
		0.8	0.8	FALSE	FALSE	TRUE	1		0.8	0.8	1
		0.4	0.8	TRUE	FALSE	FALSE	0		0.4	0.8	0
		0.4	0.8	TRUE	FALSE	FALSE	0		0.4	0.8	0
		0.4	0.4	TRUE	TRUE	FALSE	0		0.4	0.4	0
		0.4	0.4	TRUE	TRUE	FALSE	0		0.4	0.4	0
		0.8	0.6	FALSE	TRUE	FALSE	0		0.8	0.6	0
		0.6	0.2	TRUE	FALSE	FALSE	0		0.6	0.2	0
		0.4	0.4	TRUE	TRUE	FALSE	0		0.4	0.4	0
		1	1	FALSE	FALSE	TRUE	1		1	1	1
		0.4	0.6	TRUE	TRUE	FALSE	0		0.4	0.6	0
		0.2	0.4	FALSE	TRUE	FALSE	0		0.2	0.4	0
		0.4	0.4	TRUE	TRUE	FALSE	0		0.4	0.4	0
		0.2	0.4	FALSE	TRUE	FALSE	0		0.2	0.4	0
		0	0.6	FALSE	TRUE	FALSE	0		0	0.6	0
		0.4	0.4	TRUE	TRUE	FALSE	0		0.4	0.4	0
		0.4	0.8	TRUE	FALSE	FALSE	0		0.4	0.8	0
		0.6	0.8	TRUE	FALSE	FALSE	0		0.6	0.8	0
		0.4	0.8	TRUE	FALSE	FALSE	0		0.4	0.8	0
		0.6	0.8	TRUE	FALSE	FALSE	0		0.6	0.8	0
		0	0.6	FALSE	TRUE	FALSE	0		0	0.6	0
		0.6	0	TRUE	FALSE	FALSE	0		0.6	0	0
		0.6	0.6	TRUE	TRUE	FALSE	0		0.6	0.6	0
		0.4	0.8	TRUE	FALSE	FALSE	0		0.4	0.8	0
		0.6	0.6	TRUE	TRUE	FALSE	0		0.6	0.6	0
		0.6	0.8	TRUE	FALSE	FALSE	0		0.6	0.8	0
		0.4	0.8	TRUE	FALSE	FALSE	0		0.4	0.8	0
		0.8	0.6	FALSE	TRUE	FALSE	0		0.8	0.6	0
		0.6	0.4	TRUE	TRUE	FALSE	0		0.6	0.4	0
		0.6	0.4	TRUE	TRUE	FALSE	0		0.6	0.4	0
		0.6	0.6	TRUE	TRUE	FALSE	0		0.6	0.6	0
		0.2	0.4	FALSE	TRUE	FALSE	0		0.2	0.4	0
		0.2	0.4	FALSE	TRUE	FALSE	0		0.2	0.4	0
		0.6	0.6	TRUE	TRUE	FALSE	0		0.6	0.6	0
		0.6	0.4	TRUE	TRUE	FALSE	0		0.6	0.4	0
		0.2	0.8	FALSE	FALSE	TRUE	1		0.2	0.8	1
		0.6	0.2	TRUE	FALSE	FALSE	0		0.6	0.2	0
		0.8	0.4	FALSE	TRUE	FALSE	0		0.8	0.4	0
		0.6	0.4	TRUE	TRUE	FALSE	0		0.6	0.4	0
		0.6	0.8	TRUE	FALSE	FALSE	0		0.6	0.8	0
		0.6	0.2	TRUE	FALSE	FALSE	0		0.6	0.2	0
		0.2	0.8	FALSE	FALSE	TRUE	1		0.2	0.8	1
		0.2	1	FALSE	FALSE	TRUE	1		0.2	1	1
		0.6	0.4	TRUE	TRUE	FALSE	0		0.6	0.4	0
		1	0.2	FALSE	FALSE	TRUE	1		1	0.2	1
		0.4	0.6	TRUE	TRUE	FALSE	0		0.4	0.6	0
		0.4	0.2	TRUE	FALSE	FALSE	0		0.4	0.2	0
		0.6	0.4	TRUE	TRUE	FALSE	0		0.6	0.4	0
		0.4	0.4	TRUE	TRUE	FALSE	0		0.4	0.4	0
		0.8	0.4	FALSE	TRUE	FALSE	0		0.8	0.4	0
		0.6	0.6	TRUE	TRUE	FALSE	0		0.6	0.6	0
		0.6	0.6	TRUE	TRUE	FALSE	0		0.6	0.6	0
		0.8	0.4	FALSE	TRUE	FALSE	0		0.8	0.4	0
		0.8	0.6	FALSE	TRUE	FALSE	0		0.8	0.6	0
		0.4	0	TRUE	FALSE	FALSE	0		0.4	0	0
		0.8	0.6	FALSE	TRUE	FALSE	0		0.8	0.6	0
		0.6	0.4	TRUE	TRUE	FALSE	0		0.6	0.4	0
		0.4	0.6	TRUE	TRUE	FALSE	0		0.4	0.6	0
		0.4	0.6	TRUE	TRUE	FALSE	0		0.4	0.6	0
		0.6	0.6	TRUE	TRUE	FALSE	0		0.6	0.6	0
		0	0.8	FALSE	FALSE	TRUE	1		0	0.8	1
		0.6	0.6	TRUE	TRUE	FALSE	0		0.6	0.6	0
		0.4	0.6	TRUE	TRUE	FALSE	0		0.4	0.6	0
		0.2	0.4	FALSE	TRUE	FALSE	0		0.2	0.4	0
		0.4	0.6	TRUE	TRUE	FALSE	0		0.4	0.6	0
		0.6	0.2	TRUE	FALSE	FALSE	0		0.6	0.2	0
		0.4	0.6	TRUE	TRUE	FALSE	0		0.4	0.6	0
		0.6	0.8	TRUE	FALSE	FALSE	0		0.6	0.8	0
		0.8	0.4	FALSE	TRUE	FALSE	0		0.8	0.4	0
		0.6	0.4	TRUE	TRUE	FALSE	0		0.6	0.4	0
		0.8	0.2	FALSE	FALSE	TRUE	1		0.8	0.2	1
		0.6	0.4	TRUE	TRUE	FALSE	0		0.6	0.4	0
		0.6	0.4	TRUE	TRUE	FALSE	0		0.6	0.4	0
		0.4	0.8	TRUE	FALSE	FALSE	0		0.4	0.8	0
		0	0.4	FALSE	TRUE	FALSE	0		0	0.4	0
		0.8	0.4	FALSE	TRUE	FALSE	0		0.8	0.4	0
		0.4	0.4	TRUE	TRUE	FALSE	0		0.4	0.4	0
		0.6	0.6	TRUE	TRUE	FALSE	0		0.6	0.6	0
		0.4	1	TRUE	FALSE	FALSE	0		0.4	1	0
		0.4	0.2	TRUE	FALSE	FALSE	0		0.4	0.2	0
		0	1	FALSE	FALSE	TRUE	1		0	1	1
		0.4	0.4	TRUE	TRUE	FALSE	0		0.4	0.4	0
		0.8	0.2	FALSE	FALSE	TRUE	1		0.8	0.2	1
		0.4	0.4	TRUE	TRUE	FALSE	0		0.4	0.4	0
		0.6	0.6	TRUE	TRUE	FALSE	0		0.6	0.6	0
		0.8	1	FALSE	FALSE	TRUE	1		0.8	1	1
		0.2	0.2	FALSE	FALSE	TRUE	1		0.2	0.2	1
		0.4	0.6	TRUE	TRUE	FALSE	0		0.4	0.6	0
		0.4	0.6	TRUE	TRUE	FALSE	0		0.4	0.6	0
		0.6	0.4	TRUE	TRUE	FALSE	0		0.6	0.4	0
		0.6	0.8	TRUE	FALSE	FALSE	0		0.6	0.8	0
		0.8	0.4	FALSE	TRUE	FALSE	0		0.8	0.4	0
		0	0.4	FALSE	TRUE	FALSE	0		0	0.4	0
		0.2	0.4	FALSE	TRUE	FALSE	0		0.2	0.4	0
		0.6	0.4	TRUE	TRUE	FALSE	0		0.6	0.4	0
		0.2	0.8	FALSE	FALSE	TRUE	1		0.2	0.8	1
		0.6	0.2	TRUE	FALSE	FALSE	0		0.6	0.2	0
		0.6	0.4	TRUE	TRUE	FALSE	0		0.6	0.4	0
		0.6	0.8	TRUE	FALSE	FALSE	0		0.6	0.8	0
		0.4	0.2	TRUE	FALSE	FALSE	0		0.4	0.2	0
		0.8	0.4	FALSE	TRUE	FALSE	0		0.8	0.4	0
		0.6	0.2	TRUE	FALSE	FALSE	0		0.6	0.2	0
		0.4	0.4	TRUE	TRUE	FALSE	0		0.4	0.4	0
		0.8	0.4	FALSE	TRUE	FALSE	0		0.8	0.4	0
		0.2	0.4	FALSE	TRUE	FALSE	0		0.2	0.4	0
		0.4	0.6	TRUE	TRUE	FALSE	0		0.4	0.6	0
		0.6	0.8	TRUE	FALSE	FALSE	0		0.6	0.8	0
		0.6	0.4	TRUE	TRUE	FALSE	0		0.6	0.4	0
		0.4	0.4	TRUE	TRUE	FALSE	0		0.4	0.4	0
		0.4	0.4	TRUE	TRUE	FALSE	0		0.4	0.4	0
		0.6	0.4	TRUE	TRUE	FALSE	0		0.6	0.4	0
		0.4	0.8	TRUE	FALSE	FALSE	0		0.4	0.8	0
		0.4	0.4	TRUE	TRUE	FALSE	0		0.4	0.4	0
		0.6	0.2	TRUE	FALSE	FALSE	0		0.6	0.2	0
		0.4	0.4	TRUE	TRUE	FALSE	0		0.4	0.4	0
		0.8	0.6	FALSE	TRUE	FALSE	0		0.8	0.6	0
		0.4	0.8	TRUE	FALSE	FALSE	0		0.4	0.8	0
		0.6	0.2	TRUE	FALSE	FALSE	0		0.6	0.2	0
		0.4	0.6	TRUE	TRUE	FALSE	0		0.4	0.6	0
		0.6	0.2	TRUE	FALSE	FALSE	0		0.6	0.2	0
		0.6	0.8	TRUE	FALSE	FALSE	0		0.6	0.8	0
		0.2	0.4	FALSE	TRUE	FALSE	0		0.2	0.4	0
		0.8	0.2	FALSE	FALSE	TRUE	1		0.8	0.2	1
		0.6	0	TRUE	FALSE	FALSE	0		0.6	0	0
		0.4	0.4	TRUE	TRUE	FALSE	0		0.4	0.4	0
		0.8	0.4	FALSE	TRUE	FALSE	0		0.8	0.4	0
		0.2	0.4	FALSE	TRUE	FALSE	0		0.2	0.4	0
		0.2	0.8	FALSE	FALSE	TRUE	1		0.2	0.8	1
		0.8	0.2	FALSE	FALSE	TRUE	1		0.8	0.2	1
		0.6	0.8	TRUE	FALSE	FALSE	0		0.6	0.8	0
		0.2	0.2	FALSE	FALSE	TRUE	1		0.2	0.2	1
		0.4	0.4	TRUE	TRUE	FALSE	0		0.4	0.4	0
		0.2	0.6	FALSE	TRUE	FALSE	0		0.2	0.6	0
		0.6	0.4	TRUE	TRUE	FALSE	0		0.6	0.4	0
		0.6	0.2	TRUE	FALSE	FALSE	0		0.6	0.2	0
		0.6	0.4	TRUE	TRUE	FALSE	0		0.6	0.4	0
		0.6	0.4	TRUE	TRUE	FALSE	0		0.6	0.4	0
		1	0.6	FALSE	TRUE	FALSE	0		1	0.6	0
		0.8	0.6	FALSE	TRUE	FALSE	0		0.8	0.6	0
		0.8	0.2	FALSE	FALSE	TRUE	1		0.8	0.2	1
		0.6	0.6	TRUE	TRUE	FALSE	0		0.6	0.6	0
		0.2	0.4	FALSE	TRUE	FALSE	0		0.2	0.4	0
		0.6	0.4	TRUE	TRUE	FALSE	0		0.6	0.4	0
		0.4	0.2	TRUE	FALSE	FALSE	0		0.4	0.2	0
		0.6	0.4	TRUE	TRUE	FALSE	0		0.6	0.4	0
		0.8	0.4	FALSE	TRUE	FALSE	0		0.8	0.4	0
		0.4	0.6	TRUE	TRUE	FALSE	0		0.4	0.6	0
		0.6	0.6	TRUE	TRUE	FALSE	0		0.6	0.6	0
		0.2	0.6	FALSE	TRUE	FALSE	0		0.2	0.6	0
		0.2	0.4	FALSE	TRUE	FALSE	0		0.2	0.4	0
		0.6	0.8	TRUE	FALSE	FALSE	0		0.6	0.8	0
		1	0.4	FALSE	TRUE	FALSE	0		1	0.4	0
		0	0.4	FALSE	TRUE	FALSE	0		0	0.4	0
		0.4	0.8	TRUE	FALSE	FALSE	0		0.4	0.8	0
		0.2	0.6	FALSE	TRUE	FALSE	0		0.2	0.6	0
		0.4	0.2	TRUE	FALSE	FALSE	0		0.4	0.2	0
		0.4	0.4	TRUE	TRUE	FALSE	0		0.4	0.4	0
		0.6	0.6	TRUE	TRUE	FALSE	0		0.6	0.6	0
		0.4	0.4	TRUE	TRUE	FALSE	0		0.4	0.4	0
		0.6	0.4	TRUE	TRUE	FALSE	0		0.6	0.4	0
		0.6	0.4	TRUE	TRUE	FALSE	0		0.6	0.4	0
		0.6	0.2	TRUE	FALSE	FALSE	0		0.6	0.2	0
		0.2	0.8	FALSE	FALSE	TRUE	1		0.2	0.8	1
		0.6	0.6	TRUE	TRUE	FALSE	0		0.6	0.6	0
		0.6	0.6	TRUE	TRUE	FALSE	0		0.6	0.6	0
		0.4	0.4	TRUE	TRUE	FALSE	0		0.4	0.4	0
		0.4	0.2	TRUE	FALSE	FALSE	0		0.4	0.2	0
		0.4	0.8	TRUE	FALSE	FALSE	0		0.4	0.8	0
		0.2	0.8	FALSE	FALSE	TRUE	1		0.2	0.8	1
		0.6	0.8	TRUE	FALSE	FALSE	0		0.6	0.8	0
		0.4	1	TRUE	FALSE	FALSE	0		0.4	1	0
		0.6	0.8	TRUE	FALSE	FALSE	0		0.6	0.8	0
		0.4	0.6	TRUE	TRUE	FALSE	0		0.4	0.6	0
		0.2	0.2	FALSE	FALSE	TRUE	1		0.2	0.2	1
		0.4	0	TRUE	FALSE	FALSE	0		0.4	0	0
		0.2	1	FALSE	FALSE	TRUE	1		0.2	1	1
		0.4	0.2	TRUE	FALSE	FALSE	0		0.4	0.2	0
		0.2	0.8	FALSE	FALSE	TRUE	1		0.2	0.8	1
		0.6	0.8	TRUE	FALSE	FALSE	0		0.6	0.8	0
		0	0.6	FALSE	TRUE	FALSE	0		0	0.6	0
		0.4	0.4	TRUE	TRUE	FALSE	0		0.4	0.4	0
		0	0.8	FALSE	FALSE	TRUE	1		0	0.8	1
		0.6	0.2	TRUE	FALSE	FALSE	0		0.6	0.2	0
		0.8	0.4	FALSE	TRUE	FALSE	0		0.8	0.4	0
		0.4	0.6	TRUE	TRUE	FALSE	0		0.4	0.6	0
		0.6	0.4	TRUE	TRUE	FALSE	0		0.6	0.4	0
		0.4	0.8	TRUE	FALSE	FALSE	0		0.4	0.8	0
		0.4	0.6	TRUE	TRUE	FALSE	0		0.4	0.6	0
		0.2	0.6	FALSE	TRUE	FALSE	0		0.2	0.6	0
		0.6	0.4	TRUE	TRUE	FALSE	0		0.6	0.4	0
		0.6	0.6	TRUE	TRUE	FALSE	0		0.6	0.6	0
		0.4	0.4	TRUE	TRUE	FALSE	0		0.4	0.4	0
		0.8	0.8	FALSE	FALSE	TRUE	1		0.8	0.8	1
		0.4	0.4	TRUE	TRUE	FALSE	0		0.4	0.4	0
		0.4	0.6	TRUE	TRUE	FALSE	0		0.4	0.6	0
		0.6	0.6	TRUE	TRUE	FALSE	0		0.6	0.6	0
		0.2	0.6	FALSE	TRUE	FALSE	0		0.2	0.6	0
		0.6	0.4	TRUE	TRUE	FALSE	0		0.6	0.4	0
		0.2	0.2	FALSE	FALSE	TRUE	1		0.2	0.2	1
		0.6	1	TRUE	FALSE	FALSE	0		0.6	1	0
		0.8	0.4	FALSE	TRUE	FALSE	0		0.8	0.4	0
		0.4	0.6	TRUE	TRUE	FALSE	0		0.4	0.6	0
		0.8	0	FALSE	FALSE	TRUE	1		0.8	0	1
		0.6	0.4	TRUE	TRUE	FALSE	0		0.6	0.4	0
		0.6	0.8	TRUE	FALSE	FALSE	0		0.6	0.8	0
		0.4	0.8	TRUE	FALSE	FALSE	0		0.4	0.8	0
		0.4	0.6	TRUE	TRUE	FALSE	0		0.4	0.6	0
		0.8	0.8	FALSE	FALSE	TRUE	1		0.8	0.8	1
		0.2	0.6	FALSE	TRUE	FALSE	0		0.2	0.6	0
		0.6	0.8	TRUE	FALSE	FALSE	0		0.6	0.8	0
		0.4	0.6	TRUE	TRUE	FALSE	0		0.4	0.6	0
		0.4	0.6	TRUE	TRUE	FALSE	0		0.4	0.6	0
		0.2	0.4	FALSE	TRUE	FALSE	0		0.2	0.4	0
		0.4	0.4	TRUE	TRUE	FALSE	0		0.4	0.4	0
		0	0.6	FALSE	TRUE	FALSE	0		0	0.6	0
		0.8	0	FALSE	FALSE	TRUE	1		0.8	0	1
		0.4	0.4	TRUE	TRUE	FALSE	0		0.4	0.4	0
		0.6	0.4	TRUE	TRUE	FALSE	0		0.6	0.4	0
		0.4	0.4	TRUE	TRUE	FALSE	0		0.4	0.4	0
		0.4	0.6	TRUE	TRUE	FALSE	0		0.4	0.6	0
		0.4	0.4	TRUE	TRUE	FALSE	0		0.4	0.4	0
		0.4	0.6	TRUE	TRUE	FALSE	0		0.4	0.6	0
		0.2	0.4	FALSE	TRUE	FALSE	0		0.2	0.4	0
		0.2	0.6	FALSE	TRUE	FALSE	0		0.2	0.6	0
		0.4	0.4	TRUE	TRUE	FALSE	0		0.4	0.4	0
		0.6	0.4	TRUE	TRUE	FALSE	0		0.6	0.4	0
		0.4	0.2	TRUE	FALSE	FALSE	0		0.4	0.2	0
		0.2	1	FALSE	FALSE	TRUE	1		0.2	1	1
		0.4	0.6	TRUE	TRUE	FALSE	0		0.4	0.6	0
		1	0.6	FALSE	TRUE	FALSE	0		1	0.6	0
		0.8	0.2	FALSE	FALSE	TRUE	1		0.8	0.2	1
		0.4	0.8	TRUE	FALSE	FALSE	0		0.4	0.8	0
		0.4	0.4	TRUE	TRUE	FALSE	0		0.4	0.4	0
		0.8	0.2	FALSE	FALSE	TRUE	1		0.8	0.2	1

## Sheet: Data Generation .25
oca2	mc1r		0.881818	0.620987	0.0928501	0.779881	0.0446383									oca2	mc1r
Cave	Cave	0.25			1		1			1		1	2		cave	2	4
Cave	Surface	0.5	FALSE	FALSE	FALSE	FALSE	FALSE						0		surface	3	1						-0.0132369
Surface	Surface	0.75	FALSE	TRUE	FALSE	FALSE	FALSE		1				1										1000
Surface	Cave	1	1			1		1			1		2		Prop(Cave)	0.4	0.8	HET	HOM
																0.4	0.4				0.8	0.8
																0.2	0.4				0.6	0.4
																0.2	0.2				0.4	1
																0.2	0.8				0.4	0.4
																0.2	0.6				0.8	0.6
																0.8	0.4				0.4	1
																0.8	1				1	0
																0.6	0.4				0.2	0.4
																0.6	0.2				0.6	0
																0.4	0.4				0.4	0.4
																0.2	0.8				0.8	0.6
																0.4	0.6				0.2	0.6
																0.4	0.6				0.4	0.6
																0.4	0.4				0.4	0.6
																0.4	0.8				0.6	0.8
																0.6	0.6				1	0.6
																0.2	0.2				0.8	0.4
																0.2	0.2				0.4	0
																0.6	0.4				0.4	0.4
																0.8	0.8				0.6	1
																0.4	0.6				1	0.4
																0.6	0.6				0.2	0.4
																0	0.2				0	0.4
																0.6	0.6				0.6	0.6
																0.6	0.4				0.6	0.6
																0.2	0.6				0.4	0.4
																1	0.4				0.2	0.8
																0.6	0.4				0.4	0.6
																0.4	0.4				0.4	0.2
																0.6	1				0.2	0.6
																0.4	0.4				0.8	0.6
																0.4	0.6				0.8	0.6
																1	0.4				0.2	0.4
																0.2	0.2				0.6	0.8
																0.6	0.4				0.4	0.2
																0.2	0.6				0.4	0.8
																0.4	0.8				0.6	0.4
																0.8	0.4				0.8	0.8
																0.4	0.4				0.2	0.6
																0.6	0.6				0.8	0.4
																0.4	0.6				0.4	0.6
																0.2	0.6				0.4	0.6
																0.6	0.4				0.2	0
																0.8	0				0	0.4
																0.6	0.4				0.6	0.2
																0.8	1				0.2	0.4
																0.4	0.6				0.6	0.8
																0.4	0.4				0.4	0.4
																0.6	0.2				0.4	0
															0.0885407	0.4	0.6				0.6	0.4
																					0.6	0.4
																					0.8	0.4
																					1	0.4
																					0.8	0.2
																					0	0.2
																					0.8	0.6
																					0.6	0.8
																					0.4	0.4
																					0.6	0.6
																					0.4	0.6
																					0.4	0
																					0.6	0.4
																					0.4	0.6
																					0.2	0.6
																					0.4	0.4
																					0.2	0.8
																					0.6	0.6
																					0.2	0.4
																					0.8	1
																					0.2	1
																					0.6	0.6
																					0.4	0.2
																					0.4	0.4
																					0.4	0.4
																					0.6	0.6
																					0.2	0.8
																					0.6	0
																					0.8	0.2
																					0.4	0.2
																					0.6	0.6
																					0.6	0.4
																					0.6	0.6
																					0.6	0.6
																					0.4	1
																					0.8	0.8
																					0.2	0.4
																					0.6	0.6
																					0.4	0.2
																					0.6	0.6
																					0.4	0
																					0.2	0.8
																					0.6	0.2
																					0.6	0.2
																					0.6	0.8
																					0.4	0
																					0.2	0.6
																					0.2	0.4
																					0.2	0.6
																					0.4	0.4
																					0.2	0.4
																					0.4	0.8
																					0.2	0.6
																					0.4	0.6
																					0.6	0.8
																					0	0.4
																					0.4	0.8
																					0	0.2
																					0.4	0.6
																					0.8	0.2
																					0.2	0.8
																					0.4	0.8
																					0.6	0.4
																					0.4	0.2
																					0.4	0.8
																					0.4	0
																					0.4	0.4
																					1	0.6
																					0.6	0.2
																					0.6	0.6
																					0.4	0.6
																					0.2	0.2
																					0.6	0.8
																					0.2	0.6
																					0.4	0.2
																					0.4	0.8
																					0.8	1
																					0.2	1
																					0.4	0.4
																					0.4	0.4
																					0.6	0.6
																					0.2	1
																					0	0.6
																					0.8	0.6
																					0.2	0.6
																					0.4	0
																					0.2	0.6
																					0.6	1
																					0.4	0.2
																					0.4	0.6
																					0.2	0.4
																					1	0.6
																					0.6	0.4
																					0.4	0.8
																					0.4	0.4
																					0.6	0.2
																					0	0.6
																					0.4	0.6
																					0.6	0.8
																					0.8	0.6
																					0.2	0.4
																					0.4	0.2
																					0.2	0.4
																					0.2	0.2
																					0	0.6
																					0.4	0.6
																					0.4	0.6
																					0.8	0.6
																					0.4	0
																					0.2	0.8
																					0.6	0.4
																					0.4	0.4
																					0.4	0.6
																					0.8	0.8
																					0.6	0.6
																					0.6	0.6
																					1	1
																					0.8	0.4
																					0.6	0.4
																					0.4	0.6
																					0.8	0.6
																					0.8	0.4
																					0.2	0.6
																					0.4	0.6
																					0.2	0.8
																					0.2	0.4
																					0.4	0.6
																					0.4	0.4
																					0.4	0.8
																					0.2	0.4
																					0.6	0
																					0.6	0.4
																					0.6	0.4
																					0.4	0.4
																					0.4	0.4
																					0.2	0.4
																					0.8	0.2
																					0.4	0.8
																					0.4	0.2
																					0.6	0.6
																					0.4	0
																					0.8	0.2
																					0.6	0.8
																					0.6	0.2
																					0	0.6
																					0.6	0.4
																					0.2	0.6
																					0.2	0
																					0.6	0.8
																					0.6	0.6
																					0.6	0.6
																					0.6	0.6
																					0.6	0.6
																					0.2	0
																					0.6	0.8
																					0.4	0.8
																					0.6	0.4
																					0.8	0.4
																					1	0.6
																					0	0.4
																					0.8	0.8
																					0.8	0.4
																					0.4	0.2
																					0.2	0.8
																					0.8	0.8
																					0.6	0.6
																					0.4	0.6
																					0.8	0.6
																					0.2	0.6
																					0.4	1
																					0.2	0.8
																					0.4	0.8
																					0	0.4
																					0.4	0.4
																					0.6	0.8
																					0.6	0.4
																					0.2	0.8
																					0.6	0.4
																					0.6	0.2
																					0.6	0.6
																					0.4	0.6
																					0.6	0.8
																					0.8	0.2
																					0.6	0.6
																					0.6	0.6
																					1	0.2
																					0.4	0.2
																					0.4	0.4
																					0.2	0.8
																					0.4	0.6
																					0.8	0.4
																					0.4	0.6
																					0.4	0.6
																					0.6	0.4
																					0.6	0.4
																					0.8	1
																					0.2	0.4
																					0.8	0.4
																					0.2	0.2
																					0.6	0.2
																					0.6	0.6
																					0.4	0.4
																					0.6	0.8
																					0.2	0.8
																					0.6	0.6
																					0.4	0.6
																					0.2	0.8
																					0.4	0.6
																					0.6	0.6
																					0.4	0.8
																					0.4	0.4
																					0.6	0.6
																					0.6	0.4
																					0.2	0.8
																					0.8	0.8
																					0.6	0
																					0.4	0.8
																					0.4	0.2
																					0.4	0.6
																					0.6	0.6
																					0.2	0.6
																					0.6	0
																					1	0.2
																					0.6	0.4
																					0.4	0.2
																					0.4	0.4
																					0.6	0.6
																					0.4	0.8
																					0.6	0.4
																					0.8	0.4
																					0.8	0.6
																					0.4	0.6
																					0.6	0.2
																					0.2	0.6
																					0.2	0.4
																					0.6	0.8
																					0.6	0.2
																					0.8	0.2
																					0.6	0.8
																					0.4	0.8
																					0.4	0.4
																					1	0.6
																					0.4	0.4
																					0.2	0.8
																					0.4	0.8
																					0.8	0.8
																					0.8	0.8
																					0.8	0.6
																					0.6	0.4
																					0.6	0.6
																					0.4	0.6
																					0.4	0.4
																					0.6	0.6
																					0.8	0.8
																					0.2	0.4
																					0.6	0.8
																					0.4	0.8
																					0.6	0.4
																					0.6	0.6
																					0.6	0.4
																					0.6	0.2
																					0.4	0.6
																					0.4	0.6
																					0.2	0.4
																					0.8	1
																					0	0.8
																					0.6	0.2
																					0.6	0.4
																					0.6	0.4
																					0.6	0.6
																					0.4	0.8
																					0.4	0.4
																					0.8	0.6
																					0.4	0.2
																					0.4	0.6
																					0	0.2
																					0.2	0.6
																					0.4	0.4
																					0.8	0.6
																					0.6	0.6
																					0.4	0.8
																					0.6	0.8
																					0.4	0
																					0.4	0.4
																					0.8	0.2
																					0.4	0.2
																					0.4	0.8
																					0.6	0.8
																					0.8	0.6
																					0.2	0.6
																					0.6	0.4
																					0.8	0.8
																					0.8	0.4
																					0.4	0.6
																					0.8	0.4
																					0.8	0.6
																					0	0.4
																					0.6	0.6
																					0.2	0.6
																					1	0.8
																					0.6	0.4
																					0.4	0.2
																					0.6	0.6
																					0.2	0.8
																					0.4	0.6
																					0.6	0
																					0.6	0.6
																					0.6	0.6
																					0.8	0.4
																					0.6	0.6
																					0.2	0.2
																					0.6	0.8
																					0.6	0.2
																					0.8	0
																					0.6	0.2
																					0.4	0.8
																					0.4	0.4
																					0.2	0.8
																					0	0.6
																					0.6	0.8
																					0.2	0.4
																					0.6	0.6
																					0.2	0.8
																					0.8	0.4
																					0.8	0.6
																					0.8	0.6
																					0.2	0.2
																					1	0.4
																					1	0.2
																					0.6	0.6
																					0.4	0.4
																					0.6	0.4
																					0.4	0.2
																					0.2	0.4
																					0.2	0.6
																					0.8	0.4
																					0.8	0.6
																					0.6	0.6
																					0.4	0.2
																					1	0.8
																					0.6	0.6
																					0.2	0.2
																					0.8	0.4
																					0.4	0.6
																					0.4	0.6
																					0.8	0.8
																					0.4	0.8
																					0.6	0.2
																					0.8	0.4
																					0.4	0.2
																					0.2	0.6
																					0	1
																					0.6	0.6
																					0.2	0.6
																					0.6	0.6
																					0	0.6
																					0.4	0.6
																					0.8	0.6
																					0.6	0.2
																					0.6	0.2
																					0.8	0.6
																					0.2	1
																					0.6	0.4
																					0.4	0.4
																					0.6	0.4
																					0.6	0.8
																					0.2	0.6
																					0.2	0.6
																					0.4	0.2
																					0.8	0.4
																					0.4	0.4
																					0.8	0.6
																					0.8	0.8
																					0.6	1
																					0.8	1
																					0.6	0
																					0.6	0.4
																					0.6	0.2
																					0.6	0.6
																					0.8	0.6
																					0.4	0.6
																					0.6	0.2
																					0.2	0
																					0.8	0.4
																					0.2	0.2
																					0.4	0.4
																					0.6	0.2
																					0.6	0.4
																					0.4	0.6
																					0.2	0.8
																					0.2	1
																					0.4	0.8
																					0.4	0.6
																					0.2	0.4
																					0.4	0.4
																					0.4	0.4
																					0.2	0
																					0.6	0.8
																					0.2	0.8
																					0.6	0.6
																					1	0.8
																					0.8	0.4
																					0.8	0.8
																					0.6	0.2
																					0.6	0.8
																					0.6	0.8
																					0.8	0.4
																					0.6	0.6
																					0.4	0.6
																					0.8	0.4
																					0.2	0.4
																					0.4	0.6
																					0.4	0.4
																					0.2	0.6
																					0.4	0.6
																					0.6	0.6
																					0.8	0.8
																					0.4	0.2
																					0.6	0.6
																					0.6	0.4
																					0.8	0.6
																					0.4	0.2
																					0.6	0.6
																					0.4	0.4
																					0.8	0.8
																					0.2	0.6
																					0.8	0.6
																					0.4	1
																					0.8	0.6
																					0.4	0.4
																					0.2	0.2
																					0.6	0.6
																					0.6	0.6
																					0.8	0.4
																					0.8	0.6
																					0.8	0.8
																					0.6	0.4
																					0.2	0
																					0.8	0.2
																					0.2	0.6
																					0.6	0.2
																					0.4	0.4
																					0.6	1
																					0.4	0.6
																					0.4	0.6
																					0.6	0.4
																					0.4	0.4
																					0.2	0.6
																					0.4	0.4
																					0	0.6
																					0.8	0.4
																					0.8	0.8
																					0.4	0.8
																					0.4	0.4
																					0.4	0.4
																					0.6	0.4
																					0.6	0.4
																					0	0.2
																					0.4	0.8
																					0.8	0.6
																					0.4	0.4
																					0.2	0.8
																					0.2	0.6
																					0.8	0
																					0.4	0.4
																					0.8	0.6
																					0.8	0.6
																					0.2	0.4
																					0.8	0.4
																					0.6	0.6
																					0.8	0.4
																					0.4	0.4
																					0.8	0.4
																					0.8	0.4
																					0.6	0.6
																					0.6	0.8
																					0.4	0.2
																					0.8	0.2
																					0.6	0.2
																					0.2	0.8
																					1	0.4
																					0.4	0.2
																					0.6	0.2
																					0.4	0.4
																					0.6	0.4
																					0.6	0.6
																					0.4	0.6
																					0.6	0.8
																					0	0.8
																					0.4	0.8
																					0.4	0.4
																					0.6	0.6
																					0.2	0.6
																					0.4	0.8
																					0	0.6
																					0.6	0.6
																					0.4	0.4
																					0.6	0.6
																					0.8	0.6
																					0.8	0.8
																					0.2	0.4
																					0	0.2
																					0.4	0.8
																					0	0.4
																					0.6	0.2
																					0.2	0.6
																					0.6	0.4
																					0.8	0.6
																					0.4	0.2
																					0.6	0.4
																					0.6	0.6
																					0.2	0.2
																					0.2	0.8
																					0.2	0.4
																					0.2	0.2
																					1	0.4
																					0.6	0.6
																					0.6	0.2
																					0.2	0.6
																					0.4	0.6
																					0.8	0.4
																					0.2	0.6
																					0.8	0.4
																					0	0.4
																					0.2	0.4
																					0.6	0.8
																					0.8	0.2
																					0.4	0.4
																					0.6	1
																					0.2	0.4
																					0.4	0.4
																					0.6	0.8
																					0.8	0.6
																					0.6	0.4
																					0.4	0.6
																					0.4	0.8
																					0.6	0.6
																					0.4	0.4
																					0.4	0.2
																					0.4	0.8
																					0.2	0.6
																					0.4	0.4
																					0.4	0.6
																					0.4	0.4
																					0.6	0.4
																					0.4	0.8
																					0.4	0.8
																					1	0.6
																					0.6	0.4
																					0.6	0.6
																					0.4	0.8
																					0.2	0.8
																					0.8	0.8
																					0.4	0.2
																					0.2	0.4
																					0.8	0.4
																					0.6	0.6
																					0.8	0.6
																					0.2	0.6
																					0.6	0.8
																					0.4	0.4
																					0.2	0.6
																					0.2	0.2
																					0.2	0.8
																					1	0.4
																					0.6	0.4
																					0.6	0.6
																					0.8	0.4
																					0.2	0.6
																					0.4	0.4
																					0.6	0.4
																					0.6	0.4
																					1	0.4
																					0.4	0.6
																					1	0.6
																					0.6	0.8
																					0.6	0.4
																					0.6	0.8
																					0.4	0.6
																					0.6	0.4
																					0.4	0.6
																					0.6	0.4
																					0.2	0.4
																					0	0.2
																					0.8	0.6
																					0.2	0.6
																					0.6	0.8
																					0.4	0.6
																					1	0.6
																					0.8	0.4
																					0.6	0.2
																					0.4	0.4
																					0.2	0.4
																					0.8	0.2
																					0.4	0.6
																					0.6	0.6
																					0.2	0.6
																					0.2	0.6
																					0.6	0.2
																					0.6	0.6
																					0.6	0.2
																					0	0.8
																					0.4	0.8
																					0.4	0.6
																					0.4	0.4
																					1	0.4
																					0.6	0.6
																					0.8	0.2
																					0.4	0.6
																					0.2	0.2
																					0.6	0.6
																					0.8	0.4
																					0.2	0.4
																					0.6	0.4
																					0.4	0.4
																					0.2	0.8
																					0.6	0.6
																					1	0.2
																					0.2	0.6
																					0.8	0.4
																					0.8	0.4
																					0.8	0.2
																					0.8	0.2
																					0.2	0.2
																					0.2	0.6
																					0.8	0.8
																					0.6	0.2
																					0.8	0.6
																					0.6	0.6
																					0.8	0.6
																					0.6	0.4
																					0.6	0.4
																					0.6	0.2
																					0	1
																					0.8	0.4
																					0.6	0.6
																					0.6	0.6
																					0.2	0.8
																					0.6	0.6
																					0.6	0.4
																					0.2	1
																					0.8	1
																					0.2	0.8
																					0.4	0.8
																					0.4	0.6
																					0.4	0.2
																					0.6	0.4
																					0.4	0.4
																					0.4	0.4
																					0.4	0.6
																					0.2	0.6
																					0.6	0.8
																					0.8	1
																					0.4	0.4
																					0.4	0.8
																					0.8	0.6
																					0.6	0.4
																					0.2	0.2
																					0.8	0.4
																					0.8	0.6
																					0.6	0.4
																					0.2	0.6
																					0.6	0.4
																					0.4	0.8
																					0.6	0.4
																					0.2	0.8
																					0.2	1
																					0.4	0.4
																					0.8	0.6
																					0.6	1
																					0.4	0.8
																					0.8	0.6
																					0.4	0.6
																					0.2	0.6
																					0.4	0.2
																					0.4	0.6
																					0.2	0.2
																					0.6	0.2
																					0.6	0.2
																					0.8	0.6
																					0.8	0.6
																					0.4	0.8
																					0.2	0.6
																					0.4	0.8
																					0.6	0.6
																					0.4	0.2
																					0.6	0.2
																					0.4	0.6
																					0.6	0.6
																					0.8	0.8
																					1	0.4
																					0.6	0.8
																					0.6	0.8
																					1	0.2
																					0.4	0.8
																					0.6	0.4
																					0.6	0.4
																					0.4	0.2
																					0	1
																					0.2	0.6
																					0.6	0
																					0.8	0.4
																					0.4	1
																					0.2	0.2
																					0.2	0.6
																					0.4	0.6
																					0.6	0.8
																					0.6	0.6
																					0.4	0.6
																					0.6	0.2
																					0.2	0.6
																					0.2	0.2
																					0.4	0.2
																					0.4	0.2
																					0.4	0.2
																					0.2	0.2
																					0.4	0.4
																					1	0.2
																					0.6	0.6
																					0	0.2
																					0.2	0.2
																					0.6	0.6
																					0.6	0.2
																					0.6	0.6
																					1	0.2
																					0.8	0.2
																					0.6	0.4
																					0.6	0.8
																					0.6	0.6
																					0.8	0.2
																					0.6	0.4
																					0.6	0
																					0.4	0.4
																					0.8	0.8
																					0.6	0.4
																					0.6	0.6
																					0.4	0.2
																					0.2	0.4
																					0.8	0.4
																					0.4	0.4
																					0.6	0.4
																					0.6	0.6
																					0.6	0.4
																					0.8	0.8
																					0.6	0.4
																					0.4	0.8
																					1	1
																					0.8	0.8
																					0.2	0.2
																					0.8	0.4
																					0.4	0.6
																					0.2	0.4
																					0.2	0.8
																					0.8	0
																					0.8	0.2
																					0.6	0.4
																					0.4	0.2
																					0.2	0.2
																					0.6	0.2
																					0.2	0.2
																					0.6	1
																					0.4	0.6
																					0.8	0.4
																					0.6	0
																					0.8	0.8
																					0.4	0
																					0.6	0.2
																					0.4	0.6
																					0.6	0.2
																					0	0.6
																					0.4	0.4
																					0.6	0.4
																					0	0.2
																					0.6	0.6
																					0.6	0.4
																					0.4	0.8
																					0.6	0.6
																					0.4	0.6
																					0.4	0.2
																					0.6	0.6
																					0.6	0.6
																					0.4	0.2
																					0.4	0.6
																					0.6	0.2
																					0.4	0.4
																					0.6	0.4
																					0.2	0.6
																					0.8	0.6
																					0.4	0.4
																					0.2	0.6
																					0.6	1
																					0.6	0.8
																					0.6	0.6
																					0.6	0.6
																					0.6	0.2
																					0.4	0.6
																					0.6	0
																					0.6	0.6
																					0.4	0.6
																					0.2	0.8
																					0.6	0.2
																					0.4	0.2
																					0.6	0.6
																					0.6	0.6
																					0.4	0.8
																					0	0.6
																					0	0.2
																					0.4	0.2
																					0.2	0.6
																					0.6	0.4
																					0.8	0.4
																					0.4	0.4
																					0.2	0.2
																					0.4	0.8
																					0.4	0.6
																					0.4	0.8
																					1	0.6
																					0.8	0.2
																					0.6	0.4
																					0.4	0.6
																					0.6	0.4
																					0.4	0.6
																					0.8	0.4
																					0.4	0.2
																					0	0.6
																					0.4	0.4
																					0.6	0.6
																					0.6	0.6
																					0.4	0.4
																					0.4	0.4
																					0.4	0.4
																					0.2	0.8
																					0.2	0.4
																					0.4	0.4
																					0.6	0.6
																					0.8	0.4
																					0.6	0.6
																					0.4	0.4
																					0.4	0.6
																					0.4	0.2
																					0.4	0.8
																					1	0.6
																					0.4	0.8
																					0.2	0.2
																					0.6	0.2
																					0.6	0.4
																					0.8	1
																					0.4	0.4
																					0.6	0.4
																					0.4	0.8
																					0.8	0.2
																					0.8	0.4
																					0.6	0.4
																					0.4	1
																					0.4	0
																					0.4	0.2
																					0.6	0.2
																					0.4	0.6
																					0.4	0.6
																					0.8	0.6
																					0.6	0.8
																					0.2	0.8
																					1	0.2
																					0.6	0.4
																					0.4	1
																					0.4	0.8
																					0.4	0.4
																					0.8	0.4
																					0.6	0.4
																					0.8	0.2
																					0.4	0.6
																					0.6	0.2
																					0.6	0.2
																					0.4	1
																					0.8	0.6
																					0.6	1
																					0.2	0.4
																					0.8	0.6
																					0.4	0.8
																					0.4	0.4
																					0.6	0.4
																					0.4	0.4
																					0.8	0.8
																					0.8	0.4
																					0.4	0.8
																					0.2	0.4
																					0.6	0.8
																					0.4	0.4
																					0.2	0.4
																					0.6	0.4
																					0.4	1
																					0.6	0.8
																					0.6	0.4
																					0.4	0.6
																					0.6	0.2
																					0.8	0.6
																					0.4	0.2
																					1	0.4
																					0.6	0.4
																					0.6	0.4
																					0.6	0.2
																					0.4	0
																					0.4	0.6
																					0.6	0.2
																					0.4	0.4
																					0.6	0.6
																					0.6	0.4
																					0.4	0.2
																					0.6	0.8
																					0.4	0.8
																					0.4	0.8
																					0.2	0.6
																					0.8	0.4
																					0.8	1
																					0.6	0.6
																					0.8	0.4
																					0.4	0.2
																					0.2	0.6
																					0.2	0.8
																					0.8	0.4
																					0.4	0.4
																					0.6	0.8
																					0.4	0.8
																					0.4	0.6
																					0.6	0.6
																					0.6	0.6
																					0.4	0.2
																					0.6	0.4
																					0.4	0.6
																					0.4	0.6
																					0.2	0.8
																					0.8	0.4
																					0.6	0.6
																					0.6	0.2
																					0	0
																					0.4	0.4
																					0.2	0
																					0.8	0.6
																					0.6	0.6
																					0.8	0.8
																					0.6	0.2
																					0.8	0.4
																					0.6	0.4
																					1	0.4
																					0.6	0.4
																					0.6	0.4
																					0.8	0.6
																					0.8	0.4
																					0.8	0
																					0.4	0.4
																					0.6	0.4

## Sheet: Data Analysis .25
										P(oca2 C)	P(mc1r C)			P(oca2 C)	P(mc1r C)	#screened	#HET	#HOM
																144	72	72
			0.8	0.8	FALSE	FALSE	TRUE	1		0.8	0.8	1		0.8	0.8	1
			0.6	0.4	TRUE	TRUE	FALSE	0		0.6	0.4	0		1	0	1	1
			0.4	1	TRUE	FALSE	FALSE	0		0.4	1	0		0.2	0.8	1	1
			0.4	0.4	TRUE	TRUE	FALSE	0		0.4	0.4	0		0.8	0.8	1
			0.8	0.6	FALSE	TRUE	FALSE	0		0.8	0.6	0		0.2	0	1
			0.4	1	TRUE	FALSE	FALSE	0		0.4	1	0		0.8	0.2	1	1
			1	0	FALSE	FALSE	TRUE	1		1	0	1		0	0.2	1
			0.2	0.4	FALSE	TRUE	FALSE	0		0.2	0.4	0		0.2	0.8	1	1
			0.6	0	TRUE	FALSE	FALSE	0		0.6	0	0		0.8	1	1
			0.4	0.4	TRUE	TRUE	FALSE	0		0.4	0.4	0		0.2	1	1	1
			0.8	0.6	FALSE	TRUE	FALSE	0		0.8	0.6	0		0.2	0.8	1	1
			0.2	0.6	FALSE	TRUE	FALSE	0		0.2	0.6	0		0.8	0.2	1	1
			0.4	0.6	TRUE	TRUE	FALSE	0		0.4	0.6	0		0.8	0.8	1
			0.4	0.6	TRUE	TRUE	FALSE	0		0.4	0.6	0		0.2	0.8	1	1
			0.6	0.8	TRUE	FALSE	FALSE	0		0.6	0.8	0		0	0.2	1
			1	0.6	FALSE	TRUE	FALSE	0		1	0.6	0		0.8	0.2	1	1
			0.8	0.4	FALSE	TRUE	FALSE	0		0.8	0.4	0		0.2	0.8	1	1
			0.4	0	TRUE	FALSE	FALSE	0		0.4	0	0		0.2	0.2	1
			0.4	0.4	TRUE	TRUE	FALSE	0		0.4	0.4	0		0.8	1	1
			0.6	1	TRUE	FALSE	FALSE	0		0.6	1	0		0.2	1	1	1
			1	0.4	FALSE	TRUE	FALSE	0		1	0.4	0		0.2	1	1	1
			0.2	0.4	FALSE	TRUE	FALSE	0		0.2	0.4	0		0.2	0.2	1
			0	0.4	FALSE	TRUE	FALSE	0		0	0.4	0		0.2	0.8	1	1
			0.6	0.6	TRUE	TRUE	FALSE	0		0.6	0.6	0		0.8	0.8	1
			0.6	0.6	TRUE	TRUE	FALSE	0		0.6	0.6	0		1	1	1
			0.4	0.4	TRUE	TRUE	FALSE	0		0.4	0.4	0		0.2	0.8	1	1
			0.2	0.8	FALSE	FALSE	TRUE	1		0.2	0.8	1		0.8	0.2	1	1
			0.4	0.6	TRUE	TRUE	FALSE	0		0.4	0.6	0		0.8	0.2	1	1
			0.4	0.2	TRUE	FALSE	FALSE	0		0.4	0.2	0		0.2	0	1
			0.2	0.6	FALSE	TRUE	FALSE	0		0.2	0.6	0		0.2	0	1
			0.8	0.6	FALSE	TRUE	FALSE	0		0.8	0.6	0		0.8	0.8	1
			0.8	0.6	FALSE	TRUE	FALSE	0		0.8	0.6	0		0.2	0.8	1	1
			0.2	0.4	FALSE	TRUE	FALSE	0		0.2	0.4	0		0.8	0.8	1
			0.6	0.8	TRUE	FALSE	FALSE	0		0.6	0.8	0		0.2	0.8	1	1
			0.4	0.2	TRUE	FALSE	FALSE	0		0.4	0.2	0		0.2	0.8	1	1
			0.4	0.8	TRUE	FALSE	FALSE	0		0.4	0.8	0		0.8	0.2	1	1
			0.6	0.4	TRUE	TRUE	FALSE	0		0.6	0.4	0		1	0.2	1	1
			0.8	0.8	FALSE	FALSE	TRUE	1		0.8	0.8	1		0.2	0.8	1	1
			0.2	0.6	FALSE	TRUE	FALSE	0		0.2	0.6	0		0.8	1	1
			0.8	0.4	FALSE	TRUE	FALSE	0		0.8	0.4	0		0.2	0.2	1
			0.4	0.6	TRUE	TRUE	FALSE	0		0.4	0.6	0		0.2	0.8	1	1
			0.4	0.6	TRUE	TRUE	FALSE	0		0.4	0.6	0		0.2	0.8	1	1
			0.2	0	FALSE	FALSE	TRUE	1		0.2	0	1		0.2	0.8	1	1
			0	0.4	FALSE	TRUE	FALSE	0		0	0.4	0		0.8	0.8	1
			0.6	0.2	TRUE	FALSE	FALSE	0		0.6	0.2	0		1	0.2	1	1
			0.2	0.4	FALSE	TRUE	FALSE	0		0.2	0.4	0		0.8	0.2	1	1
			0.6	0.8	TRUE	FALSE	FALSE	0		0.6	0.8	0		0.2	0.8	1	1
			0.4	0.4	TRUE	TRUE	FALSE	0		0.4	0.4	0		0.8	0.8	1
			0.4	0	TRUE	FALSE	FALSE	0		0.4	0	0		0.8	0.8	1
			0.6	0.4	TRUE	TRUE	FALSE	0		0.6	0.4	0		0.8	0.8	1
			0.6	0.4	TRUE	TRUE	FALSE	0		0.6	0.4	0		0.8	1	1
			0.8	0.4	FALSE	TRUE	FALSE	0		0.8	0.4	0		0	0.8	1	1
			1	0.4	FALSE	TRUE	FALSE	0		1	0.4	0		0	0.2	1
			0.8	0.2	FALSE	FALSE	TRUE	1		0.8	0.2	1		0.8	0.2	1	1
			0	0.2	FALSE	FALSE	TRUE	1		0	0.2	1		0.8	0.8	1
			0.8	0.6	FALSE	TRUE	FALSE	0		0.8	0.6	0		1	0.8	1
			0.6	0.8	TRUE	FALSE	FALSE	0		0.6	0.8	0		0.2	0.8	1	1
			0.4	0.4	TRUE	TRUE	FALSE	0		0.4	0.4	0		0.2	0.2	1
			0.6	0.6	TRUE	TRUE	FALSE	0		0.6	0.6	0		0.8	0	1	1
			0.4	0.6	TRUE	TRUE	FALSE	0		0.4	0.6	0		0.2	0.8	1	1
			0.4	0	TRUE	FALSE	FALSE	0		0.4	0	0		0.2	0.8	1	1
			0.6	0.4	TRUE	TRUE	FALSE	0		0.6	0.4	0		0.2	0.2	1
			0.4	0.6	TRUE	TRUE	FALSE	0		0.4	0.6	0		1	0.2	1	1
			0.2	0.6	FALSE	TRUE	FALSE	0		0.2	0.6	0		1	0.8	1
			0.4	0.4	TRUE	TRUE	FALSE	0		0.4	0.4	0		0.2	0.2	1
			0.2	0.8	FALSE	FALSE	TRUE	1		0.2	0.8	1		0.8	0.8	1
			0.6	0.6	TRUE	TRUE	FALSE	0		0.6	0.6	0		0	1	1	1
			0.2	0.4	FALSE	TRUE	FALSE	0		0.2	0.4	0		0.2	1	1	1
			0.8	1	FALSE	FALSE	TRUE	1		0.8	1	1		0.8	0.8	1
			0.2	1	FALSE	FALSE	TRUE	1		0.2	1	1		0.8	1	1
			0.6	0.6	TRUE	TRUE	FALSE	0		0.6	0.6	0		0.2	0	1
			0.4	0.2	TRUE	FALSE	FALSE	0		0.4	0.2	0		0.2	0.2	1
			0.4	0.4	TRUE	TRUE	FALSE	0		0.4	0.4	0		0.2	0.8	1	1
			0.4	0.4	TRUE	TRUE	FALSE	0		0.4	0.4	0		0.2	1	1	1
			0.6	0.6	TRUE	TRUE	FALSE	0		0.6	0.6	0		0.2	0	1
			0.2	0.8	FALSE	FALSE	TRUE	1		0.2	0.8	1		0.2	0.8	1	1
			0.6	0	TRUE	FALSE	FALSE	0		0.6	0	0		1	0.8	1
			0.8	0.2	FALSE	FALSE	TRUE	1		0.8	0.2	1		0.8	0.8	1
			0.4	0.2	TRUE	FALSE	FALSE	0		0.4	0.2	0		0.8	0.8	1
			0.6	0.6	TRUE	TRUE	FALSE	0		0.6	0.6	0		0.8	0.8	1
			0.6	0.4	TRUE	TRUE	FALSE	0		0.6	0.4	0		0.2	0.2	1
			0.6	0.6	TRUE	TRUE	FALSE	0		0.6	0.6	0		0.8	0.8	1
			0.6	0.6	TRUE	TRUE	FALSE	0		0.6	0.6	0		0.2	0	1
			0.4	1	TRUE	FALSE	FALSE	0		0.4	1	0		0.8	0.2	1	1
			0.8	0.8	FALSE	FALSE	TRUE	1		0.8	0.8	1		0.8	0.8	1
			0.2	0.4	FALSE	TRUE	FALSE	0		0.2	0.4	0		0	0.2	1
			0.6	0.6	TRUE	TRUE	FALSE	0		0.6	0.6	0		0.2	0.8	1	1
			0.4	0.2	TRUE	FALSE	FALSE	0		0.4	0.2	0		0.8	0	1	1
			0.6	0.6	TRUE	TRUE	FALSE	0		0.6	0.6	0		0.8	0.2	1	1
			0.4	0	TRUE	FALSE	FALSE	0		0.4	0	0		0.2	0.8	1	1
			0.2	0.8	FALSE	FALSE	TRUE	1		0.2	0.8	1		0	0.8	1	1
			0.6	0.2	TRUE	FALSE	FALSE	0		0.6	0.2	0		0.8	0.8	1
			0.6	0.2	TRUE	FALSE	FALSE	0		0.6	0.2	0		0	0.2	1
			0.6	0.8	TRUE	FALSE	FALSE	0		0.6	0.8	0		0.2	0.2	1
			0.4	0	TRUE	FALSE	FALSE	0		0.4	0	0		0.2	0.8	1	1
			0.2	0.6	FALSE	TRUE	FALSE	0		0.2	0.6	0		0.2	0.2	1
			0.2	0.4	FALSE	TRUE	FALSE	0		0.2	0.4	0		0.8	0.2	1	1
			0.2	0.6	FALSE	TRUE	FALSE	0		0.2	0.6	0		0.2	0.8	1	1
			0.4	0.4	TRUE	TRUE	FALSE	0		0.4	0.4	0		0.8	0.8	1
			0.2	0.4	FALSE	TRUE	FALSE	0		0.2	0.4	0		0.2	0.2	1
			0.4	0.8	TRUE	FALSE	FALSE	0		0.4	0.8	0		0.2	0.8	1	1
			0.2	0.6	FALSE	TRUE	FALSE	0		0.2	0.6	0		0	0.2	1
			0.4	0.6	TRUE	TRUE	FALSE	0		0.4	0.6	0		0.8	0.2	1	1
			0.6	0.8	TRUE	FALSE	FALSE	0		0.6	0.8	0		0	0.8	1	1
			0	0.4	FALSE	TRUE	FALSE	0		0	0.4	0		0.8	0.2	1	1
			0.4	0.8	TRUE	FALSE	FALSE	0		0.4	0.8	0		0.2	0.2	1
			0	0.2	FALSE	FALSE	TRUE	1		0	0.2	1		0.2	0.8	1	1
			0.4	0.6	TRUE	TRUE	FALSE	0		0.4	0.6	0		1	0.2	1	1
			0.8	0.2	FALSE	FALSE	TRUE	1		0.8	0.2	1		0.8	0.2	1	1
			0.2	0.8	FALSE	FALSE	TRUE	1		0.2	0.8	1		0.8	0.2	1	1
			0.4	0.8	TRUE	FALSE	FALSE	0		0.4	0.8	0		0.2	0.2	1
			0.6	0.4	TRUE	TRUE	FALSE	0		0.6	0.4	0		0.8	0.8	1
			0.4	0.2	TRUE	FALSE	FALSE	0		0.4	0.2	0		0	1	1	1
			0.4	0.8	TRUE	FALSE	FALSE	0		0.4	0.8	0		0.2	0.8	1	1
			0.4	0	TRUE	FALSE	FALSE	0		0.4	0	0		0.2	1	1	1
			0.4	0.4	TRUE	TRUE	FALSE	0		0.4	0.4	0		0.8	1	1
			1	0.6	FALSE	TRUE	FALSE	0		1	0.6	0		0.2	0.8	1	1
			0.6	0.2	TRUE	FALSE	FALSE	0		0.6	0.2	0		0.8	1	1
			0.6	0.6	TRUE	TRUE	FALSE	0		0.6	0.6	0		0.2	0.2	1
			0.4	0.6	TRUE	TRUE	FALSE	0		0.4	0.6	0		0.2	0.8	1	1
			0.2	0.2	FALSE	FALSE	TRUE	1		0.2	0.2	1		0.2	1	1	1
			0.6	0.8	TRUE	FALSE	FALSE	0		0.6	0.8	0		0.2	0.2	1
			0.2	0.6	FALSE	TRUE	FALSE	0		0.2	0.6	0		0.8	0.8	1
			0.4	0.2	TRUE	FALSE	FALSE	0		0.4	0.2	0		1	0.2	1	1
			0.4	0.8	TRUE	FALSE	FALSE	0		0.4	0.8	0		0	1	1	1
			0.8	1	FALSE	FALSE	TRUE	1		0.8	1	1		0.2	0.2	1
			0.2	1	FALSE	FALSE	TRUE	1		0.2	1	1		0.2	0.2	1
			0.4	0.4	TRUE	TRUE	FALSE	0		0.4	0.4	0		0.2	0.2	1
			0.4	0.4	TRUE	TRUE	FALSE	0		0.4	0.4	0		1	0.2	1	1
			0.6	0.6	TRUE	TRUE	FALSE	0		0.6	0.6	0		0	0.2	1
			0.2	1	FALSE	FALSE	TRUE	1		0.2	1	1		0.2	0.2	1
			0	0.6	FALSE	TRUE	FALSE	0		0	0.6	0		1	0.2	1	1
			0.8	0.6	FALSE	TRUE	FALSE	0		0.8	0.6	0		0.8	0.2	1	1
			0.2	0.6	FALSE	TRUE	FALSE	0		0.2	0.6	0		0.8	0.2	1	1
			0.4	0	TRUE	FALSE	FALSE	0		0.4	0	0		0.8	0.8	1
			0.2	0.6	FALSE	TRUE	FALSE	0		0.2	0.6	0		0.8	0.8	1
			0.6	1	TRUE	FALSE	FALSE	0		0.6	1	0		1	1	1
			0.4	0.2	TRUE	FALSE	FALSE	0		0.4	0.2	0		0.8	0.8	1
			0.4	0.6	TRUE	TRUE	FALSE	0		0.4	0.6	0		0.2	0.2	1
			0.2	0.4	FALSE	TRUE	FALSE	0		0.2	0.4	0		0.2	0.8	1	1
			1	0.6	FALSE	TRUE	FALSE	0		1	0.6	0		0.8	0	1	1
			0.6	0.4	TRUE	TRUE	FALSE	0		0.6	0.4	0		0.8	0.2	1	1
			0.4	0.8	TRUE	FALSE	FALSE	0		0.4	0.8	0		0.2	0.2	1
			0.4	0.4	TRUE	TRUE	FALSE	0		0.4	0.4	0		0.2	0.2	1
			0.6	0.2	TRUE	FALSE	FALSE	0		0.6	0.2	0		0.8	0.8	1
			0	0.6	FALSE	TRUE	FALSE	0		0	0.6	0		0	0.2	1
			0.4	0.6	TRUE	TRUE	FALSE	0		0.4	0.6	0		0.2	0.8	1	1
			0.6	0.8	TRUE	FALSE	FALSE	0		0.6	0.8	0		0	0.2	1
			0.8	0.6	FALSE	TRUE	FALSE	0		0.8	0.6	0		0.2	0.2	1
			0.2	0.4	FALSE	TRUE	FALSE	0		0.2	0.4	0		0.8	0.2	1	1
			0.4	0.2	TRUE	FALSE	FALSE	0		0.4	0.2	0		0.2	0.8	1	1
			0.2	0.4	FALSE	TRUE	FALSE	0		0.2	0.4	0		0.2	0.2	1
			0.2	0.2	FALSE	FALSE	TRUE	1		0.2	0.2	1		0.8	1	1
			0	0.6	FALSE	TRUE	FALSE	0		0	0.6	0		0.8	0.2	1	1
			0.4	0.6	TRUE	TRUE	FALSE	0		0.4	0.6	0		0.2	0.8	1	1
			0.4	0.6	TRUE	TRUE	FALSE	0		0.4	0.6	0		1	0.2	1	1
			0.8	0.6	FALSE	TRUE	FALSE	0		0.8	0.6	0		0.8	0.2	1	1
			0.4	0	TRUE	FALSE	FALSE	0		0.4	0	0		0.8	0.8	1
			0.2	0.8	FALSE	FALSE	TRUE	1		0.2	0.8	1		0.8	1	1
			0.6	0.4	TRUE	TRUE	FALSE	0		0.6	0.4	0		0.2	0.8	1	1
			0.4	0.4	TRUE	TRUE	FALSE	0		0.4	0.4	0		0.2	0.8	1	1
			0.4	0.6	TRUE	TRUE	FALSE	0		0.4	0.6	0		0	0	1
			0.8	0.8	FALSE	FALSE	TRUE	1		0.8	0.8	1		0.2	0	1
			0.6	0.6	TRUE	TRUE	FALSE	0		0.6	0.6	0		0.8	0.8	1
			0.6	0.6	TRUE	TRUE	FALSE	0		0.6	0.6	0		0.8	0	1	1
			1	1	FALSE	FALSE	TRUE	1		1	1	1
			0.8	0.4	FALSE	TRUE	FALSE	0		0.8	0.4	0
			0.6	0.4	TRUE	TRUE	FALSE	0		0.6	0.4	0
			0.4	0.6	TRUE	TRUE	FALSE	0		0.4	0.6	0
			0.8	0.6	FALSE	TRUE	FALSE	0		0.8	0.6	0
			0.8	0.4	FALSE	TRUE	FALSE	0		0.8	0.4	0
			0.2	0.6	FALSE	TRUE	FALSE	0		0.2	0.6	0
			0.4	0.6	TRUE	TRUE	FALSE	0		0.4	0.6	0
			0.2	0.8	FALSE	FALSE	TRUE	1		0.2	0.8	1
			0.2	0.4	FALSE	TRUE	FALSE	0		0.2	0.4	0
			0.4	0.6	TRUE	TRUE	FALSE	0		0.4	0.6	0
			0.4	0.4	TRUE	TRUE	FALSE	0		0.4	0.4	0
			0.4	0.8	TRUE	FALSE	FALSE	0		0.4	0.8	0
			0.2	0.4	FALSE	TRUE	FALSE	0		0.2	0.4	0
			0.6	0	TRUE	FALSE	FALSE	0		0.6	0	0
			0.6	0.4	TRUE	TRUE	FALSE	0		0.6	0.4	0
			0.6	0.4	TRUE	TRUE	FALSE	0		0.6	0.4	0
			0.4	0.4	TRUE	TRUE	FALSE	0		0.4	0.4	0
			0.4	0.4	TRUE	TRUE	FALSE	0		0.4	0.4	0
			0.2	0.4	FALSE	TRUE	FALSE	0		0.2	0.4	0
			0.8	0.2	FALSE	FALSE	TRUE	1		0.8	0.2	1
			0.4	0.8	TRUE	FALSE	FALSE	0		0.4	0.8	0
			0.4	0.2	TRUE	FALSE	FALSE	0		0.4	0.2	0
			0.6	0.6	TRUE	TRUE	FALSE	0		0.6	0.6	0
			0.4	0	TRUE	FALSE	FALSE	0		0.4	0	0
			0.8	0.2	FALSE	FALSE	TRUE	1		0.8	0.2	1
			0.6	0.8	TRUE	FALSE	FALSE	0		0.6	0.8	0
			0.6	0.2	TRUE	FALSE	FALSE	0		0.6	0.2	0
			0	0.6	FALSE	TRUE	FALSE	0		0	0.6	0
			0.6	0.4	TRUE	TRUE	FALSE	0		0.6	0.4	0
			0.2	0.6	FALSE	TRUE	FALSE	0		0.2	0.6	0
			0.2	0	FALSE	FALSE	TRUE	1		0.2	0	1
			0.6	0.8	TRUE	FALSE	FALSE	0		0.6	0.8	0
			0.6	0.6	TRUE	TRUE	FALSE	0		0.6	0.6	0
			0.6	0.6	TRUE	TRUE	FALSE	0		0.6	0.6	0
			0.6	0.6	TRUE	TRUE	FALSE	0		0.6	0.6	0
			0.6	0.6	TRUE	TRUE	FALSE	0		0.6	0.6	0
			0.2	0	FALSE	FALSE	TRUE	1		0.2	0	1
			0.6	0.8	TRUE	FALSE	FALSE	0		0.6	0.8	0
			0.4	0.8	TRUE	FALSE	FALSE	0		0.4	0.8	0
			0.6	0.4	TRUE	TRUE	FALSE	0		0.6	0.4	0
			0.8	0.4	FALSE	TRUE	FALSE	0		0.8	0.4	0
			1	0.6	FALSE	TRUE	FALSE	0		1	0.6	0
			0	0.4	FALSE	TRUE	FALSE	0		0	0.4	0
			0.8	0.8	FALSE	FALSE	TRUE	1		0.8	0.8	1
			0.8	0.4	FALSE	TRUE	FALSE	0		0.8	0.4	0
			0.4	0.2	TRUE	FALSE	FALSE	0		0.4	0.2	0
			0.2	0.8	FALSE	FALSE	TRUE	1		0.2	0.8	1
			0.8	0.8	FALSE	FALSE	TRUE	1		0.8	0.8	1
			0.6	0.6	TRUE	TRUE	FALSE	0		0.6	0.6	0
			0.4	0.6	TRUE	TRUE	FALSE	0		0.4	0.6	0
			0.8	0.6	FALSE	TRUE	FALSE	0		0.8	0.6	0
			0.2	0.6	FALSE	TRUE	FALSE	0		0.2	0.6	0
			0.4	1	TRUE	FALSE	FALSE	0		0.4	1	0
			0.2	0.8	FALSE	FALSE	TRUE	1		0.2	0.8	1
			0.4	0.8	TRUE	FALSE	FALSE	0		0.4	0.8	0
			0	0.4	FALSE	TRUE	FALSE	0		0	0.4	0
			0.4	0.4	TRUE	TRUE	FALSE	0		0.4	0.4	0
			0.6	0.8	TRUE	FALSE	FALSE	0		0.6	0.8	0
			0.6	0.4	TRUE	TRUE	FALSE	0		0.6	0.4	0
			0.2	0.8	FALSE	FALSE	TRUE	1		0.2	0.8	1
			0.6	0.4	TRUE	TRUE	FALSE	0		0.6	0.4	0
			0.6	0.2	TRUE	FALSE	FALSE	0		0.6	0.2	0
			0.6	0.6	TRUE	TRUE	FALSE	0		0.6	0.6	0
			0.4	0.6	TRUE	TRUE	FALSE	0		0.4	0.6	0
			0.6	0.8	TRUE	FALSE	FALSE	0		0.6	0.8	0
			0.8	0.2	FALSE	FALSE	TRUE	1		0.8	0.2	1
			0.6	0.6	TRUE	TRUE	FALSE	0		0.6	0.6	0
			0.6	0.6	TRUE	TRUE	FALSE	0		0.6	0.6	0
			1	0.2	FALSE	FALSE	TRUE	1		1	0.2	1
			0.4	0.2	TRUE	FALSE	FALSE	0		0.4	0.2	0
			0.4	0.4	TRUE	TRUE	FALSE	0		0.4	0.4	0
			0.2	0.8	FALSE	FALSE	TRUE	1		0.2	0.8	1
			0.4	0.6	TRUE	TRUE	FALSE	0		0.4	0.6	0
			0.8	0.4	FALSE	TRUE	FALSE	0		0.8	0.4	0
			0.4	0.6	TRUE	TRUE	FALSE	0		0.4	0.6	0
			0.4	0.6	TRUE	TRUE	FALSE	0		0.4	0.6	0
			0.6	0.4	TRUE	TRUE	FALSE	0		0.6	0.4	0
			0.6	0.4	TRUE	TRUE	FALSE	0		0.6	0.4	0
			0.8	1	FALSE	FALSE	TRUE	1		0.8	1	1
			0.2	0.4	FALSE	TRUE	FALSE	0		0.2	0.4	0
			0.8	0.4	FALSE	TRUE	FALSE	0		0.8	0.4	0
			0.2	0.2	FALSE	FALSE	TRUE	1		0.2	0.2	1
			0.6	0.2	TRUE	FALSE	FALSE	0		0.6	0.2	0
			0.6	0.6	TRUE	TRUE	FALSE	0		0.6	0.6	0
			0.4	0.4	TRUE	TRUE	FALSE	0		0.4	0.4	0
			0.6	0.8	TRUE	FALSE	FALSE	0		0.6	0.8	0
			0.2	0.8	FALSE	FALSE	TRUE	1		0.2	0.8	1
			0.6	0.6	TRUE	TRUE	FALSE	0		0.6	0.6	0
			0.4	0.6	TRUE	TRUE	FALSE	0		0.4	0.6	0
			0.2	0.8	FALSE	FALSE	TRUE	1		0.2	0.8	1
			0.4	0.6	TRUE	TRUE	FALSE	0		0.4	0.6	0
			0.6	0.6	TRUE	TRUE	FALSE	0		0.6	0.6	0
			0.4	0.8	TRUE	FALSE	FALSE	0		0.4	0.8	0
			0.4	0.4	TRUE	TRUE	FALSE	0		0.4	0.4	0
			0.6	0.6	TRUE	TRUE	FALSE	0		0.6	0.6	0
			0.6	0.4	TRUE	TRUE	FALSE	0		0.6	0.4	0
			0.2	0.8	FALSE	FALSE	TRUE	1		0.2	0.8	1
			0.8	0.8	FALSE	FALSE	TRUE	1		0.8	0.8	1
			0.6	0	TRUE	FALSE	FALSE	0		0.6	0	0
			0.4	0.8	TRUE	FALSE	FALSE	0		0.4	0.8	0
			0.4	0.2	TRUE	FALSE	FALSE	0		0.4	0.2	0
			0.4	0.6	TRUE	TRUE	FALSE	0		0.4	0.6	0
			0.6	0.6	TRUE	TRUE	FALSE	0		0.6	0.6	0
			0.2	0.6	FALSE	TRUE	FALSE	0		0.2	0.6	0
			0.6	0	TRUE	FALSE	FALSE	0		0.6	0	0
			1	0.2	FALSE	FALSE	TRUE	1		1	0.2	1
			0.6	0.4	TRUE	TRUE	FALSE	0		0.6	0.4	0
			0.4	0.2	TRUE	FALSE	FALSE	0		0.4	0.2	0
			0.4	0.4	TRUE	TRUE	FALSE	0		0.4	0.4	0
			0.6	0.6	TRUE	TRUE	FALSE	0		0.6	0.6	0
			0.4	0.8	TRUE	FALSE	FALSE	0		0.4	0.8	0
			0.6	0.4	TRUE	TRUE	FALSE	0		0.6	0.4	0
			0.8	0.4	FALSE	TRUE	FALSE	0		0.8	0.4	0
			0.8	0.6	FALSE	TRUE	FALSE	0		0.8	0.6	0
			0.4	0.6	TRUE	TRUE	FALSE	0		0.4	0.6	0
			0.6	0.2	TRUE	FALSE	FALSE	0		0.6	0.2	0
			0.2	0.6	FALSE	TRUE	FALSE	0		0.2	0.6	0
			0.2	0.4	FALSE	TRUE	FALSE	0		0.2	0.4	0
			0.6	0.8	TRUE	FALSE	FALSE	0		0.6	0.8	0
			0.6	0.2	TRUE	FALSE	FALSE	0		0.6	0.2	0
			0.8	0.2	FALSE	FALSE	TRUE	1		0.8	0.2	1
			0.6	0.8	TRUE	FALSE	FALSE	0		0.6	0.8	0
			0.4	0.8	TRUE	FALSE	FALSE	0		0.4	0.8	0
			0.4	0.4	TRUE	TRUE	FALSE	0		0.4	0.4	0
			1	0.6	FALSE	TRUE	FALSE	0		1	0.6	0
			0.4	0.4	TRUE	TRUE	FALSE	0		0.4	0.4	0
			0.2	0.8	FALSE	FALSE	TRUE	1		0.2	0.8	1
			0.4	0.8	TRUE	FALSE	FALSE	0		0.4	0.8	0
			0.8	0.8	FALSE	FALSE	TRUE	1		0.8	0.8	1
			0.8	0.8	FALSE	FALSE	TRUE	1		0.8	0.8	1
			0.8	0.6	FALSE	TRUE	FALSE	0		0.8	0.6	0
			0.6	0.4	TRUE	TRUE	FALSE	0		0.6	0.4	0
			0.6	0.6	TRUE	TRUE	FALSE	0		0.6	0.6	0
			0.4	0.6	TRUE	TRUE	FALSE	0		0.4	0.6	0
			0.4	0.4	TRUE	TRUE	FALSE	0		0.4	0.4	0
			0.6	0.6	TRUE	TRUE	FALSE	0		0.6	0.6	0
			0.8	0.8	FALSE	FALSE	TRUE	1		0.8	0.8	1
			0.2	0.4	FALSE	TRUE	FALSE	0		0.2	0.4	0
			0.6	0.8	TRUE	FALSE	FALSE	0		0.6	0.8	0
			0.4	0.8	TRUE	FALSE	FALSE	0		0.4	0.8	0
			0.6	0.4	TRUE	TRUE	FALSE	0		0.6	0.4	0
			0.6	0.6	TRUE	TRUE	FALSE	0		0.6	0.6	0
			0.6	0.4	TRUE	TRUE	FALSE	0		0.6	0.4	0
			0.6	0.2	TRUE	FALSE	FALSE	0		0.6	0.2	0
			0.4	0.6	TRUE	TRUE	FALSE	0		0.4	0.6	0
			0.4	0.6	TRUE	TRUE	FALSE	0		0.4	0.6	0
			0.2	0.4	FALSE	TRUE	FALSE	0		0.2	0.4	0
			0.8	1	FALSE	FALSE	TRUE	1		0.8	1	1
			0	0.8	FALSE	FALSE	TRUE	1		0	0.8	1
			0.6	0.2	TRUE	FALSE	FALSE	0		0.6	0.2	0
			0.6	0.4	TRUE	TRUE	FALSE	0		0.6	0.4	0
			0.6	0.4	TRUE	TRUE	FALSE	0		0.6	0.4	0
			0.6	0.6	TRUE	TRUE	FALSE	0		0.6	0.6	0
			0.4	0.8	TRUE	FALSE	FALSE	0		0.4	0.8	0
			0.4	0.4	TRUE	TRUE	FALSE	0		0.4	0.4	0
			0.8	0.6	FALSE	TRUE	FALSE	0		0.8	0.6	0
			0.4	0.2	TRUE	FALSE	FALSE	0		0.4	0.2	0
			0.4	0.6	TRUE	TRUE	FALSE	0		0.4	0.6	0
			0	0.2	FALSE	FALSE	TRUE	1		0	0.2	1
			0.2	0.6	FALSE	TRUE	FALSE	0		0.2	0.6	0
			0.4	0.4	TRUE	TRUE	FALSE	0		0.4	0.4	0
			0.8	0.6	FALSE	TRUE	FALSE	0		0.8	0.6	0
			0.6	0.6	TRUE	TRUE	FALSE	0		0.6	0.6	0
			0.4	0.8	TRUE	FALSE	FALSE	0		0.4	0.8	0
			0.6	0.8	TRUE	FALSE	FALSE	0		0.6	0.8	0
			0.4	0	TRUE	FALSE	FALSE	0		0.4	0	0
			0.4	0.4	TRUE	TRUE	FALSE	0		0.4	0.4	0
			0.8	0.2	FALSE	FALSE	TRUE	1		0.8	0.2	1
			0.4	0.2	TRUE	FALSE	FALSE	0		0.4	0.2	0
			0.4	0.8	TRUE	FALSE	FALSE	0		0.4	0.8	0
			0.6	0.8	TRUE	FALSE	FALSE	0		0.6	0.8	0
			0.8	0.6	FALSE	TRUE	FALSE	0		0.8	0.6	0
			0.2	0.6	FALSE	TRUE	FALSE	0		0.2	0.6	0
			0.6	0.4	TRUE	TRUE	FALSE	0		0.6	0.4	0
			0.8	0.8	FALSE	FALSE	TRUE	1		0.8	0.8	1
			0.8	0.4	FALSE	TRUE	FALSE	0		0.8	0.4	0
			0.4	0.6	TRUE	TRUE	FALSE	0		0.4	0.6	0
			0.8	0.4	FALSE	TRUE	FALSE	0		0.8	0.4	0
			0.8	0.6	FALSE	TRUE	FALSE	0		0.8	0.6	0
			0	0.4	FALSE	TRUE	FALSE	0		0	0.4	0
			0.6	0.6	TRUE	TRUE	FALSE	0		0.6	0.6	0
			0.2	0.6	FALSE	TRUE	FALSE	0		0.2	0.6	0
			1	0.8	FALSE	FALSE	TRUE	1		1	0.8	1
			0.6	0.4	TRUE	TRUE	FALSE	0		0.6	0.4	0
			0.4	0.2	TRUE	FALSE	FALSE	0		0.4	0.2	0
			0.6	0.6	TRUE	TRUE	FALSE	0		0.6	0.6	0
			0.2	0.8	FALSE	FALSE	TRUE	1		0.2	0.8	1
			0.4	0.6	TRUE	TRUE	FALSE	0		0.4	0.6	0
			0.6	0	TRUE	FALSE	FALSE	0		0.6	0	0
			0.6	0.6	TRUE	TRUE	FALSE	0		0.6	0.6	0
			0.6	0.6	TRUE	TRUE	FALSE	0		0.6	0.6	0
			0.8	0.4	FALSE	TRUE	FALSE	0		0.8	0.4	0
			0.6	0.6	TRUE	TRUE	FALSE	0		0.6	0.6	0
			0.2	0.2	FALSE	FALSE	TRUE	1		0.2	0.2	1
			0.6	0.8	TRUE	FALSE	FALSE	0		0.6	0.8	0
			0.6	0.2	TRUE	FALSE	FALSE	0		0.6	0.2	0
			0.8	0	FALSE	FALSE	TRUE	1		0.8	0	1
			0.6	0.2	TRUE	FALSE	FALSE	0		0.6	0.2	0
			0.4	0.8	TRUE	FALSE	FALSE	0		0.4	0.8	0
			0.4	0.4	TRUE	TRUE	FALSE	0		0.4	0.4	0
			0.2	0.8	FALSE	FALSE	TRUE	1		0.2	0.8	1
			0	0.6	FALSE	TRUE	FALSE	0		0	0.6	0
			0.6	0.8	TRUE	FALSE	FALSE	0		0.6	0.8	0
			0.2	0.4	FALSE	TRUE	FALSE	0		0.2	0.4	0
			0.6	0.6	TRUE	TRUE	FALSE	0		0.6	0.6	0
			0.2	0.8	FALSE	FALSE	TRUE	1		0.2	0.8	1
			0.8	0.4	FALSE	TRUE	FALSE	0		0.8	0.4	0
			0.8	0.6	FALSE	TRUE	FALSE	0		0.8	0.6	0
			0.8	0.6	FALSE	TRUE	FALSE	0		0.8	0.6	0
			0.2	0.2	FALSE	FALSE	TRUE	1		0.2	0.2	1
			1	0.4	FALSE	TRUE	FALSE	0		1	0.4	0
			1	0.2	FALSE	FALSE	TRUE	1		1	0.2	1
			0.6	0.6	TRUE	TRUE	FALSE	0		0.6	0.6	0
			0.4	0.4	TRUE	TRUE	FALSE	0		0.4	0.4	0
			0.6	0.4	TRUE	TRUE	FALSE	0		0.6	0.4	0
			0.4	0.2	TRUE	FALSE	FALSE	0		0.4	0.2	0
			0.2	0.4	FALSE	TRUE	FALSE	0		0.2	0.4	0
			0.2	0.6	FALSE	TRUE	FALSE	0		0.2	0.6	0
			0.8	0.4	FALSE	TRUE	FALSE	0		0.8	0.4	0
			0.8	0.6	FALSE	TRUE	FALSE	0		0.8	0.6	0
			0.6	0.6	TRUE	TRUE	FALSE	0		0.6	0.6	0
			0.4	0.2	TRUE	FALSE	FALSE	0		0.4	0.2	0
			1	0.8	FALSE	FALSE	TRUE	1		1	0.8	1
			0.6	0.6	TRUE	TRUE	FALSE	0		0.6	0.6	0
			0.2	0.2	FALSE	FALSE	TRUE	1		0.2	0.2	1
			0.8	0.4	FALSE	TRUE	FALSE	0		0.8	0.4	0
			0.4	0.6	TRUE	TRUE	FALSE	0		0.4	0.6	0
			0.4	0.6	TRUE	TRUE	FALSE	0		0.4	0.6	0
			0.8	0.8	FALSE	FALSE	TRUE	1		0.8	0.8	1
			0.4	0.8	TRUE	FALSE	FALSE	0		0.4	0.8	0
			0.6	0.2	TRUE	FALSE	FALSE	0		0.6	0.2	0
			0.8	0.4	FALSE	TRUE	FALSE	0		0.8	0.4	0
			0.4	0.2	TRUE	FALSE	FALSE	0		0.4	0.2	0
			0.2	0.6	FALSE	TRUE	FALSE	0		0.2	0.6	0
			0	1	FALSE	FALSE	TRUE	1		0	1	1
			0.6	0.6	TRUE	TRUE	FALSE	0		0.6	0.6	0
			0.2	0.6	FALSE	TRUE	FALSE	0		0.2	0.6	0
			0.6	0.6	TRUE	TRUE	FALSE	0		0.6	0.6	0
			0	0.6	FALSE	TRUE	FALSE	0		0	0.6	0
			0.4	0.6	TRUE	TRUE	FALSE	0		0.4	0.6	0
			0.8	0.6	FALSE	TRUE	FALSE	0		0.8	0.6	0
			0.6	0.2	TRUE	FALSE	FALSE	0		0.6	0.2	0
			0.6	0.2	TRUE	FALSE	FALSE	0		0.6	0.2	0
			0.8	0.6	FALSE	TRUE	FALSE	0		0.8	0.6	0
			0.2	1	FALSE	FALSE	TRUE	1		0.2	1	1
			0.6	0.4	TRUE	TRUE	FALSE	0		0.6	0.4	0
			0.4	0.4	TRUE	TRUE	FALSE	0		0.4	0.4	0
			0.6	0.4	TRUE	TRUE	FALSE	0		0.6	0.4	0
			0.6	0.8	TRUE	FALSE	FALSE	0		0.6	0.8	0
			0.2	0.6	FALSE	TRUE	FALSE	0		0.2	0.6	0
			0.2	0.6	FALSE	TRUE	FALSE	0		0.2	0.6	0
			0.4	0.2	TRUE	FALSE	FALSE	0		0.4	0.2	0
			0.8	0.4	FALSE	TRUE	FALSE	0		0.8	0.4	0
			0.4	0.4	TRUE	TRUE	FALSE	0		0.4	0.4	0
			0.8	0.6	FALSE	TRUE	FALSE	0		0.8	0.6	0
			0.8	0.8	FALSE	FALSE	TRUE	1		0.8	0.8	1
			0.6	1	TRUE	FALSE	FALSE	0		0.6	1	0
			0.8	1	FALSE	FALSE	TRUE	1		0.8	1	1
			0.6	0	TRUE	FALSE	FALSE	0		0.6	0	0
			0.6	0.4	TRUE	TRUE	FALSE	0		0.6	0.4	0
			0.6	0.2	TRUE	FALSE	FALSE	0		0.6	0.2	0
			0.6	0.6	TRUE	TRUE	FALSE	0		0.6	0.6	0
			0.8	0.6	FALSE	TRUE	FALSE	0		0.8	0.6	0
			0.4	0.6	TRUE	TRUE	FALSE	0		0.4	0.6	0
			0.6	0.2	TRUE	FALSE	FALSE	0		0.6	0.2	0
			0.2	0	FALSE	FALSE	TRUE	1		0.2	0	1
			0.8	0.4	FALSE	TRUE	FALSE	0		0.8	0.4	0
			0.2	0.2	FALSE	FALSE	TRUE	1		0.2	0.2	1
			0.4	0.4	TRUE	TRUE	FALSE	0		0.4	0.4	0
			0.6	0.2	TRUE	FALSE	FALSE	0		0.6	0.2	0
			0.6	0.4	TRUE	TRUE	FALSE	0		0.6	0.4	0
			0.4	0.6	TRUE	TRUE	FALSE	0		0.4	0.6	0
			0.2	0.8	FALSE	FALSE	TRUE	1		0.2	0.8	1
			0.2	1	FALSE	FALSE	TRUE	1		0.2	1	1
			0.4	0.8	TRUE	FALSE	FALSE	0		0.4	0.8	0
			0.4	0.6	TRUE	TRUE	FALSE	0		0.4	0.6	0
			0.2	0.4	FALSE	TRUE	FALSE	0		0.2	0.4	0
			0.4	0.4	TRUE	TRUE	FALSE	0		0.4	0.4	0
			0.4	0.4	TRUE	TRUE	FALSE	0		0.4	0.4	0
			0.2	0	FALSE	FALSE	TRUE	1		0.2	0	1
			0.6	0.8	TRUE	FALSE	FALSE	0		0.6	0.8	0
			0.2	0.8	FALSE	FALSE	TRUE	1		0.2	0.8	1
			0.6	0.6	TRUE	TRUE	FALSE	0		0.6	0.6	0
			1	0.8	FALSE	FALSE	TRUE	1		1	0.8	1
			0.8	0.4	FALSE	TRUE	FALSE	0		0.8	0.4	0
			0.8	0.8	FALSE	FALSE	TRUE	1		0.8	0.8	1
			0.6	0.2	TRUE	FALSE	FALSE	0		0.6	0.2	0
			0.6	0.8	TRUE	FALSE	FALSE	0		0.6	0.8	0
			0.6	0.8	TRUE	FALSE	FALSE	0		0.6	0.8	0
			0.8	0.4	FALSE	TRUE	FALSE	0		0.8	0.4	0
			0.6	0.6	TRUE	TRUE	FALSE	0		0.6	0.6	0
			0.4	0.6	TRUE	TRUE	FALSE	0		0.4	0.6	0
			0.8	0.4	FALSE	TRUE	FALSE	0		0.8	0.4	0
			0.2	0.4	FALSE	TRUE	FALSE	0		0.2	0.4	0
			0.4	0.6	TRUE	TRUE	FALSE	0		0.4	0.6	0
			0.4	0.4	TRUE	TRUE	FALSE	0		0.4	0.4	0
			0.2	0.6	FALSE	TRUE	FALSE	0		0.2	0.6	0
			0.4	0.6	TRUE	TRUE	FALSE	0		0.4	0.6	0
			0.6	0.6	TRUE	TRUE	FALSE	0		0.6	0.6	0
			0.8	0.8	FALSE	FALSE	TRUE	1		0.8	0.8	1
			0.4	0.2	TRUE	FALSE	FALSE	0		0.4	0.2	0
			0.6	0.6	TRUE	TRUE	FALSE	0		0.6	0.6	0
			0.6	0.4	TRUE	TRUE	FALSE	0		0.6	0.4	0
			0.8	0.6	FALSE	TRUE	FALSE	0		0.8	0.6	0
			0.4	0.2	TRUE	FALSE	FALSE	0		0.4	0.2	0
			0.6	0.6	TRUE	TRUE	FALSE	0		0.6	0.6	0
			0.4	0.4	TRUE	TRUE	FALSE	0		0.4	0.4	0
			0.8	0.8	FALSE	FALSE	TRUE	1		0.8	0.8	1
			0.2	0.6	FALSE	TRUE	FALSE	0		0.2	0.6	0
			0.8	0.6	FALSE	TRUE	FALSE	0		0.8	0.6	0
			0.4	1	TRUE	FALSE	FALSE	0		0.4	1	0
			0.8	0.6	FALSE	TRUE	FALSE	0		0.8	0.6	0
			0.4	0.4	TRUE	TRUE	FALSE	0		0.4	0.4	0
			0.2	0.2	FALSE	FALSE	TRUE	1		0.2	0.2	1
			0.6	0.6	TRUE	TRUE	FALSE	0		0.6	0.6	0
			0.6	0.6	TRUE	TRUE	FALSE	0		0.6	0.6	0
			0.8	0.4	FALSE	TRUE	FALSE	0		0.8	0.4	0
			0.8	0.6	FALSE	TRUE	FALSE	0		0.8	0.6	0
			0.8	0.8	FALSE	FALSE	TRUE	1		0.8	0.8	1
			0.6	0.4	TRUE	TRUE	FALSE	0		0.6	0.4	0
			0.2	0	FALSE	FALSE	TRUE	1		0.2	0	1
			0.8	0.2	FALSE	FALSE	TRUE	1		0.8	0.2	1
			0.2	0.6	FALSE	TRUE	FALSE	0		0.2	0.6	0
			0.6	0.2	TRUE	FALSE	FALSE	0		0.6	0.2	0
			0.4	0.4	TRUE	TRUE	FALSE	0		0.4	0.4	0
			0.6	1	TRUE	FALSE	FALSE	0		0.6	1	0
			0.4	0.6	TRUE	TRUE	FALSE	0		0.4	0.6	0
			0.4	0.6	TRUE	TRUE	FALSE	0		0.4	0.6	0
			0.6	0.4	TRUE	TRUE	FALSE	0		0.6	0.4	0
			0.4	0.4	TRUE	TRUE	FALSE	0		0.4	0.4	0
			0.2	0.6	FALSE	TRUE	FALSE	0		0.2	0.6	0
			0.4	0.4	TRUE	TRUE	FALSE	0		0.4	0.4	0
			0	0.6	FALSE	TRUE	FALSE	0		0	0.6	0
			0.8	0.4	FALSE	TRUE	FALSE	0		0.8	0.4	0
			0.8	0.8	FALSE	FALSE	TRUE	1		0.8	0.8	1
			0.4	0.8	TRUE	FALSE	FALSE	0		0.4	0.8	0
			0.4	0.4	TRUE	TRUE	FALSE	0		0.4	0.4	0
			0.4	0.4	TRUE	TRUE	FALSE	0		0.4	0.4	0
			0.6	0.4	TRUE	TRUE	FALSE	0		0.6	0.4	0
			0.6	0.4	TRUE	TRUE	FALSE	0		0.6	0.4	0
			0	0.2	FALSE	FALSE	TRUE	1		0	0.2	1
			0.4	0.8	TRUE	FALSE	FALSE	0		0.4	0.8	0
			0.8	0.6	FALSE	TRUE	FALSE	0		0.8	0.6	0
			0.4	0.4	TRUE	TRUE	FALSE	0		0.4	0.4	0
			0.2	0.8	FALSE	FALSE	TRUE	1		0.2	0.8	1
			0.2	0.6	FALSE	TRUE	FALSE	0		0.2	0.6	0
			0.8	0	FALSE	FALSE	TRUE	1		0.8	0	1
			0.4	0.4	TRUE	TRUE	FALSE	0		0.4	0.4	0
			0.8	0.6	FALSE	TRUE	FALSE	0		0.8	0.6	0
			0.8	0.6	FALSE	TRUE	FALSE	0		0.8	0.6	0
			0.2	0.4	FALSE	TRUE	FALSE	0		0.2	0.4	0
			0.8	0.4	FALSE	TRUE	FALSE	0		0.8	0.4	0
			0.6	0.6	TRUE	TRUE	FALSE	0		0.6	0.6	0
			0.8	0.4	FALSE	TRUE	FALSE	0		0.8	0.4	0
			0.4	0.4	TRUE	TRUE	FALSE	0		0.4	0.4	0
			0.8	0.4	FALSE	TRUE	FALSE	0		0.8	0.4	0
			0.8	0.4	FALSE	TRUE	FALSE	0		0.8	0.4	0
			0.6	0.6	TRUE	TRUE	FALSE	0		0.6	0.6	0
			0.6	0.8	TRUE	FALSE	FALSE	0		0.6	0.8	0
			0.4	0.2	TRUE	FALSE	FALSE	0		0.4	0.2	0
			0.8	0.2	FALSE	FALSE	TRUE	1		0.8	0.2	1
			0.6	0.2	TRUE	FALSE	FALSE	0		0.6	0.2	0
			0.2	0.8	FALSE	FALSE	TRUE	1		0.2	0.8	1
			1	0.4	FALSE	TRUE	FALSE	0		1	0.4	0
			0.4	0.2	TRUE	FALSE	FALSE	0		0.4	0.2	0
			0.6	0.2	TRUE	FALSE	FALSE	0		0.6	0.2	0
			0.4	0.4	TRUE	TRUE	FALSE	0		0.4	0.4	0
			0.6	0.4	TRUE	TRUE	FALSE	0		0.6	0.4	0
			0.6	0.6	TRUE	TRUE	FALSE	0		0.6	0.6	0
			0.4	0.6	TRUE	TRUE	FALSE	0		0.4	0.6	0
			0.6	0.8	TRUE	FALSE	FALSE	0		0.6	0.8	0
			0	0.8	FALSE	FALSE	TRUE	1		0	0.8	1
			0.4	0.8	TRUE	FALSE	FALSE	0		0.4	0.8	0
			0.4	0.4	TRUE	TRUE	FALSE	0		0.4	0.4	0
			0.6	0.6	TRUE	TRUE	FALSE	0		0.6	0.6	0
			0.2	0.6	FALSE	TRUE	FALSE	0		0.2	0.6	0
			0.4	0.8	TRUE	FALSE	FALSE	0		0.4	0.8	0
			0	0.6	FALSE	TRUE	FALSE	0		0	0.6	0
			0.6	0.6	TRUE	TRUE	FALSE	0		0.6	0.6	0
			0.4	0.4	TRUE	TRUE	FALSE	0		0.4	0.4	0
			0.6	0.6	TRUE	TRUE	FALSE	0		0.6	0.6	0
			0.8	0.6	FALSE	TRUE	FALSE	0		0.8	0.6	0
			0.8	0.8	FALSE	FALSE	TRUE	1		0.8	0.8	1
			0.2	0.4	FALSE	TRUE	FALSE	0		0.2	0.4	0
			0	0.2	FALSE	FALSE	TRUE	1		0	0.2	1
			0.4	0.8	TRUE	FALSE	FALSE	0		0.4	0.8	0
			0	0.4	FALSE	TRUE	FALSE	0		0	0.4	0
			0.6	0.2	TRUE	FALSE	FALSE	0		0.6	0.2	0
			0.2	0.6	FALSE	TRUE	FALSE	0		0.2	0.6	0
			0.6	0.4	TRUE	TRUE	FALSE	0		0.6	0.4	0
			0.8	0.6	FALSE	TRUE	FALSE	0		0.8	0.6	0
			0.4	0.2	TRUE	FALSE	FALSE	0		0.4	0.2	0
			0.6	0.4	TRUE	TRUE	FALSE	0		0.6	0.4	0
			0.6	0.6	TRUE	TRUE	FALSE	0		0.6	0.6	0
			0.2	0.2	FALSE	FALSE	TRUE	1		0.2	0.2	1
			0.2	0.8	FALSE	FALSE	TRUE	1		0.2	0.8	1
			0.2	0.4	FALSE	TRUE	FALSE	0		0.2	0.4	0
			0.2	0.2	FALSE	FALSE	TRUE	1		0.2	0.2	1
			1	0.4	FALSE	TRUE	FALSE	0		1	0.4	0
			0.6	0.6	TRUE	TRUE	FALSE	0		0.6	0.6	0
			0.6	0.2	TRUE	FALSE	FALSE	0		0.6	0.2	0
			0.2	0.6	FALSE	TRUE	FALSE	0		0.2	0.6	0
			0.4	0.6	TRUE	TRUE	FALSE	0		0.4	0.6	0
			0.8	0.4	FALSE	TRUE	FALSE	0		0.8	0.4	0
			0.2	0.6	FALSE	TRUE	FALSE	0		0.2	0.6	0
			0.8	0.4	FALSE	TRUE	FALSE	0		0.8	0.4	0
			0	0.4	FALSE	TRUE	FALSE	0		0	0.4	0
			0.2	0.4	FALSE	TRUE	FALSE	0		0.2	0.4	0
			0.6	0.8	TRUE	FALSE	FALSE	0		0.6	0.8	0
			0.8	0.2	FALSE	FALSE	TRUE	1		0.8	0.2	1
			0.4	0.4	TRUE	TRUE	FALSE	0		0.4	0.4	0
			0.6	1	TRUE	FALSE	FALSE	0		0.6	1	0
			0.2	0.4	FALSE	TRUE	FALSE	0		0.2	0.4	0
			0.4	0.4	TRUE	TRUE	FALSE	0		0.4	0.4	0
			0.6	0.8	TRUE	FALSE	FALSE	0		0.6	0.8	0
			0.8	0.6	FALSE	TRUE	FALSE	0		0.8	0.6	0
			0.6	0.4	TRUE	TRUE	FALSE	0		0.6	0.4	0
			0.4	0.6	TRUE	TRUE	FALSE	0		0.4	0.6	0
			0.4	0.8	TRUE	FALSE	FALSE	0		0.4	0.8	0
			0.6	0.6	TRUE	TRUE	FALSE	0		0.6	0.6	0
			0.4	0.4	TRUE	TRUE	FALSE	0		0.4	0.4	0
			0.4	0.2	TRUE	FALSE	FALSE	0		0.4	0.2	0
			0.4	0.8	TRUE	FALSE	FALSE	0		0.4	0.8	0
			0.2	0.6	FALSE	TRUE	FALSE	0		0.2	0.6	0
			0.4	0.4	TRUE	TRUE	FALSE	0		0.4	0.4	0
			0.4	0.6	TRUE	TRUE	FALSE	0		0.4	0.6	0
			0.4	0.4	TRUE	TRUE	FALSE	0		0.4	0.4	0
			0.6	0.4	TRUE	TRUE	FALSE	0		0.6	0.4	0
			0.4	0.8	TRUE	FALSE	FALSE	0		0.4	0.8	0
			0.4	0.8	TRUE	FALSE	FALSE	0		0.4	0.8	0
			1	0.6	FALSE	TRUE	FALSE	0		1	0.6	0
			0.6	0.4	TRUE	TRUE	FALSE	0		0.6	0.4	0
			0.6	0.6	TRUE	TRUE	FALSE	0		0.6	0.6	0
			0.4	0.8	TRUE	FALSE	FALSE	0		0.4	0.8	0
			0.2	0.8	FALSE	FALSE	TRUE	1		0.2	0.8	1
			0.8	0.8	FALSE	FALSE	TRUE	1		0.8	0.8	1
			0.4	0.2	TRUE	FALSE	FALSE	0		0.4	0.2	0
			0.2	0.4	FALSE	TRUE	FALSE	0		0.2	0.4	0
			0.8	0.4	FALSE	TRUE	FALSE	0		0.8	0.4	0
			0.6	0.6	TRUE	TRUE	FALSE	0		0.6	0.6	0
			0.8	0.6	FALSE	TRUE	FALSE	0		0.8	0.6	0
			0.2	0.6	FALSE	TRUE	FALSE	0		0.2	0.6	0
			0.6	0.8	TRUE	FALSE	FALSE	0		0.6	0.8	0
			0.4	0.4	TRUE	TRUE	FALSE	0		0.4	0.4	0
			0.2	0.6	FALSE	TRUE	FALSE	0		0.2	0.6	0
			0.2	0.2	FALSE	FALSE	TRUE	1		0.2	0.2	1
			0.2	0.8	FALSE	FALSE	TRUE	1		0.2	0.8	1
			1	0.4	FALSE	TRUE	FALSE	0		1	0.4	0
			0.6	0.4	TRUE	TRUE	FALSE	0		0.6	0.4	0
			0.6	0.6	TRUE	TRUE	FALSE	0		0.6	0.6	0
			0.8	0.4	FALSE	TRUE	FALSE	0		0.8	0.4	0
			0.2	0.6	FALSE	TRUE	FALSE	0		0.2	0.6	0
			0.4	0.4	TRUE	TRUE	FALSE	0		0.4	0.4	0
			0.6	0.4	TRUE	TRUE	FALSE	0		0.6	0.4	0
			0.6	0.4	TRUE	TRUE	FALSE	0		0.6	0.4	0
			1	0.4	FALSE	TRUE	FALSE	0		1	0.4	0
			0.4	0.6	TRUE	TRUE	FALSE	0		0.4	0.6	0
			1	0.6	FALSE	TRUE	FALSE	0		1	0.6	0
			0.6	0.8	TRUE	FALSE	FALSE	0		0.6	0.8	0
			0.6	0.4	TRUE	TRUE	FALSE	0		0.6	0.4	0
			0.6	0.8	TRUE	FALSE	FALSE	0		0.6	0.8	0
			0.4	0.6	TRUE	TRUE	FALSE	0		0.4	0.6	0
			0.6	0.4	TRUE	TRUE	FALSE	0		0.6	0.4	0
			0.4	0.6	TRUE	TRUE	FALSE	0		0.4	0.6	0
			0.6	0.4	TRUE	TRUE	FALSE	0		0.6	0.4	0
			0.2	0.4	FALSE	TRUE	FALSE	0		0.2	0.4	0
			0	0.2	FALSE	FALSE	TRUE	1		0	0.2	1
			0.8	0.6	FALSE	TRUE	FALSE	0		0.8	0.6	0
			0.2	0.6	FALSE	TRUE	FALSE	0		0.2	0.6	0
			0.6	0.8	TRUE	FALSE	FALSE	0		0.6	0.8	0
			0.4	0.6	TRUE	TRUE	FALSE	0		0.4	0.6	0
			1	0.6	FALSE	TRUE	FALSE	0		1	0.6	0
			0.8	0.4	FALSE	TRUE	FALSE	0		0.8	0.4	0
			0.6	0.2	TRUE	FALSE	FALSE	0		0.6	0.2	0
			0.4	0.4	TRUE	TRUE	FALSE	0		0.4	0.4	0
			0.2	0.4	FALSE	TRUE	FALSE	0		0.2	0.4	0
			0.8	0.2	FALSE	FALSE	TRUE	1		0.8	0.2	1
			0.4	0.6	TRUE	TRUE	FALSE	0		0.4	0.6	0
			0.6	0.6	TRUE	TRUE	FALSE	0		0.6	0.6	0
			0.2	0.6	FALSE	TRUE	FALSE	0		0.2	0.6	0
			0.2	0.6	FALSE	TRUE	FALSE	0		0.2	0.6	0
			0.6	0.2	TRUE	FALSE	FALSE	0		0.6	0.2	0
			0.6	0.6	TRUE	TRUE	FALSE	0		0.6	0.6	0
			0.6	0.2	TRUE	FALSE	FALSE	0		0.6	0.2	0
			0	0.8	FALSE	FALSE	TRUE	1		0	0.8	1
			0.4	0.8	TRUE	FALSE	FALSE	0		0.4	0.8	0
			0.4	0.6	TRUE	TRUE	FALSE	0		0.4	0.6	0
			0.4	0.4	TRUE	TRUE	FALSE	0		0.4	0.4	0
			1	0.4	FALSE	TRUE	FALSE	0		1	0.4	0
			0.6	0.6	TRUE	TRUE	FALSE	0		0.6	0.6	0
			0.8	0.2	FALSE	FALSE	TRUE	1		0.8	0.2	1
			0.4	0.6	TRUE	TRUE	FALSE	0		0.4	0.6	0
			0.2	0.2	FALSE	FALSE	TRUE	1		0.2	0.2	1
			0.6	0.6	TRUE	TRUE	FALSE	0		0.6	0.6	0
			0.8	0.4	FALSE	TRUE	FALSE	0		0.8	0.4	0
			0.2	0.4	FALSE	TRUE	FALSE	0		0.2	0.4	0
			0.6	0.4	TRUE	TRUE	FALSE	0		0.6	0.4	0
			0.4	0.4	TRUE	TRUE	FALSE	0		0.4	0.4	0
			0.2	0.8	FALSE	FALSE	TRUE	1		0.2	0.8	1
			0.6	0.6	TRUE	TRUE	FALSE	0		0.6	0.6	0
			1	0.2	FALSE	FALSE	TRUE	1		1	0.2	1
			0.2	0.6	FALSE	TRUE	FALSE	0		0.2	0.6	0
			0.8	0.4	FALSE	TRUE	FALSE	0		0.8	0.4	0
			0.8	0.4	FALSE	TRUE	FALSE	0		0.8	0.4	0
			0.8	0.2	FALSE	FALSE	TRUE	1		0.8	0.2	1
			0.8	0.2	FALSE	FALSE	TRUE	1		0.8	0.2	1
			0.2	0.2	FALSE	FALSE	TRUE	1		0.2	0.2	1
			0.2	0.6	FALSE	TRUE	FALSE	0		0.2	0.6	0
			0.8	0.8	FALSE	FALSE	TRUE	1		0.8	0.8	1
			0.6	0.2	TRUE	FALSE	FALSE	0		0.6	0.2	0
			0.8	0.6	FALSE	TRUE	FALSE	0		0.8	0.6	0
			0.6	0.6	TRUE	TRUE	FALSE	0		0.6	0.6	0
			0.8	0.6	FALSE	TRUE	FALSE	0		0.8	0.6	0
			0.6	0.4	TRUE	TRUE	FALSE	0		0.6	0.4	0
			0.6	0.4	TRUE	TRUE	FALSE	0		0.6	0.4	0
			0.6	0.2	TRUE	FALSE	FALSE	0		0.6	0.2	0
			0	1	FALSE	FALSE	TRUE	1		0	1	1
			0.8	0.4	FALSE	TRUE	FALSE	0		0.8	0.4	0
			0.6	0.6	TRUE	TRUE	FALSE	0		0.6	0.6	0
			0.6	0.6	TRUE	TRUE	FALSE	0		0.6	0.6	0
			0.2	0.8	FALSE	FALSE	TRUE	1		0.2	0.8	1
			0.6	0.6	TRUE	TRUE	FALSE	0		0.6	0.6	0
			0.6	0.4	TRUE	TRUE	FALSE	0		0.6	0.4	0
			0.2	1	FALSE	FALSE	TRUE	1		0.2	1	1
			0.8	1	FALSE	FALSE	TRUE	1		0.8	1	1
			0.2	0.8	FALSE	FALSE	TRUE	1		0.2	0.8	1
			0.4	0.8	TRUE	FALSE	FALSE	0		0.4	0.8	0
			0.4	0.6	TRUE	TRUE	FALSE	0		0.4	0.6	0
			0.4	0.2	TRUE	FALSE	FALSE	0		0.4	0.2	0
			0.6	0.4	TRUE	TRUE	FALSE	0		0.6	0.4	0
			0.4	0.4	TRUE	TRUE	FALSE	0		0.4	0.4	0
			0.4	0.4	TRUE	TRUE	FALSE	0		0.4	0.4	0
			0.4	0.6	TRUE	TRUE	FALSE	0		0.4	0.6	0
			0.2	0.6	FALSE	TRUE	FALSE	0		0.2	0.6	0
			0.6	0.8	TRUE	FALSE	FALSE	0		0.6	0.8	0
			0.8	1	FALSE	FALSE	TRUE	1		0.8	1	1
			0.4	0.4	TRUE	TRUE	FALSE	0		0.4	0.4	0
			0.4	0.8	TRUE	FALSE	FALSE	0		0.4	0.8	0
			0.8	0.6	FALSE	TRUE	FALSE	0		0.8	0.6	0
			0.6	0.4	TRUE	TRUE	FALSE	0		0.6	0.4	0
			0.2	0.2	FALSE	FALSE	TRUE	1		0.2	0.2	1
			0.8	0.4	FALSE	TRUE	FALSE	0		0.8	0.4	0
			0.8	0.6	FALSE	TRUE	FALSE	0		0.8	0.6	0
			0.6	0.4	TRUE	TRUE	FALSE	0		0.6	0.4	0
			0.2	0.6	FALSE	TRUE	FALSE	0		0.2	0.6	0
			0.6	0.4	TRUE	TRUE	FALSE	0		0.6	0.4	0
			0.4	0.8	TRUE	FALSE	FALSE	0		0.4	0.8	0
			0.6	0.4	TRUE	TRUE	FALSE	0		0.6	0.4	0
			0.2	0.8	FALSE	FALSE	TRUE	1		0.2	0.8	1
			0.2	1	FALSE	FALSE	TRUE	1		0.2	1	1
			0.4	0.4	TRUE	TRUE	FALSE	0		0.4	0.4	0
			0.8	0.6	FALSE	TRUE	FALSE	0		0.8	0.6	0
			0.6	1	TRUE	FALSE	FALSE	0		0.6	1	0
			0.4	0.8	TRUE	FALSE	FALSE	0		0.4	0.8	0
			0.8	0.6	FALSE	TRUE	FALSE	0		0.8	0.6	0
			0.4	0.6	TRUE	TRUE	FALSE	0		0.4	0.6	0
			0.2	0.6	FALSE	TRUE	FALSE	0		0.2	0.6	0
			0.4	0.2	TRUE	FALSE	FALSE	0		0.4	0.2	0
			0.4	0.6	TRUE	TRUE	FALSE	0		0.4	0.6	0
			0.2	0.2	FALSE	FALSE	TRUE	1		0.2	0.2	1
			0.6	0.2	TRUE	FALSE	FALSE	0		0.6	0.2	0
			0.6	0.2	TRUE	FALSE	FALSE	0		0.6	0.2	0
			0.8	0.6	FALSE	TRUE	FALSE	0		0.8	0.6	0
			0.8	0.6	FALSE	TRUE	FALSE	0		0.8	0.6	0
			0.4	0.8	TRUE	FALSE	FALSE	0		0.4	0.8	0
			0.2	0.6	FALSE	TRUE	FALSE	0		0.2	0.6	0
			0.4	0.8	TRUE	FALSE	FALSE	0		0.4	0.8	0
			0.6	0.6	TRUE	TRUE	FALSE	0		0.6	0.6	0
			0.4	0.2	TRUE	FALSE	FALSE	0		0.4	0.2	0
			0.6	0.2	TRUE	FALSE	FALSE	0		0.6	0.2	0
			0.4	0.6	TRUE	TRUE	FALSE	0		0.4	0.6	0
			0.6	0.6	TRUE	TRUE	FALSE	0		0.6	0.6	0
			0.8	0.8	FALSE	FALSE	TRUE	1		0.8	0.8	1
			1	0.4	FALSE	TRUE	FALSE	0		1	0.4	0
			0.6	0.8	TRUE	FALSE	FALSE	0		0.6	0.8	0
			0.6	0.8	TRUE	FALSE	FALSE	0		0.6	0.8	0
			1	0.2	FALSE	FALSE	TRUE	1		1	0.2	1
			0.4	0.8	TRUE	FALSE	FALSE	0		0.4	0.8	0
			0.6	0.4	TRUE	TRUE	FALSE	0		0.6	0.4	0
			0.6	0.4	TRUE	TRUE	FALSE	0		0.6	0.4	0
			0.4	0.2	TRUE	FALSE	FALSE	0		0.4	0.2	0
			0	1	FALSE	FALSE	TRUE	1		0	1	1
			0.2	0.6	FALSE	TRUE	FALSE	0		0.2	0.6	0
			0.6	0	TRUE	FALSE	FALSE	0		0.6	0	0
			0.8	0.4	FALSE	TRUE	FALSE	0		0.8	0.4	0
			0.4	1	TRUE	FALSE	FALSE	0		0.4	1	0
			0.2	0.2	FALSE	FALSE	TRUE	1		0.2	0.2	1
			0.2	0.6	FALSE	TRUE	FALSE	0		0.2	0.6	0
			0.4	0.6	TRUE	TRUE	FALSE	0		0.4	0.6	0
			0.6	0.8	TRUE	FALSE	FALSE	0		0.6	0.8	0
			0.6	0.6	TRUE	TRUE	FALSE	0		0.6	0.6	0
			0.4	0.6	TRUE	TRUE	FALSE	0		0.4	0.6	0
			0.6	0.2	TRUE	FALSE	FALSE	0		0.6	0.2	0
			0.2	0.6	FALSE	TRUE	FALSE	0		0.2	0.6	0
			0.2	0.2	FALSE	FALSE	TRUE	1		0.2	0.2	1
			0.4	0.2	TRUE	FALSE	FALSE	0		0.4	0.2	0
			0.4	0.2	TRUE	FALSE	FALSE	0		0.4	0.2	0
			0.4	0.2	TRUE	FALSE	FALSE	0		0.4	0.2	0
			0.2	0.2	FALSE	FALSE	TRUE	1		0.2	0.2	1
			0.4	0.4	TRUE	TRUE	FALSE	0		0.4	0.4	0
			1	0.2	FALSE	FALSE	TRUE	1		1	0.2	1
			0.6	0.6	TRUE	TRUE	FALSE	0		0.6	0.6	0
			0	0.2	FALSE	FALSE	TRUE	1		0	0.2	1
			0.2	0.2	FALSE	FALSE	TRUE	1		0.2	0.2	1
			0.6	0.6	TRUE	TRUE	FALSE	0		0.6	0.6	0
			0.6	0.2	TRUE	FALSE	FALSE	0		0.6	0.2	0
			0.6	0.6	TRUE	TRUE	FALSE	0		0.6	0.6	0
			1	0.2	FALSE	FALSE	TRUE	1		1	0.2	1
			0.8	0.2	FALSE	FALSE	TRUE	1		0.8	0.2	1
			0.6	0.4	TRUE	TRUE	FALSE	0		0.6	0.4	0
			0.6	0.8	TRUE	FALSE	FALSE	0		0.6	0.8	0
			0.6	0.6	TRUE	TRUE	FALSE	0		0.6	0.6	0
			0.8	0.2	FALSE	FALSE	TRUE	1		0.8	0.2	1
			0.6	0.4	TRUE	TRUE	FALSE	0		0.6	0.4	0
			0.6	0	TRUE	FALSE	FALSE	0		0.6	0	0
			0.4	0.4	TRUE	TRUE	FALSE	0		0.4	0.4	0
			0.8	0.8	FALSE	FALSE	TRUE	1		0.8	0.8	1
			0.6	0.4	TRUE	TRUE	FALSE	0		0.6	0.4	0
			0.6	0.6	TRUE	TRUE	FALSE	0		0.6	0.6	0
			0.4	0.2	TRUE	FALSE	FALSE	0		0.4	0.2	0
			0.2	0.4	FALSE	TRUE	FALSE	0		0.2	0.4	0
			0.8	0.4	FALSE	TRUE	FALSE	0		0.8	0.4	0
			0.4	0.4	TRUE	TRUE	FALSE	0		0.4	0.4	0
			0.6	0.4	TRUE	TRUE	FALSE	0		0.6	0.4	0
			0.6	0.6	TRUE	TRUE	FALSE	0		0.6	0.6	0
			0.6	0.4	TRUE	TRUE	FALSE	0		0.6	0.4	0
			0.8	0.8	FALSE	FALSE	TRUE	1		0.8	0.8	1
			0.6	0.4	TRUE	TRUE	FALSE	0		0.6	0.4	0
			0.4	0.8	TRUE	FALSE	FALSE	0		0.4	0.8	0
			1	1	FALSE	FALSE	TRUE	1		1	1	1
			0.8	0.8	FALSE	FALSE	TRUE	1		0.8	0.8	1
			0.2	0.2	FALSE	FALSE	TRUE	1		0.2	0.2	1
			0.8	0.4	FALSE	TRUE	FALSE	0		0.8	0.4	0
			0.4	0.6	TRUE	TRUE	FALSE	0		0.4	0.6	0
			0.2	0.4	FALSE	TRUE	FALSE	0		0.2	0.4	0
			0.2	0.8	FALSE	FALSE	TRUE	1		0.2	0.8	1
			0.8	0	FALSE	FALSE	TRUE	1		0.8	0	1
			0.8	0.2	FALSE	FALSE	TRUE	1		0.8	0.2	1
			0.6	0.4	TRUE	TRUE	FALSE	0		0.6	0.4	0
			0.4	0.2	TRUE	FALSE	FALSE	0		0.4	0.2	0
			0.2	0.2	FALSE	FALSE	TRUE	1		0.2	0.2	1
			0.6	0.2	TRUE	FALSE	FALSE	0		0.6	0.2	0
			0.2	0.2	FALSE	FALSE	TRUE	1		0.2	0.2	1
			0.6	1	TRUE	FALSE	FALSE	0		0.6	1	0
			0.4	0.6	TRUE	TRUE	FALSE	0		0.4	0.6	0
			0.8	0.4	FALSE	TRUE	FALSE	0		0.8	0.4	0
			0.6	0	TRUE	FALSE	FALSE	0		0.6	0	0
			0.8	0.8	FALSE	FALSE	TRUE	1		0.8	0.8	1
			0.4	0	TRUE	FALSE	FALSE	0		0.4	0	0
			0.6	0.2	TRUE	FALSE	FALSE	0		0.6	0.2	0
			0.4	0.6	TRUE	TRUE	FALSE	0		0.4	0.6	0
			0.6	0.2	TRUE	FALSE	FALSE	0		0.6	0.2	0
			0	0.6	FALSE	TRUE	FALSE	0		0	0.6	0
			0.4	0.4	TRUE	TRUE	FALSE	0		0.4	0.4	0
			0.6	0.4	TRUE	TRUE	FALSE	0		0.6	0.4	0
			0	0.2	FALSE	FALSE	TRUE	1		0	0.2	1
			0.6	0.6	TRUE	TRUE	FALSE	0		0.6	0.6	0
			0.6	0.4	TRUE	TRUE	FALSE	0		0.6	0.4	0
			0.4	0.8	TRUE	FALSE	FALSE	0		0.4	0.8	0
			0.6	0.6	TRUE	TRUE	FALSE	0		0.6	0.6	0
			0.4	0.6	TRUE	TRUE	FALSE	0		0.4	0.6	0
			0.4	0.2	TRUE	FALSE	FALSE	0		0.4	0.2	0
			0.6	0.6	TRUE	TRUE	FALSE	0		0.6	0.6	0
			0.6	0.6	TRUE	TRUE	FALSE	0		0.6	0.6	0
			0.4	0.2	TRUE	FALSE	FALSE	0		0.4	0.2	0
			0.4	0.6	TRUE	TRUE	FALSE	0		0.4	0.6	0
			0.6	0.2	TRUE	FALSE	FALSE	0		0.6	0.2	0
			0.4	0.4	TRUE	TRUE	FALSE	0		0.4	0.4	0
			0.6	0.4	TRUE	TRUE	FALSE	0		0.6	0.4	0
			0.2	0.6	FALSE	TRUE	FALSE	0		0.2	0.6	0
			0.8	0.6	FALSE	TRUE	FALSE	0		0.8	0.6	0
			0.4	0.4	TRUE	TRUE	FALSE	0		0.4	0.4	0
			0.2	0.6	FALSE	TRUE	FALSE	0		0.2	0.6	0
			0.6	1	TRUE	FALSE	FALSE	0		0.6	1	0
			0.6	0.8	TRUE	FALSE	FALSE	0		0.6	0.8	0
			0.6	0.6	TRUE	TRUE	FALSE	0		0.6	0.6	0
			0.6	0.6	TRUE	TRUE	FALSE	0		0.6	0.6	0
			0.6	0.2	TRUE	FALSE	FALSE	0		0.6	0.2	0
			0.4	0.6	TRUE	TRUE	FALSE	0		0.4	0.6	0
			0.6	0	TRUE	FALSE	FALSE	0		0.6	0	0
			0.6	0.6	TRUE	TRUE	FALSE	0		0.6	0.6	0
			0.4	0.6	TRUE	TRUE	FALSE	0		0.4	0.6	0
			0.2	0.8	FALSE	FALSE	TRUE	1		0.2	0.8	1
			0.6	0.2	TRUE	FALSE	FALSE	0		0.6	0.2	0
			0.4	0.2	TRUE	FALSE	FALSE	0		0.4	0.2	0
			0.6	0.6	TRUE	TRUE	FALSE	0		0.6	0.6	0
			0.6	0.6	TRUE	TRUE	FALSE	0		0.6	0.6	0
			0.4	0.8	TRUE	FALSE	FALSE	0		0.4	0.8	0
			0	0.6	FALSE	TRUE	FALSE	0		0	0.6	0
			0	0.2	FALSE	FALSE	TRUE	1		0	0.2	1
			0.4	0.2	TRUE	FALSE	FALSE	0		0.4	0.2	0
			0.2	0.6	FALSE	TRUE	FALSE	0		0.2	0.6	0
			0.6	0.4	TRUE	TRUE	FALSE	0		0.6	0.4	0
			0.8	0.4	FALSE	TRUE	FALSE	0		0.8	0.4	0
			0.4	0.4	TRUE	TRUE	FALSE	0		0.4	0.4	0
			0.2	0.2	FALSE	FALSE	TRUE	1		0.2	0.2	1
			0.4	0.8	TRUE	FALSE	FALSE	0		0.4	0.8	0
			0.4	0.6	TRUE	TRUE	FALSE	0		0.4	0.6	0
			0.4	0.8	TRUE	FALSE	FALSE	0		0.4	0.8	0
			1	0.6	FALSE	TRUE	FALSE	0		1	0.6	0
			0.8	0.2	FALSE	FALSE	TRUE	1		0.8	0.2	1
			0.6	0.4	TRUE	TRUE	FALSE	0		0.6	0.4	0
			0.4	0.6	TRUE	TRUE	FALSE	0		0.4	0.6	0
			0.6	0.4	TRUE	TRUE	FALSE	0		0.6	0.4	0
			0.4	0.6	TRUE	TRUE	FALSE	0		0.4	0.6	0
			0.8	0.4	FALSE	TRUE	FALSE	0		0.8	0.4	0
			0.4	0.2	TRUE	FALSE	FALSE	0		0.4	0.2	0
			0	0.6	FALSE	TRUE	FALSE	0		0	0.6	0
			0.4	0.4	TRUE	TRUE	FALSE	0		0.4	0.4	0
			0.6	0.6	TRUE	TRUE	FALSE	0		0.6	0.6	0
			0.6	0.6	TRUE	TRUE	FALSE	0		0.6	0.6	0
			0.4	0.4	TRUE	TRUE	FALSE	0		0.4	0.4	0
			0.4	0.4	TRUE	TRUE	FALSE	0		0.4	0.4	0
			0.4	0.4	TRUE	TRUE	FALSE	0		0.4	0.4	0
			0.2	0.8	FALSE	FALSE	TRUE	1		0.2	0.8	1
			0.2	0.4	FALSE	TRUE	FALSE	0		0.2	0.4	0
			0.4	0.4	TRUE	TRUE	FALSE	0		0.4	0.4	0
			0.6	0.6	TRUE	TRUE	FALSE	0		0.6	0.6	0
			0.8	0.4	FALSE	TRUE	FALSE	0		0.8	0.4	0
			0.6	0.6	TRUE	TRUE	FALSE	0		0.6	0.6	0
			0.4	0.4	TRUE	TRUE	FALSE	0		0.4	0.4	0
			0.4	0.6	TRUE	TRUE	FALSE	0		0.4	0.6	0
			0.4	0.2	TRUE	FALSE	FALSE	0		0.4	0.2	0
			0.4	0.8	TRUE	FALSE	FALSE	0		0.4	0.8	0
			1	0.6	FALSE	TRUE	FALSE	0		1	0.6	0
			0.4	0.8	TRUE	FALSE	FALSE	0		0.4	0.8	0
			0.2	0.2	FALSE	FALSE	TRUE	1		0.2	0.2	1
			0.6	0.2	TRUE	FALSE	FALSE	0		0.6	0.2	0
			0.6	0.4	TRUE	TRUE	FALSE	0		0.6	0.4	0
			0.8	1	FALSE	FALSE	TRUE	1		0.8	1	1
			0.4	0.4	TRUE	TRUE	FALSE	0		0.4	0.4	0
			0.6	0.4	TRUE	TRUE	FALSE	0		0.6	0.4	0
			0.4	0.8	TRUE	FALSE	FALSE	0		0.4	0.8	0
			0.8	0.2	FALSE	FALSE	TRUE	1		0.8	0.2	1
			0.8	0.4	FALSE	TRUE	FALSE	0		0.8	0.4	0
			0.6	0.4	TRUE	TRUE	FALSE	0		0.6	0.4	0
			0.4	1	TRUE	FALSE	FALSE	0		0.4	1	0
			0.4	0	TRUE	FALSE	FALSE	0		0.4	0	0
			0.4	0.2	TRUE	FALSE	FALSE	0		0.4	0.2	0
			0.6	0.2	TRUE	FALSE	FALSE	0		0.6	0.2	0
			0.4	0.6	TRUE	TRUE	FALSE	0		0.4	0.6	0
			0.4	0.6	TRUE	TRUE	FALSE	0		0.4	0.6	0
			0.8	0.6	FALSE	TRUE	FALSE	0		0.8	0.6	0
			0.6	0.8	TRUE	FALSE	FALSE	0		0.6	0.8	0
			0.2	0.8	FALSE	FALSE	TRUE	1		0.2	0.8	1
			1	0.2	FALSE	FALSE	TRUE	1		1	0.2	1
			0.6	0.4	TRUE	TRUE	FALSE	0		0.6	0.4	0
			0.4	1	TRUE	FALSE	FALSE	0		0.4	1	0
			0.4	0.8	TRUE	FALSE	FALSE	0		0.4	0.8	0
			0.4	0.4	TRUE	TRUE	FALSE	0		0.4	0.4	0
			0.8	0.4	FALSE	TRUE	FALSE	0		0.8	0.4	0
			0.6	0.4	TRUE	TRUE	FALSE	0		0.6	0.4	0
			0.8	0.2	FALSE	FALSE	TRUE	1		0.8	0.2	1
			0.4	0.6	TRUE	TRUE	FALSE	0		0.4	0.6	0
			0.6	0.2	TRUE	FALSE	FALSE	0		0.6	0.2	0
			0.6	0.2	TRUE	FALSE	FALSE	0		0.6	0.2	0
			0.4	1	TRUE	FALSE	FALSE	0		0.4	1	0
			0.8	0.6	FALSE	TRUE	FALSE	0		0.8	0.6	0
			0.6	1	TRUE	FALSE	FALSE	0		0.6	1	0
			0.2	0.4	FALSE	TRUE	FALSE	0		0.2	0.4	0
			0.8	0.6	FALSE	TRUE	FALSE	0		0.8	0.6	0
			0.4	0.8	TRUE	FALSE	FALSE	0		0.4	0.8	0
			0.4	0.4	TRUE	TRUE	FALSE	0		0.4	0.4	0
			0.6	0.4	TRUE	TRUE	FALSE	0		0.6	0.4	0
			0.4	0.4	TRUE	TRUE	FALSE	0		0.4	0.4	0
			0.8	0.8	FALSE	FALSE	TRUE	1		0.8	0.8	1
			0.8	0.4	FALSE	TRUE	FALSE	0		0.8	0.4	0
			0.4	0.8	TRUE	FALSE	FALSE	0		0.4	0.8	0
			0.2	0.4	FALSE	TRUE	FALSE	0		0.2	0.4	0
			0.6	0.8	TRUE	FALSE	FALSE	0		0.6	0.8	0
			0.4	0.4	TRUE	TRUE	FALSE	0		0.4	0.4	0
			0.2	0.4	FALSE	TRUE	FALSE	0		0.2	0.4	0
			0.6	0.4	TRUE	TRUE	FALSE	0		0.6	0.4	0
			0.4	1	TRUE	FALSE	FALSE	0		0.4	1	0
			0.6	0.8	TRUE	FALSE	FALSE	0		0.6	0.8	0
			0.6	0.4	TRUE	TRUE	FALSE	0		0.6	0.4	0
			0.4	0.6	TRUE	TRUE	FALSE	0		0.4	0.6	0
			0.6	0.2	TRUE	FALSE	FALSE	0		0.6	0.2	0
			0.8	0.6	FALSE	TRUE	FALSE	0		0.8	0.6	0
			0.4	0.2	TRUE	FALSE	FALSE	0		0.4	0.2	0
			1	0.4	FALSE	TRUE	FALSE	0		1	0.4	0
			0.6	0.4	TRUE	TRUE	FALSE	0		0.6	0.4	0
			0.6	0.4	TRUE	TRUE	FALSE	0		0.6	0.4	0
			0.6	0.2	TRUE	FALSE	FALSE	0		0.6	0.2	0
			0.4	0	TRUE	FALSE	FALSE	0		0.4	0	0
			0.4	0.6	TRUE	TRUE	FALSE	0		0.4	0.6	0
			0.6	0.2	TRUE	FALSE	FALSE	0		0.6	0.2	0
			0.4	0.4	TRUE	TRUE	FALSE	0		0.4	0.4	0
			0.6	0.6	TRUE	TRUE	FALSE	0		0.6	0.6	0
			0.6	0.4	TRUE	TRUE	FALSE	0		0.6	0.4	0
			0.4	0.2	TRUE	FALSE	FALSE	0		0.4	0.2	0
			0.6	0.8	TRUE	FALSE	FALSE	0		0.6	0.8	0
			0.4	0.8	TRUE	FALSE	FALSE	0		0.4	0.8	0
			0.4	0.8	TRUE	FALSE	FALSE	0		0.4	0.8	0
			0.2	0.6	FALSE	TRUE	FALSE	0		0.2	0.6	0
			0.8	0.4	FALSE	TRUE	FALSE	0		0.8	0.4	0
			0.8	1	FALSE	FALSE	TRUE	1		0.8	1	1
			0.6	0.6	TRUE	TRUE	FALSE	0		0.6	0.6	0
			0.8	0.4	FALSE	TRUE	FALSE	0		0.8	0.4	0
			0.4	0.2	TRUE	FALSE	FALSE	0		0.4	0.2	0
			0.2	0.6	FALSE	TRUE	FALSE	0		0.2	0.6	0
			0.2	0.8	FALSE	FALSE	TRUE	1		0.2	0.8	1
			0.8	0.4	FALSE	TRUE	FALSE	0		0.8	0.4	0
			0.4	0.4	TRUE	TRUE	FALSE	0		0.4	0.4	0
			0.6	0.8	TRUE	FALSE	FALSE	0		0.6	0.8	0
			0.4	0.8	TRUE	FALSE	FALSE	0		0.4	0.8	0
			0.4	0.6	TRUE	TRUE	FALSE	0		0.4	0.6	0
			0.6	0.6	TRUE	TRUE	FALSE	0		0.6	0.6	0
			0.6	0.6	TRUE	TRUE	FALSE	0		0.6	0.6	0
			0.4	0.2	TRUE	FALSE	FALSE	0		0.4	0.2	0
			0.6	0.4	TRUE	TRUE	FALSE	0		0.6	0.4	0
			0.4	0.6	TRUE	TRUE	FALSE	0		0.4	0.6	0
			0.4	0.6	TRUE	TRUE	FALSE	0		0.4	0.6	0
			0.2	0.8	FALSE	FALSE	TRUE	1		0.2	0.8	1
			0.8	0.4	FALSE	TRUE	FALSE	0		0.8	0.4	0
			0.6	0.6	TRUE	TRUE	FALSE	0		0.6	0.6	0
			0.6	0.2	TRUE	FALSE	FALSE	0		0.6	0.2	0
			0	0	FALSE	FALSE	TRUE	1		0	0	1
			0.4	0.4	TRUE	TRUE	FALSE	0		0.4	0.4	0
			0.2	0	FALSE	FALSE	TRUE	1		0.2	0	1
			0.8	0.6	FALSE	TRUE	FALSE	0		0.8	0.6	0
			0.6	0.6	TRUE	TRUE	FALSE	0		0.6	0.6	0
			0.8	0.8	FALSE	FALSE	TRUE	1		0.8	0.8	1
			0.6	0.2	TRUE	FALSE	FALSE	0		0.6	0.2	0
			0.8	0.4	FALSE	TRUE	FALSE	0		0.8	0.4	0
			0.6	0.4	TRUE	TRUE	FALSE	0		0.6	0.4	0
			1	0.4	FALSE	TRUE	FALSE	0		1	0.4	0
			0.6	0.4	TRUE	TRUE	FALSE	0		0.6	0.4	0
			0.6	0.4	TRUE	TRUE	FALSE	0		0.6	0.4	0
			0.8	0.6	FALSE	TRUE	FALSE	0		0.8	0.6	0
			0.8	0.4	FALSE	TRUE	FALSE	0		0.8	0.4	0
			0.8	0	FALSE	FALSE	TRUE	1		0.8	0	1
			0.4	0.4	TRUE	TRUE	FALSE	0		0.4	0.4	0
			0.6	0.4	TRUE	TRUE	FALSE	0		0.6	0.4	0
