# Supplementary material for: Unique sperm haplotypes are associated with phenotypically different sperm subpopulations in Astyanax fish
Source: BMC Biol. 2018 Jul 5;16:72. doi: 10.1186/s12915-018-0538-z (PMC6032774; doi:10.1186/s12915-018-0538-z)
Supplement: Supplementary file 8 — Original data. Each subfolder has two ixo files output by the Roche LightCycler480. The two files cover qPCR results for oca2 and mc1r. Subfolder names end in 1, 2, or 3, denoting which subpopulation of sperm was analyzed. (ZIP 10643 kb) [file 12915_2018_538_MOESM8_ESM.zip]

Archive with 90 entries (60 files):
- FishD_Pop2_2
- FishD_Pop2_2/May 11 2016 SpermPop DP2-2 FACS PEP Plate 0020 oca2 RK.ixo
- FishD_Pop2_2/May 16 2016 SpermPopD-P2.2 FACS PEP Plate 0028 mc1r RK.ixo
- FishE'P2
- FishE'P2/May 25 2016 SpermPop E'P2 FACS PEP PLATE 0046 oca2 RK.ixo
- FishE'P2/May 26 2016 SpermPop E'P2 FACS PEP PLATE 0047 mc1r RK.ixo
- FishE'P3
- FishE'P3/May 27 2016 SpermPop E'P3 FACS PEP PLATE 0048 oca2 RK.ixo
- FishE'P3/May 31 2016 SpermPop E'P3 FACS PEP PLATE 0049 mc1r RK.ixo
- FishE'Pop1
- FishE'Pop1/May 25 2016 SpermPop E'P1 FACS PEP PLATE 0043 oca2 RK.ixo
- FishE'Pop1/May 25 2016 SpermPop E'P1 FACS PEP PLATE 0045 mc1r RK.ixo
- G5Pop1
- G5Pop1/Jun 30 2016 0064 FACS Plate G5P1 oca2 RK.ixo
- G5Pop1/Jun 30 2016 0065 FACS Plate G5P1 mc1r RK.ixo
- G5Pop2
- G5Pop2/Jun 30 2016 0066 FACS Plate G5P2 oca2 RK.ixo
- G5Pop2/Jun 30 2016 0067 FACS Plate G5P2 mc1r RK.ixo
- G5Pop3
- G5Pop3/Jul 1 2016 0070 FACS plate G5P3 oca2 RK.ixo
- G5Pop3/Jul 1 2016 0071 FACS plate G5P3 mc1r RK.ixo
- H5Pop1
- H5Pop1/Jul 5 2016 0072 FACS plate H5P1 oca2 RK.ixo
- H5Pop1/Jul 5 2016 0075 FACS plate H5P1 mc1r RK.ixo
- H5Pop2
- H5Pop2/Jul 6 2016 0076 FACS plate H5P2 oca2 RK.ixo
- H5Pop2/Jul 6 2016 0077 FACS plate H5P2 mc1r RK.ixo
- H5Pop3
- H5Pop3/Jul 6 2016 0079 FACS plate H5P3 oca2 RK.ixo
- H5Pop3/Jul 8 2016 0080 FACS plate H5P3 mc1r RK.ixo
- I5Pop1
- I5Pop1/Jul 11 2016 0084 FACS plate I5P1 mc1r RK.ixo
- I5Pop1/Jul 8 2016 0082 FACS plate I5P1 oca2 RK.ixo
- I5Pop2
- I5Pop2/Jul 11 2016 0086 FACS plate I5P2 oca2 RK.ixo
- I5Pop2/Jul 11 2016 0087 FACS plate I5P2 mc1r RK.ixo
- I5Pop3
- I5Pop3/Jul 12 2016 0088 FACS plate I5P3 oca2 RK.ixo
- I5Pop3/Jul 12 2016 0089 FACS plate I5P3 mc1r RK.ixo
- F5P1
- F5P1/Jun 27 2016 0058 FACS Plate F5P1 oca2 RK.ixo
- F5P1/Jun 28 2016 0059 FACS Plate F5P1 mc1r RK.ixo
- F5Pop2
- F5Pop2/Jun 28 2016 0060 FACS Plate F5P2 oca2 RK.ixo
- F5Pop2/Jun 28 2016 0061 FACS Plate F5P2 mc1r RK.ixo
- F5Pop3
- F5Pop3/Jun 29 2016 0062 FACS Plate F5P3 oca2 RK.ixo
- F5Pop3/Jun 29 2016 0063 FACS Plate F5P3 mc1r RK.ixo
- FishA Pop2_1
- FishA Pop2_1/May 10 2016 SpermPop AP2-1 FACS PEP Plate 0016 oca2 RK.ixo
- FishA Pop2_1/May 13 2016 SpermPopAP2-1 FACS PEP Plate 0024mc1r RK.ixo
- FishA Pop2_2
- FishA Pop2_2/May 10 2016 SpermPop AP2-2 FACS PEP Plate 0017 oca2 RK.ixo
- FishA Pop2_2/May 13 2016 SpermPopAP2-2 FACS PEP Plate 0025mc1r RK.ixo
- FishA_Pop1
- FishA_Pop1/May 10 2016 SpermPop.AP1 FACS PEP Plate 0015 oca2 RK.ixo
- FishA_Pop1/May 13 2016 SpermPopAP-1 FACS PEP Plate 0023 mc1r RK.ixo
- FishA'Pop1
- FishA'Pop1/May 17 2016 SpermPop A'P1 FACS PEP PLATE 0029 OCA2 RK.ixo
- FishA'Pop1/May 17 2016 SpermPop A'P1 FACS PEP PLATE 0030 MC1R RK.ixo
- FishA'-pop2
- FishA'-pop2/May 17 2016 SpermPop A'P2 FACS PEP PLATE 0031 MC1R RK.ixo
- FishA'-pop2/May 18 2016 SpermPop A'P2 FACS PEP PLATE 0032 OCA2 RK.ixo
- FishA'-pop3
- FishA'-pop3/May 18 2016 SpermPop A'P3 FACS PEP PLATE 0033 OCA2 RK.ixo
- FishA'-pop3/May 18 2016 SpermPop A'P3 FACS PEP PLATE 0034 mc1r RK.ixo
- FishB Pop3
- FishB Pop3/May 13 2016 SpermPop B-P3 FACS PEP Plate 0022 mc1r RK.ixo
- FishB Pop3/May 9 2016 SpermPop3 FACS PEP Plate 0014 oca2 RK.ixo
- FishB_Pop1
- FishB_Pop1/May 13 2016 SpermPopB-P1 FACS PEP Plate0021 mc1r RK.ixo
- FishB_Pop1/May 9 2016 SpermPop1 FACS PEP Plate 0013 oca2 RK.ixo
- FishB_Pop2
- FishB_Pop2/May 6 2016 SpermPop2 FACS PEP Plate 0011oca2.ixo
- FishB_Pop2/May 6 2016 SpermPop2 FACS PEP Plate 0012 mc1r.ixo
- FishB'P2
- FishB'P2/May 24 2016 SpermPop B'P2 FACS PEP PLATE 0039 oca2 RK.ixo
- FishB'P2/May 24 2016 SpermPop B'P2 FACS PEP PLATE 0040 mc1r RK.ixo
- FishB'Pop1
- FishB'Pop1/May 18 2016 SpermPop B'P1 FACS PEP PLATE 0035 oca2 RK.ixo
- FishB'Pop1/May 24 2016 SpermPop B'P1 FACS PEP PLATE 0038 mc1r RK.ixo
- FishB'Pop3
- FishB'Pop3/May 24 2016 SpermPop B'P3 FACS PEP PLATE 0041 oca2 RK.ixo
- FishB'Pop3/May 24 2016 SpermPop B'P3 FACS PEP PLATE 0042 mc1r RK.ixo
- FishD_Pop1
- FishD_Pop1/May 11 2016 SpermPop DP1 FACS PEP Plate 0018 oca2 RK.ixo
- FishD_Pop1/May 16 2016 SpermPopD-P1 FACS PEP Plate 0026mc1r RK.ixo
- FishD_Pop2_1
- FishD_Pop2_1/May 11 2016 Sperm Pop DP2-1 FACS PEP Plate 0019 oca2 RK.ixo
- FishD_Pop2_1/May 16 2016 SpermPopD-P2.1 FACS PEP Plate 0027mc1r RK.ixo
