# Supplementary material for: Unique sperm haplotypes are associated with phenotypically different sperm subpopulations in Astyanax fish
Source: BMC Biol. 2018 Jul 5;16:72. doi: 10.1186/s12915-018-0538-z (PMC6032774; doi:10.1186/s12915-018-0538-z)
Supplement: Supplementary file 8 — Original data. Each subfolder has two ixo files output by the Roche LightCycler480. The two files cover qPCR results for oca2 and mc1r. Subfolder names end in 1, 2, or 3, denoting which subpopulation of sperm was analyzed. (ZIP 10643 kb) [file 12915_2018_538_MOESM8_ESM.zip › FishD_Pop2_2/May 11 2016 SpermPop DP2-2 FACS PEP Plate 0020 oca2 RK.ixo]

<objectstream signature="IXOS" version="1">
	<obj name="root" class="HTCExperiment" version="5">
		<prop name="name">May 11 2016 SpermPop DP2-2 FACS PEP Plate 0020 oca2 RK</prop>
		<prop name="UID">D49E229206934E479E73A011B3D502D2</prop>
		<prop name="OwnerUID">C6C05626183A45218341EE89EA1A5F2A</prop>
		<prop name="Created">2016-05-11T13:57:03.393</prop>
		<prop name="CreatedBy">C6C05626183A45218341EE89EA1A5F2A</prop>
		<prop name="CreatedByName">System Admin</prop>
		<prop name="LastModified">2016-05-11T15:42:54.416</prop>
		<prop name="LastModifiedBy">C6C05626183A45218341EE89EA1A5F2A</prop>
		<prop name="LastModifiedByName">System Admin</prop>
		<list name="AppliedTemplates" count="1">
			<item>Borowsky Protocol PEP product version</item>
		</list>
		<list name="TemplateOwners" count="1">
			<item>System Admin</item>
		</list>
		<prop name="SWVersion">LCS480 1.5.1.62</prop>
		<obj name="AppProperty" class="TAppProperty" version="2">
			<prop name="Created">2016-05-11T13:57:03.393</prop>
			<prop name="LastModified">1899-12-30T00:00:00.000</prop>
		</obj>
		<obj name="ConProperty" class="TAppProperty" version="2">
			<prop name="Created">2016-05-11T13:57:03.393</prop>
			<prop name="LastModified">1899-12-30T00:00:00.000</prop>
		</obj>
		<obj name="run" class="HTCRun" version="7">
			<prop name="name">Run</prop>
			<prop name="Created">2016-05-11T13:57:03.375</prop>
			<prop name="LastModified">2016-05-11T15:42:40.705</prop>
			<obj name="AppProperty" class="TAppProperty" version="2">
				<prop name="Created">2016-05-11T13:57:03.375</prop>
				<prop name="LastModified">1899-12-30T00:00:00.000</prop>
			</obj>
			<obj name="ConProperty" class="TAppProperty" version="2">
				<prop name="Created">2016-05-11T13:57:03.375</prop>
				<prop name="LastModified">1899-12-30T00:00:00.000</prop>
				<prop name="HasProperties">1</prop>
				<obj name="_Properties" class="TAppProperties" version="1">
					<prop name="Created">2016-05-11T13:57:03.375</prop>
					<prop name="LastModified">1899-12-30T00:00:00.000</prop>
					<list name="emlist" count="4">
						<obj name="item" class="TAppProperty" version="2">
							<prop name="name">TopChart</prop>
							<prop name="Created">2016-05-11T13:57:28.494</prop>
							<prop name="LastModified">1899-12-30T00:00:00.000</prop>
						</obj>
						<obj name="item" class="TAppProperty" version="2">
							<prop name="name">LeftChart</prop>
							<prop name="Created">2016-05-11T13:57:28.494</prop>
							<prop name="LastModified">1899-12-30T00:00:00.000</prop>
						</obj>
						<obj name="item" class="TAppProperty" version="2">
							<prop name="name">RightChart</prop>
							<prop name="Created">2016-05-11T13:57:28.495</prop>
							<prop name="LastModified">1899-12-30T00:00:00.000</prop>
						</obj>
						<obj name="item" class="TAppProperty" version="2">
							<prop name="name">RunOverviewChart</prop>
							<prop name="Created">2016-05-11T13:57:28.495</prop>
							<prop name="LastModified">1899-12-30T00:00:00.000</prop>
						</obj>
					</list>
				</obj>
			</obj>
			<prop name="State">3</prop>
			<prop name="StartTime">2016-05-11T13:59:27.106</prop>
			<prop name="EndTime">2016-05-11T15:42:40.704</prop>
			<prop name="InstrumentID">28159</prop>
			<prop name="InstrumentVersion">HTC_VER_10</prop>
			<prop name="InstrumentName">28159</prop>
			<prop name="InstrCalibrationDate">1899.12.30 00:00:00:00</prop>
			<prop name="Technician">System Admin</prop>
			<prop name="AcqStoreClass">HTCAcquisitionStore</prop>
			<prop name="AcquisitionStore">eJzk3VvTqki2MOq/sqJj33khHkCN+FZHcMhUQNEckBy8Q/EICgiK+uv3EHxrWofV/cWOd/aqGbu6ojoMFTJRhOcdh/w/6er4X+fwtPnvf1zStPzHf62TsCj++x8TR5XX+fVQHMpDerbL9LL5x3/dNpcCH/33Pzr/+Of/yS5p9n6nug/P502iptdz+Y9/9v9P+/Xc715hh6cs2bxfMJK+XpEcivJrG491silw/6/X/Pc/RAF38WNserk5/TY2p37t/zycxSXdXcLTP/7Z+auRbHanzWsUf/Vks+F/Cn8xvo+j8WOU/X8xSDyCNEk/3vYx4N7vB+wcTrjXXrfX7Qt/MSpnc8r+8c//py/0lYFMOv3mP8pfjb/5ID5m8PGkfi53l2ZXo9HoL17ghskh+usDA5stPnvd1MPQulQTfvvnr47xGrd03tFwjd+bf/yz+z+8DA/PIj2cy+If/1x1yjY7qSOHGNnNoarVjVsslyZTwYBOrKi5usvZ7pjLsd5f2656OwlndruuxmTajxJDzZZBzHa7tUums3a8V6t+OGdZmi0EUzyRvTrO+YxJ58VUMNvCkar7dqazHc+YYJ5V+66arerC4udjIUwFL4tUh803bL8X1/HU8M53tTyOPHaec1PQ4zBeqod2orP4KtmCfpbxsc2KHju729f+JlxRd1osstzwIdaPQzJS5TIx2LHHFoI+VY6iehxkhMVndR4b7uJxVwuztFiqOzNhGmbPUh1IG8oKhzvcGJ2OpVr2gbJLucbns4pmamt211lKKiYYxuGpqLZrrVmaSzY3qHYyVOrIQ7a7LzjXyYSW6uQ4sthlqc2FaVeMXVV0xCtL76pHDLFyQJVYfGeX+LkR9NWdUvWZCm2GH5VNdOnGM3UniyKLZzqOX98JVPUFGrE8WtiCQUaPUlWkvc1u07kjTKthd6Sq3qZk+86IkekE8Pj0u/cZy8SdGesb7dhRW7TfYycyn8fmeXQYqV/fjjaeTd96SonS8JtOqb86Lb7tlFJ7ffGbT6lACwoIpmwa86SwXZp1dyX49tWI3ePj0aGqJJewta6SYE9CuFM1JGcANTVjN7VUgx4h3QC3jXnsnTUnoZJYRbDthVPO24eDS9NL1QIvtCbcS6eqSNvd4QBsx57HfHQ6ZHQp4PYccTEXuDV5ZlQyZzvwRtwk3ub0xP37aQv8a1snbr56KrRyeAXbXWQR97ZSM7q7rk+wWeEp519vh5IaHj+BWziG4D9kjVJzLHSA8QE+b6iPkrpMfsIm700F/8DViI5a/Ru4hJuxt7uqdyod+ik+xvF7DjyW1DWJAOvHVOeuyx8JTR7VA5z12SLec/rI6GbLjhApoxnhN+64lPdmGdi2axD3unAiyu2hCBEVjZiD8YiocN1J4KfGHMc3PdzpNtjtwd3cLIHrU8eisaDnEMULk3v56OhSW+USbMA3Y+6kjz09b/odWM8jS3AXPu7/YQkHWLsdU/CA4PjDCj+/jd2bEk9X8XgE82EFYfc85u5Kftxpd7UuwD8GM+KKZ/w8f9opNeh1v+mU6v7MU0rRhso3n1LKLk9BH7ALYXLXtEirrxaglySLmafmHVJa1ytMpVNImPg0ShJc7DPQ1S7njsBFkdDNKYR5tSwFUOzLksSD1hoM63aJ2Y3nLmnf2yroq/6Zs/s6HJHiaQ9gbAXX2DmPpIjIaXiEeVlc8RtzmQJ59uc70MVVThylvNzJ6PBog/x0Uu7k+6lCCLdvMF45RczGp3BJKvtwhMVqnRPg3MzIymglsBBvWQz340Uh9rLVBaM85YLdnuQlUWD+hPkZLwz2bZFbBOT8AsapxNcLdp4RK8D5zZ7DXHD6I8klrZYkgJ48U84WkbknU+N0h2naKWIgN2lJ6LwVwQynKjB/PFCIczskMGXzNHYefZzP5DjugdIxM44/NDmQ6U7Fx2BdiVN1w4iwVisEzZELbh9AEok3y094FNIsdmA+tUie5H2Q3VPOAa44X/euPkBJvRJHPsmX+FuwWYIZnzLOllscj+g8MjDul5yzJAv3JNvj52fF60SA/jlMSF51MzBX5YXgY8MlP+2UGvW+6yrV+6mnVId2v/mUElqTNpCHo3C34LJCLzdhDA6fypzPA3lPyZWMgS/61ximSZuSzqzXApkM2zEMt1uFuHC8wXSM33W/OCiUPlfPPozdlRpzne9cOhjFS/CkcCTY9rba461TAMCMoRZ7ptTGUwxuLbDkA+HcUfZL2pqnKkQOVwS/db8ndGvxANbDQOaePJBLut30TQCjpcZu/txRmrK+DPacK7E31HD7zphTWE81JXZvg2pEZ8LQBhbkauzFGtvTaL2bga1WisC12WJE7vJsApF9V4iX3vD943l/gldJqhG+rnZLahyZDau7L8ecPlmEV9ViBsGeqoI7SWSDWq3LEJTZQo39S3FXaHFf6+DYLh7P3X0PlI9SDs42U2JuOHg8yJxzWNtbwr1utLPwqvPswYJyTfCsiIn00ZYnwJaiIngn9W7QbThzYcmneDwuI+bSYxQsIOp2Nc7JfqfQyV3rgbXS8ZPQfXlJLw99AqvUUPHzWOB8tloxhXDJhpwJXdmlwZlQgPFZ4f553Sr/cEq1X+D6d+fXz9bfb0/9R/XX73d7o3/3IzAQ5J7W/Od/U3/qN/8IxJKtsOPJ8oj5SJ9Jo79z1kat6N0YVD2RuyzfBapgTtuaq9pL4cKOznJC9EhLSrWbkpQd/J4nmHj3BKra23B2mCVMmE5Owl3dz4Yhq24jSzDykeOq4SGz3vq7u0dFXZfsxvaDCB+3A9FVjaibferPPJUndj27+P7wSDI1VBOLnVjPJbpzjkXVVoMnaq83F4w5HPdqcEhHLN+Pnbf+aLFUWHEUQTDBEAxV0UuZXVTN+tRfPFAWsXmLtZE6MVqTt/74CR9n6d1o9GcW246hSoty9qk/wVF2LM9XDtf10dhVq0icsl1Hdfl0SzsjvDmnS7YrU/bWn+TdH2ynUxx/X8PjbbZmwqf+4t4Sf6tWS4eY80pYqufgKrNiHTBBn6fcVUlX3Df6my4Z7n8fWahtYW0TsyucLTWJH3dWSPs5MUpPE1XlNGLsoNhGPB0OnT1+XvGAlW3H4sZT5/Rn6a/f7w97v4j++t98SiVD+QLrwX2K16X+S2tULmDFDNSKOzmIVCt3qAWmDbiTrNWEjodxCpEmo04GqW1QqaWj/vh1zhv9Hc4ErSKvp7EfC4clZW7cAj7PJ7G/duwRlY/VAKLzcR77PLBL+iiFE6yOyZz7S/uYUMVADUV9H7eP5xDqr4Pvj5Y7PfYGLXVEi7xfAXe7qD+1bWf0JO/O4M0dU+DbLmpI6rATQKUZgssvqMXOPkX9rcAU3MMa95eLxRPWI2vG3ShHjfX6xQ2PcYnatEb4fOwOUX+95ZRwcjxEdIZfeQinuh5z5WondLBmdwgKF/cvqLi/lTU7gn/Lp4KnD55AT7GewUYlBvGCDmrwee+L4M6pIXBzi9rs9GUJQEgWxE+43aHCXN9BaKdW7C5XR9TfrUrBUVsm8SvjuaSjjS7Cpj/B4xGNDwmdJOsubM0panFFUXcaBKg/3cb5sws+HrSEEuyy+6U/5yJU4Om7Mfd7fbWk56deAm9Pcbx5xzF+lv76fak/+DX0NxK++ZR6SvMTTMMS9XJpof4GbuvS6A/KgdkhhXa4gjG+htw+F6ijrnzIYC4scm7bynJEVrvTCki2LGPWD1F/z7YUgaEuLjH0OGpktp6qMH6oZwF2N9TYQzEHYKrRNWZKjjrpeN4RSAs1ZMt8ahDj+qU/+xqh/tqzawvMBH9cmWUOKBk4agW6xFE/w1zak97pS39ORlB/g+xxgpm9wPGnF9xfUXY7MB9R1Jx1kO5k7R/wi58LBborNQFv8PIczHCBOrvmYUZ26/kZxx/lAgwp6nTkdQUw9B7ufzbOUU8L6Q6zpCiERn+TAvVn7J+o51p/drI5gaxc0xjM/sog0sJ8649Vd9RkQUPUKGlfOetnUkKc4Et/7CrmIrk+ricwJNQfU06rt/4M0soJGys4X97C/df6c55D3L9BUH/z9iQV7N4NNXjdX3E+yyl+PpKC2vuhP7aQX5/fo5Xh8TnjeIcMj8dPO6WG4nddpX62/jrffEo9OlyGSDoq3Lu5qCkWVmPwFxuZ+7G8S+hlJOPj0ezGGd9WFi0Wsgxso7ZjO1AXBlnunndQyRb19/qTF110FwOg+0gV/KlcLWk+RP2tt6wVQzVCTZ5uMwYOLFF/d5lRmu8WbbBgQ4jndsClC6UiEAaJyvkhh4zaBerPTXYvfU2rOzXHfAp2P1QFPKcr1JdHUH/pQYn99LyLaKrxMawvR0VwzRvqrzij/oKnhRq9jHZ7vA+cWWDLa9w+SSuFsttsDEF3r+BVo4da8vy+Dv4J9efdAnx8unAbtmwoC+7ggNvXbnwGTJ2i/twQ9XY8DUY4X4bbn+z3lJr+TgfbpgrnrnF36eFQuMDyDWousFFnc2QrrPmQxF7pV0C9jtZHIzqa4DKxEimjwwnYqxy1F17AoIeIueA/c9Tj+owabfVkBtHursXu05QpPbcvPTCN5Et/2QP16WkW6q8/xPHvGJnB0tkPY2YG+DyLUfNrqY/jy0ycz99Qf79dlf6j+hOljvhdfwL62fpT1O/9EVhlV+2tv3mBuit8In3qr8X1B0t2ivKpv9x1DN7ob20WO3YtZecz9rfXr3PBjOJYUYsN2THhcEB5ZUc7UXundMgO9Ayfsb/bZALv2F9ZzO8sjopNbM6nfVAdTzmwVFAY+Wv9QUxuTezvQ3/70Y7FU3fQsdTN3EBtLl4abVdHt9Hflcj4+lp/k9ed7MVfz2NT23BLjdLutNGfriYkUtc5uCwuK0sw9b4rNvrbPUr7rT+PiTE7XZbwjv2FVUQa/em5TiM1jUuXHZcSfMb+PvRXx/6SkRcJZtbnnbf+2n0g0+ODG2oPjBE7Xs5WrKtLp/On2F+tv+LYsYVGf8/O6dbE/hr9VV6mN/prYn+3FWs3+jNnMhd/lv5EqS/8/1V/FlkXEAWzGeHmQV3S7rq6AItGRuzfC9Rf0I4L1MR8SGAdqBm94x0WRKMzaqQLtkV7R3kHTmzNOdee2p5mq90WVt5tGnPLsCPKr/0WuKSaCI3+1IhJ4JHhXOCb/Ss2tSxOEF0I6s/ePBOaS9UBr/OGyd3W5CjS+MpHsDpddcGzFppC41y+w6Y7sQivUtRM/8JPwOaaKfjVK7a3GwYn2Nh3I/bOt9/pj0cl6q61IE9YTjs43/1C3dP7YXeDbbwxOffcx52eOOrNd/0p8R8D1OHGDTrgwU0X3MkS9ds7Cg9ACFvEnwuHjLYrFkMgbb5if2zBM3Cj2CCcUtSb8ByKsCwFQ/AHhr2n5jrA+c+cBfHmI9TfpSB4/A6BhdfZ7Zf+gln1Go+C7z911xJs7quXhlX7rT/n6KD+RB/n21nre+AT2YzdwSv2uemTK7jrwZR7uo7zgWVwB79toP6yo3qng0G/xPl2Z8Q3Jcf6WfoTJfzfr6G/If3ucPrMRm2UtwsBd4wa6mtSDnQYf8X+LkuvhKnkrGLbGYVv/ZnxI+csMFF/QpDj9/UUlBymJuov16QN6JeX/rSRuSTBydHAyrOUNPqrY38yHVzxeYL62RxQf6pTXgmwNepvpKoHsBzpK/bntB4tUPMoFWDiTCmZRHmFWhqWxLZjMyIH83AAco1QR8PX9q69VgLzVYWak1a/i/3B1Q7vZDz2cEtFq+C27oVAfIL606Yv/UkSvv/WHadgie08BjtC/Vl9CZ0Xr1OBDfuoqa2qPhr9OUsH9z+Kcb7W0rkQZ9yVRiTF7wzQoEo5LCrUX5iMe2BFecbt9hF11h97PZh0z6i/2wA16V9bS7A0pSDgLyURzftIGv3Z+y4ej/no0QftJL90m+YRWV3yB1jDfklY5Jn7Rn+T/SQjTezv+ET91bG/Rn9Bu4X6YyPU3/WAOiYFznfqmxdiby75T9OfKA0Gf/nV+//wZ/+frb/vvkpt14UMcA+V2Js7skGF4Ut/k4Mce8yWM3oN+QTcZVDF9k5mLg2TtQLLaCITrxO3LWKa2ycsTg9CXNG8G7TLtyOYC1cNH0dVRPv9KgSeR21is3aV0PtqCODLA03w2x5q83mKUW+BSri7k5QljV2Bgn3uqtyn0r6ky2K3hGDuy4JX3WX8lVUEC1hH0Yjf01Bf7hz1Grg+ai8ZMrzqZC/9VY5K3JWuUFrMZRtW0Q61dgtRs89AnsP6Fqrc2wmozx4rdFgmHDVk71hCjePQhKCiGuePET4+eWsH+MpDXa3XqKk+jy2Iujvc/zliQOPtrQW680T95SPU7/IcG+B4nhK7bUlxabTpu2B3CWrs2kO9afrQg+2wIoInWjuXCupEApokmuD5192IOgeig8MilbvZEfUXpDsPgs0O5zcD1Nr1IADA8Yl6HiWov5ScRZhCS+Eum7GIPsQ+7n9go25LF+e7b+1Qq9d8KNiSj++vvPUEoqeKWr74OJ+/of5+O4X+o/qThoL0b/+q+jeJ/cnfrD8jOE1QB2VApoMDpyrQ/ZjtDIkJZjyg79hflmyoYGwnz0yVDkWfnSpP5x+xvzrz0zz00aY/Yn9N5qfCZsWfYn+N/urYn2zy3qf+2pewwy7FbceN8Uxfqmvqblgy9IGY7PLSXpLAn/QXJxP21h8opcIORYvHxn1IykZ/qTB3yEfm51/qzwiCGLXWty12uQrev9JfEV1xvDcD9Vbr7yP2R2/WpNGf6Wrd6DP2dzFQW8P1XmL7jewTo98irrpaVf137E8+uEmjv+yV+WnaBTVUV7T1d+zPuQlJo79bPnUE4xpr0GR+7h8pF4xh4Ueqr7Wejf7MEF+jmhPKm8xPA29naaO/OvNzuizj5GfpTxr2Op1fRX/D7z2lJnr/AsHlMhV8NlEjKnfTC9hkYMTuKX3pD3/bAPaLEW/0dzqSDJYX2+S+21YNyjr6DvWznBP+yJ976o3iLSyrB26vur6295DbEC5S1F+RHkbU33AJtrtgLvj+KxZV66+J/d1LfP+8Lx+BzUaomVp/ZIT6c+8ng7ibHepPe74yLy871J/VtTOaJvoJ1vLOFLy89ciazM9l+2DE3FwdFbqf7QRw0xz1N72jjoDgY9/dzrg3f6Lu2P5Lf55jHe40cFB/AfFQf4visW9if+unoKMek0dCV2P5ARu3tIh3q/B4xMcgBpcPUX/p+YjX2WD2jv35VqgtKdPTfqM/rgqo4W2EmvMvM9RvJaD+FiM8fmvUbMynbc2gGz390t860fA+hgmDJvbnBw7qz+8XXQhLYr00jZqbXNlbf95ggBo8JcENdRxNuX8U8PiOQtSfdw7HnPMRvp53+1dwFrepwJ9t7afpTxr2B7+K/r47Q6Xqb84gb+e54LRPqD87k7K3/vxQ6pANtUtQe+Was6iDemiP8XltUqK2av3VsT+665fc9syLS6531JB5WFy43XJRR03sT5mkhM3PK4VMgqsEM965xnZrke/JsLAPMDOtUmCEXyix+7/X3yXOWzCfj1LBDqSpgvp6PFCPD9Rf3kINOY+X/p6bTGCrEjXkCWoCZsWy2Im0HMc3+Nexv6WMGkKtZZytw1dsTJqfgV5/09+1QP0ttDCNmVmZCZGn1ztoiYn625xesTepFcFC6OD2p1tz1GR+NvqrY3+yaPZQy/rv9Dfziyu3nw/UXxig/gxRxfG4edhB/XYTWCi/6a8zuL71ZzsRvr/Wn3yYFoI92Eh7MmqFAZAoTQUnaksuEVcv3aXTnIN3D/dEm+YlzBdhEtu+LmVkdHtkYM0JanXZkf6YpvaNp5Q0+LdJX3+T2N93689/ygr+ijPURX+I+qszP30lRm3dWlVGNfaKZYmre+zAUMaTZ0FQf1kuEy6GbSD93rkDmugT1NoNtUK8XhtUn6H+xg85ovFjuAK7uLUFUAlqUnR3NkQDCfUntypKaVjJ4Gcavn8zViLaCfpj2JKuKvju9X6n1TEOYT1oK8SLNlWHWvtqDuFzoAre9lBZtLtA/TmdiSLwVED9yWqAugENdadw1N8lJg5Ejoqvn7z2b+92C1iXKmpNGqH+OsN4As5aU7iPekyol6P+lqyjcW/hMrzqLXcOuIWFOp7cd3u6OgTzRn88eFZ4cu51GZj4Gi+zUL/KNjXA9sZKzOMr6m/I+h4eTwM129+jzmr9+VQlAvfuqL+YaRKol0ATeDhRFGqedR2CYITj7+0Ui+pl6uFVqYearfXnT3QAJwRNcPOYGTTVnyLMvC3qT96htg19ZsK2jNXY5XP8/NSkssC+ycMYOnPUnj/oT8Du5Ki/TEaN/w3191vl4n9Uf4PRaPCrxP7kb/4RsDMTb9esaPnWXx37q/WnlxJqro79oa7IW3+dWXVjpcRMbt48d9TU/TWZn7X+7MnDZnmxQ91dEg4qg0Jgnctp9q77c2gGn/qrMz9r/Rkbe1mqHVFT/qS/y+0y/8z8/Bd1f3Xs7+Au7Hfsb3AtoYn9mVTUEjXb4/tr/enLHuqps9nj/G996zP2d55s7bf+duIdGv01dX8/Yn/muutAk/lZ1/01+mtif6+6vybzs479fWR+DpZZt9HftO9rnSbzs4n9WVniqnhMJyybGPxd91frLy4yeI2Xd5rMz3igc0FXe85e1fBn9FN/km33WOG+ajfqur8f+jNJgNpLrZHGrpa+iH9q7G8odLvfVaT0s/XX+Wb92RPhAo42RA1sqkNEqxHPYXuNUE/LkS3S6yoowJWvrdguYtRV98TxnNjcTO7GXdTfYhHvYJlLqL+T56CWOtUOnOHhlQk5Rj2VlLRhRa864XMfNUbGFernTuZxo797Pz2hHp059zYZ6u+RzGKIxNKM/dUU9UfF2QgiT3xlUppPheZQPYFnikXcnm6XlKWvTM/HFbU42qAG5T171/15Pd9R6F0rvur+MhF1FAbpE1Zmb8Z9X7FxfNfg+s78rOv+hnvUratR1GSLorbqur9AwptOP5BQfypL33V/HJaH7PVX2iPwuf6qIzw678zPJvbn2ai/hRf3gT08Q/BF67CnpqhL4Pgb1C9c1A6drAjqb6ta3F0vHIuavZf+nLZJGv2teSABHxxQg+f4kNCDt+vib8TewvuKK2r2IJE9rNUbHi/Rw/lZHPW3PI2nxOuu8PgkOr/jfcV0TPjqjLpdiuQKuIMZ8VYaavWnnVK94S+S+Tn87qtUW1bfsT8791BDXtZNwbpoqKE69qeNzALGHoviRn9laKaweBDUyPiWicTMrytYnDzUyDC/AFktX/rD7fEm85OwhQZ0Nks5C+eoP5tsJJBHJ9RPrb+TjvpTtvMyZqd4oDSxP3MY5txxRqi/St2MGv0xRUb9tdbhHebr4iv2p/QPezBnuyyGa4kaNNV53MT+mHyURNJdXAXQRzLe180V1B8z8icsZquCs8LC3/JIzzOY5JARx1+h7iRin2EqH3D/dxfHdykeTzBphPqMt2FCesr4Dvr5UOBe/NAlwFF/40k/56w84/5kN09ANyEl0O2vKFFJqwtkRDICw1W4JHTY6gA5S1cCtoDbXz9QfzLXCgLbw5f+lLGJWlROqD845q+iry1quwhwvr5mPlDfURHbsoXaPR9Qf8rGQJ0ShuPBg5DDrDdFPesV6nV6fFxBnrlJ3NT93Uc4X0UTc+GnZn4OBXH0XVepXy3z87bro/7mRBH8SSZblCkvHQx91NZlxfBXUCxQf/vug0N3iVoZx2sVlg9LJt6027bIIPe779hfe6UYtHquZdiEN414JEctPdr6ClbSoy047RZqqnvgqL/rEbXzYJXxqk+QIarr/vCLGFF1KuP+5xPUmrJB/R38NIQooKgv5cI6NJuv5wBRB7df60+5VAqsO2cc/5Ch3kjnS39uOkP97TLdAT9/4PaevR1eZXi1AFurUEfXBPUUOIIOGyVGPQ3ZLqPb2yv257uo1z7sSjo6xhyi/VzB17fkPRXGhQXLs4bPKzf21t86FlB/IqD+QpKiHv3uV+wvwMtFoz+uTlGnNJffsT8fb59dekx9CWaLCWp4cwSFdleoP9ee4/h3BVh0kFQ+RLqmEl/ZoKZDuQAI3bYmeKmEx0/XHKnRn2eLqEsyYCaEHa7Gnj/G+RxOqL/Q1IeCLY9x/0zvoy6rFR6vmSP/LfUn/q/ob9QZDv+t/v4msb/vzvyUA9VoMj8b/d1Oisou4hB11O4J+yb2d4tv2lt/deZnHftr9KedhOJTf88zXoSbuj/3nCjq0YlbTezvj/qbTobavon91V1f9IxniRpOtgZLg2InfOivrvtrur4YeuKy8tjHc7ep+2vL0p8yP+u6v0Z/x9mIvvVX1/2Nr5n+qb+Pur9af3Xs73Rqu5+xv9PVX3zG/pLpxflT7O+z68uPuj8j2UfsNJ7Zn/qru7586G+vw1YwHmGn0+jvo+6v0d+Pri+1/urYX1P3dzjfvbf+lHhSqlGVDxr96XsLdWf3rIBlyWgWGwfA/S8dd8ZOnsbi6SNJlj9Lf6Nup/dvMz//L0+pn62/3jdfV0U2K8AbLWbET1zUSa2/iMmGwPGiOqJajvqzt5s2h3OdWXmuUIe7iRl7a+lg0F1/uAd3KliC39+g/oSjvAdvwKaxe7mg/uKn3Ab/ourEP6weI2RgH/VDvXncZH7WdX/r22ZO/EzS9nTfDmKwjxVqRsqfHTr29RHgt9rgTd1fq1U8YXmPLeIvSzWjU292gqg3N2PeC1F/HYOf8PbRxfEvNU2hSb4WIBwuUXOdMeqnrvvb9sIZ594Q9Xcp+BW8ZGASdyqilsRwlkEUxqbgwkl968+5FgZxq5n9zvysY3/ubIzHQ1NxvKuBgXqe+6g//xU73AxAFxr91bG/uu6v0V9d9xfGyoJ4h9PhnfnpPh4W9yoH9Ufy4q0/N+VHl3a2qGVXnaP+nB3u/5FVXbAVCfU3enVxcZ/rQ6M/Lh1x/IdbeoNNnE+5Ozs/3rG/zVUaE6+/wdc/3OoKa7HAz3uXOj9Nf6Nud/RdGSq/mv66g1aCurNyweGbV+Yn/uKBKR0zDhcT9cfu8xKmYrmJbbJHPVRrOwWiHHICUiSKZGh2143+nEWI+kvoS3/iAvVXUNRKZU5UmHWuKXe2jjQi62ougdnVrxyGHXy+vM5Rb5t5yZkwu9BGf2MX9QdxdCnJ9moPwHhuUsGZ9PIRaYvjB1inCvU1MFB7NEf9EfH3+qP5PePO9ZmLhK9Qf9q2jdtb7PKSdDT7CbK1LzjwsWSROMxTmMId9RdpOL+z7J1hflVQcxaV9iTn17f+QChRa9ZMqsCMzzjfWMpdEkmtNYzvPdTlk5kiKafXGEh4/9LfIe928HjuUI/jYb4kweXR/dTfdt0KQEvIRWDRAzV2PrViGFdGFrNHa0pJH059mAoRHu+Pri8jG+ef73C+u3nogwbZl/7m52sOi+EFdR7J+Pxkey1B6VQJt/U+6vY0PWSgtp4/WX+jrvjXX72/Yebnt3d9GesKRIKuElc97ICOKmECnpgqhPdl+Y63aX0DNQZPwlY92aVwLjSAcoj6G7GbS9KL1gM9dlFvM+2Ov7Jqipq83zXuVivUxWXM1mBLNxm1FMslHeqFDa+/jRMv0lBfnof7t634S3/jFdHBO/dUgY80nO+1j/pz9xMl9rXnrkP7t2AB64OvET6r8Fu/6eP+Qi9QBNdfo+7mq5f+Ok819oPqFfsz9a/YX3uG+oyu7BX7G78yQQc7gy5d1BA3uwr3vTVq6eoPp7AkiYZXBbEq6VzCk88eJQrqcYy6PCxmFmxXXCM+He6+Yn/jM47XHe+tRn9rfkJdZTksqemh9jbKUuW+var2lO8CHzaWQwR3umFLqs2OqLf1kpBGf+0Tzt932qi/1lqxaOoLPjB3rBLPZajpzqujUpgS1F+njcdPX/QkMHQBtZmVqMNeHEzBu5xx/l0T50PIbI5XKWdE4OKj/nbV2njr75z9PWN/f9WT9OfrryP0Bt92Yf3V2r7Uwb+Gf35y7DRtX2r+md2+cG+Cfx9tX+rgX134Z5oV8oF1dhXLAsMjZm+Ar//Bvyb18+HS8f+Q+jlMn6BeV9WzafvS8K8YXyyW6NmeT9szfa/GQhZ+Fv7VqZ8f/HMs3mLXoWf/KfVTFwedsgn+JbMjJx/8O6dt9sm/OvjXpH4Kk+sC+YW3htNlzEs1WYL1J/59FP6F6+TCrlmE3Jt2veQj9fOj7Uv62Dhv/tWpn/l4FBCzn8f0I/jXpH7WTT9r/jWFf6Zhjv+U+pk/wkX80fTzI/inP80OO3uLxWfqZ13416R+7iqcf9P082cG/zoCnjS/SvTvu7NqKml4AW+szAg/dtFri3mQg3dcGLHreeituvLPS02Z+5MMvTXQhbyJ/jV9X4rbbN9E/7xFiP47UIIePGynsRdG6Kdszduw7kg6b3I/r530Hf1z0xz9N5uh/2DN5txbqE5CfStNYBk+TcG/+U/x7b8qM2I/K3E8s3MgNH1f/Of98Paf/2h9+e8WBSdYlX2TeL7u0Cb3s4n+BS21pGqvQs+lzxn6NUGP6Rm7wrYSTeLPFRs9hZdfWJ5eXUTjMW4/cofox+xocPfADu/oX5QvZ4JbndV318/APaP/6tzP2n+rSv2q/Cuf6y//1ZV/xg3nv1alueBNpnaHttLh239cPT4t2rLQf9FeNrl77T2h6foJo+lX7udoEnchzGUrbvyXursD8MkevZw88XhWUXyDVSf5iv7tOrM7+PHiK/dzM8D5eo/XeEee9tP813mdUd/VnPpnA/C7m1PbIgJQgVfjl+waArkvHmeQV/FX+I9N1AIWnG0FJ5EQSHQ6z/CedpYJTdtPey2tYWa9ABjYCEBvhQCcWa9SwhqA6WaqghqUKWdDLRwR5R6KsNj0r6Rp+zlNEYD6BQFoH2MEU+VKxyb5k3U6l4yYQwSgruwzYsdzc0TykfeAyTAohAaAz91mD5O9jADsdc0lmQdm3CR/snIgdYi2fIX/lkO8yWulUknCWesB45tYEGYGuUUyhgBU5s9X8uQLgOyAANQWx5w4boJAS4f5A+hezcgHANX01XZ0O5RwvqwVAV2KObdZFXbIct+NYULsLwCuKqkLWrlFQD4k0yXtrdoBzT0ggI9g7skuRACaMgIQ0hxBdm2rR9CyHI//ofsFwAXpZQITXARgmB3eAGR6hvM/VmHQAND2+/j5Ld3fA7Cc2AUoB0g43jpLCTGglb8BOC/Nn5b8iedUX/hV+n5+998pq3uhItfbKvHtRwV0QoYTCLuiQvwiYHcaPocGPt8RCLiTatkI0Oa6jEK5oACV01QEpaAoOD8Gi9p5obxqBlCAyRPFRNvrLwGKDiupfCU2+JlMCPcEFJiWMRQgftne2Z/+FgW09VF4vnjG+YqbIgTPZyiWXGciDUOZwRI83L6uykDX3VgBvASgADs7FGCgBDpEXU2NuUfAoPJ65oDddlBot0jOqDQW3gL03QfuP5wMdYDt+VX7F1cZFSMUYOglr+zPZXWnvTTlEIgd3H4d/2N+MQc7HuHzh1XlIjF3Mrit8ZcAexIKkLlnFONG3Uf0XBAPnPEUBSiL+P7FlXnAtDkRuHXB43moLgMYywYKcO0oClXWMx2WwgLHf07xeF7yvg/uOMPPh8xQcPtghpf1w0ETeHDcoRBNZ4D3uxQFqHu4/dYmnkKgdtXY3Q2qtwAhARTgKsbnZws8Pv7ogPMJnn/P+N9vtvrPCrAjDr7tV+BnC3Dw3blqLwHWxX9GGgidj+I/fTV096qdCBLbF8s50fUlisRvo9jq9M+m+K8OAF4WsS8Yx6Jzb4r/LpXvvBt/tk9Liw07vk10d6xl6rSfuSw5H513ALBO//wIAIr84jcCNKpZev9TAPBDgBFHEdbpn/vqBm8BGrs7Zfmw48bmZNCJGgHWxX8fAtxbLXgLsC7+qwOAumKR0Z8EWKd/ptfX68/yyVI7jwyaAGCT/vnHZR8qpZTZTuh472UfAuLCXzf+/OsA4I/ivyb9c78Mzc/Gnw8jS96tX+rivzoAWC/78JH+WQuwSf9sAoB/KP6rW7/obYcaP02AHXEk/irVf9+d/7m46hdYx60vAdoFz4H38fvnUu2oUM2pSggPAX7JHhIKq6uhEOvqvyb/088LFMjKeUWkbG1P6Y3vwT7eX+tIvCJstQCjVNZjn6n2iK6uRGwE6N2cB15pXf0MzuX2FQH0+yhCLrhT4o/bTodOHHmEVwITBTgRHyM6euidJgLYVP9ZkpDANhuiAPXXOhK1ADnzUYDboabQibj+qv67Zuq79ws/t2acSw4KcG/LbwFyRg94JwGvCOgrAug7WxReHQF0I8HgXIzsr3UfxqOZ0FT/BVP9iFdW8SsCWOd/cn40iHv3tCWd810fossVx19HALu8eud/cuX2eFf/LXtHize9X4DHKQTGHo+vLmvvdR9WKR5/v/C/On+up0sr5tceHr+qXVf/oQC95Izic5Wiajp/+vSIIhRi/f6qnvzK/1TWwRVfH/1sAXYk/PcXEeDwm+9WVaWbAN1evwQ4TVCA1D2iQLht3knGWwVMFJpzNl+aSZMAas4yFCC1xA4KDwU4mXaL2BGki0WgRAFOtyhA5158JYAuMivl9vKRi2R43ODd7R2upAkBehIKcC6/BDjhA4W0HBRgHQJkRYkCnHnzAWgnFJg9LCSR7G6bBxhJhOK8TvMl6akowMV5l/FGgAfvNwF2nyhAdsxRgDpur1n44VjZD5hPvS8BXtb5GfQIBQhjIYyaEOA0RAGy8CXUMz89UMBDFGLYQrH1hbBqFn6wxScK8HxorV9NQFFcbpC/Bah6z7MACVsZePwe7xBgI8Cimndgur+9BKzj9g7CKwR4TS4xjB083pGixjDfZBl3ju6AktHI68Ir+CFAl+B854J9h3FXwuM981F4vB/6QA3jS4B18xcCKHS49PH1tQBVwUq4oxYo2Lr1J72bufBTy//whOp1v+s69atlgA6rVIXwuUBhCK+VCZjxysDshSjAcYz3Ufu1bsByEyjc67eZSzePgIDduaMAcwEFqNkXqan/c51AseherVTYHhWN++3VLmsEuJknMopqW5V0JAkoQMlH8VyWKDCxFfwuBrit8P+cUkfhHQbQoaX1JUBvOtuJ1J8SBkFxQIF1Fgzo7iXOWoD80q8SegpfAkTxxd6mQgFuE8Zhq8cacZ8SCtBwYgb+Cr9m3AgrqxHgpvKVmLd1HK+1lGcQmq6GN3+SfKeXR+UC73r4td68Ypq8E89hXV1wfIsYBWjHTIbQmeD21lfcXzxGAW7cMY53OEYBelvdg3C8UrnHDBzf3i18cNKEkiYGeNDbA1jcTULc7WWP9wUqM/D4zVXeCHBzJAGKVvwSYF3/xwYZCjBOZYvqRBsAkVIc/2utNHqS0xkwrqvCW4AemwNfz1GAtIMCNNUUt3+gf2MBDv93BNgdSJ3vKq346Smg/e/9FajbvzQFgHUM8CGMzHf7lzoGWAvw/OrDrgvsKH4I0FAyz2pigB9LP8TjR8CObG2/BciDfcC6Vc7IVJ7j++sU0EaAsHA6jQCL+cN+t385cGf5TgGtBVjHAD8KAP/nGGBTAKguOnoTA2wEWLd/qWOAumfzZVMAmD+G9mcM8LpJ2DsG2PZNaARoVkdh1KSA1gKcjvVT9CHAP6aANjHAZumHlwA/2r80McAf7V/qGGDT/uXH0g9/TAGdnkqcXy3AJgX0x9IPdQroHwsA9cmqN1ILZSOyUyew/4cCwB8xwJ8rwO5gKP3bK+vfJAf0u2OA5Da7wHI2RhGdR2rSxAA5eRiCLxxQbMFiVoJrn1BYfhfFk5SzHJxuhF+6y/1gUD3jR1g/j5bQVACW6/gAK+M4FfxThmJqGXe88uQ+CvBH/5c6B7RZ+2G1WZ/Bfc7nhBfeM6HVkpzBTsZTwnuLp0hPuo4C1O5G7HbrCsLTrgObw9Airuuh+Kign8DfDb5igA9vd4atY5jEz2cOpX6VdiAcnM24iQHOdzMB7Hs6i93Jq8KvjgGurBBfr9/xebnc5U0FoNs72+8YIEwzgzc5oAYfPl45p18CrGOALD3hL0LndoRm5b8mB1Rpf1UAru0THs8hVfd0dxpKsGnf5kKTAwpJ/y3ApgIQr/Ip3rkAHt+D7rwrAN2ZhAIkC/UdA/T8kRW7l7V9p1IPj/d6ekcB1iv/TY5V1eSAfghw3YcxcfsU91cLsK4A5Mvuz8sB7XSHQvdXKQH87qX/6higuZtfCLwWoSNhhgKsk0AdWQrvTQyQng0UVMDypGkAo5Q3FGCqGSLRRuMI5qWLIjmYFyC51d3CtPsqKXQtFN4wRgGa6iLloOfhW4CGv/oSYN0AZupev2KAk/IRg6UtUYDt0ZcAzZuWEXDO5ogUofoEuRoUgp1F4ZK0PBSg6ihfAtzIvyWB1g1gotHp2QjQ2YhhSR7p9QH6VSu4g4OFTwHKMxTZsWufQUvinDiTV8yv10UBErGVCsx+oriu4wPeBF+qgtuE5i7JZRSgJYu4/YKhAK8ujt/sPVCAgwrnM/RQgPJglMaNAJfeqQMTOUcBbpfSnpzDlv8pwE5vfPwU4O0e9t4xQH/4SvJ8CdCaZAVnt7n0jgFOB2kaO3qFn1+dBKplBQow3uHzi6WHn59+SghkXv4uAZzu+3nMJsuflwSK51T33y+n+TfJAv1uAfJrrIAnKyr3N8NXjd+QTCDsSQrxdlV1pwuNm+DjC2I3WldL6hp9AuF9K3P/mm+XZDy4DJoYoO++OpYkoqCCs3oJrXRQVKK9jsAPMjluYoC1ADmfoQCf/cqg5uv19mSMgmyN73s6Xs5MWK4CFKTgg0htVq0g3D1U4uqEibTTLQCcGeDz1V4GmtpDFdarJQpQDHYJPQYowI12VGM/IiiodoAC3CyequD7HRSRuwu+BDgqdhZdFQTFqHkKd8uq+hLgKwbo9j25Q0+zgoMXmbj/eZ8l1Ce7OXj9EPc/81HEUo+/BegXKu5PKQoTbG+Cwjq0lbcAvWmEokuV3VuA651DiS9W8pKqvDeAWXZBAR5fNYtzDQW4Gd5QsEGF26ML2YftNlSJVya7PR3u8fg1HWBcCQWYqpchyOkaxalY1Z7m5SsGWC5VwTPOLKNxxt8CZIPX6hfPuMLt32b4+mKOz/8NBfjbGfKfFWBvJHZ/lRjgd/9t9UcDUH275W5TBPjRAuaHAD9awHwUAX4IsC4CrAXYtICps0AjMYrYoHAWpMkC/SgCrAVYZ4F+tIAZH257tu+f9oKezvrin5Z/6LX2UdMCZtqau9FHEaBOZsf7RxZoI8C6CLBe+v2viwCPY9FtYoAfWaB1EeBHDPAjC7QWYJ0F+iHAP7WA+UMW6F8WATZZoHUD0I8s0Em8n74bgNZFgE0McCja7xYw21mUsZwQjzQCPB7cDYs3ivsWYB0DbJZ+FxY8a2KAH1mgdRHgfyAG2BsNBr/K+g/ffWXFG7gLRMPzjLue+8houUUB2vvXegXx4qlQdaSXwFjLFJoYYJ0FWlcBNjHA8bOKmw6g7u5w3NOwlaJITnwquCsTXw/dUga7K6IAtz4KsO4BsyzFeexZNxRXynZpI0AUl5bQucpS2MjLKfeGhSPSdCQMYZMQHE8dA5Sv5C3AJgu07gHTCLCOAcq9+NxkgfIy0yjNg0AAFm5NwZc6KKL1cPiEjUJmr6xJFFni6e8qwEaA6y0KsMkCVXq4vZ4hC+DPhijQev2HHzHAZv2H/Z7H7yzQwVR7dwCtY4B+cXlGTQxwYx1fog7tPe1M2TsLlLtLFe+UuijAcFRZvFn7vRZgdNl8VQEWd/aVBfojBsi7sRV7fH64N6v/8dkRxzvUUYBXu6jAD88o6NH28K4C3N5uVPBy4/EWoCuJKNZT+PN6wOA59X+xUvXfpAzwu69T17P0VQYILRRNLUDd/H0TGFV3cqEpAzTbmwysDXwJsBPNN40A2SQfWEQwUICzaoECNEdh1MQAyRa+skBhoPZhIlxRgM5YejeBqcsAHWeNYrrANQE9WKJQ6izQugwQrwAooo2H7y+7V6ERoCP3pGWTBUqkPY539loMvkvMdxMYR12hAPdJLoB6WeakiQHWZYBNE5jV07TI9YQCVFU3jW1YSa+mLGbaCNAuRihAY3dFcZ5pRj4EWGeBAr+YQFbrLwGCpksdEg6kIxj3VwywbgFaC3DhtlGQ9fJ/J9vrgFaOSgGKNh6feNcKQI5Pl5glA/yBiw0UoLydZsTR6FcM0EjELwGycXgHI5jh8V4ecL51E5jxMENhrvDXkIjba9bEANkkfZUdKpsSVGuR8KYJzNy3MzBOrTyGavITBdgXOt9WrfCTBUi+e1GVWoDrfaxyN97vlnRR6Sio+1ThXivadejyFJgQsq4i+HrGljQuZDwbjiMUIBmiAIXHcQTaDS8L/uolFlEfarBkthb7l5lc0nsWR2Dbsy8BqmzmvGOAixEzqHEnGqwfHcL59bSPqDphKBizj4LsTlGAdQyQXxMU2HUpi/RYEgDeKvH5drIDeigqBUUk4viuFQrrvg+M13UBhaeyvUWFHgowXL7W89uWrxifvUMBLkuNoAhfdYQxNyB6GCjcDeB4QyZbEF4oCo/mKEBjUXFYosjw2nPcvQW4yrsoRHGHApSNtQxRJWqkyQKNnWIKnv/qSdpZwZ7GZOaDDwxFV8cA037/HQPk9CRHVCmnAxhbK0L48bViRUxRgNx4vf5B9kA7hASNAF24ynu62aSv4v0bitHovLJAp9oQf+P6SsxPbXye6sIMoiRTBVfScT4JxAuIBsVQYDsb978yZ18xQG8t/y0F+CNo8J8loNjp//tL69+EgKNvTlmr+8B8dAH94xoQ627aYoeLY76DgPUaEB8rANYErNNAGwLy7iZ8BwHrPjDXgXFqCgGbNNA/rgEBqTBo0kCb9d+V/fH8GQT8F2mgP4KAH11AawIe9dJ7EzBou+5nEHDG8f01Aaebjdb5CAI2fWB+pIF+BAFv15y900DvncT9XAOi7gJarwD4WQj4CgIaldotGwLWKwAaJ3CNhoAfQcA/rgHxUQhYBwE/1oD4QxCw6QNTBwFrAn70gWmCgDUBV2d3zfblbfoOAtYErLuA/tQ+MHhOScNfJQ30u0vs6yAgiIMZ97UFksELWQ7+7WwInrp2FOp31kiklmIKXjS1SyolfXz9aIHksrSHRUeddfK5CIREqyOwkYAEPGuPsgkCrsSdLvh98YuAm+V5Hrtj+lqiTnktuhDs5pzHR+0VZIsz8OfFFwGTfDZCot1N4ikOjmdiB12I+ickUyohWeUDOQHsLkjSeY4k62zTryDgdOTQJg2UMeOrDWi9CAR0o1nsgf1IKJ5sV/CvBZIrWOJ4Rl6M85t38PXiDudbBwGDPhKUX/ZfhYAbWbOQmCo+XwcBo4uE83VXDv4iDRnOJ34ahO/Zc980gmnagKavtNh6EYho110Q93lAAh4k+asQsCbgfZl+pYHWBNxdUglW++J3bUC32sSKfXiq70LA9exp4vGe2XfaN/vvIGCzBKBb7O4QzE0quPcV7u84ws9zBdZU8PP2TwwCip1h/1cpBCTffE6ZCRKwXgUCmPdK29SQgNqMZLGjaaZI8i0SUKkEJGAdBPR6rRzkp4TEmPUzkUhLb9sQsOkDCufuDmbqi4BpBwkljrcEDIsjseZTJNlka/eBTLJSsJMjEqheAX7xnJekCQJK99MJxkREoqzcS9kEAY3hJUPybKQR6fMTki6UkYD+3XSbNNDZSPldGuhsdM+47WoXpSFg3QnGXrTD7IOAzRqAZYoE1NavfvfSEQk45q8+p/1Xn9MNxfnqev6AqZ9kBOhAehNwcWp/FQLWaaBNIWCdBlp3gmnSQGsC1p1gZutXJ5m6D+hW2HRAAQsJXBcCHh9IQMull9hZaeZXJxjLRMI6FhLwQDc9IONBJjSrQNRBwLoPaLMCfE1A66ansWMHeDxqAi7c6VchYE1AuqYJAbOD+6tXgaiDgD83DVTsCv1fZRmI775OZYGsgpt0kIDLrryk4+NMB+9evJYIfyCBoEqRZPpGJVx4PW8/1hScjibH/vKJBOxPjy3QFwMUUPBKW9xFsgabm6bF7rra4e+8U22A+20kYDlCkky6sQOwGSN5Nk5lUZACDWyth+/n6n1PU8ZmwGxDQ5qt9iIlRFjBSu6r3Pe7SEBuBza4xz0SbdBjQE+7vgqr0RSJlMpVRgd+TUAHCbQskGR1Gih0+0i+6xYJWuRDBuuypRG3eqVRDqayDktXVGKvH+H4chEJuCo6uP/HmIkNAbf9Nu6/ei0TMbkM5xBEc9z/sNy9Cbjc9pGcbRP3x26/BQHvRyTgYhG8Ccjdze/SQPlyv4voHpwhjDclIV7MkIB9BYlWt4LxZ8Ed6DydBbAKSvx82lm1p49dZcNaj5CAV+0VBK0LAYsREni9QqLyoj8DUC84/yKtkIDHdNG0gmErX07wut43wbkLr/E9qr8nAX977j9LQKnX6/8qrUC/e82yHwRsooAfeaA1AesoYFEoFplGe2HZ5IHut/Ppm4AbMhNYPLWDdx7oBwGPKT7ur+mliQI2BPxjFPDHMoBNFHBYOSVLyfrIDbCW70Xg62UAp2OBGk0UsF4G8B0FVIPnnwj4L/JAf0QBjaF5TNQWHy3flYCFLZQfeaBNK9AgvC//FAVMScXelYD9TXlmRTbk7yjgOw90FbwJWLcC/Rd5oD8I+LEQxEcr0D/mgdaVgB/LANYEPNPQE6bnLKXqYtsdNgRsWoH+IOBHK9D/AAGl3v9Fj+2/SR6o8M3nVDKULxDR5Yzz4RQJWEcBGwK2O5pCi7JCAl56L2K8eoHWBPyIAnZnVYInifFFwP2TxLDRKBKjvUYiPTYjGQLljgRsqbi9H3mg3uPVu6R/5kg+qcT3r29OQsPOi4CzzTTmQXUUqS4PR7B+2EjASkUCulO5C8vJHAlWE7BeB3B1jczY41ckoA1FCv4mQ9Itc8doVoH/6AV6e3AB1vPrLOajB5KqrgR09+Zr5YWT+iag+yD4+k16eBMwnIeG0PSCqXuBBoVr4aVa/KoEbHqB1r1gulR/rwPIF+S4x1uBofjOAy1vhz2duv13HmizEkRNQJ4mVtz0Aq0JWPeCafJA63UAawI2vWB+rATR5IGex8M9XmptU+AnGcfvjIU3AV1RflU2LtI7bJg8JtyyDx063sRX4O0pjje2cPs/75waiL9KHuh351a7rwXZmyig1EVS1L1gagIy/2l+RgHh9jATYt1PbwI2UcCagJO2W3AGh4FFJoMvAoL/6qWyP1wojKMOErCuBDyrhz7Mok0pMFYgAQ/X8AjzwbUkzB6+lk7IkICLcYAEBAsJ2IvNAWjPRRY3vWCWZktoloJoKgEl4RUFbB+QaP4GiVU3A1U1QEJNnd9FAdk2CEtyCrvvXjDQHUgWeVzzU9MLpskDrQk4MxOcX50H2hAwmyAp81n4rgSclRrOtybgH/NAb9vu8Z0H6qZIQE1+dJpeME7PzN8EXMx6pdBUAqbdlt/0grGly1cUUBtfMtIQUH8iAcfdEAm4CiWXOMXjDnJvUvCmGWiQf1UCMnz8zgMl/QKJ/gikLwLWeaA1AdXEzMA8rfL4pzYDxXNqJH1XtsqvFgW0CBIqdF9rJwy8KmqigPYjUrgnSUhAcRGbsNUtJKC5YBF9tnSChNkhAesoYOy226Ds+4R78QzJkhBCYEtVJJQsV3d6mAgbYCNFFrxBH0ky7uwc4A+JEF8KkGCdVyei9e30FQUcJUhArmVISP28f+eBuvZF5d59jySjfmEDiwluv3gigeKroIC/HiABjSESq7V8EdDWVME7vqJoWcE5+Fv9tTLhGEna71XvKKD74Dt454HWUUDZ+iLg2khw/zsb97eDyoVl/lBf8QAk1BBmSCp3q3Fv4lbLpheM3TE14nWud4uqRvWOAnqjxR6vKwHzwZ5t1dhtnfH9mzj1YeNZXwSso4DGc4PH46Ddv/JAQySjn+s4/n1XD4DrLdz/4cH2FH92bPAjG8noMBy/Tp7DV266InDPQQIuDWEGvm2qgv8MkLw0LhZI6BsSUCmQsOOlbjS9YLic/U0J+Nt16T9LwIHY/WVWgpe+eTWI3iREsiyt8E1AzqM5i5c9eDeDqaOAHwSso4D/L3l30qYos7UN+wc5SOx1SBOhdCoLApCZoqJiA4rtr38XEVhpVd37298g895VxzPMIzMFtEw861qNaAXcTQZ3QUCUUyQZrdtu/RsBh4vsKVoB38aBJixzqmEwn4WgohUwqV2lqhAUTRS9EVBsgpfnu6jaBC+GwZSFoHwTvCAgHwZzunlRauXdXV+kgOukhT+/2ZK2aAVMD3gDFoWg0ZMi0VQTqmEwfmPgV5vgGxu/ECng+uS6VQqYdReLahiMfyf0bRegSAFFIWiZAr4VgvIU8I2Ab4WgpzbrvaeAOezw7d3Am6ggYCvLx1Uh6D8Og/kk4K8poCBgOlwkYhvEr62A5q7lZ99GwG67Xf+qQdvfTMAm/WIC8hTQLQybhdtExVsPvoIQ6EgoJt2RbGqQXAB6kUX8aYaku7bICWL81JiGV/8xogerHL5SDoMR6yDicVkYOa7jO8QpW/1qHV8BP7IMEuInzj6NpLQaByoIeP44ZgDqAgnod7c7Wii3HKJtYTFBQJ4CunRuMj+fPxX6sY6bED42IxaAjSTlrYBRdkYCnl0kmXZDAvIUMNh2tgYdp7eKgKIQlMZEgrm3RQLa2U8EDH1AMnUm5yoFDHwJH58Xgs5ONpLYdcpWSF4I+oCfCOillk18tRzfqZlOBsF+ZxC/x5DE7kVqwfI5LQtrDXUnxoGCtJsQQUAZbglArryGwaS7FAm4uCP5/OnWp02N/ZQCjmatKgX01fzHKnjYvVLAhizfITzO8PlTyONOi1qKX4/8VysgouAKTryzSTCC5/cRsNvu/Pdd8H9IIehXJxZ8HwQfB+o5FyRgT2tk1TZATsDmdlyAtpkgyTgBeSEo1UIkEqyyOvGbmwSMUx1JlLplIaj2WItWQA/KQkpFXREYa+ExFa2A8f7RAtMaIIEaH3i8TwLC84yfxaarzR7/STdzyZXrSMCGOe6CqrhIIE7AcTGoCAgWQ1LtpssEhnvlVQjKd8ELAvJ9ELwVcDRvvwjIx4HyVkCRAt42+QEM/0chaHQcHEEfUjweLwTlBFTGBj4+LwTd6vkN5NP41Qp4z2tzMQxGFILSUWf7ngIGKhJQJ7Wj5K4/kIy8FVDd7vD62yk+3lEvCTgZnJhIAS1NTfHKyhSQF4J+tgKKYTCjh4koOF5f+yAG8ouAohWQD4MZWGckPC8E5cNgBpaWSp7bn1XDYHgh6PcSsNvufVm1yncT8KuTdYX2VPy7H+CHvtazTKUaSdkqNlLwvnCV2/TjgKQB/YoE7FnygmoOo+D193Ia3OhqQZb+VAa/FZOUrQm+2omJRHRODAkFOhLwo35bwnS1k6XwCPi1Gd08WG4/kDxhnIzo6SARvA8eSRoczfuanhM2wseLNEkQcHlHAnrzPp5f44Hnc77pHsy1h8YEAQ0mqxUBeQoomzGef/BUJZac8Xx4K+DCmr5SQKklORA/9/j1dH0DUQjqjmdKGko7JGBNkscwd+grBcQPVT4s4nK9nicnmRgHGs4jJKDclatxoHwhRLh8IAFbw7MFMzZUiSAgvj9CiAPlVQi65wse6OlVCCrXVz0xDCY8Smv8oEiQgPOGjD/PWPnusZ0qBRQE1NpTF9zL8AcB9UlXEDA8D0uiLls2rE7znwg4NR594u0VJxME5IWgrH35M1sB6z/eQ/8uAXvdeu+rigG+vRD0iwl4GTRGgoBiHign4BFvLBUB982FKuaBmo88zd5SQMvrDRbqSW21KgLyeaAN/7Gs5oHeM7pWZ6t137nfFaimwbzNA93XJV/dhuxDTIMxPceoqxf7WnNSKdpKRnfUzlRzX+ydZKR5v6WAutHFr3kh6BsBP1NAQcBfU8DrcO2/p4C8F5AXgooU0Nzn+Pbq5CEz9a0/+udCUE5AQ11s62IjxBsBPzdCvBWC/roRgq+Df+sFfJsHKnoBy3XwohD0VwLyXsC3aTBpr71zstszlAxzdxy9EdAYW/j8fC4ENPertP5vLQTE91Trv28E/EMKQb86BeQbAf3n2GZBRpEQj4t0EimgfzeelOLnzAssnI5FmB4jocysLBxVj2bqK3d3RG3tdhApYHDQvJ0gIO8FZJcREkTzChX8xtggTBlsqxRwnl/GKZNjJJfnnHOxESI0T9qOPn0ph+VwbaXs3Hu2aXphfViMTiYLRhMk6e3sNAHf9iPG/HLaSevE9uA1V0jS6FH25qlIwMAvyTSeaUa1EWIOSKRbiMdLjZYE0WJkS4KAvBdQEHD9QFJ9sNtZTINhdwOfD7tmIxn7G/z+81FOtznqD1huNkjAfIHE5b2AS2hakn89bYG6JyTgrFFHApLMqwpB/WbnRcDn/dYFJzpPSJBNN20xDSZ0yCgN8tNzRPPeayMEC5RnRLuz9KeNgIdurwGsfxxJbBvi81uPdSTg7IBk5dNgeCFoWBvhHf3RKwtVXSQrWCsqsY/gUacPSb6KjRBBF/9ofBsBe932f99c9IekgN+yEpDPA4VRc4YfP63GEaxFioSYWki25ceyAHnWQpL15p2MxOdxLhbCw8U2kFjRZQ1y1DinIgUMPkoCniZIwEHR2ZFseSAwPC2RQGqa90mod1pgZc8LEQvh5/oyrabB3G3LII3RrCzMxONBsXsVgpotB8nJewHpqVOHIUxeBPwsBP2VgO6yi8cTGyHKaTB4t8HzP9Znz2ojBF8If02RgLbhHSXv6CEBg7F6FBshnH4/34mNEMr2lDFQd0ioqfm4wTA/nRnUyt4+TsC3jRC8EFSkgESej0j93KiDkXeRaDwF5PNA+TQY0QvIU8CBlJ4kMQ1GLn70Aj4WSMDVat+EYejj68E3QsB0cwdzE742QvAUcLI/IrFvR9MnlzUSUJ2d8ZMGLwTtePj6EdPYkbeVgIPb4ZtXAuJ7qif9X00B22dbhSg+ITkGSbKm0wcSanatKSz0NadPp1PJgthIkFgkKXvX9BaFmDbl1F9kSECpf5ZhJVsk9Y+RAjS92/j9yxMJ1W87dzpW5RUsWoFCRAqoH44ewGlBCNs95RFd92UiCkHZPlTWNDSnI4iytiYFcRMJOM5bc1hdEjUVBEykqQfxY6ylQSQ7Ph2uexUBg1RHAg6WJQFXW1Xya631iBqrKQP3mSH51BMePy2IA+6wVe4UXJQ7ENe2AbGivwio7gkScOrj4y83SMAxfkCFcDzE48eAZOKFoJE8wuvT9CSixSWVYa4GSC58y+F920Iyh2FYTmcZIgFvIyTgLNi8UsBT1AvBX64oCePLrUoB7U7/VQi66yJJgwKvNygyfD5ZjU1hub6qLJQaSMCxGbv4/NTx51c+Eli35xUB2ccKiWnhkwp+p/ujELSOBHRXrVcK6IW2KabB/LkpYOt/Q8B+v/7fV0L8ISlg9ztSwF8LQXkKKApBPwn4lgK+EZAmvvyeAv5KwGdrpjrN9sWrCEhOWfQbAd8KQdnupjpSSUDrPDbaqnKI8oqAvR6ShRPwqtSD3who4FsF1M6lble9gHEXydZYtSORAprHk2+IXsA07HqSuaFIwjcC8hSQF4LyFNBYbeoLlVn4YZ2ngGIgaNFaR78RkBeCmpNro67O7WxS9QJaSqOvRvX2WhDQuCtI6JVhKqIQVG8Bfv1ZCGqE9sAXBDxu8qBaCTFp19zfxsGkXZ39NhD010LQ95UQv+yE/xcKQfv9ZvtvWQr41YnFqZm+CLjU3DrtnpGE8yA2iW9f8QU7MyQDMGohQYblAEq1d4bZxEICJit1RAMWH2E+6Y2Jb3rPHW0/b3twpKNNwmyJJJl8UBWWvbrBGDXLFM+0u9U4GHZBkhUpko/3AvqHj+2OSop8Avf6sNIwJc8+pW27D+F0a6YsrXsKrbFWCyDyRnhrL3sNk0u8B7/nIIF4IWhqSUe8FZXjU2oPz6Bbo1UH/zJGAq7mSKb9BUk33au25F+6SMDVqlfAYtZD4s3X+P1k3jrDlAQW8bsRnt9+7dTx1rozSdDT3EwQUKSAnICHepyCG4VIKr37SgGjQkIC+vVtlQJO2Rkf/yDj8RaH8voNfYIfVRabOl0rzroaCOpJ2og2b7cM3FP6SgH5UvhlrJlpYLYfO9qa2FUhKIuaeL7Lhb2G2K8jWb24/Lr9IiBb+WUqmEoPmMnPAWGts1ulgDN/hWT1iPZ9BOz323/NSoivHgg6HyOZJunlRNzNEInjZuXAT3WXpR4pUzS63lxgcm0jyeYqEirqDHKwkzgnYilgMnlUBBQDQWvGZSO2wnu7vZkRVe0OwF6US/14L+BjeGlXBPTXeLz7GQnIV0J4a4IExH9QGdBtE4/XKF4poOz5mQQ5xU913VHtRcDt1XxfCSEIODeQtJP2NUtdzTsp5GO9R9xm81cvICegcdVfKSAfCMoJCB9bJNInAWFaIAH5OJghOePzEbPXUkCxEkJKzNdA0EsLiVlLXr2Akx0cidN2kIC8F5CPgxG9gLSH508fLhJwtkFy8nEwIy89pV5v9loKqN9yJOy23lXeCCh6AVmtU6WAYiWE8UAC8oGgTl2f+dVKiLIQVKyEiP3NqxeQDwR9I+C3DgTt97v1//rf/3/IQFDpi99TMNPxPjJpqyx4nm9rkQIGx6uSBsb81qem2bIgGjyRgPU5kmWwSQblaiFZEilgI7cV8JI+ScOdg6+233AouIcUCXUpx8ncGBLQn+G/juC2SZCEY9lDYm2QfIXrAJKNEIgXbZIKAtaV6RhWrXJNOv34QcBeSTp3l7QpOyIh3S5DgjUNJCDYjgrucqEStojkjHp4i4XlvFwC2JLwfJg89cHPytSvI8nlfU13IJyVa98/rk5FQPxrgddrtZ2CDnQkIP7d19Lw3EAC6p2WDwszVFPRC9hRnQnAVtdYcAMnonOtHEdzjJCU964yon39bME0PChSaD/vO9ELyFNA/0SQkEVXDgE+dhRvhTI+3zwF1JKEsGCPIqXdPhJwXv6/PtvywlrDnkLcH5cDWyfl2vuSgHwcTEg3SUXA4XCDx5PK80vlHhI67CFJ0zZe7354m8C8G/SJt6YJ3mf3xKxSwD+WgO3/CQEb9bpU/1sI2P/iPwOfhaDmyN9V42B+TQF5IahIATkB056FpOCFoJyAvBfwtxSQj4NpT2tUbAU0TiEz3gkYb1L6GwH7O0YEAfXn2LiLFHBLCvc9BTw8pLDqBfROmSq2Ar7thOBbAUUKKBc7430rICcg3wlhyHeJiq2Abzshfk0BOQF5Cvi2EyKLMyQlLwTlE0H5XnhBwKoX8BhWOyE4AcVEUF4IygnIU8C3XsBfU8A3AvIUMD1nUO2F/+wFFASk+SgTKeAbAdcw8KoU8NdxMO5Acf6FFBDfU43/3mPxZxSCtr563+5y2fuJgMGKnSFo6UjA+seWUuVZEjCfWCTUOkgeskAiuWsdScVTwOs+KceXtMYkLFJtR2sDqUzlAksKrx0kyVQxNJgvDYOJXsCPRq8LzB6OpXDZRGL5iXOCaccbs2Bz9DKarfBrX90hqe6R16faPa5BsDLL8TN9JCSNnBcBTXx56V5ODmIvvN+11IIqo9YRok7fZEE8eI7oZas3YK70kUizM57PnN7qsILDiAQrgmQ8HO0LsEntlQLubkjC+LQzpTAAJNS1l9aRaICPl1iPjDqR8wDm3EYsGEp4vEl+TMU4GOaXpFow3ku5RwIeFCTx9ZC+xsFMT+qO6nu9C8EkmJAwKrewDOekGgcTpMQDulSlDKYDF4+nlXvlNx+sC3B64tcPFQnKd0JEwXUkBUZJ6I91uUVxleHrkffLrX/Pcgvg5YIEvCw2FQGnGRmQcNxW6/TikFvVCygX35cC4nuq1fhbCkG/ei/81h3sqxTQPiBxWlonFymgRy0kFyfgOItPRBBwkyxPoA2LVwrYajY2MJJLEmWdFwH5VkBnWisLR8dNCmRIMuKdOp02WqrRhqGiXZgzK0mC/7B3IgV0khQJSBcBEswOkaRG/0VAk7ZyIsbBDPV9A2yyLJjYCcEngtotudwDX0MSqg0krbZ2shTuWyQgm18kUQgqdkI4Rv4EdXI6M2+7Mt8J6FpPvP7dAQks9sLHdSRjZ48EHNl3JFWTlONbykJQkk3PCNcQycXHwcjS7JUCTg+PFAaqd5AcT5/D20RQ92OLJON74flWQEHA3eWVAnpeJ6/GwSgDsyw8vVhVCsh7AUUhKJ8IyndCeJvyfCb5Zg7KsuwFHLfKFLDIc1AmZS+g7Lx6Acn6+CJgLOOrxAtBPXeTfxsBG+VawP/asPBnpIBfPg7GuMUaBO0aEscflXvVk7MJs+OHkobjntOnGSM2hANXJeHdddY0IMcBxIdETtmKrPDf2PCmwiwavVJAfzsdQBATTfK791udhjN9BWF8UVgw/rjdqbtlDNxyNVG4n8sVAcPBDAnZc+9ragZxRUAWTe59ejgjAV3qq1KwnMh92nZ1Bl6sa1KQBolPLxESdr7pI1Fbux8ELAtB/aV896lej31Y9jpIvkcvKSgDBnh8prEwauHxV/upAfGzq6R+UUcCjs5IwMWZ4vkb46RPExsJuLxb5da/MgWsJfoE2PmGxG2e5Yi23LMC03P26gUcmjcLHP+I5/M4IAGTMwthhSStCDg+tpB02YgykQI6k2YPjE25IyMnd0MQ0JNdPP/6Dp9P8owjgMtDZX6myfj6WIkLzmSFz4/aRsKihRVYLG9IQKvsVVxJ8giWtq0RkQLui95E7IX35kZZKFuOg1m0PCTzH0vAzv+GgI1G/8vWLX03AeUvTgH5OJg3AvJC0HP77kmm2/fv7wQcPFn7txTwrRCUp4B0b8ZVLyBPAWNwh++L4TkBt42d+x/Gweyl3sC5p0HKRCHor72AV2W9qQpBxUTQHwR8SwFPLA1Tvd2tFyIFFASMZ0hYXgjKF8OLQtBfewHXdBOKFPCtEPRtLeCvhaB8HMzbWsDPiaBmhzRGv6WA/zgRdBs1E/ZrIajpnpFwPAUUBOQpICcgTwHFRFBOwLdxMI+LJf/WC7he2qN/txC00WjWu3/LWsCvJqDnyAWwnmynfnrc1Km1SwpAwyCJLnfNoEGXXWGq6BbzjQkSajVGMq6MsrcOjuqIFrdeBrP5fIy3NmuL5On29jCXQ5uE7upRp88b1YAldyNlMH+lgL40GadsECNJrhM7hwCUMQv7iZbRxQMJurSoJfmmyhS6JUkN5rM2EjBqbxW6qB1bMN9HozQ8DsulCKtkD1H3igS0QyTq+dbKAK5LJBPztBFdnnp1vNUVSMDTEX9+MSN1mO3IiITOCAnI1wJOn4vyestxKROUEYR+aBG8PSOJyYbVYbkf4+MR9koBRSGoOX0UdMDiFJ+uHMnaiz2f9gY/CChv8Pnwkla7SgE3I3dHlx4SGLrHCWFb3n3rsjVM7wGSNjggWcM6nv/CIXg9tc02olobyci6Gzw+TwHdG2vCyrReBLxOki2w9ISfVbI7khXmvRvEec1iQWON3w/79kMshfDzG15ftmhdwXUUfH0Gq28kYKPZbP7XiaB/CAG/+r8qP2R1D1rjdiJefYhE4CngGwHd3f4Co9oSScYLQXebPUJP2bwImE/VLWiPMgU8qfid3fayFQSEVa0kVNAdIGG2SMCVh4/HCcgXw7vXER7P2yABxWJ4mSEB78Y4g/EueBHQ7Lld0FpxzkQKeLsNGjDYDJCMCxmJwwk4XCMBvQ3Fr3kKSLXJi4CP8LUYXvQCcgLyFFAQkI+DIQ0koCN1kYDWRyODoachOdejPBOFoOr9iQTjhaCcgGIpBC8E3ZGfF8Nrz0YKGnsckcAyEpAXgg62Cj6+ckairoy88Z4C7uOSgB16Sp3Fo3MnbYYE5Cmgo+6RgPkub1VLIT4LQTkB3e4Sf9/eLyMxEdQhTrk2sBwHozztTPLGer4QKSCpD3fEka+dHTm3grwaB/OdKSC+p9pfNg3+byOgGtwqAvq7pVwR0D1skEQrslaos0UCxkqGHwpnbWdBF/UzEnDW/4mAMFqSlN3r64qAMZM0KdRcuS0I6M5AYYyd5IqA86yNBDRrN6C9bVk4OsuRgK2TsqYDkkwgeJaL0osVElAaIQFncYTE6qpIsoOeMFjRJRJNWSEBH6NXChgEGRIwGZcEzLb485qNBDwekYBsZyH5xnJyp83jGSB+NPDr2djx6UcTCTgNT0rKSDlDAsZlCvjYIfHCDR6Pp4CcgIFd9s6JcTDSUktZt538lALqTWVE/f6tTAGRgEHiKJlIAf1dOTF0VS6e792nUwidiLJg1cPnUx49ezBoA2HB8bamtL+dmjC9wqsQlBOQNSV8/m0Lif7c6Z4YB1OlgEPtAyanhyKxi+TsqGboIwh2S7z+teLc6eDcqyaCenh7ykQhqJ80kfSb7h9KwB83rX+XgM1Wr/m3ELD3xZvheS/gNe3Nfy8E/STg/nybVCngwj/33jfDtyDtOYeLHkt4Txwo6r6+TJyUeawioNqume8E5L2AB7b2iUgB+VIIsRleH7X7akvSTUHAX1NAQcB9ut6LFPCtEPQfCShSQE5A0QvIx8FwAh6OH06VAn4S0PKHdPTbOBieAnICGjunUYhCUJ4CWkeSRoKAPAU03Cykr0LQHxNBOQFPyxurlkKs8r0mUkCrlUptdUTWxLmMdklVCNrWlIlIAd8IuBuZ3jsB3/YCklW2ds5Te1rtBVQmau19KcSvvYD/VgrYbEt/zVKIr94LmJWp3nzWt/HWSTdt2v64FeBaY5MEo/4WCXiJXwSsTZEY7QSJ5LcaSKqttgG6/Egz8NLRmLHah7emvZ1+gNW8YUkMb3ltyqaRBvHdRQKGaTnRU5K6sDhsx2kwuyABzf7tBHPlgb8/Gj4zmt7TAqL0YBPWaGh9QUDnouLxOAGjht2GuTdGMu3KPX610RT/rV5GSKbNYVPQ+g5JylNAdj9sR9QmdgP8W4pE6qV4/sPbFEloP0eEKcEjo3YxvcAqRTK+pYDz1v5FQD1x6rBqpWYqegH5RFBOQJECGkGSQpTMbeLHuubTmstymEoHgwkCXupJC2ZeZkjhHD+ZixRwdiAT4u/zR5s+/OlaTAQNP65IwLsnVQQUvYBX0qtSwLCYqFk1DoYT8Jkgya2ol0Kc9S0kJ0Vyaxf5BjPjbDHW3+H3P06kKgQVKWCvNa0I+K3jYPA91Wj91xTwDykE/eq9gKe9uQejKMe3SM2SCFA7gU12SJ6HjYQazC8XmLDZiTiLupmR075xgrE0QZJxAl6Zmb4XgkqHPAUjmiBptGVekHGhDcA67sulDf1XISjdBxfi3Y/mjtjxfieWQoATIwHjnZmDfAxOzL0sTndiuEEPaF5O9FRkSyELUJtA2krBRCEonwjKC0EFAZteY18RcPXE859q5TiW6xLPt3bsFGR0HTzeC0H5UghOQG+hzXZks0ACToiKZPR8JCAvBNWGPpJqVisnak7UGygpPUuiEDSZIgGVfZQz19TLJRoHvB6rfUcC8hTQH9QaQPplCuruzYVIAU0vRAK6EpKTj4MRKSAvBH0j4KaBBBz3Hy2RAnqjCZKOE1Dpu0hQ0p0heS9IQF4I6q7L89l+5BUBRQooCFj2AjorQJK38uW/QsBmu/W3LIX48l7AvZZqSDJbTZlNkRiDydlAQk1eKeB8oNswlQ/lOJKxs6Z1vTUAdnrIadC8T9aknRBN9AIGUh8JWPTiAUynTJNYf+m0qTWyVxBt1goThaChfmT47yImjPWcm08TK6FIohZJfWeOBDR9JGA4nxHCLh4SUF725uCGU1UK++atSgFZdkMC9u9IOPyAo0KkXZBc9QIJuMV3piCgSAEztSwEXfQ05ufkdqe2FiMB72ONBQcXj9/7KPcgxj1FEingzCMTsRRCpIDapOfj+dbw+HkuVwTkKaCf1uUInzJJgWWqIwFbm3vVC4g3cjwf53TH+xQ+GbCEspdR6yGxOw6bQjRsvMbB3LWwByO8bTE/690pHdSQpE5tjSQP6wBUSaZVCigKQeUP6TUR9ByVBFSbHzDQFCQgPcoVAcNegeczSm/VXsC3FJATMDrv/uQUsPe/IWCr0/17lkJ8Wwr46ziYt72AvBdQ1yNmCALyFFAQ8DMFFEshfu0FPGxmI+fRoeydgHljEb4T8C0FXD9v9jsBeQr4VgjKU0DRC3iQy14359x8HwfDC0F5L+AbAX9NAUUh6OdSCJEC8nEwnymg6AXkSyHeCMgLQX9NAd8I+FkIKnoB8wB2zsVSfclKIhq99QKKFJBPBP2VgG/jYA7mOPj/IuDnOJi3QtDT7cmqQtBfU0CzVTBBQCO0aP/bCNjq9P+WpRBN8sXjYHgK6EFqp6wTqBUBeQoY1MfaiCqr5AqellgszDIklLFlFQHDw+FREdB9nsf4KifajuZD+wC+PURieCO1IiBs9RcBPwtB2SPB75t6egJGN2Pmh1Mto3fjjAQtdJuEs/uzL8bBzBYJEpAXgnICroZ0JLGFg8RpDM5Izo8PJNPz+SjodIsEBLbCr7Mnksp3SAPmBkUC8hSw/UzrwNrBKwXk42CgFpe9eiX5BAGNg0XCUzmxcxbGdfAJfihnHxn+vJ1IT1EIyrL9pkoBZ4Ppqxdwek5ygEg3WNjIt+X4l1YbZu0lPj4fB/OZAgoCjsmLgMGhhc83TPH83UUTyXkzkIDtg9yFuY3H9xv1ciJos9cEV+ngH7Ckh68H08qF2omJZD3x1e9lIai3nSDZ7QuS9hDJD5jHmwEJfBNJ7vv6FWDqfTcBW916+2/pBWx/BwF5CugsZSRe+lHLwXDoi4Crdn6Bsd/H7xsUCSX7jzNY+0NO3ME1qwj4Vgja9pGAJpKSOec9EnCwxnuQvETSiImgm/GgDUY4fxGwP16mYjW8O+52DRKsBjmoH40TERNBpcTtgaUsXikg7JcNkD8uSMCuUY47kX7uBdz6SEArL/D8jyc8/3bzRUCnZpp3snyUE0Vv67MkUsDMyY/vBLw3L7lIAV19NytI9HgRUKSAZ218FwT00k7uk0XnVQjqHY6zKgUUvYCcgCpBAqrWBh9fJ0iy1t1siEJQbxV11iSZlavhIySga6h5nRATCTheZi8C1ruXFihhjAR87DoRCTXzUY2DuY7x8fbScgZqrh8l0Quo1fOTKASFNPmHQlCf4fM7PJNc+t5C0Fa32fmqapW/jYBjetbAq1NVYtvObUdpv2fCLFUVKUh3ikJVigT0lAgJMjwla/q4x0PRC8i6h8mO7PDuIlJAQcDHNhnCokk1KZjskYAPzUkgbKoKC+MuEnDaub1SQHcp+3QcTilAOyJpWNdgR6UPJOAsyQkLzickYLiXYyRd95UC5sP4RUC7joRrKHj8oFa8UsBg+uoFFClgvxP7sKqfXingNZeqQlBfmePvx0skIE8Bw2GZmq0PSMC4gwQMGvmrENR17hoJoZFktJ5O8fx2yisFHFuyAqFpIbkUtBZNbzdbFIIGNaZkYiJolDTwfJoynh9Jj1UK6G+M25qu7t0+yJMrfprjKSAnoLe/v1JATkDP81QktIevj3lreWIcTJjfZKASacmw3MKrEJQTMJb6+HwVlzIFvJfjb8pxMG5v62S0c05NmLbPKvGvcyTin0jAH2+Rf5eA7V7ny/YtfXsK+MV/Bj5TQFEI2tDa7nshaDei5nsK+I+9gL8WggoC8qUQhVtzxETQt0JQ0QvIC0HrtK5VKWDfyqn6fPQcpytPdhUB+TiYXwn41gv4uRRCpIB8KQSfCCoKQflE0PO2DZIgIF8K8VYIysfBvBHw115ATsD8tPOqQtDOpLBFCigI2JtFVzEO5icC/lwI+t4LWKaAp2lrxkQK+NkLaKVeQEUhKN8L+Ns4mM+JoG/jYPbDRVEtheATQXkKyHsB/zkF5AS8bPp4veYCz++7bq1tXgr2d6SA0he/p+hhiuSaBXbqHy9IkvSMJFrdbiZjoYKEOt2SW0VAieE7IArSAmZNYkp+Y4kEXJhyXhWCbnpP/NOeHY/gD7pIuFWE5JjeC8InYqbMKle79/EfCPhuayz5vQwJ2D8dT7BqbMeMtQytoMxCgvrD7ouAm31aQyJNkXCcgO1VSSq/QAK55Sr3afN2qApBeQrIewFBSZBQQ10DmtXLFLAeIOmIgkS6WHodvKE8Iv72+MioeWIXWIzXJgvaV/WnQtDoUKZmwbQOMO7i42cx/vwSWk+I5tmIINnweHkzSWEOtk3Y4oakyqOyHDubGozpTSSx78ttYMsHEtDtIQEXZtwFz08n+Hy28PkJGvEaSTcYpf7I3gI9DcpCULuO5Hw8tYj2L04Xwnobr4engH3p2IQZvsGIIOBkLyEBm3e8Pl/Z1Gk4nt5hRRwrFUshsuj8FARkeYjHe7rOrVoKER6/kYDtvtT5W1bDd76DgHrXORFPT5CAiwIJOK6XBLxLsz5Jno1rVQjq9WcZ6Xv7M5jpA0nWWbTb5GGOU6Cr4Jx6kxkSMFbyHZjWBAm4Djp3MmtaQzAHtyz12PlVCDpZti4Emgt8vDzY7MAeleNg+t5pRHQYnEAO668U8DkIeqCZJK9Wwz+zZROMm1OkTn0+W5BagAQ07SRLnbSOJPT6jz2Y+gXPn1gnSjKKBBx1+jk+3t0sSLNoPPGv+McZoaYi4fJlfhB7AUUv4Dwqlyq0Vfz51EcC5gwJOL7NkZD2AAnVVAZ3GOwXr3Ew0xoSUN/OciL2AirXSwryCX5KAeXdLiOCgHwczFiKL0yshl/rSMBfewEHNwOv51FDAh4+Hj8RED86PKoUkC+FqJ9/EJD3AgoC8hSQ7wWsf8zOMGgoqSQIyFPA758Iiu+pRuf/ago4OMsarBIViSJZSBROwGB/V9JAYXeFXnuODUvVVJkfr+Q13qekIfgnIku+s0QCduNUg3izQsLd7kiggZ8OYcZSTWJymdolDyTgHP9opgz/pN9pdJIYuN7mJwKGRkZSv9mENQ2HqQMLigQM8+aLgMGjJI3dw8eDjx6DoC8TIgh4m9sqONr41Qu4XJQELJ748zErewHniQ/BrEDyNSI8vlZPQYyDCfa9BGjNK5cw3AtFEoWg5wIJuBhSLQ2lDhLwvu0F4KrSi4DH2Q2JOCrHxRxVZ0H1Y0/Bx++V39/i9fMUkAU/CHjexeVEzwMSm6eAYPSmMGvfaFkPi+b7CDQk4EIhzC8WYFBvh+c/1R+qFA77+HjrPI0gDOQXAX2lVxGQSZaD12dNPkA+MzyeYt8yQcBl56rh8+Hf7nSo6U41DkZZ4fMzcnoWABgqCWtu8kcS8DM1+HcJ2JXaf81ewG8pBBW9gHfX/70Q9DMFFL2APAXkBHybCHppzObVOJhwZ25EIag+P+1B9bpIqn5t7lfjYPrL3aIqBOUTQT8LQcVSiOMGP03VHDeVzHQ8U94I+NYLKAgorZF4vxaC8hTwrRCU7wV8WwoBnXVUFYJyAtYVY+2sd1c3NXMFSckLQTkB3wpB3wjI9wK+FYL+h4mgZQr4WQgqegFFIeg/TQQ99tmaCQJ+7gXUa/ku+ueJoDwFNEMTCf3fxsGcm7v0txSQE/B7U8Cu1Kv/LRNBv5qAToMVEISZnbKV9ejTlsaugoDhcrkd0cAse8uC2GI+XSOJvJr9UyGo6k5PSKzbmPnWRcNbSSs9gnON7TJ72PRpcTUI/qlfGxL7mG8pzewpEijQxmUPhlulgGIcjBZ5Bb1LrQv4tLBZ0HFTBW8t5xqSsCTOaoy/f7hIbYhO4UgKhhskzlg7/pQCzguSQaTj1/4uRlI5D/2VAna2SMBVDUm3WJUTPWm5Wp6Pg4lpeb08BdQbzgXch47HgwmSeNQ/1iG0x2a1F5CPg4k6+oixnYnH5+Ng+F5A0QvIU8AFaRosdCwvEymgICAfB/Owki4sNr0J810Fnx9eCOrGFpKWE/B+katC0CCdeRFV6mkPluYJr6dZ4PGXlt0Eb+uNJNY08fUYjkgK8ePDIn5xwevrPuIHBPLaSsOHiiRMtvFTjIMJxiu8nkFPqvYC4keFb+wF7Er97t9CwK9eDT9pjfcw+ridCNxlJI/aUpEQuz0SYlm3FNJRHlckmnZikC87hSCgkZekcpWoT5ZLFzG1D86S+3ggAUMNCWjcJqfU3dfygmheqJerNJGAvBcwvo07MNKTC8MnBMm5ue3x+Hq5FCLeIgGfvdoJxjLD3+e9gMPW7EVAXgi67F+aoKbPIoVRHYlj2JtqHAxcCiTR5NDAx7uN8fy7HhJwte00QFt95EjM0ysFtB8hEurRRALypRBG94GEOp7MnSCget/gzzd3SFSeAo6NMCeCgDwF1A8bJODFnkWCgGIpBC8E5QS0u7cXAec3PP7AzjImxsHsDhskoVq/EC84ITkXSS0SE0GdmvlTCgjqwDIEAcmgi6S9DJG8PAUcg4TH3z/w64uOBNTtY5lifuDd7ZLtT2A3rZzAwkBiDleXqhfQ3Ud5JsbBfP9q+Ea3Xu/+JRNByVePWHqoiQbTtEzNlhISIccPVbBM3FcKGFpIwFXt9CLgetgawmJ0fqWA3Y8z/r5yQcL1Z4pPmzMk4LxTRwI+G0mbTu5IwOkoUFK/9XTuNGyfX+Ng+i0kXNZgLwI+yz16Aw0J6Iy7rxTwNn2lgOE6dPqUSrYP89YCCcgLQXkKyHsBfVtxiqoX8OHhz+/Pr15AngKKQlCdJEjAaV9j4TxNfLEXcEbOiuT3SiKKFDD3y6UPtVtVCDozHkiqZweJ9dzFSMRH9koBtaBVjYMRvYA8BVz5IRKrEyMB+VIIN97j86s7+Pv2UKoI6I/Lwlqnua0mgrKsdadUT/H8nSmS3L8bayTeIIlgtlJfvYA8BXwbB6NP5h9g4ucFInoB+TiYmbrC812UpOUE5IWg7rqFhE3Ht6oXkM3lP5SAP7737xKw12h1/xoCfttqeFEIylPAf94LyAm4tTLyH8bBfPYCvhWCzuNZ+L4UghMwo6ugKgR9SwF5L+BVuQWOlBh7pvt4E8ZHVy5O4U9ZtRTik4BVL2C7PxApoJ722UJ9jtrObwQUq+E/9wL+uhTi13Ew+/2HXxHwsxBUJ9Gg/9YL+GsKqAebpq/SboSEk8ZRRUBeCCoIOF/TTE1slTqp0pgzUQjKewEFAQ2y3/1GQFEIWpx8vL6BH6n2Cop/JqBZrKe+mi5CVRSCinEwnwS09P2Oqto8mv4bBOw1uo2/ZBzMlxeC8hQwNJt26i/OSMBbM76CF+5NFuy6SEC51brBkilICp4CbtfxBTyqWCS4bF2gh9n5BIvFCglHO0ie2ex4hGg5swkbm/h4ETIR5qs6EjApV833tr1eRcDBoywELXsBeQroy71nRomiX6sU8FLT+lTuSzWYO67FmFpuFdnupx1YPjtIwPXBvdOB3TuUtz4k6aLcE6gwOwfWvr0IWJuxBjiLAxLpw0UiTRasDtPLBQnYLJdKiELQh2Iy1msiAQuCJFyOW3jvr3eRUMb1XAd3AeWewOJRFo7aT4gKDwmo5Js7vc+PVS9geOs9fbpbI2lXQRsJ+Nzi9TRneht8+YDE1P1NRofxsQsx0SZpSJ9IsvbyvIY5Xk8aXgsNRCFoWA/w/BdjLaKFMu0BzOYm/vwAf7/VK/ciXhuvQlD1Zu8glhR8foJxmdIazh1vpVsr9fMant/prD8ANtGA+NsBPt+zXXoTSyG+NwXsNXq9v2Ui6FePg3lLAe/luJRmoJ5hMh0gIZ5pVyFDv3MFc3VEAtbGZkGkxfgkUkDHbmVtMprOdiIFdLXZyScuLVPAoCwEDYZmnXQPSECyfSDRPnsBNa92IW5iIUn2vXxfFYLmFpJJiztnUGfSKfXM+ulOiIR/U02P5qk3bOLvs1WjCcRovQjoOJuNIKB7WyB5utljD2r7Rwo4XiPBjPEmT98KQYdAzpJIAY9ufoRhDhnxLBPPpzbcnAQBAejs/pYCwiNEIq5pcAdtZ74KQYHVFmIphJgIGi5+pIBqgtczXqh4fLbFu7s1QrI9ti6S1N9cGMhTfDxOQHlFTymsNvj7J9ZAQoclAR/Lsjcyu7TAILWciF7AWbZ5gDG1XwTsy8s5jIaHowTdSScSBBwXp5y4kzJl3I3yArRG/uoFfNbNU5UC1vvfWAjaa0r/fSf0n0HAL18KkU8lDeCYqlLYtJEEeDeyYbbWFCnEj25Ikj5+7SsdJODZkHf02OpVBAz7ykdGeq5EYHm9kzSoLZGAD+eowzxuEBI2NkgoeZUksMiHSsp0dqvThUOQZNEcf94dOBG9fxwpwKWLXy88JOA4PQLAao5E/OgiATc2ifG+uEaykS0+XhEfffCe5Wr5OrtFtNtMNVhsayoJDAMJmN7LXsCehj//Ib0ICKcxEtDcy69xMHcXCTdOkJCLh2OAM6oheVtrJFP9QRxYzHda6n8s7wploRxAWAw1xvwPJPI9KHsVO9MXAW89WcH7cDmBszbHt+FlgwT0gxYSq5FCRo1uOn0noLG/TSG+5vjAvQRJfSGHGow2zzL1LCeCZiEScFHmjr4b4fk3u2kEQYwf6tgueY2DWapdJOCkfwMqGUSG1SnH4y3LvYhjxxmDb05+FIJe5QlEctRn7l7CD90JdSxwls4fXAja+HFf+ncJ2G81e39LIehX9wKmDXfiXG7nuEoBeS/g2riyKgV0d1LnfSKorBeyc1zro/SfCfjZC6iP8oai1lgeOa3aI6gI2FB2m/cUkBNw3V04VSGovbYjp4mfwSRrPO5Ev+0F5ONgksNz+l4Iep7UvFSkgJyAvBdQl7v74o2AohCUp4C8ENRaLrW66AX8dS/gXl1N35dCvO0F5BNBz4sL/LYX8KdxMD+ngLwXUKSA/VVUe+8F7O3bsiCg6AXkBHybCPrIg2nVC8gJ2HaVhygEFQTkhaBvBBR7AZ11uQdxsMtELyAvBBUEFL2Ap5abIhSCxbcRsN/qNP+ScTDfQ8CVdLIlRpStQnX7eEWS+K8UUL7qN4hlF0mx2iGRnun5AlFrgaSa3lWgT7l3BsYuY4ZkQwIeNCmDlbG0Gev31D5dSz6F1e1gEnYbeJTWRnGVAjKn+0oBg4eEvz/OtgV9zp0rEmxks3CylBRBwLDwLRZExxcBF7qGPx/cXgSM3S0SjaeA/l3PIb44Zhp8MA/oWU2bMJ/MLRJuW0hAuB8bYimEf58hGe+b5CrGwfjNsvcvPTovAm4ZkokXgk43KT4+7wV07PMTWD4bsWBb7uHjBJx2ljYJnOPWp4OPNBcEZDMNn4/oytp46/VMgm9WN6M33+mBM39MWJhM8Pk5mukaVov9i4DhjeTgzo6vQlA7PFYEDFZ1PH4WkJYgYJiWr8c2jHfAWk+LhdMHXp81Z3fA9xq+Xp0Bfs0ngro1fUBCOS0LbwfHmxgH4x8f37cXEN9T3f7fMg7mq6fs8qUQag+QeDwFPEmDAozu4JUCdq0aErA5PDHPanYK4hMkxahTLkHI03afNAfBi4AjFwmYfJTjYMoU0NteXwQ0oJ5Jnk6RlHZj3wGzoSOBeCHoRd3vq9XwPAU8yI0CyIPh7y/oqS5SQEKzXPLy9SsFtGszJGDqzNbEvmyqQlB3QmcVAXkvoJOckIA3Hwk47tNcgkW3cyd60qmD7hpIwGRh+mQ3RQKq6QOJxlNATsDBVsHr472AZuvxBOIvkLzmDb9vDNwHTPYf5xT/cSC5jE5JQPlHCuhdNzsY9a9H5h10yy/HvTRgoh0yAiMfCeeOOhUBvVEfzzcmSEBTxufd8XMkYF99EdBV9khA+d5og9xYI+nMBMkXhbMqBXQWARKvvVzO3gm47SIBR8sfBHxEjQvQZppKIgVcD8Y50Lv53b2A/fZ/+Lf35xGQqF/8nmqENw38fkkUKUNCjQ/TioBBoiABF9t4BPCBH4KCJbntaLiaIgG7LVkKPmIk4KGjIwHbtR8p4PCsw1T1NSk8d+U+7Z6mCcw8Q0mD1Hbw7+oh8cG9OCQNoz4STNtKAyTaGX//Wi5R4AR0h6dXIeilQAKuYqKl4ZgqCk1XEv6+siUk0IdIsKmUaBAkKyQqTwFPfknA7lMjgoDuJg1gak/w9/c5EnD8ZC64NEXCTWwkJC8EXWwuiuTLgASsNUsClkshRCFoc9lCQp6bGhMTQdflkgUv774KQbuJruJ9eITfvwwVoMNQqnoBff/4IqCzHuLzexmWq+e1koSqigQ8psmajlrPWpUCFhEYdLlHAkKTlXsN6SsF5BNBAzLA4/f3tgfzxMOf54WgKe3JEKhtJHBe7kV0Cxtfr2KMJB3nSEC+FEIQkKeAjSexRC9gYBt/aAr44z30rxKwKXUa/b8lBex/cSEoJ2DRixcVAXkKKAgof+BN967DQKSAxryHJPkkoGlITVDdq6I5u04xe08Bz62xL1kfWf2u0vpyUY2DCRMSCQL+uhdwvymXHHACLpPpQhDwn1PARXOd/1QI+mMphBW1SKGezn3mbJN4Wq2GvwPdOEXbDqqJoJyAfByMSAE5AXkhqCDgmdUiQUCRAk6697VzPpa/z1PAXS1av+8F5ARMjh/B7wTk42A6jSwTE0HfxsFsrt3ofSLorykgnwhqZcd6VhGQp4DLWp0KAr6lgPrEb4mJoIKAvBcwuU0CYnT1evRbIei/lALie6rd+lsIqH0xAYvJrQCWjZCAW1dT6OPYu4H/0JBEWtlLxwno+AcrZXMNyVZzkyoFZErt8U5AFjeQPNNWmWK1FjYLHvETH09fUJg2J0jAp7mlFHak6gUMDXj06Ue3XEW/3SHpFqBVBJz3bnYa3D5Shdb28gcEzZ7F/FMbCVgEaRfCyByzYOIg2ayrfABmbEy81XeRgK0ryYBt7mbq+3U8f2N7bILf6ZQVPeVqdC1tNSBOBiMk7geSrLhM8Xo+tq9ewKzPkLinrCysTPF6+76EZOyMkJBnFR//eZGesDr7o9SXn5s7Hc70HYRGUfbW+V5EH43jCcLuzGD++KhltBXbbYiSoHx8WS3o7BBXBAzu5qZP7flxDTP3WD5ev0wtXSRg/NHG8299vApBYXI10/AyQLIa52MLYn89JkH3iefbGUx3sFApEvnSxa99LXlA4DIrDYxJeT1lLyAnIFuobp9mZ3w9w+3UJt+6FxDfU13p/2ohaOIEB1CNBxLvqiMJ1JlZwLA4lClgH8nVG5g3/BR1PiHxcvNOZq1OAXZvl6duo5H1Sbs321WFoJyA0h1JpzeupxSWw1mbDO9bA+TutFxVHpwUopqNDmhd+YL/YJudjDzG+R6Gz3K8izGfA7m0HgVMGg8k0bLfrZPBctkDNTznkpNm5ar3VG2BmduF5CkREmdjbjYw2ayyFOgISUXo5fBOQDdCgo2v2zwVhaCcgJP7/ix5yxmSiRNQq92RgJty7+EnAUUKeDojASeFkqeCgCtVxb8km8lZcli5pGF4RgLyiaDO8SNvE9be70ApHCRgPEUCznYDJKtJM+LOPswFsRIVvw7PrxRwNi0LQU3tJLn5DAkY7UsCdo5I2nUDb121eedFwEMbCYjHf4LdKPD8wZrtCEk3c7DsIZ5/tMLriUZIQMO0kKScgKIQtJwI6qVxXpDDUz0JArrhFI/3fe+pvvR/tRfQvDsE4pWhSr6zQ0JRSEewXHuKxKxAoXTiJyNw2oqahkleTqS07SEE+0AhgoCZl1CIpy6Rwg4gubY+EtA/DspetfkaH0BL8e/wboGPJxW3Ok0k5kNMDkg+a+JENHDKJROOTSSRAkp9JKBfLyeMHmJVoS61F+BlByRX3kKSzT05gKW0xtsOifD349ax7GX8QAKe6A8C9jyNhc/bi4AsWper6te3O90uZYBwUS9TwEbiUzlLXgQs2vh9MtMdWOr1cpzN5q5Q/a6HMF9mSDwaI+G2vdYEVvMFPp5vIQEV1VHBPxUaCQ4rfBuqARLQC6YvAnZmyRRWp5kqhUo5gdM7yVN8TYeUBaeHvKZLd1uD4WCL13PBN5NIAXkvoEgBT9ptBk59WD7/fSS4q089JGqDML+2RwIS25EhXg5VwkZlad1GccZVISgn4CGwHYjvfSRg3LtVKWDodVQSdrt/KAFb/xsC1nsN6W+ZCNr9jhRQEPAfx8G8FYJ+LoXgBBTjYPhSCLEanhOQ9wK+FYLmRWclCkHfVsOLFPBukEwdSNHQyWYLryKg59jL90LQm148RAqoPyiSjBNQpICfBHxLATkBxV5AngJ6t/XytxSQF4Ii6fD4fDX8GwF/nQjKCfjWC/jrUgi+Gp7vBRS9gNVewJ9TQD4O5m0vIF8Kobe05+59Nfx/ngj61gvIC0HfxsEMpPv9fS/g51KIt4mgPAU0NpD6YinEZaRPUnPX8rNvI2C912r/Javhm+SLb61yKl8EAf1711PocYJEWO5PSI6RXRLQn94rAtaHmzbVi/gC036jTNWch0+by+QMYNNxyo7mE4nUlzOY3T9sFs7v+HgNuOOtE7ovAvJC0HBSjCV/kap9JBU7g7tqIAEHdfx9IPEN5rUNEnD+ZO8EDPUQCdjSWBdc54A/r0VInH3EjuC6kikxtVz97lA7h2lDLgspj0+gS/3WBCe9IpGWRtkLZ9gNcCf1EQnMFZIM329XWE01/Hk9xO/3ntMrvsks/PndCM9PEFAuSdhPkYCdrS7BymiMWFCjmzpdsd4OiTW2iZ+vt+8EZEFvm9Ha7NjB66ubJCQbJOf8htcPndOE+UWMBF5cb1UvYACjJz6fdb0iYJgk2oLep8ceMOdhSuFMdQvazlgLnEuGBFwkjzq1j8kO4r72IqCnHx8A3QBfL8dD8kb91hPiFrwIeLmwG0R4/yc+cZGY3/ee6tS/qlrlmwnY/eqPq7fW8gByLCHZVMOsk4NkXsBcDnPirHZIqGvPRQIurFPqnAEJteiqBVi1W57CEGYKKR7lOBW3eZbgliMB1wYS0FDLXsBriASctpsm0GKOpOQEbF7VDoxPowvzeu6sIPoGyTaQxkXqtp4WELf3g4AH2m0TbbbvgxEXJyII2Ng02mB7UEiuR5FAnICk/SMF/Pi4vFLAcRfPf49/iPD3CZKnb5eFmlFQB9PxCuIcjdlPBIxneUbS1bIqBHWiHRKwIA0JTF1GQjIwkYh68ACyVAriZq08ImpSW8Lg3sTvw3DWJzVlua9SQPuGBOzOkKBK3cwYhI1OlQLK0uOSOtduXhGQp4Cu0sHnP40fSGrlBwF3ERJwPFTw+duZSLrlpPMAeWMhufleQL4afuztkZiDJp7PeFX2Ak5O+PPBfVYRUJVGO+b5VqcgVoTXp3Wc7yZgvddrfFXP+t/WC3ipkddE0M4YyYC/asNyyV4EPA6QgH5v8iJgX0LiLTcECZjvkID5uUVhNpGRdMoekICqZFQEVK5IKONwXIPXXCOxzgu5IqBfL0jKEgkJZu9aFQFFChjSswvTwCpTRYYETEBfvKeA7sCuCOhvNkjAfhsJuKA3JOBih6RpjUoCNj2NMLut+PQwOwawkFZItk4judPL/OaCOyyXRNS1W0TXvdSAKXFUIgpBBQGhnGi63OP5JzqSc5GFPxHQ6bma5KsMCbjdIgGj1gW/v26ugSY2EnDp63g+qb0uRAo4PZkvAm7u0wj8Q0QZa7u3KgU0xyg4ds3WBvXniQnh3kMCjmr4fLINEjDahWrKDmP8fU5A0Qt4GNzw+5OpDJETqyxU22Wh6ZONwYEPJKBs4fM9bDMHoq7cZ9ALkMhLPbGAFbU/uRC0/b8hYFOqf9mt9a8k4DnsLSVBwLZbn1UE/EwBxUTQz0LQ8wA/nr4R8C0F5IWgPAUUhaC35XIjUsDfxsH8417A3uq2cu72YP+eAr4RkBeC8qUQVSFouRSCE/CtF/DXpRC/9gK+FYJyAopCUD4RlI+D4b2AbxNBRS/gQd6P3pZCWFcDCcdTQL4UQvQC/poCtimNfksB38bBfKaAgoDzmxFWhaD+wW+/F4J+joN5Ww3PCchTQDER9NdewE8Cvu8F5IWg30rApvT/Y9j2H5ICfjUB8z25QHh1kYDD45NSKY/vsJqZZsqWhYcEtI53YNO7JQVnDQmx2OtXCEwFybGvuz6dWKSAOQ2RgNLKK2gYOjmSybXT8Jjj4+X7/gDcoGMyfznQDNo8xH2Ia/aEBAMdiTgaIQGj6WCc+qeaVlA7uN0hlpktsXrMKF25vQ9ww72V+k0JH+9jeOwC7OGVAnqXBAmYNpFozXRzp/UeHn9Kyj2C9b3mU2fZa4Lfdyzm98rxM9nHsQGz4oaE6x6RgE8pvcK87eP1jspCyUUHSTjvd5GcLUACzoNWA/yPNZL3MVHvNFRkCRxVHqXhohzHMro4Owi2N5swc4SkWhvnE3gn02D+Xd4WtLdPOuDvYxOP131kIgVkj+0kFRNBlZu0gQXY5XiXjVcRMFxbJr4eirambK+XA9c0vB7FUqsUcKotx4Sdczz+/XzcwWKwfxEQFrcHsEHdSoPDColanMslFrf7oNzJga9fa3PG11Ma2yxoFs/vI2BTajf+lkLQr14KYUiXI5g7JKAbRkiQa4AExA9pOQO8KRpkcxzfQNfKws6Z16mTbuJeYeJMkRA8BVSWOf4DfzQLAkw9RUTqbg6go0EkZ7Xq9PFrJKC5XebE3TtdSsLTows2q19S7+wgsRhBAqqzS5FCqCGZNvi6wWjrvlLA4JHXYNy8nwgMPYsSuxu0wehqFwLjsjevud9sQdU/Mkn0Atrr/RHI/AcBm41yjyCSVvLimlkRUJUaBREp4NrJM5BDQEK1AYn0bAdnfMOW5NtQ/Hk5VOtgkX0uQe7lhSDgeHM/S45RIOkaZudFwEEDr/eI/2Zg/HE5Mvc2tSJSNAdIUNXKmLtNkGRmfdyqCLgfzbKyizgCo7bF6x2tO23iXpCA9lLPUm8dWCMSLmpt0FMtZx5xy9X0nc1TENDbELze2W0Tg2wNM+I9JuV4GFgW+Eyd8OfPBhK5q9SuoI4mOwYxQ3KHFhJxotdOxOs8ze8jYBNf+K+aXP3dBPzq+9RTYwRmwRHJcZgl5TyS86g8piKFuw0S0O/j116zqabBaCFnNG7LOgSPtkIYLT4KIm/0QZUCGrW1TyNAAkaDAxIlfyKhZq2yGuPj/iLgLjr6EGiEpEF/LUe03eoNANIFkYKo3KN3niEBo/0Jv7+2XbzPNe0FRFlTSxmM1gr1qR6IXkD/3MJPU0ohaRAMQGVB644ElLpIwNXYK3v/RkpE4XIOYFbbICEHloPU3ScuxI8Bfo3/FiO6uRwNcLOHSkKd3up0MEcCrmZ1TQrjBp6/2iUBhMZIS/3zER9/0oidioDPPFnQJdiqWAohUsD5/GcCNh7HSBCQPUtCTgt9CrPeiKaiF5ATkKeAeINGApozJKAbPVUpSB9IWIVJVQro+2aS0WGTeTDtn5DA0RQJmOL7H+BW4PVHRVIRMLQVjYWbAV7PocNeSyF44ednCui7F/nPJGDnf0PAVkNq/C2FoJ3vmAjKewGtjlWvvxFQN2p7RRDwdB86VSHo50TQt6UQYjX850TQNwJK40YqJoK+FYIKAnbjcrxMWQjK9wIKAu5W03WVAtYms0z0AopCUL4Uwp+tL+8EZFMwnWy+Z++9gDwFNB/doP+WAr4Vghattk9ECshXw58Mz6tSQLEafsyiioDWGXaiEFTsBfycCPrWC8gLQQUBbzkNxTgYfSc3R6IQlI+DqQj4YynEWy/gNmomVSHo52p4MQ7G6ORxRUBeCPq5F1AUgnICri8fs1R3FtOFICDvBRSFoPWwODqZOxunui3Vd2pvrMSCgMZNw9fvu26trUaj+9cQ8IsLQbs3JJATDUeEjcZItH4oPcCfL8wU3x1IqLyd3JF4koW33nVJQM2+wVyeWCkLaxufzu7sAm4xRAIODkgeLTyeYHZ82mlwnOLjzb1oCPNobab+tL+lNOm1kIC6PmFsNtvircuUCojqbSSgfdXuNLUkJKA6QALW/NSgHfynCVGrbUlhc+sZdHbs9WC2OeHx5mWvXtvuZRA3MosEfGBT7c5OEBZIpnC7fvo0NJ0WOPe5lYaT3qZN55tWE+b3wyhlpP4o6EHH62HdsvByPX306Wx7vMHSGeHPXxd4vXHAmhBCE0nICdjonCXw4TJKg6WCxwtJvIeps7ZZuBtoC2rfpDPM3YWRBixC0i675w7AcWOmQUPf4K31bvchMmGSBovy+aytnE3ZizmSgvEMn+8l3ofBNc54/l3w1nTan/YhjOqmFKwKJODEJWVhaXPMfOlSjqvJ7T34foyvB43x+VCk3hPmTstCMgISc1y3JYi02oD4yn3Tp+pBv+PjE5v5T0P7PgK2Gq3m31II+tVLIYoGEnCSs1MKSntWJ7E7RjI8jzn5f+S9S5+qyvLn/YIcCF5hCJiJgqAEJLcZFwEFFQUVffVPqHVO2Wvv7tODWue/19NDPhRJgmRGfCsuvw8EnDM4c/bCQ0SZB4MrrLwdIlV4nsjksbofYBkiAlrJHRHQrrdHmG8QAWFxQCSi5doA0xOftWkKjmenkynoSvqMgj0TM+UEr5ezVVta3H3qkt1li4jp3hoGU3MqkpN+6YF0FxBRS4LXR/Z+Cst8cWH2OZtU5GYjAhIuQ+Szy6fowQ7vr9jGiTjBOdZI39NHbwS04ywak+VywwPlaMvs/VxP3whIg1uNXp2utySNEQG1QfaM+pmISNm2x4PE1Gft3ORUk6Ox/1cUcFciApajSQaLIYeIOF5HIqn63h6U6xoRMBohApqAyDdPnh1RbxrOl/jeCJTx/IKIm+k1CRpEQPU6O3POrD6NiZTf97A+HvB5rEtsknaiPmsnD/9CwO0xesAy3uP9X1FAf7WNYZ1VNXsjYEgRAWf7M87/hYApUa4gr+4Vs7bZpCObRdTA0tcRAR8Z/p6/b01Nhv8xA+z/pwiYnRoC1s2YEV96PGvlkhsiYOAhIrAIEfBelyZEw72CCNU+RQc2wQIyw5KZO7OfCLiWKFiXIeGY5SByDUDQYdP30TuJArx+6Y22EHsUEUvoIYIdDc6FbH8npRubt5TeVoiQ3mWNCNhfyDVd2TcHx58Szl0JtvxGQFeIEcl6U1mmj9vNh/jwrJ2biohwsEGEDZY2IlDUIuIMmn8j4M7F+XTQ+GDtH4h8PSfn31FApL8Z59Xus6PnutEg3tr4vJKHiJrMFwDZ2Z1xbLzG+TN74YNrJM/2MNqto8ugtIBpE5yPKVgphUXyFQX0uX4BtDJftYD1vxDwAIiA0b5GxN4tLTx+5CG49QAR8FUL2FTrPsyQaJl7FzuNGlK5hOTyeLbn0QFXyFKIYONNEMGT2KrpkrcY2FTEvzeZ5eLucJQhSfsKY+5T5EHWkhVErYLPXz+jni8EtLKtyN4IeJWIgX4E+sn+bPgPRcB/w9V/FwHHQ3H4U/ngvxsBxz8cBXwhYLswNp8I+GstYN5lQBY3wqfvjqDXs7L+RMC/rQV8I+D4Gh3eUcB3O5iPRNDvdjCvRNC3KMS5F+zftYD6dX0avxNBXwj4kQj6RsDvRNCPjqDfiaDaarpPP9vBHM+uphisgs8o4AsBPzqCfotCfLSDeSWCvmsBX+1gPmoBNwE8/qYdTBywhdQfhn/fDuZDF/AVBXxJw38g4EdH0FcUsE0j9hUF/G4H85EI+ooCvhNBv6OA/wdp+Fct4O+NAo5HvPAfE0H/IQj402X2t+J4hVRamYwVyc6k5+0CEYI/LomrP3Yu7QfkDhnpGcRXgodMk9zqcOsuEAlP4T2k2Wp0AdDyFefe6IOnhUka8PPxs7bQfZiUi7QFsLGBCHO+OSbV3LIH3slbMw9/KY2eVOMCgWHi9f1yxlMmGw9EF91EpLM5k4bLVgLg9waaaorXp4wT0dRs8e9PBSLd2L2dAew1Ilrv2fFyYJcN2NenaMVq54SU1c0YrEF/WXqC5Mi0M8ohRJPELP3JU1Si3C/ukE4SncOvHpG0HTc3NMU5ItXGxuO1kA8hlJ7Xa+JTNCKzeLAmGiJb9GzHMqjJAZwdRaTKTo+ULhZCA2mZaZyviY+WVo0xBdv2EQHrCyKnf2hEYN1+zbn8Ct9ntEIE9AR5Rdgx24U0IAkibCrgfI7urqAHr+lBupsiEl56iID8RhpDFvurp/4SPu99+kTAUkZEnkvPjq6AyMdGK3xfh+o+prMm58Bmplq6VY73eyFgPJQRWbvp7vch4BgJ8A9JBBUGPx1Z53o1zEYeIh4bI4JY+TPxc3M6lTBanU2yXJ06mBVCQ94ImMwv+LNF4zOBs3qiZJX0jkBz3P2cNopT0us2NczniICOd4wpEUeIgDIiFI7HIcINRxsBzOH2Uto9HZGJLgZH0LK25ezuHodkHW1uMGuspnSoKcjEZoM+GH7yLwRcc5cpSHGACNjIiGz+cV8iu21qznZnp5ZQN6phwZ9OzOaWiFDl3R7j/NZnBpM73u/YeANEzKZlkDx18zz1dILF4lKX4GlRRyRt1YK56+F8fVcfkzuvDkDerxCZ1iXej65PD3x+FxHyhYBzaVJ8IeClh8g7WusHIEPzWNq6tUyJQaPxGwEt4YGImpbKGBbHEhFw9ozKrW+9GLSx0hAnGeH14+NpD+ZRRWTOBjEQOY8EmO9NRLrijAh4KyY8mGcB3/erFnDLtgksb1Vd2vFcL8hF8y6wtp+1fi1MaoLv+QbryqtKsGxEWtPqtW8EhPXhJP42BByPxv+5YOEfgoA/bafO9fFfCGgIN57WgbCCjRUhUrm+rNHEHa3A5YJnougaEWIxkjSwZpLM/Lh/bYk8zdUvBHR3iCwOL+lgpTVh3pgDSotY2EIoTBBR+qU0pt0o995RQNbv8pSmYM2/ENDkipreToiAdi9BBNSaLaWVF2zeCOimQ0TAzdHwIYgyvF46WyHNexyFxGSIqIcQEU075gYi4O6ZmFkjAk7YKIDkRvD68RgRb2+OEAFTisfDG16vTnC+UU7wecd7PH8pFjZY5QAR1jsgAg5dREBvaCECZgTP35HwgB3HhLjaVUppry2/ENC9LTuX5vXIhMwNELGmOSLgI7qFsOkuM/JuB/NCQFsXaOn1W0RAcdXvATE8UvpDXEx0qyACeqmLv8c3AkIm/isKyNU5g2zHEAGrFBGQzUoZHBGRzh15zyioUj4TVbfPRNcdIu/CTCyIuoOIewSH958VhgEbucS//8dGAYX/GQScjIX/LA3/D4kC/nSz7TcCfreDeXUEfYlC/KUW8DsR9EMU4pUI+uoIqpucC28EPDU5fNUCRoft0RJ43/6Shl+OavezHcwrEfSFgIuHdjKVfGMc3omgy+E66j4Q8C8dQU+8K747gl4Ez+Z+jQK+EXB6aeGtC/iuBXwlgr50AT8Q8BUFXLpzav6lHcwrCrg7jxn3jgJ+1wIupgGr3wj4SgT9FQE/2sF8IOCv7WBwZOEzCviShn8h4LsWsBdtos8o4Lcu4BsBD7bMvzuC/ioN/2tH0P+qLuBwMuG5P0QX8MfbwVwtRIJNPDSZb4u7Z04/4SHOFESqeYRIUwe3B4SLkYGmZfbQaBwFiEz+44kQ221KlQKRyW32a+ILc2dMTTNpIRs5JvMW7sylgyXoaPocHC+6zYCeOVFCxylfl26v2AHdBskNbGe34tjIdkQq3pNnlM0xS3fOE6CPzlXAc1yDeY8Ir98ZiJAwXK+JSx+KSOcSIiQzNUSg4tmBNPRGLYAzeUYFZzj/ol0IEN9aRNhw8KBUibgxREvR5Bh+6WOqTdkdNnt/ydzN0KHUI4i81pl/jvfsQHq6SiOAlbnk2GH4bG9TL4aQiMqK+bz/jLpRqQZrG+H7YdysoNZ+0QJT74iA4nbX0dtQEiEJM0Rg52R39HjNe+C4N4t4foLjF/Ny90ZAdz92UrqMSkTau/2sPdztKrq7ln3wHk9dQ3GN1+/L0RSC+IIILDyRL9W5w7PzHSK5oeP8+lOOBzfjDMKuN1ukXc/gIezuaukp1Y7SRGIP/L1XON/rBe/3+9bUYPKniEIIP2ynDGojAvWShtlrHZFt3Hgd0FOLyONIiGT30+AO5r55ihCsppT0i9Ud9GlwfoouTExSn9UaFGHcltZBiWviT58C8fN1w5xMXgLJjtM1GL0bIklS4PF2EvVgtSmvxNnmOF6PKmeQ8vbCrGUxLchk8Lz/9tJwEK0MjYxJX4JZfW4YpEdE0jTuCc9EyCuxRn1EMtNDZDKuwonALpp0pKfpJ5D6i2df0jMiFPS2E1BnDiLgcLh81jaiaV33hi3nkOGkIrpwOsNar0/E6h8jntytyRXmo+jMnIGBSDY07SGYDsPrkx0i4Tld8UC8U1vam2e7lUAd7EDSrHPpCCK+P85CpF55yyMHTr4syG6MyDrXBjXn6E+dwVrXp7Dsw4Vz5hbeb0UQAY1hH9//dn7WSH7fH4CO9/g8G+8cktqY9GDtXxEBg4teEW5h4/2TPiJw2OJ4o3ybgoH0S6C/QcTcZfoNltUzygcnRExTuuPvBfs9sbg+zj9fT1qQ+CUi9fm6lH8bAk4mo8kfEgX8cVGIUR1Q8EJ/xnxfzUV6j6012IsrIlU0LDTarxEJ7e78bE+yyjt6furuRTIvc/5om/EkktgCLC+lxG2OkNLBmiC53CZPxDMRabjE2EHycHG82VUScRGNfHAODSKeu7YqCpywAO/Q4XFSyC1dWSMX7GNLmdfc7hrNaZlBkneIXLdxQSk3lwK0czIi41G3Uuqr5Ryc4RIRdbFF5NkFOSLYw0Fk41qcz7C2IrQDOl5PLUukrdE44CcuIf7GuaXU1PMlBLsjItFFuYl0GiACOvWz3Uoeg0ZXNkOEXO9neD8N568PGSLiKCaMkSfCcXeLQLrJETnVoAjp6YwIuAk1RLa5KXc06pEInEGOSHfIEblOrAwRkQXKsRTyik6vhz7IZIjva7qUgVaXZgnWcvisZXwWObZTK4Y0XT87tt6smirH0oXNVMe/VwMppOSZiJoUQ3y/j6nV0kHGrSGo5rPSW18R6bUzmtmgA5Gzhib+fjunNCFURETUjYnI/E9EwH8vkf8uAk6n0/8sDf8PiQL+tC5gzF/gjYBLb02rjyjgcighkkxDqr9rAd+JoLRXL/4SBXxLw49uVfHRDuYdBdwu7ObdDuadCPqKAr4R8Fsa/qMj6ME0mnci6AcCntKL+9kRtGZdyL6igE9dwFctoL5+EPGjI+gbAT/awbyigL92BP0VAYdlFH8hoFnw4l8Q8JUI2vIH76sdzDcC/i+1gP9GwFcU8G87gn4mgnazgltMRa/7igLasf8lClHok9y6yFPvCwH3JT/4TAR9iUJ8dAR9iUJ81ALGBzf5igKSoKy+2sH8/ijgVOD4PyURlP4wAtpi8ADfYSvCRtNHQdfGbQReExuMLTOnokcy4hHhShORxHVc2hNzPB5uzdKzFbuiE5d7gOeL69LH75hSF8oOvLJCpAHnUdGQwgqs3X3JedYZEelxktFi3ByLuI8Yj7nLM/GUi9eMGRHTaB0tBuDG/RXxRa0sqLasCXiLC97fSHdoStxahsTF670yRoSaT4538CeGUXqnqaNR5pc3NNXFsvSCCO8f87UCsAuN0s9uiLjnoSRAkvgrztNqB5GuLHk0pT4iYrfC81mVc2ANMhxP2+5MqjhkClF3w/dRdvj87VSagquiB+HpA0QsopIWNmplIqKpu5ZKyrO2UBzrzF3ZO5Fu5lIf/KONiCmeXrWDiMCec7FKd2s7Jr1MjBL8+3LF2LR81PRccw2AX+Pfbx9OS2lYz8CT62XJTk+p91GfiQCZhu/bq5+1kdLxKcLxMNBV2ezQFRKPQ0gzC+cf3hBphQqRNe67Ksda42HSQ5bwiOhPJWBNnlW/DQGnAj/9U2oB5R92VyfTSQOz/rbhnGIy1Yg32HJgCLczZ131c0VMcfUAZdm2pUPVKRBRnHCgeNOWODo7maRytg2s+OmFAVGWPDkP7Qsi0RXPp/oyJcppxmBRxYhUvn0uyEOdyqAp2rW0VTZNiVk9o1bb5YWzpfzcknCgP0C96e3zLuhVKvPdDOhFaZmjVks8DqI+mJvHtbTKRSwTgVxOoI3DE2cNbnicjS4tGNLuzCx9F7vkPOj1QJlvzpw98/H6TtwKsJjliFAnNuFJ6+2vsG6fUcrYRCRV9Gei685DpCuaMyW46qawGvRe7Vrw/KUdjEBdPKOQTo3IdbxdapCKEyLveorIeUy8BtA618yZZtOaqCevD4vl7MRsKUHkc6y5BLLNrgwOzlkm0lNX0EjxfVqj9uySNIiOQGczRL7pflqRPX9QQCo3+P6s26QmunQZwdw9Xkso0I6TarHfgDEuTqW1bCeIfNGdB93RcL7iTufRu8Dfj8zCfQneFRF4fD5dQbqkDbHwJWm/DQGnwlD4U2oBf7rF0uYwmuO2mM9KXzE7Sru9ZAP0eAURr0SEixdsDdFhhEjiS9KYDuTGgKR/VhjrPbIxuY8sDeyliwbCNLuK9oaJCczYoEHZrAq0C+mtAtbbzp5twnD8RH+KHKw7SrzpDJGlvo108NZ7PC67rqONKnjg7Da09Ofa1qUP75ZDvNLw9tthp1EutULIxBkiog+IYKfW0gGOFJGHDHF+UJVrPO/MOJfxBdrFNZcCQ1eIeYbRPTucogG19RIRb5Lh9by1MNFudIiQu6zAFeQZDLzLgJTuIStMeo6CAOAsPqN+Q7x+dMnxfMMTjgkbRLgFFSjY/WfH0ssTOfPBM4oa6ojMlVvwdHA0YrAFbsbcweaZSKokEYSbUiW+/xRxqLSFBOBpiHSzxVNXsXpKy1eI5GxqQUFv21sKrv/8Pcxnx1OdS3wId3h/L1pJKWVJo+D4gxlxhy4iMCyJBYmymJWMrhBZT0PDhjRMesTabhABHbFcARvliJS7u/WPRMDvgPx/FwEFcfKfpeH/KQj4w9vAr6IQ/i70/pII+m4H8+oI+qELOCyG8hsB37qAr1rABRuUX4mg8RmvV2/36/9GGv47EfTdDuaFgJbBXSxRUA7snQj6qgU87J9Rr7/vCGqy3jsR9B0FnFx4490O5i0K8ULAlyjEGwG5FhHuIwrIy1phXazE/YwCvhJB3wj4SgR91QK+O4K+RCE+EFDytOG7FlBP3AP/L2n4o/9ZC/iOAr6k4T9qAYdLPn0j4CsR9KMdzAsBP2oB34mg36IQV/fZUfQ7EfQ6q8LyIxH0L7WA31HAlyjEqxZwoacD87choCCKP9Zp7U9rB8NrT50521kzrzEQWTQh74EtzU3OO95mPK0eiIShJK2YdzERcbxUmoA/Ddccuz7bk7gJN4QInUPOi3MupPw+GIAzXjzbndxxvD0CEzBW4Xjt3RnTu8JrkDYeEJ/rczIdsHwM8cS2EPmmeP3lmEwBlPG6ZOaVjKl7FDVIDBnvf3acmvJqpYIz4HFMSUVkWxWlAJubgcg4WiDCGucbD+6tZ5Ss1zg8zTv56Qo8O27Oe7OO6nNRho1irznvrD8Q6Sy8n73hTeZKz/Yt+q4cA8wfJufDbpdSRRn1wUlDk3lxbzamKe4jaKo1q/Tc20yjZR8R2p6PTY4teo8xDfzygU88WBJ2OSPSEhnNXSbrS85VZzOZ+m1HAAQDSi/mEWlvobV/SuauONY/OCLNVvkFLPOJ4CRGZ9m+1gtgdWowP83tMW0mqQJJYABzvSE+/4iTzhDOTHz+nTBzKXicCIwczNJd5XgsldwUETKYl96S4v2yO5uA2wqI6OF89qtp/bk1JXKcMPlDEPCn28EEod0BUS8X4gRJnJLV4j4C+ThumdW/NjKxLX0IUti/4jFBJBHDaIJIZFyZs7mfQnLs6VfQphkiDdSNSbpU4UBbrBAJGRfzJIZhCss0bkpHbGOR1H6mwoLPb8wZngSNrM6IlPJcv3KOqCaU+NVlCNQkVwLySuhIvFnPYVm2z/GXcUGKpk+AGJeOWbUZh2RJJlcgnnsu7YtwDokqTu6wXieIOEK8LMhghyNpx2vDQTyKO5IHsQLmCu9nz2tEtvltz8HivDmXVuwgIl7RkYNlt8b5XoxnLV8PEU5xeLy+nMUVqbtVH6ShjfMRo1NHrur2DvM0R0TOjsuKSMPoDoorn5g1HU7HJOzHKlDBw10HLoiQ22A4B4kf4/2P4TQkjT3JgQYM3xfczzVZSKsTkEd2ZrY/PI+J2p9rQJaI5JBf9I7UJwRxhWYdBzNAhGwaRECFT/G8wCKRNKXSg1V6aJm9EvB+a8MewnyZHTi7zhC5V4qO8xVqRM6pjse/b00NxD8FAX+6I6hpIYK5UkAY6886ly5FyQU3t2ccu0eIcDZFQnGZgMc0KigtiLQGe2sj8lyrm0x31bO2zB2oxKOjAu1Y9IxC1XuVuHUFFfXhWIPNAMcPZHCp3iGS2cs5It5tg8i2exxNcCcnytji0OE+LRkR2OubytzodC+o2Fk78FaUoN1wcX5ZYaSQosHgvCGzKio4ggWRZCPSgYDzY/0jgDV+It5mI7f0tEeSBS9EZDzxAFQ6LXzwdx2OVyaIYHsjR8Tt954dQ2UZ6FCwPNisVZxPZCGSZdEtQrtQI3LxdZdSyecCCJ0bLb2yutU0sYMFeGk4Q6TaFhXt6/h+rLBB5GUKiHRgPhEuKfD98caNpw8nQSQsTmrJOBHvz7JAgk1tEs4NL0VKjZlgQmQ0M873ta6mXiLlgMSI8yuGt5bygAgZyX1asjCSKko2+QySdo3jC8lNpJzY2BD3+4jAtoTvwxwaz92t6jG7neL918EIgK0Q6b1Zi8j4T0TAf5/7ryLgiOPHwp8iCiH+cBRQY3v33RH0XQsY3d3Nux3Mcq8MqUJDcfVZC/iKAu4WkoWINx9Wb13AdzuYVy3gBwK+ooBG4d3/0g7mVwT8SAQlzRGRMROO5KMW8IWA2tFEJDPa4m5t6S36igL+2g7mOwr4IQpxMgv/qx3MCwFfohDvKOALAX9NBH21g/lAwI9awF+jgFtHnP59Oxh9IB7GytJHj/gDAXNDoZ8ImG7pwqqDfPsVBTRXbWQdesvgSxfQPd03X1HAlzS8c6gnXwjYpCV96wK+EPDdDsYVduQTAV+6gK92MG9p+G8E/K3S8LimhD9FGn40/OEoYPdIZxAUBDjWTLiWLofuEthpZnFub8NCOpSSHnhHxeJ8qcNjvQgpbs0nRpguINLw0jPKRnKH+bzJU+rOQQYoBbt0ZZPx1CyqHSThFq+fbsqWticRHTMtsjk3HVGZbgDHy9QSkWZWV5T2Q41CdPRtxoZG1dIrFA44mzGuA3dANOo07RpNpcyYK+wfaMqRLiGGCpHSZ5xJF4LUhxi/IeZeeAb0saszcPi+xVxnyqGp13l8PuLh+IWPFtqqagqhdbUICwIS0u3ClSG6Pe+XNbsxlR5URdN0WjOXW/MyfSimBZvIc0p/eZwVdHorFIin1rp0D6QsqOxLY0TGzCjddszwgTb1ChxBN5m/jBHJmnJsgFWdHeJxFd4f1osawtHeIt6hzwpqt0EH4dw3S1/muIKyPHQh4BDp/LznUHotOgPSMRKia0o73JFIfgV2vCCCz2REbHzGOUTxbE280xARLyk7/D0sbcF5a/fBU7nf4XwfMj5v7RP6uxAQ15Qo/intYH7aXd23A0S6SL2VVpAJlIxaR8bdvr4RSG/CmBxPqgha1tw5p5glQFr3QWHO3R6czd2jlvDr7RDU5tBx9mDUiKTt7WRYDtsbg0JChBPrwwWWk9OFWfsBHlv61QLDdRBhRCstiObMFdB29M4cGhkdEYyeCOuH35VOf95WpHCuAKqX4f33d0QqcTdfwWobcMxpjoiQPdAnMOOWbWkvSeISOVqJYHBrRFpje+bJmvctIPrwUsIybFqSjA9rkA7CncBx2WiksjMJEfF8YY7sJDLh2WQC8jDH+S6WiKzreLiExaN/QYRMmpTMyr4Oy3XalVayijXS9Ja4Lm7arQS9TkyiXfcC0JPTEFu7JgVhh5iBbJUtc5LFuSJUzHyQplJHbMcWTNJrBnuQ+vsbs6JtUxBDvrcgl8OW2MbYqEmVPXygeoyIqfiIfOVgp8A8sAb4vv1zSkC5bGHFOzjfISDCnybnFSxacsPnz5c1EW6xBObCOJUWFXB+9xoRm+wXF84+qQb9XQg44gb8f9aE/ocg4E9HAQ+9YA3xEChzJ3bX0UuwSHEfzRDRuotc0C4PcJ8cbBFRLi0i0PSQMHAPJuVcCHOTRlEOkEyCOfP7F5vSdNjg3y+qBfGO3V2mg+R4A9s2VOZbU0TE3ZTsIA5nKi6KBJFuayCyRNYQETI/bF2qlUccMCQL4tquI1OiB0eI/BXl2FGGGu3CcQuubsxLVwusju6e+ZqRMMDxF70upIPyFoA94BDhDr4i01B+1qTvNRX36Qw6ap6SFJKRpzK2GTzb06iWCykZIyKuRzj+xk8S2FTDOXEPrVzRAQk2kMh3fF6huWvUc0cF2C2Zl/7Oy8f0FN5W4B0GhPld26GdaC0brPSKSMgHtknLpbAFWFBSsl2EiOa2UgrZ1p9zzN4jAiuepTyzgeizIEHuaL0yVuAeOfx7U4RnbSK3B6/XEuIukidCrrkMrGWplv4+Q4Qro0SFVJQo832vMGnTEzzw+ikp/dkEkdYeNT7Y1bxPnE0B+D6VGx6PxojIUyjkfyQC/tsu/XcRkB+Ofmwb+NOk4T8SQb8R8Nco4Ksj6Ec7mA9dwBcCvhJBF+PKA6Uu9aNVBToiy7DF811456xR7+59iUK8ELA5xMGXLuC3NLyeUj1VvDP3sCbX/qFc5NZSUw5hOPhLFPCdCPqqBXwlgr5qAd/S8G9RiO9E0G9p+I9E0BcCalLH0b+vBXwj4Lc0fHXM/b9Iw78RUIjC6xsBl2Eyr/7SEfTkQfVOBP2KAj4TQUt5ELMPUYhXIuiHNPwrCviBgO8o4AsBX4mgLwR8J4K+agE/EPB+WUrvRNB3LWBvzjefCPjqCPpOBP2tCMgPp3+KNPyHivUP1QLuQg+R4uoRL1Y9k7KhuwM3ZR7zVIUPabirNUQoxSVsm9GWXg5VAMwmMecm4aOm8Th0wK2Xfun7dO/SB375kAbzgDBp67lU11IBrEnpMRZpqkZ7o+4E2X6Ox6WminR94CNIoz4i5bUbAN11Yx/CNfGZ3+sOGp1ftRI2CbhoWrhKRtNbbSG6XMLSO94QuQLLbIFtHjje/sKn9OThfNhYeEbZbFejQ3slQzLTGee3w71G48EYkbBJPby+hxZVf1QhoAl0mXfkETmXAg/A+J5LfOJyHT32wIH0NECkFUWc78SRT+C5Rsj8eM9MOhBoBJ7m2CWbinj/zUpEpNRP62czcDyW/a6A6FGsOaZNZ8jIcRiClyO6urpdomtwEW4QNJFN/FDB+5vGYggWrBBZvZCmdDjna/DOe4sxLtk9azNTNM2LQ8h545rVaLLzITjH0OXc4xjHKy8dPg8NbObaHldT86qZ6HooS8aaY4muQtU6ACJxOFcn7Ncy+59cUyL3pySCTn94TfXY2QBTG/ElzHnRJOcLIouZUZ45x7pXkPH0rAG1mjGz+jNEttH1EAK9ilMG59k5JN5gpoLJuwPipGovJZp2DkERG660agm/TCkJ5uAVa0S8LLuEJNg5FWiBz3H25izJiJPrCBElHXCWPllRRLwDItY9w2MZrpRo92wLyng4LhGUhJo4SZyBmWwnBO552hKveKyBVuGNcxomisTd9m1QBA8R7TwxQvII1nuYpxNEVOG2wvtfD2h9h9YQES01W6JOfAc0w7iXQHqtRsTyMIeZWXacxY+bMRHIrgDCTvfSuV96MpmJhwwUAjwHgyCuyUPOalj2xQGxbmWK45+HNkj19Mrsco8Ia3X+FREUT9r9vVGQNTqqYNx2D2bxF7MmF+/+FJk4caXjNDj/XtC7gzlUb8Q+Oe2zSaHDgTTTETF77bkg5S1G73cU9UtYhUlInAARcvmY4fycGI/vm1mL16c8s7yN0JK4569AfyhXZt03eD+Lv8qg9eFe2tdb+ttqAUc8Wqn/V2sB12GDdmKgzjnPD+ya5mXZwkawFriPFR0iy2IUQzauEKFOhQJUHJMMoM9wk+tfbgVNSpZAqE00zrVv25bSnOUQDa5L5o4cRaSjlohg9VUd9+16W1CTkRt4u/UC930X7cPNFja4TwuIXNmzTVhkBmdg56d4z1J7jKnqJQ8IzPOc87kl/r2+ShpEoFRn/m2BCDOVuBs4tYv3X/t3Sp0DIqY3YzjetrlXtBRlDTz5jOc9515T6JcH8Nt0UfrjAoCqOssgqy8L5vU9nJ+1uu0h6dc68XUPx9sVSQn+djtHu5yhnYjniLRelS+J2+vh9UFUot3xJ4iQYnQPacyOPkQlQwTtZtuaKsRqwA9DynkrgojW9aUC3OaocSwZyCbd5xwF37Zp6aEfh+MVr46lO5W4093dpct+eYMkTfG8N7LQTt65E4Qc0YirsMKlJGcGZIG2IGx/hpbe74sNRPYMkZUtio4KXp5CWu8l9DueUdDxVigguXMq+hFNof0jEfDfa+i/i4CD8Yj7UxDwp03rty7gR0fQKmzcL1GI7yjguxbwhYAvXUBd44bwmQj63RH0hYDLfs13ClPUwacu4IcoxN9GAbmlMfhEwF9rAV+iEL8i4KsW8I2ApSEHiEBO+CUK8dIF/DUR9NcoYNmM2BcCvqThP2oBv6Xh9V0xN/+SCPqtC/hGwF91AT8Q8LsdzK+6gK92MO8o4Hci6BsBX7WAH+1gXtLwv7aD+agF/NtE0I+OoN+iEL81ERTX1GT8/2oi6LgNxxCo5w0iWbQIqRGsVEiYlTN2Gs41mlkVmh4zQygEa0FpUMMUwisrORY1jKdeX34AmztZ6RpS4NKGyhOw5XVB/Eg9VlTc312A+SVnbuMfQ2qqqgZMGCel1/AapcJ+LwMTy5Cw1foI1IYCEWg4wr+fzgKR7gJbgUTwUuKNe15LVxtVBu+xLEqPf3jo7oobG+A6zwlzHgee5lY4RNN68ktmHgYdXYw2GXgnkjI2uR1T+jC2MqTE2nD+buCh6aa1CMGp2qCL0IwoPU7CGyJsk5ZMnu5D2ivaFoJOR+QT/THQBFYGeGVacH66cSs6V04EAvsUMM+0DyHNKkjAPyKx+YOrL1OluctgX4aIsFNGRDpeFQ9E6jYh3r1WQzpdCnj/MnE5X3IPHS24YgbhbvFE0nAO9OhGC2DpCJH0+a8i9B3kHiKph/cvMkRu51arEBxUfB6hVVM6HsoC+A4NiMuLHtDIFRGh94N16Z1hT9F1qDuIF3pUeqsNP/5tCDgYC/yfkgg6/OE1ZVeHBub6pUfs2RFhZeGtH7Aq4z6DqZC3tB/MM9C1qVJ6VrHuSJvOeiB1IuG8jWlURO8dcpjfuh6DU32r6GgmKOAsagF/ySkeT6oc3T1rO2aORfOaltuAQjxik9LZntH9lBflDM9fe5x9GFtAt9v+FjS/log7nFhj/EY4GSA+KJw3jTYy0TJJgs11oRDWqyQT3dnHHWYT3GzAEm7oLrrOAOZLOiLONEAEy4LbHFh4HCES6vg8PJ9okHEljv+A3KX2aDaGGVwnHLhVlhI3WOagy8aodHreiifcrSEQXaY4f9OQUnqU2QwYZ4mc3bKGJ3a4cGBjDyXi+0ZWkftsjeMdTB5Bus0K4mXWGkLxOGR2UW5csuolDDacOSwt3c41ap4QsU2ZFzgHX5VLlbH3rF3UEDFnjWXS/J44uCekA2Yfl01K1u30DPLxMC/d7eIiE+OqXmBxV6alfQsuGpGfEaCN2PWJdd32auJ68wZWg8eI2Zt+TqnZnhlo3W5cOpGy/m21gKPBhBv81L8q/7SOoP44aJ+dnA3iTdYc0PO5VcHh1iuOqQ9EugVYB9jMG71kTeDUdOTe7pCaBpS+BKDR+MouEKfFij2D4SKNLs+2WMe7TVx9yApcM6ELSe0CYaP9Q6SEyHPIuuaZbmHsWjowrDtEYw+RhgyZSdmAlyG7jCzmTSifUv+sqRCb6ZKxgTsD6ux4CfzZFfdd3pQL6iatA6EXWszvjx5A07QcQuKUON9z7rTPejgOoqm6Zt4UP2Xa7JoJ+GJrcN61tHH+OfcAeyeZnHtqdyI1F2wCzBTXnL941qTrybMGfRUuSy/pqppu2/SZbYJ/w6KbIlOpWSAyRwS/8XnlhHRuBDnapQyRelc/0C5uJQHsyXrB0PuVK5qvuBrtSP5sE3dHpB9OSg3SrFVLtgxmLi3vQgj+qYeI3PMfJp09CgrOQUXEUx4dUNNOehD3OpN4DXlGGW839ANWMzzmakTcLA8a2HTpAhFWsCt6lY0aHDS6nL8ugEcEXnDgzHytZILe1f9IBBz9zyDgcDr8Y6ThhR9OWntHAf9OFOKjHcyHLuB3LeAbATOxnb8TQT+igK1A/a9awNFkO3pHAZfKEZEn16vLVyLoty7gCwG14zxylTTiRp+1gL+KQvyKgGxQrf4qDS8so68o4P8eAd9RQOsK5RsB9ZPspoqym6SfCNhr2+5LF1Cp/VQpCndvbfU9IlrRx/FetYB/7Qj6v0YBP3QBX4mgzemRfEUBf9UF/LUW8I2A7dn9igK+agHfCPhKBH0hYOkF8Vct4CsK+OoI+haFeCeCPmsBPxJB/wtRwOF0PPmpGos/LQoYQi+GTS/ZM6+vRTVVduoJbOV45NwF1UxqWPYM7K1ace7jdtJot/QSsKL2iqanG8p0lfd8CAf9A2HL5uRS6bJPIIZBzXlCcRrTMr1MwToaNXNvK72m/Ut0hmR4KIlPs2lHxcregd3zCkSW8cmkSqUEEMrhsfRKOQa6fOxzYBatSpe7BGNqTicZbKTLiXnREpFS4e59sLkJztdIapHy4SlCR3laMH9RBzzdLmYWIq64J74t6jxdCfccwnO6Z0y/a0+kUjcQKv3DU6dwYtKFtLLBstZ75q7HQU3Vx2mFiBZsS2anBiJUaN8h8N0TIvLxINLpUDlCaKcFmm4lDOnAVmfgTeOUuaPFWKZ6jAga+PmGeQOmjqky1AEg7Hal7xyO+L5N04XMeiScH+d1SwMqhxAox03pxWVtUmC9E1h6smH+1ahS2jOjGML55sR8sl+g++2bW4jD24H52ebYUSvB84Fl4nyU+QI3L1+ZQzR7IBIb+4VLL5eTA1ki7JgvLUa/Jtj85JqaDv5jIuj/TzuC9ltEBrc/UDlvXhUhDdwG3R8rWRC3N3JcqhWEgKOU6N51njymKW9kuEaYxRgbXjqCX/ICUrdDd2s7VUQqBPkBMk2m6D4+W/zcn5F26NmIcO4AjznG9gDtEZGyAdrR23lUg9fqKsc4SSnoYETQXb5vnxGFahZSUcs34Bnxsz62QkRsaJChO3dfMk8L7ZoS3Qog5UWZuLm1k6kwzONnawiFeWYvq0l7W9SQ6BOZc8vKAdrPjhfIcnw+ltHtmIpxk0I2LEjpgSy3lKZ4f+ZXiJgtkU3avy8OAKPdjPhC3+4os7kKIlnFBxFnPZE0PY1CGHQac+dN19KaHXHNs0gqvayGisYsn0DgKOguCmOro50rzyDOdUTsaHsv6DnyHzDrGbR0VUfpaGEvXZgrR4l5RrkNqbq+ibiGWgndYW6jEW/BTPBTnnGu21gFVbN9HxaswvctD9ABKIpWwUV7Qfe4x8ky9XIC4B5SQlg0xfFW+XkM1M1nxPVx8/qNa0r8z9Lw/5dr6o9LBK3FFbgi+kKecvFEepS1B0TXOCi9kUAolSNOBPf570j/lqiUDjX8Mt2FnSLC3e9Aj6MCf8Io8JjL2R6lCkEP0HbmCcdkz0dEUWgP2HySlF69UFO614srpA/JId50oWr0FogeZC2uWYbmLqS85h4g6ech5wezEaW8ztcQHCbAueGSN6l+1QrYoB9F/HF7T6ncn1BEqntcuplGUzrJ0wT8OyKn613cmnp33LcTYxISdp/seXqZ0xjvr7KSOfyupkuvdYFle595heCltL8xn7WIj5D5U6GsntkhFCJJs0sfiqCiY9OcQhYMEkTWFBHvNBmvIWvkZelXEgUaSs0dLHWGz7PaUkqPFdqdeGebxF8aCiLiiIzA4xNWekWJexBnJGi2AmnB+Q8O/547SBX4c9ks2XxAOrrcmwewgrNJcM+CMe2P6uKZbc6YP88dnvLWERHd8VzcrPA3eNZjElytN4P52oHTqA1CH0KpI8xvlgpPtZL6aPcIInZubH9dU/8MBBz/zyDgSBwMfioZ4LdHAX9HIuh512TcR0fQVy3gRyLoSxTiAwFfHUE/2sF8JIK+agE/EDBzVsIbAd+1gAe/On0h4Hci6AsBl7YyqZTJxJi+o4DL0FrCRzuYdy3gRyJovhjAWxfwlQj6f9AFfCHguxbwJQrxEQV8JYK+EFDrTav6ox2Mlm359EMa/qMW8I2A3x1BP2oB/xYB86Hr/asWsN3M37WA+nCECPmtC/iOAr4SQX+tBXwj4HcUsCzE4DMR9CUN/44C/poI+kLAVxTwjYAvUYi9N7N+rygErqnR9D/qLf1fmtY/TRr+ET50sPxzxzFpdZHp2h7m6K46A8IGB0S0TTspweXqjnhFKLo0nQ4NgMGgxzEl1lJa19dne5blnfN3RzOlc3NugndPhsS97DcuHZ7mHPjxdcC801UUqdWf5ZBF0oX40/E1pNHVQVPMnWs0HWXr0sk0UyG4dTxxrcmqpUnTX4M9yG+lL1kxms6hs0b3GoZoCpeTihbtToQ08njOjTcmpRcj0yErdifOP7tnl8ZBrkHdN7vSXacboGb4QPeN8+7Es87xmFaNvwKWBxya+hDnnx68ByIY3Al+xVONqtqeA3cQNYxVUX9MH8ryDJvOGXLsATqltblMwK2HJ+JnbYOuwMWrIBOMPefuqmlKnelsBelNQ0Rr/bFG5YM6gHi9aThX28UyzYaRBNkiLEu2p01Fj5eNBIlmH5h3zJc8HW/8FNhNOBCf0GeUMz/okI4eQ8b6u6VJq0rXIch3j9Ld3BGZlXK3gMQUas49A47fs7ZnyDJjy1iWnHA+hd2HtE5b5gtV+GuZ/U+uqcnwT9EF/Glp+E0OEjjt3WH+fsG5VFq7MrB96SICrXyX1np5gLDOn8lpLi/TLac5z26DGedZkhzS7JR04KqRXXriZF/Tx8TNIT6aVukO5h5PD+eTid9kapRMv6g85TZiBG64XpbeoBeadKKKO4jJzCnd+4kX6ahbnADpBd0vTjyge3ytLbDT7YZ5d26La3ah4fFBDEvvnHkF3dWFCj4TdMZEXu2oXxcriE61UbrbEJGu2HcxgD5fovvX+pSeHi6Of3ki1HyNfx8RJNTAPyPSVgOuoxeSIKIO+CXnRlci09gqCnAEyyw9ztjjol1VwbOLrVWybl+4tLhEFNJEDJg74ssxVbkxnt8VOmHjHavpoJEn4JSpwVw+ftS4x9wpbFZ7lblrMgA6iEcb8Ee6zbwV2afUWGXiUxpe4zx9Von0tLUl2BwEjWPREg38JT1ykHSnHccOyo5SlexymEchuufFauZSpe3NIF0I6LqmCpOp8WhEsG8KEO+B4EqvOokAcOMr3QMti9+4poT/XLDwD0HAH9cFjE+4LwLJCVss6oJWwiSCeNPsOJ8fqS61HvIONnMl5tz79sjTxNzPgLXXPa6hmgCt/GgGceQXpbfrH2vqDmwKton7tDdfaxXdtRHu49Jhz/mTXijjvj5xwV8Em9LfbUYdvScKBWt+dRgz2HFMw7kO4F+3JfH5JKI0n9oWbBovIazYHzW6LVUDbC/flb63ZJRK914D6dnYEyZvRy4d7yMNooMXlyy/I74d7cMcB5zsOG8raSEN78ockr2aM1+tBjL19z2KiyraPUUbQo1K9kUGp7qUzAtmc7SbiVhDPO+npXsJJyLd3fQcPAXQG1UyOqa8i998LGo288+L0fO/MiLa1fOzAKJfzGs6S9UZWG7hMr/sPVo6UHEN+22YE8+OuTFt58jQmTBGZNtrc5FOCkkEa6Mj413lYUjXaYSIvr26xKXBg1LHPRlPpMtKPxBwDXpJi4jqQFH6N4Z70MNv0Y6ORk7JRttBS/WhtoUsJYiY5pKklF95uAdN7IjzzNlf2pb9MxBw8j+DgBOe/zHT+qfpAr47gr6igC8E/O4I+o4CvnQBfxWFeCWCvhHwOwr49+1gCicSP6XhXx1B34mgsEaE+TURVI2SyVc7GLDiUBmN5Ms7EfTvawFf7WA+EkF/bQfzqgX8EIV4IWA7GuPxdyJoUV3tctHYXPtOBP3oCPqdCPqBgL/qAv4tAr4TQf/37WA+pOF/FYU4bk/eFwI2Z2X7hYAvafhvUYiPKOALAd+6gN+JoB8I+BEF/C/pAuKa+rlm279dFOKH15R2IxQOZCOTMFdlU7UpcyBX7zMW37y1S1fDOIC4vkskhIXUqYG/UCG/ThckGt2TELd7YQa5JMpltM1vvOqPgzlsk4awaDSUXXU7NDZwSsNZGYeerKmQEBvyxhTQne0XnZoniQGV4/CEDUsc/0bLGey2jsJFI1uu1VoKNDjvin7prto1paDlC6jWI8LiJm1b2lblDrYNnZXBLZUq1TgmFJpVMmJun6zRlI/IDRGwJ5WxkgGoh9LSYJ+uJC6w2bqip5Is8HlPCgmHhsWr4hQR0SpMmcRpiggqabMGYFxNGAuru6Za4ySEs8/w/tlQBOpNkhW0znSA8+sQEY1yGEBUHO9oylc4355N5nCFy4Mxvj9taXC71uD23Cnxo+nFpeJ2sgO7aC7EVUTLVKPZfgdeKz9K7y6vC6qJggXHTL1zLL2Mx+hL3Chse+qMC49dr6OOsbojgtYyF22OPZ7eb4YC7fQ2IF4sXwo6N5wNZHcFfxB1goi7Sw4TgJU1Ld14L/y+WsAJPx79v1oLaPBVD1zd2jL/eDxSejnzPXTP6h3xbm7k0s1DzsBm2RERbobu6HiuGBA745r56Zk9y8zTM8B+UnBebiOm364rFzb3Q8b5w6zuKJirMWQ7LSJ+b6h1dLVRLMjWUsjcoXkWqbC3fbCFbkfcWB+H9HwP8RtgR3QvjfiEyDnoLSE19ifinwra0XY80SFcTNBdvuw0njqBKiESzn3iSn28/yC38byYxKWrUq6mz/bV4EsCIqNhhCLuGKcEn09G93R+0cbUlSZL2AzknLFof0zpOGzRnbt3IeedHuh+2odBAFllJqWXDDWNuuJ2BcBGWekyvXTpo69ewOuCPfN76qKlU+XigJ9b+HyHZFHRank/gKXnMcdyb87TaT7gIDjdgaE7rtV0ZxUhBIvFtvQ2VGupIrEtIGP7nKd4dUi74TOyPlcQMe/rWUg3ddGCnUjX0puQPU+vI2kJlrnOS1b35zJVpcEV57MtOe84HaE7TgpEwNWxYP7ICAsq9VMVnOUan8fcj34fAk6eOit/SCLoTxcs5NpkC+njfGTeI21wX23OBIJk2eI3ZAb4zd7sFcRqXDFPzpYm3Tj7PUBMr5x3dxGRlpF+gNB0TyVj08mYyk/hEQfmXempJKG0ne0QGa9Bx9hieA4pm0QCuMbhgAhoRLjP+qcjrulRyrkXKTbpIvbGENunlvPzsVDTk30awkYbVYhEjh5Sq6/ewM56Decf+ohANZ8FuMZYR/ylNClo63sXcLSmKv3D+jSm/twfQ2BoLccmN7QTh6lag984R86T4NjS0co7QDYRG+Z5k2lFg+PKAXdSXpg/cfCb17oJIqgo7TnXlkVco/edDl4xvjFGq0VHr3YvA3b38RvNVF2jQxYKYNvo0XkzF/cQYbPaQbCa5hybD3mRSq04AJ/6eP8eGXZ0PxMEiDJmPwsqapEaYVfinmAVHBtvEclXQ/UOtnEuiLudUplO6t4dEutwwPdh13i/cT0Aa+rg+8+HNb6PEPcsdg03zGfL2qQ37mJAsE/WJYt5T6Ti+nQGFoQV8YSsEv+RCPjv/7H8dxFwOuRGf4o0/OSHo4B2pTtftYAvBHy1g3nVAr4R8FUL+ELAdzuYY1GZbwR8dwRtjXD5FQXcFftCGXGb/Vc7mLrxCqWa3fsWN9P8r1rAC1ftv9rBvBJBvxHw3Q5GDkGyuOX4WC4Ua1p/tINZuptB+u4I+haFcBMc/5UIuj+v3FIjF2q+awFfiaAftYD7YhB8RQH9PN2+ERCRjtQfiaDvKOArETT39OgLAedGV7/bwXwkgu53ZUD01RkR7tURtKkF9r+2g4kDtpD6w/ADAZfukR//RRTi1RH0Unbbz1rAVxRQdw/u+I2A746gLwT8tSPoNwK+28G8EPAjEVQ9yrevKOCprdwvXcDb3eG020ztfhsCTocDQfxDooA/3b2w7pdHOC9tncXXYFepB/04hksOBhcdUkS09U4yoba6BRffnR1VyZ2cYIfuFokFNdfU5cQ4wuEgL0ms+g9Qe9O8QUSbm3j9ctepBedSqEtqcPGh26Xq5LgYwokEcxZdjBmvlkepg62LH0MwGuw09T4iOJ4HBomisNTUKbvdoIiHizLkLblT+SO7wFndrkikH6VWPQX8AortGcfPHXusHpXgBJeYJ2Wwm8u8WitmAFv7qJXR0t4VahlYF6iPZ42LI1KMVdc8NtDO4iUJz/5DUx/K+gzRqtZJ0L92hTrSWQDX1YmWwXlFQlVfj/pwWhGTi7m51anL6/EK21s1Y2G3V0z1noyWUB8yRMiqg06dCOwM5c6TWSSc1iZ1K8OGhgQqF91iMFXmxw44WTnh3EFkF6oMUx+iNSBS10ohqhJvDGD7yGUSBU0ypo/YqKFddwYXtL5cqXK0riHZjXUuTDSo1HOW76AdxwoXyCNw1QSXLNThaET8w+BWqeZ2lMNxkKssPOEZ9fetqdGP1df+abWAD2VbglOoTenOy5NLx+J2B25/2HCuuzRdmu4jBvbUfnD+WT9TWq+VB2TT4kFY0FsADTeTEJIl1xC3zxsVvc0OEvjXRU08szZCegkPiED8uSJ+uhdCeuJWQwjqVVV6bdtL6baKJUCauZRMI+guK3N9DekG3Uv3NhA6ujjeebC19QAtlRQ+o3LbB8BZ7hCxHDxPTkoB7lDbMSbvhIrOiu0dwio4MN/YHoEuXbsDfzhC9+weNAVl9/UCos2kZV7ZCS11PXQHM3RESz+IIp4GerUDy0P3nBnhqaZ0eVVhU64OHCu7qUsd/HrBtgaIxCcyMuny7CPC6vydsKduIQ1GmQSWdkAkNC94/Hg4PsCDHkp2t6OKFvqwgsQ+5cwjwyali83WhniWXIgXHpqQVrM2gKB3qZgfJYZJszVeH7JHxdyJMgzpZK0H4PPhtHT1CpGRnxiIlHxTc+6IRyRmcpZC+P+R92bNimLdGu4P8kJQULkUhamoIINOuANRmknfKPrrz1ArvvRk1d51k/ntqnOiIirCdC3aOeZ4nzW6Q3uXnJmI55OyPofLyW0Y218cbPl87UYA23tB7UUZ2L8NAefTGf+rtN+/LQpoTfZbOO2OD0QGq2flWTp/4PY2nTKWx85Y2ei0B2K9jUjmud0gO+LzAHA78JKF/6tkI8Ulc9ooDHOS/TCUXf+mg7cZLxj7PO47+b7adOCd4gW120cnyI4eZAA0GqgdV20l9/JYQ4RScsl6sHj8tjgVgCuaQyRKxrHcTqYUjDH00kmpOlG282cAlvGYWjbZbFn55m1FaB8JHl/ZnAV5lQUnsM7szXLkRGDl6NWhtC6nHLXoWlNl63rSwRgxD8vKB7QZSUs1OAlkQi1v1qvybUpiMJgnT0+LGm28jesnWGl9t+wFf5eJcJyz4LTHuWVJfqPgHrMbg77OcM/w2kUsC+dLAMYkqyxbeB4U2Yf5DsxjX0m2abmZ7B0QMQN2/GQcaqJNTAo+AVPfBtQ+UlzzhTc5gs+Pa8vu0jk+76npgz5MKsvabFxRFvZpCKcHe2NsaYZIrYrOGQJ+yVD7Ue0HeR9fBrhKuxzfZjv3EBFnPfhrzWUs46rIcn1fO3DJzV6yJxH38/zafwYCLv5vEHDBCfzfytV/SBTwV/919T0U4udawDcCKr04YT+1gJ+hEJKadR8EfCeCfhDwHQX8QsCvWsB3FLBmEEn+eijEOxHUTfi9nnZP+49aQJSfqw8CKju9iT8ISHv/9Eci6LsWsJ70wfdo+Hci6GcoxLsW8J0I+okC/l07mJ8RUH061z8hYF8icn4Q8N0O5p0I+kHAn+cCBiUb6NGcCaQvBEzT4vSnRNBPFPAzF/AnBLxVc++PWsCvKGCtstVXR9CvdjBfiaB/PRfw3RH0jYDMvYv/G0MhFihW/yXtYDj2FyeC6vPwADlcLcnNfZYnYy++QleFNuPVXioQ9swNUCQToH7ssejOguwA7WrlWS7lDZUEtaxBlfkWEwhy1pGmEwBSvjhJ3sIkMnmIXgPFRLepf7/h91sPXMiHmW4FciDH5HzJLES29d7ySpplhBtXB0jJ0ZZc60YykhAbEe75wPPj3YhECjsLumdzsoLglFRk2UCNiOU7UhDebYVYCl5Pe9Y1KUg31CbW2F5Ad1gY1J0d2Yy0TGdCNSb4+TDg/fkPEZXCpTOZYKSyHjGnxRgcZ2tKru+YPNk/DgLUTqxZbj7ObcIbFYUmpg7jTVxTJJ1bHSHWlnvGu5lMTBJT6uAW3xXqcamkECPMdKCHIyKl1McZqQCRtoejznjM0bQJJS4B+hxJjBd5Ekt2y/sBOnLaUU+2GJU4jywAtGCFBpdzZJPZQ9Eg2hOb8YeryZKeO1uQbiST8dZ3E5Eb/4PYzBDJuekzJrNR+YR+Ha4s13k9rwUvrIBemaPkK+Eq/G0IuOCns39LIuiv/rOK/5wqABdzQp3wcs7kLDoq4IbhhHHO+6VCpqGzgPMdxpblz4VYHqVTHxehtpCsMPIrOVJnY3An2wljb6qxJyfhtYarfH5Qe2xcRfnk3RVI23VHHWsy4mUlT3249FXPnPBCbaL18wLszWWGyPccDTJ3fAzgdOaUcaTFMZNVb52gXFSXjN/WjSoH4ekMZmrNGdtUj4h0fPBq0XRAxBGYK8gaWQfgX9uBOvpyl8mldbUhWDq9der7XpCv0uYJQe9MLWc7uoay93h6AELyYE6nbajKww0R6TJboTweG50nh4s9C1aUDIw9yoRQHhsbH9yIHxABT7NYdttCwOPfRiiPi4soO2VwgwDGd8a5jzSQxbm1giZ0HpZ94ARP5iodn8cBEDkZHa/3MupxE7rQGT0dpKMiS+pKw+cR3+gpYPF6lyonQp0/bpIla7UiH7TZHEJK19SdB60iP52hBqsynpItTw4g28SVoHQuKKfTolPkzeapAyxekf/UvoHMWQYiYjG6M3brXn4fAi54fv6r/NTv7gjK/mKbkg6nFq6atqCnNl52RNucNejH8pJxBT98zf3b+xCGMdrY6qbL5J7d7mBwDa7x+xqRw9WuPJz089iyY+0uEn005cCWhTUTHG73iown9z1Ek/Oa+rs4Usl1y0lwC4K55YzKEcir5f4J4T7HNS8oS5VwNreDqJmKkgtKrJCHf95C7ouIfJvDuJPD0QL3WfaxpJ5r4prWZq0FxW2Lxy+VGwrV3XwMp7WGCDfPlyEZTe4N9GUhot9wdJWMm2IKZpzMGWvJI4LqWsOCe1eWUvDUIo9cBb+Bi3ZfSUGxRITN2NQDJ4EZItkxBnItrOPrT30r6nNExd9P1lc4eU5n2RGjCfJllywgEHRE6sdm1MlVZg5w4VhETj6ehXIY+z3YljmmTjsKKnk6yxWwj3VKHeVVoAFyzoB5fzDSqahHiuyemSW0TPbA748KLyfNcg0prDlqO2N1kPsD7mnemhtJp/zeK/LxahrgMkxvOfuH2snP+8bC6zvH1D6tdoI8O5xG4Kevgg9vU/8cWf9nIOB/TOS/i4DCbDH/t8wF5H9HLeA7Cri9bifyahEPyR9RwB9zAbNhYnwj4Hsu4K73EXneUcBPO5i/jAKqbbP+IOBXR9CvdjCE8TbfCLgocSv5GQF/ngv4VQv4Yy7g91CIVxTw57mAu7NPq6+hEF8I+B4N/0HAKfWDz1CIPY2JuloJ0P1vCPhjKMQ3AnKi/x0FfHcE/UQBfySCftrB/IgC7jp2Kn61g/lEAY/NpdRz43D6AwGXs3Ck0/kWjyfeqf01F1B5etvsMxfwL4dCbA8Mm30Q8B0F/L0dQYU5+68ZDf+r/7p6CIUGbrp3ZgJNLHhyppclRJdDSIM4y3iCXGdCvjp71CPsFIjqVRW08jKSfD+1FOIL8Brdp4VW0KynLDFJ9YS8UC6Mx4mlTM6mgYgTdvi9x20qcnPFJ9Tk7krBWHIEsqi9J65qzpKCrig6Ek+8DlJVPjN+12xtMjjVAtceApNnThyRbHbKBFp1d0UkPFk2URWyhlvUXyT3aJxUYq6qG9RTx6HejuQVmemJBrcQ13DQxydE2BKvL5tR3/K0MGMJ+xQHyKpTYHlnE7+3Qn0Dtcj5TMDsEWH3T+EK0WbsSF5co71b25kIiS1caLA9ZTLhJbWGJFiYjJ82E0SuTDhAf9mA5bq3CZB6yj6gXEaG5DOamRHCDTvo68SXPD2zgexFKQFq6wfqK8mEJ+Gp7NF1LhBB0z5XyXQdziDea0CD0DGABFuxg/bBhYw3PyGyD8QaIFGTgPFGB5kltQ8ZVJqCvz/bImJXvWpBsym2UjA9SzF5HjxE/BlzkvzFTcp+GwIK88ni34KAv7oWcGY/G0S8yZix6VzL5Pvp1oAX22N62pSxR+zzPAWweom6M/XIyu49mINdDivJ5ZnDgPLrmYDd0KXkjy1dII/RYQttEb/e2grlb1pIZ4gMl5Ws3tFj0u1OHAS6PrVOwUJUSZ23MvT781oKRnMd1xyqSQgalI+uvYplEl0ZGbroSCRXnAiqbLbcEnoeUC5aF50nwe12gTBKnvS0VZYsyXh9CZVwnlNHHlq8vmUwBWNbv+T2cxmTKFseIJ7DmHE2Z7ze8eWKSOV2c8lmcHeQtfFkB9fhPpFsVboKck7dI/TzHBEt2109Wd6mczBvFk+t1F108r07aFBMNpLlHXqUw6J5PkDktDPGedxQLh/h1fOigDnj5HB/tZGhZyjHV5Sf18l9IEdjnEHIbteS91Tx8/hiPBFJRyi3e4LPz3XOKMc7FPnO5YSI7thPH657bmt5++PIlvf7XkckRPl/qnotlpk8OkEU8Ph85s9xKB8Uc4IPdIbvN2KWPOlQZoPxaHkLXzy+j99nU5zwq2rW/22j4c/2nSBCzVdMsB0PA1EDJoJ+cpQlzyu017Ce4wiuW3ssWYEFCknz5Qaq61iS3CRBBBqNcE1V070kBS0MiGwKp0FuXbeWP7+IA6kUKYSEP24l38xFIIWzNCEdByLjSctxJjfOUoEovk+oY7Ngk4fIhVA/BdkKVifcl5szc4beuo2ZkyaLIinM0oab+5AYX5wvRFngKIXu8dxKrhUtB7JDSQXtMRCpu+BiltyYswAJUxDJv+1FhUgPToXixOL5wdY8+aJKe+hHiKyekQwhkZvdEzzbJDRYtPeYDMeNAI4/Fa2AXycqGZRtBF0OhPFlY8zLChfM4OIAKznuA39+2Y8DcJflzDqJhR6SNGgRaW87tLF1cPDkqXTdgGONZcmNPfXVlXiSALqi2jpN7lFIwnbjg3PdCJJllpFCOqkFuC0uc8t2pICXJyy1oetb3HNy88jLU/V0Bdc+rS1v5y0VYozTB9hiPrHsVXYd5H2/mYDhKjl1fPHcyY+Vq0NfcGNqlZfDPxIBf3Q7+68iIM8s5sLfNtv+hyDgb5kL+DUU4iJC/l0L+EbAz1zANwL+qAX86gj6iQJq4WT4jgK+5wJCuJa/5wK+E0HrSXj6czsYYV/Lq6zA479rAb8SQd9RwK+hEN+j4f/TEfQrEfQ9FEKh85P6qQV8J4J+ooDvRNA3An4SQRvBLv+EgFk8DqzdPMrDr0TQTy3gOxH0Mxfw3RH0nQiatNHJ2t6LUvxCwM9o+Nmkqv4UBXzPBfy0gxkJ6vGPWsCoL+AzGv4dBVTEbKKs1nMn/+4I+o4CvtvB/C+JoF+1gD8j4GcoBN9ZzG+NAvKMwPz/di5grc/WEG2dxAqO9nYgt6zWoLvuE8nbZJuMGJPuDj0tIst36xJdheAsoW67VPIOGxZdWbYicBOP+Psj6rLkwY22UCXzhPrGmRPIZTazoD/uY8Z/VlxFTGkkQza/X6jr8luR0MHYQDOkAfXLqhzI/f6QoJhJMQ0QZYBw8UiDWJtGVuDGp4602k6B22WaSq5X2APZx74OrbNLLI9IZUyYRpMh3dQXlGULDj3gahRAujUj6he96yEV9htIrju8H049hYQ3EoLy9RHRQCjw/vIdSoWSP0bUw7sWyGyECBoXpzP1wzM+H380wefD6wn1rNxhSfFq35KdWURIReIUwhV8AelzekJEe91fM35soLwkr+lpZ9kmN1uNoQ20WPKK3UkkwpnOoDMTk7ocx9lEq1gVqLzxqRfKrkiCyWgH3bRwqdeVKeLA/LGGtB/j/ZbmtCJU6XYQM4/Y8qW4iMlW6fF6TntEzOi6UUgowwB9OVUt93RFpJz18RTKKAypz6wQkX+fTU3+fi7gP6Qj6K/OVilXWwnK6av+lTksVaKKkQzxpVxTD2VOTPpLu4KWp1smcJU7T+qzu4cbs5apJ2SXTib2cgl5fZEsv0lWIhlvdB8KuhEtf2bGA2EmUQux2Cwke7jEIRlURMSsbEfUek7x5w+RbkGiUJSzi1isyDrb9+CSA8rHNfdQCK0lF+rRbmf5snIT5Sw6AFTbGcrJvYlyFNwrj0gqz6jDP4Allz0FaHp9ZXnO9cLK7LLF612nI+u0ROMk00Y/QzJy8f6u5kMkm8ZFJLzHouTZOcpNma5s8JKJIDmwQ3m7O3ARJFwiWq68jjIiz9sDlEG3tFzb6Cu5HBZnuPHtFq/3GQN5Lu8hVA9dZPywgYxwc7eEiE0QmT2IFbKlEf6zdphbjjx6JYsb0hqfH7thPP8CAxnauQPneIHXs+IBEfB5p5CJMcr1bax18jhas3DlhQMTbE4oT81uVIMbvH7+OsL352WLAtpbShhPs/WBbMb6HlL9jjgRaXi/+ISPcOkZRPa8GLrfaFPopv4dUcBfXgs4nukmVM1qI7mb3OhIdWRukI/vWxpEB90mjlxqkLZLxH5aiALJm9aEzDA2UpDqN1UeV24InVDimoBnIpMHXV4g3zp7xncej44EQtlBHXJ7xk3lh0qM4YVQxQkRr5/pQHx14UCyy0aSHWwNmzxTt4VKMBTJ7aUUCFG5DnJxtab+6AwCCRclhbxotlKQmWoox1tpgNss3jNBxoodsW73CFJBQuQz/bVIuoO9h67ZKNSbGjFPVtHLpo6abLnn542XpSX1IT1HG8u9zRKbzPsHj3q120nBaTNk6AeWR6h2VGLc+eMhkECnN7Sx+85yhbHOElK525dfWFinzXTwSLUsODgdYWn5m3Hskb3U+lDZPu4xt5OmypN0HsIVnRp1m/oI8qkyOLAZ/87Y9CiGhDanBViDtaLuU0WbXqX3K5TzULS89VXI5KWGT6WLhjV15WbJkqWa8hCsMsK4zX1Av/947VnRSaCOskSbsqfSDlKTq+lJqXpbvs/wfVGNW0t+vO/DfyQC/ue7/y4CTpg586vmLf32WsBfvA28awHfiaCfKOCP0fA/1wL+PBfw0w7mHQWMskn450TQdxTQDI/kOxH0PRTiCwF/JIJ+OoIOG3ajC80DjzPT58PqUsuzTxRwd3Ec9RMF/CDgjyjgGwF3x6ckfNUC/twOZts/We8rCvhVCxgHOeLpDwR8D4XYGRHpvhBwHw+n7isK+GkH844CvhHwEwX8Gg3/jgK+EfDdEfQrCviFgO8o4Fc7mDcCfg2F+EsE/GoHI9HR8hsBN82NfCPgz4mgP+YC/tZaQLQp4e/L7P8/WgtI4xxdp5tk1FtpSkiKReKhKyoo47kLLiSTEJGj6Z+IfPGFV0jr9jtocyGz3MUZEWZ5nQBu9avMCoaiQlfEJDb09z6zfNX20FWPJxFU457SYM56NonbXoM2NREJI3cbE6518Pd1J5aCfqHE5CjujtDcNCp5hr4TSe31ASSWk1o+e+VidCW5DXHyyBh/yufo6nMDXaPNZ1IwnVUqOW1nALdpjwiqLjyZ3Bw/h5JLUiuwb4pI+meNUmInpVIQb7ceuRED5W+TpSjfWk8h95SzoHzcETHtEpHUyUZ7qLUsYrxS4T3iLx0fssUus7zUQOQ78ckObs8mou51w7GkFeMRJMU+tHwm4wYiM8RC1yZemGA8z1kyVWQGuvKCz+OWbFUyHdQjlOHYQxxgKplsNLuAslBfiLpG5JRM34Zb4VxoEOisR8YS0aBZ1fi8hRE+v5mgXqBgOyq5abgNCa6VA6Qhxf0rO5ZAknUtQauygDjyQkbO82XopEVMXe2G1//bbIpl2b+NWPxDooD8L7Ypq+Z0lG8XlDuLx5InpRMZkD9H+Lnm1x5iugVQauzB8icVIkpcRSdoz+WW+t0FEeRY3FVInRzl6rhd8SQcLSqgJ02yXCNOOjK9LXiInRkiikkSIFvCmNAxzMry237Vkf0CEatz7gfJc7QkI+3ZXQNKU8IE5/6JCNi3JWTTo8q4q8cr6e2iX6A6EoVxhxx/niujLdxEdml5MwGPB1s9glvjE8tPNpFNuAx1dG/uVoisN5TDI86qoRsnhHq4WfMk2uge3A69JHnnOQCpylUIYd6J1M+JoZBG4HroHluJulIEKN9R56F8H9aMn8IdEZHVC+jJ5kADXkpUcjxZDeS6KTMBu8Pru9p0CsVIQ2Tmdyjnmak7BXodo3wdz4yMnGa6DrF63jOemq0qQuUnA36ooDy2G1ShZXofINWiteSOXlFGQ1jKL8TTqT/jI54oZrOCa9ZKuGfAIJPLuHxCHpk76pVCnJGQpx5kNN9QP8wePDnK1xSu8wseLzON34eAE3bK/qoMsH/bUIhB5C4Q9ecddXPPDIls0wUUl3xP3ewiisQ1OR/aosE1YpiPikTuIYQ+ZRQreO7uKpH4bQW3ar9jgspDm+peJQRFOtasQJTTmFyVaA5pH2uMe5+9asrHDNqciuTmBqeoI4/uEEN31lHEPZO1QqLHgoO+EBDpUsUSyc50F3CjC4J+rkSk1JbMA1pb2kvBzB9l8vDgFtDZtsYEs2oVE6IxLdQlpzCekqwFIk/EE3T1Kxtke3jExB5FBSRBhMpvO9NjsvKXGZR3U2H82WgtE58djcFlj6oUrKKVR1Qdn0+WirgmndM6I4+mnUGmhPi9d0dEtNS7AW1voY2MlJVC+Ol2A72ywTXLbAyVrKptAWniS5YfLI6DrE1fibSloUr+Vr97pDTHe3Dq84SxQ+kBpJ9b6GeSXGZciSDyXpf4PNsnI9FgjE5cjhrrBuloSSy3z9BmytAiUFtUYQLTeP2ZZkQtoMlCZNxOgpB4o9KB0py+aiml6yBfCVNCFF2I5Er2Uv7Jpv4ZCPgfv/TfRcDpZPavmQv4q9vBvGsBvxJB3whYVZXzPySC7q0MEAkF+HMi6HsoxDsR9AsBeXa6+yMK2A0W/5UIuiU3VvkkgubJ1vqjHcx6I+8/iaBfCBhP7u6fEfBHR9B3LeDXaPivjqDvRNCvWsB3R9BYHcH3aPh3FPAzGv7dDuadCPqpBXwngn61g3l3BP2Mhv9pLuCnHYw898zvoRBvBPzLjqBfo+E/tYDvKODPiaBcsKPftYA/zwV8J4K+5wJ+agF/TgT9gYDbfs6yn0TQ26qwf287GLSpxb9lLuAvR8CzuDtBJZ1Ky2NeyOXlkxTooS0s77JXZEIntQqdn2fUXbJVRxJOM6AeZ4Xljignkr2LiJb6h4L6yWynksvyEUHrn/H7bVTbxCsvDVTlrZB821YE0qi5A9Q5IuJNfI4n+vjiAz3OUlRVl1olmjhyISKH3HLTXV2RxXiXQ21M8Py1zctEPRpXKPZ+KQWnHZ4f9FEKkSAXVjBSFZ5wGy2A9oEKzb3H/EDWhXFDufpAJA1MLyP7pj5Dwo/xcz52eXIWHj7c2i0iXZXyHTmyd5R3eo6IpYEXkmq5cqCRW0TCzZHnie0ZeD7pUlBvBtuOFNXIgCaxU8vbep5HDtPZFrrVImLc/KR4JJj3F+jjW8y4h4KTCRfUK2jRM6CUCEuWPGsZn5dpXCVfkLyBPDaeAPExTxjfNvD3uXVygThrEJnnghOT06h2oH4UBeMvbopC5jP+BhmpcsvPbpVIjvzOgTZ8JjRoVZclzQORu2JOtuVNGs4jxBmp+DyslPEPzZb/bXJ1OmX+NXMBf3XdEq9wAeRljXLNQFYjkb64QGM6+FnaSGgj+20I3Xp0tALugkhylZYJrqnb3vLBj1jCjhcu5MUW5eqJrDvCjMspJLW8sTxDfuIaZjsZokZcM141Qjl7uLhnqLy9LPmZ+7RJn+hoc05ypMHBw8+LKXOE/NgrlrteSzIZ5fcppHoFUqDneD5GR/mWT14toOrcVIm9lQwoF8VaCgT5GZPpWuqh5pc7yVvuEIlEhskhfRqIYKaBctg/SBOIhR3K7fvN7Ag5LShUkyfK4REdBDImDwp+1UiWl8ZPkcy77QzSDb+xgl56yEQ3FjncLkdEVKW5s2R/o3eUx6cj2gBdCaSneL39gSqW3weI0BmoEtrQYku90X3FEosfRKhcBu/f8U0gyqgN8PleNcZr1qZHXNHaQKyHW8mv5vj99LpEuV5QmfHzVBfIqVgcobDBkrydOVRELM0TOMmcoI1sAW1Ua0e4p4xVK2AXK5s8Q5TjiYfezts/04po9okBY9qhHK6P69+WCIo29esGgv1uBBR/sU0t71YBzaRSafB0GJHcAQhExkNFG8nFjMxHUQq5tt9a3u32VMhD5Si088de8u80qsiM0idkWq1K3nSEa3qUcBOor75u+USXFLIc7A10kgaWS26IhJuViwjXCzvJ3+1jkVSjcw3JYy0xLteaLIkrVsR9t9Akd3elGeEe1RaK62jLeIc12tx1hUhYcyaumdwfZ3K/ESW4cS1Ivrhaq2TB6xOIRPHAeN7R6sh96aEfgCWu2ZOAax4qa4CCSXCNDTGe3zLPuM8zxp5xL5B2pCeFBBd6P1qusX/K5DlENeS7QqF+vUMb5wa0kXy8Okq+3j5etYrUh946SFKQ3ZOKlFdXhypay5IHj8dAJlN0ms11gzbozO6IjN59Cf1seqRudBvw/hemD0EBC8laU0Tkk750oe14tMHTBpG7POLzreliQ4O0Q2QLiiUH7emA38enRCVMsdSgSG4HyVcjtKFpW6Ift58SIutyJZJ4rEfoJ5VBsttUD4kxse5QHMiW+nGgs/9IBPyPDf13EZDj+L/fBv4hiaC/uhbwRzuYLwR8zwX8RAHfcwHf7WC+hkK828F8EkG/EPBHIuh7KIQid1PxCwE/UcB3ImhveZ71VQv41RHUJq+2Dj91BH0ngn4Nhfh0BP1pKMT3aPgXAn46gr6jgO9awE9H0HcUsH4sjD+igG8E/GoH8yMK+KkFfEcB33MBd2m8Uf8UBXwngtJWdP9ftYA/ooB/2RH0L6OAn1rAUade/pQI+ukIerMRCd8dQasH70lftYBfUcA3An5FAX90BN3lV/oHAv4XEkE5bv73Zfb/lCjgL24Hc23zC+ThvqbBcJyF5MIissWaV0nueOHF5Lg2bHS9ZYFIdUHEc8YEEc2RKsnzTS4krO+kUGpcRT3WrgeyK50KUiXG33+ca560nMNAVl4rKRAVPH7GTkLI6kXGuGO7UklI6gTlnJdLiIy7gShlfoXIbxHxYiNQSO4ad+hmUzx/mOL1rMpdCaW/ryW/08uQ6ENSQ+ac8fjwnHlEVOsUOoMpJTc+zGwSrgjK3XCEyGXRWiRLXH2QjBaF5JIQka1bOAmU9Slngp08U8l0h/K8XTwKKWi8mUgcY4Kuio4puv7DzibWSUO5PAsrKygmnkJYp/agap8ZDS5Kha6xWOmQHV+JsFcbP4e5VkBU3VMm4NltRehupEA0MyvqJgVvE3nB9yjfZ4iIRbMD8uSMDVSrNJP8nEPkHPpLBjeTQWTTnqeY7B4XlACSW0vBeuJV5GZlAiTsAhF+/Ho+4xUiciJRvN7lQ3kNwegdqEZH1/J2Y0RubuuYgPohe0V5ld8nVzlOmP6qbJXfjYCTXyxXZbbMIL8cDpYfwEomcyMqoePogfrD1uKJf7JKaI3CkNwhW9tEsRHZEmeqUvdJRbSIhZtARToV19DS8shoXkmQMNudFPB7xiObjXKElPAEkYtH5PA1lLvlJkOkMtcmT9YexwBlO4P6Wk9Fkoeth3I02DP+5cKwZKkIKA/Vp0l9QxcRkfqIRZsvj5Y/WT8H4nA0gOKUy3h89I3EbxDZomCpWm5kiQOZzbYoj3ljSwN/lrLkKHsi1Eq3p94jkXBP2Fg9IMEqkr9kkpgUAu4JxjFCJJQvKJ/XDZ6/5DmU175sDGS/RLlb3V4tj2YdhOSJqwdie4fXnz7Nijw3Mcrt5R2f33RKZQIsf4RqKewlr96ZMTE6T4G27VD+Mzs8/kZxM5SnCVCXcy2RhKluQDxtdtTPxylPHpK4gYzN8edXD9TxDEtfLafqk+RPtgkQJMAWfJojcu4iIyTFTUA8ECkiadyZKFdv7Q3xIsHnUT4ZINv2LELsylsreCzo74usczzL/UvawfxyBDSSVydobq1L7mJOQ9LvPBVSiPCdbOaGSOz5vYHUeOwsvz+bGfFaqcZ3vjlQt2YQ89kZMwMqwlHy+gbX0LBHrE9SDZhA16WKnL0MoDg/Tct/rPH7aNFykCNTMr4sDCpRZPqAWlxuJHc2R5uclvEWIveuS77yYEUC8wHQ761xTXr5eiD5nZchU6qjFFTnpUpuU9hD4YsG4+ObH8iavY+Anvmj5VUnGQjtIId2w+pWMPHXaJMHykMHk4PlCcHgEd5nJnDrKlxztycia3++beGS8Drji7NnRh5bl4FyOewtXx/j9U0W6h66Xacz3nRtVOQYcjHQk0Qk9zwxZTK1dA/K/UAs/34xgTjBYg75klck9zrEKlGX0RZSngVc8+mr8/T5WII9j5aW2wbrkMSjKAK0gx3jLWpE2s38Pof+clQY13OWGbmH9zE0Sog2N92tOkRSxoJ2yWtSMHHQ5puJVeHztje4RyxWeL1jtwSqCU/JEWVEzuXZnUASLPF9Bp74c9uyfwYCcv83CMjPuL8fCvEPiQLOf7Fc/RoK8a4F/MuhEJ8o4I+hEO92MF8dQT+JoO8o4M+JoKLTaB8E3K9KWn2igB8E/MtEUGUi6/p9PqmkPYWz8r9FAd9DIWyJN74TQT+j4V+1gF+JoF9DIX4g4P5yWbNfUcAPAqIDiz+1gEp1zYWvdjCfRNAfQyE+CPiOAn4lgv7oCLoPRkX15yjgqxawrZ/nPzqCvmsBv6KAPxJBP1HAYJ/XfyDgOwr4RsB3LeAXAn5FAd+1gNH96HwjIJKt/kct4Drw3A8C/tZ2MGhTs78vs/+HRAF/9Wh4h/YZxPy8Rblj+K+6n9kAMRfUTJDmFbpOLQmgfFiV5aXSrCIRk1ygXs9qC5GMG0hn+TX0g9pYLipGlSQyLmNq+vg9LAOPrFbGAqjh14hwCzy+OzzQcccBItnsVIVEDv0S4vm5YHyVn6uk2o0yRLZNRQOB28fE2dboipVbZbmbHSLVvjFuEPVdQ9351mXJ6arh541dU78Qdzyp9ng9kQW15YE9G8io0gRESlIyvt3tPHI8Ow30NVNSPztXAwKoUUF1PCByTmQ/I7fJOYb0SEvLvY93ITGbRw7NXMql4LLZdWQc+w+oztBIgYakS/jOv+BnvJ/AV2og81HioNxeUsv1O0S6VXPpIVq8opLbDJHx6ThHaKtVQ4NTiedf47OHVJ+njDut8fjRrtagbXY5Itq8tol5fDSQRTwiczx1FXIzCEUEVxvGc2gtk3ZTSxBv8gqRb+7xZLtzcqj4c05dhasqMk9ICCV5+ig9VhW+j62BcreaF9SfneqfE2x+pU0t+F9Vs/67EZD7xXI13nIdJOVIo24bIwJRQhFxukpjPJ9hQ7LOlkgeKVhoO/LrL/ba4QmlEqKc9a1EJIfm3EDJdSh3V1OGJ/dNpwPdHA+WW29ZXEMb+QRxWCGCHcGSiSxsG0TOi0JRPDI24XUqQHVibMkNNJS3crJI4fbQEDGDK5uRZCccoV6WNuNdA5ElxoByrXU2iEyiS1WyVqUUipu2oW5a0o5MdPYVlVB06rULwyYbXx9BGjl7yY9XUkamW3UH7emB8jQLbIV0dDmF5nDc4/kzRCa6QBvQJ8mW8fUL/vwlDA9okxXKWytNPVLOyhm0j9vBChQb5fx0tBxBPp9ajNsPFEjKDDtIN/3RCqaSNJCwFV3IyjWe76zi/UdnWYdkcd9bgc7j9atXqYNs1pk02BM83yBbZ2jRg0iBHSA+PMfdEXFiv7M8rUwUsubaK6QLxpe8p4fytNjOx+Csxyjnx/lTJKMHewS66oFx75t1RfYGx0OiGroUrPCFEp5htpBdLni8E2f9vkRQfs7MftWfKv9t7WCaPnpCw9iIJIiXPLlEggVljOvf3XOIEOJuOUAm0IPkn3rE/LzfIjKqosoEBodI4+mCCI2X6dTVUoo2ucQ1HSmpKQX3QhaJKCk+dBpnMQGdMSE5eohojfqKGl6fiGAN4TgoNLJlAi6WeDIxKg3q+8tmkmmG+7Qme9BJxYHxMhcRbWoLB9z0Cx33efme4aYtA+RFZaHfaBiVnG1FgvI1DjO4omciXJ+9bB7XmLfbmh1JMn4JpZi+rn8CFdlcD+hEtEizgk5iMlLdTyoEwcyQ3IahIkk2dwHa5Ik21WRos9mNB6iM2JCCXjMEIsZuAXEVbhj3xKPN7SIpQuRiN1aw9nBNH7bZGuKtvmOC9iCi3zxGKsTr0LS88PVnrLA+PsGXvRX18mTNk/7YFpDz/YF6u3rdkWCjiojA8z36qeYukNlrhm8TF/g+yPkpkzNbutB7+yP1K91EP1Yx+L4eHj5PxnsMhK/dGxT719COgzKExMrOc+gM7SB50Q73xH8iAvL/Nwg4W0xn/5Z2MLNfLFffo+F/7gj6SQT9gYCfoRBvBHxHAd+JoB8ENG7i+n8YCvFGwLUzPX5HAYtTVv+pFvDTDuaNgIUdmn9EARs4i39CwK92MO9awJ8R8EctoKLN8/CTCPpBwHct4I92MJ9E0K92MCbL8l+JoJ8o4Hs0/Fci6DsK+PNcwE87mPdo+E8t4A8EXJQq/2kH84kCxtpM0TNzCP+HKOA7EfQ9Gv6DgJ9aQHVnftcCfg2FKNts8aehEO9E0K+hEF9zAd+1gL9/LiDa1Iz9l7SD+eUIuJhMakisR8cEGtPI5BT1UyjYeysFw3gGRDQdRKKDXzOu+6wFUm+NBDK/aajfzHmRqJfRDdq91VKUp01G1j2ZQj86NNS7K81A0vl4BZ3utZK/CBp0fdu+gGK4I4LZryhWFaO0qrZiRf2FHlSk4GY1lE/1hXTRnifj9WgMZc7W6HrSmUKS2mChLLyW8Wuukolx1Rio66FhgvWmAXLdOndIvbSVvM26UchBP64hj0+15EbSbiDxyRkgepDqhVy+TEZk1kNmCZUVlOIMXfvOpZDaDV7PzkOkFAy/g+4+KSwvGeH9u7NkCtF+11pBelVYkmZ5CrS2S+pl211GZpPRGTJSZ5Y3CLOMOM2DgZT3EOnK1MvI8VUb2KLLkPybUyukL2t8PmsxswLZDWTiV76F8r5FBN1K/kDOl+QOHe8hMscLNyRBkJdA+1uH5+d8lM/Pi4LIfmgs77hCBJ15oxYyIKXk9x0vkII4CbpqI5R8fag6ss+dM+JJUCHSUv/3RQFni/n8V3Uv/LfNBTwYOgt50OmW5/cJT2ZWxMMNfQ3jNpIjktsomkGjXBwruIl0IC1D5xCfE2CCxwmRcUYRCdtma0i+uZVDsqF2AIXqa2gDts2SgNoXSGx394okSzG58NYA3eSxp544kzoSCuEa6r10snzjjMgoDbSBZn08St7+mgOxrMGD29w8UXd3W6nkMhM2kKeNaQX9CuXlytVriLWDQr21Lquk3oQ6pNaA39dTvB/hKCjQZmPV8jgJv3cUz4D+nBylQD5lA7n1hxEk1/RAfd1MQ2LmzgNCRUB5KUcskI0nmxBpV/RcZM+I5GHCGm6bo8b45zYJyY50ElRcc5L8mUFZspiKAEXR4fNYJfj7xjyM4Na5eL7ydf8mFV/J0XdN8vQEkc+37ixk9si2vDhmRVLJUgbNeHyUXHuMx4sz5QRVmaE83TiPitwkJsf3sztTd3ZbqyRs2i10562KP189Y8Iwsg10usD7b2yU9wrHLqG5jg3L1Xsb98iE06CazFGumn2m/kabEv6+G/w/JAr4q9vBZK9ilCrgDMaPwkwhedm5UI6oYfleZ3TEHZf4zkmvWm6dU4Ww0/IBTepq1NcE0SNUjWVI5iYiG6wQ4fJO3cOtEUzGr8QMEVIeYqBr1pGCa4JY39NuDYl71SRXXMa4oT91AXoNdlYwa2Qg3kk1oMonBvXFMYt+74i6s+lyXIMrS8I1f88MRBj2NcxocmfJxrVtSFJcP14xQRtTW3ELDS4YKXg0uCcoJ/UGpTnH40U8ItaYfV3vkOOaXZ4HnnisLEJWK0fL60uJJTS9AtiuiYgmyoxHbIRYKOKlagX6RhLIU0CbaKEyJW8mPVWi7/QG6FZScE3vETHjR5tBL5rbl03h+RwFFGjcBG1itcA9QY8ZE1Insajb7NAmVf25ABtUyQqIzwAxr0wLcXpQGddWGYWMewGRD0KVemY0AGE36g469qha/rEw8flu2wASptUZX+vWHom3LQelZ+9QRzipSGCjM+jX7Il02g/xQC6tO4L8qeH9WOmfhhf9MxBw9n+DgAtmMv+3RAEXv280/DsK+GMoxNdcwLj1tG8E/JoL+HM7mHctYH4W3T/mApZHE76HQgiXLPwDAd+JoG8EfNcCfhAwYMH6tIP5QsCf28F8DYV4I+B7KMSnI+g7CthuV8EfiaDa0OXfCPieC/iXo+F3tWiHn7mAn46gP7WD+TkR9AsBvxJBySm7fjqCfhAwmIbDpx3MJwoYR87hEwX8Gg3/MwK+E0G/hkJ0oW8x28uIlb8Q8BMFfHcEfQ+F+BkB/7odzCcK+PvbwSwYfvIvQUCO+cUIWKt9DwVJesZdVI1NtvJoDkW97CS3zxBpSp6gfErOiFjndg8kkCY5JMaqpb458IhcMSJY6S0QIVfzPYuu+SFAzLItDZy0lUl7mW8gC7lO8uZqEBN1rTUoH1cVDey6YknmGQ9Iwr5m/KU9F8gs83tITaahbqaeVaJUhQSdmzeMdzkj8gTuZAYdQ3spCATPJisx4SEKxoiExbCPiXHqWeh3246696HxyGp82yByGY3kT6q9SDZxMoFWGWomoLVvk02H57+lK0TEhbxXyCzhSoirBBH0eg9UMoPkAe1zWkre00LE3Mv5Aip73iGiuoiQC+GSQ8zsq1ebgZol+yCJoDlvc+qXixlLyn3PQzsXCzyfhUjGU+JCu4h6REah9siIGxHoBQURUd3i9W7IxYPu0CKCRixeb7scIfLaDSIzBO5A7vUKEc/d94w3on5HxImjQufFiKSyjkg35rQBmumzktzNqzbTvK8KyNv8KvlSvxNJuXmgVHkwteSXF//31QIumNni35IIuvjFcnU+OcyBTnpDcndPUyX+WkBkMFco78jdCQnLxSvIvaMruV6L8nNb8iIUo71JPTk1BDLBDQnX4N6S/OCZsWRmV2iDcqXTALg8JDWwFBo8ixRQYglkcztMoIoklbq3KpPJTA0ViA3Ws4LgKmckTKMHUACdejrv8MQX+BhueelJ7nOVZISJ+SPk7NyWfG3zijpW3B1yf7S3/OJiZyQnvA95N7OZQD+hfJv2lQXpPT5S93FAJN1cVQ/KbIzImx5fszNLT4Zow2hSkDkm2oT3YOEM+wN1hQXLE30QPchGjC4FRmplRAd+D3FwB8tjToiYjSkrUMeVy/ipJdtEUV6tMk4GytGFkHWE5GEBxVrWqZvPKU8W49CHdLRAebk44mc02DkkUeUwriEhQnu63kFsz0AKXIrI2hvdBeJH9kpslVKZPJ5tCze7uEruXnkiEo7PALRcazQwFk+BuLrgQ6UZFsrXCSJmeFY3UNVbi/pWJFdE7VwDWnWrvmej/r4uuwtmIfyqtmX/NgQU9OUC2uvFZDxuytrE1Lsz3CIVEchsHgLJap2Hvuo1y6dXyyadTlmoLeZoudczIlwsxwrk1RRt8OzZiPFJpUOhavgOa4oIt91WBdSScrK89oDf3y4e7sttpTGuNh4qMrJBxPNze8sd7llGzKdiow1JJnW9OzsgEqkUCkU8Sv4pYSpyl3gH9901nm85B5kcUKhCXIIjeYsWETQ4ZHvorMyyPHvt2CSjFfqh5dy0/LamMtEbQYFyy+uS31weInGXigy5reqSK7eyTNZFYcGZKyzJNVZ4Prnkd9CeD5rkP2pbRjml+hDfK5MJ0s3TI4W1vUHev+qTH7cnSxo5qqADZUsD8ZVcPTMyDXorVCVPt4yKlByHNsfvberPXpHxKqAi3IadzLgHkSISLxZ3aIuRxviujsi7p4oCdO++nlcgxuSoyxpEaYgIbRjriuCZQkiEHTDBkXtmpBW5EWQAr0TbEvfIm8lwkNnMhHGa0UMmfTmI0Dg3DZ93aPwzawH/Y2D/XQQUJuwvc62/PRH0FyPg0lqddDrOI0ZZy7n9GQrx1Q7GazLnkwi69xxZ+LSD+dQCvtvBbDzW/AMB37WAvjmpv4dCNOPG/I4CvjuCtkXg/oGAtegdP4mg281y1q14qzrp0w2a7O4MLXwQ8FMLuC/y7oOAn9Hwn46gr6EQeaPZ30MhvhDwqxbwjYAz08v1IuScbwT8SgR9I+BXR9Cf5wKGFOoPAv48FOJPo+Hf7WDaE8vq+ZF3v6OAXwjYH6u93o+FlH7VAqJ0cf+oBXwngn7awbxrAd/tYL4SQd9RwKrahX/MBfzRERTVDv78pxZwVx2/5wK+E0F/LwIKE276L2kH88uHQpAcEahpLjfqP0tEKNj6I6gFo5c867BjyfKZVxB5q5YJRBJkZDGs0HU8D53lPXovJJJ3mUI3nfXUj6OzTEZwW8FtLXdWsFUWHjEfxwPQTYuIGA/zjuwl0kPtKLXlnbe+SNLzjIWbiIgXlPSgElGZDNBrKiINaIuQDHtzC6kGiJx7E5FU3k7wFAsNESjj+ZiIsbZAV190jC91wUC6zQilQMb3uKrP+4osneIAsRS2UnB3EGEP9ejVF55taOBv6wyRzp9ALHM1463NuY1yWG9Q7maN5V7UJiYHqk3QipRX7aOwD8kdjksoYNFTlwleUdLDrIKEdxAZ2awRSfKcUMjGy8IKen8vE2O3E6BerEsGt5EdkONsF0BfnG/Ubfoa5eNyt0NpMi4Yr672KLdZLcT7O9Q02A2InG284/D+nYq63ZQTCB3XN2jd4cb4yXjHk006QbmK71Lybhki4X6zY6G5cYi09nkWkoRzarw/MbJc8PH8+0USQ99vGymIheD31S0JE17423Yw/xAEXP5imzJ6cQm5wZrUP4zSkDQXkKHUG5R7l5vDkgeDcjSbMJ7lVZeJSFZLZYPvpLYlN5mYNrnzdAzlTbKp6wiOQk5E7iHKYsMKbn4hk9hBLdkKlUo9bW8DGTfMDKK78IrCrRApL1tFA9r0PuP5PSuQiFCUVxMJaDAspiERqVBCOndeszKPKK+IIdjQR6FDfeaB8nKSLVmg49WBCe68jIjlCClQgbpW4DkpSxQuu0JisGAF9jCxCTl3V7j5M/zsyIQlW0/ZQ9tMUH4/BEsmc1fjwJ8kLzmYTmKSzbIQMiYHxrN3KLd7qwOonADlaqeaQDpmOECyv/pSwPWIfNWpOkN+sE+SWx/weVwLFpEuHePvzzS8f2cuXyA72SifcxGPp8ndErpJdWKC80TuyNpeMnC7igb1phM2JoUvphCLd416TWd6RFjeB5TXboR3uEoFwjQLH5rT40h9ylOb3Bg8fnLuUL5Lmwz3rHGmQreyHepxB3y+l/v2BH3eHiUvmWe/788qwmQuCP+SKOCv7ghqn88jRLyNRd1+sGPijOEC7f5gMr7JmQo5pNECovUWESzLmZBsTXeK+974yLgrV+zII1cPUHBb0wrIDBGys2wTyhBtzpuiZiRrRmmhuzuu5E8j2Sb52VMgCYOj5Y99cSDig5ega6yD5U99liVCIJ6gXtZo05qWCcTphFeNenVk/LVFWWLrsQ+9UZhScGtEIOyeD3CNl68147EKOXaeCjdJtNGPDpOQzG/KE++vQMQta0sl80BEG+AKnfHiUSKTKc9vIBp2OnVpgGt+ShoXgGktGkisNRAnRJuPqrFG/eDKoh91hRBSO8fri65pTFpz8YC4ne6oRx0qEsfWW/SbgSK5c50BYmkDQMaXKu5KeSIQfnxGGxBYXPPEMkXS7SwJqqjaSN7GYQbi6xEDWRYc0W+faEf0Dva4x511KUiNoSOrs42IbTca40GKyCls77hHcAeDuvfgOZBRIK6gH8W4x7gD7nmW486hmMhTam8LA/eUUl1D4ixekX7x+bOf+mcg4OL/BAFnDMcIfxsF/Ickgv7qKOAbAbOgjyylXDnZn6KAx3owvhNB37WAXwj4rgWs4vTyPyBgN55a+nh9df+oBfw5EZSV2fV3O5jEAu8TBfzUAtr1MPpOBJ2n4fwPBPzUAqaq842A50Y+fxBw68wR2d5RwJ8RMF5NT9LXaPhPO5h3IugbASNn53/PBXwj4CcK+AMBP1HAdy3gOwr4mQv4SQT9MRr+HQV8I6Ci3xHp3h1B34mgHwR81wJWbpT8D+1g8nnf/lEL+E4EfdcCvqOAirNmqg8CvmsBf24H80FAdwvcNwJ+1QKmNp7vN7lWtKnp388F/Ge0g/nlUcD0ljDQj/d3y03viEzP6UmE9Gr3NLgskfoqmLVQHWYd9Q7bPUvK8tFAZ0iIiJLvVcRa9yg/C+dm+edLC+T5DAjE/qWXXG6+yIhYTo+QTRU83qYOeDJVjDsUvNJI/lmuFXLZTDhoRklLg8f87JGG3eH1cKtOctdMW5FivUHXreqd5WuvWrl5E4iQT894PjP3OlLuEFkbNDLL4257gWyvPiLh3LoxQRUELDmxVx2PR1pErHkQEmZhLKANV63lU3OHyHi/8Ohql4iEXDgPUZ6iHu3NumG8+3E/kGrz4KG8GohgEAUdkUenFbRkggg3W/mvhB98Ps3hjsi4CeYqOalaDindlZYnjfDz/GAugR53leVG/Ku2sJ+EkJfqnfH3SI1Er7WXNLmVjH/PEWF3eR1BdLrj82kLvB4lWM0QWdforc8R/5K/r6gkOd6pX48bmazUiQVVuO7weiNEwtEu5yBZn2sm2JFdRXJu0kF23sSSz+LWRW6xRqGHuGF8OZ//nGDzK22K/9fMBfzVrSvapyBDDLHF+DMl7chubu/gNo9tK6i0qUqaDDSoT4yPclLOKyIcBESmDhHMVYVnRaSTKkHqwUnyuQzl4eYST6AwUO4ichUVaS9DA+mdakygUpTDHrgjQK+hW+55YDNi7MCAlp2frWDVTYBsHpYAvXdC+dUQTiThFjroTlZgBXP2KZJSsH2o++JEvYHYNiktjods3GiS544mCkluSgNJtPCp+9RQnj5stsI1dzclN9YcnoTd8JqzdzUs7zrH+6M6yr948RqysGMQoQzTmMM5bhEJ595UJsRmY4hKFuXxUmVfLY1iB9qN4yAi+mZMyrY7Qr1R8frEIpeJsusiqID38HrGxCOhIT6gso94flaTY3I7ZzF08d1mXElB+T5MKgn6+OQy7niBiLaKF/9PdeeypqyWg+ELciCogAxFIYKIGgVkzUBUjoIcFL36DlX9dNu1e1i7n/6HDFyKrCTfS7ISEYtcOnAed3Q6iFAosJ1d+izmakHy9XXisdafUcq4U9+xtZzGhIwi/f4QSN5WKa0fa1OX8/SO8CErlD1m/atXP1DBghZ3Pl45aWezh+vi32hT0h8zF/C3ETCuCOvv16fTZ8adEoK1csVcGBLitNrbAWlPiJhZY0I+LUgz8J472sN4oGeyqAjhxlq4waQYEmIJDtnMbGk5mB4cx/Zy4AUoLtoD43LlpQyELISo5k1af06Iw6uKAF4QAbaKY6mBFY0U0CWZ4cMxbY5tCRAhkLHCWj3sKG4WqgzcUj5hObcOaYAnJYS3KYRYNNxRZfeUbEwqhC1eDZH2bKu4JTA/5DFNapviqs71LaKMLTa5hnaQxrEF9cowsLIAVX/ZOQxO7SFAR7LJx0z788Irw9nTHs0JmUQ1c+AysS7Y3Ekreo5DPmVGsIX3yDFVb7PiDHji6YHXkWbY/izmGGz6STXZcLaxA2e/QJDZNcRmbrgUt9mBbN47UVxXx/2s0aEtQOMUI0yh2dn+skkFIL+0wVYf7cgndREPliTvsWSbrR0sqoUMpTm5YvXg9hwr94kA8jDSsLnMrNSfnd6E7NF6gLdcnqjHfR1HMJ4bGj70gpD68nyz/0sE/JeJ/G8RkBc57k9BwN8+C/iFgFVSX/7aDubHUIjvLOC/EfCjEPQnAj4WU0ZI1bc3IRXsfSKgJ2evzyzgVyFoq+iEjNPBvZubByHYicfH/bMdzPdoeOc8Cj+zgOaDvu+rEDSan4+pKRaEVF8I+H0W8Gs0fD0nZKviPisnqJn8gYAfo+FvnOKm+u0Jxjzdb5Lvs4Df7WAGTdN9toP5QsD7JGb2dxZQRX64yx8xORlSA8a8A0x2V+l2+udZwJ9ZwK92MF8IqI8vTvORBfw5Gv67EPQDAfkTIeF/bQdzU7rTX+YCfiJgfxbwYzT811CIvxcBeXEk/CGFoOPfLrBhO3+McS48uWCQVB2A91hgWVsPO+D2lQEyuC3m9aRVgzxZKyBY0GByZS3Hri9SjAYvTjFKd0/Vn12mDDCrDLxdhJbk1WXKg/tc7Cl0bwnZcFrT51ftC4u7SsgVcyuLQs9KxIqtCfHcYJ0Bf/BHWO5HdH3rakIkaUhyWbEIceZHkYecu6kUKtUHhYbI4CGevGckZx8t53P62gBttp3hNVzT/ZgDQkIxGB9IPvfrWUNCXGV3HmLFCTUX2LwvwFxZSVhf+kJTLq0yMJfrJyaLU22zKJModMkbCa+SdVf9syMJsFcTCl0b6WmTPPYj0M/0f8TsWPWtKyQHgsemwFx6FlxwXFQMnOGbrJoQkvMOe7GByWV0wdSELmWL8V2G9DboRxpvytQnhBXg+D4nmK8UQrTBuipp8bOMN7XP2nUPAeElELLHbtPZgTE1Lcia+IiFtW1tT3kQsq+HdxFjdVClLNveO0hmFO1zNoxSP+7EDF7yPMPGOdR2AE8p+9vkKi9O+D8lC/jbcwFnbadjxCck765twgMnKhuMSttNfRgfGcRbY4+VFge2t2/GJMcEbYuFqB3TYJ68ac9dlCUhiO6p/sXOG8gP8gAf7ZHkb3EtNPCu1gOjk9K/gZ9rHTzMboZRdMeUySJdN+vIwfbVhHawv7kRrDpDwWqyPthelRQWLO9hhwmsT2qwMEjeXR/yGdPblpAmOpH8Xa5mU7zX5dZmyXHE4PxS3nj3mlMa3HguBGWSkQ0bW5vkobl04Gk0Bck1JKS7zMdkY2lmYynWaHtGzJHcXrsy7jb1zg4iisOgZxSZCm1sq57duhoINfOxMBO638A8dDCXLMTUP59sdtBzBvo76tvTZH7qP9+jEiQTeYxYduD8NNUaKA5RSj5Jpc/riRZC6BpLjJotSwN5PrLAhHqIxeZMcnniZzK81lqFRV0RMuOT5GiV2BNMsyC2/cXYJgR4TEqMbfIz3tkmOX88GUlffH1M/eGS8KNy0MVMXDMu0NuRA9dGPeE1H6HKhMb9KVd/06bEP2Yu4G/HKeGIc0yPASGbHdEeT0olJr8p2pwnqIsQnATJ72/O9EzTu913+NRFfJgZYfxioPAQzNkO41gmxFpGWQl+U7qYRCeHY2nHU5wIaU9fHZ2pLBhoGTRhZGHjxjvVc2eRDM83TzYNrZUyq3QNiHZdQNhvOTa7uLkBo3PZYNOsaQ8USqaBXDXn/lUb7XGpjDI4jfGCj0N+pDj3ckK4bpsdrbdx7WC+yDvYz60x5kZqp76WqAwkvkQs9gZyzHq9EHI1NPF+TgkJy0yLoJuOz8j0gr5fPzsKyFznYP7eb20vDjQGmRRGmHikrYJMWjTwCm2ekHhp9oWvfcukyOuw5TMj9UbDNITRyXCx4JMNx3bPJARR3F2wmrlHNeAmB0LS91Pvs4A6x1qT7s/Z9XMRW4WQ763Ttdf0xeRIWO3tWSfD+ajYWHPalmMhchqUzizG3JcOdiCPex+XKKQT0ufG9jbTRQSHJ5thnMKEc03z1cBu4ADW3YZ8Bj4PP8+s/wcCfl78A0es0EE=</prop>
			<obj name="TemperatureLog" class="TemperatureLog" version="2">
				<prop name="Times">TEFSWgAA6Z0AAIDpmFoAAAD0AQAAjgMAACgFAADCBgAAZggAAAAKAACaCwAANA0AANgOAAByEAAADBIAALATAABKFQAA5BYAAH4YAAAiGgAAvBsAAFYdAADwHgAAiiAAAC4iAADIIwAAYiUAAPwmAACgKAAAOioAANQrAAB4LQAAEi8AAKwwAABGMgAA6jMAAIQ1AAAeNwAAuDgAAFI6AAD2OwAAkD0AACo/AADEQAAAaEIAAAJEAACcRQAAQEcAANpIAAB0SgAADkwAALJNAABMTwAA5lAAAIBSAAAaVAAAvlUAAFhXAADyWAAAjFoAADBcAADKXQAAZF8AAAhhAACiYgAAPGQAANZlAAB6ZwAAFGkAAK5qAABIbAAA4m0AAIZvAAAgcQAAunIAAFR0AAD4dQAAkncAACx5AADQegAAanwAAAR+AACefwAAQoEAANyCAAB2hAAAEIYAAKqHAABOiQAA6IoAAIKMAAAcjgAAwI8AAFqRAAD0kgAAmJQAADKWAADMlwAAZpkAAAqbAACknAAAPp4AANifAAByoQAAFqMAALCkAABKpgAA7qcAAIipAAAiqwAAvKwAAFauAAD6rwAAlLEAAC6zAADItAAAbLYAAAa4AACguQAARLsAAN68AAB4vgAAEsAAALbBAABQwwAA6sQAAITGAAAeyAAAwskAAFzLAAD2zAAAkM4AADTQAADO0QAAaNMAAAzVAACm1gAAQNgAANrZAAB+2wAAGN0AALLeAABM4AAA5uEAAIrjAAAk5QAAvuYAAFjoAAD86QAAlusAADDtAADU7gAAbvAAAAjyAACi8wAARvUAAOD2AAB6+AAAFPoAAK77AABS/QAA7P4AAIYAAQAgAgEAxAMBAF4FAQD4BgEAnAgBADYKAQDQCwEAag0BAA4PAQCoEAEAQhIBANwTAQB2FQEAGhcBALQYAQBOGgEA6BsBAIwdAQAmHwEAwCABAGQiAQD+IwEAmCUBADInAQDWKAEAcCoBAAosAQCkLQEAPi8BAOIwAQB8MgEAFjQBALo1AQBUNwEA7jgBAIg6AQAsPAEAxj0BAGA/AQD6QAEAlEIBADhEAQDSRQEAbEcBAAZJAQCqSgEAREwBAN5NAQCCTwEAHFEBALZSAQBQVAEA9FUBAI5XAQAoWQEAwloBAFxcAQAAXgEAml8BADRhAQDYYgEAcmQBAAxmAQCmZwEASmkBAORqAQB+bAEAGG4BALJvAQBWcQEA8HIBAIp0AQAkdgEAyHcBAGJ5AQD8egEAoHwBADp+AQDUfwEAboEBABKDAQCshAEARoYBAOCHAQB6iQEAHosBALiMAQBSjgEA7I8BAJCRAQAqkwEAxJQBAGiWAQACmAEAnJkBADabAQDanAEAdJ4BAA6gAQCooQEAQqMBAOakAQCApgEAGqgBALSpAQBYqwEA8qwBAIyuAQAwsAEAyrEBAGSzAQD+tAEAorYBADy4AQDWuQEAcLsBAAq9AQCuvgEASMABAOLBAQB8wwEAIMUBALrGAQBUyAEA+MkBAJLLAQAszQEAxs4BAGrQAQAE0gEAntMBADjVAQDS1gEAdtgBABDaAQCq2wEARN0BAOjeAQCC4AEAHOIBAMDjAQBa5QEA9OYBAI7oAQAy6gEAzOsBAGbtAQAA7wEAmvABAD7yAQDY8wEAcvUBAAz3AQCw+AEASvoBAOT7AQCI/QEAIv8BALwAAgBWAgIA+gMCAJQFAgAuBwIAyAgCAGwKAgAGDAIAoA0CADoPAgDeEAIAeBICABIUAgCsFQIARhcCAOoYAgCEGgIAHhwCALgdAgBcHwIA9iACAJAiAgAqJAIAziUCAGgnAgACKQIApioCAEAsAgDaLQIAdC8CABgxAgCyMgIATDQCAOY1AgCKNwIAJDkCAL46AgBYPAIA8j0CAJY/AgAwQQIAykICAG5EAgAIRgIAokcCADxJAgDgSgIAekwCABROAgCuTwIASFECAOxSAgCGVAIAIFYCALpXAgBeWQIA+FoCAJJcAgA2XgIA0F8CAGphAgAEYwIAqGQCAEJmAgDcZwIAdmkCABBrAgC0bAIATm4CAOhvAgCCcQIAJnMCAMB0AgBadgIA/ncCAJh5AgAyewIAzHwCAHB+AgAKgAIApIECAD6DAgDYhAIAfIYCABaIAgCwiQIAVIsCAO6MAgCIjgIAIpACAMaRAgBgkwIA+pQCAJSWAgAumAIA0pkCAGybAgAGnQIAoJ4CAESgAgDeoQIAeKMCABylAgC2pgIAUKgCAOqpAgCEqwIAKK0CAMKuAgBcsAIA9rECAJqzAgA0tQIAzrYCAHK4AgAMugIAprsCAEC9AgDkvgIAfsACABjCAgCywwIATMUCAPDGAgCKyAIAJMoCAL7LAgBizQIA/M4CAJbQAgA60gIA1NMCAG7VAgAI1wIArNgCAEbaAgDg2wIAet0CABTfAgC44AIAUuICAOzjAgCG5QIAKucCAMToAgBe6gIAAuwCAJztAgA27wIA0PACAHTyAgAO9AIAqPUCAEL3AgDc+AIAgPoCABr8AgC0/QIATv8CAPIAAwCMAgMAJgQDAMoFAwBkBwMA/ggDAJgKAwA8DAMA1g0DAHAPAwAKEQMArhIDAEgUAwDiFQMAfBcDABYZAwC6GgMAVBwDAO4dAwCIHwMALCEDAMYiAwBgJAMABCYDAJ4nAwA4KQMA0ioDAHYsAwAQLgMAqi8DAEQxAwDeMgMAgjQDABw2AwC2NwMAWjkDAPQ6AwCOPAMAKD4DAMw/AwBmQQMAAEMDAJpEAwA+RgMA2EcDAHJJAwAMSwMAsEwDAEpOAwDkTwMAflEDABhTAwC8VAMAVlYDAPBXAwCKWQMALlsDAMhcAwBiXgMABmADAKBhAwA6YwMA1GQDAG5mAwASaAMArGkDAEZrAwDqbAMAhG4DAB5wAwC4cQMAUnMDAPZ0AwCQdgMAKngDAMR5AwBoewMAAn0DAJx+AwBAgAMA2oEDAHSDAwAOhQMAsoYDAEyIAwDmiQMAgIsDABqNAwC+jgMAWJADAPKRAwCMkwMAMJUDAMqWAwBkmAMACJoDAKKbAwA8nQMA1p4DAHCgAwAUogMArqMDAEilAwDipgMAhqgDACCqAwC6qwMAXq0DAPiuAwCSsAMALLIDAMazAwBqtQMABLcDAJ64AwA4ugMA3LsDAHa9AwAQvwMAtMADAE7CAwDowwMAgsUDACbHAwDAyAMAWsoDAPTLAwCOzQMAMs8DAMzQAwBm0gMAANQDAKTVAwA+1wMA2NgDAHzaAwAW3AMAsN0DAErfAwDu4AMAiOIDACLkAwC85QMAVucDAProAwCU6gMALuwDANLtAwBs7wMABvEDAKDyAwBE9AMA3vUDAHj3AwAS+QMArPoDAFD8AwDq/QMAhP8DAB4BBADCAgQAXAQEAPYFBACaBwQANAkEAM4KBABoDAQAAg4EAKYPBABAEQQA2hIEAHQUBAAYFgQAshcEAEwZBADwGgQAihwEACQeBAC+HwQAYiEEAPwiBACWJAQAMCYEAMonBABuKQQACCsEAKIsBAA8LgQA4C8EAHoxBAAUMwQAuDQEAFI2BADsNwQAhjkEACA7BADEPAQAXj4EAPg/BACSQQQANkMEANBEBABqRgQADkgEAKhJBABCSwQA3EwEAIBOBAAaUAQAtFEEAE5TBADoVAQAjFYEACZYBADAWQQAWlsEAP5cBACYXgQAMmAEANZhBABwYwQACmUEAKRmBAA+aAQA4mkEAHxrBAAWbQQAsG4EAFRwBADucQQAiHMEACx1BADGdgQAYHgEAPp5BACeewQAOH0EANJ+BABsgAQABoIEAKqDBABEhQQA6IYEAIyIBAAmigQAwIsEAFqNBAD+jgQAmJAEADKSBADWkwQAcJUEAAqXBACkmAQAPpoEAOKbBAB8nQQAFp8EALqgBABeogQA+KMEAJKlBAA2pwQA0KgEAGqqBAAErAQAqK0EAEKvBADcsAQAdrIEABq0BAC0tQQATrcEAOi4BACMugQAJrwEAMC9BABkvwQA/sAEAJjCBAAyxAQA1sUEAHDHBAAKyQQApMoEAEjMBADizQQAfM8EABbRBAC60gQAVNQEAO7VBACI1wQAItkEAMbaBABg3AQA+t0EAJ7fBAA44QQA0uIEAGzkBAAQ5gQAqucEAETpBADe6gQAeOwEABzuBAC27wQAUPEEAOryBACO9AQAKPYEAML3BABm+QQAAPsEAJr8BAA+/gQA4v8EAHwBBQAWAwUAsAQFAFQGBQDuBwUAkgkFADYLBQDQDAUAag4FAA4QBQCoEQUAQhMFANwUBQB2FgUAGhgFALQZBQBOGwUA6BwFAIweBQAmIAUAwCEFAFojBQD+JAUAmCYFADIoBQDMKQUAcCsFAAotBQCkLgUASDAFAOIxBQB8MwUAFjUFALo2BQBUOAUA7jkFAIg7BQAiPQUAxj4FAGBABQD6QQUAlEMFADhFBQDSRgUAbEgFABBKBQCqSwUARE0FAN5OBQB4UAUAHFIFALZTBQBQVQUA6lYFAI5YBQAoWgUAwlsFAGZdBQAAXwUAmmAFADRiBQDYYwUAcmUFAAxnBQCmaAUAQGoFAORrBQB+bQUAGG8FALJwBQBWcgUA8HMFAIp1BQAudwUAyHgFAGJ6BQD8ewUAln0FADp/BQDUgAUAboIFABKEBQCshQUARocFAOCIBQB6igUAHowFALiNBQBSjwUA7JAFAJCSBQAqlAUAxJUFAGiXBQACmQUAnJoFADacBQDanQUAdJ8FAA6hBQCoogUAQqQFAOalBQCApwUAGqkFAL6qBQBYrAUA8q0FAIyvBQAwsQUAyrIFAGS0BQD+tQUAmLcFADy5BQDWugUAcLwFAAq+BQCuvwUASMEFAOLCBQCGxAUAIMYFALrHBQBUyQUA7soFAJLMBQAszgUAxs8FAGrRBQAE0wUAntQFADjWBQDc1wUAdtkFABDbBQCq3AUARN4FAOjfBQCC4QUAHOMFALbkBQBa5gUA9OcFAI7pBQAy6wUAzOwFAGbuBQAA8AUAmvEFAD7zBQDY9AUAcvYFAAz4BQCw+QUASvsFAOT8BQCI/gUAIgAGALwBBgBWAwYA+gQGAJQGBgAuCAYAyAkGAGILBgAGDQYAoA4GADoQBgDUEQYAeBMGABIVBgCsFgYAUBgGAOoZBgCEGwYAHh0GALgeBgBcIAYA9iEGAJAjBgAqJQYAziYGAGgoBgACKgYApisGAEAtBgDaLgYAdDAGAA4yBgCyMwYATDUGAOY2BgCAOAYAJDoGAL47BgBYPQYA/D4GAJZABgAwQgYAykMGAG5FBgAIRwYAokgGADxKBgDWSwYAek0GABRPBgCuUAYASFIGAOxTBgCGVQYAIFcGAMRYBgBeWgYA+FsGAJJdBgA2XwYA0GAGAGpiBgAEZAYAqGUGAEJnBgDcaAYAdmoGABBsBgC0bQYATm8GAOhwBgCCcgYAJnQGAMB1BgBadwYA9HgGAJh6BgAyfAYAzH0GAHB/BgAKgQYApIIGAD6EBgDYhQYAfIcGABaJBgCwigYASowGAO6NBgCIjwYAIpEGAMaSBgBglAYA+pUGAJSXBgAumQYA0poGAGycBgAGngYAoJ8GAEShBgDeogYAeKQGABKmBgC2pwYAUKkGAOqqBgCOrAYAKK4GAMKvBgBcsQYA9rIGAJq0BgA0tgYAzrcGAGi5BgAMuwYAprwGAEC+BgDkvwYAfsEGABjDBgDGxAYAasYGAATIBgCeyQYATMsGAObMBgCKzgYALtAGAMjRBgBi0wYABtUGAKDWBgA62AYA3tkGAHjbBgAS3QYArN4GAEbgBgDq4QYAhOMGAB7lBgDC5gYAXOgGAPbpBgCQ6wYAKu0GAM7uBgBo8AYAAvIGAJzzBgBA9QYA2vYGAHT4BgAY+gYAsvsGAEz9BgDm/gYAigAHACQCBwC+AwcAWAUHAPIGBwCWCAcAMAoHAMoLBwBkDQcACA8HAKIQBwA8EgcA4BMHAHoVBwAUFwcArhgHAEgaBwDsGwcAhh0HACAfBwC6IAcAXiIHAPgjBwCSJQcALCcHANAoBwBqKgcABCwHAKgtBwBCLwcA3DAHAHYyBwAQNAcAtDUHAE43BwDoOAcAgjoHACY8BwDAPQcAWj8HAP5ABwCYQgcAMkQHAMxFBwBwRwcACkkHAKRKBwA+TAcA2E0HAHxPBwAWUQcAsFIHAFRUBwDuVQcAiFcHACJZBwC8WgcAYFwHAPpdBwCUXwcALmEHANJiBwBsZAcABmYHAKpnBwBEaQcA3moHAHhsBwASbgcAtm8HAFBxBwDqcgcAhHQHACh2BwDCdwcAXHkHAPZ6BwCafAcANH4HAM5/BwBygQcADIMHAKaEBwBAhgcA2ocHAH6JBwAYiwcAsowHAEyOBwDwjwcAipEHACSTBwC+lAcAYpYHAPyXBwCWmQcAOpsHANScBwBungcACKAHAKKhBwBGowcA4KQHAHqmBwAUqAcAuKkHAFKrBwDsrAcAkK4HACqwBwDEsQcAXrMHAAK1BwCctgcANrgHANC5BwBquwcADr0HAKi+BwBCwAcA3MEHAIDDBwAaxQcAtMYHAFjIBwDyyQcAjMsHACbNBwDAzgcAZNAHAP7RBwCY0wcAMtUHANbWBwBw2AcACtoHAKTbBwBI3QcA4t4HAHzgBwAg4gcAuuMHAFTlBwDu5gcAiOgHACzqBwDG6wcAYO0HAATvBwCe8AcAOPIHANLzBwBs9QcAEPcHAKr4BwBE+gcA3vsHAIL9BwAc/wcAtgAIAFoCCAD0AwgAjgUIACgHCADCCAgAZgoIAAAMCACaDQgAPg8IANgQCAByEggADBQIAKYVCABKFwgA5BgIAH4aCAAYHAgAvB0IAFYfCADwIAgAiiIIAC4kCADIJQgAYicIAAYpCACgKggAOiwIANQtCABuLwgAEjEIAKwyCABGNAgA4DUIAIQ3CAAeOQgAuDoIAFw8CAD2PQgAkD8IACpBCADEQggAaEQIAAJGCACcRwgANkkIANBKCAB0TAgADk4IALJPCABMUQgA5lIIAIBUCAAaVggAvlcIAFhZCADyWggAjFwIADBeCADKXwgAZGEIAP5iCACiZAgAPGYIANZnCAB6aQgAFGsIAK5sCABIbggA4m8IAIZxCAAgcwgAunQIAFR2CAD4dwgAknkIACx7CADGfAgAan4IAASACACegQgAQoMIANyECAB2hggAEIgIAKqJCABOiwgA6IwIAIKOCAAckAgAypEIAGSTCAAIlQgAopYIADyYCADWmQgAepsIABSdCACunggASKAIAOKhCACGowgAIKUIALqmCABUqAgA+KkIAJKrCAAsrQgAxq4IAGqwCAAEsggAnrMIADi1CADctggAdrgIABC6CACquwgATr0IAOi+CACCwAgAJsIIAMDDCABaxQgA9MYIAI7ICAAyyggAzMsIAGbNCAAAzwgApNAIAD7SCADY0wgAfNUIABbXCACw2AgAStoIAO7bCACI3QgAIt8IALzgCABW4ggA+uMIAJTlCAAu5wgAyOgIAGzqCAAG7AgAoO0IAETvCADe8AgAePIIABL0CACs9QgAUPcIAOr4CACE+ggAHvwIAML9CABc/wgA9gAJAJACCQA0BAkAzgUJAGgHCQAMCQkApgoJAEAMCQDaDQkAdA8JABgRCQCyEgkATBQJAOYVCQCKFwkAJBkJAL4aCQBYHAkA/B0JAKAfCQBOIQkA6CIJAIIkCQAcJgkAticJAFopCQD0KgkAmCwJADIuCQDMLwkAZjEJAAAzCQCkNAkAPjYJANg3CQByOQkAFjsJALA8CQBKPgkA5D8JAIhBCQAiQwkAvEQJAGBGCQD6RwkAlEkJAC5LCQDITAkAbE4JAAZQCQCgUQkAOlMJAN5UCQB4VgkAElgJALZZCQBQWwkA6lwJAIReCQAeYAkAwmEJAFxjCQD2ZAkAkGYJACpoCQDOaQkAaGsJAAxtCQCmbgkAQHAJANpxCQB+cwkAGHUJALJ2CQBMeAkA5nkJAIp7CQAkfQkAvn4JAFiACQD8gQkAloMJADCFCQDUhgkAbogJAAiKCQCiiwkAPI0JAOCOCQB6kAkAFJIJAK6TCQBSlQkA7JYJAIaYCQAqmgkAxJsJAF6dCQD4ngkAkqAJADaiCQDQowkAaqUJAASnCQCoqAkAQqoJANyrCQB2rQkAGq8JALSwCQBOsgkA8rMJAIy1CQAmtwkAwLgJAFq6CQD+uwkAmL0JADK/CQDMwAkAZsIJAArECQCkxQkASMcJAOLICQB8ygkAFswJALDNCQBUzwkA7tAJAIjSCQAi1AkAxtUJAGDXCQD62AkAlNoJADjcCQDS3QkAbN8JABDhCQCq4gkAROQJAN7lCQB45wkAHOkJALbqCQBQ7AkA9O0JAI7vCQAo8QkAwvIJAFz0CQAA9gkAmvcJADT5CQDO+gkAcvwJAAz+CQCm/wkASgEKAOQCCgB+BAoAGAYKALIHCgBWCQoA8AoKAIoMCgAkDgoAvg8KAGIRCgD8EgoAoBQKADoWCgDUFwoAbhkKABIbCgCsHAoARh4KAOAfCgB6IQoAHiMKALgkCgBSJgoA7CcKAJApCgAqKwoAxCwKAGguCgACMAoAnDEKADYzCgDQNAoAdDYKAA44CgCoOQoAQjsKAOY8CgCAPgoAGkAKAL5BCgBYQwoA8kQKAIxGCgAmSAoAykkKAGRLCgD+TAoAmE4KADxQCgDWUQoAcFMKAApVCgCuVgoASFgKAOJZCgCGWwoAIF0KALpeCgBUYAoA7mEKAJJjCgAsZQoAxmYKAGpoCgAEagoAnmsKADhtCgDSbgoAdnAKABByCgCqcwoARHUKAOh2CgCCeAoAHHoKALZ7CgBafQoA9H4KAI6ACgAoggoAzIMKAGaFCgAAhwoAmogKAD6KCgDYiwoAco0KAAyPCgCwkAoASpIKAOSTCgB+lQoAIpcKALyYCgBWmgoA+psKAJSdCgAunwoAyKAKAGKiCgAGpAoAoKUKADqnCgDUqAoAeKoKABKsCgCsrQoARq8KAOqwCgCEsgoAHrQKAMK1CgBctwoA9rgKAJC6CgAqvAoAzr0KAGi/CgACwQoAnMIKAEDECgDaxQoAdMcKAA7JCgCyygoATMwKAObNCgCKzwoAJNEKAL7SCgBY1AoA8tUKAJbXCgAw2QoAytoKAGTcCgAI3goAot8KADzhCgDW4goAeuQKABTmCgCu5woAUukKAOzqCgCG7AoAIO4KALrvCgBe8QoA+PIKAJL0CgA29goA0PcKAGr5CgAE+woAnvwKAEL+CgDc/woAdgELABADCwCqBAsATgYLAOgHCwCMCQsAJgsLAMAMCwBaDgsA9A8LAJgRCwAyEwsAzBQLAGYWCwAKGAsApBkLAD4bCwDYHAsAfB4LABYgCwCwIQsAVCMLAO4kCwCIJgsAIigLALwpCwBgKwsA+iwLAJQuCwAuMAsA0jELAGwzCwAGNQsAoDYLAEQ4CwDeOQsAeDsLABw9CwC2PgsAUEALAOpBCwCEQwsAKEULAMJGCwBcSAsA9kkLAJpLCwA0TQsAzk4LAHJQCwAMUgsAplMLAEBVCwDaVgsAflgLABhaCwCyWwsAVl0LAPBeCwCKYAsAJGILAL5jCwBiZQsA/GYLAJZoCwAwagsAymsLAG5tCwAIbwsAonALAEZyCwDgcwsAenULAB53CwC4eAsAUnoLAOx7CwCGfQsAKn8LAMSACwBeggsA+IMLAJKFCwA2hwsA0IgLAHSKCwAOjAsAqI0LAEKPCwDckAsAgJILABqUCwC0lQsATpcLAPKYCwCMmgsAJpwLAMCdCwBknwsA/qALAJiiCwA8pAsA1qULAHCnCwAKqQsApKoLAEisCwDirQsAfK8LABaxCwCwsgsAVLQLAO61CwCStwsALLkLAMa6CwBgvAsA+r0LAJ6/CwA4wQsA0sILAGzECwAQxgsAqscLAETJCwDeygsAeMwLABzOCwC2zwsAWtELAPTSCwCO1AsAKNYLAMLXCwBm2QsAANsLAJrcCwA03gsA2N8LAHLhCwAM4wsApuQLAErmCwDk5wsAfukLACLrCwC87AsAVu4LAPDvCwCK8QsALvMLAMj0CwBi9gsA/PcLAKD5CwA6+wsA1PwLAHj+CwASAAwArAEMAEYDDADgBAwAhAYMAB4IDAC4CQwAUgsMAPYMDACQDgwAKhAMAMQRDABoEwwAAhUMAJwWDABAGAwA2hkMAHQbDAAOHQwAqB4MAEwgDADmIQwAgCMMABolDAC0JgwAWCgMAPIpDACWKwwAMC0MAMouDABkMAwACDIMAKIzDAA8NQwA1jYMAHo4DAAUOgwAuDsMAFw9DAD2PgwAkEAMACpCDADOQwwAaEUMAAJHDACcSAwAQEoMANpLDAB0TQwADk8MAKhQDABMUgwA5lMMAIBVDAAaVwwAvlgMAFhaDADyWwwAll0MADBfDADKYAwAZGIMAP5jDACiZQwAPGcMANZoDAB6agwAFGwMAK5tDABIbwwA4nAMAIZyDAAgdAwAunUMAFR3DAD4eAwAknoMACx8DADGfQwAYH8MAASBDACeggwAOIQMANyFDAB2hwwAEIkMAKqKDABOjAwA6I0MAIKPDAAckQwAwJIMAFqUDAD0lQwAmJcMADKZDADMmgwAZpwMAACeDACknwwAPqEMANiiDABypAwAFqYMALCnDABKqQwA5KoMAIisDAAirgwAvK8MAGCxDAD6sgwAlLQMAC62DADItwwAbLkMAAa7DACgvAwAOr4MAN6/DAB4wQwAEsMMAKzEDABQxgwA6scMAITJDAAeywwAwswMAFzODAD2zwwAkNEMACrTDADO1AwAaNYMAAzYDACm2QwAQNsMANrcDAB03gwAGOAMALLhDABM4wwA5uQMAIrmDAAk6AwAvukMAFjrDAD87AwAlu4MADDwDADU8QwAbvMMAAj1DACi9gwAPPgMAOD5DAB6+wwAFP0MAK7+DABIAA0A7AENAIYDDQAqBQ0AxAYNAF4IDQD4CQ0AkgsNADYNDQDQDg0AahANAAQSDQCeEw0AQhUNANwWDQCAGA0AGhoNALQbDQBOHQ0A6B4NAIwgDQAmIg0AwCMNAFolDQD+Jg0AmCgNADIqDQDMKw0AcC0NAAovDQCkMA0ASDINAOIzDQB8NQ0AFjcNALA4DQBUOg0A7jsNAIg9DQAiPw0AvEANAGBCDQD6Qw0AnkUNADhHDQDSSA0AbEoNAAZMDQCqTQ0ARE8NAN5QDQB4Ug0AHFQNALZVDQBQVw0A6lgNAI5aDQAoXA0Awl0NAGZfDQAAYQ0AmmINADRkDQDOZQ0AcmcNAAxpDQCmag0AQGwNANptDQB+bw0AGHENALJyDQBWdA0A8HUNAIp3DQAkeQ0AyHoNAGJ8DQD8fQ0Aln8NADqBDQDUgg0AboQNAAiGDQCihw0ARokNAOCKDQCEjA0AHo4NALiPDQBSkQ0A7JINAJCUDQAqlg0AxJcNAF6ZDQACmw0AnJwNADaeDQDQnw0AdKENAA6jDQCopA0ATKYNAOanDQCAqQ0AGqsNALSsDQBYrg0A8q8NAIyxDQAmsw0AwLQNAGS2DQD+tw0AorkNADy7DQDWvA0AcL4NAArADQCuwQ0ASMMNAOLEDQCGxg0AIMgNALrJDQBUyw0A7swNAJLODQAs0A0AxtENAGDTDQAE1Q0AntYNADjYDQDS2Q0AdtsNABDdDQCq3g0ATuANAOjhDQCC4w0AHOUNALbmDQBa6A0A9OkNAI7rDQAo7Q0Awu4NAGbwDQAA8g0AmvMNAD71DQDY9g0AcvgNAAz6DQCw+w0ASv0NAOT+DQB+AA4AIgIOALwDDgBWBQ4A+gYOAJQIDgAuCg4AyAsOAGINDgAGDw4AoBAOADoSDgDUEw4AghUOABwXDgDAGA4AWhoOAPQbDgCOHQ4AMh8OAMwgDgBmIg4AACQOAJolDgA0Jw4A2CgOAHIqDgAMLA4AsC0OAEovDgDkMA4AfjIOACI0DgC8NQ4AVjcOAPA4DgCUOg4ALjwOAMg9DgBiPw4A/EAOAKBCDgA6RA4A1EUOAHhHDgASSQ4ArEoOAFBMDgDqTQ4AhE8OAB5RDgC4Ug4AXFQOAPZVDgCQVw4AKlkOAMRaDgBoXA4AAl4OAKZfDgBAYQ4A2mIOAHRkDgAOZg4AsmcOAExpDgDmag4AgGwOACRuDgC+bw4AWHEOAPJyDgCWdA4AMHYOAMp3DgBueQ4ACHsOAKJ8DgA8fg4A1n8OAHqBDgAUgw4AroQOAEiGDgDihw4AhokOACCLDgC6jA4AXo4OAPiPDgCSkQ4ANpMOANCUDgBqlg4ABJgOAJ6ZDgBCmw4A3JwOAHaeDgAQoA4AtKEOAE6jDgDopA4AgqYOACaoDgDAqQ4AWqsOAPSsDgCYrg4AMrAOAMyxDgBwsw4ACrUOAKS2DgA+uA4A2LkOAHy7DgAWvQ4AsL4OAErADgDkwQ4AiMMOACLFDgDGxg4AYMgOAPrJDgCUyw4ALs0OANLODgBs0A4ABtIOAKrTDgBE1Q4A3tYOAHjYDgAS2g4AttsOAFDdDgDq3g4AhOAOAB7iDgDC4w4AXOUOAADnDgCa6A4ANOoOAM7rDgBo7Q4ADO8OAKbwDgBA8g4A2vMOAHT1DgAY9w4AsvgOAFb6DgDw+w4Aiv0OACT/DgC+AA8AYgIPAPwDDwCWBQ8AMAcPAMoIDwBuCg8ACAwPAKwNDwBGDw8A4BAPAHoSDwAUFA8AuBUPAFIXDwDsGA8AhhoPACocDwDEHQ8AXh8PAPggDwCcIg8ANiQPANAlDwBqJw8ADikPAKgqDwBCLA8A3C0PAIAvDwAaMQ8AtDIPAE40DwDyNQ8AjDcPACY5DwDKOg8AZDwPAP49DwCYPw8AMkEPANZCDwBwRA8ACkYPAKRHDwA+SQ8A4koPAHxMDwAgTg8Auk8PAFRRDwDuUg8AiFQPACxWDwDGVw8AYFkPAPpaDwCUXA8AOF4PANJfDwB2YQ8AEGMPAKpkDwBEZg8A3mcPAIJpDwAcaw8AtmwPAFBuDwDqbw8AjnEPAChzDwDMdA8AZnYPAAB4DwCaeQ8ANHsPANh8DwByfg8ADIAPAKaBDwBAgw8A5IQPAH6GDwAiiA8AvIkPAFaLDwDwjA8Aio4PAC6QDwDIkQ8AYpMPAPyUDwCglg8AOpgPANSZDwB4mw8AEp0PAKyeDwBGoA8A4KEPAISjDwAepQ8AuKYPAFKoDwDsqQ8AkKsPACqtDwDOrg8AaLAPAAKyDwCcsw8ANrUPANq2DwB0uA8ADroPAKi7DwBCvQ8A5r4PAIDADwAkwg8AvsMPAFjFDwDyxg8AjMgPADDKDwDKyw8AZM0PAP7ODwCY0A8APNIPANbTDwB61Q8ACtcPAK7YDwBI2g8A4tsPAIbdDwAg3w8AuuAPAFTiDwDu4w8AkuUPACznDwDG6A8AauoPAATsDwCe7Q8AOO8PANzwDwB28g8AEPQPAKr1DwBO9w8A6PgPAIL6DwAc/A8AwP0PAFr/DwD0ABAAjgIQADIEEADMBRAAZgcQAAAJEACkChAAPgwQANgNEAB8DxAAFhEQALASEABKFBAA5BUQAIgXEAAiGRAAvBoQAFYcEAD6HRAAlB8QAC4hEADIIhAAYiQQAAYmEACgJxAARCkQAN4qEAB4LBAAEi4QAKwvEABGMRAA6jIQAIQ0EAAeNhAAwjcQAFw5EAD2OhAAkDwQADQ+EADOPxAAaEEQAAJDEACmRBAAQEYQANpHEAB0SRAADksQALJMEABMThAA8E8QAIpREAAkUxAAvlQQAFhWEAD8VxAAllkQADBbEADKXBAAbl4QAAhgEACiYRAAPGMQAOBkEAB6ZhAAFGgQAK5pEABSaxAA7GwQAIZuEAAgcBAAxHEQAF5zEAD4dBAAknYQACx4EADQeRAAansQAA59EACofhAAQoAQANyBEAB2gxAAGoUQALSGEABOiBAA6IkQAIyLEAAmjRAAwI4QAFqQEAD0kRAAmJMQADKVEADWlhAAcJgQAAqaEACkmxAAPp0QAOKeEAB8oBAAFqIQALCjEABUpRAA7qYQAIioEAAiqhAAxqsQAGCtEAD6rhAAnrAQADiyEADSsxAAbLUQAAa3EACquBAARLoQAN67EAB4vRAAEr8QALbAEABQwhAA6sMQAI7FEAAoxxAAwsgQAGbKEAAAzBAAms0QADTPEADO0BAActIQAAzUEACm1RAAQNcQANrYEAB+2hAAGNwQALLdEABW3xAA8OAQAIriEAAu5BAAyOUQAGLnEAD86BAAluoQADrsEADU7RAAbu8QAAjxEACi8hAARvQQAOD1EAB69xAAHvkQALj6EABS/BAA9v0QAJD/EAAqAREAxAIRAF4EEQACBhEAnAcRADYJEQDQChEAdAwRAA4OEQCoDxEAQhERANwSEQCAFBEAGhYRALQXEQBYGREA8hoRAIwcEQAmHhEAyh8RAGQhEQD+IhEAmCQRADwmEQDWJxEAcCkRAAorEQCkLBEASC4RAOIvEQB8MREAIDMRALo0EQBUNhEA+DcRAJI5EQAsOxEAxjwRAGA+EQAEQBEAnkERADhDEQDSRBEAdkYRABBIEQCqSREAREsRAN5MEQCCThEAHFARALZREQBaUxEA9FQRAI5WEQAoWBEAzFkRAGZbEQAAXREAml4RAD5gEQDYYREAcmMRAAxlEQCwZhEASmgRAORpEQB+axEAIm0RALxuEQBWcBEA+nERAJRzEQAudREAyHYRAGJ4EQAGehEAoHsRADp9EQDUfhEAeIARABKCEQCsgxEAUIURAOqGEQCEiBEAHooRALiLEQBcjREA9o4RAJCQEQAqkhEAzpMRAGiVEQAClxEAnJgRADaaEQDamxEAdJ0RAA6fEQCyoBEATKIRAOajEQCApREAJKcRAL6oEQBYqhEA/KsRAJatEQAwrxEAyrARAGSyEQAItBEAorURADy3EQDWuBEAeroRABS8EQCuvREASL8RAOzAEQCGwhEAIMQRAMTFEQBoxxEAAskRAKbKEQBAzBEA2s0RAHTPEQAO0REAstIRAEzUEQDm1REAgNcRABrZEQC+2hEAWNwRAPLdEQCW3xEAMOERAMriEQBk5BEACOYRAKLnEQA86REA1uoRAHrsEQAU7hEAru8RAEjxEQDi8hEAhvQRACD2EQC69xEAXvkRAPj6EQCS/BEALP4RAND/EQBqARIABAMSAJ4EEgBCBhIA3AcSAHYJEgAQCxIAqgwSAE4OEgDoDxIAjBESACYTEgDAFBIAWhYSAPQXEgCYGRIAMhsSAMwcEgBmHhIAACASAKQhEgA+IxIA2CQSAHwmEgAWKBIAsCkSAEorEgDuLBIAiC4SACIwEgC8MRIAYDMSAPo0EgCUNhIAODgSANI5EgBsOxIABj0SAKA+EgBEQBIA3kESAHhDEgASRRIArEYSAFBIEgDqSRIAjksSAChNEgDCThIAXFASAPZREgCaUxIANFUSAM5WEgBoWBIAAloSAKZbEgBAXRIA2l4SAH5gEgAYYhIAsmMSAExlEgDwZhIAimgSACRqEgC+axIAYm0SAPxuEgCWcBIAMHISAMpzEgBudRIACHcSAKx4EgBGehIA4HsSAHp9EgAUfxIAuIASAFKCEgDsgxIAhoUSACCHEgDEiBIAXooSAAKMEgCcjRIANo8SANCQEgBqkhIADpQSAKiVEgBClxIA3JgSAICaEgAanBIAtJ0SAE6fEgDyoBIAjKISACakEgDApRIAZKcSAP6oEgCYqhIAMqwSANatEgBwrxIACrESAKSyEgBItBIA4rUSAHy3EgAWuRIAuroSAFS8EgDuvRIAiL8SACzBEgDGwhIAYMQSAPrFEgCexxIAOMkSANLKEgBszBIABs4SAKrPEgBE0RIA6NISAILUEgAc1hIAttcSAFDZEgD02hIAjtwSACjeEgDC3xIAXOESAADjEgCa5BIAPuYSANjnEgBy6RIADOsSAKbsEgBK7hIA5O8SAH7xEgAY8xIAsvQSAFb2EgDw9xIAivkSAC77EgDI/BIAYv4SAPz/EgCgARMAOgMTANQEEwBuBhMACAgTAKwJEwBGCxMA6gwTAIQOEwAeEBMAuBETAFITEwD2FBMAkBYTACoYEwDEGRMAXhsTAAIdEwCcHhMANiATANohEwB0IxMADiUTAKgmEwBMKBMA5ikTAIArEwAaLRMAtC4TAFgwEwDyMRMAljMTADA1EwDKNhMAZDgTAP45EwCiOxMAPD0TANY+EwBwQBMACkITAK5DEwBIRRMA4kYTAIZIEwAgShMAuksTAFRNEwD4ThMAklATACxSEwDGUxMAalUTAARXEwCeWBMAOFoTANxbEwB2XRMAEF8TALRgEwBOYhMA6GMTAIJlEwAcZxMAwGgTAFpqEwD0axMAjm0TAChvEwDMcBMAZnITAAB0EwCkdRMAPncTANh4EwByehMAFnwTALB9EwBUfxMA+IATAJKCEwAshBMAxoUTAGCHEwAEiRMAnooTADiMEwDcjRMAdo8TABqREwC+khMAWJQTAPKVEwCMlxMAMJkTAMqaEwBknBMA/p0TAJifEwA8oRMA1qITAHqkEwAUphMArqcTAEipEwDiqhMAhqwTACCuEwC6rxMAVLETAO6yEwCStBMALLYTAMa3EwBquRMABLsTAJ68EwA4vhMA3L8TAHbBEwAQwxMAqsQTAE7GEwDoxxMAgskTABzLEwC2zBMAWs4TAPTPEwCY0RMAMtMTAMzUEwBm1hMAANgTAKTZEwA+2xMA2NwTAHLeEwAM4BMAsOETAErjEwDk5BMAiOYTACLoEwC86RMAVusTAPrsEwCU7hMALvATAMjxEwBs8xMABvUTAKD2EwA6+BMA1PkTAHj7EwAS/RMArP4TAFAAFADqARQAhAMUAB4FFADCBhQAXAgUAPYJFACaCxQANA0UAM4OFABoEBQAAhIUAKYTFABAFRQA2hYUAHQYFAAOGhQAshsUAEwdFADmHhQAiiAUACQiFAC+IxQAWCUUAPwmFACWKBQAMCoUAMorFABuLRQACC8UAKIwFAA8MhQA1jMUAHo1FAAUNxQArjgUAFI6FADsOxQAhj0UACA/FADEQBQAXkIUAPhDFACSRRQANkcUANBIFABqShQABEwUAJ5NFABCTxQA3FAUAHZSFAAaVBQAtFUUAE5XFADoWBQAjFoUACZcFADAXRQAWl8UAP5gFACYYhQAMmQUAMxlFABmZxQACmkUAKRqFAA+bBQA4m0UAHxvFAAWcRQAsHIUAFR0FADudRQAiHcUACJ5FADGehQAYHwUAPp9FACUfxQALoEUANKCFABshBQABoYUAKqHFABEiRQA3ooUAHiMFAAcjhQAto8UAFCRFADqkhQAjpQUACiWFADClxQAXJkUAPaaFACanBQANJ4UAM6fFAByoRQADKMUAKakFABAphQA5KcUAH6pFAAYqxQAsqwUAFauFADwrxQAirEUACSzFAC+tBQAYrYUAPy3FACWuRQAOrsUANS8FABuvhQACMAUAKzBFABGwxQA4MQUAHrGFAAeyBQAuMkUAFLLFADszBQAhs4UACrQFADE0RQAXtMUAALVFACc1hQANtgUANDZFAB02xQADt0UAKjeFABC4BQA5uEUAIDjFAAa5RQAtOYUAE7oFADy6RQAjOsUACbtFADK7hQAZPAUAP7xFACY8xQAPPUUANb2FABw+BQACvoUAK77FABI/RQA4v4UAHwAFQAWAhUAugMVAFQFFQDuBhUAkggVACwKFQDGCxUAYA0VAAQPFQCeEBUAOBIVANITFQBsFRUAEBcVAKoYFQBEGhUA3hsVAIIdFQAcHxUAwCAVAFoiFQD0IxUAjiUVACgnFQDMKBUAZioVAAAsFQCaLRUANC8VANgwFQByMhUADDQVALA1FQBKNxUA5DgVAH46FQAiPBUAvD0VAFY/FQDwQBUAlEIVAC5EFQDIRRUAYkcVAPxIFQCgShUAOkwVANRNFQB4TxUAElEVAKxSFQBGVBUA6lUVAIRXFQAeWRUAuFoVAFxcFQD2XRUAkF8VADRhFQDOYhUAaGQVAAJmFQCcZxUAQGkVANpqFQB0bBUADm4VAKhvFQBMcRUA5nIVAIB0FQAkdhUAvncVAFh5FQDyehUAlnwVADB+FQDKfxUAZIEVAP6CFQCihBUAPIYVANaHFQB6iRUAFIsVAK6MFQBIjhUA7I8VAIaRFQAgkxUAupQVAF6WFQD4lxUAkpkVACybFQDQnBUAap4VAASgFQCeoRUAQqMVANykFQB2phUAEKgVALSpFQBOqxUA6KwVAIKuFQAcsBUAwLEVAFqzFQD+tBUAmLYVADK4FQDMuRUAZrsVAAq9FQCkvhUAPsAVANjBFQBywxUAFsUVALDGFQBKyBUA7skVAIjLFQAizRUAvM4VAGDQFQD60RUAlNMVAC7VFQDI1hUAbNgVAAbaFQCg2xUARN0VAN7eFQB44BUAEuIVAKzjFQBQ5RUA6uYVAIToFQAo6hUAwusVAFztFQD27hUAmvAVADTyFQDO8xUAaPUVAAz3FQCm+BUAQPoVANr7FQB0/RUAGP8VALIAFgBMAhYA8AMWAIoFFgAkBxYAvggWAGIKFgD8CxYAlg0WADAPFgDUEBYAbhIWAAgUFgCiFRYAPBcWAOAYFgB6GhYAFBwWALgdFgBSHxYA7CAWAIYiFgAqJBYAxCUWAF4nFgD4KBYAnCoWADYsFgDQLRYAai8WAAQxFgCoMhYAQjQWANw1FgCANxYAGjkWALQ6FgBOPBYA8j0WAIw/FgAmQRYAwEIWAGREFgD+RRYAmEcWADJJFgDMShYAcEwWAApOFgCkTxYASFEWAOJSFgB8VBYAFlYWALBXFgBUWRYA7loWAIhcFgAsXhYAxl8WAGBhFgD6YhYAnmQWADhmFgDSZxYAbGkWAAZrFgCqbBYARG4WAN5vFgCCcRYAHHMWALZ0FgBQdhYA9HcWAI55FgAoexYAwnwWAGZ+FgAAgBYAmoEWADSDFgDOhBYAcoYWAAyIFgCmiRYASosWAOSMFgB+jhYAGJAWALyRFgBWkxYA8JQWAIqWFgAumBYAyJkWAGKbFgD8nBYAlp4WADqgFgDUoRYAbqMWABKlFgCsphYARqgWAOCpFgCEqxYAHq0WALiuFgBSsBYA9rEWAJCzFgAqtRYAxLYWAF64FgACuhYAnLsWADa9FgDavhYAdMAWAA7CFgCowxYATMUWAObGFgCAyBYAGsoWAL7LFgBYzRYA8s4WAIzQFgAm0hYAytMWAGTVFgD+1hYAotgWADzaFgDW2xYAcN0WABTfFgCu4BYASOIWAOLjFgB85RYAIOcWALroFgBU6hYA+OsWAJLtFgAs7xYAxvAWAGryFgAE9BYAnvUWADj3FgDS+BYAdvoWABD8FgCq/RYATv8WAOgAFwCCAhcAHAQXAMAFFwBaBxcA9AgXAI4KFwAyDBcAzA0XAGYPFwAAERcApBIXAD4UFwDYFRcAchcXABYZFwCwGhcAShwXAO4dFwCIHxcAIiEXALwiFwBWJBcA+iUXAJQnFwAuKRcAyCoXAGwsFwAGLhcAoC8XADoxFwDUMhcAeDQXABI2FwCsNxcAUDkXAOo6FwCEPBcAHj4XALg/FwBcQRcA9kIXAJBEFwAqRhcAzkcXAGhJFwACSxcApkwXAEBOFwDaTxcAdFEXABhTFwCyVBcATFYXAOZXFwCAWRcAJFsXAL5cFwBYXhcA/F8XAJZhFwAwYxcAymQXAG5mFwAIaBcAomkXADxrFwDWbBcAem4XABRwFwCucRcASHMXAOx0FwCGdhcAKngXAMR5FwBeexcA+HwXAJJ+FwA2gBcA0IEXAGqDFwAEhRcAnoYXAEKIFwDciRcAdosXABqNFwC0jhcATpAXAOiRFwCMkxcAJpUXAMCWFwBamBcA/pkXAJibFwAynRcAzJ4XAGagFwAKohcApKMXAD6lFwDiphcAfKgXABaqFwC6qxcAVK0XAO6uFwCIsBcAIrIXAMazFwBgtRcA+rYXAJS4FwA4uhcA0rsXAGy9FwAGvxcAoMAXAETCFwDewxcAeMUXABzHFwC2yBcAUMoXAOrLFwCOzRcAKM8XAMLQFwBc0hcA9tMXAJrVFwA01xcAztgXAHLaFwAM3BcApt0XAEDfFwDk4BcAfuIXABjkFwCy5RcATOcXAPDoFwCK6hcAJOwXAMjtFwBi7xcA/PAXAJbyFwA69BcA1PUXAG73FwAI+RcArPoXAEb8FwDg/RcAev8XABQBGAC4AhgAUgQYAOwFGACQBxgAKgkYAMQKGABeDBgAAg4YAJwPGAA2ERgA0BIYAGoUGAAOFhgAqBcYAEIZGADmGhgAgBwYABoeGAC0HxgAWCEYAPIiGACMJBgAJiYYAMAnGABkKRgA/ioYAJgsGAAyLhgA1i8YAHAxGAAUMxgArjQYAEg2GADiNxgAfDkYABY7GAC6PBgAVD4YAO4/GACSQRgALEMYAMZEGABgRhgABEgYAJ5JGAA4SxgA0kwYAGxOGAAQUBgAqlEYAERTGADeVBgAglYYABxYGADAWRgAWlsYAPRcGACOXhgAKGAYAMxhGABmYxgAAGUYAJpmGAA0aBgA2GkYAHJrGAAMbRgAsG4YAEpwGADkcRgAfnMYACJ1GAC8dhgAVngYAPB5GACKexgALn0YAMh+GABigBgA/IEYAKCDGAA6hRgA1IYYAHiIGAASihgArIsYAEaNGADqjhgAhJAYAB6SGAC4kxgAUpUYAPaWGACQmBgAKpoYAM6bGABonRgAAp8YAJygGABAohgA2qMYAHSlGAAOpxgAqKgYAEyqGADmqxgAgK0YABqvGAC+sBgAWLIYAPKzGACWtRgAMLcYAMq4GABkuhgACLwYAKK9GAA8vxgA1sAYAHDCGAAUxBgArsUYAEjHGADsyBgAhsoYACDMGAC6zRgAXs8YAPjQGACS0hgALNQYAMbVGABq1xgABNkYAJ7aGAA43BgA3N0YAHbfGAAQ4RgAtOIYAE7kGADo5RgAgucYACbpGADA6hgAWuwYAPTtGACY7xgAMvEYAMzyGABm9BgACvYYAKT3GAA++RgA2PoYAHz8GAAW/hgAsP8YAEoBGQDuAhkAiAQZACIGGQC8BxkAYAkZAPoKGQCUDBkALg4ZAMgPGQBsERkABhMZAKAUGQBEFhkA3hcZAHgZGQASGxkAthwZAFAeGQDqHxkAhCEZAB4jGQDCJBkAXCYZAPYnGQCaKRkANCsZAM4sGQBoLhkADDAZAKYxGQBAMxkA2jQZAHQ2GQAYOBkAsjkZAEw7GQDwPBkAij4ZACRAGQC+QRkAYkMZAPxEGQCWRhkAMEgZAMpJGQBuSxkACE0ZAKJOGQBGUBkA4FEZAHpTGQAUVRkAuFYZAFJYGQDsWRkAhlsZACBdGQDEXhkAXmAZAPhhGQCcYxkANmUZANBmGQBqaBkADmoZAKhrGQBCbRkA3G4ZAIBwGQAachkAtHMZAE51GQDodhkAjHgZACZ6GQDAexkAWn0ZAP5+GQCYgBkAMoIZAMyDGQBwhRkACocZAKSIGQBIihkA4osZAHyNGQAWjxkAupAZAFSSGQDukxkAiJUZACKXGQDGmBkAYJoZAPqbGQCenRkAOJ8ZANKgGQBsohkAEKQZAKqlGQBEpxkA3qgZAHiqGQAcrBkAtq0ZAFCvGQD0sBkAjrIZACi0GQDCtRkAZrcZAAC5GQCauhkANLwZAM69GQByvxkADMEZAKbCGQBAxBkA5MUZAH7HGQAYyRkAvMoZAFbMGQDwzRkAis8ZAC7RGQDI0hkAYtQZAPzVGQCW1xkAOtkZANTaGQBu3BkACN4ZAKzfGQBG4RkA4OIZAITkGQAe5hkAuOcZAFLpGQD26hkAkOwZACruGQDE7xkAXvEZAALzGQCc9BkANvYZAND3GQB0+RkADvsZAKj8GQBM/hkA5v8ZAIABGgAaAxoAvgQaAFgGGgDyBxoAjAkaACYLGgDKDBoAZA4aAP4PGgCiERoAPBMaANYUGgBwFhoAFBgaAK4ZGgBIGxoA4hwaAIYeGgAgIBoAuiEaAFQjGgDuJBoAkiYaACwoGgDGKRoAYCsaAAQtGgCeLhoAODAaANwxGgB2MxoAEDUaAKo2GgBOOBoA6DkaAII7GgAcPRoAtj4aAFpAGgD0QRoAjkMaADJFGgDMRhoAZkgaAABKGgCkSxoAPk0aANhOGgByUBoADFIaALBTGgBKVRoA5FYaAH5YGgAiWhoAvFsaAFZdGgD6XhoAlGAaAC5iGgDIYxoAbGUaAAZnGgCgaBoAOmoaAN5rGgB4bRoAEm8aAKxwGgBQchoA6nMaAIR1GgAedxoAuHgaAFx6GgD2exoAkH0aACp/GgDOgBoAaIIaAAKEGgCmhRoAQIcaANqIGgB0ihoAGIwaALKNGgBMjxoA5pAaAICSGgAklBoAvpUaAFiXGgDymBoAlpoaADCcGgDKnRoAbp8aAAihGgCiohoAPKQaAOClGgB6pxoAFKkaAK6qGgBIrBoA7K0aAIavGgAgsRoAxLIaAF60GgD4tRoAkrcaADa5GgDQuhoAarwaAAS+GgCovxoAQsEaANzCGgB2xBoAGsYaALTHGgBOyRoA6MoaAKDMGgA6zhoA1M8aAHjRGgAS0xoArNQaAEbWGgDq1xoAhNkaAB7bGgC43BoAZt4aABTgGgCu4RoASOMaAOLkGgCG5hoAIOgaALrpGgBU6xoA7uwaAJLuGgAs8BoAxvEaAGDzGgAE9RoAnvYaADj4GgDc+RoAdvsaABD9GgCq/hoATgAbAOgBGwCCAxsAHAUbALYGGwBaCBsA9AkbAI4LGwAyDRsAzA4bAGYQGwAAEhsApBMbAD4VGwDYFhsAchgbAAwaGwCwGxsASh0bAOQeGwB+IBsAIiIbALwjGwBWJRsA+iYbAJQoGwAuKhsAyCsbAGItGwAGLxsAoDAbADoyGwDUMxsAeDUbABI3GwCsOBsAUDobAOo7GwCEPRsAHj8bAMJAGwBcQhsA9kMbAJBFGwAqRxsAzkgbAGhKGwACTBsApk0bAEBPGwDaUBsAdFIbAA5UGwCyVRsATFcbAOZYGwCKWhsAJFwbAL5dGwBYXxsA/GAbAJZiGwAwZBsAymUbAGRnGwAIaRsAomobADxsGwDgbRsAem8bABRxGwCuchsAUnQbAOx1GwCGdxsAIHkbALp6GwBefBsA+H0bAJJ/GwA2gRsA0IIbAGqEGwAEhhsAqIcbAEKJGwDcihsAdowbABCOGwC0jxsATpEbAOiSGwCMlBsAJpYbAMCXGwBamRsA/pobAJicGwAynhsAzJ8bAGahGwAKoxsApKQbAD6mGwDYpxsAfKkbABarGwCwrBsAVK4bAO6vGwCIsRsAIrMbALy0GwBgthsA+rcbAJS5GwAuuxsA0rwbAGy+GwAGwBsAqsEbAETDGwDexBsAeMYbABzIGwC2yRsAUMsbAOrMGwCEzhsAKNAbAMLRGwBc0xsAANUbAJrWGwA02BsAztkbAHLbGwAM3RsApt4bAEDgGwDa4RsAfuMbABjlGwCy5hsATOgbAPDpGwCK6xsAJO0bAMjuGwBi8BsA/PEbAJbzGwA69RsA1PYbAG74GwAI+hsArPsbAEb9GwDg/hsAegAcABQCHAC4AxwAUgUcAOwGHACGCBwAKgocAMQLHABeDRwAAg8cAJwQHAA2EhwA0BMcAGoVHAAOFxwAqBgcAEIaHADcGxwAgB0cABofHAC0IBwAWCIcAPIjHACMJRwAJiccAMooHABkKhwA/iscAJgtHAAyLxwA1jAcAHAyHAAKNBwArjUcAEg3HADiOBwAfDocACA8HAC6PRwAVD8cAO5AHACIQhwALEQcAMZFHABgRxwABEkcAJ5KHAA4TBwA0k0cAHZPHAAQURwAqlIcAERUHADeVRwAglccABxZHAC2WhwAWlwcAPRdHACOXxwAKGEcAMJiHABmZBwAAGYcAJpnHAA0aRwA2GocAHJsHAAMbhwAsG8cAEpxHADkchwAfnQcABh2HAC8dxwAVnkcAPB6HACUfBwALn4cAMh/HABigRwABoMcAKCEHAA6hhwA1IccAG6JHAASixwArIwcAEaOHAD0jxwAjpEcACiTHADMlBwAZpYcAACYHACkmRwASJscAOKcHAB8nhwAKqAcAMShHABeoxwA+KQcAJymHAA2qBwA0KkcAHSrHAAOrRwAqK4cAEKwHADmsRwAgLMcABq1HAC0thwAWLgcAPK5HACMuxwAJr0cAMC+HABkwBwA/sEcAJjDHAA8xRwA1sYcAHDIHAAKyhwArsscAEjNHADizhwAfNAcABbSHAC60xwAVNUcAO7WHACI2BwALNocAMbbHABg3RwABN8cAJ7gHAA44hwA0uMcAHblHAAQ5xwAqugcAETqHADe6xwAgu0cABzvHAC28BwAUPIcAPTzHACO9RwAKPccAMz4HABm+hwAAPwcAJr9HAA0/xwA2AAdAHICHQAMBB0ApgUdAEoHHQDkCB0AfgodACIMHQC8DR0AVg8dAPAQHQCUEh0ALhQdAMgVHQBiFx0A/BgdAKAaHQA6HB0A1B0dAG4fHQASIR0ArCIdAEYkHQDqJR0AhCcdAB4pHQC4Kh0AXCwdAPYtHQCQLx0AKjEdAMQyHQBoNB0AAjYdAJw3HQBAOR0A2jodAHQ8HQAOPh0Asj8dAExBHQDmQh0AgEQdABpGHQC+Rx0AWEkdAPJKHQCWTB0AME4dAMpPHQBkUR0ACFMdAKJUHQA8Vh0A1lcdAHBZHQAUWx0ArlwdAEheHQDiXx0AhmEdACBjHQC6ZB0AXmYdAPhnHQCSaR0ALGsdANBsHQBqbh0ABHAdAJ5xHQA4cx0A3HQdAHZ2HQAQeB0AtHkdAE57HQDofB0Agn4dACaAHQDAgR0AWoMdAPSEHQCOhh0AMogdAMyJHQBmix0AAI0dAKSOHQA+kB0A2JEdAHyTHQAWlR0AsJYdAEqYHQDkmR0AiJsdACKdHQC8nh0AVqAdAPqhHQCUox0ALqUdANKmHQBsqB0ABqodAKCrHQBErR0A3q4dAHiwHQASsh0ArLMdAFC1HQDqth0AhLgdACi6HQDCux0AXL0dAPa+HQCawB0ANMIdAM7DHQBoxR0AAscdAKbIHQBAyh0A2ssdAH7NHQAYzx0AstAdAEzSHQDm0x0AitUdACTXHQC+2B0AYtodAPzbHQCW3R0AMN8dANTgHQBu4h0ACOQdAKLlHQA85x0A4OgdAHrqHQAU7B0AuO0dAFLvHQDs8B0AhvIdACr0HQDE9R0AXvcdAPj4HQCS+h0ANvwdAND9HQBq/x0ABAEeAKgCHgBCBB4A3AUeAIAHHgAaCR4AtAoeAE4MHgDoDR4AjA8eACYRHgDAEh4AWhQeAP4VHgCYFx4AMhkeANYaHgBwHB4ACh4eAKQfHgA+IR4A4iIeAHwkHgAWJh4AsCceAFQpHgDuKh4AiCweACwuHgDGLx4AYDEeAPoyHgCUNB4AODYeANI3HgBsOR4ABjseAKo8HgBEPh4A3j8eAIJBHgAcQx4AtkQeAFBGHgDqRx4AjkkeAChLHgDCTB4AXE4eAABQHgCaUR4ANFMeANhUHgByVh4ADFgeAKZZHgBAWx4A5FweAH5eHgAYYB4AsmEeAFZjHgDwZB4AimYeACRoHgDIaR4AYmseAPxsHgCWbh4AOnAeANRxHgBucx4ACHUeAKx2HgBGeB4A4HkeAHp7HgAefR4AuH4eAFKAHgD2gR4AkIMeACqFHgDEhh4AXogeAAKKHgCcix4ANo0eANCOHgB0kB4ADpIeAKiTHgBMlR4A5pYeAICYHgAamh4AtJseAFidHgDynh4AjKAeACaiHgDKox4AZKUeAP6mHgCiqB4APKoeANarHgBwrR4AFK8eAK6wHgBIsh4A4rMeAHy1HgAgtx4AurgeAFS6HgDuux4Akr0eACy/HgDGwB4AasIeAATEHgCexR4AOMceANLIHgB2yh4AEMweAKrNHgBEzx4A6NAeAILSHgAc1B4AwNUeAFrXHgD02B4AjtoeADLcHgDM3R4AZt8eAADhHgCa4h4APuQeANjlHgBy5x4ADOkeALDqHgBK7B4A5O0eAIjvHgAi8R4AvPIeAFb0HgDw9R4AlPceAC75HgDI+h4AbPweAAb+HgCg/x4AOgEfAN4CHwB4BB8AEgYfAKwHHwBGCR8A6gofAIQMHwAeDh8AuA8fAFwRHwD2Eh8AkBQfADQWHwDOFx8AaBkfAAIbHwCmHB8AQB4fANofHwB0IR8ADiMfALIkHwBMJh8A5icfAIApHwAkKx8AviwfAFguHwD8Lx8AljEfADAzHwDKNB8AbjYfAAg4HwCiOR8APDsfANY8HwB6Ph8AFEAfAK5BHwBSQx8A7EQfAIZGHwAgSB8AukkfAF5LHwD4TB8Akk4fADZQHwDQUR8AalMfAARVHwCeVh8AQlgfANxZHwB2Wx8AEF0fALReHwBOYB8A6GEfAIxjHwAmZR8AwGYfAFpoHwD+aR8AmGsfADJtHwDMbh8AZnAfAApyHwCkcx8APnUfANh2HwB8eB8AFnofALB7HwBUfR8A7n4fAIiAHwAigh8AvIMfAGCFHwD6hh8AlIgfAC6KHwDSix8AbI0fAAaPHwCqkB8ARJIfAN6THwB4lR8AEpcfALaYHwBQmh8A6psfAISdHwAonx8AwqAfAFyiHwAApB8AmqUfADSnHwDOqB8AcqofAAysHwCmrR8AQK8fANqwHwB+sh8AGLQfALK1HwBWtx8A8LgfAIq6HwAkvB8AyL0fAGK/HwD8wB8AlsIfADDEHwDUxR8AbscfAAjJHwCsyh8ARswfAODNHwB6zx8AHtEfALjSHwBS1B8A7NUfAIbXHwAq2R8AxNofAF7cHwAC3h8AnN8fADbhHwDQ4h8AdOQfAA7mHwCo5x8AQukfANzqHwCA7B8AGu4fALTvHwBY8R8A8vIfAIz0HwAm9h8AyvcfAGT5HwD++h8AmPwfADL+HwDW/x8AcAEgAAoDIACuBCAASAYgAOIHIAB8CSAAIAsgALoMIABUDiAA7g8gAIgRIAAsEyAAxhQgAGAWIAD6FyAAnhkgADgbIADSHCAAdh4gABAgIACqISAARCMgAN4kIACCJiAAHCggALYpIABQKyAA9CwgAI4uIAAoMCAAzDEgAGYzIAAANSAAmjYgAD44IADYOSAAcjsgAAw9IACwPiAASkAgAORBIAB+QyAAIkUgALxGIABWSCAA8EkgAJRLIAAuTSAAyE4gAGJQIAAGUiAAoFMgADpVIADUViAAblggABJaIACsWyAARl0gAOpeIACEYCAAHmIgALhjIABcZSAA9mYgAJBoIAAqaiAAxGsgAGhtIAACbyAAnHAgADZyIADacyAAdHUgAA53IACyeCAATHogAOZ7IACAfSAAGn8gAL6AIABYgiAA8oMgAIyFIAAwhyAAyoggAGSKIAAIjCAAoo0gADyPIADWkCAAepIgABSUIACulSAASJcgAOKYIACGmiAAIJwgALqdIABUnyAA+KAgAJKiIAAspCAAxqUgAGqnIAAEqSAAnqogAEKsIADcrSAAdq8gABCxIAC0siAATrQgAOi1IACCtyAAHLkgAMC6IABavCAA9L0gAI6/IAAywSAAzMIgAGbEIAAAxiAApMcgAD7JIADYyiAAcswgABbOIACwzyAAStEgAO7SIACI1CAAItYgALzXIABW2SAA+togAJTcIAAu3iAAyN8gAGzhIAAG4yAAoOQgAETmIADe5yAAeOkgABLrIAC27CAAUO4gAOrvIACE8SAAHvMgAML0IABc9iAA9vcgAJD5IAA0+yAAzvwgAGj+IAAMACEApgEhAEADIQDaBCEAdAYhABgIIQCyCSEATAshAPAMIQCKDiEAJBAhAL4RIQBiEyEA/BQhAJYWIQAwGCEAyhkhAG4bIQAIHSEAoh4hADwgIQDgISEAeiMhABQlIQC4JiEAUighAOwpIQCGKyEAIC0hAMQuIQBeMCEA+DEhAJIzIQA2NSEA0DYhAGo4IQAOOiEAqDshAEI9IQDcPiEAdkAhABpCIQC0QyEATkUhAOhGIQCMSCEAJkohAMBLIQBkTSEA/k4hAJhQIQAyUiEA1lMhAHBVIQAKVyEApFghAD5aIQDiWyEAfF0hABZfIQCwYCEAVGIhAO5jIQCIZSEALGchAMZoIQBgaiEA+mshAJRtIQA4byEA0nAhAGxyIQAGdCEAqnUhAER3IQDeeCEAgnohABx8IQC2fSEAUH8hAPSAIQCOgiEAKIQhAMKFIQBchyEAAIkhAJqKIQA0jCEAzo0hAHKPIQAMkSEAppIhAEqUIQDklSEAfpchABiZIQCymiEAVpwhAPCdIQCKnyEAJKEhAMiiIQBipCEA/KUhAKCnIQA6qSEA1KohAG6sIQASriEArK8hAEaxIQDgsiEAerQhAB62IQC4tyEAUrkhAOy6IQCQvCEAKr4hAMS/IQBowSEAAsMhAJzEIQA2xiEA0MchAHTJIQAOyyEAqMwhAELOIQDmzyEAgNEhABrTIQC+1CEAWNYhAPLXIQCM2SEAMNshAMrcIQBk3iEA/t8hAJjhIQA84yEA1uQhAHDmIQAK6CEArukhAEjrIQDi7CEAhu4hACDwIQC68SEAVPMhAO70IQCS9iEALPghAMb5IQBg+yEABP0hAJ7+IQA4ACIA3AEiAHYDIgAQBSIAqgYiAEQIIgDoCSIAggsiABwNIgDADiIAWhAiAPQRIgCYEyIAPBUiANYWIgBwGCIAChoiAK4bIgBIHSIA4h4iAHwgIgAgIiIAuiMiAFQlIgD4JiIAkigiACwqIgDGKyIAYC0iAAQvIgCeMCIAODIiANIzIgB2NSIAEDciAKo4IgBOOiIA6DsiAII9IgAcPyIAtkAiAFpCIgD0QyIAjkUiAChHIgDMSCIAZkoiAABMIgCkTSIAPk8iANhQIgByUiIAFlQiALBVIgBKVyIA5FgiAH5aIgAiXCIAvF0iAFZfIgDwYCIAlGIiAC5kIgDIZSIAbGciAAZpIgCgaiIAOmwiANRtIgB4byIAEnEiAKxyIgBGdCIA6nUiAIR3IgAeeSIAwnoiAFx8IgD2fSIAkH8iADSBIgDOgiIAaIQiAAKGIgCchyIAQIkiANqKIgB0jCIADo4iALKPIgBMkSIA5pIiAICUIgAkliIAvpciAFiZIgDymiIAlpwiADCeIgDKnyIAbqEiAAijIgCipCIAPKYiANanIgB6qSIAFKsiAK6sIgBIriIA7K8iAIaxIgAgsyIAurQiAF62IgD4tyIAkrkiADa7IgDQvCIAar4iAATAIgCewSIAQsMiANzEIgB2xiIAEMgiALTJIgBOyyIA6MwiAIzOIgAm0CIAwNEiAFrTIgD+1CIAmNYiADLYIgDM2SIAZtsiAArdIgCk3iIAPuAiANjhIgB84yIAFuUiALDmIgBU6CIA7ukiAIjrIgAi7SIAvO4iAGDwIgD68SIAlPMiADj1IgDS9iIAbPgiAAb6IgCg+yIARP0iAN7+IgB4ACMAEgIjALYDIwBQBSMA6gYjAIQIIwAoCiMAwgsjAFwNIwD2DiMAmhAjADQSIwDOEyMAaBUjAAwXIwCmGCMAQBojAOQbIwB+HSMAGB8jALIgIwBMIiMA8CMjAIolIwAkJyMAvigjAGIqIwD8KyMAli0jADovIwDUMCMAbjIjAAg0IwCsNSMARjcjAOA4IwB6OiMAFDwjALg9IwBSPyMA7EAjAIZCIwAqRCMAxEUjAF5HIwACSSMAnEojADZMIwDQTSMAdE8jAA5RIwCoUiMAQlQjANxVIwCAVyMAGlkjALRaIwBOXCMA8l0jAIxfIwAmYSMAymIjAGRkIwD+ZSMAmGcjADJpIwDWaiMAcGwjAApuIwCkbyMASHEjAOJyIwB8dCMAIHYjALp3IwBUeSMA7nojAJJ8IwAsfiMAxn8jAGCBIwD6giMAnoQjADiGIwDShyMAbIkjABCLIwCqjCMARI4jAOiPIwCCkSMAHJMjALaUIwBQliMA9JcjAI6ZIwAomyMAwpwjAGaeIwAAoCMAmqEjAD6jIwDYpCMAcqYjAAyoIwCmqSMASqsjAOSsIwB+riMAGLAjALyxIwBWsyMA8LQjAIq2IwAuuCMAyLkjAGK7IwAGvSMAoL4jADrAIwDUwSMAbsMjABLFIwCsxiMARsgjAODJIwCEyyMAHs0jALjOIwBS0CMA9tEjAJDTIwAq1SMAztYjAGjYIwAM2iMAptsjAErdIwDk3iMAfuAjACLiIwC84yMAYOUjAATnIwCe6CMAOOojANLrIwBs7SMAEO8jAKrwIwBE8iMA6PMjAIL1IwAc9yMAtvgjAFD6IwD0+yMAjv0jACj/IwDMACQAZgIkAAAEJACaBSQAPgckANgIJAByCiQADAwkAKYNJABKDyQA5BAkAH4SJAAYFCQAvBUkAFYXJADwGCQAlBokAC4cJADIHSQAYh8kAAYhJACgIiQAOiQkANQlJABuJyQAEikkAKwqJABGLCQA6i0kAIQvJAAeMSQAuDIkAFw0JAD2NSQAkDckACo5JADEOiQAaDwkAAI+JACcPyQANkEkANpCJAB0RCQADkYkALJHJABMSSQA5kokAIBMJAAaTiQAvk8kAFhRJADyUiQAjFQkADBWJADKVyQAZFkkAP5aJACiXCQAPF4kANZfJAB6YSQAFGMkAK5kJABIZiQA7GckAIZpJAAgayQAumwkAF5uJAD4byQAknEkACxzJADGdCQAanYkAAR4JACeeSQAOHskANx8JAB2fiQAEIAkALSBJABOgyQA6IQkAIKGJAAciCQAwIkkAFqLJAD0jCQAjo4kADKQJADMkSQAZpMkAACVJACkliQAPpgkANiZJAB8myQAFp0kALCeJABKoCQA5KEkAIijJAAipSQAvKYkAFaoJAD6qSQAlKskAC6tJADSriQAbLAkAAayJACgsyQAOrUkAN62JAB4uCQAErokAKy7JABQvSQA6r4kAITAJAAewiQAwsMkAFzFJAD2xiQAmsgkADTKJADOyyQAaM0kAALPJACm0CQAQNIkANrTJAB01SQAGNckALLYJABM2iQA8NskAIrdJAAk3yQAvuAkAGLiJAD84yQAluUkADDnJADK6CQAbuokAAjsJACi7SQAPO8kAODwJAB68iQAFPQkALj1JABS9yQA7PgkAIb6JAAg/CQAxP0kAF7/JAD4ACUAkgIlADYEJQDQBSUAagclAAQJJQCoCiUAQgwlANwNJQCADyUAGhElALQSJQBOFCUA6BUlAIwXJQAmGSUAwBolAFocJQD+HSUAmB8lADIhJQDWIiUAcCQlAAomJQCkJyUAPiklAOIqJQB8LCUAFi4lALAvJQBUMSUA7jIlAIg0JQAiNiUAxjclAGA5JQD6OiUAnjwlADg+JQDSPyUAbEElAAZDJQCqRCUAREYlAN5HJQB4SSUAHEslALZMJQBQTiUA6k8lAI5RJQAoUyUAwlQlAGZWJQAAWCUAmlklADRbJQDOXCUAcl4lAAxgJQCmYSUAQGMlANpkJQB+ZiUAGGglALxpJQBWayUA8GwlAIpuJQAkcCUAyHElAGJzJQD8dCUAlnYlADp4JQDUeSUAbnslABJ9JQCsfiUARoAlAOCBJQB6gyUAHoUlALiGJQBSiCUA7IklAJCLJQAqjSUAxI4lAGiQJQACkiUAnJMlADaVJQDQliUAdJglAA6aJQComyUAQp0lANyeJQCAoCUAGqIlAL6jJQBYpSUA8qYlAIyoJQAwqiUAyqslAGStJQD+riUAorAlADyyJQDWsyUAcLUlAAq3JQCuuCUASLolAOK7JQB8vSUAIL8lALrAJQBUwiUA+MMlAJLFJQAsxyUAxsglAGDKJQAEzCUAns0lADjPJQDS0CUAdtIlABDUJQCq1SUATtclAOjYJQCC2iUAHNwlALbdJQBa3yUA9OAlAI7iJQAo5CUAzOUlAGbnJQAA6SUApOolAD7sJQDY7SUAcu8lAAzxJQCw8iUASvQlAOT1JQB+9yUAIvklALz6JQBW/CUA+v0lAJT/JQAuASYAyAImAGIEJgAGBiYAoAcmADoJJgDUCiYAeAwmABIOJgCsDyYAUBEmAOoSJgCEFCYAHhYmALgXJgBcGSYA9homAJAcJgAqHiYAzh8mAGghJgACIyYApiQmAEAmJgDaJyYAdCkmAA4rJgCyLCYATC4mAOYvJgCAMSYAJDMmAL40JgBYNiYA8jcmAJY5JgAwOyYAyjwmAGQ+JgAIQCYAokEmADxDJgDgRCYAekYmABRIJgCuSSYASEsmAOxMJgCGTiYAIFAmALpRJgBeUyYA+FQmAJJWJgAsWCYA0FkmAGpbJgAEXSYAnl4mAEJgJgDcYSYAdmMmABBlJgC0ZiYATmgmAOhpJgCMayYAJm0mAMBuJgBacCYA9HEmAJhzJgAydSYAzHYmAGZ4JgAKeiYApHsmAD59JgDifiYAfIAmABaCJgCwgyYASoUmAO6GJgCIiCYAIoomALyLJgBgjSYA+o4mAJSQJgA4kiYA0pMmAGyVJgAGlyYAqpgmAESaJgDemyYAeJ0mABKfJgC2oCYAUKImAOqjJgCEpSYAKKcmAMKoJgBcqiYAAKwmAJqtJgA0ryYAzrAmAGiyJgAMtCYAprUmAEC3JgDauCYAdLomABi8JgCyvSYAVr8mAPDAJgCKwiYAJMQmAL7FJgBixyYA/MgmAJbKJgAwzCYA1M0mAG7PJgAI0SYAotImAEbUJgDg1SYAetcmAB7ZJgC42iYAUtwmAOzdJgCG3yYAKuEmAMTiJgBe5CYA+OUmAJznJgA26SYA0OomAHTsJgAO7iYAqO8mAELxJgDc8iYAgPQmABr2JgC09yYATvkmAPL6JgCM/CYAJv4mAMr/JgBkAScA/gInAJgEJwAyBicA1gcnAHAJJwAKCycApAwnAD4OJwDiDycAfBEnACATJwC6FCcAVBYnAO4XJwCIGScALBsnAMYcJwBgHicA+h8nAJ4hJwA4IycA0iQnAGwmJwAQKCcAqiknAEQrJwDoLCcAgi4nABwwJwC2MScAUDMnAPQ0JwCONicAKDgnAMI5JwBcOycAAD0nAJo+JwA+QCcA2EEnAHJDJwAMRScApkYnAEpIJwDkSScAfksnABhNJwC8TicAVlAnAPBRJwCKUycALlUnAMhWJwBiWCcABlonAKBbJwA6XScA1F4nAG5gJwASYicArGMnAEZlJwDgZicAhGgnAB5qJwC4aycAUm0nAPZuJwCQcCcAKnInAM5zJwBodScAAncnAJx4JwBAeicA2nsnAHR9JwAOfycAsoAnAEyCJwDmgycAgIUnACSHJwC+iCcAWIonAPKLJwCWjScAMI8nAMqQJwBkkicACJQnAKKVJwA8lycA1pgnAHCaJwAKnCcArp0nAEifJwDsoCcAhqInACCkJwC6pScAXqcnAPioJwCSqicALKwnAMatJwBqrycABLEnAJ6yJwA4tCcA3LUnAHa3JwAQuScAqronAE68JwDovScAgr8nABzBJwDAwicAWsQnAPTFJwCOxycAMsknAMzKJwBmzCcACs4nAKTPJwA+0ScA2NInAHLUJwAW1icAsNcnAErZJwDk2icAiNwnACLeJwC83ycAYOEnAPriJwCU5CcALuYnAMjnJwBs6ScABusnAKDsJwA67icA3u8nAHjxJwAS8ycAtvQnAFD2JwDq9ycAhPknAB77JwDC/CcAXP4nAPb/JwCQASgANAMoAM4EKABoBigAAggoAKYJKABACygA2gwoAHQOKAAOECgAshEoAEwTKADwFCgAihYoACQYKAC+GSgAWBsoAPwcKACWHigAMCAoAMohKABuIygACCUoAKImKAA8KCgA4CkoAHorKAAULSgAuC4oAFIwKADsMSgAhjMoACA1KADENigAXjgoAPg5KACSOygANj0oANA+KABqQCgADkIoAKhDKABCRSgA3EYoAHZIKAAaSigAtEsoAE5NKADoTigAglAoACZSKADAUygAZFUoAP5WKACYWCgAMlooAMxbKABwXSgACl8oAKRgKAA+YigA4mMoAHxlKAAWZygAsGgoAFRqKADuaygAiG0oACxvKADGcCgAYHIoAPpzKACUdSgAOHcoANJ4KABseigABnwoAKp9KABEfygA3oAoAIKCKAAchCgAtoUoAFCHKADqiCgAjoooACiMKADCjSgAXI8oAPaQKACakigANJQoANiVKABylygADJkoAKaaKABAnCgA5J0oAH6fKAAYoSgAsqIoAFakKADwpSgAiqcoACSpKADIqigAYqwoAPytKACgrygAOrEoANSyKAButCgACLYoAKy3KABGuSgA4LooAHq8KAAUvigAuL8oAFLBKADswigAkMQoACrGKADExygAXskoAALLKACczCgANs4oANDPKAB00SgADtMoAKjUKABC1igA5tcoAIDZKAAa2ygAvtwoAFjeKADy3ygAjOEoACbjKADK5CgAZOYoAP7nKACY6SgAMusoANbsKABw7igAFPAoAK7xKABI8ygA4vQoAHz2KAAg+CgAuvkoAFT7KAD4/CgAkv4oACwAKQDGASkAYAMpAAQFKQCeBikAOAgpANIJKQB2CykAEA0pAKoOKQBEECkA6BEpAIITKQAcFSkAwBYpAFoYKQD0GSkAjhspACgdKQDMHikAZiApAAAiKQCaIykAPiUpANgmKQByKCkADCopALArKQBKLSkA5C4pAIgwKQAiMikAvDMpAFY1KQDwNikAlDgpAC46KQDIOykAYj0pAPw+KQCgQCkAOkIpANRDKQB4RSkAEkcpAKxIKQBQSikA6kspAIRNKQAeTykAuFApAFxSKQD2UykAkFUpAD5XKQDYWCkAclopAAxcKQCwXSkASl8pAORgKQB+YikAImQpALxlKQBWZykA8GgpAJRqKQAubCkAyG0pAGJvKQAGcSkAoHIpADp0KQDedSkAeHcpABJ5KQCseikARnwpAOp9KQCEfykAHoEpALiCKQBchCkA9oUpAJCHKQAqiSkAzoopAGiMKQACjikApo8pAECRKQDakikAdJQpAA6WKQCylykATJkpAOaaKQCAnCkAJJ4pAL6fKQBYoSkA8qIpAJakKQAwpikAyqcpAG6pKQAIqykAoqwpADyuKQDWrykAerEpABSzKQCutCkASLYpAOK3KQCGuSkAILspALq8KQBevikA+L8pAJLBKQA2wykA0MQpAGrGKQAEyCkAnskpAELLKQDczCkAds4pABDQKQC00SkATtMpAOjUKQCC1ikAJtgpAMDZKQBa2ykA9NwpAJjeKQAy4CkAzOEpAGbjKQAA5SkApOYpAD7oKQDi6SkAfOspABbtKQCw7ikASvApAO7xKQCI8ykAIvUpALz2KQBW+CkA+vkpAJT7KQAu/SkA0v4pAGwAKgAGAioAoAMqAEQFKgDeBioAeAgqABwKKgC2CyoAUA0qAOoOKgCEECoAKBIqAMITKgBcFSoA9hYqAJAYKgA0GioAzhsqAHIdKgAMHyoApiAqAEAiKgDaIyoAfiUqABgnKgCyKCoATCoqAPArKgCKLSoAJC8qAL4wKgBiMioA/DMqAJY1KgA6NyoA1DgqAG46KgAIPCoAoj0qAEY/KgDgQCoAekIqABREKgCuRSoAUkcqAOxIKgCGSioAKkwqAMRNKgBeTyoA+FAqAJxSKgA2VCoA0FUqAGpXKgAOWSoAqFoqAEJcKgDcXSoAgF8qABphKgC0YioAWGQqAPJlKgCMZyoAJmkqAMBqKgBkbCoA/m0qAJhvKgAycSoAzHIqAHB0KgAKdioApHcqAEh5KgDieioAfHwqABZ+KgC6fyoAVIEqAO6CKgCIhCoALIYqAMaHKgBgiSoA+ooqAJ6MKgA4jioA0o8qAHaRKgAQkyoAqpQqAESWKgDelyoAgpkqABybKgC2nCoAUJ4qAOqfKgCOoSoAKKMqAMykKgBmpioAAKgqAJqpKgA0qyoA2KwqAHKuKgAMsCoAprEqAECzKgDktCoAfrYqABi4KgC8uSoAVrsqAPC8KgCKvioALsAqAMjBKgBiwyoA/MQqAKDGKgA6yCoA1MkqAG7LKgAIzSoArM4qAEbQKgDq0SoAhNMqAB7VKgC41ioAUtgqAPbZKgCQ2yoAKt0qAMTeKgBe4CoAAuIqAJzjKgA25SoA2uYqAHToKgAO6ioAqOsqAEztKgDm7ioAgPAqABryKgC+8yoAWPUqAPL2KgCM+CoAJvoqAMr7KgBk/SoACP8qAKIAKwA8AisA1gMrAHAFKwAUBysArggrAEgKKwDiCysAhg0rACAPKwC6ECsAVBIrAO4TKwCSFSsALBcrANAYKwBgGisABBwrAJ4dKwA4HysA3CArAHYiKwAQJCsAqiUrAEQnKwDoKCsAgiorABwsKwDALSsAWi8rAPQwKwCOMisAMjQrAMw1KwBmNysAADkrAJo6KwA+PCsA2D0rAHI/KwAWQSsAsEIrAEpEKwDkRSsAiEcrACJJKwC8SisAYEwrAPpNKwCUTysALlErAMhSKwBsVCsABlYrAKBXKwA6WSsA1ForAHhcKwASXisArF8rAFBhKwDqYisAhGQrAB5mKwC4ZysAXGkrAPZqKwCQbCsANG4rAM5vKwBocSsAAnMrAKZ0KwBAdisA2ncrAHR5KwAYeysAsnwrAEx+KwDmfysAgIErACSDKwC+hCsAYoYrAPyHKwCWiSsAMIsrAMqMKwBujisACJArAKKRKwA8kysA4JQrAHqWKwAUmCsArpkrAFKbKwDsnCsAhp4rACqgKwDEoSsAXqMrAPikKwCSpisAQKgrAOSpKwB+qysAIq0rALyuKwBWsCsA+rErAJSzKwAutSsAyLYrAGy4KwAGuisAoLsrADq9KwDevisAeMArABLCKwCswysARsUrAOrGKwCEyCsAHsorAMLLKwBczSsA9s4rAJrQKwA00isAztMrAGjVKwAC1ysAptgrAEDaKwDa2ysAdN0rAA7fKwCy4CsATOIrAPDjKwCK5SsAJOcrAL7oKwBY6isA/OsrAJbtKwAw7ysAyvArAG7yKwAI9CsAovUrADz3KwDg+CsAevorABT8KwC4/SsAUv8rAOwALACGAiwAIAQsAMQFLABeBywA+AgsAJIKLAAsDCwA0A0sAGoPLAAEESwAqBIsAEIULADcFSwAdhcsABAZLAC0GiwAThwsAOgdLACMHywAJiEsAMAiLABaJCwA/iUsAJgnLAAyKSwAzCosAHAsLAAKLiwApC8sAD4xLADYMiwAfDQsABY2LAC6NywAVDksAO46LACIPCwAIj4sAMY/LABgQSwA+kIsAJRELAAuRiwA0kcsAGxJLAAGSywAqkwsAEROLADeTywAeFEsABxTLAC2VCwAUFYsAOpXLACOWSwAKFssAMJcLABcXiwA9l8sAJphLAA0YywA2GQsAHJmLAAMaCwApmksAEBrLADkbCwAfm4sABhwLACycSwATHMsAPB0LACKdiwAJHgsAMh5LABieywA/HwsAJZ+LAA6gCwA1IEsAG6DLAAIhSwArIYsAEaILADgiSwAeossAB6NLAC4jiwAUpAsAPaRLACQkywAKpUsAMSWLABemCwAAposAJybLAA2nSwA0J4sAGqgLAAOoiwAqKMsAEylLADmpiwAgKgsABqqLAC0qywAWK0sAPKuLACMsCwAJrIsAMCzLABktSwA/rYsAKK4LAA8uiwA1rssAHC9LAAKvywArsAsAEjCLADiwywAfMUsABbHLAC6yCwAVMosAO7LLACSzSwALM8sAMbQLABq0iwABNQsAJ7VLAA41ywA0tgsAHbaLAAQ3CwAqt0sAETfLADo4CwAguIsABzkLADA5SwAWucsAPToLACO6iwAMuwsAMztLABm7ywAAPEsAJryLAA+9CwA2PUsAHL3LAAM+SwAsPosAEr8LADk/SwAfv8sACIBLQC8Ai0AVgQtAPoFLQCUBy0ALgktAMgKLQBiDC0A/A0tAKAPLQA6ES0A1BItAHgULQASFi0ArBctAEYZLQDqGi0AhBwtAB4eLQC4Hy0AXCEtAPYiLQCQJC0AKiYtAM4nLQBoKS0AAistAKYsLQBALi0A2i8tAHQxLQAOMy0AsjQtAEw2LQDmNy0AgDktABo7LQC+PC0AWD4tAPw/LQCWQS0AMEMtAMpELQBkRi0ACEgtAKJJLQA8Sy0A1kwtAHpOLQAUUC0ArlEtAEhTLQDiVC0AhlYtACBYLQC6WS0AXlstAPhcLQCSXi0ALGAtANBhLQBqYy0ABGUtAJ5mLQBCaC0A3GktAHZrLQAQbS0Aqm4tAE5wLQDocS0AgnMtACZ1LQDAdi0AWngtAP55LQCYey0AMn0tAMx+LQBmgC0ACoItAKSDLQA+hS0A2IYtAHKILQAWii0AsIstAFSNLQDuji0AiJAtACKSLQC8ky0AYJUtAPqWLQCUmC0ALpotANKbLQBsnS0ABp8tAKCgLQBEoi0A3qMtAHilLQAcpy0AtqgtAFCqLQDqqy0AhK0tACivLQDCsC0AXLItAPazLQCQtS0ANLctAM64LQByui0ADLwtAKa9LQBAvy0A2sAtAH7CLQAYxC0AssUtAEzHLQDmyC0AisotACTMLQDIzS0AYs8tAPzQLQCW0i0AMNQtANTVLQBu1y0ACNktAKLaLQA83C0A4N0tAHrfLQAU4S0AuOItAFLkLQDs5S0AhuctACrpLQDE6i0AXuwtAPjtLQCS7y0ANvEtANDyLQBq9C0ADvYtAKj3LQBC+S0A5votAID8LQAa/i0AtP8tAE4BLgDyAi4AjAQuACYGLgDABy4AWgkuAP4KLgCYDC4APA4uANYPLgBwES4AChMuAKQULgBIFi4A4hcuAHwZLgAWGy4AuhwuAFQeLgDuHy4AiCEuACIjLgDGJC4AYCYuAAQoLgCeKS4AOCsuANIsLgBsLi4AEDAuAKoxLgBEMy4A3jQuAII2LgAcOC4AtjkuAFA7LgD0PC4Ajj4uAChALgDMQS4AZkMuAABFLgCaRi4ANEguANhJLgBySy4ADE0uAKZOLgBAUC4A5FEuAH5TLgAiVS4AvFYuAFZYLgDwWS4AilsuAC5dLgDIXi4AYmAuAPxhLgCWYy4AOmUuANRmLgBuaC4AEmouAKxrLgBGbS4A6m4uAIRwLgAeci4AuHMuAFJ1LgD2di4AkHguACp6LgDEey4AXn0uAAJ/LgCcgC4AQIIuANqDLgB0hS4ADocuAKiILgBMii4A5osuAICNLgAajy4AtJAuAFiSLgDyky4AjJUuADCXLgDKmC4AZJouAP6bLgCinS4APJ8uANagLgBwoi4AFKQuAK6lLgBIpy4A4qguAHyqLgAgrC4Auq0uAFSvLgD4sC4AkrIuACy0LgDGtS4AarcuAAS5LgCeui4AOLwuANy9LgB2vy4AEMEuALTCLgBOxC4A6MUuAILHLgAcyS4AtsouAFrMLgD0zS4Ajs8uACjRLgDM0i4AZtQuAADWLgCk1y4ASNkuAOLaLgCG3C4AIN4uALrfLgBe4S4A+OIuAJLkLgAs5i4AxucuAGrpLgAE6y4AnuwuADjuLgDS7y4AdvEuABDzLgC09C4ATvYuAOj3LgCC+S4AHPsuAMD8LgBa/i4A9P8uAI4BLwAoAy8AzAQvAGYGLwAACC8ApAkvAD4LLwDYDC8Acg4vABYQLwCwES8AShMvAOQULwCIFi8AIhgvALwZLwBWGy8A8BwvAJQeLwAuIC8AyCEvAGwjLwAGJS8AoCYvADooLwDeKS8AeCsvABItLwCsLi8ARjAvAOoxLwCEMy8AHjUvAMI2LwBcOC8A9jkvAJA7LwA0PS8Azj4vAGhALwACQi8ApkMvAEBFLwDaRi8AdEgvAA5KLwCySy8ATE0vAOZOLwCKUC8AJFIvAL5TLwBYVS8A8lYvAJZYLwAwWi8A1FsvAG5dLwAIXy8AomAvADxiLwDgYy8AemUvABRnLwCuaC8AUmovAOxrLwCGbS8AIG8vAMRwLwBeci8A+HMvAJJ1LwA2dy8A0HgvAGp6LwAEfC8AqH0vAEJ/LwDcgC8AdoIvABCELwC0hS8ATocvAOiILwCMii8AJowvAMCNLwBajy8A/pAvAJiSLwAylC8AzJUvAHCXLwAKmS8ApJovAD6cLwDYnS8AfJ8vABahLwC6oi8AVKQvAO6lLwCIpy8AIqkvAMaqLwBgrC8A+q0vAJSvLwAusS8A0rIvAGy0LwAGti8AqrcvAES5LwDeui8AeLwvABy+LwC2vy8AUMEvAOrCLwCOxC8AKMYvAMLHLwBcyS8A9sovAJrMLwA0zi8Azs8vAHLRLwAM0y8AptQvAEDWLwDk1y8AftkvABjbLwCy3C8AVt4vAPDfLwCK4S8ALuMvAMjkLwBi5i8A/OcvAJbpLwA66y8A1OwvAG7uLwAI8C8AovEvAEbzLwDg9C8AevYvAB74LwC4+S8AUvsvAOz8LwCQ/i8AKgAwAMQBMABeAzAAAgUwAJwGMAA2CDAA0AkwAGoLMAAODTAAqA4wAEIQMADmETAAgBMwABoVMAC0FjAAWBgwAPIZMACMGzAAJh0wAMoeMABkIDAA/iEwAJgjMAAyJTAA1iYwAHAoMAAUKjAAriswAEgtMADiLjAAfDAwACAyMAC6MzAAVDUwAO42MACIODAALDowAMY7MABgPTAABD8wAJ5AMAA4QjAA0kMwAHZFMAAQRzAAqkgwAERKMADeSzAAgk0wABxPMAC2UDAAWlIwAPRTMACOVTAAKFcwAMxYMABmWjAAAFwwAJpdMAA+XzAA2GAwAHJiMAAMZDAApmUwAEpnMADkaDAAfmowACJsMAC8bTAAVm8wAPBwMACUcjAALnQwAMh1MABidzAABnkwAKB6MAA6fDAA1H0wAHh/MAASgTAArIIwAFCEMADqhTAAhIcwAB6JMAC4ijAAXIwwAPaNMACQjzAAKpEwAMSSMABolDAAApYwAJyXMABAmTAA2powAHScMAAinjAAvJ8wAFahMADwojAAlKQwAC6mMADIpzAAYqkwAAarMACgrDAAOq4wANSvMABusTAAErMwAKy0MABQtjAA6rcwAIS5MAAeuzAAuLwwAFy+MAD2vzAAkMEwACrDMADOxDAAaMYwAALIMACcyTAANsswANrMMAB0zjAAGNAwALLRMABM0zAA5tQwAIDWMAAk2DAAvtkwAFjbMADy3DAAjN4wADDgMADK4TAAZOMwAAjlMACi5jAAPOgwANbpMABw6zAAFO0wAK7uMABI8DAA7PEwAIbzMAAg9TAAuvYwAF74MAD4+TAAkvswACz9MADQ/jAAagAxAAQCMQCeAzEAQgUxANwGMQB2CDEAEAoxALQLMQBODTEA6A4xAIIQMQAcEjEAwBMxAFoVMQD0FjEAmBgxADIaMQDMGzEAZh0xAAAfMQCkIDEAPiIxANgjMQB8JTEAFicxALAoMQBKKjEA7isxAIgtMQAiLzEAvDAxAFYyMQD6MzEAlDUxAC43MQDSODEAbDoxAAY8MQCgPTEARD8xAN5AMQB4QjEAEkQxALZFMQBQRzEA6kgxAIRKMQAeTDEAwk0xAFxPMQAAUTEAmlIxADRUMQDOVTEAaFcxAAxZMQCmWjEAQFwxANpdMQB0XzEAGGExALJiMQBMZDEA8GUxAIpnMQAkaTEAvmoxAGJsMQD8bTEAlm8xADBxMQDKcjEAbnQxAAh2MQCidzEARnkxAOB6MQB6fDEAFH4xALh/MQBSgTEA7IIxAIaEMQAqhjEAxIcxAF6JMQD4ijEAnIwxADaOMQDQjzEAapExAA6TMQColDEAQpYxANyXMQCAmTEAGpsxALScMQBOnjEA6J8xAIyhMQAmozEAwKQxAGSmMQD+pzEAmKkxADKrMQDWrDEAcK4xAAqwMQCksTEAPrMxAOK0MQB8tjEAFrgxALq5MQBUuzEA7rwxAIi+MQAswDEAxsExAGDDMQD6xDEAnsYxADjIMQDSyTEAbMsxAAbNMQCqzjEARNAxAN7RMQCC0zEAHNUxALbWMQBQ2DEA9NkxAI7bMQAo3TEAwt4xAGbgMQAA4jEAmuMxADTlMQDO5jEAcugxAAzqMQCm6zEASu0xAOTuMQB+8DEAGPIxALzzMQBW9TEA8PYxAIr4MQAu+jEAyPsxAGL9MQD8/jEAlgAyADoCMgDUAzIAeAUyABIHMgCsCDIARgoyAOALMgCEDTIAHg8yALgQMgBSEjIA7BMyAJAVMgAqFzIAxBgyAGgaMgACHDIAnB0yADYfMgDaIDIAdCIyAA4kMgCoJTIATCcyAOYoMgCAKjIAGiwyALQtMgBYLzIA8jAyAIwyMgAwNDIAyjUyAGQ3MgD+ODIAojoyADw8MgDWPTIAcD8yABRBMgCuQjIASEQyAOJFMgCGRzIAIEkyALpKMgBUTDIA7k0yAJJPMgAsUTIAxlIyAGpUMgAEVjIAnlcyADhZMgDSWjIAdlwyABBeMgCqXzIARGEyAOhiMgCCZDIAHGYyAMBnMgBaaTIA9GoyAI5sMgAybjIAzG8yAGZxMgAAczIApHQyAD52MgDYdzIAcnkyABZ7MgCwfDIASn4yAOR/MgB+gTIAIoMyALyEMgBWhjIA+ocyAJSJMgAuizIAyIwyAGyOMgAGkDIAoJEyADqTMgDUlDIAeJYyABKYMgCsmTIAUJsyAOqcMgCEnjIAHqAyAMKhMgBcozIA9qQyAJCmMgA0qDIAzqkyAGirMgACrTIAnK4yAECwMgDasTIAdLMyABi1MgCytjIATLgyAOa5MgCKuzIAJL0yAL6+MgBYwDIA/MEyAJbDMgAwxTIAysYyAG7IMgAIyjIAossyADzNMgDgzjIAetAyABTSMgCu0zIAUtUyAOzWMgCG2DIAINoyALrbMgBe3TIA+N4yAJLgMgA24jIA0OMyAGrlMgAE5zIAqOgyAELqMgDc6zIAdu0yABrvMgC08DIATvIyAOjzMgCM9TIAJvcyAMD4MgBa+jIA9PsyAJj9MgAy/zIAzAAzAHACMwAKBDMApAUzAD4HMwDiCDMAfAozABYMMwCwDTMAVA8zAO4QMwCIEjMAIhQzALwVMwBgFzMA+hgzAJQaMwA4HDMA0h0zAGwfMwAGITMAqiIzAEQkMwDeJTMAeCczABIpMwC2KjMAUCwzAOotMwCELzMAKDEzAMIyMwBcNDMAADYzAJo3MwA0OTMAzjozAHI8MwAMPjMApj8zAEBBMwDaQjMAfkQzABhGMwCyRzMATEkzAPBKMwCKTDMAJE4zAMhPMwBiUTMA/FIzAJZUMwA6VjMA1FczAG5ZMwAIWzMAolwzAEZeMwDgXzMAemEzABRjMwC4ZDMAUmYzAPZnMwCQaTMAKmszAMRsMwBebjMAAnAzAJxxMwA2czMA0HQzAGp2MwAOeDMAqHkzAEJ7MwDmfDMAgH4zABqAMwC0gTMAWIMzAPKEMwCMhjMAJogzAMqJMwBkizMA/owzAJiOMwAykDMA1pEzAHCTMwAKlTMArpYzAEiYMwDimTMAfJszABadMwC6njMAVKAzAO6hMwCSozMALKUzAMamMwBgqDMABKozAJ6rMwA4rTMA0q4zAHawMwAQsjMAqrMzAES1MwDotjMAgrgzABy6MwC2uzMAWr0zAPS+MwCOwDMAKMIzAMzDMwBmxTMAAMczAJrIMwA0yjMA2MszAHLNMwAMzzMAsNAzAErSMwDk0zMAftUzACLXMwC82DMAVtozAPDbMwCU3TMALt8zAMjgMwBi4jMA/OMzAKDlMwA65zMA1OgzAHjqMwAS7DMArO0zAEbvMwDq8DMAhPIzAB70MwC49TMAXPczAPb4MwCQ+jMAKvwzAMT9MwBo/zMAAgE0AJwCNABABDQA2gU0AHQHNAAOCTQAsgo0AEwMNADmDTQAgA80ABoRNAC+EjQAWBQ0APIVNACMFzQAMBk0AMoaNABuHDQACB40AKIfNAA8ITQA1iI0AHokNAAUJjQAric0AEgpNADiKjQAhiw0ACAuNAC6LzQAXjE0APgyNACSNDQALDY0ANA3NABqOTQABDs0AJ48NAA4PjQA3D80AHZBNAAQQzQAtEQ0AE5GNADoRzQAgkk0ABxLNADATDQAWk40APRPNACYUTQAMlM0AMxUNABmVjQAClg0AKRZNAA+WzQA2Fw0AHJeNAAWYDQAsGE0AEpjNADuZDQAiGY0ACJoNAC8aTQAYGs0APpsNACUbjQALnA0ANJxNABsczQABnU0AKB2NAA6eDQA3nk0AHh7NAASfTQAtn40AFCANADqgTQAhIM0ACiFNADChjQAXIg0APaJNACQizQANI00AM6ONABokDQADJI0AKaTNABAlTQA2pY0AH6YNAAYmjQAsps0AEydNADmnjQAiqA0ACSiNAC+ozQAWKU0APymNACWqDQAMKo0ANSrNABurTQACK80AKKwNABGsjQA4LM0AHq1NAAUtzQArrg0AFK6NADsuzQAhr00ACq/NADEwDQAXsI0APjDNACSxTQANsc0ANDINABqyjQADsw0AKjNNABCzzQA3NA0AIDSNAAa1DQAtNU0AE7XNADo2DQAjNo0ACbcNADA3TQAWt80AP7gNACY4jQAPOQ0ANblNABw5zQACuk0AKTqNABI7DQA4u00AHzvNAAW8TQAsPI0AFT0NADu9TQAiPc0ACz5NADG+jQAYPw0APr9NACU/zQAOAE1ANICNQBsBDUAEAY1AKoHNQBECTUA3go1AIIMNQAcDjUAtg81AFARNQDqEjUAjhQ1ACgWNQDCFzUAZhk1AAAbNQCaHDUANB41ANgfNQByITUADCM1AKYkNQBAJjUA5Cc1AH4pNQAYKzUAvCw1AFYuNQDwLzUAijE1AC4zNQDINDUAYjY1APw3NQCWOTUAOjs1ANQ8NQBuPjUAEkA1AKxBNQBGQzUA4EQ1AIRGNQAeSDUAuEk1AFJLNQDsTDUAkE41ACpQNQDEUTUAaFM1AAJVNQCcVjUANlg1ANpZNQB0WzUADl01AKheNQBMYDUA5mE1AIBjNQAaZTUAtGY1AFhoNQDyaTUAjGs1ADBtNQDKbjUAZHA1AP5xNQCiczUAPHU1ANZ2NQBweDUACno1AK57NQBIfTUA4n41AIaANQAggjUAuoM1AFSFNQD4hjUAkog1ACyKNQDGizUAYI01AASPNQCekDUAOJI1ANyTNQB2lTUAEJc1AKqYNQBOmjUA6Js1AIKdNQAcnzUAtqA1AFqiNQD0ozUAjqU1ADKnNQDMqDUAZqo1AACsNQCkrTUAPq81ANiwNQBysjUADLQ1ALC1NQBKtzUA5Lg1AIi6NQAivDUAvL01AFa/NQD6wDUAlMI1AC7ENQDIxTUAbMc1AAbJNQCgyjUAOsw1ANTNNQB4zzUAEtE1AKzSNQBQ1DUA6tU1AITXNQAe2TUAwto1AFzcNQD23TUAkN81ACrhNQDO4jUAaOQ1AALmNQCm5zUAQOk1ANrqNQB07DUAGO41ALLvNQBM8TUA5vI1AID0NQAk9jUAvvc1AFj5NQDy+jUAlvw1ADD+NQDK/zUAbgE2AAgDNgCiBDYAPAY2ANYHNgB6CTYAFAs2AK4MNgBSDjYA7A82AJARNgA0EzYAzhQ2AGgWNgACGDYAphk2AEAbNgDaHDYAdB42AA4gNgCyITYAaiM2AAQlNgCeJjYAOCg2ANIpNgB2KzYAEC02AKouNgBEMDYA6DE2AIIzNgAcNTYAwDY2AFo4NgD0OTYAjjs2ADI9NgDMPjYAZkA2AABCNgCaQzYAPkU2ANhGNgBySDYADEo2ALBLNgBKTTYA5E42AIhQNgAiUjYAvFM2AFZVNgD6VjYAlFg2AC5aNgDIWzYAbF02AAZfNgCgYDYAOmI2ANRjNgB4ZTYAEmc2AKxoNgBGajYA6ms2AIRtNgAebzYAwnA2AFxyNgD2czYAkHU2ADR3NgDOeDYAaHo2AAJ8NgCmfTYAQH82ANqANgB0gjYADoQ2ALKFNgBMhzYA5og2AICKNgAkjDYAvo02AFiPNgD8kDYAlpI2ADCUNgDKlTYAZJc2AAiZNgCimjYAPJw2AOCdNgB6nzYAFKE2AK6iNgBSpDYA7KU2AIanNgAgqTYAxKo2AF6sNgD4rTYAkq82ACyxNgDQsjYAarQ2AAS2NgCotzYAQrk2ANy6NgB2vDYAGr42ALS/NgBOwTYA6MI2AIzENgAmxjYAwMc2AFrJNgD0yjYAmMw2ADLONgDMzzYAcNE2AArTNgCk1DYAPtY2AOLXNgB82TYAFts2ALDcNgBU3jYA7t82AIjhNgAi4zYAvOQ2AGDmNgD65zYAlOk2ADjrNgDS7DYAbO42AAbwNgCq8TYARPM2AN70NgB49jYAEvg2ALb5NgBQ+zYA6vw2AIT+NgAoADcAwgE3AFwDNwAABTcAmgY3ADQINwDOCTcAcgs3AAwNNwCmDjcAQBA3AOQRNwB+EzcAGBU3ALIWNwBMGDcA8Bk3AIobNwAkHTcAyB43AGIgNwD8ITcAliM3ADolNwDUJjcAbig3AAgqNwCsKzcARi03AOAuNwB6MDcAFDI3ALgzNwBSNTcA7DY3AJA4NwAqOjcAxDs3AF49NwACPzcAnEA3ADZCNwDQQzcAakU3AA5HNwCoSDcAQko3ANxLNwCATTcAGk83ALRQNwBYUjcA8lM3AIxVNwAmVzcAylg3AGRaNwD+WzcAmF03ADJfNwDWYDcAcGI3AApkNwCuZTcASGc3AOJoNwB8ajcAIGw3ALptNwBUbzcA7nA3AIhyNwAsdDcAxnU3AGB3NwD6eDcAnno3ADh8NwDSfTcAdn83ABCBNwCqgjcARIQ3AOiFNwCChzcAHIk3ALaKNwBQjDcA9I03AI6PNwAokTcAwpI3AGaUNwAAljcAmpc3AD6ZNwDYmjcAcpw3AAyeNwCwnzcASqE3AOSiNwB+pDcAGKY3ALynNwBWqTcA8Ko3AIqsNwAurjcAyK83AGKxNwAGszcAoLQ3ADq2NwDUtzcAeLk3ABK7NwCsvDcARr43AOC/NwCEwTcAHsM3ALjENwBSxjcA9sc3AJDJNwAqyzcAzsw3AGjONwAC0DcAnNE3AEDTNwDa1DcAdNY3AA7YNwCy2TcATNs3AObcNwCA3jcAGuA3AL7hNwBi4zcABuU3AKDmNwA66DcA1Ok3AG7rNwAS7TcArO43AEbwNwDq8TcAhPM3AB71NwC49jcAXPg3APb5NwCQ+zcAKv03AM7+NwBoADgAAgI4AJwDOAA2BTgA2gY4AHQIOAAOCjgAsgs4AEwNOADmDjgAgBA4ACQSOAC+EzgAWBU4APIWOACMGDgAMBo4AMobOABkHTgA/h44AKIgOAA8IjgA1iM4AHolOAAUJzgArig4AEgqOADsKzgAhi04ACAvOAC6MDgAVDI4APgzOACSNTgALDc4AMY4OABqOjgABDw4AJ49OABCPzgA3EA4AHZCOAAQRDgAtEU4AE5HOADoSDgAgko4ABxMOADATTgAWk84APRQOACYUjgAMlQ4AMxVOABmVzgAClk4AKRaOAA+XDgA2F04AHJfOAAWYTgAsGI4AEpkOADuZTgAiGc4ACJpOAC8ajgAVmw4APptOACUbzgALnE4ANJyOABsdDgABnY4AKB3OABEeTgA3no4AHh8OAASfjgArH84AFCBOADqgjgAhIQ4ACiGOADChzgAXIk4APaKOACajDgANI44AM6POABokTgAApM4AKaUOABAljgA2pc4AH6ZOAAYmzgAspw4AEyeOADwnzgAiqE4ACSjOAC+pDgAWKY4APynOACWqTgAMKs4AMqsOABurjgACLA4AKKxOABGszgA4LQ4AHq2OAAUuDgAuLk4AFK7OADsvDgAhr44ACDAOADEwTgAXsM4APjEOACcxjgANsg4ANDJOABqyzgADs04AKjOOABC0DgA3NE4AHbTOAAa1TgAtNY4AE7YOADy2TgAjNs4ACbdOADA3jgAZOA4AP7hOACY4zgAMuU4AMzmOABw6DgACuo4AKTrOAA+7TgA4u44AHzwOAAW8jgAuvM4AFT1OADu9jgAiPg4ACz6OADG+zgAYP04APr+OACUADkAOAI5ANIDOQBsBTkABgc5AKoIOQBECjkA3gs5AIINOQAcDzkAthA5AFASOQDqEzkAjhU5ACgXOQDCGDkAXBo5AAAcOQCaHTkANB85ANggOQByIjkADCQ5AKYlOQBKJzkA5Cg5AH4qOQAYLDkAsi05AFYvOQDwMDkAijI5AC40OQDINTkAYjc5APw4OQCWOjkAOjw5ANQ9OQBuPzkACEE5AKxCOQBGRDkA4EU5AIRHOQAeSTkAuEo5AFJMOQD2TTkAkE85ACpROQDEUjkAaFQ5AAJWOQCcVzkANlk5ANpaOQB0XDkADl45AKhfOQBCYTkA5mI5AIBkOQAaZjkAvmc5AFhpOQDyajkAjGw5ADBuOQDKbzkAZHE5AP5yOQCYdDkAPHY5ANZ3OQBweTkACns5AK58OQBIfjkA4n85AIaBOQAggzkAuoQ5AFSGOQDuhzkAkok5ACyLOQDGjDkAYI45AASQOQCekTkAOJM5ANyUOQB2ljkAEJg5AKqZOQBEmzkA6Jw5AIKeOQAcoDkAtqE5AFqjOQD0pDkAjqY5ACioOQDMqTkAZqs5AACtOQCarjkAPrA5ANixOQByszkAFrU5ALC2OQBKuDkA5Lk5AIi7OQAivTkAvL45AFbAOQDwwTkAlMM5AC7FOQDIxjkAbMg5AAbKOQCgyzkAOs05ANTOOQB40DkAEtI5AKzTOQBG1TkA6tY5AITYOQAe2jkAwts5AFzdOQD23jkAkOA5ACriOQDO4zkAaOU5AALnOQCc6DkAQOo5ANrrOQB07TkAGO85ALLwOQBM8jkA5vM5AIr1OQAk9zkAvvg5AFj6OQDy+zkAlv05ADD/OQDKADoAbgI6AAgEOgCiBToAPAc6AOAIOgB6CjoAFAw6AK4NOgBIDzoA7BA6AIYSOgAgFDoAxBU6AF4XOgD4GDoAkho6ADYcOgDQHToAah86AAQhOgCeIjoAQiQ6ANwlOgB2JzoAGik6ALQqOgBOLDoA6C06AIwvOgAmMToAwDI6AFo0OgD+NToAmDc6ADI5OgDMOjoAcDw6AAo+OgCkPzoAPkE6ANhCOgB8RDoAFkY6ALBHOgBKSToA7ko6AIhMOgAiTjoAxk86AGBROgD6UjoAlFQ6AC5WOgDSVzoAbFk6AAZbOgCgXDoARF46AN5fOgB4YToAHGM6ALZkOgBQZjoA6mc6AI5pOgAoazoAwmw6AFxuOgD2bzoAmnE6ADRzOgDOdDoAaHY6AAx4OgCmeToAQHs6AOR8OgB+fjoAGIA6ALKBOgBWgzoA8IQ6AIqGOgAkiDoAvok6AGKLOgD8jDoAlo46ADqQOgDUkToAbpM6AAiVOgCsljoARpg6AOCZOgB6mzoAFJ06ALieOgBSoDoA7KE6AIajOgAqpToAxKY6AF6oOgACqjoAnKs6ADatOgDQrjoAdLA6AA6yOgCoszoAQrU6ANy2OgCAuDoAGro6ALS7OgBYvToA8r46AIzAOgAmwjoAysM6AGTFOgD+xjoAmMg6ADLKOgDWyzoAcM06AArPOgCk0DoASNI6AOLTOgB81ToAINc6ALrYOgBU2joA7ts6AJLdOgAs3zoAxuA6AGDiOgD64zoAnuU6ADjnOgDS6DoAbOo6ABDsOgCq7ToARO86AOjwOgCC8joAHPQ6ALb1OgBa9zoA9Pg6AI76OgAo/DoAwv06AGb/OgAAATsAmgI7ADQEOwDYBTsAcgc7AAwJOwCwCjsASgw7AOQNOwB+DzsAGBE7ALwSOwBWFDsA8BU7AIoXOwAuGTsAyBo7AGIcOwAGHjsAoB87ADohOwDUIjsAeCQ7ABImOwCsJzsARik7AOAqOwCELDsAHi47ALgvOwBSMTsA9jI7AJA0OwAqNjsAzjc7AGg5OwACOzsAnDw7AEA+OwDaPzsAdEE7AA5DOwCoRDsATEY7AOZHOwCASTsAGks7AL5MOwBYTjsA8k87AJZROwAwUzsAylQ7AGRWOwD+VzsAolk7ADxbOwDWXDsAcF47ABRgOwCuYTsASGM7AOxkOwCGZjsAIGg7ALppOwBeazsA+Gw7AJJuOwAscDsAxnE7AGpzOwAEdTsAnnY7ADh4OwDceTsAdns7ABB9OwCqfjsAToA7AOiBOwCCgzsAHIU7AMCGOwBaiDsA9Ik7AI6LOwAyjTsAzI47AGaQOwAAkjsApJM7AD6VOwDYljsAfJg7ABaaOwCwmzsASp07AOSeOwCIoDsAIqI7ALyjOwBWpTsA+qY7AJSoOwAuqjsA0qs7AGytOwAGrzsAoLA7AESyOwDeszsAeLU7ABK3OwCsuDsAULo7AOq7OwCEvTsAKL87AMLAOwBcwjsA9sM7AJrFOwA0xzsAzsg7AGjKOwACzDsAps07AEDPOwDa0DsAdNI7ABjUOwCy1TsATNc7APDYOwCK2jsAJNw7AL7dOwBi3zsA/OA7AJbiOwAw5DsAyuU7AG7nOwAI6TsAouo7AEbsOwDg7TsAeu87ABTxOwC48jsAUvQ7AOz1OwCG9zsAIPk7AMT6OwBe/DsA+P07AJz/OwA2ATwA0AI8AGoEPAAEBjwAqAc8AEIJPADcCjwAgAw8ABoOPAC0DzwAThE8AOgSPACMFDwAJhY8AMAXPABaGTwA/ho8AJgcPAAyHjwA1h88AHAhPAAKIzwApCQ8AEgmPADiJzwAfCk8ABYrPACwLDwAVC48AO4vPACIMTwAIjM8AMY0PABgNjwA+jc8AJ45PAA4OzwA0jw8AGw+PAAQQDwAqkE8AERDPADeRDwAeEY8ABxIPAC2STwAUEs8AOpMPACOTjwAKFA8AMJRPABmUzwAAFU8AJpWPAA0WDwA2Fk8AHJbPAAMXTwApl48AEBgPADkYTwAfmM8ABhlPAC8ZjwAVmg8APBpPACKazwALm08AMhuPABicDwA/HE8AJZzPAA6dTwA1HY8AG54PAAIejwArHs8AEZ9PADgfjwAhIA8AB6CPAC4gzwAUoU8APaGPACQiDwAKoo8AMSLPABejTwAAo88AJyQPAA2kjwA0JM8AHSVPAAOlzwAqJg8AEyaPADmmzwAgJ08ABqfPAC0oDwAWKI8APKjPACMpTwAJqc8AMqoPABkqjwA/qs8AKKtPAA8rzwA1rA8AHCyPAAUtDwArrU8AEi3PADiuDwAfLo8ACC8PAC6vTwAVL88AO7APACSwjwALMQ8AMbFPABqxzwABMk8AJ7KPAA4zDwA3M08AHbPPAAQ0TwAqtI8AETUPADo1TwAgtc8ABzZPAC22jwAWtw8APTdPACO3zwAMuE8AMziPABm5DwAAOY8AKTnPAA+6TwA2Oo8AHLsPAAM7jwAsO88AErxPADk8jwAfvQ8ACL2PAC89zwAVvk8APr6PACU/DwALv48AMj/PABsAT0ABgM9AKAEPQA6Bj0A1Ac9AHgJPQASCz0ArAw9AEYOPQDqDz0AhBE9AB4TPQDCFD0AXBY9APYXPQCQGT0ANBs9AM4cPQBoHj0AAiA9AJwhPQBAIz0A2iQ9AHQmPQAOKD0Asik9AEwrPQDmLD0Aii49ACQwPQC+MT0AWDM9API0PQCWNj0AMDg9AMo5PQBuOz0ACD09AKI+PQA8QD0A1kE9AHpDPQAURT0ArkY9AFJIPQDsST0Ahks9ACBNPQC6Tj0AXlA9APhRPQCSUz0ANlU9ANBWPQBqWD0ABFo9AJ5bPQBCXT0A3F49AIpgPQAkYj0AvmM9AFhlPQD8Zj0Almg9ADBqPQDKaz0Abm09AAhvPQCicD0APHI9ANZzPQB6dT0AFHc9AK54PQBSej0A7Hs9AIZ9PQAgfz0AxIA9AF6CPQD4gz0AkoU9ACyHPQDQiD0Aaoo9AASMPQCojT0AQo89ANyQPQB2kj0AGpQ9ALSVPQBOlz0A6Jg9AIKaPQAmnD0AwJ09AFqfPQD0oD0AmKI9ADKkPQDMpT0AcKc9AAqpPQCkqj0APqw9ANitPQB8rz0AFrE9ALCyPQBKtD0A7rU9AIi3PQAiuT0Axro9AGC8PQD6vT0AlL89ADjBPQDSwj0AbMQ9AAbGPQCgxz0ARMk9AN7KPQB4zD0AEs49ALbPPQBQ0T0A6tI9AI7UPQAo1j0Awtc9AFzZPQD22j0Amtw9ADTePQDO3z0AcuE9AAzjPQCm5D0AQOY9AOTnPQB+6T0AGOs9ALLsPQBM7j0A8O89AIrxPQAk8z0AyPQ9AGL2PQD89z0Alvk9ADr7PQDU/D0Abv49AAgAPgCiAT4ARgM+AOAEPgB6Bj4AFAg+ALgJPgBSCz4A7Aw+AJAOPgAqED4AxBE+AF4TPgACFT4AnBY+ADYYPgDQGT4Aahs+AA4dPgCoHj4AQiA+AOYhPgCAIz4AGiU+ALQmPgBYKD4A8ik+AIwrPgAmLT4AwC4+AGQwPgD+MT4AmDM+ADI1PgDWNj4AcDg+AAo6PgCuOz4ASD0+AOI+PgB8QD4AFkI+ALpDPgBURT4A7kY+AIhIPgAsSj4Axks+AGBNPgAETz4AnlA+ADhSPgDSUz4AdlU+ABBXPgCqWD4ARFo+AOhbPgCCXT4AHF8+ALZgPgBaYj4A9GM+AI5lPgAoZz4Awmg+AGZqPgAAbD4Amm0+ADRvPgDYcD4AcnI+AAx0PgCwdT4ASnc+AOR4PgB+ej4AGHw+ALx9PgBWfz4A8IA+AIqCPgAuhD4AyIU+AGKHPgAGiT4AoIo+ADqMPgDUjT4Abo8+ABKRPgCskj4ARpQ+AOCVPgCElz4AHpk+ALiaPgBcnD4A9p0+AJCfPgAqoT4AxKI+AGikPgACpj4AnKc+ADapPgDaqj4AdKw+AA6uPgCyrz4ATLE+AOayPgCAtD4AJLY+AL63PgBYuT4A8ro+AIy8PgAwvj4Ayr8+AGTBPgAIwz4AosQ+ADzGPgDWxz4Aesk+ABTLPgCuzD4ASM4+AOLPPgCG0T4AINM+ALrUPgBU1j4A+Nc+AJLZPgAs2z4A0Nw+AGrePgAE4D4AnuE+ADjjPgDc5D4AduY+ABDoPgCq6T4ATus+AOjsPgCC7j4AJvA+AMDxPgBa8z4A9PQ+AI72PgAy+D4AzPk+AGb7PgAA/T4ApP4+AD4APwDYAT8AfAM/ABYFPwCwBj8ASgg/AOQJPwCICz8AIg0/ALwOPwBWED8A+hE/AJQTPwAuFT8A0hY/AGwYPwAGGj8AoBs/ADodPwDeHj8AeCA/ABIiPwCsIz8AUCU/AOomPwCEKD8AKCo/AMIrPwBcLT8A9i4/AJowPwA0Mj8AzjM/AGg1PwAMNz8Apjg/AEA6PwDaOz8AdD0/ABg/PwCyQD8ATEI/APBDPwCKRT8AJEc/AL5IPwBiSj8A/Es/AJZNPwAwTz8AylA/AG5SPwAIVD8AolU/ADxXPwDgWD8Aelo/ABRcPwC4XT8AUl8/AOxgPwCGYj8AKmQ/AMRlPwBeZz8A+Gg/AJJqPwA2bD8A0G0/AGpvPwAEcT8AqHI/AEJ0PwDcdT8Adnc/ABp5PwC0ej8ATnw/APJ9PwCMfz8AJoE/AMCCPwBahD8A/oU/AJiHPwAyiT8AzIo/AHCMPwAKjj8ApI8/AD6RPwDikj8AfJQ/ABaWPwC6lz8AVJk/AO6aPwCInD8AIp4/AMafPwBgoT8A+qI/AJ6kPwA4pj8A0qc/AGypPwAGqz8Aqqw/AESuPwDerz8AgrE/AByzPwC2tD8AULY/AOq3PwCOuT8AKLs/AMK8PwBmvj8AAMA/AJrBPwA0wz8AzsQ/AHLGPwAMyD8Apsk/AEDLPwDkzD8Afs4/ABjQPwCy0T8AVtM/APDUPwCK1j8ALtg/AMjZPwBi2z8A/Nw/AJbePwA64D8A1OE/AG7jPwAI5T8ArOY/AEboPwDg6T8AhOs/AB7tPwC47j8AUvA/APbxPwCQ8z8AKvU/AMT2PwBe+D8AAvo/AJz7PwA2/T8A0P4/AHQAQAAOAkAAqANAAEwFQADmBkAAgAhAABoKQAC+C0AAWA1AAPIOQACMEEAAJhJAAMoTQABkFUAA/hZAAJgYQAA8GkAA1htAAHAdQAAUH0AAriBAAEgiQADiI0AAfCVAACAnQAC6KEAAVCpAAO4rQACSLUAALC9AAMYwQABqMkAABDRAAJ41QAA4N0AA3DhAAHY6QAAQPEAAqj1AAEQ/QADoQEAAgkJAABxEQAC2RUAAWkdAAPRIQACOSkAAMkxAAMxNQABmT0AAAFFAAJpSQAA+VEAA2FVAAHJXQAAMWUAAsFpAAEpcQADkXUAAiF9AACJhQAC8YkAAVmRAAPBlQACUZ0AALmlAAMhqQABibEAABm5AAKBvQAA6cUAA1HJAAHh0QAASdkAArHdAAFB5QADqekAAhHxAAB5+QAC4f0AAXIFAAPaCQACQhEAAKoZAAM6HQABoiUAAAotAAJyMQABAjkAA2o9AAHSRQAAYk0AAspRAAEyWQADml0AAgJlAACSbQAC+nEAAWJ5AAPKfQACWoUAAMKNAAMqkQABupkAACKhAAKKpQAA8q0AA4KxAAHquQAAUsEAArrFAAEizQADstEAAhrZAACC4QAC6uUAAXrtAAPi8QACSvkAANsBAANDBQABqw0AABMVAAJ7GQABCyEAA3MlAAHbLQAAQzUAAtM5AAE7QQADo0UAAgtNAACbVQADA1kAAWthAAP7ZQACY20AAMt1AAMzeQABm4EAACuJAAKTjQAA+5UAA2OZAAHzoQAAW6kAAsOtAAErtQADu7kAAiPBAACLyQAC880AAYPVAAPr2QACU+EAAOPpAANL7QABs/UAABv9AAKAAQQBEAkEA3gNBAHgFQQASB0EAtghBAFAKQQDqC0EAjg1BACgPQQDCEEEAXBJBAPYTQQCaFUEANBdBAM4YQQBoGkEADBxBAKYdQQBAH0EA5CBBAH4iQQAYJEEAsiVBAEwnQQDwKEEAiipBACQsQQC+LUEAYi9BAPwwQQCWMkEAOjRBANQ1QQBuN0EACDlBAKI6QQBGPEEA4D1BAHo/QQAUQUEAuEJBAFJEQQDsRUEAhkdBACpJQQDESkEAXkxBAAJOQQCcT0EANlFBANBSQQBqVEEADlZBAKhXQQBCWUEA3FpBAIBcQQAaXkEAtF9BAE5hQQDyYkEAjGRBACZmQQDKZ0EAZGlBAP5qQQCYbEEAMm5BANZvQQBwcUEACnNBAKR0QQBIdkEA4ndBAHx5QQAge0EAunxBAFR+QQDuf0EAiIFBACyDQQDGhEEAYIZBAPqHQQCeiUEAOItBANKMQQB2jkEAEJBBAKqRQQBEk0EA3pRBAIKWQQAcmEEAtplBAFCbQQD0nEEAjp5BACigQQDMoUEAZqNBAAClQQCapkEANKhBANipQQByq0EADK1BAKauQQBKsEEA5LFBAH6zQQAitUEAvLZBAFa4QQDwuUEAirtBAC69QQDIvkEAYsBBAPzBQQCgw0EAOsVBANTGQQB4yEEAEspBAKzLQQBGzUEA6s5BAITQQQAe0kEAuNNBAFLVQQD21kEAkNhBACraQQDE20EAaN1BAALfQQCc4EEAQOJBANrjQQB05UEADudBAKjoQQBM6kEA5utBAIDtQQAa70EAvvBBAFjyQQDy80EAlvVBADD3QQDK+EEAZPpBAP77QQCi/UEAPP9BANYAQgBwAkIAFARCAK4FQgBIB0IA4ghCAIYKQgAgDEIAug1CAF4PQgD4EEIAkhJCACwUQgDGFUIAahdCAAQZQgCeGkIAOBxCANwdQgB2H0IAECFCALQiQgBOJEIA6CVCAIInQgAcKUIAwCpCAFosQgD0LUIAji9CACgxQgDMMkIAZjRCAAo2QgCkN0IAPjlCANg6QgByPEIAFj5CALA/QgBKQUIA5EJCAIhEQgAiRkIAvEdCAFZJQgD6SkIAlExCAC5OQgDST0IAbFFCAAZTQgCgVEIAOlZCAN5XQgB4WUIAEltCALZcQgBQXkIA6l9CAIRhQgAeY0IAwmRCAFxmQgD2Z0IAkGlCADRrQgDObEIAaG5CAAJwQgCmcUIAQHNCANp0QgB+dkIAGHhCALJ5QgBMe0IA5nxCAIp+QgAkgEIAvoFCAFiDQgD8hEIAloZCADCIQgDUiUIAbotCAAiNQgCijkIAPJBCAOCRQgB6k0IAFJVCAK6WQgBSmEIA7JlCAIabQgAqnUIAxJ5CAF6gQgD4oUIAkqNCADalQgDQpkIAaqhCAASqQgCeq0IAQq1CANyuQgCAsEIAGrJCALSzQgBOtUIA8rZCAIy4QgAmukIAwLtCAGS9QgD+vkIAmMBCADLCQgDWw0IAcMVCAArHQgCkyEIASMpCAOLLQgB8zUIAFs9CALrQQgBU0kIA7tNCAIjVQgAi10IAxthCAGDaQgD620IAlN1CADjfQgDS4EIAbOJCABDkQgCq5UIAROdCAN7oQgB46kIAHOxCALbtQgBQ70IA6vBCAI7yQgAo9EIAwvVCAGb3QgAA+UIAmvpCADT8QgDO/UIAcv9CAAwBQwCmAkMAQARDAOQFQwB+B0MAGAlDALwKQwBWDEMA8A1DAIoPQwAkEUMAyBJDAGIUQwD8FUMAlhdDADoZQwDUGkMAbhxDABIeQwCsH0MARiFDAOAiQwB6JEMAHiZDALgnQwBSKUMA7CpDAJAsQwAqLkMAxC9DAGgxQwACM0MAnDRDADY2QwDQN0MAdDlDAA47QwCoPEMAQj5DAOY/QwCAQUMAGkNDALREQwBYRkMA8kdDAIxJQwAmS0MAwExDAGROQwD+T0MAolFDADxTQwDWVEMAcFZDAApYQwCuWUMASFtDAOJcQwB8XkMAIGBDALphQwBUY0MA7mRDAJJmQwAsaEMAxmlDAGprQwAEbUMAnm5DADhwQwDScUMAdnNDABB1QwCqdkMARHhDAOh5QwCCe0MAHH1DAMB+QwBagEMA9IFDAI6DQwAohUMAzIZDAGaIQwAAikMAmotDAD6NQwDYjkMAcpBDAAySQwCwk0MASpVDAOSWQwCImEMAIppDALybQwBWnUMA8J5DAJSgQwAuokMAyKNDAGKlQwAGp0MAoKhDADqqQwDUq0MAeK1DABKvQwCssEMARrJDAOqzQwCEtUMAHrdDAMK4QwBcukMA9rtDAJC9QwAqv0MAzsBDAGjCQwACxEMAnMVDAEDHQwDayEMAdMpDABjMQwCyzUMATM9DAObQQwCK0kMAJNRDAL7VQwBY10MA8thDAJbaQwAw3EMAyt1DAGTfQwAI4UMAouJDADzkQwDg5UMAeudDABTpQwCu6kMASOxDAOztQwCG70MAIPFDALryQwBU9EMA+PVDAJL3QwA2+UMA0PpDAGr8QwAE/kMAnv9DAEIBRADcAkQAdgREABAGRAC0B0QATglEAOgKRACCDEQAJg5EAMAPRABaEUQA/hJEAJgURAAyFkQAzBdEAGYZRAAKG0QApBxEAD4eRADYH0QAfCFEABYjRACwJEQAVCZEAO4nRACIKUQAIitEALwsRABgLkQA+i9EAJQxRAAuM0QA0jREAGw2RAAGOEQAqjlEAEQ7RADePEQAeD5EABJARAC2QUQAUENEAOpERACERkQAHkhEAMJJRABcS0QAAE1EAJpORAA0UEQAzlFEAGhTRAAMVUQAplZEAEBYRADaWUQAfltEABhdRACyXkQATGBEAPBhRACKY0QAJGVEAMhmRABiaEQA/GlEAJZrRAAwbUQA1G5EAG5wRAAIckQAonNEAEZ1RADgdkQAenhEAB56RAC4e0QAUn1EAOx+RACGgEQAKoJEAMSDRABehUQA+IZEAJyIRAA2ikQA2otEAH6NRAAYj0QAvJBEAGCSRAD6k0QAlJVEAC6XRADSmEQAbJpEABqcRAC0nUQATp9EAOigRACMokQAJqREAMClRABap0QA9KhEAJiqRAAyrEQAzK1EAGavRAAKsUQApLJEAD60RADYtUQAfLdEABa5RACwukQASrxEAO69RACIv0QAIsFEALzCRABgxEQA+sVEAJTHRAA4yUQA0spEAGzMRAAGzkQAoM9EAETRRADe0kQAeNREABLWRACs10QAUNlEAOraRACO3EQAKN5EAMLfRABc4UQA9uJEAJrkRAA05kQAzudEAGjpRAAM60QApuxEAEDuRADa70QAfvFEABjzRACy9EQAVvZEAPD3RACK+UQAJPtEAL78RABi/kQA/P9EAJYBRQAwA0UA1ARFAG4GRQAICEUAoglFAEYLRQDgDEUAeg5FAB4QRQC4EUUAUhNFAOwURQCGFkUAKhhFAMQZRQBeG0UAAh1FAJweRQA2IEUA0CFFAGojRQAOJUUAqCZFAEIoRQDcKUUAgCtFABotRQC0LkUATjBFAPIxRQCMM0UAJjVFAMo2RQBkOEUA/jlFAJg7RQAyPUUA1j5FAHBARQAKQkUApENFAEhFRQDiRkUAfEhFABZKRQC6S0UAVE1FAO5ORQCSUEUALFJFAMZTRQBgVUUA+lZFAJ5YRQA4WkUA0ltFAGxdRQAGX0UAqmBFAERiRQDeY0UAgmVFABxnRQC2aEUAWmpFAPRrRQCObUUAKG9FAMJwRQBmckUAAHRFAJp1RQA0d0UAznhFAHJ6RQAMfEUAsH1FAEp/RQDkgEUAfoJFABiERQC8hUUAVodFAPCIRQCUikUALoxFAMiNRQBij0UA/JBFAKCSRQA6lEUA1JVFAG6XRQASmUUArJpFAEacRQDgnUUAhJ9FAB6hRQC4okUAXKRFAPalRQCQp0UAKqlFAMSqRQBorEUAAq5FAJyvRQA2sUUA0LJFAHS0RQAOtkUAsrdFAEy5RQDmukUAgLxFABq+RQC+v0UAWMFFAPLCRQCMxEUAJsZFAMrHRQBkyUUA/spFAKLMRQA8zkUA1s9FAHrRRQAU00UArtRFAEjWRQDi10UAhtlFACDbRQC63EUAVN5FAO7fRQCS4UUALONFANDkRQBq5kUABOhFAJ7pRQA460UA3OxFAHbuRQAQ8EUAqvFFAE7zRQDo9EUAgvZFABz4RQDA+UUAWvtFAPT8RQCY/kUAMgBGAMwBRgBmA0YAAAVGAKQGRgA+CEYA2AlGAHILRgAWDUYAsA5GAEoQRgDkEUYAiBNGACIVRgC8FkYAYBhGAPoZRgCUG0YALh1GAMgeRgBsIEYABiJGAKAjRgA6JUYA1CZGAHgoRgASKkYAtitGAFAtRgDqLkYAhDBGAB4yRgDCM0YAXDVGAPY2RgCQOEYANDpGAM47RgBoPUYAAj9GAKZARgBAQkYA2kNGAH5FRgAYR0YAskhGAExKRgDmS0YAik1GACRPRgC+UEYAWFJGAPxTRgCWVUYAMFdGANRYRgBuWkYACFxGAKJdRgBGX0YA4GBGAHpiRgAUZEYAuGVGAFJnRgDsaEYAhmpGACpsRgDEbUYAXm9GAPhwRgCSckYANnRGANB1RgBqd0YABHlGAKh6RgBCfEYA3H1GAHZ/RgAagUYAtIJGAE6ERgDohUYAjIdGACaJRgDAikYAWoxGAP6NRgCYj0YAMpFGANaSRgBwlEYACpZGAKSXRgA+mUYA4ppGAHycRgAWnkYAsJ9GAFShRgDuokYAiKRGACKmRgDGp0YAYKlGAPqqRgCerEYAOK5GANKvRgBssUYABrNGAKq0RgBEtkYA3rdGAHi5RgAcu0YAtrxGAFC+RgDqv0YAjsFGACjDRgDCxEYAZsZGAADIRgCayUYANMtGAM7MRgByzkYADNBGAKbRRgBA00YA2tRGAH7WRgAY2EYAstlGAFbbRgDw3EYAit5GAC7gRgDI4UYAYuNGAPzkRgCg5kYAOuhGANTpRgBu60YACO1GAKzuRgBG8EYA4PFGAITzRgAe9UYAuPZGAFL4RgDs+UYAkPtGACr9RgDE/kYAXgBHAAICRwCcA0cANgVHANoGRwB0CEcADgpHAKgLRwBCDUcA5g5HAIAQRwAaEkcAtBNHAE4VRwDyFkcAjBhHACYaRwDKG0cAZB1HAP4eRwCYIEcAPCJHANYjRwBwJUcACidHAK4oRwBIKkcA4itHAHwtRwAgL0cAujBHAFQyRwD4M0cAkjVHACw3RwDGOEcAYDpHAAQ8RwCePUcAOD9HANJARwBsQkcAEERHAKpFRwBOR0cA6EhHAIJKRwAcTEcAtk1HAFpPRwD0UEcAjlJHAChURwDCVUcAZldHAABZRwCaWkcAPlxHANhdRwByX0cADGFHALBiRwBKZEcA5GVHAH5nRwAiaUcAvGpHAFZsRwDwbUcAlG9HAC5xRwDIckcAbHRHAAZ2RwCgd0cAOnlHANR6RwB4fEcAEn5HAKx/RwBGgUcA4IJHAISERwAehkcAwodHAFyJRwD2ikcAkIxHACqORwDOj0cAaJFHAAKTRwCclEcAQJZHANqXRwB0mUcADptHALKcRwBMnkcA5p9HAIqhRwAko0cAvqRHAFimRwDyp0cAlqlHADCrRwDKrEcAZK5HAP6vRwCisUcAPLNHANa0RwB6tkcAFLhHAK65RwBSu0cA7LxHAIa+RwAgwEcAusFHAF7DRwD4xEcAksZHACzIRwDQyUcAastHAATNRwCozkcAQtBHANzRRwB200cAENVHALTWRwBO2EcA6NlHAILbRwAc3UcAwN5HAFrgRwD04UcAmONHADLlRwDM5kcAZuhHAArqRwCk60cAPu1HANjuRwB88EcAFvJHALDzRwBK9UcA5PZHAIj4RwAi+kcAxvtHAGD9RwD6/kcAlABIAC4CSADSA0gAbAVIAAYHSACgCEgARApIAN4LSAB4DUgAEg9IALYQSABQEkgA6hNIAI4VSAAoF0gAwhhIAFwaSAD2G0gAmh1IADQfSADOIEgAaCJIAAwkSACmJUgAQCdIANooSAB+KkgAGCxIALItSABML0gA5jBIAIoySAAkNEgAvjVIAFg3SAD8OEgAljpIADA8SADKPUgAbj9IAAhBSACiQkgARkRIAOBFSAB6R0gAFElIALhKSABSTEgA7E1IAIZPSAAqUUgAxFJIAF5USAD4VUgAkldIADZZSADQWkgAdFxIAA5eSACoX0gAQmFIANxiSAB2ZEgAGmZIALRnSABOaUgA8mpIAIxsSAAmbkgAwG9IAGRxSAD+ckgAmHRIADJ2SADWd0gAcHlIAAp7SACkfEgAPn5IAOJ/SAB8gUgAFoNIALqESABUhkgA7odIAIiJSAAsi0gAxoxIAGCOSAD6j0gAnpFIADiTSADSlEgAbJZIAAaYSACqmUgARJtIAOicSACCnkgAHKBIALahSABQo0gA9KRIAI6mSAAoqEgAwqlIAGarSAAArUgAmq5IADSwSADOsUgAcrNIAAy1SACwtkgASrhIAOS5SAB+u0gAGL1IALK+SABWwEgA8MFIAIrDSAAuxUgAyMZIAGLISAD8yUgAoMtIADrNSADUzkgAbtBIAAjSSACs00gARtVIAODWSACE2EgAHtpIALjbSABS3UgA9t5IAJDgSAAq4kgAxONIAGjlSAAC50gAnOhIADbqSADa60gAdO1IAA7vSACy8EgATPJIAObzSACA9UgAGvdIAL74SABY+kgA8vtIAIz9SAAm/0gAygBJAGQCSQD+A0kAogVJADwHSQDWCEkAcApJABQMSQCuDUkASA9JAOIQSQCGEkkAIBRJALoVSQBUF0kA7hhJAJIaSQAsHEkA0B1JAGofSQAEIUkAniJJADgkSQDcJUkAdidJABApSQCqKkkARCxJAOgtSQCCL0kAHDFJAMAySQBaNEkA9DVJAI43SQAyOUkAzDpJAGY8SQAAPkkApD9JAD5BSQDYQkkAckRJAAxGSQCwR0kASklJAO5KSQCITEkAIk5JALxPSQBWUUkA+lJJAJRUSQAuVkkAyFdJAGxZSQAGW0kAoFxJADpeSQDUX0kAeGFJABJjSQC2ZEkAUGZJAOpnSQCEaUkAHmtJAMJsSQBcbkkA9m9JAJBxSQA0c0kAznRJAGh2SQACeEkApnlJAEB7SQDafEkAfn5JABiASQCygUkATINJAOaESQCKhkkAJIhJAL6JSQBYi0kA/IxJAJaOSQAwkEkAypFJAG6TSQAIlUkAopZJAEaYSQDgmUkAeptJABSdSQCunkkAUqBJAOyhSQCGo0kAKqVJAMSmSQBeqEkA+KlJAJKrSQA2rUkA0K5JAGqwSQAEskkAnrNJAEK1SQDctkkAdrhJABq6SQC0u0kATr1JAOi+SQCMwEkAJsJJAMDDSQBaxUkA/sZJAJjISQAyykkAzMtJAGbNSQAKz0kApNBJAD7SSQDi00kAfNVJABbXSQCw2EkAVNpJAO7bSQCI3UkAIt9JAMbgSQBg4kkA+uNJAJTlSQAu50kA0uhJAGzqSQAQ7EkAqu1JAETvSQDe8EkAePJJABz0SQC29UkAUPdJAOr4SQCE+kkAKPxJAML9SQBc/0kAAAFKAJoCSgA0BEoAzgVKAHIHSgAMCUoApgpKAEAMSgD4DUoAkg9KADYRSgDQEkoAahRKAAQWSgCoF0oAQhlKANwaSgB2HEoAGh5KALQfSgBOIUoA6CJKAIwkSgAmJkoAwCdKAFopSgD+KkoAmCxKADIuSgDML0oAZjFKAAozSgCkNEoAPjZKAOI3SgB8OUoAFjtKALA8SgBUPkoA7j9KAIhBSgAiQ0oAxkRKAGBGSgD6R0oAlElKAC5LSgDSTEoAbE5KAAZQSgCqUUoARFNKAN5USgB4VkoAHFhKALZZSgBQW0oA6lxKAI5eSgAoYEoAwmFKAFxjSgD2ZEoAmmZKADRoSgDOaUoAcmtKAAxtSgCmbkoAQHBKAORxSgB+c0oAGHVKALx2SgBWeEoA8HlKAIp7SgAkfUoAyH5KAGKASgD8gUoAloNKADCFSgDUhkoAbohKAAiKSgCsi0oARo1KAOCOSgB6kEoAFJJKALiTSgBSlUoA9pZKAJCYSgAqmkoAxJtKAF6dSgACn0oAnKBKADaiSgDQo0oAaqVKAA6nSgCoqEoAQqpKAOarSgCArUoAGq9KALSwSgBYskoA8rNKAIy1SgAmt0oAyrhKAGS6SgD+u0oAmL1KADK/SgDWwEoAcMJKABTESgCuxUoASMdKAOLISgB8ykoAIMxKALrNSgBUz0oA7tBKAIjSSgAs1EoAxtVKAGDXSgAE2UoAntpKADjcSgDS3UoAdt9KABDhSgCq4koARORKAOjlSgCC50oAHOlKALbqSgBQ7EoA9O1KAI7vSgAo8UoAzPJKAGb0SgAA9koAmvdKAD75SgDY+koAcvxKAAz+SgCw/0oASgFLAOQCSwB+BEsAIgZLALwHSwBWCUsA+gpLAJQMSwAuDksAyA9LAGIRSwAGE0sAoBRLADoWSwDUF0sAbhlLABIbSwCsHEsARh5LAOofSwCEIUsAHiNLALgkSwBcJksA9idLAJApSwAqK0sAzixLAGguSwACMEsAnDFLAEAzSwDaNEsAdDZLABg4SwCyOUsATDtLAOY8SwCAPksAJEBLAL5BSwBYQ0sA8kRLAIxGSwAwSEsAyklLAGRLSwAITUsAok5LADxQSwDWUUsAelNLABRVSwCuVksASFhLAOxZSwCGW0sAIF1LALpeSwBUYEsA+GFLAJJjSwA2ZUsA0GZLAGpoSwAEaksAnmtLAEJtSwDcbksAdnBLABBySwCqc0sATnVLAOh2SwCCeEsAJnpLAMB7SwBafUsA9H5LAJiASwAygksAzINLAGaFSwAKh0sApIhLAD6KSwDYi0sAco1LABaPSwCwkEsAVJJLAO6TSwCIlUsAIpdLALyYSwBgmksA+ptLAJSdSwAun0sAyKBLAGyiSwAGpEsAqqVLAESnSwDeqEsAeKpLABKsSwC2rUsAUK9LAOqwSwCOsksAKLRLAMK1SwBct0sA9rhLAJq6SwA0vEsAzr1LAGi/SwACwUsApsJLAEDESwDaxUsAfsdLABjJSwCyyksATMxLAObNSwCKz0sAJNFLAL7SSwBi1EsA/NVLAJbXSwAw2UsA1NpLAG7cSwAI3ksAot9LAEbhSwDg4ksAeuRLABTmSwC450sAUulLAPbqSwCa7EsANO5LAM7vSwBo8UsADPNLAKb0SwBA9ksA5PdLAH75SwAY+0sAsvxLAEz+SwDw/0sAigFMACQDTAC+BEwAYgZMAPwHTACWCUwAMAtMANQMTABuDkwACBBMAKIRTABGE0wA4BRMAHoWTAAUGEwArhlMAFIbTADsHEwAhh5MACogTADEIUwAXiNMAPgkTACcJkwANihMANApTABqK0wABC1MAKguTABCMEwA3DFMAIAzTAAaNUwAtDZMAE44TADyOUwAjDtMACY9TADAPkwAZEBMAP5BTACYQ0wAMkVMAMxGTABwSEwACkpMAK5LTABITUwA4k5MAHxQTAAWUkwAulNMAFRVTADuVkwAiFhMACJaTADGW0wAYF1MAPpeTACeYEwAOGJMANJjTABsZUwABmdMAKpoTABEakwA3mtMAIJtTAAcb0wAtnBMAFByTAD0c0wAjnVMACh3TADCeEwAZnpMAAB8TACafUwANH9MAM6ATABygkwADIRMAKaFTABKh0wA5IhMAH6KTAAYjEwAvI1MAFaPTADwkEwAipJMAC6UTADIlUwAYpdMAPyYTACWmkwAOpxMANSdTABun0wAEqFMAKyiTABGpEwA4KVMAISnTAAeqUwAuKpMAFKsTAD2rUwAkK9MACqxTADEskwAXrRMAAK2TACct0wANrlMANq6TAB0vEwADr5MAKi/TABMwUwA5sJMAIDETAAaxkwAvsdMAFjJTADyykwAjMxMACbOTADKz0wAZNFMAP7STACi1EwAPNZMANbXTABw2UwAFNtMAK7cTABI3kwA4t9MAHzhTAAg40wAuuRMAFTmTAD450wAkulMACzrTADG7EwAau5MAATwTACe8UwAOPNMANz0TAB29kwAEPhMAKr5TABE+0wA6PxMAIL+TAAmAE0AwAFNAFoDTQD0BE0AjgZNADIITQDMCU0AZgtNAAANTQCaDk0APhBNANgRTQByE00AFhVNALAWTQBKGE0A5BlNAIgbTQAiHU0AvB5NAFYgTQD6IU0AlCNNAC4lTQDIJk0AYihNAAYqTQCgK00ARC1NAN4uTQB4ME0AEjJNAKwzTQBQNU0A6jZNAIQ4TQAeOk0AuDtNAFw9TQD2Pk0AkEBNADRCTQDOQ00AaEVNAAJHTQCmSE0AQEpNANpLTQB0TU0ADk9NALJQTQBMUk0A5lNNAIpVTQAkV00AvlhNAFhaTQD8W00All1NADBfTQDKYE0AbmJNAAhkTQCiZU0APGdNANZoTQB6ak0AFGxNAK5tTQBSb00A7HBNAIZyTQAgdE0AxHVNAF53TQD4eE0AknpNADZ8TQDQfU0Aan9NAASBTQCegk0AQoRNANyFTQB2h00AGolNALSKTQBOjE0A6I1NAIyPTQAmkU0AwJJNAFqUTQD+lU0AmJdNADKZTQDMmk0AZpxNAAqeTQCkn00APqFNAOKiTQCGpE0AIKZNAMSnTQBeqU0A+KpNAJKsTQA2rk0A0K9NAGqxTQAEs00AqLRNAEK2TQDct00AdrlNABq7TQC0vE0ATr5NAOi/TQCMwU0AJsNNAMDETQBaxk0A/sdNAJjJTQAyy00AzMxNAHDOTQAK0E0ApNFNAD7TTQDY1E0AfNZNABbYTQCw2U0AVNtNAO7cTQCI3k0AIuBNALzhTQBg400A+uRNAJ7mTQA46E0A0ulNAGzrTQAG7U0Aqu5NAETwTQDe8U0AePNNABL1TQC29k0AUPhNAOr5TQCO+00AKP1NAML+TQBcAE4AAAJOAJoDTgA0BU4AzgZOAGgITgAMCk4ApgtOAEANTgDkDk4AfhBOABgSTgCyE04AVhVOAPAWTgCKGE4AJBpOAL4bTgBiHU4A/B5OAJYgTgA6Ik4A1CNOAG4lTgAIJ04ArChOAEYqTgDgK04Aei1OAB4vTgC4ME4AUjJOAOwzTgCQNU4AKjdOAMQ4TgBeOk4AAjxOAJw9TgA2P04A0EBOAGpCTgAORE4AqEVOAEJHTgDmSE4AgEpOABpMTgC0TU4AWE9OAPJQTgCMUk4AJlROAMpVTgBkV04A/lhOAJhaTgAyXE4A1l1OAHBfTgAKYU4ArmJOAEhkTgDiZU4AfGdOACBpTgC6ak4AVGxOAO5tTgCIb04ALHFOAMZyTgBgdE4ABHZOAJ53TgA4eU4A0npOAHZ8TgAQfk4Aqn9OAESBTgDogk4AgoROAByGTgC2h04AUIlOAPSKTgCOjE4AMo5OAMyPTgBmkU4AAJNOAJqUTgA+lk4A2JdOAHKZTgAMm04AppxOAEqeTgDkn04AfqFOACKjTgC8pE4AVqZOAPCnTgCUqU4ALqtOAMisTgBirk4ABrBOAKCxTgA6s04A1LROAG62TgASuE4ArLlOAFC7TgDqvE4AhL5OAB7ATgC4wU4AXMNOAPbETgCQxk4AKshOAMTJTgBoy04AAs1OAJzOTgBA0E4A2tFOAHTTTgAO1U4AstZOAEzYTgDm2U4AgNtOACTdTgC+3k4AWOBOAPLhTgCM404AMOVOAMrmTgBu6E4ACOpOAKLrTgA87U4A1u5OAHrwTgAU8k4ArvNOAEj1TgDi9k4AhvhOACD6TgC6+04AXv1OAPj+TgCSAE8ALAJPANADTwBqBU8ABAdPAJ4ITwBCCk8A3AtPAHYNTwAQD08AqhBPAE4STwDoE08AghVPACYXTwDAGE8AWhpPAPQbTwCYHU8AMh9PAMwgTwBmIk8ACiRPAKQlTwA+J08A2ChPAHwqTwAWLE8AsC1PAEovTwDuME8AiDJPACI0TwC8NU8AVjdPAPo4TwCUOk8AODxPANI9TwBsP08ABkFPAKBCTwA6RE8A3kVPAHhHTwASSU8AtkpPAFBMTwDqTU8AhE9PAChRTwDCUk8AXFRPAPZVTwCaV08ANFlPAM5aTwBoXE8AAl5PAKZfTwBAYU8A2mJPAH5kTwAYZk8AsmdPAExpTwDmak8AimxPACRuTwC+b08AWHFPAPxyTwCWdE8AMHZPAMp3TwBueU8ACHtPAKJ8TwA8fk8A4H9PAHqBTwAUg08AuIRPAFKGTwDsh08AholPACqLTwDEjE8AXo5PAPiPTwCSkU8ANpNPANCUTwB0lk8ADphPAKiZTwBCm08A3JxPAICeTwAaoE8AtKFPAE6jTwDopE8AjKZPACaoTwDAqU8AZKtPAP6sTwCYrk8AMrBPANaxTwBws08ACrVPAKS2TwBIuE8A4rlPAHy7TwAWvU8AsL5PAFTATwDuwU8AiMNPACzFTwDGxk8AYMhPAPrJTwCey08AOM1PANLOTwBs0E8AENJPAKrTTwBE1U8A3tZPAHjYTwAc2k8AtttPAFDdTwD03k8AjuBPACjiTwDC408AZuVPAADnTwCa6E8ANOpPAM7rTwBy7U8ADO9PAKbwTwBA8k8A5PNPAH71TwAi908AvPhPAFb6TwDw+08Aiv1PAC7/TwDIAFAAYgJQAPwDUACgBVAAOgdQANQIUABuClAAEgxQAKwNUABGD1AA4BBQAIQSUAAeFFAAuBVQAFIXUADsGFAAkBpQACocUADEHVAAaB9QAAIhUACcIlAANiRQANolUAB0J1AADilQAKgqUABMLFAA5i1QAIAvUAAaMVAAtDJQAFg0UADyNVAAjDdQADA5UADKOlAAZDxQAP49UACiP1AAPEFQANZCUABwRFAAFEZQAK5HUABISVAA4kpQAHxMUAAgTlAAuk9QAFRRUAD4UlAAklRQACxWUADGV1AAallQAARbUACeXFAAOF5QANxfUAB2YVAAEGNQAKpkUABEZlAA6GdQAIJpUAAma1AAwGxQAFpuUAD0b1AAjnFQADJzUADMdFAAZnZQAAB4UACaeVAAPntQANh8UAByflAADIBQALCBUABKg1AA5IRQAIiGUAAiiFAAvIlQAFaLUAD6jFAAlI5QAC6QUADIkVAAYpNQAAaVUACgllAAOphQAN6ZUAB4m1AAEp1QAKyeUABQoFAA6qFQAISjUAAepVAAwqZQAFyoUAD2qVAAkKtQACqtUADOrlAAaLBQAAKyUACms1AAQLVQANq2UAB0uFAADrpQALK7UABMvVAA5r5QAIrAUAAkwlAAvsNQAFjFUAD8xlAAlshQADDKUADKy1AAbs1QAAjPUACi0FAAPNJQANbTUAB61VAAFNdQAK7YUABS2lAA7NtQAIbdUAAg31AAxOBQAF7iUAD441AAkuVQADbnUADQ6FAAaupQAATsUACe7VAAQu9QANzwUAB28lAAGvRQALT1UABO91AA6PhQAIz6UAAm/FAAwP1QAFr/UAD+AFEAmAJRADIEUQDMBVEAZgdRAAoJUQCkClEAPgxRAOINUQB8D1EAFhFRALASUQBUFFEA7hVRAIgXUQAiGVEAxhpRAGAcUQD6HVEAlB9RAC4hUQDSIlEAbCRRAAYmUQCqJ1EARClRAN4qUQB4LFEAHC5RALYvUQBQMVEA6jJRAI40UQAoNlEAwjdRAFw5UQD2OlEAmjxRADQ+UQDOP1EAaEFRAAxDUQCmRFEAQEZRAORHUQB+SVEAGEtRALJMUQBMTlEA8E9RAIpRUQAkU1EAvlRRAGJWUQD8V1EAlllRADpbUQDUXFEAbl5RAAhgUQCsYVEARmNRAOBkUQB6ZlEAFGhRALhpUQBSa1EA7GxRAJBuUQAqcFEAxHFRAF5zUQACdVEAnHZRADZ4UQDQeVEAdHtRAA59UQCoflEAQoBRANyBUQCAg1EAGoVRALSGUQBYiFEA8olRAIyLUQAmjVEAyo5RAGSQUQD+kVEAmJNRADyVUQDWllEAcJhRAAqaUQCkm1EASJ1RAOKeUQB8oFEAIKJRALqjUQBUpVEA7qZRAJKoUQAsqlEAxqtRAGCtUQD6rlEAnrBRADiyUQDSs1EAbLVRABC3UQCquFEARLpRAOi7UQCCvVEAHL9RALbAUQBawlEA9MNRAI7FUQAox1EAwshRAGbKUQAAzFEAms1RADTPUQDY0FEActJRAAzUUQCw1VEAStdRAOTYUQB+2lEAGNxRALzdUQBW31EA8OBRAJTiUQAu5FEAyOVRAGLnUQAG6VEAoOpRADrsUQDU7VEAeO9RABLxUQCs8lEARvRRAOr1UQCE91EAHvlRALj6UQBc/FEA9v1RAJD/UQAqAVIAzgJSAGgEUgACBlIAnAdSADYJUgDaClIAdAxSAA4OUgCyD1IATBFSAOYSUgCAFFIAGhZSAL4XUgBYGVIA8hpSAJYcUgAwHlIAyh9SAGQhUgAII1IAoiRSADwmUgDWJ1IAeilSABQrUgCuLFIASC5SAOIvUgCGMVIAIDNSALo0UgBeNlIA+DdSAJI5UgAsO1IA0DxSAGo+UgAEQFIAnkFSAEJDUgDcRFIAdkZSABBIUgCqSVIATktSAOhMUgCCTlIAHFBSAMBRUgBaU1IA/lRSAJhWUgAyWFIAzFlSAGZbUgAKXVIApF5SAD5gUgDYYVIAcmNSABZlUgCwZlIASmhSAORpUgCIa1IAIm1SALxuUgBgcFIA+nFSAJRzUgAudVIA0nZSAGx4UgAGelIAoHtSADp9UgDeflIAeIBSABKCUgCsg1IAUIVSAOqGUgCEiFIAKIpSAMKLUgBcjVIA9o5SAJqQUgA0klIAzpNSAGiVUgAMl1IApphSAECaUgDam1IAdJ1SABifUgCyoFIATKJSAPCjUgCKpVIAJKdSAL6oUgBiqlIA/KtSAJatUgAwr1IA1LBSAG6yUgAItFIAorVSADy3UgDguFIAerpSABS8UgC4vVIAUr9SAOzAUgCGwlIAKsRSAMTFUgBex1IA+MhSAJzKUgA2zFIA0M1SAGrPUgAE0VIAqNJSAELUUgDc1VIAgNdSABrZUgC02lIATtxSAPLdUgCM31IAJuFSAMDiUgBk5FIA/uVSAJjnUgAy6VIAzOpSAHDsUgAK7lIApO9SAEjxUgDi8lIAfPRSABb2UgC691IAVPlSAO76UgCI/FIAIv5SAMb/UgBgAVMA+gJTAJQEUwA4BlMA0gdTAGwJUwAQC1MAqgxTAEQOUwDeD1MAghFTABwTUwC2FFMAUBZTAPQXUwCOGVMAKBtTAMIcUwBmHlMAACBTAJohUwA0I1MA4iRTAHwmUwAWKFMAuilTAF4rUwD4LFMAnC5TADYwUwDQMVMAajNTAAQ1UwCoNlMAVjhTAPo5UwCUO1MALj1TANI+UwBsQFMABkJTAKBDUwBERVMA3kZTAHhIUwASSlMAtktTAFBNUwDqTlMAhFBTAB5SUwDCU1MAXFVTAPZWUwCaWFMANFpTAM5bUwBoXVMADF9TAKZgUwBAYlMA2mNTAH5lUwAYZ1MAsmhTAExqUwDma1MAim1TACRvUwC+cFMAYnJTAPxzUwCWdVMAMHdTANR4UwBuelMACHxTAKJ9UwBGf1MA4IBTAHqCUwAUhFMAuIVTAFKHUwDsiFMAhopTACqMUwDEjVMAXo9TAPiQUwCSklMANpRTANCVUwBql1MABJlTAKiaUwBCnFMA3J1TAICfUwAaoVMAtKJTAE6kUwDopVMAjKdTACapUwDAqlMAZKxTAP6tUwCYr1MAMrFTANayUwBwtFMACrZTAKS3UwA+uVMA4rpTAHy8UwAWvlMAsL9TAFTBUwDuwlMAiMRTACzGUwDGx1MAYMlTAPrKUwCezFMAOM5TANLPUwBs0VMABtNTAKrUUwBE1lMA3tdTAHjZUwAc21MAttxTAFDeUwD031MAjuFTACjjUwDC5FMAZuZTAADoUwCa6VMANOtTAM7sUwBy7lMADPBTAKbxUwBA81MA5PRTAH72UwAY+FMAvPlTAFb7UwDw/FMAiv5TAC4AVADIAVQAYgNUAPwEVACWBlQAOghUANQJVABuC1QAEg1UAKwOVABGEFQA4BFUAIQTVAAeFVQAuBZUAFIYVADsGVQAkBtUACodVADEHlQAaCBUAAIiVACcI1QANiVUANomVAB0KFQADipUAKgrVABCLVQA5i5UAIAwVAAaMlQAtDNUAFg1VADyNlQAjDhUADA6VADKO1QAZD1UAP4+VACiQFQAPEJUANZDVABwRVQACkdUAK5IVABISlQA4ktUAHxNVAAgT1QAulBUAFRSVAD4U1QAklVUACxXVADGWFQAYFpUAARcVACeXVQAOF9UANJgVAB2YlQAEGRUAKplVABOZ1QA6GhUAIJqVAAcbFQAwG1UAFpvVAD0cFQAjnJUACh0VADMdVQAZndUAAB5VACaelQAPnxUANh9VAByf1QAFoFUALCCVABKhFQA5IVUAIiHVAAiiVQAvIpUAFaMVADwjVQAlI9UAC6RVADIklQAbJRUAAaWVACgl1QAOplUAN6aVAB4nFQAEp5UAKyfVABGoVQA6qJUAISkVAAeplQAuKdUAFypVAD2qlQAkKxUADSuVADOr1QAaLFUAAKzVACmtFQAQLZUANq3VAB0uVQADrtUALK8VABMvlQA5r9UAIDBVAAkw1QAvsRUAFjGVAD8x1QAlslUADDLVADKzFQAbs5UAAjQVACi0VQAPNNUANbUVAB61lQAFNhUAK7ZVABI21QA7NxUAIbeVAAg4FQAuuFUAF7jVAD45FQAkuZUACzoVADQ6VQAautUAA7tVACo7lQAQvBUANzxVAB281QAEPVUALT2VABY+FQA/PlUAJb7VAAw/VQAyv5UAG4AVQAIAlUAogNVADwFVQDgBlUAeghVABQKVQCuC1UASA1VAOwOVQCGEFUAIBJVAMQTVQBeFVUA+BZVAJIYVQA2GlUA0BtVAGodVQAEH1UAqCBVAEIiVQDcI1UAdiVVABonVQC0KFUATipVAOgrVQCMLVUAJi9VAMAwVQBaMlUA9DNVAJg1VQAyN1UAzDhVAHA6VQAKPFUApD1VAD4/VQDiQFUAfEJVABZEVQCwRVUAVEdVAO5IVQCISlUAIkxVALxNVQBgT1UA+lBVAJRSVQA4VFUA0lVVAGxXVQAGWVUAqlpVAERcVQDeXVUAeF9VABJhVQC2YlUAUGRVAOplVQCEZ1UAKGlVAMJqVQBcbFUAAG5VAJpvVQA0cVUAznJVAHJ0VQAMdlUApndVAEB5VQDkelUAfnxVABh+VQCyf1UAVoFVAPCCVQCKhFUAJIZVAL6HVQBiiVUA/IpVAJaMVQAwjlUA1I9VAG6RVQAIk1UArJRVAEaWVQDgl1UAeplVAB6bVQC4nFUAUp5VAOyfVQCGoVUAKqNVAMSkVQBeplUA+KdVAJypVQA2q1UA0KxVAHSuVQAOsFUAqLFVAEKzVQDmtFUAgLZVABq4VQC0uVUATrtVAPK8VQCMvlUAJsBVAMDBVQBkw1UA/sRVAJjGVQA8yFUA1slVAHDLVQAKzVUArs5VAEjQVQDi0VUAfNNVABbVVQC61lUAVNhVAO7ZVQCI21UALN1VAMbeVQBg4FUABOJVAJ7jVQA45VUA0uZVAGzoVQAQ6lUAqutVAETtVQDo7lUAgvBVABzyVQC281UAUPVVAPT2VQCO+FUAKPpVAML7VQBm/VUAAP9VAKQAVgA+AlYA2ANWAHIFVgAMB1YApghWAEoKVgDkC1YAfg1WABgPVgC8EFYAVhJWAPATVgCUFVYALhdWAMgYVgBiGlYABhxWAKAdVgA6H1YA1CBWAG4iVgASJFYArCVWAEYnVgDgKFYAhCpWAB4sVgC4LVYAXC9WAPYwVgCQMlYAKjRWAM41VgBoN1YAAjlWAJw6VgA2PFYA2j1WAHQ/VgAOQVYAqEJWAExEVgDmRVYAgEdWACRJVgC+SlYAWExWAPJNVgCWT1YAMFFWAMpSVgBkVFYA/lVWAKJXVgA8WVYA1lpWAHBcVgAUXlYArl9WAEhhVgDsYlYAhmRWACBmVgC6Z1YAXmlWAPhqVgCSbFYALG5WAMZvVgBqcVYABHNWAJ50VgA4dlYA3HdWAHZ5VgAQe1YAtHxWAE5+VgDof1YAgoFWACaDVgDAhFYAWoZWAPSHVgCOiVYAMotWAMyMVgBmjlYACpBWAKSRVgA+k1YA2JRWAHyWVgAWmFYAsJlWAEqbVgDknFYAiJ5WACKgVgC8oVYAYKNWAPqkVgCUplYALqhWANKpVgBsq1YABq1WAKCuVgA6sFYA3rFWAHizVgAStVYArLZWAFC4VgD0uVYAjrtWADK9VgDMvlYAZsBWAADCVgCkw1YAPsVWANjGVgByyFYAFspWALDLVgBKzVYA5M5WAIjQVgAi0lYAvNNWAFbVVgD61lYAlNhWAC7aVgDS21YAbN1WAAbfVgCg4FYAOuJWAN7jVgB45VYAEudWALboVgBQ6lYA6utWAITtVgAo71YAwvBWAFzyVgD281YAkPVWADT3VgDO+FYAaPpWAAL8VgCm/VYAQP9WANoAVwB+AlcAGARXALIFVwBMB1cA8AhXAIoKVwAkDFcAvg1XAGIPVwD8EFcAlhJXADAUVwDUFVcAbhdXAAgZVwCiGlcAPBxXAOAdVwB6H1cAFCFXAK4iVwBSJFcA7CVXAIYnVwAqKVcAxCpXAF4sVwD4LVcAki9XADYxVwDQMlcAajRXAAQ2VwCoN1cAQjlXANw6VwCAPFcAGj5XALQ/VwBOQVcA8kJXAIxEVwAmRlcAwEdXAG5JVwAIS1cAokxXADxOVwDgT1cAelFXABRTVwC4VFcAUlZXAOxXVwCGWVcAKltXAMRcVwBeXlcA+F9XAJJhVwA2Y1cA0GRXAGpmVwAOaFcAqGlXAEJrVwDcbFcAgG5XABpwVwC0cVcATnNXAOh0VwCMdlcAJnhXAMB5VwBae1cA/nxXAJh+VwAygFcA1oFXAHCDVwAKhVcApIZXAEiIVwDiiVcAfItXABaNVwCwjlcAVJBXAO6RVwCIk1cAIpVXAMaWVwBgmFcA+plXAJ6bVwA4nVcA0p5XAGygVwAQolcAqqNXAESlVwDeplcAeKhXAByqVwC2q1cAUK1XAPSuVwCOsFcAKLJXAMKzVwBmtVcAALdXAJq4VwA0ulcAzrtXAHK9VwAMv1cApsBXAErCVwDkw1cAfsVXABjHVwC8yFcAVspXAPDLVwCKzVcAJM9XAMjQVwBi0lcA/NNXAJbVVwA611cA1NhXAG7aVwAS3FcArN1XAEbfVwDg4FcAhOJXAB7kVwC45VcAUudXAOzoVwCQ6lcAKuxXAMTtVwBe71cAAvFXAJzyVwA29FcA2vVXAHT3VwAO+VcAqPpXAEz8VwDm/VcAgP9XABoBWAC0AlgAWARYAPIFWACMB1gAJglYAMoKWABkDFgA/g1YAKIPWAA8EVgA1hJYAHAUWAAUFlgArhdYAEgZWADiGlgAfBxYACAeWAC6H1gAVCFYAO4iWACSJFgALCZYAMYnWABqKVgABCtYAJ4sWAA4LlgA3C9YAHYxWAAQM1gAqjRYAEQ2WADoN1gAgjlYABw7WADAPFgAWj5YAPQ/WACOQVgAMkNYAMxEWABmRlgAAEhYAJpJWAA+S1gA2ExYAHJOWAAMUFgAsFFYAEpTWADkVFgAiFZYACJYWAC8WVgAVltYAPpcWACUXlgALmBYAMhhWABiY1gABmVYAKBmWAA6aFgA1GlYAHhrWAASbVgArG5YAFBwWADqcVgAhHNYAB51WADCdlgAXHhYAPZ5WACQe1gAKn1YAM5+WABogFgAAoJYAKaDWABAhVgA2oZYAHSIWAAYilgAsotYAEyNWADmjlgAipBYACSSWAC+k1gAWJVYAPyWWACWmFgAMJpYAMqbWABunVgACJ9YAKKgWAA8olgA4KNYAHqlWAAUp1gArqhYAEiqWADsq1gAhq1YACCvWADEsFgAXrJYAPizWACStVgALLdYANC4WABqulgABLxYAKi9WABCv1gA3MBYAHbCWAAaxFgAtMVYAE7HWADoyFgAjMpYACbMWADAzVgAWs9YAPTQWACY0lgAMtRYAMzVWABm11gACtlYAKTaWAA+3FgA4t1YAHzfWAAW4VgAsOJYAFTkWADu5VgAiOdYACLpWAC86lgAYOxYAPrtWACU71gALvFYANLyWABs9FgABvZYAKr3WABE+VgA3vpYAHj8WAAc/lgAtv9YAFABWQDqAlkAhARZACgGWQDCB1kAXAlZAPYKWQCaDFkANA5ZAM4PWQByEVkADBNZAKYUWQBAFlkA5BdZAH4ZWQAYG1kAshxZAFYeWQDwH1kAiiFZACQjWQDIJFkAYiZZAPwnWQCWKVkAMCtZANQsWQBuLlkACDBZAKIxWQBGM1kA4DRZAHo2WQAeOFkAuDlZAFI7WQDsPFkAkD5ZACpAWQDEQVkAXkNZAPhEWQCcRlkANkhZANBJWQBqS1kADk1ZAKhOWQBCUFkA5lFZAIBTWQAaVVkAtFZZAFhYWQDyWVkAjFtZACZdWQDKXlkAZGBZAP5hWQCYY1kAMmVZANZmWQBwaFkACmpZAKRrWQBIbVkA4m5ZAHxwWQAWclkAunNZAFR1WQDudlkAiHhZACx6WQDGe1kAYH1ZAAR/WQCegFkAOIJZANKDWQB2hVkAEIdZAKqIWQBEilkA3otZAIKNWQAcj1kAtpBZAFqSWQD0k1kAjpVZACiXWQDMmFkAZppZAACcWQCanVkANJ9ZANigWQByolkADKRZAKalWQBKp1kA5KhZAH6qWQAirFkAvK1ZAFavWQDwsFkAlLJZAC60WQDItVkAYrdZAPy4WQCgulkAOrxZANS9WQB4v1kAEsFZAKzCWQBGxFkA6sVZAITHWQAeyVkAuMpZAFLMWQD2zVkAkM9ZACrRWQDE0lkAaNRZAALWWQCc11kAQNlZANraWQB03FkADt5ZAKjfWQBM4VkA5uJZAIDkWQAa5lkAvudZAFjpWQDy6lkAluxZADDuWQDK71kAZPFZAP7yWQCi9FkAPPZZANb3WQBw+VkAFPtZAK78WQBI/lkA7P9ZAIYBWgAgA1oAugRaAF4GWgD4B1oAkglaACwLWgDGDFoAag5aAAQQWgCeEVoAOBNaANwUWgB2FloAEBhaALQZWgBOG1oA6BxaAIIeWgAcIFoAwCFaAFojWgD0JFoAjiZaADIoWgDMKVoAZitaAAotWgCkLloAPjBaANgxWgB8M1oAFjVaALA2WgBKOFoA5DlaAIg7WgAiPVoAvD5aAFZAWgD6QVoAlENaAC5FWgDSRloAbEhaAAZKWgCgS1oAOk1aAN5OWgB4UFoAElJaAKxTWgBQVVoA6lZaAIRYWgAoWloAwltaAFxdWgD2XloAmmBaADRiWgDYY1oAcmVaABZnWgCwaFoASmpaAO5rWgCIbVoAIm9aALxwWgBgcloA+nNaAJR1WgAud1oA0nhaAHZ6WgAQfFoAtH1aAE5/WgDogFoAgoJaAByEWgDAhVoAWodaAPSIWgCOiloAMoxaAMyNWgBmj1oAAJFaAKSSWgA+lFoA2JVaAHyXWgAgmVoAuppaAF6cWgD4nVoAkp9aACyhWgDQoloAaqRaAASmWgCep1oAOKlaANyqWgB2rFoAEK5aAKqvWgBOsVoA6LJaAIK0WgActloAwLdaAFq5WgD0uloAmLxaADK+WgDMv1oAZsFaAArDWgCkxFoAPsZaANjHWgByyVoAFstaALDMWgBKzloA5M9aAIjRWgAi01oAvNRaAGDWWgD611oAlNlaAC7bWgDS3FoAbN5aAAbgWgCg4VoAOuNaAN7kWgB45loAEuhaAKzpWgBQ61oA6uxaAITuWgAe8FoAwvFaAFzzWgD29FoAkPZaADT4WgDO+VoAaPtaAAz9WgCm/loAQABbANoBWwB+A1sAGAVbALIGWwBMCFsA5glbAIoLWwAkDVsAvg5bAFgQWwD8EVsAlhNbADAVWwDUFlsAbhhbAAgaWwCiG1sARh1bAOAeWwB6IFsAFCJbAK4jWwBSJVsA7CZbAIYoWwAgKlsAxCtbAF4tWwD4LlsAnDBbADYyWwDQM1sAajVbAAQ3WwCoOFsAQjpbANw7WwCAPVsAGj9bALRAWwBOQlsA6ENbAIxFWwAmR1sAwEhbAFpKWwD+S1sAmE1bADJPWwDWUFsAcFJbAApUWwCkVVsAPldbAOJYWwB8WlsAFlxbALBdWwBUX1sA7mBbAIhiWwAsZFsAxmVbAGBnWwD6aFsAnmpbADhsWwDSbVsAbG9bAAZxWwCqclsARHRbAN51WwCCd1sAHHlbALZ6WwBQfFsA9H1bAI5/WwAogVsAwoJbAFyEWwAAhlsAmodbADSJWwDOilsAcoxbAAyOWwCmj1sASpFbAOSSWwB+lFsAGJZbALKXWwBWmVsA8JpbAIqcWwAknlsAyJ9bAGKhWwD8olsAoKRbADqmWwDUp1sAbqlbABKrWwCsrFsARq5bAOCvWwB6sVsAHrNbALi0WwBStlsA7LdbAJC5WwAqu1sAxLxbAGi+WwACwFsAnMFbADbDWwDQxFsAdMZbAA7IWwCoyVsAQstbAObMWwCAzlsAGtBbAL7RWwBY01sA8tRbAIzWWwAm2FsAytlbAGTbWwD+3FsAmN5bADzgWwDW4VsAcONbABTlWwCu5lsASOhbAOLpWwCG61sAIO1bALruWwBU8FsA7vFbAJLzWwAs9VsAxvZbAGD4WwAE+lsAnvtbADj9WwDc/lsAdgBcABACXACqA1wARAVcAOgGXACCCFwAHApcALYLXABaDVwA9A5cAI4QXAAyElwAzBNcAGYVXAAAF1wApBhcAD4aXADYG1wAch1cAAwfXACwIFwASiJcAOQjXAB+JVwAIidcALwoXABWKlwA+itcAJQtXAAuL1wAyDBcAGIyXAAGNFwAoDVcADo3XADeOFwAeDpcABI8XACsPVwARj9cAOpAXACEQlwAHkRcALhFXABcR1wA9khcAJBKXAAqTFwAzk1cAGhPXAACUVwAplJcAEBUXADaVVwAdFdcAA5ZXACyWlwATFxcAOZdXACAX1wAJGFcAL5iXABYZFwA/GVcAJZnXAAwaVwAympcAGRsXAAIblwAom9cADxxXADWclwAenRcABR2XACud1wAUnlcAOx6XACGfFwAIH5cAMR/XABegVwA+IJcAJKEXAAshlwA0IdcAGqJXAAEi1wAnoxcAEKOXADcj1wAdpFcABqTXAC0lFwATpZcAOiXXACCmVwAJptcAMCcXABanlwA9J9cAJihXAAyo1wAzKRcAGamXAAKqFwApKlcAD6rXADYrFwAfK5cABawXACwsVwAVLNcAO60XACItlwAIrhcAMa5XABgu1wA+rxcAJS+XAA4wFwA0sFcAGzDXAAGxVwAqsZcAETIXADeyVwAeMtcABLNXAC2zlwAUNBcAOrRXACE01wAKNVcAMLWXABc2FwAANpcAJrbXAA03VwAzt5cAGjgXAAM4lwApuNcAEDlXADa5lwAfuhcABjqXACy61wAVu1cAPDuXACK8FwAJPJcAL7zXABi9VwA/PZcAJb4XAAw+lwA1PtcAG79XAAI/1wArABdAEYCXQDgA10AegVdAB4HXQC4CF0AUgpdAOwLXQCGDV0AKg9dAMQQXQBeEl0A+BNdAJwVXQA2F10A0BhdAHQaXQAOHF0AqB1dAEIfXQDcIF0AgCJdABokXQC0JV0ATiddAPIoXQCMKl0AJixdAMotXQBkL10A/jBdAJgyXQAyNF0A1jVdAHA3XQAKOV0ApDpdAEg8XQDiPV0AfD9dACBBXQC6Ql0AVERdAO5FXQCIR10ALEldAMZKXQBgTF0ABE5dAJ5PXQA4UV0A0lJdAHZUXQAQVl0AqlddAERZXQDeWl0AglxdABxeXQC2X10AUGFdAPRiXQCOZF0AKGZdAMxnXQBmaV0AAGtdAJpsXQA0bl0A2G9dAHJxXQAMc10ApnRdAEp2XQDkd10AfnldACJ7XQC8fF0AVn5dAPB/XQCKgV0ALoNdAMiEXQBihl0A/IddAKCJXQA6i10A1IxdAHiOXQASkF0ArJFdAEaTXQDglF0AhJZdAB6YXQC4mV0AUptdAPacXQCQnl0AKqBdAM6hXQBoo10AAqVdAJymXQBAqF0A2qldAHSrXQAOrV0AqK5dAEywXQDmsV0AgLNdABq1XQC+tl0AWLhdAPK5XQCWu10AML1dAMq+XQBkwF0A/sFdAKLDXQA8xV0A1sZdAHDIXQAUyl0ArstdAEjNXQDszl0AhtBdACDSXQC6010AXtVdAPjWXQCS2F0ALNpdAMbbXQBq3V0ABN9dAJ7gXQA44l0A3ONdAHblXQAQ510AtOhdAE7qXQDo610Agu1dABzvXQDA8F0AWvJdAPTzXQCO9V0AMvddAMz4XQBm+l0ACvxdAKT9XQA+/10A2ABeAHICXgAWBF4AsAVeAEoHXgDuCF4AiApeACIMXgC8DV4AVg9eAPoQXgCUEl4ALhReAMgVXgBsF14ABhleAKAaXgAA</prop>
				<prop name="Temps">REFSWgAAZo0CAIBmiP8pXI/C9Sg9QPlm9vL09KY+QOxR/7gehUtAQIXr3gcARUFAUggA6zH7QkDp8iBDQM3M/icADERAPQrXo/9w/URAexSuR9/hGkZAHw4B/kbu9fPmR0A4AHoUzntIQDcBerRJQBcBv1GYSkCkcC4Ag+1LZQNjTA0DhU1A1u7yaE4FBE99AxhQt0CamZcAiVAlA/ztUD0DblEdA+BRQPVxLgJSFQPhUkDDv/UoXI9SUw0DxftTQDAAPQo3VEDt9sgAwqXcBBVVQN1IUACuh1UNAxVWeu0EVt0D9VZAMw4R22NXHQPQV5UDOVjdQO8BR6FYFQMBWdZNAy5ZJRMRNBTeWLY9A55YtQNgWE0DHi1YHQPwV30D2BQXJgILzFc1A8qEF34fiBteAonItBf28sbEH9YdVgLEJOwfxgLCBCcWAsEUJ+nyIcAcLzYvKCMuAr1UL04vFHgvii9XBQO7pCeeL8AvBNIvHBS53C/+L+gvGjkuPwBAP1I/ZD92P4g/mj+sP74/BPAj7gK3zD/eNd4/2D8KTwAcTx5PME9KT2xPZk94T6JPAKxPhk/QT+JP7E/+Twhf6k8ARF8uX1Bfel9kX4ZfGF8qXwDcX+5foF+yXwRvvl84b1pvACxvbm+Qb4JvtG+eb2hvym8A3G/eb6hv8m8sf0Z/WH9qfwB8f5Z/qH+Cf8R/zn/gfwqPABR/Fo+4fzKPTI9ejyCPSo8AnI9uj8iPgo+sj66P8I/SjwAcn/aPQJ86n3yfhp9In7qfAJyfVp/gn6qfFK/2n/CfIq8AXK8ur0ivgq+kr26vmK/SrwC8r+6voK+yryS/Nr9Av1K/AGy/jr+Av6q/tL8Ov8i/4r8ADM/+vxDPQs8kz07PsL9qzwCEz57PsM/Cz9zP9s8I39LPACTfHt9A31LfdN9u34jfet8AXM++39Df4t/s367fEO8y7wBM717vKO/av5Tvdu+g70LvANzv1u/o7/rvFP++7yD/Mv8AZP9O/4D/kv+0/zb/sP+q/3Ds/77/0POQAChcrywEs29XNRSkFOpWfQOotgQUZVbVAydWtRPobVWdA6xVDRRVQLgBtz0qVSUT8VS1E7itVGUTgFTtA0eUBBC1VH0D2tQEl1OVE1xtU+0DJ1NNE+5SbRPbuFIVI4FS7SNJUrYFIxJSLQPPUZ0Dl61RZRNgUX0EUXUD891QRQO6UEBPER6FbVBNE05Q7SMJUAUjd6JPQG8RKDxPPQPvzk5ApGAA12NOtrUj/U3tE5RNlRMsbU09A65M1RNGTM3z2+dLVRODS4UDIUuyJSRKVRSkFANKLROerUnN84dJjQRJBSMibUqFA6FK7SMZS2UDW1hLdQNzS7UDd/QXlj4CbktNA2gMJyYSZQAcJxYtDi1GLxAjBiVmL3gvCoovS90DcaQnni3uFcYtAAYlxi/wH/oR5i/4K/YvOD8ASj9cPyY/aD+SP6Q/tj/IPwraP0tFA3rkP/Y/GE8KSQAOTzBPQk9UTx5PCE+ST6xPAHZPwE/qT9xPDl/4TwpfLF8ARl9YX2JfhF9uX5hfql+8XwB2X9hf6l8Eb+5fiF86b0xvAHZvIG9yb4xvtm/Ib7Jv7G8Apm8Afxp/LH82f0h/Un90fwCGf5Bvon/Mf75/8H/afwSPACaPOI8Kj0yPXo+Aj7J/jI9Ahk+oj9qPxI/mjS4S3gQkbHsQJhKlTX0Tpk49Fr3sKBFLUEBxXhHAtjwUMlF9E8ZRRQM6SvQEr9wEIbQHNhNURRPbfFT1A+9UbQN8VbZFE+xVXRNdVvUEVtY9Az5XTQRXJRMVWNqFlFhNA/hYleMpWbZFExxZPZPrWD0TsrVYVRNz/JQzWFUD9TY8BM5XZRPEV50UJKdC7gLCNK9GrSal3gLBVK8Qdq+IryqhXhK9pK+2r8ivBNKhPpK75K/2rwi/GrmW5bQuBe4CgkykQlctE/4tVkUDqlbN82dcD24FNoYCcVVlAzhVTbSsBEu6VN0EVOUEnLQRhJTb3FNVE6NTRRNsU5ZlEzRTnRPw1AeOE1JaPZRSZRMUUj0D3lSUY6ZRNQQMH24CvFBVA6wrGE4CGFBVlE+1A1dQTB9eH3ATRqNMBRRMRROt/JwUgEtlwx3shLrZSgUUtBT+SX0DqkkYjRS8xz6SK0q9xNQUmxBAppN8P9YtFi8gI4YCYRzfAB4vUC9aL3Tfht+Y35ovBN8ADj/g3/LfBO9+P3g/wo8s7wBG73Dvgu+U76bvuO/6b9TvAOaP8O/yjxT/Hv8w/wr/XP8Abv/gj1L/pP++/5j/0v/s/wDe/6j/yv9EDwYPGA9iD4wPAIYPQA9SD9QPng/oD1oP/A8AFh8oHzofVB9mH3gfgh+cHwCuH9Afug/cH+YVlsUWnyiTNm7S6E4l0+VPbdQ0xMXeTJRSVJ9mlZbCQFM2fbOxUyXTJVR1lJS0UQp0tJuQVsLupCReVLSb6lbVk1hXXSSUpDDFWIWzmNSf5pVGkuBY1l3jo1jNs2T0lCJYAO2UFK8mrWatRqVmpWatZqUAjq+AP5qvnD+2P8g/4qnOP2DgrwpPHE8mRWayp1d9tMTMJfw07VS/ZrXmEtpVZjWzn1Ul1JyULFUdxFiUv6a1LpIGVDXDznSXFjbCXlOFsyjUt6bD5LfWNsI+UnWTB3Qk0FE2XbOXUb3TYVHVxBzPtm7SeFB9s0FQfZRQtl2zp0+NwzxPRZPQ0U5t1GTHhpNNXeMTTWwdll6yR0w9s+JLxcTUnMcmo0ol00XcxOpJtjXDnkmVk4xJfbPBBNTHJpNKncYu1fbPCN8a3wAsb0bfYN9y33Rvhm+Yb7LfALxvXuXGbxDv+m8Mf17vUO8AKn9Uf2Z/eH+Kf5x/rn/wHwDCH8R/1n/gHwqP7H8WjzCPAFKPZI8ejyiPwn+8j6aP0I8A4o8En4aPEJ86nySfXp9QnwB6n4yfpp+4n8qflJ/en/iPAAKvDK/2nzCvSq9cr26vgK8Aoq+Ur5av2K/qr8yvFqUeUmuLS3XDDCwkJU2FJG1OXbMnT2XDDVCdtGo8xPgkxGwUVOFRVSMVcvxE5+y0W8xEw0D2IttAVFUjslTNsyRV1A1UhEQlvCSYZEQHV6pFdFdtI98sREsMNLKtWI3DDFk9tFktwwW1WS3T0QQ0lFjtQ1NtWL3TEVhlw91X1UMByGw/LjVGPT7NLs0uz4DPALI/lM+2z/g/KknOzyhPCt9YHN8m1eYiuVddQ5pERLVhjMQg9MTNVq1DibVW1UNIZNQJViWzzK1V9VORVbVDVpwkHLaM1NZUJSOeVGVEVNptIy+s1PdTbSO/U9aVI4pTVSRTJSMOU8yd1PREnlJlZARUMFKalSP6bLTCUc1UDFRHrVH1UxFR3SPYTLShrVBdQ2pQ9bM1RFT5WU/NVEQkCE9F1E71I60wZFTITfVUTV1D+m1M9bOVTCUjLkz1I2uwS20jT0R080pFc2uTSm3kStVD2EmN5DVJ9SOQzOT1SWVkvFUFSu1DQ1xnNn9Ic1ZtPm8AOP9Kb1z/pm1u/5D/ov/cbwC2/RZ/6P/6/wwP/l9If0IPAFQPBv84D4oPnA+uD8APwq8A5A/eDwgf8g8sH/4PKB9KHwBkH14fcB+SH6wfrh+gH9IfAOwf3h8QLwovPC/2H1gvai8AdC9+L6Avsi+8L84v6C/6LwAEPx4/MD9CP1Q/fj9oP3o/gAw/rj/IP9o/7D/+PT7TS1bF43hMhfRNXbROnUNrak+V5FDtQ6NQnbObNFHF46hR7VQEVJBtUkXzBVOt03dTdVOZ7MxFtNTvVPVUhNTRbVVFw0JWzWOxVlXWZoZSjlcF5MxEflj1U2vhWDW0WUXDIlmF5GoMxMMExIQExERY3eQWRMTSV43TxkzPRs1OXwBgy3bPcMtmzcbPsF+qyZ5fgOBf+snuXyjfIm80Z67St1o8VJBcVFJXhbP+fNQ1vGTUebS0OFYF5JTUW7xVneOAVRUTR4xkbQCktMdUhbOOVMXj21hUneMgVFWz6FOmfQOzU7U05NQ2hLT+tVIlxFLV85FSRdNa2VL1RHy061ENw7NRap3jcCzkOGy0AlEtY1vLUEXzlVAdw11UtKsoUEXD4mTkWkxE7m1ODcODTgXDFE69RG1NVbNITQ3D40wdw5t9TCXjAUxF1Lw0N2YsRNhKbWS8dBlKJeNrwUkV5EnN06pJLWMbC0pFw4JKvbSk56b1AL491vUm/zCPQo9k/2b/eP8Aeo+cj7b/yP/Cib6NfgXmjwAYDyIPLJ8mDyifYp90n4afAJifqp+8n86feB/an+yfBq8AGK+SPzSvJq8wr2KvfK9OrwBAr5KvzK/er7iv6q8Mvw6/ACi/Gr9cvza/YL9yv4y/tr8AmL/Sv+S/9r+ovxLPNM9GzwBYz2rPjM8Gz5jPqs+8z47PtPjP4s9L/dOAS+3T3rashK5MRYOlTY3TpkFORdRk5EPgLtNUdFJkRNvIUWXjOlINY61StvXjI1Nto5dT7URUao3UVCVDCYRkfFVldK1VBZNhVlWT08REQNlX7WSUVDFYZWOcWDT9Rk5DWa1jHlmdROxErbUMVGRY9URYJUPpAsxEzjRfzl1mX5hTNu+IWwA+79BfylnmX8jv2u80b/7vUBD/Iv809yZDV51zsUz01XHc1VedRFalc6pWqvVzZ3RkKHxk6oRkrLVVRYRVjUMsVVWT881URUO6VO10pNRJVJaF0xNUjUPcjNeWQ1NW1dMoUwWT8fxkuoTUzYMMdEtSdXR0RNBRZvVzl1G91DR0K1EN46v1UGVkUB1ThVzUTrVQ5XRQ9XOnT41DPK1PjWPQTo2ETu3j/TVN1dOYPEQsTTXW3mKrRkxVdEttdEudcyG2JNTASsVDYEqF0wNFSq1jntR3znUuA0o91AlKbUS0dFgEl06dho1GjwBAH1KPZB9uj6iPmh+sH8aNABad3o8InwIvFC9OnVafUJ8Acq9sL34vkC+iL7Qvxs/AzwDaL+wvxi/ozxLfPD8OP0A/AGo/dD+GP5A/cj/MP94/uD8A+j+cPwZPOE8aT1RPXk8gTwAqT4xPpk+AT3JP3E/uTwBfABJfLF8uX8BPWl90X5ZfgF+Aql+0X95fyF/aX/xfLvKLVvQUEUyF9EzFZE0tBIVP/XMPPHRLAO7TXNRu1iQE4VGVQ1f09MpS1j0DXFNtBFNVc0JU1hXjtFTl9FUt85tVNu3jDVb9c39W5XRE9Gt5V0UD5WT0T1iVQ5u3WJ1zEVn11kYCFbVZxdRYTdOWWEUDVS1YVSMTWP1z39Tci+AAru1+71h/an+Ef97vsO+ifwDMfy7/8HvefxCPIo88/y6FqhZimkz0YUzkIASE3dZs9JpWvfNZfPQYVrY9A8xVVWOPVU3TVras1BxVFePkVH3UVLYN43VUPQM8VHXz99VT5QRThfOKnGRSU5YVYxpTVSPjfNdO0na1Ut3UUoXz+lFV5FFa3QRRFeNUUa0THhwEi+dQVWOvZGRb0EYCNa1QvfP5T90ET4XUT2rtZE4FBE4N4+VNTRRtTU3jAE2985lM9dSlTFVjz7QXVgNLhfOqbUoV4zRK1dPYSUUDm5VJbQOQSdWWThJFLUp188dKVSMzfBdGLwAgHzIfRK9eH2ivih+Mr56vALCv0h/sH+4fGC8Kv1QvHr8AmE9SL2S/dr+Iv5q/rL++vwDQv+K/DG/uvwDPik8czw7PADjPSs90z4bPkM+iz7zPTs8A2M/SzwTfFt/wzyLfXN8+3wBg33LfjN9O37Dfwt+c3+7fAADvyt8c7ybvOO9S72zvju8AgO+i76zvtu/Q7+Lv7O/+7VbO8pxLbWM+RGQojASrbE61pE+llFBtk6NRUIWEJJe2AgEMBHQElFsGU10Dd1PN8+zc9c1U9aPRVJ1knIS2VTb1AyVWbZOzVrUEfHTbkVc18/xXLZNkWLY9Y8pYbWMeWS0EWap9BFhtk8PsZIfsZEcK7GQH7GTXNHdOf4BzHpMAXA9mBX51fg2Gf6APsg+0fwDWD+gPCon2DzCPKh88H5byVbdMBJBsBFJchBHkZLXPzGSLdIRKVhWUVbZtY75V9aOBVUVjSLVVtaMOnITWVLWjnjbMhGdU5ZMgVEVk9IS1s+yEevSEQ1OtFFNqtRRSbWOehGRaUmUD2yJSPRPrUV1jtVG0xWQ8lEd89BFRRWPY1lxklVBtg11s9ChQtmUD4k8dc3VPRWMI1U8FJE7NlE71o7FN2qUUTW2T40xdg4FMVjXzHExFhEutY1gM9Fv3SmUDgkr99EpdY2nF5Jeek0lVY+9JbZMNY9wk5UrlZLynTr8orwA6r0w/bq9wP4KvlD+mP7g7APat9qXGPxi/2qk2v1i/6r8ARE8uT2hPek+MT55PsE/CTwDUT+bv8E8i/wRfBv/gTzJfAGRfXl9QX4JflF92X6hfEl8A9F8Gb7hf4l8kbz5v2F9KbwB8b4ZvOG+6b5xvpm/Qb+pvANxvFn8If0p/LH9Wf2B/cn8ANH+Of6B/sn/Uf/Z/gH8ij9lLtSa2Mq5MhZOlTVrFlE4Fk6ZPfZRQ1YTZUM2URCSoUdVzOlJsRZQMlCFTZVOXU7UjrQm8FH5U9SRUXUNj1VXNA/DEhGDU9NFW1s0DQFfVc6pUFBdYWs0kWC2T5FillFnNFNlZ9SQcBLdYjfN2WFaFkzVYVZP1bATSbAcAvg9QC4YPUAtOn5ifyg+8n4DOn+Cf8p8EHz4fKK86r1fUtSRsFLFsBILs9ERXtqXz/lZ187xWtSNpbVZlUydWPQPoVXXzW6xV1fNxVT0DOJQU1f7EFMes9IHEFEdUtrWTEFT189pTDUOhrVP182pTdYRTdfP8tVJFI7iUhIFStSNJtoT0FFI189xRdYOkbVGl825RZVM3UV1Ds/NQfaRMJIVQpfNOtVBlUxdkJMJPZVNX1lz07k6FNE61kwBOtj0DmE11Ey9NPaPLaUzFFEyEBaQkoUuN86smS72kSoU0Sj2jC61KdYO0SZXzh+y0p2b8JANKlbQExBhLdYMBVAxHTk8wP3o/XD9mz3jPAIo/nM++PxBD3j8QT+rP/M8ADt8YTyrPNN9W32jfOt983wDef9h/st/U38bf6N/yfwTvAAbvMO9K72TvXu9w7yLvlO8Apu/Q7+Lv9O/G7xj/Av80/wAm/0j/Yv90/4b/kP9C/6z/AK7/wP/C7xQPDg8oDxoPPA8AXg9wD4IPnA+mD1gP2g/sD6i+DwAfEh9LfRRL/aMMLUxVg+pM1RRNfbYGMy1P/fNqUP3z+ly0O7Da3sLhPLRXUv2jzFJq3YRTXaRTbSMlVJWzbbi0FChVPaObVRWjzQ3UhIFW9STcFF9XzJUUXKRRWAW0NJQVWVbdwzFZ7YRZZSRY9bTaJJRmLJQVWI2D31cClaPItJ8WpaafcC+CL5QvAF4vUC/KL9wvDq9ArxI/JD+QNj9Qqz41foNXjdRcpCHW/CTdVv3zmoSkWVba/RMYhDTaVY2Dn1VsvYb+8hpV/bPjVCWzbay8hHNU/aM8VHWDbQTUNMxTTYOVUw2Ts1BTtTTkpOFSPTOr2hy0dJQUPFLd0wdS2v0jzYSEilFFk1JRNiWzHFGtE+VQRYRktK13bIRBUKWEUP0TiG1PvSMgT93DsU5lhBpkFU0ls3xNZbRcFEuASg4jTI2Dz7THFpIPRIVtSq2DTkrdw/FJRZPbokn9o4xJjdPTSWb9Iz1KvSTcRC5LpaMBYYzf3tXOzVbNXs9oX3pfALTPnl+wX9rPPF8e3cbNHt8AKN+K2SZfSG+K31xvTm+QbwCibyQfvm+wbyof7G/Wb9BvACJ/PH8Of1B/Mn9sf35/QH8Aun+cf+Z/0H/yfxyP/n8ojwA6j1SPRo9wj4KPrI+Gj7B/AMqP3I/ujwCfKp8Mnz6fGJ8ASp90n16fgJ+6n6yfpp/In2Dqn/yfDq8goyaynEtds00+VBQoTVWkjEQrfERrEFD9s6N0RBhR9URFUaWjARRHVhMMRFv0NNXQ9DRgzDTT3DREVUq1FFVVpFbFFNykC1Q0a3lX9TMA/BRoWB1TW9FY9TMgWRVUWU0TawpZrRPVLCSWWIVztUc0JAU0tNdXLSPGCLwvri0GYsG0L3a/mL+6LwBkv94v4L/qLwTPFs8ozzrPMEzPVjWGM/SkUFfNRHw01c3cpIuENEqMNAlWau0UVQWzkdSkSFW1U9sOVS0j1lTNs6BUthUjZ1QFszFUjTP5agREwfw0euw0RVO9xNVTxcRSTaOenKRoUtoNJFJNE/pR7TO1UValM39RFSNHjKQRNETZ2nSnhqJsUK0TNVBaHSRPrRN1Tx20TxXUzU7dMzRO7RRcpGhNVs2zAE3VFExFRExVNLVLRSNYJKT3St0zlLVKRSM4DFTgSfUzkNVJFdRJ3RRJvTNjSgplFEq9M0OEV25vgGNGXwBYW15fcO+C70Tvtl+478JfAMzvFm/wXwJvJP82b4h/em8AbP9m/5D/ov8sr67/uP/K/wDk/wYPGA8yrzQPTg84D/L/AHQPjg+wD6IPxA/WD+gP+g8ADB8mH7gPIh9cH2YfQB9yHwCUH6YfwB+yH+Qf3h9QH/IfACwvDi9IL1ovfC+GLygvci8AtC/GL7Av4i/8Lw4/IDvG1dIWQ0xl5KTVTh2zak+0tcRk1Lx01DJRLbOmbVFNwxtSxeOOUoXzswNTfdQM1AZUnURU1v2z7VQ901+sxNFVWsWkVk1DtVaF8yOExNutV82jGFjtQ4JY1sWj5FjVwycktCVZVv2z/Vhd08MsRHMsRLUzLETzzLTQV+1DwgDMv36/kLuOv5hPqk/0v8a/AMhP8k/8vxZfKF86X0xfZsVq1sK3VESCVERCV02jtf6kxLycxHlW/aM4rVbVw/dVRaO8rMRxVsykOFWFVFQls8XENNuNVC2zVlRNox5U2vXz5+zEoVNFo2xTWpXUU6XD/FLNVFLdQ62QnKRYUg20UkWj3LVRxaOkhKRsUfXzN7VR9aRRncPJUIXzk9VQpaRQ9fMXdNTCT7b181dPxePuTt1DgGqU1BSc1KxkNEhN1cMLx0wN5EyNpLzUS6AmMts6Sw1T3UoNU31Ktp3DGUo9069J1cOHSvxkpwzkA+RnrtNLTVMBS+Tndv9A71LvZO9m75DvAMrpln+4f9rvzH8O/xj/Ov8AJI+G/TaPOH9aj2SPdo+gjwCyj8SP1o8wPyI/BJ8WnyifADqfTJ9Wn3Cfgp+Mn56fiJ8Asp/Mn+afyJ/yjxyvLq/4nwACr2Svbq+Ar6qvlK/Gr9ivAJqv7K9Gr1CvCr88vz6/UL8AIr+Ev36/qL+Kv8S/zr+Yv4ACzyTPBs2WY0w/Xj2GMqK1TyV0UPXTwFAFZFHWHdOoUQ1THSTUkVK2XTMFUyWzl1PN0wi1VC3Tesw071TVM2FlVY2D09w3NkKzVr1zaz5XDcOqbFQXWPXTZYAEROIUTw7C+lhdM2u1WN1TdjTUNVjN0y34VETSVwVjxLRPVkUAjkWORXbdrk+o37rf3E/WTwAAXwLvDF8OXzjvSu9c77ZSobF0X4ZfmFvGwvrEVK623MRzVWVTOVVVZFVatWRUDdOQVL1TWNzkLSC8NNxTRUOj/FfeUis2U43kUr1TyKTHDsKTWlKdZJw03ow3LmJw1pTEOFEFQwKUNMtQ2l0zlYTEUFBtwxhQRt1Txk8t9IxnNkKDnGc2DoKxTfVjL01l9LxvyM5v4Gse0gf0Z0ZijEm2xcOqSV3jC0oFREoKDXRL9WNPDIcmvdZ9Vn8AaH+Kf4wPrn+of+J/TA/WDwDof/p/TI9Ojyi/go88Hz4fAIgfmh+sH74f0B/iHzTPLs8A6B/6HwwvNi9YL1IvfC92LwCYL6IvvC+GLyAv0i/sLx4/ABg/Kj9MP0Y/eD+KP5Q/rj8AqD9iP+w/5j/4PwpPJE/WPwC4P0JPfE9uT5BPqk+0T75PgMhP4k8MX/ZPGF8iWZ7zSywV1MQErkyVxE0NBHTH1s5CSlDlU758ZFJRyh30Ud30UvVkpMQhU2ht9LzHBvJ8xMQKVZXjs3xVjWTkVF5W9WPPLPTPdgIVWM1DmhRkM9A2XuIrWY3jHlnNxDTfLEbVXuLrV71zzlzf7tUAht121XZtlt2W38Bv0t/kbwD2bwh/Gn9k7z5/UH9if3TvpIblzsNW/cSc5Gmk5CiSrOTqtOfWwnHE534S87bExLpUHROBVFXDScVU7cMT9O8G9b7CKFNaHRPxLPS6Up30Un3EaDT/RvUeEmFk9CtRZQOr9VCV5FAl04WMVE5sfP/eYkBPDdPQTm3GFt5iAE69w5i0/8b1HtJb50sd04dLfXMhVFQlwyQEY/T/3oNJLXQMlKsnSn1zoez0HeT0XQB8H0YNlg1mD3APmg+cn64PALCf0p8MH+YN/g8wHyqvPK8AXh9An3ofdK/2L6ivuq/MrwDer/CvMl8UvyZf0E9Kvzy/AF6/UL8Kv6S/Lr+Av5q/zL8A3r/Av+q/FM82z0jPWs98zwB2z5DPqs/Ez67P4M8Cz/TPAMbPGN8q3zzfVt9I34rfdN8Alt+o38Lf5N/e3/jPAu8M71ge7zjj3mKAS43j3mRXZoaSpU2V9oaS5U+lhIKMVN6UV2ZjpF+Wg7xUtda8VCVUpYOY7HQJVVo15FUF8+xVNZRWhbNL51aF81ZkZy5yLURkrZZEZPZYHZRZ7eMcbVl18+BYlaOjWGVjBWRM9CRUb2ZlhmWebYZtAG79hm22b8j/2v/cb/b/4G+gIg9sfzYPWA9qD1eFs6dKfHRxhPQxlHdOAq2kfzbeUtxVvYOfVXWU7OSxLNR/5n034gRUlePOLVOFs5dTPfNgFIcWAsnwJI+Wg1LFVLzk0FFiHZOXVI9mjcaSeFB9c1tBUG0DC1Adk6eUj6ymhU4C/U3NVE2FsxdAfORz4DaD1I/mjdZSSgSUa+9JfVRJbYOMSX1zKcEcn85yGewUYZSvlqUAvp12n4ifYp+ML8afuJ+6LwAMr/Yt3p9Aq/YtPq9IP5qvAFw/bj+Iv6I/tD/GP9g/6j8A/D/uzwhPSu9ETzZPIE8aTwB8T15PoE9KT7RP1k/oT/pPAIxPDl/QTyJfVF8+X3Bfel8ArF++X4hfql/kX/ZfCG+aXwAcb2ZfMG9ab3Rvlm9Ib5JvAMxvdm+Ib9Jv/G8Wfwh/Sn8tS20Di0ttgwzcFXTkayVOHZRPTQMNUI0zq4NQZWP3bIRsXBTh1mwUVVL95FLtc1lT1m2DzFOd40L8BLRUtiXzJlV1g5VV/YRWlm0jlVaNMwOMB04C3W1XpYNIWCUTsFj9E9sKWfUDKVl1gwVZWi0j0Uz0lFg1E1NE9FsTWL2D31ftY8qs9wAWBYb/kI96/3yP5v/Yj/L/AAwPJg8wD0IPLJ9Wn2ifeplWdhKcV40zYwyUIBSFVVbtY5qsBFmsBAm8BFvMVS0jkVUF9FV1E1scVaXj5FSlBFRtE9t1VJ0DL1T1c/dTqsWEU/0TitR0Usx0HFbE5OVSpQRS1SRSlQQtUv0T+lGVhFEVJKTka1RRDTMeVBTnUDUz26FQ7WNqUDUTM1Bm9QP5TxUknBQgT2Vjs7dO1RSsFMhNbSRNtu1j+kz1A5lMDTMuxUydA88MN44TjDSTSral4zRKHRPYSe10SWY985BJDbaeIkVK9RYCVoJDrCd+P1gvki98v54vAKC/2i+0v9a/6C8KOSY/AM8AUj88z1Y/UL9az3zPXs+ozwC6z8zP3s/wzwLfFN/mbyjfACp/RN8uf3jfUn+M37bfoN8AIt/M3+7fEO8C7+TfHu9I7wBS72zvdu8474LvpO/O78DvAOLv/O8G/xj/Kv88/07/aP8Acv+M/5b/sP/C/8z/5v9g/8ACDxwPBg8wD0oB1gKcSxYFEz5MzbRNrRYOM5wUlTCMpKN8FBhcp+4SAbZMFJBSbRMFU/Vzd21TRQPqUwUTXlRNFFlU1XTklLRV1XRWNROzs1btFISEkVe9E/y1V91zZCyEyljdAx7WPIQlWbUUWD2DxVha3dOHVBRHWMUEWM2zC9hXDbPI7I8OlZ6PsI8AgonGj9Af8o/0HwYvGC8qL1B8n04vYC9yL1f1c7fsFK2QlBRSV2WDDzwkzTVWZXRWzbM4Vk2k3JRbvFUds4BVXRRVDTNtDtSU1lQNM55UDbObWFQdsyBU1QaewrNa1AR6FDRDU+UkU+0k2kSkkTykWFLVcyJSWnUj67R0tVE9I310pG1HtAQRUXUjy1D9dLVQZYNfpAQoUNVz4q1PPYN1Ty2ET62UTtY1gxlORaOxhARITdZVg+NMzZOB1KQZTFY9g7VLZaRLFYRKZTS1SjUUSi2jxUldpEla1aRJRaPxSfVzZzS0CwNLZYNP7Ldmz2C/er8AhE+Wv6hP0r+8T+6/IM9qSQDuTU7NHl9AX1JfVE+Wz4BfAHJfrF++X9Bf4l/0XwZv2O8AEm9cDzZvSG9ib1Rvfm8gbwCab7xv3m/Ib9pvBH8mfzh/AEp/HH9Wf2h/en+cf45vkH8Amn/Ef/Z/yH8ijwyPFo8QjwAyj2SPjo94j4qPrI+2j7CPAMKP7I8GnzCf0o9En0aVdgJt3gxUrkwto6VNTaNbqk7Vk6ZPtaRQHbOrwFAFtFF1FFFFkzrVUuWjr0SkISyklVO2vTMJVB0TfFTlo+9VVK0DfOQk7uQkXgwUW9FWxUM+V0WTqowkqxdY1SRYzaRYdSMraVk1Fj4i7WQUtVjtI212ZBQ1WA2z+FfFQwXOJBTE5B+OH5gblq22HQDGr+gfMinurxC/Ir80v3YvUFi/ar98v7YCsaSkgqSk20JX3QP+VkWzrVZqvTNpvCQoxCTqVd0Dq65VlVRVvTM51CQAtVUtE7rsBIJUvTNJNVQ9QxPklNxTnQQsNG1uNDQ2U+UD8FJFk2u6Uj1Dg1Q0S1IlE1sUUsVD3lGVlFEto7VwfDQrXDT1UN0DvlVQzQOHpJRQpAVQ7SNtxrQ0Wk8lE9ROrQPbbE7lAwBOdROYTZbFky9NfTRMNUSElAW1TLUkS+0jJkvNA8c1StVESn2zC0r1BBxHbI6TNEQnSt0zoUq9NAFL/ST0R7Z9xk94T5pPnN8Art/YT9Lf5N8uXe7fWF9qSQA2X2Bfun9M72bvgO+i75TvAMbv2O9an/zvPp8I/xr/NP8AJv9A/1L/dP9+/5j/iv+8/wDO/7D/ov8EDx4POA/q/1QPACYPSA8SD5QPvg+wD9IP5A8ABh/oD/oPLB8+H3APSh9sHwAWH1gfsh+8H84f4B+KH/wfwBYvIC8SL0Qv9sUeQgxMLM20hJTlTY0kTp02vuKtg5Q0+FC9xFGVo+CtUf3jV1K1lFIVwzxVU8WUU6W0VB3UVP3EVuS0mVVFIwq8tHnEtKvoVsUkV8WT34S0S21YTTOyWBXDDFk11MlZPTYWw1g91Fw0UVgmzZMRWCU2RiLKvK+WrwCgP7I/3K/er+g/Cr/8Px5PADBPQk+Ev15FVk9oT0pB/uKrp1e942OUtCEkNVbafUObvLRZVkUjGlZWJdPcVT3UVU3UVSXTWxxVpcPmVLW0VFWjq3VURaM+9CQGDFTONVP1s4rkJFJT7UTUlKvlUrW0Ul2kUpUzQJbMJAhSpaRRJdRkxFZtUW3THlHlw+dQxZS2nMR4UL3jQ1B1Q/1tTy2jkE8dwyNP/eObt07Fk09OjSYWQoDtTRXDHE11Q51MQC32qKE1TL3j07znxpK1D3yVSr3jU0rtU/VVSf0kSa1USfVUSWUzW0FKHcPDSm3TLpTXAP7vYGM+5bbdjt+Ab5pvxN8Abt/Ib9ppBu0+5T7vAOsefwBIf1p/ZG9u73B/on+0f8Z/ANh/6n9kLw6PAI8ijyyPJo8AWI9qj0SPjo+Yj4qPvI+ujwDYj+qPBJ8enzCfOp9En16fAHCfep+cn3aPsJ/in/Sf1p8AgJ8SrxyvNq9Ir2KvdK9+rwCYr6qvJK/Gr8if4q8Evxa/YCi/Or9cv86lVjKcS+1Wyq5DTa1ETrVWVjIsUJZtM6FQFYMXbFeOUv9tUcUzclIVg+dSxUS1U82j6jRUXFSNU8+tVG3DQFU1NFWVcyPWHDSXVu1TBRREkFe2LdP6V1XDZFgt08qtWB1THln9IylENAfVWfVUWLXDhGTERFga7cRYFYPXV6XE3D/eNQC+P+Azns3WP/A/6s8UTw7fACDfMt+ET1bfaN9634zfJsWqz6JUrEQRJDTPvESLYsxESsxECzC2IsxVbTNbgVXlY0hVlTMQ9ERb1lTVY55URTNn9LStLwzk91OVc7PktHq2JORDU9VjDlP91FJWHVOeUuVkUm0zMURUq+1RBVO1xLR/hFRHtVG11FHNo9pQtVOjzLQlrCQoUJ0m7lJ1T7YtwwpPzaOaTu0jNJlO3dSUJGVNhVSMtIE1TN1UTP0juUvlRNSka/dKzSOYFPQ4SgVTscUsZyZljlLvSbVTYw1KZTPhSlVUvGd+f5hzAN5tpm+4b6r/vP/ub+D/8v8ABAcufyAPOn9ED45/aP9aDwBsD54PsA/CD9QP5g/4D9qvABQfDh8wH0IfbL9OH2Afar8ArB9+H7gfyh/kH+4f0B8qLwA8L9YfCC9iL1Qvhi+oL5ovALwvzi/gL3ov/C8OP7Av8i8AXD9OPyg/Wj+kP34/kD+yPwDUP7Y/qD8KTyRPFk9AT1JPrUv963hMzfRNneROtk1Tpk+N00tQ/bPAWqzkMozkqlFF0x1c5KuRUnXEUxXEUzXzCbVUfbN89LTvVI0DY7VV3ePV/NRGVlXDt1VWxcNCvNSvLMQaZMea1rNYTcsnWaVUfMS3NVgVU3Z0xDVYHWSkxAXSNMTEBN/2z5jL1s/QXwAC3/RfBm8YbypvlN8+b2BvIHJvhG/+4yxX7lKApMQrUNpGwv7M1LpWNfN5VlbN8zhWLcRVTeOuDMTbc1U18zlV/bMAVZpVw8f8tJBUBfQEVCOm9ETcU5XkPORuROQ2xVO9ZFI9xNRH5jJaUrYdwxVSDQPeUaVEUWb9s3BR1WTMtAJRhWOry1Dd45W0RFCk5BhZUIXExORaTz0D8Zy024NONfMZTj0DsU0qFeRNlXRMDeRMdcSMtGOhS1X2TvUGwoJKhWNbC0plw7RJvbRJLcNjqklVxByHnrIDS8WzAU+MD27/gPuW9ZaPmP+6jwDM/96P8I8CmS4NDp9ACy6fAIAPaolmj3CfAi+kn3YPkJ8A2p/sn/6fEK/CPzSvHq9wTwBiT0yvbq+Ar6KvtK9mr8ivAJqvBL8Wv/Cv2q9Uv2a/4K8AQr+Mv5a/OL+yv+S/zr/wvwACzxzPJs84z2LPdM9Oz4DPAIrPlM+Oz9DPws8E3/bPEN+gKt8030bfUNuuY0tN497aBJSulEToTQ0D7k6a3ePlxORqUI3UrORSFnR0xlGd4zxcdFNwDgLbPlOF47FTteMlVNbVg5hU7URVneN8Vaql1FWFY3vEZOrUZFg1VxXzyMRUMVjF5ETkW/pYhWMrWWV0WU30qnRUpTxUZDxUJFTk6xVXDQPOtGTC5F/uVZblAJblxlW+75jv6u/87y5vIP8AMv9E/4ZvaP96/4z/lvVGosunV+3TcTzlLFTvVmpV863MZGnEZBpWnUNr3FX9Q58MVGVV9UO1LOxk8/REvFQdhFRa1dRUFVMGVL1jzuRHNv5iYFONQyhTxXRcdGu6Um1UUr1jPlKNQ9sIUrVT0FHNY5lR2k2TYZR0K1Gdg/VQbC1UrHR4UM2TQ1AlhK1QBXOnTw2ET33j1KlO1YSs1U2tZE1FoxdlTd10TK1E/ATrSwVzq4dLFVMmlNVKhYNOFUrFdEkdg6I0h1bzRIRTJ0oFhCQULhSEYcyfAEalTpXGjZ6PqI/Kj9SP3h0A1h8ALyqZhoU+nzgvSp9cLwDGn4ifSq+kL4YvsC/aL+wvAP4vED8i3yw/Pj9QP2I/dN8Abj8oP4o/rD+uP8A/4j/sPwAGTxhPMk9ET05PcE9qT4RPAJZPqE+CT9xPzk/wT7pPFF8AHj8wX2JfdF+GX0BfWl+cXwC+X9Bf4l/0XwZvqF+6XzRvUEZvWG8qYZbyi0wkEZzUqyhNnWROVeRPnQMPppx0hVBN5LzUboQE4ah0dGMAntNSlfNbPATQtVMdg0IkBLZURQRVsn0EVZ1k3PSaViWEV9bV83lX9dPlxPRPWLZFU7dY7dMRWV0UWdo9gwpc5NVYRQOYWNq9A1ds5BVYnQPfVwDd1Az/VvUG/cbltn/If+p/AKx/Rv8gjzKPnP9Gj2iPeo9EjI8G4rmkh0bjtPRhDIS1IFyEzSx0i1ZFA0hq1PQJ3PTK7PSPVX3j01RV3fQEBNMMBJxU2nXkVF2DLVT10/VTsl2EUw0U9GRQU/3zDFlTzQRkBJ5SRVNndARtMORk+FE9A8BRJWNbilH100VRtWRR9RNL2FBVI6HEZLvQpEhQt9czUEUD+E89FE9WpRMFTzUETj0DMNQEq8hNZRRNTeRM9dOVNUxdFEw9A7BLRXTEJNvzSsUjk0p94zRKlkUD2Ek9A5A8F8bzSRoNg2BUFOFKxQS0F34vAMgj7h2WH7Afyh/MrwYv8K8AAr8kL4atVi1WL1i/ar90rwDGL5C/Sl/Ev9a/6L/6vwzPAB7P4E96byzPLs9Yz3rPjM8Ars9Az5rPzM+mz8DPAt8U3wA+3+jPMt9k33bfgN+S37zfAM7f4N+i3/zf9t9Y3yLvRO8A7t9Y73LvfO+O76Dvsu/M7wDG7/Dv+u8E//7vEP9a/zz/1G79poNLRQN4nGRoTTYdA2xOZXNqT10UtJTbo1D9YzJRRQOoUTZdgx1STbORUs2UPJRtd0yU7FMtA15UTaRpVGUUDJVVBXNGVj1za7VWrbMj3HSRV02TW/xXRZOAWB2T5Hx0rSdsdCVZxWRYtZPDWkx0h0x0R1gtlFc1E4vSVx2TxPR/9n3+YsIA3HfODcYFrg/4DxKPBI8WH0BAH0KPZB92H4gfmo9XPZO1tywUkJQEUlddk/61VsWTvOSEeVbdozhtVmVz+lVdk75VTQTaHHRI/BQAVT2Tx1S0PaQMdFgUBCFUHfPqrVOts7NTHfRTBXM2lgQE/lJ1c8jk9x7yWrVS/WMi7GTrUaWjtdp8lHCclDhR/WMCUdqVE8u8ZJVQXRNdUJpN0yfM9OJPbSS89O5tTnUDg07lgxlOTbNtsaRkSE11A+NMXRPLfUzNlEwVlHT0OktWXRPdSgU0Sl2THlykWcFEp2ZyqkktdEr9YyuCSnUDA4xkSxS3nr8AiK+ir6w/zq/QP+Kv9D8GTwAYS061TrU2v0i7Tr9oT4K/AHxPrr+AP6pP1E/mT/hPCl8AfP8mXzhfSl9UX2ZfeF+KXwCcX37/cP+yX9xf9l/oXwJvACxvRm9Yb0JvbG9mb5hvim8AzG/eb/Bvum/8bxZ/KH86fwBEf05/GF9qf5R/nn9gb7J/ANx/7n8Ij7p/HI82jyiPgn9MZI8uEoBLxSQcRK6k9GuoTU00Ts3zok/lNLVQXZPezPRSUSUDxraElDpSDQOvUnUDI7VT1ZRTrTMlVOUzmG1UtfMKVcWTfFXVJLYklF5WFQPRVr3zPllX3YQ8BDFYbYOaVJSscwCWEitZNTRZDQRY1IUkVARkVAQkZJTrVwK9886cDy4V1g/oC84PyJMA/g8ArxKvVB82r0ivWh9cr6CWHX6voK+qoRYCsbykcWpMlVcNBFZtg6pW9fPVZ+QUKOwU6vQUrlWqrTRVtfMqHATzFJS6zVRdQ4FUbTQktBFUskUD3PyHDiJgU53zKFVTXUPxbCS69ISDfCTbS1KNkxRSJaPQUVb185dRXUNhpCQrhCRr9VDVFFD184dQDSOzUFBVNMS0q08lo0CtTw0j0E7lNE4lowBtTp3zmE0NAy9NpYZabjNM9fPnS7W0Sy0kWUt1BGQ0Y0r18wdcNEuiSbW0SZWkTMQnPDQVoSw0HZz0WMRPhnVeRQCeP6jPuj/Mz94/GE+aOfbPAChPMt9MT5ZPaN9634zftk8AmN+q38Tf5t/43wrvHO8u7wAQjzrvRO9e73Dviu+c706PAGiPuu/s7+bvCP8S/yz/Xo8A+O9i/3T/hv9A/6L/rP/O/wA4/+L/FA+u/wgPKg88D/7/AHAPgg+MD6YP+P+6D+wP/g8AwA/iDyQfVg9AH0ofbB9OFTamootLRTMMTPWkrIRr6E1llE/tgw9Q1dNDg1BdlLy0kyD+I1El89VXZLTKfCRbTLTQU7aNk0RUTSO2VFW0VVqlo5sclAxWpaN75KTTB1fV1NSk36ykS1g2dSOyWD2zDFllltbS9RN0JNOElJRYQPba0JFVfJQVWCXD4VcA9RTMn8adxi3uneaf6CsWrwAgr1qhJq9AP1I/ZD+mr4ivUHo/rD9Wk7ykYTQ0IJw0fd3cpJpWQJqZ7zBtWeykGFats8xVJcNrkVVFk1YclBxVjZPb5FSdM61UtcN1VNZtkz5U5aP3XLTBU1YNs4pT1YRTTRMaBJRr5VIlRFJFk3ZSTZStUg2z+lGtJFGts4ytUY2TVFEV0x6MtOfZUO2E1BRqUI0jNVBW7TP5T5VET/WETyXzq7dOLbROZURNtcRNWl2UTO0zmUxNlEztg6nPHNfGs0u1hErdEzBtSvWz2EmNI5VJ3RMTkElFVsbCRTTEM8DW0gEz5MfG39jTBt22z7hfys8A3F8O3wBvCt8k3zZtBmVO3QBW33Bvgm+EX5ZvoG+yb9xvAO5vAH8SfyR/Nn9If9IPjB8ATn9wf2p/pH9ef9B/yn/8fwDef/h/Io80j0aPGI/yf3yPAF6PoI/Cj9SP5o+wj/qPDJ8Ahn8gnxqfZJ9en3ifip+cnwCmn7ifMp/cn/af6J+KjxSvQD6vYK9Sr3SvHqXvopyMpJs6TL1TJU3ltg6yalrUtDDERKVQ9TRRHaPLilElwwF0R85SBVNWHWN4Uz2z7Ey1VH0ktixERVX1s7hVHWMobVaNI7VWzWMjVy3D25NXNUP+VxUjZlhK/TRYNUMebCeeMv2MJKvFWDWTh4y0R5QkBQqMtNdctMa8Jy49ti/YLwAaP/y/Hj9oOx7PQM9Sz7Q/YJY/cM+az6zH7jK5Vz0jq7dXBWOOrCRSTCQPWoTEzew0iVaFQ0r0xG36FES8Vd0TgFWVtLVVBWMODETWVAVjnrYUJGZU3RMgVB2j6tVTzWOzXER6TNRDU6od1FMl1FI1Q570FFq1UsUjIvwU61G9U7VVUbVDf6xER+ykEeSk29pQvVOVUIXDXVC2NZMnUMUj4k+NI3WtTx1jCE/FNE4dQzS1TmVjsbykSE3lFExa7aOBDFQZTD20S51EtiSk90qFw31KbbRKVu2jwUmVREl11Em1Q1vvSW1TY0plREq1QwFPJGe+b5hfql+87+Zf4O8AIm8E/xb/UG9KaT5vSPtWbQCGb4j/0m+U/zafqP/C//T/AAYPGA8qDzwPHq9QD2IPbA8AZg+YD4oPxA++D7AP8g8EHwBmrwgfGh9MHx4fMB9yH5QfAF4fkB+iH+wfTh/oH/ofJC8ABi/AHyIvZC9WL1Avqi+MLwC+L+Avmi/ULwY/GD8yPzw/oEY/WD/6L5Q3vsNLRVN4rUz146hNNVRO3bOi1uzUSlAVs8DU1DJRNkVTqFF9sx1StUR8RG0hZESVUx3jCVSlo2t8VGXkVO2jYVUdtLYc1F5W7aPRVh3zPrVXXTOqxMQXWA3UWFrV1FitQydZpaMcfLRN7Zy0tVj1pJy0NYS0LfXUxNJXLePEFM82xQDevd5Nvk8AXxJfNM8mzzBfgFpfbF9+z6jPol+0X+6isdrUxILUxEJXFbMAV0wF1OzEeVY1tv7C6gTU1aw0RHMstDgM1ABVtsXDx1Rts45UvcNJtVR18xEcRNxTTbOjWgy0bGzUNlNVtFIts2vIUk2zg4zUS1It49sUUh3z3lH1o6ZRthWzcFH14zhR3bMCbVFts75QxcOHUG2zZU7cpVCttOzUWk8d82vuTn1kTk1TAE4ts1uYTZ3TL00tZExt5Na0pAVMpaxLTbPDSrRt5sbCB3zkr0nFZElQxTRcdFNw1lNKHeRLxdQA5P8+BVb9vu/Af9Lv5H/27wAIj6rpDo12/TaPcPt2/3iPAIqP3P+Of9j/uo/kj/aPCJ8AGp8sn2Y/eD+CP2yfRp9onwCSn7yfhp94n+Kf7J8Gr+ifAPqfTK9Grzivaq90r5avgK8Asq/Mr+6v2K/6ryS//q8wrwDCr1S/Zr9Iv5q/fL+mvzi/ANK//L/2vxDPAs+8vz7PWM+wYs9sz4bFTlKAS0Xj3goshK4kdKXEN55j1De2wyrU1FLsNMi01Dr8N05SaSAMTyaCmDxkCVWFxGI8RO48T05NboIxWO3UNmzU+li1UytZReSET7SWRYfCJHzU61cNg84AtE/GT9hD3t3uTe5PEO8qXwBEXzbvSO9q77xfju+g77LvKMRf1lVm01clRFZd1PRUSWn8XzZirhRnLnIsNEQr81TFM7pEZIE8Z35i2RNMbzZiXlPtMyhTFm2D8VKFw7p8b45txmJbl1Ftg2FRfdRRxXOr9VDtVFClQ4XcNFBs1GfGYqdPXeNAT+VTi9BO7VNs/G8Odb7iy7VMjfRMxWPnS8VkS0LNUyE8f05/YHN+40ltQ0siSsXESvU0tDRY1I8ARo3ufcZ/0H/yf/QPDo8gjwASH6R/To9gj3KPhB+uj6iPAKIfrB/Wn/AfAi8ULyYvOC8ASi9cL4bPaC+Cz5Qvhi+wLwDCL+wv5i/YLyI/DD8uP0A/AHIvfD9eP5A/mj+kP54/sD8A+j/EP/4/EE9yPyxPLk9YTwB6TzxPZk+IT7JP1E/2T+hPAApfFF8+XxBfWl90X2ZfiF8sgjG+4otL7VMMLAXExNvlTSUT6E6N0w1Q2t0Tg9Rk+FAlU2pR2l3j4Lz0VVLNw8pSti1zPFPF88xT3dNCbVSl07RUZWMmVf3jrZk01ApWveN79OTq1VbNA3XU5OF85E1Ytt3Tsljlww5ZLRMurVndExNZ1fPgnNSWrVjN81VYjWRYDXPfAVf1xCTvJu0G5eZvCO8KfwBU7x5/YO9Sf2R/vu+If5p/yKx/tnUu0rm8d/7ynFeq3RNjRHQgdHTd9OSa1VY1A1cE9Bj05NpV1gXTj1Wl01Q01BpVWnUT4VT0rFTdFFT9xG1U3dMCVAXTv1PN9KVT1fRT3fR09OGM9Ku2lPR0UsXzPFLtVFE21fPAUSUTiFHtxgfyWxxRzfPlUL3EUH00bVCF8zNQDQP4T62Etuz0IE91E7FOjfROWmVkTRVjfE111EzN85OVTIVkJATLTBdWA0vazcRKzcNKSg0D2Em21fOQScXzjEndE9OmbAQ9SkV0VJQqPARhANwfpg+4D9IPvJ/unwAfMh8AJK9OH3AbXh9IG3YfiK/CHwCsr56vuK/Kr/SvBr8Yvyq/ADy/Tr9gvzJfdL9+X4i/gr8AzL+mv+C/As/sv8a/+L9KzwA8z27PgM9iz5TPns+Yz8rPANzP5s8A3xLfNN9G3xjfKt8AtM9m33jfit+s31bfsN/a3wDs3wbvGO8q71Tv9t9Y74rv2HTvZuUH8pxLZfM+TGwF9NRUKE5Nk2pPhWSq3ISj3PVRbZRRlZMB1VI1Y3achOichHhT1FVkZPVUfaPRVIRCVcY1Y7ZVzeT8d87yJVc2hfOTV9XzAFgNpHxkW85Y1fMgWbX0WU2TWwpZzfPFWM2zh6T0a0dYzZMFpPTXVzVjAcYsf9b/4G8Cf/z/Ln9ofwBCD1QPZg94f4oJfg+oD7oP1MwH3pK1LASQbPRQV2odgw+cBM1MZItWVZStVs1zCVbdc7w0hIHWTPRIVTWjDkT01lRWNaOeVAWDZ1yEL0yE1Cvw7qKzJPR6ZBRDU6o1FFM9FFJ9856chGjVUnVjIoSE6wRktVHW9XN9UQWDRwT0EVFaFYRQfaOhUPVzXexUWyhQdWPiT6VjdeyEawhP/XROLWM0Tg2jbcjUVEhN3YPjTJWTa4FMzXMZJJS1SyWEtmzk90rto5NKNSRK0s2TxWyXPmNJHYPvSSrdg2NkJOWElEA8p9avALCfyp/cn8Yt/p8Qrxo/LD8APj9Ir1qvZD9GNZav8K/irwCsP8Y/6D/6PwxPHk8wT0JPAKTvpu9oT2rvdE9OT4hPyk8ApE/mT/hPCl8cX75POF/aTwBsX47vWF+KX6xfvl+YX9JfAPRfBm8YbypvPG9eb0BvUm8AhG+eb4hvum/cb0Zf6G/6bwAkfx5/EH9Cf0x/Xn+Qf6J/rHR3diK5S+WDeMzkaLVNTZROtYOiTwWUUKylhOwUMlHlg6i0FB21Un2jkRSEIVO1Q5dVUxUUVBWUVP0D7VyEa19VdZRVjYNEVpWT29FWRTM+V3VzqldavRMXhPSAWO0UWL0TzSec9CVZPYS09LVYrA30tPQ1WOWEVz3z0gVXRSPEJA/u//j/4o8EnwAmnzifMg+cB06feJ96D5yfoK6fwJ/KkcZz9ASvxISClsSEQld98/4cFRQUeW1WDTM4VgWD6FX9422sTIRzVcVzOVVt9G1VvRPHVH3zjlQFg2tYVO3jEzSE3FPt5NVTveNshBQ2LPT+UmYFg8hS5QSkFEtSRSPbFFJFM95RDfOmUdaF83BRFaRRPfMCUVbFk8tQXfOF9HRQ9OVpUMX0BCRa5OTuTu3ja4NONSROBYOYTVUUZU3VpEyFJCwkAUy95jZ2cjpL/QPdSoUm7uJrA0rllEm9E4dJ3XSNScWTC0rtlGS1zHRYANw/ri/AL9Iv9C/2vwg/Sj8AFM9OP4g7jj1eP2g/mj+kzwCmv9g/ys/Uz/7PEN8i3zTfAEbfWN9q33R/ht9wf3rfrN8Axt+439LfDO/u3wDvOu9M7wAW72Dvcu+U737vkO+67+TvAPbv0O8C/xT/pu84/zL/dP8AZv+I/1L/tP+u/4D/0v/s/wDG/yAPCg80D0YP+P9iD3QP2I4PeANukoBLjRPeSxoNE+rUdOhNBbaOI/wU02hQzQTsFFK0pMZR1m3TV1J1A8qUpEBTtsUTsVPdsyVUJYRUNC2EJKR8JKQMVrUUBKTN7BSkWFf1pBSUMVhsBSSEFPpYxXMpWU2jqw5ZraRYxROhhIRiWoSEIpQU6Vc9w87EhAHCFJ/WFe4d7o/4jxKfNC8ARp+In2ovfC+OL5ifsi/ELyzWLW7Sp1c9s3F8FeSUU+9WbYQMpFkUpBgEpKvcVa0UVd20VTWDLLZMhPNU3XO6VN2zdVZMpD5UfaMGTKTOJIe2TqJeUwWDKFMdg/EtUqUjrVKthFJdNIykbQiUpNBRxXOZUR2DbWHUpCtRjYPnUOWUNuykeFA9s0FQhbT0NGurTyUUTz2j0E6dpKrsBU01hE1t0xfkBK5VTJ2kTNU0S3W0S4W01tQEqkrdc0pstO9J0OV0dLemI3S0J1y0w0oC9cMz7Lf2z3DTxr/gv+JPAAzPBl8Qz0LPPF9OzV5fWMsAjs2Oz6Bfsl+0T8Zf0F/iXwAMbx5vMG/yX0RvZm8wD3JvAJxvng+4b5oPzG/mb7APGn8A/G8mf0B/Sn9Uf25/gH+qfwCcf45/yH/Sf/R/1n8IjwKPAESPLo8gj2qPhI9+jxCPmo8AzI/ej6CP8o8Unx6fMJ+qj0BUn0afeJ+Cn6Sf1iKLzAStPtwEKE3dlE6NRE/SJbMP3KeOE1BNE2xRTD20pKR0Ut0EnKRbhKS0czBfkkRkNLZUhTRV1qWjtFWdYyccNJhWpo1DB1dVNPQk4aQkTW1Y5UO1WCVDHFmVFtpuo1lVY9NYZTOWWIrdo1WMpBWsFIOgHrLIAEwvJi3+HzAv6hnerzi/Wi8ATL9uv4C/oi+kv7a/yL/av1VXhRRXVWNjZLQgnLRT3VbNlAw0ShQ0CWQUW8xV9ZOPVU2jWEwUrRxUpORURVOeZDRmrVT1ky9UjUP3LBTBrVPVA4pTBRRTXZMatVNlM9akNJ5SnWNntVJ9FFLVA/pR7RRR1k0TjFEdo1QUpBFRll2T2lCFU6EMpfyUNdVQvTP5DESQBEQgT9qFFE4NQzBOJVPITarlRE2NFEy9NEx9FEym9ZPPS83EZJT3nESTbUodozRKTaPYSb2jK5VJBdRJraRJJVRkRAXqlERDHFdGb1hjxk3OTwD4S/ZPCO8qXxzvPu9Q71rhALZdZu2GX5hfqu+877bf0O8A2u/07xb/KP86/0z/Xv8InwBq/5T/pp+g/7Kf3P++/+D/ABIP7P8mDzgP8v9sDx4PWA8Agg+kD64PwA9iD9wP5g8AHwAaHywfVh9oH9oPfB+OH8j/AKIfvB/WH0gf8h8ML/4fKC8AQi9ML1YvUC+KL5Qvni0WMmu5S3XTeNyUaE0NpLVOVeRPVeMuUJVDo7bkNBhRddOoUZ2zHbasxJFS5UMFU41Dd6qMxOp8NVSN49FkxF/VVa2kVUWjRmykt1a2vaMlV5VDk1elM/41VzXkWPUD51idpnYzVVmds/28pMWUNIeUNG1HjKQFWP2j0ldNwwHERL9evQ69Dr8gTzJP7D8AZr9oT3pPnL+eT7BPwk/UT1LWI1dtNFxEkPykUnykaxFXDaO8JMR5VvUD2zdWddP4VZ3TulW2XUOAVeXTRVWVowzVVbU0VJVDjUSkVlRq1ZMeRKTmdMSxUzXj23hTjeNBUw2j/FKytTRS/USkxFdSBdMgbVI90+lRjeOxUdVDa3tRJVRRBdMAUT3Tq8lQZdRQLaRQ5dMlrVDVk95PjeRPJaROWj1UTgXzE04No6ws1JtFTV1D4EzdJr6iFWlM9bSsJDfcJNhKHVRWbGQZSpVEScXEST3UqUmlpHxkfaTUA8yUSwBc5/bvyNvm3eZvAO8Kf1zvAC7vKH9KcY7lTn+Q447veH8Awu+sf8bvAP/aeQb/AI8SjwAkjzaPSI9aj2yPfo+4L6ovALSPno/Aj9qP7I/OjwCf+o8ALJ9Gnzifap9cn4afmJ+ynwDEn9af6J+qnwSvvi8orzqvAEyvZq9Yr4KvrK+er8CvEq8A3K+2r+CvCr88v06/GL8qv1CEv26/gL+av0s9VEsFZLZkdK5M9WOlTV3DpmocZKAUZEjsxLxQBdNrUFFdw8bkVDlSlUPNraRUIFNl1JTEBlSandN6bMQHVZ20TFTsrVWVQ11WTdRWTVM8tow0qFf1YxVYddOYrVg9c/hY9UMnpDQVSVmVNuazWH10xMQxnDRF6RRUzNw/XkUGUsL8zwAO3yDfKtEOT0BPSk9s317fAHDfot/cT8bf2N/q2X5TBFS1ggRUQrTU7Vads6q2HFRpVj1zKFY1U+qZVS1kXDRzVSXEXDTzWkzEukw0gVSNY0lMNFsRVE1T3FMFNFNNU9tsUxUzKFON0/BStp2zulIFM4NSrWRSVuXDFFJFc94cxKbEVC1hzFQrUfVj9QzHpjKphRTFDDVQHcRPjdNArU+1U9BOPXROrTRNbJXE7CQsTfVDx0wFM9tjTPVD50v1Q4dLVn1TIUsFM8OkZGOkZbVKVTOvlGSHSX1TwaaUZCdK7bR8ZB3cJFgAlHfGbzh7PnXub/hvEn88fwA2f0h/Ug9cf1YFvn2OfZZ/ALAPwg+kv95/2A8KH/wPLh8AQB9SH2Qfdh+IH7K/xL92nwDIH9ofrB/uHxAvCi88LxYvAFgvUi9sL4YveC8CL7Qvpi8AaC9KL9wvDj8oPzo/TD9uPwDQL3o/jD9WP2A/uj/UP6Y/AAhPmj8UTz5PUE8yT3xPxj+w8D+CT8RP5tKLSz3zDFVMNeRMFWRN3eRPdcNhD/xU++CewwRkblFt89Hj1FSzUI5CyrTkW1NqHfRT5cNEdFS2VJXkakzkmUzkCSTkeVatw9UF/NRxtNTdhMRIWLaN07BYXeMKWY1jKdlZJWS0VNNYRcOWWGatw1VYjcZm8uFXNVQALN/2XwhvGm+E30bfUG+K3wBsb4ZvmG+qb+zfzm/gb/JpKj7ynPzUYXxkIIxVHOS1miTkWSzkGFbdxFXWdcOPVUXDVjzkHFXW5cPkVC3EVP3zdVSaPfM8VMT3U5X0lOSIrVMN41JTjUMaPMTjrCzHRsJ2Us3EUl3j+rVRHWRRPfOMUeXDVC1RVQMeUVX0UIX07OStbPTkNVB1U/kc9JBtT23zI0+dQ7dOteStTv3z5U399E2NQ/q1TGVUTFUDLkztY8tsdAfuYgtLXeOqShXD2zBKlcPYSa3DlUmyFYRJhYYGAkVKRfRKAiUTMxwHFh/Q/+r/9I8GDwAYnyIPPJ82n2APcgmWD6APAMoPtJ/ODyAbzp8gH6JPHK8ALq9Ar1KvZK92r4ivmq+sTwCmr7BPwq/cr/av6K8qvxy/AEa/yE8av1y/Vr+Av7q/rL8Alr/gv/K/FM8OzyjPOs9MzwBez3DPgs+Mz4bPGM+6z9zPAO7P+M8K3zTfns8o30rfXN/AXt+Q36LftN921X7inEtqHVM+9EQoPPRsTl3jq2pPVYRQheRQvbMXZNR33lIBtHcOkgVTXfNtd4zk7FMdU15UvVRZVE1UTHS2VfXUVm3zs7NWZfR8ZJBXxXRXWt1zZKRUyljl0xysV2pGg1ht9Fjdc4RYvbO1R9RUBdTk11c188gALG9GZR5tRmVGb0BvYm9U/wBub2j/sm+c/+5lvm/I/9r/xOz/RuK3jOeWc4RUEVdmRXPPVt1EJHRKVpXktlR0vFV9g4BV1eRVWl2TDlx01FRdk558dJtnVH2DIFT1RKR0s1qcdHqkdENTXQRTbeNr1lIdU540VFpSHWNtIjxU61EFk7VRvfO1fex0RyzkEVF109rWDFSVUL3zXRzkJ1C2HWPiT31TdU9VkwjVTyV0Tn2ETp2TsU3KlVRNJVRM3QRMhBlMZn1TtUvddHzU90rdBFVKXRRKhXRJ1XRJZVStSUVz70l1BErtREoCRXNPZJf+nXad5o/4HwqfABwvVp1Wn1AvYi+cn46foJ8Aqi+8L+6fAK/Kj+wvFj8oPwA6P0w/Xj9wP4I/lD9+37jfALI/xD/WP8DfAk8MTwZPOE8Ait9MTyZPgE9yT6RPtk/Q3wDKT+xPnk8QXwJfJF8mXzBfAEJfdF9uX4Bfkl/UX6Zf2F8A4l8Mby5vEG8ib+xfPm9ob8B6b5xvnm/Qb5JhLnK5S9qNc3j01KhNbeOmTqoFdE8thFB9g8AUFDK1UY1zqNwEHVL1dFJqHYRTZVOXjHQIVOXTa3xUpRRULeNhVQ0jtdVcBF6E5NFWZSM+tVf9ZFcNIxVYZSN+NVgVFFgFgyVZrea+8k3t3OS1WDXkxOQztHQt9Qz00ldt48Z8/w79AA7/CPs2/2D/Wo+E/4b/kI+Aoo+0/77/uP/y//yHjhKx2hyEghyEQld9AwBXGkUEVrXjeVZ15rYTRARrrFUNNFX1YzhVVeO1/nQEx3wEkFS140k1VH3jE1x03FMV5EzkNWysBDZU5P5S7eREdG2DzARLUm0TFFJlI2veUQV0UaUTb1FFI9s4URUTAlFV475Q2rVzhRx0UFBFIxhQtPV0LBRaDOTuTr2UTraFgwBO9WOYTaUTL7VNbZRMfeNjTC3kTCzl1o5iOkvF5EpdpISktQO8FK+sFIdJBeOqjUn1gwtKFZSEFfRkWAAMP2ZVniUmLQYvGC/yrxy/AGYvUL9iv3S31h+Av5ovtL8Axr/gL9Kv1L/2vxDPMs9EzwBWz2jPes+Mz6ZvkM/Cz5zPAL5v6M/6zxzf1s8o37pvXN8AHt8w33rfnN+u38jfgt/c3wAG75DfAu8s7z7vIO9K72zvAIbveO+676Tvxu/g7wL/7O8AFv+Y79rvRP8O/0j/cv+M/7B2/6D/QvmGgoBLtQPeNnS0rkwFs6VNpaQMd1Q2Axx8UtyUxvQEOjx3Vq6yIVP9BFNdEwlcd7ReA0yUfHx07lWFg2CtViXD01aFg0DkhK1tV60TF1hNk5xY5YNt/aR0LlklkyBZpRSszH8usjVY9YPrLJTMBVdtE8Rsjz6NRo1Gj0AfAFIfhI9+j6iPmh/kj74f0B9A4h/0H+5jDJ8elWZzVqXzJao0lGk8n2aSrlSXvqJtOVSU81QNA7pUFZSwfJ+On6CT9mIoU62z8YVSpfO6vJ/On+CTrrJhbVH1EytRBbP1UC2UpASnZpJOFK+WA08lk9DBTj20PK9Or2CjpgLnSwqdpEtloyF8r46voKO2E7acpCdKZaOhSjV0SwK1E10kz87FbrUevwC/Cr8AJE82v3C7Rk9oS469lr3WNQCOT7BPwk/UTx7P0M8azwxfAC5fQF9SX2Rfdl+IX5pfrF8Apv+4/9r/zF/eXwBvEm80bwDG/0hvGm90b35vYG+Kb8RvANZv6G/6bwR/Fn+Ybyp/XH8ARn9of4J/pH/+b3h/sn/cfwD+fxCP6n8kjy6PQI9Sj2yPAI6PeI/Cf7SP1o/Ag8Yj9P+QBg8YA15DFDTeLA92AjxYRA9WBQaiJVRdQ5hsD4aGEvBV7SSMByYlvoLKFVfFIzO0BJ20D8YP2ANav4Jk5JQkWL2j6fQHAn4iwqwfhhUGpRYfOB9KrwBcr34dbq+IH6Kv/B/Gr9ivoOqv/K8GtRYlFiJxlKQwErSk7TQnpgJnRC9WJR5DRVUNAypsL34trrIRlCcWPnKXUy2TXqwnhpO8LyzOLZai0FGlA5fsJ26zKPwvDj0GsgskxKssPz4/DFAzdgIsTQWWziNsP34/LJA7ViKeSa0DjKw/vjUWbgIZS60jWBxfnk32PwAQTxrf/M8+T2hPYt9036ZNAH5FfkWW3XZN1k/Y3+JP5M8A9t8I7xrvRO9W72jveu+M7wCe77Dvwu/kj87v6O/679zvAB7/KP8S/1T/Rv9Y/2r/lP8Arv/A/9L/9P/u/wgPIg88DwA2D0gPKg9kD3YPoA+KD8wPALYP4A+yD/QP9g8IH6L/RB8AVh9gH0IfhB+2H8gf2h+cF7YGsotLrcMMTE0kTGZN0+hN9SQ0xBBQJdO0EzBmEvoMxGxRzbPj1VHF41fEtMrUtFtT2j3EU9UjRFTlI7ZU2q0kVXWTmVVlEwpWWgWze0S0B1cl03UktGXhtKRN3Jemwg5Z9SS1WTXjE9Qk01gdk5a1WLUzV9yUFVhNk98ApJcmrS6tBqU+rzCvOj9kPwB2r5ivkq+sP7avCLPGP+g/qPo/DE9mEpoktGEktCFa3DTdPLSaVnWTWUy0axhW/ZRVTZOPVR2TbVZ8lBxV3bPkVN0za61UpSRULZM+VJ0j2/dTxcPBUxWTilNqNZRTZRMaXJTlUoVEtVIdk3ZUlDFSFZP62VEFpESUjFHds1RRmn3THuy051BNlDQkatVQrZRQdZP5PMSQT7bNsyNPxeO3TtW0TqrFRE0l1E01JEyFJExK3URMTZPPhNcmw0sVlG1K3bM0SrWz2Ellk0uVSTVUSaVWLtJFlMQEk8A24jNE1x7v8M8K3xRvAC7fOG9K31xvbm+Ab8LZnt0Alm+o38rf5G/mX/Bvyu8UfwA+f1B/Yn90f4Z/mH+qf7x/AIYfwH/Sf+x/nh/oHwKPJI8AXo8gj2qPfI+Wj7CPqo/MjwBOj4iP2o8cnzafKJ9Sn2yfAF6feJ/yj5yfVp+4n9qf7J8ABq8Yr5qfrJ8+r1ivSq90r4B+r5Cvaq/Er5avqKNPspxpS5VEFCQoXMRsTpVTa2pPhWMuJFSjUFVEZPRHriIB1EcuYgVTVWPLeFOds+ystZS00VTatUNCbES2VSVjJVbW9bOxVqUzIKQ0kFfa5URX3bNkWJVTyli2BbMcWc3DKVk1JFiqjcRY5XOH7LRH9CQFFuy011fVw8gMPyY/KMsAPs8wP2o/dM92P6g/qs+8z0C+PxBP8s8E3w7VniK3rLfM/kMsRBFXfVRMRIlW2n0jSJwk91UFs7xVanWzfnxERGTUDFXdJE1UtbOaVL20lEQedCRt5qREsVOdI3dT3UO1QaxECmwk1FI9I5zZUk0mNlIgUi1T6VGqnbRRlSRRrVNF9EQMNkwk11A1c5NQXSQsJFslUHWz3k+9ZE9dtLZEVJdOPSMsTlVjqG1NJVNDTZ3D4Ex9I9t4TK1TFUw1U7BLWv0jT4zk70rldEp95JVK3cRJnSOHrFeW40kWJVNjSsVESk1UjGcmfwD4XwpvHP8ub0D/Wm9U/3b/AIDz/u3Wb7D7nm+o/+L/7O8ALn8ADxIPNA8+DyAPcg+EDwCWD6gPsq+8D+av4K/yDwwfAO6vIB8yH9wPFh9wH1oflB8Anh+wH4If1B/uHwAv0h8cLwA+L+gfSi9sL3YvcC8qL8QvAI4v0C9qL+wvDj/YLyo/RD8AZj94P1o/jD9+P8A/qj/UP6w2NZ7CgEstU7mM5G9tTDVDoU21Q6JOJUS1T01UUDVTwFCdVFG2pVOoUd3DHVIVVFJqPVRTTeRTLVMJVAWzq3xUleRUXQNjhNVVtn3zXlY909FWffM+tVc1M6ok1BdYNVOAbViFs+JYDVMnWZ3UmVmV5Py0tVhVtPy0NbVYrVP1FMTSV1WzxgCEzx7NNl0mX0hfal98X4bPANDPsl/cz8ZfEN/6XwxvDkNqRNSvnFSAFMRCV3Wza/5WNTO6TNR5VhW01Va1s+ps1K6E1HNVtu3TOVXFQwBVXdPHVpzUjlTt00l8tBF8RGvcUwXjpWy0bFNVs802dLT+Ug3EZESDUmrd5FJ95FJ9895RVbPbplHFQ3BRbfM4UZqFswJEtLxQteQ8RFCqPLVQFVRPNTNaLLTutU4FRE7lU/1NddOUVhy0LE0VVEydU2AcRKsBTDUzmjw0NwREwJlKzeZmQgNKXUTM5IOtSbWzqkkN5EqFs4IWrOQdSw3DWOTvZhUG/QAO/yCPOv9Ej27/aI96j4yPAI79xv/Y/9KP5I/u/1gPEp8AHJ9mH1CfYp90n4afmJ+qnwDsP+Y/0J86P/Sf9p/onyKvACyvPq9Qr2KvhK+mr2ivmq8AvK/er/CvAr8cv8avEL9KvwA8v2a/eL+Kv5y/Vr/Yr8q/AOy/7r+4v/q/RM82z1jPas8AjM92z5jPws/Uz6bP6MsGRcI240vFdBxH/mNUdKBPVl3TZ1BV49wsdVF102vEUX1kUuVTrVKdU7MgUx3kdNQjVC2DlW1UjWMHVV2DeFV9Q8nsnEcuYs+sRxZaMFgsjXTM1PpYDWMr3EfmUmnt7EcfwmTMRCJYJWMb6VdV48xXVdSUXy5fAEDvYl9U75Zf6FOeX6Dvsu8A5F/W7+jv+u8cbx5vMGMeQtVxbOQxzOTtTGSqVlA91FxvbmU2g1VlYyp0ZCvzVGVjuqRkgZxvrmVsbkXeQl5T5XMoU5Xjo/BSTWTcbx/CFGzU0G1RjWOXUW3jYVHd1CFRjfRE1CNw7mKFLHcG8m0LPASrT5XjQE/FQ2PQTl2EXHfWYphNLWNbL02Vg65M5WRMjWMr50vdZEuFcyGcf651lt5CnkkldEnN5MQEJwVKLYOl3H8Wn0CTBo0mjwAoHzKPTB9Wj5iPCol2H5gTAL6PsIumj7gfyo/8Hy6fEC8AIi9EL1YvOC9iL4wvni+wLwAyz8Qv9s/4L+ovDD8uPxg/AFI/JD9GPxA/Yj+sP44/wD8AOj/UPwZP4D/6PyxPJk84TwBiT4RPVk+YT3pPrE/WT7BPAMJP9E/uTzBfQl9MXxZfaF8Ael+UX6ZfyF+6X+xf5j0O1dr+UtpEFKVMzeOdTRY9E+VOFXPiPN9O1b7TtFzXRgNSvWM8U4VzsQ1TPRMlVL30jNf+U4T0bHPwBvJbVuUz51b9Y1lWHOfO4i1YbQRYjRNt+AzkKVmd0xxZVWOL4Fh1I6P83w7llhLOCBzvNu3WcsJEf051Ln9w7wCCf5Tvpn+4f8p/3H/O7wCPSBKPJI/mMqc8/3YC71T/VGb1HmNVdQOfjPRjhP9Ylv+o877SBlTl086895JWYmDM93Zy8dz/5tI+DVLlMwdSrdQEDxYPKAPKltNQJdNBPAfGAqdPsHVkVA9mBWfyfE11IxPEfAfGAkeMD54NjoJKShJVhEm9DibSwdQHJtPkBwBGFeY/AKMOHzgfMq9EH1avAJAfeq+Mr56v0B+yGbat3q8A8K8Cv3Qvdi8ovwKvXL9GvwCAv5K/pL+2v8i/Yl/cv/ZfANi/6r8szw7PAM9Cz2zPfs8AWM+az7TPxs/oz9LP/M8O3wAg3/rPPN9W32jfet+M35bfAEjPqs/c3+bfsN8C7yTvzt8AOO9C71Tvhu+Y76rvvO9m77CA79rv5O8mgotLTWMMWUxl9DRkJU4dlE91A2MPUEWjMwD+4vpQvYO1bhSU4VxkdlJto+ja7PRbzITQU8VjRFTaxWO0tIQmVWVjmVXaFcMndISaVmVjCVdqRaN1RITh9HRNWEWjW7VYvYMOWR2UWZVkbVl1s9NYvWOWWC0DbVX8ZBNYdQPfV/3jAcp0f2Z/QHsuBS4NLg+ADwCaf/R3ng/AD9IPLIf2fwAfoBIfJB8uFbbzRIRhtAQgmvQE3bz0iVa1lLz1VlpNY8x8hI9VvWRVTWNbHFXFY+RUpaOelGRrZ1RF8y+UZPdTRfPbv1Odg4pTPWNSU1b94xpTvWPW9ISedPRraFJNhFKdg/pRTXRtUU1jjFHFY1RRRfTVUXWEUHUDoUxkbFC27YMzUBVz+U8VJE+qVRRPtfROVWMwZJTI1U1NFE1V9EwNA5VMtqWjLkwtE8tLRfNPtnS080p1s5NKbSRKBtVj2EmNJMwnxiVuo7SUC+pK7YNDZKdmv3izFq8AQK86P0yvZq+oq2Y/qK+iPwDEr9avwKsOv/g/Ck8cTxbPAHC/Ok9kT3ZPiE+aT6xPvk8A6O8C/9xPxk/4TwpfJF82XwDg72pffF8OX0Bfml+0X8ZfAPDvAm/sXyZvGG9Cb1RvHm8AOG/qX4xvpm9ob5pv1G/mbwDIbxJ/JH/+b4BvSn98f2Z/AJB/cn+sf85vwH9if/R/vvJruUvVg3gs9GhNZZamjoJqT5UkRCSjNJQYzVGNM6hR7ZT8FJFStk0zBVMNk3dTdZPsasyFVHUD0bQUX1Xlk9vRVVUDQlbtg7NWbKWUtASQV3WT/FeV81tkWFUD4ljdlFkNA7MlWW2UDATFWH1zh2oMlEfc9AXkhNJXjRMBxpQPtgVWBVYNbg12D4CfAJKf3A+uD7Cf4g/sDy4fEK9IIq80p64St8yH1hNXRfS1V30TvLz0eVaNMzi2bBT6Ve0TvlVtI4C2rPRHVaUzDlWFg8dtVO0TjlTFI1hUbSOrIFR19FNNQ7PcFHq2zKRDU+0T/lKlpFJazYRS5XNaUlUDInz0U+tRvYRshH1khDgMJLMCUZ0kTPSVUP2TXVVQrfRQ5YRPDQN1TITb7k71I4NOlfMUTtp9E6w8hEhN9SPjTFodtEyl8xlMjYOc7HTNNyyE2EptpLy0GUq2TRPBSYWDh0ml9Ek2LaMLSo0Thkr19Bz0AUusN359xjVePUY/QM9aPwBkz6Y/iM+az7Q/3j3OPeY/APDPAt8U30ZPgH8y31zfbt8AgN+S36Tftt/I3/J/DI/efwAA7/LfHO9G7xCPWu9k72bvAHjviu+c77bvsO/a7wz/Bv8AIP8S/zz/7u9Q/3r/jP+O/wBo/6r/1P/e//D/Gg8sDz4PALD/Sg90D4YPWA+SD6QPtg9gCA/CDwQf3gXGkoBL7RNt3qzErkw9s6VNjRMzpk5FFGQkalAtFFS0s1JRLZQUJDxSxROvZnSEIVM9tIwUJVTV01uXVN2zCVXdBFWNhLVVxZNgxITRVv2kV9rFI8h0lDFYZaOcWGqFJFiVJFmtox5ZfRPN7xyUpVjdht8CJFgW3bPpV6XDzlSXlp9InwBamXaVNi+AL5Iv3J+mL8gvIOKf3C8urxA/Ij9XJYQ8N0bW0qdXVdTcFVyk78wUrapspGlWTbRW1RPobVX9I51VVdNjVUWDtSqshPG0pLhUJRRUWoWDR7Q0EFRlo8yMF2p2ElyEhCfkpO5S1dOtt3SEgVLds0l8hVK2/SPNUfWDlVG9FFG21RMoUVXT81DdA7ptUFXTg1B9Ez9QpRRWVLSiT9UTOGS0zmy022NO3bP5Tb2jkE02VdMTTUWDqky1hJxEy+JLbbRLbYQkFMBKir0USkWD6ty31rWuM0kkBbTMtKHEtbS0WOQPDlUApsUmz0jPUs9cX27PqM8qWQCGX7jPWtG2X+DL5l/ozwpvAFTfHm9I3zpvZG92b4hvmm8ArG++b9Bv6g/sb/5v6G/aDwAkf95vKH8Kf3R/fn+If6J/AMx/tn/gf/J/FI/+f5B/Co8ATI9Oj3CPgo+Mj4aPuI/KjwCkjx6P2I8SnxyfLp9An0qfAFyfFp+Qn6KfrJ++n+if0p/Y/J92lSYyi0tlowxMWr0z5zwU5U3lNE/9I7MNUP00TLT3UH2zbG1R/TPhUT2zVVLVFFoERFnkpM5TnURUdSOrslQdJFW9M5esFApZVh20dDQJV70zd1Q0reP8JE1Y9TRYzbMRWVn1Fl6yFVldY9MUJFuUWF2zVViNRFh9EwHf1Be+LZ4tZiVOLZYvgL8Aoi+kv7a/yL8CP9y//r8Qz2AizzTPPsXmE1Q0Y1elM7Uh9LTdzBSaVr0zV9VWnVMYzBTKjDSNVVoVI1SsFBpVdaRUtRNrrFRdZFR1kzpUHbNr9VP1tFMds4VThUPLUFOFxFN1pAREqVLaFSN0fBQvUp1T+FE2hUPAUZ1TiFFlFrYSbRwcROVQ9bOtUJ1UbVCtQzNQ1RP4TyXUbU+dsyBP/TOxTr00bU6lM+FNpTNhTWWkrUz9M5FM9RRMPcPLtHRX5jIHVFSlSoVDMNVKDbRJhURJ5ROMSWzV1vZCQUqtQ8NK9RQAdFdmjcZdNl9A71pfZO92XwCoX5rvrO/OXc5d1l/g7xpvABT/Vm9Qb2JvTP9u/4D/kv8ApP+2/8j/2v8Ur+7/AA8SDwAMry4P8J8ar2wPdg9wD6IPAKwPzg+wD+oPDB/GDxgf4g8ANB9mH1Afeh+EH5YfqB+yHwDUH+Yf8B/CHxQvJi8wL0ofAFQvdi84L2ovrC+WL8gv2i8A9C8A</prop>
			</obj>
			<obj name="Protocol" class="HTCProtocol" version="1">
				<prop name="Created">2016-05-11T13:57:03.375</prop>
				<prop name="LastModified">1899-12-30T00:00:00.000</prop>
				<obj name="Programs" class="HTCRunProgramList" version="5">
					<list name="emlist" count="2">
						<obj name="item" class="HTCRunProgram" version="1">
							<prop name="name">Program</prop>
							<prop name="Cycles">1</prop>
							<prop name="AnalysisMode">None</prop>
							<obj name="Segments" class="TEMRunSegmentList" version="1">
								<list name="emlist" count="1">
									<obj name="item" class="HTCRunSegment" version="2">
										<prop name="Hold">180</prop>
										<prop name="Slope">4.4</prop>
										<prop name="StepDelay">0</prop>
										<prop name="StepSize">0</prop>
										<prop name="Target">95</prop>
										<prop name="Target2">0</prop>
										<prop name="AcquisitionMode">0</prop>
										<prop name="AcqPerDegree">5</prop>
									</obj>
								</list>
							</obj>
						</obj>
						<obj name="item" class="HTCRunProgram" version="1">
							<prop name="name">Program</prop>
							<prop name="Cycles">50</prop>
							<prop name="AnalysisMode">Quantification</prop>
							<obj name="Segments" class="TEMRunSegmentList" version="1">
								<list name="emlist" count="2">
									<obj name="item" class="HTCRunSegment" version="2">
										<prop name="Hold">15</prop>
										<prop name="Slope">4.4</prop>
										<prop name="StepDelay">0</prop>
										<prop name="StepSize">0</prop>
										<prop name="Target">95</prop>
										<prop name="Target2">0</prop>
										<prop name="AcquisitionMode">0</prop>
										<prop name="AcqPerDegree">5</prop>
									</obj>
									<obj name="item" class="HTCRunSegment" version="2">
										<prop name="Hold">60</prop>
										<prop name="Slope">2.2</prop>
										<prop name="StepDelay">0</prop>
										<prop name="StepSize">0</prop>
										<prop name="Target">55</prop>
										<prop name="Target2">0</prop>
										<prop name="AcquisitionMode">1</prop>
										<prop name="AcqPerDegree">5</prop>
									</obj>
								</list>
							</obj>
						</obj>
					</list>
					<list name="AnalysisModes" count="4">
						<item>None</item>
						<item>Quantification</item>
						<item>Melting Curves</item>
						<item>Color Compensation</item>
					</list>
					<prop name="ChannelCount">4</prop>
					<prop name="InstrumentSubclass">HTC_VER_10</prop>
					<obj name="Container" class="HTCBlockType" version="1">
						<prop name="Id">bt96S</prop>
						<prop name="RowCount">8</prop>
						<prop name="ColCount">12</prop>
						<prop name="OvershootDnDelay">10</prop>
						<prop name="OvershootUpDelay">10</prop>
						<prop name="RampRateMaxDn">2.2</prop>
						<prop name="RampRateMaxUp">4.4</prop>
						<prop name="ReactionVolMin">10</prop>
						<prop name="ReactionVolMax">100</prop>
						<prop name="ReactionVolDefault">20</prop>
						<prop name="HorVertCrosstalkCoefficient">0.0003</prop>
						<prop name="DiagCrosstalkCoefficent">0.0001</prop>
					</obj>
					<prop name="MaxPositionsToSeek">96</prop>
					<obj name="DetectionFormats" class="DetectionFormats" version="2">
						<list name="emlist" count="14">
							<obj name="item" class="HTCDetectionFormat" version="1">
								<list name="emlist" count="1">
									<obj name="item" class="HTCChannel" version="2">
										<prop name="name">SYBR Green I / HRM Dye</prop>
										<prop name="Active">1</prop>
										<prop name="EmissionWL">510</prop>
										<prop name="ExcitationWL">465</prop>
										<prop name="IntgrTime">250</prop>
										<prop name="MaxIntgrTime">1000</prop>
										<prop name="MeltFactor">1.2</prop>
										<prop name="QuantFactor">30</prop>
									</obj>
								</list>
								<prop name="name">SYBR Green I / HRM Dye</prop>
								<prop name="Active">1</prop>
								<prop name="DefChannelNdx">0</prop>
								<prop name="DenominatorNdx">-1</prop>
								<prop name="ReadOnly">0</prop>
								<list name="EmissionWLAvail" count="6">
									<item>488</item>
									<item>510</item>
									<item>580</item>
									<item>610</item>
									<item>640</item>
									<item>660</item>
								</list>
								<list name="ExcitationWLAvail" count="5">
									<item>440</item>
									<item>465</item>
									<item>498</item>
									<item>533</item>
									<item>618</item>
								</list>
								<prop name="MeasuringMode">hmmDynamic</prop>
							</obj>
							<obj name="item" class="HTCDetectionFormat" version="1">
								<list name="emlist" count="1">
									<obj name="item" class="HTCChannel" version="2">
										<prop name="name">SimpleProbe</prop>
										<prop name="Active">1</prop>
										<prop name="EmissionWL">510</prop>
										<prop name="ExcitationWL">465</prop>
										<prop name="IntgrTime">250</prop>
										<prop name="MaxIntgrTime">2000</prop>
										<prop name="MeltFactor">1.2</prop>
										<prop name="QuantFactor">2</prop>
									</obj>
								</list>
								<prop name="name">SimpleProbe</prop>
								<prop name="Active">1</prop>
								<prop name="DefChannelNdx">0</prop>
								<prop name="DenominatorNdx">-1</prop>
								<prop name="ReadOnly">0</prop>
								<list name="EmissionWLAvail" count="6">
									<item>488</item>
									<item>510</item>
									<item>580</item>
									<item>610</item>
									<item>640</item>
									<item>660</item>
								</list>
								<list name="ExcitationWLAvail" count="5">
									<item>440</item>
									<item>465</item>
									<item>498</item>
									<item>533</item>
									<item>618</item>
								</list>
								<prop name="MeasuringMode">hmmDynamic</prop>
							</obj>
							<obj name="item" class="HTCDetectionFormat" version="1">
								<list name="emlist" count="1">
									<obj name="item" class="HTCChannel" version="2">
										<prop name="name">FAM</prop>
										<prop name="Active">1</prop>
										<prop name="EmissionWL">510</prop>
										<prop name="ExcitationWL">465</prop>
										<prop name="IntgrTime">250</prop>
										<prop name="MaxIntgrTime">2000</prop>
										<prop name="MeltFactor">1</prop>
										<prop name="QuantFactor">10</prop>
									</obj>
								</list>
								<prop name="name">Mono Color Hydrolysis Probe / UPL Probe</prop>
								<prop name="Active">1</prop>
								<prop name="DefChannelNdx">0</prop>
								<prop name="DenominatorNdx">-1</prop>
								<prop name="ReadOnly">0</prop>
								<list name="EmissionWLAvail" count="6">
									<item>488</item>
									<item>510</item>
									<item>580</item>
									<item>610</item>
									<item>640</item>
									<item>660</item>
								</list>
								<list name="ExcitationWLAvail" count="5">
									<item>440</item>
									<item>465</item>
									<item>498</item>
									<item>533</item>
									<item>618</item>
								</list>
								<prop name="MeasuringMode">hmmDynamic</prop>
							</obj>
							<obj name="item" class="HTCDetectionFormat" version="1">
								<list name="emlist" count="2">
									<obj name="item" class="HTCChannel" version="2">
										<prop name="name">FAM</prop>
										<prop name="Active">1</prop>
										<prop name="EmissionWL">510</prop>
										<prop name="ExcitationWL">465</prop>
										<prop name="IntgrTime">250</prop>
										<prop name="MaxIntgrTime">2000</prop>
										<prop name="MeltFactor">1</prop>
										<prop name="QuantFactor">10</prop>
									</obj>
									<obj name="item" class="HTCChannel" version="2">
										<prop name="name">VIC / HEX / Yellow555</prop>
										<prop name="Active">1</prop>
										<prop name="EmissionWL">580</prop>
										<prop name="ExcitationWL">533</prop>
										<prop name="IntgrTime">250</prop>
										<prop name="MaxIntgrTime">2000</prop>
										<prop name="MeltFactor">1</prop>
										<prop name="QuantFactor">10</prop>
									</obj>
								</list>
								<prop name="name">Dual Color Hydrolysis Probe / UPL Probe</prop>
								<prop name="Active">1</prop>
								<prop name="DefChannelNdx">0</prop>
								<prop name="DenominatorNdx">-1</prop>
								<prop name="ReadOnly">0</prop>
								<list name="EmissionWLAvail" count="6">
									<item>488</item>
									<item>510</item>
									<item>580</item>
									<item>610</item>
									<item>640</item>
									<item>660</item>
								</list>
								<list name="ExcitationWLAvail" count="5">
									<item>440</item>
									<item>465</item>
									<item>498</item>
									<item>533</item>
									<item>618</item>
								</list>
								<prop name="MeasuringMode">hmmDynamic</prop>
							</obj>
							<obj name="item" class="HTCDetectionFormat" version="1">
								<list name="emlist" count="3">
									<obj name="item" class="HTCChannel" version="2">
										<prop name="name">FAM</prop>
										<prop name="Active">1</prop>
										<prop name="EmissionWL">510</prop>
										<prop name="ExcitationWL">465</prop>
										<prop name="IntgrTime">250</prop>
										<prop name="MaxIntgrTime">2000</prop>
										<prop name="MeltFactor">1</prop>
										<prop name="QuantFactor">10</prop>
									</obj>
									<obj name="item" class="HTCChannel" version="2">
										<prop name="name">VIC / HEX / Yellow555</prop>
										<prop name="Active">1</prop>
										<prop name="EmissionWL">580</prop>
										<prop name="ExcitationWL">533</prop>
										<prop name="IntgrTime">250</prop>
										<prop name="MaxIntgrTime">2000</prop>
										<prop name="MeltFactor">1</prop>
										<prop name="QuantFactor">10</prop>
									</obj>
									<obj name="item" class="HTCChannel" version="2">
										<prop name="name">Cy 5 / Cy 5.5</prop>
										<prop name="Active">1</prop>
										<prop name="EmissionWL">660</prop>
										<prop name="ExcitationWL">618</prop>
										<prop name="IntgrTime">250</prop>
										<prop name="MaxIntgrTime">2000</prop>
										<prop name="MeltFactor">1</prop>
										<prop name="QuantFactor">10</prop>
									</obj>
								</list>
								<prop name="name">3 Color Hydrolysis Probe</prop>
								<prop name="Active">1</prop>
								<prop name="DefChannelNdx">0</prop>
								<prop name="DenominatorNdx">-1</prop>
								<prop name="ReadOnly">0</prop>
								<list name="EmissionWLAvail" count="6">
									<item>488</item>
									<item>510</item>
									<item>580</item>
									<item>610</item>
									<item>640</item>
									<item>660</item>
								</list>
								<list name="ExcitationWLAvail" count="5">
									<item>440</item>
									<item>465</item>
									<item>498</item>
									<item>533</item>
									<item>618</item>
								</list>
								<prop name="MeasuringMode">hmmDynamic</prop>
							</obj>
							<obj name="item" class="HTCDetectionFormat" version="1">
								<list name="emlist" count="4">
									<obj name="item" class="HTCChannel" version="2">
										<prop name="name">Cyan 500</prop>
										<prop name="Active">1</prop>
										<prop name="EmissionWL">488</prop>
										<prop name="ExcitationWL">440</prop>
										<prop name="IntgrTime">250</prop>
										<prop name="MaxIntgrTime">2000</prop>
										<prop name="MeltFactor">1</prop>
										<prop name="QuantFactor">10</prop>
									</obj>
									<obj name="item" class="HTCChannel" version="2">
										<prop name="name">FAM</prop>
										<prop name="Active">1</prop>
										<prop name="EmissionWL">580</prop>
										<prop name="ExcitationWL">498</prop>
										<prop name="IntgrTime">250</prop>
										<prop name="MaxIntgrTime">2000</prop>
										<prop name="MeltFactor">1</prop>
										<prop name="QuantFactor">10</prop>
									</obj>
									<obj name="item" class="HTCChannel" version="2">
										<prop name="name">Red 610</prop>
										<prop name="Active">1</prop>
										<prop name="EmissionWL">610</prop>
										<prop name="ExcitationWL">533</prop>
										<prop name="IntgrTime">250</prop>
										<prop name="MaxIntgrTime">2000</prop>
										<prop name="MeltFactor">1</prop>
										<prop name="QuantFactor">10</prop>
									</obj>
									<obj name="item" class="HTCChannel" version="2">
										<prop name="name">Cy 5 / Cy 5.5</prop>
										<prop name="Active">1</prop>
										<prop name="EmissionWL">660</prop>
										<prop name="ExcitationWL">618</prop>
										<prop name="IntgrTime">250</prop>
										<prop name="MaxIntgrTime">2000</prop>
										<prop name="MeltFactor">1</prop>
										<prop name="QuantFactor">10</prop>
									</obj>
								</list>
								<prop name="name">4 Color Hydrolysis Probe</prop>
								<prop name="Active">1</prop>
								<prop name="DefChannelNdx">0</prop>
								<prop name="DenominatorNdx">-1</prop>
								<prop name="ReadOnly">0</prop>
								<list name="EmissionWLAvail" count="6">
									<item>488</item>
									<item>510</item>
									<item>580</item>
									<item>610</item>
									<item>640</item>
									<item>660</item>
								</list>
								<list name="ExcitationWLAvail" count="5">
									<item>440</item>
									<item>465</item>
									<item>498</item>
									<item>533</item>
									<item>618</item>
								</list>
								<prop name="MeasuringMode">hmmDynamic</prop>
							</obj>
							<obj name="item" class="HTCDetectionFormat" version="1">
								<list name="emlist" count="1">
									<obj name="item" class="HTCChannel" version="2">
										<prop name="name">Red 640</prop>
										<prop name="Active">1</prop>
										<prop name="EmissionWL">640</prop>
										<prop name="ExcitationWL">498</prop>
										<prop name="IntgrTime">250</prop>
										<prop name="MaxIntgrTime">2000</prop>
										<prop name="MeltFactor">1.2</prop>
										<prop name="QuantFactor">5</prop>
									</obj>
								</list>
								<prop name="name">Mono Color HybProbe</prop>
								<prop name="Active">1</prop>
								<prop name="DefChannelNdx">0</prop>
								<prop name="DenominatorNdx">-1</prop>
								<prop name="ReadOnly">0</prop>
								<list name="EmissionWLAvail" count="6">
									<item>488</item>
									<item>510</item>
									<item>580</item>
									<item>610</item>
									<item>640</item>
									<item>660</item>
								</list>
								<list name="ExcitationWLAvail" count="5">
									<item>440</item>
									<item>465</item>
									<item>498</item>
									<item>533</item>
									<item>618</item>
								</list>
								<prop name="MeasuringMode">hmmDynamic</prop>
							</obj>
							<obj name="item" class="HTCDetectionFormat" version="1">
								<list name="emlist" count="4">
									<obj name="item" class="HTCChannel" version="2">
										<prop name="name">Fluos</prop>
										<prop name="Active">1</prop>
										<prop name="EmissionWL">510</prop>
										<prop name="ExcitationWL">465</prop>
										<prop name="IntgrTime">250</prop>
										<prop name="MaxIntgrTime">2000</prop>
										<prop name="MeltFactor">2</prop>
										<prop name="QuantFactor">1.5</prop>
									</obj>
									<obj name="item" class="HTCChannel" version="2">
										<prop name="name">Red 610</prop>
										<prop name="Active">1</prop>
										<prop name="EmissionWL">610</prop>
										<prop name="ExcitationWL">498</prop>
										<prop name="IntgrTime">250</prop>
										<prop name="MaxIntgrTime">2000</prop>
										<prop name="MeltFactor">1.2</prop>
										<prop name="QuantFactor">5</prop>
									</obj>
									<obj name="item" class="HTCChannel" version="2">
										<prop name="name">Red 640</prop>
										<prop name="Active">1</prop>
										<prop name="EmissionWL">640</prop>
										<prop name="ExcitationWL">498</prop>
										<prop name="IntgrTime">250</prop>
										<prop name="MaxIntgrTime">2000</prop>
										<prop name="MeltFactor">1.2</prop>
										<prop name="QuantFactor">5</prop>
									</obj>
									<obj name="item" class="HTCChannel" version="2">
										<prop name="name">Cy 5 / Cy 5.5</prop>
										<prop name="Active">1</prop>
										<prop name="EmissionWL">660</prop>
										<prop name="ExcitationWL">498</prop>
										<prop name="IntgrTime">250</prop>
										<prop name="MaxIntgrTime">2000</prop>
										<prop name="MeltFactor">1.2</prop>
										<prop name="QuantFactor">5</prop>
									</obj>
								</list>
								<prop name="name">Multi Color HybProbe</prop>
								<prop name="Active">1</prop>
								<prop name="DefChannelNdx">0</prop>
								<prop name="DenominatorNdx">-1</prop>
								<prop name="ReadOnly">0</prop>
								<list name="EmissionWLAvail" count="6">
									<item>488</item>
									<item>510</item>
									<item>580</item>
									<item>610</item>
									<item>640</item>
									<item>660</item>
								</list>
								<list name="ExcitationWLAvail" count="5">
									<item>440</item>
									<item>465</item>
									<item>498</item>
									<item>533</item>
									<item>618</item>
								</list>
								<prop name="MeasuringMode">hmmDynamic</prop>
							</obj>
							<obj name="item" class="HTCDetectionFormat" version="1">
								<list name="emlist" count="4">
									<obj name="item" class="HTCChannel" version="2">
										<prop name="name">465-510</prop>
										<prop name="Active">1</prop>
										<prop name="EmissionWL">510</prop>
										<prop name="ExcitationWL">465</prop>
										<prop name="IntgrTime">250</prop>
										<prop name="MaxIntgrTime">1000</prop>
										<prop name="MeltFactor">1</prop>
										<prop name="QuantFactor">1</prop>
									</obj>
									<obj name="item" class="HTCChannel" version="2">
										<prop name="name">533-580</prop>
										<prop name="Active">1</prop>
										<prop name="EmissionWL">580</prop>
										<prop name="ExcitationWL">533</prop>
										<prop name="IntgrTime">250</prop>
										<prop name="MaxIntgrTime">1000</prop>
										<prop name="MeltFactor">1</prop>
										<prop name="QuantFactor">1</prop>
									</obj>
									<obj name="item" class="HTCChannel" version="2">
										<prop name="name">533-610</prop>
										<prop name="Active">1</prop>
										<prop name="EmissionWL">610</prop>
										<prop name="ExcitationWL">533</prop>
										<prop name="IntgrTime">250</prop>
										<prop name="MaxIntgrTime">1000</prop>
										<prop name="MeltFactor">1</prop>
										<prop name="QuantFactor">1</prop>
									</obj>
									<obj name="item" class="HTCChannel" version="2">
										<prop name="name">618-660</prop>
										<prop name="Active">1</prop>
										<prop name="EmissionWL">660</prop>
										<prop name="ExcitationWL">618</prop>
										<prop name="IntgrTime">250</prop>
										<prop name="MaxIntgrTime">1000</prop>
										<prop name="MeltFactor">1</prop>
										<prop name="QuantFactor">1</prop>
									</obj>
								</list>
								<prop name="name">SCicchitano1</prop>
								<prop name="Active">1</prop>
								<prop name="DefChannelNdx">0</prop>
								<prop name="DenominatorNdx">-1</prop>
								<prop name="ReadOnly">0</prop>
								<list name="EmissionWLAvail" count="6">
									<item>488</item>
									<item>510</item>
									<item>580</item>
									<item>610</item>
									<item>640</item>
									<item>660</item>
								</list>
								<list name="ExcitationWLAvail" count="5">
									<item>440</item>
									<item>465</item>
									<item>498</item>
									<item>533</item>
									<item>618</item>
								</list>
								<prop name="MeasuringMode">hmmDynamic</prop>
							</obj>
							<obj name="item" class="HTCDetectionFormat" version="1">
								<list name="emlist" count="2">
									<obj name="item" class="HTCChannel" version="2">
										<prop name="name">465-510</prop>
										<prop name="Active">1</prop>
										<prop name="EmissionWL">510</prop>
										<prop name="ExcitationWL">465</prop>
										<prop name="IntgrTime">250</prop>
										<prop name="MaxIntgrTime">1000</prop>
										<prop name="MeltFactor">1</prop>
										<prop name="QuantFactor">1</prop>
									</obj>
									<obj name="item" class="HTCChannel" version="2">
										<prop name="name">498-580</prop>
										<prop name="Active">1</prop>
										<prop name="EmissionWL">580</prop>
										<prop name="ExcitationWL">498</prop>
										<prop name="IntgrTime">250</prop>
										<prop name="MaxIntgrTime">1000</prop>
										<prop name="MeltFactor">1</prop>
										<prop name="QuantFactor">1</prop>
									</obj>
								</list>
								<prop name="name">VIC and FAM</prop>
								<prop name="Active">1</prop>
								<prop name="DefChannelNdx">0</prop>
								<prop name="DenominatorNdx">-1</prop>
								<prop name="ReadOnly">0</prop>
								<list name="EmissionWLAvail" count="6">
									<item>488</item>
									<item>510</item>
									<item>580</item>
									<item>610</item>
									<item>640</item>
									<item>660</item>
								</list>
								<list name="ExcitationWLAvail" count="5">
									<item>440</item>
									<item>465</item>
									<item>498</item>
									<item>533</item>
									<item>618</item>
								</list>
								<prop name="MeasuringMode">hmmDynamic</prop>
							</obj>
							<obj name="item" class="HTCDetectionFormat" version="1">
								<list name="emlist" count="2">
									<obj name="item" class="HTCChannel" version="2">
										<prop name="name">465-510</prop>
										<prop name="Active">1</prop>
										<prop name="EmissionWL">510</prop>
										<prop name="ExcitationWL">465</prop>
										<prop name="IntgrTime">250</prop>
										<prop name="MaxIntgrTime">1000</prop>
										<prop name="MeltFactor">1</prop>
										<prop name="QuantFactor">1</prop>
									</obj>
									<obj name="item" class="HTCChannel" version="2">
										<prop name="name">533-580</prop>
										<prop name="Active">1</prop>
										<prop name="EmissionWL">580</prop>
										<prop name="ExcitationWL">533</prop>
										<prop name="IntgrTime">250</prop>
										<prop name="MaxIntgrTime">1000</prop>
										<prop name="MeltFactor">1</prop>
										<prop name="QuantFactor">1</prop>
									</obj>
								</list>
								<prop name="name">Borowsky</prop>
								<prop name="Active">1</prop>
								<prop name="DefChannelNdx">0</prop>
								<prop name="DenominatorNdx">-1</prop>
								<prop name="ReadOnly">0</prop>
								<list name="EmissionWLAvail" count="6">
									<item>488</item>
									<item>510</item>
									<item>580</item>
									<item>610</item>
									<item>640</item>
									<item>660</item>
								</list>
								<list name="ExcitationWLAvail" count="5">
									<item>440</item>
									<item>465</item>
									<item>498</item>
									<item>533</item>
									<item>618</item>
								</list>
								<prop name="MeasuringMode">hmmDynamic</prop>
							</obj>
							<obj name="item" class="HTCDetectionFormat" version="1">
								<list name="emlist" count="2">
									<obj name="item" class="HTCChannel" version="2">
										<prop name="name">533-580</prop>
										<prop name="Active">1</prop>
										<prop name="EmissionWL">580</prop>
										<prop name="ExcitationWL">533</prop>
										<prop name="IntgrTime">250</prop>
										<prop name="MaxIntgrTime">1000</prop>
										<prop name="MeltFactor">1</prop>
										<prop name="QuantFactor">1</prop>
									</obj>
									<obj name="item" class="HTCChannel" version="2">
										<prop name="name">465-510</prop>
										<prop name="Active">1</prop>
										<prop name="EmissionWL">510</prop>
										<prop name="ExcitationWL">465</prop>
										<prop name="IntgrTime">250</prop>
										<prop name="MaxIntgrTime">1000</prop>
										<prop name="MeltFactor">1</prop>
										<prop name="QuantFactor">1</prop>
									</obj>
								</list>
								<prop name="name">RLB</prop>
								<prop name="Active">1</prop>
								<prop name="DefChannelNdx">0</prop>
								<prop name="DenominatorNdx">-1</prop>
								<prop name="ReadOnly">0</prop>
								<list name="EmissionWLAvail" count="6">
									<item>488</item>
									<item>510</item>
									<item>580</item>
									<item>610</item>
									<item>640</item>
									<item>660</item>
								</list>
								<list name="ExcitationWLAvail" count="5">
									<item>440</item>
									<item>465</item>
									<item>498</item>
									<item>533</item>
									<item>618</item>
								</list>
								<prop name="MeasuringMode">hmmDynamic</prop>
							</obj>
							<obj name="item" class="HTCDetectionFormat" version="1">
								<list name="emlist" count="0">
								</list>
								<prop name="name">New Format 1</prop>
								<prop name="Active">1</prop>
								<prop name="DefChannelNdx">-1</prop>
								<prop name="DenominatorNdx">-1</prop>
								<prop name="ReadOnly">0</prop>
								<list name="EmissionWLAvail" count="6">
									<item>488</item>
									<item>510</item>
									<item>580</item>
									<item>610</item>
									<item>640</item>
									<item>660</item>
								</list>
								<list name="ExcitationWLAvail" count="5">
									<item>440</item>
									<item>465</item>
									<item>498</item>
									<item>533</item>
									<item>618</item>
								</list>
								<prop name="MeasuringMode">hmmDynamic</prop>
							</obj>
							<obj name="item" class="HTCDetectionFormat" version="1">
								<list name="emlist" count="4">
									<obj name="item" class="HTCChannel" version="2">
										<prop name="name">618-660</prop>
										<prop name="Active">1</prop>
										<prop name="EmissionWL">660</prop>
										<prop name="ExcitationWL">618</prop>
										<prop name="IntgrTime">250</prop>
										<prop name="MaxIntgrTime">1000</prop>
										<prop name="MeltFactor">1</prop>
										<prop name="QuantFactor">1</prop>
									</obj>
									<obj name="item" class="HTCChannel" version="2">
										<prop name="name">498-580</prop>
										<prop name="Active">1</prop>
										<prop name="EmissionWL">580</prop>
										<prop name="ExcitationWL">498</prop>
										<prop name="IntgrTime">250</prop>
										<prop name="MaxIntgrTime">1000</prop>
										<prop name="MeltFactor">1</prop>
										<prop name="QuantFactor">1</prop>
									</obj>
									<obj name="item" class="HTCChannel" version="2">
										<prop name="name">533-580</prop>
										<prop name="Active">1</prop>
										<prop name="EmissionWL">580</prop>
										<prop name="ExcitationWL">533</prop>
										<prop name="IntgrTime">250</prop>
										<prop name="MaxIntgrTime">1000</prop>
										<prop name="MeltFactor">1</prop>
										<prop name="QuantFactor">1</prop>
									</obj>
									<obj name="item" class="HTCChannel" version="2">
										<prop name="name">465-510</prop>
										<prop name="Active">1</prop>
										<prop name="EmissionWL">510</prop>
										<prop name="ExcitationWL">465</prop>
										<prop name="IntgrTime">250</prop>
										<prop name="MaxIntgrTime">1000</prop>
										<prop name="MeltFactor">1</prop>
										<prop name="QuantFactor">1</prop>
									</obj>
								</list>
								<prop name="name">Borowsky_2</prop>
								<prop name="Active">1</prop>
								<prop name="DefChannelNdx">0</prop>
								<prop name="DenominatorNdx">-1</prop>
								<prop name="ReadOnly">0</prop>
								<list name="EmissionWLAvail" count="6">
									<item>488</item>
									<item>510</item>
									<item>580</item>
									<item>610</item>
									<item>640</item>
									<item>660</item>
								</list>
								<list name="ExcitationWLAvail" count="5">
									<item>440</item>
									<item>465</item>
									<item>498</item>
									<item>533</item>
									<item>618</item>
								</list>
								<prop name="MeasuringMode">hmmDynamic</prop>
							</obj>
						</list>
						<prop name="DefFormatName">Borowsky_2</prop>
					</obj>
					<list name="AcquisitionModes" count="4">
						<item>None</item>
						<item>Single</item>
						<item>Continuous</item>
						<item>Step</item>
					</list>
					<prop name="SeekTemp">30</prop>
					<prop name="SampleVolume">10</prop>
					<prop name="PlateID">B0210089</prop>
				</obj>
			</obj>
			<prop name="CompletedProgramNo">3</prop>
			<prop name="StopPoint">3</prop>
			<prop name="CarouselConstMoved">0</prop>
		</obj>
		<obj name="AnlsAndSampleInfo" class="AnlsAndSampleInfo" version="1">
			<obj name="AnlsPropTypes" class="PropertyTypeList" version="1">
				<list name="emlist" count="3">
					<obj name="item" class="SamplePropType" version="1">
						<prop name="name">Units</prop>
						<prop name="PropClass">QuantUnitsProp</prop>
						<prop name="IsChannelProperty">0</prop>
						<prop name="SelectorOrder">0</prop>
						<prop name="ShowInSelector">0</prop>
						<prop name="ShowInTable">0</prop>
						<prop name="TableOrder">0</prop>
					</obj>
					<obj name="item" class="SamplePropType" version="1">
						<prop name="name">ExtRef</prop>
						<prop name="PropClass">RQExtRefProp</prop>
						<prop name="IsChannelProperty">0</prop>
						<prop name="SelectorOrder">0</prop>
						<prop name="ShowInSelector">0</prop>
						<prop name="ShowInTable">0</prop>
						<prop name="TableOrder">0</prop>
					</obj>
					<obj name="item" class="SamplePropType" version="1">
						<prop name="name">Endpt External Experiment</prop>
						<prop name="PropClass">EndptGenoExtExp</prop>
						<prop name="IsChannelProperty">0</prop>
						<prop name="SelectorOrder">0</prop>
						<prop name="ShowInSelector">0</prop>
						<prop name="ShowInTable">0</prop>
						<prop name="TableOrder">0</prop>
					</obj>
				</list>
			</obj>
			<obj name="SamplePropTypes" class="PropertyTypeList" version="1">
				<list name="emlist" count="26">
					<obj name="item" class="SamplePosPropType" version="1">
						<prop name="name">Position</prop>
						<prop name="PropClass">GenSampleEditPosition</prop>
						<prop name="AnalysisClass">General</prop>
						<prop name="IsChannelProperty">0</prop>
						<prop name="SelectorOrder">0</prop>
						<prop name="ShowInSelector">0</prop>
						<prop name="ShowInTable">1</prop>
						<prop name="TableOrder">0</prop>
					</obj>
					<obj name="item" class="SamplePropType" version="1">
						<prop name="name">Color</prop>
						<prop name="PropClass">SamplePrefColor</prop>
						<prop name="AnalysisClass">General</prop>
						<prop name="IsChannelProperty">0</prop>
						<prop name="SelectorOrder">1</prop>
						<prop name="ShowInSelector">0</prop>
						<prop name="ShowInTable">1</prop>
						<prop name="TableOrder">1</prop>
					</obj>
					<obj name="item" class="SamplePropType" version="1">
						<prop name="name">Replicate of</prop>
						<prop name="PropClass">GenSampleEditReplicate</prop>
						<prop name="AnalysisClass">General</prop>
						<prop name="IsChannelProperty">0</prop>
						<prop name="SelectorOrder">2</prop>
						<prop name="ShowInSelector">0</prop>
						<prop name="ShowInTable">1</prop>
						<prop name="TableOrder">2</prop>
					</obj>
					<obj name="item" class="SamplePropType" version="1">
						<prop name="name">Sample Name</prop>
						<prop name="PropClass">GenSampleEditName</prop>
						<prop name="AnalysisClass">General</prop>
						<prop name="IsChannelProperty">0</prop>
						<prop name="SelectorOrder">3</prop>
						<prop name="ShowInSelector">1</prop>
						<prop name="ShowInTable">1</prop>
						<prop name="TableOrder">3</prop>
					</obj>
					<obj name="item" class="SamplePropType" version="1">
						<prop name="name">Subsets</prop>
						<prop name="PropClass">GenSampleEditSubset</prop>
						<prop name="AnalysisClass">General</prop>
						<prop name="IsChannelProperty">0</prop>
						<prop name="SelectorOrder">4</prop>
						<prop name="ShowInSelector">0</prop>
						<prop name="ShowInTable">0</prop>
						<prop name="TableOrder">4</prop>
					</obj>
					<obj name="item" class="SamplePropType" version="1">
						<prop name="name">Notes</prop>
						<prop name="PropClass">GenSampleEditNotes</prop>
						<prop name="AnalysisClass">General</prop>
						<prop name="IsChannelProperty">0</prop>
						<prop name="SelectorOrder">5</prop>
						<prop name="ShowInSelector">0</prop>
						<prop name="ShowInTable">0</prop>
						<prop name="TableOrder">5</prop>
					</obj>
					<obj name="item" class="SamplePropType" version="1">
						<prop name="name">Sample ID</prop>
						<prop name="PropClass">HTCSampleID</prop>
						<prop name="AnalysisClass">General</prop>
						<prop name="IsChannelProperty">0</prop>
						<prop name="SelectorOrder">6</prop>
						<prop name="ShowInSelector">0</prop>
						<prop name="ShowInTable">0</prop>
						<prop name="TableOrder">6</prop>
					</obj>
					<obj name="item" class="SamplePropType" version="1">
						<prop name="name">Sample Prep Notes</prop>
						<prop name="PropClass">HTCSamplePrepNotes</prop>
						<prop name="AnalysisClass">General</prop>
						<prop name="IsChannelProperty">0</prop>
						<prop name="SelectorOrder">7</prop>
						<prop name="ShowInSelector">0</prop>
						<prop name="ShowInTable">0</prop>
						<prop name="TableOrder">7</prop>
					</obj>
					<obj name="item" class="SamplePrefWidthType" version="1">
						<prop name="name">Width</prop>
						<prop name="PropClass">SamplePrefWidth</prop>
						<prop name="AnalysisClass">Sample preferences</prop>
						<prop name="IsChannelProperty">0</prop>
						<prop name="SelectorOrder">8</prop>
						<prop name="ShowInSelector">0</prop>
						<prop name="ShowInTable">0</prop>
						<prop name="TableOrder">8</prop>
					</obj>
					<obj name="item" class="SamplePrefLineStyleType" version="1">
						<prop name="name">Line Style</prop>
						<prop name="PropClass">SamplePrefLineStyle</prop>
						<prop name="AnalysisClass">Sample preferences</prop>
						<prop name="IsChannelProperty">0</prop>
						<prop name="SelectorOrder">9</prop>
						<prop name="ShowInSelector">0</prop>
						<prop name="ShowInTable">0</prop>
						<prop name="TableOrder">9</prop>
					</obj>
					<obj name="item" class="SamplePrefPointStyleType" version="1">
						<prop name="name">Point Style</prop>
						<prop name="PropClass">SamplePrefPointStyle</prop>
						<prop name="AnalysisClass">Sample preferences</prop>
						<prop name="IsChannelProperty">0</prop>
						<prop name="SelectorOrder">10</prop>
						<prop name="ShowInSelector">0</prop>
						<prop name="ShowInTable">0</prop>
						<prop name="TableOrder">10</prop>
					</obj>
					<obj name="item" class="SamplePropType" version="1">
						<prop name="name">Dominant Channel</prop>
						<prop name="PropClass">DominantChannelProp</prop>
						<prop name="AnalysisClass">Color Compensation Analysis</prop>
						<prop name="IsChannelProperty">0</prop>
						<prop name="SelectorOrder">11</prop>
						<prop name="ShowInSelector">0</prop>
						<prop name="ShowInTable">0</prop>
						<prop name="TableOrder">11</prop>
					</obj>
					<obj name="item" class="EndPtSampleTypePropertyType" version="1">
						<prop name="name">EndPt Sample Type</prop>
						<prop name="PropClass">GroupingSample</prop>
						<prop name="AnalysisClass">EndPtGenotyping</prop>
						<prop name="IsChannelProperty">0</prop>
						<prop name="SelectorOrder">12</prop>
						<prop name="ShowInSelector">0</prop>
						<prop name="ShowInTable">0</prop>
						<prop name="TableOrder">12</prop>
					</obj>
					<obj name="item" class="SamplePropType" version="1">
						<prop name="name">EndPt Genotype</prop>
						<prop name="PropClass">Genotype</prop>
						<prop name="AnalysisClass">EndPtGenotyping</prop>
						<prop name="IsChannelProperty">0</prop>
						<prop name="SelectorOrder">13</prop>
						<prop name="ShowInSelector">0</prop>
						<prop name="ShowInTable">0</prop>
						<prop name="TableOrder">13</prop>
					</obj>
					<obj name="item" class="SamplePropType" version="1">
						<prop name="name">Target Name</prop>
						<prop name="PropClass">TargetName</prop>
						<prop name="AnalysisClass">General</prop>
						<prop name="IsChannelProperty">1</prop>
						<prop name="SelectorOrder">14</prop>
						<prop name="ShowInSelector">0</prop>
						<prop name="ShowInTable">0</prop>
						<prop name="TableOrder">14</prop>
					</obj>
					<obj name="item" class="QuantSampleTypePropertyType" version="1">
						<prop name="name">Quantification Sample Type</prop>
						<prop name="PropClass">QuantSampleTypeProperty</prop>
						<prop name="AnalysisClass">Quantification Analysis</prop>
						<prop name="IsChannelProperty">1</prop>
						<prop name="SelectorOrder">15</prop>
						<prop name="ShowInSelector">0</prop>
						<prop name="ShowInTable">0</prop>
						<prop name="TableOrder">15</prop>
					</obj>
					<obj name="item" class="SamplePropType" version="1">
						<prop name="name">Concentration</prop>
						<prop name="PropClass">QuantConcProperty</prop>
						<prop name="AnalysisClass">Quantification Analysis</prop>
						<prop name="IsChannelProperty">1</prop>
						<prop name="SelectorOrder">16</prop>
						<prop name="ShowInSelector">0</prop>
						<prop name="ShowInTable">0</prop>
						<prop name="TableOrder">16</prop>
					</obj>
					<obj name="item" class="QuantCpType" version="1">
						<prop name="name">Cp Low</prop>
						<prop name="PropClass">QuantCpLowProp</prop>
						<prop name="AnalysisClass">Quantification Analysis</prop>
						<prop name="IsChannelProperty">1</prop>
						<prop name="SelectorOrder">17</prop>
						<prop name="ShowInSelector">0</prop>
						<prop name="ShowInTable">0</prop>
						<prop name="TableOrder">17</prop>
					</obj>
					<obj name="item" class="QuantCpType" version="1">
						<prop name="name">Cp High</prop>
						<prop name="PropClass">QuantCpHighProp</prop>
						<prop name="AnalysisClass">Quantification Analysis</prop>
						<prop name="IsChannelProperty">1</prop>
						<prop name="SelectorOrder">18</prop>
						<prop name="ShowInSelector">0</prop>
						<prop name="ShowInTable">0</prop>
						<prop name="TableOrder">18</prop>
					</obj>
					<obj name="item" class="GroupSampleTypePropertyType" version="1">
						<prop name="name">Melt Geno Sample Type</prop>
						<prop name="PropClass">GroupChannelTypeProp</prop>
						<prop name="AnalysisClass">Melt Geno</prop>
						<prop name="IsChannelProperty">1</prop>
						<prop name="SelectorOrder">19</prop>
						<prop name="ShowInSelector">0</prop>
						<prop name="ShowInTable">0</prop>
						<prop name="TableOrder">19</prop>
					</obj>
					<obj name="item" class="SamplePropType" version="1">
						<prop name="name">Melt Geno Genotype</prop>
						<prop name="PropClass">ChannelGenotype</prop>
						<prop name="AnalysisClass">Melt Geno</prop>
						<prop name="IsChannelProperty">1</prop>
						<prop name="SelectorOrder">20</prop>
						<prop name="ShowInSelector">0</prop>
						<prop name="ShowInTable">0</prop>
						<prop name="TableOrder">20</prop>
					</obj>
					<obj name="item" class="RQTargetPropertyType" version="1">
						<prop name="name">Target Type</prop>
						<prop name="PropClass">RQTargetProperty</prop>
						<prop name="AnalysisClass">Relative Quantification</prop>
						<prop name="IsChannelProperty">1</prop>
						<prop name="SelectorOrder">21</prop>
						<prop name="ShowInSelector">0</prop>
						<prop name="ShowInTable">0</prop>
						<prop name="TableOrder">21</prop>
					</obj>
					<obj name="item" class="RQSampleTargetPropertyType" version="1">
						<prop name="name">Combined Sample and Target Type</prop>
						<prop name="PropClass">RQSampleTargetProperty</prop>
						<prop name="AnalysisClass">Relative Quantification</prop>
						<prop name="IsChannelProperty">1</prop>
						<prop name="SelectorOrder">22</prop>
						<prop name="ShowInSelector">0</prop>
						<prop name="ShowInTable">0</prop>
						<prop name="TableOrder">22</prop>
					</obj>
					<obj name="item" class="SamplePropType" version="1">
						<prop name="name">Efficiency</prop>
						<prop name="PropClass">RQEffProp</prop>
						<prop name="AnalysisClass">Relative Quantification</prop>
						<prop name="IsChannelProperty">1</prop>
						<prop name="SelectorOrder">23</prop>
						<prop name="ShowInSelector">0</prop>
						<prop name="ShowInTable">0</prop>
						<prop name="TableOrder">23</prop>
					</obj>
					<obj name="item" class="GroupSampleTypePropertyTypeNoPos" version="1">
						<prop name="name">Scanning Sample Type</prop>
						<prop name="PropClass">GroupChannelTypeProp</prop>
						<prop name="AnalysisClass">Scanning</prop>
						<prop name="IsChannelProperty">1</prop>
						<prop name="SelectorOrder">24</prop>
						<prop name="ShowInSelector">0</prop>
						<prop name="ShowInTable">0</prop>
						<prop name="TableOrder">24</prop>
					</obj>
					<obj name="item" class="SamplePropType" version="1">
						<prop name="name">Scanning Genotype</prop>
						<prop name="PropClass">ChannelGenotype</prop>
						<prop name="AnalysisClass">Scanning</prop>
						<prop name="IsChannelProperty">1</prop>
						<prop name="SelectorOrder">25</prop>
						<prop name="ShowInSelector">0</prop>
						<prop name="ShowInTable">0</prop>
						<prop name="TableOrder">25</prop>
					</obj>
				</list>
			</obj>
			<obj name="SelectedChannels" class="TEMIntegerSet" version="1">
				<list name="Items" count="4">
					<prop name="Item">0</prop>
					<prop name="Item">1</prop>
					<prop name="Item">2</prop>
					<prop name="Item">3</prop>
				</list>
			</obj>
			<obj name="AnalysisProperties" class="ExpPropList" version="1">
				<list name="emlist" count="3">
					<obj name="PropertyObject" class="EndptGenoExtExp" version="3">
						<prop name="PropertyTypeName">Endpt External Experiment</prop>
					</obj>
					<obj name="PropertyObject" class="RQExtRefProp" version="3">
						<prop name="PropertyTypeName">ExtRef</prop>
						<prop name="RefExpProg">-1</prop>
					</obj>
					<obj name="PropertyObject" class="QuantUnitsProp" version="3">
						<prop name="PropertyTypeName">Units</prop>
					</obj>
				</list>
			</obj>
			<obj name="SampleInfoList" class="SamplePropInfoList" version="1">
				<list name="emlist" count="96">
					<obj name="item" class="SamplePropInfo" version="1">
						<obj name="ChannelProperties" class="ChanPropList" version="2">
							<obj name="ChannelProperties" class="EMList" version="1">
								<list name="emlist" count="4">
									<obj name="item" class="PropertyList" version="1">
										<list name="emlist" count="12">
											<obj name="PropertyObject" class="RQSampleTargetProperty" version="4">
												<prop name="PropertyTypeName">Combined Sample and Target Type</prop>
												<prop name="Position">0</prop>
												<prop name="IsDefault">0</prop>
												<obj name="ChannelProp" class="ChannelProperty" version="1">
													<prop name="ChannelIdx">0</prop>
												</obj>
											</obj>
											<obj name="PropertyObject" class="QuantConcProperty" version="4">
												<prop name="PropertyTypeName">Concentration</prop>
												<prop name="Position">0</prop>
												<prop name="IsDefault">1</prop>
												<prop name="Concentration">0</prop>
												<obj name="ChannelProp" class="ChannelProperty" version="1">
													<prop name="ChannelIdx">0</prop>
												</obj>
												<prop name="ReadOnly">1</prop>
											</obj>
											<obj name="PropertyObject" class="QuantCpHighProp" version="4">
												<prop name="PropertyTypeName">Cp High</prop>
												<prop name="Position">0</prop>
												<prop name="IsDefault">1</prop>
												<prop name="CpRangeHigh">0</prop>
												<obj name="ChannelProp" class="ChannelProperty" version="1">
													<prop name="ChannelIdx">0</prop>
												</obj>
												<prop name="ReadOnly">1</prop>
											</obj>
											<obj name="PropertyObject" class="QuantCpLowProp" version="4">
												<prop name="PropertyTypeName">Cp Low</prop>
												<prop name="Position">0</prop>
												<prop name="IsDefault">1</prop>
												<prop name="CpRangeLow">0</prop>
												<obj name="ChannelProp" class="ChannelProperty" version="1">
													<prop name="ChannelIdx">0</prop>
												</obj>
												<prop name="ReadOnly">1</prop>
											</obj>
											<obj name="PropertyObject" class="RQEffProp" version="4">
												<prop name="PropertyTypeName">Efficiency</prop>
												<prop name="Position">0</prop>
												<prop name="IsDefault">1</prop>
												<prop name="Efficiency">2</prop>
												<obj name="ChannelProp" class="ChannelProperty" version="1">
													<prop name="ChannelIdx">0</prop>
												</obj>
											</obj>
											<obj name="PropertyObject" class="ChannelGenotype" version="4">
												<prop name="PropertyTypeName">Melt Geno Genotype</prop>
												<prop name="Position">0</prop>
												<prop name="IsDefault">1</prop>
												<prop name="ReadOnly">1</prop>
												<obj name="ChannelProp" class="ChannelProperty" version="1">
													<prop name="ChannelIdx">0</prop>
												</obj>
											</obj>
											<obj name="PropertyObject" class="GroupChannelTypeProp" version="4">
												<prop name="PropertyTypeName">Melt Geno Sample Type</prop>
												<prop name="Position">0</prop>
												<prop name="IsDefault">0</prop>
												<prop name="GroupSampleType">mstUnknown</prop>
												<obj name="ChannelProp" class="ChannelProperty" version="1">
													<prop name="ChannelIdx">0</prop>
												</obj>
											</obj>
											<obj name="PropertyObject" class="QuantSampleTypeProperty" version="4">
												<prop name="PropertyTypeName">Quantification Sample Type</prop>
												<prop name="Position">0</prop>
												<prop name="IsDefault">0</prop>
												<prop name="SampleType">qsUnknown</prop>
												<obj name="ChannelProp" class="ChannelProperty" version="1">
													<prop name="ChannelIdx">0</prop>
												</obj>
											</obj>
											<obj name="PropertyObject" class="ChannelGenotype" version="4">
												<prop name="PropertyTypeName">Scanning Genotype</prop>
												<prop name="Position">0</prop>
												<prop name="IsDefault">1</prop>
												<prop name="ReadOnly">1</prop>
												<obj name="ChannelProp" class="ChannelProperty" version="1">
													<prop name="ChannelIdx">0</prop>
												</obj>
											</obj>
											<obj name="PropertyObject" class="GroupChannelTypeProp" version="4">
												<prop name="PropertyTypeName">Scanning Sample Type</prop>
												<prop name="Position">0</prop>
												<prop name="IsDefault">0</prop>
												<prop name="GroupSampleType">mstUnknown</prop>
												<obj name="ChannelProp" class="ChannelProperty" version="1">
													<prop name="ChannelIdx">0</prop>
												</obj>
											</obj>
											<obj name="PropertyObject" class="TargetName" version="4">
												<prop name="PropertyTypeName">Target Name</prop>
												<prop name="Position">0</prop>
												<prop name="IsDefault">1</prop>
												<obj name="ChannelProp" class="ChannelProperty" version="1">
													<prop name="ChannelIdx">0</prop>
												</obj>
											</obj>
											<obj name="PropertyObject" class="RQTargetProperty" version="4">
												<prop name="PropertyTypeName">Target Type</prop>
												<prop name="Position">0</prop>
												<prop name="IsDefault">0</prop>
												<prop name="TargetType">dtNone</prop>
												<obj name="ChannelProp" class="ChannelProperty" version="1">
													<prop name="ChannelIdx">0</prop>
												</obj>
											</obj>
										</list>
									</obj>
									<obj name="item" class="PropertyList" version="1">
										<list name="emlist" count="12">
											<obj name="PropertyObject" class="RQSampleTargetProperty" version="4">
												<prop name="PropertyTypeName">Combined Sample and Target Type</prop>
												<prop name="Position">0</prop>
												<prop name="IsDefault">0</prop>
												<obj name="ChannelProp" class="ChannelProperty" version="1">
													<prop name="ChannelIdx">1</prop>
												</obj>
											</obj>
											<obj name="PropertyObject" class="QuantConcProperty" version="4">
												<prop name="PropertyTypeName">Concentration</prop>
												<prop name="Position">0</prop>
												<prop name="IsDefault">1</prop>
												<prop name="Concentration">0</prop>
												<obj name="ChannelProp" class="ChannelProperty" version="1">
													<prop name="ChannelIdx">1</prop>
												</obj>
												<prop name="ReadOnly">1</prop>
											</obj>
											<obj name="PropertyObject" class="QuantCpHighProp" version="4">
												<prop name="PropertyTypeName">Cp High</prop>
												<prop name="Position">0</prop>
												<prop name="IsDefault">1</prop>
												<prop name="CpRangeHigh">0</prop>
												<obj name="ChannelProp" class="ChannelProperty" version="1">
													<prop name="ChannelIdx">1</prop>
												</obj>
												<prop name="ReadOnly">1</prop>
											</obj>
											<obj name="PropertyObject" class="QuantCpLowProp" version="4">
												<prop name="PropertyTypeName">Cp Low</prop>
												<prop name="Position">0</prop>
												<prop name="IsDefault">1</prop>
												<prop name="CpRangeLow">0</prop>
												<obj name="ChannelProp" class="ChannelProperty" version="1">
													<prop name="ChannelIdx">1</prop>
												</obj>
												<prop name="ReadOnly">1</prop>
											</obj>
											<obj name="PropertyObject" class="RQEffProp" version="4">
												<prop name="PropertyTypeName">Efficiency</prop>
												<prop name="Position">0</prop>
												<prop name="IsDefault">1</prop>
												<prop name="Efficiency">2</prop>
												<obj name="ChannelProp" class="ChannelProperty" version="1">
													<prop name="ChannelIdx">1</prop>
												</obj>
											</obj>
											<obj name="PropertyObject" class="ChannelGenotype" version="4">
												<prop name="PropertyTypeName">Melt Geno Genotype</prop>
												<prop name="Position">0</prop>
												<prop name="IsDefault">1</prop>
												<prop name="ReadOnly">1</prop>
												<obj name="ChannelProp" class="ChannelProperty" version="1">
													<prop name="ChannelIdx">1</prop>
												</obj>
											</obj>
											<obj name="PropertyObject" class="GroupChannelTypeProp" version="4">
												<prop name="PropertyTypeName">Melt Geno Sample Type</prop>
												<prop name="Position">0</prop>
												<prop name="IsDefault">0</prop>
												<prop name="GroupSampleType">mstUnknown</prop>
												<obj name="ChannelProp" class="ChannelProperty" version="1">
													<prop name="ChannelIdx">1</prop>
												</obj>
											</obj>
											<obj name="PropertyObject" class="QuantSampleTypeProperty" version="4">
												<prop name="PropertyTypeName">Quantification Sample Type</prop>
												<prop name="Position">0</prop>
												<prop name="IsDefault">0</prop>
												<prop name="SampleType">qsUnknown</prop>
												<obj name="ChannelProp" class="ChannelProperty" version="1">
													<prop name="ChannelIdx">1</prop>
												</obj>
											</obj>
											<obj name="PropertyObject" class="ChannelGenotype" version="4">
												<prop name="PropertyTypeName">Scanning Genotype</prop>
												<prop name="Position">0</prop>
												<prop name="IsDefault">1</prop>
												<prop name="ReadOnly">1</prop>
												<obj name="ChannelProp" class="ChannelProperty" version="1">
													<prop name="ChannelIdx">1</prop>
												</obj>
											</obj>
											<obj name="PropertyObject" class="GroupChannelTypeProp" version="4">
												<prop name="PropertyTypeName">Scanning Sample Type</prop>
												<prop name="Position">0</prop>
												<prop name="IsDefault">0</prop>
												<prop name="GroupSampleType">mstUnknown</prop>
												<obj name="ChannelProp" class="ChannelProperty" version="1">
													<prop name="ChannelIdx">1</prop>
												</obj>
											</obj>
											<obj name="PropertyObject" class="TargetName" version="4">
												<prop name="PropertyTypeName">Target Name</prop>
												<prop name="Position">0</prop>
												<prop name="IsDefault">1</prop>
												<obj name="ChannelProp" class="ChannelProperty" version="1">
													<prop name="ChannelIdx">1</prop>
												</obj>
											</obj>
											<obj name="PropertyObject" class="RQTargetProperty" version="4">
												<prop name="PropertyTypeName">Target Type</prop>
												<prop name="Position">0</prop>
												<prop name="IsDefault">0</prop>
												<prop name="TargetType">dtNone</prop>
												<obj name="ChannelProp" class="ChannelProperty" version="1">
													<prop name="ChannelIdx">1</prop>
												</obj>
											</obj>
										</list>
									</obj>
									<obj name="item" class="PropertyList" version="1">
										<list name="emlist" count="12">
											<obj name="PropertyObject" class="RQSampleTargetProperty" version="4">
												<prop name="PropertyTypeName">Combined Sample and Target Type</prop>
												<prop name="Position">0</prop>
												<prop name="IsDefault">0</prop>
												<obj name="ChannelProp" class="ChannelProperty" version="1">
													<prop name="ChannelIdx">2</prop>
												</obj>
											</obj>
											<obj name="PropertyObject" class="QuantConcProperty" version="4">
												<prop name="PropertyTypeName">Concentration</prop>
												<prop name="Position">0</prop>
												<prop name="IsDefault">1</prop>
												<prop name="Concentration">0</prop>
												<obj name="ChannelProp" class="ChannelProperty" version="1">
													<prop name="ChannelIdx">2</prop>
												</obj>
												<prop name="ReadOnly">1</prop>
											</obj>
											<obj name="PropertyObject" class="QuantCpHighProp" version="4">
												<prop name="PropertyTypeName">Cp High</prop>
												<prop name="Position">0</prop>
												<prop name="IsDefault">1</prop>
												<prop name="CpRangeHigh">0</prop>
												<obj name="ChannelProp" class="ChannelProperty" version="1">
													<prop name="ChannelIdx">2</prop>
												</obj>
												<prop name="ReadOnly">1</prop>
											</obj>
											<obj name="PropertyObject" class="QuantCpLowProp" version="4">
												<prop name="PropertyTypeName">Cp Low</prop>
												<prop name="Position">0</prop>
												<prop name="IsDefault">1</prop>
												<prop name="CpRangeLow">0</prop>
												<obj name="ChannelProp" class="ChannelProperty" version="1">
													<prop name="ChannelIdx">2</prop>
												</obj>
												<prop name="ReadOnly">1</prop>
											</obj>
											<obj name="PropertyObject" class="RQEffProp" version="4">
												<prop name="PropertyTypeName">Efficiency</prop>
												<prop name="Position">0</prop>
												<prop name="IsDefault">1</prop>
												<prop name="Efficiency">2</prop>
												<obj name="ChannelProp" class="ChannelProperty" version="1">
													<prop name="ChannelIdx">2</prop>
												</obj>
											</obj>
											<obj name="PropertyObject" class="ChannelGenotype" version="4">
												<prop name="PropertyTypeName">Melt Geno Genotype</prop>
												<prop name="Position">0</prop>
												<prop name="IsDefault">1</prop>
												<prop name="ReadOnly">1</prop>
												<obj name="ChannelProp" class="ChannelProperty" version="1">
													<prop name="ChannelIdx">2</prop>
												</obj>
											</obj>
											<obj name="PropertyObject" class="GroupChannelTypeProp" version="4">
												<prop name="PropertyTypeName">Melt Geno Sample Type</prop>
												<prop name="Position">0</prop>
												<prop name="IsDefault">0</prop>
												<prop name="GroupSampleType">mstUnknown</prop>
												<obj name="ChannelProp" class="ChannelProperty" version="1">
													<prop name="ChannelIdx">2</prop>
												</obj>
											</obj>
											<obj name="PropertyObject" class="QuantSampleTypeProperty" version="4">
												<prop name="PropertyTypeName">Quantification Sample Type</prop>
												<prop name="Position">0</prop>
												<prop name="IsDefault">0</prop>
												<prop name="SampleType">qsUnknown</prop>
												<obj name="ChannelProp" class="ChannelProperty" version="1">
													<prop name="ChannelIdx">2</prop>
												</obj>
											</obj>
											<obj name="PropertyObject" class="ChannelGenotype" version="4">
												<prop name="PropertyTypeName">Scanning Genotype</prop>
												<prop name="Position">0</prop>
												<prop name="IsDefault">1</prop>
												<prop name="ReadOnly">1</prop>
												<obj name="ChannelProp" class="ChannelProperty" version="1">
													<prop name="ChannelIdx">2</prop>
												</obj>
											</obj>
											<obj name="PropertyObject" class="GroupChannelTypeProp" version="4">
												<prop name="PropertyTypeName">Scanning Sample Type</prop>
												<prop name="Position">0</prop>
												<prop name="IsDefault">0</prop>
												<prop name="GroupSampleType">mstUnknown</prop>
												<obj name="ChannelProp" class="ChannelProperty" version="1">
													<prop name="ChannelIdx">2</prop>
												</obj>
											</obj>
											<obj name="PropertyObject" class="TargetName" version="4">
												<prop name="PropertyTypeName">Target Name</prop>
												<prop name="Position">0</prop>
												<prop name="IsDefault">1</prop>
												<obj name="ChannelProp" class="ChannelProperty" version="1">
													<prop name="ChannelIdx">2</prop>
												</obj>
											</obj>
											<obj name="PropertyObject" class="RQTargetProperty" version="4">
												<prop name="PropertyTypeName">Target Type</prop>
												<prop name="Position">0</prop>
												<prop name="IsDefault">0</prop>
												<prop name="TargetType">dtNone</prop>
												<obj name="ChannelProp" class="ChannelProperty" version="1">
													<prop name="ChannelIdx">2</prop>
												</obj>
											</obj>
										</list>
									</obj>
									<obj name="item" class="PropertyList" version="1">
										<list name="emlist" count="12">
											<obj name="PropertyObject" class="RQSampleTargetProperty" version="4">
												<prop name="PropertyTypeName">Combined Sample and Target Type</prop>
												<prop name="Position">0</prop>
												<prop name="IsDefault">0</prop>
												<obj name="ChannelProp" class="ChannelProperty" version="1">
													<prop name="ChannelIdx">3</prop>
												</obj>
											</obj>
											<obj name="PropertyObject" class="QuantConcProperty" version="4">
												<prop name="PropertyTypeName">Concentration</prop>
												<prop name="Position">0</prop>
												<prop name="IsDefault">1</prop>
												<prop name="Concentration">0</prop>
												<obj name="ChannelProp" class="ChannelProperty" version="1">
													<prop name="ChannelIdx">3</prop>
												</obj>
												<prop name="ReadOnly">1</prop>
											</obj>
											<obj name="PropertyObject" class="QuantCpHighProp" version="4">
												<prop name="PropertyTypeName">Cp High</prop>
												<prop name="Position">0</prop>
												<prop name="IsDefault">1</prop>
												<prop name="CpRangeHigh">0</prop>
												<obj name="ChannelProp" class="ChannelProperty" version="1">
													<prop name="ChannelIdx">3</prop>
												</obj>
												<prop name="ReadOnly">1</prop>
											</obj>
											<obj name="PropertyObject" class="QuantCpLowProp" version="4">
												<prop name="PropertyTypeName">Cp Low</prop>
												<prop name="Position">0</prop>
												<prop name="IsDefault">1</prop>
												<prop name="CpRangeLow">0</prop>
												<obj name="ChannelProp" class="ChannelProperty" version="1">
													<prop name="ChannelIdx">3</prop>
												</obj>
												<prop name="ReadOnly">1</prop>
											</obj>
											<obj name="PropertyObject" class="RQEffProp" version="4">
												<prop name="PropertyTypeName">Efficiency</prop>
												<prop name="Position">0</prop>
												<prop name="IsDefault">1</prop>
												<prop name="Efficiency">2</prop>
												<obj name="ChannelProp" class="ChannelProperty" version="1">
													<prop name="ChannelIdx">3</prop>
												</obj>
											</obj>
											<obj name="PropertyObject" class="ChannelGenotype" version="4">
												<prop name="PropertyTypeName">Melt Geno Genotype</prop>
												<prop name="Position">0</prop>
												<prop name="IsDefault">1</prop>
												<prop name="ReadOnly">1</prop>
												<obj name="ChannelProp" class="ChannelProperty" version="1">
													<prop name="ChannelIdx">3</prop>
												</obj>
											</obj>
											<obj name="PropertyObject" class="GroupChannelTypeProp" version="4">
												<prop name="PropertyTypeName">Melt Geno Sample Type</prop>
												<prop name="Position">0</prop>
												<prop name="IsDefault">0</prop>
												<prop name="GroupSampleType">mstUnknown</prop>
												<obj name="ChannelProp" class="ChannelProperty" version="1">
													<prop name="ChannelIdx">3</prop>
												</obj>
											</obj>
											<obj name="PropertyObject" class="QuantSampleTypeProperty" version="4">
												<prop name="PropertyTypeName">Quantification Sample Type</prop>
												<prop name="Position">0</prop>
												<prop name="IsDefault">0</prop>
												<prop name="SampleType">qsUnknown</prop>
												<obj name="ChannelProp" class="ChannelProperty" version="1">
													<prop name="ChannelIdx">3</prop>
												</obj>
											</obj>
											<obj name="PropertyObject" class="ChannelGenotype" version="4">
												<prop name="PropertyTypeName">Scanning Genotype</prop>
												<prop name="Position">0</prop>
												<prop name="IsDefault">1</prop>
												<prop name="ReadOnly">1</prop>
												<obj name="ChannelProp" class="ChannelProperty" version="1">
													<prop name="ChannelIdx">3</prop>
												</obj>
											</obj>
											<obj name="PropertyObject" class="GroupChannelTypeProp" version="4">
												<prop name="PropertyTypeName">Scanning Sample Type</prop>
												<prop name="Position">0</prop>
												<prop name="IsDefault">0</prop>
												<prop name="GroupSampleType">mstUnknown</prop>
												<obj name="ChannelProp" class="ChannelProperty" version="1">
													<prop name="ChannelIdx">3</prop>
												</obj>
											</obj>
											<obj name="PropertyObject" class="TargetName" version="4">
												<prop name="PropertyTypeName">Target Name</prop>
												<prop name="Position">0</prop>
												<prop name="IsDefault">1</prop>
												<obj name="ChannelProp" class="ChannelProperty" version="1">
													<prop name="ChannelIdx">3</prop>
												</obj>
											</obj>
											<obj name="PropertyObject" class="RQTargetProperty" version="4">
												<prop name="PropertyTypeName">Target Type</prop>
												<prop name="Position">0</prop>
												<prop name="IsDefault">0</prop>
												<prop name="TargetType">dtNone</prop>
												<obj name="ChannelProp" class="ChannelProperty" version="1">
													<prop name="ChannelIdx">3</prop>
												</obj>
											</obj>
										</list>
									</obj>
								</list>
							</obj>
						</obj>
						<prop name="ChannelPropertyCount">4</prop>
						<prop name="ContainerPosition">0</prop>
						<prop name="HasSampleProperties">1</prop>
						<obj name="SampleProperties" class="PropertyList" version="1">
							<list name="emlist" count="14">
								<obj name="PropertyObject" class="SamplePrefColor" version="4">
									<prop name="PropertyTypeName">Color</prop>
									<prop name="Position">0</prop>
									<prop name="IsDefault">0</prop>
									<prop name="Color">$00FF8000</prop>
								</obj>
								<obj name="PropertyObject" class="DominantChannelProp" version="4">
									<prop name="PropertyTypeName">Dominant Channel</prop>
									<prop name="Position">0</prop>
									<prop name="IsDefault">0</prop>
									<prop name="DominantChannel">0</prop>
								</obj>
								<obj name="PropertyObject" class="Genotype" version="4">
									<prop name="PropertyTypeName">EndPt Genotype</prop>
									<prop name="Position">0</prop>
									<prop name="IsDefault">1</prop>
									<prop name="ReadOnly">1</prop>
								</obj>
								<obj name="PropertyObject" class="GroupingSample" version="4">
									<prop name="PropertyTypeName">EndPt Sample Type</prop>
									<prop name="Position">0</prop>
									<prop name="IsDefault">0</prop>
									<prop name="GroupSampleType">mstUnknown</prop>
								</obj>
								<obj name="PropertyObject" class="SamplePrefLineStyle" version="4">
									<prop name="PropertyTypeName">Line Style</prop>
									<prop name="Position">0</prop>
									<prop name="IsDefault">0</prop>
									<prop name="LineStyle">psSolid</prop>
								</obj>
								<obj name="PropertyObject" class="GenSampleEditNotes" version="4">
									<prop name="PropertyTypeName">Notes</prop>
									<prop name="Position">0</prop>
									<prop name="IsDefault">1</prop>
								</obj>
								<obj name="PropertyObject" class="SamplePrefPointStyle" version="4">
									<prop name="PropertyTypeName">Point Style</prop>
									<prop name="Position">0</prop>
									<prop name="IsDefault">0</prop>
									<prop name="PointStyle">psNothing</prop>
								</obj>
								<obj name="PropertyObject" class="GenSampleEditPosition" version="4">
									<prop name="PropertyTypeName">Position</prop>
									<prop name="Position">0</prop>
									<prop name="IsDefault">1</prop>
								</obj>
								<obj name="PropertyObject" class="GenSampleEditReplicate" version="4">
									<prop name="PropertyTypeName">Replicate of</prop>
									<prop name="Position">0</prop>
									<prop name="IsDefault">1</prop>
									<prop name="ReplicateOf">-1</prop>
								</obj>
								<obj name="PropertyObject" class="HTCSampleID" version="4">
									<prop name="PropertyTypeName">Sample ID</prop>
									<prop name="Position">0</prop>
									<prop name="IsDefault">1</prop>
								</obj>
								<obj name="PropertyObject" class="GenSampleEditName" version="4">
									<prop name="PropertyTypeName">Sample Name</prop>
									<prop name="Position">0</prop>
									<prop name="IsDefault">1</prop>
									<prop name="name">Sample 1</prop>
								</obj>
								<obj name="PropertyObject" class="HTCSamplePrepNotes" version="4">
									<prop name="PropertyTypeName">Sample Prep Notes</prop>
									<prop name="Position">0</prop>
									<prop name="IsDefault">1</prop>
								</obj>
								<obj name="PropertyObject" class="GenSampleEditSubset" version="4">
									<prop name="PropertyTypeName">Subsets</prop>
									<prop name="Position">0</prop>
									<prop name="IsDefault">1</prop>
								</obj>
								<obj name="PropertyObject" class="SamplePrefWidth" version="5">
									<prop name="PropertyTypeName">Width</prop>
									<prop name="Position">0</prop>
									<prop name="IsDefault">1</prop>
									<prop name="Width">1</prop>
								</obj>
							</list>
						</obj>
					</obj>
					<obj name="item" class="SamplePropInfo" version="1">
						<obj name="ChannelProperties" class="ChanPropList" version="2">
							<obj name="ChannelProperties" class="EMList" version="1">
								<list name="emlist" count="4">
									<obj name="item" class="PropertyList" version="1">
										<list name="emlist" count="12">
											<obj name="PropertyObject" class="RQSampleTargetProperty" version="4">
												<prop name="PropertyTypeName">Combined Sample and Target Type</prop>
												<prop name="Position">1</prop>
												<prop name="IsDefault">0</prop>
												<obj name="ChannelProp" class="ChannelProperty" version="1">
													<prop name="ChannelIdx">0</prop>
												</obj>
											</obj>
											<obj name="PropertyObject" class="QuantConcProperty" version="4">
												<prop name="PropertyTypeName">Concentration</prop>
												<prop name="Position">1</prop>
												<prop name="IsDefault">1</prop>
												<prop name="Concentration">0</prop>
												<obj name="ChannelProp" class="ChannelProperty" version="1">
													<prop name="ChannelIdx">0</prop>
												</obj>
												<prop name="ReadOnly">1</prop>
											</obj>
											<obj name="PropertyObject" class="QuantCpHighProp" version="4">
												<prop name="PropertyTypeName">Cp High</prop>
												<prop name="Position">1</prop>
												<prop name="IsDefault">1</prop>
												<prop name="CpRangeHigh">0</prop>
												<obj name="ChannelProp" class="ChannelProperty" version="1">
													<prop name="ChannelIdx">0</prop>
												</obj>
												<prop name="ReadOnly">1</prop>
											</obj>
											<obj name="PropertyObject" class="QuantCpLowProp" version="4">
												<prop name="PropertyTypeName">Cp Low</prop>
												<prop name="Position">1</prop>
												<prop name="IsDefault">1</prop>
												<prop name="CpRangeLow">0</prop>
												<obj name="ChannelProp" class="ChannelProperty" version="1">
													<prop name="ChannelIdx">0</prop>
												</obj>
												<prop name="ReadOnly">1</prop>
											</obj>
											<obj name="PropertyObject" class="RQEffProp" version="4">
												<prop name="PropertyTypeName">Efficiency</prop>
												<prop name="Position">1</prop>
												<prop name="IsDefault">1</prop>
												<prop name="Efficiency">2</prop>
												<obj name="ChannelProp" class="ChannelProperty" version="1">
													<prop name="ChannelIdx">0</prop>
												</obj>
											</obj>
											<obj name="PropertyObject" class="ChannelGenotype" version="4">
												<prop name="PropertyTypeName">Melt Geno Genotype</prop>
												<prop name="Position">1</prop>
												<prop name="IsDefault">1</prop>
												<prop name="ReadOnly">1</prop>
												<obj name="ChannelProp" class="ChannelProperty" version="1">
													<prop name="ChannelIdx">0</prop>
												</obj>
											</obj>
											<obj name="PropertyObject" class="GroupChannelTypeProp" version="4">
												<prop name="PropertyTypeName">Melt Geno Sample Type</prop>
												<prop name="Position">1</prop>
												<prop name="IsDefault">0</prop>
												<prop name="GroupSampleType">mstUnknown</prop>
												<obj name="ChannelProp" class="ChannelProperty" version="1">
													<prop name="ChannelIdx">0</prop>
												</obj>
											</obj>
											<obj name="PropertyObject" class="QuantSampleTypeProperty" version="4">
												<prop name="PropertyTypeName">Quantification Sample Type</prop>
												<prop name="Position">1</prop>
												<prop name="IsDefault">0</prop>
												<prop name="SampleType">qsUnknown</prop>
												<obj name="ChannelProp" class="ChannelProperty" version="1">
													<prop name="ChannelIdx">0</prop>
												</obj>
											</obj>
											<obj name="PropertyObject" class="ChannelGenotype" version="4">
												<prop name="PropertyTypeName">Scanning Genotype</prop>
												<prop name="Position">1</prop>
												<prop name="IsDefault">1</prop>
												<prop name="ReadOnly">1</prop>
												<obj name="ChannelProp" class="ChannelProperty" version="1">
													<prop name="ChannelIdx">0</prop>
												</obj>
											</obj>
											<obj name="PropertyObject" class="GroupChannelTypeProp" version="4">
												<prop name="PropertyTypeName">Scanning Sample Type</prop>
												<prop name="Position">1</prop>
												<prop name="IsDefault">0</prop>
												<prop name="GroupSampleType">mstUnknown</prop>
												<obj name="ChannelProp" class="ChannelProperty" version="1">
													<prop name="ChannelIdx">0</prop>
												</obj>
											</obj>
											<obj name="PropertyObject" class="TargetName" version="4">
												<prop name="PropertyTypeName">Target Name</prop>
												<prop name="Position">1</prop>
												<prop name="IsDefault">1</prop>
												<obj name="ChannelProp" class="ChannelProperty" version="1">
													<prop name="ChannelIdx">0</prop>
												</obj>
											</obj>
											<obj name="PropertyObject" class="RQTargetProperty" version="4">
												<prop name="PropertyTypeName">Target Type</prop>
												<prop name="Position">1</prop>
												<prop name="IsDefault">0</prop>
												<prop name="TargetType">dtNone</prop>
												<obj name="ChannelProp" class="ChannelProperty" version="1">
													<prop name="ChannelIdx">0</prop>
												</obj>
											</obj>
										</list>
									</obj>
									<obj name="item" class="PropertyList" version="1">
										<list name="emlist" count="12">
											<obj name="PropertyObject" class="RQSampleTargetProperty" version="4">
												<prop name="PropertyTypeName">Combined Sample and Target Type</prop>
												<prop name="Position">1</prop>
												<prop name="IsDefault">0</prop>
												<obj name="ChannelProp" class="ChannelProperty" version="1">
													<prop name="ChannelIdx">1</prop>
												</obj>
											</obj>
											<obj name="PropertyObject" class="QuantConcProperty" version="4">
												<prop name="PropertyTypeName">Concentration</prop>
												<prop name="Position">1</prop>
												<prop name="IsDefault">1</prop>
												<prop name="Concentration">0</prop>
												<obj name="ChannelProp" class="ChannelProperty" version="1">
													<prop name="ChannelIdx">1</prop>
												</obj>
												<prop name="ReadOnly">1</prop>
											</obj>
											<obj name="PropertyObject" class="QuantCpHighProp" version="4">
												<prop name="PropertyTypeName">Cp High</prop>
												<prop name="Position">1</prop>
												<prop name="IsDefault">1</prop>
												<prop name="CpRangeHigh">0</prop>
												<obj name="ChannelProp" class="ChannelProperty" version="1">
													<prop name="ChannelIdx">1</prop>
												</obj>
												<prop name="ReadOnly">1</prop>
											</obj>
											<obj name="PropertyObject" class="QuantCpLowProp" version="4">
												<prop name="PropertyTypeName">Cp Low</prop>
												<prop name="Position">1</prop>
												<prop name="IsDefault">1</prop>
												<prop name="CpRangeLow">0</prop>
												<obj name="ChannelProp" class="ChannelProperty" version="1">
													<prop name="ChannelIdx">1</prop>
												</obj>
												<prop name="ReadOnly">1</prop>
											</obj>
											<obj name="PropertyObject" class="RQEffProp" version="4">
												<prop name="PropertyTypeName">Efficiency</prop>
												<prop name="Position">1</prop>
												<prop name="IsDefault">1</prop>
												<prop name="Efficiency">2</prop>
												<obj name="ChannelProp" class="ChannelProperty" version="1">
													<prop name="ChannelIdx">1</prop>
												</obj>
											</obj>
											<obj name="PropertyObject" class="ChannelGenotype" version="4">
												<prop name="PropertyTypeName">Melt Geno Genotype</prop>
												<prop name="Position">1</prop>
												<prop name="IsDefault">1</prop>
												<prop name="ReadOnly">1</prop>
												<obj name="ChannelProp" class="ChannelProperty" version="1">
													<prop name="ChannelIdx">1</prop>
												</obj>
											</obj>
											<obj name="PropertyObject" class="GroupChannelTypeProp" version="4">
												<prop name="PropertyTypeName">Melt Geno Sample Type</prop>
												<prop name="Position">1</prop>
												<prop name="IsDefault">0</prop>
												<prop name="GroupSampleType">mstUnknown</prop>
												<obj name="ChannelProp" class="ChannelProperty" version="1">
													<prop name="ChannelIdx">1</prop>
												</obj>
											</obj>
											<obj name="PropertyObject" class="QuantSampleTypeProperty" version="4">
												<prop name="PropertyTypeName">Quantification Sample Type</prop>
												<prop name="Position">1</prop>
												<prop name="IsDefault">0</prop>
												<prop name="SampleType">qsUnknown</prop>
												<obj name="ChannelProp" class="ChannelProperty" version="1">
													<prop name="ChannelIdx">1</prop>
												</obj>
											</obj>
											<obj name="PropertyObject" class="ChannelGenotype" version="4">
												<prop name="PropertyTypeName">Scanning Genotype</prop>
												<prop name="Position">1</prop>
												<prop name="IsDefault">1</prop>
												<prop name="ReadOnly">1</prop>
												<obj name="ChannelProp" class="ChannelProperty" version="1">
													<prop name="ChannelIdx">1</prop>
												</obj>
											</obj>
											<obj name="PropertyObject" class="GroupChannelTypeProp" version="4">
												<prop name="PropertyTypeName">Scanning Sample Type</prop>
												<prop name="Position">1</prop>
												<prop name="IsDefault">0</prop>
												<prop name="GroupSampleType">mstUnknown</prop>
												<obj name="ChannelProp" class="ChannelProperty" version="1">
													<prop name="ChannelIdx">1</prop>
												</obj>
											</obj>
											<obj name="PropertyObject" class="TargetName" version="4">
												<prop name="PropertyTypeName">Target Name</prop>
												<prop name="Position">1</prop>
												<prop name="IsDefault">1</prop>
												<obj name="ChannelProp" class="ChannelProperty" version="1">
													<prop name="ChannelIdx">1</prop>
												</obj>
											</obj>
											<obj name="PropertyObject" class="RQTargetProperty" version="4">
												<prop name="PropertyTypeName">Target Type</prop>
												<prop name="Position">1</prop>
												<prop name="IsDefault">0</prop>
												<prop name="TargetType">dtNone</prop>
												<obj name="ChannelProp" class="ChannelProperty" version="1">
													<prop name="ChannelIdx">1</prop>
												</obj>
											</obj>
										</list>
									</obj>
									<obj name="item" class="PropertyList" version="1">
										<list name="emlist" count="12">
											<obj name="PropertyObject" class="RQSampleTargetProperty" version="4">
												<prop name="PropertyTypeName">Combined Sample and Target Type</prop>
												<prop name="Position">1</prop>
												<prop name="IsDefault">0</prop>
												<obj name="ChannelProp" class="ChannelProperty" version="1">
													<prop name="ChannelIdx">2</prop>
												</obj>
											</obj>
											<obj name="PropertyObject" class="QuantConcProperty" version="4">
												<prop name="PropertyTypeName">Concentration</prop>
												<prop name="Position">1</prop>
												<prop name="IsDefault">1</prop>
												<prop name="Concentration">0</prop>
												<obj name="ChannelProp" class="ChannelProperty" version="1">
													<prop name="ChannelIdx">2</prop>
												</obj>
												<prop name="ReadOnly">1</prop>
											</obj>
											<obj name="PropertyObject" class="QuantCpHighProp" version="4">
												<prop name="PropertyTypeName">Cp High</prop>
												<prop name="Position">1</prop>
												<prop name="IsDefault">1</prop>
												<prop name="CpRangeHigh">0</prop>
												<obj name="ChannelProp" class="ChannelProperty" version="1">
													<prop name="ChannelIdx">2</prop>
												</obj>
												<prop name="ReadOnly">1</prop>
											</obj>
											<obj name="PropertyObject" class="QuantCpLowProp" version="4">
												<prop name="PropertyTypeName">Cp Low</prop>
												<prop name="Position">1</prop>
												<prop name="IsDefault">1</prop>
												<prop name="CpRangeLow">0</prop>
												<obj name="ChannelProp" class="ChannelProperty" version="1">
													<prop name="ChannelIdx">2</prop>
												</obj>
												<prop name="ReadOnly">1</prop>
											</obj>
											<obj name="PropertyObject" class="RQEffProp" version="4">
												<prop name="PropertyTypeName">Efficiency</prop>
												<prop name="Position">1</prop>
												<prop name="IsDefault">1</prop>
												<prop name="Efficiency">2</prop>
												<obj name="ChannelProp" class="ChannelProperty" version="1">
													<prop name="ChannelIdx">2</prop>
												</obj>
											</obj>
											<obj name="PropertyObject" class="ChannelGenotype" version="4">
												<prop name="PropertyTypeName">Melt Geno Genotype</prop>
												<prop name="Position">1</prop>
												<prop name="IsDefault">1</prop>
												<prop name="ReadOnly">1</prop>
												<obj name="ChannelProp" class="ChannelProperty" version="1">
													<prop name="ChannelIdx">2</prop>
												</obj>
											</obj>
											<obj name="PropertyObject" class="GroupChannelTypeProp" version="4">
												<prop name="PropertyTypeName">Melt Geno Sample Type</prop>
												<prop name="Position">1</prop>
												<prop name="IsDefault">0</prop>
												<prop name="GroupSampleType">mstUnknown</prop>
												<obj name="ChannelProp" class="ChannelProperty" version="1">
													<prop name="ChannelIdx">2</prop>
												</obj>
											</obj>
											<obj name="PropertyObject" class="QuantSampleTypeProperty" version="4">
												<prop name="PropertyTypeName">Quantification Sample Type</prop>
												<prop name="Position">1</prop>
												<prop name="IsDefault">0</prop>
												<prop name="SampleType">qsUnknown</prop>
												<obj name="ChannelProp" class="ChannelProperty" version="1">
													<prop name="ChannelIdx">2</prop>
												</obj>
											</obj>
											<obj name="PropertyObject" class="ChannelGenotype" version="4">
												<prop name="PropertyTypeName">Scanning Genotype</prop>
												<prop name="Position">1</prop>
												<prop name="IsDefault">1</prop>
												<prop name="ReadOnly">1</prop>
												<obj name="ChannelProp" class="ChannelProperty" version="1">
													<prop name="ChannelIdx">2</prop>
												</obj>
											</obj>
											<obj name="PropertyObject" class="GroupChannelTypeProp" version="4">
												<prop name="PropertyTypeName">Scanning Sample Type</prop>
												<prop name="Position">1</prop>
												<prop name="IsDefault">0</prop>
												<prop name="GroupSampleType">mstUnknown</prop>
												<obj name="ChannelProp" class="ChannelProperty" version="1">
													<prop name="ChannelIdx">2</prop>
												</obj>
											</obj>
											<obj name="PropertyObject" class="TargetName" version="4">
												<prop name="PropertyTypeName">Target Name</prop>
												<prop name="Position">1</prop>
												<prop name="IsDefault">1</prop>
												<obj name="ChannelProp" class="ChannelProperty" version="1">
													<prop name="ChannelIdx">2</prop>
												</obj>
											</obj>
											<obj name="PropertyObject" class="RQTargetProperty" version="4">
												<prop name="PropertyTypeName">Target Type</prop>
												<prop name="Position">1</prop>
												<prop name="IsDefault">0</prop>
												<prop name="TargetType">dtNone</prop>
												<obj name="ChannelProp" class="ChannelProperty" version="1">
													<prop name="ChannelIdx">2</prop>
												</obj>
											</obj>
										</list>
									</obj>
									<obj name="item" class="PropertyList" version="1">
										<list name="emlist" count="12">
											<obj name="PropertyObject" class="RQSampleTargetProperty" version="4">
												<prop name="PropertyTypeName">Combined Sample and Target Type</prop>
												<prop name="Position">1</prop>
												<prop name="IsDefault">0</prop>
												<obj name="ChannelProp" class="ChannelProperty" version="1">
													<prop name="ChannelIdx">3</prop>
												</obj>
											</obj>
											<obj name="PropertyObject" class="QuantConcProperty" version="4">
												<prop name="PropertyTypeName">Concentration</prop>
												<prop name="Position">1</prop>
												<prop name="IsDefault">1</prop>
												<prop name="Concentration">0</prop>
												<obj name="ChannelProp" class="ChannelProperty" version="1">
													<prop name="ChannelIdx">3</prop>
												</obj>
												<prop name="ReadOnly">1</prop>
											</obj>
											<obj name="PropertyObject" class="QuantCpHighProp" version="4">
												<prop name="PropertyTypeName">Cp High</prop>
												<prop name="Position">1</prop>
												<prop name="IsDefault">1</prop>
												<prop name="CpRangeHigh">0</prop>
												<obj name="ChannelProp" class="ChannelProperty" version="1">
													<prop name="ChannelIdx">3</prop>
												</obj>
												<prop name="ReadOnly">1</prop>
											</obj>
											<obj name="PropertyObject" class="QuantCpLowProp" version="4">
												<prop name="PropertyTypeName">Cp Low</prop>
												<prop name="Position">1</prop>
												<prop name="IsDefault">1</prop>
												<prop name="CpRangeLow">0</prop>
												<obj name="ChannelProp" class="ChannelProperty" version="1">
													<prop name="ChannelIdx">3</prop>
												</obj>
												<prop name="ReadOnly">1</prop>
											</obj>
											<obj name="PropertyObject" class="RQEffProp" version="4">
												<prop name="PropertyTypeName">Efficiency</prop>
												<prop name="Position">1</prop>
												<prop name="IsDefault">1</prop>
												<prop name="Efficiency">2</prop>
												<obj name="ChannelProp" class="ChannelProperty" version="1">
													<prop name="ChannelIdx">3</prop>
												</obj>
											</obj>
											<obj name="PropertyObject" class="ChannelGenotype" version="4">
												<prop name="PropertyTypeName">Melt Geno Genotype</prop>
												<prop name="Position">1</prop>
												<prop name="IsDefault">1</prop>
												<prop name="ReadOnly">1</prop>
												<obj name="ChannelProp" class="ChannelProperty" version="1">
													<prop name="ChannelIdx">3</prop>
												</obj>
											</obj>
											<obj name="PropertyObject" class="GroupChannelTypeProp" version="4">
												<prop name="PropertyTypeName">Melt Geno Sample Type</prop>
												<prop name="Position">1</prop>
												<prop name="IsDefault">0</prop>
												<prop name="GroupSampleType">mstUnknown</prop>
												<obj name="ChannelProp" class="ChannelProperty" version="1">
													<prop name="ChannelIdx">3</prop>
												</obj>
											</obj>
											<obj name="PropertyObject" class="QuantSampleTypeProperty" version="4">
												<prop name="PropertyTypeName">Quantification Sample Type</prop>
												<prop name="Position">1</prop>
												<prop name="IsDefault">0</prop>
												<prop name="SampleType">qsUnknown</prop>
												<obj name="ChannelProp" class="ChannelProperty" version="1">
													<prop name="ChannelIdx">3</prop>
												</obj>
											</obj>
											<obj name="PropertyObject" class="ChannelGenotype" version="4">
												<prop name="PropertyTypeName">Scanning Genotype</prop>
												<prop name="Position">1</prop>
												<prop name="IsDefault">1</prop>
												<prop name="ReadOnly">1</prop>
												<obj name="ChannelProp" class="ChannelProperty" version="1">
													<prop name="ChannelIdx">3</prop>
												</obj>
											</obj>
											<obj name="PropertyObject" class="GroupChannelTypeProp" version="4">
												<prop name="PropertyTypeName">Scanning Sample Type</prop>
												<prop name="Position">1</prop>
												<prop name="IsDefault">0</prop>
												<prop name="GroupSampleType">mstUnknown</prop>
												<obj name="ChannelProp" class="ChannelProperty" version="1">
													<prop name="ChannelIdx">3</prop>
												</obj>
											</obj>
											<obj name="PropertyObject" class="TargetName" version="4">
												<prop name="PropertyTypeName">Target Name</prop>
												<prop name="Position">1</prop>
												<prop name="IsDefault">1</prop>
												<obj name="ChannelProp" class="ChannelProperty" version="1">
													<prop name="ChannelIdx">3</prop>
												</obj>
											</obj>
											<obj name="PropertyObject" class="RQTargetProperty" version="4">
												<prop name="PropertyTypeName">Target Type</prop>
												<prop name="Position">1</prop>
												<prop name="IsDefault">0</prop>
												<prop name="TargetType">dtNone</prop>
												<obj name="ChannelProp" class="ChannelProperty" version="1">
													<prop name="ChannelIdx">3</prop>
												</obj>
											</obj>
										</list>
									</obj>
								</list>
							</obj>
						</obj>
						<prop name="ChannelPropertyCount">4</prop>
						<prop name="ContainerPosition">1</prop>
						<prop name="HasSampleProperties">1</prop>
						<obj name="SampleProperties" class="PropertyList" version="1">
							<list name="emlist" count="14">
								<obj name="PropertyObject" class="SamplePrefColor" version="4">
									<prop name="PropertyTypeName">Color</prop>
									<prop name="Position">1</prop>
									<prop name="IsDefault">0</prop>
									<prop name="Color">clRed</prop>
								</obj>
								<obj name="PropertyObject" class="DominantChannelProp" version="4">
									<prop name="PropertyTypeName">Dominant Channel</prop>
									<prop name="Position">1</prop>
									<prop name="IsDefault">0</prop>
									<prop name="DominantChannel">0</prop>
								</obj>
								<obj name="PropertyObject" class="Genotype" version="4">
									<prop name="PropertyTypeName">EndPt Genotype</prop>
									<prop name="Position">1</prop>
									<prop name="IsDefault">1</prop>
									<prop name="ReadOnly">1</prop>
								</obj>
								<obj name="PropertyObject" class="GroupingSample" version="4">
									<prop name="PropertyTypeName">EndPt Sample Type</prop>
									<prop name="Position">1</prop>
									<prop name="IsDefault">0</prop>
									<prop name="GroupSampleType">mstUnknown</prop>
								</obj>
								<obj name="PropertyObject" class="SamplePrefLineStyle" version="4">
									<prop name="PropertyTypeName">Line Style</prop>
									<prop name="Position">1</prop>
									<prop name="IsDefault">0</prop>
									<prop name="LineStyle">psSolid</prop>
								</obj>
								<obj name="PropertyObject" class="GenSampleEditNotes" version="4">
									<prop name="PropertyTypeName">Notes</prop>
									<prop name="Position">1</prop>
									<prop name="IsDefault">1</prop>
								</obj>
								<obj name="PropertyObject" class="SamplePrefPointStyle" version="4">
									<prop name="PropertyTypeName">Point Style</prop>
									<prop name="Position">1</prop>
									<prop name="IsDefault">0</prop>
									<prop name="PointStyle">psNothing</prop>
								</obj>
								<obj name="PropertyObject" class="GenSampleEditPosition" version="4">
									<prop name="PropertyTypeName">Position</prop>
									<prop name="Position">1</prop>
									<prop name="IsDefault">1</prop>
								</obj>
								<obj name="PropertyObject" class="GenSampleEditReplicate" version="4">
									<prop name="PropertyTypeName">Replicate of</prop>
									<prop name="Position">1</prop>
									<prop name="IsDefault">1</prop>
									<prop name="ReplicateOf">-1</prop>
								</obj>
								<obj name="PropertyObject" class="HTCSampleID" version="4">
									<prop name="PropertyTypeName">Sample ID</prop>
									<prop name="Position">1</prop>
									<prop name="IsDefault">1</prop>
								</obj>
								<obj name="PropertyObject" class="GenSampleEditName" version="4">
									<prop name="PropertyTypeName">Sample Name</prop>
									<prop name="Position">1</prop>
									<prop name="IsDefault">1</prop>
									<prop name="name">Sample 2</prop>
								</obj>
								<obj name="PropertyObject" class="HTCSamplePrepNotes" version="4">
									<prop name="PropertyTypeName">Sample Prep Notes</prop>
									<prop name="Position">1</prop>
									<prop name="IsDefault">1</prop>
								</obj>
								<obj name="PropertyObject" class="GenSampleEditSubset" version="4">
									<prop name="PropertyTypeName">Subsets</prop>
									<prop name="Position">1</prop>
									<prop name="IsDefault">1</prop>
								</obj>
								<obj name="PropertyObject" class="SamplePrefWidth" version="5">
									<prop name="PropertyTypeName">Width</prop>
									<prop name="Position">1</prop>
									<prop name="IsDefault">1</prop>
									<prop name="Width">1</prop>
								</obj>
							</list>
						</obj>
					</obj>
					<obj name="item" class="SamplePropInfo" version="1">
						<obj name="ChannelProperties" class="ChanPropList" version="2">
							<obj name="ChannelProperties" class="EMList" version="1">
								<list name="emlist" count="4">
									<obj name="item" class="PropertyList" version="1">
										<list name="emlist" count="12">
											<obj name="PropertyObject" class="RQSampleTargetProperty" version="4">
												<prop name="PropertyTypeName">Combined Sample and Target Type</prop>
												<prop name="Position">2</prop>
												<prop name="IsDefault">0</prop>
												<obj name="ChannelProp" class="ChannelProperty" version="1">
													<prop name="ChannelIdx">0</prop>
												</obj>
											</obj>
											<obj name="PropertyObject" class="QuantConcProperty" version="4">
												<prop name="PropertyTypeName">Concentration</prop>
												<prop name="Position">2</prop>
												<prop name="IsDefault">1</prop>
												<prop name="Concentration">0</prop>
												<obj name="ChannelProp" class="ChannelProperty" version="1">
													<prop name="ChannelIdx">0</prop>
												</obj>
												<prop name="ReadOnly">1</prop>
											</obj>
											<obj name="PropertyObject" class="QuantCpHighProp" version="4">
												<prop name="PropertyTypeName">Cp High</prop>
												<prop name="Position">2</prop>
												<prop name="IsDefault">1</prop>
												<prop name="CpRangeHigh">0</prop>
												<obj name="ChannelProp" class="ChannelProperty" version="1">
													<prop name="ChannelIdx">0</prop>
												</obj>
												<prop name="ReadOnly">1</prop>
											</obj>
											<obj name="PropertyObject" class="QuantCpLowProp" version="4">
												<prop name="PropertyTypeName">Cp Low</prop>
												<prop name="Position">2</prop>
												<prop name="IsDefault">1</prop>
												<prop name="CpRangeLow">0</prop>
												<obj name="ChannelProp" class="ChannelProperty" version="1">
													<prop name="ChannelIdx">0</prop>
												</obj>
												<prop name="ReadOnly">1</prop>
											</obj>
											<obj name="PropertyObject" class="RQEffProp" version="4">
												<prop name="PropertyTypeName">Efficiency</prop>
												<prop name="Position">2</prop>
												<prop name="IsDefault">1</prop>
												<prop name="Efficiency">2</prop>
												<obj name="ChannelProp" class="ChannelProperty" version="1">
													<prop name="ChannelIdx">0</prop>
												</obj>
											</obj>
											<obj name="PropertyObject" class="ChannelGenotype" version="4">
												<prop name="PropertyTypeName">Melt Geno Genotype</prop>
												<prop name="Position">2</prop>
												<prop name="IsDefault">1</prop>
												<prop name="ReadOnly">1</prop>
												<obj name="ChannelProp" class="ChannelProperty" version="1">
													<prop name="ChannelIdx">0</prop>
												</obj>
											</obj>
											<obj name="PropertyObject" class="GroupChannelTypeProp" version="4">
												<prop name="PropertyTypeName">Melt Geno Sample Type</prop>
												<prop name="Position">2</prop>
												<prop name="IsDefault">0</prop>
												<prop name="GroupSampleType">mstUnknown</prop>
												<obj name="ChannelProp" class="ChannelProperty" version="1">
													<prop name="ChannelIdx">0</prop>
												</obj>
											</obj>
											<obj name="PropertyObject" class="QuantSampleTypeProperty" version="4">
												<prop name="PropertyTypeName">Quantification Sample Type</prop>
												<prop name="Position">2</prop>
												<prop name="IsDefault">0</prop>
												<prop name="SampleType">qsUnknown</prop>
												<obj name="ChannelProp" class="ChannelProperty" version="1">
													<prop name="ChannelIdx">0</prop>
												</obj>
											</obj>
											<obj name="PropertyObject" class="ChannelGenotype" version="4">
												<prop name="PropertyTypeName">Scanning Genotype</prop>
												<prop name="Position">2</prop>
												<prop name="IsDefault">1</prop>
												<prop name="ReadOnly">1</prop>
												<obj name="ChannelProp" class="ChannelProperty" version="1">
													<prop name="ChannelIdx">0</prop>
												</obj>
											</obj>
											<obj name="PropertyObject" class="GroupChannelTypeProp" version="4">
												<prop name="PropertyTypeName">Scanning Sample Type</prop>
												<prop name="Position">2</prop>
												<prop name="IsDefault">0</prop>
												<prop name="GroupSampleType">mstUnknown</prop>
												<obj name="ChannelProp" class="ChannelProperty" version="1">
													<prop name="ChannelIdx">0</prop>
												</obj>
											</obj>
											<obj name="PropertyObject" class="TargetName" version="4">
												<prop name="PropertyTypeName">Target Name</prop>
												<prop name="Position">2</prop>
												<prop name="IsDefault">1</prop>
												<obj name="ChannelProp" class="ChannelProperty" version="1">
													<prop name="ChannelIdx">0</prop>
												</obj>
											</obj>
											<obj name="PropertyObject" class="RQTargetProperty" version="4">
												<prop name="PropertyTypeName">Target Type</prop>
												<prop name="Position">2</prop>
												<prop name="IsDefault">0</prop>
												<prop name="TargetType">dtNone</prop>
												<obj name="ChannelProp" class="ChannelProperty" version="1">
													<prop name="ChannelIdx">0</prop>
												</obj>
											</obj>
										</list>
									</obj>
									<obj name="item" class="PropertyList" version="1">
										<list name="emlist" count="12">
											<obj name="PropertyObject" class="RQSampleTargetProperty" version="4">
												<prop name="PropertyTypeName">Combined Sample and Target Type</prop>
												<prop name="Position">2</prop>
												<prop name="IsDefault">0</prop>
												<obj name="ChannelProp" class="ChannelProperty" version="1">
													<prop name="ChannelIdx">1</prop>
												</obj>
											</obj>
											<obj name="PropertyObject" class="QuantConcProperty" version="4">
												<prop name="PropertyTypeName">Concentration</prop>
												<prop name="Position">2</prop>
												<prop name="IsDefault">1</prop>
												<prop name="Concentration">0</prop>
												<obj name="ChannelProp" class="ChannelProperty" version="1">
													<prop name="ChannelIdx">1</prop>
												</obj>
												<prop name="ReadOnly">1</prop>
											</obj>
											<obj name="PropertyObject" class="QuantCpHighProp" version="4">
												<prop name="PropertyTypeName">Cp High</prop>
												<prop name="Position">2</prop>
												<prop name="IsDefault">1</prop>
												<prop name="CpRangeHigh">0</prop>
												<obj name="ChannelProp" class="ChannelProperty" version="1">
													<prop name="ChannelIdx">1</prop>
												</obj>
												<prop name="ReadOnly">1</prop>
											</obj>
											<obj name="PropertyObject" class="QuantCpLowProp" version="4">
												<prop name="PropertyTypeName">Cp Low</prop>
												<prop name="Position">2</prop>
												<prop name="IsDefault">1</prop>
												<prop name="CpRangeLow">0</prop>
												<obj name="ChannelProp" class="ChannelProperty" version="1">
													<prop name="ChannelIdx">1</prop>
												</obj>
												<prop name="ReadOnly">1</prop>
											</obj>
											<obj name="PropertyObject" class="RQEffProp" version="4">
												<prop name="PropertyTypeName">Efficiency</prop>
												<prop name="Position">2</prop>
												<prop name="IsDefault">1</prop>
												<prop name="Efficiency">2</prop>
												<obj name="ChannelProp" class="ChannelProperty" version="1">
													<prop name="ChannelIdx">1</prop>
												</obj>
											</obj>
											<obj name="PropertyObject" class="ChannelGenotype" version="4">
												<prop name="PropertyTypeName">Melt Geno Genotype</prop>
												<prop name="Position">2</prop>
												<prop name="IsDefault">1</prop>
												<prop name="ReadOnly">1</prop>
												<obj name="ChannelProp" class="ChannelProperty" version="1">
													<prop name="ChannelIdx">1</prop>
												</obj>
											</obj>
											<obj name="PropertyObject" class="GroupChannelTypeProp" version="4">
												<prop name="PropertyTypeName">Melt Geno Sample Type</prop>
												<prop name="Position">2</prop>
												<prop name="IsDefault">0</prop>
												<prop name="GroupSampleType">mstUnknown</prop>
												<obj name="ChannelProp" class="ChannelProperty" version="1">
													<prop name="ChannelIdx">1</prop>
												</obj>
											</obj>
											<obj name="PropertyObject" class="QuantSampleTypeProperty" version="4">
												<prop name="PropertyTypeName">Quantification Sample Type</prop>
												<prop name="Position">2</prop>
												<prop name="IsDefault">0</prop>
												<prop name="SampleType">qsUnknown</prop>
												<obj name="ChannelProp" class="ChannelProperty" version="1">
													<prop name="ChannelIdx">1</prop>
												</obj>
											</obj>
											<obj name="PropertyObject" class="ChannelGenotype" version="4">
												<prop name="PropertyTypeName">Scanning Genotype</prop>
												<prop name="Position">2</prop>
												<prop name="IsDefault">1</prop>
												<prop name="ReadOnly">1</prop>
												<obj name="ChannelProp" class="ChannelProperty" version="1">
													<prop name="ChannelIdx">1</prop>
												</obj>
											</obj>
											<obj name="PropertyObject" class="GroupChannelTypeProp" version="4">
												<prop name="PropertyTypeName">Scanning Sample Type</prop>
												<prop name="Position">2</prop>
												<prop name="IsDefault">0</prop>
												<prop name="GroupSampleType">mstUnknown</prop>
												<obj name="ChannelProp" class="ChannelProperty" version="1">
													<prop name="ChannelIdx">1</prop>
												</obj>
											</obj>
											<obj name="PropertyObject" class="TargetName" version="4">
												<prop name="PropertyTypeName">Target Name</prop>
												<prop name="Position">2</prop>
												<prop name="IsDefault">1</prop>
												<obj name="ChannelProp" class="ChannelProperty" version="1">
													<prop name="ChannelIdx">1</prop>
												</obj>
											</obj>
											<obj name="PropertyObject" class="RQTargetProperty" version="4">
												<prop name="PropertyTypeName">Target Type</prop>
												<prop name="Position">2</prop>
												<prop name="IsDefault">0</prop>
												<prop name="TargetType">dtNone</prop>
												<obj name="ChannelProp" class="ChannelProperty" version="1">
													<prop name="ChannelIdx">1</prop>
												</obj>
											</obj>
										</list>
									</obj>
									<obj name="item" class="PropertyList" version="1">
										<list name="emlist" count="12">
											<obj name="PropertyObject" class="RQSampleTargetProperty" version="4">
												<prop name="PropertyTypeName">Combined Sample and Target Type</prop>
												<prop name="Position">2</prop>
												<prop name="IsDefault">0</prop>
												<obj name="ChannelProp" class="ChannelProperty" version="1">
													<prop name="ChannelIdx">2</prop>
												</obj>
											</obj>
											<obj name="PropertyObject" class="QuantConcProperty" version="4">
												<prop name="PropertyTypeName">Concentration</prop>
												<prop name="Position">2</prop>
												<prop name="IsDefault">1</prop>
												<prop name="Concentration">0</prop>
												<obj name="ChannelProp" class="ChannelProperty" version="1">
													<prop name="ChannelIdx">2</prop>
												</obj>
												<prop name="ReadOnly">1</prop>
											</obj>
											<obj name="PropertyObject" class="QuantCpHighProp" version="4">
												<prop name="PropertyTypeName">Cp High</prop>
												<prop name="Position">2</prop>
												<prop name="IsDefault">1</prop>
												<prop name="CpRangeHigh">0</prop>
												<obj name="ChannelProp" class="ChannelProperty" version="1">
													<prop name="ChannelIdx">2</prop>
												</obj>
												<prop name="ReadOnly">1</prop>
											</obj>
											<obj name="PropertyObject" class="QuantCpLowProp" version="4">
												<prop name="PropertyTypeName">Cp Low</prop>
												<prop name="Position">2</prop>
												<prop name="IsDefault">1</prop>
												<prop name="CpRangeLow">0</prop>
												<obj name="ChannelProp" class="ChannelProperty" version="1">
													<prop name="ChannelIdx">2</prop>
												</obj>
												<prop name="ReadOnly">1</prop>
											</obj>
											<obj name="PropertyObject" class="RQEffProp" version="4">
												<prop name="PropertyTypeName">Efficiency</prop>
												<prop name="Position">2</prop>
												<prop name="IsDefault">1</prop>
												<prop name="Efficiency">2</prop>
												<obj name="ChannelProp" class="ChannelProperty" version="1">
													<prop name="ChannelIdx">2</prop>
												</obj>
											</obj>
											<obj name="PropertyObject" class="ChannelGenotype" version="4">
												<prop name="PropertyTypeName">Melt Geno Genotype</prop>
												<prop name="Position">2</prop>
												<prop name="IsDefault">1</prop>
												<prop name="ReadOnly">1</prop>
												<obj name="ChannelProp" class="ChannelProperty" version="1">
													<prop name="ChannelIdx">2</prop>
												</obj>
											</obj>
											<obj name="PropertyObject" class="GroupChannelTypeProp" version="4">
												<prop name="PropertyTypeName">Melt Geno Sample Type</prop>
												<prop name="Position">2</prop>
												<prop name="IsDefault">0</prop>
												<prop name="GroupSampleType">mstUnknown</prop>
												<obj name="ChannelProp" class="ChannelProperty" version="1">
													<prop name="ChannelIdx">2</prop>
												</obj>
											</obj>
											<obj name="PropertyObject" class="QuantSampleTypeProperty" version="4">
												<prop name="PropertyTypeName">Quantification Sample Type</prop>
												<prop name="Position">2</prop>
												<prop name="IsDefault">0</prop>
												<prop name="SampleType">qsUnknown</prop>
												<obj name="ChannelProp" class="ChannelProperty" version="1">
													<prop name="ChannelIdx">2</prop>
												</obj>
											</obj>
											<obj name="PropertyObject" class="ChannelGenotype" version="4">
												<prop name="PropertyTypeName">Scanning Genotype</prop>
												<prop name="Position">2</prop>
												<prop name="IsDefault">1</prop>
												<prop name="ReadOnly">1</prop>
												<obj name="ChannelProp" class="ChannelProperty" version="1">
													<prop name="ChannelIdx">2</prop>
												</obj>
											</obj>
											<obj name="PropertyObject" class="GroupChannelTypeProp" version="4">
												<prop name="PropertyTypeName">Scanning Sample Type</prop>
												<prop name="Position">2</prop>
												<prop name="IsDefault">0</prop>
												<prop name="GroupSampleType">mstUnknown</prop>
												<obj name="ChannelProp" class="ChannelProperty" version="1">
													<prop name="ChannelIdx">2</prop>
												</obj>
											</obj>
											<obj name="PropertyObject" class="TargetName" version="4">
												<prop name="PropertyTypeName">Target Name</prop>
												<prop name="Position">2</prop>
												<prop name="IsDefault">1</prop>
												<obj name="ChannelProp" class="ChannelProperty" version="1">
													<prop name="ChannelIdx">2</prop>
												</obj>
											</obj>
											<obj name="PropertyObject" class="RQTargetProperty" version="4">
												<prop name="PropertyTypeName">Target Type</prop>
												<prop name="Position">2</prop>
												<prop name="IsDefault">0</prop>
												<prop name="TargetType">dtNone</prop>
												<obj name="ChannelProp" class="ChannelProperty" version="1">
													<prop name="ChannelIdx">2</prop>
												</obj>
											</obj>
										</list>
									</obj>
									<obj name="item" class="PropertyList" version="1">
										<list name="emlist" count="12">
											<obj name="PropertyObject" class="RQSampleTargetProperty" version="4">
												<prop name="PropertyTypeName">Combined Sample and Target Type</prop>
												<prop name="Position">2</prop>
												<prop name="IsDefault">0</prop>
												<obj name="ChannelProp" class="ChannelProperty" version="1">
													<prop name="ChannelIdx">3</prop>
												</obj>
											</obj>
											<obj name="PropertyObject" class="QuantConcProperty" version="4">
												<prop name="PropertyTypeName">Concentration</prop>
												<prop name="Position">2</prop>
												<prop name="IsDefault">1</prop>
												<prop name="Concentration">0</prop>
												<obj name="ChannelProp" class="ChannelProperty" version="1">
													<prop name="ChannelIdx">3</prop>
												</obj>
												<prop name="ReadOnly">1</prop>
											</obj>
											<obj name="PropertyObject" class="QuantCpHighProp" version="4">
												<prop name="PropertyTypeName">Cp High</prop>
												<prop name="Position">2</prop>
												<prop name="IsDefault">1</prop>
												<prop name="CpRangeHigh">0</prop>
												<obj name="ChannelProp" class="ChannelProperty" version="1">
													<prop name="ChannelIdx">3</prop>
												</obj>
												<prop name="ReadOnly">1</prop>
											</obj>
											<obj name="PropertyObject" class="QuantCpLowProp" version="4">
												<prop name="PropertyTypeName">Cp Low</prop>
												<prop name="Position">2</prop>
												<prop name="IsDefault">1</prop>
												<prop name="CpRangeLow">0</prop>
												<obj name="ChannelProp" class="ChannelProperty" version="1">
													<prop name="ChannelIdx">3</prop>
												</obj>
												<prop name="ReadOnly">1</prop>
											</obj>
											<obj name="PropertyObject" class="RQEffProp" version="4">
												<prop name="PropertyTypeName">Efficiency</prop>
												<prop name="Position">2</prop>
												<prop name="IsDefault">1</prop>
												<prop name="Efficiency">2</prop>
												<obj name="ChannelProp" class="ChannelProperty" version="1">
													<prop name="ChannelIdx">3</prop>
												</obj>
											</obj>
											<obj name="PropertyObject" class="ChannelGenotype" version="4">
												<prop name="PropertyTypeName">Melt Geno Genotype</prop>
												<prop name="Position">2</prop>
												<prop name="IsDefault">1</prop>
												<prop name="ReadOnly">1</prop>
												<obj name="ChannelProp" class="ChannelProperty" version="1">
													<prop name="ChannelIdx">3</prop>
												</obj>
											</obj>
											<obj name="PropertyObject" class="GroupChannelTypeProp" version="4">
												<prop name="PropertyTypeName">Melt Geno Sample Type</prop>
												<prop name="Position">2</prop>
												<prop name="IsDefault">0</prop>
												<prop name="GroupSampleType">mstUnknown</prop>
												<obj name="ChannelProp" class="ChannelProperty" version="1">
													<prop name="ChannelIdx">3</prop>
												</obj>
											</obj>
											<obj name="PropertyObject" class="QuantSampleTypeProperty" version="4">
												<prop name="PropertyTypeName">Quantification Sample Type</prop>
												<prop name="Position">2</prop>
												<prop name="IsDefault">0</prop>
												<prop name="SampleType">qsUnknown</prop>
												<obj name="ChannelProp" class="ChannelProperty" version="1">
													<prop name="ChannelIdx">3</prop>
												</obj>
											</obj>
											<obj name="PropertyObject" class="ChannelGenotype" version="4">
												<prop name="PropertyTypeName">Scanning Genotype</prop>
												<prop name="Position">2</prop>
												<prop name="IsDefault">1</prop>
												<prop name="ReadOnly">1</prop>
												<obj name="ChannelProp" class="ChannelProperty" version="1">
													<prop name="ChannelIdx">3</prop>
												</obj>
											</obj>
											<obj name="PropertyObject" class="GroupChannelTypeProp" version="4">
												<prop name="PropertyTypeName">Scanning Sample Type</prop>
												<prop name="Position">2</prop>
												<prop name="IsDefault">0</prop>
												<prop name="GroupSampleType">mstUnknown</prop>
												<obj name="ChannelProp" class="ChannelProperty" version="1">
													<prop name="ChannelIdx">3</prop>
												</obj>
											</obj>
											<obj name="PropertyObject" class="TargetName" version="4">
												<prop name="PropertyTypeName">Target Name</prop>
												<prop name="Position">2</prop>
												<prop name="IsDefault">1</prop>
												<obj name="ChannelProp" class="ChannelProperty" version="1">
													<prop name="ChannelIdx">3</prop>
												</obj>
											</obj>
											<obj name="PropertyObject" class="RQTargetProperty" version="4">
												<prop name="PropertyTypeName">Target Type</prop>
												<prop name="Position">2</prop>
												<prop name="IsDefault">0</prop>
												<prop name="TargetType">dtNone</prop>
												<obj name="ChannelProp" class="ChannelProperty" version="1">
													<prop name="ChannelIdx">3</prop>
												</obj>
											</obj>
										</list>
									</obj>
								</list>
							</obj>
						</obj>
						<prop name="ChannelPropertyCount">4</prop>
						<prop name="ContainerPosition">2</prop>
						<prop name="HasSampleProperties">1</prop>
						<obj name="SampleProperties" class="PropertyList" version="1">
							<list name="emlist" count="14">
								<obj name="PropertyObject" class="SamplePrefColor" version="4">
									<prop name="PropertyTypeName">Color</prop>
									<prop name="Position">2</prop>
									<prop name="IsDefault">0</prop>
									<prop name="Color">$0030D700</prop>
								</obj>
								<obj name="PropertyObject" class="DominantChannelProp" version="4">
									<prop name="PropertyTypeName">Dominant Channel</prop>
									<prop name="Position">2</prop>
									<prop name="IsDefault">0</prop>
									<prop name="DominantChannel">0</prop>
								</obj>
								<obj name="PropertyObject" class="Genotype" version="4">
									<prop name="PropertyTypeName">EndPt Genotype</prop>
									<prop name="Position">2</prop>
									<prop name="IsDefault">1</prop>
									<prop name="ReadOnly">1</prop>
								</obj>
								<obj name="PropertyObject" class="GroupingSample" version="4">
									<prop name="PropertyTypeName">EndPt Sample Type</prop>
									<prop name="Position">2</prop>
									<prop name="IsDefault">0</prop>
									<prop name="GroupSampleType">mstUnknown</prop>
								</obj>
								<obj name="PropertyObject" class="SamplePrefLineStyle" version="4">
									<prop name="PropertyTypeName">Line Style</prop>
									<prop name="Position">2</prop>
									<prop name="IsDefault">0</prop>
									<prop name="LineStyle">psSolid</prop>
								</obj>
								<obj name="PropertyObject" class="GenSampleEditNotes" version="4">
									<prop name="PropertyTypeName">Notes</prop>
									<prop name="Position">2</prop>
									<prop name="IsDefault">1</prop>
								</obj>
								<obj name="PropertyObject" class="SamplePrefPointStyle" version="4">
									<prop name="PropertyTypeName">Point Style</prop>
									<prop name="Position">2</prop>
									<prop name="IsDefault">0</prop>
									<prop name="PointStyle">psNothing</prop>
								</obj>
								<obj name="PropertyObject" class="GenSampleEditPosition" version="4">
									<prop name="PropertyTypeName">Position</prop>
									<prop name="Position">2</prop>
									<prop name="IsDefault">1</prop>
								</obj>
								<obj name="PropertyObject" class="GenSampleEditReplicate" version="4">
									<prop name="PropertyTypeName">Replicate of</prop>
									<prop name="Position">2</prop>
									<prop name="IsDefault">1</prop>
									<prop name="ReplicateOf">-1</prop>
								</obj>
								<obj name="PropertyObject" class="HTCSampleID" version="4">
									<prop name="PropertyTypeName">Sample ID</prop>
									<prop name="Position">2</prop>
									<prop name="IsDefault">1</prop>
								</obj>
								<obj name="PropertyObject" class="GenSampleEditName" version="4">
									<prop name="PropertyTypeName">Sample Name</prop>
									<prop name="Position">2</prop>
									<prop name="IsDefault">1</prop>
									<prop name="name">Sample 3</prop>
								</obj>
								<obj name="PropertyObject" class="HTCSamplePrepNotes" version="4">
									<prop name="PropertyTypeName">Sample Prep Notes</prop>
									<prop name="Position">2</prop>
									<prop name="IsDefault">1</prop>
								</obj>
								<obj name="PropertyObject" class="GenSampleEditSubset" version="4">
									<prop name="PropertyTypeName">Subsets</prop>
									<prop name="Position">2</prop>
									<prop name="IsDefault">1</prop>
								</obj>
								<obj name="PropertyObject" class="SamplePrefWidth" version="5">
									<prop name="PropertyTypeName">Width</prop>
									<prop name="Position">2</prop>
									<prop name="IsDefault">1</prop>
									<prop name="Width">1</prop>
								</obj>
							</list>
						</obj>
					</obj>
					<obj name="item" class="SamplePropInfo" version="1">
						<obj name="ChannelProperties" class="ChanPropList" version="2">
							<obj name="ChannelProperties" class="EMList" version="1">
								<list name="emlist" count="4">
									<obj name="item" class="PropertyList" version="1">
										<list name="emlist" count="12">
											<obj name="PropertyObject" class="RQSampleTargetProperty" version="4">
												<prop name="PropertyTypeName">Combined Sample and Target Type</prop>
												<prop name="Position">3</prop>
												<prop name="IsDefault">0</prop>
												<obj name="ChannelProp" class="ChannelProperty" version="1">
													<prop name="ChannelIdx">0</prop>
												</obj>
											</obj>
											<obj name="PropertyObject" class="QuantConcProperty" version="4">
												<prop name="PropertyTypeName">Concentration</prop>
												<prop name="Position">3</prop>
												<prop name="IsDefault">1</prop>
												<prop name="Concentration">0</prop>
												<obj name="ChannelProp" class="ChannelProperty" version="1">
													<prop name="ChannelIdx">0</prop>
												</obj>
												<prop name="ReadOnly">1</prop>
											</obj>
											<obj name="PropertyObject" class="QuantCpHighProp" version="4">
												<prop name="PropertyTypeName">Cp High</prop>
												<prop name="Position">3</prop>
												<prop name="IsDefault">1</prop>
												<prop name="CpRangeHigh">0</prop>
												<obj name="ChannelProp" class="ChannelProperty" version="1">
													<prop name="ChannelIdx">0</prop>
												</obj>
												<prop name="ReadOnly">1</prop>
											</obj>
											<obj name="PropertyObject" class="QuantCpLowProp" version="4">
												<prop name="PropertyTypeName">Cp Low</prop>
												<prop name="Position">3</prop>
												<prop name="IsDefault">1</prop>
												<prop name="CpRangeLow">0</prop>
												<obj name="ChannelProp" class="ChannelProperty" version="1">
													<prop name="ChannelIdx">0</prop>
												</obj>
												<prop name="ReadOnly">1</prop>
											</obj>
											<obj name="PropertyObject" class="RQEffProp" version="4">
												<prop name="PropertyTypeName">Efficiency</prop>
												<prop name="Position">3</prop>
												<prop name="IsDefault">1</prop>
												<prop name="Efficiency">2</prop>
												<obj name="ChannelProp" class="ChannelProperty" version="1">
													<prop name="ChannelIdx">0</prop>
												</obj>
											</obj>
											<obj name="PropertyObject" class="ChannelGenotype" version="4">
												<prop name="PropertyTypeName">Melt Geno Genotype</prop>
												<prop name="Position">3</prop>
												<prop name="IsDefault">1</prop>
												<prop name="ReadOnly">1</prop>
												<obj name="ChannelProp" class="ChannelProperty" version="1">
													<prop name="ChannelIdx">0</prop>
												</obj>
											</obj>
											<obj name="PropertyObject" class="GroupChannelTypeProp" version="4">
												<prop name="PropertyTypeName">Melt Geno Sample Type</prop>
												<prop name="Position">3</prop>
												<prop name="IsDefault">0</prop>
												<prop name="GroupSampleType">mstUnknown</prop>
												<obj name="ChannelProp" class="ChannelProperty" version="1">
													<prop name="ChannelIdx">0</prop>
												</obj>
											</obj>
											<obj name="PropertyObject" class="QuantSampleTypeProperty" version="4">
												<prop name="PropertyTypeName">Quantification Sample Type</prop>
												<prop name="Position">3</prop>
												<prop name="IsDefault">0</prop>
												<prop name="SampleType">qsUnknown</prop>
												<obj name="ChannelProp" class="ChannelProperty" version="1">
													<prop name="ChannelIdx">0</prop>
												</obj>
											</obj>
											<obj name="PropertyObject" class="ChannelGenotype" version="4">
												<prop name="PropertyTypeName">Scanning Genotype</prop>
												<prop name="Position">3</prop>
												<prop name="IsDefault">1</prop>
												<prop name="ReadOnly">1</prop>
												<obj name="ChannelProp" class="ChannelProperty" version="1">
													<prop name="ChannelIdx">0</prop>
												</obj>
											</obj>
											<obj name="PropertyObject" class="GroupChannelTypeProp" version="4">
												<prop name="PropertyTypeName">Scanning Sample Type</prop>
												<prop name="Position">3</prop>
												<prop name="IsDefault">0</prop>
												<prop name="GroupSampleType">mstUnknown</prop>
												<obj name="ChannelProp" class="ChannelProperty" version="1">
													<prop name="ChannelIdx">0</prop>
												</obj>
											</obj>
											<obj name="PropertyObject" class="TargetName" version="4">
												<prop name="PropertyTypeName">Target Name</prop>
												<prop name="Position">3</prop>
												<prop name="IsDefault">1</prop>
												<obj name="ChannelProp" class="ChannelProperty" version="1">
													<prop name="ChannelIdx">0</prop>
												</obj>
											</obj>
											<obj name="PropertyObject" class="RQTargetProperty" version="4">
												<prop name="PropertyTypeName">Target Type</prop>
												<prop name="Position">3</prop>
												<prop name="IsDefault">0</prop>
												<prop name="TargetType">dtNone</prop>
												<obj name="ChannelProp" class="ChannelProperty" version="1">
													<prop name="ChannelIdx">0</prop>
												</obj>
											</obj>
										</list>
									</obj>
									<obj name="item" class="PropertyList" version="1">
										<list name="emlist" count="12">
											<obj name="PropertyObject" class="RQSampleTargetProperty" version="4">
												<prop name="PropertyTypeName">Combined Sample and Target Type</prop>
												<prop name="Position">3</prop>
												<prop name="IsDefault">0</prop>
												<obj name="ChannelProp" class="ChannelProperty" version="1">
													<prop name="ChannelIdx">1</prop>
												</obj>
											</obj>
											<obj name="PropertyObject" class="QuantConcProperty" version="4">
												<prop name="PropertyTypeName">Concentration</prop>
												<prop name="Position">3</prop>
												<prop name="IsDefault">1</prop>
												<prop name="Concentration">0</prop>
												<obj name="ChannelProp" class="ChannelProperty" version="1">
													<prop name="ChannelIdx">1</prop>
												</obj>
												<prop name="ReadOnly">1</prop>
											</obj>
											<obj name="PropertyObject" class="QuantCpHighProp" version="4">
												<prop name="PropertyTypeName">Cp High</prop>
												<prop name="Position">3</prop>
												<prop name="IsDefault">1</prop>
												<prop name="CpRangeHigh">0</prop>
												<obj name="ChannelProp" class="ChannelProperty" version="1">
													<prop name="ChannelIdx">1</prop>
												</obj>
												<prop name="ReadOnly">1</prop>
											</obj>
											<obj name="PropertyObject" class="QuantCpLowProp" version="4">
												<prop name="PropertyTypeName">Cp Low</prop>
												<prop name="Position">3</prop>
												<prop name="IsDefault">1</prop>
												<prop name="CpRangeLow">0</prop>
												<obj name="ChannelProp" class="ChannelProperty" version="1">
													<prop name="ChannelIdx">1</prop>
												</obj>
												<prop name="ReadOnly">1</prop>
											</obj>
											<obj name="PropertyObject" class="RQEffProp" version="4">
												<prop name="PropertyTypeName">Efficiency</prop>
												<prop name="Position">3</prop>
												<prop name="IsDefault">1</prop>
												<prop name="Efficiency">2</prop>
												<obj name="ChannelProp" class="ChannelProperty" version="1">
													<prop name="ChannelIdx">1</prop>
												</obj>
											</obj>
											<obj name="PropertyObject" class="ChannelGenotype" version="4">
												<prop name="PropertyTypeName">Melt Geno Genotype</prop>
												<prop name="Position">3</prop>
												<prop name="IsDefault">1</prop>
												<prop name="ReadOnly">1</prop>
												<obj name="ChannelProp" class="ChannelProperty" version="1">
													<prop name="ChannelIdx">1</prop>
												</obj>
											</obj>
											<obj name="PropertyObject" class="GroupChannelTypeProp" version="4">
												<prop name="PropertyTypeName">Melt Geno Sample Type</prop>
												<prop name="Position">3</prop>
												<prop name="IsDefault">0</prop>
												<prop name="GroupSampleType">mstUnknown</prop>
												<obj name="ChannelProp" class="ChannelProperty" version="1">
													<prop name="ChannelIdx">1</prop>
												</obj>
											</obj>
											<obj name="PropertyObject" class="QuantSampleTypeProperty" version="4">
												<prop name="PropertyTypeName">Quantification Sample Type</prop>
												<prop name="Position">3</prop>
												<prop name="IsDefault">0</prop>
												<prop name="SampleType">qsUnknown</prop>
												<obj name="ChannelProp" class="ChannelProperty" version="1">
													<prop name="ChannelIdx">1</prop>
												</obj>
											</obj>
											<obj name="PropertyObject" class="ChannelGenotype" version="4">
												<prop name="PropertyTypeName">Scanning Genotype</prop>
												<prop name="Position">3</prop>
												<prop name="IsDefault">1</prop>
												<prop name="ReadOnly">1</prop>
												<obj name="ChannelProp" class="ChannelProperty" version="1">
													<prop name="ChannelIdx">1</prop>
												</obj>
											</obj>
											<obj name="PropertyObject" class="GroupChannelTypeProp" version="4">
												<prop name="PropertyTypeName">Scanning Sample Type</prop>
												<prop name="Position">3</prop>
												<prop name="IsDefault">0</prop>
												<prop name="GroupSampleType">mstUnknown</prop>
												<obj name="ChannelProp" class="ChannelProperty" version="1">
													<prop name="ChannelIdx">1</prop>
												</obj>
											</obj>
											<obj name="PropertyObject" class="TargetName" version="4">
												<prop name="PropertyTypeName">Target Name</prop>
												<prop name="Position">3</prop>
												<prop name="IsDefault">1</prop>
												<obj name="ChannelProp" class="ChannelProperty" version="1">
													<prop name="ChannelIdx">1</prop>
												</obj>
											</obj>
											<obj name="PropertyObject" class="RQTargetProperty" version="4">
												<prop name="PropertyTypeName">Target Type</prop>
												<prop name="Position">3</prop>
												<prop name="IsDefault">0</prop>
												<prop name="TargetType">dtNone</prop>
												<obj name="ChannelProp" class="ChannelProperty" version="1">
													<prop name="ChannelIdx">1</prop>
												</obj>
											</obj>
										</list>
									</obj>
									<obj name="item" class="PropertyList" version="1">
										<list name="emlist" count="12">
											<obj name="PropertyObject" class="RQSampleTargetProperty" version="4">
												<prop name="PropertyTypeName">Combined Sample and Target Type</prop>
												<prop name="Position">3</prop>
												<prop name="IsDefault">0</prop>
												<obj name="ChannelProp" class="ChannelProperty" version="1">
													<prop name="ChannelIdx">2</prop>
												</obj>
											</obj>
											<obj name="PropertyObject" class="QuantConcProperty" version="4">
												<prop name="PropertyTypeName">Concentration</prop>
												<prop name="Position">3</prop>
												<prop name="IsDefault">1</prop>
												<prop name="Concentration">0</prop>
												<obj name="ChannelProp" class="ChannelProperty" version="1">
													<prop name="ChannelIdx">2</prop>
												</obj>
												<prop name="ReadOnly">1</prop>
											</obj>
											<obj name="PropertyObject" class="QuantCpHighProp" version="4">
												<prop name="PropertyTypeName">Cp High</prop>
												<prop name="Position">3</prop>
												<prop name="IsDefault">1</prop>
												<prop name="CpRangeHigh">0</prop>
												<obj name="ChannelProp" class="ChannelProperty" version="1">
													<prop name="ChannelIdx">2</prop>
												</obj>
												<prop name="ReadOnly">1</prop>
											</obj>
											<obj name="PropertyObject" class="QuantCpLowProp" version="4">
												<prop name="PropertyTypeName">Cp Low</prop>
												<prop name="Position">3</prop>
												<prop name="IsDefault">1</prop>
												<prop name="CpRangeLow">0</prop>
												<obj name="ChannelProp" class="ChannelProperty" version="1">
													<prop name="ChannelIdx">2</prop>
												</obj>
												<prop name="ReadOnly">1</prop>
											</obj>
											<obj name="PropertyObject" class="RQEffProp" version="4">
												<prop name="PropertyTypeName">Efficiency</prop>
												<prop name="Position">3</prop>
												<prop name="IsDefault">1</prop>
												<prop name="Efficiency">2</prop>
												<obj name="ChannelProp" class="ChannelProperty" version="1">
													<prop name="ChannelIdx">2</prop>
												</obj>
											</obj>
											<obj name="PropertyObject" class="ChannelGenotype" version="4">
												<prop name="PropertyTypeName">Melt Geno Genotype</prop>
												<prop name="Position">3</prop>
												<prop name="IsDefault">1</prop>
												<prop name="ReadOnly">1</prop>
												<obj name="ChannelProp" class="ChannelProperty" version="1">
													<prop name="ChannelIdx">2</prop>
												</obj>
											</obj>
											<obj name="PropertyObject" class="GroupChannelTypeProp" version="4">
												<prop name="PropertyTypeName">Melt Geno Sample Type</prop>
												<prop name="Position">3</prop>
												<prop name="IsDefault">0</prop>
												<prop name="GroupSampleType">mstUnknown</prop>
												<obj name="ChannelProp" class="ChannelProperty" version="1">
													<prop name="ChannelIdx">2</prop>
												</obj>
											</obj>
											<obj name="PropertyObject" class="QuantSampleTypeProperty" version="4">
												<prop name="PropertyTypeName">Quantification Sample Type</prop>
												<prop name="Position">3</prop>
												<prop name="IsDefault">0</prop>
												<prop name="SampleType">qsUnknown</prop>
												<obj name="ChannelProp" class="ChannelProperty" version="1">
													<prop name="ChannelIdx">2</prop>
												</obj>
											</obj>
											<obj name="PropertyObject" class="ChannelGenotype" version="4">
												<prop name="PropertyTypeName">Scanning Genotype</prop>
												<prop name="Position">3</prop>
												<prop name="IsDefault">1</prop>
												<prop name="ReadOnly">1</prop>
												<obj name="ChannelProp" class="ChannelProperty" version="1">
													<prop name="ChannelIdx">2</prop>
												</obj>
											</obj>
											<obj name="PropertyObject" class="GroupChannelTypeProp" version="4">
												<prop name="PropertyTypeName">Scanning Sample Type</prop>
												<prop name="Position">3</prop>
												<prop name="IsDefault">0</prop>
												<prop name="GroupSampleType">mstUnknown</prop>
												<obj name="ChannelProp" class="ChannelProperty" version="1">
													<prop name="ChannelIdx">2</prop>
												</obj>
											</obj>
											<obj name="PropertyObject" class="TargetName" version="4">
												<prop name="PropertyTypeName">Target Name</prop>
												<prop name="Position">3</prop>
												<prop name="IsDefault">1</prop>
												<obj name="ChannelProp" class="ChannelProperty" version="1">
													<prop name="ChannelIdx">2</prop>
												</obj>
											</obj>
											<obj name="PropertyObject" class="RQTargetProperty" version="4">
												<prop name="PropertyTypeName">Target Type</prop>
												<prop name="Position">3</prop>
												<prop name="IsDefault">0</prop>
												<prop name="TargetType">dtNone</prop>
												<obj name="ChannelProp" class="ChannelProperty" version="1">
													<prop name="ChannelIdx">2</prop>
												</obj>
											</obj>
										</list>
									</obj>
									<obj name="item" class="PropertyList" version="1">
										<list name="emlist" count="12">
											<obj name="PropertyObject" class="RQSampleTargetProperty" version="4">
												<prop name="PropertyTypeName">Combined Sample and Target Type</prop>
												<prop name="Position">3</prop>
												<prop name="IsDefault">0</prop>
												<obj name="ChannelProp" class="ChannelProperty" version="1">
													<prop name="ChannelIdx">3</prop>
												</obj>
											</obj>
											<obj name="PropertyObject" class="QuantConcProperty" version="4">
												<prop name="PropertyTypeName">Concentration</prop>
												<prop name="Position">3</prop>
												<prop name="IsDefault">1</prop>
												<prop name="Concentration">0</prop>
												<obj name="ChannelProp" class="ChannelProperty" version="1">
													<prop name="ChannelIdx">3</prop>
												</obj>
												<prop name="ReadOnly">1</prop>
											</obj>
											<obj name="PropertyObject" class="QuantCpHighProp" version="4">
												<prop name="PropertyTypeName">Cp High</prop>
												<prop name="Position">3</prop>
												<prop name="IsDefault">1</prop>
												<prop name="CpRangeHigh">0</prop>
												<obj name="ChannelProp" class="ChannelProperty" version="1">
													<prop name="ChannelIdx">3</prop>
												</obj>
												<prop name="ReadOnly">1</prop>
											</obj>
											<obj name="PropertyObject" class="QuantCpLowProp" version="4">
												<prop name="PropertyTypeName">Cp Low</prop>
												<prop name="Position">3</prop>
												<prop name="IsDefault">1</prop>
												<prop name="CpRangeLow">0</prop>
												<obj name="ChannelProp" class="ChannelProperty" version="1">
													<prop name="ChannelIdx">3</prop>
												</obj>
												<prop name="ReadOnly">1</prop>
											</obj>
											<obj name="PropertyObject" class="RQEffProp" version="4">
												<prop name="PropertyTypeName">Efficiency</prop>
												<prop name="Position">3</prop>
												<prop name="IsDefault">1</prop>
												<prop name="Efficiency">2</prop>
												<obj name="ChannelProp" class="ChannelProperty" version="1">
													<prop name="ChannelIdx">3</prop>
												</obj>
											</obj>
											<obj name="PropertyObject" class="ChannelGenotype" version="4">
												<prop name="PropertyTypeName">Melt Geno Genotype</prop>
												<prop name="Position">3</prop>
												<prop name="IsDefault">1</prop>
												<prop name="ReadOnly">1</prop>
												<obj name="ChannelProp" class="ChannelProperty" version="1">
													<prop name="ChannelIdx">3</prop>
												</obj>
											</obj>
											<obj name="PropertyObject" class="GroupChannelTypeProp" version="4">
												<prop name="PropertyTypeName">Melt Geno Sample Type</prop>
												<prop name="Position">3</prop>
												<prop name="IsDefault">0</prop>
												<prop name="GroupSampleType">mstUnknown</prop>
												<obj name="ChannelProp" class="ChannelProperty" version="1">
													<prop name="ChannelIdx">3</prop>
												</obj>
											</obj>
											<obj name="PropertyObject" class="QuantSampleTypeProperty" version="4">
												<prop name="PropertyTypeName">Quantification Sample Type</prop>
												<prop name="Position">3</prop>
												<prop name="IsDefault">0</prop>
												<prop name="SampleType">qsUnknown</prop>
												<obj name="ChannelProp" class="ChannelProperty" version="1">
													<prop name="ChannelIdx">3</prop>
												</obj>
											</obj>
											<obj name="PropertyObject" class="ChannelGenotype" version="4">
												<prop name="PropertyTypeName">Scanning Genotype</prop>
												<prop name="Position">3</prop>
												<prop name="IsDefault">1</prop>
												<prop name="ReadOnly">1</prop>
												<obj name="ChannelProp" class="ChannelProperty" version="1">
													<prop name="ChannelIdx">3</prop>
												</obj>
											</obj>
											<obj name="PropertyObject" class="GroupChannelTypeProp" version="4">
												<prop name="PropertyTypeName">Scanning Sample Type</prop>
												<prop name="Position">3</prop>
												<prop name="IsDefault">0</prop>
												<prop name="GroupSampleType">mstUnknown</prop>
												<obj name="ChannelProp" class="ChannelProperty" version="1">
													<prop name="ChannelIdx">3</prop>
												</obj>
											</obj>
											<obj name="PropertyObject" class="TargetName" version="4">
												<prop name="PropertyTypeName">Target Name</prop>
												<prop name="Position">3</prop>
												<prop name="IsDefault">1</prop>
												<obj name="ChannelProp" class="ChannelProperty" version="1">
													<prop name="ChannelIdx">3</prop>
												</obj>
											</obj>
											<obj name="PropertyObject" class="RQTargetProperty" version="4">
												<prop name="PropertyTypeName">Target Type</prop>
												<prop name="Position">3</prop>
												<prop name="IsDefault">0</prop>
												<prop name="TargetType">dtNone</prop>
												<obj name="ChannelProp" class="ChannelProperty" version="1">
													<prop name="ChannelIdx">3</prop>
												</obj>
											</obj>
										</list>
									</obj>
								</list>
							</obj>
						</obj>
						<prop name="ChannelPropertyCount">4</prop>
						<prop name="ContainerPosition">3</prop>
						<prop name="HasSampleProperties">1</prop>
						<obj name="SampleProperties" class="PropertyList" version="1">
							<list name="emlist" count="14">
								<obj name="PropertyObject" class="SamplePrefColor" version="4">
									<prop name="PropertyTypeName">Color</prop>
									<prop name="Position">3</prop>
									<prop name="IsDefault">0</prop>
									<prop name="Color">clFuchsia</prop>
								</obj>
								<obj name="PropertyObject" class="DominantChannelProp" version="4">
									<prop name="PropertyTypeName">Dominant Channel</prop>
									<prop name="Position">3</prop>
									<prop name="IsDefault">0</prop>
									<prop name="DominantChannel">0</prop>
								</obj>
								<obj name="PropertyObject" class="Genotype" version="4">
									<prop name="PropertyTypeName">EndPt Genotype</prop>
									<prop name="Position">3</prop>
									<prop name="IsDefault">1</prop>
									<prop name="ReadOnly">1</prop>
								</obj>
								<obj name="PropertyObject" class="GroupingSample" version="4">
									<prop name="PropertyTypeName">EndPt Sample Type</prop>
									<prop name="Position">3</prop>
									<prop name="IsDefault">0</prop>
									<prop name="GroupSampleType">mstUnknown</prop>
								</obj>
								<obj name="PropertyObject" class="SamplePrefLineStyle" version="4">
									<prop name="PropertyTypeName">Line Style</prop>
									<prop name="Position">3</prop>
									<prop name="IsDefault">0</prop>
									<prop name="LineStyle">psSolid</prop>
								</obj>
								<obj name="PropertyObject" class="GenSampleEditNotes" version="4">
									<prop name="PropertyTypeName">Notes</prop>
									<prop name="Position">3</prop>
									<prop name="IsDefault">1</prop>
								</obj>
								<obj name="PropertyObject" class="SamplePrefPointStyle" version="4">
									<prop name="PropertyTypeName">Point Style</prop>
									<prop name="Position">3</prop>
									<prop name="IsDefault">0</prop>
									<prop name="PointStyle">psNothing</prop>
								</obj>
								<obj name="PropertyObject" class="GenSampleEditPosition" version="4">
									<prop name="PropertyTypeName">Position</prop>
									<prop name="Position">3</prop>
									<prop name="IsDefault">1</prop>
								</obj>
								<obj name="PropertyObject" class="GenSampleEditReplicate" version="4">
									<prop name="PropertyTypeName">Replicate of</prop>
									<prop name="Position">3</prop>
									<prop name="IsDefault">1</prop>
									<prop name="ReplicateOf">-1</prop>
								</obj>
								<obj name="PropertyObject" class="HTCSampleID" version="4">
									<prop name="PropertyTypeName">Sample ID</prop>
									<prop name="Position">3</prop>
									<prop name="IsDefault">1</prop>
								</obj>
								<obj name="PropertyObject" class="GenSampleEditName" version="4">
									<prop name="PropertyTypeName">Sample Name</prop>
									<prop name="Position">3</prop>
									<prop name="IsDefault">1</prop>
									<prop name="name">Sample 4</prop>
								</obj>
								<obj name="PropertyObject" class="HTCSamplePrepNotes" version="4">
									<prop name="PropertyTypeName">Sample Prep Notes</prop>
									<prop name="Position">3</prop>
									<prop name="IsDefault">1</prop>
								</obj>
								<obj name="PropertyObject" class="GenSampleEditSubset" version="4">
									<prop name="PropertyTypeName">Subsets</prop>
									<prop name="Position">3</prop>
									<prop name="IsDefault">1</prop>
								</obj>
								<obj name="PropertyObject" class="SamplePrefWidth" version="5">
									<prop name="PropertyTypeName">Width</prop>
									<prop name="Position">3</prop>
									<prop name="IsDefault">1</prop>
									<prop name="Width">1</prop>
								</obj>
							</list>
						</obj>
					</obj>
					<obj name="item" class="SamplePropInfo" version="1">
						<obj name="ChannelProperties" class="ChanPropList" version="2">
							<obj name="ChannelProperties" class="EMList" version="1">
								<list name="emlist" count="4">
									<obj name="item" class="PropertyList" version="1">
										<list name="emlist" count="12">
											<obj name="PropertyObject" class="RQSampleTargetProperty" version="4">
												<prop name="PropertyTypeName">Combined Sample and Target Type</prop>
												<prop name="Position">4</prop>
												<prop name="IsDefault">0</prop>
												<obj name="ChannelProp" class="ChannelProperty" version="1">
													<prop name="ChannelIdx">0</prop>
												</obj>
											</obj>
											<obj name="PropertyObject" class="QuantConcProperty" version="4">
												<prop name="PropertyTypeName">Concentration</prop>
												<prop name="Position">4</prop>
												<prop name="IsDefault">1</prop>
												<prop name="Concentration">0</prop>
												<obj name="ChannelProp" class="ChannelProperty" version="1">
													<prop name="ChannelIdx">0</prop>
												</obj>
												<prop name="ReadOnly">1</prop>
											</obj>
											<obj name="PropertyObject" class="QuantCpHighProp" version="4">
												<prop name="PropertyTypeName">Cp High</prop>
												<prop name="Position">4</prop>
												<prop name="IsDefault">1</prop>
												<prop name="CpRangeHigh">0</prop>
												<obj name="ChannelProp" class="ChannelProperty" version="1">
													<prop name="ChannelIdx">0</prop>
												</obj>
												<prop name="ReadOnly">1</prop>
											</obj>
											<obj name="PropertyObject" class="QuantCpLowProp" version="4">
												<prop name="PropertyTypeName">Cp Low</prop>
												<prop name="Position">4</prop>
												<prop name="IsDefault">1</prop>
												<prop name="CpRangeLow">0</prop>
												<obj name="ChannelProp" class="ChannelProperty" version="1">
													<prop name="ChannelIdx">0</prop>
												</obj>
												<prop name="ReadOnly">1</prop>
											</obj>
											<obj name="PropertyObject" class="RQEffProp" version="4">
												<prop name="PropertyTypeName">Efficiency</prop>
												<prop name="Position">4</prop>
												<prop name="IsDefault">1</prop>
												<prop name="Efficiency">2</prop>
												<obj name="ChannelProp" class="ChannelProperty" version="1">
													<prop name="ChannelIdx">0</prop>
												</obj>
											</obj>
											<obj name="PropertyObject" class="ChannelGenotype" version="4">
												<prop name="PropertyTypeName">Melt Geno Genotype</prop>
												<prop name="Position">4</prop>
												<prop name="IsDefault">1</prop>
												<prop name="ReadOnly">1</prop>
												<obj name="ChannelProp" class="ChannelProperty" version="1">
													<prop name="ChannelIdx">0</prop>
												</obj>
											</obj>
											<obj name="PropertyObject" class="GroupChannelTypeProp" version="4">
												<prop name="PropertyTypeName">Melt Geno Sample Type</prop>
												<prop name="Position">4</prop>
												<prop name="IsDefault">0</prop>
												<prop name="GroupSampleType">mstUnknown</prop>
												<obj name="ChannelProp" class="ChannelProperty" version="1">
													<prop name="ChannelIdx">0</prop>
												</obj>
											</obj>
											<obj name="PropertyObject" class="QuantSampleTypeProperty" version="4">
												<prop name="PropertyTypeName">Quantification Sample Type</prop>
												<prop name="Position">4</prop>
												<prop name="IsDefault">0</prop>
												<prop name="SampleType">qsUnknown</prop>
												<obj name="ChannelProp" class="ChannelProperty" version="1">
													<prop name="ChannelIdx">0</prop>
												</obj>
											</obj>
											<obj name="PropertyObject" class="ChannelGenotype" version="4">
												<prop name="PropertyTypeName">Scanning Genotype</prop>
												<prop name="Position">4</prop>
												<prop name="IsDefault">1</prop>
												<prop name="ReadOnly">1</prop>
												<obj name="ChannelProp" class="ChannelProperty" version="1">
													<prop name="ChannelIdx">0</prop>
												</obj>
											</obj>
											<obj name="PropertyObject" class="GroupChannelTypeProp" version="4">
												<prop name="PropertyTypeName">Scanning Sample Type</prop>
												<prop name="Position">4</prop>
												<prop name="IsDefault">0</prop>
												<prop name="GroupSampleType">mstUnknown</prop>
												<obj name="ChannelProp" class="ChannelProperty" version="1">
													<prop name="ChannelIdx">0</prop>
												</obj>
											</obj>
											<obj name="PropertyObject" class="TargetName" version="4">
												<prop name="PropertyTypeName">Target Name</prop>
												<prop name="Position">4</prop>
												<prop name="IsDefault">1</prop>
												<obj name="ChannelProp" class="ChannelProperty" version="1">
													<prop name="ChannelIdx">0</prop>
												</obj>
											</obj>
											<obj name="PropertyObject" class="RQTargetProperty" version="4">
												<prop name="PropertyTypeName">Target Type</prop>
												<prop name="Position">4</prop>
												<prop name="IsDefault">0</prop>
												<prop name="TargetType">dtNone</prop>
												<obj name="ChannelProp" class="ChannelProperty" version="1">
													<prop name="ChannelIdx">0</prop>
												</obj>
											</obj>
										</list>
									</obj>
									<obj name="item" class="PropertyList" version="1">
										<list name="emlist" count="12">
											<obj name="PropertyObject" class="RQSampleTargetProperty" version="4">
												<prop name="PropertyTypeName">Combined Sample and Target Type</prop>
												<prop name="Position">4</prop>
												<prop name="IsDefault">0</prop>
												<obj name="ChannelProp" class="ChannelProperty" version="1">
													<prop name="ChannelIdx">1</prop>
												</obj>
											</obj>
											<obj name="PropertyObject" class="QuantConcProperty" version="4">
												<prop name="PropertyTypeName">Concentration</prop>
												<prop name="Position">4</prop>
												<prop name="IsDefault">1</prop>
												<prop name="Concentration">0</prop>
												<obj name="ChannelProp" class="ChannelProperty" version="1">
													<prop name="ChannelIdx">1</prop>
												</obj>
												<prop name="ReadOnly">1</prop>
											</obj>
											<obj name="PropertyObject" class="QuantCpHighProp" version="4">
												<prop name="PropertyTypeName">Cp High</prop>
												<prop name="Position">4</prop>
												<prop name="IsDefault">1</prop>
												<prop name="CpRangeHigh">0</prop>
												<obj name="ChannelProp" class="ChannelProperty" version="1">
													<prop name="ChannelIdx">1</prop>
												</obj>
												<prop name="ReadOnly">1</prop>
											</obj>
											<obj name="PropertyObject" class="QuantCpLowProp" version="4">
												<prop name="PropertyTypeName">Cp Low</prop>
												<prop name="Position">4</prop>
												<prop name="IsDefault">1</prop>
												<prop name="CpRangeLow">0</prop>
												<obj name="ChannelProp" class="ChannelProperty" version="1">
													<prop name="ChannelIdx">1</prop>
												</obj>
												<prop name="ReadOnly">1</prop>
											</obj>
											<obj name="PropertyObject" class="RQEffProp" version="4">
												<prop name="PropertyTypeName">Efficiency</prop>
												<prop name="Position">4</prop>
												<prop name="IsDefault">1</prop>
												<prop name="Efficiency">2</prop>
												<obj name="ChannelProp" class="ChannelProperty" version="1">
													<prop name="ChannelIdx">1</prop>
												</obj>
											</obj>
											<obj name="PropertyObject" class="ChannelGenotype" version="4">
												<prop name="PropertyTypeName">Melt Geno Genotype</prop>
												<prop name="Position">4</prop>
												<prop name="IsDefault">1</prop>
												<prop name="ReadOnly">1</prop>
												<obj name="ChannelProp" class="ChannelProperty" version="1">
													<prop name="ChannelIdx">1</prop>
												</obj>
											</obj>
											<obj name="PropertyObject" class="GroupChannelTypeProp" version="4">
												<prop name="PropertyTypeName">Melt Geno Sample Type</prop>
												<prop name="Position">4</prop>
												<prop name="IsDefault">0</prop>
												<prop name="GroupSampleType">mstUnknown</prop>
												<obj name="ChannelProp" class="ChannelProperty" version="1">
													<prop name="ChannelIdx">1</prop>
												</obj>
											</obj>
											<obj name="PropertyObject" class="QuantSampleTypeProperty" version="4">
												<prop name="PropertyTypeName">Quantification Sample Type</prop>
												<prop name="Position">4</prop>
												<prop name="IsDefault">0</prop>
												<prop name="SampleType">qsUnknown</prop>
												<obj name="ChannelProp" class="ChannelProperty" version="1">
													<prop name="ChannelIdx">1</prop>
												</obj>
											</obj>
											<obj name="PropertyObject" class="ChannelGenotype" version="4">
												<prop name="PropertyTypeName">Scanning Genotype</prop>
												<prop name="Position">4</prop>
												<prop name="IsDefault">1</prop>
												<prop name="ReadOnly">1</prop>
												<obj name="ChannelProp" class="ChannelProperty" version="1">
													<prop name="ChannelIdx">1</prop>
												</obj>
											</obj>
											<obj name="PropertyObject" class="GroupChannelTypeProp" version="4">
												<prop name="PropertyTypeName">Scanning Sample Type</prop>
												<prop name="Position">4</prop>
												<prop name="IsDefault">0</prop>
												<prop name="GroupSampleType">mstUnknown</prop>
												<obj name="ChannelProp" class="ChannelProperty" version="1">
													<prop name="ChannelIdx">1</prop>
												</obj>
											</obj>
											<obj name="PropertyObject" class="TargetName" version="4">
												<prop name="PropertyTypeName">Target Name</prop>
												<prop name="Position">4</prop>
												<prop name="IsDefault">1</prop>
												<obj name="ChannelProp" class="ChannelProperty" version="1">
													<prop name="ChannelIdx">1</prop>
												</obj>
											</obj>
											<obj name="PropertyObject" class="RQTargetProperty" version="4">
												<prop name="PropertyTypeName">Target Type</prop>
												<prop name="Position">4</prop>
												<prop name="IsDefault">0</prop>
												<prop name="TargetType">dtNone</prop>
												<obj name="ChannelProp" class="ChannelProperty" version="1">
													<prop name="ChannelIdx">1</prop>
												</obj>
											</obj>
										</list>
									</obj>
									<obj name="item" class="PropertyList" version="1">
										<list name="emlist" count="12">
											<obj name="PropertyObject" class="RQSampleTargetProperty" version="4">
												<prop name="PropertyTypeName">Combined Sample and Target Type</prop>
												<prop name="Position">4</prop>
												<prop name="IsDefault">0</prop>
												<obj name="ChannelProp" class="ChannelProperty" version="1">
													<prop name="ChannelIdx">2</prop>
												</obj>
											</obj>
											<obj name="PropertyObject" class="QuantConcProperty" version="4">
												<prop name="PropertyTypeName">Concentration</prop>
												<prop name="Position">4</prop>
												<prop name="IsDefault">1</prop>
												<prop name="Concentration">0</prop>
												<obj name="ChannelProp" class="ChannelProperty" version="1">
													<prop name="ChannelIdx">2</prop>
												</obj>
												<prop name="ReadOnly">1</prop>
											</obj>
											<obj name="PropertyObject" class="QuantCpHighProp" version="4">
												<prop name="PropertyTypeName">Cp High</prop>
												<prop name="Position">4</prop>
												<prop name="IsDefault">1</prop>
												<prop name="CpRangeHigh">0</prop>
												<obj name="ChannelProp" class="ChannelProperty" version="1">
													<prop name="ChannelIdx">2</prop>
												</obj>
												<prop name="ReadOnly">1</prop>
											</obj>
											<obj name="PropertyObject" class="QuantCpLowProp" version="4">
												<prop name="PropertyTypeName">Cp Low</prop>
												<prop name="Position">4</prop>
												<prop name="IsDefault">1</prop>
												<prop name="CpRangeLow">0</prop>
												<obj name="ChannelProp" class="ChannelProperty" version="1">
													<prop name="ChannelIdx">2</prop>
												</obj>
												<prop name="ReadOnly">1</prop>
											</obj>
											<obj name="PropertyObject" class="RQEffProp" version="4">
												<prop name="PropertyTypeName">Efficiency</prop>
												<prop name="Position">4</prop>
												<prop name="IsDefault">1</prop>
												<prop name="Efficiency">2</prop>
												<obj name="ChannelProp" class="ChannelProperty" version="1">
													<prop name="ChannelIdx">2</prop>
												</obj>
											</obj>
											<obj name="PropertyObject" class="ChannelGenotype" version="4">
												<prop name="PropertyTypeName">Melt Geno Genotype</prop>
												<prop name="Position">4</prop>
												<prop name="IsDefault">1</prop>
												<prop name="ReadOnly">1</prop>
												<obj name="ChannelProp" class="ChannelProperty" version="1">
													<prop name="ChannelIdx">2</prop>
												</obj>
											</obj>
											<obj name="PropertyObject" class="GroupChannelTypeProp" version="4">
												<prop name="PropertyTypeName">Melt Geno Sample Type</prop>
												<prop name="Position">4</prop>
												<prop name="IsDefault">0</prop>
												<prop name="GroupSampleType">mstUnknown</prop>
												<obj name="ChannelProp" class="ChannelProperty" version="1">
													<prop name="ChannelIdx">2</prop>
												</obj>
											</obj>
											<obj name="PropertyObject" class="QuantSampleTypeProperty" version="4">
												<prop name="PropertyTypeName">Quantification Sample Type</prop>
												<prop name="Position">4</prop>
												<prop name="IsDefault">0</prop>
												<prop name="SampleType">qsUnknown</prop>
												<obj name="ChannelProp" class="ChannelProperty" version="1">
													<prop name="ChannelIdx">2</prop>
												</obj>
											</obj>
											<obj name="PropertyObject" class="ChannelGenotype" version="4">
												<prop name="PropertyTypeName">Scanning Genotype</prop>
												<prop name="Position">4</prop>
												<prop name="IsDefault">1</prop>
												<prop name="ReadOnly">1</prop>
												<obj name="ChannelProp" class="ChannelProperty" version="1">
													<prop name="ChannelIdx">2</prop>
												</obj>
											</obj>
											<obj name="PropertyObject" class="GroupChannelTypeProp" version="4">
												<prop name="PropertyTypeName">Scanning Sample Type</prop>
												<prop name="Position">4</prop>
												<prop name="IsDefault">0</prop>
												<prop name="GroupSampleType">mstUnknown</prop>
												<obj name="ChannelProp" class="ChannelProperty" version="1">
													<prop name="ChannelIdx">2</prop>
												</obj>
											</obj>
											<obj name="PropertyObject" class="TargetName" version="4">
												<prop name="PropertyTypeName">Target Name</prop>
												<prop name="Position">4</prop>
												<prop name="IsDefault">1</prop>
												<obj name="ChannelProp" class="ChannelProperty" version="1">
													<prop name="ChannelIdx">2</prop>
												</obj>
											</obj>
											<obj name="PropertyObject" class="RQTargetProperty" version="4">
												<prop name="PropertyTypeName">Target Type</prop>
												<prop name="Position">4</prop>
												<prop name="IsDefault">0</prop>
												<prop name="TargetType">dtNone</prop>
												<obj name="ChannelProp" class="ChannelProperty" version="1">
													<prop name="ChannelIdx">2</prop>
												</obj>
											</obj>
										</list>
									</obj>
									<obj name="item" class="PropertyList" version="1">
										<list name="emlist" count="12">
											<obj name="PropertyObject" class="RQSampleTargetProperty" version="4">
												<prop name="PropertyTypeName">Combined Sample and Target Type</prop>
												<prop name="Position">4</prop>
												<prop name="IsDefault">0</prop>
												<obj name="ChannelProp" class="ChannelProperty" version="1">
													<prop name="ChannelIdx">3</prop>
												</obj>
											</obj>
											<obj name="PropertyObject" class="QuantConcProperty" version="4">
												<prop name="PropertyTypeName">Concentration</prop>
												<prop name="Position">4</prop>
												<prop name="IsDefault">1</prop>
												<prop name="Concentration">0</prop>
												<obj name="ChannelProp" class="ChannelProperty" version="1">
													<prop name="ChannelIdx">3</prop>
												</obj>
												<prop name="ReadOnly">1</prop>
											</obj>
											<obj name="PropertyObject" class="QuantCpHighProp" version="4">
												<prop name="PropertyTypeName">Cp High</prop>
												<prop name="Position">4</prop>
												<prop name="IsDefault">1</prop>
												<prop name="CpRangeHigh">0</prop>
												<obj name="ChannelProp" class="ChannelProperty" version="1">
													<prop name="ChannelIdx">3</prop>
												</obj>
												<prop name="ReadOnly">1</prop>
											</obj>
											<obj name="PropertyObject" class="QuantCpLowProp" version="4">
												<prop name="PropertyTypeName">Cp Low</prop>
												<prop name="Position">4</prop>
												<prop name="IsDefault">1</prop>
												<prop name="CpRangeLow">0</prop>
												<obj name="ChannelProp" class="ChannelProperty" version="1">
													<prop name="ChannelIdx">3</prop>
												</obj>
												<prop name="ReadOnly">1</prop>
											</obj>
											<obj name="PropertyObject" class="RQEffProp" version="4">
												<prop name="PropertyTypeName">Efficiency</prop>
												<prop name="Position">4</prop>
												<prop name="IsDefault">1</prop>
												<prop name="Efficiency">2</prop>
												<obj name="ChannelProp" class="ChannelProperty" version="1">
													<prop name="ChannelIdx">3</prop>
												</obj>
											</obj>
											<obj name="PropertyObject" class="ChannelGenotype" version="4">
												<prop name="PropertyTypeName">Melt Geno Genotype</prop>
												<prop name="Position">4</prop>
												<prop name="IsDefault">1</prop>
												<prop name="ReadOnly">1</prop>
												<obj name="ChannelProp" class="ChannelProperty" version="1">
													<prop name="ChannelIdx">3</prop>
												</obj>
											</obj>
											<obj name="PropertyObject" class="GroupChannelTypeProp" version="4">
												<prop name="PropertyTypeName">Melt Geno Sample Type</prop>
												<prop name="Position">4</prop>
												<prop name="IsDefault">0</prop>
												<prop name="GroupSampleType">mstUnknown</prop>
												<obj name="ChannelProp" class="ChannelProperty" version="1">
													<prop name="ChannelIdx">3</prop>
												</obj>
											</obj>
											<obj name="PropertyObject" class="QuantSampleTypeProperty" version="4">
												<prop name="PropertyTypeName">Quantification Sample Type</prop>
												<prop name="Position">4</prop>
												<prop name="IsDefault">0</prop>
												<prop name="SampleType">qsUnknown</prop>
												<obj name="ChannelProp" class="ChannelProperty" version="1">
													<prop name="ChannelIdx">3</prop>
												</obj>
											</obj>
											<obj name="PropertyObject" class="ChannelGenotype" version="4">
												<prop name="PropertyTypeName">Scanning Genotype</prop>
												<prop name="Position">4</prop>
												<prop name="IsDefault">1</prop>
												<prop name="ReadOnly">1</prop>
												<obj name="ChannelProp" class="ChannelProperty" version="1">
													<prop name="ChannelIdx">3</prop>
												</obj>
											</obj>
											<obj name="PropertyObject" class="GroupChannelTypeProp" version="4">
												<prop name="PropertyTypeName">Scanning Sample Type</prop>
												<prop name="Position">4</prop>
												<prop name="IsDefault">0</prop>
												<prop name="GroupSampleType">mstUnknown</prop>
												<obj name="ChannelProp" class="ChannelProperty" version="1">
													<prop name="ChannelIdx">3</prop>
												</obj>
											</obj>
											<obj name="PropertyObject" class="TargetName" version="4">
												<prop name="PropertyTypeName">Target Name</prop>
												<prop name="Position">4</prop>
												<prop name="IsDefault">1</prop>
												<obj name="ChannelProp" class="ChannelProperty" version="1">
													<prop name="ChannelIdx">3</prop>
												</obj>
											</obj>
											<obj name="PropertyObject" class="RQTargetProperty" version="4">
												<prop name="PropertyTypeName">Target Type</prop>
												<prop name="Position">4</prop>
												<prop name="IsDefault">0</prop>
												<prop name="TargetType">dtNone</prop>
												<obj name="ChannelProp" class="ChannelProperty" version="1">
													<prop name="ChannelIdx">3</prop>
												</obj>
											</obj>
										</list>
									</obj>
								</list>
							</obj>
						</obj>
						<prop name="ChannelPropertyCount">4</prop>
						<prop name="ContainerPosition">4</prop>
						<prop name="HasSampleProperties">1</prop>
						<obj name="SampleProperties" class="PropertyList" version="1">
							<list name="emlist" count="14">
								<obj name="PropertyObject" class="SamplePrefColor" version="4">
									<prop name="PropertyTypeName">Color</prop>
									<prop name="Position">4</prop>
									<prop name="IsDefault">0</prop>
									<prop name="Color">clGray</prop>
								</obj>
								<obj name="PropertyObject" class="DominantChannelProp" version="4">
									<prop name="PropertyTypeName">Dominant Channel</prop>
									<prop name="Position">4</prop>
									<prop name="IsDefault">0</prop>
									<prop name="DominantChannel">0</prop>
								</obj>
								<obj name="PropertyObject" class="Genotype" version="4">
									<prop name="PropertyTypeName">EndPt Genotype</prop>
									<prop name="Position">4</prop>
									<prop name="IsDefault">1</prop>
									<prop name="ReadOnly">1</prop>
								</obj>
								<obj name="PropertyObject" class="GroupingSample" version="4">
									<prop name="PropertyTypeName">EndPt Sample Type</prop>
									<prop name="Position">4</prop>
									<prop name="IsDefault">0</prop>
									<prop name="GroupSampleType">mstUnknown</prop>
								</obj>
								<obj name="PropertyObject" class="SamplePrefLineStyle" version="4">
									<prop name="PropertyTypeName">Line Style</prop>
									<prop name="Position">4</prop>
									<prop name="IsDefault">0</prop>
									<prop name="LineStyle">psSolid</prop>
								</obj>
								<obj name="PropertyObject" class="GenSampleEditNotes" version="4">
									<prop name="PropertyTypeName">Notes</prop>
									<prop name="Position">4</prop>
									<prop name="IsDefault">1</prop>
								</obj>
								<obj name="PropertyObject" class="SamplePrefPointStyle" version="4">
									<prop name="PropertyTypeName">Point Style</prop>
									<prop name="Position">4</prop>
									<prop name="IsDefault">0</prop>
									<prop name="PointStyle">psNothing</prop>
								</obj>
								<obj name="PropertyObject" class="GenSampleEditPosition" version="4">
									<prop name="PropertyTypeName">Position</prop>
									<prop name="Position">4</prop>
									<prop name="IsDefault">1</prop>
								</obj>
								<obj name="PropertyObject" class="GenSampleEditReplicate" version="4">
									<prop name="PropertyTypeName">Replicate of</prop>
									<prop name="Position">4</prop>
									<prop name="IsDefault">1</prop>
									<prop name="ReplicateOf">-1</prop>
								</obj>
								<obj name="PropertyObject" class="HTCSampleID" version="4">
									<prop name="PropertyTypeName">Sample ID</prop>
									<prop name="Position">4</prop>
									<prop name="IsDefault">1</prop>
								</obj>
								<obj name="PropertyObject" class="GenSampleEditName" version="4">
									<prop name="PropertyTypeName">Sample Name</prop>
									<prop name="Position">4</prop>
									<prop name="IsDefault">1</prop>
									<prop name="name">Sample 5</prop>
								</obj>
								<obj name="PropertyObject" class="HTCSamplePrepNotes" version="4">
									<prop name="PropertyTypeName">Sample Prep Notes</prop>
									<prop name="Position">4</prop>
									<prop name="IsDefault">1</prop>
								</obj>
								<obj name="PropertyObject" class="GenSampleEditSubset" version="4">
									<prop name="PropertyTypeName">Subsets</prop>
									<prop name="Position">4</prop>
									<prop name="IsDefault">1</prop>
								</obj>
								<obj name="PropertyObject" class="SamplePrefWidth" version="5">
									<prop name="PropertyTypeName">Width</prop>
									<prop name="Position">4</prop>
									<prop name="IsDefault">1</prop>
									<prop name="Width">1</prop>
								</obj>
							</list>
						</obj>
					</obj>
					<obj name="item" class="SamplePropInfo" version="1">
						<obj name="ChannelProperties" class="ChanPropList" version="2">
							<obj name="ChannelProperties" class="EMList" version="1">
								<list name="emlist" count="4">
									<obj name="item" class="PropertyList" version="1">
										<list name="emlist" count="12">
											<obj name="PropertyObject" class="RQSampleTargetProperty" version="4">
												<prop name="PropertyTypeName">Combined Sample and Target Type</prop>
												<prop name="Position">5</prop>
												<prop name="IsDefault">0</prop>
												<obj name="ChannelProp" class="ChannelProperty" version="1">
													<prop name="ChannelIdx">0</prop>
												</obj>
											</obj>
											<obj name="PropertyObject" class="QuantConcProperty" version="4">
												<prop name="PropertyTypeName">Concentration</prop>
												<prop name="Position">5</prop>
												<prop name="IsDefault">1</prop>
												<prop name="Concentration">0</prop>
												<obj name="ChannelProp" class="ChannelProperty" version="1">
													<prop name="ChannelIdx">0</prop>
												</obj>
												<prop name="ReadOnly">1</prop>
											</obj>
											<obj name="PropertyObject" class="QuantCpHighProp" version="4">
												<prop name="PropertyTypeName">Cp High</prop>
												<prop name="Position">5</prop>
												<prop name="IsDefault">1</prop>
												<prop name="CpRangeHigh">0</prop>
												<obj name="ChannelProp" class="ChannelProperty" version="1">
													<prop name="ChannelIdx">0</prop>
												</obj>
												<prop name="ReadOnly">1</prop>
											</obj>
											<obj name="PropertyObject" class="QuantCpLowProp" version="4">
												<prop name="PropertyTypeName">Cp Low</prop>
												<prop name="Position">5</prop>
												<prop name="IsDefault">1</prop>
												<prop name="CpRangeLow">0</prop>
												<obj name="ChannelProp" class="ChannelProperty" version="1">
													<prop name="ChannelIdx">0</prop>
												</obj>
												<prop name="ReadOnly">1</prop>
											</obj>
											<obj name="PropertyObject" class="RQEffProp" version="4">
												<prop name="PropertyTypeName">Efficiency</prop>
												<prop name="Position">5</prop>
												<prop name="IsDefault">1</prop>
												<prop name="Efficiency">2</prop>
												<obj name="ChannelProp" class="ChannelProperty" version="1">
													<prop name="ChannelIdx">0</prop>
												</obj>
											</obj>
											<obj name="PropertyObject" class="ChannelGenotype" version="4">
												<prop name="PropertyTypeName">Melt Geno Genotype</prop>
												<prop name="Position">5</prop>
												<prop name="IsDefault">1</prop>
												<prop name="ReadOnly">1</prop>
												<obj name="ChannelProp" class="ChannelProperty" version="1">
													<prop name="ChannelIdx">0</prop>
												</obj>
											</obj>
											<obj name="PropertyObject" class="GroupChannelTypeProp" version="4">
												<prop name="PropertyTypeName">Melt Geno Sample Type</prop>
												<prop name="Position">5</prop>
												<prop name="IsDefault">0</prop>
												<prop name="GroupSampleType">mstUnknown</prop>
												<obj name="ChannelProp" class="ChannelProperty" version="1">
													<prop name="ChannelIdx">0</prop>
												</obj>
											</obj>
											<obj name="PropertyObject" class="QuantSampleTypeProperty" version="4">
												<prop name="PropertyTypeName">Quantification Sample Type</prop>
												<prop name="Position">5</prop>
												<prop name="IsDefault">0</prop>
												<prop name="SampleType">qsUnknown</prop>
												<obj name="ChannelProp" class="ChannelProperty" version="1">
													<prop name="ChannelIdx">0</prop>
												</obj>
											</obj>
											<obj name="PropertyObject" class="ChannelGenotype" version="4">
												<prop name="PropertyTypeName">Scanning Genotype</prop>
												<prop name="Position">5</prop>
												<prop name="IsDefault">1</prop>
												<prop name="ReadOnly">1</prop>
												<obj name="ChannelProp" class="ChannelProperty" version="1">
													<prop name="ChannelIdx">0</prop>
												</obj>
											</obj>
											<obj name="PropertyObject" class="GroupChannelTypeProp" version="4">
												<prop name="PropertyTypeName">Scanning Sample Type</prop>
												<prop name="Position">5</prop>
												<prop name="IsDefault">0</prop>
												<prop name="GroupSampleType">mstUnknown</prop>
												<obj name="ChannelProp" class="ChannelProperty" version="1">
													<prop name="ChannelIdx">0</prop>
												</obj>
											</obj>
											<obj name="PropertyObject" class="TargetName" version="4">
												<prop name="PropertyTypeName">Target Name</prop>
												<prop name="Position">5</prop>
												<prop name="IsDefault">1</prop>
												<obj name="ChannelProp" class="ChannelProperty" version="1">
													<prop name="ChannelIdx">0</prop>
												</obj>
											</obj>
											<obj name="PropertyObject" class="RQTargetProperty" version="4">
												<prop name="PropertyTypeName">Target Type</prop>
												<prop name="Position">5</prop>
												<prop name="IsDefault">0</prop>
												<prop name="TargetType">dtNone</prop>
												<obj name="ChannelProp" class="ChannelProperty" version="1">
													<prop name="ChannelIdx">0</prop>
												</obj>
											</obj>
										</list>
									</obj>
									<obj name="item" class="PropertyList" version="1">
										<list name="emlist" count="12">
											<obj name="PropertyObject" class="RQSampleTargetProperty" version="4">
												<prop name="PropertyTypeName">Combined Sample and Target Type</prop>
												<prop name="Position">5</prop>
												<prop name="IsDefault">0</prop>
												<obj name="ChannelProp" class="ChannelProperty" version="1">
													<prop name="ChannelIdx">1</prop>
												</obj>
											</obj>
											<obj name="PropertyObject" class="QuantConcProperty" version="4">
												<prop name="PropertyTypeName">Concentration</prop>
												<prop name="Position">5</prop>
												<prop name="IsDefault">1</prop>
												<prop name="Concentration">0</prop>
												<obj name="ChannelProp" class="ChannelProperty" version="1">
													<prop name="ChannelIdx">1</prop>
												</obj>
												<prop name="ReadOnly">1</prop>
											</obj>
											<obj name="PropertyObject" class="QuantCpHighProp" version="4">
												<prop name="PropertyTypeName">Cp High</prop>
												<prop name="Position">5</prop>
												<prop name="IsDefault">1</prop>
												<prop name="CpRangeHigh">0</prop>
												<obj name="ChannelProp" class="ChannelProperty" version="1">
													<prop name="ChannelIdx">1</prop>
												</obj>
												<prop name="ReadOnly">1</prop>
											</obj>
											<obj name="PropertyObject" class="QuantCpLowProp" version="4">
												<prop name="PropertyTypeName">Cp Low</prop>
												<prop name="Position">5</prop>
												<prop name="IsDefault">1</prop>
												<prop name="CpRangeLow">0</prop>
												<obj name="ChannelProp" class="ChannelProperty" version="1">
													<prop name="ChannelIdx">1</prop>
												</obj>
												<prop name="ReadOnly">1</prop>
											</obj>
											<obj name="PropertyObject" class="RQEffProp" version="4">
												<prop name="PropertyTypeName">Efficiency</prop>
												<prop name="Position">5</prop>
												<prop name="IsDefault">1</prop>
												<prop name="Efficiency">2</prop>
												<obj name="ChannelProp" class="ChannelProperty" version="1">
													<prop name="ChannelIdx">1</prop>
												</obj>
											</obj>
											<obj name="PropertyObject" class="ChannelGenotype" version="4">
												<prop name="PropertyTypeName">Melt Geno Genotype</prop>
												<prop name="Position">5</prop>
												<prop name="IsDefault">1</prop>
												<prop name="ReadOnly">1</prop>
												<obj name="ChannelProp" class="ChannelProperty" version="1">
													<prop name="ChannelIdx">1</prop>
												</obj>
											</obj>
											<obj name="PropertyObject" class="GroupChannelTypeProp" version="4">
												<prop name="PropertyTypeName">Melt Geno Sample Type</prop>
												<prop name="Position">5</prop>
												<prop name="IsDefault">0</prop>
												<prop name="GroupSampleType">mstUnknown</prop>
												<obj name="ChannelProp" class="ChannelProperty" version="1">
													<prop name="ChannelIdx">1</prop>
												</obj>
											</obj>
											<obj name="PropertyObject" class="QuantSampleTypeProperty" version="4">
												<prop name="PropertyTypeName">Quantification Sample Type</prop>
												<prop name="Position">5</prop>
												<prop name="IsDefault">0</prop>
												<prop name="SampleType">qsUnknown</prop>
												<obj name="ChannelProp" class="ChannelProperty" version="1">
													<prop name="ChannelIdx">1</prop>
												</obj>
											</obj>
											<obj name="PropertyObject" class="ChannelGenotype" version="4">
												<prop name="PropertyTypeName">Scanning Genotype</prop>
												<prop name="Position">5</prop>
												<prop name="IsDefault">1</prop>
												<prop name="ReadOnly">1</prop>
												<obj name="ChannelProp" class="ChannelProperty" version="1">
													<prop name="ChannelIdx">1</prop>
												</obj>
											</obj>
											<obj name="PropertyObject" class="GroupChannelTypeProp" version="4">
												<prop name="PropertyTypeName">Scanning Sample Type</prop>
												<prop name="Position">5</prop>
												<prop name="IsDefault">0</prop>
												<prop name="GroupSampleType">mstUnknown</prop>
												<obj name="ChannelProp" class="ChannelProperty" version="1">
													<prop name="ChannelIdx">1</prop>
												</obj>
											</obj>
											<obj name="PropertyObject" class="TargetName" version="4">
												<prop name="PropertyTypeName">Target Name</prop>
												<prop name="Position">5</prop>
												<prop name="IsDefault">1</prop>
												<obj name="ChannelProp" class="ChannelProperty" version="1">
													<prop name="ChannelIdx">1</prop>
												</obj>
											</obj>
											<obj name="PropertyObject" class="RQTargetProperty" version="4">
												<prop name="PropertyTypeName">Target Type</prop>
												<prop name="Position">5</prop>
												<prop name="IsDefault">0</prop>
												<prop name="TargetType">dtNone</prop>
												<obj name="ChannelProp" class="ChannelProperty" version="1">
													<prop name="ChannelIdx">1</prop>
												</obj>
											</obj>
										</list>
									</obj>
									<obj name="item" class="PropertyList" version="1">
										<list name="emlist" count="12">
											<obj name="PropertyObject" class="RQSampleTargetProperty" version="4">
												<prop name="PropertyTypeName">Combined Sample and Target Type</prop>
												<prop name="Position">5</prop>
												<prop name="IsDefault">0</prop>
												<obj name="ChannelProp" class="ChannelProperty" version="1">
													<prop name="ChannelIdx">2</prop>
												</obj>
											</obj>
											<obj name="PropertyObject" class="QuantConcProperty" version="4">
												<prop name="PropertyTypeName">Concentration</prop>
												<prop name="Position">5</prop>
												<prop name="IsDefault">1</prop>
												<prop name="Concentration">0</prop>
												<obj name="ChannelProp" class="ChannelProperty" version="1">
													<prop name="ChannelIdx">2</prop>
												</obj>
												<prop name="ReadOnly">1</prop>
											</obj>
											<obj name="PropertyObject" class="QuantCpHighProp" version="4">
												<prop name="PropertyTypeName">Cp High</prop>
												<prop name="Position">5</prop>
												<prop name="IsDefault">1</prop>
												<prop name="CpRangeHigh">0</prop>
												<obj name="ChannelProp" class="ChannelProperty" version="1">
													<prop name="ChannelIdx">2</prop>
												</obj>
												<prop name="ReadOnly">1</prop>
											</obj>
											<obj name="PropertyObject" class="QuantCpLowProp" version="4">
												<prop name="PropertyTypeName">Cp Low</prop>
												<prop name="Position">5</prop>
												<prop name="IsDefault">1</prop>
												<prop name="CpRangeLow">0</prop>
												<obj name="ChannelProp" class="ChannelProperty" version="1">
													<prop name="ChannelIdx">2</prop>
												</obj>
												<prop name="ReadOnly">1</prop>
											</obj>
											<obj name="PropertyObject" class="RQEffProp" version="4">
												<prop name="PropertyTypeName">Efficiency</prop>
												<prop name="Position">5</prop>
												<prop name="IsDefault">1</prop>
												<prop name="Efficiency">2</prop>
												<obj name="ChannelProp" class="ChannelProperty" version="1">
													<prop name="ChannelIdx">2</prop>
												</obj>
											</obj>
											<obj name="PropertyObject" class="ChannelGenotype" version="4">
												<prop name="PropertyTypeName">Melt Geno Genotype</prop>
												<prop name="Position">5</prop>
												<prop name="IsDefault">1</prop>
												<prop name="ReadOnly">1</prop>
												<obj name="ChannelProp" class="ChannelProperty" version="1">
													<prop name="ChannelIdx">2</prop>
												</obj>
											</obj>
											<obj name="PropertyObject" class="GroupChannelTypeProp" version="4">
												<prop name="PropertyTypeName">Melt Geno Sample Type</prop>
												<prop name="Position">5</prop>
												<prop name="IsDefault">0</prop>
												<prop name="GroupSampleType">mstUnknown</prop>
												<obj name="ChannelProp" class="ChannelProperty" version="1">
													<prop name="ChannelIdx">2</prop>
												</obj>
											</obj>
											<obj name="PropertyObject" class="QuantSampleTypeProperty" version="4">
												<prop name="PropertyTypeName">Quantification Sample Type</prop>
												<prop name="Position">5</prop>
												<prop name="IsDefault">0</prop>
												<prop name="SampleType">qsUnknown</prop>
												<obj name="ChannelProp" class="ChannelProperty" version="1">
													<prop name="ChannelIdx">2</prop>
												</obj>
											</obj>
											<obj name="PropertyObject" class="ChannelGenotype" version="4">
												<prop name="PropertyTypeName">Scanning Genotype</prop>
												<prop name="Position">5</prop>
												<prop name="IsDefault">1</prop>
												<prop name="ReadOnly">1</prop>
												<obj name="ChannelProp" class="ChannelProperty" version="1">
													<prop name="ChannelIdx">2</prop>
												</obj>
											</obj>
											<obj name="PropertyObject" class="GroupChannelTypeProp" version="4">
												<prop name="PropertyTypeName">Scanning Sample Type</prop>
												<prop name="Position">5</prop>
												<prop name="IsDefault">0</prop>
												<prop name="GroupSampleType">mstUnknown</prop>
												<obj name="ChannelProp" class="ChannelProperty" version="1">
													<prop name="ChannelIdx">2</prop>
												</obj>
											</obj>
											<obj name="PropertyObject" class="TargetName" version="4">
												<prop name="PropertyTypeName">Target Name</prop>
												<prop name="Position">5</prop>
												<prop name="IsDefault">1</prop>
												<obj name="ChannelProp" class="ChannelProperty" version="1">
													<prop name="ChannelIdx">2</prop>
												</obj>
											</obj>
											<obj name="PropertyObject" class="RQTargetProperty" version="4">
												<prop name="PropertyTypeName">Target Type</prop>
												<prop name="Position">5</prop>
												<prop name="IsDefault">0</prop>
												<prop name="TargetType">dtNone</prop>
												<obj name="ChannelProp" class="ChannelProperty" version="1">
													<prop name="ChannelIdx">2</prop>
												</obj>
											</obj>
										</list>
									</obj>
									<obj name="item" class="PropertyList" version="1">
										<list name="emlist" count="12">
											<obj name="PropertyObject" class="RQSampleTargetProperty" version="4">
												<prop name="PropertyTypeName">Combined Sample and Target Type</prop>
												<prop name="Position">5</prop>
												<prop name="IsDefault">0</prop>
												<obj name="ChannelProp" class="ChannelProperty" version="1">
													<prop name="ChannelIdx">3</prop>
												</obj>
											</obj>
											<obj name="PropertyObject" class="QuantConcProperty" version="4">
												<prop name="PropertyTypeName">Concentration</prop>
												<prop name="Position">5</prop>
												<prop name="IsDefault">1</prop>
												<prop name="Concentration">0</prop>
												<obj name="ChannelProp" class="ChannelProperty" version="1">
													<prop name="ChannelIdx">3</prop>
												</obj>
												<prop name="ReadOnly">1</prop>
											</obj>
											<obj name="PropertyObject" class="QuantCpHighProp" version="4">
												<prop name="PropertyTypeName">Cp High</prop>
												<prop name="Position">5</prop>
												<prop name="IsDefault">1</prop>
												<prop name="CpRangeHigh">0</prop>
												<obj name="ChannelProp" class="ChannelProperty" version="1">
													<prop name="ChannelIdx">3</prop>
												</obj>
												<prop name="ReadOnly">1</prop>
											</obj>
											<obj name="PropertyObject" class="QuantCpLowProp" version="4">
												<prop name="PropertyTypeName">Cp Low</prop>
												<prop name="Position">5</prop>
												<prop name="IsDefault">1</prop>
												<prop name="CpRangeLow">0</prop>
												<obj name="ChannelProp" class="ChannelProperty" version="1">
													<prop name="ChannelIdx">3</prop>
												</obj>
												<prop name="ReadOnly">1</prop>
											</obj>
											<obj name="PropertyObject" class="RQEffProp" version="4">
												<prop name="PropertyTypeName">Efficiency</prop>
												<prop name="Position">5</prop>
												<prop name="IsDefault">1</prop>
												<prop name="Efficiency">2</prop>
												<obj name="ChannelProp" class="ChannelProperty" version="1">
													<prop name="ChannelIdx">3</prop>
												</obj>
											</obj>
											<obj name="PropertyObject" class="ChannelGenotype" version="4">
												<prop name="PropertyTypeName">Melt Geno Genotype</prop>
												<prop name="Position">5</prop>
												<prop name="IsDefault">1</prop>
												<prop name="ReadOnly">1</prop>
												<obj name="ChannelProp" class="ChannelProperty" version="1">
													<prop name="ChannelIdx">3</prop>
												</obj>
											</obj>
											<obj name="PropertyObject" class="GroupChannelTypeProp" version="4">
												<prop name="PropertyTypeName">Melt Geno Sample Type</prop>
												<prop name="Position">5</prop>
												<prop name="IsDefault">0</prop>
												<prop name="GroupSampleType">mstUnknown</prop>
												<obj name="ChannelProp" class="ChannelProperty" version="1">
													<prop name="ChannelIdx">3</prop>
												</obj>
											</obj>
											<obj name="PropertyObject" class="QuantSampleTypeProperty" version="4">
												<prop name="PropertyTypeName">Quantification Sample Type</prop>
												<prop name="Position">5</prop>
												<prop name="IsDefault">0</prop>
												<prop name="SampleType">qsUnknown</prop>
												<obj name="ChannelProp" class="ChannelProperty" version="1">
													<prop name="ChannelIdx">3</prop>
												</obj>
											</obj>
											<obj name="PropertyObject" class="ChannelGenotype" version="4">
												<prop name="PropertyTypeName">Scanning Genotype</prop>
												<prop name="Position">5</prop>
												<prop name="IsDefault">1</prop>
												<prop name="ReadOnly">1</prop>
												<obj name="ChannelProp" class="ChannelProperty" version="1">
													<prop name="ChannelIdx">3</prop>
												</obj>
											</obj>
											<obj name="PropertyObject" class="GroupChannelTypeProp" version="4">
[truncated: 2,475,463 more chars]
