# Supplementary material for: Unique sperm haplotypes are associated with phenotypically different sperm subpopulations in Astyanax fish
Source: BMC Biol. 2018 Jul 5;16:72. doi: 10.1186/s12915-018-0538-z (PMC6032774; doi:10.1186/s12915-018-0538-z)
Supplement: Supplementary file 8 — Original data. Each subfolder has two ixo files output by the Roche LightCycler480. The two files cover qPCR results for oca2 and mc1r. Subfolder names end in 1, 2, or 3, denoting which subpopulation of sperm was analyzed. (ZIP 10643 kb) [file 12915_2018_538_MOESM8_ESM.zip › FishD_Pop2_2/May 16 2016 SpermPopD-P2.2 FACS PEP Plate 0028 mc1r RK.ixo]

<objectstream signature="IXOS" version="1">
	<obj name="root" class="HTCExperiment" version="5">
		<prop name="name">May 16 2016 SpermPopD-P2.2 FACS PEP Plate 0028 mc1r RK</prop>
		<prop name="UID">182D4DFD79DB4CFDA393F05ADB8C12FE</prop>
		<prop name="OwnerUID">C6C05626183A45218341EE89EA1A5F2A</prop>
		<prop name="Created">2016-05-16T16:45:08.251</prop>
		<prop name="CreatedBy">C6C05626183A45218341EE89EA1A5F2A</prop>
		<prop name="CreatedByName">System Admin</prop>
		<prop name="LastModified">2016-05-16T18:31:38.024</prop>
		<prop name="LastModifiedBy">C6C05626183A45218341EE89EA1A5F2A</prop>
		<prop name="LastModifiedByName">System Admin</prop>
		<list name="AppliedTemplates" count="1">
			<item>Borowsky Protocol PEP product version</item>
		</list>
		<list name="TemplateOwners" count="1">
			<item>System Admin</item>
		</list>
		<prop name="SWVersion">LCS480 1.5.1.62</prop>
		<obj name="AppProperty" class="TAppProperty" version="2">
			<prop name="Created">2016-05-16T16:45:08.251</prop>
			<prop name="LastModified">1899-12-30T00:00:00.000</prop>
		</obj>
		<obj name="ConProperty" class="TAppProperty" version="2">
			<prop name="Created">2016-05-16T16:45:08.251</prop>
			<prop name="LastModified">1899-12-30T00:00:00.000</prop>
		</obj>
		<obj name="run" class="HTCRun" version="7">
			<prop name="name">Run</prop>
			<prop name="Created">2016-05-16T16:45:08.236</prop>
			<prop name="LastModified">2016-05-16T18:31:18.525</prop>
			<obj name="AppProperty" class="TAppProperty" version="2">
				<prop name="Created">2016-05-16T16:45:08.236</prop>
				<prop name="LastModified">1899-12-30T00:00:00.000</prop>
			</obj>
			<obj name="ConProperty" class="TAppProperty" version="2">
				<prop name="Created">2016-05-16T16:45:08.236</prop>
				<prop name="LastModified">1899-12-30T00:00:00.000</prop>
				<prop name="HasProperties">1</prop>
				<obj name="_Properties" class="TAppProperties" version="1">
					<prop name="Created">2016-05-16T16:45:08.236</prop>
					<prop name="LastModified">1899-12-30T00:00:00.000</prop>
					<list name="emlist" count="4">
						<obj name="item" class="TAppProperty" version="2">
							<prop name="name">TopChart</prop>
							<prop name="Created">2016-05-16T16:45:22.258</prop>
							<prop name="LastModified">1899-12-30T00:00:00.000</prop>
						</obj>
						<obj name="item" class="TAppProperty" version="2">
							<prop name="name">LeftChart</prop>
							<prop name="Created">2016-05-16T16:45:22.258</prop>
							<prop name="LastModified">1899-12-30T00:00:00.000</prop>
						</obj>
						<obj name="item" class="TAppProperty" version="2">
							<prop name="name">RightChart</prop>
							<prop name="Created">2016-05-16T16:45:22.258</prop>
							<prop name="LastModified">1899-12-30T00:00:00.000</prop>
						</obj>
						<obj name="item" class="TAppProperty" version="2">
							<prop name="name">RunOverviewChart</prop>
							<prop name="Created">2016-05-16T16:45:22.258</prop>
							<prop name="LastModified">1899-12-30T00:00:00.000</prop>
						</obj>
					</list>
				</obj>
			</obj>
			<prop name="State">3</prop>
			<prop name="StartTime">2016-05-16T16:46:12.459</prop>
			<prop name="EndTime">2016-05-16T18:31:18.434</prop>
			<prop name="InstrumentID">28159</prop>
			<prop name="InstrumentVersion">HTC_VER_10</prop>
			<prop name="InstrumentName">28159</prop>
			<prop name="InstrCalibrationDate">1899.12.30 00:00:00:00</prop>
			<prop name="Technician">System Admin</prop>
			<prop name="AcqStoreClass">HTCAcquisitionStore</prop>
			<prop name="AcquisitionStore">eJzk3VvTosrWIOq/0jFj33khR4GI71sRIMlJjgNQ4U5A5eBZVOTX76H4rlmrY3avHR3vu3pW7LqoKANIktSEfGqMTP7rmNX/47Dar//7j8vx2P7xP/Ld6nr97z+MaCrn51t1rdrqeAjb42X9x/+4ry9X/PTff9B//OO/Tpfj6XPktFwdDuvd9Hg7tH/8g/uv8Wvbv+wRrvan3fqzgzT52mNXXduvMp75bn3F87/2+e8/eApP8WfdzHa9/2fdove+/+vq+Jfj9rLa//EP+q9qst7u169a/NXGoeB/UH9Rv19a489acv+bSmILarvjL4f9UmH2XyscVXs8K8swkwn1F7WK1vvTH//4fziKUwSZ0Nzwl/JX9R++iF+u4JeN5qHdXoZTSZL0FzvMV7uq+OuGgfUGt97W72qojDrlqK8/f9XGOZZ02GqrHH83f/yD+V/shs3jH6tDe/3jHxkve9D4W4NaXelO0kdO3kBVbSySCLOq1edbag0VmRpUxrkdrU8SLoOt6RpUqmploWcCNYftpTdItog7TZ9XuP8BPKNJAnda6rUUFFD2CzPOKih5Pd8nW2h2OytOq4XC65p3BLg+t2aTbC1F0ldps4Y6acw4PVNKp8vNdgN7lTFIKkyrQpe4bQO1+NCbtNeUne5uagZWJ0WNE5vC8qMnHn9JbINKFF+h9YVGNnCdPvD6Fu0U9NBwdrCVOLNJXQXPzyhNCjXFmWQlPZVW15zrGnb3mRFnLQFJ95/5Gs66jNdT3ytXF/ighIbmsPxgEVr6lpbncI422D475cHrxOVSuMkjnSSTI7aPsAlW2B5Eb7LbIdR0M29KuG6W2H65BDt9bAYxNLVvUisvn7r6rhZzrC9jxKloPDVdTB7Y3gdXx/MfQxe/D+cCF/Y0I8lFfSr6lmvw+3MbjUqatmt1ipUBDrIyo1bZBK/fWj52cBnv9DhdSVh/dkxd4KqpLrV6fTH6169jjL3pW7sUT//lT+//oEv9Vbf4ti41ZWmW+t4uNa0MDzz9xJOA924aOa7rGtzwwVHBOru1xC/rJXhKw8ThdC+lJBDZGDxqRsfg+K1LovawAKXNORJeuStNNutNBtO7wDTRZuOVJO8OCczk2Qg7gufyhDMPOdj2eEJFUEgF2bR+AHYTcw0cQkkik87PQbauLAVXkHYk8ZZ4PNPSTSi1a43Ui7oE5eRQcXBSWousbmEPuqE948iTCpo4RV+A/aTZOBJAKomQ1CuYLidY/423VghZqFswnwlLohUZKSS8sBk4kovnh9AtyeOeFWCseYYK5VvbkUoW1qCP10wTJHOs353C+s8eLI3tE6wtku+EBIgJHAkmgVgS8WAswZ/vsb7+XnLJpLRD0LMI2ytI3Y4cMhWP50QGr2+L119UmwRMv5g0wKbrlHDJBdtvzuD5n1TREnMiLMG0LhQVlY5Ek5ReNjCVFzwVNhupI89m6YNj9Qye38P6CgLrg5qBSKBh2h1xnUMN1pFnm6ic4f7zZ3+G2XohNQHluDT5sS41Ebhv6lLMT3YpReXUb+5SJ28lAtmfKRK2vdOSdaN6YPlpT0KRcl0yrzdTcA6LjkT08+oSzsfPxKmeJLpOr3PCdb0GXjp7UvCcZjsyrzYEbHAfDZzTK09s+y6DF8f4k5bZa0pOW8EEo1XwJ1bfrjtCM7cROILax6EROwWBOFPBFfkuDslckEi5MWQwwuxOgTwWT0Q9j22YhuqditqZA2R9rCqwwG2xc9tYfpNmU/C7HM8vnC886eZLBdRKfMTBxhAL8uCjGZBj8MSfmIe3gHue6WCbx57AOcsV4jFjDWTSPWKIekch++1dBYPH4yNVvRaErHC7HudYP2ftakQ7+wTMPMHrN3e2Ra672RiM6+ZGBSDbJ0I25wlYvX8ngew5c0JXGwOm1aSjgorH+vbVhYBXWBQVzIycJ7Okn4LN7LC+lZwDmdM+tt+mvpNovLiWpMrtAIgaU3EUJk5HqHotATlY+P2sVWy/6bXiwDkW2KVTFb/Z2trYoNzcjoqCBtt76xzmYDI630SX4nr6uS4lCtK/61ICJbPq8Nf/rkuxP9ql6KnwzV3KVS5Z0E3HIvGKwgPVkOt90K0qgXjVxZPUkZItg1GGd02P3reWCnc1Dqjbsieu2BagPg+bTcCv7AnxNEaaq4lV58FTpLnGsVNfU6M4wvvhOXLicJw8CkItx1XAHmqZAHsUJZVq7nHQTXY8cY25N1fp9bgMOA4msZNZN0stqss6kOwRQzy9umlqLx+OQe/fusZ1FldaDTlDDiSKohunPnuaenKFazC56gLlzs7FSWUbNQ8eyoxt3E2z3qnCMisDSTgzlLsSJVrdc0YTCH3DE9/etTtV9A6HYCLXk9i/s+u5KiRsHVDTJUs5xWJUqsfLZRM8uj2F9ZlJhdrcNmUg0heOchxVpNXZdpwHgrTjG88/urwqz+5RQGcXNvYEQZJUfT/G8zk+07i3jZuqtFnXwaSWRMp73MaKetnfm4DuNJ44D9ml1eVFKAI+HzGNozItr9Zrvw5GpJNJoJdSp+qTehlQT5dpfA8f+6ob3dfB+MaMiTdO8Hq45/ISPHfdhPL3RML2cDZ4PzkYYuPcbmtJ/dcuNX6B69/1r5/W3z83/Uf1x3G0SP8m+pt8803A8wIHDpcctUOHqDtfIxVcr6LZrCwateVNrzmcNyPUV7hEHXmFk8I1nBpxMuVgri8fXAxVd9Op7BB0ik4VjxwOC2KQVRlXqZ6XqJnzaWSSxBmj5oz8sYY2mZlU5k3KTm9pJ4Cd5JokG+9LWhd6UkDV+qipboOaISNxDY2pYHnLfTXXS96sYO/Yepwsja7UC5plofD1KZVddDx+y2F9r94a65ezWN9TeFzD9tgaTSppT1ff7q41NP2rPsUV67O3tws4jyQjXm2e5Uk/zuMC7o8Qz0cdsbws2+awEyT8vJ+h9lYjbgO7a47l7eNK009jEsJ1weHx/nRL62oSJ6jnRmtW4bxL9dtTXMGe6VCDZo+6XQvHDWyDGjX5uGH9wcTjz/HSjJMmnWq6EF5XqL9Xe+5GqFlBMFO48GM9ziIRt19p6gT7fmFRK7FHvbr81oVjIWhxWlDdTp95Vx/25zlut3jUpZmZJeo20snKOGF9A3G7h+uhcePVslHSn9Ifx3EM/5vojxK/t0vdJNaFmYjPFbjVrkTIyKgAWcdRIKbrExGmwgKMuGTiqHTdlAhgzwf9hebFxaHZ+LIAf8Oh1gLL4cnhpSOXMKi/aHcrSKOihrSWjAkwh5Yn+O2ifhRvQgGxi5IY6gZAn786JjMpcGh7MDIcSs6+9OceDhkY0QOHXjt6pBGPP2xBHjE4VBN3qL/5bkqDV1nPJixz1NE9uxdgjSdsE8z4FoeWzWYF2JOYBlYb1J9k4QmJQrMEjBNqjnLYFMy9xcXRYYbne+vPN1LUFyxQa2qwKXCoPmaa8MS2EqlM1KQ9K2kKUulmkTRiUW/LB0uFpoJDwd5ArXrOjm7gaLRA9JsRffTnlqgzaFG3U3vFxIG8bctBf0YaTeLIOt1SAs8I6+uHeD5HbFuis1jeW3/BY41aI/y9ASdTJgRAKDrijXofbMGjsb53/BxN1QCmgSYgHZ5FQRaL5RbPF6PZwyOW182y3X9AfxzHi/92qPo30R//zU+pqzwTwVX0ngofIWrA9FQXtJh9UgH+yyITMBTwl96DCtaQu0SmBRWmTNM1UbxBfRU16sVmT88YnAr118uZBrMJ6i/S+Zwmq/6AerPxJx3eZ2JJ1rRtgne0aDLoT8rPqJdRg/rir3lKDrOlCjY/wR+f4KL+ujqagmytvvQnl4cZmM/lgwTZ2nHJ6FzVoE5e+mNi1FUm1QoYcvFowuMU9de2kTzoL7xvUW8T8WDBTKufcThKrx0RGqyv5TjYJYULam/sqgTk9fNBQMrws+7cp6hPDs93U7B+korXS5bLDnXMtRqpQ18FfZVhebFzccndCkdgb8a3Jsgf9o4s4SyA593uBA4T0SX+WdWBjM9dE1wOYko45qICkS5UA6MNalSfCAp4Kw3rW8t4ffvldAz6TbmTUKXzgmSbzAenSakm8M6oP26O+vOvqL+wqrF+Sw71Zy5GFAXL81UhN+5iApnu8Xyrs1OSvekDyMWdj6PuIe5+rksJ0nf9h8pP64/55i5lP9gVaoEWKGe58izUyHIXdE0+oZzk7PFqp6iLgGm3TOxmiqQN+mOm9z52ql3rqndvUwR0ovDUoL99eSiCZ8Vwja9yd0XNr1kT8OvSoaKnKdNE2G7qj/4yp1VUgY7mAZtXqL8F5blq5wnbj/52J09Rm4rdBNJKwfPPxYJXr3t/F7BKjfq7mU6rrrZLJaCvDzp2HtZIU/OCPQX8QxdiTz27O9WLhCwQjiOWDPrbXO0ikJgzatKm205demwZjN09Hw/6m+0vx4BZ1Dzlsyxq2IHlPugfK474XOwVg/46IespZ622qVo77DqgohNq962/6IjtOeivPbS0asw2YUAJBUM5NFPQ6vOW1QG/5Bji4FNmrnKj8TYY2bXw0Z+zz6qgry0+9lhZ4tWmvhfBw2wZ4maA5YXaBbW4m40pr5baVtWf9jLgZUCdFz7u/9afJJ9HzaA/6mQcB/25u41bqo8xPr/Hywq1We/W/N9Rf/98Kv1H9cdPKOl30Z/wzUNVVrk6sG0nX/qrphTqT3FQf1cJ9Td75qi5A4P6UQLUWLpIUjjVOu4v7bq5bh6bCO6NrVOpkqH+RiLq79g9UItjC/WXikkGu9HGJKkEqClOS9ZQXXKzyex71+nNNg6gyXrU3spRaP24OeZw2tr4OZrh+ZaP6wZqNsDy+8V0rhtFUsLWu6Gm5CcUeni/cJCIjUoyvYZOL2I8fxsuUH/bE+pvsUX9NUaE9WWVytUPslPDhT6h/qYm6nNVPxZwKBMjTtNzd9I7F/V4f/aor7OP9YVVkOMIwDZIclmjvmTtsYFm9cT9zfFU0WXnGkJZefiZUlF/KWUm0KSu1iS3FvVHrqjlS2XqJJs9OklPJ2QDbRVifXQXSl3xRID96ILts9BRZ4mVp3AmlE6tdLeU9IbmUmgLHfUXn3H7bEOOUI4yi8oKH3VoTRsXznKkxau7q+z0QhJ9aA6K1WTiFfUns8cSbu1Vo7JpFWo6T5l7uDGu2yRK9XP64ycs+7voj/7mLqXZ/Ud/wYweKeS+ymqYcRFPIneC+nvH/mR1hvpTV25BtKsxB2ck0nHEUziUJVcft4sCh0OxJ+rvHfvTdvgcgVj2doQ2+gSUXhk34TxEXW7LqABS43Mbdg8s7zqOArBymmsisS8kHAovc7APLmpqfi52xDoa+Pm0YUiwOo5Qe62wBdsXUX9L1nXJFkYszPZnHGoWDOrxHftDXbENaBXq8plfUFOyiPrTa08j521fgi5O2TiwPU8hpMhWoHTml/5Uul5/Yn9v/bkXfz3oDxaA+58cFvVH0wz5RX/y+c5S0QIfCyRL7SW4RoM6vnGoPyOwYzAqCTVoPNtP7M+HA9MM+pNn2D7T02rSwGW2Lkgos6jDPMb22xOpIw//gO2X0Di0v1Z4fSv0AMgPC7U4XrQ0KQM2ACfh8fvZrXF/5bYMsL0OAhW5tVSSB2+U4ORLFjVO43bGOezArCWJCqU5avzHuhT/1z+9/4NAxU/rT/zmoSoRVyI4s0NPBSRy2kF/6i3tSRD0rUUEO1LAmdCosaUtAnFGmYo/kdmTgL/IgVRjdJu6vjwpOKHVSbN46Y+4Dyq6Kzl2MeiVV2yNJWFTo/4o52KA2aBzomON2nzH/lQb9RcxF7Egqo7lW/CK/Z1o1N+Cr1UwPRk1NsGhKWnDjQ3ubv+Ih9gflex3oFJ220DZoP6O9+UUzOoV+ztNUH+NnSm4ff3AARp//cT+PIvFLvjWH3fG+qpL+9mAGzoWKSeC9gqPY/nPs6iRo9mjdhPhEcO6d1KSr1CHs3Df4fa9pJH4hvqbCZNnHG0pG3Xs61+xPzmxT8SSngJMI+Yeh9r6OifTW6SD0+cd3jJesU5qi5o0jTPVhBsWtfyO/ekmXl/wNLF9xdpGvY4q1N/Wy0tyXPQATlSg7h4l6k9g/6fYX7LmgZxG2L67V/3TirVAla2O+kV/2vjON6E5FX8s9sdPBOq7nlI/rb/vzlA5auNFIM1qIXZFce2q1QN19Y79DfqzgU2C0aVhYv+wdRV1de1D1F7dx75vFaAme9TUqJP4xr3TEqgF769QSz0XD7E/OVbr4HncuSS8TkuNBMVmE4yjckx8W7rS6swWwmA08zni7iPUZ6SPy0CaoP4844jam8zqIhDnNE25m6KVVJda1oP+fLbJT0PsrzvfaOLMZ2tL9Xdf+vP3M/ekNv19NejPGWu3kzqiDuuAq+Y05dSh26kuY2xRZ1uO8ldasVOV22EX9JMa9aYuRq5Kp2oTUJzHNoP+NOeyDWhz0jeD/rwi2wQ85KhDusx3qru9JIHA1zzxU13q1Lk1DgKxSxnKXyxbXi3FZRmIzYhuvPwiuSq/v3zp79iOpEF/I8lAjfZb1OIoWuZBv21oyj/2Lq2uM6FE7XXjxp1AcVL1LlsEgtJj+1w93P+R+fmgP99jpVLtH+wx4KLLpPHEvXRS7aXfBKI6koh7tEZ/y9jfP7vQf1R/E3xY/S76m3xz5qdcUDbqCrW2Ygjqa6uSCtrkajZpfkH9xbWD+plJqJ/7AjV1mKJOjuwSdTXLYK7PwjyCvZ6ilkwKPrG/qyaj/loV9cd5XAbXy9Ykq9YG1J2eo8b2CZbPp6i1dIQ3+nZ/NKh0T3C76eL5TuXVaDJjivoTb+YabouxTiW2Ws316/xRwjU86WS1c8tCt/hagGiTqCQ9Zqi5WUlhfXcHrF+TY33V27GAXYb1TauisvR2da2g3KYmyQ4Nlr/OtnMonbURr/S1ctLrEWq3fB7xeq4e6s9OtzlcYoLX/9ijnhZRsoHtqMD9DTpUdN0wQ7gkKZavXL70d8x51J9Lo/5GmZlCOStQf5MA9Tee41DjtG1Qf5Telbpz4gAOrI76O9OoydPlpesLrTfZU3xlyqqovwun6PEqOaL+dtfrEY7lFfVHLxVe97PEgXOtayQppuVOv8TbAPbs40t/J5HawtZB/aWwxvrfgsce7tEZ9cfEP6e/ichwv4v+qG9+rmbWxf0183PQH6F4HFqeRifSBEYC5HZk4uB2KQoSpMIcSBi+MjGT1iUF3vhBDyrUkyaIEpkvLjlYooh6Urv1jmjZOMHtE5ks0/tNIRR9KMAcFZMmmkzdX2N/QT5tJVL0Uf6J/TG2eyIzHbXkLVWGhIfIc4fMz7f+wvqG+mPUKQ+GD08qEgqJJ/L9lZnZcmwT7CPU40nuMzBGF4aKnhye31pfUI/HHRsPsT8T6gyHgmc8v+zg+TZL1J+7y1gCN8OlP5mf2gS1Nknx+FGK5ckH7Sv2F/n35RD7C6Qeh94u1CkohxPdRADunMy4LAanKWkqoHaotT3UBWjGK7YnPVF/poh69M80am469QrCrTcrMNo5tp/CoD5J36eD/oKni3q+31QcVNOLCRn011cC6i/G/jFkfj5WBwBrbX7pTybjErxIZptw9bqeQrnsYDq6juIgw0HQTw1VJyJHib9J7O+79WeMZgLYsUnhULLOO7LXVQ+c/aSPQzGTXFId6im6KO5IWNNXIMleQPepPurvaaNmmOxOQLPtJxUoVXYi9iPTYbZsUV8KXHkyKmsZnBWwcdCMrztCLQwLpoVPE5BWqA/++RwP+oNGRR3ORksVZPWlv15C/U2N+qWr6kFCPRS7Ifb3i/5OzPkA+vrcNmEdXVNypSMVfGvyoGA7vUhkdcL6E11+4E9YwPIrmZ2BPxOfOGBbokG7I9Z3ujmhXo2TaBHjyepgbO6POBRm+FlY4fVObwV+ll6Zl+/MTy94dE1ozAqL+JVPwN7xzyaaRfacjKixDEq0vlGRdRBaokaMCP46useRsRdRp8zdACWoniR0d6jdznxlflaov0j2HR41ev9kfobA4c3lxvoyuKPjHbvAHet/HWNXVW8J6m9zRC2mbDUC1zVRo8czljcNFgLI4oiOB/1Vq7EFyurWUdGGznek79gItE6ZxOE9ytuf61ITmvlN9PfdmZ8nvV8G1HaD+ltlty/9/Rn7e+uPoZcMcRXNtQb99en4Sbm00rrqZbfJh9ifu5sXH/1RTYeai/iNplqiXQcToXPxKed2c7LcjbfBk27HsXcvc17d1wcsT58jrZj+pTddQA1RwYS4kjlSPvoznnTjnkbSR3/PpdoRr3zmhVolByXgqxNF/Rr72+sCcVML9cNf+lXwFAw2dsrCS4fYH7eh6dgTb0WrBqMlnk/NuGaI/a1Hhz1qFfXnjxnU3zvzk/ZsNvZ3z1GqOrP7OmC8e4/1FV34VX+rad6qtPnWX4nlzQ7uR39U5jOxy/HuR3/sBp9azth03SH2N9ltUX/b64hXC90vA05V8Pi3/t6xP545ov7cO2rSVfF4ejweUW6II19VZ+so6Hcifj9v/flRhtf3oFDX+dL96O8d+xv0txvV9ZD56a/l0d8y9vfPmYv/Uf0JkkT/LvqbfvNN4HkhNmxZEfV3TDpaXzYv/XFbs1nVAupvun/F0pJXrE87lagljaBGIgm1Q+Jurot7EsFWzgySUXWp6W2TF1DfONQfo6P+bj1q6qzUZpyyR9Sdf0bN3c0J6k9slE6X8qMPuwoMKgtGqMHLJsnheI3ws6OhztrquoFDMEF9jZ3nR38lCDpJb5VS6IlnjCAYETXOVhUe3x/wfNfbCvWX8ai/WE7WcDYT1OSFDy09KfD6toWDGiUH3N74yUd/yfnanfTVSMxhv7mgNqcE28NNX5msRYXXZ62emp5T4gau5xO2x/j+VHTpgA/A3XGHGpwlAa8zGpXAdbvTmhVZoE7DG2q5hAa1at9Qf+3C3EBNR69MUUsp9enEBGjVl0ZPCuqONp2P/obYH5P+U3/MK3PTcLdHuGws1N807Hj9/Ejcj/6iGWqvfTgAt4dtoaZf8wqZiiqhapJXfZ5Y/3ot7uD0uLlU6tQ/pz+RovnfRX/KT2R+WqHJE0g2nkbCidCAXMt8DDfx1hJeEJYwle+oleaAWlsp7BL8sUg3gf+axBSEmwRkI+CaoNYkjXAPtgCiblFb1+S2IzvKT4FoSzmOZ/1IIxozXoNyrXEAeL2jfoTsDuDdU66B5aWQyCa9FGDBgyND7E9/vubhuRbqhng3HHRy9xKIuaRw6NXgmUD3BCxf6ONotkDN1T27Bjne4PF5I53IsUUNTp8MS4LgvrbI/ZSV4Fxzthnm/QUn1Nw78zOIRNz/rFw2MA1lNg7nJuqIozcbUHUNNRY7eD85PlCn+g2fY5GfePCad5eCHc05Ao7rdMQ8XVKwVJNuYN0XKQlIPwflrKP+jsYr83WE+nvP+4sSV9qRlTxOUXPbCRW4F+8T+zP8AvXJ3FF3zLlewWyxp+NQWaP+JpywA09doxZtgvWTLj7qj67w+4m3uP/SziIwGF8kEN+w/WxbqIZ5fzAuXJ6k9ngP9kMYNUAvsLwf61Is/ZtkfvLfnaa2PS9EmJUn1N85Qg2FT8OHWZr1zTDvz3bHKlj9uosBONTeAWoNpjH3jMOFLKYETgJ+vjg9CZnKbsmKWhpgJkj74PJ0JGK0YwUMR8GfuHhyUHs9amSmpnimheG0JFgwY5g5dd8EaoS6CfcRamuZomaSQlRIRL8ySwUDtTd56fQ97w+7EOrSpvI5EcntDOrJvOEtIUP9Wb6voqYSPH85Qf2V/AX1qGuoQalwdmRc3m2Y3W5Paoj9vef9eZTZk+jeXS0STy8G+LeX/toQ9dfyqgZmiXqERHdK4s5r1CFEX/qTR6g/dYT6g+Pskg76c8rRjQrXBwG7WDeSwOUW9yYoOmwvYV6bYJfkSQIonI/+lOOZooLpSOSJp2N9LYY8mkgJ8PoifymD7uqoRyZFvd2ULATbClF/VIz7LzTUn7M7YH30yUt/Toj6m6+xC+773CIX1ZiBeje6Jrrr2P5/6i/AB+iP6U+k+H8/P+FvMu9P+eYuped9HPSocOLwk9FX5iezmMR+bK15FSZqMmR+DrG/nPLDYd6fbxStNeivK1g+drVestQn3nU/sT+K86Qh87PXRy4VQVae8CvfrAPqJI8o/5CKn9hff3X/JfaHvy+ecu5mK6mLavOlv3fm51t/jMmh/gL+WqoWCCSQmgtNXMdaK+rJ7XGYONVRs2/9BfYlDSTDYRtHHq1TVVbvH/357cE9DbE/1l6iPkUNdTTf182gP89e3KxBf4w8ZYkfwS1VlTIqAkrV+saZJi2o3M746M8bY5f/0l/FUUPsb1YtwyH25223nqYyhK0Cup7Rjc/7eLygq5tgLCyEeNDfSGM3gXiactSQ+dlldR5I3oZuvP7atuq5srdB9xyNG/8uSx/9sZzMxI7g4PluWf0v+usSYx/09+0kHvRHx3U1ZH7+bfXH/1/Rn0TjyOGbbgI/rD9CT7/3JsB6gQ0li1pLlB1qZ7poKrhYqL8sNapS9/Imh22E+lkt7t1Hf7fugpranpS5rtPHCHYljTrq552l72ingOpg4v6hj/q7JNsc7outGSe0U/L6oiEbOE5s1F99QK2dpo8ATnvKoFZRoHzm/dXaK/OzzfF8V/O16ss5wfq50XSuOwZXwq3vvvS3ynMZat5Wm5QwqMk7e83h9Fo1JVmNvub9NQ1v4HYK9TcJ5RpO8hP1t55j+UxALWCraag5d4f6k7eo12bDvmKZm5LWdw7q73a74/UlPeqrYKkNbPXxK5bYov6Wi2MIx3bziuVNUH/mkSSwVzStyaYalMO8v6Mm6iQ5Uoqkeykef9VmWL8CWagn+QOgXIYmSXsNy6+FYwrnXa9TqbtA/Y1t1F9trr/m/bnB8QSHnWRRKy8FXi83jgNV1GpkxWuovfUE9XfgatwezpWTLmmov/NMQf0VEh7PjfMd1MwJ9Vc9f05/EkNNfhf9Tb9Zf33nf/QXacnIIqS3d6BexS/91eI78zBjqMDnipJMsmgBlrOlqVCWvvQ3jXuOipijaxFLsgswzQMbB9nMO5HRLEtBo2u5ie97LH8ajTdghPMJFa1z1E9VjkOQGf4r8zM+CGtwhSdHgltUnIgeb7A8KWaaqF2MgJxXbAm+2lNNELctENGvJHDycf/J/LxX6gb8qORIxObtiTCHLAdT6VFT7BzP/479/aK/d+anP7tzTehTuH9QsB/9RQ8ZtZT1whaffieGAnmHen2v+jKNlgwO3XXU38mz8foXq1fm6A2H+rZ2SGFmWjQVtblb4NP/MgfzdkD9bUosj7WWqNPb4Ut/79jfO/Nz0B9X/VN/WofXU+lYP/e1pEc4T7G+2qLfwTTZTxpYuajJwF2i/q6veY3tCsvXDvcYPDEU4xB8bL8n31eg6Bu2Cc+MxJPjFO9kU/b+w/qTGIYRfhP9ffeqL678mje2tygSjWv8SRiBHYBrCaixKMafbBK+Mh1n0pf+GMfWwLV3zzjILdTMyEX9KX2LA95naOPxzkt/rtsRsM6FQmLTmIKsulwcrijUnsWiRpRTQ8fBZZSfiCULMthExS4xF1AvTuBrYMdc1wS67mgkfMUWZ9bs0YRQYP3e+nMmxZf+uup5BVk83GJ4vGJfu5OB+09wKBtdzrlCZO01r47Zo/7cWNyRPmJtsE4n1N9ym9OkDTJjWPUloDvHJect6u8d+4usKerPaw0N1IuKGnusxY/+dEvrKHDMwiUuQf3J9GvVlyUIBQkoVgGby/CHfWAFmtDjiQhqnd0bOGV5QSj2NQ/v8Iqd9hlq8rZ+zSN8nl4LJe1Rc/rooIJ7qB5UELzamyrrKZibM5b3nGD9u0OPt6BXvAq8+xW76KEaD/oL7s9rSa7iax6nL2H7ivbVJb3gz4bYX7iTxZas50YMvkljlxTyn9OfxHDsv439/T30p373VNo9bc8/sb935ufoLtRBd8O75hD7I/xlOcT+fK8uNDViNnFAEbsnTuihBqcumwc4rOEpd7Io5uqEX2bDvD8vS+/WoD9q63lNaC8UnrT+phz050xuYvtL5uf/HPvzt6b7yfwU6PuX/vY26umtP/xF5zs1eWbaEPtzD6YkqTTdH4fYnyeeUEfveX9D7O+tv63g50E/k+nGWW/dnWrsDptf9fdk6l3wcGo+dgwGNbwO+vqT+ak81nM1Svo8YIOmj/19W1iD/sabGLe/Y38k6dNP7O+4R60Nsb/LgmmGVV/cnv1kfvpl46IupTueolgJjRfZa3qI/fWF/Jo3Ob0pQ+yPqTqGuLJXdKowuWP7PO0xcZZtsVP1x2WOmmNpatDfObc3wYS7jyjvwRefeX9v/bmHs9Sq8hy/37+3/v5qTdKf1x9NsQLL/ib8k38i9bN8sMiRp4WcYPy8goMnIs/o87PUnS4p4KTFRry6eF2nT69iCtXYMppE6rq53syCCK62jTzSJmDp5eVYwMG64P5SgfyT/DiHM+9geau+4/Vug/y5ZFOzSZIOubbijgGUFwe516TIz2saFHDRV1/LvvgZ7n8id+RVYWB5vX8tYX+Y6CSjDlDoCedMoYrXKpVuj8hJ92YiV3ct1s85Y/lqHqzhznhGs2KXoavvSFLDPR0h/27b8sO/641HzmUytHqmIz932mvZl8cZ+Rc+G+QgS/D6KjK19GiVb+B+8bG9vAnyb+8mIbTn+Yt/20DSrbWD/NsHWpNEd+SdtQxWgDcX5OpiOVV0WjSRf5MazxcXZamzGxPgvj2bcbpZvpZ92SUrOOuMTq2mDCAXN3kKO69B/t29ytIFA/m3dbQZSbYCtmfYP1xoTEaLE25T7vTewBHIreUtKktPyFkrO5aw7Q9aky5PyN9mSvaAgxYPOa1i+/3QgxX7lCR8V6LaD/uP4b7Zf9fY9mB26vg4IBPPIsfosEc/KHwTjotbRzhAf5jamqHCx2sdFq8zErAeKUMi/AEDYeVlAvg846hAtNCDYzpag5U4bDP4z3CNFUz7idzMe7IGct0bG9D2rkAG/y1nUYiDvwKPP1LoG/aE/iNPBj31QOARhVXXYKoC0wzRP07dVOClBUWFT7OdEzFZjMHS9j0VbQ+v3Mg//Ze4eHyb1Tm4Gw49pVSeS+aNX4EBKxbru/QUkjN2Dtq445pgUxQtufroP/U+YskQ/bNzewvauWNJYDFf/jNWwZf/xFmNvhVEHIwflzlPlB2LXqsd9J8hSgUJz+M5GELMkCBSsX7l5TWzcDxDT7YuelPLluln1c8kGpXkwo1z9OyajcPra6YkxYwzUHePVy7p2tOIrrJ70LJk0oTL58unxA/BVfdf/qNUPJ/z6MU4yjksP3raNdibCr8PLkVf6/79AIocjSjI3LXyU4NVmuJo7rsy1X4YgJPvHq12IQJwKl2pGEaCSJNFjABUQeqpYEG3r2RGBKCx1LomujivqWXkroNjPZ5NWIXXlMSbsQaa2fYIJEvgyW0fmaAvXATjG4Ak8FXwPeCaKL7lHbnDBQHm3+gY1guxI0yCANTPNR5/vzg7UukITJssOyrwPQRg8FpW1GGuXwDUjIsDJj9D0NUeAvQWMzfQ3d2twZ6E9WupsTYAMByHuUZU6a6Clp47EoijfIdA6x1wrlxPhmU/LzECUJ3qfRwlwRWp+MAHhzdpH00wP4sueS19BiZTvZJHX8mf0+VFB09LEXBvAJ63tg6zPd4wItqyS+JPegVmTI5sLccIQIOZjUCPpTsVMgQB6ZHMAjVmnzGUIyzvtLpoYLAGTWCnuwqBpiYDACFIsH0XUY/194N7E16v4onQnh3CjFrQcXThsA+PBASgv9MReFBhecpDH4FxLWgqoHus/5rObJATeOL1rxDg+pbFbyYxJhTIodP9YJ9iue/6T5WfFqD0E/G/TnQn1CBAxl+WQffA+6AvG143rPvJSB5NDQIsVQOG7M9BgHPXzgYBev6ySH+Z++dfl7ev+F+59KiQvk81smNe63r69lf8byosIeC9GUu59NNThvhfP4EJGeJ/yqxfByIvMMThkvY9F64KpCv+5ob43zEU9GHu3yDAfN4fAj5GATrbGQovVLMk4O4Ki6LcrAtVCVFwQ/zvQLvFEP/r2znW9z33r/HqZhDgEP97z/2jn9pX/I81+izgVmlPPHweuSorRkXAKa91QQ8VijZ/3NOgFyoU3Dv+BxW2F2WbKOj33L9d2G8D7hHQxJ9xraKKu2wdcGyAYs2cNa+2exWFNxlx8S/Zn++VX4bsT1NRN0P250eAXBQHTP8S8jv7873ySz9qv+b+Pe7s7pP9CSYKcCX52H7tQyJOmt/ov6MA/2mr/6wA6fes+t9DgPw3C/C99EvFUiieZ6TweiTKFezUBwotX6AAAwVF11wzFI7nowDHEzmF+syhsFAccz0xqAjuG8Ygidh0rt6tTBQcd8D9rRLFRnlNjuK5mc2KHmH57VXcQG2/AoCjG5anWijAi7oxqNSNFVoXr2IB5/MaBfhYowBziWzgnPcors35OdcXj231WohUJ6ssKwudvxEVtuuNSiU5h+JL3SSHuptj/SwaP2eGuIZKNV+voQhRgOG0+Qgwyx2l1V3ZXMDJReFmga58BHjQ9C8BzjoU4FlIUICKigJ8p3+2XITlxVcUIE8fQzhMSjw+vsiSPvG4BE6MrDWZQCufAGC9XOsoNlIpupUEGxQdtmeCQ4xSp3MZoJZNM141TqjpyZpCYc9jnUrKopT0eeesYDsNUIClhoLrnuIJ7yy1RSV1h+35JLkL91jS4lWi48O5m8khnJQFCrA8ogBNIXkt/Clq1KpLn9aw9EtbrPAJ79y7HwsAYp8Spd8kAsgwPyFAJ3b5GLp+5JKJFe3AKRu+iY43DwV4sdNBgBBc2o8AjWVIU1D5xUeA2orlKLhmKEJa2qxB7cyvCOC6uq9APi4VsghvIyDRPNoO732A/u7uUFRqCKo0wuMNfIyTlTBew7SgUYCG6J6IXPhr8IIcz88r6znpfLsEc99Q1BABXGa1ApZwpwjMN/8qQHPvtmQxZwtwyxxFhaPMjwBtSWKpIQL4FqCShBwV3jWpI0YnbD8RQLdDUY2nUQnWdsaSqB2jwFaZgUJjeiYe8j/NCsX3FmCQ+Th61It7Cn7noZDle7HDo9Q52PTr82iEArOl+xr0ymaa8CHgdvHkp2CfcCQQnhuvRHdiqxpkjGPKy+l1fkvNcDTf0zg+EVGsQXnZg961KECaYHkpfYEhAhgpVssTo8kWONqfiE1wrPD6qcmmBsddYHuMz7h/QIwjTI/PMdZnc/s5AdITavJd71L5aQF+90oV/L76CDA45g5PrhMUoD4tegrOrjsn+yDSBgEG8RnF1a9UDaad8qRwjJenRG5UHewJCjC8KYJEuPAlwLLt4ohMC20QoHvMeBKsfBRmLEY2qCbQTdS7KMAzgwI001cC6KZGoc1XWJ5evAR42aMAq7GggX4KUETLeU6TnTT+CPAVIkyJEU7uID/qOwlhigJ6zl4hyfWyi0N5llvkKbwSQCeXV0LqAQU1qWsXNDfryRACPC9QgFp0QME5sjMnk1VtgDe7YPlVhYJSbBSgf8LjQ0FGocrx0oCZ7Xd4D6BalwhPFKu2eC2VymyzHdklKEBrNrnHoB9QxMJ6KoHlbe5U0FF5QeIqssBjOxSk0Ys7st+iKJXi+CXA2XVDQAtVPP/DfL3Iwr9Pwb8CCvItwAnXR/j94Og8UHaORKbt/iNA2J7x+pfmdASmUNANbJvXizFeAvQMFs9nn8WPABVqg324uoo/J0B6wkx+k7U/v12Au2YZB/zCnDRDBmjwehPCOwboCvtbO8QAR0L4JcC1cIEhBujuzo6kjhoU0Xv1l0GA7xgg5T05MmSAvuf/MeLco4IFW8GQATqZrkexswmvnbqJVAhGD4OlfC1ca+qMYTfBmPH5xj8f2k7tZ8s8EA5XOnYyCgXzFiA/ah+UIxjXVN2eL9onA5Q+orCmu37/6/y/caQuBgG6ijCaq9OSzQKpO9Ov+XtFqZJiuQ74zGM/q7+8Y4BCXHGU4zM3bYgBvjNAvbwdwRADFC7csxkE6MaHdTDyfTYeYoCjoF7+KsCkZINAVMiXAN/z/xiBpxoPn8GWKhVG8ckAtWfrbsgAHWKAbwH+mQE6rP7yFuBz7GL7nTgpHTJABwHic7tT7Ri3D6u/8PO2GAT4Xv3FgRpFzPP+ZhDg3zYGKP7fESB+Kd/2ZP1pAU6+ebSa9c6XAF+Ren27QmHVx8Ck0lWDAjyoCYqoqb9igIZ9TIcX/63ItvykgN6Wrwl6gg6gG2sU4PE1wS1rWxTgHF4xxHuE4itWCopGPm6H5V+SxR46fcslARxD7kuAJ2uLgpyEBpWQVvkIcDdHoSVdP53rF+/1KoMsRlGxRVfoumxqcJB7QlaVhPXrfSqHrdah0IjxKi/N11BHjtGkR3fq6j27RQHqvklWRx6F9I4B7rocr88awUm/7lCAd43G9rheUYDe8/UqisVrgqSsoABPR/IR4DABcDELUFxM8ZpASEplEGB7FrQmncTKTsdH5wruY9BRnDMUoCNeUbTwmkB5WaEAc5sAnHhAAXLxVNPXEYqxnZ51Kj1NQNLz16sg3q9+SNlZZekT5ZUC+nBnJDFxAK/bdxR8GZhaPCz/cle3EZSEWFRqv67v/eqHppVRgJfrKwYYHfew399RgHh9PydARhCp73qy/rQAv/vdD4eg98FfhyjAsF67pDTue3DnKt9AuRnRxDPUFLxnyVChRqHY0puwBKdLmTikzigwBQwUYoLjsjALJRRRhgLU5JZtwuA8+sQAiWShAPUCBXg4vd7dcHp+CdAODxEozIajoquNIpMkFKDsJFwzrP+ipMYa7D3HNFBZozkZsX0F7t2gKFAsFKjIj6fgaUDFEcuicBzK2KCgpigy1X+lzR2EAkxvgwI8mjcXf4n1R4DAPSWJnKZ1MeSABru2bcnNU7F+isriaA9wu382PjHAkAk8axDgOwc0CCUU5T2MUpidEi6Gk4yjx52PAiSjKwp5sZNKEm+MOUzpx1cM8J0DOswApE54/Z6bpSAXMraHQ0a7TwywXbEkWPMourUffWKA4dRFge7Pyz3YHjVpoucR6zfiX0sXVjnWZ8EXNFlP6sWvMcD3m//IvUPxGkKLAlWEI8j0YkzCGfF+ToCMIE1+kyTQCf3No9VfBLh38KEgjP4pwMuumJOVnqHAjkZHRdP2WhDTHKPQpqcvAaozQx9igCHLY8/aiChArUcBBmVVKESZomiUU8PHEbe68qShBRtcuUcBzjbXjkzIWAHCvmKAUojCiU0U1YxlXq/GW6MAXQlFJ28oFNGYub5WFvJdcOwYRfhOAjWYUTcIMMomWD+4GAT8mO6aMJzkGkmWPdrHfMUkr/r1RDaF7wwCDFRV5MkhRwGagoEiVJIrkFpEAc5Y99EMAtwubR1IaDyo0GTFkiwCwwDHjFFUYiW5pJtgfafCHI93ExTgOwaoZat7HJx9FDHV6CPwbeHeDDHAPwUY3V7Lod7z1xTH6YEm4WOEfZIbZQTvURXeDd4xQHPJfmKA4DZYf3EmREMMEOr8S4CafeiaQYAKOxqD9VrBd3j13wqWNtj9+hmHVoviSzd9DGgBFCDeA35OgIxIC79LFuh3L6r0jgE+ruRLgKvNpRrmALozc02r7MlfBGPVQmG83/5Qr+ogeGoHFBCnowAFu0+DSd/zxF1RkjvMAWQCfE55DbvmVUZgq2Bslz4J/WuYEouMNwGTR6PYXdhOO8QAx/MxGw8xwOsIBTTMAeSPKB6/ivJhDqDTLNxONazx9hMDfF6cVH3Yth5IcYWiurzEmBf3JuDOOgr2zzmAw/qf7xVgamu5CrgVTTVOcnPTQYDPesY2ODyUimEO4ERHwXn1XJLUJjhUgwBd9rJ21et6mQZ87qGApb2rqRVRi4A+uWw8xAAXx3oRCPSWi4cVYHLr7qMIFfrz9gf+Em3x7kAoaogBjkhffGKAqrVu1bmE7fOOAQ7v/vtzBRgvORUnNU0P2D6b/aj5awG+s0AHAV6YolDv7GEXjJTdpBligO85gMP6nzHndX9HAf6zh/xnBchKnPCbLAFDhG+eBGgtjw6ccSgTp8nqtaBkL9bQxLJJJcs5CtDb5wXs3VeWpJuh2Ebea4kSv0dheS0K0M+CCM6cjtsZqgR9solRgPCOcSnPQld9LgeUhkll0h5Fs9s0GxTj8ev1DxrkAGUvGFQ2O6G4xstHAfVmjwKcXlGA51u8wXEjjUI73p5zfZnHJZzZFkU1TqHQqflWh1qtCUl3ckfr1ui1hIz+WkBUKvDz6HJdw6XC+qabvHJ1N+Lw+pTSJKkmKif9hg/LYRIg3hTwfG8B7osZim93x/qYHV7PwVTw/O+X/21mL8EJLX4O01DR3fP26+V/7Q4F2D6bFI7bSqPSNEcBhtxjBbvt5vWywvlU0ZNc/AhwdQ/KUhdcvP6TzJhxoq9QgM49xvadTXRqJbTYXuvaQUHWDgow43C7PScnuObyjKxYs5T0qyc6UF/JlwCbBEVeyoJFZYZZtrp+Tko4nlONSlL+KwZ4VcceSV3xB2OArCTQ/1aA/x+frL9bDHChR94gwDB4ZWmubHYPs9Geb8LZY00PWaBatnu9D2EtnV5riCTgh1sUx65H8Xmi8IkBBmOpnZOgO2yGLNCwr24oQOmSgZf3SrykmVFKxrKAwiKZEEe7vDiRla9+BBhK87X2yQJlVlwTAV20RBbsNag1nn8Q4Co16iEGGB0Az+daKgFvGeNoe3JcK6SZ2RvQxhoXR/2h6Ag+YPJBgMH6jAIcRVEN8q38EmDcChmYVoT1f3ooxjBHAfohCjAULBTThFqWgwCHGKAk+Tm4lcE0gwDfWaDDLEBQXIWMU3YFs0PHEGDYdkfmYKPIRI6JhxjgrPE3HwE6CxTa4r75rAEzCJBjv2KAEafg+c8x1k/2519ZoJlY78F0ppMGiIvbqW7ziQGC+no/hLtgl6COWDEO2DO2n75UG3DGs9cKq3dsn7cAvYk4jn9WgKwkCr+LAL/7JbV75yyBYbdU/JoWJg0xQLlEAUbTQkoJta4/AgxYxinI5jRGIYU6CnA8dj4CdA9u3wSeJWofAY5RXCg+/I0l+0jF75DwMWw7hyb3i+EMMcDAmeQdGSnqdBAgBNnrnSQPLM98sHg++oYCdCIUpyPHHQmOSxTbW4D4k/vKAr07oyeYJ+UeR2KYl0MWqKmhAANulrvEfs1RtdM7ijSDvCU37eKC7m17Ej1PWJ/9GgXo7A8ownXgzMnDWZrgba8oTuOJAuxPkQFe+1pEJkqdHTknKETVfn5NA7znXwIMLr5wIuzxMIWZw+OYmRiiQmLPGw0xwHC8d14vwGAtmOqbZxwVBl7v2bxoQA4owCDzsL3mIYpbAaV7xe1RtO8sUKOg7lQw5ZyWqMY9Butm0wQ4s1XITDnIoOSHryzQpT9BEdISTQUHgkJ+xwCtZ/Nsgq2B1+u2lxhkeooCzNPrj71RE59R1Le9+Pm3FOA7BjisAToI8JUF6miHUTcIcIgBvleBeQvwHQP0HqucVj3bTj4CfK8B6oO9Cujpg6VcMdkoQwywO5x8/CXsnyfSX7IioLpMaoYYoDC5B58YYNwVknq89etBgD5luO0gwPc8QAeitlVZDoXE69NHPMQAjWhsDvMAPd4ovgTI6RPKC622UI+9vwxGFQrfU3h84qkPYRX0moz7y4Db/4wBOhRBEXKLTY3HowCdDeNKwyowrM0w8SBAc4yCfAvQ6SzJUp1LnweSOmM/b4Awjpv5r/MA993SC4SH9CVASblvAlqtqHgQ4Hse4CDA5WVEDzFAVuSw/doNiu4dAxzeAPFnFug7Bug5OYpVZ15v5DjgiOKXVWAY/TiKhxjgzTCaQBSYCeUIirtTz5FfDmuA/m0F+GdX/M8SkKdZ8f+vQUDPSJzhHRBpkyIBR7e8gkrcIgHZHAloaiKSbPFaJdN4vbPh+GhWcDmmSLQ3AccXMYKrPH2lUQbKXJ96r3cudGP8nOyrVG8q/Hzi11jeaoSkkXt5C4dRazYJxZWdTshrFcz3OyCWJZJNd4IC7gRMkrF11+rSlmzhxMArqPhAAkbFsYTqwiABw01X6HOdMuBAnUicbSZIynuAhBsIKK6xvFkhf9JAV9X69QZANqjhsGOQgCcViWTHwQKqtPnXNNBn+VrHhkMCyg8k4I564vb3RECH4zZQUgkSeLT/ImBzMHH7nVEUffswU6iUKZLLuyEBlb28gvZiYX3jDAn4fgPgPuW/VgEtxS3AziFmnEoLJB4dBJ8g4Mqisb02ff5FwNSqLN1KtyfYU+sZSfSx8gkCvgmYPW08n7N+kdwKLWrV2nh9wZor4aLlGrUyjKmr81Wzh50be3HSysrPTQTk6cnv8gJ45rvXLMShlj9MBAxlEUnzJqD91Pgm2BkeTaoMSSPjo49E+gHJVvN9AjPRRgIZujsfCKjbCRKOWrjpkAYqnzy2iapo1JL7IcvAv4tIwPttnZIJycphIRjgb0ggRxxH4NZbDoefxU0j6tPYfAj4nggoXpCUAwHtcD0nznZTg36pcLj2DgJWZxzeesKKasLEf73C8JUGSiYm14C3QQKqI6OA6bhCUonPkUs2Ozz+PRFwSANdUUYOio2EDenXK/+Y03gLll3i/uuk5cnt/HrpRBSyr9w7bB/SvV5ioTWvZTfPI/eXiYDB+onDTVESVjBVgSGheMTrS07ZFwHvRzwfxSyRqFqCg+j3RMAhCEhpOHysxVtJNLALwGH6KwhZIfGMwyH/BAHPc2yfzrT34B+ESRMqT1cidTtGAjLq10RAC4wE3DgVG9Cf2H45dhOYng0Ov1/2tezpKw2UAPw0AXla+F3eAP/taaBvAk4Nl4rDA+Xw5DjxARSypkiwdL8IqJ3OHRUtcrEgOcsimXb8K7QW4GftYRugK7eeCpYKErCZfAUBQzi3+PmREZCNG9+EpEBizuTaQYLwSMBcRJK9CTi1VDz+nQaqaEhM114gsa5rxyKM8U8CAo/1ywLD/aSBUqk4J706pUEF+d6EzxUSkAlYHabi4ouAQxDwRcDQ5vITKdnXa0RDqo/D40SkST7NrCENFGgTCXh9Belmqv2gIn5y/RCQHE74+Zjh8fQrbXSYCPgOAm6P/y91d7KuqLa0C/iCbAgiIk2RQSVlABb0QJTKWlT06k/A0My5/n3Os05jzv1nNl0qAjlR3vVFxDBV/DNutzfVkIAj6y6BVq7uVcAvrxIZ+U4f7F2vJdwNiabtyw8Bw5aUldo2Fup7NqRloB0BuxDQd4fXiGxeffz26A3w/QcHz1dXBiqn608IaL+QgF0ZaLA84/YsaBsr0/RDwENamjCbyUjA+xKPV7qUIVjaQyDBsvzBMlCeFf99Cfg/JAT8kTLQ0RlG7yXg6SiYnj8ijntsSdI2AnYEtCapJdJGwOfr9awss1jzMle8Vt6gOQ0ZughgR8AvjYBdCPioni4DgThtaBloP8HvMBoCrqZbJKUgcsRiHiJPy0D5ARLQljUk0HVmJrQM1BU98fQmYFsGSpeB6F8umtfEO6aiBJzW95IS0D6e0rksXoKl16z5AUPLQHeH7cobruZMSEPAbhRMX9G4ytpVafQfIWBXBkoJiN8Mhhzv2yXe2zJQa74RJUrALgSkZaBdCPgS8n+EgF0ZKCUgxMHWE8Ua9/dpt2W0bQjIgo0E7MpAu0bAV8zh/nQh4Jcy0I6A4TJIKQHt8lHPkYAy/nukF7ZyjnpLvDYE/ELALgTko3gU0hBwC0L2bgRUZr36jyTgr+f+uwQccYO/ZRF4wn9zCpgMjh8CLuqGV++ZVcKdP+hM7D2QgFvtigQE8iGgPr3GUHqFxsT6s5mrZm/9IeB2i48DmWygLLbtMnz9Z6QmMEzhXIyRgMNFu2h6S8DsFupV/Ghnt2gnD6DUOCTgMfsQMNd6SEyfk94EzM573P5t4kfqfd2Otmw7AVeXAAmzMyc6nASDhPHNQLKt2s6961rWmIR74PYs0dvArcrx8S4r3nWg5UL+pIDLnFnAJX9pYaS0nYEli+8/xikSUBNxe0WFj3dCuwxiv9+mdC0Bb+FUq6IbPCX1dbHeBIzHG0lRL+wjAjwwJJcgNScV9CyGbOyqYTyPPikgXQhCnOa52tTXdx1ocmoXmjg9HkjA3v4zCyZ7tef7kuL7wxQJmu+qNwHj1GxElX3oNuz1yScFlIJVCPvHwWCicI4EdG56DvWsVpjIcnxbVTQkYHUzkYDF8AfrQEccz43+EgJ+9yrwRZq4YElxN/vFAeL3+28CBglseErALgUMxnfxRPh5sgLnfEDiLMYikKPTX4F2jHni+ZmdEiZ5vVPAYB5vToQ7bROwboFUhdnzlhKv7axzxJNAvPsOCXS8bEM6C8av655CjIG5hUkwHnYrTZxIT0m2YEVnJOhyfJsTUXBLkIo+S2gKeAz7OmgVkpASsEsBrdsR33/zUpYSUF+3q7RHwsYmE+5Swsw8cAxdBb7qJWuwHs8PAXeFltNOQFoHGjFcAZY+4EJKwNgpU5oCBkv3ZhMff23Bmsv4fjiJeJ9vIgGVOGxT0mda0xSwqwOlBNzq5ZbOgqEp4GWOX1XyZDtiKAEvr5aAi7YTUZM3Enn0uTXtBIT7ZGMQ2NzfdaB+RvB5DU8DnQUT3J8tWefminYCBva4XfVdMCs83isSMB0jIbsU0AxJvwrcdn9+7poaiX8JAb99GOjMuYlgXGZIvt91oN0sGLjOkYBHgkQho+snBZwJmgpGCC8SQHRNyf2Gj8nceTFBk18VAlMklCLVTQXPZ4qkWZX431SfZ/zesk2tfhGQ1oF6vCxRAvq9FxLGlduUsa0DhcEeCWhkmobXDNtm3sc1T5pjaYO8eH4I6JbqAEx7c2cC/2nlpPCRgJNBmwLefSRgLXEKrQOlKaDabG1wr9orpHWgxxhJN5u3s2D84xqIwWzbFPOC5JPiK5DqvtRoHSh40+uJhOuXBu7Ue4Y0BezqQLtZMHDdCzWxF5cpmP4QCVhySEA79PvtNf8gwdDG/Rud7wbgryq+v+sEpLNgaiQgTQGbwVIBp84+KeDowslgXFcPQlNAiT2EoAeEDX0mxvPbEZCmgPsnnr9B85IoASGykICO3M7OYbQnEl668jQFnFkDIfQUbfxzKeCIE/+9X+EPIeB3rwRY+nffGyr9UUgJWHJu7jXDEB9zqlN/rQNleldRPk8413s07jP8kgJ2BHSUgTiXy6Ow8tj2d8FeLx2ergM/SDgk4DrwxS8poOPI19O7DrTPDRi38lJeVvevjccOXD501oe0lndGH8k1P7EhTQG3+TajKaArl+P5f6SA7q5NAdfqqLLupzr6jxSwqwMVb/gdQgnIjYO114R9JGhHQHGf5N5gXQxD68AiSbs6UO6OvzNWojgKJWCPXT6RWK8rT2fBMJGO7+/qQGkK2NWBciru/7Y5uJ6QDZBwXSdgR8CuDpQSUJIPidcz2tSyqwMdiIeUEtA59+2argP/2C/x+E0NCdwMtLU3Mia/UsCr4HrM1mYqa2bi53Up4Gu1Fhk6C6YjYDcLhk4D7VLAhzgfM+7s7vyZBPz1u/TfJaDQrV30PV8DP03A7y4GOEV4fVWPdnxnm1uoobxGIulrJOCQRwIawiSFOs2QYJO6adTty4oht+dItKD/GQd6AKNdfcGBSE0LJGDVM5FUsvFMVRi0haRDxyAr74JkIrthBmch0KvEGeWNem9XL8D7PJ2sxAbJZawnbSHpHB/fZlKjNgRff3LvuP2JjqQs11UOO2athlG5hFRNT7oBV0cg1Yp18f29AAlZLj2tSgZPJOD2jgTMD+1qEIvr1Fan52sJ58FaJ4ktQa0euNUCTiyH+6sumlqdHNrhLzEgiXtSzqv7tjC0uvP4OMiQYCNusoV6wmpVfGhJC2skYOm256/YIgEHihfBPtGRXKsICXi8ejHcrqoaJvg3+CkE5a/4ee4ICevUE8DzmbfDYHaFogpt619dnpCAHZnDxziG/euEx8vUxZuA52OBBGQDJKLUy96tgPHdlnbt20I49uyWgE88vnm+KuCy2CFJ4/Jpq0li7aEQAidMptMfTAEFfjj8W1oBv3scaJcCdgT0bBWJpS/MA+iVwTOeXDg8sR4yEo4ckWAdAZ0NEkOVxE8haEdAw8AbSe9k2DkZt8NUulZA7yDfatIXygRmxUNi5v4AibN7ILHoONCuELQjoFOqPIFg4Chk4QTvFBCynV2TUcll4GpOW3rWpoBdK2BHQDoOVHaXOrj9PZJQeSCJ/MEyowQMwhUScJvfkYCJyVXtYn5ACuNVgj6HIaEp4GGy/UcrYFcIij/MHN5u8+nXFBB6OX4zWIrwIWDQDs9xBv0Yz8J0yIDv1wpJ+vhYuy4GSLYz7v/mwC3BEVgk4InHz9MlNwNjI7fjVdthMFsoY3AuZ4HgTeYGHxtBCupBw/OnX28SWZv3dwoIOodEblj3QMeB0lbALgW0HRO3F7ethox2iL4S8LBdvgtBKQFF7XUCRXz0K2iEHxwH2nas/+uI3f/P36m/rRD0VU77oE8tJgy8KxKQ67kA1uxXCsiu7irI2eNJgtGxXQ1PbIejCDmSZ1m0rYELV4PJGAnor09Xg4hn1wCytZuKpoAp2RJwcm5Eghne7lIC0mEwpYkEGVy0KTiH6YvxatM6kVRCAuoB+yRQLpCAGx8JKCURElAx8P1aIzt4jbpItMnyGpHXUuXAHvbujH8CJNVsIyhgu2E3vOYXAS/QhH4cIDnnJ8GGSWMjAfdDJGCXAura7hX6grbG7S0SHYzTDD9vf0YCdingjLTjRNNRu5Z6oOlt6omE61LA5PpJAWHfu9RksCmnIL9aAtpLJLF6XvTBmkhIOMvF/esI2KWAdBzocY0ElPw2BUzF+k1AdSXh/vY9PL9K08erbcwjIflR2zrZpoDWNGfbdmgkYJZ+COjpBe6fFSEBp7o4IF5+vX4IaBgfAj4YeQ7ubSBUgef9YCGowI/Z7xoF/7elgB0Be2bDM4636Elyfy9ktBCUpoCNJP+jFXCX99+tgHbaQwJ2rYDi9voh4ITXIloISlsBOwKOnbFHfPUaGORaCG8C2s/D+kQXhOhaASkBu0LQEfNrGAwtBNXwd+hLISjr2Y+KFoLuq/6MDoNxvLZ1sCsEpQtCdIWg3TAYSsB85YBcrZLoXQjazNI3AbsU0J6WuP+Jui3ehaD/g4C2f+wZbaFm5I3r+lm5xjRVKAEFTkHCding9pF8CNgVgp4j16aFoE4QiiwdBzqWFkzoDpU1np9E+BBQO/Vq2dnd8fh9hgspAc3ETSgB6XKAsnPH/R3FIvMpBJWBFoK6k6O4k68Jt/HGm0j82gpIC0F/D4PpCPjnFoL+uob+uwQcC+zfshz8txeCPo/493Fk2t69svmkgFXZrghBtkhAProigWodn+/z0KjKlokg50nbqzeEdyFolp2RQPlCitTbIttAfXni6xmCBFTYdnn448sgcdxOT3kwkwwug0bH61FAUvIuAciqm06ivO2922/w844nQAIajVSrnLDOoJji9qO5XETqwV3nkLEmkkhym1RdxkeAHasTJpF1fL/yZFI4PZYak7xEJGC3IkSxvmlMVDC+rTrxuIT9aIXbX3g5EokdL+BeOB8CrvhHChftiuQbyUjAwaGdDnNN8fn76mnQBQGvJxVJOZv5knox1z4ctBKP15TAoL2Ad+GABJQ37fLy50kMBQlUfL5dQLCbBnOfb/F8vTjcf/1S4f7nERJQ3bfLvRMk3320UfH9E9z+cb6O4RQ+1SrxtkjQO7d6rwgRKwQJWLTrv58OuUIiToOdWjy8OdyaqcHEaMVa9bfDHA7PORJwVSOB7/P1Hnbm0Wmnz/zgihBjgfv39eD/kF7A7y5a6wg4YcdIQGG7eRNQfrlIwOvzxpNiqiVIljsS0PeRNKuTHIG6GwwqSsC4NCMwePFDwOWg7aXTPCTUkunVxO3fE3C4AgnInW47WghKewEviVgTVixDIGKFBHwqSEB+0s4LrdtU0BDrNwG7QlCPiXv/KAQF/Ckk/VgI8AI84u3bQW9XbBh+CAh8uz56ed1uQD9wHANuigTsCkG7XkCaAt51JKJVLXlCU0ApNJGoqz0+L06RbHYiIzmbFRf6WYXk6wioX4cDhq4IMTe1NwH9UVAbhB3h+ZKi4aDyhzke31q6LEEW40EYBOwGb9/78hbUDDjinbdIakbD8ydvq08K+IWAtwqJFq9MfDxPWMbvwcYgBy050EJQzxNSkdT7wAfbMHB/1KAWyb5dj54U6Ri5kCABXTuo8JkIiSsp+P6hcjiB8+r3K+8k4Pn6uWuK/1sWhB99d3F1R8DJxmUqr7yKEul7rg/OqMeQQB7YEYkfBxUU30RilOo4J7sbks88EiRPVwjKeYEOE72dcVtFV5sSUKmQgJ45FQ1irw8E7Ot4FL5TwKhvv1PAjoDly5TBekwZ4q+L8YlUvKCBNWoJ2L8hAdVr+3kwbkLaC/gwOQukaYUkYwUrIjM5kUA2RCRWb2rtiKr3kXzKq2GCg28BOUVtIWhLQG8kWw0Z97Q3AQPzjttLJ0hAd4EE9Pw+kim6LT8EfBXtChERknAW4ztpIaixwf2balU7z7OdB9oVgpq9AAk5dJKGGMOtDJK6bFNJFwkYjZGADlsi4YLjFfdPuM++9gIebkhAR1PY0D+weH6c2fIfvYAciwTsUkDoReuGpoC2fsXzF/ev70JQR9zh/px93N7VvCBB+20KaK3HEfGXdwtU3cWzUMd4vFfnPsdrKhKqn+0FHAvC4F8J+If0An53CkhM06fTYJwnd5Nk6GvZ117A85Gbe5yisBUtBO1SwGabPENKwKrcRt7D3A8ruibg7xTQmg+QkGAuM+85nXphoDUvILs4WX8lYJcCjqIRR5zggYTrUsBuHqizV8WTrBda4o0OGcNY2jM9yZP7If1KwHXvZdMU0FUPSCaWvZTecKKOQpoChqa58DjvNai+ElDNmNA29ki+nvVK34WgXS+gtWnXLJwUQ+Kc5zUva6sy94ZS3a7J1xaCenayogR06uVapIWgHQHtqTQ+0RTwxWVDQueBNqu+9bUX8GS4GzoP9AsBX4U4Cu2RvjnJSzFIvqaAK1nG4/d8JGA3DSary8TjdAcJmB5ToClgM4+RwO4hzd9rAi42IkNXhP89DYb2AnYE7NYEtCd7/Lw/kYDD/x0CiiIz+K7Fln48BfzmJSGEYWhB8WiXXHg8kIDD/bGEqy/oTKzdkICVPfn0Anr9vFGTMIvhyKZIQG2WR2r5CkOoREDSTHl8vNaRXNeqLZS0LCRgR8hiMzJIMmkXvRsajwxOfVavktNUYtU8Iz7sRBsJGPWAVR/+cAP5oE0BT1q7xMPwmkEdCEiwvfmM1Ncly+HKq0hAO85TNQYk2I3rE2YVpfj+9TxDQl63SMDLHI+n52dbKEYh7u+ML2yV6VUlZMJIJ/GQIAFB1xdwVRd4fPclEtCbtb2IWqiRlbhFAo6W1ZuAK90uDLXB+2W42kutouNguPXQh6OVa9XKT3ND7WnjCPb6UiWJeM9Pap0iAS/WCwk47eHr1c3ksyjgijTvcTDn+ooEvK2fiupzegzVw9YI3pxPJXVwvMaQTRy1Wlm5b6jnkXeC0/U1I4nrSaJajvHf77p2lTDRgmanCsfHHOqCMZiVIiAB19WxgFORKkzi3ZGAXrTaQ8EfnCoutz+YAori4N+HF/4hBPzu29XgenDAvg/4kBaCLmphD9P+g2f8zfDG0hSwIyA8L0ia2+GwAkMVPwQUWSEGM+4joTRf3JFz0M9ADX0kFCM6NTnOhTW43m5K5uLT2ZFhLOQw5UKBBDMOSek2ePtkriR8fzcOpisENVbrIUPHwYwUAbdnG59C0G4cjPnA2zuv0vF2uuKTECS5HYbYpYCrAglpLU/DKiD4g0YJaL+uXEV7AXVyqPAH9jYk/kkQRdLMXh8CCvu0IcMjEtDGa4XxlNgWiZFqBThNge9fBfj++1HGHzRvjiR1ciQlTQGnyoeAS70lc2+F52ca4fmK03LxXhKimLUpXoSkpYsCKoJ9IofXIQZDOgh4Y1kjkbcB7q/lFlzoBS/8/NsYSehWFb6f398U4puvA1g7Awl4t28SuS7vn0LQZ4nHU5T47+GWw3HoRfuUpYWg0slHEld2zyAnVz7iF2A+IYvs+YO9gKI45L7rf1X+NAGZb76mXLyAwIxuTBXwFRKkGiHTybaPBCROmr4LQd1bw0AiITGOWTsuRbwiodLLOiWzcaBRAnoFIJluD3cG5Fx/CJgXSBxrKI0qWEipQrb51gay77EVuOGHgKb0i4DaWlZhdph/CPgimgbqIG1CWFhtoWRbCGquTCRdR8DtHQloTpNHCJtojNd0766CUwcN4zdTa04kAUmoJk98/el6bciS2TogPX0k22i+5snGQeKZd+WTAsqTJRI2P39SwL3WEvB+a1rItinlEo9fn74+KeAiMzXQmeerguRmNoQlHwL64zsS8HX0+zDbkAfxY+l6wjviwwzUQ4Xvjzw8n9vHRQNbrNjKC5RaIeW+XYQQ7whIsM2QgKynIQlTAd+fPJGAStIPu/ExoaesRIUScHrc4/liR20hKI8EJHu8PfYH5BoR5vSLgOPLlSdyKS9gJu4EJjDE9c8RUBRH3Hf1rP9t42C6FJAOBO0KQX+ngHQgKE0BzUm7iF47DuZ3CmjJg2vzH72Aw8ll6bGjG1e59gLfX5mH3BMsxasCT5dTspGEtTeobiISazveyczZdD02ZQeMNXXq+msK2NvXO1nKhdgbQYrEY+74+LiSNx6TFHfGDddXkMfuy6WLAjqpJiKxlPuODgSlBOxSQGYxGFTudNCzKQHFx5mpaArIMPK7EJSmgF0h6PNZcIwzmrcDSDsCLs8sQwmYM0hc8VU8Q0rAvE3pRpfJoKIE7FLAF7flGFoIyjw4JKB3x/PXFYJ242C6XkB7fkICdoWgo4OMBO8KQbV0u/Z6DPvpBewI2PUCWnuzHY8T9hOPPbBi+CZgVb4JaG92YvpeFLArBO1SwFt/WdElIZzxHklNkNM0BfxzewH5/xUCDlhG5P6WcTDiNxPw5Fk27B7tKn5jBsnz0JCAlyBAAjJDJKDiIoEOtzaFM/SGVRc7JoZ836Zq20kTqQ6DBKSFoIccSXEdX98pYHScIwEH0RpJps0MEtcsEpAxybsQNGbbNRycIENC1QySTNAkXl338fX5NEUSGikSkDWtDHasgqQ8JH6k3ppJAeV5qoYx2TQpymjiQ5Xjj1JU7JGUz6OVQq0MkICnNRJQltu6sHmpMbEnIgGfz0cF9bLCzwtE6aRuksc7BVxJERJwUePnV6sQ91+P8XyszWEKF7YlaFcIOh4/tpApa61K8hhJZ0qPAI7NBB/DszFUaYYEzNmRSvAuFIkpukjmei3g/mayr6gvaZjBrX58JoJ242BOsdlOBH3h83d2iK8fHzUk8Q4JKF08JORqpFbJup3o2TOsE1xOERJwV3wKQTOvVMJVvkICiuJqDmfVQAIeubYQVNLxloevFGZVCHj8wgwJeFHnTpU45c+lgAOWZYW/ZRzM8Jt/WoeXwMUfRIlnArGHBJRmwQFU44oEfE56POFmSQKOareFkIu6IXI7vsSO/EEFcZ7OSVW266BfCz4MnFeNt7PPIH8TEJRNQwloXfpTsjjWtxMxlVdBU0CPbQs9SSzPkWwHngTR3THI2l8ikWb9IQPnDZKM65kZ6IMaCThRnIgMBkIJk+GJxdtNVpwTpt/+H3wSsIyXNUikytvm715AV0p5Mn9etmCz3icF7ApBneFsSKDOkEC1eklB2Qs8AdgimdYDJKBq7rjKX41qkTxOSQmGIeHj8XrzSQET51MIukrNGHQuR2LN2baPyXfXYGoRPi9YNktS+b6k68IHiysS8Fni8XXjYGghKK/d34WglID+NknB7O3bzxv3kLThYQMuP2aZILAdm6xPhwNMeoC3/9eWcMbjHgD+6n9SwONimYAGxZjxZhv8/H6T7EDeCrh/yyES8CUnJ5i6Qp/x2cz5sRQQrylu+LesCvjdiUVmzPqg4N1fFYyYdiLoGgmoWVsGWb6oU+JmgvYeB7MbjnNKQHXzfIVQtqvc7WMkkpwjAYNxswaiZa6J12iNZEx9JOBpcyBgLswRExQyPlYszQZVuSBR4L7+EHBYICGFZ7vq3Z3TkJjMM/RrNB9JNq4Gbp00YVAIuH8vxcUr37ohCUcnJFspJVPQ56NHRQtB5eldg2nI4P5uYguIX7cE7A2aCs4mEuo1ezlgBjzu/+Ng8STSEwOcUn5VlIBdCmgvTki+2+w6J/MdHp+Sue0qg8z6RAtBaS9glwJGjqlSAgaMaLKUgPgFgmTLl1eDXHuLPkgX9UG8rb9uVw7lkMgz5ll5PQVJmF/bVQE1JCD05khkGCIBSZIhWW96u468byowESePkBaCmuphDkr9ZCvfZtt15HefFNALZkhUyz7g51/TAX4HVuOIiMDZlICB0cfz587NBWhm88MExGuKH/4tBJz8BAG7iaAuyzsKTQGfE29E6Lrw/9cUsOsFpAScFebyP3oBuzUhXJZF0sRlm6rFhoff+6tXSnsBRzMeCdj1AnbjYLpeQFt2kXCZc1lTAtr2wT7RXsAvKeCK01JvzHEPYpuT9ZwSkL0+kFjFvj7JJ/tSUALSQtDzqD/Hz3sMQtoLqG7lJR0H41xWqS0LpEzfBMxKJBX0ku1/pIC8kbMVLQRVgv6SpoBfxsHwsYDbdwrrJA9Xy9AT2A0SsCsErRvN9l7xiw1pIej1jsfXFYI6SX5laQrIKZMPAbcK7s8XAj6nl9h79Rwk7u9C0C4FfI+DKV+OJ8pzhqEpoBsk6X8QkK4L3xEw9A6fVQH/2F7A0f8OAQeDMf+v/3f1D+kFlL75a4Bz1xYUdTvx8mYgKUaDVQnHoWmQ1cKd7tT9lGxg77TjWLZrYFW8C4mh6Fkas2IdJOCdfYRw8ttevdWzLWycWFskoaNVsbxBAj57GZLuGBrh6jwpDHUpIIHq1QyJuTGRlLZq+XCebT8p4HkVbuDmDPGxVyAB5zcvgyrFH5/YvDwjteZXBRz2KpJqv297AdsUrhAnSpisMySgkiABTyMHCXgoWwIawy0UWwUJeHSmoF5yq4LcPeH2JzMJyXedLKBI2omjYVt4ygtt4SpZI/kiHwlYWMd2HE473ubZFmLu7zpuz6+QpGSFBBScCu8R8PxVUTHJbdVJVxHs6wIJOLGRgFIWJpA9JdzfV4oEjis8nmPcEnCvNO+F4W/7DRKwevrvFPB4EVVmpT2RgP342q4e6CEBE9O31fS2PsGhl87I6nHDf6/lbWLRheFXyyzfqWN1uIBdEbUEDPH85YthAbupoTCJuMDjH7tkD7dH7TArcv9BAg445t8Xhv9DUsDxNxdXGyznwWzR4ytKwJGzxCuiF46ID0lPJIPHBW9CX23hohaLNSkXXATTIEfimGck4Eo84GP3xIf+VhB3RPDcHMz+gmN8de80RL8hiaSInYZLbeXUlIDySBFCP/dxe/hvvYDJec8T39kgUY7xNgOzkZBkr2XNUgJqssCFYN1vEbkN5ApM486GwbZK8cZvKeDtW5Pg7RkMbxIloMyaQyboRzVPrP1rC7L9xP0ptducyEm/BHLdDUNKQD6QN+A0PBLUWSKZDlnQ7t/xUwiquGYBttDjQq9Re0DE7LL5mgImdzcG1zvi+wsRCeh7eLzyZYREPq5x/7tewImWDcJAW26QYFdui+drj6TuUsBuIqjkzgTi8c7m9CYgo3N4e8/g8chZu8zi7YLHt37dDHJgtkdwn3hL4B8XSF5IBADbOOP+rBNRJFV2WOP+9tuF4W/4+bzJ7WDGtxNXuxRwOpORgCzeJIY/WQiK19SA/1sWhfju29WuEHR2cJkKhmNRIumqLdYNM6by4pv4JuAUyUIoAbm4rwMp9VflSRk+Lisk0yxoCZgZ6zmxNu4M5IWNBBRM2yZidVFgtvPwbybtpQa5M6UDlq2zDEz8MU8ulwD/uo5TJgzi6bUm15xDUlbsMwx2KhLutm8njJKsqfzjy3oTUNsMkYDW/JoSlUVy6R7/YDwzQmLdyUUDefBqGH8RW3PC5H0k1phHEvKV1RDpFbhgeT3c/64X0BsmM5i1i1L47NaKyAKpBNb4iNvvCKjLpYGEfeJjMR3XRLscdDD6QyTgoF2eousFlLjmhVc6m7Dk+VgSmKyZB5JRu9pEuZUTmI4u+Gt+EZC4+31ggpMsnhV4hbUjqYr7O3sStv3fMrZC1rd2e8wEybppz6/4CFSYZMqjCpqWbPpzOYfpdI6vl9pey9+FoL4g4fmTtkjAiY8E9KwdEj1xOQumTvIKKQFnd24BbqaPQ8jcNf+D19Rw9LcsCzj95muqKttl5ZoBkq8jYDcOpiPg1xTQ4VhCU8ADn7jeK+o/GVoIyhivhcen7QTNmBOjNwFvVy6kBKyDe+E9JiEQ7+mVJ9oL+CUF7AjYpYBO6dqNPF3c06+LQlACtikgJWA3DuZxqh+ELgvILMv/BwHpRNDr8x7SFNAqgo3xngjaLgtIU8AvBOxSwNNtW7xTwOc8ZWUbb6m+9gJ2BPwyDsYs+on3suUBQ8fBdASkKWBHwC8p4POVNpSAL81kCC0ElYQg9vpjfhTag0NvJ993y7XHHl9caFW9lry/CkFpCtizlu14HFck1sRqCXhJbDoOxubUOqcpIJstxcravfD5esOV70LQrhfwNwHtkdT7MwtBf11g/10CckPhr1kZXvzmiaCTLRLi0GyQQLqFpNDGSMDLS9ORCCYSUN8yKVQvt12ZfYlEy0bdogUjJJblIQHPe7zEc9dE0kjjPFXt7RXJWC+QbMwNCTjsT1K4GCkS0HORUILH5HRdwFWq5qw6Tx//IGAcVRs443c/ifYNEkZZP5BMfE+rkqxdZKIZkgIJWqnh6npBclpkHcBhJSvVCs5IwNHymsJ+dm4JuEMCcnq1hT0Sj0m4lQ/qLSQVVCRDcj36cFK1dbaAU9Cu+zc+QK2uHm0h6rVqeyMvbSrqrJCAsxCfj86+oeaTdYbbP7aLTFRItCDP8PN7U9y/lSsh0a7HCC6LSCXJ8Ibbk70qgVs+xP3lvaeiNhUez9Vn8HyLkOd0HMwuOephMhbweanG83vSxxpZxXfcvjLGx9nUUqtYnCEBs2xyhvPgOSOJeGpEdXIfW3BZn5GAwy0SsBzj8VRxajBxb9sgATm9gFuPRRZwxwLUdb4+wAkah4mdU/NzBOR45q9ZGf67U0BrW37GwVyXzpyI1wAJ6LAjQnsBB3vhTcAgHSPZuPEhRkIdBwwMXXtOHmftnQL6Ro2ksdZlDlrbe+dter03AZXnAQl4NZGE2etQwKw4flLA3wQMhj1HIcUiyWASIFk8/Kl8p4B0HEx5cKJ27mcF1ib59ALupu4CHGuLxHp5SJpuHExHQMBr/50CygGS1BNyPL7T4o43lsHmkwJ2BLQSvHENwsMnBbR8DQnmle1EzjYFJDHhKtoL2E0ERbd9CNjUlwRU8YxkvSs1kHBsJmDP8XnfEUQ83qS/BI1ISOaOgF0K2BHQ14/iicwSIQaVtfF8dAQcCocN7QWkBOx6AbtCUH/F4eeLE+0IejwbMWBvkaiDiexTAvopk4rECO9rJOcWCfg7BZxUKZ5Pj3VsUlncf6MQFK8pdvSvvYB/yDgY/tuvKf9dCAqDGgkyI8vg3QuoLu2cpHdTA+k1R2IcL0iWUarpoK0OnxTQLpafFJDkHwJOXzUS7F6IBn4H3RXQmkYgwcQR7S8EDMShxZJe4BKYigUTAu8jYbwdEtCpg2cVGDfLJo+Ji5/3nCKJ+LZXLhAODijsC0lWPdoJpcuWgDOu7Q3kr+9CUPXZ4P5u/X8Q0Fst8PPireyAyl1eFe0FXM0SgxLQU+/WuxDUCIwGYVogAY8cEtDt2/jYnF/bYnHcHyJmSLiuEBQYPD9E9JGQy7XAE2aWyGBewgeBxxYJGEyTCehD7REG+4t1or2Axgg+KWAR/0oBOwKeb4ECan/ShH6tj3ek6rWPZRkJya5x/w1mOwez3uH527xShcyXSEAjUfB4JzkSU0raCaztOBj/fh1HRNr1bZCFwYv4F/xSJE+hXIDicWPijxf4+OeuKU74rt+pv60XUOJL/ALL6884mGRx2dKJoO5ztznRFLAbB+PYApLlcTBtuiiEK8yutZzPtkvvyW2HIS0EnU+4Twr4uxB0ZDte+7/eypoSEH/vRCTbap1/IaAd3EQkjnpY04mg9lKtd/LSOKxoCkgXhWgcfL4joLubr+13L+DzicS6q0gm2gvoqLj/ppG+C0G7XkBKwP2gfKeAlj+2bToOZrQa4ed3KWDXC9hk/yTgcHdgGeu23yjy65r8g4BZkcSUgDQFlLwgeKeAvwtBX7MrEroj4OTopt7QO74YRx5YNS0Epb2AT22zkyeKm1AC0nUBf6eAdCJoVwg6Zo+/CkF/pYC0ENQI2/11yh6hi0JcbsviKwHvmrB59wL+sQQc/+8QcDga/TVLw3/3/129uUiI861NwUZrSVS9BAl4OB4+KaDKHDdwstp19ewcyfYaEySJ6X16AZfROITj7NUSKpZyVcnWSC5jgySaPJGApd+SbsEZYfJgkICyv85hV02RmMKqYVVzOPQhGwk6idWZxKsZT/DztkckoCgh6eRnlUMdC58UcD4cFnCfbtUwfjZSqp7nxwDOylCpkvCK2xusdSRnySP5NlMkEjMMt3AzT7i/oxgJNArDCsprg+S6tuNfhtZ4AVddxv29PqRafW1b8l1XWhhNUyTg2T62i1pckYTLPRLwUEwyuD0dfP2jLdTUPBJA3Qy0KnLTxlaL6yqC0y1HApYvJCD4TAJnYaOGib+ZKqpcIgEL89EWzlZ4viRnDLC/G3oYjfXCUKVzFcOZDDUSHydIQs3KYriKfbVKrOnUVrV0fILD9IYENB6/UsDmruDxnKSdijeqCzgMAAko7ZGA8QvPV36fKkxM6ieoSS/cQ6YiAVfl9ed6AfGaEtm/pRD0u29XXwfBQ2Jt+co39FtECTiz41EIIv7WEWv6WoOd8lwIert0ep3fY5oC+tdxPSfzYpvAdDzD92eLdgLmqE3hrNWQ0BSQjw8paNJjWlECptmhRCLlSB57gj+x9eywAJ2c+NB7HRyDMMUhh2mV80jQrciSQVtYSuLlJwU0A6EC9zBmQ2gLUkm80eYwK2Uk4HpyU8imQoLKG2vI+PNRypPRpr+l42C86HSbE+URVDQF9DcnJFDXCzjpr5GAuoqft1glBdgP5UPAysX9pb2A0+MNiHlavlPAwF05QG7JIUHyHpCcHQFvg2AN2lTE58Mrbq8joDxrJ4h6IhJV6bkZWHMBCdjfpjUlIC0ENTe3E/HL1xYk94ifJ+7w9dJV2IDO3T4E9Ifcm4DBul3UgY6DaSeCBrMU99ddIhmnfm+Mt78aHn+XArrt/vkb3HOiWe4JL7jbJFyOSM/4sdvVocAIf8s4mO8esXRMnfc4mMBZI7GESRDArJp8UkDO1jSYRNEz9J4FkoRZIdFmNxcJeFetnPi3rY5/sy5DYM2vIzItXBOvCRtJUgW2TaIBEtB4zIWQEvC8vzigVSv8G5nW+JfM2QEBtSyQkF0KOF3i9pULg58nbdbwhYAe2dkSnQjqnOdNGEjDcUpWdySgUi6RaP0GCchlpQ4TN2gYGD+RgOW9r4BVR0jArhdwzR9cIE2O5OOCtUgJOJ1V+Hii4vaGT22Gzx8bvOan14gYl4MB6optKv81RrJ1KaAkL56hvz/hNTSLkYBG0SApS5KIZLNGAnYpILjuFQivIgGd0nyE3umF7+f7wgxsvfdkvMFyfSLZDQmopTLLwMBCMk9m7jsF9J02dQ2trQpmIT1C32eRgOESv4PcaIqvH4+RgN1E0C4FDK48bv/S3xJw5TWe30JsezU32puAwTETJXIwkgU41WUcejvF+jkCDoXB+G8h4HdPBO0I2KWA9r1dCl1flsXXRSFoIaiOvwtWHI15+aoHDi0E/ULAsZH8k4BtCugoA6eh42DGpzkQSE4lSwtBuxTQisFK5fp0cGghKO0FXDttbxzzaxxMlwLyZciE7sIUczkXLwktBKW9gF0KiCeFreg4GJoCrv+ZArLPHRJuytzeBOwWhXBz2Z7Lt7JEgmWDQYV/evVcltVk6/VJzlXWja1Z+eG5SCqhwu0Pppt2zPF2TgloK57Fy4MZEq3rBXROkrWTvaxLAdtxML8ngnaFoHQcTEdAvPN6vReFUPL7yhvH7fnvxsEcUy2mBHQ2YrqTdzMu9sSjwRK7t0fCdeNgGA2/DWx2bBs0BRw2wDB0XUAzlLdebx+KobUMkcDXxaH0XvcMSbwneD6Ne7uuYLc0/ORPHQfz6xL57xKQH/N/zdLw429OAU/B0YasHiFJ8qjtLat1JGB2QQKOlkhAj11t4C5f8Hlhj8Sq8yqhBIzKQIrUnF+HUJYykslvmlx9+foWyoWKRFoLSMC+m6VQM6lRrcrQt1XO13O4z32diWUCSEor8+F+r5F8YCMBu0LQclXpYTybIQE3LMmh4CzcnlsjAU/nawF7bYYEVLk8VXtRFkChGwqzejItASf4/r2X6yTJRg2vrtb6m4DJxZuCKsMDCSgFuP2Xn9fq5b5awGVyxu3XIyRh6iF5q6gdj6MNkYALE0mJNwlI3NEFCTh7MhnkAxbvDk6nQlLdPoOEHTT4/tEZbNWaIOHqp62SOFTbdQ+bMIFb3Kjhqsl9RY00PYMDJ7XjdQ6Qq/cnHj8loCk9DVWLwxjKeaiR6G4gAd0bEnDnZGq12i1wszaQM+QLggTk+/jvxV8YC/ZSXwmjZgc7lWW9JRTy2mCSMZu/U8DjOUICJpI/x12yDlAGV4eJ7xP8/J/6aeXH43+ftPaHFILyP1EIOrV3PAPnoTMngyw5gvlYfQiYh9ybgN4psVmaAtoiksNLFTEiN6ZMwO0pSLj5DUnXrNqJnws8nzAZ3BrS6GUKM347rcKV2sOf1g0SS3vd8fa1Gwdzq5BI7ubKh7QQ9HYrM9CcEgnIRjZPmDWS0MzgQ0B2tHwT0Fev4pxsh/h+UzMGFe0FtL17ATOhHraEs8U3AU/JkFACunm5g+nIHYbB4LhRiFwnmzcBuxRwtF8WdByMrwVIROawLMFsajweu7ex3wTsnwaMry9xe10haJcCeosN/sF3vYDuIcXnmxC3l2/kTyEo2eLxdeNguhQwiEc1EpiYSEjPFyqv7m9O5KqVuD+Mg/vbc9vladpewI6AwWSChNOH2okWgnqRjcdLCbhycXsdAdesltIU0PePSMCMf+1AU/BMetOsnWD6fJ3BPM6QgKbj/BwB+bE4/lsKQb97dMWSVfugzh2mAmtnK+R+WwYwUSQk4JqrczLUAiTPdvAknkGQLLeqJRBkn0JQRJZBC0Hh3vbmdb2AUxsJ6G0vqU02oaDCTOwJbX9nbRO3CVyQ1sKAQNS33oWg0uxXCrhKX0hMNXhWXnhbvwtBLTv/EHATbR2YBG1v4N26puR8QvIo0bypYHCyTiRpCyvJqe3VW/lWRKw2pdPu64YJTvaVJcTmXFCe+w8B7V4yAymYvhjwF9cPAZPDh4BdCijZC9y+3rdqMq4vOkzHybPy8zle08oGty8H9xfjq5UpfikEhS13tcnzun0XgnqvcFyTly+btBfQz2Q83q4Q1B4ULONVFp6v29rE82VskYCbCZK70JN3IajnLK48cfvaHGQ9w9fHSor/JJdPCggR4PYW20SBCS/+JwEBNCRgr74s8DtAxmvuR1NAXmS/bU3onybgd6+1mUvaJwX8PRH0qTo8QwlYTS5zr7+4Me+l4bsU8AsBu15AtlwNCe0FjB/lwuPGJ458SQGf6wTCINwEIlnwSeIJPWtcuT3mmsrC6O55j/yBBOtSwK4XsEsB6TiYUX6JvJEcM5Wb1XZOewH7jXSvaApYHWTHY9cH3D9TRQKx4iF7TwQlBhJQivEXtusFtOWno8inEI/nNZkwhPYCduNgBr0hfn6vEO2vvYBdCnj2kvxrCtgVgvb71pN8IWDXC0gXhYiGro8E3CAhlX16ohNBn6Mdw3xJAb8UgpKRvPLYxYNn7N6xd6KFoLQX8HchKCVgWSCBr6/XpxB0RLoUULa/9gJ2haDdohCWztoRTQG7cTCUgN04mFFsiaHjBrc/clGI3zXZ/10CCszwr1kafvLdt6swtqG4NVqY1GmbAj7xR3Y/1wwSaTESMB2sWpLtkDwdAfMcSVMeezqhKaCRHkOobn0kYL+f52rAIrnuNx5JFI2QgGxFNnBsLkaVyO3S7CaZ5HDMjp8U0N1MfLj2VdyeCUhAPFUbuJ1aovEXJKD5CnM4jC74+dykSNXdelJAfSjVMIp6UqrW63UANb9XmMjv56xaStUGdtcdEnCtNaK6XQ+3UF16GhMHcx/U69H7pIAy2lQt5McSDhMX97frBWQLZgP5VGvHwwhIQK6/SuHKnfD40kdhqMwcCXcy217H5vaU1LI6BnDfBvh+C3Gr1sUkhnvfQwLKMyTg48AkkD97SNZzXSjq6TjOIJvxeL6tB5I5g9CH80HA/XmmSMDIGcdw3nFIQLktHN1OJ/h+4qhMtD0joRe7xxlu996MrG689E4B6/lLCVfJoNmpzVlfwpETDCbuj5GAx1h/p4BJICMBDxP9gCS/uyRxxR9MAQVG+PdJa38IAYVvvqbSWH4T0D9FTkRy63UE68D9KgRtewFVveAqv2eILLHYZUILQYPTyp4TXb28U0CvXooNCZ8XJJQvDInvb28sgYzbgGW1jUmPIxJQK14l/mX3hNCL+/j6kYW3T8bE5avA0G42WVaXHJzp9ENAdrXNYXrYcZWnGk5Ksgm3A0fcsxWdCNoRULs8cH9WMZJmMGtTxKnHE1/xxQ8BH+UwpIWgsyPeOHcE9A4tGcWluQHtkfJhULdkanssaCGo3xd6ElnuXkjOi/pJAe/mdgMO005INRwkYJcCymsd99c8pHOiMkjeyXXLEd9k7TcBuxTQ7z2QgI/JMn+Pg1laePxdCjiVQqEKFtqmpimgebA4JljeHIVYTn8DShoMQtgU+PldIWhHQDoOhq4LuLwhybd2S1bTTfF8qyKhBDxl8h7UyYoPYd/uf5cC6pI/CReNgqT9uWtq/LcsDf/tBJQMJIouPxmGEpCbLEOY4CXAQIO3P+TEyxrgn9YzDMxBO84E2nX0nviX5q3IekeWo4MB5thFwu0aJODZMvH3ZtsS8CTYBlms+irozvZDwFmZuHQcDCXgdLtsl47HS87XRus3Aa3ohQTc95CAk2qLxNxWDf7NHVKF9N2XA4YmfgpB++xWgemRaRh/OUFilUWpvwn4GllzEjuaClZPaBjQN2uWbInpgbPUX5UvSVf8y1ORgPr+/0bA0/M6J8n8MqMpIAhaO5HzGCAJh/aT8cY2fqeIjIYk3D3w/UJwlci9Hd9CrPCTAsLgIMHMvD5Cf7jD4+tSQC3N8f1rC8m2ebZk1acDEggX0SaZhee7GwdDC0FVr9Rg+jwhAS93JKBz7c+B+Hj+vHsjvgk4lRT891FP6zcBzcV6EHrD+TUngeo6II3Gr9DTprVCCTh1n+MK4rH1c72AAssyf8uiEN89B6K/5ByPsat2/Mo8Fb8QkBaCdgTkvBdLaCHobXtHApryk7ivTTvRs+0FpIWg3aIQ3UTQLgW0xHmv+UJAX2wY6WshqDq23oWggvxEgnXjYLpewMHDwb+eLgXsCkH5ZokEtM91+jUF7AgoD5Gw3bqAtBewKwTlFioStiNglwL2e+cBoQQ8KofFf4yDoSngXbaBTgTtCkGtAYtkC1bm9msKuDS3C5oCOnBds3QiaFcI6rL5eic/J6b/H4WgX3oBf6eAXyaC0l7ALgXsxsF06wK6h039XhTifxaCdinguxD0f/QCdotCdCmgDYDP3zTtMxEUdCR2tyjE8BGLf24KOPj13H+XgOPBkPmuluC/LQV0pKsN9/MYyRPGIKppHlZItAAJuM+RgKLckmjcLnpQssCqvUmWwJHJkFiTBAm4sZCAe+6G768WsFOZFXmngKuJPs1VKV5vkJi6UUVluy5d7zDMIQubDwG529iH/TJux7M4SMBwO8HXWw8kUSTh4zHH4Ou3LBLLE30k5/BYwJVR1CqSJcjVnqMHcA15JNdaB14V70wK+0eK+xcFSMCj2I6DGV90El92T1Cz4wSJuzt+CMjLkyVk+larIr7fLg2/a4/3JiPRnlM8H1F53UB2aFM7pTc11P40y+B4b1+fCkjAwyIMYB+qGpPEiQTqsfCQcMFVJausQALu9iSB0yD/BwEvF+VTCMoXHhLYa/Qqdj3fUAeTVUIJuFos297AEb5//9qpVWyXeP6GanaGYi3PQkrAYepZcBr5ShgxQr5T6y0ez8V8IQGTCZK4I+CxXyjMSneec7X9f3lQRPFPE3A8GA1Hf0kh6Hf3AmprvH3regFhNNm8CdilgEEx7onExK96IDPxUwhqC25ECUhTwI6AXQoYeEf7TUCHGQ6Jp02QkCdO3oCt3vB+VOSRgA0jlDQFhI2RNiTTywVNAYPT4maQyeiVw2RJ2vEsEhKOa8fL2N4aCXaHTUr2rLmjKaDHFO10xecLiXVtexUlA4mlVe24mbYQFGZnJKSuc0jAWx/351D1InIR5Aqk5wofP8lGIcJce/cC0omgG2ZZgFnqHAMVQYK5Ed5oT7ILx3hcgIQkOzweY2Xh55njDRBB5tbvcTD7DEl6PS/XlIBQzUWeHNbbFejuZVAF0nHzlYCQLdKaJO2iG+4Uz4f32vdOZJteNmDWZyToZIik5TfL9GsKKNbmEdQ+O2JoCpgQ1wc7f+L2XuNapARUdqcPAYvRdk8LQQOjcYBMB+WFEnBeZ7efSwHHg/G3rV/7t00EfeQBEnAEDONldmpQAsrrgmFoLyABV6eFoD6nWTUxtJcB9nSKBLSeSAziXAwg8QMJOIF2/IhvWjBd1U8C+iu1yXQqqKBFlcD4qinOyUS7uDD19iwTKNpYJFkUvAno7WdIrLF0N0BJ2hSQd9ZzIh/bXsNFiQSsVSTqfBW4bwKOZ/j57LZNAYN2EYjhCkll3g4a7QWkBEwHpgZ22keSchpeOV0KaAxGL8avBkjA+QQJqFkyEm7ZG+N3BP4EwOSsN2FQxUjaUX6YvVNA5XhtSHU7tL2B2rOihaDNDQnYpYCUgFqIpLXqAAloLP9BQDoOJjqXJkyHayRgNWof95CA0lRmcf/HeP4PoaaBy23w865tqtkR0JTUfxDQ4h7t6x0k9uCE23d8ggTkciSg5C6RvDskYNBn8fx0KaC7L5C8tysSmh8ul+BG8Zjx9e0PpoB4f/FtDQt/GwGzSeD+Ry9gR0Bb2N9q2VtpAR0H8yUF7GeDJ7EX/rWR0xxJNDSBYygB1eNr6XH65R+FoLy/BOI7K8amKWA/W44ZSsBuUYguBXSeN/tEC0EfjMuHlIAb4xW9F4XoCkG7dQHHsvVJAedqab/HwYhtoaSbXnJaCEp7AX+ngLQXkBIwYl8MJeAlCeI3AX+ngMIm5whdFKIrBB3JKySm3xd5+TTtL7xGmv6/UsCT3vUCphwSa5fm8nhyMGkvIJ0ImoiHmBLQzaJxQwtBh8xrRGgvIG8Jkdeo+Ltj5ykev/lcRnQcDC0E7VLAZnoeV+4qs21ZPV8sSkCaAh7X2+w9DqYrBP09EfTL0vB0Iuhj2Mv/SAL++l367xKwW27pLyHgd4+DMeYrG8pbrYVRdkRS3AYPJBIjIAGLDAl4W356ARNFynn1+BwiSZRKJ6t1BZHad0gIZTJq319KO/Xejl+5lG2hZLNCAt71Ib4/MYwqnttToAS8jEWdiRYZkvIeVgHUGotkI2E7vqWxtnCKNSRa0S4SQYbHHK5TDskl+tNUre2qgNNl+0kBixf+aO0EVSXRa4YEbJjHBm7sCreXqkhAzl1tobrNkYCLGj//xTMVnNRHW3hZIPkq9rqEEw94fAsBH9t4xwr1tB2PszGRgFAgAa/XjVbFWtuLVy6sDO5WrDGUgOFojQQc7jRmNTg3oI6bdlyOd1HDlZggAXMlTKDSVHxsPJB060uVwa7fjoOJiuZNwGMT6lVy3BeGGklHJLY51UiyzJGMvD5BEvIvFUl39W1VXjBnuDXqLEzYED+/Wxr+OKqVcDVmm506CFYrqDxzRlYjEwl4FlYFVImjMNFr58/VQFsf4JqESMDKkn6uEFQc8vzfQsDvTgE7AuI9Ho+3PzkScFH0T5SA3mvjSiRbHlKaAgYzpmZJ4fUT0Oz7gAn6SyRgMBYSOhGUEvA+uBdAtuKQBJWOBMyZPpKpmspkLjhISrJ9fQhY6SJLC0G7FBBubs8m5RgJSESVD/17gaR59S45GPWWq/zzuZe2a3DtwGBltoK8l+LtZBmsYKKySLLbefMmoHQBJN1ivZEIm8sZTQHhGiABw7P5LgT1JAGf1/JyC85ug/t/WCEZx1VZguGbQwL+Gol1TbYlWBe8dYD7FAnoi0g0chbx87TsNifSSn4T0F/d0zk5PLcpSGyGzzO9Ggn8vEQwc46Dyr8nG5vcBlwO8nHHVTBu6ppUvobn87L8FILyymsL6sJEcq7a8TFhvW1TwWgQ+soFCfdyl28C+kFL5mpctgRsJ7YWPTwekJG8WqMjAR9DJOjsmOxpIag/XuP+d4WgE6GYhKH7+sFCUHEoDL7rd+pv6wXsUsCp/mIJzObtxM62EJQSULunOTm/kIDORfykgKrSkq+dCOr7wjonl0VpwPTmIeE0CR8PB6YJk9pGMkZyCqR4IWmMlT4mHivXc5oCGiMkjKcVSLCjlKgwG0lMFRzPSJhDjdt31s8n48sOEmy++JUCDj3RILMRvt8WLHwcBfh5mlEqMN0/kXhTb1wTYdD2JnqPZ+iJZysit+GHgF9SQGmxQrIZNRLIfCYmLQT1l/NxTopQm4G+1ZrQ30yRtKZ8QRIKDJIwlfD9TsHNwOIZ3L+OgMLikwJ6VfJJAe273xZ+ch8Cdr2ANAXM9ORDwK4XkE4EPbS9fTeCZHY2bQrY2zaVl0pIwK2PBLSD84eAwXy7AEMPBgjfDb7+peH2uxTQnxlI4FwJNNCt8QDPVzrekQdjOjDZTV5IWKU2SOq8luBE4pj52V5AcSgO/pZewB8hYM9skHxdL2B9e23pRFCrlHs7OV1tw3chaNcLyKqyRVNA53j7FIJSAv5eF5BOBO0KQbuJoAyD9x+wPFU2XRdwuJLG1ZdewMFpNyCUgOx+G1MC0kLQLymgbKTvFLArBLU0zVK+TgT9TUCuUpFUXS+g7B+CdwpYej1F1m7awntJ2auiBOx6AR8qMwhpCnh3koxOBLUOLJKvI2C3KIRllL13CvjEW1SGpoDdOJgvvYDvFBAJaDUK7v/vcTBfFoXoL9avyhJFJGBXCEpTwNseSdb1AnI9vA94F4KOzNXXQtCZf4k8/jEYM+9C0Kv5GQfTpYDdOBjaC/h7ImiXAtq7rZ3TiaBjGe8Y7P3DSf9IAv66hv6rBOSY0eDff1r/kELQ714aPsHrF6rLEUnC35FMhIQV7JTSIDH3QgLac30DhwfeBsYLDYlmldcEdhGSLWLiPFLnHpnDWY+QaMAgQbYx2ULtpm1vnPLM1S2HhMwGjVFFLwsJptrXHMpa1ZlkHjesqnvjAImJJIvzxYeAx72rhyuzQtKdx3oO5wkgsZSFn6q8jV8px8pXq8RQ81xdk0kIRYBWTCIFXy+1qeWd9z6FoDBFst2cCRLwJhagaua1ggPegIcxOUi1GozCJdxPRySr6uaNeh2t8f1TH8+HMW9T0crawCWL8XnXKWxVOw0zuDzaRSYuYyTY3sD9vzcBktA7IQFZ5hrDzghUJGw70fQ1RAIWnIAEzKa+ofatMMPjNXB78VN69wJm1flDwE2zwvMbOBpZnUIkI8t5SEL2ojIrf9oS1lid4SyMkHiHbml652rhjf7ykwJGA+ZNwGhIkICXy7GA4qAiAcO6mKviPEQCDhs3XFXtohQ/9NOK19Rw9K8/rX9IIeh3j4OJH0uAydZAAkYeEklP3BPIbDGqvO28L9EUkBKwL9rvQtBJz+IIPHI7ImqurUGBmq/8cobk6cbBaPMtkis6fVJA1VjIZBE88Av9YSYlmKdIwMuirhuSF8LyayFolwI6yp4PwTBvEmn0foG3zz0kkyAgAbuJoE7gsZWfMnVKdqa8xJvimAuhLJBMZ7/tBTTun0LQA+dmNAUMBk1vTh6vyw4c4/IpBO1H7gaUOMPPqzyE0skM9jBdnfH1XIXPm0m/ehMwmCH5DqPDFlwn+hCQud+RwAOTJ97kUUeknCGZZ/EESTa64+cfnXKFRLQGjH8t23UE3TIHa9WuM/h7HIw1mAsVDI9OjeQUtqD0miHx9/fem4B6sRiEwZjg5+mJ/C4EDXaCoxBuc3j3Av4f8u5kW1FtWxT2A1mQRBSKIINUsk6iUhNRyURFVPTp/w7MuWPuc25r+xYizllx/8pqy6aSOdHxRc/8U/X4IuCSKXkquMf9qPg+CkhsvB5gTvD910Vxg+VtIobrpfP4Y4mgeE/Nmb+lFvC331NKI4E96b6jgPM8iUC1+0TQ97TNyOG60UF8zZBUcme1JGV6Em2aT+nxfQfOnYePtc+LCgO3szKyDlcWiGaLZGwCJKDTyiqI1osPffqI9+DLnvZRPIUh/j5GAs65jQLmMqPKMRF0lfXbfwVvCrrJPiIBj8RURaWjxkRQa6N5IGdVV/rN9J6RWC6QkCfA4ysuSKBgjgRUVy4+jk0rJYweIAmd05v4m+2eI5HHApjsFMlHgy0Rg0GS2U32oYL5AcknXwtctNa4faB3fcfTz2cFmsz1++OsjjzvSNKBgNAt8PxuiFDQOocigV3svwioej6SbXu8R2RmItGk8PEqQd3sOxJYzQoI332IZ77wekbbBq8vKyHpzgvBJvIFySyfBCSrFSMB6/dTB+11f1GBfEWy7s/HDbi6yoSeYbU2mdi4fetQ4vVOZnxHmNRFUmp7JvRDGwk4JII60/JTBs0TP19rs9mCWRoC8Y7dn4sC4j3Fs/8xA+wfQsDfPRRCvDxdj19cuHKsBRwJ+F9rAfso4I9E0CEKOCaCvk6f6CsRtIrSnwS0ImZCj1HALi3xV2AqEBgTQT/LgqfGjqC/ooBjO5jNpNh5C+ZfiaBDFHBsBzMkgg4dQYcooN12vDEmgo4dQUNVaOWr8u+1gOvlIhqHQjjyE89vJGBfC2jLlGD8t3Ywyvp5+zkUYmwH09cC/kgE/VELOAyFGKKA42h487IC7/NJkcBDIugQBVyIl/4Xvm8HMxBwbAczdAT9QcAhCvirHcyYCLoaRs/3UcBxLuCPoRAjAa+L1Tga3mrLNP6RCPoVBewTQX9EASctEnysBaRT3N8/kYCz/x0C0jz9n0fD/0OigOJvjgIuGGLDs1lo4ZZrJEGl1yISME0MstUU/6q+rH7Ue9XP5TNdiVPXFz2Bq83pZNs2XawqL+qLgNs+4/GLgMeehEGxzNQg4ZFUF9agdnKDhKEnSMBb9tKpWHwArfofPYDK4vUwri4Zp07EOxLQCZCA6QtJl7zuOTz3GZLL2SEBt1M+h5qi1HJXT6VUTWaXEG5NooYx/qZz6rk6HaBi9kjA9Q4JuP/skWzOFR+rzjJSly2e36k2cfvZFVrVm203kEUVnp8fQqeumz7xc3PTwt3pggR8rpGEFwFvpniRL231oJ1OkNE+ktSZf0cBs7bvkBrRGeD+9zsk3lQNdxSPBHT2lwTOlqaW8SZ8G+raQkJWoYLXyxKlSl1UWx/Kd6fj9jN8/naaJZBtDhrZTapcUR/RCQlpeiq1Yzwf1F0b3qBRTTPc2vtcUu8Ob8E1OSrh9mBLV3W/2m+RtIAEPPdDNx7WDK+XLiMBG2kZq5ear+HSlW64q/zszxGQ5v8vmm3/Qwg4/81RQPI+AkjMe06CTfdNQNWd/lsiqHs8ILGORUuTTbFKwNKEf0sE1YMOCbj4IAHT7ScH5ZPPwmDpTTgyX60O4LznSED7chCIZH1K0OenBS53SyTgEAVU7ixHjQR8kUWOy7kbbo9LJkjAMz4eo4CN7lRjFFA/bWjKj7Q0JVHabMGQpmzpKXMkU+BPi7EWEM5y/35ZO4HjXHry9Ymgtt0PldhE3+1gbPZ5BEOYftcCRrR7BnHVzgiINBJLc/rE0Z37HQVc7T9HPL6aDUcCDomg9qHjQv+sC0jS83ctoLfZpAKpLpuvRFB/t54AiQ05A5uZs6E3k4WOXPMGCS3PvgmoUHi8q7U3I57tIRkHAjqXff/+MxL28PrcvtrB5H17mTEKeKOQ5Ew7+SKgKdYCGQm4sAokbaLOqDEKOHtrDbjTzx+OAuI9xbF/Sy3g7+5cXSXftYABRSMRIj35TgQ1vbSf/Yiksn3pXXp3F4l1mn2QfNQQ9VpbXwQUHaDKYHv9NwJ6YdICCVZIEo3xkYAHsPEeuNQeKL7IEO/lIUGgTfqOnX0UMJB4mjyj2gTFfL+p4NSTbCDg8rRCwk301iDN6emBe4KO8nQdCbqvkIC28cTjGwi4FftaxSEK6Pl9reCtb9fiFe/+HrhzxGcC3P/uThHP2yEBTaqPAtJHKvTmfeKk6B5t0IB0lL/0vwm4NPiO6klIk/a6+ooCetIKSTsQkDQtRXz+dlfI8q4p4HSABFxOkYAkfy6RkG98TFwk5Lt2LZAeBN//i4CyIDLhWAsYy1N9JKC/l/D5gYDmafWivPy9F0gSbr4I6Isv2yYei7/+Zt0ngnqA219dAyTgg8ftqRESkN4iAZfZ/BNCuMbPl/rIXwQEO2r/2KAVvKcWs9/1O/VXEnBRH7lwjAIah+LgvXX8q7EvJRJh/QrCr46gn/Wd/m8dQYdE0KEdzJgIOrSDme0ufW1cPxdwIOAQBfSgJCmZa5vY6zYN/9URFKSF6zFay4RjFJBjkGTd25lRYxRwJCDAd0fQubJKfhJwiAJ2c5Yux3Yw+7Q+euxbnRMnu6LqHrejP0YBLXITkGyrIPBmm+gT2lTbKvIlkP8tEfQwqc8ef8mQsL9qAbk2QWIOiaADASk/68oftYA/CJi/NPAW3R7fX1RC9SMR1PZ8u5PJoY9i9lFA+27erzJZ4vUY28EMUcChHcwnfOD1GwnYJ4Kya6VPhJXsTE4a9ysK+NURtG8H84OAQyIoe/GF8MdQiB/tYAYCDomgVhM+/pmJoNz/DgHRf7O/ZTT8HyFgne2QQMoMyfRRvRLyXWGQpBCWlfrZI+FOmamVydtHAposEuXK9UMb9i8pVvf+K4LHVcTnzykSpHFFJNw91aiRgJcWSXVz3gaVyHJfi3bycriefZ1Kdi8k4Ju7B3BSFkjAlEXCHQLriEQ7ItFoCQmmT/gMSh+JtXslSEA+nBVQVBIS8LLpMvVoUiE0dIiP6WPHqfoK95edeSSfzeH5MIx1grt2QLIGIu7fmJQllIWjh7uw61qV7KgNXNxln2h66zp19ZwheWUBCWi++1rA1esAd/y9Knd8iQQ8P/qOoHHxTUBz0tcCGjU+XvpdpDI3agfP9IEknfcdTQN7m0ArHtVyGyRLQ427MINza/dRUwYydVvefWhZRi+TetoTsCgTuNWcRuIjhQScXD18/4FXKVzy9HMNLe8G58g1w93kvJTU22vbE/6hhLtuk11V80TF0EiZSRIqwOv7SpGAZwYUKokdP1apVVjD81wgAXflH4wCstTva7b9tyWCCtEGP6kmmBOvSg4pIULwFQUMpM1UIebik4KcX5FYtCJwZCP2c/7CjCXBkk9jwin4WF06XOlJYSsQ8SMX4OSnWQjnwhFGAsrCRw43CjWVyHpel6CIzHcU8OXi8kuKuW8C8qmM5DuWHPGu94NE2jopQLENlgpej0c21gIaZkvj8pnuE0F5LQb7U7OUXwcOvt9i+/d33wTc2ckXAYOcfsTks5lW4Nr5rIRp354lEBZH0MolklPOkGzLKW5fnN9nuFy8TxQyp/CxNguRZPvkOwqorAEJJzkOkvIVpGAEPhKS4tqUHPJnP3ohRwIy/dCJG/XE4wOXofyTggSM7gUSWUNSe16X4vKVPJGQlyNPAtmbdOS+RgKaEwaPV8rwfPzrAknoS0wJn8Phi4A6ejscE0H1fIUEpGMk6UztSXvQvhJBvfiNBMTlff3VDmaIAibd8Y6k7sQyCjeTPxcFZKnZf66v/Yckgv7upLU8fkqgnCI6HAlon/H70DgVNPEOF7si3KIxwL72c/A4bt+SexeswNQLJM/t0BPjgSRc6S+qhLCPWlHLvvastPD15wYJWEOgg3Pj+BKkTEiJZyLhzOyNRJmdUolE8VHFRSWeFpQ3JEy2QQIaGXwQfwwSrJojMR3SvAlESyRSayce6CGFJBOafv9F3y4lQQIGnI7vf4UbA1YzD0nUD9QlmrnRAVd179BXJSTnfHf0QE06JGBOIYGUCRJQe5/wfFbKviI8vXHAVeWRfHiPKP8ioLjARaeUNasvAg7tYPLbNwHhJVsKaYqpOhIw4LW+Pc4ZCei+X6/S90Uk7nb6tMYoYPCq8Hg9gtdXPB/wnlFKJJ2/WuigPwUk6EDAnfrRgZz8jviHAI83ndXfUcADh69XMiSgbBMksNX1BISVAcq7TwTtVPw8LvPCBXcuffCeZAX8DglXMUhKLYTe9vAHCchSfcD674gC/pFE0LeQcKEbbg/KVy2gY3LlWAs4EHBIBHVFiu/GRNCJdegoJ1v2Ua9/JYI67gYJMkQB6fmDLcd2MEMi6EStAP/m2TAbawF/JIIOHUEHAtq53ROlnws4tIOx7dr+jgL+SgQdooAze/OkRgLej0hSxl4yX4mgIwH7RNCxFvBXOxincA5fUUDhefuU+PuKhOqaDxLOeeISeEgEZR7N1Xutc7b8EQUcawGHKOAwF3CoBRznAtLAxt7MYZCYw2j4gYBDR9CxFlC9BIb3vh2ockwE/dyL2BN2yie0zv7+Kwo4v5zxeqflJB5rAUcCJnsk5JAISiUz6qsWkDPx9T8J2NcCDgT80RGUe9lIvKEj6K+hEGMU8NdQiH8uAef/OwSc0cJv+xr44wT8zYmgfvNCApYJksTnkUwxhwR8TndIwIm8vKr2VDxAzazweb79JmBWdUhA7t7F6jIUI6jbbU/Atruq9AMJWNIRko18kIBr6XSE4skb1LZKkWAiu82hqXc6tbswHa2a21cAj3aCBAyuGafS6vYI9QtJFF/KvhbPvWeQVwkS63p+p6qXl18ETBpHytSrtI3gepPx8XuPBFwt+vYzNwoJGJR4PhOVP8F54fSJoSruv32GX1HAeNcOQyEuG2huczx+uf4m4D3so55NgftPrL49Tdsnii4fua3uJuUJrkbzXQsYPEgAV7OPUrZHiNTI2O7gnO+QgFGABByigM0sQaKu10g8/D5E0uo1bn86QYKdb0jAh7HC68FwSMTXWUzgmVRIwNkLCejZ/VCJQlSp+LbOEQbgNUjqxAyTB40EvBSeDSUfK2Xir5GA1XoWf0cBCyTg3L8UUN43aN00ymN1erjXcL0c3HLnpX9uKAQ7Y/qb6u8g4Ow3E3BIBJUrZ04CdvlNQCNezEPYP54SoT9JCg5rsiV+kilHson8nQjqf5Bgx89qP0YBQaORUMxi9UVAL5w7X1FAsdCQgMwMSTnUAg5RwGC2E2giSMkWibXmKDheDjYJ1GkO4u7ChX5JI8FeDZKQbF4s5THRISOwaipYdgeaGhNBBwJKgolES1ZIJsZbFCDmIZJnqAUcE0EXDZKqe01SMvPqMyxXLySgU38TUDzjT5unXtsvAjrXBx6/NUFivS9BBfaJxu2rr0NMyPb4RUAQN0jAoRZQ6V5IwN01/YoC2p2MJLOPeD0GAo5RwM0RcXgv2C8CBnQkdMS9HxOQUocvvUTvCegFGazc93cUUNfYE0jd6TsKONWCGyxfzCIMHjZeL1FPkICvDRv6xRqvV1ni+co7EwnIynj+1lWrQbbmeHyrFZ7/6dPcYXmSRGqjff5cR1C8p1jub0kE/d0Ri4WyQKJcewIaLRLQOB8jkAK5Twx9CVcSyqw5RgGDnb/vCF033wRkXveKzEJ2NUYBoTaQHLKqIaG293fpt40QkUXdt3PZCzzlBzc7JSbPfhPQfdsSYY9IQHLN+sRTQCLZcoGKofpESWVyRzLO+ijj23kTv74iYUrLhTEKCBUg2TgFCWjGzhsfb5FA+hYJKO4c3P80/iYg8Rt8zJiWQFZpAaDHCyr0Pq6tkOltY4Gh91FAysbtBUHiwJItOspTd/uMdJuFNRLQryyLI6d6ugL73XyIv1/aMaEsTQeLv1Oh3+0sg4RN3/7G7wmYPZGAmxIJ6FifFxUcb3uadHxigyapnzC4MHxH7BsSUD7O8Tvq8Emhr681wPD5NwkWfeLty18YYAHVEdiXSObL6rkFWXh+RwHnSV8LmBV4/v4MiToQkBRIQJ87778IaPvGh/KzG77+NktiWEpECH1G/oMEnDHc/G8h4O++p4aOoEMi6M8ooKdzpdOSyfVHIuhYC3gTWXesBbSdMxJwSASlbA3JM9QCXrd9uxWqZij7TOH7tcL9SgSF65pkRL8ku68oINPu4/+WCDoMhfjRDmasBfyVCDpEAT9n9okkut2VH4mgYxRwSARlicpRNqsL9lgLKBAkpiu3eH5DO5ixFrA6p9IYBRxqAR172dryRUUCjqPhh3Yww2j4oRZwjAIOQyF+1AIOBHxRHBOOBPyVCDoScOwI2ieC2k2L5zO0gxlGw4/tYIYo4NgOpqom6TgafqgF/GoH00cZhyjgSMChFvC/toNZLAgScRgNPySCjgQcagGvApt9dQSdJ3Y6EnCIAjrZ6vHPrAX8179b/s8SkGP5//w18A+JAgq/mYCb1cmGLHv35DFySV3uxRIyZ2qQbWr6V3VuI6nOO60nXgycOt8iAWvzjqSqeSSgs95H8Mj6di28gqSiiHWCUupJlAtIwNxHAj7J3iTJa55HKq2RHCrnqFPJfoFEOvWJlLc5p4e7pkQCNrV+hJt1QAI2ZyTYfWnlcI2fGpUwdyQgFYQFnOMZko/ZIqGenR5BnlxVfP1G+ooCtuymT/z0kGiK9jrBw9ro4dbw/O8o4Or43Q5m7+lbOBcqnv/9ggSkM3KEPBT6xE8O9y++qCNenxIJqDHvryjgZW0jSbcBEo2x+9Hw9AZJeKe6SLXVvhbwcUACils8v/0Br9fDKpCA3QmJdwv07yhgueoqdbq4+NCeQiR3qiMxK7VP/KTivjaT+IZ6WVJ7JKuhUrvqtgSVcrc3qOqXGcbtHD8vKiuR8NsICagfAAm+EmNcZExMsjOPSEDO1wu46U+VJPdm+UXAc8q65bY6/sFEUG72f9Fs+x+SCPq7O4I+Sly+EZ6dh34QOdlXLeBSnpf+VjsqxHSKw0jAMQqYJdp+JOAYBWSPzR6XnyFHBf4eCTWFoMTlWzErA8c8COTNNUew01Quw5x64p2Kf50/CbiJalx+Vdt+KMXsYZMqQEIOiaCBHDkKeRRB0dclIYn0MxLwQAVnsC9zmho7gg6JoMrsOiNwXCCZhkRQfU0hefgSCeR1RQa64PbHwyFxaR5JJ8JuRgXZEl9/0HHtK+5WHOUFpiORubw6g7Xt8PXzNT6fvpGM2rInaF5P4jERdEUOeD2GKKB2RwKLfIjH677bjOzVzwG0Q9WTjMP9D7WA2r4fAjEkgrbCJgPj4CKpn/O0I9tDkcAy2PIUxPmDJqoTnEBp6e8o4H4xPQHJ+tHvVxYJaFSrG0jrbBGCsMbrZbyeAdiThA296vlQyG3dICG1Dy5Hp33HUPnNfkcBaxnP/zaT76C4K7Hc7DMk6Z+7p5j57xq08qcJ+LvvqaEWUCxomowE3N7+RcCjmPbtX2okSC2/S/B2SJYhCrhsDh8KwhTJ99GfJuiXvpZw1vVRwL2MBPzc32GQ9e1fXKFPJKUnPG7vLmREeUy9sRbQa7h+CMXxOwroFwYSMJGQgIb3+oSeq94zwqu1CXLx+o4C2p8PgPp8dkhSCgkqL2oNtEv7IWMUcPZyTSDSoydfhgSs1sE3Ac+fu0D4SgaQFgWS7fhOFSJeEguIJiJpoe33N0QBT+Q7CugVSEBrvv8moPUsTFjSBInaVW1M0olmgBIhAT3D3xvkoWsKyOcOCdhtkIBDIqhBhy9qjAL6wPapdPF3FDC4Nzq4TIT3rNAnzv4gYJIhAas9q+PnMUMCckLaj3bH7yD7PkXirff4+iEKuPrg5xOcT0jAZqP9GwFXVo0EFDT8vM5038GUdnfgOnchBHWJ5//n7qnZ4m8h4O+OAv6fawH7KOBIwF/tYJzzzKJl1j6uftYCDomgAwHHuYBDFJA931jiPCKnHaOAH64BZP+1rEYCopj48Ect4DAUwilcJNfQEXSYCzgScJgLOCaCDgQ0zquvWkCXcSxD5t2P69E8R1M/o4D9UIgxEXRrNkE/1OK7FnDsCNonglq2aSs/O4IOUUDz3FzGRFDnFrWcrG2LzOOOh+9E0Jckh+NQCOuK98RYCzgQ0P7I+HicC9gT0ApV+zpGAeev7Hsu4K9E0LEWUJO0jTdxrkjwgYAd1Ww9/vTC6/drNHwn4sduG0c8/4GA09zjQ8vf9lHArFh9DYUYCDiMhn8zK5760Q7mRxTQkafJVzsY8Z86FIL/3yHgnFss/pahEOQ3E/B9mjlwzaFPTPSQFHtvX0EjOUa4PVtIQLfsSaRF+Lz9QQKSdIuk2R+QVLsgS9VkQUVQ+Zu+o2YmtSqw+xPkEYdks1fLSp0bSKgip5CAoviO1XKmIwGpHf6Iv/ZIvtcRCVVRtV7uWkkS1OpeHuFxBnycGr6k1uwrh3PC4PbmiZ+pC9srAC82ksqQkFDh+RXBdV4ikeIWt7cKcH+lh8RLdB0JKAhIwKuKx7uj2mWkyiGp4MKISMxTX/u3oK0tNPcaCTcdRqnTryO0ywWe703C/R9KPJ7is8bzox0f1HX+yqA+IEm3ydxXVB/uIRRTCx83JsSq+vKQcK6ghon37mj17W/3cDsbarmV+X6oBHPKoLWRzLtHlVWq9vICuKSUEcbGGYnJXPYJXA1RC3dOhAR8lOEe7ntGIztlnuP+z1YDZWeY+HnpSNAFfbGhNTql3NF9FDbgvRie+dQk8XOKBFUv+wIeaqdQO1dGQktqeYHzInTLJJn9uY6g7HxO0X9LR9DfPcPsbrIARtsPgRiigM+4vsHSKZGArftUyPG2OcByWE6t+/YqktSkX1HAy8dOiaxMU3CpxZz41RQJJUzrElaH86wcE0GTUD6BelJkKrJfrk2mgVuBe5QXpVdPkJTb6XQLoi/OSVD1JAnbTQGO/kBSWs7BGBNBVW2BBDwtnIqk7LMGkdnjcncg4G5W7MCchbPSF4qDTZYuElKXaSRPUDsGrg6eGTj5fkZB7U8yMm0LJN3M5PB4ayTWyURyrd4NEjDeIdnczbEGe/7saxkf+H6xk2uQjQ0Sc7F7pOR0fSIZ3S0Sb3JFAu4ufa3kK0bC0nmajYmgko5LDc8zJkhYaxqDnB/6OYB9FFBomgLcgGPLQLJsjqTHvp3OXpyUIwED9ZmD4id9lJJDgpJh1H3M4fv30QQJd3k2YK7ZBRXI9iEi/u3og+Mv+w6jXt8OpyegvfG/CchsmgvoLMMRL5vi8b+Y5wMseyJS0eQz+XMEnM/pxX+sBfyHEJD85ntK3slLcMQNXQZ62tqEyY9rsCKZJkCf2iuZ06wJJn15U373QQJ6O9YChVMpAo14b8mVlpFQex//GooZ35LkLLvgHPtEUC7sZ2FGfRTudhYIVI5dkappABRhyZRBvEdyplKNBPJONPGOxp0jtwxJNhDQ1x9IvJWIBNN0FokTHWwYo4B9lI94xrUfqrDB92vnBl+fTi2aRObKBMe7vykIOL4i93Ni4PbbfggDY0tjFNA+hlTpWZFgEP60scF48FQZbO74eusYfEUB/c3Oqgi1xUWs7ktv4p+OlkCim7YCuVt8QshE/E6BrYbXJzPx/bN4b5Pz4qn1tVgvKvA0JCTrfJagtjskXLvfc2S2C2xwlgsk4LqvLVxNGgNWtNVnAtyEiPAf/LkjGhIQVvG+IxtvYYB+OiJ5XR2v10PdxGAyXR81nCCxEwEJaHhLJGkm4vVbr5CAIsMzlP928POZPFgPrOD+oYKJg6/Hg9+DOOcEylvN7D9HwPm8//f/33NP/WkCKn+CgENHUKuhkDzjXMChFvDXUAhWUehybAcz1AL+SAQdCMgbySwcCTgMhWC8li3HWsBxLuCc8okn21RL3NfiKxF0JOAwF3CMAvptW41RwLEWkNLs9udo+KEWcBgNPyaCDlHAIRF0vlx8E9CNvhNBrYmBpBvawQxRwDERdIwC9u1gxkRQlg/23nw7Z6gxCsg7de1NScaW1oNuv0bDj4mgZWYLspXL0VciaKrf6ZGAQ0fQMQr4YzT8r1rAYS7g2A5mu0HCMiF8E/C/RgF/dQQdo4ADAYeOoO6LIAl/1QJ+EbCfCzjrAIlZSnj9h1rA18P7TgQdagGHdjBjLWCp1l9RQHsuTf6ZBPzXLfI/S8DFYs7/LaPhhd/8NTAkgubZQyu3XoQE1JZ8BdfrAwnY2N8ErERWo3Yqj8SqEq8fDS8hAfE7O1UD14vgbk+RTM4NCSjnSK7sLSHZZjESsAm8IzxnihnuVuk3AZGTBkn4rcSp16UYwtOa6+X2ZCABlSnu77LqCdgESDBxR5CAsoJEc9dIQM0uC7gnEZJqWXSZCoYVwW3FqFTi9LWErYKEywiLBFQCJCAjiCeo3zs9jLsGCcgWrwqydo0EpEHqkJizvoNmiOf3NJBMsYrH+1h/8HzYBQjqOUICltO+VjJYfRPw6fTXY8YjAfOQCuH+mSMByaGLVfbEI5F1D4nqSx2nOmd+D7Uh4PEeFN9WDe7evx+vd7yOkbB2dkcCp0eDSowPPh9f7/j+tNHCeJkhAfU5EvIa3voOoQYe/0DA+nowy8Te9omiayRgLrhKuXXeSMD967KDQhJMsgv6KKvO9QRsZZXsilOeqrZNLlBWgUvFIPzBKOBiITB/y2j4390OptaQEGp4mpfwIY+MlNPPDaSjMi+9ufE0RgKuTgISLBdagazbYA/m+8KGMHkLGZFOyQG0nTpHEi2RYJdDcAaXUZBkUXiURgJqrIMEPPsukAi0CuTwgYTRXSTSSlhswZrU89B7dpP+X+yfFRhnj6OgYpE09URDUm7kWegZ8uNKyjuSbKnpNOVXGe4/Oh934F75GeU9KHz/QEBX3fQdRvuo4mu6QAJe+9pCp35UZCktaljNHS4M3sEjIrewzhCeMZL3usTjaQwk4JAI6ncqvr+YJjUQ6oj7f4iHijzyTdbXCrKlP7eRzCMBzT0Skv0IFVnonwPo9ZkNx1rAdreIQUkTXF7S/AT3J7IFiO8Pki2XkYCxUPe1hK4YbnjZ4Yi6bHJw54tZGex9JONs1ddGph3uLyUTXL67QQPSjOPLYNp3OJ21qwCcvdqPks/x+rMUno9xnAtlwD+QgKd1cAXzduRCb0Lw+I3u+YTVKpBIyFBIyD92T/EUz/8liaC/m4AbebGEpRMjAd8VElA5F2swVyUSkAW7JRo3NUGPXSRL1BNLC49IvilQxIsmSD5FdvvExg8deuaL58hGmgI4QZ8IurXSlIh9FFGbf4QSlrGNpPysAOTbjSn9xTYFslj1tXyfEx0GT0Aire0+MVN0P/g35yABdRuJqezmSMA7L9ikVuoADOf1JoG82F/JKekJuL9+KKAOuP+BgKvjFY/3EiOBhAsSUAk/H+JTjtCPlq8BSD7D86MoAQhzRwIuJzESNL3j9ppC9sBZI/lgcUMCsvrKAZvF5SlUQaoQ4TZFkt6VTxlINBIwYJCAWnKlSjCvSEDh89HA2CEB/XmNBDTxS/gnAaGWnTERFEQVj1c694m19pwnwc4QUuIf+3Y4gOfrNQYSUJ32HUfza0cFRV8r2OR9MnlDsZR/IHZGtqu+HcxJwu1ddCQqzePnZYp9pN3V+lpDF6+30VAUCfybEBO2eR5AyfaTMGAn9p9Lrl7wjPC3dASVf/M9NdnI9s92MGMtYE/AcSjE2A6mHw0/1gK+J7X11Q7mV0fQeZ/NMraDGRJBWf7KknEoxC8CQjJFAv5KBB0JOAyFWFQ3JhwJOAyF4F/2jLJlre1kz0g2/20oxI9E0BL/Rr8SQc9Km/2oBRwJOLSDGQk4RAF1YRV9tYMZOoJW5if+mQgaH5qLN5tkzFciKOPJx58E/DUUYiSgOV/F3rT8MGRsB7PYyt7YDmZMBDXFlYHnX1GU83y17ZgIOtQC/ugIOhJwqAXMQvZrLqC15fF8BgIOo+HHRNC6O27HKKDz/AiKrBYfx3vZxr+Nhh/nAlK+8DMR9MdQiH92R9BfiWP/swTkBU74Wwgo/+blqrOcOXBKqH7owRXJZdx0JBKfG+WOZN8EvO/vOtl+tpmgLrNyD9Ub9HCXCkjAhuhrKGW/jxLuoVNPln6CazLrhyQwfqUaiY6kelh97Rqbx6qbzwo41ZFBtnMNt+fMtiGct317GPOG5Fov+8RN/o6PDwwej70Ic8ilvgOp9UECdjOvhCw6q1T8UaRKZUw9gufxpJGdoSEhdysL91cgUXfCHQnorLcZ3LYcEvPi+TGSiKqgTgg+lgU8Xn7hbeF8PiFZjTSjVc+eIfnAweOvZNz/zsLjLzuCxHvO3qAeTZJBkek62dXnPlEzQQJeDIKP8wkSMMIDx+vTdwDVAiTg8XrfQ1meVGq3hdxW16QncFUhIQMpu6oP1gqgzHST2srlEtRgGibQLt9auGPZvjZQxgXIfY+P4/yBBAxvlwYuz9Qst/UGnx8IWMw/SrnbKEhwXDbvoC6Svh2Mhfvfwb2ESihVEhdzP1WfmnWFPPBdKuGdrPpjBOQFnv1b2sEIv/memi8aH5dfxpyCkHJS4u5XDZhBO0eiyUebGNTnCPqCfBPwdtKOYAfPbwKeL7j8EffBnPK0zQSXQzP2ApLSIMmKy9Egn5t7Ahv/h6xfMzci52VyhhVZ8gR0Hskim9MdmOd+zp1KHeK+icsZjGsflZyeHJuU+6ICrT1yxI/ayZV0W+0KDhszIaxuaUWiaZCA+DC40D+ofXsWYVMCeU3mJFBk3J5G93MFi4ALwYke7UhAM/bmxLvtJhmhHkhEspogAfkPkinu6gsu1ykk2EZDUt4s9wqiks9CWHuHltTSMYcl9O1hKBnf/7n2o+INJHCQWrgc767yEYx7zZaeJTsGebpyDNrrieQ7zfB4qh3+39J9sxR0tS2Qlx/g68toWUbTA5KZyxcFHn/BkQBWSLwr4g8cMp2VUB7w+JlT04J7OwuUP+lw/2m2CcHV8HgguSMZt+9pDqZ8EvDeWuHx5+vpDeTJgyv9F4+EPh2nFIi7RgpDOZ+kf2y5yuNf+l9CwB+T4X/PPbVfuzKyO6EpL+mjbHNSbEBiCBKJi4WOFFawAvmUfkqP6Ycq3IQpLgK1mgr9Kd8PISg2DugfGt9/nLUKObtsALbZR+GIkl6JJyyQkJtsgneLknZkpQb+SEAIcyRMZvdDEegjQ/zrqx8Vf5VdUFfthwrKyf1KttB3tCQ27v/t2RExtk0IUmi+S5jYVkvipjHBupypMFifkUDGRV6BRhmfMJhc8XgHAq4WPD7OEiSketwEYNUnuvT9qk1Je8Djt2uKLuESIGlNps80oE7v0Nvl1pU81wWAxh/fxLelPlGTwtebZwmPjymQuIyD+5OYM038lbiPyFxBkppbpyN+vNlnZH1ZyEBopcN79NpKpGiQmEvt/Cn9nPTtac61BfbGFsOQ1oWKvCGxQJ2wSNY57GlyAbz+tnfE66naSMQl3yRIyH5wStTi9S2gkUGX+rl/1hG3fzpNV7C8JXhPtxoS89H0ZJ4Gfe3mBr8Du5NWgMHBNATr3f65f1YRKIb6/ysBf9UCjlFAn9HSsRZw7AhqTBf+Vy3g0BF0GA0/YW7fUUD86117QiGzP6OAQ0dQxw2QkEMiqKA9gAoa/ESJdFzE3mJi/ftcwL4djCvZfSJnnwj6YyiElC12X1HAIRH0Vrq7nx1BhyjgkAg61gLSwr9qAe1Lq/zoCPpfCTgmgg4E5C8dE44dQYd2MMNoeHcZCu1XLWCfCOrs9jY9RgHpcN2VYyLoQEB22dGU4+A9+NUO5rNHwg2JoLKYmF9zAQcCHkM5HqOAYzsYedd8dwQdooBDO5ghEXRsB/MrEXSMAg4EfBdIgK9awD4RdIgCjgS8J+zhKwo4JIIO7WAmUjUvx0TQIQr4EiKe+sfWArL/eu5/lIAziub+z7fLP5CAv3u5Sj5bB/JtgwRypLeipm5Ywe1jGGW83yIBfSo8QjG56mGss0i2tpjt4WTFehkfP1KmHuavNZyKAxIw4btO3S9LJFdxQUJN+qESW+l+grwDs4w/fp6qPscX8LhvjXDrPZB8bXaJoBANg+wcHgl3p/kTtJtEp7bRPlfUZkJyuNZPJJYyyTN1G+Lx1bc3EvCQIQHDpG8HMwm1cPvadIL6ZLwTPO8vvdw9d3g+y4TPIFtTeLxxhwSULl4F912Ez0/DjlYvLY80I30H0YLHx3cG91+UHpJzWyMBk3CPJD3EeH3iyTtSz48+kXOi6SSmn0g627MiKOkG3//WukxtPbw+9dRUy12+yDh1nvJ7uOovPF7r4ttqLeoFVOsJbk9a4PHzQk/Ad2GFMefnkXrMTkjsBy5Ak/PmbauwsFLIagUf19Y7Vq2GRwJqqknFuOSw1cf2ZeNCmChUovpZq7oz/Hq9TV2TbE8lEvAU7kt4TCwVCT9fZmp63d+g3rQeSfxS+mMExHvq/6LZ9j+EgL87CviiFiHoryn+dyAgcyvuYxTQX5yfQPRQznD5pM9w+SlMFDK99LVwkx1LBeLbbolishkot9eiDNK+ncnsXLQgsgESJvhMgdhZjcsjIhMKb8ppRlZbrQbN2S6oIKmdiqjuE5dfmrko4b15VETmp1fQjjKSMFseIpIc6xrJZcyJ3y4fuAjMVnfQjAND+XqfVHfi3RScqYQE00QnI8voWIEMS3xsrnDROEQBTeuI56MvHwLxFp8L4IYWYXC74fOwYgtQNvECSSZMbHI7Bw04UswRj3k7EWEitkVCLZBYTwmJBklSgFzzs9B7XXB/FlcfQdu4uP1ggtdjGRwzPF69H1JBP2zy7DQk7mLd11I+DxnZOywSVAhnSEZcjRB9reXgeJ5KIidHcnM0iwTWfY4K7gLu//j84PE5Wf/PJbunROTo+cQVPDdFMhOHJg8KeeDeJCRrUSMxV5Gcg1iyE8rP80dKxMWqBadv1xPM6QlHrmTFg/nYL8n6MEUS/rl7SqD+IwH/IYmgv3sohOM0BNxXhiRTz0jA86vewjJW6NC7FClHtuePDTY8KOLtI0EiTl24YNxYCu85di8QvWU9fLxlKM+dIek2nyaG1e3+IcCc7Y4IMxdJEx+mYUAagSMLq/ZhuRKY0Ls/WgH/RhYrUHSBJQF/TG1yuCBZ5M2KCuHVt0sBF/enMirur2vSmLirZANmcPwQb3VHIunK0wLjOkXCebygkGXC4v4q5UP5t9i2iXM7GuCgSEu4T5Bsh4UWINlWLPGVrUCT6rBxwXVXDAVKjtvjqGMAynr6Dn2JQxIamRyBrOZvAjRrV+T+WblgF0JPKrutSLeULVi6IhK4cO8xMbqNORIQNHd/JflrSsDcGx3lvxXbIPRR9oGsFkjIzMDjLfY1Xs+sJGHITNqOvCsNSd1QSLpZd+eIljZIRMalyiC+4/WMHk0KGh3jdxBLOxJ51EhAe5/2tYhnwSBiI5uwrHd4zzNSahDF6UfJiwySvS3x/bPN5w5ivhXDzbLE8/lj9xRD07+rZv1vqwUcOoIOUUDLDATuR0dQ91A42X+bC/irI6itLqxM1oyeVENH0GqbprLw2kQeqzdIwl+1gEMUMAipEv+Gd8n+Kwo4oe6pbEobx+tWF4b8SAQdOoL+qAWc1yck0BAFHNrBDKPh3Sra2+NQiAkRGOI+cWEj03RxGIdCjO1gfkUBx9Hw1xDPZ+gI+l8J6DRL2/hRCzgScBgKMa99ihpHw1+X07X3se4d5UrpvR0JONYC/pe5gP/nKOCvRFDXeOyvIwEnhjqnfswF/FEL+F/bwQwdQYd2MF8dQXsC/ogC/qgFHOYC3hjt3xJBh3Yw002Oz/9TO4Ky//pd+p8lIM3O6L+FgL/7X4I2SyTgbW1o1G7b+oraBrMa7mVokl1xQcI1jX6E5noySFLqS0UV6dcemshHor2O2VXVbvwGbtkRSTNZA6fGDpLrLPZDI3Z23qrPR4iEMikky0T3M9Ui2wouN8kot6aGxFsW3hoe7ymScJbmkvqalie4cIoR7vR7bqh2bRXwLF5I0K2Px2PY1hnui5dGdrneXdWDxK+h7frR8e8+kVWJXxlUzw8Sb92+DbUWyhzOVj/q3pXemXpZzZCAadh34KyQaAt6H0Puy3qY3AQ8/klpZVDklh5u6xMS0DQvGTQbF4nnbJCwF8rL4SSs8HioKZLQZPcRVPd+zuB+hddjf9um8FzsVCph86Wk0vUphRu/10jc9/5U3/WlhObC9tun+/Ytr/79j5tTbg/tMlXDO17ffHPQwp1n56DePfEIp3KB19dL8HnjRt2hmC1W4a7L+8RQS7ehtEuFiqk5tOocn4BzuDbD+NWPthckvoJczpGAcF1e1Xgu3qFu3165Cwju/0/9tNLsnPuPP63/EAL+7lrA64aNQFVNPhwTQdPLFAnXnOeld1k8Y5IskHDSe4okuZT9aHJzkYOpWDPiG/NUIJr7rJD3jlAGwhVfL+saCy5E/ah1/lkRTw7OICcnpdzE3hFJlj4vIFY0EvC47aOC6eYAokwhzp7kQJPL7vMC7RogyVjmkCKxNg2ITs6TIL3jD26XyR2YrI4E3R9aGo/vcwInN/B52CNBT0S7gLUNcTkH62lEcvxpweWZxBMo5WNMqNy99lFBIQyuEzze7s4iGYs+qsa8HjF5ndgHyFsBj/9U4fUoHuwHzFSchf5u42bEEKYVWFqMzzfRoSK8XmRg38wF5a9Pfbuce1CCvDOQfJmI2xtqAaU9j0Q7pbiI5alpA+56haSOqwP0S40zSCHeI5vm5lak5bQbWLfngviRhiR/xO4ZVHB5vP4vfL5bbD4gXo0libojns9LTkKQDgYScR8h6V4Gnq/WPUQSMU+8nov3E48/OXAUnCgXl+/HOwEvbORwzb2ef2wuIN5TPP23dAT93Ymg2yLQwHGeLAWvBxLw8Hruvgj4iiYGIfQUYJniX6+vsa1N2gSJJt6ADoOP2QIRLjUSSZjOkPmsA+TeuSXo7h0JI2j4/g3fj4JvDLFc4/IVf+3yTwSWeGRK3x7+mYRZOeAeOHy/0wopObWfHdhRhaRzWUsg/mmD25cTJNpxgWTZvRYHUFqmH1nEthKRrkhQyVyzof/ihJiIVeCBPBEoCmoR73lFr00gloDEJUck58vRQhCffaS5CJyMALXxwXjNudDzZrZESLNY43dC364lvyJx289iPxIwuDZ9srfhAsj6EY9PSdMrmV6nDiibNUtAT/cVueVI5tUBseVPNhZN5PVCBjdP36UnukjYeKNtYFX4SFKbbSMi8nUI5tQxSXQy8R4r+U0A7gffCVqM5J6LrgfutMLPp37gPUrkJ37HPVKRbDQD7yGu7aOAmy1d+gptx6QxkdTuhp0TX2+EjJQsHr/2mOP1mlkPg6hCsQBRqSQqul8nf/CeQgT+Le1gfvc99SsRdIwCjh1Bt4QLxyjgr3YwY0fQYTT8EAUcE0F/DIWYx0ieMRG0bwfzIxG0Wwh+6O+VkBuHQvwg4DAXcKgFHOcCDlHAoSPoOBdw6Ag6pwuauKfW/poLONQCWppmKfJ+8rFHAlqfCok41AIyF5UrHd9o05GAYzuYoRbwVjzDMQr4YyjEkAg6toMZEkHHuYAT2m5laYuEHdvB/BoNP7SDsWlp/xUFfIuT71rALwL2UcChFvBXO5gfcwF/RAHVONl4fBwsQvumHjLZq+SvWkCrnCBp38tm5wkO3sPWeYXHM7SD+RkFzIOvjqA/RsP/GAox1AL+iAL+SgR1X7PJP5OA/7qH/mcJyHAs89fMBfzNEQsxuDhw0p9ItrBFcins6QJXxTepJKaQXIcbErCdFWaY7LzcVpNY38MtCpBs92nWqfXktEVCrvso4hHJdJ6+cijAQzIdrDetVukpgzp6rMLt4p5najOnamh3pYkUFJBo5/NlC5enhuRcP5CYb2ebwfXMGVS8bN+g1u6pgPx9Q3KaFJKSB+8K172G+/OtrFV35XYNp7wn1SpCwr48JNbpJhokpnf4flUJS6hmMZLzEuZXdXekKiTiFglYaLg/BbY7uK57EooFki2dijncNEGnEq4fuiBw/RAK44ik5Awk1E7gc7j3Y8QS4fWu1MOWWsOzZfRwx9pAq4t2hmRbtloYb2S8Xt5aP0DZIuniks0jdSqfalw4X3B7SYZkC7VyDdfkAuUWzv3xsV4KLf/Syp17QOJJ7z1ePx9JmhxWuP93eG+hzr0VtTvRSFqpsWxovZOK5O6HWoiNvoOHfcHPCy+LpD447wwPoVDD2Dd9Wp131gsyoCBMxKhr/xgBGY77z90L/x8l4HGDy0NJCybEf/fk0XfJC1ayNafwB+9Ik2U91JJxi35MNS6PdtL0Asb0OqMC44lEo97HFsxPJZI1TbxIYWuRwPZj9ImWD09RiITkcc4PLVyT7UlRBF6+jYmgXkx7tvK5PUtQWSKSkERP6CMIAlh7EJBQByRMgwcIy+1+ivuzjja53Is5mGLfQfTN4PLLD5CU+uUxxeVi+bRJkmh3XHTfkEyUI9qK5h8LWEI3obzrHo/HV/uOmLUjUpup98L9O4srkPqIj5eHQ0cqcUPDUrricq+okJyfszyF1bqchd7xcbKV9NI0oE7SRd+HEMlp8rg81/b7CcFvoolNuA6v1xAF9I/ao8XVfrEDx31yeJYOHh/XBB8wzh88/oA+XMklWj1h9Zj4BG+6k6HoTfHG5bUolD69x+udf9h+lDuFx3cQX5ESdzVen/ilhOtqhq8fEkFJZvPEd7unMiaCui9ZKqNr9cyIkj95cJVqTgJKOnJEwa9MOAZTJYxuxVT4Y8tVhlswf8to+N8dsdgtGwu0m8x9EZA32T0odoXEO2fI+qlQrMHirizxPGiv5M5qMagNzRAo+lmRxlxOQWRWPH6yyvNKhPzIAknvSA7SR7bfby0C8X5dlmu5r2+9u8EGjIeGBDw0oqRYpI/6rUOeBKflQyKaGVxgJfL4N/mqU9yS3KQgHcI5BX4qcMR2ixrMVc4Qz/8g+byJvAEdCvwOOAgCje9HUsktMKVXPV2FUGphgtSlXBmEL4cmmVVvwJm3k9A/ZNMrqfZ4PMTnhTAQkjQl593xAFbtfyh4e0JETpvj5YuAseTaSDp8vVL2kfLbHGH80RY+mHMZt7+43jmybVgfydV2JJgxgjImgirU5kMFkZniPVpNM9COT7y+tY3v55bHIzi5BVQkBRNcZNJ4PZeaiOcfLW2b1BskK/4qCyH4E7xHAhLgd4LjExIF6rEjNxoJ6G7dGYHuZnNkFU5XoMxDgXit5MTk6ixqUOQlVfpahOf/3pQrCMWahJvd0v1zBGQ4gf1dv1N/LwFtO0qFHx1Bf4yG/zEUYkgE/dERdEgEHQn4nAmp/Ban8Vct4K92MLS/QAIKOhHGdjDzIFxQIwGHjqBDIug4FGK5fqY/O4L+IqDDXZA0Q0fQIQpo7znLHjuCTiKVKd383F7HWsCZo85DixhpJCu7DXjUmumHTlAPQzZ4Fwm4jaiv0fCPoki+OoKeivRrLqAw7zuC/hoKMYcIzz9RHGWMAg7tYH4MhRgI6EwLJKHkBcF/6wg6DoUYCPhSteTf2sH0tYBT7sOXIwGHWsDPjmXLMQo4EJCZJXRpi07ayffPZ+fRNS2E1pzg8aqnj/nfagF/tIO5Kn0tZh8FdEAX2h8E/OdGAWf/OwRkFwz7twyFkH4zAd/1y4Ga1ZEw5xeS6fk4NXDZyCsqObNIQNbjT/C0z1a4dRg/Vv3Vaw9nV0HCXQEJ10b7BOqXpZOtoi6RbClfQkaXSMogKSRVOvIF1M7dIrF8xO110b2B0/m1IgknvVNVKakESZevyriZIpnYNVVANp+a1K69LTOVi8UKCcQg4TT6zanJhm8hvzJ6uXWtjlZV47WGwpwb4a4U+tHrp/sF8tfEoLbzBLe/O+1reJaVWSa3JxIoy7ZnyGyqT0Sd9OerbxN47gMkZ5W8bbXjrQqymYiE6jgkIAVeDTk9wdebT59T/bNYQh6oBtlKwUdS1Yu4hWc+QxLeG9w/3cwKeMZ9Yugy9VP1caVO0E5kjdryBMn2icUGsvMBz6fshzbI2j2G+3IfhVv+IkvqpPEOkG3OWpnU3TJVtce9hBp4I0xKP+fUIn09kKDEouKowOO54hoaqsdVDbcuL9Hq5XRPoFpOzXCr2vj5eLWOZA5iFa/PU1ZU+xbScN09/DCeLZCMf+qnlV3MFn8LAX930to+OWZgzgQkBjBORp75ggGN9hbEq8sXKF5Vf0CWjUkIS3Zqk0khv8FiVSQSNcHHzfE5BzcvZRJVdAYKSHoAcXBehN7bOl0VOZxSYOuSGa4Z4ZQqU5Z94vLSQALOSrCV4yK5g3xTl+VGo5Bo75towN6mxXB9mrsRiZ+iCNuOlfs+ftOWzAVLAf9h8aXPHnA5HJoubn9OL8k64V6SkvMLCkgRTUvfMyRDOWxXOYhkuSRRLp06Zbtd4Fm1Oik3Gw4UZXF18XykkJCNPJvGZLHeigD1ZBEGreFmpDtcDFjX9SyErpMkBT9mBqzdHJe7dw2Xe9FGu4FL2xLZrPoo3C3ZdOBYDUsF+hLJxxZNAuKLwfNll0iuVLBESIi5oDw1eqYkO+kiHE6XXRneyKtTcB0qQXhuRSoSeCSo4qzeIPUpuJupgOej70QFYouY1NqaeYKyMIMIbOMsks3ziNtHghbgLCKZiqLslSqeRVTwZu4cF0iKmCkHf1/Ccc3r1CbAFa3y5+6pOfu3JIL+7u6FzOQTgHm6CVTwVO2I7GM3hxWc6RLWxhNIUvaDO9wLsnz/eAChwmMFy8cE/2a2fb3nnGIfoMmiFG6YyuMU3bisYNc0NAW54QrkwidHcE8rVFDnuyl5G8c92IXFlMHZzmzlSRcHkEwF7+l6f5QIQ14ihF07p3xli6RhLtodtPyCf2OJNclIoX84sPrZmHA08S9tbiVn0O9LMYxSa0KTS+CmoCQ7rvSNpVcpi77dinJuJ5Qf6qKt2NZiD64WyWF0s1+0kjj9oBUrXIbrMpkYRNHdBqxtTYf+w0WS4k/YBPBn+V0GgtD/jeqfAtQrzKnAeDh98vQnBuexFCivCoSUwGyTwHLTdCHkatsS/o4ElKMNknTZOVf8DpKfoDHbvmrWxXtwgdcFFMZNwnBdnAzFpJoHGK3C4w9kLmTkuvwggaVMDjdzInZKdVoJuP2PSaIlwePXqycBNz7wZbDnkXjiGQlozRgpXFfw7EitfeZAnkWfSEohucN0f4LwftTDsElP0R+8p/jZ35II+rvvqSERdOgI6njrifSVCLpWudB9V4evoRCsztNIpsld+JoL2LeDGecCZuZxM3YEdef7tJVdWO3GRFArYia0vCuOmSfkmo+/JtdS+BEFtNcrJNDQEXQaTdnQDh5IFPX8OXwRcF/j9oZawEV0pcOxI+jQDmbsCDoQcHVC4jHpiqFGAo61gMNoePrapuNQiMVlwpKRgONQiB1NlU5npvEYBaQ+EkvGWsD8/GzGWkCLoZFcdCyX3mxR0qVjWA8Y5wIKn/wdju1gGBOJ9rFlhhoTQd/iyvcWdMqWlnJOr/L0cjRHAo4dQcWLm45DISxB4JGMi2DnTVRRIPbjPMnkZ7XZe3Of6odSTO12rAXk9khM134KnTyxNjtvOt8JlCVabSSr15U5DoUYR8MPiaDz9UGgXIfF6/XQtHJsB2P5D3w/HRa5R58YgfrHDoVguf8dAs4Eeva7SoL/OAF/dyKoqLtwD28G6WvPMjW9nTpobMkhuzzLW7UzQyTgM3XD2L3nnWpdwhTyIl6Vu8skr9Tpnj/C7RT0UbjyXanJEcl1/WyQgPK5iNQtG/aPWztMCLXs1NmsfMO1CZEw/BUf35ckg1vb2UieOZInq7wznJi9heSz3oKqP6waboFtUrG8+oBqcSIFF2KZJFn3Ubp1ed9ASR4r3N/Cj9TWE59QwgaJuTni8TaUdYd7Vllk21qFrb7C0xluFW1QO32WX9X3a3aA0zJdkW2T+5l6eHo3uLNni+zEdqmoeoXvf7CJWe5eGZ6Pu9+f4eocTLJ76MFV1c6XBB6XFInol36rXmf7G9ymHD4+fJBsCcHlYS5edCo5CstWrfqmMs/KXIUJ7lBSyYc/ILndONytM7lSC1/vaw0Zjdpd+gaK92d5g8dpiSQ+lTKoq2XZ4fW84ucjTT6xWkt9LWfSd0StY9zeU+xJLptmGdvuMlL90mvh6ctqmVSXT4bHWwpwiWYh2U6YTPhjBJwJ/xfNtv8fJeBy0jxhxSkyFU5eTkXInJ2M7WB8y3pxitWUS9h3OS5HqZ5oJMLHnj7nSzBXuPwj5csAPyU6YsjLaeWh49/kzjpNiF8vMlzedaEMm/fVodbsNDMUdt4woOQekiiR3q1yj2QBVldPLSP8seCU64FPIGLDJRUyL9FQ7mRvwYHidLLet69IEbaWD97ekMj6Wh1pIq2IAofrRg1DxcHl3CGdIbHesAw3XOZnCjVvCtClWCVR8JLo/4+8O9lWlWcbRn1ANgwKKE2QJIJKcUOoelSKBhUVFTn6Pz5z7W//jT3G21nr/Z41dtOJQoAU9zVTkbRbz8Ha9hvGZuiYkScVBGOE2Tj5yG+HcJlvIOYHEb4Xprieau9ySKqtzP38sHJIEJcmZO3EQNFn9eow5msERL1jFpcPEY5b5Wv6Q0BwHnsNS84+BwqCaLGoKzoSOu8tZK/FRBD57Yvzt/IOklvVIDa9NB3RFd0Vz6/CKJoV0waXpjkFvQ63OJLosSGTFwug4F7AYxQGNjH5OoIVQSaPVffQk38IqIfieSV7s2kIG68RJGyqcl/UlhGZrdgUCslwRXhugvLHwlVZU+S/ZDmY3z4QVF5sBcOly4pFOK4iHA3jA6yGSjw0r+Kdy7e7JMhTTnEgbb55hr9UIMNBZYFv6oQcjCsGuIwUJfd50JJJz1vINhsZBXgQJJxPTh8w49uGs+LkV2RM79+9NssZ8g/dSiJ3WL8BJz3B8X33zkjiHhj4RqezeAaChGFomZBuCWWJXngN1jb+FsLjZspDJRFEtY9clInRxiiOZgeH7NTpHfSCTRAou6NNPnjcwdqfY5xMJEOUofd4BpufBKFU/MlI5orr05W6Rsw7exl+T7EO4fu7t+deezn4VJQA+y8BYfBEmZTgPheEHUT6Vn094PB04UD3bMUj57vqbTHuH0DN7SAIKU06/LJNQbTHTEV+sTwYZJh/BzfXsaizhtWBkBThNdRxexTPTxps4qAdBej7FY/jnSDmE/Z3cNeGSO/tLMp0RHcOMNUKMZMPK5vUw4sA3hgrnATsDeRO5zvYzQ6iDnktDYN8Bt2B6pMI0g7VYBDbsaaCgDOXifjf+HP/VpG1hfK3LAfzuwl4hAX4ox8vsHf9aNKvgaD/9AJurFoytzBP/ckikJBTGBoxT/nJ/+kFdOLgMZjudpv6yH4reKfuv8vJZPP6h4BOqOyJGbKQ+7PHNsR+7bc2ro1F6WvDfim+/1z25j40wUcBmXPH9MT1Qzpt/KkgIP8h4LgRJFpGkoR+BoL6+mnvv7v+jX8IeFTWgT/rmSDT/dIPZufcj758o9+Bj7e+/xkI+lmsRXqMxST6RcC9JEjrpYJI/2wK8Q5DGe/a70DKwRUE/HyOc/SzKYRoRM6/toY33nVkjo/vwM2+//D/a1OIieeJ6//TC9hZYfizIugPAf/ZFGLMx/9nU4jO9mp/cNGIdt6w00y9WBS+ZPGJINxtMpgz7VL5y7My/zUQ9J+5gJ9eVAoeqZ/EHGbr0p98tlPsBK14HrRbbP1PdRfpy2xB4H96ATX9Js4Xqlpnvl/z1l8uRJl2tY+4H/o5XQSB2wlymOwO/0oCqv87BFQlpPwtcwF/dzUQ3B4eHKvvJgJnJ9Co9jiocFHfwNKjLIj2UvQG7sQLeXadmBGdrMsa+jR3cTGzBInWu50Iw77LreTn6cmg+/4qyBSpFsuN0ZS+y8f00G0zjxVcFse7uSUIos48lFYQAq395Q0Ox85nOR2PEoWddQN+MD2Wd8GppcJyd3gsVjueu/dQpKeWJ3C03zucxcMqo+rVSuFQCWLmT18Q7Lm3FHgpnYOzzVOQb6PrEpwXiiDTQxe/L53lGfieb3iRJaZDw498hPtn6uCCxSJ9zR194LDciPS+Xx+bjo8HgpPkiOOnzUmjl+1DEE9bbnkBO9TSMXscoI0lQVJ2N5vvQFME52m55ek5PHU0K/ANrrDdsGK+Hm1qb94anFvfQZkVivTrC7+F/qZWKH+nPKPDVJDxbJcWy46ZSH933CFo8GOH8nw3SpTPUkmkZ+XjdOljm3Luu3BPakHGuX0EGpzkAl7SURB4JgctVfxSpF8kHKXrs/g+6qI13NQ4ZhmFD/wxAqrSTPtbtob/3T3rq62QQBBfLB71lgivlO5BIVxICwzu0GjkYZYBsKrGjJndQSFq/wDIiKqL8OhkENLNxTuMLqUnwqsOKUTZ2oJsGjNYxIuPRDwN+ZAvlIglkfUB8vyUBpSbcfldfJt3ZDu5biB16Q5H/uNDiNU9ZEjf1RpHj4O4XhnoB6jZxGPx0gNx3MEtpA8uiGSV757MHnoKBbQ7ljhUtP16K8LZuN5SLEiEWnKfjCcwiLfDyfRyysgQCZLW5iHE0aHEQPwF20EgmkMcB1uwySJe5lCih47iKzYisjqVIwRPV+bgrU2F3LQDQKmWVITYW98h4T1dwf5j2yjq+SEi2QVvBeG+g8hMRZBPSUZR+OZ7E7P3eeiIe7iWwIAYnL2IILJtogMkUX1GyVw5KmRDrROUT22DoiT0gbxH2QbWQsiSjSqw+S7LC+SHacni3WfsCTW8BAzVF4Ql0CjEgZfA+XXmsUjdj4RMIL0BFKsFDrY3wYki7RqoLnnEovU4tn8sXFUlWfmPcwH/Jb2Av3vO+qt+TcBspmsUJ3GfYWMyLn96Af24MxpiGaWI2PrjCsXA9Za056UL+0Ge8MCOG0KM7S4FqN4eT/CDayQdRZkq4+t3o4/lMSJPjVuwf1wCnJxkoyORvxAliyQzBJLI8mS9fRPwuSjaSfJuenLt8QgJw4J0W+kA5NNcM6gWkouTRHm3ZN8sGwgtSZDOoYeWvAsrgmDSit8fVkZLtPBqQLVXTR5PZ6LMcFWQyN3tNzzZf0Qeuz4TQdrLM0TxSsYZWSCZQjzoniAY9ztSRHoA++P7O192J8qsu0IPyLfOh4fqW+TB55pvIbruCGPRcd/hVPLm4GrIQtGreHW4lfkKss99YOE89g1yfa0xbM4LHUVRZDjk9vJjyNSXqJOisAGyrGTRXk9uVxbj67El+UsvRRnNbBZfa8/B5yGZgkcF+aLTAjuEN48W9ot9jWOpH0UdEo4UdHdjseSsDy05pN99G9HFQUl8EcRuRCgMWYMl5G9vgryWS86Q3+2YJ9Pn2P3BMqWqv2s1+L+NgIYiSLdQ8wX+6QX82RfwS8BdenOV/4uAnnuqiFkiL/jpBXTfeSmZK2cuCIU9lTnqURAlCk4nH/FBxs5HfTnm6jE9+7JdhDz0UOv8EPCfXsDd9F0ZZlqZzJdXucx3LYjrX5Pw7GsqqGz3snrN5Mf53p/WmSBVgb4rdKLk5CuT/o0887SMzCxYxP645uJ6Wedo5qp/ieNvKpqfx73SfvUC3iuZebr+bMz1cy0IeJBmzF0+BTE3vTi/HB2VXwS03fnTHw5fAiazWjyPfHv7NRD0JbuCoE6R+krpjr8Ggs7GfekrUMrYtdtSM1/6PvYXUj1Hbn8R5JLT19ZfvDVB6KoS52uWSePL/nVETs80w9Sq7z6HHZ4i9/CYKGZ/Ng/+4GEZ7d66I5lDcSp9yRkFUaPrE0zLMPf+Yod15tNGG0x6Mh3/Xdoz7jxcQcxzOTb+Yq9P+c5vxPNTbpe7qMbWC0HUibi+1q0f/uQii+PPZ639Kwn4P43Wf5eAi5mm/i0E/N3/XQ1ezIfWZVuebUXTQW9+Y8FltYhxvrUDhb7L9xGOp30qSHThNhWV+QEeFwK4aG+CFPKbv+F02dg41bkgz/pwHeFWRxZPb1vW0m0pCHaZ9oCKV2pm1MuNHRwhZzg1bUFEG6EZXJuK4eJejN/jjzf03jvg+bRAlUjPboBmu3RRhua8oYsd7OBVcBfly+Co0etxl8P9Nfg4r9zQppB3Iv2vl8fzvBfk66i2glYqAKeLO84o3fILdAZsUWaU4voHWb/C8Xz0eBFPxo5enIcGT+hClsWzj0PP2kOQ87L3eaY/eUctJr+hWa8cnnoP0tOHz65wv7y2LN1YvKXXsDIFOWMPZ9FBfJ7h78DLVbpjxSMRzyfIoi10oynSc1sI8l6W6UvUJ0PDivNUimg3+oLAz7uFimtqKnQ1b3V4aJKH04oicf8KVuERswDnlyvXaLJOXXjdJ7b4PBfkW3d6AcdB3GZq26ZB+e69hH6wvyumbsX3l4kTwjXTMlyU7vHPLQezmM/Qf1wR9F9CwN+916ZZpQmUVuCheJfVHV6IlgLqsFiwMLucevL69jSXfGdhdogFCb/7hUGN0IpH1AocItSOIK9fOU4m5rwhiu7IwPiUsPg8FfHow5RbKL2+FuHWLpSIw0obktdnyYJJfvkOrEQl1M09QMkGiePaaqihdp0di2tz0Eh722kAlzZlyaH92KR7y1PIRscWZH2DIOlYziBLuhAlr4UIv3ZZmUE8OWx55DsXIgK3fQv6dSmOW25bkfrAAOBq1ZztLdqSGeJ78KdlhpP5fBWR2xENwCYHEydWuVJIHrVfAscy8pdLSSIjFmWw2F8FKZOLLkjXCZnm9QR4EisDIamJih8Chhc0NL8IiNZrxPJJSMiCPQaozz5GCZIDRYTDfCGeZ/XAyXjFgmi2YYA/3kLEwqevkfNLjyAathWOZkvhAyTuCYIlP6HE20sd4fIrA/wBX9yfemp/CEhYkLFkt5GATDcgSD/dL3gwU7lNGtXFwD5WLcLhSyv9sXB1MZ+r/3/tBVRBTiDSwMcsforay5rhjciTVwmFiSLi03h8XyEvmzUWmWEYiHp6dAChssLRuQ4iMjntZqIMrgsWPbRkIIMESyhIYLKIFIJYsSPybJiWBU9O3/O5sr6ClA5zHCzluUQW4SEHdkQhFmGcKMPrqKmg/MiCbK98qEgESIF6q6WMdTcYiDwyDQI6tXm8AFHGbwGeQ9lfGI5bZFaEP3c+lIH3LXOvtfFDQHKOQhxfehKRzUO2YX+9HFjy2MwN0d6+C6hamqEIS6IMK8vrDTJz0Hm8Mj7i/pntQrEePyj0+nYghYQ5FAHZYTbE74g4AdsAQz6g5PkWhOxfPIT42wsIMLw18nQ8AjS6E5REs89AKMMvQWRkIjY9fjRyfz+Wog4qn4wZIfumP9WgvM5CluiPQ0a88OBCvfzUOPEucU/8M6whjw4tZ9yigoTK3AYyt4Cx4jo2ZGuNDlhTO0VsVUdADnvRbobneMb8Y8wdMoPNBsrH6cCTiMZ/biDoYq4s/paBoL+7TNFyZL7SmctfcwGt5HT0P9RVkKc6U9uk20vpT079jHuS20fCG1tBrmz6QbvtsVRMcp7X/nLVC3Jlm7o108K7+ON7FOTKSi8zF86r8z/vF2O+yLEZHu9F9asX8Br1mQm7feh/DpWMnHXkRmaxvwhyLdmC/yLgVpDus5IFEeVUkOpx9lpfHdNBXC/eNeZ1LBJBnkGQaX172qbXvri/iKk4v/uowcxXReCjPVKYM9lNJJOnRebLZ0kQr8OCjP8QcKm9xP3mpGpN87l4+5J7FKQz44ljHoNL/7MiqLdauZLZ6qEg7KIYkaeMD+Xbi1j50v4pox8CtvIl+RkI6tZrTfkZCIoKb8ac7ks4ep5yX9N6xF2sV7YpT6YHX7lJOg8J7B3TrOfcn0x9Ff8QMLkvKl99nBTu5vKkNeti0fhSfdN5AB9HMentvvO1OJqhXToKQv+zKcTYtjoOdpYL5tJMen/uLBfY0Xltm5iMb/+TnnUW7qyp868k4PJ/h4BLebn4W/YFxPJvJuAlDeB6qgVpyg9qadf2mfj8KlChRaNBjcWDQ7+TK5SK1tSmaixIeMNWxLJXEDkUIUGMdq3bKJsXOKLt8b0QJCwtlL+nUkZzRxDmdbowlC12J4VqgXaAnvCM53jJKlotegJntUtxOqWY0NernEM/62JUyM+ooePKkuGWngQh34bUUDIhJRxtGrBs25kdxRr+brpAQ5QqsSBfq0EuCLsKcWHtcUXHLUTQnzzGcm9oHeoHrIODyh1cyF+i7naCnEdvGoj6YRDEdHdkC+dnkbL0oR8zOv9oW7jNacTTcC+uv7VEeu5k6rPMmCcGjVflB6632hGk49JAn6nE4Hk4CtLmbjvQcSNhOM1UQcJNIEJ8rdQK6HEgzpdfwooqXrmA5/l64oVunBsqapkBHnli89R/8oHWWevBy/TE/Qf3FujyYRtwkwfGM3UpKTQS9Q9czOUGFafcJDSprAIOym7H8kUSivRK3Rq6QF2jfDWRJGolygGaPixZGh1P5I8RcKlI0t8yF/B3D64WdfAMolTKMLs+3O+21bs9VKflggXvXQzkdhbvNMT2jkXh/BSR5GRsILy0BMVTMBtyS7oIsig4ifAJKw7JZ5MI4g/eokS60YE8z44BuchvOJ7rM4NszpjBvqBL7h9s+UsqkSfzs5QjljoxITm/Uah0LMJL2fluh/CBE8Di07A4nJwa4lKpAmZ6HmcODxty7+w9BJ5Tokg/EoUY6uEOqdkFLC4+lkY0f3uB7aUrOXtaiURSwBdg7bFFUXS3xO8nqQyi5W1QspdDhVSJ4kB0/1DG+lhySEyy+Q8BwS1lg2x1Qap9sBdESzPDIZSUBxHrKwWKylVAyGlZPqF+hDKD6yroyfJtlmC5hcOjx4RrpDe6HYTEsDErVaSQtG4KqG11wFGxPjeEKtoZysTas1jRDI3MyFukV/e5COdruSFF0DwgXaBOkHe/HohzvZSwdaYFjvGzVciHjBzoeDqiJJTF/brKcIXg1S0ZKN/nWydqDvXB5SxSbzL8sXB1qcwWfwkBF7PfXKbGx0EBf7LNeczm363ON3oOsOxm2HceNCLac/C/vU5bHp2tU0Y+IbgQhiYReaodFdL0TQ4ZWraYbWulIdGEZrBfeRvOlEU8EF9nUxCWOzE2KSWJnLe6C0lI5yzQk6wii+YxAnNQiWPzTAnJktyCoD8HOL5fjwqxP9URklt5/PYCjhHpE7KHWFr7PJlUZk8aN2sFuZoax00paWQn6S3UlsiH7J0phNxszwOdnkqUeEOikXPNjsDuuwtnZZFq5Kod5lCt/SNPSjXsiVWKOiM3EcbJtWUaOeJoDn4SCgJqikzIZKERcf8zhiIy9zViq8sKit26YnG2bARhVbmDeH8ZUFjJH4cUW0HAHTF3PPk8viMPCNmJtPUWT7RIAtKtqwb2jzPCURTGLWHT5gLZrN2jGOqhIRNr10D9NlsczdrrQHZ98wGW0wdnbiNHRJpPXfBWuwpH5XJGiJ4LAuoPLuo4jVnieW6FnLN+nLNQymYRKRfqEcKMnlly/KR/biDoUpGX/3Eg6L+DgPh3lynrWcT+ZLhov7aG9+U1/9UL2ASvTGSuxcGfVZ8ZcvxRkI128+QXAXNFI+Y53558Jaw07PL3RDM9fnr7U74Uv3cNTzFd17z5yJky5Kth1GIbT/f+rLcXaBeoWm9u6D7x35amMi+dPSszvpqDr0yiBXI6WxBsYFPx+0usIGdp1MQMVqebP1fdD/aiz3Iwo4tZ++8VVbGbP+rM7Jzx4msb+p1b57qK+T56osq4pQvsFcuXIN0mLPyx0BXuOVgQ8XC5nPxZsFkwh3zJtk5MyZflo8wdlgrSNvfL52dreEd1BYljtD348kaT8A8BlUo8n+Vjp3J3ce6JGV7n+Q8BHda5xs9yMBpc5myXROJ89+Z08YdPKWGXbPrG/Az7VpDPMlh4RNPMtC6jIHDTiOcjminN1Mi68WeNSP8OC5ib5SYUv4fOYME1EM/nHwIuKyzIXSoTMG2WfOdCzg0saDrpTLO/D7/mAiaBm5lR+BL31yoG9jeT/b9za/j/KSL/XQJq6mL5txDwdw8GSKgIH58p81neHQQpgk3TwzVCDcvXzejQyfpxgQcOG5TpBwp0fkMtPIZZhrJuRyMa7BsbDlzeoDQ/toQ6b4LhnDW2IEo9yyg+Ky48kJSy7JKgiqpjNYPb9LlHxeEuOTQ6GwlcFrOSZ/GKK/T+UnQ4mF7B020WD/QWi3D3+bgzlGtd3FIt057QHCcxzoMANTQOkSBN2iS82O/E58csesFFOiS4uGqSTRdj38OZOykrZq8ZoS3jd3jKgYvyy7bNqPkqVWjic4Ty6kQa+r7YBdxio8b557VqqHUdMniKP/JiK6pDKr6zAv5oQ0HmdQp0t31M4LY7eyz10zmhwLQr8FjJUNGHa0Il1GbQBO9AHNckQlEQPeFozXOeG6KqoM+C2HDExhkX7Jz09GVhBfr4tOH58xQp3xkVB+gSS9y/t5/ZdHPXNnAM6gSnLZtp9B7pHvQbEKQdcdjTWf3dWn5UHZyFR0Zorwwh9G5q8cK5xwp9yN0TvmOeUOHPTn9uX0BtgWZ/zVzA3zwQdMYaQb7cFwTCk+eAr571hiDZLBDo+/Q7tw40KB8DiHCqEuEba7oBqndpo3isJINYO02Eu4YoapGc3XqyDT5viN92xNhnd+1IdOoE4aZRx5jtXYGEj0MDfiMvEazfqkP6zN4CCN+gZIYsIJs3FaTiZS7CMQtJpNdma8h4emHxtBHhXRVpU0jpNOZJdWkzYtnUguz+OLHYz8T5g3VmQHg1cnH97aYh53wvCNgNJxa9o8wh+0aywd+NPWa7tlNIstcSyD+xOP9VantyxcoTqlDd4NgoUhHuDrUPyeKs4LCVbYfMbu0NAqZXmL3dQSLXuSVBHbxOKKLG6AjyaRSCdSKzoPWQQczvGoye1DMeBY+LTUyAToS/uYPYY5E4pItmOsTZacYiaUiBxI1qQ/68nFncZqEjuOAvIHTvHWdVaCvknOQ7qEf8xvFkqRgkU70WyCIR93/E1+iHgGZwujFWpFlGBpyvIbAvGvfRRtzPyl8NEKJTh2I3yv5cL6C2kLTfNVrlbxsIuvn0HeyjTryTxb5v8SGwnuDn2xkLTcnSSHWhK4jLRpQpT4CHpO9sATn/bFjymLYt2VzzFQRLq2fJZ3l3CNqrc9hr9wjHNBdkSdbOCfZVIsoUSQRZ0phVENziOQ+PhwUhQwAiz9ZwRHHM04qs+w+HKp3mIo/VvCW4cG2INp+rOD+VxPnpR6Tndk1ZrL8FqOZh7UGtBpzHTmFlJF6wJVSza4biQ6QOJOwLH4w7OaFEspWKdF1rQRKHL5RYy01FgjfkkFibDsfbZSQIuBH1eDmCxeLJRZDvilaBIF0qGoFB7ypynw497E92jZLnwuiIvjsg8E9NixNYBxpp1HYFBdAPDnNv7Ek2LSjYSs1wQjdrQWovekAeJi5OwvqikPZ8JpC/BwUlhSpnZHFXt5C0S1HGJU0Q+HD7EtWP7qJOkHIgejsJYH+YjYgddraos3QvBuNMBRHfa6sl99V3H8fdcEexE9s9KdvZBioUyxz0MI2I7LtLyA7zB4/TRV79wTI1137X/rV/Wy+gY9wLX9pEk19bw2fp/fyzKcRO0/aaubqEZ38STueCIN8VKm/2uvZnj8XInWVfgakXp9afHZwp3mXxKzI77T73FyMRJFoNBwNPX5e3//Eh4mG4kQbsV/v9rxVB9+bTNs/XV+FPErZgbqE+JROle9mf0UxjLt+6lTmZeG9fftAldueWII4eFb0vSa+R7ZbVUjHvIoLyETqJ8xUv8fuVtLj705xOmItenmOawSX0h7O0ZF5G9425PO8P/mQryOelV0GyZTO/+p/lRcOeY4v0sMRb+kN9EvfP8j0xGZ+qvwiIl9PKNOypeD4DktBusDXb9Kbm0R+X3+VtOlsQ2e+29c9cQJffJ9lPL+DM0mW2Ox1E+qpk7P3x9p0bGJB+MO/4cvPHnBkonKb7zmTydPCHatDYLm0F8V7nLfcX51rDu1gW95PJ995fvMMV94/J5NdcQLnWVew47XP4IaBSuivmLxVXkNzYKj9zAb3XtpbMJQqX/ptNDeSPzVT5NxLw/y2K/1UCKmip/ram9Y8T8DeHq4l9TeCuHEOWfo6Xim510XSdrUmLCycZK3q4X29w3XGO8u60rqi+KTtBJKtGOWHzis72RgrderNFaXQhCh12hgvXItqw7FCI789iu4KbKOMo92VBoFv4WcMFb088M0VEQ9+dc4PL53XgxWwi9VTWlA20/f3Ast3DMqjUa1von6cUF3i+HujoBDo85u8cZ3MRf9Lb3ufwjPyCZ14pRRRXtxW8klvBiue71ejz+MTQf+f5ZOtdQqg+PgQh5cDn6co5Az17QKFz8oznc2/W0ekDHtBq1hHnWnwcqFV2V+hz1ODiJF0yOvaSA6/2KYjpTSyNDpNoC61RAU/7V+rQ+5pocNvfD7jIkOXQ07Uf4PaZRag4k7NBI3miQ3f3BcGqgBCKdS2DW/+4srQw5EaEvI0Jp7baonx+TWw68fsRrlKY4ny6uxB6NbUIGivMUP7eyQb9dNj7ks9jxW5kEe1cVAii3l2WHjTe0/HZH+BlhjYvPp+LRkOeaXD2rQblToqdP0VAUaa0+d8yF3D1uwetRRsL0r114fFTfSp4v48w1NFziYPjetORBac5lLEd43j/iXuC7xsXirPj4ujm0ZbkTQ3AOvhwdpdLIOezt4V9jQ88SpitkfVYY0he+xdm0SET4d2XmKmz03BYtUVHQjm7AOP+mSVXVYRf23O9gDIlDYuShDYkz4MDlJbXs+i7JTw50glA1iY1Zk+yrsjLenLxh+rKYyZ1HVlJQwbRNhS/r/GDkHJRdEKY+MoFUTctWeeKBNWcIBaHtIhIsQEVkofas9g9XgZStbEN+7vtsoTlnUQe+7wF30IK9x9YFeFutbIF2doTY0fr2JAkrxyoq8eNJXiGIzLzlb0gqK7gIEhJRVxbxOJe0Zc4QpU8kC5UMeyteciTwz5VSIE+DEJ5s+CxmdsZORXxAeoj6XkyINyR+hiFkJ52L0Ha2VaEq+jTQn4JBRnXE0HoY5l8gCrPDiXyUZCOnAUJt7X6EeG9t9GI7p4LyKfjBIX2p7PJhSYW7HPl+z6Ke/anwlUFaUj7W+YC/u5/VX7GD0DhsxuOd9eqx0Fc4W8v1Qz5e6cgZObRA0CtxZxtpnNC0vkzhlRbeCxeLZKM9JtZBqVGZjievh8aSV5jBKlbNDhhlXjnwflMoaiPLx7vRpFHryl6QpZKMg7QadmTS2S8gPnpFTPL2xiEjQsThNsazo7prCLZ68yBIfmFo7CaA5l0QQx16R7E9T8WIegaP6GYmjcWhbdMI3lrJ1DjT8OTd7+syLi/B0Bf045Hm5vIY57SKJDVioyjeSPK3C2rdUh5/uKMsLVGShZsIUh3Do7q8mYQpK9uAKo2spC/BSnJ03Ug0K6CfMMhqEh+0XwI19mDxUvOgVxuQw35/fRhgZVLQPb9aQ27h1Py+PNOBaKf338T1RpjSVCJMmTvJwWUbjHlSd+IOofowRnqz/El2hyGGuLMGoDQaAYeV++FRCI8eQJr1gsclV5hkHX5OoNVnh6iiKQ3IHf3JQh4fiIenzaLivClK+qk4qbiwCjtlrB3EoNfvkbM9vPlH+tZF2Vqjv6S5WB+ey9gIL0OvopPOg4+86dhpnC//fQCusfP28Hy7fXytetD5i5xvnPrqsvRl+/7EXn1QavMhb/t/bnb6jzM9i/FlJ6viY/aeIlc5+Q72Mnusj8/yjGCOKYGXhz2p5+5gO5j9xQk2xS1PzdfS+64e0HIiX4wwNmVE+Sxx2QwX9OLIKXPvySKnq35KE3kz0+infEuhgZmIu3vvnLXxfFbMAVzpU17f0jXU75j4Enm4/Ni/kLKJtibyS/NDKPT1R+vuoZcI58Ss14KUqnGRhBW3glyPtZXHazPSZAKlvvWDPvp1Ff6QpBt7PeK+dHGmy+N8zlztLNDTH/+JegUNOS4t16QNUuaHwI63UMQ7Z/lYObpSeFO+k1fNiQv/xPgGduF3sQ2j29TEHnfCdJVr7eBr8dC9d+Iivdxu9aZ+ZyaZ3+ehILoh1SQzQ/Xc/8d7U0GRz5RTMpPno/q5QK5/L13fpaD+cDV5NBwrzLTYjH5mQvoDJpHzGmMDVhH2xUPV0i8n38jAf/n2H+XgDOk/n8Xl38hAX/7phAvK4drjmKWTWurpbM6d6Cd5lee+zezp7QTZOLT6sKz2/saUV19P6HVI0GkjsiCHJ52hdbKHZwaj3NPrz7JgFNry/PcugKtcdfDydnueTYwSaKyEodwidMLFqFZPND2BBO4ttsTzg1Me3oK2wie8eGIst147em6jGK4XJcFT4uT1VDTXm3gkUQ1S+l4jug2PAhC+u89SkUr7tDGDFzgri2Idaxjie5tN4BX2AiS1YerQYfgIQrJgn03RZisCY0Fr+DmDhUuusWlp9mnm8KxzlqcbwrToFQHGZrG5bx4cNmh7gg5HHCco2w1UXoaylUOvSYznHncUmiXqjY8596Jp2DJGm2MjyCmf8lQSlWqUHQ+bwSRP0eeYi4IvLP6K7ye1o2nUd7Z1JpmO3h5pniepXR16LR4ruBwWRQsdw1Bvlsd7eHGpZLn6HNt6LDe+XADN8CZDYLYWf74EjD1eK4sBJHXt+oJL3be4myzSBvquCqBx1E+8WJ7wNIfI+AMLeXf9d/Vv60XcFerJ4BV3PPYeu4NXB2qAip+XKLAkcqWLGAjQyZyAWPrIgXiJ6uzINokQFGgiHARo9sZ9mxUOdPVSiLddNqKcFe98OS2vwN5oTiFavmQcHQJFjaJNpkOtZ9qPJTt3ib39rYSjW51Q+xp3m1SafMYwim0LPJbWZBvtlEhao2RJaEpt0TdrkR6n+oRxY6eSsR63UW42Sg9SrLX1ib+svpAYLxaFE9GpyMlMXtYMfrE8YkVGqEkj6AU+Q1F7/muJ7u160M9dUacmLqlkeEYlxBZ0xDHVX3vyRuvllBZk+8eb8q9I2uH7mHfdoKc73R0SJrbZwicbsBxYhFB5jFSfwgI5pNqxF0UNVi7+ZGxwRbhb0s2DCo1yjArNxsgziW+QipvdJYq317LU0sVKDtFwnFEKZD46dwh6S/isxaL8P4uxRPwj3zJ2WJ9r8hmgQgwj79ZnMeL7IeA65euivB2fDTEmNRvQfJCZ7GNVCDzcbEX4fITociLe+OPhaszCaH/uC/gv4OAC/Sbw1W/uQ0AQ/dGSWk7Cl5XSglh5M+ZP3lrQPBibgDQoOQRf15FjjBmAyS6y1D0eKQdye3JANXDnOJo8n72ZAwu6LvK7hUlYBY9qV+TEgppPcNssIqGVK2mQyUqMR6czGdG1Hhigf989Th6tUVLdnjdwD6OzphVydUhEdsaUG1jiSeWLg+Ej+4d6kXMuSiDXUbycPwO/l6KPNUsFy2ZusMHcmN6/s6Ncx1iH9Yx2HdJEO9+31WkWOY5ZO+3yMNPVvVEPX5iyJa3GY6mD8UmY33ew3c7d8TSaEcEadeGqFM2CIfvfGkT4/MURDvTG4qbWQikCbMegnA+omRFSE/g1i2hfDUfHp6qs0ZwO9pgBuORs/egRqQ/3nKAxzNHzDVVjdz2nw/UymnFs/N4U4gd7g0I4/ecJ/GDOmS1Hh6wz5dz8Tw/fUZ83duCf0gNXKj2IyOr9m1A2q9HxMJiaZDo+HLBsgsNMd/RHJKgXIbE75YsNLgqkfYZvqA2coXHz/pp/8EyNZP+ll7A3/1vlWLpXX0pUHUO/8wFPHy8x69NIey5X+G8vc99rZwo2O3lp21qKOz8hVog7j3lqjNfwXzwJaQZPCiPOsHaW8fgtc2EeQi/M+wFl6U/2mbCgsMwgx8CjpvJgruD60rmEk9P4vprDe3g9OrNzfuNYburp9wZ+qdiatZ84k/u2wlyykk9mJ9ZMffl4o2Qe6q1xpSs0+B/vGTCHUWaduaMmh9fLUyd+23n2/ifFUFn5mTKvfwoPm8X26c/PvUp27XFPjPnk7v4/TqfInd4ur353D5WsNFPKnO2L12EoyE3YfNPL2C+Ffenf+5vX1m8ZEE+pDlmGIjnoRVInH+3czrzbBTHX/sC+s+6/+kFlL8rR+/o9NWYp/iEfGV+mDN3v3lmZjaOMx85isn8e3OwcTSGU386+AYGdSPI27/Hhz+pDB378vevtrcVRGw4xsEGPOOHgEt71L5zBb1fm0LMmIoFTC3xfX+/M2D7DwGt2zQyrw42QZ+ZJobpUryffyMB/6dd+u8ScD5TpL9mIOhvDlft2NpD2ywzVHSkayg3gxyaff5gKRwQoY+Bj9Dn9o0XvZpqNF7oCO7U5zzPWkEe9Vop8Fy2Lk9n73VLNyvgcDrddijjovDQ/a2biPLNGp5Hr1lLcz45QNf2N5RiNG/p6TyxgR+TluXbRdJRSTUOcNStlmcl7SoRZmYneLh4j/NgKoiEri4DPvMbVrhCgt8VL9/wKFVBUnVxsSkpbxn0j9WRFWGy7qnZBg2cpNOR5cFMkMlK3nPorJzx/JwIEoqKpIE2jQ8800u5okEQ2PBo4isr5tswoozlGK6v4YLSm5T2NC/hAs36XPP0c1AbGslSB/d8F6PUCLuWFo8jg6suX1haX5SOhp8Vg3vAK16cX2uFpmQmjkvQ8mL2EiQ8PjMZnsfwgfLtvBuo8jIS6K9HF6Uvamk0i1Y7cX+oRkVsCMIJP9zhELE9S2eVQujtjkX0rigMpdNrJFGkv0UKJ7WPcu8+s+ns2Glwvkx3vAhMxaaL+dOBQ12L60u7tvljBJzPFsrvmrf0t60IurxNdcia08jjxvQcrK7aAXwj1FiYZnVPFrUXAbPjA4sLpDhkmBw1qObXhLPClDVideoCyrowcPZZ7UU4eHjr8LwYTxRpd0HIc7V6CJI1KopVUnZEPvQB1MNngv3d89mQdasCBCp9fXvVli2ZKKMgXCx1PJ67QjR5dGewf24Vlrhq15Kmf86AWeUZJUagKGTfLGrIzmTEUbLYdeQ8v1Fg79ONRU66d8ji4L1BL8jI4ttci0jNNx8ozjeDZ8PUJaRllANs57Ig7V41SKUeXwA8TlBUPgUhh2YaACN7VYQO7kMhXKMSRMjpURxNQ0FGfDPE84rmKK7Vs0JKc7WF5HhXeLgS+CUHfG9g7fIzi6KpIHEtAkyI58EeR8NMhNeSJ4jJ3HbFi8tBEFMNiwD81UsQ7wkXhQTviQkMJ4LYzl2kN5t6CYhA3sAp0sXzpKdDDgLQcxx1qNTI4bhuwZqPBssbs7aJZl8I1HJm8PgxvWckVuYShPVJ5dF4ev6xFUFFmdJm/7Fn/V8yEPR3h6vjMAYQIDQX71DRNLzOshnkejBHMJ/vW/KpixOkBmtYzGeZIN+i2AKb3/PvEkhKR67l2oaiTk2URroP1Bl9C7rYEaQ8PjSbrOPZCMXdXLKk1XpCZpbNIE0bBcPe0A1afSYZVO/+w5LlvnLIevmaQnLQbyhpPp1Djmxbff/ts2SxHtgKaaKLDntr2uHYfeWiDLrbF8Rb/iXm1AHi1pu1IBy+46jZeBp5f/YZGG0nCDneXIMQ7i4gW20xy4/NHsim39whCDZLHvP5LSItzCTwBzvBEXdqh1zNew5RKITlv+W+InL+nEL9mb15cnlxm+xfKgGWaAsWH2FOiMk+DoBSjcyvgzQi8X26Aed9urBoWy8Gsl/Goo457A+IWc9lRTbBdgOpdSYsxcbSIWl5EWT+OFNRB7WyQaxPQCAZFQ1Fd9MzyH2zuADECWbZxeoHMsvTFPw5X+B4PGoDiZ53F1aTt8kKVj81clVPHtSXYMKDFZQ22Q2MQNPsdJzitW/8uXZqLs1+Vzv1txHwNCwEabaRwX4I+DGT78BNS+Fe078l3OqlDsSsFbR7WZPGLNFr8CenrYTd+6gpph97M38YyxUPy1YHHOmHNex0RWfh/aK3eAzYCnSrThnkj7jBZnS5/hDQe1oeMdNLeBHXewmCBeab4P2AbVEyQZDUfr3AzNudCUYxEecDZ++Y3mOr+ZPxPGO7yUakd3jcFV+d91Pk8YcgT3nezny1NUWEqnbvCP+zIqjK1rqIuIpDhlcrQdrleaPz0HVeinnIprKv2EvxfdubaOZrKgiqb7iKnKPuZxjKHf1FwODkA5aGuexPSakyl260ymTj4uHPDEvnQew6300fFtdfy8F03/OZerHxFalbYudpH0TrMnqKj57mHHkT+TmY4SxU/aW3NhGsmB/hLLdWYE3LFYbo+ZTM3r4/fdFm6iiwFrqDz2vZAPMcYx5uai8zaX/3/WU5Trl7PYj7+WcgKHr5hIf3+9vGLC0xbK7pAjnb1X4wizZdg9VaJgpC99D+Kwn4P2Xov0tAWZbnfwkBifSbl4Ph44PDod9VLDvf1YzWe7eFZz5/4+JxZxX1ze9yLFbU86Ly7I6eNFmFxzW9sNzCWUM3YUzgMk48lKYL2aGfvn/CS8kFCelgRzTSnxYcJuqJ55frPKNKVj/g7q2fLK+jq0P1YhbCa+QXnu4LOaJB1z3gJdSFs8je2DQMojfcZlUjCHe1JcrjVQ2Nujrx7HCybDowfQb8YYnoOdqnhKJWpP/2XInPh6cMNN7nL2geiPOiNUR0twx1DW7zIhbhqmRVdHTbJ5zuVBDxpNuEZgsawGtl3lmRLk8dNVG+g+uiuuPUD0UFJeI/CQ62Jgi6dAqgj7OmwGNQMpTO7huH7l/BHrp+fkO59c7F/aPPEfhwOKAMIkFMB4n0t6dGENOJLgql2QzDvb2+cEY3G3E8ik7Qr7/LzXy+z3vffSI4tNcGp+/3d+CppMlwsHiDc+xlHR2PjMFrWye8cKVZR+XjsoTXTQlYGrexQjO9ptB2jYsyyel6WjA1gutqfeGFXp7/3EBQWVYX/3Eu4L9lIOhvJqBUJhXsJeFyltivDCv8hiGEo4aAfPyIqvkCQX3anHBkB6pDrDSMRLj3KlHc1dlAyodocOK9jFHq1X5FL8ZyB5z7M5aQW6+Qh/Lt8TiJ2ijfSRNCUk44lIdwgoLi9BKkKoIDCE2NKA6YCCf9xYHCs/Z7lLSNINlxOD0hsi5TFuervCddfLdFuMtuiFWPXIRjn4sK4e0msyTNXZvAbhNCKmJvHumrd0ZVZT6CjRMZJfPbsyeePvUhW8gEZy2eNgRfXBnSfDNBydW7i9+HngnJ9lDyxO+9lty4eQURmaoI3OZJSCnvdyIcnn9QNNtgiUQo8GCPkwln55Vsk2uSZ5CtmYp9l3WEPIzTCXa1e+OxmQjipvpqJhrNf5bKaJcagcUUIJVfBBfGYzcQbl1u4F8KA+VHIktE758+VLEIHZLWflVkFd4HKN4M41xbORLJwocCwTPWOJNhItKbhy1sU0R4hvVXT5LtJRfkhhWKrrtHSx4lInBrpyJcTWL9jy2xJMrUUv6Po1X+Jb2A8m8OVyv9hSB7TiY4gXzi4NquLShZLPNwbh80ejXeJhzNBxfEyfKBCJyfYX9hBxwp2a0j995rBAlHC6fDDgidZrsILudcwYmeuyIPKfMNRBNksJRLk4GcD9IVAqtQEAzv90BXt+MNqmY3Z5HRPiUyfaYuXC75i8WtowLZhokK/lH8PluHW0Lmn3sE+8O650k1X0ikTN9r4Be8xIwZE414+2+vnnR440iS9YG6J7MCT68WPH5RUUZU715A6p0tlmorUQcEl/0Kkndm8LQIipbUqrmBrNqWoky+3zY9EO8DZVpL2J84E4kQ9yLIFbczzi5R9BXlOYJqOxissK9XIAt/VUF9TkcUTIkgrDvzdrDdzu4oSgPHIZNHLAhZ2BwnWf80yO00bQSBdxYuFo0g5iOezyHYBoLUTSNrRHvREOInMlBhRN8dDD9oBb1mr3nB1nubhEa5hDBi4vlAOBVlShUEtLArgohHeIjoxFmfwV9iHUXvq5aRJNUB7qkqiPiwfeXPlSkFyb9r2bI/PRD0d/es73xT9mURLGH/n7mAu8f682s5mNtqsHEW6PiHgN4pqHvT8e+SP8wsCe3IQtNM9Dlp/uIjmRx2qiCF3VhbsLyVwcLG9iVczZYYbKRmDHYxHfBhfbn9rAjqbA9eK4i07cTngyDaSN6Atdbfwe4ZGCI9II7jYbmGbZsY3N8nr8p009IQeebynWsnuYaZo4MBa1Gfo3BSC4KWT0/2F5pp8HD9Tc8/A0Fnr6PBgsvx3YqSf5/6w/QgjoPpEzx97DX/ozgGCqLgFZmPULZFSvkSe8vB73DJ0AbsfS0xT7+9K+z626k/y9GCec/AacykFmSebiqDB493bZhSHvb+OJZzQT5BxZ9ewM/S1pgbvQ82bifzpT9GTEbuZnwZ5s4upv78k2EOYexX+H5+U1jLF5P57+Blm/Lojb7qzMT9m4Eg7My7YtjqLmEwyaedSRUz8oem15mvS4J8/wwEHe0zRQEBPcNJxCjgSb1Au9PbE2S+6jasZAWz4Hrw+38lAeX/HQIq6lz+SwiIf/c0+8Vw6KA3ggMr8GMBVOhqgM4JRp4mFlNo7woyXT0sSNg4N6DmpzPgZpgdKpStSmg+dx1oKgN4Xs6uHX1Ao8Apuvo4Wwkt0an98eFc2y1Pm9EidJV/ZLhMxgHlfCK3dL4JKjipmw6lXZ2K7yeCOM/heGPpfbwNlGPQoHskJ5Z/bmpFk516gZt5anlmUrmja75bwuNmnllWh+J8B+n5hst7deZZNJN7Cgd3Au1tPPP0xOyWRrFjAn+yFGVXIkj10m1xf8etIGPsKR3V61sBh5PyxPl7QAaV8YTB/Qji86LuBio7RwOaxjyxYtbeNZrhI4bzelbyYuflEk3OwQ3ae/fERb+8idBkP3vBJTOOqDhAqlFa1hd4zNQ7zrxHmlH3PtlBEywHXFCyJXSSR0/gbCoIV6/ViOZLQcaXuT7ydHVUKhqZwQrubCLImp5ym06HZQLHJ895qjyTinaRXMJ9vgxRLq7U0UB6OnA+HwEXG0O8v2lfi+PHU8dTidM/17QqqrL8W1YE/e3LwRynC0GybILix2Hf4tU99wEe8wmHy7OJ6GUsbei2doviy2lhE5VMHxCiT4MT+lJbAt20haCvLJ6HoeHQReAn8FqJpiQ+ZFObDLcwhnzfr1C22Ylw6v+Udy5dq+rK3v9ANggqKk0uSQTlVhAQeiAKGhQUFPTTnzxr7nHGabzj3Z05z15rnCZDDblV1f9nkorb1nMo9UFigaJrHdU1YQMH6bjELFtJGbkdxwiug5jPLD3vVJJ+mAmtQwyeFV4xkUcRFRDnlkC8Q7TRSfZJd3Btjio/6NK5IfX2VUOOZx/ExsVE6Li4L8BJkxlOwqum02L57iGXjxbPuqVAxOJiOlB6tYFT1h1d8tX9BMpwXqED2ws5fZk/VQizbs3DnEhAtnv/AjHVljguxqYhl07I03ShGyztjtZE3gfvDkdVWqFQnxSZKNq5AUcfX4jN61Im9+WCghilhh9unxmQlWbeII+vW2GjV1chK2PU4S5tCSsC2x5IVJxOUEZbUX5eaxm9nITUqbOA8gzdTipJvFrUB3kGLu7qqFNknG+Avcpm6VEda/o9Sy84zFKh5mteDoR0VQCN4YnxsILxz22uVlbr5b/dCPo3WQX83akrGroUc9KYGzjbsleNlycvhtDcKCy43UKdJu8ggvtJvfO40J4KkSfBEM/ifMWMPp4N2VXrFZSIOSw7BKDQRBpr6C+Sxorw7Kvk+X3XENASs4LuNZcKUFPhJL9WCBpzauhpvGwAoqNAuH0sPj8jVMK7HL4ovt/3QCZ53EEfXzHPrOMRSHxYdHCc8QkdsuugEyvtExh8qqHsIipA42B1gxQkxA9jrjcUpGcNJkgaT7Ej5tjm6m8gbFcOS/ekdulx800hyz3M8/axmUigRmcIP0mNWbsVPmKqsPAbs0lGEUKBTv3NfYLEdzaMGR8i2vf4NHBSOoJTRBWdRMu8BzaPEAfwd4Rk9OmDMZ1HfrCzV0O2rydAUf1kJPXqc012zWIJUc12vIg9byAzbbThcbgJxPtGnUqK7nGFs78V9TvptU77oA/gYbni+8vr6FKg8hOOawOjPGRVR2V+98F0ZIfleVzbtO/uKhwOrcGSaXp1xEa8hHseUFas8TT9QZtSlX/IpRBY/s029flBoHF0zH+dBbyzr/yvq+G/hzrDj/dxCzjdr5k7O59Uc3yv1wE6LefMfRcemLvPRiDYwDCCqRdIoQyVCwRsg0X9WlMxfHuBcN4uQ0GpUgXL9bb/lQ7G4/PzZL7M6ztQ/VbjkXoQiBXKLYAZMYFUs48/mXiH9oBfjYHDHTnLprXAAikndcncKvRi080dDJ4FApG+flUKBDyogQqmwcDdCwT9CwE/2VzU5/bQJrztuSkQ82HwQMoEMjJzaYBXngwU+EhqzLu52YMeNhvuHz+BgpdK6oL911nA3ag1+BUeDdiCqzI3yYbGHKTiEyyjryjvEXquubvcp18I6D8+UvxrFXBD2xnz1EMVY3cYNdCwp3Bvr0qZWYe9KWz+KZCus7UON2tmg8neGAfO/J2ZTxbNA+FWDBbmg3j/9RZswZxVFEfL81s1t46ZBVPn6iw478YM/8oIai23KLw1AnlLH9v/WgVUX6NA3kXrCESPCAbejsrfEgGV/wwCrjbzf8zV8L/7UojqjF7Q7+Ua5fP50aavPtzAc1zMUVbwOKaHSBby6Ft9eGHsdwrtfXULz1TtWTF6u45en6cY+o8XsTxcKYROq49ARKsFlM3sXUYl9MmE/HzfeX7PlzXlb8mELnnLOHs+FJ1+r+EdKi3tcfqos5hyfjGg7byep9Z1X9InvAhUpdLgLJ/WhD6vdAJ+c+8ok8pOvK8uTWiOt5bni0S8n3wua2gq0vJia9ku1S1pD1WVtCg37jmhLzu24cWOBUsV1mX01N0IvNldICRudy7doFMDTZxPOL0mWCBV4x2hd9CIclXeAS2Dkw1Vd2pYfiydjj78+R4GbXlGeRnvRSC15gg6v51Y7q2eDd1HoQpVoHCUe55d0jtKJrjY5YDSC1gKfbsnBrel/2XFYO4H6txgBUJTMFzYWqHT2DPucG11zvJbpKjU2wmf19T0KpBPXnXUCtsCbvu25IU2LG1KbX6E6wHFvEjD1KWRKxC2eX0innozgdT21uDwai5PXiT24Y/dCyhsavmPuRpe+82hdYhEKBmODwPnWnqWMY8eRygKkFh0yQwxh/L+AH0vtyj2Yscms5OQq7XSXXnSQVGS+mwqEPeTgwvpNCk0exxraHpHINU4aTYls8MDgjkmPF1IY0l3zxWGwrtpOK6sGmiADAlKafEj/25VRmOWVvD0G5kn92qvkCVufWixQVh+OB5lkqbrAfIg+fB4PleFXGVVAvfq5x/7llY1TV+zN2RVNEcHy9dl+n6ZG3Cti87zrSLknOcehU3L9h7lo6kTeviYFQS7AqNCmg1CDvtRC7EpX1m8nKCjmYFsgbSPDQskdRRz9n5eQvltVJwU1rwkvBbyNKVb0T5N78Tzg8oQGcOaB+4s74gv5ju4lf/Fh/YlEeKerwmEsdpyhjuBrDp/KhAuHZvnRujr5DsKaXJxOgvldfhoiMRuAxwtgSnpUgKdHuwggLZ4WygtZCGfe+20g6P7ITgDrZLpYuk3oIW1i/PXXfTvPHZ0uMwsiuNYOU3E77UcOFv91JfXf25z9WqzUv6vngU8KG0Ot7MlxkSPXwNO8eUKTNJXLDzpJvm5vOgKj2f94AyCjUo2tuXA4zHccHJynYbESWvBcCEBzqtF2NGUsAGamQio6bbUOlqP+yUcqveW5e1XU+mJP2zIcbxGkatdYhpIP39r3G2NpbNnoFIL8BOudb7EbBYeY7LO2gNcBn/L88N9KMmKmCqEGzJn7JOeXMJuAraeeGuiQl1OOn0lJxlYcFeEzdIwoyk63EG/vExWHBbg0i7pXWh31BdxeNAV2gbbNyR5teWpeT4JI9vdEQTS9opY64cCSU0xh2/8NOfhbjN2lLgthrf/1VC+yuYq4cZsDrkXWjydXspAKPc2UO72snBOXq6SgGxD2JWDLJrcvVXS4DsXiK09UNyqWkkPFt4Cr3oXF7J3VskHnAS68L5nef1zNvAbPb5wtLdblvk9DDSIsUC41nZZgWfChoaXB1B6qsXyGYLyFwLqnz5ghf8WSM5XSxue+Rez5DZICnmaYweP9cJmxSMP/1jmamFTm9U/BAF/e0bQMsOGQI6TyX+tAu5eWyX4WI6CnM8TGnyaNAf2s8cG+9L7DKa1XupgMW3BXOnzKs3FlxsCpO6Eh/1ZU7ARbwLY4cBkEB0nG+tOaoO/rXMejN3dxWH0cxbvr42gbD3qOO2LMdiYS52F9CEQSC3HCOwxFsjT/WyczPapB7RamTjq7+LZjAVSmnSmYEeqxPslCQlEvZ4MHEh1NeD7V/hlrzHF96Ni0rGeL1igRoaBQrkaVWxKKYVt3pgsKu9Bhiu+xLA73kR9n4ezatZcc4HuRBxypSvYeBkvA7DWXOb++zZOeBoQAee0mnHn3paDOWaLRSBpM/F7DZ0yc3tZy7/OAnoV82tzp+3tQLYtibtmGZSY7UV/OYvtCjtvLhBYOhwx4N2XcFjtBaJaB+SAbS8wCtLluTZN+b0KNlcuEHXcjjLe2z88+HAoj5KXRvBWuwpl6XADw0GrOvzXWcAPdS0UcUUbcN0fnV+rgG63FwjavloP9H5PUFBNQP6WCLj6zyDgBsn/mKvhf/cdZnyTIqgn6cozCR1VKmvRFpphUlBur+OJ7oN6B70+l3HKbgLJqrLx4F5sXzyVL4VNSzUv4SXhGKeJrNQ0oBcKrUEilpXzh0xXyqyGARcdLw6apVJ1kDzgB2F8hf2DRNtnMkI1fw6o0ApFpgkW0fU2TS+eh+mRUFS+9tCu3jeUxcdioHL1WMFt0XYod+ysprqu2NA01wfP6sRuaB4tCHBj/xChmnYddasohXeIH6h4X/OGyknpw/s1lDybNZ1Mubpz4H5vWpynT4FIkZy8oPE2X57DBst0Hnw4PAr8xWn5yif6NOYB9HJ4F6FuGoCebrcIhrlcszxPngp9GbMZXG4MscKKepcKkWnDRapvPNONTqU3CFfQMntk+fWixNTsd0dobzOBxJz1Ql6GhgnvaZ/gNDsXHU0+s5+zjvsGFWwpkNrxQg8uxYLz1JjtbXrep2d4XWjFcpZaDfXmyyM8vs8Dy9f7VjybryPcL03C0s19HdNnlzzhIaCcp+tHa/+x0LpBS/RPQcD1b7YpQn8O0mo65oW9rHQiaUYLpybXWLz2TZu2KG2gq09PgSxCTRGOrT28ZevG2Nr82aXmLik85i8f55b5aWjk92LEwi3BOby1gZrtdQbxqbNw0dx1m7pp7okgEGooqc1aocvn2gV4LDWct40obhmhHl7kprADDTYyeXSioMvlsEXpAVyF9Pv9DMLqM2dJZc508rrjGvj+YvJ8sxNytJ9WKpTNfMXjJ7r8rEQHOiTvr5Cz4WoCun+I0N8NT0/4DEXvqGN/vxDs2ZalN8vLyGX/XcN5jm+Y6ZdPTbefZQTvkqg4DH7a4z8QhdcYCVEQe/eYaLu5Aod4tHh2QzudqMnChPJ52vDgre9Lco3vT7AMd4GT8BUIG3gebpCQ8skPmSOQt/hUP5ufpT0vqo+m0/aKUuiX3z1Ke39dEl2+rOF0RRQV8XfqqG8FBVzbcM+K8aY11GkvDaSsFP2Lj3pN9+nzBlZVBLzYSQLJr2e8Ez7I2aKYMSFXTx0X8l6EcJyhKPxzm6s3SFn9rs3Vf3oV8HfHKc1NO2jyvZizO/9N8Hr9GeFYdGsUsCfXKX47H7hf+YCSV/7Sif9tU2hqs2NJE7s1GVstgpcZRzw9jdeMvmG5hDputryIah2oez5S4DdtJ8bwJRDGgRmDWJ2pOFpvDIF8p2sJxXoyeCak8UB3QbuExyhtBLNIQ0ykseVQS8qO5W//1RGtXVpQ2aawGaKegaykdoTLO6asMFbTRJXDFkPAHipm7uYq4tx1O4BZJhTn8ULYsD/vC6gmV8TRGhsdLU3HgLpa7MT7g7NL5J9Ndu/pdUOJd7wKn6IvC3gxV4jeuAMhZJ+pQMLFaIq4u7ur5Er3FIJFtkdFSVclWfPtHuDFBTIepvVEMvudgJ2rCk/wJ+jo2rjP4VTNX+wQyWBTJ9ZCeK6xz3K0rRoaN8EF6uXDQ1kUPxUiVLIBhUNtlJ7uRka9U9DB9brxeQqGsKGie0yQWvoe5XgdApWDawCER4ylJRftM1KNwVBjyg8LV5T//WwQtPuDw9LlKYr/oE2tV7/rb5U/jYC/O3O1ZloEdu4Hi5n0cy/ga3ZY/boaXoweCNBapT7sn2SDvK/il+YVAhOEs18gv755nRnVRwLGTKLs5zJjHbenYwSedMA4XM1AwEftCKQ6LAoW2fU2w/fN8/1rI6j/XY42vlvbRTC3JB2FSydQcE+1A1jzxOBhngc23l2XAP5mZ6LQO2o2pg9hUxixFfMf+CWbjyEQSPS6ie/7YSDjwhT1E+hl8nC/qV2cGOs4+KSxiaJvq9tYC50dbM+NqN9bzGGMVtVWtGcyETwdUZ+PhgPwV80MOxmrS2yeuEBSu5a5u3cDFT/O4xaItJGYX+zVydxev+vg03gYB018qs1yv1/+OgvouMlb/rURVLK/GgvcZuzwa1oS2J/SNXZPa4GcK4UJpA0sykO3FO03NqK/LdMQiKaqb8X039EsWG6W5l+IreLPIPqTvGZbHIx95eJt/L0HMtUEIpo3Tf61CihI1kahq1YKbuTeB/vSbbAXywJBj3QTgtUeBEKu7mJ8/o4I+N8G9r+LgOocrf8pCPi73cCCbNbwvCgNLs5SOdCn9w5g8JcbnKrjDWj0KQHqXbMQoUhxdHqT1RhaPx8FksnrjlbrVQO38XTA+WW0VboSihBqfItxIfx+TC/upRPfXz9ZOs3tmIqwkMH75xxQ5n5smcqbmQI8mL9RqnWrmFbFw4PnEIy8kL9OR19pEsLAd0I2z96OcCiruwHXs9Ci6bvpFOqywYchdHqBgN2K0M/49uHxjHqcz3FO6Lv3rwIJLz3KlLYQoXaAGF7HpsLpZsqB5uudQLhg/cDZNhaItCT5AtpPN8fZoiYxbdrbE15dKbOsv62B+jw5wKMX0iJ9pKpCq+Msh+b9uqAiNfqMblNpC9f1foGL2Xgc6B3dY7jXSctzff3I6E1ZG3BZSh+el2U30TihHC6L/mfVNTvKdFF5NrydPsX51dkAfWx2S2j6v85e1jvxvss8Fu0pGpQa8r6jZMsbaGhdo4yBov9aBWxX94wV8mop+md/ukK1NMSztCpkeva9D9TF+GZ5Rdo/t2Khzhe/LdPaP20V8FEHwiaKOeWpftJckm1OX4jkWsdJEUUqRaj/wGDuXixWZU8n65PFhM0cOsyqwCVkNXcCqBI/xIUIIC5tV/0XrtJmizLnLuSq/9YseGw9IQcjt5Zpw5JUIFmrs+TTGSVl/f4IZ3I3cNpu6oF+ZLSAnvUbFL+36kSCSpBhPVvvWJEeZyrZv45bqPh2hQ/z/qUQtaye8O5iitPVZ5Lp8ibkYtb1Mxy38LVpmY4Y4suXsuzyBIFEy+oIlbkBns7an9T2rWPCE/3Iaar7JXnpeAv30GtREryEnKOr/ggvJ1U5XB0hV6uBBfAeKpMVyqklhMSRBYfK3PM0fKw6str5AEk5n+Eotzcu2R6jEdz8tsaJvqgGOu2KOWTySsjVWVSpdFgdfbg8VJfn0ilo6EPXrsKHHTye76dNTK7O3QYGZxvnWSzqWy6qG7yU0WWZtKuF3F1IBqQw7FA+fS4uPSnmHQxVjoR8JZeGBu2GwcWd2+iwegUlvYbjCy5TuhNy+3z5cxtB1fny318N/zdBwN99YCGN0yW8cCPmPJvOGf4cDFUg2qSyqE2wSnfLSYfOGCacqLFEiCRtLnCdH3sWk9Aryb47nuB1GBNU4C236ewuvv8KfDHGM0WX6cOpAB6Xg4OyFw9Luo/pGeK2n/EwsqJBzBHpBYHuYZTrtvj8uR4wDIYroYMfvDKyLfgbHg5yWf5VpYmsfFFeo+IZinshd+l2p22g6g42LgB9ajp7PSMI4p3Gi866ylT1tgi8MbdQvn+GDX3mYwvXNkt4cfmYQOmQOnDvXi4rrmplU7btPUFwSYfi+IN1Kq2ODTxX1RKHtTYpdAhSEQfesrDR18EqiWhaAmGBfZwO9ZqQ77vIIXmmSwx9dmyIHBwKsK6SiuJLOMXU94QN33tt4ofKFv2Df2z2XTTAi2wx2bT7ClJ+nzpAqQK9QuL9NxSR1XBwWmGBtNvZRobOL0OcRW+D0I5uQyhWg4fyNRWf/4WAXjY/iPYi4ROKWjtDm5sWT1AvkHMTWhK0ruezNLH5nztfq85Xm9+VYumflg4mUkYL9O0W818IaN+36q9VQDGtQ4LLBYrAFMyBXY/6k5lfKwJe1C+Zl8g/lzacgy1YG08gSd8IpFjnfQz4UWIEnSYC2noukMq7mgWCfS+i23t6ywFS5hvmqbWW4XS6roLV1TFYpLgiOtqrIAe7SE0WZc8gxmjkMehejlkwBhX87MnYg6dKa+7d6jcxf+57Bt+STR6o0aTjYs8IaAEWSAYulL82go7+WSBu6EGM97WwGUd+EBxq93HA0iK1wRQ/RGE60wADcyKg2m2G/FUMAzZEgPnXWcD9XCCk9TruwKkkjYfPfFDMryr662vVBEfvgzeY+vXnbKR8WiA3Omqi2HHhBIuR6Di8z0YZP4sjBdOUBQJHJ4GcyR3vYMc8isJbBQQrbBSIRvbimZ8rHTOL6UByRyCrnIr3VxEKAOePLQ/OP/23Resp2HQH0f5dLhD8r7OAE0U7FL5CsPFj4YjoZh9V5jx3QYOdSsQtw/a3OJr2on/+jgi4+Y8g4Aot1M0/BQF/d0ZQ/AUDhojdeH4vvJJOx0gg2knIs3yT3SZ6D+IUnhtD4aldHxs66q6Qe374xen4PNqUtPMB6haEQeuDQByZGz68qJfwlK2LQci7xwTdzh9YtnpmE03U6wXa/q7ywtgKBIsXBwNq8V6erQ8/q4b17Mf64g9LZXlwqfm+pXANlAcv6sVGpq5z3cF93w8o06YH0ITEMdwS+8XTuH00VJsWKfCZPaC0TfKafrXzC3g4vVA2VeuGnp9uATV61Sydr/KB5s4qB55/BVKms6dM15qvwaUPlzw72ESmSfX4QuMjgXSfbj/RFVmdoDY/T1w8jycht7+vC1TE4Dx3puNEt99vIITtVUHF/FS69Dh9K3jeggfLrtNDoc3e3wH334jn2Fi5tNTCHrpVsOS5FakZHeHkw7Xe5Lgo6UahweOtQbtwBULeN0KXWEleQG8Fd5yfrqL/PQcJuZ7IV5bdbbukpwsuof/QgmV6mwkHAPMndGZ7FA7UdjJKx90KhpsysWL9Wf4xubpCy/n8n4KAvzsdjL4/jnANOwulql2VxIs8CY790cCHEaOB6kU/g8aJp59rlD2V+DtWQvV+PTmj1qCQUnYy6IOKofTRmBPtbukaHnd3x9PPvZ7oz9+scHGIi3PuXsQ0IbsLHMq3wWJ+vep0w8wnnPdgonyxNmL60FwD2jHScDHevI6ks+ULKuXmoNSdvVWy+VhizqZIRQcvEvJ1HLEMTXa1WNYuRflW/c4gORkaSj24TtRbcgvgqVlCnmpGTa+uc4eq+TCWF++PTD0lcOB1sR0mbHZ06UH7OSu3FO2LJQcLhDwtG7jYeMaDazEJH9OzXMhVi/BCzIWaWNdFAudi5Qm5jNdAbtL6BDkdJR5lyFFIu3vKsHugGWK9U8d0KC3hw5p8Ymz71Uv6frQpVNfE5+lq0Am9fccBWngDSwlXXVKezQMcsLXHqRwKZIsQGuGVhT4r/BA6isvnGTIpF3L7vQ1/svZ+b2AGpwNOn05k0/ujFzZmjXuUVN9ApeQ6LuD+/Tgop1OU/UGbWmx+V/bCf1pGULUnBOpgIeZ8dpUUrN6/OzHHjxKLVo08UQc1PjzkGLHDMRgJDeqjGHONvjmrd++MJEPfijhnZCiPV+jnMiJ1J+La3EUpnYyMWkF1hMduFHNAma42Vd3TA47rUcOJXvOYrj9rCeJ6TlGuMdOmu8YN4PFOdJ7huxQTWLEV9EsS4Mx+jSU9glPA8/7QWab2QUeXsb4F/oA9T73vVdgEiq6QXnpDzLEXEn67iFSwO2fPMskUyMdmI4Lb95KxtLVMlY4H7QDvaifKLzyh8z6XPoWLlfQowXuu0FupvYFf5goOLptLRouI3eHZWjbO7cRSyRiYN8g0LWSZ9lgPhO2LDuD8VFDwuKgZuUBxgV1p/GTFbSaVhiT4OaM+Ip4YoyhvVqIbXN9ShFLDET6oSDUF6uWdoWL7cx73pCwuEJo3D+dv+h0EAioaVIcFE3HIuQx0X96/cNwZgLJGEj5NcGIAu/5SsDRbRCrVI6eDzkt3KHmM00A/zc+BjWwe4mL54cMftKmfFYD/mwi4QNwRDvZCWMTSk0CqPtVBnycr5j+zMMNhlh5gN+IZcl55oOOGox2Ypatwb1B8Ys4h2IOxbrcIjotafP/ppGAIwOdBD1OHn55AGj3jJQ6QtBhwjr7LXwjoa/rY4Ppz1MDfxYaYg0JX4uXleAK8ygWyzXutxEMWpGCGH8LgmYrn6N26YEWa+P0meovwVvQ+mGcd4yiIa8DWNt2CDhjz8FCK9z9WUhzIbCI4qIleYwtXANumISik2ahgd8P3gCVHlF9KAqnGNkjARzcJucm8VnHzPqZgNXcZOWYuyi0n5sF2O9dxtCUv3fwrQycdR1GeknkCCd2lBnv5vMROWmr2LwTc+KCzYMACcfmJ22D1KxX7c00TiIstB4y43LJw+aldgajHBNx5JBAv/VQurjLNBOIfBAJPb9G+JrFC0NzOYkGyDkq8ncxFgJw3ZuHpNLm4PZ6rYPU09hyauajvmwmE3q8TFbsHpA3Yl4IYdl9XlE9K+HtmBP1vE/nfRUBZ2aj/lHQw/2MZ8Le4geJb2nCnPxk4DXmm0n2wvQBPYSYQSV8AvaztM1zc75plGVVtett1F6jXRxkLeek0dHZ6IahPNBdy8iwQzse7CK47nAqEcQWiPOxEgbukv3GR7XKXnlv/CZWqSTwN77uOfrbRDi4f54uLBSliaqCPCJ2k/KK02pQDXbk/yIWrnqU7TyCS2qxDGKb1G6X6XvxeQ1MBnW6OPA9hT+hyLQnk+tZvll+cnfrzLEOn9CNK74uNTumurKGrugsvkq6w6XMxq6HexwNPK9xnAhklC96xu+KpMlKgnp6voHL4UoS+bQ90m6waqIk34Kx+nFQaRLSDW1necNF9B5u6r/UBqqe15vnr5HZ0tog6aDnpcWo6RUb1YB/CfZfOeX7RVw010ewLN3mmoHxuDAotq0sMj1494iJclxm9NwsLhuPugYsD3QsEvu5qeNWFGK/8JZB8YwUfeFzeHGXqlMl0jMYS6kdWsszQs44izfhAtaJnnH0VgdDW/qzBC/Vfgdij/cc2gq7klbz4v5oR9FWgNQwndYfS2h4Hcj9tbWBfxUCHF5EzyveDDfUHIRx/vbdCuu/xBo+T/7Pp6iEQbX86ijF+GgecWQKb6JkSgXDT3hXPbghUNVphI85NyNXjUyBfxPIeosoyBQIurwLJkq8CZXIWSLXwP8IGcOkAL1ydpefoXZP9By/hYhx9nPmSVtJZraXQJbnGs+sjANo+LRWex3zHcxpcCcXB4Q753BVy9boV9VEy5EJQPHYo09WvTitlOcGTpQlKA0Fp9CAqDd3w9XjRCPqiRSscyp2ff1Y9F0imt5+9dq2jSQyIewFaXXoOb3m1FTa9XKrk7gt5fNaTABWfZTERvZCeENwPGj/AemhIevI34JhLHefNSpfpYDo76FiCcNJfa5VWV1zDIC+EH/vqU0dHLV1A450jnifEI6T1Dg2Ux4tAtvPCjOkHjwpU7QtwqluGkPfLYgPxOfVRfnS+NVXQ+g7Cwwh8WH6+wqbR8ga3U+Oiw2ohkLMcYw1q9hXj8b1+1T9oU4v/99z7G64C/u5zS+HCDqFfcB/nr3fgkhk+J5DGTEOJVc1runxBAe1XFszxvWgNnRb9HNql9eGHGEabDlv2gb68H3n+QCSj0l4QUL9TfjIvqxeFvp+ogTv5AhJzKhKIeFzJcGpincWzDVJocbO2UEVXi+fHUSDM+aYWQkVdTVZAHNj0lHQY2t4LecEPuk7Xrnb9uR/WZCkydJvSjRzAtbM8XLxIpFD2liY4Xu4Yp7ESE+pODANcry7PveVVpsHZkeBxWB1xfqa8ofXFEXHLcUIR5+YAlCo/cxxOAnHTZ9xRRU2X0IeNgqKpCQXCxXiC6izvWT5MSkkk6suQ6Y8Y50XixGS+Pi+AIXWNguh1skl3KlrAsWPi1FEvNV3HFoP75bPgyesqfMh6EYxQWY8EF9w1hM3cVQzPEzmwLHyfJtK4kWhP/Qpw+togoJM+7eFujAnLEj8S9dWrHfA1ZjwrdFRT+XgOwImME8t2OmroO08/0Mahy5j6FT5O2ZGf+3wR46mE5D+2EVTYlPLvDyz8PRDwt6eDWVHHA40oFIdBMtPNfDwaAuE8Bfmz4lLj46zNwXjZM+Qb/mhjbSeQD09ijnkyl1yz8Y6OGKmPxcJboXd4FqW5iE4PyoO5Wct4e3cYONqiRIHkCm/dka/y62p4J1lUDf7euAYeL00WrkEg5HXXVmAvf1b9WC8QcZ2J9ztnSSDWcRY0eDYEPpB4LpAmJFJp7pFAOvvjYhQ68ynDXnTcgS5hjAJ+ggm3X/8QLDgV7atsgYRyziMwoKI8GhPQcfXCAunmqfg8D7QGf44shZ0UaRjowiB4fl8WvzaCeuOgxzi5BgHsD0edR3x8EfMopxjwQvRf5K/PxGxCbIK5OC+QvyoDF/+1ERTJVwOHOJ9sLOGlA+a9VJn7/ElfE3TcA7wdtihyYz3D00PLgCiphQMq+A/3Sk9gu3oTHOoioGNHaQXCHT3r5z5d0X+Wu98Ei4sh2qtdRP1+pYPpQ4cHD+WnPJUlvxDQT7NRxidvmQIxZqL8/K3/fzOC/s+H/wJVZw97</prop>
			<obj name="TemperatureLog" class="TemperatureLog" version="2">
				<prop name="Times">TEFSWgAA6Z0AAIDpmNIAAABsAgAABgQAAKoFAABEBwAA3ggAAHgKAAASDAAAtg0AAFAPAADqEAAAhBIAACgUAADCFQAAXBcAAAAZAACaGgAANBwAAM4dAAByHwAADCEAAKYiAABAJAAA2iUAAH4nAAAYKQAAsioAAEwsAADwLQAAii8AACQxAADIMgAAYjQAAPw1AACWNwAAMDkAANQ6AABuPAAACD4AAKI/AABGQQAA4EIAAHpEAAAeRgAAuEcAAFJJAADsSgAAkEwAACpOAADETwAAXlEAAPhSAACcVAAANlYAANBXAAB0WQAADlsAAKhcAABCXgAA5l8AAIBhAAAaYwAAtGQAAE5mAADyZwAAjGkAACZrAADKbAAAZG4AAP5vAACYcQAAPHMAANZ0AABwdgAACngAAKR5AABIewAA4nwAAHx+AAAWgAAAuoEAAFSDAADuhAAAkoYAACyIAADGiQAAYIsAAPqMAACejgAAOJAAANKRAABskwAAEJUAAKqWAABEmAAA6JkAAIKbAAAcnQAAtp4AAFqgAAD0oQAAjqMAACilAADCpgAAZqgAAACqAACaqwAANK0AANiuAABysAAADLIAALCzAABKtQAA5LYAAH64AAAiugAAvLsAAFa9AADwvgAAisAAAC7CAADIwwAAYsUAAAbHAACgyAAAOsoAANTLAAB4zQAAEs8AAKzQAABG0gAA4NMAAITVAAAe1wAAuNgAAFLaAAD22wAAkN0AACrfAADO4AAAaOIAAALkAACc5QAANucAANroAAB06gAADuwAAKjtAABM7wAA5vAAAIDyAAAa9AAAvvUAAFj3AADy+AAAlvoAADD8AADK/QAAZP8AAAgBAQCiAgEAPAQBANYFAQBwBwEAFAkBAK4KAQBIDAEA7A0BAIYPAQAgEQEAuhIBAF4UAQD4FQEAkhcBACwZAQDGGgEAahwBAAQeAQCeHwEAOCEBANwiAQB2JAEAECYBALQnAQBOKQEA6CoBAIIsAQAmLgEAwC8BAFoxAQD0MgEAjjQBADI2AQDMNwEAZjkBAAo7AQCkPAEAPj4BANg/AQB8QQEAFkMBALBEAQBKRgEA5EcBAIhJAQAiSwEAvEwBAGBOAQD6TwEAlFEBAC5TAQDSVAEAbFYBAAZYAQCgWQEAOlsBAN5cAQB4XgEAEmABALZhAQBQYwEA6mQBAIRmAQAoaAEAwmkBAFxrAQD2bAEAkG4BADRwAQDOcQEAaHMBAAJ1AQCmdgEAQHgBANp5AQB+ewEAGH0BALJ+AQBMgAEA5oEBAIqDAQAkhQEAvoYBAGKIAQD8iQEAlosBADCNAQDUjgEAbpABAAiSAQCikwEAPJUBAOCWAQB6mAEAFJoBALibAQBSnQEA7J4BAIagAQAqogEAxKMBAF6lAQD4pgEAkqgBADaqAQDQqwEAaq0BAA6vAQCosAEAQrIBANyzAQCAtQEAGrcBALS4AQBOugEA6LsBAIy9AQAmvwEAwMABAFrCAQD+wwEAmMUBADLHAQDWyAEAcMoBAArMAQCkzQEAPs8BAOLQAQB80gEAFtQBALDVAQBU1wEA7tgBAIjaAQAs3AEAxt0BAGDfAQD64AEAnuIBADjkAQDS5QEAbOcBAAbpAQCq6gEAROwBAN7tAQCC7wEAHPEBALbyAQBQ9AEA9PUBAI73AQAo+QEAwvoBAFz8AQAA/gEAmv8BADQBAgDOAgIAcgQCAAwGAgCmBwIASgkCAOQKAgB+DAIAGA4CALIPAgBWEQIA8BICAIoUAgAkFgIAyBcCAGIZAgD8GgIAoBwCADoeAgDUHwIAbiECABIjAgCsJAIARiYCAOAnAgB6KQIAHisCALgsAgBSLgIA9i8CAJAxAgAqMwIAxDQCAGg2AgACOAIAnDkCADY7AgDQPAIAdD4CAA5AAgCoQQIAQkMCAOZEAgCARgIAGkgCAL5JAgBYSwIA8kwCAIxOAgAwUAIAylECAGRTAgD+VAIAolYCADxYAgDWWQIAcFsCAApdAgCuXgIASGACAOJhAgB8YwIAIGUCALpmAgBUaAIA+GkCAJJrAgAsbQIAxm4CAGBwAgAEcgIAnnMCADh1AgDSdgIAdngCABB6AgCqewIATn0CAOh+AgCCgAIAHIICAMCDAgBahQIA9IYCAI6IAgAoigIAzIsCAGaNAgAAjwIApJACAD6SAgDYkwIAcpUCABaXAgCwmAIASpoCAOSbAgB+nQIAIp8CALygAgBWogIA8KMCAJSlAgAupwIAyKgCAGyqAgAGrAIAoK0CADqvAgDesAIAeLICABK0AgCstQIARrcCAOq4AgCEugIAHrwCALi9AgBcvwIA9sACAJDCAgA0xAIAzsUCAGjHAgACyQIAnMoCAEDMAgDazQIAdM8CAA7RAgCy0gIATNQCAObVAgCK1wIAJNkCAL7aAgBY3AIA8t0CAJbfAgAw4QIAyuICAGTkAgAI5gIAoucCADzpAgDg6gIAeuwCABTuAgCu7wIAUvECAOzyAgCG9AIAIPYCALr3AgBe+QIA+PoCAJL8AgAs/gIA0P8CAGoBAwAEAwMAqAQDAEIGAwDcBwMAdgkDABALAwC0DAMATg4DAOgPAwCMEQMAJhMDAMAUAwBaFgMA/hcDAJgZAwAyGwMAzBwDAGYeAwAKIAMApCEDAD4jAwDYJAMAfCYDABYoAwCwKQMAVCsDAO4sAwCILgMAIjADALwxAwBgMwMA+jQDAJQ2AwAuOAMA0jkDAGw7AwAGPQMAqj4DAERAAwDeQQMAeEMDABJFAwC2RgMAUEgDAOpJAwCOSwMAKE0DAMJOAwBcUAMA9lEDAJpTAwA0VQMAzlYDAGhYAwAMWgMAplsDAEBdAwDkXgMAfmADABhiAwCyYwMAVmUDAPBmAwCKaAMAJGoDAL5rAwBibQMA/G4DAJZwAwAwcgMA1HMDAG51AwAIdwMArHgDAEZ6AwDgewMAen0DABR/AwC4gAMAUoIDAOyDAwCGhQMAKocDAMSIAwBeigMAAowDAJyNAwA2jwMA0JADAHSSAwAOlAMAqJUDAEKXAwDcmAMAgJoDABqcAwC0nQMATp8DAPKgAwCMogMAJqQDAMqlAwBkpwMA/qgDAJiqAwAyrAMA1q0DAHCvAwAKsQMArrIDAEi0AwDitQMAfLcDACC5AwC6ugMAVLwDAO69AwCIvwMALMEDAMbCAwBgxAMABMYDAJ7HAwA4yQMA0soDAHbMAwAQzgMAqs8DAETRAwDe0gMAgtQDABzWAwC21wMAUNkDAPTaAwCO3AMAKN4DAMzfAwBm4QMAAOMDAJrkAwA+5gMA2OcDAHLpAwAM6wMApuwDAEruAwDk7wMAfvEDABjzAwC89AMAVvYDAPD3AwCU+QMALvsDAMj8AwBi/gMABgAEAKABBAA6AwQA1AQEAG4GBAASCAQArAkEAEYLBADgDAQAhA4EAB4QBAC4EQQAXBMEAPYUBACQFgQAKhgEAMQZBABoGwQAAh0EAJweBAA2IAQA2iEEAHQjBAAOJQQAqCYEAEwoBADmKQQAgCsEACQtBAC+LgQAWDAEAPIxBACMMwQAMDUEAMo2BABkOAQA/jkEAKI7BAA8PQQA1j4EAHpABAAUQgQArkMEAEhFBADiRgQAhkgEACBKBAC6SwQAVE0EAPhOBACSUAQALFIEANBTBABqVQQABFcEAJ5YBABCWgQA3FsEAHZdBAAQXwQAqmAEAE5iBADoYwQAgmUEABxnBADAaAQAWmoEAPRrBACYbQQAMm8EAMxwBABmcgQACnQEAKR1BAA+dwQA2HgEAHJ6BAAWfAQAsH0EAEp/BADkgAQAiIIEACKEBAC8hQQAYIcEAPqIBACUigQALowEAMiNBABsjwQABpEEAKCSBAA6lAQA3pUEAHiXBAASmQQAtpoEAFCcBADqnQQAhJ8EACihBADCogQAXKQEAPalBACQpwQANKkEAM6qBABorAQADK4EAKavBABAsQQA2rIEAH60BAAitgQAvLcEAFa5BAD6ugQAlLwEAC6+BADIvwQAbMEEAAbDBACgxAQAOsYEAN7HBAB4yQQAEssEAKzMBABQzgQA6s8EAITRBAAo0wQAwtQEAFzWBAD21wQAmtkEADTbBADO3AQAaN4EAALgBACm4QQAQOMEANrkBAB+5gQAGOgEALLpBABM6wQA5uwEAIruBAAk8AQAvvEEAFjzBAD89AQAlvYEADD4BADU+QQAbvsEAAj9BACi/gQARgAFAOABBQB6AwUAFAUFAK4GBQBSCAUA7AkFAIYLBQAgDQUAxA4FAF4QBQD4EQUAkhMFADYVBQDQFgUAahgFAAQaBQCoGwUAQh0FANweBQCAIAUAGiIFALQjBQBOJQUA6CYFAIwoBQAmKgUAwCsFAFotBQD+LgUAmDAFADIyBQDWMwUAcDUFAAo3BQCkOAUASDoFAOI7BQB8PQUAFj8FALBABQBUQgUA7kMFAIhFBQAsRwUAxkgFAGBKBQD6SwUAnk0FADhPBQDSUAUAbFIFAAZUBQCqVQUARFcFAN5YBQCCWgUAHFwFALZdBQBQXwUA9GAFAI5iBQAoZAUAwmUFAFxnBQAAaQUAmmoFADRsBQDObQUAcm8FAAxxBQCmcgUASnQFAOR1BQB+dwUAGHkFALJ6BQBWfAUA8H0FAIp/BQAkgQUAyIIFAGKEBQD8hQUAoIcFADqJBQDUigUAbowFAAiOBQCsjwUARpEFAOCSBQB6lAUAHpYFALiXBQBSmQUA9poFAJCcBQAqngUAxJ8FAF6hBQACowUAnKQFADamBQDQpwUAdKkFAA6rBQCorAUAQq4FAOavBQCAsQUAGrMFAL60BQBYtgUA8rcFAIy5BQAmuwUAyrwFAGS+BQD+vwUAmMEFADzDBQDWxAUAcMYFAArIBQCuyQUASMsFAOLMBQCGzgUAINAFALrRBQBU0wUA7tQFAJLWBQAs2AUAxtkFAGDbBQAE3QUAnt4FADjgBQDc4QUAduMFABDlBQCq5gUATugFAOjpBQCC6wUAHO0FALbuBQBa8AUA9PEFAI7zBQAo9QUAzPYFAGb4BQAA+gUApPsFAD79BQDY/gUAcgAGAAwCBgCwAwYASgUGAOQGBgB+CAYAIgoGALwLBgBWDQYA8A4GAJQQBgAuEgYAyBMGAGwVBgAGFwYAoBgGADoaBgDUGwYAeB0GABIfBgCsIAYARiIGAOojBgCEJQYAHicGALgoBgBcKgYA9isGAJAtBgAqLwYAzjAGAGgyBgACNAYAnDUGAEA3BgDaOAYAdDoGABg8BgCyPQYATD8GAOZABgCAQgYAJEQGAL5FBgBYRwYA8kgGAJZKBgAwTAYAyk0GAG5PBgAIUQYAolIGADxUBgDgVQYAelcGABRZBgCuWgYASFwGAOxdBgCGXwYAIGEGALpiBgBeZAYA+GUGAJJnBgA2aQYA0GoGAGpsBgAEbgYAnm8GAEJxBgDccgYAdnQGABB2BgC0dwYATnkGAOh6BgCMfAYAJn4GAMB/BgBagQYA/oIGAJiEBgAyhgYAzIcGAGaJBgAKiwYApIwGAD6OBgDYjwYAfJEGABaTBgCwlAYAVJYGAO6XBgCImQYAIpsGALycBgBgngYA+p8GAJShBgAuowYA0qQGAGymBgAGqAYAoKkGAESrBgDerAYAeK4GABywBgC2sQYAULMGAOq0BgCEtgYAKLgGAMK5BgBcuwYAAL0GAJC+BgA0wAYAzsEGAGjDBgAMxQYApsYGAEDIBgDayQYAdMsGABjNBgCyzgYATNAGAPDRBgCK0wYAJNUGAL7WBgBi2AYA/NkGAJbbBgAw3QYA1N4GAG7gBgAI4gYArOMGAEblBgDg5gYAeugGABTqBgC46wYAUu0GAOzuBgCG8AYAKvIGAMTzBgBe9QYAAvcGAJz4BgA2+gYA0PsGAHT9BgAO/wYAqAAHAEICBwDcAwcAgAUHABoHBwC0CAcATgoHAPILBwCMDQcAJg8HAMoQBwBkEgcA/hMHAJgVBwAyFwcA1hgHAHAaBwAKHAcApB0HAEgfBwDiIAcAfCIHACAkBwC6JQcAVCcHAO4oBwCSKgcALCwHAMYtBwBgLwcA+jAHAJ4yBwA4NAcA0jUHAGw3BwAQOQcAqjoHAEQ8BwDoPQcAgj8HABxBBwC2QgcAUEQHAPRFBwCORwcAKEkHAMJKBwBmTAcAAE4HAJpPBwA+UQcA2FIHAHJUBwAMVgcAplcHAEpZBwDkWgcAflwHABheBwC8XwcAVmEHAPBiBwCUZAcALmYHAMhnBwBiaQcA/GoHAKBsBwA6bgcA1G8HAG5xBwAScwcArHQHAEZ2BwDqdwcAhHkHAB57BwC4fAcAUn4HAPZ/BwCQgQcAKoMHAMSEBwBohgcAAogHAJyJBwA2iwcA2owHAHSOBwAOkAcAqJEHAEyTBwDmlAcAgJYHABqYBwC+mQcAWJsHAPKcBwCWngcAMKAHAMqhBwBkowcA/qQHAKKmBwA8qAcA1qkHAHCrBwAKrQcArq4HAEiwBwDssQcAhrMHACC1BwC6tgcAXrgHAPi5BwCSuwcALL0HAMa+BwBqwAcABMIHAJ7DBwA4xQcA3MYHAHbIBwAQygcAtMsHAE7NBwDozgcAgtAHABzSBwDA0wcAWtUHAPTWBwCO2AcAMtoHAMzbBwBm3QcACt8HAKTgBwA+4gcA2OMHAHLlBwAW5wcAsOgHAErqBwDk6wcAiO0HACLvBwC88AcAVvIHAPrzBwCU9QcALvcHANL4BwBs+gcABvwHAKD9BwA6/wcA3gAIAHgCCAASBAgArAUIAFAHCADqCAgAhAoIACgMCADCDQgAXA8IAPYQCACQEggANBQIAM4VCABoFwgAAhkIAKYaCABAHAgA2h0IAH4fCAAYIQgAsiIIAEwkCADmJQgAiicIACQpCAC+KggAWCwIAPwtCACWLwgAMDEIANQyCABuNAgACDYIAKI3CAA8OQgA4DoIAHo8CAAUPggArj8IAFJBCADsQggAhkQIACBGCADERwgAXkkIAPhKCACcTAgANk4IANBPCABqUQgABFMIAKhUCABCVggA3FcIAHZZCAAaWwgAtFwIAE5eCADoXwgAjGEIACZjCADAZAgAZGYIAP5nCACYaQgAMmsIAMxsCABwbggACnAIAKRxCAA+cwgA4nQIAHx2CAAWeAgAsHkIAFR7CADufAgAiH4IACyACADGgQgAYIMIAPqECACUhggAOIgIANKJCABsiwgABo0IAKqOCABEkAgA3pEIAHiTCAAclQgAtpYIAFCYCADqmQgAjpsIACidCADCnggAXKAIAACiCACaowgANKUIANimCAByqAgADKoIAKarCABArQgA5K4IAH6wCAAYsggAsrMIAFa1CADwtggAirgIACS6CAC+uwgAYr0IAPy+CACgwAgAOsIIANTDCABuxQgACMcIAKzICABGyggA4MsIAHrNCAAezwgAuNAIAFLSCADs0wgAkNUIACrXCADE2AgAaNoIAALcCACc3QgANt8IANDgCAB04ggADuQIAKjlCABM5wgA5ugIAIDqCAAa7AgAtO0IAFjvCADy8AgAjPIIACb0CADK9QgAZPcIAP74CACY+ggAPPwIANb9CABw/wgACgEJAK4CCQBIBAkA4gUJAHwHCQAgCQkAugoJAFQMCQD4DQkAkg8JACwRCQDGEgkAYBQJAAQWCQCeFwkAOBkJANIaCQBsHAkAEB4JAKofCQBEIQkA6CIJAIIkCQAcJgkAticJAFopCQD0KgkAjiwJACguCQDMLwkAZjEJAAAzCQCkNAkAPjYJANg3CQByOQkADDsJALA8CQBKPgkA5D8JAH5BCQAYQwkAvEQJAFZGCQD6RwkAlEkJAC5LCQDITAkAYk4JAAZQCQCgUQkAOlMJANRUCQB4VgkAElgJAKxZCQBGWwkA6lwJAIReCQAeYAkAwmEJAFxjCQD2ZAkAkGYJACpoCQDOaQkAaGsJAAJtCQCcbgkAQHAJANpxCQB0cwkADnUJALJ2CQBMeAkA5nkJAIp7CQAkfQkAvn4JAFiACQDygQkAloMJADCFCQDKhgkAZIgJAAiKCQCiiwkAPI0JAOCOCQB6kAkAFJIJAK6TCQBIlQkA7JYJAIaYCQAgmgkAupsJAF6dCQD4ngkAkqAJACyiCQDQowkAaqUJAASnCQCoqAkAQqoJANyrCQB2rQkAEK8JALSwCQBOsgkA6LMJAIK1CQActwkAwLgJAFq6CQD+uwkAmL0JADK/CQDMwAkAZsIJAArECQCkxQkAPscJANjICQB8ygkAFswJALDNCQBKzwkA7tAJAIjSCQAi1AkAxtUJAGDXCQD62AkAlNoJAC7cCQDS3QkAbN8JAAbhCQCg4gkAROQJAN7lCQB45wkAEukJALbqCQBQ7AkA6u0JAI7vCQAo8QkAwvIJAFz0CQD29QkAmvcJADT5CQDO+gkAaPwJAAL+CQCm/wkAQAEKAOQCCgB+BAoAGAYKALIHCgBWCQoA8AoKAIoMCgAkDgoAvg8KAGIRCgD8EgoAlhQKADAWCgDUFwoAbhkKAAgbCgCsHAoARh4KAOAfCgB6IQoAFCMKALgkCgBSJgoA7CcKAIYpCgAqKwoAxCwKAF4uCgD4LwoAnDEKADYzCgDQNAoAdDYKAA44CgCoOQoAQjsKANw8CgCAPgoAGkAKALRBCgBYQwoA8kQKAIxGCgAmSAoAwEkKAGRLCgD+TAoAmE4KADJQCgDWUQoAcFMKAApVCgCkVgoASFgKAOJZCgB8WwoAFl0KALpeCgBUYAoA7mEKAJJjCgAsZQoAxmYKAGBoCgD6aQoAlGsKADhtCgDSbgoAbHAKABByCgCqcwoARHUKAN52CgCCeAoAHHoKALZ7CgBQfQoA9H4KAI6ACgAoggoAwoMKAGaFCgAAhwoAmogKADSKCgDYiwoAco0KAAyPCgCmkAoASpIKAOSTCgB+lQoAIpcKALyYCgBWmgoA8JsKAIqdCgAunwoAyKAKAGKiCgD8owoAoKUKADqnCgDUqAoAbqoKABKsCgCsrQoARq8KAOqwCgCEsgoAHrQKALi1CgBStwoA9rgKAJC6CgAqvAoAxL0KAF6/CgACwQoAnMIKAEDECgDaxQoAdMcKAA7JCgCoygoATMwKAObNCgCAzwoAGtEKAL7SCgBY1AoA8tUKAIzXCgAm2QoAytoKAGTcCgD+3QoAot8KADzhCgDW4goAeuQKABTmCgCu5woASOkKAOLqCgCG7AoAIO4KALrvCgBe8QoA+PIKAJL0CgAs9goAxvcKAGr5CgAE+woAnvwKADj+CgDc/woAdgELABADCwCqBAsATgYLAOgHCwCCCQsAJgsLAMAMCwBaDgsA9A8LAI4RCwAyEwsAzBQLAGYWCwAAGAsApBkLAD4bCwDYHAsAch4LAAwgCwCwIQsASiMLAOQkCwCIJgsAIigLALwpCwBgKwsA+iwLAJQuCwAuMAsAyDELAGwzCwAGNQsAoDYLADo4CwDeOQsAeDsLABI9CwCsPgsAUEALAOpBCwCEQwsAKEULAMJGCwBcSAsA9kkLAJBLCwA0TQsAzk4LAGhQCwACUgsAplMLAEBVCwDaVgsAdFgLAA5aCwCyWwsATF0LAOZeCwCKYAsAJGILAL5jCwBiZQsA/GYLAJZoCwAwagsAymsLAG5tCwAIbwsAonALADxyCwDgcwsAenULABR3CwCueAsAUnoLAOx7CwCGfQsAKn8LAMSACwBeggsA+IMLAJKFCwA2hwsA0IgLAGqKCwAEjAsAqI0LAEKPCwDckAsAdpILABCUCwC0lQsATpcLAPKYCwCMmgsAJpwLAMCdCwBanwsA/qALAJiiCwAypAsA1qULAHCnCwAKqQsApKoLAD6sCwDirQsAfK8LABaxCwCwsgsAVLQLAO61CwCItwsAIrkLAMa6CwBgvAsA+r0LAJ6/CwA4wQsA0sILAGzECwAGxgsAqscLAETJCwDeygsAeMwLABzOCwC2zwsAUNELAOrSCwCE1AsAKNYLAMLXCwBc2QsAANsLAJrcCwA03gsA2N8LAHLhCwAM4wsApuQLAEDmCwDk5wsAfukLABjrCwCy7AsAVu4LAPDvCwCK8QsAJPMLAMj0CwBi9gsA/PcLAJb5CwA6+wsA1PwLAG7+CwAIAAwArAEMAEYDDADgBAwAhAYMAB4IDAC4CQwAUgsMAOwMDACQDgwAKhAMAMQRDABeEwwAAhUMAJwWDAA2GAwA0BkMAGobDAAOHQwAqB4MAEIgDADmIQwAgCMMABolDAC+JgwAWCgMAPIpDACMKwwAJi0MAMouDABkMAwA/jEMAJgzDAA8NQwA1jYMAHA4DAAUOgwArjsMAEg9DADiPgwAfEAMACBCDAC6QwwAVEUMAO5GDACSSAwALEoMAMZLDABgTQwABE8MAJ5QDAA4UgwA0lMMAHZVDAAQVwwAqlgMAERaDADoWwwAgl0MABxfDAC2YAwAWmIMAPRjDACOZQwAMmcMAMxoDABmagwAAGwMAJptDAA+bwwA2HAMAHJyDAAMdAwAsHUMAEp3DADkeAwAiHoMACJ8DAC8fQwAVn8MAPCADACUggwALoQMAMiFDABihwwABokMAKCKDAA6jAwA1I0MAHiPDAASkQwArJIMAFCUDADqlQwAhJcMAB6ZDAC4mgwAXJwMAPadDACQnwwAKqEMAMSiDABopAwAAqYMAJynDABAqQwA2qoMAHSsDAAOrgwAsq8MAEyxDADmsgwAgLQMACS2DAC+twwAWLkMAPK6DACWvAwAML4MAMq/DABkwQwACMMMAKLEDAA8xgwA1scMAHrJDAAUywwArswMAFLODADszwwAhtEMACDTDAC61AwAXtYMAPjXDACS2QwALNsMANDcDABq3gwABOAMAKjhDABC4wwA3OQMAHbmDAAQ6AwAtOkMAE7rDADo7AwAgu4MABzwDADA8QwAWvMMAP70DACY9gwAMvgMAMz5DABm+wwACv0MAKT+DAA+AA0A2AENAHIDDQAWBQ0AsAYNAEoIDQDuCQ0AiAsNACINDQC8Dg0AYBANAPoRDQCUEw0ALhUNANIWDQBsGA0ABhoNAKAbDQBEHQ0A3h4NAHggDQAcIg0AtiMNAFAlDQDqJg0AhCgNACgqDQDCKw0AXC0NAPYuDQCQMA0ANDINAM4zDQByNQ0ADDcNAKY4DQBAOg0A2jsNAH49DQAYPw0AskANAExCDQDwQw0AikUNACRHDQC+SA0AYkoNAPxLDQCWTQ0AOk8NANRQDQBuUg0ACFQNAKJVDQBGVw0A4FgNAHpaDQAUXA0Arl0NAFJfDQDsYA0AkGINACpkDQDEZQ0AXmcNAPhoDQCcag0ANmwNANBtDQB0bw0ADnENAKhyDQBCdA0A3HUNAIB3DQAaeQ0AtHoNAE58DQDyfQ0AjH8NACaBDQDKgg0AZIQNAP6FDQCYhw0AMokNANaKDQBwjA0ACo4NAKSPDQA+kQ0A4pINAHyUDQAglg0AupcNAFSZDQDumg0AiJwNACyeDQDGnw0AYKENAPqiDQCUpA0AOKYNANKnDQB2qQ0AEKsNAKqsDQBErg0A3q8NAIKxDQAcsw0AtrQNAFC2DQD0tw0AjrkNACi7DQDMvA0AZr4NAADADQCawQ0ANMMNANjEDQByxg0ADMgNAKbJDQBAyw0A5MwNAH7ODQAi0A0AvNENAFbTDQDw1A0AitYNAC7YDQDI2Q0AYtsNAPzcDQCg3g0AOuANANThDQB44w0AEuUNAKzmDQBG6A0A4OkNAITrDQAe7Q0AuO4NAFLwDQD28Q0AkPMNACr1DQDE9g0AaPgNAAL6DQCc+w0ANv0NANr+DQB0AA4ADgIOAKgDDgBMBQ4A5gYOAIAIDgAaCg4AvgsOAFgNDgDyDg4AjBAOADASDgDKEw4AZBUOAP4WDgCiGA4APBoOANYbDgBwHQ4AFB8OAK4gDgBIIg4A4iMOAIYlDgAgJw4AuigOAF4qDgD4Kw4Aki0OACwvDgDGMA4AajIOAAQ0DgCeNQ4AODcOANI4DgB2Og4AEDwOAKo9DgBOPw4A6EAOAIJCDgAmRA4AwEUOAFpHDgD0SA4AjkoOADJMDgDMTQ4AZk8OAABRDgCaUg4APlQOANhVDgByVw4AFlkOALBaDgBKXA4A7l0OAIhfDgAiYQ4AvGIOAFZkDgD6ZQ4AlGcOAC5pDgDIag4AbGwOAAZuDgCgbw4AOnEOANRyDgB4dA4AEnYOALZ3DgBQeQ4A6noOAIR8DgAefg4Awn8OAFyBDgD2gg4AkIQOADSGDgDOhw4AaIkOAAKLDgCcjA4AQI4OANqPDgB0kQ4AGJMOALKUDgBMlg4A5pcOAIqZDgAkmw4AvpwOAFieDgDynw4AlqEOADCjDgDUpA4AbqYOAAioDgCiqQ4APKsOAOCsDgB6rg4AFLAOAK6xDgBSsw4A7LQOAIa2DgAguA4AurkOAF67DgD4vA4Akr4OADbADgDQwQ4AasMOAA7FDgCoxg4AQsgOANzJDgB2yw4AGs0OALTODgBO0A4A6NEOAILTDgAm1Q4AwNYOAFrYDgD+2Q4AmNsOADLdDgDM3g4AcOAOAAriDgCk4w4APuUOAOLmDgB86A4AFuoOALDrDgBK7Q4A7u4OAIjwDgAi8g4AxvMOAGD1DgD69g4AnvgOADj6DgDS+w4AbP0OAAb/DgCqAA8ARAIPAN4DDwB4BQ8AHAcPALYIDwBQCg8A6gsPAIQNDwAoDw8AwhAPAFwSDwAAFA8AmhUPADQXDwDOGA8AchoPAAwcDwCmHQ8AQB8PAOQgDwB+Ig8AGCQPALIlDwBMJw8A8CgPAIoqDwAkLA8AyC0PAGIvDwD8MA8AoDIPADo0DwDUNQ8AbjcPAAg5DwCsOg8ARjwPAOA9DwB6Pw8AHkEPALhCDwBSRA8A7EUPAIZHDwAqSQ8AxEoPAGhMDwACTg8AnE8PADZRDwDQUg8AdFQPAA5WDwCoVw8AQlkPAOZaDwCAXA8AGl4PALRfDwBOYQ8A8mIPAIxkDwAmZg8AymcPAGRpDwD+ag8AmGwPADxuDwDWbw8AcHEPAApzDwCudA8ASHYPAOJ3DwB8eQ8AIHsPALp8DwBUfg8A7n8PAIiBDwAsgw8AxoQPAGqGDwAEiA8AnokPADiLDwDSjA8Ado4PABCQDwCqkQ8ARJMPAOiUDwCClg8AHJgPALaZDwBQmw8A9JwPAI6eDwAooA8AzKEPAGajDwAApQ8AmqYPAD6oDwDYqQ8AcqsPAAytDwCwrg8ASrAPAOSxDwB+sw8AGLUPALy2DwBWuA8A8LkPAJS7DwAuvQ8AyL4PAGzADwAGwg8AoMMPADrFDwDUxg8AeMgPABLKDwCsyw8ARs0PAOrODwCE0A8AHtIPALjTDwBc1Q8A9tYPAJDYDwAq2g8AztsPAGjdDwAC3w8AnOAPAEDiDwDa4w8AdOUPAA7nDwCy6A8AVuoPAPDrDwCU7Q8ALu8PAMjwDwBi8g8ABvQPAKr1DwBE9w8A6PgPAIL6DwAc/A8Atv0PAFD/DwD0ABAAjgIQADIEEADMBRAAZgcQAAAJEACaChAAPgwQANgNEAByDxAADBEQAKYSEABKFBAA5BUQAIgXEAAiGRAAvBoQAFYcEADwHRAAlB8QAC4hEADIIhAAYiQQAAYmEACgJxAAOikQANQqEAB4LBAAEi4QAKwvEABGMRAA6jIQAIQ0EAAeNhAAuDcQAFw5EAD2OhAAkDwQACo+EADEPxAAaEEQAAJDEACmRBAAQEYQANpHEAB0SRAADksQALJMEABMThAA5k8QAIBREAAaUxAAvlQQAFhWEAD8VxAAllkQADBbEADKXBAAZF4QAAhgEACiYRAAPGMQANZkEAB6ZhAAFGgQAK5pEABIaxAA7GwQAIZuEAAgcBAAunEQAF5zEAD4dBAAknYQACx4EADGeRAAansQAAR9EACofhAAQoAQANyBEAB2gxAAEIUQALSGEABOiBAA6IkQAIKLEAAcjRAAwI4QAFqQEAD+kRAAmJMQADKVEADMlhAAZpgQAAqaEACkmxAAPp0QANieEAByoBAAFqIQALCjEABKpRAA7qYQAIioEAAiqhAAvKsQAGCtEAD6rhAAlLAQAC6yEADSsxAAbLUQAAa3EACguBAAOroQAN67EAB4vRAAEr8QALbAEABQwhAA6sMQAITFEAAoxxAAwsgQAFzKEAD2yxAAms0QADTPEADO0BAAaNIQAALUEACm1RAAQNcQANrYEAB+2hAAGNwQALLdEABM3xAA8OAQAIriEAAk5BAAvuUQAGLnEAD86BAAluoQADDsEADK7RAAbu8QAAjxEACi8hAARvQQAOD1EAB69xAAFPkQALj6EABS/BAA7P0QAIb/EAAqAREAxAIRAF4EEQD4BREAkgcRADYJEQDQChEAagwRAA4OEQCoDxEAQhERANwSEQCAFBEAGhYRALQXEQBOGREA8hoRAIwcEQAmHhEAwB8RAFohEQD+IhEAmCQRADwmEQDWJxEAcCkRAAorEQCkLBEASC4RAOIvEQB8MREAFjMRALo0EQBUNhEA7jcRAIg5EQAiOxEAxjwRAGA+EQD6PxEAnkERADhDEQDSRBEAbEYRABBIEQCqSREAREsRAOhMEQCCThEAHFARALZREQBQUxEA9FQRAI5WEQAoWBEAwlkRAFxbEQAAXREAml4RADRgEQDYYREAcmMRAAxlEQCmZhEASmgRAORpEQB+axEAGG0RALJuEQBWcBEA8HERAIpzEQAudREAyHYRAGJ4EQD8eREAoHsRADp9EQDUfhEAboARABKCEQCsgxEARoURAOCGEQB6iBEAHooRALiLEQBSjREA9o4RAJCQEQAqkhEAxJMRAGiVEQAClxEAnJgRADaaEQDamxEAdJ0RAA6fEQCooBEAQqIRAOajEQCApREAGqcRAL6oEQBYqhEA8qsRAIytEQAwrxEAyrARAGSyEQD+sxEAorURADy3EQDWuBEAcLoRABS8EQC4vREAUr8RAOzAEQCQwhEAKsQRAMTFEQBoxxEAAskRAJzKEQA2zBEA2s0RAHTPEQAO0REAqNIRAELUEQDm1REAgNcRACTZEQC+2hEAWNwRAPLdEQCM3xEAMOERAMriEQBk5BEA/uURAJjnEQA86REA1uoRAHDsEQAU7hEAru8RAEjxEQDi8hEAhvQRACD2EQC69xEAVPkRAPj6EQCS/BEALP4RAMb/EQBgARIABAMSAJ4EEgA4BhIA3AcSAHYJEgAQCxIAqgwSAE4OEgDoDxIAghESABwTEgDAFBIAWhYSAPQXEgCOGRIAKBsSAMwcEgBmHhIAACASAKQhEgA+IxIA2CQSAHImEgAWKBIAsCkSAEorEgDkLBIAiC4SACIwEgC8MRIAVjMSAPo0EgCUNhIALjgSAMg5EgBsOxIABj0SAKA+EgA6QBIA1EESAHhDEgASRRIArEYSAFBIEgDqSRIAhEsSAB5NEgDCThIAXFASAPZREgCQUxIANFUSAM5WEgBoWBIAAloSAJxbEgBAXRIA2l4SAHRgEgAYYhIAsmMSAExlEgDmZhIAimgSACRqEgC+axIAWG0SAPxuEgCWcBIAMHISAMpzEgBkdRIACHcSAKJ4EgBGehIA4HsSAHp9EgAUfxIAroASAFKCEgDsgxIAhoUSACCHEgC6iBIAXooSAPiLEgCSjRIANo8SANCQEgBqkhIABJQSAKiVEgBClxIA3JgSAHaaEgAanBIAtJ0SAE6fEgDooBIAgqISACakEgDApRIAWqcSAP6oEgCYqhIAMqwSAMytEgBwrxIACrESAKSyEgA+tBIA4rUSAHy3EgAWuRIAsLoSAEq8EgDuvRIAiL8SACLBEgDGwhIAYMQSAPrFEgCexxIAOMkSANLKEgBszBIABs4SAKrPEgBE0RIA3tISAHjUEgAS1hIAttcSAFDZEgDq2hIAjtwSACjeEgDC3xIAXOESAADjEgCa5BIANOYSAM7nEgBy6RIADOsSAKbsEgBA7hIA2u8SAH7xEgAY8xIAsvQSAFb2EgDw9xIAivkSACT7EgDI/BIAYv4SAPz/EgCWARMAOgMTANQEEwBuBhMACAgTAKIJEwBGCxMA4AwTAHoOEwAeEBMAuBETAFITEwD2FBMAkBYTACoYEwDEGRMAXhsTAAIdEwCcHhMANiATANAhEwBqIxMADiUTAKgmEwBCKBMA5ikTAIArEwAaLRMAvi4TAFgwEwDyMRMAjDMTACY1EwDKNhMAZDgTAP45EwCYOxMAMj0TANY+EwBwQBMACkITAK5DEwBIRRMA4kYTAIZIEwAgShMAuksTAFRNEwDuThMAklATACxSEwDGUxMAYFUTAPpWEwCeWBMAOFoTANJbEwBsXRMAEF8TAKpgEwBOYhMA6GMTAIJlEwAcZxMAtmgTAFpqEwD0axMAjm0TAChvEwDCcBMAZnITAAB0EwCadRMANHcTANh4EwByehMADHwTALB9EwBKfxMA5IATAH6CEwAYhBMAvIUTAFaHEwDwiBMAlIoTAC6MEwDIjRMAYo8TAAaREwCgkhMAOpQTANSVEwB4lxMAEpkTAKyaEwBGnBMA4J0TAISfEwAeoRMAuKITAFykEwD2pRMAkKcTACqpEwDEqhMAaKwTAAKuEwCcrxMAQLETANqyEwB0tBMADrYTALK3EwBMuRMA5roTAIC8EwAkvhMAvr8TAFjBEwDywhMAjMQTADDGEwDKxxMAZMkTAAjLEwCizBMAPM4TANbPEwB60RMAFNMTAK7UEwBI1hMA7NcTAIbZEwAg2xMAutwTAFTeEwD43xMAkuETACzjEwDQ5BMAauYTAAToEwCe6RMAQusTANzsEwB27hMAEPATAKrxEwBO8xMA6PQTAIL2EwAc+BMAwPkTAFr7EwD0/BMAmP4TADIAFADMARQAZgMUAAoFFACkBhQAPggUANgJFAB8CxQAFg0UALAOFABKEBQA7hEUAIgTFAAiFRQAvBYUAFYYFAD6GRQAlBsUAC4dFADSHhQAbCAUAAYiFACgIxQARCUUAN4mFAB4KBQAEioUALYrFABQLRQA6i4UAIQwFAAeMhQAwjMUAFw1FAD2NhQAmjgUADQ6FADOOxQAcj0UAAw/FACmQBQAQEIUANpDFAB+RRQAGEcUALJIFABMShQA8EsUAIpNFAAkTxQAvlAUAFhSFAD8UxQAllUUADBXFADUWBQAbloUAAhcFACiXRQARl8UAOBgFAB6YhQAFGQUALhlFABSZxQA7GgUAIZqFAAgbBQAxG0UAF5vFAD4cBQAknIUADZ0FADQdRQAdHcUAA55FACoehQAQnwUANx9FACAfxQAGoEUALSCFABOhBQA8oUUAIyHFAAmiRQAwIoUAFqMFAD+jRQAmI8UADKRFADWkhQAcJQUAAqWFACklxQASJkUAOKaFAB8nBQAFp4UALqfFABUoRQA7qIUAIikFAAiphQAxqcUAGCpFAD6qhQAnqwUADiuFADSrxQAbLEUABCzFACqtBQARLYUAN63FACCuRQAHLsUALa8FABQvhQA6r8UAI7BFAAowxQAwsQUAGbGFAAAyBQAmskUADTLFADYzBQAcs4UAAzQFACm0RQAStMUAOTUFAB+1hQAGNgUALLZFABW2xQA8NwUAIreFAAu4BQAyOEUAGLjFAD85BQAoOYUADroFADU6RQAbusUAAjtFACs7hQARvAUAODxFACE8xQAHvUUALj2FABS+BQA9vkUAJD7FAAq/RQAxP4UAGgAFQACAhUAnAMVADYFFQDQBhUAdAgVAA4KFQCyCxUATA0VAOYOFQCAEBUAGhIVAL4TFQBYFRUA8hYVAIwYFQAmGhUAyhsVAGQdFQD+HhUAoiAVADwiFQDWIxUAcCUVABQnFQCuKBUASCoVAOIrFQCGLRUAIC8VALowFQBUMhUA+DMVAJI1FQAsNxUAxjgVAGA6FQAEPBUAnj0VADg/FQDcQBUAdkIVABBEFQCqRRUATkcVAOhIFQCCShUAHEwVAMBNFQBaTxUA9FAVAJhSFQAyVBUAzFUVAGZXFQAAWRUApFoVAD5cFQDYXRUAhl8VACBhFQC6YhUAVGQVAPhlFQCSZxUALGkVAMZqFQBqbBUABG4VAJ5vFQA4cRUA0nIVAHZ0FQAQdhUAqncVAER5FQDoehUAgnwVACZ+FQDAfxUAWoEVAPSCFQCOhBUAMoYVAMyHFQBmiRUAAIsVAJqMFQA+jhUA2I8VAHKRFQAWkxUAsJQVAEqWFQDulxUAiJkVACKbFQC8nBUAVp4VAPqfFQCUoRUALqMVAMikFQBiphUABqgVAKCpFQA6qxUA3qwVAHiuFQASsBUArLEVAFCzFQDqtBUAhLYVAB64FQDCuRUAXLsVAPa8FQCQvhUAKsAVAM7BFQBowxUAAsUVAJzGFQBAyBUA2skVAH7LFQAYzRUAss4VAEzQFQDm0RUAitMVACTVFQC+1hUAYtgVAPLZFQCW2xUAMN0VAMreFQBu4BUACOIVAKLjFQA85RUA4OYVAHroFQAU6hUArusVAFLtFQDs7hUAhvAVACDyFQDE8xUAXvUVAPj2FQCS+BUANvoVAND7FQBq/RUABP8VAJ4AFgBCAhYA3AMWAHYFFgAaBxYAtAgWAE4KFgDoCxYAjA0WACYPFgDAEBYAWhIWAP4TFgCYFRYAMhcWAMwYFgBmGhYAChwWAKQdFgA+HxYA4iAWAHwiFgAWJBYAsCUWAFQnFgDuKBYAiCoWACIsFgDGLRYAYC8WAPowFgCUMhYALjQWANI1FgBsNxYABjkWAKo6FgBEPBYA3j0WAHg/FgAcQRYAtkIWAFBEFgDqRRYAjkcWAChJFgDCShYAXEwWAPZNFgCaTxYANFEWAM5SFgByVBYADFYWAKZXFgBAWRYA5FoWAH5cFgAYXhYAsl8WAExhFgDwYhYAimQWACRmFgDIZxYAYmkWAPxqFgCWbBYAOm4WANRvFgBucRYACHMWAKJ0FgBGdhYA4HcWAHp5FgAeexYAuHwWAFJ+FgDsfxYAkIEWACqDFgDEhBYAXoYWAAKIFgCciRYANosWANCMFgBqjhYADpAWAKiRFgBCkxYA5pQWAICWFgAamBYAtJkWAFibFgDynBYAjJ4WACagFgDKoRYAZKMWAP6kFgCYphYAMqgWANapFgBwqxYACq0WAK6uFgBIsBYA4rEWAHyzFgAgtRYAurYWAFS4FgDuuRYAkrsWACy9FgDGvhYAYMAWAPrBFgCewxYAOMUWANLGFgB2yBYAEMoWAKrLFgBEzRYA6M4WAILQFgAc0hYAttMWAFDVFgD01hYAjtgWACjaFgDM2xYAZt0WAADfFgCa4BYAPuIWANjjFgBy5RYADOcWALDoFgBK6hYA5OsWAH7tFgAY7xYAvPAWAFbyFgDw8xYAlPUWAC73FgDI+BYAYvoWAAb8FgCg/RYAOv8WANQAFwB4AhcAEgQXAKwFFwBGBxcA4AgXAIQKFwAeDBcAuA0XAFwPFwD2EBcAkBIXACoUFwDOFRcAaBcXAAIZFwCcGhcANhwXANodFwB0HxcADiEXAKgiFwBMJBcA5iUXAJQnFwAuKRcAyCoXAGIsFwAGLhcAoC8XADoxFwDUMhcAeDQXABI2FwCsNxcAUDkXAPQ6FwCOPBcAKD4XAMw/FwBmQRcAAEMXAJpEFwA0RhcA2EcXAHJJFwAMSxcApkwXAEpOFwDkTxcAflEXACJTFwC8VBcAVlYXAPBXFwCUWRcALlsXAMhcFwBiXhcABmAXAKBhFwA6YxcA1GQXAG5mFwASaBcArGkXAEZrFwDqbBcAhG4XAB5wFwC4cRcAXHMXAPZ0FwCQdhcAKngXAM55FwBoexcAAn0XAJx+FwA2gBcA2oEXAHSDFwAOhRcAsoYXAEyIFwDmiRcAgIsXACSNFwC+jhcAWJAXAPKRFwCWkxcAMJUXAMqWFwBkmBcA/pkXAKKbFwA8nRcA1p4XAHqgFwAUohcArqMXAEilFwDsphcAhqgXACCqFwC6qxcAVK0XAPiuFwCSsBcALLIXANCzFwBqtRcABLcXAJ64FwBCuhcA3LsXAHa9FwAQvxcAtMAXAE7CFwDowxcAgsUXABzHFwDAyBcAWsoXAPTLFwCYzRcAMs8XAMzQFwBm0hcACtQXAKTVFwA+1xcA2NgXAHzaFwAW3BcAsN0XAErfFwDk4BcAiOIXACLkFwC85RcAYOcXAProFwCU6hcALuwXANLtFwBs7xcABvEXAKDyFwA69BcA3vUXAHj3FwAS+RcArPoXAFD8FwDq/RcAhP8XACgBGADCAhgAXAQYAPYFGACaBxgANAkYAM4KGABoDBgAAg4YAKYPGABAERgA2hIYAHQUGAAYFhgAshcYAEwZGADwGhgAihwYACQeGAC+HxgAYiEYAPwiGACWJBgAMCYYAMonGABuKRgACCsYAKIsGAA8LhgA4C8YAHoxGAAUMxgAuDQYAFI2GADsNxgAhjkYACo7GADEPBgAXj4YAPg/GACSQRgANkMYANBEGABqRhgABEgYAKhJGABCSxgA3EwYAIBOGAAaUBgAtFEYAE5TGADyVBgAjFYYACZYGADAWRgAZFsYAP5cGACYXhgAMmAYAMxhGABwYxgACmUYAKRmGAA+aBgA4mkYAHxrGAAWbRgAum4YAFRwGADucRgAiHMYACx1GADGdhgAYHgYAPp5GACeexgAOH0YANJ+GABsgBgABoIYAKqDGABEhRgA3oYYAIKIGAAcihgAtosYAFCNGAD0jhgAjpAYACiSGADCkxgAZpUYAACXGACamBgANJoYAM6bGABynRgADJ8YAKagGABAohgA5KMYAH6lGAAYpxgAvKgYAFaqGADwqxgAiq0YAC6vGADIsBgAYrIYAPyzGACWtRgAOrcYANS4GABuuhgAErwYAKy9GABGvxgA4MAYAITCGAAexBgAuMUYAFLHGAD2yBgAkMoYACrMGADEzRgAXs8YAALRGACc0hgANtQYANDVGAB01xgADtkYAKjaGABM3BgA5t0YAIDfGAAa4RgAvuIYAFjkGADy5RgAjOcYACbpGADK6hgAZOwYAP7tGACY7xgAPPEYANbyGABw9BgACvYYAK73GABI+RgA4voYAHz8GAAg/hgAuv8YAFQBGQDuAhkAkgQZACwGGQDGBxkAYAkZAAQLGQCeDBkAOA4ZANwPGQB2ERkAEBMZAKoUGQBEFhkA6BcZAIIZGQAcGxkAthwZAFoeGQD0HxkAjiEZADIjGQDMJBkAZiYZAAAoGQCkKRkAPisZANgsGQByLhkAFjAZALAxGQBKMxkA5DQZAIg2GQAiOBkAvDkZAFY7GQDwPBkAlD4ZAC5AGQDIQRkAbEMZAAZFGQCgRhkAOkgZANRJGQB4SxkAEk0ZAKxOGQBQUBkA6lEZAIRTGQAeVRkAwlYZAFxYGQD2WRkAkFsZACpdGQDOXhkAaGAZAAJiGQCcYxkAQGUZANpmGQB0aBkAGGoZALJrGQBMbRkA5m4ZAIpwGQAkchkAvnMZAFh1GQDydhkAlngZADB6GQDKexkAbn0ZAAh/GQCigBkAPIIZANaDGQB6hRkAFIcZAK6IGQBIihkA7IsZAIaNGQAgjxkAxJAZAF6SGQD4kxkAkpUZADaXGQDQmBkAapoZAAScGQCenRkAQp8ZANygGQB2ohkAGqQZALSlGQBOpxkA6KgZAIyqGQAmrBkAwK0ZAFqvGQD0sBkAmLIZADK0GQDWtRkAcLcZAAq5GQCkuhkAPrwZAOK9GQB8vxkAFsEZALDCGQBKxBkA7sUZAIjHGQAiyRkAxsoZAGDMGQD6zRkAlM8ZADjRGQDS0hkAbNQZAAbWGQCg1xkARNkZAN7aGQB43BkAHN4ZALbfGQBQ4RkA6uIZAI7kGQAo5hkAwucZAFzpGQD26hkAmuwZADTuGQDO7xkAaPEZAAzzGQCm9BkAQPYZAOT3GQB++RkAGPsZALL8GQBW/hkA8P8ZAIoBGgAkAxoAvgQaAGIGGgD8BxoAlgkaADoLGgDUDBoAbg4aAAgQGgCsERoARhMaAOAUGgB6FhoAFBgaALgZGgBSGxoA7BwaAIYeGgAqIBoAxCEaAF4jGgACJRoAnCYaADYoGgDQKRoAdCsaAA4tGgCoLhoAQjAaANwxGgCAMxoAGjUaALQ2GgBOOBoA8jkaAIw7GgAmPRoAyj4aAGRAGgD+QRoAmEMaADxFGgDWRhoAcEgaAApKGgCkSxoASE0aAOJOGgB8UBoAIFIaALpTGgBUVRoA7lYaAJJYGgAsWhoAxlsaAGBdGgD6XhoAnmAaADhiGgDSYxoAdmUaABBnGgCqaBoARGoaAOhrGgCCbRoAHG8aALZwGgBQchoA9HMaAI51GgAodxoAwngaAGZ6GgAAfBoAmn0aAD5/GgDYgBoAcoIaAAyEGgCwhRoASocaAOSIGgB+ihoAGIwaALyNGgBWjxoA8JAaAJSSGgAulBoAyJUaAGKXGgAGmRoAoJoaADqcGgDUnRoAbp8aABKhGgCsohoARqQaAOqlGgCEpxoAHqkaALiqGgBcrBoA9q0aAJCvGgAqsRoAxLIaAGi0GgACthoAnLcaAEC5GgDauhoAdLwaAA6+GgCovxoATMEaAObCGgCAxBoAGsYaAL7HGgBYyRoA8soaAIzMGgAwzhoAys8aAGTRGgD+0hoAotQaADzWGgDW1xoAetkaABTbGgCu3BoASN4aAOzfGgCG4RoAIOMaALrkGgBU5hoA+OcaAJLpGgAs6xoA0OwaAGruGgAE8BoAnvEaAELzGgDc9BoAdvYaABD4GgCq+RoATvsaAOj8GgCC/hoAJgAbAMABGwBaAxsA9AQbAJgGGwAyCBsAzAkbAGYLGwAADRsApA4bAD4QGwDYERsAchMbABYVGwCwFhsAShgbAO4ZGwCIGxsAIh0bALweGwBgIBsA+iEbAJQjGwAuJRsAyCYbAGwoGwAGKhsAoCsbAEQtGwDeLhsAeDAbABIyGwC2MxsAUDUbAOo2GwCEOBsAHjobAMI7GwBcPRsA9j4bAJBAGwA0QhsAzkMbAGhFGwAMRxsApkgbAEBKGwDaSxsAdE0bABhPGwCyUBsATFIbAPBTGwCKVRsAJFcbAL5YGwBiWhsA/FsbAJZdGwAwXxsAymAbAG5iGwAIZBsAomUbADxnGwDgaBsAemobABRsGwC4bRsAUm8bAOxwGwCGchsAKnQbAMR1GwBedxsA+HgbAJJ6GwA2fBsA0H0bAGp/GwAEgRsAqIIbAEKEGwDchRsAgIcbABqJGwC0ihsATowbAPKNGwCMjxsAJpEbAMCSGwBalBsA/pUbAJiXGwAymRsA1pobAHCcGwAKnhsApJ8bAEihGwDiohsAfKQbABamGwCwpxsAVKkbAO6qGwCIrBsAIq4bAMavGwBgsRsA+rIbAJ60GwA4thsA0rcbAGy5GwAQuxsAqrwbAES+GwDevxsAeMEbABzDGwC2xBsAUMYbAPTHGwCOyRsAKMsbAMLMGwBczhsAANAbAJrRGwA00xsA2NQbAHLWGwAM2BsAptkbAErbGwDk3BsAft4bABjgGwCy4RsAVuMbAPDkGwCK5hsALugbAMjpGwBi6xsA/OwbAKDuGwA68BsA1PEbAG7zGwAI9RsArPYbAEb4GwDg+RsAevsbAB79GwC4/hsAUgAcAPYBHACQAxwAKgUcAMQGHABoCBwAAgocAJwLHAA2DRwA0A4cAHQQHAAOEhwAqBMcAEIVHADmFhwAgBgcABoaHAC+GxwAWB0cAPIeHACMIBwAMCIcAMojHABkJRwA/iYcAJgoHAA8KhwA1iscAHAtHAAKLxwArjAcAEgyHADiMxwAhjUcACA3HAC6OBwAVDocAPg7HACSPRwALD8cAMZAHABgQhwABEQcAJ5FHAA4RxwA0kgcAHZKHAAQTBwAqk0cAE5PHADoUBwAglIcABxUHAC2VRwAWlccAPRYHACOWhwAKFwcAMxdHABmXxwAAGEcAKRiHAA+ZBwA2GUcAHJnHAAMaRwAsGocAEpsHADkbRwAfm8cACJxHAC8chwAVnQcAPp1HACUdxwALnkcAMh6HABsfBwABn4cAKB/HAA6gRwA1IIcAHiEHAAShhwArIccAEaJHADqihwAhIwcAB6OHAC4jxwAXJEcAPaSHACalBwAPpYcANiXHABymRwAFpscALCcHABKnhwA5J8cAH6hHAAioxwAvKQcAFamHADwpxwAlKkcAC6rHADSrBwAYq4cAAawHACgsRwAOrMcANS0HAB4thwAErgcAKy5HABGuxwA6rwcAIS+HAAewBwAwsEcAFzDHAD2xBwAkMYcADTIHADOyRwAaMscAALNHACczhwAQNAcANrRHAB00xwAGNUcALLWHABM2BwA5tkcAIrbHAAk3RwAvt4cAFjgHADy4RwAluMcADDlHADK5hwAZOgcAAjqHACi6xwAPO0cAODuHAB68BwAFPIcAK7zHABS9RwA7PYcAIb4HAAg+hwAuvscAF79HAD4/hwAkgAdACwCHQDQAx0AagUdAAQHHQCoCB0AQgodANwLHQB2DR0AGg8dALQQHQBOEh0A6BMdAIIVHQAmFx0AwBgdAFoaHQD+Gx0AmB0dADIfHQDMIB0AZiIdAAokHQCkJR0APicdAOIoHQB8Kh0AFiwdALAtHQBULx0A7jAdAIgyHQAiNB0AxjUdAGA3HQD6OB0AlDodAC48HQDSPR0AbD8dAAZBHQCqQh0AREQdAN5FHQB4Rx0AHEkdALZKHQBQTB0A6k0dAI5PHQAoUR0AwlIdAFxUHQD2VR0AmlcdADRZHQDOWh0AclwdAAxeHQCmXx0AQGEdAORiHQB+ZB0AGGYdALJnHQBWaR0A8GodAIpsHQAkbh0Avm8dAGJxHQD8ch0AlnQdADB2HQDUdx0AbnkdAAh7HQCsfB0ARn4dAOB/HQB6gR0AHoMdALiEHQBShh0A7IcdAJCJHQAqix0AxIwdAF6OHQD4jx0AnJEdADaTHQDQlB0AapYdAA6YHQComR0AQpsdAOacHQCAnh0AGqAdALShHQBYox0A8qQdAIymHQAmqB0AyqkdAGSrHQD+rB0AmK4dADKwHQDWsR0AcLMdAAq1HQCkth0ASLgdAOK5HQB8ux0AIL0dALq+HQBUwB0A7sEdAJLDHQAsxR0AxsYdAGDIHQAEyh0AnssdADjNHQDSzh0AbNAdABDSHQCq0x0ARNUdAN7WHQCC2B0AHNodALbbHQBQ3R0A9N4dAI7gHQAo4h0AzOMdAGblHQAA5x0AmugdAD7qHQDY6x0Acu0dAAzvHQCm8B0ASvIdAOTzHQB+9R0AGPcdALz4HQBW+h0A8PsdAJT9HQAu/x0AyAAeAGICHgAGBB4AoAUeADoHHgDUCB4AeAoeABIMHgCsDR4ARg8eAOAQHgCEEh4AHhQeALgVHgBcFx4A9hgeAJAaHgAqHB4Azh0eAGgfHgACIR4AnCIeADYkHgDaJR4AdCceAA4pHgCoKh4ATCweAOYtHgCALx4AGjEeAL4yHgBYNB4A8jUeAIw3HgAwOR4AyjoeAGQ8HgAIPh4Aoj8eADxBHgDWQh4AekQeABRGHgCuRx4ASEkeAOxKHgCGTB4AIE4eALpPHgBUUR4A+FIeAJJUHgAsVh4AxlceAGpZHgAEWx4AnlweAEJeHgDcXx4AdmEeABBjHgCqZB4ATmYeAOhnHgCMaR4AMGseAMpsHgB4bh4AEnAeAKxxHgBGcx4A6nQeAIR2HgAeeB4AuHkeAFx7HgD2fB4AkH4eACqAHgDEgR4AaIMeAAKFHgCchh4AQIgeANqJHgB0ix4ADo0eALKOHgBMkB4A5pEeAICTHgAalR4AvpYeAFiYHgDymR4AjJseADCdHgDKnh4AZKAeAAiiHgCiox4APKUeANamHgB6qB4AFKoeAK6rHgBIrR4A4q4eAIawHgAgsh4AurMeAFS1HgD4th4AkrgeACy6HgDQux4Aar0eAAS/HgCewB4AQsIeANzDHgB2xR4AEMceAKrIHgBOyh4A6MseAILNHgAczx4AwNAeAFrSHgD00x4AmNUeADLXHgDM2B4AZtoeAADcHgCk3R4APt8eANjgHgBy4h4AFuQeALDlHgBK5x4A7ugeAIjqHgAi7B4AvO0eAFbvHgD68B4AlPIeAC70HgDS9R4AbPceAAb5HgCg+h4ARPweAN79HgB4/x4AEgEfAKwCHwBQBB8A6gUfAIQHHwAeCR8AwgofAFwMHwD2DR8Amg8fADQRHwDOEh8AaBQfAAwWHwCmFx8AQBkfANoaHwB0HB8AGB4fALIfHwBMIR8A5iIfAIokHwAkJh8AvicfAGIpHwD8Kh8AliwfADAuHwDULx8AbjEfAAgzHwCiNB8APDYfAOA3HwB6OR8AFDsfALg8HwBSPh8A7D8fAIZBHwAqQx8AxEQfAF5GHwD4Rx8AkkkfADZLHwDQTB8Aak4fAARQHwCoUR8AQlMfANxUHwCAVh8AGlgfALRZHwBOWx8A8lwfAIxeHwAmYB8AwGEfAFpjHwD+ZB8AmGYfADJoHwDMaR8AcGsfAAptHwCkbh8ASHAfAOJxHwB8cx8AFnUfALB2HwBUeB8A7nkfAIh7HwAsfR8Axn4fAGCAHwD6gR8AnoMfADiFHwDShh8AbIgfAAaKHwCqix8ARI0fAN6OHwB4kB8AHJIfALaTHwBQlR8A9JYfAI6YHwAomh8AwpsfAGadHwAAnx8AmqAfADSiHwDOox8AcqUfAAynHwCmqB8ASqofAOSrHwB+rR8AGK8fALywHwBWsh8A8LMfAIq1HwAktx8AyLgfAGK6HwD8ux8Alr0fADq/HwDUwB8AbsIfABLEHwCsxR8ARscfAODIHwCEyh8AHswfALjNHwBSzx8A7NAfAJDSHwAq1B8AxNUfAGjXHwAC2R8AnNofADbcHwDa3R8AdN8fAA7hHwCo4h8AQuQfAOblHwCA5x8AGukfAL7qHwBY7B8A8u0fAIzvHwAw8R8AyvIfAGT0HwD+9R8AmPcfADz5HwDW+h8AcPwfAAr+HwCu/x8ASAEgAOICIACGBCAAIAYgALoHIABUCSAA+AogAJIMIAAsDiAAxg8gAGARIAAEEyAAnhQgADgWIADSFyAAdhkgABAbIACqHCAATh4gAOgfIACCISAAHCMgALYkIABaJiAA9CcgAI4pIAAyKyAAzCwgAGYuIAAAMCAApDEgAD4zIADYNCAAcjYgABY4IACwOSAASjsgAOQ8IACIPiAAIkAgALxBIABWQyAA8EQgAJRGIAAuSCAAyEkgAGxLIAAGTSAAoE4gADpQIADUUSAAeFMgABJVIACsViAARlggAOpZIACEWyAAHl0gAMJeIABcYCAA9mEgAJBjIAA0ZSAAzmYgAGhoIAACaiAAnGsgAEBtIADabiAAdHAgAA5yIACycyAATHUgAOZ2IACKeCAAJHogAL57IABYfSAA8n4gAJaAIAAwgiAAyoMgAGSFIAAIhyAAooggADyKIADgiyAAeo0gABSPIACukCAAUpIgAOyTIACGlSAAIJcgALqYIABemiAA+JsgAJKdIAAsnyAA0KAgAGqiIAAEpCAAqKUgAEKnIADcqCAAdqogABCsIAC0rSAATq8gAOiwIACCsiAAJrQgAMC1IABatyAA/rggAJi6IAAyvCAA1r0gAHq/IAAUwSAArsIgAEjEIADsxSAAhscgACDJIAC6yiAAXswgAPjNIACSzyAANtEgANDSIABq1CAABNYgAKjXIABC2SAA3NogAHbcIAAQ3iAAtN8gAE7hIADo4iAAguQgACbmIADA5yAAWukgAP7qIACY7CAAMu4gAMzvIABm8SAACvMgAKT0IAA+9iAA2PcgAHz5IAAW+yAAsPwgAFT+IADu/yAAiAEhACIDIQDGBCEAYAYhAPoHIQCUCSEALgshANIMIQBsDiEABhAhAKARIQBEEyEA3hQhAHgWIQAcGCEAthkhAFAbIQDqHCEAjh4hACggIQDCISEAXCMhAPYkIQCaJiEANCghAM4pIQByKyEADC0hAKYuIQBAMCEA5DEhAH4zIQAYNSEAsjYhAEw4IQDwOSEAijshACQ9IQC+PiEAYkAhAPxBIQCWQyEAOkUhANRGIQBuSCEACEohAKJLIQBGTSEA4E4hAHpQIQAeUiEAuFMhAFJVIQDsViEAkFghACpaIQDEWyEAXl0hAPheIQCcYCEANmIhANBjIQBqZSEADmchAKhoIQBCaiEA5mshAIBtIQAabyEAtHAhAE5yIQDycyEAjHUhACZ3IQDKeCEAZHohAP57IQCYfSEAPH8hANaAIQBwgiEACoQhAKSFIQBIhyEA4oghAHyKIQAWjCEAuo0hAFSPIQDukCEAkpIhACyUIQDGlSEAYJchAPqYIQCemiEAOJwhANKdIQBsnyEAEKEhAKqiIQBEpCEA6KUhAIKnIQAcqSEAtqohAFCsIQD0rSEAjq8hACixIQDCsiEAZrQhAAC2IQCatyEAPrkhANi6IQByvCEADL4hAKa/IQBKwSEA5MIhAH7EIQAYxiEAvMchAFbJIQDwyiEAlMwhAC7OIQDIzyEAYtEhAAbTIQCg1CEAOtYhANTXIQBu2SEAEtshAKzcIQBG3iEA6t8hAIThIQAe4yEAuOQhAFzmIQD25yEAkOkhACrrIQDE7CEAaO4hAALwIQCc8SEANvMhANr0IQB09iEADvghALL5IQBM+yEA5vwhAID+IQAaACIAvgEiAFgDIgDyBCIAlgYiADAIIgDKCSIAZAsiAAgNIgCiDiIAPBAiANYRIgBwEyIAFBUiAK4WIgBIGCIA4hkiAIYbIgAgHSIAuh4iAF4gIgD4ISIAkiMiACwlIgDGJiIAaigiAAQqIgCeKyIAQi0iANwuIgB2MCIAEDIiALQzIgBONSIA6DYiAII4IgAcOiIAwDsiAFo9IgD0PiIAjkAiADJCIgDMQyIAZkUiAApHIgCkSCIAPkoiANhLIgB8TSIAFk8iALBQIgBKUiIA5FMiAIhVIgAiVyIAvFgiAFZaIgD6WyIAlF0iAC5fIgDSYCIAbGIiAAZkIgCgZSIARGciAN5oIgB4aiIAEmwiAKxtIgBQbyIA6nAiAIRyIgAedCIAwnUiAFx3IgD2eCIAmnoiADR8IgDOfSIAaH8iAAKBIgCmgiIAQIQiANqFIgB0hyIAGIkiALKKIgBMjCIA5o0iAIqPIgAkkSIAvpIiAFiUIgD8lSIAlpciADCZIgDKmiIAbpwiAAieIgCinyIAPKEiAOCiIgB6pCIAFKYiALinIgBSqSIA7KoiAIasIgAgriIAxK8iAF6xIgD4siIAkrQiADa2IgDQtyIAarkiAAS7IgCovCIAQr4iANy/IgCAwSIAGsMiALTEIgBOxiIA6MciAIzJIgAmyyIAwMwiAFrOIgD+zyIAmNEiADLTIgDM1CIAcNYiAArYIgCk2SIASNsiAOLcIgB83iIAFuAiALDhIgBU4yIA7uQiAIjmIgAi6CIAxukiAGDrIgD67CIAnu4iADjwIgDS8SIAbPMiABD1IgCq9iIARPgiAN75IgB4+yIAHP0iALb+IgBQACMA6gEjAI4DIwAoBSMAwgYjAGYIIwAACiMAmgsjADQNIwDODiMAchAjAAwSIwCmEyMAQBUjAOQWIwB+GCMAGBojALIbIwBWHSMA8B4jAIogIwAuIiMAyCMjAGIlIwD8JiMAoCgjADoqIwDUKyMAbi0jAAgvIwCsMCMARjIjAOAzIwB6NSMAHjcjALg4IwBSOiMA9jsjAJA9IwAqPyMAxEAjAGhCIwACRCMAnEUjADZHIwDQSCMAdEojAA5MIwCoTSMAQk8jAOZQIwCAUiMAGlQjAL5VIwBYVyMA8lgjAIxaIwAwXCMAyl0jAGRfIwD+YCMAmGIjADxkIwDWZSMAcGcjAAppIwCuaiMASGwjAOJtIwCGbyMAIHEjALpyIwBUdCMA+HUjAJJ3IwAseSMAxnojAGB8IwAEfiMAnn8jADiBIwDSgiMAdoQjABCGIwCqhyMARIkjAOiKIwCCjCMAHI4jAMCPIwBakSMA9JIjAI6UIwAyliMAzJcjAGaZIwAAmyMAmpwjAD6eIwDYnyMAcqEjAAyjIwCwpCMASqYjAOSnIwB+qSMAIqsjALysIwBWriMA+q8jAJSxIwAusyMAyLQjAGK2IwAGuCMAoLkjADq7IwDUvCMAeL4jABLAIwCswSMARsMjAOrEIwCExiMAHsgjAMLJIwBcyyMA9swjAJDOIwAq0CMAztEjAGjTIwAC1SMAptYjAEDYIwDa2SMAdNsjABjdIwCy3iMATOAjAPDhIwCU4yMALuUjAMjmIwBi6CMABuojAKDrIwA67SMA1O4jAHjwIwAS8iMArPMjAFD1IwDq9iMAhPgjAB76IwC4+yMAXP0jAPb+IwCQACQAKgIkAM4DJABoBSQAAgckAKYIJABACiQA2gskAHQNJAAODyQAshAkAEwSJADmEyQAgBUkACQXJAC+GCQAWBokAPIbJACWHSQAMB8kAMogJABuIiQACCQkAKIlJAA8JyQA1igkAHoqJAAULCQAri0kAEgvJADsMCQAhjIkACA0JADENSQAXjckAPg4JACSOiQANjwkANA9JABqPyQABEEkAJ5CJABCRCQA3EUkAHZHJAAQSSQAtEokAE5MJADoTSQAjE8kACZRJADAUiQAWlQkAPRVJACYVyQAMlkkAMxaJABmXCQACl4kAKRfJAA+YSQA4mIkAHxkJAAWZiQAsGckAEppJADuaiQAiGwkACJuJAC8byQAYHEkAPpyJACUdCQALnYkANJ3JABseSQABnskAKp8JABEfiQA3n8kAHiBJAASgyQAtoQkAFCGJADqhyQAhIkkACiLJADCjCQAXI4kAPaPJACakSQANJMkAM6UJAByliQADJgkAKaZJABAmyQA5JwkAH6eJAAYoCQAsqEkAFajJADwpCQAiqYkACSoJADIqSQAYqskAPysJACWriQAMLAkANSxJABusyQACLUkAKK2JABGuCQA4LkkAHq7JAAevSQAuL4kAFLAJADswSQAhsMkACrFJADExiQAXsgkAPjJJACcyyQANs0kANDOJABq0CQADtIkAKjTJABC1SQA5tYkAIDYJAAa2iQAtNskAE7dJADy3iQAjOAkACbiJADA4yQAZOUkAP7mJACY6CQAMuokANbrJABw7SQACu8kAK7wJABI8iQA4vMkAHz1JAAW9yQAuvgkAFT6JADu+yQAiP0kACz/JADGACUAYAIlAPoDJQCeBSUAOAclANIIJQB2CiUAEAwlAKoNJQBEDyUA3hAlAIISJQAcFCUAthUlAFAXJQD0GCUAjholACgcJQDCHSUAZh8lAAAhJQCaIiUAPiQlANglJQByJyUADCklAKYqJQBKLCUA5C0lAH4vJQAYMSUAvDIlAFY0JQDwNSUAlDclAC45JQDIOiUAYjwlAPw9JQCgPyUAOkElANRCJQBuRCUAEkYlAKxHJQBGSSUA4EolAIRMJQAeTiUAuE8lAFxRJQD2UiUAkFQlACpWJQDEVyUAaFklAAJbJQCcXCUANl4lANpfJQB0YSUADmMlAKhkJQBMZiUA5mclAIBpJQAkayUAvmwlAFhuJQDybyUAjHElADBzJQDKdCUAZHYlAP53JQCieSUAPHslANZ8JQBwfiUAFIAlAK6BJQBIgyUA7IQlAIaGJQAgiCUAuoklAFSLJQD4jCUAko4lACyQJQDGkSUAapMlAASVJQCeliUAOJglANyZJQB2myUAEJ0lALSeJQBOoCUA6KElAIKjJQAmpSUAwKYlAFqoJQD0qSUAmKslADytJQDWriUAcLAlABSyJQCusyUASLUlAOK2JQCGuCUAILolALq7JQBevSUA+L4lAJLAJQAswiUAxsMlAGrFJQAExyUAnsglAELKJQDcyyUAds0lABDPJQCq0CUATtIlAOjTJQCC1SUAHNclAMDYJQBa2iUA9NslAI7dJQAy3yUAzOAlAGbiJQAK5CUApOUlAD7nJQDY6CUAcuolABbsJQCw7SUASu8lAOTwJQCI8iUAIvQlALz1JQBg9yUA+vglAJT6JQAu/CUAyP0lAGz/JQAGASYAoAImADoEJgDeBSYAeAcmABIJJgCsCiYAUAwmAOoNJgCEDyYAKBEmAMISJgBcFCYA9hUmAJAXJgA0GSYAzhomAGgcJgAMHiYAph8mAEAhJgDaIiYAdCQmABgmJgCyJyYATCkmAOYqJgCKLCYAJC4mAL4vJgBYMSYA/DImAJY0JgAwNiYAyjcmAGQ5JgAIOyYAojwmAEY+JgDgPyYAekEmABRDJgCuRCYAUkYmAOxHJgCGSSYAIEsmAMRMJgBeTiYA+E8mAJJRJgA2UyYA0FQmAGpWJgAOWCYAqFkmAEJbJgDcXCYAdl4mABpgJgC0YSYATmMmAOhkJgCMZiYAJmgmAMBpJgBkayYA/mwmAJhuJgAycCYAzHEmAHBzJgAKdSYApHYmAD54JgDYeSYAfHsmABZ9JgC6fiYAVIAmAO6BJgCIgyYAIoUmAMaGJgBgiCYA+okmAJSLJgA4jSYA0o4mAGyQJgAGkiYAqpMmAESVJgDeliYAgpgmAByaJgC2myYAUJ0mAOqeJgCOoCYAKKImAMKjJgBcpSYAAKcmAJqoJgA0qiYA2KsmAHKtJgAMryYAprAmAECyJgDksyYAfrUmABi3JgCyuCYAVromAPC7JgCKvSYALr8mAMjAJgBiwiYA/MMmAJbFJgA6xyYA1MgmAG7KJgAIzCYArM0mAEbPJgDg0CYAetImAB7UJgC41SYAUtcmAPbYJgCQ2iYAKtwmAMTdJgBe3yYAAuEmAJziJgA25CYA0OUmAHTnJgAO6SYAqOomAEzsJgDm7SYAgO8mABrxJgC08iYAWPQmAPL1JgCM9yYAMPkmAMr6JgBk/CYA/v0mAJj/JgA8AScA1gInAHAEJwAKBicApAcnAEgJJwDiCicAfAwnACAOJwC6DycAVBEnAO4SJwCSFCcALBYnAMYXJwBgGScABBsnAJ4cJwA4HicA0h8nAHYhJwAQIycAqiQnAEQmJwDoJycAgiknABwrJwDALCcAWi4nAPQvJwCOMScAKDMnAMw0JwBmNicAADgnAJo5JwA+OycA2DwnAHI+JwAWQCcAsEEnAEpDJwDkRCcAfkYnACJIJwC8SScAVksnAPBMJwCUTicALlAnAMhRJwBsUycABlUnAKBWJwA6WCcA1FknAHhbJwASXScArF4nAEZgJwDqYScAhGMnAB5lJwC4ZicAXGgnAPZpJwCQaycANG0nAM5uJwBocCcAAnInAJxzJwBAdScA2nYnAHR4JwAYeicAsnsnAEx9JwDmficAioAnACSCJwC+gycAWIUnAPKGJwCWiCcAMIonAMqLJwBkjScACI8nAKKQJwA8kicA1pMnAHqVJwAUlycArpgnAEiaJwDsmycAhp0nACCfJwC6oCcAXqInAPijJwCSpScALKcnANCoJwBqqicABKwnAKitJwBCrycA3LAnAHayJwAQtCcAtLUnAE63JwDouCcAgronACa8JwDAvScAWr8nAPTAJwCOwicAMsQnAMzFJwBwxycACsknAKTKJwA+zCcA4s0nAHzPJwAW0ScAsNInAErUJwDu1ScAiNcnACLZJwC82icAVtwnAPrdJwCU3ycAOOEnANLiJwBs5CcABuYnAKrnJwBE6ScA3uonAHjsJwAS7icAtu8nAFDxJwDq8icAhPQnACj2JwDC9ycAXPknAPb6JwCa/CcANP4nAM7/JwByASgADAMoAKYEKABABigA2gcoAHQJKAAYCygAsgwoAFYOKADwDygAihEoACQTKADIFCgAYhYoAPwXKACWGSgAMBsoANQcKABuHigACCAoAKIhKABGIygA4CQoAHomKAAUKCgAuCkoAFIrKADsLCgAkC4oACowKADEMSgAXjMoAPg0KACcNigANjgoANA5KABqOygADj0oAKg+KABCQCgA3EEoAIBDKAAaRSgAtEYoAFhIKADySSgAjEsoACZNKADATigAZFAoAP5RKACYUygAPFUoANZWKABwWCgAClooAKRbKABIXSgA4l4oAHxgKAAWYigAumMoAFRlKADuZigAiGgoACxqKADGaygAYG0oAARvKACecCgAOHIoANJzKABsdSgAEHcoAKp4KABEeigA3nsoAIJ9KAAcfygAtoAoAFCCKAD0gygAjoUoACiHKADMiCgAZoooAACMKACajSgANI8oANiQKABykigADJQoAKaVKABKlygA5JgoAH6aKAAYnCgAvJ0oAFafKADwoCgAlKIoAC6kKADIpSgAYqcoAPyoKACgqigAOqwoANStKABurygACLEoAKyyKABGtCgA6rUoAIS3KAAeuSgAuLooAFy8KAD2vSgAkL8oACrBKADEwigAaMQoAALGKACcxygANskoANDKKAB0zCgADs4oALLPKABM0SgA5tIoAIDUKAAa1igAvtcoAFjZKADy2igAjNwoADDeKADK3ygAZOEoAP7iKACi5CgAPOYoANbnKAB66SgAFOsoAK7sKABI7igA4u8oAIbxKAAg8ygAuvQoAFT2KAD49ygAkvkoACz7KADG/CgAav4oAAQAKQCeASkAQgMpANwEKQB2BikAEAgpAKoJKQBOCykA6AwpAIIOKQAcECkAwBEpAFoTKQD0FCkAjhYpADIYKQDMGSkAZhspAAodKQCkHikAPiApANghKQByIykAFiUpALAmKQBKKCkA5CkpAIgrKQAiLSkAvC4pAFYwKQD6MSkAlDMpAC41KQDSNikAbDgpAAY6KQCgOykAOj0pAN4+KQB4QCkAEkIpAKxDKQBQRSkA6kYpAIRIKQAeSikAwkspAFxNKQD2TikAkFApADRSKQDOUykAaFUpAAxXKQCmWCkAQFopANpbKQB+XSkAGF8pALJgKQBMYikA8GMpAJRlKQAuZykA0mgpAGxqKQAGbCkAoG0pADpvKQDecCkAeHIpABJ0KQCsdSkAUHcpAOp4KQCEeikAHnwpAMJ9KQBcfykA9oApAJqCKQA0hCkAzoUpAGiHKQACiSkApoopAECMKQDajSkAdI8pABiRKQCykikATJQpAOaVKQCKlykAJJkpAL6aKQBinCkA/J0pAJafKQAwoSkAyqIpAG6kKQAIpikAoqcpADypKQDgqikAeqwpABSuKQCurykASLEpAOyyKQCGtCkAILYpAMS3KQBeuSkA+LopAJy8KQA2vikA0L8pAGrBKQAEwykAqMQpAELGKQDcxykAdskpABrLKQC0zCkATs4pAPLPKQCM0SkAJtMpAMDUKQBa1ikA9NcpAJjZKQAy2ykA1twpAHDeKQAK4CkApOEpAD7jKQDi5CkAfOYpABboKQCw6SkAVOspAO7sKQCI7ikAIvApALzxKQBg8ykA+vQpAJT2KQA4+CkA0vkpAGz7KQAQ/SkAqv4pAEQAKgDeASoAeAMqABwFKgC2BioAUAgqAOoJKgCOCyoAKA0qAMIOKgBcECoAABIqAJoTKgA0FSoA2BYqAHIYKgAMGioAphsqAEAdKgDkHioAfiAqABgiKgCyIyoAViUqAPAmKgCKKCoAJCoqAMgrKgBiLSoA/C4qAJYwKgA6MioA1DMqAG41KgASNyoArDgqAEY6KgDgOyoAhD0qAB4/KgC4QCoAUkIqAOxDKgCQRSoAKkcqAMRIKgBeSioAAkwqAJxNKgA2TyoA0FAqAGpSKgAOVCoAqFUqAExXKgDmWCoAgFoqABpcKgC+XSoAWF8qAPJgKgCMYioAJmQqAMplKgBkZyoA/mgqAJhqKgA8bCoA1m0qAHBvKgAKcSoArnIqAEh0KgDidSoAhncqACB5KgC6eioAVHwqAO59KgCSfyoALIEqAMaCKgBghCoABIYqAJ6HKgA4iSoA0ooqAHaMKgAQjioAqo8qAE6RKgDokioAgpQqAByWKgC2lyoAWpkqAPSaKgCOnCoAMp4qAMyfKgBmoSoAAKMqAJqkKgA+pioA2KcqAHKpKgAMqyoAsKwqAEquKgDkryoAiLEqACKzKgC8tCoAVrYqAPC3KgCUuSoALrsqAMi8KgBivioA/L8qAKDBKgA6wyoA1MQqAHjGKgASyCoArMkqAEbLKgDqzCoAhM4qAB7QKgC40SoAXNMqAPbUKgCQ1ioAKtgqAMTZKgBo2yoAAt0qAKbeKgBA4CoA2uEqAHTjKgAO5SoAsuYqAEzoKgDm6SoAgOsqACTtKgC+7ioAWPAqAPLxKgCM8yoAMPUqAMr2KgBk+CoACPoqAKL7KgA8/SoA1v4qAHoAKwAUAisArgMrAEgFKwDsBisAhggrACAKKwC6CysAXg0rAPgOKwCSECsANhIrANATKwBqFSsABBcrAJ4YKwBCGisA3BsrAHYdKwAQHysAtCArAE4iKwDoIysAjCUrADonKwDUKCsAeCorABIsKwCsLSsARi8rAPQwKwCOMisAKDQrAMw1KwBmNysAADkrAJo6KwA+PCsA2D0rAHI/KwAWQSsAsEIrAEpEKwDkRSsAfkcrACJJKwC8SisAVkwrAPBNKwCKTysALlErAMhSKwBsVCsABlYrAKBXKwA6WSsA1ForAHhcKwASXisArF8rAEZhKwDqYisAhGQrAB5mKwC4ZysAXGkrAPZqKwCQbCsANG4rAM5vKwBocSsAAnMrAJx0KwBAdisA2ncrAHR5KwAOeysAsnwrAEx+KwDmfysAgIErACSDKwC+hCsAWIYrAPyHKwCWiSsAMIsrAMqMKwBkjisACJArAKKRKwA8kysA1pQrAHCWKwAUmCsArpkrAFKbKwDsnCsAhp4rACCgKwC6oSsAXqMrAPikKwCSpisANqgrANCpKwBqqysABK0rAJ6uKwBCsCsA3LErAHazKwAQtSsAqrYrAE64KwDouSsAgrsrACa9KwDAvisAWsArAPTBKwCYwysAMsUrAMzGKwBmyCsACsorAKTLKwA+zSsA2M4rAHzQKwAW0isAsNMrAFTVKwDu1isAiNgrACLaKwC82ysAYN0rAPreKwCU4CsALuIrANLjKwBs5SsABucrAKDoKwA66isA3usrAHjtKwAc7ysAtvArAFDyKwDq8ysAhPUrACj3KwDC+CsAXPorAPb7KwCQ/SsANP8rAM4ALAByAiwADAQsAKYFLABABywA2ggsAH4KLAAYDCwAsg0sAEwPLADwECwAihIsACQULAC+FSwAWBcsAPwYLACWGiwAOhwsANQdLABuHywACCEsAKIiLABGJCwA4CUsAHonLAAUKSwAuCosAFIsLADsLSwAhi8sACoxLADEMiwAXjQsAAI2LACcNywANjksANA6LABqPCwADj4sAKg/LABCQSwA3EIsAHZELAAaRiwAtEcsAFhJLADySiwAjEwsACZOLADATywAZFEsAP5SLACYVCwAPFYsANZXLABwWSwAClssAKRcLABIXiwA4l8sAHxhLAAWYywAsGQsAFRmLADuZywAiGksACxrLADGbCwAYG4sAPpvLACUcSwAOHMsANJ0LABsdiwAEHgsAKp5LABEeywA3nwsAIJ+LAAcgCwAtoEsAFCDLAD0hCwAjoYsACiILADCiSwAXIssAACNLACajiwAPpAsANiRLABykywADJUsAKaWLABKmCwA5JksAH6bLAAYnSwAvJ4sAFagLADwoSwAiqMsAC6lLADIpiwAYqgsAAaqLACgqywAOq0sANSuLABusCwAErIsAKyzLABGtSwA4LYsAHq4LAAeuiwAuLssAFK9LAD2viwAkMAsACrCLADEwywAaMUsAALHLACcyCwANsosANDLLAB0zSwADs8sALLQLABM0iwA5tMsAIDVLAAa1ywAvtgsAFjaLADy2ywAjN0sACbfLADK4CwAZOIsAP7jLACi5SwAPOcsANboLABw6iwAFOwsAK7tLABI7ywA4vAsAIbyLAAg9CwAuvUsAF73LAD4+CwAkvosACz8LADQ/SwAav8sAAQBLQCeAi0AOAQtANwFLQB2By0AEAktAKoKLQBEDC0A6A0tAIIPLQAmES0AwBItAFoULQD0FS0AjhctADIZLQDMGi0AZhwtAAAeLQCkHy0APiEtANgiLQByJC0ADCYtALAnLQBKKS0A5CotAIgsLQAiLi0AvC8tAFYxLQD6Mi0AlDQtAC42LQDINy0AbDktAAY7LQCgPC0AOj4tANQ/LQB4QS0AEkMtALZELQBQRi0A6kctAIRJLQAeSy0AwkwtAFxOLQD2Ty0AkFEtADRTLQDOVC0AaFYtAAJYLQCcWS0AQFstANpcLQB0Xi0AGGAtALJhLQBMYy0A8GQtAIpmLQAkaC0AvmktAFhrLQD8bC0Alm4tADBwLQDKcS0AZHMtAAh1LQCidi0APHgtAOB5LQB6ey0AFH0tAK5+LQBSgC0A7IEtAIaDLQAghS0AuoYtAF6ILQD4iS0AkostADaNLQDQji0AapAtAA6SLQCoky0AQpUtANyWLQB2mC0AGpotALSbLQBOnS0A6J4tAIygLQAmoi0AwKMtAFqlLQD+pi0AmKgtADKqLQDWqy0AcK0tAAqvLQCksC0APrItAOKzLQB8tS0AFrctALC4LQBUui0A7rstAIi9LQAivy0AxsAtAGDCLQD6wy0AlMUtADjHLQDSyC0AbMotAAbMLQCqzS0ARM8tAN7QLQCC0i0AHNQtALbVLQBQ1y0A6tgtAI7aLQAo3C0Awt0tAFzfLQAA4S0AmuItADTkLQDO5S0AaOctAAzpLQCm6i0ASuwtAOTtLQB+7y0AGPEtALLyLQBW9C0A8PUtAIr3LQAk+S0AyPotAGL8LQD8/S0Alv8tADABLgDUAi4AbgQuAAgGLgCsBy4ARgkuAOAKLgCEDC4AHg4uALgPLgBSES4A7BIuAJAULgAqFi4AxBcuAF4ZLgACGy4AnBwuADYeLgDQHy4AaiEuAA4jLgCoJC4AQiYuAOYnLgCAKS4AGisuAL4sLgBYLi4A8i8uAIwxLgAmMy4AyjQuAGQ2LgD+Ny4AmDkuADw7LgDWPC4AcD4uAApALgCkQS4ASEMuAOJELgB8Ri4AIEguALpJLgBUSy4A+EwuAJJOLgAsUC4AxlEuAGBTLgAEVS4AnlYuADhYLgDSWS4AbFsuABBdLgCqXi4ARGAuAOhhLgCCYy4AHGUuAMBmLgBaaC4A9GkuAI5rLgAobS4AzG4uAGZwLgAAci4AmnMuAD51LgDYdi4AcnguAAx6LgCmey4ASn0uAOR+LgB+gC4AIoIuALyDLgBWhS4A+oYuAJSILgAuii4AyIsuAGKNLgAGjy4AoJAuADqSLgDUky4AeJUuABKXLgCsmC4ARpouAOCbLgCEnS4AHp8uALigLgBcoi4A9qMuAJClLgA0py4AzqguAGiqLgACrC4AnK0uAECvLgDasC4AdLIuAA60LgCytS4ATLcuAOa4LgCAui4AJLwuAL69LgBYvy4A8sAuAJbCLgAwxC4AysUuAGTHLgAIyS4AosouADzMLgDgzS4Aes8uABTRLgCu0i4ASNQuAOzVLgCG1y4AINkuALraLgBe3C4A+N0uAJLfLgAs4S4A0OIuAGrkLgAE5i4AqOcuAELpLgDc6i4AduwuABDuLgC07y4ATvEuAOjyLgCC9C4AHPYuAMD3LgBa+S4A/vouAJj8LgAy/i4AzP8uAGYBLwAKAy8ApAQvAD4GLwDYBy8AcgkvABYLLwCwDC8ASg4vAO4PLwCIES8AIhMvALwULwBWFi8A+hcvAJQZLwA4Gy8A0hwvAGweLwAGIC8AoCEvAEQjLwDeJC8AeCYvABIoLwCsKS8AUCsvAOosLwCELi8AKDAvAMIxLwBcMy8A9jQvAJo2LwA0OC8AzjkvAGg7LwACPS8Apj4vAEBALwDaQS8AfkMvABhFLwCyRi8ATEgvAOZJLwCKSy8AJE0vAL5OLwBiUC8A/FEvAJZTLwAwVS8A1FYvAG5YLwAIWi8AolsvAEZdLwDgXi8AemAvABRiLwC4Yy8AUmUvAOxmLwCQaC8AKmovAMRrLwBebS8A+G4vAJxwLwA2ci8A0HMvAGp1LwAEdy8AqHgvAEJ6LwDcey8AgH0vABp/LwC0gC8AToIvAPKDLwCMhS8AJocvAMCILwBkii8A/osvAJiNLwAyjy8AzJAvAHCSLwAKlC8ApJUvAEiXLwDimC8AfJovABacLwC6nS8AVJ8vAO6gLwCIoi8AIqQvAMalLwBgpy8A+qgvAJ6qLwA4rC8A0q0vAGyvLwAQsS8AqrIvAES0LwDetS8AgrcvABy5LwC2ui8AULwvAOq9LwCOvy8AKMEvAMLCLwBmxC8AAMYvAJrHLwA0yS8A2MovAHLMLwAMzi8Aps8vAErRLwDk0i8AftQvABjWLwCy1y8AVtkvAPDaLwCU3C8ALt4vAMjfLwBi4S8A/OIvAKDkLwA65i8A1OcvAG7pLwAS6y8ArOwvAEbuLwDg7y8AevEvAB7zLwC49C8AUvYvAPb3LwCQ+S8AKvsvAMT8LwBo/i8AAgAwAJwBMAA2AzAA2gQwAHQGMAAOCDAAqAkwAEILMADmDDAAgA4wACQQMAC+ETAAWBMwAPIUMACMFjAAMBgwAMoZMABkGzAA/hwwAJgeMAA8IDAA1iEwAHAjMAAUJTAAriYwAEgoMADiKTAAhiswACAtMAC6LjAAVDAwAPgxMACSMzAALDUwAMY2MABgODAABDowAJ47MABCPTAA3D4wAHZAMAAQQjAAqkMwAE5FMADoRjAAgkgwABxKMAC2SzAAWk0wAPROMACOUDAAMlIwAMxTMABmVTAAAFcwAJpYMAA+WjAA2FswAHJdMAAWXzAAsGAwAEpiMADkYzAAiGUwACJnMAC8aDAAVmowAPprMACUbTAALm8wAMhwMABicjAABnQwAKB1MABEdzAA3ngwAHh6MAASfDAArH0wAFB/MADqgDAAhIIwAB6EMAC4hTAAXIcwAPaIMACQijAANIwwAM6NMABojzAAApEwAKaSMABAlDAA2pUwAHSXMAAOmTAAspowAEycMADmnTAAip8wACShMAC+ojAAWKQwAPylMACWpzAAMKkwAMqqMABurDAACK4wAKKvMAA8sTAA4LIwAHq0MAAUtjAArrcwAFK5MADsujAAhrwwACC+MAC6vzAAXsEwAPjCMACSxDAANsYwANDHMABqyTAABMswAKjMMABCzjAA3M8wAHbRMAAQ0zAAtNQwAE7WMADy1zAAjNkwACbbMADA3DAAWt4wAP7fMACY4TAAMuMwAMzkMABm5jAACugwAKTpMAA+6zAA4uwwAHzuMAAW8DAAsPEwAFTzMADu9DAAiPYwACL4MADG+TAAYPswAPr8MACU/jAALgAxANIBMQBsAzEABgUxAKoGMQBECDEA3gkxAHgLMQAcDTEAtg4xAFAQMQDqETEAjhMxACgVMQDCFjEAXBgxAAAaMQCaGzEANB0xAM4eMQByIDEADCIxAKYjMQBAJTEA5CYxAH4oMQAYKjEAsisxAEwtMQDwLjEAijAxAC4yMQDIMzEAYjUxAPw2MQCWODEAOjoxANQ7MQBuPTEACD8xAKJAMQBGQjEA4EMxAHpFMQAeRzEAuEgxAFJKMQDsSzEAkE0xACpPMQDEUDEAXlIxAAJUMQCcVTEANlcxANBYMQBqWjEADlwxAKhdMQBCXzEA5mAxAIBiMQAaZDEAtGUxAFhnMQDyaDEAjGoxACZsMQDKbTEAZG8xAP5wMQCYcjEAMnQxANZ1MQBwdzEACnkxAK56MQBIfDEA4n0xAHx/MQAggTEAuoIxAFSEMQDuhTEAkocxACyJMQDGijEAYIwxAPqNMQCejzEAOJExANKSMQB2lDEAEJYxAKqXMQBEmTEA3poxAIKcMQAcnjEAtp8xAFqhMQD0ojEAjqQxACimMQDMpzEAZqkxAACrMQCarDEANK4xANivMQBysTEADLMxALC0MQBKtjEA5LcxAH65MQAiuzEAvLwxAFa+MQDwvzEAlMExAC7DMQDIxDEAYsYxAPzHMQCgyTEAOssxANTMMQB4zjEAEtAxAKzRMQBG0zEA6tQxAITWMQAe2DEAuNkxAFzbMQD23DEAkN4xACrgMQDE4TEAaOMxAALlMQCc5jEAQOgxANrpMQB06zEADu0xALLuMQBM8DEA5vExAIDzMQAk9TEAvvYxAFj4MQDy+TEAjPsxADD9MQDK/jEAZAAyAAgCMgCiAzIAPAUyANYGMgB6CDIAFAoyAK4LMgBIDTIA7A4yAIYQMgAgEjIAuhMyAF4VMgD4FjIAkhgyACwaMgDQGzIAah0yAAQfMgCeIDIAQiIyANwjMgB2JTIAECcyAKooMgBOKjIA6CsyAIItMgAmLzIAwDAyAFoyMgD0MzIAmDUyADI3MgDMODIAZjoyAAo8MgCkPTIAPj8yANhAMgByQjIAFkQyALBFMgBKRzIA7kgyAIhKMgAiTDIAvE0yAGBPMgD6UDIAlFIyAC5UMgDSVTIAbFcyAAZZMgCgWjIARFwyAN5dMgB4XzIAEmEyALZiMgBQZDIA6mUyAIRnMgAoaTIAwmoyAFxsMgD2bTIAmm8yADRxMgDOcjIAcnQyAAx2MgCmdzIAQHkyANp6MgB+fDIAGH4yALJ/MgBMgTIA5oIyAIqEMgAkhjIAvocyAGKJMgD8ijIAlowyADCOMgDUjzIAbpEyAAiTMgCilDIARpYyAOCXMgB6mTIAFJsyAK6cMgBSnjIA7J8yAIahMgAqozIAxKQyAF6mMgACqDIAnKkyADarMgDQrDIAaq4yAA6wMgCosTIAQrMyANy0MgCAtjIAGrgyALS5MgBOuzIA6LwyAIy+MgAmwDIAwMEyAGTDMgD+xDIAmMYyADLIMgDWyTIAcMsyAArNMgCkzjIASNAyAOLRMgB80zIAFtUyALDWMgBU2DIA7tkyAIjbMgAs3TIAxt4yAGDgMgAE4jIAnuMyADjlMgDS5jIAbOgyABDqMgCq6zIARO0yAN7uMgCC8DIAHPIyALbzMgBQ9TIA6vYyAI74MgAo+jIAwvsyAGb9MgAA/zIAmgAzADQCMwDYAzMAcgUzAAwHMwCmCDMAQAozAOQLMwB+DTMAGA8zALwQMwBWEjMA8BMzAIoVMwAuFzMAyBgzAGIaMwD8GzMAoB0zADofMwDUIDMAbiIzAAgkMwCsJTMARiczAOAoMwCEKjMAHiwzALgtMwBSLzMA9jAzAJAyMwAqNDMAxDUzAGg3MwACOTMAnDozADY8MwDQPTMAdD8zAA5BMwCyQjMATEQzAOZFMwCARzMAGkkzAL5KMwBYTDMA8k0zAIxPMwAwUTMAylIzAGRUMwD+VTMAmFczADxZMwDWWjMAcFwzABReMwCuXzMASGEzAOJiMwCGZDMAIGYzALpnMwBUaTMA+GozAJJsMwAsbjMAxm8zAGpxMwAEczMAnnQzADh2MwDcdzMAdnkzABB7MwCqfDMATn4zAOh/MwCCgTMAHIMzAMCEMwBahjMA9IczAI6JMwAoizMAzIwzAGaOMwAAkDMApJEzAD6TMwDYlDMAcpYzABaYMwCwmTMASpszAOScMwCInjMAIqAzALyhMwBWozMA8KQzAJSmMwAuqDMAyKkzAGKrMwAGrTMAoK4zADqwMwDesTMAeLMzABK1MwCstjMAULgzAOq5MwCEuzMAHr0zAMK+MwBcwDMA9sEzAJDDMwAqxTMAzsYzAGjIMwACyjMApsszAEDNMwDazjMAdNAzABjSMwCy0zMATNUzAObWMwCK2DMAJNozAL7bMwBY3TMA/N4zAJbgMwAw4jMAyuMzAGTlMwAI5zMAougzADzqMwDg6zMAeu0zABTvMwCu8DMAUvIzAOzzMwCG9TMAIPczAMT4MwBe+jMA+PszAJL9MwAs/zMA0AA0AGoCNAAEBDQAngU0AEIHNADcCDQAdgo0ABoMNAC0DTQATg80AOgQNACMEjQAJhQ0AMAVNABaFzQA/hg0AJgaNAAyHDQAzB00AHAfNAAKITQApCI0AD4kNADYJTQAfCc0ABYpNACwKjQAVCw0AO4tNACILzQAIjE0ALwyNABgNDQA+jU0AJQ3NAA4OTQA0jo0AGw8NAAGPjQAqj80AERBNADeQjQAeEQ0ABxGNAC2RzQAUEk0AOpKNACETDQAKE40AMJPNABcUTQAAFM0AJpUNAA0VjQAzlc0AHJZNAAMWzQAplw0AEBeNADaXzQAfmE0ABhjNACyZDQAVmY0APBnNACKaTQAJGs0AMhsNABibjQA/G80AJZxNAA6czQA1HQ0AG52NAAIeDQArHk0AEZ7NADgfDQAen40ABSANAC4gTQAUoM0AOyENACQhjQAKog0AMSJNABeizQAAo00AJyONAA2kDQA0JE0AHSTNAAOlTQAqJY0AEKYNADcmTQAgJs0ABqdNAC0njQATqA0APKhNACMozQAJqU0AMqmNABkqDQA/qk0AJirNAA8rTQA1q40AHCwNAAKsjQArrM0AEi1NADitjQAfLg0ABa6NAC6uzQAVL00AO6+NACSwDQALMI0AMbDNABgxTQABMc0AJ7INAA4yjQA0ss0AGzNNAAQzzQAqtA0AETSNADo0zQAgtU0ABzXNAC22DQAWto0APTbNACO3TQAKN80AMzgNABm4jQAAOQ0AJrlNAA05zQA2Og0AHLqNAAM7DQApu00AErvNADk8DQAfvI0ACL0NAC89TQAVvc0APD4NACU+jQALvw0AMj9NABi/zQABgE1AKACNQA6BDUA1AU1AG4HNQASCTUArAo1AEYMNQDgDTUAhA81AB4RNQC4EjUAXBQ1APYVNQCQFzUAKhk1AM4aNQBoHDUAAh41AJwfNQBAITUA2iI1AHQkNQAOJjUAqCc1AEwpNQDmKjUAgCw1ABouNQC+LzUAWDE1APIyNQCWNDUAMDY1AMo3NQBkOTUACDs1AKI8NQA8PjUA1j81AHpBNQAUQzUArkQ1AEhGNQDiRzUAhkk1ACBLNQC6TDUAVE41APhPNQCSUTUALFM1ANBUNQBqVjUABFg1AJ5ZNQBCWzUA3Fw1AHZeNQAQYDUAtGE1AE5jNQDoZDUAgmY1ABxoNQDAaTUAWms1APRsNQCObjUAMnA1AMxxNQBmczUACnU1AKR2NQA+eDUA2Hk1AHx7NQAWfTUAsH41AEqANQDugTUAiIM1ACKFNQC8hjUAYIg1APqJNQCUizUALo01ANKONQBskDUABpI1AKCTNQBElTUA3pY1AHiYNQASmjUAtps1AFCdNQDqnjUAhKA1AB6iNQDCozUAXKU1APamNQCaqDUANKo1AM6rNQBorTUADK81AKawNQBAsjUA2rM1AH61NQAYtzUAsrg1AEy6NQDwuzUAir01ACS/NQC+wDUAWMI1APzDNQCWxTUAMMc1ANTINQBuyjUACMw1AKLNNQBGzzUA4NA1AHrSNQAU1DUAuNU1AFLXNQDs2DUAhto1ACDcNQDE3TUAXt81APjgNQCS4jUANuQ1ANDlNQBq5zUADuk1AKjqNQBC7DUA3O01AIDvNQAa8TUAtPI1AE70NQDy9TUAjPc1ACb5NQDA+jUAWvw1AP79NQCY/zUAMgE2AMwCNgBwBDYACgY2AKQHNgA+CTYA4go2AHwMNgAgDjYAsA82AFQRNgDuEjYAkhQ2ACwWNgDGFzYAYBk2APoaNgCeHDYAOB42ANIfNgBsITYAECM2AKokNgBEJjYA3ic2AHgpNgAcKzYAtiw2AFAuNgDqLzYAjjE2ACgzNgDCNDYAZjY2AAA4NgCaOTYANDs2ANg8NgByPjYADEA2AKZBNgBKQzYA5EQ2AH5GNgAYSDYAskk2AFZLNgDwTDYAik42AC5QNgDIUTYAYlM2APxUNgCgVjYAOlg2ANRZNgBuWzYAEl02AKxeNgBGYDYA4GE2AHpjNgAeZTYAuGY2AFJoNgD2aTYAkGs2ACptNgDEbjYAaHA2AAJyNgCcczYANnU2ANp2NgB0eDYADno2AKh7NgBCfTYA5n42AICANgAagjYAvoM2AFiFNgDyhjYAjIg2ADCKNgDKizYAZI02AP6ONgCYkDYAPJI2ANaTNgBwlTYAFJc2AK6YNgBImjYA4ps2AIadNgAgnzYAuqA2AFSiNgD4ozYAkqU2ACynNgDGqDYAYKo2AASsNgCerTYAOK82ANKwNgB2sjYAELQ2AKq1NgBOtzYA6Lg2AIK6NgAcvDYAwL02AFq/NgD0wDYAjsI2ADLENgDMxTYAZsc2AADJNgCkyjYAPsw2ANjNNgByzzYAFtE2ALDSNgBK1DYA5NU2AH7XNgAi2TYAvNo2AFbcNgDw3TYAlN82AC7hNgDI4jYAbOQ2AAbmNgCg5zYAOuk2AN7qNgB47DYAEu42AKzvNgBQ8TYA6vI2AIT0NgAe9jYAuPc2AFz5NgD2+jYAkPw2ADT+NgDO/zYAaAE3AAIDNwCmBDcAQAY3ANoHNwB0CTcAGAs3ALIMNwBMDjcA5g83AIARNwAkEzcAvhQ3AFgWNwDyFzcAlhk3ADAbNwDKHDcAbh43AAggNwCiITcAPCM3AOAkNwB6JjcAFCg3AK4pNwBIKzcA7Cw3AIYuNwAgMDcAujE3AF4zNwD4NDcAkjY3ADY4NwDQOTcAajs3AAQ9NwCoPjcAQkA3ANxBNwB2QzcAGkU3ALRGNwBOSDcA6Ek3AIJLNwAmTTcAwE43AFpQNwD+UTcAmFM3ADJVNwDMVjcAcFg3AApaNwCkWzcAPl03ANheNwB8YDcAFmI3ALBjNwBKZTcA7mY3AIhoNwAiajcAxms3AGBtNwD6bjcAlHA3ADhyNwDSczcAbHU3AAZ3NwCgeDcARHo3AN57NwB4fTcAEn83ALaANwBQgjcA6oM3AI6FNwAohzcAwog3AFyKNwAAjDcAmo03ADSPNwDOkDcAaJI3AAyUNwCmlTcAQJc3ANqYNwB+mjcAGJw3ALKdNwBWnzcA8KA3AIqiNwAkpDcAyKU3AGKnNwD8qDcAlqo3ADqsNwDUrTcAbq83AAixNwCisjcARrQ3AOC1NwB6tzcAFLk3ALi6NwBSvDcA7L03AJC/NwAqwTcAxMI3AF7ENwACxjcAnMc3ADbJNwDQyjcAasw3AA7ONwCozzcAQtE3ANzSNwCA1DcAGtY3ALTXNwBY2TcA8to3AIzcNwAw3jcA1N83AG7hNwAI4zcAouQ3AEbmNwDg5zcAeuk3ABTrNwC47DcAUu43AOzvNwCQ8TcAKvM3AMT0NwBe9jcA+Pc3AJz5NwA2+zcA0Pw3AGr+NwAOADgAqAE4AEIDOADmBDgAgAY4ABoIOAC0CTgAWAs4APIMOACMDjgAJhA4AMAROABkEzgA/hQ4AJgWOAAyGDgA1hk4AHAbOAAKHTgArh44AEggOADiITgAfCM4ACAlOAC6JjgAVCg4AO4pOACIKzgALC04AMYuOABgMDgABDI4AJ4zOAA4NTgA0jY4AHY4OAAQOjgAqjs4AEQ9OADePjgAgkA4ABxCOAC2QzgAWkU4APRGOACOSDgAKEo4AMxLOABmTTgAAE84AJpQOAA0UjgA2FM4AHJVOAAMVzgAplg4AEpaOADkWzgAfl04ABhfOAC8YDgAVmI4APBjOACKZTgALmc4AMhoOABiajgABmw4AKBtOAA6bzgA1HA4AHhyOAASdDgArHU4AEZ3OADgeDgAhHo4AB58OAC4fTgAUn84APaAOACQgjgAKoQ4AM6FOABohzgAAok4AJyKOABAjDgA2o04AHSPOAAOkTgAqJI4AEyUOADmlTgAgJc4ABqZOAC+mjgAWJw4APKdOACWnzgAMKE4AMqiOABkpDgACKY4AKKnOAA8qTgA1qo4AHCsOAAUrjgArq84AEixOADssjgAhrQ4ACC2OAC6tzgAXrk4APi6OACSvDgALL44ANC/OABqwTgABMM4AJ7EOAA4xjgA3Mc4AHbJOAAQyzgAtMw4AE7OOADozzgAgtE4ACbTOADA1DgAWtY4APTXOACO2TgAMts4AMzcOABm3jgAAOA4AKThOAA+4zgA2OQ4AHzmOAAW6DgAsOk4AErrOADu7DgAiO44ACLwOAC88TgAVvM4APr0OACU9jgALvg4ANL5OABs+zgABv04AKD+OABEADkA3gE5AHgDOQASBTkArAY5AFAIOQDqCTkAhAs5AB4NOQDCDjkAXBA5APYROQCQEzkANBU5AM4WOQBoGDkAAho5AKYbOQBAHTkA2h45AH4gOQAYIjkAsiM5AEwlOQDwJjkAiig5ACQqOQC+KzkAWC05APwuOQCWMDkAMDI5ANQzOQBuNTkACDc5AKI4OQBGOjkA4Ds5AHo9OQAUPzkArkA5AFJCOQDsQzkAhkU5ACBHOQDESDkAXko5APhLOQCcTTkANk85ANBQOQBqUjkADlQ5AKhVOQBCVzkA3Fg5AHZaOQAaXDkAtF05AE5fOQDyYDkAjGI5ACZkOQDAZTkAZGc5AP5oOQCYajkAMmw5AMxtOQBwbzkACnE5AKRyOQBIdDkA4nU5AHx3OQAWeTkAuno5AFR8OQDufTkAiH85ACKBOQDGgjkAYIQ5APqFOQCUhzkAOIk5ANKKOQBsjDkAEI45AKqPOQBEkTkA3pI5AIKUOQAcljkAtpc5AFCZOQDqmjkAjpw5ACieOQDCnzkAXKE5AACjOQCapDkANKY5AM6nOQByqTkADKs5AKasOQBKrjkA5K85AH6xOQAYszkAvLQ5AFa2OQDwtzkAirk5ACS7OQDIvDkAYr45APy/OQCgwTkAOsM5ANTEOQBuxjkACMg5AKzJOQBGyzkA4Mw5AHrOOQAe0DkAuNE5AFLTOQD21DkAkNY5ACrYOQDE2TkAaNs5AALdOQCc3jkANuA5ANDhOQB04zkADuU5AKjmOQBC6DkA5uk5AIDrOQAa7TkAvu45AFjwOQDy8TkAjPM5ADD1OQDK9jkAZPg5AP75OQCY+zkAPP05ANb+OQBwADoACgI6AK4DOgBIBToA4gY6AIYIOgAgCjoAugs6AFQNOgD4DjoAkhA6ACwSOgDGEzoAahU6AAQXOgCeGDoAOBo6ANIbOgB2HToAEB86AKogOgBEIjoA6CM6AIIlOgAcJzoAwCg6AFoqOgD0KzoAji06ACgvOgDMMDoAZjI6AAA0OgCkNToAPjc6ANg4OgByOjoAFjw6ALA9OgBKPzoA5EA6AIhCOgAiRDoAvEU6AFZHOgDwSDoAlEo6AC5MOgDITToAbE86AAZROgCgUjoAOlQ6ANRVOgB4VzoAElk6AKxaOgBQXDoA6l06AIRfOgAeYToAwmI6AFxkOgD2ZToAkGc6ACppOgDOajoAaGw6AAJuOgCcbzoAQHE6ANpyOgB0dDoAGHY6ALJ3OgBMeToA5no6AIp8OgAkfjoAvn86AFiBOgD8gjoAloQ6ADCGOgDKhzoAZIk6AAiLOgCijDoAPI46AOCPOgB6kToAFJM6AK6UOgBSljoA7Jc6AIaZOgAgmzoAxJw6AF6eOgD4nzoAkqE6ACyjOgDQpDoAaqY6AASoOgCeqToAQqs6ANysOgB2rjoAGrA6ALSxOgBOszoA6LQ6AIy2OgAmuDoAwLk6AFq7OgD0vDoAmL46ADLAOgDMwToAZsM6AArFOgCkxjoAPsg6AOLJOgB8yzoAFs06ALDOOgBU0DoA7tE6AIjTOgAi1ToAvNY6AGDYOgD62ToAlNs6ADjdOgDS3joAbOA6AAbiOgCq4zoAROU6AN7mOgB46DoAHOo6ALbrOgBQ7ToA6u46AITwOgAo8joAwvM6AFz1OgD29joAmvg6ADT6OgDO+zoAcv06AAz/OgCmADsAQAI7AOQDOwB+BTsAGAc7ALIIOwBMCjsA8As7AIoNOwAkDzsAvhA7AGISOwD8EzsAlhU7ADoXOwDUGDsAbho7AAgcOwCsHTsARh87AOAgOwB6IjsAHiQ7ALglOwBSJzsA7Cg7AIYqOwAqLDsAxC07AF4vOwD4MDsAnDI7ADY0OwDQNTsAdDc7AA45OwCoOjsAQjw7ANw9OwCAPzsAGkE7ALRCOwBORDsA8kU7AIxHOwAmSTsAwEo7AGRMOwD+TTsAmE87ADxROwDWUjsAcFQ7AApWOwCuVzsASFk7AOJaOwB8XDsAFl47ALpfOwBUYTsA7mI7AIhkOwAsZjsAxmc7AGBpOwAEazsAnmw7ADhuOwDSbzsAdnE7ABBzOwCqdDsARHY7AOh3OwCCeTsAHHs7ALZ8OwBafjsA9H87AI6BOwAogzsAzIQ7AGaGOwAAiDsAmok7AD6LOwDYjDsAco47AAyQOwCwkTsASpM7AOSUOwB+ljsAGJg7ALyZOwBWmzsA8Jw7AIqeOwAuoDsAyKE7AGKjOwAGpTsAoKY7ADqoOwDUqTsAeKs7ABKtOwCsrjsARrA7AOCxOwCEszsAHrU7ALi2OwBSuDsA9rk7AJC7OwAqvTsAzr47AGjAOwACwjsAnMM7AEDFOwDaxjsAdMg7AA7KOwCoyzsATM07AObOOwCA0DsAGtI7AL7TOwBY1TsA8tY7AJbYOwAw2jsAyts7AGTdOwAI3zsAouA7ADziOwDW4zsAcOU7ABTnOwCu6DsASOo7AOLrOwCG7TsAIO87ALrwOwBe8jsA+PM7AJL1OwAs9zsA0Pg7AGr6OwAE/DsAnv07AEL/OwDcADwAdgI8ABAEPAC0BTwATgc8AOgIPACCCjwAJgw8AMANPABaDzwA9BA8AJgSPAAyFDwAzBU8AGYXPAAAGTwApBo8AD4cPADYHTwAch88ABYhPACwIjwASiQ8AO4lPACIJzwAIik8ALwqPABgLDwA+i08AJQvPAAuMTwAyDI8AGw0PAAGNjwAoDc8ADo5PADeOjwAeDw8ABI+PAC2PzwAUEE8AOpCPACERDwAKEY8AMJHPABcSTwA9ko8AJpMPAA0TjwAzk88AGhRPAACUzwAplQ8AEBWPADaVzwAdFk8ABhbPACyXDwATF48APBfPACKYTwAJGM8AL5kPABiZjwA/Gc8AJZpPAAwazwA1Gw8AG5uPAAIcDwAonE8ADxzPADgdDwAenY8ABR4PACueTwAUns8AOx8PACGfjwAIIA8AMSBPABegzwA+IQ8AJyGPAA2iDwA0Ik8AGqLPAAOjTwAqI48AEKQPADckTwAdpM8ABqVPAC0ljwATpg8AOiZPACMmzwAJp08AMCePABaoDwA/qE8AJijPAAypTwA1qY8AHCoPAAKqjwApKs8AEitPADirjwAfLA8ABayPAC6szwAVLU8AO62PACIuDwAIro8AMa7PABgvTwA+r48AJTAPAA4wjwA0sM8AGzFPAAQxzwAqsg8AETKPADeyzwAgs08ABzPPAC20DwAUNI8APTTPACO1TwAKNc8AMLYPABm2jwAANw8AJrdPAA03zwA2OA8AHLiPAAM5DwApuU8AErnPADk6DwAfuo8ABjsPACy7TwAVu88APDwPACK8jwAJPQ8AMj1PABi9zwA/Pg8AKD6PAA6/DwA1P08AG7/PAASAT0ArAI9AEYEPQDgBT0AhAc9AB4JPQC4Cj0AUgw9AOwNPQCQDz0AKhE9AMQSPQBeFD0AAhY9AJwXPQA2GT0A0Bo9AHQcPQAOHj0AqB89AEwhPQDmIj0AgCQ9ABomPQC+Jz0AWCk9APIqPQCMLD0AMC49AMovPQBkMT0A/jI9AJg0PQA8Nj0A1jc9AHA5PQAKOz0Arjw9AEg+PQDiPz0AhkE9ACBDPQC6RD0AVEY9AO5HPQCcST0ANks9ANpMPQB0Tj0ADlA9AKhRPQBMUz0A5lQ9AIBWPQAaWD0Avlk9AFhbPQDyXD0AjF49ACZgPQDKYT0AZGM9AP5kPQCiZj0APGg9ANZpPQBwaz0AFG09AK5uPQBIcD0A4nE9AHxzPQAgdT0AunY9AFR4PQDueT0Akns9ACx9PQDGfj0AaoA9AASCPQCegz0AOIU9ANyGPQB2iD0AEIo9AKqLPQBEjT0A6I49AIKQPQAckj0AtpM9AFqVPQD0lj0Ajpg9ADKaPQDMmz0AZp09AACfPQCaoD0APqI9ANijPQBypT0ADKc9ALCoPQBKqj0A5Ks9AIitPQAirz0AvLA9AFayPQD6sz0AlLU9AC63PQDIuD0AbLo9AAa8PQCgvT0AOr89ANTAPQB4wj0AEsQ9AKzFPQBGxz0A6sg9AITKPQAezD0Aws09AFzPPQD20D0AkNI9ADTUPQDO1T0AaNc9AALZPQCm2j0AQNw9ANrdPQB03z0ADuE9ALLiPQBM5D0A5uU9AIDnPQAk6T0Avuo9AFjsPQD87T0Alu89ADDxPQDK8j0AbvQ9AAj2PQCi9z0APPk9ANb6PQB6/D0AFP49AK7/PQBSAT4A7AI+AIYEPgAgBj4AxAc+AF4JPgD4Cj4Akgw+ACwOPgDQDz4AahE+AAQTPgCeFD4AQhY+ANwXPgB2GT4AGhs+ALQcPgBOHj4A6B8+AIwhPgAmIz4AwCQ+AFomPgD0Jz4AmCk+ADIrPgDMLD4AZi4+AAowPgCkMT4APjM+AOI0PgB8Nj4AFjg+ALA5PgBUOz4A7jw+AIg+PgAiQD4AvEE+AGBDPgD6RD4AlEY+AC5IPgDSST4AbEs+AAZNPgCqTj4ARFA+AN5RPgB4Uz4AHFU+ALZWPgBQWD4A6lk+AI5bPgAoXT4Awl4+AFxgPgD2YT4AmmM+ADRlPgDOZj4Acmg+AAxqPgCmaz4AQG0+AORuPgB+cD4AGHI+ALJzPgBMdT4A8HY+AIp4PgAkej4Avns+AGJ9PgD8fj4AloA+ADCCPgDUgz4AboU+AAiHPgCsiD4ARoo+AOCLPgB6jT4AHo8+ALiQPgBSkj4A7JM+AIaVPgAqlz4AxJg+AF6aPgD4mz4AnJ0+ADafPgDQoD4AdKI+AA6kPgCopT4AQqc+AOaoPgCAqj4AGqw+ALStPgBOrz4A8rA+AIyyPgAmtD4AwLU+AGS3PgD+uD4AmLo+ADK8PgDWvT4AcL8+AArBPgCuwj4ASMQ+AOLFPgB8xz4AIMk+ALrKPgBUzD4A7s0+AIjPPgAs0T4AxtI+AGDUPgD61T4Antc+ADjZPgDS2j4Adtw+ABDePgCq3z4AROE+AOjiPgCC5D4AHOY+ALbnPgBQ6T4A9Oo+AI7sPgAo7j4Awu8+AGbxPgAA8z4AmvQ+ADT2PgDY9z4Acvk+AAz7PgCw/D4ASv4+AOT/PgB+AT8AIgM/ALwEPwBWBj8A8Ac/AIoJPwAuCz8AyAw/AGIOPwD8Dz8AoBE/ADoTPwDUFD8AghY/ABwYPwC2GT8AUBs/APQcPwCOHj8AKCA/AMwhPwBmIz8AACU/AJomPwA0KD8A2Ck/AHIrPwAMLT8Api4/AEowPwDkMT8AfjM/ACI1PwC8Nj8AVjg/APA5PwCKOz8ALj0/AMg+PwBiQD8A/EE/AKBDPwA6RT8A1EY/AG5IPwASSj8ArEs/AEZNPwDqTj8AhFA/AB5SPwC4Uz8AXFU/APZWPwCQWD8AKlo/AMRbPwBoXT8AAl8/AJxgPwA2Yj8A2mM/AHRlPwAOZz8Asmg/AExqPwDmaz8AgG0/ACRvPwC+cD8AWHI/APJzPwCMdT8AMHc/AMp4PwBkej8A/ns/AKJ9PwA8fz8A1oA/AHqCPwAUhD8AroU/AEiHPwDiiD8Ahoo/ACCMPwC6jT8AVI8/APiQPwCSkj8ALJQ/ANCVPwBqlz8ABJk/AJ6aPwBCnD8A3J0/AHafPwAQoT8AqqI/AE6kPwDopT8Agqc/ACapPwDAqj8AWqw/APStPwCOrz8AMrE/AMyyPwBmtD8AALY/AKS3PwA+uT8A2Lo/AHy8PwAWvj8AsL8/AErBPwDuwj8AiMQ/ACLGPwC8xz8AVsk/APrKPwCUzD8ALs4/AMjPPwBs0T8ABtM/AKDUPwA61j8A3tc/AHjZPwAS2z8Attw/AFDePwDq3z8AhOE/ACjjPwDC5D8AXOY/APbnPwCQ6T8ANOs/AM7sPwBo7j8AAvA/AKbxPwBA8z8A2vQ/AH72PwAY+D8Asvk/AEz7PwDw/D8Aiv4/ACQAQAC+AUAAWANAAPwEQACWBkAAMAhAAMoJQABuC0AACA1AAKIOQABGEEAA4BFAAHoTQAAUFUAAuBZAAFIYQADsGUAAhhtAACAdQADEHkAAXiBAAPghQACSI0AANiVAANAmQABqKEAADipAAKgrQABCLUAA3C5AAIAwQAAaMkAAtDNAAE41QADoNkAAjDhAACY6QADAO0AAWj1AAP4+QACYQEAAMkJAANZDQABwRUAACkdAAKRIQAA+SkAA4ktAAHxNQAAWT0AAsFBAAFRSQADuU0AAiFVAACxXQADGWEAAYFpAAPpbQACeXUAAOF9AANJgQABsYkAABmRAAKplQABEZ0AA3mhAAHhqQAAcbEAAtm1AAFBvQAD0cEAAjnJAACh0QADCdUAAZndAAAB5QACaekAANHxAAM59QAByf0AADIFAAKaCQABAhEAA5IVAAH6HQAAYiUAAvIpAAFaMQADwjUAAio9AAC6RQADIkkAAYpRAAPyVQACWl0AAOplAANSaQABunEAACJ5AAKyfQABGoUAA4KJAAISkQAAepkAAuKdAAFKpQADsqkAAkKxAACquQADEr0AAXrFAAAKzQACctEAANrZAANC3QAB0uUAADrtAAKi8QABMvkAA5r9AAIDBQAAaw0AAvsRAAFjGQADyx0AAjMlAACbLQADKzEAAZM5AAP7PQACY0UAAPNNAANbUQABw1kAAFNhAAK7ZQABI20AA4txAAIbeQAAg4EAAuuFAAFTjQADu5EAAkuZAACzoQADG6UAAautAAATtQACe7kAAOPBAANzxQAB280AAEPVAAKr2QABO+EAA6PlAAIL7QAAc/UAAtv5AAFoAQQD0AUEAjgNBADIFQQDMBkEAZghBAAAKQQCaC0EAPg1BANgOQQByEEEADBJBALATQQBKFUEA5BZBAIgYQQAiGkEAvBtBAFYdQQDwHkEAlCBBAC4iQQDII0EAYiVBAAYnQQCgKEEAOipBANQrQQB4LUEAEi9BAKwwQQBQMkEA6jNBAIQ1QQAeN0EAuDhBAFw6QQD2O0EAkD1BACo/QQDOQEEAaEJBAAJEQQCcRUEAQEdBANpIQQB0SkEAGExBALJNQQBMT0EA5lBBAIpSQQAkVEEAvlVBAFhXQQDyWEEAllpBADBcQQDKXUEAZF9BAAhhQQCiYkEAPGRBANZlQQB6Z0EAFGlBAK5qQQBSbEEA7G1BAIZvQQAgcUEAunJBAF50QQD4dUEAkndBADZ5QQDQekEAanxBAAR+QQCof0EAQoFBANyCQQB2hEEAGoZBALSHQQBOiUEA6IpBAIKMQQAmjkEAwI9BAFqRQQD0kkEAmJRBADKWQQDMl0EAcJlBAAqbQQCknEEAPp5BAOKfQQB8oUEAFqNBALCkQQBKpkEA7qdBAIipQQAiq0EAvKxBAGCuQQD6r0EAlLFBADizQQDStEEAbLZBAAa4QQCguUEARLtBAN68QQB4vkEAEsBBALbBQQBQw0EA6sRBAITGQQAoyEEAwslBAFzLQQAAzUEAms5BADTQQQDO0UEAaNNBAAzVQQCm1kEAQNhBANrZQQB+20EAGN1BALLeQQBW4EEA8OFBAIrjQQAk5UEAyOZBAGLoQQD86UEAlutBADDtQQDU7kEAbvBBAAjyQQCi80EARvVBAOD2QQB6+EEAHvpBALj7QQBS/UEA7P5BAIYAQgAqAkIAxANCAF4FQgD4BkIAnAhCADYKQgDQC0IAdA1CAA4PQgCoEEIAQhJCANwTQgCAFUIAGhdCALQYQgBOGkIA8htCAIwdQgAmH0IAyiBCAGQiQgD+I0IAmCVCADInQgDWKEIAcCpCAAosQgCkLUIASC9CAOIwQgB8MkIAFjRCALo1QgBUN0IA7jhCAJI6QgAsPEIAxj1CAGA/QgD6QEIAnkJCADhEQgDSRUIAbEdCABBJQgCqSkIARExCAOhNQgCCT0IAHFFCALZSQgBQVEIA9FVCAI5XQgAoWUIAwlpCAGZcQgAAXkIAml9CADRhQgDYYkIAcmRCAAxmQgCwZ0IASmlCAORqQgB+bEIAGG5CALxvQgBWcUIA8HJCAIp0QgAudkIAyHdCAGJ5QgAGe0IAoHxCADp+QgDUf0IAeIFCABKDQgCshEIARoZCAOCHQgCEiUIAHotCALiMQgBSjkIA9o9CAJCRQgAqk0IAzpRCAGiWQgACmEIAnJlCADabQgDanEIAdJ5CAA6gQgCooUIATKNCAOakQgCApkIAGqhCAL6pQgBYq0IA8qxCAJauQgAwsEIAyrFCAGSzQgD+tEIAorZCADy4QgDWuUIAcLtCABS9QgCuvkIASMBCAOzBQgCGw0IAIMVCALrGQgBUyEIA+MlCAJLLQgAszUIA0M5CAGrQQgAE0kIAntNCADjVQgDc1kIAdthCABDaQgC020IATt1CAOjeQgCC4EIAHOJCAMDjQgBa5UIA9OZCAI7oQgAy6kIAzOtCAGbtQgAK70IApPBCAD7yQgDY80IAfPVCABb3QgCw+EIASvpCAOT7QgCI/UIAIv9CALwAQwBWAkMA+gNDAJQFQwAuB0MAyAhDAGwKQwAGDEMAoA1DAEQPQwDeEEMAeBJDABIUQwCsFUMAUBdDAOoYQwCEGkMAHhxDAMIdQwBcH0MA9iBDAJAiQwA0JEMAziVDAGgnQwAMKUMApipDAEAsQwDaLUMAdC9DABgxQwCyMkMATDRDAOY1QwCKN0MAJDlDAL46QwBYPEMA/D1DAJY/QwAwQUMA1EJDAG5EQwAIRkMAokdDADxJQwDgSkMAekxDABROQwC4T0MAUlFDAOxSQwCGVEMAIFZDAMRXQwBeWUMA+FpDAJJcQwA2XkMA0F9DAGphQwAEY0MAqGRDAEJmQwDcZ0MAgGlDABprQwC0bEMATm5DAOhvQwCMcUMAJnNDAMB0QwBadkMA/ndDAJh5QwAye0MAzHxDAHB+QwAKgEMApIFDAEiDQwDihEMAfIZDABaIQwCwiUMAVItDAO6MQwCIjkMAIpBDAMaRQwBgk0MA+pRDAJSWQwA4mEMA0plDAGybQwAQnUMAqp5DAESgQwDeoUMAeKNDABylQwC2pkMAUKhDAOqpQwCOq0MAKK1DAMKuQwBcsEMAALJDAJqzQwA0tUMA2LZDAHK4QwAMukMAprtDAEC9QwDkvkMAfsBDABjCQwCyw0MAVsVDAPDGQwCKyEMAJMpDAMjLQwBizUMA/M5DAKDQQwA60kMA1NNDAG7VQwAI10MArNhDAEbaQwDg20MAet1DAB7fQwC44EMAUuJDAOzjQwCQ5UMAKudDAMToQwBe6kMAAuxDAJztQwA270MA2vBDAHTyQwAO9EMAqPVDAEL3QwDm+EMAgPpDABr8QwC0/UMAWP9DAPIARACMAkQAJgREAMoFRABkB0QA/ghEAKIKRAA8DEQA1g1EAHAPRAAUEUQArhJEAEgURADiFUQAfBdEACAZRAC6GkQAVBxEAO4dRACSH0QALCFEAMYiRABqJEQABCZEAJ4nRAA4KUQA0ipEAHYsRAAQLkQAqi9EAEQxRADoMkQAgjREABw2RAC2N0QAWjlEAPQ6RACOPEQAMj5EAMw/RABmQUQAAENEAJpERAA+RkQA2EdEAHJJRAAMS0QAsExEAEpORADkT0QAflFEACJTRAC8VEQAVlZEAPpXRACUWUQALltEAMhcRABsXkQABmBEAKBhRAA6Y0QA1GREAHhmRAASaEQArGlEAEZrRADqbEQAhG5EAB5wRAC4cUQAXHNEAPZ0RACQdkQANHhEAM55RABoe0QAAn1EAJx+RABAgEQA2oFEAHSDRAAOhUQAsoZEAEyIRADmiUQAgItEACSNRAC+jkQAWJBEAPKRRACWk0QAMJVEAMqWRABkmEQACJpEAKKbRAA8nUQA1p5EAHqgRAAUokQArqNEAEilRADspkQAhqhEACCqRADEq0QAXq1EAPiuRACSsEQALLJEANCzRABqtUQABLdEAJ64RABCukQA3LtEAHa9RAAav0QAtMBEAE7CRADow0QAgsVEACbHRADAyEQAWspEAPTLRACYzUQAMs9EAMzQRABm0kQACtREAKTVRAA+10QA4thEAHzaRAAW3EQAsN1EAErfRADu4EQAiOJEACLkRAC85UQAYOdEAProRACU6kQAOOxEANLtRABs70QABvFEAKDyRABE9EQA3vVEAHj3RAAS+UQAtvpEAFD8RADq/UQAjv9EACgBRQDCAkUAXARFAPYFRQCaB0UANAlFAM4KRQBoDEUAAg5FAKYPRQBAEUUA5BJFAH4URQAYFkUAshdFAEwZRQDwGkUAihxFACQeRQDIH0UAYiFFAPwiRQCWJEUAMCZFANQnRQBuKUUACCtFAKIsRQBGLkUA4C9FAHoxRQAUM0UAuDRFAFI2RQDsN0UAkDlFACo7RQDEPEUAXj5FAPg/RQCcQUUANkNFANBERQBqRkUADkhFAKhJRQBCS0UA3ExFAIBORQAaUEUAtFFFAFhTRQDyVEUAjFZFACZYRQDAWUUAZFtFAP5cRQCYXkUAMmBFANZhRQBwY0UACmVFAK5mRQBIaEUA4mlFAHxrRQAWbUUAum5FAFRwRQDucUUAiHNFACx1RQDGdkUAYHhFAPp5RQCee0UAOH1FANJ+RQB2gEUAEIJFAKqDRQBEhUUA3oZFAIKIRQAcikUAtotFAFCNRQD0jkUAjpBFACiSRQDMk0UAZpVFAACXRQCamEUANJpFANibRQBynUUADJ9FAKagRQBAokUA5KNFAH6lRQAip0UAvKhFAFaqRQDwq0UAiq1FAC6vRQDIsEUAYrJFAPyzRQCgtUUAOrdFANS4RQBuukUAErxFAKy9RQBGv0UA6sBFAITCRQAexEUAuMVFAFLHRQD2yEUAkMpFACrMRQDEzUUAaM9FAALRRQCc0kUAQNRFANrVRQB010UADtlFALLaRQBM3EUA5t1FAIDfRQAa4UUAvuJFAFjkRQDy5UUAjOdFADDpRQDK6kUAZOxFAAjuRQCi70UAPPFFANbyRQBw9EUAFPZFAK73RQBI+UUA4vpFAHz8RQAg/kUAuv9FAF4BRgD4AkYAkgRGACwGRgDQB0YAaglGAAQLRgCeDEYAOA5GANwPRgB2EUYAEBNGAKoURgBOFkYA6BdGAIIZRgAmG0YAwBxGAFoeRgD0H0YAjiFGADIjRgDMJEYAZiZGAAAoRgCkKUYAPitGANgsRgB8LkYAFjBGALAxRgBKM0YA5DRGAIg2RgAiOEYAvDlGAFY7RgD6PEYAlD5GAC5ARgDIQUYAbENGAAZFRgCgRkYAREhGAN5JRgB4S0YAEk1GAKxORgBQUEYA6lFGAIRTRgAeVUYAuFZGAFxYRgD2WUYAkFtGADRdRgDOXkYAaGBGAAJiRgCmY0YAQGVGANpmRgB0aEYAGGpGALJrRgBMbUYA5m5GAIpwRgAkckYAvnNGAFh1RgD8dkYAlnhGADB6RgDUe0YAbn1GAAh/RgCigEYAPIJGAOCDRgB6hUYAFIdGAK6IRgBIikYA7ItGAIaNRgAqj0YAxJBGAF6SRgD4k0YAkpVGADaXRgDQmEYAappGAAScRgConUYAQp9GANygRgB2okYAGqRGALSlRgBOp0YA8qhGAIyqRgAmrEYAwK1GAFqvRgD+sEYAmLJGADK0RgDMtUYAcLdGAAq5RgCkukYASLxGAOK9RgB8v0YAFsFGALDCRgBUxEYA7sVGAIjHRgAsyUYAxspGAGDMRgD6zUYAlM9GADjRRgDS0kYAbNRGAAbWRgCq10YARNlGAN7aRgB43EYAHN5GALbfRgBQ4UYA9OJGAI7kRgAo5kYA1udGAHDpRgAK60YApOxGAD7uRgDi70YAfPFGABbzRgCw9EYAVPZGAO73RgCI+UYALPtGAMb8RgBg/kYA+v9GAJQBRwA4A0cA0gRHAGwGRwAGCEcAoAlHAEQLRwDeDEcAgg5HABwQRwC2EUcAUBNHAOoURwCOFkcAKBhHAMIZRwBcG0cAAB1HAJoeRwA0IEcAziFHAHIjRwAMJUcApiZHAEooRwDkKUcAfitHABgtRwCyLkcAVjBHAPAxRwCKM0cAJDVHAL42RwBiOEcA/DlHAJY7RwA6PUcA1D5HAG5ARwASQkcArENHAEZFRwDgRkcAekhHAB5KRwC4S0cAUk1HAOxORwCGUEcAKlJHAMRTRwBoVUcAAldHAJxYRwA2WkcA0FtHAHRdRwAOX0cAqGBHAEJiRwDmY0cAgGVHABpnRwC0aEcAWGpHAPJrRwCMbUcAMG9HAMpwRwBkckcA/nNHAJh1RwA8d0cA1nhHAHB6RwAKfEcArn1HAEh/RwDigEcAfIJHACCERwC6hUcAVIdHAPiIRwCSikcALIxHAMaNRwBgj0cABJFHAJ6SRwA4lEcA0pVHAHaXRwAQmUcAqppHAEScRwDonUcAgp9HAByhRwDAokcAWqRHAPSlRwCOp0cAKKlHAMyqRwBmrEcAAK5HAJqvRwA+sUcA2LJHAHK0RwAMtkcAsLdHAEq5RwDkukcAiLxHACK+RwC8v0cAVsFHAPDCRwCUxEcALsZHAMjHRwBsyUcABstHAKDMRwA6zkcA1M9HAHjRRwAS00cArNRHAEbWRwDq10cAhNlHAB7bRwC43EcAXN5HAPbfRwCQ4UcANONHAM7kRwBo5kcAAuhHAJzpRwBA60cA2uxHAHTuRwAO8EcAsvFHAEzzRwDm9EcAgPZHACT4RwC++UcAWPtHAPz8RwCW/kcAMABIAMoBSABkA0gACAVIAKIGSAA8CEgA1glIAHoLSAAUDUgArg5IAFIQSADsEUgAhhNIACAVSAC6FkgAXhhIAPgZSACSG0gALB1IAMYeSABqIEgABCJIAJ4jSABCJUgA3CZIAHYoSAAaKkgAtCtIAE4tSADoLkgAgjBIACYySADAM0gAWjVIAPQ2SACYOEgAMjpIAMw7SABwPUgACj9IAKRASAA+QkgA2ENIAHxFSAAWR0gAsEhIAEpKSADuS0gAiE1IACJPSAC8UEgAYFJIAPpTSACUVUgALldIANJYSABsWkgABlxIAKpdSABEX0gA3mBIAHhiSAASZEgAtmVIAFBnSADqaEgAhGpIAChsSADCbUgAXG9IAPZwSACQckgANHRIAM51SABod0gADHlIAKZ6SABAfEgA5H1IAH5/SAAYgUgAsoJIAEyESADwhUgAiodIACSJSAC+ikgAYoxIAPyNSACWj0gAMJFIANSSSABulEgACJZIAKyXSABGmUgA4JpIAHqcSAAUnkgAuJ9IAFKhSADsokgAhqRIACqmSADEp0gAXqlIAPiqSACcrEgANq5IANCvSAB0sUgADrNIAKi0SABCtkgA3LdIAIC5SAAau0gAtLxIAE6+SADyv0gAjMFIACbDSADKxEgAZMZIAP7HSACYyUgAMstIANbMSABwzkgACtBIAKTRSABI00gA4tRIAHzWSAAW2EgAutlIAFTbSADu3EgAkt5IACzgSADG4UgAYONIAPrkSACe5kgAOOhIANLpSABs60gAEO1IAKruSABE8EgA3vFIAILzSAAc9UgAtvZIAFD4SAD0+UgAjvtIACj9SADM/kgAZgBJAAACSQCaA0kANAVJANgGSQByCEkADApJAKYLSQBADUkA5A5JAH4QSQAYEkkAvBNJAFYVSQDwFkkAlBhJAC4aSQDIG0kAYh1JAPweSQCgIEkAOiJJANQjSQBuJUkACCdJAKwoSQBGKkkA4CtJAIQtSQAeL0kAuDBJAFwySQD2M0kAkDVJACo3SQDEOEkAaDpJAAI8SQCcPUkANj9JANBASQB0QkkADkRJAKhFSQBMR0kA5khJAIBKSQAkTEkAvk1JAFhPSQDyUEkAjFJJADBUSQDKVUkAZFdJAP5YSQCiWkkAPFxJANZdSQBwX0kAFGFJAK5iSQBIZEkA7GVJAIZnSQAgaUkAumpJAFRsSQD4bUkAkm9JACxxSQDGckkAYHRJAAR2SQCed0kAOHlJANx6SQB2fEkAEH5JAKp/SQBOgUkA6IJJAIKESQAchkkAwIdJAFqJSQD0ikkAjoxJACiOSQDMj0kAZpFJAAqTSQCklEkAPpZJANiXSQBymUkAFptJALCcSQBKnkkA5J9JAIihSQAio0kAvKRJAFamSQD6p0kAlKlJAC6rSQDIrEkAbK5JAAawSQCgsUkAOrNJAN60SQB4tkkAErhJAKy5SQBGu0kA6rxJAIS+SQAowEkAwsFJAFzDSQD2xEkAkMZJADTISQDOyUkAaMtJAALNSQCmzkkAQNBJANrRSQB000kADtVJALLWSQBM2EkA5tlJAIrbSQAk3UkAvt5JAFjgSQD84UkAluNJADDlSQDK5kkAbuhJAAjqSQCi60kAPO1JAODuSQB68EkAFPJJAK7zSQBS9UkA7PZJAIb4SQAq+kkAxPtJAF79SQD4/kkAnABKADYCSgDQA0oAagVKAAQHSgCoCEoAQgpKANwLSgB2DUoAGg9KALQQSgBOEkoA6BNKAIIVSgAmF0oAyhhKAFoaSgD+G0oAmB1KADIfSgDWIEoAcCJKAAokSgCkJUoASCdKAOIoSgB8KkoAFixKALAtSgBUL0oA7jBKAIgySgAiNEoAvDVKAGA3SgD6OEoAlDpKADg8SgDSPUoAbD9KABBBSgCqQkoARERKAN5FSgB4R0oAHElKALZKSgBQTEoA9E1KAI5PSgAoUUoAwlJKAFxUSgAAVkoAmldKADRZSgDOWkoAclxKAAxeSgCmX0oAQGFKANpiSgB+ZEoAGGZKALJnSgBWaUoA8GpKAIpsSgAkbkoAvm9KAGJxSgD8ckoAlnRKADp2SgDUd0oAbnlKAAh7SgCsfEoARn5KAOB/SgB6gUoAHoNKALiESgBShkoA7IdKAIaJSgAqi0oAxIxKAF6OSgACkEoAnJFKADaTSgDQlEoAapZKAA6YSgComUoATJtKAOacSgCAnkoAGqBKALShSgBYo0oA8qRKAIymSgAmqEoAyqlKAGSrSgD+rEoAmK5KADKwSgDWsUoAcLNKABS1SgCutkoASLhKAOK5SgB8u0oAIL1KALq+SgBUwEoA7sFKAJLDSgAsxUoAxsZKAGDISgAEykoAnstKADjNSgDczkoAdtBKABDSSgCq00oARNVKAN7WSgCC2EoAHNpKALbbSgBa3UoA9N5KAI7gSgAy4koAzONKAGblSgAA50oAmuhKAD7qSgDY60oAcu1KAAzvSgCw8EoASvJKAOTzSgCI9UoAIvdKALz4SgBW+koA8PtKAJT9SgAu/0oAyABLAGICSwAGBEsAoAVLADoHSwDeCEsAeApLABIMSwCsDUsARg9LAOoQSwCEEksAHhRLALgVSwBSF0sA9hhLAJAaSwAqHEsAzh1LAGgfSwACIUsAnCJLAEAkSwDaJUsAdCdLAA4pSwCyKksATCxLAOYtSwCAL0sAGjFLAL4ySwBYNEsA8jVLAJY3SwAwOUsAyjpLAGQ8SwAIPksAoj9LADxBSwDWQksAekRLABRGSwCuR0sASElLAOJKSwCGTEsAIE5LALpPSwBeUUsA+FJLAJJUSwA2VksA0FdLAGpZSwAEW0sAnlxLAEJeSwDcX0sAdmFLABBjSwCqZEsATmZLAOhnSwCCaUsAJmtLAMBsSwBabksA9G9LAJhxSwAyc0sAzHRLAGZ2SwAKeEsApHlLAD57SwDYfEsAfH5LABaASwCwgUsAVINLAO6ESwCIhksAIohLALyJSwBgi0sA+oxLAJSOSwAukEsA0pFLAGyTSwAGlUsAoJZLAESYSwDemUsAeJtLABydSwC2nksAUKBLAOqhSwCEo0sAKKVLAMKmSwBcqEsAAKpLAJqrSwA0rUsAzq5LAGiwSwAMsksAprNLAEC1SwDatksAfrhLABi6SwCyu0sATL1LAPC+SwCKwEsAJMJLAMjDSwBixUsA/MZLAJbISwAwyksA1MtLAG7NSwAIz0sAotBLAFDSSwDq00sAhNVLACjXSwDC2EsAXNpLAPbbSwCk3UsAPt9LANjgSwB84ksAFuRLALDlSwBK50sA7uhLAIjqSwAi7EsAvO1LAFbvSwD68EsAlPJLADj0SwDS9UsAbPdLAAb5SwCg+ksARPxLAN79SwB4/0sAEgFMALYCTABQBEwA6gVMAIQHTAAeCUwAwgpMAFwMTAAADkwAmg9MADQRTADOEkwAaBRMAAwWTACmF0wAQBlMANoaTAB0HEwAGB5MALIfTABMIUwA8CJMAIokTAAkJkwAyCdMAGIpTAD8KkwAlixMADAuTADUL0wAbjFMAAgzTACiNEwAPDZMAOA3TAB6OUwAFDtMALg8TABSPkwA7D9MAIZBTAAqQ0wAxERMAF5GTAD4R0wAnElMADZLTADQTEwAak5MAARQTACoUUwAQlNMANxUTACAVkwAGlhMALRZTABOW0wA8lxMAIxeTAAmYEwAwGFMAGRjTAD+ZEwAmGZMADJoTADWaUwAcGtMAAptTACkbkwASHBMAOJxTAB8c0wAIHVMALp2TABUeEwA7nlMAIh7TAAifUwAxn5MAGCATAAEgkwAnoNMADiFTADShkwAbIhMABCKTACqi0wARI1MAN6OTACCkEwAHJJMALaTTABQlUwA6pZMAI6YTAAomkwAwptMAGadTAAAn0wAmqBMAD6iTADYo0wAcqVMAAynTACmqEwASqpMAOSrTAB+rUwAGK9MALywTABWskwA8LNMAIq1TAAkt0wAyLhMAGK6TAD8u0wAoL1MADq/TADUwEwAeMJMABLETACsxUwARsdMAODITACEykwAHsxMALjNTABSz0wA7NBMAJDSTAAq1EwAxNVMAGjXTAAC2UwAnNpMAEDcTADa3UwAdN9MAA7hTACo4kwATORMAOblTACA50wAGulMAL7qTABY7EwA8u1MAIzvTAAw8UwAyvJMAGT0TAAI9kwAovdMADz5TADW+kwAcPxMABT+TACu/0wASAFNAOICTQCGBE0AIAZNALoHTQBUCU0A7gpNAJIMTQAsDk0Axg9NAGoRTQAEE00AnhRNADgWTQDcF00AdhlNABAbTQCqHE0ATh5NAOgfTQCCIU0AHCNNAMAkTQBaJk0A9CdNAI4pTQAoK00AzCxNAGYuTQAAME0ApDFNAD4zTQDYNE0AfDZNABY4TQCwOU0ASjtNAOQ8TQCIPk0AIkBNALxBTQBWQ00A+kRNAJRGTQAuSE0AyElNAGxLTQAGTU0AoE5NAERQTQDeUU0AeFNNABJVTQCsVk0AUFhNAOpZTQCEW00AHl1NAMJeTQBcYE0A9mFNAJBjTQAqZU0AzmZNAGhoTQACak0ApmtNAEBtTQDabk0AdHBNABhyTQCyc00ATHVNAOZ2TQCKeE0AJHpNAL57TQBYfU0A8n5NAJaATQAwgk0AyoNNAG6FTQAIh00AoohNAEaKTQDgi00Aeo1NABSPTQCukE0AUpJNAOyTTQCGlU0AIJdNAMSYTQBemk0A+JtNAJKdTQA2n00A0KBNAGqiTQAEpE0AqKVNAEKnTQDcqE0AdqpNABqsTQC0rU0ATq9NAPKwTQCMsk0AJrRNAMC1TQBat00A/rhNAJi6TQAyvE0AzL1NAHC/TQAKwU0ApMJNAEjETQDixU0AfMdNABbJTQCwyk0AVMxNAO7NTQCIz00AItFNALzSTQBg1E0A+tVNAJ7XTQA42U0A0tpNAGzcTQAG3k0Aqt9NAEThTQDe4k0AeORNABzmTQC2500AUOlNAOrqTQCO7E0AKO5NAMLvTQBc8U0AAPNNAJr0TQA09k0AzvdNAHL5TQAM+00ApvxNAED+TQDa/00AfgFOABgDTgCyBE4AVgZOAPAHTgCKCU4AJAtOAMgMTgBiDk4A/A9OAJYRTgA6E04A1BROAG4WTgAIGE4AohlOAEYbTgDgHE4Aeh5OAB4gTgC4IU4AUiNOAOwkTgCQJk4AKihOAMQpTgBeK04AAi1OAJwuTgA2ME4A0DFOAHQzTgAONU4AqDZOAEI4TgDmOU4AgDtOABo9TgC0Pk4ATkBOAPJBTgCMQ04AJkVOAMpGTgBkSE4A/klOAKJLTgA8TU4A1k5OAHBQTgAKUk4ArlNOAEhVTgDiVk4AfFhOABZaTgC6W04AVF1OAO5eTgCSYE4ALGJOAMZjTgBgZU4ABGdOAJ5oTgA4ak4A0mtOAHZtTgAQb04AqnBOAERyTgDec04AgnVOABx3TgC2eE4AWnpOAPR7TgCOfU4AMn9OAMyATgBmgk4AAIROAJqFTgA+h04A2IhOAHKKTgAMjE4Apo1OAEqPTgDkkE4AfpJOACKUTgC8lU4AVpdOAPqYTgCUmk4ALpxOAMidTgBin04ABqFOAKCiTgA6pE4A1KVOAHinTgASqU4ArKpOAEasTgDgrU4AhK9OAB6xTgDCsk4AXLROAPa1TgCQt04AKrlOAM66TgBovE4AAr5OAJy/TgA2wU4A2sJOAHTETgAOxk4AqMdOAEzJTgDmyk4AisxOACTOTgC+z04AWNFOAPLSTgCW1E4AMNZOAMrXTgBk2U4A/tpOAKLcTgA83k4A1t9OAHrhTgAU404AruROAFLmTgDs504AhulOACDrTgC67E4AXu5OAPjvTgCS8U4ALPNOAMb0TgBq9k4ABPhOAJ75TgBC+04A3PxOAHb+TgAQAE8AqgFPAE4DTwDoBE8AggZPABwITwDACU8AWgtPAP4MTwCYDk8AMhBPAMwRTwBmE08AChVPAKQWTwA+GE8A2BlPAHIbTwAWHU8AsB5PAEogTwDuIU8AiCNPACIlTwDGJk8AYChPAPopTwCUK08ALi1PANIuTwBsME8ABjJPAKAzTwA6NU8A3jZPAHg4TwASOk8AtjtPAFA9TwDqPk8AjkBPAChCTwDCQ08AXEVPAPZGTwCaSE8ANEpPAM5LTwBoTU8AAk9PAKZQTwBAUk8A2lNPAH5VTwAYV08AslhPAExaTwDwW08Ail1PACRfTwC+YE8AYmJPAPxjTwCWZU8AMGdPAMpoTwBuak8ACGxPAKJtTwBGb08A4HBPAHpyTwAUdE8ArnVPAFJ3TwDseE8AhnpPACB8TwDEfU8AXn9PAPiATwCcgk8ANoRPANCFTwBqh08ADolPAKiKTwBCjE8A5o1PAIqPTwAkkU8AvpJPAGKUTwD8lU8AlpdPADCZTwDKmk8AbpxPAAieTwCin08ARqFPAOCiTwB6pE8AFKZPALinTwBSqU8A7KpPAIasTwAqrk8AxK9PAF6xTwD4sk8AkrRPADa2TwDQt08AarlPAA67TwCovE8AQr5PANy/TwCAwU8AGsNPALTETwBOxk8A8sdPAIzJTwAmy08AwMxPAFrOTwD+z08AmNFPADLTTwDW1E8AcNZPAArYTwCu2U8ASNtPAOLcTwB83k8AFuBPALrhTwBU408A7uRPAIjmTwAs6E8AxulPAGDrTwD67E8AlO5PADjwTwDS8U8AbPNPABD1TwCq9k8ARPhPAOj5TwCC+08AHP1PALb+TwBQAFAA6gFQAI4DUAAoBVAAwgZQAGYIUAAAClAAmgtQADQNUADODlAAchBQAAwSUACmE1AAShVQAOQWUAB+GFAAIhpQALwbUABWHVAA8B5QAIogUAAuIlAAyCNQAGIlUAD8JlAAlihQADoqUADUK1AAbi1QABIvUACsMFAARjJQAOAzUACENVAAHjdQALg4UABSOlAA9jtQAJA9UAAqP1AAxEBQAF5CUAACRFAAnEVQADZHUADQSFAAdEpQAA5MUACoTVAATE9QAOZQUACAUlAAGlRQAL5VUABYV1AA8lhQAIxaUAAwXFAAyl1QAGRfUAD+YFAAmGJQADxkUADWZVAAcGdQABRpUACualAASGxQAOJtUACGb1AAIHFQALpyUABUdFAA+HVQAJJ3UAAseVAAxnpQAGB8UAAEflAAnn9QADiBUADcglAAdoRQABCGUAC0h1AATolQAOiKUACCjFAAHI5QAMCPUABakVAA9JJQAI6UUAAollAAzJdQAGaZUAAAm1AApJxQAD6eUADYn1AAcqFQABajUACwpFAASqZQAOSnUACIqVAAIqtQALysUABWrlAA8K9QAJSxUAAus1AAyLRQAGy2UAAGuFAAoLlQADq7UADevFAAeL5QABLAUACswVAAUMNQAOrEUACExlAAHshQALjJUABcy1AA9sxQAJDOUAA00FAAztFQAGjTUAAM1VAAptZQAEDYUADa2VAAdNtQABjdUACy3lAATOBQAObhUACK41AAJOVQAL7mUABY6FAA8ulQAJbrUAAw7VAAyu5QAG7wUAAI8lAAovNQADz1UADg9lAAevhQABT6UACu+1AAUv1QAOz+UACGAFEAIAJRALoDUQBeBVEA+AZRAJIIUQA2ClEA0AtRAGoNUQAOD1EAqBBRAEISUQDcE1EAdhVRABoXUQC0GFEAThpRAOgbUQCMHVEAJh9RAMAgUQBaIlEA9CNRAJglUQAyJ1EAzChRAHAqUQAKLFEApC1RAEgvUQDiMFEAfDJRABY0UQCwNVEAVDdRAO44UQCIOlEAIjxRALw9UQBgP1EA+kBRAJRCUQAuRFEA0kVRAGxHUQAGSVEAqkpRAERMUQDeTVEAeE9RABJRUQC2UlEAUFRRAAhWUQCiV1EAPFlRAOBaUQB6XFEAFF5RAK5fUQBSYVEA9mJRAJBkUQA0ZlEAzmdRAGhpUQACa1EApmxRAEBuUQDab1EAdHFRABhzUQCydFEATHZRAOZ3UQCAeVEAJHtRAL58UQBYflEA/H9RAJaBUQAwg1EAyoRRAG6GUQAIiFEAoolRADyLUQDgjFEAeo5RABSQUQCukVEASJNRAOyUUQCGllEAIJhRAMSZUQBem1EA+JxRAJKeUQA2oFEA0KFRAGqjUQAEpVEAqKZRAEKoUQDcqVEAdqtRABCtUQC0rlEATrBRAOixUQCMs1EAJrVRAMC2UQBauFEA/rlRAJi7UQAyvVEAzL5RAHDAUQAKwlEApMNRAD7FUQDixlEAfMhRABbKUQCwy1EAVM1RAO7OUQCI0FEAItJRAMbTUQBg1VEA+tZRAJTYUQA42lEA0ttRAGzdUQAG31EAquBRAETiUQDe41EAeOVRABLnUQC26FEAUOpRAOrrUQCO7VEAKO9RAMLwUQBc8lEAAPRRAJr1UQA091EAzvhRAHL6UQAM/FEApv1RAED/UQDaAFIAfgJSABgEUgCyBVIATAdSAPAIUgCKClIAJAxSAMgNUgBiD1IA/BBSAJYSUgA6FFIA1BVSAG4XUgAIGVIArBpSAEYcUgDgHVIAeh9SABQhUgC4IlIAUiRSAOwlUgCQJ1IAKilSAMQqUgBoLFIAAi5SAJwvUgA2MVIA0DJSAHQ0UgAONlIAqDdSAEI5UgDcOlIAgDxSABo+UgC0P1IAWEFSAPJCUgCMRFIAMEZSAMpHUgBkSVIA/kpSAJhMUgA8TlIA1k9SAHBRUgAKU1IApFRSAEhWUgDiV1IAfFlSACBbUgC6XFIAVF5SAO5fUgCSYVIALGNSAMZkUgBgZlIA+mdSAJ5pUgA4a1IA0mxSAGxuUgAQcFIAqnFSAERzUgDodFIAgnZSABx4UgC2eVIAWntSAPR8UgCOflIAKIBSAMyBUgBmg1IAAIVSAJqGUgA0iFIA2IlSAHKLUgAMjVIAsI5SAEqQUgDkkVIAfpNSACKVUgC8llIAVphSAPCZUgCUm1IALp1SAMieUgBioFIA/KFSAKCjUgA6pVIA1KZSAG6oUgASqlIArKtSAEatUgDqrlIAhLBSAB6yUgC4s1IAXLVSAPa2UgCQuFIAKrpSAM67UgBovVIAAr9SAJzAUgA2wlIA2sNSAHTFUgAOx1IAqMhSAEzKUgDmy1IAgM1SACTPUgC+0FIAWNJSAPLTUgCW1VIAMNdSAMrYUgBk2lIA/ttSAKLdUgA831IA1uBSAHDiUgAU5FIAruVSAEjnUgDs6FIAhupSACDsUgC67VIAXu9SAPjwUgCS8lIALPRSAND1UgBq91IABPlSAJ76UgA4/FIA3P1SAHb/UgAQAVMAtAJTAE4EUwDoBVMAggdTABwJUwDAClMAWgxTAPQNUwCYD1MAMhFTAMwSUwBmFFMAChZTAKQXUwA+GVMA2BpTAHwcUwAWHlMAsB9TAEohUwD4IlMAkiRTACwmUwDQJ1MAailTAAQrUwCeLFMAOC5TANwvUwB2MVMAEDNTALQ0UwBONlMA6DdTAII5UwAmO1MAwDxTAFo+UwD0P1MAjkFTADJDUwDMRFMAZkZTAApIUwCkSVMAPktTANhMUwB8TlMAFlBTALBRUwBKU1MA5FRTAIhWUwAiWFMAvFlTAGBbUwD6XFMAlF5TAC5gUwDSYVMAbGNTAAZlUwCgZlMARGhTAN5pUwB4a1MAEm1TAKxuUwBQcFMA6nFTAIRzUwAodVMAwnZTAFx4UwD2eVMAmntTADR9UwDOflMAaIBTAAKCUwCmg1MAQIVTANqGUwB+iFMAGIpTALKLUwBMjVMA8I5TAIqQUwAkklMAvpNTAGKVUwD8llMAlphTADCaUwDKm1MAbp1TAAifUwCioFMARqJTAOCjUwB6pVMAFKdTAK6oUwBSqlMA7KtTAIatUwAgr1MAxLBTAF6yUwD4s1MAnLVTADa3UwDQuFMAarpTAA68UwCovVMAQr9TANzAUwCAwlMAGsRTALTFUwBOx1MA6MhTAIzKUwAmzFMAwM1TAGTPUwD+0FMAmNJTADLUUwDW1VMAcNdTAArZUwCk2lMAPtxTAOLdUwB831MAFuFTALriUwBU5FMA7uVTAIjnUwAs6VMAxupTAGDsUwD67VMAnu9TADjxUwDS8lMAbPRTAAb2UwCq91MARPlTAN76UwB4/FMAHP5TALb/UwBQAVQA9AJUAI4EVAAoBlQAwgdUAGYJVAAAC1QAmgxUADQOVADYD1QAchFUAAwTVACmFFQAShZUAOQXVAB+GVQAGBtUALwcVABWHlQA8B9UAIohVAAkI1QAyCRUAGImVAD8J1QAlilUADorVADULFQAbi5UABIwVACsMVQARjNUAOA0VACENlQAHjhUALg5VABSO1QA7DxUAJA+VAAqQFQAxEFUAF5DVAACRVQAnEZUADZIVADaSVQAdEtUAA5NVACoTlQATFBUAOZRVACAU1QAGlVUALRWVABYWFQA8llUAIxbVAAmXVQAyl5UAGRgVAD+YVQAomNUADxlVADWZlQAcGhUABRqVACua1QASG1UAOJuVAB8cFQAIHJUALpzVABUdVQA7nZUAJJ4VAAselQAxntUAGp9VAAEf1QAnoBUADiCVADcg1QAdoVUABCHVACqiFQARIpUAOiLVACCjVQAHI9UALaQVABaklQA9JNUAJiVVAAyl1QAzJhUAGaaVAAAnFQApJ1UAD6fVADYoFQAcqJUAAykVACwpVQASqdUAOSoVACIqlQAIqxUALytVABWr1QA+rBUAJSyVAAutFQAyLVUAGK3VAAGuVQAoLpUADq8VADUvVQAeL9UABLBVACswlQAUMRUAOrFVACEx1QAHslUAMLKVABczFQA9s1UAJDPVAAq0VQAztJUAGjUVAAC1lQAnNdUAEDZVADa2lQAdNxUABjeVACy31QATOFUAObiVACK5FQAJOZUAL7nVABY6VQA/OpUAJbsVAAw7lQAyu9UAG7xVAAI81QAovRUADz2VADg91QAevlUABT7VACu/FQASP5UAOz/VACGAVUAIANVAMQEVQBeBlUA+AdVAJIJVQA2C1UA0AxVAGoOVQAEEFUAqBFVAEITVQDcFFUAdhZVABoYVQC0GVUAThtVAOgcVQCMHlUAJiBVAMAhVQBaI1UA/iRVAJgmVQAyKFUAzClVAGYrVQAKLVUApC5VAD4wVQDYMVUAfDNVABY1VQCwNlUAVDhVAO45VQCIO1UAIj1VAMY+VQBgQFUA+kFVAJRDVQA4RVUA0kZVAGxIVQAGSlUAoEtVAERNVQDeTlUAeFBVABJSVQC2U1UAUFVVAOpWVQCOWFUAKFpVAMJbVQBcXVUAAF9VAJpgVQA0YlUAzmNVAHJlVQAMZ1UApmhVAEBqVQDaa1UAfm1VABhvVQCycFUAVnJVAPBzVQCKdVUAJHdVAMh4VQBielUA/HtVAJZ9VQAwf1UA1IBVAG6CVQAIhFUAooVVAEaHVQDgiFUAeopVABSMVQC4jVUAUo9VAOyQVQCGklUAKpRVAMSVVQBel1UAAplVAJyaVQA2nFUA0J1VAHSfVQAOoVUAqKJVAEKkVQDmpVUAgKdVABqpVQC0qlUATqxVAPKtVQCMr1UAJrFVAMCyVQBktFUA/rVVAJi3VQA8uVUA1rpVAHC8VQAKvlUArr9VAEjBVQDiwlUAfMRVABbGVQC6x1UAVMlVAO7KVQCIzFUALM5VAMbPVQBg0VUABNNVAJ7UVQA41lUA0tdVAHbZVQAQ21UAqtxVAETeVQDe31UAguFVABzjVQC25FUAUOZVAPTnVQCO6VUAKOtVAMzsVQBm7lUAAPBVAJrxVQA+81UA2PRVAHL2VQAM+FUApvlVAEr7VQDk/FUAfv5VABgAVgC8AVYAVgNWAPAEVgCUBlYALghWAMgJVgBiC1YABg1WAKAOVgA6EFYA1BFWAG4TVgASFVYArBZWAEYYVgDqGVYAhBtWAB4dVgC4HlYAXCBWAPYhVgCQI1YAKiVWAM4mVgBoKFYAAipWAJwrVgA2LVYA2i5WAHQwVgAOMlYAsjNWAEw1VgDmNlYAgDhWACQ6VgC+O1YAWD1WAPI+VgCWQFYAMEJWAMpDVgBkRVYA/kZWAKJIVgA8SlYA1ktWAHpNVgAUT1YArlBWAEhSVgDsU1YAhlVWACBXVgC6WFYAXlpWAPhbVgCSXVYALF9WAMZgVgBqYlYABGRWAJ5lVgA4Z1YA3GhWAHZqVgAQbFYAtG1WAE5vVgDocFYAgnJWACZ0VgDAdVYAWndWAPR4VgCOelYAMnxWAMx9VgBmf1YAAIFWAKSCVgA+hFYA2IVWAHyHVgAWiVYAsIpWAEqMVgDujVYAiI9WACKRVgC8klYAYJRWAPqVVgCUl1YALplWAMiaVgBsnFYABp5WAKCfVgA6oVYA3qJWAHikVgASplYAtqdWAFCpVgDqqlYAhKxWACiuVgDCr1YAXLFWAPayVgCQtFYANLZWAM63VgBouVYADLtWAKa8VgBAvlYA2r9WAH7BVgAYw1YAssRWAEzGVgDwx1YAislWACTLVgC+zFYAWM5WAPzPVgCW0VYAOtNWAN7UVgB41lYAEthWALbZVgBQ21YA6txWAITeVgAo4FYAwuFWAFzjVgD25FYAkOZWADToVgDO6VYAaOtWAALtVgCm7lYAQPBWANrxVgB+81YAGPVWALL2VgBM+FYA8PlWAIr7VgAk/VYAvv5WAFgAVwD8AVcAlgNXADAFVwDKBlcAbghXAAgKVwCiC1cARg1XAOAOVwB6EFcAFBJXALgTVwBSFVcA7BZXAIYYVwAgGlcAxBtXAF4dVwD4HlcAnCBXADYiVwDQI1cAaiVXAA4nVwCoKFcAQipXANwrVwCALVcAGi9XALQwVwBOMlcA6DNXAIw1VwAmN1cAwDhXAGQ6VwD+O1cAmD1XADI/VwDWQFcAcEJXAApEVwCkRVcAPkdXAOJIVwB8SlcAFkxXALpNVwBUT1cA7lBXAIhSVwAsVFcAxlVXAGBXVwD6WFcAlFpXADhcVwDSXVcAbF9XAAZhVwCqYlcARGRXAN5lVwCCZ1cAHGlXALZqVwBQbFcA9G1XAI5vVwAocVcAwnJXAFx0VwAAdlcAmndXADR5VwDOelcAcnxXAAx+VwCmf1cASoFXAOSCVwB+hFcAGIZXALyHVwBWiVcA8IpXAIqMVwAujlcAyI9XAGKRVwD8klcAlpRXADqWVwDUl1cAbplXAAibVwCsnFcARp5XAOCfVwCEoVcAHqNXALikVwBSplcA9qdXAJCpVwAqq1cAxKxXAF6uVwACsFcAnLFXADazVwDQtFcAdLZXAA64VwCouVcATLtXAOa8VwCAvlcAGsBXAL7BVwBYw1cA8sRXAIzGVwAmyFcAyslXAGTLVwD+zFcAmM5XADzQVwDW0VcAcNNXABTVVwCu1lcASNhXAOLZVwCG21cAIN1XALreVwBU4FcA7uFXAJLjVwAs5VcAxuZXAGDoVwAE6lcAnutXAELtVwDc7lcAdvBXABDyVwCq81cARPVXAOj2VwCC+FcAHPpXALb7VwBa/VcA9P5XAI4AWAAyAlgAzANYAGYFWAAAB1gApAhYAD4KWADYC1gAcg1YAAwPWACwEFgAShJYAOQTWAB+FVgAIhdYALwYWABWGlgA+htYAJQdWAAuH1gAyCBYAGwiWAAGJFgAoCVYADonWADUKFgAeCpYABIsWACsLVgARi9YAOowWACEMlgAHjRYALg1WABcN1gA9jhYAJA6WAA0PFgAzj1YAGg/WAACQVgApkJYAEBEWADaRVgAdEdYAA5JWACySlgATExYAOZNWACAT1gAJFFYAL5SWABYVFgA/FVYAJZXWAAwWVgAylpYAG5cWAAIXlgAol9YADxhWADWYlgAemRYABRmWACuZ1gAUmlYAOxqWACGbFgAIG5YAMRvWABecVgA+HJYAJJ0WAAsdlgA0HdYAGp5WAAEe1gAnnxYAEJ+WADcf1gAdoFYABqDWAC0hFgAToZYAOiHWACMiVgAMItYAMqMWABujlgACJBYAKyRWABQk1gA6pRYAISWWAAemFgAuJlYAFybWAD2nFgAkJ5YADSgWADOoVgAaKNYAAKlWACcplgAQKhYANqpWAB0q1gAGK1YALKuWABMsFgA5rFYAICzWAAktVgAvrZYAFi4WADyuVgAlrtYADC9WADKvlgAbsBYAAjCWACiw1gAPMVYANbGWAB6yFgAFMpYAK7LWABSzVgA7M5YAIbQWAAg0lgAxNNYAF7VWAD41lgAkthYACzaWADQ21gAat1YAATfWACe4FgAQuJYANzjWAB25VgAGudYALToWABO6lgA6OtYAIztWAAm71gAwPBYAFryWAD081gAmPVYADL3WADM+FgAZvpYAAr8WACk/VgAPv9YAOIAWQB8AlkAFgRZALAFWQBUB1kA7ghZAIgKWQAiDFkAvA1ZAGAPWQD6EFkAlBJZAC4UWQDSFVkAbBdZAAYZWQCgGlkARBxZAN4dWQB4H1kAEiFZALYiWQBQJFkA6iVZAI4nWQAoKVkAwipZAFwsWQAALlkAmi9ZADQxWQDOMlkAaDRZAAw2WQCmN1kAQDlZANo6WQB+PFkAGD5ZALI/WQBWQVkA8EJZAIpEWQAkRlkAyEdZAGJJWQD8SlkAlkxZADBOWQDUT1kAblFZAAhTWQCiVFkARlZZAOBXWQB6WVkAHltZALhcWQBSXlkA7F9ZAJBhWQAqY1kAxGRZAF5mWQD4Z1kAnGlZADZrWQDQbFkAdG5ZAA5wWQCocVkAQnNZAOZ0WQCAdlkAGnhZALR5WQBYe1kA8nxZAIx+WQAmgFkAwIFZAGSDWQD+hFkAmIZZADyIWQDWiVkAcItZAAqNWQCujlkASJBZAOKRWQB8k1kAFpVZALqWWQBUmFkA7plZAIibWQAsnVkAxp5ZAGCgWQAEolkAnqNZADilWQDSplkAdqhZABCqWQCqq1kARK1ZAOiuWQCCsFkAHLJZALazWQBQtVkA9LZZAI64WQAoulkAwrtZAGa9WQAAv1kAmsBZAD7CWQDYw1kAcsVZAAzHWQCwyFkASspZAOTLWQB+zVkAGM9ZALzQWQBW0lkA8NNZAIrVWQAu11kAyNhZAGLaWQAG3FkAoN1ZADrfWQDU4FkAeOJZABLkWQCs5VkARudZAOroWQCE6lkAHuxZALjtWQBS71kA9vBZAJDyWQAq9FkAxPVZAGj3WQAC+VkAnPpZAED8WQDa/VkAdP9ZAA4BWgCyAloATARaAOYFWgCAB1oAGglaAL4KWgBYDFoA8g1aAIwPWgAwEVoAyhJaAGQUWgAIFloAohdaADwZWgDWGloAehxaABQeWgCuH1oASCFaAOwiWgCGJFoAICZaALonWgBeKVoA+CpaAJIsWgAsLloAxi9aAGoxWgAEM1oAnjRaADg2WgDcN1oAdjlaABA7WgC0PFoATj5aAOg/WgCCQVoAJkNaAMBEWgBaRloA9EdaAI5JWgAyS1oAzExaAGZOWgAAUFoApFFaAD5TWgDYVFoAfFZaABZYWgCwWVoASltaAORcWgCIXloAImBaALxhWgBWY1oA+mRaAJRmWgAuaFoA0mlaAGxrWgAGbVoAoG5aAERwWgDecVoAeHNaABJ1WgC2dloAUHhaAOp5WgCEe1oAKH1aAMJ+WgBcgFoA9oFaAJqDWgA0hVoAzoZaAGiIWgACiloApotaAECNWgDajloAdJBaABiSWgCyk1oATJVaAPCWWgCKmFoAJJpaAL6bWgBinVoA/J5aAJagWgAwoloAyqNaAG6lWgAIp1oAoqhaADyqWgDgq1oAeq1aABSvWgC4sFoAUrJaAOyzWgCGtVoAKrdaAMS4WgBeuloA+LtaAJK9WgA2v1oA0MBaAGrCWgAExFoAqMVaAELHWgDcyFoAgMpaABrMWgC0zVoATs9aAPLQWgCM0loAJtRaAMDVWgBa11oA/thaAJjaWgAy3FoA1t1aAHDfWgAK4VoApOJaAEjkWgDi5VoAfOdaABbpWgC66loAVOxaAO7tWgCI71oALPFaAMbyWgBg9FoA+vVaAJT3WgA4+VoA0vpaAGz8WgAG/loAqv9aAEQBWwDeAlsAggRbABwGWwC2B1sAUAlbAPQKWwCODFsAKA5bAMIPWwBcEVsAABNbAJoUWwA0FlsAzhdbAHIZWwAMG1sAphxbAEAeWwDkH1sAfiFbABgjWwC8JFsAViZbAPAnWwCKKVsALitbAMgsWwBiLlsA/C9bAJYxWwA6M1sA1DRbAG42WwAIOFsArDlbAEY7WwDgPFsAej5bAB5AWwC4QVsAUkNbAPZEWwCQRlsAKkhbAMRJWwBoS1sAAk1bAJxOWwA2UFsA0FFbAHRTWwAOVVsAqFZbAEJYWwDmWVsAgFtbABpdWwC+XlsAWGBbAPJhWwCMY1sAMGVbAMpmWwBkaFsA/mlbAJhrWwA8bVsA1m5bAHBwWwAKclsArnNbAEh1WwDidlsAhnhbACB6WwC6e1sAVH1bAO5+WwCSgFsALIJbAMaDWwBghVsABIdbAJ6IWwA4ilsA3ItbAHaNWwAQj1sAqpBbAE6SWwDok1sAgpVbAByXWwC2mFsAWppbAPSbWwCOnVsAKJ9bAMygWwBmolsAAKRbAKSlWwA+p1sA2KhbAHKqWwAWrFsAsK1bAEqvWwDksFsAfrJbACK0WwC8tVsAVrdbAPC4WwCUulsALrxbAMi9WwBiv1sABsFbAKDCWwA6xFsA3sVbAHjHWwASyVsArMpbAEbMWwDqzVsAhM9bAB7RWwC40lsAXNRbAPbVWwCQ11sAKtlbAM7aWwBo3FsAAt5bAKbfWwBA4VsA2uJbAHTkWwAY5lsAsudbAEzpWwDm6lsAgOxbACTuWwC+71sAWPFbAPLyWwCW9FsAMPZbAMr3WwBu+VsACPtbAKL8WwA8/lsA4P9bAHoBXAAUA1wArgRcAEgGXADsB1wAhglcACALXAC6DFwAXg5cAPgPXACSEVwANhNcANAUXABqFlwABBhcAKgZXABCG1wA3BxcAHYeXAAQIFwAtCFcAE4jXADoJFwAgiZcACYoXADAKVwAWitcAPQsXACYLlwAMjBcAMwxXABwM1wACjVcAKQ2XAA+OFwA4jlcAHw7XAAWPVwAsD5cAFRAXADuQVwAiENcACJFXADGRlwAYEhcAPpJXACUS1wALk1cANJOXABsUFwABlJcAKBTXABEVVwA3lZcAHhYXAAcWlwAtltcAFBdXADqXlwAjmBcAChiXADCY1wAXGVcAPZmXACaaFwANGpcAM5rXABobVwADG9cAKZwXABAclwA2nNcAH51XAAYd1wAsnhcAFZ6XADwe1wAin1cACR/XADIgFwAYoJcAPyDXACWhVwAMIdcANSIXABuilwACIxcAKKNXABGj1wA4JBcAHqSXAAelFwAuJVcAFKXXADsmFwAkJpcACqcXADEnVwAXp9cAAKhXACcolwANqRcANClXABqp1wADqlcAKiqXABCrFwA3K1cAICvXAAasVwAtLJcAE60XADytVwAjLdcACa5XADAulwAZLxcAP69XACYv1wAMsFcANbCXABwxFwACsZcAK7HXABIyVwA4spcAHzMXAAgzlwAus9cAFTRXADu0lwAiNRcACzWXADG11wAYNlcAPraXACe3FwAON5cANLfXABs4VwAEONcAKrkXABE5lwA6OdcAILpXAAc61wAtuxcAFruXAD071wAjvFcACjzXADC9FwAZvZcAAD4XACa+VwANPtcANj8XABy/lwADABdALABXQBKA10A5ARdAH4GXQAiCF0AvAldAFYLXQDwDF0Aig5dAC4QXQDIEV0AYhNdAPwUXQCgFl0AOhhdANQZXQBuG10AEh1dAKweXQBGIF0A6iFdAIQjXQAeJV0AuCZdAFwoXQD2KV0AkCtdACotXQDELl0AaDBdAAIyXQCcM10ANjVdANo2XQB0OF0ADjpdALI7XQBMPV0A5j5dAIBAXQAkQl0AvkNdAFhFXQDyRl0AjEhdADBKXQDKS10AZE1dAP5OXQCiUF0APFJdANZTXQBwVV0AFFddAK5YXQBIWl0A7FtdAIZdXQAgX10AumBdAF5iXQD4Y10AkmVdACxnXQDGaF0AampdAARsXQCebV0AOG9dANxwXQB2cl0AEHRdALR1XQBOd10A6HhdAIJ6XQAmfF0AwH1dAFp/XQD0gF0AjoJdADKEXQDMhV0AZoddAACJXQCkil0APoxdANiNXQB8j10AFpFdALCSXQBKlF0A7pVdAIiXXQAimV0AvJpdAFacXQD6nV0AlJ9dAC6hXQDIol0AbKRdAAamXQCgp10AOqldAN6qXQB4rF0AEq5dALavXQBQsV0A6rJdAIS0XQAetl0AwrddAFy5XQD2ul0AkLxdADS+XQDOv10AaMFdAALDXQCmxF0AQMZdANrHXQB+yV0AGMtdALLMXQBMzl0A8M9dAIrRXQAk010AvtRdAFjWXQD8110AltldADDbXQDK3F0Abt5dAAjgXQCi4V0ARuNdAODkXQB65l0AFOhdALjpXQBS610A7OxdAIbuXQAg8F0AxPFdAF7zXQD49F0AkvZdADb4XQDQ+V0AavtdAAT9XQCo/l0AQgBeANwBXgB2A14AGgVeALQGXgBOCF4A8gleAIwLXgAmDV4AwA5eAGQQXgD+EV4AmBNeADIVXgDMFl4AcBheAAoaXgAA</prop>
				<prop name="Temps">REFSWgAAaKICAIBonf/hehSuR4FAQP9cj8L1KJxAQP9SuB6F63FBQN0zBgFzQkD38Vxv+0NA6fJgREDNzLYfAExF/fMxRvXzHPdHQMMQAI8CSED/pHA9CtcjSUD77FH/8AtKQNej3j8A90pAe/Dw4dr7S0BAAKNwvUxAu4XrRwClTUBfAT3rik799E9lA0VQQG0p9vG4UG0DKlFFA2+bUUAfZgEOUv3zbYGkBPFSZQNlUz0Dr/NTQGbGAlTFA9ZtVE0DR1XFA7ZVhQPbKFZVA5pWRQRXQN32OADClVcFAwNY3g0EWECamRcQ2VjdQFcBejRZDQNPWbYVAzBZVQP6WEUDq21YVQNqWE0DJ1itBNVXzQRXVQPKXBTGVwIdE8R0F24dbhVuH6gfehGyNgLCxB/+8sFXFQPAAMwX5hX2H+gTXgMUJw4vIC8EMilGArtUJ04vYC9yKY4vBHAjFhK5nC+eL7Aj1i/oK0DOLwg/Gj/0LyY/UDtI7vEBt2Q3Vj9wP3o/hD+2P5g/AKo/7D/WP+g/Ik80TwZPGE8ASk9cT15PkE+qT8RPrk/ATwB6T/RP/k8QXypfPF9OX+hPABpfhF+mX3Bfml/UX7Zf6F8ACm8cb/5fQGtGb2hvem+UbwCOb6Bvgm/Mb9Zv0G/qbxR/AC5/GH/6b1R/jl9of7pvnH8Arn9Af8J/7H+Wf/h/Go8sjwBGjwiPWo80j3aPiI+ij8yPANaP6I/Kf/SPBp/Qj0KfTJ8AXp/wj5J/dJ+mnxifwp/cnwBGnxCvAq/snyavOK8ar2SvAE6vYK+Cr7yv1q/or7KvnK8ADr9Iryq/XL/2r3C/gr9EvwCOv8C/or/cv/6/6L8SzyzPAB7PWM8yz2zPRs+AzzrPpM8Axs/Qz+LP/M+Gz7jPks803wAO30DfYt+M347fsN/K39zfAH7f8N8C7xTvJu/o3zrvXO8Abu9Q75rvvO+G77jv4u/07wDO7xD/Iv+s767vMP9K/4T/AG7/YP9q/9z/rv/I/7IhZgL3tVdAHxEUjldArXFeAVBXJRMPZBS67VYVE3lW1QM3VkDedwFR+FVA5wK8VWYtE4BV1QYmAg5V/QPrxVR9I43MBFZUQLkftgLUBOdTQOfxR9uxU+UDeFNVE0FTt0DNzL8A/FJ9BFK2LROQUq0DWFItAyBtUhUT6VFVE7FRfSNrfVFNBFEtAwBRrSNvyVBAMxYRk1C9I9tbUB0DJVCVA95PtlUTcU+tA+hOZQROthUTE069A6xNHQNFrU3lE+BM9QRMfQMVbUw9A5pLPQM6S1UDs9hKRQSUFBlKpQPBrUn984dJfQOVrBQHtUr1BErlEwBLvSNLLUslA25LTQN35BcWEpFz3BfeFa4CaAwnlwJlAAwvLi8QK/4dXi9wL+IRNhMAhC/2FY4lri+gK84v+BPmHQDmH+gvGj8sPz4/UD9iP3Q3Aj4CeoQ/fj1uP6A/gj/MPwCmP7g/8j8UTwZPiD8yT2xPAGZPSE8iT6RPtk/IT+pP/E8Azk+QT9pPNF8OX1BfYl+MXwBuX5hfql/EX7Zf+F/aXwxvAC5vIF8ib0RvVm+Ib2pvnG8Adm+ob5pv3G/ubwB/En8sfwA2f1B/0m90f2Z/kH+qf7x/AHZ/yH/Sf/R/Jo/wfzKPRI8AXo9wj4KPlI+ej7CP2o/sj7ZeApxLlQM+TK0DKLVNFZROHRMrT80DEMdQQKRQADEArQMYUba9A4xRpQMBUo0DdlbUBOhSHRRTLQPQbJRbYFQVE9NUXRRVVQNLuFUVlFZ9FEQECQwEbXksBABYPQNqWKUDa9FYJRRZzQMwWZUDaw5ZBQPZvJSaWK0Da0hYTQMH9JTYV40DW8ZXhQO9Vx0TuxSnBBalzgLANK8ur1ivSql2rwCIr5qvHKe2r8iv2q/srwYFePavCAu+ApxXQMM4ALOPUjQHhgLNVh0Ti2ZUBEhWvRSclMpVhQRrVUDvgkRcBAxVfZZuhwE9mlR1s2RUJZStVH0D9VMVpFP983dstAeOsgpTNbPSUi20tVIdJFIlAy5STQP3VOwHRgNRNZNDRJQM/ARr11DNA6A8lGhQ7QNbMVA9A9pP3RRPTZSlTxUUTh2WXqNNVQNYbU0VE/NMdbN0TA3EahSUqEQkSBwk5UqNA9uGSjWzIkqNs8pJsjWTg7QXNgLvSQ0kShSVxhYSM4wUWEQnpi0GLwAQ3yLfNN92L1jfat98354vALgvyi/E39bf6N8SP/zfHu8AMO9C71TvZu947xqPjO+e7wDQj8KP3O++79jvAv8U/y7/AED/Uv90/27/mP+K/7z/pv8AIP/a/+z/rv8YDyoPTA8uDwBAD3IPhA+WD+jvCg/MD7YPALAP8g8EH+YPYA9aH0QfRh8AgB9iH5wfxh/YH7If7BcGs2qc1UzdtE21s2dOjbNrak/1lFDdk75QNbPbMlFVk6ZRBZMcUrbVk5BSbcMDU73DdbVTjZMIjLR6VEWz7a1UPbNfVcWUVTWzQq1WNZOzVm3DI0S0ra1XjZMYWHWzhPyU581YrZMpWc2W7pL6WKo1k8PsJHPsJDPsJPMWZKTQV3WzxKSvXq02sgvCV/3DwUQ3Xq9gP2qvAIQ/lj+oP7o/HK/ur/A/Ak/UFL9esrc0tII0tEJX1t2T/lZFk7yklHlWWv2TN1y091WNs7qUJNtxVVWTNlVFk/xUtO0khCSNhJRVVN2THlVUVZPmvLShxLRqzLSrMlPlJFK9w8XktI627LRXUj2zH1KNs9rVUTWzokSUbBTEN1FaRURQtbPHUE3EUGWUZVD9kxc8JUzEU0+VxK1OBZN8Tm3DE1TEqC1N1ZNATc00TGXEdMS19JzUk4TULkuds8tVSv3ESg3ESrWzp7THVq7CqkmdswukxIK0VAsHSz2zT4TXNh32xQbdAN6zHG8ubTbfQN8K2X7fgG8Akm/8z5bfsN/y3+xvFu3+bwD47xJ/LH9Wf2h/en+Mf3YfAJh/qn/Uf75/0H/CHwyP/n8A+H9KjyyPZo94j+oflI++jwCwj9qP7I/2jwifQo88ny6fABCfUp9En36fkJ+in8yfvp8AaJ/Sn/yfFq8orzqvRK9erwDwn+qfjK+ur5Cvoq/Mry51Wg4ygPSk2kvFVExFsyudTf1ETj1D4jQkK8BeBlLcUEBxhiFQTCRbxlH1ozpStSRS/cNbIVPFw69TrSRUhVPLlFTdVFX1pGxE6lW23TNdVsXDz1Ylw1javCTIRDQxWIVDnFi23TP9WM1TK1lVJFm2zVPrWG3Do1g9Q2Ja/LQi1CTpV4VDzDw3AG4/ODs+PTY/UD9yz3w/Jj8AkM+6z9w/3s/wzwLfFN8e1cbmcqdXdUTEtdTE7VZq9aOqVERptLQoVp22Zo4in1UdJGxEKlX1s23zfCS6VM1jgVRVQ7VJnNQRpETOU80jl7VTpUNedCQoU63D8K1S9aO6Ur1UUs1TS9rkRAfsRM9RJSOXUZbNY2FRhdRRjdREtLxtUG0jhVCVI0FQVUNrCVBNJE9VUzxPlWNTzk4lJtazTYW0Ta2zUw9NHbY+Q0ylQ94Mt9pWQhn0pLpK9aNaStpNVElVQ5lJhUOMSVqVI8HMVCtKxVRKlSMDIUultNyv5nXOZU5tLm8AMP86b1T/Zm+Yb4r/rG/ObQC+/9hv4v/0/z5/6H8qDxQPAE4PYA9yD4QPlg+oD+KvvA8Azg/4r7oPDB/2DyAfMh88HwAWH3Afgh+UH04fsB+qH9wfAOavwB8SHwwvNi9YL0ovfC8AHi+AL3IvxC++L9gv6i/8LwAOPxg/Kj+ULz4/WD9KP4w/gH4/qD/SP8Q/5j/YM85Si7VLrVRMjbPnTE1UTdaNsydP1cMNJFSDUCJ18/hEtAtQbrLhDFTrQDaW0spSXdNZUxXExES1QoS0tKxEJlUF5FWsPeRc1HlWjbRXTVN1WjzU4dTETVg107f0tNET7LTjsM7iEexE0ViqhbRYLeNV3EVYrbPfALy8a8CezzjDZsVGXX7PaF8Ael+sz45fyM/CXyTf5l/wU7DWXxBvImle0rlXtTOaqjzUYaRUIARk3VTUmppc1Fm0tBhWFcR01I9tVVWzVlVFsxxV5dOr41RltFS9RFRFszxajLT3dLS/U21DioREK1JTtTMafLTjZLeOQjV0bLQxbET6UV3EXLTbilGNQ1RRjfMeUdYt4+VQdbRQtTNqUFrl0zM85PlPxeRPTWS1T83zsVzkR07FRE3apbRNNdP3TM3zkUxihdRMVbRE9+bSA0vFQ1OhStXmrrNJTbOQxHfWZ9LcSW1DSrR0y0oCNdM3XPfuPQ4Fbv0+/zCPAEr/VI92/3iLbo+Y/6r5loUADgWm/QYPyIvejxAPQglGDwBAD1ofXJ9un4Cfkp+kn7Y/ALCfwp/cn96fAK8SrxyvFq8AyJ8yr2Svdq+Qr6KvxK++rwDor/qvDL8ev4Cv4q88v06/AGi/cr+Mv06vuL+iv+S/1r8ACM8azyzPPs/4v1LPZM9mzwDIv6LPjM++z9DP4s/0z2fStZz8xDosRCVNjYROqm1DalTkLizkpUxEGLVRxdOOHOQDUpVzdq1SLUMFU42DeNRk6szE1azU0VSF5IRktlXWXaMnVi3jtbTUJVe25dOTV8VzAFg1dFig9UYu0+RHZuMEVMXURIdq1ERH5NQF1ETXV5V0AKxfPl0Gczzvhl9w76pfNO8Axl+479Jf1O/e7yBvEv8k/5qeQrdc5JFXFXREZBFVV710VhVEVt10Vh1T2/hV1XO8VV3TflXajUNEfPQMVUVD01SqbUOajERkrGQclETmtrxkr1O1Y3dT9YNBtsRkClONQ9RSdWOcqVJlRhZSH3RE6VxEsTVR5XN7JHRFUR1EZERt10REk1Dlc1tQLdS1UF3T3lx0cU911E+2XaOXTnVjLE6Ng6htTT1zQ01Vs9pMHVOteIR0EUx1Y6wUREu1S71z7+x0d0oFUxW1Sv3kST1zg0kFU5WZSa0EzARjSi1EvHRPALSH9s84k/aFHo8wH1KPVB8Ajo94H4ofpI/2ja4d9o/gHwDyH0SfNp8QLyovTC9eL3AvAIIvlC+uz6Avqi/MLwYfyC8A8i/8LyY/OD9KP1w/dj9wPwASP5w/pj+4P9I/5D/2PyBPAAJPPE8uT2hPek+MT55PUE8Ask/ETw5P4E/6TwRfFl8oXwA6X0RfTl9IX2JflF++X7BfYMpf3F/2X+hTZmK5S40GbHYFxmKqTgVzok+lBNVQBXRQ7WM0DHSqUbb94x1SbXOxUj1zI21T7QOVU0VzCVTVc2t8VK0EVG1zYVXtAyvVVeUEVq1kVo30VPRrsVcddFhFc4lY/ePb7Vil4zBZxXMgWcytBATkt1ht1OTUNVgEdfSE5NBM58bvOOtOf2B/AIrvdH+m76h/un/8795/8H+AAo8UhyZjFI8mhcbzXOSBtkzkQldd0/5WnQO8rVYFA3lWbRMobPTq2oT0rpz0c1UFAzlV2s3UVT3zx1T1Y5BU1gUDSVR9YxOUZNxTtn1jo1Md02xTpdM21ozU/lKNA8h8ZINSaqUEUr0EUpUT3lGl09umUfVjcFFtEzhR2lVjAiQEvFA984dQqvVjUFTVUCXkT21TWtZE1O5OzQROnXMATraNA5hNrQMvTaWETFrlBEzd0wFMHdxLfWPTw0rlBn5iA/QEr0lqPZRJPWRJDYMLSlVjLYLEBB1L1XNdBCcGbwA4I5YVJh84r0ofXK+WH4CvAJKvpK+mHb4f2B/qr/yvBi8AyD9CL0S/Pr9ov3q/jL+evwB4XxKvzL/Wv7C/8r8Mz76/AMi/As9Mz0bPYM+Kz5zPds8AcM/Sz+TPBt8Y3+rPLN+2zwDAz1LffN+O36Dfst+830bfANjf8t8M7xbvMO8q70zvNu8A6N9675Tvhu+w78LvzO/W72T46/aDS00EtKSuTO0DY6VNFZREZ/biSlA1lrRGkxSUxmRkOlLVc61lUp1zIIRnjgIIVN3zW3pUPZMHVfXkVaWT2+xVraNeVs1j0VbanXNA1HStVz1jGlg2TQOeWN2jAVntZk4CSR78Z+4CtQx3fmIz3GQr6VedA8xMhMHMf45/AKBzNgVOD3gPmn+UD64PwA8A0g8sj/YN5g8YHyofPI/ukyRUh55jVtX0bIRpdIe29aSGhb5idZSHXrLznPS6wVTtlLSPxo/Ygy5iKFOW3aPxUvXjuvSP9+IUbAyf3qJhUS0TK1G9Y4v1UC3zvjyfTp3O808G9WPQTm2kdJ+Gn5iTpvIr50tFJEvNYyG0n6bzGMyfDhPUlCdKPfT0ly5iAVgEr1a9Jq0ur1CvWj9sPwCuryirhj/Arxq51q2+P/A/AAJPXL9OvxhPKk9ET25PgE8Akk+kTwb/+O/aT8xP5u/4TwASXzRfJl9AXwpfZF9eX5BfAJpfxF9+X9Bf4l8MbwZvGG8Aul88b1ZvaG+Kb5xvdm+obwCyb9Rv5m8If/pvHH8Ofzh/AEJvTH9Of2B/en+sf7Z/yH+w2n/kfxaN5pKLS2WDDDVMfYRMnTPoTe0UdCRr6E8Fk4Vc9PxQ1SNrb1G1k+MklFhSLQS2hPRAU2VDs1MNI0S1VAUzuJz0KlUtE5stVQ0TDVbVI3/EhGsQ1tYiX1elJFe1k1NYag0UWN30WeUzMVldg2sVWU3z4gwEpVhFI21XDAQVWLUj4VcFMwHIpA9GD1ifap98nz6foA8A2g/En94PMB8KHwyvNh9IE9ger0CjnjKoV2VDY1dMtSRMFN9WtYR0FFl8FNsYVv1z2lXVI59VWg0jVKz0GlXlM+HMFKusVGVEVHX0VA0jBFVULQRTRSRTZfRTVSRW7BThUkUTqQwkdISEWzxSrVMHUm0jwHT024pRTfNSUbXzHFGWXYPlUDX0UK1UbIQ/rVAFM/hPnTOIZCQgbU/lM7FORSNHTi2UbU0FM3hNZUMTTV2DW5VMpTMuTD2jy3Q3WqbzS53zqkqd80rMtMvqSW0jkNy3ZkLTSUK1I0HEJMMgprO0JGEMjwAePzA7Rj1OP2DPej+Ez5bPAKjPsj88T7bFDk/4zwrfZE8ANk8o3zLfVN9234jfmt+s3wAWzxCPAo/03+bfAO/S3yzvADbvYO8y70zvZu9w75LvtO8Axu947/LvBP8W/zj/Kv9c/wBu/4D/kv9M/57/sP/K/9z/AN7/8P8iDxQPRg9YD9rvZA8Adg84D4oPtA++D9gPGu/sD6weHd4SnEuNEz5EhCjNTQ2zLE4tJGQkMFC01RRUJVGNE45RtSMBVVIdI3b0FOqEhFzcFKvsU3UTXryk08ykRKVVpYRVRRSMpJp8pAm25ISTV20jAFj1A2paLJTRFJQlWaW0Wc2zrQoElNVY/QOHHCRHGhwkBxwk11ddJKyfTp8IYC9qIc7CwWwvji9IL6qfAMQv1i/gn0KvDD8ePyivOq+mnCSQV52kZKQRbKTPanSki4ykSoykClbVpNaspIFVJSRVtcMOVbaFE9ZUtcOeVIUTZi1UlaMvVB2T95SH9gNWlIRDU600U7U0UnUTrZ4UtGdS/YRSLTPrbVEVk7VR9SN9UX20tVGVow98hNhQzcOhmVDtFEy0J1ANlFyEdVZktAhPzRROHbMwVISryE0NxE11hEwtREy2RTMZTB2zsEuVo0+2PNTzSpWjj0qFRErWfRPBSd2kSUUzmUkiTYRJfcTUtfy0Q7zH7g8AABM2zT7PWMtWz3Bfgs+EXwCmX8DP0sHOxcbPaNPmX9DPABJvBB823yhvYt9sb1ZvaG8Aom8kX7ZvyG/iD/Rv/m8gHwDabxx/Hn84f2J/dH+Gf6B/AKp/tH+uf+h/+n8Mjx6PwH8AUo9kj3aPMI9Sf4yPno+wjwC6j+SP9o8AnxKfJJ8+n9h/ADqfbJ+Gn3ifup/Mn56f4J+QQn/0nxatRjNLBbREFGitTYUTpk4ts6J8REotUHUTvlCFRFFVpCxE0x1SXTQURCHsNJNTto2zCFTNs3pU9SPtZsw0X1XttLQ0RlZFw7PVVrUUbDSxV7VTHq1YRTOJWLWkWF0UWdY1QydZzUPv/BS1WKqFFFhlEzMstPOcJNAFV2VDwkw/Vi+gL2K/7C8Ati+Yv8K/9C/mv/i/Cs8cz1BGNUY/QDvOQq+EtIBEtKtCV3UT/pQ0vNQUea1WnVM4VgVUVXUTrrbEpHNVPcM5VeUUVbY1Q8dUtUOQVL0TWG1UZRMTVDUT3FNlFGqcFGz8NDakFP5SvRPZyIynHsJLUm1DFVJo3cR8p85Cb0REOFFlQ1sCUR3Dy1BtQ4VspGlObBVkRMJ8RFpPtVOr7k5lxE5FoxSM1JRsTBVUpMZMrbNgTDUT1fwkpJoMpDdEpNRKaq3USnXESQVTqkllE9mD5NcewgtKhROGShY1QwdL3bNdlG+ObTZfAEhfUl9s735fkF+S77Tvzl8AyO/6X7znFm8Y/yLvJP82/wBQ/1r/ZP+W/xivKq+k/87/ANj/wv8UDwYP6P86D0wPXg8AKA96D5wP7v+wD8oP1A/2DwDwDxIfHB/WD+APQh98H24fAJAfoh/EH9YfsB/qH/wfZh8AEC9CLzQvNi94L1IvjC+uLwCYL8ovXB++L/Av2i8cN+7TzUud0wxMBVRMpOhNqH3WVjN0RGhspN5kRFK1UZ1EUVUTV1IFM8qyjKRA3Dde4iVUpeOYttzEDFUdw5tVPURWpt1DgVYVtNw0X+ykzm1XNUM3WN1DoVg1Q1sXWQVjMVkd1FllRNoERKcktGZYRaMkWAYdw+tXBdSsv56/aL96TwCMT2ZPUE/CT9RP3r9Yux7PoBhfKl80zz7NVhKn5KRxQVcNRFzE4zC+04TEWYzEtRh8xNzMNJ9VXeRVau3DLMSk87SkrVRd49t1VJ3TPFRFowRUVl3TzlNVE5f8xF6kpK0orDTlUsVUUiW0UrZd0z5SVRMHUjXTz21R9TOXUQ1DYVHtpGY0ZOdQXcRk1HhQ5aNbQVA9wwlQVaRP7cNbPE8VQ7VOFdRO5aPb4U3tw3xNjfMTTRL11ExtxLRk4oTnDuVe4lulSl3jRUqVxEld02me7NfmosH01EpKTdQBSsXWXuUWP1gT1uVO71B/AGJ/hO+G75jvmn+8f87t3n8A8Ov+fxCPIo+M/y6PkP9i/wB8j46PoI+yj8SPJj8gPwo/APSPDp8gnzKf5I8+n2ifWp8AfJ+On6ifup/En96f6J/SnwAUrwavGK9Cr1Svbq94r3qfALSvhq+gr8Kv5K8Gvyi/yq8ANL8+v/ivUr+Uv2a/eL+Kv4DMv+6/sL/qvwzPJsXuwpyZSx1kVDQoTVXEjGQrtU/NNFD1M4dQJcP6LVCd04xR/TMBFGcmwtvqUp3TXFPFw9BT1jVDRFT9U7jcVERVSr3EVVXEVsU03MQLVFSreVcVQ+VsVFH8NNGtWG3TIlllxFn10wrVWXWD0yxElgREV1g2bXMVWAWT11el1LRPAKZPcN+C35Tfrk/gT8rf3N8A7t8IXwJfJO82X1hbPl2GU6psVGGs1CB8VM/cxItqhFRKjFQJnFTMVf0z25FVdWNWVUUzHFW2NUPUVL1znlQtRFS25TMvVPUz91PlM7/W/FSIU300U71zDlNqdWPWHGSeJGRnUg1EbVIFc/pRfTPCUYXG1hZCRVHNNFGtc9hQWg1DoXzEalA9MzNsZLP5T4XEbDQIT4VUTratwzBObXPFTXXkTdYFk/dMDUORTDQqTJZFM6xLjWRL3TTkZIpWDHQrSi1kSa3DkPT3thZC9UlFM2xKXTRKAq1zSMR3Bp8wA6Z9Zn9gDwByf4QPrn+oD7oP9HfOfXaFAL4NVo3uf1CPWo9sjy4PaB8ASh98H54fsB/CHzTP1h/oHwAKLxwv/h8YzzovTC9OL2gvAIovpC+OL8Avei/0L14v+C8A2i8sPx4/SD9aP2Q/hj+YPwAKP7Q/xj+APwJP5D8OTyhPABpPTE9GT3BPek+cT4ZPsE+Awk/cT85P+E8KXxxfZuNLZt1TdEx1BFzEaE7V5LJ8ZCxc97ZiMlF1ZFG2RcMcUrXTkFKNEwNNU4VjdVOdxPRVVB3j1e3c5F+s5NHE5ERWbIVk5FQlV/Vjk1etwy0ARNSHWDXj6wxkG9Bq7lNZfcRY9WPDWMXD1YQ0ZEQsZPOs1NBXADX0/N+m33hvim+cb65vuN8A0m/kb/ZvIO8a7yx/Pn9g69Rm5XbCt7xkkFRkUldqTcP+pOS8nOR5Vh0j2zdWzcP4VUXDvFXWTcN+VXUDRbzk/FTarVPFxFSNVHUDVVS0veTU5Obs5K9TdcN3VvzkMlPFdFLNdFK9A22OHPRXUt3jH1Jl42vpUSXzsTz0bFGddNlRhXR0xMdQjROTULZFc1tQdQMlUE3D3rVPjRNThPToTkXDfG1OjRMTTp0DqE3FYxtATSVT2kxVVqZzNBQ1kzQUM9T0z0oVFOSEaxFKzcRJbfODSXXDbacElAdKVWOCSm3zAQPM9yYPiBtGD3APgg98nwCWD8APsp/En94P8AseHRYfADAfKq88n0avIC9yr1Svfq8AqK+6ryRfzq/or+KvBL/urwAwvxq/RL9evyBfWr+Ev6a/AJC/wr/sv96/+L8KzyTP1r8AMM9Cz3TPVs94zxLPpM+uzwDIz4LP7M8O3zDfQt/Uz1bfACjfUt+U347fsN/C39zf5t+g+N8K7yzvbtX+g0tVY+La1JSuXFSlTb3zqk6sBZSE9GhQ/fPghFRSVVH1g8g89DwshK8k9GshU5Wzl6xUJVS980uaVJWDDLR3JvLx3OTbYVaVo9NWVWNCV1rlc8xsdDdYpfOhRGTbA1mt4zFZ/fMgWdTV9ARktzRkZDRkJFgANYT851ZvaG96/4z/nv/IbwBy/7z/5v8ofyJ/HA8uD0APaFp/ZAfWUrF0BHFXHfTVVy30Vm3TqpR0aVZWnZMoVm3j6rR0rrx0rWWsdCxVlaPzxOS6rVSt44FUZXNJ3AQR0szk3LTnvlNT9YMoU7bV8/BSbdO6Uv2EUmollFI1YxQshM9R/XOtlzyEYVEVZFHNBFBqjXRQrVOFfIROUGVzswlQjVR0VDxPJfPQtnTkZ04VA/1NNWOU1U3lcyxs5UxtU0ZMWFXmTuUWAh1L1fRK1fOrYEqFdEm1c54ElIetSdVTwUkVZEpl5EoE3RYWAl00p27dRp+Qm16fAHCfii+cL86fwC/SLxSvDq0ADq8wryo/lK9GP5ivYj+EPwCWP6g/uj/MP27f8D/aP+Q/AA5PGO9CT1xPNk8oT1JPpE8Alk+4T4pP7E/mT/hP4k80XwBGXxhfMl98XyZfgF+KX7RfAI5PmF/aXwxvzl/wXyJvPG8AZm94b4pvXG+Wb6hvwm/kb0D2b9Bv+l8kfwZ9RgKLFDSrEUytBEylBE5VFE/SLYMPbBcuYvqE5HBRtiUT41GtI1hSjYRSVuVzXFOVFFO9g0TsdGu2VA0UVUUDm1UtY9UKpASYnAQJBPR3V9q94+V0BFFYrSO4WLa94xVZ1fMwWW3jCm1ZvePVWMWDmFidE2tXWHUjFQz04VctY4HK1P+m/9jzXvV2ja7iwQCUj7aP2P/C/9yP9v8QDwoPoCSfRp9Yn1oJLmKadARhmsSEIIwE31bddJwEWWiUBOtw/uNVDSORVcUTa1ZVZRMcxJTmVDWT261UdSN1VH1zL1TWnRP3U6WEU23jilPajeRTLWMaU30z41K03ZSsdGis5DFSbeP62VFd9JzkjFE981RRWtUjHkQU51AlE6OMdLVqbBQ1fBT5T02kT9YlEyNPveO1dHRLTlatI8hNhZRNjXRMveMblUzVIy5MPRTcJ16SbQs8NJNKPfM0SpXja9hJxaRJJfOQSf2mtnYiRUqdE8dKJRNDAKQnLn94O14vcC+CL4y/ri8AsL/Cv9S/5i/4LwrPPD8uzwBAPwJPTM9ez3DPms+sz77PANDPQn/cz+bPGN/yzwzfNt8AQL9i34Tfft9w36LfvN++3wDg3/Lf/N8G7yDvEu88707vAGjvku+k77bvyO867+Tv1u8AgO8C/xz/Hv9Y/2r/TP+O/wCA/6L/rP+u/8D/0v/8/x4PANj/Og9Uf6YDtBV0d+4DhH9SfnJvnHfGEnYcFOq0fyzGdT6CuFS9Eyrcd1biVSeslJqclAt0lHkEjwxek0SEF1nNpCyPPo9QjwBij+SPlo+oj6ofvB9uH+iPAAKfBC82nyifGi9ML26ddpWsViW+ApxXjcNjDIQhypSci6yUSvR1rJTKVdJ9c4/ElxajVYUD4VRtQG9ynFRVo2RUdXStVB2D9VNFJFNNE4dWxARQU6WzGMwE1LwEm5xSVeNnUu2UrHT4rVG9c8BRBQOKRKRS2kykDKR02FDtE6BQbKW0bKQzUEUT+E+ls2uIT42UT1Xjl069c4swTnWzxbSvxq1WIss1S31zT0TE80rtr/+ktA61TqNJjcPTSS2zYy1KdbPlSu0TQDS/Rr8AkMPetV6/gL+KT5xP3r/ATwBqSe6/AMtGzQ7PAF8yX0RfAIbPWO9iWWZfmF+qX7xfzl8A4F9KTwRvJg8wDxJvNG9WbwAob2pvPG92b5hvqm/Eb9ZvAPBvEn8kf/5vMH86f1x/5m8AeH+Sf7R/nn/Qf8J//H/mfwAgjzKPRI8Gj9h/in+Mj4aPAHiPqo/Uj+aP+I8Kn7SPxo+ooI8amW4jS0UTeGwEaDZ0BGxOBaNqTy0UbKesHjNsNKhRRSMdNKSRtVJ1swUcNHhT5SPsN1NAH3axXlQdRNyU22NVdbPVVUUTSFZWTRO3Vn2jJQwUlYwkawNYRSNtHBTrWO0TWTAsFy6yA1mNo8wcFNuLWK1DSFgFYwdYCiU0V80DxEQvDi+AH9IfAKSv5h+Ir+qvdK8OvzAvCr/AdC9Wv2gvciH+k7ykkFesXTSUJBFX1ZO+tCR5bVatQzhWhZP6VaW01twkgVVVpFXVoxBVpk0Tx1QNRNQEWOy0IG1UrUPoU41Ts1MllLVTfUNF1JT+UkUTyGy0lyaSWlJdMyJSJaRVUX1DtayUfWw0OFw0awJR3TRQfUOVUDWza11Q7QRQXTPiTwWjbXWMlO5OhTODTs0DWxROhQOxTVWkTaUENUxdxEy1IxlM9QRElM06bJTYSgUU/MQZSrK9M8EUR9aSnklNEwcNSl0zgko9pOQ3HlU+nwAIY2ZNfkV234BPmt/cT77fANDf4t8kXx5V5tVGXyjvOu8ATO92X2Dvcu+E7wZvuO/K7wDc7yaf8O9Sn/zvJv84/0r/AGT/3u94/5L/nP+u/8D/0v8A7P/+/xgPEg88Dy4PUA9aDwCMD54PaA9KD8wPrg/4D+IPAAwfFh8QH0IfTB9OH2Afgh8AlB/+D3gf2h/0H84f8B8qL6gULzYtrsNL1ZPe7NSutnSUqE2Fk6pOJdOnDU9ds0tQbSSUxGMwLsPaZDQ8PDSvUoUzI1PapTRTdbMJVIWTmlSqzZMM3LSA3LTwzLRhVVbtlFb9M0SctLGEtJs3WL0zoVg9ph5SMbVZ/bRZPdPvWFXEWGtAZlYxdmSkJFh1syvpV0WkV73Dwfyvtq8AmD+qP9Svvj+AP/I/NL9+rwAQTzpPTE9Gv3C/erEWNS7TVnQ0MVdFNFatE6qstG1ptLQoVm2T6FUV09usVZ2zcVWFkypVrEU09LS4VO0kVOWzR9r0RBD0tNhTvcOhU9YV01xT5bMn1JTuUlq107i0lIFSdbNJRMRbElKFk9pRDaRR3TNrYFHdRFGds/FQrRNbulCl44NQFdNMjMStF5TEok9tkziMlM42rMRjTnWz+U3ttMTE2yhNpSPCTKUjQkxkbSbuI0utlEQkukplVFVKJcRJhSRJrcRJ7UQZSUXEDNShSvVWhsNMLwCe7WbfgN+S35xvrt/o39JvAORv/t0W7xh/Cukef0h/Wu8AXG9uf2B/eg+Mf65/uB86LwDcf/5/6H8ajySPNo9Ij0ovAISPVo+Yj2KPvI/Oj+iP2o8ABJ+ej7CPOp9Mn06feJ+SnwCsn76foJ/Kn/Sf1p8gn+KfACyvPq8Ar1qvhK9uryivmq8AtK/Or8CvAr8Uv+avIL8yv2xMt1ZCi0sV0wxM3UPN6nwk6E2lxv7SEVDancOFfFT6UD3Tb1G0zcRkxFg8xMpS5WM+rVPts9BTDTRUVTO21uxEKFVVQ5vkRA9Wpg3TgValRlZCexw0561XxSNTWC1EWN1DGsw0N57CFVmVxFQ0lljajSNXTDQVWD3T31cArSTcP84/mM+qz4zPfs/IywD+PyhPIklWTyBPIt9U335NWGZPWNOmoppXxXNjzMRVIKRE3xTEm7REWaxEaxpWHVPc1ESRVVUzbVbMRBxVXTPkVEXTW61UjWN1VLUkVF0z2wRUjUPBU6VTiFNspSQcVBxTjWPlUvXU1VJVNFINYz5UVPpR2tVUUaWjilFdM1RRZuVjHlEdxKy0r1C9Y614nLQ1UL1UTx1TjLVPpdRPRcO1TpUkTlo15E3lI3xNpbRMXVQtTOVjLkxV08u0Z44ibQeMZKVKjWNFSsVzI9NJxVQc9w5TSQ32jiILx0plgzeMZxavaIM2dQBub4Bvim+k/7Zv6G/a/+z/ADZ9NnUWDVZ/OA9KD8R/xn8AgA+SD6QPdg/ID9oP7A9W/wD4DwofNB8mH0AfWr9sH24fAFgfmh+kH64fyB/iH/wfvh8AkB8qLzwvDi8IL3ovhC+eLwCwL7ov1C/2Lwg/2i8cPy4/AIgvSj9kP3Y/GD+SP7w/zj8A4D9aP+w/Bk8YTypPRE/mPYa/QpxLTeSEtNNQvkNOrO30rOQwUB1jo4zkGBVRpeRRvQMDROeGszRUa3hTzePs1LRgVBX0FvzURVUlZFWNRLTXXsLTJ1ddVJzUAyzEbVhaFfRYRcMlWZ1EWW1TrQpExMVY1ROHXFRHWmTEBVxU11fls8bszwDez7DPsl/EX45f6F/6XwxvAEbfMN8qb1RvZt94215lXsJNt8xUkFcl5KzUD0Rk1c0UxIvE1ErE1ApWtk3jvlVt84FVZVRVWu3zDuzU1FTt857ktFtmVP2zL1SFtFO9A7OzU/U0HHRDU+1kU9rls9ZM5J5S1RNnUtYl4yJSXWPrtLSzUVpFY3185EdR1dMRvLTb2FBt86FQRWNdUFbVEydQTcRPbfRPxfNbCE/VE5dOJfMwxORrxU0N9E3VU+BMLfNteNzkFUwF46xL/bNtT/x070o1w4pKRcS1SkVkSV3Dh0md45ltSW3z8UkF42xKjbQFSsXzSLwPXo12/5D/ko8AvP+2j8j/2o/sj/6NXg3+/wAQC1YPUJ9iD2SfZp+4D6KfALyfzp/gn/KfBK8+TwivEq8AJK9Or1BPOq9kr4avmK+qrwC8r26v6D8SvyS//q8wv0K/AFS/br+Av9KvpL++v6C/2r8A7L8OzyDP+r80zz7PUM96zwCMz6a/yL+yz7zP1s/oz/rPQAzfHt8w30LfZN92Y0sN42t0TAX0TU1Tqk7FQ6umT73kUNVkUA3jNNpk5KpsdB1SfXOxUtplcyM05JVTneMJVGrN5FRFY+0U5GFVNVStVdVTYFY1VFalc0KWrGSvV1XjGlxXXnNYmuXkWSXzIFkFhFxUt6lYxURsVDU8VPWkZNIFV/VjxBxvxl+o77rvzO8Azl+Q7/LvFP8m/0hvSv9c/yBu/2hvemEm5VZygqRkI+C25kIAV/VzvFZ9Y3m1Vp10Vv1D6FX1dFXafXNx/EQ4VX1D/lSsVVT01I1UdXRUBfMQrVT9Q9hTjXRTldNqtVOlczIkdPpSVVRS1gXzgFJ9Y0lUdBJS1pXT2lH1Y6S0RGxR1tWjN1H19FC9w7pQVrWTg1D1c0ycdBes1bVPtZNTtHToTk0ETlZ9Y/lN5UOQjEVNPfRVTN1DXOR0+IyUk4yUrTPExLdKvcNaFBT6xiSEp0ml9CQXdnIHSlql9Ep9YxlL/UNYtJ8Arp12j5iPqo+sH86P0BvGHwDwHyqZPpUGn4ifOp9ML46fAHifci9kH44voC/KL9wv7i8AYN/CzyQ/Dj84Pxo/TD9OPwCAP5o/pD+2P8g/Yj/kP/Y/ABBPAk8kTzZPaE96T1xPjk8AgE/CT1RPxk+oT/pPBF8eXwAAXxJfVF9eX3BfMl+cX7ZfAJBfyl/kX/5f+F+qXzxvNm+wYG8qYb5jvBQITGVz4zVMfXPh1HTlTqV25hOijAT6nAR7AEYi4XwEVzZkBMpS7dM8U83UHHTbI1SF47RUndMmVdothFUlYwpWffN7VlolY+ocdFpX5XPIJORrT1jlE7h05BVZRebatiITTOTgWLUjo1haheNkZHQTWAWD3yx3AkYiwTT/3u2OdaZ/uH/afwDsf5Z/AI86/zSHLo9Qj2KPMHSPho+Qg2Yyp1fl9KyE1SFEhN0cdJrE9FlWWuUTGBx02lVFg53k9KwD4CZiGlXFZFSV1FRatSRUJWM6VKVjAhSUScrc1zZzU9WEJAThVARrqVKF1FJ1AzxSnRPbBVJFg81R5ROIUbalY1JR7dMcUf3z5bVQ9ROupAR3UH1zP1VQPRRQdZRPhZRPlZS1Tg0ETu3T3E2F1E1ajYMLnGSlTP1kTKVja8JL/dRL1dMDS+WEtUrN00EcpOFJBXRJ1nUDjEkdBEmV00pKBj0Tx0oFFgalZj9oo0YlALYdjh+YH7of5B/Wr+ivAi8A/K8+LQ4tXi9Qv2K/tC+uLwCIv5q/vL/Ov+C/Mm/8v/a/ABjPWm80z07PYM9yz3zPls8AiM+yz9zP1s/Iz9LPFN8W3wAo30rfbN/+z3DfYt+034bfAMDf0t/0397f8N8i7xTvVu8AaO8C7zzvbu9476LvlO/O7wDo79rvDP8m/zj/Cv9U/w71Nt8CnEutAz5M3QbeA21OjYMrT31zD1D987WltJQYhASOUa2DAc1S/WN2Ur0EXJRcU2rVA9Ds9GD0ZNRU3cOrR1VVE7gMdCoUdJu1VkWDDZSEe1etswNVWEWDbWR000R0JUx3tkaiClm189VYVROYZVgFBFhllHQE11f9YwHGJI+ef7APGom+D6AP4g8A7A/+D0iLRo84j0IfbB9+HZJOkrmEH8aDV32UrIQRqlwUzRR0ixx0SsyECW1WvWPMVX1zj1UFBrb2og5V/WPWVPWjnrb8ZGZUfXMvVM2T92bkZMFTDfTsZENT3WOrDFMFJFLF857c9Gi1UhUTMNRk+lGto7U1Ub2DfYyURVGt9HSUa9hQPbOhtGRqUA2j0zNQpWa28nWsZAhP2sWETvXzME6to8VNal2kTbVkTD2jeExFdM1M9fOwSzV0DDTvSrLtFEql9FSk00nNk4e0LKc+svE0pGxK9aPuBUrNo0jEp56/sLP2pY6vAJg/qq+0P86v4D/yPwRPBr0AJr9Av0pPXE92v6i/4s+kTwBuP5BP2k/sTxb/EP8iX3T/AC5fQF8qX1xfXv+YX5JfvF8AZl+wX+Jf7F/OXyBvEm9UbwBmbzhvUm+Mbz5vSG+ib+RvANZv8G8Cfxx/Ln9Af2J/TH8AVn+Af5J/nH+2f8h/2n+kfwDmf/h/Ao9EjzaPcI8KgZYTVUtVlEzFNE1NNE5Fo61qzCRKUMXzvrQkMtVRPaOohJVSDUOOUmo1BFO9JFM9owhURaNrelTFE+0cJF9V5SPb0VX9k0JWDaOzVtrNQyNcFK1XRaMaWBbdk4RY3fRYpfRkBFMAmu4jWA2jw1jV9GyUM1pMBPXUBNBX3ZPEFB8Itg8YEz5CwbSfxp+gnxofAPyfHq8wr2IfRK9mr3ivih/UlBc2Mre0FIK0FEJX1vXzAFdNM7zcFHlWVtUzOFZtJFWF87wUlG1xDAQ4VcXz/lS187XFBJSNFCRWVE0zHFYUJOZTnSRTrYRTxYSNU00z/FINtNyH1jJYtVL18yBsJNpRlYOktVFNNFG9YzdRxaRRtj0zyVDNQ5NQhaNbtVC9Yxe0JMJPvWNXtsQk6E4Vo4BOlYMUbU5NM6xNrSNDTY0ErUwVo2BMhfP8VISamgyEN5SE1ErVpCTEGVYcNK9JrSODNDSnNDQrB0p9JEqtIwMMN85FAHaNfj/QO64/0Du+z9DP2j8A9M8G3xDTdk0+RR5PcE9a3wDMT37fyE+K37Tfxt/Y35LfAOzfTo8Y7xLvNO9G71jvYo8AZO9273iPwu+s79bv6O/67wCU7w7/QP8K/2T/Vv9w/4L/ACz/jv/Q/+L/9P++/wAPEg8APA+u/7j/Sg9UD34PkA+iDwCsD2YP0A/yDwQfBh8QHzIfUEwfbh/YA9azS1Uj3hTUW65M5cOoTT2TqtwkreXEJGhQ1SPgtCRS2VH1tIS0PFLlI7FSqm2TIzwks+yEJfyEmtlURSQEtH5VFaPwVbZF02FWrcPVVg2UV1oN086spDdY/dOjhJRbBVmVgzRZbbRZRTSpWEXEdJRmRJQkVJTrAsykzNyXBq+wn8Iv1C/mLwDonzqvHD8+r1irXq9gP3I/MJSvlq+go94Cp1f91NyUWzFXNSPvVtUDqtSkbWncpChWzYPoVTUjW59V/dNjVT2TKhSUW/FUzYO4VNW0VEUjtUccRBAktMxTrcOVtky0XFNFIydTBbPurVLdA7dS1bRS1aNJtlxEB1I1I89R7YOVVVH9tFEFRFENRFDVA9u6UK3DhVA1Iz9QbE3EvLSiT9WDPE9lI9vQTm2TY05VM/1NVpWDlE390xOsFUwds1tGTL2j4ks9xEsVk80hjBTASv20NMTvSVoFs55ExIdJFURJvaNtIlTEnUrNgxhLzYMBWGQf9t2Oz6DL1s/AX9JfABTf9l8Ib0LfJGc2b0jfWm8AbG/eD/jfim90b6Zv2G/qbwD8b+YPeB9aHxx/Vn9gH2p/AHR/ln+Qf2J/vH/Wf/B/yn8AtH8ejwiPGo9Ej0aPYI+CjwCUj06P0I/ij/SPdo8AnyqfABSfFp84n7qPdJ9en1Cfop8AtJ+On8if6p8Ur/6f2J9Cr9Akr26vgKt+MovcVAhM1hVT40zlE+HstCNPMlUzDaxH5lL4UIW2TmI14Yy0V3S0ylKttFRErc5EtEJUXSO0LLQmbVVFI5dVJcMJVn0ztXvcNAlEJHdX/RPlVVflE1GMJLtUJBVsJFMxWV22xmLTfCSWVCRtVUwkE1g1I99XbVMByAQ/ri+os54l9i/gv/K/AKS/Fs8ozzrPTM9+P3DPgs+olM+WPd4SnLw0YwTEIKrMNN/UNJrcNFnkNBja1DTK9DSPVV0jVFVqLaMaJCThBCSqVMVkbVQtozpU/RP1U13EtkxEh1NlI1BT7cRTrN2k9KSrUl0jdHxEL7VSzaRRZSPAUS2jimlRzRbnMhyEROVQnRSozKTDEMYzUG1T+LwUiLVPzcRPTWOxTiVETmytpuYSYU0Nc/dMTWMrkUwFREyVw8vcV75DtqxUpUplIzBKdbRJNmUjkEndE4xJPebmEitBShVTwzzkMxRnTq8AiF+aWa5Vru3WX9Dv4l/07wAG/xhvQm88/yZvUG9y/8RvAJb/qP+6/8z/3v/w/wIPFA8Afq8or4LvXA9uD1APgg+UDwA+D6AP0g+8D+4PEB8CHzQfAC4fQB9SH2Qfbh+gH2oftB8Axh/YH/of5B8OLyAvMi9MLwBWL2gvei+ML5YvqC+6L8QvAO4vAD/qLxQ/Lj8gP9IvdD/Yhj/gwUw0Oky94yVNtk1DZ07to2pPFfMubVAVU6NQdQMXUU3kspxEAWzXvuIFU12zddVTTTPqVEReLETQVFoFtFV9s7ZV7eMo7MRbuFa9QydXfbRX9TRalLRvXLTVWD1EWQ3DszBZ5URctMVYdQOH1VgNs0SMtAN8tNZXAg2zxFzPrr8Az9pPDM/+TwAQXyJfrE9GX1hfal98X6bPaJBfssEm4rfsRJBXldSq1MQP1MTPLLSL9MRKtVbF1FWd07xV9UOA1VW940X8VAwE1NRU2p3TnAy0ZFT9ox5UVnUD51Pt07FU1Hhc1FtBU+2jClMdZFK9xFlS5aZO0iBS5cPp3KSzsVEttKTURVH9ow425KTXUI3zk1D1pMSkayVQ/aPe3NRxT/U0rU91A5dOvcMs7GSstrSkQ031Q+BMxdN4VUxdtEz1ZEt1008kdKvvSnUESl20Sj1USVpF1Elds5VJLXRJ9UMrYErt1EqFU0t074bvAJjvqu+8785/6O8a/wSPFo8AIIOG/Vb/aP9ij3SPjv2O/wCYj6qPvI/ej8CP0o+Ef04/ADifin8kn16fMJ9Sn5yfpp8AeJ/Kn9yfrp/onyKvFK8urwBArwqvZK9+r4ivmq+sr8avANiv6q8Mv/6vGL9Cvyy/Vr8ASL9yv4y/lr+gv7q/zL/WvwAIzxrPLM/2vzjPUs90z2bPZEDDtlNLDXbucqhNHdStTkVDpk/tVFDt08GtUG3TNFG1xFE9Ux22dNSvUmXjI1PlZFO2hWMJVB2DflTt0/G1VAWTYwxk1VVVg2FVVi3UVo1EV0VkV53UbViFY4lYhVPrWG1G1hZyJVlFQ/Zk1LtYmr3DemREN1jF1MxU0gCkR4ZfuEv2Te5PMF/S3xTvACbvOF/C30zvbu+A76pfnF9otlX2w+TUgMxUQlfNY9v+Vm1jvFaFY3lWtj2TJ1a9w+pVzWOutVUFlFWFYzlVfWMAbVVNc8dUfWOQVIVja0lUzTMTJGTcU800rVP9U2xTRUM2DET+NVINc8j8xINSdXTsNFsUUh2D3lHFxFF9Y61w5MQ4UR1DAtw0vNlQTXTMZE5Q7XMYUGodQ8LkZFfENO5OBWS1TnVETe0zlE3tZE1WRUPGTGV0TP1T/Jw3Fj6SN0sN5Epldt7jXHRpr0x3vsNJjeMLSkVDFYZEdB2sxFgEn5Z/qH8Aun/kf9YP6H8ijwwfHh8oEwBWhVaFNh9Ij1qPfB+GD6AfALIflA++H8gf2h8ML0bPQM8Aks88L4bPeM9aL4wvni+wLwCCL8wv9i/AL7ovBD8WPwA/AGI/dD9OP4g/mj+sPx4/wD8AQj8ET+4/EE8iTzxP1j9QTwBaT4RPBk+YT5JP1E/uTwBfAMpPFF8mXzhfEl9UX25fYFuaBmNLbWMMTP3ktMToiU3l9r5TT/UEzGXU9FLFUXXz46xke2DuYsxStg3jQFP9E7NTddRU2r3DmkT0DFWN45tVti1zD1b9E4NWbRPxrVZtc2FXJRPOrOQ5tVj9E6OM1BpZbRMxrVlNcxdZrfPilNSnrVhtA2ZYrfMiXNTpAVdt9Dzv/t/o295v6N/KbwD8byZ/OH9C71x/bn+Af5J/aKzvrn2uQqdM1HFXdWRmxOTvViUE7ORZVs30Fux02lVVc50M9CvQrsJjKFUd1r7DHNRxVKVDszpUrfQ8hMpTxQOVbVMFA1xTVQMnU20Tq+FSrXOphPR0/FQ8bVLFAwVSVXPNUXXTy5VRPQRRVdSchOVQVlVzrVCtRFDF4z+89K0H1PSiT63DOOT0rs1OVQNHTkX0/PR0TVo1ZE3FA6VMBfM+HJTZ3sQHdvIDS9XDoUq21cNBSsUD5Umtc5mVSXX0SVV0SUWWJvNKCv0TMzyUYbRPlg3uDbYPAMgP2p/snyYfEK8yHyyvTh8AWB9qH3yv/h+YC5atlq/ArwCSn/SvBr+4T6pPLL82v0i/AGK/hL+OX4hfqr+0v76/0L8A6r8Ez3a/+L/ivzTPVs9ozwB6zzzPhs+gz7LP7M/mz/jPALrPJN8u30DfIt9s3w7fiN8Amt/E39bf6N/636zfBu8o34Aa70TvVt9Q73LvhOeugpxWhOQ6TM2TJRSUJfSE2ydPdaMRUBVjhVC2heP6UAUDjFHdowMNUm0DdlK9VPxUY4Au8tvQU4XzRFRtA7ZU2o2zRxyEuFWF4ypWai1kVlVzDVR0fVdVA1vnVxVjVVgVY9WMZFsnWR2jLlklZFlt9tp+ApiMZFdYzZMVWBaNs9dX/fPETH8Gf/BvAOr/HH8ODyAPMg9Uf1YPaA8Aeg+MD7Z/mA/CCe5z1HRTYKoGAiDkdM9E9IsEhEpm9HQJVv1UNGSPVf3j21ZVrVMcVX2D1FTaHaOeJPRmVM2DL1S2nfP3U82Dv1Plg4i1U+VUUx2jDlP949ZtUh2TnlKNs2dSdWRtUh1j+lGdY8JR7ebWFmJFUTVkUf2T2FDadaOh5ORqUF2TM1BmrXP5T+3k1FQIT+10bU4V8zBOzZPFTU1krU2Ns/dMdaORtFQqbUytU6xLvQNLS+V01UoVFEq9Ayt8lNNJVhXzkEmdhElFZEn9lAhEJEMgzpJF9JfOr+CjHqUAtp/AL8qf5C/2nyCvGj8sPwBOrW6tXj94r4I/3K+WP5C/AMo/3D/uPwBPEk8kT17vME8AQk9sTx7vWO9qT5xPfk+oTwC6T+xP1k8QXyJfNF9GX1hfAGpfhF92X5hfwl+0X95fuF8A0l8Mbx5vKG8KX0xvXm8wbwBCb5Rvpm+4b+Jv9G/WbwB/ABJ/dG8Wfyh/Yn98f1Z/QHOqrgNLfYRMBTRNBTROqiUjauyELtzkpdyEMqq8FKi0FB+MFJGMhVPWBTN4U62D7BT0YFQ2PZPxVLUzY1VVJCwUa0RWnYO1TIQlV12Ta5NXFfMArPSHWL0DU+tYffZWg1lNA/1s9LHFbIcu82z09VedE9IgtPcGD9j/Agl2MsH0j96PAAAPQg88n06fYJ9SD4Sflp+oqJ+6n1z0t/yEkbT0VGpkhVft47wEFHlWBTPbOFY18/hVhfO8VbJ9E35EhSQU/FSVhFQ2dZONVN0jVVQlFCT0reZUFK9TnfN3ZBQyVVPl5FKVhFI1M46EFLNXUv12BhLpUXUzsbakFGxR3SM1UX0T/m1QnfPHULUzk1C9k2tbUL3kUH0T3k+1M21T7BToToXzfE61M2sTTvV0TSWTQE09c1PaTL12P3L0rDSTPDStLjwkz0p1NErt4wy1SjX0SdUTg0klI6ptSb2TC0qdE4JK1RMFAzwkTzw3li+oL7ovzL8A3i/wvwo/FM8mzzjLVj1GzQBWP3g/is+cz54/sM+iv9TPAObPCN8a3yzfPt+If1rfbN8APn+Y31LftN+u38Dfon/U3wDu3wDvIu887z7vSO8a73zvAH7vkO+i79zvtu/g79LvJP8ANv8Q/6rvZP9O/4D/iv+s/wCe/8D/2v/s//b/8O8CDywPQDYPaA8aD4wPHg1ms0vlpLVLbbRMDSOhTT0TpkVOnROi9BTTEOajUOWU1VE9E8akFDyUpK9SttUTI1NNA5dTVYRUliUjmlQdgwwcpzbC7m1VfcNhVg0j0VYVtLVXRQPKXIQzWHWTnW1YlaP/WCWTMFkdg20cjITtWOWztVi9g6VkpBQkdIX0lMy0hMIA1I/mj/iPCp8MLx4vKJ9CLwBUL26fwJ+KL5wvri/AK7ZzVVddpFctg3EsJDDcJKvvVkUDqvyUaQSkKBVW1XPqHKSuPIQ7gNZytSo8hPMsFLpUfcOBVVSdo0lENBE0FNwcF7Y+El5TXbMoUzUj8LVSRQO6FBSDUr0jS7VSvYMUlKTPUcWjl61RNSNgUS00UTU0ULT1lOR0heSkTlCdownVUNUETx2DPNx0zk62FRNjTp2j+U0lg5C2zHQoTeWzpUw9Ez7RTB20nAdeshhUBLdKao2kSnWkSYWDlUnFo9uHSeWzxUklgzBKWsUESi2DIUt1I13ExwBGDTbN1r/QT+q/9E/+vzjPACpfPFd2zT5feM9qz3xfnl8AAN/Cz7xf1l/4XwpvHG8ubwBAb1JvpA9eb2hvog+Mb65vAMBvig/0b9ZvEH+Kb/xvHn8AOH9Kf3R/Zn+Qf6p/tH/WfwDof9J/BI8Gj/B/Go9Ejz6PAFCPko98j56PyI+yj9yP7o8AAJ8SnzSfZo9wj0qfbJ9+n2iQn1KRviKLjFQRTBU0tUz1pE29IytPlaMPaNyk2zB2o1CVo29RFRNr41EVU1iENMpSraNbXFN9Q9BTJbNEVKSxtjw0MzC+IptVTZMKtVa9I3sENAlXxaN3tVclE+XkJFFYFVO4bVglExVZjVMxWS0z2xpZ1SPZWE2Tmli21SNZWK0zF1hVE+EAZBc2L9Af6q/8rw6/0K8yvwBEv24vwCNev8Avkr+kv84tUL6/sLOmo+QkYRy0IHy0Vd38JJoENFkMNBj8JNvKVeWTj1X9A1ZV1h2jHFWlE+Q0FKxU1uVDdVQFFFStM/dT2uWTv3Q0iFPdA1JTtk2TGlPtU+NSfbOtrVL9A3ZShRRSLTP6NVHFFFFNk4pR9QY2UhUerDTn/JSv9JTrACYSbTXkNPlPHaOMT/W0bU+NU7FOrTNHTr2ktU3ttE1Vk/dMjVORxsyUKkz9BORHFhIDS5rNBEqtMydKpTR8RJC0bNdeM0ktM0pKrbPLAlREN1xXVp+wSxZV1k/Y3wDiT/zfNl0O7zDvQunuVV5fAHBbbl+IW45fqO/yWa7v8F8A6l/87w7/IP8y/6yfPv9Q/wBq/3T/jv9g/3L/zP+e/+D/APL/DA/+/ygPUg9ED14PcA8Amg+sD74PgA9CD/QP1v/wDwAaHzQfPh9QH2IfhB9uH5AfAKIfzB+2H8gf6h8ELwYv6A8AOi8sL1YvaC+CL5QvbiUPMmOcSy1GHkUeomxOPeS2/MQwUAWjo1AVxFFk9cTENAOUx/bSBVMl48t4U10z7Gw1VDTRVNQtpCzEtkykKhTEuFasXdRspJVXDTRYfbNtWoSk1bSkJ1mdxFl9s639hKTFWLXzh6w0RxlYHTSsNNdXPdR0v96vAPA/Ak8kvyZP4D8iT2y/bk+AgL+ST6RPtr/Iv9JBZqK3ZhREkFe9xOy0EVdl1NZUpItWhdRWbcP4VRZ907xVTUOAPMRLMNciqwxV9ePTRMScRDRkrVTNIx5UtfPnZMSvtVNlpFOd40FTNdMK2nTE0hyknFK181dStuWTH1Kto+lRBdRRalWkUYWjRQQ0DFHFNK1Q9eOTULVDW+yUJbVQzSPeBNRxTx00T7a185dOHaMsTiXjqG1NTUNATW0j2kxtw1F4LNTLkB6irLyUS1zkre6U1HdKxZRKhURJtgWjg0mto5lJ5ZPvVnRkY0r10+Vk1E+c5wCeL7jznuUG7ebf+N/6byTvAB5/MH9Cf5zvVn/Y63Z/iH8A0u90L75/4H/yf8x//n8ojwA6j6xvRo+oL2KPfI+Gj4CPAKKP3I+mj9CPAp8knxafOJ8Ako9Mn76PaJ96n6Sfrp/AnwDSn+yf/p8QryKvNK/en0ivAJqfhK92r5ivkq/Er9av6K8A8q8Mvxa/KL8yv1S/dr9gvxCCv6y/pqXOQ0s1Zh5lNtJrqk7NM6b0xExQFdNrwVC9wzS0xKpRpVZa1sNS9SMjUw1kU81D2wlURXN+VBXT8VRqFYNjRFVVpXNhVkVUtVatw0IEVK9XNdMabKw3tkLrWEVzLllt0zMgWYVkxDS3WBU0vDRLNVgdVFeNVMzEwnxPAA5P+M8K3xzfFk94T1LfZN8Afk+4T5rfrN++T9BD1t3+QrWxzMSC9EREV53DAG1XFWO8Vq1TeVZdk60nHFToVUVkVf2zcW1VHVM4Vc0j/lSlNG1UhdONVHVTR1Q906sQVH3D2nxUoYRUarVTBcRTFWP8UqU0Utqlc4GsVElSbcMSUqpt5FFFM6QENGzUVDepUQXkDMS63FSD9FRO1VBdkxf0VL4MZFdP1hVz6E4tVE6tU/lNpp3DkE3VJtbDTD3TYFVMJVP8rKSXrKQ3jLQruko99EpF5EnltHRnqnZSp4T0B2xkfWxkHQVLhdNdlL+mpWZ91m/obwDa+QZ/EH9KfzQPRg9Qf6pxAG4PgAuuf6APun/ED74P0A8A4g8MHx4fMB9CH1Qfrq+orwB6H5wfrv+Iv7IfzB/eH/AfAAIvHC+mHyAvKi9kL3YvQC8Aki+sL7YvyC/yLwQ/5i8oPwA6P0w/Fj9gP6ovlD9mP6A/ALI/zD/WPwBP0j8cT+Y/ME+AKk9sT35PWE9qT6RPLlNL1m3D4kt9w+rctOhNpo0D8U6VZAz0aPRVULZtw1JRJePIUR0DWK1SPUPKUiVkU/0Ds7VTxVMlbOSaVEXzDFpE5H4s5AxWnWN/ZFRt72RUX1dVA85XXePbN1j9A6NYxVMFWVqF5Fld4xdZ1URYhfSWtMRmWIXjJIzFDOTMADzfvtXmzwBvEm/cXyZveN8AWm/kX25vwN+ib8zftm/Ib7SyYUYip+zUcVeNAzHQdMRzUA7DFORZFHQaVlpdU9w05KFV/fRVRfO1LFTE82zkulT983WtVEXjPlTtswZkdM5sLMeewmBTJeMoU0VjW/BSjWOtUrXEUmV0tVJFIwcsVNBRXeOX1VFdxFF9wyrEdOdQanXEUB0DePy0QVA1xNVQtVRPLVRPncPQTratY0tO/bPhTUXzfG1N/QMTTVUDrkzts5NGTNVGfvNLjfT89KW1Sn3DSmyE6klF457NSV1TjEn9tIT0J0oWXePHSv0DM/z3Hk/4CwDO/+D/6v8EnxYPWAsmn0ifAGIPbJ+GD7gLjp+wnwIfxJ8Azp/gnwqv9J8Wr0CvSk9UrwC2T2ivqk+Ur4avyK/ar6SvALavwK+STxy/Nr9Qv2K/hL8Afr+ov7q/zL+Ov6C/6r8EzwAmzwjPGr9Ezz7PcM+Cz5TPAJ7PmM/Kz9TP3s/4zyLfFN8ANt8o30rfbN9+35Dfat/sx9quYovE1DpM/YMlTSzl1ByEK0+NYw3k5z6Ss/hQxeYmggFSheN0mrR056TkWVN1dufCRLVUheO0bHQmVa3jslZMdCNWTfRWjfRXXXTa/GThDHRPWE3Dt1jWrVMiWR1zKaRUB1mqLaPTvFSWlFRVjFQTLVjlc99XpXPGPG8+bQQ28wR0wfTnDv0m/0BvimkARv9o/3r/jP9+ba5vwPuu/6jQb+Jh5sKa/GRhPPQglgx0z1bV1FZthBx0CVosdMw0dJFVpXNWXFStHEQE1lRVk55sdGZtVOVzL1SFU/dT5XNbv1NFU4pTDVRTVZMzDlNVBKx0nlI9lLx0WzBSRVP6UQX0UYWErVE9U0VR5XMPHFTYbVClk6FQ5cNqUFWDzTP8dPlPhYT8RAhP2n10ToVzME49k8hN2gUETU3D90w9U5VMatV0TIVzsNTUS0ttVM1K5XOPSvXUpITTSSKFc5CEF+5DhIRsbBRrEAI+kkhcl77fUMPWjd6P8B8A+o8ULz6fMJ8yL2SfppVWJQCenaadpp+wL8KfxC8mr1DPAAo/7C8WP0A/Uj9kP+7P6M8Agj+MP6Y/qN+6P9w/Bk/QPwDyPxxPPk8oT1pPdE+GT6BPAJpPxE8WT8BP4k/8TxZfcE8AEl9cX0ZfgF+SX3Rftl/IXwCiX9xf5l/4XzpfHG8ebzBvgApvfG9Wb3hvsm/Eb/bzS6wl5OTUZU1NJE69A2rZT0V0/ASjUE2DMlHWpXOmUS2DHLx0kFK2LTMDU8XjdVOVY+qtU4WDXFTd8+tsBF/WZOTTVUXkVlWDs1baZeRXVYOTVz3j/le2JeOEWE0j6Fj11Fm2xeMlWZVj+lhVg8NRWJV2RuO8dPM89NCUdAHElP82/xj7Bv8AjzqP9H8AXv9wj4KPlI/e/7iPyo/cj6z29Q4itVdVI44chFK0jHU0BLwsBHlWTSM42iQE+kwEvFUlE4BVZi1DR1WNdHQEx1Q943eOVECnIVFYVCUTqyBUnXRTLTOzRHR6WpwENjzk/lJtk8gsd1aWYlpSdZRSVXRRdXRq3ARv5AQ4xAQCUd2D28tQDSOVUKWDXVBqLUMnFHTiHBRXT1Ujm+5OZYOATs3kLBSobU39A0NNZYPgTG2TVXhMpPicZJfcJDNkFGvPSi1ESqUjEUqlhNacFIxJbROvnBQMSiplA4Z0FAvkZFRcJx4/ADAz1h3+H/ivEi8cv1YvQC8AMrluL2C7Xr+Qv6ovtL8uPwAoPzJP/L/GvwDPMs9Ez1bPAGjPes+Mz2ZvoM+Sb7zP1s8A6M/CzwTf9s8Q30LfVN9e3wCI31rfpN9u33jfwt/k3wbvAPDfGu8k7x7vEO9S73Tvlu8AqO+C7zzvru+47+LvFP8G/wAo/9LvNP8+/3j/av9U/5b/rMj7/gKDS6UD3kS0rrbsZKVNvQOqTh10TzJdFFDl9AykUlGllMwEazxSlaRS/QMjUx0UtVPdYwl8lJhUBXMMVlSUflVlg/BsBGB8dJvTVh2DQleVpPyENW1YZZOeWKWzAVllg9swWWWTHlmlg+1Yav2EWJWTdsR0JFjdYwvpVx2TzByH7n9AjxIfACQfNh9oj/oPXB+mjYYfqI8Ash/EH9Yf6I/6gY4FJqNEFG0w5ATsVqXzqlZdk9VnLJQoNJTqPJSsVZ1AX5FHcVUFdEwk8W1U/fO6VKWzgVTdY2tJVNVzE1wE3FMNdLaclF5TbZMoU20EUmots7g8BIPElEtS5WPbFFI9s95RXZOXUbals2FR/fMqUR3D86lQHZT0lIUUBE4EpBdpUAUGBnI8HKTOTtVzW2NO3WP5TXWTkPRkKyhNHYRMhQRM5fYmo2rcZBms9Ld0pFdKtXRlSV2Tp4ynTiLBSaV0tUr99EpNIyFLTSNhAKz/xjWmteav8D8CTwy/Jk8AML9KT1xPdr+Iux7Ffk0WzQCmv8hPIs/sT96/CF8Sz/xPAEZfWF9qX7T/pv+gX7JfhF8Ajl/AX9Jf9F8ObwBviv9MbwBebzBvam98bzZvkG/Kb9RvAN5v2G/aXxR/Ln9If1p/ZH8AHn94f2J/nH/Of7h/4n/sfwDmfwCPEo80j9Z/II9qj3SPaH6PoI+yj0vlE4tLnaS1TF2T5/T05U1dkydtT22jD1Bdk4dQhTSqFARuzJTj3JRYtJTKbVL1I1xTdZPQU7Wja0RUlZO2ZCQqVeUT25tVpRMNVk0jgVa8raT8FHlXQPbwAeWtV00jUVjlFFiNMxfMrAeWkhVZfQTMBJZY2pWTVcQEFVhto99XACUEbB/+DxCvIq80r0YfAK8AWq98r5YfiK+qH8Sv7h8AI6jWr/ijvoKanJRhTKQgarSk3SQkmiwkV1YNNNokJMp0lI1VVZNUVda9gxpVvUPhZCSqVNpNJFS9gzpUlZP1U9q1pFOVk4VTjQNPU1Y9QxhTZbRSdSOpxCS1dMwkLqwk+FE9M8BmNJSIUR0GXgIcUVWTW+RQtaOtUD1EUL1DmzFQVZP0T920HDQctiQ0rk4dQ0VO7ZPYbU3tk1hNvUPxTN20WUy1NFQ0wku1o11kNG0AbMSdSu0DIkodQ63FjDSHST00SYUkSSo1xEqNM8d8NDc0RyaPAKhjZkXmP/jPCt8cTzZPaEsAPt9g33JPfN+2T9BPut/M3wAuX6hvGl8E7w7vOO9K71zvAG7v0I/Cj5Tvhu/I77Lv3O8A5u94j9LvHP/+70D/Uv8s/wB+/4j/mv+0/8b/2P/q/3T/AJ7/MA/6/0wPDg9gD1oPnA8Arg+ID5oPzA/mD3gP4g8UHwAGHzgfQh9UH1YfaB96H7wfWLYfqBOGIpxLJZM+VMRsSzDugmxOrTNqT7WUWVCNJATEGFGVNFFdI6sBUl2TdjwkBqS0eLVThSPsTJRgVMWUVNZt80dVXZRVbfMnVraVk7VWLeMjV6XTka1XJZP+V1XUWCWTzpVYhcRZpTRZhTTUlMVVWG3zh9QkR9yUBdQkC9dXXZPGbK9Gr3CjptIBwRQ/Jj9IP3KvXD9+P7CvgKKp9q2uP9A/4j/0PybStS1XbdOOV+W0Vw2UxDRtzYSUi1btk0hWDSNb+lUtI7xVncOAfCQ0cyBu0g5UtNRU7RRclNtmVJ3DIFRV0+hTVn2TsVOlFFMt40NUJFsMU12T1lIlk57MtNQ7kIZDUvUz6yyUs1E2xTN9UZWTRVENlNy029hQJdOVUPUzW1BafSRQZcPiT6XUT+UkbU9t85dOLSMsTlXT26hNdTNATaUT2kyqvbRMpdMRVMSoNNRIrUsNI+pKpdRK7YRKtu2TuEkdI4NJvURJqoW0SQUkSuWT77xUTwB01xbvMOPmzxjfCm8k3zbfAHDfUt+M34bfmN+q33Rv3t8A0G8y7/RvBn8Yfyp/PH9OfwBgf3J/hH+Wf7Af0h+sf8YfANh/wh/sfx6PGI8qj0yPZo8AYI+Cj5SPNo+wj8KP3I/ujwAInxKP1I8un0CfUp9sn36fAJCfqp+0nyaf0J9an+SfDq8AGK8qrzyvVq9orwKvhK92r1Cwr5qvzKe2srlkZK5sVW1NPSOmTmXDok8tI1VMHFTCFMQ03LSoLCRrPFKVRFK9YyFTBVRtU7WzCVRFY35UlUNt8WQkY1V1M/BVvWNtYYwk01Zlw0JXlURRV+201CfWQ1gNxFmFRJlZvVTkJLVYPSTkJDUqzCT1VDTQHETClD9OPwAgzzLPRM9uP5A/es+Mz5Y/ALg/ss/Uz+bP8MP2owTXxlJFrxxEghxEm7CeI1ZNRDdWQEgAsWdWfSaWUtvoVc2jqlXFU29V2pVTOExE/FQdI8NU1mXDgFQ900d81BBUtpVT2FO9Y6FTDSRT2hWzMpxE+lKlc7dS2n3UUl2zSVIVsxJS1g0j2lEts6QsJGxRbOW0NCTxUM2julDlY7ODUB22JmIVUPUTvrVP5WNTLFTlTvUTXrVOXbP5BCSMTSVjJVVNxcRMlVNYXFT03GRrk0uVUxi8ZLFKpXNjV0qtVhaznOSCST3T26dJ7cMLSiVjpUoWxcMdS8XDXdxnzq3mXwD4Xwr/JG8u/2BrXm9g/3L/AIRvfm+Y+75vyP/a/9Sv5u0A7v3u/yAP+v9UD2YPeA/arwCMD8avsA+iD+QP1g/4DwofABQfNh+or0ofZB8WH4gfmh8ApB9WH8Af0h8EL+YP+B8aLwA0L0YvWC9yL4Qvpi9gL6IvALwv1i/oLwo/JD8OP0A/Ij8AXD9uPyg/ij+0P64/yD/CIWqeU0sl4958VKpMlUOpoQy/viJqJOTeHFRSRVF9Q8Y8v061NlNT7UObJVR9U5pUrUR8tICyhLTxhLcm8tVWbeNEbVdN48xXPdM3WA1EDVidUwNZvb/PtL7T3LQLZlht4yS0taRHZs8QzwAiXzRfTs9gz2JffF+OX8jPALJfxF/WX+hfAt/0V561TkKzcVfFRBTU71ZV1Fa2XbNpVlXzKFbd0+qtVSXjrlUl9FWlsyy1VT0D82xEulS984EpVM3UhGQRbETaXEc+47VTreMnnNTxUlXzuLVS9TRS7VNLUm3jFG1SFdPPUa3jl1GFtE1R7VMrUXVkFOS8HOSthSTkTlBdtFCt5E+2pbM8T8Wz0E69Q2OtTqVT/U1t45RM5CxZTQVGPkJGTBWz4vQ3tMbldlNKdVNgSi3USZol456s5IdJpVS05CsVSgVESk1DIczvvi2e/QD+7xCPIv80j0b/WP9qj3yPAK7/oI/C+b7/0I8SD+SPPg8AGJ8qnzyfTp9gn8ovhJ9OPwCgn3KfrJ/On5Cf8p8Er96fACCvGq9Mr16vOK96r5Svpq8AsK/Cr9yv7q8Av4qvNL9GvwAIv1K/fL+Ov2C/or/Ev5a/AKi/8r8Ezx7PMM/qv0zPRs8A0L9Cz3zPVs+Iz9LPxM/uUtuLS03jDEyt4+dMqjXkTf1kT13TDyx0h9oU5Pwk5G5RvUPjUbZdg1hSncPKUk3jXFVTPXRTnURUPUO2lNRbKFXtU5tVJdRWDeRpViXUpFR9BGTpV2VDa1VYdVRYdUMcWW3j2zRZreMXWWVD1Vi2ZeOYWK3jV1gd5FgWJdPfV2XjyHRfDl9IXwA67yTvFu9Y72rvlO/uX7jvQMrv3O8Gb+jv+umewpocZDVhROQgpOTdVoXURGTVWUxkGDxkyozUj1VWPUNWVZ3DGoRE4XREa6xUJWRUncM6VGVDq/VTJdO/tGSHZNRQqVNV9Lxk4dRkq9xkdNrkZC/EZPhRzUPAUaadw4pRNUbG01FlQ+WtUH2DrlBdhFDFRFDWfdP4T12DiDR0HE+2xYOxTu1jR05NQ+G1TdV0TaXD90zFg5EtTH1jKkzd48tEh65CbQcshKVKzUMwSg2T29NJzUOQSV3TjEmspQYeYkFKvUPDpAQzAESHts/4i/5/II8yjzQfRo8AgI9qH3wfhhUGna6PAJ/KHwDcHw6fACv2H/iPGi9EL1YvAGgvss/sD+YPoC+SL8Qvti8A4C/6Lww/5i/wLzo/LD9mPwBwP4I/rD+eP9A/uj/EP74/AAhPGk/0PzZPUE9aT3RPlk8AgE+yT7xPtk/ITwJfFF/WTwD4TypfPF9mX0Bfgl+kX7ZfUMhf2l/sX09inJRUOhTUrSVcdGxOfWNqNHQstVBFc6McBBhRtQRR0o3zAdT3JhIFtGR3U6pVU+qsZVTlZFQ9c0CtVf3zslUVZFZFc7O2lNQjV0Vzk1eddFdqVRRYjfPR9NQlWYUTay5ZTXRYtdPFWD0z1YfsZEf01AXsZNdXQnXTxpzvPu9I67YSwTx/AEZ9fu9475rvnH+e7+Dv0nmgvn/wfxL5Dv3W0rdkdJA1V9XzVCz0EVd9ZET0rYtc9EpWLQRVLWO8zVWFc4BVbdRkhAxVbL0EhPScVNXzZFQ905UedNTmpPSvZGe2EkGtUyVjClP989Jc1Jy1Uj0zV9z0H1Kt1FGqRQRR9XN7DARFRGQMtVEFdFA1I5NQ9XNbWVAVZDzU3k+FFE9dZG1PPTOXTl3TLE5VE9uoTUXTQ01VU9pMtn3TeEy10xVMXdOstvzES0v90+9KPTRKan2USuV0SUXTg0m107OVSZWUtJRjShXUSgL900+0F45fQDO2FU4dFh8AKB86r1QfXq9wr4KvtB+2FQCWr+gf0q/krzYvIC8Cvyy/AB6/UL9iv3S/hr9gX1pfpL8Axr/Yv8K/BM/+vxjPKs9EzwA+z2DPcs+Uz+6/kM+qz8zPANbP6M8S3yTf7s9Qz1LfXN8Aft+Q30LfpN+m33Dfst/83wD23xDvAu8k70bvWO9674zvAGbvoO/i39Tvpu/g6x6DjKSzrkxdliZiqk5t86ZVT42UUP3zwiyUNfT0tar09Drc9K9SzQMjtrz0mFPtgwlUhaN+rVTFA/FURbNjbITwbVW9o2FWLaPVVnWEtjyEsVeFox5Y7YOJbVjlc+1YVWM0Wa0DsyBZlZTsZLdYDXN2GsxkNeRk9VfNhIR/dn8AGAsuf1APGg9kD4YPmA/qeQDmf8gP2g/sDxaNDo8gg7b1Wo5iggwEQleFYwC0ZNu+Vu2DaVZVoyhW1iVj6lV1Y66EhHNV2u2DOWwU/lQlg8dUVr2jgVTtg0mUFBGMhGvcUzVkU2WDbFMNc602dGT+Ur3jumT0g9lSjZRUZBRShaPeUdot9FFFg29RVaM4UbZFs/NQVZO8UAWThUo0lE48ZVANdEyUVzyUW+5OJYNnTt1kTVVjrZQcZCxNDXRMfQNgtUxlg/zs5JpLvQMdVUt9BEp9JEq1ZEkl9Ki0l7YlDpNKJfRKPYMhApQkXfSnvu1GtYalFq8gPwAqr0Q/Vq9oP3o/jD+WNQY9AL6vyD/aP+w/Nr/4PwpPJE8ARk9YT2pPfE+OT/jv8u+cTwCuT9BPuk8EX+ZPCF+aTxxfAE5fYF9yX4Rfnl+QX+LvvF8A3l/wXwJvLG8GbxhvUm9kbwBub4BvOl+sb85vaG/qb/xvAMZv4G/CbzR/Vn8of1J/hH+APn+Af6J/zH/Of0hTToNLMg2UTGUUHPToTU0m1pNtT6VzalClc/pQBSaq3hLjDCRY1BTK9BQ+zVM1Q7NTLZSkhLZUtnWTKFX1A5tVXfMPbVY1Q4NWvTPxVl3z219XVZPMV7UTU1ja9QRYVSMXWb0zMVmqfZRZLRPh/PSl1PRktvz0FVhd899XdZPIAHwPbg9YD0qfXJ8en4Cfeg8ApJ+uD8AP2pnOn/ifCh8Er6pGUqe09HG09CHslN3ZVpWEVBRZVqVzGlZabSPcnISfVT00VW0j2xxVrfPkVO2TrVRWPTN1VC0jPoSEBqSk285TRVOXUzUTUlOsZaR0hONSlaRS9fRSaqWkUkVTB1z0z1FtI9uMUa3zVFG9ExxRalUj50yErzQkeFAtE7NBUHX0HCSMT52TIK1PvTOxTuUUTu2ETZaNg3hNNUMTJPUchCqxTD0kPDfeEgNLLROh1twkQUo1hEkVE5lJZt3zkEmtFMQkSkr9kwvLSkVTNzw3Xn9IU741ABY/IM8yz1Q/Vj+YP3rPjM8Atj8YS6bP8D86Qc7POE8STwAE3xbfSF8yT2Tfdt+wf6p/AJTfpt+43+J/9N++3xjv2t8ALO/e31DvYu90737vkO+q7wDE77bvyO8i7+TvFv8A/zL/ADz/Vv+A/5L/ZP+u/6D/wv8A7P/m/wAPEg8sD+7/WA8qDwBED0YPoA+SD8QPvg/oD/oPzUu9E5xLpaQkhChNNF0UXLQrVLQRULUUNCWVUS0jjhQkA+SnJoNS1m0jXFPFs9B8FGBUWl3T05ykRVWFhFUF87UnZKSaXKQJV1Ujd1VXrSRXZcRYpbPRBJTbJVmdkzBZLSMOWWZVI9dYjSTMhEtY9aQNWGXD2Fc9JJyfNp9ALwBSLyQvlp+AL7Kf7J+2L/CfwOIv9C8GryCrHq2GopxX0sWkV52ETDTPVKSLVrKNg0i0FWSkylXVI402jKREVRWzDFWNFhYT1VT9hFQ1FFRVg/NTatUkU70UU+3DQVONNJrEpNJ0FJxSRcRshC5WbBT4UVW0UQUze1SEtUMEtAxchNhQlSOg1iy0aFDdhFClo95PWpXET0XDBU+9pE6Fo6ssTpUkTdUjXXS0801M/YN0TD0UJISoXMRrSEsdhEqNs4ZK1YPbJ0odg8pJVYODSTblg5VJJbPvSWXEvEQAq0CWE1zHTt/AyxbPKF9CzwBMX2bPcFtmX5Bfolnmz8DLANbP4F/yXwRvLt9g3zpvTG8AXm9wb4JvlG9+D3gPsm/UbwDeb8Bv6m8kfxZ/MH9Cf1R/AF5/WH+Sf6R/rn/Af9J/fH8A5n8QjyKPNI8+j0iPYo9UjwCGj6CPqo/Ej46P2I/qj/yPACafOJ8in2SfVp9An3KflJ9Ajp+on9Kf7J/2nR4zS220NpREaE2Fo2xOTUZes7Y0tMFQpTM0Uf2Tqq1R1SMdUu3Dkew0BdVTLbRTPbRUnVN+VKrVRFSls2GkFNecFEatVs1DtVYtYyPUJK2tV22zGFilM4QUJOi1WPU0Wb2zKVntwwG1Wb1EWOVDeli9szm1WG2z+EQ00lelM8QArC82L0i/Wr+UL2a/mC+ivwC0v9Yv2L/qv/y/Dj8wMx49qr4St4y0gEQ0QsQVVtodQ7y0FHlWhVM4VtblQ/pVXcRVnaNxVdoNtFV9EwBV9RPHVNpVFFQlo1hUfRMgVLJtFFNFFNQ0bFOdEzZVU8UUUp3EUpWzkPw0s1hStcT0NN5RpTOkNVFNM28kRDhRlcQMRFvLUEVTlVB1RFDFY2sXUN0zwlxEV09tFLZsRIBOLWMTTpVETdaVs0BNTdRMjTNcTLQVtCRkkyRkM0tVNEq0vVS01BG0RKdJ9ROHZtREr0kdRLxEikoNwwsLS6UzVCRn/p0OXyBfADLvRO9WX2BfIumGX5jrvlUApl8oa67tBm+4X+rvBK8W/wA4/yr/XP9u/4D/kv+k/wavAACv2v/s/77/0P8KDxQPDg8ASA9aDzQPfg+gD7IPdA++DwDYD+oP/A/GDwgfKh9EHzYfAGAfch+MH64fmB+KH9Qfxh8A+B8aLywv7h8wL2IvdC+GLwAIL5ovtC+uL0gvki/kLw</prop>
			</obj>
			<obj name="Protocol" class="HTCProtocol" version="1">
				<prop name="Created">2016-05-16T16:45:08.236</prop>
				<prop name="LastModified">1899-12-30T00:00:00.000</prop>
				<obj name="Programs" class="HTCRunProgramList" version="5">
					<list name="emlist" count="2">
						<obj name="item" class="HTCRunProgram" version="1">
							<prop name="name">Program</prop>
							<prop name="Cycles">1</prop>
							<prop name="AnalysisMode">None</prop>
							<obj name="Segments" class="TEMRunSegmentList" version="1">
								<list name="emlist" count="1">
									<obj name="item" class="HTCRunSegment" version="2">
										<prop name="Hold">180</prop>
										<prop name="Slope">4.4</prop>
										<prop name="StepDelay">0</prop>
										<prop name="StepSize">0</prop>
										<prop name="Target">95</prop>
										<prop name="Target2">0</prop>
										<prop name="AcquisitionMode">0</prop>
										<prop name="AcqPerDegree">5</prop>
									</obj>
								</list>
							</obj>
						</obj>
						<obj name="item" class="HTCRunProgram" version="1">
							<prop name="name">Program</prop>
							<prop name="Cycles">50</prop>
							<prop name="AnalysisMode">Quantification</prop>
							<obj name="Segments" class="TEMRunSegmentList" version="1">
								<list name="emlist" count="2">
									<obj name="item" class="HTCRunSegment" version="2">
										<prop name="Hold">15</prop>
										<prop name="Slope">4.4</prop>
										<prop name="StepDelay">0</prop>
										<prop name="StepSize">0</prop>
										<prop name="Target">95</prop>
										<prop name="Target2">0</prop>
										<prop name="AcquisitionMode">0</prop>
										<prop name="AcqPerDegree">5</prop>
									</obj>
									<obj name="item" class="HTCRunSegment" version="2">
										<prop name="Hold">60</prop>
										<prop name="Slope">2.2</prop>
										<prop name="StepDelay">0</prop>
										<prop name="StepSize">0</prop>
										<prop name="Target">55</prop>
										<prop name="Target2">0</prop>
										<prop name="AcquisitionMode">1</prop>
										<prop name="AcqPerDegree">5</prop>
									</obj>
								</list>
							</obj>
						</obj>
					</list>
					<list name="AnalysisModes" count="4">
						<item>None</item>
						<item>Quantification</item>
						<item>Melting Curves</item>
						<item>Color Compensation</item>
					</list>
					<prop name="ChannelCount">4</prop>
					<prop name="InstrumentSubclass">HTC_VER_10</prop>
					<obj name="Container" class="HTCBlockType" version="1">
						<prop name="Id">bt96S</prop>
						<prop name="RowCount">8</prop>
						<prop name="ColCount">12</prop>
						<prop name="OvershootDnDelay">10</prop>
						<prop name="OvershootUpDelay">10</prop>
						<prop name="RampRateMaxDn">2.2</prop>
						<prop name="RampRateMaxUp">4.4</prop>
						<prop name="ReactionVolMin">10</prop>
						<prop name="ReactionVolMax">100</prop>
						<prop name="ReactionVolDefault">20</prop>
						<prop name="HorVertCrosstalkCoefficient">0.0003</prop>
						<prop name="DiagCrosstalkCoefficent">0.0001</prop>
					</obj>
					<prop name="MaxPositionsToSeek">96</prop>
					<obj name="DetectionFormats" class="DetectionFormats" version="2">
						<list name="emlist" count="14">
							<obj name="item" class="HTCDetectionFormat" version="1">
								<list name="emlist" count="1">
									<obj name="item" class="HTCChannel" version="2">
										<prop name="name">SYBR Green I / HRM Dye</prop>
										<prop name="Active">1</prop>
										<prop name="EmissionWL">510</prop>
										<prop name="ExcitationWL">465</prop>
										<prop name="IntgrTime">250</prop>
										<prop name="MaxIntgrTime">1000</prop>
										<prop name="MeltFactor">1.2</prop>
										<prop name="QuantFactor">30</prop>
									</obj>
								</list>
								<prop name="name">SYBR Green I / HRM Dye</prop>
								<prop name="Active">1</prop>
								<prop name="DefChannelNdx">0</prop>
								<prop name="DenominatorNdx">-1</prop>
								<prop name="ReadOnly">0</prop>
								<list name="EmissionWLAvail" count="6">
									<item>488</item>
									<item>510</item>
									<item>580</item>
									<item>610</item>
									<item>640</item>
									<item>660</item>
								</list>
								<list name="ExcitationWLAvail" count="5">
									<item>440</item>
									<item>465</item>
									<item>498</item>
									<item>533</item>
									<item>618</item>
								</list>
								<prop name="MeasuringMode">hmmDynamic</prop>
							</obj>
							<obj name="item" class="HTCDetectionFormat" version="1">
								<list name="emlist" count="1">
									<obj name="item" class="HTCChannel" version="2">
										<prop name="name">SimpleProbe</prop>
										<prop name="Active">1</prop>
										<prop name="EmissionWL">510</prop>
										<prop name="ExcitationWL">465</prop>
										<prop name="IntgrTime">250</prop>
										<prop name="MaxIntgrTime">2000</prop>
										<prop name="MeltFactor">1.2</prop>
										<prop name="QuantFactor">2</prop>
									</obj>
								</list>
								<prop name="name">SimpleProbe</prop>
								<prop name="Active">1</prop>
								<prop name="DefChannelNdx">0</prop>
								<prop name="DenominatorNdx">-1</prop>
								<prop name="ReadOnly">0</prop>
								<list name="EmissionWLAvail" count="6">
									<item>488</item>
									<item>510</item>
									<item>580</item>
									<item>610</item>
									<item>640</item>
									<item>660</item>
								</list>
								<list name="ExcitationWLAvail" count="5">
									<item>440</item>
									<item>465</item>
									<item>498</item>
									<item>533</item>
									<item>618</item>
								</list>
								<prop name="MeasuringMode">hmmDynamic</prop>
							</obj>
							<obj name="item" class="HTCDetectionFormat" version="1">
								<list name="emlist" count="1">
									<obj name="item" class="HTCChannel" version="2">
										<prop name="name">FAM</prop>
										<prop name="Active">1</prop>
										<prop name="EmissionWL">510</prop>
										<prop name="ExcitationWL">465</prop>
										<prop name="IntgrTime">250</prop>
										<prop name="MaxIntgrTime">2000</prop>
										<prop name="MeltFactor">1</prop>
										<prop name="QuantFactor">10</prop>
									</obj>
								</list>
								<prop name="name">Mono Color Hydrolysis Probe / UPL Probe</prop>
								<prop name="Active">1</prop>
								<prop name="DefChannelNdx">0</prop>
								<prop name="DenominatorNdx">-1</prop>
								<prop name="ReadOnly">0</prop>
								<list name="EmissionWLAvail" count="6">
									<item>488</item>
									<item>510</item>
									<item>580</item>
									<item>610</item>
									<item>640</item>
									<item>660</item>
								</list>
								<list name="ExcitationWLAvail" count="5">
									<item>440</item>
									<item>465</item>
									<item>498</item>
									<item>533</item>
									<item>618</item>
								</list>
								<prop name="MeasuringMode">hmmDynamic</prop>
							</obj>
							<obj name="item" class="HTCDetectionFormat" version="1">
								<list name="emlist" count="2">
									<obj name="item" class="HTCChannel" version="2">
										<prop name="name">FAM</prop>
										<prop name="Active">1</prop>
										<prop name="EmissionWL">510</prop>
										<prop name="ExcitationWL">465</prop>
										<prop name="IntgrTime">250</prop>
										<prop name="MaxIntgrTime">2000</prop>
										<prop name="MeltFactor">1</prop>
										<prop name="QuantFactor">10</prop>
									</obj>
									<obj name="item" class="HTCChannel" version="2">
										<prop name="name">VIC / HEX / Yellow555</prop>
										<prop name="Active">1</prop>
										<prop name="EmissionWL">580</prop>
										<prop name="ExcitationWL">533</prop>
										<prop name="IntgrTime">250</prop>
										<prop name="MaxIntgrTime">2000</prop>
										<prop name="MeltFactor">1</prop>
										<prop name="QuantFactor">10</prop>
									</obj>
								</list>
								<prop name="name">Dual Color Hydrolysis Probe / UPL Probe</prop>
								<prop name="Active">1</prop>
								<prop name="DefChannelNdx">0</prop>
								<prop name="DenominatorNdx">-1</prop>
								<prop name="ReadOnly">0</prop>
								<list name="EmissionWLAvail" count="6">
									<item>488</item>
									<item>510</item>
									<item>580</item>
									<item>610</item>
									<item>640</item>
									<item>660</item>
								</list>
								<list name="ExcitationWLAvail" count="5">
									<item>440</item>
									<item>465</item>
									<item>498</item>
									<item>533</item>
									<item>618</item>
								</list>
								<prop name="MeasuringMode">hmmDynamic</prop>
							</obj>
							<obj name="item" class="HTCDetectionFormat" version="1">
								<list name="emlist" count="3">
									<obj name="item" class="HTCChannel" version="2">
										<prop name="name">FAM</prop>
										<prop name="Active">1</prop>
										<prop name="EmissionWL">510</prop>
										<prop name="ExcitationWL">465</prop>
										<prop name="IntgrTime">250</prop>
										<prop name="MaxIntgrTime">2000</prop>
										<prop name="MeltFactor">1</prop>
										<prop name="QuantFactor">10</prop>
									</obj>
									<obj name="item" class="HTCChannel" version="2">
										<prop name="name">VIC / HEX / Yellow555</prop>
										<prop name="Active">1</prop>
										<prop name="EmissionWL">580</prop>
										<prop name="ExcitationWL">533</prop>
										<prop name="IntgrTime">250</prop>
										<prop name="MaxIntgrTime">2000</prop>
										<prop name="MeltFactor">1</prop>
										<prop name="QuantFactor">10</prop>
									</obj>
									<obj name="item" class="HTCChannel" version="2">
										<prop name="name">Cy 5 / Cy 5.5</prop>
										<prop name="Active">1</prop>
										<prop name="EmissionWL">660</prop>
										<prop name="ExcitationWL">618</prop>
										<prop name="IntgrTime">250</prop>
										<prop name="MaxIntgrTime">2000</prop>
										<prop name="MeltFactor">1</prop>
										<prop name="QuantFactor">10</prop>
									</obj>
								</list>
								<prop name="name">3 Color Hydrolysis Probe</prop>
								<prop name="Active">1</prop>
								<prop name="DefChannelNdx">0</prop>
								<prop name="DenominatorNdx">-1</prop>
								<prop name="ReadOnly">0</prop>
								<list name="EmissionWLAvail" count="6">
									<item>488</item>
									<item>510</item>
									<item>580</item>
									<item>610</item>
									<item>640</item>
									<item>660</item>
								</list>
								<list name="ExcitationWLAvail" count="5">
									<item>440</item>
									<item>465</item>
									<item>498</item>
									<item>533</item>
									<item>618</item>
								</list>
								<prop name="MeasuringMode">hmmDynamic</prop>
							</obj>
							<obj name="item" class="HTCDetectionFormat" version="1">
								<list name="emlist" count="4">
									<obj name="item" class="HTCChannel" version="2">
										<prop name="name">Cyan 500</prop>
										<prop name="Active">1</prop>
										<prop name="EmissionWL">488</prop>
										<prop name="ExcitationWL">440</prop>
										<prop name="IntgrTime">250</prop>
										<prop name="MaxIntgrTime">2000</prop>
										<prop name="MeltFactor">1</prop>
										<prop name="QuantFactor">10</prop>
									</obj>
									<obj name="item" class="HTCChannel" version="2">
										<prop name="name">FAM</prop>
										<prop name="Active">1</prop>
										<prop name="EmissionWL">580</prop>
										<prop name="ExcitationWL">498</prop>
										<prop name="IntgrTime">250</prop>
										<prop name="MaxIntgrTime">2000</prop>
										<prop name="MeltFactor">1</prop>
										<prop name="QuantFactor">10</prop>
									</obj>
									<obj name="item" class="HTCChannel" version="2">
										<prop name="name">Red 610</prop>
										<prop name="Active">1</prop>
										<prop name="EmissionWL">610</prop>
										<prop name="ExcitationWL">533</prop>
										<prop name="IntgrTime">250</prop>
										<prop name="MaxIntgrTime">2000</prop>
										<prop name="MeltFactor">1</prop>
										<prop name="QuantFactor">10</prop>
									</obj>
									<obj name="item" class="HTCChannel" version="2">
										<prop name="name">Cy 5 / Cy 5.5</prop>
										<prop name="Active">1</prop>
										<prop name="EmissionWL">660</prop>
										<prop name="ExcitationWL">618</prop>
										<prop name="IntgrTime">250</prop>
										<prop name="MaxIntgrTime">2000</prop>
										<prop name="MeltFactor">1</prop>
										<prop name="QuantFactor">10</prop>
									</obj>
								</list>
								<prop name="name">4 Color Hydrolysis Probe</prop>
								<prop name="Active">1</prop>
								<prop name="DefChannelNdx">0</prop>
								<prop name="DenominatorNdx">-1</prop>
								<prop name="ReadOnly">0</prop>
								<list name="EmissionWLAvail" count="6">
									<item>488</item>
									<item>510</item>
									<item>580</item>
									<item>610</item>
									<item>640</item>
									<item>660</item>
								</list>
								<list name="ExcitationWLAvail" count="5">
									<item>440</item>
									<item>465</item>
									<item>498</item>
									<item>533</item>
									<item>618</item>
								</list>
								<prop name="MeasuringMode">hmmDynamic</prop>
							</obj>
							<obj name="item" class="HTCDetectionFormat" version="1">
								<list name="emlist" count="1">
									<obj name="item" class="HTCChannel" version="2">
										<prop name="name">Red 640</prop>
										<prop name="Active">1</prop>
										<prop name="EmissionWL">640</prop>
										<prop name="ExcitationWL">498</prop>
										<prop name="IntgrTime">250</prop>
										<prop name="MaxIntgrTime">2000</prop>
										<prop name="MeltFactor">1.2</prop>
										<prop name="QuantFactor">5</prop>
									</obj>
								</list>
								<prop name="name">Mono Color HybProbe</prop>
								<prop name="Active">1</prop>
								<prop name="DefChannelNdx">0</prop>
								<prop name="DenominatorNdx">-1</prop>
								<prop name="ReadOnly">0</prop>
								<list name="EmissionWLAvail" count="6">
									<item>488</item>
									<item>510</item>
									<item>580</item>
									<item>610</item>
									<item>640</item>
									<item>660</item>
								</list>
								<list name="ExcitationWLAvail" count="5">
									<item>440</item>
									<item>465</item>
									<item>498</item>
									<item>533</item>
									<item>618</item>
								</list>
								<prop name="MeasuringMode">hmmDynamic</prop>
							</obj>
							<obj name="item" class="HTCDetectionFormat" version="1">
								<list name="emlist" count="4">
									<obj name="item" class="HTCChannel" version="2">
										<prop name="name">Fluos</prop>
										<prop name="Active">1</prop>
										<prop name="EmissionWL">510</prop>
										<prop name="ExcitationWL">465</prop>
										<prop name="IntgrTime">250</prop>
										<prop name="MaxIntgrTime">2000</prop>
										<prop name="MeltFactor">2</prop>
										<prop name="QuantFactor">1.5</prop>
									</obj>
									<obj name="item" class="HTCChannel" version="2">
										<prop name="name">Red 610</prop>
										<prop name="Active">1</prop>
										<prop name="EmissionWL">610</prop>
										<prop name="ExcitationWL">498</prop>
										<prop name="IntgrTime">250</prop>
										<prop name="MaxIntgrTime">2000</prop>
										<prop name="MeltFactor">1.2</prop>
										<prop name="QuantFactor">5</prop>
									</obj>
									<obj name="item" class="HTCChannel" version="2">
										<prop name="name">Red 640</prop>
										<prop name="Active">1</prop>
										<prop name="EmissionWL">640</prop>
										<prop name="ExcitationWL">498</prop>
										<prop name="IntgrTime">250</prop>
										<prop name="MaxIntgrTime">2000</prop>
										<prop name="MeltFactor">1.2</prop>
										<prop name="QuantFactor">5</prop>
									</obj>
									<obj name="item" class="HTCChannel" version="2">
										<prop name="name">Cy 5 / Cy 5.5</prop>
										<prop name="Active">1</prop>
										<prop name="EmissionWL">660</prop>
										<prop name="ExcitationWL">498</prop>
										<prop name="IntgrTime">250</prop>
										<prop name="MaxIntgrTime">2000</prop>
										<prop name="MeltFactor">1.2</prop>
										<prop name="QuantFactor">5</prop>
									</obj>
								</list>
								<prop name="name">Multi Color HybProbe</prop>
								<prop name="Active">1</prop>
								<prop name="DefChannelNdx">0</prop>
								<prop name="DenominatorNdx">-1</prop>
								<prop name="ReadOnly">0</prop>
								<list name="EmissionWLAvail" count="6">
									<item>488</item>
									<item>510</item>
									<item>580</item>
									<item>610</item>
									<item>640</item>
									<item>660</item>
								</list>
								<list name="ExcitationWLAvail" count="5">
									<item>440</item>
									<item>465</item>
									<item>498</item>
									<item>533</item>
									<item>618</item>
								</list>
								<prop name="MeasuringMode">hmmDynamic</prop>
							</obj>
							<obj name="item" class="HTCDetectionFormat" version="1">
								<list name="emlist" count="4">
									<obj name="item" class="HTCChannel" version="2">
										<prop name="name">465-510</prop>
										<prop name="Active">1</prop>
										<prop name="EmissionWL">510</prop>
										<prop name="ExcitationWL">465</prop>
										<prop name="IntgrTime">250</prop>
										<prop name="MaxIntgrTime">1000</prop>
										<prop name="MeltFactor">1</prop>
										<prop name="QuantFactor">1</prop>
									</obj>
									<obj name="item" class="HTCChannel" version="2">
										<prop name="name">533-580</prop>
										<prop name="Active">1</prop>
										<prop name="EmissionWL">580</prop>
										<prop name="ExcitationWL">533</prop>
										<prop name="IntgrTime">250</prop>
										<prop name="MaxIntgrTime">1000</prop>
										<prop name="MeltFactor">1</prop>
										<prop name="QuantFactor">1</prop>
									</obj>
									<obj name="item" class="HTCChannel" version="2">
										<prop name="name">533-610</prop>
										<prop name="Active">1</prop>
										<prop name="EmissionWL">610</prop>
										<prop name="ExcitationWL">533</prop>
										<prop name="IntgrTime">250</prop>
										<prop name="MaxIntgrTime">1000</prop>
										<prop name="MeltFactor">1</prop>
										<prop name="QuantFactor">1</prop>
									</obj>
									<obj name="item" class="HTCChannel" version="2">
										<prop name="name">618-660</prop>
										<prop name="Active">1</prop>
										<prop name="EmissionWL">660</prop>
										<prop name="ExcitationWL">618</prop>
										<prop name="IntgrTime">250</prop>
										<prop name="MaxIntgrTime">1000</prop>
										<prop name="MeltFactor">1</prop>
										<prop name="QuantFactor">1</prop>
									</obj>
								</list>
								<prop name="name">SCicchitano1</prop>
								<prop name="Active">1</prop>
								<prop name="DefChannelNdx">0</prop>
								<prop name="DenominatorNdx">-1</prop>
								<prop name="ReadOnly">0</prop>
								<list name="EmissionWLAvail" count="6">
									<item>488</item>
									<item>510</item>
									<item>580</item>
									<item>610</item>
									<item>640</item>
									<item>660</item>
								</list>
								<list name="ExcitationWLAvail" count="5">
									<item>440</item>
									<item>465</item>
									<item>498</item>
									<item>533</item>
									<item>618</item>
								</list>
								<prop name="MeasuringMode">hmmDynamic</prop>
							</obj>
							<obj name="item" class="HTCDetectionFormat" version="1">
								<list name="emlist" count="2">
									<obj name="item" class="HTCChannel" version="2">
										<prop name="name">465-510</prop>
										<prop name="Active">1</prop>
										<prop name="EmissionWL">510</prop>
										<prop name="ExcitationWL">465</prop>
										<prop name="IntgrTime">250</prop>
										<prop name="MaxIntgrTime">1000</prop>
										<prop name="MeltFactor">1</prop>
										<prop name="QuantFactor">1</prop>
									</obj>
									<obj name="item" class="HTCChannel" version="2">
										<prop name="name">498-580</prop>
										<prop name="Active">1</prop>
										<prop name="EmissionWL">580</prop>
										<prop name="ExcitationWL">498</prop>
										<prop name="IntgrTime">250</prop>
										<prop name="MaxIntgrTime">1000</prop>
										<prop name="MeltFactor">1</prop>
										<prop name="QuantFactor">1</prop>
									</obj>
								</list>
								<prop name="name">VIC and FAM</prop>
								<prop name="Active">1</prop>
								<prop name="DefChannelNdx">0</prop>
								<prop name="DenominatorNdx">-1</prop>
								<prop name="ReadOnly">0</prop>
								<list name="EmissionWLAvail" count="6">
									<item>488</item>
									<item>510</item>
									<item>580</item>
									<item>610</item>
									<item>640</item>
									<item>660</item>
								</list>
								<list name="ExcitationWLAvail" count="5">
									<item>440</item>
									<item>465</item>
									<item>498</item>
									<item>533</item>
									<item>618</item>
								</list>
								<prop name="MeasuringMode">hmmDynamic</prop>
							</obj>
							<obj name="item" class="HTCDetectionFormat" version="1">
								<list name="emlist" count="2">
									<obj name="item" class="HTCChannel" version="2">
										<prop name="name">465-510</prop>
										<prop name="Active">1</prop>
										<prop name="EmissionWL">510</prop>
										<prop name="ExcitationWL">465</prop>
										<prop name="IntgrTime">250</prop>
										<prop name="MaxIntgrTime">1000</prop>
										<prop name="MeltFactor">1</prop>
										<prop name="QuantFactor">1</prop>
									</obj>
									<obj name="item" class="HTCChannel" version="2">
										<prop name="name">533-580</prop>
										<prop name="Active">1</prop>
										<prop name="EmissionWL">580</prop>
										<prop name="ExcitationWL">533</prop>
										<prop name="IntgrTime">250</prop>
										<prop name="MaxIntgrTime">1000</prop>
										<prop name="MeltFactor">1</prop>
										<prop name="QuantFactor">1</prop>
									</obj>
								</list>
								<prop name="name">Borowsky</prop>
								<prop name="Active">1</prop>
								<prop name="DefChannelNdx">0</prop>
								<prop name="DenominatorNdx">-1</prop>
								<prop name="ReadOnly">0</prop>
								<list name="EmissionWLAvail" count="6">
									<item>488</item>
									<item>510</item>
									<item>580</item>
									<item>610</item>
									<item>640</item>
									<item>660</item>
								</list>
								<list name="ExcitationWLAvail" count="5">
									<item>440</item>
									<item>465</item>
									<item>498</item>
									<item>533</item>
									<item>618</item>
								</list>
								<prop name="MeasuringMode">hmmDynamic</prop>
							</obj>
							<obj name="item" class="HTCDetectionFormat" version="1">
								<list name="emlist" count="2">
									<obj name="item" class="HTCChannel" version="2">
										<prop name="name">533-580</prop>
										<prop name="Active">1</prop>
										<prop name="EmissionWL">580</prop>
										<prop name="ExcitationWL">533</prop>
										<prop name="IntgrTime">250</prop>
										<prop name="MaxIntgrTime">1000</prop>
										<prop name="MeltFactor">1</prop>
										<prop name="QuantFactor">1</prop>
									</obj>
									<obj name="item" class="HTCChannel" version="2">
										<prop name="name">465-510</prop>
										<prop name="Active">1</prop>
										<prop name="EmissionWL">510</prop>
										<prop name="ExcitationWL">465</prop>
										<prop name="IntgrTime">250</prop>
										<prop name="MaxIntgrTime">1000</prop>
										<prop name="MeltFactor">1</prop>
										<prop name="QuantFactor">1</prop>
									</obj>
								</list>
								<prop name="name">RLB</prop>
								<prop name="Active">1</prop>
								<prop name="DefChannelNdx">0</prop>
								<prop name="DenominatorNdx">-1</prop>
								<prop name="ReadOnly">0</prop>
								<list name="EmissionWLAvail" count="6">
									<item>488</item>
									<item>510</item>
									<item>580</item>
									<item>610</item>
									<item>640</item>
									<item>660</item>
								</list>
								<list name="ExcitationWLAvail" count="5">
									<item>440</item>
									<item>465</item>
									<item>498</item>
									<item>533</item>
									<item>618</item>
								</list>
								<prop name="MeasuringMode">hmmDynamic</prop>
							</obj>
							<obj name="item" class="HTCDetectionFormat" version="1">
								<list name="emlist" count="0">
								</list>
								<prop name="name">New Format 1</prop>
								<prop name="Active">1</prop>
								<prop name="DefChannelNdx">-1</prop>
								<prop name="DenominatorNdx">-1</prop>
								<prop name="ReadOnly">0</prop>
								<list name="EmissionWLAvail" count="6">
									<item>488</item>
									<item>510</item>
									<item>580</item>
									<item>610</item>
									<item>640</item>
									<item>660</item>
								</list>
								<list name="ExcitationWLAvail" count="5">
									<item>440</item>
									<item>465</item>
									<item>498</item>
									<item>533</item>
									<item>618</item>
								</list>
								<prop name="MeasuringMode">hmmDynamic</prop>
							</obj>
							<obj name="item" class="HTCDetectionFormat" version="1">
								<list name="emlist" count="4">
									<obj name="item" class="HTCChannel" version="2">
										<prop name="name">618-660</prop>
										<prop name="Active">1</prop>
										<prop name="EmissionWL">660</prop>
										<prop name="ExcitationWL">618</prop>
										<prop name="IntgrTime">250</prop>
										<prop name="MaxIntgrTime">1000</prop>
										<prop name="MeltFactor">1</prop>
										<prop name="QuantFactor">1</prop>
									</obj>
									<obj name="item" class="HTCChannel" version="2">
										<prop name="name">498-580</prop>
										<prop name="Active">1</prop>
										<prop name="EmissionWL">580</prop>
										<prop name="ExcitationWL">498</prop>
										<prop name="IntgrTime">250</prop>
										<prop name="MaxIntgrTime">1000</prop>
										<prop name="MeltFactor">1</prop>
										<prop name="QuantFactor">1</prop>
									</obj>
									<obj name="item" class="HTCChannel" version="2">
										<prop name="name">533-580</prop>
										<prop name="Active">1</prop>
										<prop name="EmissionWL">580</prop>
										<prop name="ExcitationWL">533</prop>
										<prop name="IntgrTime">250</prop>
										<prop name="MaxIntgrTime">1000</prop>
										<prop name="MeltFactor">1</prop>
										<prop name="QuantFactor">1</prop>
									</obj>
									<obj name="item" class="HTCChannel" version="2">
										<prop name="name">465-510</prop>
										<prop name="Active">1</prop>
										<prop name="EmissionWL">510</prop>
										<prop name="ExcitationWL">465</prop>
										<prop name="IntgrTime">250</prop>
										<prop name="MaxIntgrTime">1000</prop>
										<prop name="MeltFactor">1</prop>
										<prop name="QuantFactor">1</prop>
									</obj>
								</list>
								<prop name="name">Borowsky_2</prop>
								<prop name="Active">1</prop>
								<prop name="DefChannelNdx">0</prop>
								<prop name="DenominatorNdx">-1</prop>
								<prop name="ReadOnly">0</prop>
								<list name="EmissionWLAvail" count="6">
									<item>488</item>
									<item>510</item>
									<item>580</item>
									<item>610</item>
									<item>640</item>
									<item>660</item>
								</list>
								<list name="ExcitationWLAvail" count="5">
									<item>440</item>
									<item>465</item>
									<item>498</item>
									<item>533</item>
									<item>618</item>
								</list>
								<prop name="MeasuringMode">hmmDynamic</prop>
							</obj>
						</list>
						<prop name="DefFormatName">Borowsky_2</prop>
					</obj>
					<list name="AcquisitionModes" count="4">
						<item>None</item>
						<item>Single</item>
						<item>Continuous</item>
						<item>Step</item>
					</list>
					<prop name="SeekTemp">30</prop>
					<prop name="SampleVolume">10</prop>
					<prop name="PlateID">06148350</prop>
				</obj>
			</obj>
			<prop name="CompletedProgramNo">3</prop>
			<prop name="StopPoint">3</prop>
			<prop name="CarouselConstMoved">0</prop>
		</obj>
		<obj name="AnlsAndSampleInfo" class="AnlsAndSampleInfo" version="1">
			<obj name="AnlsPropTypes" class="PropertyTypeList" version="1">
				<list name="emlist" count="3">
					<obj name="item" class="SamplePropType" version="1">
						<prop name="name">Units</prop>
						<prop name="PropClass">QuantUnitsProp</prop>
						<prop name="IsChannelProperty">0</prop>
						<prop name="SelectorOrder">0</prop>
						<prop name="ShowInSelector">0</prop>
						<prop name="ShowInTable">0</prop>
						<prop name="TableOrder">0</prop>
					</obj>
					<obj name="item" class="SamplePropType" version="1">
						<prop name="name">ExtRef</prop>
						<prop name="PropClass">RQExtRefProp</prop>
						<prop name="IsChannelProperty">0</prop>
						<prop name="SelectorOrder">0</prop>
						<prop name="ShowInSelector">0</prop>
						<prop name="ShowInTable">0</prop>
						<prop name="TableOrder">0</prop>
					</obj>
					<obj name="item" class="SamplePropType" version="1">
						<prop name="name">Endpt External Experiment</prop>
						<prop name="PropClass">EndptGenoExtExp</prop>
						<prop name="IsChannelProperty">0</prop>
						<prop name="SelectorOrder">0</prop>
						<prop name="ShowInSelector">0</prop>
						<prop name="ShowInTable">0</prop>
						<prop name="TableOrder">0</prop>
					</obj>
				</list>
			</obj>
			<obj name="SamplePropTypes" class="PropertyTypeList" version="1">
				<list name="emlist" count="26">
					<obj name="item" class="SamplePosPropType" version="1">
						<prop name="name">Position</prop>
						<prop name="PropClass">GenSampleEditPosition</prop>
						<prop name="AnalysisClass">General</prop>
						<prop name="IsChannelProperty">0</prop>
						<prop name="SelectorOrder">0</prop>
						<prop name="ShowInSelector">0</prop>
						<prop name="ShowInTable">1</prop>
						<prop name="TableOrder">0</prop>
					</obj>
					<obj name="item" class="SamplePropType" version="1">
						<prop name="name">Color</prop>
						<prop name="PropClass">SamplePrefColor</prop>
						<prop name="AnalysisClass">General</prop>
						<prop name="IsChannelProperty">0</prop>
						<prop name="SelectorOrder">1</prop>
						<prop name="ShowInSelector">0</prop>
						<prop name="ShowInTable">1</prop>
						<prop name="TableOrder">1</prop>
					</obj>
					<obj name="item" class="SamplePropType" version="1">
						<prop name="name">Replicate of</prop>
						<prop name="PropClass">GenSampleEditReplicate</prop>
						<prop name="AnalysisClass">General</prop>
						<prop name="IsChannelProperty">0</prop>
						<prop name="SelectorOrder">2</prop>
						<prop name="ShowInSelector">0</prop>
						<prop name="ShowInTable">1</prop>
						<prop name="TableOrder">2</prop>
					</obj>
					<obj name="item" class="SamplePropType" version="1">
						<prop name="name">Sample Name</prop>
						<prop name="PropClass">GenSampleEditName</prop>
						<prop name="AnalysisClass">General</prop>
						<prop name="IsChannelProperty">0</prop>
						<prop name="SelectorOrder">3</prop>
						<prop name="ShowInSelector">1</prop>
						<prop name="ShowInTable">1</prop>
						<prop name="TableOrder">3</prop>
					</obj>
					<obj name="item" class="SamplePropType" version="1">
						<prop name="name">Subsets</prop>
						<prop name="PropClass">GenSampleEditSubset</prop>
						<prop name="AnalysisClass">General</prop>
						<prop name="IsChannelProperty">0</prop>
						<prop name="SelectorOrder">4</prop>
						<prop name="ShowInSelector">0</prop>
						<prop name="ShowInTable">0</prop>
						<prop name="TableOrder">4</prop>
					</obj>
					<obj name="item" class="SamplePropType" version="1">
						<prop name="name">Notes</prop>
						<prop name="PropClass">GenSampleEditNotes</prop>
						<prop name="AnalysisClass">General</prop>
						<prop name="IsChannelProperty">0</prop>
						<prop name="SelectorOrder">5</prop>
						<prop name="ShowInSelector">0</prop>
						<prop name="ShowInTable">0</prop>
						<prop name="TableOrder">5</prop>
					</obj>
					<obj name="item" class="SamplePropType" version="1">
						<prop name="name">Sample ID</prop>
						<prop name="PropClass">HTCSampleID</prop>
						<prop name="AnalysisClass">General</prop>
						<prop name="IsChannelProperty">0</prop>
						<prop name="SelectorOrder">6</prop>
						<prop name="ShowInSelector">0</prop>
						<prop name="ShowInTable">0</prop>
						<prop name="TableOrder">6</prop>
					</obj>
					<obj name="item" class="SamplePropType" version="1">
						<prop name="name">Sample Prep Notes</prop>
						<prop name="PropClass">HTCSamplePrepNotes</prop>
						<prop name="AnalysisClass">General</prop>
						<prop name="IsChannelProperty">0</prop>
						<prop name="SelectorOrder">7</prop>
						<prop name="ShowInSelector">0</prop>
						<prop name="ShowInTable">0</prop>
						<prop name="TableOrder">7</prop>
					</obj>
					<obj name="item" class="SamplePrefWidthType" version="1">
						<prop name="name">Width</prop>
						<prop name="PropClass">SamplePrefWidth</prop>
						<prop name="AnalysisClass">Sample preferences</prop>
						<prop name="IsChannelProperty">0</prop>
						<prop name="SelectorOrder">8</prop>
						<prop name="ShowInSelector">0</prop>
						<prop name="ShowInTable">0</prop>
						<prop name="TableOrder">8</prop>
					</obj>
					<obj name="item" class="SamplePrefLineStyleType" version="1">
						<prop name="name">Line Style</prop>
						<prop name="PropClass">SamplePrefLineStyle</prop>
						<prop name="AnalysisClass">Sample preferences</prop>
						<prop name="IsChannelProperty">0</prop>
						<prop name="SelectorOrder">9</prop>
						<prop name="ShowInSelector">0</prop>
						<prop name="ShowInTable">0</prop>
						<prop name="TableOrder">9</prop>
					</obj>
					<obj name="item" class="SamplePrefPointStyleType" version="1">
						<prop name="name">Point Style</prop>
						<prop name="PropClass">SamplePrefPointStyle</prop>
						<prop name="AnalysisClass">Sample preferences</prop>
						<prop name="IsChannelProperty">0</prop>
						<prop name="SelectorOrder">10</prop>
						<prop name="ShowInSelector">0</prop>
						<prop name="ShowInTable">0</prop>
						<prop name="TableOrder">10</prop>
					</obj>
					<obj name="item" class="SamplePropType" version="1">
						<prop name="name">Dominant Channel</prop>
						<prop name="PropClass">DominantChannelProp</prop>
						<prop name="AnalysisClass">Color Compensation Analysis</prop>
						<prop name="IsChannelProperty">0</prop>
						<prop name="SelectorOrder">11</prop>
						<prop name="ShowInSelector">0</prop>
						<prop name="ShowInTable">0</prop>
						<prop name="TableOrder">11</prop>
					</obj>
					<obj name="item" class="EndPtSampleTypePropertyType" version="1">
						<prop name="name">EndPt Sample Type</prop>
						<prop name="PropClass">GroupingSample</prop>
						<prop name="AnalysisClass">EndPtGenotyping</prop>
						<prop name="IsChannelProperty">0</prop>
						<prop name="SelectorOrder">12</prop>
						<prop name="ShowInSelector">0</prop>
						<prop name="ShowInTable">0</prop>
						<prop name="TableOrder">12</prop>
					</obj>
					<obj name="item" class="SamplePropType" version="1">
						<prop name="name">EndPt Genotype</prop>
						<prop name="PropClass">Genotype</prop>
						<prop name="AnalysisClass">EndPtGenotyping</prop>
						<prop name="IsChannelProperty">0</prop>
						<prop name="SelectorOrder">13</prop>
						<prop name="ShowInSelector">0</prop>
						<prop name="ShowInTable">0</prop>
						<prop name="TableOrder">13</prop>
					</obj>
					<obj name="item" class="SamplePropType" version="1">
						<prop name="name">Target Name</prop>
						<prop name="PropClass">TargetName</prop>
						<prop name="AnalysisClass">General</prop>
						<prop name="IsChannelProperty">1</prop>
						<prop name="SelectorOrder">14</prop>
						<prop name="ShowInSelector">0</prop>
						<prop name="ShowInTable">0</prop>
						<prop name="TableOrder">14</prop>
					</obj>
					<obj name="item" class="QuantSampleTypePropertyType" version="1">
						<prop name="name">Quantification Sample Type</prop>
						<prop name="PropClass">QuantSampleTypeProperty</prop>
						<prop name="AnalysisClass">Quantification Analysis</prop>
						<prop name="IsChannelProperty">1</prop>
						<prop name="SelectorOrder">15</prop>
						<prop name="ShowInSelector">0</prop>
						<prop name="ShowInTable">0</prop>
						<prop name="TableOrder">15</prop>
					</obj>
					<obj name="item" class="SamplePropType" version="1">
						<prop name="name">Concentration</prop>
						<prop name="PropClass">QuantConcProperty</prop>
						<prop name="AnalysisClass">Quantification Analysis</prop>
						<prop name="IsChannelProperty">1</prop>
						<prop name="SelectorOrder">16</prop>
						<prop name="ShowInSelector">0</prop>
						<prop name="ShowInTable">0</prop>
						<prop name="TableOrder">16</prop>
					</obj>
					<obj name="item" class="QuantCpType" version="1">
						<prop name="name">Cp Low</prop>
						<prop name="PropClass">QuantCpLowProp</prop>
						<prop name="AnalysisClass">Quantification Analysis</prop>
						<prop name="IsChannelProperty">1</prop>
						<prop name="SelectorOrder">17</prop>
						<prop name="ShowInSelector">0</prop>
						<prop name="ShowInTable">0</prop>
						<prop name="TableOrder">17</prop>
					</obj>
					<obj name="item" class="QuantCpType" version="1">
						<prop name="name">Cp High</prop>
						<prop name="PropClass">QuantCpHighProp</prop>
						<prop name="AnalysisClass">Quantification Analysis</prop>
						<prop name="IsChannelProperty">1</prop>
						<prop name="SelectorOrder">18</prop>
						<prop name="ShowInSelector">0</prop>
						<prop name="ShowInTable">0</prop>
						<prop name="TableOrder">18</prop>
					</obj>
					<obj name="item" class="GroupSampleTypePropertyType" version="1">
						<prop name="name">Melt Geno Sample Type</prop>
						<prop name="PropClass">GroupChannelTypeProp</prop>
						<prop name="AnalysisClass">Melt Geno</prop>
						<prop name="IsChannelProperty">1</prop>
						<prop name="SelectorOrder">19</prop>
						<prop name="ShowInSelector">0</prop>
						<prop name="ShowInTable">0</prop>
						<prop name="TableOrder">19</prop>
					</obj>
					<obj name="item" class="SamplePropType" version="1">
						<prop name="name">Melt Geno Genotype</prop>
						<prop name="PropClass">ChannelGenotype</prop>
						<prop name="AnalysisClass">Melt Geno</prop>
						<prop name="IsChannelProperty">1</prop>
						<prop name="SelectorOrder">20</prop>
						<prop name="ShowInSelector">0</prop>
						<prop name="ShowInTable">0</prop>
						<prop name="TableOrder">20</prop>
					</obj>
					<obj name="item" class="RQTargetPropertyType" version="1">
						<prop name="name">Target Type</prop>
						<prop name="PropClass">RQTargetProperty</prop>
						<prop name="AnalysisClass">Relative Quantification</prop>
						<prop name="IsChannelProperty">1</prop>
						<prop name="SelectorOrder">21</prop>
						<prop name="ShowInSelector">0</prop>
						<prop name="ShowInTable">0</prop>
						<prop name="TableOrder">21</prop>
					</obj>
					<obj name="item" class="RQSampleTargetPropertyType" version="1">
						<prop name="name">Combined Sample and Target Type</prop>
						<prop name="PropClass">RQSampleTargetProperty</prop>
						<prop name="AnalysisClass">Relative Quantification</prop>
						<prop name="IsChannelProperty">1</prop>
						<prop name="SelectorOrder">22</prop>
						<prop name="ShowInSelector">0</prop>
						<prop name="ShowInTable">0</prop>
						<prop name="TableOrder">22</prop>
					</obj>
					<obj name="item" class="SamplePropType" version="1">
						<prop name="name">Efficiency</prop>
						<prop name="PropClass">RQEffProp</prop>
						<prop name="AnalysisClass">Relative Quantification</prop>
						<prop name="IsChannelProperty">1</prop>
						<prop name="SelectorOrder">23</prop>
						<prop name="ShowInSelector">0</prop>
						<prop name="ShowInTable">0</prop>
						<prop name="TableOrder">23</prop>
					</obj>
					<obj name="item" class="GroupSampleTypePropertyTypeNoPos" version="1">
						<prop name="name">Scanning Sample Type</prop>
						<prop name="PropClass">GroupChannelTypeProp</prop>
						<prop name="AnalysisClass">Scanning</prop>
						<prop name="IsChannelProperty">1</prop>
						<prop name="SelectorOrder">24</prop>
						<prop name="ShowInSelector">0</prop>
						<prop name="ShowInTable">0</prop>
						<prop name="TableOrder">24</prop>
					</obj>
					<obj name="item" class="SamplePropType" version="1">
						<prop name="name">Scanning Genotype</prop>
						<prop name="PropClass">ChannelGenotype</prop>
						<prop name="AnalysisClass">Scanning</prop>
						<prop name="IsChannelProperty">1</prop>
						<prop name="SelectorOrder">25</prop>
						<prop name="ShowInSelector">0</prop>
						<prop name="ShowInTable">0</prop>
						<prop name="TableOrder">25</prop>
					</obj>
				</list>
			</obj>
			<obj name="SelectedChannels" class="TEMIntegerSet" version="1">
				<list name="Items" count="4">
					<prop name="Item">0</prop>
					<prop name="Item">1</prop>
					<prop name="Item">2</prop>
					<prop name="Item">3</prop>
				</list>
			</obj>
			<obj name="AnalysisProperties" class="ExpPropList" version="1">
				<list name="emlist" count="3">
					<obj name="PropertyObject" class="EndptGenoExtExp" version="3">
						<prop name="PropertyTypeName">Endpt External Experiment</prop>
					</obj>
					<obj name="PropertyObject" class="RQExtRefProp" version="3">
						<prop name="PropertyTypeName">ExtRef</prop>
						<prop name="RefExpProg">-1</prop>
					</obj>
					<obj name="PropertyObject" class="QuantUnitsProp" version="3">
						<prop name="PropertyTypeName">Units</prop>
					</obj>
				</list>
			</obj>
			<obj name="SampleInfoList" class="SamplePropInfoList" version="1">
				<list name="emlist" count="96">
					<obj name="item" class="SamplePropInfo" version="1">
						<obj name="ChannelProperties" class="ChanPropList" version="2">
							<obj name="ChannelProperties" class="EMList" version="1">
								<list name="emlist" count="4">
									<obj name="item" class="PropertyList" version="1">
										<list name="emlist" count="12">
											<obj name="PropertyObject" class="RQSampleTargetProperty" version="4">
												<prop name="PropertyTypeName">Combined Sample and Target Type</prop>
												<prop name="Position">0</prop>
												<prop name="IsDefault">0</prop>
												<obj name="ChannelProp" class="ChannelProperty" version="1">
													<prop name="ChannelIdx">0</prop>
												</obj>
											</obj>
											<obj name="PropertyObject" class="QuantConcProperty" version="4">
												<prop name="PropertyTypeName">Concentration</prop>
												<prop name="Position">0</prop>
												<prop name="IsDefault">1</prop>
												<prop name="Concentration">0</prop>
												<obj name="ChannelProp" class="ChannelProperty" version="1">
													<prop name="ChannelIdx">0</prop>
												</obj>
												<prop name="ReadOnly">1</prop>
											</obj>
											<obj name="PropertyObject" class="QuantCpHighProp" version="4">
												<prop name="PropertyTypeName">Cp High</prop>
												<prop name="Position">0</prop>
												<prop name="IsDefault">1</prop>
												<prop name="CpRangeHigh">0</prop>
												<obj name="ChannelProp" class="ChannelProperty" version="1">
													<prop name="ChannelIdx">0</prop>
												</obj>
												<prop name="ReadOnly">1</prop>
											</obj>
											<obj name="PropertyObject" class="QuantCpLowProp" version="4">
												<prop name="PropertyTypeName">Cp Low</prop>
												<prop name="Position">0</prop>
												<prop name="IsDefault">1</prop>
												<prop name="CpRangeLow">0</prop>
												<obj name="ChannelProp" class="ChannelProperty" version="1">
													<prop name="ChannelIdx">0</prop>
												</obj>
												<prop name="ReadOnly">1</prop>
											</obj>
											<obj name="PropertyObject" class="RQEffProp" version="4">
												<prop name="PropertyTypeName">Efficiency</prop>
												<prop name="Position">0</prop>
												<prop name="IsDefault">1</prop>
												<prop name="Efficiency">2</prop>
												<obj name="ChannelProp" class="ChannelProperty" version="1">
													<prop name="ChannelIdx">0</prop>
												</obj>
											</obj>
											<obj name="PropertyObject" class="ChannelGenotype" version="4">
												<prop name="PropertyTypeName">Melt Geno Genotype</prop>
												<prop name="Position">0</prop>
												<prop name="IsDefault">1</prop>
												<prop name="ReadOnly">1</prop>
												<obj name="ChannelProp" class="ChannelProperty" version="1">
													<prop name="ChannelIdx">0</prop>
												</obj>
											</obj>
											<obj name="PropertyObject" class="GroupChannelTypeProp" version="4">
												<prop name="PropertyTypeName">Melt Geno Sample Type</prop>
												<prop name="Position">0</prop>
												<prop name="IsDefault">0</prop>
												<prop name="GroupSampleType">mstUnknown</prop>
												<obj name="ChannelProp" class="ChannelProperty" version="1">
													<prop name="ChannelIdx">0</prop>
												</obj>
											</obj>
											<obj name="PropertyObject" class="QuantSampleTypeProperty" version="4">
												<prop name="PropertyTypeName">Quantification Sample Type</prop>
												<prop name="Position">0</prop>
												<prop name="IsDefault">0</prop>
												<prop name="SampleType">qsUnknown</prop>
												<obj name="ChannelProp" class="ChannelProperty" version="1">
													<prop name="ChannelIdx">0</prop>
												</obj>
											</obj>
											<obj name="PropertyObject" class="ChannelGenotype" version="4">
												<prop name="PropertyTypeName">Scanning Genotype</prop>
												<prop name="Position">0</prop>
												<prop name="IsDefault">1</prop>
												<prop name="ReadOnly">1</prop>
												<obj name="ChannelProp" class="ChannelProperty" version="1">
													<prop name="ChannelIdx">0</prop>
												</obj>
											</obj>
											<obj name="PropertyObject" class="GroupChannelTypeProp" version="4">
												<prop name="PropertyTypeName">Scanning Sample Type</prop>
												<prop name="Position">0</prop>
												<prop name="IsDefault">0</prop>
												<prop name="GroupSampleType">mstUnknown</prop>
												<obj name="ChannelProp" class="ChannelProperty" version="1">
													<prop name="ChannelIdx">0</prop>
												</obj>
											</obj>
											<obj name="PropertyObject" class="TargetName" version="4">
												<prop name="PropertyTypeName">Target Name</prop>
												<prop name="Position">0</prop>
												<prop name="IsDefault">1</prop>
												<obj name="ChannelProp" class="ChannelProperty" version="1">
													<prop name="ChannelIdx">0</prop>
												</obj>
											</obj>
											<obj name="PropertyObject" class="RQTargetProperty" version="4">
												<prop name="PropertyTypeName">Target Type</prop>
												<prop name="Position">0</prop>
												<prop name="IsDefault">0</prop>
												<prop name="TargetType">dtNone</prop>
												<obj name="ChannelProp" class="ChannelProperty" version="1">
													<prop name="ChannelIdx">0</prop>
												</obj>
											</obj>
										</list>
									</obj>
									<obj name="item" class="PropertyList" version="1">
										<list name="emlist" count="12">
											<obj name="PropertyObject" class="RQSampleTargetProperty" version="4">
												<prop name="PropertyTypeName">Combined Sample and Target Type</prop>
												<prop name="Position">0</prop>
												<prop name="IsDefault">0</prop>
												<obj name="ChannelProp" class="ChannelProperty" version="1">
													<prop name="ChannelIdx">1</prop>
												</obj>
											</obj>
											<obj name="PropertyObject" class="QuantConcProperty" version="4">
												<prop name="PropertyTypeName">Concentration</prop>
												<prop name="Position">0</prop>
												<prop name="IsDefault">1</prop>
												<prop name="Concentration">0</prop>
												<obj name="ChannelProp" class="ChannelProperty" version="1">
													<prop name="ChannelIdx">1</prop>
												</obj>
												<prop name="ReadOnly">1</prop>
											</obj>
											<obj name="PropertyObject" class="QuantCpHighProp" version="4">
												<prop name="PropertyTypeName">Cp High</prop>
												<prop name="Position">0</prop>
												<prop name="IsDefault">1</prop>
												<prop name="CpRangeHigh">0</prop>
												<obj name="ChannelProp" class="ChannelProperty" version="1">
													<prop name="ChannelIdx">1</prop>
												</obj>
												<prop name="ReadOnly">1</prop>
											</obj>
											<obj name="PropertyObject" class="QuantCpLowProp" version="4">
												<prop name="PropertyTypeName">Cp Low</prop>
												<prop name="Position">0</prop>
												<prop name="IsDefault">1</prop>
												<prop name="CpRangeLow">0</prop>
												<obj name="ChannelProp" class="ChannelProperty" version="1">
													<prop name="ChannelIdx">1</prop>
												</obj>
												<prop name="ReadOnly">1</prop>
											</obj>
											<obj name="PropertyObject" class="RQEffProp" version="4">
												<prop name="PropertyTypeName">Efficiency</prop>
												<prop name="Position">0</prop>
												<prop name="IsDefault">1</prop>
												<prop name="Efficiency">2</prop>
												<obj name="ChannelProp" class="ChannelProperty" version="1">
													<prop name="ChannelIdx">1</prop>
												</obj>
											</obj>
											<obj name="PropertyObject" class="ChannelGenotype" version="4">
												<prop name="PropertyTypeName">Melt Geno Genotype</prop>
												<prop name="Position">0</prop>
												<prop name="IsDefault">1</prop>
												<prop name="ReadOnly">1</prop>
												<obj name="ChannelProp" class="ChannelProperty" version="1">
													<prop name="ChannelIdx">1</prop>
												</obj>
											</obj>
											<obj name="PropertyObject" class="GroupChannelTypeProp" version="4">
												<prop name="PropertyTypeName">Melt Geno Sample Type</prop>
												<prop name="Position">0</prop>
												<prop name="IsDefault">0</prop>
												<prop name="GroupSampleType">mstUnknown</prop>
												<obj name="ChannelProp" class="ChannelProperty" version="1">
													<prop name="ChannelIdx">1</prop>
												</obj>
											</obj>
											<obj name="PropertyObject" class="QuantSampleTypeProperty" version="4">
												<prop name="PropertyTypeName">Quantification Sample Type</prop>
												<prop name="Position">0</prop>
												<prop name="IsDefault">0</prop>
												<prop name="SampleType">qsUnknown</prop>
												<obj name="ChannelProp" class="ChannelProperty" version="1">
													<prop name="ChannelIdx">1</prop>
												</obj>
											</obj>
											<obj name="PropertyObject" class="ChannelGenotype" version="4">
												<prop name="PropertyTypeName">Scanning Genotype</prop>
												<prop name="Position">0</prop>
												<prop name="IsDefault">1</prop>
												<prop name="ReadOnly">1</prop>
												<obj name="ChannelProp" class="ChannelProperty" version="1">
													<prop name="ChannelIdx">1</prop>
												</obj>
											</obj>
											<obj name="PropertyObject" class="GroupChannelTypeProp" version="4">
												<prop name="PropertyTypeName">Scanning Sample Type</prop>
												<prop name="Position">0</prop>
												<prop name="IsDefault">0</prop>
												<prop name="GroupSampleType">mstUnknown</prop>
												<obj name="ChannelProp" class="ChannelProperty" version="1">
													<prop name="ChannelIdx">1</prop>
												</obj>
											</obj>
											<obj name="PropertyObject" class="TargetName" version="4">
												<prop name="PropertyTypeName">Target Name</prop>
												<prop name="Position">0</prop>
												<prop name="IsDefault">1</prop>
												<obj name="ChannelProp" class="ChannelProperty" version="1">
													<prop name="ChannelIdx">1</prop>
												</obj>
											</obj>
											<obj name="PropertyObject" class="RQTargetProperty" version="4">
												<prop name="PropertyTypeName">Target Type</prop>
												<prop name="Position">0</prop>
												<prop name="IsDefault">0</prop>
												<prop name="TargetType">dtNone</prop>
												<obj name="ChannelProp" class="ChannelProperty" version="1">
													<prop name="ChannelIdx">1</prop>
												</obj>
											</obj>
										</list>
									</obj>
									<obj name="item" class="PropertyList" version="1">
										<list name="emlist" count="12">
											<obj name="PropertyObject" class="RQSampleTargetProperty" version="4">
												<prop name="PropertyTypeName">Combined Sample and Target Type</prop>
												<prop name="Position">0</prop>
												<prop name="IsDefault">0</prop>
												<obj name="ChannelProp" class="ChannelProperty" version="1">
													<prop name="ChannelIdx">2</prop>
												</obj>
											</obj>
											<obj name="PropertyObject" class="QuantConcProperty" version="4">
												<prop name="PropertyTypeName">Concentration</prop>
												<prop name="Position">0</prop>
												<prop name="IsDefault">1</prop>
												<prop name="Concentration">0</prop>
												<obj name="ChannelProp" class="ChannelProperty" version="1">
													<prop name="ChannelIdx">2</prop>
												</obj>
												<prop name="ReadOnly">1</prop>
											</obj>
											<obj name="PropertyObject" class="QuantCpHighProp" version="4">
												<prop name="PropertyTypeName">Cp High</prop>
												<prop name="Position">0</prop>
												<prop name="IsDefault">1</prop>
												<prop name="CpRangeHigh">0</prop>
												<obj name="ChannelProp" class="ChannelProperty" version="1">
													<prop name="ChannelIdx">2</prop>
												</obj>
												<prop name="ReadOnly">1</prop>
											</obj>
											<obj name="PropertyObject" class="QuantCpLowProp" version="4">
												<prop name="PropertyTypeName">Cp Low</prop>
												<prop name="Position">0</prop>
												<prop name="IsDefault">1</prop>
												<prop name="CpRangeLow">0</prop>
												<obj name="ChannelProp" class="ChannelProperty" version="1">
													<prop name="ChannelIdx">2</prop>
												</obj>
												<prop name="ReadOnly">1</prop>
											</obj>
											<obj name="PropertyObject" class="RQEffProp" version="4">
												<prop name="PropertyTypeName">Efficiency</prop>
												<prop name="Position">0</prop>
												<prop name="IsDefault">1</prop>
												<prop name="Efficiency">2</prop>
												<obj name="ChannelProp" class="ChannelProperty" version="1">
													<prop name="ChannelIdx">2</prop>
												</obj>
											</obj>
											<obj name="PropertyObject" class="ChannelGenotype" version="4">
												<prop name="PropertyTypeName">Melt Geno Genotype</prop>
												<prop name="Position">0</prop>
												<prop name="IsDefault">1</prop>
												<prop name="ReadOnly">1</prop>
												<obj name="ChannelProp" class="ChannelProperty" version="1">
													<prop name="ChannelIdx">2</prop>
												</obj>
											</obj>
											<obj name="PropertyObject" class="GroupChannelTypeProp" version="4">
												<prop name="PropertyTypeName">Melt Geno Sample Type</prop>
												<prop name="Position">0</prop>
												<prop name="IsDefault">0</prop>
												<prop name="GroupSampleType">mstUnknown</prop>
												<obj name="ChannelProp" class="ChannelProperty" version="1">
													<prop name="ChannelIdx">2</prop>
												</obj>
											</obj>
											<obj name="PropertyObject" class="QuantSampleTypeProperty" version="4">
												<prop name="PropertyTypeName">Quantification Sample Type</prop>
												<prop name="Position">0</prop>
												<prop name="IsDefault">0</prop>
												<prop name="SampleType">qsUnknown</prop>
												<obj name="ChannelProp" class="ChannelProperty" version="1">
													<prop name="ChannelIdx">2</prop>
												</obj>
											</obj>
											<obj name="PropertyObject" class="ChannelGenotype" version="4">
												<prop name="PropertyTypeName">Scanning Genotype</prop>
												<prop name="Position">0</prop>
												<prop name="IsDefault">1</prop>
												<prop name="ReadOnly">1</prop>
												<obj name="ChannelProp" class="ChannelProperty" version="1">
													<prop name="ChannelIdx">2</prop>
												</obj>
											</obj>
											<obj name="PropertyObject" class="GroupChannelTypeProp" version="4">
												<prop name="PropertyTypeName">Scanning Sample Type</prop>
												<prop name="Position">0</prop>
												<prop name="IsDefault">0</prop>
												<prop name="GroupSampleType">mstUnknown</prop>
												<obj name="ChannelProp" class="ChannelProperty" version="1">
													<prop name="ChannelIdx">2</prop>
												</obj>
											</obj>
											<obj name="PropertyObject" class="TargetName" version="4">
												<prop name="PropertyTypeName">Target Name</prop>
												<prop name="Position">0</prop>
												<prop name="IsDefault">1</prop>
												<obj name="ChannelProp" class="ChannelProperty" version="1">
													<prop name="ChannelIdx">2</prop>
												</obj>
											</obj>
											<obj name="PropertyObject" class="RQTargetProperty" version="4">
												<prop name="PropertyTypeName">Target Type</prop>
												<prop name="Position">0</prop>
												<prop name="IsDefault">0</prop>
												<prop name="TargetType">dtNone</prop>
												<obj name="ChannelProp" class="ChannelProperty" version="1">
													<prop name="ChannelIdx">2</prop>
												</obj>
											</obj>
										</list>
									</obj>
									<obj name="item" class="PropertyList" version="1">
										<list name="emlist" count="12">
											<obj name="PropertyObject" class="RQSampleTargetProperty" version="4">
												<prop name="PropertyTypeName">Combined Sample and Target Type</prop>
												<prop name="Position">0</prop>
												<prop name="IsDefault">0</prop>
												<obj name="ChannelProp" class="ChannelProperty" version="1">
													<prop name="ChannelIdx">3</prop>
												</obj>
											</obj>
											<obj name="PropertyObject" class="QuantConcProperty" version="4">
												<prop name="PropertyTypeName">Concentration</prop>
												<prop name="Position">0</prop>
												<prop name="IsDefault">1</prop>
												<prop name="Concentration">0</prop>
												<obj name="ChannelProp" class="ChannelProperty" version="1">
													<prop name="ChannelIdx">3</prop>
												</obj>
												<prop name="ReadOnly">1</prop>
											</obj>
											<obj name="PropertyObject" class="QuantCpHighProp" version="4">
												<prop name="PropertyTypeName">Cp High</prop>
												<prop name="Position">0</prop>
												<prop name="IsDefault">1</prop>
												<prop name="CpRangeHigh">0</prop>
												<obj name="ChannelProp" class="ChannelProperty" version="1">
													<prop name="ChannelIdx">3</prop>
												</obj>
												<prop name="ReadOnly">1</prop>
											</obj>
											<obj name="PropertyObject" class="QuantCpLowProp" version="4">
												<prop name="PropertyTypeName">Cp Low</prop>
												<prop name="Position">0</prop>
												<prop name="IsDefault">1</prop>
												<prop name="CpRangeLow">0</prop>
												<obj name="ChannelProp" class="ChannelProperty" version="1">
													<prop name="ChannelIdx">3</prop>
												</obj>
												<prop name="ReadOnly">1</prop>
											</obj>
											<obj name="PropertyObject" class="RQEffProp" version="4">
												<prop name="PropertyTypeName">Efficiency</prop>
												<prop name="Position">0</prop>
												<prop name="IsDefault">1</prop>
												<prop name="Efficiency">2</prop>
												<obj name="ChannelProp" class="ChannelProperty" version="1">
													<prop name="ChannelIdx">3</prop>
												</obj>
											</obj>
											<obj name="PropertyObject" class="ChannelGenotype" version="4">
												<prop name="PropertyTypeName">Melt Geno Genotype</prop>
												<prop name="Position">0</prop>
												<prop name="IsDefault">1</prop>
												<prop name="ReadOnly">1</prop>
												<obj name="ChannelProp" class="ChannelProperty" version="1">
													<prop name="ChannelIdx">3</prop>
												</obj>
											</obj>
											<obj name="PropertyObject" class="GroupChannelTypeProp" version="4">
												<prop name="PropertyTypeName">Melt Geno Sample Type</prop>
												<prop name="Position">0</prop>
												<prop name="IsDefault">0</prop>
												<prop name="GroupSampleType">mstUnknown</prop>
												<obj name="ChannelProp" class="ChannelProperty" version="1">
													<prop name="ChannelIdx">3</prop>
												</obj>
											</obj>
											<obj name="PropertyObject" class="QuantSampleTypeProperty" version="4">
												<prop name="PropertyTypeName">Quantification Sample Type</prop>
												<prop name="Position">0</prop>
												<prop name="IsDefault">0</prop>
												<prop name="SampleType">qsUnknown</prop>
												<obj name="ChannelProp" class="ChannelProperty" version="1">
													<prop name="ChannelIdx">3</prop>
												</obj>
											</obj>
											<obj name="PropertyObject" class="ChannelGenotype" version="4">
												<prop name="PropertyTypeName">Scanning Genotype</prop>
												<prop name="Position">0</prop>
												<prop name="IsDefault">1</prop>
												<prop name="ReadOnly">1</prop>
												<obj name="ChannelProp" class="ChannelProperty" version="1">
													<prop name="ChannelIdx">3</prop>
												</obj>
											</obj>
											<obj name="PropertyObject" class="GroupChannelTypeProp" version="4">
												<prop name="PropertyTypeName">Scanning Sample Type</prop>
												<prop name="Position">0</prop>
												<prop name="IsDefault">0</prop>
												<prop name="GroupSampleType">mstUnknown</prop>
												<obj name="ChannelProp" class="ChannelProperty" version="1">
													<prop name="ChannelIdx">3</prop>
												</obj>
											</obj>
											<obj name="PropertyObject" class="TargetName" version="4">
												<prop name="PropertyTypeName">Target Name</prop>
												<prop name="Position">0</prop>
												<prop name="IsDefault">1</prop>
												<obj name="ChannelProp" class="ChannelProperty" version="1">
													<prop name="ChannelIdx">3</prop>
												</obj>
											</obj>
											<obj name="PropertyObject" class="RQTargetProperty" version="4">
												<prop name="PropertyTypeName">Target Type</prop>
												<prop name="Position">0</prop>
												<prop name="IsDefault">0</prop>
												<prop name="TargetType">dtNone</prop>
												<obj name="ChannelProp" class="ChannelProperty" version="1">
													<prop name="ChannelIdx">3</prop>
												</obj>
											</obj>
										</list>
									</obj>
								</list>
							</obj>
						</obj>
						<prop name="ChannelPropertyCount">4</prop>
						<prop name="ContainerPosition">0</prop>
						<prop name="HasSampleProperties">1</prop>
						<obj name="SampleProperties" class="PropertyList" version="1">
							<list name="emlist" count="14">
								<obj name="PropertyObject" class="SamplePrefColor" version="4">
									<prop name="PropertyTypeName">Color</prop>
									<prop name="Position">0</prop>
									<prop name="IsDefault">0</prop>
									<prop name="Color">$00FF8000</prop>
								</obj>
								<obj name="PropertyObject" class="DominantChannelProp" version="4">
									<prop name="PropertyTypeName">Dominant Channel</prop>
									<prop name="Position">0</prop>
									<prop name="IsDefault">0</prop>
									<prop name="DominantChannel">0</prop>
								</obj>
								<obj name="PropertyObject" class="Genotype" version="4">
									<prop name="PropertyTypeName">EndPt Genotype</prop>
									<prop name="Position">0</prop>
									<prop name="IsDefault">1</prop>
									<prop name="ReadOnly">1</prop>
								</obj>
								<obj name="PropertyObject" class="GroupingSample" version="4">
									<prop name="PropertyTypeName">EndPt Sample Type</prop>
									<prop name="Position">0</prop>
									<prop name="IsDefault">0</prop>
									<prop name="GroupSampleType">mstUnknown</prop>
								</obj>
								<obj name="PropertyObject" class="SamplePrefLineStyle" version="4">
									<prop name="PropertyTypeName">Line Style</prop>
									<prop name="Position">0</prop>
									<prop name="IsDefault">0</prop>
									<prop name="LineStyle">psSolid</prop>
								</obj>
								<obj name="PropertyObject" class="GenSampleEditNotes" version="4">
									<prop name="PropertyTypeName">Notes</prop>
									<prop name="Position">0</prop>
									<prop name="IsDefault">1</prop>
								</obj>
								<obj name="PropertyObject" class="SamplePrefPointStyle" version="4">
									<prop name="PropertyTypeName">Point Style</prop>
									<prop name="Position">0</prop>
									<prop name="IsDefault">0</prop>
									<prop name="PointStyle">psNothing</prop>
								</obj>
								<obj name="PropertyObject" class="GenSampleEditPosition" version="4">
									<prop name="PropertyTypeName">Position</prop>
									<prop name="Position">0</prop>
									<prop name="IsDefault">1</prop>
								</obj>
								<obj name="PropertyObject" class="GenSampleEditReplicate" version="4">
									<prop name="PropertyTypeName">Replicate of</prop>
									<prop name="Position">0</prop>
									<prop name="IsDefault">1</prop>
									<prop name="ReplicateOf">-1</prop>
								</obj>
								<obj name="PropertyObject" class="HTCSampleID" version="4">
									<prop name="PropertyTypeName">Sample ID</prop>
									<prop name="Position">0</prop>
									<prop name="IsDefault">1</prop>
								</obj>
								<obj name="PropertyObject" class="GenSampleEditName" version="4">
									<prop name="PropertyTypeName">Sample Name</prop>
									<prop name="Position">0</prop>
									<prop name="IsDefault">1</prop>
									<prop name="name">Sample 1</prop>
								</obj>
								<obj name="PropertyObject" class="HTCSamplePrepNotes" version="4">
									<prop name="PropertyTypeName">Sample Prep Notes</prop>
									<prop name="Position">0</prop>
									<prop name="IsDefault">1</prop>
								</obj>
								<obj name="PropertyObject" class="GenSampleEditSubset" version="4">
									<prop name="PropertyTypeName">Subsets</prop>
									<prop name="Position">0</prop>
									<prop name="IsDefault">1</prop>
								</obj>
								<obj name="PropertyObject" class="SamplePrefWidth" version="5">
									<prop name="PropertyTypeName">Width</prop>
									<prop name="Position">0</prop>
									<prop name="IsDefault">1</prop>
									<prop name="Width">1</prop>
								</obj>
							</list>
						</obj>
					</obj>
					<obj name="item" class="SamplePropInfo" version="1">
						<obj name="ChannelProperties" class="ChanPropList" version="2">
							<obj name="ChannelProperties" class="EMList" version="1">
								<list name="emlist" count="4">
									<obj name="item" class="PropertyList" version="1">
										<list name="emlist" count="12">
											<obj name="PropertyObject" class="RQSampleTargetProperty" version="4">
												<prop name="PropertyTypeName">Combined Sample and Target Type</prop>
												<prop name="Position">1</prop>
												<prop name="IsDefault">0</prop>
												<obj name="ChannelProp" class="ChannelProperty" version="1">
													<prop name="ChannelIdx">0</prop>
												</obj>
											</obj>
											<obj name="PropertyObject" class="QuantConcProperty" version="4">
												<prop name="PropertyTypeName">Concentration</prop>
												<prop name="Position">1</prop>
												<prop name="IsDefault">1</prop>
												<prop name="Concentration">0</prop>
												<obj name="ChannelProp" class="ChannelProperty" version="1">
													<prop name="ChannelIdx">0</prop>
												</obj>
												<prop name="ReadOnly">1</prop>
											</obj>
											<obj name="PropertyObject" class="QuantCpHighProp" version="4">
												<prop name="PropertyTypeName">Cp High</prop>
												<prop name="Position">1</prop>
												<prop name="IsDefault">1</prop>
												<prop name="CpRangeHigh">0</prop>
												<obj name="ChannelProp" class="ChannelProperty" version="1">
													<prop name="ChannelIdx">0</prop>
												</obj>
												<prop name="ReadOnly">1</prop>
											</obj>
											<obj name="PropertyObject" class="QuantCpLowProp" version="4">
												<prop name="PropertyTypeName">Cp Low</prop>
												<prop name="Position">1</prop>
												<prop name="IsDefault">1</prop>
												<prop name="CpRangeLow">0</prop>
												<obj name="ChannelProp" class="ChannelProperty" version="1">
													<prop name="ChannelIdx">0</prop>
												</obj>
												<prop name="ReadOnly">1</prop>
											</obj>
											<obj name="PropertyObject" class="RQEffProp" version="4">
												<prop name="PropertyTypeName">Efficiency</prop>
												<prop name="Position">1</prop>
												<prop name="IsDefault">1</prop>
												<prop name="Efficiency">2</prop>
												<obj name="ChannelProp" class="ChannelProperty" version="1">
													<prop name="ChannelIdx">0</prop>
												</obj>
											</obj>
											<obj name="PropertyObject" class="ChannelGenotype" version="4">
												<prop name="PropertyTypeName">Melt Geno Genotype</prop>
												<prop name="Position">1</prop>
												<prop name="IsDefault">1</prop>
												<prop name="ReadOnly">1</prop>
												<obj name="ChannelProp" class="ChannelProperty" version="1">
													<prop name="ChannelIdx">0</prop>
												</obj>
											</obj>
											<obj name="PropertyObject" class="GroupChannelTypeProp" version="4">
												<prop name="PropertyTypeName">Melt Geno Sample Type</prop>
												<prop name="Position">1</prop>
												<prop name="IsDefault">0</prop>
												<prop name="GroupSampleType">mstUnknown</prop>
												<obj name="ChannelProp" class="ChannelProperty" version="1">
													<prop name="ChannelIdx">0</prop>
												</obj>
											</obj>
											<obj name="PropertyObject" class="QuantSampleTypeProperty" version="4">
												<prop name="PropertyTypeName">Quantification Sample Type</prop>
												<prop name="Position">1</prop>
												<prop name="IsDefault">0</prop>
												<prop name="SampleType">qsUnknown</prop>
												<obj name="ChannelProp" class="ChannelProperty" version="1">
													<prop name="ChannelIdx">0</prop>
												</obj>
											</obj>
											<obj name="PropertyObject" class="ChannelGenotype" version="4">
												<prop name="PropertyTypeName">Scanning Genotype</prop>
												<prop name="Position">1</prop>
												<prop name="IsDefault">1</prop>
												<prop name="ReadOnly">1</prop>
												<obj name="ChannelProp" class="ChannelProperty" version="1">
													<prop name="ChannelIdx">0</prop>
												</obj>
											</obj>
											<obj name="PropertyObject" class="GroupChannelTypeProp" version="4">
												<prop name="PropertyTypeName">Scanning Sample Type</prop>
												<prop name="Position">1</prop>
												<prop name="IsDefault">0</prop>
												<prop name="GroupSampleType">mstUnknown</prop>
												<obj name="ChannelProp" class="ChannelProperty" version="1">
													<prop name="ChannelIdx">0</prop>
												</obj>
											</obj>
											<obj name="PropertyObject" class="TargetName" version="4">
												<prop name="PropertyTypeName">Target Name</prop>
												<prop name="Position">1</prop>
												<prop name="IsDefault">1</prop>
												<obj name="ChannelProp" class="ChannelProperty" version="1">
													<prop name="ChannelIdx">0</prop>
												</obj>
											</obj>
											<obj name="PropertyObject" class="RQTargetProperty" version="4">
												<prop name="PropertyTypeName">Target Type</prop>
												<prop name="Position">1</prop>
												<prop name="IsDefault">0</prop>
												<prop name="TargetType">dtNone</prop>
												<obj name="ChannelProp" class="ChannelProperty" version="1">
													<prop name="ChannelIdx">0</prop>
												</obj>
											</obj>
										</list>
									</obj>
									<obj name="item" class="PropertyList" version="1">
										<list name="emlist" count="12">
											<obj name="PropertyObject" class="RQSampleTargetProperty" version="4">
												<prop name="PropertyTypeName">Combined Sample and Target Type</prop>
												<prop name="Position">1</prop>
												<prop name="IsDefault">0</prop>
												<obj name="ChannelProp" class="ChannelProperty" version="1">
													<prop name="ChannelIdx">1</prop>
												</obj>
											</obj>
											<obj name="PropertyObject" class="QuantConcProperty" version="4">
												<prop name="PropertyTypeName">Concentration</prop>
												<prop name="Position">1</prop>
												<prop name="IsDefault">1</prop>
												<prop name="Concentration">0</prop>
												<obj name="ChannelProp" class="ChannelProperty" version="1">
													<prop name="ChannelIdx">1</prop>
												</obj>
												<prop name="ReadOnly">1</prop>
											</obj>
											<obj name="PropertyObject" class="QuantCpHighProp" version="4">
												<prop name="PropertyTypeName">Cp High</prop>
												<prop name="Position">1</prop>
												<prop name="IsDefault">1</prop>
												<prop name="CpRangeHigh">0</prop>
												<obj name="ChannelProp" class="ChannelProperty" version="1">
													<prop name="ChannelIdx">1</prop>
												</obj>
												<prop name="ReadOnly">1</prop>
											</obj>
											<obj name="PropertyObject" class="QuantCpLowProp" version="4">
												<prop name="PropertyTypeName">Cp Low</prop>
												<prop name="Position">1</prop>
												<prop name="IsDefault">1</prop>
												<prop name="CpRangeLow">0</prop>
												<obj name="ChannelProp" class="ChannelProperty" version="1">
													<prop name="ChannelIdx">1</prop>
												</obj>
												<prop name="ReadOnly">1</prop>
											</obj>
											<obj name="PropertyObject" class="RQEffProp" version="4">
												<prop name="PropertyTypeName">Efficiency</prop>
												<prop name="Position">1</prop>
												<prop name="IsDefault">1</prop>
												<prop name="Efficiency">2</prop>
												<obj name="ChannelProp" class="ChannelProperty" version="1">
													<prop name="ChannelIdx">1</prop>
												</obj>
											</obj>
											<obj name="PropertyObject" class="ChannelGenotype" version="4">
												<prop name="PropertyTypeName">Melt Geno Genotype</prop>
												<prop name="Position">1</prop>
												<prop name="IsDefault">1</prop>
												<prop name="ReadOnly">1</prop>
												<obj name="ChannelProp" class="ChannelProperty" version="1">
													<prop name="ChannelIdx">1</prop>
												</obj>
											</obj>
											<obj name="PropertyObject" class="GroupChannelTypeProp" version="4">
												<prop name="PropertyTypeName">Melt Geno Sample Type</prop>
												<prop name="Position">1</prop>
												<prop name="IsDefault">0</prop>
												<prop name="GroupSampleType">mstUnknown</prop>
												<obj name="ChannelProp" class="ChannelProperty" version="1">
													<prop name="ChannelIdx">1</prop>
												</obj>
											</obj>
											<obj name="PropertyObject" class="QuantSampleTypeProperty" version="4">
												<prop name="PropertyTypeName">Quantification Sample Type</prop>
												<prop name="Position">1</prop>
												<prop name="IsDefault">0</prop>
												<prop name="SampleType">qsUnknown</prop>
												<obj name="ChannelProp" class="ChannelProperty" version="1">
													<prop name="ChannelIdx">1</prop>
												</obj>
											</obj>
											<obj name="PropertyObject" class="ChannelGenotype" version="4">
												<prop name="PropertyTypeName">Scanning Genotype</prop>
												<prop name="Position">1</prop>
												<prop name="IsDefault">1</prop>
												<prop name="ReadOnly">1</prop>
												<obj name="ChannelProp" class="ChannelProperty" version="1">
													<prop name="ChannelIdx">1</prop>
												</obj>
											</obj>
											<obj name="PropertyObject" class="GroupChannelTypeProp" version="4">
												<prop name="PropertyTypeName">Scanning Sample Type</prop>
												<prop name="Position">1</prop>
												<prop name="IsDefault">0</prop>
												<prop name="GroupSampleType">mstUnknown</prop>
												<obj name="ChannelProp" class="ChannelProperty" version="1">
													<prop name="ChannelIdx">1</prop>
												</obj>
											</obj>
											<obj name="PropertyObject" class="TargetName" version="4">
												<prop name="PropertyTypeName">Target Name</prop>
												<prop name="Position">1</prop>
												<prop name="IsDefault">1</prop>
												<obj name="ChannelProp" class="ChannelProperty" version="1">
													<prop name="ChannelIdx">1</prop>
												</obj>
											</obj>
											<obj name="PropertyObject" class="RQTargetProperty" version="4">
												<prop name="PropertyTypeName">Target Type</prop>
												<prop name="Position">1</prop>
												<prop name="IsDefault">0</prop>
												<prop name="TargetType">dtNone</prop>
												<obj name="ChannelProp" class="ChannelProperty" version="1">
													<prop name="ChannelIdx">1</prop>
												</obj>
											</obj>
										</list>
									</obj>
									<obj name="item" class="PropertyList" version="1">
										<list name="emlist" count="12">
											<obj name="PropertyObject" class="RQSampleTargetProperty" version="4">
												<prop name="PropertyTypeName">Combined Sample and Target Type</prop>
												<prop name="Position">1</prop>
												<prop name="IsDefault">0</prop>
												<obj name="ChannelProp" class="ChannelProperty" version="1">
													<prop name="ChannelIdx">2</prop>
												</obj>
											</obj>
											<obj name="PropertyObject" class="QuantConcProperty" version="4">
												<prop name="PropertyTypeName">Concentration</prop>
												<prop name="Position">1</prop>
												<prop name="IsDefault">1</prop>
												<prop name="Concentration">0</prop>
												<obj name="ChannelProp" class="ChannelProperty" version="1">
													<prop name="ChannelIdx">2</prop>
												</obj>
												<prop name="ReadOnly">1</prop>
											</obj>
											<obj name="PropertyObject" class="QuantCpHighProp" version="4">
												<prop name="PropertyTypeName">Cp High</prop>
												<prop name="Position">1</prop>
												<prop name="IsDefault">1</prop>
												<prop name="CpRangeHigh">0</prop>
												<obj name="ChannelProp" class="ChannelProperty" version="1">
													<prop name="ChannelIdx">2</prop>
												</obj>
												<prop name="ReadOnly">1</prop>
											</obj>
											<obj name="PropertyObject" class="QuantCpLowProp" version="4">
												<prop name="PropertyTypeName">Cp Low</prop>
												<prop name="Position">1</prop>
												<prop name="IsDefault">1</prop>
												<prop name="CpRangeLow">0</prop>
												<obj name="ChannelProp" class="ChannelProperty" version="1">
													<prop name="ChannelIdx">2</prop>
												</obj>
												<prop name="ReadOnly">1</prop>
											</obj>
											<obj name="PropertyObject" class="RQEffProp" version="4">
												<prop name="PropertyTypeName">Efficiency</prop>
												<prop name="Position">1</prop>
												<prop name="IsDefault">1</prop>
												<prop name="Efficiency">2</prop>
												<obj name="ChannelProp" class="ChannelProperty" version="1">
													<prop name="ChannelIdx">2</prop>
												</obj>
											</obj>
											<obj name="PropertyObject" class="ChannelGenotype" version="4">
												<prop name="PropertyTypeName">Melt Geno Genotype</prop>
												<prop name="Position">1</prop>
												<prop name="IsDefault">1</prop>
												<prop name="ReadOnly">1</prop>
												<obj name="ChannelProp" class="ChannelProperty" version="1">
													<prop name="ChannelIdx">2</prop>
												</obj>
											</obj>
											<obj name="PropertyObject" class="GroupChannelTypeProp" version="4">
												<prop name="PropertyTypeName">Melt Geno Sample Type</prop>
												<prop name="Position">1</prop>
												<prop name="IsDefault">0</prop>
												<prop name="GroupSampleType">mstUnknown</prop>
												<obj name="ChannelProp" class="ChannelProperty" version="1">
													<prop name="ChannelIdx">2</prop>
												</obj>
											</obj>
											<obj name="PropertyObject" class="QuantSampleTypeProperty" version="4">
												<prop name="PropertyTypeName">Quantification Sample Type</prop>
												<prop name="Position">1</prop>
												<prop name="IsDefault">0</prop>
												<prop name="SampleType">qsUnknown</prop>
												<obj name="ChannelProp" class="ChannelProperty" version="1">
													<prop name="ChannelIdx">2</prop>
												</obj>
											</obj>
											<obj name="PropertyObject" class="ChannelGenotype" version="4">
												<prop name="PropertyTypeName">Scanning Genotype</prop>
												<prop name="Position">1</prop>
												<prop name="IsDefault">1</prop>
												<prop name="ReadOnly">1</prop>
												<obj name="ChannelProp" class="ChannelProperty" version="1">
													<prop name="ChannelIdx">2</prop>
												</obj>
											</obj>
											<obj name="PropertyObject" class="GroupChannelTypeProp" version="4">
												<prop name="PropertyTypeName">Scanning Sample Type</prop>
												<prop name="Position">1</prop>
												<prop name="IsDefault">0</prop>
												<prop name="GroupSampleType">mstUnknown</prop>
												<obj name="ChannelProp" class="ChannelProperty" version="1">
													<prop name="ChannelIdx">2</prop>
												</obj>
											</obj>
											<obj name="PropertyObject" class="TargetName" version="4">
												<prop name="PropertyTypeName">Target Name</prop>
												<prop name="Position">1</prop>
												<prop name="IsDefault">1</prop>
												<obj name="ChannelProp" class="ChannelProperty" version="1">
													<prop name="ChannelIdx">2</prop>
												</obj>
											</obj>
											<obj name="PropertyObject" class="RQTargetProperty" version="4">
												<prop name="PropertyTypeName">Target Type</prop>
												<prop name="Position">1</prop>
												<prop name="IsDefault">0</prop>
												<prop name="TargetType">dtNone</prop>
												<obj name="ChannelProp" class="ChannelProperty" version="1">
													<prop name="ChannelIdx">2</prop>
												</obj>
											</obj>
										</list>
									</obj>
									<obj name="item" class="PropertyList" version="1">
										<list name="emlist" count="12">
											<obj name="PropertyObject" class="RQSampleTargetProperty" version="4">
												<prop name="PropertyTypeName">Combined Sample and Target Type</prop>
												<prop name="Position">1</prop>
												<prop name="IsDefault">0</prop>
												<obj name="ChannelProp" class="ChannelProperty" version="1">
													<prop name="ChannelIdx">3</prop>
												</obj>
											</obj>
											<obj name="PropertyObject" class="QuantConcProperty" version="4">
												<prop name="PropertyTypeName">Concentration</prop>
												<prop name="Position">1</prop>
												<prop name="IsDefault">1</prop>
												<prop name="Concentration">0</prop>
												<obj name="ChannelProp" class="ChannelProperty" version="1">
													<prop name="ChannelIdx">3</prop>
												</obj>
												<prop name="ReadOnly">1</prop>
											</obj>
											<obj name="PropertyObject" class="QuantCpHighProp" version="4">
												<prop name="PropertyTypeName">Cp High</prop>
												<prop name="Position">1</prop>
												<prop name="IsDefault">1</prop>
												<prop name="CpRangeHigh">0</prop>
												<obj name="ChannelProp" class="ChannelProperty" version="1">
													<prop name="ChannelIdx">3</prop>
												</obj>
												<prop name="ReadOnly">1</prop>
											</obj>
											<obj name="PropertyObject" class="QuantCpLowProp" version="4">
												<prop name="PropertyTypeName">Cp Low</prop>
												<prop name="Position">1</prop>
												<prop name="IsDefault">1</prop>
												<prop name="CpRangeLow">0</prop>
												<obj name="ChannelProp" class="ChannelProperty" version="1">
													<prop name="ChannelIdx">3</prop>
												</obj>
												<prop name="ReadOnly">1</prop>
											</obj>
											<obj name="PropertyObject" class="RQEffProp" version="4">
												<prop name="PropertyTypeName">Efficiency</prop>
												<prop name="Position">1</prop>
												<prop name="IsDefault">1</prop>
												<prop name="Efficiency">2</prop>
												<obj name="ChannelProp" class="ChannelProperty" version="1">
													<prop name="ChannelIdx">3</prop>
												</obj>
											</obj>
											<obj name="PropertyObject" class="ChannelGenotype" version="4">
												<prop name="PropertyTypeName">Melt Geno Genotype</prop>
												<prop name="Position">1</prop>
												<prop name="IsDefault">1</prop>
												<prop name="ReadOnly">1</prop>
												<obj name="ChannelProp" class="ChannelProperty" version="1">
													<prop name="ChannelIdx">3</prop>
												</obj>
											</obj>
											<obj name="PropertyObject" class="GroupChannelTypeProp" version="4">
												<prop name="PropertyTypeName">Melt Geno Sample Type</prop>
												<prop name="Position">1</prop>
												<prop name="IsDefault">0</prop>
												<prop name="GroupSampleType">mstUnknown</prop>
												<obj name="ChannelProp" class="ChannelProperty" version="1">
													<prop name="ChannelIdx">3</prop>
												</obj>
											</obj>
											<obj name="PropertyObject" class="QuantSampleTypeProperty" version="4">
												<prop name="PropertyTypeName">Quantification Sample Type</prop>
												<prop name="Position">1</prop>
												<prop name="IsDefault">0</prop>
												<prop name="SampleType">qsUnknown</prop>
												<obj name="ChannelProp" class="ChannelProperty" version="1">
													<prop name="ChannelIdx">3</prop>
												</obj>
											</obj>
											<obj name="PropertyObject" class="ChannelGenotype" version="4">
												<prop name="PropertyTypeName">Scanning Genotype</prop>
												<prop name="Position">1</prop>
												<prop name="IsDefault">1</prop>
												<prop name="ReadOnly">1</prop>
												<obj name="ChannelProp" class="ChannelProperty" version="1">
													<prop name="ChannelIdx">3</prop>
												</obj>
											</obj>
											<obj name="PropertyObject" class="GroupChannelTypeProp" version="4">
												<prop name="PropertyTypeName">Scanning Sample Type</prop>
												<prop name="Position">1</prop>
												<prop name="IsDefault">0</prop>
												<prop name="GroupSampleType">mstUnknown</prop>
												<obj name="ChannelProp" class="ChannelProperty" version="1">
													<prop name="ChannelIdx">3</prop>
												</obj>
											</obj>
											<obj name="PropertyObject" class="TargetName" version="4">
												<prop name="PropertyTypeName">Target Name</prop>
												<prop name="Position">1</prop>
												<prop name="IsDefault">1</prop>
												<obj name="ChannelProp" class="ChannelProperty" version="1">
													<prop name="ChannelIdx">3</prop>
												</obj>
											</obj>
											<obj name="PropertyObject" class="RQTargetProperty" version="4">
												<prop name="PropertyTypeName">Target Type</prop>
												<prop name="Position">1</prop>
												<prop name="IsDefault">0</prop>
												<prop name="TargetType">dtNone</prop>
												<obj name="ChannelProp" class="ChannelProperty" version="1">
													<prop name="ChannelIdx">3</prop>
												</obj>
											</obj>
										</list>
									</obj>
								</list>
							</obj>
						</obj>
						<prop name="ChannelPropertyCount">4</prop>
						<prop name="ContainerPosition">1</prop>
						<prop name="HasSampleProperties">1</prop>
						<obj name="SampleProperties" class="PropertyList" version="1">
							<list name="emlist" count="14">
								<obj name="PropertyObject" class="SamplePrefColor" version="4">
									<prop name="PropertyTypeName">Color</prop>
									<prop name="Position">1</prop>
									<prop name="IsDefault">0</prop>
									<prop name="Color">clRed</prop>
								</obj>
								<obj name="PropertyObject" class="DominantChannelProp" version="4">
									<prop name="PropertyTypeName">Dominant Channel</prop>
									<prop name="Position">1</prop>
									<prop name="IsDefault">0</prop>
									<prop name="DominantChannel">0</prop>
								</obj>
								<obj name="PropertyObject" class="Genotype" version="4">
									<prop name="PropertyTypeName">EndPt Genotype</prop>
									<prop name="Position">1</prop>
									<prop name="IsDefault">1</prop>
									<prop name="ReadOnly">1</prop>
								</obj>
								<obj name="PropertyObject" class="GroupingSample" version="4">
									<prop name="PropertyTypeName">EndPt Sample Type</prop>
									<prop name="Position">1</prop>
									<prop name="IsDefault">0</prop>
									<prop name="GroupSampleType">mstUnknown</prop>
								</obj>
								<obj name="PropertyObject" class="SamplePrefLineStyle" version="4">
									<prop name="PropertyTypeName">Line Style</prop>
									<prop name="Position">1</prop>
									<prop name="IsDefault">0</prop>
									<prop name="LineStyle">psSolid</prop>
								</obj>
								<obj name="PropertyObject" class="GenSampleEditNotes" version="4">
									<prop name="PropertyTypeName">Notes</prop>
									<prop name="Position">1</prop>
									<prop name="IsDefault">1</prop>
								</obj>
								<obj name="PropertyObject" class="SamplePrefPointStyle" version="4">
									<prop name="PropertyTypeName">Point Style</prop>
									<prop name="Position">1</prop>
									<prop name="IsDefault">0</prop>
									<prop name="PointStyle">psNothing</prop>
								</obj>
								<obj name="PropertyObject" class="GenSampleEditPosition" version="4">
									<prop name="PropertyTypeName">Position</prop>
									<prop name="Position">1</prop>
									<prop name="IsDefault">1</prop>
								</obj>
								<obj name="PropertyObject" class="GenSampleEditReplicate" version="4">
									<prop name="PropertyTypeName">Replicate of</prop>
									<prop name="Position">1</prop>
									<prop name="IsDefault">1</prop>
									<prop name="ReplicateOf">-1</prop>
								</obj>
								<obj name="PropertyObject" class="HTCSampleID" version="4">
									<prop name="PropertyTypeName">Sample ID</prop>
									<prop name="Position">1</prop>
									<prop name="IsDefault">1</prop>
								</obj>
								<obj name="PropertyObject" class="GenSampleEditName" version="4">
									<prop name="PropertyTypeName">Sample Name</prop>
									<prop name="Position">1</prop>
									<prop name="IsDefault">1</prop>
									<prop name="name">Sample 2</prop>
								</obj>
								<obj name="PropertyObject" class="HTCSamplePrepNotes" version="4">
									<prop name="PropertyTypeName">Sample Prep Notes</prop>
									<prop name="Position">1</prop>
									<prop name="IsDefault">1</prop>
								</obj>
								<obj name="PropertyObject" class="GenSampleEditSubset" version="4">
									<prop name="PropertyTypeName">Subsets</prop>
									<prop name="Position">1</prop>
									<prop name="IsDefault">1</prop>
								</obj>
								<obj name="PropertyObject" class="SamplePrefWidth" version="5">
									<prop name="PropertyTypeName">Width</prop>
									<prop name="Position">1</prop>
									<prop name="IsDefault">1</prop>
									<prop name="Width">1</prop>
								</obj>
							</list>
						</obj>
					</obj>
					<obj name="item" class="SamplePropInfo" version="1">
						<obj name="ChannelProperties" class="ChanPropList" version="2">
							<obj name="ChannelProperties" class="EMList" version="1">
								<list name="emlist" count="4">
									<obj name="item" class="PropertyList" version="1">
										<list name="emlist" count="12">
											<obj name="PropertyObject" class="RQSampleTargetProperty" version="4">
												<prop name="PropertyTypeName">Combined Sample and Target Type</prop>
												<prop name="Position">2</prop>
												<prop name="IsDefault">0</prop>
												<obj name="ChannelProp" class="ChannelProperty" version="1">
													<prop name="ChannelIdx">0</prop>
												</obj>
											</obj>
											<obj name="PropertyObject" class="QuantConcProperty" version="4">
												<prop name="PropertyTypeName">Concentration</prop>
												<prop name="Position">2</prop>
												<prop name="IsDefault">1</prop>
												<prop name="Concentration">0</prop>
												<obj name="ChannelProp" class="ChannelProperty" version="1">
													<prop name="ChannelIdx">0</prop>
												</obj>
												<prop name="ReadOnly">1</prop>
											</obj>
											<obj name="PropertyObject" class="QuantCpHighProp" version="4">
												<prop name="PropertyTypeName">Cp High</prop>
												<prop name="Position">2</prop>
												<prop name="IsDefault">1</prop>
												<prop name="CpRangeHigh">0</prop>
												<obj name="ChannelProp" class="ChannelProperty" version="1">
													<prop name="ChannelIdx">0</prop>
												</obj>
												<prop name="ReadOnly">1</prop>
											</obj>
											<obj name="PropertyObject" class="QuantCpLowProp" version="4">
												<prop name="PropertyTypeName">Cp Low</prop>
												<prop name="Position">2</prop>
												<prop name="IsDefault">1</prop>
												<prop name="CpRangeLow">0</prop>
												<obj name="ChannelProp" class="ChannelProperty" version="1">
													<prop name="ChannelIdx">0</prop>
												</obj>
												<prop name="ReadOnly">1</prop>
											</obj>
											<obj name="PropertyObject" class="RQEffProp" version="4">
												<prop name="PropertyTypeName">Efficiency</prop>
												<prop name="Position">2</prop>
												<prop name="IsDefault">1</prop>
												<prop name="Efficiency">2</prop>
												<obj name="ChannelProp" class="ChannelProperty" version="1">
													<prop name="ChannelIdx">0</prop>
												</obj>
											</obj>
											<obj name="PropertyObject" class="ChannelGenotype" version="4">
												<prop name="PropertyTypeName">Melt Geno Genotype</prop>
												<prop name="Position">2</prop>
												<prop name="IsDefault">1</prop>
												<prop name="ReadOnly">1</prop>
												<obj name="ChannelProp" class="ChannelProperty" version="1">
													<prop name="ChannelIdx">0</prop>
												</obj>
											</obj>
											<obj name="PropertyObject" class="GroupChannelTypeProp" version="4">
												<prop name="PropertyTypeName">Melt Geno Sample Type</prop>
												<prop name="Position">2</prop>
												<prop name="IsDefault">0</prop>
												<prop name="GroupSampleType">mstUnknown</prop>
												<obj name="ChannelProp" class="ChannelProperty" version="1">
													<prop name="ChannelIdx">0</prop>
												</obj>
											</obj>
											<obj name="PropertyObject" class="QuantSampleTypeProperty" version="4">
												<prop name="PropertyTypeName">Quantification Sample Type</prop>
												<prop name="Position">2</prop>
												<prop name="IsDefault">0</prop>
												<prop name="SampleType">qsUnknown</prop>
												<obj name="ChannelProp" class="ChannelProperty" version="1">
													<prop name="ChannelIdx">0</prop>
												</obj>
											</obj>
											<obj name="PropertyObject" class="ChannelGenotype" version="4">
												<prop name="PropertyTypeName">Scanning Genotype</prop>
												<prop name="Position">2</prop>
												<prop name="IsDefault">1</prop>
												<prop name="ReadOnly">1</prop>
												<obj name="ChannelProp" class="ChannelProperty" version="1">
													<prop name="ChannelIdx">0</prop>
												</obj>
											</obj>
											<obj name="PropertyObject" class="GroupChannelTypeProp" version="4">
												<prop name="PropertyTypeName">Scanning Sample Type</prop>
												<prop name="Position">2</prop>
												<prop name="IsDefault">0</prop>
												<prop name="GroupSampleType">mstUnknown</prop>
												<obj name="ChannelProp" class="ChannelProperty" version="1">
													<prop name="ChannelIdx">0</prop>
												</obj>
											</obj>
											<obj name="PropertyObject" class="TargetName" version="4">
												<prop name="PropertyTypeName">Target Name</prop>
												<prop name="Position">2</prop>
												<prop name="IsDefault">1</prop>
												<obj name="ChannelProp" class="ChannelProperty" version="1">
													<prop name="ChannelIdx">0</prop>
												</obj>
											</obj>
											<obj name="PropertyObject" class="RQTargetProperty" version="4">
												<prop name="PropertyTypeName">Target Type</prop>
												<prop name="Position">2</prop>
												<prop name="IsDefault">0</prop>
												<prop name="TargetType">dtNone</prop>
												<obj name="ChannelProp" class="ChannelProperty" version="1">
													<prop name="ChannelIdx">0</prop>
												</obj>
											</obj>
										</list>
									</obj>
									<obj name="item" class="PropertyList" version="1">
										<list name="emlist" count="12">
											<obj name="PropertyObject" class="RQSampleTargetProperty" version="4">
												<prop name="PropertyTypeName">Combined Sample and Target Type</prop>
												<prop name="Position">2</prop>
												<prop name="IsDefault">0</prop>
												<obj name="ChannelProp" class="ChannelProperty" version="1">
													<prop name="ChannelIdx">1</prop>
												</obj>
											</obj>
											<obj name="PropertyObject" class="QuantConcProperty" version="4">
												<prop name="PropertyTypeName">Concentration</prop>
												<prop name="Position">2</prop>
												<prop name="IsDefault">1</prop>
												<prop name="Concentration">0</prop>
												<obj name="ChannelProp" class="ChannelProperty" version="1">
													<prop name="ChannelIdx">1</prop>
												</obj>
												<prop name="ReadOnly">1</prop>
											</obj>
											<obj name="PropertyObject" class="QuantCpHighProp" version="4">
												<prop name="PropertyTypeName">Cp High</prop>
												<prop name="Position">2</prop>
												<prop name="IsDefault">1</prop>
												<prop name="CpRangeHigh">0</prop>
												<obj name="ChannelProp" class="ChannelProperty" version="1">
													<prop name="ChannelIdx">1</prop>
												</obj>
												<prop name="ReadOnly">1</prop>
											</obj>
											<obj name="PropertyObject" class="QuantCpLowProp" version="4">
												<prop name="PropertyTypeName">Cp Low</prop>
												<prop name="Position">2</prop>
												<prop name="IsDefault">1</prop>
												<prop name="CpRangeLow">0</prop>
												<obj name="ChannelProp" class="ChannelProperty" version="1">
													<prop name="ChannelIdx">1</prop>
												</obj>
												<prop name="ReadOnly">1</prop>
											</obj>
											<obj name="PropertyObject" class="RQEffProp" version="4">
												<prop name="PropertyTypeName">Efficiency</prop>
												<prop name="Position">2</prop>
												<prop name="IsDefault">1</prop>
												<prop name="Efficiency">2</prop>
												<obj name="ChannelProp" class="ChannelProperty" version="1">
													<prop name="ChannelIdx">1</prop>
												</obj>
											</obj>
											<obj name="PropertyObject" class="ChannelGenotype" version="4">
												<prop name="PropertyTypeName">Melt Geno Genotype</prop>
												<prop name="Position">2</prop>
												<prop name="IsDefault">1</prop>
												<prop name="ReadOnly">1</prop>
												<obj name="ChannelProp" class="ChannelProperty" version="1">
													<prop name="ChannelIdx">1</prop>
												</obj>
											</obj>
											<obj name="PropertyObject" class="GroupChannelTypeProp" version="4">
												<prop name="PropertyTypeName">Melt Geno Sample Type</prop>
												<prop name="Position">2</prop>
												<prop name="IsDefault">0</prop>
												<prop name="GroupSampleType">mstUnknown</prop>
												<obj name="ChannelProp" class="ChannelProperty" version="1">
													<prop name="ChannelIdx">1</prop>
												</obj>
											</obj>
											<obj name="PropertyObject" class="QuantSampleTypeProperty" version="4">
												<prop name="PropertyTypeName">Quantification Sample Type</prop>
												<prop name="Position">2</prop>
												<prop name="IsDefault">0</prop>
												<prop name="SampleType">qsUnknown</prop>
												<obj name="ChannelProp" class="ChannelProperty" version="1">
													<prop name="ChannelIdx">1</prop>
												</obj>
											</obj>
											<obj name="PropertyObject" class="ChannelGenotype" version="4">
												<prop name="PropertyTypeName">Scanning Genotype</prop>
												<prop name="Position">2</prop>
												<prop name="IsDefault">1</prop>
												<prop name="ReadOnly">1</prop>
												<obj name="ChannelProp" class="ChannelProperty" version="1">
													<prop name="ChannelIdx">1</prop>
												</obj>
											</obj>
											<obj name="PropertyObject" class="GroupChannelTypeProp" version="4">
												<prop name="PropertyTypeName">Scanning Sample Type</prop>
												<prop name="Position">2</prop>
												<prop name="IsDefault">0</prop>
												<prop name="GroupSampleType">mstUnknown</prop>
												<obj name="ChannelProp" class="ChannelProperty" version="1">
													<prop name="ChannelIdx">1</prop>
												</obj>
											</obj>
											<obj name="PropertyObject" class="TargetName" version="4">
												<prop name="PropertyTypeName">Target Name</prop>
												<prop name="Position">2</prop>
												<prop name="IsDefault">1</prop>
												<obj name="ChannelProp" class="ChannelProperty" version="1">
													<prop name="ChannelIdx">1</prop>
												</obj>
											</obj>
											<obj name="PropertyObject" class="RQTargetProperty" version="4">
												<prop name="PropertyTypeName">Target Type</prop>
												<prop name="Position">2</prop>
												<prop name="IsDefault">0</prop>
												<prop name="TargetType">dtNone</prop>
												<obj name="ChannelProp" class="ChannelProperty" version="1">
													<prop name="ChannelIdx">1</prop>
												</obj>
											</obj>
										</list>
									</obj>
									<obj name="item" class="PropertyList" version="1">
										<list name="emlist" count="12">
											<obj name="PropertyObject" class="RQSampleTargetProperty" version="4">
												<prop name="PropertyTypeName">Combined Sample and Target Type</prop>
												<prop name="Position">2</prop>
												<prop name="IsDefault">0</prop>
												<obj name="ChannelProp" class="ChannelProperty" version="1">
													<prop name="ChannelIdx">2</prop>
												</obj>
											</obj>
											<obj name="PropertyObject" class="QuantConcProperty" version="4">
												<prop name="PropertyTypeName">Concentration</prop>
												<prop name="Position">2</prop>
												<prop name="IsDefault">1</prop>
												<prop name="Concentration">0</prop>
												<obj name="ChannelProp" class="ChannelProperty" version="1">
													<prop name="ChannelIdx">2</prop>
												</obj>
												<prop name="ReadOnly">1</prop>
											</obj>
											<obj name="PropertyObject" class="QuantCpHighProp" version="4">
												<prop name="PropertyTypeName">Cp High</prop>
												<prop name="Position">2</prop>
												<prop name="IsDefault">1</prop>
												<prop name="CpRangeHigh">0</prop>
												<obj name="ChannelProp" class="ChannelProperty" version="1">
													<prop name="ChannelIdx">2</prop>
												</obj>
												<prop name="ReadOnly">1</prop>
											</obj>
											<obj name="PropertyObject" class="QuantCpLowProp" version="4">
												<prop name="PropertyTypeName">Cp Low</prop>
												<prop name="Position">2</prop>
												<prop name="IsDefault">1</prop>
												<prop name="CpRangeLow">0</prop>
												<obj name="ChannelProp" class="ChannelProperty" version="1">
													<prop name="ChannelIdx">2</prop>
												</obj>
												<prop name="ReadOnly">1</prop>
											</obj>
											<obj name="PropertyObject" class="RQEffProp" version="4">
												<prop name="PropertyTypeName">Efficiency</prop>
												<prop name="Position">2</prop>
												<prop name="IsDefault">1</prop>
												<prop name="Efficiency">2</prop>
												<obj name="ChannelProp" class="ChannelProperty" version="1">
													<prop name="ChannelIdx">2</prop>
												</obj>
											</obj>
											<obj name="PropertyObject" class="ChannelGenotype" version="4">
												<prop name="PropertyTypeName">Melt Geno Genotype</prop>
												<prop name="Position">2</prop>
												<prop name="IsDefault">1</prop>
												<prop name="ReadOnly">1</prop>
												<obj name="ChannelProp" class="ChannelProperty" version="1">
													<prop name="ChannelIdx">2</prop>
												</obj>
											</obj>
											<obj name="PropertyObject" class="GroupChannelTypeProp" version="4">
												<prop name="PropertyTypeName">Melt Geno Sample Type</prop>
												<prop name="Position">2</prop>
												<prop name="IsDefault">0</prop>
												<prop name="GroupSampleType">mstUnknown</prop>
												<obj name="ChannelProp" class="ChannelProperty" version="1">
													<prop name="ChannelIdx">2</prop>
												</obj>
											</obj>
											<obj name="PropertyObject" class="QuantSampleTypeProperty" version="4">
												<prop name="PropertyTypeName">Quantification Sample Type</prop>
												<prop name="Position">2</prop>
												<prop name="IsDefault">0</prop>
												<prop name="SampleType">qsUnknown</prop>
												<obj name="ChannelProp" class="ChannelProperty" version="1">
													<prop name="ChannelIdx">2</prop>
												</obj>
											</obj>
											<obj name="PropertyObject" class="ChannelGenotype" version="4">
												<prop name="PropertyTypeName">Scanning Genotype</prop>
												<prop name="Position">2</prop>
												<prop name="IsDefault">1</prop>
												<prop name="ReadOnly">1</prop>
												<obj name="ChannelProp" class="ChannelProperty" version="1">
													<prop name="ChannelIdx">2</prop>
												</obj>
											</obj>
											<obj name="PropertyObject" class="GroupChannelTypeProp" version="4">
												<prop name="PropertyTypeName">Scanning Sample Type</prop>
												<prop name="Position">2</prop>
												<prop name="IsDefault">0</prop>
												<prop name="GroupSampleType">mstUnknown</prop>
												<obj name="ChannelProp" class="ChannelProperty" version="1">
													<prop name="ChannelIdx">2</prop>
												</obj>
											</obj>
											<obj name="PropertyObject" class="TargetName" version="4">
												<prop name="PropertyTypeName">Target Name</prop>
												<prop name="Position">2</prop>
												<prop name="IsDefault">1</prop>
												<obj name="ChannelProp" class="ChannelProperty" version="1">
													<prop name="ChannelIdx">2</prop>
												</obj>
											</obj>
											<obj name="PropertyObject" class="RQTargetProperty" version="4">
												<prop name="PropertyTypeName">Target Type</prop>
												<prop name="Position">2</prop>
												<prop name="IsDefault">0</prop>
												<prop name="TargetType">dtNone</prop>
												<obj name="ChannelProp" class="ChannelProperty" version="1">
													<prop name="ChannelIdx">2</prop>
												</obj>
											</obj>
										</list>
									</obj>
									<obj name="item" class="PropertyList" version="1">
										<list name="emlist" count="12">
											<obj name="PropertyObject" class="RQSampleTargetProperty" version="4">
												<prop name="PropertyTypeName">Combined Sample and Target Type</prop>
												<prop name="Position">2</prop>
												<prop name="IsDefault">0</prop>
												<obj name="ChannelProp" class="ChannelProperty" version="1">
													<prop name="ChannelIdx">3</prop>
												</obj>
											</obj>
											<obj name="PropertyObject" class="QuantConcProperty" version="4">
												<prop name="PropertyTypeName">Concentration</prop>
												<prop name="Position">2</prop>
												<prop name="IsDefault">1</prop>
												<prop name="Concentration">0</prop>
												<obj name="ChannelProp" class="ChannelProperty" version="1">
													<prop name="ChannelIdx">3</prop>
												</obj>
												<prop name="ReadOnly">1</prop>
											</obj>
											<obj name="PropertyObject" class="QuantCpHighProp" version="4">
												<prop name="PropertyTypeName">Cp High</prop>
												<prop name="Position">2</prop>
												<prop name="IsDefault">1</prop>
												<prop name="CpRangeHigh">0</prop>
												<obj name="ChannelProp" class="ChannelProperty" version="1">
													<prop name="ChannelIdx">3</prop>
												</obj>
												<prop name="ReadOnly">1</prop>
											</obj>
											<obj name="PropertyObject" class="QuantCpLowProp" version="4">
												<prop name="PropertyTypeName">Cp Low</prop>
												<prop name="Position">2</prop>
												<prop name="IsDefault">1</prop>
												<prop name="CpRangeLow">0</prop>
												<obj name="ChannelProp" class="ChannelProperty" version="1">
													<prop name="ChannelIdx">3</prop>
												</obj>
												<prop name="ReadOnly">1</prop>
											</obj>
											<obj name="PropertyObject" class="RQEffProp" version="4">
												<prop name="PropertyTypeName">Efficiency</prop>
												<prop name="Position">2</prop>
												<prop name="IsDefault">1</prop>
												<prop name="Efficiency">2</prop>
												<obj name="ChannelProp" class="ChannelProperty" version="1">
													<prop name="ChannelIdx">3</prop>
												</obj>
											</obj>
											<obj name="PropertyObject" class="ChannelGenotype" version="4">
												<prop name="PropertyTypeName">Melt Geno Genotype</prop>
												<prop name="Position">2</prop>
												<prop name="IsDefault">1</prop>
												<prop name="ReadOnly">1</prop>
												<obj name="ChannelProp" class="ChannelProperty" version="1">
													<prop name="ChannelIdx">3</prop>
												</obj>
											</obj>
											<obj name="PropertyObject" class="GroupChannelTypeProp" version="4">
												<prop name="PropertyTypeName">Melt Geno Sample Type</prop>
												<prop name="Position">2</prop>
												<prop name="IsDefault">0</prop>
												<prop name="GroupSampleType">mstUnknown</prop>
												<obj name="ChannelProp" class="ChannelProperty" version="1">
													<prop name="ChannelIdx">3</prop>
												</obj>
											</obj>
											<obj name="PropertyObject" class="QuantSampleTypeProperty" version="4">
												<prop name="PropertyTypeName">Quantification Sample Type</prop>
												<prop name="Position">2</prop>
												<prop name="IsDefault">0</prop>
												<prop name="SampleType">qsUnknown</prop>
												<obj name="ChannelProp" class="ChannelProperty" version="1">
													<prop name="ChannelIdx">3</prop>
												</obj>
											</obj>
											<obj name="PropertyObject" class="ChannelGenotype" version="4">
												<prop name="PropertyTypeName">Scanning Genotype</prop>
												<prop name="Position">2</prop>
												<prop name="IsDefault">1</prop>
												<prop name="ReadOnly">1</prop>
												<obj name="ChannelProp" class="ChannelProperty" version="1">
													<prop name="ChannelIdx">3</prop>
												</obj>
											</obj>
											<obj name="PropertyObject" class="GroupChannelTypeProp" version="4">
												<prop name="PropertyTypeName">Scanning Sample Type</prop>
												<prop name="Position">2</prop>
												<prop name="IsDefault">0</prop>
												<prop name="GroupSampleType">mstUnknown</prop>
												<obj name="ChannelProp" class="ChannelProperty" version="1">
													<prop name="ChannelIdx">3</prop>
												</obj>
											</obj>
											<obj name="PropertyObject" class="TargetName" version="4">
												<prop name="PropertyTypeName">Target Name</prop>
												<prop name="Position">2</prop>
												<prop name="IsDefault">1</prop>
												<obj name="ChannelProp" class="ChannelProperty" version="1">
													<prop name="ChannelIdx">3</prop>
												</obj>
											</obj>
											<obj name="PropertyObject" class="RQTargetProperty" version="4">
												<prop name="PropertyTypeName">Target Type</prop>
												<prop name="Position">2</prop>
												<prop name="IsDefault">0</prop>
												<prop name="TargetType">dtNone</prop>
												<obj name="ChannelProp" class="ChannelProperty" version="1">
													<prop name="ChannelIdx">3</prop>
												</obj>
											</obj>
										</list>
									</obj>
								</list>
							</obj>
						</obj>
						<prop name="ChannelPropertyCount">4</prop>
						<prop name="ContainerPosition">2</prop>
						<prop name="HasSampleProperties">1</prop>
						<obj name="SampleProperties" class="PropertyList" version="1">
							<list name="emlist" count="14">
								<obj name="PropertyObject" class="SamplePrefColor" version="4">
									<prop name="PropertyTypeName">Color</prop>
									<prop name="Position">2</prop>
									<prop name="IsDefault">0</prop>
									<prop name="Color">$0030D700</prop>
								</obj>
								<obj name="PropertyObject" class="DominantChannelProp" version="4">
									<prop name="PropertyTypeName">Dominant Channel</prop>
									<prop name="Position">2</prop>
									<prop name="IsDefault">0</prop>
									<prop name="DominantChannel">0</prop>
								</obj>
								<obj name="PropertyObject" class="Genotype" version="4">
									<prop name="PropertyTypeName">EndPt Genotype</prop>
									<prop name="Position">2</prop>
									<prop name="IsDefault">1</prop>
									<prop name="ReadOnly">1</prop>
								</obj>
								<obj name="PropertyObject" class="GroupingSample" version="4">
									<prop name="PropertyTypeName">EndPt Sample Type</prop>
									<prop name="Position">2</prop>
									<prop name="IsDefault">0</prop>
									<prop name="GroupSampleType">mstUnknown</prop>
								</obj>
								<obj name="PropertyObject" class="SamplePrefLineStyle" version="4">
									<prop name="PropertyTypeName">Line Style</prop>
									<prop name="Position">2</prop>
									<prop name="IsDefault">0</prop>
									<prop name="LineStyle">psSolid</prop>
								</obj>
								<obj name="PropertyObject" class="GenSampleEditNotes" version="4">
									<prop name="PropertyTypeName">Notes</prop>
									<prop name="Position">2</prop>
									<prop name="IsDefault">1</prop>
								</obj>
								<obj name="PropertyObject" class="SamplePrefPointStyle" version="4">
									<prop name="PropertyTypeName">Point Style</prop>
									<prop name="Position">2</prop>
									<prop name="IsDefault">0</prop>
									<prop name="PointStyle">psNothing</prop>
								</obj>
								<obj name="PropertyObject" class="GenSampleEditPosition" version="4">
									<prop name="PropertyTypeName">Position</prop>
									<prop name="Position">2</prop>
									<prop name="IsDefault">1</prop>
								</obj>
								<obj name="PropertyObject" class="GenSampleEditReplicate" version="4">
									<prop name="PropertyTypeName">Replicate of</prop>
									<prop name="Position">2</prop>
									<prop name="IsDefault">1</prop>
									<prop name="ReplicateOf">-1</prop>
								</obj>
								<obj name="PropertyObject" class="HTCSampleID" version="4">
									<prop name="PropertyTypeName">Sample ID</prop>
									<prop name="Position">2</prop>
									<prop name="IsDefault">1</prop>
								</obj>
								<obj name="PropertyObject" class="GenSampleEditName" version="4">
									<prop name="PropertyTypeName">Sample Name</prop>
									<prop name="Position">2</prop>
									<prop name="IsDefault">1</prop>
									<prop name="name">Sample 3</prop>
								</obj>
								<obj name="PropertyObject" class="HTCSamplePrepNotes" version="4">
									<prop name="PropertyTypeName">Sample Prep Notes</prop>
									<prop name="Position">2</prop>
									<prop name="IsDefault">1</prop>
								</obj>
								<obj name="PropertyObject" class="GenSampleEditSubset" version="4">
									<prop name="PropertyTypeName">Subsets</prop>
									<prop name="Position">2</prop>
									<prop name="IsDefault">1</prop>
								</obj>
								<obj name="PropertyObject" class="SamplePrefWidth" version="5">
									<prop name="PropertyTypeName">Width</prop>
									<prop name="Position">2</prop>
									<prop name="IsDefault">1</prop>
									<prop name="Width">1</prop>
								</obj>
							</list>
						</obj>
					</obj>
					<obj name="item" class="SamplePropInfo" version="1">
						<obj name="ChannelProperties" class="ChanPropList" version="2">
							<obj name="ChannelProperties" class="EMList" version="1">
								<list name="emlist" count="4">
									<obj name="item" class="PropertyList" version="1">
										<list name="emlist" count="12">
											<obj name="PropertyObject" class="RQSampleTargetProperty" version="4">
												<prop name="PropertyTypeName">Combined Sample and Target Type</prop>
												<prop name="Position">3</prop>
												<prop name="IsDefault">0</prop>
												<obj name="ChannelProp" class="ChannelProperty" version="1">
													<prop name="ChannelIdx">0</prop>
												</obj>
											</obj>
											<obj name="PropertyObject" class="QuantConcProperty" version="4">
												<prop name="PropertyTypeName">Concentration</prop>
												<prop name="Position">3</prop>
												<prop name="IsDefault">1</prop>
												<prop name="Concentration">0</prop>
												<obj name="ChannelProp" class="ChannelProperty" version="1">
													<prop name="ChannelIdx">0</prop>
												</obj>
												<prop name="ReadOnly">1</prop>
											</obj>
											<obj name="PropertyObject" class="QuantCpHighProp" version="4">
												<prop name="PropertyTypeName">Cp High</prop>
												<prop name="Position">3</prop>
												<prop name="IsDefault">1</prop>
												<prop name="CpRangeHigh">0</prop>
												<obj name="ChannelProp" class="ChannelProperty" version="1">
													<prop name="ChannelIdx">0</prop>
												</obj>
												<prop name="ReadOnly">1</prop>
											</obj>
											<obj name="PropertyObject" class="QuantCpLowProp" version="4">
												<prop name="PropertyTypeName">Cp Low</prop>
												<prop name="Position">3</prop>
												<prop name="IsDefault">1</prop>
												<prop name="CpRangeLow">0</prop>
												<obj name="ChannelProp" class="ChannelProperty" version="1">
													<prop name="ChannelIdx">0</prop>
												</obj>
												<prop name="ReadOnly">1</prop>
											</obj>
											<obj name="PropertyObject" class="RQEffProp" version="4">
												<prop name="PropertyTypeName">Efficiency</prop>
												<prop name="Position">3</prop>
												<prop name="IsDefault">1</prop>
												<prop name="Efficiency">2</prop>
												<obj name="ChannelProp" class="ChannelProperty" version="1">
													<prop name="ChannelIdx">0</prop>
												</obj>
											</obj>
											<obj name="PropertyObject" class="ChannelGenotype" version="4">
												<prop name="PropertyTypeName">Melt Geno Genotype</prop>
												<prop name="Position">3</prop>
												<prop name="IsDefault">1</prop>
												<prop name="ReadOnly">1</prop>
												<obj name="ChannelProp" class="ChannelProperty" version="1">
													<prop name="ChannelIdx">0</prop>
												</obj>
											</obj>
											<obj name="PropertyObject" class="GroupChannelTypeProp" version="4">
												<prop name="PropertyTypeName">Melt Geno Sample Type</prop>
												<prop name="Position">3</prop>
												<prop name="IsDefault">0</prop>
												<prop name="GroupSampleType">mstUnknown</prop>
												<obj name="ChannelProp" class="ChannelProperty" version="1">
													<prop name="ChannelIdx">0</prop>
												</obj>
											</obj>
											<obj name="PropertyObject" class="QuantSampleTypeProperty" version="4">
												<prop name="PropertyTypeName">Quantification Sample Type</prop>
												<prop name="Position">3</prop>
												<prop name="IsDefault">0</prop>
												<prop name="SampleType">qsUnknown</prop>
												<obj name="ChannelProp" class="ChannelProperty" version="1">
													<prop name="ChannelIdx">0</prop>
												</obj>
											</obj>
											<obj name="PropertyObject" class="ChannelGenotype" version="4">
												<prop name="PropertyTypeName">Scanning Genotype</prop>
												<prop name="Position">3</prop>
												<prop name="IsDefault">1</prop>
												<prop name="ReadOnly">1</prop>
												<obj name="ChannelProp" class="ChannelProperty" version="1">
													<prop name="ChannelIdx">0</prop>
												</obj>
											</obj>
											<obj name="PropertyObject" class="GroupChannelTypeProp" version="4">
												<prop name="PropertyTypeName">Scanning Sample Type</prop>
												<prop name="Position">3</prop>
												<prop name="IsDefault">0</prop>
												<prop name="GroupSampleType">mstUnknown</prop>
												<obj name="ChannelProp" class="ChannelProperty" version="1">
													<prop name="ChannelIdx">0</prop>
												</obj>
											</obj>
											<obj name="PropertyObject" class="TargetName" version="4">
												<prop name="PropertyTypeName">Target Name</prop>
												<prop name="Position">3</prop>
												<prop name="IsDefault">1</prop>
												<obj name="ChannelProp" class="ChannelProperty" version="1">
													<prop name="ChannelIdx">0</prop>
												</obj>
											</obj>
											<obj name="PropertyObject" class="RQTargetProperty" version="4">
												<prop name="PropertyTypeName">Target Type</prop>
												<prop name="Position">3</prop>
												<prop name="IsDefault">0</prop>
												<prop name="TargetType">dtNone</prop>
												<obj name="ChannelProp" class="ChannelProperty" version="1">
													<prop name="ChannelIdx">0</prop>
												</obj>
											</obj>
										</list>
									</obj>
									<obj name="item" class="PropertyList" version="1">
										<list name="emlist" count="12">
											<obj name="PropertyObject" class="RQSampleTargetProperty" version="4">
												<prop name="PropertyTypeName">Combined Sample and Target Type</prop>
												<prop name="Position">3</prop>
												<prop name="IsDefault">0</prop>
												<obj name="ChannelProp" class="ChannelProperty" version="1">
													<prop name="ChannelIdx">1</prop>
												</obj>
											</obj>
											<obj name="PropertyObject" class="QuantConcProperty" version="4">
												<prop name="PropertyTypeName">Concentration</prop>
												<prop name="Position">3</prop>
												<prop name="IsDefault">1</prop>
												<prop name="Concentration">0</prop>
												<obj name="ChannelProp" class="ChannelProperty" version="1">
													<prop name="ChannelIdx">1</prop>
												</obj>
												<prop name="ReadOnly">1</prop>
											</obj>
											<obj name="PropertyObject" class="QuantCpHighProp" version="4">
												<prop name="PropertyTypeName">Cp High</prop>
												<prop name="Position">3</prop>
												<prop name="IsDefault">1</prop>
												<prop name="CpRangeHigh">0</prop>
												<obj name="ChannelProp" class="ChannelProperty" version="1">
													<prop name="ChannelIdx">1</prop>
												</obj>
												<prop name="ReadOnly">1</prop>
											</obj>
											<obj name="PropertyObject" class="QuantCpLowProp" version="4">
												<prop name="PropertyTypeName">Cp Low</prop>
												<prop name="Position">3</prop>
												<prop name="IsDefault">1</prop>
												<prop name="CpRangeLow">0</prop>
												<obj name="ChannelProp" class="ChannelProperty" version="1">
													<prop name="ChannelIdx">1</prop>
												</obj>
												<prop name="ReadOnly">1</prop>
											</obj>
											<obj name="PropertyObject" class="RQEffProp" version="4">
												<prop name="PropertyTypeName">Efficiency</prop>
												<prop name="Position">3</prop>
												<prop name="IsDefault">1</prop>
												<prop name="Efficiency">2</prop>
												<obj name="ChannelProp" class="ChannelProperty" version="1">
													<prop name="ChannelIdx">1</prop>
												</obj>
											</obj>
											<obj name="PropertyObject" class="ChannelGenotype" version="4">
												<prop name="PropertyTypeName">Melt Geno Genotype</prop>
												<prop name="Position">3</prop>
												<prop name="IsDefault">1</prop>
												<prop name="ReadOnly">1</prop>
												<obj name="ChannelProp" class="ChannelProperty" version="1">
													<prop name="ChannelIdx">1</prop>
												</obj>
											</obj>
											<obj name="PropertyObject" class="GroupChannelTypeProp" version="4">
												<prop name="PropertyTypeName">Melt Geno Sample Type</prop>
												<prop name="Position">3</prop>
												<prop name="IsDefault">0</prop>
												<prop name="GroupSampleType">mstUnknown</prop>
												<obj name="ChannelProp" class="ChannelProperty" version="1">
													<prop name="ChannelIdx">1</prop>
												</obj>
											</obj>
											<obj name="PropertyObject" class="QuantSampleTypeProperty" version="4">
												<prop name="PropertyTypeName">Quantification Sample Type</prop>
												<prop name="Position">3</prop>
												<prop name="IsDefault">0</prop>
												<prop name="SampleType">qsUnknown</prop>
												<obj name="ChannelProp" class="ChannelProperty" version="1">
													<prop name="ChannelIdx">1</prop>
												</obj>
											</obj>
											<obj name="PropertyObject" class="ChannelGenotype" version="4">
												<prop name="PropertyTypeName">Scanning Genotype</prop>
												<prop name="Position">3</prop>
												<prop name="IsDefault">1</prop>
												<prop name="ReadOnly">1</prop>
												<obj name="ChannelProp" class="ChannelProperty" version="1">
													<prop name="ChannelIdx">1</prop>
												</obj>
											</obj>
											<obj name="PropertyObject" class="GroupChannelTypeProp" version="4">
												<prop name="PropertyTypeName">Scanning Sample Type</prop>
												<prop name="Position">3</prop>
												<prop name="IsDefault">0</prop>
												<prop name="GroupSampleType">mstUnknown</prop>
												<obj name="ChannelProp" class="ChannelProperty" version="1">
													<prop name="ChannelIdx">1</prop>
												</obj>
											</obj>
											<obj name="PropertyObject" class="TargetName" version="4">
												<prop name="PropertyTypeName">Target Name</prop>
												<prop name="Position">3</prop>
												<prop name="IsDefault">1</prop>
												<obj name="ChannelProp" class="ChannelProperty" version="1">
													<prop name="ChannelIdx">1</prop>
												</obj>
											</obj>
											<obj name="PropertyObject" class="RQTargetProperty" version="4">
												<prop name="PropertyTypeName">Target Type</prop>
												<prop name="Position">3</prop>
												<prop name="IsDefault">0</prop>
												<prop name="TargetType">dtNone</prop>
												<obj name="ChannelProp" class="ChannelProperty" version="1">
													<prop name="ChannelIdx">1</prop>
												</obj>
											</obj>
										</list>
									</obj>
									<obj name="item" class="PropertyList" version="1">
										<list name="emlist" count="12">
											<obj name="PropertyObject" class="RQSampleTargetProperty" version="4">
												<prop name="PropertyTypeName">Combined Sample and Target Type</prop>
												<prop name="Position">3</prop>
												<prop name="IsDefault">0</prop>
												<obj name="ChannelProp" class="ChannelProperty" version="1">
													<prop name="ChannelIdx">2</prop>
												</obj>
											</obj>
											<obj name="PropertyObject" class="QuantConcProperty" version="4">
												<prop name="PropertyTypeName">Concentration</prop>
												<prop name="Position">3</prop>
												<prop name="IsDefault">1</prop>
												<prop name="Concentration">0</prop>
												<obj name="ChannelProp" class="ChannelProperty" version="1">
													<prop name="ChannelIdx">2</prop>
												</obj>
												<prop name="ReadOnly">1</prop>
											</obj>
											<obj name="PropertyObject" class="QuantCpHighProp" version="4">
												<prop name="PropertyTypeName">Cp High</prop>
												<prop name="Position">3</prop>
												<prop name="IsDefault">1</prop>
												<prop name="CpRangeHigh">0</prop>
												<obj name="ChannelProp" class="ChannelProperty" version="1">
													<prop name="ChannelIdx">2</prop>
												</obj>
												<prop name="ReadOnly">1</prop>
											</obj>
											<obj name="PropertyObject" class="QuantCpLowProp" version="4">
												<prop name="PropertyTypeName">Cp Low</prop>
												<prop name="Position">3</prop>
												<prop name="IsDefault">1</prop>
												<prop name="CpRangeLow">0</prop>
												<obj name="ChannelProp" class="ChannelProperty" version="1">
													<prop name="ChannelIdx">2</prop>
												</obj>
												<prop name="ReadOnly">1</prop>
											</obj>
											<obj name="PropertyObject" class="RQEffProp" version="4">
												<prop name="PropertyTypeName">Efficiency</prop>
												<prop name="Position">3</prop>
												<prop name="IsDefault">1</prop>
												<prop name="Efficiency">2</prop>
												<obj name="ChannelProp" class="ChannelProperty" version="1">
													<prop name="ChannelIdx">2</prop>
												</obj>
											</obj>
											<obj name="PropertyObject" class="ChannelGenotype" version="4">
												<prop name="PropertyTypeName">Melt Geno Genotype</prop>
												<prop name="Position">3</prop>
												<prop name="IsDefault">1</prop>
												<prop name="ReadOnly">1</prop>
												<obj name="ChannelProp" class="ChannelProperty" version="1">
													<prop name="ChannelIdx">2</prop>
												</obj>
											</obj>
											<obj name="PropertyObject" class="GroupChannelTypeProp" version="4">
												<prop name="PropertyTypeName">Melt Geno Sample Type</prop>
												<prop name="Position">3</prop>
												<prop name="IsDefault">0</prop>
												<prop name="GroupSampleType">mstUnknown</prop>
												<obj name="ChannelProp" class="ChannelProperty" version="1">
													<prop name="ChannelIdx">2</prop>
												</obj>
											</obj>
											<obj name="PropertyObject" class="QuantSampleTypeProperty" version="4">
												<prop name="PropertyTypeName">Quantification Sample Type</prop>
												<prop name="Position">3</prop>
												<prop name="IsDefault">0</prop>
												<prop name="SampleType">qsUnknown</prop>
												<obj name="ChannelProp" class="ChannelProperty" version="1">
													<prop name="ChannelIdx">2</prop>
												</obj>
											</obj>
											<obj name="PropertyObject" class="ChannelGenotype" version="4">
												<prop name="PropertyTypeName">Scanning Genotype</prop>
												<prop name="Position">3</prop>
												<prop name="IsDefault">1</prop>
												<prop name="ReadOnly">1</prop>
												<obj name="ChannelProp" class="ChannelProperty" version="1">
													<prop name="ChannelIdx">2</prop>
												</obj>
											</obj>
											<obj name="PropertyObject" class="GroupChannelTypeProp" version="4">
												<prop name="PropertyTypeName">Scanning Sample Type</prop>
												<prop name="Position">3</prop>
												<prop name="IsDefault">0</prop>
												<prop name="GroupSampleType">mstUnknown</prop>
												<obj name="ChannelProp" class="ChannelProperty" version="1">
													<prop name="ChannelIdx">2</prop>
												</obj>
											</obj>
											<obj name="PropertyObject" class="TargetName" version="4">
												<prop name="PropertyTypeName">Target Name</prop>
												<prop name="Position">3</prop>
												<prop name="IsDefault">1</prop>
												<obj name="ChannelProp" class="ChannelProperty" version="1">
													<prop name="ChannelIdx">2</prop>
												</obj>
											</obj>
											<obj name="PropertyObject" class="RQTargetProperty" version="4">
												<prop name="PropertyTypeName">Target Type</prop>
												<prop name="Position">3</prop>
												<prop name="IsDefault">0</prop>
												<prop name="TargetType">dtNone</prop>
												<obj name="ChannelProp" class="ChannelProperty" version="1">
													<prop name="ChannelIdx">2</prop>
												</obj>
											</obj>
										</list>
									</obj>
									<obj name="item" class="PropertyList" version="1">
										<list name="emlist" count="12">
											<obj name="PropertyObject" class="RQSampleTargetProperty" version="4">
												<prop name="PropertyTypeName">Combined Sample and Target Type</prop>
												<prop name="Position">3</prop>
												<prop name="IsDefault">0</prop>
												<obj name="ChannelProp" class="ChannelProperty" version="1">
													<prop name="ChannelIdx">3</prop>
												</obj>
											</obj>
											<obj name="PropertyObject" class="QuantConcProperty" version="4">
												<prop name="PropertyTypeName">Concentration</prop>
												<prop name="Position">3</prop>
												<prop name="IsDefault">1</prop>
												<prop name="Concentration">0</prop>
												<obj name="ChannelProp" class="ChannelProperty" version="1">
													<prop name="ChannelIdx">3</prop>
												</obj>
												<prop name="ReadOnly">1</prop>
											</obj>
											<obj name="PropertyObject" class="QuantCpHighProp" version="4">
												<prop name="PropertyTypeName">Cp High</prop>
												<prop name="Position">3</prop>
												<prop name="IsDefault">1</prop>
												<prop name="CpRangeHigh">0</prop>
												<obj name="ChannelProp" class="ChannelProperty" version="1">
													<prop name="ChannelIdx">3</prop>
												</obj>
												<prop name="ReadOnly">1</prop>
											</obj>
											<obj name="PropertyObject" class="QuantCpLowProp" version="4">
												<prop name="PropertyTypeName">Cp Low</prop>
												<prop name="Position">3</prop>
												<prop name="IsDefault">1</prop>
												<prop name="CpRangeLow">0</prop>
												<obj name="ChannelProp" class="ChannelProperty" version="1">
													<prop name="ChannelIdx">3</prop>
												</obj>
												<prop name="ReadOnly">1</prop>
											</obj>
											<obj name="PropertyObject" class="RQEffProp" version="4">
												<prop name="PropertyTypeName">Efficiency</prop>
												<prop name="Position">3</prop>
												<prop name="IsDefault">1</prop>
												<prop name="Efficiency">2</prop>
												<obj name="ChannelProp" class="ChannelProperty" version="1">
													<prop name="ChannelIdx">3</prop>
												</obj>
											</obj>
											<obj name="PropertyObject" class="ChannelGenotype" version="4">
												<prop name="PropertyTypeName">Melt Geno Genotype</prop>
												<prop name="Position">3</prop>
												<prop name="IsDefault">1</prop>
												<prop name="ReadOnly">1</prop>
												<obj name="ChannelProp" class="ChannelProperty" version="1">
													<prop name="ChannelIdx">3</prop>
												</obj>
											</obj>
											<obj name="PropertyObject" class="GroupChannelTypeProp" version="4">
												<prop name="PropertyTypeName">Melt Geno Sample Type</prop>
												<prop name="Position">3</prop>
												<prop name="IsDefault">0</prop>
												<prop name="GroupSampleType">mstUnknown</prop>
												<obj name="ChannelProp" class="ChannelProperty" version="1">
													<prop name="ChannelIdx">3</prop>
												</obj>
											</obj>
											<obj name="PropertyObject" class="QuantSampleTypeProperty" version="4">
												<prop name="PropertyTypeName">Quantification Sample Type</prop>
												<prop name="Position">3</prop>
												<prop name="IsDefault">0</prop>
												<prop name="SampleType">qsUnknown</prop>
												<obj name="ChannelProp" class="ChannelProperty" version="1">
													<prop name="ChannelIdx">3</prop>
												</obj>
											</obj>
											<obj name="PropertyObject" class="ChannelGenotype" version="4">
												<prop name="PropertyTypeName">Scanning Genotype</prop>
												<prop name="Position">3</prop>
												<prop name="IsDefault">1</prop>
												<prop name="ReadOnly">1</prop>
												<obj name="ChannelProp" class="ChannelProperty" version="1">
													<prop name="ChannelIdx">3</prop>
												</obj>
											</obj>
											<obj name="PropertyObject" class="GroupChannelTypeProp" version="4">
												<prop name="PropertyTypeName">Scanning Sample Type</prop>
												<prop name="Position">3</prop>
												<prop name="IsDefault">0</prop>
												<prop name="GroupSampleType">mstUnknown</prop>
												<obj name="ChannelProp" class="ChannelProperty" version="1">
													<prop name="ChannelIdx">3</prop>
												</obj>
											</obj>
											<obj name="PropertyObject" class="TargetName" version="4">
												<prop name="PropertyTypeName">Target Name</prop>
												<prop name="Position">3</prop>
												<prop name="IsDefault">1</prop>
												<obj name="ChannelProp" class="ChannelProperty" version="1">
													<prop name="ChannelIdx">3</prop>
												</obj>
											</obj>
											<obj name="PropertyObject" class="RQTargetProperty" version="4">
												<prop name="PropertyTypeName">Target Type</prop>
												<prop name="Position">3</prop>
												<prop name="IsDefault">0</prop>
												<prop name="TargetType">dtNone</prop>
												<obj name="ChannelProp" class="ChannelProperty" version="1">
													<prop name="ChannelIdx">3</prop>
												</obj>
											</obj>
										</list>
									</obj>
								</list>
							</obj>
						</obj>
						<prop name="ChannelPropertyCount">4</prop>
						<prop name="ContainerPosition">3</prop>
						<prop name="HasSampleProperties">1</prop>
						<obj name="SampleProperties" class="PropertyList" version="1">
							<list name="emlist" count="14">
								<obj name="PropertyObject" class="SamplePrefColor" version="4">
									<prop name="PropertyTypeName">Color</prop>
									<prop name="Position">3</prop>
									<prop name="IsDefault">0</prop>
									<prop name="Color">clFuchsia</prop>
								</obj>
								<obj name="PropertyObject" class="DominantChannelProp" version="4">
									<prop name="PropertyTypeName">Dominant Channel</prop>
									<prop name="Position">3</prop>
									<prop name="IsDefault">0</prop>
									<prop name="DominantChannel">0</prop>
								</obj>
								<obj name="PropertyObject" class="Genotype" version="4">
									<prop name="PropertyTypeName">EndPt Genotype</prop>
									<prop name="Position">3</prop>
									<prop name="IsDefault">1</prop>
									<prop name="ReadOnly">1</prop>
								</obj>
								<obj name="PropertyObject" class="GroupingSample" version="4">
									<prop name="PropertyTypeName">EndPt Sample Type</prop>
									<prop name="Position">3</prop>
									<prop name="IsDefault">0</prop>
									<prop name="GroupSampleType">mstUnknown</prop>
								</obj>
								<obj name="PropertyObject" class="SamplePrefLineStyle" version="4">
									<prop name="PropertyTypeName">Line Style</prop>
									<prop name="Position">3</prop>
									<prop name="IsDefault">0</prop>
									<prop name="LineStyle">psSolid</prop>
								</obj>
								<obj name="PropertyObject" class="GenSampleEditNotes" version="4">
									<prop name="PropertyTypeName">Notes</prop>
									<prop name="Position">3</prop>
									<prop name="IsDefault">1</prop>
								</obj>
								<obj name="PropertyObject" class="SamplePrefPointStyle" version="4">
									<prop name="PropertyTypeName">Point Style</prop>
									<prop name="Position">3</prop>
									<prop name="IsDefault">0</prop>
									<prop name="PointStyle">psNothing</prop>
								</obj>
								<obj name="PropertyObject" class="GenSampleEditPosition" version="4">
									<prop name="PropertyTypeName">Position</prop>
									<prop name="Position">3</prop>
									<prop name="IsDefault">1</prop>
								</obj>
								<obj name="PropertyObject" class="GenSampleEditReplicate" version="4">
									<prop name="PropertyTypeName">Replicate of</prop>
									<prop name="Position">3</prop>
									<prop name="IsDefault">1</prop>
									<prop name="ReplicateOf">-1</prop>
								</obj>
								<obj name="PropertyObject" class="HTCSampleID" version="4">
									<prop name="PropertyTypeName">Sample ID</prop>
									<prop name="Position">3</prop>
									<prop name="IsDefault">1</prop>
								</obj>
								<obj name="PropertyObject" class="GenSampleEditName" version="4">
									<prop name="PropertyTypeName">Sample Name</prop>
									<prop name="Position">3</prop>
									<prop name="IsDefault">1</prop>
									<prop name="name">Sample 4</prop>
								</obj>
								<obj name="PropertyObject" class="HTCSamplePrepNotes" version="4">
									<prop name="PropertyTypeName">Sample Prep Notes</prop>
									<prop name="Position">3</prop>
									<prop name="IsDefault">1</prop>
								</obj>
								<obj name="PropertyObject" class="GenSampleEditSubset" version="4">
									<prop name="PropertyTypeName">Subsets</prop>
									<prop name="Position">3</prop>
									<prop name="IsDefault">1</prop>
								</obj>
								<obj name="PropertyObject" class="SamplePrefWidth" version="5">
									<prop name="PropertyTypeName">Width</prop>
									<prop name="Position">3</prop>
									<prop name="IsDefault">1</prop>
									<prop name="Width">1</prop>
								</obj>
							</list>
						</obj>
					</obj>
					<obj name="item" class="SamplePropInfo" version="1">
						<obj name="ChannelProperties" class="ChanPropList" version="2">
							<obj name="ChannelProperties" class="EMList" version="1">
								<list name="emlist" count="4">
									<obj name="item" class="PropertyList" version="1">
										<list name="emlist" count="12">
											<obj name="PropertyObject" class="RQSampleTargetProperty" version="4">
												<prop name="PropertyTypeName">Combined Sample and Target Type</prop>
												<prop name="Position">4</prop>
												<prop name="IsDefault">0</prop>
												<obj name="ChannelProp" class="ChannelProperty" version="1">
													<prop name="ChannelIdx">0</prop>
												</obj>
											</obj>
											<obj name="PropertyObject" class="QuantConcProperty" version="4">
												<prop name="PropertyTypeName">Concentration</prop>
												<prop name="Position">4</prop>
												<prop name="IsDefault">1</prop>
												<prop name="Concentration">0</prop>
												<obj name="ChannelProp" class="ChannelProperty" version="1">
													<prop name="ChannelIdx">0</prop>
												</obj>
												<prop name="ReadOnly">1</prop>
											</obj>
											<obj name="PropertyObject" class="QuantCpHighProp" version="4">
												<prop name="PropertyTypeName">Cp High</prop>
												<prop name="Position">4</prop>
												<prop name="IsDefault">1</prop>
												<prop name="CpRangeHigh">0</prop>
												<obj name="ChannelProp" class="ChannelProperty" version="1">
													<prop name="ChannelIdx">0</prop>
												</obj>
												<prop name="ReadOnly">1</prop>
											</obj>
											<obj name="PropertyObject" class="QuantCpLowProp" version="4">
												<prop name="PropertyTypeName">Cp Low</prop>
												<prop name="Position">4</prop>
												<prop name="IsDefault">1</prop>
												<prop name="CpRangeLow">0</prop>
												<obj name="ChannelProp" class="ChannelProperty" version="1">
													<prop name="ChannelIdx">0</prop>
												</obj>
												<prop name="ReadOnly">1</prop>
											</obj>
											<obj name="PropertyObject" class="RQEffProp" version="4">
												<prop name="PropertyTypeName">Efficiency</prop>
												<prop name="Position">4</prop>
												<prop name="IsDefault">1</prop>
												<prop name="Efficiency">2</prop>
												<obj name="ChannelProp" class="ChannelProperty" version="1">
													<prop name="ChannelIdx">0</prop>
												</obj>
											</obj>
											<obj name="PropertyObject" class="ChannelGenotype" version="4">
												<prop name="PropertyTypeName">Melt Geno Genotype</prop>
												<prop name="Position">4</prop>
												<prop name="IsDefault">1</prop>
												<prop name="ReadOnly">1</prop>
												<obj name="ChannelProp" class="ChannelProperty" version="1">
													<prop name="ChannelIdx">0</prop>
												</obj>
											</obj>
											<obj name="PropertyObject" class="GroupChannelTypeProp" version="4">
												<prop name="PropertyTypeName">Melt Geno Sample Type</prop>
												<prop name="Position">4</prop>
												<prop name="IsDefault">0</prop>
												<prop name="GroupSampleType">mstUnknown</prop>
												<obj name="ChannelProp" class="ChannelProperty" version="1">
													<prop name="ChannelIdx">0</prop>
												</obj>
											</obj>
											<obj name="PropertyObject" class="QuantSampleTypeProperty" version="4">
												<prop name="PropertyTypeName">Quantification Sample Type</prop>
												<prop name="Position">4</prop>
												<prop name="IsDefault">0</prop>
												<prop name="SampleType">qsUnknown</prop>
												<obj name="ChannelProp" class="ChannelProperty" version="1">
													<prop name="ChannelIdx">0</prop>
												</obj>
											</obj>
											<obj name="PropertyObject" class="ChannelGenotype" version="4">
												<prop name="PropertyTypeName">Scanning Genotype</prop>
												<prop name="Position">4</prop>
												<prop name="IsDefault">1</prop>
												<prop name="ReadOnly">1</prop>
												<obj name="ChannelProp" class="ChannelProperty" version="1">
													<prop name="ChannelIdx">0</prop>
												</obj>
											</obj>
											<obj name="PropertyObject" class="GroupChannelTypeProp" version="4">
												<prop name="PropertyTypeName">Scanning Sample Type</prop>
												<prop name="Position">4</prop>
												<prop name="IsDefault">0</prop>
												<prop name="GroupSampleType">mstUnknown</prop>
												<obj name="ChannelProp" class="ChannelProperty" version="1">
													<prop name="ChannelIdx">0</prop>
												</obj>
											</obj>
											<obj name="PropertyObject" class="TargetName" version="4">
												<prop name="PropertyTypeName">Target Name</prop>
												<prop name="Position">4</prop>
												<prop name="IsDefault">1</prop>
												<obj name="ChannelProp" class="ChannelProperty" version="1">
													<prop name="ChannelIdx">0</prop>
												</obj>
											</obj>
											<obj name="PropertyObject" class="RQTargetProperty" version="4">
												<prop name="PropertyTypeName">Target Type</prop>
												<prop name="Position">4</prop>
												<prop name="IsDefault">0</prop>
												<prop name="TargetType">dtNone</prop>
												<obj name="ChannelProp" class="ChannelProperty" version="1">
													<prop name="ChannelIdx">0</prop>
												</obj>
											</obj>
										</list>
									</obj>
									<obj name="item" class="PropertyList" version="1">
										<list name="emlist" count="12">
											<obj name="PropertyObject" class="RQSampleTargetProperty" version="4">
												<prop name="PropertyTypeName">Combined Sample and Target Type</prop>
												<prop name="Position">4</prop>
												<prop name="IsDefault">0</prop>
												<obj name="ChannelProp" class="ChannelProperty" version="1">
													<prop name="ChannelIdx">1</prop>
												</obj>
											</obj>
											<obj name="PropertyObject" class="QuantConcProperty" version="4">
												<prop name="PropertyTypeName">Concentration</prop>
												<prop name="Position">4</prop>
												<prop name="IsDefault">1</prop>
												<prop name="Concentration">0</prop>
												<obj name="ChannelProp" class="ChannelProperty" version="1">
													<prop name="ChannelIdx">1</prop>
												</obj>
												<prop name="ReadOnly">1</prop>
											</obj>
											<obj name="PropertyObject" class="QuantCpHighProp" version="4">
												<prop name="PropertyTypeName">Cp High</prop>
												<prop name="Position">4</prop>
												<prop name="IsDefault">1</prop>
												<prop name="CpRangeHigh">0</prop>
												<obj name="ChannelProp" class="ChannelProperty" version="1">
													<prop name="ChannelIdx">1</prop>
												</obj>
												<prop name="ReadOnly">1</prop>
											</obj>
											<obj name="PropertyObject" class="QuantCpLowProp" version="4">
												<prop name="PropertyTypeName">Cp Low</prop>
												<prop name="Position">4</prop>
												<prop name="IsDefault">1</prop>
												<prop name="CpRangeLow">0</prop>
												<obj name="ChannelProp" class="ChannelProperty" version="1">
													<prop name="ChannelIdx">1</prop>
												</obj>
												<prop name="ReadOnly">1</prop>
											</obj>
											<obj name="PropertyObject" class="RQEffProp" version="4">
												<prop name="PropertyTypeName">Efficiency</prop>
												<prop name="Position">4</prop>
												<prop name="IsDefault">1</prop>
												<prop name="Efficiency">2</prop>
												<obj name="ChannelProp" class="ChannelProperty" version="1">
													<prop name="ChannelIdx">1</prop>
												</obj>
											</obj>
											<obj name="PropertyObject" class="ChannelGenotype" version="4">
												<prop name="PropertyTypeName">Melt Geno Genotype</prop>
												<prop name="Position">4</prop>
												<prop name="IsDefault">1</prop>
												<prop name="ReadOnly">1</prop>
												<obj name="ChannelProp" class="ChannelProperty" version="1">
													<prop name="ChannelIdx">1</prop>
												</obj>
											</obj>
											<obj name="PropertyObject" class="GroupChannelTypeProp" version="4">
												<prop name="PropertyTypeName">Melt Geno Sample Type</prop>
												<prop name="Position">4</prop>
												<prop name="IsDefault">0</prop>
												<prop name="GroupSampleType">mstUnknown</prop>
												<obj name="ChannelProp" class="ChannelProperty" version="1">
													<prop name="ChannelIdx">1</prop>
												</obj>
											</obj>
											<obj name="PropertyObject" class="QuantSampleTypeProperty" version="4">
												<prop name="PropertyTypeName">Quantification Sample Type</prop>
												<prop name="Position">4</prop>
												<prop name="IsDefault">0</prop>
												<prop name="SampleType">qsUnknown</prop>
												<obj name="ChannelProp" class="ChannelProperty" version="1">
													<prop name="ChannelIdx">1</prop>
												</obj>
											</obj>
											<obj name="PropertyObject" class="ChannelGenotype" version="4">
												<prop name="PropertyTypeName">Scanning Genotype</prop>
												<prop name="Position">4</prop>
												<prop name="IsDefault">1</prop>
												<prop name="ReadOnly">1</prop>
												<obj name="ChannelProp" class="ChannelProperty" version="1">
													<prop name="ChannelIdx">1</prop>
												</obj>
											</obj>
											<obj name="PropertyObject" class="GroupChannelTypeProp" version="4">
												<prop name="PropertyTypeName">Scanning Sample Type</prop>
												<prop name="Position">4</prop>
												<prop name="IsDefault">0</prop>
												<prop name="GroupSampleType">mstUnknown</prop>
												<obj name="ChannelProp" class="ChannelProperty" version="1">
													<prop name="ChannelIdx">1</prop>
												</obj>
											</obj>
											<obj name="PropertyObject" class="TargetName" version="4">
												<prop name="PropertyTypeName">Target Name</prop>
												<prop name="Position">4</prop>
												<prop name="IsDefault">1</prop>
												<obj name="ChannelProp" class="ChannelProperty" version="1">
													<prop name="ChannelIdx">1</prop>
												</obj>
											</obj>
											<obj name="PropertyObject" class="RQTargetProperty" version="4">
												<prop name="PropertyTypeName">Target Type</prop>
												<prop name="Position">4</prop>
												<prop name="IsDefault">0</prop>
												<prop name="TargetType">dtNone</prop>
												<obj name="ChannelProp" class="ChannelProperty" version="1">
													<prop name="ChannelIdx">1</prop>
												</obj>
											</obj>
										</list>
									</obj>
									<obj name="item" class="PropertyList" version="1">
										<list name="emlist" count="12">
											<obj name="PropertyObject" class="RQSampleTargetProperty" version="4">
												<prop name="PropertyTypeName">Combined Sample and Target Type</prop>
												<prop name="Position">4</prop>
												<prop name="IsDefault">0</prop>
												<obj name="ChannelProp" class="ChannelProperty" version="1">
													<prop name="ChannelIdx">2</prop>
												</obj>
											</obj>
											<obj name="PropertyObject" class="QuantConcProperty" version="4">
												<prop name="PropertyTypeName">Concentration</prop>
												<prop name="Position">4</prop>
												<prop name="IsDefault">1</prop>
												<prop name="Concentration">0</prop>
												<obj name="ChannelProp" class="ChannelProperty" version="1">
													<prop name="ChannelIdx">2</prop>
												</obj>
												<prop name="ReadOnly">1</prop>
											</obj>
											<obj name="PropertyObject" class="QuantCpHighProp" version="4">
												<prop name="PropertyTypeName">Cp High</prop>
												<prop name="Position">4</prop>
												<prop name="IsDefault">1</prop>
												<prop name="CpRangeHigh">0</prop>
												<obj name="ChannelProp" class="ChannelProperty" version="1">
													<prop name="ChannelIdx">2</prop>
												</obj>
												<prop name="ReadOnly">1</prop>
											</obj>
											<obj name="PropertyObject" class="QuantCpLowProp" version="4">
												<prop name="PropertyTypeName">Cp Low</prop>
												<prop name="Position">4</prop>
												<prop name="IsDefault">1</prop>
												<prop name="CpRangeLow">0</prop>
												<obj name="ChannelProp" class="ChannelProperty" version="1">
													<prop name="ChannelIdx">2</prop>
												</obj>
												<prop name="ReadOnly">1</prop>
											</obj>
											<obj name="PropertyObject" class="RQEffProp" version="4">
												<prop name="PropertyTypeName">Efficiency</prop>
												<prop name="Position">4</prop>
												<prop name="IsDefault">1</prop>
												<prop name="Efficiency">2</prop>
												<obj name="ChannelProp" class="ChannelProperty" version="1">
													<prop name="ChannelIdx">2</prop>
												</obj>
											</obj>
											<obj name="PropertyObject" class="ChannelGenotype" version="4">
												<prop name="PropertyTypeName">Melt Geno Genotype</prop>
												<prop name="Position">4</prop>
												<prop name="IsDefault">1</prop>
												<prop name="ReadOnly">1</prop>
												<obj name="ChannelProp" class="ChannelProperty" version="1">
													<prop name="ChannelIdx">2</prop>
												</obj>
											</obj>
											<obj name="PropertyObject" class="GroupChannelTypeProp" version="4">
												<prop name="PropertyTypeName">Melt Geno Sample Type</prop>
												<prop name="Position">4</prop>
												<prop name="IsDefault">0</prop>
												<prop name="GroupSampleType">mstUnknown</prop>
												<obj name="ChannelProp" class="ChannelProperty" version="1">
													<prop name="ChannelIdx">2</prop>
												</obj>
											</obj>
											<obj name="PropertyObject" class="QuantSampleTypeProperty" version="4">
												<prop name="PropertyTypeName">Quantification Sample Type</prop>
												<prop name="Position">4</prop>
												<prop name="IsDefault">0</prop>
												<prop name="SampleType">qsUnknown</prop>
												<obj name="ChannelProp" class="ChannelProperty" version="1">
													<prop name="ChannelIdx">2</prop>
												</obj>
											</obj>
											<obj name="PropertyObject" class="ChannelGenotype" version="4">
												<prop name="PropertyTypeName">Scanning Genotype</prop>
												<prop name="Position">4</prop>
												<prop name="IsDefault">1</prop>
												<prop name="ReadOnly">1</prop>
												<obj name="ChannelProp" class="ChannelProperty" version="1">
													<prop name="ChannelIdx">2</prop>
												</obj>
											</obj>
											<obj name="PropertyObject" class="GroupChannelTypeProp" version="4">
												<prop name="PropertyTypeName">Scanning Sample Type</prop>
												<prop name="Position">4</prop>
												<prop name="IsDefault">0</prop>
												<prop name="GroupSampleType">mstUnknown</prop>
												<obj name="ChannelProp" class="ChannelProperty" version="1">
													<prop name="ChannelIdx">2</prop>
												</obj>
											</obj>
											<obj name="PropertyObject" class="TargetName" version="4">
												<prop name="PropertyTypeName">Target Name</prop>
												<prop name="Position">4</prop>
												<prop name="IsDefault">1</prop>
												<obj name="ChannelProp" class="ChannelProperty" version="1">
													<prop name="ChannelIdx">2</prop>
												</obj>
											</obj>
											<obj name="PropertyObject" class="RQTargetProperty" version="4">
												<prop name="PropertyTypeName">Target Type</prop>
												<prop name="Position">4</prop>
												<prop name="IsDefault">0</prop>
												<prop name="TargetType">dtNone</prop>
												<obj name="ChannelProp" class="ChannelProperty" version="1">
													<prop name="ChannelIdx">2</prop>
												</obj>
											</obj>
										</list>
									</obj>
									<obj name="item" class="PropertyList" version="1">
										<list name="emlist" count="12">
											<obj name="PropertyObject" class="RQSampleTargetProperty" version="4">
												<prop name="PropertyTypeName">Combined Sample and Target Type</prop>
												<prop name="Position">4</prop>
												<prop name="IsDefault">0</prop>
												<obj name="ChannelProp" class="ChannelProperty" version="1">
													<prop name="ChannelIdx">3</prop>
												</obj>
											</obj>
											<obj name="PropertyObject" class="QuantConcProperty" version="4">
												<prop name="PropertyTypeName">Concentration</prop>
												<prop name="Position">4</prop>
												<prop name="IsDefault">1</prop>
												<prop name="Concentration">0</prop>
												<obj name="ChannelProp" class="ChannelProperty" version="1">
													<prop name="ChannelIdx">3</prop>
												</obj>
												<prop name="ReadOnly">1</prop>
											</obj>
											<obj name="PropertyObject" class="QuantCpHighProp" version="4">
												<prop name="PropertyTypeName">Cp High</prop>
												<prop name="Position">4</prop>
												<prop name="IsDefault">1</prop>
												<prop name="CpRangeHigh">0</prop>
												<obj name="ChannelProp" class="ChannelProperty" version="1">
													<prop name="ChannelIdx">3</prop>
												</obj>
												<prop name="ReadOnly">1</prop>
											</obj>
											<obj name="PropertyObject" class="QuantCpLowProp" version="4">
												<prop name="PropertyTypeName">Cp Low</prop>
												<prop name="Position">4</prop>
												<prop name="IsDefault">1</prop>
												<prop name="CpRangeLow">0</prop>
												<obj name="ChannelProp" class="ChannelProperty" version="1">
													<prop name="ChannelIdx">3</prop>
												</obj>
												<prop name="ReadOnly">1</prop>
											</obj>
											<obj name="PropertyObject" class="RQEffProp" version="4">
												<prop name="PropertyTypeName">Efficiency</prop>
												<prop name="Position">4</prop>
												<prop name="IsDefault">1</prop>
												<prop name="Efficiency">2</prop>
												<obj name="ChannelProp" class="ChannelProperty" version="1">
													<prop name="ChannelIdx">3</prop>
												</obj>
											</obj>
											<obj name="PropertyObject" class="ChannelGenotype" version="4">
												<prop name="PropertyTypeName">Melt Geno Genotype</prop>
												<prop name="Position">4</prop>
												<prop name="IsDefault">1</prop>
												<prop name="ReadOnly">1</prop>
												<obj name="ChannelProp" class="ChannelProperty" version="1">
													<prop name="ChannelIdx">3</prop>
												</obj>
											</obj>
											<obj name="PropertyObject" class="GroupChannelTypeProp" version="4">
												<prop name="PropertyTypeName">Melt Geno Sample Type</prop>
												<prop name="Position">4</prop>
												<prop name="IsDefault">0</prop>
												<prop name="GroupSampleType">mstUnknown</prop>
												<obj name="ChannelProp" class="ChannelProperty" version="1">
													<prop name="ChannelIdx">3</prop>
												</obj>
											</obj>
											<obj name="PropertyObject" class="QuantSampleTypeProperty" version="4">
												<prop name="PropertyTypeName">Quantification Sample Type</prop>
												<prop name="Position">4</prop>
												<prop name="IsDefault">0</prop>
												<prop name="SampleType">qsUnknown</prop>
												<obj name="ChannelProp" class="ChannelProperty" version="1">
													<prop name="ChannelIdx">3</prop>
												</obj>
											</obj>
											<obj name="PropertyObject" class="ChannelGenotype" version="4">
												<prop name="PropertyTypeName">Scanning Genotype</prop>
												<prop name="Position">4</prop>
												<prop name="IsDefault">1</prop>
												<prop name="ReadOnly">1</prop>
												<obj name="ChannelProp" class="ChannelProperty" version="1">
													<prop name="ChannelIdx">3</prop>
												</obj>
											</obj>
											<obj name="PropertyObject" class="GroupChannelTypeProp" version="4">
												<prop name="PropertyTypeName">Scanning Sample Type</prop>
												<prop name="Position">4</prop>
												<prop name="IsDefault">0</prop>
												<prop name="GroupSampleType">mstUnknown</prop>
												<obj name="ChannelProp" class="ChannelProperty" version="1">
													<prop name="ChannelIdx">3</prop>
												</obj>
											</obj>
											<obj name="PropertyObject" class="TargetName" version="4">
												<prop name="PropertyTypeName">Target Name</prop>
												<prop name="Position">4</prop>
												<prop name="IsDefault">1</prop>
												<obj name="ChannelProp" class="ChannelProperty" version="1">
													<prop name="ChannelIdx">3</prop>
												</obj>
											</obj>
											<obj name="PropertyObject" class="RQTargetProperty" version="4">
												<prop name="PropertyTypeName">Target Type</prop>
												<prop name="Position">4</prop>
												<prop name="IsDefault">0</prop>
												<prop name="TargetType">dtNone</prop>
												<obj name="ChannelProp" class="ChannelProperty" version="1">
													<prop name="ChannelIdx">3</prop>
												</obj>
											</obj>
										</list>
									</obj>
								</list>
							</obj>
						</obj>
						<prop name="ChannelPropertyCount">4</prop>
						<prop name="ContainerPosition">4</prop>
						<prop name="HasSampleProperties">1</prop>
						<obj name="SampleProperties" class="PropertyList" version="1">
							<list name="emlist" count="14">
								<obj name="PropertyObject" class="SamplePrefColor" version="4">
									<prop name="PropertyTypeName">Color</prop>
									<prop name="Position">4</prop>
									<prop name="IsDefault">0</prop>
									<prop name="Color">clGray</prop>
								</obj>
								<obj name="PropertyObject" class="DominantChannelProp" version="4">
									<prop name="PropertyTypeName">Dominant Channel</prop>
									<prop name="Position">4</prop>
									<prop name="IsDefault">0</prop>
									<prop name="DominantChannel">0</prop>
								</obj>
								<obj name="PropertyObject" class="Genotype" version="4">
									<prop name="PropertyTypeName">EndPt Genotype</prop>
									<prop name="Position">4</prop>
									<prop name="IsDefault">1</prop>
									<prop name="ReadOnly">1</prop>
								</obj>
								<obj name="PropertyObject" class="GroupingSample" version="4">
									<prop name="PropertyTypeName">EndPt Sample Type</prop>
									<prop name="Position">4</prop>
									<prop name="IsDefault">0</prop>
									<prop name="GroupSampleType">mstUnknown</prop>
								</obj>
								<obj name="PropertyObject" class="SamplePrefLineStyle" version="4">
									<prop name="PropertyTypeName">Line Style</prop>
									<prop name="Position">4</prop>
									<prop name="IsDefault">0</prop>
									<prop name="LineStyle">psSolid</prop>
								</obj>
								<obj name="PropertyObject" class="GenSampleEditNotes" version="4">
									<prop name="PropertyTypeName">Notes</prop>
									<prop name="Position">4</prop>
									<prop name="IsDefault">1</prop>
								</obj>
								<obj name="PropertyObject" class="SamplePrefPointStyle" version="4">
									<prop name="PropertyTypeName">Point Style</prop>
									<prop name="Position">4</prop>
									<prop name="IsDefault">0</prop>
									<prop name="PointStyle">psNothing</prop>
								</obj>
								<obj name="PropertyObject" class="GenSampleEditPosition" version="4">
									<prop name="PropertyTypeName">Position</prop>
									<prop name="Position">4</prop>
									<prop name="IsDefault">1</prop>
								</obj>
								<obj name="PropertyObject" class="GenSampleEditReplicate" version="4">
									<prop name="PropertyTypeName">Replicate of</prop>
									<prop name="Position">4</prop>
									<prop name="IsDefault">1</prop>
									<prop name="ReplicateOf">-1</prop>
								</obj>
								<obj name="PropertyObject" class="HTCSampleID" version="4">
									<prop name="PropertyTypeName">Sample ID</prop>
									<prop name="Position">4</prop>
									<prop name="IsDefault">1</prop>
								</obj>
								<obj name="PropertyObject" class="GenSampleEditName" version="4">
									<prop name="PropertyTypeName">Sample Name</prop>
									<prop name="Position">4</prop>
									<prop name="IsDefault">1</prop>
									<prop name="name">Sample 5</prop>
								</obj>
								<obj name="PropertyObject" class="HTCSamplePrepNotes" version="4">
									<prop name="PropertyTypeName">Sample Prep Notes</prop>
									<prop name="Position">4</prop>
									<prop name="IsDefault">1</prop>
								</obj>
								<obj name="PropertyObject" class="GenSampleEditSubset" version="4">
									<prop name="PropertyTypeName">Subsets</prop>
									<prop name="Position">4</prop>
									<prop name="IsDefault">1</prop>
								</obj>
								<obj name="PropertyObject" class="SamplePrefWidth" version="5">
									<prop name="PropertyTypeName">Width</prop>
									<prop name="Position">4</prop>
									<prop name="IsDefault">1</prop>
									<prop name="Width">1</prop>
								</obj>
							</list>
						</obj>
					</obj>
					<obj name="item" class="SamplePropInfo" version="1">
						<obj name="ChannelProperties" class="ChanPropList" version="2">
							<obj name="ChannelProperties" class="EMList" version="1">
								<list name="emlist" count="4">
									<obj name="item" class="PropertyList" version="1">
										<list name="emlist" count="12">
											<obj name="PropertyObject" class="RQSampleTargetProperty" version="4">
												<prop name="PropertyTypeName">Combined Sample and Target Type</prop>
												<prop name="Position">5</prop>
												<prop name="IsDefault">0</prop>
												<obj name="ChannelProp" class="ChannelProperty" version="1">
													<prop name="ChannelIdx">0</prop>
												</obj>
											</obj>
											<obj name="PropertyObject" class="QuantConcProperty" version="4">
												<prop name="PropertyTypeName">Concentration</prop>
												<prop name="Position">5</prop>
												<prop name="IsDefault">1</prop>
												<prop name="Concentration">0</prop>
												<obj name="ChannelProp" class="ChannelProperty" version="1">
													<prop name="ChannelIdx">0</prop>
												</obj>
												<prop name="ReadOnly">1</prop>
											</obj>
											<obj name="PropertyObject" class="QuantCpHighProp" version="4">
												<prop name="PropertyTypeName">Cp High</prop>
												<prop name="Position">5</prop>
												<prop name="IsDefault">1</prop>
												<prop name="CpRangeHigh">0</prop>
												<obj name="ChannelProp" class="ChannelProperty" version="1">
													<prop name="ChannelIdx">0</prop>
												</obj>
												<prop name="ReadOnly">1</prop>
											</obj>
											<obj name="PropertyObject" class="QuantCpLowProp" version="4">
												<prop name="PropertyTypeName">Cp Low</prop>
												<prop name="Position">5</prop>
												<prop name="IsDefault">1</prop>
												<prop name="CpRangeLow">0</prop>
												<obj name="ChannelProp" class="ChannelProperty" version="1">
													<prop name="ChannelIdx">0</prop>
												</obj>
												<prop name="ReadOnly">1</prop>
											</obj>
											<obj name="PropertyObject" class="RQEffProp" version="4">
												<prop name="PropertyTypeName">Efficiency</prop>
												<prop name="Position">5</prop>
												<prop name="IsDefault">1</prop>
												<prop name="Efficiency">2</prop>
												<obj name="ChannelProp" class="ChannelProperty" version="1">
													<prop name="ChannelIdx">0</prop>
												</obj>
											</obj>
											<obj name="PropertyObject" class="ChannelGenotype" version="4">
												<prop name="PropertyTypeName">Melt Geno Genotype</prop>
												<prop name="Position">5</prop>
												<prop name="IsDefault">1</prop>
												<prop name="ReadOnly">1</prop>
												<obj name="ChannelProp" class="ChannelProperty" version="1">
													<prop name="ChannelIdx">0</prop>
												</obj>
											</obj>
											<obj name="PropertyObject" class="GroupChannelTypeProp" version="4">
												<prop name="PropertyTypeName">Melt Geno Sample Type</prop>
												<prop name="Position">5</prop>
												<prop name="IsDefault">0</prop>
												<prop name="GroupSampleType">mstUnknown</prop>
												<obj name="ChannelProp" class="ChannelProperty" version="1">
													<prop name="ChannelIdx">0</prop>
												</obj>
											</obj>
											<obj name="PropertyObject" class="QuantSampleTypeProperty" version="4">
												<prop name="PropertyTypeName">Quantification Sample Type</prop>
												<prop name="Position">5</prop>
												<prop name="IsDefault">0</prop>
												<prop name="SampleType">qsUnknown</prop>
												<obj name="ChannelProp" class="ChannelProperty" version="1">
													<prop name="ChannelIdx">0</prop>
												</obj>
											</obj>
											<obj name="PropertyObject" class="ChannelGenotype" version="4">
												<prop name="PropertyTypeName">Scanning Genotype</prop>
												<prop name="Position">5</prop>
												<prop name="IsDefault">1</prop>
												<prop name="ReadOnly">1</prop>
												<obj name="ChannelProp" class="ChannelProperty" version="1">
													<prop name="ChannelIdx">0</prop>
												</obj>
											</obj>
											<obj name="PropertyObject" class="GroupChannelTypeProp" version="4">
												<prop name="PropertyTypeName">Scanning Sample Type</prop>
												<prop name="Position">5</prop>
												<prop name="IsDefault">0</prop>
												<prop name="GroupSampleType">mstUnknown</prop>
												<obj name="ChannelProp" class="ChannelProperty" version="1">
													<prop name="ChannelIdx">0</prop>
												</obj>
											</obj>
											<obj name="PropertyObject" class="TargetName" version="4">
												<prop name="PropertyTypeName">Target Name</prop>
												<prop name="Position">5</prop>
												<prop name="IsDefault">1</prop>
												<obj name="ChannelProp" class="ChannelProperty" version="1">
													<prop name="ChannelIdx">0</prop>
												</obj>
											</obj>
											<obj name="PropertyObject" class="RQTargetProperty" version="4">
												<prop name="PropertyTypeName">Target Type</prop>
												<prop name="Position">5</prop>
												<prop name="IsDefault">0</prop>
												<prop name="TargetType">dtNone</prop>
												<obj name="ChannelProp" class="ChannelProperty" version="1">
													<prop name="ChannelIdx">0</prop>
												</obj>
											</obj>
										</list>
									</obj>
									<obj name="item" class="PropertyList" version="1">
										<list name="emlist" count="12">
											<obj name="PropertyObject" class="RQSampleTargetProperty" version="4">
												<prop name="PropertyTypeName">Combined Sample and Target Type</prop>
												<prop name="Position">5</prop>
												<prop name="IsDefault">0</prop>
												<obj name="ChannelProp" class="ChannelProperty" version="1">
													<prop name="ChannelIdx">1</prop>
												</obj>
											</obj>
											<obj name="PropertyObject" class="QuantConcProperty" version="4">
												<prop name="PropertyTypeName">Concentration</prop>
												<prop name="Position">5</prop>
												<prop name="IsDefault">1</prop>
												<prop name="Concentration">0</prop>
												<obj name="ChannelProp" class="ChannelProperty" version="1">
													<prop name="ChannelIdx">1</prop>
												</obj>
												<prop name="ReadOnly">1</prop>
											</obj>
											<obj name="PropertyObject" class="QuantCpHighProp" version="4">
												<prop name="PropertyTypeName">Cp High</prop>
												<prop name="Position">5</prop>
												<prop name="IsDefault">1</prop>
												<prop name="CpRangeHigh">0</prop>
												<obj name="ChannelProp" class="ChannelProperty" version="1">
													<prop name="ChannelIdx">1</prop>
												</obj>
												<prop name="ReadOnly">1</prop>
											</obj>
											<obj name="PropertyObject" class="QuantCpLowProp" version="4">
												<prop name="PropertyTypeName">Cp Low</prop>
												<prop name="Position">5</prop>
												<prop name="IsDefault">1</prop>
												<prop name="CpRangeLow">0</prop>
												<obj name="ChannelProp" class="ChannelProperty" version="1">
													<prop name="ChannelIdx">1</prop>
												</obj>
												<prop name="ReadOnly">1</prop>
											</obj>
											<obj name="PropertyObject" class="RQEffProp" version="4">
												<prop name="PropertyTypeName">Efficiency</prop>
												<prop name="Position">5</prop>
												<prop name="IsDefault">1</prop>
												<prop name="Efficiency">2</prop>
												<obj name="ChannelProp" class="ChannelProperty" version="1">
													<prop name="ChannelIdx">1</prop>
												</obj>
											</obj>
											<obj name="PropertyObject" class="ChannelGenotype" version="4">
												<prop name="PropertyTypeName">Melt Geno Genotype</prop>
												<prop name="Position">5</prop>
												<prop name="IsDefault">1</prop>
												<prop name="ReadOnly">1</prop>
												<obj name="ChannelProp" class="ChannelProperty" version="1">
													<prop name="ChannelIdx">1</prop>
												</obj>
											</obj>
											<obj name="PropertyObject" class="GroupChannelTypeProp" version="4">
												<prop name="PropertyTypeName">Melt Geno Sample Type</prop>
												<prop name="Position">5</prop>
												<prop name="IsDefault">0</prop>
												<prop name="GroupSampleType">mstUnknown</prop>
												<obj name="ChannelProp" class="ChannelProperty" version="1">
													<prop name="ChannelIdx">1</prop>
												</obj>
											</obj>
											<obj name="PropertyObject" class="QuantSampleTypeProperty" version="4">
												<prop name="PropertyTypeName">Quantification Sample Type</prop>
												<prop name="Position">5</prop>
												<prop name="IsDefault">0</prop>
												<prop name="SampleType">qsUnknown</prop>
												<obj name="ChannelProp" class="ChannelProperty" version="1">
													<prop name="ChannelIdx">1</prop>
												</obj>
											</obj>
											<obj name="PropertyObject" class="ChannelGenotype" version="4">
												<prop name="PropertyTypeName">Scanning Genotype</prop>
												<prop name="Position">5</prop>
												<prop name="IsDefault">1</prop>
												<prop name="ReadOnly">1</prop>
												<obj name="ChannelProp" class="ChannelProperty" version="1">
													<prop name="ChannelIdx">1</prop>
												</obj>
											</obj>
											<obj name="PropertyObject" class="GroupChannelTypeProp" version="4">
												<prop name="PropertyTypeName">Scanning Sample Type</prop>
												<prop name="Position">5</prop>
												<prop name="IsDefault">0</prop>
												<prop name="GroupSampleType">mstUnknown</prop>
												<obj name="ChannelProp" class="ChannelProperty" version="1">
													<prop name="ChannelIdx">1</prop>
												</obj>
											</obj>
											<obj name="PropertyObject" class="TargetName" version="4">
												<prop name="PropertyTypeName">Target Name</prop>
												<prop name="Position">5</prop>
												<prop name="IsDefault">1</prop>
												<obj name="ChannelProp" class="ChannelProperty" version="1">
													<prop name="ChannelIdx">1</prop>
												</obj>
											</obj>
											<obj name="PropertyObject" class="RQTargetProperty" version="4">
												<prop name="PropertyTypeName">Target Type</prop>
												<prop name="Position">5</prop>
												<prop name="IsDefault">0</prop>
												<prop name="TargetType">dtNone</prop>
												<obj name="ChannelProp" class="ChannelProperty" version="1">
													<prop name="ChannelIdx">1</prop>
												</obj>
											</obj>
										</list>
									</obj>
									<obj name="item" class="PropertyList" version="1">
										<list name="emlist" count="12">
											<obj name="PropertyObject" class="RQSampleTargetProperty" version="4">
												<prop name="PropertyTypeName">Combined Sample and Target Type</prop>
												<prop name="Position">5</prop>
												<prop name="IsDefault">0</prop>
												<obj name="ChannelProp" class="ChannelProperty" version="1">
													<prop name="ChannelIdx">2</prop>
												</obj>
											</obj>
											<obj name="PropertyObject" class="QuantConcProperty" version="4">
												<prop name="PropertyTypeName">Concentration</prop>
												<prop name="Position">5</prop>
												<prop name="IsDefault">1</prop>
												<prop name="Concentration">0</prop>
												<obj name="ChannelProp" class="ChannelProperty" version="1">
													<prop name="ChannelIdx">2</prop>
												</obj>
												<prop name="ReadOnly">1</prop>
											</obj>
											<obj name="PropertyObject" class="QuantCpHighProp" version="4">
												<prop name="PropertyTypeName">Cp High</prop>
												<prop name="Position">5</prop>
												<prop name="IsDefault">1</prop>
												<prop name="CpRangeHigh">0</prop>
												<obj name="ChannelProp" class="ChannelProperty" version="1">
													<prop name="ChannelIdx">2</prop>
												</obj>
												<prop name="ReadOnly">1</prop>
											</obj>
											<obj name="PropertyObject" class="QuantCpLowProp" version="4">
												<prop name="PropertyTypeName">Cp Low</prop>
[truncated: 2,483,435 more chars]
