# Supplementary material for: Unique sperm haplotypes are associated with phenotypically different sperm subpopulations in Astyanax fish
Source: BMC Biol. 2018 Jul 5;16:72. doi: 10.1186/s12915-018-0538-z (PMC6032774; doi:10.1186/s12915-018-0538-z)
Supplement: Supplementary file 8 — Original data. Each subfolder has two ixo files output by the Roche LightCycler480. The two files cover qPCR results for oca2 and mc1r. Subfolder names end in 1, 2, or 3, denoting which subpopulation of sperm was analyzed. (ZIP 10643 kb) [file 12915_2018_538_MOESM8_ESM.zip › FishE'P2/May 25 2016 SpermPop E'P2 FACS PEP PLATE 0046 oca2 RK.ixo]

<objectstream signature="IXOS" version="1">
	<obj name="root" class="HTCExperiment" version="5">
		<prop name="name">May 25 2016 SpermPop E&apos;P2 FACS PEP PLATE 0046 oca2 RK</prop>
		<prop name="UID">081CB8B044354E808E865E08FA53A3F0</prop>
		<prop name="OwnerUID">C6C05626183A45218341EE89EA1A5F2A</prop>
		<prop name="Created">2016-05-25T16:11:07.142</prop>
		<prop name="CreatedBy">C6C05626183A45218341EE89EA1A5F2A</prop>
		<prop name="CreatedByName">System Admin</prop>
		<prop name="LastModified">2016-05-25T17:55:13.124</prop>
		<prop name="LastModifiedBy">C6C05626183A45218341EE89EA1A5F2A</prop>
		<prop name="LastModifiedByName">System Admin</prop>
		<list name="AppliedTemplates" count="1">
			<item>Borowsky Protocol PEP product version</item>
		</list>
		<list name="TemplateOwners" count="1">
			<item>System Admin</item>
		</list>
		<prop name="SWVersion">LCS480 1.5.1.62</prop>
		<obj name="AppProperty" class="TAppProperty" version="2">
			<prop name="Created">2016-05-25T16:11:07.142</prop>
			<prop name="LastModified">1899-12-30T00:00:00.000</prop>
		</obj>
		<obj name="ConProperty" class="TAppProperty" version="2">
			<prop name="Created">2016-05-25T16:11:07.142</prop>
			<prop name="LastModified">1899-12-30T00:00:00.000</prop>
		</obj>
		<obj name="run" class="HTCRun" version="7">
			<prop name="name">Run</prop>
			<prop name="Created">2016-05-25T16:11:07.137</prop>
			<prop name="LastModified">2016-05-25T17:55:01.910</prop>
			<obj name="AppProperty" class="TAppProperty" version="2">
				<prop name="Created">2016-05-25T16:11:07.137</prop>
				<prop name="LastModified">1899-12-30T00:00:00.000</prop>
			</obj>
			<obj name="ConProperty" class="TAppProperty" version="2">
				<prop name="Created">2016-05-25T16:11:07.137</prop>
				<prop name="LastModified">1899-12-30T00:00:00.000</prop>
				<prop name="HasProperties">1</prop>
				<obj name="_Properties" class="TAppProperties" version="1">
					<prop name="Created">2016-05-25T16:11:07.137</prop>
					<prop name="LastModified">1899-12-30T00:00:00.000</prop>
					<list name="emlist" count="4">
						<obj name="item" class="TAppProperty" version="2">
							<prop name="name">TopChart</prop>
							<prop name="Created">2016-05-25T16:11:19.255</prop>
							<prop name="LastModified">1899-12-30T00:00:00.000</prop>
						</obj>
						<obj name="item" class="TAppProperty" version="2">
							<prop name="name">LeftChart</prop>
							<prop name="Created">2016-05-25T16:11:19.255</prop>
							<prop name="LastModified">1899-12-30T00:00:00.000</prop>
						</obj>
						<obj name="item" class="TAppProperty" version="2">
							<prop name="name">RightChart</prop>
							<prop name="Created">2016-05-25T16:11:19.255</prop>
							<prop name="LastModified">1899-12-30T00:00:00.000</prop>
						</obj>
						<obj name="item" class="TAppProperty" version="2">
							<prop name="name">RunOverviewChart</prop>
							<prop name="Created">2016-05-25T16:11:19.255</prop>
							<prop name="LastModified">1899-12-30T00:00:00.000</prop>
						</obj>
					</list>
				</obj>
			</obj>
			<prop name="State">3</prop>
			<prop name="StartTime">2016-05-25T16:11:55.082</prop>
			<prop name="EndTime">2016-05-25T17:55:01.909</prop>
			<prop name="InstrumentID">28159</prop>
			<prop name="InstrumentVersion">HTC_VER_10</prop>
			<prop name="InstrumentName">28159</prop>
			<prop name="InstrCalibrationDate">1899.12.30 00:00:00:00</prop>
			<prop name="Technician">System Admin</prop>
			<prop name="AcqStoreClass">HTCAcquisitionStore</prop>
			<prop name="AcquisitionStore">eJzk3VuzolqWP+yv0lHx3nkBqKhEdFcE4JzIURgc5U5FQcEzKvrp3wFopjv37q6+WKv+O6ProiJ2uFRAEZ78jTHmfx4W2//Yz3er//rH+XAo//Efy2J+ufzXPyaeLC5P181lU24Oe7c8nFf/+I/b6nzB//qvf3D/+Od/Hs+H4+uZcjbf71eFfLjuy3/8s/+fTP3YH/7Cne+Oxer1B8Lg/RfF5lK+X+OxLFYXfP/6b/7rHzyLb/Fz29RytfuxbV7zt//95tjnQ3qe7/7xT+6vtmSV7lb1VvzVg+0L/5P9i+37OBo/t7L/P2wkHkFaHD6e9rHBvT9usLfZ4bv2ut1hl/2LrfJWu+M//vn/9dm+NBQJ12//T/qr7W8/iI89+HhQ3ZfpuX0rQRD+4g+CebFJ/vrAwGqNj15XzWaMu0SQ2ff//uoYL/GV9imdL/F7849/dv+bP8PDYx82+/Lyj39eFW7olIGl+/pUzo7ygxV056YTk9Un10cmB/f+xsFvEGVV4SBWsnQQXeeQZ4To5sXLZEnwZ86Z3BXf0C5VIc899uTcREZndWk7zmRhfT86xXlnsqrrylReTi5757o/2bn22EixbGuq4+TjBSX6bjCWZI6XJGejx1Fu9Gy3kmlpls6JdjRWe4ZyIIfJ4eZsHhb+/VTA7Z1mueNsARSiTu+yJNODXzjHgLdyrTN6WPJoLyZOzgYKq12jTSFPhNHcOUwshWjkKRZyh7lsnOujp7DG2tyAvB6pfad0fCs3+gdZkA2WPTqXp0dz9c74VN6tlyvnbKsSqz8UkZcf0WHlnFbamFVVQQnkm6UunfR6snz1EWaCXF3ZmXM1b0uimnMvkAt9Nncymmq+NvArTVYgD52T4Ki5IWobS6a92cwp5Q0eT3Z+46XHCY/vkXsqueEEWSbPcvz7s1GYvnGvpKO8UGcHZz8LaK6D9NTkcdJfOPvQtonm3lNejjk/dTY+N8lVy4BKPnLsyimPK8M3RG5bye9vB4Nn05eeUjw3+Fen1JAVe+P2//6nU+qvTosvO6XkHkdHX3tKjdy+Cwm/o2xYdKSMRn1/AWuZKiTcM5DR64FMwc03lETpTgroUDwAJPFozIa6KJb0vFIDALWSc1+BTKPD292H+XlP2DD3siM9j+4OLCczSsJFDBoVSxLiCfBQWH+upAK1bNWB1WNKSHTaVRZNYBZC6BKahxmTHqmYXSKIhQXxg3KfAd2p/gyi01r2o5FcSdTtjBxwxUoh0UiAmKoR8cC1M+pH446k0b7oeAC9B8n9jGQJHSwvUwhKleRhh5FiGo9zC5yuqvihIEgWXVZOBM5yOvHDLo/by4T3CJbzdUYcOqsS2jmOdJhbrkyCLQeUHhjc/4QlMht5kShQYuPxXBZj4vv84J5R259ZMKf2OI/wh0ijcPI9cOQJbs+arTRqaIcZuCdVJWH3mXH0IPYDiOMj9f17gvufRTMb/Kk7ZoPuFIDyuxHuj60qJFjTqqJPXwwhEWa4/UEPKnra5h74C0FlI3uJ+++kaQDL+4z6gSZCQVV5uYb1vUvyyJ+NC/ptp9RgKHzRKdX9zlNKGvM/z6ivOaXiYZKD2QsWuXt3JhZxHpUAFrUT4t63k5hMtlwBho2PQzDtSeTGSHuwlmrsuxu7KAmZFRfQkx6eQNV0dyRXpbqBph7x7yedXkJ2j+MJxFzA1xey7pHMr1UF442QsF7nEGqE6Qlb0AezOAd7rxTkWkAFxmq7ZL3znQqk3AYsfpGec9YbiwpHHlLVBcOEyPfC+w5IVwly0Of8MneXjwklZE1PYIwmSx/ILeQIu6Ul6KcZPt/m95QsPCsHjVvMfUc+dnkyvFpLMIpR4jtQ7koSLfkHyN3BKndVJayIo/NPUK5RlU+PdqQRrZclMJbUkDi5vQuIxSQn0PtxyMLg2dVIei5xf7vq3PecXZGRoZRtweTsmLhb0i3IZC+dQVM6c+I5NIyJuotvoK53awKGsC+IOC1LkFRjwXrCkJYkZ7UclI4e+97A7FZkuqjOINLtkjhVZx+QqVwdYWqtcX99McrIwUwOoGe9NHfnOn4eu25QgjXAz8/j95FFXG1HYFpuZqxzFDWefNspNRr1vujGr/etpxQnc198SmXEwy9m+BRyr2cz+BGunwzYdsH4oDsipXzfu8JE3wusZ3FMTAxrUsK40+Vz55KUR0JYpgJrfemzrpLcgIyIMQSLLzqsu4nuQLnC64HkrRni8AwTkAnPDGGiciL+KmtXIJB5Z1CpNCLOU8NrwWbEMKAu7iLxn7sbJRMiypDsmI7vSrldEZX4IqyWSZ91mPSakHV5O4ORiozvXH1HovzMG4FWeqIfWM5dojrg/pDizhB3PUgl+nAXd/wKDkasd1/i9vTGiz1oU55hvepiZ2TMXiRY5kQm4SS4CWSbpmPwhhJ+5S8Xh9LjY3wG2+n3fVeZTUvSofsniMkQj8fxvKZEtD0edIg7uRfcphzp3BcsKMOJQNxKvx2JV014kGJ3lLsX/coRdRP1wDovRbwKde8W1Wa9ERhOjsdfCFYV6e/PLIib3oh1aXYryHoz5GD8XHZYZ9FlCrLPb3gUy5HAOqcxfl7i5saBsRPxKr6e4f7Z/IIH0Zx3iNvjbY4UC6+Djw+GrDOkzvGXqxRTg+tfnV/frb8fD/1b9dfvc6N/eav6N9Hf6Iv15x516pwvJWoC7/2o3B3zbqs/jatQY+vqsmv1Z+x4ADmfj8JP/bHX3P/UXze4rz71xzFi4Zz2tsGq0JdAfkwvc2e/fxi+lgxTTn6E6szJbAX1NupsKnnLs4JzmxZBrgZTvMI1+svDEz4/uD2pvNYP55f+ZqdajyszctIlPyEaX6BWTd7JWv0Z5qgS5PnkkH3qr9Bx+6+bKSWqOgftQ3+q7m4kubsQR/9Sf7uuLr7058Ts3LkmBmU19xhRmayWM9RfMvVVK0DNubdD2upPn2zGhbwX1a1zWG5UXx0cIJb3y0viFMETdfaQ3UQ+5MvUyR/exDdAFxM50/vpn/SX+hvU7WKF+z+6m6yTX0YkNwxd5lv9bYZn/aU/oObS2eQzmhtnImVyP12GTpHm+vfqr9/v9/7yq/c31J/8xdfVyDcB4pFH2eCxlhLKSIc5JFWJ/925VhklJ9SRZ3YJ6+cqBDR9pA7Eq2Cch9NIRJ1YeJMUbgT8HTcpaiM9X3yI8FKWRxMDjlQZmjaAX6AGVwnq53a+BBAe8rf+Rn3HhsC8EOJLMt4jL3cmPj5NUW/HHv7u744j1FU6I36U1TrjrDRCfc5kP3Tvd4GWztKBpMCvtB9kteZOqK/IvKKeptPMovO1g/9tZKgt2crwcT1HRA3vqLNTjn8/5R08APJWIf6e4PsXiRmCt9QnxJ8X9f6EPmpVS/D+o79E/T0FUwffdSQ2OnZQn/l+5oMzfaJ+mY3D03l+eekvuK7TgrqXgwVBkaL+zrXGPAd1tkp1kgeCgPpTNBLh9nQmeTSWUX9SjsfPj3PUcpKh/syt89bfRpcA78VZDxaLM+ocGVrS9XMWQLBIcP9zBz+2QPVdcEtD9X2jJ1HaeY58CPpXgp8vgzrmDXYF82xN/LBXPuPv0l+/zwtf9W+U360/6Tv0hyZa+I6xjiTiTrM+0J659N1Thhqkt2QLFmMtfHdvdAUym0o7EOEwY2Hf5Qqy8wPUzKEb+rC5djNizLkrGPPjgoA73SfEsoQdWP4N/zt9oEYKid7x1viA7zq/hRaZbvkN3irGMWn1t6Yx3uDCbul7cYr6S8fSA7S4nOeO6oU8Kc8laiyQIwIbKwRirIIN6MVoSfAGLhTIZYH6szwD9XmwUX/GSji3+gOnh/sn7/Gdxw8hZt1Awddjdqg/WyRL30k6yhFvxWkFJsOgTpdhWBJ9fqxe+ruO8PnrJyRgSf2AdcdkFxO8vd7jrd8sZJ3E21nEnFT4/hd9TqDsFkfiC9kGpgsTtbViw4zc8G4XpuIK3787wOfPp/EFaHpcse6qM8kIM6i316+Pt7BA/ZV+UIC0NmMfulfUaMcSjjBJE9xf746fT69bovaOm0XuBNADItyLPYy71Tp3Yr6bEDXm8fXm91q7Czw+zHw3BlPi8YfgnByr79Jfvz8Uhr+J/rpffErdlF4O5qgnsEBWzJHk2ZaByZQw+JGeUVOqUuvPXaEOd48bauLMXGCsTvgcAgP1N1bXd1ASmyduOF0HRB95QzBsuePj1xpPDs9D/U2HEWrF2qFGhsZ4AGNWEkngdVfolj6DX8FdBzVycO2C3NIhvr/hoP6uIaORYsdKrf4cdnAryVQ2RUhcrp97k1EnJtusdwFxhbp02bstkOMK31/rjkXfPxDUn9brMTCtOMb3IvlO6ex4q2CcpqgvlV8D4W6oX23lM3iKL1FXlob6W+AFjA13CerPJfkYFhd57ePtLurKnj5Rq1zVz13fulYkOdp4yk8EPvfCrU1JwnkDMIHv5M44uvJEvCyeQI2b4LtDdn0kzGHbRyObo9zpLFY8Gdh7DhRhILLhY+5YNHrsh63+XHda61F4skCduYBXSYbJWv2p6oYheLHC7Z2cvBLUkSPk+EMmStRRnhxQ/ySTYHbEz8P2bB7UCgTWNex1Sfr2voN77QxZ6Kb3X/+N8m+hvx9XpX+r/vgBK/BfdKv67dnfF/8I5ANX+tSf7yfTP+nvcMpVVh/IUiGvOHHqXLQV/dTfdrSa+Pq6cKncZ5c7Z5cQjdWTPJc+9KePxKyQT9Vl/ak/Qi7LNvvTDhM3QK0lmnO4rsNcV2wZX3+acq3+jPVe5mTrfmA/9fcz+zPGp1qLdfaX6bKJWhs9kjb7O3Kexhrs+sF96O8j+zuf8VZOy1aoo1Z/LKvnanZ4lLJD8PW2T5HkOvTGnHy6pPNWfyqNK63N/hr96faty730d+rh8dz7qDnZxnvpNvuTTmOuzf6O10T/zP7S9Kp96u+yGquv7O9Df9lFhg/96ZSAIA/OJHc2dDvONX4ra3Jqp5FTLmbGn/Wn4a3+h/5Uq9b5N11X+UGv/5vor9v74lMKZgcHoDugeB/VQ92ECjsHf7dGTSRDQP057BRWtoX6Y8wsoOKROLD2dNQMk6L+Lk/UnDNzUD+rAeqOebAB4HHDv+fs7EiHou/Ayh2i/mYB6mdGZiE4Xark4XWG+ovMJeqQ91Ej6xC1Ri9+AHByUG8TQSwpXasBuDMVH3fmFbT6W657qM2s4wj0sak1OryhVp8q6u5goP5WV/utP7NYegCXE8lD7YzaS6PUBofOUYON/rri0mr1F3QPlUWHAzWE2ThGnW5nqLOZvnzpz8mQmdTbjQxYZ6JMfHWcUarNUx/WOarcd68pj3pka20+ULP5Hq9b16ePr08rPF5XD49PZ710W/1FvQ1qVghHEThVNWGDayer6HSFOoxLlpJoHKN+9y7q2en1xqzv8fj3pOrj+90fiu+XEuqv7Oe1jqe4/aMqK6mX4OtHqqb6kR1UlG5Wdw9CYYv7f77i/jbZnxfdUNMjd5t8l/74Ac/+S/39TbK/r9bfYSxtQT36i9ztr1B3Ez3pgcFYyxzwHINWf+JTWRAvj3c8MWmGt3bXaJY7vRuXkbEvHUEMeyF+o66ojceJK8FUUX+O2NnHRAilPUhxHzUzne4KMpgVN5CCaeI7qtuFVn+iHce+d+12C3LOshuYy/2SONs0RI0+yjvIk3X8yv46UlzB1DuEeas/QYGX/tzw2eXJ2YgPrf48/4Z6KzbcGcjEnvsuhBOJHIfHl/4c5apUrf6sHcX3Y9eozzMPeOsdjJPcXe1we4+7Ak/k1K786fOIemr0p02uQe7x6g6IN0H9aekizPFWVsFb6y3qjFgm6m6gFAW58skG1Iv61p9mHg8gZzk+fjXDhGxO8Rnk+QnPpMkqyki1105gry083skZ9Ted4ecjC8KM9aR5tyTiBvDWnjMXrHOMJhrJTuUepj7qz7tKUUAOs+Ou1Z+r82FMxhzuvz3exCxoLu6vEq0ISNfDjHyr/vjBkP1d9PfVV6l7dC5AZ0PUQdJDnXT5MwO2cmByB51FqdK/3WBsFahDMbol5FhFVyDLNc96sZSU5Lrc31FXtX4kZ52Q/WgxAsmfoMZmd/GlP6ufor60zI6JJUYjmMxNkUT3TScgl8n6DNLBGbFQDu0jMUgqwrJKUW/r/Q3IFUYyxPwWNWWHNkduI3xV/D7xxJnI14LsA9Sokm1QS5GI+pE7+Pq6NhbzQDJRf9ejKMJ6M0LdKV5KaWjsnzB1HwKeslfUaKc/PsD0GDGsqxLU78xG/SUiK5NImOPzt4sD6m9FUX/qytFoMI9K3D+OJ951vapIbDNPkAd0QDz5jFrd71F/sjfv5HB1GErmpz0LRugJuVPuUK8jeYL6hSPub0foCCQ2J13Qw/Mfsj/d2DE+nPaowxmg9kRfRj2mOW7f/vrswlSRGNQw887+lEEHP598gNtLE7sLY2GB299mf5LBAx34+HjIMyXJ0qWIV/1iRJz0mv4t9ffjFPq36m8wYtl/qb+/SfY3/I7s70Ssqa8/GeA+sj+jc3tUbeXnteAUVoV7JbWVnx/6s+RUe2V/q3sWyM89CVv9ac+NB23l523X1z/1V3RZ1E9T+ZnuD/6n/lQVqHM+ubOX/n5mf63+Pio/t2GmyVOm77X602acVMmdiX9ss79Wf494Vv5Jf03lZ5v9beGwdrKBpLJqdwbVX2d/p8dlnBv2xI/b7C/vzJhc+Vn5eUlO5KW/eIhaa/T3UfmJCks+Kz+b7E8fSA7fZn871dBzPR88jnL8FHMnt1jN1wQ1LWVtcFg6p7mv5nirsJHqytC5UxSr6Ut/Pys/1aTyCnk3MlHXQ8Uk+uWCx3cTLHPntNwpn5WfRTdGncZlXnyX/gajbv9flqn9L0+p301/d+PugD/LUXvaOUsoG6H+Qiv5oT9vNAV3cEG9rR+1voamA+6Jf+tvL9b6iHZyHgxPqLupdfdhGd5RV25UHenZRL20+hv3gNKrbIaw1EMl9xlDRP1VqE/HPqDu9jpY9HBF/XkMUD8047SiykIMYD5gCWmzv+1yGbWVn0Gyf2d/i0e9vRELAS3kuwuLrUBJcFDw9aSliRqSDJIHkxHq9Xnp2xAevHr71qjFvStOITjJ7+zvtHEiiLNIYYPLUXrpL6w6b/1lTG7AfDfC65Y2AImehqg/T5/JeHy6qL+eXr//EnEYLD2n+Kz8bPQXhKjDubpE/W37qE3H60cwy6cTFlEHHF24B7/VX1ApaUnVJW6fP+ug/vZ1/eBJxOPbVH5GkxMcaXeDxysoRNz+YYEanJxm+P77CXL5KOHxToYHD4KMxf1NjAr1e1NXACnufyD2vk9/g1Gf+5dlan8P/Q3YLz6lrkqWgWi5qLNGf30l7oF90+tsSexZZDW2UB+ajBrhVdTV4SzkIFt4FQHbC4pWf03255AO6m20Q/3Z5nGeowajmIxoUbTZX6u/JvubLp5LFvhnSAk7rjKYLmdx7rl71FGuFVegj8OC9RSHCuSmxFcYc0vU0iULOXLaBI+X/jTY4a3hCTKgMbPIYReEFVl4wRGMylzkzvK2O5JxhzuBRk3U32OsCB/Zn5f3UVP8xko+9TcrgjvYPkWdWrtuRrbd4Nbqz4wH+HyOkZat/iAvQoskNmpYMpah7104RSKdu3YAaWLHvht3UX8R1VKQtpNZ7vVwX0j4tPYwWRN8/Kf+TOW88uGyRi2fFqjXaX+KxysxUH+3xTEDa9WZse7k0D2SIV/i/qVd1Hr1jPD4PVB79Lpd+M5wM7HIIa0KmOyrte856i4gRYzHQw7jOHcGEh4f7tYhoOvMzHcEni+/S3+D0YAb/Sb663/xKZWO1wVMQcQD7RxQJ5o8EgGljvpL+3dKLWd4B2P86BCv1Jisrfyk+vmtv8n+9gDtUeB/ZxU+botrAbS90sFTIE8Duhtv+2BaqBVXWaAe3d0NdZMcReL35tOAZNsh6i3pocaWc9RNaaL+3EUl+tG5qRStKz/nxg41tWBuHEm2qtTqD8b+qiC3qX0BaV9nlU325/YjAXTiiXlo5KghEqD+ljnDsJ5c748/2rIw3osj1mVy1KgR4499U/npRiXuf969yJAEPl6F7Ck+H5jLGJYSsyawm4sarYZ1FnqhvO+N/A5H+AteHM2LOcidSX7DrzSgfsVw2GEBYK2R+33YBTubob4GHupVInU26LGoPzJcUzLzFz0gk1Jk/c6zrpQ1UX/Tas/knibh43BHzVk6g8cnWteVuYXdA8Py8fNp9De5rkswNLlD3K7nUPrk8fUm8/oyuXXw+DnVefCZ/SVd/HzXVBz5Ht6J/y3196Nz8d+qv6EgcL+L/qT+1/4ILI7XsXPqJ5ZvjPqPoM3+ToOJ8er7+8j+bL3i5JEs6q3+8EzfSvJ+3Xde2R97xB+pqFA3ThFbk5f+muyv1Z8w3wQyv7iEn9lf0/fXVH4arvwo2uyv6fvT86krtfrL1qLJ6sfVpmgrP897Q/lT5Web/bX6Kw92bmxGm7Kt/MzUE24Pf/CofEr7qL2Didu7U1Bljf4K26N/yv5a/c2efuIcHlT6byo/G/2ly1JhDaMbFp/Zn+y5ZZv9NfprKz+PtH/+7PsLGTX+1J8B+aHN/j70t9HJ5KW/x0BdfepvyB0uzml8VXwt4rdBq7/NnLVe2d+Z4ut99P1Vnjpv9afuFiT4Lv2NWG7wm2R/X973p2gXB8Bd0/xDf4k8pWw4nGQFvbKoP4ebEDY4ngDa7G8xXI5zfzi8F5RdzlAjiimz0V3OLPrUUC9h7P/o+6v1B+Xhrb/x2A9hxdtKHip4daT5NLUhruos7DHH518nZgDrSKS+X8gpR/eT/kt/Prnj48uZ+taf4WQSZYaOjdqao/6kXApomKG+on2JF9R+WWl0e1ZdWM4GqJ0ji4+TqWhDYpuosx1TBbS6+KirDFBPGYva086o00Z/4YTgPW4n8l/6g/1QimknmaH++jt8fxPvSenVyn1wtHJM2uzvyF1cCOWKkGBmpkd6SVTzpb+ngtvDHEYuOGPcnUCSkWdN5ef8fpjkwSGSOHr18PitZUJJ+Lih/jpafwoJv37rb70Z+bAyA4WEYlG99Rcu8IPbcVlJBybqb92hqL85L0k0PqQeLEzUeBAMUL+nbbqGuKiI73Pp9+lvxPa6/d+j8vPL9WcpkMJ4O52zUKx2PDnKb/21lZ/nCLZ109Dcdzb7HUfwWTmY++6MeKOQSwg8uQNMSA81xq1QS3Odv3zq75zg86edYp6DWqLu5gaPmhPz5avvTxlWKZjHWn9cb5eQe1GWML4dF7nXEVFTP/UHQqmUZJSXd9CWcZg74y0+Pw1r/S1E1KvD7UoyeCYHEEUbNdToT1Sqt/48CPlWf/b1gO8njd/602YqavO23mXEi494K8pPcM/SbjchmWJdX9kfH+LzjRO3BIM8A9Yhd3z/XQ/1J2/n+AMS+nh+eD7qT93U+psqxZHMHGENVoLa8kqrGxOtl+xB5pm3/q6dGHV2ua7w1pvB47U04AjTwMbPY3kOqpf+GH6Wu7MtHr87wf2TmWrhg6HuJYLf0AKMUY46J5tIa/Unmo818ZK+YhFlxO+BeF7sO+c7Hh/DfIxBC50IKTHUjt+lvxHLd/9l9ve/vEr9bvo7CEwB2mSHusv6qAt3glryElUkQdP3J3BRBdMR2/E94Ym665lj/Irl/oC4dw/1V3H7BxjlaUC8i7suyOyKP6Zt9jdOUX/jCvUnixMmR9bbGUl7N/yx7Saov4XQeekPf/sFH44e6uQwRP0FhSTiW4jrhHgF6i/okE7ubGc3vs3+QMAvNxz5a0YGg33Z6s+r+qg/za31Z9X6mx3e2R/4a4Zts79GfypfCsRjN/XrW7czTP16e1YJ6m9LUX9N31+rvyS9kLbvzxXGqUUPzPYK6nXM40/AYIoXI2fLgXjC2xwnYG2NjALUH4lQf+5QQg168x4HFjyE3IurW0USLuLBHh5Qc/sB/r02H3dhMltJJBhEDlBjOhzBODoyuXuCGyWkv+iC9lTx+IzL9ZHcBud+qz832tZZ4GF4bfXnxBHu39ne9kAfJj8qP3v4fsZhKrBO11tXZDEwRQjLfOQ74vH+t+z74/+f6E/gRl92Xf12/X3xreqH/prKz2gbh6/s74K/wK3+tifU3EflZ9P3Z/Ax6q7R34U11FffX1P5+evUlw/9bfPL1jn6d/M19aXp+7uG98mr76/RX5P9aQf7Kckjga2c8+08ZTWz7wUy9Q59J/d11Fsz9eW/11879SVQ2aNTLjvqS3/yTHRflZ/nsorlucXu/tT3d1DX5kt/Pys/taudHz+mvmizEmK56/m7Vn9t9tdOffml8rPgaJq3lZ87y1m1+vvo+2sqP1v9jVJy+cz+Pio/d89N1mZ/6ThyPrO/y20y8dvsT9fzbau/Nvtr9Ndkf9ozdbN/l/6ELjv4XbK/r+6nX1WOA7FG331/+SqPYb6vUH9uT8poHIpTiFD0bLT1K9QKLFGLFxc10uiv6fubu0Kdfe1RZ9rg3fcXTvpv/SUzDvVnEtRVGSxDCDL8ivijM+qv49aVp/YU/77J/prKz1lyo36w2TscPWQX1OBji1yyL/DSn5uNZN+vTNTN5uLb4BVL1A/cpVf2t7SGqL/Mxe05xOStvyb705T6/Zq+P1Ki/mbP3Ab8nXhnf43+5g7SNOCWqLWBNgvbqS9eGKP+BvnIbPXX9v01+kseHdTfpXN/9f2tLy7xowPnHGlZORbMzwT1d0zxntm3/Lf+KgVvspvsb3lgJmxw1ivcXxO15i+f9T8Hq05Fy7I+/nn51h/D4/Fel1fU33EmHWkwJD4E8xF+XiOhKtupL65WqCQa1TrNM9PD+4Q1Hl/Rh5iy+/5Lf8Ht6n2b/oRut/dVIyq+u/Lzq/sT8GKyBhvMt/6a7E/bawsWXAc10d0JG9CqS52dPcKy1Z8i7lB/+TOIyfWZ7PDW84f+eiv+DGJwQi0Gq0lAFkWcg65u5nXZm5KRm4eamxT+MveOHieQeFumIMsxaqgXobbMqirBkmr9NVNfuKl2Qc0Ece5eTqi5fV+4w1TlQnTWVaEkla11qz+nKFBz0KvqekyYs27MoObYToYaG5OY9bhEqdqpL8bJx/dbTessrZ76ouT6Ine5O+qs0Z9I1IQ4hxD3Z9mRLoA38Hd2quWoX+uqLdrsz82H+P4/9QdasJPIaWntYco4eCbnu6IgTFqtQDZ6EQsHIQyIsMPjNemtZ2w79YW7xgewd9eEdU53PF4+k+3BMgCP39JA/bG9OAWyvM58x6+nxjT605wU99fudoVWf/qlwM/P3PQoHhXU35h/rFgnnKH+DEc4gOJYqD/TRj3jjQBp9QdjS/u27E/o9nu/S/bHf/Ep5dwn+BV85Kg/I2Mq0m0qJZc9kUQ+iBp1z9uqzf7AkW4ZUa72S3/O2k2qNvszxO4gd5RaIxdn3wFq7hkCfP8eUHZ964OebFBnbg9/6/MFI8Bkv0VdTmbXmFATLz50Vgisyz9RXzyD+gu5DPWmifh+2X0kQ7jRO6yXOjZP0g2RYCn0eeIkt2lB+v1tCdPjDjXEEVGibfYXPsU8Ckeot1ytNatL7+xPd1BHU28zYiEu7ZhEgwmeMskN9ecIqN+1V2d/GuovMG7iS39N9ueNg7tGI3V8A4M58znY5pQjcf/JgWIMhwR8ghfnJvtTnUGdfWaMRYK6D8/K+Hf2Vwk9HhQhEYi7WaP+2uzPZ1B/nd4daPcxFPAUqrO/1cCm5Ox7L/05Em+XZLZi+iA9OqjpTp2VTm74eciHU8d31AtqXUp6fbCfpYyX4er2qvzUzn18//MB96/RXzB5jHwIl+LfUn9/NZP0+/XHsb1h73cJ/7566OevjX9/Ofal4V879qUp/Swmucy2/GuGfjb80/UMeTfcqlcnJT3z1fhnZv6jbfzTjlu3aPl3rm/xNIGDoxw8zbTlXzv00wlo0IZ/Lf/Oa5N3rvvAeo19+eAfAUmQ7Uu6+ORf2/iXVdMX/3oHs2j591H6mQsOIW341/CvKf3Un8ojk7d4W/3Jv6b0s+FfW/q5cWfbT/75QbppG/+MeDkp3kM/HfsV/jWln3mKqtNGFUvlw1jct41/Om/j9n+UfmqXsdaGf9tjYLz411+o+av0s+FfE/41/FPn0cb6CP9a/pWz/r7lnxEfq+OLf9pYzTWIXXgN/WQ863v5h+eUMPyqK+u3+++L/0lFyGcv/4VwyxIa5/c5LBbO239kQqYQpAVhg+lO+vRf6F7FgnrZAX22ycckGBEA6jpsAK4hobdyET3S+C84Rug/ZZjhL3+MbzS3MiWPbjL6T9dnNqwzvKts07+fnX9h54z+2xf4ev7JIyTQIsmi+p5E4JkufpnHW0egyfyP6d+6rq305SUl/qqL3rz0RPSfr+L2DG7ovYtAHJitjsQP7xZ6aCP0bZjH6Cf/6uP7l7yKPi0nChttRhKlee6EsEiH6D81wb83Q2LCYj9A/zW1n2Nl5oPfrUNNusP9UXv3V/rnG1OxpObVNGGVd9B/ZYSe7IxMF2bX9J3+XWSEa/I0J3nb+cfe0ZOrDkdJuD+KFX32WPTfShqz0eyC+++Yd2TcwFVIdF+ir+Fq+m3tZ+RkUkn7Up32jbMJ20zapSjcl/+i8wS3f2mYa3CX+PlEs8fz2/zHsX2u/3918MvP+M8dXBGAhh53wVa1JXEP971G7HmVgWEf5sRVvW5FnIGwxbuv8xuA5r7cw0Toh6wzmiJQpLnwAiA8BLwPa+I/MV0iIEenXULyq3UBYx4jAMWiqAe1HNevsZ/h/g1A4pwXPlzTkBL8hpegcw6CrQHg1uWvYFeDkDjz5Y6ScRe3/wOA2ZorwBKdBXHPNwRgFSKYLDwiBM8U3P6m9U876G8A3kJr1QLQUUR8fzEorwg8fZk7m4kSk86Alp8A7G2Cd/HnzexqZGMgAGkURsRdFKFE8K7zBUCIwqIk8bJKwFw+EFxDBoHZAJDOb/Fr7GcpxydQpFvCugHTC0jl1fFe6OLxGw0RgLthgp8P88QzN2QR0OwIQWcX9oK0AIxkBOBEQgC6qrx/xX9URQC28R+3LPD9ijqOZIZKQQaBS2CyDnF79DT+tvgPz6le//9q/sfLxg5Ue9rxkT43jqiVKcEiPqAAu5mj0X12fgDpzFAYPVL3mvFDFKAwHxBIeklJHsPeA9SZMGCdZY7CmM5vHZgMdcZ3Z4EYtwI0+TrPWqh2Qc75ugP6TcTXp+o0aAWoH3cC62i+XRHbzyWIQxRgwGR2LTwRBWhOUIDRleHI7jYSwXd2PP5ai51jm/9pNxVFZM4ciYZ6LcCFhwLU+nX+ZxMUz91F4T20VKPZedJ75X/Peo7ppstcQaRrFKlJUcCHQy3A44/eP5Pc0XZqZ01cuKIAxcf5jt/5Ec+69/6VI+xz0gVyTIY+zC83i6xui2Fb/elMHjdoqz+tR11da2xx+3s288r/vNBAIe5Xz7o38iqRiGFQgHk5FkCenhk8Hmd8PN/s8ZepexdyN5fWFZ65KMjP6s/zGLd/e+gQJzNx++Lzsw/acorXUeBRgDC+DcDccHh8LwvcP3+Cn2+yno58bzP8e+Z/P86vf68AOX7wr38F/iYCHH3x3WojwI/yz58BYCvAk5yenPI01Fgt9zb0T81/HwJsyj8/Rr/Y22clUzG/vgZ/Nss+/BoANqNfPgZ/dgIOPgPAXwXYjH5pyz/bZR/q5r+PwZ/+3ExaAbbNf03554cAm2UfmgDwVwG2ASDfK9XP5r9J4ZefAeDP0S9t+edPAbaDP18CTKavALAZ/NkEgG35Zz5Jw8/RL03550cA2AiwCQA/Bn/+2vx3esztVwC4dEf3/ykAbJr/2vLPm+tK8uaA29sEgNpT9em3CZDjRwL3ewiQI198TqnbWoD15E8/flYJdQ/9OXjj7C3A69lEAU4X7/rPZvJnqOzHuT/uOUU7+wVYdexHcoGiabr/4pmMf/9TgO3kT/GJorp2RgF4eQcF+NiIPBXKpQ3ulEUBNus+GPdZCLNtRn2/z+HjSr/++yBDUQkLsKhyPaCY7lv8MvcvKED9hs+P0uFbgE0C6N0SFGBx/Iv6T+axBIhjlviRClVMFUl0YC0t3gIkId4fh0tFYYOOk2mtAOfnKMW7+SyL6a2PolsqsZyHJ656df+tIg733zw5r+4/eOD2Bv2Vg/u/QDG2kz8bATYJYCNAv5xVQLfpPQJnfpnkITOtOOpzFzx+1ZiSyErvFd3OR6/uv3byZ5MANt1/oU6rdwKYrt/df40AY8qpJFpF1SsBdL0lipcfSzGNNHENvp2gQL+z+4/jBiz/Vf9S+bsJMLnGKViHut2sEeAoDLqv9j9n3aNtBNgUgLrJWKnI8lmPCiWjme/NsiImxbp6CzC6ogC33boAdH+c+x6xUDRbQCvRcI3/7fV3MYkfSQnmtB61ObwXfBsBjq+zmAW+j+LKKHcBJTotfFe8owCNuXYBqePG+HpaeCQ5U1zbCLAV4D6sI8ClhAK0QhRiEwEaG5izwK13eLe7K45gSVLMOt2RUhJY87g9++6M9Q4CiqgRoDXU8f2OaZiQXYKvr3rqkvVOOxSb6FooQpXcWZvd4P5nu2IJ6igKfYdf7TTCDbMCBRdEr/a/G6kjUQHi1+jPp1omoPl9FLN9UoAYCc1B5E8xcZkDvv5DiY8oRBRg2/7XRICNAN3hIuBaAWqrCgW4Rs2SY1QPe1mQukBUCgWizlG0jQCdnYsCFEYV3rfvHivffUy6FrmwuD36VML9nRoo3kaANF3OyLdGgHhOdfmvWkzlmwUo0S8+p8Qz/rzp0Q2FJ8cohIWBYvIiXSThNUEBQsI8QBRCFKJvoci2i/ENlP3uDxWg0jxFAYb+rSR75dwB0zoyPigWCjBbr1FcjzGKsBFgGe47IBlunTEq15hYHQ8FODVRMDJBgRpjFOAMUZOH23h9JDQmrwpQ93C0eXIRWBHC/vOdAXJkUaKzTvXKDeaPDJD8EGAciSLEN5lh3ZDi/lTdXg/GOwcFJjo3PIcq7wby/YrbswnWJbnMawHW01/8y158C3A1XLHOnEFBatdF3WKbo4DDXYcjpynDAfHIMHeHxLbIw6szQH/IELc8MUFbAUoX3Xo2Zy3Apv+vyQBbAUaXW6+tAA1FVQwoilQAKz/i/pyG+PhMibqgLEDIvbNrvwRoxT0Ur6XWFaDF+gb2Wung+yWiRqPLhH9lgMMTCtdJtq8KUDBkFOQlu0vg7iej/G9bATr6fyPA7pD/sivr7ybA/1UJ6EcDYLP0w6/DP/8HAf4sAW0F2DQA5rSr+Zp7cIo/Lf3QZIAf41+aEtCPpR8+hn8241+aEtCP4Z8/l37Q/dFGaDPAj/EvjQCbDPCvF/5rSkA3S336WQLaNAB+DP9sMsCP4Z9NCWgrwHb8S7PwX7P0w88S0FaATQlomwE2419+LvynRs8N/9EA2ArwY/xLs/TDz/Ev7cJ/vwqwXfrhFwH+KQNsFv77zvEveE4Nhf+rNaCNAN2T+p7+2c5/OYUKCa5LKGhsz14dgD6bVS8BBqo4Zv1kKh7pYI0CWibDsR9UOgqryQCdgqAAz0lWUsPHv58vTBRg4KCAwlMfhedc/iDAKJlREjCTDNoOwEaAUSXg400H4CqpCAk7Gr7/zxrQVoCDYy3M9EzZgFtUAX1uUWDrp4mvdx9IGtUP5D3/pRGgxTgOrJQIBTQdQkAdw38JMDybKMxUVV8dgG0NqLJFAToejwK8FCjG7ig1IVIDmf2sAS3747zNAPnw8pr+GWwNp6JW6vxh7Ydm/kvk7VGgHR9Fl/XFCOLTYpL7vidxVJXeHYDR9nrnaCKqdtsBGEwp7v/dc4I2A/Tt27sGNFmXKNhGgAv97kHy2KkkKJaSRJ2H8xbgpIPHpxFgIsxJHh5H4+8TYHcoDH6XIlDxOwSozS0UhDN9F4HiN23puztxopHxkG5eGWBTBNpkgFSp3hlg0wKohAMUULP0n//4kQHur5OAPDVri6JM68UH6iLQvHd8tQA6rhwIJNgf1zBxUIBtESh3rBcr6NQC9MRQ+xCgGxjdklg6ClIfnAPWuQddqS0CFXW5FmxQt/RtUYDqzpvn3vOG18umCLQRIHTr8Zk/M0DncUYhNoJsi0ATu5sRlnIlSAdzmbtRiNsz0oQ/FIE24z8bAbYZYCPAaehHeLw4TiAzM0aB8t6MbTPA+QzF2AgQDHykzQBbATYtgI0A7eqe4N2j3XsNgGmKQN2lgQKUt/j52KvTjLhZivvzOJSvDLAV4FYptq8i0M0j0vAevNzB5PRY5c52gkKt1AyPhzWJiTeqF7f4mQE6dviNAuyOuMHvkgF+9eoPTQ8g1YNODkJdpciUKMCFfxb9UD2ieIZz+wmy0EMhTlcouKYKVKECCnCxRAEm2vNRrzYw9EEKUXBNBjjunFB8vcqJaaoNeRjfdm8BNlWgxL2hMI/nTkDCe1SC7aBA3Sp/Z4B+v0IBrjQUJQxQgPPk2EERVWueHK998bMKVNmPry8BeiqK7WlGHdDXWzH3y1ikdCbg/oD4ROE1VaB97tzHc0IQfGc3YRJysW8vAYaqhQJ+Xt8TYEKNwde79t4ZoCOZokVtnqlgkkcD3xnfUIADPNPxO3sZETctbCAls64FOEIB0zEK80aYLhjdrEMgsG641fp58JkBTgbnHkhW+hbg4DYWQGQV3J68WAfEmG7x+SorsC4e2or0uttBWwXarv032e9vbQboRUcU7ipEYTYZYNDZ3Op0vzeAsdBBYTcZYPAcSbA8BH9jAf44Q/69AuwJ/cHvsvyD+C0DQH9mgPNHsHK2c9lite2zFp7nX9sM8NflHz6qQIsnr5FWgM3S7/t0aHxWgZ4vnk3aJsBm6fc2A9xPa0H9IsAmAywUM/5c/qEZAdM2Af6aATYCPPVVjajX9PEaAJoJqfMSYNME2AiwbQL8ufT7xwDQQ7icvAaAmrwg/vXif20GuAr8vXNLlTH5qAJtR8A0VaA/BfgxAmavTTNidPk8+KgCNQZD3P6/zAA/BNgs/d4KMEik6qMK9NcRMB8ZYDMA9GP5h6YJsF3872cT4PdmgD1hyP3LGTB/DwFyX/1vq0P94sDS1lEQfQIZtfXRHKKYU0jUT1GA15X/Wv8h8ofw5y5A0b2gSAIXhTOforCaDDDqUvz7UYwiGbv16nxc/73634kx31WgVpLytHJyBzx9juKZMygw0FA488ed+oF8ReE1GSBMQkKiQML3ZwZOBLOD+F7/oekCDJb6W4DL5AKtACOvwPdrugCb9R9eXYC1EOcO854BMw8OAOFwivTFA2HR6GK+MsCPGTBBf54RYLsoQDsbWa0Ag/MFBYi3tXUX3mCc+/MFbk8weq//EDmLtGq7AGdKfXzuNryqQJsuwOh0QtE16z/MaTphw9FCemWAfhi8BSiD+RJgmIT49+IuDyCScxR6Vs/YOSSq367+186AYfAWBJLlUyUhuWR/EGCTAY6v6Rpm13p1wgH1sm8TYE8YDX+TITA8+eJzqmkDnFT2OwNshsCIYb38X1MF2j8H21cbYJMBhgyKrh0CI3Zo0ArQIoMo94wrCnDVEU5tBgjJKopfbYB8gs+3ojAmdljWbX63JXEti/JEZsp1mwG2AqQad0HhoACd4L6zyHQlndsqUG9xUIo2A2yqQN2CV6RWcKImLXyYKsqrCrQRoCus322AjQDbNsDrvaqFJOKp1lSBxrKVgSpri9wb3JVXFWgjwDYDbNoA9blZkVaACSMkYA6y0Pfmx5CSQQ8FOIm9KEdAczy5pD+qQKUuCrDJAPUBF7HtCNDZjMthHM5nrLfJukE7BEYxqyRvq0AbAZp5nQHOjUJo2wCbKlBv7uL+NMv/NRmgO/MUgZxOKMBx+EOATQbYCBCmve5LgNp+PGPd2yksSDK8vjJAR5X5b1sAguuz7PB3WQGC/eJzKj7tUfmc18mdO0FhMbkpQWSvRD9YuY5Fd/7kCWZ/iUKsgltBSPi8gXLXBn5bBcqt9k/QQnaYOyNlzZF7/mReGWBxRAHKZ4aHaaEyufccvKtAyVIR/XYKzO7BXEFLuvj+9LKuSDpDAS56dRXoeYMibATYVIG6lb4W2irQZgqM81hcj0TeDN8CVA4/qkDd8VuATR/gMvDq1ebr9ft6uz3fCtCdntcJYbuLqp0CEzYzQCuhFmAHBeiPzijAo8m+MkBQfDwecho9wGL2bwE2fYDy3EIB7k0GyNxAAZpBnQHenihMdlavx3cWBNbZrdYvAaqXgUBguUMBhty4D2QDbwEeYqPTCtB/JijApgq0FSBTZ6QKrdcHrKtAYQd1H+AZP49xaXR8eBYoQPOxHYKkCzL5EGBTBepdpvj8Ax4kWMjbUQ63xb38OwrwZ9nYv5eAPNcb/i4h4DfOgWkI2DQCNgRsQ8CmDHRz9vQXAX+WgbZTQD9CwJ8rALZzYP77RsAPAv5sBGyngG58iP/UCHhgJYfosvg8tmtAfBLwRyNgWwbaNAJ+TAFtQsCddtBZg7lvg48VAD/KQBsCto2AH2Wg9n5rtWWgxXOv/DeNgM0cmKYMVA03veBdBloT8GcZ6CGLsvyjEXCzWBivOTAfU0CbRsBmDYiGgOpxIgqfjYDNCoC/ErBZ//1jCmhLwNC2/zAH5q8aAb83BOS5rxuv/e2LQHzxObXE+yxwmAtlw4CrMnq8inMIuj2FhOGlKuhMVp2WgCHfezcCNmWg7QLwk+HMh9WBRxL6cyRW6feDloC+3EUCtksA3jr4/GInaW0jYLQ6KHl4iEWeMoLowGzWoX5LwKYMFA4yzYNwkAptI2C7CMSlXjShWQJw5nNvAgrhwYH1cfQm4KmDBGzGgEbjTh26Vb6HZPPw/c+bLKbD3cgF76Egwfh5VZNoBO0gmJaA03tNzMfsvQTgcjZ7hYAQ1wuoD2YzC1y6RAJOzIzSyj744M5t3P9mEMxMvb8GwfhETLl2EQjvtEUCFqX0GgMKeCXPA419jwFdGOUkD9bDehCMcnkvAqHb+HpNCNgsAB/RNRK4qyK52wXgm0EwA8bEm5yFiQQUdKmisd332kUg2jLQphGwGQMaPmbZqxFwfe9+dwjIc8PR79II+NX/rNIQ0GCcBXGsG5KiIWCzArwnpEiKZg1AfYm/lN7C6ZaEysk7BDRtLianM/8ioMt3kIBNI+B0dZznbSMgkYqiDQHdYrl7hYC2vXpPgrlHdRnoPqobB3thRvrJsQ7hTvWK5jUBHzqUQPf1Kgb9uXIk0732BwJyVySg3pNw+3+ZBONlzC4hno4EHEuTOXG5TlgRE+rGxZqAjvEIjyRSkIBmZiA5m0bAUno3ArYEFDZSCbavVcS+cgpHJqy1wtvJS5jDgA2ldhKMWkFNPLqT2hBwkjr13M2wwPdjkYDjkn1PgmlWgTD9HAnqS3g8GgI2k2Dcqz1JWgJKTw+3d7CoGyUj3D+NueDx3tq4fc0qEC0Bj0aXJ7xb5J+NgMKlXpE+eqx877zfaYS/H/evELAscX8t4tI2BPTmq+9bBQLPKWH0uxBw8MXnVEPAiYsEgydeNEg3qokAFyRaMEXyiHm9CB23RqI1jYDFZv0qA4XHFQnY9XssGAE/ZL0pY3PkfOoxMM7PTO48hPQVAhpTncndoY5kaQg4BQNfX8yu+Ekn0RWmaYzEO/k1UQY/CCjNkYDjqyqD6x86LNxkWyDbTJQgNsfvRsCGgFalM6yrpUjA9b0OAdOtyEZD9U7bRsCWgJt6GYdpZSPBhoFA2hCQd58PMI5TkUQkYCrSEy/jVyPgxEYysuWbgF7Yw+er5+ETxjAesG7nOuXJvEKi2eCM/HYUTFMGKoYjhjh7YmfEXEy6+Buw7hBvwtx4soYxEu2Mv14ur9+gDQEnPVnC6+rSweusbb8IGA5WdtwSUKSWgEQO6uNTL6Ohzvb1shXbZhQM8yKgMyhTvC5fFgMg546MZ+8Qnw9DZgDjSYQE7Cn4+bj6UoK5fRrlrqmlf08C/njs30vAQa87+m0I+C0LQdTLAH50Au6PzPSzDrRNAZs60IlVp2j1KNCPTsD91jdIS8BmFsxHCujLpOukN8H6HAX6MQumWQbwvFmoRHW4J7QEvO7o/EXAX1PAZhZMS8B2FkydApaHVH3VgXZ3s7JNAT8I+NEJ2CwE0aSALQG5c//UErCtA/01BfQ9NvtcBrAh4EcK+JOAf5gF86MOtCFgkwK2daB7Ud22BGxTwI9RoA0Bm1GgbQoYULDaTsB2IYgmBUzN0eazE7AhYFMHquMVWZOdvXN2LoNsSlS6r/iPUaAfnYANAb83BRz0+O7vQsCvngWTj1gHfKlCE02rNwGBWyp+5NHsSOU7ccAzu0g6nUgBPadIOt+Kx2wQuumxnh0TAFw7SJQxAwHdJiSApZUjubrHqqS9PRIzzhT870UMrzrQxaRQ/HYWaLMOoK/XKz9wPSTYYO2/6kCDs4KEaQgYRT1Cwj3aifJ0FEGiWO+VIPad2WsWTHQQkWg/1wH0Qxlfr+kEbAgYzPq4fbdO6oLbHb4JeOmbLsTqHQnI36tXHehyd1DYSE2RgGn4XgnCESZVQqXl3YKod5TZUK9AaleB94oxEnU3SHlK7P57Fqjp37l2Fky7EsSGyzTqObkHfsCR3Od0JGtTB7rSYcIGxRY4ei3Zdyfg7FB3FjJkCqDVxBQRt7Tglq8U0O9ncKQWvli7Crzvr6qKpgKSsCFgmwJK4fK9CnyTAmbWbA2BYeD2fessmEFvIHxVsv7dBJS/+HZ1m/GvFBC2065ACjnpg+Gby7xdCDCdIDHaTsCmDtRQyvcsmIaAzUKAKhnNiItHq2xTwHYYqDF9p4DNLJh2KQhyEsp2GKgb9YLXLBhzFyF5LKV7JAehurR1oI6cIgGbOtDxxX53Au6WcHvVgTadgKONlbYEhP4OH2/qQHXivgnYDgPdqe9ZMA0B1TPFG7lR3C1aAradgE0daENAyTWQgHYXCdjUgX4QcDE6rpB8Ysi2daDnJxJQH05nxBmHuD/NLBi6dPFGnAnx1GlSQHuMxwf8QRfI9iq860CLlZKQ5wMJqIV1HWi8RgI2s2A+UkDnFqw/Z8E0KeBE1BekTQGbWTDNUhBu4k4s/FSOu88UsJkFo/Zxf73Vsia6q1MYHze4PdX9Gwk46I2EwW9CwK9erzYj3g7MvsQQb8Ot+RcBtbuYh7sQCfj01yx+Z4bvTkB5Hd1gMg/+kAJafmdEQNkxbwLqFyRfUwfqHIwBKJOSyb19TRb0EAPTMfueBtrfT5CAcb1ynpvj8+3xQYa4U4l5dBi8Cbg6G+8UUJ3XdaL1LBivq12PpNO5laBUZ4b18gsS8DaoCbioU0DVQsJZs3r2yZSIxFdCse4/iJCAnULwnQO7Tkh3vsXLzSPFx6UVvp8Y3MewWhAkVN/A5zd1oMtotGLd3BEtSqbjJ+hXdcA66bwjEKpFXZikgxHbEtAotgLI0fIPBNR69VoNTQrYP5+HQMMBvj9T1ASUmT5MFVHC7bvfAxo8PQbUtIvHZzVFovbu2x5ouSew0H8iUaOVMWzrQN37pSbgdoG/MSog0Y8ybt9wdRvC2LzJflgs8PmuMxmCaM7rtT4iJCB/YyVwhLqo5tRz/pZ1oNyP69K/l4BDnhN+FwKSLy4E/ZWAzVqAZ35kf44D/SDgrymgbYrLloAalzwKuQNstyWgMdmxVZsCFued+UoB/cHl/NfjQD9aARsCGj3brdpWwP9pHOgPArYp4K9rAf5lK2CTAraFoKCL189xoD9Xgtd3+3EijwN8/6YQVL+sOU0OF+bN2eJtKanzd6FtBfxzClgPg2kKQX+mgG0haEPAszgz8w8Cnm8Hw/8g4JnP9RcBmxRwcyq0z7UA/3IYjLE9PLmWgH+dAjarQSwW5u7fkQIO+X7vd2kF/OoCm34mAkQMUUhgulVBFztnAVH3igQchhIScFeTrw9IqoaAd+7uwHzEvceBrqN+AEGyRaIFkyxuCdikgIFaIAG9HRJwztqUtAQ8PpZRuxR82wrYpICJdasX/7Pr5SaiNIT17EHzwNwjYZpC0IaAkU6zVyFoJJzw0iHGdaGjlDr4fh3KhpvReyl4z1/h6zXjQJsUcJmySFhORPJNLzO3HQcaMATJeB/57ms5CDZHAva3+PqL3lFh/bOJZLM7+WsYTFsIKuTOFFwezRfu5hKlwQMJvHAJ7j+v3AVaJKwLDucjsVaZyLWtgG0K2CwFfxyqr1bADwLCsDPJ/QmReDo93F+FoKHRv/N075qvFDDoogWpUS1DWHmxQsKRDuXHUvBtCtgQsFkOImBzJCo9IjnXeE/yKgRdxsv01QrI1jN/vu+cGrC/Swr41QQsHkm9uiQggXr2RCKsggQUeQsJGGY9IKVRDxu5POa5p2RIvGYYzEcK2BSC0lyY+W0haLl5D4NpCdgMg/loBfxJwDYFbApBJTaa41/tlaJdDbAZB+pG6S4gi2tQvloBm3GgH4WgHbYmzvVdCNoOg5Ht8r0eRDMO1Hbr8Zqbccx+pIDtMBiq4vs5D2sDxsRckLYQlIfs9hoH2ukpQZsCNqsBWj7t8m0KqD8ofiNtqftaC17e2Hg8fkkB3X1NwiLnXutBtKsBRlepeBFweesmH8Ng2lbAZhiMKgIe7/j8LgRthsF4bhAWhOrVqSWgk952PNnp7/UgXingAfe3WQ8CBof3ONCWgE0rYENASyUR+61rweM5NWK/6t7vdxsHOpAZ/Ax3TId1hlNbIHPefxHQZ4dIiok14UC/EySYxNzew2D6FySgKiYV0Xz7CWqwG/meVo/rdDtDBiaJgeQzintCj5vxACZP803AYW/PgN6PRL8dBhNMeyWMdwK+/u6Cz+c7P8aB7tw1RzhXHYO7O9fL651vAoFo9iJgWwiKJ9kVjIv2RwLWrYCBW9StgJ4qwUrnRBLNN45GrQ0Sauo+3ssBStH62aaAAX9FAsrK/Z0C4m0gEvDRp69hMP7/T969rCmqrO3CPiAboIJKEzQCQQUJ9vRUVBTc79Cj/9+IwJLKGmt9q5E556j/u67ZyZmpIFkm3uN5N1cgMdmfgbzdBxAwVm2FtwKqIwVIlSgr+GtgvlsBvW4O14u1AjICklUbCDhbdjtksKfrD0V3FaBCmEtkPH29CdgYjxucgOFjP01ReZq3iB203oWgPtr36gTcbwYPMp48aYpLC0G36qvHC0H9y/ie0hXxQMahBgTVFCBk3njA9Y3LnvivHQfa/PUe+s8SsNdtftufgZ8mYP+bEwveC8gIyKbByG5zVk8BWSEonwbzpRCU9wIyAt7Ou9GfKeCXeaC1QlC+Dp4VgrJ5oLWNEJ8UcJw4cPyv80Br6+BZIagzEld/pIB8IaDe21r9ZwJf80LQTwrI1sHXCMh7Adk80OEsa//fegFnMRDrawrIFwIugn2zvg6eFYKyjRBn67ipCkE/02BqBPxaCMrngX5SwFovYJznYX0d/IeAo+M6x/1XM79zAtZSwOx6H9cJuEO2nRuCh80fI2Cv25a+a87a35YCJorkkLlmAvmQnRV4szHmJKAbvcLZ5p0C8l5AnAFZnAuQ0HOfQBJRdY64mKsBceMOkGfqAZHKPZDNb0dAwLIDRDnDr5x4agmkiQNaCEkLLf37Xc/9aPeoNgImcY7z8NUD4rEUkBEwkhcZxruJ+iYg6wVkhaBucwgEnC01Da+HF3j88fIm4NikKZxmYz846MTCs5XjAgH7cP6rAM7PK1SPT4MJG4JWEdCL10CqcpFZuJMt4moaDJsHOn4coqoXkO2Df7bXNkmFNRBQD+D8EnihJFwfgJTrlaNgIep5xFe3QDxXB+I6+uI9DWZbAoEVDN93+kMg2O0OpGaFoGwjoG+fs3ch6HqIfXj+tYInW2dKZnEMrz/ZwvVZoAuQVAt1n0+DmYdrSsAMCHt6kRLjjKaCtBfQP2oE47IDBHS6V3i9rBC00VkDAbULyqPr+vVzBOx15ebfMg3mu3sB2TQY1XLnPtkIusIJONTshUiCMqoWwo87uxmq9QKyFNAVL0HVC6injTh31RsQkU2DsQ7HmcgJOFaynKAsn+W1QtDR7rYQeQooDsoMPj6GbwL6RyAgnwfaU3cJJyBbCehk3XcKONk+ApGvBOQp4EWY57wQlBFQi7xZ7uBVq14ISsTVrskJaF2W8HysEFRvwevB9vg9D3Rs4bK+EH6p498KQe9NDOS8BhHi80AfQlYQ6zyC1+/4LcwJqC8JbettwetjGyGGz26MaisBa9NgjqfkxAtBvehOyTwIjsTYO3D+ybilwd23gOuj3N+9gIyAfBoMWwg/vb3ngfKF8J5R7PlGiNpKwFoKyApBp+0rkNUfH3+uF7DX7X5bw8LfRkC2EWKQFALiBLyOgIDRiO7k2zwfFraf7SZ8olLfvYDTE5CDFYI6ogkEXG9eIjF7BEixvAsy8pyFSjxaCOpezXWK5wHdYBDT+aKsEFS8DxucgKE9BQKyXkB7mjZEr2VN4fH5oU/SC1HFUHTvMk8BZ/dLQyRq750CBjNb9t2TYB/hJhrdeSGo03+sNXw5/CLg8giEuxZAwNVg994IgYFmvBCUzPUp/BvV4PzZTsBwFwI5Z4MHIukT/ZoG8yEgmwbTomXSxm7ZRZyAXUtoEztfKtU0mFWyVYgdzgVEimB6RNeEbnzvbhvIa9+EioBGU1R8D6tAwN1+KBE7cjUUGFhN8PUcCaTfpDsZ9ZUAd0f//E4BFQcIaWsrhYwK+nrPs+kV7a/tKgV0Jzqc3+jZ7hHbX9Ic5wLEdV0gr/7oNpB70eB6KolfFYJ6DfdfWggq/XcIqChi828h4HePg1HjvukcPQXIsG4+C05AngKycTAN33jyXkC+EoINBK0Vgn5SQE7AtL9+VksB5R3KeCEoXwnhX/rNP1LAz074r72APAVkhaA1ArJeQD4Q9DMO5msKWBsH8yHgCMuDgqeANQJ+LQRlBNz0TuOqF5ARsFYIysbB1HoBYzI58RSQE/DrSghGwGNzvUFmqQEhP4WgtZ3wu87WqlLAm017HT8p4PS8OFQEvHT7Zd+aPnZOMfGIyJcCskLQe7g2KgKyFDBrKk6VAvYC8eFsNNesegE9BV7vzTKm+c+mgIryfaO2/zYC2o0eEFCKgICvPalSwFTNgGjOEgh4HS0c4mzgc6UvTLIAn624KgTlvYCMgCvHAVLM4d8IPr8mIYkuMkaBvwKSvBoiENLtIjG8PelKhDKuCBiavqrgeEe/bwY497EKxDwm65CELoKvraOGsU6f33sAMXkhqLXpxWTx6r+Xwp+68Hivu3ovhf8QkBeCAu+qFDB6ECCQfH8AifAM5cHgAF8H5dojdDwN8jtNzcKht455IWgo0N694eYSEWKmGfJOmZZidDjYJLHJwOcpoNqB8ws6ZyDwde9UKWC1csJ+EzAdt969gIfsUBWCcgLaZwOI2bsPxfAx0WQ8dw/VUsBo2AACZlE8JelhiJDflekSwWEvJKvHU/dDtfi1EmLVwGLgn7USD1qLgCTRwUBBSM9vs3y8l8IzAmbzw5oE3R7K/UX0gwRUFKn1v5WAwSxYEzT35r4zmu4xJ+BkAwR0r/1hgDqra/7HOJjxSQOSsBSQrYQYKEIs8kJQvhJiQnsBXXuf8l7A2lb4TlzceS+gs7jsNDRqNzOiXcM5fPAchgXvBeQEPD12Acp2+L0Vng0EJU72IKgYhX6dgE8Vfp4NBGUExKUDRGIrIVghaI2A8DHnyLfCO9d9eEXSxix4LyBRaWoYLeQnMY4mELi3AwKyFJANBJ3kPhBwoBQrYl+mEeKFoPEg2xNdHcHrZwTsLbQDXwnhGbtArm2F5+NgRhtSEZCUBpwfKwTFresS8a3wizE5Vlvho4lu1lPADwFHs/NvW+FZIajT3dBCUEpAo0kHgjICsnEwbCkg3wr/IeDPjoNRlE7rbxkI+t0EZL2A4zERfO8mTKteQG/oqrk/2j4IPhE68PK1BWKQ4/2IbkvvwVNAL7taJcqOA5H0FREIeFvfFSAdJSAtBPXE4zsFRLEtiLUUcCh2gICpbaeo0FZAuMcAjs8IWC6AeEs/U8Ug3ML5TAXaCyje6Jr5LRBwnKwrApJUvF1RONzeidYbAplYCsgHgi4GQEhH/p2ArBD0fN4Ckdy+4rvTCIhlzOD8h5PGOwV0GjQFpONgeCGoupTQHwS0lVvXd0ixlHkhaH8/hOdjBGxnq6oQ1FsWQEDjNW3zXkCnUwoKOgZA0NGRvAmIt3uZaLOnBq9EegScgHgGr8ePpVWG2jktFKUpoJcMhYqAk/IKBPQIJSBdCaHuY/j9pCVdeqgNFWIg4VchKCUgGwjqTQ7TahwMedg9kZTPf2kKKP9XCNgCl7e+a9La37YXnqWAjIAmfm6afCIoI+B4Jnpl3yjUlrO/050MVtEveC/g7hECORgBF6PL2lmv+hP0x174c+ETTkBWCFqbCHrbn6b5aGhkSr0QlPUCits0rXoBR842qxGQ9wIyAtYKQVkKyCaCcgLe8aLkBOQpIJsIWiPgpxdwbGnkylNAthOCF4KKMRH+eSugYUWiXCPg6KyW1z8IiE6HnBNwlLquwieCshTwayGoKW+AcMZeKpws0if+uJtvk9pEUD4OpkZAVgjKegEZAUf30yb9YycE2wvPewGfxcbsv5qXC98K+B8dB9NqNpudv4SA374V8DF+VCmgD59sjvh5juckWhi6GJ0H2RVHEt0ZkW8wCk8pEHC9yh2y6g4GYjScr484EiZAjgYCUjWkMsHNLiVbQCd87uZAkmGXPr/lwuM7g9LCykyNSEro3nVHcWQsDIFwSSfCeTSK6Ja8YFERMLqZmYnxygBi4Qvyg+wM3z+pj5hEkf8uBJ0VB4ekbRuL4eQCpOrB58aKgPoMjneivXCMgKF51hI8ciSfLBwNCHTK4ev1WASS0bq9SNDo1r3W+p0CuhY8PgseEVnM4CZHxoMsxXJXtIk/jAd+hJcZxh3aq5gsLHj9+hRI+3QljxeChs6GTjxN1hYh5x2dmDqir/958fg4GD/L4Hp2b5OIOGU5FHkh6HwhAgG7O4x8sV9qnIBOu/0eB5OdjKoQNAhf9PcVLN6FoKddWeL5JA/4TgjeC5h2D9U4mEA+wu/n4U4ysjAbP5wCwnuq3f4fC0H/H99Tf1sh6E3PsjoBXTuTSP/kwAedM9kT3gvIxsHUdkLwrYAPjFNOQBvRXVnN265EsxEQkKWAri0MM54CmtH+TUC2FZCPg3k19N8IeAlbxxoBnSEdz8L2wg+ai0R0zAUQ0xk070S3p28C7k8kIypS57nXxWFZI2BtLzwjIJ8IKs0p0WgKyCeCijMgYG0nhOKXL6IuKQFZCqh1yI0XgvIUMGppQM7TLaq2ArJxMDgcxznfCuj55oEYG7qHnaWAY0n+jYCPE5wfmwjKewHPYXIi5vgfUkAvPgMpk2n23gtvt1oFmgyzMzGdNZCVpYDi87jjE0F5LyArBNXnvwjIU0A2DoalgI/TCROrB8/ntHY/lwLCe0pu/y3jYORvfk+Noim8J4yR4DuGo2rYuC80Emk5EMzdAwEXg2mLoFbWyEkUA+Eexf1Bht1Gx+cpIBsH0y9mCvKODhCtkwMBlzNLEImcAgHH4rBDRlMPyOIrQCJh3haqiaDTNRBwMZ3fiBHnQMBnsZLhO4c+/J3fAOFOLyDgwjEGZKbcBeQU9kPD8lSsCOgVTuOKUuF1J9MFTc3CyRrj3gYINcpf8HjUfPcCskLQ8Eb3uiM87VU7IY5rIOBoPW3yXsAwbt2baC4+EFne8z7y8crBeCy8CehN84eFvSBqEqsrAwFZCvhI2m0yue8Vn+jNFUF6uW8AAVPBd1F6v6Lh0GvDZ1S94XvkCNeH9QIO9QgISFrTAIVW9C4EHRGnSgGtEbyecClPC0TMoUSGDwUI2RLg/F6X8e8EpCkgkhcNkfcCxtFUIfrA6qNoRnsdvdm8C+9xs+G71hyIzQpBQ0mH39egrf47U8DOf4eArVav/dcshfjmcTAfAvIUkI2D4QRkhaBsKQSfCPoZB/PPvYDrWb/5fxkHU+sFvLQudrUYXlYnBz4OxuyUdAnFLwLWCkHP97Mt8omgbCkEI6DZyYFQn0LQWgq4CaZufS0gI6B5izbFH72AnxSQL4V4dIvXHxNBs2fS/2McTG0x/GZtD6tewK9LIVgvICOgoZ0GTV4ImuG1WS8EZQQ0r6l3rPUCmoqxvnIC8l7Az0TQUzp1RRMpz+sfhaAfAtZ6AWuL4XkvIF0LOJqovvxjBGy1xe5f0gv47UshGAGXjQUQcKOSI3Z6i4qAQSYAMaIbEGveXSLRzw2w2OjVI2TWt99rAUuNLk6/FSgPswWQyhGAbHT7Q5UCooFKeC9g5GSZhQ9xD8ijam8C7gcOfD+mSylSuKlj+DcYknQc4DxYzTSTp4Dx4Yh8f4Hh+DvDfxOQFYJaC+m3XkBs9VwSbuhSiWQJ5LqJsUciCwMBZzsgUHsOJJylZzjfopMl+ABYI+Ht9Sbg/JDHVS+gocDLGPhAQDYOxrOPQMD7FNnEK28DnxeCKm0pIP6pBNKpYyDgvdXzgLAFkPU0cBT82C/eBPTncD772PitELT04piEc3EoBgsDCJgdH28CGnsgYIT9KUnTOULh0wUyflJATkATAQHTkwskZCmg1n0T0J/JcH1aFpAzKYG8UfokCd6l4ppE5/inCdhqt6T/MQX8lxBw8M3vKTYRtP8MgEBNIdL4OBhGQAd7AAd/LxfE1G/vFBD+6RdVCsiWQshjuqi8oya+s2kAAQ+N5pVYBAjoNW+/UkC6FMI7K62qEFQvjwvRU4uiKgSd+MHc9yY7IMqkLIGI6DAXydaBn2eFoIyARLnqFQFZISgQE4g0aBEg2bkxz8kuAAI+o2JPVHU6991EAAKyxfBoOJ35jj8Fwk2M44lPBPW0QeuKOjcz5wT0tlO94IWgnIAsBVzdzGu1FKIxCJtI1ZWsIiB6hCbyhhkcbwVXyp0XoYb2Ej5USyFmeojRSMGrahzMc7lLeCHocIUSn8gtOn6mDwTsZ5clkLoB14ulgIOFMxNJdNFNlN2vGSegMx7C9fEQuZDxugWvlxGwFwIBp+f8t0JQPg6G9QLqPXnPl0I48xW83lzaYDIaCbHvrvwfJGCrLUn/YyHovyQF/O5xMMfGa0cmg6OAPDCNhgV30SezRlMV/YuoVimg3u6/U0B12AUC3ufvcTCsEHTsboBA5UGoCBipQxUF95aa8nEwmuYACSW8uiLNHrx7AXP8TgEZAd1Z8y6jvkMLQZEGxycpkK9toT7x9FJAvBDUD2mharmUc1c4365oNB/fyKi3V5EvSGsND/Q5PP/RAwIeNdXEkm4AebJE9flEUI90laoQNH3eKwKyXkB/tftFwK3/7gXcau9CUHe8WFt4lOybZPKki+DZRFDWCzhdjpTcnVyFAAXRVuETQUlTEa48BWSFoG5MiaxcX13eC+gehGmVAsJNRfM5AQdXOH/rGgIBlYNQIHQBYrIU0Bk9gXDX46BB9AkSRM9ovpdC2MvgPQ7mUQARteYaPpS6CIjr+/ceQWIBBO0/KCGPeZ/3ArrwofTfScBfb7D/LAHbUlf6WwiofPOfgQ8B+TiYf+wFrBGQ9QLWCkE/KSAfB/O1EHS+ETv1cTAsBeSFoJ+lEP84EZQTkI2DYRNBx6s9ELO2FCI+AXGcxNjyFHCUhNuqF7BGwK+9gLVC0HugKZyAbBxMrRB0vxem/tcUsLYX8OtSiHx7N/J/LgRlKeAle27rewFZIehInsLxWQrIegE5AT+FoCNtUKZVCthpjioCshSQLYX4WghaGwfzdSIoI+Ao2LtlbSKosZuj4McI2JaU3nfdWv82Ag7WQLTUUfXcb9nlFd8tIODi2AUC9XL4mhEwlemEys6Jjlsp4Ofn6xtCUfZ0KgKGzTkQa2SRFPdz+DoxT/Dzpqo1qxTwRMebKIZm8b2AcZHA8wuUTOrmTcColQCJcvUQEXIUgYAjqwRJDuD55q4F94hXryS4W4oxIfm8n/uSTDRcJPT5nykQUJ5Q0o0ll8xKAfvRjS6Z4CngLn4vhdAmQKzw4AGB7oaWYjMwfLKYD3QU9k1CsDc5xMSZyboYXjGQ9Zgd3gRcFPD6Wl48JclcfxeCLnQgoOsMkBipr7WCCQICBmYOBAweQEDSyS0SX4YDIO+BEhhJFQGDswYke02MKgUMrzGRMXxAqHoBo4MHhCtFZ0q8p42QfxDpuBwZhSTIp7of7XpZNRE0eBV0y4UD15sRcNXABoqmQYlxcljD+WTiOwW0SiMjLkGUxCOv+DECtuWm/L91HExrVgDB2kBAxxDaGAmjTCYDeHf4zmCzD9Bd1XYESR06bsRrlQgelVcpYJwVCWoMmwcymWlJzlNA3ZWv1VKIYaOdojwrd2TwoL2BLAW8e0lFQN4LyFJAexy8U8ChUtx4CuhlayBT0zYv8HwRPD9LAXv59VEfB3NrvFNA94BaTTQ6vwlIXGFXoN7yeCT2zgLCeiSUOQFrhaAsBaxNBGWFoNObDgQ+hPA1SwHHB7/M7UF7J6NzI12T/nYQ5bVCUK2N4fkaWMcokAh8PZwC8bohkDDC5pqngG6yBZIyAvZlIfHdsRdmaN+gvYDzyxI5z1uUIf1ON8M/aS9gewEEVCL4/RiLLhCOETDqlRcyuWtvAl6XRzh/YwvXKynhs737SI88BfQcYxegaaFVKSAnoGE33oWgP5oCtuW2/Lf0Av4IAfXWVPBJdgBCCXMg1rKnayhoSkDAzXn+LgTtOqsjWvbGDyBL1sl5CsgKQTVpp+RVIeg9V4nr3oB8+vNNQGtHBNHNl0DAPpsfxHoBa4WgqyEcfxS8U8Blr3wTkI2DYSmgt9EdDffsh0bmW0/2va6yvKJJOr2RgWIAmWZojbFu/CJgqtA9gBe653A2AnKycTDPU6QQ2zspvte0gUjTBZBOtx/vXsC4TwnYpuNgdtGbgGwiKE8B1/SV2TQ1Juc2EHA9OLdJf3Kje/fwqiIgihTBd07htEQ7850CujKG8ye7qEdsgoGMCxN+XpRfMtzbmpofmZZaEVAllLR5Z3pEaTOC75+7iuh67WmTExD16ATTTwqIFYVOVKVLPKZXeH1sM3wtBRxtVkDQtgyP3zzVfpUCrvN/6V7A3n+HgFKnI/8tvYDdn1gKcVhdnT96AXkh6NcUkPUC1sbBMALWJoJ+LQRlBGQpYK0XkBWC8hSQEfBwgpsIHwfDUsDzyY3rhaB8L6BkejKfCHrFhlEvBGUpoGE/+hon4MmMSDURdDY8ZPW9gJ9C0K/jYHghaConXU7A2kTQGgG/LoVgKSAjoOHmsVlLAXkh6FZVC+cqd7d5rRewNg6m3XGy+jiYTwpYIyBPAXevTcZ7AflEUFYIylbD15ZCsBSQrYb/mgJ+nQj6o0sh4D3VU/6SpRA/Q8CwHOh5IJTlEefeYQFEOupipB+AgP1F7hB/N3wXgvIUkE4E5YWgaA1E81Q6MTQUgRgdGwVkKXfgawmRJu8FjJ47IKE6ob15txhIdch1MRicHgq2poZD4tuS7rWblAHW7AMQcYtxHhpPWgiqoIATkBeC6jcg2WLVhn/M1z7BPAVcCQIWA+TD8TcrmgI27xhkdAZyTgogYOQekRhIdyAXUeCeHVyNdy+glTg+Wcl0KQaGD74Yj98EDOYakI2lgKkzyHxOwPPuMCV+0R7kwZ4O3FzFPSCX7AOpfOFRjYOZn1twOZYHIK4jrUFpTwuuV+SRioCz6eqdAjICRksNCLh/lDLOXvB8y9LAfhjCVcXFDY43sy7vFLDtihEfBxNMvOyKe9YjIKlIx8MwAibaJSSRYRp+RKv3eC9gHLjwep90ryErBGW9gJHU/sEUUOqKnb9lKYT6ze+pRuOYkbEdzUUHryMLxc9jlwxEN80dfbBP4a8xfNYcaiKQZLOnvXRrq6iWQrBCULYUYmD0E9E73sImCsLmjUy2tBA0X8Lje7goiN0ogIRsKcR0bd5J35BTRG4mfCjm42AYAUc6nThKjvDx834E4rAUELtAxsllBs//VHZVL6BtNN8EXIfwTmApoOP5bwKOPAsIuL0DAVkKaOLJzPdeWUtGswyfeSGol0tAolto7jgBHXFFJ4TG70LQGgHVnVv6k+We/jeN/jXjBOQTQWspIOsFZCkg3wsot0KMYkdZEdOX3img2U73xOyKCSKHWVigxyw5kv7ltkQ8BWR7AXkhaHjRLXSfw+/HEuQ45wS05+WZqPc5XC/WC+hurvt6Iajbg+djE0G9VHoXgiLPo3sKH3D9Vi9bJxNNjn1yTn+QgFK31fkfm4D+f5oCzrrzfUXAUFE1vBXXfbLSaC+d0oM/lELktYh6PcDt5vYEklz0dkmMZN/J+URQthRiOrkAURoICGnr6yoF9D3dyfBMpeNXtqIgek4bCIg8B26M/vFdCHrpDx6kX9A9gsJyqqCoSQtBLReOn8tAQNYLyFJA77KH58fzg0acZfkuBHUH8zsx0vhdCCo7tBD0+lLFaB+oJr6OgYDziQTkZIWgbr/dILbbAbIOjvcMuX67xcfB8BSQjYNhSyH4XsA07AEBC3kpuq0SiIW79yYZLp5AwBdpKKjZ7baJenKAgLE9TXghqB0ugIDz1qpEg/u8IqCDNdqrmGyBZM+xkhPBgJ8H3VUEDMeJk+DkDgQ0ewZcH30E12v0FCQyPW8aiI+D0brTBhlEEVzPcgPE3HfmD14I6i2XawuH0bbBewGjcTDN4J1KJ4jSiaBuRMfrjKIF/H6jTQ/IePuXFoL+eov8Zwko9+TO35IC9n6YgKwQdG12HNEkzVyrjYOpEfB+m+v/BwKyFPCQP62qEPRDwFoK+HU1PEsBOQH1zTX7IwXkhaCMgCwFZASsFYIehg9T/OelELUUkBHwEYp7ngKa52uZ/DMBN4uRXS8E/ZoCsqUQtXEwvBC0TsCB45sS8SxOQJYCcgKejMfd2R5Dq1oK8bUXkKWAbCJojYDbsT6uxsF8egF5IWh6Xbed/OiNfPMW+0EtBRwnx/JY9QKycTCMgCwFZBNBf7YQVO71xL+FgN89umISOIQsh7YOt54RkGLdvCxIgM+66A+0ssT9vkj4RFD/8dIqArrwFkJ+O39UKWBARCBfZgKR4O96SMJRD6Ng3tNK/AgR3EkjIGEUnoBk7tyoegH5OBhGwFlTAcI5BJ6fFYKS+w7ndAImEGxIV7NbChBwBGeCzdO6SgEDTyk1rCKDkKR7B0L2FCCOPVA9klz7tJeQpoDZKPeIqy7p+aEsxfmL9i5u1ij31wTONykOAe8F5ARsz/KYeIvREPmqWVo4jcSqF9B9PrUU7xt0SYOQDfJw06DEOtNxOF70TgGvZzh+7LyQ748l+Po5z4GAk5j28ulw/r0jvB/IYgDX8+DR8TTNBRzvERgomMqajJuIEvB0wn6kZPBJYnS/TImzWb0JqBhORFbdFpAPTbUrPp4vQEBWyNpfA7lZLyAbBxOiZ4nxGas+TwH9jgOvnxGQFYL61m7wcymg3FO6fwsBtW9+T03D5qZKARkBzcaxQ4wnSX2SbtspyrpKwQno5clORvDvYkf6lhvD168gQYsJPhL1MJghD9mhzFPASYcWgp6X7YyngJZ/nyPPv7cKPg6GE1B+AZE+BCTnFl36YBY3gp+Hueiaj3chKFsNzwnIUkBGQN4LOF4Gm3oKOD6TIxmXEyAkSwGX7vVEppgAQdk4GEcBQk1vhyQn7QCeLx+Ze2L0TXi8foPzY72AbCKoK4fw+EE/uPNCUMuOgVysENTOpSh3E28H12sFBOxnKMl5IeinF9C56aHJC0GtlBZeTvtA4F73WBGQp4B8KQS5vglY7s0TLwR1mouQ8BSQFYJ6Zqz/WQj62QtInHJPeC+gOnmuECcgSwH5OJgvhaA/mwLKSrP7v3UpBCOg5T2BLF7ywFUhqNACQi0OjwD+j22VAnrjzuqIssH+QYzbtZO7W8Nq8kJQWwL/eYIBRDsfgYBxL1JR2A7fBGQTQQM1nF7RwJ2oZLncvAk4mnu3OgHXERDQvQEBow2G85kVkwGZT5/vXkC2FIJPBE30ZYlWZfvBCcgLQccaPP+sTQnbxEDAfur8RsDNcq+QwS4GAra7cPcJV7TQlaaAkd8AAm6NdyFo4L0cjHXUexeCpsrDwtJm0CKYGD3ECch6ARkBXawD6V4WmwgKBCRxAwj46QXk42AYASfZAQgYkTcB7bKl+cGkWCc43z+A0HMJXs98AMQ7XccVAb1BNpVp72CVAgbphaaADdqxSVPAGgHVGen7odIUgIA3ON44geOT9gUezwpB/90E/BS5/GcJ2BWl7t8yDkb95tEVZrwbOvtzSv4k4GciKNsLaJBHqf0zAY/h3aqngHdVGNX3An4lYK0XcJ9d8vpeQEbAgybMKwLi6+RapYCfXkCeAn6WQrBCUOO2fpZ8HEwtBWTjYDaZMgYiHjxcWwrBx8F8CkFrBDwYq0lFwM9ewNo4GJYCGjgBwi4WUunsto6ZG4/9QasIWLZIlQKyXkCWAo7PJpCLFYKycTC8EDQUjISngEb02sj/PBG0theQpYBfC0FrewH/cSkEIyAvBP0shfhZAnbFbvMv6QVsid/8ntp4QKhAaep5oEdACkEHAqbpDIhmYSDgZQaEi7tzjMKmAcTqqoeqEDQ8XIGAIw+IFm0j+L6MgUjSBb6eCxMgoPKCx08CeLzXaQMBRwkQsPN6AHkGeyDmcucoeNYC0ZGn/VshaJy34WscAeFQNgmJC597qxSw35rEJFLNfh4aOhBnJAFhWQrICfjqII8ED7pUYj+mSybSA5CrYwC5GAHbEhApPgdAICkoU5zKj4B4EwykGmfw/McECBgPEnj9iyWcb2JKEZBpAwQ0G/DzOX44ZLVRBkBIujTCyX14vWMJiYHVfSh4XfQ8uDXukB9ermA493KwyPx5AwLaFyAlsYCk8WWHxFBf0ImkORBwvnsOxeiZZAqeR0BKvz8CAkZHIOb9cXFIpCl0KcQcrk8kxxUBQy+G39fqFQckEHXdD6IFENA8SEDm7GLA62kDIdcTn66KP71TwKYfZyR9pnC+rdP25wjYFXu977pP/ZUENLNkgUi8BkJc9KJDUMNPRfexHSboISZ7Mtg0ZiJZNcMSCHctyOgwAQKyFJARcDgDArrlEgio3WgKaByBfKwX8JLCzw/Lco5c2wZSFRp+EPM1oOsapi2M9G65BnL+6gVk42B4L2Br/U4Bh0H4JmBDS0o+DoZIOhBM0cmG4LkKjyeFXqLBKjkQbWPT8TYCPJ+qlxUBeQq42lkXot5v76UQjIB9bAA5PwQ0PGMhOtYOjr+5vVNA+3UMFdRTyZboGdyzPNnYESREdJW7qyUiLwR1HtqRF4JyArIUEJ01ICArBA1f1p4XgvKJoGwpBOsFJAt7n6FgYJ3g4789R5yA3rbc8EJQTsDMKq98IqjXvww1vhcQbYCA3k2LAnRAwYmngG4Bf91QhoHEnIAdDX5/7Wip83EwJB8lzR8jYLcp9r7rPvW3EfB59PZAiLaQu/lJxdgI84qA/sFZB7hNtm0giv5OAZXHvCTm4NXJvUnLKpHU3jcJ3oUN5KBE1bA5yasUkBNwe6CFiHQcjLew7lUKyApBOQGN4+tOJvJUEN3QAiI1L0BAf99XxWC9hPOZ0E+AjIDuaeVouKVKQMSnJuecgNtCeJCJcngXgk4btBD0+YLzV1PHxBE8iCzMIxCwMwAiqYeBQAYHVRGdk7Uq0FzZt8nE11Q6hkyQ0WkBBFzJed/nBBx3VSDgRXqngPedB2QMlS5cD2elofPw1SbDqwiv/xyuEpTv9w2i+5SA5hJIqb1WEjHGJyDgxgLCDjfDHtFEVcl5L+BAnHaIsZE0P5oqjyoF1C4yXB9GQEfZymQSnRu+q13g+rAUcCzaQFaWAg572wcZ9pcNeA/tgKipdhd4L2AY9u4p7wWc6nB8t7+9VwRcdNoKckTVKf+VBPz1vf8sAXutdu9vKQT9uV7AP8bB/GMhKBsHs/WSYZ2AfC/gZyIoHwfDCkEZAb8uhfhaCJpNdb2eAhb6JPmjEJQvhfhKwK9LIfDBL5wsK20gWe+Z8kJQthqeE5D1ArJCUBO91KI2DoYT8OteQAfB87EUsLYUgqWAnICsF5CngIyA/7gavpYCfpZC1AjIV8Pnneex38bSgk8EHZORmtb3An5Ww7O9gDwF/PQCmpG8DXgh6GYmWr8VguYxriaC8l5AOg7mZ3sBe61O+7sSi58mYOub31NnI656AaPeq6xSwJm31IEkdw0IuOsRklgFBoPdygCveocqBeSFoL32OiSxJ8H3xx0gltbPgXC9JfbDa6E1eQq4EobvFHAqSjFZmb03AZujNTz/hKZwchOe/xE/IuL19lj0+z0g4DYEYkV3+Kcdhcss4Cmg08FwmMgHIrl0qYVjD+DxngVEW+TvFDD0h0DAAXzOJYvLDY4/TuD8khGQb+kNgERkRlK8FxEQc+zrKLAKIGDvfohJmM2HKLpt4HyfvV5Ektkp88l1SDKcJKoDn33lAdy6J3TJAx1/M8u6QN49XVIx0gyfBAFN2ZIGfN3cijZJ2iUQcCRnQMATfK52ZeFNwJ0E5Ixk3UCcgMEIAUkbXSDgc0ZXyTfBuGGbIORrW7g+m2gSkfnyrvuRfIPf18tXQxJIe/j6YRIZrwX4ehlOgIDStDTxxIqrFDAynnB9dj2UkfnQAxL/aArYa3WV7ypa+2kCfndxdXSSN2Qozhe+e1m3A14IakoeELApAkli53ggCG5OouecgHjbFu1981IgYC9sgs5F80S0DM18d3mD749nQMDxjBJwPR0WnIAsBXSVrHVE9xYpiT1/LUROQHsLxx8kNIVkhaBRmt6JNgYCeuoaSNZfZjeCH7uZ77SdVhPtJQU+np62Ye4847AiYK0Q1G0DySxvTJ/vFwHRznsT8JhkVQrIewEXI/PAx8E4Rxt+3syPItHvKPU5AbetAD5OdxalyHsBGQFHqygS+TgY5GUHMurAW9c55LqJiq1yJJPbGEg40OH8WAo4CnGc8xRwI8LxOAHtKRxv1U/oEo3TMifNtF2g0wrD+Q6mcL39SxggaUxT2sYgQQTLu4qArBfQ6UzbGA061x1R23QpxCkDAioLcuIpICegJ+PDHwS0r5tY/FkC9lqK8rdMBP1uAp6ne3iP5E0h9xbZoyLgsmNo8JnnqgYYZYJEJoebgLx5vroimWyfQJYREJAthdisPJH0O2nD9wY+EOfh5BqZDW9AOkbA14j2AqYKkKXnrEpkWZJKyE4FchmHRopmafdOhpFLCxsHQMiGDQQMprQQVLwBAcsLEJAVgtYIGHd1Oee9gOfl9AHvaVlFfhnD+dseTQFv3rsQlBGQlJ03AY2iKxBDaSq5h8JpgRZ3unfv8ITvt4SpjHYdIKBjYyDgpg0EvN0oAY3GCpFz+CA4bbxaZNpt9pCrDYGAY38qETVqNxBPARX5DAQNUkrqOzzfytxKVS/gKITXF0qrHhlcIkXkBPRaXoengOFUBgJK24tKwmai+kGer5roRPYdgmiK50beXUGn+6pB+qmkogBtp9c6AZXhmmArU1Uy36l9uM/ZQNwgGypw/AN9PC0ETfpwPQPXV5DX7f479wK2ft2X/rMEVKSW8rcQsP8TewFPUmr5fClELys3FQGNVl6Ng+FLIaSFG9RSQD4R9FMIWiMgLwT9P4+D+ZoCsl7A2lIIlgJyAm7uksIJyJdCiGah8nEwvBB0elnPnfVCHlar4T+FoDUC1gpBLU/a1ieCzixx55zTwqzGwbCJoLwQ9DMOhqWAnIBsNXytEPTTCzhqz+LsvRTCmVaFoGwczN1GOeIp4BFL5/pSiK+9gGwpRC0FlOZGXhGQ9QIyArIU8CsBeQrIewFpClgvBP0shWB7AVkK+LNLIRRJbv8lKeC39wK2hj6BW1Go5yGStCveYSPlBPRnAk0B00mVAkYOHbfSjJ33OJg+gj/N22IRknS/wr5/TcsqBWQE9INJ1sRrDQjpPxQgzY4WZubmpCJgFPXg/+5PgJSp0tcRTwGXbSAguY+wGJgiEGwr0omjMSXMZkYC3JbpBM3+oZ+HvWmJ6e54eH5zA4QrmySBWxd6F4Ku6JKJUnv4xNUcupSCnt9FNejewhESo8mDfm1M4Py3Ihw/bGgEj5xLQmbBeYh86QlkC8ZAQFcqMt8NKXGbLdEhwVIFAgp01X0owetfuBe4PqIP5Es2bwKGug1EFcuHTeCTAxBQ9ejE0wjOz49pahjFGtxKJ5eYzBaFgcLMJBUBlwsFCIvDNwGd+Quu93UFr/8woavq7947BbTvUkAC2dB9f3Apm1hpPoC01zEQcCbA8QcRnM9ybrwLQT8pYLS8/yABFakr/m8dB8NSwMFp9k4BcePapUsi0tx9oWFWSwGdVgjEmuBsR8xbFOfOahJknICG94uA7Wd554Wgzn66P/JC0MleBBKyiaCdjVYSKzdS382yHUbStJkRPKEEZONgpkV2J5jsFr4zzvQjJ+CokSYi2dlAGJYCsr2AnICuGwDJTspc5IWgLAVkvYCcgMWmeSajsT/L3edAV9BteaxSQOIs4PkYAUetIZDzvtplKBDTJhlu9RS5/RZNLZfJnei3qMynRwMeD/feLbHTLEbOra1b6LFNjwTttaTaC9gZykc4HyvJ3bOuA8kSc00GGMH1GpWtFO62xzcBVxe94EshjBII6Jg2kJkVgrIU0BUXQEDcht+PtWzEQMoRkLXYkRvpC+Xcd4ezqJoIOjpu4PoFpE3QQSVnYislEDA6tAJ0VGivoRLB6zVdvSKgHtAlFnph/hwBFUkR/xYCfvd/quz0hT2ZLjwgIGkBeVoTIFjY22soGCpOgO/nV5v0b2ZDJNJFuKLxeFz1AjqjeQqk266aZNwVgIBGAcRB/YMGfydpKme7QEBNn3fhd3gFsqxjoUSGlFeFoNFrcMsAVu07sX2TplqUgP3VBQjY3rwJyFPAtCn4vBfwMVCrFNBpT98pICsEDaaLRz0FjGzr3QsIHwGBVK3d2sTSbAgE7FlKzlPAjU2XLnRLIKS2p3sJHw9MVvBe9oNnF65HZwUEXGjCCjlCXyU4cbptomnn3wiIDhIQi00E7adnuhRiCdfzHgoyWjdXEhkNzYbvNGbvcTDDKQGCpmchQbkz6BA8TzTfn2T/UAg62s9lTkBPHE8VpK99+L45oNe3QQkodktijtfw+znfVQsX3X0D7oYZnD8q7vA34jVWyJAWkjrSCh5f9kQg/voIBFxaj39nCvjrPfQfJWBb7LTEv6UXUPvmorW8A5/lailgbS/gZynE4ZQb4ngnE8IngrJxMH+shmcEnHniqZ4CfvYC/jERlK2G/+wFrC2F+MdxMJyAvV3eq4+DYQRkhaA1AtZWw7OlECwFrE0EZQQc7fS1/M8TQWuFoIyAbDV8bRzMwYabZW0iKC8ErfcC/r4XkBGQp4CsEJSNg+EpIF8NTwlY2wvIegE5AVkKWFsKwXoBv46DYQTkewFZL+BXAp7MgVEVgv6HVsPDe+r7hm3/dAooffN7iqWATqjreZQdsxKLC2lBCHKGKCwGQArt7r8JeHbKBJ9O8O3Qe74ngm6mEpBqQQsvhYKmcDoQxbHWQL5QBgJKsUHIQgESRscBfDCV0nVM/N5iiKKeRjSsRfB8wVwHgtkhEC5ZSkDAawwE9K6E8F5ATsDxpgzwfJ4DmUS1L/q7jYaxcofH+/MCHr+7Aql6dwMIGA6AUBOvrApBFzcXzl+YvAk4zzZAsLaTZdgygZjLQ6H7nIC7PhCwlgIuIwfO93zN4DJMywyvr75DZp0tELArExPPRms47W6D9hoaQEBMx8uES7hn+r0wwzjSe1UKGHZyeP4ik3xOQF/VtBR7XSBg+JQNFB0bQEDDmdAUb4VzX95rbwKSIV09TwmogOGI+yroEo+MXHEcw88HyhG+nmlExnhrRGQudgw/LMdAyFcXzse9hXD9Om04XiZLGVkMtB8uBIX3VKf5txDwu8fBPCK8hb/3i4VPAm2YoG3r2uOFoGSN2gVqGOme9M0+EI6lgLGtvQloHJop3N2ALKaBZ2KtEHQ8oCng+A4EXDSbFQHJKN9deQpoCHHq8xSw26UpYOgDQY0dEKerJQ9ib3fw9aHUr0iYFXcy3GxnyFk/9SY64mNJxnj5TgFZL+BU6i2Qp/q6jDqvdwroSVN4Pt4LeAjg/Eg4hI+XQnEl6NGH59NvekVAMzbmopM2gJyLQyESu4OAqMsdELCWArJCUHeC4W42v8QI2BsSngJaR2EGr3ews1B7W54Ino6BhOvwdwL6nl6lgLa6BNLiLDyi+Sm5VATcpNERbSPtTNAOCEhevV2Cnmuck37ap0ssZq0rTwGt5oQWymZ7jLLTdU/wbTv3eS+gu7YunIBeVwICFklw5ONg3GEA12+37g+JmqdAyrv3cykgvKd6zc5fQsDv3gvoafcDMfT4NwLOZElDfrpTE7xvDaoU0GksgBz6xXsSo+u8C0GL/qBFxtuikbuTEojT0eCvcbgzgGSd/qPghaAsBeQEnCxEIOBZBpIVARCQFYJqwksQ3WljpdAF7wMSXVwNRWkLCBh3gIDRJhR8x+0BAY9No0oB+VKI0p+XZLRJ4PlvayAg7wXs0kLQRumYOGz6fZJML0DO5/hh4XPpqCQWUiCYtBcKVEhALJYCBucIjt90fxGQFYJ+TQFLTwDyTb0e8qztTUHZBIg3nM+BaCgUUiSdgWCjZCmIJBnC86XpXiIqucH12W/g/E8PQeEpINno8PPbQwQEtIeaHwandYp7K7g+hBaCBrp4byLlvpWJJU0audNZvAnokACIuBFXJdq3BPgb42wE5LUFx8LjqyAQ6/yE8z8thSoFZKvhyVW8y+j+QEBqCys+uaJ/KQGl/w4Bm71m87v+S9CPp4Df/HGVpYBfx8GwpRC8F5AR8GsKWJsIWtsL+OkFrI2D+boXcJtftnUCPkMjdvIBfBzmvYBsKQQrBB23p0AWNg6GrYav9QLypRDbMDP/WA3/mQhaWwrBCfg/TAStEbC2F3AsikdOQOMh+PiPXsDPUghOQF4IempPfMMKNla/vIlxPQX8OhGUEZAXgn6ZCMpXw/MU8LMUArfjWb0X8LMX8GsKyAtBPwSsrYYvWsnkZ/cCwnuq/W3TC388Bfzm9xRLAX0veaeAV6KmZHl9DlEwcAgQ0F24xLVjjIJxm+4FJKpbXwphKGJI3O4QyLVpkRQ/23SpA3xiqwpB1ZNDQHZ3IOB9AgTaLmjvWy4AMa3XQ6kTMBwB4TRZjIjfT7AYzgv4+f4YiBVkGOUhZnv/NighQez2xUDdZRUBnQXthUsIEG/sTHySFi6cD1rD4y+eCATS+3D+WpcWqspAVn+4RGKkyPDzrf46qhMwJkBA0piAue6N0sK7LRiZTQQlA1/LsBohON/eCiHeCziiZFuJNrzeOV3FfngZcHxZeqeAjICsFzBU5kDgqYh8MrOBoOGmDaQupiI8/8o04HqfNLgeL0rS5AYEfA3g+I2Z6pCkPAAB9RAIbHiT3wjIxsGwFDC4PYDsjIAL/Wr4/nFIexXXa/i+dAPyFSf4/ZjpJCNxbAJZt/7g+GMEbPbk1t/SC/jdKSAjIE8BGQFvnVIhqhosESfgdh0AAUV1jtz9uAUfv55kT6bREwjBUkBXSs5k4OlvArJCUNM4AsECISqQEmp7IIcyz53BIKwIWEsB3buyIbpECZg3WyUaZUFZJ+Cln92Jfc6BbKwQ1E/kioBkYwHBkl2w5QR0tAGcHxsHg3vjuej1BTie3dYuZHSKZyIvBK0R8LgFEo07QFjWC8gJeL9kbwKycTB6P32Qgb55oknS0RWUa1ZOUFzGvmtfdMLHweiXxsznBGQpILImQMBg9yagth3GuYszPeXjYIDYSc4LQfMQrl9/9ouA+gv/RkBWCKr1honPC0EPo+xGbCGC13fFQxPNdDoRdEpTQFYIuu9ZVQroiPGbgCwFdMMCrt90/NTJ5Hn4aQI2e93W35ICfjcBkR0B8/ddIGCjvzaxYP4qBM3MdYJnxblNjPPlnQIeBSAXI6BrA+9RPn41ybRFU8LxFQgY5QeN+EeJTuh8rjM8dfc90u/QiZuH470i4DzCqh9qZSNFuuQ9iK0vVBQyAnoeEHCh9zUU6CMgXDGmBHwkQs4JuGtN+sQxRVnkKeDV8Uoy2HTg+TFdBU8KNg7GAwImBTx+4gMB/bWl5rwQ1IsOQEAFKyIn4P6yrQgYbfdw/LYHBHRmQd+PlBU8nhHQ62pvAq4uQD5skV7u9LCAUWhEEjH2azoup3FP0Px+B4JN4PVGg/ZdQY359jcCis2pAs8iKrQ4GgjoXwWZGI+Rlvuu66S4c3yoZJHHQMBOSle5j1cy0bQpEDBvrioCurQQNFxmqyafCGpvsIDIbLAmNQKGt/AOBFwNesSeDBo+6Yf3KgVcDBoKgr+M6r+TgPJ/h4BtUfy2W+uPE/Cb/wywcTCMgLwQlC2FYONgeC8gGwfDCGjm3gb/0Qt4TOL8j3EwmXGz/5gIynsBa4WgnxTw60TQ2jgYVgjKJoL+cwrotBf7+jiYrykgIyAbB1MrBOV7Ab+shq+Ng/lKwFov4NdC0E8v4Pi1lkgfLRdxfTX8VwKy1fBfCbhe38yqEPSQL9b11fC1QtAPAdlEUJ4CsomgjIA8Bfyshq+Ng+EE/CyFYIWgP9oLCO+pVue7bq0/TcDBNxOw0csJmRe5ngfHa1nyQtBgkw9RZPmUgEHuknB/AUKVO7BcYIuEzHbD9zgYP0cRcUc7IAvrBVwnl4ikdon9YN/MQKwlEDJUdZxH3RSIJbfVmDjObUhvnUCm+RmO7033OgoHOhAw7wIByaOnA7E02vs2W4Rkft3B57rFq6wTMNyM6dKEDZzfYr0Dwo0pQW+28S4EjWjqNpsAuRbX9bsQ1J31gKxogUQ/aMD5Sn4eEacFhArnIyBmMBITks568PrTTlb1Ai7N/W8EnCd9hILGUjOxdKTnd6FLKPpYw7hlAEFd24Tz7bzga9YLGPjw86HYpCkgBiLyXkBGwGspJcTRjwYK/Q5R8JyOv0mMKxB2nsPxt2fkEC8cId8PV1mC4x0QetEz4Pd1KsorPSCQsT97E3B4o72Bdmr4keqVFQEjP4XjhTd4vUL8yAixE4wivPN+joBtUWo3/xICdr/5PiV1zYqAnpABAZ+dK3y8ablp7nb04RU9D+WBE7A2EZQT0OsUKbIu5ESQMZz7ztWONORsygcxt8e5z1NARsCR0pjDxzWvdUXYasKHvpH3GwGNsw8EK0K9RLcCiDiw97+lgKazniGibIFwp03wrBOwVggavuD7vQGQbrgcAZH8OxBwvFTOBJsR3HSJCEQMNvKVaJdXIvIUkDTMI5lMdDjezYLzaxpWqyIgKwRlBNTEWSlajdFeQxtLrgjo5NNdgLJ7eiRq2pvlnID2GQg4PlACtlpAxO3VWhPjYsD1WophBh9vE7ieWf5OAdcNICA+n5e+J/faFQFH3Qlcv2dvl6KuSgreC+goPXg9p2V5I/rMhddbviKMxvZ1R/QOEJCPg1GQeSGT7a8U8Blkp4qALAV8bkbDioBH1ZR/jIBtsdP+W1LAH+kFVC+pILpdSh5GwLB9eheCshRQLUoBOUFzVaWA5lXoiK4kWCUnoNacAkEYAVkKyAgYPOZqgQ+LVZcMyACIhbJpicwjECwwxmoemPIy4wQcZGMgXLwCIulrIODMoingswOkE6RJRUBvFjiYp4ChKwMBnZNdFYIyAoaTnBaCiiwF3AIBJxm8Hu0FBFx2e+8UcBpfVOIdD0BA1gt4fN47ZPqE8wv3KyDWJX3AjWhcAKHWQ3j8eGfo1URQNHIIDtd3mUxuYS93jc1UQ/PTHD7xPbRGNRH0+QDiOjNBEMloD+SS2vDztmsD4S5teH3zDl3S0OsookPDSD4Opu91NN/3N2u4jxIJrh8x4XwnzZWMBk04P2QTePxwCNfX2sPz+06o+jwFHMrDKgV0/a5j8V7AgBaChiSeHgHe7R6ZeFcg4EYBUs6nap+ngJ62/pcSsPPfIaDUVNrf1Wb/43sBf2Ii6K5tufW9gDUCfk0BPwSsrYavFYJK4mL3x2r488Wboto4GE5AthSC9QLWVsPHmVzUewHPq4lcLwT9LIWoVsP/IuA4n2+rvYA1Ak47allPAf8nAn5SQL4X8FMIWiPg10LQP/cC/r4afr2z82ov4KcXsLYUgqWAtaUQ5wBPqqUQjIB8KQQbB9Nx12fnlE5dsdYLuNE6ZrUUgk0EzZqKUxGwlgIyAn4KQQ3Bw+aPEVBqNbv/W5dC+J01IatlW88jNyMl3uwnKfG6YLzwQAs5w3ztEiLZ2Pf1gMZ5gkRIZCcIRV1TveL9S43Iiq5mj8RzluH2CAg4b6nw85muydi5xUAmuwEkk+KS4KlhxMS1tkPk50Wp4X4pAuFKEwjTc+H5V5teTFarDjzfJdQCngKGzTbKg40JROw0nYQXggbz87sQdDn33+NgOnQCJisEhVsPXfKgAAGjVfAbAdNIQnmkLYF0jRntPezIcPyZDgQcmkDAYJAO6UcDQrA08qtCUO9xJRm+Fb0qBQwVWqjZPcP5RZmD/WjzANIOLDqBs3uC509pIWYkqzaZJTv4+ZcMz2efcp84qgXno3gakExXE7KIe4Yf2u6TkjgGAvanOA+adIJon1aghoWM/OgWAhlf0Tom8Q3D7+tmA9mVBdxDl2MFzh/JWhOf9pOIRMrGyDkBr/jyWwootNUNWW5tOH543/4cAaUW/O8vIeB3JxbDfrkh1v0XAVkhKC5+pYCWqhyJtkS/FYKycTDOeYkzJEyAMNZMnyN444UKykflnYwOvwhYPC26585aIGdGgDysF5BPBG0cQpMTcDLyFr6Hi1aJdkrwIMMmENC1CBBtNwJSshTQvWRhsyLghES+dz22ql5AbHYXPk8BPwR0J/ewROIWX3kK6JR4Xy8EdQMdXs/waZ4JUHdBP84BsQ5S0uTjYHghqPEsSjLsrZ5oup0P3wS0ZkAoRsConZ7IVFNmPrlvQwttp80jsS4jIKsR6ikyM5JxArpb1CrQHT5xE3OVJHD9wt2VF4JO8WEp8hRQ6FCyXiZAZm8CBFzFSUVAIpx3dQI6x2hocgKyXkDPKIcB2kvmpZ4Cdq3jiQwOQZITCYVVCjjq3mKRpO2f6wWEN5Qs/S0EFL/5PdX1Xgcymc+EnERzIM/sdgFitY4akCp9JHg8GkvEPlLi2ToQjqWAowEGArKlEE44bRHawO1zAhryBQgzlVUUTUaPAsede48TMAj69yYfB8MKQXkvINsLOHCm8H3W63eQ3ilgNKCr3Ec3f0BW8uydAn4KQb0gBgLe3agkxoAunejTVfCe/iZgsFXg8dnuXQjqn3wgkjCB43t0IqjX8VdHdA7bnaoQ9DR4aPhm04mgtBA0utHrsbXU91KI8LwmuLO6twk8upd7m5egoVYOxMObvAEkba9SRK53gdhhKtDibni+3n0vcQIS6QXX5/4aKvBvmqaQh+yeIrE/7BBDWbxTQDyjhbI7IKCvKPeKgLwQlBHwjnKVzDfmr0JQmgL2HyPB54Wg8cFQ6R+cfl4VgtLU0Ywf8PjtY6oglAGpybSt+I7fXf87CfgLV/9ZAsrtnvS3jIP57qUQn0JQ83j3cK0XsLYXkC+FYAS878Q9J6CxFICIrQM6VCngegbEY3sBawRkhaCMgLwQ1Lpe7vUU8Os4mFOGj3wvoHEmvsZTwKIXkWoiKBsHk/uj4XsvYGJs/ygE/doLyMbBjLA8KGpLIWoErC2FqI2D+fQCsnEwtb2AjICjs1pe60shGAGrcTC/9gK+1vHRKTrPXf51HAzvBWQE3HW2lj9eBy+5KgSlBBzHaqb0G+PeoyoE/SyFYAQcJ85LqxHw61II3gu4CRb5HykgI+DPFoLK0v/DsO1/Ry/gtxNwriOXpI+5Lvp3DwjRsuOUzLetNwHP8gUIuEPYD3c3IIh/llwSXyhJ0rlzxeuZD+SbPHUU6a8ywwdBBIKApfJIsIGAcgyPD5dNINr4CSTbrC4VAQM69hAP9qpLVpKt52GDPr+yQEAuTdHfE0hFSjT1jsTo/gIiFuMHENA8vQnoDR9wPsVQh1vnEkjVLxcB8f0WEHLYg+OdBk7ACRjNfDi/pC1FcE3p8yUbIKtRGHRJxQken9New9lKSoiXrYY+JyDrBfSeZua7UgMIONjQ1fOuiZC/EIFYWIPzc802kPMgAmkbQRyQ+DFHYlisgYhz4kyBeFsg4NnOAmxldNX9YYlR0KGr5p3ZJCH+bmUAIUMgoN2mpPMcIOC0qVlYWk0cshJubwJKPSCyH/d1MTRo4W77IcHP6933RNDWyIngeGsjDz2NWFhDQEAPO3T8TADnzwg4F+nvsyVuv05a+873VEtu/yUE/O7J1YeBtgVirRa5p5AoRUqDFoLuwyVypQAIJ6bmkUwDcw6fphY7hRMQdylJ5gUu0HmdXsgwoyngbBlp6OhegUzkCERZCO2KgNPhHsh3bepVIejkkqY5/DVtmUhoK1tOQFfXgXxuQieG9nM4H6zpTTTpKCWfCOrNAjh+0CqeRA/6EXL33Z2FEB3sMu12F4hcPPi+0m9eyGhpwNcdAQjIU8ADXaXuekBEJ7/eidmcz3xXEXYl0m5AQCTrQODxTT/yFBCP1VR07nRJxcHOHsS090/fvvXg9UnmMSeq58S5O0C7hBPQXHRmIsndFkHPbnauCLhs6QkyinRDpooJBLzs9AL1VCCiqoozxAk4s9+9gO6uF11REMoXngI6z0Ur4wQcrnCCvM4EiPy6A7H7iQxkZb2AHwKSrgNXeS8CeXW/XOXuSA4T1JIL+NOlpono+YeWjEb6csgJ6CySo/JjBJQlSf6u/1T5t6WA26B7IENbFUTHl1QTN1+PAZm1ZCBY+6kmWGzNZTJZt4EYLgHCtUfDJxmtb11UI+DUDOD7dhOIspgDAeNN/E4BeSGoO1HzUB4JTV4IGi8ENY92RaNAttGG99DAAjKq9zcBV+0NEFTV1xafCOqMl28CRl26ul4dv1PAprEtyQAB8YK1Bue/TIGAc/WlwfE1IBEj4OpxhePpMXw9pMSKe0EDuV4K1HsMpl3Szzwg12qhanjYEzEhURMICLcoE9+Ohs4LQb3560GwJQoyQeNFL3ea56mGzo+9TGy0AyKXtlARcDyZ0kJNSkpWCNpP/YZI5jv4WjBXChk0SQN56gkIuHmcuxUBWQrIegH5RNDHDsiWJq8OGUZeI3fP03VFQFYIGqkOXQ0vUAKP7oLvDqZwfoyAs6bfz/14KBxRpO0bfCmEt1nScTv5Aq5n3FByb7Z6NP+VBOz9dwjYkbvy3zIO5rsJeNNbVp2AbCJonrRJ1QtoFGrLuVw0C3ECHh9AqFPgmT4n4Ne9gA0itnghKN8LuPXyhrN7nBw0EsQt7guDg8QJOBoaQJwPAfk4GJYC1lbDf8bB8NXwrBfw/0LAz15AU+8B4VgKWCOgZ4pAMGtkVAS8xOhZJ6AYE4GngKa/Gyh9QXeaTvHa6xUBw/kECLvXdDRu+ETpd1bqlRNwHKSHpH9P6E6dDwHZUghGQHNHAvOPvYBfV8N/egFrewF5CsgKQRkBv66GrxHwMw7GeBYbk6eA2fU+/iMF/FkCdjr/h397/8IU8Lsngg4JkG6hWLoYLM9lE8MNJiUkM4d+eLkDKUJN9cjK9bEftbpZgu8LINDcVpEf5uHjinfpAgikLYAgLAW89qWYLDchEIa04fEanRnhzSRdjBoZkErsrIE8o3iIfH1dYtzK4fju8AYEIy8twbYCJIvPAhBwdYCvlaUaEX9/QTkn4GyqJmRVxEBAZQEEax6AgAt3q6Nw0Yfjb3pwYCfeYTE8XIFcr6nhk0VzBud/puNfxmfaK1fQQkhGQPvsvwnYf8DxBs/ejMylBrz+zhkI+erFMZmbzywn8CemwPbqQsiCjEGorBDU8IC88/MR56FpAkln3XVFQN99ZCZOcQwEbPx/5L3NuqLK0q59QDYEBZUmYCaCihKQgPT4R0HFX9Cj/wIda5bfqLnX2o2q9c7ab6suL4eQoEnEXRHxPBtEwGvXaCpkEwaQGpR4roznnx31ALxZiwgYjLcKjaoSEVV/IMJK226W0SgBgtOEMFbvEAGdGyIyxAyRfeAU/6oCLlOt9OM9IvfF6RB2W+qln5Zg0L2le28E7KqgBeUfxy2EEw8R8BE8v4fWX7mn+NH/VlOI1yygyhcxB+bDr4jY43uwHG7S0rL2B0QUqtSwGDmIGHVPk0g9ehmQrwJmexJfkxHH34AqelTak9uMElW9PkCfdrOAE8vniTd3j7DyTTxerO95UoXFlxyMPU0Q4V5VwLllY6LXp55ITNwGoNZVXFprBV+ve13jaIeAsNp7ErnrAQfGYekTx2v2QAaaWwLVR3H5RsDVvL7CdI0IaD36Hk/GT/MG2iJDBLzPfYNkifEvBHxVAZ8hItMbAcVl9/cTl38joCN38jSvKuALAddpd30Dz61AnokBeSNgM0OEU3ciIuBG9VwyyzrTCU4PmXXQtILcRERAogL+/WDm1WTsKd3soYFIO5QHPEk8/PyiOWA6XJ+HLVmtEGEVfRFxABdEwGle7N+zgLaQILK2UXGHWZ50s5PHoUEa+3oEEhX4928EPEs3UDZtxsHEwM/3i+v5XQW0igkisJj2ZqAEy4BZrhYqvw0BR6Ph6Ff9V+Wfpgj6agQ1wqLPgTBBhNIJNwW7jRXGJnaDT9n5TkTk8xAxdK+PyDHsIwKuj/+qAu57uwHQtI+IxoyGUjNvVIjlrsqn7hABx8uuChh0s4WJk/EEqQURcX1ExOHYqiKbS9SAyd1l5q1imdLygAiYHroq4G6Ou2nkbwjEWwXXpz5y+kZAPy5GxNbNG096j+EDlhTzmHcVsLh3VcCJgwjoi50cTLRRIVJWculuY0TKR4PnT1mHRJp6rwlfnCeg7LrZxEHTIVLQIeDUVRmLDznGGZVoEF3UjL2rgIY/Q+R7GBPu3Qj6koNZTE/9bs9kBXl2Vc54mSECXo94vOHiicgYPxEBKwvXn3hO7ycEVG+pUvqbHt5vzFjx/gzniKThFJH6pE3HbwR8VwF9QfhqBPWGp24W8Ll7wFQ495klXnB9w9xSwJWIWnpDyK7Ed8490LedIulGuOMzUcTv15cKCZ+BD/mfiYB/bZH/LgKOx6PRn1IFnPxiU4ioRlx5WcMvJsLDfVcBv88CvnwBPxpBX6YQH42g32cB/++qgC9TCFFeHn9CwL9tBH0j4KsKeNgQRJpvCPieBfwhB/PdGl5fKDvxp0bQ2WA5+GwEfSHgqwr40Qj6bxBwA8vTGwHnsXvg/zULiAj4VgTdyXJllft6/5MpxBsBv5tC/K0czHdF0O+mEN8R8DUL+JaDeVUB36YQ32YBfy8CjscS/4cg4Edk/UVemxYiGntyiBRcgMiWxFwKTiHPSu9eKRKVO4R36xUiHYag5I2AduGR0jXMjuG2F0Q+HbpGUh0qugwRUTofwNKTj4VEjRgRj1WBzpjS+e4tKkQe3+gQK7E7RBrrNrjHPZ6f75CItcsAkuVaY95VahM65paIhHsVEabuFD09rQwhPQ9VzsNE0qALhTgQXgVE0K2Gn7+NGg8sekCEGrWIgJNZJ1dj3yhjGVEK6ui4vmAsUOIyEQqaLbrZv3kP1+/EBZ7PQwT03fuM+XWOnwcp/pciqB8rFZXnuQ2+jwTr8ffCpOIdkdKSJDyfJ+LtaBI8P+QNHr8ntyaVPERAlt/x719VwMWKICI+OhOJp4HrPVkbPN9E1zkWGbZBXRt3teNVlGMbp/v7NeatjvzofAwvnWKqgwgdHYcaXtYcENkXHQJ6Cq5fV1uJjhS8ngzvMiLgCdd36uRl3o2gY4IIu3nIO7y+TqG1fBDltyHgeMKN/2MV8B+CgL+6ChiME0SosEyIM7T9mszGWxlUFqScZfuzlkRicHpXAa1L4ytEOfNH0E/9gHOSo9uSjUgRqRwj4uxp2smTbOsnkGMdMwgav30joHmEgtgWHbRvBCTeEc8a3j2TzHKjAmUFiFw5jwgmCxIHZL1FJLwAIl8+VR4gb+9hCZPwQAm1RB60He+XVlrsE7LYBhWsB6OY2bfpTCGHFO5gplrMrFWGiFf5wR2Uy76blTsjAoYrqYXFsEIEBBX/fnyiF5hjvC0tmmgtGTmiAKTpp+SNgPOwbmEdXh7lql7j518IuDRuAYHpbZCQ2A+ueH0cHr8FLyBsSG8gDzoE1AaIgEwqtqBVUYB3WUQELNLiBNp+9S8E9Pb4+RcCWtH8IJHuy34joH1PtCvZXvgDyD0ISuexRoR+IaB+O8bEXitDeCOgfCkQCZns413OEAFlAxEQNx8ioB6I5y9TiPUdr/d42OogOwp+f6YbGr8NAceTwfhPkYP5LVXANwJeLUSkXSBMIWwnCvOfqxyRZHIQQTuwPnlXAR/j9ROWZ37MoNohAtrqfQjLvS8jbFBEHLF3UQD4078QcGsPJZC1tcL57Qj5z9Nz5asKGOirK1n6/gP0xEKkmXMWpfOmIeBpUwVfn2WgmoC/lrAqEanoCBGTXUoV45YxIrA9pjzRzosHrMoIP3+9IvKJt6UC0eqpEO/mWibluXgKkdSdr5fj9aXuRgGnbnrsXQXs6b4ES7KXS5bluH7j2iFg6aqlK/YRATnWIWBKM9wjeoNxgzzHQGaVhHsqv1NS8M4I5OG8T6zpod8ZtSDCBevmXwjYDvujdxXQOVV4fePdtA8q5XoENHovSAHOBIzaxvsTruWCKluigqXEcumV3WxkEy/GYNY+IuRqI3/NAmbV/C8EbGZP0JRrn8FWaL4QMO00G91ncL+SgCz6oBXPXukMzc538YTfb0IDibM3fUv6JyLgj/D230XAiSSO/xgE/MVVwJc1/ImYqy9fwA9TiB+zgK9G0Lc1/EsR9G+t4d8I+NEI+jKF+OEL+J4FfCHgd2v4v60CfphCvBpBPxRBP6uAfymCfkfA/yQHY5yvbfCuAr58Aee6orbvWcAPBJy6XPtGQN30OfGjEfQDAY/bdl5+ycH85Qv4YQ3/HxtBOwQ0rolT/1QFfFvDvxpB3URp3wj4qgK+FUFfVcCyduY/IeC7EfRtDf8NAf8LphATacL/Kb6Av7oRdE9lG+JTOCNe4SDyLQ56BtBTZ6V/kRApThWHiWdvi0j36KzVp4+GQew+ECnoABFwZSJy2MdnN9sntRV1UkQUWF0xJo1EPN48iR1wDvcFYTBWgKbZJIBAe84YGxN8TZWNA0kZz4h75BGJCoPh5zmilayVW/wF2scAnKWDyGImiGzi8RICpKsp85mPiDOd4+dZ/6wx194goj3miIzRw6ecKw6VgNY58cE/PnH9btUWdHxABHWZQkuf15SahodLBFGFTOdONETYNLYiAGs7K1lhdFXPHiKg9WBFaXE8/r1Qlw7YwZSUbwRsV0dExCyjnEf6ikFtXt9AfNC6qiMoJi2yyxrs6oEIGIuKS2Mq+GD3dXyfUERSN2xCCITMIK53t00ar/D6k3HXyLp3cf3G0rIhOyFye7mECCie5KCbRcT1tidE9l2G1+eFT610h2SrUElEpPQOMSKlGAPQ1sf3nXhOCTMOHcI+yxLs+xivf96Q4Lch4ESSJn9KI6jyi/eUsoYdyNEpKe3icfhCwHcVcBPMJGLV1zOYfTNiDp0ODRIs+RoU2e9m/9aeQgKpfsDyaCCScObQJdYAEVAe1TGCnDUUiWYn+PdKUWJ6WSPyWHHyfCOgbc4GLmkmnenBc43IOSoHEikvIgfKuUjYGwF7s4IHI7giAppJh5hxzcFyYmwIlGtEMOkW7GEeCDH3RsCQVhzM6ym+hjW+1nKFA7NpcH1n8F2i7MwHzAc5IuD9gddTp4hsLwS040vXeLpORkDCXoqI5WniuwpIt48Ht+zB0CSco+xhNX8GxNnYiHj5sJtdDB4RBz0LX2cnRNxFhnHW3tHBlTjtFeGLBYhg2w4xnaF0QSS9YRLwQsD1PrgB6e+y0pGYTsnKRsRTPbyf1iXZiyQB2imcMkS22kak7btKi4kyifGuDTF6r9QW76+QIwJX90NFDj5+H/Qo5ASK06AmWxuusD7lAWePyw5hYT6H+dYOiZNf5u5vQ0CJ4yd/yiwg/1saQYuBTNj8hAiBG4xg3MmU0vVjRJLzczaGZSD3S2csZC1ZH2ccLI67MbM9zJnJyd8JMNs8ELF2nakEB4gYwenUIZmT19RuZz2Qy+u0dHmaiSQnSxXcrSiX7slf8W8EVAWCyDMtG+ONgMFwhwjY9/OAxqSkYI07n7x73smz3Lsq40wZMRiynkhWToR7uEo6hVEDEc+zOh9BHxGQnSR8jUnmFOJRg+uDq4xxw7VUcC5Wj7Pudh8R1Nz1YcEvZM6nGzz/Wua0txyMP3Pw81y2/GoEtYKT7FLVmI7BiIeIgPNxRvE37I9gue4aMZsMkQ5AViEzEWndrYz3w9wiwmlC3mfWoMDX+rmTw7l2Vu33bF0RuK/HMAddJf6+yStKU7w/7JB0cjkW/n0jHyRYg4AIGSwshQ5iggjo0K7qOepLZDY6PMEsWL+0rNwCeqpjBSymq5zrRYjcNyOXwbkNEAEPQaNQJ5an4MgLRNB7inH2n4iAf733X0VAgeOF//wY+Ic0gv7q0PpqBH1VAeery/SrCvhuBP0xC/ihCPpqBP2OgHmmLr8Q8G99AT8UQV9yMG9TiB9VwJcv4IcczHcE/JCDoc5R+P8pgnYI+LKGfzeC/rCGf1cBXwj4YQ3/mgX8sIb/7gv4owr497OA3+VgXo2gLzmYNwJ+ycH8ZQ3/QsCdnVelERX0yxdwV3vmT1XANwK+5GB2tbv4QsCPWcCXNfyPKuBbEfRlCvFhDf9jFvAnOZiXKcT2mG+ta98xf68pBO6p8fAPqQL+ckXQ2wkRw3FkRL6r9jCpNShziNY7nbjXSDVorUw8YJMRIs5WRmTZIWtBvJcocx3dwn+emxgSI55xrj6GmnprIcRQNNWIry8fBu1tSwbRLrZK1lSFS+8KIpb10GelN2oQaXStM1HgJ4hcCmuvdES6ETyhh4hz2oBEV3MhgljsrOL3OSIht7vEkAr8lPMHBiJOTyEu+HKslf60xvMPNCuBzD8igj4qREZj0SGVHiNS+QwRL9nHeLxNDy/jOcbz3S4sBUdjeP510rbU7+UxZNNy1iEiIu+rChgLo4KzUgPf3z5zFxyhUxi9CoiwZmGFYE8RQX15ietxokkEwflMS9aftS7VJN2CTafS6ykUj8cs3Mq2tML7GT8Qec99XE84LYzSJ7maULePn7fHE414mYFIXUaMQbayCectxU4Oxyd4f21xxjx19cDQ3euqsI+TxvmV+FBoKpYJpFMbkZKfIsLymziATbFA5MwPeL1uWFaQ8U/8fpIzRvLft6cm0v9WU4jtuiiBlpMMkYIg8oWwV8GYRZiemURQyO1U3cC01hEiUoUIUVH3BOplnHRRwgOSP0REpvUCESSQDgUpH8UAdPOYMufQIALuH/UJlqN1XTq3S1eV20lPWF+HCQfiDZFpEZsVzMIq7+RKDgo5sUAEukxSZu3bAyV1HIyAis+Qs3h+5pKFU2M00PtBaTtkUBBnnhyAqoiAVuAg8qWcO4H1Qk4QQLMZJRC3IsiMJsSuvVlCHkXNvxHQaTaHgGQqbd4ICNcTft5YVX1Q7AFe/74aUnLttQ8gkcmRNwI2cXCAmTAIibUVvCuZ9YGDlXvE+2GvtCsZBfUAzN0U15vRgUgEUaww+rWIsINszxNtYl7AGKkR59xsfK0MggamkpUTexJugOwe9AErgeL1HFJEvEFbX2CtliE+EDrF0xK3CWi9Ku4qTH5ARqP2hEiXxczKezOeTBYwgNXAz5mddPfbeigXDHdHRD7LxuvXjcEKFC5DhK+5U/u7EFDgBpz0pzSC/moELPf3Gsi4kxeRE0QuHrmjmzFXOLetrIoiaUmwBKPPAX1m+Js4+fidYSTirPAhdfO2mQha0XbINUeE8i6IGC5bINJhEnSldyPrgywqWvluBK1XnSlBIMicS6Q+Jf3HmgP15MslizwZd7eHCOiMS6X09npTU91HJEsmpcyx+bgx6cDXpxAe4xEHY/2ukDp3eKAHfNp5O7uzbj8x+p4FZHdoXCo9GwqM7WTOq0REuvUongKIOV7vc4Pr8U4EkdQgCoaDleXS4w3P52ASVfrSDpF4K+hfVUCoFSuhfjTuge4spNKiYt8gs91zDKuz2Ocsrl7XxA+WBBLrgev1NzmlB8ufgDklfQbyQjbobI8IGoXXPv5ViwjYu/kS6Imrlozf51c6jXJ8DlgmIumczxFJ7w6e79LvEycSc4XOb5aM4bBEpJ3X3fHFPl6/PMHvRynwen2tu/+jscp5O/MukmZrdQqq5z6xza1M6VbjCPjuvMec/Qa+y5b9MxDwr7j030VAfjj8ZaH1tyOg8GsfAy85mJc1/HsWMFVg/0bAhT7AcPuaBfzeCPqaBXw3gn6YQrzkYH6YQizcQ/WzL+CHIugLAV+zgB/W8C85mJcvoHFcP5WfFEE/qoB3QU3e1vAfCEiPrHrLwbwR8Ic1vCEe8fpe1vAvX8Dv1vAfphAfCPgyhfhbBHzLwXzMAn5WAZPVFwK+FEHfs4AvBPxeBQxoXH8qgr6qgC9r+Lci6H7cIdwLAS9jtf1AwHcV8Ecj6NsUYj4vd29F0A9r+K1iG19VwBcC/v5GUNxTo+Efogj6yxtBd2dmQ9CvdMLI3kZk6jdbgLWhc27/8AjoQeYC8LyFRlgwQQTUgs7a/e5rzGtSMOhwJ+eQaZpReocMeDrNJohgs75Wekfj4SIJNR6klR4y9qwRifZUTsA29jrxK1Ph6Z50JgjHBZ6PbTtfvL4Vd7OFiJTi7pHQ2MbjO+JQ49iWa3laFpMUkXGGSHR5NUYSy4eEXLTSzXQ83ug2KSEZX3C960JB5DmXKdgDD9f7iDGUWLtJBv6mQ97+ThGp0sp78JtE5zyBbc2uKy6HZD/G9WHMrWnmXQLIkv2WWO2tkGi1tzbgVQ0iZtZVGWMmJGDdzjPi1Wkb0E0bbyEdLvD6fYrv+4w5ECx8ikg9afF6Frh+KEoNQ19ZVDSEYwr+XlsQ7ynYPG2yTY7IqWmcu+0UVVvoqpr1Aj8vXiChns3w/hiNTjy72rp0cMsjyNZcZ2Vv4vqnBdtCklYG599spaJVrScQ3m60dIfrQqT+tKyBPQGPX1he8tsQkMcd9YeYQox+9Z56IaA+qHPOmT43JnGRQUCOEUngkG4Mwk/oE4w2iDhg7Swg7BBcYDk55wx2N/ylHC/7KRieicg1HRwVEvUA0zP2RAQ5Fzols614hvleeHKwdBDJxkTkYGapKYF7DxHohYDaTNly1mXnm6RXnRRY9n1MD9ft0CX9saq+EdDu6weRSEM8Ph12CpikM0loVgUikMElpaPZuB7rNNCAgoAIaqWIeHw2VxFUq7S0dttZS64hIqU6NkIO9DmuV7gpiHC3fszZ1hARb7zHlWm5mzNnUuH1XrzrA+hZGJDVRkfk0jbmAZTdNmK2XyEyrqutDDqNUs62g5lBsnagAOEkvF+EHkyy8hCByX0RldaGaRI5lWYL86uG600GGk+umvsEEy6IwGHvWBNZSgZAVCll0Jshgo+nJqbzxRCRbdobYnq8EREP2DXhnAi/QVKmbd15wCXE2blHg0j3uQyK2bWESiu8f89HcQPj+QiZvRZ8kRxiDRNnhsjsVM+o/m0IyGM+9adUAX+10cpFjmpYHnlEtlmvqei5LTUIV0uV+aoi85QEFxmikSsz10sykXjz3QimymLCWT0lNckgm0qwcDoThUnnu5cNESFZ3CGMKTY8bXdEgSCMl+RdBRxNZYQfhynEHYw6xcppfwiKZCnElzBc0OOeoxBuuipcsVYotR/MgOSkKyVbXGSXRt6Egh+6Yw7uU8w4NzAUwKglXN9qLWOcMOI5RP4Oj2d4ckKreDmD5DBEJDN4XN+xQsSLy870ojYQqdyoxPfXjkqYXSJy7lJBB2/Nq5w7FRAJ6Xj5r1nAC9fNNl66WcL9tcc5srDGZ0CxRkTzeDz/JuzzJOnFM2B2hUipCw2lgz0i4zRpEBFDiuc3Vxe8P6drn7MT534l8QSRLnL709J1Q0uig0jXISwbRNiSw/NLQ0uBRBbw80JrKfS63iiQtWt8XxUtoEdlMYKZiHfVdw8Wxs2UaJBV9pS5kYKIODDwfrGZiZ/fdI2tBxA0gGHSZ05rPb7HqX8GAv61h/67CNjprP0pCCj9DgT8kIN5IeCx5uxPBHzLwZiVWr0bQfeNp7MPRdDv1vAfjaAvOZiPKuCrEfTDGn7ea85fjaCrY6moq37RWEUhxl9VwJci6AsBFzfgjHcV8Ham8y8EfM0CHmeNwX1vBH3LwbxmAW8DWH5VARuPO/wkB/PRCPqqAh4O/TV7y8H8mAV8N4L+mAU04KiaH7OAbwR8W8O3A/hZDuZHFfCFgIa4RYR7VQFfcjDfZwHfCPiSg/lQBP1eBfxAQM4ilepPJ89PRdAfCDh3D3b7RsDfLweDe0oU/hBF0N+DgNEjNUpfb6cYGs18DwET5iWjvCpSIdykiDT2jLDxBJFIOCHCOfOJXnoY+ipKzuQA7KAuOXcysCl1DWEH/mwwK1nvbtd0tmoCiE4uBtEhxjCqjpc5+IcIkW/UbAvcXFYA6cGbcy4x1YIm+IuEKNAM5j97z4SOjvIRvFsfEc3KMXH0sryAzRIR091UuJ7DLI7AH1SINBb+cugjzjmIrg+tZOz4oDSZ5QdIVYaItLbbllqcvgeHPgzOs/UtJsJh04LbrBHBJskTQ+09rhDRBjrnaxVIbwR0y92WA+uMSHsrlym4QjBj3jLE69ctbgc2m+ulW+dwpcGU3SBQNzpjcxMRr1WXPkRPFZGUD5Waym18BD/a4/t9D/8+uTcFePnE5Ni4fNZ0YW3OEJ3DWenmhprQqBYQGemAlh7fFAUVGjkDZhYG82b5Q6TzSYn3c+IiMp9FO6GzXL+AfR3g9WhSK1LORCSOawvvx1OxMRT3jzcA19NLv8z139YIintqzP8pVcBf3Vw9XlwrmLHprnTild6Sm9TTQT7x+Mtsaj0gR7uagKFFESJSgQhFdWhBHue70ko3GyD90cOCVbJOOHthChVZsd4U1pW9LR37oQPJtOsJ06kE00E9R4SyKpEH9WynxOltDgnBo+9BWwUHZvnFrCKiOtJhXtGCwObhtySOtwtYSb2IOfxZcInuzae4ExaIoCxFpIxu1wYR75Zy8AREJG3ueSATDhFUvs1EUpPTChGPIeJGngDkKakKrKYyIuTc0xMCI0WEVTBKSqt9DisyTdQlaPdzwSxhqyukuYlPvF5FLFe9HNeHseGEiDpOmHOO/IqQ2puDGeS4XjGfSeR4Uhegem3CLJ7ia62rei5mRsos3T64JLyaA5hfEPkcNhuIBDx3CEZUFaVlZEFC1hO3B7N7kBO7KvQao03SB1mxYmIn51lC9peVDIvkkjGnx+P6DjaPSH7x09K+O5uCzKytATPb3TKrtRHBJ6f6CwFhaQoFEfr7AvSnlnF2NLj+tllA3FMS/791FvBVBZxOPESKSa0o9OwudQj2+bRk+wwMOtkTAs7xohAPoFHo1EYkiXOxx9nH/JaQ5ZIhEvk+4VhaI5LM60aHJMjweJxcGHTQcAQyznCZH3RVqbxpZgCCo3AMBjJQYfCcgNzvIeL5C0RGP5/MwK2EKWOrM/D0bC5NCCcZIg1f5xWVZvj5yOgULY06S8h1cpZgNr/JzO8zRLhBeXS+EPAlq9YvhCU40lphriI1Jp2qZAHx7aZyPou7xlJjYoHd+Vq4eacUfdlPFp1iKJ6ftFZFExMRkOm9jNjeoRGplTQa+LedzJhcr/H8t1KGpNji9coLmVJ9QtbghJHKeappmfSg6iqEriGX7qLKgW7W5RLvVyRz3kZCZNzw3BSCvkmZty4goGQb43rOvML8qZDXdNnPCVjKrpstlPD+q+5kCqFA8BlVS1ZNOSLg+Z1cZl54ywvKl5clJNEKr2fWXW/aHhcQNCmen8W5SzHfmEFq64j8u/NPsmX/DAQU/mcQcDge/LLQ+qfNAv5oBP1AwJcczLsR1K640ScCvqqALwT8SQ7mRxXwWD7MT1/AolWA/NQI+kLA73IwP0whPhDwNQv4RsCXNXw1mBmfs4AvBPzwBfyOgB+zgC9F0I9ZQJjLtzcCGvHYln5qBH3NAr6qgG8EtFP9+YmAvfDCv2cB58NwU3wpgra1zQzHcpI3Ah4P5FAu3CMvqie9QYT0nNUXAv5QBH03gmbJ8vllCvFqBP2oAr4aQQ8uu79nAd+mEL15M/5ZDsY9wRcCUk3m3gi4CHkH3oqge29qlYtHVQW/DQGHY0H8Y2YBf/GeUtPchmRyWDL3uCAFvdPJDTxla5bM2OGjNzLLGjaKj0g0OoBIbZMh8t2NZelLh61LT8CG4BVgcyxcP2raHDrE0GaIWGy1C6h1jnMIOK3hvLvTFlQiywPA4jjH0FdMReqVMr6/eK4493ncJXQCyyNYhbIsma5Tl/o7IoIl7pec79hPSqcj7gT4Q+2Ob28R+YbHHaTpGBHPz+wrTTH7BLa+zIi3XtiYMU6JgIntUufYUi4kKu9iDpHvsSq9utiKtDyBDnHXWcB0D6//tOVaiFRpzlzYqxXlxhwiqrXYcVA+p5Te13LdmU7Midu/IiLONvoVPEoXHWIiIg76VwJxVi4QSWtFpLXOMnDOC5340w2ef7e/iMBO5aJk1wAR7XnYnGAzjO3SPaxdgxY6J0H6SBCBx+AUdKsIZ3BBRsRlc0TezaUswRlP8PN+vpOov1rWmAqJiNS7zFFoQPQeAK/j9ycFiODloHxCej/rxBNFvN5cLscQ5vGi9OeL8Pch4HA8GvxHX8D/R+VgphlfgXl+HIlziIwr0SapBTMEL2arniAR0xhoMN2eY0QiTzBJCMkY1g9yInZzFysizEdHWAcMkaTl6oIM51sT6B72HEw4RBhhHFxB1UyT83zweRJFdABG0iKyPPtHjH6sqEGVFndmHfYbg0ydEBGuGe1Ku1ccXeIFYQKLMyACsYVoktV0gIimcWVp586wJvJOGQM5t4h82waj2Tp4PGGVTxFBlxoi0fKwL0G1RyWxs/1GJIajLWBhdPIv5cNIiL/qqaAvOES0e7UxSX1UE5g/BzvOFgWhJnePx+PNDjKxjxdEytWlvYDCXQpi3y+IpGreS0E91SWx7rNjS5z9KYMlWWGS6Yz0injGXAG9CovSUee+ROa0p8CUnfD4j9VAIsauq9qNArxeZTTniXJWZzC9rRDh2K7miRGslojUiJB21ODn74+5AQu9zTnbz48JGYSIgHR6RGQ89fD+WKYagmrYFbFYKvDEuShPWJZBxDnCMihIVdhjmPeGO+I4x/5v8wUUOj2YP6UK+FsaQVeXXOF8vd+2NBc2S7C2Oe0aM6GlsXNZQKjoKvO5RW7Qm10i4o2FrrHSRNDbDBDZmLQzSi9rrITCrllD5JRK6faCtqZHzA4hHejFFwIeKw4RKJt2VbYBItfNJlNgkY+vjUWBiCdgUmXLCWUs3E1dylWyD0m80EpXnhaUjsblAuMG7WblGkSidHRBhFrcZeZKSFh0E5IdRIWjMM++IMIa2YZBNlwqX42gZY9zwK+uGmOWaAX0LDY5uLMzxrlLa7tU0ogFKf5KcT2rXHojYOxPUs7m6zahiYXvx26ICNYPMCYN+xcCm9NSZayy8XjyQU8gqQiuf65ZLt0c8fMby1FKP2JNQqd3KwC/Z6h4f+SG0vogYJy8tBhHJfUBdLEoY7CvPbzfJ70AytVkCd7zKJddFVOh1TimkMwviOhF1Qa0TI8auONC5lglyS3dSBMPgrqmzI96iLAW17H7fYvnVzK5pqaFiOvIuF43HHnGPxIBxf8ZBBQkfvCnyMHIv6MK+DEL+GEK8ULAVxXw+yzgBwKul3L8hYALDxHyP8nBxLPL4f9QBfyGgG9TiFcj6L+Tg+ms4T8Q8IcpxGI4QQR7zQK+qoBvRdC/rQJWynz+hYDNWZ2+EdCQ9rvrhynEBwJ+yMF8N4X48AX8gYAfVcAXAm6jaME+EPB7I+jHLOAHAr4UQR8jPbVOj3D9VQV8IeBrFvBtDX/dCId/VwX8gYC/1Roe99Rw9Ic0gvLTXxxa+1zjQFYdgPg30Fr6eFgTpLq1w3wbuZsuxpMehEG+JGx5QcSR280Y/P2GET/idi1d8JUN7tpOSgbFE5Gj4KfgCGuTY5hitnQIlxuG5kGfsJIvapremieGBs0kDNpBQA8QXyFbU494A8q7VNvoA4jFjc3c+fYIVJlDZ32e4fnaPldRmVgjyFLOYozKiGSHofwEf7SccczbIrLm3X8MBdO7zpi+YCbNz+CDl26XxH1kGDpXO34FUSZ6XFdVMOgzlx6wuY88jiXN0KAjGTSwVnOTYSia8m8EZGFYYTpZk4Rejq2MqUe8ZsyUEHmFXqIAe2prjmlTRLYngytAkeP6k+m2osshXr/dp4hc1/u2oATEEILlHUrPu9lAy2YygrAeR5w/NfyWVj0pw++DLDFUhnxBd/2rAimCJseiUmmpkgk3CPSVVfo1Jgv0zEr8vgR7gZdflwo1U5rBJlVt4p0MDl/fDROSYb4gbjPgTHrWKkwdbhSY+5AQLH7fnhKHf4o1vPxbEPBwaEq7eY5dcqF2BvRxqQiYrSF2JuoeGK2WMChNXSTb+ZaCUmo8s/zpUiGzpe+AbK0Ribz52SUnc5DBDFa30mkPBpDRgr/DYuVGHP6m9YRM5vUIZo8oIwhCNZDT5XoGOXhIzGGnTUsqOWyBOOUR3z/VlERWKsFyLiScvRJOLbmFvQTWC/5S2rV0DEgxfsxAu9NtCf2VX5B2Nq5g3Vb70uq5iDwP8lyCGYknYs02IRB6XkWgBsOUWJ4yDjDuj0zAH2xOLHeCyBtdBiOQteZY2oubyJOHJnFg3u5aaRnTjUuuJm2BHpcVs/Z9IyBs5CDC7YMTs6p7aBLhcVaBHDqE7nX37+imAHNzv2eWtzxWZDg9IcKuN3Vpa4eDgrmoZoBmKgfmbO0kICo38GG19velU2YTSnI+3IIxzgtm0fuxIGOwAzB8Y8dsbi4CgqjSwnzZx+tf7U8VuS5DEab1peac+nACsq9BAP3JktJKjYVLmLw+gIEpJWc/z/BdvfBX7qnx8H91FdAYKNPSvWdPoOnxyPC53jdKV8y2EoVFp6T8ZIRjU6FT6Dw1LsTVjBCv7RDmsVzakGkNcG41b0Saz48R+NObis/t/gOf05HFwCdhzbFHvy+SUyN74LSYOzHcFiIdBtYSovhA8bkZ4OujGWMcCQYGYdzGFWk6ZEdIdsKS+Y9TK9HSwIC4iapp6T/3ckUffmm+EdB3pqpC1ZiX31VAF4Y2pYZHKkhlY8ow8FmA+MSVYJ+7OLAbNxJVF2UPLO9gMi9ouICGW9x50X5Aib8w4EoXhTUDpyIZs0sP40z4bApI51Nc76rfGHQRLBfgP8ekZOYTr18Q5AGk4mFOXEzUKxpvrTUw7TBlbjlBRBt5pIW0GWvEnUSyS0diZwa1fq6Jrw+dlqoRx0NS3wki6as7RuNCSOkNEfZVBRwMyznYbKZx7jmxrxjnZLwf67FKPPeIyLgA7gSxos84RE4loI/SOuM1E/y+MCEBihcLEPQ8RNTG3vwzq4Cj/xkEHPHc8Ff9T9BvR8Bf/BgwNvvZGwH1nO/kXP4yhXj7Av6tIujHLKAisc2XHMx3a/gfjaAvBHz7Av5oBH37Ar4QsOLb+RcCThq4fjaCfiDgyxTiRxXwSw7mr0bQjyrgSw7mrQj6vQr4QsBXFXBhKnD9N7OAb0VQi7Dqswr4mgXciZR8ycH8UAT9rAL+8AV8mUIc7PGBLPKABu9G0I8q4PdZwJcczKsK+PezgCM7P78R8MMX8KUIOq/zkr7lYF6KoG85mB9VwLlwc5QvBOxmAX8vAo74wfgPaQT9PQjoCErQKXiKQNlRcsHLUkQ63964NFq5JSLh3SZ+M32adC5WKTjTW078iaUBnU72iEQr7VB6ycxNaGMHJ7BmAkYyOziYdCq1M0jc+YxEhdCKdFwESwgtwy6Z169NuuYkAtktz0u/dxCAkou0BscexpxHxbClwgPTYzeUcubFowPQsJZ8SGsvKn3L5lp6WSUWsH1oIOK4vEj3vdMBHO4555hRezU99UOKSFUhEon9p0ING8YATbIt/YOMCJqOByFkm+mWeUu3bunx2BU22dnmvP54oNDjVsZQm6RHzrlEmkQjNTlgKJ5jorrmEbH2Bi3Bhf6m9CZrWtH1ZOuD0yyT0q/0p0iniWFAMsPrdSlMr7RdaTrYIRcTlg5xPZzM4/X0N1Xp0eFJoQ5/MsHfEZtzfbZJ6NPCdN6TMBXwpGhL6excqRAWm4Cxx0ioqKe6MYTCcF369wciYSZsl+AEWcg8ssDrS7h2Aq7EEPEd0CoqigaG/tkK799ctSrt9+0pQfhTqoC/WrbshYDGQOqXzmTbM8l8cBuC+jwiMrXjRUXa/PSAZXlOSzDJySCVmjKg/GSKv/ksE0lfW5r4m3XxV3C79RKyuOxU0JgxIbB0RxVxFYUHfTWumF/IYkHiE/Rg0ZQ5sy0SGeQMtIHpCtNT15rOFcI5TgZrVWqYdSP4y6WB8wQtGCCihUezID3VlkBvtFFXBQxq8ijtEMz9as9ZQldlGxZCAEy63pg1HEdAuOdlBtljxHHW+TCpSXAaiKD37LyEUz8tCH+6pUAndVHasjZCZEoON0z66pZY/XMkEuZ08is3HxApe6JC7ocrfv6wxVzbWyFCuveZBJhU8gQ286VIevJ9gggoHIj1HF6AWLC/girsb5yV3w1cb+bh9a1Cjlnp5GASpvVCUBP/ysHTbDCdPWstqBnciCPf11dyBGcB6vqIMb/u1wmRAnsAytpERNbv84qcHFOE2eq+56C4m5TYs2EDM6F4lFAdLjxJggdCBvg5szaQIiKqZQDRPXkSOw7K3+a1KXRWm7/KE/p3I+DwF+8pbjSuwYwbjfOpW9X0Msi3YN8fFse4oqL0PBYa2NQVIuF5YV0pbDc3SPijwVguIEIlZbMHq7fKSl+9QkFvu+UTMrFHibdPiEvXQlODtX88Sn9kZRI53fFnApFuEN8v3JoyTk7BteZ4PDvlXXqhnT/rrXvuNr2NSOWSasCWkce5ivcsaD8miHDrCe7B6wBq6rwGIF6NoNvzrqYrIt3eiqAuLzhXSrJWQYQ8UebRsEGEtespJJNH91/lnTmTafMNpO3F55gcHK50LwsXsPPNrPSz3k6hEC+/5GAcblsmlE8KGfxDumD+7Jy3dBPibxTcLSJr00NE9WZmBlmKcclbzFpKw2CZASaLGufpVyXBuCdGAOywJH7vZCHy1k0J2dYNiWfuB5gnzMQMETebEU8KS6BbKj8wTi8JeVcBa0YcYIPekrnFiEi0KqwLOEuNlH4xUg0ayMayM8HA92tNvdLVtbIgkGd6yY7yI6CzYZxAJPcWxM3D6Lt50T8DAf/aYP9dBBwPpP/8GPinIOAvrgJ+bwR9VQE/EPC7L+APU4h5YxP6loP5joBvRdCkLL/kYP6+CnhYtcbfN4J+9wXckav92Qj68gX8QsCuCvj3voA/qoDn+d78yRfwjYCvRtAPBHyZQrxnAV9VwNcs4K5TH/wuB/NRBXwpgr4R8HsVsL1xm7+vAn7IwXw0gv5AQP2i4vpevoBva/gXAr6s4U/J2v4/NIK+ZgFfcjAf1vBvRdAf1vAvBPytphDCeMhLf4gi6C+fBXwhYLiqd5wXrSYGPduY3riL3oH5PSPk6WWa2hDoTUJYPCtbWvlbE9LFvGa+PNpI9G6eMDTcLhzzjxfdpGpk+xDu2oyxgKtrmi75IThJsyJhmtgFHY7qATgDPWZej49NOuHgBrF+PZb+OTnh+Z7uCNgK0z0/alcGHbLBFTYwOTEmXgKeHvYrCta52TNvMjm0tK/ZCmRZvmCePheu9JoPY0if2pq4Ji+6dPJUMdSGi5i5S5UE1F6ttsDmwyvzJBpQyp2eC4iO6YXzL/JFopl9YpD0L7i+cKzzNPf0EKDd3Zg98YyCTiim634vKks37iNi0eljjaG03uH6z0JBtfl4Bo6RHTj23HoUQ7k4AndwS5nr6bSlrXDjwOL2e841zyShk/GNQBBt25LNG9Ogcj7A66dbRMjh4kzx/m49sLMakXp4VWu6EGEP7kQoiSdcFkB72+0cvNnNZ55tbioaivshsMW1JIzEgUmvp/kOvM00KlmtGWan4riBzWW6Z2x23l5/GwKOh0PxTzGF+NXW8C8EnA53mH4NhcKkxnNRwJwfPjjbGa0KYpH+FqY5yxmM/KVLZpvBHZZz2So97mFj+nqjMrBRvieOfYSWiro/goUg66W/P16uRE0lCYx5dSl90UIkyxbaFOThDY9sq4lEEkkSYV72PEwfDwuJrL1OlTcIe5xTaUsgXm7tYNMctszCACPRde/JgaYOZ6X7lM8t8bPVCOTx/sYgrY8uaWRxCf6VTkr7Puu5pO/pAlir0xSvz7QSOrrsLjAHccvZkxh4qk+2Y5hr4g6jgRAD0exuXtXopCbmSRaQyToYwuyy6xo5vZFBZrPbFJaqL5bWxurxZH08XsEb3qbMO7RyRYOBdYC46N04G06WQS/pMwGlf5OIZd4XV2JXjgLz3FA5TxkPCyLnD0TKfiOUTsg/r1S1nxlM9cu4dHSK6eZGEigk4vPKLEdD5Bwq6xoW1aYp7ew6kUjuPlRYevattKmX13SddyrJtFODlK0G93g90mHWX+0wy+3h93OfUXwGaDOFY+e7/r1p7VfuKVH8j90q/xAEFH/xnupcOHDPFEvmJa5Q0bkVjyHObjHnbR+CSfOZhM+1s2UTd+8VLq1u1AcXUiiZ5j8KOhoGGmTmuC69DXm0tHdoU7DD1CAe/tSAChdqQawOR5zn6WuJPCfuHBHobHEueeotbSZCDzxdWuPxtvicnwT6EYKnGpbsFEcVtXSJgyivdqW39TRK99OrAowENvPHoVN0/q59iJad6UMoDBKq7R8eRMVOwbhwxNeXe3uB9CAgwgYHC+jKvD7B32Zl6efis6ZX3Y4g9fByPOidTBrTdg7JcL7gcGtXLu2P2VcVEAzxUNH8huthYeYyT0hxT/bxlwvZMURkPhg7nqrPkYmIu844V/cUkfbP+gSgHpqMRSE+g7LHwwS3Oricdzkjgua4RsgmYsVcN8S4fyb2GmJjs+SYcR6adHOrgk5+RmduT5UxLM6OO/CVkce8zNURaSXTxWear3NsXU3bzjW1B85xyJjvnkqJ+q6H389ItggrxqVBF9u8BZshcfsDIfk+sPDPQMDJ/wwCToSJ+Kv+J+i3zwL+DgR8ycG8G0Ffs4AvX8DvjaBvBPzeCPp9FrAH3OA9C7iY7blWfbhUw78/4fFfVUDNunBvX8B3FfClCPqBgC85mBcCvhtBJ1Lny/ejEfQlB/M5C/hXI+gbAV+NoC9F0Pcs4A9fwDkVp9XHLOBHI+gbAV9yMK8q4FHPlp+mEB+NoH+LgG9r+M8q4F++gK8qYN03j59VwJcpxPdZwEXuPsWf5GC+zwK+qoDfZwG/VwH3/Mb+qgJOXK75bASljvX8b8wCTkRO+mMaQX/xLGChHBEBl9Wt85nrX+l4OyrA2Q2fnHfYrYDmNJMheuz3pX8y/YB6/Z4IzjznifsQooCe/LML7nmrcKHdmydUeCxWkJ1VRCCKD0ba1moJrq9gNOzBDkNhraUQiTUiyLzNRFr1EUncQm0ZO/TwfKN+L4JNdXiWHpnkkuYozy148+2w9HZ8LNKsShEJifcgbHcbAQ3kfQ1hxK8RyU6RS+sqXsIuKDziT7ZLl7aDwxbs23RP/GqguXRE+z6ma2Rcet79jOnhnJvCIQUM/XaRBxq3GfUhtduK86p8XNDCLXE9Z8aXDltfEsqa9RSc9aUhzFoFBp25pyFY4z7ev94lorScbhS4qCEiMX1g6pC3Gqbb6uLIWFLrNeXP/StEce9J3PFzL9HT+HSB5EnlMpw4TaHx9ZSDgHcRgQfkVtCxf9cQmVle+sfaqak2UC1gy/sdQ+s+5al/eHCYCs22iOwSIiNn3G/gDapb6Q7ii0EH7tDH1CXfMz+qzyLdxF4P0s3iQVzZIOJvQ8CJOBj9KVXAX92tUlr0AJoo4Y/guuMovVQbC39TjUz8w7kI6OqpuwCPfcHZz4dFaTCbRiAX85y4g8ue0gW/lcGTbifm9C/UpUO5ROxvzh7nsxrTK6O/0mD+uD04JmlpRfjisQAD7wYmfZUs0me7J7A0nkXpJvxKJJuk1YFtJwbnTmF1JWUgboCty5ID6TqV6HJwqSC0Ri5xWbqmxPTuDVBHGnMWZUeRFNlIBbjmRum3PLg0DEwe0gHGLbbsOYhUuox75L6tOLg3VUChWW9hcdrtS2te3Ck5lxXuce60YKyn2iYtFrUIpKFXzgqas0j2vLeEdbjSCDvsVYXCJTmBt++tEanWmP56eRWCq5IRZ5mWA1Q2OAccc2wwjyh9l/jzQwvkcV51RjOCQk6b6ARaVBHiyQzTe7+YrIF55Yx53lIz6dK9PMFe9UcETuteTVKFJJjOr3rEPuuySe+CivfTyycEIt/BdBVMzLMhXBAm7KYJlbiTA+p6dWSwR9inqa8asOHumD5vo/D3Ga1MRGH0pzSC/upZQNfxT6DGEeNYfxK29LqAApL2hs9JRsKKtsOtAWz/zIi3Oj4qarghItzlGZe+HZeINEHwBE8Z8yVLnlxNn6sTQDjpd90TO6OlMnsYkOxVmdvs67tEVqueDMmVJJ1/bWRSU6YPYAfFZ2w6Xii0EkUVvNCsmL/i8Tm9N7cBHnB/Y95lc+TxOVzhc14X0pKtKi2hvF60Xwj4lIOAVuFpBNEJEZCtWG1Sy7w5kE6XFiLevRsWdG4xbHT+zrF2jb/Z6W3Wyb1w99IzIwmfGRwVwF33HcLiCyLWsUYEjHQ9K+E8CBVqjsMMksup4DzIphXtz1wbAp9FJbtIuB7or1pI3agmflrintpHUg1xNPaZH3fdNblxG2Ac1wqObfSpSI9aMgRnK905N7ng/dgoKwEyR3WRSf0AEfh8Mrr/al1znu/jM2pEjn3wFuIWETQa1ZQr1Tlkuw0i3iHx8HxtL4P0ynLiHTndoMapd4cNeIj081gTaZCKKwiOLsa9Kuu3/0gE/GuL/HcRUBqNR39KFXCi/trHwHAWLt4I+G4E/SEH87aG/5CD+VYF/FAE/ZgFfCFgfazXXwh44lz1JwR8m0K8ZgFfCPjRCPqqAr4aQfUzMOWnWcAPOZgfiqCvKuC7EfRQ5rx1KjTnJwT8+0bQ71XA73Iw/8kUIo6F9t81gr5mAT8aQQ8yrvfDF/BHI+h3a/h3FfCFgO8q4GsW8FUFfCHguxH0pQj6UyNoJwfzgYC1mM8/reFfCPh7FUEx1+H+EDmYX14FnO4vDMBcjjg3GgOvtY/pCpJ6hUjXk1tTG+RDDFV61HCMxXVLW2P6gHh+U0jAz1KTnifLGZS+MSeBv78GNGTWEmrl/mBePcpBU5Qsh81CDkjgjalBj6OdBdayh+8nD0XU7o/DDGB8ETlv2LaGdl32CSZbVCmjo/IQNSrFazhOrGm52dQyaLfLeQuQkj7z51aSUC28pxCfOQ9Dc7lC5CyFMxyzKiv9fZwrWl1uVlB7zwZTAUMo6O7AFrC9KZSLIvVO6URtdnAJbrSMIrZNNKFeDMBO7w3nL/jblWJul4DDLXucPdNkqgWuPwbrkfeI+1yMRZqL5xq8cz1mbvO4mXQrcDlgfFPKzTNBJMxdxwVL2nCcW1ljoO2s8WHf2AqJ9NQo6Cy4b8H3CoMF4G0xWRAROY/76YN4515haCujlOHGtSfm7jpnpXNij8B5bCXmmkMl0XLlfoF03rvgesa3BNPXpQtbi445H9NqnkpjfQ75fv4o/cfiDvTZH58gvFp9jils//sQUBrz4z/EFOKXVwH3TV2DYfURu1XuABSWkzGEo53B/JvAGdSmlMBGvpXM0fu2RAdEWELaZEfmhRamj9k53EI6Tm4cXBR8vZrVAWxydce5g071demcbFjeicC80wU6I5WTC3RxqkpnyGM6J6npCowmODC2niKyDUajKaZzky599SyeRvVgDsEejszW7GFBjWGQQHZvCs49OEVLd84mBf8yNYjPXY2aLB9eDlG6DBjbh8ykREoR+ZxJzvz1QFCovaow3fZ7dWl5ptDSyhIwHdwZJwIXUFz6UgSNAylkruFSk14sTwFTeEyIBUHPJaO7FoCsZTbxz2O+oBiGEVH7o5Rzz30fqFprOsSFRpk75g+UzhvQ8H4MMV0dhDbQ0Vr3wZmMY85fr4WCxI9JAM59umKMv9QFPRRLTFd3LcPjz0RKrYbW4AaRxnkEH0J0XhUubIpaZ67LYZQbhOEGcWMy49z5aHilsXDTwJ2cNswP9aFC2TwtYAnXhnOuoV7TW9A7g/2chJw72cbfm9Z+5Z4ajn+VJ/SfVgWk60UN6u2YE9cMTEQQZs9h47stIt3yCpQN5ohcVDiU/pyyiiaO2kDGTUuOieEQaHV+eABBpZBN4B1celweVPz8flOyvrAMqLjpiZDYzrQM521fIov16QhgLw+c7xcJIgztxRhnthnnl1Yi0kZwD5Co1Z34lSZfNUmZ92GTxiOOkd5JolfYuhDJ+Z55D90wKfX2ITjPKSKgp14oTVazDGLnqeD52aKmkadyYMEjJB5/bVx6U4YUNoIzYZ58EK70NIge4F2fE+bvnEbR7GSEyKnvU8YG4giob25mwB5mThyfLPG5L89MCM/WiTA5Gph0NJP64FzdknPzsSDSyWmBe2yXPkt2u+OeLJSVA6G33XaKnMOWWuN1CQ7LTqUfFQeF9kQ1AZsvMc5JrVnTh+R0AxBazrk9ZSHSZzq/QDyMI+IeI4vSxYAeIVRXZ8aq0HSp9Bg8AYw2Il6zxPNng7WKyJni98Uf5y49iOscvOrYDZRMAoPO7YCD+FAcCaunsvQtTv0jEPCHKud/FQFFbjIa/ymKoP9feW/TrqjSpG3/IAcmKipD0cwUFJSQ5GvGh4IkCgoi+uvfXFrvveyq3b0nVd17H8/Qw7UEgcyI04i4rt/96+q3HIxOHkfpQw7mjYDf1vDvWcCXIui7EfS7Cnhdrba/VAHfiqDfphAfs4AvBFztoof5SxXwQw5muN11H9bw71nAb2v4H1XA/8wCvn0Bv+Vg3rOA4bLMPq3hXwj48gV8VwGXA2PwKQfzPQuoXQtuvuVgzveNhvRVKRDu2xTilyqg72nV/28N/19nAa+2W342gn4g4M+KoO9G0P++CvhCwA9fwNcs4Nmq1z8Q8C9NIV6NoO8q4AsBX6YQf7QKKNaUMviXNIJK5DdXAeONZYOFJMyifvTsqFfZPYCboyN/dnia9E4FklSXzZgJhDAyYhWlB001W/IoyGcJ1a/3AhqlA+5b8cyhRKwBKDOvx9z17eHQxNBsOFM7wdEwGCaknmkCGWf1jPun6bOhz+Q8Bn8ym6HoGeaEmjcR6uJ2oKNozFBGSzVu4XYYrFCoeXOdDlcC6YoKURxaWSqO32ATTmd+QO5ynxFqNdIS8jYpMBvs5iq1x8YFTrGpYPc01mWRTs5quDwmJoskrgItY9aHtN2bLMgS7NBhLtLHkzPrMacFVaXSBO/Bv14W3AmzTqHbuxFC2YTi+DHu6yRz+RZSW8Ms7Dv3jjbVtAeXgaTjCPWUhLjHkTgf9BBIO256Dunj2RDKUaGhMBwaIj2v0y3keAA82pq8oEuDTaDoxj3mDSdPQhMl3cN1pw444+hckWW2uMEuHhIUnONFRrdDgfDHiz1EjizyanrM4gccXQ8jn4adTKdWXUEW3WfI1+XMocqlXEEZ6hRFd0Nz/hQCykhB07+NU/+QKuDvVgSVNPMMs4cv0sPrSRbYHUoNQHtg2K0rkY4OaDICa7Y78d2QnCoyz32R3qXFnbnZcBWQ5WCxAEtrEbYqaaWQ/XS3FO8Pa+xunwWQe3lLgVYrhXnnVJJIb3DhQAytEn9fOBLpb0W6qV/lK2eb7UJA12qcwy6pc/F8+wJxHHNTAvMXNd4NjnJBjvnKBDYaVti1VAZkcqvWsF/ffO4dyTjBg2g/AZZsC+ahnkifNYlOwMKk+kpPw0CQWSH2jGjYMEhPF4nsZnUOCVvfmOVcng55FscbuIpXIKcMRjpJpZ0GC3NDsBMc7hVpDpszqOn2gB3NEAiJrXACzmZ+xo7s6Rl5buZHcHx7w7xMDwQiskCBeOTnjJ2Zk5Fuqk3Bik8Fcg9TmeArqgjY9STgTkCigCQXqQAvklLE0udYIZEmiHXn5jvkuT0iE2V1WoF9PdjY1VUmrvd+cALDy2zs1dpKJXzqHsF34xx7k6cs1rA7b2HhSlNuwXLcEHf91MF1OBcIf2/+2CygWFOD6e/qVvnTCPi7f6o0xOP5NQt4QuzstBmRiFtAqPhTzIzZViIjdN6BM3db7NTyUCfHaOJC4F4uyFEsXyGX60qCpH8S4SydVUAaKR9DoB6OmKFtq5N83kewf2qEB05oqaQzWh+S5+yJvfG1L5HT3cawOwDHXry9Az3BZQWsaGXmRhRkmky2OXiT+4KFh7rRiZauBhCe5QY77LIGIsJdH8LHUSCg0dwkktT1DOrTU0WOeduYZGdtGSSmmWN2t79889zJDeIOYeyn/UtCFqvUgFaJMfPptnPoVv4aGEi8k4hrUfwDAWMHUmb39v2KTJRIhkPVPRgju7Ihd28fgLt5XJFnpquGxNf+FHbPr58yu+PQIclhIBB0xy/I7YVBRVZtvITCHz6Zm0d6RYj2nIMjL+YorKW+Qrgq4lp9Wp85M/iGkMs4ssT9WAvEvOqpTqa9nQlWbiDs+gdxf7bm5AD7gQiFrh6JPa0cL8SaXm5b7q2VaUUuo5EG7c15cHemrVWykucmRM9ny52rknX/SAT8z3v/uwg4QPLfh9Z/CAL+7kbQD1/A/x4BP6qA342gazmw4Rdr+A85mG8EvNa2QMSLYjsfs4DvRlDnaQiEPEYa1izpCW85mI9G0FcV8NpeN+ijCng9rylebZSsejeCNmWq4Z8VQd8I+LKGfyHghyLo7ShC5RsBX1XAFwJ+zAI2FjN/yMF8N4K+q4AvBEynsyV7VwG/5WD+izW8QMCPRtAXAr6rgCfT2r9nAdfjiTj/FwKexrn5X6qA36YQH76AfykH03ecxS8I+JoF1A/5LvjrWcA/7wso1tR08G9pBP3dHmZn07AhctMViiB0MjqyZi5UmQUsUvZEpaCxIVwO6gwF5WAbkLk5fUBa9E3mH52soUevmUMx1T2BbDeBSL24SKDoJYRFpMQm3YynQygGuxT7VV3pxH3GJ6j0tYaD/tkBiqcibrV+h3m4K1BDyWlkQWk7wAM2ciTqhOYaztcScBA4tkR1I60grY9rFOyCo0pnk/sVzoNegRja7woatE0Kp15SIXZIbJlSWi2gTucCiUbx1+ycKq/htKhs5I/NnUxLLfGg2rQMB8eDo9DaMwZQEkRZYG/mCbWv0yO41+2Su8N93tB+JtL1m8UMFq2JQMgrtcT57PYr5m+Nh0gNeooPpxZtUTA89wtyirQj3LqNhqJjNKuofyxsKA+BeL/YtwKJuV9D+pz7LGjPrkPrUeZDS2yCg8WISVR7aBO4BScVhfuHSF2cUAM4NiCO76vEoe4x7qAxWpWHRZbrVBsUK8gXaC0QN1x09NooC0jjTsdhGzwUamCewDVbmjgwR7r6xxBwgBTl36II+rsllkyUlLDqzkPsrCehRNh+vIXgEh+Y8+iJbMpFexfCeFNy8C+BSYhshuCNrCFyu/AqE6d/TsHi/RHamWEj0lH0yMD1OcLetNMIyZa9FmbFWKxJkW0BuXL6BL1samSf+75O8OAiEKa+tNxFV8ckcF+rYOvZhXuzl0rseivS2aZtmd0pVyBtc6zgUBxbxmzplJFrpE4heexOmBWHSMfPwZIB29AGu6vmq2nt/PRg39Qd9+RzXJCEbgLwxlqHbbOtGzI5xQr4613HQWzzAdFwtIFDcLtxtxwKhEvHNxvMsb/mrj7YifR3NnjCKjcL7sT3S0Muri0+79o0yBs81ibhZDARCDb2EOtrkUm0+y6EgM0vyLv0ShF/lnIOVjmukVvMKhk/z45A6uqrCa0OFJUMtZsOBys+M+b144Zsg7CG/a0VyDnTdIeM0sEV7Iuyx85qP8zIfblBsE79PWNSFRMyN3YCgQNcIXcznRDyFAsJ1n1VsChGdUb4Y3sU++Xlwtng1M/+GAIOJOm3DSz82xRBTfl6AaO3bJi33qcdnfm9HkSqJ5DEeoBKn+wgEKa2JebJY1kls0wgEMv2d84ew1CsiXOfQby/rlm4e15k4vW4Bw1kJXfuxayjt1zz4Hpol9hHw1Qlx0bDXz999pDX3GYSLc28hOAcl9ibX7qAMrrJIIg8lQWZvZNokY4WkHsidwntRCAl7lqxZsrlk3lnVQEy98/5jypgCfeKRhO0hfpuz7ETHe4OHX1JDkXzqmIen90TgghbwTHu6SxisiEQy41jaHeSzgM6F3Epf9gx7BR0w55+3KgkfsYaHNAg5RaIMEHd3LLgXBOZeboTJqR/Pj3FGkgfzA1p7ZCqrDfAe4MFD4KjX3y1m7tgMU2cb1WInK7qRiFcz7sJc257Q3y+OuEQDLi4PvtzptJoNAsgr5c35rE6JfRwWD/AuqY1Z6fzTCfVZVeBk90nyB1onUr9ICZw8dmFsfakEHIrDj3YdcFQXB/lJhOSG3u47kc9scdsjIbQZHwAuM8H3Jncdtk/EgH/E5f+dxFwOBgpv+vX1T+NgJM/0Qj6sxzM2xr+hYAvRdAPBHxVAT8UQX9GwI8q4Lci6AsBP3wBP6qA33Iwa14/uzcCvqqAvzSCvqqAL1OIlzX8z4qgP88C/qwI+p4F/JaDWZ1oKr+rgDd+W3/6Av4sB/NGwL+sAn43gupje9T9dSPoaxZQt+4DfV6R0fVdBdTkgQDmlzX8CwF/NoX4qAK+G0Ff1vCvKmB7WdvoQxG0mn4piH43gn7IwXzMAr4UQY1UvH87KvBnFUHFmvp9Ytt/GgHnvzm0iljKwD9LFg8TEazotG+UkPWJxwLFoxmVdEWEqpUpQkUMIrQ8zqoObbjasag5Hju6U5wYiuwUs+ja5gGd6KQPNarXIrSgoqPRLHHh7NQZC+6bVUXOKFDhOC82AiGtU0GHD62Cy+S85MGDUELHCeZwJpXPw318ksVj33DgF+JiP5oRoCsRsOG4qS0WdCIXo7ISELgujjV2ejOBPOJvBsDn1wax25IUNO87PlxukxULbkEckGJtFlDN1IBFvOEm9Q1SwbVxAxboxzOIXLoC8XlXE4eVvajoZcZKOCTRGnuOTkyqf1lP3+oLMP/e7To6HSgz4Plhy4K9Zmc0SJU7XNeWwwP9ZlVU2+IxXMlty0K7UWV6YckF8mnt4sjWQKdTr8JQGvc99o+rpUzVuyqQjm9XLOqsU0DtfWZDrZyWKJCH445ET/8CNX8AD0d7t6PN09HhuMQCWauv0bBYJOdw2l4Ahw+lCOi0MwM49tcW9wsFAR0ceQN8Ge6wfxno1R9DwOFAQf+WRtDf3bTmalkJS32iIDcaTwVi3TYniLtFgdl6GWZEQvMbhFp8wfYMQoUsH4+ZQJpFj3nTZaOTqbqYQNyaCobl/taRldsbQmxkE+xkTE+Iv7tNBaKs5ihq9uuKKI+rCtt7ecdg9mSHbJbHO6zC4sEcqaMyiR0vhGQqd8w9DouEgNYmcMDWg0FyiDsyVM9zCAccceacfZNk84sD++B5/7Kdjjrc9LYVhEf3KZCPjBuyXB9acFabEXKX6JYQXGw6sNkRYYj4zSGD9ZcQxz1CyJLkYUD220Ml1osy4Mxowo7ktFcAEZiJHXtqd2TxvCig5elVpMPx17wtsRGExv2JWCP+g/TUJYCjXlLuZJVATskMRbqZGgJBh53ckV2yWkDUOz2Q514vGT6JpBjcZSqQL6r3CelmmwPswkykp5W7B9IVBwzOVCmwl3pr8f/jfAnxUeHYDTVNIXx7nsG2m+dI8MZNJUvUBwCpablzC+OKOPunBmSXb5hTTXqELPZ9BMkquWMvDqyf09XfuKaGEvpdP///YQRUf3ecSsxFBYugejL3OVILampPgGjtUxZq106mD8dYQlO7Mneu2iog44WxgtM1kbDL8olJFuHiDgfYb1BIr3VA5tu6gbawW8wWhtpR88xaaIauhkP3cNdJ12khVPoOM/9yhYzysyUQbxBckaPf5kCl4DQAVzzszE+rRUaRIDRooW/wYIMsh6LNoQZnnQwRmyw2MnmsjRncQneGPGR0BfWPWvxGQJaJaES3C4GcV7luGSv3s4QMAx5AuTiZAklvTUJaY3aGbGuZIq6OFyZdH9YyRMu7xNj12gZEvvsaRIcw5ba23OnU7cd7KLdJj7N9PhVInEQrgON5yBiMzYKY7T2C4z5YsrBOxJ5BDocOYrIZI0/vi2d86Y5K4Lqi4rC+bQi5KnkfLFlbsbD1RBxLbsYZ0gVH2Fm5qUKddb2EKidPJBaqZZJ6ES0gqYwZiuJDJ9FRf+TC1eQtd3u7lohAP9XhPD0o3HOke0CHZ3QTMe2r6rk73ghJnpcWgllvghi3bfKPRMD/rKH/XQQcjUZ/vw38QxBw+pu3ge9ZwA8EfPsCvhRBX3IwH4qgryrgz42gH4qgLwR8VwFfiqAvX8BXI+gvCPiqAv6sCPotB/NWBH01gn5UAb8bQVf+RQ0+FEE/TCGOznb3qQj6lwj4UQX8sIZ/NYK+qoAfcjAvRdBVfZD0X+RgXlXAXxVBk82PKuA3An7IwXxUAc8iPlsnbb3iPyPgexbwowr4agR9+QK+GkF/9gXUks4uPhVBX7OAV8LLz0bQb1/AP1sFHI3Go38NAv7mRlD+TBnsDguH+5Y20mnC0hHwPYpZOLDPDY2b7Ah55BIUbcu5SXOniIDLfZf7KRKIpOIMwVkeHVB4wbihq6xnQlnsAPtzfibUlYIGKulyZOFmOZHJ2XZEKKCWzXzDPxd0WXwdT8YrHnlsqFN5yQZQPPd7HBxuXkOvG0WGFvEABUPNFYh5UXfQrHoM+3GNEjrpJV/nc30wz5ugjGrZWCDVbibS3fneVag6bSpIubXlQaEJXByeYALnA01wuDtKDu0pzlCc3zJhPruK7+8b3RmqLrfF+Tq4oPbav8HBGGxEetieHDpcdQDneusIpB0jQheuzuA2nto8YBnOaK9yVShtHDLffnYOZQrZiFQid3AUk51C18yZQrkyIuwvJjsRyjPFF8dzMxYe4lFBk+Iyh2ypbXjoWkNxfQO5hDy3DRSay1oneMj6UAwacb+Om6VCJ7cgEtf/6/rxIy0oKxMRSuelg/x8P+ho+xCIe2v3Hg6GXpHQ8K6N4XQTiVFwW47NP5aujkZT6f9VBOzXUgWkvqki3XSagjClNwFPPVyws95cO3Iphws4sPCK7c1tGhB7PwBI9MEcR9ZiY5LUjDVoI3PG3a1v6dRs2hVElTfjUeiGDdmzCYXVdIl5pJdmQ9rr0gAtEshnr7JVIpBmNYT5IEOISRvNJJOxd4fdcDDE7AiuTFbV8wk+XyBuG+1GJV669sGX9zLz7kmgkra5CWTbe2PsJk5s4jG7KrCLYpmxnVarZM/RHG5p3Gfe9Z6qdF8IhLIkOsT2rjs0ZLImNcTKRbze9rSKFClWoaY7hTOpi2QC3mMCq0JyMTsRCYicLIh4ze7Mu/BGIZfBiEAR+zJ2xrKiEP3y5MDajiOma41EHq04XmQ/h8yxh2tCJvzhwMFsR4wFz0jH6TbM4BBWNfbcpt+R6hE+IZzoHXZPab8gOF4H4NnnirmXTByv1pYpQM8sEfOTkJBBMTGAxusSM+l6qEjTF8eP4r24nodVTyWP/tWGxSDxMENRmxFn6c+h2BcCN+w1wJ9bUzKS/iWmEOrv7lbZm8MLrGtH3OPe/QFUe05SCCtdZxG3jwUV2dcO8mmgMJfP1wVx5hoTSGWPkLs9GITsoSZw2ayA+VgRa+b+sPpwXuYS9hL3mNGzJ82hZpmO/YeX6gQ15QXapNJw0LlzQp/regP1krTYnStiH7+ioQ5OZ2o82stcpQdntIc2HG65D2amUkL8GVyN1QQ5fpWKOGFpJvAkVLEbVA+THjXtBM1iMcdeNDiadMFKE9K5ijhDj3tCrr51glL3LBZy91YQEsV3OGpjC4UKPGVqOtMVNMyYMtZ/3E2KiNgzPNJLkYiuc4VK2qyC01xVWXTrNwHxNtEekmQ84ex06VVkrPIznNf1Cod2qsukpxsYzm0w48GEKx25qunz66fTBQpGRiuRqj9aQWadDBRZm0dFA1Y+4dilYk/gtGtEHJsyKAp3jJ0Hs4C0ihcA9P05CnrjY0IzSAu4PK4IM1qlAV1LWNwvQZPM1zmI83fYBFpeajyQ0r5JsEoViLTBDPury/OfWQUc/d8goDwe/v028A9pBJV/d7o62G0/reH79+Zi1XJnI60/RNn8NEzm7yrgajCwf1jDv6qA+rzAzhsBj5tk89kI+lEF/LaG/3kW8MMa/iUH81EFfMnBrMaWeP1tCvHf+AL+pxH0Z1OInxtBf5aD+UDAlxzMzwj4rgIuHNT94gv4gYAfcjCvWcBvRdCPKmAtgh5eO6Ukf1QBP3wB/wdTiJ8bQVNjenw3gr5nAV9yMHW7XP5aBfxGwCOTlj8Q8Fimx7cpxJ9FQHksj/82Xf2H+AIqv3lNNf6dgR2HAYoWvlbRcFRhyPR1iv0vX0BKH8UD2g1ZovCaPU2qemYFPFuFOGICzOgSzzHw8zrDYXwiHV3PVh7cpJGLg9GtVKlxChQ473GOQ/cZy2RnQgE8b13k7+nIFMhJFlBaExMHcTVU6HNqEjhDIZDoPPNNeopdArfjNmb+cXQGytsuhdZoPBzSWiCcMykaKFo0ZO51VugCwY5raL7mhbzbfETopqyGcLVLm4dSfvtqehtQEcoU8f1SZWDS64iqUFllioMwLgu6LpIJ5GfNZ/4qLcT3z4whhGlicefoDsXxh00I5U0S759GhUm1lBRwbZmLwqktzkdsLLoInXSPo6BVZTqeSwcoD+eAh0f07OjE2RBIS+PAokGxIHQvFSW06k1cn8e60umquIhQe3J2LDSlkUOttBAIrPUEUp8njUkaWwdotKuPokwuA6qG4n6cTqmJotFoKNOUBpMv2zRxP2++J9NJJiFoF1wg/cobODSKMyyuhzifoO2Hf8wXUKypyeB3+df+aQSc/AkENOwbxuHB63WkOC+3EAzuN+52aS2T43ThCuab18zaOklHVOdyhGSUYRSesoNOymu5g2aE58jVy7SjKVrEEKUiTQzPu7VEhgLcYFMsKQ7ZsZ8Q9+a5QM47gXR6GyUk3zx6sFxLA8TShyaJdNJX4XaKp9zb2L5Ottp0Abf9bcB29n1rkui8uAK7DRTuhkpQETx6TCEiscrCCqYFlu14Cfle6zFPgKlONvZ9LdK5eM5CxGYdPTZtCLAuZWwVh1lCc7enCmSLZLw7ynJB7LBew83gKvK7ifj+a33pwHIwCTHr8Kki6bm/hpVtI+RM5wfxTXi8Fc/0VOHOKdnqxDlvB3A4QoVZsO3J5LwZhuBK3pQ7zaJ2iH89FmDBU8GOlqwLfNIfT4BKuXN2L9OEGnZEwF4KhHPO/dShi11bg4CFBju8PnRkTTzB4PmowS7aXXXyvK0ZUGtz5c4htTJqaOL9HcvkLyvTvrh+j2UCS7c8MNeS7g7tSyMNcqOVuWNZ2c/SFb9zTSmD3yVb9m+bBRwa+RXWnj9l3v44l+imH10gLJo189eV2EdR/x6IuOIJZGgUIyPbCYvg5BQTxIap0ZGh41twu/s2C/r9jVgT90I8k0E5wUw75ALxZoEFTdfpPGrhbpKgY0M4HbMVCmenR0KvXurB2Rg8mMPaRUZPz0kA8d5e4zAbijg4lFkJRw6AfGugimfOx0sopbLHHCmdVRTpIxf4wlCxt77OKzow0E2kTM85dqb9h0y3AWKQ3xoZu/4tTQivscguL88dDx6XfkBgUg6gGlk2Dod35tAtnTlwpNMZCoBYFT1WqQY2i1Nk5Sc7o+uD+P+bqgsEW8q9jNj0fAd36fe4a4zagGwRukN2DAwW5WTlkNvYN0UckhbMLyKBnEEmkCybU4r9RNAb3Z4MG/JNseGRtciBJn48hbM3FsgtIhfQ5QIlkA2ufexZ4xmQMSzEGhuPsYiTsUBmnbMWiulqiNz9AXSqD2Mfqqm74MHs2kl0bAcYbvP+GkVGO1NprS00CLqbyqPR9Cn9IxFQ/r9BwPF0MPx/ehawspXtL4qgf+0L+C0H89eKoIfMGL8VQd+zgC9fwJci6HsW8Gdr+FcV8Obel58I+KoCvhHwVQX8UAR9NYL+pSnEX88Cbsez7hdF0Ku50ph+bbrgjYClGy/R+mAcYX6fFM9Pa/iXIujHLODeYee3NbwmtjT9FzmY1tTiNwKukp1AyhcCfswCfptC/LUv4BoEsr2qgO9ZwL+Ug/m5EfSlCPr2Bfy5EfQ1C/hSBH0j4LsR9M/PAo6no8m/ZRbwd5tCvBAwsVeJQLSdTChRqg2cpW3Go407auiTqz3gRqOjoPdlf2v1HATZ+Bqj0C0klfLjwIRb+jiKdHflNpRZtz1cfTnk4bwZJXQzdDFcqjwXiJklEuEHRYQemwYsmjEto6O7tIbzcbnFgUNKh7o3EOkvMnMWbmQ/oBbemJDdRnuBaJGv0v09ayAfSgEL1KFLqPQMpsDnTIR6NSgyej9QEMjlivR3eCozqhOBeEe557FokvdVcjkdN5D2jAwHez5QaFxdCFzsNkVh3tNkOtpSArlnxTzMWyJT+4L7IhQlO+RxVSBqI1Up3KI8REFen3QKhvSA3D0E3K+ejkKnxcaCS0FT7svnh0PDYVVDO1ASHtYFTuglE8smz3AmkHZvN9SPGwkqOeI8inhVULt1LUhnfYdH84vW0ef4sYDaMRkLsdczyXaopnCeaxH2e63fUXExn8BD/auRNxbf1+6d5tBspjEK2olAxEQxJ3CrpJT5Z2+o0mdFTDitm5hF9jj8c+nqeDr+e2v4fwgC/u5ZQL8iF1hufMoCmrcSiYPtEZzt/YG+StMq6XrnM0DcNkg83RuFLOnpAZ6vLMUaLFuF2KQU6ethjblXHTuHYvlwhQSJvDA4eAKhxrcFg23cLb9UcgXi7Og2AW0bDpjV942EwHq7ALW5jJCr8CogUyXWody0Mx7JG4GEF4YNaHr3IYLYnen0MPYU8PZj8f5qfgFylVsTIkkSSJr0DQmTLN1C60Yq85PTxiT+idvQBLZ435UhoF6zrGE30cdIHEVV6aYZryHk7RjtIBpnZLRNGWThE7MwWCoymVjXB2xOQYKcGVkqRJtPAFZMlZk33aQm7ceWB/n4NEPR1r0TSjtrAdfpF7LJ2VYiPdm+gqeMZjy8okZEKvckgd86M+4fhmsZP0ViDiJXQMilaqbSlS2Q2x8rI+x2VSpTaxJNYX9pWuSMRl/zuaGGQWQQHXavY4OQ6u5FgMvFjXs+F+nqOI8XkGtcYQwGFqEbbcGB2G7OXJVbMt2FzIQS7xXOiun8z/2sMp5Of5sn9L8NAW+7xRXIretzxuMn0M7tizUzHhvczw95Qo/r+ADNbKaiqMOmQ3qNlkJ57hTklIMEyLDlAdweodhHe5uDRFBBbDhPtzMc9XsC6b5aseGYRSsc2KFlfvn+9aHgnoGiqJk3tDwLxMkhEs9UOlsolFP7BJGOTBxdJ6iiie7f4TJ2BKJ1+0yibjMyIF2QGQ5vDAgdMmMPGWlV5l0WuUrdLpWgMfI5c9RWnP+uXwfQ8HiK3gi4q6wRNLXBWHRhqXiG43IMR3xm3O883FDI0z2UVF5gfzG2JNrP+Ne861Qg4G0vzs8SgRVq67xAEbcOCell2x44qS3WSIUtldLhSCDutTVRMMvDgqixzyA9jwgLcP+gExFvZ3BbN2KPMRCI45d+AKdLvEXRvlyIvKDXzeFY1DMeFMNdQ/N6xOGUgMp9bz0T17+3GEM8rgnzpWoBVH2iAdTdaMzZ3oGOhtU0hpLlRFzveufQ9S3RgSflhoXTNnWoYn41X+fXOfeXEvtnNoKO/28QcIqkf401/O82hfhQBH01gr6qgK9ZwA9fwBcC6tw+kjcC/uwL+G4ElRKBkD/7Ar5MIT7kYP4SAV9yMKvTeKH+0gj6UQX8uRH0Ww7mYxbwXQX8NoX4RsCPRtCXIugHAr6qgG8EfMnBvHwBf7aGX2+XLPhAwLcczAsB/9IUQrtt7R+NoE2/rH4ogr6qgLVrb/4nRVBuIv3XWcBvBHxZw3+YQnxYw78Q8KUIuqprNfhAwJ+t4f/sLOAUDX+b0tofN4X4zQgYcM5gt34cUCCPgoBSVfbharEjChtLV+kg3oj0K1+seXDUeEf9kapAa3gHHO4NklHnsmHQjMsj97Ozl9C1NcjhvJT3OKqWI4mOu6MG6c7hzAezV5EOVyPI51KEQ80bdXRwyCy4RsxCfvIYZdTAUgLt5sh5aJCRCK0zakOb9A4sTFa+CBXz4kuupYxYaPZpRY37DUPjun3mdX1HonVLXeCOJ2M3f/oyjQZzAmdfC8Xxod+QKzmJdDQYZyic1l5Gy/1cE+ntTSDvJdVNqq17BmSwS3EowSmgg5JosFueGHKGZ82kphsUcL1OYhTJy5NCL2HRg6KOI+Q/ZJrQfjN2IE2TDAWJ/2ioupUGcNGvAsH2uUDmpDxugZPTkUdMrGsaLy4zaPCxQP5hWyl0h1YutLvYx9F2GhCaS64Omf9wUTgkW5WEoVJD3u4Fsg8tgezyMpHhnJk75JeLSqXadkXF/08OLAi6sqObcvM1q7gW31c6Dwv6II4I9UF/z8Mljf6cIugUyX9vDf8PUQT9IwhIW6rhcFdbYk3RJwJ3MxxiVyCMSnrT51AgYNwyu9rNVPrAngqRrWgowJXlUG8W53DbqJS7agMivVtPRrA7Zkvm5+NGImqzDsCYTDXuT9VOp8mwzcE4jobcvsySgLRyvgSNtWPm7b1KJrvD1IKTmcxRNEjlhHgbZkMlX2W8a0f3grZbg8KZeHPmh01YkUkjYiyLBkseKVNTx922dKAwdgsWRfe+TtZbka5Wt5yiYCp1CjVPtgJuKbamnbdXEyqjnQuHGZ6ynbGJAnJoyliktwuKotjdNyRuMAV2m6XcI1pZkNLNHVjMjwp2HP/e0BtoBzjr9hz5OJ9ltNlZKzimjztnjfgmVOpFgjy16ZyH4/ZrFnExweBl8zmPJGsqsoNyacNhexMI3D+L8+nt7QI8Lx1z54CzgC67mkLNwwfz2nvmUBthEwpVRcjBE0Ul497hAEu6uiNmDKGiC11bifsxnLFQs2YFnZjXC2ij3Rl7st0FVHwT+EJigdCn/uLPNVdP0eTvu1X+IQg4+M1r6oWAqlOpOAxgUdDT6ToCJ5mZPBxFz4Y2WpkL5PMWOLxWjXjmH1MO9X7VF8/YKmnIs29k0NoLB/tyNAN6XxS++Pt0jkMytiU6ap09FFtYsaA63U0Sl4RAQZMNDlb3o0zN3iyDJuwNkEevXzJndNGBFWkCWR4SksRSmAnE6TUMR+38qNO6MizI6XOGQhFwEirdGX8jILt+IezBHY2hEc8AdsnxKdP0hhM4+uM+d+rJLCGmNOpBvtId5nuTmUmf47sC5Yw7PIwYUug1rAuo2htGgclUEQcmqQb7Zp5h+1KJ8wPJ+OoeUbBAsiIldGn4GNJ9pjI/XlkmHfTTKVzj/hb7z9u4I2SmhdDcmiWO4uRQEcMqMLS0EHuSJqsOPc39PVQHaqFoe8GEer60hJNynePg4S4IdU7oAnliLHCwj+4OkQf1Ao7BmeLIivOM9gxrDPwkENdh+hzosC4P0OIVFcg3EIgtV4kJvLpbOHwuxJ6UW9sAXPP0ZQY1Zj83V/8zEPA/Qet/FwGVARr/W6qA6p+whj/NFftHI2hmmbcfcjDagMMbAbM62GDNLObF3MgFQjVja/WjEfS7CqgNdrnzbgTNtNsGrZ1zob7lYLJOBfzRCPpGwG85mBcCfswCvhpBPxAwNRf2ZxXwJQfz9gX8sve1CttffcrBvGYBPxDwNgDjUxH01Qj6RsAcW+P3LODbGv5bDuZdBXw1gr6qgO9ZwG9FUN1vIHg3gl6Ou/UPOZhvRdBfqoDfjaDXmW/8QMAqFwj5YQ3/3Qi69mdfiqmxhX4g4KsR9Oyw9l0F/NkaXr/5zJmPd9bw0xqe0BmysqZd/5CD+ZgFLEZO9ccQUBkM/y2+gNLsNyOgas4YWP1JivxiEzR0de4OX3M4OQpUXQaq09MSiotvsrCkhUMrvp8DP25SFnoSkag3OYZQXt0chwLuVJpl9Az1sUp5cHArQmvvtoJ2deLId9nWIUsmEJLDKmZR76IptDlXIr3U4h2LrNpv6HMqFZBpSYGi2UMgzEKbfzWWHlMcKTOtoJIDCuSWEaOwz846RfVOA/4YqDjyQ3G2jXIK4UbnY8SSsjJpLw41EeqymAe6bem0mJ8CaGF7ZMH+uVTooXms4TrrHwXSylVAU+jtIN/fMuY36amjtJ9twak0lzuPWgvo6eCUcCXXPQpXU4GQ05srELlSEx4SYyDT86IXQrHqHXmQLGyVig/sQ3XPMx7eoMjo/jDeQVo/c+6jmCWUDXoY+Kg7oai5rEwaZpcQcncViuu5lAMqsgkTLtLYF+l4fmhIxZoB3KrdHkVTSdyfbk0UKIY+YyF/yg7lnbje1apJeQQbXYRqZzWHm+KI+3NflirdzasA+DgT17Nxoz9XsVAGo8nfIuA/pAr4uxtBLaJeYN2sdBTk2l08Ew6eQ/YgE8wW7UEhz81U3BPWddhOemlCV9jbws6/rLi/8ayKzoe8EmtE15C7sx4iXV0ac6gWpYZCN9p0xC4mCZiTTOeBlXYCmZLrGZbdYcQt69kzSZ0N17DcmhPmmocQyPRLJKgejDCP+PlCCDaMEDJnOWa2dO1USh73DZyMwQJF+2CiEvtxriFkvkiHYzlJMDVnEVTRU6STu5lA1r00OkBjFxoPVH5MqHHXKJwGREEw+fIW5ZNbCs5qr2CRiE9N4m61HPL7Vpy/lW8TMnNrG4CdjtjFZaUTu1wGoO3UGQumuUDakZUWcOYbzMNhIq6fNRTgdzYPCIvFLxDsMvAXcLk+MA6zog1Ic17uYMcrLBB2HSf40ByO4J6kKXKv50yiidkiiK1CpJ/NFjpaXGMDbncPYY8nqkLxeMQgK4oR9tJNo5Dt7cphE14eiFV8p1O7YwC3qT7H0WaUij0j2t6BNMsL9s7PrqOPXczEmpLm2J8/fmla+51rajz5f9Uanh76F5ifPRWFeJB3dHadTGGP2w2Lwkku0X5enuAWN+IZjXYbhzy1r9eyPGN+VZsKmbt+CSc2dVB0wWlBbyWJxDPmimeoSDmh/do5QhWrKxTlk9Qktq/okD4fGxRUTa7SJTUKKMLdiLs5Efs2WuYyeIPxlvnXlit0Np9O4OT0GAqO3Q7oaVrv4NgN1C9lbGgoHNgZ0qtAMIeJXJEOEkN5I6CTZcikcwOnkKnaDAXpyUrIdqrOocwKF/uL1hJxqUZ9KFdXV8S5QiJ0J3IzOMkeZQELM5Nao1oHF6kZ3oUFC+i1mE6hnlsE+w2eBZQcsAbnba0i/5HdHTqwHBUus8sWhTO+Uoja4wkUFtdY9NiJPWooYivUniH2mFGtFlSwaAZ1/WX+lKs8oJ4pryD31wvx/da2Q1d6eoNsjsX1HNuWQ/ZjtARxdyj38eRZ0d4mFXFKUXrIu6mPijrXeyaQ8bkUiL0UcfJWZxYUSxlwMAzThsb2eQ/7Lflqpp/x5B+JgNP/EwQco6Hyr/EF/N2qUC85mNPQ3OHVo3z+aAR9zQK+q4A/W8N/VAHvO0zeiqCvWUAt2zyLDzmYDwT8qAK+rOFv58v2RxUwbqz2hzX8phTHe5ry6NMa/tiOlDcC6mGOq/mxX2jW2ccCub6t4V8IuArcHP4HOZh3I+irCvhzI+iHKcTPiqCvRtDLo158mkK8ZgHfCDh3Y8Wqi6fBNcUM1DkeoLvIIardjyrgM/WrdxVwvRqdgrcvYMM3Fnorgr4aQd+mELsN139BwI8qYDcXCM1K7flZBfz2BdSQhX/IwdTjbPOrL+A3Ar4aQf9oFXCMRgPpb6uA/4xZwN9uDc8yw4E4kzLk30aBTENUnOHULrjY+rsgoRD1ViL0RVvsp1tHovF4TIAHtwwHA0Ug16qdH+A0vAqkqSUN6NReXeC8zjMULaFy6NNbGXCdo6+wtEhVGsm7mQgjt4SFPSIQbWMmAdQG2DycbkuZ9kSaBjk/n5A/ZyOF5sswgmJKBdLES7+jg6w3hzQ973F0g2FGt+3YgBKrcx440SmhJ3GZ4VTyKWf21/nrUbiG4yLbs8AL7wHlS5rAbXk/8ihaaSad0ssGrmwtXp+NoKJ1cnMhTeoj90/boeCvSeFC5HKfuedKICg1qhqyMhYIfGs1laoTgcjZZXXA0RENTTqYPEQoTbY5DweLJ9DzcbeApj6Lzzc8olBWHF2oRRQVCDpBDfVzgbDZpHfmwfE8TuhhfUrglH5VFce5LpA3GACUxibEfn+dmlSadj0o93GKw1VUZdRT5jMRyg1XIN6oqqgMrgkcbzKBjGrg0CQ9YjgqHsehw3yT7pd6As24SVG4yNd/LF0Va2o4/V1em38aAX+3dEWq6BfYrNZrHEllB3TO2ArOeNXHXry2EpqaqQ6Xvf5AEHiWQud8mEDkFWvkz+SZTAWktXBGsGbu47yraLBPl5B25YpFs6atSBOeU1g+TIGMrTw3aX8hkM2YKTKy/NVB/PfK3sLSXEy5M3iGBZFUlAAvMRVI9SUnM+hpKTSGOuE7Sc4C+thzBke6Jjjq39ZA3OtBhlBSDRZeikTGPYoyuCxDggKDpQGtn3cOqcNXLFxaD5lSzzKhIajPQDz+Ih3NLldITLvHd0+vIWTsTi9wHW9XPMp3d0LbMd6DdWY5Y5exLv7gPjkAYfc5DpxNJ9JNub7AkQyoQKq1CrTaTV3gm96QuUYkkHB7tHQ432KCooF312nPPB9AbA8E+Xw8rbDSDu9ghzuR/lvRzqQ7R1Mhi5Iec/hmrtPlPbYhb5HEHWu4E2tucI+gLbYT7CX+TSIL41nCchMjzqj2KGh0YOL4ZLRgYbJRAzppl0NYqvMGe/NGfJ505a64PsGCB+YDBX9wTcnTf0sj6PA3r6nt6nAF08vmPBxJC4U+tPsMsk7biHuuYpVmF+MMZ30jngG22TfEXtYlnI83gVSPS08nPmUNXJHistC7WR3dK4qIA6VKuEAWBvQaBwWcuusa+91QIODlnBiQbsMtjx7JQqe2HpeQG4cxdvQKF3Q6m84gV9FX1aomhMqq0YOsd3ZYqOBHQp8HX6wpJpArGnnZ14x7LOKi8VC5O7wsGjou1Rk083yOGZ0KpKpv5RGujqHy8NUIehLYBs0kcHnAbrOMarNEZLuzi4siaCSTMnPWQloYS+ZPA9Wh7rPUYbcvBAI6U5zRZ4t60CYx4cHXrx80LLABl0gkZVHi3BM6KRwM7QlbLIrlNSGnS53ClVx07Dsji9CFp2tQjU4rFriOKlFvOsuhYuMdDsYjltHsASa0ixhjn0jPhN651om41McoNLzUIdrMWMOptxOIR7tFR49mIOL+LZxhf3gUe4ZzEp93K6MlCmstN+lql9hw2cXi84utJdH2Zh9hN7wLpD8B+/mnyn8GAv5nifzvIqAkT/81voDqb65YfCDgtxzM/1AF/BkBX1XAlzX8uwr4l9bwH1XAFwIeyRnQGwF/tob/y0bQ1yygboy+Gkm/qoDvRtBvU4ifEfA1C/iBgK8q4LsR9C9nAd8I+KoCvuRgPqqA49Nd/pwF3O0Fgv1sCvFRBXw3gnax/YmArdddfphCvBCQ92H7Qw7muwr4RkBrch9+WsP31tO7dY1c4wcCvqqALwT8qAK+TCHW4yWX3gj4qgKujGxezc2TNnpXAdehZMOHKYTurYnyxxBQGku/bcz+j1vD/wkEZCd85CGYF50WutnAedMvWOROBBKFy54JN36wUGhFA5OaI6pB254z7ve2Arn0g3iSi+uc40DrlQmN4kENvKccUTBwg4zm04cJWb0qULTepUB1bzOHs3LbY9+MBSIGpZPAWbozEZrmsgjlE+kBJThnHt1indBDMRdIZ7YpClYPTaSbeg9/zcIJ5OothxJ98r0F7XK7YH60PDV0Nj2lUO4chbPd1/m3s9UGSnt/QH50mhUUrY8pnGCe43BalQ7dJaH4/8Q/onBDAoku7U0Il9rMeXCYDxO63AcxeMtrwN3dSGtodXTuUN7DDPuPRSmQl99WcAr7KY4y85zR5VV8y5N25cyf+HlCR5MjgWtX5SxgpwGIUL0SyNtNChzFBRJIGIzXUMGyFJC5X1XUWrkp3LRHgoNjUXXUJkcGdUMiHKRBmlDzHM6hwV/XQ4+qhgbueA75KfVwiHglUzg9tnBZrI4iVM8EItbjE4HaDLm4/qX4vnxiis+fXcT9Q6P6j/kCijU1UP4lVcDx7/5ZRVWSK9C9YbDA7KkC4bIYIL1fVRb1VYEwuz3aQlEJ8rRspXPo6RRdILpsTexf9p1OkaMhqJ4XE7Hxea7QYMoMqPpfnmbr7i4w/rnOgT43axb45rGhoePdYY2rMdqp/UNHpDS3YRPKCvM8/SKT+0ogXOsYGg6iRCCe6uIT3PazKQJ533UUHQUClb1OIFewjjJyROUCytrY4CidbwAPbXSCy+lKUdjiWUeVx72E2zNd80jubJNOdMOG00ibcYYHj4wuKvplM33pI+veS2TSGVYL2fxp4MibWQHlPb+EGGzOnV0dAknDcwE6WAseTcaZTGtHIHCpoqX4fqH6ZUxjCUTbFGPuiWxYp8dbbcJlclvi0C5FerxrJleI9FK8DtxawdHx2Yf4sZ9j/3nYZdSo7kuBqEofeXh2TOj4bPhQbMMhdmrjqNC8KAXirgKFe/ryUBGlN6xhXmwH2Am+mgCbgx/BNbthHpqu2tBesBRB8TxpuXe+is8b3ZAPZf7EyK9C9sfma8WaGil/WwX8ZyiC/nZfQGtt17C2tAWL5MuXEvOAzeF0Pm5x1PYxoc/GqgTi1QI5xqynkLR/r6DRFioLHvomINcCd1DFRCCUYt8VOrmaB+DqjvIovwlsR25Rin15vGY+2QsEjLdkA3ngWCxYzZ9AsZtexT4qTbA7q1hDLXskjp8UFg/6uDDpLMpmcOw9HRTNMvHM7b3UhcL6+lnjYD90uu9GzbsK6B6fuUwvJyL2cSefM3aqBVKKHZ3D+ZbMcTS9WAnZLyUNmjH1sO9594pWsvK174ceC/mmcGhn4SeUOtdwKI0hoP241iH0TgIBzw9e0fmpUOFm9MSaVhZpR2Mv3gA3zTkKF/d7Rhs5o3BhD0s8s0YEZNgYRyiMQke+W81METeDFWTGdoWCSFEV2q3KArjh7nhgUt7QaQwbKDwskK+e5xWdLadPyPsOYZFdWg6ZMizW6IKLNbzdLcSex/QFpOl0hsKOCqRm9ZRDpWUaC0eb3KGO1DlQqfoOBftJKtPzbHmCiCUER+s7+tm86L8g4OeL/w8as/hi</prop>
			<obj name="TemperatureLog" class="TemperatureLog" version="2">
				<prop name="Times">TEFSWgAA6Z0AAIDpmEYAAADqAQAAhAMAAB4FAAC4BgAAXAgAAPYJAACQCwAAKg0AAM4OAABoEAAAAhIAAJwTAAA2FQAA2hYAAHQYAAAOGgAAshsAAEwdAADmHgAAgCAAACQiAAC+IwAAWCUAAPImAACMKAAAMCoAAMorAABkLQAA/i4AAKIwAAA8MgAA1jMAAHo1AAAUNwAArjgAAEg6AADsOwAAhj0AACA/AAC6QAAAVEIAAPhDAACSRQAALEcAANBIAABqSgAABEwAAJ5NAABCTwAA3FAAAHZSAAAQVAAAqlUAAE5XAADoWAAAgloAACZcAADAXQAAWl8AAPRgAACYYgAAMmQAAMxlAABmZwAAAGkAAKRqAAA+bAAA2G0AAHxvAAAWcQAAsHIAAEp0AADudQAAiHcAACJ5AAC8egAAVnwAAPp9AACUfwAALoEAANKCAABshAAABoYAAKCHAABEiQAA3ooAAHiMAAASjgAArI8AAFCRAADqkgAAhJQAAB6WAADClwAAXJkAAPaaAACanAAANJ4AAM6fAABooQAADKMAAKakAABApgAA2qcAAHSpAAAYqwAAsqwAAEyuAADwrwAAirEAACSzAAC+tAAAYrYAAPy3AACWuQAAMLsAANS8AABuvgAACMAAAKLBAAA8wwAA4MQAAHrGAAAUyAAAuMkAAFLLAADszAAAhs4AACrQAADE0QAAXtMAAPjUAACS1gAANtgAANDZAABq2wAADt0AAKjeAABC4AAA3OEAAIDjAAAa5QAAtOYAAE7oAADo6QAAjOsAACbtAADA7gAAZPAAAP7xAACY8wAAMvUAANb2AABw+AAACvoAAKT7AAA+/QAA4v4AAHwAAQAWAgEAugMBAFQFAQDuBgEAiAgBACIKAQDGCwEAYA0BAPoOAQCeEAEAOBIBANITAQBsFQEAEBcBAKoYAQBEGgEA3hsBAHgdAQAcHwEAtiABAFoiAQD0IwEAjiUBACgnAQDCKAEAZioBAAAsAQCaLQEANC8BAM4wAQByMgEADDQBAKY1AQBKNwEA5DgBAH46AQAYPAEAvD0BAFY/AQDwQAEAikIBACREAQDIRQEAYkcBAPxIAQCWSgEAOkwBANRNAQBuTwEAElEBAKxSAQBGVAEA4FUBAIRXAQAeWQEAuFoBAFJcAQDsXQEAkF8BACphAQDEYgEAaGQBAAJmAQCcZwEANmkBANpqAQB0bAEADm4BAKhvAQBCcQEA5nIBAIB0AQAadgEAvncBAFh5AQDyegEAjHwBADB+AQDKfwEAZIEBAP6CAQCihAEAPIYBANaHAQBwiQEACosBAK6MAQBIjgEA4o8BAIaRAQAgkwEAupQBAFSWAQD4lwEAkpkBACybAQDGnAEAYJ4BAASgAQCeoQEAOKMBANykAQB2pgEAEKgBAKqpAQBOqwEA6KwBAIKuAQAcsAEAtrEBAFqzAQD0tAEAjrYBADK4AQDMuQEAZrsBAAC9AQCkvgEAPsABANjBAQBywwEADMUBALDGAQBKyAEA5MkBAIjLAQAizQEAvM4BAFbQAQD60QEAlNMBAC7VAQDI1gEAYtgBAAbaAQCg2wEAOt0BANTeAQB44AEAEuIBAKzjAQBQ5QEA6uYBAIToAQAe6gEAuOsBAFztAQD27gEAkPABACryAQDO8wEAaPUBAAL3AQCm+AEAQPoBANr7AQB0/QEAGP8BALIAAgBMAgIA5gMCAIAFAgAkBwIAvggCAFgKAgD8CwIAlg0CADAPAgDKEAIAbhICAAgUAgCiFQIAPBcCANYYAgB6GgIAFBwCAK4dAgBSHwIA7CACAIYiAgAgJAIAxCUCAF4nAgD4KAIAkioCACwsAgDQLQIAai8CAAQxAgCeMgIAQjQCANw1AgB2NwIAGjkCALQ6AgBOPAIA6D0CAIw/AgAmQQIAwEICAFpEAgD0RQIAmEcCADJJAgDMSgIAcEwCAApOAgCkTwIAPlECAOJSAgB8VAIAFlYCALBXAgBKWQIA7loCAIhcAgAiXgIAvF8CAGBhAgD6YgIAlGQCAC5mAgDSZwIAbGkCAAZrAgCqbAIARG4CAN5vAgB4cQIAHHMCALZ0AgBQdgIA6ncCAIR5AgAoewIAwnwCAFx+AgD2fwIAmoECADSDAgDOhAIAcoYCAAyIAgCmiQIAQIsCAOSMAgB+jgIAGJACALKRAgBMkwIA8JQCAIqWAgAkmAIAyJkCAGKbAgD8nAIAlp4CADqgAgDUoQIAbqMCAAilAgCipgIARqgCAOCpAgB6qwIAFK0CALiuAgBSsAIA7LECAJCzAgAqtQIAxLYCAF64AgACugIAnLsCADa9AgDQvgIAasACAA7CAgCowwIAQsUCAObGAgCAyAIAGsoCALTLAgBYzQIA8s4CAIzQAgAm0gIAwNMCAGTVAgD+1gIAmNgCADzaAgDW2wIAcN0CAArfAgCu4AIASOICAOLjAgB85QIAFucCALroAgBU6gIA7usCAJLtAgAs7wIAxvACAGDyAgAE9AIAnvUCADj3AgDS+AIAbPoCABD8AgCq/QIARP8CAN4AAwCCAgMAHAQDALYFAwBQBwMA9AgDAI4KAwAoDAMAzA0DAGYPAwAAEQMAmhIDAD4UAwDYFQMAchcDAAwZAwCmGgMAShwDAOQdAwB+HwMAIiEDALwiAwBWJAMA8CUDAJQnAwAuKQMAyCoDAGIsAwD8LQMAoC8DADoxAwDUMgMAbjQDABI2AwCsNwMARjkDAOo6AwCEPAMAHj4DALg/AwBcQQMA9kIDAJBEAwAqRgMAzkcDAGhJAwACSwMAnEwDAEBOAwDaTwMAdFEDAA5TAwCoVAMATFYDAOZXAwCAWQMAJFsDAL5cAwBYXgMA8l8DAJZhAwAwYwMAymQDAGRmAwD+ZwMAomkDADxrAwDWbAMAem4DABRwAwCucQMASHMDAOx0AwCGdgMAIHgDALp5AwBUewMA+HwDAJJ+AwAsgAMAxoEDAGqDAwAEhQMAnoYDAEKIAwDciQMAdosDABCNAwCqjgMATpADAOiRAwCCkwMAHJUDAMCWAwBamAMA9JkDAJibAwAynQMAzJ4DAGagAwAKogMApKMDAD6lAwDYpgMAfKgDABaqAwCwqwMASq0DAO6uAwCIsAMAIrIDALyzAwBWtQMA+rYDAJS4AwAuugMA0rsDAGy9AwAGvwMAoMADAETCAwDewwMAeMUDABLHAwCsyAMAUMoDAOrLAwCEzQMAHs8DAMLQAwBc0gMA9tMDAJrVAwA01wMAztgDAGjaAwAM3AMApt0DAEDfAwDa4AMAdOIDABjkAwCy5QMATOcDAPDoAwCK6gMAJOwDAL7tAwBi7wMA/PADAJbyAwAw9AMAyvUDAG73AwAI+QMAovoDAEb8AwDg/QMAev8DABQBBAC4AgQAUgQEAOwFBACGBwQAIAkEAMQKBABeDAQA+A0EAJIPBAA2EQQA0BIEAGoUBAAOFgQAqBcEAEIZBADcGgQAdhwEABoeBAC0HwQATiEEAPIiBACMJAQAJiYEAMAnBABkKQQA/ioEAJgsBAAyLgQAzC8EAHAxBAAKMwQApDQEAEg2BADiNwQAfDkEABY7BAC6PAQAVD4EAO4/BACIQQQAIkMEAMZEBABgRgQA+kcEAJ5JBAA4SwQA0kwEAGxOBAAQUAQAqlEEAERTBADeVAQAeFYEABxYBAC2WQQAUFsEAPRcBACOXgQAKGAEAMJhBABmYwQAAGUEAJpmBAA0aAQAzmkEAHJrBAAMbQQApm4EAEpwBADkcQQAfnMEABh1BAC8dgQAVngEAPB5BACKewQAJH0EAMh+BABigAQA/IEEAJaDBAA6hQQA1IYEAG6IBAASigQArIsEAEaNBADgjgQAmJAEADKSBADMkwQAcJUEAAqXBACkmAQAPpoEAOKbBAB8nQQAFp8EALCgBABUogQA7qMEAIilBAAipwQAxqgEAGCqBAD6qwQAlK0EADivBADSsAQAbLIEABC0BACqtQQARLcEAN64BACCugQAHLwEALa9BABQvwQA9MAEAI7CBAAoxAQAwsUEAGbHBAAAyQQAmsoEADTMBADYzQQAcs8EAAzRBACm0gQAStQEAOTVBAB+1wQAGNkEALzaBABW3AQA8N0EAIrfBAAu4QQAyOIEAGLkBAD85QQAlucEADrpBADU6gQAeOwEABzuBAC27wQAWvEEAP7yBACY9AQAMvYEAMz3BABw+QQACvsEAKT8BAA+/gQA4v8EAHwBBQAWAwUAugQFAFQGBQDuBwUAiAkFACwLBQDGDAUAYA4FAPoPBQCeEQUAOBMFANIUBQBsFgUAEBgFAKoZBQBEGwUA3hwFAHgeBQAcIAUAtiEFAFAjBQD0JAUAjiYFACgoBQDCKQUAZisFAAAtBQCaLgUANDAFAM4xBQByMwUADDUFAKY2BQBKOAUA5DkFAH47BQAYPQUAvD4FAFZABQDwQQUAikMFACRFBQDIRgUAYkgFAPxJBQCgSwUAOk0FANROBQBuUAUAElIFAKxTBQBGVQUA4FYFAHpYBQAeWgUAuFsFAFJdBQDsXgUAkGAFACpiBQDEYwUAaGUFAAJnBQCcaAUANmoFANBrBQB0bQUADm8FAKhwBQBCcgUA5nMFAIB1BQAadwUAvngFAFh6BQDyewUAjH0FACZ/BQDKgAUAZIIFAP6DBQCihQUAPIcFANaIBQBwigUACowFAK6NBQBIjwUA4pAFAHySBQAglAUAupUFAFSXBQD4mAUAkpoFACycBQDGnQUAYJ8FAAShBQCeogUAOKQFANKlBQB2pwUAEKkFAKqqBQBOrAUA6K0FAIKvBQAcsQUAtrIFAFq0BQD0tQUAjrcFACi5BQDMugUAZrwFAAC+BQCkvwUAPsEFANjCBQByxAUAFsYFALDHBQBKyQUA5MoFAH7MBQAizgUAvM8FAFbRBQD60gUAlNQFAC7WBQDI1wUAbNkFAAbbBQCg3AUAOt4FANTfBQB44QUAEuMFAKzkBQBG5gUA6ucFAITpBQAe6wUAwuwFAFzuBQD27wUAkPEFADTzBQDO9AUAaPYFAAL4BQCc+QUAQPsFANr8BQB0/gUAGAAGALIBBgBMAwYA5gQGAIoGBgAkCAYAvgkGAFgLBgDyDAYAlg4GADAQBgDKEQYAbhMGAAgVBgCiFgYAPBgGAOAZBgB6GwYAFB0GAK4eBgBIIAYA7CEGAIYjBgAgJQYAuiYGAF4oBgD4KQYAkisGADYtBgDQLgYAajAGAAQyBgCoMwYAQjUGANw2BgB2OAYAEDoGALQ7BgBOPQYA6D4GAIxABgAmQgYAwEMGAFpFBgD+RgYAmEgGADJKBgDMSwYAZk0GAApPBgCkUAYAPlIGAOJTBgB8VQYAFlcGALBYBgBUWgYA7lsGAIhdBgAiXwYAvGAGAGBiBgD6YwYAlGUGAC5nBgDSaAYAbGoGAAZsBgCqbQYARG8GAN5wBgB4cgYAEnQGALZ1BgBQdwYA6ngGAI56BgAofAYAwn0GAFx/BgD2gAYAmoIGADSEBgDOhQYAaIcGAAyJBgCmigYAQIwGAOSNBgB+jwYAGJEGALKSBgBWlAYA8JUGAIqXBgAkmQYAvpoGAGKcBgD8nQYAlp8GADqhBgDUogYAbqQGAAimBgCspwYARqkGAOCqBgB6rAYAFK4GALivBgBSsQYA7LIGAJC0BgAqtgYAxLcGAF65BgACuwYAnLwGADa+BgDQvwYAdMEGAA7DBgCoxAYAQsYGAObHBgCAyQYAGssGALTMBgBYzgYA8s8GAIzRBgAm0wYAwNQGAGTWBgD+1wYAmNkGADzbBgDW3AYAcN4GAArgBgCk4QYASOMGAOLkBgB85gYAIOgGALrpBgBU6wYA7uwGAJLuBgAs8AYAxvEGAGDzBgD69AYAnvYGADj4BgDS+QYAbPsGABD9BgCq/gYARAAHAOgBBwCCAwcAHAUHALYGBwBQCAcA9AkHAI4LBwAoDQcAwg4HAGYQBwAAEgcAmhMHAD4VBwDYFgcAchgHAAwaBwCmGwcASh0HAOQeBwB+IAcAGCIHALwjBwBWJQcA8CYHAJQoBwAuKgcAyCsHAGItBwD8LgcAoDAHADoyBwDUMwcAbjUHABI3BwCsOAcARjoHAOo7BwCEPQcAHj8HALhABwBcQgcA9kMHAJBFBwAqRwcAxEgHAGhKBwACTAcAnE0HAEBPBwDaUAcAdFIHAA5UBwCoVQcATFcHAOZYBwCAWgcAGlwHAL5dBwBYXwcA8mAHAJZiBwAwZAcAymUHAGRnBwAIaQcAomoHADxsBwDWbQcAcG8HABRxBwCucgcASHQHAOJ1BwCGdwcAIHkHALp6BwBefAcA+H0HAJJ/BwAsgQcA0IIHAGqEBwAEhgcAnocHADiJBwDcigcAdowHABCOBwC0jwcATpEHAOiSBwCClAcAJpYHAMCXBwBamQcA9JoHAI6cBwAyngcAzJ8HAGahBwAAowcApKQHAD6mBwDYpwcAfKkHABarBwCwrAcASq4HAO6vBwCIsQcAIrMHALy0BwBgtgcA+rcHAJS5BwAuuwcA0rwHAGy+BwAGwAcAoMEHADrDBwDexAcAeMYHABLIBwCsyQcAUMsHAOrMBwCEzgcAHtAHAMLRBwBc0wcA9tQHAJrWBwA02AcAztkHAGjbBwAC3QcApt4HAEDgBwDa4QcAdOMHABjlBwCy5gcATOgHAPDpBwCK6wcAJO0HAL7uBwBi8AcA/PEHAJbzBwAw9QcAyvYHAG74BwAI+gcAovsHADz9BwDg/gcAegAIABQCCAC4AwgAUgUIAOwGCACGCAgAIAoIAMQLCABeDQgA+A4IAJwQCAA2EggA0BMIAGoVCAAOFwgAqBgIAEIaCADcGwgAdh0IABofCAC0IAgATiIIAOgjCACMJQgAJicIAMAoCABkKggA/isIAJgtCAAyLwgA1jAIAHAyCAAKNAgApDUIAD43CADiOAgAfDoIABY8CAC6PQgAVD8IAO5ACACIQggALEQIAMZFCABgRwgA+kgIAJRKCAA4TAgA0k0IAGxPCAAQUQgAqlIIAERUCADeVQgAglcIABxZCAC2WggAUFwIAOpdCACOXwgAKGEIAMJiCABcZAgAAGYIAJpnCAA0aQgA2GoIAHJsCAAMbggApm8IAEBxCADkcggAfnQIABh2CACydwgAVnkIAPB6CACKfAgALn4IAMh/CABigQgA/IIIAKCECAA6hggA1IcIAG6JCAAIiwgArIwIAEaOCADgjwgAepEIAB6TCAC4lAgAUpYIAPaXCACQmQgAKpsIAMScCABonggAAqAIAJyhCAA2owgA2qQIAHSmCAAOqAgAqKkIAEyrCADmrAgAgK4IABqwCAC0sQgAWLMIAPK0CACMtggAMLgIAMq5CABkuwgA/rwIAKK+CAA8wAgA1sEIAHDDCAAKxQgArsYIAEjICADiyQgAfMsIACDNCAC6zggAVNAIAPjRCACS0wgALNUIAMbWCABq2AgABNoIAJ7bCAA43QgA0t4IAHbgCAAQ4ggAquMIAETlCADo5ggAgugIABzqCADA6wgAWu0IAPTuCACO8AgAMvIIAMzzCABm9QgAAPcIAJr4CAA++ggA2PsIAHL9CAAM/wgAsAAJAEoCCQDkAwkAiAUJACIHCQC8CAkAVgoJAPoLCQCUDQkALg8JAMgQCQBsEgkABhQJAKAVCQA6FwkA3hgJAHgaCQASHAkArB0JAEYfCQDqIAkAhCIJAB4kCQDCJQkAXCcJAPYoCQCQKgkAKiwJAM4tCQBoLwkAAjEJAJwyCQBANAkA2jUJAHQ3CQAYOQkAsjoJAEw8CQDmPQkAgD8JACRBCQC+QgkAWEQJAPJFCQCWRwkAMEkJAMpKCQBuTAkACE4JAKJPCQA8UQkA4FIJAHpUCQAUVgkArlcJAEhZCQDsWgkAhlwJACBeCQC6XwkAXmEJAPhiCQCSZAkANmYJANBnCQBqaQkABGsJAJ5sCQBCbgkA3G8JAHZxCQAQcwkAtHQJAE52CQDodwkAjHkJACZ7CQDAfAkAWn4JAP5/CQCYgQkAMoMJAMyECQBmhgkACogJAKSJCQA+iwkA4owJAHyOCQAWkAkAsJEJAFSTCQDulAkAiJYJACKYCQC8mQkAYJsJAPqcCQCUngkAOKAJANKhCQBsowkABqUJAKqmCQBEqAkA3qkJAHirCQASrQkAtq4JAFCwCQDqsQkAjrMJACi1CQDCtgkAXLgJAAC6CQCauwkANL0JAM6+CQBowAkADMIJAKbDCQBAxQkA2sYJAH7ICQAYygkAsssJAFbNCQDwzgkAitAJACTSCQC+0wkAYtUJAPzWCQCW2AkAMNoJANTbCQBu3QkACN8JAKLgCQBG4gkA4OMJAHrlCQAe5wkAuOgJAFLqCQDs6wkAhu0JACrvCQDE8AkAXvIJAPjzCQCc9QkANvcJAND4CQBq+gkADvwJAKj9CQBC/wkA5gAKAIACCgAaBAoAtAUKAE4HCgDyCAoAjAoKACYMCgDADQoAZA8KAP4QCgCYEgoAPBQKANYVCgBwFwoAChkKAKQaCgBIHAoA4h0KAHwfCgAWIQoAuiIKAFQkCgDuJQoAkicKACwpCgDGKgoAYCwKAPotCgCeLwoAODEKANIyCgBsNAoAEDYKAKo3CgBEOQoA6DoKAII8CgAcPgoAtj8KAFpBCgD0QgoAjkQKAChGCgDCRwoAZkkKAABLCgCaTAoANE4KANhPCgByUQoADFMKALBUCgBKVgoA5FcKAH5ZCgAiWwoAvFwKAFZeCgDwXwoAlGEKAC5jCgDIZAoAYmYKAAZoCgCgaQoAOmsKANRsCgBubgoAEnAKAKxxCgBGcwoA4HQKAIR2CgAeeAoAuHkKAFJ7CgD2fAoAkH4KACqACgDOgQoAaIMKAAKFCgCchgoAQIgKANqJCgB0iwoADo0KAKiOCgBMkAoA5pEKAICTCgAalQoAvpYKAFiYCgDymQoAjJsKADCdCgDKngoAZKAKAAiiCgCiowoAPKUKANamCgBwqAoAFKoKAK6rCgBIrQoA4q4KAIawCgAgsgoAurMKAF61CgD4tgoAkrgKACy6CgDGuwoAar0KAAS/CgCewAoAOMIKANzDCgB2xQoAEMcKALTICgBOygoA6MsKAILNCgAczwoAwNAKAFrSCgD00woAjtUKADLXCgDM2AoAZtoKAADcCgCk3QoAPt8KANjgCgB84goAFuQKALDlCgBK5woA5OgKAIjqCgAi7AoAvO0KAGDvCgD68AoAlPIKAC70CgDI9QoAbPcKAAb5CgCg+goAOvwKAN79CgB4/woAEgELALYCCwBQBAsA6gULAIQHCwAeCQsAwgoLAFwMCwD2DQsAkA8LADQRCwDOEgsAaBQLAAwWCwCmFwsAQBkLANoaCwB0HAsAGB4LALIfCwBMIQsA5iILAIokCwAkJgsAvicLAGIpCwD8KgsAliwLADAuCwDULwsAbjELAAgzCwCiNAsAPDYLAOA3CwB6OQsAFDsLAK48CwBSPgsA7D8LAIZBCwAqQwsAxEQLAF5GCwD4RwsAkkkLADZLCwDQTAsAak4LAARQCwCoUQsAQlMLANxUCwCAVgsAGlgLALRZCwBOWwsA8lwLAIxeCwAmYAsAwGELAFpjCwD+ZAsAmGYLADJoCwDMaQsAcGsLAAptCwCkbgsASHALAOJxCwB8cwsAFnULALB2CwBUeAsA7nkLAIh7CwAifQsAxn4LAGCACwD6gQsAnoMLADiFCwDShgsAbIgLAAaKCwCqiwsARI0LAN6OCwB4kAsAHJILALaTCwBQlQsA6pYLAI6YCwAomgsAwpsLAGadCwAAnwsAmqALADSiCwDOowsAcqULAAynCwCmqAsAQKoLAOSrCwB+rQsAGK8LALywCwBWsgsA8LMLAIq1CwAktwsAyLgLAGK6CwD8uwsAlr0LADq/CwDUwAsAbsILAAjECwCsxQsARscLAODICwCEygsAHswLALjNCwBSzwsA7NALAJDSCwAq1AsAxNULAF7XCwAC2QsAnNoLADbcCwDa3QsAdN8LAA7hCwCo4gsAQuQLAOblCwCA5wsAGukLAL7qCwBY7AsA8u0LAIzvCwAm8QsAyvILAGT0CwD+9QsAmPcLADz5CwDW+gsAcPwLABT+CwCu/wsASAEMAOICDAB8BAwAIAYMALoHDABUCQwA7goMAJIMDAAsDgwAxg8MAGoRDAAEEwwAnhQMADgWDADSFwwAdhkMABAbDACqHAwARB4MAOgfDACCIQwAHCMMAMAkDABaJgwA9CcMAI4pDAAyKwwAzCwMAGYuDAAAMAwAmjEMAD4zDADYNAwAcjYMAAw4DACwOQwASjsMAOQ8DACIPgwAIkAMAMZBDABqQwwABEUMAJ5GDAA4SAwA3EkMAHZLDAAQTQwAqk4MAERQDADoUQwAglMMABxVDADAVgwAWlgMAPRZDACOWwwAMl0MAMxeDABmYAwAAGIMAJpjDAA+ZQwA2GYMAHJoDAAMagwAsGsMAEptDADkbgwAiHAMACJyDAC8cwwAVnUMAPp2DACUeAwALnoMAMh7DABifQwABn8MAKCADAA6ggwA3oMMAHiFDAAShwwArIgMAFCKDADqiwwAhI0MAB6PDAC4kAwAXJIMAPaTDACQlQwAKpcMAM6YDABomgwAApwMAKadDABAnwwA2qAMAHSiDAAYpAwAsqUMAEynDADmqAwAgKoMACSsDAC+rQwAWK8MAPKwDACWsgwAMLQMAMq1DABktwwACLkMAKK6DAA8vAwA4L0MAHq/DAAUwQwArsIMAEjEDADsxQwAhscMACDJDADEygwAXswMAPjNDACSzwwALNEMANDSDABq1AwABNYMAKjXDABC2QwA3NoMAHbcDAAQ3gwAtN8MAE7hDADo4gwAguQMACbmDADA5wwAWukMAP7qDACY7AwAMu4MAMzvDABm8QwACvMMAKT0DAA+9gwA2PcMAHz5DAAW+wwAsPwMAEr+DADu/wwAiAENACIDDQDGBA0AYAYNAPoHDQCUCQ0ALgsNANIMDQBsDg0ABhANAKARDQBEEw0A3hQNAHgWDQAcGA0AthkNAFAbDQDqHA0AhB4NACggDQDCIQ0AXCMNAPYkDQCaJg0ANCgNAM4pDQBoKw0ADC0NAKYuDQBAMA0A5DENAH4zDQAYNQ0AsjYNAEw4DQDwOQ0AijsNACQ9DQC+Pg0AYkANAPxBDQCWQw0AMEUNANRGDQBuSA0ACEoNAKxLDQBGTQ0A4E4NAHpQDQAUUg0AuFMNAFJVDQDsVg0AhlgNACpaDQDEWw0AXl0NAPheDQCcYA0ANmINANBjDQB0ZQ0ADmcNAKhoDQBCag0A3GsNAIBtDQAabw0AtHANAE5yDQDycw0AjHUNACZ3DQDKeA0AZHoNAP57DQCYfQ0APH8NANaADQBwgg0ACoQNAKSFDQBIhw0A4ogNAHyKDQAWjA0Auo0NAFSPDQDukA0AkpINACyUDQDGlQ0AYJcNAASZDQCemg0AOJwNANKdDQBsnw0AEKENAKqiDQBEpA0A3qUNAIKnDQAcqQ0AtqoNAFqsDQD0rQ0Ajq8NACixDQDCsg0AZrQNAAC2DQCatw0ANLkNANi6DQByvA0ADL4NAKa/DQBAwQ0A5MINAH7EDQAixg0AvMcNAFbJDQDwyg0AlMwNAC7ODQDIzw0AYtENAPzSDQCg1A0AOtYNANTXDQBu2Q0AEtsNAKzcDQBG3g0A4N8NAIThDQAe4w0AuOQNAFzmDQD25w0AkOkNACrrDQDE7A0AaO4NAALwDQCc8Q0ANvMNANr0DQB09g0ADvgNAKj5DQBM+w0A5vwNAID+DQAkAA4AvgEOAFgDDgDyBA4AlgYOADAIDgDKCQ4AZAsOAAgNDgCiDg4APBAOANYRDgBwEw4AFBUOAK4WDgBIGA4A4hkOAIYbDgAgHQ4Auh4OAF4gDgD4IQ4AkiMOACwlDgDGJg4AaigOAAQqDgCeKw4AOC0OANwuDgB2MA4AEDIOAKozDgBONQ4A6DYOAII4DgAmOg4AwDsOAFo9DgD0Pg4AjkAOADJCDgDMQw4AZkUOAApHDgCkSA4APkoOANhLDgByTQ4AFk8OALBQDgBKUg4A5FMOAIhVDgAiVw4AvFgOAGBaDgD6Ww4AlF0OAC5fDgDSYA4AbGIOAAZkDgCgZQ4AOmcOAN5oDgB4ag4AEmwOAKxtDgBQbw4A6nAOAIRyDgAodA4AwnUOAFx3DgD2eA4AkHoOADR8DgDOfQ4AaH8OAAKBDgCmgg4AQIQOANqFDgB+hw4AGIkOALKKDgBMjA4A5o0OAIqPDgAkkQ4AvpIOAGKUDgD8lQ4AlpcOADCZDgDKmg4AbpwOAAieDgCinw4APKEOAOCiDgB6pA4AFKYOAK6nDgBSqQ4A7KoOAIasDgAqrg4AxK8OAF6xDgD4sg4AkrQOADa2DgDQtw4AarkOAAS7DgCovA4AQr4OANy/DgCAwQ4AGsMOALTEDgBOxg4A8scOAIzJDgAmyw4AwMwOAFrODgD+zw4AmNEOADLTDgDM1A4AcNYOAArYDgCk2Q4ASNsOAOLcDgB83g4AFuAOALDhDgBU4w4A7uQOAIjmDgAi6A4AxukOAGDrDgD67A4AlO4OADjwDgDS8Q4AbPMOABD1DgCq9g4ARPgOAN75DgB4+w4AHP0OALb+DgBQAA8A6gEPAI4DDwAoBQ8AwgYPAGYIDwAACg8AmgsPADQNDwDODg8AchAPAAwSDwCmEw8AQBUPAOQWDwB+GA8AGBoPALwbDwBWHQ8A8B4PAIogDwAkIg8AyCMPAGIlDwD8Jg8AligPADoqDwDUKw8Abi0PAAgvDwCsMA8ARjIPAOAzDwCENQ8AHjcPALg4DwBSOg8A7DsPAJA9DwAqPw8AxEAPAF5CDwACRA8AnEUPADZHDwDaSA8AdEoPAA5MDwCoTQ8AQk8PAOZQDwCAUg8AGlQPALRVDwBYVw8A8lgPAIxaDwAwXA8Ayl0PAGRfDwD+YA8AmGIPADxkDwDWZQ8AcGcPAAppDwCkag8ASGwPAOJtDwCGbw8AIHEPALpyDwBUdA8A7nUPAJJ3DwAseQ8AxnoPAGB8DwD6fQ8Ann8PADiBDwDcgg8AdoQPABCGDwCqhw8ARIkPAOiKDwCCjA8AHI4PAMCPDwBakQ8A9JIPAI6UDwAolg8AzJcPAGaZDwAAmw8AmpwPAD6eDwDYnw8AcqEPAAyjDwCwpA8ASqYPAOSnDwB+qQ8AIqsPALysDwBWrg8A+q8PAJSxDwAusw8AyLQPAGK2DwAGuA8AoLkPADq7DwDUvA8AeL4PABLADwCswQ8AUMMPAOrEDwCExg8AHsgPALjJDwBcyw8A9swPAJDODwAq0A8AztEPAGjTDwAC1Q8AnNYPAEDYDwDa2Q8AdNsPAA7dDwCy3g8ATOAPAObhDwCA4w8AJOUPAL7mDwBY6A8A8ukPAJbrDwAw7Q8Ayu4PAGTwDwAI8g8ArPMPAEb1DwDq9g8AhPgPAB76DwDC+w8AXP0PAPb+DwCQABAAKgIQAM4DEABoBRAAAgcQAJwIEABAChAA2gsQAHQNEAAYDxAAshAQAEwSEADmExAAgBUQACQXEAC+GBAAWBoQAPIbEACMHRAAMB8QAMogEABuIhAACCQQAKIlEAA8JxAA1igQAHoqEAAULBAAri0QAEgvEADsMBAAhjIQACA0EAC6NRAAXjcQAPg4EACSOhAANjwQANA9EABqPxAABEEQAJ5CEABCRBAA3EUQAHZHEAAQSRAAqkoQAE5MEADoTRAAgk8QACZREADAUhAAWlQQAP5VEACYVxAAMlkQAMxaEABmXBAACl4QAKRfEAA+YRAA2GIQAHxkEAAWZhAAsGcQAEppEADuahAAiGwQACJuEAC8bxAAYHEQAPpyEACUdBAAOHYQANJ3EABseRAABnsQAKB8EABEfhAA3n8QAHiBEAASgxAAtoQQAFCGEADqhxAAhIkQACiLEADCjBAAXI4QAACQEACakRAANJMQAM6UEABolhAADJgQAKaZEABAmxAA5JwQAH6eEAAYoBAAsqEQAEyjEADwpBAAiqYQACSoEAC+qRAAYqsQAPysEACWrhAAMLAQANSxEABusxAACLUQAKK2EABGuBAA4LkQAHq7EAAevRAAuL4QAFLAEADswRAAhsMQACrFEADExhAAXsgQAPjJEACcyxAANs0QANDOEABq0BAADtIQAKjTEABC1RAA5tYQAIDYEAAa2hAAtNsQAE7dEADy3hAAjOAQACbiEADA4xAAZOUQAP7mEACY6BAAPOoQANbrEABw7RAACu8QAKTwEABI8hAA4vMQAHz1EAAW9xAAuvgQAFT6EADu+xAAiP0QACz/EADGABEAYAIRAAQEEQCeBREAOAcRANIIEQBsChEAEAwRAKoNEQBEDxEA3hARAHgSEQAcFBEAthURAFoXEQD0GBEAjhoRACgcEQDCHREAZh8RAAAhEQCaIhEANCQRANglEQByJxEADCkRAKYqEQBALBEA5C0RAH4vEQAiMREAvDIRAFY0EQDwNREAijcRAC45EQDIOhEAYjwRAPw9EQCgPxEAOkERANRCEQBuRBEAEkYRAKxHEQBGSREA6koRAIRMEQAeThEAuE8RAFJREQD2UhEAkFQRACpWEQDEVxEAaFkRAAJbEQCcXBEAQF4RANpfEQB0YREADmMRAKhkEQBMZhEA5mcRAIBpEQAaaxEAvmwRAFhuEQDybxEAjHERADBzEQDKdBEAZHYRAAh4EQCieREAPHsRANZ8EQBwfhEAFIARAK6BEQBIgxEA4oQRAHyGEQAgiBEAuokRAFSLEQD4jBEAko4RACyQEQDQkREAapMRAASVEQCelhEAOJgRANyZEQB2mxEAEJ0RAKqeEQBEoBEA6KERAIKjEQAcpREAwKYRAFqoEQD0qREAjqsRADKtEQDMrhEAZrARAACyEQCusxEAUrURAPa2EQCQuBEAKroRAMS7EQBovREADL8RALDAEQBKwhEA5MMRAH7FEQAYxxEAssgRAFbKEQDwyxEAlM0RAC7PEQDI0BEAYtIRAPzTEQCg1REAOtcRANTYEQBu2hEAEtwRAKzdEQBG3xEA4OARAITiEQAe5BEAuOURAFznEQD26BEAkOoRACrsEQDE7REAaO8RAALxEQCc8hEANvQRAND1EQB09xEADvkRALL6EQBM/BEA5v0RAID/EQAaARIAvgISAFgEEgDyBRIAjAcSADAJEgDKChIAZAwSAAgOEgCiDxIAPBESANYSEgBwFBIAFBYSAK4XEgBIGRIA4hoSAHwcEgAgHhIAuh8SAF4hEgD4IhIAkiQSACwmEgDGJxIAaikSAAQrEgCeLBIAOC4SANIvEgB2MRIAEDMSAKo0EgBONhIA6DcSAII5EgAcOxIAtjwSAFo+EgD0PxIAmEESADJDEgDMRBIAZkYSAABIEgCkSRIAPksSANhMEgByThIAFlASALBREgBKUxIA5FQSAH5WEgAiWBIAvFkSAGBbEgD6XBIAlF4SAC5gEgDIYRIAbGMSAAZlEgCgZhIAOmgSAN5pEgB4axIAEm0SALZuEgBQcBIA6nESAIRzEgAedRIAwnYSAFx4EgD2eRIAkHsSADR9EgDOfhIAaIASAAKCEgCmgxIAQIUSANqGEgB+iBIAGIoSALKLEgBMjRIA5o4SAIqQEgAkkhIAvpMSAFiVEgD8lhIAlpgSADCaEgDUmxIAbp0SAAifEgCioBIAPKISAOCjEgB6pRIAFKcSAK6oEgBSqhIA7KsSAIatEgAgrxIAxLASAF6yEgD4sxIAnLUSADa3EgDQuBIAaroSAAS8EgCovRIAQr8SANzAEgB2whIAGsQSALTFEgBOxxIA6MgSAIzKEgAmzBIAwM0SAGTPEgD+0BIAmNISADLUEgDM1RIAcNcSAArZEgCk2hIAPtwSANjdEgB83xIAFuESALDiEgBU5BIA7uUSAIjnEgAs6RIAxuoSAGDsEgD67RIAlO8SADjxEgDS8hIAbPQSAAb2EgCq9xIARPkSAN76EgCC/BIAHP4SALb/EgBQARMA6gITAI4EEwAoBhMAwgcTAFwJEwD2ChMAmgwTADQOEwDYDxMAchETAAwTEwCmFBMAQBYTAOQXEwB+GRMAGBsTALIcEwBWHhMA8B8TAIohEwAkIxMAyCQTAGImEwD8JxMAoCkTADorEwDULBMAbi4TAAgwEwCsMRMARjMTAOA0EwB6NhMAFDgTALg5EwBSOxMA7DwTAJA+EwAqQBMAxEETAF5DEwACRRMAnEYTADZIEwDQSRMAaksTAA5NEwCoThMAQlATAOZREwCAUxMAGlUTAL5WEwBYWBMA8lkTAIxbEwAmXRMAyl4TAGRgEwD+YRMAmGMTADJlEwDWZhMAcGgTABRqEwCuaxMASG0TAOJuEwB8cBMAIHITALpzEwBUdRMA+HYTAJJ4EwAsehMAxnsTAGp9EwAEfxMAnoATADiCEwDSgxMAdoUTABCHEwCqiBMATooTAOiLEwCCjRMAHI8TAMCQEwBakhMA9JMTAI6VEwAolxMAzJgTAGaaEwAAnBMApJ0TAD6fEwDYoBMAcqITAAykEwCwpRMASqcTAOSoEwB+qhMAGKwTALytEwBWrxMA8LATAJSyEwAutBMAyLUTAGK3EwAGuRMAoLoTADq8EwDevRMAeL8TABLBEwCswhMARsQTAOrFEwCExxMAHskTALjKEwBczBMA9s0TAJDPEwA00RMAztITAGjUEwAC1hMAnNcTAEDZEwDa2hMAdNwTAA7eEwCo3xMATOETAObiEwCK5BMAJOYTAL7nEwBY6RMA8uoTAJbsEwAw7hMAyu8TAGTxEwAI8xMAovQTADz2EwDW9xMAevkTABT7EwCu/BMAUv4TAOz/EwCGARQAIAMUALoEFABeBhQA+AcUAJIJFAAsCxQA0AwUAGoOFAAEEBQAnhEUAEITFADcFBQAdhYUABAYFAC0GRQAThsUAOgcFACCHhQAJiAUAMAhFABaIxQA9CQUAJgmFAAyKBQAzCkUAGYrFAAKLRQApC4UAD4wFADiMRQAfDMUABY1FACwNhQASjgUAO45FACIOxQAIj0UALw+FABgQBQA+kEUAJRDFAAuRRQA0kYUAGxIFAAGShQAoEsUAERNFADeThQAeFAUABJSFAC2UxQAUFUUAOpWFACEWBQAKFoUAMJbFABcXRQA9l4UAJpgFAA0YhQAzmMUAGhlFAAMZxQApmgUAEBqFADaaxQAfm0UABhvFACycBQATHIUAPBzFACKdRQAJHcUAL54FABiehQA/HsUAJZ9FAAwfxQA1IAUAG6CFAAIhBQAooUUAEaHFADgiBQAeooUABSMFAC4jRQAUo8UAOyQFACGkhQAKpQUAMSVFABelxQA+JgUAJKaFAA2nBQA0J0UAGqfFAAOoRQAqKIUAEKkFADcpRQAgKcUABqpFAC0qhQATqwUAPKtFACMrxQAJrEUAMCyFABktBQA/rUUAJi3FAAyuRQA1roUAHC8FAAKvhQApL8UAEjBFADiwhQAfMQUABbGFAC6xxQAVMkUAO7KFACSzBQALM4UAMbPFABg0RQA+tIUAJ7UFAA41hQA0tcUAGzZFAAQ2xQAqtwUAETeFADo3xQAguEUABzjFAC25BQAUOYUAPTnFACO6RQAKOsUAMLsFABm7hQAAPAUAJrxFAA+8xQA2PQUAHL2FAAM+BQApvkUAEr7FADk/BQAfv4UABgAFQCyARUAVgMVAPAEFQCUBhUALggVAMgJFQBiCxUA/AwVAKAOFQA6EBUA1BEVAG4TFQASFRUArBYVAEYYFQDgGRUAhBsVAB4dFQC4HhUAUiAVAPYhFQCQIxUAKiUVAMQmFQBeKBUAAioVAJwrFQBALRUA2i4VAHQwFQAOMhUAqDMVAEw1FQDmNhUAgDgVABo6FQC0OxUAWD0VAPI+FQCWQBUAMEIVAMpDFQBkRRUA/kYVAKJIFQA8ShUA1ksVAHpNFQAUTxUArlAVAEhSFQDsUxUAhlUVACBXFQC6WBUAXloVAPhbFQCSXRUALF8VANBgFQBqYhUABGQVAJ5lFQA4ZxUA3GgVAHZqFQAQbBUAqm0VAE5vFQDocBUAgnIVABx0FQC2dRUAWncVAPR4FQCOehUAMnwVAMx9FQBmfxUAAIEVAKSCFQA+hBUA2IUVAHKHFQAWiRUAsIoVAEqMFQDkjRUAiI8VACKRFQC8khUAYJQVAPqVFQCUlxUALpkVAMiaFQBsnBUABp4VAKCfFQA6oRUA1KIVAHikFQASphUArKcVAFCpFQDqqhUAhKwVAB6uFQDCrxUAXLEVAPayFQCQtBUAKrYVAM63FQBouRUAArsVAKa8FQBAvhUA2r8VAH7BFQAYwxUAssQVAEzGFQDmxxUAiskVACTLFQC+zBUAWM4VAPLPFQCW0RUAMNMVANTUFQBu1hUACNgVAKLZFQA82xUA1twVAHreFQAU4BUAuOEVAFLjFQDs5BUAhuYVACDoFQDE6RUAXusVAPjsFQCS7hUALPAVANDxFQBq8xUABPUVAKj2FQBC+BUA3PkVAHb7FQAa/RUAtP4VAE4AFgDoARYAjAMWACYFFgDABhYAWggWAP4JFgCYCxYAMg0WANYOFgBwEBYAChIWAKQTFgA+FRYA4hYWAHwYFgAWGhYAsBsWAEodFgDuHhYAiCAWACwiFgDGIxYAYCUWAPomFgCUKBYAOCoWANIrFgBsLRYABi8WAKAwFgBEMhYA3jMWAHg1FgAcNxYAtjgWAFA6FgDqOxYAjj0WACg/FgDCQBYAXEIWAABEFgCaRRYANEcWAM5IFgBoShYADEwWAKZNFgBKTxYA5FAWAH5SFgAYVBYAslUWAFZXFgDwWBYAiloWACRcFgC+XRYAYl8WAPxgFgCWYhYAOmQWANRlFgBuZxYACGkWAKJqFgBGbBYA4G0WAHpvFgAecRYAuHIWAFJ0FgDsdRYAkHcWACp5FgDEehYAXnwWAAJ+FgCcfxYANoEWANqCFgB0hBYADoYWAKiHFgBCiRYA5ooWAICMFgAajhYAtI8WAE6RFgDykhYAjJQWACaWFgDKlxYAZJkWAP6aFgCYnBYAPJ4WANafFgBwoRYACqMWAK6kFgBIphYA4qcWAHypFgAgqxYAuqwWAFSuFgD4rxYAkrEWACyzFgDGtBYAYLYWAAS4FgCeuRYAOLsWANK8FgBsvhYAEMAWAKrBFgBOwxYA6MQWAILGFgAcyBYAtskWAFrLFgD0zBYAjs4WACjQFgDC0RYAZtMWAADVFgCk1hYAPtgWANjZFgBy2xYADN0WALDeFgBK4BYA5OEWAH7jFgAY5RYAvOYWAFboFgDw6RYAlOsWAC7tFgDI7hYAYvAWAAbyFgCg8xYAOvUWANT2FgBu+BYAEvoWAKz7FgBQ/RYA6v4WAIQAFwAeAhcAuAMXAFwFFwD2BhcAkAgXACoKFwDECxcAaA0XAAIPFwCmEBcAQBIXANoTFwB0FRcADhcXALIYFwBMGhcA5hsXAIAdFwAkHxcAviAXAFgiFwDyIxcAliUXADAnFwDKKBcAZCoXAAgsFwC2LRcAWi8XAPQwFwCOMhcAKDQXAMI1FwBmNxcACjkXAKQ6FwBIPBcA4j0XAHw/FwAgQRcAukIXAFREFwDuRRcAkkcXACxJFwDGShcAYEwXAPpNFwCeTxcAOFEXANJSFwB2VBcAEFYXAKpXFwBEWRcA6FoXAIJcFwAcXhcAtl8XAFBhFwD0YhcAjmQXAChmFwDMZxcAZmkXAABrFwCabBcAPm4XANhvFwBycRcADHMXALB0FwBKdhcA5HcXAH55FwAiexcAvHwXAFZ+FwDwfxcAlIEXAC6DFwDIhBcAYoYXAAaIFwCgiRcAOosXANSMFwBujhcAEpAXAKyRFwBGkxcA6pQXAISWFwAemBcAuJkXAFybFwD2nBcAkJ4XACqgFwDOoRcAaKMXAAKlFwCcphcAQKgXANqpFwB0qxcADq0XALKuFwBMsBcA5rEXAICzFwAatRcAvrYXAFi4FwD8uRcAlrsXADC9FwDKvhcAZMAXAAjCFwCiwxcAPMUXANbGFwBwyBcAFMoXAK7LFwBSzRcA7M4XAIbQFwAg0hcAutMXAF7VFwD41hcAktgXACzaFwDG2xcAat0XAATfFwCo4BcAQuIXANzjFwB25RcAEOcXALToFwBO6hcA6OsXAILtFwAc7xcAwPAXAFryFwD08xcAmPUXADL3FwDM+BcAZvoXAAr8FwCk/RcAPv8XANgAGAB8AhgAFgQYALAFGABKBxgA7ggYAIgKGAAiDBgAxg0YAGAPGAD6EBgAlBIYAC4UGADSFRgAbBcYAAYZGACgGhgAOhwYAN4dGAB4HxgAHCEYALYiGABQJBgA6iUYAIQnGAAoKRgAwioYAFwsGAD2LRgAkC8YADQxGADOMhgAcjQYAAw2GACmNxgAQDkYANo6GAB+PBgAGD4YALI/GABMQRgA8EIYAIpEGAAkRhgAvkcYAGJJGAD8ShgAlkwYADBOGADKTxgAblEYAAhTGACiVBgARlYYAOBXGAB6WRgAFFsYALhcGABSXhgA7F8YAIZhGAAgYxgAxGQYAF5mGAD4ZxgAnGkYADZrGADQbBgAam4YAA5wGACocRgAQnMYANx0GACAdhgAGngYALR5GABOexgA8nwYAIx+GAAmgBgAwIEYAGSDGAD+hBgAmIYYADKIGADWiRgAcIsYAAqNGACkjhgAPpAYAOKRGAB8kxgAIJUYALqWGABUmBgA7pkYAIibGAAsnRgAxp4YAGCgGAD6oRgAlKMYADilGADSphgAdqgYABCqGACqqxgARK0YAN6uGACCsBgAHLIYALazGABQtRgA9LYYAI64GAAouhgAwrsYAGa9GAAAvxgAmsAYADTCGADYwxgAcsUYAAzHGACmyBgASsoYAOTLGAB+zRgAGM8YALzQGABW0hgA8NMYAIrVGAAk1xgAyNgYAGLaGAD82xgAoN0YADrfGADU4BgAbuIYABLkGACs5RgARucYAODoGACE6hgAHuwYALjtGABS7xgA9vAYAJDyGAAq9BgAxPUYAGj3GAAC+RgAnPoYADb8GADa/RgAdP8YAA4BGQCoAhkATAQZAOYFGQCABxkAGgkZALQKGQBYDBkA8g0ZAIwPGQAwERkAyhIZAGQUGQD+FRkAohcZADwZGQDWGhkAcBwZABQeGQCuHxkASCEZAOIiGQB8JBkAICYZALonGQBUKRkA+CoZAJIsGQAsLhkAxi8ZAGoxGQAEMxkAnjQZADg2GQDcNxkAdjkZABA7GQCqPBkARD4ZAOg/GQCCQRkAHEMZAMBEGQBaRhkA9EcZAI5JGQAySxkAzEwZAGZOGQAAUBkApFEZAD5TGQDYVBkAclYZAAxYGQCwWRkASlsZAO5cGQCIXhkAImAZALxhGQBWYxkA+mQZAJRmGQAuaBkA0mkZAGxrGQAGbRkAoG4ZADpwGQDecRkAeHMZABJ1GQCsdhkAUHgZAOp5GQCEexkAHn0ZAMJ+GQBcgBkA9oEZAJqDGQA0hRkAzoYZAGiIGQACihkAposZAECNGQDajhkAdJAZAA6SGQCykxkATJUZAPCWGQCKmBkAJJoZAL6bGQBYnRkA/J4ZAJagGQAwohkAyqMZAGSlGQAIpxkAoqgZADyqGQDgqxkAeq0ZABSvGQCusBkAUrIZAOyzGQCGtRkAILcZAMS4GQBeuhkA+LsZAJK9GQAsvxkA0MAZAGrCGQAExBkAqMUZAELHGQDcyBkAdsoZABrMGQC0zRkATs8ZAOjQGQCC0hkAJtQZAMDVGQBk1xkA/tgZAJjaGQAy3BkAzN0ZAHDfGQAK4RkApOIZAD7kGQDY5RkAfOcZABbpGQC66hkAVOwZAO7tGQCI7xkAIvEZAMbyGQBg9BkA+vUZAJT3GQAu+RkA0voZAGz8GQAG/hkAqv8ZAEQBGgDeAhoAeAQaABwGGgC2BxoAUAkaAOoKGgCEDBoAKA4aAMIPGgBcERoAABMaAJoUGgA0FhoAzhcaAHIZGgAMGxoAphwaAEAeGgDaHxoAfiEaABgjGgCyJBoAViYaAPAnGgCKKRoAJCsaAMgsGgBiLhoA/C8aAJYxGgA6MxoA1DQaAG42GgAIOBoAojkaAEY7GgDgPBoAej4aAB5AGgC4QRoAUkMaAOxEGgCQRhoAKkgaAMRJGgBeSxoAAk0aAJxOGgA2UBoA0FEaAGpTGgAOVRoAqFYaAExYGgDmWRoAgFsaABpdGgC0XhoAWGAaAPJhGgCMYxoAJmUaAMBmGgBkaBoA/mkaAKJrGgA8bRoA1m4aAHBwGgAKchoArnMaAEh1GgDidhoAfHgaABZ6GgC6exoAVH0aAPh+GgCSgBoALIIaAMaDGgBghRoABIcaAJ6IGgA4ihoA0osaAGyNGgAQjxoAqpAaAESSGgDokxoAgpUaAByXGgC2mBoAWpoaAPSbGgCOnRoAKJ8aAMKgGgBmohoAAKQaAJqlGgA+pxoA2KgaAHKqGgAMrBoAsK0aAEqvGgDksBoAfrIaABi0GgC8tRoAVrcaAPC4GgCUuhoALrwaAMi9GgBivxoABsEaAKDCGgA6xBoA1MUaAHjHGgASyRoArMoaAEbMGgDqzRoAhM8aAB7RGgC40hoAXNQaAPbVGgCQ1xoAKtkaAM7aGgBo3BoAAt4aAKbfGgBA4RoA2uIaAHTkGgAO5hoAsucaAEzpGgDm6hoAgOwaABruGgC+7xoAWPEaAPLyGgCW9BoAMPYaAMr3GgBk+RoACPsaAKL8GgA8/hoA1v8aAHoBGwAUAxsArgQbAEgGGwDiBxsAhgkbACALGwC6DBsAXg4bAPgPGwCSERsALBMbANAUGwBqFhsABBgbAJ4ZGwBCGxsA3BwbAHYeGwAQIBsAqiEbAE4jGwDoJBsAgiYbACYoGwDAKRsAWisbAPQsGwCYLhsAMjAbAMwxGwBmMxsAADUbAKQ2GwA+OBsA2DkbAHw7GwAWPRsAsD4bAEpAGwDuQRsAiEMbACJFGwC8RhsAYEgbAPpJGwCUSxsAOE0bANJOGwBsUBsABlIbAKBTGwBEVRsA3lYbAHhYGwASWhsArFsbAFBdGwDqXhsAhGAbAChiGwDCYxsAXGUbAPZmGwCaaBsANGobAM5rGwBobRsAAm8bAKZwGwBAchsA2nMbAH51GwAYdxsAsngbAEx6GwDwexsAin0bACR/GwC+gBsAYoIbAPyDGwCWhRsAMIcbAMqIGwBuihsACIwbAKKNGwBGjxsA4JAbAHqSGwAUlBsAuJUbAFKXGwDsmBsAhpobACCcGwDEnRsAXp8bAPigGwCcohsANqQbANClGwBqpxsADqkbAKiqGwBCrBsA3K0bAHavGwAasRsAtLIbAE60GwDytRsAjLcbACa5GwDAuhsAZLwbAP69GwCYvxsAMsEbANbCGwBwxBsACsYbAKTHGwA+yRsA4sobAHzMGwAgzhsAus8bAFTRGwDu0hsAiNQbACzWGwDG1xsAYNkbAPraGwCU3BsAON4bANLfGwBs4RsAEOMbAKrkGwBE5hsA3ucbAILpGwAc6xsAtuwbAFDuGwDq7xsAjvEbACjzGwDC9BsAZvYbAAD4GwCa+RsANPsbANj8GwBy/hsADAAcAKYBHABKAxwA5AQcAH4GHAAYCBwAvAkcAFYLHADwDBwAig4cAC4QHADIERwAYhMcAPwUHACWFhwAOhgcANQZHAB4GxwAEh0cAKweHABGIBwA4CEcAIQjHAAeJRwAuCYcAFIoHADsKRwAkCscACotHADOLhwAaDAcAAIyHACcMxwANjUcANo2HAB0OBwADjocAKg7HABCPRwA5j4cAIBAHAAaQhwAvkMcAFhFHADyRhwAjEgcADBKHADKSxwAZE0cAP5OHACYUBwAPFIcANZTHABwVRwAFFccAK5YHABIWhwA4lscAIZdHAAgXxwAumAcAFRiHAD4YxwAkmUcACxnHADGaBwAYGocAARsHACebRwAOG8cANxwHAB2chwAEHQcAKp1HABOdxwA6HgcAIJ6HAAcfBwAtn0cAFp/HAD0gBwAmIIcADKEHADMhRwAZoccAACJHACkihwAPowcANiNHAByjxwAFpEcALCSHABKlBwA5JUcAIiXHAAimRwAvJocAFacHAD6nRwAlJ8cAC6hHADIohwAYqQcAAamHACgpxwARKkcAN6qHAB4rBwAEq4cAKyvHABGsRwA6rIcAIS0HAAethwAwrccAFy5HAD2uhwAkLwcADS+HADOvxwAaMEcAALDHACmxBwAQMYcANrHHAB0yRwADsscALLMHABMzhwA5s8cAIrRHAAk0xwAvtQcAFjWHAD81xwAltkcADDbHADK3BwAZN4cAAjgHACi4RwAPOMcAODkHAB65hwAFOgcAK7pHABS6xwA7OwcAIbuHAAg8BwAuvEcAF7zHAD49BwAkvYcADb4HADQ+RwAavscAAT9HACo/hwAQgAdANwBHQB2Ax0AEAUdALQGHQBOCB0A6AkdAIILHQAmDR0AwA4dAFoQHQD+ER0AmBMdADIVHQDMFh0AcBgdAAoaHQCkGx0ASB0dAOIeHQB8IB0AFiIdALAjHQBUJR0A7iYdAIgoHQAiKh0AvCsdAGAtHQD6Lh0AlDAdADgyHQDSMx0AbDUdAAY3HQCqOB0ARDodAN47HQB4PR0AHD8dALZAHQBQQh0A6kMdAIRFHQAoRx0AwkgdAFxKHQAATB0Amk0dADRPHQDOUB0AclIdAAxUHQCmVR0AQFcdANpYHQB+Wh0AGFwdALJdHQBWXx0A8GAdAIpiHQAkZB0AyGUdAGJnHQD8aB0AlmodADBsHQDUbR0Abm8dAAhxHQCich0ARnQdAOB1HQB6dx0AHnkdALh6HQBSfB0A7H0dAJB/HQAqgR0AxIIdAF6EHQD4hR0AnIcdADaJHQDQih0AdIwdAA6OHQCojx0AQpEdAOaSHQCAlB0AGpYdALSXHQBYmR0A8podAIycHQAmnh0AwJ8dAGShHQD+oh0AmKQdADymHQDWpx0AcKkdAAqrHQCurB0ASK4dAOKvHQB8sR0AFrMdALq0HQBUth0A7rcdAJK5HQAsux0AxrwdAGC+HQAEwB0AnsEdADjDHQDSxB0AdsYdABDIHQCqyR0ARMsdAN7MHQCCzh0AHNAdALbRHQBa0x0A9NQdAI7WHQAo2B0AzNkdAGbbHQAA3R0Amt4dADTgHQDY4R0AcuMdAAzlHQCw5h0ASugdAOTpHQB+6x0AIu0dALzuHQBW8B0A8PEdAIrzHQAu9R0AyPYdAGL4HQAG+h0AoPsdADr9HQDU/h0AeAAeABICHgCsAx4ARgUeAOAGHgCECB4AHgoeALgLHgBSDR4A9g4eAJAQHgAqEh4AzhMeAGgVHgACFx4AnBgeAEAaHgDaGx4AdB0eAA4fHgCoIB4ATCIeAOYjHgCAJR4AJCceAL4oHgBYKh4A8iseAJYtHgAwLx4AyjAeAGQyHgD+Mx4AojUeADw3HgDWOB4AcDoeABQ8HgCuPR4AUj8eAOxAHgCGQh4AIEQeALpFHgBeRx4A+EgeAJJKHgAsTB4Axk0eAGpPHgAEUR4AnlIeAEJUHgDcVR4AdlceABBZHgC0Wh4ATlweAOhdHgCCXx4AJmEeAMBiHgBaZB4A9GUeAI5nHgA8aR4A1moeAHpsHgAebh4AuG8eAFJxHgD2ch4AkHQeACp2HgDEdx4AaHkeAAJ7HgCcfB4AQH4eANp/HgB0gR4ADoMeAKiEHgBMhh4A5oceAICJHgAkix4AvoweAFiOHgDyjx4AlpEeADCTHgDKlB4AZJYeAP6XHgCimR4APJseANacHgBwnh4AFKAeAK6hHgBIox4A7KQeAIamHgAgqB4AuqkeAF6rHgD4rB4Akq4eACywHgDGsR4AarMeAAS1HgCeth4AQrgeANy5HgB2ux4AEL0eALS+HgBOwB4A6MEeAILDHgAmxR4AwMYeAFrIHgD0yR4AjsseADLNHgDMzh4AZtAeAArSHgCk0x4APtUeANjWHgB82B4AFtoeALDbHgBK3R4A5N4eAIjgHgAi4h4AvOMeAFblHgD65h4AlOgeAC7qHgDS6x4AbO0eAAbvHgCg8B4AOvIeAN7zHgB49R4AEvceALb4HgBQ+h4A6vseAIT9HgAo/x4AwgAfAFwCHwD2Ax8AmgUfADQHHwDOCB8AaAofAAIMHwCmDR8AQA8fANoQHwB+Eh8AGBQfALIVHwBMFx8A8BgfAIoaHwAkHB8Avh0fAGIfHwD8IB8AliIfADAkHwDKJR8AbicfAAgpHwCiKh8ARiwfAOAtHwB6Lx8AFDEfALgyHwBSNB8A7DUfAIY3HwAqOR8AxDofAF48HwD4PR8Akj8fADZBHwDQQh8AakQfAA5GHwCoRx8AQkkfANxKHwCATB8AGk4fALRPHwBOUR8A8lIfAIxUHwAmVh8AwFcfAFpZHwD+Wh8AmFwfADJeHwDWXx8AcGEfAApjHwCkZB8APmYfAOJnHwB8aR8AFmsfALBsHwBUbh8A7m8fAIhxHwAscx8AxnQfAGB2HwD6dx8AlHkfADh7HwDSfB8AbH4fABCAHwCqgR8ARIMfAN6EHwCChh8AHIgfALaJHwBQix8A6owfAI6OHwAokB8AwpEfAFyTHwAAlR8AmpYfADSYHwDYmR8AcpsfAAydHwCmnh8ASqAfAOShHwB+ox8AGKUfALKmHwBWqB8A8KkfAIqrHwAurR8AyK4fAGKwHwD8sR8AoLMfADq1HwDUth8AbrgfABK6HwCsux8ARr0fAOC+HwB6wB8AHsIfALjDHwBSxR8A9sYfAJDIHwAqyh8AxMsfAGjNHwACzx8AnNAfADbSHwDa0x8AdNUfAA7XHwCo2B8AQtofAObbHwCA3R8AGt8fAL7gHwBY4h8A8uMfAIzlHwAw5x8AyugfAGTqHwD+6x8Aou0fADzvHwDW8B8AcPIfAAr0HwCu9R8ASPcfAOL4HwB8+h8AIPwfALr9HwBU/x8A+AAgAJICIAAsBCAAxgUgAGoHIAAECSAAngogADgMIADSDSAAdg8gABARIACqEiAARBQgAOgVIACCFyAAHBkgAMAaIABaHCAA9B0gAI4fIAAyISAAzCIgAGYkIAAAJiAAmicgAD4pIADYKiAAciwgAAwuIACwLyAASjEgAOQyIACINCAAIjYgALw3IABWOSAA8DogAJQ8IAAuPiAAyD8gAGxBIAAGQyAAoEQgADpGIADeRyAAeEkgABJLIACsTCAAUE4gAOpPIACEUSAAHlMgAMJUIABcViAA9lcgAJBZIAA0WyAAzlwgAGheIAACYCAAnGEgAEBjIADaZCAAdGYgABhoIACyaSAATGsgAOZsIACKbiAAJHAgAL5xIABYcyAA8nQgAJZ2IAAweCAAynkgAGR7IAAIfSAAon4gADyAIADggSAAeoMgABSFIACuhiAAUoggAOyJIACGiyAAII0gALqOIABekCAA+JEgAJKTIAA2lSAA0JYgAGqYIAAEmiAAqJsgAEKdIADcniAAdqAgABCiIAC0oyAATqUgAOimIACCqCAAJqogAMCrIABarSAA/q4gAJiwIAAysiAAzLMgAHC1IAAKtyAApLggAD66IADYuyAAfL0gABa/IACwwCAAVMIgAO7DIACIxSAAIscgALzIIABgyiAA+ssgAJTNIAAuzyAA0tAgAGzSIAAG1CAAqtUgAETXIADe2CAAeNogABzcIAC23SAAUN8gAOrgIACE4iAAKOQgAMLlIABc5yAA9uggAJrqIAA07CAAzu0gAHLvIAAM8SAApvIgAED0IADk9SAAfvcgABj5IACy+iAAVvwgAPD9IACK/yAAJAEhAL4CIQBiBCEA/AUhAJYHIQAwCSEA1AohAG4MIQAIDiEArA8hAEYRIQDgEiEAehQhAB4WIQC4FyEAUhkhAOwaIQCGHCEAKh4hAMQfIQBeISEA+CIhAJwkIQA2JiEA0CchAHQpIQAOKyEAqCwhAEIuIQDmLyEAgDEhABozIQC0NCEAWDYhAPI3IQCMOSEAJjshAMA8IQBkPiEA/j8hAJhBIQAyQyEA1kQhAHBGIQAKSCEArkkhAEhLIQDiTCEAfE4hACBQIQC6USEAVFMhAO5UIQCIViEALFghAMZZIQBgWyEA+lwhAJ5eIQA4YCEA0mEhAHZjIQAQZSEAqmYhAERoIQDoaSEAgmshABxtIQC2biEAUHAhAPRxIQCOcyEAKHUhAMJ2IQBmeCEAAHohAJp7IQA+fSEA2H4hAHKAIQAMgiEAsIMhAEqFIQDkhiEAfoghACKKIQC8iyEAVo0hAPCOIQCKkCEALpIhAMiTIQBilSEA/JYhAKCYIQA6miEA1JshAHidIQASnyEArKAhAEaiIQDqoyEAhKUhAB6nIQC4qCEAUqohAParIQCQrSEAKq8hAMSwIQBosiEAArQhAJy1IQBAtyEA2rghAHS6IQAOvCEAsr0hAEy/IQDmwCEAgMIhABrEIQC+xSEAWMchAPLIIQCMyiEAMMwhAMrNIQBkzyEACNEhAKLSIQA81CEA1tUhAHrXIQAU2SEArtohAEjcIQDs3SEAht8hACDhIQC64iEAVOQhAPjlIQCS5yEALOkhANDqIQBq7CEABO4hAJ7vIQBC8SEA3PIhAHb0IQAQ9iEAqvchAE75IQDo+iEAgvwhABz+IQDA/yEAWgEiAPQCIgCOBCIAMgYiAMwHIgBmCSIAAAsiAKQMIgA+DiIA2A8iAHwRIgAWEyIAsBQiAEoWIgDkFyIAiBkiACIbIgC8HCIAYB4iAPofIgCUISIALiMiAMgkIgBsJiIABigiAKApIgA6KyIA3iwiAHguIgASMCIAtjEiAFAzIgDqNCIAhDYiACg4IgDCOSIAXDsiAPY8IgCQPiIANEAiAM5BIgBoQyIADEUiAKZGIgBASCIA2kkiAH5LIgAYTSIAsk4iAExQIgDmUSIAilMiACRVIgC+ViIAYlgiAPxZIgCWWyIAMF0iANReIgBuYCIACGIiAKJjIgA8ZSIA4GYiAHpoIgAUaiIAuGsiAFJtIgDsbiIAhnAiACpyIgDEcyIAXnUiAPh2IgCSeCIANnoiANB7IgBqfSIADn8iAKiAIgBCgiIA3IMiAICFIgAahyIAtIgiAE6KIgDoiyIAjI0iACaPIgDAkCIAWpIiAP6TIgCYlSIAMpciAMyYIgBwmiIACpwiAKSdIgBInyIA4qAiAHyiIgAWpCIAuqUiAFSnIgDuqCIAiKoiACKsIgDGrSIAYK8iAPqwIgCesiIAOLQiANK1IgBstyIAELkiAKq6IgBEvCIA3r0iAHi/IgAcwSIAtsIiAFDEIgD0xSIAjsciACjJIgDCyiIAZswiAADOIgCazyIANNEiAM7SIgBy1CIADNYiAKbXIgBA2SIA5NoiAH7cIgAY3iIAvN8iAFbhIgDw4iIAiuQiACTmIgDI5yIAYukiAPzqIgCW7CIAOu4iANTvIgBu8SIAEvMiAKz0IgBG9iIA4PciAIT5IgAe+yIAuPwiAFL+IgDs/yIAkAEjACoDIwDEBCMAaAYjAAIIIwCcCSMANgsjANoMIwB0DiMADhAjAKgRIwBCEyMA5hQjAIAWIwAaGCMAvhkjAFgbIwDyHCMAjB4jADAgIwDKISMAZCMjAP4kIwCYJiMAPCgjANYpIwBwKyMACi0jAK4uIwBIMCMA4jEjAIYzIwAgNSMAujYjAFQ4IwD4OSMAkjsjACw9IwDGPiMAYEAjAARCIwCeQyMAOEUjANxGIwB2SCMAEEojAKpLIwBOTSMA6E4jAIJQIwAcUiMAtlMjAFpVIwD0ViMAjlgjADJaIwDMWyMAZl0jAABfIwCkYCMAPmIjANhjIwByZSMADGcjALBoIwBKaiMA5GsjAIhtIwAibyMAvHAjAFZyIwDwcyMAlHUjAC53IwDIeCMAbHojAAZ8IwCgfSMAOn8jAN6AIwB4giMAEoQjAKyFIwBGhyMA6ogjAISKIwAejCMAwo0jAFyPIwD2kCMAkJIjADSUIwDOlSMAaJcjAAKZIwCcmiMAQJwjANqdIwB0nyMADqEjALKiIwBMpCMA5qUjAIqnIwAkqSMAvqojAFisIwDyrSMAlq8jADCxIwDKsiMAZLQjAAi2IwCityMAPLkjAOC6IwB6vCMAFL4jAK6/IwBIwSMA7MIjAIbEIwAgxiMAuscjAF7JIwD4yiMAkswjADbOIwDQzyMAatEjAATTIwCo1CMAQtYjANzXIwB22SMAGtsjALTcIwBO3iMA8t8jAIzhIwAm4yMAwOQjAFrmIwD05yMAmOkjADLrIwDM7CMAZu4jAArwIwCk8SMASPMjAOz0IwCG9iMAIPgjALr5IwBe+yMA+PwjAJL+IwA2ACQA0AEkAGoDJAAEBSQAngYkAEIIJADcCSQAdgskABANJAC0DiQAThAkAOgRJACMEyQAJhUkAMAWJABaGCQA/hkkAJgbJAAyHSQAzB4kAGYgJAAKIiQApCMkAD4lJADiJiQAfCgkABYqJACwKyQAVC0kAO4uJACIMCQAIjIkALwzJABgNSQA+jYkAJQ4JAAuOiQA0jskAGw9JAAGPyQAqkAkAERCJADeQyQAeEUkABxHJAC2SCQAUEokAOpLJACETSQAKE8kAMJQJABcUiQAAFQkAJpVJAA0VyQAzlgkAHJaJAAMXCQApl0kAEBfJADkYCQAfmIkABhkJACyZSQAVmckAPBoJACKaiQAJGwkAL5tJABibyQA/HAkAJZyJAAwdCQA1HUkAG53JAAIeSQAonokAEZ8JADgfSQAen8kAB6BJAC4giQAUoQkAOyFJACQhyQAKokkAMSKJABejCQA+I0kAJyPJAA2kSQA0JIkAGqUJAAOliQAqJckAEKZJADmmiQAgJwkABqeJAC0nyQAWKEkAPKiJACMpCQAJqYkAMCnJABkqSQA/qokAJisJAAyriQA1q8kAHCxJAAKsyQArrQkAEi2JADityQAfLkkACC7JAC6vCQAVL4kAO6/JACIwSQALMMkAMbEJABgxiQA+sckAJ7JJAA4yyQA0swkAHbOJAAQ0CQAqtEkAETTJADe1CQAgtYkABzYJAC22SQAUNskAPTcJACO3iQAKOAkAMzhJABm4yQAAOUkAJrmJAA+6CQA2OkkAHLrJAAM7SQApu4kAErwJADk8SQAfvMkACL1JAC89iQAVvgkAPD5JACU+yQALv0kAMj+JABiACUA/AElAKADJQA6BSUA1AYlAHgIJQASCiUArAslAEYNJQDqDiUAhBAlAB4SJQC4EyUAUhUlAPYWJQCQGCUAKholAM4bJQBoHSUAAh8lAJwgJQBAIiUA2iMlAHQlJQAOJyUAqCglAEwqJQDmKyUAgC0lABovJQC+MCUAWDIlAPIzJQCWNSUAMDclAMo4JQBkOiUA/jslAKI9JQA8PyUA1kAlAHBCJQAURCUArkUlAEhHJQDsSCUAhkolACBMJQC6TSUAXk8lAPhQJQCSUiUALFQlAMZVJQBqVyUABFklAJ5aJQA4XCUA3F0lAHZfJQAQYSUAtGIlAE5kJQDoZSUAgmclACZpJQDAaiUAWmwlAPRtJQCObyUAMnElAMxyJQBmdCUACnYlAKR3JQA+eSUA2HolAHx8JQAWfiUAsH8lAEqBJQDkgiUAiIQlACKGJQC8hyUAYIklAPqKJQCUjCUALo4lANKPJQBskSUABpMlAKCUJQA6liUA3pclAHiZJQASmyUArJwlAFCeJQDqnyUAhKElAB6jJQDCpCUAXKYlAPanJQCQqSUANKslAM6sJQBoriUAArAlAKaxJQBAsyUA2rQlAHS2JQAYuCUAsrklAEy7JQDwvCUAir4lACTAJQC+wSUAWMMlAPzEJQCWxiUAMMglAMrJJQBuyyUACM0lAKLOJQBG0CUA4NElAHrTJQAU1SUAuNYlAFLYJQDs2SUAhtslACDdJQDE3iUAXuAlAPjhJQCS4yUANuUlANDmJQBq6CUADuolAKjrJQBC7SUA3O4lAHbwJQAa8iUAtPMlAE71JQDo9iUAjPglACb6JQDA+yUAZP0lAP7+JQCYACYAMgImANYDJgBwBSYACgcmAKQIJgA+CiYA4gsmAHwNJgAWDyYAuhAmAFQSJgDuEyYAiBUmACwXJgDGGCYAYBomAPobJgCUHSYAOB8mANIgJgBsIiYABiQmAKolJgBEJyYA3igmAIIqJgAcLCYAti0mAFAvJgDqMCYAjjImACg0JgDCNSYAZjcmAAA5JgCaOiYANDwmAM49JgByPyYADEEmAKZCJgBARCYA5EUmAH5HJgAYSSYAvEomAFZMJgDwTSYAik8mAC5RJgDIUiYAYlQmAPxVJgCWVyYAOlkmANRaJgBuXCYAEl4mAKxfJgBGYSYA4GImAIRkJgAeZiYAuGcmAFJpJgDsaiYAkGwmACpuJgDEbyYAaHEmAAJzJgCcdCYANnYmANp3JgB0eSYADnsmAKh8JgBCfiYA5n8mAICBJgAagyYAtIQmAFiGJgDyhyYAjIkmADCLJgDKjCYAZI4mAP6PJgCYkSYAPJMmANaUJgBwliYACpgmAK6ZJgBImyYA4pwmAIaeJgAgoCYAuqEmAFSjJgDupCYAkqYmACyoJgDGqSYAYKsmAAStJgCeriYAOLAmANyxJgB2syYAELUmAKq2JgBOuCYA6LkmAIK7JgAcvSYAtr4mAFrAJgD0wSYAjsMmADLFJgDMxiYAZsgmAADKJgCkyyYAPs0mANjOJgBy0CYADNImALDTJgBK1SYA5NYmAIjYJgAi2iYAvNsmAFbdJgD63iYAlOAmAC7iJgDI4yYAYuUmAAbnJgCg6CYAOuomANTrJgB47SYAEu8mAKzwJgBQ8iYA6vMmAIT1JgAe9yYAuPgmAFz6JgD2+yYAkP0mACr/JgDOACcAaAInAAIEJwCmBScAQAcnANoIJwB0CicADgwnALINJwBMDycA5hAnAIASJwAkFCcAvhUnAFgXJwD8GCcAlhonADAcJwDKHScAZB8nAAghJwCiIicAPCQnANYlJwB6JycAFCknAK4qJwBSLCcA7C0nAIYvJwAgMScAujInAF40JwD4NScAkjcnACw5JwDQOicAajwnAAQ+JwCoPycAQkEnANxCJwB2RCcAEEYnALRHJwBOSScA6EonAIJMJwAmTicAwE8nAFpRJwD+UicAmFQnADJWJwDMVycAcFknAApbJwCkXCcAPl4nANhfJwB8YScAFmMnALBkJwBKZicA7mcnAIhpJwAiaycAxmwnAGBuJwD6bycAlHEnAC5zJwDSdCcAbHYnAAZ4JwCqeScARHsnAN58JwB4ficAHIAnALaBJwBQgycA6oQnAI6GJwAoiCcAwoknAFyLJwAAjScAmo4nADSQJwDOkScAcpMnAAyVJwCmlicAQJgnAOSZJwB+mycAGJ0nALKeJwBMoCcA8KEnAIqjJwAkpScAvqYnAGKoJwD8qScAlqsnADqtJwDUricAbrAnAAiyJwCssycARrUnAOC2JwB6uCcAFLonALi7JwBSvScA7L4nAIbAJwAqwicAxMMnAF7FJwACxycAnMgnADbKJwDQyycAdM0nAA7PJwCo0CcAQtInANzTJwCA1ScAGtcnALTYJwBO2icA8tsnAIzdJwAm3ycAyuAnAGTiJwD+4ycAmOUnADznJwDW6CcAcOonAArsJwCk7ScASO8nAOLwJwB88icAFvQnALr1JwBU9ycA7vgnAJL6JwAs/CcAxv0nAGD/JwAEASgAngIoADgEKADSBSgAbAcoABAJKACqCigARAwoAOgNKACCDygAHBEoALYSKABaFCgA9BUoAI4XKAAoGSgAwhooAGYcKAAAHigAmh8oADQhKADYIigAciQoAAwmKACwJygASikoAOQqKAB+LCgAIi4oALwvKABWMSgA8DIoAIo0KAAuNigAyDcoAGI5KAD8OigAoDwoADo+KADUPygAeEEoABJDKACsRCgARkYoAOpHKACESSgAHksoALhMKABSTigA9k8oAJBRKAAqUygAxFQoAGhWKAACWCgAnFkoADZbKADaXCgAdF4oAA5gKACoYSgATGMoAOZkKACAZigAJGgoAL5pKABYaygA8mwoAJZuKAAwcCgAynEoAGRzKAD+dCgAonYoADx4KADWeSgAcHsoABR9KACufigASIAoAOyBKACGgygAIIUoALqGKABeiCgA+IkoAJKLKAAsjSgAxo4oAGqQKAAEkigAnpMoADiVKADcligAdpgoABCaKAC0mygATp0oAOieKACCoCgAJqIoAMCjKABapSgA9KYoAI6oKAAyqigAzKsoAGatKAAArygApLAoAD6yKADYsygAfLUoABa3KACwuCgASrooAO67KACIvSgAIr8oALzAKABWwigA+sMoAJTFKAAuxygAyMgoAGzKKAAGzCgAoM0oAETPKADe0CgAeNIoABLUKACs1SgAUNcoAOrYKACE2igAHtwoAMLdKABc3ygA9uAoAJDiKAA05CgAzuUoAGjnKAAM6SgApuooAEDsKADa7SgAdO8oABjxKACy8igATPQoAOb1KACK9ygAJPkoAL76KABY/CgA/P0oAJb/KAAwASkA1AIpAG4EKQAIBikAogcpADwJKQDgCikAegwpABQOKQCuDykAUhEpAOwSKQCGFCkAIBYpAMQXKQBeGSkA+BopAJwcKQA2HikA0B8pAGohKQAEIykAqCQpAEImKQDcJykAdikpABorKQC0LCkATi4pAOgvKQCMMSkAJjMpAMA0KQBkNikA/jcpAJg5KQAyOykAzDwpAHA+KQAKQCkApEEpAD5DKQDiRCkAfEYpABZIKQCwSSkAVEspAO5MKQCITikAIlApAMZRKQBgUykA+lQpAJRWKQA4WCkA0lkpAGxbKQAGXSkAql4pAERgKQDeYSkAeGMpABxlKQC2ZikAUGgpAPRpKQCOaykAKG0pAMJuKQBccCkAAHIpAJpzKQA0dSkA2HYpAHJ4KQAMeikApnspAEB9KQDkfikAfoApABiCKQCygykAVoUpAPCGKQCKiCkALoopAMiLKQBijSkA/I4pAKCQKQA6kikA1JMpAG6VKQASlykArJgpAEaaKQDgmykAhJ0pAB6fKQC4oCkAUqIpAOyjKQCQpSkAKqcpAMSoKQBeqikAAqwpAJytKQA2rykA2rApAHSyKQAOtCkAqLUpAEK3KQDmuCkAgLopABq8KQC0vSkAWL8pAPLAKQCMwikAMMQpAMrFKQBkxykA/sgpAJjKKQA8zCkA1s0pAHDPKQAK0SkArtIpAEjUKQDi1SkAfNcpACDZKQC62ikAVNwpAO7dKQCS3ykALOEpAMbiKQBq5CkABOYpAJ7nKQA46SkA3OopAHbsKQAQ7ikAqu8pAETxKQDo8ikAgvQpABz2KQC29ykAWvkpAPT6KQCO/CkAMv4pAMz/KQBmASoAAAMqAJoEKgA+BioA2AcqAHIJKgAWCyoAsAwqAEoOKgDkDyoAiBEqACITKgC8FCoAVhYqAPAXKgCUGSoALhsqAMgcKgBiHioABiAqAKAhKgA6IyoA3iQqAHgmKgASKCoArCkqAEYrKgDqLCoAhC4qAB4wKgC4MSoAXDMqAPY0KgCQNioANDgqAM45KgBoOyoAAj0qAJw+KgBAQCoA2kEqAHRDKgAORSoAskYqAExIKgDmSSoAiksqACRNKgC+TioAWFAqAPJRKgCWUyoAMFUqAMpWKgBkWCoACFoqAKJbKgA8XSoA4F4qAHpgKgAUYioArmMqAEhlKgDsZioAhmgqACBqKgC6ayoAXm0qAPhuKgCScCoANnIqANBzKgBqdSoABHcqAJ54KgBCeioA3HsqAHZ9KgAQfyoAtIAqAE6CKgDogyoAjIUqACaHKgDAiCoAWooqAPSLKgCYjSoAMo8qAMyQKgBmkioACpQqAKSVKgA+lyoA4pgqAHyaKgAWnCoAsJ0qAEqfKgDuoCoAiKIqACKkKgC8pSoAYKcqAPqoKgCUqioAOKwqANKtKgBsryoABrEqAKCyKgBEtCoA3rUqAHi3KgASuSoAtroqAFC8KgDqvSoAjr8qACjBKgDCwioAXMQqAADGKgCaxyoANMkqAM7KKgBozCoADM4qAKbPKgBA0SoA2tIqAH7UKgAY1ioAstcqAFbZKgDw2ioAitwqACTeKgC+3yoAYuEqAPziKgCW5CoAMOYqANTnKgBu6SoACOsqAKzsKgBG7ioA4O8qAHrxKgAe8yoAuPQqAFL2KgDs9yoAkPkqACr7KgDE/CoAXv4qAPj/KgCcASsANgMrANAEKwBqBisADggrAKgJKwBCCysA5gwrAIAOKwAaECsAtBErAE4TKwDyFCsAjBYrACYYKwDAGSsAZBsrAAgdKwCsHisARiArAOAhKwB6IysAHiUrAMImKwBcKCsA9ikrAJorKwA0LSsAzi4rAGgwKwAMMisApjMrAEA1KwDkNisAfjgrABg6KwCyOysATD0rAPA+KwCKQCsAJEIrAL5DKwBiRSsA/EYrAJZIKwA6SisA1EsrAG5NKwAITysAolArAEZSKwDgUysAelUrABRXKwC4WCsAUlorAOxbKwCQXSsAKl8rAMRgKwBeYisA+GMrAJxlKwA2ZysA0GgrAGpqKwAObCsAqG0rAEJvKwDmcCsAgHIrABp0KwC0dSsATncrAPJ4KwCMeisAJnwrAMB9KwBkfysA/oArAJiCKwA8hCsA1oUrAHCHKwAKiSsApIorAEiMKwDijSsAfI8rABaRKwC6kisAVJQrAO6VKwCSlysALJkrAMaaKwBgnCsABJ4rAJ6fKwA4oSsA0qIrAGykKwAQpisAqqcrAESpKwDoqisAgqwrAByuKwC2rysAULErAPSyKwCOtCsAKLYrAMK3KwBmuSsAALsrAJq8KwA+visA2L8rAHLBKwAMwysApsQrAErGKwDkxysAfskrABjLKwC8zCsAVs4rAPDPKwCK0SsALtMrAMjUKwBi1isABtgrAKDZKwA62ysA1NwrAG7eKwAS4CsArOErAEbjKwDq5CsAhOYrAB7oKwC46SsAUusrAPbsKwCQ7isAKvArAMTxKwBo8ysAAvUrAJz2KwA2+CsA2vkrAHT7KwAO/SsAsv4rAEwALADmASwAgAMsABoFLAC+BiwAWAgsAPIJLACMCywAMA0sAMoOLABkECwACBIsAKITLAA8FSwA1hYsAHAYLAAUGiwArhssAEgdLADiHiwAhiAsACAiLAC6IywAVCUsAPgmLACSKCwALCosANArLABqLSwABC8sAJ4wLAA4MiwA3DMsAHY1LAAQNywAqjgsAE46LADoOywAgj0sACY/LADAQCwAWkIsAPRDLACORSwAMkcsAMxILABmSiwAAEwsAKRNLAA+TywA2FAsAHxSLAAWVCwAsFUsAEpXLADkWCwAiFosACJcLAC8XSwAVl8sAPpgLACUYiwALmQsAMhlLABsZywABmksAKBqLABEbCwA3m0sAHhvLAAScSwArHIsAFB0LADqdSwAhHcsAB55LADCeiwAXHwsAPZ9LACQfywANIEsAM6CLABohCwADIYsAKaHLABAiSwA2oosAHSMLAAYjiwAso8sAEyRLADmkiwAipQsACSWLAC+lywAWJksAPyaLACWnCwAMJ4sANSfLABuoSwACKMsAKKkLAA8piwA4KcsAHqpLAAUqywArqwsAFKuLADsrywAhrEsACqzLADEtCwAXrYsAPi3LACSuSwANrssANC8LABqviwABMAsAKjBLABCwywA3MQsAHbGLAAayCwAtMksAE7LLADyzCwAjM4sACbQLADA0SwAWtMsAP7ULACY1iwAMtgsAMzZLABw2ywACt0sAKTeLAA+4CwA4uEsAHzjLAAW5SwAuuYsAFToLADu6SwAiOssACLtLADG7iwAYPAsAPrxLACe8ywAOPUsANL2LABs+CwAEPosAKr7LABE/SwA3v4sAHgALQAcAi0AtgMtAFAFLQD0Bi0AjggtACgKLQDCCy0AXA0tAAAPLQCaEC0ANBItANgTLQByFS0ADBctAKYYLQBKGi0A5BstAH4dLQAYHy0AsiAtAFYiLQDwIy0AiiUtACQnLQDIKC0AYiotAPwrLQCWLS0AOi8tANQwLQBuMi0ACDQtAKw1LQBGNy0A4DgtAIQ6LQAePC0AuD0tAFI/LQDsQC0AkEItACpELQDERS0AXkctAAJJLQCcSi0ANkwtANpNLQB0Ty0ADlEtAKhSLQBCVC0A5lUtAIBXLQAaWS0AtFotAFhcLQDyXS0AjF8tACZhLQDKYi0AZGQtAP5lLQCiZy0APGktANZqLQBwbC0ACm4tAK5vLQBIcS0A4nItAHx0LQAgdi0AunctAFR5LQDuei0AknwtACx+LQDGfy0AYIEtAASDLQCehC0AOIYtANyHLQB2iS0AEIstAKqMLQBEji0A6I8tAIKRLQAcky0AtpQtAFqWLQD0ly0AjpktACibLQDMnC0AZp4tAACgLQCkoS0APqMtANikLQBypi0ADKgtALCpLQBKqy0A5KwtAH6uLQAisC0AvLEtAFazLQD6tC0AlLYtAC64LQDIuS0AYrstAAa9LQCgvi0AOsAtANTBLQB4wy0AEsUtAKzGLQBQyC0A6sktAITLLQAezS0AuM4tAFzQLQD20S0AkNMtACrVLQDO1i0AaNgtAALaLQCc2y0AQN0tANreLQB04C0AGOItALLjLQBM5S0A5uYtAIDoLQAk6i0AvustAFjtLQDy7i0AlvAtADDyLQDK8y0AZPUtAAj3LQCi+C0APPotAOD7LQB6/S0AFP8tAK4ALgBIAi4A7AMuAIYFLgAgBy4AugguAF4KLgD4Cy4Akg0uACwPLgDQEC4AahIuAAQULgCoFS4AQhcuANwYLgB2Gi4AEBwuALQdLgBOHy4A6CAuAIIiLgAmJC4AwCUuAFonLgD0KC4AmCouADIsLgDMLS4AcC8uAAoxLgCkMi4APjQuANg1LgB8Ny4AFjkuALA6LgBKPC4A7j0uAIg/LgAiQS4AvEIuAGBELgD6RS4AlEcuADhJLgDSSi4AbEwuAAZOLgCgTy4ARFEuAN5SLgB4VC4AElYuALZXLgBQWS4A6louAIRcLgAoXi4Awl8uAFxhLgD2Yi4AmmQuADRmLgDOZy4AcmkuAAxrLgCmbC4AQG4uANpvLgB+cS4AGHMuALJ0LgBMdi4A8HcuAIp5LgAkey4AyHwuAGJ+LgD8fy4AloEuADCDLgDUhC4AboYuAAiILgCiiS4ARosuAOCMLgB6ji4AFJAuALiRLgBSky4A7JQuAJCWLgAqmC4AxJkuAF6bLgD4nC4AnJ4uADagLgDQoS4AaqMuAA6lLgCopi4AQqguANypLgCAqy4AGq0uALSuLgBYsC4A8rEuAIyzLgAmtS4AwLYuAGS4LgD+uS4AmLsuADK9LgDWvi4AcMAuAArCLgCuwy4ASMUuAOLGLgB8yC4AFsouALrLLgBUzS4A7s4uAIjQLgAs0i4AxtMuAGDVLgAE1y4AqNguAELaLgDm2y4AgN0uABrfLgC04C4ATuIuAPLjLgCM5S4AJucuAMDoLgBk6i4A/usuAJjtLgAy7y4A1vAuAHDyLgAK9C4ArvUuAEj3LgDi+C4AfPouABb8LgC6/S4AVP8uAO4ALwCIAi8ALAQvAMYFLwBgBy8A+ggvAJ4KLwA4DC8A0g0vAHYPLwAQES8AqhIvAEQULwDeFS8AghcvABwZLwC2Gi8AUBwvAPQdLwCOHy8AKCEvAMIiLwBmJC8AACYvAJonLwA+KS8A2CovAHIsLwAMLi8Api8vAEoxLwDkMi8AfjQvABg2LwC8Ny8AVjkvAPA6LwCUPC8ALj4vAMg/LwBiQS8A/EIvAKBELwA6Ri8A1EcvAG5JLwASSy8ArEwvAEZOLwDqTy8AhFEvAB5TLwC4VC8AUlYvAPZXLwCQWS8AKlsvAMRcLwBoXi8AAmAvAJxhLwBAYy8A2mQvAHRmLwAOaC8AqGkvAExrLwDmbC8AgG4vABpwLwC0cS8AWHMvAPJ0LwCWdi8AMHgvAMp5LwBkey8A/nwvAKJ+LwA8gC8A1oEvAHCDLwAUhS8AroYvAEiILwDiiS8AhosvACCNLwC6ji8AVJAvAO6RLwCSky8ALJUvANCWLwBqmC8ABJovAJ6bLwA4nS8A3J4vAHagLwAQoi8AqqMvAE6lLwDopi8AgqgvAByqLwDAqy8AWq0vAPSuLwCYsC8AMrIvAMyzLwBmtS8AALcvAKS4LwA+ui8A2LsvAHK9LwAMvy8AsMAvAErCLwDuwy8AiMUvACLHLwC8yC8AVsovAPrLLwCUzS8ALs8vAMjQLwBs0i8ABtQvAKDVLwA61y8A3tgvAHjaLwAS3C8Att0vAFDfLwDq4C8AhOIvAB7kLwDC5S8AXOcvAPboLwCQ6i8AKuwvAM7tLwBo7y8ADPEvAKbyLwBA9C8A2vUvAHT3LwAY+S8AsvovAEz8LwDm/S8Aiv8vACQBMAC+AjAAWAQwAPwFMACWBzAAMAkwANQKMABuDDAACA4wAKIPMAA8ETAA4BIwAHoUMAAUFjAArhcwAFIZMADsGjAAhhwwACoeMADEHzAAXiEwAPgiMACSJDAANiYwANAnMABqKTAABCswAJ4sMABCLjAA3C8wAIAxMAAaMzAAtDQwAE42MADoNzAAjDkwACY7MADAPDAAWj4wAP4/MACYQTAAMkMwAMxEMABwRjAACkgwAKRJMABISzAA4kwwAHxOMAAWUDAAsFEwAFRTMADuVDAAiFYwACJYMADGWTAAYFswAPpcMACUXjAAOGAwANJhMABsYzAAEGUwAKpmMABEaDAA3mkwAHhrMAAcbTAAtm4wAFBwMADqcTAAhHMwACh1MADCdjAAZngwAAB6MACaezAANH0wAM5+MABygDAADIIwAKaDMABAhTAA5IYwAH6IMAAYijAAsoswAFaNMADwjjAAipAwACSSMADIkzAAYpUwAPyWMACqmDAARJowAN6bMAB4nTAAHJ8wALagMABQojAA/qMwAJilMAAypzAAzKgwAHCqMAAKrDAApK0wAEivMADisDAAfLIwABa0MACwtTAAVLcwAO64MACIujAAIrwwAMa9MABgvzAA+sAwAJ7CMAA4xDAA0sUwAGzHMAAGyTAAoMowAETMMADezTAAgs8wABzRMAC20jAAUNQwAOrVMACO1zAAKNkwAMLaMABc3DAAAN4wAJrfMAA04TAA2OIwAHLkMAAM5jAApucwAEDpMADk6jAAfuwwABjuMACy7zAAVvEwAPDyMACK9DAAJPYwAMj3MABi+TAA/PowAJb8MAA6/jAA1P8wAG4BMQAIAzEArAQxAEYGMQDgBzEAegkxAB4LMQC4DDEAUg4xAPYPMQCQETEAKhMxAMQUMQBeFjEAAhgxAJwZMQA2GzEA2hwxAHQeMQAOIDEAqCExAEIjMQDmJDEAgCYxABooMQC0KTEAWCsxAPIsMQCMLjEAJjAxAMoxMQBkMzEA/jQxAKI2MQA8ODEA1jkxAHA7MQAKPTEArj4xAEhAMQDiQTEAfEMxACBFMQC6RjEAVEgxAO5JMQCSSzEALE0xAMZOMQBgUDEABFIxAJ5TMQA4VTEA0lYxAHZYMQAQWjEAqlsxAERdMQDeXjEAgmAxABxiMQDAYzEAWmUxAPRmMQCOaDEAKGoxAMxrMQBmbTEAAG8xAJpwMQA+cjEA2HMxAHJ1MQAMdzEAsHgxAEp6MQDkezEAiH0xACJ/MQC8gDEAVoIxAPCDMQCUhTEALocxAMiIMQBiijEABowxAKCNMQA6jzEA1JAxAHiSMQASlDEArJUxAFCXMQDqmDEAhJoxAB6cMQC4nTEAXJ8xAPagMQCQojEANKQxAM6lMQBopzEAAqkxAJyqMQBArDEA2q0xAHSvMQAOsTEAsrIxAEy0MQDmtTEAgLcxACS5MQC+ujEAWLwxAPK9MQCWvzEAMMExAMrCMQBkxDEACMYxAKLHMQA8yTEA4MoxAHrMMQAUzjEArs8xAEjRMQDs0jEAhtQxACDWMQC61zEAVNkxAPjaMQCS3DEALN4xANDfMQBq4TEABOMxAKjkMQBC5jEA3OcxAHbpMQAQ6zEAtOwxAE7uMQDo7zEAgvExABzzMQDA9DEAWvYxAP73MQCY+TEAMvsxAMz8MQBm/jEACgAyAKQBMgA+AzIA2AQyAHwGMgAWCDIAsAkyAEoLMgDuDDIAiA4yACIQMgC8ETIAYBMyAPoUMgCUFjIALhgyANIZMgBsGzIABh0yAKAeMgBEIDIA3iEyAHgjMgAcJTIAtiYyAFAoMgDqKTIAhCsyACgtMgDCLjIAXDAyAPYxMgCQMzIANDUyAM42MgByODIADDoyAKY7MgBAPTIA2j4yAH5AMgAYQjIAskMyAExFMgDmRjIAikgyACRKMgC+SzIAYk0yAPxOMgCWUDIAMFIyANRTMgBuVTIACFcyAKJYMgBGWjIA4FsyAHpdMgAUXzIAuGAyAFJiMgDsYzIAhmUyACpnMgDEaDIAXmoyAAJsMgCcbTIANm8yANBwMgBqcjIADnQyAKh1MgBCdzIA3HgyAIB6MgAafDIAtH0yAE5/MgDogDIAjIIyACaEMgDKhTIAZIcyAP6IMgCYijIAMowyANaNMgBwjzIACpEyAKSSMgBIlDIA4pUyAHyXMgAWmTIAupoyAFScMgDunTIAkp8yACyhMgDGojIAYKQyAPqlMgCepzIAOKkyANKqMgBsrDIABq4yAKqvMgBEsTIA6LIyAIK0MgActjIAtrcyAFC5MgD0ujIAjrwyACi+MgDCvzIAXMEyAADDMgCaxDIAPsYyANjHMgByyTIADMsyAKbMMgBKzjIA5M8yAH7RMgAY0zIAvNQyAFbWMgDw1zIAitkyAC7bMgDI3DIAYt4yAPzfMgCg4TIAOuMyANTkMgBu5jIAEugyAKzpMgBG6zIA6uwyAITuMgAe8DIAuPEyAFLzMgD29DIAkPYyACr4MgDE+TIAaPsyAAL9MgCc/jIANgAzANoBMwB0AzMADgUzAKgGMwBCCDMA5gkzAIALMwAkDTMAvg4zAFgQMwDyETMAjBMzADAVMwDKFjMAZBgzAP4ZMwCYGzMAPB0zANYeMwBwIDMAFCIzAK4jMwBIJTMA7CYzAIYoMwAgKjMAuiszAFQtMwD4LjMAkjAzACwyMwDGMzMAajUzAAQ3MwCeODMAQjozANw7MwB2PTMAED8zAKpAMwBOQjMA6EMzAIJFMwAcRzMAwEgzAFpKMwD0SzMAjk0zADJPMwDMUDMAZlIzAABUMwCkVTMAPlczANhYMwByWjMAFlwzALBdMwBKXzMA5GAzAIhiMwAiZDMAvGUzAGBnMwD6aDMAlGozAC5sMwDIbTMAbG8zAAZxMwCgcjMAOnQzANR1MwB4dzMAEnkzALZ6MwBQfDMA6n0zAIR/MwAegTMAwoIzAFyEMwD2hTMAkIczACqJMwDOijMAaIwzAAyOMwCmjzMAQJEzANqSMwB0lDMAGJYzALKXMwBMmTMA5pozAICcMwAknjMAvp8zAGKhMwD8ojMAlqQzADCmMwDKpzMAbqkzAAirMwCirDMAPK4zAOCvMwB6sTMAFLMzAK60MwBStjMA7LczAIa5MwAguzMAxLwzAF6+MwD4vzMAksEzADbDMwDQxDMAasYzAATIMwCeyTMAQsszANzMMwB2zjMAGtAzALTRMwBO0zMA6NQzAIzWMwAm2DMAwNkzAFrbMwD+3DMAmN4zADLgMwDM4TMAZuMzAArlMwCk5jMASOgzAOLpMwB86zMAFu0zALDuMwBU8DMA7vEzAIjzMwAi9TMAvPYzAGD4MwD6+TMAlPszADj9MwDS/jMAbAA0AAYCNACqAzQARAU0AN4GNAB4CDQAHAo0ALYLNABQDTQA6g40AIQQNAAoEjQAwhM0AGYVNAAAFzQAmhg0ADQaNADOGzQAch00AAwfNACmIDQAQCI0ANojNAB+JTQAGCc0ALIoNABWKjQA8Cs0AIotNAAuLzQAyDA0AGIyNAD8MzQAljU0ADo3NADUODQAbjo0AAg8NACiPTQARj80AOBANAB6QjQAHkQ0ALhFNABSRzQA7Eg0AJBKNAAqTDQAxE00AF5PNAACUTQAnFI0ADZUNADaVTQAdFc0AA5ZNACoWjQAQlw0AOZdNACAXzQAGmE0ALRiNABOZDQA8mU0AIxnNAAwaTQAymo0AGRsNAD+bTQAmG80ADxxNADWcjQAcHQ0AAp2NACkdzQASHk0AOJ6NACGfDQAIH40ALp/NABUgTQA7oI0AJKENAAshjQAxoc0AGCJNAD6ijQAnow0ADiONADSjzQAdpE0ABCTNACqlDQARJY0AOiXNACCmTQAHJs0ALacNABanjQA9J80AI6hNAAoozQAzKQ0AGamNAAAqDQApKk0AD6rNADYrDQAcq40AAywNACwsTQASrM0AOS0NAB+tjQAGLg0ALy5NABWuzQA8Lw0AJS+NAAuwDQAyME0AGLDNAD8xDQAoMY0ADrINADUyTQAeMs0ABLNNACszjQARtA0AOrRNACE0zQAHtU0ALjWNABc2DQA9tk0AJDbNAAq3TQAxN40AGjgNAAC4jQApuM0AEDlNADa5jQAdOg0AA7qNACy6zQATO00AObuNACA8DQAJPI0AL7zNABY9TQA8vY0AJb4NAAw+jQAyvs0AGT9NAAI/zQAogA1ADwCNQDWAzUAegU1ABQHNQCuCDUASAo1AOILNQCGDTUAIA81AMQQNQBeEjUA+BM1AJIVNQAsFzUA0Bg1AGoaNQAEHDUAnh01ADgfNQDcIDUAdiI1ABAkNQC0JTUATic1AOgoNQCCKjUAJiw1AMAtNQBaLzUA9DA1AJgyNQAyNDUAzDU1AGY3NQAAOTUApDo1AD48NQDiPTUAfD81ABZBNQCwQjUASkQ1AO5FNQCIRzUAIkk1ALxKNQBWTDUA+k01AJRPNQAuUTUA0lI1AGxUNQAGVjUAoFc1AERZNQDeWjUAeFw1ABJeNQC2XzUAUGE1AOpiNQCEZDUAHmY1AMJnNQBcaTUAAGs1AJpsNQA0bjUAzm81AGhxNQAMczUApnQ1AEB2NQDadzUAdHk1ABh7NQCyfDUAVn41APB/NQCKgTUAJIM1AL6ENQBihjUA/Ic1AJaJNQAwizUA1Iw1AG6ONQAIkDUAopE1AEaTNQDglDUAepY1ABSYNQCumTUAUps1AOycNQCGnjUAKqA1AMShNQBeozUA+KQ1AJymNQA2qDUA0Kk1AGqrNQAOrTUAqK41AEKwNQDcsTUAgLM1ABq1NQC0tjUAWLg1APK5NQCMuzUAJr01AMC+NQBkwDUA/sE1AJjDNQAyxTUAzMY1AHDINQAKyjUApMs1AEjNNQDizjUAfNA1ABbSNQC60zUAVNU1AO7WNQCI2DUALNo1AMbbNQBg3TUA+t41AJTgNQA44jUA0uM1AHblNQAQ5zUAqug1AETqNQDe6zUAgu01ABzvNQC28DUAUPI1AOrzNQCO9TUAKPc1AML4NQBm+jUAAPw1AJr9NQA0/zUA2AA2AHICNgAMBDYAsAU2AEoHNgDkCDYAfgo2ABgMNgC8DTYAVg82APAQNgCKEjYALhQ2AMgVNgBiFzYABhk2AKAaNgA6HDYA1B02AG4fNgASITYArCI2AEYkNgDgJTYAhCc2AB4pNgC4KjYAUiw2APYtNgCQLzYAKjE2AMQyNgBoNDYAAjY2AJw3NgA2OTYA0Do2AHQ8NgAOPjYAsj82AExBNgDmQjYAgEQ2ABpGNgC+RzYAWEk2APJKNgCMTDYAME42AMpPNgBkUTYA/lI2AKJUNgA8VjYA1lc2AHpZNgAUWzYArlw2AEheNgDiXzYAhmE2ACBjNgC6ZDYAVGY2APhnNgCSaTYALGs2AMZsNgBgbjYABHA2AJ5xNgBCczYA3HQ2AHZ2NgAQeDYAqnk2AE57NgDofDYAgn42AByANgDAgTYAWoM2APSENgCOhjYAKIg2AMyJNgBmizYAAI02AKSONgA+kDYA2JE2AHKTNgAMlTYAsJY2AEqYNgDkmTYAiJs2ACKdNgC8njYAVqA2APqhNgCUozYALqU2AMimNgBsqDYABqo2AKCrNgA6rTYA1K42AHiwNgASsjYArLM2AFC1NgDqtjYAhLg2AB66NgDCuzYAXL02APa+NgCQwDYANMI2AM7DNgBoxTYAAsc2AJzINgBAyjYA2ss2AH7NNgAYzzYAstA2AEzSNgDm0zYAitU2ACTXNgC+2DYAWNo2APLbNgCW3TYAMN82AMrgNgBu4jYACOQ2AKLlNgA85zYA4Og2AHrqNgAU7DYAru02AFLvNgDs8DYAhvI2ACD0NgC69TYAXvc2APj4NgCS+jYANvw2AND9NgBq/zYABAE3AKgCNwBCBDcA3AU3AHYHNwAaCTcAtAo3AE4MNwDoDTcAgg83ACYRNwDAEjcAWhQ3AP4VNwCYFzcAMhk3AMwaNwBwHDcACh43AKQfNwA+ITcA4iI3AHwkNwAWJjcAsCc3AEopNwDuKjcAiCw3ACwuNwDGLzcAYDE3APoyNwCUNDcAODY3ANI3NwBsOTcABjs3AKo8NwBEPjcA3j83AHhBNwAcQzcAtkQ3AFBGNwD0RzcAjkk3AChLNwDCTDcAXE43AABQNwCaUTcANFM3AM5UNwByVjcADFg3AKZZNwBAWzcA5Fw3AH5eNwAYYDcAvGE3AFZjNwDwZDcAimY3ACRoNwDIaTcAYms3APxsNwCWbjcAMHA3ANRxNwBuczcACHU3AKx2NwBGeDcA4Hk3AHp7NwAefTcAuH43AFKANwDsgTcAkIM3ACqFNwDEhjcAXog3APiJNwCcizcANo03ANCONwB0kDcADpI3AKiTNwBClTcA5pY3AICYNwAamjcAtJs3AFidNwDynjcAjKA3ACaiNwDAozcAZKU3AP6mNwCYqDcAPKo3ANarNwBwrTcACq83AK6wNwBIsjcA4rM3AHy1NwAgtzcAurg3AFS6NwDuuzcAiL03ACy/NwDGwDcAYMI3AATENwCexTcAOMc3ANLINwB2yjcAEMw3AKrNNwBOzzcA3tA3AILSNwAc1DcAttU3AFrXNwD02DcAjto3ACjcNwDM3TcAcN83AArhNwCu4jcASOQ3AOLlNwB85zcAFuk3ALrqNwBU7DcA7u03AJLvNwAs8TcAxvI3AGD0NwD69TcAnvc3ADj5NwDS+jcAdvw3ABD+NwCq/zcARAE4AOgCOACCBDgAHAY4ALYHOABaCTgA9Ao4AI4MOAAoDjgAzA84AGYROAAAEzgAmhQ4AD4WOADYFzgAchk4AAwbOACmHDgASh44AOQfOACIITgAIiM4ALwkOABWJjgA8Cc4AJQpOAAuKzgAyCw4AGIuOAD8LzgAoDE4ADozOADeNDgAeDY4ABI4OACsOTgARjs4AOo8OACEPjgAHkA4ALhBOABSQzgA9kQ4AJBGOAA0SDgAzkk4AGhLOAACTTgAnE44ADZQOADaUTgAdFM4AA5VOACyVjgATFg4AOZZOACAWzgAJF04AL5eOABYYDgA/GE4AJZjOAAwZTgAymY4AGRoOAD+aTgAoms4ADxtOADWbjgAenA4ABRyOACuczgASHU4AOx2OACGeDgAIHo4ALp7OABUfTgA+H44AJKAOAAsgjgA0IM4AGqFOAAEhzgAnog4AEKKOADcizgAdo04ABCPOAC0kDgATpI4AOiTOACClTgAHJc4AMCYOABamjgA9Js4AJidOAAynzgAzKA4AGaiOAAKpDgApKU4AD6nOADYqDgAcqo4ABasOACwrTgASq84AO6wOACIsjgAIrQ4ALy1OABgtzgA+rg4AJS6OAAuvDgAyL04AGy/OAAGwTgAoMI4AETEOADexTgAeMc4ABLJOAC2yjgAUMw4AOrNOACEzzgAKNE4AMLSOABc1DgA9tU4AJDXOAA02TgAzto4AHLcOAAM3jgApt84AEDhOADa4jgAfuQ4ABjmOACy5zgATOk4AObqOACK7DgAJO44AL7vOABi8TgA/PI4AJb0OAAw9jgA1Pc4AG75OAAI+zgAovw4AEb+OADg/zgAegE5ABQDOQCuBDkAUgY5AOwHOQCGCTkAKgs5AMQMOQBeDjkA+A85AJwROQA2EzkA0BQ5AGoWOQAOGDkAqBk5AEIbOQDcHDkAdh45ABogOQC0ITkATiM5APIkOQCMJjkAJig5AMApOQBkKzkA/iw5AJguOQAyMDkA1jE5AHAzOQAKNTkApDY5AD44OQDiOTkAfDs5ACA9OQC6PjkAVEA5AO5BOQCIQzkALEU5AMZGOQBgSDkA+kk5AJ5LOQA4TTkA0k45AGxQOQAGUjkAqlM5AERVOQDoVjkAglg5ABxaOQC2WzkAUF05APReOQCOYDkAKGI5AMJjOQBmZTkAAGc5AJpoOQA0ajkAzms5AHJtOQAMbzkApnA5AEpyOQDkczkAfnU5ABh3OQC8eDkAVno5APB7OQCKfTkALn85AMiAOQBigjkA/IM5AJaFOQA6hzkA1Ig5AG6KOQASjDkArI05AEaPOQDgkDkAhJI5AB6UOQC4lTkAUpc5APaYOQCQmjkAKpw5AMSdOQBenzkAAqE5AJyiOQA2pDkA2qU5AHSnOQAOqTkAqKo5AEKsOQDmrTkAgK85ABqxOQC+sjkAWLQ5APK1OQCMtzkAMLk5AMq6OQBkvDkA/r05AKK/OQA8wTkA1sI5AHDEOQAUxjkArsc5AEjJOQDiyjkAhsw5ACDOOQC6zzkAVNE5AO7SOQCS1DkALNY5AMbXOQBq2TkABNs5AJ7cOQA43jkA3N85AHbhOQAQ4zkAquQ5AE7mOQDo5zkAguk5ABzrOQC27DkAWu45APTvOQCO8TkAMvM5AMz0OQBm9jkAAPg5AKT5OQA++zkA2Pw5AHL+OQAWADoAsAE6AEoDOgDkBDoAfgY6ACIIOgC8CToAVgs6APoMOgCUDjoALhA6AMgROgBsEzoABhU6AKAWOgA6GDoA3hk6AHgbOgASHToArB46AEYgOgDqIToAhCM6AB4lOgDCJjoAXCg6APYpOgCQKzoANC06AM4uOgBoMDoAAjI6AKYzOgBANToA2jY6AHQ4OgAYOjoAsjs6AEw9OgDmPjoAikA6ACRCOgC+QzoAWEU6APJGOgCWSDoAMEo6ANRLOgBuTToACE86AKJQOgA8UjoA4FM6AHpVOgAUVzoArlg6AEhaOgDsWzoAhl06ACBfOgDEYDoAXmI6APhjOgCSZToANmc6ANBoOgBqajoABGw6AKhtOgBCbzoA3HA6AHZyOgAQdDoAtHU6AE53OgDoeDoAjHo6ACZ8OgDAfToAWn86AP6AOgCYgjoAMoQ6AMyFOgBwhzoACok6AKSKOgA+jDoA2I06AHyPOgAWkToAsJI6AFSUOgDulToAiJc6ACKZOgDGmjoAYJw6APqdOgCUnzoALqE6ANKiOgBspDoAEKY6AKqnOgBEqToA3qo6AHisOgAcrjoAtq86AFCxOgDqsjoAhLQ6ACi2OgDCtzoAXLk6AAC7OgCavDoANL46AM6/OgBywToADMM6AKbEOgBAxjoA2sc6AH7JOgAYyzoAssw6AFbOOgDwzzoAitE6ACTTOgDI1DoAYtY6APzXOgCW2ToAOts6ANTcOgBu3joACOA6AKLhOgBG4zoA4OQ6AHrmOgAe6DoAuOk6AFLrOgDs7DoAkO46ACrwOgDE8ToAXvM6APj0OgCc9joANvg6AND5OgB0+zoADv06AKj+OgBCADsA5gE7AIADOwAaBTsAtAY7AE4IOwDyCTsAjAs7ACYNOwDKDjsAZBA7AP4ROwCYEzsAPBU7ANYWOwBwGDsACho7AK4bOwBIHTsA4h47AHwgOwAWIjsAuiM7AFQlOwDuJjsAkig7ACwqOwDGKzsAYC07AAQvOwCeMDsAODI7ANIzOwBsNTsAEDc7AKo4OwBEOjsA6Ds7AII9OwAcPzsAtkA7AFpCOwD0QzsAjkU7AChHOwDMSDsAZko7AABMOwCaTTsANE87ANhQOwByUjsAFlQ7ALBVOwBKVzsA5Fg7AH5aOwAiXDsAvF07AFZfOwDwYDsAimI7AC5kOwDIZTsAYmc7AAZpOwCgajsAOmw7ANRtOwB4bzsAEnE7AKxyOwBGdDsA6nU7AIR3OwAeeTsAuHo7AFx8OwD2fTsAkH87ACqBOwDOgjsAaIQ7AAKGOwCchzsAQIk7ANqKOwB0jDsADo47ALKPOwBMkTsA5pI7AICUOwAkljsAvpc7AFiZOwDymjsAlpw7ADCeOwDKnzsAZKE7AAijOwCipDsAPKY7ANanOwBwqTsAFKs7AK6sOwBIrjsA7K87AIaxOwAgszsAurQ7AF62OwD4tzsAkrk7ACy7OwDQvDsAar47AATAOwCewTsAOMM7ANzEOwB2xjsAGsg7ALTJOwBOyzsA6Mw7AILOOwAm0DsAwNE7AFrTOwD01DsAjtY7ADLYOwDM2TsAZts7AArdOwCk3jsAPuA7ANjhOwBy4zsAFuU7ALDmOwBK6DsA7uk7AIjrOwAi7TsAvO47AGDwOwD68TsAlPM7AC71OwDS9jsAbPg7AAb6OwCg+zsAOv07AN7+OwB4ADwAEgI8ALYDPABQBTwA6gY8AIQIPAAeCjwAwgs8AFwNPAD2DjwAmhA8ADQSPADOEzwAaBU8AAwXPACmGDwAQBo8ANobPAB0HTwAGB88ALIgPABMIjwA8CM8AIolPAAkJzwAvig8AGIqPAD8KzwAli08ADAvPADKMDwAbjI8AAg0PACiNTwARjc8AOA4PAB6OjwAFDw8ALg9PABSPzwA7EA8AIZCPAAgRDwAxEU8AF5HPAACSTwAnEo8ADZMPADQTTwAak88AA5RPACoUjwAQlQ8ANxVPAB2VzwAGlk8ALRaPABYXDwA8l08AIxfPAAmYTwAwGI8AGRkPAD+ZTwAmGc8ADJpPADWajwAcGw8AApuPACkbzwASHE8AOJyPAB8dDwAFnY8ALB3PABUeTwA7no8AIh8PAAsfjwAxn88AGCBPAD6gjwAnoQ8ADiGPADShzwAbIk8AAaLPACqjDwARI48AN6PPACCkTwAHJM8ALaUPABQljwA9Jc8AI6ZPAAomzwAwpw8AFyePAAAoDwAmqE8AD6jPADYpDwAcqY8AAyoPACmqTwASqs8AOSsPAB+rjwAGLA8ALKxPABWszwA8LQ8AIq2PAAuuDwAyLk8AGK7PAD8vDwAoL48ADrAPADUwTwAbsM8AAjFPACsxjwARsg8AOrJPACEyzwAHs08ALjOPABS0DwA9tE8AJDTPAAq1TwAxNY8AF7YPAAC2jwAnNs8ADbdPADa3jwAdOA8AA7iPACo4zwATOU8AObmPACA6DwAGuo8ALTrPABY7TwA8u48AIzwPAAw8jwAyvM8AGT1PAD+9jwAovg8ADz6PADW+zwAcP08AAr/PACuAD0ASAI9AOIDPQCGBT0AIAc9ALoIPQBUCj0A+As9AJINPQAsDz0AxhA9AGASPQAEFD0AnhU9ADgXPQDcGD0Adho9ABAcPQCqHT0ATh89AOggPQCCIj0AHCQ9ALYlPQBaJz0A9Cg9AI4qPQAyLD0AzC09AGYvPQAAMT0ApDI9AD40PQDYNT0Acjc9ABY5PQCwOj0ASjw9AOQ9PQCIPz0AIkE9ALxCPQBWRD0A+kU9AJRHPQAuST0AyEo9AGxMPQAGTj0AoE89AE5RPQDoUj0AglQ9ABxWPQDAVz0AWlk9APRaPQCOXD0AMl49AMxfPQBmYT0ACmM9AKRkPQA+Zj0A2Gc9AHJpPQAMaz0AsGw9AEpuPQDkbz0AfnE9ACJzPQC8dD0AVnY9APp3PQCUeT0ALns9AMh8PQBsfj0ABoA9AKCBPQA6gz0A1IQ9AHiGPQASiD0ArIk9AFCLPQDqjD0AhI49AB6QPQDCkT0AXJM9APaUPQCQlj0AKpg9AM6ZPQBomz0AAp09AKaePQBAoD0A2qE9AHSjPQAYpT0AsqY9AEyoPQDmqT0AgKs9ACStPQC+rj0AWLA9APKxPQCWsz0AMLU9AMq2PQBuuD0ACLo9AKK7PQA8vT0A4L49AHrAPQAUwj0ArsM9AEjFPQDsxj0Ahsg9ACDKPQDEyz0AXs09APjOPQCS0D0ALNI9ANDTPQBq1T0ABNc9AKjYPQBC2j0A3Ns9AHbdPQAa3z0AtOA9AE7iPQDo4z0AguU9ACbnPQDA6D0AWuo9AP7rPQCY7T0AMu89AMzwPQBw8j0ACvQ9AKT1PQA+9z0A2Pg9AHz6PQAW/D0AsP09AFT/PQDuAD4AiAI+ACIEPgDGBT4AYAc+APoIPgCUCj4ALgw+ANINPgBsDz4ABhE+AKoSPgBEFD4A3hU+AHgXPgAcGT4Atho+AFAcPgDqHT4AhB8+ACghPgDCIj4AXCQ+AAAmPgCaJz4ANCk+AM4qPgByLD4ADC4+AKYvPgBAMT4A2jI+AH40PgAYNj4Asjc+AFY5PgDwOj4Aijw+ACQ+PgDIPz4AYkE+APxCPgCWRD4AMEY+ANRHPgBuST4ACEs+AKxMPgBGTj4A4E8+AHpRPgAeUz4AuFQ+AFJWPgDsVz4AkFk+ACpbPgDEXD4AXl4+AAJgPgCcYT4ANmM+ANBkPgBqZj4ADmg+AKhpPgBCaz4A5mw+AIBuPgAacD4AtHE+AFhzPgDydD4AjHY+ACZ4PgDAeT4AZHs+AP58PgCYfj4APIA+ANaBPgBwgz4ACoU+AK6GPgBIiD4A4ok+AHyLPgAWjT4Auo4+AFSQPgDukT4AkpM+ACyVPgDGlj4AYJg+AASaPgCemz4AOJ0+ANKePgBsoD4AEKI+AKqjPgBEpT4A6KY+AIKoPgAcqj4Atqs+AFqtPgD0rj4AjrA+ACiyPgDCsz4AZrU+AAC3PgCauD4APro+ANi7PgByvT4ADL8+ALDAPgBKwj4A5MM+AH7FPgAYxz4AvMg+AFbKPgDwyz4AlM0+AC7PPgDI0D4AYtI+AAbUPgCg1T4AOtc+ANTYPgBu2j4AEtw+AKzdPgBG3z4A6uA+AITiPgAe5D4AuOU+AFznPgD26D4AkOo+ACrsPgDE7T4AaO8+AALxPgCc8j4AQPQ+ANr1PgB09z4ADvk+ALL6PgBM/D4A5v0+AID/PgAaAT8AvgI/AFgEPwDyBT8AjAc/ADAJPwDKCj8AZAw/AAgOPwCiDz8APBE/ANYSPwB6FD8AFBY/AK4XPwBIGT8A7Bo/AIYcPwAgHj8Auh8/AF4hPwD4Ij8AkiQ/ACwmPwDQJz8Aaik/AAQrPwCeLD8AOC4/ANwvPwB2MT8AEDM/ALQ0PwBONj8A6Dc/AII5PwAcOz8AwDw/AFo+PwD0Pz8AjkE/ADJDPwDMRD8AZkY/AApIPwCkST8APks/ANhMPwB8Tj8AFlA/ALBRPwBKUz8A5FQ/AIhWPwAiWD8AvFk/AGBbPwD6XD8AlF4/AC5gPwDSYT8AbGM/AAZlPwCgZj8AOmg/AN5pPwB4az8AEm0/AKxuPwBQcD8A6nE/AIRzPwAodT8AwnY/AFx4PwD2eT8Amns/ADR9PwDOfj8AaIA/AAKCPwCmgz8AQIU/ANqGPwB0iD8AGIo/ALKLPwBMjT8A8I4/AIqQPwAkkj8AvpM/AGKVPwD8lj8Alpg/ADCaPwDKmz8Abp0/AAifPwCioD8ARqI/AOCjPwB6pT8AFKc/AK6oPwBSqj8A7Ks/AIatPwAgrz8AxLA/AF6yPwD4sz8AkrU/ADa3PwDQuD8Aaro/AAS8PwCovT8AQr8/ANzAPwCAwj8AGsQ/ALTFPwBOxz8A8sg/AIzKPwAmzD8AwM0/AFrPPwD+0D8AmNI/ADLUPwDM1T8AcNc/AArZPwCk2j8ASNw/AOLdPwB83z8AFuE/ALriPwBU5D8A7uU/AIjnPwAi6T8Axuo/AGDsPwD67T8AlO8/ADjxPwDS8j8AbPQ/ABD2PwCq9z8ARPk/AN76PwCC/D8AHP4/ALb/PwBQAUAA6gJAAI4EQAAoBkAAwgdAAGYJQAAAC0AAmgxAADQOQADYD0AAchFAAAwTQACmFEAAQBZAAOQXQAB+GUAAGBtAALIcQABWHkAA8B9AAIohQAAuI0AAyCRAAGImQAD8J0AAlilAADorQADULEAAbi5AAAgwQACsMUAARjNAAOA0QACENkAAHjhAALg5QABSO0AA9jxAAJA+QAAqQEAAxEFAAF5DQAACRUAAnEZAADZIQADaSUAAdEtAAA5NQACoTkAATFBAAOZRQACAU0AAGlVAALRWQABYWEAA8llAAIxbQAAmXUAAyl5AAGRgQAD+YUAAomNAADxlQADWZkAAcGhAABRqQACua0AASG1AAOJuQAB8cEAAIHJAALpzQABUdUAA+HZAAJJ4QAAsekAAxntAAGp9QAAEf0AAnoBAADiCQADcg0AAdoVAABCHQACqiEAARIpAAOiLQACCjUAAHI9AAMCQQABakkAA9JNAAI6VQAAyl0AAzJhAAGaaQAAAnEAAmp1AAD6fQADYoEAAcqJAABakQACwpUAASqdAAOSoQACIqkAAIqxAALytQABWr0AA8LBAAJSyQAAutEAAyLVAAGK3QAAGuUAAoLpAADq8QADevUAAeL9AABLBQACswkAAUMRAAOrFQACEx0AAHslAALjKQABczEAA9s1AAJDPQAA00UAAztJAAGjUQAAC1kAAptdAAEDZQADa2kAAdNxAABjeQACy30AATOFAAObiQACA5EAAJOZAAL7nQABY6UAA/OpAAJbsQAAw7kAAyu9AAGTxQAAI80AAovRAADz2QADg90AAevlAABT7QACu/EAAUv5AAOz/QACGAUEAIANBAMQEQQBeBkEA+AdBAJIJQQA2C0EA0AxBAGoOQQAEEEEAqBFBAEITQQDcFEEAdhZBABAYQQC0GUEAThtBAOgcQQCMHkEAJiBBAMAhQQBaI0EA9CRBAJgmQQAyKEEAzClBAGYrQQAKLUEApC5BAD4wQQDiMUEAfDNBABY1QQCwNkEASjhBAO45QQCIO0EAIj1BAMY+QQBgQEEA+kFBAJRDQQA4RUEA0kZBAGxIQQAGSkEAoEtBAERNQQDeTkEAeFBBABxSQQC2U0EAUFVBAOpWQQCEWEEAKFpBAMJbQQBcXUEA9l5BAJpgQQA0YkEAzmNBAHJlQQAMZ0EApmhBAEBqQQDaa0EAfm1BABhvQQCycEEAVnJBAPBzQQCKdUEAJHdBAL54QQBiekEA/HtBAJZ9QQA6f0EA1IBBAG6CQQAIhEEAooVBAEaHQQDgiEEAeopBAB6MQQC4jUEAUo9BAOyQQQCQkkEAKpRBAMSVQQBel0EA+JhBAJyaQQA2nEEA0J1BAHSfQQAOoUEAqKJBAEKkQQDmpUEAgKdBABqpQQC0qkEATqxBAPKtQQCMr0EAJrFBAMqyQQBktEEA/rVBAJi3QQA8uUEA1rpBAHC8QQAKvkEApL9BAEjBQQDiwkEAfMRBACDGQQC6x0EAVMlBAO7KQQCSzEEALM5BAMbPQQBg0UEA+tJBAJ7UQQA41kEA0tdBAHbZQQAQ20EAqtxBAETeQQDo30EAguFBABzjQQC25EEAUOZBAPTnQQCO6UEAKOtBAMzsQQBm7kEAAPBBAJrxQQA080EA2PRBAHL2QQAM+EEAsPlBAEr7QQDk/EEAfv5BACIAQgC8AUIAVgNCAPAEQgCKBkIALghCAMgJQgBiC0IABg1CAKAOQgA6EEIA1BFCAHgTQgASFUIArBZCAEYYQgDgGUIAhBtCAB4dQgC4HkIAXCBCAPYhQgCQI0IAKiVCAM4mQgBoKEIAAipCAJwrQgA2LUIA2i5CAHQwQgAOMkIAsjNCAEw1QgDmNkIAgDhCACQ6QgC+O0IAWD1CAPI+QgCMQEIAMEJCAMpDQgBkRUIACEdCAKJIQgA8SkIA1ktCAHpNQgAUT0IArlBCAEhSQgDsU0IAhlVCACBXQgC6WEIAVFpCAPhbQgCSXUIALF9CANBgQgBqYkIABGRCAJ5lQgBCZ0IA3GhCAHZqQgAQbEIAqm1CAE5vQgDocEIAgnJCACZ0QgDAdUIAWndCAPR4QgCYekIAMnxCAMx9QgBmf0IAAIFCAKSCQgA+hEIA2IVCAHyHQgAWiUIAsIpCAEqMQgDujUIAiI9CACKRQgC8kkIAVpRCAPqVQgCUl0IALplCANKaQgBsnEIABp5CAKCfQgA6oUIA3qJCAHikQgASpkIArKdCAFCpQgDqqkIAhKxCACiuQgDCr0IAXLFCAPayQgCQtEIANLZCAM63QgBouUIAArtCAKa8QgBAvkIA2r9CAH7BQgAYw0IAssRCAEzGQgDwx0IAislCACTLQgC+zEIAYs5CAPzPQgCW0UIAMNNCAMrUQgBu1kIACNhCAKLZQgBG20IA4NxCAHreQgAU4EIAruFCAFLjQgDs5EIAhuZCACDoQgDE6UIAXutCAPjsQgCc7kIANvBCANDxQgBq80IADvVCAKj2QgBC+EIA3PlCAHb7QgAa/UIAtP5CAE4AQwDyAUMAjANDACYFQwDABkMAZAhDAP4JQwCYC0MAMg1DAMwOQwBwEEMAChJDAKQTQwBIFUMA4hZDAHwYQwAWGkMAuhtDAFQdQwDuHkMAiCBDACIiQwDGI0MAYCVDAPomQwCUKEMAOCpDANIrQwBsLUMAEC9DAKowQwBEMkMA3jNDAII1QwAcN0MAtjhDAFA6QwDqO0MAjj1DACg/QwDCQEMAZkJDAABEQwCaRUMANEdDAM5IQwBySkMADExDAKZNQwBKT0MA5FBDAH5SQwAYVEMAvFVDAFZXQwDwWEMAilpDACRcQwDIXUMAYl9DAPxgQwCWYkMAOmRDANRlQwBuZ0MAEmlDAKxqQwBGbEMA4G1DAHpvQwAecUMAuHJDAFJ0QwDsdUMAkHdDACp5QwDEekMAaHxDAAJ+QwCcf0MANoFDANqCQwB0hEMADoZDAKiHQwBCiUMA5opDAICMQwAajkMAtI9DAFiRQwDykkMAjJRDADCWQwDKl0MAZJlDAP6aQwCinEMAPJ5DANafQwBwoUMACqNDAK6kQwBIpkMA4qdDAIapQwAgq0MAuqxDAFSuQwDur0MAkrFDACyzQwDGtEMAarZDAAS4QwCeuUMAOLtDANy8QwB2vkMAEMBDAKrBQwBEw0MA6MRDAILGQwAcyEMAtslDAFrLQwD0zEMAjs5DADLQQwDM0UMAZtNDAADVQwCk1kMAPthDANjZQwBy20MADN1DALDeQwBK4EMA5OFDAIjjQwAi5UMAvOZDAFboQwD66UMAlOtDAC7tQwDI7kMAYvBDAAbyQwCg80MAOvVDANT2QwB4+EMAEvpDAKz7QwBQ/UMA6v5DAIQARAAeAkQAwgNEAFwFRAD2BkQAkAhEACoKRADOC0QAaA1EAAIPRACcEEQAQBJEANoTRAB0FUQAGBdEALIYRABMGkQA5htEAIAdRAAkH0QAviBEAFgiRADyI0QAliVEADAnRADKKEQAbipEAAgsRACiLUQAPC9EANYwRAB6MkQAFDREAK41RABIN0QA7DhEAIY6RAAgPEQAxD1EAF4/RAD4QEQAkkJEACxERADQRUQAakdEAARJRACeSkQAQkxEANxNRAB2T0QAGlFEALRSRABOVEQA6FVEAIxXRAAmWUQAwFpEAFpcRAD0XUQAmF9EADJhRADMYkQAZmREAApmRACkZ0QAPmlEAOJqRAB8bEQAFm5EALBvRABKcUQA7nJEAIh0RAAidkQAvHdEAGB5RAD6ekQAlHxEADh+RADSf0QAbIFEAAaDRACqhEQARIZEAN6HRAB4iUQAEotEALaMRABQjkQA6o9EAJiRRAAyk0QAzJREAHCWRAAKmEQApJlEAD6bRADinEQAfJ5EABagRACwoUQAVKNEAO6kRACIpkQAIqhEALypRABgq0QA+qxEAJSuRAA4sEQA0rFEAGyzRAAGtUQAqrZEAES4RADeuUQAeLtEABy9RAC2vkQAUMBEAOrBRACOw0QAKMVEAMLGRABcyEQA9slEAJrLRAA0zUQAzs5EAGjQRAAM0kQAptNEAEDVRADk1kQAfthEABjaRACy20QAVt1EAPDeRACK4EQAJOJEAL7jRABi5UQA/OZEAJboRAAw6kQA1OtEAG7tRAAI70QArPBEAEbyRADg80QAevVEAB73RAC4+EQAUvpEAOz7RACG/UQAKv9EAMQARQBeAkUA+ANFAJwFRQA2B0UA0AhFAHQKRQAODEUAqA1FAEIPRQDmEEUAgBJFABoURQC0FUUAThdFAPIYRQCMGkUAJhxFAModRQBkH0UA/iBFAJgiRQAyJEUA1iVFAHAnRQAKKUUApCpFAEgsRQDiLUUAfC9FACAxRQC6MkUAVDRFAO41RQCSN0UALDlFAMY6RQBgPEUA+j1FAJ4/RQA4QUUA0kJFAHZERQAQRkUAqkdFAERJRQDoSkUAgkxFABxORQC2T0UAUFFFAPRSRQCOVEUAKFZFAMxXRQBmWUUAAFtFAJpcRQA+XkUA2F9FAHJhRQAMY0UApmRFAEpmRQDkZ0UAfmlFACJrRQC8bEUAVm5FAPBvRQCUcUUALnNFAMh0RQBidkUA/HdFAKB5RQA6e0UA1HxFAHh+RQASgEUArIFFAEaDRQDqhEUAhIZFAB6IRQC4iUUAUotFAPaMRQCQjkUAKpBFAMSRRQBok0UAApVFAJyWRQBAmEUA2plFAHSbRQAOnUUAqJ5FAEygRQDmoUUAgKNFABqlRQC+pkUAWKhFAPKpRQCWq0UAMK1FAMquRQBksEUACLJFAKKzRQA8tUUA1rZFAHC4RQAUukUArrtFAEi9RQDsvkUAhsBFACDCRQC6w0UAXsVFAPjGRQCSyEUALMpFAMbLRQBqzUUABM9FAJ7QRQA40kUA3NNFAHbVRQAQ10UAtNhFAE7aRQDo20UAgt1FACbfRQDA4EUAWuJFAPTjRQCO5UUAMudFAMzoRQBm6kUAAOxFAKTtRQA+70UA2PBFAHzyRQAW9EUAsPVFAEr3RQDu+EUAiPpFACL8RQC8/UUAVv9FAPoARgCUAkYALgRGAMgFRgBsB0YABglGAKAKRgBEDEYA3g1GAHgPRgASEUYArBJGAFAURgDqFUYAhBdGAB4ZRgDCGkYAXBxGAPYdRgCaH0YANCFGAM4iRgBoJEYADCZGAKYnRgBAKUYA2ipGAHQsRgAYLkYAsi9GAEwxRgDwMkYAijRGACQ2RgC+N0YAWDlGAPw6RgCWPEYAMD5GAMo/RgBuQUYACENGAKJERgBGRkYA4EdGAHpJRgAUS0YAuExGAFJORgDsT0YAhlFGACBTRgDEVEYAXlZGAPhXRgCSWUYANltGANBcRgBqXkYABGBGAKhhRgBCY0YA3GRGAIBmRgAaaEYAtGlGAE5rRgDybEYAjG5GACZwRgDAcUYAWnNGAP50RgCYdkYAMnhGAMx5RgBwe0YACn1GAKR+RgA+gEYA4oFGAHyDRgAWhUYAuoZGAFSIRgDuiUYAiItGACKNRgDGjkYAYJBGAPqRRgCUk0YAOJVGANKWRgBsmEYAEJpGAKqbRgBEnUYA3p5GAHigRgAcokYAtqNGAFClRgDqpkYAjqhGACiqRgDCq0YAZq1GAACvRgCasEYANLJGANizRgBytUYADLdGAKa4RgBAukYA5LtGAH69RgAYv0YAvMBGAFbCRgDww0YAisVGACTHRgDIyEYAYspGAPzLRgCWzUYAOs9GANTQRgBu0kYAEtRGAKzVRgBG10YA4NhGAHraRgAe3EYAuN1GAFLfRgDs4EYAkOJGACrkRgDE5UYAXudGAALpRgCc6kYANuxGANrtRgB070YADvFGAKjyRgBM9EYA5vVGAID3RgAa+UYAtPpGAFj8RgDy/UYAjP9GADABRwDKAkcAZARHAP4FRwCiB0cAPAlHANYKRwBwDEcACg5HAK4PRwBIEUcA4hJHAIYURwAgFkcAuhdHAFQZRwD4GkcAkhxHACweRwDGH0cAYCFHAAQjRwCeJEcAOCZHANwnRwB2KUcAECtHAKosRwBOLkcA6C9HAIIxRwAcM0cAtjRHAFo2RwD0N0cAjjlHACg7RwDMPEcAZj5HAABARwCkQUcAPkNHANhERwByRkcADEhHALBJRwBKS0cA5ExHAIhORwAiUEcAvFFHAFZTRwD6VEcAlFZHAC5YRwDIWUcAYltHAAZdRwCgXkcAOmBHANRhRwB4Y0cAEmVHAKxmRwBQaEcA6mlHAIRrRwAebUcAuG5HAFxwRwD2cUcAkHNHACp1RwDOdkcAaHhHAAJ6RwCme0cAQH1HANp+RwB0gEcADoJHALKDRwBMhUcA5oZHAICIRwAkikcAvotHAFiNRwDyjkcAlpBHADCSRwDKk0cAbpVHAAiXRwCimEcAPJpHANabRwB6nUcAFJ9HAK6gRwBIokcA7KNHAIalRwAgp0cAxKhHAF6qRwD4q0cAkq1HACyvRwDQsEcAarJHAAS0RwCetUcAQrdHANy4RwB2ukcAGrxHALS9RwBOv0cA6MBHAILCRwAmxEcAwMVHAFrHRwD0yEcAmMpHADLMRwDMzUcAcM9HAArRRwCk0kcAPtRHANjVRwB810cAFtlHALDaRwBU3EcA7t1HAIjfRwAi4UcAxuJHAGDkRwD65UcAlOdHAC7pRwDS6kcAbOxHAAbuRwCg70cARPFHAN7yRwB49EcAHPZHALb3RwBQ+UcA6vpHAIT8RwAo/kcAwv9HAFwBSAAAA0gAmgRIADQGSADOB0gAcglIAAwLSACmDEgAQA5IANoPSAB+EUgAGBNIALIUSABWFkgA8BdIAIoZSAAkG0gAyBxIAGIeSAD8H0gAliFIADAjSADUJEgAbiZIAAgoSACsKUgARitIAOAsSAB6LkgAFDBIALgxSABSM0gA7DRIAIY2SAAqOEgAxDlIAF47SAD4PEgAnD5IADZASADQQUgAakNIAA5FSACoRkgAQkhIAOZJSACAS0gAGk1IALROSABOUEgA8lFIAIxTSAAmVUgAylZIAGRYSAD+WUgAmFtIADJdSADWXkgAcGBIAApiSACkY0gASGVIAOJmSAB8aEgAIGpIALprSABUbUgA7m5IAIhwSAAsckgAxnNIAGB1SAD6dkgAnnhIADh6SADSe0gAdn1IABB/SACqgEgARIJIAOiDSACChUgAHIdIALaISABQikgA9ItIAI6NSAAoj0gAzJBIAGaSSAAAlEgAmpVIAD6XSADYmEgAcppIAAycSACmnUgASp9IAOSgSAB+okgAGKRIALylSABWp0gA8KhIAJSqSAAurEgAyK1IAGKvSAD8sEgAoLJIADq0SADUtUgAbrdIABK5SACsukgARrxIAOC9SACEv0gAHsFIALjCSABSxEgA9sVIAJDHSAAqyUgAzspIAGjMSAACzkgAnM9IADbRSADa0kgAdNRIAA7WSACy10gATNlIAObaSACA3EgAGt5IAL7fSABY4UgA8uJIAIzkSAAw5kgAyudIAGTpSAD+6kgAouxIADzuSADW70gAcPFIABTzSACu9EgASPZIAOz3SACG+UgAIPtIALr8SABU/kgA+P9IAJIBSQAsA0kAxgRJAGoGSQAECEkAnglJAEILSQDcDEkAdg5JABAQSQCqEUkAThNJAOgUSQCCFkkAHBhJAMAZSQBaG0kA9BxJAJgeSQAyIEkAzCFJAGYjSQAAJUkApCZJAD4oSQDYKUkAcitJABYtSQCwLkkASjBJAO4xSQCIM0kAIjVJALw2SQBgOEkA+jlJAJQ7SQAuPUkAyD5JAGxASQAGQkkAoENJADpFSQDeRkkAeEhJABJKSQC2S0kAUE1JAOpOSQCEUEkAHlJJAMJTSQBcVUkA9lZJAJBYSQA0WkkAzltJAGhdSQAMX0kApmBJAEBiSQDaY0kAdGVJABhnSQCyaEkATGpJAOZrSQCKbUkAJG9JAL5wSQBickkA/HNJAJZ1SQAwd0kAynhJAG56SQAIfEkAon1JADx/SQDggEkAeoJJABSESQC4hUkAUodJAOyISQCGikkAKoxJAMSNSQBej0kA+JBJAJKSSQA2lEkA0JVJAGqXSQAEmUkAqJpJAEKcSQDcnUkAgJ9JABqhSQC0okkATqRJAOilSQCMp0kAJqlJAMCqSQBarEkA/q1JAJivSQAysUkA1rJJAHC0SQAKtkkApLdJAD65SQDiukkAfLxJABa+SQCwv0kAVMFJAO7CSQCIxEkALMZJAMbHSQBgyUkA+spJAJ7MSQA4zkkA0s9JAGzRSQAG00kAqtRJAETWSQDe10kAeNlJABzbSQC23EkAUN5JAPTfSQCO4UkAKONJAMLkSQBc5kkAAOhJAJrpSQA060kAzuxJAHLuSQAM8EkApvFJAErzSQDk9EkAfvZJABj4SQC8+UkAVvtJAPD8SQCK/kkALgBKAMgBSgBiA0oA/ARKAKAGSgA6CEoA3glKAIILSgAcDUoAtg5KAFAQSgDqEUoAjhNKADIVSgDMFkoAcBhKAAoaSgCkG0oASB1KAOIeSgB8IEoAFiJKALAjSgBUJUoA7iZKAIgoSgAiKkoAxitKAGAtSgD6LkoAnjBKADgySgDSM0oAbDVKAAY3SgCqOEoARDpKAN47SgB4PUoAHD9KALZASgBQQkoA9ENKAI5FSgAoR0oAwkhKAFxKSgAATEoAmk1KADRPSgDOUEoAclJKAAxUSgCmVUoASldKAORYSgB+WkoAGFxKALJdSgBWX0oA8GBKAIpiSgAkZEoAyGVKAGJnSgD8aEoAoGpKADpsSgDUbUoAbm9KAAhxSgCsckoARnRKAOB1SgB6d0oAHnlKALh6SgBSfEoA9n1KAJB/SgAqgUoAxIJKAF6ESgAChkoAnIdKADaJSgDaikoAdIxKAA6OSgCoj0oAQpFKAOaSSgCAlEoAGpZKALSXSgBYmUoA8ppKAIycSgAmnkoAyp9KAGShSgD+okoAoqRKADymSgDWp0oAcKlKAAqrSgCurEoASK5KAOKvSgB8sUoAILNKALq0SgBUtkoA+LdKAJK5SgAsu0oAxrxKAGC+SgAEwEoAnsFKADjDSgDSxEoAdsZKABDISgCqyUoARMtKAOjMSgCCzkoAHNBKAMDRSgBa00oA9NRKAI7WSgAo2EoAzNlKAGbbSgAA3UoAmt5KAD7gSgDY4UoAcuNKABblSgCw5koASuhKAOTpSgB+60oAIu1KALzuSgBW8EoA8PFKAJTzSgAu9UoAyPZKAGL4SgAG+koAoPtKADr9SgDe/koAeABLABICSwCsA0sARgVLAOoGSwCECEsAHgpLALgLSwBcDUsA9g5LAJAQSwAqEksAzhNLAGgVSwACF0sAphhLAEAaSwDaG0sAdB1LAA4fSwCyIEsATCJLAOYjSwCAJUsAJCdLAL4oSwBYKksA/CtLAJYtSwAwL0sAyjBLAGQySwAINEsAojVLADw3SwDWOEsAejpLABQ8SwCuPUsAUj9LAOxASwCGQksAIERLALpFSwBeR0sA+EhLAJJKSwAsTEsA0E1LAGpPSwAEUUsAnlJLAEJUSwDcVUsAdldLABpZSwC0WksATlxLAOhdSwCCX0sAJmFLAMBiSwBaZEsA9GVLAJhnSwAyaUsAzGpLAHBsSwAKbksApG9LAD5xSwDYcksAfHRLABZ2SwCwd0sASnlLAOR6SwCIfEsAIn5LAMZ/SwBggUsA+oJLAJSESwAuhksA0odLAGyJSwAGi0sAoIxLAESOSwDej0sAeJFLABKTSwC2lEsAUJZLAOqXSwCOmUsAKJtLAMKcSwBcnksA9p9LAJqhSwA0o0sAzqRLAGimSwACqEsApqlLAECrSwDkrEsAfq5LABiwSwCysUsATLNLAPC0SwCKtksAJLhLAL65SwBiu0sA/LxLAJa+SwAwwEsA1MFLAG7DSwAIxUsArMZLAEbISwDgyUsAestLAB7NSwC4zksAUtBLAOzRSwCG00sAKtVLAMTWSwBe2EsAAtpLAJzbSwA23UsA0N5LAHTgSwAE4ksAqONLAELlSwDc5ksAgOhLABrqSwC060sATu1LAPLuSwCM8EsAJvJLAMDzSwBk9UsA/vZLAJj4SwA8+ksA1vtLAHD9SwAK/0sApABMAEgCTADiA0wAfAVMABYHTAC6CEwAVApMAO4LTACIDUwALA9MAMYQTABgEkwABBRMAJ4VTAA4F0wA0hhMAGwaTAAQHEwAqh1MAEQfTADeIEwAeCJMABwkTAC2JUwAWidMAPQoTACOKkwAKCxMAMItTABmL0wAADFMAJoyTAA0NEwA2DVMAHI3TAAMOUwApjpMAEo8TADkPUwAfj9MABhBTAC8QkwAVkRMAPBFTACKR0wALklMAMhKTABiTEwA/E1MAKBPTAA6UUwA1FJMAHhUTAASVkwArFdMAEZZTADgWkwAhFxMAB5eTAC4X0wAUmFMAPZiTACQZEwAKmZMAM5nTABoaUwAAmtMAJxsTAA2bkwA2m9MAHRxTAAOc0wAqHRMAEx2TADmd0wAgHlMACR7TAC+fEwAWH5MAPJ/TACMgUwAMINMAMqETABkhkwA/odMAKKJTAA8i0wA1oxMAHqOTAAUkEwArpFMAEiTTADilEwAhpZMACCYTAC6mUwAVJtMAPicTACSnkwALKBMAMahTABqo0wABKVMAJ6mTABCqEwA3KlMAHarTAAQrUwAqq5MAE6wTADosUwAgrNMABy1TAC2tkwAWrhMAPS5TACYu0wAMr1MAMy+TABmwEwAAMJMAKTDTAA+xUwA2MZMAHLITAAWykwAsMtMAErNTADkzkwAiNBMACLSTAC800wAYNVMAPrWTACU2EwALtpMAMjbTABs3UwABt9MAKDgTAA64kwA3uNMAHjlTAAS50wAtuhMAFDqTADq60wAhO1MAB7vTADC8EwAXPJMAPbzTACQ9UwANPdMAM74TABo+kwAAvxMAKb9TABA/0wA2gBNAHQCTQAOBE0AsgVNAEwHTQDwCE0AigpNACQMTQC+DU0AWA9NAPwQTQCWEk0AMBRNAMoVTQBuF00ACBlNAKIaTQA8HE0A4B1NAHofTQAUIU0AuCJNAFIkTQDsJU0AhidNACApTQDEKk0AXixNAPgtTQCSL00ANjFNANAyTQBqNE0ADjZNAKg3TQBCOU0A3DpNAHY8TQAaPk0AtD9NAE5BTQDoQk0AjERNACZGTQDAR00AZElNAP5KTQCYTE0AMk5NAMxPTQBwUU0AClNNAKRUTQA+Vk0A2FdNAHxZTQAWW00AulxNAFReTQDuX00AiGFNACJjTQDGZE0AYGZNAPpnTQCUaU0AOGtNANJsTQBsbk0AEHBNAKpxTQBEc00A3nRNAHh2TQAceE0AtnlNAFB7TQDqfE0Ajn5NACiATQDCgU0AZoNNAACFTQCahk0ANIhNAM6JTQByi00ADI1NAKaOTQBAkE0A2pFNAH6TTQAYlU0AvJZNAFaYTQDwmU0AiptNACSdTQDInk0AYqBNAPyhTQCWo00AOqVNANSmTQBuqE0ACKpNAKyrTQBGrU0A4K5NAHqwTQAesk0AuLNNAFK1TQDstk0AkLhNACq6TQDEu00AXr1NAAK/TQCcwE0ANsJNANrDTQB0xU0ADsdNAKjITQBCyk0A5stNAIDNTQAaz00AtNBNAE7STQDy000AjNVNADDXTQDK2E0AZNpNAP7bTQCi3U0APN9NANbgTQBw4k0ACuRNAK7lTQBI500A4uhNAHzqTQAg7E0Auu1NAFTvTQD48E0AkvJNACz0TQDG9U0AYPdNAAT5TQCe+k0AOPxNANL9TQBs/00AEAFOAKoCTgBOBE4A6AVOAIIHTgAcCU4AtgpOAFoMTgD0DU4Ajg9OACgRTgDMEk4AZhROAAAWTgCaF04APhlOANgaTgByHE4ADB5OALAfTgBKIU4A5CJOAH4kTgAiJk4AvCdOAFYpTgDwKk4AlCxOAC4uTgDIL04AYjFOAAYzTgCgNE4AOjZOANQ3TgB4OU4AEjtOAKw8TgBQPk4A6j9OAIRBTgAeQ04AuEROAFxGTgD2R04AkElOACpLTgDETE4AaE5OAAJQTgCmUU4AQFNOANpUTgB0Vk4ADlhOALJZTgBMW04A5lxOAIBeTgAkYE4AvmFOAFhjTgDyZE4AlmZOADBoTgDKaU4AbmtOAAhtTgCibk4APHBOANZxTgB6c04AFHVOAK52TgBIeE4A7HlOAIZ7TgAgfU4AxH5OAF6ATgD4gU4AkoNOACyFTgDQhk4AaohOAASKTgCei04AOI1OANyOTgB2kE4AGpJOALSTTgBOlU4A6JZOAIKYTgAmmk4AwJtOAFqdTgD0nk4AmKBOADKiTgDMo04AZqVOAAqnTgCkqE4APqpOAOKrTgB8rU4AFq9OALCwTgBKsk4A7rNOAIi1TgAit04AvLhOAGC6TgD6u04AlL1OADi/TgDSwE4AbMJOAAbETgCgxU4ARMdOAN7ITgB4yk4AEsxOAKzNTgBQz04A6tBOAITSTgAo1E4AwtVOAFzXTgD22E4AmtpOADTcTgDO3U4AaN9OAAzhTgCm4k4AQOROANrlTgB+504AGOlOALLqTgBW7E4A8O1OAIrvTgAk8U4AvvJOAGL0TgD89U4AlvdOADD5TgDU+k4AbvxOAAj+TgCi/04APAFPAOACTwB6BE8AFAZPALgHTwBSCU8A7ApPAIYMTwAqDk8AxA9PAF4RTwD4Ek8AnBRPADYWTwDQF08AahlPAA4bTwCoHE8AQh5PAOYfTwCAIU8AGiNPALQkTwBOJk8A8idPAIwpTwAmK08AwCxPAGQuTwD+L08AmDFPADwzTwDWNE8AcDZPAAo4TwCkOU8ASDtPAOI8TwB8Pk8AFkBPALpBTwBUQ08A7kRPAJJGTwAsSE8AxklPAGBLTwD6TE8Ank5PADhQTwDSUU8AbFNPAAZVTwCqVk8ARFhPAOhZTwCCW08AHF1PALZeTwBQYE8A9GFPAI5jTwAoZU8AwmZPAFxoTwAAak8AmmtPADRtTwDYbk8AcnBPAAxyTwCmc08ASnVPAO52TwCIeE8ALHpPAMZ7TwBgfU8ABH9PAJ6ATwA4gk8A0oNPAGyFTwAQh08AqohPAESKTwDoi08AjI1PACaPTwDAkE8AZJJPAP6TTwCYlU8AMpdPANaYTwBwmk8ACpxPAK6dTwBIn08A4qBPAHyiTwAWpE8AuqVPAFSnTwDuqE8AkqpPACysTwDGrU8AYK9PAPqwTwCesk8AOLRPANK1TwBst08ABrlPAKq6TwBEvE8A6L1PAIK/TwAcwU8AtsJPAFDETwD0xU8AjsdPACjJTwDCyk8AZsxPAADOTwCaz08APtFPANjSTwBy1E8ADNZPAKbXTwBK2U8A5NpPAH7cTwAY3k8Ast9PAFbhTwDw4k8AiuRPAC7mTwDI508AYulPAPzqTwCg7E8AOu5PANTvTwBu8U8AEvNPAKz0TwBG9k8A4PdPAIT5TwAe+08AuPxPAFL+TwD2/08AkAFQACoDUADEBFAAaAZQAAIIUACcCVAAQAtQANoMUAB0DlAADhBQAKgRUABME1AA5hRQAIAWUAAaGFAAtBlQAFgbUADyHFAAlh5QADAgUADKIVAAZCNQAP4kUACiJlAAPChQANYpUABwK1AAFC1QAK4uUABIMFAA7DFQAIYzUAAgNVAAujZQAFQ4UAD4OVAAkjtQACw9UADGPlAAakBQAARCUACeQ1AAOEVQANxGUAB2SFAAEEpQALRLUABOTVAA6E5QAIJQUAAcUlAAwFNQAFpVUAD0VlAAjlhQAChaUADMW1AAZl1QAABfUACkYFAAPmJQANhjUAByZVAAFmdQALBoUABKalAA5GtQAIhtUAAib1AAvHBQAFZyUAD6c1AAlHVQAC53UADSeFAAbHpQAAZ8UACgfVAAOn9QAN6AUAB4glAAEoRQAKyFUABGh1AA6ohQAISKUAAejFAAwo1QAFyPUAD2kFAAkJJQADSUUADOlVAAaJdQAAKZUACmmlAAQJxQANqdUAB0n1AADqFQALKiUABMpFAA8KVQAIqnUAAkqVAAvqpQAFisUAD8rVAAlq9QADCxUADKslAAbrRQAAi2UACit1AAPLlQAOC6UAB6vFAAFL5QALi/UABSwVAA7MJQAIbEUAAgxlAAxMdQAF7JUAD4ylAAksxQACzOUADQz1AAatFQAA7TUACo1FAAQtZQANzXUAB22VAAGttQALTcUABO3lAA6N9QAIzhUAAm41AAwORQAFrmUAD051AAmOlQADLrUADM7FAAcO5QAArwUACk8VAAPvNQAOL0UAB89lAAFvhQALD5UABU+1AA7vxQAIj+UAAiAFEAvAFRAGADUQD6BFEAngZRADgIUQDSCVEAbAtRAAYNUQCqDlEARBBRAN4RUQB4E1EAEhVRALYWUQBQGFEA6hlRAI4bUQAoHVEAwh5RAGYgUQAAIlEAmiNRADQlUQDOJlEAcihRAAwqUQCmK1EAQC1RANouUQB+MFEAGDJRALwzUQBWNVEA8DZRAIo4UQAkOlEAyDtRAGI9UQD8PlEAoEBRADpCUQDUQ1EAbkVRABJHUQCsSFEARkpRAOBLUQB6TVEAHk9RALhQUQBSUlEA7FNRAJBVUQAqV1EAxFhRAGhaUQACXFEAnF1RADZfUQDQYFEAdGJRAA5kUQCoZVEAQmdRAOZoUQCAalEAGmxRAL5tUQBYb1EA8nBRAIxyUQAmdFEAynVRAGR3UQD+eFEAmHpRADx8UQDWfVEAcH9RABSBUQCuglEASIRRAOKFUQB8h1EAIIlRALqKUQBUjFEA+I1RAJKPUQAskVEAxpJRAGCUUQAEllEAnpdRADiZUQDSmlEAbJxRABCeUQCqn1EARKFRAOiiUQCCpFEAHKZRALanUQBaqVEA9KpRAI6sUQAorlEAzK9RAGaxUQAAs1EAmrRRAD62UQDYt1EAcrlRABa7UQCwvFEASr5RAOS/UQB+wVEAIsNRALzEUQBWxlEA8MdRAIrJUQAuy1EAyMxRAGzOUQAG0FEAoNFRADrTUQDU1FEAeNZRABLYUQCs2VEAUNtRAOrcUQCE3lEAHuBRALjhUQBc41EA9uRRAJDmUQAq6FEAzulRAGjrUQAC7VEApu5RAEDwUQDa8VEAdPNRAA71UQCy9lEATPhRAOb5UQCA+1EAJP1RAL7+UQBYAFIA/AFSAJYDUgAwBVIAygZSAGQIUgAIClIAogtSADwNUgDWDlIAcBBSABQSUgCuE1IAUhVSAOwWUgCGGFIAIBpSALobUgBeHVIA+B5SAJIgUgAsIlIAxiNSAGolUgAEJ1IAnihSAEIqUgDcK1IAdi1SABAvUgC0MFIATjJSAOgzUgCCNVIAJjdSAMA4UgBaOlIA9DtSAJg9UgAyP1IAzEBSAHBCUgAKRFIApEVSAD5HUgDYSFIAfEpSABZMUgCwTVIASk9SAO5QUgCIUlIAIlRSALxVUgBWV1IA+lhSAJRaUgAuXFIA0l1SAGxfUgAGYVIAoGJSAERkUgDeZVIAeGdSABxpUgC2alIAUGxSAOptUgCEb1IAKHFSAMJyUgBcdFIA9nVSAJB3UgA0eVIAznpSAHJ8UgAMflIApn9SAECBUgDaglIAfoRSABiGUgCyh1IATIlSAOaKUgCKjFIAJI5SAMiPUgBikVIA/JJSAJaUUgAwllIA1JdSAG6ZUgAIm1IAopxSADyeUgDgn1IAeqFSAB6jUgC4pFIAUqZSAOynUgCGqVIAKqtSAMSsUgBerlIA+K9SAJKxUgA2s1IA0LRSAHS2UgAOuFIAqLlSAEK7UgDcvFIAgL5SABrAUgC0wVIATsNSAOjEUgCMxlIAJshSAMDJUgBky1IA/sxSAJjOUgAy0FIA1tFSAHDTUgAK1VIApNZSAD7YUgDi2VIAfNtSABbdUgC63lIAVOBSAO7hUgCI41IALOVSAMbmUgBg6FIA+ulSAJ7rUgA47VIA0u5SAGzwUgAQ8lIAqvNSAET1UgDo9lIAgvhSABz6UgC2+1IAUP1SAPT+UgCOAFMAKAJTAMIDUwBcBVMAAAdTAJoIUwA+ClMA2AtTAHINUwAMD1MAphBTAEoSUwDkE1MAfhVTACIXUwC8GFMAVhpTAPAbUwCKHVMALh9TAMggUwBiIlMABiRTAKAlUwA6J1MA1ChTAHgqUwASLFMArC1TAEYvUwDgMFMAhDJTAB40UwC4NVMAUjdTAPY4UwCQOlMAKjxTAMQ9UwBeP1MAAkFTAJxCUwA2RFMA2kVTAHRHUwAOSVMAqEpTAExMUwDmTVMAgE9TABpRUwC+UlMAWFRTAPJVUwCMV1MAMFlTAMpaUwBkXFMACF5TAKJfUwA8YVMA1mJTAHBkUwAUZlMArmdTAEhpUwDialMAfGxTACBuUwC6b1MAXnFTAPhyUwCSdFMALHZTAMZ3UwBqeVMABHtTAJ58UwA4flMA0n9TAHaBUwAQg1MAtIRTAE6GUwDoh1MAgolTAByLUwDAjFMAWo5TAPSPUwCOkVMAMpNTAMyUUwBmllMAAJhTAKSZUwA+m1MA2JxTAHyeUwAMoFMAsKFTAEqjUwDkpFMAiKZTACKoUwC8qVMAVqtTAPqsUwCUrlMALrBTAMixUwBis1MABrVTAKC2UwBEuFMA3rlTAHi7UwASvVMArL5TAFDAUwDqwVMAhMNTAB7FUwDCxlMAXMhTAPbJUwCQy1MANM1TAM7OUwBo0FMAAtJTAKbTUwBA1VMA2tZTAHTYUwAY2lMAsttTAEzdUwDm3lMAiuBTACTiUwC+41MAWOVTAPzmUwCW6FMAMOpTANTrUwBu7VMACO9TAKLwUwA88lMA4PNTAHr1UwAU91MArvhTAFL6UwDs+1MAhv1TACr/UwDEAFQAXgJUAPgDVACSBVQANgdUANAIVABqClQABAxUAJ4NVABCD1QA3BBUAHYSVAAaFFQAtBVUAE4XVADoGFQAjBpUACYcVADAHVQAWh9UAP4gVACYIlQAMiRUANYlVABwJ1QACilUAKQqVAA+LFQA4i1UAHwvVAAWMVQAsDJUAFQ0VADuNVQAiDdUACw5VADGOlQAYDxUAPo9VACUP1QAOEFUANJCVABsRFQABkZUAKpHVABESVQA3kpUAIJMVAAcTlQAtk9UAFBRVADqUlQAjlRUAChWVADCV1QAXFlUAABbVACaXFQANF5UANhfVAByYVQADGNUAKZkVABAZlQA5GdUAH5pVAAYa1QAsmxUAFZuVADwb1QAinFUACRzVADIdFQAYnZUAPx3VACWeVQAOntUANR8VABuflQACIBUAKyBVABGg1QA4IRUAHqGVAAeiFQAuIlUAFKLVADsjFQAkI5UACqQVADEkVQAXpNUAAKVVACcllQANphUANqZVAB0m1QADp1UAKieVABCoFQA5qFUAICjVAAapVQAtKZUAE6oVADyqVQAjKtUADCtVADKrlQAZLBUAP6xVACYs1QAPLVUANa2VABwuFQACrpUAKS7VABIvVQA4r5UAHzAVAAgwlQAusNUAFTFVADuxlQAkshUACzKVADGy1QAYM1UAPrOVACe0FQAONJUANLTVAB21VQAENdUAKrYVABE2lQA6NtUAILdVAAc31QAtuBUAFriVAD041QAjuVUACjnVADM6FQAZupUAADsVACa7VQAPu9UANjwVABy8lQADPRUALD1VABK91QA5PhUAIj6VAAi/FQAvP1UAFb/VADwAFUAigJVAC4EVQDIBVUAYgdVAAYJVQCgClUAOgxVANQNVQBuD1UAEhFVAKwSVQBGFFUA6hVVAIQXVQAeGVUAuBpVAFwcVQD2HVUAkB9VACohVQDOIlUAaCRVAAImVQCcJ1UAQClVANoqVQB0LFUADi5VAKgvVQBMMVUA5jJVAIo0VQAkNlUAvjdVAFg5VQDyOlUAljxVADA+VQDKP1UAZEFVAP5CVQCiRFUAPEZVAOBHVQB6SVUAFEtVAK5MVQBITlUA7E9VAIZRVQAgU1UAulRVAFRWVQD4V1UAkllVADZbVQDQXFUAal5VAARgVQCeYVUAQmNVANxkVQB2ZlUAEGhVAKppVQBOa1UA6GxVAIxuVQAmcFUAwHFVAFpzVQD0dFUAmHZVADJ4VQDMeVUAcHtVAAp9VQCkflUAPoBVANiBVQB8g1UAFoVVALCGVQBKiFUA5IlVAIiLVQAijVUAxo5VAGCQVQD6kVUAlJNVAC6VVQDSllUAbJhVAAaaVQCgm1UAOp1VAN6eVQB4oFUAEqJVALajVQBQpVUA6qZVAISoVQAoqlUAwqtVAFytVQD2rlUAkLBVADSyVQDOs1UAcrVVAAy3VQCmuFUAQLpVANq7VQB+vVUAGL9VALLAVQBMwlUA5sNVAIrFVQAkx1UAvshVAGLKVQD8y1UAls1VADDPVQDU0FUAbtJVAAjUVQCi1VUAPNdVAODYVQB62lUAFNxVALjdVQBS31UA7OBVAIbiVQAq5FUAxOVVAF7nVQD46FUAnOpVADbsVQDQ7VUAau9VAATxVQCo8lUAQvRVAOb1VQCA91UAGvlVALT6VQBO/FUA8v1VAIz/VQAmAVYAwAJWAFoEVgD+BVYAmAdWADIJVgDWClYAcAxWAAoOVgCkD1YASBFWAOISVgB8FFYAFhZWALAXVgBUGVYA7hpWAIgcVgAsHlYAxh9WAGAhVgD6IlYAniRWADgmVgDSJ1YAbClWABArVgCqLFYARC5WAN4vVgCCMVYAHDNWALY0VgBQNlYA9DdWAI45VgAoO1YAwjxWAGY+VgAAQFYAmkFWADRDVgDORFYAckZWAAxIVgCwSVYASktWAORMVgB+TlYAGFBWALxRVgBWU1YA8FRWAIpWVgAkWFYAyFlWAGJbVgD8XFYAll5WADpgVgDUYVYAbmNWABJlVgCsZlYARmhWAOBpVgCEa1YAHm1WALhuVgBScFYA9nFWAJBzVgAqdVYAxHZWAF54VgACelYAnHtWAEB9VgDaflYAdIBWAA6CVgCog1YATIVWAOaGVgCAiFYAGopWALSLVgBYjVYA8o5WAIyQVgAwklYAypNWAGSVVgD+llYAophWADyaVgDWm1YAcJ1WAAqfVgCuoFYASKJWAOKjVgCGpVYAIKdWALqoVgBUqlYA+KtWAJKtVgAsr1YAxrBWAGCyVgAEtFYAnrVWADi3VgDcuFYAdrpWABC8VgCqvVYATr9WAOjAVgCCwlYAJsRWAMrFVgBkx1YACMlWAKLKVgA8zFYA1s1WAHDPVgAU0VYArtJWAEjUVgDi1VYAfNdWACDZVgC62lYAVNxWAPjdVgCS31YALOFWAMbiVgBq5FYABOZWAJ7nVgA46VYA0upWAHbsVgAQ7lYAtO9WAE7xVgDo8lYAgvRWABz2VgDA91YAWvlWAPT6VgCO/FYAKP5WAMz/VgBmAVcAAANXAKQEVwA+BlcA2AdXAHIJVwAWC1cAsAxXAEoOVwDkD1cAfhFXACITVwC8FFcAVhZXAPoXVwCUGVcALhtXAMgcVwBsHlcABiBXAKAhVwA6I1cA1CRXAHgmVwASKFcArClXAFArVwDqLFcAhC5XAB4wVwDCMVcAXDNXAPY0VwCQNlcAKjhXAM45VwBoO1cAAj1XAKY+VwBAQFcA2kFXAHRDVwAORVcAskZXAExIVwDmSVcAiktXACRNVwC+TlcAWFBXAPxRVwCWU1cAMFVXAMpWVwBkWFcACFpXAKJbVwA8XVcA4F5XAHpgVwAUYlcArmNXAFJlVwDsZlcAhmhXACBqVwDEa1cAXm1XAPhuVwCScFcANnJXANBzVwBqdVcABHdXAJ54VwBCelcA3HtXAHZ9VwAaf1cAtIBXAE6CVwDog1cAjIVXACaHVwDAiFcAWopXAP6LVwCYjVcAMo9XAMyQVwBwklcACpRXAKSVVwBIl1cA4phXAHyaVwAWnFcAsJ1XAEqfVwDuoFcAiKJXACKkVwDGpVcAYKdXAPqoVwCUqlcAOKxXANKtVwBsr1cABrFXAKqyVwBEtFcA3rVXAHi3VwASuVcAtrpXAFC8VwD0vVcAjr9XACjBVwDCwlcAXMRXAADGVwCax1cANMlXAM7KVwBozFcADM5XAKbPVwBA0VcA5NJXAH7UVwAY1lcAstdXAFbZVwDw2lcAitxXACTeVwDI31cAYuFXAPziVwCg5FcAOuZXANTnVwBu6VcACOtXAKLsVwBG7lcA4O9XAHrxVwAe81cAuPRXAFL2VwDs91cAkPlXACr7VwDE/FcAXv5XAAIAWACcAVgANgNYANAEWAB0BlgADghYAKgJWABCC1gA5gxYAIAOWAAaEFgAtBFYAFgTWADyFFgAjBZYACYYWADAGVgAZBtYAP4cWACiHlgAPCBYANYhWABwI1gACiVYAKQmWABIKFgA4ilYAHwrWAAgLVgAui5YAFQwWADuMVgAkjNYACw1WADGNlgAYDhYAPo5WACeO1gAOD1YANI+WAB2QFgAEEJYAKpDWABERVgA6EZYAIJIWAAcSlgAtktYAFBNWAD0TlgAjlBYAChSWADMU1gAZlVYAABXWACaWFgAPlpYANhbWAByXVgADF9YAKZgWABKYlgA5GNYAH5lWAAiZ1gAvGhYAFZqWADwa1gAlG1YAC5vWADIcFgAYnJYAAZ0WACgdVgAOndYANR4WAB4elgAEnxYAKx9WABGf1gA6oBYAISCWAAehFgAuIVYAFyHWAD2iFgAkIpYADSMWADOjVgAaI9YAAKRWACcklgANpRYANqVWAB0l1gADplYALKaWABMnFgA5p1YAIqfWAAkoVgAvqJYAFikWADypVgAqqdYAESpWADeqlgAgqxYAByuWADAr1gAWrFYAPSyWACOtFgAKLZYAMK3WABmuVgAALtYAJq8WAA0vlgA2L9YAHLBWAAMw1gAsMRYAErGWADkx1gAfslYABjLWAC8zFgAVs5YAPDPWACU0VgALtNYAMjUWABi1lgABthYAKDZWAA621gA1NxYAG7eWAAS4FgArOFYAEbjWADq5FgAhOZYAB7oWAC46VgAXOtYAPbsWACQ7lgAKvBYAMTxWABo81gAAvVYAJz2WABA+FgA2vlYAHT7WAAO/VgAsv5YAEwAWQDmAVkAgANZABoFWQC+BlkAWAhZAPIJWQCWC1kAMA1ZAMoOWQBkEFkACBJZAKITWQA8FVkA1hZZAHoYWQAUGlkArhtZAEgdWQDsHlkAhiBZACAiWQC6I1kAXiVZAPgmWQCSKFkALCpZAMYrWQBqLVkABC9ZAKgwWQBCMlkA3DNZAHY1WQAQN1kAtDhZAE46WQDoO1kAgj1ZABw/WQDAQFkAWkJZAP5DWQCYRVkAMkdZAMxIWQBmSlkACkxZAKRNWQA+T1kA2FBZAHJSWQAWVFkAsFVZAEpXWQDuWFkAiFpZACJcWQC8XVkAYF9ZAPpgWQCUYlkALmRZAMhlWQBsZ1kABmlZAKBqWQBEbFkA3m1ZAHhvWQAScVkAtnJZAFB0WQDqdVkAhHdZAB55WQDCelkAXHxZAPZ9WQCaf1kANIFZAM6CWQBohFkADIZZAKaHWQBAiVkA2opZAHSMWQAYjlkAso9ZAEyRWQDwklkAipRZACSWWQC+l1kAWJlZAPyaWQCWnFkAMJ5ZANSfWQBuoVkACKNZAKKkWQBGplkA4KdZAHqpWQAUq1kArqxZAFKuWQDsr1kAhrFZACqzWQDEtFkAXrZZAPi3WQCSuVkANrtZANC8WQBqvlkABMBZAKjBWQBCw1kA3MRZAIDGWQAayFkAtMlZAE7LWQDyzFkAjM5ZACbQWQDA0VkAWtNZAP7UWQCY1lkAPNhZANbZWQBw21kACt1ZAKTeWQBI4FkA4uFZAHzjWQAW5VkAsOZZAFToWQDu6VkAiOtZACztWQDG7lkAYPBZAPrxWQCe81kAOPVZANL2WQBs+FkABvpZAKr7WQBE/VkA3v5ZAIIAWgAcAloAtgNaAFAFWgDqBloAjghaACgKWgDCC1oAZg1aAAAPWgCaEFoANBJaANgTWgByFVoADBdaAKYYWgBKGloA5BtaAH4dWgAYH1oAvCBaAFYiWgDwI1oAiiVaAC4nWgDIKFoAYipaAPwrWgCWLVoAOi9aANQwWgBuMloAEjRaAKw1WgBGN1oA4DhaAIQ6WgAePFoAuD1aAFI/WgDsQFoAkEJaACpEWgDERVoAaEdaAAJJWgCcSloANkxaANpNWgB0T1oADlFaAKhSWgBCVFoA5lVaAIBXWgAuWVoAyFpaAGJcWgD8XVoAoF9aADphWgDUYloAbmRaABJmWgCsZ1oARmlaAOBqWgCEbFoAHm5aALhvWgBScVoA9nJaAJB0WgAqdloAxHdaAF55WgACe1oAnHxaADZ+WgDaf1oAdIFaAA6DWgCohFoATIZaAOaHWgCAiVoAGotaAL6MWgBYjloA8o9aAIyRWgAmk1oAypRaAGSWWgD+l1oAoplaADybWgDWnFoAcJ5aABSgWgCuoVoASKNaAOKkWgB8ploAIKhaALqpWgBUq1oA7qxaAJKuWgAssFoA0LFaAGqzWgAEtVoAnrZaADi4WgDcuVoAdrtaABC9WgCqvloARMBaAOjBWgCCw1oAHMVaAMDGWgBayFoA9MlaAI7LWgAyzVoAzM5aAGbQWgAA0loAmtNaAD7VWgDY1loActhaAAzaWgCw21oASt1aAO7eWgCI4FoAIuJaALzjWgBW5VoA8OZaAJToWgAu6loAyOtaAGztWgAG71oAoPBaADryWgDe81oAePVaABL3WgCs+FoARvpaAOr7WgCE/VoAHv9aAMIAWwBcAlsA9gNbAJAFWwA0B1sAzghbAGgKWwACDFsAnA1bAEAPWwDaEFsAdBJbAA4UWwCyFVsATBdbAOYYWwCKGlsAJBxbAL4dWwBYH1sA/CBbAJYiWwAwJFsAyiVbAGQnWwAIKVsAoipbADwsWwDgLVsAei9bABQxWwCuMlsAUjRbAOw1WwCGN1sAIDlbAMQ6WwBePFsA+D1bAJI/WwA2QVsA0EJbAGpEWwAERlsAqEdbAEJJWwDcSlsAdkxbABBOWwC0T1sATlFbAOhSWwCCVFsAJlZbAMBXWwBkWVsA/lpbAJhcWwAyXlsAzF9bAHBhWwAKY1sApGRbAD5mWwDYZ1sAfGlbABZrWwCwbFsAVG5bAO5vWwCIcVsAInNbAMZ0WwBgdlsA+ndbAJR5WwAue1sA0nxbAGx+WwAGgFsAoIFbAESDWwDehFsAgoZbAByIWwC2iVsAUItbAOqMWwCOjlsAKJBbAMKRWwBck1sA9pRbAJqWWwA0mFsAzplbAHKbWwAMnVsApp5bAECgWwDkoVsAfqNbABilWwCyplsATKhbAPCpWwCKq1sAJK1bAL6uWwBisFsA/LFbAKCzWwA6tVsA1LZbAG64WwAIulsArLtbAEa9WwDgvlsAesBbABTCWwC4w1sAUsVbAOzGWwCGyFsAKspbAMTLWwBozVsAAs9bAJzQWwA20lsA0NNbAHTVWwAO11sAqNhbAELaWwDc21sAgN1bABrfWwC04FsAWOJbAPLjWwCM5VsAJudbAMroWwBk6lsA/utbAJjtWwA871sA1vBbAHDyWwAK9FsApPVbAEj3WwDi+FsAfPpbACD8WwC6/VsAVP9bAO4AXACSAlwALARcAMYFXABgB1wA+ghcAJ4KXAA4DFwA0g1cAGwPXAAQEVwAqhJcAEQUXADoFVwAghdcABwZXAC2GlwAUBxcAPQdXACOH1wAKCFcAMwiXABmJFwAACZcAJonXAA+KVwA2CpcAHIsXAAMLlwAsC9cAEoxXADkMlwAfjRcABg2XAC8N1wAVjlcAPA6XACKPFwALj5cAMg/XABiQVwABkNcAKBEXAA6RlwA1EdcAHhJXAASS1wArExcAEZOXADqT1wAhFFcAB5TXAC4VFwAUlZcAPZXXACQWVwAKltcAM5cXABoXlwAAmBcAJxhXABAY1wA2mRcAHRmXAAOaFwAqGlcAExrXADmbFwAgG5cACRwXAC+cVwAWHNcAPJ0XACWdlwAMHhcAMp5XABke1wA/nxcAKJ+XAA8gFwA1oFcAHCDXAAUhVwAroZcAEiIXADsiVwAhotcACCNXAC6jlwAXpBcAPiRXACSk1wALJVcAMaWXABqmFwABJpcAJ6bXABCnVwA3J5cAHagXAAQolwAtKNcAE6lXADoplwAgqhcAByqXADAq1wAWq1cAPSuXACYsFwAMrJcAMyzXABmtVwACrdcAKS4XAA+ulwA2LtcAHy9XAAWv1wAsMBcAErCXADuw1wAiMVcACLHXAC8yFwAVspcAPrLXACUzVwALs9cANLQXABs0lwABtRcAKDVXABE11wA3thcAHjaXAAS3FwArN1cAFDfXADq4FwAhOJcACjkXADC5VwAXOdcAPboXACa6lwANOxcAM7tXABo71wAAvFcAKbyXABA9FwA2vVcAH73XAAY+VwAsvpcAEz8XADw/VwAiv9cACQBXQC+Al0AWARdAPwFXQCWB10AMAldAMoKXQBuDF0ACA5dAKIPXQBGEV0A4BJdAHoUXQAUFl0AuBddAFIZXQDsGl0AhhxdACAeXQDEH10AXiFdAPgiXQCcJF0ANiZdANAnXQBqKV0ADitdAKgsXQBCLl0A3C9dAHYxXQAaM10AtDRdAE42XQDyN10AjDldACY7XQDAPF0AZD5dAP4/XQCYQV0AMkNdANZEXQBwRl0ACkhdAKRJXQA+S10A4kxdAHxOXQAWUF0AulFdAFRTXQDuVF0AiFZdACxYXQDGWV0AYFtdAPpcXQCeXl0AOGBdANJhXQBsY10ABmVdAKpmXQBEaF0A3mldAHhrXQAcbV0Atm5dAFBwXQD0cV0AjnNdACh1XQDCdl0AZnhdAAB6XQCae10ANH1dAM5+XQBygF0ADIJdALCDXQBKhV0A5IZdAH6IXQAYil0AvItdAFaNXQDwjl0AipBdACSSXQDIk10AYpVdAPyWXQCgmF0AOppdANSbXQBunV0AEp9dAKygXQBGol0A4KNdAHqlXQAep10AuKhdAFKqXQD2q10AkK1dACqvXQDEsF0AaLJdAAK0XQCctV0ANrddANC4XQB0ul0ADrxdAKi9XQBMv10A5sBdAIDCXQAaxF0AvsVdAFjHXQDyyF0AjMpdACbMXQDKzV0AZM9dAP7QXQCi0l0APNRdANbVXQBw110AFNldAK7aXQBI3F0A4t1dAIbfXQAg4V0AuuJdAFTkXQD45V0AkuddACzpXQDG6l0AauxdAATuXQCe710AOPFdANLyXQB29F0AEPZdALT3XQBO+V0A6PpdAIL8XQAc/l0Atv9dAFoBXgD0Al4AjgReACgGXgDMB14AZgleAAALXgCaDF4APg5eANgPXgByEV4ADBNeALAUXgBKFl4A7hdeAJIZXgAA</prop>
				<prop name="Temps">REFSWgAAaSgCAIBpI//Xo3A9Ctc/QP/hehSuRwFAQP9cj8L1KJxAQP7/8VyPQUC4HoV/61GYQkDsUQ4Au4tD/fN8REAQALjfHmVFQCn+8YhGe0AK7vFqR0D2CQDfwlVIQHv48OE6t0lAwwgBIkoVAwu9SwUD70tAM2YB0+1MPQP1TQ0D2E5A7R8mAb5PTQNSUEDdpPDxw1BARwF6NPdRQGaeAaZRQJptmacAGVKlA6lSRQN3GlNAlwEUjlMFA23/xARvVL0D3lR9A7tOVU0DwlVA6fJQtVZ9BFa9Ay5XRQOae1dA7vIHWEBSDgGvcVhASPbx1xwUJ7VZ/QRZjQMDWTUDyi1YpQOJWA0TR0wUExC2BgLfV+0D0FcNA8iEbB9GAsp0H5YfoBOeAsZEtB+WAsTMH9YV5gNXFROJwfQf6fLADC8eLfHwo4NwvSQvLi1WL2grFgK7QHwndi+YL6ovvCemArm8LwDOL9gv6iEGPxg/Kjn+L0g/Clo/Vx0Tt2Q/Zj94P5o/AKw/vj/QO84/2D/6PwxPJk8AOEM2T2BPQk98T3ZPUEuGTwCYT6pP1E/mT/hPCl8cX75PAFBfsk80X3ZfcE9aX8Rfvl8AkF/iX/xf9l8gb0JvLG9WbwAQb8pfbG+Wb6hvwm+0b05vANBvAn8Ufz5/UH8yf3R/bn8AiH96f+xvtn/Qf8J/9H8GjwDofyqPPI8ej2CPUo+Ej5aPAKCPso/Mj+6PAJ8Sn+SP5o8AcI8yn2SfFp9Qn4KfpJ+unwCgn9Kf5J8OryCv8p8ErzavAEivup+Er26vWK+ir7yv1q8A+K8Kv+SvHr/Qr0K/VL82vwB4v4K/nL+ev2i/Yr/0v86/AOC/8r8czxbPMM9iz4TPds8AoM9Kz7zPls+QbwLf5M/OzwAQ3yLfRN9m33jfSt+U36bfAJDPwt/c3+7fYN/63yTvPu8AEO8y73zvbu+g75LvxO++7wDY72Lv/O/G7+jvCv88/y7/AED/Ev+M/3b/qP+a/8T/xv+40P/qIX8BHqVXzQNfemQUIAQU2lZAKXABW5hWbQNVVk0TF1QEa9dV7SOb5ARSVR0TbRfsBOBUHROnVM0GbkYCOFRAJxFHAZQE+8hTNRODU0DNzFa3AExTVQRTfQRShQTXUkBxjiJSBRM6UttAM+YBA1K1A7xRtk0Th1HVA1BR3QMabVFtA+JQ7SOrUCUD23VQjSM9UOUT9E92JQOFT50TGE9AJxLbqk6dA0FOnRPYTbb1E3FN7SMLTUUDiK1MnQMhTI0kS40jXbtLQEcBKPxKrROYtpQUOEqNE9xJ1fOHbUntA4xJ5QPTSU0UbUqtA8NK5QMzSyUDW2VL5QNzS1UDd+QXLi8RFG5LRQNo3BcOLwAgKwYlNi9IK/4V/h1eLf4VAF4ThC+OJfYd5hWeL8Ar5hUA5i/oH/ovBD8ePT4/UD9iP1B0P4Y/mD+qP0vdA3q0PwDGP9A/4j/0P/49Hk8QTzpPAFxPTk9YT3pPlE+mT2BPik8A3E/2Twhfwk8kX0Zf6E8qXwBsX35fkF+qX5xftl9oX+pfAARvFm8ob9JfRG9ub0hvYm8AjG+Wb8hv2m+sb+Zv+G8afwA0fyZ/SH+6b3x/Xn94f6J/AMR/vn/of/p/3H/efwiPCk8ANI9Wj2CPUo+Ej56PkI96j2jMj76FNgKABCQITK0DteN0FOFsFOhOJZRPbgUkUEAfJgHeUG0E1VEVlFFFA1jcBMpStv0TPlPlA7NTTQMltpQEmFRFEwpV3fOZbVXdAwpWFRN7Vu0Da+xW3QNaPATKV60D2zNYfROdWOUDE1nWXRMxWXUEWS0T5FiuhQRYQGb2klgtEyStWBUT61eVE8g0BMBBV30UFKcmrxijXhLBNK+AVq9orxqvfK+Wra6tFhK7ALSvxqXer/CvArne9f6tVgKrp1edA3E0BDAsBO9WrJSaVt3zWUQEGKyUW9pVjQOfVd0UVUUT2ypVnQPxVI0TrFTa/SRU7QM8VC0TBFTaPZPOvASXUz2TXlNa1fMnbJTjUhUUUvWT23ZSPZM+UlUDB1K2jQPPUdXzl1E1A2C1UY0THPy051CNA6+tUEUDeFBNFFDd8wltUPWTpk+NEzxPXRNbsU7V80dOpRRNLRNZdGQXbgKiTOW0TD0E1UudA2EElACEFJ1KKiUUSn0ESU0DlawXngJbwUn9E05K9bRKVQMBNwQnFo/wE/4fIC/iEY7FABbfMC9S3wTfdi+I32Ipvi0Ahi3uLcbf6N/63yQ/Lj8w7wBC71TvZu9474rvnO+u78DvAPKP9M/uz/jvCv8c/yb/4O8A6o9k/0b/WP+q/5T/lv+4/wDa//T//v+Q/yIPPA9eD3APAEoPlA8uD6gPkg/MD94PmA8A8g8cHxYfOB9aH0wffh9wH4CSH6Qfth/YH8of7Bdewpw27BQ6THWzJU0dJFTEbSdMxBFQdZOFUJWTbfo8lI5RhbMBUmXEtlyU6lKds1xTtdPRbVPlk0RUPcO2VEWTa0JVhSRV7bMnVrW0bVbtkwdXdbN1V8201kS0T1ittFhFkyJZaj20WV3DDNyU11hNtNlYVbTslBdYfZPYV0I9w8akr4avODtGksI8PwBeP5Cvoq+UP6Y/0K/Kqf6vQOg/+j8MTxa9TrM0tGGMNLUg1DTNVLSJVg2jSNpUtAmslMpVxZONVarlk1SUlBp8RNSElJq2pLRkVJ2TK1R1k/VZU9U0dJSFU8UkU4WUmnwk1GwknFJ1tGSULr1SfZP4UUBxxpHA2lSUiEyUQ1GdswxRFu2z11CVw6AkxDuQ1pO1UA2j+DSUiE91swVtT22Tk06dsyxOxcRtTQ2jWE1tk/NMnbOrjEw9wyZ8VKwM1EhtS32z6ko9w4ZKxbQNSn2zykl9VLzHRrO8xAFntFSjUA5T5M/2zwjfOt8ARN8WbV7fmN9yb4Rvvt+w2wDe39jf0m/sbw7vAH+K+R5/AEB/Kn9Uf3Z/iH/KD5x/7h8AyH/qH/R/7n/gf9p/LI8+jwBQjxKPbI+Gj5CPoo+0j86PAOCP6o8EnxafOJ8qn1SfRp8AaJ96j4yffp+wn9qfvJ/unwAAryKvFK9GrzCvQq9sr56fQHivoq+0r76v0K/6r0u1w7O1S2XEHCRlTRVkTmo9w2ZExCw0VKFQjSPTMlE9xAzFUpXDkFJaVVMDxLR3U2UkU20ktqRE61TNU19VZVPRtVWNJFYNU7NWZVMhrVe105FXzSP+TDSCtVjts+f8JClZHSRZWvVEWA1Tw1iNQ4T8tLNEWK1EjDTQV41DxBCEPz4/UDu20sFEz2bPeM8Akj+cz67PwM/KP9TP9s8I36oa31fFU7eMxJBcxFJqxLVWjVO8ZER5VgVTWzhWzUP6VVXUVf1DtYCcJEd81ABVxVPH1VRNJFRtVFT9QyBU1gVT6FNVU7N8tHpTFqVTNlPFtFKV1GS3bkLLWlLVJFKNtAxUs1HazVNvBFQ4UY0jAlG2pUPLUOVDlVB1Q13ZUJ0kTLTiT6UjV0+2jWPuTg1Tg06NQxTaXFSsJCRFTd0j4ExWbVN4TA0j/OSkmlx0rTcctNRK9XRKvUMVsUrtxMRXxlKnSaVDCwqkXAcctFS0Z1Z/CHMObwAobzL/VG9Wb5BvGvlu/6BrAKb/uGMW9fZv2P/q/2R/Bg8AAA/6fywPPg9QD3oPjA+OrwCgD7IPxA/OD/AP6g8MH96vACgfQh9UHzYfeB+aH4wfrh8AwB9qH9Qf9h8YLyovDC9GLwBgHzovdC9+L2Avii+0L44vAKAv8i8EP84vGD9KP1w/Pj8AaD96P5Q/pj+AP9o/xD8uPape40ud09589K4ktKXVTVW0Tk2zokRUSFBqjVPcTLRSVLTGUZXjazpSzVOv5NQgUy3kbVNtUwhU3QOXVF3TbQl01HxVNcPwVbVjW2FW5UPVVgXEV2VTW7FXXdM5WFVTowzEqwVZNVRZrdRZNePttVgls7X0tHNY9dRYFsVT51eNU8yMx97PKM8Aksl+z1Bfks+MX55f6M8yWSAe3+Bf8l8Eb96yuRxnFm3UbkN8VIB8VDDMVO1WVpXjqlbF42dk1Chs1FvqVZ3TrlVtBFU9tDaEZPNUbdO6VM20lETbSVStsxNUPbPcU9ats6NTfdNghEQoU8ylROzUulJd5PzUS1LaZeRSjfPeUcXjl1GarURRbdMqUZVkTES8bVC144VQfdNQUC2zsxhQzeQ8tDxPfdPQtU5lZE414/1NHbOUrU2dQyxNXcRM3eNGsUxF5BRHNuIdSzXESlalQ2BKxbRJbdOqxOcMvuXW4itKxXS85KtwptMAbA/eBb79Hv9A/1r/VI+O/wB4j4qPnI/G/wCDrv/Yi/b/ACgPYg8EnwafEJ86n2Sfdp8AiJ+qL6Sfvp+wn9qf5J/2nwAAT8qfHK8+r1Cvaq90r26vAJiviq/Mr76v4K/yrxS/Dr8AyK8yv0y/Xr8Yv3q/lL+mvwBIv4q/1L/+v+i/+r8kzybPADDPUs98z8a/cM9qz7TPxs+w2M/6z+TH1uKLS51DDDVMdWRMnUPsTVXmbkKZDzR3luL6UA3mrkLhqhTkWOzUyuTUQMxk0LVTvURU3eO2VNVkVbbV45tVNeMNVm1Dfza01O9W1eN7VxVWBuKTU1gFZBRUF+RHtuNZVsVD4Vjd45YUVFf8RFsVWG1D31eFQ8h8XwBWX0jvWu9s72ZfsF+i7zzvALZfCGvW7/jvCv8cbyZtnkJVnMREYcTkIOzk3Vxka5pWrWNZXGQaVk1ErVVtQ49VjXNWnEQcbVV1c+RU7XOtVC2D23VUvXM+VHVzBFS2bUO/U3VjilNVRFOsdfR8ROVSpfRSjXN2tVK19FJ1Y/pRhXRRtp1DjFF1c1RRpYMeagx051zUr0R0eFCdc1szUK1j+U8VBE91RLVPrUOxZHRHTv3UTbaFQ3hNzaP3TK1DkZYs1CpMDfPLJIfOcge2PISlSi2DRUpVk9OlSc1jkMwHntLYxHRKFUrNc8fEBDM8h86vEIsAJo8wHzqPVB9mH2iPIommjwC4j8qP5I/mj/AfAi9Mn0afACgvMi88L24vgC9Cz6Qv7s8A4M/CL9wv7i8IPwI/ND8uPwAgP1I/bD9eP4g/mj+0P8Y/AMgv4j8MTwZPGE8qT0RPTk8AYE+KT3xPlk+AP6pP1E/mTwCwTwJfLF8mXzhfSl90X15fAIBfkl+0X75f0F+yP/RfFtXavmKcBGQ6TD0TJU1aNWROdWNqT50TLjR0VaVEdVG9c44kdAP091qWEuh8ZHhTvWPszGW2vPTUVDUzR1XdA7ilVZUTKGT3NnIl1NSTbVc9cwBYFdNqWP3TbdEU5CVZxeMwWb1zaw5Z7QRYLfOJWJUTa0hYNTMHFHTYV41zAcbs7z7vUH9if3R/vu+w7wCqf7x/5u8Q//J/BI8W/zD/bBqBDuK3V50TjlfV9KlXRdRchM/E1Itk9Eq2bPQJVmVjvlXVY4CJVaVmTmIOnPSjYE5inlqU1GbE9C9UfWRT/dNtsdz0elNlI0NTnYS1UwXj1vz0nlI1M2dtUg0DIlIVg+tR1dNTs1G11CwERxyUD2zU29hQ7dOhUK3TXVDWNTMnUA0D4mQEcU/WlRMIT71kTtVjME62PRPFTdXTQ02Vc+ClTH0ETPXUNNSsHNRL1Uu91ErN9Ert0xFK2t10SQ3jh0kNA6JJNsVj9UmV82xKPdS8BQDMFwZtZiWOHT4fQK9SH2SvAJYfiB+CqcYVpq2ur9gf6h8A5K8Gv2gvWi8kvza/OD9yvwCEv5a/qL8Cb8y/3l/Iv+K/APS/nl8gzzrPXM9Oz8C/as8AjM8uz8jP2s/sz/7PEN+qzwAk3zbfSN+Sz2zfdt9g3yLfAKzfvt/Q34rf7N8e7+jfKu8AVO8+72DvEu+M737vsO/S7yDk7/bvwO8K+S6DS5WWfqJbqE3N86pOdWOmbJTbSlDVY8BQRaM1UVqd46oclB9SNQRShZNbI1MF45dTfYRUjWNtfMT071TFA2NVRaNb1VXFk2FWxQRWVZOtQlyEr1e9kxocdIdpWA2U7PQr/GQeWbWUVuxktVh1ZFhFBFjllBZUhNJXnWPExH92f5hzAgaSwlQPdg+ID4p/nA++DwDQD9J/HI8GHxgfKo80h86DYlSEglSE0/BmYv5WpZObvFYlk3dWtWauYui1VaWUVeVjcVV1Yza2jBT8VMVjxVT1A421VCWUVLUDEFStY9hVUz2UU0VkU1WTMtSEa/pSrRRSxZOBUi2DbUkElBJSRfPaUZ1ja6RR7ZRRBeM3UdVktmz0ulBds4NQpZNMVmT0FVCFhE9ds1NklGvoTp30Ti2D+U3VY1WQPGVN9QRMjWNclJTV+Fy0k5SkLky0t0qmBeNXSu0U1JSn3JSCzNQnHhILSlUUzJQdSwBFlFy3Dq8grzKvRD9Wr3ivAIqvjD+eP7A79q2+Pe6vAL8AAk9cvxZPKEsG70i/Sk98TwCOT6BPqu+8T7ZPAP/6T9xPAA5fGF8KX1Rf/k9QX2pffF8Ajl+oX7pfxF/eXwhvyl8UbwAebzBv8l9kb3ZvUG86b5xvAK5vgG/ib/Rvxm/YbxJ/PH8ATn9gfxp/bH9+f5h/on+8f7DWf+h/8n+slItLpZMMbUwlk+dMTTPlTW0m1FaVdjNQdTP4XCRuUdrFk+EsJFdSlZPIUtKd8zzMh44jVDUDtFTWnRMmVSWTl7SEB1ZqPRN5fBTofBRYV50Ttcb0BE3k9LdYTRMRtVm1JFn1i95YbUOjtVhVk2IUlBNYtZPfQVeFhLQPVg9oA8aSwWSfALYFdp2On7APQg+0n9af+A9A8g8Mrx6vMK9CqVZSp0wUtXHElCAEpN1W9XOaasSEWXwUGHSk2lUtk7WftPRlpBQcVTUD5Lac9KxUTTN1VCUjPJashAZU/fPOjPcOIlLa7BQanITlUgWjrVKqFQRS/fM+hIQIfPTP2iQkjBwkVFGtMx5Raj2EUK0zrmSEeFBNE7NBUJX0TCSMT2WkT9b1M7FOvRROTRPhTao19E0tkw9E9UxF8yqxTN2EXDeG8gNLTROh1UpVtEpFhEk9E5lJtq0TlUmd89xJRfNKFUo9o8vEJDdcN65/WFMALj9QP0rPXD9uz3g/MsmuPwCwy/Y1xs3WP+g/+jn2PxjfAHJPJN8u32hPWl+E35bfqN8Aut8Uz8bf8N8C79TfFu8YjwA670TvHu9w71rvjO+278jvAKrv5O+G7/Dv2u8k/yb/OP8Aav98/17/oP8C/6z/xv/o/wDa/wwP/v8YDyIPTA+2/zAPAGIPlA+GD3gPsg/MD+YP2A8qAh9LdSOcHBQ6RISTIGyeg3y0J08Fow1Q1RSlUA3jFyS3nyL/HCR0bVIN4+dSPaNbU9WmVk4iXFQdtFQ1I0CspFu0VQ3jJ1bdpFa9hNVXvaRXdSP83IRmWNrVpFg1IyBZ3bMpWVrlswUElNFYraOUHCQVRBSUA+yE19yHpp9ImwBenZ6fgC+SL0wvvp/gn9ovAOwv/p9AryI/ND9GPXajZCSzUleVtAw0zVYthFas9bTEhAlWpRPMlKSPtsQUR1Wtww5V3YPW1VStw56shGasFC9U1j2D91Mtk7/spHpTlm3TQ1OtNFO1NAy0nrVSncRSxSMwUp2z+m1RvbOzUQ0zfVHlsy1FfBQPUZ3D2GQXvgKbalC9szNQVYbmsnXWXIQIT92kTrUTME62VcPFTZWDYU0N4/e1TI20TOWzFUylE6xaLIRLlMTuSp2zivy0qytKHbRJdRRJBURJag3T8eREbNxE70qdwwFIlMde33DTLs9Yz1JfZM8Adl+gz5rPrF/ezdbN/s/oXwD6X0zfbt0mbyBfSm9cb35vAJBvom+0b5YPyG8iH9xv9m8ACH8KHyx/Pn9QfxIfZH+GfwCQf3J/vH/Wf+h/wn8MjxaPALB/Co9UjzaPcI+Kj5yPvo8AsI/Sj+yPxo8YnyqfPJ8GnwBQn2qffJ+Gn5ifgo/Mn76fYOCfyp8Erx6t3rK5S6VGKqZTTf1ETrVUT71EVLRbwVBdUzVR9ZOqfBTbH1IVY5FSXVMFU2Z9s3dTXbS8NH5UxbOt8bSkYVVdU9W0NEatVuWztVZ1YyMMNK21V52zGhwkhFilU+ixWNVEBCcWYgFZfbPH1ViNtFh9szcktPhXCr0T1Dy0xPQvvi1mv3i/AIq/XL/GL8C/0r8MP/a/CM9AGs8szzbFPqMENy6yt2QkrYJkJEJXnRP+lDS8Wow0ecwUN1Y1tFXlE2u8Vb2jcbQ0NlWlE9v8VG1DxVR1M41U1l1TVVSlExzENOZTWmUUU81DalNlIzKkFKv8Ur3EUrVTjowUV1lShabuotpRZSOidBSrbFGNxFF1xFAFI8nNUHVjk1CVFHSkFVDWnRO+T3VjU3RE6E625RN8TnVjE06lU6hNTbWzQE3ttKREWKREtfh0ZJOcVC5LrRRK2hVkSqUTDEots6dJtiVDg0nNQ6pJNcMLKUplxOTUB8zUTxRfNm0Ahl1eX2hfgl+kX47voO+y7wAUbxZlzu/o7+LpFm9Ab3JvADT/Pv9I/2L/jP+e/7D/wv8A1P/On/j/+p8cD/7/KK86DwAkD14PeA9qD4wPhg9YD6IPAOQPzg/IDxofLB8+H2Afch8AVB+GH3gfuh+kH94f0B/qHwAUL/4fAB/6DzQvXi9AL3ovAJQvpi+4L8ov3C/mL/gvIj+1S7WzgAw02ksts+dNTFXj5U191lYzT1VGWoZC4GREUlHFM8ZERKtYUtXDzBREQOw0s21TbUMlVIXjmFTNQ9sKVW3TflXtsw1Was3Tf9Q079Q0X1eVNNhcxDOwvqKhWCVDA1nWtbMwWa1EWb2j4Vi2VeOlWM2jZlgt0yICBLTr7De2v6i/ak98T45PAFBPYknev9BP4k88x+6/EF9gIl80X0ZfUFOmAqdXffSNVxXzMVfdNn6jhMRZ1VaF4xiEVNrMNJ1Vtn3zY1XtwypV3TRU1kWjuFR99FSFIzpUWi3TAtTEzFNV45X8xLVcrDVTtePuUk1Tq1VS9aN0lDQ8lKVSBVPbzVGtM5VRvUNgUWy1VDRk5VC1465QpQTNUM3TP1AN5Hw0ok+2RaM4T7Xjzk4ts0fWhNTcTUWkTc3TD00qJURMbcRMbdPePDcGQ7VL/TRKvaNBSmU0SVINs5ns1wZTSTVESu3TC8NKffMzZOdOL1D7tuUARu9Yf2rvfH+276B/sn/EfwAG/xj/+n8Mjx6PWP9y/0SPAGaPeI+Kj5yPji+IL9KPLD8A1o/AjwqfLJ/ujyCfSp9knwBWn4Cfkp+0n66foJ/Kn+SfABavKK/qnzyvXq9wr0qvlK8A1p+Yr4qvzK/2n/Cv4q8UvwAmvzi/Ur9cv1a/aL9yv6y/AKa/yL/qv/y/1r8IzxLJTlJtixTEOkzdYyFNVcTNTu3TI0/NNGTUhVBmdbP6UDXWztL/URVmWv6C5wxkW1Nt0870xGtCVBVjtNzEJlW9xNVV/YMnlFSYjFQJV1btY3lXTWRX3WNRPESru1itNFnF1Fm9NFlqVYPTLESWDNRVWI3ULVjN099XFWPEvE9eTwBw34LflN9W37hP6k/c3wZfgADvEu8k7zbvSO9a6Xaymmr8xGHE1CD01N1WRcRahFRKhFQKVu00Vd1jW5FVhTNWVe0zHMzEa+RUxXOexMRmVNUz2y9UbWP3U91jwVPatVOKtMRSU3WzGlO2hTPWUsUznlKNdFLadVRStVP6UXVjwlFadbOKlMRUUd1jEYw0i9hQ7XOhfMRzMAZCM21Q7WP5T+0zjE995LZsNJpOdTMwTo1zyFZcxGFNfcRMNWRMFdStTFXjy0vVM09UhPPNStUzj0qV9BR000naNWRJdTOQSX1j2EkqjXRKtVPq5GRFzHe2vwBQi4Z9Xn9of4J/jA/Gf7APAMIP1H9Whe51zgUujxAfOo8APA8uH1CPAp98H44fWB9qHwDEH9Yf6B+Cv/wfFs8QLzIvAFQvLs8Qz2ovjC+WL2Avui8A1C9GL+gvCj8cPy4/QD9iPwBUP34/WD9yP6w/vi/AP7o/APQ//j8QT5I/JE8mT1BPak8AhE82T6BPQk+8T+5PAF/aT1gkXw5d7mK5SxVkTJ0EpU2FxE7V5IRkLmz0o7ZcZBdRLdOmUVXjG61SxdOQUrUTA/xUdaVTnQPo9FXc5M/c5F/ZVSXUxOREVmXDs1a2tRMjV2XDk1f98wBlWGX0WLVUBNQrWQ3Wqn7DWA10WFVThDRkRDY81ANYdWPSVzX07N8Int/I0+5ywXRvlm+ob6rfAMxv3m/wb/rf/G9W7zh/SnmoTlNMd+bit8RkkEzUVFZ05BFXrcO+5MR53MS7OFYFA/hVQJ8BKJu8VcVjgFUdBKx0DG1VtfPFVIXjjVRlA6tVVL3kVJ3EU83zr61T5eN3UyXzQbxU/NVSzXRSzQOOnMRXUrb98yBS7cPpUSXzsbaUVHtRVSM3Uf1UUZbtw8lQreRQpcR0xCWtUK3D3k/lBE+1VE5qtXROPdROhcOsTWXDrUOs9NpMBQN4tPQV1UxVI5esFDdUVNRKqlUkSsWESiV0SWXDg2z09+biB0r944JKZcMBA8z35gUOX1gjzgVWD3APAFIPdJ+eD6ibnp/In+IJ5p8A+A8iHxyvRh9YL7IfZK9erwCIr3KvfK+uT6hPIl/cr/avAAC/Er8sv+6vUL9yvzS/dr8AgL+av4y/zr/Yv8q/BM8mzwA4zxLPXM9uz0jPWs+kz4bPAJjP2s/Mz/7P8M8S3yTf9r8ACN9K32zfdt9g3zLfvN/G34DY3+rf9N/+3zDvGuH+g0va/ePi1JSuTF2TpU1q9eOqbFSmfPRMUDX0toTkUlEFA8hRZVM8WVL1dCT0IVPNhFOVc5sJVM2TflTFdo5yfra0dPBVJfNhVoVz0bVWxWNAJHStVwUDGG1YJXOdWM3z/1h1VG1ZjXMeWSVz7Vhdk6u1WG1TdjT0NRRk6wVXzZPOVG9mb8hjXvW2bwCY/6r/vP9m/9D/8v8kfxYPoCgPOg9MD1Z9hnKxXPSCtnx0RFfFU+9WFeOqapR0aZx0KKR06FWlhG1VhXNxVZXjOFWNBK1UleO4VLV0VG1zR7bcBBBUbePaU+XzoLVTbeNq/HQnU41z7tVSvZO4rOSBNIRJUtaN4xJS9QRRVVOkUdrl82CU5ChRhXPxUBZlU7xQtaODZBSD4IZTZnyEvk/FBHRUzk4dk9tjTpVz+U0tg5BNaqUETYXkTK1zXEx9hGlLtXRMVBkU5LpKFeObWkqNc/5JbeQMlIdpSfWGDhNKhXOhSt0WAqZyWPyXnq+4o06faJ96nwB0L76fqC+6L8wvBq+wq+6fABA/AqHuL7Cvqq9EP3avkN8Akj+kP7Y/IO8a7zzv5j/4PwDKPwxPRk8gT9o/fE92T0BPAJpPrE/GT9BPwk8EXx5fEF8AMl88X0ZfWF9yX4xfjl8IXwDKX9Rfzl8Ab7JfLG8+b1BvAGJvdG+Gb5hv+l+sb7ZvyG+g8m8Ef95f4G8af0tVA4u2/JQRTG3j6kx1E+xtTdUj7k71cw9QBSS2ZBT8UC2DcFEdk+NtUZ0jWFIdc8pS9eStUy2D0FOFBFR147Zm9AQqVQ303HQNVg0Da31WbXRW5QN3VwWTreV0BFFYHRRYxYRZtq3jMVlt4xpZtePnbVgdc5pYnQNZWOUDaxdYvQPhBPTIV63jAcEED77/iI+aj3SP5v9wjwDKj/SPBp8QDyqfPJ9mDV6dqEaVPoN0BGHkhCAclN2qlASanARZpAQY9HTc1rwEkVXNc1a0BBxV1oUD5FT95FRlI3VUtoUTPlSFAwRUvQPBrVOV44hTjeRTHXMarVNlI+VS/eRSPfRSTO2UPBT6UYXknOSMRBTbVFHVIx5R5QPnUNql5FCdI3hQTeMzUKylFHzkjE+NlE8dg7WtTkWTS05VhE3FE3xtTbXj90wdg5VMHfSlTEWTy3wn5gIHhCSlbUplI0VKfTPTSa0UTAS3rgLYSfWm5gLH/KQBM4Qnbj9QL3ovbL+GL5C/AKIvtL/Gv9i/4rEePwA/Kj8AFM9eP3g/Qr9Uz37PkM+izwC0z8bP2M8Kb/zP7s8wf/rPACTfPt9I3zLfdN+W33jfst8A1N+O3+jf0t8c7y7vQO/i3wBU717veO+K75zvru/A79LvAATvbu/w7wr/LP/270j/Qv8AdP8W/4j/Yv/M/8b/4P/6/6AUD+7/AA9CCacCnEQEOq1MfbMlTW0ETgUUT1bFEyxQXXOhdKQYTKdqbqL/RBR0HBToUv10tVO1BFN1E1xUXXPRtVQ1E0LUlLRVbQRW1k1zl1aFkyFkhJFX2vUUV81zZliFE85Ytq0TIFmlEylZHYMF1Vn9lFjFc4REFERYVnXDA1jNc9YUFMbkjwCej+iDZoVmhX4fsB/CHxSfANYf+B8KLxyfHp9AL1IvVJ+aToK37BSQV1WkhJQRVjQkzVZVdFYVs0iklFsJVoUDvFXtE4DsBFtFVYUDDFX9pFRdBNb0lGRUXSMrzHTmU7JtpFO9Bl5yQVN9Awq2DKTSUo1znFJ9tFK2baMfUm2T6VFdc7GtUV0je1Edg0WcBAxtUU1z11DtE6BQXSNrW1BtBFDtk95P3bStT32zBU/1BE6NcyytTn2zxU21dE2189qlTK0ETF12prKoZLRItUtldErNc4ZKXXRKthWzuEl9o4NJxaRJ1m2j70lNg2f0pOVKAn2jQwzHPg9o01a/aL+CvwCMT55PqL/CT9RP7r8AzzLPAARfDl9wz1LPRF9WX2jfml8ArF++X9Bf4l9MT+5fAG8abwA0bz5vCG8SD2xvhm94b6JvALRvzm/wbwJ/5G8mf8BvIn8ATH9uf2B/en+kf4Z/sH+6fwDcf0Z/+H8SjwSP1n9Yj2qPAHyPLo9Ij7KPPI++j9CP4o9A/I/ujxifMp88l3YjSxWzbXjcNGhNfQOqTvUzy6ZPpaRQ/ZSENDVRth2TqlE1Ix1SBRRSln2jI1P1BFO1JOQkfKlUHUT8lGHcJVX1M0ZlVt0kVr00NCStVxWzyRhEF7YDWPUkNBQlWVY1I+1YfUO1XBR2RKSbNVgVs/hXJTSMJMQgzB+GH5gbnhXeAsKMr36vAPAf4h/krwa/IC9iLywvNr+oYL9yKf4CsWSkgmSkQqoMFVYtM7y0JHn0BDe2rCToVS0zrFX9A3Ha9JQ2xLT8VDUTxVS2TbONVH1DVVT1oxBVVAVD2BQ0oRw0aiQ0rTLMBPxS5bRS3UOOtkQ0SVLdAxJS7TPaaqwEpJwEbGw0N1ElE9sAUQ0zx1CFU4NQai0zTJyUFYw0vk+FU6tTT7UETtWUToVTE21OJROQTbVDKE1NtFVMBUNY1MT4hFST5ETbLks9M89KZWNXSlodk/okRKdJjbRJfZStSWWzC0qNtEoNMwcFS02zXYRXNp2GVV5Ndk8AgN+KT6TfXk+4T9rfXN/uTQAeXzBfCl9E73ZfWO9qaXbvAIjvam+8787v4O/y7zyfBv8AIP8a/zz/Tv9g/3L/hP82nwCo/8r/tP++/wAPEg/s/7b/ACAPSg9cD24PgA86D5QPxg8AsA/SD9wP5g8IHxofRB8eHwAwH+IPjB+eH4Afsh/EH9YfgPgf6h8cL24fMC9CKQ5DS9iNNOw13DToTf0z8U7UpcSkxGiMNVAdw1JRtgVDyFHN01hSRSPKtVK9NFOl47NTNaRU2u0zmtSUDFX1o4BVVj0zD1Y9M3/8JO/8JNtfVy0zzFclQzdYtpWToVi9kwNZ9aMwVjSkFVltw+BEpKUcpFtkWGWjIlhlk+kUNwD2r+ivyq+kP7Y/eDu+P3g/APo/TL8eTzBPQk9UT3a9frVUXkX24qeEtHHsNDAURLPtVqWUrLRZVs3TGFqsRNr0JJ9VjdRV1ZPVLOyU89wkuvS0dVS2XcM8VFUzBFSVw85sxJeWwl5TbZMoU+0zq/BSDaRSTaRSlcM+zVJtkwhS9cR0xJdRtiXjYVFNwypRNaPlrVD1I69QzdN4lJRB1VDNlFAN1E/VkzxPtm3D0E51w0dOlZPhJU1tlE21xHyVTJW03FSz4kvtJGQkA0slNEpajVRKjdPlSWWTmQzUa4dJjdPFJNQrSl1DBcv8xDeU16bv+OMm5cbdAIbfiG+a36xvzt/Qb+JvBO8AFu8o6wZ/OH9Kf1x/Xu9QbwCCf5R/9u/If9p/7H8+LwiPAAKPJI8mjziPGi9kj26PgI8AWo+0jw6P4I8iL8SP/o8InwDqj0yfLp8Qn2qfjJ+en3CfAIKfzJ/en/CfAq8Ury6vIK8AOq9kr36veK+ar6Svrq+orwDir/SvFr/4rwq/TL/GpV5CRYtsJD58JMvAxsNOLWRtTyVzEVDVI4VQBdS2fFRvUbVzA1JVM3S2vCTqUl3DXFOtVFNqVTNEBMS43CQqVT1Tq7ZVhYMnrESatEQJthw0d1e1c+NX9SNPlVjFY7hMNCU0N+YjWWZ1w9dYBcRkNFlYnVMtFyQ04Vc9U8bsP9Y/BIDDJnLBlM+2z9A/0s/kzwAGTxDfGk8030bfWN9q33RPqs6ynJREYfzEICTU3Za0RIlWJVNIDMWsRMq2zESPVVUzVFXFoxqlVSVz4dwnVjNULWRUVtUj9VMl1FMdZFMlxGlTvUTctNTMtJxSlWRtUu1jLlLFY/hRRTPNwLQkiFGlJs6yDFEWhYPXUP3DoIRUmyAmcqsxUCVT+JQkiKRUHK1PtXOTTs2zLLxUwdrEVFjMVPNMzbOMTKo9UybcVMJ0ZEh0JUq2PVOGSp1TJ0rtQ8oYHGceZbZy00nFZBT0A/AAxiN0Z6Z/uHPuZXZvgP+abwCk/75v8G9y+fZvMHv2/xh7ABZ/MH9KD1wPVv9wD4IPpA8Atg/ID9oP7A/Or8ivEh8sHwAuvyAfWh9MH/4PaB+CH6wfAL4fkB+qH+QfDi8YL/ofVC8ATi9AL3IvnC9mL7Avmh/ELwC2L/gvCj8sPx4/UD9iP0Q/AH4/SD+aP6w/vj/YL9I/7D9A/j8YTwpPNE+OPYbTS7202UyV9IS0aE7tQ2pPbE3klOShUOUzF1E9U2umUa3kUv3DkFK1tKYc5HdTxbQcVVT9w9CtVFVTX1XVtFXdVFbW9VOzVv1TIaTEkVdaRVP+dMRmWOUz51zEYylZNcZW42zEwVj9062EXFREWLW0WO1EVwL908TEz57Nnl2GX8Bf0l8A/M/2zxjfGm903yZvcN9ib9h0b4bVDvK3V83zjle0beQkxA+U1LxWFcRWNuXzOFb10/pVtWT8RG2A/LRHVc3zDlUd42vHVHWzjuS0WFTVs1sgVOXz6FOdA7Ms5LV4HHRD5ET+Up3jyGzERz5CWlLt4yJSdWNb61GV87VRTWN9ZORtOFzkAFF1Y8tQlfNrlVBNY12sRCdQ7eO14pS0caTk6E4FY4C1Tv3TFLzkrE0NU0NtTQVj4Eyd43hMlbS1TOUzl5wEM0vV088ZSjUEDIQRSuW0HPd2srOeSXXkFPSKSnVjCwJ8RFQ0B44PaP96/4yPlv8AuP/C/3SPzv/w/zoJFp84AwD2hV4PSJ9an1yPlg94n4qfALSfxp/Yn+qfZE8GrxivKq8ANK8+r1CvYq90r4avmK+yrwDEr8av+K/qrxy/Fr9Avyq/AFS/Xr94v6qvrL/er6C/sr8A9L/Wv/i/As8szzbPWM9SzwB0zw7PkM+qz5zPts/oz/rPQNTPvs843xrfRN++c0vlQ7Xe/ISuhESlTbVETtrt46Kk5EhQ5UO+UFpd41C0RMZRTdM6XHS1q0R0IBx0k1Od4whtVL1DfFQd4wdVJXTVVb1D7OxkXhRU0VZsRfRMZK1XneMYWE1jW51Y9UP/WJ1EWb1EbVlNY+1Y7eOyWA1TVXNk5DM8VOm0ZMysVwD2X+hb7uOc75Zdtu/g7wpvAPTvFv9Qbzr/TP9e/3D/gv9VVxVTsaRkgqRkQiz0W+1WTdOqVj1TacRkbSjMZOpV5UOuVa2UtVU9Uznk9PNUPYO6rVQ1A4FUPVNJBAQRtuzU3FMNU6NTBeNs1uTUKFMN8/BMdLpSWg1Tg1x0S1LFdFIdBGy0Rw6CYVE9gypR9fRdULVkUED2sOGFrNRbTlDlgxhQvdRPBeNrPE/9RE4lg2dOLfPb/U1Ng5RNNYMsTVqt5EwN82BMpXRLTQS1Sy3zHUzUukrtBEpaJVRJPYOqSU0ESS30NUmF8ys8hKpKFVQEFAFdrJ8e1VaFxo2ej6iPwo8AvB/2j+AfAp8snx6fEC9agQBmnT4vYC9qn4Qvdi+IL5IvALwv3i8Q3/IvFD8GPwjfGj8ALD9eP3A/Sj+UP54/gD/KPwDcP64/+D8KTzRPJk9YT2pPAHxPTk+ITyJPxE+OT9hPuk8ADF8GXzBf+k88Xx5faF96XwCcX45fwF+yX9Rf5l/4Xxpv0ARvDm8wb0JvS4Xzi0uqNYRM1fRMFXRNDYPx1rx0EFAlhFBdY/pQVj3jb1HVc+N0dFhMdFvKUu0TPlO9BFNNg2tEVG0Dtvz0KlU15NYEdA1WbXRWNYPsVtYlg3dXlQPlnPRRWLbNE7hYJYMXWQ3zMG1ZlQMVWU0T4VhtA22WRHRXWJ0TFVhddAFX1WQM/+bvqH/K78x/3n8AEP8CjxSPJo8w/0qPXIc+j0h4j4KBxvK5hIdeYpqc9LVhnPQhbITdVn2Dm2rE9Fm89BocdNxVTRNbkVVtA1ZVHXMc7IRr5lQl5FSdE3VUnQNtPvRkBlRNE8FT/WNbilP1A1JT1YRTnRNr5VIl5FJtA3ZSFZStUv1j+lGt5FEdc4xtUe1jVFHtEx5RJXPV57xkr6QEeJQENVBWxfP5T3WUT9XUT5UDq7VOVQRORZRN7dRNWrVkTJUDlUxF5Ex9g5nL9Bd+ggtLRRb+YkotSjUD2Em105Aspyaltp4SRUolc8dKzSMzAKQX5i/IK+4Vhh+gH8IfvK8Azh/gr/ofBL8uLUYvIL9yLwBcv84vmC96v5S/tr/Iv9q/AOy/Zm9gbwrPLM8mz1hvWs8AZM92z4DPUs+sz57P0M/yzwD8zw7fuM/izzzfLt9g31rfAIzfRt+o37rf5N923+jfyt8ALO8m7zjvSu9k727vgO+a7wC877bvyO/a7/zf3u/w7yL/MDT/Vv9o+x4CnEut9JRkVSjcBU7tpE/1lFAlBBK0ZBp0l66yA1SXlmPc9LV4LATs5GRgVK2z01lU7WT8hLZVHcMn1ITbmlatsyNXxWOTV6q9AwA8dGh8dNF0dCVsTHeeAg5Z/WPKWH1k1mwES1jNgwk8dNhXAK0E9HdmjeZ/uA/KD/R/pg0ALo8QHyIfnA9+j1gfah98HzSOjSZyt/wEkFd9lKyEaxFXlZPPxISLVh2ktsyECVaF87xV/QOANhQER1WF8wxV/faG87YEBGRUhRMrVB3D501T5YOxU+X2xnJBLJRtCjSU0lIdc5xSnaRtUjWjIFLNg+lRxXPbsVGFE3tRpZNFUWxdBMxk2FD9A6BQhRNrW1BNBFAVk95PDbRtT52jBU8dw5dONaOtMNSUxU3FY0PklNq1TCWjeOyUFUw1o7C1S5WTTww070qVk49VSlV0SkUUSa1kSe2UtUkVNEnFY2NKRZRKAv0DQPSnHs9wM+6tjq+orwCyP8Q/7q+QO94/ALuOvQ5PAGi/Mr9MT56/aE96T4xPtk8AyE/aT+xPDv8I/xJfRP82XwAYX1JfXF8mX3Bfsl+MX75fANBful/0XwZv8F8ibzxvVm8AaG96b5xvrm/AbzJvzG/ObwDobwp/LH/ebzh/Un9kf4Z/AHh/mn+kf55/kH/yf9x/tn+AmF8yjzyPXo9wj0qBnhNLrPUm9jKoTRWkTo2Tp7a0lExQNaPAUH2TNLaUJKhRlZMfUpWUUpZ1IyFTzSRTDaQMJHzZVBU0JJRhVZ0z1VXKTTRWFZRWBQS8FLFXbIWUfASJWEUT7VhVBmpmI1kVNFj9Q7dY1fQ2TAQ1WKWT9VdNJIyUAcIsH6YPuJ8CGcafoJ/6DwAMry4fQB86r0Svhh+YG3av0KATnhU2lY7ygoyUQlfWXQP+VlUjvNwUeVaslfTUFOpVXQOuBCRzrVV9AzlVNQRVpRPHbVRdA45UfQNJVHUjzREMJNxTtfTs9GxT1tXzNlPFpFL1I8hS1rXzg1J1BFItkxRSVv0z3lHV86bUhG+UJGs4UY3zAsT0vFD9I22FtCROUPUzGFCNBLVPRYNarPTuTl20TlZlo/1NLZOUnPVNjQQ1TE00TL0TAUwdBESEszpLBaRcNGBKtfMD0UqlhDQ33oNJVSMMSiy1pCw0HUtlo11Uj55NAI4/oDueP8g/ys8ET+Y/4M8AEtlOT2BDNt0m30jfat9MjwCO36Dfst/E337f6N/633yPAP7fMO9yz1TvNo8Y72LvjO8Afu9Y76rvvO/e7/Dvmu8c/wAm/zj/Qv9U/27viP+a/6T/AG7/eP/a/+z/Bg+4/8r/RA8AHg8wD1IPhA+WD6gPYg+8DwDGD+gP+g8EHzYfAB9KH1wfmB4VzhNc1BFM5aSchOiJTc22phNPBdS0JbQkbrVRXbPjlCRYUh0TyrVSXTRT3dOzU/0jJW1UBdOYVEUjKlVlo62dFCQNVh0zfyQk77YkJF9XVSPMV62DN7VYbaRYrYMXWXUjMVVZ/SRZBcPhfJSldJTbZlgtkyRYHTPfVwBVtASv1p+4L8ov3C/enwCvACKvJD9WrzA/cq9sP34/kK9UiqnWAqc0lHEMNDBUNFPdVg3E1KRZ3KQYzKRr3FUFw6EUlGVV/YPbLFVFs+ZUVTOtVLatw3VUtYM8VC2TBLIUtM7sh+6iXlMdExqtU63D5VIVRFJ1lFLW7aM+UtUDB9yEz1E2rYOXUS2TVFE9lIREs+dQ3YS0tHhQBcNBtVCFowm8tKZPDTMgrU+ls7VOZbROVURNav2ETd3TE6wUrkxFs0tGTI0zy5THPsIHtMRrpUqtw0U0xOpJ7aOZnjzHloLYSS1WDrNKAt3TM7TH1g94U/bPmM+yzwC8X85fCN/yXwRvDmVe3TbfAGDfMm9Mb3ZfiG/a36xvvm8A0G+ib/RvBn8oHyIfLH9eHwAYf0J/dH+Of1B/gn+8f75/ALB/2n8Ujw6PKI86j1yPFo8AgI9Cj6SPlo+4j8qP1I/ujwBojxKfBJ8GnzifKp9sn2afAJCfop/En7af0J/inwyvHq+AMK/6n0SvTq9gr3KR7kKcmUttRKQUKE3dpNxEK41PJSMPUK1Tq7C2s1HKFbRR7WMDZEdukupS3iVDXFNAcVYx0FNWhSNEVO1j0yxERAxEq7ZVXYMn5DSY3DQJtkQkd1els+VXbZNqlVgFw9F0JCVcJz5SDq1ZpTPZWA3EWN00WBp1RFjlU9hXvbRUP64vAMC/0r8MP+a/KD8azyzPPj+AOM+SP3TPhs+gO6Y9JkKctVftY2O8NBFXfURWyo0UVg0jSjS11DTKVWYlI49VjUQERAxVDbaslqMsRGRUtaRU/RP12VNdxPwUhVM1Y0FTag0jCgS01PSknFKtVLVSDWMudET3Uf2jwLVRjcN71BRDUSVDDC1RXYPXUAXDoKxEwxBaXiNQTVP4TzVkT61TqwVPPUROJUMs5ETFrU1dw11NfdRMNWORaATkmxAmQqyMFEtLnRRWNFSKSrWkSn1ESSVDm4xJ/ROVSS0kRFRnBixU5UqV1JxXXo+IW95dAKZfsF/aXxRv7u8A/xL/VG8ANv9gb3JpZv94//JvjP+O/wCw/4Lv5P/2/wgPep8kDzYPABgPSg9kD3YPiA+aD6wPtg8AsA/iD/QPzg8QH4KvTB82HwBgH1IffB+WH6gfuh/cH+4fAMgf+h8MLzYvKC9CL1Qvbi8AYC+iL7Qvji/IL7ov/C8uHwAIPyI/ND9OPxg/Aj9kN67DtUtNU3ikpGhNJUNsdU4V9E911FBAwwDRbcLEpDVRZTOqUV3Dax1SBcOQbNQFU61EtVPtQ+wERHxUVeRU1rVDYVW949UctEZW1oVDt1bVQyVEtJVX2u1DHIy0h1iNw+tY2nXUWYVDJ1llM/pYYtVDxVRH1jN8RPVXzTOL0lcVs8RUz/69VvLBAMxHvk/YTwLPtE8uzzBfWs8ATF9mX3hfil+cz67FNkMcVK2QnERCV/2jALzEvKo0tHkstDg0RPcM1LxtVdWjflWlMzhVFeNt/DTUxVRdU41UvePbVVQV4xxUHbPmU9q9o69U1GpTzTMyU9IVZFJ9RHTUjnzUV1K2vaMfUnWz6VEVs6RqnNRspNQ31KT+UD2zW8dQzfOTUJVTW8SkWyVQ1aO+T83zU9TUa+VODUROzfMTTt3ja6hNHVNA/NTXTE1D01xMxdTM9JPM9DNLqj3kSkX0Sp3USqUzuLVJzTOCXOSnSZVTC1VKTXRKPbMHLHRPHPcAVg1W9Zbttu/A79Lv3H8W/wCY6/Z/GING/R7/iPtO/4D/AIr/xP+Gj7CPko/Ej+aP+I8ACp8cn3Y/aD9Sn0SfPp9gnwCCn6yfnp9on7qf5J/2nwivAMKfLK82ryCvSq90r4avUK8Amq+8r8av4K9qrwS/9q8IvwAivxS/Vr9wv5K/pL9mv4C/ALK/3L/mv/i/Is+8vy7PQM+wKs9Uz1bFltKDS80z4mI8hK6sNPtgVtKqTi1D06ZPtdYGYt7MNFJRaqUzyJzUPHxkr1KV07MjU93URNQlVFXTmmVUTUMMBGdmgvFVldNLY1al1FYtRBxU0ExErTyMRKVYbXRZpUM0zVnNMyJZLdRURLdYmqVDZIzUJFiFZNxUzAAcV5ZdDl/4TyJf5N8G7xjvACrvXF9WX5hfcu+E765dlu9UsFMeQrHE5HH81DBc5NPtVt009FRnPNQnVlqlM+gUZKxV1YNjDGTTKFUVRkZzVP3TgFRqbUNHLPQQFNTaU71zrZVcZFxTbURTBWPu1nRkt1Jdg4GEZElSts0zElJd481RRURR2v3TYOTEKFEdQ/FQWlXDurRkg1CVY0ysZK0HzDSiTw1kT73DyrVONdROrVP5TdVTkFlNxWQEBKVMBWM+FATT3kst9KQ0GMyEt0qqdWRKdURJRURJncRJbF3kVHQnSh1DoUqtUwUZpDRY1IdWzWaF5n22fwDAf+J/5A8WjwgfGh9kjy4fAHiPWolWH6CPmo+UH8aPuB8Awh/MH/4fEC8iL4wPfs8oLwA6L3wvbi+QL0IvpC++L9gvAFIvDD+2Lyg/es80Pz4/eD8AWj9sP64/OD/CP9Q/5j8ITwAaT5w/Jk84TyJPXE9eT5hPAIpPrE+eT8BPWk/sT95PEF+AKl80Xz5fgE9SX3xXhuKL1Us9dEy9w+q0xOhNtoXjK09dgxFQlfOFtrT0+lD983BR/cPjWJxke2B+UspSvWRT/fOr0FONY0Q8ZLZE9CptVYXjm1Vd4w1WLXOzf1ZddLTkeVeV8+VmxORRWIXkZNQXWdXkbVmV8xVZ9RPTWB1jW5ZYlfNVWO1kWC1zA99X5cT8387f0G/ib/RvAAZ/uGsWfzjvSn9U717vgH9Qkn+s76btflKaxORhNHS1IHR03eTkmlZ981nNVvUDGFal1Bz0j1VaHWNWBPQcVY3T5BzUm6xUxQN1VO3ENPT3bVP1w79TfQOIU93ErVN9UxpT9RPjBGSrtVIdY3Z09DFSvcP6tVHV88LsxIxRjdNUbVEdEx5RXfPnUK3EttxUalD9wzNQ9fRPap2ET910T5XztU6dc1tLTq3z4U3VdE0NM2v3TDUTkbRUKkxd85nHzAf+wgNLbQbGU0rG9cPPSf30VJce0txJWr3DSkSUy0r1EzOsBwDeH0Abrg+4n8oP3J/uDyAbAP6fKB9yEUYdRq9Yq14faK8Aiq/0H46fqK+6r9Sv9q8IvwAavyy/Pr+QX2K/TL+Gv1i/AHJfrL+2v8C/el/0vwbP8L8A6r88z0bPWM+CzxzPjs+gzwCyz8TP3s/Qz/rPFN8G3zjfAFrfbN9O34Dfct+U3ybfoN8A0t/s3+bf+N8a7yzvVu9o79B674zvPuUugpw85DpM2AUG7vUeYmZPHaMuUJY1E6FQjbMXnIeu8gFtUqWDdFLNkwVTlfNVdWSE6lT1VE2UVP3zbUAkhLRVjbMnVjWTW7NWrfMhVxWUVxUDa/5XFaRYFQPOWNXz2yJZdQMpWRWj+FhWrfPBWKWDhJT0RJxkLQOMZNZXHWPGNH8ufQSWg1T0wbz35v3+/zB/yvkATn9AD1IPZA9mfZ5/mA+qD1S0d25itywEkNz0UlxksxFXTZREZItWrWNItvwE+FVlk7xVbfN+miSERAwUDFWFZCyEnFVUJYNkPIQcHGTmTITbr1MVo3hTfaNBU9ptkwoUZNRSPYOcUmz1VqZiH1K9c+lRfaNbsVGtA3tR1VNFnIRtDPRU11D9g5FQBWTVUL3kUG3z3tTkbk/aBfRP5aOTThWjKE7WzZOlTS0DQAyU10zU/eQUlBG8VKislEhLqrVUSn2kSq1USq1juG1JXYOCSdVTlUkNg0vvSRWkSj0mpmJPJKcA1q+gn/qZxp/Yn+IvFK8GPwAYPyo/fK8+P3CvYj+EP5Y/AOivmi+8P94/8D8CTxRPJk8AOE9K70xPXk9oTwrvnE+GTwC4T1LvzE/uT4BPyk8EXzZfAEBfUl9sX3ZfIF+SX8Rfrl8A0F8qX+xfpl8IbyJvFG9WbwB4b2pvnG+Wb6hvGl/Eb+ZvAPBv4m8UfyZ/+G9Sf2x/Zn+oiH86ccYDS1UjeCwlTbZtk6pOXYOiT/WEULZVk8BQJYM0UTVzqrVRhQMdjBSvUjWTI21T1WOXU8UDCVQtM21+JPTvVM0zY1XNI1vVVXUzYVY9hFZ1821C5ASxV2WTHFjVY1uHWK0D61jV5FlVk9MgWW0kbIS3rPR2WFbNIzVYDfP13PTS3PcAZg0OD+CP8o8sD/6PEJ8yDwBMn34PsA+Cn5Sftg/IA8YFiKaVVhNU9IHc9FuAXvNWtkUTvFaVE3lW/RRWan0kVUUTrCwUc1WVE9s5VS3zAFXNA8dUNm3zjlSVE0lUJSQ0FNvcU8Xjo1M1E2xTVs3jNlNd9FJVI8gMhLODUt10/OQUUlWkUbbN46ZRLfNwUf0jOLVRdfMC7OS8UA3zhSrkdFDk5VC19E+FFNTk2+5OPZOATm2T/U22dROUTUUTLE219ExWPZNgTDUT/MQ0l8Q0rTeUdLpKJbRKXfRJws10SYWkXLdOJc7ihkoKTfRLbZNdzD/WZXY1ri0Axi/YL+K/9L8uPxjPKs88zwB2NVbPsLtmP3g/ms/EP5a/ANDPyj/kz9bPGN96fyzfPt8AUN9i33Tfft+Q36LftN/O3wDg3/Lf/N8O7yDvSu88717vAHDvOu+k757vyO/a7+zvvu8A+O8K/yT/Nv9I/5rvdP9+/wCQ/6L/tP++/3D/2v/0/x4PADAPQg8UD04P8P9qD4QP/qMwjMQrIPajLCToTfWmzrKz5U8FxOR04FC9o1K1UQ2D47SkWFJ1A8q1Ug0kUwXTs1OtEyW1VG0TmlSkDFWlk5ttVW2TDVZdg4FWbSS2VBRfV7UTzFc1ozdtWF2DoVg1oxdZjcNbMVmtExVZXYPhfBSrp1gNs2SkFCR0hVcAfaQ8n8aPIJ/yHwQvxh8oLwA6L0wvXp9wn4IvlC+un8ibVMYtHtKnXIRxHCQwdCSr7VZ1A5r8lFn8JBpm9JTcVXUUPIRlVWWjbSwcpPNUdSOtVM2zW3VUdbM8VG2jBjyk2c4Uhz6iXlO9cyhTqt0EUj00Up2EUj2jPtp8pAgUFNBRNaOXUWpFhFE9wx6sNOdQ1ZRtUAXDeFBdg0FQxSOrC1CdFE8VFE8lE7VpTo2k3AVNZaN8TQXTbRPUBK5MbaNGTL2jqeJEx+YzS810Ss1zSrVKLYRJPaOeSTWjh21JXYPBSc2zRUo1pAVKBdMz1Ld2/wDb9r/AvwDSv+xP/r9AzyJfNF9OzYbPAGBfos+MX77PAN8i37xf5l8A+F8KbxxvLm+gT0JvXG9WbwCYD4JvpG+2b4hvmm/cb/ZvAOhvEn8sfz5/UH9ifyR/fn8AkH+SD7R/3n/wf9J/FI/+fwAQjzqPXI9Wj4CPko90j6Z/ALCPwo/Uj6aP+I8CnySfxm+AUJ86n3yfbp/gjzphZqKctqSUOkzdQyVNzZRO1jWjJ09FFFDdU4NQtqWT+lB1s4xRzTP/bVENs3RSNWPnUgU02HSkYzC+okJUDbO0VNotpFVto7ZVDVMoVtI9FFZFFHQkfbwk6VfWJRNVWCUT1ZwUJ1lC7SRZNRSMFIOgVjKWfKRYe6AeQ6Sk1lcNs8R0LwDWHxAv+q/krwa/WC9Cv8wvAE6/yC+Kv5y/ti+4u869/pJrnFfdU2MstCBXzTNVz1Ski/wkSgQ0Cfwka8pVzTOPRKRWVQ00VVUNo9Q0FJw0pGQ8NFstVCUT9VN1tFNtRK1T7QNQUzUUUz3EUmrltFLdRFLNMy9SDVPb+FHtA8BRpZOKUbYlE0VRFTMMUTVj18VQLbOg1DTrAP4CM1DadTP45ASIT91DBU9qZTROFTMs3ATFTXUT22FNNWP3TCUTlUy2TUMqTO0DsEvNM09aRNTvjESTSu0DMIxEi9NJ7QOQbNdeRf4CYwVK3QRKFRTMR16fOGN2VQA+Vc5P6E/q3/zfDl8g7zLvAHRfbl+gX2LpZu+Y7+Jf1F8Aru/YX7rvBP8W/yj/Ov+s3wCen0j/cv98/47/uP+i/9z/AGb/6P/6/xQPJg8AD0IPTA8Abg+AD4oPpA9WD8AP2g/8DwAOH+gPIh80Hz4fYB9SH3QfAMYPaB+aH7wfxh/AH9IfBC8ALi9AL+IfTC92L4gvIi+sL6q+s0sNpEwV5E0VM2ytTlUzZk8tNFCN46FtUDVDMlFVM6ZRdbNtHaQ0kFLt4wNTdaPLdVNVI+psNVTE7VRmzTNfVWXURKRGVhXjq7hWhaRXpaRX/cRYygXEWE3UWI2mHqIpWdp1s/18pMVY3fOHWGoNo0R8pPUstNBXjeMBway/3q8gvyq/7D9GvzhPAHK/VE92v4BPkk+kT769xr+0wLOGorckRJBXPaNSVVetwwDktLwUxHlcNNs4VjXT+lVFw7xVViWjflXV00UsVP5cxG3FVMSNVNXTVVQlo6seVBWkUx3TsWzEd7aExDRT5bP8UqU0Ulo1444UpFdSrcMgHKRb6VGN47FRJaNuzMStN6zEAFEdo8nslJOtUKVDW1DNlFAlo97aBNRX9MToTiVDgE7ataROFeOoTYXTQ022JUPgTO3DeExFw/xq5OSX7OQzzCTUSt30LUp1oxVKdURJbcR0ZLWndGQHbGR9SoXTAwVLpUNLPOfe7/Djxt0O7QDW39BvAn887yZ/OH9KeX7vAGh/kul2f6Dv0u+0b8bvuH8A8n8EjxaPKI9iL5wvth9gjwBSj3yPfo+Ij5qPzI+mj+CPALKPBJ8enzCfSp9UnzaPWJ8AYp+kn7af2J/Kn/yf7p8IrwAyrxSvRq94n3KvfK+er7CvAGKvzK+Wr8iv8q8Evx6/6K+AOr9Mv1a/cL+Cv6S/DmNL2vVUSzXTqkwd06FNWgU0Tv0jok8NxFCNw1PcUHXEBDTGtMQ6nMRtrxQ0IFPlY5VT7cNtCGRUl1SVMwlVjcPbfFVFc+5VlXNhVrJNNFaV1HRErVflxFhKLVOehDT/jDfuIhycNFvtWP0jsliF03OsxCsiWK1UV12zysw3Fk8AAE/6zwzfHt8IT+LPRN9m30BoT3pPnN+u38Df0k9XbVRa9ESCzDQxV4U0VnXEqgxUaVw0KBxU6jxUrmpMNHMkVCxMNPNUHVOzulT11ETESVQlYxMtVO0j3FMlY6M0NTTE2yhTlXPxUl2zulJWJWODUp1kUs0jFJRUa95RdWOXtFRhUR1TaypR5WP1/LS8UGVjbYX0VE5QFXMYUH1k1uwkPE8Fw9AcZGhOqp00Tc0jlNwkLOS0xrVMVTRM/SPiS53kS6wNNMS0wEpV02CUZUra1bRJTcOMSW1TwUkWxdMrSuVjpWxkW/A2YgFY5H+2b8hr5m/Y+wZ/CA8AGn8sDz4PUAtuf5B/qn+UDwDef7j/ug/cD+4PAB8SHyQfADYfaL9iv1wfbh+AH6K/pB8Ajh+4H7If7B++HyAvCi9ELwA+L2gvUi98L44vsC/CL6QvANYvyC/qLxw/Bj/wL0I/VD8AJj84P2I/nD+mP7A/yj+8PwD2P+g/Kk8MTzZPYE9yT4RPsEZPkE+aScbSi0tNwwyVTCXkTAVkTVXEDGQQxOTnDkL69FTDUJZi41FqHQNYlOTKJMRAUw301nxURFTls7ZM5CpVtsXTm1WN0w1WHcN/WGRUC+DG0ntXdWPnfMRrU1iN1Fgl4xpZ/dRtWXVjF1nds+FY5bNbllh1Y1dY3fMVjMQL31c1Y8hU3+bP+F8KbwAcb+ZfMG9Sb2Rvjt+Ib5pvoHxvzt/g275tLvKc7NRhquzUIQTk33RUmxTkWdYc5BhW/bRV3bORVVrls1ZMxBxVrePkbORbrFTd83VUTcM8RFTbBlQdw79TJeOKU9a9w1JTRXRTzQPjUtp1xFLls3ZSDVM+UtYl4/pRvcPCFMSKUbat41RRTQMeUeXj5bVQTQOu9OR4UH3EUFZFw/lPffRPJcRPfQOrsU6l5E6tVE2dw3xtTR0z90x9A5FMTQNLLky9U8fs975SB/T0rJvw3vJFSmXESQXDkGx8h6by2Ekl40pKTYQFSh0zN+z3Bk8gM8791v8A6I/6/wyfTg0en0CfUp90DwB2D9ADfp+oD7IPtJ8eP+ifAPqfxJ/WnzCvQq+8j2avUK8Aok+Mr7ZPYK+Cr9yv5q/IrwDaryS/Hr/4r1K/RL+2r2C/AJK/vL+ev8i/er/svza/CM8AOs/8v0bPYM9yz4TPls+ozwCyz8zP3s8A3xLfJN8ez/jPAErfZN9W31jPgt+c347VH+JtnLTUOkz1gyVN5dRVTiXjagyEMOTkpfTlLVENU45RNXMBpHfmQ9Ys5HhTjdPqNFRgVNadk9FUPVRVjYO4VbKN0yoUd75SJ1e1VFdaJaMDjFRtWOXj1ZTkayVZ/dRZtXMKWeXjq8VYFbOHvORHxFQFFrzk11cl88REb+5fAP8AEv/k7z5vOP9K/2z/dm/Ab0Ci/7T/xv/Qa871vlK3XPRTkFeFdAx0Dwx0z3RUq4tWjdNKJAQKLHS8rVWFg4BVxeRVVZMOVkx01FRVk55EVGZ0dFMvVOVElHSzPOR6lHSrQ1NNBFO1U9asdJ5tUhWzZ1KFcyJSzfNb61H1g7VRZVRRvVO1R8wEDxxU2FCdk6FtUI3zXVAVsydQhXPb4k+d43VPNZMIT7aN05pOhYMwTvWDxbbs1EVNXfPgTI2DeG1MneMVTIWDsEttU21PXBTvSm1Tj0pNFLVKjfRJvVOHSR1zmW1JnZPxSWVzbErdRAZ0hDNL/WRcl46dzo/gHwDyHwQvVp8oLzovTC92n3AvAIIvHK8mrxivsi+8L9YvAD8AEj8kP5bfkN9aP0Q/Tj9IPwCSP6w/tj/QP6I/7D++PwhPABpPLE9GTzhPQk9sT55PsE8Agk/ET9ZP6E/6Txxfvk9AXwBSXxRfXl9oXypflF+uX6BfAIpf3F8Gb/hfEm88bx5fWE+AKm90b05vkG+6b5xn5vNL2s1zdOTUZU1946ZOWoVzohQUSFCtc74EFNsyUY2DqFFVcxxSbP30LHQgU/WDlVONg6sIVC2EVI3z7XR0X21VtRPRVYVzQlZldLVWXfNAjPStV42DGK1YzXOEWC3kWM3zK2VZ5dRZVXTM5LVY9XNVc8R0M8R081z00NznEE7/IP8q8ZYiwRSH/n8wjwBi+V7/YI9yj4SPzv2Wj7iPUMqP3P/m9RYCrwQEggQEq0JXFeP+NAVWjRN5rVYVIzhWpRRVFeOu1VXtJFWNEzk8lP5UVtUDx1QV5FRd41hM5G0RTHTcU8Vzo1PV0y1snAQ2UxWUUl2ULHe21oJLUlXjFFJ9lFG09WTMBG/kBDhRBRMCrVHVg8tQNROFDHRObAzlBBTCT1VjV09NI5vuTlWDgE69lCyklK1NFSMoTQ2kTFWDYFVM1dP85CSX5CQ35GSb1EqdY1pKFZSEFKfYhBf+g5wUDEp944ZKBtUDB0v1BOwnnm3uJdYfABgj7mP0r/6lBi8QL1IvRL8Ahi/QG16/kC+iL8Qfpr/ILwDiL+S/5r/4vyrPPM9Oz2DPAHLPxK9+z4hvks+0z9bP0M8Amm/8z97PKN863xTf5s9Q3wCC35Tfxm+w38Lf7N923wjvANrfbN/u3zDvSu9k737vQO8Aeu+c78bvGO/a76TvBv8Y/wDC71T/Zv/473L/hP+W/6j/WDLxJqO8tBFMpRRMnXSpTR2mNhLlBHRoDHTe1gQUUlHFc+PkBFhSyi3zyix0QHwHThIlVNqlE5p8lAxV1YObVZqdpFatg31WZRR8BF9tV50TzFfVAzdYtRPboVjVAxdZvbMxWbJNFFkFFKQEp1ilo2ZWlHQkWI0T6Yx0yFSPAPZ/CB8aH+wP/g9IjzofdB8A1o+YH6ofvB/ej/CLzh1m0iunV2VzcRSEMfyEgwCqLvKaJJRZLJQYJCTatVWFE51ElGNVHXMoWVV9BFQEqlQdxFQt84s6VOWUVI0EPHduAlxaTAVTvbPhUiWTqbyU23RSjQM8Uq1zBVK2hRPNUU0DlVFNpFG2LfMaUb2T5FBFs641UGXUUP2DP1CtpBR0bANwjnI4T72zsU6VA6tHTn2UTeVkTf2DD21NrXOlTP2TPkw9JK1LZXNhS8VzA2Q0oW1KhRM9SmVz4UnVJG1JxXODSWVzwUmtcy1FrKTHSh3DMwS37u8AGMvmrwC/Er8UTyZPML9KSQA+T3i/ar+8v55PsE/CTzT/ANZP6E9q3xxfLl9AX1JfxD8AXl9wX4JflF+2X7j/wl/kXwDuX+hfGm8kb67/QG9Sb3RvAJZvqG8qb7Rvzm/Yb+pvxG8A/m/wbzJ/TH8ef1B/in+kfwCef7h/qn/Uf/5/EI8ij+x/AC6PQI9qf1SPXo+Yj4qPdI+MxoWOkpxLVTY+pT6jThbNEytPRTRQTQP7kMaCbfr8lI5RBVMDUqWjo3ZS9fS8JJsgcYYR0G1TvZNEVKWjtlRVlDZUJLhVxYMqVmUEdAS1DfQUe5QE51dtM1O1WE0D1aSUJVlFQy5FWVUDCrQEq5CmopaklGtVWMUjFcwE1lelowHGfB9GHxCvUh8srzav+J8Aaq98r4YfoK+yr8Sv1h/wG0zuHW4CnFdNJAwkIRwkrc8sJIlWHTNILCQJWiQkykQkjVW1I1R0lGUaTCTTVAfHgmRUBZTNVG0z81OVpEwEhVOmhQNPU72UVJTURJSc1sQkZVKFAy88lPhRak2TwCwEiCQEQ1FtBG1RbXPXUFWjoFANBmquA1AdM/gMBIhPxSRtTwVTk06NAyxOnTRtTR0zWE0FU/NMlUOrkUw1kyb09Kg0REjVS+30SjWThqw0J0qWVQPKSY0DjJTHfgNJAF1EjMR7wOazNEduf9DDVk0A9j8A3wpPXE9OTzDfWt+MTwAGVWbdBlV2T5hPwt/U3wZfAPjfAl8c7xbvQO9S72Tvzo8AqI/Kj5zvvo+o79LvxO/m7wDg7yL/BP8+/2D/Uv90/47/AGj/uv+k/87/4P8a//z/vv8AOA9KDwQPVg+Y/3IPZA+eDwCwD1IPzA/eD+gPAh8kH/YPABAfMh9sH0YfgB+yH6QfduUmVqKAS+2kNOVMvTT8hFtoTm2zak9VozAUlGulUMUjNeQkqlGVo7MdUlXENJQGU03TeLVTZdPuTJRgVKXEVIplNFXFI9VslDuwlhK6tjy0KVdN05hXdeMHrVjVo4tYpcRYDcRZao0kWZ2z/6SUxVh149WH1CRHpJT1VKTQVwIVM8KMr9alBq8gPzI/FD8Ahq9oPwI/fD/Wr7A/wj/0r6jePeY9hsK3VDSQ9CRS1VdNkwAMtLw8tHlWtk3TOFZts/pV7YO+zVVNk4BV3SRURABVVoXDx1QllFRFxFRNkysgVD2UUzXjs0wnlxLbNFPtg/5SFcPIUtoVRFKVE1pS9SMiUqrNM+vktLPUtHDctDitUfUjAlHNM8skJJVtUJ0zXVB14ydQ9SNb4k9141dPVSRO5RS1TnWzFDTErE3ltE22VTPgTBXDeEzlg/xa1BSaLOQ3S620SnXkrUq10xFKnTRJhcOH1Ults6qUxAx8zAdLAJ20tNeWHYbd7s8AbxrfJG8AJt9o31pvbG9236Dfut+0bwDGb+jfMuk27wh/Gn/sbyZ/AFB/0h9kf1Z/eH+Kf6x/tn8AyH+qHwSP3n8gj/p/PI9ejwDofzKPjI9uj6iPso/Mj+6PAHiP4o8UnzafSJ8in1yflo8AcJ8Kn5yfjp/Qn8Kf5J8OrwD4n9J/JK8mr0iveq9kr46voKCvsq/Er+YVTkLefGSuNvwUpU1dw6ZOHVaGwttnULWz3FDVs1BRWl3DxiwkOlKdM628RNsgUz3DsVMlwyVUVjWjl1S9VFUtpFVlU1vsVXVjXlY9w9GEJGtaV7VEV91DM1idM7GdrCTLIHZiLlmtQx6tWZ0z7VgFtFilQ2RVWM1EWDVD6SxEzPQvIBY/GM9CMf61pmLBJM9OzwBAP3o/hM+Wz5g/0jm2z9jPWOrP7D82oqdXVbNxPMRTMVdlJIQkqjREaTxErShEROpVVbOhdCRltny0LFU9c/NUDSO6bVT9s4JUNUNJVN1DTRN0RM5TZbRcJVOds2soU6Vj8cREulLdQ9WD1ERLtEQIvETQUdZts5dRpWNh/EQrUWoFY/UktLwcJIVQVbPbQVD1wwtQbbOnTzZlUzxPVUPQTgUmzsLb/U2ds5hNPXMTTWz9pkYiRkxts+dLxdS1S1WzIeQUwErdQ2OVSmUkSa1DnpxXllonGUoFtJRUHUsNVMyv3l8A8Fv2XxBvOm80/3ZvWP9q/wCcb/Ztjm+o/5L/1P8+fzB/APL/HA8uD0APUg9kD86vMK8Amg98D8avyA/CD/QP1g/oDwACHyQfPh9QH2IfhB8uH4gfAHofvB/GH8Af8h/8HwYvGC8A+h9cL04vcC9KL5wvhi9ALwBqL9Qv9i/YLyI/ND8WP8gvAFI/bD+OP6A/sj+EP8Y/YDOa9sKLxPQRTC1UBEVNivXUT23DEARUE+BeMvpVUMVTb9xE4+xEWMREq8pSrVNcpNTQpEREtVS1U7Z01CpV9cObtVXFUw+MtIFWzcMNovzEewzU87AO4lWstL1tWKVTGlk9UzRZbbNbF1kN49VYTeRYbbMVV9S0FbS035y3bs8IzwBizwRfHl9AX2pfXF+OX9DPALJfxF/WXwjb5l8Q0w7VBuJVnBzUYRzUISzU3zTUNZo81FlE1BhW9bSERGuPVd2zVHS0GlXF81vhVH2zrFQNBFQ9tC1UDeP1U6VUU6XkpNTTUFNNZLTU4czUq1K23bN0UoVDL1JF8/i1UaXTwDy0ilEVs1JtUX2zHFEN4+VQ/aTWLERqUCXUUJ2z+E/aRfOIHEQgT8XzsU62bbNHTlWz4U0lZE3W9QP3TA3jlQRELkyC3VPLPPdusxT0w+Cm0jAtSg0D00ml05Ckd551DBbjjOTDSr20PPcGP+jvAPrvHP8ejzCPQv9Uj2aPcIMAvv12j+D/so/Ej9aPEA8CDwD8jx6fMJ9Cn1SfZp94n9I/AISfnp+wn8Kf5J9+n8ifCq8ALK8er+A/Oq9kr3avgK9SrwCcr0avmK/Sr/Sv3q/wryK/AEy/Xr8Qv0K/lL+mv7i/yr8A3L82v3i/ir8EzybPOM9CzwBczwbPcM+Cz6TPts/AzwLJ2n5inOTEOkwN8yVNZD3mboNPbXQM5KVQTWRtUVVjjFENkwNShXNrd1Jl4wa0ZHhTfWPZ7KTVhGTTVP2TR1VadUO6bGQqVoVzt5TUWydXZeOWVw3zBfRE029Y1Ua241mFUzBZWoVD/7zUxVj9k4fk1LVH5NQH5NTXV2VjxACcX05fKO867xzvFu9I7xLvAKRflu/gX8rv3O/u7wBvGmFUltN85JAE5FQkZBE0ZGvPVvU0VnVDSlYldG1VfWO8VX3jgFUVg9VFXPQMZGTUfGScVJ5lY2RUQB+OcnzU52VThUOvXNceckFTdUO1CmRE1FREnFL9k1etUq1jIFKlRFE9dFFsnUQEdEVRlfMOUf3UrVANk5NQ/eNbJEQlRVCV894k1CPQrtNP/ZPbl05VYyxOTYOoTbY9Q0NNfePgTP1DeLZkdBVMrWOwS4VDT1aEBO9K/ZRKdQRKteRVSaVkSWV0SY0EST1DG2NKFYPlSoUGjoXezwAAo46FBo8YgxaPKB86H0yPAF4fcB+aj4SPjoWWH6gf4o8ADJ/+j+gf+h8sLz4vUC9iLwB0L/6/gC/Sz6wvri+4L9ovAPQvpi/gLwI/PD9OPxg/aj8AfD9eP5g/ij/cP64/8D8CTwAkTxZPSE86T1xPZk9gT5JPAJxPrk/AT8pP7E+2PwBfCl8ANF8+X1BfYl/UT25fsF96X7DEX+Zf+MuW8j5MVRRNUlVjbBzXztNQxXOjNN8WvnIBUsVzk1TXTtNk3yh21W71VvK4jGRIlNf+8qslV2V0V0XUWLXjbRlYddS81CVZxdbW1YZyEcfk3/bdVtLGrO9u7zB/AEJ/fO8mf2B/in+cf/7trn+AwH8C//R/FvUW9fZ1Hv3DRrjQj1I0/0b1VhI4TPTb+lWV875VjYOBVWR91n4SDnz3fhKeVG0Da1hU3fRUVRPoUxUjs7NTjVSshENTfYRT1lXT1lIl9FJVE1hStjWDIlL1c+tRHRO1rVHdc31R5WNHTGQR2vT0yyQElVDdc11Qtp0jJ1A1g+JP/fN1bU9VEwhPjVOaTgXjzRRMBKxNbfRcBONMyv2ETOXzGXwPVvLYSrLl83mcBz6CwUk91Em2lfOeSd0D8UlVFEoC5WMHhAcWJcZdFiV+FQYfABgbFh9IH1IfXK9ur4CviqEAzh3GHc4fyK/ar+yvni8IKwAWvwi/Qr9Uv2a/2F/KX3y/AJ6/kL+qv8S/rr/ov+K/HM8ALs9wvwrPZM9Gz4DPks+kzwCuz8jP4s8E3xbfKN/yzzzfAF7fSN9635Tfjt+g34LfvN8Avt/g3/rfFO+2zyjvQu9U7wB+71jvau+0767vyO+679znbC4DjKSuTDWjpU2989uqTuVjp0/N80xQWq2UUI3zNFFtA8hEZLM8UqX0VGQjU0UEU9rl8wmMhH5UPYPxVNYFA35VfXPwbIRhVtY1o9VWRfNEPISxV7aFox5Y5fOJWDVjA01Z3QMxWZ2E3GTv7GRbt1jNg3ZYNaM1zGQr9VdFY8w0hMKkf25/ADgPSg9cDyYPcA+SD6QP3n+A2H/6f+wP/n8Yiw6FXvNXbG2ENIRCVw1j/lad46uqVhWDaVSEKFyE6tZkhK5VLbRVFYM5VbZ1YwBVXYO6VG2EVNoVg0mUFBFUBWPcU6w1ZGxkbFNF9FPFlFJqneO6VGSD7IRLUlWUtVKtFFHNg6ZRDWNuthSUK1Ets/NQRWO8rVDNY4VQDWNOPGVQWg10T13DV091Y9As9FtnTtUD/U1F85QcZGssTRUETIUDYEwFY1v8S4UDgEvVAx3c5Ku6Sn0kSkUUSSX0SSjdFLQnDiNKJfRKlSYmkwDknya9Bq0mryg/Mq9MP1avAHA/gj+UP/attq8IO76v+K8AEr/8Px6/EE8aT0RPZk94TwDq74RPrk+QT+Lv1E/2T9DfAOJPBF8mX0BfUl9kX3ZfOF8Agl+0X45fyF/iX5xf7l8AbwAybzxvXm84b3JvjG+eb2hvAMpv3G+Gb1Bv8m8kfw5/OH8ASn9Uf05/gH+Sf5x/rn9of6DKf0xHjiUO9SbzTD2DoTVN/RROhQOgT1UkHCRr3FDd81D8FMZR3XOrOlLVA63UhCCshJPVU0UzJaSEmJwUCVVq3XRVlTPulPRgVg2T29FWhQNAV91zylds/fbWAp1YraMBWYUD2zBZbRMeWdUD7ViqNZOy9IRi9IQixPTpAAwHhg8wDzqfTJ9en2gPsg8AlJ+mn7if2g/Mn+6fAK8KH1QkH7bycXyUMOSU7UwXUFYjXB9uFT4zVb0TLHQUg/NUjR+fH7ESbvVuEl6tU03zKFOV9FJlM7jY3B/uFX6S0FEt85dREJ30DC8eJVYihywnjoM8JEumT70TPEwnZvJjXC+IbiUehT4TTA32jiVWEhm0nCfeclqstPpJJROZLUlFg4xJRTPFzC+28gEh5C/efb41Xj02PzDPSj8AZD8OPZY/iM+az7w3pj/IzwDaz9w//s9YT0pPJN9G3zDfAFLffN+O36Dfqm/E3/Z/yN8A0t8M7+bfCO8q7zTvTu9Y7wBC75Tvhu+o77rv1O/W78jvAAL/HP82/yD/Ev9c/3b/mP8Aqv+E/7b/4P/C//T/bv8QDwAqDzwPTg9oD2IPhA+mD4gPoCIP3A++D3jrDqKLvDQRtUxlFEx1w+hNFbRPsjWjDyy3biL8UDWjb81RtRPjUUUk1BTKUmZFg1xTTSTEFERUzaOtuJSkKlUNo5uUhAqtVg2je1aNhFcFs3e1VyUj5TykUVjdpFi2JSMVWb0zMVklExqtWQWz11hFg5wMlFktWAWzF1itg+G8h36fADCfQi8kL1YvMC96L5wvri8AwC/qmeaf8C8CPxyvDj3+E1VXZdNjPKQh5CTdVKTVmlykV2SkGFSkylXW5SONVfWjVJSEGlVavTPhlKSqVD2kVF2ErVTdE/VT5SRT3ROFVnwUUFNtNFOVNFK9s22p9KR0Up3DLlJ149v3UU2DwFF1w4hR2oWzUlyEGlH1o+RQqmWEUHXEUOUUUM2j+NlPDURMtBxPncOuTtZFw0VOtaRNzaNYTaodtEzFtExVgyaEtMLVS62DYQyEAOy0nUqMBZTctMpJLbTEt2bS07bMtEVKBbPHSmXTMwBUx3bvAFNuzR7PMF9Kz1RfAHbPeF+KX7TP9s/wy85fuF8AEt9c3/5fCG8ab0xvXm9wbwCCb5Rvpm9wD7Jv3G++b/hvAPJvFH/2Dzh/Qn9sf15/gH8Aon+Uf65/eH/Sf+x//n8gjwASjzSPPo9Qj1qPbI+Oj6CPAKqPtI/mj7CP8o8cny6fQJ8AAp9Un2af2I9Kn4yfrp+Yn7Cqn+Sfvp1nopxLjbM+miwUKHS0bE6NVFxELrVQ5aOjNEQYUY2zjm1RpTMBUkWzdlJFU6sFU70UU02z7HwUYNVU1URUhRRVRbO2VawtpGQ0t1bdEyXEFJU2RDQDWOUjbVjVRNwUyyVZ9TRZZbTcFMVYmnWDhwS0R1h1pAS01wVXRbPGjC9OL0i/Wr9svwB+L3i/yi+0v+Yv4C/iv/y/YA7PIM8qwbajnLSQVxVE1swUEVdVE8+sFItWto0TSFYlE/pV/RO8rVUFQ4BVDbRVjVMOtoQ01FSNU55UbaNmrVQFQyBULRRTpTOx1VPFlFNFY0OEpAxT1m2j1lJdo55sFFpSarXEUiXD61wUs1H1s6t9UUUTR2SkEQxE2LVQRVOVLERdUHWDJ81QXaPeT+VUTEQIT7Z1g5dO/RMsTm1TqG1NnbNATcWT2kyNE9N4TB0W/hKsFBRLSzIlFErlVLTUEUqNFMxHsu7DSbU0zERsSlUT7wFKhTSUV3aPEF8qXzTvPl8AYF9yX3zvju+YX6pfxO/eXwDwX/rvRG8O/zBvMv88/07/AHj/iv+c/67/wJ/K/+T/vv8A4P/6nxwPJg84DxIPXA9ODwCQD4oPpA+eD9AP4g+8D/4PABgfKh88H34PWB9qH5Qfph8AuB9yH8wfzh8QH9ofFC8mLwA4L0ovXC9uLwgvii+kL5YvAPAfsi/8L/b1</prop>
			</obj>
			<obj name="Protocol" class="HTCProtocol" version="1">
				<prop name="Created">2016-05-25T16:11:07.137</prop>
				<prop name="LastModified">1899-12-30T00:00:00.000</prop>
				<obj name="Programs" class="HTCRunProgramList" version="5">
					<list name="emlist" count="2">
						<obj name="item" class="HTCRunProgram" version="1">
							<prop name="name">Program</prop>
							<prop name="Cycles">1</prop>
							<prop name="AnalysisMode">None</prop>
							<obj name="Segments" class="TEMRunSegmentList" version="1">
								<list name="emlist" count="1">
									<obj name="item" class="HTCRunSegment" version="2">
										<prop name="Hold">180</prop>
										<prop name="Slope">4.4</prop>
										<prop name="StepDelay">0</prop>
										<prop name="StepSize">0</prop>
										<prop name="Target">95</prop>
										<prop name="Target2">0</prop>
										<prop name="AcquisitionMode">0</prop>
										<prop name="AcqPerDegree">5</prop>
									</obj>
								</list>
							</obj>
						</obj>
						<obj name="item" class="HTCRunProgram" version="1">
							<prop name="name">Program</prop>
							<prop name="Cycles">50</prop>
							<prop name="AnalysisMode">Quantification</prop>
							<obj name="Segments" class="TEMRunSegmentList" version="1">
								<list name="emlist" count="2">
									<obj name="item" class="HTCRunSegment" version="2">
										<prop name="Hold">15</prop>
										<prop name="Slope">4.4</prop>
										<prop name="StepDelay">0</prop>
										<prop name="StepSize">0</prop>
										<prop name="Target">95</prop>
										<prop name="Target2">0</prop>
										<prop name="AcquisitionMode">0</prop>
										<prop name="AcqPerDegree">5</prop>
									</obj>
									<obj name="item" class="HTCRunSegment" version="2">
										<prop name="Hold">60</prop>
										<prop name="Slope">2.2</prop>
										<prop name="StepDelay">0</prop>
										<prop name="StepSize">0</prop>
										<prop name="Target">55</prop>
										<prop name="Target2">0</prop>
										<prop name="AcquisitionMode">1</prop>
										<prop name="AcqPerDegree">5</prop>
									</obj>
								</list>
							</obj>
						</obj>
					</list>
					<list name="AnalysisModes" count="4">
						<item>None</item>
						<item>Quantification</item>
						<item>Melting Curves</item>
						<item>Color Compensation</item>
					</list>
					<prop name="ChannelCount">4</prop>
					<prop name="InstrumentSubclass">HTC_VER_10</prop>
					<obj name="Container" class="HTCBlockType" version="1">
						<prop name="Id">bt96S</prop>
						<prop name="RowCount">8</prop>
						<prop name="ColCount">12</prop>
						<prop name="OvershootDnDelay">10</prop>
						<prop name="OvershootUpDelay">10</prop>
						<prop name="RampRateMaxDn">2.2</prop>
						<prop name="RampRateMaxUp">4.4</prop>
						<prop name="ReactionVolMin">10</prop>
						<prop name="ReactionVolMax">100</prop>
						<prop name="ReactionVolDefault">20</prop>
						<prop name="HorVertCrosstalkCoefficient">0.0003</prop>
						<prop name="DiagCrosstalkCoefficent">0.0001</prop>
					</obj>
					<prop name="MaxPositionsToSeek">96</prop>
					<obj name="DetectionFormats" class="DetectionFormats" version="2">
						<list name="emlist" count="1">
							<obj name="item" class="HTCDetectionFormat" version="1">
								<list name="emlist" count="4">
									<obj name="item" class="HTCChannel" version="2">
										<prop name="name">618-660</prop>
										<prop name="Active">1</prop>
										<prop name="EmissionWL">660</prop>
										<prop name="ExcitationWL">618</prop>
										<prop name="IntgrTime">250</prop>
										<prop name="MaxIntgrTime">1000</prop>
										<prop name="MeltFactor">1</prop>
										<prop name="QuantFactor">1</prop>
									</obj>
									<obj name="item" class="HTCChannel" version="2">
										<prop name="name">498-580</prop>
										<prop name="Active">1</prop>
										<prop name="EmissionWL">580</prop>
										<prop name="ExcitationWL">498</prop>
										<prop name="IntgrTime">250</prop>
										<prop name="MaxIntgrTime">1000</prop>
										<prop name="MeltFactor">1</prop>
										<prop name="QuantFactor">1</prop>
									</obj>
									<obj name="item" class="HTCChannel" version="2">
										<prop name="name">533-580</prop>
										<prop name="Active">1</prop>
										<prop name="EmissionWL">580</prop>
										<prop name="ExcitationWL">533</prop>
										<prop name="IntgrTime">250</prop>
										<prop name="MaxIntgrTime">1000</prop>
										<prop name="MeltFactor">1</prop>
										<prop name="QuantFactor">1</prop>
									</obj>
									<obj name="item" class="HTCChannel" version="2">
										<prop name="name">465-510</prop>
										<prop name="Active">1</prop>
										<prop name="EmissionWL">510</prop>
										<prop name="ExcitationWL">465</prop>
										<prop name="IntgrTime">250</prop>
										<prop name="MaxIntgrTime">1000</prop>
										<prop name="MeltFactor">1</prop>
										<prop name="QuantFactor">1</prop>
									</obj>
								</list>
								<prop name="name">Borowsky_2</prop>
								<prop name="Active">1</prop>
								<prop name="DefChannelNdx">0</prop>
								<prop name="DenominatorNdx">-1</prop>
								<prop name="ReadOnly">0</prop>
								<list name="EmissionWLAvail" count="6">
									<item>488</item>
									<item>510</item>
									<item>580</item>
									<item>610</item>
									<item>640</item>
									<item>660</item>
								</list>
								<list name="ExcitationWLAvail" count="5">
									<item>440</item>
									<item>465</item>
									<item>498</item>
									<item>533</item>
									<item>618</item>
								</list>
								<prop name="MeasuringMode">hmmDynamic</prop>
							</obj>
						</list>
						<prop name="DefFormatName">Borowsky_2</prop>
					</obj>
					<list name="AcquisitionModes" count="4">
						<item>None</item>
						<item>Single</item>
						<item>Continuous</item>
						<item>Step</item>
					</list>
					<prop name="SeekTemp">30</prop>
					<prop name="SampleVolume">10</prop>
					<prop name="PlateID">06148364</prop>
				</obj>
			</obj>
			<prop name="CompletedProgramNo">3</prop>
			<prop name="StopPoint">3</prop>
			<prop name="CarouselConstMoved">0</prop>
		</obj>
		<obj name="AnlsAndSampleInfo" class="AnlsAndSampleInfo" version="1">
			<obj name="AnlsPropTypes" class="PropertyTypeList" version="1">
				<list name="emlist" count="3">
					<obj name="item" class="SamplePropType" version="1">
						<prop name="name">Units</prop>
						<prop name="PropClass">QuantUnitsProp</prop>
						<prop name="IsChannelProperty">0</prop>
						<prop name="SelectorOrder">0</prop>
						<prop name="ShowInSelector">0</prop>
						<prop name="ShowInTable">0</prop>
						<prop name="TableOrder">0</prop>
					</obj>
					<obj name="item" class="SamplePropType" version="1">
						<prop name="name">ExtRef</prop>
						<prop name="PropClass">RQExtRefProp</prop>
						<prop name="IsChannelProperty">0</prop>
						<prop name="SelectorOrder">0</prop>
						<prop name="ShowInSelector">0</prop>
						<prop name="ShowInTable">0</prop>
						<prop name="TableOrder">0</prop>
					</obj>
					<obj name="item" class="SamplePropType" version="1">
						<prop name="name">Endpt External Experiment</prop>
						<prop name="PropClass">EndptGenoExtExp</prop>
						<prop name="IsChannelProperty">0</prop>
						<prop name="SelectorOrder">0</prop>
						<prop name="ShowInSelector">0</prop>
						<prop name="ShowInTable">0</prop>
						<prop name="TableOrder">0</prop>
					</obj>
				</list>
			</obj>
			<obj name="SamplePropTypes" class="PropertyTypeList" version="1">
				<list name="emlist" count="26">
					<obj name="item" class="SamplePosPropType" version="1">
						<prop name="name">Position</prop>
						<prop name="PropClass">GenSampleEditPosition</prop>
						<prop name="AnalysisClass">General</prop>
						<prop name="IsChannelProperty">0</prop>
						<prop name="SelectorOrder">0</prop>
						<prop name="ShowInSelector">0</prop>
						<prop name="ShowInTable">1</prop>
						<prop name="TableOrder">0</prop>
					</obj>
					<obj name="item" class="SamplePropType" version="1">
						<prop name="name">Color</prop>
						<prop name="PropClass">SamplePrefColor</prop>
						<prop name="AnalysisClass">General</prop>
						<prop name="IsChannelProperty">0</prop>
						<prop name="SelectorOrder">1</prop>
						<prop name="ShowInSelector">0</prop>
						<prop name="ShowInTable">1</prop>
						<prop name="TableOrder">1</prop>
					</obj>
					<obj name="item" class="SamplePropType" version="1">
						<prop name="name">Replicate of</prop>
						<prop name="PropClass">GenSampleEditReplicate</prop>
						<prop name="AnalysisClass">General</prop>
						<prop name="IsChannelProperty">0</prop>
						<prop name="SelectorOrder">2</prop>
						<prop name="ShowInSelector">0</prop>
						<prop name="ShowInTable">1</prop>
						<prop name="TableOrder">2</prop>
					</obj>
					<obj name="item" class="SamplePropType" version="1">
						<prop name="name">Sample Name</prop>
						<prop name="PropClass">GenSampleEditName</prop>
						<prop name="AnalysisClass">General</prop>
						<prop name="IsChannelProperty">0</prop>
						<prop name="SelectorOrder">3</prop>
						<prop name="ShowInSelector">1</prop>
						<prop name="ShowInTable">1</prop>
						<prop name="TableOrder">3</prop>
					</obj>
					<obj name="item" class="SamplePropType" version="1">
						<prop name="name">Subsets</prop>
						<prop name="PropClass">GenSampleEditSubset</prop>
						<prop name="AnalysisClass">General</prop>
						<prop name="IsChannelProperty">0</prop>
						<prop name="SelectorOrder">4</prop>
						<prop name="ShowInSelector">0</prop>
						<prop name="ShowInTable">0</prop>
						<prop name="TableOrder">4</prop>
					</obj>
					<obj name="item" class="SamplePropType" version="1">
						<prop name="name">Notes</prop>
						<prop name="PropClass">GenSampleEditNotes</prop>
						<prop name="AnalysisClass">General</prop>
						<prop name="IsChannelProperty">0</prop>
						<prop name="SelectorOrder">5</prop>
						<prop name="ShowInSelector">0</prop>
						<prop name="ShowInTable">0</prop>
						<prop name="TableOrder">5</prop>
					</obj>
					<obj name="item" class="SamplePropType" version="1">
						<prop name="name">Sample ID</prop>
						<prop name="PropClass">HTCSampleID</prop>
						<prop name="AnalysisClass">General</prop>
						<prop name="IsChannelProperty">0</prop>
						<prop name="SelectorOrder">6</prop>
						<prop name="ShowInSelector">0</prop>
						<prop name="ShowInTable">0</prop>
						<prop name="TableOrder">6</prop>
					</obj>
					<obj name="item" class="SamplePropType" version="1">
						<prop name="name">Sample Prep Notes</prop>
						<prop name="PropClass">HTCSamplePrepNotes</prop>
						<prop name="AnalysisClass">General</prop>
						<prop name="IsChannelProperty">0</prop>
						<prop name="SelectorOrder">7</prop>
						<prop name="ShowInSelector">0</prop>
						<prop name="ShowInTable">0</prop>
						<prop name="TableOrder">7</prop>
					</obj>
					<obj name="item" class="SamplePrefWidthType" version="1">
						<prop name="name">Width</prop>
						<prop name="PropClass">SamplePrefWidth</prop>
						<prop name="AnalysisClass">Sample preferences</prop>
						<prop name="IsChannelProperty">0</prop>
						<prop name="SelectorOrder">8</prop>
						<prop name="ShowInSelector">0</prop>
						<prop name="ShowInTable">0</prop>
						<prop name="TableOrder">8</prop>
					</obj>
					<obj name="item" class="SamplePrefLineStyleType" version="1">
						<prop name="name">Line Style</prop>
						<prop name="PropClass">SamplePrefLineStyle</prop>
						<prop name="AnalysisClass">Sample preferences</prop>
						<prop name="IsChannelProperty">0</prop>
						<prop name="SelectorOrder">9</prop>
						<prop name="ShowInSelector">0</prop>
						<prop name="ShowInTable">0</prop>
						<prop name="TableOrder">9</prop>
					</obj>
					<obj name="item" class="SamplePrefPointStyleType" version="1">
						<prop name="name">Point Style</prop>
						<prop name="PropClass">SamplePrefPointStyle</prop>
						<prop name="AnalysisClass">Sample preferences</prop>
						<prop name="IsChannelProperty">0</prop>
						<prop name="SelectorOrder">10</prop>
						<prop name="ShowInSelector">0</prop>
						<prop name="ShowInTable">0</prop>
						<prop name="TableOrder">10</prop>
					</obj>
					<obj name="item" class="SamplePropType" version="1">
						<prop name="name">Dominant Channel</prop>
						<prop name="PropClass">DominantChannelProp</prop>
						<prop name="AnalysisClass">Color Compensation Analysis</prop>
						<prop name="IsChannelProperty">0</prop>
						<prop name="SelectorOrder">11</prop>
						<prop name="ShowInSelector">0</prop>
						<prop name="ShowInTable">0</prop>
						<prop name="TableOrder">11</prop>
					</obj>
					<obj name="item" class="EndPtSampleTypePropertyType" version="1">
						<prop name="name">EndPt Sample Type</prop>
						<prop name="PropClass">GroupingSample</prop>
						<prop name="AnalysisClass">EndPtGenotyping</prop>
						<prop name="IsChannelProperty">0</prop>
						<prop name="SelectorOrder">12</prop>
						<prop name="ShowInSelector">0</prop>
						<prop name="ShowInTable">0</prop>
						<prop name="TableOrder">12</prop>
					</obj>
					<obj name="item" class="SamplePropType" version="1">
						<prop name="name">EndPt Genotype</prop>
						<prop name="PropClass">Genotype</prop>
						<prop name="AnalysisClass">EndPtGenotyping</prop>
						<prop name="IsChannelProperty">0</prop>
						<prop name="SelectorOrder">13</prop>
						<prop name="ShowInSelector">0</prop>
						<prop name="ShowInTable">0</prop>
						<prop name="TableOrder">13</prop>
					</obj>
					<obj name="item" class="SamplePropType" version="1">
						<prop name="name">Target Name</prop>
						<prop name="PropClass">TargetName</prop>
						<prop name="AnalysisClass">General</prop>
						<prop name="IsChannelProperty">1</prop>
						<prop name="SelectorOrder">14</prop>
						<prop name="ShowInSelector">0</prop>
						<prop name="ShowInTable">0</prop>
						<prop name="TableOrder">14</prop>
					</obj>
					<obj name="item" class="QuantSampleTypePropertyType" version="1">
						<prop name="name">Quantification Sample Type</prop>
						<prop name="PropClass">QuantSampleTypeProperty</prop>
						<prop name="AnalysisClass">Quantification Analysis</prop>
						<prop name="IsChannelProperty">1</prop>
						<prop name="SelectorOrder">15</prop>
						<prop name="ShowInSelector">0</prop>
						<prop name="ShowInTable">0</prop>
						<prop name="TableOrder">15</prop>
					</obj>
					<obj name="item" class="SamplePropType" version="1">
						<prop name="name">Concentration</prop>
						<prop name="PropClass">QuantConcProperty</prop>
						<prop name="AnalysisClass">Quantification Analysis</prop>
						<prop name="IsChannelProperty">1</prop>
						<prop name="SelectorOrder">16</prop>
						<prop name="ShowInSelector">0</prop>
						<prop name="ShowInTable">0</prop>
						<prop name="TableOrder">16</prop>
					</obj>
					<obj name="item" class="QuantCpType" version="1">
						<prop name="name">Cp Low</prop>
						<prop name="PropClass">QuantCpLowProp</prop>
						<prop name="AnalysisClass">Quantification Analysis</prop>
						<prop name="IsChannelProperty">1</prop>
						<prop name="SelectorOrder">17</prop>
						<prop name="ShowInSelector">0</prop>
						<prop name="ShowInTable">0</prop>
						<prop name="TableOrder">17</prop>
					</obj>
					<obj name="item" class="QuantCpType" version="1">
						<prop name="name">Cp High</prop>
						<prop name="PropClass">QuantCpHighProp</prop>
						<prop name="AnalysisClass">Quantification Analysis</prop>
						<prop name="IsChannelProperty">1</prop>
						<prop name="SelectorOrder">18</prop>
						<prop name="ShowInSelector">0</prop>
						<prop name="ShowInTable">0</prop>
						<prop name="TableOrder">18</prop>
					</obj>
					<obj name="item" class="GroupSampleTypePropertyType" version="1">
						<prop name="name">Melt Geno Sample Type</prop>
						<prop name="PropClass">GroupChannelTypeProp</prop>
						<prop name="AnalysisClass">Melt Geno</prop>
						<prop name="IsChannelProperty">1</prop>
						<prop name="SelectorOrder">19</prop>
						<prop name="ShowInSelector">0</prop>
						<prop name="ShowInTable">0</prop>
						<prop name="TableOrder">19</prop>
					</obj>
					<obj name="item" class="SamplePropType" version="1">
						<prop name="name">Melt Geno Genotype</prop>
						<prop name="PropClass">ChannelGenotype</prop>
						<prop name="AnalysisClass">Melt Geno</prop>
						<prop name="IsChannelProperty">1</prop>
						<prop name="SelectorOrder">20</prop>
						<prop name="ShowInSelector">0</prop>
						<prop name="ShowInTable">0</prop>
						<prop name="TableOrder">20</prop>
					</obj>
					<obj name="item" class="RQTargetPropertyType" version="1">
						<prop name="name">Target Type</prop>
						<prop name="PropClass">RQTargetProperty</prop>
						<prop name="AnalysisClass">Relative Quantification</prop>
						<prop name="IsChannelProperty">1</prop>
						<prop name="SelectorOrder">21</prop>
						<prop name="ShowInSelector">0</prop>
						<prop name="ShowInTable">0</prop>
						<prop name="TableOrder">21</prop>
					</obj>
					<obj name="item" class="RQSampleTargetPropertyType" version="1">
						<prop name="name">Combined Sample and Target Type</prop>
						<prop name="PropClass">RQSampleTargetProperty</prop>
						<prop name="AnalysisClass">Relative Quantification</prop>
						<prop name="IsChannelProperty">1</prop>
						<prop name="SelectorOrder">22</prop>
						<prop name="ShowInSelector">0</prop>
						<prop name="ShowInTable">0</prop>
						<prop name="TableOrder">22</prop>
					</obj>
					<obj name="item" class="SamplePropType" version="1">
						<prop name="name">Efficiency</prop>
						<prop name="PropClass">RQEffProp</prop>
						<prop name="AnalysisClass">Relative Quantification</prop>
						<prop name="IsChannelProperty">1</prop>
						<prop name="SelectorOrder">23</prop>
						<prop name="ShowInSelector">0</prop>
						<prop name="ShowInTable">0</prop>
						<prop name="TableOrder">23</prop>
					</obj>
					<obj name="item" class="GroupSampleTypePropertyTypeNoPos" version="1">
						<prop name="name">Scanning Sample Type</prop>
						<prop name="PropClass">GroupChannelTypeProp</prop>
						<prop name="AnalysisClass">Scanning</prop>
						<prop name="IsChannelProperty">1</prop>
						<prop name="SelectorOrder">24</prop>
						<prop name="ShowInSelector">0</prop>
						<prop name="ShowInTable">0</prop>
						<prop name="TableOrder">24</prop>
					</obj>
					<obj name="item" class="SamplePropType" version="1">
						<prop name="name">Scanning Genotype</prop>
						<prop name="PropClass">ChannelGenotype</prop>
						<prop name="AnalysisClass">Scanning</prop>
						<prop name="IsChannelProperty">1</prop>
						<prop name="SelectorOrder">25</prop>
						<prop name="ShowInSelector">0</prop>
						<prop name="ShowInTable">0</prop>
						<prop name="TableOrder">25</prop>
					</obj>
				</list>
			</obj>
			<obj name="SelectedChannels" class="TEMIntegerSet" version="1">
				<list name="Items" count="4">
					<prop name="Item">0</prop>
					<prop name="Item">1</prop>
					<prop name="Item">2</prop>
					<prop name="Item">3</prop>
				</list>
			</obj>
			<obj name="AnalysisProperties" class="ExpPropList" version="1">
				<list name="emlist" count="3">
					<obj name="PropertyObject" class="EndptGenoExtExp" version="3">
						<prop name="PropertyTypeName">Endpt External Experiment</prop>
					</obj>
					<obj name="PropertyObject" class="RQExtRefProp" version="3">
						<prop name="PropertyTypeName">ExtRef</prop>
						<prop name="RefExpProg">-1</prop>
					</obj>
					<obj name="PropertyObject" class="QuantUnitsProp" version="3">
						<prop name="PropertyTypeName">Units</prop>
					</obj>
				</list>
			</obj>
			<obj name="SampleInfoList" class="SamplePropInfoList" version="1">
				<list name="emlist" count="96">
					<obj name="item" class="SamplePropInfo" version="1">
						<obj name="ChannelProperties" class="ChanPropList" version="2">
							<obj name="ChannelProperties" class="EMList" version="1">
								<list name="emlist" count="4">
									<obj name="item" class="PropertyList" version="1">
										<list name="emlist" count="12">
											<obj name="PropertyObject" class="RQSampleTargetProperty" version="4">
												<prop name="PropertyTypeName">Combined Sample and Target Type</prop>
												<prop name="Position">0</prop>
												<prop name="IsDefault">0</prop>
												<obj name="ChannelProp" class="ChannelProperty" version="1">
													<prop name="ChannelIdx">0</prop>
												</obj>
											</obj>
											<obj name="PropertyObject" class="QuantConcProperty" version="4">
												<prop name="PropertyTypeName">Concentration</prop>
												<prop name="Position">0</prop>
												<prop name="IsDefault">1</prop>
												<prop name="Concentration">0</prop>
												<obj name="ChannelProp" class="ChannelProperty" version="1">
													<prop name="ChannelIdx">0</prop>
												</obj>
												<prop name="ReadOnly">1</prop>
											</obj>
											<obj name="PropertyObject" class="QuantCpHighProp" version="4">
												<prop name="PropertyTypeName">Cp High</prop>
												<prop name="Position">0</prop>
												<prop name="IsDefault">1</prop>
												<prop name="CpRangeHigh">0</prop>
												<obj name="ChannelProp" class="ChannelProperty" version="1">
													<prop name="ChannelIdx">0</prop>
												</obj>
												<prop name="ReadOnly">1</prop>
											</obj>
											<obj name="PropertyObject" class="QuantCpLowProp" version="4">
												<prop name="PropertyTypeName">Cp Low</prop>
												<prop name="Position">0</prop>
												<prop name="IsDefault">1</prop>
												<prop name="CpRangeLow">0</prop>
												<obj name="ChannelProp" class="ChannelProperty" version="1">
													<prop name="ChannelIdx">0</prop>
												</obj>
												<prop name="ReadOnly">1</prop>
											</obj>
											<obj name="PropertyObject" class="RQEffProp" version="4">
												<prop name="PropertyTypeName">Efficiency</prop>
												<prop name="Position">0</prop>
												<prop name="IsDefault">1</prop>
												<prop name="Efficiency">2</prop>
												<obj name="ChannelProp" class="ChannelProperty" version="1">
													<prop name="ChannelIdx">0</prop>
												</obj>
											</obj>
											<obj name="PropertyObject" class="ChannelGenotype" version="4">
												<prop name="PropertyTypeName">Melt Geno Genotype</prop>
												<prop name="Position">0</prop>
												<prop name="IsDefault">1</prop>
												<prop name="ReadOnly">1</prop>
												<obj name="ChannelProp" class="ChannelProperty" version="1">
													<prop name="ChannelIdx">0</prop>
												</obj>
											</obj>
											<obj name="PropertyObject" class="GroupChannelTypeProp" version="4">
												<prop name="PropertyTypeName">Melt Geno Sample Type</prop>
												<prop name="Position">0</prop>
												<prop name="IsDefault">0</prop>
												<prop name="GroupSampleType">mstUnknown</prop>
												<obj name="ChannelProp" class="ChannelProperty" version="1">
													<prop name="ChannelIdx">0</prop>
												</obj>
											</obj>
											<obj name="PropertyObject" class="QuantSampleTypeProperty" version="4">
												<prop name="PropertyTypeName">Quantification Sample Type</prop>
												<prop name="Position">0</prop>
												<prop name="IsDefault">0</prop>
												<prop name="SampleType">qsUnknown</prop>
												<obj name="ChannelProp" class="ChannelProperty" version="1">
													<prop name="ChannelIdx">0</prop>
												</obj>
											</obj>
											<obj name="PropertyObject" class="ChannelGenotype" version="4">
												<prop name="PropertyTypeName">Scanning Genotype</prop>
												<prop name="Position">0</prop>
												<prop name="IsDefault">1</prop>
												<prop name="ReadOnly">1</prop>
												<obj name="ChannelProp" class="ChannelProperty" version="1">
													<prop name="ChannelIdx">0</prop>
												</obj>
											</obj>
											<obj name="PropertyObject" class="GroupChannelTypeProp" version="4">
												<prop name="PropertyTypeName">Scanning Sample Type</prop>
												<prop name="Position">0</prop>
												<prop name="IsDefault">0</prop>
												<prop name="GroupSampleType">mstUnknown</prop>
												<obj name="ChannelProp" class="ChannelProperty" version="1">
													<prop name="ChannelIdx">0</prop>
												</obj>
											</obj>
											<obj name="PropertyObject" class="TargetName" version="4">
												<prop name="PropertyTypeName">Target Name</prop>
												<prop name="Position">0</prop>
												<prop name="IsDefault">1</prop>
												<obj name="ChannelProp" class="ChannelProperty" version="1">
													<prop name="ChannelIdx">0</prop>
												</obj>
											</obj>
											<obj name="PropertyObject" class="RQTargetProperty" version="4">
												<prop name="PropertyTypeName">Target Type</prop>
												<prop name="Position">0</prop>
												<prop name="IsDefault">0</prop>
												<prop name="TargetType">dtNone</prop>
												<obj name="ChannelProp" class="ChannelProperty" version="1">
													<prop name="ChannelIdx">0</prop>
												</obj>
											</obj>
										</list>
									</obj>
									<obj name="item" class="PropertyList" version="1">
										<list name="emlist" count="12">
											<obj name="PropertyObject" class="RQSampleTargetProperty" version="4">
												<prop name="PropertyTypeName">Combined Sample and Target Type</prop>
												<prop name="Position">0</prop>
												<prop name="IsDefault">0</prop>
												<obj name="ChannelProp" class="ChannelProperty" version="1">
													<prop name="ChannelIdx">1</prop>
												</obj>
											</obj>
											<obj name="PropertyObject" class="QuantConcProperty" version="4">
												<prop name="PropertyTypeName">Concentration</prop>
												<prop name="Position">0</prop>
												<prop name="IsDefault">1</prop>
												<prop name="Concentration">0</prop>
												<obj name="ChannelProp" class="ChannelProperty" version="1">
													<prop name="ChannelIdx">1</prop>
												</obj>
												<prop name="ReadOnly">1</prop>
											</obj>
											<obj name="PropertyObject" class="QuantCpHighProp" version="4">
												<prop name="PropertyTypeName">Cp High</prop>
												<prop name="Position">0</prop>
												<prop name="IsDefault">1</prop>
												<prop name="CpRangeHigh">0</prop>
												<obj name="ChannelProp" class="ChannelProperty" version="1">
													<prop name="ChannelIdx">1</prop>
												</obj>
												<prop name="ReadOnly">1</prop>
											</obj>
											<obj name="PropertyObject" class="QuantCpLowProp" version="4">
												<prop name="PropertyTypeName">Cp Low</prop>
												<prop name="Position">0</prop>
												<prop name="IsDefault">1</prop>
												<prop name="CpRangeLow">0</prop>
												<obj name="ChannelProp" class="ChannelProperty" version="1">
													<prop name="ChannelIdx">1</prop>
												</obj>
												<prop name="ReadOnly">1</prop>
											</obj>
											<obj name="PropertyObject" class="RQEffProp" version="4">
												<prop name="PropertyTypeName">Efficiency</prop>
												<prop name="Position">0</prop>
												<prop name="IsDefault">1</prop>
												<prop name="Efficiency">2</prop>
												<obj name="ChannelProp" class="ChannelProperty" version="1">
													<prop name="ChannelIdx">1</prop>
												</obj>
											</obj>
											<obj name="PropertyObject" class="ChannelGenotype" version="4">
												<prop name="PropertyTypeName">Melt Geno Genotype</prop>
												<prop name="Position">0</prop>
												<prop name="IsDefault">1</prop>
												<prop name="ReadOnly">1</prop>
												<obj name="ChannelProp" class="ChannelProperty" version="1">
													<prop name="ChannelIdx">1</prop>
												</obj>
											</obj>
											<obj name="PropertyObject" class="GroupChannelTypeProp" version="4">
												<prop name="PropertyTypeName">Melt Geno Sample Type</prop>
												<prop name="Position">0</prop>
												<prop name="IsDefault">0</prop>
												<prop name="GroupSampleType">mstUnknown</prop>
												<obj name="ChannelProp" class="ChannelProperty" version="1">
													<prop name="ChannelIdx">1</prop>
												</obj>
											</obj>
											<obj name="PropertyObject" class="QuantSampleTypeProperty" version="4">
												<prop name="PropertyTypeName">Quantification Sample Type</prop>
												<prop name="Position">0</prop>
												<prop name="IsDefault">0</prop>
												<prop name="SampleType">qsUnknown</prop>
												<obj name="ChannelProp" class="ChannelProperty" version="1">
													<prop name="ChannelIdx">1</prop>
												</obj>
											</obj>
											<obj name="PropertyObject" class="ChannelGenotype" version="4">
												<prop name="PropertyTypeName">Scanning Genotype</prop>
												<prop name="Position">0</prop>
												<prop name="IsDefault">1</prop>
												<prop name="ReadOnly">1</prop>
												<obj name="ChannelProp" class="ChannelProperty" version="1">
													<prop name="ChannelIdx">1</prop>
												</obj>
											</obj>
											<obj name="PropertyObject" class="GroupChannelTypeProp" version="4">
												<prop name="PropertyTypeName">Scanning Sample Type</prop>
												<prop name="Position">0</prop>
												<prop name="IsDefault">0</prop>
												<prop name="GroupSampleType">mstUnknown</prop>
												<obj name="ChannelProp" class="ChannelProperty" version="1">
													<prop name="ChannelIdx">1</prop>
												</obj>
											</obj>
											<obj name="PropertyObject" class="TargetName" version="4">
												<prop name="PropertyTypeName">Target Name</prop>
												<prop name="Position">0</prop>
												<prop name="IsDefault">1</prop>
												<obj name="ChannelProp" class="ChannelProperty" version="1">
													<prop name="ChannelIdx">1</prop>
												</obj>
											</obj>
											<obj name="PropertyObject" class="RQTargetProperty" version="4">
												<prop name="PropertyTypeName">Target Type</prop>
												<prop name="Position">0</prop>
												<prop name="IsDefault">0</prop>
												<prop name="TargetType">dtNone</prop>
												<obj name="ChannelProp" class="ChannelProperty" version="1">
													<prop name="ChannelIdx">1</prop>
												</obj>
											</obj>
										</list>
									</obj>
									<obj name="item" class="PropertyList" version="1">
										<list name="emlist" count="12">
											<obj name="PropertyObject" class="RQSampleTargetProperty" version="4">
												<prop name="PropertyTypeName">Combined Sample and Target Type</prop>
												<prop name="Position">0</prop>
												<prop name="IsDefault">0</prop>
												<obj name="ChannelProp" class="ChannelProperty" version="1">
													<prop name="ChannelIdx">2</prop>
												</obj>
											</obj>
											<obj name="PropertyObject" class="QuantConcProperty" version="4">
												<prop name="PropertyTypeName">Concentration</prop>
												<prop name="Position">0</prop>
												<prop name="IsDefault">1</prop>
												<prop name="Concentration">0</prop>
												<obj name="ChannelProp" class="ChannelProperty" version="1">
													<prop name="ChannelIdx">2</prop>
												</obj>
												<prop name="ReadOnly">1</prop>
											</obj>
											<obj name="PropertyObject" class="QuantCpHighProp" version="4">
												<prop name="PropertyTypeName">Cp High</prop>
												<prop name="Position">0</prop>
												<prop name="IsDefault">1</prop>
												<prop name="CpRangeHigh">0</prop>
												<obj name="ChannelProp" class="ChannelProperty" version="1">
													<prop name="ChannelIdx">2</prop>
												</obj>
												<prop name="ReadOnly">1</prop>
											</obj>
											<obj name="PropertyObject" class="QuantCpLowProp" version="4">
												<prop name="PropertyTypeName">Cp Low</prop>
												<prop name="Position">0</prop>
												<prop name="IsDefault">1</prop>
												<prop name="CpRangeLow">0</prop>
												<obj name="ChannelProp" class="ChannelProperty" version="1">
													<prop name="ChannelIdx">2</prop>
												</obj>
												<prop name="ReadOnly">1</prop>
											</obj>
											<obj name="PropertyObject" class="RQEffProp" version="4">
												<prop name="PropertyTypeName">Efficiency</prop>
												<prop name="Position">0</prop>
												<prop name="IsDefault">1</prop>
												<prop name="Efficiency">2</prop>
												<obj name="ChannelProp" class="ChannelProperty" version="1">
													<prop name="ChannelIdx">2</prop>
												</obj>
											</obj>
											<obj name="PropertyObject" class="ChannelGenotype" version="4">
												<prop name="PropertyTypeName">Melt Geno Genotype</prop>
												<prop name="Position">0</prop>
												<prop name="IsDefault">1</prop>
												<prop name="ReadOnly">1</prop>
												<obj name="ChannelProp" class="ChannelProperty" version="1">
													<prop name="ChannelIdx">2</prop>
												</obj>
											</obj>
											<obj name="PropertyObject" class="GroupChannelTypeProp" version="4">
												<prop name="PropertyTypeName">Melt Geno Sample Type</prop>
												<prop name="Position">0</prop>
												<prop name="IsDefault">0</prop>
												<prop name="GroupSampleType">mstUnknown</prop>
												<obj name="ChannelProp" class="ChannelProperty" version="1">
													<prop name="ChannelIdx">2</prop>
												</obj>
											</obj>
											<obj name="PropertyObject" class="QuantSampleTypeProperty" version="4">
												<prop name="PropertyTypeName">Quantification Sample Type</prop>
												<prop name="Position">0</prop>
												<prop name="IsDefault">0</prop>
												<prop name="SampleType">qsUnknown</prop>
												<obj name="ChannelProp" class="ChannelProperty" version="1">
													<prop name="ChannelIdx">2</prop>
												</obj>
											</obj>
											<obj name="PropertyObject" class="ChannelGenotype" version="4">
												<prop name="PropertyTypeName">Scanning Genotype</prop>
												<prop name="Position">0</prop>
												<prop name="IsDefault">1</prop>
												<prop name="ReadOnly">1</prop>
												<obj name="ChannelProp" class="ChannelProperty" version="1">
													<prop name="ChannelIdx">2</prop>
												</obj>
											</obj>
											<obj name="PropertyObject" class="GroupChannelTypeProp" version="4">
												<prop name="PropertyTypeName">Scanning Sample Type</prop>
												<prop name="Position">0</prop>
												<prop name="IsDefault">0</prop>
												<prop name="GroupSampleType">mstUnknown</prop>
												<obj name="ChannelProp" class="ChannelProperty" version="1">
													<prop name="ChannelIdx">2</prop>
												</obj>
											</obj>
											<obj name="PropertyObject" class="TargetName" version="4">
												<prop name="PropertyTypeName">Target Name</prop>
												<prop name="Position">0</prop>
												<prop name="IsDefault">1</prop>
												<obj name="ChannelProp" class="ChannelProperty" version="1">
													<prop name="ChannelIdx">2</prop>
												</obj>
											</obj>
											<obj name="PropertyObject" class="RQTargetProperty" version="4">
												<prop name="PropertyTypeName">Target Type</prop>
												<prop name="Position">0</prop>
												<prop name="IsDefault">0</prop>
												<prop name="TargetType">dtNone</prop>
												<obj name="ChannelProp" class="ChannelProperty" version="1">
													<prop name="ChannelIdx">2</prop>
												</obj>
											</obj>
										</list>
									</obj>
									<obj name="item" class="PropertyList" version="1">
										<list name="emlist" count="12">
											<obj name="PropertyObject" class="RQSampleTargetProperty" version="4">
												<prop name="PropertyTypeName">Combined Sample and Target Type</prop>
												<prop name="Position">0</prop>
												<prop name="IsDefault">0</prop>
												<obj name="ChannelProp" class="ChannelProperty" version="1">
													<prop name="ChannelIdx">3</prop>
												</obj>
											</obj>
											<obj name="PropertyObject" class="QuantConcProperty" version="4">
												<prop name="PropertyTypeName">Concentration</prop>
												<prop name="Position">0</prop>
												<prop name="IsDefault">1</prop>
												<prop name="Concentration">0</prop>
												<obj name="ChannelProp" class="ChannelProperty" version="1">
													<prop name="ChannelIdx">3</prop>
												</obj>
												<prop name="ReadOnly">1</prop>
											</obj>
											<obj name="PropertyObject" class="QuantCpHighProp" version="4">
												<prop name="PropertyTypeName">Cp High</prop>
												<prop name="Position">0</prop>
												<prop name="IsDefault">1</prop>
												<prop name="CpRangeHigh">0</prop>
												<obj name="ChannelProp" class="ChannelProperty" version="1">
													<prop name="ChannelIdx">3</prop>
												</obj>
												<prop name="ReadOnly">1</prop>
											</obj>
											<obj name="PropertyObject" class="QuantCpLowProp" version="4">
												<prop name="PropertyTypeName">Cp Low</prop>
												<prop name="Position">0</prop>
												<prop name="IsDefault">1</prop>
												<prop name="CpRangeLow">0</prop>
												<obj name="ChannelProp" class="ChannelProperty" version="1">
													<prop name="ChannelIdx">3</prop>
												</obj>
												<prop name="ReadOnly">1</prop>
											</obj>
											<obj name="PropertyObject" class="RQEffProp" version="4">
												<prop name="PropertyTypeName">Efficiency</prop>
												<prop name="Position">0</prop>
												<prop name="IsDefault">1</prop>
												<prop name="Efficiency">2</prop>
												<obj name="ChannelProp" class="ChannelProperty" version="1">
													<prop name="ChannelIdx">3</prop>
												</obj>
											</obj>
											<obj name="PropertyObject" class="ChannelGenotype" version="4">
												<prop name="PropertyTypeName">Melt Geno Genotype</prop>
												<prop name="Position">0</prop>
												<prop name="IsDefault">1</prop>
												<prop name="ReadOnly">1</prop>
												<obj name="ChannelProp" class="ChannelProperty" version="1">
													<prop name="ChannelIdx">3</prop>
												</obj>
											</obj>
											<obj name="PropertyObject" class="GroupChannelTypeProp" version="4">
												<prop name="PropertyTypeName">Melt Geno Sample Type</prop>
												<prop name="Position">0</prop>
												<prop name="IsDefault">0</prop>
												<prop name="GroupSampleType">mstUnknown</prop>
												<obj name="ChannelProp" class="ChannelProperty" version="1">
													<prop name="ChannelIdx">3</prop>
												</obj>
											</obj>
											<obj name="PropertyObject" class="QuantSampleTypeProperty" version="4">
												<prop name="PropertyTypeName">Quantification Sample Type</prop>
												<prop name="Position">0</prop>
												<prop name="IsDefault">0</prop>
												<prop name="SampleType">qsUnknown</prop>
												<obj name="ChannelProp" class="ChannelProperty" version="1">
													<prop name="ChannelIdx">3</prop>
												</obj>
											</obj>
											<obj name="PropertyObject" class="ChannelGenotype" version="4">
												<prop name="PropertyTypeName">Scanning Genotype</prop>
												<prop name="Position">0</prop>
												<prop name="IsDefault">1</prop>
												<prop name="ReadOnly">1</prop>
												<obj name="ChannelProp" class="ChannelProperty" version="1">
													<prop name="ChannelIdx">3</prop>
												</obj>
											</obj>
											<obj name="PropertyObject" class="GroupChannelTypeProp" version="4">
												<prop name="PropertyTypeName">Scanning Sample Type</prop>
												<prop name="Position">0</prop>
												<prop name="IsDefault">0</prop>
												<prop name="GroupSampleType">mstUnknown</prop>
												<obj name="ChannelProp" class="ChannelProperty" version="1">
													<prop name="ChannelIdx">3</prop>
												</obj>
											</obj>
											<obj name="PropertyObject" class="TargetName" version="4">
												<prop name="PropertyTypeName">Target Name</prop>
												<prop name="Position">0</prop>
												<prop name="IsDefault">1</prop>
												<obj name="ChannelProp" class="ChannelProperty" version="1">
													<prop name="ChannelIdx">3</prop>
												</obj>
											</obj>
											<obj name="PropertyObject" class="RQTargetProperty" version="4">
												<prop name="PropertyTypeName">Target Type</prop>
												<prop name="Position">0</prop>
												<prop name="IsDefault">0</prop>
												<prop name="TargetType">dtNone</prop>
												<obj name="ChannelProp" class="ChannelProperty" version="1">
													<prop name="ChannelIdx">3</prop>
												</obj>
											</obj>
										</list>
									</obj>
								</list>
							</obj>
						</obj>
						<prop name="ChannelPropertyCount">4</prop>
						<prop name="ContainerPosition">0</prop>
						<prop name="HasSampleProperties">1</prop>
						<obj name="SampleProperties" class="PropertyList" version="1">
							<list name="emlist" count="14">
								<obj name="PropertyObject" class="SamplePrefColor" version="4">
									<prop name="PropertyTypeName">Color</prop>
									<prop name="Position">0</prop>
									<prop name="IsDefault">0</prop>
									<prop name="Color">$00FF8000</prop>
								</obj>
								<obj name="PropertyObject" class="DominantChannelProp" version="4">
									<prop name="PropertyTypeName">Dominant Channel</prop>
									<prop name="Position">0</prop>
									<prop name="IsDefault">0</prop>
									<prop name="DominantChannel">0</prop>
								</obj>
								<obj name="PropertyObject" class="Genotype" version="4">
									<prop name="PropertyTypeName">EndPt Genotype</prop>
									<prop name="Position">0</prop>
									<prop name="IsDefault">1</prop>
									<prop name="ReadOnly">1</prop>
								</obj>
								<obj name="PropertyObject" class="GroupingSample" version="4">
									<prop name="PropertyTypeName">EndPt Sample Type</prop>
									<prop name="Position">0</prop>
									<prop name="IsDefault">0</prop>
									<prop name="GroupSampleType">mstUnknown</prop>
								</obj>
								<obj name="PropertyObject" class="SamplePrefLineStyle" version="4">
									<prop name="PropertyTypeName">Line Style</prop>
									<prop name="Position">0</prop>
									<prop name="IsDefault">0</prop>
									<prop name="LineStyle">psSolid</prop>
								</obj>
								<obj name="PropertyObject" class="GenSampleEditNotes" version="4">
									<prop name="PropertyTypeName">Notes</prop>
									<prop name="Position">0</prop>
									<prop name="IsDefault">1</prop>
								</obj>
								<obj name="PropertyObject" class="SamplePrefPointStyle" version="4">
									<prop name="PropertyTypeName">Point Style</prop>
									<prop name="Position">0</prop>
									<prop name="IsDefault">0</prop>
									<prop name="PointStyle">psNothing</prop>
								</obj>
								<obj name="PropertyObject" class="GenSampleEditPosition" version="4">
									<prop name="PropertyTypeName">Position</prop>
									<prop name="Position">0</prop>
									<prop name="IsDefault">1</prop>
								</obj>
								<obj name="PropertyObject" class="GenSampleEditReplicate" version="4">
									<prop name="PropertyTypeName">Replicate of</prop>
									<prop name="Position">0</prop>
									<prop name="IsDefault">1</prop>
									<prop name="ReplicateOf">-1</prop>
								</obj>
								<obj name="PropertyObject" class="HTCSampleID" version="4">
									<prop name="PropertyTypeName">Sample ID</prop>
									<prop name="Position">0</prop>
									<prop name="IsDefault">1</prop>
								</obj>
								<obj name="PropertyObject" class="GenSampleEditName" version="4">
									<prop name="PropertyTypeName">Sample Name</prop>
									<prop name="Position">0</prop>
									<prop name="IsDefault">1</prop>
									<prop name="name">Sample 1</prop>
								</obj>
								<obj name="PropertyObject" class="HTCSamplePrepNotes" version="4">
									<prop name="PropertyTypeName">Sample Prep Notes</prop>
									<prop name="Position">0</prop>
									<prop name="IsDefault">1</prop>
								</obj>
								<obj name="PropertyObject" class="GenSampleEditSubset" version="4">
									<prop name="PropertyTypeName">Subsets</prop>
									<prop name="Position">0</prop>
									<prop name="IsDefault">1</prop>
								</obj>
								<obj name="PropertyObject" class="SamplePrefWidth" version="5">
									<prop name="PropertyTypeName">Width</prop>
									<prop name="Position">0</prop>
									<prop name="IsDefault">1</prop>
									<prop name="Width">1</prop>
								</obj>
							</list>
						</obj>
					</obj>
					<obj name="item" class="SamplePropInfo" version="1">
						<obj name="ChannelProperties" class="ChanPropList" version="2">
							<obj name="ChannelProperties" class="EMList" version="1">
								<list name="emlist" count="4">
									<obj name="item" class="PropertyList" version="1">
										<list name="emlist" count="12">
											<obj name="PropertyObject" class="RQSampleTargetProperty" version="4">
												<prop name="PropertyTypeName">Combined Sample and Target Type</prop>
												<prop name="Position">1</prop>
												<prop name="IsDefault">0</prop>
												<obj name="ChannelProp" class="ChannelProperty" version="1">
													<prop name="ChannelIdx">0</prop>
												</obj>
											</obj>
											<obj name="PropertyObject" class="QuantConcProperty" version="4">
												<prop name="PropertyTypeName">Concentration</prop>
												<prop name="Position">1</prop>
												<prop name="IsDefault">1</prop>
												<prop name="Concentration">0</prop>
												<obj name="ChannelProp" class="ChannelProperty" version="1">
													<prop name="ChannelIdx">0</prop>
												</obj>
												<prop name="ReadOnly">1</prop>
											</obj>
											<obj name="PropertyObject" class="QuantCpHighProp" version="4">
												<prop name="PropertyTypeName">Cp High</prop>
												<prop name="Position">1</prop>
												<prop name="IsDefault">1</prop>
												<prop name="CpRangeHigh">0</prop>
												<obj name="ChannelProp" class="ChannelProperty" version="1">
													<prop name="ChannelIdx">0</prop>
												</obj>
												<prop name="ReadOnly">1</prop>
											</obj>
											<obj name="PropertyObject" class="QuantCpLowProp" version="4">
												<prop name="PropertyTypeName">Cp Low</prop>
												<prop name="Position">1</prop>
												<prop name="IsDefault">1</prop>
												<prop name="CpRangeLow">0</prop>
												<obj name="ChannelProp" class="ChannelProperty" version="1">
													<prop name="ChannelIdx">0</prop>
												</obj>
												<prop name="ReadOnly">1</prop>
											</obj>
											<obj name="PropertyObject" class="RQEffProp" version="4">
												<prop name="PropertyTypeName">Efficiency</prop>
												<prop name="Position">1</prop>
												<prop name="IsDefault">1</prop>
												<prop name="Efficiency">2</prop>
												<obj name="ChannelProp" class="ChannelProperty" version="1">
													<prop name="ChannelIdx">0</prop>
												</obj>
											</obj>
											<obj name="PropertyObject" class="ChannelGenotype" version="4">
												<prop name="PropertyTypeName">Melt Geno Genotype</prop>
												<prop name="Position">1</prop>
												<prop name="IsDefault">1</prop>
												<prop name="ReadOnly">1</prop>
												<obj name="ChannelProp" class="ChannelProperty" version="1">
													<prop name="ChannelIdx">0</prop>
												</obj>
											</obj>
											<obj name="PropertyObject" class="GroupChannelTypeProp" version="4">
												<prop name="PropertyTypeName">Melt Geno Sample Type</prop>
												<prop name="Position">1</prop>
												<prop name="IsDefault">0</prop>
												<prop name="GroupSampleType">mstUnknown</prop>
												<obj name="ChannelProp" class="ChannelProperty" version="1">
													<prop name="ChannelIdx">0</prop>
												</obj>
											</obj>
											<obj name="PropertyObject" class="QuantSampleTypeProperty" version="4">
												<prop name="PropertyTypeName">Quantification Sample Type</prop>
												<prop name="Position">1</prop>
												<prop name="IsDefault">0</prop>
												<prop name="SampleType">qsUnknown</prop>
												<obj name="ChannelProp" class="ChannelProperty" version="1">
													<prop name="ChannelIdx">0</prop>
												</obj>
											</obj>
											<obj name="PropertyObject" class="ChannelGenotype" version="4">
												<prop name="PropertyTypeName">Scanning Genotype</prop>
												<prop name="Position">1</prop>
												<prop name="IsDefault">1</prop>
												<prop name="ReadOnly">1</prop>
												<obj name="ChannelProp" class="ChannelProperty" version="1">
													<prop name="ChannelIdx">0</prop>
												</obj>
											</obj>
											<obj name="PropertyObject" class="GroupChannelTypeProp" version="4">
												<prop name="PropertyTypeName">Scanning Sample Type</prop>
												<prop name="Position">1</prop>
												<prop name="IsDefault">0</prop>
												<prop name="GroupSampleType">mstUnknown</prop>
												<obj name="ChannelProp" class="ChannelProperty" version="1">
													<prop name="ChannelIdx">0</prop>
												</obj>
											</obj>
											<obj name="PropertyObject" class="TargetName" version="4">
												<prop name="PropertyTypeName">Target Name</prop>
												<prop name="Position">1</prop>
												<prop name="IsDefault">1</prop>
												<obj name="ChannelProp" class="ChannelProperty" version="1">
													<prop name="ChannelIdx">0</prop>
												</obj>
											</obj>
											<obj name="PropertyObject" class="RQTargetProperty" version="4">
												<prop name="PropertyTypeName">Target Type</prop>
												<prop name="Position">1</prop>
												<prop name="IsDefault">0</prop>
												<prop name="TargetType">dtNone</prop>
												<obj name="ChannelProp" class="ChannelProperty" version="1">
													<prop name="ChannelIdx">0</prop>
												</obj>
											</obj>
										</list>
									</obj>
									<obj name="item" class="PropertyList" version="1">
										<list name="emlist" count="12">
											<obj name="PropertyObject" class="RQSampleTargetProperty" version="4">
												<prop name="PropertyTypeName">Combined Sample and Target Type</prop>
												<prop name="Position">1</prop>
												<prop name="IsDefault">0</prop>
												<obj name="ChannelProp" class="ChannelProperty" version="1">
													<prop name="ChannelIdx">1</prop>
												</obj>
											</obj>
											<obj name="PropertyObject" class="QuantConcProperty" version="4">
												<prop name="PropertyTypeName">Concentration</prop>
												<prop name="Position">1</prop>
												<prop name="IsDefault">1</prop>
												<prop name="Concentration">0</prop>
												<obj name="ChannelProp" class="ChannelProperty" version="1">
													<prop name="ChannelIdx">1</prop>
												</obj>
												<prop name="ReadOnly">1</prop>
											</obj>
											<obj name="PropertyObject" class="QuantCpHighProp" version="4">
												<prop name="PropertyTypeName">Cp High</prop>
												<prop name="Position">1</prop>
												<prop name="IsDefault">1</prop>
												<prop name="CpRangeHigh">0</prop>
												<obj name="ChannelProp" class="ChannelProperty" version="1">
													<prop name="ChannelIdx">1</prop>
												</obj>
												<prop name="ReadOnly">1</prop>
											</obj>
											<obj name="PropertyObject" class="QuantCpLowProp" version="4">
												<prop name="PropertyTypeName">Cp Low</prop>
												<prop name="Position">1</prop>
												<prop name="IsDefault">1</prop>
												<prop name="CpRangeLow">0</prop>
												<obj name="ChannelProp" class="ChannelProperty" version="1">
													<prop name="ChannelIdx">1</prop>
												</obj>
												<prop name="ReadOnly">1</prop>
											</obj>
											<obj name="PropertyObject" class="RQEffProp" version="4">
												<prop name="PropertyTypeName">Efficiency</prop>
												<prop name="Position">1</prop>
												<prop name="IsDefault">1</prop>
												<prop name="Efficiency">2</prop>
												<obj name="ChannelProp" class="ChannelProperty" version="1">
													<prop name="ChannelIdx">1</prop>
												</obj>
											</obj>
											<obj name="PropertyObject" class="ChannelGenotype" version="4">
												<prop name="PropertyTypeName">Melt Geno Genotype</prop>
												<prop name="Position">1</prop>
												<prop name="IsDefault">1</prop>
												<prop name="ReadOnly">1</prop>
												<obj name="ChannelProp" class="ChannelProperty" version="1">
													<prop name="ChannelIdx">1</prop>
												</obj>
											</obj>
											<obj name="PropertyObject" class="GroupChannelTypeProp" version="4">
												<prop name="PropertyTypeName">Melt Geno Sample Type</prop>
												<prop name="Position">1</prop>
												<prop name="IsDefault">0</prop>
												<prop name="GroupSampleType">mstUnknown</prop>
												<obj name="ChannelProp" class="ChannelProperty" version="1">
													<prop name="ChannelIdx">1</prop>
												</obj>
											</obj>
											<obj name="PropertyObject" class="QuantSampleTypeProperty" version="4">
												<prop name="PropertyTypeName">Quantification Sample Type</prop>
												<prop name="Position">1</prop>
												<prop name="IsDefault">0</prop>
												<prop name="SampleType">qsUnknown</prop>
												<obj name="ChannelProp" class="ChannelProperty" version="1">
													<prop name="ChannelIdx">1</prop>
												</obj>
											</obj>
											<obj name="PropertyObject" class="ChannelGenotype" version="4">
												<prop name="PropertyTypeName">Scanning Genotype</prop>
												<prop name="Position">1</prop>
												<prop name="IsDefault">1</prop>
												<prop name="ReadOnly">1</prop>
												<obj name="ChannelProp" class="ChannelProperty" version="1">
													<prop name="ChannelIdx">1</prop>
												</obj>
											</obj>
											<obj name="PropertyObject" class="GroupChannelTypeProp" version="4">
												<prop name="PropertyTypeName">Scanning Sample Type</prop>
												<prop name="Position">1</prop>
												<prop name="IsDefault">0</prop>
												<prop name="GroupSampleType">mstUnknown</prop>
												<obj name="ChannelProp" class="ChannelProperty" version="1">
													<prop name="ChannelIdx">1</prop>
												</obj>
											</obj>
											<obj name="PropertyObject" class="TargetName" version="4">
												<prop name="PropertyTypeName">Target Name</prop>
												<prop name="Position">1</prop>
												<prop name="IsDefault">1</prop>
												<obj name="ChannelProp" class="ChannelProperty" version="1">
													<prop name="ChannelIdx">1</prop>
												</obj>
											</obj>
											<obj name="PropertyObject" class="RQTargetProperty" version="4">
												<prop name="PropertyTypeName">Target Type</prop>
												<prop name="Position">1</prop>
												<prop name="IsDefault">0</prop>
												<prop name="TargetType">dtNone</prop>
												<obj name="ChannelProp" class="ChannelProperty" version="1">
													<prop name="ChannelIdx">1</prop>
												</obj>
											</obj>
										</list>
									</obj>
									<obj name="item" class="PropertyList" version="1">
										<list name="emlist" count="12">
											<obj name="PropertyObject" class="RQSampleTargetProperty" version="4">
												<prop name="PropertyTypeName">Combined Sample and Target Type</prop>
												<prop name="Position">1</prop>
												<prop name="IsDefault">0</prop>
												<obj name="ChannelProp" class="ChannelProperty" version="1">
													<prop name="ChannelIdx">2</prop>
												</obj>
											</obj>
											<obj name="PropertyObject" class="QuantConcProperty" version="4">
												<prop name="PropertyTypeName">Concentration</prop>
												<prop name="Position">1</prop>
												<prop name="IsDefault">1</prop>
												<prop name="Concentration">0</prop>
												<obj name="ChannelProp" class="ChannelProperty" version="1">
													<prop name="ChannelIdx">2</prop>
												</obj>
												<prop name="ReadOnly">1</prop>
											</obj>
											<obj name="PropertyObject" class="QuantCpHighProp" version="4">
												<prop name="PropertyTypeName">Cp High</prop>
												<prop name="Position">1</prop>
												<prop name="IsDefault">1</prop>
												<prop name="CpRangeHigh">0</prop>
												<obj name="ChannelProp" class="ChannelProperty" version="1">
													<prop name="ChannelIdx">2</prop>
												</obj>
												<prop name="ReadOnly">1</prop>
											</obj>
											<obj name="PropertyObject" class="QuantCpLowProp" version="4">
												<prop name="PropertyTypeName">Cp Low</prop>
												<prop name="Position">1</prop>
												<prop name="IsDefault">1</prop>
												<prop name="CpRangeLow">0</prop>
												<obj name="ChannelProp" class="ChannelProperty" version="1">
													<prop name="ChannelIdx">2</prop>
												</obj>
												<prop name="ReadOnly">1</prop>
											</obj>
											<obj name="PropertyObject" class="RQEffProp" version="4">
												<prop name="PropertyTypeName">Efficiency</prop>
												<prop name="Position">1</prop>
												<prop name="IsDefault">1</prop>
												<prop name="Efficiency">2</prop>
												<obj name="ChannelProp" class="ChannelProperty" version="1">
													<prop name="ChannelIdx">2</prop>
												</obj>
											</obj>
											<obj name="PropertyObject" class="ChannelGenotype" version="4">
												<prop name="PropertyTypeName">Melt Geno Genotype</prop>
												<prop name="Position">1</prop>
												<prop name="IsDefault">1</prop>
												<prop name="ReadOnly">1</prop>
												<obj name="ChannelProp" class="ChannelProperty" version="1">
													<prop name="ChannelIdx">2</prop>
												</obj>
											</obj>
											<obj name="PropertyObject" class="GroupChannelTypeProp" version="4">
												<prop name="PropertyTypeName">Melt Geno Sample Type</prop>
												<prop name="Position">1</prop>
												<prop name="IsDefault">0</prop>
												<prop name="GroupSampleType">mstUnknown</prop>
												<obj name="ChannelProp" class="ChannelProperty" version="1">
													<prop name="ChannelIdx">2</prop>
												</obj>
											</obj>
											<obj name="PropertyObject" class="QuantSampleTypeProperty" version="4">
												<prop name="PropertyTypeName">Quantification Sample Type</prop>
												<prop name="Position">1</prop>
												<prop name="IsDefault">0</prop>
												<prop name="SampleType">qsUnknown</prop>
												<obj name="ChannelProp" class="ChannelProperty" version="1">
													<prop name="ChannelIdx">2</prop>
												</obj>
											</obj>
											<obj name="PropertyObject" class="ChannelGenotype" version="4">
												<prop name="PropertyTypeName">Scanning Genotype</prop>
												<prop name="Position">1</prop>
												<prop name="IsDefault">1</prop>
												<prop name="ReadOnly">1</prop>
												<obj name="ChannelProp" class="ChannelProperty" version="1">
													<prop name="ChannelIdx">2</prop>
												</obj>
											</obj>
											<obj name="PropertyObject" class="GroupChannelTypeProp" version="4">
												<prop name="PropertyTypeName">Scanning Sample Type</prop>
												<prop name="Position">1</prop>
												<prop name="IsDefault">0</prop>
												<prop name="GroupSampleType">mstUnknown</prop>
												<obj name="ChannelProp" class="ChannelProperty" version="1">
													<prop name="ChannelIdx">2</prop>
												</obj>
											</obj>
											<obj name="PropertyObject" class="TargetName" version="4">
												<prop name="PropertyTypeName">Target Name</prop>
												<prop name="Position">1</prop>
												<prop name="IsDefault">1</prop>
												<obj name="ChannelProp" class="ChannelProperty" version="1">
													<prop name="ChannelIdx">2</prop>
												</obj>
											</obj>
											<obj name="PropertyObject" class="RQTargetProperty" version="4">
												<prop name="PropertyTypeName">Target Type</prop>
												<prop name="Position">1</prop>
												<prop name="IsDefault">0</prop>
												<prop name="TargetType">dtNone</prop>
												<obj name="ChannelProp" class="ChannelProperty" version="1">
													<prop name="ChannelIdx">2</prop>
												</obj>
											</obj>
										</list>
									</obj>
									<obj name="item" class="PropertyList" version="1">
										<list name="emlist" count="12">
											<obj name="PropertyObject" class="RQSampleTargetProperty" version="4">
												<prop name="PropertyTypeName">Combined Sample and Target Type</prop>
												<prop name="Position">1</prop>
												<prop name="IsDefault">0</prop>
												<obj name="ChannelProp" class="ChannelProperty" version="1">
													<prop name="ChannelIdx">3</prop>
												</obj>
											</obj>
											<obj name="PropertyObject" class="QuantConcProperty" version="4">
												<prop name="PropertyTypeName">Concentration</prop>
												<prop name="Position">1</prop>
												<prop name="IsDefault">1</prop>
												<prop name="Concentration">0</prop>
												<obj name="ChannelProp" class="ChannelProperty" version="1">
													<prop name="ChannelIdx">3</prop>
												</obj>
												<prop name="ReadOnly">1</prop>
											</obj>
											<obj name="PropertyObject" class="QuantCpHighProp" version="4">
												<prop name="PropertyTypeName">Cp High</prop>
												<prop name="Position">1</prop>
												<prop name="IsDefault">1</prop>
												<prop name="CpRangeHigh">0</prop>
												<obj name="ChannelProp" class="ChannelProperty" version="1">
													<prop name="ChannelIdx">3</prop>
												</obj>
												<prop name="ReadOnly">1</prop>
											</obj>
											<obj name="PropertyObject" class="QuantCpLowProp" version="4">
												<prop name="PropertyTypeName">Cp Low</prop>
												<prop name="Position">1</prop>
												<prop name="IsDefault">1</prop>
												<prop name="CpRangeLow">0</prop>
												<obj name="ChannelProp" class="ChannelProperty" version="1">
													<prop name="ChannelIdx">3</prop>
												</obj>
												<prop name="ReadOnly">1</prop>
											</obj>
											<obj name="PropertyObject" class="RQEffProp" version="4">
												<prop name="PropertyTypeName">Efficiency</prop>
												<prop name="Position">1</prop>
												<prop name="IsDefault">1</prop>
												<prop name="Efficiency">2</prop>
												<obj name="ChannelProp" class="ChannelProperty" version="1">
													<prop name="ChannelIdx">3</prop>
												</obj>
											</obj>
											<obj name="PropertyObject" class="ChannelGenotype" version="4">
												<prop name="PropertyTypeName">Melt Geno Genotype</prop>
												<prop name="Position">1</prop>
												<prop name="IsDefault">1</prop>
												<prop name="ReadOnly">1</prop>
												<obj name="ChannelProp" class="ChannelProperty" version="1">
													<prop name="ChannelIdx">3</prop>
												</obj>
											</obj>
											<obj name="PropertyObject" class="GroupChannelTypeProp" version="4">
												<prop name="PropertyTypeName">Melt Geno Sample Type</prop>
												<prop name="Position">1</prop>
												<prop name="IsDefault">0</prop>
												<prop name="GroupSampleType">mstUnknown</prop>
												<obj name="ChannelProp" class="ChannelProperty" version="1">
													<prop name="ChannelIdx">3</prop>
												</obj>
											</obj>
											<obj name="PropertyObject" class="QuantSampleTypeProperty" version="4">
												<prop name="PropertyTypeName">Quantification Sample Type</prop>
												<prop name="Position">1</prop>
												<prop name="IsDefault">0</prop>
												<prop name="SampleType">qsUnknown</prop>
												<obj name="ChannelProp" class="ChannelProperty" version="1">
													<prop name="ChannelIdx">3</prop>
												</obj>
											</obj>
											<obj name="PropertyObject" class="ChannelGenotype" version="4">
												<prop name="PropertyTypeName">Scanning Genotype</prop>
												<prop name="Position">1</prop>
												<prop name="IsDefault">1</prop>
												<prop name="ReadOnly">1</prop>
												<obj name="ChannelProp" class="ChannelProperty" version="1">
													<prop name="ChannelIdx">3</prop>
												</obj>
											</obj>
											<obj name="PropertyObject" class="GroupChannelTypeProp" version="4">
												<prop name="PropertyTypeName">Scanning Sample Type</prop>
												<prop name="Position">1</prop>
												<prop name="IsDefault">0</prop>
												<prop name="GroupSampleType">mstUnknown</prop>
												<obj name="ChannelProp" class="ChannelProperty" version="1">
													<prop name="ChannelIdx">3</prop>
												</obj>
											</obj>
											<obj name="PropertyObject" class="TargetName" version="4">
												<prop name="PropertyTypeName">Target Name</prop>
												<prop name="Position">1</prop>
												<prop name="IsDefault">1</prop>
												<obj name="ChannelProp" class="ChannelProperty" version="1">
													<prop name="ChannelIdx">3</prop>
												</obj>
											</obj>
											<obj name="PropertyObject" class="RQTargetProperty" version="4">
												<prop name="PropertyTypeName">Target Type</prop>
												<prop name="Position">1</prop>
												<prop name="IsDefault">0</prop>
												<prop name="TargetType">dtNone</prop>
												<obj name="ChannelProp" class="ChannelProperty" version="1">
													<prop name="ChannelIdx">3</prop>
												</obj>
											</obj>
										</list>
									</obj>
								</list>
							</obj>
						</obj>
						<prop name="ChannelPropertyCount">4</prop>
						<prop name="ContainerPosition">1</prop>
						<prop name="HasSampleProperties">1</prop>
						<obj name="SampleProperties" class="PropertyList" version="1">
							<list name="emlist" count="14">
								<obj name="PropertyObject" class="SamplePrefColor" version="4">
									<prop name="PropertyTypeName">Color</prop>
									<prop name="Position">1</prop>
									<prop name="IsDefault">0</prop>
									<prop name="Color">clRed</prop>
								</obj>
								<obj name="PropertyObject" class="DominantChannelProp" version="4">
									<prop name="PropertyTypeName">Dominant Channel</prop>
									<prop name="Position">1</prop>
									<prop name="IsDefault">0</prop>
									<prop name="DominantChannel">0</prop>
								</obj>
								<obj name="PropertyObject" class="Genotype" version="4">
									<prop name="PropertyTypeName">EndPt Genotype</prop>
									<prop name="Position">1</prop>
									<prop name="IsDefault">1</prop>
									<prop name="ReadOnly">1</prop>
								</obj>
								<obj name="PropertyObject" class="GroupingSample" version="4">
									<prop name="PropertyTypeName">EndPt Sample Type</prop>
									<prop name="Position">1</prop>
									<prop name="IsDefault">0</prop>
									<prop name="GroupSampleType">mstUnknown</prop>
								</obj>
								<obj name="PropertyObject" class="SamplePrefLineStyle" version="4">
									<prop name="PropertyTypeName">Line Style</prop>
									<prop name="Position">1</prop>
									<prop name="IsDefault">0</prop>
									<prop name="LineStyle">psSolid</prop>
								</obj>
								<obj name="PropertyObject" class="GenSampleEditNotes" version="4">
									<prop name="PropertyTypeName">Notes</prop>
									<prop name="Position">1</prop>
									<prop name="IsDefault">1</prop>
								</obj>
								<obj name="PropertyObject" class="SamplePrefPointStyle" version="4">
									<prop name="PropertyTypeName">Point Style</prop>
									<prop name="Position">1</prop>
									<prop name="IsDefault">0</prop>
									<prop name="PointStyle">psNothing</prop>
								</obj>
								<obj name="PropertyObject" class="GenSampleEditPosition" version="4">
									<prop name="PropertyTypeName">Position</prop>
									<prop name="Position">1</prop>
									<prop name="IsDefault">1</prop>
								</obj>
								<obj name="PropertyObject" class="GenSampleEditReplicate" version="4">
									<prop name="PropertyTypeName">Replicate of</prop>
									<prop name="Position">1</prop>
									<prop name="IsDefault">1</prop>
									<prop name="ReplicateOf">-1</prop>
								</obj>
								<obj name="PropertyObject" class="HTCSampleID" version="4">
									<prop name="PropertyTypeName">Sample ID</prop>
									<prop name="Position">1</prop>
									<prop name="IsDefault">1</prop>
								</obj>
								<obj name="PropertyObject" class="GenSampleEditName" version="4">
									<prop name="PropertyTypeName">Sample Name</prop>
									<prop name="Position">1</prop>
									<prop name="IsDefault">1</prop>
									<prop name="name">Sample 2</prop>
								</obj>
								<obj name="PropertyObject" class="HTCSamplePrepNotes" version="4">
									<prop name="PropertyTypeName">Sample Prep Notes</prop>
									<prop name="Position">1</prop>
									<prop name="IsDefault">1</prop>
								</obj>
								<obj name="PropertyObject" class="GenSampleEditSubset" version="4">
									<prop name="PropertyTypeName">Subsets</prop>
									<prop name="Position">1</prop>
									<prop name="IsDefault">1</prop>
								</obj>
								<obj name="PropertyObject" class="SamplePrefWidth" version="5">
									<prop name="PropertyTypeName">Width</prop>
									<prop name="Position">1</prop>
									<prop name="IsDefault">1</prop>
									<prop name="Width">1</prop>
								</obj>
							</list>
						</obj>
					</obj>
					<obj name="item" class="SamplePropInfo" version="1">
						<obj name="ChannelProperties" class="ChanPropList" version="2">
							<obj name="ChannelProperties" class="EMList" version="1">
								<list name="emlist" count="4">
									<obj name="item" class="PropertyList" version="1">
										<list name="emlist" count="12">
											<obj name="PropertyObject" class="RQSampleTargetProperty" version="4">
												<prop name="PropertyTypeName">Combined Sample and Target Type</prop>
												<prop name="Position">2</prop>
												<prop name="IsDefault">0</prop>
												<obj name="ChannelProp" class="ChannelProperty" version="1">
													<prop name="ChannelIdx">0</prop>
												</obj>
											</obj>
											<obj name="PropertyObject" class="QuantConcProperty" version="4">
												<prop name="PropertyTypeName">Concentration</prop>
												<prop name="Position">2</prop>
												<prop name="IsDefault">1</prop>
												<prop name="Concentration">0</prop>
												<obj name="ChannelProp" class="ChannelProperty" version="1">
													<prop name="ChannelIdx">0</prop>
												</obj>
												<prop name="ReadOnly">1</prop>
											</obj>
											<obj name="PropertyObject" class="QuantCpHighProp" version="4">
												<prop name="PropertyTypeName">Cp High</prop>
												<prop name="Position">2</prop>
												<prop name="IsDefault">1</prop>
												<prop name="CpRangeHigh">0</prop>
												<obj name="ChannelProp" class="ChannelProperty" version="1">
													<prop name="ChannelIdx">0</prop>
												</obj>
												<prop name="ReadOnly">1</prop>
											</obj>
											<obj name="PropertyObject" class="QuantCpLowProp" version="4">
												<prop name="PropertyTypeName">Cp Low</prop>
												<prop name="Position">2</prop>
												<prop name="IsDefault">1</prop>
												<prop name="CpRangeLow">0</prop>
												<obj name="ChannelProp" class="ChannelProperty" version="1">
													<prop name="ChannelIdx">0</prop>
												</obj>
												<prop name="ReadOnly">1</prop>
											</obj>
											<obj name="PropertyObject" class="RQEffProp" version="4">
												<prop name="PropertyTypeName">Efficiency</prop>
												<prop name="Position">2</prop>
												<prop name="IsDefault">1</prop>
												<prop name="Efficiency">2</prop>
												<obj name="ChannelProp" class="ChannelProperty" version="1">
													<prop name="ChannelIdx">0</prop>
												</obj>
											</obj>
											<obj name="PropertyObject" class="ChannelGenotype" version="4">
												<prop name="PropertyTypeName">Melt Geno Genotype</prop>
												<prop name="Position">2</prop>
												<prop name="IsDefault">1</prop>
												<prop name="ReadOnly">1</prop>
												<obj name="ChannelProp" class="ChannelProperty" version="1">
													<prop name="ChannelIdx">0</prop>
												</obj>
											</obj>
											<obj name="PropertyObject" class="GroupChannelTypeProp" version="4">
												<prop name="PropertyTypeName">Melt Geno Sample Type</prop>
												<prop name="Position">2</prop>
												<prop name="IsDefault">0</prop>
												<prop name="GroupSampleType">mstUnknown</prop>
												<obj name="ChannelProp" class="ChannelProperty" version="1">
													<prop name="ChannelIdx">0</prop>
												</obj>
											</obj>
											<obj name="PropertyObject" class="QuantSampleTypeProperty" version="4">
												<prop name="PropertyTypeName">Quantification Sample Type</prop>
												<prop name="Position">2</prop>
												<prop name="IsDefault">0</prop>
												<prop name="SampleType">qsUnknown</prop>
												<obj name="ChannelProp" class="ChannelProperty" version="1">
													<prop name="ChannelIdx">0</prop>
												</obj>
											</obj>
											<obj name="PropertyObject" class="ChannelGenotype" version="4">
												<prop name="PropertyTypeName">Scanning Genotype</prop>
												<prop name="Position">2</prop>
												<prop name="IsDefault">1</prop>
												<prop name="ReadOnly">1</prop>
												<obj name="ChannelProp" class="ChannelProperty" version="1">
													<prop name="ChannelIdx">0</prop>
												</obj>
											</obj>
											<obj name="PropertyObject" class="GroupChannelTypeProp" version="4">
												<prop name="PropertyTypeName">Scanning Sample Type</prop>
												<prop name="Position">2</prop>
												<prop name="IsDefault">0</prop>
												<prop name="GroupSampleType">mstUnknown</prop>
												<obj name="ChannelProp" class="ChannelProperty" version="1">
													<prop name="ChannelIdx">0</prop>
												</obj>
											</obj>
											<obj name="PropertyObject" class="TargetName" version="4">
												<prop name="PropertyTypeName">Target Name</prop>
												<prop name="Position">2</prop>
												<prop name="IsDefault">1</prop>
												<obj name="ChannelProp" class="ChannelProperty" version="1">
													<prop name="ChannelIdx">0</prop>
												</obj>
											</obj>
											<obj name="PropertyObject" class="RQTargetProperty" version="4">
												<prop name="PropertyTypeName">Target Type</prop>
												<prop name="Position">2</prop>
												<prop name="IsDefault">0</prop>
												<prop name="TargetType">dtNone</prop>
												<obj name="ChannelProp" class="ChannelProperty" version="1">
													<prop name="ChannelIdx">0</prop>
												</obj>
											</obj>
										</list>
									</obj>
									<obj name="item" class="PropertyList" version="1">
										<list name="emlist" count="12">
											<obj name="PropertyObject" class="RQSampleTargetProperty" version="4">
												<prop name="PropertyTypeName">Combined Sample and Target Type</prop>
												<prop name="Position">2</prop>
												<prop name="IsDefault">0</prop>
												<obj name="ChannelProp" class="ChannelProperty" version="1">
													<prop name="ChannelIdx">1</prop>
												</obj>
											</obj>
											<obj name="PropertyObject" class="QuantConcProperty" version="4">
												<prop name="PropertyTypeName">Concentration</prop>
												<prop name="Position">2</prop>
												<prop name="IsDefault">1</prop>
												<prop name="Concentration">0</prop>
												<obj name="ChannelProp" class="ChannelProperty" version="1">
													<prop name="ChannelIdx">1</prop>
												</obj>
												<prop name="ReadOnly">1</prop>
											</obj>
											<obj name="PropertyObject" class="QuantCpHighProp" version="4">
												<prop name="PropertyTypeName">Cp High</prop>
												<prop name="Position">2</prop>
												<prop name="IsDefault">1</prop>
												<prop name="CpRangeHigh">0</prop>
												<obj name="ChannelProp" class="ChannelProperty" version="1">
													<prop name="ChannelIdx">1</prop>
												</obj>
												<prop name="ReadOnly">1</prop>
											</obj>
											<obj name="PropertyObject" class="QuantCpLowProp" version="4">
												<prop name="PropertyTypeName">Cp Low</prop>
												<prop name="Position">2</prop>
												<prop name="IsDefault">1</prop>
												<prop name="CpRangeLow">0</prop>
												<obj name="ChannelProp" class="ChannelProperty" version="1">
													<prop name="ChannelIdx">1</prop>
												</obj>
												<prop name="ReadOnly">1</prop>
											</obj>
											<obj name="PropertyObject" class="RQEffProp" version="4">
												<prop name="PropertyTypeName">Efficiency</prop>
												<prop name="Position">2</prop>
												<prop name="IsDefault">1</prop>
												<prop name="Efficiency">2</prop>
												<obj name="ChannelProp" class="ChannelProperty" version="1">
													<prop name="ChannelIdx">1</prop>
												</obj>
											</obj>
											<obj name="PropertyObject" class="ChannelGenotype" version="4">
												<prop name="PropertyTypeName">Melt Geno Genotype</prop>
												<prop name="Position">2</prop>
												<prop name="IsDefault">1</prop>
												<prop name="ReadOnly">1</prop>
												<obj name="ChannelProp" class="ChannelProperty" version="1">
													<prop name="ChannelIdx">1</prop>
												</obj>
											</obj>
											<obj name="PropertyObject" class="GroupChannelTypeProp" version="4">
												<prop name="PropertyTypeName">Melt Geno Sample Type</prop>
												<prop name="Position">2</prop>
												<prop name="IsDefault">0</prop>
												<prop name="GroupSampleType">mstUnknown</prop>
												<obj name="ChannelProp" class="ChannelProperty" version="1">
													<prop name="ChannelIdx">1</prop>
												</obj>
											</obj>
											<obj name="PropertyObject" class="QuantSampleTypeProperty" version="4">
												<prop name="PropertyTypeName">Quantification Sample Type</prop>
												<prop name="Position">2</prop>
												<prop name="IsDefault">0</prop>
												<prop name="SampleType">qsUnknown</prop>
												<obj name="ChannelProp" class="ChannelProperty" version="1">
													<prop name="ChannelIdx">1</prop>
												</obj>
											</obj>
											<obj name="PropertyObject" class="ChannelGenotype" version="4">
												<prop name="PropertyTypeName">Scanning Genotype</prop>
												<prop name="Position">2</prop>
												<prop name="IsDefault">1</prop>
												<prop name="ReadOnly">1</prop>
												<obj name="ChannelProp" class="ChannelProperty" version="1">
													<prop name="ChannelIdx">1</prop>
												</obj>
											</obj>
											<obj name="PropertyObject" class="GroupChannelTypeProp" version="4">
												<prop name="PropertyTypeName">Scanning Sample Type</prop>
												<prop name="Position">2</prop>
												<prop name="IsDefault">0</prop>
												<prop name="GroupSampleType">mstUnknown</prop>
												<obj name="ChannelProp" class="ChannelProperty" version="1">
													<prop name="ChannelIdx">1</prop>
												</obj>
											</obj>
											<obj name="PropertyObject" class="TargetName" version="4">
												<prop name="PropertyTypeName">Target Name</prop>
												<prop name="Position">2</prop>
												<prop name="IsDefault">1</prop>
												<obj name="ChannelProp" class="ChannelProperty" version="1">
													<prop name="ChannelIdx">1</prop>
												</obj>
											</obj>
											<obj name="PropertyObject" class="RQTargetProperty" version="4">
												<prop name="PropertyTypeName">Target Type</prop>
												<prop name="Position">2</prop>
												<prop name="IsDefault">0</prop>
												<prop name="TargetType">dtNone</prop>
												<obj name="ChannelProp" class="ChannelProperty" version="1">
													<prop name="ChannelIdx">1</prop>
												</obj>
											</obj>
										</list>
									</obj>
									<obj name="item" class="PropertyList" version="1">
										<list name="emlist" count="12">
											<obj name="PropertyObject" class="RQSampleTargetProperty" version="4">
												<prop name="PropertyTypeName">Combined Sample and Target Type</prop>
												<prop name="Position">2</prop>
												<prop name="IsDefault">0</prop>
												<obj name="ChannelProp" class="ChannelProperty" version="1">
													<prop name="ChannelIdx">2</prop>
												</obj>
											</obj>
											<obj name="PropertyObject" class="QuantConcProperty" version="4">
												<prop name="PropertyTypeName">Concentration</prop>
												<prop name="Position">2</prop>
												<prop name="IsDefault">1</prop>
												<prop name="Concentration">0</prop>
												<obj name="ChannelProp" class="ChannelProperty" version="1">
													<prop name="ChannelIdx">2</prop>
												</obj>
												<prop name="ReadOnly">1</prop>
											</obj>
											<obj name="PropertyObject" class="QuantCpHighProp" version="4">
												<prop name="PropertyTypeName">Cp High</prop>
												<prop name="Position">2</prop>
												<prop name="IsDefault">1</prop>
												<prop name="CpRangeHigh">0</prop>
												<obj name="ChannelProp" class="ChannelProperty" version="1">
													<prop name="ChannelIdx">2</prop>
												</obj>
												<prop name="ReadOnly">1</prop>
											</obj>
											<obj name="PropertyObject" class="QuantCpLowProp" version="4">
												<prop name="PropertyTypeName">Cp Low</prop>
												<prop name="Position">2</prop>
												<prop name="IsDefault">1</prop>
												<prop name="CpRangeLow">0</prop>
												<obj name="ChannelProp" class="ChannelProperty" version="1">
													<prop name="ChannelIdx">2</prop>
												</obj>
												<prop name="ReadOnly">1</prop>
											</obj>
											<obj name="PropertyObject" class="RQEffProp" version="4">
												<prop name="PropertyTypeName">Efficiency</prop>
												<prop name="Position">2</prop>
												<prop name="IsDefault">1</prop>
												<prop name="Efficiency">2</prop>
												<obj name="ChannelProp" class="ChannelProperty" version="1">
													<prop name="ChannelIdx">2</prop>
												</obj>
											</obj>
											<obj name="PropertyObject" class="ChannelGenotype" version="4">
												<prop name="PropertyTypeName">Melt Geno Genotype</prop>
												<prop name="Position">2</prop>
												<prop name="IsDefault">1</prop>
												<prop name="ReadOnly">1</prop>
												<obj name="ChannelProp" class="ChannelProperty" version="1">
													<prop name="ChannelIdx">2</prop>
												</obj>
											</obj>
											<obj name="PropertyObject" class="GroupChannelTypeProp" version="4">
												<prop name="PropertyTypeName">Melt Geno Sample Type</prop>
												<prop name="Position">2</prop>
												<prop name="IsDefault">0</prop>
												<prop name="GroupSampleType">mstUnknown</prop>
												<obj name="ChannelProp" class="ChannelProperty" version="1">
													<prop name="ChannelIdx">2</prop>
												</obj>
											</obj>
											<obj name="PropertyObject" class="QuantSampleTypeProperty" version="4">
												<prop name="PropertyTypeName">Quantification Sample Type</prop>
												<prop name="Position">2</prop>
												<prop name="IsDefault">0</prop>
												<prop name="SampleType">qsUnknown</prop>
												<obj name="ChannelProp" class="ChannelProperty" version="1">
													<prop name="ChannelIdx">2</prop>
												</obj>
											</obj>
											<obj name="PropertyObject" class="ChannelGenotype" version="4">
												<prop name="PropertyTypeName">Scanning Genotype</prop>
												<prop name="Position">2</prop>
												<prop name="IsDefault">1</prop>
												<prop name="ReadOnly">1</prop>
												<obj name="ChannelProp" class="ChannelProperty" version="1">
													<prop name="ChannelIdx">2</prop>
												</obj>
											</obj>
											<obj name="PropertyObject" class="GroupChannelTypeProp" version="4">
												<prop name="PropertyTypeName">Scanning Sample Type</prop>
												<prop name="Position">2</prop>
												<prop name="IsDefault">0</prop>
												<prop name="GroupSampleType">mstUnknown</prop>
												<obj name="ChannelProp" class="ChannelProperty" version="1">
													<prop name="ChannelIdx">2</prop>
												</obj>
											</obj>
											<obj name="PropertyObject" class="TargetName" version="4">
												<prop name="PropertyTypeName">Target Name</prop>
												<prop name="Position">2</prop>
												<prop name="IsDefault">1</prop>
												<obj name="ChannelProp" class="ChannelProperty" version="1">
													<prop name="ChannelIdx">2</prop>
												</obj>
											</obj>
											<obj name="PropertyObject" class="RQTargetProperty" version="4">
												<prop name="PropertyTypeName">Target Type</prop>
												<prop name="Position">2</prop>
												<prop name="IsDefault">0</prop>
												<prop name="TargetType">dtNone</prop>
												<obj name="ChannelProp" class="ChannelProperty" version="1">
													<prop name="ChannelIdx">2</prop>
												</obj>
											</obj>
										</list>
									</obj>
									<obj name="item" class="PropertyList" version="1">
										<list name="emlist" count="12">
											<obj name="PropertyObject" class="RQSampleTargetProperty" version="4">
												<prop name="PropertyTypeName">Combined Sample and Target Type</prop>
												<prop name="Position">2</prop>
												<prop name="IsDefault">0</prop>
												<obj name="ChannelProp" class="ChannelProperty" version="1">
													<prop name="ChannelIdx">3</prop>
												</obj>
											</obj>
											<obj name="PropertyObject" class="QuantConcProperty" version="4">
												<prop name="PropertyTypeName">Concentration</prop>
												<prop name="Position">2</prop>
												<prop name="IsDefault">1</prop>
												<prop name="Concentration">0</prop>
												<obj name="ChannelProp" class="ChannelProperty" version="1">
													<prop name="ChannelIdx">3</prop>
												</obj>
												<prop name="ReadOnly">1</prop>
											</obj>
											<obj name="PropertyObject" class="QuantCpHighProp" version="4">
												<prop name="PropertyTypeName">Cp High</prop>
												<prop name="Position">2</prop>
												<prop name="IsDefault">1</prop>
												<prop name="CpRangeHigh">0</prop>
												<obj name="ChannelProp" class="ChannelProperty" version="1">
													<prop name="ChannelIdx">3</prop>
												</obj>
												<prop name="ReadOnly">1</prop>
											</obj>
											<obj name="PropertyObject" class="QuantCpLowProp" version="4">
												<prop name="PropertyTypeName">Cp Low</prop>
												<prop name="Position">2</prop>
												<prop name="IsDefault">1</prop>
												<prop name="CpRangeLow">0</prop>
												<obj name="ChannelProp" class="ChannelProperty" version="1">
													<prop name="ChannelIdx">3</prop>
												</obj>
												<prop name="ReadOnly">1</prop>
											</obj>
											<obj name="PropertyObject" class="RQEffProp" version="4">
												<prop name="PropertyTypeName">Efficiency</prop>
												<prop name="Position">2</prop>
												<prop name="IsDefault">1</prop>
												<prop name="Efficiency">2</prop>
												<obj name="ChannelProp" class="ChannelProperty" version="1">
													<prop name="ChannelIdx">3</prop>
												</obj>
											</obj>
											<obj name="PropertyObject" class="ChannelGenotype" version="4">
												<prop name="PropertyTypeName">Melt Geno Genotype</prop>
												<prop name="Position">2</prop>
												<prop name="IsDefault">1</prop>
												<prop name="ReadOnly">1</prop>
												<obj name="ChannelProp" class="ChannelProperty" version="1">
													<prop name="ChannelIdx">3</prop>
												</obj>
											</obj>
											<obj name="PropertyObject" class="GroupChannelTypeProp" version="4">
												<prop name="PropertyTypeName">Melt Geno Sample Type</prop>
												<prop name="Position">2</prop>
												<prop name="IsDefault">0</prop>
												<prop name="GroupSampleType">mstUnknown</prop>
												<obj name="ChannelProp" class="ChannelProperty" version="1">
													<prop name="ChannelIdx">3</prop>
												</obj>
											</obj>
											<obj name="PropertyObject" class="QuantSampleTypeProperty" version="4">
												<prop name="PropertyTypeName">Quantification Sample Type</prop>
												<prop name="Position">2</prop>
												<prop name="IsDefault">0</prop>
												<prop name="SampleType">qsUnknown</prop>
												<obj name="ChannelProp" class="ChannelProperty" version="1">
													<prop name="ChannelIdx">3</prop>
												</obj>
											</obj>
											<obj name="PropertyObject" class="ChannelGenotype" version="4">
												<prop name="PropertyTypeName">Scanning Genotype</prop>
												<prop name="Position">2</prop>
												<prop name="IsDefault">1</prop>
												<prop name="ReadOnly">1</prop>
												<obj name="ChannelProp" class="ChannelProperty" version="1">
													<prop name="ChannelIdx">3</prop>
												</obj>
											</obj>
											<obj name="PropertyObject" class="GroupChannelTypeProp" version="4">
												<prop name="PropertyTypeName">Scanning Sample Type</prop>
												<prop name="Position">2</prop>
												<prop name="IsDefault">0</prop>
												<prop name="GroupSampleType">mstUnknown</prop>
												<obj name="ChannelProp" class="ChannelProperty" version="1">
													<prop name="ChannelIdx">3</prop>
												</obj>
											</obj>
											<obj name="PropertyObject" class="TargetName" version="4">
												<prop name="PropertyTypeName">Target Name</prop>
												<prop name="Position">2</prop>
												<prop name="IsDefault">1</prop>
												<obj name="ChannelProp" class="ChannelProperty" version="1">
													<prop name="ChannelIdx">3</prop>
												</obj>
											</obj>
											<obj name="PropertyObject" class="RQTargetProperty" version="4">
												<prop name="PropertyTypeName">Target Type</prop>
												<prop name="Position">2</prop>
												<prop name="IsDefault">0</prop>
												<prop name="TargetType">dtNone</prop>
												<obj name="ChannelProp" class="ChannelProperty" version="1">
													<prop name="ChannelIdx">3</prop>
												</obj>
											</obj>
										</list>
									</obj>
								</list>
							</obj>
						</obj>
						<prop name="ChannelPropertyCount">4</prop>
						<prop name="ContainerPosition">2</prop>
						<prop name="HasSampleProperties">1</prop>
						<obj name="SampleProperties" class="PropertyList" version="1">
							<list name="emlist" count="14">
								<obj name="PropertyObject" class="SamplePrefColor" version="4">
									<prop name="PropertyTypeName">Color</prop>
									<prop name="Position">2</prop>
									<prop name="IsDefault">0</prop>
									<prop name="Color">$0030D700</prop>
								</obj>
								<obj name="PropertyObject" class="DominantChannelProp" version="4">
									<prop name="PropertyTypeName">Dominant Channel</prop>
									<prop name="Position">2</prop>
									<prop name="IsDefault">0</prop>
									<prop name="DominantChannel">0</prop>
								</obj>
								<obj name="PropertyObject" class="Genotype" version="4">
									<prop name="PropertyTypeName">EndPt Genotype</prop>
									<prop name="Position">2</prop>
									<prop name="IsDefault">1</prop>
									<prop name="ReadOnly">1</prop>
								</obj>
								<obj name="PropertyObject" class="GroupingSample" version="4">
									<prop name="PropertyTypeName">EndPt Sample Type</prop>
									<prop name="Position">2</prop>
									<prop name="IsDefault">0</prop>
									<prop name="GroupSampleType">mstUnknown</prop>
								</obj>
								<obj name="PropertyObject" class="SamplePrefLineStyle" version="4">
									<prop name="PropertyTypeName">Line Style</prop>
									<prop name="Position">2</prop>
									<prop name="IsDefault">0</prop>
									<prop name="LineStyle">psSolid</prop>
								</obj>
								<obj name="PropertyObject" class="GenSampleEditNotes" version="4">
									<prop name="PropertyTypeName">Notes</prop>
									<prop name="Position">2</prop>
									<prop name="IsDefault">1</prop>
								</obj>
								<obj name="PropertyObject" class="SamplePrefPointStyle" version="4">
									<prop name="PropertyTypeName">Point Style</prop>
									<prop name="Position">2</prop>
									<prop name="IsDefault">0</prop>
									<prop name="PointStyle">psNothing</prop>
								</obj>
								<obj name="PropertyObject" class="GenSampleEditPosition" version="4">
									<prop name="PropertyTypeName">Position</prop>
									<prop name="Position">2</prop>
									<prop name="IsDefault">1</prop>
								</obj>
								<obj name="PropertyObject" class="GenSampleEditReplicate" version="4">
									<prop name="PropertyTypeName">Replicate of</prop>
									<prop name="Position">2</prop>
									<prop name="IsDefault">1</prop>
									<prop name="ReplicateOf">-1</prop>
								</obj>
								<obj name="PropertyObject" class="HTCSampleID" version="4">
									<prop name="PropertyTypeName">Sample ID</prop>
									<prop name="Position">2</prop>
									<prop name="IsDefault">1</prop>
								</obj>
								<obj name="PropertyObject" class="GenSampleEditName" version="4">
									<prop name="PropertyTypeName">Sample Name</prop>
									<prop name="Position">2</prop>
									<prop name="IsDefault">1</prop>
									<prop name="name">Sample 3</prop>
								</obj>
								<obj name="PropertyObject" class="HTCSamplePrepNotes" version="4">
									<prop name="PropertyTypeName">Sample Prep Notes</prop>
									<prop name="Position">2</prop>
									<prop name="IsDefault">1</prop>
								</obj>
								<obj name="PropertyObject" class="GenSampleEditSubset" version="4">
									<prop name="PropertyTypeName">Subsets</prop>
									<prop name="Position">2</prop>
									<prop name="IsDefault">1</prop>
								</obj>
								<obj name="PropertyObject" class="SamplePrefWidth" version="5">
									<prop name="PropertyTypeName">Width</prop>
									<prop name="Position">2</prop>
									<prop name="IsDefault">1</prop>
									<prop name="Width">1</prop>
								</obj>
							</list>
						</obj>
					</obj>
					<obj name="item" class="SamplePropInfo" version="1">
						<obj name="ChannelProperties" class="ChanPropList" version="2">
							<obj name="ChannelProperties" class="EMList" version="1">
								<list name="emlist" count="4">
									<obj name="item" class="PropertyList" version="1">
										<list name="emlist" count="12">
											<obj name="PropertyObject" class="RQSampleTargetProperty" version="4">
												<prop name="PropertyTypeName">Combined Sample and Target Type</prop>
												<prop name="Position">3</prop>
												<prop name="IsDefault">0</prop>
												<obj name="ChannelProp" class="ChannelProperty" version="1">
													<prop name="ChannelIdx">0</prop>
												</obj>
											</obj>
											<obj name="PropertyObject" class="QuantConcProperty" version="4">
												<prop name="PropertyTypeName">Concentration</prop>
												<prop name="Position">3</prop>
												<prop name="IsDefault">1</prop>
												<prop name="Concentration">0</prop>
												<obj name="ChannelProp" class="ChannelProperty" version="1">
													<prop name="ChannelIdx">0</prop>
												</obj>
												<prop name="ReadOnly">1</prop>
											</obj>
											<obj name="PropertyObject" class="QuantCpHighProp" version="4">
												<prop name="PropertyTypeName">Cp High</prop>
												<prop name="Position">3</prop>
												<prop name="IsDefault">1</prop>
												<prop name="CpRangeHigh">0</prop>
												<obj name="ChannelProp" class="ChannelProperty" version="1">
													<prop name="ChannelIdx">0</prop>
												</obj>
												<prop name="ReadOnly">1</prop>
											</obj>
											<obj name="PropertyObject" class="QuantCpLowProp" version="4">
												<prop name="PropertyTypeName">Cp Low</prop>
												<prop name="Position">3</prop>
												<prop name="IsDefault">1</prop>
												<prop name="CpRangeLow">0</prop>
												<obj name="ChannelProp" class="ChannelProperty" version="1">
													<prop name="ChannelIdx">0</prop>
												</obj>
												<prop name="ReadOnly">1</prop>
											</obj>
											<obj name="PropertyObject" class="RQEffProp" version="4">
												<prop name="PropertyTypeName">Efficiency</prop>
												<prop name="Position">3</prop>
												<prop name="IsDefault">1</prop>
												<prop name="Efficiency">2</prop>
												<obj name="ChannelProp" class="ChannelProperty" version="1">
													<prop name="ChannelIdx">0</prop>
												</obj>
											</obj>
											<obj name="PropertyObject" class="ChannelGenotype" version="4">
												<prop name="PropertyTypeName">Melt Geno Genotype</prop>
												<prop name="Position">3</prop>
												<prop name="IsDefault">1</prop>
												<prop name="ReadOnly">1</prop>
												<obj name="ChannelProp" class="ChannelProperty" version="1">
													<prop name="ChannelIdx">0</prop>
												</obj>
											</obj>
											<obj name="PropertyObject" class="GroupChannelTypeProp" version="4">
												<prop name="PropertyTypeName">Melt Geno Sample Type</prop>
												<prop name="Position">3</prop>
												<prop name="IsDefault">0</prop>
												<prop name="GroupSampleType">mstUnknown</prop>
												<obj name="ChannelProp" class="ChannelProperty" version="1">
													<prop name="ChannelIdx">0</prop>
												</obj>
											</obj>
											<obj name="PropertyObject" class="QuantSampleTypeProperty" version="4">
												<prop name="PropertyTypeName">Quantification Sample Type</prop>
												<prop name="Position">3</prop>
												<prop name="IsDefault">0</prop>
												<prop name="SampleType">qsUnknown</prop>
												<obj name="ChannelProp" class="ChannelProperty" version="1">
													<prop name="ChannelIdx">0</prop>
												</obj>
											</obj>
											<obj name="PropertyObject" class="ChannelGenotype" version="4">
												<prop name="PropertyTypeName">Scanning Genotype</prop>
												<prop name="Position">3</prop>
												<prop name="IsDefault">1</prop>
												<prop name="ReadOnly">1</prop>
												<obj name="ChannelProp" class="ChannelProperty" version="1">
													<prop name="ChannelIdx">0</prop>
												</obj>
											</obj>
											<obj name="PropertyObject" class="GroupChannelTypeProp" version="4">
												<prop name="PropertyTypeName">Scanning Sample Type</prop>
												<prop name="Position">3</prop>
												<prop name="IsDefault">0</prop>
												<prop name="GroupSampleType">mstUnknown</prop>
												<obj name="ChannelProp" class="ChannelProperty" version="1">
													<prop name="ChannelIdx">0</prop>
												</obj>
											</obj>
											<obj name="PropertyObject" class="TargetName" version="4">
												<prop name="PropertyTypeName">Target Name</prop>
												<prop name="Position">3</prop>
												<prop name="IsDefault">1</prop>
												<obj name="ChannelProp" class="ChannelProperty" version="1">
													<prop name="ChannelIdx">0</prop>
												</obj>
											</obj>
											<obj name="PropertyObject" class="RQTargetProperty" version="4">
												<prop name="PropertyTypeName">Target Type</prop>
												<prop name="Position">3</prop>
												<prop name="IsDefault">0</prop>
												<prop name="TargetType">dtNone</prop>
												<obj name="ChannelProp" class="ChannelProperty" version="1">
													<prop name="ChannelIdx">0</prop>
												</obj>
											</obj>
										</list>
									</obj>
									<obj name="item" class="PropertyList" version="1">
										<list name="emlist" count="12">
											<obj name="PropertyObject" class="RQSampleTargetProperty" version="4">
												<prop name="PropertyTypeName">Combined Sample and Target Type</prop>
												<prop name="Position">3</prop>
												<prop name="IsDefault">0</prop>
												<obj name="ChannelProp" class="ChannelProperty" version="1">
													<prop name="ChannelIdx">1</prop>
												</obj>
											</obj>
											<obj name="PropertyObject" class="QuantConcProperty" version="4">
												<prop name="PropertyTypeName">Concentration</prop>
												<prop name="Position">3</prop>
												<prop name="IsDefault">1</prop>
												<prop name="Concentration">0</prop>
												<obj name="ChannelProp" class="ChannelProperty" version="1">
													<prop name="ChannelIdx">1</prop>
												</obj>
												<prop name="ReadOnly">1</prop>
											</obj>
											<obj name="PropertyObject" class="QuantCpHighProp" version="4">
												<prop name="PropertyTypeName">Cp High</prop>
												<prop name="Position">3</prop>
												<prop name="IsDefault">1</prop>
												<prop name="CpRangeHigh">0</prop>
												<obj name="ChannelProp" class="ChannelProperty" version="1">
													<prop name="ChannelIdx">1</prop>
												</obj>
												<prop name="ReadOnly">1</prop>
											</obj>
											<obj name="PropertyObject" class="QuantCpLowProp" version="4">
												<prop name="PropertyTypeName">Cp Low</prop>
												<prop name="Position">3</prop>
												<prop name="IsDefault">1</prop>
												<prop name="CpRangeLow">0</prop>
												<obj name="ChannelProp" class="ChannelProperty" version="1">
													<prop name="ChannelIdx">1</prop>
												</obj>
												<prop name="ReadOnly">1</prop>
											</obj>
											<obj name="PropertyObject" class="RQEffProp" version="4">
												<prop name="PropertyTypeName">Efficiency</prop>
												<prop name="Position">3</prop>
												<prop name="IsDefault">1</prop>
												<prop name="Efficiency">2</prop>
												<obj name="ChannelProp" class="ChannelProperty" version="1">
													<prop name="ChannelIdx">1</prop>
												</obj>
											</obj>
											<obj name="PropertyObject" class="ChannelGenotype" version="4">
												<prop name="PropertyTypeName">Melt Geno Genotype</prop>
												<prop name="Position">3</prop>
												<prop name="IsDefault">1</prop>
												<prop name="ReadOnly">1</prop>
												<obj name="ChannelProp" class="ChannelProperty" version="1">
													<prop name="ChannelIdx">1</prop>
												</obj>
											</obj>
											<obj name="PropertyObject" class="GroupChannelTypeProp" version="4">
												<prop name="PropertyTypeName">Melt Geno Sample Type</prop>
												<prop name="Position">3</prop>
												<prop name="IsDefault">0</prop>
												<prop name="GroupSampleType">mstUnknown</prop>
												<obj name="ChannelProp" class="ChannelProperty" version="1">
													<prop name="ChannelIdx">1</prop>
												</obj>
											</obj>
											<obj name="PropertyObject" class="QuantSampleTypeProperty" version="4">
												<prop name="PropertyTypeName">Quantification Sample Type</prop>
												<prop name="Position">3</prop>
												<prop name="IsDefault">0</prop>
												<prop name="SampleType">qsUnknown</prop>
												<obj name="ChannelProp" class="ChannelProperty" version="1">
													<prop name="ChannelIdx">1</prop>
												</obj>
											</obj>
											<obj name="PropertyObject" class="ChannelGenotype" version="4">
												<prop name="PropertyTypeName">Scanning Genotype</prop>
												<prop name="Position">3</prop>
												<prop name="IsDefault">1</prop>
												<prop name="ReadOnly">1</prop>
												<obj name="ChannelProp" class="ChannelProperty" version="1">
													<prop name="ChannelIdx">1</prop>
												</obj>
											</obj>
											<obj name="PropertyObject" class="GroupChannelTypeProp" version="4">
												<prop name="PropertyTypeName">Scanning Sample Type</prop>
												<prop name="Position">3</prop>
												<prop name="IsDefault">0</prop>
												<prop name="GroupSampleType">mstUnknown</prop>
												<obj name="ChannelProp" class="ChannelProperty" version="1">
													<prop name="ChannelIdx">1</prop>
												</obj>
											</obj>
											<obj name="PropertyObject" class="TargetName" version="4">
												<prop name="PropertyTypeName">Target Name</prop>
												<prop name="Position">3</prop>
												<prop name="IsDefault">1</prop>
												<obj name="ChannelProp" class="ChannelProperty" version="1">
													<prop name="ChannelIdx">1</prop>
												</obj>
											</obj>
											<obj name="PropertyObject" class="RQTargetProperty" version="4">
												<prop name="PropertyTypeName">Target Type</prop>
												<prop name="Position">3</prop>
												<prop name="IsDefault">0</prop>
												<prop name="TargetType">dtNone</prop>
												<obj name="ChannelProp" class="ChannelProperty" version="1">
													<prop name="ChannelIdx">1</prop>
												</obj>
											</obj>
										</list>
									</obj>
									<obj name="item" class="PropertyList" version="1">
										<list name="emlist" count="12">
											<obj name="PropertyObject" class="RQSampleTargetProperty" version="4">
												<prop name="PropertyTypeName">Combined Sample and Target Type</prop>
												<prop name="Position">3</prop>
												<prop name="IsDefault">0</prop>
												<obj name="ChannelProp" class="ChannelProperty" version="1">
													<prop name="ChannelIdx">2</prop>
												</obj>
											</obj>
											<obj name="PropertyObject" class="QuantConcProperty" version="4">
												<prop name="PropertyTypeName">Concentration</prop>
												<prop name="Position">3</prop>
												<prop name="IsDefault">1</prop>
												<prop name="Concentration">0</prop>
												<obj name="ChannelProp" class="ChannelProperty" version="1">
													<prop name="ChannelIdx">2</prop>
												</obj>
												<prop name="ReadOnly">1</prop>
											</obj>
											<obj name="PropertyObject" class="QuantCpHighProp" version="4">
												<prop name="PropertyTypeName">Cp High</prop>
												<prop name="Position">3</prop>
												<prop name="IsDefault">1</prop>
												<prop name="CpRangeHigh">0</prop>
												<obj name="ChannelProp" class="ChannelProperty" version="1">
													<prop name="ChannelIdx">2</prop>
												</obj>
												<prop name="ReadOnly">1</prop>
											</obj>
											<obj name="PropertyObject" class="QuantCpLowProp" version="4">
												<prop name="PropertyTypeName">Cp Low</prop>
												<prop name="Position">3</prop>
												<prop name="IsDefault">1</prop>
												<prop name="CpRangeLow">0</prop>
												<obj name="ChannelProp" class="ChannelProperty" version="1">
													<prop name="ChannelIdx">2</prop>
												</obj>
												<prop name="ReadOnly">1</prop>
											</obj>
											<obj name="PropertyObject" class="RQEffProp" version="4">
												<prop name="PropertyTypeName">Efficiency</prop>
												<prop name="Position">3</prop>
												<prop name="IsDefault">1</prop>
												<prop name="Efficiency">2</prop>
												<obj name="ChannelProp" class="ChannelProperty" version="1">
													<prop name="ChannelIdx">2</prop>
												</obj>
											</obj>
											<obj name="PropertyObject" class="ChannelGenotype" version="4">
												<prop name="PropertyTypeName">Melt Geno Genotype</prop>
												<prop name="Position">3</prop>
												<prop name="IsDefault">1</prop>
												<prop name="ReadOnly">1</prop>
												<obj name="ChannelProp" class="ChannelProperty" version="1">
													<prop name="ChannelIdx">2</prop>
												</obj>
											</obj>
											<obj name="PropertyObject" class="GroupChannelTypeProp" version="4">
												<prop name="PropertyTypeName">Melt Geno Sample Type</prop>
												<prop name="Position">3</prop>
												<prop name="IsDefault">0</prop>
												<prop name="GroupSampleType">mstUnknown</prop>
												<obj name="ChannelProp" class="ChannelProperty" version="1">
													<prop name="ChannelIdx">2</prop>
												</obj>
											</obj>
											<obj name="PropertyObject" class="QuantSampleTypeProperty" version="4">
												<prop name="PropertyTypeName">Quantification Sample Type</prop>
												<prop name="Position">3</prop>
												<prop name="IsDefault">0</prop>
												<prop name="SampleType">qsUnknown</prop>
												<obj name="ChannelProp" class="ChannelProperty" version="1">
													<prop name="ChannelIdx">2</prop>
												</obj>
											</obj>
											<obj name="PropertyObject" class="ChannelGenotype" version="4">
												<prop name="PropertyTypeName">Scanning Genotype</prop>
												<prop name="Position">3</prop>
												<prop name="IsDefault">1</prop>
												<prop name="ReadOnly">1</prop>
												<obj name="ChannelProp" class="ChannelProperty" version="1">
													<prop name="ChannelIdx">2</prop>
												</obj>
											</obj>
											<obj name="PropertyObject" class="GroupChannelTypeProp" version="4">
												<prop name="PropertyTypeName">Scanning Sample Type</prop>
												<prop name="Position">3</prop>
												<prop name="IsDefault">0</prop>
												<prop name="GroupSampleType">mstUnknown</prop>
												<obj name="ChannelProp" class="ChannelProperty" version="1">
													<prop name="ChannelIdx">2</prop>
												</obj>
											</obj>
											<obj name="PropertyObject" class="TargetName" version="4">
												<prop name="PropertyTypeName">Target Name</prop>
												<prop name="Position">3</prop>
												<prop name="IsDefault">1</prop>
												<obj name="ChannelProp" class="ChannelProperty" version="1">
													<prop name="ChannelIdx">2</prop>
												</obj>
											</obj>
											<obj name="PropertyObject" class="RQTargetProperty" version="4">
												<prop name="PropertyTypeName">Target Type</prop>
												<prop name="Position">3</prop>
												<prop name="IsDefault">0</prop>
												<prop name="TargetType">dtNone</prop>
												<obj name="ChannelProp" class="ChannelProperty" version="1">
													<prop name="ChannelIdx">2</prop>
												</obj>
											</obj>
										</list>
									</obj>
									<obj name="item" class="PropertyList" version="1">
										<list name="emlist" count="12">
											<obj name="PropertyObject" class="RQSampleTargetProperty" version="4">
												<prop name="PropertyTypeName">Combined Sample and Target Type</prop>
												<prop name="Position">3</prop>
												<prop name="IsDefault">0</prop>
												<obj name="ChannelProp" class="ChannelProperty" version="1">
													<prop name="ChannelIdx">3</prop>
												</obj>
											</obj>
											<obj name="PropertyObject" class="QuantConcProperty" version="4">
												<prop name="PropertyTypeName">Concentration</prop>
												<prop name="Position">3</prop>
												<prop name="IsDefault">1</prop>
												<prop name="Concentration">0</prop>
												<obj name="ChannelProp" class="ChannelProperty" version="1">
													<prop name="ChannelIdx">3</prop>
												</obj>
												<prop name="ReadOnly">1</prop>
											</obj>
											<obj name="PropertyObject" class="QuantCpHighProp" version="4">
												<prop name="PropertyTypeName">Cp High</prop>
												<prop name="Position">3</prop>
												<prop name="IsDefault">1</prop>
												<prop name="CpRangeHigh">0</prop>
												<obj name="ChannelProp" class="ChannelProperty" version="1">
													<prop name="ChannelIdx">3</prop>
												</obj>
												<prop name="ReadOnly">1</prop>
											</obj>
											<obj name="PropertyObject" class="QuantCpLowProp" version="4">
												<prop name="PropertyTypeName">Cp Low</prop>
												<prop name="Position">3</prop>
												<prop name="IsDefault">1</prop>
												<prop name="CpRangeLow">0</prop>
												<obj name="ChannelProp" class="ChannelProperty" version="1">
													<prop name="ChannelIdx">3</prop>
												</obj>
												<prop name="ReadOnly">1</prop>
											</obj>
											<obj name="PropertyObject" class="RQEffProp" version="4">
												<prop name="PropertyTypeName">Efficiency</prop>
												<prop name="Position">3</prop>
												<prop name="IsDefault">1</prop>
												<prop name="Efficiency">2</prop>
												<obj name="ChannelProp" class="ChannelProperty" version="1">
													<prop name="ChannelIdx">3</prop>
												</obj>
											</obj>
											<obj name="PropertyObject" class="ChannelGenotype" version="4">
												<prop name="PropertyTypeName">Melt Geno Genotype</prop>
												<prop name="Position">3</prop>
												<prop name="IsDefault">1</prop>
												<prop name="ReadOnly">1</prop>
												<obj name="ChannelProp" class="ChannelProperty" version="1">
													<prop name="ChannelIdx">3</prop>
												</obj>
											</obj>
											<obj name="PropertyObject" class="GroupChannelTypeProp" version="4">
												<prop name="PropertyTypeName">Melt Geno Sample Type</prop>
												<prop name="Position">3</prop>
												<prop name="IsDefault">0</prop>
												<prop name="GroupSampleType">mstUnknown</prop>
												<obj name="ChannelProp" class="ChannelProperty" version="1">
													<prop name="ChannelIdx">3</prop>
												</obj>
											</obj>
											<obj name="PropertyObject" class="QuantSampleTypeProperty" version="4">
												<prop name="PropertyTypeName">Quantification Sample Type</prop>
												<prop name="Position">3</prop>
												<prop name="IsDefault">0</prop>
												<prop name="SampleType">qsUnknown</prop>
												<obj name="ChannelProp" class="ChannelProperty" version="1">
													<prop name="ChannelIdx">3</prop>
												</obj>
											</obj>
											<obj name="PropertyObject" class="ChannelGenotype" version="4">
												<prop name="PropertyTypeName">Scanning Genotype</prop>
												<prop name="Position">3</prop>
												<prop name="IsDefault">1</prop>
												<prop name="ReadOnly">1</prop>
												<obj name="ChannelProp" class="ChannelProperty" version="1">
													<prop name="ChannelIdx">3</prop>
												</obj>
											</obj>
											<obj name="PropertyObject" class="GroupChannelTypeProp" version="4">
												<prop name="PropertyTypeName">Scanning Sample Type</prop>
												<prop name="Position">3</prop>
												<prop name="IsDefault">0</prop>
												<prop name="GroupSampleType">mstUnknown</prop>
												<obj name="ChannelProp" class="ChannelProperty" version="1">
													<prop name="ChannelIdx">3</prop>
												</obj>
											</obj>
											<obj name="PropertyObject" class="TargetName" version="4">
												<prop name="PropertyTypeName">Target Name</prop>
												<prop name="Position">3</prop>
												<prop name="IsDefault">1</prop>
												<obj name="ChannelProp" class="ChannelProperty" version="1">
													<prop name="ChannelIdx">3</prop>
												</obj>
											</obj>
											<obj name="PropertyObject" class="RQTargetProperty" version="4">
												<prop name="PropertyTypeName">Target Type</prop>
												<prop name="Position">3</prop>
												<prop name="IsDefault">0</prop>
												<prop name="TargetType">dtNone</prop>
												<obj name="ChannelProp" class="ChannelProperty" version="1">
													<prop name="ChannelIdx">3</prop>
												</obj>
											</obj>
										</list>
									</obj>
								</list>
							</obj>
						</obj>
						<prop name="ChannelPropertyCount">4</prop>
						<prop name="ContainerPosition">3</prop>
						<prop name="HasSampleProperties">1</prop>
						<obj name="SampleProperties" class="PropertyList" version="1">
							<list name="emlist" count="14">
								<obj name="PropertyObject" class="SamplePrefColor" version="4">
									<prop name="PropertyTypeName">Color</prop>
									<prop name="Position">3</prop>
									<prop name="IsDefault">0</prop>
									<prop name="Color">clFuchsia</prop>
								</obj>
								<obj name="PropertyObject" class="DominantChannelProp" version="4">
									<prop name="PropertyTypeName">Dominant Channel</prop>
									<prop name="Position">3</prop>
									<prop name="IsDefault">0</prop>
									<prop name="DominantChannel">0</prop>
								</obj>
								<obj name="PropertyObject" class="Genotype" version="4">
									<prop name="PropertyTypeName">EndPt Genotype</prop>
									<prop name="Position">3</prop>
									<prop name="IsDefault">1</prop>
									<prop name="ReadOnly">1</prop>
								</obj>
								<obj name="PropertyObject" class="GroupingSample" version="4">
									<prop name="PropertyTypeName">EndPt Sample Type</prop>
									<prop name="Position">3</prop>
									<prop name="IsDefault">0</prop>
									<prop name="GroupSampleType">mstUnknown</prop>
								</obj>
								<obj name="PropertyObject" class="SamplePrefLineStyle" version="4">
									<prop name="PropertyTypeName">Line Style</prop>
									<prop name="Position">3</prop>
									<prop name="IsDefault">0</prop>
									<prop name="LineStyle">psSolid</prop>
								</obj>
								<obj name="PropertyObject" class="GenSampleEditNotes" version="4">
									<prop name="PropertyTypeName">Notes</prop>
									<prop name="Position">3</prop>
									<prop name="IsDefault">1</prop>
								</obj>
								<obj name="PropertyObject" class="SamplePrefPointStyle" version="4">
									<prop name="PropertyTypeName">Point Style</prop>
									<prop name="Position">3</prop>
									<prop name="IsDefault">0</prop>
									<prop name="PointStyle">psNothing</prop>
								</obj>
								<obj name="PropertyObject" class="GenSampleEditPosition" version="4">
									<prop name="PropertyTypeName">Position</prop>
									<prop name="Position">3</prop>
									<prop name="IsDefault">1</prop>
								</obj>
								<obj name="PropertyObject" class="GenSampleEditReplicate" version="4">
									<prop name="PropertyTypeName">Replicate of</prop>
									<prop name="Position">3</prop>
									<prop name="IsDefault">1</prop>
									<prop name="ReplicateOf">-1</prop>
								</obj>
								<obj name="PropertyObject" class="HTCSampleID" version="4">
									<prop name="PropertyTypeName">Sample ID</prop>
									<prop name="Position">3</prop>
									<prop name="IsDefault">1</prop>
								</obj>
								<obj name="PropertyObject" class="GenSampleEditName" version="4">
									<prop name="PropertyTypeName">Sample Name</prop>
									<prop name="Position">3</prop>
									<prop name="IsDefault">1</prop>
									<prop name="name">Sample 4</prop>
								</obj>
								<obj name="PropertyObject" class="HTCSamplePrepNotes" version="4">
									<prop name="PropertyTypeName">Sample Prep Notes</prop>
									<prop name="Position">3</prop>
									<prop name="IsDefault">1</prop>
								</obj>
								<obj name="PropertyObject" class="GenSampleEditSubset" version="4">
									<prop name="PropertyTypeName">Subsets</prop>
									<prop name="Position">3</prop>
									<prop name="IsDefault">1</prop>
								</obj>
								<obj name="PropertyObject" class="SamplePrefWidth" version="5">
									<prop name="PropertyTypeName">Width</prop>
									<prop name="Position">3</prop>
									<prop name="IsDefault">1</prop>
									<prop name="Width">1</prop>
								</obj>
							</list>
						</obj>
					</obj>
					<obj name="item" class="SamplePropInfo" version="1">
						<obj name="ChannelProperties" class="ChanPropList" version="2">
							<obj name="ChannelProperties" class="EMList" version="1">
								<list name="emlist" count="4">
									<obj name="item" class="PropertyList" version="1">
										<list name="emlist" count="12">
											<obj name="PropertyObject" class="RQSampleTargetProperty" version="4">
												<prop name="PropertyTypeName">Combined Sample and Target Type</prop>
												<prop name="Position">4</prop>
												<prop name="IsDefault">0</prop>
												<obj name="ChannelProp" class="ChannelProperty" version="1">
													<prop name="ChannelIdx">0</prop>
												</obj>
											</obj>
											<obj name="PropertyObject" class="QuantConcProperty" version="4">
												<prop name="PropertyTypeName">Concentration</prop>
												<prop name="Position">4</prop>
												<prop name="IsDefault">1</prop>
												<prop name="Concentration">0</prop>
												<obj name="ChannelProp" class="ChannelProperty" version="1">
													<prop name="ChannelIdx">0</prop>
												</obj>
												<prop name="ReadOnly">1</prop>
											</obj>
											<obj name="PropertyObject" class="QuantCpHighProp" version="4">
												<prop name="PropertyTypeName">Cp High</prop>
												<prop name="Position">4</prop>
												<prop name="IsDefault">1</prop>
												<prop name="CpRangeHigh">0</prop>
												<obj name="ChannelProp" class="ChannelProperty" version="1">
													<prop name="ChannelIdx">0</prop>
												</obj>
												<prop name="ReadOnly">1</prop>
											</obj>
											<obj name="PropertyObject" class="QuantCpLowProp" version="4">
												<prop name="PropertyTypeName">Cp Low</prop>
												<prop name="Position">4</prop>
												<prop name="IsDefault">1</prop>
												<prop name="CpRangeLow">0</prop>
												<obj name="ChannelProp" class="ChannelProperty" version="1">
													<prop name="ChannelIdx">0</prop>
												</obj>
												<prop name="ReadOnly">1</prop>
											</obj>
											<obj name="PropertyObject" class="RQEffProp" version="4">
												<prop name="PropertyTypeName">Efficiency</prop>
												<prop name="Position">4</prop>
												<prop name="IsDefault">1</prop>
												<prop name="Efficiency">2</prop>
												<obj name="ChannelProp" class="ChannelProperty" version="1">
													<prop name="ChannelIdx">0</prop>
												</obj>
											</obj>
											<obj name="PropertyObject" class="ChannelGenotype" version="4">
												<prop name="PropertyTypeName">Melt Geno Genotype</prop>
												<prop name="Position">4</prop>
												<prop name="IsDefault">1</prop>
												<prop name="ReadOnly">1</prop>
												<obj name="ChannelProp" class="ChannelProperty" version="1">
													<prop name="ChannelIdx">0</prop>
												</obj>
											</obj>
											<obj name="PropertyObject" class="GroupChannelTypeProp" version="4">
												<prop name="PropertyTypeName">Melt Geno Sample Type</prop>
												<prop name="Position">4</prop>
												<prop name="IsDefault">0</prop>
												<prop name="GroupSampleType">mstUnknown</prop>
												<obj name="ChannelProp" class="ChannelProperty" version="1">
													<prop name="ChannelIdx">0</prop>
												</obj>
											</obj>
											<obj name="PropertyObject" class="QuantSampleTypeProperty" version="4">
												<prop name="PropertyTypeName">Quantification Sample Type</prop>
												<prop name="Position">4</prop>
												<prop name="IsDefault">0</prop>
												<prop name="SampleType">qsUnknown</prop>
												<obj name="ChannelProp" class="ChannelProperty" version="1">
													<prop name="ChannelIdx">0</prop>
												</obj>
											</obj>
											<obj name="PropertyObject" class="ChannelGenotype" version="4">
												<prop name="PropertyTypeName">Scanning Genotype</prop>
												<prop name="Position">4</prop>
												<prop name="IsDefault">1</prop>
												<prop name="ReadOnly">1</prop>
												<obj name="ChannelProp" class="ChannelProperty" version="1">
													<prop name="ChannelIdx">0</prop>
												</obj>
											</obj>
											<obj name="PropertyObject" class="GroupChannelTypeProp" version="4">
												<prop name="PropertyTypeName">Scanning Sample Type</prop>
												<prop name="Position">4</prop>
												<prop name="IsDefault">0</prop>
												<prop name="GroupSampleType">mstUnknown</prop>
												<obj name="ChannelProp" class="ChannelProperty" version="1">
													<prop name="ChannelIdx">0</prop>
												</obj>
											</obj>
											<obj name="PropertyObject" class="TargetName" version="4">
												<prop name="PropertyTypeName">Target Name</prop>
												<prop name="Position">4</prop>
												<prop name="IsDefault">1</prop>
												<obj name="ChannelProp" class="ChannelProperty" version="1">
													<prop name="ChannelIdx">0</prop>
												</obj>
											</obj>
											<obj name="PropertyObject" class="RQTargetProperty" version="4">
												<prop name="PropertyTypeName">Target Type</prop>
												<prop name="Position">4</prop>
												<prop name="IsDefault">0</prop>
												<prop name="TargetType">dtNone</prop>
												<obj name="ChannelProp" class="ChannelProperty" version="1">
													<prop name="ChannelIdx">0</prop>
												</obj>
											</obj>
										</list>
									</obj>
									<obj name="item" class="PropertyList" version="1">
										<list name="emlist" count="12">
											<obj name="PropertyObject" class="RQSampleTargetProperty" version="4">
												<prop name="PropertyTypeName">Combined Sample and Target Type</prop>
												<prop name="Position">4</prop>
												<prop name="IsDefault">0</prop>
												<obj name="ChannelProp" class="ChannelProperty" version="1">
													<prop name="ChannelIdx">1</prop>
												</obj>
											</obj>
											<obj name="PropertyObject" class="QuantConcProperty" version="4">
												<prop name="PropertyTypeName">Concentration</prop>
												<prop name="Position">4</prop>
												<prop name="IsDefault">1</prop>
												<prop name="Concentration">0</prop>
												<obj name="ChannelProp" class="ChannelProperty" version="1">
													<prop name="ChannelIdx">1</prop>
												</obj>
												<prop name="ReadOnly">1</prop>
											</obj>
											<obj name="PropertyObject" class="QuantCpHighProp" version="4">
												<prop name="PropertyTypeName">Cp High</prop>
												<prop name="Position">4</prop>
												<prop name="IsDefault">1</prop>
												<prop name="CpRangeHigh">0</prop>
												<obj name="ChannelProp" class="ChannelProperty" version="1">
													<prop name="ChannelIdx">1</prop>
												</obj>
												<prop name="ReadOnly">1</prop>
											</obj>
											<obj name="PropertyObject" class="QuantCpLowProp" version="4">
												<prop name="PropertyTypeName">Cp Low</prop>
												<prop name="Position">4</prop>
												<prop name="IsDefault">1</prop>
												<prop name="CpRangeLow">0</prop>
												<obj name="ChannelProp" class="ChannelProperty" version="1">
													<prop name="ChannelIdx">1</prop>
												</obj>
												<prop name="ReadOnly">1</prop>
											</obj>
											<obj name="PropertyObject" class="RQEffProp" version="4">
												<prop name="PropertyTypeName">Efficiency</prop>
												<prop name="Position">4</prop>
												<prop name="IsDefault">1</prop>
												<prop name="Efficiency">2</prop>
												<obj name="ChannelProp" class="ChannelProperty" version="1">
													<prop name="ChannelIdx">1</prop>
												</obj>
											</obj>
											<obj name="PropertyObject" class="ChannelGenotype" version="4">
												<prop name="PropertyTypeName">Melt Geno Genotype</prop>
												<prop name="Position">4</prop>
												<prop name="IsDefault">1</prop>
												<prop name="ReadOnly">1</prop>
												<obj name="ChannelProp" class="ChannelProperty" version="1">
													<prop name="ChannelIdx">1</prop>
												</obj>
											</obj>
											<obj name="PropertyObject" class="GroupChannelTypeProp" version="4">
												<prop name="PropertyTypeName">Melt Geno Sample Type</prop>
												<prop name="Position">4</prop>
												<prop name="IsDefault">0</prop>
												<prop name="GroupSampleType">mstUnknown</prop>
												<obj name="ChannelProp" class="ChannelProperty" version="1">
													<prop name="ChannelIdx">1</prop>
												</obj>
											</obj>
											<obj name="PropertyObject" class="QuantSampleTypeProperty" version="4">
												<prop name="PropertyTypeName">Quantification Sample Type</prop>
												<prop name="Position">4</prop>
												<prop name="IsDefault">0</prop>
												<prop name="SampleType">qsUnknown</prop>
												<obj name="ChannelProp" class="ChannelProperty" version="1">
													<prop name="ChannelIdx">1</prop>
												</obj>
											</obj>
											<obj name="PropertyObject" class="ChannelGenotype" version="4">
												<prop name="PropertyTypeName">Scanning Genotype</prop>
												<prop name="Position">4</prop>
												<prop name="IsDefault">1</prop>
												<prop name="ReadOnly">1</prop>
												<obj name="ChannelProp" class="ChannelProperty" version="1">
													<prop name="ChannelIdx">1</prop>
												</obj>
											</obj>
											<obj name="PropertyObject" class="GroupChannelTypeProp" version="4">
												<prop name="PropertyTypeName">Scanning Sample Type</prop>
												<prop name="Position">4</prop>
												<prop name="IsDefault">0</prop>
												<prop name="GroupSampleType">mstUnknown</prop>
												<obj name="ChannelProp" class="ChannelProperty" version="1">
													<prop name="ChannelIdx">1</prop>
												</obj>
											</obj>
											<obj name="PropertyObject" class="TargetName" version="4">
												<prop name="PropertyTypeName">Target Name</prop>
												<prop name="Position">4</prop>
												<prop name="IsDefault">1</prop>
												<obj name="ChannelProp" class="ChannelProperty" version="1">
													<prop name="ChannelIdx">1</prop>
												</obj>
											</obj>
											<obj name="PropertyObject" class="RQTargetProperty" version="4">
												<prop name="PropertyTypeName">Target Type</prop>
												<prop name="Position">4</prop>
												<prop name="IsDefault">0</prop>
												<prop name="TargetType">dtNone</prop>
												<obj name="ChannelProp" class="ChannelProperty" version="1">
													<prop name="ChannelIdx">1</prop>
												</obj>
											</obj>
										</list>
									</obj>
									<obj name="item" class="PropertyList" version="1">
										<list name="emlist" count="12">
											<obj name="PropertyObject" class="RQSampleTargetProperty" version="4">
												<prop name="PropertyTypeName">Combined Sample and Target Type</prop>
												<prop name="Position">4</prop>
												<prop name="IsDefault">0</prop>
												<obj name="ChannelProp" class="ChannelProperty" version="1">
													<prop name="ChannelIdx">2</prop>
												</obj>
											</obj>
											<obj name="PropertyObject" class="QuantConcProperty" version="4">
												<prop name="PropertyTypeName">Concentration</prop>
												<prop name="Position">4</prop>
												<prop name="IsDefault">1</prop>
												<prop name="Concentration">0</prop>
												<obj name="ChannelProp" class="ChannelProperty" version="1">
													<prop name="ChannelIdx">2</prop>
												</obj>
												<prop name="ReadOnly">1</prop>
											</obj>
											<obj name="PropertyObject" class="QuantCpHighProp" version="4">
												<prop name="PropertyTypeName">Cp High</prop>
												<prop name="Position">4</prop>
												<prop name="IsDefault">1</prop>
												<prop name="CpRangeHigh">0</prop>
												<obj name="ChannelProp" class="ChannelProperty" version="1">
													<prop name="ChannelIdx">2</prop>
												</obj>
												<prop name="ReadOnly">1</prop>
											</obj>
											<obj name="PropertyObject" class="QuantCpLowProp" version="4">
												<prop name="PropertyTypeName">Cp Low</prop>
												<prop name="Position">4</prop>
												<prop name="IsDefault">1</prop>
												<prop name="CpRangeLow">0</prop>
												<obj name="ChannelProp" class="ChannelProperty" version="1">
													<prop name="ChannelIdx">2</prop>
												</obj>
												<prop name="ReadOnly">1</prop>
											</obj>
											<obj name="PropertyObject" class="RQEffProp" version="4">
												<prop name="PropertyTypeName">Efficiency</prop>
												<prop name="Position">4</prop>
												<prop name="IsDefault">1</prop>
												<prop name="Efficiency">2</prop>
												<obj name="ChannelProp" class="ChannelProperty" version="1">
													<prop name="ChannelIdx">2</prop>
												</obj>
											</obj>
											<obj name="PropertyObject" class="ChannelGenotype" version="4">
												<prop name="PropertyTypeName">Melt Geno Genotype</prop>
												<prop name="Position">4</prop>
												<prop name="IsDefault">1</prop>
												<prop name="ReadOnly">1</prop>
												<obj name="ChannelProp" class="ChannelProperty" version="1">
													<prop name="ChannelIdx">2</prop>
												</obj>
											</obj>
											<obj name="PropertyObject" class="GroupChannelTypeProp" version="4">
												<prop name="PropertyTypeName">Melt Geno Sample Type</prop>
												<prop name="Position">4</prop>
												<prop name="IsDefault">0</prop>
												<prop name="GroupSampleType">mstUnknown</prop>
												<obj name="ChannelProp" class="ChannelProperty" version="1">
													<prop name="ChannelIdx">2</prop>
												</obj>
											</obj>
											<obj name="PropertyObject" class="QuantSampleTypeProperty" version="4">
												<prop name="PropertyTypeName">Quantification Sample Type</prop>
												<prop name="Position">4</prop>
												<prop name="IsDefault">0</prop>
												<prop name="SampleType">qsUnknown</prop>
												<obj name="ChannelProp" class="ChannelProperty" version="1">
													<prop name="ChannelIdx">2</prop>
												</obj>
											</obj>
											<obj name="PropertyObject" class="ChannelGenotype" version="4">
												<prop name="PropertyTypeName">Scanning Genotype</prop>
												<prop name="Position">4</prop>
												<prop name="IsDefault">1</prop>
												<prop name="ReadOnly">1</prop>
												<obj name="ChannelProp" class="ChannelProperty" version="1">
													<prop name="ChannelIdx">2</prop>
												</obj>
											</obj>
											<obj name="PropertyObject" class="GroupChannelTypeProp" version="4">
												<prop name="PropertyTypeName">Scanning Sample Type</prop>
												<prop name="Position">4</prop>
												<prop name="IsDefault">0</prop>
												<prop name="GroupSampleType">mstUnknown</prop>
												<obj name="ChannelProp" class="ChannelProperty" version="1">
													<prop name="ChannelIdx">2</prop>
												</obj>
											</obj>
											<obj name="PropertyObject" class="TargetName" version="4">
												<prop name="PropertyTypeName">Target Name</prop>
												<prop name="Position">4</prop>
												<prop name="IsDefault">1</prop>
												<obj name="ChannelProp" class="ChannelProperty" version="1">
													<prop name="ChannelIdx">2</prop>
												</obj>
											</obj>
											<obj name="PropertyObject" class="RQTargetProperty" version="4">
												<prop name="PropertyTypeName">Target Type</prop>
												<prop name="Position">4</prop>
												<prop name="IsDefault">0</prop>
												<prop name="TargetType">dtNone</prop>
												<obj name="ChannelProp" class="ChannelProperty" version="1">
													<prop name="ChannelIdx">2</prop>
												</obj>
											</obj>
										</list>
									</obj>
									<obj name="item" class="PropertyList" version="1">
										<list name="emlist" count="12">
											<obj name="PropertyObject" class="RQSampleTargetProperty" version="4">
												<prop name="PropertyTypeName">Combined Sample and Target Type</prop>
												<prop name="Position">4</prop>
												<prop name="IsDefault">0</prop>
												<obj name="ChannelProp" class="ChannelProperty" version="1">
													<prop name="ChannelIdx">3</prop>
												</obj>
											</obj>
											<obj name="PropertyObject" class="QuantConcProperty" version="4">
												<prop name="PropertyTypeName">Concentration</prop>
												<prop name="Position">4</prop>
												<prop name="IsDefault">1</prop>
												<prop name="Concentration">0</prop>
												<obj name="ChannelProp" class="ChannelProperty" version="1">
													<prop name="ChannelIdx">3</prop>
												</obj>
												<prop name="ReadOnly">1</prop>
											</obj>
											<obj name="PropertyObject" class="QuantCpHighProp" version="4">
												<prop name="PropertyTypeName">Cp High</prop>
												<prop name="Position">4</prop>
												<prop name="IsDefault">1</prop>
												<prop name="CpRangeHigh">0</prop>
												<obj name="ChannelProp" class="ChannelProperty" version="1">
													<prop name="ChannelIdx">3</prop>
												</obj>
												<prop name="ReadOnly">1</prop>
											</obj>
											<obj name="PropertyObject" class="QuantCpLowProp" version="4">
												<prop name="PropertyTypeName">Cp Low</prop>
												<prop name="Position">4</prop>
												<prop name="IsDefault">1</prop>
												<prop name="CpRangeLow">0</prop>
												<obj name="ChannelProp" class="ChannelProperty" version="1">
													<prop name="ChannelIdx">3</prop>
												</obj>
												<prop name="ReadOnly">1</prop>
											</obj>
											<obj name="PropertyObject" class="RQEffProp" version="4">
												<prop name="PropertyTypeName">Efficiency</prop>
												<prop name="Position">4</prop>
												<prop name="IsDefault">1</prop>
												<prop name="Efficiency">2</prop>
												<obj name="ChannelProp" class="ChannelProperty" version="1">
													<prop name="ChannelIdx">3</prop>
												</obj>
											</obj>
											<obj name="PropertyObject" class="ChannelGenotype" version="4">
												<prop name="PropertyTypeName">Melt Geno Genotype</prop>
												<prop name="Position">4</prop>
												<prop name="IsDefault">1</prop>
												<prop name="ReadOnly">1</prop>
												<obj name="ChannelProp" class="ChannelProperty" version="1">
													<prop name="ChannelIdx">3</prop>
												</obj>
											</obj>
											<obj name="PropertyObject" class="GroupChannelTypeProp" version="4">
												<prop name="PropertyTypeName">Melt Geno Sample Type</prop>
												<prop name="Position">4</prop>
												<prop name="IsDefault">0</prop>
												<prop name="GroupSampleType">mstUnknown</prop>
												<obj name="ChannelProp" class="ChannelProperty" version="1">
													<prop name="ChannelIdx">3</prop>
												</obj>
											</obj>
											<obj name="PropertyObject" class="QuantSampleTypeProperty" version="4">
												<prop name="PropertyTypeName">Quantification Sample Type</prop>
												<prop name="Position">4</prop>
												<prop name="IsDefault">0</prop>
												<prop name="SampleType">qsUnknown</prop>
												<obj name="ChannelProp" class="ChannelProperty" version="1">
													<prop name="ChannelIdx">3</prop>
												</obj>
											</obj>
											<obj name="PropertyObject" class="ChannelGenotype" version="4">
												<prop name="PropertyTypeName">Scanning Genotype</prop>
												<prop name="Position">4</prop>
												<prop name="IsDefault">1</prop>
												<prop name="ReadOnly">1</prop>
												<obj name="ChannelProp" class="ChannelProperty" version="1">
													<prop name="ChannelIdx">3</prop>
												</obj>
											</obj>
											<obj name="PropertyObject" class="GroupChannelTypeProp" version="4">
												<prop name="PropertyTypeName">Scanning Sample Type</prop>
												<prop name="Position">4</prop>
												<prop name="IsDefault">0</prop>
												<prop name="GroupSampleType">mstUnknown</prop>
												<obj name="ChannelProp" class="ChannelProperty" version="1">
													<prop name="ChannelIdx">3</prop>
												</obj>
											</obj>
											<obj name="PropertyObject" class="TargetName" version="4">
												<prop name="PropertyTypeName">Target Name</prop>
												<prop name="Position">4</prop>
												<prop name="IsDefault">1</prop>
												<obj name="ChannelProp" class="ChannelProperty" version="1">
													<prop name="ChannelIdx">3</prop>
												</obj>
											</obj>
											<obj name="PropertyObject" class="RQTargetProperty" version="4">
												<prop name="PropertyTypeName">Target Type</prop>
												<prop name="Position">4</prop>
												<prop name="IsDefault">0</prop>
												<prop name="TargetType">dtNone</prop>
												<obj name="ChannelProp" class="ChannelProperty" version="1">
													<prop name="ChannelIdx">3</prop>
												</obj>
											</obj>
										</list>
									</obj>
								</list>
							</obj>
						</obj>
						<prop name="ChannelPropertyCount">4</prop>
						<prop name="ContainerPosition">4</prop>
						<prop name="HasSampleProperties">1</prop>
						<obj name="SampleProperties" class="PropertyList" version="1">
							<list name="emlist" count="14">
								<obj name="PropertyObject" class="SamplePrefColor" version="4">
									<prop name="PropertyTypeName">Color</prop>
									<prop name="Position">4</prop>
									<prop name="IsDefault">0</prop>
									<prop name="Color">clGray</prop>
								</obj>
								<obj name="PropertyObject" class="DominantChannelProp" version="4">
									<prop name="PropertyTypeName">Dominant Channel</prop>
									<prop name="Position">4</prop>
									<prop name="IsDefault">0</prop>
									<prop name="DominantChannel">0</prop>
								</obj>
								<obj name="PropertyObject" class="Genotype" version="4">
									<prop name="PropertyTypeName">EndPt Genotype</prop>
									<prop name="Position">4</prop>
									<prop name="IsDefault">1</prop>
									<prop name="ReadOnly">1</prop>
								</obj>
								<obj name="PropertyObject" class="GroupingSample" version="4">
									<prop name="PropertyTypeName">EndPt Sample Type</prop>
									<prop name="Position">4</prop>
									<prop name="IsDefault">0</prop>
									<prop name="GroupSampleType">mstUnknown</prop>
								</obj>
								<obj name="PropertyObject" class="SamplePrefLineStyle" version="4">
									<prop name="PropertyTypeName">Line Style</prop>
									<prop name="Position">4</prop>
									<prop name="IsDefault">0</prop>
									<prop name="LineStyle">psSolid</prop>
								</obj>
								<obj name="PropertyObject" class="GenSampleEditNotes" version="4">
									<prop name="PropertyTypeName">Notes</prop>
									<prop name="Position">4</prop>
									<prop name="IsDefault">1</prop>
								</obj>
								<obj name="PropertyObject" class="SamplePrefPointStyle" version="4">
									<prop name="PropertyTypeName">Point Style</prop>
									<prop name="Position">4</prop>
									<prop name="IsDefault">0</prop>
									<prop name="PointStyle">psNothing</prop>
								</obj>
								<obj name="PropertyObject" class="GenSampleEditPosition" version="4">
									<prop name="PropertyTypeName">Position</prop>
									<prop name="Position">4</prop>
									<prop name="IsDefault">1</prop>
								</obj>
								<obj name="PropertyObject" class="GenSampleEditReplicate" version="4">
									<prop name="PropertyTypeName">Replicate of</prop>
									<prop name="Position">4</prop>
									<prop name="IsDefault">1</prop>
									<prop name="ReplicateOf">-1</prop>
								</obj>
								<obj name="PropertyObject" class="HTCSampleID" version="4">
									<prop name="PropertyTypeName">Sample ID</prop>
									<prop name="Position">4</prop>
									<prop name="IsDefault">1</prop>
								</obj>
								<obj name="PropertyObject" class="GenSampleEditName" version="4">
									<prop name="PropertyTypeName">Sample Name</prop>
									<prop name="Position">4</prop>
									<prop name="IsDefault">1</prop>
									<prop name="name">Sample 5</prop>
								</obj>
								<obj name="PropertyObject" class="HTCSamplePrepNotes" version="4">
									<prop name="PropertyTypeName">Sample Prep Notes</prop>
									<prop name="Position">4</prop>
									<prop name="IsDefault">1</prop>
								</obj>
								<obj name="PropertyObject" class="GenSampleEditSubset" version="4">
									<prop name="PropertyTypeName">Subsets</prop>
									<prop name="Position">4</prop>
									<prop name="IsDefault">1</prop>
								</obj>
								<obj name="PropertyObject" class="SamplePrefWidth" version="5">
									<prop name="PropertyTypeName">Width</prop>
									<prop name="Position">4</prop>
									<prop name="IsDefault">1</prop>
									<prop name="Width">1</prop>
								</obj>
							</list>
						</obj>
					</obj>
					<obj name="item" class="SamplePropInfo" version="1">
						<obj name="ChannelProperties" class="ChanPropList" version="2">
							<obj name="ChannelProperties" class="EMList" version="1">
								<list name="emlist" count="4">
									<obj name="item" class="PropertyList" version="1">
										<list name="emlist" count="12">
											<obj name="PropertyObject" class="RQSampleTargetProperty" version="4">
												<prop name="PropertyTypeName">Combined Sample and Target Type</prop>
												<prop name="Position">5</prop>
												<prop name="IsDefault">0</prop>
												<obj name="ChannelProp" class="ChannelProperty" version="1">
													<prop name="ChannelIdx">0</prop>
												</obj>
											</obj>
											<obj name="PropertyObject" class="QuantConcProperty" version="4">
												<prop name="PropertyTypeName">Concentration</prop>
												<prop name="Position">5</prop>
												<prop name="IsDefault">1</prop>
												<prop name="Concentration">0</prop>
												<obj name="ChannelProp" class="ChannelProperty" version="1">
													<prop name="ChannelIdx">0</prop>
												</obj>
												<prop name="ReadOnly">1</prop>
											</obj>
											<obj name="PropertyObject" class="QuantCpHighProp" version="4">
												<prop name="PropertyTypeName">Cp High</prop>
												<prop name="Position">5</prop>
												<prop name="IsDefault">1</prop>
												<prop name="CpRangeHigh">0</prop>
												<obj name="ChannelProp" class="ChannelProperty" version="1">
													<prop name="ChannelIdx">0</prop>
												</obj>
												<prop name="ReadOnly">1</prop>
											</obj>
											<obj name="PropertyObject" class="QuantCpLowProp" version="4">
												<prop name="PropertyTypeName">Cp Low</prop>
												<prop name="Position">5</prop>
												<prop name="IsDefault">1</prop>
												<prop name="CpRangeLow">0</prop>
												<obj name="ChannelProp" class="ChannelProperty" version="1">
													<prop name="ChannelIdx">0</prop>
												</obj>
												<prop name="ReadOnly">1</prop>
											</obj>
											<obj name="PropertyObject" class="RQEffProp" version="4">
												<prop name="PropertyTypeName">Efficiency</prop>
												<prop name="Position">5</prop>
												<prop name="IsDefault">1</prop>
												<prop name="Efficiency">2</prop>
												<obj name="ChannelProp" class="ChannelProperty" version="1">
													<prop name="ChannelIdx">0</prop>
												</obj>
											</obj>
											<obj name="PropertyObject" class="ChannelGenotype" version="4">
												<prop name="PropertyTypeName">Melt Geno Genotype</prop>
												<prop name="Position">5</prop>
												<prop name="IsDefault">1</prop>
												<prop name="ReadOnly">1</prop>
												<obj name="ChannelProp" class="ChannelProperty" version="1">
													<prop name="ChannelIdx">0</prop>
												</obj>
											</obj>
											<obj name="PropertyObject" class="GroupChannelTypeProp" version="4">
												<prop name="PropertyTypeName">Melt Geno Sample Type</prop>
												<prop name="Position">5</prop>
												<prop name="IsDefault">0</prop>
												<prop name="GroupSampleType">mstUnknown</prop>
												<obj name="ChannelProp" class="ChannelProperty" version="1">
													<prop name="ChannelIdx">0</prop>
												</obj>
											</obj>
											<obj name="PropertyObject" class="QuantSampleTypeProperty" version="4">
												<prop name="PropertyTypeName">Quantification Sample Type</prop>
												<prop name="Position">5</prop>
												<prop name="IsDefault">0</prop>
												<prop name="SampleType">qsUnknown</prop>
												<obj name="ChannelProp" class="ChannelProperty" version="1">
													<prop name="ChannelIdx">0</prop>
												</obj>
											</obj>
											<obj name="PropertyObject" class="ChannelGenotype" version="4">
												<prop name="PropertyTypeName">Scanning Genotype</prop>
												<prop name="Position">5</prop>
												<prop name="IsDefault">1</prop>
												<prop name="ReadOnly">1</prop>
												<obj name="ChannelProp" class="ChannelProperty" version="1">
													<prop name="ChannelIdx">0</prop>
												</obj>
											</obj>
											<obj name="PropertyObject" class="GroupChannelTypeProp" version="4">
												<prop name="PropertyTypeName">Scanning Sample Type</prop>
												<prop name="Position">5</prop>
												<prop name="IsDefault">0</prop>
												<prop name="GroupSampleType">mstUnknown</prop>
												<obj name="ChannelProp" class="ChannelProperty" version="1">
													<prop name="ChannelIdx">0</prop>
												</obj>
											</obj>
											<obj name="PropertyObject" class="TargetName" version="4">
												<prop name="PropertyTypeName">Target Name</prop>
												<prop name="Position">5</prop>
												<prop name="IsDefault">1</prop>
												<obj name="ChannelProp" class="ChannelProperty" version="1">
													<prop name="ChannelIdx">0</prop>
												</obj>
											</obj>
											<obj name="PropertyObject" class="RQTargetProperty" version="4">
												<prop name="PropertyTypeName">Target Type</prop>
												<prop name="Position">5</prop>
												<prop name="IsDefault">0</prop>
												<prop name="TargetType">dtNone</prop>
												<obj name="ChannelProp" class="ChannelProperty" version="1">
													<prop name="ChannelIdx">0</prop>
												</obj>
											</obj>
										</list>
									</obj>
									<obj name="item" class="PropertyList" version="1">
										<list name="emlist" count="12">
											<obj name="PropertyObject" class="RQSampleTargetProperty" version="4">
												<prop name="PropertyTypeName">Combined Sample and Target Type</prop>
												<prop name="Position">5</prop>
												<prop name="IsDefault">0</prop>
												<obj name="ChannelProp" class="ChannelProperty" version="1">
													<prop name="ChannelIdx">1</prop>
												</obj>
											</obj>
											<obj name="PropertyObject" class="QuantConcProperty" version="4">
												<prop name="PropertyTypeName">Concentration</prop>
												<prop name="Position">5</prop>
												<prop name="IsDefault">1</prop>
												<prop name="Concentration">0</prop>
												<obj name="ChannelProp" class="ChannelProperty" version="1">
													<prop name="ChannelIdx">1</prop>
												</obj>
												<prop name="ReadOnly">1</prop>
											</obj>
											<obj name="PropertyObject" class="QuantCpHighProp" version="4">
												<prop name="PropertyTypeName">Cp High</prop>
												<prop name="Position">5</prop>
												<prop name="IsDefault">1</prop>
												<prop name="CpRangeHigh">0</prop>
												<obj name="ChannelProp" class="ChannelProperty" version="1">
													<prop name="ChannelIdx">1</prop>
												</obj>
												<prop name="ReadOnly">1</prop>
											</obj>
											<obj name="PropertyObject" class="QuantCpLowProp" version="4">
												<prop name="PropertyTypeName">Cp Low</prop>
												<prop name="Position">5</prop>
												<prop name="IsDefault">1</prop>
												<prop name="CpRangeLow">0</prop>
												<obj name="ChannelProp" class="ChannelProperty" version="1">
													<prop name="ChannelIdx">1</prop>
												</obj>
												<prop name="ReadOnly">1</prop>
											</obj>
											<obj name="PropertyObject" class="RQEffProp" version="4">
												<prop name="PropertyTypeName">Efficiency</prop>
												<prop name="Position">5</prop>
												<prop name="IsDefault">1</prop>
												<prop name="Efficiency">2</prop>
												<obj name="ChannelProp" class="ChannelProperty" version="1">
													<prop name="ChannelIdx">1</prop>
												</obj>
											</obj>
											<obj name="PropertyObject" class="ChannelGenotype" version="4">
												<prop name="PropertyTypeName">Melt Geno Genotype</prop>
												<prop name="Position">5</prop>
												<prop name="IsDefault">1</prop>
												<prop name="ReadOnly">1</prop>
												<obj name="ChannelProp" class="ChannelProperty" version="1">
													<prop name="ChannelIdx">1</prop>
												</obj>
											</obj>
											<obj name="PropertyObject" class="GroupChannelTypeProp" version="4">
												<prop name="PropertyTypeName">Melt Geno Sample Type</prop>
												<prop name="Position">5</prop>
												<prop name="IsDefault">0</prop>
												<prop name="GroupSampleType">mstUnknown</prop>
												<obj name="ChannelProp" class="ChannelProperty" version="1">
													<prop name="ChannelIdx">1</prop>
												</obj>
											</obj>
											<obj name="PropertyObject" class="QuantSampleTypeProperty" version="4">
												<prop name="PropertyTypeName">Quantification Sample Type</prop>
												<prop name="Position">5</prop>
												<prop name="IsDefault">0</prop>
												<prop name="SampleType">qsUnknown</prop>
												<obj name="ChannelProp" class="ChannelProperty" version="1">
													<prop name="ChannelIdx">1</prop>
												</obj>
											</obj>
											<obj name="PropertyObject" class="ChannelGenotype" version="4">
												<prop name="PropertyTypeName">Scanning Genotype</prop>
												<prop name="Position">5</prop>
												<prop name="IsDefault">1</prop>
												<prop name="ReadOnly">1</prop>
												<obj name="ChannelProp" class="ChannelProperty" version="1">
													<prop name="ChannelIdx">1</prop>
												</obj>
											</obj>
											<obj name="PropertyObject" class="GroupChannelTypeProp" version="4">
												<prop name="PropertyTypeName">Scanning Sample Type</prop>
												<prop name="Position">5</prop>
												<prop name="IsDefault">0</prop>
												<prop name="GroupSampleType">mstUnknown</prop>
												<obj name="ChannelProp" class="ChannelProperty" version="1">
													<prop name="ChannelIdx">1</prop>
												</obj>
											</obj>
											<obj name="PropertyObject" class="TargetName" version="4">
												<prop name="PropertyTypeName">Target Name</prop>
												<prop name="Position">5</prop>
												<prop name="IsDefault">1</prop>
												<obj name="ChannelProp" class="ChannelProperty" version="1">
													<prop name="ChannelIdx">1</prop>
												</obj>
											</obj>
											<obj name="PropertyObject" class="RQTargetProperty" version="4">
												<prop name="PropertyTypeName">Target Type</prop>
												<prop name="Position">5</prop>
												<prop name="IsDefault">0</prop>
												<prop name="TargetType">dtNone</prop>
												<obj name="ChannelProp" class="ChannelProperty" version="1">
													<prop name="ChannelIdx">1</prop>
												</obj>
											</obj>
										</list>
									</obj>
									<obj name="item" class="PropertyList" version="1">
										<list name="emlist" count="12">
											<obj name="PropertyObject" class="RQSampleTargetProperty" version="4">
												<prop name="PropertyTypeName">Combined Sample and Target Type</prop>
												<prop name="Position">5</prop>
												<prop name="IsDefault">0</prop>
												<obj name="ChannelProp" class="ChannelProperty" version="1">
													<prop name="ChannelIdx">2</prop>
												</obj>
											</obj>
											<obj name="PropertyObject" class="QuantConcProperty" version="4">
												<prop name="PropertyTypeName">Concentration</prop>
												<prop name="Position">5</prop>
												<prop name="IsDefault">1</prop>
												<prop name="Concentration">0</prop>
												<obj name="ChannelProp" class="ChannelProperty" version="1">
													<prop name="ChannelIdx">2</prop>
												</obj>
												<prop name="ReadOnly">1</prop>
											</obj>
											<obj name="PropertyObject" class="QuantCpHighProp" version="4">
												<prop name="PropertyTypeName">Cp High</prop>
												<prop name="Position">5</prop>
												<prop name="IsDefault">1</prop>
												<prop name="CpRangeHigh">0</prop>
												<obj name="ChannelProp" class="ChannelProperty" version="1">
													<prop name="ChannelIdx">2</prop>
												</obj>
												<prop name="ReadOnly">1</prop>
											</obj>
											<obj name="PropertyObject" class="QuantCpLowProp" version="4">
												<prop name="PropertyTypeName">Cp Low</prop>
												<prop name="Position">5</prop>
												<prop name="IsDefault">1</prop>
												<prop name="CpRangeLow">0</prop>
												<obj name="ChannelProp" class="ChannelProperty" version="1">
													<prop name="ChannelIdx">2</prop>
												</obj>
												<prop name="ReadOnly">1</prop>
											</obj>
											<obj name="PropertyObject" class="RQEffProp" version="4">
												<prop name="PropertyTypeName">Efficiency</prop>
												<prop name="Position">5</prop>
												<prop name="IsDefault">1</prop>
												<prop name="Efficiency">2</prop>
												<obj name="ChannelProp" class="ChannelProperty" version="1">
													<prop name="ChannelIdx">2</prop>
												</obj>
											</obj>
											<obj name="PropertyObject" class="ChannelGenotype" version="4">
												<prop name="PropertyTypeName">Melt Geno Genotype</prop>
												<prop name="Position">5</prop>
												<prop name="IsDefault">1</prop>
												<prop name="ReadOnly">1</prop>
												<obj name="ChannelProp" class="ChannelProperty" version="1">
													<prop name="ChannelIdx">2</prop>
												</obj>
											</obj>
											<obj name="PropertyObject" class="GroupChannelTypeProp" version="4">
												<prop name="PropertyTypeName">Melt Geno Sample Type</prop>
												<prop name="Position">5</prop>
												<prop name="IsDefault">0</prop>
												<prop name="GroupSampleType">mstUnknown</prop>
												<obj name="ChannelProp" class="ChannelProperty" version="1">
													<prop name="ChannelIdx">2</prop>
												</obj>
											</obj>
											<obj name="PropertyObject" class="QuantSampleTypeProperty" version="4">
												<prop name="PropertyTypeName">Quantification Sample Type</prop>
												<prop name="Position">5</prop>
												<prop name="IsDefault">0</prop>
												<prop name="SampleType">qsUnknown</prop>
												<obj name="ChannelProp" class="ChannelProperty" version="1">
													<prop name="ChannelIdx">2</prop>
												</obj>
											</obj>
											<obj name="PropertyObject" class="ChannelGenotype" version="4">
												<prop name="PropertyTypeName">Scanning Genotype</prop>
												<prop name="Position">5</prop>
												<prop name="IsDefault">1</prop>
												<prop name="ReadOnly">1</prop>
												<obj name="ChannelProp" class="ChannelProperty" version="1">
													<prop name="ChannelIdx">2</prop>
												</obj>
											</obj>
											<obj name="PropertyObject" class="GroupChannelTypeProp" version="4">
												<prop name="PropertyTypeName">Scanning Sample Type</prop>
												<prop name="Position">5</prop>
												<prop name="IsDefault">0</prop>
												<prop name="GroupSampleType">mstUnknown</prop>
												<obj name="ChannelProp" class="ChannelProperty" version="1">
													<prop name="ChannelIdx">2</prop>
												</obj>
											</obj>
											<obj name="PropertyObject" class="TargetName" version="4">
												<prop name="PropertyTypeName">Target Name</prop>
												<prop name="Position">5</prop>
												<prop name="IsDefault">1</prop>
												<obj name="ChannelProp" class="ChannelProperty" version="1">
													<prop name="ChannelIdx">2</prop>
												</obj>
											</obj>
											<obj name="PropertyObject" class="RQTargetProperty" version="4">
												<prop name="PropertyTypeName">Target Type</prop>
												<prop name="Position">5</prop>
												<prop name="IsDefault">0</prop>
												<prop name="TargetType">dtNone</prop>
												<obj name="ChannelProp" class="ChannelProperty" version="1">
													<prop name="ChannelIdx">2</prop>
												</obj>
											</obj>
										</list>
									</obj>
									<obj name="item" class="PropertyList" version="1">
										<list name="emlist" count="12">
											<obj name="PropertyObject" class="RQSampleTargetProperty" version="4">
												<prop name="PropertyTypeName">Combined Sample and Target Type</prop>
												<prop name="Position">5</prop>
												<prop name="IsDefault">0</prop>
												<obj name="ChannelProp" class="ChannelProperty" version="1">
													<prop name="ChannelIdx">3</prop>
												</obj>
											</obj>
											<obj name="PropertyObject" class="QuantConcProperty" version="4">
												<prop name="PropertyTypeName">Concentration</prop>
												<prop name="Position">5</prop>
												<prop name="IsDefault">1</prop>
												<prop name="Concentration">0</prop>
												<obj name="ChannelProp" class="ChannelProperty" version="1">
													<prop name="ChannelIdx">3</prop>
												</obj>
												<prop name="ReadOnly">1</prop>
											</obj>
											<obj name="PropertyObject" class="QuantCpHighProp" version="4">
												<prop name="PropertyTypeName">Cp High</prop>
												<prop name="Position">5</prop>
												<prop name="IsDefault">1</prop>
												<prop name="CpRangeHigh">0</prop>
												<obj name="ChannelProp" class="ChannelProperty" version="1">
													<prop name="ChannelIdx">3</prop>
												</obj>
												<prop name="ReadOnly">1</prop>
											</obj>
											<obj name="PropertyObject" class="QuantCpLowProp" version="4">
												<prop name="PropertyTypeName">Cp Low</prop>
												<prop name="Position">5</prop>
												<prop name="IsDefault">1</prop>
												<prop name="CpRangeLow">0</prop>
												<obj name="ChannelProp" class="ChannelProperty" version="1">
													<prop name="ChannelIdx">3</prop>
												</obj>
												<prop name="ReadOnly">1</prop>
											</obj>
											<obj name="PropertyObject" class="RQEffProp" version="4">
												<prop name="PropertyTypeName">Efficiency</prop>
												<prop name="Position">5</prop>
												<prop name="IsDefault">1</prop>
												<prop name="Efficiency">2</prop>
												<obj name="ChannelProp" class="ChannelProperty" version="1">
													<prop name="ChannelIdx">3</prop>
												</obj>
											</obj>
											<obj name="PropertyObject" class="ChannelGenotype" version="4">
												<prop name="PropertyTypeName">Melt Geno Genotype</prop>
												<prop name="Position">5</prop>
												<prop name="IsDefault">1</prop>
												<prop name="ReadOnly">1</prop>
												<obj name="ChannelProp" class="ChannelProperty" version="1">
													<prop name="ChannelIdx">3</prop>
												</obj>
											</obj>
											<obj name="PropertyObject" class="GroupChannelTypeProp" version="4">
												<prop name="PropertyTypeName">Melt Geno Sample Type</prop>
												<prop name="Position">5</prop>
												<prop name="IsDefault">0</prop>
												<prop name="GroupSampleType">mstUnknown</prop>
												<obj name="ChannelProp" class="ChannelProperty" version="1">
													<prop name="ChannelIdx">3</prop>
												</obj>
											</obj>
											<obj name="PropertyObject" class="QuantSampleTypeProperty" version="4">
												<prop name="PropertyTypeName">Quantification Sample Type</prop>
												<prop name="Position">5</prop>
												<prop name="IsDefault">0</prop>
												<prop name="SampleType">qsUnknown</prop>
												<obj name="ChannelProp" class="ChannelProperty" version="1">
													<prop name="ChannelIdx">3</prop>
												</obj>
											</obj>
											<obj name="PropertyObject" class="ChannelGenotype" version="4">
												<prop name="PropertyTypeName">Scanning Genotype</prop>
												<prop name="Position">5</prop>
												<prop name="IsDefault">1</prop>
												<prop name="ReadOnly">1</prop>
												<obj name="ChannelProp" class="ChannelProperty" version="1">
													<prop name="ChannelIdx">3</prop>
												</obj>
											</obj>
											<obj name="PropertyObject" class="GroupChannelTypeProp" version="4">
												<prop name="PropertyTypeName">Scanning Sample Type</prop>
												<prop name="Position">5</prop>
												<prop name="IsDefault">0</prop>
												<prop name="GroupSampleType">mstUnknown</prop>
												<obj name="ChannelProp" class="ChannelProperty" version="1">
													<prop name="ChannelIdx">3</prop>
												</obj>
											</obj>
											<obj name="PropertyObject" class="TargetName" version="4">
												<prop name="PropertyTypeName">Target Name</prop>
												<prop name="Position">5</prop>
												<prop name="IsDefault">1</prop>
												<obj name="ChannelProp" class="ChannelProperty" version="1">
													<prop name="ChannelIdx">3</prop>
												</obj>
											</obj>
											<obj name="PropertyObject" class="RQTargetProperty" version="4">
												<prop name="PropertyTypeName">Target Type</prop>
												<prop name="Position">5</prop>
												<prop name="IsDefault">0</prop>
												<prop name="TargetType">dtNone</prop>
												<obj name="ChannelProp" class="ChannelProperty" version="1">
													<prop name="ChannelIdx">3</prop>
												</obj>
											</obj>
										</list>
									</obj>
								</list>
							</obj>
						</obj>
						<prop name="ChannelPropertyCount">4</prop>
						<prop name="ContainerPosition">5</prop>
						<prop name="HasSampleProperties">1</prop>
						<obj name="SampleProperties" class="PropertyList" version="1">
							<list name="emlist" count="14">
								<obj name="PropertyObject" class="SamplePrefColor" version="4">
									<prop name="PropertyTypeName">Color</prop>
									<prop name="Position">5</prop>
									<prop name="IsDefault">0</prop>
									<prop name="Color">$0012D7FA</prop>
								</obj>
								<obj name="PropertyObject" class="DominantChannelProp" version="4">
									<prop name="PropertyTypeName">Dominant Channel</prop>
									<prop name="Position">5</prop>
									<prop name="IsDefault">0</prop>
									<prop name="DominantChannel">0</prop>
								</obj>
								<obj name="PropertyObject" class="Genotype" version="4">
									<prop name="PropertyTypeName">EndPt Genotype</prop>
									<prop name="Position">5</prop>
									<prop name="IsDefault">1</prop>
									<prop name="ReadOnly">1</prop>
								</obj>
								<obj name="PropertyObject" class="GroupingSample" version="4">
									<prop name="PropertyTypeName">EndPt Sample Type</prop>
									<prop name="Position">5</prop>
									<prop name="IsDefault">0</prop>
									<prop name="GroupSampleType">mstUnknown</prop>
								</obj>
								<obj name="PropertyObject" class="SamplePrefLineStyle" version="4">
									<prop name="PropertyTypeName">Line Style</prop>
									<prop name="Position">5</prop>
									<prop name="IsDefault">0</prop>
									<prop name="LineStyle">psSolid</prop>
								</obj>
								<obj name="PropertyObject" class="GenSampleEditNotes" version="4">
									<prop name="PropertyTypeName">Notes</prop>
									<prop name="Position">5</prop>
									<prop name="IsDefault">1</prop>
								</obj>
								<obj name="PropertyObject" class="SamplePrefPointStyle" version="4">
									<prop name="PropertyTypeName">Point Style</prop>
									<prop name="Position">5</prop>
									<prop name="IsDefault">0</prop>
									<prop name="PointStyle">psNothing</prop>
								</obj>
								<obj name="PropertyObject" class="GenSampleEditPosition" version="4">
									<prop name="PropertyTypeName">Position</prop>
									<prop name="Position">5</prop>
									<prop name="IsDefault">1</prop>
								</obj>
								<obj name="PropertyObject" class="GenSampleEditReplicate" version="4">
									<prop name="PropertyTypeName">Replicate of</prop>
									<prop name="Position">5</prop>
									<prop name="IsDefault">1</prop>
									<prop name="ReplicateOf">-1</prop>
								</obj>
								<obj name="PropertyObject" class="HTCSampleID" version="4">
									<prop name="PropertyTypeName">Sample ID</prop>
									<prop name="Position">5</prop>
									<prop name="IsDefault">1</prop>
								</obj>
								<obj name="PropertyObject" class="GenSampleEditName" version="4">
									<prop name="PropertyTypeName">Sample Name</prop>
									<prop name="Position">5</prop>
									<prop name="IsDefault">1</prop>
									<prop name="name">Sample 6</prop>
								</obj>
								<obj name="PropertyObject" class="HTCSamplePrepNotes" version="4">
									<prop name="PropertyTypeName">Sample Prep Notes</prop>
									<prop name="Position">5</prop>
									<prop name="IsDefault">1</prop>
								</obj>
								<obj name="PropertyObject" class="GenSampleEditSubset" version="4">
									<prop name="PropertyTypeName">Subsets</prop>
									<prop name="Position">5</prop>
									<prop name="IsDefault">1</prop>
								</obj>
								<obj name="PropertyObject" class="SamplePrefWidth" version="5">
									<prop name="PropertyTypeName">Width</prop>
									<prop name="Position">5</prop>
									<prop name="IsDefault">1</prop>
									<prop name="Width">1</prop>
								</obj>
							</list>
						</obj>
					</obj>
					<obj name="item" class="SamplePropInfo" version="1">
						<obj name="ChannelProperties" class="ChanPropList" version="2">
							<obj name="ChannelProperties" class="EMList" version="1">
								<list name="emlist" count="4">
									<obj name="item" class="PropertyList" version="1">
										<list name="emlist" count="12">
											<obj name="PropertyObject" class="RQSampleTargetProperty" version="4">
												<prop name="PropertyTypeName">Combined Sample and Target Type</prop>
												<prop name="Position">6</prop>
												<prop name="IsDefault">0</prop>
												<obj name="ChannelProp" class="ChannelProperty" version="1">
													<prop name="ChannelIdx">0</prop>
												</obj>
											</obj>
											<obj name="PropertyObject" class="QuantConcProperty" version="4">
												<prop name="PropertyTypeName">Concentration</prop>
												<prop name="Position">6</prop>
												<prop name="IsDefault">1</prop>
												<prop name="Concentration">0</prop>
												<obj name="ChannelProp" class="ChannelProperty" version="1">
													<prop name="ChannelIdx">0</prop>
												</obj>
												<prop name="ReadOnly">1</prop>
											</obj>
											<obj name="PropertyObject" class="QuantCpHighProp" version="4">
												<prop name="PropertyTypeName">Cp High</prop>
												<prop name="Position">6</prop>
												<prop name="IsDefault">1</prop>
												<prop name="CpRangeHigh">0</prop>
												<obj name="ChannelProp" class="ChannelProperty" version="1">
													<prop name="ChannelIdx">0</prop>
												</obj>
												<prop name="ReadOnly">1</prop>
											</obj>
											<obj name="PropertyObject" class="QuantCpLowProp" version="4">
												<prop name="PropertyTypeName">Cp Low</prop>
												<prop name="Position">6</prop>
												<prop name="IsDefault">1</prop>
												<prop name="CpRangeLow">0</prop>
												<obj name="ChannelProp" class="ChannelProperty" version="1">
													<prop name="ChannelIdx">0</prop>
												</obj>
												<prop name="ReadOnly">1</prop>
											</obj>
											<obj name="PropertyObject" class="RQEffProp" version="4">
												<prop name="PropertyTypeName">Efficiency</prop>
												<prop name="Position">6</prop>
												<prop name="IsDefault">1</prop>
												<prop name="Efficiency">2</prop>
												<obj name="ChannelProp" class="ChannelProperty" version="1">
													<prop name="ChannelIdx">0</prop>
												</obj>
											</obj>
											<obj name="PropertyObject" class="ChannelGenotype" version="4">
												<prop name="PropertyTypeName">Melt Geno Genotype</prop>
												<prop name="Position">6</prop>
												<prop name="IsDefault">1</prop>
												<prop name="ReadOnly">1</prop>
												<obj name="ChannelProp" class="ChannelProperty" version="1">
													<prop name="ChannelIdx">0</prop>
												</obj>
											</obj>
											<obj name="PropertyObject" class="GroupChannelTypeProp" version="4">
												<prop name="PropertyTypeName">Melt Geno Sample Type</prop>
												<prop name="Position">6</prop>
												<prop name="IsDefault">0</prop>
												<prop name="GroupSampleType">mstUnknown</prop>
												<obj name="ChannelProp" class="ChannelProperty" version="1">
													<prop name="ChannelIdx">0</prop>
												</obj>
											</obj>
											<obj name="PropertyObject" class="QuantSampleTypeProperty" version="4">
												<prop name="PropertyTypeName">Quantification Sample Type</prop>
												<prop name="Position">6</prop>
												<prop name="IsDefault">0</prop>
												<prop name="SampleType">qsUnknown</prop>
												<obj name="ChannelProp" class="ChannelProperty" version="1">
													<prop name="ChannelIdx">0</prop>
												</obj>
											</obj>
											<obj name="PropertyObject" class="ChannelGenotype" version="4">
												<prop name="PropertyTypeName">Scanning Genotype</prop>
												<prop name="Position">6</prop>
												<prop name="IsDefault">1</prop>
												<prop name="ReadOnly">1</prop>
												<obj name="ChannelProp" class="ChannelProperty" version="1">
													<prop name="ChannelIdx">0</prop>
												</obj>
											</obj>
											<obj name="PropertyObject" class="GroupChannelTypeProp" version="4">
												<prop name="PropertyTypeName">Scanning Sample Type</prop>
												<prop name="Position">6</prop>
												<prop name="IsDefault">0</prop>
												<prop name="GroupSampleType">mstUnknown</prop>
												<obj name="ChannelProp" class="ChannelProperty" version="1">
													<prop name="ChannelIdx">0</prop>
												</obj>
											</obj>
											<obj name="PropertyObject" class="TargetName" version="4">
												<prop name="PropertyTypeName">Target Name</prop>
												<prop name="Position">6</prop>
												<prop name="IsDefault">1</prop>
												<obj name="ChannelProp" class="ChannelProperty" version="1">
													<prop name="ChannelIdx">0</prop>
												</obj>
											</obj>
											<obj name="PropertyObject" class="RQTargetProperty" version="4">
												<prop name="PropertyTypeName">Target Type</prop>
												<prop name="Position">6</prop>
												<prop name="IsDefault">0</prop>
												<prop name="TargetType">dtNone</prop>
												<obj name="ChannelProp" class="ChannelProperty" version="1">
													<prop name="ChannelIdx">0</prop>
												</obj>
											</obj>
										</list>
									</obj>
									<obj name="item" class="PropertyList" version="1">
										<list name="emlist" count="12">
											<obj name="PropertyObject" class="RQSampleTargetProperty" version="4">
												<prop name="PropertyTypeName">Combined Sample and Target Type</prop>
												<prop name="Position">6</prop>
												<prop name="IsDefault">0</prop>
												<obj name="ChannelProp" class="ChannelProperty" version="1">
													<prop name="ChannelIdx">1</prop>
												</obj>
											</obj>
											<obj name="PropertyObject" class="QuantConcProperty" version="4">
												<prop name="PropertyTypeName">Concentration</prop>
												<prop name="Position">6</prop>
												<prop name="IsDefault">1</prop>
												<prop name="Concentration">0</prop>
												<obj name="ChannelProp" class="ChannelProperty" version="1">
													<prop name="ChannelIdx">1</prop>
												</obj>
												<prop name="ReadOnly">1</prop>
											</obj>
											<obj name="PropertyObject" class="QuantCpHighProp" version="4">
												<prop name="PropertyTypeName">Cp High</prop>
												<prop name="Position">6</prop>
												<prop name="IsDefault">1</prop>
												<prop name="CpRangeHigh">0</prop>
												<obj name="ChannelProp" class="ChannelProperty" version="1">
													<prop name="ChannelIdx">1</prop>
												</obj>
												<prop name="ReadOnly">1</prop>
											</obj>
											<obj name="PropertyObject" class="QuantCpLowProp" version="4">
												<prop name="PropertyTypeName">Cp Low</prop>
												<prop name="Position">6</prop>
												<prop name="IsDefault">1</prop>
												<prop name="CpRangeLow">0</prop>
												<obj name="ChannelProp" class="ChannelProperty" version="1">
													<prop name="ChannelIdx">1</prop>
												</obj>
												<prop name="ReadOnly">1</prop>
											</obj>
											<obj name="PropertyObject" class="RQEffProp" version="4">
												<prop name="PropertyTypeName">Efficiency</prop>
												<prop name="Position">6</prop>
												<prop name="IsDefault">1</prop>
												<prop name="Efficiency">2</prop>
												<obj name="ChannelProp" class="ChannelProperty" version="1">
													<prop name="ChannelIdx">1</prop>
												</obj>
											</obj>
											<obj name="PropertyObject" class="ChannelGenotype" version="4">
												<prop name="PropertyTypeName">Melt Geno Genotype</prop>
												<prop name="Position">6</prop>
												<prop name="IsDefault">1</prop>
												<prop name="ReadOnly">1</prop>
												<obj name="ChannelProp" class="ChannelProperty" version="1">
													<prop name="ChannelIdx">1</prop>
												</obj>
											</obj>
											<obj name="PropertyObject" class="GroupChannelTypeProp" version="4">
												<prop name="PropertyTypeName">Melt Geno Sample Type</prop>
												<prop name="Position">6</prop>
												<prop name="IsDefault">0</prop>
												<prop name="GroupSampleType">mstUnknown</prop>
												<obj name="ChannelProp" class="ChannelProperty" version="1">
													<prop name="ChannelIdx">1</prop>
												</obj>
											</obj>
											<obj name="PropertyObject" class="QuantSampleTypeProperty" version="4">
												<prop name="PropertyTypeName">Quantification Sample Type</prop>
												<prop name="Position">6</prop>
												<prop name="IsDefault">0</prop>
												<prop name="SampleType">qsUnknown</prop>
												<obj name="ChannelProp" class="ChannelProperty" version="1">
													<prop name="ChannelIdx">1</prop>
												</obj>
											</obj>
											<obj name="PropertyObject" class="ChannelGenotype" version="4">
												<prop name="PropertyTypeName">Scanning Genotype</prop>
												<prop name="Position">6</prop>
												<prop name="IsDefault">1</prop>
												<prop name="ReadOnly">1</prop>
												<obj name="ChannelProp" class="ChannelProperty" version="1">
													<prop name="ChannelIdx">1</prop>
												</obj>
											</obj>
											<obj name="PropertyObject" class="GroupChannelTypeProp" version="4">
												<prop name="PropertyTypeName">Scanning Sample Type</prop>
												<prop name="Position">6</prop>
												<prop name="IsDefault">0</prop>
												<prop name="GroupSampleType">mstUnknown</prop>
												<obj name="ChannelProp" class="ChannelProperty" version="1">
													<prop name="ChannelIdx">1</prop>
												</obj>
											</obj>
											<obj name="PropertyObject" class="TargetName" version="4">
												<prop name="PropertyTypeName">Target Name</prop>
												<prop name="Position">6</prop>
												<prop name="IsDefault">1</prop>
												<obj name="ChannelProp" class="ChannelProperty" version="1">
													<prop name="ChannelIdx">1</prop>
												</obj>
											</obj>
											<obj name="PropertyObject" class="RQTargetProperty" version="4">
												<prop name="PropertyTypeName">Target Type</prop>
												<prop name="Position">6</prop>
												<prop name="IsDefault">0</prop>
												<prop name="TargetType">dtNone</prop>
												<obj name="ChannelProp" class="ChannelProperty" version="1">
													<prop name="ChannelIdx">1</prop>
												</obj>
											</obj>
										</list>
									</obj>
									<obj name="item" class="PropertyList" version="1">
										<list name="emlist" count="12">
											<obj name="PropertyObject" class="RQSampleTargetProperty" version="4">
												<prop name="PropertyTypeName">Combined Sample and Target Type</prop>
												<prop name="Position">6</prop>
												<prop name="IsDefault">0</prop>
												<obj name="ChannelProp" class="ChannelProperty" version="1">
													<prop name="ChannelIdx">2</prop>
												</obj>
											</obj>
											<obj name="PropertyObject" class="QuantConcProperty" version="4">
												<prop name="PropertyTypeName">Concentration</prop>
												<prop name="Position">6</prop>
												<prop name="IsDefault">1</prop>
												<prop name="Concentration">0</prop>
												<obj name="ChannelProp" class="ChannelProperty" version="1">
													<prop name="ChannelIdx">2</prop>
												</obj>
												<prop name="ReadOnly">1</prop>
											</obj>
											<obj name="PropertyObject" class="QuantCpHighProp" version="4">
												<prop name="PropertyTypeName">Cp High</prop>
												<prop name="Position">6</prop>
												<prop name="IsDefault">1</prop>
												<prop name="CpRangeHigh">0</prop>
												<obj name="ChannelProp" class="ChannelProperty" version="1">
													<prop name="ChannelIdx">2</prop>
												</obj>
												<prop name="ReadOnly">1</prop>
											</obj>
											<obj name="PropertyObject" class="QuantCpLowProp" version="4">
												<prop name="PropertyTypeName">Cp Low</prop>
												<prop name="Position">6</prop>
												<prop name="IsDefault">1</prop>
												<prop name="CpRangeLow">0</prop>
												<obj name="ChannelProp" class="ChannelProperty" version="1">
													<prop name="ChannelIdx">2</prop>
												</obj>
												<prop name="ReadOnly">1</prop>
											</obj>
											<obj name="PropertyObject" class="RQEffProp" version="4">
												<prop name="PropertyTypeName">Efficiency</prop>
												<prop name="Position">6</prop>
												<prop name="IsDefault">1</prop>
												<prop name="Efficiency">2</prop>
												<obj name="ChannelProp" class="ChannelProperty" version="1">
													<prop name="ChannelIdx">2</prop>
												</obj>
											</obj>
											<obj name="PropertyObject" class="ChannelGenotype" version="4">
												<prop name="PropertyTypeName">Melt Geno Genotype</prop>
												<prop name="Position">6</prop>
												<prop name="IsDefault">1</prop>
												<prop name="ReadOnly">1</prop>
												<obj name="ChannelProp" class="ChannelProperty" version="1">
													<prop name="ChannelIdx">2</prop>
												</obj>
											</obj>
											<obj name="PropertyObject" class="GroupChannelTypeProp" version="4">
												<prop name="PropertyTypeName">Melt Geno Sample Type</prop>
												<prop name="Position">6</prop>
												<prop name="IsDefault">0</prop>
												<prop name="GroupSampleType">mstUnknown</prop>
												<obj name="ChannelProp" class="ChannelProperty" version="1">
													<prop name="ChannelIdx">2</prop>
												</obj>
											</obj>
											<obj name="PropertyObject" class="QuantSampleTypeProperty" version="4">
												<prop name="PropertyTypeName">Quantification Sample Type</prop>
												<prop name="Position">6</prop>
												<prop name="IsDefault">0</prop>
												<prop name="SampleType">qsUnknown</prop>
												<obj name="ChannelProp" class="ChannelProperty" version="1">
													<prop name="ChannelIdx">2</prop>
												</obj>
											</obj>
											<obj name="PropertyObject" class="ChannelGenotype" version="4">
												<prop name="PropertyTypeName">Scanning Genotype</prop>
												<prop name="Position">6</prop>
												<prop name="IsDefault">1</prop>
												<prop name="ReadOnly">1</prop>
												<obj name="ChannelProp" class="ChannelProperty" version="1">
													<prop name="ChannelIdx">2</prop>
												</obj>
											</obj>
											<obj name="PropertyObject" class="GroupChannelTypeProp" version="4">
												<prop name="PropertyTypeName">Scanning Sample Type</prop>
												<prop name="Position">6</prop>
												<prop name="IsDefault">0</prop>
												<prop name="GroupSampleType">mstUnknown</prop>
												<obj name="ChannelProp" class="ChannelProperty" version="1">
													<prop name="ChannelIdx">2</prop>
												</obj>
											</obj>
											<obj name="PropertyObject" class="TargetName" version="4">
												<prop name="PropertyTypeName">Target Name</prop>
												<prop name="Position">6</prop>
												<prop name="IsDefault">1</prop>
												<obj name="ChannelProp" class="ChannelProperty" version="1">
													<prop name="ChannelIdx">2</prop>
												</obj>
											</obj>
											<obj name="PropertyObject" class="RQTargetProperty" version="4">
												<prop name="PropertyTypeName">Target Type</prop>
												<prop name="Position">6</prop>
												<prop name="IsDefault">0</prop>
												<prop name="TargetType">dtNone</prop>
												<obj name="ChannelProp" class="ChannelProperty" version="1">
													<prop name="ChannelIdx">2</prop>
												</obj>
											</obj>
										</list>
									</obj>
									<obj name="item" class="PropertyList" version="1">
										<list name="emlist" count="12">
											<obj name="PropertyObject" class="RQSampleTargetProperty" version="4">
												<prop name="PropertyTypeName">Combined Sample and Target Type</prop>
												<prop name="Position">6</prop>
												<prop name="IsDefault">0</prop>
												<obj name="ChannelProp" class="ChannelProperty" version="1">
													<prop name="ChannelIdx">3</prop>
												</obj>
											</obj>
											<obj name="PropertyObject" class="QuantConcProperty" version="4">
												<prop name="PropertyTypeName">Concentration</prop>
												<prop name="Position">6</prop>
												<prop name="IsDefault">1</prop>
												<prop name="Concentration">0</prop>
												<obj name="ChannelProp" class="ChannelProperty" version="1">
													<prop name="ChannelIdx">3</prop>
												</obj>
												<prop name="ReadOnly">1</prop>
											</obj>
											<obj name="PropertyObject" class="QuantCpHighProp" version="4">
												<prop name="PropertyTypeName">Cp High</prop>
												<prop name="Position">6</prop>
												<prop name="IsDefault">1</prop>
												<prop name="CpRangeHigh">0</prop>
												<obj name="ChannelProp" class="ChannelProperty" version="1">
													<prop name="ChannelIdx">3</prop>
												</obj>
												<prop name="ReadOnly">1</prop>
											</obj>
											<obj name="PropertyObject" class="QuantCpLowProp" version="4">
												<prop name="PropertyTypeName">Cp Low</prop>
												<prop name="Position">6</prop>
												<prop name="IsDefault">1</prop>
												<prop name="CpRangeLow">0</prop>
												<obj name="ChannelProp" class="ChannelProperty" version="1">
													<prop name="ChannelIdx">3</prop>
												</obj>
												<prop name="ReadOnly">1</prop>
											</obj>
											<obj name="PropertyObject" class="RQEffProp" version="4">
												<prop name="PropertyTypeName">Efficiency</prop>
												<prop name="Position">6</prop>
												<prop name="IsDefault">1</prop>
												<prop name="Efficiency">2</prop>
												<obj name="ChannelProp" class="ChannelProperty" version="1">
													<prop name="ChannelIdx">3</prop>
												</obj>
											</obj>
											<obj name="PropertyObject" class="ChannelGenotype" version="4">
[truncated: 2,451,559 more chars]
