# Supplementary material for: Unique sperm haplotypes are associated with phenotypically different sperm subpopulations in Astyanax fish
Source: BMC Biol. 2018 Jul 5;16:72. doi: 10.1186/s12915-018-0538-z (PMC6032774; doi:10.1186/s12915-018-0538-z)
Supplement: Supplementary file 8 — Original data. Each subfolder has two ixo files output by the Roche LightCycler480. The two files cover qPCR results for oca2 and mc1r. Subfolder names end in 1, 2, or 3, denoting which subpopulation of sperm was analyzed. (ZIP 10643 kb) [file 12915_2018_538_MOESM8_ESM.zip › FishE'P2/May 26 2016 SpermPop E'P2 FACS PEP PLATE 0047 mc1r RK.ixo]

<objectstream signature="IXOS" version="1">
	<obj name="root" class="HTCExperiment" version="5">
		<prop name="name">May 26 2016 SpermPop E&apos;P2 FACS PEP PLATE 0047 mc1r RK</prop>
		<prop name="UID">707509D825BD42F78DBA37E909026451</prop>
		<prop name="OwnerUID">C6C05626183A45218341EE89EA1A5F2A</prop>
		<prop name="Created">2016-05-26T13:43:00.870</prop>
		<prop name="CreatedBy">C6C05626183A45218341EE89EA1A5F2A</prop>
		<prop name="CreatedByName">System Admin</prop>
		<prop name="LastModified">2016-05-26T15:29:30.608</prop>
		<prop name="LastModifiedBy">C6C05626183A45218341EE89EA1A5F2A</prop>
		<prop name="LastModifiedByName">System Admin</prop>
		<list name="AppliedTemplates" count="1">
			<item>Borowsky Protocol PEP product version</item>
		</list>
		<list name="TemplateOwners" count="1">
			<item>System Admin</item>
		</list>
		<prop name="SWVersion">LCS480 1.5.1.62</prop>
		<obj name="AppProperty" class="TAppProperty" version="2">
			<prop name="Created">2016-05-26T13:43:00.870</prop>
			<prop name="LastModified">1899-12-30T00:00:00.000</prop>
		</obj>
		<obj name="ConProperty" class="TAppProperty" version="2">
			<prop name="Created">2016-05-26T13:43:00.870</prop>
			<prop name="LastModified">1899-12-30T00:00:00.000</prop>
		</obj>
		<obj name="run" class="HTCRun" version="7">
			<prop name="name">Run</prop>
			<prop name="Created">2016-05-26T13:43:00.860</prop>
			<prop name="LastModified">2016-05-26T15:29:12.994</prop>
			<obj name="AppProperty" class="TAppProperty" version="2">
				<prop name="Created">2016-05-26T13:43:00.857</prop>
				<prop name="LastModified">1899-12-30T00:00:00.000</prop>
			</obj>
			<obj name="ConProperty" class="TAppProperty" version="2">
				<prop name="Created">2016-05-26T13:43:00.860</prop>
				<prop name="LastModified">1899-12-30T00:00:00.000</prop>
				<prop name="HasProperties">1</prop>
				<obj name="_Properties" class="TAppProperties" version="1">
					<prop name="Created">2016-05-26T13:43:00.860</prop>
					<prop name="LastModified">1899-12-30T00:00:00.000</prop>
					<list name="emlist" count="4">
						<obj name="item" class="TAppProperty" version="2">
							<prop name="name">TopChart</prop>
							<prop name="Created">2016-05-26T13:43:08.747</prop>
							<prop name="LastModified">1899-12-30T00:00:00.000</prop>
						</obj>
						<obj name="item" class="TAppProperty" version="2">
							<prop name="name">LeftChart</prop>
							<prop name="Created">2016-05-26T13:43:08.747</prop>
							<prop name="LastModified">1899-12-30T00:00:00.000</prop>
						</obj>
						<obj name="item" class="TAppProperty" version="2">
							<prop name="name">RightChart</prop>
							<prop name="Created">2016-05-26T13:43:08.747</prop>
							<prop name="LastModified">1899-12-30T00:00:00.000</prop>
						</obj>
						<obj name="item" class="TAppProperty" version="2">
							<prop name="name">RunOverviewChart</prop>
							<prop name="Created">2016-05-26T13:43:08.747</prop>
							<prop name="LastModified">1899-12-30T00:00:00.000</prop>
						</obj>
					</list>
				</obj>
			</obj>
			<prop name="State">3</prop>
			<prop name="StartTime">2016-05-26T13:44:09.613</prop>
			<prop name="EndTime">2016-05-26T15:29:12.993</prop>
			<prop name="InstrumentID">28159</prop>
			<prop name="InstrumentVersion">HTC_VER_10</prop>
			<prop name="InstrumentName">28159</prop>
			<prop name="InstrCalibrationDate">1899.12.30 00:00:00:00</prop>
			<prop name="Technician">System Admin</prop>
			<prop name="AcqStoreClass">HTCAcquisitionStore</prop>
			<prop name="AcquisitionStore">eJzk3VuTssi2KOy/sqJj33khyDlirRkhkoDIKQegwp0IiuARAZFfv4dlVffba8/9ze+iaq7u2H3xRhMgmaQm5FNjZPKfl7T8j/PmlP/Xb/Xl0vz2H9vj5n7/r9/McDbd3trD/dAcLuegudT5b//R5fUdt/7rN/a3f/zntb5cPz85Kzbnc36cXdpz89s/+P8cv/b96Yhgc7oe888DFPHriOPh3nyd47k95ncs/3XMf/0mMFjEH3WbN/np97qFH8f+36vj15d9vTn99g/2n9Uk35/yVy3+2c73if/B/JP6/dIaf9SS//+oJLagfrz88rFfKsz9ucLh4YSlcpOJwDP/pFZhfrr+9o//xTO8Kk0Jy7//Uf9Z/d9fxC9X8MvO+bnZ1++iFEX5JwcsN8dD9s8bBvId7m3zj2poE6Ixv//3z9p4i2c67/XNFn83v/1j8n85DJvHvxzOzf23f3jECeDWghltfDsAY5nzO7hLazOKA+bgGvvZYwm3wdWjDTsBwSjjfQwlc8NtZk9ZIyPrMSSwnUaJch5bekOrHK6Pm1mlxv6QGGTpJFD4nEniDdf3xlUkOzjOwzmTnDRoDEmSdagd3aw2Jwhc45lWO9gr4rzatMtANRrCZ1BEgsHE+8XBMlaP/QFqu9ejVDn3iZGMowD2/tlgNkcB67ca8Pwn2Z5HqaU/VYNKjwSqyd1gkkOGnz89oy1ce4L1Cecqa+xmJIZbWWD5h7naGNGFYv07xiSbTO4bw5nKG9ibYyNKOQnP1z4YC0qR6iQV9H5pMLe5DfWMN5jUmcHRABbPX14a3D70am/UUhVCuW31Kr0NcDXup9iGeyzqzGbg+sy4tPwa6lOB7TfoB92YB/stFJM1Xo95L3qjy+IllPMW2xt8vF5rcc/hcDlife4zVTH4O57/qjRGtUk12htmzh+gENUFiYt2phuKKh/h3E/MKI3Zp24MzL2Ai55g/cJJAcbXr2OMvelbuxSvKN/Upf5Zt/i2LjXj2Jn8vV3KlqUVGCNDYEKYeAXJuroA89hzTHBLvYyMW8kH4yAxDL2mLkvIyV+DtcKeHVxLhyU39zACf109onB7ql3SrNc5WLHDVVS3Rw2Rk3ANWn7gonC5yBqycc8lOPeFxIR1qjRkshwTmM2efBQWdy8h42i9B2+W8wwEZKQTTy9T8J3thABnjCwCdn0EPdOYKmT5TCfM+ByB6xdY3kTF/XJoV6CZLs8Exb1ViaeVMZj3dFLR5NouiQ9YP+/05CL6JLlO7GO9Ay1JBEKPTdMQvLMUoF5rngSnTmGJoNcpaIY+YSBc4OfbQ2qAlftsFN76JiPbs0TB3zA8AUrcK5k5dQbT+44jYdN7KunlksJ8RdmISlHDEisdLNxfTKrgeXF7wqnSAYxG7Um4bUdXogvSDpxmwxHqea/y+3SJ7ZGwJNhLTUKq1/VNd4IQBftdW5DVbL3F9uGw/bawVchmIt3BcQyFwIn1gPCX9RVmNxP3J/tRQmQ7PIMqEfx8VIyW5Me6lCiy39SlJj/ZpVRNEL/5KSVGnQ7zmcNEwVZXgITd2AG9CZ8kGMBRSGUuRPCnsw6/y8n2Ss5Q4vHHw4MJ/TgVyNafNKCOgzqilYw/zA2zNsHgmz4K/cBVSVIuRuAZtCeBKN6BjKvOgRk9sQw9ne4s0cz2CUQjAwFrqqhE7DgTnFv0jEJibDNijkMV7EbsGGpw9yvpL6ULvsI8sIvpd4swUjqD2fbxrIK9hfWLp6kFczl4EvyhOwnWZzQCTePxeDu5N6SfYf0WevnEjvjEW0I0Sxdgd/oQhTHF+hm3dA7u/Yb1lRayRfpgp4L72D0qmpbylYhc24Ff3x8kbNX7kjz2Kxnm2/jJwFLA47WJrYPbBY+IDtzrfOeAh9nJ6wicRdklzFwcwNv4fQTmIB/Jkz+7sLCOdRU+m0YlwPsGLBIN21ejjkvW8kEGfxS1VXhna4FMRyW23/X5ZKg7zZYkW3J4vep0qOiDT49kEYch1nc7icL12emJuBkouLGA1zvj8PusXeziOqMyhN7jrfBzXUoWxW/qUtyPdilW5b65S00eZUW59jwmvt6NVW3/9O+0f8Ri5d3CLtPwdBuq8BueeLyhsNqjS7f0uY0mxG/57Kpt5ruI8jZwjKsPiqWx6fpChetCiry1OlXJMvPPVFis5cpdrTxVU1Z2TyfXu0roZdkkWlPZIRVPYzHyUrFlNYbbXakyXcuM47c7VdtW6Zk+qcQzTh17V+2+1Ri834tM5DHrJtPW0XhDuSsvRH7a4ee9MNLBnxujyNm4baORzD7QvuCEykvHPmiUS290iPZC5IwdPN+ylO50EmB9fddqLa07SU+q5EeFce5JK2hZMlzo2LVE4hJ5nGmbE4ftEd0mled3Ta9J/PpIx8Bi+aafKVqpdicqq1excls61rVtLcV0FGh85HrOKNFM1tzQyQnb0wn9kaUdHtqDjqDjIifd7VVixLuWirtYZJz4OHI1a8mVtN8GAvHXtM20+d5sKF9usfMJeudq5qq80L7Cp5p79zL8fo62QhV3mDKh17dXzVqnLB2YTo78zs5ZrRK6gYobR4m8efyA/9alxi9w/av+9dP6+33Xv1V/PM9K/7Sz/HoTkJgpp73/+Z/U33cPVYPDA+CknEySHOKnZUgzGfXEPXD7GM0sI9JIBBU/QX1oN9RGtatQS/FZJxtjO2WNpV6PYJeXUxLnk/FSv44eqJ+WR12NmcPSsI+PGFrZwvNFBDW0J3wOl4jOq9hW+6tRdfjEu9IctWlNUCt9cd/BpX7MSWL5oBhytd1CTQyjii0S6IY9JXu42gmWb8kAxjiIAzhJGepnOKDm1N0lg0sMc5IWXC8YyxFutNEU9defUD/xpkqgu5eoq+kVNcqm0xXUWwP1y2zVq5HRS4669FGbEoPbLUsSOMYSaqt+FoohFsSCRpsTJqaeCsb1sl/Aqd9h+SseMuO6ZlIoYhW3ryr0xtYiIXTuE7UqBai/LYfHV1yJ20WPx5eXxwpu4XQapWzYY/viUACaosT/ORxQo/0O2//81HQSe7sC21Nn8PqUk0FSPwDWsE0SQLtnjWhzNmljLC+XPXQmb0WbBVsIRp/HB+jODtZHVfH7u9PHDm7i6/zSvnd/Sn889qnv+oPKj+vvm5+rj/q8Brs9CwxUcp4RMjJRI5OAY8Kgbv+kP23R6oTflQmYW5YlNBjhUGcjL8YwW14fVTghdkaSdbcDd6i5KDBOXk+2qob6U3eoP4ZB7WV71N/0iPcwGk2znggbHCr77Ri1t1ZGGcn4roBZVaDGIiO3iN1xKaiiOiFU63G7nWiou4OK+rRPqL/FWlqCfjtxDN33WL+HFFY49OsE1NQSdWcdz9i/pj5q6kN/uyUqyZr4WD/RaXFo2aQ5zK2QZ+jTQ42t4vQA89LhCRVoIxAVzil4axP1x3p5QmIZh7pkvfrS33VqA2iniCcht82uZEJRbxYdY3nUQr3yigZgFSJb0SN1BZI25gJMhUwqOGi4PS7HB1CFeR8FOuddieCPd2CSMdZPnWB96ou/AjLfs1FwuDUF8W678q0/KCXUucBJqOOdgrrbzV5DXa+rwZXGchX0MHLJOJMuSA3UKd1VqL2nIZ3BNFIBtczkP6Y/nhck+ZueUj+tv+8eqnpeTUB72AxqhFXct/4QVU98kKiohd72RFAHqSNBP8g9oeO1ATa3eDCBfkkVwnBiC7YLqD/rvrAIzF/6a1zUzfOZqaTYGQoY2xY/Od06S8LweH6v3LMV+JHMEsZ+DqDZFeqvfmkzzoY5zEMW9XlptwnZsbYKXrrtmNDpnCs5Kq/PR69n26TCAdupRP35E4paXFzvR/KI1hY452fPvPUHoTFGDcWoMVFDDYVYIfBPkycJ7U4WyMpDLaqVOUT0uket3Q+hBQvNRn09b7JOaLubginIjyi8pKjLZGR04N7OWH60QP3VFepPGwnPimo3xyKzu6mDXUcP8tafoK0EUFfXlnnrLywPDEylKbZHc8Xr4byzA1pZ1kwoTl7X/wg/9ReUU9TfUG1kULtRywQ3A9ubEMl96y8sz65LFhI3BzUoUK9sjPrbySlgl1RYJqxbrK/tnH3Qo0NfhccAb4GPGUeB8BVDYO//nP54XpL/5VPq/2eX+rvpL7mdT/QR3cfRW3+eaNaojb1EHI/uQBNsO6XKo+QjX2gVRbtPyxzvwSUbuXN8ymirbhdQxjW5yhHDzNKCtLy+9ecfi7Gi2ax5pmM5lCuHDVFHnW4/6CArahT2WyXT4kyLKHsTReJIUi5ou66u6dOIZcabeDtdE5zwRJ+9KpC3/kh5ZujY6Bjiendl+dbfcJ6gjv7Q3zQwR8wv+mPFGZ5fPIwTbZLaR8rXLF/9oj8+V0XG299yV2MN7kH50xF1dBG+9DcaO1/6O07DLZWs6YRxzpes0Y7nsKSPTBIqd48jQW1xHU6U0WqRcfe9r2saM2zpJDb5yo+CvNDuXb2lYjrH8t/6m6+xPeoTnq9SfEHz9xrqe70SKz81PHwet+uKMpudEHkbfnTUTp5UU2axwucRTbB9zKV2wuvLUX9Rgxpd302BjqaXaQR4PUvNMNKBPo891qc9Ynv4ptnjbfGA7Xs09n9J/f3+VPq36k8QGeVf6u8vEvtT+O+9CUiPPcAhuJpM0tYHy3hEzg6ONDKjdMOglj70d59nqL+HiPrxQU7gLKuoETFF/SUunaIeq2m0gWR31CfKfguH8xy1N2NRf1eexqgzgpryZ6i/reHkcB2yeZQ+Ceqv9C86VHpmRknRo/6iAfV53slzErMq6s8e44PiKJ9Rfxtlphrd/YI6JA7qqQ36pdE/+QCKR4S6W25QQ7sG9dcJFPVXtag/zo5iOPoVakdcox71+SN5/Qkf9UeZojdgPl9BsehNstFD1JmVO9mn/lrxS3+3eIX6mxYvPYkPCweJA2ESK0B9Mk21gFpmUFdK2WfGwaYptKmKx8sNNNiP5xGcZrYexf0Rz3cy7zacnFqvYlVQM+P5RH2em37KJKyJ1xtw8w2US9RacilQfwowS2gLHHTHioHXG5L9p/5i4qB2Nz3qrxobuH0q9o3x1J09FOse9TfuUH9Mxx+gSkKjSrknbms31HU9WLjdn9Qf058gctzkm56rP62/6Tf/QcUQStSZnEsR9df5kYjEL0H3I9SfJKMuRkWNunFaNnrrb3bbbWCRsagRjpEVYojmDBxnhd/ssJaOhEmHHaj8wDHwOI9Ysu1RXyS6cBUNd01PUs4swTDPUhU+U9Tf4zyYoE52PBMcPK8gM7BLsHYV6q1usLyFoW3BTW6TKFzOPJcwzXAEtzMZJmxsVyfiZrcCVVnwBMoD6nC23B1xqP0Uorf+WlVKYHZaTJhwOvIScnr6GbhMiPVjcjyfy6FWvV4QCOgjBbV1r1FXdoOac3vUmUTKDIfOGer1xrcJaa1w/tYfVBe3IPOKC8AOlzwJcka5Ev7O5XgJKkdwyIn6m4VDCPaWQ/1dTNSktg1tcNbspKK7ZSa8Y3/TA98z4WGVf+rP0QlXwaRrWDIXpTUYso1D+zBB/Yk27plNVwITXPvRkayplIFfjXnUXIn6+4j9Tc2dXIXTDV5f/xxusNg0eL1sjHq1VdQgDo2FKhgro+SnhqqCyCvS3yT2x37zUDXEcR+YgcBWwWbiAunPYxeMKHpGkBdbhYyTXAJXOXZVoM1QJ1uOM8GfP7ELbW1ZJcZz04NWP2vUXi3CW3/6GPUXNotMJ6vlZgyOeUfNrPV7Qo7++jP2F4jZnSXHncjAPCmHKtxcsIuemxr1lgzPKpQn24xoxU4DlYwfJGDotiFbeUD9bCePij4mDpbP4n6Te6D+bipqh7mh3oxn/yT0MHMyMqxRf9oB9QYJg3pFjulYXxuPH4/x+nwxXYArn1BPwWULhI013F5d0YlrEfV3iMuXPstHFQzy/Up2s9kTtCOHmsy32yWhm5XyGfvz4e6SqYntadAA69eOUX8VexDBxodFRHnWAXIKVizMb88+oouH05Dn4vyKZY7uVWBkikq2rW3ArC0fDPSv+rTxTQEr23ckrHjUn77WXLCGB2q54zIgXob684bdUAXquW7IYp8GoLO/628W7XzQ1hfUH1s6Apn1HIC9UlH7G9n5Mf0JosRwf5PY33d3qQ/9iaSckvBDfzHUN9rzkRh5a9gttVxME9QEcIwT1Iqg3Swzp6PSZomrRs1V0/Z29NbfO/ZnlfaZipKJmvoj9sesLJk4hpjr2lmuO8o+6JQJYqOBd+xPenZC5YvCCPXiox6H6Vqu3voby7szfc541NJhgvo59vXzV/2ZzC6hXNLxjLP3UDfMQAlMW3NMvEmTX7WMdPtfY3/cza8+9WcVqDHHtm/0kT6F/0N/TpWMFG2djK/v2J/jJn6i3fN1Qh/41CNv/flj7UAn9SAQV+pcQbtbZ9SadhMrz6E71PQ93VBWErD9nr2XaSSvUzreH/norb+jabaf+mtGvqLtfe5GeTsUo3fsb5XVByotXJ5xF52XvPXH5rdp9am/VKqoslri58u727z1xxmnKaGnJsfyltKTcq4sEb8dt0dtM0+fb/35+8PU/Svq7/cu9G/Vnygp/zpN7S8S+1O/+SawT+cUDm2P2jOcmWvcCOqrrGTc7gXU3yKIPvWX4E9HNXYPPoGarHSSNP2eNepoP4PiMJpW6UkZ93r0eGTQTNdmtFnSQ2Kc+GkM+9hDXZkV6i/1qhzqx3FepWmA+lvupybcRmfUXzLG8qon6qSMq3mU7HLU0Di6b6F5eKihfIz622W4/9Cg/mL9UiyNMw4I4CpWqLWM7VmjVPH8d+v+pb/wXOF9LbrifjKg/qa3VywvD16xwBCPF+fMCrr8lenJ9cXV0HX8fEFsk8QJQX1tb3i9J+RVlDSTXjFu1X0Bp/3tpbEW9ScpexvK3MD6eX2RGUy2TeFGUJtv/Ylz1F9n1Nh+cEL93VaRAzV1ddTirCiM3sDyK36kkrTeoq5jmW7geh2+9Ocd+U/9JZsElsZTuKP+dA619zz2n/r7iP0lymbfG/Nkvofbdm5V8b7C6+fhUkLb9a/M1Zf+UlLt4WBNUb9pVvyY/kR5wn/Xc/Wn9ffdXUqd2DEOTfdiBdm0vZJLXpbgcSlqxnplgo7WEoDqWywBoqBmnCDdgn4+s4QuaKYSrR1r4I+kHp9mg9QQuZf2sOh6rgpj32OJno5j8GDJMfS5cFkyDv0j2GQmk6AFhSVJnM5h9tRRX+YqL0hiawfw9JMQwZFDzX3obypfJhElXgskZ8ITzLga9TftcCg8lssVLCKPj976k6+ov3kzCBFdj/CHuHZ81F8TcAQkHzVbZdIWLPPBVcHxjDraEHMP0/EWtVmYikDkCq/ftR989NbfZHLOwEwEDoe6K9TSYnG2wJcer1jeDvXXZucQTHOC+txlTUMa1d6Dsay4iA6HV2apuIvAqQqWobsCzzc6+S7oZoD6Ex/Np/685oBD55WZN0RY4Oft0Qm1fJ3i8dnuFTvl5qjtySk7kq7VKjCSDPW32LVf+uMqvgqPR9TwR+xP2ywUEvqH3CXabn2DqX5DzX9kfs4W2hW06CSSgJrYHj/WpXjmu9LU/m6xPy546c8NWRK2k2xJTobmge+wz4pa/V0hTnaSwObrjglpjTpTdv4cLLVG3U1VhP9q9RxAT5g7CczhlhFzhfrSXbfHn4TkWsTDhwuYtzUen53khHRM6YE2hKiTdoL6WEWzCWiyNjChPsUuYhf14q0/WqzuBZmZpQbkaTyiUCy3PTkvahemXI/6mh22OjlxOwJ+5z6ZsODlK6me/gJmZYc/0VKQMxIP/hTI+vCoYJ5v2Xfsz7htnhXUB9SWNUltILGOemJ3TkJyEfWn26g/Ogpkl5SP8wzrd3wwYdmiPoPpZACrMFB3yRw1y06DMajlGvW3uG5dct1xL00D7ne7+5Iox5sEfh6i/qwOtRjXzwnYyq6vgN3i9XT07IG1lu9MaLl4/drFNF9/kEF9qhSPD/bPEczlY/eKXd511Krtwfx6HEgom1lCCvOV+VnkDAkUM+3J4r5G/XkZi6Y+yQ2J5wMFrTOxPLm+C2SbnQOwdiYThdrt5/QnyiL7XcnUP60/4ScyP/nRYxx5szZXNEZdX2lfbVFvxPfdd+bnxHC5ytPdTHlnfo7dNRs5wkUp3pmfb/0dlxm8Mz/FYi4RRwT6qb+P2N8783OS1Q8qBOmUgb3nLrVddl6+Y39+vRkJ78zPj9jfO/PTq7Tjp/48BrXGzs7DO/PzF/1Ju/5Lf9GYzsDfGKPIfzTe8a0/nhsLjCvuUbPSOi0of12ivsQNakwuuAsVygZ1+KG/9YnrKBf9rr9rkr5ioyPU6WWFnw/jYUv7eswyrhZmrOYbfkFH+kMg3spzWY2FXYn6u4qRv+w89pfMT79rUW+pgu3JtBrHePk0V7Vql7aUs64ccbayz2rz83CjwzFAfQcV6lBuxiUdHQhf+c9wVGg+npv2ejWt6KXxFM0MhpKK8wMX/RL7E8sz6m/teYVmjOqBytLklUmaoZ6Zruspt7gola/4j7+k/n6fufhv1R/ij/mXOTV/kdjfdw9VrzlB/dUP1B6fPl0jXaGu9jkxo9iZziyjqlB/p8hFvbBz1FfE3V8aKnWSpupeMG6niwalbU2ZZNE9VIMNUSenJYf6q5aovxIfbXAxpqipXYH6G3ySQ3e5zqv4EqGG0q1sQsMpX/rTdWcH7TWcR3Erg2A4k+kWOvwxV3Gto97EnuyhzWKsj5n3S4POHwFcpkfUWyUVn5mfZ9FB/eUz1Fq9wfLb/mQwaaIeLIO5PhIovB3qr7BU1jjZ+xVeX4DXD7RvjPsQof4epknSx6r/VX/pokeddVPHhmtBUWPncw/G3K4cOI4Ko9o8OMgMe4z6K5RXpuVxBr1x6+QI9vYVterd4WoMp70LDRDU30nvC2PN8iu435dqld5YrO9kGqewTzeox4WA5ac86u+eobY30R2vd7dBXddjDfU3LfB6H3vU74nxUX/VfIoaP273UF8I6k8sUH/CMy6hmi+w/dgDtqdco/7avYTtAVf4Mf3JDCv8y9jfX0R/+jfH/vAXEMNMuohVuJm1DZmDiXralXwUZCPU2CU+v4Y+IRvR42LkkmKkpTCvzmwFzxqHVk9urIPP9j2qjK8FcnmGBUxXE44BucgFbK91At4txu3SQ83ACM9vpSLqz21Qg7yNQ9OFM0etce2oIPXZR31aC6EK99MRkFk0zmFq+pMIinvrEulgnsBc8jjonG8biywJhzoKE9RPNOD+elmfwDfWQgXauLXIc1tvYCaMOBwqM23xjv2pzxi1drVzILfoXIB3zAUcCs8VhYyeXQVO3PNVcDu4CjnlHI4W9nvUmCO3GepKsmDx4Fgm2AjNkZitHYEOY74CoVEacjv6eyDmgSO0S7F8OuGWQB7NhITseqQSvzW9d+wP+jOevxtJJfhij0Pd57Ttye6Onze2V44JuBh1eO5N1PkyRT3qHJanrwb8flQch4Qm8a6EjLgt+MqFZ+iYy/B6Xe0O+vH6pb9I4mogqHEGzlqekWEs3cDvG5FQ7TD6Mf3JDMf+XWJ/029+SqVHzQB9v2Sj8H5qEtLEqL+5jpqh9sFVyaaeyOCcr12FAyTcnsJrXp026SO4jVFfi2zGgFWz9yjgys2VHAnqS1u5PQOS7bpkB4MKROT7KKhKuSA7UfJA3Ur4E9NN1OR05vFgeTOGQEWxi6ZqaYNjBVg+c0L9Xc6vzNRn8cCH6Qy1FEqoJUfMvmJ/fYP6W4TOQGDyyqRUHXsBNm2feItQsTz7Gk7BPxsPhsYrhyUVszPBX8ioywPTqGTBoP5MB/UJTrvN8Cc5XsCUopZCQby7xHA6HPpGVk+Af8g9qfQRA/52iRrMX/MSy9GX/sLzK3NUGQYTpizF/afzNiFaiO3nHkcdA6sY9culBx6m+RE1Vo7xfNf8dT0m11TBusJbBHuW5kDSPWq52KP+mNloDFp27qJgUsk68S74/ZhePkRv/Y04DrWajVHPwUpiyY4JQ1iY20kU4DfX4PcxBlA3bc/Q52mLXdgpQ1C5HVOBu8Tr/7EuJUz+LvqTvrlLreZ2+Wvm5zv2d8hFxre6ztXiwE/oZCmhTj5if88Jt6VydWYY/+Q0x7f+lFJDfYirbKnlC+lIpaWBeszU7jPzU9k7cvTW30fm5zv2xxwUV2OqLqJyfBYiT+DbqxaMdxfKz9Zy5SQu6sss8fnQ0w711NM809qL/6Di1h8Yf2WhHqeOH9Nh3aAOmza/aqlGNfAnxqjydQe19KE/MWwF4kvpzn3rTxEXXORoXb7Uxjfz8mvsz/K4lqJCZMYl8ajRArCP9MG/5hWuWB/e8/7YMT61HVvJjprklyWV2Zpn3voL+/r41t879re82wlVepZjsK97S+1hmCmVBg61nMw9/a0/sbtj++63naA9xjXqDlyBcRwEt/ZwQ9SqM+Wrd+yvCVCrf9Kfdnhnfr5jf3IZclQI9THqtB4lmp7bTyokGzFymwTbg+jDgz6UJV7fKqHWX1F/wv+I/hRWZv8usb/Z7HtvAp5fUThXqVkl+Rn1Z1ior+Yumky8nKH+RpNX7M9a6NHmEB9UQzHnCRw2lk5iy5gKBiqRwIGGahTzk4dlrAzU39EzUX8xfOnv3u++Yn+ncrqDmk7mVcLv+qtxvEdzOKgUyw881Nn8FXu8TrR5lBz2oBhaSrZwbraol9Q56MaionuoTFOPUnECS6P1UD9HGJuosRFqSHigLsv2FftDrimGk12wfDdH7bQi6lGYbxO4n2TU30R/xc6i6RrKPeoz7taorXbyyKEhB9TfeYPbTPaKdRb+V+xvSO82FP0cNeZ0gINKIXLhaH/M0xNRfzjI3aLGXpmgW4L6iyaPJVwdC7V3FoqrEePdAvbFBrc7WhTGUUL97eGkMsneDlQj3DkbOIYGfp57rTrzsepL1XA44pAFdWlsMtRtrUUG2fQ16pWqUQAHVjKi2OT2rLFY3VF3ysmq3vP+nNop4RomuL9jUIN4D91D0XDYHj+Z+alMGPFvEvubfHdOTatKMfiHTmQCPWtfC0lIFcyLiUDo6uEdSXjTAKanV6YnTVF/qlpn4McaW4Ulg0PL6OibYF12z4jG461F+jgtYC5teUJvfM6SUzVswMg41Md1hZoRV90JXKjkKFxPUH/zWemAu3ZRf/FudMShXlrBdOOg3iigzvT4jOVZr0xJZjNavmN/U/6K9QlDHNrt1SEB7bjlGdhJo0/9eXEivGJdnvvWn1tsUX/ju1eQ66rMYNoWHEPbrgVyCcoCHLsQosDqG4Vsg/ERFuKAmqRlrpJ8hvpczI5cBeQ1D9Iqdg6W301IsMqUK7kRbgVupfAVNSZuQ8oCr98eXbkqPJWovzW3XoHR3Vgm7C6oP2t0plj+eYID/KjFbfa1Sk23HyJIDi1LhBzrY/gNx4SNhDoshXEC1iZHbZZJcyXScXyCmZeLBNhdeyXyUsP2UUyeCc1nBm/9zaNWicLmie0xDLsajMOGJ6Fto/b4p1nj0NUVI+BG+Y/pT5lMJn8X/Snf3KXGHOpv5iXYRW4rJSPB0/TB8hPU1P6G2huEpwy223RMcHYzlcSvVVKmhx71N0GlkVHpTfDHxt0Zuq43PTH3vg2zoemZ0E2/9OflI9ROkKLmbg+TwqJ4TiIor3g+U1wJr9l2TBQcHq5ORuzOBqt/Phlg8/uRBGlHwHKPjyi0j695goXkg9o0qLmP2J9plTr4+8VQhclj25C+0mxYXJ0nE1Q96m8frlXQk1tP6LnfCsQrwzlM5zM8/4q4FpnzqD9fmKH+phkefx4PNthP1FmoblBzl/mgATlfH8xbf9p2xYCapai75HnPiGGEKnbpaIgCe4pa84d6Dp7d4v7VGPU3m88U0MoU9Zz1qL/JvhXB2nbYPpfJS5OLsw++wbQE9Arbq+24Ofh011fB9HFPSJwaY5jvbl0Uhor8GhtoPpCrg9dbe01GhgL1NxuNGBKeT6lAbrkfgnndTqrguHN6EnNhAH7zWgXnY9WXZIed16IJS8LynP2Y/pQJz/1d9Cd/c5diWql468+5BTtLu10H1F9USZEbPJDy79jfS3/ebuF+6k+8aUz0i/5GbMSTt/7i1D+/9ed4qi9os/v4RKW5LpO3/vaV3dGnp0+rt/4+Yn+TyQ31d0va/h37+8j8dMomZ7WnY6K+7leevPXHtUNLRwEZKp8XG0vjQyl+x/5cqxkdNS99xf5eq7689bdn/IyOakGo3vpLR+M9HYI9V/2iv19if5kxNPQxPWL5cuL1n7G/l/68HeDnqZvGb/2hnvD6P+b9MeGVr9762wovDaoX8bUKTC5oe22I3/rz7jWW9xH7E7g9alndNspbfz03oEY/5v1xnFS/5/25Sz3/XPWFYayvzM+P2J8gPaZV2LC+qpmb9PDO/Hyv+pLUA/8Z+/vI/NSauqdDt39lkr5if9c2fbwzPx2+3v8l9ffP1iT9ef2xDCdNvmuFwh/mnz755ol/69keoMyvZrVh5wEY0ibeQbnikGPbAPnnmHEEt+dej+JoNtON2V1OoPFOyJHZGvk3T7Y63BhDrZJQfCCHtvMM7tQwq1hjnomxnyEXmydFTj1dYI3VnO6gWGjIP4WFq5E7WwvK0w3LW2SBZUgis4P2/ET+yU/k32TMbKELA+QVPSLfJsYrdfFi61UysfrEOGvbEM6ai7yMlqpg0BmTQ0V38yhdx8i1JYvcOwSVwWwO5tMyFA7rU5cdbrMP5J87jdfIOdWMEscpeuPWznM4ZC/+WRfkV8Mix+7p04jSPED+bvipA+Xs+bXop7hCzlXREc/Hhcg5KdluYW+8ODh4r2VfntEKCuekV2kSAXLSlH24+xS3Zye1MA5utYK7uZ+RjVDg+Y/GPoWT+5ooOU363lhP7is41A2Wl1lFYgxj5PWVjoxoEwnIv/qE/DvbU+Tp/PoQDOJN93CZsVYVr2eFYqwf2wqKFI9PDha2Z7QmBZy6EfJXFn8u9RP7lCL9TaJ/k+9e96VK7QSmYiKRMDRGLLngmAfwoYqecMX8ShQqhWBBhoPZrTDCYelxjMoQbfSMgA8zcrvbc9B27rOis4W8JFk8HGAmTvkITqWnkJE43sB8oaE/pi56Z9h3F1jkNfovY9GDydB5sNBYoQryeHQljXuuwDpRgaFBgN6bZj76q9mhl+wgX5J6v77ANAj/5D97u+GZQJCxfhuVO4OLdWVgdMldEthmCtrcQ+89dujZj+ifVrXo03KL53+NLHBwXGH5hyfWz05f0c8r3rqCsYReU7R0h17yOSZQT6OCiOPaBZtlv/ynqP4atO38lTvaKj0RtPoA5sjF4+Mj+rPItTXYqjSJ3tE/ff5KFNtaXETlLNfJPuGOMFtShgSVnQtEOEglXg/WD6QQjz8Y6QYsvJeQgF9mDUnl8gRoCTGi5ILtdVgPOUx3kUDAkbMluUHZwtSIlSroc2wvuho3MOVybP8LbQuS9rs7qCEV0bN39PaP9Sme5f4myZ/i5Jv71J5bm+BaPFvRMQqP8FsEoLoXETRCiH1G5Q0FfwPBgwSTa6aTk6ItwDRUBMoxdlzyvOYcLE5xE9F6WChkdkAAqtjHSFiH2PvG/XgGBikQPHnuHN8AnNnKFwAFbyO+AUhh/koWXaYO9lkYSAATBOBxGPRXbPxRUb3dsmQhpj4YFdIJdrWjk3NaGrBwEYDQ7O8NyU4IQI/eEYBTkI+EUVIVpmnTk9Dc3wW8R/gmeN1sINRZKhZR2rUDvrrH3zQ0CNRq2TmguVXPQPta2OW658gnANkNlr/frVgwYwQltCunIB3v4+i4H4Yo3OIZibPcWWDnLpb3AcDI80bg21JXhdUCwdhdZhI4w/YF5LuD5zucKXhPaKvADBssaT1YMJ+P+teyqni86IZT0H2KgHQeCO7EthHoOTNUgbVGAC41CcHcZAjojS6rhHUQgHNHRgDmJtZ3rpcheOkKv4/LXlHfADQ2M5aAMcPv8+f6FMd/15J/PyzA2Xf3KbbrDu91P5153+mf2Z/tRqzeK798CHA0n/8p+1PxBobxHKIU2mM/LN/rfnobTkm0Qjvf3nP/fhFgP5pJjH/icvU99w9FNo3CO45mfpn75ywSr9EEs7y943/+tPlz/E/q20y7uFxDlSQZiH9WFfjM/vQvfOT2rlf8IkAvvbeJtsAxG2V2DApuy+5UbXe3s3f8z62DUaJZM+lGJ3qNQtxec/0d/5NXlUz8+SseaUB5pv3+KRDPefiWNh+vN78K8GPun3Q9oQD7xm3+j+zPP+J/73U/P+J/T/bOVX7FN4J2HKE43+t+XrNOeWd/iokvEt8nufWrAKsnik64mihqh0yjz/hfUhe/ChDxx9PHvJoSCGwUo6rYj3f2p6tJX/G/twBT5fGXFODv/evfK0BWELm/Sfqnzn9zAHBKI4DTbosC3C5QgMb+soe6P5nMpj+iAD9e+3DaRHq02RkowLrcbqB7PdNS80oFg3codhSnV5mkzWhihBrJ4c6NPkT1zN6vfajMMQptc0UB9vVlBzcpnFebgaCIOp5fQM3vTCaVOxTa1o2+XvuQGIFq2OZLPPM9Cms1eerG0+RfC1uyWB8hRgGujDhE8b0mD/KHXjDSFc2hUTwUYHhCAXZ9nMC1fr2GIbzg+asFk0AhyyZJOLFgjYq9r2F/vZhRPIlRbPe+2sHZeKWTdgwK0L1SFOAB6RRPdKzPLIrc92sf4nsMS8OoeB+qGwow2d5QdG5930KxuxlVHB3xfGOTWcHxcEHxsVnRGItlRaF1TJ2J8Y5RGEIZraFajmZVOvBP1ZgvtinUxhOvtzmhSC+L7QoujI7X21G8XhrGr8mNIdanNlC87HofwGE9R+GNyodiGPYrvfNhW0yiKa/JfqpcwbU6GNWGWaIIF5ZcQCnvTRIH8s8t/Il9Spb/5d9W/xprv0ykb87/DKd18rn2y2yHAizM7gTaXRYiOn7NBpTDOgKXl9gK+gsKy96WGfhjGUe36wOOLkdKuYBFOHkywCv3BEeTHApoueMj2jS+SvJDhwI8GzwJZvxrtpvWnd8ChN5UFJLmpgfuQkSxaYV3JSutO4IZDSKBzes9C2pi5jC7ORwJrm6bkNWQnnF0u8fy+xZHmzdWSmC+JgIJynsL7wigc8xFQiPLAzIf+ym4Az7JgPVQgI9yl+Pnj3wUTDgUoNGX5VuAdHdDAZ5dFODCZng8vsZtnt3twLAcjgmXbl6QOb/2QA2SCYFQcFFgohaD3RkoxnDkNkTavfJJnfq11orTuuQwNWPQ5TUK8DRD8a2maQRzlXIRrPlWJ6y/q2BaSgy28iv/J5y+BLiiKNT5670V7VZLwJhqExIyCY65IX99P09JjGC3axsSd7sMphdOiEKlQ21w410Ddp0oVdiM/yRAmAwe1p/1G8DxjliFOEr+OQGyIsMLfxMB8t88Wj1Z9Rz8VmIZuOyygkgjm6IIJRTVUWo+BWhcNo8IpoWLv4FzbcNsUn0JcHmdCOCaQlMFs5lkkW5howDD5kkCf2g+Bei2Ws8E7hJFxh5DALd0XjNKJVclB/kkg2WqTAWZ37iE71IUDX2gQMf5/Ur8NaeD+4QHEzCmIxBnjYL0kxyFdb/IFimvKMCZdR2YkJ7RhawwtmFe1tjH2wLLOw+7Gdjz11Kkk3qr4Ji8M8Hw9gMJZ+fMItJh7YK9mTKEMu72SEzt7ILZ6X1FuRsKsHktFqPv/T6i7oCiOq9OHHixib/uywyPj1pfg+nuJUCjcxJi26kFM8XrSWB12+ItQCNSOibkXRQjPj0VUOkB26ce8HrW8zOA7TRd9BagV3QL/PxLgOMHCnDJ+lNQR5OOAeOA7Z0NNQVDOOD1kmuWkX2CArQrhYnCmsXRw/hgLkG3t18C1IrdpwBhLGJ7371uCfPXoqthFrk/J0BWnAjftezfT8cAv/uVX0tz/SlAr/R9VfN780L7xU2qPLbZ6e/VXyYeQaHUl4bVWC9MqcKPWfIW4B9vfngL8GP1l/8eA/wQoHfsFUFL6rqljMh8CVBiw88YoJPw3vGdAfoRA3TP3ivG9RLgIz9xjH/+iIFN1u1bgG5+xDvuo67XdAw3vnrHACXfUcETjRFxeAcF+EcM8C3AEXPO3zHAtwCF5HymjLTnmbcAe6+rqTT/XYAOrLH+zw4FtnSwPT5igPxCYYnfBm7xzgD9iAH6ipv12klND3QYnwXGu/oo2HNYrimb1th+p9dqLh9vfngLEJtY1U6nXfMZA/zIAE3M8/U9/++XNz98ZIB6ipt/ZoAOI/hdgHNpT5mnO6neAkzrHfde/eW99udHBujYjlCU9wGv90OAz7MpV1572P/3PvWXEKD8PyPAiST867vAXyMFVOe+WYBrXf4SoIfPoPeL/5pbPycb8YwCtNTppwAT1w50w49QRLf0hgIM871gPOq7CYeLOyPp0t4XhrREgV30mVkllo0CPJ5fi4WuNyZJjxGKC5rHDrrQ+BLgPNjaUA8PPL7jUGh+jgKsHx7ux0Ghaiir+EuA+ggFWvDyHk57X6/icQ6IxAsTwvnYm9Fmv0cBKnMnhzZboADpAwUYvgTacgoKza3w/PUdRXhyOhTeY9SzBrN0UICLpxmlj/Q1QTHC+p02V9x/m6AA4frY4OdFFJe2nalGPo08OPoiCjBzi6UhbSMUoGHg+R/PvjDslt/Cbe6iOLk7nu+aX1Zws8Z6lYR7PN+DwfZuuQnWXxSKwjgs92u4h8aM2bTaQTcmCpPCsTXx8/IMxXwU5NX7xX9JuVYT41TyKNzFAsWnuSi8bMEHUG91FN7ZB9WAbL+H+z60mM3x9eqMM4cCvG1PRpVsU2yP+2x/gLvroYCfTv9jL/7DPiUpf5N3P0yUbxag/OwSsDnyJwEaii0wYfGaERiUWgiaUrPMW4C1puVgX8+4fVNwtCfInAP4xMfR2pS/FzgmCktQY42vQkVqFcJdd+mnAIvSVYjVns+gTeZyFGzuuO2fUh/mnCwwgdfnVzJOhuNnDFCqUTAjPd29Y4DhVPcSMvf8M1j4hK/gxKEAN3y5AWd/QgFR11sS7zo+g24q+Pk/BKi5z68Y4IcAjYOE9dFbFKB4NA/gzS9Yfhd6OunP/gmmwRpFt72P8M4xSHuYhcOXAHM9xJ+u0qDoXnl8RN8PGxy922i3Je/ieOM4RsEtUXCBpKAAT5s0Bms2wuMPCzxf2KAAP2KAbwFeJOmI7VsxDGVYbC9ji4LWGxaFKssjHF3Gu88Y4FuAZxMFbJ3WYkRrF8fsZvqaIZkPAoFYzY4kVrgW3An/FQPs8vMd/MmFj94xwNEDDbHQdyLzswKcSIrwXX+p/GkBfvd8pWVRzkE/vgR49pvjW4DTIhsYOIUKimOxGYG5jh/YJ0QUw/NYovD4DkWnSHeXTIghgX/dtCSMgxoInOxX3nHzjMJCa5bkktsz8O/nJ6FJjKITBxvAZ6tJBcqy0Ql53hT8TRYME6Rd5pJn8orJjToUYOPh8U44NsBaPR8MBeFPAgSrRwHK59IEM71gfeUziuekSg7M2tvw+qsHCpA/4tN3en0JbrWRFRKfzp8CDBYhinNyRwFa8x0TBVMGj38cSxcMCcVK3dkdRXcfEzDMEAU5aLJAjmHAg5V0PaH8WUYxP20dVK4fKhqPUYB7AQXo7J0+CrwzCnD8WE9hmhYoODLB48XRQgEt4p5RkKzuWB/mJUC17qrQ0twlYaXzlwC7Cwpw1pQqOHjnYyh5yi45bPH7sYfFwNDlWSnIWUEBOg+ZqcLJFtsjGtlo9Yk8YeA+3vZkqXYReCaH7W/OsL0Ffr0Gv5+wETSB8t/jFd/Yp2Q04N9DgN8eAxxyc/9eAeY9B7AQfBTg5iARt3fGugaiFtNROpkw7yzQDwF+ZIF6JHETjbGG1TsL1BOTrNDuBxTfe/3PjzmAHwLku5FU/TIHUJlkUxK+ltXUTq29or14FIh7jfPrOwtUmK7kyO2bVnivAPPOAv0jBiicq4G8s0ALGz8vjncc41ZNXrwF+LECjHu4j7K3AD9igH72RJGpwbD9nAPIXDzQZs/0+hkD/Hj3n7gaUJhVJUf+lB81WvkS4kcM0BW98WcMkNPnbPQpwNe7/waz4qO3AEfJuqCSchKYdwzwnQVatFz1zgKN1/aWcmOLI28BXnTuTtlkwlW/zAH8ZQWYj/U/3yvAfLz77w8BwqEaCW8BClPA7yfzUdgfMcCPLNB3DPAjC/Rj/U9vzWF7/CJAyjz+kgL8vYf8ewXIKbz4dxHgd98FWpUC3GLbZN4CPDHRHrqVNScpw6AAHxUK8NYPepQ6KxRKGu0/Y4BxeEMBjl9LXBy30SxK7As9GvlligK8iCYKx0ABmovHZwwwXZQqa2T5axLgpJ9X8VQvGmM3uthwVz0sf0EOruGUKJhL1X69+v15RAEe7i/BDa9Xly/5+6cAU70sUIDZNoRGHMwolo4owJu1xfKvExSgx6F4ZjeKAoxbLN/cfy0B8yHAdDRGARqr+xpum40ZJae67w13QIF2A0UBJiMUm+ChAK/jG4rrdsb6bLjYg1Np6mQj+CjAVVRR2E8ag4kLFgWo7uItlFJuVKkqoABvI34FVVajAP2r2hjdmQFAC+tMupRQgPhUX0NRuFqUKhYKe9eiAO+zFsX78FCAjOvg5xts/42yQQEm8WuS43WLIm0l3H9NnAAurwVHN2tW/RJgtrCYtH69TuK8vldQx7evGKAakgPUT/01KXOm/pwAOeX7Vtb+aQF+99pqRY/CMGelFAG1POEtwHllCQwYd68hspKGQI5jtgoHP0/ItO2+skBTA0eXk6LzwHnNdgfZ2Tbv9zvow+ErBrgLwxRUWqNAnLxVSfaULjDzpmj9jxggTAeUiLEXyVuAeoYi8pxAJFDiY4qMOz8HXz5zhLI8CjDjuk8BBukUR9OibCZAUnwy/yJAm8Pz4Zhs9CnA+eH1vocCRtf3LEA7fMXEpC2eb6akB5g95ihAeUCR7bv1CUyb5xk6d3IU20Xbw4K38PMLblSQ7NJRMFp5gufPMhSypX0KMDDNjCW0l0pYOP6fBGgSdVKF5jq3iHQvlzC9N1wUCt1rhdIzildfDDh6VMlLgGsNBalHPDpx+arPjEthFlEU5FuAzO4CnpajAF3J+4oBXmMhoq2F2lDPXfsZA5ye2iXhCYfis+94vo8YYPGwW/B3g1jRdoTX83N9Shb/5TTAv8br/8Tvnlm7SLs5WJzMvhYt+RKgff5dgLc8H4GubB+o+F5BsQUoNGPu9AxsLg6Q+2OjwPSwbSPKb+rkU4ALFCC1bGVJCPU18KT7k8DElK/kWNcAur5GoXwIcC0/R6CaKEC6MLG3Zmzogr1GAVIcsjbkMJY+Y4BvAaqC/ylA2q+31jsL1M/nAxOaOxTgbc2hIE1rIFQALE/OyhnY/NBX7xjgprfnoD4DPP9HFih3QwFOd3uG0Oy+vRLt+hJgMUMxfcQAR7amgz92UZwfWaBtM+GBrNc9CT3bOZJ8YRtgJBTL/4gB7rq1BYZmowCjHQpQDLwxLHLyIODFePzmgtc7M3ZfAlxtUIBmcXm9zH7WJG8BGnjreR2PYrzWOxx9+6uvGODxWQI4wpIhwOcoQFUav14fuGUqat9R5AxjLsGTU468Y4DJcojeL38P8hTbW7+VnwKkpPpBAfIM822zFX46Bqh/c58K2G5PlUcyYt4xwHcW6GsVGGfcdtanAMMx9/n2d07vUiosa4b4+V7J3gIUuQUK50OA/oE7UtS/WDnc3u+1EymPVGzuEnHwySVosnC+U5EGKMCPGOAfq8C8BfgRA2RmK5m85wFOy7qk4zzhIj93R4kWzMrbW4DeYd6goIZ0/SnAjyzQonOm4N1fMUDvnoPmbF/iWvZC5CkRXl9poeAU6TZhfBdHUe95gGP3hPtH19f7+E5dTbm8kiqf8vnxPQ/wSe78a1UV/PzHGyDkHJjKEdsm007UPL5XgfEdx71q7nX3igEehcjZeV7zKUA4c9EvWaDjqYLtaUYotuvRrz8F+LEG6PWcXijLeSjIjyxQRTeLtwD/ewww1OevLFl/yOlja33FALPanrxXgfGcOQr3Q4AM64ufAswbs6OsWKOwB3P6l8wC/SNt7N9LQIHlxP+nJwJWcWkyqds8wbgNzB6ud3cexQshsIzFhCzhqN2QgN0aCWgY/Abu80KP4uo5FYzJ7LKAVhZn1SYyH41h3ZCA+8nNrDbTDAmoifsE7tUaiXXrCiTgzMHzb405E6cukuga7h0o6NhkEjJHAt5ZeQ8H5YQEZDdfaaDlnSIB4fVGQkHY4n661as4W/WJwThOCDdRwvNvH4Vg2BIS8Nq0SEBHRgIKlpNAaT2QPMoDSXsRsD5VTnBbDUEw0g1ZwykZm9GmGYreSAz6GQRMihhJqPivdzIwO6NKFiesT3Tc+7Dfxkgyf6UujYV/p1CkDpLtqcHRyHqS4fWqL8IpSEBayWvYS4AEtHtojJPHA+yZVmfi1aI/GvqKruGqT7UqNjYz3QjHERJw+qovDZF4NcobDtca29vgkIDnK59DnTJIQLCw/k8xDqCNhtcbEo+Fbvg+tt/xeLCY16uyFOPEvSYCNibun78mRrrX6gDt7BWUnS/h5wgosCL7d5kIKH5zEPDEcAno+KPE4c0zF8iqkU5gWHeBoc9yhAS0EIeqbLA4vAyRFFN7yN9poG8COpfOxweYgMOn01pmyX1YV0DcI4/7tbFKxlKZgiX6SMDjFEmz26ZnHJ76chRIFAlYmDhcmwZTJNvIwvLacnwCe8SKhG4dJJpYcnswXIsjIOZtQpYT7gLEWGD58rH5NQgI6TL/JOBspCGRxgvcJhBuwZXj/03evSyrim3rAn4gCtxFiiKdm1wboEJNRFTAOyr69KcBjsyxcp+IPIUx154zTiUjTBU6OFC++bfeOpKMWJsPAafdeMJbjdufSMs9TFY2kldzPIuMVPsAirIQmHCmdQvQr+1PCAg36V6TfG0DKJXKxWE4dRvSNtcMbMvqFqz3G5bMz+/9dwI+fDWF6TTH11NP6kNAlxshAWGNj+3YP4A2ltmvEBD8CiaLBZKt1vF5hqORgFOBi0G9yC0J7fcRTGc6qkBxNw25BUYBkzEtVqGZNWcit9IDHI+WmcAO8PhOZ7UBI/aEKtw5VE2uTHmHqfQYMb92IqDIStJPLVf9qwn406tAiO/SBE+ROQI1LdfkufYBLLx7JUE4xmuG3+9pIMftM45SBv+G12oXmqVM261asAbSjvcyWKx8Z8JrmO2ITBlIsMp5VZBlSEDmFKlgLGZImkJEkmW+BGCO1hwTTGdIkEzgaPDSCUsi54j78/mOgIb3roIHhQScjdRPCBhqVkcmhg7A2HR9RQ+jG/5N+kcDZlMDr+moKxPdsA93IOBQBvpQjyo4s3lbRVqdK4Q8aBNmIfOOhxCwXSw90LY0E+MdKBIwijJvIGB4G61TQpcGEi9h2yqYrcciKc6LEb7/0MYRVd9qknpIwNnogWQuqHVOWtqegbu3v0JA7V5OYKJZSGjHx/E0ywMNFomRZObIkUnQtS6eHfRnDIsLni/jfJ3h+Rjj/j0BCahFmQLWLUEiruQxDATUqwOO93Bwa/J6S3i+mYxhooc6npNZYOM12yABI4m+sfgdiN+Jji6/4shx8XwzbzWBmWaySEbhF5aBiqws/dS9359GwNYpNgG32iAB+2UghjLQ8CDFAwFt4JOAq89cNZSB/t0KZggBZ3t7+T0E7BuBysp0FLvUpGDV9S2rAm7JS7HPuPh+e3ZtAkZJJiSgn7miqpq0+F4G2oeAPQHdsev9BwFn9mau7sriOpSBOta70T5loMpOIC7dhX6Z3RFwqsvVMBGQr9R18FTPAjMQcLrjs0CoWZ4MIWBPQOldiWQIAb37+zaUgbpxggR8pH4dvBZnoXKeFq0MZaCjxZFhvD0r7wYCtnwhECe5NWd10fYh4HFEnOC+aYaJgIyUIzkNA/fXh4Cc/uIY59y67BACjvMxzzixhGTuCfjPRqCs+8btP67UXD0F5SGg6xkSkJ7cRdWYlNthIqDvQS4PBJSKCV25fRlovwhgXwY6NALtW8EMjUB/WwL+9dx/l4Ajnvv3r4HfJAVkf5iAhOvqEpMREtBR9nOdCPEWTszOjNOJFrr6jmfmcIsoLU7tPRJlbVcr2N7mXwSs2W3XGnM6ZTJff7b6+OpsYLfaG1W6j5CAk0eVwim2jTjTxJbVtzXZQpPMTGalzLrWm8+1C3W6N5gVH+D+oiUS5rpqzSpT9h25Ntsc7vIOSXXqWoX2KWCdT7Uqe7FIwOf9FOGNctd6FEZIovY03kC1WnQpIPuVAm5nKZKuZsPPTMCt+MDHaq6I+mY9WUJluzi+9RhavTivC6hvDpLyCUhA3tuu4OBEerW6nnE8kif4UAoNng9ljgS8dHW0p4jSmYSldju95MY5HAiOd0gBr5azhIsuIFkJjccrCJMQbslIYzLaRQIyFoNEtO4qs6rqrzrQK2G6mXpHJOA02OL7MxP3Fz7xeC8dcU/HQo/TtGhF/TDuFoHXAyTqQtlZ+nOD5+fBskjAdYAEbMe3Cs7sFQm4KxUkoGR+CJgetV9IwBEvcv+/ErBPAWfmSaqiW4YE8UMVCUU/kUQrBokhHbI5mLWFBNxskWCzxbUA65lySMaL7BKpfQDMlK7vhDhai586UO0qMLDeFBpJlPf6Q8D0cVdIwmVnMLlyXEXTYKOQylmGQwoYlKHXkJxCgmnGYkSiOO4IqHV1mN1MwEC3vJyICX0CTz4gAQML998T0K1eON5JR0R5YZxg9ipHeDu6QrKemuMazDst4E/5CgnoumoOxuGFxHpam5y4xqMc6kCjjFAuGcPyCE6Z4ZFMWE8j9DTa/Q8CGqsASTebNS25Z8cMvMsVX7+f5CJ5+fyHgGAf7kBex2g1pIChoOD2hYm6BCdR+CoiNRKxXmUH8OoKz6emIZnFpktRuzpQvH2/W2TjR7h9mfkiYFRLZ/Dcw4gJR4tNS6i9jQSUZCTwbo4kZazHHWbqVmYiv6tzvZzxsUPPcHsr6b4bCKjgvSyJDvQvrAMd8aPxn9IL5qdnAt6bhwnmjOJIVC3lM0k5JCApaCQgdM0pr8nlQ8DQ7cgWrWkHzIJGAm6fSBKVVyegnTcPEsRhdibOyXbAI86LiezKTcm48lVQHg4SMA6RdJNLGcL0RXMM3Lv+SM6YnoAfbJGAK98FIkU2EizxkFT2YtwSU7cNUK0F/jWJKyRTAlckqiEjsfytgyQVjyb4sc7g7Zu+lsmrRAJ6xfEdRy3cGpIsEYOGk7QMxBQSkOULE5yAQmIa3cJBjxUS0D/KSKpThOM7LPGxbitIMDRfTrzG0MCpRni8cxkJ+N69JNACD0lp8uua+Ascn13d8XwZOpKvJ+CMubQVvH18vjaPCtjNGQkdnToyyhQNtnl+VZEUN8pAwMlVReImqzwlx2thAzE6AjYmkjG1rlMg7upJomKN5H6P1RD8zfHNhHseyW75+Hm4Y4nB77AMCRiPuhQwlngSLh9IQPwokYCb9SuG8uhaZFL7CX7eHlvBkW5+XQo44sfjP4SA31qW/SAB+xRw6AXzzzrQoRfM3ylgXwcq0jxDnFZGAu5mxXKYCej7q7z+thbEMBOwJ+CQArIREqUnoGTdJ3Fg8rKmJrkaB2OqEBhX4Dc79clnnxTQ02/3RhXLbB/QzoKPveZ4d9XkJt2C1vZfzEDAPgXs6jCJt7ptUvX47mYCbnSZ8eMbEqgnYL8OvC/jPaSqPqX/SAGfE/4QCPM9EvBqeZ+ZgMKtkphvvWD6FNDZnPD9PQGlZM0wQwoY8DweX74T4oGADyvaDjMBBwKWEhL1Wx1ovw58T0DfcZGA/UzA90EVPisBKkX5SQE9vfSUIQXsCTikgNQ1+8dMQLv4Xgf6LQU863i+pmzWBq+6HTFDCtivBPh7rwXB/vW79N8loCSy43+dYvF7EJCQH75d7acC3uZTo0uxkIDNdbKF8yQ344RXkWRXoZrDUdK6FGqLBDTc8QpJl2vxCk+GqEvPrQPnYKqSJJ0/Wd0tbhu4L10k4Ch7dasjIBkPW8aIk7rpmq+8u9UIAt9k0muCJPJ44sK9ZZGgmYf7O0jJFu6zORIwfiC5ll639l2oI6no5GXpM3O97VZa71ZTOCCJzIkZw9G/4/avdJfqzZBI91JBAs7IS9HnNyRgs+8KOxkaCTmsBiFfDJLNdXw9/m8kFiUjIScTJBd7cgoobwkSkPGRgG3+XAF+fEisupgqeqY/8Z4jXmtx1uzauX5sHID6XSIBYwtqtB4S8Cyukay2rrD6PJgkcLjcvgh4i5kIyjxGAoZdKPHanJZwP1wIyZSqI+Bzu/4Q0DnheJRJsITTcoL742jlQ8DqnX01g+kLQXfuHscnLdoPAUtv95UCjpV1Ddu2W0tRrpCAd1vYw/7YFYLm8AsLQSXx/6HR9m/SDIb74WvKc6MUPNFCArq2JxNum51ASV4jAvfxvSGwVmOYXe4sE5wTJBl9ehdIniOSZSJ3veljvP2caFcG8e50vej5ogIHPzkG6IWvkeeSXoPtJkI1EPCZP5Bw8XxcDVMBX8I7GlLAyFp5nxTQ87kvAvKUvQUnvfAkSlIqH9qBuqcRywyLAV69BxJwchMraGsknzpFAtrr3VcK2IrFVwp4mFBnAux1A1ZqfhFwxl5LIPIFCWmvNxYh8vIwEDCqZSQgx2U7vF1eIiFDk6rJwo5CMB6jrxQQpssctPYpxqF0lFliUUg49xgiAV8aBYR1kdgTY4uvl8RuaXslS5C4Gx5v/x+eRejgeAT/9eaQtPeHQra+XeLtLp6vcCLg8/PtOwPTobgK6IfLklDgT6C3zaj6RkAFr64q2jfNfxBww3tzsnsXd7CpuVANhaCH1xIfN5RE4F3efx0BJVGU/7UZzG+SAv70hIXw8UYSJTR+5p7gnsltjX8zPQHhtEYiwehOg4q3kUgaM4chBbTb44tEQryek2JuK2BJxSMO6ZXdkAcxXPCV26sK92skYE4KAo7pIkF6Al5DGq+h9RGJ8rwjSe4vuns/EjA845aJaiMBhxTw0K1mZ20NAzROaAk0l7FM1LkEMD2ev5rBhCoS0DkdmDiMuZs4EHDGGO8qOqVIwJ14VQcCBhXnKmQ6z0zQXgd8nuO6Qtd46YMabbp2pBnuT8wiD6bqDo/PvKxT8jx3hZ73ZYs3pd5NJsYllMALnm0VRpZzJqJp4P7DBs9XnwI+MtUGQ5shAQ1/fR4IOB1dkdAr5XYmYR0p4CyVVxy9DvgdZL+OEbjBFkkrvvB8Eb9bDyNEAgZjwO2/bCSgd8+eJBR1B78jjm+8pl8tktfK3ZpoTUfyTcYgCcsutbyrczAtiY8j5ohkNSt8bJtb/DymZuPiN5Wdgh7FXXE69wsJKInj//vf3m9IwJ8uroZKKoLXQaWIu3WROKy5rP/nVMCy4arvhaA9AS+QzwcCsiX+Dvh1lp8HAo6P6ij2jkXR/A8C/l0ICpnTKAMBX9sciXVadu08H9kxoCfzMXEah2rVV9kttk5FSNCegNPd8Rww+Pv2IWA/FfDFZ3w1TAUcUsDbX81gegL2haCO3C3QoPl0EsjiDI9nkd4t9fzsjjffCMxAwJN+PQfstJJiv+jIxKZqFbw3OR7fkdzFgYD048l8msH8nQL6xys+7gnYTwV0ZBcJ+Xch6LAc4D9TwMtaunwI6Iz8RgV6eQzepSXGfqZ78J2Ahk7B0A6U4yg8f+8nErMnYN8MxuOejahSe5oLmC1FV+7Dus+HdqD/bAbDBOK4+n1TwL+uof8uAccSI/8phaDMD3eD4fHuDpq5bDBpbSEB29F2C3uuMeM0tJBkuZPMoSwPSL7sjUSxbyck3ZjuFgi0trIeGZULu1Ojxslh+RT1+Wa8gctNQVKuD0jArGWQjPIZSUXzXQqYdgv6nSqTWQlp1x2FXXtwfpS4/3M5dfXF+LSF26FGAp5kJGBAuv6ilxkS0Cmmln6+4PiOoxkSsGKQgAbzjOFBbka1ukAr65MgKWDrNPj+6RoJ6F23KVw5GUk1Ul+unqyqFErDRAIdVq2oj2hzCQ1Pf6WAC3Fc4PbeON6+EPReVxk82BMS6/HYK3oRdnMn09MXAU8HM4SznCEpRzOl1s0syeG+j5CA2RQJeC6DBE63A5JPCpRWp91xBCe91ZjkvO3q0pRtgmQ2SZwqMyRqzZ3WcDrTOF7JQuLFzHMJ+2u3nDwxd7mOd/t4PpIu1XM3OP662YZw2HfLz1dTcHX6xexgS50tJjNPSD6FCWpo3kSvssOlI+CzKuFE5kjeX0rAscQLf0o3GPGHCVgs3ytQz1epm/eykYkyi47geeyIhNd5NztIKOeg0QHLhPHZ+6SAiv3gSBThXw85zIwYHGrNkog74e1nkB8rmKYBEgpoJOBZL/BVwURgImGFpLpX/hmMWTZmYLHv+m8q+H59PRtVUIyohpw53P9kKyDham3Td9PfgiHHfDykgIZyPcO03SAB+0LQoPEzUEJfrIKLt0lJe/dPMHW0URVpKj5ezLv13FcbJNx1g8Rkb8YGtOcaibWg7zmZ+3QJVnJHcpoxkostj6fPXMD8gI/vl3IH+CuMhCwvSKZXt/iza+ZIMltpWvLGuwlwGAYJurQamTgztQRnAwKJMh8JymTZCjyy56rwfNu4ZB0+0k8K2BeC9gS08fuGRKR4aCSyjW59eEmogtPUA0Jb6oeAgTVvWGJm6gnM1WzEwKy44008ifDzCPCnPAgWckuMlf0ArdpTJBBPVDqkgJMKb10GAian6AH68iKRYM79whRwLInMT/1T5a8m4E/Pr71eaQuUHNkf2BP8G+kJOA23TAwX153j3zQSUHmfnlW4PiCZOK7wusJPJExPwHOTTcHJJw8GvJHdksUdCei8by8mUuI8J6KOBLSXIb7+Ol43ZHv0I9ArwhPQ6twix1xFEh0mLAkOC3lOxmy35B25vxl4dkvmZRvfAL/J2hgWDhJO4GkATb+0VTR/3Fzymh8t8CPtKwUs7asLU8N8xxERkYD17kFg6uHPZRAXjUbmL3r2nYCH9bJbYi9nqn8SsJv7l5Md7eugMKuWCbeFI5OG5+QPAV22J55hgVm4DOJOvu2QcEhALT21DCRdSkj2j2lXCIu/pldpfCaE6haYP99fFaxDWRsIaD3zlolWlpyTbZk54JcjJPN6hwSU4aGC+do/44A93ubkdZaQ6GqMZF11xdSJQePxSl0KaGcOgjtWF3jNZPgddHg6IoG1PQfLPryqoRC00CO8pm8tficGzS8k4FiS2D9lTcCfLgQNKmMzEHCYCyifpOOwIoSbz5CElJItvxNQzO1VICjRm3HHDf4C9HMB/0lAuVCQHAFV1Con8ftA1t5fhaDHwLgG8tqjGZc/jeVhTcA+BXQEzks/BKRiqRoIuLCXSMBTgAQs9Y07zAX8lgKmYVdIKuZdP9IuBRzmAgZ/pYB7ic4GAg4poF6oy+63l6t8SvasoR8opWZC5SSnRh4KQfu5gO46QZJKCV8Gb2crxMNcwL8LQf3w6KYDAYcU8G03tRqc7U3wpg9iNRCwlWw8vjb9KgTt5wLK5uErBewJyJs6vr8nYJ8Cjq+2WPnq9K6oM4feBq/owFcDAftC0GFFCFG4t6rhq3nACxMuHgpBiwvPfk8BJ+vr4zsBzUvRBPw2H8e+HQS/ZTcYVvjfISD6j/1D2sGQn/4aWFoJkmZhIcHkLJzrkxOzhXI0N+NVmiIB07E5h8M6Q3L5o25JhkmQwT53kCSi/ZR13hNceIwdtUrnwlTR9QMS7OTUSMD9CQm4eREko7ZDcvAKkoaxCRKunplMGh+QgMf86cFl9MT9JxUSEKZkB+VbRsJdaSRgXscb2OuZziT7MxIp99Zb2OatVqWO0uZ6sXBiqNOHgY9nSJwGqgLO7Brfr0VIwIM3SeEuXJF4o+54msRJ4cHtkGyii4SaebcllCqD43tGSNSHYxaw7+YGplqNBKyYOIMKX1hlixFubzFCMu/dFgmc3pGAsHZC2MMVSUnP2xpvBLs128MuFRRWXwSs4xUSkO+WnNgn4xh2h25JiNcVySgEJIHj8UWqVWrg8ckaEvA8o3B7613X3ubcEZAc8PyvXCSg4ZsbOFcLJCkH+Hy3ihKcKBNJSIk7V7+p1Q7qxJiRZFmArMt7p4bT4oZEvHckDHRSQpXAryagLHPiTyUWf1oKyNPLFBTa/48UcOauRnF0unstkdbXORhjliNDCmi9H1tQK46LYe9/EVDJSzYOLGdTk+T9qD8EZDhaI6e5tAZH3SBpyjmSZx5ll4GA4bZbciE7ZzEYJ3XU/Yv9vSGuuUQSUeko7hZLSQkf+Duwt8DHYfRGEpaP4tTdjrLM0BDUtu0PAcONjq/fEuMEysZAUl7t+4eA5rPsUj8XCejDcgOzLY3jUSskYBobFUys54jApbm75GoVSGAl/Y9C0J6AEBDvTMQJH4O7N5Bk5lr+EFA5gBhDm3ZzG29RBbr9/iKguHzj+PwZEvCRIQEfTZmCplU8jn+N+9sJ0hFIeuORfIeHgqArKtBC/KmP1uEGiHE8rsE7rbkq8iauSDbq44y3t8WICXXisaQ8LDuSq2IVnQKXJZtn9PwQsJ8LmLnSh4BhxFM18d7SA8jWk+LQhPv5l92uyrLA/tSEhV9NwJ8uWns/1Rnom0l3jWzzZiCgut4zTEiPZSAhI01gujk8q0imkUzNE2+6Zu/XiwTIpzlpi6MK2hOJAvQErzHY4vM9AYOcyT8poDvnXlXQ5ki655aPwNTbrmVSmbukfNtIHLJl45CncH89Ad2ZiwSMN/j6+yEygZhSG0ezddMVY/sAs2baViAcxh8CGkHNVKF9R6IdlaMHmqG/q1BSbu2nEDQfIeGI3jUg7eYC6vwVCejL3SJ8KySg9+xStHvktOThGj5Yk02XmoVIwJeCBHX9rkFneERiKs8FBa6zx8dqeTuTRWzMBgIOhaBpgwScnCwk4HSJRAxGbySy7D0r2K/w9dU5wuO9ikiynYUENG4dAesMf25CJd8R2Vg6oMEIn7dTpyFRI6mgRtUzDuPHeE74MIuGuYDRxvoiIDFGSOhqNt4RRqIXYCUSErBIcLzjRbSAWavg8YQpnu+LkH0IGFxZfPzrrqkR969ty36PRQF/TTsYmuxp4lA3SvwQsE8B/yYg12yRGKA2rSqP1XQg4LcUcGxlSCT/RjXqZPSuAiqkRcZ/0A98HKtlQBu7UTUQsE8B+7mA31JA4RQKsX+c39NPIeh4LnWEQwL6tr0NqJXLMQMBV6KBRNreX9XQDqZPAQcCct1cOZ/K6IDqCkHd1kECVu/HapgLOKSAPQHfPn6HOA/O09TGPNYBby+RYJZJKd8LQfsUMAS7Hgg4pIB9Oxi50pnK2ahNqh5N6RA8ryuecaazPFeNXZ8C1mLl2s2mVi9StgjGYOP56wnYLwvPzDKuch/nvB0IOLpbXwTcF/ZhIOAwF/CfKWBPwD4F/BBQk9YBveRZZkgBp/uM+T4XsCfg0yX4efQEFEn2GAjoKsZW+S0JKP6vEJBjGfnff1p/jxSQkB/+GnhdY4D7XESCzQokoE9tt/Aoxmac1Rckk+2P53BOgy8CUpNtBvfa+EoBp6O1BwfTVJm0TPaaflC/CJgx6munh4tkBY3LIjkuZld4OUMCXpXCZDK8D2z0WMHfyqNxNZjEXOH+7uSJBIwVfL6WkICcUW1gZ5hIKni+LH2Xm1u4iUjSjJogiW6XOIZrWhhVIpc7WReeTAHb57mbS1h8FYIeSYQEdAMkprOKkYC2apAkLXeiboa44YGA7WbH6qmL479qdrdK4A0JODkKGdSyjAR8vfeKftNICGc9w+OfVcpcX0ZOBNVLN0i6SJGA93H1RcBiiwQkS/TWsdoj+bjVrtWXoYCk1kYak0avXa2XWpIgWXcaWWnpFAloT9ZwLVncXnlB4hV8sITKueP5Fzw83mS/LWBHCiQddcLz6QZCBNv7AwlozZB0UH0RMGO6uX9KPKlhPw1w/MYLSVgLZokEd/D45NWvWxOCY1l29FM/rb+cgD98TfUpoKbEEoPwKxRy5Y4ncI78iIR0fm9J/eQXn0JQZkrlJPaOW3DcLUeiVscbpXvtL8AMHbaKtIJqiEwfKyTUEwmYCw+LmHf/UwgaPA5IwH4uYE/AwEmRgGSlzj8EXJW4v3SCxOsJGC7mSLSegH0KGD0ACbi+2qchBQxI5LpkslQzcBcPsRrmAlpkiUQ6H0ZVuHBwvHRgbAYCDilgvyaEeTl/pYDLqVoBaX0kYDKmPimgmshiHBaF5w4poO/LHenSe00EJprDlLoi6fq5gGqUde1YYtx/PxfQ2Ns4Eqpr52IW1JzIe2MNLvgcM6SACiWtwFQXfDUQMF1069hPu46lzRHJfJOzCvwnkm0g4JPm16CsTY4ZCEit/PMnBTy1VEvoJ5JcCTSRCVdqt8aGdr0DMhoJuEo2KXkX9B30KBUqyCwkbFv6T5jICykOLpX3ywiI1xTP/SEdQcUf/6fKFxLGEvfI9p2ABJzulxHYtsJUwYJt5qQQ6Ako5PJkhkLQk8274GmrVwxUjgTc00isgYD+CZ9n1qqHf+POFwFT7qGBWb5fcYAeaYdCUIWOeQKCjKRc576KpOxSQIbC/YXXLwKG88WYJY2zNEEj27YKjh4S7m8CDu1gxBQJqIhIQFA4JKB6LZGoTt2tmtelgKr8UMGhJCTZ++lqRAhVC0yWxe1rfj4n5wUS0AxkJGRPwLVl+whR6lWB/foioDNat0wgCLj9ufCiwIAIx3O6IemMrWGDM74hydraqUmypx1whBO+nj8iAWf4BwNeaSPh7gRJR1SJDClg5De5RswLEtDZJkg000ICGvKyW9Nihc9nO3w9Xn8EJlvtWQUBrFMiVCUSWhjjePu5gGWOBDReHQHN/boeCDi9ZHw1EHA/zhZDCjgUgsrH5eqTAlLw6wiI15TI/+uc9d+EgD+9KqAfRXkgOQYV+9LVY9Xr9v1JAT3/RLEqEa8fAg4poFQhYfpCUN+3chjawbz4AgmTzpA8fUfQvh3MUAgaxVEVtMV5xAwEvCfHayCOVLryIs2Rh3YwcrUUKj/h7rl6Oy6PgURFEvE3zqb5XgjKm0igkr4ePgQEX/6kgFSb8JV3croUMXIm4DJdO5jJlbLwsZQFo25dWJdy8HjqY5EMKeBAwINgVN9TwIh6XILXocL99wTsU0BmuuQZf15uWHV14FcBdZaY2OPGLgwpYE9A17t0cwO7FFASS9wf79x3nxSwI6B7Pt1hmAsoLgWODATsO4K2rwD33xNwZPjHQNBmYjWsCVGOj0UglbxA/FHtuSpz6IhN2r8I6EXrQFLeLONMIk9RJ/sHG7zmKs241AnPFx0vH8H7sR3F3wgozvwx+X1TwNH/DgE5bsz9IQT89sv6Q4mFTZCAoYAELNvpXKeea5SZ8zSrhLR7VyeP9RxqhXQp1Cy0dOZtZrBT7lqcNAsk4Km6IeGktYqEmyBhbickWH22kHQTc7rTPWm9gsO967hZF4qol0G8gx3XtYOx2bbRd/ZfBGyYl6vvLrcdbM2dySThCkkp8MwGHmRnkNWYRQK2NyTkVp9qVcJqSq4/DbwxvN5bo1o9LkicxZsgkUaJWa1GHBJQCoIVXNm4m+uX4/G85HEK5zU+zvQnEupW3zqivfD9DH7N6lnAIDFXeyTSlkMCrjI83pp7IbEEaqro0S6JoPaWWpwdH+1cp0Uk4M1fIinXNZJujjcU8JBWSMCywO2JAUmh0nwkoHdRWiT1DQnIRxqzipTdWZ8ukaCnpkJSNqe9pR+82xpO9hSP92YgaQnNLOE87473UUGuywTPbyVfkXRJjefTqnH/tcroVRoxO9DlOsDz13ozkpxzPB/26Vnj8zWS0Zp258PoUkDxjsefV7+uHQzH8cy/dy/8TQpBhR9OAZUbn4FyWo/x9vHgK6QaPZBgE7ErxDQ8loxEewHqfMmR8EIhmd6ssQPlceLiz1zAkl+Cw4ZIMnuCJHnz7xr050MkweKOpNkyGf4AczISMBhvtIGAkx0eBuR7TyMag7dTs7fZtW8Zey0Zh0jASbUeVbBcejvCvSLc3+3NxyBJSLqJu0Si4u8aGRaG35YZEmkbigws71RKtivcfl8IClnlpaQ9RBtQjzMkoHXo5jZ2cwENYYZEFeG+GwpB3bH7lQL2BJyeKTGOlgYFRFH8bqH2Cq/cl4HEFY4PJG/mcRUYtdySRfEugOw4sYqonSyTQ/xFwIg6dssOpnh+jXXCkzB4IukmdYZkZSc8E1AzDwjeu57ArPHWZCgEbYxjDbOEEpjwGntz4nNGPhAwyAGJadX2ZWgHE6UnJDO/oJGAadfOxujmVsJ0+QRVOFNxuN/j53Ug/BNm4lZggljbNES7qU+wRnuJRA63+XUE5HiO/1OWBfzpQtA+BZwcFbxG7KRpyfaCBOxTwGCeI5Huhq+Af2+e+BlP5Tmhb7yHBDG7uX7hLSWTStVBe5EnE5ATvt51kHA257xJ8FzLOzxfSEA/Xr0YuCUOS56jKEaidP+s0BNwbkT4d/DuUsD9AslI4S8LXiMNQ0LHQwIunpkFVkm3cUiZjUWOGpLpWyGoHV1nHwLuXVkhyzMS0L5USLw+BRxlSFQ1KJGgb8gtYsxK3B43+iJgMVsGQwoI9uzGEhjRAUzYDRJs/XJ2RL8WJkyLTctE7ihXyGF2nIBjxi8yFILeGdUBXb0yMcL4VpNJgERWX/qLBAcanz9fJCSg88bzM+aQdEHMa6DcCZ4Pm0MCTpNjDBaZ4/mSAQmYW74LE32E53cmrvGaYWkCxvOG599+4fkWD1ck9GaKRO8LQQ80EtDbpWwMZOqcycWSlqC6EhIwnTQKWdwfy4GAYMYuECstV3hNrTgC29svJCDHC8JPLV70R7aDeXMOFTu544mfdjDdohDe/urJ6uXEz4dCUHezd5uBgMK1eDMuqzSuyu/fSdDuPJ4ZCPgKr1Ugi5MRcZYb+vwtBXSrG5KnJ6DULGjiH9MxOywLKExXQuWZi00+pID/Yy5gXwia1p6lXlbqOXguqlc8EPDvuYC+at/nqqpndCAfdDn2Lo4HQwr4jYBDIeiW5WJfsJFMfTuYZxR1xDpRippurqf/ORfwuRKI99zieHaMlHwIqM/kXIUtkpQuYiQod5ZTVQC7GBaFcFeuV38vBC33SLrb47oO+GLHMh67axr1JJfXQBgtBOYbAfsU8LMsIPPeBq04RmLPO0L2BHwvlzTj/CMFHAi4u5QMHr9EI9lrfH/fDmboCHr1vPm3uYC/7bKA7F//xvLfJSAvSPyfQsCfTiwqvE+Fq6OaJLEEJOCxdHZwPcdIwIJHMo2j2wLKywoJMnWRKPfklMFxkSABX6enrCdGFUCjZoSk0RqfX16QKNflGkmp5EjA3fG0ghJ/HarMf+xEnVaReM30iMRzJGj0vXYLYFvQSMCMRQJe78IODvsJPh+kSMCRK2zg1syQRLMxElNoEToHTtaqLCzaXB956xiJc+u2zyqy7vHPAvZUgAQUaCTPaU5WSLgDEtCtXx8CNpMzPl5zraiv4iCBa+0iAd9nYHW84d3C+d6tFE/pO1a/u3i85bJAcm3tEMcze0ZQll0KyBNI9VMRRHDKCoOkS7qt9W253sBhrBskq5uW1Z9elcBFPOJt+V7B7RXaeAEX44QkTAzlrF+tMRJwg8RLXxc8f1s45bAVdrh/ryOtSldLaPIQCW4IeLyqOSng/DrgeO48EnZb4v6bB40EzHbKXI9E/PweZ5iRdMPg+XDOQQ2Po4PPNwqej7ZBAu6uBhL3VO9+HQF5QR7/KQT86dtVy5JW4B0WEjMQ8JRcT6Al21EViP7mQ0Aj3uHtbBEhwd5Tew+zsc1VQwqYU9EStL77IbNEYp1pugYf5iLe/voPi7RmmQNpVCTI7E1pSLzyisTUZBK1DBLQ2LwXMFEaJNsovrNEHdNIODYfVdFRR6K1Jo37OwhfhaA9AQ3/iuQU10jQTFmuwZIWIt4OCl5O1KQjZjobMcHktknJaG9/CAjeHMe3oJCE1qsj0WVF7chxX9bgHpejGHgPSTbNcP9WWeD4PR5J6GbqHrS7iu/vC0H1bbb8TsCxWe7ArkbdIhrTu0LES1GDI4pCBSRFgmrxI/+kgCTczMkB8HyYylpAIvN3IPMaj8fKzkhka+dbpFHeB/DP9H8QcDY+IwFnpJFJPKUvoNPsiIGwpVhSMdKHgMA1lELo+/EJ/u7yRcDFGclnaK5IwGVw/PH+2IL1rqU4kppfmALyIl4pfwgBf7p1hXOLZviZE/zMewJS+2UMSqQyTKRoTUric6Qg663/IKBr10iqQHDmZDaODFDquiWBu/2LgJcbkka6NTnZxJIOxl1A0sjbNUuCBglnRDofR5XeAF6zSyQRM2GrIQXknzyA6d0YEhEKCZisluZAwCB4yBqpT1IIliy2DOyctUs8FgloSeQrBXw0BV4ZWdWt/SkiARWJ1sDNaSRbtJMt8hTxeAcCngiSc+MgAfGmsmunMkUCJg/DHwg4pIDzOjPBGBf4/tXLVYjELSeg2q+WGQh4FpCA09EMSSY74zO5jnkHJtMDEnCxXOM1fEICKvH9WUWKjuNZ128dbOrwYkIqwPH0BDTfr3c8EJDzIwfcMsX9j1okoOoYBEw44vsvozGSuyziTwrIVzkSNKI9mDorNo723TqIM5Vegr8d8Xj8ARJQ8wr8TmQvLyYQVPx2+2+lgLzIi3/IuoA/TsCXGxXBeBtQ1ZAC7p9+HbTV+ouAfQpIvTOOfCPgsC5gnwL2BBxSwIe9OX9SwI6AbkH7Z7WJHvtAgBq3V7fyZ11AbikgUR67tTgQsE8BXWOORPmWAn4rBDVnHOPp+7umvifHUyCd1Bfx3spaVpWRHQejx4JHstlIvr8LQQcCnt7+MnjJB4HxqNmmVU/acTEUgg5zActHN9evmQvxNwI+Z9WI+UZAJo55xp9O8fz0cwFfcvBmvBW4rir5ZTnMBRxSwEL0kYBSJZLvcwF3IVc5h5pyhxSwLwQd1gW8lfT5Q0BVxPPVF4L27WDcubZxBwJS0h3336eAS4Oug1E9oxl3WBm+SwF7AvrHlysPBBwJD4rxDQ2Pj7oZ94ClKLHyJzM8H9H1fR9SQEe/TX7PQtDx/w4BhdFI+EMWhSDaD7eDmWyQgJVTmCSbS6+5rh2REDfXRAJSFBLwcgwWcM7lrv1K+rL0/SnJYP+qtTj1662s55ME4EgFJE7MAJ+vzlUB2wsg6eQ1EjBz1iu4Vmck2qtbty+bjndQvZ4ms3Inu1av8m0wtIMZUsCegCcLn0/KAxJwtR0XcFGmBkmiSejqDN46w76cIQHP612uc+MghoewR3IuJCSPkQS4f27bpYA8kqfRukUs/J48e9y+ukYC3m4jfBy3OJ75YZ3Abl7j+EYSki2YT7ZwWXUp2dtGspHJeg2NP9OrFT1DAob3LvWzFSRwNkUC1tw2hgs/QvKtRkjALLpt4DR3kayljNubV6cUTvtEY9ITC61+2DALHG+pkyEFNK2uXYy3RRL6XPhJAW8TPMw0oJCAsRonUDdvJKL4wONlOLOAIzfRq6Q+IAEvZB3BQZC7djm33Vx303X3+eUzkmy787GgJjU0jqUzQwrYE/BE+7j96PwLC0GF0Vj+UxaF+Onb1Tmo64GAke4XGjEz/wzqVP0ioL8rl2BRK44Ecx/J1KeAbhp+EdAbSwnMVnXf+oJqBwJa+Gl/CkHTvbQBTdcFBjzYuOQQP65gLWWZhMcrEpC6vhNwRy7u70Fwf7LAfwgYPLrU8RXzezDUbh6OedjsBgK60+prLqCUP5CA5+iLgH0KaLqXERMBi+83b3iTpt5DoQojggSMU/ozFxCyEo+nnwvovl9fKeDWsS8wCzdfBBTYqISJ1i11zzj3M6GLAgl4Ezgm0ngk4G3jb2GyWn6lgDnJajBTFsnYE3BKlTi+bI4cUFbUnNRmN57LlWcGAlq797lLUUUS+CaeL12kkYDlDonaHJCw3rTcdFkIx0A6RwJunu8Lfh5HiQRMgWRuNl17nraby9gTsG8Hoz/uVBxN3ng+4mT5AC2s8Pz/XQhqjC2p+qVzATn0n/iHLAohKj98TeHfgA3GSsO/keKEBKycLAZnriLWkoP7IWCfAgY7G4m3zCV/SAGDU3ZLyc5DAtq3uo2jeYCv31ZIwFl+e8eQVvKOvC60Drosf6WAnGnjX9v4zldwlmQg87TQwV0VbAWvzVcKqB47Ai68sUimHhJsclbaKninuUUC2Q7BjLt1CZuZA6TrOw/OrmSYIQXsC0Gnco0EvFhIuj4FNNfTrxTwvnlYoCySNxO9XkjOvh2M5o+QvO+wW1p+dgzBycavKppMnZpMIzy+aTtB0rE7JNVDs5HEswYJGr2ReNUYCTjbIQGjQ3w7k5h5u2DsOgLuDHyefdHkMxeQzZ2G+JduncOcQyK318YiygUJqO3bdwWbs7sjdua7YNIJnq9013U4vfhI2OjyrIKqcXKisPh6p0qRgEC7ZyJnSEAtEtkYKhH3xxylJbiXFc+E6mktE2Z9XYLOu0jOdiTjd8RezcBPVvidODXwO/HXXVPc6Kc6V//qQtCfvqb+LgQd5gKmyfXwPQX8NhfwMskblYRIoH+mgGK+F6qBgP1cwH9LAeloR5OBgDO9WAZvHQnmLdnNXJ0Vy0MwGsdSNSwKUe35Aq8jivt0BO0LQXsCOqtbrqjWPpsPcwF9uG5A5bwlFVBdO5hhafjAvqaBbF1F4tMG1ajW2Mery9zi9vqOoD0Bx2wgEFczkGSjBRKpJ6BbLpGASUAjAQWPr7ycxvH0BOxTQGeaNKBKwrIOBGXJM0M7GCU18k8h6PlG7VQ2UucBk/lfcwH/mQL2cwHH6xTJaKSPRn1RSLxvBJTH/iZgrzkfD3MB+xSwxVdV31LAvh2Mk7ypTwpI3zk8v307GIVITzxfglgNKWCpvJthafjftxD0r0vkv0tAcSyKf0gKSNQfJqDndnMBTc4kK1N5pTojmjs4y2OzSo3JHr+UT0jAhuNQUs4JiaJcthlcNo0WZ/xjIus+QUJexC2pVs2ia2eSI8HOxhhJFpVIwIt7W8F93RpVytYdWVYBEjBSTCZ9iUqjiyAgQbd7k6RXGslZV/EeDrh/JFE3t3Df3goozftXIShsnC3sR6JWJfMF5B3R5lALEe4vvyOZhNRBIkXHrxTwbwKm1woJaEhIssqKvwhIHc0ESmVnVCtj0op6u7jh9rMNEjBcIQEn/jiDe+Z16+q5OJ5t5cRwfYRIwCetzPX1LIlh3/0b6MqRkYBTMt7A2bKQhM4bCRhWZgq7g4jEG7sKq9OL0xLK50nHG/lte9YDl0mQ0BQ+lqSppbdPIYfb7m3Eq9dyqgwp4I3yu6XluTbX9RSJvQsfXWHnHcd7jSYRXIINEq+2d6m+Pmx3cDxU3VxAupX1ZPOsYXfD51NvhttrqdNXCnhPcXu/6qdVHI+Zf20H85sQ8KfbwaziLBsIGJr3QiG2aJ9BKbRRFW4EJIa/fC9hos66ws8tkmmTFjvQFRnJV7/xdjORjylY2xFP4PTcNKQQ7ANM+EgkYTV9ADnz6hcBTZNyiTxWL0g05ysFnOh+CloMI+afKeBQCPp6vT8EhHrXzcVzkHh6PUeS9nMBn+fjGnQYIYEiE4l4S46XIQWMWoIEvAlLJNT8KVQR4XF8o+pRgM5EAhOVN68m9baowZ6zoziYdOv48R3JFHOCpOsLQa3c2MOE1gUkIb05d0V3CXhuxnU/YDk7pIDethiRkJrdu0QDCagfMyRne0bCqc9jDtMVgwQ0LCSgN3lsBgKG/H3zSQHNZCN+UkBRutbgh7VI4O5vcpLExw24z26eV0/AIucv4L+62U8t8cTPXMAX4PGLBZ7P1ah8gq3fkICFet8Rdnt9gte+8fj5CY7/dF22MK1ZJGD42Mi/7HZVHMujP6QQVPzpeUvKorDBdCr8G2GErmXQJJuDwhGWQHNH0s3LYgquHLYknFZIwG0cIdHuXXsXmnZSUlZLE7xQb6vw8cTXL4SOgMxfBJxOJR3JRb+YwD+NWXLwyhjM5o0EnLhIsJnxRcAA7kjAcv0GUAKHiSPpjgS8vjILPEltq2hxzDWiF9EnBQzews0luXudASnxtISlnCskexSfQlDQz0hASuU1ML3ti0TTi2sR2bBnoMZ7hsBmgeMtw2UADt6dM2Fg4f6kNRLUliUkmHRBAh4MJGhPwDA3kYCeXSqgER6Jl2tOS5yJivuLLCTg7rY+k/Hr6A2FoBFr4PPjm6SClrNdoayPj+e5YYDuW0iySu/mB4+RdFPiMyScTOR6IKC9F/B8iYAETE9fBITDep0T1XjE4N4r3N9ezhtCnni+/Sbp1h4F3H68o/E78C3xVbTddmQVjkhA03+TaGJ37W9GxwyMiYrfiYIg57/umpJZ6U9pB/PTBHxI1y8C9oWgw1zAjoBOcsHHQ0dQKWSZgYDTFZ0E3PTxjvGKkDX15BSrQC66dfP6QtBv7WD6jqCVfdwNKeA3Ag4pYD8XsE8BewIO7WD6jqA9AYe5gEMK2BeC9gS0T/YxYEj6VQjaE3BIAb8VgnZzAQcCSmWZftrBFAfqrJqyPR8I6BvhRlPzYrn/3g5GWzwuASWUI8Y/8jgeJXnsh3YwAwH7QlBG1d6V01qyNbSD6QtBh0UhPnMB9wKDhN3k6jEqlwFzXXDVt7mAVD5nmWEuYL80/Hu7FWMnWD1adXY0DsNcQCfpUsM+BezbwbjhZGMNBBQnLV25w6IQznsVjGcECfh3IajwZGjizys8vn8S8K4a9087mN91XcC/U4P/LgElRhj9KQT86RTw7k8+KeBqT7/mej0SdlCXFRJqHSEBlTNZwD56alV2eiHxNs/nGkqb0uKV1wayXmpOCEdRIsyqOSIRa3r7RcC2QQJuX10H0RvVpWwTRdYPx2QHj2KDBNTmSqsHlAmwre4mSSKC++PW4z1s7a4QdN8tlW7PcXt7KzNIaqZTVx/HNyRqoGnMqk2QgIW/jqFp4SsFzEfjAg7+A8fPGi9NX17MFRwCB4lXc6Gr+66TwhYCJND5jiQVxTiB3chEok49JGF4Wm/hEHep4M1DAuqT2xq2TweJdU5xe26BBNw9CySZJrVzXY3JHPZzB8nYp4AO6dbtgx2Ot7WQaPlcSOHu3TQmTRbA6tFtvISTkyH57Eo5443tKYHD9KDHSaIjUXsCbtMKyTo5I9luZteu5npG8q793U43CiTgowiQpJKA440WSQRVriDxnmsl1Ven8Q6u02RGVly3CMReDQ5DCviNgIezh8ebbJRfR0CJkdj/XwtB7+bxMxcwOhS0RhR/eQaf0UdMoO6RGCPtuoTpWf0iYH4ovwpB+0UhxsEygxlkPN5upZuWqGF2BPXEijGwULhkx9BImMURCTidbFwyOqufFDDy/Y1FEppOwCieoyqYuJRIFlY3122xHzHh2USi3cuoBHVN4e3tOMXHT7tE4nHrLwIuTAOJtciQQOcEyRO/8Hk/diQSKR4SsiegRZYCE4y68fUEVH0cT1B0239curmLr8UoDgPfm5Mo4vH4L4pYDSng85yVSLrj11zALHin4JUaxwDFIwHv6bGEWdqta1gBEo15HQ+gbVZCBcf2nhJzJuXDXECgys2cFGZZwOQpCiS8dOv2rVjpDHY2RXLKQLtEZ+wjzJQKCWgukbD3cYTvVzc8GQpB541xBa3eSiT0FxuR3BsfCShFIxKctt0iE10h6DR4UkjQC5WTooieQ0fQYS7g5kC3QFKQ8Hwqv5CAEjOW/hAC/nghaJ8Cztojfmbvs8uSKSnm4GslSyLi5fmHgPW7JZFwaz4poLcrkSjvZo1EJKUFxDkhkQ4Ckqq+0gFYW+ddRS/WrYm+Q/KQ2QZJtW0dlmyf1zlMlniNRPJLBvIQS+NDwGLh5kQMHyEo3dy6gYDzRWGBa+kd+f5KAV1HfRGYRQ4Qzr7aQwoYPOqu3Yu19MHaqQwJ0o5Qi4Wqg7rXXjEot64dSkdAT4hw+7aI5Fw4SwC9FvF47xcc32qL+zdGGR4fFzpnsnQLE9Tm8IqHuYBXr5wOBAS3uLVkaiIBSWgiIWcMEjAaPdyhEDR6dOQzRCScxcZPBioJt28CktmMNm8SeC8cjzgu5+BVNpJu+sxrQiLbAz1DAkbJ7iaTB7PUYQp3fL+iOztivpZzsK0Qj3fj5+1AQLwE2QpEE4nNlHwC5n0lkGEu4EDA8o7n/8AiAek7n+H5F5CAREGi/7JrimX+fcLC70HAHy8E7QnYzwX0kXDskAK+dA8JF1sbUeXP/mJIAYdC0L4jKHeTkED7unEHAvaFoL54uuefFLBbFMKdyPRuSAFZcTOqXPXcNCq7M27Bi23+oxD0W0fQnoB9Iair2FStmjO6COSRwVXDXMBvKeA4H4sqXK7z4HUNeTIQsE8B+7mAAwEPUpEEeIxIvJ6AfQooMzMkbU/A7fH4KQR1jma3bqF3PAbypRxVAwGHFPACfOXZGyQXpfFp0ErZVyFo3w5mSAH7jqBnxegIWImxN3e8XBVGUjwUgnqEbFw1fj42wStEsg0pYF8IyuulGPt0UpyHuYB9CvitHczQEXTfrSs4kY39kAL6i3jTIgHx8/hWCKrv3q/vKaD85pF8pBHjgYB9IehAwN91XUDur+f+uwQcc7z0pxDwp1PAcLsN4WzNTJLtvH2qe81pBwe1a6cSAZKssOMFHK5jrVqJwsvSy8c6g+0j+UoBm/yJBFxvNbLyRlNLp8oupUvXJkmlJxJwWjyRYDv+qxB0s5rsYC8xJpPlDrS6sViHcFcqJKh1eoHuTpwSLraE8nk+kICe9kTSXRIk1WWFBFzvcXx1rCCpRrc217mtMIdrfDeY1bsrdKRvAhJJQGKu3i6SLRRPKzhWAe7f4L8IeEy7QtBqjAR8LJFgN/dpVMk8w8dtzmzhetOQjNwRCfiox2v8quH1KnWKqaYftTWSz/GQgIKH5Gp0fHyyJl2HzUl71nfnagOPVMDxNjMkIJciAc/lHMe71VpWXyoJks4UdZLEBb6+oCcJXFe5Xq1uGR5f+65yuE05JKUh4fFs9W7RiIDTmIGAZDMpoPTnXfuXjtRHPv4qBM20Xa5PLCTgDe8fSAZq1xHV7eYCCnMk7HYRKrocTiqonyc8vrL4hQQcc/8PzbZ/EwL+9PzavhB0ICB78jUi75aXIQWMHuld/BSCLnQkIHfe7EgoPPZg6TJXhYuuwX3xtvH9usbHgRRSLBFX5REcK0NCKTMayMsykIDvCxLw+EYCenJ2BePKyvHQDubEvVcwO7BfKWBPQEfZIQEnj6+5gM5S/SJgnwJqwZmL4V7/lQKWMhLMmHifFFC7tVI8EPC0ypCAloQEWu6odlgXUElBJKGywu2Vm6z6pICu8UXAIQWkLHw8fvslOI4pVOFT9VpydvgVWC2Ht/d9Crh5RHuYPmiRiV5XTyGQPD4EDJtuLp5FqznM9nTXrZFBAnI+vwH9UAoEmMn9Q0Df7wo5YwsJGN3VA5DyiOOrWyQ3v3pvkJgiT6JSkkXCLsormFUoxSAukHCWaHwRUFnh+e1TQGvzpipYalRNkvOjhWnWpbCCi4TtU0CrOkl4uxtRv46AY04a/ymFoD+dAgJ1/BSCQt4iAUf7bA6aW7P4N6sjAR/ScQqOz7ckeB6RTIekDEAfd6Rb7m85eZuPGThXs0vZtkjAx7EjoOS848hqvgjYF4JGwqojWSzN8dcvQwLGBEm5c69IIqVgmZCq5Zy8xtcQZko3t27rOzIZ68dZR6yWgWbXWEMKaNTXFwk0/KEhk/bhgG9OkXD1TdZIHEUBTMO/CCiskIDe1nhV4StCcvXtYLpVdclAQF9YhmBfE5aEs67wkn/xAP5j9WJCa+/UxFTx9S4/xeOblbj9GZFUMLQxErAvBB3JtAeTzYlhgCrHDZFOXTua8/5VDSmgV9oa2EREQs8tp/tnmDeSEv9LhhQQXz8HIsyQdM0kP5NrjqRUmQSfTxQkoH2LNHBejyczpIA9AY2cxdebe7khDvlKAUP1eWNJfEYCIiF4ZkgBtTGdAPHnb7xaZfwOfI8fGXhr/E4MXnXz6wg45mT5T1kX8KevKS8s1t87gg6FoNxiFP/fCdgXgvYpoLMSZU2V7DeSsO1Str4QtG8H06eAQyFovzT8txRwaxwvQauzVOUU4a1Vm/tjGVAzXyDuguk6XvLF+TMX8HRFAl5LdRvIJ4KE6heF6FPAb3MBRwr+QnK5zTH+7UK56vq+lIPxXR8zfmnj47hrF9MXgnoT1atVZ7UMA2E/Z5mhI2i/NDwrO0g47uSK6v7wuAZt3HUEffCb+acj6N+FoD0Bn+2BIf6hyS014PnqezuYYV3Abi7gkALeo+izKMQwF7AvBH2mDUecUGta9TqO/oOA/dLw31LAvwmIJ78rhN34ZfAMazp2oEtJu8lHn3YwfSEo2RvvYS7gPwtBkWZ4fvsUcJy/JcbJ5OfvScC/fpf+uwSUBU7+Q9YF/Pml4ZVxCJW1MUmyzZGAW/xDgjJIkGDpA0nmq+MlHE5nJIzv7F39EMZrqKsKSVgIT1k/EDOC8wJ/dLJZl2IBv97CjkXSZetgWus0eWbQXGwkh+zuZN2lgx2cACySqjMk4M4NQrheO4L6Fe4vTqsSiXfF5wNtb+nOtSrgzj2RVOnuay5gFTAas9J5JM9YRAIeqbfBpKtor+gp3S1KIYdIwFuFBNzZ5gq2pwb3H8g4/nuBP7n3fYVkm3XjcWZMAo/rHJ/fbRVRP93jLVzm3VLz5RMJaKSTNZRal6L1BNw0zBxutYvHbyZtittL5lBNu/Yy0Uo56+Eq3sDuMDZIcumWnteddQoPH89fcrsruD3r2c09vKHsqBe+vmS7RSuuGyRcvsPzJwvrHE4nJGhSznH8gl0lUDt3jcluJ2WnRzUS9awY+Pp4hKRuk22EN0FPfAwu5PoiZzpiX78IeJgHB7ieZzh+qZ0q+tl4VnAFAbfvcb+wEFQWRP6PKQT96aK1riOoOtHGcVApvkWu0vUCtuogyfBHQh4KQe3ltVvjrEFSnOLlHnwuRQLexl3D+eVyDTMTeCZ8Xjd4u7S5HkFd5WIVpOUDyKxYbsAvOJHAm2yAVFf/CnpN5Di0NcolnImk0iN+xAQSh+S8n5GI1pNIBKYtEu3mHrul0idfBHTE7AL+7sHFgdOtmWZHdA7eiRrFYWNtamKtrh8CwnGBZJ2/rgXenglIoP/D3b10qYpti6L+QRQAUYEiyABEnh1QpCaiIOALUdFffzoQkRGZ+7a7TiFi7Zynkq2ZKq8pOr7oL3q+a4d2MNa5QWKdvd2FsE/6OEQBvSBCovXtYPoooOc+KSBR9S5hvnp0cwQvSCj1+tgAWQafBKyjovhIBI2Vu0peq/oIzmw67oZGOCkxi64dzWH3GQU0No+/RQGdA5J7dtlMcS9TJGB20E9gXBeTMDAvSGD5xu9AyqRuJpm0k4mU72/gJHeeeMb+LpJtYiIBhSWe/+yF13PFvNuBgEMiKJcj+YZ2MNcxHr93418DAX83CiiOp+JP/anytwn408OLqLC2QDqfOOJrl66L63H/QUAvXjUpKfKHAmY2acOBgMUq8fAeWb/KIQp4cmgTXOvSdbD07JRkIhJwfry9Sz+rkIAbztRBWRZv4lGCNSGy3SeadsnFs7O9JBr9NrrZkSwzRAFn21MAC+g6bK5pJKA3rhdgJsZnFPD1NEPQpOMnAX0eCSg3OZLVE/DXUqq6RNXnjAm9g4Gk2zj6BwGhZUSbrO0CSbk8fRIw1iIknz9muygovl6/veEjEbR5IQFj8WQAUeavMBBvtkrm8omAoctIwsNMYMkloV2Ycyck2Uvo5gBaSEB1RPD1Dv0ZBVT4MRJuE+Prw0Ng4D3HI/EWfPpBQMfXcf8ksy9Eb5F0lsrh82NAAvKLRBsIGKi43ifOje7IWCBZJS1FWJ7x9eS8xut3O28n5NK+YzCW0zEZCHiikIAq8/wkYKSYWzAet1EZuItfJKA4Fpmfylb5bQLOfvieuk+5rdcupyLzLQrYjsNpOCSCllK9/GgHw+3Ei6JduGggoCu1oqxQ5Tv5IOBXImhfCzgMhdALN/OEeoPbY4Muyta1g+lrAV1TvLHKOjrFH0MhvqKA7TRAMvZRQHnx3g3tYGz8XlW/RQGHuYA9AanK5chAwD4K2BNwaAdDB8rKG7fZuLRo9X4ZCPheSGxp7+9Ipr4WcJI4nwTs28EMQyH6KCB67pOAfUfQvhawjwLaDt6jQ0dQynW50L4YzV8ELMbMMBRiiAL+g4BssWDLbwRkV8/JR0fQfyaC9rWA/VCIbx1BewI62+2dHRJBX2mN22vDu6qcLqfWG50nnx1B+3YwPQGd1Q2vRz8avifgvzcK+Nc99F8lIMdMR8xPJdj8+lzAn24HEyIBj9pyTuL9zY81/oGE6AmYTM8H0ErvHEHGakiQjYeEmoTzDwLGytMTNXknBFBroIYbXkfCVMk5g8wQkHT8Bgl4WYcJVA/4JODCWudwP1oGWa+OSMCoKgMk0AoJ6nTkvArPAoobjwQk4gEJp2d7qPWlTjb2FffPj7t2MdYYSSW9kDzRWECCaaHOrKnclzVFGmfwoJZIwGuNhNrltwQy2CF5JGMGmg1rJGFN6WGSBa2oAXVbw7XoagEXORIw2ZOOWAw+didIwGCTbSG7yBqzno66xFKDrKBcrvD8nTCP8XpsV1DsFkjA06G9aPebtIODoCAxD1skoC3ekHhzTSNx/eyHTkgxVMZTIxvakxvt9C5jONwfSMbbCa+fu0ECXkpZL5PrDs9fFsfd3EAayUuSNteKt5XB0Xoh6RoBtx+b3VzAQ4MELF5yqhUNEvnutYswPrldR9QVEvAerzRmE72QgNTqVuLxnvD8nMvvERDvKTTgH0LA8Q//tF5Udwvy8oIEZIy9QUq6azeydXjiQ0KJZHIw1+Bu2FHp3Sok1uvhHmAW5J8E3K6VFGxqxDGew+4mhBtzZ9BcelIGwZv+IKA28pFc1hEJWMiPGygWIzI+c3VsJGeRDFHAIRG04OobLtdU3H+fCFo/6gKXzwZu31DuF6Ky+kciKMgGErDOcPuzUY6EG8O9Iss5h8RUnkgka4cEogQeCXjYjhlPqe7s0A6GBHikoFF4Pu2NqxCS1LT0H9kuJpGHRFWf5YTx4UItSXBCfA5RwNC8t8Ty91twM6WPeiIkKYUvwQ6raRjYpaOS2udOIHki7k80cf9zAYnqlgUXQjbG7ZPykYNyxsWLv6OpeCCgWuP+g2uyBzJduCdwePOTgPQk2IN217jQX8aUPCSCzp4j/MEWW7xeshtl+O8hTENIbjsYEkHVU0IxXlJSOcn3dIvn//okoHyMXiDVWyRgMb7/GgHxnpqyf0oU8KcJOJJOFrgjnSOe3g3yyCwkoE6pSMBEt3MiuvUMFguxDeGciymZcgnAwteQSI8uMVHSdQuceIGPQcLXXy8dAV0k4BAFDExXhwWtImmOPhIlEdwV2DYSZagFfCYP4yMKmCyRJN6m6xjaXJlyICB3fpswy8wX8V3TtomxrsMhEfSjHUzRRQF1GQmlEdEghHdx/5McCah3UT3+pevgtEhU77my8e6hkZRDFLC5pykJpcgHEq7ZMFgZuL+egAtu/CZDLeCZKz4I6D2ZRiVVeFIBV9KvEMQpEq8noJEfWRKsEqEh093+IwroU5GF9zAEGhgHoSX+9oCPmzttgHkw3yGMd0gy9lis8HyPSNjHQ7yQMsTt6fnoHQ6JoD0BXTlA7NGrW05M7bQEK0iRnG9ebMkhUzz89xmzZcA/kdgGz63BEDd4fclTlMnzpMdDFNAvx3i9Ly89hfnTHSFxH79XC4j3lDD6U6KAP10L2FyVxJvQ1N8J2M0FHKKAXwQcagGHoRD9aPivKODTPCLh+kTQpV8U/6Mj6Ld2MCdP/6gFtJTRth3mAk6cBccMHUE1N6i8kdBFAV/mLh8IKEx4JOgrc2Ql3D2q7wTsO4KOmpALLf16Nz6igGNNJMNcQLEOIo/lCiRgnwhav97BkAhqXYgtKpHD5R9RwD4R9KzVl49aQI5DMvW1gH0iqH1M8P39aPi+FtAWj7Y6JIL2UcChI2jcKulHLeDLREL27WAEmYzIkAj61PRkaAfjTmMkdVMjOSnnguT76gjKtuqEuC7ZGcrCortR8zlXDh1B+yggl63p8LMW8DMRdIgC9qPh+0TQoRawHw3/jYB9O5jpUxbIv3YoxGj8v0NAVmDZP4SAKjP+2a+BcrT+JKB6RwLOK+YAeSXNmTgSkWRmcYugsiokV9glYrrr8RZqY6+Wm6cEsnY9SiHc2Aof13E3d++6zqDe0J9RQPaCBDyZS72MXwcQtTi4HaDacQbZRHXeaoKDBLxn2TyMH2MkJ7yRKPV9gQRk9wdDY/fhHhd6EZJq/OiIdH32Qw+QpOE4TzWWei7hHrA6E79rJM7yzWRwVqAj4A3JFrdWAudpjfv3Ah+09Blu4LzVkFishyR1hC4qR7NIIp7JJ9rRl3KoZtYnAWu7I2A+6qJ0fLe9rqPnhXrj+b58iLURf1tBXXSJpdQRCXh7WDs4KR3p7ByJdvCEDRR5F/WzGiRgFcxjuLsSkhB/QRvN4rYxlNB1AD3SeH0pKUNCLjPcv3pHArrSOIZiUeL5WuM815zzDYn7OiNJt4DX886vkYD0vjs+T841blvmcNr6i3CzMJGArIUEPHIECci8P6OADX395Sgg3lPc9E/pCPrTUcBjXWxBfx6FEF5XJGAuI6F01uNJ4DBIhNLT12DH3t8ISG7nERPQkRgThhQ7UJzdmAxRwMUKCTgkgjpkvyQzO/hbFNBW+FsXW0MCqtrOIM2SR1KxMZKtjwL2BFTtIxIwODgXUsuPEsz0yjFAdXPsOJe7wiK2RuFAQP5YfBAQqheSUbk/rgMBuzmBSLA5hwQsJdx/bTksyehiD4YkT0I/FZGUzflRgfucTEvvOHc+CGhd1QnjVYt7PBBwiALy6y6R8hlsh0TQQDDSbopT8EFAqApHHqKAswONBNx0HTldcb8D+ZRzBIoHku8pRTm4S3rctQLB7U+EGo93N8fztQQXiO5EJzBiZ4LL9Rle74GA6ztXDgQ0hQivz/vMh8HVdkQyroocZs4UCZoSJGt5eLRgUDEScMLucvLk3x8EDGx51xKh1F9gpLVAwHjQ/2y2/ZP31GT0U5H1P200/GZWW6A2SEDYdPWhFNmvQHKRJIEWdQSccMpAwOAVI5nGagBDFDBgHSEntwQJaFd113dzjq9PaCSgztzeTHCu0gt52O7fooA9ARc6Nw79bZjGhI7fCyB7JCDUKRJQ0PYhKFpHQCay5SEK2BPQS6aNQajpI4R5cXqFXTLYcogCGg8Jj3dbpvidoOoA8hUJiL9KW5HQVxMJunq+mABUvAc3Z90EmS+YEM9XRHKOkIBGzCHBJmdBJNK59sGF+E0CqhUuJFl27WbC66uE7Ijbn6TKBwH9JrwhPB94vvIICeid6k8C4lIar89XFNAKd23oHxUk8I0xcf9w+TsBkwOe/+mUNiTd8i7MNkhAOF2QcM1ur4H5nOD7xdM2JxvfjcC4m13UsiPghUECKgI3Ip66RsIyyQN/AIuuFlCMbZWwphnDbBK/Q+8m2/FAQDKjRowfSmn1i/cUz/1UBtifRsDbxd14XHITPxJB2XlUDYmgw2j4YS5gR0CLiGn1rR2M5Tu2rJTFPvbalJt81AIW01Phdb1Fv7eD6WsBv42G7+cCDrWAQyLoU+eQXMwdhqEQLBXyoeNZzuWjI+hXLWBPQDodt8xAwL4WsB8NPwyFGNrBhH/NBfSVZD0Q0N1dnEYxzSD4aAfTzwXcRDoSVdU7YnVDIfpaQN4ppkisaLdUSu908NjtnAv/ScAhEbQnIHuxufBvo+EPn1HAgYBdFNDJMkf9VgtoRyIS8GGiivso4JAImmh89Z2AfSLouMLfaTfLkbQqnZQeS9MU49zPeH00Plh/dATt28H0iaB9FHAYCiHwp8Z72mTCDAQUL/rNo5uIL/+9UcDJ/w4B8Tvgx74G/rTR8K8LQQIqIRJwJ81Szb1lB7gvXCRgRiMBjyoS8Hh/qsxGvyHxpom1hYM6Uct4GsuyVrkh/gg0SLK1VuLzlBtmcDs85mRdnPxK06fjLgpndR07N7KotaF1gHOCP1Kb5xlabVLgQjlXrkhGyp4ttfV5jgRcOfi8eUcCzmHetWc5dR0yF0hEc0tyuPrd/hqCJOoJ+Hi3OoPbQ+I8Rl4G+VnG9+/dl6Hd3kjAig+70e8rJGDCZEhAjkVyEWhFLXesNS4ku9HyAt3VAoYCEvPakXFMkISs80TyHrtR74rqG9qbEyLIX4JarstEjjX3fl5B4da4vds9v2j4jbRH8jl4vHRHyjHZbqBima4DqISPc/MZQ8adNFyE7OVGO87XMdT0Gl+fi0jAXH5+EDBes0jAXdg9P1bx9fUEzxeueH6PS4bkqzpSh/I5hGx900lcHfD5Sd5d31xdhLHlIwE5MTtCuRjj6z0Grw9T4/W9jz28XnELv0dAjhn9505r/xICMj/cEZRW9C1o2uIzEbSPAi6CZsoMUcDiwMWweESjMlhfkEypcipAtx8jxnurTUrKt7kHy7t2tXIdAasNfwZDzSeML7KPJZnyj/1AwCEKaF6TG7iBRZVDImh4M7dgHhMkkKbh/kYK18BMMPjQf8tIvmvwRmLZLC6/8nU32ryLAhr3ERJw5OPCa0SQWMq8RMKlG+pCbne+Bnvs4fsPtJPj8pFGAl7KTwImI34Pi1H0mQj6pvgKTGOD73+dkWTWCLePy7q/EVA5vbq5fSOnJaQ9peA6MS7vR7Q4IaGfVKDKpykeb0CpQy2gZWUTMkQBHaOLgl5UDomt7mLSiEhA6UWPQ48eIQmjMLkijO986LEdmYOxiwQsbpMQbJ6qSNjs9yA5Zy70r8u7SlYb8wa6IX4SMI0fSMB0j8fPVEhAfsy1oL+mFDPUAgJjvmDOdde/ON0bsnwgAU1bF0ggH53fiwJyzJj7Q+YC/vhQiEjibVDsKxcGySSdkOKOJJFGJ7b0thySLIqQgPNZ15HTmIopYRUTwAgBidQTcFREDpjqDYlRZ0jAiuX9gYBwEJsLiS7dXL1N/Q59Kmpk0qZmBPYtmISeniIBnRNvDgT0L2Lazb5MluCYXXuVmEMC5lvOBJ12XyRY7mwYCDhTghfx6dEWSK488P+GElviXvHXT7zTAHay6+bmXZCAFoMEJJn9YoYoYE/AxVrF58suaulMkYD6fNW1U+kI2JRIQIdfI1nPG+tC6lM3d5CtX6XX7GyDzKJaA4MeIwFf5y3eYzHub+FWLMFV8K0h40Xkgj6dfUYBp1WgDQQc2sEcj4GJJKbwm2JViUvyCIsIJOEwIoEQdR0+j5wH0maJz0d5N+QCfzLBUdI29MZzoSKxpEd4vN0QiAcu/0m7RgK6KoeElDk8fubxXuM9vsF7diTj9egTQb8RcOfS24GAgcGlv5YIynXpKv/xT5X/jxLQluuPKKAzvtzbb7WA9mK+Y5VWVj5rAftEUEkpYo+L9Hc5EBBKc/M9EXS3QMLQC3FSOvOdWw1RQI6zkCDvud0oi7t+9sTy8rdawPfNHhPnGOIvTj8U4lstYB8F7Ak4JILeju4HAa26sj5qAXsCWssFkumyC3hPkDShtFITydTPBewTQe19icfXyJzvvc2M/d4RlK/xd+Sf7WBsHr8tFH1d5EMiqJWuqHyoBeznAg4dQYXWPA3tYIZawNec3npv/jAuh1pAwcdPM2POuw6k3VCIi+HuPKGkPhNB70F09sbMe0qGKGBPwGmkfRLwySR77xUcudK5Jjt5iAK+aJv6Xgv4rgQk+lci6DAXsI8CfrWDcftawD4RtI8CWmX8/FfOBRxN/3cIOGbFP2Y0/E9HAaNF6cNB6dqxqOIs1qS7d4A6CObMhuivpVZeMyTgO+06Wr5ethblWQrXt6GWm0va9ay4jJFgFiBxRAoJU7dItGJcz8M44JCArHNO4NyWSMDo2ZFLxe2XVWWEm82oawdTIyFr5jwPk5uDBHwkYQnVQ0PCGQ0S0DhZGRTnPRLLimagHZ7PAxw3Nh5PG3wS8DbH419v+D7x8YlEyryOgIAEbItbAgde1MtEGX0S8LZeILHOMRJqrpAYjuUbSdQTcBpucyijBz5vr5Fs8zZMIdvVGrOR5JmhTWO8Ho0SIwHfVRtrRmh1HT67RFKJg4v2qsgertUEScez+H5yzD6igEnWkfIpIQlvyRuvV3NqG+1NIfEypdvfcd0dX3jbQT4q9HIdSHj+W2WMx/duVSaJA6i0kVVmcB9NkHRmlYva6v4MIGf7rwOCz3PF+QCPoIsC3suDrE3u3hGqmYCEVWl8vNwTJLaFJF+Txy8ScDxihT8lCvjTHUHNTZAimZ5CGexL1ybkFd1gfn7wJDgInwR0XjmSz34hmYTILMG4jkYMPHNc/kSnaA/6eYPEaNU7Ek43L0MiKHCaGxOFSjKYH3aTMCAvJMpcTxqwpKtElnNhZxPx9ki/RwHnnn4fCOg1ptOQ81YpgURPjvEWGdWQfBXVYJBshEcxaoDUF7Mjpj4tg5WCRDy+6BssqphnvPEeCfRFwCERtFC4DKTrC4mV57g9njOPoC2zKePRhpMSbY3bn8mXKYH0jWR7nQMkIkNPSOBrFEsslU9BctdIMnYuiuR9UpB8pEaCJUsHCb1XTiBPjni+7+DezR00s65OCAkYbnYpuUpcAW6ojssgHOHjUWLWYI2WfAlT9YHkFE5ncOJgwgRS4VRky9MZKLOAKwPYOSo5+Hh9bDPny6EW0NK6xNzTbFr6LLVbErmOunwImSb+i9tVZHNNXjCbq5PSX/r3lrxv7huIHiEBV6H7e1HA8Ygb/8co4P/lcvW3O4JyP3xPKSfFBnuFBPRIi5+RrYUEJIs5kuJFIwFjyyXdZ7gtvWuIZLIY18fn6TfxrzskSbOvkTx358147hiff+RIQO3REdDe2S3R28IAI3bf5UBAfsxHQERrygT4kYhJ/sL9S+x+RIYoYL7tOl5yZ4YJ4GSrZP/iLTy+4BUOBGQnxRKs7fQzCvgSkYDGhUbCnS3bHghovCkkXmCkMvFurg6SGiJZ91mzJGSF21PEhimDtdtUxGCiAMiURfKuMnz98VkE4OQRkjW9CA150EjQnoCQuqJNrutCB42qXmWQPpB0FxfP102ULorIIwHNbmiG3WQvxk91a0KO0V4Hwyrx+rHsdkImqm4BKVfvLkkHj+c2RQLqFnIgWNybdiCgGYR4vUYgquT0eszBPhza0ncD4UIyi4tgFgBL8JsvZYle6gAzIxoRLznh9TW4d4znu8F7VpUbm5RxsgEJctyff8XrHapR1/X4xRGvpO3fiwKOR5P/PBP6X5II+tPJ1f1cwNdRochAQF0qPhJBhyhgPxp+xEafiaB9R9B+LqCrp42h1NV+O0QBLfeCRBrawfx/RQG/JYKOXROJ0tcC9gQcOoJ+RQF7Ag5RwC8CDqPh/zkXMO/avQxDIfpawBkVCf+jI+i3uYBftYADAfso4KtYIPH6oRB9IujQEbRvBzNEAR2TC+2J6HxEAftawCEK+M9awH4uYF8LOHQElRaP4HsUUDq76cdQiD4K2BOQwjUlM8wF7AlIiTqS7SsK2I+GH9rB+Gr90Q7mIxFUqT8TQXsCVhf+hYR/fRKwjwK2qzf++yy7djp9Img/Gv7fmwj614/Wf5eAE04Y/ymJoD89w8zYPX0ohQgJpuwPqTZ2uyjSzTVIckyRgPfEi6A2u3Ywhxn+aI6KMoXClNUypmskoHvYruD+GiFp5BkSTaiyHO7VCAnYlR5ptnfbQg4iErCZyEiudH6Aw5M1yrjxgdWykFnCoSLzcPPc4/7YKYNEuV2QiEf5YGunWMig3MhIwMcat39yO6LxoDIbP5FzzSbjFRQrZ07ikhxUjZpsM8gk+zMKeJpkCdxiGve/f+PxNxsk2bFJkFzFCQm4CbMYyebg84sYiXow1jkcaA4J9i67IREvPN86JDrZPDe4PfEwX8P5cVTLZMEiAdspEvAgdomjpzmSjnDhHkotRgKmQjd6fuJtIF+kSMD1UkYSak98fJG0cF117XCOXriBk2/rTGLglddc1trBtZTxeO4b39Bm21sMZXPSyMaO80rLXkjsah8g6e7d9dzL6xCfb5GAL1OuNJsrkdj0aBGuMwbJpxTkBIfJTCfrvfFStcxFYtfNBQk44X+vIyg3GTP/eTT8/+Vy9bcJ+NPL1fxspmA54ScB39bpBu40RoK9d0iEMcPHoGwkJGCpUy057fYFLucIR/ypk+ZkOtWROBMRiWTckSTu5XQF51ZNiefuaFwezYoc5Is2KYMi7WrhmOQOpoALq1VfCxibwQ6MjYAErF1HJLOt0oAKCz6EZXFvSDWKKpg3+3E4EHBzUGpwbGVUemGDBFx5/B6P74QEixkkYJLoN1AOHF8GTjcHb8dHeHxFMAn9LYWE64dCLPQxPvavXXuUhDuBW+5w+TzPkWQOEyAxr8aU+OPaicl9g/uXTuKY8TcRvl/M6h1I1QxJ9gZc3jc+fwSSXKfhQMCDop/BWKq4fUXohlTo7z0SDwkHGwO3L9ZdbaPxHJfei76nZBviV5O6E5Gs2+M+JvrscQHHZyf4uEtU7QlozGOOCY4xZRArRkKTZYDnt7Tx30e57ZGAhxwJfFzj9lwjeMEip2kS3Nd4/qZzegGuSJCk0m3XkrKq30jimRD6Tvj450/rT95To8kfEgWc/nRy9dPWbZCzG1f6ikHJJBK6IQLUmWW83RmJUK10AtpZbxkoHCTTKUIy6evTO/SEya0icfHwwNk6DPFPrnghVMUFoBkWQ4InhQSs6f0cJOr1LiE/I7Ha4ynuRp+LoZcbTUoaggSct9QICaWmFXlskIBGNmeJJ7mpQea2YoHcvl+hT9Ep4rPC5x2af3VDEKwlEYuHA9ayGypB1Ug0uaTx14jsGMaXY9zfaB7MQT12tXCPdbokMysy8dcUf+3x1xC/E2aHKARDCPF8yalRyWiTBKAKSDRYg9CSfYMEXGwfSDpbxk+zXp/mSNgM9//yb0i8nMfr8VS6qGmybQmzNf9GQElBAlozDQlIrW7drMyTBYvg3V2/xI7J1SvWSLKuQ+eIQgLW2QOGKGAwapGA1oKbw1xBQgKu9y/kbD7WuL2u/U1PQHOFBDQ3uFwNHE00yEV8xCCH3aCXJMbrsaALJOB4/y49OU1TUgpv/A5Nlhz+++j47/V799T4P4+G/3+UgH0t4LhmxfJ7LeBXR9C+FrAn4D8TQe3qaonDUIjp+z0hAwG16/4wEHDoCDriuYM3DYIpGYZCrGn9MiSCurisY4fR8H0i6FAL2LeDeQp/JYIOBOw7gvYE7BNBh7mAfUfQvhbwlRijciDgZdW1g+lqAe3W6jp6fs0F7NvB9FHAviPoPxNBh3YwX4mgAwGHWsC+HUw/FGJz5DYfBDRmqTqMhh+x/mct4AcB83E41AIOBPyqBewTQXsCupZts8NQiOlJQXJeWTpVlB1XDgQchkL0UcBvHUH7djB9LeDHaPiuHczo/WDLIRH0cgmeHwR8HZC00wN3+4gCSgsHhqEQfTsY537I/p0EFP53CDid8JM/hIBE+WECvh6CD4W4mYfrdP1KtSbbFlC1gUHW7mm21NSURHC50RpZs+3L1njfS+GS1Gq5Zq5IwNMpXEHOelq4sbpERmbk5ZDBvqvtk5CA+0OXOHpH0qzZBxJLqpEo9Yg2mHWq5azGJOMlEnGO+69j3F8lkLJLLEUCXgkScHtGAp40Qw+TZYIEXD2zA9wUXmWS0brNtZ0s4P5H/pwkOwrJo8USvl7uooBxgWRLaJLAY6Z/EnB3WiO51IVeJqvueJRl15HTWCHBbj4+NjgLCRjxSMQoQMLdjySFLOoSL70Et8cusjWUUVcLyE7kWHMcJoKHEeD23A18EPBMyZ+JoAsOyXlZTD4JKG/x8X19xet1HyEZxfs8hux8xuOfVy/QPH28g2bf1SbKERKQNruhEizfRVnzttIq2srgpt80Jp5OkYDvQxdFFSsknuEjASllfYCHZSzKeHnvrgdTniCzRvi8KCORVzOrgoPaRwENJPRv/bROpwzzH39a/yUE/OlE0PnztINFMUYCugmNyz2SfBDQb1wkgi0GMejpovsLd0fA9hKVYNWjrsPlS0QK3ukcZu4FicEddx8EXJx2k27eJI3Lo1Wdw8K/IgE9pauFy5Q7zNJIIdHW2QE5cV2HTFbiwwAiJGDdRbnwg40EpASnIccwqMDl4jGB09Zpich0UbNxNGKCEzRL4lHcbogCekqJr3/lZgPmfdVFyS6fBCTWCvf/uDgTYuzqDCyqi4rN17i9hVqfYL468QTKaxe1uyc1uPJtGg5RwLjsavsidYJEnSABz7r5QUBo5juZGGyBhLzaSLBZszOIYLvnIQqIy0+nImsfiTwXkHAevaRyciy767cJxqUPc9xfT8A509Vi3kePmDRlR0B5goTm7l2U8mXi9U0KfH/22Klkdq7vyIsLkhFaWv6IAtL1lPHECRLQDIo3uFlB4yJ8gdfjHp0YUKj7pPSWmcOS+1V5gzXB/Xnyc/97BOy6wfzUDLPfTgQVf3i5ui1cB7TK+iTg8Xlag2vNRyQwxl1HTy1RQQvPLeN50FzINd4jkTIRF01GYzUDAWd3jwn9Vv8koCrekIDzERLQ2j8MMJP3u/RPRkcsZh+D6W0kZmX7SJLnU0fCJdSI+HrXPoaauiuY5WeWgKynNkmWSFRJGb1CuHWEq5N6CWbTvrokm9uSnKMHErZGAgZ1bQM5hO8ApChF4h3bvwjIcW8Cjwneg2lX+zjL7rj909m+EPochEMUEDy3S/S84mP1sPwkoDyhkWwveDHBLMPjSaNoPkQBPX1kfRBQEQp8f7G5sQMBlbKLkkYuPm8lxUcUMHjdhAlpEX4w03HR6T/YJianIxJQOQpd5sKuI93r5IMjvPD6lVfbJo2oGKAfLi0zRAGLwl3DbLbE812O08lAQF1ajUL/NGoMYhSPDdinGAkYzmwYCOh4xzcDm3caE65+7JDYFBcGRZ42v3hPcdOfWvv9NgGlH76n+lrAnoDOak61yuHpftQC2uniLn60g/kaDd8PhWDu0ZsMo+H7jqCM8cRPT58I2kcBh46gfSLoptjnH4mg5IHk6YdC9HMBBwL2HUG/RQF7Ag7tYP4xFGJIBO0JyE2dz7mAfSLoMBewrwUcEkG7jqD2ykQyfusI2reD+SLg0BG0bwfzLRG07wj6jYD9UIihFrCPAvYdQb/VAvZRwJ6AVnpJlwMB+1pAV67x/X1HUP4p4vUrDki6noB9R1Bb8pHUfRSQFia4Py7a4/keH6U3VuRxaRsKHn8/Gr5vBzMQ8H/UAr749QcB+3Yw/VzAgYBl9/4+CvjaHibE7RNBX6d37VF6xZf/XgL+dYv8dwnI89Mf+xr404ZCJMw5gMf0jGSTRT/VksW8gFxRDBK3IpKM1tZrqOIMCZPbB9BSvSOgulSZtei0qjaizyuoxlutjGUfCbM5P3O4HKl5mKQlEvAQPbfw0P1uaEM0kzXuFRZQZEiUtR4iAZ8FEu54OSEBF9xhqWlOiQSsn0aYBBkS8PnE7R2SRA/jlkMCXjUkYOm+VWYzvyBhrEm2wu3XcxKHu5mqZQqTw32GhN2EbyTb2CdbqHRbZzZe6C+119NLoKxlvVybM1/W5Hgdw/XKIwFjpouqiSSHs/DCx6IIE+3lnFOo5I1OklLA7alaiGSbIEG7Nt1pR9A1XCYUElA8yI12T7Z7uNM0Hq8GeTc3Ufog4Fob4/Yo30qgXtK4ma2Tt1pZzTdQ12MkYEXh+Y35bAe3FI9nw3EzQ0O+beC2J0hA74LEU9bjHBq7xuNZH16y5syZEA4ug8QDKq+0NLnh9RklSMDn3Fc1/0pOULBaN6dwj4/rw62C29HtrkcKv0dAnhfZn/rr6m8TkP1hAmorfgezzV5gwNq5QDam0oAr3AQSLDNXJdZTScBOJ7i82Y6QQBWLJNIlC0mS8Lh8dZPiACawE8Z/7ZEk16a+gjJXkTCMua/Ibf3IwaRGEyTMC4lymSoPMARGC6PCpnD5eE0ykJ9HJJsluTIRqeAO1tzmyyA+7liSHzkk2JYahwMBybioQd5UI9zfHJefoCPplPMVCXTbIXE8o0BCZlsBydrN8VN03D+BKZJvwiJRH5ckB0lYTIlf8rhovU/fF1wuNvgDKL+pihy1RwPKFZCU0XKXk3GlIxHbBZJu5dxFwr7dDKRpF+HJKEclq/R9AsV8Tkt/e9zZhKuiC1i3ORKYZnF7O6/IQdEPeL3Gx27O382swNrGE+LzOnUheVXcQNdBKGGJl4pMD/QVZq2CpAxfeD5jUzkAmYzGYTBd3m0S8/snLl9tPL8NcQ3yWvMFKKThcXls3pGc7f4NZD+nw8ALdy2p8ogBcjtMSZC2XTucPY0kHG+Q/OJyb//acpUXGP6nGtj/abWAYrF3Yd4nL9cbZPvhWcegNLdRCWyG94xzfGgw23W1d7LWtGRC9BDwt4whvvXcTgi90X2YvV9Irq0rNuTodgR0kYBgnmyRMDy3AOcs4bfppEGinEiQgFO9SbkMD3ZO/BEuMvsooLdephUpJR0JKh7Z0N9FKZAmQKK6dooEu72RTDJjrsCqmxfjpdktJm7zRkJ6OxbvcUNMiX97BGCQLUuCc46kmzwjA7Rz2rXVH9kpode1A2ohssQXb3g+bRiswFkAEpQsGyCmp6yQcEja4AJIujbiLdCMERLSZ8VuMAqej/Z23sS7Xbp2NQEfgsTN2NKTfSRf3NVCStwOX9/qlkhE/m3AfGp1hPZE/M4pHi7YC7W7fkI3dMMrYtDqDYffDmoqkpew92FBP/F6BQc8/zRxF2AekMBBtRMa8tyckNBNxTL+W6NUkh/w+pN8OSq9S5coazzqDcjjySSE8Qa/c9yu/cviCgzxvDuefzIz96BfCRf6uYJX4ffuqRH/HyPr/4/WAvZDIZ5yiwT8Zy1gT8ChHUxHwKEWsI8C9h1Bh6EQM5v7SAR1H/NuFPosOng0xU9CKxcesQJmlHmt7CEJv2oB+6EQ1vQuNAroynqoBbS0oBua0CWC9gT8NhRC3MijcCAge3sX3vS9bj+igIeJ7g8dQb8lgg4dQSd1FzXsEkVf4nHMOFlO5Yp9SeBjNHwfBfwioK3q4kTxtNPxox3MVy3gaEmPmIGAczraeCOnG4rRRwFPc/44tIMZCNjXAvKTfFwOUUDlcAq893XKlt8SQdsX3vNDImgfBXwfRCQgz9GVElB14bUuQUJ+JYKydYrn17eD6UfDizYS71tH0G8E7GsB31RDlUMiaB8F7Ak4JIL27WCGRNB/KwG/2kf8dwkoiJM/ZTS8yv5wLaCUSgFkXIkEjN1Zro0oJNpNGhnhmr34sfZwJSQO1w01mJ+6RMXESuGhdImh0RQJaE27jqF7WSvXh67WbrW3csi3r3mZ8HckoFWHWzjbBhLtcDzIWr3yCjjciRnGqwxYTeiHTgQx7l9pDrGmnJEo5ag2yqSokYBcFOZQkK6Wj18gES/XrqOoTWtIPAvJs8pIBA3ckJBe81K1I41EesxnRrix3Jet3bnxFm4TYU425/K11JzNM0HS7nRmXUdIqOK53kApAB6fS/Bx2HoHOPtLJODGBlFLSwtJ5p90smlM39a8kbeBx4JSmWTWdSStb+EaishCUk6EvNGSWZnB+TXBx/EWCWjkZQJX8tDCDe+0olZGW9z/DAm4eb7lVhtvyw1kSw3JXD3x/BJ6uwM8AiQhHeDxn5ZIwHpNIRktS75otYUkviUEyffKkXSGU4bwuIz0cL2z8flrbR2gPrWLckNvkcTpHglYzQIkoDHFx/JxXSE5RSRgQuW/R0BBFEY/tVz906KAHokyUI1WDGF73AOR4/0dXIpGkrhAG8ScKFtQDheuDOZdouem5E9gHYIxCbSlKBJpYRZg7xwk0HuKZGwPXSJmR8BgtncbMjKRKHr9nHYzyZycvGruBfrNMcMllzlLchX2SDhBRfIJ671MzC33BKlleMa/b/DxNtmfQNWRE770RIL6uXkDNzng8i7u2raMjnoO+tSaMv56jgSlTRqJtDoIoX8VkIDUBQnorp5IvmqCxKSCoACrpJB4lkmrZHlQ8HhXPl/COkJy8hv6Dooq4CKUpXcVKegE998uJ6U39vF41kJwAHtLxqFfxrhcFLTiAsaZ4wmkuLAmckLX4HgtEvjxvDfkUkdIZLcZ4/J2jiTUN8UJ7Mkal5OKh0STblEDCxVlH6zfjwsJl1ENeuAh6d67h0yEQ1LBIrXGjOfCHYi65dtuOYqEixV6SQTZLUFxutfn+11DQEXiqceQZnyVQ+IGecTBfMlMQ29uOhNCpToLerjE/S269//ePSUKP/Wnyj9tKETQ0B6oTICfkesLCciuHhtwEo8LA7tN8d9oGczBFugX3lOpPSH1Gcm0KG9MCQursclzGgSg3JddO5dTwxKFe68+CCjqlEGm170N9mzR1d6F9pIc4mAH83CzCJdq1kUZ74ELDp0iYY4iPjaWdAxEr9gS1BOSr8TVKyyUY9dxtEIyWTMkmp13HTWnl21M3vD2wCgploHZXryQ8cGMwFmPug6jgCR67vYG6GMdj2d7EnOynZxcWBjbEfHCNkWykSAGSbuPykBM0pR4/COCmWR1iaR5KhMOP4lg+/kbz/eFz9P3wATpdn6XwesoqoQ7cUvQbnsk5M7YiuTK1wHYWfxmvFi3VSSYYoIuc68QjkmjktUj8ECf2Uzpr252QwKmSMC6shzjb/i7SlKmi0LmFht6Tx+Pt666djeVjudPxduWzLlgC6o5RTLfdzubpL6Jr2/CEeOPmq7dy7vYgrVcT8pANpucpLf3Hmb3C8ME2hkfW76bg6PnXOmlc+r36mtFhv2xgoU/bTT8VyLoQEDxzJ++t4P5SgT9RkB2XXyOhu+jgGN9+knAfigEXQqT0h2n+3wgILtXJ6VVHPH9cDxdPHHr0Iz9Om0vCk9z8TAUYogC9u1ghLE/ZZxNfc8/OoJ2BBwSQUkX03+797YcOoIah2T5MRdwurj/jYBfQyG+tYNxxnvvoxawJ2ConfLvo+FLpyi9qfQXAe11d/wvlSPWY+zkQy1g3w5mIGDfEVRUFhwZagG/COjurxQM7WB6AtqyfDcGAvZRwGEoRE/AoRawbwfzouhqIKCd685ymAvY1wJ+mwvI7I9UOcwF1KZF5PHyG4l+WDnG0BH0GwH7djB9LaB9nSEpv9rBuKbn/TsJ+Ndz/1UCjhl2/J9/Wv8dHUHJ7IejgDxDQqhqa17Ggu5XmlWEJZTu3QiTjeOnWlDfYqjDsiPMdAYaSzEpXJ46kvA8A0Mbyc81nPNN16FygcRyqzESZGbj9t7LQ6Mp13ILpXifk/VU8GVtIXWjyZdjq0ze3ZCE4/G8hvy0RAJx20OqSeK4gnObLchall6gXUA4wF1OkYC33F9qWZ4VUCQh7p9J20pzGSGCx2yKBBSJb2gXAQl0KGIkoMQiofxZlsJNCJCYBiBpx2skacbwSL7rDMl4KZF0Z+GGx1eeuo6iKzz+Iy7qmA2uc0VtaXo7KMu7Hsb7CxKQzJgEzrcuKkoXSCitLGM4mQTJNz3krRaMpAwuky7KduHw/XIWJtCUM7x+rz0+Pkzx8RlJV8Y3oW01CawETmSH16tcIYGbkuyRuN2QDOaCx2+m2QYaQdXKpN3ARdOz7QFu160eblT6ZWjWUVhCsTU6gl6RgCog4Y+30CTr/I7k45LwDOdrgYRlvIOhKW14HAi4fjFQ/RYB8Z7iuT8lCvjTBKSeXW2fbFO4ML0+YmKOoyfYzZwiwVzZ22SvcXtwSx2Xs5P3A8idvK+g2fYk9MoxFRN1Yx5hMY14JhDc/ZIYB+4OkmQiOYrRQyTxaH/G5VHK4/LrjITbPqMxLDzDL8Pdk8qJsX8fQHm8kHx5huTZ75MXOKepgAu53cMmTmHWYNosLr/2BhJskQVIJm7OMR5zwOXrbYHvl4qQJ4GruUtCUzwuXL0nktbqagt1H8/PbW/dqHv8tJKxdzqCvg/xeB4NHm8yd58wa2UhDJbbvUFeJhLVthokcC10UchndO2SwLrR60fXJoqG5Fok+pgBw7kvSb0sanAzmS+9BnYxeY6RdJo5wdevpx1Bt1wF7mg5Id78Tl2ISO2vYCovJKLs7kSyEPcP0KaeyAT7Cy2S+8rF62fYQum/Mvz38DXuAvOZhaQWCO5vTrks2GNZDH1FoSsC0r6vReQZ7y4i8bZTbgTuPpLCZcwhca11wIMqhXh8lUuJRF1HE9Dt7guoutK/VreE95Qg/ilzAYUfXq7ipzGEhT7Fz4i4oGwS7N4bWLRjfCxMRZYIV9cEFca46LrX+PyFQaKpgN9BHnNFIrYUt4IZmXDEZ7idTOq6XgPRbgySp8XP2FpMAEljIBHrR1qRQj0VIAsnP1xK87Qlk0X3/FzkyEBAjj0hYZgCSSVzSLq6GwWPX7oM8Z0xEuY2jlYgX55vJpDHQko2Jw5AeyWj0M+3okiiZJ/AQoBR6VeSmJL5szaBFCskqL7G/dlj3QeJ1TgCh2YHhDu6Kf53juQVuKYl95OSgMzmIwIu2DaxF3sP3NTF83l1UdH19OHg9hKGeNarATJvuAjUMz8qQYyQhItAR4JSDBP6o5Vok81s78BMPr+JL3RDJe5ahNf7vmXxM+7j8RpbJNucfo7LgBrfkbQBbk+2jkjiOmiQqNYJwCJHJgxaccuS28TMYJGzXOnfL7uUGFN3CWTjc6H/CPH6vd9dV987Ny0DwbZb0k1WgsV8xjIBsxErkryjEkmojknwkKlf+7PKmEGE/ym1gD+dXN13BP1GwDp7n4Z2MN9Gw3+rBezbwfQdQYco4Ld2MMTYfdQCDh1Bn6KbDqPh+yjgUAs4JII6qlR6/VzAPgrY/VmtdEbvrgMml5yH0fADAYcooEmNyEDAPgr4jYB9Iui3djDbY8Djl74mlm5h4uOvjqDDUIgvAlqPkaMqHoXEG9vKZyLo4vhXImg/F7BvBzOSZki8cHqvhijgMBq+nwvYRwH7djBDR9DDmE++t4NpefNjKMQ/E0G/EXCIAn4NhfjWDqZPBO1rAb8NhejbwbircNcOUcCegN8SQfuOoNZOEsWBgGNnO2bcy3YnK2tpf/uX1wJyf/0u/XcJyHKc+KcQ8Kf/EsSp2RKydWKQ9Ux7NdpGulVw0JYGsw7CV66NOAmJMtsjYbjTYak5x+0OTpKjhbEfg62pihVD+Q679iTxK9biViqg3HtzZg3Gq9XexTiFR/PuolyUr2qZL+H2J8QJE82QJ9p9Xm7gtg3m5VqMD5VWGQISRSeLcv0ukIBBwhygZF9InAL3qB0yXEjer08tTJ5Ge9GKZhvBaZMioR7vrn3KiSmhGj2MMj5pXTsbQ9hBDd1u/Nkr1XZUmEI1XeDx3BdIqN0LSdfMmDlJRAbJdHCeBzhDgCQcr5GsLH3ew1nU9TIOZ11t5JKkcJVOuP+eUKNGiOHM5F0tYQusVrZZDtU1wfevN93712UCNxuPdy0pB1k73p8JPBQfCWi3Oau1D9z/wXzg+S8qJDdIJIN6586ZTdbVLvLrLIFLeMfrO+GQgLsRkvhBrki4+wtJvD9KKzgscP/rq9s2WpMKBWTNy8R/r+563PD/w8Vj9TBZB0hYwSV4fS083zjb582vEZDlpuM/pBaQVX+YgMWSP4Fi0XQId3qfEzeJXkAMRiKru0HHJMm5EtQmQ/JZt31LsmX0AKspeOLvaBeXXxbfzeF7i2VwvTwaMp4VbzDPNRKQOBmoWlHfu+UVksVUkWjt+ibB3lklYegt7i3x3vUR8OYQGN/vonSx9EYikrlIYHFwcXuXxxNkMKaMR9FI0qNc3IFEN1xOP9diTnSbLsGORSTO6fmYkOeiFvB8Cqr0NO2xJE+jqEBlKIF4Z+dRkYNBX2G+3+L2KcWdkOhojkE+7PH4UXctmfP4mBxsqgxgQdsEL0ID0j1HMtYTNyfym76AUk2mBE6Te0X2Lf0EYvpC1xG1qz181C/QDy2SOFjRMqn4dw3y/d4NjdjeJ2Tj1A9cfi8QqqspHp/AJW/cP9AEIsqz1XmN3ySz+xr3v6XwfIIoakFWALdvGE5OnlFEgY56ZoLp9Smrq0U3eLQiAhM8ji4S3TenYD1MmYSu9LiQuUkkWMlTsUsKfBhElyMRFKQBXk8+k9Xfu6cE5k+ZC/jTdUvsLYlBZq7TEhaMExP+Ru9gcT3yYbASbJHsHR1g/kyY0k+7ZGV23nWtLTKOCeh4V5FtnmxAKzL81081KsVP4z4dCOiR20Mmz/K9RtIsuTJQC0clV7Xo/u7ubstoA5RM2NdjCVK27f5MUiL5LFHJQUqzERM8vZ1NZooSI9m6uX1+Kk7I9lDH4DQmS0CshYrwNhJWazZIJnt1v5CzoJTgMmQcBpyUssRxFRuUdYREhN3OIHOPQ6Ie2zHjk5piSTYzz6AstxPipy6Vk4B+HGCR2OMQCilF8l3x20Zxz2zoL3RKJaz+CMGW8Ts4yEJ8nucfSMZihAReL+0lKcbmFrTLAol8PooxmfJJCK6/YEpv8Wy69i9BgvvrWi4thfuS3K97/OaR5lMkWYDfKZ7rJvgdNcHvjFbA49FeeP7ztTZiYCKmMplU+wvM3emEwCh/qGSyCmLEqoXn4+VI8PeVPoBuLYUQ3h4Sdx7zNShvFf+9khVeD1UKLmC9zmMmEA67ya8RkB2jAP8QAv70PdVHAdvlVGT+WQs4EJC7uKthLqCtVmk71AIOBOw7gi5t8yMKONQCXq5B/hEF7DuC9kMh3mmExAkW4kdH0LcgymHQdwRl6OCTgP1QiL4WsCfgUAvommb2fSjEt9HwfSLoMBSijwIOBOxGw/dzAb8NhegTQYdawJ6A32oBs9OpGKKAbm0gCXsCDh1BewKu8WSGjqBOSt+bbwT8NhewjwJas0X6fS7gt6EQb17G/fVRwMrvSPdFwH40/NAOpidgPxr+XRj/v+1g+lrAgYBfUcBviaB9LaCTnHa2QofRw2NYFwleO11UsUsEHaKAF0r6Vw6F4P66h/67BBxNuP9ct/TvIKDK/vDXgBFkEdSjDMnkqf5ES92wgqNULMrkMPIv2j0676DRr1q52RaHWAvf3h7yNMbHr7JdatI420D2EnSSQHXINWlZlkjIqRHG5WTGaiCTHdyKBIkm7g62xrrMER8XHtnspvlEYzbrFJox1SWORrNW05fzMzShauITFyQcZ41LOG+2XTuXLlHVofH4LqyFb9zModHWd2kN13dkkDikXrZ2UM4neIymC7KebpB87TvM4SSUXWKo9Kq0YPLM4GxlBkmuXYdTaj3fwsXsom7CBt//uHWJqhY7DzfeEUkY8OMcrtsuSihOkbj8pMwg0+5amayWbauljIWEGzlIMOUGosYp8wPcgz2Ss25fqjZXhS1UK+gIKCPJKGO7hebSDXHwzFbU5hskad02SPDHe1ZpzP2WQXETkeDyFveXP+dd4q2ok00tA+7PZJDY12MX9czw3+fBdFFU94qkdWi50SaOVMJtN7JIQu3w/N7s7QZVLejhunTxet4ED6/vTMLzabvR9b/10zqaTCY/FbH49dHwP0xAKUTCKLNIKlde9mCJW+05cIKNzETE2jeErh4NzMqqm9O3z5bqtC7GuJxsKFzempKt7hfcEyyqkMpl85BU9W3seZCDLvHzznmNygWnCSyqm0SWd/xGVyvzOYfEIAcmXB1ogxzfSLIZ1ZFk/dqrxJyeJdgsMyoE0ZFA9TanKdjJQyTBceVeSJsrLbjafVoGNrFbknr1FRbHKxJpbmWpSqtnAulrhecjzPF8HoF5AVkUqdCbrvH4/JX7xh/wjrhylcVqYTIKpL4okegRebG6pJ8yBO9CJpFy2U/I7BExoDEPJNTDzlR1HNUtSEwhlH7hPmwyYvURzM8rEQmrIPl0lhdAP3IUEtZ7pOS4KliYeVxXaykiwa57JK4s7fH6zSRJVi/pfgqLZ47XT3pIF/VpmTwYV1kmK4qVUtXUFCTb5EDjcnWzw/NdnlWIvIPEhDojxeqDMR8w3xGK8RyCpDN3CY2E52fhsgD89zHPggbhfSeR8JK5MdFfzxn45xeS88V66a8RcDThRz+1XP3tjqDMD/9OsZOkBM1W8DM7E3dInjgoYH6laSbYd0POb0c+AWmNJAOhpVsSW12kV3nyZfcHOFm1wzoH4jX4/txxVaLW5hFmxxuS0Trj80xcV6C3LU9g+nBEcqwkvGeMW0lW7a4bNHLSY9CTGEkjW01DFo5yBZ2fdC2VLvgZXJ4RS9I5GBN/olMxkR86Hs/rypFAEwWWFJa+AXmx4kIwkj1L1iz/Atdop4y/3FNLIl1qH9SFg6Ri9nckUKLnMFffXUujzBVJMVfwOyQ98UiuBd2QY3q6w2xmC0hG3VkSSuW3sJBDJOxofG/I6vzYwnzFIzHxlxbIen8qQLsbSKriice/tpIjLDbjMQmcXTohuNzdgz7X8Phuot0QkPD66FtzyoDM4vk9bskF7GgiEE847EWSFHwFs6oUiedF+5ZM5vS5/7NS6VkJklIlNX5HURQef9LQIrHPRQa6XOH2SuHektd0f8Z73qeJv3dcm7xGNIfEXyDp/cNd7bbXghNqU9xf5P5aLSDeU+Lop/6s8kcSsB8KYbXH+0VxW/3steV2ygxDIYa5gH0iaE/APhG0J+DQDqavBWTX8uRjLuBXIqhz2u8bRQqVYugI+n00/PQhM8FXO5g+EdQ+Bo7xrSPoQMD5gt5/rwW0megjCvh9LmBHQOdsObEyciJqiAIOo+H7WsBvHUGHWsDRdUScVYwkO4718mM0fE/AfijEc1FOGbuO7vFHO5gvAnL6O/meCNpHAek93nNDIugHAYsJccqaiod2MH0U8Fsi6DNuRmToCNq3g2HB5sm3oRAt2BPG2R3v8I2AQxQw0unqb1FAFQn+Smu2tKcj6iMRlL6PaDJ0BO3bwfQdQYdE0H4oBJelQvjvJeD4f4eAHD8a/Sm1gD89F/BVMhso1WZRrotIsTU1I2ck2s0Mk2yLJLwI3ZzA6VknsbxB4l3e3Zw+eo6Pk6zNtWtz28K1YvQwSbavRjserSPUibYgsR4VshbLzz1UwQyJMxKQII8DucKV2fjl2u+GGlxkJM1VniAR63Ogat7JukIxHtllrBezVCsJc4L6uJyTzf6N5GnP5zNcjgaSxmHkVhM2tw1UD9tg8Jb1l9ozfdZwd8IFk9Dp4aKFZFvBKfQW4aak8PgSUlZQI3HJeivj9gMLiXrSD3MmZruomvAcV1BlSNL42iAJR2OhhDx7zJnNzsP9C3OpgrM/0sMY725Rq/VbCsf9ScfblToYmo+/dfDgF0a58d6+rSWKl8IJCJJx4iLJVB/JW04lvUxOMRJRC5B8l7oj6kh6sdruWiIh/ZNJEk07VJoeZTs4s1F3/nzLavu1V0G2YfD1UfRWtQk3R4KKeyT3IQRWk67kCHd+ZJPEYGaxxrzCJ2SsjYROrVeumbpUQ+U/uiEaMh7fb/20cvyY/1OGQvz0n1Wmt4ACpXZn4Wp/RCKRKUeBfBupZOk/cblpzk48Lso2FBPwZquqZxOJtUw0mQnpJRgIrpMA6rFRwtCcZxfVr+ddk4dmGgaeJ+eqfrY0CP4PeXfStqjONQz7BzkgKCAMQRIUpVsQuhmIiAYVFdtf/61r136a2T2pet69j29WFkoTssg6ryRkbS1EyrP9yKySZJCS+UVwn2P6SyB/gZMCEmVmIQFvoVjCdtUi0QzYG+w8XTEo7hoSKfVePpt/JRnYZo1k7BaNQb9E+oCp9AZWqPqdMuVLQyilbCH4fIhSVnezJ1Aytyj/htHAVJ2bEH30BecP5e2y4itCSA8tksliACzZ3zcQnSNKOcMWiLWrAtPr4WHydFq9etbujxOgPDE5t7LIYtOEmhBXl5+5d5NnT83VnQFm3yZJb/aLMYeZC6iOM5NnTo/psDEQCsV5aolstKKeZfPLAglq4fl83HfJ2hvF8n23lGb7FX5Oie5CbLQLkkdZm9K3xiMoytimmadEBgunrQrO6m6SbJfve/bhHhJx1VORB7apsvSihACX14Jk8/ipUmtfuNBEAxJZPnfuHyPgbK7N/i29gOw3x1QU2zLQs4z3fJVLLr3n3ztsvm+bpss0kOngt1dw33eNx3oTjUz+iaHwfrZoarrAWKJLD3BFZ5F8fYoYE5/jFMlxJwSWfaSyo26rsCr3WAen495nAcU6XD2Cq+D6XvKplH47CGd8LmLz3ox0XG3mGCMRHu/g7lM2sCPGUCMjefq5xChZPPfgjaXGgU8aRuM4R4KFkcKjb2nK7L3DOtnSUBKR85BSis1gCWunwdYGnqFKxSJ5w8boTJIHx5fMjl/FhTb5mDSXJLy+5K5bkGHLKbKnkHoay+cBHNee8/j1fL7p5DrH8nBXOgGHh0CPKT4TzE8257DodiWdztsZrC+1TmOp+XmF0u2J5Ho/5iQJr0jq02QzA0csTJoeD5GPaUEuw3IZ4jOkcF9v9pg/CawKC8uzNqI325StBAu9wGfK/u4b9BHoK2j6HmM2dF8Du9HZHaxHZZDktMBnop63BBbjzzNvZWP5tWnkQL31MIakedBT7+cZsBM3nSf18jX+wZjSlf9f9wLq+2giwvktkG3HPQ7R+7D7LwL+6gW8iSkP2rWv2nKQ/CwlPyM0DN0G7GfQNv+bgH+9EfRVzH/mBkpImr8WhXi3g0Y8Ho34+255j2bZuPh7IGh72VS/CPjrdTB5iMf/i4DecdzJ9ucYdn+vCzieH/6vgaC/3gj617qAcL39PRcwmN4mqc1nngn+XwNB+X2X/poL+L/WBfwfAoY+Zn328Mr7SJcjJJbvItH+eiPo5yTmNGxnk+ZXL+CvRSH+ImBSfLfRZJgT7i2KEX4tDf+/1gUcrOV/9QL+RcBHkmQRqcP/Ggj619Lwaq78FwFvejJEepng9Rb1U/57IKj0M3B2XOHxDbbsosmBKiJYOphRXKLjKVLNt/T3XMC/BoLOFBPvz03Z+f+rF9B/uo/Utuj89b/XBfyfuYD/3IGg6v8bAirGzxCbfwUBqf2b5wKKt9fCU+k8WierIxIuutzg+rx7pHxmNjZap8sAF9v5eWPmEwkksZ+5aHexovVGdG8n6Pke+k2ApOHrxHK8xBzguBuRkD+r6TrRe9WBeI1rWnV3JE1yuzzgsMdGr4oOPwNDU/0Ge+m7EsXpmfSOTJQHDOdrSIqzFPfO9iZucLpMV+JnaXbD+RbbEUZyWvHqfUSC0bXewDOYbmgZnZE4tNA/cLl9f3oRnwfDKT7eHQ7taSMq6YbnJ1pygxu9b0S9PB5G5/pZHeA01VxRMA2Pp4yXE+xfskvr8BaXTn+hA5yOqUtqI8Tjw4uPcN45P3P1JCRt462QxKufdQnD66dxlt4Wf7+INrT6/vSaRvttC93qZ6BsyuPOGR9KA7diuxK1jmfqHMhKwNDJa1ofwq/r2HzVw0k/+LSaqIu34xG9g8e+cnmxfC4sZ0ORwM9bsCaVMtiDc/xg+T90gZ+jfWc4OwXP93I7BaQgt8XgDLNIhsfygffLDmLZeTbkCc9owPI7DYs/NxdQMWb/lqXh5d+90MqS7DfQPCeMcsNF8pRnJES1vboiM99RyVZHuoKKnBaUP4ODzyK3ACiLyqE8nxxSdt17S6jM74rmk01XMt+kEcBPL2Biuoc3U6xLBqW1dETqXrqRYSW6IgHDh0hn+qtkV+2mw5pPcf9/9QLy+SuBfFZamD43H4uRQxRDLs9swjvYvxlMW/z+QsV0+VI+UpruMf0q6GVC4BwsBjae9ztIEkzreTnrLMZfXw3T0wn+PnGhZNuLjsSzbg7Nrv4CWJqIDhrlit8f1Lhh15BWSLq1S7P7FL9/lJFMW+eCBBMcSTbG5goSodo8n96QvDSkLiSRwPP/5BGwSYB5cbbNbMH3nTkw6/WKIOULJGV/f+F23cPriaeMp/YD91f4lw3k2wnjeTCPS/Yw7wCpHK/w+OqhR/IWFUDVLSm/EkxH5yI6ICEtB9P/pHuzODcplIepTfPboWtYHgof0u96iQTmncrW5LKDpqYOyaYfPL/MwsQ/C7G8swVb/DkCKob6n5eG/4cQ8Henq1J0X0F07W2RP21k93z905P9uK+QKL000D7xLEhWSETubxcWC3MT79l6ZCLV9Lhjd7KyIH3FDrKfIfMP19cS4r96Aaf5x2fz9z2AZPulJFW+kLKZHZ1gKzdvni6nL59dJ/MRieggwR4/PeXnWGwgizuDR6/E6rAOYZ0tT5JFMvmA36e7/ILfLyUSr5Smo+B9P2DWS43GwU9/37PcprBbbm3Or599yeRSEmCuXxZPFRdJap8iCuAQPJ+5iXVqotwbyIwppTk9flzm3XSs86eHQzjbI8nm2dIAmowmT2GLJGuNUAJ7lVgk7d5Ryo7udgHlu0DCRX7YUa3/+bPFY2YSrhlIzretLyG3G0ukqR6mlK9XG+DrMx7vuQOfXSLKIA0rG/e/6wyWhvj95rN2aH6OFj6TIozBXYYxyOtla9Fyud9C8t3gI2256jqW+bkOi+GLZC3qN2MzSbFhq3YYo9UVY2xocMeY2GMMu67UUMwzPHyGYiTm5+/7/Qdjaq7+W+YCzn9zTP21NPx36k34LwL+eh0Mvc/Jr9fBgIYKmhzHqfDv0QODukGyzbWaiICWfvlDuH2k3bca8Ut/97Z3ayTMX72AnobtAd3eaxF95y8k1Wm2s+wn27ywavf23wNB15aNpFqHCvUzEvh2+7zdInny0wtojhPDzjZ5F0mTdiZC8/rTq/c/i0L81Qv4FwH/WhTCd8dJb5+/+AwI7s6E/loa/tdcwJmkkl9zAV095JFyTKfCs59IROm6vESzTa7wYH/9GTg5fd4jVRN4/V7xGGwPA+xvAr72k7ftrZ+7SN8BXv9U9396GZfXSGs6hXvfzdjbrRq20dw4qX/PBSwpEk3eCCTq/WeRiHVTH6Kp85mSUChI4ut2fo1mdjMX3jgJDdtqj5dI2SQa94xb0Nuryc86iFWr8l8E7LzzEH0aBdOByxgY9tI/1tG316d4vXMk3/EafqPXSmDrFW+C0nac+htNrF4TQXb/r3UBZUwOuFcbL/cfSUDt/w0BNXTHv6QXkNLfTEBKihMc1s8ASQaidHRz+4LTNUdCHOhRdrYR/+L/qy4tcnFQnWX86kHsFi6v2WnhOsvj6gTnTlvRgt2Txul+3l30WEo+L/d3JN1WV45wTh8bXp7XSCilW8lw6L85qW/xAZxHQ6ZwydUVqSuHl07yNgmIsU1EdXDweNnJ+8Cw3CLJyC5Jncu2IDBICpJtmh58xxT6AfqJ6tNyFyOZgsVF/1knzxeFnR8bp2oLJJBv+KRkHZ5fnAsZ7oXki7K2bNf52KszHAlFQslebDhGGw0wGNwlxfH8GR3L2L/gYQdIRutrlw4bXjM4JDmScCUtZMd+eyd46imSUA3w+k4CSXv5lD4txlk8Oqm27WB4w5KWq0usOo+fgbS3con7j2QkmJdHP72egIQV32PvmLqOhDayUNTFDklYda8THDfxmhTFAcmp5MUd7o6M1+t/sbzcXDnD4TrxSH0uYtcpugKJrTXA69n6azl6YRrwTMwVKd7PBJxI1afwjI0VLxba0f1jBNTkqfG70tU/TUD6uweCXosaqvHi0rxXsc2LvqsI6iwIRSbWL4Ml2yKDNjOQTKZly2xSbXsoP9oGidVQi6W5x6EwHwHJl+aiY+VD30P5yjSSLBekYXG0GmHbPzyRZfER09eWOdCcZkRk4xuAne4XBrCY/yyvcGtdenlceig2DaZvM+s7sGHuCShaJFl62r+RVAHB9NB+UsE3251BYX5fA1eoSbLFmnZsdlh9IR/tNcmVAAl5Ehck0oYtSWasFj1rm0sJDbqL5uPj+2YB7OeQsxq/3zIBbKhWH4jun4jmF+UzMil75ZA3nSNy+vl0zEnvKeTtFIl1fb179lrpOYBtM549Isti7izqoY7zJefbErefpP3xR3Cu4EfJNNg1IxeA+2lDU/eA+y/0qIR6rrgki2ZHg2F4H2F3OfqCr0xesnO5f0Ms4TMjmxwjmTnz7RyS431NMh4gsXm4CiFzbg7PqB2rTLMvNaSB5dFslhxTFjo6Xk80xd/rDd7fUFsJJPsF09kF/f65gaCarKj/sZ36h6wLuPjN6apkmzVkywWSr6evjn0e+gpq8xPSrB7Nkr0+SJAqDSjJHfsrM/a8H6E9TTzOF7ZoGFFfEVTDNhD5dI6EagnuL5p7P4tEvAVjlxe/QFVjHebBObHY7jY6UFhC4TzULZeFp1aCYCYhQb2v8abXSbHDOu8goaaG7TPrXDRQdO1S5LNl57NF/jN/91DaJB+HiU97986g4jODRvmdpgyOrxHKZbYS6QKgYxdhk59eNkb463VwmVBMDjB6a8H9CT4j4vUe0+qF5xJuXfF8vyq/Y4zs8HoaDQmmTDApzfOMitx9IoGX3AwAEsMRPHj//JnluIqhUG82yZQByy+nZAfF+4TkKnt8JuVvD4lpFUuSBnbUMLsQRyT3fU1z+YExrrz1FFpLwfOFz3FghUK3SN65R9N6S12220d3aD+2R3lZmMBSWVeh+ToYo472GRhNqAdpn+LxiiAe2G1/SZCQ9ZpmY3FkzOm8OzTW1qP5vohKFvd6izEY2iLVL0n6B2NK02b/EgL+7j+rfPykjYxXOSH+3n8Yv3oBX1dNF4E8tsy+r79VNFmtkECj8nDtq7vcRZKfy9xTL0Znu+GsjaZXfOT4zwDJ2Nnn6y8C+lW8d+lbRrJIeqKLsOiQINUKiTLJLpRGWKvZr15AZVEp4hcB7+HsEZFFplM/CUPfXh5nInrdB4WGO39S2vdTiCQy6If8ImD3M9BTO/pIKvMVqPZqGS0gFM5E+If7pLFP87aIviZDUjWvh/qLgN/InPGgMx6NvfjUQzRlNyRr5T06+7SbPSPl1Bs8eKl4PQ4cz9HnclKEt7tg+VxutzbSsjMhnvYYm18EnA+4PfQ8f7Bpd0bySheNem2A5NxQJNoktpGYEOLxbh3ujzzsGZJ5FTD7vNvcIz1/IcnOlunSfTi7Ru+0RRIWIV7PQ7JP0VeXNRoY/q60V/vliI8savJ4DaFlL9l8i6TbITHVPRJYPyYzJGFv0uT+QkK6eS1H889yzr08RhJS9n39Ggjq+0YE/0gC/nej9X9LwDlmq/8WAtq/eSDoPrs/QczGiBTSsk8dzvYzGD4UeOlrpHM2lEowEAeJ5EWJ79wVMcBD7za0WBZIGNkTI5zj7c/cN48yR3uZMuybKhL14iUsp9heznAC6tP6WSChTjwy4DE9VKK+a5/GeWJzCs/XzxtIvUEunXm7msOYnnNS1b3tOwSUORwddU3LRWOrzmRd4Pm4j40oyumhc87RT68jDyMk1N3GbNKQl3Ao8hCvp+CY3UnvBfSPLBKFNcHz0e9gwfOpRrSW4uPg7MsIz1/6eLRIj8cSyYWEujclXm+2QYJtSk+Du34LaK0KbuHxSgaCDh4er/l2znZCR7hvJitejdKxczxFfyNB1ZBUNMDyEntMX0/deimqB/82DvUxnX8wwPOfHBLLuUTkC/iU83hZg/AddqRI8FGLRS1yu3cS5XKD3lOw/Lrg83aKHXnDuZqGpDzdGJLO4m8k7AqPZxWf0lF/3qt4lmacF9vEbhwb/YxEnLukFDFmBM6CmXA7dytRHyQk/p9qWuezKfldTesfJ+BvbloDG+/Jdm4HND+2Vs/io9lC9a5ymsrL98hq7g1QZuVGpLRNZbbdlwvYrYZE8K5NVUZv9Axtq+Qkt9PEYNFqr0J8TjWR3ItTj20HeFA5Nae8+2C2myblFbKN0AQfLouGHbA6IFmWa86/XvjzBlBvAllSYXoZEjawZWIakEthxLm5PKisNFZrqGvq8rThz5HqjlJBfNktRH4qpzKDM8P08k2AZlHzTdlmtw0gX+s+TVNb+Oyq7u+Q11fg/KOxka2gQwLbHET23Gcle3xYApj5ljS9jrxj6mV7haTY4fX7R4LpdnI5QRV+fJ6dlcPImPe6wtap1yK39p3BdJtLkDQtktd08Hz1ryLB9qzi+dyLGEm66JfQ0jam3I1EymRne0eiEfz3+ozlqZ1eBtSHS0LyzXDqmC+nALtdw0kWy5bMhqJpIDUToLka2Ab7SHi/ttUMSXji4o2p++qBhC2BpAdgPuskeQPVxUg531jvN6uDQoM4s9aUz8uU/bF0dT6baf9xfu0/hIC/u8fixyywW899vAdbJJZs6RVE+1eO92B8I8EexQlaXm1oxgvHZa4ONiTtC+/xkJ8Gtt8I3H5/FCR1J/abrX1spyD+WVQhaKYdK1R5DXzxU0e2UeqyWeQ/YNfsJJq/L0igHccYqRLZ5VnA/Td9tYUKaa3ZPDvM+ob55K5A085CkRlS3LHXXl9A9q1dmrtWi+ndycuhNF6m4If6ZLDAKl2IAhqKXD9jnZZOWwbbZbER/L23VSZPthfIDwGIdGVOLXaf+ztoiQ2C3/mpYe7UioAnRsFzVfuJQUUcIOkuSCp/+x1ZIbYdFNsNxpSyxZjSFvcLtHHgioxX0LMHIXPcv74mqbb6lMy6CA0qTEmRaP27Y+baZVA0q5jnzpc27MR+RhoYSkRTPcZnlshNFct/mXBeRVh+hKkB7HJ85GSmCw3DPe5gS6xIZOUOY9ykAmMsjNc8FSofGWXKBQnL8RnUGBgzO0d1AYoxpelcsoDdL5cZFF7g0uy5k/0/GFPqf56w8A8h4O9+yy55zLto9jhL2EKESAq2OI7Ry/IM4t3vrWWXZLOLDKVSqPdcTTq76u1DJH+jqQiN0FBtdWgPkZo0Bg3Dj8Rs7za7/VoXMEztPVBngnmlMelx+3qNv0/uSJSZO2M0Ws0MZhcx7l8vzir/NRA0PkuvSDUznQdB1Da2oz8v0fslI7HmbyRUwxIRqWfx/Xsg6Ot2y6PPrEairt94/pdNZINFlhIJpuNusA9zqY5mRaQRr9Za176wc4bEk5Fg0+lktHf6bYy+MkFivR9ItqsjkUiPerz+bYX7y0tpiN6fp0KCFlrf7ppzF31ngyy8zc8bUvl3fo/k9qGQ8PBoZHs9fE+Rbl01EqbPQLZlOdxFUyVVqfd5B419nv+si7jvFR76+c/Azb8IGPuG8Mb3y6U78/iMdPmE1z9N8Hja5XzD2CrmWP4/A12PRvKO9HtjClDZE4kc2k2krQ4zJF3/eNv1rZ1F0+RtipilSFh/f1OiL3nqfxNQqM9vpFWewcPcMct/JAH1/zcE1BVd+7cQ0PrdvYCzvQZ9eOe0LrZZ6Rz3hgX32YXTUt/JjRNtLR/2RuWR6v5A8nhz8wGn4uPTUguPzPEn0Qx/n7q8DDr+drJAGHANJC6q94z3zqwy7zC+5ZBWzgIJsiXGEq7jsxHl8R6/nXf7TuFR/BDFVrPBmT+w6bnDZkvqxwKJtq5G/JwuNkiWXAzOIsZ09KqVPimyWWw44Xh/Q3epElIYY9I4LjoWhD6PRckrKjuL9TuBO3U4rS6qGB3FTUMQ2jbhNQkIIEl1JOv7FNCK06+B1/P6wnCokYRx9x2cauc7cF/sIlISlbydpyT/vOeRBqKo5gKcbk6QzOnZpfXxSMHRHlsV8EGY4PHu37cThD9EtX8GYjZP4TpTTo7wgMInleEi8WiL6fjw3gS0sC5UdR65rkAXsYyWkzdhzuqmfOBaiFAULDmmzmNbKEjYT0JrP5uC4372Bhw2gMcLn/HoLExuwGWiFbSUltRyStNK4OrnSPbrkSIhX74HQ7xyabXsyZ97I6iuyvK/ZF1AefGbewFh62+gPtWc556J6dXTpF/IdKPlKSBXGKZ4JlTeOiZpyy4ueztlD4Ustpzzx9lgeymSIBWXTnAlRlLdXCOH7L6d06RyLj3TYvhCvvUakb2UJZJMm7iw3Ssmrx6ZYGyCwQzbzwfJMtm2PjXldIvp6H6FBHwXFvscjQqyzClFjvWwYUricdjW+xAJ9Xml7P26P6HW0aK8eV9GtvPVGxRtWYjsqBOZXWe4//RRY/pHycli7N4sMD1cFYTL8llGJK1NaL6fiqbKUykZrXsNsqg90FR9n0aGEYfp8SMDwmO3V5m5umsA0ZYLbh8ElkcyUCiuPogcmzCXtTprAYxVTPLHVvRsXsIe2ojUPOfWMWVPvXlCdl1XIrvOnJRljUqhnU1LypfmhbFi2mE6uoeaZ3G16pgrdzIUq08j8mCwfdZo1wWA9yloKuI0ZStqfiHRdxHPZzRnTAnkJcTKsuBZ/52lbE1VJHd63xF+iBdv1ibvDNL5FAk5CU7qH0tXdXU6/7cQ8He/wP7L0hjayyGlnPUxwzoYvYBXnz3ntn7wmXSUTYiUXUJ5aa0aJinNDXjZtjQ7JXjPk7pcQDX3DiIPl73MLp8xh4jfZZqUiTKw1LKQhE/YUT7Z5QOb0msA0Wm9ILX3QAJd3KKAfOYAkvI4ytSIR4wxee2QTDYKrGMPo4BtHpQkK20OrG24B9F9EpJ0BabLJiN5ADaRNpLnqBhsWrEr5J9zTlKHkYG9XJ4Ad7UYY+CHfJWLMZVN3JLkye7is1U9ocBvj4rkU6L07Jb4OhK0OdCsP5x6RuaKDu3iHJE8KuQ3JrtiBs0zQ1Ld8RhYYD4F2B8Anxn1R2WNLO+gmZzxGRGGAlgjYYwlLT600qcWG+xYdx+oV1VNsmwxfbP7Z2CQ3Cp8ZkQhPrM82ULSqZOapu/lamBaJs8wplMsv59XZjBwp0jI9weJ6jasZ5ejR6De3pCEhpunzFo2DEN+g+d2VPKO8XN/hfI8tCS3+rhhB8pyAGQmT5V0Bn8wphT93zIQ9HcTcPo6iujzuJg0YU/Jsof4+4ikspVoqPmSa2vjch/JO00hnjHbve1FEl4iDSuW8Pzzg9k2OZ4j1XMmxBMzVJ/ltc9ocp+oJKBs39A+2nwjvY0mwmuMQLUVO5eimZQwDvvAT+3xO+si0q418qsX0N3n08gwc514/ueJhEl/Bi6qvSb8uAne9tc8X6LvOyIiMHPftR/Gs440qZ2RwODPzq43HOvd3DZ5tHkgwf4ioBEMcxJqfdjYh3VSR8oDSRZYFZJ17sw/kbEO5iIQnxbscrbRInWVYHk0tdTZ28NPefguEjGwpMF+xvUZz7+bUf9Lx9G2/OQRadFCox5/GoadaZtbpLPHnPgASM7N6SkihUuaCJoKyVm+82f0ooEqgtkUSdhFt3ckr8RE+F6/x9ZKkZB486dB/TTH48cHPL+5vtKFv2jw99K6nUbzwrVoRDMs72V56yJlYyrUr4PQtWG09YhspiZJvtuna/PFTY+099kQvj1HgtevXI0+fjyh4S1/df9IAv53iPzfEtDQ5vN/y1xA8zcTsDYGB0a6KGgdfc+909xVD7rDNue1usw65A80cDh5IS/W16Ph3KU7gVNohrx+l0nvMHewkTBizUt32vfO2PcreM5epSiGW+o7d4Lp1N5TQJSeK3rHFXIMp/t3zwvPsX1nl7ILjONhLeqXuWJO770B+nrYk7oLuesc6gbgIRyf1/47bZzX5d2AeGmRKGj47Z3A93R4LvSCFnRMVCcwZQEH452KcuXKozOXhh4GNc9F6X7kzpFu0MKz0zNSzCxqOOcjnUDvhhGv7xfROdbPILZzMvVFJeUcnBlrUugbgoSUdj2WlQwnEDcXRN1JqeucJbaAy9tzST238fPd62w4LEgmqn1EOmeav55wCbIfIua95eAFnuC01yMkcyV8J9Ws9U95R7x4ntPRee5GCw7OvBRVuKajE8f3OdybScyLhYmk0yIXt2tyRuqPe04dpYE1HM9KRspCt5ljXdkSntV3S8uUIpm3R2MP583R4+W6Td+OJpoSBv/uksqX5T83F9CYk+m/Zi7gb25az8v3BdKrhulRJCc+myaDB+ltIpAIi2RkQTMUAPNLJVIiyoZlz5MDO/480nRpl4wNXxkrfdqfSVYQTEePD1WF6GvOaTy7Dga7tDGmp6p5JDk2ECqrXhr6JohsWrx3jsXAWg0Ar1MtcjJKQPmlm0A9rzxsOJSyZK8NkgzE5sCzc+L4TFnwPcTLVUr4jrwt1qiDC9XCWJIs3mk+s0w8v+aT7UV67JyBydzDKMoPFc32O0x/JzbbQtQle56nrsrYhTop5NRB8vXY7rHRvnKoNvszSe2k6Nlph9fHTVGQtPgs8fxNAMjA2Yo0UdnAuF12kJ52SLpTjUTdHbUFxCmm1+kGnB5JGNhQ7/Ijz6JCqGx3mIZIUtqRXMwKYLHWt+g9t0MCMxfYoX5YUIZFx/N+NshsdXdCyDV2FFkR4e+P76yE0k9bkYvV6c2clewCb24Zz+1DITOp706QB34r0mxZIFnfaweS7bqneJkcyxt3ChGWh+C7x6r8Y+mqMZf1f8tcwN9NwMYcCWwn3ZZkgXZkjN4MD++B04s8c+2GnYW7hbLRapLDujRYv3d82FkK3iOnxTro+uwIpUwHwufOxWLXgz+B3bCRedK2WMdPj08M6XcQIpsNqs+2jXaChqUOLVb+aWRN97oAd75bwU/HRsX0NrCgKMq1yAi2gSyIBx3iyeRAMrJ0gBmJXsFuV+c8J7GpssVn9KC5hY7Iok/Vszt5LIGf3nuR3Z6njl2Pe4EEqyqa67biM/hYO0iXYcczLXE7tsH8EwpneSD8Y6wtpmenHJJXeCHc3SDBYDVWEO/VQnB3vjTYo24i2IUHJNldQVLO1l0Pedgj8cKNKFmSTmyIWVCK9LFzSraL1gya4YvPqJ1GRxYrQYIxjM0jl8jq55VUjcDjn5HQ4oios+yrDbu3gjH3TjTGxDeOAdSF4DxLiMy8er3DmKd7nsnnpc+IYwRQkzjn2cEeXKZAfwa4dy3JFhd85u3tzwrK6+VEs4N2lNk5GjQoJL6lmbNY/bm5gMZ8ZvzH18H8Q5aG135zTNU6kk7Jv0ima4xk0Y5IDmk7M2mcQ5va3SQ5RrpxQOJ8BiTGR1reIkn8LF3+rAOw19PjNXpDZlJ4VM/ejseQ/CKg91nuB2q/j0pkNAZulxju//rSbQjYxxGxdTN6e70576NvUs3/Hgi6e93m0YwWSKBNZTKaTGbfSNlhyQf7c2jZi+5naXknkrm/60ewmzbZRZLVKTQU98iij7ZYwVq3LRqTZ+jbX3Fso/lH04VX+NJoT8h5F02WV4362V8dlaWkRMp1j9ux9e3t7+1igsW4ScDS8fvnW40kM7o59cKrJNubb40EFf6M+O2kUe0i33wiRdvNuc/eAbMTDQlMQmLQ4PmVGvuZ3y6RKg869U/HnWqT1XkaqSe8j3798zqXOtnIkR4uJdzfDEl2OdRapN30CQ+mOhKY3meziExfhvBU72nZr8N5EkkGt5B467azl/XmGL2+rsL9Yfps7M0oSZFiGBaPfUsq7TDTLTDFW+I+XT7etk4SPfo2ocSDJNj3/0QC/k+vwf8pAVWia/95afh/CAF/90DQfOsmcNY2NSmmH6V0TLevYC9tKlEu8vPghC/rCbeTE9PaXtLGMXZEh54f8DOyyXXSXo3geNA3vNLyU+ekhp9AHyYtr5xrqjpFrmgwnB1OS3PZA7ao/Q6OyrcjVVh/B0dZG3O4vnY/vXyHleyk5L2DW1geRbFZ8NGhqruD09MLaYmQKp1n1TxBrFaJKMWc+s6WdS4chveWlMmLlI4w3l8kY1vSQtDT4DRNqsK+ELUoq1mWOpeN+4TrHq+vcjby4LSpvILLXo1JQQrZd45eiqRL5kjex5WqjmIhIW/7XU4qFaa98zk32HqtpimtieowR/PUEPaZvSZ1Nc8s5zFlAVz6Pe6f3PB6j/VFhr1/WfP6KTPDCZzXFQ6PAI+30YTqGLOugENoxaQ8RVnvGK2MBN9qjSiKPWYgndpTOM/UlFfnkb6dSk3XcJU0vD9ffeU6GP0lnMdNTUsaI8lFnyZ4PTYSm+Rp6ui9+4DzOwtoIY9T2blN1DOcyg+SW8bU408REGPKmP1LCPjb3wiqyAcKjXdBcgQj8ZkzjBfItvpAU+3MVRb1/Rei3bETXF5eVTbPggaKz+lCs8VRc9lXk3UA/fQQPMyRHL7pRJBVdM5jz5iXbKgfJ0hGGff3HNfA9P1iBu1lzkgRZSuXyU+uQPk0jhyPF6Y0s6YxJOU9JHnvr1WWkEkA29PjQvl0c2GsWtIReDhtaN7dQWaV1Z+gkuYbmjvmRmbHhZZDs2U9z1l+AWZNXnNoK3tP8tMMc+u2UKcQLxwh+GO59lljaFckV3WmqaTWjN27He7/GDxofpddmVltN4fkMdvT/Pp1Lfb8yAPUr+dBZMn+nLKuykzYLqdI1MbvDaa7uxS2iYPpMjmtUnafnJDQWw3Tee5NMf1V4wGym38S+ewwdOwtywYk+fPMM1hoHZv0+Ptd+egFZpQ3YF5TCYit4CLy7RPJZzbTF+Tp7UiyV3Fx2bR/HyHdH7ckJy8s3/3kYUMa/ZDbfl9dJrwplkfoXkmmnVjJsv66gcrvjz+9nuofm7ekEoMY838JAX/3XMBdNvGgupQHwSeKwDqWvO+Q9Tbeg4ck3ixP3yo09gm3H8+3jh030xNkF/tGcyWvLTaZnPAe1rs3z55zF2MkiTlsw5sskmqLddyWDyPEU+sqckVUI1vtWhNi9eXSUjGVgb2zSIVks8M63h4eFs1nWKcgPwecP2cbn1XOB8n1zgaeTiSsQ8rjfoHksG5F/gWMqf7e3yFJ72ue3bdeylblo4I0v/ci61aXlGULcwZc0juaptXQsElTzmFXb080v8namy1uDkHibS8kHQ+bnpmH6gP5iz1J6p2uFhuFPIesOyC5FkbpssvTvcKW7Y8k/Vgzg830isLOk48ipWNmsdh+lMCLZUfzOV2V7B4uaohq5UpSIjk9y4PFC9KkvXCup1fGpiaWHyybgWLeu5ZZ/nQKiL/liaf2ZjMwNamuEAXrgeSTh2OwT7hQfnpte5q9dkXDFPV9heay3Ilcel5HNrKHA5FcC5779RrvVzipYadN7iJ/e2nDanGIoFwJIdIJU+U/GFOz/98uDS/N7Hv0iS2TJCSTUvsp57NIogskkCq3P3P92lOk7xwkULALe3tLnu9Ibt9IPLLYDfZE3Tyiafe2aBJIoWwLX1L/XhpeuUYq9TtiwiL2TAHHQurtzTJisGiwuYmd8YdQ9+chmpe6wX8tCrGhe/PnpQhIns8mSulFqqeRfvoaxFt88fxUTbpGmutM6S8CJuryEElwVYS3mZg+vdjbDXiljUQKn0iw2pO6SJlvJ9Svm71FtVV+iJSpjHljp4SD7flHKZoJfKx67da06KZ+2bBWkViweeJn955PI02azkkIGhLzY3yv0ezOVB6K14PZ7/imRpPJTBfB5ftI7eVhjqTzpwbxCcHr1aB9RfNpN6He6yYx+1DUk0jxYyTtoUVS5/cnlrf6xfL5rM2RTjYb3L51JeJ5rxeji3MrRVNjkLiXKUja4O5ZsBEBnh89hqO9bOpTND9/VeHvJu3b7iRhweLgLWj8uSNZE4/asFJnJo+rEAna7bcmhHMNP1/20fiPJOB/b/u/JeCUqP+apeF/96C1fT508LgfW1IcDddyqikb4HHpdrS+KkjCk4hNeEwbTsp7IX4GSloUxKzhomgufHDqzdhAl+89UcfjrHQa32hheL8PpPqUSJrdEUm1d/2fXrebbDjHQkUCUTjy6jATruOsTksYnpYniketDk6lsZ9FC/YnXllXBk4q+VcYjQk2V+n3DI7SnSw4fmgmqskEz6fW/Qz672wvCuJQw3lpCwvuhbwVtbFZ9k79OixhvxCtqOQx9x2vm5pwi1Y7XkXqCRw2+jHcxT4VJeyRrKfc3eB2AFEmu753+NDIcDWrWhTpKu8c2cazGq2yENVXmllOU8EWnu7NQxKeT4YDWlPC8U13on4YSMLTyHW4jWwjilefGc7Cix7QF+tUVHGcjo7tpSc4ytjwFm9yLp3oMuYguseelPH1ZDlnwwpgzy6FKJ19Ojher3K49RLuP4HV6DRTTJ/F4drSWgopcxYO28P9ww68PFQn5oyTQYdBbUNSxfbFcjixZiAmIZ4PG/F4f6ppnRJd+ZcQ8LfPBXTMikN2P/U/81pSnwVKZkNe+6PI4Z25bNdjnSw3bk/yM2A6+GwCAvWhHHn6NDGdNOosAK6uZZ7mu8Fg10NwBN4/5ySytLvMvPt0AuU+efD8eqoHRoLbzxsrfxb6yPshZRcqu1Dfl4PIrUXY0XYx6SFLxoTzZqGXbFFlO2jcCkmWOCpjOyh0aDePA+dKGr/Z1ZkuIFpvA5GG1zFlXv+5QPR0BpJt56XPFnfZB1AzQXJV11JWj/EKdp8U01M1roGJVYiEG8M7SXfze8MqcWOQkoYIHjW1y1aV5kP70TA9fe8ql42zHabbzvNEsov/M1CzxvSvmDdnPN592bDX/jQAck7g9Zhlw9ZweEA937xopn0Ln9luSyHvkhvPvlNMlyf+w0ei3bA8txuMPfx8gfoxx/LIFvrA9rerBsU4H0WajUrJ+OW2gurO8XhjgeTm+9GAunp2Ihfvn9g9fjJIzrez4JKoG6YFSM56932RPHNOKtO1agulfMP0v1pf/9igNfXnbxX/loGgv7vHgghtBwnZYh15XNOUAdeWkC/OSKDmcPLZbjPdAJgD3qN8MbqsU24mZLPkRfjE97DOFlkGtZ6rlDtLrWTNZDIA4m9KQXUarKOb5xKikb94thrvPnNPxwqSx2ZD6ilbW2wJhoek6W6Cr7WAYRJ7vQIGVCxS3dRlVqyDA8SX7PXT5+4CuyqRAnnvCMpNKZbZ08YYiaM84Jm8nDD2jD4jpKvnleRhUpbs1ndrKNqx55m0RCJ9D4EPxet5o6lY3C02U2c+xGb0IPkDhciuUxtjENKpyKLFpmHL1zUEGH7IZLzXJRJ0jTHcuheRnWYrlYVPJ4Pi7GAMwG75Zodq8YD8ee5pTr9lx3arA1K1KbFlbdJVyrbjPIDskIwYs5tNx4x8xyFmhyfJUh/LZ3U+PaBJBiRjevBdFpWtBXlWPPEZUhc9q908gUIaB54dYzdlJcGS5ovJgXBn0FNmcqeC+pT+LGTjbQw2NdZPgHPzRUJ3OWObx+kAzTLD8q7L6o8NrsaYmv62NaH/bb2AtMpfkbHNLQGl2pb2wj/OosnsZ6BhpkijPVsheeYPXRf+9N0aNo3ns2ieN3MaDjB5261+/EbqbGmR2HsjkeLJXPr7jaCtZzHqxBcbFvfeEvExQ1I9rdcKzOtyKRL7vHNtm51FNNmXExJMv/g5EZcFMFohyXZe1NHNvtaRSJUkPH2OJH2R+o6k2s5oyKKmtMtjfY6+5yli03xGJe3Oex/8qb0Q4EfS2y5ZeIxm7Tgh/vprujT7PPto4q117uH1qHa+XS1g+U4kEXIDt6tLsoTFNF2IZGxfQG9jOI+Ue2BQb9y/fGp+bq9IYluNh9F1h+Q7fufRrK4n3OvTXWdXm1aP9FSXeFhtXhYNP9I0kstQImhjqbT5RixgddcMGmwM/AzPn/2/1lg+foNkHk90AcHJNXnk0H1JtQLLY6msTA4nC0m7O+oM1om2oDCGrWwvd5tz9F64GvcXRySjt91SsOfxgkfudc9otsLv27MtEt1RQ8uO11sL3OKD95fP9+9/JAH/u136vyXgbKqSfwsBf3e6OtsZDzg/3I6U6m1AYjiNCqdY24taJoPlgH5dwXWm5aK0IO2QXL0PZ5rnoipp6jv5w7r9zPULKOZmK99Jp+4dDmp4omXyQLJ9Q2MN98e05GUyy0ZnYDBDYmlCVBePv53uowFct9uAFo5Ulc5RMBUem+RCigthqvONmhmcb6tE1MtnwZzpXVvD6diXpKChLDu72OjhuHePtEjMvnOsqeNC73Z7Wg9QgLOJrwC379CR+vRCAml5sILhpOxJsXKRZHJU7uD+dApeRLdp74yKzOHYnRNR5KaTOvIqtuGADxJezY+F78yjSQCX127Li9BVLGc6bwYYt5kvCt2aGY5nvnvotajDluvgyM6jfdtwfv+8Dkea5wZe753A6F4KWq+saefkH5DhfPgUpLBXK9eZ3+AAF1k/kHpzc37eKGoUMGhlTerJCs9v8xh3SO5lh+XlDb5z9kYVLs2tE0Uvk945LJoHnPqDQMJaJ9VZ9BMG9+wNolA/Su8Ex8qGi3X1SCWIwv4YAWfTufqvIeBv/rOK1U6OUM8GTL/23gnYZeokSLjsw1P7+TPvZfLgUJHDFbNVZRzZ1L55EG3qD8+Kme6yb7prgX+vc5JXn43FzvVhiumZrNOYpJOUddkGSXJ9fGnepL7Fsm0ooNlc1ryYntc9s/Z9hXW/epLcJ21PVdlRIDI/Oaa3R0NmizWmf9vpSGi6PFwtNuytDZTN7cTTITy+2SVaJJByPabZV3qo7GQvVIityUPkj37ts3vv7qE1FSRf59cdK0tMr6uejjQvbQ+YvckzSBfSh+YHZXwzbfptIF4lGkmfDyToLEaC5kZ/JnmQbYBZQ+YBZro3zvN7mTKye+yBH0cknEKQhOn0oUO6nF5EWp2vDRs/MwoQrqciLQBJ+p2HLcDm+xRpjq0e3olpA2V6/Ip8e9vKbK/Fc9j52kjSeTKxmJ2EEaTP+iP4deY2LIjrPSRzHdPNKnQH1l4OeD9o0VMu5r7PPDgg+SLlhvfjvH2zrM9wfwdrRvPNW/EZf2I6X++WWN6KWf+xRSEwpgz5PxLwH9IL+Lt7LJbd+g1Fc77R/E1OWCfKXQlpfJdpenJmb2bspzVEVX/n2c+8JSaLvIY0fU5Jem/9lIn1aYBSISYvrXuNRFmsJchnmymPXefJGEvaA9R0KZPsuW/w92ebQPspA17UHhLr4w0Yk738EekHAqB+8JGgPUSZ4OftpGGL/kSguWR4vKdzLZkqqy7EXo7PAD0WFpsPcQXx6RNTPthPmX1vmQTbboVkXFRVw/gHcP+n+UDySzo3mCtNakhS6Sm4lxoue8WbE/BoIWOddHc9u+v5GeuwZ/D85d9lFvvaHmJ/eiG5Y+D1eedJBLvTZxSpA6rK6s1jgPz1xDpahMWb0UKyoaz7QWS1h+RUwnYN7YhETuvALdnLPo+QHC8YI2yyVRmdaD1Um2Yq+FYdG2ZeNjaKUcWY489gYNNoUwF8noRwrxve7BjbDwBnhzHXryuf3aRPApm2P4lsaHYWe5HPE5KxGCnGMBL8Tr42xnylUZ4+LyXjq+sUcuv4pXgPN3+uF3A2k6f/lnUBfzcBT/bxE32t40+v0k4a7Hh5k6JJm+LnR/1U7VuVP6J5nRvcfy4inx6TRIreaqYLz0xbhkE+kyNj1SxI4hHcbj9fFpg/6wL6n50FdFULB8zPbEGj7QaJ1TV8A6uzuqKJYEFjQ/Y8Rd98Z9L4LwKGJmGwWm8nwsN4Hung3U1w95Ip4t1SUu3Z4/uIjPNHocFxZ3T2OZWQhE9N5eHjte/pKhQBBDMbrXoAJGvKcP9GQE2aKOtXSZFr1+jb7w0egh0xein3DIKvjORaPPYpPdv6BjwrtQXE5quj5fidRNP1MKH+tH+lVBVYXrP9MOeeaz56+/n1TPDCp8SD43Qy2JteMQHzPIl4Zx1JdvCOSNirZSKRWTja9nrLwI0OEx54q1C2vfcSy9tsFjxun51FyYTbEP5gOklP+46OLKJA12ckG0ufsn08RUsIZGZTWChI6uXle4sk8zTnQaJFeP6pt4T1orVpEox4P6qFt4KNZi9osqIS2OzzYuCzCgnpzE31H0nA/46h/1sCKooi/66Xbf/begHNyNdhuGyPpMpmayRFVVEYm+bAa+lVDs6cYPZ58R6VKO5xxpxwImdwKJSK13OSDk7lGwpcVCcU9RCtBieflQqMq+3Aq3SNRJrXfQJj1dWk1OfnxmkfgYUEWvf4+dynzm6jVdBfhpBX/vrmO8p7imQqxY3XNkEihcnJgn67y2j5GQv87Cw4nM/bhhatiUQ6vjoCxzUmoEXMpsy5eIcIbqcbkrY8F6OjGp8KLl0saFkEReNUGjaNz6V0EKU5zjrncwYknMFqXp+nS3AmC7WBYeqkpFrCyXD4T5L6nOkdL225GByaTjO4ELUlBXS4P1DZFO75PiCVPyil89q8n0jK15GX7pB3zsM08PfRJxBVqOL3k8tKhWF5qnh5eObgmBvNgm7x2NKy6vD6grK8w+WxFaR6VrPSYblxhPOs3ZGqapeNE2nDANfCO9KquOP9Ob4yBl0oHXnR9sx1Pt1bh35jnUTpn8+DM4q1B7dCT0SZJUhG258gyfcEyV6vij83EFRRNO0/vg7mn7E0/G8n4KnDdDAL5DtPp6+zzzZY/aDsFlOSXSylYZvIwXTT6h882+1Dl3lGfYTcP85EluBzn33V6ROq89SiFftuGduVSxfSk67zZNGGI9t68xHT2eOM5KfuUbKzUmuwFXdPVIN2k1ko+htETJ/S/BKEI9UPGyTe7FLTPEwlYNPV1YBquVVJPoxrg72mPpKxN5Gk2pvITBWLIxTVLeV8J5u+s1mFLtTb9Mt5VNY+y5ruA5lyvxP+pXrP/r/y3qRtWaVp0/1BDsQGhSFNZiooQkDSzUAUEKVREPTXV/iuqjr2YB/7mzyrvrV2Db1vmsg0I+I6zSbq5aWC63CbSBDV1u/4lvAF2d5bCX6CUoHK+7cA8cBQfvd+39LPrRvgeiOIXF/5BTTfbSIAa3xXoZAiYuaNOeJ3NKD8vKSiTzs3PcE11vB9+2Kb0efjG0N6eEhCoHidQe/tdwMQLL5CIHiyT7/Z8ILL1xSr8PZC3xalnQXRQ/8Qvpiw/bY2v0P8NVY8jLzkTt+1vYLE9FBua+fOpxrrEuBl3JAwKC49jeefLcr/nxzX7RmlygOR/WIkMgmXD1GlCkMcOLuLJee7Iv37ZizWa2n5p36q/LctBDUaRIRImN6cry51SxtXe4Gv7Decl17T0pu27BC5NjgGGyk3mHXzlhCrmVT5SoI+EmofCaCyCEmPR+m3cHTFgZ8PK+JZkwJsY8234I3tRuBP/+rTcukwePOjI8R35yXSxoi/EK1ysfLF9Skmp/Ocg2P2icDlwFHZrT4Q8HVH/r0/jekzuKfAdUQbXh8WOOb0oIesOvlCEIf5xK7F3IWz5C5+J0AdClro4hecIho4P70ygz6k2RMu8BG4f6kuOMbH6xzcNd/yYLvLVRYdGgXKeqsKyTbF/09W9wE+l19CAPPzRN/7IYOrhQgXKkO3oOon2UJ0NBYCV/q2pevNNYQo0H4xqN5O9NvOSzgLCDrRYoMIW64Ihdd3vSLByZjF1DQ/K/QBVa6C3TTr6ddbheDuXIGEx2FUWXCuR0iN74YH91kn03I+6vBs4MPDgBxUak6fX9H7bUd8xcMYdhBvBNK8m6og1E4ivTjvACJbU3iS5K1PnbxGJO3sDfcT6/W37QX8Fdpc/VuKQvzp42AOV3vpSPMRkeAxf7f6vuEqnPYXrfLU06iSl+R9nc9gzAS72yo+uTcvDXZsKVenRTW39H68bZwxFvTKk1gek7ZxKNj/KQrRKlAQKXIM2OtHTYCZh4hyzCMbLEEy0Oe6y6T363nnrHZfRJ6VMIB+kgkiy/Eyr07RJZdJcj/qcAi5ymGLtEb+g4CbrlkLdhNZk35v9NEZNbYhJ/WTL8h+1wAojOgChKJjkNvy9nRmL1fBz5NSkMP2MDiitkAEu91yiyyHZgfUICp3xisiHx8JsuEsINwhk3Mn2Rz7Qw93c27fe6cguzZdOZvyJQkn6zPrddifNSCL3/Ezq80cg15AdNBcHZFvfsH2rq8EQfh+VgVvNSDCDq5gAul6RMQoRATVAkcD87zSuTsUYBD9smawG321AkNEBF7PhD3oL1kV3Kedq+RgjCYwd4aI2lXYvt1TH5zJNyRuZ+c8I+PmaAL9tPj/xsXPl/Rswuk0IhJfP+9M309kB2Sda4JzvGL//hMRcP3fg4DiBqPAv2MvIBX+8F7A2nQJdK1wr1KjTya2fCdHaD7FTYg+iwTY6RnEUN7FjMTznrVsuLQ59OH8LEQb/2GwvfabJetdIKnkxpSlhqbBI12/EKkWa5/56+kM72d0IXGbRgZ7K5c9lCvvISTH2pcZVUocsEfJEZLN8Smzjc0MaINrXyXqaWUxKmkMbooeIYJWe5nplyCDZ3XIeVy3iHC3VafC03/XJFmnj5ZtDrMQqsPjVqW7HSLPtjIrKPPwwSPlvl6wuB0iuL3cqorCOlLZS8oW0D6FC480gp9PlfGAx3iNSBwMu5ZdN4icw11HpHsfY4MdlsEFOrIrhEhd7EW2YYMK7cpyeOwL0YLZId3A3TKwP+tFQ9kjtVy4HRSHpEsSq+xg8DnU5/wspMc3vq9PH9gfzulapdJlLTKy75dwd42HkA7fRmVr2g7Q+LsCkS1tLJacDAH6sUZElLuEsvzhWvBYHO6I5Nf7xM5BR6HujUZItVMEzBtdD8q37lepY8YLlt5MF3La2zw6VM3fVhQCfUrc/ltOBP3TpeGNTahDti3fQvgZI0of4UeAa5ZvSWBCbFC1Ht7glOmHhIKeA4uP9u9EzLXEg6HrRXokwRziuCY86WSL0m42TyFbmDJx3HIs2G72UqGalVuBbxuUU7xRdlDG9YlHwUmmNO99Gc6Xi0T43JkviKfeMjh39IJIdHB81pvzA1wudF4Fm8dWpMPZaoC33sD90V7I9O4miLDSIqrC9pXLbF+8Ywj0blWFrwmRlKw3GlzG9Sjw5ivf6bDsJnBUc0HCKZZlan4x9T1KAeVwyh2DffKGQjsIOon6fJjoQGYz8Kn+5v6cWj7NguUN+LH6oly2UC7+FAlkbwOReAuIeDM1vUK6CfF9J3KMqX7weki6UeXRZ5OqVFccEzrbWlXc7E8FbacS5bxK5hWK7YtMj9r1AlFPl4Qv3yj3+WolInJ6EvE/z2dLi1RiMHyeXxIoN3x/JQwNRC1/Et/VFMrC3deGwP98K99t32i4uT1D/DTw/cXZWND78mAjon6lKtzuz+3fJlfFzXb1p/as/90ISP+wXLXubx9St/xy7vEoptvuMQN36c1JWD/bmB4upzVcnuGCB1/NkZlU5Xso/LNK4guzY5qMqxNkZ7Kr4viJPlYQvQVABKy8WT+pTA9QPj0bE33iOygxKxzFhQfZukLcmCef4iUEAJjC02E5u5PYebeQxslFCMRQmRj9vDmERFeF1NPOGSUf4wVn0kxVOFqP3/7UlYJj6hlzHLTTnelL7wbRc9iQ4HOXClq/Pjpc9QMiGwpdoFRfbuD8eq8F34iulDpmc4Cnu1KquBmdlim9c4RqQGdJY/HXvseWwPWMCOxTI0Mfnl9aDCn9ivuC9ZyocL2hzy/vWx7u7puCngOvg0gxPkLoL44TzU7eGmPQXedx3h4yyo5nD17BZ4tj/mJPNILnHlJz0Ej6lu0Fjct3B6A915W/NJ2JzVeNDg89nPMgyCSL5mvJgX77WpLwO6QT/awHFOJl0GMMeaP9hL8T4A95IYRRgDHibqJ+D5ydLiSXwbToRn+eIWo0RYjWjnX/G31KXv9bEPBP1wW0P9etI10NRILT7b3QF+2egDV2iCT2iMilVNuFI+pXhTjdDREoueUULK2cCccwesf66badO4vBJpXzihGx4uq1B/u3F/AYatCTWXG0QDn9TsgdZfw/FXBMoaMYlef+9sYtDES0LaLQ/5wFxERo/oWAdvguDFLcIwLUfWrcLS+IbK+zLjjfeStWfyHgEcKvI3DYCKe0Akr83YuDmhBSuU9x9IkV/Eq9t1dEvPD7myXM5pMzS7q5YCcnRDRT4AcwJkAEViCfENb2AMc8oNzpNGVB6EgY7OGjcPdejC1xtZXoTGsyI8fBuar6LtvrQHmAz1clROLNhjNUXFTlLrk6GWm8hoDhvLXKuc2wP+1aOSFyivg864HtyZ+KDkZ5JIjEvhoTdE5E5vlZI14qKSKhdoXId/a1yt1vFYs8HpINSlER4tQM27eb6R9ntX3L/LTXfnsJL9UByFzA/zuh0pLcIUc46q4ueMfGXuhToxhguhtE9rtf/CNLw6/F/x4E3EjLf09p+D8cBrRXacLNGmseR8UTWFkwH27v/ocUZSKyt6gVUMDyWiVTHFrslPgdvJYb/LxSlne2CkoDuuvK5Wm6bDNm8+Uemql/80i3m56dmuwO767OSTJ2EcrXw8yC5uw3JLlMeP94Zy943GSXJA9TapnBAge6Zf6uYvu7WrAsfRygNLJESG8vw2dGqz2gypaFkGb23mLF9YMItSkaIREvNTBVX16gWdE7j7WtcWdV577gTY8NT6OHaLHdeXmFPrEeJN3GiEhKG6D7kyIX4tVp76P98QD34ZWQRAdE1tZyz1DepEqIw6YtWFWXd+i+2xtPv57oM9VxUX5XNxBiPYyB0TLQ4G0c6yrpVuuYSfQeQ/E4QRWnXMx+ewsp3Et2EeLXscmYpyQ23O6XgifTwQBGVvEcXpmJ7VnO0J5I8de/WcqySpbrpmUxk+cwsOzB04wkBYvurg/5/PoQYsl/xMzqhiN00asTkuEWtSzPEeFvVR+ifXczZl51iSGPO6eKroXxt5WGR59a/1tKwy+FP4yAdPN0wT+23yo8Jfs7vT10CslJnJOgEdsFtaaPBJ78XAi+zBWRzY1oD3UqKzxJ70NL3UV6gqBa7XjErQERMH32kDmJLMD0mgx2eWFof8ICEce+5gXrNQ5QboktpAvnJ1fnyQ54o6H8jYJcpZG9GuDSpQUJNudRZkb8joB/G43H34M00duEY+zCxQ/nt2pH6Xy0KWSxnFahGqg9u7xvNUSfH1LKZ0tFnLscIP11Wig/hzs1ju4MruF6XYVf69JTIYgO8D6DytO96/Ts0+5teGRHKkRFifJRKd8niKfsI/jF70jgfTUMECyGlRCY9Lmgqfu2ID0FEg9HlojUu74HlLPWgvhFhUzsRmsFHssZIWkdpTK9LM8B3J1kywMjevd0k94McMtCq6Jga4v0gokHLnS/IaHLR5EpecOgSF8KSdrh3FNvkQO8VWlZ+aLyxPtf5hLOT6sXgu6cT2w0diWc3XHFA54jsodW+gQ/fxAe2b3ZUj+eX+EqoBRINlL/t9UwQ5/abP7U6YV/NwKqfzhPpdf6AU6frDgv+71I74YNkFSgCpF6RGR4+NcdpG9F5L6WQcu8Y8XhqZ/0Kl5KI2XKI7zCRVqZQuy/LjJto68EZ79bcycVip49CymAG9xUIc5tMFg3W2Pcl2Nepdf+imM6n53A3+d6lS6y2UTMx06C6+ZbcJ7p6u+c3GsJQdCTKgqPWUyNQpQhhgf6OLXqBQ3i1IMgbc8Vv1ZuzFzP+wJ4x5ng77hcUD16WBBuraXgM+sd01uCyBX2oiRwlJci/RZKCLf2oVeR3xXA+j4PoXtPOyGOcfiy72znA9cqAWPK9arS/BosILxM2yrYMKml9PZNwRVChcehsPVpt1xtIX7tEBETt++p5Rwxj8ku49HiKGX07SgFlPEBkfh+GwvWqTrGjMKkPKIwZgwO2w0kDpFJUNVFzObl8QRtqWok9jF20MXUnOERN4i49fmF7dPeBLIqGYVw0oqMae78Dc4wok9KEyJk/J2LEN1bJiTTMTXoUbsNkA1XQhKlvfx9+2s3krT5U3nq37YQ1CU72VnGISKf/3jLeiyeEfHyjy64SomIIixT0RkXvVJ519fYI1Kt92B8LIWAeLTv+nJHVNgpOeVw3CBilRkx4eTORcHqOIjk0yOyqM8Wwc0QfvcfJQ/sWjAqdwt2pj8+88HB0ImI8x8EPLX8iIhynSNiKlNMilhgcGq3OgHiKT7h5LZwlkW35adFL8t6IR3WfyGg7fgFkP1uDECdo0aGz0bB+2fflzNTO1VwFmdEOpJ/F45Ud4i0jujEJJ1eJzjoZ0Q04uYifr9HDiQLGYHIzWUyH9Endv1aqWC9QkT82AfZ2cYUETgxbdD3VKKwG3NVcGP5CvpUIkOe/B0iXP4eC+LxaAemSrB/W6IAOZeNC4pyVgRHW2J7Lvrv/k9MKs8P1IyM79cBlBnmLfc4FJSs8uoE9uuhE+ed4/XaQgHYzc+I3H8hoJiuHFFREEmFGu3ffRsbyHGO7VcO2N774mXDsZvw+ttoy3pyVQ5g3zkisnUE6x+JgJv/HgSUhMW/pi7gn14Iqr0+DrzX55ZEN/nZsyV9ZIiA+kNI9tqhYKPtNtCt6lxIK1pPbNovBHj0ckFi8glEdi5dG5qx4yTaqqLIokuHiJfvPzyVslhl5HMfoF4uC5LULJJZzzcevMo1Ik44ry22pR8BShZ6VVqjUGOm+AgQ+ZqpigVx/SsqcXGgCFYZiaBpe7ZRkjf0b/u30HL+29sWnND+w6rjEaOhyNLgVMH93tYk1c6JyqagFOC+QAPTjSbemdOwBxRJWlep/1n/StMHDJ7+ruTp4oiIFQnGEmrennn6URDRhPVQwU2ZPao0EmOUj9PwguJ7v5N4Jhk9E/nnCEMLHom6i9Gy89pk0IHZVtHtFPWsKIscEc31SBx/Wrw/iQ/wMIWcR0toFiz+fHyU1G4ppKWByLqcX3QYPllXJQ9t3zNz3KjQbcubEG/wAna0NwReflaj3KemyB63Twb1TWx4ou1qlYXOiUPzmF5V2g+iynLTvcBgbGIhnWmHX1GJLodm5oOQnGvx7zsORhLW/5a6gEvhD6dWRdMLcJXnEhFCFyk17YMP7vOMSGQfzDslw3UPqDdF4t+eU8bEWvDgvioRWZRw7lOyvZ0he88MIV09UK5a2xoR636c4Ug8TiiXon0AxTpQcYxVqsF29yiBej8HjnLpmqH86xwIBEUXIvNXk6zae3PwiqQUwiyZ7sx4bCuINwIRImmL8tN//mYgCF2SMLntKU2b1IeYWhfOV2ctZqp3+8nJp0LS4SMvqOd8OFz8EZFvvZ1ndH78mqhmF4hss8r26fUr+NA0hi7E5D5ZbPHeR/Dcrvck2q0dfF5rZxDWypLwYf62aGZ3Kwi0NcrV1Qvl4m3+m3WcJpSr7vtwp8n1JsElakTCN29ZpqwlBlQRZ0LUBNKCzsyxgGFRzTi/i0rMbP0agmeklMfr7egzUXpu4ZIxWQilz4Tvv0YnqBQPETg0sT3D9Eqhb0ZRCHtBApolHkE8CMcq3MSQsUdhLwBEaUsCt1QWTC9R/vJ1tyPpUXxmlMxRrrpKh3J1GWd/36I1SRD/67qA/5BZwD89Y5EsnzhGst2W+NKtjWm2+d7A7SddSHdSIlP9MOcQ1JJMuLUpgT3KcwF3s2Ukep2Vgmn17g1ufLGEJJpsmT5DZweNaooor9gHkWwu5DCAhIinpcWC8YLUMHhGQNLtKy/YAe8DR58jIkX8rRIUbDuo8ueN8+/zY7CtoL8RfbIdT64WIotXLxlk53JD+HhvCppstneAyrjiGLvrBivfkgK3MVZ/9WxnMRWbUwAX3mw5n81Ggy1l9EHoPugDyVHxWXR7lTD4aFgyrNUFO+hSiXmOmFWSnfMFE7+Hx68oxLryL2zEuP98KsBHVyHJh/QFraxrCxeGkJjeZmdKoSUUiu1pW/E0OhVUztf4umEwSIqZI6af577H/tirVWzPEInVcl7DtVnueeIOjsg8yik0RapUMScfzCtHIYSKvglP1Hi406Va1fDgPfrcrbYsmgsHDqlkY2hghmaxwuEa5O90RoIlsigT9ggWdacaQvR4SSodmu8c/OtsR5L+Pfv7FldLwlb6t+wF/NMLQdPdWQHFu+uVc6EOJazje7AO6ELe1s9j8h4PM0eoVZV4D6KIhLR7E44vXRG8dP7u9UpwdFDmG0Sm6eX0xI1z63/uBVQXIJNH93JBJyIiyNcaZbK+SgHsitrkjle/W/0q/WblvAIR6cEvoKe/X19UpCAcKUVREPfDDditDL2C8GfPfxBQIphnTp50oXp+siVHqJItt1c1IpS6FSLQPUIxTyaIpOfdbXK+TEbEqyZEunJzWDorx0f7r4pTkMZ9OWAjonJX/BYqsdY8hMMxZAKoHhjkzAVEWmOvcsgGvF9q6rmzhlgh7lW6xvrMrBjsdoPGnV699rqjNXh9bGqCYxfYH1KM/bXTSsLdcjvG5FDkPuz4b+HpPXR+C2VfDNhqoNx7ROqdbCtygt261pFqFUTaTm0AtOtcr7zP/jfLaq/RrNsCEc/5IuLuza3obPaASTc/TgYRHJQVtrjH5yELqqQpKwAzRVd16+NISdZzC/a2R4l3FvH5/0QE/N+/W/6fRUB5KfzXdQH/IXsB//SiNbcZAkwldVdF8utosKQx79CQb8NT03lR5sxOb2QvUpLkfWoMNmXtDB7uUPIodGtgnmxyaPOLX8VXxcTP+seD3sc3p2YW+0yWxCUilF+SqAgNn/lbM4JCoa0Qh996wd4SZoDcaX2SnlVLZP3CPcNtP315tPpGBeueA4dy1Vx5UjkdZa5VLmFgvBIiMTNUNntdQujnh6eQXueNxTLx0kLzzJoqPsUJyr3FYwvPDbx4/I0RUc+PUw+dZrYkLdt1y57D7AiP+3AT0lTai4xO8gxK/33hsXhHBHuMmxe8pVlDovi3Enss3Q90Fnng+6QNZeR2+aVOhfPECjqVDU/ThOf+9azSMGhkVsUiIuf05lXiXDc+215lgHa+QIf+sBhT4eWTwHtzrHgSt+2CeWK5g9c4f/HoPCEy2+mDQn8O7zyJqNiy73VmQHPzENn35cFij/engmJpt0Ky2u1aNhMeKbwv3cCTZDBiFgMi8UvuziSK5GfBNuvlA2oqeyRtjvi8vyu1ysvV8l+CgH/+OJjldYBgxkTB905tRsfIfkDmpTpJl+cn0Jp5mOToC5FpTlyV7TOeQbdySZU8vatIP5XeQRxNxyqVy/eC2h7K1VsqzQncBBfYrR6vkM8umhDVrjoxe7svoW0fbhV9VgowazMguRwrxtNZPQIV1q8dvI9jVQVxWhosF7+ILNVsx+M6PgG1uosJqSqKlX+a1i39Rt87XMI+58FV0FWmpmsF+pOlkdhkQ0uJeUoh9WOJB8dSMdizewbgK/G88vUa7YfV+QJFa6D8ZtnUs7B6FXCrSxPV5gwRSi69F3gLQeQ87FGuSmGownmS55wvN7JFj+vdHZzqoaHcTF5Ay5NDoKkxRnM5n7W0Vs4utObGILGUyS01Yf2CLpJQjk5Mkdm1PiAeZIudEM/248SuzprAYHOlSq+kkBlb7UN4rICgTwgnRMD3eIPbVZAq/yOeF5T4noty3/iS8LtwKZPM6lfrU57xsDshQkrNXodX8TSqONSOPtXsgwQYq1iVeNPp75sFlJdr6d+CgH9arkrRWYeu1me/mWlDpJMeLgGKigppcX5O9Lq3C4DjpPBoXLkie83GF+YhbV/F7WNcMPfrzSFydaeKDqWSMVs4O1B45oZ4lvpVWT2cO3jvkOfjMHALdsPnQLueh1V8fk8GM75uCechMzDvbeZAQpnYUEa3O+F+XU5sOG83kN0/hhAHR5tSTWYnuDy+iDhJbxi0/aRr9Plzwf2F64ksOzbo089MF+KlOQca8M0V4lFFHzp5ectOfH4D9BeNJMHBaZmWRS8ojjODRHXixmy2y59QRNwi0fw4+Wjvewn+s90KXOF5xnZKfYDYOKHPquMAtLjYS+BHgQhxZB5FemHNEcqUzQV+W7wtenHzBIqDeKiS7xKvj5RKhCKXdRJJdjFhXg0XAEAPJMK/+0zU+REqsLTfydyfgpmndQ7V20JE/ijviabDfoTHtUaELR7Wgn7n9Q2CaLGsgvO9FJk8SUe4vUNFSBbyJDOeK5iH0xFj3vA7fkY8KjvoesMksXOws7/Rpzby/60ngmYx0eCQbRH5vqFikG+6P8Bx+5tFK1mekZM0KrCPjmrl9Sn8iiL8jlvxEZac229vmlLuGRyqHRPco5xP5CsL9l97Ae1zXVrkekDkOb11ZBOpUik5m3kMqtujYpwxRyX/QUB5NxHyFwLS6YeMDSgV7MqiJ4dHZYIRpohQbqbciRama2eqVJlbkzlD2Ds6aF93RgRUG0SoxUFIgNgEkfTcjS0ZVquvs4mpTrzqO6lEDsKts3IXKoFdhUi1rDGbWulHFxxaFQZ5SVECahDtuNt/JyDfjGB//OrwOQd1omRwzxpQfaNw5zbM77qxqvagiEtEPre8TvqXvQ7A0qNOHEX99Ud/PmD/DkRwdzm+b+PwCGhfqBXs13lL1uVvr+R9xog3ttCSYM1tOH16XXCrj+oTPTm6sL+dfgs/T9ieyCYBWOstJU6wdTKyt7ay810/59zSHBWIFTscGAkYIupXNUg7kwD0uqOCi+ECyNaV8PnRA/vnoRXxPxIBpf8WBNwIK/lfUxfwT8tVMk9SuMeHF0nr5liw1bbsYci+bZXE9NUyGg9LuLf0hqmRrWN2/p0nVEzWrYrfz1XB+FQm0K/sAJHuurmzPPwhHnFWPJ5zRAzjVszh4bll9duC0bNb/MmgnPOOp+NrbzEhr3WoFCOoonc3xOzjBSWUxhsR8vmfOoGLIIKKbnIh2bIuZqYQzKCWFw8ev8Y2Zs7bvUB1kXuSlGR/Z8/tbIBSKfH5pWz2zPDnKjwBQTJVdhuLue7si8gYdb8ZmWjB2uPFhUer3nl6yH9IZjIN8qDISXTdIsJZ7/IDZd20PNHCrmVNzFbwiEtE5Om0yViQDD7K84XP403f+WxBLye4v689j7aCaDBbLl7QMDcgUblCe+azAuVnk5Ukfczjgh28Rw5129yFKNmalKmjeYA6ffdCOkEM7G66Jgz57lGlexuR83s18fn12PE4iA4FmzUokotg9SSxXUYGM+uhhN49jiiPzXZiam62gKh+4dHjfaRsniDS1pjAeXxj7d+2F3AjrJf/9Tb7/58eBzPf21sIH7UkBHoWL+hTmC8hU1OUX7NiK9PLOr2inHLnJJBPWsH04VVDtWlYFb0yx2IL2K0gLsaTEPeYRZnp/RZZSUeF88guF4xc1nh9IBOShJXrM0adDqoh8apY8hGxBq8rIcuCfRWZiRPTfT7a6GOHB+GB9ulZvLutAXzHQIl5nsl08wrQmiyXSbjzY4ue4/cConZXVIFX31pEKkz1xfeBclV9X32qV+YNLqKpkOhdOgXbqqsC4nynotw7oP3zB9o3HH8zBsvqY7BsEBoYvN2RJ05bAHtpB5TLuiGRwFvkMQt6zwCucZWnzTMTqa1eR4i2oi6kWv0S6TIiJrxPBcr703duUd2qYmhOuwNP48Mlo0M7LuC5P6pCUq4Q0caV/Qb/0ZskenoFZacGU+1zttZ47JzKmB0vwgV6T0V8iFREVs75C17qfM79L+9jSrLnFVJls+DhonN7xur8CMPyqgipKRYLNm6OBrRUP6JP32RKp92aQlnM9kK662Z/215A9KmV/G9BwD99IuhtUH4/rV1UEtdd59OT8yKQf8pdFW+N453u9/UAcN2pQhQPesZWpbCG5pCbVYpoaLD9Bcdw/Xp5GLdbR2Sx20TQCcaWg0W+d+YucgHqk4k+WL9uBsuLtYhjOIuEaKgQgSzPfIGTqUeS8PzdEuUihZDz9CGE0V6P2dNQNHgGFxwT0v66oMbuFIDj7NDeUm4n6r0lAs3Ql1XYmcKdDWNzgqoxGeaBx6gySi41pGOtCmlnqJQxVX9DcEIfSFblKLLJcjAPr/IDj7L4gwg1jF94X2ObpLPXNDF0Bg3b688J318UkTnllcNlJISku/lbpeuVpMJdX7AqUQfrTm9zxYW38UFEtK+2SK8bpYT86p9ILI5Xg74dA4XiSSKYpz2MMUq0VrH/bpaQ+EztWSDg/d0D8SEN7S9l15XSwt0V9jz66ojYmSBsoLnd0SclZ5ZRdb/7QrpJRcIjybuz820fQK5YmpCkEiJ3aI4u5lnP5lF9Q2Q8LRsbbrv4WEXScP3bZgHRpzb/72PvHzgL+MfrAmq/Eyf3Cqn+QsD2W1lwHA3KYbEf72QORw1I6KmVuykmg3S24IDS/pDwGdqyHppnBszxEZkke5TJ9UHgr4Wgp6uo+eTEjxGwjYPPYxt0s8EeEziIJ1MAZo2URI/5wpniORH+Og7mdl/7sHu5iJjfWyGSxUw4gJa3iDy5rbRkP323zqxbImnupFmsP/K1BqrWScQqjGlBitX6DKhUmQDWwVkQtbEXznbl6ZWHCcYi6fUrOVLbqQKYMiKlvl9zUII5qTAbApBIOJ9hF0V74t2IGhN/yk9AkPuIK3Js/38Q0PByRXAPS7vVn8fRhF2t6tzhyGDE0qQTmOcTIuXst7D0csG8TfiOCvAkTksO2jmB3X2NSGkvlYmstLUJlmqwytmdYUE+59yBI7IjB4GjiLY7tE9d5fj9tMtxIjeSR6DIA628s+7c0bcbFe1R5oI9LCAj4uK3EFbIWQVBMPlkGM8+HDpggjPvc58AbTAU3hzGXTKC/49EwP/tIv9nEXDxn4T175gF/NMnrVWjWUD52fY83a2lBcuZuYBOenRC8rRlg6WiJsHDNm5CMvTRnR3amQH1OamEqBtXE6vf2gVeCY94HGadyOafIYO7rYg8dV+GyPZ8qcMtc248ph9EnK2nldC8UkQW8xAVTBDeBryPfihE2/1swbh/qqGZK0tEGNGgLFsMKVTisxCiu7Np2U7RUW69j3UVRQ9jYuV8uEO/GQZMhepeZE9384Xb4/OsEtYdVPY8XBk6IB8RCS0zY8/Ncg2t5j6raK9EMtus3Aj6MnxUsX0xMjYMHwqPfCpI9CoNi5nNUoTb+9VViX82ZUa8jQSDUP1m3aLNxG51EOPnW1AlVma2rKtRTt+85o3yczJ8Fm3vHxgaM6xid9pSFpxpBoXxLqvoa7Uiiz5o/zO51iS+m79ZwsPFgsdy9+axdUZEnB8Q+Qqm1FWsn7sCEXzpQW2Mzyq91OnE7DD5wn2KXjx55fuMGQe3hbaMpiq9Rdjf533XQz6iWonP0uvOjt/NB/JN5fN0fY3lvw0BF5vF+r/cY/EPQUD1DyMg/LaJV8bvF/27trHo3IvQB6KE8fRzebU0vNYtuOsBkeIZljKjozL9jkBC+RQIiETP5Rnl1vLtCKkg5i2bXmcObXpWBF4UX2CzUHrD/XCnJB4DlIPt7TVBLnFeRee5CqwOkg78ZIXydzYpBT3Qow9PqtU8PMy+BpPVSoHXtzqQyGvsgi69SwT8clNIWrVGT7chysl6CssqyGeVxQ4P5QB180OmQldUpphaC1fZRbmqMZSn0WL1BHeaaVUyBWPMzJS/oVaYySNYobzLNvkb3vrmRKKhUFtWspeOcrafCdzznYnxYgsQ70wNn/dblDZUOxF8s6Q8hVWf0bQ8IsLCSePp4XLt6Xst5JDHpcVjv7IN6jM+g2e90arIDwuRCdVzAzE1EDnly+QzzX+h3K73iJSlVE4sFqQH9JW6q9KvoMSsXVQC3DeWIiSnq7yge3fbA4z5ivv29gbsOFc43MW5xhNF0oC1uWPDo3VOPNmqlki17f6A8vtoCsmZXdW/Ta4uNivhT21Y+LctBJVdRIRXYOIY28y6nk7e0YJ8/TZ4NDcsn2Lg28AZZR2P2tVXZlVPEcnO6yN+JzChTyWOBc/r2q/SFcoj9noJVygfhlSBNVSUHVMiQS1nOyHRH7eJvQ+TAne2i4V49S0xjkezBaTX/MQj/TKXyZv97r9JDfH3xVdktSQxzBvbE4+r7Wixy8zMIMk6TYgbasYUZmcL+t37VoXR8m6h2+QedCbZCfGFoM+rj2SA7HjHMcrUImOmOd/ARTtRHiVpYbDbIlN+1cCsKg6qr8+M+LWFFpUt5hnLtdg0SAa8XmeVRH4LwL6ifQbvNtIqngl2T22pYdDfX3ueSmQGFLsihOG6JCS+fn8/2yi8g97oHZ6Ma1um195Ce4013u9uSszLMt9B96wdEleeprINHUNouxkjyf71LRgP+YR5VzFJEm4dmfU01qFnD/w+EstWqXYfVXgdv1vuLwcC7PnkVxjqExKhO7+pbKhR3nY5cUnyWc962j7yALp7aZOkSMa/bc86+pS4+L91L2C+/RVF0CwiOMtotMiH7204lvYPMcT8juAj6EB2d0SgPcIDucW5C+QXhz2xQOTpy3EHu8djJ3iFWlDCNnsA66puyHEQPzF57PP4LwT0rtMUEykfEdE6bgruVnGA6NfV0tnWlBLY+Sdfp7L0vxCwJZpK6nJ9BN39IEICsiJRDrbkrIVyzo9DPSt0tUf7DHOQ+Akzj0wW+joDRsiOA00RweTmuXaWY064++0Ki6yT3dxZhYv/hYBuuQ/htNshYvoBxCRZ5xc48mhfub5QZMSY1g7oZqNVIBrYfnWFeetUbVXukaMt6j7PTdh/mY4I9xlVcvYUG9jVIeQvBPTLH9INaJI77JSeQO6cQTunGoe1/fv/7oWI62c7/hcCihxj3ElYEgGKB7Tk9EUf223eaN9VxutL/ZUCW1lUcCwfvx9iKSoc2EMhHvnNgvqnKoJTeGEcdqvCJ2MuBUA+DSJ6VzkZUd+NC5q03xHnJML/5yzg//PD/wDPZeD+</prop>
			<obj name="TemperatureLog" class="TemperatureLog" version="2">
				<prop name="Times">TEFSWgAA6Z0AAIDpmNwAAACAAgAAGgQAALQFAABOBwAA8ggAAIwKAAAmDAAAyg0AAGQPAAD+EAAAmBIAADwUAADWFQAAcBcAAAoZAACkGgAASBwAAOIdAAB8HwAAFiEAALoiAABUJAAA7iUAAJInAAAsKQAAxioAAGAsAAAELgAAni8AADgxAADSMgAAbDQAABA2AACqNwAARDkAAN46AACCPAAAHD4AALY/AABaQQAA9EIAAI5EAAAoRgAAzEcAAGZJAAAASwAAmkwAADROAADYTwAAclEAAAxTAACmVAAASlYAAORXAAB+WQAAIlsAALxcAABWXgAA8F8AAJRhAAAuYwAAyGQAAGJmAAD8ZwAAoGkAADprAADUbAAAbm4AABJwAACscQAARnMAAOp0AACEdgAAHngAALh5AABSewAA9nwAAJB+AAAqgAAAzoEAAGiDAAAChQAAnIYAAECIAADaiQAAdIsAAA6NAACojgAATJAAAOaRAACAkwAAGpUAAL6WAABYmAAA8pkAAJabAAAwnQAAyp4AAGSgAAAIogAAoqMAADylAADWpgAAcKgAABSqAACuqwAASK0AAOKuAACGsAAAILIAALqzAABetQAA+LYAAJK4AAAsugAA0LsAAGq9AAAEvwAAnsAAADjCAADcwwAAdsUAABDHAACqyAAATsoAAOjLAACCzQAAJs8AAMDQAABa0gAA9NMAAJjVAAAy1wAAzNgAAGbaAAAA3AAApN0AAD7fAADY4AAAcuIAABbkAACw5QAASucAAO7oAACI6gAAIuwAALztAABg7wAA+vAAAJTyAAAu9AAAyPUAAGz3AAAG+QAAoPoAADr8AADe/QAAeP8AABIBAQC2AgEAUAQBAOoFAQCEBwEAKAkBAMIKAQBcDAEA9g0BAJAPAQA0EQEAzhIBAGgUAQACFgEAphcBAEAZAQDaGgEAfhwBABgeAQCyHwEATCEBAPAiAQCKJAEAJCYBAL4nAQBYKQEA/CoBAJYsAQAwLgEA1C8BAG4xAQAIMwEAojQBAEY2AQDgNwEAejkBABQ7AQCuPAEAUj4BAOw/AQCGQQEAIEMBAMREAQBeRgEA+EcBAJxJAQA2SwEA0EwBAGpOAQAOUAEAqFEBAEJTAQDcVAEAdlYBABpYAQC0WQEATlsBAOhcAQCMXgEAJmABAMBhAQBkYwEA/mQBAJhmAQAyaAEA1mkBAHBrAQAKbQEApG4BAD5wAQDicQEAfHMBABZ1AQCwdgEAVHgBAO55AQCIewEALH0BAMZ+AQBggAEA+oEBAJ6DAQA4hQEA0oYBAGyIAQAGigEAqosBAESNAQDejgEAeJABABySAQC2kwEAUJUBAPSWAQCOmAEAKJoBAMKbAQBmnQEAAJ8BAJqgAQA0ogEAzqMBAHKlAQAMpwEApqgBAECqAQDkqwEAfq0BABivAQC8sAEAVrIBAPCzAQCKtQEALrcBAMi4AQBiugEA/LsBAKC9AQA6vwEA1MABAG7CAQASxAEArMUBAEbHAQDgyAEAesoBAB7MAQC4zQEAUs8BAOzQAQCQ0gEAKtQBAMTVAQBo1wEAAtkBAJzaAQA23AEA2t0BAHTfAQAO4QEAqOIBAELkAQDm5QEAgOcBABrpAQC06gEAWOwBAPLtAQCM7wEAMPEBAMryAQBk9AEA/vUBAKL3AQA8+QEA1voBAHD8AQAK/gEArv8BAEgBAgDiAgIAfAQCACAGAgC6BwIAVAkCAPgKAgCSDAIALA4CAMYPAgBqEQIABBMCAJ4UAgA4FgIA0hcCAHYZAgAQGwIAqhwCAEQeAgDoHwIAgiECABwjAgDAJAIAWiYCAPQnAgCOKQIAMisCAMwsAgBmLgIAADACAJoxAgA+MwIA2DQCAHI2AgAWOAIAsDkCAEo7AgDkPAIAiD4CACJAAgC8QQIAVkMCAPBEAgCURgIALkgCAMhJAgBiSwIABk0CAKBOAgA6UAIA3lECAHhTAgASVQIArFYCAFBYAgDqWQIAhFsCAB5dAgC4XgIAXGACAPZhAgCQYwIAKmUCAM5mAgBoaAIAAmoCAKZrAgBAbQIA2m4CAHRwAgAYcgIAsnMCAEx1AgDmdgIAgHgCACR6AgC+ewIAWH0CAPJ+AgCWgAIAMIICAMqDAgBuhQIACIcCAKKIAgA8igIA4IsCAHqNAgAUjwIArpACAEiSAgDskwIAhpUCACCXAgC6mAIAXpoCAPibAgCSnQIANp8CANCgAgBqogIABKQCAKilAgBCpwIA3KgCAHaqAgAQrAIAtK0CAE6vAgDosAIAgrICACa0AgDAtQIAWrcCAP64AgCYugIAMrwCAMy9AgBwvwIACsECAKTCAgA+xAIA2MUCAHzHAgAWyQIAsMoCAErMAgDuzQIAiM8CACLRAgDG0gIAYNQCAPrVAgCU1wIAONkCANLaAgBs3AIABt4CAKDfAgBE4QIA3uICAHjkAgAS5gIAtucCAFDpAgDq6gIAjuwCACjuAgDC7wIAXPECAADzAgCa9AIANPYCAM73AgBo+QIADPsCAKb8AgBA/gIA2v8CAH4BAwAYAwMAsgQDAEwGAwDwBwMAigkDACQLAwDIDAMAYg4DAPwPAwCWEQMAOhMDANQUAwBuFgMACBgDAKIZAwBGGwMA4BwDAHoeAwAeIAMAuCEDAFIjAwDsJAMAkCYDACooAwDEKQMAXisDAPgsAwCcLgMANjADANAxAwBqMwMADjUDAKg2AwBCOAMA5jkDAIA7AwAaPQMAtD4DAFhAAwDyQQMAjEMDACZFAwDKRgMAZEgDAP5JAwCYSwMAPE0DANZOAwBwUAMAClIDAKRTAwBIVQMA4lYDAHxYAwAgWgMAulsDAFRdAwDuXgMAkmADACxiAwDGYwMAYGUDAPpmAwCeaAMAOGoDANJrAwBsbQMAEG8DAKpwAwBEcgMA6HMDAIJ1AwAcdwMAtngDAFB6AwD0ewMAjn0DACh/AwDCgAMAZoIDAACEAwCahQMAPocDANiIAwByigMADIwDALCNAwBKjwMA5JADAH6SAwAYlAMAvJUDAFaXAwDwmAMAipoDAC6cAwDInQMAYp8DAAahAwCgogMAOqQDANSlAwB4pwMAEqkDAKyqAwBGrAMA4K0DAISvAwAesQMAuLIDAFy0AwD2tQMAkLcDACq5AwDOugMAaLwDAAK+AwCcvwMANsEDANrCAwB0xAMADsYDAKjHAwBMyQMA5soDAIDMAwAkzgMAvs8DAFjRAwDy0gMAltQDADDWAwDK1wMAZNkDAP7aAwCi3AMAPN4DANbfAwB64QMAFOMDAK7kAwBI5gMA7OcDAIbpAwAg6wMAuuwDAFTuAwD47wMAkvEDACzzAwDG9AMAavYDAAT4AwCe+QMAQvsDANz8AwB2/gMAEAAEALQBBABOAwQA6AQEAIIGBAAcCAQAwAkEAFoLBAD0DAQAjg4EADIQBADMEQQAZhMEAAoVBACkFgQAPhgEANgZBAB8GwQAFh0EALAeBABKIAQA5CEEAIgjBAAiJQQAvCYEAFYoBAD6KQQAlCsEAC4tBADSLgQAbDAEAAYyBACgMwQAOjUEAN42BAB4OAQAEjoEALY7BABQPQQA6j4EAIRABAAeQgQAwkMEAFxFBAD2RgQAkEgEADRKBADOSwQAaE0EAAxPBACmUAQAQFIEANpTBAB+VQQAGFcEALJYBABMWgQA5lsEAIpdBAAkXwQAvmAEAFhiBAD8YwQAlmUEADBnBADUaAQAbmoEAAhsBACibQQAPG8EAOBwBAB6cgQAFHQEAK51BABSdwQA7HgEAIZ6BAAqfAQAxH0EAF5/BAD4gAQAnIIEADaEBADQhQQAaocEAASJBACoigQAQowEANyNBAB2jwQAGpEEALSSBABOlAQA6JUEAIyXBAAmmQQAwJoEAFqcBAD+nQQAmJ8EADKhBADMogQAcKQEAAqmBACkpwQAPqkEAOKqBAB8rAQAFq4EALCvBABUsQQA7rIEAIi0BAAitgQAxrcEAGC5BAD6ugQAnrwEADi+BADSvwQAbMEEABDDBACqxAQARMYEAN7HBACCyQQAHMsEALbMBABQzgQA9M8EAI7RBAAo0wQAwtQEAGbWBAAA2AQAmtkEADTbBADY3AQAct4EAAzgBACm4QQAQOMEAOTkBAB+5gQAGOgEALLpBABW6wQA8OwEAIruBAAk8AQAyPEEAGLzBAD89AQAlvYEADr4BADU+QQAePsEABz9BAC2/gQAUAAFAPQBBQCOAwUAKAUFAMIGBQBmCAUAAAoFAJoLBQA0DQUAzg4FAHIQBQAMEgUAphMFAEoVBQDkFgUAfhgFABgaBQCyGwUAVh0FAPAeBQCKIAUAJCIFAMgjBQBiJQUA/CYFAKAoBQA6KgUA1CsFAG4tBQASLwUArDAFAEYyBQDgMwUAejUFAB43BQC4OAUAUjoFAPY7BQCQPQUAKj8FAMRABQBoQgUAAkQFAJxFBQA2RwUA0EgFAHRKBQAOTAUAqE0FAEJPBQDmUAUAgFIFABpUBQC+VQUAWFcFAPJYBQCMWgUAJlwFAMpdBQBkXwUA/mAFAKJiBQA8ZAUA1mUFAHBnBQAKaQUArmoFAEhsBQDibQUAfG8FACBxBQC6cgUAVHQFAPh1BQCSdwUALHkFAMZ6BQBgfAUABH4FAJ5/BQA4gQUA3IIFAHaEBQAQhgUAqocFAE6JBQDoigUAgowFAByOBQC2jwUAWpEFAPSSBQCOlAUAKJYFAMyXBQBmmQUAAJsFAKScBQA+ngUA2J8FAHKhBQAWowUAsKQFAEqmBQDkpwUAfqkFACKrBQC8rAUAVq4FAPqvBQCUsQUALrMFAMi0BQBstgUABrgFAKC5BQA6uwUA1LwFAHi+BQASwAUArMEFAEbDBQDqxAUAhMYFAB7IBQDCyQUAXMsFAPbMBQCQzgUAKtAFAM7RBQBo0wUAAtUFAJzWBQBA2AUA2tkFAHTbBQAY3QUAst4FAEzgBQDm4QUAgOMFACTlBQC+5gUAWOgFAPLpBQCW6wUAMO0FAMruBQBu8AUACPIFAKLzBQA89QUA1vYFAHr4BQAU+gUArvsFAEj9BQDs/gUAhgAGACACBgDEAwYAXgUGAPgGBgCSCAYANgoGANALBgBqDQYABA8GAJ4QBgBCEgYA3BMGAHYVBgAQFwYAtBgGAE4aBgDoGwYAjB0GACYfBgDAIAYAWiIGAPQjBgCYJQYAMicGAMwoBgBmKgYACiwGAKQtBgA+LwYA4jAGAHwyBgAWNAYAsDUGAFQ3BgDuOAYAiDoGACI8BgC8PQYAYD8GAPpABgCUQgYALkQGANJFBgBsRwYABkkGAKpKBgBETAYA3k0GAHhPBgASUQYAtlIGAFBUBgDqVQYAhFcGAChZBgDCWgYAXFwGAPZdBgCaXwYANGEGAM5iBgByZAYADGYGAKZnBgBAaQYA2moGAH5sBgAYbgYAsm8GAExxBgDwcgYAinQGACR2BgDIdwYAYnkGAPx6BgCWfAYAOn4GANR/BgBugQYACIMGAKKEBgBGhgYA4IcGAHqJBgAUiwYAuIwGAFKOBgDsjwYAkJEGACqTBgDElAYAXpYGAPiXBgCcmQYANpsGANCcBgBqngYADqAGAKihBgBCowYA3KQGAICmBgAaqAYAtKkGAE6rBgDyrAYAjK4GACawBgDKsQYAZLMGAP60BgCYtgYAPLgGANa5BgBwuwYACr0GAKS+BgBIwAYA4sEGAHzDBgAWxQYAusYGAFTIBgDuyQYApssGAEDNBgDkzgYAftAGABjSBgCy0wYAVtUGAPDWBgCK2AYAJNoGAMjbBgBi3QYABt8GAKrgBgBE4gYA3uMGAHjlBgAS5wYAtugGAFDqBgDq6wYAhO0GACjvBgDC8AYAXPIGAPbzBgCa9QYANPcGAM74BgBy+gYADPwGAKb9BgBA/wYA5AAHAH4CBwAYBAcAsgUHAEwHBwDwCAcAigoHACQMBwC+DQcAYg8HAPwQBwCWEgcAOhQHANQVBwBuFwcACBkHAKwaBwBGHAcA4B0HAHofBwAUIQcAuCIHAFIkBwDsJQcAkCcHACopBwDEKgcAXiwHAPgtBwCcLwcANjEHANAyBwBqNAcADjYHAKg3BwBCOQcA5joHAIA8BwAaPgcAtD8HAE5BBwDyQgcAjEQHACZGBwDARwcAZEkHAP5KBwCYTAcAPE4HANZPBwBwUQcAClMHAKRUBwBIVgcA4lcHAHxZBwAWWwcAulwHAFReBwDuXwcAkmEHACxjBwDGZAcAYGYHAPpnBwCeaQcAOGsHANJsBwBsbgcAEHAHAKpxBwBEcwcA6HQHAIJ2BwAceAcAtnkHAFB7BwD0fAcAjn4HACiABwDCgQcAZoMHAACFBwCahgcANIgHANiJBwByiwcADI0HALCOBwBKkAcA5JEHAH6TBwAYlQcAvJYHAFaYBwDwmQcAipsHAC6dBwDIngcAYqAHAAaiBwCgowcAOqUHANSmBwBuqAcAEqoHAKyrBwBGrQcA4K4HAISwBwAesgcAuLMHAFy1BwD2tgcAkLgHACq6BwDEuwcAaL0HAAK/BwCcwAcANsIHANrDBwB0xQcADscHALLIBwBMygcA5ssHAIDNBwAazwcAvtAHAFjSBwDy0wcAjNUHADDXBwDK2AcAZNoHAP7bBwCi3QcAPN8HANbgBwB64gcAFOQHAK7lBwBI5wcA4ugHAIbqBwAg7AcAuu0HAFTvBwD48AcAkvIHACz0BwDQ9QcAavcHAAT5BwCe+gcAOPwHANz9BwB2/wcAEAEIAKoCCABOBAgA6AUIAIIHCAAcCQgAwAoIAFoMCAD0DQgAmA8IADIRCADMEggAZhQIAAAWCACkFwgAPhkIANgaCAByHAgAFh4IALAfCABKIQgA7iIIAIgkCAAiJggAvCcIAGApCAD6KggAlCwIAC4uCADILwgAbDEIAAYzCACgNAgAOjYIAN43CAB4OQgAEjsIALY8CABQPggA6j8IAIRBCAAeQwgAwkQIAFxGCAD2RwgAkEkIADRLCADOTAgAaE4IAAxQCACmUQgAQFMIANpUCAB+VggAGFgIALJZCABMWwgA5lwIAIpeCAAkYAgAyGEIAFhjCAD8ZAgAlmYIADBoCADKaQgAbmsIAAhtCACibggAPHAIAOBxCAB6cwgAFHUIALh2CABSeAgA7HkIAIZ7CAAgfQgAxH4IAF6ACAD4gQgAnIMIADaFCADQhggAaogIAASKCACoiwgAQo0IANyOCACAkAgAGpIIALSTCABOlQgA6JYIAIyYCAAmmggAwJsIAFqdCAD+nggAmKAIADKiCADMowgAcKUIABSnCACuqAgAUqoIAOyrCACGrQgAIK8IAMSwCABesggA+LMIAJK1CAA2twgA0LgIAGq6CAAOvAgAqL0IAEK/CADcwAgAdsIIABrECAC0xQgATscIAOjICACMyggAJswIAMDNCABkzwgA/tAIAJjSCAAy1AgA1tUIAHDXCAAK2QgApNoIAD7cCADi3QgAfN8IABbhCACw4ggAVOQIAO7lCACI5wgALOkIAMbqCABg7AgA+u0IAJTvCAA48QgA0vIIAGz0CAAG9ggAqvcIAET5CADe+ggAePwIABz+CAC2/wgAUAEJAPQCCQCOBAkAKAYJAMIHCQBcCQkAAAsJAJoMCQA0DgkAzg8JAHIRCQAMEwkAphQJAEoWCQDkFwkAfhkJABgbCQCyHAkAVh4JAPAfCQCKIQkALiMJAMgkCQBiJgkA/CcJAKApCQA6KwkA1CwJAG4uCQAIMAkArDEJAEYzCQDgNAkAejYJAB44CQC4OQkAUjsJAPY8CQCQPgkAKkAJAMRBCQBeQwkAAkUJAJxGCQA2SAkA0EkJAHRLCQAOTQkAqE4JAExQCQDmUQkAgFMJABpVCQC0VgkAWFgJAPJZCQCMWwkAJl0JAMpeCQBkYAkA/mEJAKJjCQA8ZQkA1mYJAHBoCQAKagkArmsJAEhtCQDibgkAhnAJACByCQC6cwkAVHUJAO52CQCSeAkALHoJAMZ7CQBgfQkABH8JAJ6ACQA4ggkA0oMJAHaFCQAQhwkAqogJAE6KCQDoiwkAgo0JAByPCQC2kAkAWpIJAPSTCQCOlQkAKJcJAMyYCQBmmgkAAJwJAJqdCQA+nwkA2KAJAHKiCQAWpAkAsKUJAEqnCQDkqAkAfqoJACKsCQC8rQkAVq8JAPCwCQCUsgkALrQJAMi1CQBstwkABrkJAKC6CQA6vAkA1L0JAHi/CQASwQkArMIJAEbECQDqxQkAhMcJAB7JCQDCygkAXMwJAPbNCQCQzwkAKtEJAM7SCQBo1AkAAtYJAJzXCQBA2QkA2toJAHTcCQAY3gkAst8JAEzhCQDm4gkAiuQJACTmCQC+5wkAWOkJAPLqCQCW7AkAMO4JAMrvCQBk8QkACPMJAKL0CQA89gkA4PcJAHr5CQAU+wkArvwJAEj+CQDs/wkAhgEKACADCgC6BAoAXgYKAPgHCgCSCQoANgsKANAMCgBqDgoABBAKAJ4RCgBCEwoA3BQKAHYWCgAQGAoAtBkKAE4bCgDoHAoAjB4KACYgCgDAIQoAWiMKAPQkCgCYJgoAMigKAMwpCgBmKwoACi0KAKQuCgA+MAoA4jEKAHwzCgAWNQoAsDYKAEo4CgDuOQoAiDsKACI9CgC8PgoAVkAKAPpBCgCUQwoAOEUKANJGCgBsSAoABkoKAKBLCgBETQoA3k4KAHhQCgASUgoAtlMKAFBVCgDqVgoAhFgKAChaCgDCWwoAXF0KAABfCgCaYAoANGIKAM5jCgBoZQoAAmcKAKZoCgBAagoA5GsKAH5tCgAYbwoAsnAKAFZyCgDwcwoAinUKACR3CgC+eAoAYnoKAPx7CgCWfQoAOn8KANSACgBuggoACIQKAKKFCgA8hwoA4IgKAHqKCgAejAoAuI0KAFKPCgDskAoAhpIKACqUCgDElQoAXpcKAPiYCgCcmgoANpwKANCdCgBqnwoADqEKAKiiCgBCpAoA5qUKAICnCgAaqQoAtKoKAE6sCgDyrQoAjK8KACaxCgDKsgoAZLQKAP61CgCYtwoAMrkKANa6CgBwvAoACr4KAKS/CgBIwQoA4sIKAHzECgAgxgoAuscKAFTJCgDuygoAiMwKACzOCgDGzwoAYNEKAATTCgCe1AoAONYKANLXCgBs2QoAENsKAKrcCgBE3goA3t8KAHjhCgAc4woAtuQKAFrmCgD05woAjukKACjrCgDC7AoAZu4KAADwCgCa8QoAPvMKANj0CgBy9goADPgKAKb5CgBK+woA5PwKAH7+CgAYAAsAvAELAFYDCwDwBAsAigYLAC4ICwDICQsAYgsLAAYNCwCgDgsAOhALANQRCwBuEwsAEhULAKwWCwBGGAsA4BkLAHobCwAeHQsAuB4LAFwgCwD2IQsAkCMLAColCwDEJgsAaCgLAAIqCwCcKwsANi0LANouCwB0MAsADjILALIzCwBMNQsA5jYLAIA4CwAaOgsAvjsLAFg9CwDyPgsAjEALADBCCwDKQwsAZEULAAhHCwCiSAsAPEoLANZLCwB6TQsAFE8LAK5QCwBIUgsA4lMLAIZVCwAgVwsAulgLAFRaCwD4WwsAkl0LACxfCwDQYAsAamILAARkCwCeZQsAOGcLANxoCwB2agsAEGwLAKptCwBObwsA6HALAIJyCwAmdAsAwHULAFp3CwD0eAsAjnoLADJ8CwDMfQsAZn8LAACBCwCaggsAPoQLANiFCwB8hwsAFokLALCKCwBKjAsA5I0LAIiPCwAikQsAvJILAFaUCwD6lQsAlJcLAC6ZCwDImgsAbJwLAAaeCwCgnwsARKELAN6iCwB4pAsAEqYLAKynCwBQqQsA6qoLAISsCwAergsAwq8LAFyxCwD2sgsAmrQLADS2CwDOtwsAaLkLAAK7CwCmvAsAQL4LANq/CwB0wQsAGMMLALLECwBMxgsA8McLAIrJCwAkywsAvswLAFjOCwD8zwsAltELADDTCwDK1AsAbtYLAAjYCwCi2QsARtsLAODcCwB63gsAFOALAK7hCwBS4wsA7OQLAIbmCwAg6AsAxOkLAF7rCwD47AsAnO4LADbwCwDQ8QsAavMLAAT1CwCo9gsAQvgLANz5CwB2+wsAGv0LALT+CwBOAAwA6AEMAIwDDAAmBQwAwAYMAGQIDAD+CQwAmAsMADINDADMDgwAcBAMAAoSDACkEwwASBUMAOIWDAB8GAwAFhoMALAbDABUHQwA7h4MAIggDAAiIgwAxiMMAGAlDAD6JgwAlCgMADgqDADSKwwAbC0MABAvDACqMAwARDIMAN4zDACCNQwAHDcMALY4DABQOgwA9DsMAI49DAAoPwwAwkAMAFxCDAAARAwAmkUMADRHDADOSAwAaEoMAAxMDACmTQwASk8MAORQDAB+UgwAGFQMALJVDABWVwwA8FgMAIpaDAAkXAwAyF0MAGJfDAD8YAwAoGIMADpkDADUZQwAbmcMAAhpDACsagwARmwMAOBtDAB6bwwAHnEMALhyDABSdAwA7HUMAJB3DAAqeQwAxHoMAGh8DAACfgwAnH8MADaBDADQggwAdIQMAA6GDACohwwAQokMAOaKDACAjAwAGo4MAL6PDABYkQwA8pIMAIyUDAAmlgwAypcMAGSZDAD+mgwAmJwMADyeDADWnwwAcKEMAAqjDACupAwASKYMAOKnDACGqQwAIKsMALqsDABUrgwA7q8MAJKxDAAsswwAxrQMAGC2DAAEuAwAnrkMADi7DADSvAwAdr4MABDADACqwQwARMMMAOjEDACCxgwAHMgMAMDJDABaywwA9MwMAI7ODAAy0AwAzNEMAGbTDAAA1QwAmtYMAD7YDADY2QwActsMAAzdDACm3gwASuAMAOThDACI4wwAIuUMALzmDABW6AwA+ukMAJTrDAAu7QwAyO4MAGLwDAAG8gwAoPMMADr1DADU9gwAePgMABL6DACs+wwAUP0MAOr+DACEAA0AHgINALgDDQBcBQ0A9gYNAJAIDQAqCg0AzgsNAGgNDQACDw0AnBANAEASDQDaEw0AdBUNABgXDQCyGA0ATBoNAOYbDQCAHQ0AJB8NAL4gDQBYIg0A8iMNAJYlDQAwJw0AyigNAGQqDQAILA0Aoi0NADwvDQDgMA0AejINABQ0DQCuNQ0ASDcNAOw4DQCGOg0AIDwNALo9DQBUPw0A+EANAJJCDQA2RA0A0EUNAGpHDQAESQ0AnkoNAEJMDQDcTQ0Adk8NABBRDQC0Ug0ATlQNAOhVDQCCVw0AJlkNAMBaDQBaXA0A/l0NAJhfDQAyYQ0AzGINAGZkDQAKZg0ApGcNAD5pDQDiag0AfGwNABZuDQCwbw0ASnENAO5yDQCIdA0AInYNALx3DQBgeQ0A+noNAJR8DQAufg0A0n8NAGyBDQAGgw0AqoQNAESGDQDehw0AeIkNABKLDQC2jA0AUI4NAOqPDQCEkQ0AKJMNAMKUDQBclg0A9pcNAJqZDQA0mw0AzpwNAHKeDQAMoA0ApqENAECjDQDapA0AfqYNABioDQCyqQ0ATKsNAPCsDQCKrg0AJLANAL6xDQBisw0A/LQNAJa2DQA6uA0A1LkNAG67DQAIvQ0Aor4NAEbADQDgwQ0AesMNABTFDQC4xg0AUsgNAOzJDQCGyw0AKs0NAMTODQBe0A0A+NENAJzTDQA21Q0A0NYNAGrYDQAO2g0AqNsNAELdDQDc3g0AgOANABriDQC04w0AWOUNAPLmDQCM6A0AJuoNAMDrDQBk7Q0A/u4NAJjwDQAy8g0A1vMNAHD1DQAK9w0ApPgNAEj6DQDi+w0AfP0NACD/DQC6AA4AVAIOAO4DDgCSBQ4ALAcOAMYIDgBgCg4A+gsOAJ4NDgA4Dw4A0hAOAIoSDgAkFA4AvhUOAGIXDgD8GA4AlhoOAEQcDgDeHQ4AeB8OABwhDgC2Ig4AUCQOAOolDgCEJw4AHikOAMIqDgBcLA4AAC4OAJovDgA0MQ4AzjIOAGg0DgAMNg4ApjcOAEA5DgDaOg4AfjwOABg+DgCyPw4ATEEOAPBCDgCKRA4AJEYOAMhHDgBiSQ4A/EoOAJZMDgAwTg4A1E8OAG5RDgAIUw4AolQOAEZWDgDgVw4AelkOAB5bDgC4XA4AUl4OAOxfDgCGYQ4AKmMOAMRkDgBeZg4A+GcOAJJpDgA2aw4A0GwOAHRuDgAOcA4AqHEOAEJzDgDcdA4AgHYOABp4DgC0eQ4ATnsOAOh8DgCMfg4AJoAOAMqBDgBkgw4A/oQOAJiGDgAyiA4A1okOAHCLDgAKjQ4ApI4OAEiQDgDikQ4AfJMOABaVDgC6lg4AVJgOAO6ZDgCImw4ALJ0OAMaeDgBgoA4A+qEOAJ6jDgA4pQ4A0qYOAHaoDgAQqg4AqqsOAEStDgDerg4AgrAOAByyDgC2sw4AULUOAOq2DgCOuA4AKLoOAMK7DgBmvQ4AAL8OAJrADgA+wg4A2MMOAHLFDgAMxw4ApsgOAErKDgDkyw4Afs0OABjPDgCy0A4AVtIOAPDTDgCK1Q4ALtcOAMjYDgBi2g4A/NsOAKDdDgA63w4A1OAOAG7iDgAS5A4ArOUOAEbnDgDg6A4AhOoOAB7sDgC47Q4AXO8OAPbwDgCQ8g4AKvQOAMT1DgBo9w4AAvkOAJz6DgA2/A4A0P0OAHT/DgAOAQ8AsgIPAEwEDwDmBQ8AgAcPABoJDwC+Cg8AWAwPAPINDwCMDw8AJhEPAMoSDwBkFA8A/hUPAKIXDwA8GQ8A1hoPAHAcDwAUHg8Arh8PAEghDwDiIg8AhiQPACAmDwC6Jw8AXikPAPgqDwCSLA8ALC4PAMYvDwBqMQ8ABDMPAJ40DwA4Ng8A0jcPAHY5DwAQOw8AqjwPAE4+DwDoPw8AgkEPABxDDwDARA8AWkYPAPRHDwCOSQ8AMksPAMxMDwBmTg8AAFAPAJpRDwA+Uw8A2FQPAHxWDwAWWA8AsFkPAEpbDwDkXA8AiF4PACJgDwC8YQ8AVmMPAPBkDwCUZg8ALmgPANJpDwBsaw8ABm0PAKBuDwA6cA8A3nEPAHhzDwASdQ8ArHYPAFB4DwDqeQ8AhHsPAB59DwDCfg8AXIAPAPaBDwCagw8ANIUPAM6GDwBoiA8AAooPAKaLDwBAjQ8A2o4PAHSQDwAYkg8AspMPAEyVDwDmlg8AipgPACSaDwC+mw8AYp0PAPyeDwCWoA8AMKIPAMqjDwBupQ8ACKcPAKKoDwA8qg8A4KsPAHqtDwAUrw8AuLAPAFKyDwDssw8AhrUPACC3DwDEuA8AXroPAPi7DwCSvQ8ALL8PANDADwBqwg8ABMQPAKjFDwBCxw8A3MgPAHbKDwAazA8AtM0PAE7PDwDo0A8AgtIPACbUDwDA1Q8AWtcPAP7YDwCY2g8AMtwPAMzdDwBm3w8ACuEPAKTiDwA+5A8A2OUPAHznDwAW6Q8AsOoPAFTsDwDu7Q8AiO8PACLxDwDG8g8AYPQPAPr1DwCU9w8AOPkPANL6DwBs/A8ABv4PAKr/DwBEARAA3gIQAHgEEAASBhAAtgcQAFAJEAD0ChAAjgwQACgOEADCDxAAXBEQAAATEACaFBAANBYQAM4XEAByGRAADBsQAKYcEABAHhAA5B8QAH4hEAAYIxAAvCQQAFYmEADwJxAAiikQACQrEADILBAAYi4QAPwvEACWMRAAOjMQANQ0EABuNhAACDgQAKw5EABGOxAA4DwQAIQ+EAAeQBAAuEEQAFJDEADsRBAAkEYQACpIEADESRAAXksQAPhMEACcThAANlAQANBREAB0UxAADlUQAKhWEABCWBAA5lkQAIBbEAAaXRAAtF4QAFhgEADyYRAAjGMQADBlEADKZhAAZGgQAP5pEACiaxAAPG0QANZuEABwcBAACnIQAK5zEABIdRAA4nYQAHx4EAAWehAAunsQAFR9EADufhAAkoAQACyCEADGgxAAYIUQAASHEACeiBAAOIoQANKLEAB2jRAAEI8QAKqQEABEkhAA3pMQAIKVEAAclxAAtpgQAFqaEAD0mxAAjp0QACifEADMoBAAZqIQAACkEACapRAAPqcQANioEAByqhAADKwQAKatEABKrxAA5LAQAIiyEAAitBAAvLUQAFa3EADwuBAAlLoQAC68EADIvRAAYr8QAPzAEACgwhAAOsQQAN7FEAB4xxAAEskQAKzKEABGzBAA6s0QAITPEAAe0RAAuNIQAFLUEAD21RAAkNcQADTZEADO2hAAaNwQAALeEACc3xAAQOEQANriEAB05BAADuYQAKjnEABM6RAA5uoQAIrsEAAk7hAAvu8QAFjxEADy8hAAlvQQADD2EADK9xAAZPkQAP76EACi/BAAPP4QANb/EAB6AREAFAMRAK4EEQBSBhEA7AcRAIYJEQAgCxEAugwRAF4OEQD4DxEAkhERACwTEQDGFBEAahYRAAQYEQCoGREAQhsRANwcEQB2HhEAECARALQhEQBOIxEA6CQRAIImEQAmKBEAwCkRAForEQD0LBEAmC4RADIwEQDMMREAcDMRAAo1EQCkNhEAPjgRANg5EQB8OxEAFj0RALA+EQBKQBEA5EERAIhDEQAiRREAvEYRAGBIEQD6SREAlEsRADhNEQDSThEAbFARAAZSEQCgUxEARFURAN5WEQB4WBEAEloRAKxbEQBQXREA6l4RAIRgEQAoYhEAwmMRAFxlEQAAZxEAmmgRADRqEQDOaxEAaG0RAAxvEQCmcBEAQHIRANpzEQB0dREAGHcRALJ4EQBWehEA8HsRAIp9EQAkfxEAvoARAGKCEQD8gxEAloURADCHEQDUiBEAbooRAAiMEQCijREARo8RAOCQEQB6khEAHpQRALiVEQBSlxEA7JgRAIaaEQAqnBEAxJ0RAF6fEQD4oBEAkqIRADakEQDQpREAaqcRAA6pEQCoqhEAQqwRANytEQCArxEAGrERALSyEQBOtBEA8rURAIy3EQAmuREAyroRAGS8EQD+vREAmL8RADLBEQDWwhEAcMQRAArGEQCuxxEASMkRAOLKEQB8zBEAFs4RALrPEQBU0REA7tIRAIjUEQAs1hEAxtcRAGDZEQD62hEAntwRADjeEQDS3xEAduERABDjEQCq5BEAROYRAN7nEQCC6REAHOsRALbsEQBQ7hEA6u8RAI7xEQAo8xEAwvQRAGb2EQAA+BEAmvkRAD77EQDY/BEAcv4RAAwAEgCmARIASgMSAOQEEgB+BhIAGAgSALIJEgBWCxIA8AwSAIoOEgAuEBIAyBESAGITEgAGFRIAoBYSADoYEgDUGRIAbhsSABIdEgCsHhIARiASAOAhEgB6IxIAHiUSALgmEgBSKBIA9ikSAJArEgAqLRIAxC4SAGgwEgACMhIAnDMSADY1EgDaNhIAdDgSAA46EgCoOxIATD0SAOY+EgCAQBIAGkISAL5DEgBYRRIA8kYSAIxIEgAmShIAyksSAGRNEgD+ThIAolASADxSEgDWUxIAcFUSABRXEgCuWBIASFoSAOJbEgCGXRIAIF8SALpgEgBUYhIA7mMSAJJlEgAsZxIAxmgSAGpqEgAEbBIAnm0SADhvEgDccBIAdnISABB0EgCqdRIATncSAOh4EgCCehIAHHwSALZ9EgBafxIA9IASAI6CEgAyhBIAzIUSAGaHEgAKiRIApIoSAD6MEgDYjRIAco8SABaREgCwkhIASpQSAOSVEgCIlxIAIpkSALyaEgBWnBIA8J0SAJSfEgAuoRIAyKISAGykEgAGphIAoKcSADqpEgDeqhIAeKwSABKuEgCsrxIAULESAOqyEgCEtBIAHrYSALi3EgBcuRIA9roSAJC8EgA0vhIAzr8SAGjBEgAMwxIApsQSAEDGEgDaxxIAdMkSABjLEgCyzBIATM4SAObPEgCK0RIAJNMSAL7UEgBY1hIA8tcSAJbZEgAw2xIAytwSAG7eEgAI4BIAouESADzjEgDg5BIAeuYSABToEgCu6RIAUusSAOzsEgCG7hIAIPASAMTxEgBe8xIA+PQSAJL2EgAs+BIA0PkSAGr7EgAE/RIAqP4SAEIAEwDcARMAdgMTABoFEwC0BhMATggTAOgJEwCMCxMAJg0TAMAOEwBaEBMA9BETAJgTEwAyFRMAzBYTAHAYEwAKGhMApBsTAEgdEwDiHhMAfCATABYiEwCwIxMAVCUTAO4mEwCIKBMAIioTAMYrEwBgLRMA+i4TAJQwEwAuMhMA0jMTAGw1EwAGNxMAqjgTAEQ6EwDeOxMAeD0TABw/EwC2QBMAUEITAOpDEwCORRMAKEcTAMJIEwBcShMA9ksTAJpNEwA0TxMAzlATAGhSEwAMVBMAplUTAEpXEwDkWBMAfloTABhcEwCyXRMAVl8TAPBgEwCKYhMAJGQTAMhlEwBiZxMA/GgTAJZqEwAwbBMA1G0TAG5vEwAScRMArHITAEZ0EwDgdRMAencTAB55EwC4ehMAUnwTAAB+EwCafxMANIETAM6CEwByhBMADIYTAKaHEwBKiRMA5IoTAH6MEwAYjhMAvI8TAFaREwD6khMAnpQTADiWEwDSlxMAbJkTABCbEwCqnBMARJ4TAN6fEwB4oRMAHKMTALakEwBQphMA6qcTAISpEwAoqxMAwqwTAFyuEwAAsBMAmrETADSzEwDYtBMAcrYTAAy4EwCmuRMAQLsTAOS8EwB+vhMAGMATALLBEwBWwxMA8MQTAIrGEwAkyBMAyMkTAGLLEwD8zBMAls4TADDQEwDU0RMAbtMTAAjVEwCs1hMARtgTAODZEwB62xMAHt0TALjeEwBS4BMA7OETAIbjEwAq5RMAxOYTAF7oEwAC6hMAnOsTADbtEwDQ7hMAdPATAA7yEwCo8xMAQvUTAOb2EwCA+BMAGvoTALT7EwBO/RMA8v4TAIwAFAAmAhQAygMUAGQFFAD+BhQAmAgUADIKFADWCxQAcA0UAAoPFACuEBQASBIUAOITFAB8FRQAIBcUALoYFABUGhQA7hsUAJIdFAAsHxQAxiAUAGAiFAD6IxQAniUUADgnFADcKBQAdioUABAsFACqLRQARC8UAOgwFACCMhQAHDQUALY1FABQNxQA9DgUAI46FAAyPBQAzD0UAGY/FAAAQRQAmkIUADREFADYRRQAckcUAAxJFACwShQASkwUAORNFAB+TxQAIlEUALxSFABWVBQA8FUUAJRXFAAuWRQAyFoUAGJcFAD8XRQAoF8UADphFADUYhQAeGQUABJmFACsZxQARmkUAOpqFACEbBQAHm4UALhvFABScRQA9nIUAJB0FAA0dhQAzncUAGh5FAACexQAnHwUAEB+FADafxQAdIEUAA6DFACohBQATIYUAOaHFACAiRQAJIsUAL6MFABYjhQA8o8UAJaRFAAwkxQAypQUAGSWFAAImBQAopkUADybFADWnBQAcJ4UABSgFACuoRQAUqMUAOykFACGphQAIKgUALqpFABeqxQA+KwUAJKuFAAssBQAxrEUAGqzFAAEtRQAnrYUAEK4FADcuRQAdrsUABC9FAC0vhQATsAUAOjBFACCwxQAJsUUAMDGFABayBQA9MkUAJjLFAAyzRQAzM4UAGbQFAAK0hQApNMUAD7VFADY1hQAfNgUABbaFACw2xQASt0UAOTeFACI4BQAIuIUALzjFABg5RQA+uYUAJToFAAu6hQA0usUAGztFAAG7xQAoPAUAETyFADe8xQAePUUABL3FAC2+BQAUPoUAOr7FACO/RQAKP8UAMIAFQBcAhUA9gMVAJoFFQA0BxUAzggVAGgKFQACDBUApg0VAEAPFQDaEBUAfhIVABgUFQCyFRUATBcVAPAYFQCKGhUAJBwVAL4dFQBiHxUA/CAVAJYiFQAwJBUA1CUVAG4nFQAIKRUAoioVADwsFQDgLRUAei8VABQxFQC4MhUAUjQVAOw1FQCGNxUAKjkVAMQ6FQBePBUA+D0VAJw/FQA2QRUA0EIVAGpEFQAERhUAqEcVAExJFQDwShUAikwVACROFQC+TxUAYlEVAPxSFQCWVBUAMFYVANRXFQBuWRUACFsVAKJcFQBGXhUA4F8VAHphFQAeYxUAuGQVAFJmFQDsZxUAhmkVACprFQDEbBUAXm4VAPhvFQCccRUANnMVANB0FQBqdhUADngVAKh5FQBCexUA3HwVAHZ+FQAagBUAtIEVAFiDFQDyhBUAjIYVACaIFQDAiRUAZIsVAP6MFQCYjhUAMpAVAMyRFQBwkxUACpUVAKSWFQBImBUA4pkVAHybFQAWnRUAup4VAFSgFQDuoRUAiKMVACylFQDGphUAYKgVAPqpFQCUqxUAOK0VANKuFQB2sBUAELIVAKqzFQBEtRUA3rYVAIK4FQAcuhUAtrsVAFC9FQDqvhUAjsAVACjCFQDMwxUAZsUVAADHFQCayBUANMoVANjLFQByzRUADM8VAKbQFQBA0hUA5NMVAH7VFQAY1xUAvNgVAFbaFQDw2xUAit0VACTfFQDI4BUAYuIVAPzjFQCg5RUAOucVANToFQBu6hUAEuwVAKztFQBG7xUA4PAVAHryFQAe9BUAuPUVAFL3FQD2+BUAkPoVACr8FQDE/RUAaP8VAAIBFgCcAhYANgQWANoFFgB0BxYADgkWAKgKFgBCDBYA5g0WAIAPFgAkERYAvhIWAFgUFgDyFRYAjBcWADAZFgDKGhYAZBwWAP4dFgCYHxYAPCEWANYiFgBwJBYACiYWAK4nFgBIKRYA4ioWAIYsFgAgLhYAui8WAFQxFgD4MhYAkjQWACw2FgDGNxYAYDkWAAQ7FgCePBYAOD4WANw/FgB2QRYAEEMWAKpEFgBORhYA6EcWAIJJFgAcSxYAtkwWAFpOFgD0TxYAjlEWADJTFgDMVBYAZlYWAABYFgCkWRYAPlsWANhcFgByXhYADGAWALBhFgBKYxYA5GQWAIhmFgAiaBYAvGkWAFZrFgD6bBYAlG4WAC5wFgDIcRYAbHMWAAZ1FgCgdhYAOngWANR5FgB4exYAEn0WALZ+FgBQgBYA6oEWAISDFgAehRYAwoYWAFyIFgD2iRYAkIsWACqNFgDOjhYAaJAWAAKSFgCmkxYAQJUWANqWFgB0mBYAGJoWALKbFgBMnRYA5p4WAICgFgAkohYAvqMWAFilFgD8phYAlqgWADCqFgDKqxYAbq0WAAivFgCisBYAPLIWANazFgB6tRYAFLcWAK64FgBSuhYA7LsWAIa9FgAgvxYAxMAWAF7CFgD4wxYAksUWADbHFgDQyBYAasoWAATMFgCezRYAQs8WANzQFgCA0hYAGtQWALTVFgBO1xYA6NgWAIzaFgAm3BYAwN0WAFrfFgD04BYAmOIWADLkFgDM5RYAcOcWAArpFgCk6hYAPuwWAOLtFgB87xYAFvEWALDyFgBK9BYA7vUWAIj3FgAi+RYAxvoWAGD8FgD6/RYAlP8WADgBFwDSAhcAbAQXAAYGFwCqBxcARAkXAN4KFwB4DBcAEg4XALYPFwBQERcA9BIXAI4UFwAoFhcAwhcXAGYZFwAAGxcAmhwXADQeFwDOHxcAciEXAAwjFwCmJBcAQCYXAOQnFwB+KRcAGCsXALIsFwBMLhcA8C8XAIoxFwAkMxcAyDQXAGI2FwD8NxcAljkXADo7FwDUPBcAbj4XAAhAFwCiQRcARkMXAOBEFwB6RhcAHkgXALhJFwBSSxcA7EwXAJBOFwAqUBcAxFEXAF5TFwACVRcAnFYXADZYFwDQWRcAalsXAA5dFwCoXhcAQmAXAOZhFwCAYxcAGmUXALRmFwBYaBcA8mkXAIxrFwAmbRcAwG4XAGRwFwD+cRcAmHMXADx1FwDWdhcAcHgXAAp6FwCuexcASH0XAOJ+FwB8gBcAIIIXALqDFwBUhRcA7oYXAJKIFwAsihcAxosXAGCNFwAEjxcAnpAXADiSFwDSkxcAbJUXABCXFwCqmBcARJoXAOibFwCCnRcAHJ8XALagFwBaohcA9KMXAI6lFwAopxcAzKgXAGaqFwAArBcAmq0XAD6vFwDYsBcAcrIXAAy0FwCmtRcASrcXAOS4FwB+uhcAIrwXALy9FwBWvxcA8MAXAJTCFwAuxBcAyMUXAGLHFwAGyRcAoMoXADrMFwDUzRcAbs8XABLRFwCs0hcARtQXAOrVFwCE1xcAHtkXALjaFwBc3BcA9t0XAJDfFwAq4RcAxOIXAGjkFwAC5hcAnOcXAEDpFwDa6hcAdOwXAA7uFwCy7xcATPEXAObyFwCA9BcAGvYXAL73FwBY+RcA8voXAJb8FwAw/hcAyv8XAGQBGAAIAxgAogQYADwGGADWBxgAegkYABQLGACuDBgASA4YAOIPGACGERgAIBMYAMQUGABeFhgA+BcYAJIZGAAsGxgA0BwYAGoeGAAEIBgAniEYADgjGADcJBgAdiYYABAoGAC0KRgATisYAOgsGACCLhgAJjAYAMAxGABaMxgA9DQYAI42GAAyOBgAzDkYAGY7GAAKPRgApD4YAD5AGADYQRgAfEMYABZFGACwRhgASkgYAO5JGACISxgAIk0YALxOGABWUBgA+lEYAJRTGAAuVRgA0lYYAGxYGAAGWhgAoFsYAERdGADeXhgAeGAYABJiGACsYxgAUGUYAOpmGACEaBgAKGoYAMJrGABcbRgA9m4YAJpwGAA0chgAznMYAGh1GAAMdxgApngYAEB6GADaexgAdH0YABh/GACygBgATIIYAPCDGACKhRgAJIcYAL6IGABiihgA/IsYAJaNGAAwjxgAypAYAG6SGAAIlBgAopUYAEaXGADgmBgAepoYABScGAC4nRgAUp8YAOygGACGohgAIKQYAMSlGABepxgA+KgYAJyqGAA2rBgA0K0YAGqvGAAOsRgAqLIYAEK0GADctRgAgLcYABq5GAC0uhgATrwYAOi9GACMvxgAJsEYAMDCGABaxBgA/sUYAJjHGAAyyRgA1soYAHDMGAAKzhgApM8YAEjRGADi0hgAfNQYABbWGAC61xgAVNkYAO7aGACI3BgAIt4YAMbfGABg4RgA+uIYAJ7kGAA45hgA0ucYAGzpGAAQ6xgAquwYAETuGADo7xgAgvEYABzzGAC29BgAUPYYAPT3GACO+RgAMvsYAMz8GABw/hgACgAZAKQBGQA+AxkA4gQZAHwGGQAWCBkAugkZAFQLGQDuDBkAiA4ZACwQGQDGERkAYBMZAPoUGQCeFhkAOBgZANIZGQBsGxkAEB0ZAKoeGQBEIBkA3iEZAHgjGQAcJRkAtiYZAFooGQD0KRkAjisZACgtGQDCLhkAZjAZAAAyGQCaMxkANDUZAM42GQByOBkADDoZAKY7GQBKPRkA5D4ZAH5AGQAYQhkAvEMZAFZFGQDwRhkAikgZAC5KGQDISxkAYk0ZAPxOGQCWUBkAOlIZANRTGQBuVRkAElcZAKxYGQBGWhkA4FsZAIRdGQAeXxkAuGAZAFJiGQD2YxkAkGUZACpnGQDEaBkAXmoZAAJsGQCcbRkANm8ZANpwGQB0chkADnQZAKh1GQBMdxkA5ngZAIB6GQAafBkAtH0ZAFh/GQDygBkAjIIZADCEGQDKhRkAZIcZAP6IGQCiihkAPIwZANaNGQBwjxkACpEZAK6SGQBIlBkA4pUZAIaXGQAgmRkAupoZAFScGQD4nRkAkp8ZACyhGQDGohkAaqQZAASmGQCepxkAOKkZANKqGQB2rBkAEK4ZAKqvGQBOsRkA6LIZAIK0GQActhkAtrcZAFq5GQD0uhkAjrwZADK+GQDMvxkAZsEZAADDGQCkxBkAPsYZANjHGQByyRkADMsZALDMGQBKzhkA5M8ZAIjRGQAi0xkAvNQZAFbWGQD61xkAlNkZAC7bGQDI3BkAYt4ZAAbgGQCg4RkAOuMZANTkGQB45hkAEugZAKzpGQBQ6xkA6uwZAITuGQAe8BkAwvEZAFzzGQD29BkAkPYZACr4GQDO+RkAaPsZAAL9GQCm/hkAQAAaANoBGgB0AxoAGAUaALIGGgBMCBoA5gkaAIALGgAkDRoAvg4aAFgQGgD8ERoAlhMaADAVGgDKFhoAbhgaAAgaGgCiGxoAPB0aANYeGgB6IBoAFCIaAK4jGgBIJRoA7CYaAIYoGgAgKhoAxCsaAF4tGgD4LhoAkjAaADYyGgDQMxoAajUaAAQ3GgCeOBoAQjoaANw7GgB2PRoAGj8aALRAGgBOQhoA6EMaAIxFGgAmRxoAwEgaAFpKGgD0SxoAmE0aADJPGgDMUBoAcFIaAApUGgCkVRoAPlcaAOJYGgB8WhoAFlwaALBdGgBKXxoA7mAaAIhiGgAiZBoAvGUaAGBnGgD6aBoAlGoaADhsGgDSbRoAbG8aAAZxGgCqchoARHQaAN51GgB4dxoAEnkaALZ6GgBQfBoA6n0aAI5/GgAogRoAwoIaAFyEGgAAhhoAmocaADSJGgDOihoAaIwaAAyOGgCmjxoAQJEaAOSSGgB+lBoAGJYaALKXGgBWmRoA8JoaAIqcGgAknhoAyJ8aAGKhGgD8ohoAlqQaADCmGgDUpxoAbqkaAAirGgCsrBoARq4aAOCvGgB6sRoAHrMaALi0GgBSthoA7LcaAIa5GgAquxoAzrwaAHK+GgAMwBoApsEaAEDDGgDuxBoAiMYaACLIGgDGyRoAYMsaAPrMGgCUzhoAONAaANLRGgBs0xoABtUaAKrWGgBE2BoA3tkaAHjbGgAS3RoAtt4aAFDgGgDq4RoAjuMaACjlGgDC5hoAXOgaAADqGgCa6xoANO0aAM7uGgBo8BoADPIaAKbzGgBA9RoA5PYaAH74GgAY+hoAsvsaAFb9GgDw/hoAigAbACQCGwC+AxsAYgUbAPwGGwCgCBsAOgobANQLGwBuDRsACA8bAKwQGwBGEhsA4BMbAHoVGwAUFxsAuBgbAFIaGwDsGxsAkB0bACofGwDEIBsAXiIbAAIkGwCcJRsANicbANAoGwBqKhsADiwbAKgtGwBCLxsA5jAbAIAyGwAaNBsAtDUbAFg3GwDyOBsAjDobACY8GwDAPRsAZD8bAP5AGwCYQhsAMkQbANZFGwBwRxsACkkbAK5KGwBITBsA4k0bAHxPGwAWURsAulIbAFRUGwDuVRsAklcbACxZGwDGWhsAYFwbAAReGwCeXxsAOGEbANJiGwBsZBsAEGYbAKpnGwBEaRsA6GobAIJsGwAcbhsAtm8bAFpxGwD0chsAjnQbACh2GwDCdxsAZnkbAAB7GwCafBsAPn4bANh/GwBygRsADIMbALCEGwBKhhsA5IcbAH6JGwAYixsAvIwbAFaOGwDwjxsAlJEbAC6TGwDIlBsAYpYbAAaYGwCgmRsAOpsbANScGwBunhsAEqAbAKyhGwBGoxsA4KQbAISmGwAeqBsAuKkbAFyrGwD2rBsAkK4bACqwGwDOsRsAaLMbAAK1GwCcthsANrgbANq5GwB0uxsADr0bALK+GwBMwBsA5sEbAIDDGwAkxRsAvsYbAFjIGwDyyRsAjMsbADDNGwDKzhsAZNAbAAjSGwCi0xsAPNUbANbWGwB62BsAFNobAK7bGwBI3RsA4t4bAIbgGwAg4hsAuuMbAFTlGwD45hsAkugbACzqGwDQ6xsAau0bAATvGwCe8BsAQvIbANzzGwB29RsAEPcbAKr4GwBO+hsA6PsbAIL9GwAm/xsAwAAcAFoCHAD0AxwAmAUcADIHHADMCBwAZgocAAAMHACkDRwAPg8cANgQHAB8EhwAFhQcALAVHABKFxwA7hgcAIgaHAAiHBwAvB0cAFYfHAD6IBwAlCIcAC4kHADIJRwAbCccAAYpHACgKhwARCwcAN4tHAB4LxwAEjEcAKwyHABQNBwA6jUcAIQ3HAAeORwAwjocAFw8HAD2PRwAmj8cADRBHADOQhwAaEQcAAxGHACmRxwAQEkcANpKHAB0TBwAGE4cALJPHABMURwA8FIcAIpUHAAkVhwAvlccAGJZHAD8WhwAllwcADBeHADKXxwAbmEcAAhjHACiZBwARmYcAOBnHAB6aRwAFGscALhsHABSbhwA7G8cAIZxHAAgcxwAxHQcAF52HAD4dxwAnHkcADZ7HADQfBwAan4cAA6AHACogRwAQoMcANyEHAB2hhwAGogcALSJHABOixwA8owcAIyOHAAmkBwAwJEcAGSTHAD+lBwAmJYcADKYHADMmRwAcJscAAqdHACknhwASKAcAOKhHAB8oxwAFqUcALqmHABUqBwA7qkcAIirHAAirRwAxq4cAGCwHAD6sRwAnrMcADi1HADSthwAbLgcABC6HACquxwARL0cAN6+HAB4wBwAHMIcALbDHABQxRwA6sYcAI7IHAAoyhwAwsscAGbNHAAAzxwAmtAcADTSHADY0xwActUcAAzXHACm2BwAQNocAOTbHAB+3RwAGN8cALLgHABW4hwA8OMcAIrlHAAu5xwAyOgcAGLqHAD86xwAoO0cADrvHADU8BwAbvIcAAj0HACs9RwARvccAOD4HACE+hwAHvwcALj9HABS/xwA9gAdAJACHQAqBB0AxAUdAGgHHQACCR0AnAodADYMHQDaDR0AdA8dAA4RHQCoEh0ATBQdAOYVHQCAFx0AGhkdAL4aHQBYHB0A8h0dAIwfHQAwIR0AyiIdAGQkHQD+JR0AoicdADwpHQDWKh0AcCwdAAouHQCuLx0ASDEdAOIyHQB8NB0AIDYdALo3HQBUOR0A+DodAJI8HQAsPh0Axj8dAGpBHQAEQx0AnkQdADhGHQDSRx0AdkkdABBLHQCqTB0ARE4dAOhPHQCCUR0AHFMdAMBUHQBaVh0A9FcdAI5ZHQAyWx0AzFwdAGZeHQAAYB0AmmEdAD5jHQDYZB0AcmYdAAxoHQCwaR0ASmsdAORsHQCIbh0AInAdALxxHQBWcx0A+nQdAJR2HQAueB0AyHkdAGJ7HQAGfR0AoH4dADqAHQDUgR0AeIMdABKFHQCshh0AUIgdAOqJHQCEix0AHo0dAMKOHQBckB0A9pEdAJCTHQAqlR0AzpYdAGiYHQACmh0AppsdAECdHQDanh0AdKAdABiiHQCyox0ATKUdAOamHQCAqB0AJKodAL6rHQBYrR0A8q4dAJawHQAwsh0AyrMdAG61HQAItx0AorgdADy6HQDWux0Aer0dABS/HQCuwB0ASMIdAOzDHQCGxR0AIMcdAMTIHQBeyh0A+MsdAJLNHQA2zx0A0NAdAGrSHQAE1B0AntUdAELXHQDc2B0AdtodABDcHQC03R0ATt8dAOjgHQCM4h0AJuQdAMDlHQBa5x0A/ugdAJjqHQAy7B0AzO0dAGbvHQAK8R0ApPIdAD70HQDY9R0AfPcdABb5HQCw+h0AVPwdAO79HQCI/x0AIgEeAMYCHgBgBB4A+gUeAJQHHgAuCR4A0goeAGwMHgAGDh4AoA8eAEQRHgDeEh4AeBQeABwWHgC2Fx4AUBkeAOoaHgCOHB4AKB4eAMIfHgBcIR4A9iIeAJokHgA0Jh4AziceAGgpHgAMKx4ApiweAEAuHgDkLx4AfjEeABgzHgCyNB4AVjYeAPA3HgCKOR4AJDseAL48HgBiPh4A/D8eAJZBHgAwQx4A1EQeAG5GHgAISB4ArEkeAEZLHgDgTB4Aek4eAB5QHgC4UR4AUlMeAOxUHgCGVh4AKlgeAMRZHgBeWx4A+FweAJxeHgA2YB4A0GEeAGpjHgAOZR4AqGYeAEJoHgDmaR4AgGseABptHgC0bh4AWHAeAPJxHgCMcx4AJnUeAMB2HgBkeB4A/nkeAJh7HgA8fR4A1n4eAHCAHgAKgh4ApIMeAEiFHgDihh4AfIgeACCKHgC6ix4AVI0eAO6OHgCSkB4ALJIeAMaTHgBglR4A+pYeAJ6YHgA4mh4A0pseAGydHgAQnx4AqqAeAESiHgDoox4AgqUeABynHgC2qB4AWqoeAPSrHgCOrR4AKK8eAMKwHgBmsh4AALQeAJq1HgA+tx4A2LgeAHK6HgAMvB4AsL0eAEq/HgDkwB4AfsIeABjEHgC8xR4AVsceAPDIHgCKyh4ALsweAMjNHgBizx4ABtEeAKDSHgA61B4A1NUeAHjXHgAS2R4ArNoeAEbcHgDg3R4AhN8eAB7hHgC44h4AXOQeAPblHgCQ5x4AKukeAM7qHgBo7B4AAu4eAJzvHgBA8R4A2vIeAHT0HgAO9h4AsvceAEz5HgDm+h4AgPweABr+HgC+/x4AWAEfAPICHwCWBB8AMAYfAMoHHwBkCR8ACAsfAKIMHwA8Dh8A1g8fAHARHwAUEx8ArhQfAEgWHwDsFx8AhhkfACAbHwC6HB8AXh4fAPgfHwCSIR8ALCMfAMYkHwBqJh8ABCgfAJ4pHwBCKx8A3CwfAHYuHwAQMB8AtDEfAE4zHwDoNB8AgjYfABw4HwDAOR8AWjsfAPQ8HwCOPh8AMkAfAMxBHwBmQx8ACkUfAKRGHwA+SB8A2EkfAHJLHwAWTR8AsE4fAEpQHwDkUR8AiFMfACJVHwC8Vh8AYFgfAPpZHwCUWx8ALl0fANJeHwBsYB8ABmIfAKBjHwA6ZR8A3mYfAHhoHwASah8AtmsfAFBtHwDqbh8AhHAfAChyHwDCcx8AXHUfAPZ2HwCQeB8ANHofAM57HwBofR8ADH8fAKaAHwBAgh8A2oMfAH6FHwAYhx8AsogfAEyKHwDmix8Aio0fACSPHwC+kB8AWJIfAPyTHwCWlR8AMJcfANSYHwBumh8ACJwfAKKdHwBGnx8A4KAfAHqiHwAUpB8AuKUfAFKnHwDsqB8AhqofACCsHwDErR8AXq8fAPiwHwCcsh8ANrQfANC1HwBqtx8ADrkfAKi6HwBCvB8A3L0fAHa/HwAawR8AtMIfAE7EHwDoxR8AjMcfACbJHwDAyh8AZMwfAP7NHwCYzx8AMtEfAMzSHwBw1B8ACtYfAKTXHwA+2R8A4tofAHzcHwAW3h8Aut8fAFThHwDu4h8AiOQfACLmHwDG5x8AYOkfAPrqHwCU7B8AOO4fANLvHwBs8R8AEPMfAKr0HwBE9h8A3vcfAIL5HwAc+x8AtvwfAFD+HwDq/x8AjgEgACgDIADCBCAAZgYgAAAIIACaCSAANAsgANgMIAByDiAADBAgAKYRIABAEyAA5BQgAH4WIAAYGCAAvBkgAFYbIADwHCAAih4gAC4gIADIISAAYiMgAPwkIACWJiAAOiggANQpIABuKyAAEi0gAKwuIABGMCAA4DEgAIQzIAAeNSAAuDYgAFI4IAD2OSAAkDsgADQ9IADiPiAAfEAgABZCIAC6QyAAVEUgAO5GIACISCAALEogAMZLIABgTSAA+k4gAJRQIAA4UiAA0lMgAGxVIAAGVyAAqlggAERaIADeWyAAeF0gABxfIAC2YCAAUGIgAPRjIACOZSAAKGcgAMJoIABmaiAAAGwgAJptIAA0byAAznAgAHJyIAAMdCAApnUgAEp3IADkeCAAfnogABh8IAC8fSAAVn8gAPCAIACKgiAAJIQgAMiFIABihyAA/IggAJaKIAA6jCAA1I0gAG6PIAASkSAArJIgAEaUIADglSAAhJcgAB6ZIAC4miAAUpwgAOydIACQnyAAKqEgAMSiIABepCAAAqYgAJynIAA2qSAA2qogAHSsIAAOriAAqK8gAEyxIADmsiAAgLQgABq2IAC0tyAAWLkgAPK6IACMvCAAML4gAMq/IABkwSAA/sIgAJjEIAA8xiAA1scgAHDJIAAKyyAArswgAEjOIADizyAAhtEgACDTIAC61CAAVNYgAPjXIACS2SAALNsgAMbcIABg3iAABOAgAJ7hIAA44yAA0uQgAHbmIAAQ6CAAqukgAE7rIADo7CAAgu4gABzwIADA8SAAWvMgAPT0IACO9iAAKPggAMz5IABm+yAAAP0gAKT+IAA+ACEA2AEhAHIDIQAWBSEAsAYhAEoIIQDkCSEAfgshACINIQC8DiEAVhAhAPARIQCUEyEALhUhAMgWIQBsGCEABhohAKAbIQA6HSEA3h4hAHggIQASIiEArCMhAEYlIQDqJiEAhCghAB4qIQC4KyEAXC0hAPYuIQCQMCEANDIhAM4zIQBoNSEAAjchAKY4IQBAOiEA2jshAHQ9IQAOPyEAskAhAExCIQDmQyEAikUhACRHIQC+SCEAWEohAPxLIQCWTSEAME8hAMpQIQBkUiEACFQhAKJVIQA8VyEA1lghAHpaIQAUXCEArl0hAFJfIQDsYCEAhmIhACBkIQC6ZSEAXmchAPhoIQCSaiEALGwhANBtIQBqbyEABHEhAJ5yIQBCdCEA3HUhAHZ3IQAaeSEAtHohAE58IQDofSEAgn8hACaBIQDAgiEAWoQhAPSFIQCYhyEAMokhAMyKIQBmjCEACo4hAKSPIQA+kSEA4pIhAHyUIQAWliEAsJchAFSZIQDumiEAiJwhACKeIQDGnyEAYKEhAPqiIQCUpCEALqYhANKnIQBsqSEABqshAKCsIQBEriEA3q8hAHixIQASsyEAtrQhAFC2IQDqtyEAhLkhACi7IQDCvCEAXL4hAADAIQCawSEANMMhAM7EIQByxiEADMghAKbJIQBAyyEA2swhAH7OIQAY0CEAstEhAEzTIQDw1CEAitYhACTYIQDI2SEAYtshAPzcIQCW3iEAOuAhANThIQBu4yEACOUhAKLmIQBG6CEA4OkhAHrrIQAe7SEAuO4hAFLwIQDs8SEAkPMhACr1IQDE9iEAXvghAPj5IQCc+yEANv0hAND+IQBqACIADgIiAKgDIgBCBSIA3AYiAIAIIgAaCiIAtAsiAE4NIgDyDiIAjBAiACYSIgDAEyIAZBUiAP4WIgCYGCIAPBoiANYbIgBwHSIACh8iAKQgIgBIIiIA4iMiAHwlIgAgJyIAuigiAFQqIgDuKyIAki0iACwvIgDGMCIAYDIiAPozIgCeNSIAODciANI4IgB2OiIAEDwiAKo9IgBEPyIA6EAiAIJCIgAcRCIAtkUiAFBHIgD0SCIAjkoiAChMIgDCTSIAZk8iAABRIgCaUiIAPlQiANhVIgByVyIADFkiAKZaIgBKXCIA5F0iAH5fIgAYYSIAvGIiAFZkIgDwZSIAlGciAC5pIgDIaiIAYmwiAAZuIgCgbyIAOnEiANRyIgBudCIAEnYiAKx3IgBGeSIA6noiAIR8IgAefiIAuH8iAFyBIgD2giIAkIQiACqGIgDEhyIAaIkiAAKLIgCcjCIAQI4iANqPIgB0kSIADpMiAKiUIgBMliIA5pciAICZIgAamyIAvpwiAFieIgDynyIAlqEiADCjIgDKpCIAZKYiAP6nIgCiqSIAPKsiANasIgBwriIAFLAiAK6xIgBIsyIA7LQiAIa2IgAguCIAurkiAF67IgD4vCIAkr4iACzAIgDGwSIAasMiAATFIgCexiIAOMgiANzJIgB2yyIAEM0iALTOIgBO0CIA6NEiAILTIgAm1SIAwNYiAFrYIgD02SIAjtsiADLdIgDM3iIAZuAiAADiIgCk4yIAPuUiANjmIgB86CIAFuoiALDrIgBK7SIA7u4iAIjwIgAi8iIAvPMiAFb1IgD69iIAlPgiAC76IgDI+yIAbP0iAAb/IgCgACMARAIjAN4DIwB4BSMAEgcjALYIIwBQCiMA6gsjAIQNIwAeDyMAwhAjAFwSIwD2EyMAkBUjADQXIwDOGCMAaBojAAwcIwCmHSMAQB8jANogIwB0IiMAGCQjALIlIwBMJyMA5igjAIoqIwAkLCMAvi0jAGIvIwD8MCMAljIjADA0IwDUNSMAbjcjAAg5IwCiOiMAPDwjAOA9IwB6PyMAFEEjAK5CIwBSRCMA7EUjAIZHIwAqSSMAxEojAF5MIwD4TSMAkk8jADZRIwDQUiMAalQjAARWIwCoVyMAQlkjANxaIwCAXCMAGl4jALRfIwBOYSMA8mIjAIxkIwAmZiMAwGcjAFppIwD+aiMAmGwjADJuIwDMbyMAcHEjAApzIwCkdCMASHYjAOJ3IwB8eSMAFnsjALp8IwBUfiMA7n8jAIiBIwAsgyMAxoQjAGCGIwD6hyMAlIkjADiLIwDSjCMAbI4jAAaQIwCqkSMARJMjAN6UIwCCliMAHJgjALaZIwBQmyMA6pwjAI6eIwAooCMAwqEjAFyjIwAApSMAmqYjADSoIwDYqSMAcqsjAAytIwCmriMASrAjAOSxIwB+syMAGLUjALK2IwBWuCMA8LkjAIq7IwAuvSMAyL4jAGLAIwD8wSMAoMMjADrFIwDUxiMAbsgjAAjKIwCsyyMARs0jAODOIwB60CMAHtIjALjTIwBS1SMA7NYjAJDYIwAq2iMAxNsjAF7dIwAC3yMAnOAjADbiIwDQ4yMAdOUjAA7nIwCo6CMAQuojAObrIwCA7SMAGu8jALTwIwBY8iMA8vMjAIz1IwAm9yMAyvgjAGT6IwD++yMAmP0jADz/IwDWACQAcAIkABQEJACuBSQASAckAOIIJAB8CiQAIAwkALoNJABUDyQA7hAkAJISJAAsFCQAxhUkAGoXJAAEGSQAnhokADgcJADcHSQAdh8kABAhJACqIiQARCQkAOglJACCJyQAHCkkALYqJABaLCQA9C0kAI4vJAAyMSQAzDIkAGY0JAAANiQApDckAD45JADYOiQAcjwkAAw+JACwPyQASkEkAORCJAB+RCQAIkYkALxHJABWSSQA+kokAJRMJAAuTiQAyE8kAGJRJAAGUyQAoFQkADpWJADUVyQAeFkkABJbJACsXCQARl4kAOpfJACEYSQAHmMkALhkJABcZiQA9mckAJBpJAAqayQAzmwkAGhuJAACcCQApnEkAEBzJADadCQAdHYkAA54JACyeSQATHskAOZ8JACAfiQAJIAkAL6BJABYgyQA8oQkAJaGJAAwiCQAyokkAG6LJAAIjSQAoo4kADyQJADWkSQAepMkABSVJACuliQASJgkAOyZJACGmyQAIJ0kALqeJABeoCQA+KEkAJKjJAA2pSQA0KYkAGqoJAAEqiQAqKskAEKtJADcriQAdrAkABCyJAC0syQATrUkAOi2JACCuCQAJrokAMC7JABavSQA9L4kAJjAJAAywiQAzMMkAGbFJAAKxyQApMgkAD7KJADiyyQAfM0kABbPJACw0CQAStIkAO7TJACI1SQAItckALzYJABg2iQA+tskAJTdJAA43yQA0uAkAGziJAAG5CQAquUkAETnJADe6CQAeOokABLsJAC27SQAUO8kAOrwJACE8iQAKPQkAML1JABc9yQAAPkkAJr6JAA0/CQAzv0kAHL/JAAMASUApgIlAEAEJQDaBSUAfgclABgJJQCyCiUATAwlAPANJQCKDyUAJBElAMgSJQBiFCUA/BUlAJYXJQA6GSUA1BolAG4cJQAIHiUAoh8lAEYhJQDgIiUAeiQlABQmJQC4JyUAUiklAOwqJQCQLCUAKi4lAMQvJQBeMSUA+DIlAJw0JQA2NiUA0DclAGo5JQAOOyUAqDwlAEI+JQDmPyUAgEElABpDJQC0RCUATkYlAPJHJQCMSSUAJkslAMBMJQBkTiUA/k8lAJhRJQA8UyUA1lQlAHBWJQAKWCUArlklAEhbJQDiXCUAfF4lABZgJQC6YSUAVGMlAO5kJQCIZiUALGglAMZpJQBgayUABG0lAJ5uJQA4cCUA0nElAHZzJQAQdSUAqnYlAER4JQDeeSUAgnslABx9JQC2fiUAUIAlAPSBJQCOgyUAKIUlAMyGJQBmiCUAAIolAJqLJQA+jSUA2I4lAHKQJQAMkiUAppMlAEqVJQDkliUAfpglABiaJQC8myUAVp0lAPCeJQCUoCUALqIlAMijJQBipSUABqclAKCoJQA6qiUA1KslAHitJQASryUArLAlAEayJQDqsyUAhLUlAB63JQC4uCUAXLolAPa7JQCQvSUAKr8lAM7AJQBowiUAAsQlAJzFJQA2xyUA2sglAHTKJQAOzCUAss0lAEzPJQDm0CUAgNIlABrUJQC+1SUAWNclAPLYJQCM2iUAMNwlAMrdJQBk3yUA/uAlAKLiJQA85CUA1uUlAHrnJQAU6SUAruolAEjsJQDi7SUAhu8lACDxJQC68iUAVPQlAPj1JQCS9yUALPklAMb6JQBq/CUABP4lAJ7/JQA4ASYA3AImAHYEJgAQBiYAqgcmAE4JJgDoCiYAggwmACYOJgDADyYAWhEmAPQSJgCOFCYAMhYmAMwXJgBmGSYAABsmAKQcJgA+HiYA2B8mAHIhJgAWIyYAsCQmAEomJgDuJyYAiCkmACIrJgC8LCYAVi4mAPovJgCUMSYALjMmANI0JgBsNiYABjgmAKA5JgA6OyYA3jwmAHg+JgASQCYArEEmAFBDJgDqRCYAhEYmAChIJgDCSSYAXEsmAPZMJgCaTiYANFAmAM5RJgBoUyYAAlUmAKZWJgBAWCYA2lkmAHRbJgAYXSYAsl4mAExgJgDwYSYAimMmACRlJgC+ZiYAWGgmAPxpJgCWayYAMG0mAMpuJgBucCYACHImAKJzJgBGdSYA4HYmAHp4JgAUeiYArnsmAFJ9JgDsfiYAhoAmACCCJgDEgyYAXoUmAPiGJgCciCYANoomANCLJgBqjSYADo8mAKiQJgBCkiYA3JMmAHaVJgAalyYAtJgmAE6aJgDomyYAjJ0mACafJgDAoCYAZKImAP6jJgCYpSYAMqcmAMyoJgBwqiYACqwmAKStJgA+ryYA4rAmAHyyJgAWtCYAurUmAFS3JgDuuCYAiLomACK8JgDGvSYAYL8mAPrAJgCUwiYAOMQmANLFJgBsxyYAEMkmAKrKJgBEzCYA3s0mAILPJgAc0SYAttImAFDUJgDq1SYAjtcmACjZJgDC2iYAXNwmAADeJgCa3yYANOEmANjiJgBy5CYADOYmAKbnJgBA6SYA5OomAH7sJgAY7iYAsu8mAFbxJgDw8iYAivQmAC72JgDI9yYAYvkmAPz6JgCW/CYAOv4mANT/JgBuAScACAMnAKwEJwBGBicA4AcnAHoJJwAeCycAuAwnAFIOJwD2DycAkBEnACoTJwDEFCcAXhYnAAIYJwCcGScANhsnANAcJwB0HicADiAnAKghJwBMIycA5iQnAIAmJwAaKCcAtCknAFgrJwDyLCcAjC4nACYwJwDKMScAZDMnAP40JwCiNicAPDgnANY5JwBwOycACj0nAK4+JwBIQCcA4kEnAHxDJwAgRScAukYnAFRIJwD4SScAkksnACxNJwDGTicAYFAnAARSJwCeUycAOFUnANJWJwB2WCcAEFonAKpbJwBEXScA6F4nAIJgJwAcYicAwGMnAFplJwD0ZicAjmgnADJqJwDMaycAZm0nAABvJwCacCcAPnInANhzJwBydScAFncnALp4JwBUeicA+HsnAJJ9JwA2fycA2oAnAHSCJwAYhCcAvIUnAFaHJwDwiCcAioonACSMJwDIjScAYo8nAPyQJwCgkicAOpQnANSVJwBulycACJknAKyaJwBGnCcA4J0nAHqfJwAeoScAuKInAFKkJwD2pScAkKcnACqpJwDEqicAXqwnAAKuJwCcrycANrEnANCyJwB0tCcADrYnAKi3JwBCuScA5ronAIC8JwAavicAvr8nAFjBJwDywicAjMQnACbGJwDKxycAZMknAP7KJwCYzCcAPM4nANbPJwBw0ScAFNMnAK7UJwBI1icA4tcnAIbZJwAg2ycAutwnAFTeJwD43ycAkuEnACzjJwDG5CcAYOYnAAToJwCe6ScAOOsnANLsJwB27icAEPAnAKrxJwBO8ycA6PQnAIL2JwAc+CcAtvknAFr7JwD0/CcAjv4nACgAKADMASgAZgMoAAAFKACaBigAPggoANgJKAByCygADA0oALAOKABKECgA5BEoAH4TKAAiFSgAvBYoAFYYKAD6GSgAlBsoAC4dKADIHigAYiAoAAYiKACgIygAOiUoANQmKAB4KCgAEiooAKwrKABQLSgA6i4oAIQwKAAeMigAwjMoAFw1KAD2NigAkDgoACo6KADOOygAaD0oAAI/KACcQCgAQEIoANpDKAB0RSgAGEcoALJIKABMSigA5ksoAIBNKAAkTygAvlAoAFhSKADyUygAllUoADBXKADKWCgAZFooAAhcKACiXSgAPF8oANZgKAB6YigAFGQoAK5lKABIZygA7GgoAIZqKAAgbCgAum0oAF5vKAD4cCgAknIoADZ0KADQdSgAancoAAR5KACeeigAQnwoANx9KAB2fygAEIEoALSCKABOhCgA6IUoAIKHKAAmiSgAwIooAFqMKAD+jSgAmI8oADKRKADMkigAZpQoAAqWKACklygAPpkoANiaKAB8nCgAFp4oALCfKABUoSgA7qIoAIikKAAipigAvKcoAGCpKAD6qigAlKwoAC6uKADSrygAbLEoAAazKACgtCgARLYoAN63KAB4uSgAHLsoALa8KABQvigA6r8oAITBKAAowygAwsQoAFzGKAD2xygAmskoADTLKADOzCgAaM4oAAzQKACm0SgAQNMoAOTUKAB+1igAGNgoALLZKABM2ygA8NwoAIreKAAk4CgAvuEoAGLjKAD85CgAluYoADDoKADU6SgAbusoAAjtKACs7igARvAoAODxKAB68ygAFPUoALj2KABS+CgA7PkoAIb7KAAq/SgAxP4oAF4AKQD4ASkAnAMpADYFKQDQBikAdAgpAA4KKQCoCykAQg0pANwOKQCAECkAGhIpALQTKQBOFSkA8hYpAIwYKQAmGikAwBspAGQdKQD+HikAmCApADIiKQDWIykAcCUpAAonKQCkKCkASCopAOIrKQB8LSkAIC8pALowKQBUMikA7jMpAIg1KQAsNykAxjgpAGA6KQD6OykAnj0pADg/KQDSQCkAdkIpABBEKQCqRSkAREcpAN5IKQCCSikAHEwpALZNKQBQTykA9FApAI5SKQAoVCkAwlUpAFxXKQAAWSkAmlopADRcKQDYXSkAcl8pAAxhKQCmYikASmQpAORlKQB+ZykAGGkpALxqKQBWbCkA8G0pAIpvKQAucSkAyHIpAGJ0KQAGdikAoHcpADp5KQDUeikAeHwpABJ+KQCsfykARoEpAOCCKQCEhCkAHoYpALiHKQBSiSkA9oopAJCMKQAqjikAzo8pAGiRKQACkykAnJQpADaWKQDalykAdJkpAA6bKQConCkATJ4pAOafKQCAoSkAJKMpAL6kKQBYpikA8qcpAIypKQAwqykAyqwpAGSuKQD+rykAorEpADyzKQDWtCkAerYpABS4KQCuuSkASLspAOK8KQCGvikAIMApALrBKQBUwykA+MQpAJLGKQAsyCkAxskpAGrLKQAEzSkAns4pAELQKQDc0SkAdtMpABDVKQCq1ikATtgpAOjZKQCC2ykAJt0pAMDeKQBa4CkA9OEpAI7jKQAy5SkAzOYpAGboKQAA6ikApOspAD7tKQDY7ikAfPApABbyKQCw8ykASvUpAOT2KQCI+CkAIvopALz7KQBW/SkA8P4pAJQAKgAuAioA0gMqAGwFKgAGByoAoAgqADoKKgDeCyoAeA0qABIPKgCsECoAUBIqAOoTKgCEFSoAKBcqAMIYKgBcGioA9hsqAJodKgA0HyoAziAqAGgiKgACJCoApiUqAEAnKgDaKCoAdCoqABgsKgCyLSoATC8qAPAwKgCKMioAJDQqAL41KgBYNyoA/DgqAJY6KgAwPCoAyj0qAGQ/KgAIQSoAokIqAEZEKgDgRSoAekcqABRJKgCuSioAUkwqAOxNKgCGTyoAIFEqAMRSKgBeVCoA+FUqAJJXKgA2WSoA0FoqAGpcKgAEXioAqF8qAEJhKgDcYioAgGQqABpmKgC0ZyoATmkqAOhqKgCMbCoAJm4qAMBvKgBacSoA9HIqAJh0KgAydioAzHcqAHB5KgAKeyoApHwqAD5+KgDifyoAfIEqABaDKgC6hCoAVIYqAO6HKgCIiSoAIosqAMaMKgBgjioA+o8qAJSRKgA4kyoA0pQqAGyWKgAQmCoAqpkqAESbKgDenCoAeJ4qABygKgC2oSoAUKMqAOqkKgCOpioAKKgqAMKpKgBmqyoAAK0qAJquKgA0sCoAzrEqAHKzKgAMtSoAprYqAEC4KgDauSoAfrsqABi9KgC8vioAVsAqAPDBKgCKwyoAJMUqAMjGKgBiyCoA/MkqAJbLKgA6zSoA1M4qAG7QKgAS0ioArNMqAEbVKgDg1ioAetgqAB7aKgC42yoAUt0qAOzeKgCQ4CoAKuIqAMTjKgBo5SoAAucqAJzoKgA26ioA0OsqAHTtKgAO7yoAqPAqAELyKgDc8yoAgPUqABr3KgC++CoAWPoqAPL7KgCM/SoAJv8qAMoAKwBkAisA/gMrAJgFKwAyBysA1ggrAHAKKwAUDCsArg0rAEgPKwDiECsAfBIrACAUKwC6FSsAVBcrAO4YKwCSGisALBwrAMYdKwBqHysABCErAJ4iKwA4JCsA3CUrAHYnKwAQKSsAqiorAE4sKwDoLSsAgi8rABwxKwC2MisAWjQrAPQ1KwCONysAMjkrAMw6KwBmPCsAAD4rAJo/KwA+QSsA2EIrAHJEKwAMRisAsEcrAEpJKwDkSisAfkwrACJOKwC8TysAVlErAPBSKwCUVCsALlYrAMhXKwBiWSsABlsrAKBcKwA6XisA1F8rAHhhKwASYysArGQrAFBmKwDqZysAhGkrAB5rKwC4bCsAXG4rAPZvKwCQcSsAKnMrAM50KwBodisAAngrAKZ5KwBAeysA2nwrAHR+KwAOgCsAsoErAEyDKwDmhCsAgIYrACSIKwC+iSsAWIsrAPKMKwCWjisAMJArAMqRKwBkkysACJUrAKKWKwA8mCsA1pkrAHqbKwAUnSsArp4rAEigKwDsoSsAhqMrACClKwC6pisAXqgrAPipKwCSqysALK0rANCuKwBqsCsABLIrAKizKwBCtSsA3LYrAHa4KwAQuisAtLsrAE69KwDovisAjMArACbCKwDAwysAWsUrAPTGKwCYyCsAMsorAMzLKwBmzSsACs8rAKTQKwA+0isA4tMrAHzVKwAW1ysAsNgrAEraKwDu2ysAiN0rACLfKwC84CsAYOIrAPrjKwCU5SsAOOcrANLoKwBs6isABuwrAKDtKwBE7ysA3vArAHjyKwAS9CsAtvUrAFD3KwDq+CsAhPorACj8KwDC/SsAXP8rAAABLACaAiwANAQsAM4FLABoBywADAksAKYKLABADCwA2g0sAHQPLAAYESwAshIsAFYULADwFSwAihcsACQZLAC+GiwAYhwsAPwdLACWHywAMCEsANQiLABuJCwACCYsAKInLABGKSwA4CosAHosLAAeLiwAuC8sAFIxLADsMiwAhjQsACo2LADENywAXjksAPg6LACSPCwANj4sANA/LAB0QSwADkMsAKhELABCRiwA3EcsAIBJLAAaSywAtEwsAE5OLADoTywAjFEsACZTLADKVCwAZFYsAP5XLACYWSwAMlssANZcLABwXiwACmAsAKRhLABIYywA4mQsAHxmLAAWaCwAumksAFRrLADubCwAkm4sACxwLADGcSwAYHMsAPp0LACediwAOHgsANJ5LABseywAEH0sAKp+LABEgCwA3oEsAIKDLAAchSwAtoYsAFqILAD0iSwAjossACiNLADCjiwAZpAsAACSLACakywANJUsANiWLABymCwADJosALCbLABKnSwA5J4sAH6gLAAYoiwAvKMsAFalLADwpiwAiqgsACSqLADIqywAYq0sAPyuLACgsCwAOrIsANSzLAButSwAErcsAKy4LABGuiwA4LssAIS9LAAevywAuMAsAFLCLAD2wywAkMUsACrHLADOyCwAaMosAALMLACczSwANs8sANrQLAB00iwADtQsAKjVLABC1ywA5tgsAIDaLAAa3CwAvt0sAFjfLADy4CwAluIsADDkLADK5SwAZOcsAAjpLACi6iwAPOwsANbtLABw7ywAFPEsAK7yLABI9CwA4vUsAJD3LAAq+SwAxPosAGj8LAAC/iwAnP8sAEABLQDaAi0AdAQtAA4GLQCyBy0AVgktAPAKLQCKDC0ALg4tAMgPLQBiES0A/BItAJYULQA6Fi0A1BctAHgZLQASGy0ArBwtAEYeLQDgHy0AhCEtAB4jLQC4JC0AUiYtAPYnLQCQKS0AKistAMQsLQBoLi0AAjAtAJwxLQA2My0A2jQtAHQ2LQAOOC0AqDktAEw7LQDmPC0AgD4tABpALQC+QS0AWEMtAPJELQCMRi0AMEgtAMpJLQBkSy0ACE0tAKJOLQA8UC0A1lEtAHBTLQAUVS0ArlYtAEhYLQDiWS0AfFstACBdLQC6Xi0AVGAtAPhhLQCSYy0ALGUtAMZmLQBqaC0ABGotAJ5rLQA4bS0A3G4tAHZwLQAQci0AqnMtAER1LQDodi0AgngtABx6LQDAey0AWn0tAPR+LQCOgC0AKIItAMyDLQBmhS0AAIctAKSILQA+ii0A2IstAHyNLQAWjy0AsJAtAEqSLQDkky0AiJUtACKXLQC8mC0AVpotAPqbLQCUnS0ALp8tANKgLQBsoi0ABqQtAKClLQA6py0A3qgtAHiqLQASrC0ArK0tAFCvLQDqsC0AhLItAB60LQDCtS0AXLctAPa4LQCQui0ANLwtAM69LQBovy0ADMEtAKbCLQBAxC0A2sUtAHTHLQAYyS0AssotAEzMLQDwzS0Ais8tACTRLQC+0i0AWNQtAPzVLQCW1y0AMNktAMraLQBu3C0ACN4tAKLfLQA84S0A4OItAHrkLQAU5i0AuOctAFLpLQDs6i0AhuwtACDuLQDE7y0AXvEtAPjyLQCS9C0ALPYtAND3LQBq+S0ADvstAKj8LQBC/i0A3P8tAHYBLgAaAy4AtAQuAE4GLgDoBy4AjAkuACYLLgDADC4AWg4uAP4PLgCYES4AMhMuANYULgBwFi4AChguAKQZLgA+Gy4A4hwuAHweLgAWIC4AsCEuAEojLgDuJC4AiCYuACwoLgDGKS4AYCsuAPosLgCULi4AODAuANIxLgBsMy4ABjUuAKo2LgBEOC4A3jkuAHg7LgAcPS4Atj4uAFBALgD0QS4AjkMuAChFLgDCRi4AXEguAABKLgCaSy4ANE0uAM5OLgByUC4ADFIuAKZTLgBKVS4A5FYuAH5YLgAYWi4AslsuAFZdLgDwXi4AimAuACRiLgC+Yy4AYmUuAPxmLgCWaC4AOmouANRrLgBubS4ACG8uAKxwLgBGci4A4HMuAHp1LgAedy4AuHguAFJ6LgDsey4Ahn0uACp/LgDEgC4AaIIuAAKELgCchS4ANocuANCILgB0ii4ADowuAKiNLgBCjy4A5pAuAICSLgAalC4AtJUuAFiXLgDymC4AjJouADCcLgDKnS4AZJ8uAP6gLgCYoi4APKQuANalLgBwpy4ACqkuAKSqLgBIrC4A4q0uAHyvLgAgsS4AurIuAFS0LgD4tS4AkrcuACy5LgDGui4AarwuAAS+LgCevy4AOMEuANLCLgCAxC4AGsYuALTHLgBiyS4A/MouAKDMLgA6zi4A1M8uAG7RLgAS0y4ArNQuAEbWLgDg1y4AetkuABTbLgC43C4AUt4uAPbfLgCQ4S4AKuMuAMTkLgBe5i4AAuguAJzpLgA26y4A0OwuAGruLgAO8C4AqPEuAEzzLgDm9C4AgPYuABr4LgC0+S4AWPsuAPL8LgCM/i4AJgAvAMABLwBkAy8A/gQvAJgGLwA8CC8A1gkvAHALLwAKDS8Arg4vAEgQLwDiES8AfBMvACAVLwC6Fi8AVBgvAO4ZLwCSGy8ALB0vAMYeLwBgIC8ABCIvAJ4jLwA4JS8A0iYvAHYoLwAQKi8AqisvAE4tLwDoLi8AgjAvABwyLwC2My8AWjUvAPQ2LwCOOC8AKDovAMI7LwBmPS8AAD8vAKRALwA+Qi8A2EMvAHJFLwAMRy8ApkgvAEpKLwDkSy8AiE0vACJPLwC8UC8AVlIvAPBTLwCUVS8ALlcvAMhYLwBiWi8A/FsvAKBdLwA6Xy8A1GAvAHhiLwASZC8ArGUvAFBnLwDqaC8AhGovAB5sLwC4bS8AXG8vAPZwLwCQci8AKnQvAMR1LwBody8AAnkvAJx6LwBAfC8A2n0vAHR/LwAOgS8AsoIvAEyELwDmhS8AgIcvACSJLwC+ii8AWIwvAPKNLwCMjy8AMJEvAMqSLwBklC8ACJYvAKKXLwA8mS8A1povAHqcLwAUni8Arp8vAEihLwDsoi8AhqQvACCmLwC6py8AVKkvAPiqLwCSrC8ALK4vANCvLwBqsS8ABLMvAJ60LwBCti8A3LcvAHa5LwAQuy8AtLwvAE6+LwDovy8AgsEvABzDLwDAxC8AWsYvAPTHLwCYyS8AMssvAMzMLwBmzi8ACtAvAKTRLwA+0y8A2NQvAHzWLwAW2C8AsNkvAErbLwDk3C8AiN4vACLgLwDG4S8AYOMvAPrkLwCU5i8ALugvANLpLwBs6y8ABu0vAKDuLwA68C8A3vEvAHjzLwAc9S8AtvYvAFD4LwDq+S8AhPsvACj9LwDC/i8AXAAwAPYBMACaAzAANAUwAM4GMABoCDAAAgowAKYLMABADTAA5A4wAH4QMAAYEjAAshMwAEwVMADwFjAAihgwACQaMAC+GzAAYh0wAPweMACWIDAAMCIwANQjMABuJTAACCcwAKIoMABGKjAA4CswAHotMAAULzAAuDAwAFIyMADsMzAAhjUwACA3MADEODAAXjowAPg7MACcPTAANj8wANBAMABqQjAADkQwAKhFMABCRzAA3EgwAIBKMAAaTDAAtE0wAE5PMADyUDAAjFIwACZUMADKVTAAZFcwAP5YMACYWjAAMlwwANZdMABwXzAACmEwAKRiMABIZDAA4mUwAHxnMAAgaTAAumowAFRsMADubTAAiG8wACxxMADGcjAAYHQwAPp1MACUdzAAOHkwANJ6MABsfDAAEH4wAKp/MABEgTAA3oIwAIKEMAAchjAAtocwAFCJMAD0ijAAjowwACiOMADCjzAAZpEwAACTMACalDAAPpYwANiXMABymTAADJswAKacMABKnjAA5J8wAH6hMAAYozAAvKQwAFamMADwpzAAiqkwAC6rMADIrDAAYq4wAAawMACgsTAAOrMwANS0MAButjAAErgwAKy5MABGuzAA4LwwAHq+MAAewDAAuMEwAFzDMAD2xDAAkMYwACrIMADEyTAAaMswAALNMACczjAANtAwANrRMAB00zAADtUwAKjWMABM2DAA5tkwAIDbMAAk3TAAvt4wAFjgMADy4TAAjOMwADDlMADK5jAAZOgwAP7pMACY6zAAPO0wANbuMABw8DAAFPIwAK7zMABI9TAA4vYwAIb4MAAg+jAAuvswAFT9MAD4/jAAkgAxACwCMQDGAzEAYAUxAAQHMQCeCDEAOAoxANwLMQB2DTEAEA8xAKoQMQBOEjEA6BMxAIIVMQAcFzEAwBgxAFoaMQD0GzEAjh0xADIfMQDMIDEAZiIxAAAkMQCkJTEAPicxANgoMQByKjEADCwxALAtMQBKLzEA7jAxAIgyMQAiNDEAvDUxAFY3MQD6ODEAlDoxAC48MQDIPTEAYj8xAAZBMQCgQjEAOkQxAN5FMQB4RzEAEkkxAKxKMQBQTDEA6k0xAIRPMQAeUTEAwlIxAFxUMQD2VTEAkFcxADRZMQDOWjEAaFwxAAxeMQCmXzEAQGExANpiMQB0ZDEAGGYxALJnMQBMaTEA5moxAIBsMQAkbjEAvm8xAGJxMQD8cjEAlnQxADB2MQDKdzEAbnkxAAh7MQCifDEAPH4xAOB/MQB6gTEAFIMxALiEMQBShjEA7IcxAIaJMQAgizEAxIwxAF6OMQD4jzEAkpExACyTMQDQlDEAapYxAA6YMQComTEAQpsxANycMQB2njEAGqAxALShMQBOozEA6KQxAIKmMQAmqDEAwKkxAGSrMQD+rDEAmK4xADKwMQDMsTEAcLMxAAq1MQCktjEAPrgxANi5MQB8uzEAFr0xALC+MQBUwDEA7sExAIjDMQAixTEAxsYxAGDIMQD6yTEAlMsxADjNMQDSzjEAbNAxAAbSMQCq0zEARNUxAN7WMQCC2DEAHNoxALbbMQBQ3TEA6t4xAI7gMQAo4jEAwuMxAFzlMQD25jEAmugxADTqMQDY6zEAcu0xAAzvMQCm8DEAQPIxAOTzMQB+9TEAGPcxALL4MQBW+jEA8PsxAIr9MQAu/zEAyAAyAGICMgD8AzIAlgUyADoHMgDUCDIAbgoyAAgMMgCiDTIARg8yAOAQMgCEEjIAHhQyALgVMgBSFzIA7BgyAJAaMgAqHDIAxB0yAF4fMgD4IDIAnCIyADYkMgDaJTIAdCcyAA4pMgCoKjIAQiwyAOYtMgCALzIAGjEyALQyMgBONDIA8jUyAIw3MgAwOTIAyjoyAGQ8MgD+PTIAmD8yADxBMgDWQjIAcEQyAApGMgCkRzIASEkyAOJKMgCGTDIAIE4yALpPMgBUUTIA7lIyAJJUMgAsVjIAxlcyAGBZMgAEWzIAnlwyADheMgDSXzIAdmEyABBjMgCqZDIARGYyAOhnMgCCaTIAHGsyAMBsMgBabjIA9G8yAI5xMgAoczIAzHQyAGZ2MgAAeDIAmnkyAD57MgDYfDIAcn4yAAyAMgCmgTIASoMyAOSEMgB+hjIAIogyALyJMgBWizIA8IwyAJSOMgAukDIAyJEyAGKTMgAGlTIAoJYyADqYMgDUmTIAeJsyABKdMgCsnjIARqAyAOqhMgCEozIAHqUyALimMgBcqDIA9qkyAJCrMgAqrTIAxK4yAGiwMgACsjIAnLMyAEC1MgDatjIAdLgyAA66MgCouzIATL0yAOa+MgCKwDIAJMIyAL7DMgBYxTIA8sYyAJbIMgAwyjIAyssyAGTNMgAIzzIAotAyADzSMgDW0zIAetUyABTXMgCu2DIASNoyAOzbMgCG3TIAIN8yALrgMgBe4jIA+OMyAJLlMgA25zIA0OgyAGrqMgAE7DIAnu0yAELvMgDc8DIAdvIyABD0MgC09TIATvcyAOj4MgCC+jIAJvwyAMD9MgBa/zIA9AAzAI4CMwAyBDMAzAUzAHAHMwAKCTMApAozAD4MMwDYDTMAfA8zABYRMwCwEjMAShQzAOQVMwCIFzMAIhkzALwaMwBgHDMA+h0zAJQfMwAuITMA0iIzAGwkMwAGJjMAoCczADopMwDeKjMAeCwzABIuMwC2LzMAUDEzAOoyMwCENDMAKDYzAMI3MwBcOTMA9jozAJo8MwA0PjMAzj8zAGhBMwAMQzMApkQzAEBGMwDaRzMAfkkzABhLMwCyTDMATE4zAPBPMwCKUTMAJFMzAL5UMwBYVjMA/FczAJZZMwA6WzMA1FwzAG5eMwAIYDMAomEzAEZjMwDgZDMAemYzABRoMwCuaTMAUmszAOxsMwCQbjMAKnAzAMRxMwBeczMA+HQzAJx2MwA2eDMA0HkzAGp7MwAEfTMAqH4zAEKAMwDcgTMAgIMzABqFMwC0hjMATogzAPKJMwCMizMAJo0zAMCOMwBakDMA/pEzAJiTMwAylTMA1pYzAHCYMwAKmjMApJszAEidMwDinjMAfKAzABaiMwC6ozMAVKUzAO6mMwCIqDMAIqozAMarMwBgrTMA+q4zAJ6wMwA4sjMA0rMzAGy1MwAQtzMAqrgzAES6MwDeuzMAeL0zABy/MwC2wDMAUMIzAPTDMwCOxTMAKMczAMLIMwBmyjMAAMwzAJrNMwA0zzMA2NAzAHLSMwAM1DMAptUzAEDXMwDk2DMAftozACLcMwC83TMAVt8zAPDgMwCK4jMALuQzAMjlMwBi5zMA/OgzAJbqMwA67DMA1O0zAG7vMwAS8TMArPIzAEb0MwDg9TMAevczAB75MwC4+jMAXPwzAPb9MwCQ/zMAKgE0AMQCNABoBDQAAgY0AJwHNAA2CTQA0Ao0AHQMNAAODjQAqA80AEwRNADmEjQAgBQ0ABoWNAC0FzQAWBk0APIaNACMHDQAMB40AMofNABkITQA/iI0AKIkNAA8JjQA1ic0AHApNAAUKzQAriw0AEguNADiLzQAhjE0ACAzNAC6NDQAVDY0APg3NACSOTQALDs0AMY8NABqPjQABEA0AJ5BNABCQzQA3EQ0AIBGNAAkSDQAvkk0AFhLNADyTDQAjE40ADBQNADKUTQAZFM0AP5UNACiVjQAPFg0ANZZNAB6WzQAFF00AK5eNABIYDQA4mE0AIZjNAAgZTQAumY0AFRoNADuaTQAkms0ACxtNADGbjQAanA0AARyNACeczQAOHU0ANx2NAB2eDQAEHo0AKp7NABOfTQA6H40AIKANAAcgjQAtoM0AFqFNAD0hjQAmIg0ADKKNADMizQAZo00AACPNACkkDQAPpI0ANiTNABylTQADJc0ALCYNABKmjQA5Js0AIidNAAinzQAvKA0AFaiNAD6ozQAlKU0AC6nNADIqDQAbKo0AAasNACgrTQAOq80ANSwNAB4sjQAErQ0AKy1NABQtzQA6rg0AIS6NAAevDQAwr00AFy/NAD2wDQAkMI0ADTENADOxTQAaMc0AALJNACmyjQAQMw0ANrNNAB0zzQADtE0ALLSNABM1DQA8NU0AIrXNAAk2TQAvto0AFjcNAD83TQAlt80ADDhNADK4jQAZOQ0AAjmNACi5zQAPOk0AODqNAB67DQAFO40AK7vNABS8TQA7PI0AIb0NAAg9jQAxPc0AF75NAD4+jQAkvw0ACz+NADQ/zQAagE1AAQDNQCoBDUAQgY1ANwHNQB2CTUAGgs1ALQMNQBODjUA6A81AIIRNQAmEzUAwBQ1AFoWNQD+FzUAmBk1ADIbNQDMHDUAZh41AAogNQCkITUASCM1AOIkNQB8JjUAFig1ALApNQBUKzUA7iw1AIguNQAiMDUAvDE1AGAzNQD6NDUAlDY1ADg4NQDSOTUAbDs1AAY9NQCqPjUAREA1AN5BNQB4QzUAHEU1ALZGNQBQSDUA6kk1AIRLNQAoTTUAwk41AGZQNQAAUjUAmlM1ADRVNQDOVjUAclg1AAxaNQCmWzUAQF01ANpeNQB+YDUAGGI1ALJjNQBWZTUA8GY1AIpoNQAkajUAyGs1AGJtNQD8bjUAlnA1ADpyNQDUczUAbnU1AAh3NQCieDUARno1AOB7NQCEfTUAHn81ALiANQBSgjUA7IM1AJCFNQAqhzUAxIg1AF6KNQD4izUAnI01ADaPNQDakDUAdJI1AA6UNQColTUAQpc1AOaYNQCAmjUAGpw1ALSdNQBOnzUA8qA1AIyiNQAwpDUAyqU1AGSnNQD+qDUAmKo1ADysNQDWrTUAcK81AAqxNQCksjUASLQ1AOK1NQB8tzUAILk1ALq6NQBUvDUA7r01AJK/NQAswTUAxsI1AGDENQD6xTUAnsc1ADjJNQDcyjUAdsw1ABDONQCqzzUARNE1AOjSNQCC1DUAHNY1ALbXNQBQ2TUA9No1AI7cNQAo3jUAzN81AGbhNQAA4zUAmuQ1AD7mNQDY5zUAcuk1AAzrNQCw7DUASu41AOTvNQB+8TUAGPM1ALz0NQBW9jUA+vc1AJT5NQAu+zUAyPw1AGL+NQAGADYAoAE2ADoDNgDUBDYAeAY2ABIINgCsCTYARgs2AOoMNgCEDjYAHhA2ALgRNgBSEzYA9hQ2AJAWNgAqGDYAxBk2AGgbNgACHTYAnB42AEAgNgDaITYAdCM2AA4lNgCyJjYATCg2AOYpNgCAKzYAGi02AL4uNgBYMDYA8jE2AJYzNgAwNTYAyjY2AGQ4NgAIOjYAojs2ADw9NgDWPjYAekA2ABRCNgCuQzYASEU2AOJGNgCGSDYAIEo2ALpLNgBeTTYA+E42AJJQNgAsUjYA0FM2AGpVNgAEVzYAnlg2AEJaNgDcWzYAdl02ABBfNgCqYDYATmI2AOhjNgCCZTYAJmc2AMBoNgBaajYA9Gs2AJhtNgAybzYAzHA2AGZyNgAKdDYApHU2AD53NgDYeDYAcno2ABZ8NgCwfTYASn82AO6ANgCIgjYAIoQ2ALyFNgBghzYA+og2AJSKNgAujDYA0o02AGyPNgAGkTYAoJI2AESUNgDelTYAeJc2ABKZNgCsmjYAUJw2AOqdNgCEnzYAKKE2AMKiNgBcpDYA9qU2AJqnNgA0qTYAzqo2AGisNgACrjYApq82AECxNgDasjYAfrQ2ABi2NgCytzYATLk2APC6NgCKvDYAJL42AL6/NgBYwTYA/MI2AJbENgAwxjYA1Mc2AG7JNgAIyzYAosw2AEbONgDgzzYAetE2ABTTNgC41DYAUtY2AOzXNgCG2TYAINs2AMTcNgBe3jYA+N82AJzhNgA24zYA0OQ2AGrmNgAO6DYAqOk2AELrNgDc7DYAdu42ABrwNgC08TYAWPM2APL0NgCM9jYAJvg2AMD5NgBk+zYA/vw2AJj+NgAyADcAzAE3AHADNwAKBTcApAY3AEgINwDiCTcAfAs3ABYNNwC6DjcAVBA3AO4RNwCIEzcAIhU3AMYWNwBgGDcABBo3AJ4bNwA4HTcA0h43AGwgNwAQIjcAqiM3AEQlNwDeJjcAeCg3ABwqNwC2KzcAUC03APQuNwCOMDcAKDI3AMIzNwBmNTcAADc3AJo4NwA0OjcAzjs3AHI9NwAMPzcApkA3AEpCNwDkQzcAfkU3ABhHNwC8SDcAVko3APBLNwCKTTcAJE83AMhQNwBiUjcA/FM3AKBVNwA6VzcA1Fg3AG5aNwASXDcArF03AEZfNwDgYDcAhGI3AB5kNwC4ZTcAUmc3AOxoNwCQajcAKmw3AMRtNwBobzcAAnE3AJxyNwA2dDcA2nU3AHR3NwAOeTcAqHo3AEJ8NwDmfTcAgH83ABqBNwC+gjcAWIQ3APKFNwCMhzcAMIk3AMqKNwBkjDcA/o03AJiPNwA8kTcA1pI3AHCUNwAUljcArpc3AEiZNwDimjcAhpw3ACCeNwC6nzcAVKE3APiiNwCSpDcALKY3AManNwBgqTcABKs3AJ6sNwA4rjcA3K83AHaxNwAQszcAqrQ3AES2NwDotzcAgrk3ACa7NwDAvDcAWr43APS/NwCOwTcAMsM3AMzENwBmxjcAAMg3AJrJNwA+yzcA2Mw3AHLONwAW0DcAsNE3AErTNwDk1DcAiNY3ACLYNwC82TcAVts3APrcNwCU3jcALuA3AMjhNwBs4zcABuU3AKDmNwA66DcA3uk3AHjrNwAS7TcArO43AEbwNwDq8TcAhPM3AB71NwDC9jcAXPg3APb5NwCQ+zcANP03AM7+NwBoADgAAgI4AJwDOABABTgA2gY4AHQIOAAYCjgAsgs4AEwNOADmDjgAihA4ACQSOAC+EzgAWBU4APwWOACWGDgAMBo4AMobOABkHTgACB84AKIgOAA8IjgA4CM4AHolOAAUJzgArig4AFIqOADsKzgAhi04ACAvOADEMDgAXjI4APgzOACSNTgALDc4ANA4OABqOjgABDw4AKg9OABCPzgA3EA4AHZCOAAaRDgAtEU4AE5HOADoSDgAjEo4ACZMOADATTgAWk84APRQOACYUjgAMlQ4ANZVOABwVzgAClk4AKRaOAA+XDgA2F04AHxfOAAWYTgAsGI4AFRkOADuZTgAiGc4ACJpOADGajgAYGw4APptOACUbzgALnE4ANJyOABsdDgABnY4AKp3OABEeTgA3no4AHh8OAAcfjgAtn84AFCBOADqgjgAjoQ4ACiGOADChzgAXIk4APaKOACajDgANI44AM6POABykTgADJM4AKaUOABAljgA5Jc4AH6ZOAAYmzgAspw4AFaeOADwnzgAiqE4ACSjOAC+pDgAYqY4APynOACWqTgAOqs4ANSsOABurjgACLA4AKyxOABGszgA4LQ4AHq2OAAeuDgAuLk4AFK7OADsvDgAhr44ACrAOADEwTgAXsM4AALFOACcxjgANsg4ANDJOAB0yzgADs04AKjOOABC0DgA3NE4AIDTOAAa1TgAtNY4AE7YOADy2TgAjNs4ACbdOADK3jgAZOA4AP7hOACY4zgAPOU4ANbmOABw6DgACuo4AK7rOABI7TgA4u44AHzwOAAW8jgAuvM4AFT1OADu9jgAkvg4ACz6OADG+zgAYP04AAT/OACeADkAOAI5ANIDOQBsBTkAEAc5AKoIOQBECjkA3gs5AIINOQAcDzkAwBA5AFoSOQD0EzkAjhU5ACgXOQDCGDkAZho5AAAcOQCaHTkAPh85ANggOQByIjkADCQ5ALAlOQBKJzkA5Cg5AH4qOQAYLDkAvC05AFYvOQDwMDkAlDI5AC40OQDINTkAYjc5AAY5OQCgOjkAOjw5ANQ9OQB4PzkAEkE5AKxCOQBGRDkA4EU5AIRHOQAeSTkAuEo5AFxMOQD2TTkAkE85ACpROQDOUjkAaFQ5AAJWOQCcVzkANlk5ANpaOQB0XDkADl45ALJfOQBMYTkA5mI5AIBkOQAkZjkAvmc5AFhpOQDyajkAlmw5ADBuOQDKbzkAZHE5AP5yOQCidDkAPHY5ANZ3OQB6eTkAFHs5AK58OQBIfjkA7H85AIaBOQAggzkAuoQ5AF6GOQD4hzkAkok5ACyLOQDGjDkAao45AASQOQCekTkAQpM5ANyUOQB2ljkAEJg5ALSZOQBOmzkA6Jw5AIKeOQAcoDkAwKE5AFqjOQD0pDkAmKY5ADKoOQDMqTkAZqs5AAqtOQCkrjkAPrA5ANixOQB8szkAFrU5ALq2OQBeuDkA+Lk5AJK7OQAsvTkA0L45AGrAOQAEwjkAnsM5AELFOQDcxjkAdsg5ABDKOQC0yzkATs05AOjOOQCC0DkAHNI5AMDTOQBa1TkA9NY5AI7YOQAy2jkAzNs5AGbdOQAK3zkApOA5AD7iOQDY4zkAfOU5ABbnOQCw6DkASuo5AOTrOQCI7TkAIu85ALzwOQBW8jkA+vM5AJT1OQAu9zkA0vg5AGz6OQAG/DkAoP05AET/OQDeADoAeAI6ABIEOgC2BToAUAc6AOoIOgCECjoAKAw6AMINOgBcDzoA9hA6AJASOgA0FDoAzhU6AGgXOgAMGToApho6AEAcOgDaHToAfh86ABghOgCyIjoATCQ6AOYlOgCKJzoAJCk6AL4qOgBiLDoA/C06AJYvOgAwMToAyjI6AG40OgAINjoAojc6AEY5OgDgOjoAejw6ABQ+OgC4PzoAUkE6AOxCOgCGRDoAIEY6AMRHOgBeSToA+Eo6AJxMOgA2TjoA0E86AGpROgAOUzoAqFQ6AEJWOgDcVzoAdlk6ABpbOgC0XDoATl46APJfOgCMYToAJmM6AMBkOgBkZjoA/mc6AJhpOgAyazoA1mw6AHBuOgAKcDoApHE6AD5zOgDidDoAfHY6ABZ4OgC6eToAVHs6AO58OgCIfjoALIA6AMaBOgBggzoA+oQ6AJSGOgA4iDoA0ok6AGyLOgAGjToAqo46AESQOgDekToAgpM6AByVOgC2ljoAUJg6APSZOgCOmzoAKJ06AMKeOgBcoDoAAKI6AJqjOgA0pToA2KY6AHKoOgAMqjoApqs6AEqtOgDkrjoAfrA6ABiyOgCyszoAVrU6APC2OgCKuDoAJLo6AMi7OgBivToA/L46AKDAOgA6wjoA1MM6AG7FOgAIxzoArMg6AEbKOgDgyzoAes06AB7POgC40DoAUtI6APbTOgCQ1ToAKtc6AMTYOgBo2joAAtw6AJzdOgA23zoA0OA6AHTiOgAO5DoAqOU6AEznOgDm6DoAgOo6ABrsOgC+7ToAWO86APLwOgCM8joAJvQ6AMr1OgBk9zoA/vg6AJj6OgA8/DoA1v06AHD/OgAUATsArgI7AEgEOwDiBTsAhgc7ACAJOwC6CjsAVAw7AO4NOwCSDzsALBE7AMYSOwBqFDsABBY7AJ4XOwA4GTsA3Bo7AHYcOwAQHjsAqh87AEQhOwDoIjsAgiQ7ABwmOwC2JzsAWik7APQqOwCOLDsAMi47AMwvOwBmMTsAADM7AKQ0OwA+NjsA2Dc7AHI5OwAMOzsAsDw7AEo+OwDkPzsAfkE7ACJDOwC8RDsAVkY7APpHOwCUSTsALks7AMhMOwBsTjsABlA7AKBROwA6UzsA1FQ7AHhWOwASWDsArFk7AFBbOwDqXDsAhF47AB5gOwDCYTsAXGM7APZkOwCQZjsANGg7AM5pOwBoazsAAm07AJxuOwBAcDsA2nE7AHRzOwAYdTsAsnY7AEx4OwDmeTsAins7AC59OwDIfjsAbIA7ABCCOwCqgzsARIU7AOiGOwCCiDsAHIo7ALaLOwBajTsA9I47AI6QOwAykjsAzJM7AGaVOwAAlzsAmpg7AD6aOwDYmzsAcp07AAyfOwCwoDsASqI7AOSjOwCIpTsAIqc7ALyoOwBWqjsA8Ks7AJStOwAurzsAyLA7AGKyOwAGtDsAoLU7ADq3OwDeuDsAeLo7ABK8OwCsvTsAUL87AOrAOwCEwjsAHsQ7ALjFOwBcxzsA9sg7AJDKOwA0zDsAzs07AGjPOwAC0TsAptI7AEDUOwDa1TsAdNc7AA7ZOwCy2jsATNw7AObdOwCA3zsAJOE7AL7iOwBY5DsA/OU7AJbnOwAw6TsAyuo7AG7sOwAI7jsAou87ADzxOwDW8jsAevQ7ABT2OwCu9zsAUvk7AOz6OwCG/DsAIP47AMT/OwBeATwA+AI8AJIEPAA2BjwA0Ac8AGoJPAAECzwAqAw8AEIOPADcDzwAdhE8ABATPAC0FDwAThY8AOgXPACMGTwAJhs8AMAcPABaHjwA/h88AJghPAAyIzwAzCQ8AHAmPAAKKDwApCk8AD4rPADYLDwAfC48ABYwPACwMTwAVDM8AO40PACINjwAIjg8ALw5PABgOzwA+jw8AJQ+PAAuQDwA0kE8AGxDPAAGRTwAqkY8AERIPADeSTwAeEs8ABxNPAC2TjwAUFA8AOpRPACEUzwAKFU8AMJWPABcWDwAAFo8AJpbPAA0XTwAzl48AHJgPAAMYjwApmM8AEBlPADaZjwAfmg8ABhqPACyazwAVm08APBuPACKcDwAJHI8AMhzPABidTwA/HY8AJZ4PAAwejwA1Hs8AG59PAAIfzwArIA8AEaCPADggzwAeoU8AB6HPAC4iDwAUoo8AOyLPACGjTwAKo88AMSQPABekjwAApQ8AJyVPAA2lzwA0Jg8AHSaPAAOnDwAqJ08AEKfPADcoDwAgKI8ABqkPAC0pTwAWKc8APKoPACMqjwAJqw8AMqtPABkrzwA/rA8AJiyPAAytDwA1rU8AHC3PAAKuTwApLo8AEi8PADivTwAfL88ACDBPAC6wjwAVMQ8AO7FPACIxzwALMk8AMbKPABgzDwA+s08AJ7PPAA40TwA0tI8AHbUPAAQ1jwAqtc8AETZPADo2jwAgtw8ABzePAC23zwAUOE8APTiPACO5DwAKOY8AMznPABm6TwAAOs8AJrsPAA+7jwA2O88AHLxPAAM8zwApvQ8AEr2PADk9zwAfvk8ACL7PAC8/DwAVv48APD/PACUAT0ALgM9AMgEPQBiBj0A/Ac9AKAJPQA6Cz0A1Aw9AG4OPQASED0ArBE9AEYTPQDqFD0AhBY9AB4YPQC4GT0AUhs9APYcPQCQHj0AKiA9AMQhPQBoIz0AAiU9AJwmPQBAKD0A2ik9AHQrPQAOLT0Asi49AEwwPQDmMT0AgDM9ABo1PQC+Nj0AWDg9API5PQCWOz0AMD09AMo+PQBkQD0ACEI9AKJDPQA8RT0A1kY9AHBIPQAUSj0Arks9AEhNPQDsTj0AhlA9ACBSPQC6Uz0AXlU9APhWPQCSWD0ALFo9AMZbPQBqXT0ABF89AJ5gPQA4Yj0A3GM9AHZlPQAQZz0AtGg9AE5qPQDoaz0Agm09ABxvPQDAcD0AWnI9APRzPQCYdT0AMnc9AMx4PQBmej0AAHw9AKR9PQA+fz0A2IA9AHKCPQAWhD0AsIU9AEqHPQDuiD0AiIo9ACKMPQC8jT0AVo89APqQPQCUkj0ALpQ9AMiVPQBslz0ABpk9AKCaPQBEnD0A3p09AHifPQASoT0ArKI9AFCkPQDqpT0AhKc9AB6pPQDCqj0AXKw9APatPQCarz0ANLE9AM6yPQBotD0ADLY9AKa3PQBAuT0A2ro9AHS8PQAYvj0Asr89AEzBPQDmwj0AisQ9ACTGPQC+xz0AYsk9APzKPQCWzD0AMM49ANTPPQBu0T0ACNM9AKLUPQBG1j0A4Nc9AHrZPQAU2z0AuNw9AFLePQDs3z0AhuE9ACDjPQDE5D0AXuY9APjnPQCS6T0ANus9ANDsPQBq7j0ADvA9AKjxPQBC8z0A3PQ9AID2PQAa+D0AtPk9AE77PQDo/D0AjP49ACYAPgDAAT4AWgM+AP4EPgCYBj4AMgg+ANYJPgBwCz4ACg0+AKQOPgBIED4A4hE+AHwTPgAWFT4AsBY+AFQYPgDuGT4AiBs+ACIdPgDGHj4AYCA+APohPgCeIz4AOCU+ANImPgBsKD4AECo+AKorPgBELT4A3i4+AHgwPgAcMj4AtjM+AFA1PgDqNj4Ajjg+ACg6PgDCOz4AZj0+AAA/PgCaQD4ANEI+ANhDPgByRT4ADEc+AKZIPgBASj4A5Es+AH5NPgAYTz4AslA+AFZSPgDwUz4AilU+AC5XPgDIWD4AYlo+APxbPgCgXT4AOl8+ANRgPgBuYj4ACGQ+AKxlPgBGZz4A4Gg+AHpqPgAebD4AuG0+AFJvPgD2cD4AkHI+ACp0PgDEdT4AaHc+AAJ5PgCcej4ANnw+ANB9PgB0fz4ADoE+AKiCPgBChD4A5oU+AICHPgAaiT4Avoo+AFiMPgDyjT4AjI8+ADCRPgDKkj4AZJQ+AP6VPgCYlz4APJk+ANaaPgBwnD4ACp4+AK6fPgBIoT4A4qI+AIakPgAgpj4Auqc+AFSpPgD4qj4Akqw+ACyuPgDGrz4AYLE+AASzPgCetD4AOLY+ANK3PgB2uT4AELs+AKq8PgBOvj4A6L8+AILBPgAcwz4AwMQ+AFrGPgD0xz4Ajsk+ADLLPgDMzD4AZs4+AADQPgCk0T4APtM+ANjUPgBy1j4ADNg+ALDZPgBK2z4A5Nw+AH7ePgAi4D4AvOE+AFbjPgDw5D4AlOY+AC7oPgDI6T4AYus+AAbtPgCg7j4AOvA+ANTxPgB48z4AEvU+AKz2PgBQ+D4A6vk+AIT7PgAe/T4Awv4+AFwAPwD2AT8AkAM/ACoFPwDOBj8AaAg/AAIKPwCcCz8AQA0/ANoOPwB0ED8AGBI/ALITPwBMFT8A5hY/AIoYPwAkGj8Avhs/AFgdPwD8Hj8AliA/ADAiPwDKIz8AZCU/AAgnPwCiKD8APCo/ANYrPwB6LT8AFC8/AK4wPwBIMj8A7DM/AIY1PwAgNz8Aujg/AF46PwD4Oz8Akj0/ADY/PwDQQD8AakI/AAREPwCoRT8AQkc/ANxIPwB2Sj8AEEw/ALRNPwBOTz8A6FA/AIJSPwAmVD8AwFU/AFpXPwD+WD8AmFo/ADJcPwDMXT8AcF8/AAphPwCkYj8APmQ/ANhlPwB8Zz8AFmk/ALBqPwBKbD8A7m0/AIhvPwAicT8AxnI/AGB0PwD6dT8AlHc/ADh5PwDSej8AbHw/AAZ+PwCgfz8ARIE/AN6CPwB4hD8AEoY/ALaHPwBQiT8A6oo/AI6MPwAojj8Awo8/AFyRPwAAkz8AmpQ/ADSWPwDOlz8AaJk/AAybPwCmnD8AQJ4/AOSfPwB+oT8AGKM/ALKkPwBWpj8A8Kc/AIqpPwAkqz8AyKw/AGKuPwD8rz8AlrE/ADCzPwDUtD8AbrY/AAi4PwCiuT8ARrs/AOC8PwB6vj8AHsA/ALjBPwBSwz8A7MQ/AIbGPwAqyD8AxMk/AF7LPwD4zD8AnM4/ADbQPwDQ0T8AdNM/AA7VPwCo1j8AQtg/AObZPwCA2z8AGt0/ALTePwBO4D8A8uE/AIzjPwAm5T8AwOY/AGToPwD+6T8AmOs/ADztPwDW7j8AcPA/AAryPwCk8z8ASPU/AOL2PwB8+D8AFvo/ALr7PwBU/T8A7v4/AJIAQAAsAkAAxgNAAGAFQAAEB0AAnghAADgKQADSC0AAbA1AABAPQACqEEAARBJAAN4TQACCFUAAHBdAALYYQABaGkAA9BtAAI4dQAAoH0AAzCBAAGYiQAAAJEAAmiVAAD4nQADYKEAAcipAAAwsQACwLUAASi9AAOQwQAB+MkAAGDRAALw1QABWN0AA8DhAAJQ6QAAuPEAAyD1AAGI/QAAGQUAAoEJAADpEQADURUAAbkdAABJJQACsSkAARkxAAOBNQACET0AAHlFAALhSQABcVEAA9lVAAJBXQAAqWUAAzlpAAGhcQAACXkAAnF9AADZhQADaYkAAdGRAAA5mQACoZ0AATGlAAOZqQACAbEAAJG5AAL5vQABYcUAA8nJAAIx0QAAwdkAAyndAAGR5QAD+ekAAonxAADx+QADWf0AAeoFAABSDQACuhEAASIZAAOyHQACGiUAAIItAALqMQABUjkAA+I9AAJKRQAAsk0AA0JRAAGqWQAAEmEAAnplAAEKbQADcnEAAdp5AABCgQACqoUAATqNAAOikQACCpkAAHKhAAMCpQABaq0AA9KxAAJiuQAAysEAAzLFAAGazQAAAtUAApLZAAD64QADYuUAAcrtAABa9QACwvkAASsBAAO7BQACIw0AAIsVAALzGQABgyEAA+slAAJTLQAAuzUAAyM5AAGzQQAAG0kAAoNNAAETVQADe1kAAeNhAABLaQAC220AAUN1AAOreQACE4EAAHuJAAMLjQABc5UAA9uZAAJDoQAA06kAAzutAAGjtQAAC70AApvBAAEDyQADk80AAkvVAACz3QADG+EAAavpAAAT8QACe/UAAOP9AANwAQQB2AkEAEARBALQFQQBYB0EA8ghBAIwKQQAwDEEAyg1BAGQPQQD+EEEAohJBADwUQQDWFUEAehdBABQZQQCuGkEASBxBAOIdQQCGH0EAICFBALoiQQBUJEEA+CVBAJInQQAsKUEA0CpBAGosQQAELkEAni9BADgxQQDcMkEAdjRBABA2QQCqN0EATjlBAOg6QQCCPEEAJj5BAMA/QQBaQUEA9EJBAJhEQQAyRkEAzEdBAGZJQQAAS0EApExBAD5OQQDYT0EAclFBABZTQQCwVEEASlZBAO5XQQCIWUEAIltBALxcQQBgXkEA+l9BAJRhQQAuY0EAyGRBAGxmQQAGaEEAoGlBAERrQQDebEEAeG5BABJwQQC2cUEAUHNBAOp0QQCEdkEAKHhBAMJ5QQBce0EA9nxBAJp+QQA0gEEAzoFBAGiDQQAChUEApoZBAECIQQDaiUEAdItBABiNQQCyjkEATJBBAPCRQQCKk0EAJJVBAL6WQQBimEEA/JlBAJabQQAwnUEAyp5BAG6gQQAIokEAoqNBADylQQDgpkEAeqhBABSqQQC4q0EAUq1BAOyuQQCGsEEAILJBAMSzQQBetUEA+LZBAJK4QQA2ukEA0LtBAGq9QQAOv0EAqMBBAELCQQDcw0EAgMVBABrHQQC0yEEATspBAOjLQQCMzUEAJs9BAMDQQQBk0kEA/tNBAJjVQQAy10EA1thBAHDaQQAK3EEApN1BAD7fQQDi4EEAfOJBABbkQQCw5UEAVOdBAO7oQQCI6kEAIuxBAMbtQQBg70EA+vBBAJ7yQQA49EEA0vVBAGz3QQAQ+UEAqvpBAET8QQDe/UEAeP9BABwBQgC2AkIAUARCAPQFQgCOB0IAKAlCAMIKQgBmDEIAAA5CAJoPQgA0EUIAzhJCAHIUQgAMFkIAphdCAEAZQgDkGkIAfhxCABgeQgC8H0IAViFCAPAiQgCKJEIAJCZCAMgnQgBiKUIA/CpCAJYsQgA6LkIA1C9CAG4xQgASM0IArDRCAEY2QgDgN0IAhDlCAB47QgC4PEIAUj5CAOw/QgCQQUIAKkNCAMREQgBeRkIAAkhCAJxJQgA2S0IA2kxCAHROQgAOUEIAqFFCAEJTQgDmVEIAgFZCABpYQgC0WUIAWFtCAPJcQgCMXkIAMGBCAMphQgBkY0IA/mRCAKJmQgA8aEIA1mlCAHBrQgAKbUIArm5CAEhwQgDicUIAhnNCACB1QgC6dkIAVHhCAPh5QgCSe0IALH1CAMZ+QgBggEIABIJCAJ6DQgA4hUIA3IZCAHaIQgAQikIAqotCAE6NQgDojkIAgpBCABySQgC2k0IAWpVCAPSWQgCOmEIAMppCAMybQgBmnUIAAJ9CAKSgQgA+okIA2KNCAHKlQgAMp0IAsKhCAEqqQgDkq0IAfq1CACKvQgC8sEIAVrJCAPqzQgCUtUIALrdCAMi4QgBsukIABrxCAKC9QgA6v0IA6MBCAILCQgAcxEIAtsVCAFrHQgD0yEIAjspCADLMQgDMzUIAZs9CAADRQgCk0kIAPtRCANjVQgBy10IADNlCALDaQgBK3EIA5N1CAIjfQgAi4UIAvOJCAFbkQgD65UIAlOdCAC7pQgDI6kIAYuxCAAbuQgCg70IAOvFCAN7yQgB49EIAEvZCAKz3QgBG+UIA6vpCAIT8QgAe/kIAuP9CAFwBQwD2AkMAkARDADQGQwDOB0MAaAlDAAILQwCcDEMAQA5DANoPQwB0EUMADhNDALIUQwBMFkMA5hdDAIoZQwAkG0MAvhxDAFgeQwDyH0MAliFDADAjQwDKJEMAZCZDAAgoQwCiKUMAPCtDAOAsQwB6LkMAFDBDAK4xQwBSM0MA7DRDAIY2QwAgOEMAujlDAF47QwD4PEMAkj5DADZAQwDQQUMAakNDAARFQwCeRkMAQkhDANxJQwB2S0MAEE1DALROQwBOUEMA6FFDAIxTQwAmVUMAwFZDAFpYQwD0WUMAmFtDADJdQwDMXkMAZmBDAApiQwCkY0MAPmVDAOJmQwB8aEMAFmpDALBrQwBUbUMA7m5DAIhwQwAickMAvHNDAGB1QwD6dkMAlHhDADh6QwDSe0MAbH1DAAZ/QwCggEMARIJDAN6DQwB4hUMAEodDALaIQwBQikMA6otDAI6NQwAoj0MAwpBDAFySQwAAlEMAmpVDADSXQwDOmEMAaJpDAAycQwCmnUMAQJ9DAOSgQwB+okMAGKRDALKlQwBWp0MA8KhDAIqqQwAkrEMAvq1DAGKvQwD8sEMAlrJDADC0QwDUtUMAbrdDAAi5QwCsukMARrxDAOC9QwB6v0MAFMFDALjCQwBSxEMA7MVDAIbHQwAqyUMAxMpDAF7MQwACzkMAnM9DADbRQwDQ0kMAdNRDAA7WQwCo10MAQtlDANzaQwCA3EMAGt5DALTfQwBO4UMA8uJDAIzkQwAm5kMAyudDAGTpQwD+6kMAmOxDADLuQwDW70MAcPFDAArzQwCk9EMASPZDAOL3QwB8+UMAIPtDALr8QwBU/kMA7v9DAJIBRAAsA0QAxgREAGAGRAD6B0QAnglEADgLRADSDEQAbA5EABAQRACqEUQARBNEAOgURACCFkQAHBhEALYZRABQG0QA9BxEAI4eRAAoIEQAwiFEAGYjRAAAJUQAmiZEAD4oRADYKUQAcitEAAwtRACwLkQASjBEAOQxRAB+M0QAIjVEALw2RABWOEQA8DlEAJQ7RAAuPUQAyD5EAGJARAD8QUQAoENEADpFRADURkQAbkhEABJKRACsS0QARk1EAOpORACEUEQAHlJEALhTRABSVUQA9lZEAJBYRAAqWkQAxFtEAGhdRAACX0QAnGBEAEBiRADaY0QAdGVEAA5nRACoaEQATGpEAOZrRACAbUQAGm9EAL5wRABYckQA8nNEAIx1RAAwd0QAynhEAGR6RAAIfEQAon1EADx/RADWgEQAcIJEABSERACuhUQASIdEAOKIRACGikQAIIxEALqNRABUj0QA+JBEAJKSRAAslEQAxpVEAGqXRAAEmUQAnppEADicRADcnUQAdp9EABChRACqokQATqREAOilRACCp0QAJqlEAMCqRABarEQA9K1EAJivRAAysUQAzLJEAGa0RAAAtkQApLdEAD65RADYukQAfLxEABa+RACwv0QASsFEAO7CRACIxEQAIsZEALzHRABWyUQA+spEAJTMRAAuzkQAyM9EAGzRRAAG00QAoNREAETWRADe10QAeNlEABLbRACs3EQAUN5EAOrfRACE4UQAHuNEAMLkRABc5kQA9udEAJrpRAA060QAzuxEAGjuRAAM8EQApvFEAEDzRADa9EQAdPZEABj4RACy+UQATPtEAOb8RACK/kQAJABFAL4BRQBiA0UA/ARFAJYGRQAwCEUAyglFAG4LRQAIDUUAog5FADwQRQDgEUUAehNFABQVRQCuFkUAUhhFAOwZRQCGG0UAIB1FAMQeRQBeIEUA+CFFAJwjRQA2JUUA0CZFAGooRQAEKkUAqCtFAEItRQDcLkUAdjBFABoyRQC0M0UATjVFAPI2RQCMOEUAJjpFAMA7RQBkPUUA/j5FAJhARQAyQkUAzENFAHBFRQAKR0UApEhFAD5KRQDiS0UAfE1FABZPRQC6UEUAVFJFAO5TRQCIVUUAIldFAMZYRQBgWkUA+ltFAJRdRQA4X0UA0mBFAGxiRQAQZEUAqmVFAERnRQDeaEUAeGpFABxsRQC2bUUAUG9FAOpwRQCOckUAKHRFAMJ1RQBcd0UAAHlFAJp6RQA0fEUAzn1FAHJ/RQAMgUUApoJFAEqERQDkhUUAfodFABiJRQC8ikUAVoxFAPCNRQCKj0UAJJFFAMiSRQBilEUA/JVFAKCXRQA6mUUA1JpFAG6cRQAInkUArJ9FAEahRQDgokUAeqRFAB6mRQC4p0UAUqlFAPaqRQCQrEUAKq5FAMSvRQBosUUAArNFAJy0RQA2tkUA0LdFAHS5RQAOu0UAqLxFAEK+RQDmv0UAgMFFABrDRQC+xEUAWMZFAPLHRQCMyUUAJstFAMrMRQBkzkUA/s9FAJjRRQA800UA1tRFAHDWRQAU2EUArtlFAEjbRQDi3EUAfN5FACDgRQC64UUAVONFAO7kRQCS5kUALOhFAMbpRQBq60UABO1FAJ7uRQA48EUA0vFFAHbzRQAQ9UUAqvZFAET4RQDo+UUAgvtFABz9RQDA/kUAWgBGAPQBRgCOA0YAKAVGAMwGRgBmCEYAAApGAJoLRgA+DUYA2A5GAHIQRgAWEkYAsBNGAEoVRgDkFkYAfhhGACIaRgC8G0YAVh1GAPAeRgCUIEYALiJGAMgjRgBsJUYABidGAKAoRgA6KkYA1CtGAHgtRgASL0YArDBGAEYyRgDqM0YAhDVGAB43RgDCOEYAXDpGAPY7RgCQPUYAKj9GAM5ARgBoQkYAAkRGAJxFRgBAR0YA2khGAHRKRgAYTEYAsk1GAExPRgDmUEYAgFJGACRURgC+VUYAWFdGAPJYRgCWWkYAMFxGAMpdRgBuX0YACGFGAKJiRgA8ZEYA1mVGAHpnRgAUaUYArmpGAFJsRgDsbUYAhm9GACBxRgDEckYAXnRGAPh1RgCSd0YANnlGANB6RgBqfEYABH5GAKh/RgBCgUYA3IJGAHaERgAQhkYAtIdGAE6JRgDoikYAgoxGACaORgDAj0YAWpFGAP6SRgCYlEYAMpZGAMyXRgBmmUYACptGAKScRgA+nkYA2J9GAHyhRgAWo0YAsKRGAEqmRgDup0YAiKlGACKrRgDGrEYAYK5GAPqvRgCUsUYALrNGANK0RgBstkYABrhGAKC5RgBEu0YA3rxGAHi+RgAcwEYAtsFGAFDDRgDqxEYAhMZGACjIRgDCyUYAXMtGAPbMRgCazkYANNBGAM7RRgBo00YADNVGAKbWRgBA2EYA2tlGAH7bRgAY3UYAst5GAFbgRgDw4UYAiuNGACTlRgDI5kYAYuhGAPzpRgCW60YAOu1GANTuRgBu8EYACPJGAKLzRgBG9UYA4PZGAHr4RgAU+kYAuPtGAFL9RgDs/kYAkABHACoCRwDEA0cAXgVHAAIHRwCcCEcANgpHANALRwBqDUcADg9HAKgQRwBCEkcA3BNHAIAVRwAaF0cAtBhHAFgaRwDyG0cAjB1HACYfRwDAIEcAZCJHAP4jRwCYJUcAMidHANYoRwBwKkcACixHAKQtRwBIL0cA4jBHAHwyRwAgNEcAujVHAFQ3RwDuOEcAiDpHACw8RwDGPUcAYD9HAPpARwCeQkcAOERHANJFRwB2R0cAEElHAKpKRwBETEcA6E1HAIJPRwAcUUcAtlJHAFBURwD0VUcAjldHAChZRwDMWkcAZlxHAABeRwCaX0cANGFHANhiRwByZEcADGZHAKZnRwBKaUcA5GpHAH5sRwAYbkcAvG9HAFZxRwDwckcAlHRHAC52RwDId0cAYnlHAPx6RwCgfEcAOn5HANR/RwBugUcAEoNHAKyERwBGhkcA6odHAISJRwAei0cAuIxHAFKORwD2j0cAkJFHACqTRwDElEcAXpZHAAKYRwCcmUcAQJtHANqcRwB0nkcADqBHALKhRwBMo0cA5qRHAICmRwAaqEcAvqlHAFirRwDyrEcAjK5HADCwRwDKsUcAZLNHAAi1RwCitkcAPLhHANa5RwBwu0cAFL1HAK6+RwBIwEcA4sFHAIbDRwAgxUcAusZHAFTIRwD4yUcAkstHACzNRwDQzkcAatBHAATSRwCe00cAONVHANzWRwB22EcAENpHAKrbRwBO3UcA6N5HAILgRwAc4kcAwONHAFrlRwD05kcAmOhHADLqRwDM60cAZu1HAADvRwCk8EcAPvJHANjzRwBy9UcAFvdHALD4RwBK+kcA7vtHAIj9RwAi/0cAvABIAGACSAD6A0gAlAVIAC4HSADICEgAbApIAAYMSACgDUgAOg9IAN4QSAB4EkgAEhRIALYVSABQF0gA6hhIAIQaSAAeHEgAwh1IAFwfSAD2IEgAkCJIADQkSADOJUgAaCdIAAwpSACmKkgAQCxIANotSAB+L0gAGDFIALIySABMNEgA5jVIAIo3SAAkOUgAvjpIAFg8SAD8PUgAlj9IADpBSADeQkgAeERIABJGSACsR0gAUElIAOpKSACOTEgAMk5IAMxPSABmUUgAAFNIAKRUSAA+VkgA2FdIAHxZSAAWW0gAsFxIAEpeSADkX0gAiGFIACJjSAC8ZEgAVmZIAPBnSACUaUgALmtIANJsSABsbkgABnBIAKBxSABEc0gA3nRIAHh2SAASeEgArHlIAFB7SADqfEgAhH5IAB6ASAC4gUgAXINIAPaESACahkgANIhIAM6JSABoi0gADI1IAKaOSABAkEgA2pFIAHSTSAAYlUgAspZIAEyYSADmmUgAiptIACSdSAC+nkgAYqBIAPyhSACWo0gAMKVIANSmSABuqEgACKpIAKKrSAA8rUgA4K5IAHqwSAAUskgArrNIAFK1SADstkgAhrhIACC6SADEu0gAXr1IAPi+SACSwEgANsJIANDDSABqxUgADsdIAKjISABCykgA3MtIAHbNSAAaz0gAtNBIAE7SSADo00gAjNVIACbXSADA2EgAZNpIAP7bSACY3UgAMt9IAMzgSABw4kgACuRIAKTlSABI50gA4uhIAHzqSAAW7EgAsO1IAFTvSADu8EgAiPJIACL0SADG9UgAYPdIAPr4SACe+kgAOPxIANL9SABs/0gABgFJAKoCSQBEBEkA3gVJAHgHSQASCUkAtgpJAFAMSQD0DUkAjg9JACgRSQDCEkkAXBRJAAAWSQCaF0kANBlJAM4aSQByHEkADB5JAKYfSQBAIUkA5CJJAH4kSQAYJkkAvCdJAFYpSQDwKkkAiixJACQuSQDIL0kAYjFJAPwySQCWNEkAOjZJANQ3SQBuOUkACDtJAKw8SQBGPkkA4D9JAHpBSQAeQ0kAuERJAFJGSQDsR0kAkElJACpLSQDETEkAaE5JAAJQSQCcUUkANlNJANBUSQB0VkkADlhJAKhZSQBCW0kA5lxJAIBeSQAaYEkAtGFJAFhjSQDyZEkAjGZJACZoSQDKaUkAZGtJAP5sSQCYbkkAPHBJANZxSQBwc0kAFHVJAK52SQBIeEkA4nlJAHx7SQAgfUkAun5JAFSASQDugUkAkoNJACyFSQDGhkkAaohJAASKSQCei0kAOI1JANKOSQB2kEkAEJJJAKqTSQBElUkA6JZJAIKYSQAcmkkAwJtJAFqdSQD0nkkAjqBJACiiSQDMo0kAZqVJAACnSQCaqEkAPqpJANirSQByrUkADK9JALCwSQBKskkA5LNJAIi1SQAit0kAvLhJAFa6SQDwu0kAlL1JAC6/SQDIwEkAYsJJAPzDSQCgxUkAOsdJAN7ISQB4ykkAEsxJAKzNSQBQz0kA6tBJAITSSQAe1EkAuNVJAFzXSQD22EkAkNpJACrcSQDO3UkAaN9JAALhSQCm4kkAQORJANrlSQB050kADulJALLqSQBM7EkA5u1JAIDvSQAa8UkAvvJJAFj0SQD89UkAlvdJADD5SQDK+kkAbvxJAAj+SQCi/0kAPAFKANYCSgB6BEoAFAZKAK4HSgBSCUoA7ApKAIYMSgAgDkoAxA9KAF4RSgD4EkoAkhRKACwWSgDQF0oAahlKAAQbSgCeHEoAQh5KANwfSgB2IUoAECNKALQkSgBOJkoA6CdKAIIpSgAcK0oAwCxKAFouSgD+L0oAmDFKADIzSgDMNEoAcDZKAAo4SgCkOUoAPjtKANg8SgB8PkoAFkBKALBBSgBKQ0oA7kRKAIhGSgAiSEoAxklKAGBLSgD6TEoAlE5KAC5QSgDSUUoAbFNKAAZVSgCgVkoARFhKAN5ZSgB4W0oAHF1KALZeSgBQYEoA6mFKAIRjSgAoZUoAwmZKAFxoSgD2aUoAmmtKADRtSgDObkoAcnBKAAxySgCmc0oAQHVKANp2SgB+eEoAGHpKALJ7SgBMfUoA8H5KAIqASgAkgkoAyINKAGKFSgD8hkoAlohKADCKSgDUi0oAbo1KAAiPSgCskEoARpJKAOCTSgB6lUoAFJdKALiYSgBSmkoA7JtKAIadSgAqn0oAxKBKAF6iSgACpEoAnKVKADanSgDQqEoAaqpKAA6sSgCorUoAQq9KANywSgCAskoAGrRKALS1SgBYt0oA8rhKAIy6SgAmvEoAwL1KAGS/SgD+wEoAmMJKADLESgDWxUoAcMdKAArJSgCkykoASMxKAOLNSgB8z0oAFtFKALrSSgBU1EoA7tVKAIjXSgAs2UoAxtpKAGDcSgAE3koAnt9KADjhSgDS4koAbORKABDmSgCq50oAROlKAN7qSgCC7EoAHO5KALbvSgBa8UoA9PJKAI70SgAo9koAwvdKAGb5SgAA+0oAmvxKADT+SgDY/0oAcgFLAAwDSwCwBEsASgZLAOQHSwB+CUsAGAtLALwMSwBWDksA8A9LAIoRSwAuE0sAyBRLAGIWSwAGGEsAoBlLADobSwDUHEsAbh5LABIgSwCsIUsARiNLAOAkSwCEJksAHihLALgpSwBcK0sA9ixLAJAuSwAqMEsAxDFLAGgzSwACNUsAnDZLADY4SwDaOUsAdDtLAA49SwCyPksATEBLAOZBSwCAQ0sAGkVLAL5GSwBYSEsA8klLAIxLSwAmTUsAyk5LAGRQSwAIUksAolNLADxVSwDWVksAcFhLABRaSwCuW0sASF1LAOJeSwB8YEsAIGJLALpjSwBeZUsA+GZLAJJoSwAsaksAxmtLAGptSwAEb0sAnnBLAEJySwDcc0sAdnVLABB3SwCqeEsATnpLAOh7SwCCfUsAHH9LAMCASwBagksA9INLAI6FSwAyh0sAzIhLAGaKSwAAjEsApI1LAD6PSwDYkEsAfJJLABaUSwCwlUsASpdLAOSYSwCImksAIpxLALydSwBWn0sA+qBLAJSiSwAupEsA0qVLAGynSwAGqUsAoKpLADqsSwDerUsAeK9LABKxSwCssksARrRLAOq1SwCEt0sAKLlLAMK6SwBcvEsA9r1LAJC/SwA0wUsAzsJLAGjESwACxksAnMdLAEDJSwDayksAfsxLABjOSwCyz0sATNFLAObSSwCA1EsAJNZLAL7XSwBY2UsA/NpLAJbcSwAw3ksAyt9LAG7hSwAI40sAouRLADzmSwDg50sAeulLABTrSwCu7EsAUu5LAOzvSwCG8UsAIPNLALr0SwBe9ksA+PdLAJz5SwA2+0sA0PxLAGr+SwAEAEwAqAFMAEIDTADcBEwAdgZMABoITAC0CUwATgtMAPIMTACMDkwAJhBMAMARTABaE0wA/hRMAJgWTAAyGEwAzBlMAHAbTAAKHUwApB5MAEggTADiIUwAfCNMABYlTACwJkwAVChMAO4pTACIK0wAIi1MALwuTABgMEwA+jFMAJ4zTAA4NUwA0jZMAGw4TAAGOkwAqjtMAEQ9TADePkwAeEBMABJCTAC2Q0wAUEVMAPRGTACOSEwAKEpMAMJLTABcTUwAAE9MAJpQTAA0UkwAzlNMAGhVTAAMV0wAplhMAEpaTADkW0wAfl1MABhfTACyYEwATGJMAPBjTACKZUwAJGdMAMhoTABiakwA/GtMAKBtTAA6b0wA1HBMAG5yTAAIdEwArHVMAEZ3TADgeEwAenpMAB58TAC4fUwAUn9MAPaATACQgkwAKoRMAMSFTABeh0wAAolMAJyKTAA2jEwA0I1MAHSPTAAOkUwAqJJMAEKUTADmlUwAgJdMABqZTAC+mkwAWJxMAPKdTACMn0wAJqFMAMqiTABkpEwA/qVMAJinTAAyqUwA1qpMAHCsTAAKrkwArq9MAEixTADiskwAhrRMACC2TAC6t0wAVLlMAO66TACSvEwALL5MAMa/TABgwUwABMNMAJ7ETAA4xkwA0sdMAHbJTAAQy0wAqsxMAETOTADez0wAgtFMABzTTADA1EwAWtZMAPTXTACO2UwAKNtMAMzcTABm3kwAAOBMAJrhTAA040wA2ORMAHLmTAAM6EwAsOlMAErrTADk7EwAiO5MACLwTAC88UwAVvNMAPD0TACU9kwALvhMAMj5TABi+0wA/PxMAKD+TAA6AE0A3gFNAHgDTQASBU0ArAZNAEYITQDqCU0AhAtNAB4NTQC4Dk0AXBBNAPYRTQCQE00AKhVNAM4WTQBoGE0AAhpNAKYbTQBAHU0A2h5NAHQgTQAOIk0AsiNNAEwlTQDmJk0AgChNACQqTQC+K00AWC1NAPIuTQCWME0AMDJNAMozTQBkNU0ACDdNAKI4TQA8Ok0A1jtNAHo9TQAUP00ArkBNAEhCTQDiQ00AhkVNACBHTQC6SE0AXkpNAPhLTQCSTU0ALE9NANBQTQBqUk0ABFRNAJ5VTQBCV00A3FhNAHZaTQAQXE0AtF1NAE5fTQDoYE0AjGJNACZkTQDAZU0AWmdNAPRoTQCYak0AMmxNAMxtTQBmb00AAHFNAKRyTQA+dE0A4nVNAHx3TQAWeU0AsHpNAFR8TQDufU0AiH9NACKBTQC8gk0AYIRNAPqFTQCUh00ALolNANKKTQBsjE0ABo5NAKqPTQBEkU0A3pJNAHiUTQASlk0AtpdNAFCZTQDqmk0AhJxNAB6eTQDCn00AXKFNAPaiTQCapE0APqZNANinTQB8qU0AFqtNALCsTQBKrk0A7q9NAIixTQAis00AvLRNAGC2TQD6t00AlLlNADi7TQDSvE0AbL5NAAbATQCgwU0ARMNNAN7ETQB4xk0AHMhNALbJTQBQy00A6sxNAITOTQAo0E0AwtFNAFzTTQAA1U0AmtZNADTYTQDO2U0AaNtNAAzdTQCm3k0AQOBNANrhTQB+400AGOVNALLmTQBM6E0A8OlNAIrrTQAk7U0Avu5NAGLwTQD88U0AlvNNADD1TQDU9k0AbvhNAAj6TQCs+00ARv1NAOD+TQB6AE4AFAJOALgDTgBSBU4A7AZOAIYITgAqCk4AxAtOAF4NTgACD04AnBBOADYSTgDQE04AahVOAA4XTgCoGE4AQhpOANwbTgCAHU4AGh9OALQgTgBYIk4A8iNOAIwlTgAmJ04AwChOAGQqTgD+K04AmC1OADIvTgDWME4AcDJOAAo0TgCkNU4APjdOAOI4TgB8Ok4AIDxOALo9TgBUP04A7kBOAIhCTgAsRE4AxkVOAGBHTgD6SE4AlEpOADhMTgDSTU4AbE9OABBRTgCqUk4ARFROAN5VTgCCV04AHFlOALZaTgBQXE4A6l1OAI5fTgAoYU4AzGJOAGZkTgAAZk4AmmdOADRpTgDYak4AcmxOAAxuTgCmb04AQHFOAORyTgB+dE4AGHZOALx3TgBWeU4A8HpOAJR8TgAufk4AyH9OAGKBTgD8gk4AoIROADqGTgDUh04AbolOAAiLTgCsjE4ARo5OAOCPTgCEkU4AHpNOALiUTgBclk4A9pdOAJCZTgAqm04AxJxOAGieTgACoE4AnKFOADajTgDapE4AdKZOAA6oTgCyqU4ATKtOAOasTgCArk4AGrBOAL6xTgBYs04A8rROAIy2TgAmuE4AyrlOAGS7TgD+vE4Aor5OADzATgDWwU4AcMNOABTFTgCuxk4ASMhOAOLJTgCGy04AIM1OALrOTgBU0E4A7tFOAJLTTgAs1U4AxtZOAGrYTgAE2k4AnttOADjdTgDc3k4AduBOABDiTgCq404ATuVOAOjmTgCC6E4AHOpOALbrTgBa7U4A9O5OAJjwTgAy8k4AzPNOAGb1TgAA904ApPhOAD76TgDY+04Acv1OABb/TgCwAE8ASgJPAOQDTwCIBU8AIgdPALwITwBgCk8A+gtPAJQNTwAuD08AyBBPAGwSTwAGFE8AoBVPADoXTwDeGE8AeBpPABIcTwC2HU8AUB9PAOogTwCEIk8AHiRPAMIlTwBcJ08A9ihPAJoqTwA0LE8Azi1PAGgvTwACMU8ApjJPAEA0TwDaNU8AdDdPABg5TwCyOk8ATDxPAOY9TwCKP08AJEFPAL5CTwBiRE8A/EVPAJZHTwAwSU8AykpPAG5MTwAITk8Aok9PADxRTwDWUk8AelRPABRWTwCuV08AUllPAOxaTwCGXE8AIF5PAMRfTwBeYU8A+GJPAJJkTwA2Zk8A0GdPAGppTwAEa08AqGxPAEJuTwDcb08AinFPACRzTwC+dE8AWHZPAPx3TwCWeU8AMHtPAMp8TwBufk8ACIBPAKKBTwA8g08A4IRPAHqGTwAUiE8AuIlPAFKLTwDsjE8Aho5PACCQTwC6kU8AXpNPAPiUTwCclk8ANphPANCZTwBqm08ABJ1PAKieTwBCoE8A3KFPAHajTwAQpU8AtKZPAE6oTwDoqU8AjKtPACatTwDArk8AWrBPAP6xTwCYs08AMrVPAMy2TwBwuE8ACrpPAKS7TwA+vU8A4r5PAHzATwAWwk8AusNPAFTFTwDuxk8AiMhPACLKTwDGy08AYM1PAPrOTwCU0E8ALtJPANLTTwBs1U8ABtdPAKrYTwBE2k8A3ttPAHjdTwAc308AtuBPAFDiTwDq408AjuVPACjnTwDC6E8AXOpPAPbrTwCa7U8ANO9PANjwTwBy8k8ADPRPAKb1TwBA908A5PhPAH76TwAY/E8Asv1PAFb/TwDwAFAAigJQACQEUADIBVAAYgdQAPwIUACWClAAMAxQANQNUABuD1AAEhFQAKwSUABGFFAA4BVQAHoXUAAeGVAAuBpQAFIcUADsHVAAkB9QACohUADEIlAAXiRQAAImUACcJ1AANilQANAqUABqLFAADi5QAKgvUABMMVAA5jJQAIA0UAAaNlAAtDdQAFg5UADyOlAAjDxQACY+UADKP1AAZEFQAP5CUACYRFAAMkZQANZHUABwSVAAFEtQAK5MUABITlAA4k9QAHxRUAAgU1AAulRQAFRWUADuV1AAiFlQACxbUADGXFAAYF5QAARgUACeYVAAOGNQANJkUAB2ZlAAEGhQAKppUABEa1AA6GxQAIJuUAAccFAAtnFQAFpzUAD0dFAAjnZQADJ4UADMeVAAZntQAAB9UACaflAAPoBQANiBUAByg1AAFoVQALCGUABKiFAA5IlQAH6LUAAijVAAvI5QAFaQUADwkVAAipNQAC6VUADIllAAYphQAAaaUACgm1AAOp1QANSeUAB4oFAAEqJQAKyjUABGpVAA4KZQAISoUAAeqlAAuKtQAFytUAD2rlAAkLBQADSyUADOs1AAaLVQAAK3UACcuFAAQLpQANq7UAB0vVAADr9QALLAUABMwlAA5sNQAIrFUAAkx1AAvshQAFjKUADyy1AAls1QADDPUADK0FAAZNJQAP7TUACi1VAAPNdQANbYUAB62lAAFNxQAK7dUABI31AA7OBQAIbiUAAg5FAAuuVQAFTnUAD46FAAkupQACzsUADQ7VAAau9QAATxUACo8lAAQvRQANz1UAB291AAEPlQALT6UABO/FAA6P1QAIL/UAAmAVEAwAJRAFoEUQD+BVEAmAdRADIJUQDMClEAZgxRAAoOUQCkD1EAPhFRANgSUQByFFEAFhZRALAXUQBKGVEA7hpRAIgcUQAiHlEAvB9RAGAhUQD6IlEAlCRRAC4mUQDIJ1EAbClRAAYrUQCgLFEARC5RAN4vUQB4MVEAEjNRALY0UQBQNlEA6jdRAIQ5UQAoO1EAwjxRAFw+UQD2P1EAmkFRADRDUQDORFEAaEZRAAxIUQCmSVEAQEtRANpMUQB0TlEAGFBRALJRUQBMU1EA8FRRAIpWUQAkWFEAvllRAGJbUQD8XFEAll5RADpgUQDUYVEAbmNRAAhlUQCiZlEAPGhRAOBpUQB6a1EAFG1RALhuUQBScFEA7HFRAIZzUQAqdVEAxHZRAF54UQD4eVEAnHtRADZ9UQDQflEAaoBRAA6CUQCog1EAQoVRAOaGUQCAiFEAGopRALSLUQBOjVEA8o5RAIyQUQAmklEAwJNRAFqVUQD+llEAmJhRADKaUQDWm1EAcJ1RAAqfUQCkoFEASKJRAOKjUQB8pVEAFqdRALqoUQBUqlEA7qtRAIitUQAir1EAxrBRAGCyUQD6s1EAnrVRADi3UQDSuFEAbLpRABC8UQCqvVEARL9RAN7AUQCCwlEAHMRRALbFUQBQx1EA6shRAI7KUQAozFEAws1RAGbPUQAA0VEAmtJRADTUUQDO1VEActdRAAzZUQCw2lEAStxRAOTdUQB+31EAGOFRALLiUQBW5FEA8OVRAIrnUQAu6VEAyOpRAGLsUQD87VEAoO9RADrxUQDU8lEAbvRRABL2UQCs91EARvlRAOD6UQCE/FEAHv5RALj/UQBSAVIA9gJSAJAEUgAqBlIAxAdSAGgJUgACC1IAnAxSADYOUgDaD1IAdBFSAA4TUgCoFFIATBZSAOYXUgCAGVIAGhtSAL4cUgBYHlIA8h9SAIwhUgAmI1IAyiRSAGQmUgD+J1IAoilSADwrUgDWLFIAcC5SABQwUgCuMVIASDNSAOI0UgB8NlIAIDhSALo5UgBUO1IA+DxSAJI+UgAsQFIAxkFSAGpDUgAERVIAnkZSADhIUgDcSVIAdktSABBNUgCqTlIATlBSAOhRUgCCU1IAJlVSAMBWUgBaWFIA9FlSAI5bUgAyXVIAzF5SAGZgUgAAYlIAmmNSAD5lUgDYZlIAcmhSABZqUgCwa1IASm1SAORuUgCIcFIAInJSALxzUgBWdVIA+nZSAJR4UgAuelIAyHtSAGx9UgAGf1IAoIBSAESCUgDeg1IAeIVSABKHUgCsiFIAUIpSAOqLUgCEjVIAHo9SALiQUgBcklIA9pNSAJCVUgA0l1IAzphSAGiaUgACnFIApp1SAECfUgDaoFIAdKJSABikUgCypVIATKdSAOaoUgCKqlIAJKxSAL6tUgBYr1IA8rBSAJayUgAwtFIA1LVSAG63UgAIuVIAorpSADy8UgDgvVIAer9SABTBUgCuwlIASMRSAOzFUgCGx1IAKslSAMTKUgBezFIA+M1SAJLPUgA20VIA0NJSAGrUUgAE1lIAntdSAELZUgDc2lIAdtxSABreUgC031IATuFSAOjiUgCM5FIAJuZSAMDnUgBa6VIA/upSAJjsUgAy7lIAzO9SAGbxUgAK81IApPRSAEj2UgDi91IAfPlSABb7UgCw/FIAVP5SAO7/UgCIAVMAIgNTALwEUwBgBlMA+gdTAJ4JUwA4C1MA0gxTAGwOUwAGEFMAqhFTAEQTUwDeFFMAeBZTABwYUwC2GVMAUBtTAPQcUwCOHlMAKCBTAMIhUwBcI1MAACVTAJomUwA0KFMAzilTAHIrUwAMLVMApi5TAEAwUwDkMVMAfjNTABg1UwCyNlMATDhTAPA5UwCKO1MAJD1TAMg+UwBiQFMA/EFTAJZDUwAwRVMA1EZTAG5IUwAISlMArEtTAEZNUwDgTlMAelBTAB5SUwC4U1MAUlVTAOxWUwCQWFMAKlpTAMRbUwBeXVMA+F5TAJxgUwA2YlMA2mNTAHRlUwAOZ1MAqGhTAEJqUwDma1MAgG1TABpvUwC0cFMATnJTAPJzUwCMdVMAMHdTAMp4UwBkelMA/ntTAJh9UwA8f1MA1oBTAHCCUwAKhFMApIVTAEiHUwDiiFMAfIpTACCMUwC6jVMAVI9TAO6QUwCSklMALJRTAMaVUwBgl1MABJlTAJ6aUwA4nFMA0p1TAHafUwAQoVMAqqJTAESkUwDopVMAgqdTABypUwC2qlMAWqxTAPStUwCOr1MAKLFTAMyyUwBmtFMAALZTAJq3UwA+uVMA2LpTAHK8UwAMvlMApr9TAErBUwDkwlMAiMRTACLGUwC8x1MAVslTAPDKUwCUzFMALs5TAMjPUwBi0VMA/NJTAKDUUwA61lMA1NdTAHjZUwAS21MArNxTAEbeUwDq31MAhOFTAB7jUwC45FMAUuZTAPbnUwCQ6VMAKutTAM7sUwBo7lMAAvBTAJzxUwBA81MA2vRTAHT2UwAO+FMAsvlTAEz7UwDm/FMAgP5TACQAVAC+AVQAWANUAPIEVACMBlQAMAhUAMoJVABkC1QACA1UAKIOVAA8EFQA1hFUAHoTVAAUFVQArhZUAEgYVADsGVQAhhtUACAdVAC6HlQAVCBUAPghVACSI1QALCVUANAmVABqKFQABCpUAJ4rVABCLVQA3C5UAHYwVAAQMlQAqjNUAE41VADoNlQAjDhUACY6VADAO1QAWj1UAPQ+VACYQFQAMkJUAMxDVABmRVQAAEdUAKRIVAA+SlQA4ktUAHxNVAAWT1QAsFBUAEpSVADuU1QAiFVUACJXVAC8WFQAVlpUAPpbVACUXVQALl9UANJgVABsYlQABmRUAKBlVABEZ1QA3mhUAHhqVAASbFQArG1UAFBvVADqcFQAhHJUACh0VADCdVQAXHdUAPZ4VACaelQANHxUAM59VABof1QAAoFUAKaCVABAhFQA5IVUAH6HVAAYiVQAsopUAEyMVADwjVQAio9UACSRVAC+klQAWJRUAPyVVACWl1QAOplUANSaVABunFQACJ5UAKKfVABGoVQA4KJUAHqkVAAUplQArqdUAFKpVADsqlQAhqxUACquVADEr1QAXrFUAPiyVACctFQANrZUANC3VABquVQABLtUAKi8VABCvlQA3L9UAIDBVAAaw1QAtMRUAE7GVADyx1QAjMlUACbLVADAzFQAZM5UAP7PVACY0VQAMtNUAMzUVABw1lQACthUAK7ZVABI21QA4txUAHzeVAAW4FQAuuFUAFTjVADu5FQAiOZUACzoVADG6VQAYOtUAATtVACe7lQAOPBUANLxVAB281QAGvVUALT2VABO+FQA6PlUAIz7VAAm/VQAwP5UAGQAVQD+AVUAmANVADwFVQDWBlUAcAhVAAoKVQCkC1UASA1VAOIOVQB8EFUAFhJVALATVQBUFVUA7hZVAJIYVQAsGlUAxhtVAGAdVQD6HlUAniBVADgiVQDSI1UAbCVVAAYnVQCqKFUARCpVAOgrVQCCLVUAHC9VALYwVQBQMlUA9DNVAI41VQAoN1UAwjhVAFw6VQAAPFUAmj1VAD4/VQDYQFUAckJVAAxEVQCmRVUASkdVAORIVQB+SlUAGExVALJNVQBWT1UA8FBVAJRSVQAuVFUAyFVVAGJXVQD8WFUAoFpVADpcVQDUXVUAbl9VAAhhVQCsYlUARmRVAOBlVQCEZ1UAHmlVALhqVQBSbFUA9m1VAJBvVQAqcVUAznJVAGh0VQACdlUAnHdVADZ5VQDaelUAdHxVAA5+VQCof1UAQoFVAOaCVQCAhFUAJIZVAL6HVQBYiVUA8opVAIyMVQAwjlUAyo9VAGSRVQD+klUAmJRVADyWVQDWl1UAcJlVABSbVQCunFUASJ5VAOKfVQCGoVUAIKNVALqkVQBUplUA7qdVAJKpVQAsq1UA0KxVAGquVQAEsFUAnrFVADizVQDctFUAdrZVABC4VQCquVUARLtVAOi8VQCCvlUAHMBVAMDBVQBaw1UA9MRVAI7GVQAyyFUAzMlVAGbLVQAAzVUApM5VAD7QVQDY0VUActNVAAzVVQCw1lUASthVAOTZVQCI21UAIt1VALzeVQBW4FUA+uFVAJTjVQAu5VUAyOZVAGzoVQAG6lUAoOtVADrtVQDU7lUAePBVABLyVQC281UAUPVVAOr2VQCE+FUAHvpVAML7VQBc/VUA9v5VAJAAVgAqAlYAzgNWAGgFVgACB1YApghWAEAKVgDaC1YAdA1WABgPVgCyEFYATBJWAOYTVgCKFVYAJBdWAL4YVgBYGlYA8htWAJYdVgAwH1YAyiBWAG4iVgAIJFYAoiVWADwnVgDgKFYAeipWABQsVgCuLVYASC9WAOwwVgCGMlYAIDRWAMQ1VgBeN1YA+DhWAJI6VgA2PFYA0D1WAGo/VgAEQVYAnkJWAEJEVgDcRVYAdkdWABpJVgC0SlYATkxWAOhNVgCMT1YAJlFWAMBSVgBaVFYA/lVWAJhXVgAyWVYAzFpWAHBcVgAKXlYApF9WAD5hVgDiYlYAfGRWABZmVgCwZ1YASmlWAO5qVgCIbFYAIm5WAMZvVgBgcVYA+nJWAJR0VgA4dlYA0ndWAGx5VgAGe1YAoHxWAER+VgDef1YAeIFWAByDVgC2hFYAUIZWAOqHVgCOiVYAKItWAMKMVgBcjlYA9o9WAJqRVgA0k1YAzpRWAHKWVgAMmFYApplWAECbVgDknFYAfp5WABigVgCyoVYATKNWAPCkVgCKplYAJKhWAL6pVgBiq1YA/KxWAKCuVgA6sFYA1LFWAG6zVgAItVYArLZWAEa4VgDguVYAhLtWACi9VgDCvlYAXMBWAPbBVgCaw1YANMVWAM7GVgBoyFYADMpWAKbLVgBAzVYA5M5WAH7QVgAY0lYAstNWAFbVVgDw1lYAithWACTaVgDI21YAYt1WAPzeVgCW4FYAMOJWANTjVgBu5VYACOdWAKzoVgBG6lYA4OtWAHrtVgAe71YAuPBWAFLyVgDs81YAhvVWACr3VgDE+FYAXvpWAAL8VgCc/VYANv9WANAAVwB0AlcADgRXAKgFVwBCB1cA3AhXAIAKVwAaDFcAtA1XAE4PVwDyEFcAjBJXADAUVwDKFVcAZBdXAP4YVwCYGlcAPBxXANYdVwBwH1cACiFXAKQiVwBIJFcA4iVXAHwnVwAgKVcAuipXAFQsVwDuLVcAki9XACwxVwDGMlcAYDRXAAQ2VwCeN1cAODlXANI6VwBsPFcAED5XAKo/VwBEQVcA6EJXAIJEVwAcRlcAtkdXAFpJVwD0SlcAjkxXAChOVwDCT1cAZlFXAABTVwCaVFcAPlZXANhXVwByWVcADFtXALBcVwBKXlcA5F9XAH5hVwAiY1cAvGRXAFZmVwDwZ1cAimlXAC5rVwDIbFcAbG5XAAZwVwCgcVcAOnNXANR0VwB4dlcAEnhXAKx5VwBGe1cA4HxXAIR+VwAegFcAuIFXAFyDVwD2hFcAkIZXACqIVwDOiVcAaItXAAKNVwCcjlcANpBXANqRVwB0k1cADpVXALKWVwBMmFcA5plXAICbVwAknVcAvp5XAFigVwDyoVcAlqNXADClVwDKplcAZKhXAP6pVwCiq1cAPK1XANauVwB6sFcAFLJXAK6zVwBItVcA7LZXAIa4VwAgulcAurtXAFS9VwD4vlcAksBXACzCVwDQw1cAasVXAATHVwCeyFcAQspXANzLVwB2zVcAEM9XAKrQVwBO0lcA6NNXAILVVwAm11cAwNhXAFraVwD021cAmN1XADLfVwDM4FcAZuJXAArkVwCk5VcAPudXANjoVwB86lcAFuxXALDtVwBK71cA7vBXAIjyVwAi9FcAvPVXAGD3VwD6+FcAlPpXAC78VwDI/VcAbP9XAAYBWACgAlgARARYAN4FWAB4B1gAEglYALYKWABQDFgA6g1YAIQPWAAeEVgAwhJYAFwUWAD2FVgAkBdYADQZWADOGlgAaBxYAAweWACmH1gAQCFYANoiWAB+JFgAGCZYALInWABMKVgA5ipYAIosWAAkLlgAvi9YAGIxWAD8MlgAljRYADA2WADUN1gAbjlYAAg7WACiPFgAPD5YAOA/WAB6QVgAFENYAK5EWABSRlgA7EdYAJBJWAAqS1gAxExYAF5OWAD4T1gAnFFYADZTWADQVFgAalZYAARYWACoWVgAQltYANxcWACAXlgAGmBYALRhWABOY1gA8mRYAIxmWAAmaFgAwGlYAGRrWAD+bFgAmG5YADJwWADMcVgAcHNYAAp1WACudlgASHhYAOJ5WAB8e1gAFn1YALp+WABUgFgA7oFYAIiDWAAihVgAxoZYAGCIWAD6iVgAqItYAEKNWADcjlgAgJBYABqSWAC0k1gATpVYAPKWWACMmFgAJppYAMCbWABknVgA/p5YAJigWAAyolgA1qNYAHClWAAKp1gApKhYAD6qWADiq1gAfK1YABavWAC6sFgAVLJYAO6zWACItVgALLdYAMa4WABgulgA+rtYAJS9WAA4v1gA0sBYAGzCWAAQxFgAqsVYAETHWADeyFgAgspYABzMWAC2zVgAUM9YAOrQWACO0lgAKNRYAMLVWABm11gAANlYAJraWAA03FgA2N1YAHLfWAAM4VgApuJYAEDkWADk5VgAfudYABjpWAC86lgAVuxYAPDtWACK71gALvFYAMjyWABi9FgA/PVYAJb3WAA6+VgA1PpYAG78WAAS/lgArP9YAEYBWQDgAlkAhARZAB4GWQC4B1kAUglZAOwKWQCQDFkAKg5ZAMQPWQBoEVkAAhNZAJwUWQA2FlkA0BdZAHQZWQAOG1kAqBxZAEweWQDmH1kAgCFZABojWQC+JFkAWCZZAPInWQCMKVkAJitZAMosWQBkLlkA/i9ZAKIxWQA8M1kA1jRZAHA2WQAUOFkArjlZAEg7WQDiPFkAhj5ZACBAWQC6QVkAVENZAO5EWQCSRlkALEhZAMZJWQBqS1kABE1ZAJ5OWQA4UFkA3FFZAHZTWQAQVVkAqlZZAERYWQDoWVkAgltZABxdWQC2XlkAWmBZAPRhWQCOY1kAMmVZAMxmWQBmaFkAAGpZAKRrWQA+bVkA2G5ZAHJwWQAMclkAsHNZAEp1WQDkdlkAiHhZACJ6WQC8e1kAVn1ZAPp+WQCUgFkALoJZAMiDWQBihVkABodZAKCIWQA6ilkA3otZAHiNWQASj1kArJBZAFCSWQDqk1kAhJVZAB6XWQC4mFkAXJpZAPabWQCQnVkANJ9ZAM6gWQBoolkAAqRZAKalWQBAp1kA2qhZAHSqWQAOrFkAsq1ZAEyvWQDmsFkAirJZACS0WQC+tVkAWLdZAPK4WQCWulkAMLxZAMq9WQBkv1kACMFZAKLCWQA8xFkA4MVZAHrHWQAUyVkArspZAEjMWQDszVkAhs9ZACDRWQC60lkAXtRZAPjVWQCc11kANtlZANDaWQBq3FkABN5ZAKjfWQBC4VkA3OJZAHbkWQAQ5lkAtOdZAE7pWQDo6lkAjOxZACbuWQDA71kAWvFZAP7yWQCY9FkAMvZZAMz3WQBm+VkACvtZAKT8WQA+/lkA4v9ZAHwBWgAWA1oAsARaAFQGWgDuB1oAiAlaACILWgC8DFoAYA5aAPoPWgCUEVoALhNaANIUWgBsFloABhhaAKoZWgBEG1oA3hxaAHgeWgAcIFoAtiFaAFAjWgDqJFoAhCZaACgoWgDCKVoAXCtaAAAtWgCaLloANDBaAM4xWgByM1oADDVaAKY2WgBAOFoA2jlaAH47WgAYPVoAsj5aAFZAWgDwQVoAikNaACRFWgDIRloAYkhaAPxJWgCWS1oAME1aANROWgBuUFoACFJaAKxTWgBGVVoA4FZaAHpYWgAeWloAuFtaAFJdWgDsXloAhmBaACpiWgDEY1oAXmVaAPhmWgCcaFoANmpaANBrWgBqbVoADm9aAKhwWgBCcloA3HNaAIB1WgAad1oAtHhaAFh6WgDye1oAjH1aACZ/WgDAgFoAZIJaAP6DWgCYhVoAModaANaIWgBwiloACoxaAK6NWgBIj1oA4pBaAHySWgAglFoAupVaAFSXWgDumFoAiJpaACycWgDGnVoAYJ9aAPqgWgCeoloAOKRaANKlWgB2p1oAEKlaAKqqWgBErFoA6K1aAIKvWgAcsVoAtrJaAFC0WgD0tVoAjrdaACi5WgDCuloAZrxaAAC+WgCav1oAPsFaANjCWgByxFoADMZaALDHWgBKyVoA5MpaAH7MWgAYzloAvM9aAFbRWgDw0loAlNRaAC7WWgDI11oAYtlaAAbbWgCg3FoAOt5aANTfWgB44VoAEuNaAKzkWgBG5loA6udaAITpWgAe61oAuOxaAFzuWgD271oAkPFaACrzWgDO9FoAaPZaAAL4WgCc+VoAQPtaANr8WgB0/loADgBbAKgBWwBMA1sA5gRbAIAGWwAaCFsAvglbAFgLWwDyDFsAlg5bADAQWwDKEVsAZBNbAAgVWwCiFlsAPBhbANYZWwBwG1sAFB1bAK4eWwBIIFsA4iFbAIYjWwAgJVsAuiZbAF4oWwD4KVsAkitbACwtWwDQLlsAajBbAAQyWwCeM1sAODVbANw2WwB2OFsAEDpbALQ7WwBOPVsA6D5bAIJAWwAmQlsAwENbAFpFWwD0RlsAjkhbADJKWwDMS1sAZk1bAABPWwCkUFsAPlJbANhTWwB8VVsAFldbALBYWwBKWlsA7ltbAIhdWwAiX1sAvGBbAFZiWwD6Y1sAlGVbAC5nWwDSaFsAbGpbAAZsWwCgbVsARG9bAN5wWwB4clsAEnRbAKx1WwBQd1sA6nhbAIR6WwAofFsAwn1bAFx/WwD2gFsAmoJbADSEWwDOhVsAaIdbAAKJWwCmilsAQIxbANqNWwB+j1sAGJFbALKSWwBMlFsA8JVbAIqXWwAkmVsAvppbAFicWwD8nVsAlp9bADChWwDKolsAbqRbAAimWwCip1sARqlbAOCqWwB6rFsAFK5bALivWwBSsVsA7LJbAIa0WwAgtlsAxLdbAF65WwD4ulsAnLxbADa+WwDQv1sAasFbAA7DWwCoxFsAQsZbANzHWwB2yVsAGstbALTMWwBOzlsA6M9bAIzRWwAm01sAwNRbAGTWWwD+11sAmNlbADLbWwDW3FsAcN5bAArgWwCk4VsAPuNbAOLkWwB85lsAFuhbALrpWwBU61sA7uxbAIjuWwAs8FsAxvFbAGDzWwD69FsAlPZbADj4WwDS+VsAbPtbAAb9WwCq/lsARABcAN4BXACCA1wAHAVcALYGXABQCFwA9AlcAI4LXAAoDVwAwg5cAFwQXAAAElwAmhNcADQVXADYFlwAchhcAAwaXACmG1wASh1cAOQeXAB+IFwAGCJcALIjXABWJVwA8CZcAIooXAAkKlwAyCtcAGItXAD8LlwAoDBcADoyXADUM1wAbjVcAAg3XACsOFwARjpcAOA7XACEPVwAHj9cALhAXABSQlwA9kNcAJBFXAA0R1wAzkhcAHJKXAAMTFwApk1cAEpPXADkUFwAflJcABhUXACyVVwAVldcAPBYXACKWlwALlxcAMhdXABiX1wA/GBcAKBiXAA6ZFwA1GVcAG5nXAAIaVwArGpcAEZsXADgbVwAhG9cAB5xXAC4clwAUnRcAPZ1XACQd1wAKnlcAMR6XABefFwAAn5cAJx/XAA2gVwA2oJcAHSEXAAOhlwAqIdcAEyJXADmilwAgIxcABqOXAC0j1wAWJFcAPKSXACMlFwAMJZcAMqXXABkmVwA/ppcAJicXAA8nlwA1p9cAHChXAAKo1wArqRcAEimXADip1wAhqlcACCrXAC6rFwAVK5cAPivXACSsVwALLNcAMa0XABgtlwABLhcAJ65XAA4u1wA3LxcAHa+XAAQwFwAqsFcAETDXADoxFwAgsZcABzIXADAyVwAWstcAPTMXACOzlwAMtBcAMzRXABm01wAANVcAJrWXAA+2FwA2NlcAHLbXAAW3VwAsN5cAErgXADk4VwAiONcACLlXAC85lwAVuhcAPDpXACU61wALu1cAMjuXABs8FwABvJcAKDzXAA69VwA3vZcAHj4XAAS+lwArPtcAEb9XADq/lwAhABdAB4CXQDCA10AXAVdAPYGXQCQCF0ANApdAM4LXQBoDV0AAg9dAJwQXQBAEl0A2hNdAHQVXQAOF10AshhdAEwaXQDmG10Aih1dACQfXQC+IF0AWCJdAPwjXQCWJV0AMCddAMooXQBkKl0ACCxdAKItXQA8L10A4DBdAHoyXQAUNF0ArjVdAFI3XQDsOF0AhjpdACA8XQC6PV0AXj9dAPhAXQCSQl0ANkRdANBFXQBqR10ABEldAKhKXQBCTF0A3E1dAHZPXQAQUV0AtFJdAE5UXQDoVV0AglddACZZXQDAWl0AWlxdAPRdXQCYX10AMmFdAMxiXQBwZF0ACmZdAKRnXQA+aV0A4mpdAHxsXQAWbl0AsG9dAEpxXQDucl0AiHRdACJ2XQDGd10AYHldAPp6XQCUfF0AOH5dANJ/XQBsgV0ABoNdAKCEXQBEhl0A3oddAHiJXQAci10AtoxdAFCOXQDqj10AjpFdACiTXQDClF0AXJZdAPaXXQCamV0ANJtdAM6cXQBynl0ADKBdAKahXQBAo10A5KRdAH6mXQAYqF0AsqldAEyrXQDwrF0Aiq5dACSwXQDIsV0AYrNdAPy0XQCWtl0AOrhdANS5XQBuu10ACL1dAKK+XQBGwF0A4MFdAHrDXQAexV0AuMZdAFLIXQDsyV0AhstdACrNXQDEzl0AXtBdAALSXQCc010ANtVdANDWXQB02F0ADtpdAKjbXQBC3V0A3N5dAIDgXQAa4l0AtONdAFjlXQDy5l0AjOhdACbqXQDK610AZO1dAP7uXQCY8F0AMvJdANbzXQBw9V0ACvddAK74XQBI+l0A4vtdAHz9XQAg/10AugBeAFQCXgDuA14AkgVeACwHXgDQCF4AfgpeABgMXgCyDV4AVg9eAPAQXgCKEl4AJBReAL4VXgBiF14A/BheAJYaXgAA</prop>
				<prop name="Temps">REFSWgAAZ30CAIBneP+uR+F6FG5AQP9cj8L1KJxAQP9SuB6F61FBQP/Xo3A9CldCQL0fAQC4XkNA9/Fc+09EBQM3RUB7FN7u8FpGQMMYAI9C/0dAcT0K16Mwt0hAMz4BE0klA/r7SUAPAR7lSkBm7lYBxktAOABwPap3TEAp9vHITUDu8veuTkAnAXqUT0Dd7FAAhTtQFQOvUHb98yFRPQOTUUD/8u8IUkCkCADXk1K2TQMFU2UDeFMlA+r2vARaVH0Dy1RAzW3M1wA8VQ0DrlXVBLVWhQRWbQMeV20Dju1XXQP6V1UDZlhAbnABR9FYfQMrWS0EtVn18xwkFOJYTQOlbVg1A2BY9QRYQOnyrfAMFNZXJQPKDBTGBVd1A8RsH3YfiBuGHS4CkcK8H84d6fLA5Bf+8sEw9BfmHeYdNwFwvRQvJiUEPi1+ArtUL04veC+KL5wvC5qZtyC5pC+2L8gv4ikA9i8IPxo/LD8+P1A/Yj/kJwVIcAG3dD+GP5g/cj/MPwC2NbY/4D/qP/w/Fk+wP0pPAFRPbk+AT9I/LE+OT7BPmk8A9E/mTwBfEl8sXz5fUF/iTwBsX35fkF+iX7Rfzk/oX8JfANxfDm8gbzJvRG9mb2BvUm8ApG8WX6Bvem/cb8Zv8G8SfwAEfy5/AH9Kf2R/dn+If5p/AMR/tn9wb9J/DI8ej+B/Co8API9Gj2CP8n+Mjz6PUI+yjwDUj5aP6I8CnxSfHp8wn0qfAGSfdp/If4qfvJ+On7ifyp8ABK/2n9ifGq8Mr+6fUK9irwB8r46vqK+ar8Svtq/wrzKvABy//q8wv0K/VL/mryC/kr8ApL+2v3C/0r/kv8a/+L8izwA0zwbPQM9Sz3zPhs+Az5rPALzPxs/Az/rPFN/mzxDfQt8AVN8m33Dfet+k367fMN/C3wDk357fAO8S7yTv3t9I71rvAGTvhu8w76LvtO/O78Dv8u8A/O8W/+jvOv8s/1b/cP96/wCU/w7/qP+i/9z/5v/48+4D1VcVE3H0FDEkJO1WdmUDqFb182dWQAcRtwonVp0D6FW9A6ptVRUTYVWdAyhV7QPb71QNE7ZU9QN+VOr180eEBA58BNZTQO0zpgGTUx0TW1NA3aRQANcjU/0D7lJWPRO1UoUEUo0EUkUT2xBSHRPLUT0TlVHWhQNeUW0EUSUD8VD2PQO4UKUDg1BAzW3MHxBMUPXzB1DNE7uiT1UDOE9AJyE9b8pOQB/uAV5OzSPb+U3dA5BNPQMoTbbtA6VMzRNCTEUT3m1LtQODS20jHUvtFG1K7RNgSkUT/knNI2uZSX0USVUDuElFE2seSlUDmMQUGEtVA1tYS6UDc0tdA3rkFyzeFZYCbks9A2gELxYvgCgvOin+FU4vYC9yKS4CcQCEL34t3hWuL8Av0i/cF04CAXf0J+Yv+CsePzA/Qj9UPwBmP/gj5hV2P4g7hj+oP8I5AMY/sD+6P/w/zj/gPzJPRE8AZk9ITyJPhE+eT7BPwk/UTwB2Twhf6k8cXwZPMF9SX3RfAEZfcF+qX7xfzl+IT5JP/F8ABm8gb9pfNG9Gb1hvam+EbwCWb6Bvsm/0X8Zv2G/ybwR/AN5vKH8if2x/Vn9If4J/lH8Arn/If+p/3H/2fwiPGo80jwBWj0CPYo+Mj2aPwH+qj8yP2J6P6BO+80tA5xJ0TNo1JE09E6pOfQOmT2wdFkYSvlANkzRRXQTVUYUUUi0DkVSUIVMWTQOXU73zCYQHBhN8lGxrAKYC01V9A0ZWjZSxVm0UHAc+EhpYDZOE7VitA+tYhQMuWUBd9jAQwiVZNQRYxQS1WH0DduSUNVjVk/WtVy0T0lcNk8Q0BL0QFKeOEySvLgLBNK8mr2CvQGqhHq0WrZavGKuuAru0rwC+r9Cr7q8Av9qhvvUeBS4C0YEEpKuQnhNWHRO8Vtq983k8BDhWPRPqVdpFE66MlHNVvfM5VbbdAwBV9fPHVEUTjnVU1RRUtQMTVEBfEm3ctASjU6WzbFM9lFlTnRTUBMdSjROQ5ARbS1INkxRSpbRRJZStUd0DcFFVtFEtEwK1UeUEUNWThVDdA1BtUE0DF1B9A8ZPTQMrV0+9BE59FE7ltFTEW5RNHRMsTTXETJUUVUyls/z0hJq0hDcMlMHUlB8ek6wXrsUeEgxKJn0DhkolFIQUXdwf/i0I/h84I+4CZRzfLt02L0gvAGLZTt+AK27V3hWOL4AvqikAvt/gLxI/9N/u3/BfOu9M7wBe73Dvuo+E78aPoO+678zvANbv8I8S//zv9u84/wL/XP8Abv8Y/1L/nP+G/9D/4v/s/wD2//D/Ig80D0YPUA/q/3wPAHYPoA+SD8wP5g/YD/oPDB8Axg/wD1IfZB92Hxgfgh+UH6C2Hzgfoh/0F7bDS6WT4kpk1K4UlKgcl96yqyyX1n6ywFClk1L0tMZRVi2TPFIltFKtsyNkn7R2laayDGS0flVFxFWwncScnya1prIcWD2znm1YXZMBWdWzMFk9s4seWSWz7+Sf9pUesukVV13TzgSkwqyvZq9IqwBOr1g/aj8cP44/oD+yP9yvQNY/6D/6PxS/HrWGkrEsv1LmI1ZFlEy0aVS0KFy/bG69brLzVB2TulQttBVUHbNJlEQRpL+2tZayWyhTXZPxUkWTumQkSYPcv17S3vS3XpJhFMQbK1Et0/VQRbQcxzaSy05QFZMYNMfWskBP1n2z0E4VlE7NM/1NIF3Pb8wOJQYlTpNLbTScx6aesgNKrc7OM0kNVEoGLdOlSpVW3s3GHf7PGN8AIm8830ZveN9i33xvjm2m3wCga+bdvm/gbyLvBH8Wfyh/ADp/TH9ef3B/2h+Ef45/sH8Aon+8f+Z/+H/iHxSPJo9AjwBSj2yP3n94j4qPnI9uj8CPANKP/I8OnyCfMp/cj+aPaJ8Aep9cn46fgJ+qn8Sfzp/gnwDqnxyv9p8Yr0KvXK92rwCvgHKvjK+mr7Cvwq/0r96yi9akZBFMZURMVSPsTWxFxi5i5U/Vw4dQhcMx+iTEA8CesuNRPcTURK3K1LRAU6Ujs7y0RLVUxUO4jEQqVd2zm1VVhcMKVER5TETqTERrWlelI+NERE9YZWPbuFilIxNZpUMxWVa9wxpZlcPkBDSpBDTbWVjVwxdYLUPhVwBltHw/Jj84z0rPXM92PzDLAL4/oM/KP7zP1s/oz/rPDN9QHkUWRR4jvLRjLEQhRERT31aVtFREWVxEGExEW9pVXVOdVWVTVJy0axpVpUPhjESqVC1D23FUBbM6VBUzAlTWJbPMUyVUUz0jUFPUNVTMROHkRKvsRHRSrFUmLmIFUj0kUWVjiGlRRSa+I1ElU+VQXVNrrVBdpFBdIz9QhbOz+E8F5ERUIE+lQ7GtTj2zR04NxE2Fs3itTV0jD02lQ5EctColTD2zxzRnPrIHNGTbUNouYkW0VOpJJbOMSao9tEmlJEktQ0GsVMMtSo1jLkstQ2GUr16lAAZvWGs2b1hvSv+Ub27/gP8Aum/Mb6Zt7m+o/8r//G/+7wAIDzIPRA8eD1APeg/cr4YPAPiv4q/UD44PoA/SDwQfFh8AMB9CH2QfJh9oH5ofhB+mHwCAH8IfzB/2HwgvEi80LyYvAGAvSi/UH3YvaC+iL8wvxi8A4C/yLwQ/ji8oPxo/PD9ePwBIP1o/fD+mP4g/wj/cPzY92q5CnPQ0OkwtYyVNbCVEXOQnT61DLFC1RNYs5BdRveRRxbP/UbTl1jYy5+REW1OttFO2JbNcVMWzz1RNs0DWfNS0VSVEVi3jl1aqneRXfeRXLVP+NNRobVgtU85YDeMiWf2zWylZJVMFWc3kWGVTtYT8RETUtANYLePXIVc9VIzPbsUWssE8VzZdAG7PaF96Xyxfjs+wX8JfFN/Axs/gXwpvHN/uVW6ykFfUfdRE1BFM1M9U1ItWao2zSlzUCbS0ylXFQ21+pERFVRVDDFXN5LVUFURU/UNkVBVjK61U7UP1U8Wzr8zUeLbU1EFTjbMKUw3j0trs1Jz01GVSxbMvUlb9s+lRVeRRFWN7HOS1RVREDFy011Bts6BVUF30UCVEUMVD3lTkq3FP9dRPrUROJbMstjS0xU31U11NbdRM0uXUTBW27tKsDLRLS6wdtLTkikqtZEqFtEm2RUODSe1DlUnFs+8qxORnrOTl3ORDVPf+DwA4M+71Hv8w+y7/UP9a/2yPAH6PkP/y8Zb/6P/i/9SP9v8AAA9iCQafWA8ynzyfTp94nwCKn5yfNj+wn/o/5J/GnwBPAOKf1J8mrzivGq9kr26vgK8Aqq+8r46voK9irwS/1q/grwAivxS/Tr9wv4K/ZL+Wv4i/AKq/1L/ev7i/Es8kz86/CM8AWs9Ez/a/gM9yz5zPps/Az1Dqz9TPrsUuY0tt5ExlhG1NtdNsTh1Tpk+tw9tKUGXjwVD9QzRRWr1zqFxEH1J95FIdU6sGU61EU21kVI2DftaMRO9U7eRVZePRVbYN40JWRUOzVk3jQJb0VK1XvXMY/EdmguixWK1k5EfuggFZZYO41Vht5FiN4zcE5PhXBN1kRGTEpF9+X0jvWu9s7wCeX8hfMlmW79Bf6l/U7/bvUAj/Gv8sZ05isRzkghzkW0JXlUMAV5VzvGxkLXmsRDdWFeRVlXSk1KtxVR1TNnxk/rRkxW1U5eONVD2DVVSVc6scVL1z2MxkodRkalrcZDJ8RPpSnfRSjYNtjmxEV1Kt0xJS1WPV2mREpFREbCR0N1HaxURQ3XPHUGWTk1BqlXNMPHQVRHS+T2WTa1NP3dROFUN8TvVjZQ9sdKUsRXR0vUy9c1VYjAT4ZJSTlIQunHTLy0o11Eq1ZNx0p0lYRfTEB15iC0pF9Eq1RAFLRWRkl67NZpWOhSaPMB8AQo9UH16PkI+KH5wfphXmjQC2Hc6P8I/6HwwvFp9on1qfAEQvZi94L4ovnC+2zwjfyi8AtC/mL/AvAt8UPyY/MD/6zwBcP24/gD+aP1Q/nj+wP+o/AMw/hj8oT+I/PE9OT2BPOk8AfE+OTxBPqk/ET+5P4E+6TwAUXyZf6E9KX1xfZl94X4pfgKRfrl+gX8pf3F/+VcZzS7IddEyldCzU6E2lE+6qbHTlRNRqRHVQrdNSbVHFc+NRdRNYUv1Ta8pSvdRTVSOzUxVz2yVUdROYVGUDDFXa5eOdpGQNVuXjfVa0ldS0ZF1c9MxXRRM1bVhNA55YFXMVWVXUtVmlcxrsZORY7dOpVtzUaFjFMyfk1OvM1AHIrOfe7X7viO+i71x/pu8AwO+qf+Tvzn/gf/J/BI8u/Vg29Q6NftKnV1UkV+0T0zFXvWb+Uppk9FlWynUTGGSE2qRnViJjVaZd0yhVldYGAqqc1HGtVP1TOlSt0wK0hMptU0UTlVMVA1xTDePNJ8T04VIFdPz0clK2FQM8UkUTBVLFc81tUY1jlVGVc2BR/VOtGhSU5VDF1FDFNFBqZdM/LAQHXGSiT13TqzhPpROudARFZATczU31A3RN3QR8BKVMVk0DPkx9hEud1EuVc2sAS6VkSsVzPUql0yPhSRWUzAfGc0ltlOwEC8dKVSMzRBfGP1ArZh0APh9Ar1IfZK+mH4ivmq/sFwDGHbav0B/qr/yvLi8oLxq/ADS/Bq9ov3q/jL+evwhvAm8A1L/2X9i/6r8Ez76/KM86zwAUz17PQM+Kz6TPts/Iz3rPAOTPls8I3xLfPN/uz1DfMt8AfN+G30jfct+0377f0N/i3wAM7/bfCO8q70zvLu+A7xLvAGzvhu+Q77rv3O+m7xD7ZgKznEuVlnaiKE019E7a3YRPlXMQUI1jhVBs3fQ8BIxRhfMBUo3z63ZSXQRSDYNbU0BtccZx0FP1A0RUdfMrtlRtlFWd9FUVdHSEU5hW7QTUZHVMhONchG1P3GTOWL2DIlmlBDVZnWRZ3YPXWGWEBHSzWVhFBAx02Fd188YAlH9uf1APYg90D3Z/QA+aDwC8Dw6Nxg8QjwIfFB8ejR6N0maDV6WUrAQg7ATNVqodE4tkhEpshAlkhMranISPrPRWVdWDHFXWlfPUVJ2jnpz0ZlS2XYMvVN2D91Ndg7+tU12TiFNdZFP99FPWdfPWUt1kUg3zZ1JaVYRSpYP6Ub2DwiSUW4pR3YNHUV2DD2xki9hQVYOhXPRTYB5iM61QJYP5T2X0TwWUT9YN85dO1YMsbJTFTdrFZE0N8/dMVYORTGp18yY0ZKhspEhLLWTVSqWDiuyUJ7wkyklqZfRJjfOQzJT1Sb2kBUpdhEqtJp6lDv+g456lACavSK9KPyw/bj94ryo5nq8A4KuuP1C7zq3uP8CjLr9QvwBKuQ6vOE9aT2xPfk+QT6JPALRPxk/YT6Lv/O/mTxBfMl8AHF8mXyBfUl98X45fYF9qXwDEX5ZfoF/yXwxvFm8obzpvAERvPm9Qb4JvnG+2b5Bvsm8A7G/mb/hvCn9kby5/QH9afwBsfyZ/gH9Kf7R/3m/Yf/p/1BSPRhNLXZN4pCRoTVbVg2xOpYNqTPQwVPSrpVBVMzU0JKgsJB9aBCSRdPQGU50zeOQUteyM9GC8FO9UTUNjtVVVM9Ws9EZWFZO1tsSEJVdNI5NXjfMAbViV84RYHRPrWPX22s6DWe0D/VjNk8VYqr1zhxSURwyU9awE0AVXlfPErA+GD1ifap98nwCOD8APsp/En+YPIB/6nwyv0B6vKB9KEUbyt5yUkFda3RRX9RP+VnUjvMT023dWvXM3VtUT+FVWvSO6VfUTfqQURJwUq/xUDZRU5ZONpPRVaVSdFJz05swUr1N1pFbcFDJTpaRSDZRSrRPNjvwUV1J1hkYS6VFWBSOxUUWEUX2kUd2EbVFFE8lQTUOTUIX0WmSEJVz02k9NQ1NkJJvlTv3zfE4tJHwkpa1NnZNATV20TJXzdGlMhaRMRJPENC5L9SOzz0rtJnYiDErVE7htSU0jg0lF86dJLaOrC0oVI4LEJAe8tE8AxDe2fb49Nj9Az2I/ZM9+PwCoP5rPrM/2PwBPGk/Uz+bPAChPGt8k375/SN9a34Tflt8AAI+i3xyPxt/Y38Lf/N/+3wDw3zLvTO9W70jveu+M7xaPALDvwu/M7+7vAP8S/yz/Nv8ASP+a72T/5u+g/7L/jP9m/wDQ/9r/BA/+/yAPMg9ED14PAPj/ig+cD24PuA+qD8wP3g+o6P8CGd6zS/UT3rTErmlMhba+Iqp8JOVPhcRVUDUUUN0UUdUTyBwkbToMtK9STSMjU23Ta7NTVbRUhcOYVA0j2QqUp56S8FUFI2FWWrWEVvUjX1d1I8xMpLc3WEAnIqFYTSMDbVkdszFZ3SMgWfUk1VjltFi9g2bkhCRYABW03Been0ifWi9sL34vQC8AUinWn8Av0i80r+YvCD8aP9gsPz6tbuKnV+0TcVdq/RRXpYRWBROqVkWj22lWhcMoVo2j6lXavbOftIRlVXWzLFXabdPzrBS6VB2zgVTaRaNJvDQRVJWjzlO2beOXU5WjXlM1gyjVU70UUgUTuowUg1K2NTNLUjWDCFItlFG2/bOXUY0TY1E1MytlUa00UG2kXISFUO0TzUFMtAtQ5bRUhEBPVp2D0E6FxE4FlE01k5uUTW3TE009Fr6DTLL1s+IsF/4iHUutJErWrSNgSo00SZWjnknWxaOMSe0TweS0J0oSRRRKvUb+Il0UHx7PMM8ASs9Uz2ZfgM86Wa7PqF/CyQCuVe7PAN/aX/RfFm8g3ypvADRvRm9wb4JvlG+mb7hvGl8A3G/GbwAf+m8MfyZ/GH8yfwBsf2Z/gH+af7R/rn/Af9J/AEx//n/wf/p/NI9Wj2iPeo8ARI+ej7CPwo+Mj86P2I/qjwAMnx6PGJ9Cn2Sfdp+In5qfAKyfvp9Qn8qf9J/OnzifGqHaTrKL5FQRTP2j7kwMhTR8tC9PzTRUtFNAFqJr+lC9s28sRONRlVPbWFKVU+hSxaNcU5p1RFONQ0RU1bSsFCqtVX0zmVUVowp0NJrZVu20TDR5V01D5VcmjRNTWDU0FCQX/BeuE61ZTUPVWO0zmBQkVzVYVVMV7BThV3UUrC8oTi9gu24SwmQ0wWS/jr8AkC9Sv7S//i/ov/ovBM8ez7BIOzbPKMOWopxXZWNjqlw0IWw039Skm3w0WWp8NAl0NMqUNI9VjUO1VMSkGsQU4VSlM6y1VGVkVIVDLVRNQ/XVUxXEUxUjh5ykUFNmlVMYU7XEDESrUlVUWhxEMIyk+FEFI8B8FLOKUW0WhzIcUeWkUGbFs6BQXRaOEjNQ7TPV+FwUiGxEIFyksU7aFSNHVBTFTTWzYU1qbaRMTUOVRKQuTCXDsct8V15DZGSTSo1DNC1K7TPYSQUjkORHZmIl0+xEQcxEy0VAfFcmnwAoXzpZPl12X2jvgl+M757vALDv0l+8XwZv+O8K/2RvLu0A7m9Q/2L/dP+G/5j/qv+8/wAOr8j/4v/U//7/EA8iDzwPANafMA9yD5QPhg+gD1oP3A8A1g/ID/oPBB8eHzAfQh9UHwBWH2gfEh+0H8YfmB+yH+QfAPYfIC8CLzQvVi9oL0IvjC8Ani94L4ovvC/GL8AvAj8cP6zeJYcynEvlMz5MpGhtTZWjbE61M2pPrdRtUL0zoVC98xdR5UStUZ3D/1HFs5AM1AVW5MR3U90j6uQ1VB1ErVStQ0JVpUO2xDRGrVZlQ7dWTUMl5KSVtmTEA1iFQ21Y9dRYmt00WYXDKVmFRARExQ1YvfOHWKWk/DTzMKZCC9ZXjUPE1L+2v6C/qr8AfE++v1hPwk/UTybP+E8KX0AcX0bNPs0mVdYzrESQRETVVGzEEXTEz9Ski1bWheM4VmXUVT3TvFXWrUOAVb3zR5xUDFVs/TS8xJxUVeNVVEUzWx5UvfPnUzWzsfTEzXj8xEFTDbSkpNRSYrXjjhzUi6Am0iBShcOr6VF91FElU3tE1EW2hDQPUYXDyVDN1FBaJVNbZKQlUEUz3mQ0a25PlTRPvfOXTj3z2xNOlaOsTe2jQ03WrUPgTOVDfaTUFUy2JdOwS53DT0vd1EqM3aTUZBlK5UTs10Yynm1JncPvSe2jY0rtowUDNKRLvOcGP8Dz5uU+7QBW72B/cn+E75Z/qH+6fzz3AObv2HsW/wiPGo/kLzb/SI8AOo9cj4aPcI+Cj7yP9i/AjwAqfwSf7o8An9KPPJ8unyifAHKflJ+Gn6Cfsp/Mn86fUJ8Amp8Mrx6vAK/6n2yvTq9orwCSr7Svrq/Yr8qv/K/urwi/ABK/NL9erzC/Qr9cv26/gL8Aur/Mv56/6L+qv/y/jrWmU7ZENN5LXTOqTJXTobVNxTOmhNSnT30zTFlQJdR0NDdRZdPIfDTbPFLFY69SnWMjU9qFZFMNQwlUvXN+VGqV0/HUVH6kVPBV3XObYVZVc9VWLUR0VLGtV71zHlgNQ4kcRAWVWdXUWR1kWf1kJES31jxEdlhVczUcRPVXFn0zzFfdc8HcT45PcN8Agt+U355PsE/K39zf5k3mT4AQ7yLvNO9G71Dj7sW+MoLYRETrwB5iAFeNs6pWag1DaYxUKJRU6FWVZK1VvcNxVc1jOKTk/LVUzWO4tDSAVJ0zR1a0NBBUXTPa9FSh/FRralO9MzKsNO5SJdS1Ut1zgSRkSVK9MxJVUuXkUS1DpHw0bITEqyhRvcRQjbO6VGSDqmxkTnQ1UL0zwoRkV9ZkNM5OBXRODUP5TVZ1w5BNleRNdfRMtVOlXLT0/DzHBuIdHMS6bUq902BKRTP+SU3E1gR0g0llxEm9MyJKCFXE3GXMZFgsz+6dRn1OfQBWf3APgg/Ef6YPuAvefcYNANZ93g/wfyKPrI+uj6CPMh8AdB+GH5gfqh8kD74f0B/iHwAELx7P+B8SLzQvVi84L3IvAIQvRi+oLxrPxC/WL5gv8i8AJD8OP0g/Oj9sP2Y/gD9yPwCcP74/oD/aP/Q//j+oPzJPABxPHk9AT2JPdE9+T7BPek8AxE9OT+hPuk/0T/ZNhlPMBNsRTP1T6kyVA+hNtrUD7k5lA+VP1eOHtlT0+lDFY29RnWPj2VEVZvZCylK900BTWm0TswRkRFRdw7bE5FsoVU3jm1VFZFa9w2uBVt1z8dxUYVclZK1XtWNVWAXkWE3DGm1Z3XMxWdXjF1n9423iNNSlWNXjV1iNZA1YxWPfV4XEvNf+3WbfAHhvim+8377fwG/SbwTv5m+AUO8afyx/Pn9Qf1pxBiKnaOzE81C2YiAEdN1W9UO1mozkWZTkGFY989zW1FSfVV3DVrzkHFW2NfPkVAVzrVRlA3WqxMQ+vFQGxMTO9OSKtvzkUlP1QxpTbVRSSs10Ui3UUt10DPQHJPS1wjz0jDT0VFH1xFHa1ePnhFSvUJUDeFBmvcNBUJX0bMSMT310bU8F07VOVXNLTr3DW+FNtfN8TT1kTQUTW5FMtQMuTFVzy4wH2tbiB2QEpUplA0VKolVUSZ309IdOYtjs9EoNStXjx0p9xGQHLl9AGwBOD2ALXg+ID4qfRA+2D8CfANKfzA9uFdaVZh0WHyivah8APK9uH3Cvgq+Ur6avAF8qXwC8r76v4K8KXxS/Lr9Avxq/AFy/Br94v6K/hL+uv9i/6r8AxL8OzyDP+r80z06/SM9SzwB8z47PoM+yz8TP1s/gz5K/AATf9s8I3zLfZN8m33Dfet8AnN+m38Df0t/c30bf6N8q7ww8577ynEvddFxUq/CW41qUhCuE9C5Q/VOlZIRbGFFl845RZaMDHIe2DuLqUj3zXFO18+xtU53zYFRlo9NUtVTNVU1juFVl5Ix8CVe2jfOTV53zAFgN42q1WE3z0SxkJVlt5FlW7fMKWcXkWO2jhzT0tUcsZAU09NdXvVPGALRvbm94/4r/nP+eb2j/wv+A5P8Gf/hrDg9YfzoP9FS5mEQPVgXW8pBX/XR0dBEtV9VTz1ZFVFYNlOzltox0ylX9g4BVPfRVWtWTDsR01FTVk568VFtmVNVTL1QdY/esV6wO46xUQ1PFBFO9U9ZqJISeLIRnpFQwUj0DreuMVLNRJQN9VIRHtVHVVFEN49pQHaOhtnxUalDtoydQJWRP2h2kT62TCE/to5dOWv2DMGxUxU3tVE3V89vgTAWTeEz9UxVMqq3jrERUS9yU7uyEilVKbeRKJQRJdVRJHRRtSf1T9Umt42xK1VML70qtk0iUlzafAKtWnwBgL3KfhC+Wn9ifui/ML+afAPCfWq8UP16v8K9Sr0Q/Rq8AYD+SP6Q/tj/IP9o/7D/23wDwPyJPNE/2PwhPCu9sT0ZPAIBPYk+sT2ZPOO/6Twxf1k8A6E8yX0xfVl8gX3JfnF+OXwCoX7Jf1F/eX/BfGm8sbz5vAABvUm9kb2ZveG/CT6xvxm9AqG/ib/Rv9m8AfyJ/S1UEqUu9FqYjTRUkTp3jprVPrWNKbITBUEWDNFpcFKpEFB1StYRSRfSlU5UUU+3k1AR+5ATvtsTkY1V9I9VVneNGzVbVg7dWzeSEBLFXUrXjHDT3NhNYdeRZ1YNrJ1klA/009LdYneSmFPQ1WA0k1PTQfATCAPT/bv+Aj5KPdI+uj8CPao8A7I8+DyAPCp80n0afYA9aAbT+dX4CgnwEQldV4/61Vq3jvOzkeValIzitVtXj+FXNFFVVE2/a5HQ2tJT8VMUTxVS2HZONVH0jVVSt4xytVNXj2FNlFFPlE2qtU30TMlPNlFLVlFLa1SOOJBRXUn0TElK25RPaUX0TolFtdFHanUM3jOT+UP0Tx1C2hTOTUK3jTFB9IxWtUFXjvk+FM1OMFOitTrXjfE5VFE6lI6ilTRX0TR2UvBRYvBT4aoQ0k9wkLtQUy0r9JLVKrWP6/BSnST0Tg21J5ROqSVWTC0p9lC1K/RMHS1UTT4Q3Ni8ASC9aL2y/fi+Qv6IvVL/WLwDoLwIxzrVWPe6/KD8qzzzPAGY/SM+iT4TPls+oz7rPzM8A3s9Af7JvFN8mfzjfOn9M3wBe3xB/it+c3z7fsN/K3+TfAN7fIN8S7xzvJu9A7/rfdO8AZu9Y75rvrO/W7+jv+u+87wAG/xD/Iv9E/2b/UP9i/4T/AI7/wP+K/+T/rv/o/9r//P9sLg3WgoBLHRPeS/0TW+dMhbPlTd0UTn0W2v4SZ3Sk3FC1A1BRovVzxFSkM6DmEsokpD5VU/10U7WkVJUUVL10pVUtBFW9dJyc6KSUWG1XvRPIV/0jMVh1o9OcWC2G1oIwJIQXWbJ9FFj9pDyEZlj1cyQKFIVXdaPM1I92j4Afkh8ApB+ej/CP2h/sH/4fIJ8iL6A0L0YvWC9qKS7ip/x0ccoMFVfNdFaVdJyUWVbaLeMXnCTaVRUjnVUWhXNhVV1zKLyU03Becmu4VIUkVC0DOlR9A9UC7CTKxASVFKRcU9bVkyVTdQRSvXOpUlb1c3RSdaM8rHVSFSPbzVHVk5VRxRNgUazNJJwE5FDNs658pHW1UKWjP2SkB1BFpE9WXXM4T60EToWzRZyky9xNLTRNpaS0pKVMxo2TPky1JBQHxhIAS9q9JEoVIz1KhXPhScpNNEl9lEkVJPykJ0oWBbPDSm3DM4S3Pg9IvwDSsXa/cE+Kv5RPpr/Qv8pPANy/5r8Yy+5PAFM+zzhfSl8ANA9Wz2Bfkl+kX7ZfyF/aXwDsXz5PCA8yDzRv/l8gb1JvAGRvdm+gbxJvxG8Gb8Bv6m8A/G8OfyB/Qn+Mb05/4G9ifwCUf65/wH+Kf8x/zn/ofxqPAAyPPo9Qj2KPdI+GjyiPOo8A3H+Wj6iP2o/sjwafIJ/6j8RMl2Yii1wE0zC2QihN2m2UTmUjK0/FExBQZtWThVD1pHw0b1GFU1sDUsWTdlK9g+o0NGwTMJYC0FNNE0RURRNrtlQFoyrMJLhVdZRWnCSaVhW0V+0EVxUzteWEJFFUFLtYtaRZWn2UWd2TClmFU9NEFNuWWBUzVViFUxNYFqWj31dFE8bEH3YfiKsC7qLBjK+ur3CvgqkGL/CvgBovBL8mvxi/Mr9ctyYyuahkv/aThCRh3KQgRLTdCvyUi5wkSuwE6wBeE9Qk249VRRNWVTUzHFVqZTRU1UOe1JRmVL0zay9UhQP3vATBU92T24pTfQNSU72DGlO2RRPWUpUDoFJFY2fZUg0UrAT6UX0DwlFaNTOMZDRUUb00UbVDa9hQDROhlJRqUCVDmzNQJTP5T1XEhJQgtU/1lE6VAzBOtUPItU3FJE1FY/dMDROR1UzdlEyFA8dclEtLypUkSg3ESn2ULETTSbKVA5AM15Yy2Ek1M2wJSu3GtkJIrEcmnVZNtkUAdk9434JPnN/WT8Df0t/k3wAWXwjvIl8s7z7viF9SSVbvAIDvku+k77bvyO/a7+zvJp8AAP8ynxT/Lv9Q/0r/bP8WnwCI/5r/tP/G/6D/4v/s/wYPADAPQg8UD1YPeP+CD5QPTg8AqA+6D8QP5g9A//oPFB8eHwBQH2IfdB8mH0gfkh+sH84fAOAfuh8EL/4fEC8iL0wvbrNlSy00TJXUdJRoTkXDy2pPrTMsdMeu0hhRtu2zplFFsx1S3aOQ1VKllFMdQ3ccxOpTts0zXlTdo9BUjbRV2j2kVU3DQlYlQ7NW2o2zIZykkVfNM/5XCq3UWK3T6BykM6BOMiugqpaTWCVEWLUzhEw0RBYkpAVY3SRXTcT8r7avAJirnq2er8A/wq/kP/Y/CE+ASr8sTz5PUE9iT2y33sK3atw0kGw0Uoy0EVfVs228tLR5Vq3TOFZFxG1VZZO+Va3DgFU1E1tHVeXTDlXdxFQN1LVUHdNY7EQgVCU0U6p147PMJHoMVEPUJP5lUh3TyLQnLhJaUk3DmyJSZUPrUf0krCR92mzEOEzEAlFlQ8tQtpXTlVAdQ11QNRMnbVBNw+JPjZN1T+XT2+5O/SODTm0jFE7a1bOsdJRITf0j40xaXVRMBaMZTI0jnFQkyzpLHdRKBaT8VBlKbAXEJNSMSQWjmUn9lK1KTcOCSt3DB2wkVAAc5y4vOBNe3WbfmNuW36jfAOrZrm/Qb+JvbO8e70jvKn8AFH9u72DvWn+Ef35/qH+6fwDMf95/QC8yH/R/Fo8AjzKPAESPVo+Aj5KPZI+mj3CPwo8A3I/Gj/CPAp8Un+aPSJ86nwB8n3afkJ+in7Sfxp/on/qfAAyvHq/YnyqvPK9un0ivWq8AlK+mr3iv0q/Er26v6K/arzAMvza/MLveMoBLlVTsZNuuTMVjqE1Fw6pO1KUklMRMlFTClFRSUWwtVFTEPFIt069S/SPbI1MNg5dTrUMJVLblY35URcMKVaVDfLbcRO5V3TNgVgXUVmz1JJxEsVeNIxxY5SNtoUQ0A1ltIzRZ/US1WS3UWA2Dt1ilI3YqXDQ1LDTrpETMbD9+PwCQz6LPtM/Gz+A/6s/8zw7fABhPakEeTzjfak98R3ZNvrOidMSCdMQTwEbDVlXTraqsRGm0RCi8ROrERK5W7CRzVa1DOewk8+S0a7pULWRUrUNJVP0j2xNUjSPcU/0jo1O2jSNsUy1TKFMNc/FqPFS6xLSDTFRLUrVUpVLlY96kJw5yYXRUK61RlWP1UMVEUOVDh9VQPcNQnCVQpSPGTzbdw0BPbSPUTn0m3sLbAE4tU5hNvbMvTVp1VEz9I2NMTVRLheRNS6UjJktFNDRkZzRlLUptI7RJheRJVdQc9CUnDGShBGX0VFicdy6/AGBvom+Ub5b/yGvGb8j/2v8A7PdGf0B/Un8UDz4PeH+SfwBkD4YPmA+qD7wPzg/gD/IPAFz/Bh8YH1r/NB82H2Afch8AfB+mH4gfmh/EH94f0B/6HwAULx4vMC86L2wvXi94L0IvAJQvVi+oL9ov5C/eL9AvMj8AHD9WP2g/ej9MP44/gD/CPwDUP54/AD/qPwRPHk8QTzJPbUtd04tLpUMMTMXU2ny06NTkK09V0w1QqnUDg5Tk+HzkbmTk4a1RbSNXUoWzykxUW1VTbcRTDcRUFfRU9eS1VYXjl9zUCVZd03u2tNQJV4Xjd1edU+XaFMRRZMS7WIXjF1k2DXMxWZ1TFVkFxFTE25ZYnVNVWHUDE1gGvbPfV6203M/Oz5hfql8AvF/OX9jPgs/0XybfYN86b2BMb15vaN962fYymld1A1VjFMQhpNTfBFSbtNRtWbzUGFb1M8pVvbPbj1WNs1ZV9TMaVay1RAzkrFR1BFS1tFS2XVP1U72zv1OF5FOqjeRTleRTdQPjROSrtkzkdFIFYzBSpURRNj3DwFH1M4pRpbYew9VRHVRQdbRQ9TNqULYV4zNQrbP4T73ziLak5CBPNQOxTkXkTrYVw+FNFcNhTfUz+m1MXVOVTOXzLky9s5nP7PduYgtLhbQU9DRtSq2z2Ek9w5BJ7bNrjEntdEkVw0FKBWQFSnUDM6T3Vk9wC27/iP8Aov+kj6b/6P/aj+yPLg02BQD+jSafOJ96D1yfTp1On2ifAIqftJ/Gn9if6p9cj/afWI8AAq80rx6vQK9ir3SvTk9YrwCqr5Svxq/4r9KvDL8Wvyi/ADq/ZL9ev4i/cr+sv3a/oL8A0r/0v76/6L8qzzzPTs8AzwAiz4TPZs94z6rPzM/Gz9jPgOrPtL/uzwDfMt9E33ZynLVLfeM+hEQoTQVzbK1OBYNqT3VzLJR0o61QrbMXUSWEUdVj/9lRRXamkgNTXVN1U7YV0+pTfeNeVAVj0FlU3UTcZLZVhdRWheOrt1ZdUyUcVJWcZAPVWCVjbVxU1TRUJ1lq5XRZJWP9XFTFWK2zxYdc5EdkVCvgVlLWVwINg8Qcb4ZfoO+y75TvBm8A6O/67wz/bm8w/0L/VP+GbVB2/4DzDuPc5JB85FQkVNURrGTPBFSLzGRKVtqddFV1c7xV3eOAVVqNg0XU9AxVDYPU9GRtnOREZFStQx5UrbNr51PNc7EsdHhTPVNbQVMFgwpT9fRSBXOznFK9Rl5yIFK9Y+lmtESxUQVUfHRFUa1Daw5RxYPYnESTUM1EVVCNgyWsRN60dHGkdNsIT62zl04lczBO1gVzrE3l9E3d4+BM2h3zfdx0FUwlc7BLWtVjT6SU80q9Y3kMFFsZSs1zwUkddEnddNYshO9J3eNgHBThSgC9dPSHVt9oj3qPjI+eH8CPAPKPvB/mH/ATDpUGnxgvKi8ARJ9OL6ifop+EL34vqC+6LwDML94vIN9iHxQ/Dj8APzI/ADw/Tj8oP1o/bD+OP6A/uj8A3D/mPwBPEk/MPy5PSE9qTwBcT3ZPQE+ST8RPhj+wT+pPAAxf/k8YX0JfVF8uX2hfel8AlF+GX5hfWl+sX95f+F8Cb1AMbyZvOG8Kb0tt9EvN8614hNSoTQWETv3Tpi1PBXNMUB0UUA2EZHTbqlEd8x1S/QOvUtal0yNTvQRTFRMJVJbtE35UNRRUzXTk9NVtVaXTY1bFM9dWDYNtRKz0sVftEx5YFRNtiSzk7Vjd4zBZbXPTIlk1FFzkt3TkdlhalRM1NOT1V/XT0nx0AcIU/87vqH/K75R/zn/wfwACj4T/Do+A/0qPXI9e/3DzaG79zmN8dIJ8dEJX5dNb/lbl075WDRRWBea2ltLqVeXTrlWdJFW2FRM5VfUDAFU948e2DASOVBUTSVSl0xPW/PTcU6XUU+3zbFNa/dM25NT+Us3zyNRkq4NSTRRS7QRS7RPe1VGdZFH1A3CEBDhRWvXTArTUvFB1A4WkBNtOUN0TGFD908ZPtkVjWk/tE+5OTZROak3kTc3zmIzULE2tlLVMDXRMrfMBTEVjmpZMZDdL5XRKPRam0gPRSs1kJBeWY0ltgwtKKqWESsVkSzWDXWxvbh8AgB+SGZYdlh+4H/If3K/urwAAu1YvECsmvxi/Ur+cL3a/AJAvcr+sv76/0L/iv1yv7r8AAM8azzTPRs8Qz1rPhM9ebwCYz6rPzM92z+jPks/8z/bPACjfGt9E307fYN9y33zfnt8AsN/C3+zf/t/I39rfJO827wBI74rffO9u74DvUu+078bvANjv4u/s7x7/MP9C/1T/Bv2STpNLpQQEtK6MbyYSp2ykZ/YCwFBNc1JRRZRCjJQ8zG/eb/Bj/qIO3ITbflXlc/BVZQNhVlgFdBx/LpIcWJ2zo3R0WwVZZQMxWfUDIFR/bGZ9FhLpV80DzFetAwHBLI+ef7APwg/UD5YP+A8ACh8cH26PII8qH2Qffo+Qi9COhSZ1po1eA1ZdE61Wwi2jZ8yP3o/wg56y81RGlWO6VKWEDJ+WYtokn1ZGkihTDQRSBfO6TJ/SB/IUZJ8WA1GVYypRov0UUI2fn5yGc08tkzyVT3WT0KT0Z8yXB/KUFNyfFqNMTXPifPdOpQ6tyLaDNKdOk0mtZDykK0oSraOlTKdGklicv26vgKsAlq2Wr7ivwj8Ev+Y/+D8KTwA8tyZNHr8wT2K/bD9mT3hPAJJPtE/GT9hP6k9k/wb/MN8AIl88Xw5fOF9KX3xfll+QXwCyX7xf1l/oX2pfDG8ebzBvANJfTG92b4hvmm9sb6ZvuG8Aym/kb/ZvAH86byx/Nn9IfwBaf2x/Jn+Qf6J/zH9+f9h/APJ/FI8mj/h/Co/kf1aNbhLNi1REEUzdFJT06E2WLbPxTuUDEJwnXoL6VqQkblFNk+N8lFhMJFvKUuUDQFPFJFMlBK1UbZO2VD0kVW0Tm21V1fMPVvWTgValhG1WbRN7Vy2j51dVIytTWF0UWC2jF0wHTpXS/iNY1ZRMlFc8BBNYBtXz31fF9OQPng/YD8KfAKyflp/gm56fGK8qr3QfTq+gYK9yr4wflq2u8pwsBGHaLAQhPKTdVl2DmlZq7fNZ1BQYzKTaVT2jW41V3SNUVV2DGhQEbeEkJKpUPTNxVF2DLToMJAJUPaRTnSTshKtQU60kUwW0Uu3zqWZkJHRSzfbWMvhRtfSm1ISIUb32/qNR3SPkVVCN9FDtRFBNBFDF8zP4T320vCQcT430pPRrR069I9zcJHRN/RQ1TFVDkZSEKkztJKw3tlYiA0s9M6FKPTNBLUrV889JrfOMNMemQrHTPDQrwM4Sx0qlQzMArDfuT3DDDk2OP7A/ssmmzwDQPxJP9M8G3yBPKt9ET1ZPAGDfqk+cT35PeN+636zf3t8A8N8C72yPVo8Y7yrvPO8+7wBY73rvnO+O77Dvuu/s76bvAAj/2u8c/zb/UP8q/3z/jv8AYP+i/7T/Vv/I/+r/DA/e/wD47xoPTA9GD2gPig+cD3YPADAPOg/ED8YP4A8CHxQfFh+wKB9KH2Qf1xKcSyUzPpachChN1RRODdTMtC7KnCSlrCVRNcSMJANSqnUjdmy06Gy0eDQk7NbshGBURcRUzQNHVWZtk7hVpRQslJtWzSObJ1edI5VXJbRElG22fJTTWJ0jJVm1FFm2LTMKWZ0jxVjNA4fWdCRHWMXDBXQk11cA7SQ0r96fuC/an9wv1i8IrwACryQ/lq02P1g/aj98P46vVIAzdpK3HDSQPCRStKRVEUw0zSyUi+SkStSk2wlWZbO8VT2zgFW0DSYO0g70pNRUDdOetvyEZlSFky9UnYRT1h3DsVNNFFPV00NT2gVEU90T1lLFg55Sts0DZ1KFsyJSfTPrtsyEs1FNM31R1bRRtBWU1ITYrLShUE0zXZaktCdQZZRPVdS8tAi1T82kTj2zME7Fw8VtTT2TQ00dM+BMbZNbeExVIxVMZbOshIRrS0uFk+8sxI9KBVRRSk00NMdeQ0lVI/U0xBFsLMQjUN7CSFTXzg+AywCWz6Bfsl/Uz9bPEN/6XwxvAFbdHm+o2z5vYG+q33xvlm8AiG+ib6xvxm/wbwJ/FH9OHwAofxp/PH92H3B/Qh+Mf6Z/AEh/sn/cf+5/AI8SjzSP1n8AQI/Kf1yPdo+Ij5KPtI9OjwDQj+qPDJ/ujwCfMp9Un06fAHifip9sn9aPqJ+yn9Sf9p8ACK/inxyvJq84r0qvZK9WpaqWM0tdtEzFVE3dE6a1ToWzory0SFCVE75mvEQyUa2khEQdUrU0tuSkIFPFU5VT/UMI1VT9s3ostO0kRF9V2kXEVd0TRlbFU9VW2l2zRMQ0sVcNYx5Y2uUziUQk7VgdMzBZsi0kWR1UhCS1WO1Dc2p8tDN8tPMcNNBXVWMBwZw/Fj+4vxI/zL/2vwjPABrPLM9GPU4/YM9yz4w/ls3UfsUmUq+ctIG8NEJXspUT/uw15DR5VuVTOM1WZSPqVQ1UHLRzVdqVMzn0NABVjUPHVLaVE45U/UNYVFVjEa1UjRPcU+1Do/QUbFZURDZTzcRS/UPI5KcaFlNSnaMUUjXU1KcmUq1vnEQ4UQ3UUX3Dy8q8FIXEpE7EFbxEwk/aVXNXtBTuTu2zgE5sddTk1JRNzRMsTcXUrUzts2BMjRP8XKSX2txkM5yk1EpVo1pKWs3ESWUjqkntQ4M857bOEgxK3ROGSn3DCwFLrUR8r9Ztjl+4X7Lv3F8A3l8Qb5rp7u84a1ZlDvVObQAu/VZvaP96/4Tvjv/gb8L/ANT/5v/4/woPHA9WrygPOg8AZA9ur3APig98D64PoA/KDwDcDw6vGB/6DywfHh9IH2IfAHQffh+QH5ofvB/GH+Af8h8ANB8WLwgvAi9UL24vSC9qLwCML5YvkC/KL9wv/i/oLwo/QLQvLj9APyo/VD/e00tdQzPeS+3EpKTlTS1EtKRsw0AGUmVQPVPcUN1DrVDUpMZRzdRSBbPKZVIN8z40R8biJVQV5LVUpcMJ9MR8VVXDDW1WPbOBVl3z8VYVtG1XPVPMV41DN1g9s22hjLQDWV3zMVkFVLVZPbPhdLSlWJ2jZC1YvUMiWE1D50RHPs8A2L/Cv9RP5r+4T/pPHF9OzwCov0JfZF92X5DPqsmOXWYC1ac8tHGctDG0xO9WqlUzqtzEWeTEGNxU2rVVjdOfHLRjVQWzKrVVPbPxJNS4VLX0VDZVMzpUxdMCVEVE9KemHkJcU2W0VNTubNSrtnTUdFIdQzxSxeMFbVJVU81RrdOVUQXk2VENZIxk5VAN865QGmUEUI3TP1AVRMyku6DaJtI41NTOTk1DR07adURNJdN4TY3TD02KPeRMxcRMnTaWNU5CB7bE5KVKxeNFSu3ESVKlw5lE5x5jSY1ESoWzA8NKHebG5WY/WDOO76DvAMLvxH/Wfwj/+n8Mjxb/YPsARv02j2D/co9cP5aNfo+YjwDKj9yP7o8AnxKfhD9WPzifAEqfZJ8Wn3ifip+Ef66fwJ8A2p/kn/6fEK8irzyvLq9ArwBSr3yvhq/Qn6KvvK/mr9CvALqvHL/Wryi/Mr9Uv16/eL8Air+Uv6a/0L/iv7y/Bs/4v4ASzxzPJs9Iz1rPdM9+UovWnDQ+TO1zKLQ0KE6WfVMrTw1TEKzXZsL62Lxkk9C2ggNSTdN2UmJlw+p0ZFNgHtLOU4VDm0RUTdO2VA1mHmNVTK3E9FSaVmXkpFR7TETMm0BeQlNYVVSURCdZ1g1TMFkNYwpsRNVYqtVjmJREV3xEFVRE4QFX3TQ0X85PyN/a3wxf7t8AsN8i7zTvNl9QX4JffO+O75ioX6JZHkKcVwVkxFQhqtRU3zzUi/RUSuRUCdr0VMoUZJFVhUNUVXZlwxpVXUPjVEAv0qucVIVEVL3EVMUz9a1TPUO/U83EU9U0U7TtVAzU1PzEnFKlk2dtUj1DL1Ltc/hR1TPbwFFlw4pRzWNSUVpdYw7kNNdQDeOg1MRralBlRFDVY/hP7XOtiMTEIE8NRE7VMzBtTr1zxU39M2FN1cS1TI1kTB2DLkyd48u1Sz1DT7SE80o9Q4+1Su30StVj2EnVM5BtSR1DjEm1g9NJlWQVSnVESg3jQOR3bq+oiwCefa4PwA/SD+x/9g8IHzKJACYfWI86H1Qfbh+wj6qfpB8Ajh2OH9gf6h/8Hw4vcM+CzwBEL1YvMC86L3wvji+YL2ovALwvhg/wL+ovHD8WP0A/Mj8AVD9GPwg/ej+cP44/uD/iPwD0P/4v2D8CTxxPTk9gT3JPAIRPlk+oTxpPzE/eT/BPuk8AxE8mX8BPMl9EX1ZfEE+KWbK240ttZKzEaE1NY2xtTg1jak8l8yxQTXNro1Bd9FHVY6hRJfObHFIN45BS5cRUZHfZU/XEXGReVA3j0FTWJQNfVV0EVe3DRlZq7QO49OQppNSWV31kbVgN43BYJQPvWMX01VlFZFklA/9k1MdYml0jh4xkR1jlxFxk0AVXLRPBpO+23wjvym/0bwBG7xh/Kn+0b05/YH9yf4R/0Lblnn2GfWbStwR0kFesDfTU5BFXBdO+PNR7tjxkOFYl8/xV5XRVWi0TgSzUSFXFxFWFZLVUTQRUJdNYVNXkVFQNZs4SswxkekyEQwTUW/5SJdPIUi0TkfTE21pSnfMiUj1z7VE2ldO1UT1zfVH1dJz0awJRHQRQldOVUD1zbV3cVChQnfPiTw0D23VPLRPxTlXTg07WteMZTi0TsbxUTE2aTdRMBfOBTO1UFJSh0Ut1Bm4FnoNKBdMeSlj19EwHpsKeSWXTBzyXAGaTJAdmFXZfYCNmFd4NltIBZbyX3g/Yn+oP/J8OryCvACqhfh9IH2ofbK9+r4gfYi8AtK/Gr9iv6q/8rw6/GF8SXwCMny6/YL9Kv3y/jr+gv0K/ALy/xr9wX+K/BM+mvzDPGs8AVM82z4DPks9sz0bPuM8qzwD0z8bP4M8S3xzfTt9g33LfAITflt8w30rftN/G3/Df2t8AFO/+3xDvMu9M7z7fWO9q6arug0vlc95cpLG0VKhtTcVTqk41Y6ZPhXOLS1Dt8+DUhKPwboNRWgWTPHz0r1LVUyNc9NuYU6VzCVTFU5pUWs1TDASEflUlo+4MhGthVl0EVp3zQlf95NZUZDVYJZRY1VMDWcRtZu7yIHxka2DmsrdYtuVTeFjVcyRYhXPrLVcFk8xXTfPCNH/2bwDY/+r//P8Gf8j7Ln9ADzp/AGQPdg+ID5oPrA+mdVb1TvK1gqxkMVT071ZdA61aRGRpPGQoVsVT6gSETa4sZHNVzVQsZPMk9Gu8VNUEVKVzSVTVU60TJPTcU9VUU33zYE1T5VMoU+WEfIS6BPRrg1LV5FLVcxRSJaOb3lGlc5lRPfS0hCtWlIT1UOV0UHWTh9zktVDcVVCtA6tPLZRP1n3z0E71lE4tAwBOtuVTmE394y9NtYRMTNXkHCTrS8UUNJQhpOSrw0rVU2N0lUr95EmWBZOMSV0ESYWETJSlAUo1JsaDnKdu7Z6lJqWunwDAn+qf5C/2nwg/Gj8sPzavAFCvYq90P56tnq+oO54/uD8Aqj/sP/4/EE8iT4zvZu84TwBST3RPZk94T6JPrE/GT7hPAOpP9E8OX+BPCl9UX2ZfeF8Ail8sX5ZfqF/CX8xfxl/4XwAKbyxvPm9Qb2JvdG8ObyBvAJpvvG/Ob+Bvsm/0bw5/CH+AGn8sf05/4F9qf4R/rgKLTUsFkwxMDZZOkuUUJG0r5IQRUN2DhVBFg1v6UP3jb1Hdg+WkhK1YfITKUgWTXFwU0K1TnfNEVAUjuBz0Kq1VrQObVbV0Vv3jf7VWrQMLtAR7Vw2UV1Z9E1NYXQRYxeMadPfWdpIXWd2D1ZT0mFi2dZNXWE2TFVj9498BVwWELA/G/9iP6o/8jyYPABifUg9En14PaJ96n4yfnp+wuA/KAa6V9uKcV9UzY1oslCBclN1WBYOa9AS1WfwEGPSUylX944+tVZ3zVFUFgxo89OHWTBSsVNU0VAWDOlQ23XP1U/3jv1PFFBSEVVAM9BhsFOGEFKuMFG10/OQvUv0j+FF985vAUQWDilHl5h4SHGr0dVA1M67UFGhQdfRtUAUj+E/9I4hPtaS21HSxTk0jR05l8+G1TYUkTS1D90zdc5UVTDUzLhwky/QnTiPEJKx7IH7yMEpF9El985AIXLdWtTYiQUQkQyAms/QnAD5/oC+yL8wv1r/ov/ovDM8AHs8wy149Xj+AP1I/dM+WzwCIPzJPzM/GP7jPAt8U3ybfAIB/en9M317feN9y34zflt8AsN+i39zf/t/o39rfNO8m7wA470rvZO9+76Dvsu9077bvAOjv+u8M/77v2O/K70T/Pv8AUP9i/4z/pv+g/7L/1P/G/wDw/+L/FA8+DwgPSg9cD4YP2JgPIgEeEpxLvRM+TJr9BE0Vg3BOLcTkFDBpUFUU1BVRvROOUfXDaQOEp3YiBWykeFNNE9vsU70TXlRVw9FU3m0jQlVAZj4RtlW2tdMnVk0jt1bdcyVpVx203JQDbIRtWG20VVhVFFkltFldk/18FKvFWLXTh5wUR6SEBRacFNdXPRPGLJ/Oj+AfAPIfBC8Gn1CfOi9ML16dXp9AgC+SL6Qvtp/Ik04TVy3Dq45XraRXFaMPdCTN2kyEi/SUSlYtg/pVavUDviykgUQUR1Utw20OPBTWVC3DnlS9c9tnVHWzIVQFw+hT1vXDs1MdBFNFs0VTqi00UzU0UvUDngSEWrVSraMifKTrUUWzta1RdSN9Uf2kUXWzEbb8dNhQRbOVUA20UFpFFFCto+JP3XN15KSrCE/1lE5NtE71pE22BcNITSUj4EytNEy2/ZMZTBWDsEsVo0/W9MTzSv2TeUxEGUrWdbPBSV2kSf2TmUnWVcPxSQXESi2D6koAHaT0x24PuNMuzca9zk/QvwDyT7RPFl8oXzpZfs1Wz6jPAFJfdF/2zZ5f6M/CX+Rftl8A6F8abyxvHg84b3oPVG9WbwCgT5JvpG++b9Bv2m/0b/5vABh/Kn80f05/sG9qf4R/hm8AmH/Kf9x/nn/Af6p/DI8mjwA4j0qPXI9+j2iPko+cj5aPAIiPso/sj+aPEJ8in0SfLp9AQJ96n4yfnp/wg84jS4Wk1sQEqE0NM6r8pKdPVrUjS1BdRFCFozSkpLWqrDQdjKSvUuUDI61TrXOXUy1DCTw0frZMNPFUBWNjVW20VVYlI2BWbbRWNRRXdbNrsVe1pFgtQ4lYnTS1WN0EWTVDIFk9Q+/WrBS1WD0TdqwUNVgs3aTkJNJXBRPEXC8WLwjoryIpjlLB/K/WrygvQr8AVL92L3Avui+cv66/yCu2tcRmpV6iguQkY6AGQgBXt0DNzP+wvFZNRFbUxQQMNOoUNK5EpHNV1i1DOVX1tFXVI8dU2vUEVC1DSVTlAxNUprUD3FPlBBwUbHw0NlYkFP5StaPIFKSDnDRtSwQUFFI1U95RPRNrplE9Q2/ENDhR5TOrAlH9tFBlRFD1A05q7AVQvRRPrXNXTzVTq+5OjcROjRRNBROUrU39syxNvRRMTaRMarUD/GSUmvSEN0s1tFVKTaRKfcRJ1ZRJjcRsZNe2sgtKPROGSgWkBUu1o1iUT/Zdvk/YT9rfAPxP/k84X7pPJO9WX1jvkl8AbO+O7wBv8l+078bv6O/67wDU7wb/MP/6j0T/Vv9wn3L/AIT/lv+on2qf1P/e/9j/yv8ADA8uD/j/Sg9cDzYPKA+SDwC8D84P4A/yD6wP/g8oHzofAHQPRh9YHxIflB+OH6Afsh8AzB/eH/AfAi8kL24fGC9aL2A8L2YveC+SL0zUgEvlNKI85K7Mn96V/rJM3MTeJuQ0UlGFxMzEPAyvHq1qFsKaXMQMHMR+Vf3EyEyvXqUWM1etpr4yoVi2ZcMDWWXjMVndwx4slK+2onhYxZMkfKX8tAXM7LTCZL/2r/A/Ar8ETwAevzi/Sk9cT4a/gE+ST3RPwLZPyLvOtd69jjNsNO9WLP2UBMRpVj3zJxTH/rKrrFW1xFUVwyosVO+tVLWjuFS9JFTdk0faTFQQRFTYU2XjoVNexTNcU0D20DElfMTb7lI987dSZeOBUtpNxFLFIxJSFcPaUWZ9U5VRVTQENChRNaRtUD3TulAd84NQ7SbaPvIX7MSmT7WjOE/aFcPKBNRjTiWj+U1WjaOQTQ3ETc00TF2k0Uz1JLwnJqIZrCS6SpI901pc39bDSa1EdGQnBUp9NEpNZpbdDv+438rfAOzf7m8I7yLvxG8ef0jrdu8AWHtm76Dvmn+sb6Z/QP8a/wD0f+Z/AI8qj6wvTo9gjzqPAESPho94j6KPtI+Oj+CPQo8A9I8Onyif0o9cn0afUJ9ynwCcn2afsJ/Cn9Sf7p8Ar6qfABSvNq9Yr0KvbK92r5Cvoq8AxK+2r+ivep/8r+6vML8av4BEv16/WL9qv3y/jr2+QottS8UzDEzlI+dM1WOV5SRk6AzUDdxXNnL4ttzEblF9c+FR1WNVaqxUyqTEPnRUzFO1M9tEVMUjslStwyZVqi0zmUzECQxUeQRU6q1W1WN1VxWD42w0T21YNXO4WH1TFVk9c1suWRWDE1kdY+C0NK2UjMRVWJ3EWBUz3wFXBTQ8Tx5PQEPONQZPGE8AIt803z5PWN9q36xPpk/AT6Cy38Tf3kXG1SZSnHTEY6rkRCFsNN8EVJoMVFm1VjVzGARU2lWd041tVbUzVFW9sxpVDcS2NDSqVM1TcVS9szpmPMQCVJ3UfFSFU33EaVMd5GxU4ZxUqVK1M9N0Ug02/rNRHWPAUWa9s4pR/SYnYhxRtTNr5FCd063sVHdQjTRtUGVT+E81c4hPzeS1T31zseQkR049M9y1TZ3kTRWD80x9c5GVTDVUTPVTxtxnhjNLbI1mzlJBShUzz0nFM8mMdPdmU0ll9h4yw0oElcRc9GG0v36VhnXGb9hvAOpv/P82fyAPMn9Mf1YPaA8Ain+MD8Z/wH8aj9QP5g/4DwASjxwfBr+wv0ofNB9mH4gfAHIffB+mH7gfyh/kH9YfeB8AGi88Lx4vWC86L3Qvdi+oLwC6L5wvLi/IL+ovFD+WHxA/ANIvTD8WPyg/cj+UP6Y/uD8A2i/MP84/8D8KTyRPLk9IT6DiP3RPXk+QT6JPS83jnKq0RDrctCUkZU6tU2qKBPQs7OSh7FW85y5S/2jU5KPg5rNSdWN3U2XEqnRVVG30VB1jQDTktDVV3URWLTOXVv3WNvPVV2VkVz0EWM1T0Vi2/cMiWcXTK1l1YwdpWZX0rMSErMREWN3zGwVYLTPXV0X0TN8G3wAY0xbfEN9C3zRv5l123VZvQHhvot+cb65vwG/Sb1ctU1W3bGSQ/MRS/NQRBOQTz1bFtAzkSlzEW8AGwm2+ROSBVS0zR1UlA60ONOTUVCUDnkTEZlZEVC9U5bRTjVOxNFRbelMVE0NTRXRTRcNr1lIFw56s5GhSTVPbIFLVY+tRVfOzUdaNY31RjcNFFFQPUdI9A9j8R45iXeTkJ1Bq/cPiDPRx/OQITw3kbU5NUzBO3fPFTd3zW0VNbWPgTMV0TI3ETUxNU7BLfcRUhO9s9KuPSo3ESo1kSS1Th9VJTcRJdQPxdPRsShYdw+pKFRMzpPcmBRYVAMb/CA/ij/SPPg8YnyqfPJ8ATg2+j7iLfp+Qn8IPDB8uPwDYn+qf/J8OryCvMq+8Tz6vAKhPuk98r06vYK+qr4yv1q8A4K/CrwS/Jr8gv7qvPL9uvwBAv4q/ZL/2r7C/wr/Uv+6/ABjP+r8szzbPUM/iv4TPZs8AeM9az8zPts+wz9rPBN/2zwAg3zLfXN9O32Dfkt9s367fbHDTFuK5S4XzeEwNlG1NRZOuTkXzpk/VY1tLUI1TwVDd8zXcdK2oxHQdUjX0UlXzI2VTZVRTJXRUdH5UjVNr8VTFk2NcVNVVRfPLRlZd5Fa9VAR0sVe2RZMeWCVziViNY+1tWG1jMFklcylZXYTWzFS3WEXzdsRUNVhaRYP1/GTSV01zxIRvAOZfAP8S/2xvJv/o71r/bP8A1mWOb5j7jv+4/8r51tPc91TG9VaCr/xkgvxkQnxVbCx1JHR5Vg2TOFadhK1VfVOuVcWUVSVzOW1VTVMAVS1Tx1R9U9uOVN3TWFRdkxFUts1D3FO9c6NTzUNs1pR0NlN9VFLd08hSbPVktHRLUk1zFFJFk6veUfXUUU1TcNx0OG1R/WMCUcXzy1B9hG1QTVNQUA2TGFDVVLYUhFpPRZPuTr1zg7VOtQRO3dOYTWV0TdpVBEy9c2NMjVMBTEzNTNzU2EpFFGwUA2SE2a98h+5CqknF8wtKBP30dBVL7XTEl6bfYLPOjwQQky6CZeQf/o8QLxKfNC8ARi9Qn2KffC+OLZ6fsC/KnwC8n84v+C8KPxw/Lj9AP1I/ALwfvt+AP3LflD+uP3A/kj8A9D++P7g/8j8sTzZPSE8STwBsT35PUE9iT7xPxk/AT7JPAPRPFl/gTxJfRF9uX4Bfkl8ApF+2X8hf2l9cX+Zf8F8CbwAkb0ZvOG9ab2xvjm84X4JvtKxnHhNLlYMMTO0D581MLYPlTW10JITlT1btA2dQlYPc9AVRbSNb4VEtg1VSpWPKvARZPnR3LoIlVDXkVD3kVkQEmVXdZFbFdFalY63qJARYV50EV71zM9qU5J3M5BVZVSMuWbblIxNZHYPgWOUjo9VY3eNkxHQkjOTpVyAtdET/Hv9I824iwQyH9n8AKI86j+x/bv9wj4KPzP+Oj6DI/8qP3I/mhaYyp3zkcVoMhDH09O9W5YObHJStW3R0GlYNdFUF46HWXORlVVUTLDwE81S2tYOtVMXjdVRlczyVVPXTBlwEzjTnNgJetVPd0yhEdOVSXZRSqr3kUg0DPpwECKQE0FlRXXQcdGFRheRR5WTZUPX0/AR4UOUjQ1BslRQEpKtPXYNAT7XkaU6tBPxlTVUTfE2lMxsXTW0jsUytBORlXCfaNhIPXCSuSlUjTkq2bSPxSQUDokllc4xpSQXklKRBbBTDSuUjATP8F7ZvqGPmJdYd/h/orwAaLyQvLr9Av1K/ZLe+LW4vAJgvui+0v+Yv4CvOv/i/Cs8AHM8uz0DPUs+8r75vaM96bwCcz5bPyM+qz7zPds/gzxrfACTfJt9g3zLfdN9+35DfOt8AtN++39Df6t/83w7v2N9K7wBc7zbvcO+C75Tvtu/I75rvANzv/u8Q/+rvNP9G/yD/St+AdP+G/yjvMv+0/1Yb7GQlNU1FdE7tAydPbQTsB1am8vpQXQRR7bMDrJfa9mNSZXNcU80D0FPWxXNEVJWTuGSURVVWBRO2VSWzKHR0mhyUrQvshHtX5WRXnXNV1px01Vj99FldgzBZxlUTDFmdBi4TpARXWDZFcxVYXcPXVwUUXI8A9g0+jwiLDh9IjwIfTB+ujwCoi+aPiB+aH8Qf1h/gE1ZyWbn0F2ZynFfts2NcFNUgFJTPHJSLdHRKVmxVdDSUzFXtk49VxXO1VGR0HEwk1FTd9FRsxXRclC1UBXP3U+2TM79TDQREBFBTtQRMBG3UPAScUl3DZ1Ltk20vNAT4URVzwFEls5uIUZ1zRVFlpNQk2LVQhbOh9JRoUI10UFaFc/hPjaRPRXMFHKTbl04VczBOJbPITdaVo2FNFQRMnXOVTKqldEwVc7BkpE/stPO2rKSTSsVzNEqFc9jlSRVzkIynrxE96kk2XRNgSpWj4UoVpBy3AJ7/4Lvere4/AE8ST2S/Nk8ASE9aSYa/mL+Cv3xPvr/ovwDiuV7P8E/aTxRfJl84X0pfAMQ/xv9wX2JflF92X4hfsl8A3F/uX8hfwl80by5vSG86bwAMb15vcG+yb4Rvvm/Yb/pvAOxv7m/Ibyp/VH8+f1h/in8AnH92f2h/un/kf75/2H/KfwAUjy6PQI/6f1yPdo+Ij5qPaKyPto32E0tVA3hMJUQtTS0zcE5VRE9VNAQ026NQVVM3UR2DqlHWrRMdUpVDkSwEBlNs9ZScJOxThaNiVJWjrfFclGFVDVPTZARG1VbNA7d8lCfkBJZXah00WCUkWO2T71iVQ1sxWc2TKVntk/+kBKvHWLWTidwER5wE9RVXhaPS5JTCdB9OHzgfACKvNK8Or2Afaq98r94fqB+Amq/Er+4fACPOrX6TXKSQVVdNJFdFAwAEJLw0JNt5ViVDOFadM/pVtrUDvFVdo4BV1ZRV1h0D/lSVA8V0JI1UtmUDVlQdAx5UVVPnpVNlk7FEl34zUz0j/NVSZbRSVUOOxCRYUrZFAyBStZPpUZVDsU1RHQNuUR2WHrNRtZOryVB1NFCto10clCdqHATeJDRXDJTuTk20rU5tIxROPSOs9PRFTU1do+BM7YZvAvy8hJma5PXshNhKLbR8xBmmrDTBSQ0ElMSnlMQHtUqto320NABLzaNLgFxHto9YU5ZFFk8oQ/byZQD8zx5PWE8630zfXt9o075PAMhLpk+I37rfDF8GX1hf6t8AFO8m7zjvSu9c78aPwI+C7wCc7x6PuO9q79Tv7u+Q75rvACT/Jv84/1L/bP8G/4D/+u8ArP+2/8j/+v/s/x4PMA/i/wA8D2YPEA+CD5wPTg+oD7oPAOQP1g/oD/oPFB8+H5APWh+AZB9eH3Afqh+cH7YdBjKD1UtVk+Js1K70hKhNVp0zqk6dxE99E2oUxW1QVZNSUVXDyFEls7M8Uo20NJQhUyU0UzbdIyVUJdOYVJ0kXLSzflUlxEy0YFZtlFZqVZNCJLTMBLQ3WGWTG6FYFZMDWa2WxrO8lGyrkN7it1iNk2ZYFbMlJJyU65QnlkLBhK82rwAYPyo/PD9erwg7fq9oP3o/APSvpj/IP9o/7D/mpY6zDEQtcfQkMVellFYllCy0zWk0tChWTZRctK5V1AXURLQsbJTzZCS8VLaVQ4FUtZNJVBWTE7JkJNxMJ74iYFNVwyhtU40z8FJ9E7pS5RTVUr3EUjXEUo0z0FHahZOX1LRhUe0zK1GalZP1HCS+UJXEHCROxVC1kwkEVBMgTpI8T2b9g9BOJdQsxABOVcObmE29ky9N9Ra+w0xWhZPnS5XES2WTIeQUa8NKFZNjhFQDSt2zsZ6Ux74znMQnSpWTpQqsxB3shFgM534dDuVm1QD2zwjTBm3uzyhvKt9Mb15vAHBrpt2e3abfsG/CbwzvDu8AAO/ybxx//m8Qf1J/xB9+HwCIf5IfrH92f7h/0n/cf+Z/AACPwh8sjz6PUI9yj1yPZo8AqI+Sj7SPxo+wjwKfFJ8mnwA4n2KPTJ8+n4CfYp+Un+aPAJCfop/sn/6f2J/ifxSvRq8AMK9ar3SvZq+gr3qvxK9+rdruMoukZBFMBSPqTFYls+xN7URPjTMQBFdihqL6HCTjsK4i41G9tlaGospSPcNcnETQnLRbRFTVI7ZUpURVvTNbnVXFIw9WrcRW7TOtCwREeVdVI+UMRFGW5CS7WK1TF7QnViIVasS01dQklrS0V1gF0w0VpCThVy0kjD8GPxjPACrPPM/+vf6/cM+Cz/Q/js+A8D+6P9zP9j8IQ+7FTrKcqgxEYQxEIdTE3Yy0m5o0RFksRBpWlSR8tI+1VdUjVnQkHlXdI+RtVNXDrVQVY3VUNSRtVK1T91N1U8FTBSOrilMlJFNF1FMVY+XVUnXUUtUjdkQkMVLWBSP6USUjwjQkjFFm3SNUUWXU3ETnUMUjW69QBbNsUH1TMxRUa/lP5dRPfVMjT1Ujq7VOxUROtdRNHdRNWiW0TFUjlUxtYy5cVInLNGeuUgcUZLtQviIwxUqFJEld5JznxlLYSVYVY0VKrVPHlOQzdGcAfq/gX/JZBm8YbyL/NP9ubwBY/2r/fPfWbZ5v0G+6/8z/AEZ/8P8CDxQPJg9AfzIPXA8Azq/Y74oPpA92D5gPqg+8DwDuD9gPCh8kHxYfQB9SH2wfAF4fOB+KH5wfxh+4H+If7B8ADi8gL0IvLC9OL2Avgi+ULwD2H3Avei/UL7Yv0C/iLyw/AB4/OD9KP2Q/Vj94P4o/pD/Yxj/AO45CnEstsz5Mqj1ETQ3kTnX0T2XkUJbFs6VQRfMY5NdGAgNsxNde0gZTRfN4U41DpeycRVSV5HzURVzUtmVVBURWNeSMRCVXfVPbk1eN4wBY9SNqWKqV5FiVRFll5FnVw/1WvETFWN0Dh9xER+S0LQXcRNdXXdPGZM9GzwRow6bywRxfLl9QX2rPdF8AXs+AX9rPvF+uX+Bf8l8E15q2sreUVJBXpdSktBHVVwXjz4y0i0TUSlba1dRVLbO+VaXzgVW05URk1A5s1NRUdfOeVmS0ZlQl1FRF8+iU1K2xrNR6U0UDQ1xEDG1TXdPWUi2znlI9ttam0iJS9VPrNLSzUcyFtPzUR1F9tDy02FC2FfOVUNVTXVDdAye1UN3T4jTkdU9F8witT/Ujmk6N5E4Fs6ytTUXzSE01tEyFtEy2PdMZTI3jsEsF409WRATzSpW0SsW0SpXU1Unl1EnFZEml8/FJCkX0Sv2kSu3UpPe+P+ADAPbvCP8a+Rb/MI9K/1SPZo8AgP+a/5yPpv/Aj9KPRA8+DwDgDxqfLJ8+n1CfYp90n/YvAIifmp+kn7afwJ/Sn/Sf1j8A6J8SrzSv3p84r2KvfK9mrwBYr7Kv3K/ur7ivyq8Mvx6/AEi/Kr80v16/eL+Kv5S/lr8AqL+6v+S/Bs/YvxrPNM/uvwAoz3rPjM+ez1DPas/Uzw7NWg5jS23TdEyF5E1d02umTt3TojR0SFBVZFYkdDJRreOo7GQdvNfallIgtNSVU63jCFS29TN8VNVT7VQF41/ZVZXkXGRhViWD1VZaJXNCLGSxV/UzHNxHsnbTWMVGjuIgWQXj75bsRLVYRURYFeTURPUClFTQRFeeXxBfKu+UXz7vAJBfEu+E76Zf+F+678xf/l+gEGMOZebvEGN+0q9s5IBoJGSj0KZDV01zvFaNdNFWhUbGc1RkroTUc1XWbXM5VaVEVfVjx1S2/TOOVG1zSVSdQxOmbNTcUyVEXERsvGQ2bVP9M/5SPdPIUp1DbYPcZEtSzXMUUp30aVEV1PxkbwR0OFElc1UCNES8JESFLNROLEXVUP1ET1XDVxxE7k6qzfROzURNzXOUDEQsbU0lc8JMbeNgTPUz1fzkxJq8xDfkxLpKam0ESr30ScVzqknN9GykB8biC0pNQ4ZKRdQBSxV07M/+jfZ/CI8SjywfAD6PeI8CGVYfeBOmj7iDhh0Ajo+wj+KPBJ/mHwCf+o8cLwA+L1AvYi90L4Yv4A+SL5wvAM4v6M+qL/Qvxi8QPyI/PD8ARj9YP3I/lD8GP5A/yj+8PwDWP+g/Ak8kTzZPMD+yP2RPAHZPUE8iT6RPnk+wT9pP7E8A/k/ITwpfNF9GX0BPWl9kX4COX4Bfsl/EX+ZfoFNWYt62fBSuTG0TqE2lBE5W9WOnT9X0UJ10UHVjNTQ81MgMBDxSnWTM9FsjU7Ujl1Ntcwls11rW01RNc3xVPQRVbQQhVoXUnNce9cZyGrTXzvJbA1nNEzFZLdMe1N+qZtJ43NQ17GT4PPTMAiz0wpzvVu0OdQblVu0+fwBgf2LvFH+Wf+Dr3u+4f8rvIOx//n/w66bVNtKCLP+eUoWqRPRpTP9e/3D7HmK6JVTNE4GM984SEZz3zvIZo6z/hnLwUo0EzP/e/2zw+x5iKlElE/VQDQ+kHwS2IhcsD87S0CRkZwBMD14PcAvWg9QE0wCOD6APrLIJfvInSg3USj3TGAFL3YQcF3YV9g9AHxKvJK8ARh94H2IfXK/unZYfiB/SHwDEr/4fIC/qr/SvBr8wvxq/AFS/Zr+oX9JfhL+mv3i/ur8A1L/mv/Bfkr8czy7P+L9KzwBUz1bPaM+Cz7TPzs/Az5LPANzPFt/gzwLfNN9W3yjfgt8AbN8236Dfyt+039bf8N8C7wAU787fSO/i31Tvbu+Q76LvQHzvru/A79LvhJcGAuIMb7AeZe7zLGc+guBQDXNSoERvrmNcb25lHmKanPQM2mSEfpRk8FW1o2FWYiUT1aRnJoUmYjdYVWNpocRnPmNZFQMlWb2Dq/ZYBYRYHWN6vGQnBVh1A+wEd1Z1rn8Yf2p/AEwPhn9wD4IPlA/Wf7gPyg8A3A/uDxiLFo0ejzCDzmOsZAvvVq0DrUyPXo9wg7aChSxshPN89IuPnY7e8qUtU6WTXlPtYyjEj9aPrOiLbmKZUZ30UfUDK2FRhRQUnyaVbqIYUCVm0mYCQESXbqNOZQMATrLtY5hklyZix0wlY0e2fCTnSyVjh0tVYyHVS2UESt0TY6QkA0osrWTElIdJrQRJDSTMlwSOle5iWEy/Rr3+neaVHj0ANq9AP0KvZD92P4g7tq2urQC2r8g/2j/sL/Y/CE/yPzRPAEZPWE9qT3xPXt+IT+rvrE8A3u/AT9JP9E/WTyhfCl88XwBOX2Bfcl+EX65foF+6X8xfAN5f8F8CbyRvDm9Qb2JvdG8AJm+Ib0JvvG+2b8hvMm/kbwAGfyh/On8Uf/ZvaH9if3x/gI5/cH9Kf8R/3n+gc/YCi9a8NBFMZRRMVfPsTRa9M/FOnYRQDZMjkJ5ybfo89HBR3RPjUV0zq1hSDQRSRSRTRZRT1l2TRFTl87Z89CpV1vUDm1WdcwpMFH1WtEUWdvJ5vPTnV90TUxVYrQRYPSMX1PfWhQ7zWVhlJNSEV1il8xXE9APhV030ZA82DzifSp9cnwBun4CfIp+knyYPsA/amc6fsAAfEh/8n55ymlctQ2OaLBQhRBTfVpWEVBRZbVadcxpWVfPcVcXza5FV5SRVVfMcVeXza+ZUTRRUpfN1VG0TbT6EhAZUxfPBU33zq4pTRfRTZaRTpfPltVJNFFLl83ZSpaRS1n3z+lE1E8JU9IxRtn2DVFGFMx5RhSRQtF30NCR4JCQ1UO2T/dVPBbRPZfRPpUO3TmrlFE7VpE0FA3xNXSRVTf0UTD0UTF3zz4w31vaSC0sl9Ep980pKtuUj2End85VJTSOQaUm1ttYiRaQkw0otQwEzJDd2fwA/EjkWPU4/QM8AUs+MP3bPkD+6OZbPwD/KzwDcz+7PME8S3yTfNt9I31rfAGzfft+Q3/q/pN+u39jf6t8AzN/O3xDv8t/E3z7vUO9i7wCE727vmO/C79Tvru/o74LvAAT/Bv8Y/yL/VP9e/3j/Qv8ArP++/4D/yv/0/87/4P8qDwAUDzYPmP9SD2wPRg+AD6oPYMwP3g+wD5oJXxKcS6Wk1UxdFE1dFE69o2pPtoXDLlDdE6NQNeMXrVGFA4pRdaMB7BR0rVI14+dSJSN1zKTqbVNtI1xUlZPQVMWjbUKMpLZVNeMnVmXDa5hWBdMjxISTV00j2wBYhQNqWAXT01jWJSMlWT0UWb2jCllWJSPFWDXjh/wURwSUWwVYjaPWV32DxJSfAC6fQC9SL2QvLi9wL6qfrC8A7p/QL+Iv9C8GPxg/IjH+gpu3V4XDjlfFpESkESpMpM9UpItkpEpkpKOAtqaivlW9w4FVZcNItVWVIxCMpNZUhcOebVT9g2dUrYMvVH0WagbSs8ykerw0Q1OFw2sOUxUkUsWzoFJdo9tpUsWjIlIdM+tRVj2DtVGtg38ctEdcFKURVBTaRBfGIl1MFCdVUO2ET3UUT+0UTzWk1U7dhE5lw8gsFEhN2r2ETHWjgUwVExxMZnUTtUsNtIwE90p9g1uUSqWjHko9g8XEt1amop5JrYRJxYNjvEQD5UpthIzH9g8446bNHs8AMM9CXxxfhs94X4pfnFcOzQC+z8hf2l/sX/7PCMs27xhvACpvVG9mb3hvim8EH/4PuG8Asm/Mb5Zv0G/6bxR/xm9AfwAqf3R/Zn94f0p/rH++f9B/ANp/5H/2fwiPGo8sj95/QI8Ago9Uj26PaI+aj7SP7o8AnwC6jxyfFp84n1qfTJ9+n5CfAKKfbJ+2n8if6p/cn86FXqJruUt9o3gkFKhNpbS1To2jpkS0TFC1pFDanaM1VBSqUcUjHVJqJbRSTbRTnYOXU32z1QmcNH60pPG0pGFVau2z1Xw0YbQU01aVFJZUNK9XNRMa/Bf+M1jM5RbGsiBZ1UT8FLdYVCWkDCQ1BLT4RDTSHCcAfi9oL0q/XL9uv4C/mi+kvwC2v8gv2rnOv/i/Cs8czx6jqkw0sRwkhBwkRMQVV7R1NFw0e6wUKFY1E+ptVYUTrFWFQ3FVBbOtOHzE/FT1FFTts43apDRHjBQQVDUT2lOWvVOhUzUUU2VEhBT8pnQUxVJ9NOw0SfQ0Em1SFRPcUWVDpFEdE5tuUZ2DN1HFFFQUupZUpIVQHRNOTBVERMJtT52DV09lU+hOlbNbgE7ts/1NrURNhRObLE0VI8ZM3USERAHYjEQbEM6COktFE8NKrN1GRhIDSsWkSRVDh2LM1KfcRMPQ7rJ9SgWzBRgkpFg8Z86NPmUWXzBfAEpfTO9mX3Dvgu+U775dvlUAru/AX+Lv9O8+bzhvoo88/wBO/2D/cv+E/9aP+J8qn7z/ALb/yP/y/wQPDg8gDzIPPA8ATg9oD5IPhA+2D6gPwg/MDwB2D9gP8g8kHw4fSB9SH3wfAI4fMB+qH8Qf1h+4H2If5B8AHi/oHxIvRC9OL2Avii8ELwCWL7Avwi/UL44v6CsA</prop>
			</obj>
			<obj name="Protocol" class="HTCProtocol" version="1">
				<prop name="Created">2016-05-26T13:43:00.857</prop>
				<prop name="LastModified">2016-05-26T13:43:42.215</prop>
				<obj name="Programs" class="HTCRunProgramList" version="5">
					<list name="emlist" count="2">
						<obj name="item" class="HTCRunProgram" version="1">
							<prop name="name">Program</prop>
							<prop name="Cycles">1</prop>
							<prop name="AnalysisMode">None</prop>
							<obj name="Segments" class="TEMRunSegmentList" version="1">
								<list name="emlist" count="1">
									<obj name="item" class="HTCRunSegment" version="2">
										<prop name="Hold">180</prop>
										<prop name="Slope">4.4</prop>
										<prop name="StepDelay">0</prop>
										<prop name="StepSize">0</prop>
										<prop name="Target">95</prop>
										<prop name="Target2">0</prop>
										<prop name="AcquisitionMode">0</prop>
										<prop name="AcqPerDegree">5</prop>
									</obj>
								</list>
							</obj>
						</obj>
						<obj name="item" class="HTCRunProgram" version="1">
							<prop name="name">Program</prop>
							<prop name="Cycles">50</prop>
							<prop name="AnalysisMode">Quantification</prop>
							<obj name="Segments" class="TEMRunSegmentList" version="1">
								<list name="emlist" count="2">
									<obj name="item" class="HTCRunSegment" version="2">
										<prop name="Hold">15</prop>
										<prop name="Slope">4.4</prop>
										<prop name="StepDelay">0</prop>
										<prop name="StepSize">0</prop>
										<prop name="Target">95</prop>
										<prop name="Target2">0</prop>
										<prop name="AcquisitionMode">0</prop>
										<prop name="AcqPerDegree">5</prop>
									</obj>
									<obj name="item" class="HTCRunSegment" version="2">
										<prop name="Hold">60</prop>
										<prop name="Slope">2.2</prop>
										<prop name="StepDelay">0</prop>
										<prop name="StepSize">0</prop>
										<prop name="Target">55</prop>
										<prop name="Target2">0</prop>
										<prop name="AcquisitionMode">1</prop>
										<prop name="AcqPerDegree">5</prop>
									</obj>
								</list>
							</obj>
						</obj>
					</list>
					<list name="AnalysisModes" count="4">
						<item>None</item>
						<item>Quantification</item>
						<item>Melting Curves</item>
						<item>Color Compensation</item>
					</list>
					<prop name="ChannelCount">4</prop>
					<prop name="InstrumentSubclass">HTC_VER_10</prop>
					<obj name="Container" class="HTCBlockType" version="1">
						<prop name="Id">bt96S</prop>
						<prop name="RowCount">8</prop>
						<prop name="ColCount">12</prop>
						<prop name="OvershootDnDelay">10</prop>
						<prop name="OvershootUpDelay">10</prop>
						<prop name="RampRateMaxDn">2.2</prop>
						<prop name="RampRateMaxUp">4.4</prop>
						<prop name="ReactionVolMin">10</prop>
						<prop name="ReactionVolMax">100</prop>
						<prop name="ReactionVolDefault">20</prop>
						<prop name="HorVertCrosstalkCoefficient">0.0003</prop>
						<prop name="DiagCrosstalkCoefficent">0.0001</prop>
					</obj>
					<prop name="MaxPositionsToSeek">96</prop>
					<obj name="DetectionFormats" class="DetectionFormats" version="2">
						<list name="emlist" count="14">
							<obj name="item" class="HTCDetectionFormat" version="1">
								<list name="emlist" count="1">
									<obj name="item" class="HTCChannel" version="2">
										<prop name="name">SYBR Green I / HRM Dye</prop>
										<prop name="Active">1</prop>
										<prop name="EmissionWL">510</prop>
										<prop name="ExcitationWL">465</prop>
										<prop name="IntgrTime">250</prop>
										<prop name="MaxIntgrTime">1000</prop>
										<prop name="MeltFactor">1.2</prop>
										<prop name="QuantFactor">30</prop>
									</obj>
								</list>
								<prop name="name">SYBR Green I / HRM Dye</prop>
								<prop name="Active">1</prop>
								<prop name="DefChannelNdx">0</prop>
								<prop name="DenominatorNdx">-1</prop>
								<prop name="ReadOnly">0</prop>
								<list name="EmissionWLAvail" count="6">
									<item>488</item>
									<item>510</item>
									<item>580</item>
									<item>610</item>
									<item>640</item>
									<item>660</item>
								</list>
								<list name="ExcitationWLAvail" count="5">
									<item>440</item>
									<item>465</item>
									<item>498</item>
									<item>533</item>
									<item>618</item>
								</list>
								<prop name="MeasuringMode">hmmDynamic</prop>
							</obj>
							<obj name="item" class="HTCDetectionFormat" version="1">
								<list name="emlist" count="1">
									<obj name="item" class="HTCChannel" version="2">
										<prop name="name">SimpleProbe</prop>
										<prop name="Active">1</prop>
										<prop name="EmissionWL">510</prop>
										<prop name="ExcitationWL">465</prop>
										<prop name="IntgrTime">250</prop>
										<prop name="MaxIntgrTime">2000</prop>
										<prop name="MeltFactor">1.2</prop>
										<prop name="QuantFactor">2</prop>
									</obj>
								</list>
								<prop name="name">SimpleProbe</prop>
								<prop name="Active">1</prop>
								<prop name="DefChannelNdx">0</prop>
								<prop name="DenominatorNdx">-1</prop>
								<prop name="ReadOnly">0</prop>
								<list name="EmissionWLAvail" count="6">
									<item>488</item>
									<item>510</item>
									<item>580</item>
									<item>610</item>
									<item>640</item>
									<item>660</item>
								</list>
								<list name="ExcitationWLAvail" count="5">
									<item>440</item>
									<item>465</item>
									<item>498</item>
									<item>533</item>
									<item>618</item>
								</list>
								<prop name="MeasuringMode">hmmDynamic</prop>
							</obj>
							<obj name="item" class="HTCDetectionFormat" version="1">
								<list name="emlist" count="1">
									<obj name="item" class="HTCChannel" version="2">
										<prop name="name">FAM</prop>
										<prop name="Active">1</prop>
										<prop name="EmissionWL">510</prop>
										<prop name="ExcitationWL">465</prop>
										<prop name="IntgrTime">250</prop>
										<prop name="MaxIntgrTime">2000</prop>
										<prop name="MeltFactor">1</prop>
										<prop name="QuantFactor">10</prop>
									</obj>
								</list>
								<prop name="name">Mono Color Hydrolysis Probe / UPL Probe</prop>
								<prop name="Active">1</prop>
								<prop name="DefChannelNdx">0</prop>
								<prop name="DenominatorNdx">-1</prop>
								<prop name="ReadOnly">0</prop>
								<list name="EmissionWLAvail" count="6">
									<item>488</item>
									<item>510</item>
									<item>580</item>
									<item>610</item>
									<item>640</item>
									<item>660</item>
								</list>
								<list name="ExcitationWLAvail" count="5">
									<item>440</item>
									<item>465</item>
									<item>498</item>
									<item>533</item>
									<item>618</item>
								</list>
								<prop name="MeasuringMode">hmmDynamic</prop>
							</obj>
							<obj name="item" class="HTCDetectionFormat" version="1">
								<list name="emlist" count="2">
									<obj name="item" class="HTCChannel" version="2">
										<prop name="name">FAM</prop>
										<prop name="Active">1</prop>
										<prop name="EmissionWL">510</prop>
										<prop name="ExcitationWL">465</prop>
										<prop name="IntgrTime">250</prop>
										<prop name="MaxIntgrTime">2000</prop>
										<prop name="MeltFactor">1</prop>
										<prop name="QuantFactor">10</prop>
									</obj>
									<obj name="item" class="HTCChannel" version="2">
										<prop name="name">VIC / HEX / Yellow555</prop>
										<prop name="Active">1</prop>
										<prop name="EmissionWL">580</prop>
										<prop name="ExcitationWL">533</prop>
										<prop name="IntgrTime">250</prop>
										<prop name="MaxIntgrTime">2000</prop>
										<prop name="MeltFactor">1</prop>
										<prop name="QuantFactor">10</prop>
									</obj>
								</list>
								<prop name="name">Dual Color Hydrolysis Probe / UPL Probe</prop>
								<prop name="Active">1</prop>
								<prop name="DefChannelNdx">0</prop>
								<prop name="DenominatorNdx">-1</prop>
								<prop name="ReadOnly">0</prop>
								<list name="EmissionWLAvail" count="6">
									<item>488</item>
									<item>510</item>
									<item>580</item>
									<item>610</item>
									<item>640</item>
									<item>660</item>
								</list>
								<list name="ExcitationWLAvail" count="5">
									<item>440</item>
									<item>465</item>
									<item>498</item>
									<item>533</item>
									<item>618</item>
								</list>
								<prop name="MeasuringMode">hmmDynamic</prop>
							</obj>
							<obj name="item" class="HTCDetectionFormat" version="1">
								<list name="emlist" count="3">
									<obj name="item" class="HTCChannel" version="2">
										<prop name="name">FAM</prop>
										<prop name="Active">1</prop>
										<prop name="EmissionWL">510</prop>
										<prop name="ExcitationWL">465</prop>
										<prop name="IntgrTime">250</prop>
										<prop name="MaxIntgrTime">2000</prop>
										<prop name="MeltFactor">1</prop>
										<prop name="QuantFactor">10</prop>
									</obj>
									<obj name="item" class="HTCChannel" version="2">
										<prop name="name">VIC / HEX / Yellow555</prop>
										<prop name="Active">1</prop>
										<prop name="EmissionWL">580</prop>
										<prop name="ExcitationWL">533</prop>
										<prop name="IntgrTime">250</prop>
										<prop name="MaxIntgrTime">2000</prop>
										<prop name="MeltFactor">1</prop>
										<prop name="QuantFactor">10</prop>
									</obj>
									<obj name="item" class="HTCChannel" version="2">
										<prop name="name">Cy 5 / Cy 5.5</prop>
										<prop name="Active">1</prop>
										<prop name="EmissionWL">660</prop>
										<prop name="ExcitationWL">618</prop>
										<prop name="IntgrTime">250</prop>
										<prop name="MaxIntgrTime">2000</prop>
										<prop name="MeltFactor">1</prop>
										<prop name="QuantFactor">10</prop>
									</obj>
								</list>
								<prop name="name">3 Color Hydrolysis Probe</prop>
								<prop name="Active">1</prop>
								<prop name="DefChannelNdx">0</prop>
								<prop name="DenominatorNdx">-1</prop>
								<prop name="ReadOnly">0</prop>
								<list name="EmissionWLAvail" count="6">
									<item>488</item>
									<item>510</item>
									<item>580</item>
									<item>610</item>
									<item>640</item>
									<item>660</item>
								</list>
								<list name="ExcitationWLAvail" count="5">
									<item>440</item>
									<item>465</item>
									<item>498</item>
									<item>533</item>
									<item>618</item>
								</list>
								<prop name="MeasuringMode">hmmDynamic</prop>
							</obj>
							<obj name="item" class="HTCDetectionFormat" version="1">
								<list name="emlist" count="4">
									<obj name="item" class="HTCChannel" version="2">
										<prop name="name">Cyan 500</prop>
										<prop name="Active">1</prop>
										<prop name="EmissionWL">488</prop>
										<prop name="ExcitationWL">440</prop>
										<prop name="IntgrTime">250</prop>
										<prop name="MaxIntgrTime">2000</prop>
										<prop name="MeltFactor">1</prop>
										<prop name="QuantFactor">10</prop>
									</obj>
									<obj name="item" class="HTCChannel" version="2">
										<prop name="name">FAM</prop>
										<prop name="Active">1</prop>
										<prop name="EmissionWL">580</prop>
										<prop name="ExcitationWL">498</prop>
										<prop name="IntgrTime">250</prop>
										<prop name="MaxIntgrTime">2000</prop>
										<prop name="MeltFactor">1</prop>
										<prop name="QuantFactor">10</prop>
									</obj>
									<obj name="item" class="HTCChannel" version="2">
										<prop name="name">Red 610</prop>
										<prop name="Active">1</prop>
										<prop name="EmissionWL">610</prop>
										<prop name="ExcitationWL">533</prop>
										<prop name="IntgrTime">250</prop>
										<prop name="MaxIntgrTime">2000</prop>
										<prop name="MeltFactor">1</prop>
										<prop name="QuantFactor">10</prop>
									</obj>
									<obj name="item" class="HTCChannel" version="2">
										<prop name="name">Cy 5 / Cy 5.5</prop>
										<prop name="Active">1</prop>
										<prop name="EmissionWL">660</prop>
										<prop name="ExcitationWL">618</prop>
										<prop name="IntgrTime">250</prop>
										<prop name="MaxIntgrTime">2000</prop>
										<prop name="MeltFactor">1</prop>
										<prop name="QuantFactor">10</prop>
									</obj>
								</list>
								<prop name="name">4 Color Hydrolysis Probe</prop>
								<prop name="Active">1</prop>
								<prop name="DefChannelNdx">0</prop>
								<prop name="DenominatorNdx">-1</prop>
								<prop name="ReadOnly">0</prop>
								<list name="EmissionWLAvail" count="6">
									<item>488</item>
									<item>510</item>
									<item>580</item>
									<item>610</item>
									<item>640</item>
									<item>660</item>
								</list>
								<list name="ExcitationWLAvail" count="5">
									<item>440</item>
									<item>465</item>
									<item>498</item>
									<item>533</item>
									<item>618</item>
								</list>
								<prop name="MeasuringMode">hmmDynamic</prop>
							</obj>
							<obj name="item" class="HTCDetectionFormat" version="1">
								<list name="emlist" count="1">
									<obj name="item" class="HTCChannel" version="2">
										<prop name="name">Red 640</prop>
										<prop name="Active">1</prop>
										<prop name="EmissionWL">640</prop>
										<prop name="ExcitationWL">498</prop>
										<prop name="IntgrTime">250</prop>
										<prop name="MaxIntgrTime">2000</prop>
										<prop name="MeltFactor">1.2</prop>
										<prop name="QuantFactor">5</prop>
									</obj>
								</list>
								<prop name="name">Mono Color HybProbe</prop>
								<prop name="Active">1</prop>
								<prop name="DefChannelNdx">0</prop>
								<prop name="DenominatorNdx">-1</prop>
								<prop name="ReadOnly">0</prop>
								<list name="EmissionWLAvail" count="6">
									<item>488</item>
									<item>510</item>
									<item>580</item>
									<item>610</item>
									<item>640</item>
									<item>660</item>
								</list>
								<list name="ExcitationWLAvail" count="5">
									<item>440</item>
									<item>465</item>
									<item>498</item>
									<item>533</item>
									<item>618</item>
								</list>
								<prop name="MeasuringMode">hmmDynamic</prop>
							</obj>
							<obj name="item" class="HTCDetectionFormat" version="1">
								<list name="emlist" count="4">
									<obj name="item" class="HTCChannel" version="2">
										<prop name="name">Fluos</prop>
										<prop name="Active">1</prop>
										<prop name="EmissionWL">510</prop>
										<prop name="ExcitationWL">465</prop>
										<prop name="IntgrTime">250</prop>
										<prop name="MaxIntgrTime">2000</prop>
										<prop name="MeltFactor">2</prop>
										<prop name="QuantFactor">1.5</prop>
									</obj>
									<obj name="item" class="HTCChannel" version="2">
										<prop name="name">Red 610</prop>
										<prop name="Active">1</prop>
										<prop name="EmissionWL">610</prop>
										<prop name="ExcitationWL">498</prop>
										<prop name="IntgrTime">250</prop>
										<prop name="MaxIntgrTime">2000</prop>
										<prop name="MeltFactor">1.2</prop>
										<prop name="QuantFactor">5</prop>
									</obj>
									<obj name="item" class="HTCChannel" version="2">
										<prop name="name">Red 640</prop>
										<prop name="Active">1</prop>
										<prop name="EmissionWL">640</prop>
										<prop name="ExcitationWL">498</prop>
										<prop name="IntgrTime">250</prop>
										<prop name="MaxIntgrTime">2000</prop>
										<prop name="MeltFactor">1.2</prop>
										<prop name="QuantFactor">5</prop>
									</obj>
									<obj name="item" class="HTCChannel" version="2">
										<prop name="name">Cy 5 / Cy 5.5</prop>
										<prop name="Active">1</prop>
										<prop name="EmissionWL">660</prop>
										<prop name="ExcitationWL">498</prop>
										<prop name="IntgrTime">250</prop>
										<prop name="MaxIntgrTime">2000</prop>
										<prop name="MeltFactor">1.2</prop>
										<prop name="QuantFactor">5</prop>
									</obj>
								</list>
								<prop name="name">Multi Color HybProbe</prop>
								<prop name="Active">1</prop>
								<prop name="DefChannelNdx">0</prop>
								<prop name="DenominatorNdx">-1</prop>
								<prop name="ReadOnly">0</prop>
								<list name="EmissionWLAvail" count="6">
									<item>488</item>
									<item>510</item>
									<item>580</item>
									<item>610</item>
									<item>640</item>
									<item>660</item>
								</list>
								<list name="ExcitationWLAvail" count="5">
									<item>440</item>
									<item>465</item>
									<item>498</item>
									<item>533</item>
									<item>618</item>
								</list>
								<prop name="MeasuringMode">hmmDynamic</prop>
							</obj>
							<obj name="item" class="HTCDetectionFormat" version="1">
								<list name="emlist" count="4">
									<obj name="item" class="HTCChannel" version="2">
										<prop name="name">465-510</prop>
										<prop name="Active">1</prop>
										<prop name="EmissionWL">510</prop>
										<prop name="ExcitationWL">465</prop>
										<prop name="IntgrTime">250</prop>
										<prop name="MaxIntgrTime">1000</prop>
										<prop name="MeltFactor">1</prop>
										<prop name="QuantFactor">1</prop>
									</obj>
									<obj name="item" class="HTCChannel" version="2">
										<prop name="name">533-580</prop>
										<prop name="Active">1</prop>
										<prop name="EmissionWL">580</prop>
										<prop name="ExcitationWL">533</prop>
										<prop name="IntgrTime">250</prop>
										<prop name="MaxIntgrTime">1000</prop>
										<prop name="MeltFactor">1</prop>
										<prop name="QuantFactor">1</prop>
									</obj>
									<obj name="item" class="HTCChannel" version="2">
										<prop name="name">533-610</prop>
										<prop name="Active">1</prop>
										<prop name="EmissionWL">610</prop>
										<prop name="ExcitationWL">533</prop>
										<prop name="IntgrTime">250</prop>
										<prop name="MaxIntgrTime">1000</prop>
										<prop name="MeltFactor">1</prop>
										<prop name="QuantFactor">1</prop>
									</obj>
									<obj name="item" class="HTCChannel" version="2">
										<prop name="name">618-660</prop>
										<prop name="Active">1</prop>
										<prop name="EmissionWL">660</prop>
										<prop name="ExcitationWL">618</prop>
										<prop name="IntgrTime">250</prop>
										<prop name="MaxIntgrTime">1000</prop>
										<prop name="MeltFactor">1</prop>
										<prop name="QuantFactor">1</prop>
									</obj>
								</list>
								<prop name="name">SCicchitano1</prop>
								<prop name="Active">1</prop>
								<prop name="DefChannelNdx">0</prop>
								<prop name="DenominatorNdx">-1</prop>
								<prop name="ReadOnly">0</prop>
								<list name="EmissionWLAvail" count="6">
									<item>488</item>
									<item>510</item>
									<item>580</item>
									<item>610</item>
									<item>640</item>
									<item>660</item>
								</list>
								<list name="ExcitationWLAvail" count="5">
									<item>440</item>
									<item>465</item>
									<item>498</item>
									<item>533</item>
									<item>618</item>
								</list>
								<prop name="MeasuringMode">hmmDynamic</prop>
							</obj>
							<obj name="item" class="HTCDetectionFormat" version="1">
								<list name="emlist" count="2">
									<obj name="item" class="HTCChannel" version="2">
										<prop name="name">465-510</prop>
										<prop name="Active">1</prop>
										<prop name="EmissionWL">510</prop>
										<prop name="ExcitationWL">465</prop>
										<prop name="IntgrTime">250</prop>
										<prop name="MaxIntgrTime">1000</prop>
										<prop name="MeltFactor">1</prop>
										<prop name="QuantFactor">1</prop>
									</obj>
									<obj name="item" class="HTCChannel" version="2">
										<prop name="name">498-580</prop>
										<prop name="Active">1</prop>
										<prop name="EmissionWL">580</prop>
										<prop name="ExcitationWL">498</prop>
										<prop name="IntgrTime">250</prop>
										<prop name="MaxIntgrTime">1000</prop>
										<prop name="MeltFactor">1</prop>
										<prop name="QuantFactor">1</prop>
									</obj>
								</list>
								<prop name="name">VIC and FAM</prop>
								<prop name="Active">1</prop>
								<prop name="DefChannelNdx">0</prop>
								<prop name="DenominatorNdx">-1</prop>
								<prop name="ReadOnly">0</prop>
								<list name="EmissionWLAvail" count="6">
									<item>488</item>
									<item>510</item>
									<item>580</item>
									<item>610</item>
									<item>640</item>
									<item>660</item>
								</list>
								<list name="ExcitationWLAvail" count="5">
									<item>440</item>
									<item>465</item>
									<item>498</item>
									<item>533</item>
									<item>618</item>
								</list>
								<prop name="MeasuringMode">hmmDynamic</prop>
							</obj>
							<obj name="item" class="HTCDetectionFormat" version="1">
								<list name="emlist" count="2">
									<obj name="item" class="HTCChannel" version="2">
										<prop name="name">465-510</prop>
										<prop name="Active">1</prop>
										<prop name="EmissionWL">510</prop>
										<prop name="ExcitationWL">465</prop>
										<prop name="IntgrTime">250</prop>
										<prop name="MaxIntgrTime">1000</prop>
										<prop name="MeltFactor">1</prop>
										<prop name="QuantFactor">1</prop>
									</obj>
									<obj name="item" class="HTCChannel" version="2">
										<prop name="name">533-580</prop>
										<prop name="Active">1</prop>
										<prop name="EmissionWL">580</prop>
										<prop name="ExcitationWL">533</prop>
										<prop name="IntgrTime">250</prop>
										<prop name="MaxIntgrTime">1000</prop>
										<prop name="MeltFactor">1</prop>
										<prop name="QuantFactor">1</prop>
									</obj>
								</list>
								<prop name="name">Borowsky</prop>
								<prop name="Active">1</prop>
								<prop name="DefChannelNdx">0</prop>
								<prop name="DenominatorNdx">-1</prop>
								<prop name="ReadOnly">0</prop>
								<list name="EmissionWLAvail" count="6">
									<item>488</item>
									<item>510</item>
									<item>580</item>
									<item>610</item>
									<item>640</item>
									<item>660</item>
								</list>
								<list name="ExcitationWLAvail" count="5">
									<item>440</item>
									<item>465</item>
									<item>498</item>
									<item>533</item>
									<item>618</item>
								</list>
								<prop name="MeasuringMode">hmmDynamic</prop>
							</obj>
							<obj name="item" class="HTCDetectionFormat" version="1">
								<list name="emlist" count="2">
									<obj name="item" class="HTCChannel" version="2">
										<prop name="name">533-580</prop>
										<prop name="Active">1</prop>
										<prop name="EmissionWL">580</prop>
										<prop name="ExcitationWL">533</prop>
										<prop name="IntgrTime">250</prop>
										<prop name="MaxIntgrTime">1000</prop>
										<prop name="MeltFactor">1</prop>
										<prop name="QuantFactor">1</prop>
									</obj>
									<obj name="item" class="HTCChannel" version="2">
										<prop name="name">465-510</prop>
										<prop name="Active">1</prop>
										<prop name="EmissionWL">510</prop>
										<prop name="ExcitationWL">465</prop>
										<prop name="IntgrTime">250</prop>
										<prop name="MaxIntgrTime">1000</prop>
										<prop name="MeltFactor">1</prop>
										<prop name="QuantFactor">1</prop>
									</obj>
								</list>
								<prop name="name">RLB</prop>
								<prop name="Active">1</prop>
								<prop name="DefChannelNdx">0</prop>
								<prop name="DenominatorNdx">-1</prop>
								<prop name="ReadOnly">0</prop>
								<list name="EmissionWLAvail" count="6">
									<item>488</item>
									<item>510</item>
									<item>580</item>
									<item>610</item>
									<item>640</item>
									<item>660</item>
								</list>
								<list name="ExcitationWLAvail" count="5">
									<item>440</item>
									<item>465</item>
									<item>498</item>
									<item>533</item>
									<item>618</item>
								</list>
								<prop name="MeasuringMode">hmmDynamic</prop>
							</obj>
							<obj name="item" class="HTCDetectionFormat" version="1">
								<list name="emlist" count="0">
								</list>
								<prop name="name">New Format 1</prop>
								<prop name="Active">1</prop>
								<prop name="DefChannelNdx">-1</prop>
								<prop name="DenominatorNdx">-1</prop>
								<prop name="ReadOnly">0</prop>
								<list name="EmissionWLAvail" count="6">
									<item>488</item>
									<item>510</item>
									<item>580</item>
									<item>610</item>
									<item>640</item>
									<item>660</item>
								</list>
								<list name="ExcitationWLAvail" count="5">
									<item>440</item>
									<item>465</item>
									<item>498</item>
									<item>533</item>
									<item>618</item>
								</list>
								<prop name="MeasuringMode">hmmDynamic</prop>
							</obj>
							<obj name="item" class="HTCDetectionFormat" version="1">
								<list name="emlist" count="4">
									<obj name="item" class="HTCChannel" version="2">
										<prop name="name">618-660</prop>
										<prop name="Active">1</prop>
										<prop name="EmissionWL">660</prop>
										<prop name="ExcitationWL">618</prop>
										<prop name="IntgrTime">250</prop>
										<prop name="MaxIntgrTime">1000</prop>
										<prop name="MeltFactor">1</prop>
										<prop name="QuantFactor">1</prop>
									</obj>
									<obj name="item" class="HTCChannel" version="2">
										<prop name="name">498-580</prop>
										<prop name="Active">1</prop>
										<prop name="EmissionWL">580</prop>
										<prop name="ExcitationWL">498</prop>
										<prop name="IntgrTime">250</prop>
										<prop name="MaxIntgrTime">1000</prop>
										<prop name="MeltFactor">1</prop>
										<prop name="QuantFactor">1</prop>
									</obj>
									<obj name="item" class="HTCChannel" version="2">
										<prop name="name">533-580</prop>
										<prop name="Active">1</prop>
										<prop name="EmissionWL">580</prop>
										<prop name="ExcitationWL">533</prop>
										<prop name="IntgrTime">250</prop>
										<prop name="MaxIntgrTime">1000</prop>
										<prop name="MeltFactor">1</prop>
										<prop name="QuantFactor">1</prop>
									</obj>
									<obj name="item" class="HTCChannel" version="2">
										<prop name="name">465-510</prop>
										<prop name="Active">1</prop>
										<prop name="EmissionWL">510</prop>
										<prop name="ExcitationWL">465</prop>
										<prop name="IntgrTime">250</prop>
										<prop name="MaxIntgrTime">1000</prop>
										<prop name="MeltFactor">1</prop>
										<prop name="QuantFactor">1</prop>
									</obj>
								</list>
								<prop name="name">Borowsky_2</prop>
								<prop name="Active">1</prop>
								<prop name="DefChannelNdx">0</prop>
								<prop name="DenominatorNdx">-1</prop>
								<prop name="ReadOnly">0</prop>
								<list name="EmissionWLAvail" count="6">
									<item>488</item>
									<item>510</item>
									<item>580</item>
									<item>610</item>
									<item>640</item>
									<item>660</item>
								</list>
								<list name="ExcitationWLAvail" count="5">
									<item>440</item>
									<item>465</item>
									<item>498</item>
									<item>533</item>
									<item>618</item>
								</list>
								<prop name="MeasuringMode">hmmDynamic</prop>
							</obj>
						</list>
						<prop name="DefFormatName">Borowsky_2</prop>
					</obj>
					<list name="AcquisitionModes" count="4">
						<item>None</item>
						<item>Single</item>
						<item>Continuous</item>
						<item>Step</item>
					</list>
					<prop name="SeekTemp">30</prop>
					<prop name="SampleVolume">10</prop>
					<prop name="PlateID">06148387</prop>
				</obj>
			</obj>
			<prop name="CompletedProgramNo">3</prop>
			<prop name="StopPoint">3</prop>
			<prop name="CarouselConstMoved">0</prop>
		</obj>
		<obj name="AnlsAndSampleInfo" class="AnlsAndSampleInfo" version="1">
			<obj name="AnlsPropTypes" class="PropertyTypeList" version="1">
				<list name="emlist" count="3">
					<obj name="item" class="SamplePropType" version="1">
						<prop name="name">Units</prop>
						<prop name="PropClass">QuantUnitsProp</prop>
						<prop name="IsChannelProperty">0</prop>
						<prop name="SelectorOrder">0</prop>
						<prop name="ShowInSelector">0</prop>
						<prop name="ShowInTable">0</prop>
						<prop name="TableOrder">0</prop>
					</obj>
					<obj name="item" class="SamplePropType" version="1">
						<prop name="name">ExtRef</prop>
						<prop name="PropClass">RQExtRefProp</prop>
						<prop name="IsChannelProperty">0</prop>
						<prop name="SelectorOrder">0</prop>
						<prop name="ShowInSelector">0</prop>
						<prop name="ShowInTable">0</prop>
						<prop name="TableOrder">0</prop>
					</obj>
					<obj name="item" class="SamplePropType" version="1">
						<prop name="name">Endpt External Experiment</prop>
						<prop name="PropClass">EndptGenoExtExp</prop>
						<prop name="IsChannelProperty">0</prop>
						<prop name="SelectorOrder">0</prop>
						<prop name="ShowInSelector">0</prop>
						<prop name="ShowInTable">0</prop>
						<prop name="TableOrder">0</prop>
					</obj>
				</list>
			</obj>
			<obj name="SamplePropTypes" class="PropertyTypeList" version="1">
				<list name="emlist" count="26">
					<obj name="item" class="SamplePosPropType" version="1">
						<prop name="name">Position</prop>
						<prop name="PropClass">GenSampleEditPosition</prop>
						<prop name="AnalysisClass">General</prop>
						<prop name="IsChannelProperty">0</prop>
						<prop name="SelectorOrder">0</prop>
						<prop name="ShowInSelector">0</prop>
						<prop name="ShowInTable">1</prop>
						<prop name="TableOrder">0</prop>
					</obj>
					<obj name="item" class="SamplePropType" version="1">
						<prop name="name">Color</prop>
						<prop name="PropClass">SamplePrefColor</prop>
						<prop name="AnalysisClass">General</prop>
						<prop name="IsChannelProperty">0</prop>
						<prop name="SelectorOrder">1</prop>
						<prop name="ShowInSelector">0</prop>
						<prop name="ShowInTable">1</prop>
						<prop name="TableOrder">1</prop>
					</obj>
					<obj name="item" class="SamplePropType" version="1">
						<prop name="name">Replicate of</prop>
						<prop name="PropClass">GenSampleEditReplicate</prop>
						<prop name="AnalysisClass">General</prop>
						<prop name="IsChannelProperty">0</prop>
						<prop name="SelectorOrder">2</prop>
						<prop name="ShowInSelector">0</prop>
						<prop name="ShowInTable">1</prop>
						<prop name="TableOrder">2</prop>
					</obj>
					<obj name="item" class="SamplePropType" version="1">
						<prop name="name">Sample Name</prop>
						<prop name="PropClass">GenSampleEditName</prop>
						<prop name="AnalysisClass">General</prop>
						<prop name="IsChannelProperty">0</prop>
						<prop name="SelectorOrder">3</prop>
						<prop name="ShowInSelector">1</prop>
						<prop name="ShowInTable">1</prop>
						<prop name="TableOrder">3</prop>
					</obj>
					<obj name="item" class="SamplePropType" version="1">
						<prop name="name">Subsets</prop>
						<prop name="PropClass">GenSampleEditSubset</prop>
						<prop name="AnalysisClass">General</prop>
						<prop name="IsChannelProperty">0</prop>
						<prop name="SelectorOrder">4</prop>
						<prop name="ShowInSelector">0</prop>
						<prop name="ShowInTable">0</prop>
						<prop name="TableOrder">4</prop>
					</obj>
					<obj name="item" class="SamplePropType" version="1">
						<prop name="name">Notes</prop>
						<prop name="PropClass">GenSampleEditNotes</prop>
						<prop name="AnalysisClass">General</prop>
						<prop name="IsChannelProperty">0</prop>
						<prop name="SelectorOrder">5</prop>
						<prop name="ShowInSelector">0</prop>
						<prop name="ShowInTable">0</prop>
						<prop name="TableOrder">5</prop>
					</obj>
					<obj name="item" class="SamplePropType" version="1">
						<prop name="name">Sample ID</prop>
						<prop name="PropClass">HTCSampleID</prop>
						<prop name="AnalysisClass">General</prop>
						<prop name="IsChannelProperty">0</prop>
						<prop name="SelectorOrder">6</prop>
						<prop name="ShowInSelector">0</prop>
						<prop name="ShowInTable">0</prop>
						<prop name="TableOrder">6</prop>
					</obj>
					<obj name="item" class="SamplePropType" version="1">
						<prop name="name">Sample Prep Notes</prop>
						<prop name="PropClass">HTCSamplePrepNotes</prop>
						<prop name="AnalysisClass">General</prop>
						<prop name="IsChannelProperty">0</prop>
						<prop name="SelectorOrder">7</prop>
						<prop name="ShowInSelector">0</prop>
						<prop name="ShowInTable">0</prop>
						<prop name="TableOrder">7</prop>
					</obj>
					<obj name="item" class="SamplePrefWidthType" version="1">
						<prop name="name">Width</prop>
						<prop name="PropClass">SamplePrefWidth</prop>
						<prop name="AnalysisClass">Sample preferences</prop>
						<prop name="IsChannelProperty">0</prop>
						<prop name="SelectorOrder">8</prop>
						<prop name="ShowInSelector">0</prop>
						<prop name="ShowInTable">0</prop>
						<prop name="TableOrder">8</prop>
					</obj>
					<obj name="item" class="SamplePrefLineStyleType" version="1">
						<prop name="name">Line Style</prop>
						<prop name="PropClass">SamplePrefLineStyle</prop>
						<prop name="AnalysisClass">Sample preferences</prop>
						<prop name="IsChannelProperty">0</prop>
						<prop name="SelectorOrder">9</prop>
						<prop name="ShowInSelector">0</prop>
						<prop name="ShowInTable">0</prop>
						<prop name="TableOrder">9</prop>
					</obj>
					<obj name="item" class="SamplePrefPointStyleType" version="1">
						<prop name="name">Point Style</prop>
						<prop name="PropClass">SamplePrefPointStyle</prop>
						<prop name="AnalysisClass">Sample preferences</prop>
						<prop name="IsChannelProperty">0</prop>
						<prop name="SelectorOrder">10</prop>
						<prop name="ShowInSelector">0</prop>
						<prop name="ShowInTable">0</prop>
						<prop name="TableOrder">10</prop>
					</obj>
					<obj name="item" class="SamplePropType" version="1">
						<prop name="name">Dominant Channel</prop>
						<prop name="PropClass">DominantChannelProp</prop>
						<prop name="AnalysisClass">Color Compensation Analysis</prop>
						<prop name="IsChannelProperty">0</prop>
						<prop name="SelectorOrder">11</prop>
						<prop name="ShowInSelector">0</prop>
						<prop name="ShowInTable">0</prop>
						<prop name="TableOrder">11</prop>
					</obj>
					<obj name="item" class="EndPtSampleTypePropertyType" version="1">
						<prop name="name">EndPt Sample Type</prop>
						<prop name="PropClass">GroupingSample</prop>
						<prop name="AnalysisClass">EndPtGenotyping</prop>
						<prop name="IsChannelProperty">0</prop>
						<prop name="SelectorOrder">12</prop>
						<prop name="ShowInSelector">0</prop>
						<prop name="ShowInTable">0</prop>
						<prop name="TableOrder">12</prop>
					</obj>
					<obj name="item" class="SamplePropType" version="1">
						<prop name="name">EndPt Genotype</prop>
						<prop name="PropClass">Genotype</prop>
						<prop name="AnalysisClass">EndPtGenotyping</prop>
						<prop name="IsChannelProperty">0</prop>
						<prop name="SelectorOrder">13</prop>
						<prop name="ShowInSelector">0</prop>
						<prop name="ShowInTable">0</prop>
						<prop name="TableOrder">13</prop>
					</obj>
					<obj name="item" class="SamplePropType" version="1">
						<prop name="name">Target Name</prop>
						<prop name="PropClass">TargetName</prop>
						<prop name="AnalysisClass">General</prop>
						<prop name="IsChannelProperty">1</prop>
						<prop name="SelectorOrder">14</prop>
						<prop name="ShowInSelector">0</prop>
						<prop name="ShowInTable">0</prop>
						<prop name="TableOrder">14</prop>
					</obj>
					<obj name="item" class="QuantSampleTypePropertyType" version="1">
						<prop name="name">Quantification Sample Type</prop>
						<prop name="PropClass">QuantSampleTypeProperty</prop>
						<prop name="AnalysisClass">Quantification Analysis</prop>
						<prop name="IsChannelProperty">1</prop>
						<prop name="SelectorOrder">15</prop>
						<prop name="ShowInSelector">0</prop>
						<prop name="ShowInTable">0</prop>
						<prop name="TableOrder">15</prop>
					</obj>
					<obj name="item" class="SamplePropType" version="1">
						<prop name="name">Concentration</prop>
						<prop name="PropClass">QuantConcProperty</prop>
						<prop name="AnalysisClass">Quantification Analysis</prop>
						<prop name="IsChannelProperty">1</prop>
						<prop name="SelectorOrder">16</prop>
						<prop name="ShowInSelector">0</prop>
						<prop name="ShowInTable">0</prop>
						<prop name="TableOrder">16</prop>
					</obj>
					<obj name="item" class="QuantCpType" version="1">
						<prop name="name">Cp Low</prop>
						<prop name="PropClass">QuantCpLowProp</prop>
						<prop name="AnalysisClass">Quantification Analysis</prop>
						<prop name="IsChannelProperty">1</prop>
						<prop name="SelectorOrder">17</prop>
						<prop name="ShowInSelector">0</prop>
						<prop name="ShowInTable">0</prop>
						<prop name="TableOrder">17</prop>
					</obj>
					<obj name="item" class="QuantCpType" version="1">
						<prop name="name">Cp High</prop>
						<prop name="PropClass">QuantCpHighProp</prop>
						<prop name="AnalysisClass">Quantification Analysis</prop>
						<prop name="IsChannelProperty">1</prop>
						<prop name="SelectorOrder">18</prop>
						<prop name="ShowInSelector">0</prop>
						<prop name="ShowInTable">0</prop>
						<prop name="TableOrder">18</prop>
					</obj>
					<obj name="item" class="GroupSampleTypePropertyType" version="1">
						<prop name="name">Melt Geno Sample Type</prop>
						<prop name="PropClass">GroupChannelTypeProp</prop>
						<prop name="AnalysisClass">Melt Geno</prop>
						<prop name="IsChannelProperty">1</prop>
						<prop name="SelectorOrder">19</prop>
						<prop name="ShowInSelector">0</prop>
						<prop name="ShowInTable">0</prop>
						<prop name="TableOrder">19</prop>
					</obj>
					<obj name="item" class="SamplePropType" version="1">
						<prop name="name">Melt Geno Genotype</prop>
						<prop name="PropClass">ChannelGenotype</prop>
						<prop name="AnalysisClass">Melt Geno</prop>
						<prop name="IsChannelProperty">1</prop>
						<prop name="SelectorOrder">20</prop>
						<prop name="ShowInSelector">0</prop>
						<prop name="ShowInTable">0</prop>
						<prop name="TableOrder">20</prop>
					</obj>
					<obj name="item" class="RQTargetPropertyType" version="1">
						<prop name="name">Target Type</prop>
						<prop name="PropClass">RQTargetProperty</prop>
						<prop name="AnalysisClass">Relative Quantification</prop>
						<prop name="IsChannelProperty">1</prop>
						<prop name="SelectorOrder">21</prop>
						<prop name="ShowInSelector">0</prop>
						<prop name="ShowInTable">0</prop>
						<prop name="TableOrder">21</prop>
					</obj>
					<obj name="item" class="RQSampleTargetPropertyType" version="1">
						<prop name="name">Combined Sample and Target Type</prop>
						<prop name="PropClass">RQSampleTargetProperty</prop>
						<prop name="AnalysisClass">Relative Quantification</prop>
						<prop name="IsChannelProperty">1</prop>
						<prop name="SelectorOrder">22</prop>
						<prop name="ShowInSelector">0</prop>
						<prop name="ShowInTable">0</prop>
						<prop name="TableOrder">22</prop>
					</obj>
					<obj name="item" class="SamplePropType" version="1">
						<prop name="name">Efficiency</prop>
						<prop name="PropClass">RQEffProp</prop>
						<prop name="AnalysisClass">Relative Quantification</prop>
						<prop name="IsChannelProperty">1</prop>
						<prop name="SelectorOrder">23</prop>
						<prop name="ShowInSelector">0</prop>
						<prop name="ShowInTable">0</prop>
						<prop name="TableOrder">23</prop>
					</obj>
					<obj name="item" class="GroupSampleTypePropertyTypeNoPos" version="1">
						<prop name="name">Scanning Sample Type</prop>
						<prop name="PropClass">GroupChannelTypeProp</prop>
						<prop name="AnalysisClass">Scanning</prop>
						<prop name="IsChannelProperty">1</prop>
						<prop name="SelectorOrder">24</prop>
						<prop name="ShowInSelector">0</prop>
						<prop name="ShowInTable">0</prop>
						<prop name="TableOrder">24</prop>
					</obj>
					<obj name="item" class="SamplePropType" version="1">
						<prop name="name">Scanning Genotype</prop>
						<prop name="PropClass">ChannelGenotype</prop>
						<prop name="AnalysisClass">Scanning</prop>
						<prop name="IsChannelProperty">1</prop>
						<prop name="SelectorOrder">25</prop>
						<prop name="ShowInSelector">0</prop>
						<prop name="ShowInTable">0</prop>
						<prop name="TableOrder">25</prop>
					</obj>
				</list>
			</obj>
			<obj name="SelectedChannels" class="TEMIntegerSet" version="1">
				<list name="Items" count="4">
					<prop name="Item">0</prop>
					<prop name="Item">1</prop>
					<prop name="Item">2</prop>
					<prop name="Item">3</prop>
				</list>
			</obj>
			<obj name="AnalysisProperties" class="ExpPropList" version="1">
				<list name="emlist" count="3">
					<obj name="PropertyObject" class="EndptGenoExtExp" version="3">
						<prop name="PropertyTypeName">Endpt External Experiment</prop>
					</obj>
					<obj name="PropertyObject" class="RQExtRefProp" version="3">
						<prop name="PropertyTypeName">ExtRef</prop>
						<prop name="RefExpProg">-1</prop>
					</obj>
					<obj name="PropertyObject" class="QuantUnitsProp" version="3">
						<prop name="PropertyTypeName">Units</prop>
					</obj>
				</list>
			</obj>
			<obj name="SampleInfoList" class="SamplePropInfoList" version="1">
				<list name="emlist" count="96">
					<obj name="item" class="SamplePropInfo" version="1">
						<obj name="ChannelProperties" class="ChanPropList" version="2">
							<obj name="ChannelProperties" class="EMList" version="1">
								<list name="emlist" count="4">
									<obj name="item" class="PropertyList" version="1">
										<list name="emlist" count="12">
											<obj name="PropertyObject" class="RQSampleTargetProperty" version="4">
												<prop name="PropertyTypeName">Combined Sample and Target Type</prop>
												<prop name="Position">0</prop>
												<prop name="IsDefault">0</prop>
												<obj name="ChannelProp" class="ChannelProperty" version="1">
													<prop name="ChannelIdx">0</prop>
												</obj>
											</obj>
											<obj name="PropertyObject" class="QuantConcProperty" version="4">
												<prop name="PropertyTypeName">Concentration</prop>
												<prop name="Position">0</prop>
												<prop name="IsDefault">1</prop>
												<prop name="Concentration">0</prop>
												<obj name="ChannelProp" class="ChannelProperty" version="1">
													<prop name="ChannelIdx">0</prop>
												</obj>
												<prop name="ReadOnly">1</prop>
											</obj>
											<obj name="PropertyObject" class="QuantCpHighProp" version="4">
												<prop name="PropertyTypeName">Cp High</prop>
												<prop name="Position">0</prop>
												<prop name="IsDefault">1</prop>
												<prop name="CpRangeHigh">0</prop>
												<obj name="ChannelProp" class="ChannelProperty" version="1">
													<prop name="ChannelIdx">0</prop>
												</obj>
												<prop name="ReadOnly">1</prop>
											</obj>
											<obj name="PropertyObject" class="QuantCpLowProp" version="4">
												<prop name="PropertyTypeName">Cp Low</prop>
												<prop name="Position">0</prop>
												<prop name="IsDefault">1</prop>
												<prop name="CpRangeLow">0</prop>
												<obj name="ChannelProp" class="ChannelProperty" version="1">
													<prop name="ChannelIdx">0</prop>
												</obj>
												<prop name="ReadOnly">1</prop>
											</obj>
											<obj name="PropertyObject" class="RQEffProp" version="4">
												<prop name="PropertyTypeName">Efficiency</prop>
												<prop name="Position">0</prop>
												<prop name="IsDefault">1</prop>
												<prop name="Efficiency">2</prop>
												<obj name="ChannelProp" class="ChannelProperty" version="1">
													<prop name="ChannelIdx">0</prop>
												</obj>
											</obj>
											<obj name="PropertyObject" class="ChannelGenotype" version="4">
												<prop name="PropertyTypeName">Melt Geno Genotype</prop>
												<prop name="Position">0</prop>
												<prop name="IsDefault">1</prop>
												<prop name="ReadOnly">1</prop>
												<obj name="ChannelProp" class="ChannelProperty" version="1">
													<prop name="ChannelIdx">0</prop>
												</obj>
											</obj>
											<obj name="PropertyObject" class="GroupChannelTypeProp" version="4">
												<prop name="PropertyTypeName">Melt Geno Sample Type</prop>
												<prop name="Position">0</prop>
												<prop name="IsDefault">0</prop>
												<prop name="GroupSampleType">mstUnknown</prop>
												<obj name="ChannelProp" class="ChannelProperty" version="1">
													<prop name="ChannelIdx">0</prop>
												</obj>
											</obj>
											<obj name="PropertyObject" class="QuantSampleTypeProperty" version="4">
												<prop name="PropertyTypeName">Quantification Sample Type</prop>
												<prop name="Position">0</prop>
												<prop name="IsDefault">0</prop>
												<prop name="SampleType">qsUnknown</prop>
												<obj name="ChannelProp" class="ChannelProperty" version="1">
													<prop name="ChannelIdx">0</prop>
												</obj>
											</obj>
											<obj name="PropertyObject" class="ChannelGenotype" version="4">
												<prop name="PropertyTypeName">Scanning Genotype</prop>
												<prop name="Position">0</prop>
												<prop name="IsDefault">1</prop>
												<prop name="ReadOnly">1</prop>
												<obj name="ChannelProp" class="ChannelProperty" version="1">
													<prop name="ChannelIdx">0</prop>
												</obj>
											</obj>
											<obj name="PropertyObject" class="GroupChannelTypeProp" version="4">
												<prop name="PropertyTypeName">Scanning Sample Type</prop>
												<prop name="Position">0</prop>
												<prop name="IsDefault">0</prop>
												<prop name="GroupSampleType">mstUnknown</prop>
												<obj name="ChannelProp" class="ChannelProperty" version="1">
													<prop name="ChannelIdx">0</prop>
												</obj>
											</obj>
											<obj name="PropertyObject" class="TargetName" version="4">
												<prop name="PropertyTypeName">Target Name</prop>
												<prop name="Position">0</prop>
												<prop name="IsDefault">1</prop>
												<obj name="ChannelProp" class="ChannelProperty" version="1">
													<prop name="ChannelIdx">0</prop>
												</obj>
											</obj>
											<obj name="PropertyObject" class="RQTargetProperty" version="4">
												<prop name="PropertyTypeName">Target Type</prop>
												<prop name="Position">0</prop>
												<prop name="IsDefault">0</prop>
												<prop name="TargetType">dtNone</prop>
												<obj name="ChannelProp" class="ChannelProperty" version="1">
													<prop name="ChannelIdx">0</prop>
												</obj>
											</obj>
										</list>
									</obj>
									<obj name="item" class="PropertyList" version="1">
										<list name="emlist" count="12">
											<obj name="PropertyObject" class="RQSampleTargetProperty" version="4">
												<prop name="PropertyTypeName">Combined Sample and Target Type</prop>
												<prop name="Position">0</prop>
												<prop name="IsDefault">0</prop>
												<obj name="ChannelProp" class="ChannelProperty" version="1">
													<prop name="ChannelIdx">1</prop>
												</obj>
											</obj>
											<obj name="PropertyObject" class="QuantConcProperty" version="4">
												<prop name="PropertyTypeName">Concentration</prop>
												<prop name="Position">0</prop>
												<prop name="IsDefault">1</prop>
												<prop name="Concentration">0</prop>
												<obj name="ChannelProp" class="ChannelProperty" version="1">
													<prop name="ChannelIdx">1</prop>
												</obj>
												<prop name="ReadOnly">1</prop>
											</obj>
											<obj name="PropertyObject" class="QuantCpHighProp" version="4">
												<prop name="PropertyTypeName">Cp High</prop>
												<prop name="Position">0</prop>
												<prop name="IsDefault">1</prop>
												<prop name="CpRangeHigh">0</prop>
												<obj name="ChannelProp" class="ChannelProperty" version="1">
													<prop name="ChannelIdx">1</prop>
												</obj>
												<prop name="ReadOnly">1</prop>
											</obj>
											<obj name="PropertyObject" class="QuantCpLowProp" version="4">
												<prop name="PropertyTypeName">Cp Low</prop>
												<prop name="Position">0</prop>
												<prop name="IsDefault">1</prop>
												<prop name="CpRangeLow">0</prop>
												<obj name="ChannelProp" class="ChannelProperty" version="1">
													<prop name="ChannelIdx">1</prop>
												</obj>
												<prop name="ReadOnly">1</prop>
											</obj>
											<obj name="PropertyObject" class="RQEffProp" version="4">
												<prop name="PropertyTypeName">Efficiency</prop>
												<prop name="Position">0</prop>
												<prop name="IsDefault">1</prop>
												<prop name="Efficiency">2</prop>
												<obj name="ChannelProp" class="ChannelProperty" version="1">
													<prop name="ChannelIdx">1</prop>
												</obj>
											</obj>
											<obj name="PropertyObject" class="ChannelGenotype" version="4">
												<prop name="PropertyTypeName">Melt Geno Genotype</prop>
												<prop name="Position">0</prop>
												<prop name="IsDefault">1</prop>
												<prop name="ReadOnly">1</prop>
												<obj name="ChannelProp" class="ChannelProperty" version="1">
													<prop name="ChannelIdx">1</prop>
												</obj>
											</obj>
											<obj name="PropertyObject" class="GroupChannelTypeProp" version="4">
												<prop name="PropertyTypeName">Melt Geno Sample Type</prop>
												<prop name="Position">0</prop>
												<prop name="IsDefault">0</prop>
												<prop name="GroupSampleType">mstUnknown</prop>
												<obj name="ChannelProp" class="ChannelProperty" version="1">
													<prop name="ChannelIdx">1</prop>
												</obj>
											</obj>
											<obj name="PropertyObject" class="QuantSampleTypeProperty" version="4">
												<prop name="PropertyTypeName">Quantification Sample Type</prop>
												<prop name="Position">0</prop>
												<prop name="IsDefault">0</prop>
												<prop name="SampleType">qsUnknown</prop>
												<obj name="ChannelProp" class="ChannelProperty" version="1">
													<prop name="ChannelIdx">1</prop>
												</obj>
											</obj>
											<obj name="PropertyObject" class="ChannelGenotype" version="4">
												<prop name="PropertyTypeName">Scanning Genotype</prop>
												<prop name="Position">0</prop>
												<prop name="IsDefault">1</prop>
												<prop name="ReadOnly">1</prop>
												<obj name="ChannelProp" class="ChannelProperty" version="1">
													<prop name="ChannelIdx">1</prop>
												</obj>
											</obj>
											<obj name="PropertyObject" class="GroupChannelTypeProp" version="4">
												<prop name="PropertyTypeName">Scanning Sample Type</prop>
												<prop name="Position">0</prop>
												<prop name="IsDefault">0</prop>
												<prop name="GroupSampleType">mstUnknown</prop>
												<obj name="ChannelProp" class="ChannelProperty" version="1">
													<prop name="ChannelIdx">1</prop>
												</obj>
											</obj>
											<obj name="PropertyObject" class="TargetName" version="4">
												<prop name="PropertyTypeName">Target Name</prop>
												<prop name="Position">0</prop>
												<prop name="IsDefault">1</prop>
												<obj name="ChannelProp" class="ChannelProperty" version="1">
													<prop name="ChannelIdx">1</prop>
												</obj>
											</obj>
											<obj name="PropertyObject" class="RQTargetProperty" version="4">
												<prop name="PropertyTypeName">Target Type</prop>
												<prop name="Position">0</prop>
												<prop name="IsDefault">0</prop>
												<prop name="TargetType">dtNone</prop>
												<obj name="ChannelProp" class="ChannelProperty" version="1">
													<prop name="ChannelIdx">1</prop>
												</obj>
											</obj>
										</list>
									</obj>
									<obj name="item" class="PropertyList" version="1">
										<list name="emlist" count="12">
											<obj name="PropertyObject" class="RQSampleTargetProperty" version="4">
												<prop name="PropertyTypeName">Combined Sample and Target Type</prop>
												<prop name="Position">0</prop>
												<prop name="IsDefault">0</prop>
												<obj name="ChannelProp" class="ChannelProperty" version="1">
													<prop name="ChannelIdx">2</prop>
												</obj>
											</obj>
											<obj name="PropertyObject" class="QuantConcProperty" version="4">
												<prop name="PropertyTypeName">Concentration</prop>
												<prop name="Position">0</prop>
												<prop name="IsDefault">1</prop>
												<prop name="Concentration">0</prop>
												<obj name="ChannelProp" class="ChannelProperty" version="1">
													<prop name="ChannelIdx">2</prop>
												</obj>
												<prop name="ReadOnly">1</prop>
											</obj>
											<obj name="PropertyObject" class="QuantCpHighProp" version="4">
												<prop name="PropertyTypeName">Cp High</prop>
												<prop name="Position">0</prop>
												<prop name="IsDefault">1</prop>
												<prop name="CpRangeHigh">0</prop>
												<obj name="ChannelProp" class="ChannelProperty" version="1">
													<prop name="ChannelIdx">2</prop>
												</obj>
												<prop name="ReadOnly">1</prop>
											</obj>
											<obj name="PropertyObject" class="QuantCpLowProp" version="4">
												<prop name="PropertyTypeName">Cp Low</prop>
												<prop name="Position">0</prop>
												<prop name="IsDefault">1</prop>
												<prop name="CpRangeLow">0</prop>
												<obj name="ChannelProp" class="ChannelProperty" version="1">
													<prop name="ChannelIdx">2</prop>
												</obj>
												<prop name="ReadOnly">1</prop>
											</obj>
											<obj name="PropertyObject" class="RQEffProp" version="4">
												<prop name="PropertyTypeName">Efficiency</prop>
												<prop name="Position">0</prop>
												<prop name="IsDefault">1</prop>
												<prop name="Efficiency">2</prop>
												<obj name="ChannelProp" class="ChannelProperty" version="1">
													<prop name="ChannelIdx">2</prop>
												</obj>
											</obj>
											<obj name="PropertyObject" class="ChannelGenotype" version="4">
												<prop name="PropertyTypeName">Melt Geno Genotype</prop>
												<prop name="Position">0</prop>
												<prop name="IsDefault">1</prop>
												<prop name="ReadOnly">1</prop>
												<obj name="ChannelProp" class="ChannelProperty" version="1">
													<prop name="ChannelIdx">2</prop>
												</obj>
											</obj>
											<obj name="PropertyObject" class="GroupChannelTypeProp" version="4">
												<prop name="PropertyTypeName">Melt Geno Sample Type</prop>
												<prop name="Position">0</prop>
												<prop name="IsDefault">0</prop>
												<prop name="GroupSampleType">mstUnknown</prop>
												<obj name="ChannelProp" class="ChannelProperty" version="1">
													<prop name="ChannelIdx">2</prop>
												</obj>
											</obj>
											<obj name="PropertyObject" class="QuantSampleTypeProperty" version="4">
												<prop name="PropertyTypeName">Quantification Sample Type</prop>
												<prop name="Position">0</prop>
												<prop name="IsDefault">0</prop>
												<prop name="SampleType">qsUnknown</prop>
												<obj name="ChannelProp" class="ChannelProperty" version="1">
													<prop name="ChannelIdx">2</prop>
												</obj>
											</obj>
											<obj name="PropertyObject" class="ChannelGenotype" version="4">
												<prop name="PropertyTypeName">Scanning Genotype</prop>
												<prop name="Position">0</prop>
												<prop name="IsDefault">1</prop>
												<prop name="ReadOnly">1</prop>
												<obj name="ChannelProp" class="ChannelProperty" version="1">
													<prop name="ChannelIdx">2</prop>
												</obj>
											</obj>
											<obj name="PropertyObject" class="GroupChannelTypeProp" version="4">
												<prop name="PropertyTypeName">Scanning Sample Type</prop>
												<prop name="Position">0</prop>
												<prop name="IsDefault">0</prop>
												<prop name="GroupSampleType">mstUnknown</prop>
												<obj name="ChannelProp" class="ChannelProperty" version="1">
													<prop name="ChannelIdx">2</prop>
												</obj>
											</obj>
											<obj name="PropertyObject" class="TargetName" version="4">
												<prop name="PropertyTypeName">Target Name</prop>
												<prop name="Position">0</prop>
												<prop name="IsDefault">1</prop>
												<obj name="ChannelProp" class="ChannelProperty" version="1">
													<prop name="ChannelIdx">2</prop>
												</obj>
											</obj>
											<obj name="PropertyObject" class="RQTargetProperty" version="4">
												<prop name="PropertyTypeName">Target Type</prop>
												<prop name="Position">0</prop>
												<prop name="IsDefault">0</prop>
												<prop name="TargetType">dtNone</prop>
												<obj name="ChannelProp" class="ChannelProperty" version="1">
													<prop name="ChannelIdx">2</prop>
												</obj>
											</obj>
										</list>
									</obj>
									<obj name="item" class="PropertyList" version="1">
										<list name="emlist" count="12">
											<obj name="PropertyObject" class="RQSampleTargetProperty" version="4">
												<prop name="PropertyTypeName">Combined Sample and Target Type</prop>
												<prop name="Position">0</prop>
												<prop name="IsDefault">0</prop>
												<obj name="ChannelProp" class="ChannelProperty" version="1">
													<prop name="ChannelIdx">3</prop>
												</obj>
											</obj>
											<obj name="PropertyObject" class="QuantConcProperty" version="4">
												<prop name="PropertyTypeName">Concentration</prop>
												<prop name="Position">0</prop>
												<prop name="IsDefault">1</prop>
												<prop name="Concentration">0</prop>
												<obj name="ChannelProp" class="ChannelProperty" version="1">
													<prop name="ChannelIdx">3</prop>
												</obj>
												<prop name="ReadOnly">1</prop>
											</obj>
											<obj name="PropertyObject" class="QuantCpHighProp" version="4">
												<prop name="PropertyTypeName">Cp High</prop>
												<prop name="Position">0</prop>
												<prop name="IsDefault">1</prop>
												<prop name="CpRangeHigh">0</prop>
												<obj name="ChannelProp" class="ChannelProperty" version="1">
													<prop name="ChannelIdx">3</prop>
												</obj>
												<prop name="ReadOnly">1</prop>
											</obj>
											<obj name="PropertyObject" class="QuantCpLowProp" version="4">
												<prop name="PropertyTypeName">Cp Low</prop>
												<prop name="Position">0</prop>
												<prop name="IsDefault">1</prop>
												<prop name="CpRangeLow">0</prop>
												<obj name="ChannelProp" class="ChannelProperty" version="1">
													<prop name="ChannelIdx">3</prop>
												</obj>
												<prop name="ReadOnly">1</prop>
											</obj>
											<obj name="PropertyObject" class="RQEffProp" version="4">
												<prop name="PropertyTypeName">Efficiency</prop>
												<prop name="Position">0</prop>
												<prop name="IsDefault">1</prop>
												<prop name="Efficiency">2</prop>
												<obj name="ChannelProp" class="ChannelProperty" version="1">
													<prop name="ChannelIdx">3</prop>
												</obj>
											</obj>
											<obj name="PropertyObject" class="ChannelGenotype" version="4">
												<prop name="PropertyTypeName">Melt Geno Genotype</prop>
												<prop name="Position">0</prop>
												<prop name="IsDefault">1</prop>
												<prop name="ReadOnly">1</prop>
												<obj name="ChannelProp" class="ChannelProperty" version="1">
													<prop name="ChannelIdx">3</prop>
												</obj>
											</obj>
											<obj name="PropertyObject" class="GroupChannelTypeProp" version="4">
												<prop name="PropertyTypeName">Melt Geno Sample Type</prop>
												<prop name="Position">0</prop>
												<prop name="IsDefault">0</prop>
												<prop name="GroupSampleType">mstUnknown</prop>
												<obj name="ChannelProp" class="ChannelProperty" version="1">
													<prop name="ChannelIdx">3</prop>
												</obj>
											</obj>
											<obj name="PropertyObject" class="QuantSampleTypeProperty" version="4">
												<prop name="PropertyTypeName">Quantification Sample Type</prop>
												<prop name="Position">0</prop>
												<prop name="IsDefault">0</prop>
												<prop name="SampleType">qsUnknown</prop>
												<obj name="ChannelProp" class="ChannelProperty" version="1">
													<prop name="ChannelIdx">3</prop>
												</obj>
											</obj>
											<obj name="PropertyObject" class="ChannelGenotype" version="4">
												<prop name="PropertyTypeName">Scanning Genotype</prop>
												<prop name="Position">0</prop>
												<prop name="IsDefault">1</prop>
												<prop name="ReadOnly">1</prop>
												<obj name="ChannelProp" class="ChannelProperty" version="1">
													<prop name="ChannelIdx">3</prop>
												</obj>
											</obj>
											<obj name="PropertyObject" class="GroupChannelTypeProp" version="4">
												<prop name="PropertyTypeName">Scanning Sample Type</prop>
												<prop name="Position">0</prop>
												<prop name="IsDefault">0</prop>
												<prop name="GroupSampleType">mstUnknown</prop>
												<obj name="ChannelProp" class="ChannelProperty" version="1">
													<prop name="ChannelIdx">3</prop>
												</obj>
											</obj>
											<obj name="PropertyObject" class="TargetName" version="4">
												<prop name="PropertyTypeName">Target Name</prop>
												<prop name="Position">0</prop>
												<prop name="IsDefault">1</prop>
												<obj name="ChannelProp" class="ChannelProperty" version="1">
													<prop name="ChannelIdx">3</prop>
												</obj>
											</obj>
											<obj name="PropertyObject" class="RQTargetProperty" version="4">
												<prop name="PropertyTypeName">Target Type</prop>
												<prop name="Position">0</prop>
												<prop name="IsDefault">0</prop>
												<prop name="TargetType">dtNone</prop>
												<obj name="ChannelProp" class="ChannelProperty" version="1">
													<prop name="ChannelIdx">3</prop>
												</obj>
											</obj>
										</list>
									</obj>
								</list>
							</obj>
						</obj>
						<prop name="ChannelPropertyCount">4</prop>
						<prop name="ContainerPosition">0</prop>
						<prop name="HasSampleProperties">1</prop>
						<obj name="SampleProperties" class="PropertyList" version="1">
							<list name="emlist" count="14">
								<obj name="PropertyObject" class="SamplePrefColor" version="4">
									<prop name="PropertyTypeName">Color</prop>
									<prop name="Position">0</prop>
									<prop name="IsDefault">0</prop>
									<prop name="Color">$00FF8000</prop>
								</obj>
								<obj name="PropertyObject" class="DominantChannelProp" version="4">
									<prop name="PropertyTypeName">Dominant Channel</prop>
									<prop name="Position">0</prop>
									<prop name="IsDefault">0</prop>
									<prop name="DominantChannel">0</prop>
								</obj>
								<obj name="PropertyObject" class="Genotype" version="4">
									<prop name="PropertyTypeName">EndPt Genotype</prop>
									<prop name="Position">0</prop>
									<prop name="IsDefault">1</prop>
									<prop name="ReadOnly">1</prop>
								</obj>
								<obj name="PropertyObject" class="GroupingSample" version="4">
									<prop name="PropertyTypeName">EndPt Sample Type</prop>
									<prop name="Position">0</prop>
									<prop name="IsDefault">0</prop>
									<prop name="GroupSampleType">mstUnknown</prop>
								</obj>
								<obj name="PropertyObject" class="SamplePrefLineStyle" version="4">
									<prop name="PropertyTypeName">Line Style</prop>
									<prop name="Position">0</prop>
									<prop name="IsDefault">0</prop>
									<prop name="LineStyle">psSolid</prop>
								</obj>
								<obj name="PropertyObject" class="GenSampleEditNotes" version="4">
									<prop name="PropertyTypeName">Notes</prop>
									<prop name="Position">0</prop>
									<prop name="IsDefault">1</prop>
								</obj>
								<obj name="PropertyObject" class="SamplePrefPointStyle" version="4">
									<prop name="PropertyTypeName">Point Style</prop>
									<prop name="Position">0</prop>
									<prop name="IsDefault">0</prop>
									<prop name="PointStyle">psNothing</prop>
								</obj>
								<obj name="PropertyObject" class="GenSampleEditPosition" version="4">
									<prop name="PropertyTypeName">Position</prop>
									<prop name="Position">0</prop>
									<prop name="IsDefault">1</prop>
								</obj>
								<obj name="PropertyObject" class="GenSampleEditReplicate" version="4">
									<prop name="PropertyTypeName">Replicate of</prop>
									<prop name="Position">0</prop>
									<prop name="IsDefault">1</prop>
									<prop name="ReplicateOf">-1</prop>
								</obj>
								<obj name="PropertyObject" class="HTCSampleID" version="4">
									<prop name="PropertyTypeName">Sample ID</prop>
									<prop name="Position">0</prop>
									<prop name="IsDefault">1</prop>
								</obj>
								<obj name="PropertyObject" class="GenSampleEditName" version="4">
									<prop name="PropertyTypeName">Sample Name</prop>
									<prop name="Position">0</prop>
									<prop name="IsDefault">1</prop>
									<prop name="name">Sample 1</prop>
								</obj>
								<obj name="PropertyObject" class="HTCSamplePrepNotes" version="4">
									<prop name="PropertyTypeName">Sample Prep Notes</prop>
									<prop name="Position">0</prop>
									<prop name="IsDefault">1</prop>
								</obj>
								<obj name="PropertyObject" class="GenSampleEditSubset" version="4">
									<prop name="PropertyTypeName">Subsets</prop>
									<prop name="Position">0</prop>
									<prop name="IsDefault">1</prop>
								</obj>
								<obj name="PropertyObject" class="SamplePrefWidth" version="5">
									<prop name="PropertyTypeName">Width</prop>
									<prop name="Position">0</prop>
									<prop name="IsDefault">1</prop>
									<prop name="Width">1</prop>
								</obj>
							</list>
						</obj>
					</obj>
					<obj name="item" class="SamplePropInfo" version="1">
						<obj name="ChannelProperties" class="ChanPropList" version="2">
							<obj name="ChannelProperties" class="EMList" version="1">
								<list name="emlist" count="4">
									<obj name="item" class="PropertyList" version="1">
										<list name="emlist" count="12">
											<obj name="PropertyObject" class="RQSampleTargetProperty" version="4">
												<prop name="PropertyTypeName">Combined Sample and Target Type</prop>
												<prop name="Position">1</prop>
												<prop name="IsDefault">0</prop>
												<obj name="ChannelProp" class="ChannelProperty" version="1">
													<prop name="ChannelIdx">0</prop>
												</obj>
											</obj>
											<obj name="PropertyObject" class="QuantConcProperty" version="4">
												<prop name="PropertyTypeName">Concentration</prop>
												<prop name="Position">1</prop>
												<prop name="IsDefault">1</prop>
												<prop name="Concentration">0</prop>
												<obj name="ChannelProp" class="ChannelProperty" version="1">
													<prop name="ChannelIdx">0</prop>
												</obj>
												<prop name="ReadOnly">1</prop>
											</obj>
											<obj name="PropertyObject" class="QuantCpHighProp" version="4">
												<prop name="PropertyTypeName">Cp High</prop>
												<prop name="Position">1</prop>
												<prop name="IsDefault">1</prop>
												<prop name="CpRangeHigh">0</prop>
												<obj name="ChannelProp" class="ChannelProperty" version="1">
													<prop name="ChannelIdx">0</prop>
												</obj>
												<prop name="ReadOnly">1</prop>
											</obj>
											<obj name="PropertyObject" class="QuantCpLowProp" version="4">
												<prop name="PropertyTypeName">Cp Low</prop>
												<prop name="Position">1</prop>
												<prop name="IsDefault">1</prop>
												<prop name="CpRangeLow">0</prop>
												<obj name="ChannelProp" class="ChannelProperty" version="1">
													<prop name="ChannelIdx">0</prop>
												</obj>
												<prop name="ReadOnly">1</prop>
											</obj>
											<obj name="PropertyObject" class="RQEffProp" version="4">
												<prop name="PropertyTypeName">Efficiency</prop>
												<prop name="Position">1</prop>
												<prop name="IsDefault">1</prop>
												<prop name="Efficiency">2</prop>
												<obj name="ChannelProp" class="ChannelProperty" version="1">
													<prop name="ChannelIdx">0</prop>
												</obj>
											</obj>
											<obj name="PropertyObject" class="ChannelGenotype" version="4">
												<prop name="PropertyTypeName">Melt Geno Genotype</prop>
												<prop name="Position">1</prop>
												<prop name="IsDefault">1</prop>
												<prop name="ReadOnly">1</prop>
												<obj name="ChannelProp" class="ChannelProperty" version="1">
													<prop name="ChannelIdx">0</prop>
												</obj>
											</obj>
											<obj name="PropertyObject" class="GroupChannelTypeProp" version="4">
												<prop name="PropertyTypeName">Melt Geno Sample Type</prop>
												<prop name="Position">1</prop>
												<prop name="IsDefault">0</prop>
												<prop name="GroupSampleType">mstUnknown</prop>
												<obj name="ChannelProp" class="ChannelProperty" version="1">
													<prop name="ChannelIdx">0</prop>
												</obj>
											</obj>
											<obj name="PropertyObject" class="QuantSampleTypeProperty" version="4">
												<prop name="PropertyTypeName">Quantification Sample Type</prop>
												<prop name="Position">1</prop>
												<prop name="IsDefault">0</prop>
												<prop name="SampleType">qsUnknown</prop>
												<obj name="ChannelProp" class="ChannelProperty" version="1">
													<prop name="ChannelIdx">0</prop>
												</obj>
											</obj>
											<obj name="PropertyObject" class="ChannelGenotype" version="4">
												<prop name="PropertyTypeName">Scanning Genotype</prop>
												<prop name="Position">1</prop>
												<prop name="IsDefault">1</prop>
												<prop name="ReadOnly">1</prop>
												<obj name="ChannelProp" class="ChannelProperty" version="1">
													<prop name="ChannelIdx">0</prop>
												</obj>
											</obj>
											<obj name="PropertyObject" class="GroupChannelTypeProp" version="4">
												<prop name="PropertyTypeName">Scanning Sample Type</prop>
												<prop name="Position">1</prop>
												<prop name="IsDefault">0</prop>
												<prop name="GroupSampleType">mstUnknown</prop>
												<obj name="ChannelProp" class="ChannelProperty" version="1">
													<prop name="ChannelIdx">0</prop>
												</obj>
											</obj>
											<obj name="PropertyObject" class="TargetName" version="4">
												<prop name="PropertyTypeName">Target Name</prop>
												<prop name="Position">1</prop>
												<prop name="IsDefault">1</prop>
												<obj name="ChannelProp" class="ChannelProperty" version="1">
													<prop name="ChannelIdx">0</prop>
												</obj>
											</obj>
											<obj name="PropertyObject" class="RQTargetProperty" version="4">
												<prop name="PropertyTypeName">Target Type</prop>
												<prop name="Position">1</prop>
												<prop name="IsDefault">0</prop>
												<prop name="TargetType">dtNone</prop>
												<obj name="ChannelProp" class="ChannelProperty" version="1">
													<prop name="ChannelIdx">0</prop>
												</obj>
											</obj>
										</list>
									</obj>
									<obj name="item" class="PropertyList" version="1">
										<list name="emlist" count="12">
											<obj name="PropertyObject" class="RQSampleTargetProperty" version="4">
												<prop name="PropertyTypeName">Combined Sample and Target Type</prop>
												<prop name="Position">1</prop>
												<prop name="IsDefault">0</prop>
												<obj name="ChannelProp" class="ChannelProperty" version="1">
													<prop name="ChannelIdx">1</prop>
												</obj>
											</obj>
											<obj name="PropertyObject" class="QuantConcProperty" version="4">
												<prop name="PropertyTypeName">Concentration</prop>
												<prop name="Position">1</prop>
												<prop name="IsDefault">1</prop>
												<prop name="Concentration">0</prop>
												<obj name="ChannelProp" class="ChannelProperty" version="1">
													<prop name="ChannelIdx">1</prop>
												</obj>
												<prop name="ReadOnly">1</prop>
											</obj>
											<obj name="PropertyObject" class="QuantCpHighProp" version="4">
												<prop name="PropertyTypeName">Cp High</prop>
												<prop name="Position">1</prop>
												<prop name="IsDefault">1</prop>
												<prop name="CpRangeHigh">0</prop>
												<obj name="ChannelProp" class="ChannelProperty" version="1">
													<prop name="ChannelIdx">1</prop>
												</obj>
												<prop name="ReadOnly">1</prop>
											</obj>
											<obj name="PropertyObject" class="QuantCpLowProp" version="4">
												<prop name="PropertyTypeName">Cp Low</prop>
												<prop name="Position">1</prop>
												<prop name="IsDefault">1</prop>
												<prop name="CpRangeLow">0</prop>
												<obj name="ChannelProp" class="ChannelProperty" version="1">
													<prop name="ChannelIdx">1</prop>
												</obj>
												<prop name="ReadOnly">1</prop>
											</obj>
											<obj name="PropertyObject" class="RQEffProp" version="4">
												<prop name="PropertyTypeName">Efficiency</prop>
												<prop name="Position">1</prop>
												<prop name="IsDefault">1</prop>
												<prop name="Efficiency">2</prop>
												<obj name="ChannelProp" class="ChannelProperty" version="1">
													<prop name="ChannelIdx">1</prop>
												</obj>
											</obj>
											<obj name="PropertyObject" class="ChannelGenotype" version="4">
												<prop name="PropertyTypeName">Melt Geno Genotype</prop>
												<prop name="Position">1</prop>
												<prop name="IsDefault">1</prop>
												<prop name="ReadOnly">1</prop>
												<obj name="ChannelProp" class="ChannelProperty" version="1">
													<prop name="ChannelIdx">1</prop>
												</obj>
											</obj>
											<obj name="PropertyObject" class="GroupChannelTypeProp" version="4">
												<prop name="PropertyTypeName">Melt Geno Sample Type</prop>
												<prop name="Position">1</prop>
												<prop name="IsDefault">0</prop>
												<prop name="GroupSampleType">mstUnknown</prop>
												<obj name="ChannelProp" class="ChannelProperty" version="1">
													<prop name="ChannelIdx">1</prop>
												</obj>
											</obj>
											<obj name="PropertyObject" class="QuantSampleTypeProperty" version="4">
												<prop name="PropertyTypeName">Quantification Sample Type</prop>
												<prop name="Position">1</prop>
												<prop name="IsDefault">0</prop>
												<prop name="SampleType">qsUnknown</prop>
												<obj name="ChannelProp" class="ChannelProperty" version="1">
													<prop name="ChannelIdx">1</prop>
												</obj>
											</obj>
											<obj name="PropertyObject" class="ChannelGenotype" version="4">
												<prop name="PropertyTypeName">Scanning Genotype</prop>
												<prop name="Position">1</prop>
												<prop name="IsDefault">1</prop>
												<prop name="ReadOnly">1</prop>
												<obj name="ChannelProp" class="ChannelProperty" version="1">
													<prop name="ChannelIdx">1</prop>
												</obj>
											</obj>
											<obj name="PropertyObject" class="GroupChannelTypeProp" version="4">
												<prop name="PropertyTypeName">Scanning Sample Type</prop>
												<prop name="Position">1</prop>
												<prop name="IsDefault">0</prop>
												<prop name="GroupSampleType">mstUnknown</prop>
												<obj name="ChannelProp" class="ChannelProperty" version="1">
													<prop name="ChannelIdx">1</prop>
												</obj>
											</obj>
											<obj name="PropertyObject" class="TargetName" version="4">
												<prop name="PropertyTypeName">Target Name</prop>
												<prop name="Position">1</prop>
												<prop name="IsDefault">1</prop>
												<obj name="ChannelProp" class="ChannelProperty" version="1">
													<prop name="ChannelIdx">1</prop>
												</obj>
											</obj>
											<obj name="PropertyObject" class="RQTargetProperty" version="4">
												<prop name="PropertyTypeName">Target Type</prop>
												<prop name="Position">1</prop>
												<prop name="IsDefault">0</prop>
												<prop name="TargetType">dtNone</prop>
												<obj name="ChannelProp" class="ChannelProperty" version="1">
													<prop name="ChannelIdx">1</prop>
												</obj>
											</obj>
										</list>
									</obj>
									<obj name="item" class="PropertyList" version="1">
										<list name="emlist" count="12">
											<obj name="PropertyObject" class="RQSampleTargetProperty" version="4">
												<prop name="PropertyTypeName">Combined Sample and Target Type</prop>
												<prop name="Position">1</prop>
												<prop name="IsDefault">0</prop>
												<obj name="ChannelProp" class="ChannelProperty" version="1">
													<prop name="ChannelIdx">2</prop>
												</obj>
											</obj>
											<obj name="PropertyObject" class="QuantConcProperty" version="4">
												<prop name="PropertyTypeName">Concentration</prop>
												<prop name="Position">1</prop>
												<prop name="IsDefault">1</prop>
												<prop name="Concentration">0</prop>
												<obj name="ChannelProp" class="ChannelProperty" version="1">
													<prop name="ChannelIdx">2</prop>
												</obj>
												<prop name="ReadOnly">1</prop>
											</obj>
											<obj name="PropertyObject" class="QuantCpHighProp" version="4">
												<prop name="PropertyTypeName">Cp High</prop>
												<prop name="Position">1</prop>
												<prop name="IsDefault">1</prop>
												<prop name="CpRangeHigh">0</prop>
												<obj name="ChannelProp" class="ChannelProperty" version="1">
													<prop name="ChannelIdx">2</prop>
												</obj>
												<prop name="ReadOnly">1</prop>
											</obj>
											<obj name="PropertyObject" class="QuantCpLowProp" version="4">
												<prop name="PropertyTypeName">Cp Low</prop>
												<prop name="Position">1</prop>
												<prop name="IsDefault">1</prop>
												<prop name="CpRangeLow">0</prop>
												<obj name="ChannelProp" class="ChannelProperty" version="1">
													<prop name="ChannelIdx">2</prop>
												</obj>
												<prop name="ReadOnly">1</prop>
											</obj>
											<obj name="PropertyObject" class="RQEffProp" version="4">
												<prop name="PropertyTypeName">Efficiency</prop>
												<prop name="Position">1</prop>
												<prop name="IsDefault">1</prop>
												<prop name="Efficiency">2</prop>
												<obj name="ChannelProp" class="ChannelProperty" version="1">
													<prop name="ChannelIdx">2</prop>
												</obj>
											</obj>
											<obj name="PropertyObject" class="ChannelGenotype" version="4">
												<prop name="PropertyTypeName">Melt Geno Genotype</prop>
												<prop name="Position">1</prop>
												<prop name="IsDefault">1</prop>
												<prop name="ReadOnly">1</prop>
												<obj name="ChannelProp" class="ChannelProperty" version="1">
													<prop name="ChannelIdx">2</prop>
												</obj>
											</obj>
											<obj name="PropertyObject" class="GroupChannelTypeProp" version="4">
												<prop name="PropertyTypeName">Melt Geno Sample Type</prop>
												<prop name="Position">1</prop>
												<prop name="IsDefault">0</prop>
												<prop name="GroupSampleType">mstUnknown</prop>
												<obj name="ChannelProp" class="ChannelProperty" version="1">
													<prop name="ChannelIdx">2</prop>
												</obj>
											</obj>
											<obj name="PropertyObject" class="QuantSampleTypeProperty" version="4">
												<prop name="PropertyTypeName">Quantification Sample Type</prop>
												<prop name="Position">1</prop>
												<prop name="IsDefault">0</prop>
												<prop name="SampleType">qsUnknown</prop>
												<obj name="ChannelProp" class="ChannelProperty" version="1">
													<prop name="ChannelIdx">2</prop>
												</obj>
											</obj>
											<obj name="PropertyObject" class="ChannelGenotype" version="4">
												<prop name="PropertyTypeName">Scanning Genotype</prop>
												<prop name="Position">1</prop>
												<prop name="IsDefault">1</prop>
												<prop name="ReadOnly">1</prop>
												<obj name="ChannelProp" class="ChannelProperty" version="1">
													<prop name="ChannelIdx">2</prop>
												</obj>
											</obj>
											<obj name="PropertyObject" class="GroupChannelTypeProp" version="4">
												<prop name="PropertyTypeName">Scanning Sample Type</prop>
												<prop name="Position">1</prop>
												<prop name="IsDefault">0</prop>
												<prop name="GroupSampleType">mstUnknown</prop>
												<obj name="ChannelProp" class="ChannelProperty" version="1">
													<prop name="ChannelIdx">2</prop>
												</obj>
											</obj>
											<obj name="PropertyObject" class="TargetName" version="4">
												<prop name="PropertyTypeName">Target Name</prop>
												<prop name="Position">1</prop>
												<prop name="IsDefault">1</prop>
												<obj name="ChannelProp" class="ChannelProperty" version="1">
													<prop name="ChannelIdx">2</prop>
												</obj>
											</obj>
											<obj name="PropertyObject" class="RQTargetProperty" version="4">
												<prop name="PropertyTypeName">Target Type</prop>
												<prop name="Position">1</prop>
												<prop name="IsDefault">0</prop>
												<prop name="TargetType">dtNone</prop>
												<obj name="ChannelProp" class="ChannelProperty" version="1">
													<prop name="ChannelIdx">2</prop>
												</obj>
											</obj>
										</list>
									</obj>
									<obj name="item" class="PropertyList" version="1">
										<list name="emlist" count="12">
											<obj name="PropertyObject" class="RQSampleTargetProperty" version="4">
												<prop name="PropertyTypeName">Combined Sample and Target Type</prop>
												<prop name="Position">1</prop>
												<prop name="IsDefault">0</prop>
												<obj name="ChannelProp" class="ChannelProperty" version="1">
													<prop name="ChannelIdx">3</prop>
												</obj>
											</obj>
											<obj name="PropertyObject" class="QuantConcProperty" version="4">
												<prop name="PropertyTypeName">Concentration</prop>
												<prop name="Position">1</prop>
												<prop name="IsDefault">1</prop>
												<prop name="Concentration">0</prop>
												<obj name="ChannelProp" class="ChannelProperty" version="1">
													<prop name="ChannelIdx">3</prop>
												</obj>
												<prop name="ReadOnly">1</prop>
											</obj>
											<obj name="PropertyObject" class="QuantCpHighProp" version="4">
												<prop name="PropertyTypeName">Cp High</prop>
												<prop name="Position">1</prop>
												<prop name="IsDefault">1</prop>
												<prop name="CpRangeHigh">0</prop>
												<obj name="ChannelProp" class="ChannelProperty" version="1">
													<prop name="ChannelIdx">3</prop>
												</obj>
												<prop name="ReadOnly">1</prop>
											</obj>
											<obj name="PropertyObject" class="QuantCpLowProp" version="4">
												<prop name="PropertyTypeName">Cp Low</prop>
												<prop name="Position">1</prop>
												<prop name="IsDefault">1</prop>
												<prop name="CpRangeLow">0</prop>
												<obj name="ChannelProp" class="ChannelProperty" version="1">
													<prop name="ChannelIdx">3</prop>
												</obj>
												<prop name="ReadOnly">1</prop>
											</obj>
											<obj name="PropertyObject" class="RQEffProp" version="4">
												<prop name="PropertyTypeName">Efficiency</prop>
												<prop name="Position">1</prop>
												<prop name="IsDefault">1</prop>
												<prop name="Efficiency">2</prop>
												<obj name="ChannelProp" class="ChannelProperty" version="1">
													<prop name="ChannelIdx">3</prop>
												</obj>
											</obj>
											<obj name="PropertyObject" class="ChannelGenotype" version="4">
												<prop name="PropertyTypeName">Melt Geno Genotype</prop>
												<prop name="Position">1</prop>
												<prop name="IsDefault">1</prop>
												<prop name="ReadOnly">1</prop>
												<obj name="ChannelProp" class="ChannelProperty" version="1">
													<prop name="ChannelIdx">3</prop>
												</obj>
											</obj>
											<obj name="PropertyObject" class="GroupChannelTypeProp" version="4">
												<prop name="PropertyTypeName">Melt Geno Sample Type</prop>
												<prop name="Position">1</prop>
												<prop name="IsDefault">0</prop>
												<prop name="GroupSampleType">mstUnknown</prop>
												<obj name="ChannelProp" class="ChannelProperty" version="1">
													<prop name="ChannelIdx">3</prop>
												</obj>
											</obj>
											<obj name="PropertyObject" class="QuantSampleTypeProperty" version="4">
												<prop name="PropertyTypeName">Quantification Sample Type</prop>
												<prop name="Position">1</prop>
												<prop name="IsDefault">0</prop>
												<prop name="SampleType">qsUnknown</prop>
												<obj name="ChannelProp" class="ChannelProperty" version="1">
													<prop name="ChannelIdx">3</prop>
												</obj>
											</obj>
											<obj name="PropertyObject" class="ChannelGenotype" version="4">
												<prop name="PropertyTypeName">Scanning Genotype</prop>
												<prop name="Position">1</prop>
												<prop name="IsDefault">1</prop>
												<prop name="ReadOnly">1</prop>
												<obj name="ChannelProp" class="ChannelProperty" version="1">
													<prop name="ChannelIdx">3</prop>
												</obj>
											</obj>
											<obj name="PropertyObject" class="GroupChannelTypeProp" version="4">
												<prop name="PropertyTypeName">Scanning Sample Type</prop>
												<prop name="Position">1</prop>
												<prop name="IsDefault">0</prop>
												<prop name="GroupSampleType">mstUnknown</prop>
												<obj name="ChannelProp" class="ChannelProperty" version="1">
													<prop name="ChannelIdx">3</prop>
												</obj>
											</obj>
											<obj name="PropertyObject" class="TargetName" version="4">
												<prop name="PropertyTypeName">Target Name</prop>
												<prop name="Position">1</prop>
												<prop name="IsDefault">1</prop>
												<obj name="ChannelProp" class="ChannelProperty" version="1">
													<prop name="ChannelIdx">3</prop>
												</obj>
											</obj>
											<obj name="PropertyObject" class="RQTargetProperty" version="4">
												<prop name="PropertyTypeName">Target Type</prop>
												<prop name="Position">1</prop>
												<prop name="IsDefault">0</prop>
												<prop name="TargetType">dtNone</prop>
												<obj name="ChannelProp" class="ChannelProperty" version="1">
													<prop name="ChannelIdx">3</prop>
												</obj>
											</obj>
										</list>
									</obj>
								</list>
							</obj>
						</obj>
						<prop name="ChannelPropertyCount">4</prop>
						<prop name="ContainerPosition">1</prop>
						<prop name="HasSampleProperties">1</prop>
						<obj name="SampleProperties" class="PropertyList" version="1">
							<list name="emlist" count="14">
								<obj name="PropertyObject" class="SamplePrefColor" version="4">
									<prop name="PropertyTypeName">Color</prop>
									<prop name="Position">1</prop>
									<prop name="IsDefault">0</prop>
									<prop name="Color">clRed</prop>
								</obj>
								<obj name="PropertyObject" class="DominantChannelProp" version="4">
									<prop name="PropertyTypeName">Dominant Channel</prop>
									<prop name="Position">1</prop>
									<prop name="IsDefault">0</prop>
									<prop name="DominantChannel">0</prop>
								</obj>
								<obj name="PropertyObject" class="Genotype" version="4">
									<prop name="PropertyTypeName">EndPt Genotype</prop>
									<prop name="Position">1</prop>
									<prop name="IsDefault">1</prop>
									<prop name="ReadOnly">1</prop>
								</obj>
								<obj name="PropertyObject" class="GroupingSample" version="4">
									<prop name="PropertyTypeName">EndPt Sample Type</prop>
									<prop name="Position">1</prop>
									<prop name="IsDefault">0</prop>
									<prop name="GroupSampleType">mstUnknown</prop>
								</obj>
								<obj name="PropertyObject" class="SamplePrefLineStyle" version="4">
									<prop name="PropertyTypeName">Line Style</prop>
									<prop name="Position">1</prop>
									<prop name="IsDefault">0</prop>
									<prop name="LineStyle">psSolid</prop>
								</obj>
								<obj name="PropertyObject" class="GenSampleEditNotes" version="4">
									<prop name="PropertyTypeName">Notes</prop>
									<prop name="Position">1</prop>
									<prop name="IsDefault">1</prop>
								</obj>
								<obj name="PropertyObject" class="SamplePrefPointStyle" version="4">
									<prop name="PropertyTypeName">Point Style</prop>
									<prop name="Position">1</prop>
									<prop name="IsDefault">0</prop>
									<prop name="PointStyle">psNothing</prop>
								</obj>
								<obj name="PropertyObject" class="GenSampleEditPosition" version="4">
									<prop name="PropertyTypeName">Position</prop>
									<prop name="Position">1</prop>
									<prop name="IsDefault">1</prop>
								</obj>
								<obj name="PropertyObject" class="GenSampleEditReplicate" version="4">
									<prop name="PropertyTypeName">Replicate of</prop>
									<prop name="Position">1</prop>
									<prop name="IsDefault">1</prop>
									<prop name="ReplicateOf">-1</prop>
								</obj>
								<obj name="PropertyObject" class="HTCSampleID" version="4">
									<prop name="PropertyTypeName">Sample ID</prop>
									<prop name="Position">1</prop>
									<prop name="IsDefault">1</prop>
								</obj>
								<obj name="PropertyObject" class="GenSampleEditName" version="4">
									<prop name="PropertyTypeName">Sample Name</prop>
									<prop name="Position">1</prop>
									<prop name="IsDefault">1</prop>
									<prop name="name">Sample 2</prop>
								</obj>
								<obj name="PropertyObject" class="HTCSamplePrepNotes" version="4">
									<prop name="PropertyTypeName">Sample Prep Notes</prop>
									<prop name="Position">1</prop>
									<prop name="IsDefault">1</prop>
								</obj>
								<obj name="PropertyObject" class="GenSampleEditSubset" version="4">
									<prop name="PropertyTypeName">Subsets</prop>
									<prop name="Position">1</prop>
									<prop name="IsDefault">1</prop>
								</obj>
								<obj name="PropertyObject" class="SamplePrefWidth" version="5">
									<prop name="PropertyTypeName">Width</prop>
									<prop name="Position">1</prop>
									<prop name="IsDefault">1</prop>
									<prop name="Width">1</prop>
								</obj>
							</list>
						</obj>
					</obj>
					<obj name="item" class="SamplePropInfo" version="1">
						<obj name="ChannelProperties" class="ChanPropList" version="2">
							<obj name="ChannelProperties" class="EMList" version="1">
								<list name="emlist" count="4">
									<obj name="item" class="PropertyList" version="1">
										<list name="emlist" count="12">
											<obj name="PropertyObject" class="RQSampleTargetProperty" version="4">
												<prop name="PropertyTypeName">Combined Sample and Target Type</prop>
												<prop name="Position">2</prop>
												<prop name="IsDefault">0</prop>
												<obj name="ChannelProp" class="ChannelProperty" version="1">
													<prop name="ChannelIdx">0</prop>
												</obj>
											</obj>
											<obj name="PropertyObject" class="QuantConcProperty" version="4">
												<prop name="PropertyTypeName">Concentration</prop>
												<prop name="Position">2</prop>
												<prop name="IsDefault">1</prop>
												<prop name="Concentration">0</prop>
												<obj name="ChannelProp" class="ChannelProperty" version="1">
													<prop name="ChannelIdx">0</prop>
												</obj>
												<prop name="ReadOnly">1</prop>
											</obj>
											<obj name="PropertyObject" class="QuantCpHighProp" version="4">
												<prop name="PropertyTypeName">Cp High</prop>
												<prop name="Position">2</prop>
												<prop name="IsDefault">1</prop>
												<prop name="CpRangeHigh">0</prop>
												<obj name="ChannelProp" class="ChannelProperty" version="1">
													<prop name="ChannelIdx">0</prop>
												</obj>
												<prop name="ReadOnly">1</prop>
											</obj>
											<obj name="PropertyObject" class="QuantCpLowProp" version="4">
												<prop name="PropertyTypeName">Cp Low</prop>
												<prop name="Position">2</prop>
												<prop name="IsDefault">1</prop>
												<prop name="CpRangeLow">0</prop>
												<obj name="ChannelProp" class="ChannelProperty" version="1">
													<prop name="ChannelIdx">0</prop>
												</obj>
												<prop name="ReadOnly">1</prop>
											</obj>
											<obj name="PropertyObject" class="RQEffProp" version="4">
												<prop name="PropertyTypeName">Efficiency</prop>
												<prop name="Position">2</prop>
												<prop name="IsDefault">1</prop>
												<prop name="Efficiency">2</prop>
												<obj name="ChannelProp" class="ChannelProperty" version="1">
													<prop name="ChannelIdx">0</prop>
												</obj>
											</obj>
											<obj name="PropertyObject" class="ChannelGenotype" version="4">
												<prop name="PropertyTypeName">Melt Geno Genotype</prop>
												<prop name="Position">2</prop>
												<prop name="IsDefault">1</prop>
												<prop name="ReadOnly">1</prop>
												<obj name="ChannelProp" class="ChannelProperty" version="1">
													<prop name="ChannelIdx">0</prop>
												</obj>
											</obj>
											<obj name="PropertyObject" class="GroupChannelTypeProp" version="4">
												<prop name="PropertyTypeName">Melt Geno Sample Type</prop>
												<prop name="Position">2</prop>
												<prop name="IsDefault">0</prop>
												<prop name="GroupSampleType">mstUnknown</prop>
												<obj name="ChannelProp" class="ChannelProperty" version="1">
													<prop name="ChannelIdx">0</prop>
												</obj>
											</obj>
											<obj name="PropertyObject" class="QuantSampleTypeProperty" version="4">
												<prop name="PropertyTypeName">Quantification Sample Type</prop>
												<prop name="Position">2</prop>
												<prop name="IsDefault">0</prop>
												<prop name="SampleType">qsUnknown</prop>
												<obj name="ChannelProp" class="ChannelProperty" version="1">
													<prop name="ChannelIdx">0</prop>
												</obj>
											</obj>
											<obj name="PropertyObject" class="ChannelGenotype" version="4">
												<prop name="PropertyTypeName">Scanning Genotype</prop>
												<prop name="Position">2</prop>
												<prop name="IsDefault">1</prop>
												<prop name="ReadOnly">1</prop>
												<obj name="ChannelProp" class="ChannelProperty" version="1">
													<prop name="ChannelIdx">0</prop>
												</obj>
											</obj>
											<obj name="PropertyObject" class="GroupChannelTypeProp" version="4">
												<prop name="PropertyTypeName">Scanning Sample Type</prop>
												<prop name="Position">2</prop>
												<prop name="IsDefault">0</prop>
												<prop name="GroupSampleType">mstUnknown</prop>
												<obj name="ChannelProp" class="ChannelProperty" version="1">
													<prop name="ChannelIdx">0</prop>
												</obj>
											</obj>
											<obj name="PropertyObject" class="TargetName" version="4">
												<prop name="PropertyTypeName">Target Name</prop>
												<prop name="Position">2</prop>
												<prop name="IsDefault">1</prop>
												<obj name="ChannelProp" class="ChannelProperty" version="1">
													<prop name="ChannelIdx">0</prop>
												</obj>
											</obj>
											<obj name="PropertyObject" class="RQTargetProperty" version="4">
												<prop name="PropertyTypeName">Target Type</prop>
												<prop name="Position">2</prop>
												<prop name="IsDefault">0</prop>
												<prop name="TargetType">dtNone</prop>
												<obj name="ChannelProp" class="ChannelProperty" version="1">
													<prop name="ChannelIdx">0</prop>
												</obj>
											</obj>
										</list>
									</obj>
									<obj name="item" class="PropertyList" version="1">
										<list name="emlist" count="12">
											<obj name="PropertyObject" class="RQSampleTargetProperty" version="4">
												<prop name="PropertyTypeName">Combined Sample and Target Type</prop>
												<prop name="Position">2</prop>
												<prop name="IsDefault">0</prop>
												<obj name="ChannelProp" class="ChannelProperty" version="1">
													<prop name="ChannelIdx">1</prop>
												</obj>
											</obj>
											<obj name="PropertyObject" class="QuantConcProperty" version="4">
												<prop name="PropertyTypeName">Concentration</prop>
												<prop name="Position">2</prop>
												<prop name="IsDefault">1</prop>
												<prop name="Concentration">0</prop>
												<obj name="ChannelProp" class="ChannelProperty" version="1">
													<prop name="ChannelIdx">1</prop>
												</obj>
												<prop name="ReadOnly">1</prop>
											</obj>
											<obj name="PropertyObject" class="QuantCpHighProp" version="4">
												<prop name="PropertyTypeName">Cp High</prop>
												<prop name="Position">2</prop>
												<prop name="IsDefault">1</prop>
												<prop name="CpRangeHigh">0</prop>
												<obj name="ChannelProp" class="ChannelProperty" version="1">
													<prop name="ChannelIdx">1</prop>
												</obj>
												<prop name="ReadOnly">1</prop>
											</obj>
											<obj name="PropertyObject" class="QuantCpLowProp" version="4">
												<prop name="PropertyTypeName">Cp Low</prop>
												<prop name="Position">2</prop>
												<prop name="IsDefault">1</prop>
												<prop name="CpRangeLow">0</prop>
												<obj name="ChannelProp" class="ChannelProperty" version="1">
													<prop name="ChannelIdx">1</prop>
												</obj>
												<prop name="ReadOnly">1</prop>
											</obj>
											<obj name="PropertyObject" class="RQEffProp" version="4">
												<prop name="PropertyTypeName">Efficiency</prop>
												<prop name="Position">2</prop>
												<prop name="IsDefault">1</prop>
												<prop name="Efficiency">2</prop>
												<obj name="ChannelProp" class="ChannelProperty" version="1">
													<prop name="ChannelIdx">1</prop>
												</obj>
											</obj>
											<obj name="PropertyObject" class="ChannelGenotype" version="4">
												<prop name="PropertyTypeName">Melt Geno Genotype</prop>
												<prop name="Position">2</prop>
												<prop name="IsDefault">1</prop>
												<prop name="ReadOnly">1</prop>
												<obj name="ChannelProp" class="ChannelProperty" version="1">
													<prop name="ChannelIdx">1</prop>
												</obj>
											</obj>
											<obj name="PropertyObject" class="GroupChannelTypeProp" version="4">
												<prop name="PropertyTypeName">Melt Geno Sample Type</prop>
												<prop name="Position">2</prop>
												<prop name="IsDefault">0</prop>
												<prop name="GroupSampleType">mstUnknown</prop>
												<obj name="ChannelProp" class="ChannelProperty" version="1">
													<prop name="ChannelIdx">1</prop>
												</obj>
											</obj>
											<obj name="PropertyObject" class="QuantSampleTypeProperty" version="4">
												<prop name="PropertyTypeName">Quantification Sample Type</prop>
												<prop name="Position">2</prop>
												<prop name="IsDefault">0</prop>
												<prop name="SampleType">qsUnknown</prop>
												<obj name="ChannelProp" class="ChannelProperty" version="1">
													<prop name="ChannelIdx">1</prop>
												</obj>
											</obj>
											<obj name="PropertyObject" class="ChannelGenotype" version="4">
												<prop name="PropertyTypeName">Scanning Genotype</prop>
												<prop name="Position">2</prop>
												<prop name="IsDefault">1</prop>
												<prop name="ReadOnly">1</prop>
												<obj name="ChannelProp" class="ChannelProperty" version="1">
													<prop name="ChannelIdx">1</prop>
												</obj>
											</obj>
											<obj name="PropertyObject" class="GroupChannelTypeProp" version="4">
												<prop name="PropertyTypeName">Scanning Sample Type</prop>
												<prop name="Position">2</prop>
												<prop name="IsDefault">0</prop>
												<prop name="GroupSampleType">mstUnknown</prop>
												<obj name="ChannelProp" class="ChannelProperty" version="1">
													<prop name="ChannelIdx">1</prop>
												</obj>
											</obj>
											<obj name="PropertyObject" class="TargetName" version="4">
												<prop name="PropertyTypeName">Target Name</prop>
												<prop name="Position">2</prop>
												<prop name="IsDefault">1</prop>
												<obj name="ChannelProp" class="ChannelProperty" version="1">
													<prop name="ChannelIdx">1</prop>
												</obj>
											</obj>
											<obj name="PropertyObject" class="RQTargetProperty" version="4">
												<prop name="PropertyTypeName">Target Type</prop>
												<prop name="Position">2</prop>
												<prop name="IsDefault">0</prop>
												<prop name="TargetType">dtNone</prop>
												<obj name="ChannelProp" class="ChannelProperty" version="1">
													<prop name="ChannelIdx">1</prop>
												</obj>
											</obj>
										</list>
									</obj>
									<obj name="item" class="PropertyList" version="1">
										<list name="emlist" count="12">
											<obj name="PropertyObject" class="RQSampleTargetProperty" version="4">
												<prop name="PropertyTypeName">Combined Sample and Target Type</prop>
												<prop name="Position">2</prop>
												<prop name="IsDefault">0</prop>
												<obj name="ChannelProp" class="ChannelProperty" version="1">
													<prop name="ChannelIdx">2</prop>
												</obj>
											</obj>
											<obj name="PropertyObject" class="QuantConcProperty" version="4">
												<prop name="PropertyTypeName">Concentration</prop>
												<prop name="Position">2</prop>
												<prop name="IsDefault">1</prop>
												<prop name="Concentration">0</prop>
												<obj name="ChannelProp" class="ChannelProperty" version="1">
													<prop name="ChannelIdx">2</prop>
												</obj>
												<prop name="ReadOnly">1</prop>
											</obj>
											<obj name="PropertyObject" class="QuantCpHighProp" version="4">
												<prop name="PropertyTypeName">Cp High</prop>
												<prop name="Position">2</prop>
												<prop name="IsDefault">1</prop>
												<prop name="CpRangeHigh">0</prop>
												<obj name="ChannelProp" class="ChannelProperty" version="1">
													<prop name="ChannelIdx">2</prop>
												</obj>
												<prop name="ReadOnly">1</prop>
											</obj>
											<obj name="PropertyObject" class="QuantCpLowProp" version="4">
												<prop name="PropertyTypeName">Cp Low</prop>
												<prop name="Position">2</prop>
												<prop name="IsDefault">1</prop>
												<prop name="CpRangeLow">0</prop>
												<obj name="ChannelProp" class="ChannelProperty" version="1">
													<prop name="ChannelIdx">2</prop>
												</obj>
												<prop name="ReadOnly">1</prop>
											</obj>
											<obj name="PropertyObject" class="RQEffProp" version="4">
												<prop name="PropertyTypeName">Efficiency</prop>
												<prop name="Position">2</prop>
												<prop name="IsDefault">1</prop>
												<prop name="Efficiency">2</prop>
												<obj name="ChannelProp" class="ChannelProperty" version="1">
													<prop name="ChannelIdx">2</prop>
												</obj>
											</obj>
											<obj name="PropertyObject" class="ChannelGenotype" version="4">
												<prop name="PropertyTypeName">Melt Geno Genotype</prop>
												<prop name="Position">2</prop>
												<prop name="IsDefault">1</prop>
												<prop name="ReadOnly">1</prop>
												<obj name="ChannelProp" class="ChannelProperty" version="1">
													<prop name="ChannelIdx">2</prop>
												</obj>
											</obj>
											<obj name="PropertyObject" class="GroupChannelTypeProp" version="4">
												<prop name="PropertyTypeName">Melt Geno Sample Type</prop>
												<prop name="Position">2</prop>
												<prop name="IsDefault">0</prop>
												<prop name="GroupSampleType">mstUnknown</prop>
												<obj name="ChannelProp" class="ChannelProperty" version="1">
													<prop name="ChannelIdx">2</prop>
												</obj>
											</obj>
											<obj name="PropertyObject" class="QuantSampleTypeProperty" version="4">
												<prop name="PropertyTypeName">Quantification Sample Type</prop>
												<prop name="Position">2</prop>
												<prop name="IsDefault">0</prop>
												<prop name="SampleType">qsUnknown</prop>
												<obj name="ChannelProp" class="ChannelProperty" version="1">
													<prop name="ChannelIdx">2</prop>
												</obj>
											</obj>
											<obj name="PropertyObject" class="ChannelGenotype" version="4">
												<prop name="PropertyTypeName">Scanning Genotype</prop>
												<prop name="Position">2</prop>
												<prop name="IsDefault">1</prop>
												<prop name="ReadOnly">1</prop>
												<obj name="ChannelProp" class="ChannelProperty" version="1">
													<prop name="ChannelIdx">2</prop>
												</obj>
											</obj>
											<obj name="PropertyObject" class="GroupChannelTypeProp" version="4">
												<prop name="PropertyTypeName">Scanning Sample Type</prop>
												<prop name="Position">2</prop>
												<prop name="IsDefault">0</prop>
												<prop name="GroupSampleType">mstUnknown</prop>
												<obj name="ChannelProp" class="ChannelProperty" version="1">
													<prop name="ChannelIdx">2</prop>
												</obj>
											</obj>
											<obj name="PropertyObject" class="TargetName" version="4">
												<prop name="PropertyTypeName">Target Name</prop>
												<prop name="Position">2</prop>
												<prop name="IsDefault">1</prop>
												<obj name="ChannelProp" class="ChannelProperty" version="1">
													<prop name="ChannelIdx">2</prop>
												</obj>
											</obj>
											<obj name="PropertyObject" class="RQTargetProperty" version="4">
												<prop name="PropertyTypeName">Target Type</prop>
												<prop name="Position">2</prop>
												<prop name="IsDefault">0</prop>
												<prop name="TargetType">dtNone</prop>
												<obj name="ChannelProp" class="ChannelProperty" version="1">
													<prop name="ChannelIdx">2</prop>
												</obj>
											</obj>
										</list>
									</obj>
									<obj name="item" class="PropertyList" version="1">
										<list name="emlist" count="12">
											<obj name="PropertyObject" class="RQSampleTargetProperty" version="4">
												<prop name="PropertyTypeName">Combined Sample and Target Type</prop>
												<prop name="Position">2</prop>
												<prop name="IsDefault">0</prop>
												<obj name="ChannelProp" class="ChannelProperty" version="1">
													<prop name="ChannelIdx">3</prop>
												</obj>
											</obj>
											<obj name="PropertyObject" class="QuantConcProperty" version="4">
												<prop name="PropertyTypeName">Concentration</prop>
												<prop name="Position">2</prop>
												<prop name="IsDefault">1</prop>
												<prop name="Concentration">0</prop>
												<obj name="ChannelProp" class="ChannelProperty" version="1">
													<prop name="ChannelIdx">3</prop>
												</obj>
												<prop name="ReadOnly">1</prop>
											</obj>
											<obj name="PropertyObject" class="QuantCpHighProp" version="4">
												<prop name="PropertyTypeName">Cp High</prop>
												<prop name="Position">2</prop>
												<prop name="IsDefault">1</prop>
												<prop name="CpRangeHigh">0</prop>
												<obj name="ChannelProp" class="ChannelProperty" version="1">
													<prop name="ChannelIdx">3</prop>
												</obj>
												<prop name="ReadOnly">1</prop>
											</obj>
											<obj name="PropertyObject" class="QuantCpLowProp" version="4">
												<prop name="PropertyTypeName">Cp Low</prop>
												<prop name="Position">2</prop>
												<prop name="IsDefault">1</prop>
												<prop name="CpRangeLow">0</prop>
												<obj name="ChannelProp" class="ChannelProperty" version="1">
													<prop name="ChannelIdx">3</prop>
												</obj>
												<prop name="ReadOnly">1</prop>
											</obj>
											<obj name="PropertyObject" class="RQEffProp" version="4">
												<prop name="PropertyTypeName">Efficiency</prop>
												<prop name="Position">2</prop>
												<prop name="IsDefault">1</prop>
												<prop name="Efficiency">2</prop>
												<obj name="ChannelProp" class="ChannelProperty" version="1">
													<prop name="ChannelIdx">3</prop>
												</obj>
											</obj>
											<obj name="PropertyObject" class="ChannelGenotype" version="4">
												<prop name="PropertyTypeName">Melt Geno Genotype</prop>
												<prop name="Position">2</prop>
												<prop name="IsDefault">1</prop>
												<prop name="ReadOnly">1</prop>
												<obj name="ChannelProp" class="ChannelProperty" version="1">
													<prop name="ChannelIdx">3</prop>
												</obj>
											</obj>
											<obj name="PropertyObject" class="GroupChannelTypeProp" version="4">
												<prop name="PropertyTypeName">Melt Geno Sample Type</prop>
												<prop name="Position">2</prop>
												<prop name="IsDefault">0</prop>
												<prop name="GroupSampleType">mstUnknown</prop>
												<obj name="ChannelProp" class="ChannelProperty" version="1">
													<prop name="ChannelIdx">3</prop>
												</obj>
											</obj>
											<obj name="PropertyObject" class="QuantSampleTypeProperty" version="4">
												<prop name="PropertyTypeName">Quantification Sample Type</prop>
												<prop name="Position">2</prop>
												<prop name="IsDefault">0</prop>
												<prop name="SampleType">qsUnknown</prop>
												<obj name="ChannelProp" class="ChannelProperty" version="1">
													<prop name="ChannelIdx">3</prop>
												</obj>
											</obj>
											<obj name="PropertyObject" class="ChannelGenotype" version="4">
												<prop name="PropertyTypeName">Scanning Genotype</prop>
												<prop name="Position">2</prop>
												<prop name="IsDefault">1</prop>
												<prop name="ReadOnly">1</prop>
												<obj name="ChannelProp" class="ChannelProperty" version="1">
													<prop name="ChannelIdx">3</prop>
												</obj>
											</obj>
											<obj name="PropertyObject" class="GroupChannelTypeProp" version="4">
												<prop name="PropertyTypeName">Scanning Sample Type</prop>
												<prop name="Position">2</prop>
												<prop name="IsDefault">0</prop>
												<prop name="GroupSampleType">mstUnknown</prop>
												<obj name="ChannelProp" class="ChannelProperty" version="1">
													<prop name="ChannelIdx">3</prop>
												</obj>
											</obj>
											<obj name="PropertyObject" class="TargetName" version="4">
												<prop name="PropertyTypeName">Target Name</prop>
												<prop name="Position">2</prop>
												<prop name="IsDefault">1</prop>
												<obj name="ChannelProp" class="ChannelProperty" version="1">
													<prop name="ChannelIdx">3</prop>
												</obj>
											</obj>
											<obj name="PropertyObject" class="RQTargetProperty" version="4">
												<prop name="PropertyTypeName">Target Type</prop>
												<prop name="Position">2</prop>
												<prop name="IsDefault">0</prop>
												<prop name="TargetType">dtNone</prop>
												<obj name="ChannelProp" class="ChannelProperty" version="1">
													<prop name="ChannelIdx">3</prop>
												</obj>
											</obj>
										</list>
									</obj>
								</list>
							</obj>
						</obj>
						<prop name="ChannelPropertyCount">4</prop>
						<prop name="ContainerPosition">2</prop>
						<prop name="HasSampleProperties">1</prop>
						<obj name="SampleProperties" class="PropertyList" version="1">
							<list name="emlist" count="14">
								<obj name="PropertyObject" class="SamplePrefColor" version="4">
									<prop name="PropertyTypeName">Color</prop>
									<prop name="Position">2</prop>
									<prop name="IsDefault">0</prop>
									<prop name="Color">$0030D700</prop>
								</obj>
								<obj name="PropertyObject" class="DominantChannelProp" version="4">
									<prop name="PropertyTypeName">Dominant Channel</prop>
									<prop name="Position">2</prop>
									<prop name="IsDefault">0</prop>
									<prop name="DominantChannel">0</prop>
								</obj>
								<obj name="PropertyObject" class="Genotype" version="4">
									<prop name="PropertyTypeName">EndPt Genotype</prop>
									<prop name="Position">2</prop>
									<prop name="IsDefault">1</prop>
									<prop name="ReadOnly">1</prop>
								</obj>
								<obj name="PropertyObject" class="GroupingSample" version="4">
									<prop name="PropertyTypeName">EndPt Sample Type</prop>
									<prop name="Position">2</prop>
									<prop name="IsDefault">0</prop>
									<prop name="GroupSampleType">mstUnknown</prop>
								</obj>
								<obj name="PropertyObject" class="SamplePrefLineStyle" version="4">
									<prop name="PropertyTypeName">Line Style</prop>
									<prop name="Position">2</prop>
									<prop name="IsDefault">0</prop>
									<prop name="LineStyle">psSolid</prop>
								</obj>
								<obj name="PropertyObject" class="GenSampleEditNotes" version="4">
									<prop name="PropertyTypeName">Notes</prop>
									<prop name="Position">2</prop>
									<prop name="IsDefault">1</prop>
								</obj>
								<obj name="PropertyObject" class="SamplePrefPointStyle" version="4">
									<prop name="PropertyTypeName">Point Style</prop>
									<prop name="Position">2</prop>
									<prop name="IsDefault">0</prop>
									<prop name="PointStyle">psNothing</prop>
								</obj>
								<obj name="PropertyObject" class="GenSampleEditPosition" version="4">
									<prop name="PropertyTypeName">Position</prop>
									<prop name="Position">2</prop>
									<prop name="IsDefault">1</prop>
								</obj>
								<obj name="PropertyObject" class="GenSampleEditReplicate" version="4">
									<prop name="PropertyTypeName">Replicate of</prop>
									<prop name="Position">2</prop>
									<prop name="IsDefault">1</prop>
									<prop name="ReplicateOf">-1</prop>
								</obj>
								<obj name="PropertyObject" class="HTCSampleID" version="4">
									<prop name="PropertyTypeName">Sample ID</prop>
									<prop name="Position">2</prop>
									<prop name="IsDefault">1</prop>
								</obj>
								<obj name="PropertyObject" class="GenSampleEditName" version="4">
									<prop name="PropertyTypeName">Sample Name</prop>
									<prop name="Position">2</prop>
									<prop name="IsDefault">1</prop>
									<prop name="name">Sample 3</prop>
								</obj>
								<obj name="PropertyObject" class="HTCSamplePrepNotes" version="4">
									<prop name="PropertyTypeName">Sample Prep Notes</prop>
									<prop name="Position">2</prop>
									<prop name="IsDefault">1</prop>
								</obj>
								<obj name="PropertyObject" class="GenSampleEditSubset" version="4">
									<prop name="PropertyTypeName">Subsets</prop>
									<prop name="Position">2</prop>
									<prop name="IsDefault">1</prop>
								</obj>
								<obj name="PropertyObject" class="SamplePrefWidth" version="5">
									<prop name="PropertyTypeName">Width</prop>
									<prop name="Position">2</prop>
									<prop name="IsDefault">1</prop>
									<prop name="Width">1</prop>
								</obj>
							</list>
						</obj>
					</obj>
					<obj name="item" class="SamplePropInfo" version="1">
						<obj name="ChannelProperties" class="ChanPropList" version="2">
							<obj name="ChannelProperties" class="EMList" version="1">
								<list name="emlist" count="4">
									<obj name="item" class="PropertyList" version="1">
										<list name="emlist" count="12">
											<obj name="PropertyObject" class="RQSampleTargetProperty" version="4">
												<prop name="PropertyTypeName">Combined Sample and Target Type</prop>
												<prop name="Position">3</prop>
												<prop name="IsDefault">0</prop>
												<obj name="ChannelProp" class="ChannelProperty" version="1">
													<prop name="ChannelIdx">0</prop>
												</obj>
											</obj>
											<obj name="PropertyObject" class="QuantConcProperty" version="4">
												<prop name="PropertyTypeName">Concentration</prop>
												<prop name="Position">3</prop>
												<prop name="IsDefault">1</prop>
												<prop name="Concentration">0</prop>
												<obj name="ChannelProp" class="ChannelProperty" version="1">
													<prop name="ChannelIdx">0</prop>
												</obj>
												<prop name="ReadOnly">1</prop>
											</obj>
											<obj name="PropertyObject" class="QuantCpHighProp" version="4">
												<prop name="PropertyTypeName">Cp High</prop>
												<prop name="Position">3</prop>
												<prop name="IsDefault">1</prop>
												<prop name="CpRangeHigh">0</prop>
												<obj name="ChannelProp" class="ChannelProperty" version="1">
													<prop name="ChannelIdx">0</prop>
												</obj>
												<prop name="ReadOnly">1</prop>
											</obj>
											<obj name="PropertyObject" class="QuantCpLowProp" version="4">
												<prop name="PropertyTypeName">Cp Low</prop>
												<prop name="Position">3</prop>
												<prop name="IsDefault">1</prop>
												<prop name="CpRangeLow">0</prop>
												<obj name="ChannelProp" class="ChannelProperty" version="1">
													<prop name="ChannelIdx">0</prop>
												</obj>
												<prop name="ReadOnly">1</prop>
											</obj>
											<obj name="PropertyObject" class="RQEffProp" version="4">
												<prop name="PropertyTypeName">Efficiency</prop>
												<prop name="Position">3</prop>
												<prop name="IsDefault">1</prop>
												<prop name="Efficiency">2</prop>
												<obj name="ChannelProp" class="ChannelProperty" version="1">
													<prop name="ChannelIdx">0</prop>
												</obj>
											</obj>
											<obj name="PropertyObject" class="ChannelGenotype" version="4">
												<prop name="PropertyTypeName">Melt Geno Genotype</prop>
												<prop name="Position">3</prop>
												<prop name="IsDefault">1</prop>
												<prop name="ReadOnly">1</prop>
												<obj name="ChannelProp" class="ChannelProperty" version="1">
													<prop name="ChannelIdx">0</prop>
												</obj>
											</obj>
											<obj name="PropertyObject" class="GroupChannelTypeProp" version="4">
												<prop name="PropertyTypeName">Melt Geno Sample Type</prop>
												<prop name="Position">3</prop>
												<prop name="IsDefault">0</prop>
												<prop name="GroupSampleType">mstUnknown</prop>
												<obj name="ChannelProp" class="ChannelProperty" version="1">
													<prop name="ChannelIdx">0</prop>
												</obj>
											</obj>
											<obj name="PropertyObject" class="QuantSampleTypeProperty" version="4">
												<prop name="PropertyTypeName">Quantification Sample Type</prop>
												<prop name="Position">3</prop>
												<prop name="IsDefault">0</prop>
												<prop name="SampleType">qsUnknown</prop>
												<obj name="ChannelProp" class="ChannelProperty" version="1">
													<prop name="ChannelIdx">0</prop>
												</obj>
											</obj>
											<obj name="PropertyObject" class="ChannelGenotype" version="4">
												<prop name="PropertyTypeName">Scanning Genotype</prop>
												<prop name="Position">3</prop>
												<prop name="IsDefault">1</prop>
												<prop name="ReadOnly">1</prop>
												<obj name="ChannelProp" class="ChannelProperty" version="1">
													<prop name="ChannelIdx">0</prop>
												</obj>
											</obj>
											<obj name="PropertyObject" class="GroupChannelTypeProp" version="4">
												<prop name="PropertyTypeName">Scanning Sample Type</prop>
												<prop name="Position">3</prop>
												<prop name="IsDefault">0</prop>
												<prop name="GroupSampleType">mstUnknown</prop>
												<obj name="ChannelProp" class="ChannelProperty" version="1">
													<prop name="ChannelIdx">0</prop>
												</obj>
											</obj>
											<obj name="PropertyObject" class="TargetName" version="4">
												<prop name="PropertyTypeName">Target Name</prop>
												<prop name="Position">3</prop>
												<prop name="IsDefault">1</prop>
												<obj name="ChannelProp" class="ChannelProperty" version="1">
													<prop name="ChannelIdx">0</prop>
												</obj>
											</obj>
											<obj name="PropertyObject" class="RQTargetProperty" version="4">
												<prop name="PropertyTypeName">Target Type</prop>
												<prop name="Position">3</prop>
												<prop name="IsDefault">0</prop>
												<prop name="TargetType">dtNone</prop>
												<obj name="ChannelProp" class="ChannelProperty" version="1">
													<prop name="ChannelIdx">0</prop>
												</obj>
											</obj>
										</list>
									</obj>
									<obj name="item" class="PropertyList" version="1">
										<list name="emlist" count="12">
											<obj name="PropertyObject" class="RQSampleTargetProperty" version="4">
												<prop name="PropertyTypeName">Combined Sample and Target Type</prop>
												<prop name="Position">3</prop>
												<prop name="IsDefault">0</prop>
												<obj name="ChannelProp" class="ChannelProperty" version="1">
													<prop name="ChannelIdx">1</prop>
												</obj>
											</obj>
											<obj name="PropertyObject" class="QuantConcProperty" version="4">
												<prop name="PropertyTypeName">Concentration</prop>
												<prop name="Position">3</prop>
												<prop name="IsDefault">1</prop>
												<prop name="Concentration">0</prop>
												<obj name="ChannelProp" class="ChannelProperty" version="1">
													<prop name="ChannelIdx">1</prop>
												</obj>
												<prop name="ReadOnly">1</prop>
											</obj>
											<obj name="PropertyObject" class="QuantCpHighProp" version="4">
												<prop name="PropertyTypeName">Cp High</prop>
												<prop name="Position">3</prop>
												<prop name="IsDefault">1</prop>
												<prop name="CpRangeHigh">0</prop>
												<obj name="ChannelProp" class="ChannelProperty" version="1">
													<prop name="ChannelIdx">1</prop>
												</obj>
												<prop name="ReadOnly">1</prop>
											</obj>
											<obj name="PropertyObject" class="QuantCpLowProp" version="4">
												<prop name="PropertyTypeName">Cp Low</prop>
												<prop name="Position">3</prop>
												<prop name="IsDefault">1</prop>
												<prop name="CpRangeLow">0</prop>
												<obj name="ChannelProp" class="ChannelProperty" version="1">
													<prop name="ChannelIdx">1</prop>
												</obj>
												<prop name="ReadOnly">1</prop>
											</obj>
											<obj name="PropertyObject" class="RQEffProp" version="4">
												<prop name="PropertyTypeName">Efficiency</prop>
												<prop name="Position">3</prop>
												<prop name="IsDefault">1</prop>
												<prop name="Efficiency">2</prop>
												<obj name="ChannelProp" class="ChannelProperty" version="1">
													<prop name="ChannelIdx">1</prop>
												</obj>
											</obj>
											<obj name="PropertyObject" class="ChannelGenotype" version="4">
												<prop name="PropertyTypeName">Melt Geno Genotype</prop>
												<prop name="Position">3</prop>
												<prop name="IsDefault">1</prop>
												<prop name="ReadOnly">1</prop>
												<obj name="ChannelProp" class="ChannelProperty" version="1">
													<prop name="ChannelIdx">1</prop>
												</obj>
											</obj>
											<obj name="PropertyObject" class="GroupChannelTypeProp" version="4">
												<prop name="PropertyTypeName">Melt Geno Sample Type</prop>
												<prop name="Position">3</prop>
												<prop name="IsDefault">0</prop>
												<prop name="GroupSampleType">mstUnknown</prop>
												<obj name="ChannelProp" class="ChannelProperty" version="1">
													<prop name="ChannelIdx">1</prop>
												</obj>
											</obj>
											<obj name="PropertyObject" class="QuantSampleTypeProperty" version="4">
												<prop name="PropertyTypeName">Quantification Sample Type</prop>
												<prop name="Position">3</prop>
												<prop name="IsDefault">0</prop>
												<prop name="SampleType">qsUnknown</prop>
												<obj name="ChannelProp" class="ChannelProperty" version="1">
													<prop name="ChannelIdx">1</prop>
												</obj>
											</obj>
											<obj name="PropertyObject" class="ChannelGenotype" version="4">
												<prop name="PropertyTypeName">Scanning Genotype</prop>
												<prop name="Position">3</prop>
												<prop name="IsDefault">1</prop>
												<prop name="ReadOnly">1</prop>
												<obj name="ChannelProp" class="ChannelProperty" version="1">
													<prop name="ChannelIdx">1</prop>
												</obj>
											</obj>
											<obj name="PropertyObject" class="GroupChannelTypeProp" version="4">
												<prop name="PropertyTypeName">Scanning Sample Type</prop>
												<prop name="Position">3</prop>
												<prop name="IsDefault">0</prop>
												<prop name="GroupSampleType">mstUnknown</prop>
												<obj name="ChannelProp" class="ChannelProperty" version="1">
													<prop name="ChannelIdx">1</prop>
												</obj>
											</obj>
											<obj name="PropertyObject" class="TargetName" version="4">
												<prop name="PropertyTypeName">Target Name</prop>
												<prop name="Position">3</prop>
												<prop name="IsDefault">1</prop>
												<obj name="ChannelProp" class="ChannelProperty" version="1">
													<prop name="ChannelIdx">1</prop>
												</obj>
											</obj>
											<obj name="PropertyObject" class="RQTargetProperty" version="4">
												<prop name="PropertyTypeName">Target Type</prop>
												<prop name="Position">3</prop>
												<prop name="IsDefault">0</prop>
												<prop name="TargetType">dtNone</prop>
												<obj name="ChannelProp" class="ChannelProperty" version="1">
													<prop name="ChannelIdx">1</prop>
												</obj>
											</obj>
										</list>
									</obj>
									<obj name="item" class="PropertyList" version="1">
										<list name="emlist" count="12">
											<obj name="PropertyObject" class="RQSampleTargetProperty" version="4">
												<prop name="PropertyTypeName">Combined Sample and Target Type</prop>
												<prop name="Position">3</prop>
												<prop name="IsDefault">0</prop>
												<obj name="ChannelProp" class="ChannelProperty" version="1">
													<prop name="ChannelIdx">2</prop>
												</obj>
											</obj>
											<obj name="PropertyObject" class="QuantConcProperty" version="4">
												<prop name="PropertyTypeName">Concentration</prop>
												<prop name="Position">3</prop>
												<prop name="IsDefault">1</prop>
												<prop name="Concentration">0</prop>
												<obj name="ChannelProp" class="ChannelProperty" version="1">
													<prop name="ChannelIdx">2</prop>
												</obj>
												<prop name="ReadOnly">1</prop>
											</obj>
											<obj name="PropertyObject" class="QuantCpHighProp" version="4">
												<prop name="PropertyTypeName">Cp High</prop>
												<prop name="Position">3</prop>
												<prop name="IsDefault">1</prop>
												<prop name="CpRangeHigh">0</prop>
												<obj name="ChannelProp" class="ChannelProperty" version="1">
													<prop name="ChannelIdx">2</prop>
												</obj>
												<prop name="ReadOnly">1</prop>
											</obj>
											<obj name="PropertyObject" class="QuantCpLowProp" version="4">
												<prop name="PropertyTypeName">Cp Low</prop>
												<prop name="Position">3</prop>
												<prop name="IsDefault">1</prop>
												<prop name="CpRangeLow">0</prop>
												<obj name="ChannelProp" class="ChannelProperty" version="1">
													<prop name="ChannelIdx">2</prop>
												</obj>
												<prop name="ReadOnly">1</prop>
											</obj>
											<obj name="PropertyObject" class="RQEffProp" version="4">
												<prop name="PropertyTypeName">Efficiency</prop>
												<prop name="Position">3</prop>
												<prop name="IsDefault">1</prop>
												<prop name="Efficiency">2</prop>
												<obj name="ChannelProp" class="ChannelProperty" version="1">
													<prop name="ChannelIdx">2</prop>
												</obj>
											</obj>
											<obj name="PropertyObject" class="ChannelGenotype" version="4">
												<prop name="PropertyTypeName">Melt Geno Genotype</prop>
												<prop name="Position">3</prop>
												<prop name="IsDefault">1</prop>
												<prop name="ReadOnly">1</prop>
												<obj name="ChannelProp" class="ChannelProperty" version="1">
													<prop name="ChannelIdx">2</prop>
												</obj>
											</obj>
											<obj name="PropertyObject" class="GroupChannelTypeProp" version="4">
												<prop name="PropertyTypeName">Melt Geno Sample Type</prop>
												<prop name="Position">3</prop>
												<prop name="IsDefault">0</prop>
												<prop name="GroupSampleType">mstUnknown</prop>
												<obj name="ChannelProp" class="ChannelProperty" version="1">
													<prop name="ChannelIdx">2</prop>
												</obj>
											</obj>
											<obj name="PropertyObject" class="QuantSampleTypeProperty" version="4">
												<prop name="PropertyTypeName">Quantification Sample Type</prop>
												<prop name="Position">3</prop>
												<prop name="IsDefault">0</prop>
												<prop name="SampleType">qsUnknown</prop>
												<obj name="ChannelProp" class="ChannelProperty" version="1">
													<prop name="ChannelIdx">2</prop>
												</obj>
											</obj>
											<obj name="PropertyObject" class="ChannelGenotype" version="4">
												<prop name="PropertyTypeName">Scanning Genotype</prop>
												<prop name="Position">3</prop>
												<prop name="IsDefault">1</prop>
												<prop name="ReadOnly">1</prop>
												<obj name="ChannelProp" class="ChannelProperty" version="1">
													<prop name="ChannelIdx">2</prop>
												</obj>
											</obj>
											<obj name="PropertyObject" class="GroupChannelTypeProp" version="4">
												<prop name="PropertyTypeName">Scanning Sample Type</prop>
												<prop name="Position">3</prop>
												<prop name="IsDefault">0</prop>
												<prop name="GroupSampleType">mstUnknown</prop>
												<obj name="ChannelProp" class="ChannelProperty" version="1">
													<prop name="ChannelIdx">2</prop>
												</obj>
											</obj>
											<obj name="PropertyObject" class="TargetName" version="4">
												<prop name="PropertyTypeName">Target Name</prop>
												<prop name="Position">3</prop>
												<prop name="IsDefault">1</prop>
												<obj name="ChannelProp" class="ChannelProperty" version="1">
													<prop name="ChannelIdx">2</prop>
												</obj>
											</obj>
											<obj name="PropertyObject" class="RQTargetProperty" version="4">
												<prop name="PropertyTypeName">Target Type</prop>
												<prop name="Position">3</prop>
												<prop name="IsDefault">0</prop>
												<prop name="TargetType">dtNone</prop>
												<obj name="ChannelProp" class="ChannelProperty" version="1">
													<prop name="ChannelIdx">2</prop>
												</obj>
											</obj>
										</list>
									</obj>
									<obj name="item" class="PropertyList" version="1">
										<list name="emlist" count="12">
											<obj name="PropertyObject" class="RQSampleTargetProperty" version="4">
												<prop name="PropertyTypeName">Combined Sample and Target Type</prop>
												<prop name="Position">3</prop>
												<prop name="IsDefault">0</prop>
												<obj name="ChannelProp" class="ChannelProperty" version="1">
													<prop name="ChannelIdx">3</prop>
												</obj>
											</obj>
											<obj name="PropertyObject" class="QuantConcProperty" version="4">
												<prop name="PropertyTypeName">Concentration</prop>
												<prop name="Position">3</prop>
												<prop name="IsDefault">1</prop>
												<prop name="Concentration">0</prop>
												<obj name="ChannelProp" class="ChannelProperty" version="1">
													<prop name="ChannelIdx">3</prop>
												</obj>
												<prop name="ReadOnly">1</prop>
											</obj>
											<obj name="PropertyObject" class="QuantCpHighProp" version="4">
												<prop name="PropertyTypeName">Cp High</prop>
												<prop name="Position">3</prop>
												<prop name="IsDefault">1</prop>
												<prop name="CpRangeHigh">0</prop>
												<obj name="ChannelProp" class="ChannelProperty" version="1">
													<prop name="ChannelIdx">3</prop>
												</obj>
												<prop name="ReadOnly">1</prop>
											</obj>
											<obj name="PropertyObject" class="QuantCpLowProp" version="4">
												<prop name="PropertyTypeName">Cp Low</prop>
												<prop name="Position">3</prop>
												<prop name="IsDefault">1</prop>
												<prop name="CpRangeLow">0</prop>
												<obj name="ChannelProp" class="ChannelProperty" version="1">
													<prop name="ChannelIdx">3</prop>
												</obj>
												<prop name="ReadOnly">1</prop>
											</obj>
											<obj name="PropertyObject" class="RQEffProp" version="4">
												<prop name="PropertyTypeName">Efficiency</prop>
												<prop name="Position">3</prop>
												<prop name="IsDefault">1</prop>
												<prop name="Efficiency">2</prop>
												<obj name="ChannelProp" class="ChannelProperty" version="1">
													<prop name="ChannelIdx">3</prop>
												</obj>
											</obj>
											<obj name="PropertyObject" class="ChannelGenotype" version="4">
												<prop name="PropertyTypeName">Melt Geno Genotype</prop>
												<prop name="Position">3</prop>
												<prop name="IsDefault">1</prop>
												<prop name="ReadOnly">1</prop>
												<obj name="ChannelProp" class="ChannelProperty" version="1">
													<prop name="ChannelIdx">3</prop>
												</obj>
											</obj>
											<obj name="PropertyObject" class="GroupChannelTypeProp" version="4">
												<prop name="PropertyTypeName">Melt Geno Sample Type</prop>
												<prop name="Position">3</prop>
												<prop name="IsDefault">0</prop>
												<prop name="GroupSampleType">mstUnknown</prop>
												<obj name="ChannelProp" class="ChannelProperty" version="1">
													<prop name="ChannelIdx">3</prop>
												</obj>
											</obj>
											<obj name="PropertyObject" class="QuantSampleTypeProperty" version="4">
												<prop name="PropertyTypeName">Quantification Sample Type</prop>
												<prop name="Position">3</prop>
												<prop name="IsDefault">0</prop>
												<prop name="SampleType">qsUnknown</prop>
												<obj name="ChannelProp" class="ChannelProperty" version="1">
													<prop name="ChannelIdx">3</prop>
												</obj>
											</obj>
											<obj name="PropertyObject" class="ChannelGenotype" version="4">
												<prop name="PropertyTypeName">Scanning Genotype</prop>
												<prop name="Position">3</prop>
												<prop name="IsDefault">1</prop>
												<prop name="ReadOnly">1</prop>
												<obj name="ChannelProp" class="ChannelProperty" version="1">
													<prop name="ChannelIdx">3</prop>
												</obj>
											</obj>
											<obj name="PropertyObject" class="GroupChannelTypeProp" version="4">
												<prop name="PropertyTypeName">Scanning Sample Type</prop>
												<prop name="Position">3</prop>
												<prop name="IsDefault">0</prop>
												<prop name="GroupSampleType">mstUnknown</prop>
												<obj name="ChannelProp" class="ChannelProperty" version="1">
													<prop name="ChannelIdx">3</prop>
												</obj>
											</obj>
											<obj name="PropertyObject" class="TargetName" version="4">
												<prop name="PropertyTypeName">Target Name</prop>
												<prop name="Position">3</prop>
												<prop name="IsDefault">1</prop>
												<obj name="ChannelProp" class="ChannelProperty" version="1">
													<prop name="ChannelIdx">3</prop>
												</obj>
											</obj>
											<obj name="PropertyObject" class="RQTargetProperty" version="4">
												<prop name="PropertyTypeName">Target Type</prop>
												<prop name="Position">3</prop>
												<prop name="IsDefault">0</prop>
												<prop name="TargetType">dtNone</prop>
												<obj name="ChannelProp" class="ChannelProperty" version="1">
													<prop name="ChannelIdx">3</prop>
												</obj>
											</obj>
										</list>
									</obj>
								</list>
							</obj>
						</obj>
						<prop name="ChannelPropertyCount">4</prop>
						<prop name="ContainerPosition">3</prop>
						<prop name="HasSampleProperties">1</prop>
						<obj name="SampleProperties" class="PropertyList" version="1">
							<list name="emlist" count="14">
								<obj name="PropertyObject" class="SamplePrefColor" version="4">
									<prop name="PropertyTypeName">Color</prop>
									<prop name="Position">3</prop>
									<prop name="IsDefault">0</prop>
									<prop name="Color">clFuchsia</prop>
								</obj>
								<obj name="PropertyObject" class="DominantChannelProp" version="4">
									<prop name="PropertyTypeName">Dominant Channel</prop>
									<prop name="Position">3</prop>
									<prop name="IsDefault">0</prop>
									<prop name="DominantChannel">0</prop>
								</obj>
								<obj name="PropertyObject" class="Genotype" version="4">
									<prop name="PropertyTypeName">EndPt Genotype</prop>
									<prop name="Position">3</prop>
									<prop name="IsDefault">1</prop>
									<prop name="ReadOnly">1</prop>
								</obj>
								<obj name="PropertyObject" class="GroupingSample" version="4">
									<prop name="PropertyTypeName">EndPt Sample Type</prop>
									<prop name="Position">3</prop>
									<prop name="IsDefault">0</prop>
									<prop name="GroupSampleType">mstUnknown</prop>
								</obj>
								<obj name="PropertyObject" class="SamplePrefLineStyle" version="4">
									<prop name="PropertyTypeName">Line Style</prop>
									<prop name="Position">3</prop>
									<prop name="IsDefault">0</prop>
									<prop name="LineStyle">psSolid</prop>
								</obj>
								<obj name="PropertyObject" class="GenSampleEditNotes" version="4">
									<prop name="PropertyTypeName">Notes</prop>
									<prop name="Position">3</prop>
									<prop name="IsDefault">1</prop>
								</obj>
								<obj name="PropertyObject" class="SamplePrefPointStyle" version="4">
									<prop name="PropertyTypeName">Point Style</prop>
									<prop name="Position">3</prop>
									<prop name="IsDefault">0</prop>
									<prop name="PointStyle">psNothing</prop>
								</obj>
								<obj name="PropertyObject" class="GenSampleEditPosition" version="4">
									<prop name="PropertyTypeName">Position</prop>
									<prop name="Position">3</prop>
									<prop name="IsDefault">1</prop>
								</obj>
								<obj name="PropertyObject" class="GenSampleEditReplicate" version="4">
									<prop name="PropertyTypeName">Replicate of</prop>
									<prop name="Position">3</prop>
									<prop name="IsDefault">1</prop>
									<prop name="ReplicateOf">-1</prop>
								</obj>
								<obj name="PropertyObject" class="HTCSampleID" version="4">
									<prop name="PropertyTypeName">Sample ID</prop>
									<prop name="Position">3</prop>
									<prop name="IsDefault">1</prop>
								</obj>
								<obj name="PropertyObject" class="GenSampleEditName" version="4">
									<prop name="PropertyTypeName">Sample Name</prop>
									<prop name="Position">3</prop>
									<prop name="IsDefault">1</prop>
									<prop name="name">Sample 4</prop>
								</obj>
								<obj name="PropertyObject" class="HTCSamplePrepNotes" version="4">
									<prop name="PropertyTypeName">Sample Prep Notes</prop>
									<prop name="Position">3</prop>
									<prop name="IsDefault">1</prop>
								</obj>
								<obj name="PropertyObject" class="GenSampleEditSubset" version="4">
									<prop name="PropertyTypeName">Subsets</prop>
									<prop name="Position">3</prop>
									<prop name="IsDefault">1</prop>
								</obj>
								<obj name="PropertyObject" class="SamplePrefWidth" version="5">
									<prop name="PropertyTypeName">Width</prop>
									<prop name="Position">3</prop>
									<prop name="IsDefault">1</prop>
									<prop name="Width">1</prop>
								</obj>
							</list>
						</obj>
					</obj>
					<obj name="item" class="SamplePropInfo" version="1">
						<obj name="ChannelProperties" class="ChanPropList" version="2">
							<obj name="ChannelProperties" class="EMList" version="1">
								<list name="emlist" count="4">
									<obj name="item" class="PropertyList" version="1">
										<list name="emlist" count="12">
											<obj name="PropertyObject" class="RQSampleTargetProperty" version="4">
												<prop name="PropertyTypeName">Combined Sample and Target Type</prop>
												<prop name="Position">4</prop>
												<prop name="IsDefault">0</prop>
												<obj name="ChannelProp" class="ChannelProperty" version="1">
													<prop name="ChannelIdx">0</prop>
												</obj>
											</obj>
											<obj name="PropertyObject" class="QuantConcProperty" version="4">
												<prop name="PropertyTypeName">Concentration</prop>
												<prop name="Position">4</prop>
												<prop name="IsDefault">1</prop>
												<prop name="Concentration">0</prop>
												<obj name="ChannelProp" class="ChannelProperty" version="1">
													<prop name="ChannelIdx">0</prop>
												</obj>
												<prop name="ReadOnly">1</prop>
											</obj>
											<obj name="PropertyObject" class="QuantCpHighProp" version="4">
												<prop name="PropertyTypeName">Cp High</prop>
												<prop name="Position">4</prop>
												<prop name="IsDefault">1</prop>
												<prop name="CpRangeHigh">0</prop>
												<obj name="ChannelProp" class="ChannelProperty" version="1">
													<prop name="ChannelIdx">0</prop>
												</obj>
												<prop name="ReadOnly">1</prop>
											</obj>
											<obj name="PropertyObject" class="QuantCpLowProp" version="4">
												<prop name="PropertyTypeName">Cp Low</prop>
												<prop name="Position">4</prop>
												<prop name="IsDefault">1</prop>
												<prop name="CpRangeLow">0</prop>
												<obj name="ChannelProp" class="ChannelProperty" version="1">
													<prop name="ChannelIdx">0</prop>
												</obj>
												<prop name="ReadOnly">1</prop>
											</obj>
											<obj name="PropertyObject" class="RQEffProp" version="4">
												<prop name="PropertyTypeName">Efficiency</prop>
												<prop name="Position">4</prop>
												<prop name="IsDefault">1</prop>
												<prop name="Efficiency">2</prop>
												<obj name="ChannelProp" class="ChannelProperty" version="1">
													<prop name="ChannelIdx">0</prop>
												</obj>
											</obj>
											<obj name="PropertyObject" class="ChannelGenotype" version="4">
												<prop name="PropertyTypeName">Melt Geno Genotype</prop>
												<prop name="Position">4</prop>
												<prop name="IsDefault">1</prop>
												<prop name="ReadOnly">1</prop>
												<obj name="ChannelProp" class="ChannelProperty" version="1">
													<prop name="ChannelIdx">0</prop>
												</obj>
											</obj>
											<obj name="PropertyObject" class="GroupChannelTypeProp" version="4">
												<prop name="PropertyTypeName">Melt Geno Sample Type</prop>
												<prop name="Position">4</prop>
												<prop name="IsDefault">0</prop>
												<prop name="GroupSampleType">mstUnknown</prop>
												<obj name="ChannelProp" class="ChannelProperty" version="1">
													<prop name="ChannelIdx">0</prop>
												</obj>
											</obj>
											<obj name="PropertyObject" class="QuantSampleTypeProperty" version="4">
												<prop name="PropertyTypeName">Quantification Sample Type</prop>
												<prop name="Position">4</prop>
												<prop name="IsDefault">0</prop>
												<prop name="SampleType">qsUnknown</prop>
												<obj name="ChannelProp" class="ChannelProperty" version="1">
													<prop name="ChannelIdx">0</prop>
												</obj>
											</obj>
											<obj name="PropertyObject" class="ChannelGenotype" version="4">
												<prop name="PropertyTypeName">Scanning Genotype</prop>
												<prop name="Position">4</prop>
												<prop name="IsDefault">1</prop>
												<prop name="ReadOnly">1</prop>
												<obj name="ChannelProp" class="ChannelProperty" version="1">
													<prop name="ChannelIdx">0</prop>
												</obj>
											</obj>
											<obj name="PropertyObject" class="GroupChannelTypeProp" version="4">
												<prop name="PropertyTypeName">Scanning Sample Type</prop>
												<prop name="Position">4</prop>
												<prop name="IsDefault">0</prop>
												<prop name="GroupSampleType">mstUnknown</prop>
												<obj name="ChannelProp" class="ChannelProperty" version="1">
													<prop name="ChannelIdx">0</prop>
												</obj>
											</obj>
											<obj name="PropertyObject" class="TargetName" version="4">
												<prop name="PropertyTypeName">Target Name</prop>
												<prop name="Position">4</prop>
												<prop name="IsDefault">1</prop>
												<obj name="ChannelProp" class="ChannelProperty" version="1">
													<prop name="ChannelIdx">0</prop>
												</obj>
											</obj>
											<obj name="PropertyObject" class="RQTargetProperty" version="4">
												<prop name="PropertyTypeName">Target Type</prop>
												<prop name="Position">4</prop>
												<prop name="IsDefault">0</prop>
												<prop name="TargetType">dtNone</prop>
												<obj name="ChannelProp" class="ChannelProperty" version="1">
													<prop name="ChannelIdx">0</prop>
												</obj>
											</obj>
										</list>
									</obj>
									<obj name="item" class="PropertyList" version="1">
										<list name="emlist" count="12">
											<obj name="PropertyObject" class="RQSampleTargetProperty" version="4">
												<prop name="PropertyTypeName">Combined Sample and Target Type</prop>
												<prop name="Position">4</prop>
												<prop name="IsDefault">0</prop>
												<obj name="ChannelProp" class="ChannelProperty" version="1">
													<prop name="ChannelIdx">1</prop>
												</obj>
											</obj>
											<obj name="PropertyObject" class="QuantConcProperty" version="4">
												<prop name="PropertyTypeName">Concentration</prop>
												<prop name="Position">4</prop>
												<prop name="IsDefault">1</prop>
												<prop name="Concentration">0</prop>
												<obj name="ChannelProp" class="ChannelProperty" version="1">
													<prop name="ChannelIdx">1</prop>
												</obj>
												<prop name="ReadOnly">1</prop>
											</obj>
											<obj name="PropertyObject" class="QuantCpHighProp" version="4">
												<prop name="PropertyTypeName">Cp High</prop>
												<prop name="Position">4</prop>
												<prop name="IsDefault">1</prop>
												<prop name="CpRangeHigh">0</prop>
												<obj name="ChannelProp" class="ChannelProperty" version="1">
													<prop name="ChannelIdx">1</prop>
												</obj>
												<prop name="ReadOnly">1</prop>
											</obj>
											<obj name="PropertyObject" class="QuantCpLowProp" version="4">
												<prop name="PropertyTypeName">Cp Low</prop>
												<prop name="Position">4</prop>
												<prop name="IsDefault">1</prop>
												<prop name="CpRangeLow">0</prop>
												<obj name="ChannelProp" class="ChannelProperty" version="1">
													<prop name="ChannelIdx">1</prop>
												</obj>
												<prop name="ReadOnly">1</prop>
											</obj>
											<obj name="PropertyObject" class="RQEffProp" version="4">
												<prop name="PropertyTypeName">Efficiency</prop>
												<prop name="Position">4</prop>
												<prop name="IsDefault">1</prop>
												<prop name="Efficiency">2</prop>
												<obj name="ChannelProp" class="ChannelProperty" version="1">
													<prop name="ChannelIdx">1</prop>
												</obj>
											</obj>
											<obj name="PropertyObject" class="ChannelGenotype" version="4">
												<prop name="PropertyTypeName">Melt Geno Genotype</prop>
												<prop name="Position">4</prop>
												<prop name="IsDefault">1</prop>
												<prop name="ReadOnly">1</prop>
												<obj name="ChannelProp" class="ChannelProperty" version="1">
													<prop name="ChannelIdx">1</prop>
												</obj>
											</obj>
											<obj name="PropertyObject" class="GroupChannelTypeProp" version="4">
												<prop name="PropertyTypeName">Melt Geno Sample Type</prop>
												<prop name="Position">4</prop>
												<prop name="IsDefault">0</prop>
												<prop name="GroupSampleType">mstUnknown</prop>
												<obj name="ChannelProp" class="ChannelProperty" version="1">
													<prop name="ChannelIdx">1</prop>
												</obj>
											</obj>
											<obj name="PropertyObject" class="QuantSampleTypeProperty" version="4">
												<prop name="PropertyTypeName">Quantification Sample Type</prop>
												<prop name="Position">4</prop>
												<prop name="IsDefault">0</prop>
												<prop name="SampleType">qsUnknown</prop>
												<obj name="ChannelProp" class="ChannelProperty" version="1">
													<prop name="ChannelIdx">1</prop>
												</obj>
											</obj>
											<obj name="PropertyObject" class="ChannelGenotype" version="4">
												<prop name="PropertyTypeName">Scanning Genotype</prop>
												<prop name="Position">4</prop>
												<prop name="IsDefault">1</prop>
												<prop name="ReadOnly">1</prop>
												<obj name="ChannelProp" class="ChannelProperty" version="1">
													<prop name="ChannelIdx">1</prop>
												</obj>
											</obj>
											<obj name="PropertyObject" class="GroupChannelTypeProp" version="4">
												<prop name="PropertyTypeName">Scanning Sample Type</prop>
												<prop name="Position">4</prop>
												<prop name="IsDefault">0</prop>
												<prop name="GroupSampleType">mstUnknown</prop>
												<obj name="ChannelProp" class="ChannelProperty" version="1">
													<prop name="ChannelIdx">1</prop>
												</obj>
											</obj>
											<obj name="PropertyObject" class="TargetName" version="4">
												<prop name="PropertyTypeName">Target Name</prop>
												<prop name="Position">4</prop>
												<prop name="IsDefault">1</prop>
												<obj name="ChannelProp" class="ChannelProperty" version="1">
													<prop name="ChannelIdx">1</prop>
												</obj>
											</obj>
											<obj name="PropertyObject" class="RQTargetProperty" version="4">
												<prop name="PropertyTypeName">Target Type</prop>
												<prop name="Position">4</prop>
												<prop name="IsDefault">0</prop>
												<prop name="TargetType">dtNone</prop>
												<obj name="ChannelProp" class="ChannelProperty" version="1">
													<prop name="ChannelIdx">1</prop>
												</obj>
											</obj>
										</list>
									</obj>
									<obj name="item" class="PropertyList" version="1">
										<list name="emlist" count="12">
											<obj name="PropertyObject" class="RQSampleTargetProperty" version="4">
												<prop name="PropertyTypeName">Combined Sample and Target Type</prop>
												<prop name="Position">4</prop>
												<prop name="IsDefault">0</prop>
												<obj name="ChannelProp" class="ChannelProperty" version="1">
													<prop name="ChannelIdx">2</prop>
												</obj>
											</obj>
											<obj name="PropertyObject" class="QuantConcProperty" version="4">
												<prop name="PropertyTypeName">Concentration</prop>
												<prop name="Position">4</prop>
												<prop name="IsDefault">1</prop>
												<prop name="Concentration">0</prop>
												<obj name="ChannelProp" class="ChannelProperty" version="1">
													<prop name="ChannelIdx">2</prop>
												</obj>
												<prop name="ReadOnly">1</prop>
											</obj>
											<obj name="PropertyObject" class="QuantCpHighProp" version="4">
												<prop name="PropertyTypeName">Cp High</prop>
												<prop name="Position">4</prop>
												<prop name="IsDefault">1</prop>
												<prop name="CpRangeHigh">0</prop>
												<obj name="ChannelProp" class="ChannelProperty" version="1">
													<prop name="ChannelIdx">2</prop>
												</obj>
												<prop name="ReadOnly">1</prop>
											</obj>
											<obj name="PropertyObject" class="QuantCpLowProp" version="4">
												<prop name="PropertyTypeName">Cp Low</prop>
												<prop name="Position">4</prop>
												<prop name="IsDefault">1</prop>
												<prop name="CpRangeLow">0</prop>
												<obj name="ChannelProp" class="ChannelProperty" version="1">
													<prop name="ChannelIdx">2</prop>
												</obj>
												<prop name="ReadOnly">1</prop>
											</obj>
											<obj name="PropertyObject" class="RQEffProp" version="4">
												<prop name="PropertyTypeName">Efficiency</prop>
												<prop name="Position">4</prop>
												<prop name="IsDefault">1</prop>
												<prop name="Efficiency">2</prop>
												<obj name="ChannelProp" class="ChannelProperty" version="1">
													<prop name="ChannelIdx">2</prop>
												</obj>
											</obj>
											<obj name="PropertyObject" class="ChannelGenotype" version="4">
												<prop name="PropertyTypeName">Melt Geno Genotype</prop>
												<prop name="Position">4</prop>
												<prop name="IsDefault">1</prop>
												<prop name="ReadOnly">1</prop>
												<obj name="ChannelProp" class="ChannelProperty" version="1">
													<prop name="ChannelIdx">2</prop>
												</obj>
											</obj>
											<obj name="PropertyObject" class="GroupChannelTypeProp" version="4">
												<prop name="PropertyTypeName">Melt Geno Sample Type</prop>
												<prop name="Position">4</prop>
												<prop name="IsDefault">0</prop>
												<prop name="GroupSampleType">mstUnknown</prop>
												<obj name="ChannelProp" class="ChannelProperty" version="1">
													<prop name="ChannelIdx">2</prop>
												</obj>
											</obj>
											<obj name="PropertyObject" class="QuantSampleTypeProperty" version="4">
												<prop name="PropertyTypeName">Quantification Sample Type</prop>
												<prop name="Position">4</prop>
												<prop name="IsDefault">0</prop>
												<prop name="SampleType">qsUnknown</prop>
												<obj name="ChannelProp" class="ChannelProperty" version="1">
													<prop name="ChannelIdx">2</prop>
												</obj>
											</obj>
											<obj name="PropertyObject" class="ChannelGenotype" version="4">
												<prop name="PropertyTypeName">Scanning Genotype</prop>
												<prop name="Position">4</prop>
												<prop name="IsDefault">1</prop>
												<prop name="ReadOnly">1</prop>
												<obj name="ChannelProp" class="ChannelProperty" version="1">
													<prop name="ChannelIdx">2</prop>
												</obj>
											</obj>
											<obj name="PropertyObject" class="GroupChannelTypeProp" version="4">
												<prop name="PropertyTypeName">Scanning Sample Type</prop>
												<prop name="Position">4</prop>
												<prop name="IsDefault">0</prop>
												<prop name="GroupSampleType">mstUnknown</prop>
												<obj name="ChannelProp" class="ChannelProperty" version="1">
													<prop name="ChannelIdx">2</prop>
												</obj>
											</obj>
											<obj name="PropertyObject" class="TargetName" version="4">
												<prop name="PropertyTypeName">Target Name</prop>
												<prop name="Position">4</prop>
												<prop name="IsDefault">1</prop>
												<obj name="ChannelProp" class="ChannelProperty" version="1">
													<prop name="ChannelIdx">2</prop>
												</obj>
											</obj>
											<obj name="PropertyObject" class="RQTargetProperty" version="4">
												<prop name="PropertyTypeName">Target Type</prop>
												<prop name="Position">4</prop>
												<prop name="IsDefault">0</prop>
												<prop name="TargetType">dtNone</prop>
												<obj name="ChannelProp" class="ChannelProperty" version="1">
													<prop name="ChannelIdx">2</prop>
												</obj>
											</obj>
										</list>
									</obj>
									<obj name="item" class="PropertyList" version="1">
										<list name="emlist" count="12">
											<obj name="PropertyObject" class="RQSampleTargetProperty" version="4">
												<prop name="PropertyTypeName">Combined Sample and Target Type</prop>
												<prop name="Position">4</prop>
												<prop name="IsDefault">0</prop>
												<obj name="ChannelProp" class="ChannelProperty" version="1">
													<prop name="ChannelIdx">3</prop>
												</obj>
											</obj>
											<obj name="PropertyObject" class="QuantConcProperty" version="4">
												<prop name="PropertyTypeName">Concentration</prop>
												<prop name="Position">4</prop>
												<prop name="IsDefault">1</prop>
												<prop name="Concentration">0</prop>
												<obj name="ChannelProp" class="ChannelProperty" version="1">
													<prop name="ChannelIdx">3</prop>
												</obj>
												<prop name="ReadOnly">1</prop>
											</obj>
											<obj name="PropertyObject" class="QuantCpHighProp" version="4">
												<prop name="PropertyTypeName">Cp High</prop>
												<prop name="Position">4</prop>
												<prop name="IsDefault">1</prop>
												<prop name="CpRangeHigh">0</prop>
												<obj name="ChannelProp" class="ChannelProperty" version="1">
													<prop name="ChannelIdx">3</prop>
												</obj>
												<prop name="ReadOnly">1</prop>
											</obj>
											<obj name="PropertyObject" class="QuantCpLowProp" version="4">
												<prop name="PropertyTypeName">Cp Low</prop>
												<prop name="Position">4</prop>
												<prop name="IsDefault">1</prop>
												<prop name="CpRangeLow">0</prop>
												<obj name="ChannelProp" class="ChannelProperty" version="1">
													<prop name="ChannelIdx">3</prop>
												</obj>
												<prop name="ReadOnly">1</prop>
											</obj>
											<obj name="PropertyObject" class="RQEffProp" version="4">
												<prop name="PropertyTypeName">Efficiency</prop>
												<prop name="Position">4</prop>
												<prop name="IsDefault">1</prop>
												<prop name="Efficiency">2</prop>
												<obj name="ChannelProp" class="ChannelProperty" version="1">
													<prop name="ChannelIdx">3</prop>
												</obj>
											</obj>
											<obj name="PropertyObject" class="ChannelGenotype" version="4">
												<prop name="PropertyTypeName">Melt Geno Genotype</prop>
												<prop name="Position">4</prop>
												<prop name="IsDefault">1</prop>
												<prop name="ReadOnly">1</prop>
												<obj name="ChannelProp" class="ChannelProperty" version="1">
													<prop name="ChannelIdx">3</prop>
												</obj>
											</obj>
											<obj name="PropertyObject" class="GroupChannelTypeProp" version="4">
												<prop name="PropertyTypeName">Melt Geno Sample Type</prop>
												<prop name="Position">4</prop>
												<prop name="IsDefault">0</prop>
												<prop name="GroupSampleType">mstUnknown</prop>
												<obj name="ChannelProp" class="ChannelProperty" version="1">
													<prop name="ChannelIdx">3</prop>
												</obj>
											</obj>
											<obj name="PropertyObject" class="QuantSampleTypeProperty" version="4">
												<prop name="PropertyTypeName">Quantification Sample Type</prop>
												<prop name="Position">4</prop>
												<prop name="IsDefault">0</prop>
												<prop name="SampleType">qsUnknown</prop>
												<obj name="ChannelProp" class="ChannelProperty" version="1">
													<prop name="ChannelIdx">3</prop>
												</obj>
											</obj>
											<obj name="PropertyObject" class="ChannelGenotype" version="4">
												<prop name="PropertyTypeName">Scanning Genotype</prop>
												<prop name="Position">4</prop>
												<prop name="IsDefault">1</prop>
												<prop name="ReadOnly">1</prop>
												<obj name="ChannelProp" class="ChannelProperty" version="1">
													<prop name="ChannelIdx">3</prop>
												</obj>
											</obj>
											<obj name="PropertyObject" class="GroupChannelTypeProp" version="4">
												<prop name="PropertyTypeName">Scanning Sample Type</prop>
												<prop name="Position">4</prop>
												<prop name="IsDefault">0</prop>
												<prop name="GroupSampleType">mstUnknown</prop>
												<obj name="ChannelProp" class="ChannelProperty" version="1">
													<prop name="ChannelIdx">3</prop>
												</obj>
											</obj>
											<obj name="PropertyObject" class="TargetName" version="4">
												<prop name="PropertyTypeName">Target Name</prop>
												<prop name="Position">4</prop>
												<prop name="IsDefault">1</prop>
												<obj name="ChannelProp" class="ChannelProperty" version="1">
													<prop name="ChannelIdx">3</prop>
												</obj>
											</obj>
											<obj name="PropertyObject" class="RQTargetProperty" version="4">
												<prop name="PropertyTypeName">Target Type</prop>
												<prop name="Position">4</prop>
												<prop name="IsDefault">0</prop>
												<prop name="TargetType">dtNone</prop>
												<obj name="ChannelProp" class="ChannelProperty" version="1">
													<prop name="ChannelIdx">3</prop>
												</obj>
											</obj>
										</list>
									</obj>
								</list>
							</obj>
						</obj>
						<prop name="ChannelPropertyCount">4</prop>
						<prop name="ContainerPosition">4</prop>
						<prop name="HasSampleProperties">1</prop>
						<obj name="SampleProperties" class="PropertyList" version="1">
							<list name="emlist" count="14">
								<obj name="PropertyObject" class="SamplePrefColor" version="4">
									<prop name="PropertyTypeName">Color</prop>
									<prop name="Position">4</prop>
									<prop name="IsDefault">0</prop>
									<prop name="Color">clGray</prop>
								</obj>
								<obj name="PropertyObject" class="DominantChannelProp" version="4">
									<prop name="PropertyTypeName">Dominant Channel</prop>
									<prop name="Position">4</prop>
									<prop name="IsDefault">0</prop>
									<prop name="DominantChannel">0</prop>
								</obj>
								<obj name="PropertyObject" class="Genotype" version="4">
									<prop name="PropertyTypeName">EndPt Genotype</prop>
									<prop name="Position">4</prop>
									<prop name="IsDefault">1</prop>
									<prop name="ReadOnly">1</prop>
								</obj>
								<obj name="PropertyObject" class="GroupingSample" version="4">
									<prop name="PropertyTypeName">EndPt Sample Type</prop>
									<prop name="Position">4</prop>
									<prop name="IsDefault">0</prop>
									<prop name="GroupSampleType">mstUnknown</prop>
								</obj>
								<obj name="PropertyObject" class="SamplePrefLineStyle" version="4">
									<prop name="PropertyTypeName">Line Style</prop>
									<prop name="Position">4</prop>
									<prop name="IsDefault">0</prop>
									<prop name="LineStyle">psSolid</prop>
								</obj>
								<obj name="PropertyObject" class="GenSampleEditNotes" version="4">
									<prop name="PropertyTypeName">Notes</prop>
									<prop name="Position">4</prop>
									<prop name="IsDefault">1</prop>
								</obj>
								<obj name="PropertyObject" class="SamplePrefPointStyle" version="4">
									<prop name="PropertyTypeName">Point Style</prop>
									<prop name="Position">4</prop>
									<prop name="IsDefault">0</prop>
									<prop name="PointStyle">psNothing</prop>
								</obj>
								<obj name="PropertyObject" class="GenSampleEditPosition" version="4">
									<prop name="PropertyTypeName">Position</prop>
									<prop name="Position">4</prop>
									<prop name="IsDefault">1</prop>
								</obj>
								<obj name="PropertyObject" class="GenSampleEditReplicate" version="4">
									<prop name="PropertyTypeName">Replicate of</prop>
									<prop name="Position">4</prop>
									<prop name="IsDefault">1</prop>
									<prop name="ReplicateOf">-1</prop>
								</obj>
								<obj name="PropertyObject" class="HTCSampleID" version="4">
									<prop name="PropertyTypeName">Sample ID</prop>
									<prop name="Position">4</prop>
									<prop name="IsDefault">1</prop>
								</obj>
								<obj name="PropertyObject" class="GenSampleEditName" version="4">
									<prop name="PropertyTypeName">Sample Name</prop>
									<prop name="Position">4</prop>
									<prop name="IsDefault">1</prop>
									<prop name="name">Sample 5</prop>
								</obj>
								<obj name="PropertyObject" class="HTCSamplePrepNotes" version="4">
									<prop name="PropertyTypeName">Sample Prep Notes</prop>
									<prop name="Position">4</prop>
									<prop name="IsDefault">1</prop>
								</obj>
								<obj name="PropertyObject" class="GenSampleEditSubset" version="4">
									<prop name="PropertyTypeName">Subsets</prop>
									<prop name="Position">4</prop>
									<prop name="IsDefault">1</prop>
								</obj>
								<obj name="PropertyObject" class="SamplePrefWidth" version="5">
									<prop name="PropertyTypeName">Width</prop>
									<prop name="Position">4</prop>
									<prop name="IsDefault">1</prop>
									<prop name="Width">1</prop>
								</obj>
							</list>
						</obj>
					</obj>
					<obj name="item" class="SamplePropInfo" version="1">
						<obj name="ChannelProperties" class="ChanPropList" version="2">
							<obj name="ChannelProperties" class="EMList" version="1">
								<list name="emlist" count="4">
									<obj name="item" class="PropertyList" version="1">
										<list name="emlist" count="12">
											<obj name="PropertyObject" class="RQSampleTargetProperty" version="4">
												<prop name="PropertyTypeName">Combined Sample and Target Type</prop>
												<prop name="Position">5</prop>
												<prop name="IsDefault">0</prop>
												<obj name="ChannelProp" class="ChannelProperty" version="1">
													<prop name="ChannelIdx">0</prop>
												</obj>
											</obj>
											<obj name="PropertyObject" class="QuantConcProperty" version="4">
												<prop name="PropertyTypeName">Concentration</prop>
												<prop name="Position">5</prop>
												<prop name="IsDefault">1</prop>
												<prop name="Concentration">0</prop>
												<obj name="ChannelProp" class="ChannelProperty" version="1">
													<prop name="ChannelIdx">0</prop>
												</obj>
												<prop name="ReadOnly">1</prop>
											</obj>
											<obj name="PropertyObject" class="QuantCpHighProp" version="4">
												<prop name="PropertyTypeName">Cp High</prop>
												<prop name="Position">5</prop>
												<prop name="IsDefault">1</prop>
												<prop name="CpRangeHigh">0</prop>
												<obj name="ChannelProp" class="ChannelProperty" version="1">
													<prop name="ChannelIdx">0</prop>
												</obj>
												<prop name="ReadOnly">1</prop>
											</obj>
											<obj name="PropertyObject" class="QuantCpLowProp" version="4">
												<prop name="PropertyTypeName">Cp Low</prop>
												<prop name="Position">5</prop>
												<prop name="IsDefault">1</prop>
												<prop name="CpRangeLow">0</prop>
												<obj name="ChannelProp" class="ChannelProperty" version="1">
													<prop name="ChannelIdx">0</prop>
												</obj>
												<prop name="ReadOnly">1</prop>
											</obj>
											<obj name="PropertyObject" class="RQEffProp" version="4">
												<prop name="PropertyTypeName">Efficiency</prop>
												<prop name="Position">5</prop>
												<prop name="IsDefault">1</prop>
												<prop name="Efficiency">2</prop>
												<obj name="ChannelProp" class="ChannelProperty" version="1">
													<prop name="ChannelIdx">0</prop>
												</obj>
											</obj>
											<obj name="PropertyObject" class="ChannelGenotype" version="4">
												<prop name="PropertyTypeName">Melt Geno Genotype</prop>
												<prop name="Position">5</prop>
												<prop name="IsDefault">1</prop>
												<prop name="ReadOnly">1</prop>
												<obj name="ChannelProp" class="ChannelProperty" version="1">
													<prop name="ChannelIdx">0</prop>
												</obj>
											</obj>
											<obj name="PropertyObject" class="GroupChannelTypeProp" version="4">
												<prop name="PropertyTypeName">Melt Geno Sample Type</prop>
												<prop name="Position">5</prop>
												<prop name="IsDefault">0</prop>
												<prop name="GroupSampleType">mstUnknown</prop>
												<obj name="ChannelProp" class="ChannelProperty" version="1">
													<prop name="ChannelIdx">0</prop>
												</obj>
											</obj>
											<obj name="PropertyObject" class="QuantSampleTypeProperty" version="4">
												<prop name="PropertyTypeName">Quantification Sample Type</prop>
												<prop name="Position">5</prop>
												<prop name="IsDefault">0</prop>
												<prop name="SampleType">qsUnknown</prop>
												<obj name="ChannelProp" class="ChannelProperty" version="1">
													<prop name="ChannelIdx">0</prop>
												</obj>
											</obj>
											<obj name="PropertyObject" class="ChannelGenotype" version="4">
												<prop name="PropertyTypeName">Scanning Genotype</prop>
												<prop name="Position">5</prop>
												<prop name="IsDefault">1</prop>
												<prop name="ReadOnly">1</prop>
												<obj name="ChannelProp" class="ChannelProperty" version="1">
													<prop name="ChannelIdx">0</prop>
												</obj>
											</obj>
											<obj name="PropertyObject" class="GroupChannelTypeProp" version="4">
												<prop name="PropertyTypeName">Scanning Sample Type</prop>
												<prop name="Position">5</prop>
												<prop name="IsDefault">0</prop>
												<prop name="GroupSampleType">mstUnknown</prop>
												<obj name="ChannelProp" class="ChannelProperty" version="1">
													<prop name="ChannelIdx">0</prop>
												</obj>
											</obj>
											<obj name="PropertyObject" class="TargetName" version="4">
												<prop name="PropertyTypeName">Target Name</prop>
												<prop name="Position">5</prop>
												<prop name="IsDefault">1</prop>
												<obj name="ChannelProp" class="ChannelProperty" version="1">
													<prop name="ChannelIdx">0</prop>
												</obj>
											</obj>
											<obj name="PropertyObject" class="RQTargetProperty" version="4">
												<prop name="PropertyTypeName">Target Type</prop>
												<prop name="Position">5</prop>
												<prop name="IsDefault">0</prop>
												<prop name="TargetType">dtNone</prop>
												<obj name="ChannelProp" class="ChannelProperty" version="1">
													<prop name="ChannelIdx">0</prop>
												</obj>
											</obj>
										</list>
									</obj>
									<obj name="item" class="PropertyList" version="1">
										<list name="emlist" count="12">
											<obj name="PropertyObject" class="RQSampleTargetProperty" version="4">
												<prop name="PropertyTypeName">Combined Sample and Target Type</prop>
												<prop name="Position">5</prop>
												<prop name="IsDefault">0</prop>
												<obj name="ChannelProp" class="ChannelProperty" version="1">
													<prop name="ChannelIdx">1</prop>
												</obj>
											</obj>
											<obj name="PropertyObject" class="QuantConcProperty" version="4">
												<prop name="PropertyTypeName">Concentration</prop>
												<prop name="Position">5</prop>
												<prop name="IsDefault">1</prop>
												<prop name="Concentration">0</prop>
												<obj name="ChannelProp" class="ChannelProperty" version="1">
													<prop name="ChannelIdx">1</prop>
												</obj>
												<prop name="ReadOnly">1</prop>
											</obj>
											<obj name="PropertyObject" class="QuantCpHighProp" version="4">
												<prop name="PropertyTypeName">Cp High</prop>
												<prop name="Position">5</prop>
												<prop name="IsDefault">1</prop>
												<prop name="CpRangeHigh">0</prop>
												<obj name="ChannelProp" class="ChannelProperty" version="1">
													<prop name="ChannelIdx">1</prop>
												</obj>
												<prop name="ReadOnly">1</prop>
											</obj>
											<obj name="PropertyObject" class="QuantCpLowProp" version="4">
												<prop name="PropertyTypeName">Cp Low</prop>
												<prop name="Position">5</prop>
												<prop name="IsDefault">1</prop>
												<prop name="CpRangeLow">0</prop>
												<obj name="ChannelProp" class="ChannelProperty" version="1">
													<prop name="ChannelIdx">1</prop>
												</obj>
												<prop name="ReadOnly">1</prop>
											</obj>
											<obj name="PropertyObject" class="RQEffProp" version="4">
												<prop name="PropertyTypeName">Efficiency</prop>
												<prop name="Position">5</prop>
												<prop name="IsDefault">1</prop>
												<prop name="Efficiency">2</prop>
												<obj name="ChannelProp" class="ChannelProperty" version="1">
													<prop name="ChannelIdx">1</prop>
												</obj>
											</obj>
											<obj name="PropertyObject" class="ChannelGenotype" version="4">
												<prop name="PropertyTypeName">Melt Geno Genotype</prop>
												<prop name="Position">5</prop>
												<prop name="IsDefault">1</prop>
												<prop name="ReadOnly">1</prop>
												<obj name="ChannelProp" class="ChannelProperty" version="1">
													<prop name="ChannelIdx">1</prop>
												</obj>
											</obj>
											<obj name="PropertyObject" class="GroupChannelTypeProp" version="4">
												<prop name="PropertyTypeName">Melt Geno Sample Type</prop>
												<prop name="Position">5</prop>
												<prop name="IsDefault">0</prop>
												<prop name="GroupSampleType">mstUnknown</prop>
												<obj name="ChannelProp" class="ChannelProperty" version="1">
													<prop name="ChannelIdx">1</prop>
												</obj>
											</obj>
											<obj name="PropertyObject" class="QuantSampleTypeProperty" version="4">
												<prop name="PropertyTypeName">Quantification Sample Type</prop>
												<prop name="Position">5</prop>
												<prop name="IsDefault">0</prop>
												<prop name="SampleType">qsUnknown</prop>
												<obj name="ChannelProp" class="ChannelProperty" version="1">
													<prop name="ChannelIdx">1</prop>
												</obj>
											</obj>
											<obj name="PropertyObject" class="ChannelGenotype" version="4">
												<prop name="PropertyTypeName">Scanning Genotype</prop>
												<prop name="Position">5</prop>
												<prop name="IsDefault">1</prop>
												<prop name="ReadOnly">1</prop>
												<obj name="ChannelProp" class="ChannelProperty" version="1">
													<prop name="ChannelIdx">1</prop>
												</obj>
											</obj>
											<obj name="PropertyObject" class="GroupChannelTypeProp" version="4">
												<prop name="PropertyTypeName">Scanning Sample Type</prop>
												<prop name="Position">5</prop>
												<prop name="IsDefault">0</prop>
												<prop name="GroupSampleType">mstUnknown</prop>
												<obj name="ChannelProp" class="ChannelProperty" version="1">
													<prop name="ChannelIdx">1</prop>
												</obj>
											</obj>
											<obj name="PropertyObject" class="TargetName" version="4">
												<prop name="PropertyTypeName">Target Name</prop>
												<prop name="Position">5</prop>
												<prop name="IsDefault">1</prop>
												<obj name="ChannelProp" class="ChannelProperty" version="1">
													<prop name="ChannelIdx">1</prop>
												</obj>
											</obj>
											<obj name="PropertyObject" class="RQTargetProperty" version="4">
												<prop name="PropertyTypeName">Target Type</prop>
												<prop name="Position">5</prop>
												<prop name="IsDefault">0</prop>
												<prop name="TargetType">dtNone</prop>
												<obj name="ChannelProp" class="ChannelProperty" version="1">
													<prop name="ChannelIdx">1</prop>
												</obj>
											</obj>
										</list>
									</obj>
									<obj name="item" class="PropertyList" version="1">
										<list name="emlist" count="12">
											<obj name="PropertyObject" class="RQSampleTargetProperty" version="4">
												<prop name="PropertyTypeName">Combined Sample and Target Type</prop>
												<prop name="Position">5</prop>
												<prop name="IsDefault">0</prop>
												<obj name="ChannelProp" class="ChannelProperty" version="1">
													<prop name="ChannelIdx">2</prop>
												</obj>
											</obj>
											<obj name="PropertyObject" class="QuantConcProperty" version="4">
												<prop name="PropertyTypeName">Concentration</prop>
												<prop name="Position">5</prop>
												<prop name="IsDefault">1</prop>
												<prop name="Concentration">0</prop>
												<obj name="ChannelProp" class="ChannelProperty" version="1">
													<prop name="ChannelIdx">2</prop>
[truncated: 2,484,109 more chars]
