# Supplementary material for: Unique sperm haplotypes are associated with phenotypically different sperm subpopulations in Astyanax fish
Source: BMC Biol. 2018 Jul 5;16:72. doi: 10.1186/s12915-018-0538-z (PMC6032774; doi:10.1186/s12915-018-0538-z)
Supplement: Supplementary file 8 — Original data. Each subfolder has two ixo files output by the Roche LightCycler480. The two files cover qPCR results for oca2 and mc1r. Subfolder names end in 1, 2, or 3, denoting which subpopulation of sperm was analyzed. (ZIP 10643 kb) [file 12915_2018_538_MOESM8_ESM.zip › FishE'P3/May 27 2016 SpermPop E'P3 FACS PEP PLATE 0048 oca2 RK.ixo]

<objectstream signature="IXOS" version="1">
	<obj name="root" class="HTCExperiment" version="5">
		<prop name="name">May 27 2016 SpermPop E&apos;P2 FACS PEP PLATE 0048 oca2 RK</prop>
		<prop name="UID">2C9BC67A59324CB2A3A25F946C05F75B</prop>
		<prop name="OwnerUID">C6C05626183A45218341EE89EA1A5F2A</prop>
		<prop name="Created">2016-05-27T13:57:39.467</prop>
		<prop name="CreatedBy">C6C05626183A45218341EE89EA1A5F2A</prop>
		<prop name="CreatedByName">System Admin</prop>
		<prop name="LastModified">2016-05-27T15:44:09.078</prop>
		<prop name="LastModifiedBy">C6C05626183A45218341EE89EA1A5F2A</prop>
		<prop name="LastModifiedByName">System Admin</prop>
		<list name="AppliedTemplates" count="1">
			<item>Borowsky Protocol PEP product version</item>
		</list>
		<list name="TemplateOwners" count="1">
			<item>System Admin</item>
		</list>
		<prop name="SWVersion">LCS480 1.5.1.62</prop>
		<obj name="AppProperty" class="TAppProperty" version="2">
			<prop name="Created">2016-05-27T13:57:39.467</prop>
			<prop name="LastModified">1899-12-30T00:00:00.000</prop>
		</obj>
		<obj name="ConProperty" class="TAppProperty" version="2">
			<prop name="Created">2016-05-27T13:57:39.467</prop>
			<prop name="LastModified">1899-12-30T00:00:00.000</prop>
		</obj>
		<obj name="run" class="HTCRun" version="7">
			<prop name="name">Run</prop>
			<prop name="Created">2016-05-27T13:57:39.457</prop>
			<prop name="LastModified">2016-05-27T15:43:59.968</prop>
			<obj name="AppProperty" class="TAppProperty" version="2">
				<prop name="Created">2016-05-27T13:57:39.455</prop>
				<prop name="LastModified">1899-12-30T00:00:00.000</prop>
			</obj>
			<obj name="ConProperty" class="TAppProperty" version="2">
				<prop name="Created">2016-05-27T13:57:39.457</prop>
				<prop name="LastModified">1899-12-30T00:00:00.000</prop>
				<prop name="HasProperties">1</prop>
				<obj name="_Properties" class="TAppProperties" version="1">
					<prop name="Created">2016-05-27T13:57:39.457</prop>
					<prop name="LastModified">1899-12-30T00:00:00.000</prop>
					<list name="emlist" count="4">
						<obj name="item" class="TAppProperty" version="2">
							<prop name="name">TopChart</prop>
							<prop name="Created">2016-05-27T13:58:20.789</prop>
							<prop name="LastModified">1899-12-30T00:00:00.000</prop>
						</obj>
						<obj name="item" class="TAppProperty" version="2">
							<prop name="name">LeftChart</prop>
							<prop name="Created">2016-05-27T13:58:20.789</prop>
							<prop name="LastModified">1899-12-30T00:00:00.000</prop>
						</obj>
						<obj name="item" class="TAppProperty" version="2">
							<prop name="name">RightChart</prop>
							<prop name="Created">2016-05-27T13:58:20.790</prop>
							<prop name="LastModified">1899-12-30T00:00:00.000</prop>
						</obj>
						<obj name="item" class="TAppProperty" version="2">
							<prop name="name">RunOverviewChart</prop>
							<prop name="Created">2016-05-27T13:58:20.790</prop>
							<prop name="LastModified">1899-12-30T00:00:00.000</prop>
						</obj>
					</list>
				</obj>
			</obj>
			<prop name="State">3</prop>
			<prop name="StartTime">2016-05-27T13:58:56.891</prop>
			<prop name="EndTime">2016-05-27T15:43:59.967</prop>
			<prop name="InstrumentID">28159</prop>
			<prop name="InstrumentVersion">HTC_VER_10</prop>
			<prop name="InstrumentName">28159</prop>
			<prop name="InstrCalibrationDate">1899.12.30 00:00:00:00</prop>
			<prop name="Technician">System Admin</prop>
			<prop name="AcqStoreClass">HTCAcquisitionStore</prop>
			<prop name="AcquisitionStore">eJzU3Vuzqsi2Nuq/8sWMfeeFeEAhYq0ZAZicRWiQgNyhgCioeD78+t0AHcMaVWvVjh29z69GXVSE4YEke6fLM96WLf9rv9j8n128Tf/7X8f9/vyv/7Ms49Ppv/+lepKwPFzWp/V5vd+55/0x/df/uabHEz7673/1/vXv/6qO++r1TimPd7u0lPaX3flf/x7+V7d+7g+vcONtVaavF/Cj9yvK9en8/ozHskxPePz6Nf/9L5bBQ/wcm3ZOtz/G5jWv/Z+HYx/3q2O8/de/e381knS1TetR/NWT7Qf/m/mL8X3Mxs9RDv+XQeIMyuX+420fAx78ccDeeotHHfT7Q475i1F56bb617//nyEzFMcC6Q3b/4l/Nf72B/FxBh9Parvz6tgeiuf5v3iBH5fr5K8nBtIMn72kzTAmA6Y/ZN7//dUcL/GTdis5XuLvzb/+3f8fXobTY+/Xu/PpX/8W5pLurHt8SLQso74UP/zUObPbkDG1fgHSOJIN5/CwPGImORNJgnYWnH2uWYW26g9Fabi/dYCIQ4foZuDJ0jpjRWc9LR3GvFdyLon6TXd41t1SW5htWOnClFvnQqOI6vImuEvLs3N1DsvljOiju5dLmgayc9nKcaFZLsmlrlvOnA05u0Qr4iKSkkF+cA5Zxy40fSzrEhTk6pzpfl3YxWIjSpLd05yNdg4Kc8B5iSSfItHZrcczxtgffV0yZeji+XAuowt3RpZ6aS47e8mAQjPctSiVi63onJ6MQ3V+uzlL5yGOpzjfLEYjkcJL917pO+uQNanZt6W7tM94zbmU1CrMzmyM86eRk7O694EakUnO0pz44BzTG2V0rj7efclOnYPCz4nJ6u5d4ras4JydOVBt0GVKSTLo2DnctjNqqCOXlbbpee4UpwoYk4dNKWXTpHLy+aQgZuQ8RSlPrJlzdQczYigDGST1eFac4+1JiakCzpe45R0nT6dWoQtGIUurW6U52+PQLYxy6FfS+7eji1fTl15SQ37wRZfUX10WX3ZJSYO+zH3tJXWttBCifqyTcMK4lqxNaAFLz1dJIG5cXa5Sxof5eaQQfyjce/LVFxawnNoyE4QUIlmYTXN8/V2jfkCAlUu8PCBNJ2pBg5nky/xiFYL3HCsM3c7vvjyvhBXM/bXOhIKW92S/w2QQ6x2NCY4L6Ml910kgWfRUGhxu+V2+DG4LiA5dpQidnniXF8VqBctzJDP+IMbXL0/aEsJYkZhgm8FdnnZvMXjJWqA+37nf5fljFUNy6ytMaMCdlWfcbQXu+q4SP++uLXmknTaQSVSj4S7G8QjaMAV3kqvUt69QyZF+WuDP4KAy4VV3I3mq4ucvNoxchNv6j0b9LQKUjLWCsvq9lKW8iCFQBgoN7DWO97mfh+CIFMcfz/H4Q0VYgqPulSIgN5zPLTBrWLq8QUJDXSfystynADHF4/NDV5b5PhdBtnU0Erg9sSc7XS6H7OzrJDiKkixfVyec/2ppEt+aPkR5UnBbmK9HRhF2u3dethWc71h4KoTSHJ+fP4QNpNHMYKgweOjyt11SI3b0RZdU/zsvKXEy7jNfe0kp844H0snbU/cq44VFvfUG9EW4I+7xeNAJt3R9kLt5yXi7HnsnT20bw1R4loU7GLEWKYf9JUyLcsd4q2V0J8NNZwmiArvC7XExkMXsEIDxqLb4vF75ZEM7KyDzpKKwHFdnogweS5hNBnviXU/4mEsvC9BP6q6A7hM/L/OlBQjeaVt402F0Jtt+moG8TssCFgo+HxA3An1wWTFu1dMrIlj9CDTop4XjJ/qd2M4sxufploHOXe+RfnVIQWaLLeM+vZFMjuklA/0Q7xj3SOrjRf0UCB3vqCOFUUX86yEGy5jtCdj+yCezHZ7/bI/fS05+jBJyunQWMDmcdowzFPSE8NfLHGb8aksA/1SdSVUEIch9dUu9oGR7pBfj+0nubKljHdmKSB2cL7PsVcRbrwyLcFTB+eP6OP/SYiSSokznoDiHPXHWDI6vf8bxTv0Cx8NNdJaEs/UCZtrmQJzOsarPN9jgSM0D8XQZn2cn6xRmdlwWjjjEx0Vk4Pv3kwNx3QvOx7ddUtzoL3/1/n9cUoNvvaR6EvPFlxTHL2KYKAeeOv6g6xPxMGFBGwFHHIZ2cyJLiwJEackyjudcekTy7D3ooTugcF1bETGFKwOqM+eJw41skRiH3Q3UasgTt5c4onwIFicg6ogrXLq4+KRgugxeEssu8dyyg5ekmF3BqLY844nlVSfy2nzi+2Oeccz9NSG34PoEYSePGcdg8PlNmfVhshgPCyjlTkKky7MCbeZyBVzuV5n0lckDZhuZYdz+rovv948PmMxDfD4WrxHZR+MhaH15TN2Jmulk2l/0QGVsvoCBaOvkep70wR6VHeIsNzaQjmD2wZhpHQJadRPlvm5eYLLcs9RzDqlPgnJzhZkr8xR0dXYma2dxBY1cOeItl3ZOjsb4DNZth/Npqd2I8IJ9A3NajArvuO7kxLO6VxCNuEudgrdZUtobBszHHT9vvr6eiRAeL6AXHs6PadTzYx17oNM7j68is4qox6wC8Rl1C0fr4fkn4rULlvUUmDCb489zGoQDMKPbiHjJs2sRZT/G+TfFLoGR2Kl+uaS6Nbj+7vr6bv39eOo/qr/hsDfq/xb6w19e6Wv/CLiVITtr8Tz/1N82yiPGQGjeJftwd/83/ZVjeQJyz0OdTc1JT5p0UUuN/jTr0Bcl5UCnTn/H70mrv5VRXpyVOI9f+rssbs9Wf9o6Y3Kp4/fAOfCPpNAlr3eXzhs+cFbWBI9/AUZv9VdcRi5jHno+3+rvuI02ZBbhN4o0uvSmrf70Befx0mbKy85pwwKjrTeEldac/2j1Z+INdU9yuEp3jrrnFdq9t7Gk21GaOPn4AC/9Vfu77pwvE9TjJlctqRoniXONn7NC19eoLwVv551T+ZwWOlMsWYn0mZuzujj2S3/bDT7f6u8uFpV0VXWCGhPCl/6OLOWc9aDvEpOoJJKeewZ1OlUdqj2HT73V34ljXUbTVqjHaQZnpxDyomj1t5Iq1dlZE8A/x11flJLbfuysbnZAjNjD+Wr0V5U8jm8NhS9dF0631Z/W9VDP3/S9OhwOmb/9B5UxIwwm7f/+b+qP/+LvVXlAUGcXB/V1yNaoiel+DUAclYTLoyvK1b7wIeUMuQiC5/0s+8EQdTXy8HFPEiOZPudLyKCnFb5xRc3kIT6GvIN662gSyPQ+DSF2HIXxj33UojLDX4pYPOhFWFqomUzhUggmHuordVCP2X6eQLB6oH76Mj7/MOcxpKav0HCyFM9yduIyWMYz1CeyrSfT5X4BXrqTGJoc8rOsTpgFzNWbQIJTD84ys9WiVn90xeH4lst5Cs7mio/X5GHJjLtCTc2uGvENQG1OslsC1Elx/ONZjrrr4PHde19lqHtbgxwwqEm/eMiFb4FYytUD9epIa9SZSfJc7i2XEcw7rkLCZIXjuZyEALIsxfEXYzyfMuQWEAOPGrSdnJXPlFlBKPA4H0kHtbzMUb9wyVDfLC/ycmkWcwj4gVq0+jOS5QoWlqEx4b7En1dR4fHpdGMwoSbV2gumBYBKDBqu1ni+ZaXhfPYXMkMHfZzfxOfWMHd11KG/wPd/2yXFjntfdEl9s/5G4y++pDqk7wGJAHWhEdRG1kvXYBaoD493D3Krv2mJ2nGvY9TMvEwjkMxxifpY6zohsVTrptwVrf4kR1rCZHNHvYTEeOlP8PeoL78TReSZbjO89Zyjdu4P1J6RH1B71XzHwIiiRiLusAShq+P7YRL1yObRj8GmyhZvmHXUXKM/sTRLptUfr8zmoA+vK8bplKi11Rm1NpMGKXVuMr7e3BsRGKTW1IXFz2NsJQHCZDieuWnIRGAeCd5k8jsKEYPjmfqjFMQsRa0yGWoyVFGjVnZDnR5kwyejqxLhrTSUFIKoQu3dUH/WfYbnn6tsQirzMYcpu8bxNforlFkA2rHaUgA/eulPlQTU4WCun4kt4ftno/6eafW3Hc5wPo4BHt+bVDwRkjgEQWRRox0L3z/o9jPQDiqOh9lWLN76pqjjY1kV3nDDngkZpTmonWlVuALFzw88/HlIq/rnJ99R7+oV53/i2BUDhRF9m/6Gw/GY/T30J3JffElZ4nEBirpBvfWXtkWuPdSCPpmNGffg1fpa2hsw6ZalrhB3zkRZqztQz8yAOMIm8Qm7OZ7A3HKovStkIuGk7AZa3ucYdxqh/qbD7ATi8clR111ccjIPVNTdLekwsKIzi2TrxRmQcaidpHO1iP6wGVDmI55xn9o1J2vj+YTpsUSz3PNMJr2r2gNSboaMM5mh/obMogI9HuDx2AifXz9UBmZ7uUe8IEPtyeH1ATo/5wonJnZCIMPzmyTCW3/cEbUonac8dTcrHL9cqQMQNlvUH91kPsk1PJ51PneoByM8n9FucgGR9ljUodLx8U/G8wyGl3AMOBfU1K0fXkBQrjh/zjGLyMPA+dHLNY7/uMXPS5+oXfnujag3yy8l6d0GF7D0R5e4ez/jyZP1cH6eNk/g4FxL4pU71N9Tw/FlPOqUkSeoVW2G+pPS9Ex23nGHl5SGmjM3V5HAecKBrtgC3gXweH7KafcEUT2yjAsb1GEu4PyK+3GH8W5D1Oc/UH8/vpX+o/pjR8z4b/X3//F79bv1x35xULGoLpM2+9PJkpQf+tPOI1ls9XftF5QYjwPqpdFfwZnTl/7Od9771F+T/R1OK3jpzxvvPWewvB0K6xhSXZrz5cM57RZz8qG/la5OiTEsCHzqb+XJ8Kfsb9DJE+fIj4Exmbx3bvV3KJxNYc1gk0tPi3WcA9fzC6PivLMknEvdWdmoUWMZ4/j3Loxb/WnRYAJSLCSSk5dXtzCz6Rqk8SiV/5T9NfrTS6dfP84jZ3saTD/195H9XSO6R/1N8P2MQfhWf/tH6jFmn0V9ncU51+pPY/tSIhmdKePsTmOHtvprsr/1KrRf+rNnCXWKqWYz5sCY+NJDr0qn2u7X1Lge1okkXHmj1Z8+vfRySbSFjnP0uIBp9WeoMnVyo7ILLZ1sei/9sXiHbEwFyn6X/tjRoPe3QcU/RH+jL76k0nQfgD8/aaihWgPrnL71p24kUe6qKx+WLsgFPa5Rf6Oyzr72AT52zNyXL+gpgLKjUT/voJ4kwVlCelqgnvzn2pIJ3i1BWkqov4EKCd4uoVa8SNULug/udznjtBRivJujwWSOGpqpqL/suFIJvVqoOzdGfcVaF/W0tVFzwNAMkssI9dnoj3GmC4huowkJ3DU+32Z/TC7QkA7FSpYcATXmd5WCMqx4l6/5LYNQ2eN4ktVal/FiRn1RHvU29XH86/ke9WVbeP5BdS/lueHEEK6eb/2JuyIC39NkGl4nUMrH7jSB1LqhHu8Mnp9eziPInJtC6LDA+bo5WgiQLnH8hwPqDVbzBYS+hvrr+CIrT54O6vH6wPnogOvL3FLD+RxOVeK7S+Dl3n45hyTy1YIuF3lPHg2mqNUt4M8L5tJLfx6fGIWvHlB3+LMrULepQehREV/68ye1VmUTnycLIQfwAoPSzsr9Nv2xoyH3t0HFP0R/X539xRLqTxledoxjUNRGIcc5aOCjjuAQi0TlJIo3Qagdb3JAHfmb4KU/Rzqi/rpJPwBrSXaFE9XZXfGQFkD2tf5yb2QRZbgNYNKRtqiTGeoo4Q8pmF65Z2Bio478J+rP8ub4fq7OtvYG6m/iVjsCkffO/pREQ/1dFfz86wDfL1xtHM92jdoptFkIJEf9uQ++wlu7cT8CU2FT4pYJ6q3RHxHudfbI4ettP01hGnLbwukFBp5f/7HEW+8O6u94Rj3a106Ct6YdPP97GJWEqqg18XHYMd71gTp77vpz0M5ZiTpdVBFJVan+fNjhreSN9Ymfj+agKqQsALFbESN28fyFcktdg8Pzue7WEUyuXsm02d/81IlAXsz3havmsUyGW9TfzA7xfJ8e6q6nuiFYboT6a7K/y6WfArIXf17xVGfJIUhjMG+oPydl8HhxvF6BeZ1W1CsK1J91GC1A7N1wvuwBPp6HEuo7GVaMN15+X/bHjkbc8DfR35f/G+Wui1P+yFEbG+Xqk+HgOARRuozxV4hBLa1W1xJs/c4WztlK7yRXsz3o+/mg8KSO5ZNtEZ5BgDFPPPvRlcmJOd7B5EL8PFu+yXK2v+Lze45jvGyQluRkZQzI6qXDuPE5xYuvyFB/55wvvEedjemrsA9yPEZ9KfNuTuLuhGn195H9GYf9kHHz8PLSn52M8HhN9vfgUH82lD3q8uFbf6KX4/EN147Ibfccwsw0UH/9CDU1VsYP/JU989Tr3HD891xlQdS2HepeTdRbk/3ph9lbf032JxcuS4B/pj65DVCD5maN+t30UX+RtrnBVK6zv+kT37/b4PP2TcHHewnnc6ocX9mfc5IvFSk7tR4lr0vw9g31l28WeL7j61t/Z/14AeWg4PjsHercdJ49sEd1Nrq6Xu5EPVz3qM97l7b6y0WVh+nGEQoaB/h6pXN86c/hdjh/1zHOp3J7ohYTOvtHZn8/LqH/qP5GY577XbK/r/4noDb7+6k/Lr+vnUOVxozWHTD5X2d/J0WeFWYlaJa0lssVzM6C96m/jbN0X/rzxwx1egv/RKbhCnXT6K/N/pz+TpQEgw6cs3O3PvVXJKe0MMHz8zb7221J8Fn5uZnyDmOutD60+qs0UpBWfz8rP1v9pTPdcjYDx35lf43+dvuuw+icsSnbys9Gf4YmSveP7E87loX1J/012V+jP6MYo74KCqjdtWsW2sg/yq/Kz1p/5sYi1of+2srP02w1cPZ3KXhlf7/qrxhEk/+t8rPJ/i7PYvPSX9f3cbwjsF+Vn032l4PikU/91ZWfrf76+2LsXNY8FN+qvxHX749/E/19dVBxUp0Awk6gFYFpoyYW5XINC4VXmOAZP0SZrhwf/GomF2E/Fs+yOUVNUabWVyaBLzslg5o5HTVKiY3aYA9kAYFSqSSwg4clC5Mb6rKbKkWb/eG1kwH1TJ36xjg/y6dISPH9XdSjVmeHxb3Ovjo31Nf+isdrsr9MuKCeeAU1NRsuU/ASBvW5ylBr6YCLIfDzCW2zv7FcoE5dCfW3PN6rNvvzVAaPz+5Rf8rjlL70Jy8lXS6kuhJ1q6uMT0S4ywemQM0NRzj+SYn6k719BEvvphbh7YSaTWXUHWVTmfo9S8xlvjdMIFHw2zxI9mIim3caQSJdZMa/OajRY33+KVvh+G8Rzs9uhONNzKtCA3N9Z+VpiZqFe1cvwide7rLE1vrrLnB8Qyry8njjzMEbMmrhd1gc3/VEV/jY15ig+0S9aRnOx+KgGLTVn2dyG1isWIOEnTOe72l2WoJn4YlST0VtHh3UX5axdTb4+L7sb8QNOP73qPwcDb/4kjqfLi7MlsddASsmYolixSuQdIpa49aoI3pTfJiyVklhDaivSX87x1vF3lt//nUUgCwWqJMexef5uRQDSQD1N1kcdDJKYx/Ihd9Sx070iAw9KYXJebFnXL/Wz/W+jsGWUH+uzeH7iXJZgmgftozTqbPG6bSD+pII6iklqLlJ8EjwBnddUndwxvc3+hN7s5zAfaaX5KpIc7BX/bTwdB4fLw9v/QHUGupIcYKvd1BXSzviycx4LEArVzvizXpsSSaOkYBkr1CHerdKSF6lEUyt/Y5xu0KMt4pBJwThbhYMgg+1t8exg5I9t4x7FCOfzBUphFmJ+nOLHPXIP4wABHuyJU7HZe9EzxQc38wqGe+5Qo0uH6g/yR7uCw8i1B+cghhv1dkt6s2MekSu8P2K+MD51Fl8faM/Ii/w5yXc8fnFBccnhgpqb0NRfyOK+pOSc0Vc9onzEw1Rr/JSRq26DM5fcF0noAt8VbgZre7fpb8Rx/K/i/5GX3xJbYVwCcJIf1d+Gt3BEDTG42hb+XnO1S3Y4ohlYKDNegTKEPXHjAcFLI5WRPjp8QxWZ4H6Szeoi93heofJff7WHx/g8/qoyzFwnXfqS+jaA1IJHcbLC/zl2D66FzBGa75w1zvUp3VbDIAYiw6BeI/H74R11tdUTjb6g8WgD1N+yBLv4Xdywty8CoxniXqM865OTvNafxrqz9GuqEniDeqsEXUGjyPqb7WcDGGycsYF2HWl5KCDWlXMGU/bys8sVPF5R+kUcB9nPvFdu1/H6R3qTPKVKBdwvLaVn86BQ/05MZ6fvJ/g+6UsPZP7KrvBzLA54vJ1dlqYqEWzp3EElBWOZzhTryCPrFHh+tkM/4SMvQsI136XuKdelyfb3q4HYlJXfk6qbkXY3vgKU87gUYtp1yLn+7gP2n7XIe5yeemRnWPv8ZI7d6kDx65ItCfeIE4ST2BCLsyAqMMuA+ppOiLgBjh/e23Sg+m16OKfkOSfqb8fKxf/o/pD/H3ZIqXv1t/gi4OKdt1fXflpWH4pS6kI21Z/qBvUxE/9tdmf3Km0Vn9t9he44vF/0N/grNylbHmLnGFfvlBb2uP7YVUOXvpb6AO/Xfe35pcmMaYLepccX/Zf+ru6pdhmf03lpx5vSNVmf63+muzPdU4DZ5f0is/s70iL8FX52eivyf4+9JdbHfjU38VZ+q/KTzeKdWenZi41o4KepTICy9leQhslVYWJlOf+9rPy82Pdn6gtylfl571yX9nfvjj7zsWU/Ffl5y0WtXbdn87ePPio/DSqIe21lZ9N9mdmg0kk0SusXpWfUuT12uzvY91fU/lZoIhf+isSX2qzv3bdX6O/yo1nn5Wfl9vDY8xHWUbfpT+O6Q3+Vn//kHV/X/292mR/wfas0bAYuaJ8YwnqYDBALa3ZOy93U41+6m+1Qw35zxz1Y+1EkIM9twB62WmovT7qJHbxcdrboZ4eM9SS5jNv/TXZnw7TDJwoR/2pC9RcckJt0XKkkVZ/YtdZtvrz513UnBc4MYBbrzucVVDJos0kMGfXqM+ij7oRKyGGuKdMioD28kqeh/sYwuiB+jt6+HqF5+aQ3IjC0ImC49sTJgUnnChFeF6ifjJ+iOM5hai/bg/Pz3ZxPO7ZxPH7FpTyfo2fv4inqC+8o7Zkuc4S6a2SaTgY3RM5knA8WXJQGYp/KRJ54db66yJCA36G+jyIJ9Q1q6H+hhM8v468wvNZLVB/2VT8g/5uzBrays8wGClMSCY5L2+7WghJIaI+81nek7vSagXZxtIKWhquLp9k1LN3GaL+CIu6PC1Rf1l3oDN0yd/vsvbkUKemi+Pdn/H5zgjf73VW+Hpv5n7buj+OGTBf9W+U360/5osvKVE5uCBwOurNLFB/q02wgmnhbVEvgDoa7UYUpjO7pI44rCoiMOkczOJQEpgudJlwg0cANjfZUTgX+PxUUlAbkzpr8+t1g73bDPVIM/y8x7mKyGTWT0CZPPeFw5aos+K6Rv0U0a5o1/1t96gxxTRRX8cj6q+p/BSUbEugGKPO1ivUmznooma0IT6OXNTfNJrm1B0r+HkTgrpSnoMU9VR//mCGOpu5FmpWNFF/m6myBHsgbymYDMsSOnvEqDsB9UdTfL0ymi1hthbw+M8d6q97DuYg9Anq1Boaeqs/ebApUGt3dGX/iZ8v7b0dcSxDB0I41Jq1kVGnPR31V0qSD4qG4/fGRr1u7zbD+euuUIeCEr30p50inA+uQv0d3Bg1vEf9OWRRvfQnrJn68+c4P/ti9tJfW/kprlB/M29bEYdOcf5L4ZCB2Lfw8WZR63oWRzifk4JxIg6f3wWdBKb9e0XhmHyf/jiGZX6Xys+v/pbq081Lf2Bdr2/9jV2OePIS9TUfdUswyZBlvLh7uRPBfO7BENNB4ZII9ddha924a3z/lkM99d3nA1SPRQ0agPo7M2PU3W5XZ4vS5UyGp7AHmm12GGe/uACZTp9nEMwC9be1UVuBi/rTtQVq67bC499M86U/V96g7q45fhnKV3PIALVmORn1swqIYOPrdSOzCOugFu2V3Cta/V2S8RP0LeFJW/mZH9XBK/sjz+4r+zPLE09dX79aRIhMFqR4i593PF4jYp/w+OLGeWd/oTZBva0WbAFXvgOt/mZFiue7VnF++p3NDSTTeeuvWfcnj444n+k8i9rsb8qJo8J7SJ07YZp1j8tBl7qHsk78Jqg/ZQs89W6QVcSL8Xiz1bFelzi1fSIRtQ/KkqCO10WHJWrUfVd+SudMJhVCGxTvLhT0frNRf+7zpT9vf8T5iRKbAWud4OuFbfqP1B/7f0V/fI/7++/Vf0jl5+SL9fcz+/u7dX+G8qTsx7o/4xLvetJdKXtt5edH15fjLfQYbXHc4jcmT5cOY5xvn9nfR9eXj+zvp/6Op+uKfqz7O/tz+tLfVczXf6j89G9HZ7s4FcyH/jar5fwz+9szMxx/U/kpX/3+p/6adX/FaUj/pD+dbie89FDv4iv7+6m/o9iz/qQ/bekurI/sr9Vf0/Wl0Z951HH+Gv19VH4uFrdhq7+268vP7M9cjh/Vn9b9NV1fTrayZnTCP85t5Wejv7bys9Hf1sn9P3d9afTXZH/fv+6P7zPD30V/3BdfUhbVAliEM9QffUiibBtaDl56Ri35s/Ur+3P4m1z4+RFe+kvlpNYgk+NNqSEsIHJcjYS6hDpZs+StP30k6fJSQv1EqYH6423Ukjo4ZeBpsU7DxRn1N7idUGMuh3psur402V9WXVB/Gxf1dz8vX/qjgztqStbw+Wg3lCkdF6i/qKzXIa5nEyY44Ivlh7N6Z3+N/qrpcA7eRFIK2mfx8xr9UW2hMAHnof6SMZNBMN+pTMid8P39wXwJtKOhvm6yWMqsfovAKTnU38RzLfnaX0YQC+E7+yMGSWC57KJeD2r+qvyk6Uxm/GcoVrLW2eP8uQ+FhPwAx+sFqFO3S1GzyxRYueJRbwv5ohe+RSXUX0iWL/0Z2zsrB64zh7g6qLTN/qqoXmfIbjTU9OUhy9MTRf2VvkGpkqIm9c1tA0laov6sXn6XB806zHgl02Dv4efli/0KYmdt4Pzo62/TH9/v936XdX9fnf0NH2sXxMce9ZMvdZY8d24G9vy5LcDOK55cUomCLaklcfwdaoJ/uHOYrrOCgfmJlUn63Pov/Q2WqItqq6A2noDvLzeomagzoyCdItTWaRpFZJ91lkByBbWTDdmcSNVbf47L6xVhtqg/44H6c8cmPualQwSqvdoSRzVQZ0ISL2A2tXA8x1v9mM4CEA9mXnhkVuXE5QzUGQxT6mh4vZG115nDxDHf+lvl6yVMn338vFGM2vWnqD/VzLeMK83w9auHizp0JdRXo7+UfevP0yYjudXfpJ8WqLUZam/clcJX9tcHFshkrYRgz3Yl8Zw8wvEIb/05Bwe1x6f4vLZ/loV3qNc9rhkcnz0d7amzieustY/zQabjLXHLY10puuz4YK5uO+K6A5yP0qr1fDjvqDukqNfHPp6D2NlVBPA+9aU/NOueqbvqlK3+1FuK+jPqrHUVG0vUM62oI12/T398f9j7XfQnffElFXBd/BUr68rCSketJGqXBeHR56i32tolGd2zHRi8OCKQmClLqqd3ABP6AwYUBvV3sMILSGWM+mGZrkW6K9RWq7+nj/oz16g/SanX1RE5vZNJZfZB5KCLutRmPlnaaEAj03jGTbtdn+iX7K2/pvJz3130wYouHHVt2baILDR6W7HEmY/ThHD7TQVGuEBNDh+ot25R629Q6+/h2Dk5Bag35aTi+UnLbkLmM/NV+QnOGrXKJ+qr8tOxIhz/7G6OgKyVTuEptd6GQr0Ocg6dAmJTkOXZ1EOtsWeWerp98UlfV9Gwconvv+xnd/KId3fUH+D8NV1fuqV3bfXn5IssIUE8Rh0uvLf+JovxFcgp6Rbe3BTwruB67YFAn3zh7eLsTISpegVBtlB/6ho1F2ztl/7cUxf1t9vvXpWfbdeXTFx0QBBcgQlYdCUxLNQk6dl/6PoiHYIu9Yzr7PxP1N9f9ST9fv31mMG497uEf5Mv/ivQhH+5lUSv8C93rIuz0aPlZ/j3sfCvCf8++OcPYgHU/YUSs68SWSpnpd7yT5fPA1E6nIeZMyiTB7XOd+TPr+Ef7JmxsytU+8W/NcU73zNbZn9q+9Lyb1vk2z+Ff0V3VdK27UvLv59tX5qFfy3/fjb9bPjXtn05GWer5Z++HLu8pOod9VX6KZUkadu+fDT9TAo4tPwzr/qzbPm3KvqzQh8sjd47/Ft6VLd12WrDv9XADxh9C3j8pulnwz+DXSIfm/Bvc8C/h9riLsst/z4W/vEXfumUloGcnu2R5w3/mrYv+qWYQNv0s1n499H0s7wewlf45w6s+Wf4t7f4iXOVdv73hn94TfHs7+I/8Yv9txrSANwqfvsvenI5xF5ap09n4OXOCP2yLBbovSmH/pO92i+L5zv9M9anBXhWif7zQ7Enp1vhXft5vD90+WYXPvoqR28pS/TRcnjLYHF+oP9SC30C2emd/s1DeKV/CzlVSejVKw2blX/LhYFeikv01DXF10fjydt/TfqXMXdCwpuOr08nBY7vWbxrP9v077JSivBuoJ9IOk/A79zRg0ruynKHY17pX+s/EYoEFoMK/Tvy81JeaOi/YJaoRRCyeD5TStF3O0bG20qC/rtb+yXMx4nKUN5D3yaXulbTt2SmTf/2Zzx/h9kpNOw87nf5GKIfw0BWaODROy/3hSKF5GzpRTDnHiBXC20JS2aA87W5oueWZxJCwkYqDUrx3kNvcujnHmhFmMjoNz8g6L8VY9BgEd3ftZ+eojOhNMX5IQ7zTv+8c87KR/G2gqA6fHPtZ48Z9vq/y9I/8Yu/p+gKATi9qDviDDi9R5Sjm74AOBUqlqyyhweWcyqp01WiivTMEQJLjAvGczcIwEeG3yz6bLIjLQCb+E/R7gii+RhBw3MGBXkzRNBM4sgn1mGbvADYxH8NAFU+QtCIlH3Ff5PnEcEWbmrwLB8RWHPuHf9NQwTkZJKUxO1PETiTPgJQ4YyccWYKgnK2nYUgrXop0wIwPeJ4m/jPkQ74eZr8qJcW2vh5j7rtZai9AegcA3x9MQ0WLQBBzH4AcLVGAI6mdaOYqAbe0CsKd3eoLML4P+I/NUcAxgcjADz9krYAbOK/qTwuGXeR4vwlmzWOjw0QgOu6zWgDQG282BNvxB5EAvNDHQ8u8PW9uu1pDlKA4/XeAMx36Z8BqM8RgO6OwfloAKhGCECvO9FfADSevYK6dx/BSffSEqzHrKIeNb8PgHhNDfq/S/Un+eJrKttlCWgOQSFp+7o6sRyzoJ3nXAFsL8uJPTjuQONWKAg4oTisIENxcbe3AI+T3RWUbocnrmgh50+z8QP00ZIv3HCLYqLjyUuAIHRRPEZ+HLz6ft7WHZ/AcXBtBeiM5yi0eJ0N8a/1EsXlRyjQgRn2QZ9OUVSLy/UlwImCI3Euu05ONNo9gHpQuwXs4i7gHSKKz+6XvaLt+9kIcCbZfOHczyg64bkbwiQfjgvvFGYWEcPsCVJyR2EZOQopN1GAE/aHACd9D4+vUByPGK5kWXgcb23+11Z/Nmv/xFBC8VpO2iPcFAWoaIDzV0xRgCKgANWRwRGIGRTgmcXzVR/FiHEe5aXXCtC8bbqMM7cdUQ78Jwpv8kAxP+/dijyJfYPp2ecZj06uPvGWxz5M/U0H75G7M56obviq/vR2aaaTcrzrABmu330/jQ1+nm3SEXG1Ac6P76EwGwFC3+v8IwX44zvrPyvAHjvq/y4C/OrGnwM1NlsB6vs502sX/13YxeJ/aPyZ+Ceubf3SCnBbV2s3AeCHAD9av5xSsnIG7OX5GQC2rV9+Lv77aP3SBICNANvFf/0NuG3rlw8B5ldhVny0ftnwYclMyXRzbxt/Hm9eVGgWRy1pfDmDU043lLTln78K8CMAVK7PpG398peNP9vFf00A2LZ+gb1ktYv/PgT42vahcv+HbR+axp/N4r9WgE0A2Cz+awPAn+WfHwL8NQBsBdgEgL8u/mtavzSNP/VzMGGlW1BpbQBocpyXf5R/fuviP7ymuNHvIkDhOxJAGvZRcIyEImBCIQfqThXG70t17xdwXr1ffGX3Xv03d/ZyEcjHHO9DmdsCnKGkEfpQ7i8BJt5BJTTuS3q7+g+sSikCqxQ/E8CgX6EoB+YqgdCe4vH5DAWoPmkC84ddC9KAlwDb+s8t/qrK0ykKLZ7NUKD7LopNGZMY5l7/LUDhjgIMpaeAsF3klWwe6wSwXv3X1n86CooovtJ3/WdUj8cVN2rhs3WvlvK6QtE95nj+kg6vBLCp/wyFM55PKJJ3AsjuUXxLOkSR5jEKcDNB4TrV9CVAOj7i8asMBe1aV4VQ8YDirfJpDDS2FBIGUs7LMdT7PNT1nz4ZogADAwXo6hoenx8A267+Sy5nldLrHsefckIG0f6sFUEg4nhUYZjCIsgM0tZ/NglgsPV1xt+vUJwMw6Gw90P8eV079T4Z5hTP1yQGpXb1jQLsjZjB7xIBfvWK2jHjAkyyLYptuGF7pNi4GYhrb0u94R6Fcfb6FGYhWsI1byiQh/4IQXcGKMC6O1cbAUpLFKArUBRgzCkRyPcfAvSdunmM0d8STx9XeLeloWCmnfGethGgYdcbG8zq5ibEj14RoHg6oUBHHh61KQA1rnHJgOii0HzdWMB0pxWMmz30vBUg8aqcaSPAx9QNwAQGBdhLUGDCtY7s6giwFeDecGOQwECRcsuoR+YKClC+r1GA9w6+f3RAAarJZEtdeq0iMtuhAE2QdoVzpgeZSMs4AGs8K6i3nLMWmdQibCLAtgB0UeB4JpyKAjyxUUKOY7yv/BDg4Yrj08dmSdvWn7u4LijdxnsK5D4SSfewfQkQlHr5o0lGPijrM37++ITzkYoKzl93ieJulv9tbihA4bHfMx8C1Pa1AK0xzk8rQDJAsTbL/6Iznl8jQDcSv6/1J15T/cFX9Sj7bgF+9b+qdO3JKwN0chHFcxXU0UuA90tWkpO32QEZ71CAeYDOi3PzACYnDUm784MPm+ur96eSXFFgtvqE2XSMoipGzqcAveUgvZOZP0YB8kaXutURBegl4TsDXMztiIjTDIWnoQDdy7Du/rLBx9bx/hagaXVf6/9aARJncACtf0JBJU8bSETNPggzpce0GaD4qEVY72zhjcofvT8bAR4O3XcGOHFRrE8X3+9uUIDySekwXrnA+eD7iwEIVYSPORtF6x7MK2iXCVtAf37xSfkYX0CLt/j5PwWIFxdXuCuKx195KMBJd/rOACVpcQPTT0eMSzwUIKkFPUvSbvEhwCYDdH3JPhM2Dm8gVhe+aAXICTh/9szBO+5GgDv8c9ZmgF63a78E2FaAbpxagL1Bv80AWwE+mQ0DWoVi/sdmgNz/HQH2x+zgd2n/8tV/BRoBfiwA7N7Oh5cAmwwwOpaBU/Q5/7MEtFkA2AqQ7cd6uwDQzCfUl5SEtxz82qGMVp2CXBp0p1vnMZKZlwCbDLAtAf2ZATZbP5iDoC502CSJs5+fVkybAS5lP3UOCV5vKJgy+tPWD640fzrr3NzSDwE2GWArwKYEtNn6oS0BbbZ++Gj/0mSA+WIb0rYEtMkATx6eQFsC2iwAvF4OzisDLDtR3i4AbDf+MxI8XiNAQ2Or82cG2JSAsnhD3GaAv5aAfiwA3Gee94cS0L/c+qFZAPjrxn9NCWgjwLYEtMkAGwF+LAD8aP7ZZIBN88/vzQD74/H4qzbT/PYM8IuvqblHAohIqFH/1FmLrQCXVb1Tn6DUez/0lj54kL27f461UwSZQPAxXaMASRfF5Zh5vQJuk/fk3VRbABwNlfgTY221GWA0sN41oOnaySDeiToJnnp+lif7ZfKqAV08UZCHHgoQhh0U5CLG4zm3YtFmgG33zyYDjPNIpsHAglcG6MyHhPqliK+vjnWNpiULRbjJ3gJsMkBa8vj8yaGvDLAV4GiIAqS2jAJsVgBeFssl+GcVBWbyYi5v6P4lwKDsrXX5dCjmEF3OMgnmZ0jkLEBheRPrvQLwukABLtgzClBVUKz6rV4BGHooQFLvBNjNUNBNDWibAR7LW9ru/eCrpzXIfVlAAU5DhQkmcc62KwBB1lUauDwKsskAg1NXK/wZV4v9cktgscgNElx5FCB/228gm4POhEBxfqyQoACtjlx3+7y/MsCm+2cgydK31YDiNcUPv+pfKr9bgF/dq3Afx/DKAC1G75HBbpaCqqIAYaZHfJsBNps/tEWgV/UQgrWkBdMuAWwyQKJt/pABNgL0DvXmCo0AtTDcEhg+I58kxSyBiRSheO4+Cm2vo2CsIML3T+qt+04dFJ92naLArA2KZ7y/vDJA12Px9cbYXYBOOyjQ2e5dBKrn+zVpBWg4bvja+u9U4ustdoQCfNooygfg59uXddxmgN7Gr+6tAEm42RZtEWiTAapjgsdTBijAq/nOAF1/fBDJydmi2Dqj+l9VcxSgMH4L0B2PdIvItUjVa10EugA8/qMcUVAvSxQg1A1pDL3OJOdOWcC1Ys/ksEYB2ibOR5sBGsI2AlHB10NpvotAdXe6ZaCX4vgzb1Y3sJFRzE37T1BiPL6vofg6HIpaNi4pivu8L9zF8y1APWHfAuSelyUI+21Fnf72GzPAPtf7sk2fv1uAX13/tQPzlQFCxGYR8R4oIC1fcoxLO9eSBNlgB9PecUQdg++whPUXLwG6kYMCFMrrte0A4wazzCfLu8qAvkx4BuQUxbRRbRQirffW+5kBTjXSpeDV7YHavf9qAXo7B8XFzLMhaEYtQHJDAQb8DsUoHTgCq25mtR1gNGnBEtdJ3xmglswFQm0Pj98K8LLtE8edo2Dx+6oPajJDUYlZlhNH8FgUIz8uwJ2hKDt3+wl66dQdVtYZkIJ/C9DZHLsJ0U/hKwN0h8rtVQXaCrBZA7haDV4ChJH2FmBTBdoKsKkCNeQbPvYsPH5TBUqM26hw/CJlidc7XkGarLuFG4cowIuF56evevXuF3UGuJ2iGGd+H+fnqnSjNgNsBOj5J1ts1wC2HWDyINPJpcw6YGqiwPhbrV7TaR97IHbcEYE94PwkypUBO753C5hv/5kC/HGF/GcFOOCHw99FgNwXb/3+0QC0yQCbRYBNFejH9g8fLWCaDLCpAm0bgD5ZyfrMAH8V4Pha7J0+7fVpu/3DRxXozwzwY/O/RoC/NgBtBGg4x4L9rALtzPykzQDXtrZ9VYH+bAD6sflf2wImcGnUtoC5EMF+bf/QZIA7Rgz+tAjwrxuA/irApgq03fyv6kc/qkB/bP3eVIE2GWC7/cPPzf/aDLBpAPqXW7+3Alyd2elnA1DSZ/PPDPAvW8D8afO/ugr0Y/uH/0AGOOBH3O8iwK/e/0GSpwEk4kGjHxkgjOvd8argIcod/vba/e9VBdovXqsAg85NBFmoe6TMN/h92maATQfQxYhVSTjooDDMDgoQDielCASKQtKKZQZZ3eXrIwNcCKFGqOy9M8C2CjTtoaCAW8bg7k713uWd/JUB0ke9qm2p3e8ynTAxxMMzefWA4Yfzenz+W4COzsxhvvTxfJpVgNa6Pt4hw/Fc6r3Q/U3x7gHTdABdxSjA5XaPAtsy91wW/dMfMkBdW87bKtBwHOSJPMhRYH40xvdzRzGSfSBzyAiHE7naQSXvjqvXKkAqXHC8/nSIn3e51bsDMjkvQxfPx98cddpmgMvlcNFmgKFt1D1ihOlrFWBoGTg/zSrApgrUP8/qKluoM0ArMeoMFFi5O16tAdhCZ+hIQ3HCod6fYififOUVPs/shhlElDGoP7xI35cBDniO/V2awLDfkQE2ywBbAfpXN20zwLYJTLMMsBVgUwVaTert6O78W4DRLn0J8K8zQIsqFKyRjwJslgHOg+AtwLWH4urwKEBVZnfUWxMUUZMBWkEtwGr8BwHCOK7w7rnsL8G+u+8q0MPQ8EHpqWvqXS5sQvp1UxhRqgUIPAqMzOsmMEJdVboe1k1ihMMCREdGATI3/U4iggKcpT+qQPHO85UBwkH9UQVqCzi+Zhlg7l7w/Ll1QVsBygMUoF7Wm8tXh8giWhz4YGYqCpDLo6QVoHUcloVHZZy/QsT5M/VNSWE7rpu69N8ZYLsMcKLVG0RUHAqwV2+AoWWSj4KdoajpFt/fZICNAL10pL8yQEvd7RlntGRLMlqhAPXxDwE+3RRFnS1RgHk9v00GKBaT7xYg3k79/WqFf0gGKHxHBmgsy1owsZ2QIUUBCbsxV4Aa2hVR7+M9GD1jRL270BVfAtS9AdP2AP21CtQ92yhAKUUB/swAGwE6Wr17vNbd9ME8B+8qUK16vgTo2isUFzd6V4E6R7BLcu3WAnTOf1EFqkqXEv8S2AeYkJNAg826CyimtwA91sH3Hzn7VQXargMcbHcowJ7/FmBTBdoI0C0eOP6kqqtAi22ngHxcC9DdDYGchijCax+FxtHrDaTg+d79XbS8S9sD1FP3eH7K7PjKAJ2oQPEtx4srCMKMo1CkKMKDt7iDMlFHjDdc46wxTRedpgr03LF50qwDNKonirnpARpRFKXafeD8LSiK7jBEkRIvx/kyAAXY9ABVlVmXeoqKQu7omw7op8cPAdYZoHztvzPAnwJ01sPLP7ILzM8Sl/8sAdne4Mu+Wr+bgF99u/qXOwC2e0D8JGB5r7tU/roD4EId4Ou7W/gk4I4HePWBacpAuxl3cPqVMvgsAz30k5BoY0fJ2y6gH3tAfJSBNl1AmzLQZiHgxw6AbRloQ8AmBFz1uS3z111AmzLQNgRsFgI2IWBTBtoS8NcuoL+GgB99YH4S8KMPzM8dAHXzqfPStbdiXgTsTEkiqRsk8UcX0IaAv3YB/dgDwhnfBn8iYBMCfuwA+NEHJh2SbkvAdv/3JgQ83p70TwT8tQzUjM5F+W0EZHss/1VL7H+3TSCaENBb7TXabgLRELDdBCJz168tAJtGMHSpI5F8lokg6xxlGi6TO8jZbhpDwvJIwGYTCLUnLCCmnErbRjATDt/ftAENJnN4lYHOL1OdhPOZeJZJsn8tBGwJeEuny7YM1LcVeLUBbUPAZhOI/aHeIrDi6oWIY3z+JJxi8I0VKfyxi5+3MJYRgLd/E3CgnF5loP7h9A4B5ycXH0u8JMrD/j4DP+z/IQScT6J3GSgzxvMF6fJeCBizKyTgzEACLlzxFQKGt+pdBjqznDmEVSIz9JAhAbfs0ofsxCEBJ9t6kwmLe4WALQGNft32swkBGwI2m0CEuz7OV+Ui2VYMrY83Vakf3JCQnRIJPTepRqk6xJ/XtkJCeq5t4OefkODRtFhD4Kx1JpCPeD4NAQNhh2RvGsFcS5z/dgvAWPi+RjB4TY3Z32UXiK8m4HM1A7CKLRKuKQPdb2ZIiMHzTcCmD2hbBsrMkHgb2whA7tpF0RLw7MUUDHGN5NvWZYh+pyZg/IOAd1d6LQT0/HXlt51gPgh4ktPXQkCnZyFxpKK/ADv60QnGOTwisA22ZLzbsQ7R6hBQXhyRoPcU388KOB5CtmscbedNwOnzmTJe39dfCwG1zQFJ14SADQH1225L3KOI57sQkIB6JCGxYgU/71jvqG52Cnz+mlURsWw3fC0EbAjYhIBqt1sQx1WRfGcTiSnfGSRggRdhS0Aj0pCATRlotnkT8CMElGOlpO1CwFPaqRcOjvbUHRrGKwTUGCSgs637oDYh4OxuvAkY7bdL0L3ujrQEPNK6E0yqI/mW0zcBpz4SEKojEvBwCP4QAlrH2X+EgGyPH31VsP67bQJ4GQ2W+DPbvVvBNCGgUHAc4/Zn3RcBNabC34xOlvJkHl2RgM9swDiJYiUtAdsy0OkZiREOTAaEaNUhjmasdDn1zOtrIeBp3nkRsCkDbbeB6Pfw/bKrImnCWxaRwMH7NOP4YyFgvjkiCW9PJCm/sX3yqMsy9emEpW0ZaENAteAEGromPh9IP0LApgy0IWAbAuadelPDehuIJgRsFwLK4pMBvK+tyy5dJFMTAirC9l0GGnc2r1YwHyGgcnDw+M0W8M1CQJ2vF1I2jUBp0YSALo7XP70JqBgPJGCzEPBabu5I7P6oaAlYZAskoI8XqRcvkJjEHv9hIeBpja+fuHWImpfZayGgpHT+QEDCT7sUnpfu50LAjzLQqRPiz89b4/ubMlCl6+Pxdst/5kLA3o/n/rMEHA36o9+lFSj3xSsB2xSwrgP9SAE/CNjUgX60At2Y+HXXpIAtAXcd13/Vgf6aAjatQGWhuDh3/jJk2l4wK6O8/G+tQJteME0K2G4C/7MXTJsCNgQ8ZB27+EgBr/F1R1sCtisBawJ+rARsCPjXG0E0KWBLwGYlYEPAv0wBTUXbJh/bALYEbFYCNgRs60DbTeDrOtAPAn6kgBcCgrPSZP+zFWiTAv66EYRh9jbVaxP4OgVsVwI22wA2daDtNoBNCvjRC+ZnK9CWgMP+ffqZAjZ1oG0KWA796tsIOBqwzO+yEvCre4H+Wgfa7gSRwHsX+ErkAggPT7nwuWv+uRKwrQNtCLicj1Wm7QXTpIA+n6i0TQHHh7nf9gJtVwI+tkUGy01fJ+1OEE0daHbX3gRseoEm9IzHf0riqxdoQ8DAP+NjRxZeKwGpshBf+wBm1CVMmwI2vUApwwpMoO/ulbwScbzNThDhapbfZXOGxGzqQIOi2feQvb17wag1cZteoB8pYENA/35814E609sconz4JmCzD6DfHeLzJLwncoebvggY9kZISG1a+JDcu0hAJUHCHUYnHI9e4eMdxfluUkDHOetFkM+lVx1oeN8oRZsC3gE/j9IhEnBS4Pw+B0jWZHTDn1dTBzqnSGL8g/ZeCTju3TbgDRwdyT7An5eSr1KYD2Uk4KKDBOycnOy1E4Q++L5d4PGaqhfY/R4EHHxHCqitlDcBP1PAquLbjQAbAsJAYM9tHWizErBtBjop0xcB260gnJsSA2HqjQBnx1ium4O+CfhzJaB61PfENcTqRUDjyO4I/gIiceaHOgWUj28CjmbvXjBuf82+moFKeo7Hjyb4+DE1fJgq8puATR2oaN0z6mzOUU6u5z/WgTYENO4n/LxohwQLDCSgedjg89wWz5Ku07oXTU1APkQCJuAi8W7iroD1MxbJIE0D0FmC3093DgnIAhJQnPpvAjYrAVsCNilgQ0BJnZc4vgCP39FGAVhbD+fTz/QXAc0xiwQMH0juM7edw2w9RvL2Pf1MvFIJ2pWA3q37JuBM3u2ou9lHLwJaV21feDiYktjcI2lTQOdu1qmmU6eAJo8ElDb4fne1XrzqQL+zGSheU9z4b3vB/ENSwK8moO15CUzqlXLuA7rvlYBNHeh0cK0Iu3kTsF0JqKzMY0vAtg40CJ8vAjrFAAnWNZGA01W3Q9xJgAQcJEgklYV3CtisBJwxz3cK2B0cr2AvLHy9p9UrEft4n6bH3HslYKkjwUT8m0y9y92GNgU0GYclbmmmJZEuzwq0cy4UQTCxX3Wgoq30qacKSMimF0xDwI9eME0K6KQckknSN8+WgF4+yt4rAbMtHr/j4fHtZm+KmoCOL91eKwE/9oJYqkjY6XX3rgM11khATbu/VwKmuxCfF20cP+dfcwLz5+2VAjrHNwHbOtBQFURZiurULvFwPG6O868o9U6FC5w/MDtI1N3liecXMzhf3OYv6kCt87EDmr8RGL+3Q5KbN3PwmQI2BFQfs27hjIfpP5OAP76X/rMEHLO98d8usv+HpIBf3We7IeBHM5hmL8C2EHTB+flnO9CGgL/uBWheOlGbArZ7ATYEbFPAphBUud2uTk+zRq+9AH/dDeKyuD1fzWAaAv5lIejHbhANAX/dDeJ6e+xehaD66i7/aTeIphD0YzeIphD0Yyngr4WgHzvBf+wF+HMn+I+9AD+awTQp4KsZzB+XAm42u/BPewG2haAWycmf9gLMu0P809QQsFkK2LYDbZYCsq74cLb7bknadqC/NoP5lYDtbhD1UkBdMAr5tRtEvRTwW3eDwGtq2PvbRfb/EAJ+9TW1cYUA5qC/NwMcr4c5hKyoknYr+GqPhAk5/r0UsDyTCInEyzQcmfmrEDSUrirjD3d5T5YEZwlu56rSth1oNl6+C0GbFLBZCuiPvfdSQLxt+kM70GYp4PyWqISqM3z+UVEkXkd9F4Im5/17KWBTCMopwxiirUwYqsZ18xh/juNzY/xqYQV8nDz3c5gvNu/tIJpCUI8USCx1i+cb9pBU836hFtSuifYzBQzZ4bsQNOZjfF6ZI2lznkECDtYyoZ0xDqM84h1tcmLx/MMCSShqdeHm7fROAZvtINqlgE0K2Hk4r2YwHwRstoNoNwP0u9wClkMFCXrp4XwelTkScFOopN0OYrZHsvr29k1Ae7SvlyLqOhNGzL3XFoLG1xUS8Fg3y7lk81chaNsOVJOWWdsONLiPH99HwDHLjn+TFJCVv/iaatqB2laxZdzZ4k3AZi/4dilgQ0Cre6hTLR1J0jSDadqBfhSCtimgV+9HkB3qFNAGJEsvHokkMTteWwjqbI+6T87n/hLM5WxPHXla/WEpYEPAZilgmwI2haBNO1DFq5upNATsddMXAR3Pr15LAWenYs041/TdDGbauWSFJ8h16sW+U8B2P4ifzWCcTooEiiUkoDEQcbyrC75/t43fKWBDwI6MBDSqzo56/Pogts1gGgK2zWCa/SCaFLBtBrOs/+lWrEtOvUGFBPTMvodkjt5LAUP58EoBYSJVvbYQtN0PQpKQmBvl3Q7UURb1/hHa6LUU0B3UKWk8uvwhBZwf4rAlIBzpm4Dmw0ICKgs9b/eCV5fdgvlYCmhX2nengGN2zP0uKSD3xdfUz2YwHn0gkYxlOAKBTnj8/uh2K3KUu3tQbjAq2kLQQPKOrw0hmmYwzYYQ7VJA6CDRtpmNV5sqvFNAI0EC6cUNSePksxcBmw0hnGk3hRcB+zue8TZ7JKho1IWazVLAfYWE65h1CpciodzuMfM/msG0BGyWAhILhCJcHd7tQEUFCejutKwi4t7uwaRv4PnArN5ecPd8tQNtN4RoCGi6NbEiA4kVyO+lgG0h6EPY1AHA450C4o3lDe/2Ou9mMHmE45+58rsZjCMcHzAz4J0CNu1AZ8KFo47SRQKW4N3bdqAfBLSDbZdxl7vVaylgQ8A2BcwO13vbDrQloBXVJK4JCA+tTgHrZjC67XSpO7WvVpsCtgScVzhfVrobgMSwIwpPrftKAQXriARMjcuv19Q/g4A/rqH/LAG5MfNlfwa+m4Dst6SAP9cC/krADRfFbQqoL/5f8t6kTVGlXdv+QQ5ABcUhYICADQQEIDMFW+xb9Ne/d0TAksq19l57kPk8Vd839DBFpNLUs65OAWT4ioDz92ZRGkFZG0zNCMoQ0Flbhfd6rbuIq4CfPlBuBP30gfIsIFMBz71XljtvYpZG0K+DgF+zgPf76ZB/VQEdQUFZbRCwpgKyNpjaIgRDQL4IwfpAuQr4WYRgbTC1PtAaAn6MoM5ekXe1Npi/9YF+QcChbPuFruxltY6An0UIPgfP+kBv2YzUEZCpgNwIyhYhaoOA3Aj6ZQ6e9YF+bYOx46HR+zEEVLrt1p+SBfxuBGSLELwPlCGgfhdX2PMKQMCJqhtcBfSF0MhDHwMiqYtRmQXkixC3foWAZC5pZRtM5iwAAd3oVbXBMBUw7eBSBeRtMCwLyBYhkuhSqYAMAclYqPpAPypg3E+1G18EDA1qRG3cAOlYFnCuyEbZBzpK0gTP81RDZGnB/beOWBpB+SKEEMLzxc2BmYdvE17fWqALCyYZ5JG/g9dn91YpjtbzAYoPGL5B+4pUtcHYVNVkbTDLtGOQMMnh9Rx7VoaxmFRtMEXbAuTcnOH6bJyizALWEPCE0nIRkAQXuN5tmSIvfMjncSvVy0WITKeI2tQK2Wge02m9DYZlAWt9oL0pzTb2E1vkKuDTv24BWYOqDUafUJVwbBt53BjgnhHbamkE/VkVUOlKvT8lCyh+83tqlC4wtqMdINDmAgiYaf4SOzOxGoTvbigC5sOqDYYhIMsCBovmqVQBxzOqAmKlaoNBx+KA/PZ7ZiA5AwSs9YGyNhizvTgSbB3sEgEnWD4gbgS1nU6FgGheIaAqtXdiMB3B/awPlBlBeRZwKzohRjogIFcBF4u/EHB+g8cr7ValAuqWXKqAfBFiHZzqRlDeBjO+R6UKGBwEOF/WBmMslgfiT32nREBdPgACbq4nm6uAThDA9dM2yRi9roCAesOqEHCEqzYY7IqAaCwL6J6PgICjp1ygywoQcKTNjiRI1oDM6YT2gU7Tqg+ULUIgz4brO6VI+0FAfIhOJQL28akygrrSfQH/Xr+2wQzsVTUJuPDPZR/ozyKg0u18W2DhT0PA9i4uVUCeBdSmQQdbZNsDhFKFAklRfMKT1qhDvAsGBGya2wseezOJeEXvr01ArMLPr++AGAwBXYEaQff7p22oTfeBx/07IJLhNGQUXANAkplQqYDbpQAIuLvAz7NFCH8CCDhJlYYY+AUgYBA/pLIPNHPh/OLk0So3AbPHpMwC2i1TFXkbzHU1BER67Ft5oHoVAg6R3xO5EVRqXkoVkBtBhW3wxnbYBAR9bt0E6WO3iwf+viH6ap+qgBb8PGuD4X2gX42gDAHZJiBHwK1YIaDnoMcOzd3lL20w8uldZgH99/mhIdQN7tiarAT4CxZ4pQrovigCqvayNILyPtA+bethCDjWbg3kb2e/qIAcAZkKOB6/VTEaa0KCJmZb4osQHvBkwjcBjXAriL9tH2hT+u8gYE/p9b5rGOZPywLa0/3A2+7HUYmAXwtB/7EO5nHR3RIBw5azqauADAG5EZRlASd49fbecV/Ja4WgtUkIVghaQ8Dz2jjVC0Fz8TTjRtChKQKCskJQbgT9TELcjqsj4irgVyMoQ8Bt23PFr5vwHAFZFpCrgP8nIyjLAv6jEbTMAnIj6MkvVUBmBD2+FkFZCMqMoF/rYPgkBBsF/BhBOQIyI+g1nXp/KwSt1cF8NYJ+LQQ96W2vVAFZFpCNAv6sEbTX+z9Ubf8mCPjdprXrwIvw4mpaJDZOr9IIGvn9ASJTBIgA30gjHJOTIcYHFRCEjcJzI+jbw6URNH57AzF0HkXTIPfRHBBsDcjEEJCoxwiQbVohYDFGgCDurkLA7JpnOLolgIDjASCMsqeFoI1nVQdTuKvKCCqt4Oc787Q0gtbqYIjRNRCxb+uTYd5WCQ7eCv2oXVPjKK2DYaPwYVLA7Z4GSJSuz1UWkI3CLw+7AZDqGo4XN6pJiGiUrMtJCK4CkuBV1sEsaX8AWba1xHgFZIEzU6lUQDYKyEbhY3dejcInvgcIy0YBWRaQ1cFEawmuNxsF9B4vO48WuY+NxxGl2I+alRGUISDLAtbqYLgK2E83tjHMaCHoSHEQHwXMH8cNnq40QMBHDs+3eMPxF70u/HsZLzieb4qlEfRns4C9Xrv3h6iAP4OAhvWXCvhBwJoKyFbhA7snU+PmpkJANgqoCrOgREALnW5INykCmr8aQRkC1upgbLsFyNNyALna8SLBliQfCC8EZXUwHAFf/WoUUDWXe+QPdnRSAXUA0V77CgEPEa2DOfW3qIaA+uO5JBwBL01AQFu/73OveMHjG3P6fI8NINYHAfVeDvfv7nZZCIrsHTwfm4S4vf1qFZ6pgBGB4w07Nnw+DZqAgEcXELC2Cs9GATkCFgUg4FRuEK4CciMoQ0CmAvqtzG6io0XrYC7dI+J1MGwU0BynlRHUOMHxanUwc6WV1utgiATHs0T7mAfTK1yPTyEozwKyOhiGgLwOxmzMZmUW8EeNoL1eR/xTRgE73/yeYkZQXgfT3ywz1H5eFKximm3DU5fOkg+P2LkFnbyeBVwkbdFHCSCgdgGE4wi4F9wQyQVV3SStQfzrbGXDB11QFoL64/ldRjPxLXEExBsREGqW0Vn03rBCQNE8dPB4lFYI2AkvEq+D8QcUYQAi29iU3jLCfbIAxJIPF4y6R0AeZgQ9LagRdE8REB8fN16fYpI3IF5iAoKxLODEmXVzH70FmyPgQKTnJ84BAVkdTK0Q9DqjM/UMAXEHEM2+zwFptZWc49ntPkZtrfvEmnoCRFNVQNxh+njxLCCfhVfG878bQZkKiNcKRUCWpaR1MEF6WZVZQFYH45nO8oYE0n3xLKDvuxUCDpQMri83guLDgdfB8CwgidsCnuz0qg5mpLtwvfYZIDxDwCRzyyyg7wa/qQoo/1cQsNUUe+KfUgfT/GYEZLvwq2Q8Kzch2CrgIYmy+ibEVyNorRE0PZk7POrtcF0FvEqTsERAH0tN793dNUoV0Al23boKyIygtSygubmt67vwn02IvzWCfhDwqsyOZRaQN4JSI6hdKOhW24TgKuBXI+j/goBMBWQIWDOCfhpB4fpsslojKFcBP0ZQrgLWsoAMAVkdzObRTco6mI8KyOtgGALW6mDaDdsrs4AfBLy/8y2prQI+/PakjoCsDoYjIM8C7nqjEgE/KuCPImCr2WxKfwoCfvd7Ct2lkDeChmnL14zhdbTGQXc/QGGY6YYRvFVAxLhVNYKyLCDbhY/1gYYNM7QqFZBtQkwLL8WLgzsgUfjejPkqIK+DiYoCEFAWfzGCskbQmgqon9MSAaOooZUIGKwNQCa7gOd/x1aGPc0CBNQRze6JgIBR+oDbZ6PahZ+PM/hiqaRwm29CfLKADAEjWTFz4omAgGwXfq6agHAfBGRZQK4C9gZVIyivg3nf4XjLoVdlAS/CqDSCxm13XaqArBE0uuoUSadpCOdDVwA7Ajx/eDqWCEge5sYwUofW20yWFQKyVUCmApK5DEjNVcCgCdeD7cKzOhi2CUF2jm8bZLAqjaCRYWDZeGX5BmejFyDgKoXn+2QBOQKyRtDlUnZIfLF/DgHhPdVu/iFZQPlHNiGQbwDCbYPKCDp2qRHUXZ/qRlB/taRGTYqAbBPC76hJ3QjKNyGkmQ4ImFEE7M/PNt+EUG/NPfLmyE6Qld5/QUC2CsgQkK8CsjqYoX7dE64CumoLkEVM9yjoNuUTr4PhRtDLE+6/zwABJ3v4DOJG0M7Rif9mBO2vb1UWUG0BorJGUJ4FTBcUMa99ilgLu1QBVdOgGxYCIOAKzxIMQFptQoxn/i9G0N1aT8o6GNYIyoygNQRkq4Dmor3LvWgM5+8dXjHPAnqnNlzvh9WIylXAcQeQm9XBsEZQr/VObiiaNcpGUC8K5XodDN+FZ42gpkJVQLYKyFRAlgXkq4Dt1qbKAn5WAYdtciLBWEp+DAHhPSU3/xQV8Lv/qzJShBSb8A0F4bwPyCLp8y5WRwNAGge7Bdp67gmPbmIn92aHRg+tje0Vj6xdtQrINiF4HcyVIop1iptU1QKkSwW1zALyRtBTsKhUwCbdMWcqINuEcK92lQU0nEsH65MMEDBWhR3fhLCvgFTcCLq6vv/eCDrOOhq8I7suLlVAcd8SfWkFCFhrBC0elRGUZwFTb2mjhjt8YaNLkWuyoUbJ3bCLzQYgoL8cws8zBGSrgDwLyIygfBPiuJ1gjoDMCIpvUqPMAqLhq1IBkwB+nqmAvBG0cekWfBXQ8yYPgxtBjaEm5BwBmQqICN2BP8wAARO7/+KbEJ7tAKJ7waBNG1qrTYhDcDlg7XESkDdduaUKWNuFH2+oiuo0AAHtTCgRcDQYC6Knpo3fEwE7/x0EbLWU5p+CgK2fUAFZFtAp/DDkCFgzgt5640V9FvC43o29raV6IlcB5V7jWNbBjIR8zbOAu6kTlQgY6V4bcK3VELkK+EFArgKaYjLgCGiv/R3Wp2t598+zgDUE5FnAldXCvBH0eo6P5Szg5dojZRaQGUFZHQwfhfgg4Nc6mBoCfh2F+BhBne16MP6bEZQhYC0LWBpBXVLPAtZUwM8oRK0RlCFgbRi+lgXkKiBrBGWjEJ9heD4L+FUFPHc05+9G0E8WkCEgUwF/NAvYarX/D2XbvwkCfvd7qm3SUQhJqhpBmQrokyMg3MbySwTMeldDDK+RVhjNFZlxIyivg3mbVqkCRoIFCHJZjuYYT1+DnNxGgDSpfoXHh3KlAho4XZUqIKZD7JetuMD+Ym6h6DIHBJwMKKJt1WoW0BWv5Sxg2GgCMtrqtUTAGFNjau7QUYr21iA8C7gVVgmORp5GwhlFxtPor2F4lgVkRlCuAvamrxIBWSNoTE4VAgapA8jFVMBJg6p2rcYgD5fOa8yzgGwUIkptQEDpkJYqYJxftbIR1Bs3qlnAswavn41CxFIfEI6NQsSxDq/HWb8MY0CeC0ySRdUIapsIEFQI4fyyTSEb8uMKx2vQeh3Rh8ezWUBeB7O5A5LyRlCWBWSjECtZ2mJ8KKos4Na8wvltRtSY6ml1I2ik+K+fQ8AW/Kr+KQj43QX20mvj82H42iiEfqX1Jh8E5KMQmnQqRyFYFpAPwzMVECk6rUO5wv0DBIjV71Aj6HULCLg+OwQPNumecBWw9+wsymF4eQfIFeJKBawhIK+DYSogQ0BeB7NAdqkCOo1+lQVUXlQlkzZb4hmNZM0bQd3GdSkGNs3eMQRkKqC/SZJyFpBlAQO/a9/4LCBHQNYI6hA/xf1kuyfB0K0Q0DS2h9x7XhwN3YNOaQT1X75dqoAT8w2vf5HIZRaQzwLutWoWsDYKkW035SiEv1NPcqkCpjIgG5sFlOA0sT3/qw6ms9WjehaQIaCx2lSzgB8E9Oxc3qHHCxDQ2Y4rBBwp9PxbGiB7EZ5uqGV2SgT8USMovKek1p9SB/PdgYXlYZlhwx3CN6bh+VEZQV06c9c7PQo0Hm1P8A1lWmUBg077gkfZRUJcBWQIqOJuD3n3+JEgsR2UKiCW7k/bCHbLZ1kHwxCQqYDWSQZkac8mpQrI6mC8t71ccyMoVwEZAmY9+HmtSZScG0FZHQxTATkChu/5BWvbnoaI9n6EfBRCa5gtEY89oUCqMy9VwL/NArIsIFo+ylEI7JwrBOTD8NkcELB/3bb5KETgHFXDWL7fpQroTfACo4E1rFRAZgS9tS4vbFq+IvI6GGYEVUchIGzWdksV0N5rHdHfLOH5yS0uRyHwfAsIOB1SI6grVqMQ8uRdYDsPeiLea0KG0IgaOzszeD3MCMoQkGUBOQKi91vA8CmoiqR4AhKP6fVWxS0gfBBWRlDTSgUx2N5/UwT86w32n0XAttRt/TEI+M1ZQIaAtWV4hoDMCMoR8B8bQWvL8M/z/fq3OpiaETTbql2v+3BUFLA6GNYIyhGQ1cEwI+ghH7jlMjxTARkCWjnZYz2ItI132KOoNIKyLCBfhv8g4HljnNBEHhCNI+DlGSR1BNyNtqSeBTy/FL+eBWTL8DwLyBCQjULU6mDy23P8P2QBP8vw1u3RMf55GZ4hIM8CfoygX1XAWhaQqYB1I+gXBKwtw38Q0PL3u4IjIDeCii456fCBPC2NoBuch3oShKP/gBEU3lO9zncZbP40FdDppOUuIOkPAQGZCrg0LwNC0g7cPt7hfqJ0AGnaY2oERdcZX4bnWcDgqVR1MJspIItkTVMcwqdpHsrTDeZZQDw+VSrgUyUrHBquTTgC+khacBUwbl7WpQo4H3gVAj77xzmOt3OTjkTA838aQcPnDZDU7KIZ9t8BIGG8pyMReT7DM2ulkWin0QZQqgIG9pTu7PmAeJ0bIBb2J1UdzLInlUZQngV8r1aAmDO5MoI6a0DM6OICIqb5xjYa8+MvdTCxCQjIluFjZw6v77wlCRDw4pc6mCBJTBL32lppBMWruUlIS9oYRq7A6w0CXC3Du7dRiuPVAc6XZQFPuphg0l8NSCg86e7iDS2xJ2+tPBquqywgVwGZEfQei1sc6Q87j/URPN9rs1pgL7xUjaDyGR4/9W0n/1EjaKstN1v/agT9P35d/WkE1H7CCAp/6w7IG+aJjPKtv8T9IAIk6todDSkpII2Tirucq4Dthh7Dl7QdIOB5kNgo1mYEq+8tIGRjVBlB+1YBiHLoduzaMrz/ulFjZRsQ08VBNQrBjKBsF9Df7uwSAc0hNYJGdASCNYKidQOQ7ZMFZEZQ3HcAOVkdjGZp25yrgAwB9Um4Qv4ug+PxRlCqAnr6GW63XvdyFMK7IbtA4ajaBeQIyIygwxwQ0N8c4HyFW1QZQTsjx+AqIN8FbHv2GCVDPSkRkKmAA5XePzrsSM0I2o96lRGU1cFYxzdcT46Arb8QkGUB2S6g+ZzD+TEVkDWCMgT03ne5NIKa5xtcL6YCriZVFpAbQWd7QEDreDuKgdCH68dUQHMIyByoezjebrmoEPARJM0fQ8C23G7//1UFZMvwPAvIVMDdcdvF1ujQy/3pS2iijX4511VAlgVky/DBO+5lKJ70H9gOMkBAWXITbgR1d+sGCU6BOq6PQoRXQMBwMa/qYBgCsl1AY3DqiRwBleOhVAGxsHbhdyTuytjY0Cwd3gFislEIVgfDs4C+G5yxY7rwucSMoEwF1L19GwXnJ1UB/aCFrUlYIaCtLUsVsIaAvA6GISBfhh+ajRwnClyPVX6QuArIEZBlAYfCRc4DXWwAHI5pI6ptw+Pfq3sTaefHC6NhQc9XhOfrYEBgy8RVHUxtF/A9rhCQ1cHA63mWRtB+AX/j8XQD5z/SXDg/S4Tb3hwQuNl7t/kyvGc2lmUdjP50qizgeymURtAYy7Q+ZnWRMNoPAOGJBY9nKiBvBP1tVUDlv4OAUqfT/kMQEBnfPA3PEfBLHcxXBPxqBGVZQI6A48f5UaqAHyNobRp+GYwUr0nbBDkCfs0Cfupgao2gfBfw0wi6RTe/VAHV+S752y4gQ0CuAvIsIEVAbgRlCHiTRxH6mxFULURDn6mZXkdAvgv4Fr16FpAZQS2UmD2OgCwLyKfhPwjIp+FrjaCubYw5ArJdQD4KwepgGAJaUv+9q6mAX0chOAIyIyhvBJ0cSbkLWFMBmRGUISCvg/mogNZ6TI23nywgQ8CPEXT42u2SH0NAqaN0/xQVUPzmj1bxuipHIbgKqL4A3AhZAvJMJhR5xtNSBYwGM7oLGEl0dKEDSGFc1thIRFROw3MVUKGNmkAcFQIyFTBpjwEBN3qxNubuX42gn2n4cHCzULSljaL98LjAWbQcoGjVhvtfw+kMB8oCkElyAWmYEbSGgKwRdGm3jJy06M4gQ8BktoGP2msTHi8jREchWoB01zmcfzJTUj4NHy/PlQoYTQ+AsJmOmwY50MbR8AIIerxrOyO16OhF8AREfBV+ZQSldTBcBQTaXGDyblR1MCwLyEYhot6kOBmnJc0CigYg4IsAwrFRCIaA0fH8Moxt/7rAU5nYYnwa66HRcgEB2TQ83wVkCDjbNADJn8tKBWQIGCvxqzKCjscOIs8QEC80AQGXd1QZQRkCRss1XJ92q5qGz66Zk/9oI2hL6orSn6ICfrcRFN9fPh+FCNapLSP8iJZ4EkYHhINZx0C9aBHhIfxNK1XAztOZYivQKwRMsw3Bg/UWEPKSAgK+rzog4ANXKmBPcUoE9NzsFyMoVwGTbPNLFpCNQlgLOuVuBJUKyLKAQR7bt1odDDeCDqaAgMOOtiX+7J6URlAViSvCEVB9NKo6mHUHzp81gnIj6GcXUDepilmEcD+bhmcqIE7dU4YmB0BAZgTlCMiygHwUgiHgagcI6PT8Az1eEqKn5UR4tKa7f2wXkBlBGQL6OwGOz3YB7S6t15nOk18QkKmADAF5I2i0rRBwuHrCvw8bhfggIFb6cB6fOphgS+D+nXpe8iwgH4VQ7/cqC8hUQIaAtjI75Thr2z+HgFK3Jf0pWcDvVgGZEZSpgLwOhiMgugAyMQR8eoczntxDQIgpcg2k4+CKR69CQnwXkGUBXXnVI37rIcAHnjZvYafZb+TBu/O0jUkxL1VAngVM910JjywkkMAAMkP40n5gh5wbKJgWgEgsC4ge1AiqyNUuIKuDwZNsmSA8hz+3lj6Xkd9tN8osoH7caHlkbZchHH/Ywnphtgk3goYjOJ/JI6qygKwOZmLpXZGPQrBpeIaAPAt41YZlHQxXARkCGnqzkXvHvEJAtNjLuRdeJxj5o+DJRyF8OZnIHAFH9ksRfZ08dnwX0IqmSs4RcJ71f1EBgzFcv4G0U1HIVMDHu9vGqCNWWcCrKZRGUI6AA3Mu8Wn44NasVEA+Dd+2BEDS3VvAzjxURdI90zoYYQCvV9sBwjMjaBg8mlwF9K/a4vdEwL/eIv9ZBJQVWfrXRtDfZBfwu/8MMARkWUCOgB8V8J/rYBgCsml4joC3zuxdbwRlKiDLAtrGra3p62Da81qPtYbwpxG0Ng3PsoDnNJ2g4XBirP/ZCPpVBayPQtAs4Hmkn37ZBaQIWNsF5I2gkU8SPg3PGkFroxAMAWtGUD4KwbKATAXkjaD6Kc44ArJpeCdtBbg2CsGzgJ9dQI6AXxtBPyogbwRlu4AbY+GSmhGU7wIOOr7Mp+FroxBfs4CfaXhuBNVctcFVwK/T8BwBP9PwP2sElZWu8q8I+H98T/24CvjN76nTLY9wnHQBATuHV2kEjQUyyMny8SoR0I81ijSbojAedIfPF66AFA8Zlwg4axILhRECxHg3SYpneg4ImPYAAVdXtULARwAIeN+LKxyLlk3i+Y1OtSfqAi+GKTyeZQkLMV+UdTABHaF4rvM59g9XExFnVSFg0u1Xu4BR4c1xthsaInAp/HzXAATEbl8jcdsABIqaVoKnm4sphocrLlVAvgt4XwMCskZQhoDxitatuH5eIWAnXO+MVWSVKiA5zl9jPg3PVMC4G60zQx8Dws2uEzh/pK7XxrAggJz6vaqDcTbPqFQBWR0MG4WYBW14PRuXNvSaYomApIH90NDfJMOp2DZFEkXrsg4mk5MBifYynN9CUZc4Xc2tnBtBxTutg7HmDgqLjSYbG/G5xVjOAQEbFJGZETQ1MyOP22nRM/r3FTz++XByksc/qALKSk/+1/Gi30QF/O72wtv1/gsCTsb+Ag/zFiDN4TXT0FOfRdgRg12ON/hUjkIM8/MO4bxxMtC5FwXYHehVIyjLAjIjKPxid8bIODrlLqDfIKcESYG+4I2gtV1APg3v9wDZ9scKAXExBMSTckDAgbsChGw2AHEu633Ks4A+gOMODR2KgG9hm3MjKKuDsZpvQECNHm8TNKYlAuIcEJIZQVkjKB+F+KiAuE3rbj5GUJ4FXJ/g/IZYr3YB2TS82S1ywqfhGQLqxwCu1/N0whwB+8oAEJA1gn6tg+krelkH45kNuURAHSfH3HdPnboRlDeCtntOuQvIjaALzcyw674OJBD3J5nvAjqqdRRLBERVFhCnXbi+ttkCZE4N+PeKhb8QUO39NALKvab8XZn1n0bA7/6cYo2gwyttnGSjEPdG3KkjYKPxlxHUosZDpgIyIyg2xaoOhqmAPAvIjaALvUH88dYbcyOoNggBaZqnexPt1luZT8P7p0ujVAHR6wYIuNTcUgV0b2mlAj6EQ5sbQf2ZKWRou1u2+DR8sM4mpREU3bZazhtB2S6g3gEE9JpWZQTVTqQn8lGI01FoY6t96xKOgOpu/saTawD3Z0N4/cwIahWmgAJlCz+/n9EG0c0MzkeLVyUC8lGItbXAaOMvi3odjDI6FGUj6AH9YgQNRntA0M80vHfoAAJuD48HVwFx9n5qxkyrELCWBWQqoH/z6WiHK5RZQK/tLY36NLwfC2OUaQ8Bq+fmX42g025pBA3E+yNBjWa7ybOAv20dzEeJ+88iYFeU5D9EBfz2OpjaLiBK0e6fRyFqWUBmBOWNoGwavmubbY6ATrsrFnUjKFMBj6Kteb3rWy8RkGUBV9p0RmqNoAwBeSMoM4Jero8V4SogawT9X0YhfO/a9o7v1ikfP3QCSDbSpt5WGc7+ByNoLQvIVMDBsYn/hoA1IyjLAnIjKEPATx1MbRSilgX8x2l4ngVkKiDLArJpeN4IylRA1gjKVcAo7A3qCPipg+FGUKYC1oyg6qPneCcx9f8+CsGMoP9zFvBnVcCu2On9MSrgN7+nQnla7gJG5+XGMPaut8bJxgeEu811QEDHA4SLJhUCOidAvsxpVQi4Tp8JXs6ESgVkRtDFog/IJBuv0DjeUYSjZm6KUdLSMgOR6woTfWEDAsX4Zhi6WCJgNH8XTWPmrjKuApLnQbsZrvmc46k4Ngn8FsLzj0aAaOS1MkjkFIB4ojea47jVMMRwtMBlHQxJQi2PHzQr6MejBAdoD8/vbOH2XPBSnDxtU+QqYF9TAUnX00oFzPpw/NibDVB4ctan0gg6yQYATE9AQKYCsiwgr4Mx3OcCz/1hlQV8zEfT0gjavaxLFZAjYLdbjUIwBIz7Jt0ZnCkLTJ5bmuWju4C6bKU4LWgdjbMvZGPxhOsbB26lAuY0SzmdTCsVMBPEahSCISCbhucIyBpBLwocP+y/jDxq3LUSAWfGzsl/NgvYFZXOd+3X/jQC6t/8dVUzzz7WXscKAZ1xtMTmuQ23e/65VAGZEZTvAjaHnRi7Im0IbSV2aQR1OltAPoaAHyOovw4qBGQqIA4bVRZwkh0Bed4PeY1W77+MoMVIvqGVf0+xsz4D8rAs4KrRKOtg8MMEhGG7gDZp5GLQS+3SCGr3F1uRq4C+4gBiTQJAwOBWISCKAjieegWkYkZQNg0fiE+7QPBVeY7HaLMXvSSjKh1FwOFkAwioLU8ZUpsUASXzAF/vJmf4epuYMXx9TvK8ZgQd2K8D8nS5QkCuAjIENA60DsaiKuZhAK+PNYJOph5cz4aX9DgCWmepUgHHDXg+Ng3PjaAMAXkj6PAE138ZTDLszJzKCMoQ0N3D9cTuFRCwcz2XWUCfzJMd2qzg9RrWHhBw7yUFKjQ6LX+7nEjQTX8QAbtNsfOnIKD8ze+pR/dSZgGDZgCIEqzmXTyQHg2ER8OljNrW+4ytvNsR+SgEywKOdyuJcAS8p4cnRvmyR3gWMB3GTWxK20buFe/V2Lg+4PMCfrMBaXbjew9thblUH4VomMNnWQejasIOqdKjy1VAf5ssTyjvCTIe90RAwPzoZugq0Z1AioDcCJq0AUn7zYEmhp0+PL88pUbQ5r5NuBGUIaDhTeH48uFR3wX0JeMxRoMDwNdQp3Ur3aGbIENwu9g29gLyWwQQlO0C8joYpgLOdzS7aAeyyFXA1/RSYH10h8cH9qRsBLWslyIGEwWuZ3yA6zPCkZLj+wBen7VyX1hfjbsoiIaAbP05HE9fmIBkKwuOX8iAeMwIGvQCt0BGd/DCbieuVEB5ELfxKNw2SE0FZEZQfJbg9TAVUL8eNERI8QjRpNeXsPZwKiMoPlOj7qz4jXcBW3/d959FQKXV7vwpu4DNbzaCskbQWh0MQ0DWCGrZjb3GjaAMAfkuYA0BWR3MZWZ26ghoj05hXQVkCCieTV30ph066qC8tDoCbmMi1FXAzygE3wVkCJjfZzEaKgogy9/qYBgCZu+TyLOADAGvlj7Pra2CenUEvL+byd8QcGvKoXd3ghlx+gsy1o+ST1VBhxDnuRV7+kousHe80xGJdRHf9OQwvpeNoEwFrBlB/7EOZr+lu4HMCMrqYIpUHtVHIf5nI2itEZSrgNYKzvdTB8On4T8IyLOAHwTkRlCWBeQI+MkCHtxN9MNZQKXVEf+UXcDv/t/Vly7GOFgdLRInkm8YyCMbHA+bgIBPD5Cn91zF2Ov7VR0MetJ6lpELiOMN1yFvBJ3vmhaKhykgSzBapXi+DAGZhtomNJSzEuHFTgcEa6Z4bUxPgFyBNbNJJNtwPHmOFth7PuD5Fx6tMwlyQCpDp8hDEfDeBgQMsUdVtBx+XnMBeQJRAATt0tsCInPspaZJSHZe34xpfJzh5dvU6AQvLhFweshMkagGIJRnwuM9wK/SCLpHaIV9WR6IZDNZN41ncqSNpCNAwO5LK1XAGGlwfyvejI3jywLkPT0MQmZznBlPU1lyIyhHwA4iCZ6rKxPxLCBTAcPOEM7/kQFiNozVrMwCMhVQjCkCIx+Qbbuj1yulCHhPTDGMhXVpBM3utwGJOj04PzEHhF5oNH08O8Pjr4a6AMQdOoi8B4B4HUfa4mgf2mJkFvD6rc1oiZOTDAjPEHDv5nB73AYEnL71n0NApdXt/ikI+N1ZwI8RlGcB9QsgoHaVADHOwcxGDe8cY9ukdSb9MyBYv7Wf4r7xrBDwBn/hsZ724fGbHO6/36kKuKV1MMLIwRwBNWEBSOXEgETH02yB1asGiJLf5FIFNOCrJAk2dLQAmYCAPAvIEJBlAfWntif+aSKXCFjLAiY0+zcJ5nlZBzPZw+0+eq1y36HGUjTVp9jevQDx2CjEImrMMQpItQsYOa8ZHo1VQNjLjda1TCeASJK2zzkC8jqY6+Eg4lXaMTgCjruTqhEUF/rsbwjIVUBvDecjET3EEyEDpDt7gHSsDgYN7zvi64NTD21EQFRXAwTEqOjAl8zWJsFo1IXz2w0B2ZoDH5Cz/4DzPxdwfTfyPoOrOj/kXAVszQABh12K1Gr+CwLWVEDk0Kn6+/RU8EZQpgLCJx8g5M+9p3rdPwUBv9sBpi67GR7Mrz3iN+Z0ujx6K9gV/QbBCC17aJZ2z1wF9O/Z0kDuRbjC7/BVIjwL2LeWT24EDczVI0PnLSBXX+03ciwHT2y0BnD/SG0DwrAs4HMRyNwI6k/ce8IR0Ja9BvHR6VGqgP3bAu5n0/DRpt/BptlScu8kCRkia0AahoA4URsnbgQddG1N5HUwjw1FQIEaQadHoUDEAmR0+vD8HAGTzG2XoxDGajlG5q4r8l1AbgT1mq5SImA8cmk+9VCqgDwLqJAHnG9bkuE9c16ESL93SwT0rzYg7hs93tgavXuIG0FZIyhTAT1hCrf790GZBcTpHhDwnbwfeEKaKiJLFY7PVMDJiU7B3+bLAgl2/ObT8FwFfHQuEjZTBIjuJfDvMVgMD1wF9NyTgJFitwW+C8in4RkCGum9Iwa29yizgGhzBvAtdr9nFrD11+fSfxYBe1JL+S6DzU8joPgTdTBfEZCpgNwIylRAlgX8Og3PjaCvsd6rG0HPl15SjkK0b2ah3/Mb8lqDcR/9LQs4t9shzwIyBOSNoF93Af91FCJ8XrgKWMsC1lTAzygE3wUU5PBe3wVkjaBnwZmS4ez0vv1tFIIZQdkuYC0LyIygPAtYG4Ww5NOtygKe/FIFZEZQhoD2Hoc2R8BjoUelEZQh4I3untVUwPNo4NVVwBoCwpfPW7kL+EFAZgQdqkKo1Yyg/7wL+J8ahehJ8r83rf0mCPjdKiBDQPwaAYLZT90wWtZqgxdPYyBGtxMgT2//jHF0DE0U+YbWNHYOINHy0AMEYwjI6mCC8c4CBFlrgCx0Wh0H+0Ee3febUgVc6gYgYDcv1kaseIAw6aWqgzEkQJg0e9Is4ggQkBtBlc2AhFMBkO76VFMc9A1AJmYE5Sqg5Rh5mIWAdOvdFEgMXemIQgzI05hcKwRkRtDNZJrgwL3T548AoRZU5QsAKcUop9lHow/fSBdRAgh3mMH9DQcQMNlff80CXjcDMXz7L2zskmuCibwwCDeCTnYUAR0NELihABIqnpfgpLusVMDbiSKwfAIEPN0BAQ8duF6esTFJNHD8sfF6AAL7uQ0I183gekWIGkEpAsbnLi5VwBnxBznJAri+nZm1KutgVE0fcxUwwHcHxeke7g+Gyi8IiFw4ftDoVQg43kgrjoDx4PSDKmBP6ijf9d8qf5oRdDetVEB/qFR1MAwBcUTrXCJxEZUIOE3kEgG5EXR6lctRCGTRLKArAqIsRX1eqoAMAVkW0LytAamYCsgQUJ/cAVFYHcyjoMbMLc0Ceikcf9g4p7j/plnAeAsINxo1ZvB1br0nwUgChGKjEG7h75BHWvKJZwGtawzI1WsC8jQagGjWBK9y/BjT7KBDp9sRNbYyFVCcOoB871aVBXQtukMorgABmRH0plOjpa/viRe3AQFdgTZuzg1ALuM2KxHQlYI857uAHxWwlgV0J381gu50QEB1Pa+ygL2FWSJg0NzYPbR9VQjoD9ZwfEWdzbBrdOD8jDkdrTAAAVkWkCPg+rDIsJo0Djm+OEmPq4AcAV8pbTyloxDma3ykIx9wfXGjUSEgq4NhCIiCKyCguftBFbAnKb3vCgH9aSogQ0AUvSsjqGZuu/A7GzRIcNBpNq3fv2C00ruII6Bqt0sE5FnAaWdbqYANa1kioL5HjTxoDFaYq4DuvAnHn7UXPW4EnYhvAXnqGhDQlAAU0dEFBBzg5RotnpcuHk0yAQXt0xJ+Bx8C/LzbrlTAfefSxsZsIhN/N6x2AfVFpqNYDGhdjAgI2D+ZbdG7JW4TBfdDG6sruYE8OwEEOyZdCY7nd0WuAlqzvgjvMUDEwN/C67cxICAzgnIV8Ko+5BIBM9uz+S6g02zJIm5N4RvpOOi/sIXGgGzLEyDu0gMEZI2gXAX0g3dRNoIeVsKO18HwLKBHU4V67gJSDo6C6K09zzAG136JgIF9fpRZQHOUNlAwCAW4PpuBhPuHuAGIeaEISKfhnaAAZO5ht8wCjqVIQ3H7JQDSDpdw/sGlkwcLAa6P/piX0/C/LwL+9R76jyJgW+w0e3+IERQZ34yA7cFsWG8EZdPwfBfQ74UFR0CWBbSeqJlxFZDtAnIE3G27Wh0BmQrIjaAMAcUQDzyxEfdzbgRlCMhVQIaAzAjKRiFqjaDMCPrPCMiMoLetFIjDczPs8SwgUwHrCGjdohyQNejp6m1n81EIjoAsC8jqYJz2NtB4FrCGgOLg7nr7vRDWG0FZHQwfhWAqYC0LyBCQT8OzOpj/eRqeZwE/oxA1BKwZQb+qgJ9G0FodzFcjKEPArypgzQhaq4NZPQHhf74OBt5T0r9Pw/8eWcCm8c0I2NMA8bwBHRnAol8iICmmgERa8Rob/lWNsa+2TRRmyrqsgwk6QWUEvfXVUgWM0l2FgNMVzdZ1Xr8YQWOno62Nc0xHJ6KoUgEZAgYzzSKkIGvZ2MfHBXxI+QMSaVO4/+rTBs97AMi0MQFB/SdtEPVuRs6NoPLGm+OopQ5IHAbw848bIGB8OAACTltw/2XmVSrgpofLXUBizQEBlWBjGPZgtMLZ+FipgM37NcMLqTOArxuz4mQECplhv2gBEmuTDTasrlSqgKF8LDJjPhkt8WL8BATE1nrNEXAxfAByGVt8Mi5NMcKzpAMImHe1UgUkmWcC4hpwfZdUpYtws1IBHxsvw75+NsWw1wYEtBKUYO9kAALak0I2BCFf8V3A2DIA0TvOaFHWwTAVUFLVHPvDGBAwlOH1jw2y5AhINq2iZ6RJCo/f3JycDCfw/D/3nur88+/eb4iA310H03y+AqwqNiBbE9FdOmoERdkUbl9oli++nyM8uNKdOvltlwg4aVEEmyiyzRFQO+YHEqxSQJZZCxBQL2gjaCefYXRHflhXAbPeuULArgDINhluEqznCSDW4wqI03vuMzxqOnv4ujevjKCjfV6pgCwLODpYuYhntEGUqYBq9ARkTDO5REAbPipETHZ0VKFlJthuk73oPyminmnjKENAL94lJQIyFTDQ6fS82ZmkgKzaPucIyLKAWmYdxKC5dGzU2N0BKZvdHL5+nk9j5AY6INuCZh8tSQ7RTdRjrMFHBgmGJ0DAYWSG2Nk2dmJQUCPnNqLXjxpBcXEBBNzdG4B4z/YRzk87G9wIyhpBcdivENDUXhUCMiPoQJQOuWcH8O9lI/h5lgXkCGiY5yW2NIqATAUcnzvw7yGOd4QbQVczJ8WWsfphFRDeU4r4pzSC/ogKyLKAvBE09R8KHjzfdNTBeZYIqG/XHRHnm4eG0tblhsevvkSCxaqXoYffLvg0PPwmCxnanZYtbKIdIBNDwCKYV1nAhtDoUeOijG31IJAaAtr3FyAnq4NhRlD7Bgjo7TVAwAfpd7gRNNg/l6UR1A0tmWBhP9mh07R/xS58ySTx/g3I0zIpAt72FQKeZvDz43MXEIpuJvE6GDYKwXcBGQIyIyieBYCA8y5VAWdmpQL2/beMRxqdsg+kJ611u5S7gHwU4oOA/qsABIRvd2+sDwNFxKIolCqgOZMrBPTF5YurgN77IYzRxoqfeKgiFcWrkQqfmwzx3BgQcLFdFmi3C958FMLLx3B91hdAYMdW4d/ntKlUwOHUF3K80ZchGt6ESgVsbB51BPTFNby+jhI3cf9RCGJgaJOv/63yeyCg9N9BwKbS/FOm4RH6OSMoQ0CmAl52weJ/aARlu4A1BHSTYb++C7ibAHJxFZBlAeEbq+kVwxzBRxndBfyogLU6mK+NoHl2XeS1LCBDQJ4FZI2g52XDzbkKyBpBD9rhXK+DYbuAvA7m6zQ8UwEZAtZUwHwP5Pa3afhPFrCmArIsIGsErU3D1xCwZgRldTDH/BaWKiBDQNYIejZ70/ouIEPAf66D+ToN/0HA2jR8rQ6GNYLuvTVcr1vUl3kdDDOCWov+tqk3DKnN62B+FgGbSvvfp+F/EwRE3/zReuhLMR+F4HUwrBE0EYYDMRy1dEDAhwX3h1NAQEktmoZ7X5V1MOGhV2BD3dCsnOJYJJYpwuGzmPFG0Gh4hzdU+vZirgLGg2axNq49UqqA8YKOTLBRiFmE4fF7pJUIGG3yAQlvw6IwJo40xyRuA0KlT7h9PAPCMQSME4EiYrKa42AzsfJwTRs/mRE0kk+aGHs6nK89pCMNuTtA8cjHTaOYKhmePYiZhzMNEJBlAWftCyDeLqpUQOItBoTE5vpkNAbWDGc2gesxnfvYmF0V2tDZqlRA0qEjC+EKEJAZQdvStDSCxq83PP7Sf0YYXjCc/74F56MsvRkOJRuQtk0RjKmADAGj0Q2ul9uG15deHLheqL/uGf7FSnBsbWlDKx2JgG8bK+zPFCsnskIbWw9U5aMqYNRcws+fNyjHZNaC470dQM4PAnIV8NlXVjjcC4CAj/vP1cHAe0r+Y6bhv9tcvYk6ATbbFiBG65qUWUBDBSTz1HfHRltpA7/wKlWxHrSeZHRtTOHrWLdCQHKJAjwJtoBQZwKIgR2KgC6uENAxo5DvAvoHE5BqO9yUdTDBOLV3KH8AArr69JBzFfDonFOsuecKAdtOZ4Y1HcHj/Scg1Dg/Z1wFDHba6YTCJyDgYK+dCB5QY+n5aU7xOHiuco6A7Qk1gnpelQU0LpNfENB5vlLstLUqC/hMAZF0YbMn3u4B5/saVgjoHQ5neL3rzRQb7W0OCKfQEQgZEHB4wYCAk7UdoqkJCGi/dzvid7QEvp6qelhmARkCnsTFFJujPiDhPJ5pHAGZCsizgMwIOtrMAAGbAVzPSRLF2Cpow+relwuOgMNVWKmAzAjKsoC+gijyUiMoUwH9SZ/W84R6yhHQNwq5REDDtU+5LzdOP4eATaXb/FNUQPGb31OsDsbckl5eM4IOChGQbLtUNWPVHFywelABAYc7wYDvG/GNZwED5wQImKzeJQJyFRC3AQHd4QYeH/YBAdfFpaA7gIBYrcekhy6DbmUElc+LCgGpEZSPQjAEHC96Agr8AhCMqYCON1VE/07vn2yHEgY8rBBwt+1e8dCT9NIIqpwrFdAvnkKBhNW8jQdGp1IBeRZwu+rmfitxbTT0gybWHdoY+ty6CRr3qQo4AgTEWFnu0CynCBgrDdGfanTqvtV+4sFxIoteajZCdMi3BbxnfZo1pI2gTAVUnTcgoDmC52NZwInXrIygTAUcLqZdgDOpygJyFZAZQZsRIKDVgfPxzx3hhqS3++ZZwOC9hev7Et1SBQxyFxB2cH4c8XhNhNw7OvD64SNdwMbWqEYhvAy+99qO3xH9JVV588W2ST1tgJy/6y5gS/7vIGBbFJvflbH4aSOo/M0IyOpg/k+7gMNsLSY1FZDXwSRYGJQq4GcavqYCtozM8nrkicSaCsgaQWt1MGwXkCMgM4LurNOafEVAK5/lSb0RlNXBMBVwH67PdSPoheTx34ygvBH0KwIyFZAjYNHcjss6GDYKwYygbBTiKwJuHy/376MQLAs4yz2prINJhuhWR0BmBP2KgE5jJNaNoP/LKARDwK9G0HU2nvxtFGL3OMdibRdw1Tbx3+pgftQICu+plvynGEG/exq+c0QxJvDXPCdxAkjwOucbPCVjC0XFEpDHD6dTvLwNAGm2GBCGbJU5nuOjIcbkUYS8ETSNIvj5owwIOI6fgIBrmq0zr5vEwFYa8yxgPHPxztC06xp7ydomkXIEpDOzESBQP7BI2M0BcV4PWq9i7Qd5OLnSXb/dKMXeswPIli4B0UIF7l/29wbhRlBleZ3j6AW/v1HvsS5VwPB51RFHQLcFSJh1G6YY7i5VFpCpgOHb1A0DL+lUfX6zEFcBbzocP730qjqYgQ+IGfd28HpWV7geDRdVCBi3cGYsPA+QLPHg8a9MW3MEzPyNiUg4wjfDFawIRyvVzON1H64PQ0C/EVdG0NEOEG3elWy4Po6fGPYsLVVAUgyKnnFYeqURNOo2AZFZFnAappYYLQN4/OFowfWKVQeR1bYoVcD5SobbGUVqPE3h+CmcTyT1N5rRV54lAoYiffzPvaek5p9iBP3uOhiGgFwFfIunHura/hIPRBkQIybOGL2egHxMBQyUHd3R20YJHksZIEVgnOD+5YZga0ZVQIaAugfIoZn4kPvn6zlEewsQkBlBg7Uqr1F/Csd3pfAo1lRAtQnI6bvK6Ybmi02GnbFNRyYuNDvXNefYJeY+90wVEGYUN+D4s+kOcRXw5U2mWO3u76URdDAD5Bs67kr05B4gUXp2EuxEU9rYSVVALMPxDC8BxDsKchP5eqUC+i0CCLofN+D51SUgoS0AAvab+xkebR1AwB2cF1cBGQJ6ysTGSIePJozu3oFwFZAhIPwF2uV+0wYEXEzNEE9Oxp4E+hauTzRrlQiIjX7HQOmrkWAjbB9FT1wBcgt3H473pkbQkP78YQ4IOH4TQMyBcypQPryXKqCvtuQe0la0PkYYAPJFbzj/x3lfqoCBOgQEVGQzhesT7IiXDu0m6lOVVUvCkxgcNoCQP/ee6nzbJvRPI2D3m99T0n5IlW7/VwS8NxsEiwevRMDRwqyMoGOyveHJ1JVyrgLqvvvE7s7s5VwFHLwPbTxe7ikyPVVsCA9AIK3dA6TZWK6GXuq8w1VA3gg6sdoFR8CaCjh5UCPoeL08oY4z6MDtniIG2lDY1Y2gxL+f0CEUrtiZxP2cG0FZFhBNTAnh5cltogaddneuDXg92looEdBqZgrCQdcdo8kZkIgZQbkKuC/cHh6OTYFwBJw0AFmR1RCQf954tpH1DwU2VnkHeds1fCOdxsNXiYBMBbyv3iJHQO80dk+oOb6UdTB+4TxOKG4dXhgFZ0Ay2aFFOVQFtGJbhb9W+apEwPGKIh6rg/Hj+F2OQpwXgMCnA3yPHSgZIPPj/AAE9OMjnuyalQqI2paKybCliuRKG05x/9HBo24Lns/pw/Vtw3cdbBwdFZG2s/g9VcDOfwcBpWav9aeMQnz3/64yFZCNQnAEXHvjezkKwYygHxWQG0G/ZgFXqOvUVcCvjaC9/XjkNReyUR+F+FoHU5uG/4xC8DoYtgtYG4XI2utziYDcCEqzgPtHfiYcAXW3aZW7gMwIuh31DG4E5SrgZxTCStqAUF9HIf5nFbA2Dc9VwI8RlGUBfzGCtnCJgO3+2q43gt60qVJvBGXT8P+WBbxlM1JHwNouIJuGZ3UwPAtYM4KyLOBnGp6rgGwUYn+R/PxnVUCp1ez8IY2gP2METe9tK4+WGSCg3Eo3OM7vFvypF3VsKHQEgeipicLJVmsa8kMCJJI7hhj2euvQaCjTUgUkuAcI15EBAbEzG4jR9AhIcxtMYzxd05EHYhY74xKIazzr3m0Sr2+4MJYKIMx08oLHr2+ALEgVl3h5PwLyhDncf56RFM9lBxDQOFZG0EXoGXnkLwDpkgatp3nrE5FnAcNcnONZv6uJZEiR70VHIjIFnj86z4pSBVysroCk4RQQ0M2mlQpYtOH4L1rPEqyXNIu41U5G0SMzPG3bgIDK9gUfSjs6PU8RkETCOjNMAxAySYlFIr/AJQJ6yQuu19MDBHx6VowDYWKSeDWA6+N2rDnOhg+6c7gDpGRGUE89OyiOI0BmOz8ucBxcTDFqrHDP6L7pLqIkwvUIroCQsxUgtL9RLTE8a/Dv0+wRON/o6aDQma97xkJQt3gptG0xPB7g9ZzOqyVeeCqcj7nXSwT01YEjRpKk/xwCSq32t+3X/ml1MMvQIRwB8TIHBGxcohUeh4CAnp7PxkhwWnFpBN31AcHmh33CVcAaAg7fFAHjHJBF2lJEEwEBvcEIEFCfzUoE9BE+rVGAO0uszfuAPCea9XPW5zkeB1P4+fsIECfYUyNofgIEnM5/QUC8fcH9barSOZPOLwiIRr0WCoIwOaHhA5B14ozXyHsagKwcAQ+dAwrcPTVCrjcpHj+7gGTjFiCg/Xql2BaWgFhLqkKqpplhM1YBWW9uskb5CRBwoNuVCljkdLShuOUiR0B1CQg4CgEBg/YREDDqNioEZCogM4IyBPTVOZwPUwGHwmqXB9robKBlSs+30wIkFqZUdZ1FM+ysZfh5lgX8IKDHbu/GLbg+59UhD6TZTEOGXyFgIG3h/HcjQEDNv52QP7jIJ7RdTuDfY/ICZH/nvyDgz6qAUkv+Y6bhvzsLiPPuEvcX857oxXTK/D5rK9h9hIBky+5KM27N5RWj6bBLguPdNdBwPAAEvIVS7o9Qb41ue0CYfvfSy4N0DYihnwDR7IPZAGQTAQGfY0C8oa7SKXPvoSFR33a4CuhdlEWC1vflE9tZq5HzRlARPRSspw24P10LN9Qibhfr8qqHsJk+dmh277ax/tLk3D8LkxO6pcMrtmMBifGUuBmyfVfCyN9LyD9proyOT1rn0k0B0YoXIN10MpTwxD53RexPHmUdjJFPG4jOtWToHAACOjGtg7kTmkX0ux2sztOG6HUMQEASU+NrpMiid1YWIfwN2b45AnqGfJeRTtqAgBOxh4LFDhCwJVMVcKUoIg6ucDuVHoCM9y4gdWoDsmkIjjfZD1QU7anRVNZdGetmAgjIjKDD5oXW1SyqLCBDQGP4rBCQjUKM0reQB+PuI0TPFlKxTxtB45lIVdkTPf/dvAt/M3bw7zPd9AGR9Sk8n7O7/54I+Bdc/WcRUG4r//7R+nsg4LdPw381grIsIDOC8jqYr42gqnVTy2n4l30M9U6/O+YI+LURlCOgsE/GXrePjPxvKuAnC8iMoDUErE3DsywgG4WoZQF5HcwnC7gLpmdxkkRbrL/HssdVwJoRlO8CfhCwpgI2F2uDZwH/eRfwqwoYnu1XfRRikqyJt8ljt5qG/6ICsjqYVTuMykbQryog2wWsIWDeTvreWoA/ZTwLuF/cpiUCsiwgQ8D9Ef5g/rMKyBCQ18F8soDHB/H/s9PwbVkSu/+qWPx/1Ai6UQHx5u0TIKAb+rbxGB03OHSwheK7BIjhW3D/dP40USSLFCmuR0CYO826xQQnXAX0mplFwngBCCKMxAxP4/lAjAfJJuMI6PeagFyyDAgYRmqJgMShquKgnS8xfoZWzlVAhoBRHg3ycCMVhXFSpnQq/QoICE/cNCwEyBg4JyMP2zO4fRKlFC92zyAnr8Mafr54wvlNxjoKFw84fm8hAkJFLUDQbALn38L5go9CcCPoCz7BcUx68HrlIZa5Cji3BUBA94FPxkuB4yVBdyCGznKDjd5mBYj5uBgkmt5wZvT7gJDTVgwIu5TXa2P7WCUY79/0ellaiYBkTRtI59Qo2zmpc64CEmv1KhGQ1cGEchuQOd0BAuI7HcXYa75meAdAzuBuAQKqR1wi4HKPLTGyA79EwPlq6xAyUjeaITpejv3MqVTA1lsCxFXhfIjQhfvj5gqufytyRBLtfjALKEst6U9pBP1uxeIl6AEeGoCA3nvUgS9PNiCgNe8ccv8mzkoV0PC2e8RVQIaARrbdEa942WNkrfdhqQIqCBDlvQMEVDsFIN0OdRIUrWidzBqQynvbgFRjUV9iW5QAefouIN67B4g1caQKAY0jIIqxpyrghk6jFwE1ZmonePzpTFW0XSvFw7ZA61Y2FNmO/hS7kzt83T3RBtD3HM5XK+6AgIdxhYBuO4HjPdpw+5HA+bltQDI8FGUZIQUQUD8uAYETqhIql0aG9R1F1tYDzpepgIPT+Ij8seTY6LGezODrspeLQWwAAnY3jTm83ueB+DPrlCBtTLN93S0g4DlJqDHViWiH4554xgUQ+mSfE46A3kV2DLSaUWOt2johjoBMBXSPgICB0YXXO9wCMqoarcvJt3B9jvlkgS2hD9frfQUE9KaAgOPBAa7nrgvXo0M2K6y1xoCA8hsQcJLMMqxuRUDAUD81UaM7gduZdBKx0/tBFVCWJOm7/qvypxGw9c3vKc17LHkdjCeF7g6lqtDDg2ObTqELT80AnLtiJ7x3CW6OHgZaNAY0ezeXcjxZAgKyOhinY/2CgGN5B8jUVb3QGF8AcYxJt1IB79ehjN27K5Dg3YfffLcDCInMuJEH3gae/7IBBLQeCwF+5+UH/GYoww7WLxkgVHMDiKrHcwmPrl1AQKYCts3lDasn+jm2RICAkUMRMDUl4o3XSxkF6CJhzVcBaU8dQEhbW9Is4LhCQGYEdeCdiDyFuIDABkVAZS8Q3x0BApJc6JRZwPF+ZRtmwwVk6y9kkTeC9g+0/sWNADFZI+js+n5zBOQq4KTbLbCaporobRXhhC7C4IX10wCu53BeIeBwHKmIbFcrw9iqgICjnvSXCjh8i7wOxlcNOD9XD+B6COMGgQ8tOmpBjaB6tyPkftAX6KwbIGBG62C4Cuh7gy4ejJUu8gQBHv+241ZpBFXuvykCKv8dBOzI3X+fhv89jKA/UwdTawRlKiBHQKYCShNt453aQYQsNN7d9CHZ4fooRPASPKyu0hA5G8nQeCPoTTHiEgH7UdOFD9WxifgoBNsFXL+iOak1gv4vdTCfXUCOgO3GOqtPw7MsYN4LL4iPQjAE/LoLyBGQjUJ8VMCvWcB/bgRlKiCrg+EqYJbjM6+Dqe0CsiwgbwStTcN/RiFq0/Bf62CYCshGIax5YRg1BORGUIaAvA6GNYLKvvb651EIjoBfG0E/KmBtGv7nG0HhPdX792n430MF/PZRCPV9neJF726JZERHD6Ih2uJpYQLSBetNaOBCSnAwswBZbA2QYnI8ApIdGyaKR1qRGUjIafZuZ+VxvtI1Y/rwFniZ050/y3ytjXD9nGJy1gBp5kdar3IFBJk3lnYeMWNk2ADkW0wVSwzfBRz/rqMVnjvTQR4fQkC8/fGZ4QhRIykgnMyNoH57YeTx+gr3y12U4ul6NSUEvis2jWtHmmPPWOskNClyjSM0x8F0BkgXPCsEXOZbQMKt/bKN5U0CBEQbi0T9LSDovENVxoY7IJE3LG6GatIp+TaB1yPYr9B4ZHSEIpMBQZtjbW0sQ2WNF68DPP6qrXeGuz8CsolNuF776fpmFKIXA1JLgIDxGj4N80U6x2HHNXOSK4DY8nS6xMljAQj4dl+ZEU2vgIAXb4DC17PoGaeNAghabAZipC7h9q6br3GYwL9XGGp6aBxb1yUgouSQsI0A8ZLJNMfeFo4X4xW8HtbAOm+ngKRbpBtG2gaEJCsyhI/WFBD0x95Tnab8p2QBv7sRtB9PCHwRGx1ynBFAwNyYrUsEhL+AGKkCINZAa+xEnDUo4lmARNZjuCM4PCTw13RwDvEEGwfRL1DSRJEGCOX2vIOI2wQQcNPZAwIp+70YOC95jSbjxYqrgPClFpBmkt3nuD+VjvB1UYTjnxuzBTbCIyCpSHfx1PECkPD8hMerORy/H70yPOhcd4Qj4HAB52e4uE9ike4AMhXQPY7WxOvfAPkKAsimIgUQlamA25GZ4slLBSQL1naPIyDqqHTUgRpRmQponxd7ERcxIJy5g/MbNB5HFDxezhjdbp0Zdu75DnmDpYzRYwQIqOWPQx7M6YgEObTgfGabnehPtOSEnmyq/nIC5ByI1Ei7oqphke2RvwjONlrcKWKPIvhiPj3C8ZdPirxvalTNL4BsVm8/hZ9fwPGXSG6i59tcYv1MDqK3eZ8NNL8DAvZbgxPyxm+4no89IODIv56IrxK6I3g6L/C4293l+LQA5N1guD3ovM7oZxGw02nLf4oK+N0IeNq8l9ge7BsIz5rCjquAg73cyLHj0XqSoH3DyCPd3A9XDxtdrfeNN4LWENDa02n0YgOI9Z6/JTzWDgLyiumqREC1aTaItw+WBuoOab2LthJyLJLJDhnmu8D9Yt4Qg1FnuUMSefewLfylAuabuYKH+hqQCpFlqQIyIyi+3xYlAo7mRwtxFXDzAoRCqz2c31Nb9pDitAGp9it4fukKSMkQsL+aKii49QXMjaCTcQaIWFwBkYo2NYK2THj+If354gbn2+9qArynzoCAs2AOiDf0O4irgIkrvPFgPqcjGs5SQz0TkHA0fvdQcEWAfKwRdFL0ewhnIbyexA9ErMrnLglwyw1RoT8Akd2zSjPvdHpepKMZ8wT+PUzx0US7ybCJ0YUi9Nxa0pGKbQcb7w4gIUPYw217wnagCnDUCyDl9GipOFFNDcXDEF6Pn7tdbKlbQE6nBYhu9B4tbBRzlZBXuviqrP8eCPjXW+Q/i4Ddbuffp+F/FxXwm/8MsFEIlgW0j1OxyVXA2ijEJwvI62CYEZSrgMwIGnv9AA+Od1I2gh56GJcq4Pyyx7rT3gWedJqaeW0ano9CfMkC8l1A5YlvPAvIjaBBBAhaM4KyUYj83vFLFZDtAm539iXnCBg69oojIN8FnAphWN8FPGb7fn0XkBlB2S4gR8Ds2BpyFXCY5ORWawTl0/AMAWu7gMwIylRA6/boGH/bBWSNoLVdQIaATAX8511AZgRlCMiNoKubPKqPQjAE5Cogq4NhKiAfhZgu4Hp9soB8F3B+CFOeBXTQNN9xBGS7gD+rAna7yp8yDf/tRlB/MgJEm1xsRNLla2yo7TTH5H0BpMn1TWLszesML8zQzKOZpvWM4x6QbOEfASmGLl4bC+0IiNKEf2HgPECMTkyNht4bHj/L9J2xa0pTjI/TASG9GJBoH5MNJlvJBsQnL8146soK45Vuo+iwh+NvdtYKE3KhIw0UAdXVaok9v2OKUXwApDtk4gLHimaI0UAExFk3RimOH3GaE3VFGz0fgExxR9NJpPUAubZSDojYxgMSOxh+PnTTDGev8QBFk9P/I+9t1lVVljbtA7IhqKg0ATMREJSA5K8nIqKJCoqKHn2FOmsPr7FW1arGmPtd8/uaXookKUnGbUQ8z9akh72B47mUBmP2GD9fnRABY0lDBDUEHO9A4hmkA0S8YH1AJFYChuc3FjoJ2mfhp/+It5BHa0RgHdqSrk44X6H+lK+ZPuVuYh8ROO8/s6Dz4VPO5Yjnjxg+IKKjoiXUGj+zoJJqMRbethm9zRR8zVWcr3SI8zP2NyvwZzEiIOM4P24XkTOONyaJkhoRcKUgMq9mrYXLuvRUuhmdS/DGtycSjhAZQUfkC2YnHI9iIPIeljj/of2YMebhSv9tCDgaC3+MNfzwh/ep2cljMJPniBTXp+nB6YAIOHukiHBLERFQfMq16HVeCn4PECHy43YFVDwj4ghikpDgOgxBmRhH5h1tXFub6dP6HW5HAmdqZW8E1Jh9IN7xabrwQkDlEFcEoh1+X6k+fQA7A0RIY4SIc98/5WheCNgZ/W8EnAweeHxFK+mNgOS4ffruVYg83tZLQLvbUxYqz14+f9TD18dZwf3qiUya7i1BX+6evYZTRCrLDREpJb4XXDG0VNI7XtYYrssH5iUzfD9PemtQxRwRcHpFBBxPhnj+Uw+vzypqh+hDPF6rJTy/nVUBEQxEQOvQHLjbPOVjXKlOwLJVRLwJIAJuh8sIFnsPz7dd4PiP694SSOEi4ikwdEh87iQYzgY4H/RQA7lMEKHp8lkI+njg5xv6zBo+jgfBH2d4Pc0Kx+vcTjhfa2sIJHfXiOSNXjF/9cwaXrfrAuamjQhYnnF+VkTfwOyASOq6hiQTOtDXQEinZu44HNLfhoCjcW/4pyBg/6cz646fw6IwO/gbzvOKlHQiwzRUEHliAZFEGvgXMMx8JMB413VIqDxNHs6HgeAdD01JiNBFhJv3EUmS1bUh9x4ik304dglcQUlox5rcgdgEEelxfcqvrBFJLNYishx6iHDH66QFpyoRuTYaIhcM+zLM5U6Xu5G3aEnPOCGSuVxmfvAc3ysLaIx0ibv9xbol8xzHN3ePFmHT8bOXjyACUlUfcFcwbip1ExyP4pQd7sYOIthhiUho9OmYeFMbEdBj/R4Y9y5ef8gRYZXcx/Pv94io6hg/v1R9ROLlvvv8m0cxKR1dRbDa7hCRsu0kpNNJhV8IOLvP5Xcv4Hzuy8QjGc6Hs8D50c4aImG9w+tTd5EITngdMXe46OIa7I1+ISA7POVmovthBNP508TiQLoSaeu0B6ZVIcIe60VJhHEXEVoa4/U4I/w9DlVUgaVRhYQnfk3I0bYVSOlAJeElxOvx5k9fReKMuKvc8Xi3O+m/ETBaep3vf6v8KxDwKxP330XAsSwN/xAEpMLvKAR9y8G8soCTRdP+UgR9WcN/ZQE/rOF3huIKs0oxHI1fruGvLKAjBPCRBXxbw78QsL/ZTombMCq/EfCjF/CFgG9r+FcW8CUH88oCvgtBX72ALzmYNwJ+FIK+s4AvBFzoJ+5cNQZva/gXAprt+FmI+R8EtB5jWmlHD0Z/8QX8yAJ+LwRd1RB8mkJ8IeCHL+D/xRr+OwK+fAFfCGgMJo/y730BPxDwQxH0GwIaWt8vNHVYeJ9ZwDZsvHcW0JzPcL6+5GBmxr6kb1OIFwKa0Qx/j9+1tY7lsfDHIOAPb63BhizBL6mJyPVEgtjmHDztaAjBJfCeVueDFSyzDiJTG25VikHpE4HWOiLcpa1o3z+n4A3OTzkTRXOo4Z53EFU5Hg9029Kdc04gl/pTHghPK/fNmuwg6IcWCdXIA9plHJGmvZs8XFiIPKq5KSB/Wq2HSgcRcACrAvy0PyXMXhYyleaIaKvphArMmN8pFdonEsb6hod9ERGLP63Vw5ZoPFgO8fNtbmfgn+dTgdnK83WP5OCdMkQs+yl3UyzGO0S+uSGwe/a0ig8QwQJrOhUCdfi0ntfjHPKwb3AWj+8BHczPW0TIUmeh0YGS6gyRGSYWImxh4XwIybNXMj3rPCJ6K9K1ZycQqgTD6U4JMr2GtxyiJTxNJ3o4v6czIlwmLBABFd0raTaPN5B2y+mzUFYzqaNwvF5qGixyj4h4hwDnN95xRMDNZVvQuL0VwO7XGQmGIo4/sFYHWIUeft85RyQXchxvFMwROReDrUPbNb5eC3QmsIP0GxFwLMtD+Yf2qd+NgMoPrym2CBkoMxcRUKOIJG673oJlyIg8j7WVkDOZr2AyPOyJb2wQmYI5IpIO4p75hv+0Utf0GDBUQgTprEyZCJM7IqTuHjl0m7og+bkXgeOMDty/5E8TB63egpOxikPWW5qkyjtrMOr+kbneLpFJMtcL0EclIqj7tEYfnC45wtgUX++q5/vXOSKZlJR4/BNprtpTPiWOZoxNnlm2WL0vgXKzEN4IuDwuU9Clp7V7RnB8sNHyXwjYOSLins/4/YqMyOtNPURSbfp8fVo9fQIPZkNaz8rBotlRAO+MZ9JJuAU9O++Ju++aCZn3ENnm9IjjX/WkggiLeQqLZLznEAEirBpfEPHkLSLoaFvJxDkjQs+TaC940b5O3giojhABEUnx9aqqc1CDPiKoNsLrO0hDRDzNx9+DZEOViOlT7qWeHomnOFZBDH2bwuxWVtxXnuMnF28HZHCuBLcJEolctN4OptVlz0A1a5OM5GUOs2JQc38k4ZPgd60pWRBHPyVb9rsR8KerVcbGoQCtcLoM3CMiCy92XZiaU0Swbrkx6bG7uCEyJGPu2Q4ikzId3UBVFYl4g67TvhVBSWF0BJ+sryIZDk4dfGyfu9xXO0pGx0IugFo8i5+R+xxcE4vxLwSUgotE/Gj0AFta4OtmtKiIcxx1QN90u4LHakTAfnxUIF/rMvP2Bo5vnOQDsMhFEmB7XIvEzhYXmB7CGQ+vQrcgvfkTATMdETU+IgLayU4GK6k7gmes84b0ot0Q5ovlmHnSfeGQuIz6YLgmIm8rPuVbkmch6NJXSFCQLl5f8+iAxeddvEc3N4fq+9EIZn15yEE/rDOybA99mIWTjuDKT9OMR6ePq2ERyMyVRETIfecpFxMKModDF8e/Sk6vXkZEsmx+Lcgi2t3B4E8kaxqc76n3wPk5jTvMnyxclfKnqcNi1TwLc58IWDazMSj6Bl9n+SIgh/3pBEpm4/GvXkCnw1WAIFbJU9K1JWw4GoNqD0eCN1vg9d/XswH+3n2Fh+Ny/u9EwP+8919FwIGAa/unHgO/Ows4+eGMxVch6EcW8O0L+M0a/u+zgHO/m7yzgB+9gO9C0JciqN1vmftorlPuT7Qye/cCXliSMLPMpqUmUnHyCwG/ZQE/CkHfCDgel8m7EPSjF/A7Aq5OdPVLDuYLAYvNABH1eApMjV6D3l8KQV9ZwI9ewO/W8N8R8KMQ9AMB33Iw4kb47AV8ycF8t4Z/FYJ+ZAGPue//KgR9KYK+5GA+fAG/ZwEvD75jbzmY/ydF0Fch6DsL+IWAv7UQFNfU6MfUC383Av70mjrcbytwO64lMGl4T2hPOx4g1h2TszGSDt1GY0Qi3n32yj197NKlW0DSu01JMKhUmU4jvoLVrkYEEa17Rre3W4WB2shkwcOaUEqniGSue0CEGef4+WRASmD5yOKRtLo31HNtRKh4bPHQNz2TnnGfgVxkBmM0VSVaPrNaQUdAhNPGmkp35RPJXK6zoNvZAj0Uz163Nt/yyMwRUZvDZo2ItNSEsJURgcqcb8AfDA3cZO6ISKM+24CrH6dCtGVaRrudQYmIuDZ5kC22Jl1u7Q2s04XBwpw/fQ4BkdW99PF6akUr6HhETuDmvef1L6ClbEAO4As7i0XmM2vYcVdrRLibLoSnp7wNfdyWkDoFfl+mIbJKAUeEE0NE3HGgNfRoIQL7YozXbxk4H7sBImVon/H9zEHkvAzxfQb5Uzr/iOMzH6s9ZPoDx9udb0Uau4jsa1bYjHm7J/ItzjXE26HF2fqKxw+L2x4RNJ7ycFLi9QZLXkLkrG2BBWdEyN+3psbjn/qr8k8rBF35T7mWDjsyGK2HCclFRMD5NEeEy9fDjOzVugBVvyJCrDa1Q7qn5Q7s6Nlbd2sQUdr7PoXJ6X5iXsUREY2kLmFKboiEtDdsyabxEHFOd/x+dY1IJlgY6DnuqcanrzJsSHOZF0DkXkX8tF5SokaXEqyn4rPH/eSp2LnmYD7WR8FvFoiML1MI59AvBa8jLh1yEsIVLA7inAWrOyKQfa2XMB2XW+YtGL5eu2tE2FXvyN1lbVFCTX0LpjRAxNPEYUXmxmUH6m5wJFCbtUpuYlj8QkD5KRcz3tY7XOZhTbz7AuenLDonUMn+8MxQmAUZ6cM12NqmYuAEiIxsgwhppeGBufsEETZqnyYO9gDn85Yggg3keQ4aRSR1gxueP7o8s4B7v2IuE+qSeKm+A/MU7gV/QZ6FoQNvBVPBRcS7Epx/cvAKmOx2iITuypLJfLxHJJ7uauKuapz/S9s5gLF9zu+1j4g36K0rUM67A85kagWkcdYFGKvHiUG/g69/25rqCeOfMi/640wh2gjv4c5GYYwPry1JNVuFNKoVEirbjUMh696BznVZ8HaLRUbioH+HSeZI3DPbC96D5rQFex8hMqVrhdJrLWgQGiZ+H1JQQ4cJItbi0O0SN5Tx+CHNu6DuFYWFSr8bkN5tJoBhM0SSliPyaduNAuvJEwGlbS6SRdfQIJaiDoG+hkgW9RDxnHI/JEDqKyVXL2oRKe8OC6fBtSI93R8D3SIC+ikoJp2viAIJLLoEphs8fj97IAK6S5lB0iwSsq8RsaZ2RyERCfD96c7vgHN9KK/vk4neMBWW8XN+nFTBfbE8ahCt7iPBLU+XisjHdAzmKlMIq55W7Y7S7SEChjKugbArEeWcPq3iZx0O6hCvD/YRIt58N2b+qI9I1qz8xy8EfKxdh0ZVhAjeLxCp2bMwdDKZ4HjWWxz/pMkrMjpOuqB4z6yp0O2W5HAcXcDEZxGJylWeIAIbE/DT5x9gC7ZRaZwiUluWMUZklhc4nqY/AkV+Wsdf+PV7Zv3fgYD/2Zf+uwgo9vv/vLX+SxBQ/eEs4AsBPxRBXwh4Fd38sxfwQxH05Qu4P8vwKws4P83SvyDguxD0hYBeHESuaPWmn6YQHwj4VQhqFl4J7yzgSxH0uzX8GwE/TCG+5GBeCPguBD2d8enzQsC3HMyrF/BdCPqSg/lCwLci6HdfwC8ENNl+Ir8R8EMO5qUI+oGA57Ryf8nBvE0hDHL+zAK+EPCjF/AlB7O9jpJfWcCXHMyHNfyrF/DDGv6VBfywhv9SBP2Qg/nIAr4Q8Lsi6Ech6H8pC4hratj7qQKb342APy1gHx2MDYQCcUhIL9uKNnlcw9qmiHQP6on0MVcQwe6AyGG2XkYj8YzIU9SIaN0DItEOjohc5mBOotFIk2hYuA9EmNQSQj5+lPTYHgvIg4HJosPWA3pfrypIlWImhNsOvi/I8QGyTY0IEzheQJnOjhCKnklC45mVm9DBBdanE77uLHCTRwTawOpk64hA4rah5WWwAyZknAe7k+bQVa1sIOurE0SyVy/jxd1DrgwMIVxGiLC3sbIFl58NIZjcti1uXaSGiOJ4g2aNyCTONgUEmxte7+iJvFG1qSEodEQqY4jzU3t8DO4jM4QoG7YyNTLhApkq2085GUQ+72YjsnmbqRAcG4/SDeIlpOfWFIJM9BzqTNwT+FTF65ncH5TGwWYH3nVm4fxamkzbo43n4yHO77zvVTTx3SN4s75FWN/H+ZHVVQ2JOrZYeFxNAnq+8CPAtDsngWI/s4ah3UKy12ckYgP8/TqL4wmi89NtrhveRSrxYwWJ2Z+zcLjx2t+GgGJ/JP8pvYA/rV4o+3UINBxXxI1VSySpuN2BNdxVzOtf64JY1fAIi/N9z71xisiyHAwbIDOKSPZw64q0FBFxPu5euTtMhwHZS97lWZRVC66fzHClci2D6bVbExi7iHhdr1PBAtoTh6M7Kgk1ekeYKELNvDquE7IZ3hswl1nFPZggAhaT/Qlsa3EiMDgvszcC2ma557D3ECHt5TpH+HqAEKYxIhP1Eflms/WOeOMzIlxHuyCikUUleHRZB8ReXA5AlNNB8G0/TUis1TWo88dRcEdTRKy4M8TrL3sHwdvriJzC9HICI4hO3M9PFobbkjYGe9PF+UlPUkOy9RDPn/gn4lJzqBJIl3uYShYi7aQyJeIXHUTO5bHmvkEQqS+Vt4dFJSPyTcORQ5jeWQJutTi+e3xSSXbWa5hUj6ephjAsiBT3cpjRHJHNaPH8cYoIPpkfnkg8G0mkf9/nGN7mOD9wGzpkd102oFcWIrlWIFIOqqUAKneP3D+c8PfdUK2EORfOgld2cP5+35qS5Z/SgfjTegHlMq1h7jFVYGV/IZNOZzyBZR/vjogVt4TG1k4CbXJDxBucuw0J7bwH1oQOBQyp5g3Rixx3D0FWeWhd3YSy+mZAsuri8b1pS2lUzjowu68Rke5dRKJlI6jgHR+KEJ2SjUnVCyKi7s5VIdCbq0SOQ66CfwSFB8P2aU2/tA1IF/cu8es2l4j2GCHCtFs8fyhdCyKuTiJYdXcuBLyLyGgu0y7ow2eh6Di44XM9ESgsH1mX+9MSv/88PIxgHnod5vkZIpWyPsgwE2eKwNRYUWnuHhXcp7jKgsnVxfGvFIr7WAffP83w+m4WmUFAdzJ3N8uOTHJLmUBiF4hcBcsdciqmA9D8uEO8tYHHT6d+H5yd1xVcNe7KBOqNBv45kgXoKDdKE3vaA9N+Xi/hm4AOM0Te5ewpR7N+uECru03AVXc4f5sY5+8yuU0gMieIrIMcEfUgpwIoZ1tj4UsO5hDYUwB/oTKWbpSAXnASwZ8+z2ckrkkTeaWArzw/v+8uvv+t8u9AwP+sof8uAvaknvyHFIL+uCLoRxaQrEj5YQ3/RsBF3XqfvYAvRdCXKcRbDqYk/vqXL+CrF/BVCPqBgLEhLd3hSTXYWw7mOwLqQjJ9y8EYoonI98oCvhDQ4GwPbwQserf4sxD0sxfwKQezNeQzeZtCvBVBv5lC/K01vNXf+eobAd+KoF++gK9C0A8E/JCD+bKG/8gCvq3hPxGw8j4R8GUK8SEH80LAdxbwSxH0Iwv4IQfz6gX8KAT97gv4MoUohrD4hYA8C7RfCPjKAr6s4b/Lwfx+a3hcU1L/H/9d/bcg4A9nATvnwQHcVQ9IROqHSa8KecCq5zs8KpgPtJY2LeTmwRaibuabtNBud0jbEyLTKnlU9L599vZNuz4Pa28i0nmnmEI6Xzk87N6Fhm40XsOS3macQfpQaQ1uC2k3doRotxOBssK+QRrnLmEDrlX00nB8Xa8tHuo1ItNmLXSAle2MhxtABJPa4xZg4kx5mBwnJW1zcgLWPe1ZePbw+F1ul7DsccLD/H5vqTxhd8i7W4sE8RaRtZMKB0gW3OJRO9mVNJyeHwBmhdd70BCZ/MItYXVf4PlurtZQp1lJEA4Vh0QOwfHfVDOFlTW2WUjae0YndjyCYG0uWOSvEBkD6XaAtYPIGxrVNqNXZpSQ3Uc4fyW5l3QWDIYQbcIZD9T7Q6LZKt7DqlDxfCPZz6jPzj1Ilh08fm77AT1INxGW9sMWQvt4b6hZ8Tu4koXzqUcsoIsrIt8623skyAVEbHlgd2BV9W0W7WP8PY49uw+hPsTPpxoid2ng5/3eBoSgv3v8NjkYXFOjv7/3/oUI+NO9gHenF4K1mZ+ID1laka1Ul0Cn51rwleGyJZ5r9WG27ewF/74cIZLcHwoYVDozP61nElHaCyJbHfcEP9ghYuwGBwXMzvxC4LgayWS6uHAgTdBwLyJWSWZZ5wbzk3Nh/uUmB+RWDEWYTxdn7o6cpUweE2sMk3GL36+cEAFjehmA2btdme9pKSVldV+DflEOzO9ks4b0h3sc70hg+AyeWC05aJ0cFtG1JCBzSSITsAqw+52T4DvbYUtOi84DzEWAiHbhY5lUq20fyH1fcxcsqyHrx70GRb8hMs3lZUVuu8sInGZ8EbxVish05vkK2fTRMI8piFym1+MwcVO8nqmGiAyN9QBFEM7ENZ+FlovgfgFd2eAs+P0ZJc5t/QBtuz5zX3THQOCMCIjsWTP/uhmJRJjrA7Dm9lHw2s7MJOuOXsLsTPD6H3ZqkoeNCGlH3UqA8dP6Ia3veP5+2HD33kHw3C7DIVi3Q8P9Jhxl5DSZWjA5mCfmn7sj/D1D7wwWMfD74udu+fvWlCz841+V/5Is4E/3AhZjX4RJIxB8bhLXoUVzNCEb7CckEnK3oZ3JcQLQDzXOOvozK1hdu/gbDscCnBVEwqvXb2Fx7hISmIONTBPlGABLZhoP8mkh0u1JIRCLkkpCcbtJKC4eCsFyrQrRlKsqHbOoC1p5JSS0BESm4x6RLR7f8fMdD8+3v9k++KurgpFgV6E0PYxkXAPGmPjuM2tGn1lFp1e5LEqeWb/90p1AXOpD7svrW0NhwOawNDI8vrNGBFoq1w7YpaewMEtdlfZMRYOAdzTcd3sK0E5xRGR6iBqP1htEvs515QDzVhoJz4JS0vvs+PTTxe8LlsNuRtZjwQZPtCYkvOWIpPmz8NQOxohw3bUb0I2LiKm7gsojJ0bkuz9l7lemq5BwLON8wHUxAjJtFCEoDPz+bY7Iy+CZRRUUHD+J8fyRXyFSUw+PX1YcEbs44efLDL/fWCDy0kAhwjsLmETxHHKxh0h9b12JBvMjAc+543hTrhR05eL8ZxiWsLCKu/9KRdD+4H8GAfujnvCHICAVf0ch6FaUIzILF/QTAd+9gK9C0I9ewK9C0DcC5vpo+3/oBfQvB3gjoLSdGcK7EFTrld1fvYBfWcDvhaAfvoAvBHzLwXzPAm6MHmheVxkiIg7P5KMXkEfDFfuQg0GMCn/JwcwodPH9kf8XOZg3Ao6Ga/r3CPiRBXz7AvLRNvuLL+CvXsCVz4zaoNlHL+AbAb8KQd+mEF+KoB9ZwI9C0A9fQP8qlFpuZ9VfFEG/m0J8ZAG/5GDeCJj4gf3OAhpW1nN+GwL2Rz8ntv2nmUJ4nPQhuB5jnO8dN6mTFwrE98jjwbQnmJSqsoFbz9nDR7kkBPS4Mg1EjnrBgiYUG9rcxhU89y4hTAaliYgFZ0jGoY9baRSK1MvsEaRG45Kw8RnQuIm7kJdzRJbRZGBSaYGvU+cQCuFwiMgTCaoKbjNBJJP325JOOm0GbOjh8UIf378ejiWsYWkKoXwvHXo6nIfgS/mRBRc2yegpYlfwslAXAs+cIMJpYMAqDhDh6HBn0vNtcIckWc9ZgJMp0SI0CQSXocfD3nFS0WvJT+ANlgseLvqIuNNLywC2B0QmAfyKNp5mQKrePR7l90dAS5kySG5aSMJkdxdpIwkChMeLzaNUnJiUbFZ3CLWjx3HRIkK7TRWAm3fwemw1SOjsZDf4/V0b3/d4QScG2Ii46xmPQk2oaC5Wc2AdDVgkLXaIiLuCQM78OYsuTujQ9dKc4PexhET6zCvpOc5CyI/FnLMepxV1bpINWTN0eXD1qEqTXFYg7BUxC3NGflsvIK6pofiPcjD/kkJQ+YfXFNWfJg+Pc4OIVzbOE8kQgcoVvp6HJ4ds7rkPU/V0YF6vyihZPXL+VPS8M/80WgekzQ8T0G0Pw7nuEpGsZ0Yb0E1bIAC2kxBvs71jeLgSiOs5s5JkZVcBKz49BDc6bIBuyWKB4eq05f51fcYgVZvGYE1XN+5ap0oi0XzmgyPu+sztTc8Y2J2fWbHZGRFOTpuS9FxEusV5FwlRU4wasg0tDtMyOiLSkaFKburwAJPt+Mb8lYjvX9ZXE3T9cuJekl1bsjEi/CC5NoK7vCICp5O6B7qkIZKVs1TEd3YxqPJGJH6xThH5tmwGyYKKxD2II5XU9/oMM98UuDeYpy1hwsOBGeh3AnejbkmQTQnY66ZHPJmeA6KPrhaoF3IXPPlwMYl1xqeQLvCTADSRM2KcpwGYwxyRLd+cM9IV6gfoddZjfpjbAens11fcnedn4q0nSkLTSL/CbKi3AmjSLMPvizww59uWe0XlUCJ2Jg9wbOsm+MJSLoniLyVYzET8fRTPbn8bAvZHY/FPQcCfzgK6EaOQEsMUAiK7BQ2alQ/xzNZZ0BupAZ1Px3OIro8pCbz5pqWLC5tC6hsKiwxlI9JXIajVXA0h0B6FRJHsT5DnXUrYyNw5dHJVFrDS74iURds6dHgiDu4r64kQQaMVdDPbUAjjk8HZ5YRIFK3cGeTLUmNBu8Lx6O5gD6v+Htcs7+I9FJWuCsly1WEuFUGlQ/M4BZfrHmHWDT8P5cqCFdmPuX9S1Yy6IyOHZbhXOUPwyqjUGagQxaImRNkTwSbtzYL0IFKBbR28Pk2/4XP/EVEeDJaItD08CIBMCO5L51al8oUMYXUWJkJ4PSOCDibjNWTDVsd9gS1ksiGIlKGvIXI21a2lcryaAHMigteXIGI26XgF2RSvJ+hcC0rb8UqD3F4+xxfh9RQbwsCjocoDMoWM7rerHNa90YQwlSPy9Xf4fjbuIWJ3BBwfu2wscI8Tk7GBuMDdSopTCLxCw32sKWREUGJDvOlNWDTrqA69wXEOgdYxELF19/s+9e9AQOl/BgEHsij+IYWg9KcfA19yMO9ewJcpxKsX8I2AjeysP3sBX3IwryzguxAUI1v+6Qv4oQj6lQUcBIHJPgpB34qgdBe2b2v4tynECwHn3eL2l0LQFwIad3xGfZpCfGUBC0s4s49ewLOhpb8UQT8KQd+KoE85mPo+9n4h4CsLeGgG6f+hF/DLFOKNgF+9gB9yMG9F0Pm5dj4Q8O9NIb4Xgn4pgn6YQnwg4CsL+GEK8coCfvQCIuFO/g+FoF++gB+9gP8lUwhcU33pT8kC/nQvIB1WHuTd3VaI2o0o0VRQVxBYmxVhxjJAhOs1N1gKs4yF9+G+pMpFvEDaWUYCo9tBSadzLkIkigcedLt6RTtghbBOhivG7kvToUILGbjLMibhsdlX1D03+OhPskSI9utlQU2pwq2r6xQ8WJisoYFPc8jUHiLk7rALKM2HJm6FDSJL0CUNzW3cupfjiSOwxTmmdFHJAeQLUgmRlQkyjc1Kg2hCLYHNLyIi5US6QqBkHgsXN57QWlEpxFUasEgzItyqNZUDCKcVibqdEgN3QCR2yzhEhDTEggr0osFamS2fipuCRDdsiUinz9ckuu5Fkx55rQBc6YaHfMOeWz0Gq/7h8szKPYSCVlZhgR8XGQlMjyU0nK4nEB7OMY9W0VSmwoohwt5WC8L2pp5QY0gRIa1yIQQRCWWqX6ohJFRJOHNGrKUPKdgBPMY+Ydt6UNGT03AMn29bIZAeD5VqvaEC7uyM13t1jIzutkkLLDgmQni/H0p6t4MMMjHbkvBwCc3fhoADWfrn/tr/jyIgk7crMB70wb3HekOpPMd7xkrSB/ePvZFMpEusQnx/HDk8zJtKjY7rAVS7DvPyCBya768NGOrRYVHvOG6It+A2hFujw31F2ag0iyczmB6mXe7bjROQ/ubx9LWLZeZ30q1Il3tfBusRDYlrDeeUjMYugWX3ITEYzmqVkBjDy9D1NCHcVvOE3FttAzP5dObuulAyqrRXG+iR4j1/yZ2GbAbLK8xv5Mp9vP2B0HR9h/lgP+B+x8sSMnOeUhr9+sZhSO4JrZJuBxaShkiacjkgm9HJBtI9Ngy2B1kiooJRY7zfKyRK5zaOL1f6kC46KmPHM4Jol4UjUO5il3utnsnEE65jmGVP9UK/P2rJbLK4gN4DVQiE7rwkF73fA2Wo4/xlIwz3tU5nBTQTL8TTo41JSbsh4HWmN+JlwVokeneKq7Qy8XgqXSoyi+5dsGfulXv5fkKpODpNYGoch/j5uWwSd3/A94NYwvkp8fc6T1kG0XQ4RMSuMNwP3IcHs8N+LMB6mcNvQ8CBPOr9VOz3pyGgLBwTAH/n8egWFkC3C3KAlejaQoT3fEFH86ef7VleCMz1VIlG0TGCICoJYVd6L+jK391h5j2ARd0hrpHbrgVI1qbFmW7SgsbZhkOkL3UhYJnWUFLHK3wdT3FfMyj+5htco0ur67LwHCgyNWUSQZqnhIfrB1AqxTAFH28+HgZrVaWTxYqC/wCVhVHvnlFD5xGEXtdnIW9boOHmFgHI067gQeG1tNqQDoRji5BwgARGXdvWwfNtXYi0XmFS4eBG4FYbm7DwCBW9qMIU2LiekWjmASKWySQIes96NPNYiPS8dSqIA8nkoWjhM6WXxDLERukwVnpuQvHhZAJb1oholKgV7dUDBwAOphDN/E1DTf82BGY4Os7Xzguof2Q2rNwanxlk0op0MuVHyAN7IrB9rbW03OH4/SvXeVC0N5EuqFLDkhHKI+p4DsUfIofQ7AILd5c8I+R0ewDwMSL2JntI1L8MIojNjcFYkG1LutuwHKJgh/viZFJ836f+HQg4/J9BwKEo9H5KbPu3y8H88GPgZQrxKgT9ngV8F4K+EPDtC/jqBfzKAr4RcJWn+zcCvgtBcXtx3gj4VgTNq2rtPmhqfppCvAtBX4qgL1/AjyzglyLohxzMRxbwZQrx4QsIwe3kbm7tmS94ulPfWcBXIejbF/BVCPphDf8qBOUHbc7NsbUrP7OALwT8MoUwTiV3tI3Uwv9NDsbKRPtTDuafFEG/W8M7pCCfhaAvRdBXL+C7ENTMcL4/5GC+F4J+ZQEtvU/hL1nAj17Afc7FtzX8VTsEvxkBh2Jv+Mcg4A+vqaaLyJAvaMNYto4L6p1CCithtEckORgJHetaAn50PpDI6SYmXYAWwZpddyQaz1KH7hH7IZn1BSFIXUQy54K/bGyGexake1ul3cXewq3Z3xG2cZOAasO7DlGd73ioN01LN6ZnPNvgT5xdnQMi3VEzYX2OM8J2F6GhZ3cvQK7FO0SWZOrQ9cjug2/1mBAlUGf0rocTSO/kxKNocUAkWgQc2DRBBMqtgUmzRx3DcpilnM0OiKjuutpDsBpshCCZSg3NphcHEW2zJ0HnPqA0iyQHlgkvBDa+DALa7NcVpHTPeWD18fyL8aECdygdSfAIDJOG8zsHd5DWLJKHewfXryrAyqtWLNjrBwwduNyDUIgOhA32vYJuhr0TeNZ1xxl0LZOOsgJDi/zms6CsByLtUW0FYVNGPDrHUkbV1CoAzMVOCP3lAZH6tHUgsWpE7OnlZNLSqxfgnw38/azxTqbHwxyvf9FNeLAyZype7z0E7xJyDA0OiUR1EhrgnrY4X0YTV78NAYfioP//V1MIKtwL3GeozNwH0SpaVb4Kav2QOVzXTUbOD1ZD4Nc1828bRKYT3ueQjw6GEMojjvfQlS8R29cZi4RD0+JKFIaQnjcY3rWzrUm7nYkEtCCmEGqai/Gippjg2fmURN5pn9FswUtYbeeERU61kWjqHC8ArUh4VJ1qSiav8NkZzPGehWd4mV02sBD7DwKb08OkFzYagCFPMxJ44a2iPEk1MA+nEYfno5jk/RGFWZBNeDDrKA7dPpQNpPOlJLiLtgdUNI97WF16HeLrAo5vNI5EWEDyIH5127T0LK5a8FaA41/OZZHcnEYAT7dtHm7Wi5YU5cgH43I3CROqm0RXVrzHexYMwtILzsdkMk4h7fZtjKoFxAHpqKwh9vYGj8xs19CrPczBTsK74ClP34vF9dhAdk8GAkx6RUBrrX8H4ts2ixINEpom/hpwzH0Cp1lE6VK/vuRfJs/wWaE0V40S0tUDw9W5sc3otjEDyFyZIi4cHirduo8uOI8Lrq2cFb+vv3YoDvt/iinETyuC7vLNCMJlvMHfLPMKSm/yDPz1LiLMsVlJxyGuoVWxzHCfmD8aGi7YDVhaWByfq0Sm7SJqwbT1tRCIza6lsNUJhHzlM3Zs4pLWd4prSNEcjuFT6dCmFPrA8sOcBNnpaD6rjfGejrorHsSGpuI+s2lgaYZ4j7rPHu99FozAJ6sZCzVHM2mncReQSTUioUYFmZYd9w4rdcCEYLDBZwIN4yusx/6Eha4rOrSzcq4QWj2DhPJYo7QZKgvwmsGcs8z1Esp34ytAXwxZYA4mDg0LsgC4bRgPTdVvqb13Sgim3CXMW+4CeiOaD0nX8Umo3zwJhwA3WD6GkcAG29ahkoWIzOoB3rPw2JmU7+MN+NvWY0FnAhkN1lBBZO0dwsYPnlBpZq8h6OwpCVQLmfe+SWaQ7Q2DRLtERKLECYLouHRIlIxVkUqe5IJLL5YQWDNC6T7BpeY3szULLeeakUmnWUKOgSCLRo9Qor0ubyDFJyZnwYm31LD4GEK1s2SRZ2vfZcv+HQj4n/8t/7sIOOrJ/T/GGv6HMxbvLOCzEPRDDuatCPpCwFchKO+Ng89C0FcW8K0Iam/S+pcvoN3lxUcv4AcCtoPS+rSGf2cBX9bwf+sL+FEIau2b/acv4F8UQZ9ZwA05nYV3L+BLDubtC/glB/PRC/glB/OBgB+mEC8EPPvM/8wCvuRg3gj4KgT9MIWYJwUuscPAZe9ewF+KoE8EXJjUeSPgKws42yQ0eReCvrKAs0E0Ef9iCvFWBL3t5+zDF/BdCPqSg/luDb89tOE7C2h4+7J9ZwFfphBvX8AXAh6vzPuFgC85mP8CAo764uhPUQT96ULQySbEcPChj3hU3oYy3UjWGfJg0fLwtrZEmuwfJrDWf5BgTseINP5Jg8DMG4FpwjyjpSPfYNV0JyTRr0ZDyclVYG87dxbdVrlIZVqLEG6MhgdG/wx0RoYX8ITqwsK1dGv1ULxcIC67Ax4mp6Sg8WXYQjpZ7HmgVweT1tvDGZb7DBGn30oVdQR5DolHNkLkEKel+mWP4XTHbQjLjpJMi0foQryxchKY+2WGiDabQqY2JWfGRXIoxsBzWN/GNQ8ZsROqS14fQNfvJNy3VkaVeyJCGuzPJFjLtUjL/iRHhEquOL6rWWL8TBhsT/gzMC1aVnTez2OImd8XWO92lKix7aWA2ycitMLx811lj1unH9wFNpuYlJ6W0RYSMr6wILTkgKoAHcgFKRXCTWeW0J0T2eCFsOWRvRwntDteMPBHnQuLsltV0sO+I0H6fsqk84Ter/chxM5lJATrnVjRzWERQ3JLdyxQwnVBJXOqYehyvQrRKj+LdJNZLeSnm8QCQUvpbwtXR/3+4E9RBP1pBGRJWAPVO0/cvoUZrYRHCto50IVwwG4qbWYVh7BSGgbBda/SiRNq4NZqxIJB3ZfpSCsCSMX+kUWb3lokA571IS7SkIVSRB1q2DyHVLnHhOnUa+hqMhAh73YYCQfTKqGRlawgbkcLEtzziUyzXXGFbCwhVkrEygjN2gyCJlsLUY4hJS3ZhYM6MbsEjqyH93z8lFzyzJwH3mNXUKfo74EOsqkQxafUJNtwsQd9VS14eBbvIiU+ns/bPQgLMqtq6EJw8B4vLlMW+BNPptr0nINLDJm40vRR0fxiYrjnrzAc1U5KQuXuBccrXVMh8rteRkVxOgblVIc8ykJiUrNuOfj3bSgw3lEqusXgH2LBW+EJW1LSRVh6uCeZ+Pl8ErV0dhlysKJ0JHj6WM+oTZwasp5PWLgYYDjLy1UMruquSKhMWUUvG0ToVX+hCuHMsVSaTGyAWBcw/J8625auu9kKlge+ENhBLls62OoA3rj1MFzVehnlc76DFZE8wmYml3/jmpIGP7VP/WmKoDPVeUASPCrOZpFQ0t6yp0LUc3d4j3enIt4jSQ/CcfcgRJPnbz7aFyH4BUFEctwjpa14uAOtxxiXmD08frMK94Af2JDQnp5U6rW0A+66iXi41o2Mqn15B8FqHQvR7jCk1C5UAxIx27NgP0fk0u7SM2lWuYz5EXfo/aDjPT50GAnieiLRyr0VEE1VWwhWtmHSHc1yiOg6JJFw5Q3dVgnuG7Vg8OBkxQW9Zhauoc1uwYIk8WVqn+I1rKf3JWe8EBx6olUA4X2wFdi+GyDC7p7K10NScFbaYUlTgvdkUndTznpziufPdAHy+xqvr7vBfeExWa4g7N93LJyTbUm9ddwAaK5NwvE0wH2+imVg9nnNwyq+t7QVrADc7h2fSVpwSKi5H3QhSHomj65TDL5nc2kMacsWPKitAdC9uVzCaq+EnPlHP6PSbklhuTkzFnjqXqTRqO1BaqhHXITrRUb0YceEvGkQ0dvALOhZkhcQxnwlRPYRf0+5omfIYFiSAJ843/+q/Hcg4Ph/BgHHg7H0p2QBfzpc/VAEffkCvgpBX4qg70JQbS3tP3sBvxRBzZFvZJo0ys+fCPhSBC1jK/zVC3hYJlu3v7pZ/C+KoK9C0O+KoN8R8Ls1/IcczKsX0HdY542AH72A50ObsbcpxD8Vgv6tNfwLAf/eGj6ozfsbAd9ZwBcCvrKAb2v4NwKKWvDLFCImuOrfCPi3voCvLOBHIehXFvCjF/CdBfxSBH35Ar4LQV9yMC9r+HcW8KsQ1Fr6OOZXIeiHIugrC/hfMIUYS4L8pyiC/vSaGkN3CbmRUiFek7VJ59dZAaEy6yIC2mug9t3W4OC7CovdWbekHWX6AO/BERm7qivr1nPr8bsnmySlWMGzpCaH6jBXeCpcPVU32gciZu845IHUXGVK6xFurelozIL1zKv0LJ8uIZxSRMjogcjTkw5HCLXgTiLllpT0ahgBNLv7kDH2WOFWlzUiuCOKCBfXbqO3s0UOvsUvnImSXdHrSJMhEDO8/4qxU9LlYaBCtdNvuJVrK0pH9f0BkRb3casd5CbtnPwLrKqzIqS11DQ0yPZLSPyuJIRHr+NQWVktoMAvFaJxfi7p9Kq0UAhjlS/VfYZbdU4s2A39iZCmLMXQo5NOIYzsG2cg4nhnYepAmC5x/gb9tKExNwBOxBoJjMSbQp/lXgHr9b0kUTHpiDS4xQT247BhkVXdqF5XxIRatMYk2pjjjObuqIX1vG2FIN6rqp518zv4cqkzjI9iSuXxeQbF+d6QMM+Rba0qGjyV8zokknxX1fP+rIbl07t3SQfN7wtXx9JTvOLPyAKOfnhN3XmvD85WcFk4OyK2e92neuBCBc4Ona1KB4NLAL7Db9zVwgSopSGyuK3MMVzcmBL1ktqDZXHF3zhxcpHIp2EGMbV2AosjDE8768qEZRBwHnYGgUSn4/YGnmpuhcALZgX1WYgMM+WIONI8fhqd3J8quUJBgqtQi2Qn6gs8vl+xsGMcA6peO4dnL6BJWGwlGfX7kg+Rs9gIwWyG4R+Zx/j5fRoQtrDOKpmPbQvDPbIhwULuVbTteQEwHs2FKHysHCos7iGGv5FPIp32Gjq9BAkiYo8KbFJECT3XuMb8APcFdp0iQp4OWhfisbRHJJV1ldJUWUIaODse1X0Dw2tnuIQgYHi9y8EEkfGqz8EVBwcSqNKgoHo+nEJAE47h5d4COl/1GrCMSids5ZsN7Rw7CSLn3iXRsYPh+DVoJ3g9xwMPx8/j12flBLmY2IThnlfSqIiH4HX9lEUTRZdoBwkTWCfC+RhcBiJV9LsM3nZaIPKWsUynWzVBRL1vWKgMj7+vvxYHO/zHv///Jb2APy0HYyl1DvhAewiBRqYJTeb7A+SheRKCyakGqroh7mMp3Hlo7SSVZktPBZYvNpz1B1VDH1vct6bl+c6YhLEjdWjXgHB4POJrO6uomXXWiGjLLY+WsVXRLbHm4CvajgeKMZKptiru4KqrC4tOchjQ8UJXIbYfKYkipV/S/D4jAIW9IewU67gPKYUK+QlxlTVTi9JgecF9YKFHLKTrPu6T17UFYS9weagfU0oVOcXx0HMiRLWMayYKNgJE2wOukXbQM+nZ1CaAO+FZCGfCoKK5bfdgWWsnHjEpMam5XAvAnHnJokVhiLjsFgxWwv3A2UY3SmqNrhSyq31mQVcmBc4fdSE53pnAlN0A+XdQHWFNZnse2VCq1PTvuAZW6ZZFbYKIRk/wAPfaAxLg9wV0+6gzRFILr9/c1Amdenj9qTctBEa5KFPD2VaQt4uChJZkyFQ0EXEj174//YDzgpw61hnYtAc8zONUpIw1Y4DLoBTC6pFU9OZqEQQT68KYmh++y5b9OxDwP0vkv4uA8nD0z9bw/xIE/GlF0K9C0I9ewL9FwA9TiA9reGf+uPwqBO1NCf2LImhRibk7kPrWL1OIlxxM3cuiz17AVyHod0XQtzX8hxzMFwJ+FoI+TSGuWtH8koN5ZQFfcjDvQtC/zQJ+t4b/KASdmp3pryzgqxC0GQB1r5fa/YspxIcczLsX8IWAH6YQX1nAD0XQVyHoSw7mwxTiL1nAZy/ghzX8GwG1xBffcjCvQtAPX8DvvYAfWcCXHMy7F/BbFvD3KoLKGAP+KVnAn+4FtA8DC64L6rDYj9xWN72BC+VsprN4T1RHPwmsAH6ZTUna0dtGPz7VSqpDn7IkV7xCNzpLRKipyviyv5NaqkrGEK5mafCYBsTUBW88g2o2ngjxwgBRl263OVynXCfpBdeZvm/5BCr5ZLI0vF0lykY3H676qcuinT8uaG0e73BMK8ISPtwgUvbDFLJQ7RMmFttMF+fMgVrhNxLEo8VT2SztAwtmdxKcKqXQt7NNDtvk1CVM7eUVnW0fS4hA1NiS7DeifvHcAEomm2yZ5ZtGd0YjAzxwKEm01U3S77vjBapM04V0Kt4cvdenNmzMvsFiZXmr9G5XOUJZVYjAkw4iYzw5yLDSxTFh9epm6qe5okLxGExZck27iGg9cgN+W1ISC+dtohfFxAVPOV4FFuAn9WM+LqD010MM7wvP1Lc7XkEjrShPYzXHcNRiAVw7FiI2O2mtLi1WITSPcs6TjJgtfRSDM5zrkyQEG9t39OU4TmDLHJ2nxr3N9FXKQqirxCHpta8k+u9bU+LoT1EE/WlfwLSc6KCOeilnnjOTaeK6GLyKaobh35mINHV7I0Som0C803ZU0fHpoULgWhcM7x5pSZUj4mKu+EPGklBBJDvNZQw/n1L3wqUOqH2iN1itmzMPpf4Rw9V8nkCG8M/YSJQzaq70EthwzTkbHTCcbaLuDNyeWvNgHKQFac41rtnt9sEYvSxbujxfrqDPFyELt2UKtC/MdWCjAsO59hk+5/VxCOvAKBAJzYwSx1EO4J2SmjC6RcSqhKUMycpJeCTOLwVt2nUXYCYhEvWCKqMH0AJIDwtE4uUTySSidyB7KoKGgv0snu481hDHvSsL+A7D1zJhYwieCqAhNYYV7Tp9HM9cb4RgJB4o7XTrPiL0BNd8FqcmXa/3e8grr2HMPq0qqmzuEkzI0GNBrpwD2o6HiGzQz59/G2G4uhIzEbK9i4hNu6lK+S0BSJXdkocpX0t0rrUVInUHw+/j0VKpMbuLkCjmGZ85w7qhmZLXEDJa4/iqOqOC0HEgcKQjYb1J/fv6a+VRf/SnFIL+tNGKex2ZkBgrmbCoSYCue74PmbVAJKx2K5k6lTUERlx8377UEt0OPMR+3hxJcC9OuC9sHwLMNvpICPbbEjH+MCohjKybECT6jeI+sh89s3oVj05gi9Sfd04QJfaJB9A6Gb3L2zlkvCuSqJkeRTos9A3kHEO6INkMn92Eu2ex8OJAAj9ABD2vVAHi1WkrBEthJtErX1/Bb0cxj+p1LNLLYniDqNKXJGivjkTH05MILDrveGTyxKHneTCDWIEGP8+OKmX7CyLwQe4JIZFwTcARUgj7ao8Hdp46dJIeQlhJIX6+WM8wDrQON8iWyoWF+wU+M9T14wzx6CiyqM9Ckeq8kMH36zVn0WAp06PYc2ApNQ1natyXKbtd1wCaXJHAVdKEPmR9BetHsiJMa2ocT7YdQ3hucY00V7uhwTE/gztVKhJGneffKrvcxWdap0JEb62SdvRhB1ZyPOLB3McnWbSezCEsDiki/bRDKV5mDCmzGiF0ollC8/19DMsd9HFN58fvf1X+KxDwy579v4qAkjAejv4UBPxpAfsXAl75OP2VBXwVgn70AianMnzLwXwUgh4Lw/lVCOqe+u0vX8DtgKrabBRkn4qgJ6vlbmepzdg/KYJaOQ1VbdNphLc1vMVYr3gXgr5NIb56AZvdwP/fiqBPa/hrzBtic5llH4WgbwTs5VLyaQ3/ygK+EPCjEPQlB/POAh4HnvNZCPpdEfQrC2itej589gL+P/kCfmUBP0whPrKAXwj47gX88AX86gV8ZQE/fAH/XhH0JQfzQsBXIehbEfSFgC85mN/qC4hrSv5npbV/CQL+tHSFv3T3cOybvrDcxNtA92ujge1tg0hjRjvQw/rYgTMf2zz1u5NEH2zJHir7agvLfP4Q9eMktyG4LVJh2Xq1Q/eaA1ALa5fEcSNKuj5w18A7tSkkK2uX6B35vEcE0R0h3Y7LUo/vRgj742rOYtMoGn3Xie9QD3Y6SQ5OV6IHL5vB5XydsWV9KhBRx10D3GqqCstivZP1wdmuYX++t4ypB0Q61zwniJDLEQuqqUb16xCRdLPNdSE5nKHV63sXt67BDhHudgZJXz6EGxTZAUjsYtSg012/A5BcbCEe24i4yb4woWAtjk9ea4HedcotVK4zJ0vjuqV6NZE0KO9Lny3nxQZXnT1OgM/ZhKXtWpV15NcVnNqJw5fjvAX90pdmwD0640sRBKq351kXt0JrJIQ7cSvpY9MdQ91yRN60wPeFmUphQ7cOScaXotKPt9UNTs7IEFLV4oE+H/AblG0eCEsmYPgeL1oDTlASspzumKj3jEEPqvTgkOWprzU6HQ76UMs3RuJBBtXvQkBJkIUfK67+zQg4+OnMeuBEAdg9e8dZm2QY3q1BhajdcxIOaUypKZ8ySEd2n3jnrixSscmTZ8K2L0RT01Fp2U9bcE97xPxAdWW67x+WkJkzkbO8PNP/Vd67tC2qbNu6P8iCoKBSBI0IQQXpGtxqIAoSCKjc9NefUMdZ6ckxz5qrkDnXyL2/ms+nghKdaK/90nCgXg047s0ncuP5xMRsf5EgaCVB8GxvaOLe3cngqour4FgDE+ONGnGESeGJnLl7cJCFnmu+xJsZdZ+KomH5bk1AzeszdZ7ppsfSfJCCe0Vn/n5NxBEy7O/gOVpJPWJbGMUjYwl2TwTqTLO7iY3tKYFgoqXUvSadSfRF+yqiiwvmZYTLxwle889f95HgUnUd427K5aUtHCVEBwMul/fDbAI7sR8xdz6ZBDjt6hi8Qnsy97Q99Ng73To46itR8C5akOL78RnD/jjnrw9XSoUf27EGeyMSBefuDnrMVwaG+X6YIOc6OFZ4VJz484lQUPeoznK8GF73sKv2U+bqihng5V55wCkWc+q1mh0TWJ5XEPj7O/UC9ZDjsRd5sA+eY0bp9YWUycaA22jUM9ei6wrbyHr1dXWNQOvpLf9dCMhjavTLPKH/vELQ7RP202SOwmq0eq3RaAr8kkwo1V/VKVpz8yFUlbkQDDezCqsXfk0clLfIMapNhSXNE2FhIE3wycp1cInHMzjpR0lwZTM1SBDeKOw9s0OuQpsKr/IWw+kU8hgb3AY1XierjP+/kQVvMAkDPNauQwhpdaXeod3I2NnehhC7wBFms+TnZ+6aIz+/RUW9ropjfHpMtxAGdsARp656jlweRzbtljLXMW2TdL5kQm5aN0R31dTEXVAlsF/6AvMss+xxhEIJwvlCRYFl3lN8EHcI4rZVaShMYg0PticB9idLpG5ElB7DtlxAXShPwU02HEFHrCTQ7LBCXWUnxTgcX1zYDXyOsKulgjFU4aswdvNk/EZl5DgIshnQZtYyDwhH7KzeqmCnV06MTbnO8Szn3/exL++C8zweReyV0hLYUOo4xjYrE5Pj6QHOcvcQ6Gl60PDYfIbgL02NRbt62KPeX9whcg6ZQJu0VfBwTp7g2md+D1Pbg4iXYss//2I1RC7Q8B85Dkb6r//9ZxFwJMh/jDU8mv/a28CPiaAfBHyPg8mM4PA9DubnXsB3FvCDgNfrWPi2hv8yhUhbL503U+NiK+ZmLUCzdup5PHtofyFg13ni30whfkwE/TKFYE3oISPMUPV3X8AXAjblsaZfvoDviaCfQtC3KcTPCPhzL2AK8YGuFkdqfk0E/SoEfWcBvwpBz568pl/W8F+FoJ9xMK9C0C8EzLLC+wsBH6fetm++FNKVdGX4YwrxyQKaVe58ZwHXYlZ9egF/LgT9mgj6AwG/egHz9ur9hYDvXsAvX8AfhaC/FwFHwmz0p4yD0X7xzyq2qg/gPPcCGq5v+4qoq4pAZvu2EGzyHBOk1z4U+Y4/ZvzeQzDxJTiPiz2NnDNTyPY6LsDTnETwx+Ukx/tNnEGGZJcGTeTFpFM3LbTJeYuCsU9rUvQccbKnSfnWNSQ1sarDBZJwsaN+UGQmcXb9liOjvma+02kpGeDgBLkeAwuvAkfShXCagNOQJQ1vdW6Qx7FaQGOTB3PMpSaS5OwLcJErjogJ3nOk9VIbmFCZQhDeFxXZBbMN3MqpSYMTnctEG5tLSI58zfv6NBOJf0MBXPb1noXRiD9eHs0E2q3O+WpqUYes83oEV7vbCUGMORIbVe9CtWsDFqqcJUkyvD+gmpQ6inZskZLh9f6Euhzw5w/yh0huY3yGm8q3S/86zGMiaRKF5DblyLhKBYecL+keblK/YuGD5T05RH0MFynbC4E1XpjErDCB+1q1WcDFcUWcId++7+aII3iscukzXhopR8DhSghdiZgkXcc2ZOFoJ0RukPVEu5oO3FU/RJGd7erfhoAjQfljrOF/ddHadV/koNe3ClElbrn8O7xGFE2rUvDIWa5xfc0UOGmKLNjQtBwBl9M7nOyziqJzaxnYOEsW3AlbCMFE7WOcrpYC2FRTkFObcYUTf+eBOxYk5l2eUYyHXrt/IeKM0RS6gDC5NcBGVcc88zAEPF1JG2hYO6FOfIpNVKnTHLzrYY58erQUXJzaJaDIrKgbmvz49vgqwYm42RtJU2zuRzbs9gmXt+FyqyH1bF4gTGpFcJ3tIMftUlIhsd2c3/PHGibpZKNB1tIGOUtUaxjr2xsc4cTlnjS+yzi8cvl+Ot1ULmvRFOPtsTMgHVAuT2s0FfFMxTPwQmVC3QWPbyxkaA2luZ0x766uHSyQ7RA4LQ6Rcz6eROwWUQAOExXmHHa2Q/JRsQXiLwrknld2QBZVK4E/0RpEz3SQ4vXgcYPgrPHPv1K3KU7wcQlxs64pHT1Tk1zG8wMEp9uDeX7Njw83jtC7ZK+hyFua7z6s6KX1JeauZ7MUC+f9FnaT/SuRX3H5+ttiShSVX7VP/WYEVH/1zyrnFV1BKiOMgos1M3C+pya0pBwyOn2qIjkkU45AgytBQVQOMJ4m2wXsBEN8IVrc4+nVG4GxXSMhmLajCp9WMwIpi4bMI/OdRqTLuAR36oiCt12qmMwmWQCRcpsg79AMayybR74GxneFudozEjGqlhEcs2Er0OgwTPFTFlZwAUOg9CZuAI82ewxBeeIIGgsNR8hgeQPX2YWCOz1cY7zr1iPYR7NXj/qOrzkboQO0yrznyLSMDczVZv/qBZww1ycGRzbamhBde35PyIIjxuNHGIG3CBELd+Uxx/GSI97lGs6QJ+w7jSw81YT0upT4mhzy9/Oi2Q7uXT9HweBiOPwLmtTgPs8l855N0+PhbTWDUHclwbslN4zpXFhD+jiIyD2EDeDslak/Td1KcLbeTMQPa93CbuU+mTsKOoeImDpQdNaYOooY1Vi0hCW0GplSevIUB58m3gO8k87P1x9tezS7dnPIj7OK0X7X9aSY7zfgRbsJc0SZX780OahQdfVcCNvl7Z+JgP+1L/1nEXA8kpQ/ZhzML0bAH9bwn3Ews7Q//2UKEc2c9F/7An6Ng6H2cvyXL+AbAb96Ad/jYB63tLTHym6DviaCfgpB3+Ng3oWgX+Ng3lnAn8fBXOPG+SsLGI/T6//HFOKFgPXMr9mXKcQ7C/hBwKNlmN+9gOeZ8/hbFvCNgF8TQb9MIX4g4CcLGBSvQtkfvYBvBPwyhfh5HMy7F/BrIuiPcTBfE0F/NoV4W8N/EPDLF/CNgBcmjv7mC/juBfwg4DsL+EHAHxNBP+Ng3r2AP7KAv7UQlMfUdPyn+AL+6qK1+zS3IbfymAVGKPSknaQhXDpCWXC9jnKyH0IDZYw5gkR71yShGuvQdseXuavkyETSIwVgsspQ6Guhgs9P8wHpcBhRf3IoHfKe5JaL5z0NxDGuydnOTUh2dSBE66aoiPuciVDmiSP4XY9iYupOwRFrb9OIPeY9idS4g7veu4JvESEnfSPtgRnWBvmbxsVkMk85sjUPvhUh9VERoU0NyLY5pkG/ZUCQFaRQFsqeBX4tAlHBDiC77ID6RbSvyczEIbBiHtPotbOSQ/nKshVegPzHkCMuC2OOcHzDpf68cxQSt6M5pEHiMn8j8ShbTesLVEvtKEQKeaRkdJR1jpDqBoWbhHJpUsESrhPwUGCbgklWJBA5Yo/561emy7+PnZ5BpQo69T2Wp6TW+gvcnuqWBfe9Z5LB0+ihdQ8B86cDmhK1hADKlexRP8vdnhDN9CCLxgkKqobzIf8T4fr6GcUPh55DRmVaAMuJx0LtgCpiOVUDdRAehaAJ9vlvQ8DxSPnXa++fh4C/PAuoD9c9WNuGI0dbqQ6Z3q4L8IN5zZztdG3ih6duoCLRVLDlPZc/6eg5heMcLViETvxOLDTlie9AMmGvIZYiPj4ogXy31lgwTDiynbVdBoG9U5DH4J7j5/p2g8O502iwYikmm8vTgf2wFQVHuSQ5CZ+HA9zPCkcuKzFlZOrtDOBxxjRcrWwgopw5oONJK3irc2tiWbmt4WA9GHNSlSPk4HAp4HiJORLdra2I0OvHV5vs50J0tLj864hqwWWslMhRhvy0H1jYwk1aCtR75I2DrbmgQyZPKo6gcDSxc+NyPtmOFiwsxhyZ6NN2+Jq+8c/XLxUN3+LHGmJ9xs/XlzqDFEcphHwy11Do7Dcypowfj9865ixoxp1IHvrpDtAUXN4mYW+Qk8Tl+yY73Dmy3nogyvqwhHo1ezJnslQNsrUyDeJwjIXAbNSczCfWDvgFEJgXlfz8he3xBpGjcMQWZrZBbjWXs5WgYRadLUvGIj5cIRsvBsgTzzVg63p6Pb+XkYOvivzbEHA8FoU/BAF/+UTQcuV70GxXSxTtD6aDSUADyNNOE8KRp9XEODIEVbnUOWLUJ+AItaZgXw8cKR64EXF5W4xBX12WKNBWHr9JbqUNnGfDOfPb8lETVK0liBt3IjhzQa3IU19XEFf5UHCMJjHJdr0nEG0KlfrhqX5Nur494aREguAchzyGN6W0g7zrJohuXpnp4bmowNlMn9RNnVONF7WgQbOHiHnKfKVgQnS+piabirr43CtkP70X0M6zMfM21kDE9cEZAEj4FbO6oeD9lCNYfD/xz787bQOsZfMW3NZeCoGxOMn4Lkg2X6OGhoIw7BQyUQ4UrstoyjzbGwA+tWoELZaREK7kUMMjJdLAXZ7vjCpxgomfjm3wuie/p0yqe4Ajzq583+pkwVlHJx7DKkfWw4M2zKOFImKDzDSoLF2m7mmtYTLEKIEyOCjIcTv+/QhVQiHxQ436/mgQYCFkc7jjOT9/Y9yKqPe6DbT3uhGcA4GYBIqXwqEth5Sa5tDE2aMzoY7W/B4lV+t/ZiHof8XQfxYBJUkSfpXl7u/2BfzVxQAfa/gfWcCvQlA2xfBBwJ99Ab+s4SfDSPrLF/BdCPrOAr4R8NMLKB3wze7W0Ybu5yWr5r6SP/7KAr57AX+YQnwKQd+mEO9CUJ3RC3yygG8EXNk3Jv89C/iaCNq4UU0teUn/MoX4QsB3FvC/QcBlKcLfxsH8OwT89AK+C0G/soBvBAyZLf2tEPSdBfx5HMwXApan/R7p6tnJPwjIL9XuLwTcWjH970whtEm6s9u1tRfW/pEjc+/WOzvZ+r5gWGuO7B9r+CLb/9UL+B+yhucxNZH+kELQ0a/eWrc0PcI9GSbMTwZiTRIlvkIRDzwWMGHcE79ZqZBzvYWC8jIGsqaxA5ebGwuRHo568nAol3cTgQlRgyPAW70fQHPgSBKJjS8SS9IIsOfwhXDGpSKzIuVb0bk+Mv9ZSiZhQj/nW43lC4G1wjmJlvEMmjCgNFqZz55cF+kAcuJHLIoZPw/o2AXOTbYVAqcgMnEX6Q3yMZdvzuG6d8hlHEdQlp3OIs0RNWLjoINLPPaFMHiQmqiJwGWzEVEu/xQhINOtweXcbp8i35RGmLCZhuC6vcUs3NQc+bYJmUOmwon67FEExNu6HDFvRcAiqLFD6LF6QjGdpizytguH6Pv+ALeBxc8PBfz17aH2gU05XgcRdQJS385zYOtJKERw43eduazX0F6LDY28YJSSeZqO4N5ZFIXjS2mS0ylU4W4DR7a5l9fk4fUV5JsxR9b2tOzJea/kkKz1M4qcS5NieTxZQC5RjtSCqpvEgmAGZ30UsbAeOA7BB1fjOFCm1Ed75Pw2BJSkmfCnjIP51cXVG3M6Ba6IntQzbolIJrPLHryD1DPvujnUuEhtjvHLm0JtxIOLwNNHkPDgEwLpOlRw5KEWbouJgUK5fZj4KPkAbMnVpT9XVa5+H8ca3NtepUEnmpz5dF/j8k5ByLe2aU/2jzYB382n1C12XF7dd9IV2m3K5a5YDmK0oJIB9VzSke/dbZlUbJyAKs1HyD2duRy0hNuBv3+TU2fY2Pz158sAvL07ErwbSQBHk8YCP7sSGqWD1CSOWEbQWPOrQHftriZrWz1A649kgcrDbYzxxvchT4YNc5qMy0lbQi7chiYRwnFhpXgfdCc4RwmiASIWxm0w9yHcCfx8m05VyCzZVHA1nwsWXJkV4LcpxI3oXB4uT31NssdUAdAL/rgMNZmMX5OQ5tv0QektfRhkZVGA6/3JkQ4/E5mYg6kDRyUyqN8nmkNkmRzAR4R/X8NuHhPNCWU4SOqA0kesyiQ8CXu4Xw4GDdZlK+P1opSAGSONRbSvReyEdA6XkaMg99JYv80UQuablCj9IQj4q7WfmtEU0uigs0AJGwcPl8kZ8mazoFHXnB2iFQcLsiVZIT9VeIy0yTODIOoHgpeZ2wpXsJdAu5u6EKbN2MEoe60JeYOEQI72QAzvwO/L6X6IvMbXDFIPCwHCw3ROwztVU1LOFg6Eo51GI/Fay/iIbQTpkUiCu476nIRF50PVOUPkluOmxlCXfF/TsxFHsKNtkltL11BvugNzRpcp4PyBbGgPG45gc/ORE3dOO2jzcsacFtkGgXmIwHPRHPnhOAS8MLc32E1ivgZvT46k3mIwhONRW9FwGiQxD6WDB5e8W1D/GnAkdqY0hKuRDZA7v58MfHD0DG7WbYnCq7zKcS3v9+BTu6NOt0wqcp55RwgzSUXBzuT3lHnH1RurqCI4Q6nD5KILcyg88UFdMWpy3BLbgOppDJATr3gMhveuhPJ0UIUwjxoD69vkCMVjjFAoeacAz1J/Bbd9xa+fo29lpIg6herBHgIVO47AMnqKsC9Mjfn2XdWI9vJ1bA1nyXVJff9HTgSVpP8dBJQn439vDf/PQEA0/x2FoF9ZwJ8LQX8g4CcL+MMa/oOAjbuffVvD/5wFHEXy1Z5Mkw376gX8mEK8fQF/WMN/xsG8C0E/vYDvLKBWBNdPL+DHGv6dBfzuBXwhYG3vauGDgO9ewHch6Nc4mA8C/stxMG8E/MoCvgtB02jFEY5eFsoHAb9MId4IeLmPN/8/CPhlDf/OAr4R8J0FNC7gGPN2aaDPOJiPKcS7EPTnXsAvX8Ava/h/ORH0jYA/F4J+9QKyZZx8ZwF/IODvLQSVJ7L8hyDgLx8Hoy77ApJJlwrhYsMRpGLGGEqFb0B+pUoBURYDA+5Z5LFoCiUmSm8mUPSHFEXCroiJFJY2ZGVyodGgvKUY5kcExc5Ihci9G0AWB82Closq5B8OhUOyg3KBbJqlKJCvUkpCHk5Qkw1HvAm58K3MPBNIrY3HwoHBES0qLP5+6frEIpmSlNy72ROaxXgnBKFVpOR4jGWo+0Jk7kOjGqGY7/YX3VrTKJqLOUGXYAp8WccoKvxCJksoazgHrsd8s3U0MstAgnyWZcgfsYtMhkhzIEm7hIV4MKrJUj7qUF6X6QspdSCRtNpCYmwPNDL6Cybxw+HI+ygyFvC41MgG4zuUx3gnRJvjSCRTn3/e69TkyCwMRg4JH40BJf+WmJ/7EhDzaQvAyuVWCA3dc0ghWhqwXeBRX0z9mlTL1ZKzosKR7dhccnIe1yMur9uUb+Uuf3247zuo9zU//ujSmrhA4QqK4ykQQlUvc7IPr/z7RAeOkILicDk7mq8g128ZCmKdKr8NAeXJ9N9bw/8fioBSq2pwGBSv3r6WI1JwIQx8IRIRvR8aDYtpx6DC4kCwj7sHkGPKDLiykSFE3Up1yJUmM0hIw9fwdrur8PR8P0De91znTaMkJ1O4iuARqgnRlTQB7hO0gdofEern3jwgp3RaAggPlfru8WESQ2QjqFdbLneX/VFGsrPZQzqUuXxMhn1AbH1agTkfThlNazslzimrwPYfF+qmhx7IaPfcg6sfJsw15naOzdEkglPlGcyv2Fkjo0K6QJOwGtF0n8WkGekFl+vA5bfucfmbJkIBt2XzpI6bdQYR53oKrSTzzwtGpxGl6Co4d8USBepmqOG57zIIrq+ivbnL5ezQRSK06yVm4dPc9viyZBe4rGHJEWy3i3mMMwxtvNBR0MTnnOw2JwYWq8bUkfqzTPw1C+EeHLm8NgdaTobBqQR3JmxouIk0hcybOYNdNVVZeFycFWLqWwRhMdBYuN2lMam3+hFKTdoIPm1eRW9CyuX/fLEQwso8OnjvIgvKUaeiaP8qQPh9MaX8e0/o/0MnggZDtYBqsTJYUB63Lz9aVvL72BExfzt99MRhvsuRBPOYuc2TlDyUdQvRJNdoSF+Z3KFcSLCOA0MI6carcZt3FFgREeYr4qImOy9ZQnIx+fP7sk+J6m0VOPkbREM17GqC96cMYJ3Oqb/BHIGsim7gMj7OkHtWzphoVnmA+qpzhGn7YYXNS8n3tZ0oMZcs+flEHqKQky6mDummKd5uVBfY3myRO8oXPAbGwgjYhqk0kpBdkyQZ6bDDIl9jmRnmeLhZiHAS8jUN6q6rSOB5GzgNmg2/j4MtE5ckMeT0Vf0SlGcgu5SdoNg7Q+Y4262C8/WmhPrZGSh6FJGG9ShKYb9AT+QJz1QjN8e7QYwrvuazxzHAN7e8QHU3VRZ1lh2Tx/2whPa0FakX7zhS+o2/hbSQVMGH0dkgd1tqoWqVuRD6j5OGu6tUQFZM+T0p8jlCdumBI29t8u+/TFoZDU0hgPYxHFHPr84Bqe50DmXRLpBPt0lA9FV5gqbxDL7PXhTzH4mA8v8OAk5mo9Gf0guo/ZZewJcv4Gci6LsQ9I2An4mgP8bBfLKAX4WgD6N05lY1Vf6aCPrDF/DnLOAY1Sb9+AL+MIXQpzZJ/1YI+p4I+oWAb2v4dy/gpxD0Kwv4ngj6QcBXIegHASeNuPlYw38Vgr6t4VeHkFWfLGCD1K3wN2v4Xsy+ewE/E0F/+AIauT2qvyaCfnwB3+Ng/lYI+u4F/DERNBk77l8I+LM1/BsBi/vUpvp4KOTzJUvXf+sFZPcK/ruJoPdM3AlfE0HfhaBfE0G/TCHehaD/AQSczKR/bw3/P9xa/7RxMOm5roHdcYbCihYGScqBCrn3jLjcWeo9KednG6rDzBf8wbyMieGLFSQSnIUoGHhcLq19D7JDX9BoP7z1WHBXOpxjOaPhXJRzMpEMBypQDyxcnJfyKzfdwY0R/vop1kUy3+UuZOf+iHxZ5cevEmJBzcUeDR+IicTvOYKW0w1HIGk3NsmmozOoQ+ywYEtLjTTWZQ7FeTqi9F4LOREtQ4Ds5b8SenKuELE9apAEy4RLA0UPCIKNCJVtcUSarzki5vlEg0peMhbOn+OUwKE+w23PkTgw50VA9redCUl5zmjkn6WalM1xD8Vyc6Shsr3U/PyOC2jRJqdhNWD8+CuOpKknOtRP/SInweJVGHuxEhRao6VB1pfQ4nJUTwR/P+OIVlmCBLfutGPhQ1gqRChcvv7dRUijemkYJLyHG8gEzI9vP5YOMUauCunyfhbCIn+9ft1LcBkumBB0yrDH3eqyhXO9jKlvm7rMr8/AhKK1EubfN5eA0MICSDYDRoML4N82EZTH1GT0bxHwn+EL+MsLQe0rwrCL8IzSfQopIfO5ANEwGwt0/tgCRlRooG3bIdutzjuZXBe2CWez5EiyLTniLXtRh9vlbtKALeYKxqGUQ7Xd6EK493uN7OLrFMDwFijYkRbjpZk4kE2QjkKP7hSyy4cNHMYwZ/6TcQTCqczXuHsiLJpVLaBn2x2gGLEN9Xtbk8lx/OxhG644AnkGl5Oe4IkQTpqL4Gjnh0ae2rqA6IgV5pCzKuLdMbwAbTf8fA+Dc01uqtABM54Nc9we4dcsph7uE0sTAurYOVGP7An37VJC7nKu5uTalFfIZucNjTKi8pha0AeXy0eDBrtz22NpfWkgwD5H3jPh8lA52UOohuGShsErI3O7sg7S8mawcEYXBlla3QpSY7FiYZcvTFJ30RU2EzxlztF5VuQesRRY+yrqm4Q7IAKbToCvf0uINsI8JrNydwOapgsaLYcLIKfb0ASn5Ncp6E69THQNVXA/oq0QjWOOA/eitvg9r8JCaD6aGksN18H3dc/xoWxU/BtjavbLPKF/dy/g/BfHFOzUO9TJeEUDadrKuFJmd0iuB8wxPn1ickf+AbK82tDAQmpPSBlN4OAHcyHQnxxhrl4mgbp98tf35VjB6EFduKeGjnxtTDUyehzWcNEG/PnXPYgE8asO1Zzwa8yZRSTrLmp4DDMec9qRI84u44qoSPIhop26i8lmcDhB5jG+hqrhK4snCBQqS5kgZ1MlNVF3hwgqf3pENAv5Pjk9CSGUOO+pW9cLh0wSYQo122hCBEFqkJForWFndRhFonStMbKWU/BlumGhDKCRLlm6EMHapL67Sk1iPO4p1I1MWOgudzVBjZ9CeVZUGriLDsiqONyh1duVEOLk5uBLsa9h37oicw9R7xBpOn7CoRvPWajIrYYv9/IGBVprgs9FYE1qt1zDrY7HzG12pxQ/xyWFNrPm/PtvzynZO9IT6vqEWHCdbmtMtpsaGo6aHJlDOyCJmHDkVtUV84V+KyOylWJIO0NGXm+de3J7bgyoNAnRSDupFT+fLodzc+Mx7V3Nn39W+Wcg4OR/BwFngjj+U7KA+BffBn70An4Q8J0FfBeCfhDwhzX8lynEuxD0YwpxNtdDwOJ+9z0O5tZ5+78QcLKBuy0cu/8XAQsvv9oVPrl/ZQF/ngj6RkAW34/saxzM2xTikwX82RTi5yygszKSv/UCfhDwPQ7mRxbwqxD0axyMsGy2376AftgHn4mgnywgl9IjO2sf/PO3xjP/t1nANwJ+egHf1vBvBHz3An5MId4I+C4E/ZhCzFd0+p0F/JoI+gMBPxNBkfKoP72AP1vDf2UB372AHwT8T1rD85gaT/+UXkDtF8eUvBS5XBOXDEXD7asw8UwwVGstZmGCA0yqeOdAqUDAt4KpX5MpNvjz9YIjBB74JklG6AhsmZcoOIszDQ8dHkW3mnKkuh0NmZz2fKMq1NmRy1eim6RdKxKUxp4hv8AVJgOQj1Cp04QGg4Yfv6MPvrW05wMNTEM0COofHGG0F/JgshRJIcRzaPShj8Ja1F8Zhp0OCZXG1BGvjkG2y3wAmZxuaTB5EoechnMMrbJLhci+SSIZnw5TaGcoYpEgjTSy0VYE7labC4H4kDSy3wcNXK0RR+K1Wshk/JjsoFzGjMvnh4GJ9Tz6cMtqjnRBUpjELjmylUS9MF8M+fkqK8LvE3XisTAXfEwmFo//61RPUYSO/P2qibuD6w2fUXR+cESbuYkClX6mHAllHcj+PlnBtTkemL8dBzG5eFeAAo5MiGqhUIhlDBA0uwN79UHxz0PtucqlSHZBkeKpXHpsLpTL1VOCoiMLDI7Y/PGlk/nnn9mv3sHy6sHZGOc0Uhai+Nvk6kyQpT+kF/CX+wKKWafDaaaozKeoF8lKOCFwJ69RB9qNyzF/xcbQuieVuWqVpeRxFgBye8WRpG253CwVeceRKdwif3N5mliRZy3Us9eIH+nRB8R8LuYA5xXiMWSfahxT+wTtMzRYlO+fKZlXmQDuruLy0Xb2OZk72hryE9VRsFptc9SFr2LqfGqhSJifgVzr/RjM+3FBQ3LseYzCcgh2nxXMycJHT7xpweW0p6vI74IeY3N2fMCOEn5+ZZgFJD5tJLg8H61AHyXqyXqU8DV/SxGK1CKRyfCoD4ENrzPmJYatENmlAlTUsgT/GGoOMU+zCWRj6ZWse6gmuaZc5kZXorNItTKNiLFjQD7c60J08rg85jQs88fVGvkOW/TkWelbYKNgIwRL9BSJuoo6wNWEIx+LqEOuF6mEdnvRaNCGr6m7N4ahfvmohXXCkZkOJj3sHjqX++PJIif77dYBGEtcTotPjoxVf38Cmyg7Ft0vHMGzPfhQGdslC2B0wjiGLoOL3MxZUFH79/2sMhOmv6xh4XdnAUe/OKbOI7WF8zxfCb7j2kAQ+B2/D54I8i/a0yHPEcf826A3URjbnUKcoaQB47sTiqZPtSbvQtBNMF6jqCSlgUVgPjRsbtAQhFdmLpQsOFNA1F/wC0N63V/AZfxYomhS8zV72Xpj2N0HPOZY1Dr44fLXFzKP8UBcnGuiaOwMl4OOUVgtu5QIcz2AIpSm1JmObJkIs00C99H1KFCLrRWutmZHuLH6SZ0iXVREVA4Dvs9qCxTd7pCSPNtZcJBXhPr1JZRxtpZUqMcLkwUDJQXixuMY6MG2aBQhiAmhCYNiul0K/ubEYya5+AxqjoACx2CV32O4koLL6rnhCLtf57hm2RhcSsaCd3XSnLDnbQru7Lhg/mS2zbl8fRWm6uO5EM5Nfv6zSrXgeqIy9Y76Vsa9RH24TJ4LFkXGTiTPozCC8nnEgv/oE4PQ2+wJyWVv8K9JsCtCh5IHF+jWKDxdTwq6P1EKSRhOkZe0C43cp6UFVfzEHPEv/HjHqLxCSbu1EGrI0v6RCPhfcPWfRUBlxJXL/6VZQDbabb8LQd+9gF++gD8KQXVk5vXffAEfItLA+YGAJObI8/YF/BSCvhHwCRPz776A/7IQ9IcpxKcX8G0N3wzxC1FNUfkg4MUeO+ivQtChOrHvltF8+wK+C0F1c8aRTq1z47sQ9Gdr+Lcv4BsBv0whviaCJnIPn17Ar0LQr3EwX1nAf+kL6O567dsU4j0R9MsU4t0L+LMv4HsczAcB372An3EwP3oB3+Ngfp4I+ukFtPTA+iDgJwv4NQ7mJwT8vVlAZTSa/TETQX/x1rqqRAGyW8OEIBNLjWhbokMThycUzHPZIc5gFUJSWqEQPHRDI2OzGkPVrXPmn7d+TMrX1nP2vFKIutsMcNc8tnCeHXIWrKPQIEcr5/I0txMaxgs/IDu6U6FsTjmK7lXAkcc3GH9cpy8kKQ1iCucAbqfHEQW7UAwIbogNtT7kiApLySDTiUygmW1DGl1k/n5LO+TIqZ0l5GHDqYmqhwsoNi1wROvciqj2wIAi7jnSWY5skjHgOdyRHiM/9i8pmQ2uBlwqo0Bhg0ogycTg8ty3OOJeA34+XbJz+VY6zoXQboKADP1jBGdYc6RLdl5FhuM5l6eiXQjRYirmZEjIEi6LWYCCHvSAZOZDg3zpcgQbzSSTnOiIv183yWg0lwyDPz/WILWJK4RV7OeEPvnWf+mfRxbNK6Mnu/2DI7jBEc/3JyU//224hOIm5EJ04EFL+pnLkVgyC+Sfus4haDnh8nTE70m+IPPrhwQ34Mf3ziycjj2OsIZ1gHx04O83qEbGb5OrykiS/pRewF/tYcbCwwpCTZ8L0bJ8aCSdDR0I49FMoEnM5U12SFVIC1VDjjtjmMQlo5APZFsIJyrwa5rEB2jGQ5tFdbiP8S3zJcim7YaGiZX2ZLNql+A/T0gIwz7B5Iw3JZdf3kqIrBvTyGYylMEZpEsaDi1mEiQChfP9aHCkmZ9ktM47LgfLdsvCqzRPCd0+Z2D1AyxE4iJNSemVC6i24xK5T28fk5uVEHj9okn9AFIHKxAOwHn1CgUxII2Qm6xyOXfrkdtDHpC5FyNItj2hwb7rDcKqdAVtw+Vy2K17IFF3VyBtOlvwRV9TiLd15pB1mSmE/Y3LVXHfzsFZj1YoEi8cydwN3sFtK66QP9agJyPN4M/fPTYsjGXmkKOc7CErgCPpYowcEl89EZYLrsqj7YkqZNuWNSSVyq9Hdchi4g5mJjCj37NQGy8ccgkeYziYRKf+CO9lstlND7C/rA3kT/a7ipA1R9pkNnCofy64/L7c0wTyeMT/fy1PAfaX9A71acUR2hyov2/EkjKayH+KNbzwi2PKX/o9FIm5ppGx4IhV7g8POA8VwgJjz9docLZzyIKcr6HzucdE9joMydhFgh8ilSPhreUIuII1C+hGApyFKIBE6lcoUGY0JSsuyCA9I8yvsfkAolx1DK3k6TS8+Ckm3mU4BHc4exWelqccS4we4OrxmAjXykMmajTLoOLngyLcJjUZS/cDlEU4o47i8/MRSppzJE1P1D2mBwOvAjuB5hgLAvWHT5GcO0eDW1stBN8e8zU+59IWvFvDETR/RBpuJsIcWmxZNLRMLSVJdTpDwEpLiB6g8X3O8S9QJkNd8O/S0yQrlT9u+7NGg8mVI5h7u/fQ2rpJ/bWz7rFFFgqcBkymdIG0njyHzyH46wqhMFolGhEntgDNMOJrenLVNOI+ff79rJUJcxNdxaS4sAiylYFY2Gd7jcwfpQzlakgE/zRIHNIeZ2PIV4PVa+STLRK8VUO4uJf16/vtNLx9HDJIRucZdbMhP98oVfdw5xcK+emO3wP33b2B/KjzGL/trX+kNbw0+19BwIkwVuT/WxHw54mgi23d/80X8CsL+GUK8S4ErcJyDscf42DevYAfBHz7Ai5q6O3pYW7Rr4mg70LQz0TQdxbwXQj61Qv4ngj6hYBf1vDjQRr/lQV8I+DbGv6DgBZk6WcczLsQ9NML+AMBP1nAoew0n0JQPRgv4Msa/oOA08kR2+n0Cn+Ng3kXgt7qw+avQtAf42C+JoKyQrLp9ziYH4WgbwT8KgR99wJ+IeBNprPvXkDXUZbfE0HfhaD/o4mg/9oX8Ocs4LsX8Pdbw08ESVR+VZv970ZA9Rf3Ah5evX9M9HMhyF/jWYTbdQP3UZWg4HwLciKp1xOUx23EQtYbJhk5oECTjC5cPtlSRSJdraCGrGL+cH1P8TYb7KEItQuNhMXKIdVZZnDtlRSF0k1KCbvuuLyclq8UWVfF5B6b/PVEOtNwpugOMW8khrt8Own+c8aR6iQMKKQHPUfB0JAcUoZ4BeUiOiB/mUk5kYvdFu5eLzEvrlyDJMF8CYlg7Zj/FC4ywbfdGurjnaFQEfjxDDlfwq33OGLaTyKTnRia0HSsRNFKkAKiTuQhXLIiR+Fs7jvk4ay4VFinFy4tUPBqWgyPcJYnKX9ceFxaKKs133pZKYRKSTRyer6O99iGLJwc/IqYjGBoyPOFYDOOzJvhw4cmXTIaTdMqIO4dI8jHlk99GpYiYbYFkCM5QeHtPtEIujY+nAdSgYLWkWIuR0P++eWWI99YCEyybEYI0tW9EHzmc/l8WO649PCAf580qVKyG1sx1MNlRoOzNQ4IOZCEI2h8EaJL5v62jAWPqbH8p/QC/uopu8NiY0JYuhiFF/YwyXZyusChgYHgOG6fkvhQ6ZAlmiZ4xxBVRBkJHtwmk53gC+ZrgmVRMciov0Ph/bqocemKKtzyEZe3+8lcI+36uQE3x1gIl5TLLWsjvYqr9Q2KkIlSLqfGA/DigCPfNkM9mVkax34TczlmxzbGy1jiMb/UbOb74rknlz2aQ5hPdRpEhMvP9ZAj362jpUDnMUfU+1i1Id3fX31QGuS4ujx1CMYVR6jAFXIyBlhCZUcP5E5WuUK0kbEB1is6Z+EdBETCKYWr4C5QZDBIiYk1DJWU7JFv9Y+UGAt5BanubgU/eyY9WdXFChyfrZnPJH58aSCHUPvpmobZ5uEQ38oNSETV5AgpUh7D99KFa+IC9U8Gkkmj72egzwcLGhwrnJJmcn/wmBkshCCNBS5nw5kDTVs4LEJBVhMaP2awh2TF/EWEMHncsxSCobWmgXQ7y2QvaTzGnkuPhQvMr1/fBgVURbaigVBvazx53EVI2ytCfj+z+98YU/LkDykE/eW9gMOl/oQW5DULL/uO64YHR5T8DkuOhFHG96m4K7i+2lh8TdqaSZzlTIe7lWEWkqeGiQtDGVT9sEFhYksBntp2BMmT8Gs+GtKaeIeOI0hpE+on8SMgaSosoRZmBgq7ojfIrqcLaHcOplF33fYYUcr3xWU1R8FceGKSWDqDNl8tadiKqkyWeXKCzI0V6hUXfj5Dt6ugHN1PghPM7w7WbsL59bPCiHqPG8Vk9agXkF9sxCJHf2gEX8I9eO1+KURVejOwTnUE/GiW4G+NtCaWU1zgyLotv68/+p6MQ6GA+rA2WJQtX2ZFxaGAazbXWJAkqkjk9eYJ13ZtofAo3V5Tde8a1GdtwqhMNZncG6oBK18TQ/1jZxC34gh3dfXXiCkdDLLfzPbAQJ4K3nDA/z+eHmKo0g7z4zsc4eq0m0J9Gi1Z4D3tlCiCMIXLxeMxWz5SjcR4E0OmP9dC2BxVDYd2ksNleFEoHVtZTNTTwYFbM3tl3rcakAHzO6i2sonC6WgQ/yMR8L9C5D+LgKI8m/wqufqn+QL+PBE0tTninEmR0P+ZL6DQbhbfWcCfewFxHD/sbmZZwr8eByNicfE3a/ifEfDLGv6dBfzZGv4qKg37mgj6L8fB/M0a/p0F/FEI+kHAnwtB31nAsuHP/yoEfWcBvwpB/xtTiEtm4O9xMD9MIb4KQb+ygD9MIT5ZQCN+9V7+ZA3/lQV8j4P5KgT9GQF/Hgfz9gX8/dbwE3Ei/rLphX9aFnB8xzKUSnJhPtE4Ap2eVxtYkyQssg+GSDrzeIZsGh5otBrIASkGKxXu7aGg/u0k9WS4LxuoRsIVBUG1qXFthy605ZYjSz5bxURLoOQIFaUsNBOOjF58JFBcDX48pho1iV25gVsoZjQErOekoLsU+Ctfx49ykSxd4vGtY8YRdZTrMcma2IRyqB2RP8IlP37m7qDMlzJ1x8UoJzp+rOFSOnshsB+FQcLnxIJbMM6RT+dGT9ytwhFttzy95PkYiO25Npy3mCOcNC/58cvjApKHceHIapZ8a+LQBKkZFUJYjQKZnPsmhWtqnVlgKj4myCIm3FK9YtFiTQIu3x8WlJEWMX+JS5nE+5DL/dLnn6969RLCfB5BMVY50pJUzsnwqfD/x89ACGBWaeQgrvZwnjz45184IZBhPzrAnWUcUQOFI++u48hamFWJwoMcOOSchktovWHJgkHTVeS8Pp+AzVWOfMkzqMjUuiRwblKGIjcdV6QtXY4X90tBo8Z2f5s1PI+p0fRXydXfjYDSL46pJpa2cNxclyjyhmfnNX5EguPuNS5kuJgbxJIUG177C/XoDhsEW0kA1xNQFjrjNCC3JL7DPfX2KJyJTxmbgbgENn5YQpjLOyDWam0DRWvC19iWY7+nSxIky8GGBWLGFLKJkQrZ6vWLu/rEQA6Fwskre42SwHJiYjScDaGQHWDhevZQSFrMMETzwYrxMAWFhDdmwHmvVTymzhxRAyYFkJF+QSO+bfbYWN12YHeVI4TiVcQk0/INnK3NQ3BQdgkIifAeirPF3y/HkJPAEA9Qz2cY+QNd60kS1xu4kxkVgvltj4nYmQCXTAAa+SNVIePndAfH82LD/MGR8phszRSyXbHhMZ+cRbLLUhtuN2axaDbKAzIYdwE0/YR/X3QpOmROdQ2Oj5LL2duCcHm+KUfAIguxgFAhJeFcj6HO9xzp9rOMI2vSziF69Pz7Gz6oSZ6P9QX8Zm6ycJMuDCIK4gbKOwe+SBn0FTGHaQMXYb9mwaFsFSy4pQJ3p+DHG1fJbxuxxGNK+mUNC39aL+D2KgnQsGIt+FZic6QZURHKc7Zk/sp/VgSp78LByxaFMuMIMQmkFVyCGUFhtUrhkwVE9nNDfUKkFCt1GcFZztcofHRUJKd14sD1eiZC9KDnlHQvI5P80RrM3985wlmej+EaOViIglcv4mK+SYGrz7ngD5YZEPWVdWtOA45s52WKiSarKVzO/gC5xrl3SDwUbpCmcoI8Tz4EuJEQvw8vrDH1hlQA8uT0Bel5wWNETs8G2TrEgV2o6DSAfmriojhgHjPiFvm1m4pEbNYVwMjYskiJOcKti67k53cxBP8qcaQyXKGE2/HVjztb85gS7xyZU2VjCUGibzA+dBxp0wJPqTNKUoVUY66Nb7shP/6C2EC2w06GfHNDzM+93iSlqTv8HkNmzFPaBMgFDie+D9ZY4BJ2AWScCDNgj42O/PWZ70PK9K5A0d048g1eE1Z7VT9BohKO4OZSxXg6Zxdo9XxAHTpcpGSfzHxo/GyJAmfL74F1IjzgnuU8BrvFoP7vEPD7wf8DQK3ehw==</prop>
			<obj name="TemperatureLog" class="TemperatureLog" version="2">
				<prop name="Times">TEFSWgAA6YkAAIDphNwAAAB2AgAAGgQAALQFAABOBwAA6AgAAIwKAAAmDAAAwA0AAFoPAAD0EAAAmBIAADIUAADMFQAAcBcAAAoZAACkGgAAPhwAAOIdAAB8HwAAFiEAALAiAABKJAAA7iUAAIgnAAAiKQAAxioAAGAsAAD6LQAAlC8AADgxAADSMgAAbDQAAAY2AACqNwAARDkAAN46AAB4PAAAHD4AALY/AABQQQAA6kIAAIREAAAoRgAAwkcAAFxJAAAASwAAmkwAADROAADOTwAAclEAAAxTAACmVAAAQFYAAORXAAB+WQAAGFsAALJcAABWXgAA8F8AAIphAAAuYwAAyGQAAGJmAAD8ZwAAlmkAADprAADUbAAAbm4AAAhwAACicQAARnMAAOB0AACEdgAAHngAALh5AABSewAA7HwAAJB+AAAqgAAAxIEAAF6DAAD4hAAAnIYAADaIAADQiQAAdIsAAA6NAACojgAAQpAAAOaRAACAkwAAGpUAALSWAABOmAAA8pkAAIybAAAmnQAAyp4AAGSgAAD+oQAAmKMAADylAADWpgAAcKgAAAqqAACuqwAASK0AAOKuAAB8sAAAILIAALqzAABUtQAA+LYAAJK4AAAsugAAxrsAAGC9AAAEvwAAnsAAADjCAADSwwAAdsUAABDHAACqyAAARMoAAOjLAACCzQAAHM8AALbQAABa0gAA9NMAAI7VAAAo1wAAzNgAAGbaAAAA3AAApN0AAD7fAADY4AAAcuIAAAzkAACw5QAASucAAOToAAB+6gAAGOwAALztAABW7wAA+vAAAJTyAAAu9AAAyPUAAGL3AAAG+QAAoPoAADr8AADU/QAAbv8AABIBAQCsAgEARgQBAOoFAQCEBwEAHgkBALgKAQBcDAEA9g0BAJAPAQAqEQEAzhIBAGgUAQACFgEAnBcBAEAZAQDaGgEAdBwBABgeAQCyHwEATCEBAOYiAQCAJAEAJCYBAL4nAQBYKQEA8ioBAIwsAQAwLgEAyi8BAG4xAQAIMwEAojQBADw2AQDWNwEAejkBABQ7AQCuPAEASD4BAOI/AQCGQQEAIEMBALpEAQBeRgEA+EcBAJJJAQAsSwEA0EwBAGpOAQAEUAEAnlEBAEJTAQDcVAEAdlYBABBYAQCqWQEATlsBAOhcAQCMXgEAJmABAMBhAQBaYwEA9GQBAJhmAQAyaAEAzGkBAGZrAQAAbQEApG4BAD5wAQDYcQEAfHMBABZ1AQCwdgEASngBAO55AQCIewEAIn0BALx+AQBggAEA+oEBAJSDAQAuhQEA0oYBAGyIAQAGigEAoIsBAESNAQDejgEAeJABABKSAQCskwEAUJUBAOqWAQCEmAEAKJoBAMKbAQBcnQEA9p4BAJqgAQA0ogEAzqMBAGilAQACpwEApqgBAECqAQDaqwEAfq0BABivAQCysAEATLIBAPCzAQCKtQEAJLcBAL64AQBYugEA/LsBAJa9AQAwvwEA1MABAG7CAQAIxAEArMUBAEbHAQDgyAEAesoBABTMAQC4zQEAUs8BAOzQAQCG0gEAINQBAMTVAQBe1wEAAtkBAJzaAQA23AEA0N0BAGrfAQAO4QEAqOIBAELkAQDc5QEAducBABrpAQC06gEATuwBAPLtAQCM7wEAJvEBAMDyAQBk9AEA/vUBAJj3AQAy+QEA1voBAHD8AQAK/gEApP8BAEgBAgDiAgIAfAQCACAGAgC6BwIAVAkCAO4KAgCIDAIALA4CAMYPAgBgEQIA+hICAJQUAgA4FgIA0hcCAHYZAgAQGwIAqhwCAEQeAgDeHwIAgiECABwjAgC2JAIAUCYCAOonAgCOKQIAKCsCAMwsAgBmLgIAADACAJoxAgA0MwIA2DQCAHI2AgAMOAIApjkCAEA7AgDkPAIAfj4CABhAAgC8QQIAVkMCAPBEAgCKRgIALkgCAMhJAgBiSwIA/EwCAJZOAgA6UAIA1FECAG5TAgASVQIArFYCAEZYAgDgWQIAhFsCAB5dAgC4XgIAUmACAPZhAgCQYwIAKmUCAMRmAgBeaAIAAmoCAJxrAgBAbQIA2m4CAHRwAgAOcgIAqHMCAEx1AgDmdgIAgHgCABp6AgC0ewIAWH0CAPJ+AgCMgAIAMIICAMqDAgBkhQIA/oYCAKKIAgA8igIA1osCAHCNAgAKjwIArpACAEiSAgDikwIAhpUCACCXAgC6mAIAVJoCAPibAgCSnQIALJ8CAMagAgBqogIABKQCAJ6lAgA4pwIA0qgCAHaqAgAQrAIAqq0CAE6vAgDosAIAgrICABy0AgDAtQIAWrcCAPS4AgCOugIAKLwCAMy9AgBmvwIAAMECAKTCAgA+xAIA2MUCAHLHAgAWyQIAsMoCAErMAgDkzQIAiM8CACLRAgC80gIAVtQCAPDVAgCU1wIALtkCAMjaAgBi3AIABt4CAKDfAgA64QIA3uICAHjkAgAS5gIArOcCAFDpAgDq6gIAhOwCAB7uAgDC7wIAXPECAPbyAgCQ9AIAKvYCAM73AgBo+QIADPsCAKb8AgBA/gIA2v8CAHQBAwAYAwMAsgQDAEwGAwDmBwMAigkDACQLAwC+DAMAWA4DAPIPAwCWEQMAMBMDAMoUAwBuFgMACBgDAKIZAwA8GwMA4BwDAHoeAwAUIAMAriEDAEgjAwDsJAMAhiYDACAoAwDEKQMAXisDAPgsAwCSLgMANjADANAxAwBqMwMABDUDAJ42AwBCOAMA3DkDAHY7AwAaPQMAtD4DAE5AAwDoQQMAjEMDACZFAwDARgMAWkgDAPRJAwCYSwMAMk0DANZOAwBwUAMAClIDAKRTAwA+VQMA4lYDAHxYAwAWWgMAsFsDAEpdAwDuXgMAiGADACJiAwDGYwMAYGUDAPpmAwCUaAMAOGoDANJrAwBsbQMABm8DAKpwAwBEcgMA3nMDAHh1AwASdwMAtngDAFB6AwD0ewMAjn0DACh/AwDCgAMAXIIDAACEAwCahQMANIcDAM6IAwBoigMADIwDAKaNAwBAjwMA5JADAH6SAwAYlAMAspUDAFaXAwDwmAMAipoDACScAwC+nQMAYp8DAPygAwCWogMAOqQDANSlAwBupwMACKkDAKyqAwBGrAMA4K0DAHqvAwAesQMAuLIDAFK0AwDstQMAhrcDACq5AwDEugMAaLwDAAK+AwCcvwMANsEDANDCAwB0xAMADsYDAKjHAwBCyQMA3MoDAIDMAwAazgMAtM8DAFjRAwDy0gMAjNQDACbWAwDK1wMAZNkDAP7aAwCY3AMAMt4DANbfAwBw4QMACuMDAK7kAwBI5gMA4ucDAHzpAwAg6wMAuuwDAFTuAwDu7wMAkvEDACzzAwDG9AMAYPYDAPr3AwCe+QMAOPsDANL8AwB2/gMAEAAEAKoBBABEAwQA6AQEAIIGBAAcCAQAtgkEAFoLBAD0DAQAjg4EACgQBADCEQQAZhMEAAAVBACkFgQANBgEANgZBAByGwQADB0EALAeBABKIAQA5CEEAH4jBAAiJQQAvCYEAFYoBADwKQQAlCsEAC4tBADILgQAYjAEAAYyBACgMwQAOjUEANQ2BAB4OAQAEjoEAKw7BABGPQQA4D4EAIRABAAeQgQAuEMEAFxFBAD2RgQAkEgEACpKBADOSwQAaE0EAAJPBACcUAQANlIEANpTBAB0VQQADlcEALJYBABMWgQA5lsEAIBdBAAkXwQAvmAEAFhiBADyYwQAlmUEADBnBADKaAQAZGoEAP5rBACibQQAPG8EANZwBAB6cgQAFHQEAK51BABIdwQA7HgEAIZ6BAAgfAQAun0EAFR/BAD4gAQAkoIEACyEBADGhQQAaocEAASJBACeigQAQowEANyNBAB2jwQAEJEEALSSBABOlAQA6JUEAIKXBAAmmQQAwJoEAFqcBAD0nQQAmJ8EADKhBADMogQAZqQEAAqmBACkpwQAPqkEANiqBAB8rAQAFq4EALCvBABUsQQA7rIEAIi0BAAitgQAvLcEAGC5BAD6ugQAlLwEAC6+BADSvwQAbMEEAAbDBACgxAQARMYEAN7HBAB4yQQAEssEALbMBABQzgQA6s8EAITRBAAo0wQAwtQEAFzWBAD21wQAmtkEADTbBADO3AQAaN4EAAzgBACm4QQAQOMEANrkBACI5gQAIugEALzpBABg6wQA+uwEAJTuBAAu8AQA0vEEAGzzBAAG9QQAoPYEAET4BADe+QQAjPsEADD9BADK/gQAZAAFAAgCBQCiAwUARgUFAOoGBQCECAUAHgoFALgLBQBSDQUA9g4FAJAQBQAqEgUAzhMFAGgVBQACFwUAnBgFAEAaBQDaGwUAdB0FAA4fBQCoIAUATCIFAOYjBQCAJQUAJCcFAL4oBQBYKgUA8isFAJYtBQAwLwUAyjAFAGQyBQD+MwUAojUFADw3BQDWOAUAejoFABQ8BQCuPQUASD8FAOxABQCGQgUAIEQFALpFBQBURwUA+EgFAJJKBQAsTAUA0E0FAGpPBQAEUQUAnlIFAEJUBQDcVQUAdlcFABBZBQC0WgUATlwFAOhdBQCCXwUAHGEFAMBiBQBaZAUA/mUFAJhnBQAyaQUAzGoFAGZsBQAKbgUApG8FAD5xBQDYcgUAcnQFABZ2BQCwdwUASnkFAO56BQCIfAUAIn4FALx/BQBWgQUA+oIFAJSEBQAuhgUA0ocFAGyJBQAGiwUAoIwFAESOBQDejwUAeJEFABKTBQC2lAUAUJYFAOqXBQCEmQUAHpsFAMKcBQBcngUA9p8FAJqhBQA0owUAzqQFAGimBQACqAUApqkFAECrBQDarAUAfq4FABiwBQCysQUATLMFAPC0BQCKtgUAJLgFAL65BQBYuwUA/LwFAJa+BQAwwAUA1MEFAG7DBQAIxQUAosYFAEbIBQDgyQUAessFABTNBQC4zgUAUtAFAOzRBQCG0wUAINUFAMTWBQBe2AUA+NkFAJzbBQA23QUA0N4FAGrgBQAO4gUAqOMFAELlBQDc5gUAgOgFABrqBQC06wUATu0FAOjuBQCM8AUAJvIFAMDzBQBk9QUA/vYFAJj4BQAy+gUA1vsFAHD9BQAK/wUApAAGAD4CBgDiAwYAfAUGABYHBgCwCAYAVAoGAO4LBgCIDQYALA8GAMYQBgBgEgYA+hMGAJ4VBgA4FwYA0hgGAGwaBgAGHAYAqh0GAEQfBgDeIAYAgiIGABwkBgC2JQYAUCcGAPQoBgCOKgYAKCwGAMItBgBcLwYAADEGAJoyBgA0NAYA2DUGAHI3BgAMOQYApjoGAEo8BgDkPQYAfj8GABhBBgCyQgYAVkQGAPBFBgCKRwYAJEkGAMhKBgBiTAYA/E0GAKBPBgA6UQYA1FIGAG5UBgASVgYArFcGAEZZBgDgWgYAelwGAB5eBgC4XwYAUmEGAPZiBgCQZAYAKmYGAMRnBgBoaQYAAmsGAJxsBgA2bgYA0G8GAHRxBgAOcwYAqHQGAEJ2BgDmdwYAgHkGABp7BgC+fAYAWH4GAPJ/BgCMgQYAMIMGAMqEBgBkhgYA/ocGAJiJBgA8iwYA1owGAHCOBgAUkAYArpEGAEiTBgDilAYAhpYGACCYBgC6mQYAVJsGAO6cBgCSngYALKAGAMahBgBgowYABKUGAJ6mBgA4qAYA3KkGAHarBgAQrQYAqq4GAE6wBgDosQYAgrMGABy1BgC2tgYAWrgGAPS5BgCOuwYAPL0GANa+BgBwwAYAFMIGAK7DBgBIxQYA4sYGAIbIBgAgygYAussGAFTNBgD4zgYAktAGACzSBgDG0wYAatUGAATXBgCe2AYAONoGANzbBgB23QYAEN8GAKrgBgBE4gYA6OMGAILlBgAc5wYAwOgGAFrqBgD06wYAju0GADLvBgDM8AYAZvIGAAD0BgCa9QYAPvcGANj4BgBy+gYAFvwGALD9BgBK/wYA5AAHAIgCBwAiBAcAvAUHAFYHBwDwCAcAlAoHAC4MBwDIDQcAYg8HAAYRBwCgEgcAOhQHAN4VBwB4FwcAEhkHAKwaBwBQHAcA6h0HAIQfBwAeIQcAuCIHAFwkBwD2JQcAkCcHADQpBwDOKgcAaCwHAAIuBwCmLwcAQDEHANoyBwB0NAcADjYHALI3BwBMOQcA5joHAIo8BwAkPgcAvj8HAFhBBwD8QgcAlkQHADBGBwDKRwcAZEkHAAhLBwCsTAcARk4HAOpPBwCEUQcAHlMHAMJUBwBcVgcA9lcHAJBZBwA0WwcAzlwHAGheBwACYAcAnGEHAEBjBwDaZAcAdGYHABhoBwCyaQcATGsHAOZsBwCKbgcAJHAHAL5xBwBYcwcA8nQHAJZ2BwAweAcAynkHAG57BwAIfQcAon4HADyABwDggQcAeoMHABSFBwCuhgcASIgHAOyJBwCGiwcAII0HALqOBwBekAcA+JEHAJKTBwA2lQcA0JYHAGqYBwAEmgcAqJsHAEKdBwDcngcAdqAHABCiBwC0owcATqUHAOimBwCMqAcAJqoHAMCrBwBarQcA/q4HAJiwBwAysgcAzLMHAHC1BwAKtwcApLgHAD66BwDiuwcAfL0HABa/BwCwwAcASsIHAO7DBwCIxQcAIscHAMbIBwBgygcA+ssHAJTNBwA4zwcA0tAHAGzSBwAG1AcAoNUHAETXBwDe2AcAeNoHABzcBwC23QcAUN8HAOrgBwCO4gcAKOQHAMLlBwBc5wcA9ugHAJrqBwA07AcAzu0HAHLvBwAM8QcApvIHAED0BwDk9QcAfvcHABj5BwCy+gcATPwHAPD9BwCK/wcAJAEIAMgCCABiBAgA/AUIAJYHCAA6CQgA1AoIAG4MCAAIDggAog8IAEYRCADgEggAehQIAB4WCAC4FwgAUhkIAOwaCACQHAgAKh4IAMQfCABeIQgA+CIIAJwkCAA2JggA0CcIAHQpCAAOKwgAqCwIAEIuCADmLwgAgDEIABozCAC0NAgATjYIAPI3CACMOQgAJjsIAMo8CABkPggA/j8IAJhBCAAyQwgA1kQIAHBGCAAKSAgApEkIAEhLCADiTAgAfE4IACBQCAC6UQgAVFMIAO5UCACSVggALFgIAMZZCABgWwgA+lwIAJ5eCAA4YAgA0mEIAHZjCAAQZQgAqmYIAERoCADoaQgAgmsIABxtCAC2bggAUHAIAPRxCACOcwgAKHUIAMx2CABmeAgAAHoIAJp7CAA+fQgA2H4IAHKACAAMgggApoMIAEqFCADkhggAfogIACKKCAC8iwgAVo0IAPCOCACKkAgALpIIAMiTCABilQgA/JYIAKCYCAA6mggA1JsIAG6dCAASnwgArKAIAEaiCADgowgAhKUIAB6nCAC4qAgAUqoIAParCACQrQgAKq8IAM6wCABosggAArQIAJy1CAA2twgA2rgIAHS6CAAOvAgAqL0IAEy/CADmwAgAgMIIACTECAC+xQgAWMcIAPLICACWyggAMMwIAMrNCABkzwgA/tAIAKLSCAA81AgA1tUIAHDXCAAU2QgArtoIAEjcCADs3QgAht8IACDhCAC64ggAXuQIAPjlCACS5wgALOkIAMbqCABq7AgABO4IAJ7vCAA48QgA3PIIAHb0CAAQ9ggAtPcIAE75CADo+ggAgvwIABz+CADA/wgAWgEJAPQCCQCOBAkAMgYJAMwHCQBmCQkACgsJAKQMCQA+DgkA2A8JAHwRCQAWEwkAsBQJAEoWCQDkFwkAiBkJACIbCQC8HAkAYB4JAPofCQCUIQkALiMJAMgkCQBsJgkABigJAKApCQBEKwkA3iwJAHguCQASMAkAtjEJAFAzCQDqNAkAhDYJAB44CQDCOQkAXDsJAPY8CQCaPgkANEAJAM5BCQBoQwkADEUJAKZGCQBASAkA2kkJAHRLCQAYTQkAsk4JAExQCQDmUQkAilMJACRVCQC+VgkAYlgJAPxZCQCWWwkAMF0JANReCQBuYAkACGIJAKJjCQA8ZQkA4GYJAHpoCQAUagkAuGsJAFJtCQDsbgkAhnAJACpyCQDEcwkAXnUJAPh2CQCSeAkANnoJANB7CQBqfQkABH8JAKiACQBCggkA3IMJAICFCQAahwkAtIgJAE6KCQDyiwkAjI0JACaPCQDAkAkAWpIJAP6TCQCYlQkAMpcJANaYCQBwmgkACpwJAKSdCQBInwkA4qAJAHyiCQAWpAkAsKUJAFSnCQDuqAkAiKoJACKsCQDGrQkAYK8JAPqwCQCesgkAOLQJANK1CQBstwkAELkJAKq6CQBEvAkA3r0JAHi/CQAcwQkAtsIJAFDECQD0xQkAjscJACjJCQDCygkAZswJAADOCQCazwkANNEJAM7SCQBy1AkADNYJAKbXCQBA2QkA5NoJAH7cCQAY3gkAvN8JAFbhCQDw4gkAiuQJAC7mCQDI5wkAYukJAPzqCQCW7AkAOu4JANTvCQBu8QkAEvMJAKz0CQBG9gkA4PcJAIT5CQAe+wkAuPwJAFL+CQDs/wkAkAEKACoDCgDEBAoAXgYKAAIICgCcCQoANgsKANoMCgB0DgoADhAKAKgRCgBMEwoA5hQKAIAWCgAaGAoAtBkKAFgbCgDyHAoAjB4KADAgCgDKIQoAZCMKAP4kCgCiJgoAPCgKANYpCgBwKwoACi0KAK4uCgBIMAoA4jEKAHwzCgAgNQoAujYKAFQ4CgD4OQoAkjsKACw9CgDGPgoAakAKAARCCgCeQwoAOEUKANJGCgB2SAoAEEoKAKpLCgBETQoA6E4KAIJQCgAcUgoAtlMKAFpVCgD0VgoAjlgKADJaCgDMWwoAZl0KAABfCgCaYAoAPmIKANhjCgByZQoADGcKALBoCgBKagoA5GsKAIhtCgAibwoAvHAKAFZyCgDwcwoAlHUKAC53CgDIeAoAYnoKAAZ8CgCgfQoAOn8KANSACgB4ggoAEoQKAKyFCgBQhwoA6ogKAISKCgAejAoAuI0KAFyPCgD2kAoAkJIKACqUCgDOlQoAaJcKAAKZCgCmmgoAQJwKANqdCgB0nwoAGKEKALKiCgBMpAoA5qUKAICnCgAkqQoAvqoKAFisCgD8rQoAlq8KADCxCgDKsgoAbrQKAAi2CgCitwoAPLkKANa6CgB6vAoAFL4KAK6/CgBSwQoA7MIKAIbECgAgxgoAxMcKAF7JCgD4ygoAkswKACzOCgDQzwoAatEKAATTCgCo1AoAQtYKANzXCgB22QoAGtsKALTcCgBO3goA6N8KAILhCgAm4woAwOQKAFrmCgD+5woAmOkKADLrCgDM7AoAZu4KAArwCgCk8QoAPvMKAOL0CgB89goAFvgKALD5CgBU+woA7vwKAIj+CgAiAAsAvAELAGADCwD6BAsAlAYLADgICwDSCQsAbAsLAAYNCwCqDgsARBALAN4RCwB4EwsAEhULALYWCwBQGAsA6hkLAI4bCwAoHQsAwh4LAFwgCwAAIgsAmiMLADQlCwDOJgsAaCgLAAwqCwCmKwsAQC0LAOQuCwB+MAsAGDILALIzCwBWNQsA8DYLAIo4CwAkOgsAvjsLAGI9CwD8PgsAlkALADpCCwDUQwsAbkULAAhHCwCsSAsARkoLAOBLCwB6TQsAFE8LALhQCwBSUgsA7FMLAIZVCwAqVwsAxFgLAF5aCwACXAsAnF0LADZfCwDQYAsAamILAA5kCwCoZQsAQmcLANxoCwCAagsAGmwLALRtCwBYbwsA8nALAIxyCwAmdAsAwHULAGR3CwD+eAsAmHoLADJ8CwDWfQsAcH8LAAqBCwCuggsASIQLAOKFCwB8hwsAIIkLALqKCwBUjAsA7o0LAIiPCwAskQsAxpILAGCUCwAElgsAnpcLADiZCwDSmgsAbJwLABCeCwCqnwsARKELAOiiCwCCpAsAHKYLALanCwBaqQsA9KoLAI6sCwAorgsAwq8LAGaxCwAAswsAmrQLAD62CwDYtwsAcrkLAAy7CwCwvAsASr4LAOS/CwB+wQsAGMMLALzECwBWxgsA8McLAJTJCwAuywsAyMwLAGLOCwAG0AsAoNELADrTCwDU1AsAbtYLABLYCwCs2QsARtsLAOrcCwCE3gsAHuALALjhCwBc4wsA9uQLAJDmCwAq6AsAxOkLAGjrCwAC7QsAnO4LADbwCwDa8QsAdPMLAA71CwCy9gsATPgLAOb5CwCA+wsAGv0LAL7+CwBYAAwA8gEMAIwDDAAwBQwAygYMAGQIDAAICgwAogsMADwNDADWDgwAcBAMABQSDACuEwwASBUMAOIWDACGGAwAIBoMALobDABeHQwA+B4MAJIgDAAsIgwAxiMMAGolDAAEJwwAnigMADgqDADcKwwAdi0MABAvDAC0MAwATjIMAOgzDACCNQwAJjcMAMA4DABaOgwACDwMAKI9DAA8PwwA1kAMAHpCDAAURAwArkUMAEhHDADiSAwAhkoMACBMDAC6TQwAXk8MAPhQDACSUgwALFQMAMZVDABqVwwABFkMAJ5aDABCXAwA3F0MAHZfDAAQYQwAtGIMAE5kDADoZQwAgmcMABxpDADAagwAWmwMAPRtDACYbwwAMnEMAMxyDABmdAwACnYMAKR3DAA+eQwA2HoMAHJ8DAAWfgwAsH8MAEqBDADkggwAiIQMACKGDAC8hwwAYIkMAPqKDACUjAwALo4MAMiPDABskQwABpMMAKCUDAA6lgwA3pcMAHiZDAASmwwAtpwMAFCeDADqnwwAhKEMAB6jDADCpAwAXKYMAPanDACaqQwANKsMAM6sDABorgwAArAMAKaxDABAswwA2rQMAHS2DAAYuAwAsrkMAEy7DADwvAwAir4MACTADAC+wQwAWMMMAPzEDACWxgwAMMgMANTJDABuywwACM0MAKLODAA80AwA4NEMAHrTDAAU1QwArtYMAFLYDADs2QwAhtsMACrdDADE3gwAXuAMAPjhDACc4wwANuUMANDmDABq6AwABOoMAKjrDABC7QwA3O4MAIDwDAAa8gwAtPMMAE71DADy9gwAjPgMACb6DADA+wwAWv0MAP7+DACYAA0AMgINANYDDQBwBQ0ACgcNAKQIDQBICg0A4gsNAHwNDQAWDw0AsBANAFQSDQDuEw0AiBUNACIXDQDGGA0AYBoNAPobDQCeHQ0AOB8NANIgDQBsIg0ABiQNAKolDQBEJw0A3igNAIIqDQAcLA0Ati0NAFAvDQD0MA0AjjINACg0DQDCNQ0AXDcNAAA5DQCaOg0ANDwNANg9DQByPw0ADEENAKZCDQBKRA0A5EUNAH5HDQAYSQ0AskoNAFZMDQDwTQ0Aik8NACRRDQDIUg0AYlQNAPxVDQCgVw0AOlkNANRaDQBuXA0ACF4NAKxfDQBGYQ0A4GINAHpkDQAeZg0AuGcNAFJpDQD2ag0AkGwNACpuDQDEbw0AaHENAAJzDQCcdA0ANnYNANB3DQB0eQ0ADnsNAKh8DQBMfg0A5n8NAICBDQAagw0AvoQNAFiGDQDyhw0AjIkNACaLDQDKjA0AZI4NAP6PDQCYkQ0APJMNANaUDQBwlg0AFJgNAK6ZDQBImw0A4pwNAHyeDQAgoA0AuqENAFSjDQDupA0AkqYNACyoDQDGqQ0AaqsNAAStDQCerg0AOLANANyxDQB2sw0AELUNAKq2DQBEuA0A6LkNAIK7DQAcvQ0Atr4NAFrADQD0wQ0AjsMNADLFDQDMxg0AZsgNAADKDQCayw0APs0NANjODQBy0A0ADNINALDTDQBK1Q0A5NYNAIjYDQAi2g0AvNsNAFbdDQD63g0AlOANAC7iDQDI4w0AYuUNAAbnDQCg6A0AOuoNANTrDQB47Q0AEu8NAKzwDQBQ8g0A6vMNAIT1DQAe9w0AuPgNAFz6DQD2+w0AkP0NADT/DQDOAA4AaAIOAAIEDgCmBQ4AQAcOANoIDgB0Cg4AGAwOALINDgBMDw4A5hAOAIoSDgAkFA4AvhUOAFgXDgD8GA4AlhoOADAcDgDKHQ4AZB8OAAghDgCiIg4APCQOAOAlDgB6Jw4AFCkOAK4qDgBILA4A7C0OAIYvDgAgMQ4AujIOAF40DgD4NQ4AkjcOADY5DgDQOg4AajwOAAQ+DgCePw4AQkEOANxCDgB2RA4AEEYOALRHDgBOSQ4A6EoOAIxMDgAmTg4AwE8OAFpRDgD+Ug4AmFQOADJWDgDMVw4AZlkOAApbDgCkXA4APl4OAOJfDgB8YQ4AFmMOALBkDgBUZg4A7mcOAIhpDgAiaw4AvGwOAGBuDgD6bw4AlHEOADhzDgDSdA4AbHYOAAZ4DgCqeQ4ARHsOAN58DgB4fg4AEoAOALaBDgBQgw4A6oQOAI6GDgAoiA4AwokOAFyLDgAAjQ4Amo4OADSQDgDOkQ4AcpMOAAyVDgCmlg4AQJgOAOSZDgB+mw4AGJ0OALKeDgBMoA4A8KEOAIqjDgAkpQ4AvqYOAGKoDgD8qQ4AlqsOADqtDgDUrg4AbrAOAAiyDgCssw4ARrUOAOC2DgB6uA4AFLoOALi7DgBSvQ4A7L4OAIbADgAqwg4AxMMOAF7FDgACxw4AnMgOADbKDgDQyw4AdM0OAA7PDgCo0A4AQtIOANzTDgCA1Q4AGtcOALTYDgBY2g4A8tsOAIzdDgAm3w4AyuAOAGTiDgD+4w4AmOUOADLnDgDW6A4AcOoOAArsDgCk7Q4ASO8OAOLwDgB88g4AIPQOALr1DgBU9w4A7vgOAJL6DgAs/A4Axv0OAGD/DgD6AA8AngIPADgEDwDSBQ8AbAcPABAJDwCqCg8ARAwPAOgNDwCCDw8AHBEPALYSDwBQFA8A9BUPAI4XDwAoGQ8AwhoPAGYcDwAAHg8Amh8PAD4hDwDYIg8AciQPAAwmDwCwJw8ASikPAOQqDwB+LA8AGC4PALwvDwBWMQ8A8DIPAIo0DwAuNg8AyDcPAGI5DwD8Og8AoDwPADo+DwDUPw8AbkEPABJDDwCsRA8ARkYPAOpHDwCESQ8AHksPALhMDwBSTg8A9k8PAJBRDwAqUw8AxFQPAGhWDwACWA8AnFkPAEBbDwDaXA8AdF4PAA5gDwCyYQ8ATGMPAOZkDwCAZg8AGmgPAL5pDwBYaw8A8mwPAIxuDwAwcA8AynEPAGRzDwAIdQ8AonYPADx4DwDWeQ8AensPABR9DwCufg8ASIAPAOKBDwCGgw8AIIUPALqGDwBUiA8A+IkPAJKLDwAsjQ8A0I4PAGqQDwAEkg8AnpMPADiVDwDclg8AdpgPABCaDwCqmw8ATp0PAOieDwCCoA8AJqIPAMCjDwBapQ8A9KYPAI6oDwAyqg8AzKsPAGatDwAArw8ApLAPAD6yDwDYsw8AfLUPABa3DwCwuA8ASroPAOS7DwCIvQ8AIr8PALzADwBWwg8A+sMPAJTFDwAuxw8A0sgPAGzKDwAGzA8AoM0PADrPDwDe0A8AeNIPABLUDwC21Q8AUNcPAOrYDwCE2g8AKNwPAMLdDwBc3w8A9uAPAJriDwA05A8AzuUPAGjnDwAM6Q8ApuoPAEDsDwDa7Q8Afu8PABjxDwCy8g8ATPQPAOb1DwCK9w8AJPkPAL76DwBi/A8A/P0PAJb/DwAwARAA1AIQAG4EEAAIBhAAogcQADwJEADgChAAegwQABQOEACuDxAAUhEQAOwSEACGFBAAKhYQAMQXEABeGRAA+BoQAJwcEAA2HhAA0B8QAGohEAAEIxAAqCQQAEImEADcJxAAdikQABorEAC0LBAATi4QAPIvEACMMRAAJjMQAMA0EABaNhAA/jcQAJg5EAAyOxAAzDwQAHA+EAAKQBAApEEQAD5DEADiRBAAfEYQABZIEAC6SRAAVEsQAO5MEACIThAAIlAQAMZREABgUxAA+lQQAJRWEAA4WBAA0lkQAGxbEAAQXRAAql4QAERgEADeYRAAeGMQABxlEAC2ZhAAUGgQAPRpEACOaxAAKG0QAMJuEABmcBAAAHIQAJpzEAA0dRAAznYQAHJ4EAAMehAApnsQAEp9EADkfhAAfoAQABiCEACygxAAVoUQAPCGEACKiBAAJIoQAMiLEABijRAA/I4QAKCQEAA6khAA1JMQAG6VEAAIlxAArJgQAEaaEADgmxAAep0QAB6fEAC4oBAAUqIQAPajEACQpRAAKqcQAMSoEABoqhAAAqwQAJytEAA2rxAA0LAQAHSyEAAOtBAAqLUQAEK3EADmuBAAgLoQABq8EAC+vRAAWL8QAPLAEACMwhAAJsQQAMrFEABkxxAA/sgQAJjKEAA8zBAA1s0QAHDPEAAU0RAArtIQAEjUEADi1RAAhtcQACDZEAC62hAAVNwQAO7dEACS3xAALOEQAMbiEABg5BAABOYQAJ7nEAA46RAA3OoQAHbsEAAQ7hAAqu8QAETxEADo8hAAgvQQABz2EAC29xAAWvkQAPT6EACO/BAAMv4QAMz/EABmAREAAAMRAJoEEQA+BhEA2AcRAHIJEQAMCxEAsAwRAEoOEQDkDxEAiBERACITEQC8FBEAVhYRAPoXEQCUGREALhsRAMgcEQBiHhEABiARAKAhEQA6IxEA1CQRAHgmEQASKBEArCkRAFArEQDqLBEAhC4RAB4wEQC4MREAXDMRAPY0EQCQNhEAKjgRAM45EQBoOxEAAj0RAKY+EQBAQBEA2kERAHRDEQAYRREAskYRAExIEQDmSREAgEsRACRNEQC+ThEAWFARAPJREQCWUxEAMFURAMpWEQBuWBEACFoRAKJbEQA8XREA1l4RAHpgEQAUYhEArmMRAEhlEQDsZhEAhmgRACBqEQDEaxEAXm0RAPhuEQCScBEANnIRANBzEQBqdREABHcRAJ54EQBCehEA3HsRAHZ9EQAQfxEAtIARAE6CEQDogxEAjIURACaHEQDAiBEAWooRAPSLEQCYjREAMo8RAMyQEQBmkhEACpQRAKSVEQA+lxEA4pgRAHyaEQAWnBEAsJ0RAFSfEQDuoBEAiKIRACKkEQC8pREAYKcRAPqoEQCUqhEALqwRANKtEQBsrxEABrERAKqyEQBYtBEA8rURAJa3EQAwuREAyroRAGS8EQAIvhEAor8RADzBEQDWwhEAesQRABTGEQCuxxEASMkRAOzKEQCGzBEAIM4RALrPEQBe0REA+NIRAJLUEQA21hEA0NcRAGrZEQAE2xEAntwRAELeEQDc3xEAduERABDjEQC05BEATuYRAOjnEQCM6REAJusRAMDsEQBa7hEA/u8RAJjxEQAy8xEAzPQRAGb2EQAK+BEApPkRAD77EQDY/BEAfP4RABYAEgCwARIAVAMSAO4EEgCIBhIAIggSALwJEgBgCxIA+gwSAJQOEgAuEBIA0hESAGwTEgAGFRIAqhYSAEQYEgDeGRIAeBsSABwdEgC2HhIAUCASAOohEgCEIxIAKCUSAMImEgBcKBIA9ikSAJorEgA0LRIAzi4SAHIwEgAMMhIApjMSAEA1EgDaNhIAfjgSABg6EgCyOxIAVj0SAPA+EgCKQBIAJEISAL5DEgBiRRIA/EYSAJZIEgAwShIA1EsSAG5NEgAITxIArFASAEZSEgDgUxIAelUSAB5XEgC4WBIAUloSAOxbEgCGXRIAKl8SAMRgEgBeYhIA+GMSAJxlEgA2ZxIA0GgSAHRqEgAObBIAqG0SAEJvEgDccBIAgHISABp0EgC0dRIAWHcSAPJ4EgCMehIAJnwSAMB9EgBkfxIA/oASAJiCEgAyhBIA1oUSAHCHEgAKiRIArooSAEiMEgDijRIAfI8SABaREgC6khIAVJQSAO6VEgCIlxIALJkSAMaaEgBgnBIABJ4SAJ6fEgA4oRIA0qISAHakEgAQphIAqqcSAESpEgDeqhIAgqwSAByuEgC2rxIAULESAPSyEgCOtBIAKLYSAMy3EgBmuRIAALsSAJq8EgA0vhIA2L8SAHLBEgAMwxIApsQSAErGEgDkxxIAfskSACLLEgC8zBIAVs4SAPDPEgCK0RIALtMSAMjUEgBi1hIA/NcSAKDZEgA62xIA1NwSAHjeEgAS4BIArOESAEbjEgDg5BIAhOYSAB7oEgC46RIAUusSAPbsEgCQ7hIAKvASAM7xEgBo8xIAAvUSAJz2EgA2+BIA2vkSAHT7EgAO/RIAqP4SAEwAEwDmARMAgAMTACQFEwC+BhMAWAgTAPIJEwCMCxMAMA0TAMoOEwBkEBMA/hETAKITEwA8FRMA1hYTAHoYEwAUGhMArhsTAEgdEwDsHhMAhiATACAiEwC6IxMAVCUTAPgmEwCSKBMALCoTAMYrEwBqLRMABC8TAJ4wEwBCMhMA3DMTAHY1EwAQNxMAqjgTAE46EwDoOxMAgj0TABw/EwDAQBMAWkITAPRDEwCYRRMAMkcTAMxIEwBmShMAAEwTAKRNEwA+TxMA2FATAHJSEwAWVBMAsFUTAEpXEwDkWBMAiFoTACJcEwC8XRMAYF8TAPpgEwCUYhMALmQTAMhlEwBsZxMABmkTAKBqEwA6bBMA3m0TAHhvEwAScRMAtnITAFB0EwDqdRMAhHcTACh5EwDCehMAXHwTAPZ9EwCafxMANIETAM6CEwBohBMAAoYTAKaHEwBAiRMA2ooTAHSMEwAYjhMAso8TAEyREwDwkhMAipQTACSWEwC+lxMAWJkTAPyaEwCWnBMAMJ4TAMqfEwBuoRMACKMTAKKkEwBGphMA4KcTAHqpEwAUqxMArqwTAFKuEwDsrxMAhrETACCzEwDEtBMAXrYTAPi3EwCSuRMANrsTANC8EwBqvhMABMATAKjBEwBCwxMA3MQTAIDGEwAayBMAtMkTAE7LEwDozBMAjM4TACbQEwDA0RMAWtMTAP7UEwCY1hMAMtgTANbZEwBw2xMACt0TAKTeEwA+4BMA4uETAHzjEwAW5RMAsOYTAFToEwDu6RMAiOsTACLtEwDG7hMAYPATAPrxEwCe8xMAOPUTANL2EwBs+BMABvoTAKr7EwBE/RMA3v4TAHgAFAAcAhQAwAMUAFoFFAD+BhQAmAgUADIKFADWCxQAcA0UAAoPFACkEBQASBIUAOITFAB8FRQAFhcUALAYFABUGhQA7hsUAIgdFAAiHxQAxiAUAGAiFAD6IxQAniUUADgnFADSKBQAbCoUAAYsFACqLRQARC8UAN4wFAB4MhQAHDQUALY1FABQNxQA6jgUAI46FAAoPBQAwj0UAGY/FAAAQRQAmkIUADREFADORRQAckcUAAxJFACmShQAQEwUAORNFAB+TxQAGFEUALJSFABWVBQA8FUUAIpXFAAuWRQAyFoUAGJcFAD8XRQAll8UADphFADUYhQAbmQUAAhmFACsZxQARmkUAOBqFAB6bBQAHm4UALhvFABScRQA9nIUAJB0FAAqdhQAxHcUAF55FAACexQAnHwUADZ+FADQfxQAdIEUAA6DFACohBQAQoYUAOaHFACAiRQAGosUAL6MFABYjhQA8o8UAIyRFAAmkxQAypQUAGSWFAD+lxQAmJkUADybFADWnBQAcJ4UAAqgFACuoRQASKMUAOKkFACGphQAIKgUALqpFABUqxQA7qwUAJKuFAAssBQAxrEUAGCzFAAEtRQAnrYUADi4FADSuRQAdrsUABC9FACqvhQARMAUAOjBFACCwxQAHMUUALbGFABayBQA9MkUAI7LFAAyzRQAzM4UAGbQFAAA0hQAmtMUAD7VFADY1hQActgUAAzaFACw2xQASt0UAOTeFAB+4BQAIuIUALzjFABW5RQA+uYUAJToFAAu6hQAyOsUAGLtFAAG7xQAoPAUADryFADU8xQAePUUABL3FACs+BQARvoUAOr7FACE/RQAHv8UAMIAFQBcAhUA9gMVAJAFFQAqBxUAzggVAGgKFQACDBUAnA0VAEAPFQDaEBUAdBIVAA4UFQCyFRUATBcVAOYYFQCKGhUAJBwVAL4dFQBYHxUA8iAVAJYiFQAwJBUAyiUVAGQnFQAIKRUAoioVADwsFQDWLRUAei8VABQxFQCuMhUAUjQVAOw1FQCGNxUAIDkVALo6FQBePBUA+D0VAJI/FQAsQRUA0EIVAGpEFQAERhUAnkcVAEJJFQDcShUAdkwVABBOFQC0TxUATlEVAOhSFQCCVBUAJlYVAMBXFQBaWRUA9FoVAJhcFQAyXhUAzF8VAGZhFQAKYxUApGQVAD5mFQDYZxUAfGkVABZrFQCwbBUASm4VAO5vFQCIcRUAInMVALx0FQBgdhUA+ncVAJR5FQA4exUA0nwVAGx+FQAGgBUAoIEVAESDFQDehBUAeIYVABKIFQC2iRUAUIsVAOqMFQCOjhUAKJAVAMKRFQBckxUA9pQVAJqWFQA0mBUAzpkVAGibFQAMnRUApp4VAECgFQDaoRUAfqMVABilFQCyphUAVqgVAPCpFQCKqxUAJK0VAL6uFQBisBUA/LEVAJazFQAwtRUA1LYVAG64FQAIuhUArLsVAEa9FQDgvhUAesAVABTCFQC4wxUAUsUVAOzGFQCGyBUAKsoVAMTLFQBezRUAAs8VAJzQFQA20hUA0NMVAGrVFQAO1xUAqNgVAELaFQDc2xUAgN0VABrfFQC04BUAWOIVAPLjFQCM5RUAJucVAMDoFQBk6hUA/usVAJjtFQAy7xUA1vAVAHDyFQAK9BUArvUVAEj3FQDi+BUAfPoVABb8FQC6/RUAVP8VAO4AFgCIAhYALAQWAMYFFgBgBxYABAkWAJ4KFgA4DBYA0g0WAGwPFgAQERYAqhIWAEQUFgDeFRYAghcWABwZFgC2GhYAUBwWAPQdFgCOHxYAKCEWAMIiFgBmJBYAACYWAJonFgA+KRYA2CoWAHIsFgAMLhYApi8WAEoxFgDkMhYAfjQWABg2FgCyNxYAVjkWAPA6FgCUPBYALj4WAMg/FgBiQRYA/EIWAKBEFgA6RhYA1EcWAG5JFgASSxYArEwWAEZOFgDgTxYAhFEWAB5TFgC4VBYAXFYWAPZXFgCQWRYAKlsWAMRcFgBoXhYAAmAWAJxhFgA2YxYA2mQWAHRmFgAOaBYAsmkWAExrFgDmbBYAgG4WABpwFgC+cRYAWHMWAPJ0FgCMdhYAMHgWAMp5FgBkexYACH0WAKJ+FgA8gBYA1oEWAHCDFgAUhRYAroYWAEiIFgDiiRYAfIsWACCNFgC6jhYAXpAWAPiRFgCSkxYALJUWAMaWFgBqmBYABJoWAJ6bFgA4nRYA0p4WAHagFgAQohYAtKMWAE6lFgDophYAgqgWAByqFgDAqxYAWq0WAPSuFgCOsBYAMrIWAMyzFgBmtRYACrcWAKS4FgA+uhYA2LsWAHK9FgAWvxYAsMAWAErCFgDkwxYAiMUWACLHFgC8yBYAYMoWAPrLFgCUzRYALs8WAMjQFgBs0hYABtQWAKDVFgA61xYA3tgWAHjaFgAS3BYAtt0WAFDfFgDq4BYAhOIWAB7kFgDC5RYAXOcWAPboFgCQ6hYAKuwWAM7tFgBo7xYADPEWAKbyFgBA9BYA2vUWAHT3FgAY+RYAsvoWAEz8FgDm/RYAiv8WACQBFwC+AhcAWAQXAPwFFwCWBxcAMAkXANQKFwBuDBcACA4XAKIPFwA8ERcA4BIXAHoUFwAUFhcArhcXAFIZFwDsGhcAhhwXACoeFwDOHxcAaCEXAAIjFwCmJBcAQCYXANonFwB+KRcAGCsXALIsFwBWLhcA+i8XAJQxFwAuMxcAyDQXAGw2FwAGOBcAqjkXAE47FwDoPBcAgj4XABxAFwDAQRcAWkMXAPREFwCYRhcAMkgXAMxJFwBmSxcAAE0XAKROFwA+UBcA2FEXAHJTFwAMVRcAsFYXAEpYFwDuWRcAiFsXACJdFwC8XhcAVmAXAPphFwCUYxcALmUXAMhmFwBsaBcABmoXAKBrFwA6bRcA3m4XAHhwFwASchcAtnMXAFB1FwDqdhcAhHgXAB56FwDCexcAXH0XAPZ+FwCQgBcANIIXAM6DFwBohRcADIcXAKaIFwBAihcA2osXAHSNFwAYjxcAspAXAEySFwDmkxcAipUXACSXFwC+mBcAWJoXAPybFwCWnRcAMJ8XANSgFwBuohcACKQXAKKlFwA8pxcA4KgXAHqqFwAUrBcArq0XAFKvFwDssBcAhrIXACC0FwDEtRcAXrcXAPi4FwCSuhcANrwXANC9FwBqvxcADsEXAKjCFwBCxBcA3MUXAHbHFwAayRcAtMoXAE7MFwDozRcAgs8XACbRFwDA0hcAZNQXAP7VFwCY1xcAMtkXAMzaFwBw3BcACt4XAKTfFwBI4RcA4uIXAHzkFwAW5hcAsOcXAFTpFwDu6hcAiOwXACLuFwDG7xcAYPEXAPryFwCe9BcAOPYXANL3FwBs+RcABvsXAKr8FwBE/hcA3v8XAHgBGAAcAxgAtgQYAFAGGAD0BxgAjgkYACgLGADCDBgAXA4YAAAQGACaERgANBMYAM4UGAByFhgADBgYAKYZGABKGxgA5BwYAH4eGAAYIBgAsiEYAFYjGADwJBgAiiYYACQoGAC+KRgAYisYAPwsGACgLhgAOjAYANQxGABuMxgACDUYAKw2GABGOBgA4DkYAHo7GAAePRgAuD4YAFJAGAD2QRgAkEMYACpFGADERhgAXkgYAAJKGACcSxgANk0YANpOGAB0UBgADlIYAKhTGABCVRgA5lYYAIBYGAAaWhgAtFsYAFhdGADyXhgAjGAYADBiGADKYxgAZGUYAP5mGACYaBgAPGoYANZrGABwbRgACm8YAKRwGABIchgA4nMYAIZ1GAAgdxgAungYAFR6GADuexgAkn0YACx/GADGgBgAYIIYAPqDGACehRgAOIcYANyIGAB2ihgAEIwYAKqNGABEjxgA6JAYAIKSGAAclBgAtpUYAFqXGAD0mBgAjpoYADKcGADMnRgAZp8YAAChGACaohgAPqQYANilGABypxgADKkYALCqGABKrBgA5K0YAH6vGAAisRgAvLIYAFa0GAD6tRgAlLcYAC65GADIuhgAYrwYAAa+GACgvxgAOsEYANTCGAB4xBgAEsYYAKzHGABQyRgA6soYAITMGAAezhgAuM8YAFzRGAD20hgAkNQYACrWGADE1xgAaNkYAALbGACm3BgAQN4YANrfGAB04RgADuMYALLkGABM5hgA5ucYAIrpGAAu6xgAyOwYAGLuGAAG8BgAoPEYADrzGADU9BgAbvYYABL4GACs+RgARvsYAOr8GACE/hgAHgAZALgBGQBcAxkA9gQZAJAGGQAqCBkAzgkZAGgLGQACDRkApg4ZAEAQGQDaERkAdBMZAA4VGQCyFhkATBgZAOYZGQCAGxkAJB0ZAL4eGQBYIBkA/CEZAJYjGQAwJRkAyiYZAGQoGQAIKhkAoisZADwtGQDWLhkAcDAZABQyGQCuMxkASDUZAOw2GQCGOBkAIDoZALo7GQBePRkA+D4ZAJJAGQAsQhkA0EMZAGpFGQAERxkAnkgZAEJKGQDcSxkAdk0ZABpPGQC0UBkATlIZAOhTGQCCVRkAJlcZAMBYGQBaWhkA9FsZAJhdGQAyXxkAzGAZAGZiGQAKZBkApGUZAD5nGQDYaBkAfGoZABZsGQCwbRkASm8ZAO5wGQCIchkAInQZAMZ1GQBgdxkABHkZAJ56GQBCfBkA3H0ZAHZ/GQAQgRkAtIIZAE6EGQDohRkAgocZACaJGQDAihkAWowZAP6NGQCYjxkAMpEZAMySGQBmlBkACpYZAKSXGQA+mRkA2JoZAHKcGQAWnhkAsJ8ZAFShGQDuohkAiKQZACKmGQC8pxkAYKkZAPqqGQCUrBkALq4ZANKvGQBssRkABrMZAKC0GQBEthkA3rcZAHi5GQAcuxkAtrwZAFC+GQDqvxkAhMEZACjDGQDCxBkAXMYZAPbHGQCQyRkANMsZAM7MGQByzhkADNAZAKbRGQBA0xkA2tQZAHTWGQAY2BkAstkZAFbbGQDw3BkAit4ZACTgGQC+4RkAYuMZAPzkGQCW5hkAMOgZANTpGQBu6xkACO0ZAKLuGQBG8BkA4PEZAHrzGQAe9RkAuPYZAFL4GQDs+RkAhvsZACr9GQDE/hkAXgAaAPgBGgCSAxoANgUaANAGGgB0CBoADgoaAKgLGgBCDRoA3A4aAIAQGgAaEhoAtBMaAE4VGgDoFhoAjBgaACYaGgDKGxoAZB0aAP4eGgCYIBoAMiIaANYjGgBwJRoACicaAKQoGgBIKhoA4isaAHwtGgAWLxoAujAaAFQyGgDuMxoAkjUaACw3GgDGOBoAYDoaAPo7GgCePRoAOD8aANJAGgBsQhoABkQaAKpFGgBERxoA6EgaAIJKGgAcTBoAtk0aAFBPGgD0UBoAjlIaAChUGgDCVRoAZlcaAABZGgCaWhoAPlwaANhdGgByXxoADGEaAKZiGgBKZBoA5GUaAH5nGgAYaRoAvGoaAFZsGgDwbRoAim8aAC5xGgDIchoAYnQaAPx1GgCgdxoAOnkaANR6GgBufBoAEn4aAKx/GgBGgRoA4IIaAHqEGgAehhoAuIcaAFyJGgD2ihoAkIwaACqOGgDEjxoAaJEaAAKTGgCclBoANpYaANqXGgB0mRoADpsaAKicGgBMnhoA5p8aAIChGgAkoxoAvqQaAFimGgDypxoAjKkaADCrGgDKrBoAZK4aAP6vGgCYsRoAPLMaANa0GgB6thoAFLgaAK65GgBIuxoA4rwaAIa+GgAgwBoAusEaAFTDGgDuxBoAksYaACzIGgDGyRoAYMsaAATNGgCezhoAQtAaANzRGgB20xoAENUaAKrWGgBO2BoA6NkaAILbGgAc3RoAtt4aAFrgGgD04RoAmOMaADLlGgDM5hoAZugaAADqGgCk6xoAPu0aANjuGgBy8BoADPIaALDzGgBK9RoA5PYaAIj4GgAi+hoAvPsaAFb9GgD6/hoAlAAbAC4CGwDIAxsAbAUbAAYHGwCgCBsAOgobANQLGwB4DRsAEg8bALYQGwBQEhsA6hMbAIQVGwAeFxsAwhgbAFwaGwD2GxsAkB0bACofGwDOIBsAaCIbAAIkGwCmJRsAQCcbANooGwB+KhsAGCwbALItGwBMLxsA8DAbAIoyGwAkNBsAvjUbAFg3GwD8OBsAljobADA8GwDKPRsAbj8bAAhBGwCiQhsAPEQbAOBFGwB6RxsAFEkbAK5KGwBITBsA7E0bAIZPGwAqURsAxFIbAF5UGwD4VRsAklcbADZZGwDQWhsAalwbAAReGwCoXxsAQmEbANxiGwB2ZBsAGmYbALRnGwBOaRsA8mobAIxsGwAmbhsAwG8bAFpxGwD+chsAmHQbADJ2GwDMdxsAZnkbAAp7GwCkfBsAPn4bAOJ/GwB8gRsAFoMbALCEGwBUhhsA7ocbAIiJGwAiixsAxowbAGCOGwD6jxsAlJEbAC6TGwDSlBsAbJYbABCYGwCqmRsARJsbAN6cGwB4nhsAHKAbALahGwBQoxsA6qQbAI6mGwAoqBsAwqkbAFyrGwAArRsAmq4bADSwGwDYsRsAcrMbAAy1GwCmthsAQLgbAOS5GwB+uxsAGL0bALK+GwBMwBsA8MEbAIrDGwAkxRsAyMYbAGLIGwD8yRsAlssbADrNGwDUzhsAbtAbAAjSGwCs0xsARtUbAODWGwB62BsAFNobALjbGwBS3RsA7N4bAJDgGwAq4hsAxOMbAF7lGwAC5xsAnOgbADbqGwDQ6xsAdO0bAA7vGwCo8BsAQvIbANzzGwCA9RsAGvcbAL74GwBY+hsA8vsbAIz9GwAm/xsAygAcAGQCHAD+AxwAmAUcADwHHADWCBwAcAocAAoMHACkDRwASA8cAOIQHACGEhwAIBQcALoVHABUFxwA7hgcAJIaHAAsHBwAxh0cAGAfHAAEIRwAniIcADgkHADSJRwAbCccABApHACqKhwATiwcAOgtHACCLxwAHDEcALYyHABaNBwA9DUcAI43HAAoORwAzDocAGY8HAAAPhwAmj8cADRBHADYQhwAckQcAAxGHACwRxwASkkcAORKHACITBwAIk4cALxPHABWURwA8FIcAJRUHAAuVhwAyFccAGJZHAD8WhwAoFwcADpeHADUXxwAeGEcABJjHACsZBwAUGYcAOpnHACEaRwAHmscALhsHABcbhwA9m8cAJBxHAAqcxwAxHQcAGh2HAACeBwAnHkcAEB7HADafBwAdH4cAA6AHACygRwATIMcAOaEHACAhhwAJIgcAL6JHABYixwA8owcAJaOHAAwkBwAypEcAG6THAAIlRwAopYcADyYHADWmRwAepscABSdHACunhwASKAcAOyhHACGoxwAIKUcALqmHABeqBwA+KkcAJKrHAAsrRwA0K4cAGqwHAAEshwAnrMcAEK1HADcthwAdrgcABC6HAC0uxwATr0cAOi+HACCwBwAHMIcAMDDHABaxRwA/sYcAJjIHAAyyhwAzMscAGbNHAAKzxwApNAcAD7SHADY0xwActUcABbXHACw2BwAStocAO7bHACI3RwAIt8cALzgHABg4hwA+uMcAJTlHAAu5xwA0ugcAGzqHAAG7BwAoO0cAETvHADe8BwAePIcABz0HAC29RwAUPccAOr4HACE+hwAKPwcAML9HABc/xwA9gAdAJACHQA0BB0AzgUdAHIHHQAMCR0ApgodAEAMHQDaDR0Afg8dABgRHQCyEh0ATBQdAOYVHQCKFx0AJBkdAL4aHQBiHB0A/B0dAJYfHQAwIR0AyiIdAG4kHQAIJh0AoicdAEYpHQDgKh0AeiwdABQuHQC4Lx0AUjEdAOwyHQCGNB0AKjYdAMQ3HQBeOR0A+DodAJI8HQA2Ph0A0D8dAGpBHQAOQx0AqEQdAEJGHQDcRx0AgEkdABpLHQC0TB0ATk4dAPJPHQCMUR0AJlMdAMBUHQBaVh0A/lcdAJhZHQAyWx0A1lwdAHBeHQAKYB0ApGEdAEhjHQDiZB0AfGYdABZoHQC6aR0AVGsdAO5sHQCIbh0AInAdAMZxHQBgcx0ABHUdAJ52HQA4eB0A0nkdAGx7HQAQfR0Aqn4dAESAHQDegR0AeIMdAByFHQC2hh0AUIgdAPSJHQCOix0AKI0dAMKOHQBmkB0AAJIdAJqTHQA0lR0A2JYdAHKYHQAMmh0AppsdAECdHQDknh0AfqAdABiiHQC8ox0AVqUdAPCmHQCKqB0ALqodAMirHQBirR0A/K4dAKCwHQA6sh0A1LMdAG61HQAStx0ArLgdAEa6HQDqux0AhL0dAB6/HQC4wB0AUsIdAPbDHQCQxR0AKscdAMTIHQBeyh0AAswdAJzNHQA2zx0A2tAdAHTSHQAO1B0AqNUdAELXHQDm2B0AgNodABrcHQC+3R0AWN8dAPLgHQCM4h0AMOQdAMrlHQBk5x0A/ugdAKLqHQA87B0A1u0dAHDvHQAK8R0ArvIdAEj0HQDi9R0AhvcdACD5HQC6+h0AVPwdAPj9HQCS/x0ALAEeAMYCHgBqBB4ABAYeAJ4HHgA4CR4A0goeAHYMHgAQDh4AtA8eAE4RHgDoEh4AghQeABwWHgDAFx4AWhkeAPQaHgCOHB4AKB4eAMwfHgBmIR4AACMeAKQkHgA+Jh4A2CceAHIpHgAWKx4AsCweAEouHgDkLx4AiDEeACIzHgC8NB4AVjYeAPA3HgCUOR4ALjseANI8HgBsPh4ABkAeAKBBHgA6Qx4A3kQeAHhGHgASSB4ArEkeAEZLHgDqTB4AhE4eAChQHgDCUR4AXFMeAPZUHgCQVh4ANFgeAM5ZHgBoWx4ADF0eALBeHgBKYB4A5GEeAIhjHgAiZR4AvGYeAFZoHgDwaR4AlGseAC5tHgDIbh4AYnAeAAZyHgCgcx4AOnUeAN52HgB4eB4AEnoeAKx7HgBQfR4A6n4eAISAHgAegh4AwoMeAFyFHgD2hh4AkIgeADSKHgDOix4AaI0eAAKPHgCmkB4AQJIeANqTHgB+lR4AGJceALKYHgBMmh4A5pseAIqdHgAknx4AvqAeAFiiHgDyox4AlqUeADCnHgDUqB4AbqoeAAisHgCirR4APK8eAOCwHgB6sh4AFLQeAK61HgBItx4A7LgeAIa6HgAgvB4AxL0eAF6/HgD4wB4AksIeADbEHgDQxR4AasceAATJHgCoyh4AQsweANzNHgB2zx4AGtEeALTSHgBO1B4A6NUeAILXHgAm2R4AwNoeAGTcHgD+3R4AmN8eADLhHgDM4h4AcOQeAArmHgCk5x4APukeANjqHgB87B4AFu4eALDvHgBU8R4A7vIeAIj0HgAi9h4AvPceAGD5HgD6+h4AlPweADj+HgDS/x4AbAEfAAYDHwCqBB8ARAYfAN4HHwB4CR8AEgsfALYMHwBQDh8A9A8fAI4RHwAoEx8AwhQfAFwWHwAAGB8AmhkfADQbHwDOHB8AaB4fAAwgHwCmIR8AQCMfAOQkHwB+Jh8AGCgfALIpHwBWKx8A8CwfAIouHwAkMB8AvjEfAGIzHwD8NB8AljYfADo4HwDUOR8AbjsfAAg9HwCsPh8ARkAfAOBBHwB6Qx8AFEUfALhGHwBSSB8A9kkfAJBLHwAqTR8AxE4fAF5QHwACUh8AnFMfADZVHwDQVh8AalgfAA5aHwCoWx8ATF0fAOZeHwCAYB8AGmIfALRjHwBYZR8A8mYfAIxoHwAmah8AwGsfAGRtHwD+bh8AonAfADxyHwDWcx8AcHUfAAp3HwCueB8ASHofAOJ7HwB8fR8AFn8fALqAHwBUgh8A+IMfAJKFHwAshx8AxogfAGCKHwAEjB8Ano0fADiPHwDSkB8AbJIfABCUHwCqlR8ARJcfAOiYHwCCmh8AHJwfALadHwBanx8A9KAfAI6iHwAopB8AwqUfAGanHwAAqR8AmqofAD6sHwDYrR8Acq8fAAyxHwCwsh8ASrQfAOS1HwB+tx8AIrkfALy6HwBWvB8A8L0fAIq/HwAuwR8AyMIfAGzEHwAGxh8AoMcfADrJHwDUyh8AeMwfABLOHwCszx8ARtEfAODSHwCE1B8AHtYfAMLXHwBc2R8A9tofAJDcHwAq3h8Azt8fAGjhHwAC4x8AnOQfADbmHwDa5x8AdOkfAA7rHwCy7B8ATO4fAObvHwCA8R8AJPMfAL70HwBY9h8A8vcfAIz5HwAw+x8AyvwfAGT+HwAIACAAogEgADwDIADWBCAAcAYgABQIIACuCSAASAsgAOwMIACGDiAAIBAgALoRIABeEyAA+BQgAJIWIAAsGCAA0BkgAGobIAAEHSAAnh4gAEIgIADcISAAdiMgABAlIACqJiAATiggAOgpIACCKyAAJi0gAMAuIABaMCAA9DEgAJgzIAAyNSAAzDYgAGY4IAAKOiAApDsgAD49IADiPiAAfEAgABZCIACwQyAAVEUgAO5GIACISCAAIkogALxLIABgTSAA+k4gAJRQIAAuUiAA0lMgAGxVIAAGVyAAoFggAERaIADeWyAAeF0gABJfIAC2YCAAUGIgAOpjIACEZSAAHmcgAMJoIABcaiAA9msgAJptIAA0byAAznAgAGhyIAAMdCAApnUgAEB3IADaeCAAfnogABh8IACyfSAATH8gAOaAIACKgiAAJIQgAL6FIABihyAA/IggAJaKIAAwjCAA1I0gAG6PIAAIkSAAopIgAEaUIADglSAAepcgABSZIACumiAAUpwgAOydIACGnyAAKqEgAMSiIABepCAA+KUgAJynIAA2qSAA0KogAGqsIAAOriAAqK8gAEKxIADcsiAAdrQgABq2IAC0tyAATrkgAPK6IACMvCAAJr4gAMC/IABawSAA/sIgAJjEIAAyxiAA1scgAHDJIAAKyyAApMwgAEjOIADizyAAfNEgABbTIAC61CAAVNYgAO7XIACI2SAAItsgAMbcIABg3iAA+t8gAJ7hIAA44yAA0uQgAGzmIAAQ6CAAqukgAETrIADe7CAAgu4gABzwIAC28SAAUPMgAOr0IACO9iAAKPggAMz5IABm+yAAAP0gAJr+IAA0ACEA2AEhAHIDIQAMBSEApgYhAEAIIQDkCSEAfgshABgNIQC8DiEAVhAhAPARIQCKEyEALhUhAMgWIQBiGCEA/BkhAKAbIQA6HSEA1B4hAG4gIQAIIiEArCMhAEYlIQDgJiEAhCghAB4qIQC4KyEAUi0hAPYuIQCQMCEAKjIhAMQzIQBoNSEAAjchAJw4IQA2OiEA0DshAHQ9IQAOPyEAqEAhAExCIQDmQyEAgEUhABpHIQC+SCEAWEohAPJLIQCMTSEAME8hAMpQIQBkUiEA/lMhAJhVIQA8VyEA1lghAHBaIQAUXCEArl0hAEhfIQDiYCEAfGIhACBkIQC6ZSEAVGchAPhoIQCSaiEALGwhAMZtIQBqbyEABHEhAJ5yIQA4dCEA0nUhAHZ3IQAQeSEAqnohAER8IQDofSEAgn8hACaBIQDAgiEAWoQhAPSFIQCOhyEAMokhAMyKIQBmjCEAAI4hAJqPIQA+kSEA2JIhAHKUIQAWliEAsJchAEqZIQDkmiEAiJwhACKeIQC8nyEAVqEhAPqiIQCUpCEALqYhAMinIQBiqSEABqshAKCsIQA6riEA3q8hAHixIQASsyEArLQhAFC2IQDqtyEAhLkhAB67IQDCvCEAXL4hAPa/IQCQwSEAKsMhAM7EIQBoxiEADMghAKbJIQBAyyEA2swhAHTOIQAY0CEAstEhAEzTIQDm1CEAgNYhACTYIQC+2SEAWNshAPzcIQCW3iEAMOAhAMrhIQBu4yEACOUhAKLmIQA86CEA1ukhAHrrIQAU7SEAru4hAFLwIQDs8SEAhvMhACD1IQDE9iEAXvghAPj5IQCS+yEANv0hAND+IQBqACIABAIiAKgDIgBCBSIA3AYiAHYIIgAaCiIAtAsiAE4NIgDoDiIAjBAiACYSIgDAEyIAWhUiAP4WIgCYGCIAMhoiAMwbIgBwHSIACh8iAKQgIgA+IiIA4iMiAHwlIgAWJyIAsCgiAFQqIgDuKyIAiC0iACIvIgC8MCIAYDIiAPozIgCUNSIAODciANI4IgBsOiIABjwiAKo9IgBEPyIA3kAiAHhCIgAcRCIAtkUiAFBHIgDqSCIAhEoiAChMIgDCTSIAZk8iAABRIgCaUiIANFQiAM5VIgByVyIADFkiAKZaIgBAXCIA2l0iAH5fIgAYYSIAvGIiAFZkIgDwZSIAimciACRpIgDIaiIAYmwiAPxtIgCWbyIAMHEiANRyIgBudCIACHYiAKx3IgBGeSIA4HoiAHp8IgAefiIAuH8iAFKBIgDsgiIAhoQiACqGIgDEhyIAXokiAAKLIgCcjCIANo4iANCPIgBqkSIADpMiAKiUIgBMliIA5pciAICZIgAamyIAtJwiAFieIgDynyIAjKEiACajIgDApCIAZKYiAP6nIgCYqSIAPKsiANasIgBwriIACrAiAK6xIgBIsyIA4rQiAIa2IgAguCIAurkiAFS7IgDuvCIAkr4iACzAIgDGwSIAYMMiAPrEIgCexiIAOMgiANLJIgB2yyIAEM0iAKrOIgBE0CIA6NEiAILTIgAc1SIAttYiAFDYIgD02SIAjtsiACjdIgDM3iIAZuAiAADiIgCa4yIAPuUiANjmIgBy6CIADOoiALDrIgBK7SIA5O4iAH7wIgAY8iIAvPMiAFb1IgD69iIAlPgiAC76IgDI+yIAYv0iAAb/IgCgACMAOgIjANQDIwBuBSMAEgcjAKwIIwBGCiMA6gsjAIQNIwAeDyMAuBAjAFwSIwD2EyMAkBUjACoXIwDEGCMAaBojAAIcIwCcHSMAQB8jANogIwB0IiMADiQjALIlIwBMJyMA5igjAIAqIwAaLCMAvi0jAFgvIwDyMCMAljIjADA0IwDKNSMAZDcjAAg5IwCiOiMAPDwjANY9IwBwPyMAFEEjAK5CIwBIRCMA7EUjAIZHIwAgSSMAukojAF5MIwD4TSMAkk8jACxRIwDGUiMAalQjAARWIwCeVyMAQlkjANxaIwB2XCMAEF4jALRfIwBOYSMA6GIjAIJkIwAmZiMAwGcjAFppIwD0aiMAjmwjADJuIwDMbyMAZnEjAApzIwCkdCMAPnYjANh3IwB8eSMAFnsjALB8IwBKfiMA5H8jAIiBIwAigyMAvIQjAGCGIwD6hyMAlIkjAC6LIwDSjCMAbI4jAAaQIwCgkSMAOpMjAN6UIwB4liMAEpgjALaZIwBQmyMA6pwjAISeIwAooCMAwqEjAFyjIwD2pCMAmqYjADSoIwDOqSMAaKsjAAKtIwCmriMAQLAjAOSxIwB+syMAGLUjALK2IwBMuCMA8LkjAIq7IwAkvSMAvr4jAFjAIwD8wSMAlsMjADDFIwDUxiMAbsgjAAjKIwCiyyMARs0jAODOIwB60CMAFNIjALjTIwBS1SMA7NYjAIbYIwAq2iMAxNsjAF7dIwAC3yMApuAjAEDiIwDa4yMAdOUjABjnIwCy6CMATOojAObrIwCK7SMAJO8jANLwIwB28iMAEPQjALT1IwBO9yMA6PgjAIL6IwAc/CMAwP0jAFr/IwD0ACQAjgIkADIEJADMBSQAZgckAAoJJACkCiQAPgwkANgNJAB8DyQAFhEkALASJABKFCQA5BUkAIgXJAAiGSQAvBokAFYcJAD6HSQAlB8kADghJADSIiQAbCQkAAYmJACgJyQARCkkAN4qJAB4LCQAEi4kAKwvJABQMSQA6jIkAIQ0JAAoNiQAwjckAFw5JAD2OiQAmjwkADQ+JADOPyQAaEEkAAxDJACmRCQAQEYkANpHJAB0SSQAGEskALJMJABMTiQA8E8kAIpRJAAkUyQAvlQkAGJWJAD8VyQAllkkADBbJADUXCQAbl4kAAhgJACiYSQARmMkAOBkJAB6ZiQAFGgkALhpJABSayQA7GwkAIZuJAAgcCQAxHEkAF5zJAACdSQAnHYkADZ4JADQeSQAanskAAR9JACofiQAQoAkANyBJAB2gyQAGoUkALSGJABOiCQA8okkAIyLJAAmjSQAwI4kAGSQJAD+kSQAmJMkADKVJADMliQAcJgkAAqaJACkmyQASJ0kAOKeJAB8oCQAFqIkALqjJABUpSQA7qYkAIioJAAsqiQAxqskAGCtJAD6riQAlLAkADiyJADSsyQAbLUkABC3JACquCQARLokAN67JACCvSQAHL8kALbAJABQwiQA9MMkAI7FJAAoxyQAwsgkAFzKJAAAzCQAms0kADTPJADY0CQActIkAAzUJACm1SQAStckAOTYJAB+2iQAGNwkALzdJABW3yQA8OAkAIriJAAk5CQAyOUkAGLnJAD86CQAoOokADrsJADU7SQAbu8kABLxJACs8iQARvQkAOD1JACE9yQAHvkkALj6JABS/CQA9v0kAJD/JAAqASUAxAIlAGgEJQACBiUAnAclADYJJQDaCiUAdAwlAA4OJQCoDyUAQhElAOYSJQCAFCUAGhYlAL4XJQBYGSUA8holAIwcJQAwHiUAyh8lAGQhJQD+IiUAoiQlADwmJQDWJyUAcCklAAorJQCuLCUASC4lAOIvJQCGMSUAIDMlALo0JQBUNiUA+DclAJI5JQAsOyUAxjwlAGo+JQAEQCUAnkElADhDJQDSRCUAdkYlABBIJQCqSSUATkslAOhMJQCCTiUAHFAlAMBRJQBaUyUA9FQlAI5WJQAyWCUAzFklAGZbJQAAXSUAml4lAD5gJQDYYSUAcmMlABZlJQCwZiUASmglAORpJQCIayUAIm0lALxuJQBWcCUA+nElAJRzJQAudSUAyHYlAGJ4JQAGeiUAoHslADp9JQDefiUAeIAlABKCJQCsgyUAUIUlAOqGJQCEiCUAHoolALiLJQBcjSUA9o4lAJCQJQAqkiUAzpMlAGiVJQAClyUAppglAECaJQDamyUAdJ0lABifJQCyoCUATKIlAOajJQCKpSUAJKclAL6oJQBYqiUA/KslAJatJQAwryUAyrAlAG6yJQAItCUAorUlADy3JQDguCUAerolABS8JQCuvSUASL8lAOzAJQCGwiUAIMQlAMTFJQBexyUA+MglAJLKJQA2zCUA0M0lAGrPJQAE0SUAntIlAELUJQDc1SUAdtclABrZJQC02iUATtwlAOjdJQCM3yUAJuElAMDiJQBa5CUA9OUlAJjnJQAy6SUAzOolAGbsJQAK7iUApO8lAD7xJQDi8iUAfPQlABb2JQCw9yUAVPklAO76JQCI/CUAIv4lALz/JQBgASYA+gImAJQEJgA4BiYA0gcmAGwJJgAGCyYAqgwmAEQOJgDeDyYAeBEmABITJgC2FCYAUBYmAOoXJgCOGSYAKBsmAMIcJgBcHiYAACAmAJohJgA0IyYAziQmAHImJgAMKCYApikmAEArJgDaLCYAfi4mABgwJgCyMSYAVjMmAPA0JgCKNiYAJDgmAL45JgBiOyYA/DwmAJY+JgA6QCYA1EEmAG5DJgAIRSYArEYmAEZIJgDgSSYAeksmABRNJgC4TiYAUlAmAOxRJgCQUyYAKlUmAMRWJgBeWCYAAlomAJxbJgA2XSYA0F4mAHRgJgAOYiYAqGMmAEJlJgDcZiYAgGgmABpqJgC0ayYAWG0mAPJuJgCMcCYAJnImAMpzJgBkdSYA/nYmAJh4JgAyeiYA1nsmAHB9JgAKfyYAroAmAEiCJgDigyYAfIUmACCHJgC6iCYAVIomAO6LJgCSjSYALI8mAMaQJgBgkiYA+pMmAJ6VJgA4lyYA0pgmAHaaJgAQnCYAqp0mAESfJgDooCYAgqImABykJgC2pSYAUKcmAPSoJgCOqiYAKKwmAMKtJgBmryYAALEmAJqyJgA+tCYA2LUmAHK3JgAMuSYAsLomAEq8JgDkvSYAfr8mABjBJgC8wiYAVsQmAPDFJgCUxyYALskmAMjKJgBizCYABs4mAKDPJgA60SYA1NImAG7UJgAS1iYArNcmAEbZJgDg2iYAhNwmAB7eJgC43yYAXOEmAPbiJgCQ5CYAKuYmAM7nJgBo6SYAAusmAJzsJgA27iYA2u8mAHTxJgAO8yYAsvQmAEz2JgDm9yYAgPkmACT7JgC+/CYAWP4mAPL/JgCMAScAMAMnAMoEJwBkBicA/gcnAKIJJwA8CycA1gwnAHoOJwAUECcArhEnAEgTJwDsFCcAhhYnACAYJwC6GScAVBsnAPgcJwCSHicALCAnANAhJwBqIycABCUnAJ4mJwBCKCcA3CknAHYrJwAQLScAqi4nAE4wJwDoMScAgjMnABw1JwDANicAWjgnAPQ5JwCYOycAMj0nAMw+JwBmQCcACkInAKRDJwA+RScA2EYnAHJIJwAWSicAsEsnAEpNJwDuTicAiFAnACJSJwC8UycAYFUnAPpWJwCUWCcALlonANJbJwBsXScABl8nAKBgJwA6YicA3mMnAHhlJwASZycAtmgnAFBqJwDqaycAhG0nAChvJwDCcCcAXHInAPZzJwCadScANHcnAM54JwBoeicADHwnAKZ9JwBAfycA2oAnAH6CJwAYhCcAsoUnAEyHJwDwiCcAioonACSMJwC+jScAYo8nAPyQJwCWkicAMJQnAMqVJwBulycACJknAKKaJwBGnCcA4J0nAHqfJwAUoScAuKInAFKkJwDspScAhqcnACCpJwDEqicAXqwnAPitJwCSrycANrEnANCyJwBqtCcADrYnAKi3JwBCuScA3LonAIC8JwAavicAtL8nAE7BJwDowicAjMQnACbGJwDAxycAZMknAP7KJwCYzCcAMs4nANbPJwBw0ScACtMnAKTUJwA+1icA4tcnAHzZJwAW2ycAsNwnAFTeJwDu3ycAiOEnACzjJwDG5CcAYOYnAPrnJwCe6ScAOOsnANLsJwBs7icABvAnAKrxJwBE8ycA3vQnAIL2JwAc+CcAtvknAFD7JwD0/CcAjv4nACgAKADCASgAZgMoAAAFKACaBigANAgoANgJKAByCygADA0oAKYOKABAECgA5BEoAH4TKAAYFSgAshYoAFYYKADwGSgAihsoAC4dKADIHigAYiAoAPwhKACgIygAOiUoANQmKABuKCgACCooAKwrKABGLSgA4C4oAIQwKAAeMigAuDMoAFI1KAD2NigAkDgoACo6KADEOygAaD0oAAI/KACcQCgANkIoANBDKAB0RSgADkcoAKhIKABMSigA5ksoAIBNKAAaTygAvlAoAFhSKADyUygAjFUoADBXKADKWCgAZFooAP5bKACiXSgAPF8oANZgKABwYigACmQoAK5lKABIZygA4mgoAHxqKAAgbCgAum0oAFRvKAD4cCgAknIoACx0KADGdSgAYHcoAAR5KACeeigAOHwoANJ9KAB2fygAEIEoAKqCKABOhCgA6IUoAIKHKAAciSgAwIooAFqMKAD0jSgAjo8oACiRKADMkigAZpQoAACWKACklygAPpkoANiaKABynCgAFp4oALCfKABKoSgA5KIoAIikKAAipigAvKcoAFapKADwqigAlKwoAC6uKADIrygAbLEoAAazKACgtCgAOrYoAN63KAB4uSgAErsoAKy8KABGvigA6r8oAITBKAAewygAuMQoAFzGKAD2xygAkMkoADTLKADOzCgAaM4oAALQKACm0SgAQNMoANrUKAB01igADtgoALLZKABM2ygA5twoAIreKAAk4CgAvuEoAFjjKAD85CgAluYoADDoKADK6SgAZOsoAAjtKACi7igAPPAoANbxKAB68ygAFPUoAK72KABS+CgA7PkoAIb7KAAg/SgAxP4oAF4AKQD4ASkAkgMpACwFKQDQBikAaggpAAQKKQCeCykAQg0pANwOKQB2ECkAGhIpALQTKQBOFSkA6BYpAIwYKQAmGikAwBspAFodKQD0HikAmCApADIiKQDMIykAcCUpAAonKQCkKCkAPiopAOIrKQB8LSkAFi8pALAwKQBUMikA7jMpAIg1KQAiNykAvDgpAGA6KQD6OykAlD0pADg/KQDSQCkAbEIpAAZEKQCqRSkAREcpAN5IKQB4SikAJkwpAMBNKQBaTykA/lApAJhSKQAyVCkAzFUpAHBXKQAKWSkApFopAD5cKQDYXSkAfF8pACBhKQC6YikAXmQpAPhlKQCSZykALGkpANBqKQBqbCkABG4pAKhvKQBCcSkA3HIpAHZ0KQAadikAtHcpAE55KQDoeikAgnwpACZ+KQDAfykAWoEpAP6CKQCYhCkAMoYpAMyHKQBwiSkACospAKSMKQA+jikA2I8pAHyRKQAWkykAsJQpAFSWKQDulykAiJkpACKbKQDGnCkAYJ4pAPqfKQCUoSkALqMpANKkKQBspikABqgpAKqpKQBEqykA3qwpAHiuKQASsCkAtrEpAFCzKQDqtCkAjrYpACi4KQDCuSkAXLspAAC9KQCavikANMApAM7BKQBowykADMUpAKbGKQBAyCkA5MkpAH7LKQAYzSkAss4pAFbQKQDw0SkAitMpACTVKQDI1ikAYtgpAPzZKQCW2ykAOt0pANTeKQBu4CkACOIpAKLjKQBG5SkA4OYpAHroKQAe6ikAuOspAFLtKQDs7ikAkPApACryKQDE8ykAXvUpAPj2KQCc+CkANvopAND7KQB0/SkADv8pAKgAKgBCAioA5gMqAIAFKgAaByoAtAgqAE4KKgDyCyoAjA0qACYPKgDAECoAZBIqAP4TKgCYFSoAPBcqANYYKgBwGioAChwqAKQdKgBIHyoA4iAqAHwiKgAWJCoAuiUqAFQnKgDuKCoAkioqACwsKgDGLSoAYC8qAAQxKgCeMioAODQqANI1KgBsNyoAEDkqAKo6KgBEPCoA6D0qAII/KgAcQSoAtkIqAFpEKgD0RSoAjkcqAChJKgDCSioAZkwqAABOKgCaTyoAPlEqANhSKgByVCoADFYqALBXKgBKWSoA5FoqAH5cKgAYXioAvF8qAFZhKgDwYioAimQqAC5mKgDIZyoAYmkqAAZrKgCgbCoAOm4qANRvKgB4cSoAEnMqAKx0KgBGdioA4HcqAIR5KgAeeyoAuHwqAFx+KgD2fyoAkIEqACqDKgDEhCoAaIYqAAKIKgCciSoAQIsqANqMKgB0jioADpAqALKRKgBMkyoA5pQqAICWKgAamCoAvpkqAFibKgDynCoAlp4qADCgKgDKoSoAZKMqAAilKgCipioAPKgqANapKgBwqyoAFK0qAK6uKgBIsCoA7LEqAIazKgAgtSoAurYqAF64KgD4uSoAkrsqACy9KgDGvioAasAqAATCKgCewyoAOMUqANzGKgB2yCoAEMoqALTLKgBOzSoA6M4qAILQKgAm0ioAwNMqAFrVKgD01ioAjtgqADLaKgDM2yoAZt0qAArfKgCk4CoAPuIqANjjKgB85SoAFucqALDoKgBK6ioA5OsqAIjtKgAi7yoAvPAqAGDyKgD68yoAlPUqAC73KgDS+CoAbPoqAAb8KgCg/SoAOv8qAN4AKwB4AisAEgQrALYFKwBQBysA6ggrAIQKKwAoDCsAwg0rAFwPKwD2ECsAkBIrADQUKwDYFSsAfBcrABYZKwCwGisAShwrAOQdKwCIHysAIiErALwiKwBWJCsA+iUrAJQnKwAuKSsAyCorAGwsKwAGLisAoC8rADoxKwDeMisAeDQrABI2KwC2NysAUDkrAOo6KwCEPCsAHj4rAMI/KwBcQSsA9kIrAJBEKwA0RisAzkcrAGhJKwAMSysApkwrAEBOKwDaTysAflErABhTKwCyVCsATFYrAOZXKwCKWSsAJFsrAL5cKwBYXisA/F8rAJZhKwAwYysA1GQrAG5mKwAIaCsAomkrAEZrKwDgbCsAem4rABRwKwCucSsAUnMrAOx0KwCGdisAIHgrAMR5KwBeeysA+HwrAJx+KwA2gCsA0IErAGqDKwAOhSsAqIYrAEKIKwDciSsAgIsrABqNKwC0jisATpArAPKRKwCMkysAJpUrAMCWKwBkmCsA/pkrAJibKwAynSsAzJ4rAHCgKwAKoisApKMrAEilKwDipisAfKgrABaqKwCwqysAVK0rAO6uKwCIsCsALLIrAMazKwBgtSsA+rYrAJ64KwA4uisA0rsrAGy9KwAGvysAqsArAETCKwDewysAgsUrABzHKwC2yCsAUMorAPTLKwCOzSsAKM8rAMLQKwBc0isAANQrAJrVKwA01ysAztgrAHLaKwAM3CsApt0rAErfKwDk4CsAfuIrABjkKwC85SsAVucrAPDoKwCK6isAJOwrAMjtKwBi7ysA/PArAJbyKwA69CsA1PUrAG73KwAS+SsArPorAEb8KwDg/SsAhP8rAB4BLAC4AiwAUgQsAOwFLACQBywAKgksAMQKLABoDCwAAg4sAJwPLAA2ESwA2hIsAHQULAAOFiwAqBcsAEIZLADmGiwAgBwsABoeLAC+HywAWCEsAPIiLACMJCwAMCYsAMonLABkKSwA/iosAJgsLAA8LiwA1i8sAHAxLAAKMywArjQsAEg2LADiNywAhjksACA7LAC6PCwAVD4sAPg/LACSQSwALEMsAMZELABgRiwABEgsAJ5JLAA4SywA3EwsAHZOLAAQUCwAqlEsAE5TLADoVCwAglYsABxYLAC2WSwAWlssAPRcLACOXiwAKGAsAMxhLABmYywAAGUsAKRmLAA+aCwA2GksAHJrLAAMbSwAsG4sAEpwLADkcSwAfnMsACJ1LAC8diwAVngsAPp5LACUeywALn0sAMh+LABigCwABoIsAKCDLAA6hSwA1IYsAHiILAASiiwArIssAFCNLADqjiwAhJAsAB6SLADCkywAXJUsAPaWLACQmCwAKposAM6bLABonSwAAp8sAKagLABAoiwA2qMsAHSlLAAYpywAsqgsAEyqLADmqywAgK0sACSvLAC+sCwAWLIsAPKzLACWtSwAMLcsAMq4LABuuiwACLwsAKK9LAA8vywA4MAsAHrCLAAUxCwArsUsAEjHLADsyCwAhsosACDMLADEzSwAXs8sAPjQLACS0iwANtQsANDVLABq1ywABNksAJ7aLABC3CwA3N0sAHbfLAAQ4SwAtOIsAE7kLADo5SwAgucsACbpLADA6iwAWuwsAP7tLACY7ywAMvEsAMzyLABw9CwACvYsAKT3LAA++SwA4vosAHz8LAAW/iwAsP8sAFQBLQDuAi0AiAQtACIGLQDGBy0AYAktAPoKLQCUDC0AOA4tANIPLQBsES0ABhMtAKAULQBEFi0A3hctAHgZLQAcGy0AthwtAFAeLQDqHy0AjiEtACgjLQDCJC0AXCYtAPYnLQCaKS0ANCstAM4sLQBoLi0ADDAtAKYxLQBAMy0A5DQtAH42LQAYOC0AsjktAEw7LQDwPC0Aij4tACRALQC+QS0AYkMtAPxELQCWRi0AOkgtANRJLQBuSy0ACE0tAKxOLQBGUC0A4FEtAHpTLQAUVS0AuFYtAFJYLQDsWS0AhlstACpdLQDEXi0AXmAtAAJiLQCcYy0ANmUtANBmLQBqaC0ADmotAKhrLQBCbS0A3G4tAIBwLQAaci0AtHMtAGJ1LQAGdy0AoHgtAER6LQDeey0AeH0tABJ/LQC2gC0AUIItAOqDLQCOhS0AKIctAMKILQBcii0AAIwtAJqNLQA0jy0AzpAtAGiSLQAMlC0AppUtAECXLQDamC0AfpotABicLQCynS0AVp8tAPCgLQCKoi0AJKQtAL6lLQBipy0A/KgtAJaqLQAwrC0A1K0tAG6vLQAIsS0ArLItAEa0LQDgtS0AerctABS5LQC4ui0AUrwtAOy9LQCQvy0AKsEtAMTCLQBexC0A+MUtAJzHLQA2yS0A0MotAGrMLQAOzi0AqM8tAELRLQDm0i0AgNQtABrWLQC01y0AWNktAPLaLQCM3C0AJt4tAMDfLQBk4S0A/uItAJjkLQAy5i0A1uctAHDpLQAK6y0AruwtAEjuLQDi7y0AfPEtABbzLQC69C0AVPYtAO73LQCI+S0ALPstAMb8LQBg/i0ABAAuAJ4BLgA4Ay4A0gQuAGwGLgAQCC4AqgkuAEQLLgDeDC4Agg4uABwQLgC2ES4AWhMuAPQULgCOFi4AKBguAMIZLgBmGy4AAB0uAJoeLgA0IC4A2CEuAHIjLgAMJS4AsCYuAEooLgDkKS4AfisuABgtLgC8Li4AVjAuAPAxLgCKMy4ALjUuAMg2LgBiOC4ABjouAKA7LgA6PS4A1D4uAHhALgASQi4ArEMuAEZFLgDgRi4AhEguAB5KLgC4Sy4AXE0uAPZOLgCQUC4AKlIuAMRTLgBoVS4AAlcuAJxYLgA2Wi4A2lsuAHRdLgAOXy4AsmAuAExiLgDmYy4AgGUuACRnLgC+aC4AWGouAPJrLgCMbS4AMG8uAMpwLgBkci4A/nMuAKJ1LgA8dy4A1nguAHp6LgAUfC4Arn0uAEh/LgDigC4AhoIuACCELgC6hS4AVIcuAPiILgCSii4ALIwuANCNLgBqjy4ABJEuAJ6SLgA4lC4A3JUuAHaXLgAQmS4AqpouAE6cLgDonS4Agp8uACahLgDAoi4AWqQuAPSlLgCYpy4AMqkuAMyqLgBmrC4AAK4uAKSvLgA+sS4A2LIuAHK0LgAWti4AsLcuAEq5LgDuui4AiLwuACK+LgC8vy4AVsEuAPrCLgCUxC4ALsYuAMjHLgBsyS4ABssuAKDMLgA6zi4A3s8uAHjRLgAS0y4ArNQuAFDWLgDq1y4AhNkuAB7bLgDC3C4AXN4uAPbfLgCQ4S4ANOMuAM7kLgBo5i4ADOguAKbpLgBA6y4A2uwuAH7uLgAY8C4AsvEuAEzzLgDm9C4AivYuACT4LgC++S4AWPsuAPz8LgCW/i4AMAAvAMoBLwBuAy8ACAUvAKIGLwA8CC8A4AkvAHoLLwAUDS8AuA4vAFIQLwDsES8AhhMvACAVLwDEFi8AXhgvAPgZLwCSGy8ANh0vANAeLwBqIC8ADiIvAKgjLwBCJS8A3CYvAHYoLwAaKi8AtCsvAE4tLwDoLi8AjDAvACYyLwDAMy8AZDUvAP42LwCYOC8AMjovANY7LwBwPS8ACj8vAKRALwA+Qi8A4kMvAHxFLwAWRy8AukgvAFRKLwDuSy8AiE0vACJPLwDGUC8AYFIvAPpTLwCUVS8AOFcvANJYLwBsWi8AEFwvAKpdLwBEXy8A3mAvAHhiLwAcZC8AtmUvAFBnLwDqaC8AjmovAChsLwDCbS8AZm8vAABxLwCaci8ANHQvAM51LwBydy8ADHkvAKZ6LwBAfC8A5H0vAH5/LwAYgS8AvIIvAFaELwDwhS8AiocvAC6JLwDIii8AYowvAPyNLwCWjy8AOpEvANSSLwBulC8AEpYvAKyXLwBGmS8A4JovAIScLwAeni8AuJ8vAFKhLwDsoi8AkKQvACqmLwDEpy8AaKkvAAKrLwCcrC8ANq4vANqvLwB0sS8ADrMvAKi0LwBCti8A5rcvAIC5LwAauy8AtLwvAFi+LwDyvy8AjMEvADDDLwDKxC8AZMYvAP7HLwCYyS8APMsvANbMLwBwzi8ACtAvAK7RLwBI0y8A4tQvAIbWLwAg2C8AutkvAFTbLwDu3C8Akt4vACzgLwDG4S8AYOMvAATlLwCe5i8AOOgvANzpLwB26y8AEO0vAKruLwBO8C8A6PEvAILzLwAc9S8AtvYvAFr4LwD0+S8AjvsvACj9LwDM/i8AZgAwAAACMACkAzAAPgUwANgGMAByCDAADAowALALMABKDTAA5A4wAH4QMAAiEjAAvBMwAFYVMAD6FjAAlBgwAC4aMADIGzAAYh0wAAYfMACgIDAAOiIwANQjMAB4JTAAEicwAKwoMABQKjAA6iswAIQtMAAeLzAAwjAwAFwyMAD2MzAAkDUwACo3MADOODAAaDowAAI8MACcPTAAQD8wANpAMAB0QjAAGEQwALJFMABMRzAA5kgwAIBKMAAkTDAAvk0wAFhPMADyUDAAllIwADBUMADKVTAAblcwAAhZMACiWjAAPFwwANZdMAB6XzAAFGEwAK5iMABSZDAA7GUwAIZnMAAgaTAAumowAF5sMAD4bTAAkm8wACxxMADQcjAAanQwAAR2MACodzAAQnkwANx6MAB2fDAAGn4wALR/MABOgTAA6IIwAIKEMAAmhjAAwIcwAFqJMAD0ijAAmIwwADKOMADWjzAAepEwABSTMACulDAAUpYwAOyXMACGmTAAIJswAMScMABenjAAAqAwAJyhMABAozAA2qQwAHSmMAAYqDAAsqkwAGCrMAAErTAAnq4wADiwMADcsTAAdrMwABC1MACqtjAATrgwAOi5MACCuzAAHL0wALa+MABawDAA9MEwAI7DMAAyxTAAzMYwAGbIMAAAyjAApMswAD7NMADYzjAActAwAAzSMACw0zAAStUwAOTWMAB+2DAAItowALzbMABW3TAA+t4wAJTgMAAu4jAAyOMwAGzlMAAG5zAAoOgwADrqMADU6zAAeO0wABLvMACs8DAARvIwAOrzMACE9TAAHvcwAML4MABc+jAA9vswAJD9MAAq/zAAzgAxAGgCMQACBDEAnAUxAEAHMQDaCDEAdAoxAA4MMQCyDTEATA8xAOYQMQCAEjEAJBQxAL4VMQBYFzEA/BgxAJYaMQAwHDEAyh0xAGQfMQAIITEAoiIxADwkMQDWJTEAeicxABQpMQCuKjEAUiwxAOwtMQCGLzEAIDExAMQyMQBeNDEA+DUxAJI3MQAsOTEA0DoxAGo8MQAEPjEAnj8xAEJBMQDcQjEAdkQxABpGMQC0RzEATkkxAOhKMQCCTDEAJk4xAMBPMQBaUTEA9FIxAJhUMQAyVjEAzFcxAHBZMQAKWzEApFwxAD5eMQDYXzEAfGExABZjMQCwZDEASmYxAO5nMQCIaTEAImsxAMZsMQBgbjEA+m8xAJRxMQA4czEA0nQxAGx2MQAGeDEAoHkxAER7MQDefDEAeH4xABKAMQC2gTEAUIMxAOqEMQCOhjEAKIgxAMKJMQBcizEA9owxAJqOMQA0kDEAzpExAGiTMQAMlTEAppYxAECYMQDkmTEAfpsxABidMQCynjEAVqAxAPChMQCKozEAJKUxAL6mMQBiqDEA/KkxAJarMQAwrTEA1K4xAG6wMQAIsjEArLMxAEa1MQDgtjEAergxABS6MQC4uzEAUr0xAOy+MQCGwDEAKsIxAMTDMQBexTEAAscxAJzIMQA2yjEA0MsxAGrNMQAOzzEAqNAxAELSMQDm0zEAgNUxABrXMQC02DEATtoxAPLbMQCM3TEAJt8xAMDgMQBk4jEA/uMxAJjlMQA85zEA1ugxAHDqMQAK7DEAru0xAEjvMQDi8DEAfPIxABb0MQC69TEAVPcxAO74MQCI+jEALPwxAMb9MQBg/zEABAEyAJ4CMgA4BDIA0gUyAGwHMgAQCTIAqgoyAEQMMgDeDTIAgg8yABwRMgC2EjIAWhQyAPQVMgCOFzIAKBkyAMwaMgBmHDIAAB4yAJofMgA0ITIA2CIyAHIkMgAMJjIApicyAEopMgDkKjIAfiwyACIuMgC8LzIAVjEyAPAyMgCKNDIALjYyAMg3MgBiOTIA/DoyAKA8MgA6PjIA1D8yAHhBMgASQzIArEQyAEZGMgDqRzIAhEkyAB5LMgC4TDIAUk4yAPZPMgCQUTIAKlMyAM5UMgBoVjIAAlgyAJxZMgBAWzIA2lwyAHReMgAOYDIAsmEyAExjMgDmZDIAgGYyACRoMgC+aTIAWGsyAPJsMgCWbjIAMHAyAMpxMgBkczIA/nQyAKJ2MgA8eDIA1nkyAHB7MgAUfTIArn4yAEiAMgDigTIAhoMyACCFMgC6hjIAVIgyAPiJMgCSizIALI0yANCOMgBqkDIABJIyAJ6TMgA4lTIA3JYyAHaYMgAQmjIAqpsyAE6dMgDonjIAgqAyACaiMgDAozIAWqUyAPSmMgCOqDIAMqoyAMyrMgBmrTIAAK8yAKSwMgA+sjIA2LMyAHy1MgAWtzIAsLgyAEq6MgDuuzIAiL0yACK/MgC8wDIAVsIyAPrDMgCUxTIALscyAMjIMgBsyjIABswyAKDNMgBEzzIA3tAyAHjSMgAS1DIArNUyAFDXMgDq2DIAhNoyAB7cMgDC3TIAXN8yAPbgMgCa4jIANOQyAM7lMgBo5zIADOkyALDqMgBK7DIA7u0yAIjvMgAi8TIAvPIyAFb0MgD69TIAlPcyAC75MgDI+jIAbPwyAAb+MgCg/zIARAEzAN4CMwB4BDMAEgYzAKwHMwBQCTMA6gozAIQMMwAeDjMAwg8zAFwRMwD2EjMAmhQzADQWMwDOFzMAaBkzAAIbMwCmHDMAQB4zANofMwB0ITMAGCMzALIkMwBMJjMA8CczAIopMwAkKzMAviwzAFguMwD8LzMAljEzADAzMwDKNDMAbjYzAAg4MwCiOTMARjszAOA8MwB6PjMAFEAzAK5BMwBSQzMA7EQzAIZGMwAgSDMAxEkzAF5LMwD4TDMAnE4zADZQMwDQUTMAalMzAARVMwCoVjMAQlgzANxZMwCAWzMAGl0zALReMwBOYDMA8mEzAIxjMwAmZTMAwGYzAFpoMwD+aTMAmGszADJtMwDMbjMAcHAzAApyMwCkczMASHUzAOJ2MwB8eDMAFnozALB7MwBUfTMA7n4zAIiAMwAigjMAxoMzAGCFMwD6hjMAnogzADiKMwDSizMAbI0zABCPMwCqkDMARJIzAN6TMwB4lTMAHJczALaYMwBQmjMA6pszAI6dMwAonzMAwqAzAGaiMwAApDMAmqUzADSnMwDOqDMAcqozAAysMwCmrTMAQK8zAOSwMwB+sjMAGLQzALy1MwBWtzMA8LgzAIq6MwAkvDMAyL0zAGK/MwD8wDMAlsIzADrEMwDUxTMAbsczAAjJMwCsyjMARswzAODNMwCEzzMAHtEzALjSMwBS1DMA7NUzAJDXMwAq2TMAxNozAF7cMwAC3jMAnN8zADbhMwDa4jMAdOQzAA7mMwCo5zMATOkzAObqMwCA7DMAGu4zALTvMwBY8TMA8vIzAIz0MwAm9jMAyvczAGT5MwD++jMAovwzADz+MwDW/zMAcAE0AAoDNACuBDQASAY0AOIHNAB8CTQAIAs0ALoMNABUDjQA7g80AJIRNAAsEzQAxhQ0AGoWNAAEGDQAnhk0ADgbNADSHDQAdh40ABAgNACqITQARCM0AOgkNACCJjQAHCg0AMApNABaKzQA9Cw0AI4uNAAoMDQAzDE0AGYzNAAANTQAmjY0AD44NADYOTQAcjs0ABY9NACwPjQASkA0AORBNACIQzQAIkU0ALxGNABWSDQA8Ek0AJRLNAAuTTQAyE40AGxQNAAGUjQAoFM0ADpVNADeVjQAeFg0ABJaNACsWzQARl00AOpeNACEYDQAHmI0ALhjNABcZTQA9mY0AJBoNAA0ajQAzms0AGhtNAACbzQAnHA0AEByNADaczQAdHU0AA53NACyeDQATHo0AOZ7NACAfTQAJH80AL6ANABYgjQA/IM0AJaFNAAwhzQAyog0AGSKNAAIjDQAoo00ADyPNADWkDQAepI0ABSUNACulTQAUpc0AOyYNACGmjQAIJw0ALqdNABenzQA+KA0AJKiNAAspDQA0KU0AGqnNAAEqTQAqKo0AEKsNADcrTQAdq80ABCxNAC0sjQATrQ0AOi1NACCtzQAJrk0AMC6NABavDQA9L00AJi/NAAywTQAzMI0AGbENAAKxjQApMc0AD7JNADYyjQAfMw0ABbONACwzzQAVNE0AO7SNACI1DQAItY0ALzXNABg2TQA+to0AJTcNAAu3jQA0t80AGzhNAAG4zQAoOQ0AETmNADe5zQAeOk0ABzrNAC27DQAUO40AOrvNACE8TQAKPM0AML0NABc9jQA9vc0AJr5NAA0+zQAzvw0AGj+NAAMADUApgE1AEADNQDkBDUAfgY1ABgINQCyCTUATAs1APAMNQCKDjUAJBA1AL4RNQBYEzUA/BQ1AJYWNQA6GDUA1Bk1AG4bNQAIHTUArB41AEYgNQDgITUAeiM1ABQlNQC4JjUAUig1AOwpNQCGKzUAKi01AMQuNQBeMDUAAjI1AJwzNQA2NTUA0DY1AGo4NQAOOjUAqDs1AEI9NQDcPjUAgEA1ABpCNQC0QzUATkU1APJGNQCMSDUAJko1AMpLNQBkTTUA/k41AJhQNQAyUjUA1lM1AHBVNQAKVzUApFg1AEhaNQDiWzUAfF01ABZfNQC6YDUAVGI1AO5jNQCSZTUALGc1AMZoNQBgajUA+ms1AJ5tNQA4bzUA0nA1AHZyNQAQdDUAqnU1AER3NQDeeDUAgno1ABx8NQC2fTUAUH81APSANQCOgjUAKIQ1AMKFNQBmhzUAAIk1AJqKNQA+jDUA2I01AHKPNQAMkTUAppI1AEqUNQDklTUAfpc1ABiZNQC8mjUAVpw1APCdNQCKnzUALqE1AMiiNQBipDUABqY1AKCnNQA6qTUA1Ko1AG6sNQASrjUArK81AEaxNQDgsjUAhLQ1AB62NQC4tzUAUrk1APa6NQCQvDUAKr41AM6/NQBowTUAAsM1AJzENQA2xjUA2sc1AHTJNQAOyzUAqMw1AELONQDmzzUAgNE1ACTTNQC+1DUAWNY1APLXNQCW2TUAMNs1AMrcNQBk3jUA/t81AKLhNQA84zUA1uQ1AHDmNQAU6DUAruk1AEjrNQDs7DUAhu41ACDwNQC68TUAXvM1APj0NQCS9jUALPg1AMb5NQBq+zUABP01AJ7+NQA4ADYA3AE2AHYDNgAQBTYAtAY2AE4INgDoCTYAggs2ACYNNgDKDjYAZBA2AP4RNgCiEzYAPBU2ANYWNgBwGDYAFBo2AK4bNgBIHTYA4h42AIYgNgAgIjYAuiM2AFQlNgD4JjYAkig2ACwqNgDGKzYAai02AAQvNgCeMDYAQjI2ANwzNgB2NTYAEDc2AKo4NgBOOjYA6Ds2AII9NgAcPzYAwEA2AFpCNgD0QzYAmEU2ADJHNgDMSDYAZko2AABMNgCkTTYAPk82ANhQNgByUjYAFlQ2ALBVNgBKVzYA5Fg2AIhaNgAiXDYAvF02AGBfNgD6YDYAlGI2AC5kNgDIZTYAbGc2AAZpNgCgajYAOmw2AN5tNgB4bzYAEnE2AKxyNgBGdDYA6nU2AIR3NgAeeTYAwno2AFx8NgD2fTYAkH82ADSBNgDOgjYAaIQ2AAyGNgCmhzYAQIk2ANqKNgB0jDYAGI42ALKPNgBMkTYA8JI2AIqUNgAkljYAvpc2AFiZNgD8mjYAlpw2ADCeNgDKnzYAbqE2AAijNgCipDYAPKY2AOCnNgB6qTYAFKs2ALisNgBSrjYA7K82AIaxNgAgszYAxLQ2AF62NgD4tzYAkrk2ACy7NgDQvDYAar42AA7ANgCowTYAQsM2ANzENgB2xjYAGsg2ALTJNgBOyzYA6Mw2AIzONgAm0DYAwNE2AFrTNgD+1DYAmNY2ADLYNgDW2TYAcNs2AArdNgCk3jYAPuA2AOLhNgB84zYAFuU2ALDmNgBU6DYA7uk2AIjrNgAi7TYAxu42AGDwNgD68TYAnvM2ADj1NgDS9jYAbPg2AAb6NgCq+zYARP02AN7+NgB4ADcAHAI3ALYDNwBQBTcA9AY3AI4INwAoCjcAwgs3AFwNNwAADzcAmhA3ADQSNwDOEzcAaBU3AAwXNwCmGDcASho3AOQbNwB+HTcAGB83ALIgNwBWIjcA8CM3AIolNwAkJzcAvig3AGIqNwD8KzcAli03ADovNwDUMDcAbjI3ABI0NwCsNTcARjc3AOA4NwB6OjcAHjw3ALg9NwBSPzcA7EA3AIZCNwAqRDcAxEU3AGhHNwACSTcAnEo3ADZMNwDQTTcAdE83AA5RNwCoUjcAQlQ3AOZVNwCAVzcAGlk3ALRaNwBYXDcA8l03AIxfNwAwYTcAymI3AGRkNwD+ZTcAmGc3ADxpNwDWajcAcGw3AApuNwCubzcASHE3AOJyNwB8dDcAIHY3ALp3NwBUeTcA+Ho3AJJ8NwAsfjcAxn83AGCBNwAEgzcAnoQ3ADiGNwDShzcAdok3ABCLNwCqjDcARI43AOiPNwCCkTcAHJM3AMCUNwBaljcA9Jc3AI6ZNwAomzcAzJw3AGaeNwAAoDcAmqE3ADSjNwDYpDcAcqY3ABaoNwCwqTcASqs3AOSsNwCIrjcAIrA3ALyxNwBWszcA8LQ3AJS2NwAuuDcAyLk3AGy7NwAGvTcAoL43ADrANwDUwTcAeMM3ABLFNwCsxjcARsg3AOrJNwCEyzcAHs03ALjONwBc0DcA9tE3AJDTNwA01TcAztY3AGjYNwAC2jcAnNs3AEDdNwDk3jcAfuA3ACLiNwC84zcAVuU3APDmNwCK6DcALuo3AMjrNwBi7TcABu83AKDwNwA68jcA1PM3AG71NwAS9zcArPg3AFD6NwDq+zcAhP03AB7/NwC4ADgAXAI4APYDOACQBTgAKgc4AM4IOABoCjgAAgw4AJwNOABADzgA2hA4AHQSOAAYFDgAshU4AEwXOADmGDgAgBo4ACQcOAC+HTgAWB84APIgOACWIjgAMCQ4AMolOABuJzgACCk4AKIqOAA8LDgA1i04AHovOAAUMTgArjI4AEg0OADiNTgAhjc4ACA5OADEOjgAXjw4APg9OACSPzgALEE4ANBCOABqRDgABEY4AJ5HOABCSTgA3Eo4AHZMOAAQTjgAtE84AE5ROADoUjgAglQ4ACZWOADAVzgAWlk4APRaOACYXDgAMl44AMxfOABmYTgACmM4AKRkOAA+ZjgA2Gc4AHxpOAAWazgAsGw4AEpuOADubzgAiHE4ACJzOADGdDgAYHY4APp3OACUeTgALns4ANJ8OABsfjgABoA4AKCBOAA6gzgA3oQ4AHiGOAASiDgAtok4AFCLOADqjDgAhI44ACiQOADCkTgAXJM4APaUOACaljgANJg4AM6ZOABomzgADJ04AKaeOABAoDgA5KE4AH6jOAAYpTgAsqY4AEyoOADwqTgAiqs4ACStOAC+rjgAYrA4APyxOACWszgAMLU4ANS2OABuuDgACLo4AKy7OABGvTgA4L44AHrAOAAUwjgAuMM4AFLFOADsxjgAhsg4ACDKOADEyzgAXs04AALPOACc0DgANtI4ANDTOABq1TgADtc4AKjYOABC2jgA3Ns4AIDdOAAa3zgAtOA4AFjiOADy4zgAjOU4ACbnOADA6DgAZOo4AP7rOACY7TgAMu84AMzwOABw8jgACvQ4AK71OABI9zgA4vg4AHz6OAAW/DgAuv04AFT/OADuADkAiAI5ACwEOQDGBTkAYAc5APoIOQCeCjkAOAw5ANINOQB2DzkAEBE5AKoSOQBEFDkA3hU5AIIXOQAcGTkAtho5AFAcOQD0HTkAjh85ACghOQDMIjkAZiQ5AAAmOQCaJzkANCk5ANgqOQByLDkADC45AKYvOQBKMTkA5DI5AH40OQAYNjkAsjc5AFY5OQDwOjkAlDw5AC4+OQDIPzkAYkE5APxCOQCgRDkAOkY5ANRHOQBuSTkAEks5AKxMOQBGTjkA4E85AIRROQAeUzkAuFQ5AFxWOQD2VzkAkFk5ACpbOQDEXDkAaF45AAJgOQCcYTkANmM5ANBkOQB0ZjkADmg5ALJpOQBMazkA5mw5AIBuOQAacDkAvnE5AFhzOQDydDkAjHY5ADB4OQDKeTkAZHs5AP58OQCYfjkAPIA5ANaBOQB6gzkAFIU5AK6GOQBIiDkA4ok5AIaLOQAgjTkAuo45AFSQOQD4kTkAkpM5ACyVOQDGljkAYJg5AASaOQCemzkAQp05ANyeOQB2oDkAEKI5ALSjOQBOpTkA6KY5AIKoOQAcqjkAwKs5AFqtOQD0rjkAjrA5ADKyOQDMszkAZrU5AAq3OQCkuDkAPro5ANi7OQByvTkAFr85ALDAOQBKwjkA7sM5AIjFOQAixzkAvMg5AFbKOQD6yzkAlM05AC7POQDI0DkAbNI5AAbUOQCg1TkAOtc5AN7YOQB42jkAEtw5ALbdOQBQ3zkA6uA5AITiOQAe5DkAwuU5AFznOQD26DkAkOo5ACrsOQDO7TkAaO85AALxOQCm8jkAQPQ5ANr1OQB09zkAGPk5ALL6OQBM/DkA5v05AIr/OQAkAToAvgI6AFgEOgD8BToAlgc6ADAJOgDUCjoAbgw6AAgOOgCiDzoAPBE6AOASOgB6FDoAFBY6AK4XOgBSGToA7Bo6AIYcOgAgHjoAxB86AF4hOgD4IjoAnCQ6ADYmOgDQJzoAaik6AAQrOgCoLDoAQi46ANwvOgCAMToAGjM6ALQ0OgBONjoA6Dc6AIw5OgAmOzoAwDw6AGQ+OgD+PzoAmEE6ADJDOgDMRDoAcEY6AApIOgCkSToAPks6ANhMOgB8TjoAFlA6ALpROgBUUzoA7lQ6AIhWOgAiWDoAxlk6AGBbOgD6XDoAlF46ADhgOgDSYToAbGM6AAZlOgCgZjoARGg6AN5pOgCCazoAHG06ALZuOgBQcDoA6nE6AI5zOgAodToAwnY6AFx4OgAAejoAmns6ADR9OgDOfjoAcoA6AAyCOgCmgzoASoU6AOSGOgB+iDoAGIo6ALKLOgBWjToA8I46AIqQOgAkkjoAvpM6AGKVOgD8ljoAoJg6ADqaOgDUmzoAbp06AAifOgCsoDoARqI6AOCjOgB6pToAHqc6ALioOgBSqjoA7Ks6AJCtOgAqrzoAxLA6AGiyOgACtDoAnLU6ADa3OgDQuDoAdLo6AA68OgCovToAQr86AObAOgCAwjoAGsQ6AL7FOgBYxzoA8sg6AIzKOgAmzDoAys06AGTPOgD+0DoAmNI6ADLUOgDW1ToAcNc6AArZOgCu2joASNw6AOLdOgB83zoAIOE6ALriOgBU5DoA7uU6AJLnOgAs6ToAxuo6AGDsOgD67ToAnu86ADjxOgDc8joAdvQ6ABD2OgCq9zoARPk6AOj6OgCC/DoAHP46ALb/OgBaATsA9AI7AI4EOwAoBjsAzAc7AGYJOwAACzsApAw7AD4OOwDYDzsAchE7AAwTOwCwFDsAShY7AOQXOwB+GTsAGBs7ALwcOwBWHjsA8B87AJQhOwAuIzsAyCQ7AGImOwAGKDsAoCk7ADorOwDULDsAeC47ABIwOwCsMTsARjM7AOA0OwCENjsAHjg7ALg5OwBcOzsA9jw7AJA+OwAqQDsAzkE7AGhDOwACRTsAnEY7AEBIOwDaSTsAdEs7AA5NOwCoTjsATFA7AOZROwCAUzsAJFU7AL5WOwBYWDsA/Fk7AJZbOwAwXTsAyl47AGRgOwAIYjsAomM7ADxlOwDWZjsAcGg7ABRqOwCuazsASG07AOxuOwCGcDsAIHI7ALpzOwBedTsA+HY7AJJ4OwAsejsA0Hs7AGp9OwAEfzsAnoA7AEKCOwDcgzsAdoU7ABCHOwC0iDsAToo7AOiLOwCCjTsAMI87AMqQOwBkkjsACJQ7AKKVOwA8lzsA1pg7AHCaOwAUnDsArp07AEifOwDsoDsAhqI7ACCkOwC6pTsAXqc7APioOwCSqjsALKw7ANCtOwBqrzsABLE7AKiyOwBCtDsA3LU7AHa3OwAQuTsAtLo7AE68OwDovTsAgr87ABzBOwDAwjsAWsQ7AP7FOwCYxzsAMsk7AMzKOwBmzDsACs47AKTPOwA+0TsA2NI7AHLUOwAW1jsAsNc7AFTZOwDu2jsAiNw7ACLeOwC83zsAYOE7APriOwCU5DsALuY7ANLnOwBs6TsABus7AKrsOwBE7jsA3u87AHjxOwAS8zsAtvQ7AFD2OwDq9zsAhPk7AB77OwDC/DsAXP47AAAAPACaATwANAM8AM4EPABoBjwADAg8AKYJPABACzwA2gw8AH4OPAAYEDwAshE8AFYTPADwFDwAihY8ACQYPAC+GTwAYhs8APwcPACWHjwAMCA8AMohPABuIzwACCU8AKwmPABGKDwA4Ck8AHorPAAULTwAuC48AFIwPADsMTwAhjM8ACA1PADENjwAXjg8AAI6PACcOzwANj08ANA+PABqQDwADkI8AKhDPABCRTwA3EY8AHZIPAAaSjwAtEs8AE5NPADyTjwAjFA8ACZSPADAUzwAZFU8AP5WPACYWDwAMlo8ANZbPABwXTwACl88AKRgPABIYjwA4mM8AHxlPAAWZzwAumg8AFRqPADuazwAiG08ACxvPADGcDwAYHI8APpzPACUdTwAOHc8ANJ4PAB2ejwAEHw8AKp9PABEfzwA3oA8AIKCPAAchDwAtoU8AFCHPADqiDwAjoo8ACiMPADMjTwAZo88AACRPACakjwANJQ8ANiVPABylzwADJk8AKaaPABAnDwA5J08AH6fPAAYoTwAvKI8AFakPADwpTwAiqc8AC6pPADIqjwAYqw8AAauPACgrzwAOrE8ANSyPAButDwAErY8AKy3PABGuTwA4Lo8AIS8PAAevjwAuL88AFzBPAD2wjwAkMQ8ACrGPADExzwAaMk8AALLPACczDwANs48ANDPPAB00TwADtM8ALLUPABM1jwA5tc8AIDZPAAa2zwAvtw8AFjePADy3zwAjOE8ACbjPADK5DwAZOY8AAjoPACi6TwAPOs8ANbsPABw7jwAFPA8AK7xPABI8zwA4vQ8AHz2PAAg+DwAuvk8AF77PAD4/DwAkv48ACwAPQDGAT0AagM9AAQFPQCeBj0AOAg9ANIJPQB2Cz0AEA09ALQOPQBOED0A6BE9AIITPQAcFT0AwBY9AFoYPQD0GT0Ajhs9ACgdPQDMHj0AZiA9AAAiPQCkIz0APiU9ANgmPQByKD0AFio9ALArPQBKLT0A5C49AH4wPQAiMj0AvDM9AFY1PQD6Nj0AlDg9AC46PQDIOz0AbD09AAY/PQCgQD0AOkI9AN5DPQB4RT0AEkc9AKxIPQBQSj0A6ks9AIRNPQAeTz0A1lA9AHpSPQAUVD0ArlU9AEhXPQDiWD0Ahlo9ACpcPQDEXT0AXl89AAJhPQCcYj0ANmQ9ANplPQB0Zz0ADmk9AKhqPQBMbD0A5m09AIBvPQAacT0AtHI9AFh0PQDydT0Alnc9ADB5PQDKej0AZHw9AP59PQCifz0APIE9ANaCPQBwhD0ACoY9AK6HPQBIiT0A4oo9AIaMPQAgjj0Auo89AFSRPQD4kj0AkpQ9ACyWPQDGlz0AYJk9AASbPQCenD0AOJ49ANyfPQB2oT0AEKM9AKqkPQBOpj0A6Kc9AIKpPQAcqz0Atqw9AFquPQD0rz0AmLE9ADKzPQDMtD0AZrY9AAC4PQCkuT0APrs9ANi8PQByvj0AFsA9ALDBPQBKwz0A5MQ9AIjGPQAiyD0AvMk9AGDLPQD6zD0AlM49AC7QPQDI0T0AbNM9AAbVPQCg1j0AOtg9AN7ZPQB42z0AEt09AKzePQBQ4D0A6uE9AITjPQAe5T0AuOY9AFzoPQD26T0Amus9ADTtPQDO7j0AaPA9AALyPQCm8z0AQPU9ANr2PQB0+D0ADvo9ALL7PQBM/T0A8P49AIoAPgAkAj4AvgM+AFgFPgD8Bj4Algg+ADAKPgDKCz4AZA0+AAgPPgCiED4ARhI+AOATPgB6FT4AFBc+AK4YPgBSGj4A7Bs+AIYdPgAgHz4AuiA+AF4iPgD4Iz4AkiU+ADYnPgDQKD4Aaio+AAQsPgCoLT4AQi8+ANwwPgB2Mj4AGjQ+ALQ1PgBONz4A6Dg+AIw6PgAmPD4AwD0+AGQ/PgD+QD4AmEI+ADJEPgDMRT4AcEc+AApJPgCkSj4APkw+ANhNPgB8Tz4AFlE+ALBSPgBUVD4A7lU+AIhXPgAiWT4Axlo+AGBcPgD6XT4AlF8+ADhhPgDSYj4AbGQ+AAZmPgCqZz4ARGk+AN5qPgB4bD4AHG4+ALZvPgBQcT4A6nI+AI50PgAodj4Awnc+AGZ5PgAAez4Amnw+ADR+PgDOfz4AaIE+AAyDPgCmhD4AQIY+AOSHPgB+iT4AGIs+ALKMPgBWjj4A8I8+AIqRPgAkkz4AyJQ+AGKWPgD8lz4Alpk+ADCbPgDUnD4Abp4+ABKgPgCsoT4ARqM+AOCkPgB6pj4AHqg+ALipPgBSqz4A7Kw+AIauPgAqsD4AxLE+AF6zPgACtT4AnLY+ADa4PgDQuT4AdLs+AA69PgCovj4AQsA+AObBPgCAwz4AGsU+ALTGPgBOyD4A8sk+AIzLPgAwzT4Ays4+AGTQPgD+0T4AmNM+ADzVPgDW1j4AcNg+AAraPgCu2z4ASN0+AOLePgCG4D4AIOI+ALrjPgBU5T4A7uY+AJLoPgAs6j4Axus+AGDtPgAE7z4AnvA+ADjyPgDS8z4AdvU+ABD3PgCq+D4ARPo+AOj7PgCC/T4AHP8+ALYAPwBaAj8A9AM/AI4FPwAyBz8AzAg/AGYKPwAADD8Amg0/AD4PPwDYED8AchI/AAwUPwCwFT8AShc/AOQYPwB+Gj8AIhw/ALwdPwBWHz8A8CA/AJQiPwAuJD8AyCU/AGInPwAGKT8AoCo/ADosPwDULT8AeC8/ABIxPwCsMj8ARjQ/AOo1PwCENz8AHjk/AMI6PwBcPD8A9j0/AJA/PwAqQT8AzkI/AGhEPwACRj8AnEc/ADZJPwDaSj8AdEw/AA5OPwCyTz8ATFE/AOZSPwCAVD8AJFY/AL5XPwBYWT8A8lo/AJZcPwAwXj8Ayl8/AGRhPwD+Yj8AomQ/ADxmPwDWZz8Aemk/ABRrPwCubD8ASG4/AOxvPwCGcT8AIHM/ALp0PwBedj8A+Hc/AJJ5PwAsez8Axnw/AGp+PwAEgD8AnoE/AEKDPwDchD8AdoY/ABCIPwC0iT8ATos/AOiMPwCCjj8AHJA/AMCRPwBakz8A9JQ/AJiWPwAymD8AzJk/AHCbPwAKnT8ApJ4/AD6gPwDYoT8AfKM/ABalPwCwpj8AVKg/AO6pPwCIqz8AIq0/ALyuPwBgsD8A+rE/AJSzPwAutT8AyLY/AGy4PwAGuj8Aqrs/AES9PwDevj8AeMA/ABLCPwC2wz8AUMU/AOrGPwCEyD8AKMo/AMLLPwBczT8A9s4/AJrQPwA00j8AztM/AGjVPwAC1z8Aptg/AEDaPwDk2z8Aft0/ABjfPwCy4D8ATOI/APDjPwCK5T8AJOc/AL7oPwBY6j8A/Os/AJbtPwAw7z8A1PA/AG7yPwAI9D8AovU/AEb3PwDg+D8Aevo/ABT8PwCu/T8AUv8/AOwAQACGAkAAKgRAAMQFQABeB0AA+AhAAJwKQAA2DEAA0A1AAGoPQAAOEUAAqBJAAEIUQADcFUAAdhdAABoZQAC0GkAAThxAAPIdQACMH0AAJiFAAMAiQABkJEAA/iVAAJgnQAAyKUAA1ipAAHAsQAAKLkAApC9AAEgxQADiMkAAfDRAABY2QAC6N0AAVDlAAO46QACIPEAALD5AAMY/QABgQUAA+kJAAJREQAA4RkAA0kdAAGxJQAAQS0AAqkxAAEROQADeT0AAglFAABxTQAC2VEAAUFZAAPRXQACOWUAAKFtAAMJcQABcXkAAAGBAAJphQAA0Y0AA2GRAAHJmQAAMaEAApmlAAEprQADkbEAAfm5AABhwQAC8cUAAVnNAAPB0QACKdkAAJHhAAMh5QABie0AABn1AAKB+QAA6gEAA1IFAAG6DQAAShUAArIZAAEaIQADgiUAAeotAAB6NQAC4jkAAUpBAAPaRQACQk0AAKpVAAMSWQABomEAAAppAAJybQAA2nUAA2p5AAHSgQAAOokAAqKNAAEKlQADmpkAAgKhAABqqQAC+q0AAWK1AAPKuQACMsEAAMLJAAMqzQABktUAA/rZAAJi4QAA8ukAA1rtAAHC9QAAUv0AArsBAAEjCQADiw0AAhsVAACDHQAC6yEAAVMpAAPjLQACSzUAALM9AAMbQQABg0kAABNRAAJ7VQAA410AA3NhAAHbaQAAQ3EAAqt1AAE7fQADo4EAAguJAABzkQADA5UAAWudAAPToQACO6kAAMuxAAMztQABm70AAAPFAAKTyQAA+9EAA2PVAAHL3QAAW+UAAsPpAAEr8QADk/UAAiP9AACIBQQC8AkEAYARBAPoFQQCUB0EALglBAMgKQQBiDEEABg5BAKAPQQBEEUEA3hJBAHgUQQASFkEArBdBAFAZQQDqGkEAhBxBAB4eQQDCH0EAXCFBAPYiQQCQJEEAKiZBAM4nQQBoKUEAAitBAKYsQQBALkEA2i9BAHQxQQAYM0EAsjRBAEw2QQDmN0EAijlBACQ7QQC+PEEAWD5BAPI/QQCWQUEAMENBAMpEQQBuRkEACEhBAKJJQQBGS0EA4ExBAHpOQQAUUEEArlFBAFJTQQDsVEEAhlZBACBYQQDEWUEAXltBAPhcQQCSXkEANmBBANBhQQBqY0EABGVBAJ5mQQBCaEEA3GlBAHZrQQAQbUEAtG5BAE5wQQDycUEAjHNBACZ1QQDAdkEAWnhBAPR5QQCYe0EAMn1BAMx+QQBwgEEACoJBAKSDQQA+hUEA4oZBAHyIQQAWikEAsItBAFSNQQDujkEAiJBBACKSQQC8k0EAYJVBAPqWQQCemEEAOJpBANKbQQBsnUEABp9BAKqgQQBEokEA3qNBAHilQQASp0EAtqhBAFCqQQDqq0EAjq1BACivQQDCsEEAXLJBAAC0QQCatUEANLdBAM64QQByukEADLxBAKa9QQBAv0EA2sBBAH7CQQAYxEEAssVBAFbHQQDwyEEAispBACTMQQDIzUEAYs9BAPzQQQCW0kEAOtRBANTVQQBu10EACNlBAKLaQQBG3EEA4N1BAITfQQAe4UEAuOJBAFLkQQDs5UEAkOdBACrpQQDE6kEAXuxBAPjtQQCc70EANvFBANDyQQB09EEADvZBAKj3QQBC+UEA5vpBAID8QQAa/kEAtP9BAFgBQgDyAkIAjARCACYGQgDAB0IAZAlCAP4KQgCYDEIAPA5CANYPQgBwEUIAChNCAK4UQgBIFkIA4hdCAHwZQgAgG0IAuhxCAFQeQgDuH0IAiCFCACwjQgDGJEIAYCZCAAQoQgCeKUIAOCtCANIsQgB2LkIAEDBCAKoxQgBEM0IA6DRCAII2QgAcOEIAtjlCAFA7QgD0PEIAjj5CAChAQgDMQUIAZkNCAABFQgCaRkIAPkhCANhJQgByS0IADE1CALBOQgBKUEIA5FFCAH5TQgAYVUIAvFZCAFZYQgDwWUIAlFtCAC5dQgDIXkIAYmBCAAZiQgCgY0IAOmVCANRmQgBuaEIAEmpCAKxrQgBGbUIA6m5CAIRwQgAeckIAuHNCAFx1QgD2dkIAkHhCACp6QgDOe0IAaH1CAAJ/QgCcgEIANoJCANqDQgB0hUIADodCALKIQgBMikIA5otCAICNQgAkj0IAvpBCAFiSQgDyk0IAlpVCADCXQgDKmEIAZJpCAP6bQgCinUIAPJ9CANagQgB6okIAFKRCAK6lQgBIp0IA7KhCAIaqQgAgrEIAuq1CAFSvQgD4sEIAkrJCACy0QgDQtUIAardCAAS5QgCeukIAQrxCANy9QgB2v0IAGsFCALTCQgBOxEIA6MVCAILHQgAmyUIAwMpCAFrMQgD0zUIAmM9CADLRQgDM0kIAZtRCAArWQgCk10IAPtlCANjaQgBy3EIAFt5CALDfQgBK4UIA7uJCAIjkQgAi5kIAvOdCAGDpQgD66kIAlOxCAC7uQgDI70IAbPFCAAbzQgCg9EIARPZCAN73QgB4+UIAEvtCALb8QgBQ/kIA6v9CAIQBQwAeA0MAwgRDAFwGQwD2B0MAmglDADQLQwDODEMAaA5DAAwQQwCmEUMAQBNDANoUQwB+FkMAGBhDALIZQwBMG0MA5hxDAIoeQwAkIEMAviFDAGIjQwD8JEMAliZDADAoQwDUKUMAbitDAAgtQwCiLkMAPDBDAOAxQwB6M0MAHjVDALg2QwBSOEMA7DlDAIY7QwAqPUMAxD5DAF5AQwD4QUMAkkNDADZFQwDQRkMAakhDAA5KQwCoS0MAQk1DANxOQwB2UEMAGlJDALRTQwBOVUMA8lZDAIxYQwAmWkMAwFtDAGRdQwD+XkMAmGBDADJiQwDMY0MAcGVDAApnQwCkaEMASGpDAOJrQwB8bUMAFm9DALpwQwBUckMA7nNDAIh1QwAsd0MAxnhDAGB6QwD6e0MAlH1DADh/QwDSgEMAbIJDABCEQwCqhUMARIdDAN6IQwCCikMAHIxDALaNQwBQj0MA6pBDAI6SQwAolEMAwpVDAGaXQwAAmUMAmppDADScQwDYnUMAcp9DAAyhQwCmokMASqRDAOSlQwB+p0MAGKlDALKqQwBWrEMA8K1DAIqvQwAusUMAyLJDAGK0QwD8tUMAoLdDADq5QwDUukMAbrxDAAi+QwCsv0MARsFDAODCQwCExEMAHsZDALjHQwBSyUMA9spDAJDMQwAqzkMAxM9DAGjRQwAC00MAnNRDADbWQwDQ10MAdNlDAA7bQwCo3EMATN5DAObfQwCA4UMAGuNDAL7kQwBY5kMA8udDAIzpQwAm60MAyuxDAGTuQwD+70MAovFDADzzQwDW9EMAcPZDABT4QwCu+UMASPtDAOL8QwB8/kMAIABEALoBRABUA0QA7gREAJIGRAAsCEQAxglEAGALRAAEDUQAng5EADgQRADcEUQAdhNEABAVRACqFkQAThhEAOgZRACCG0QAHB1EAMAeRABaIEQA9CFEAI4jRAAoJUQAzCZEAGYoRAAAKkQApCtEAD4tRADYLkQAcjBEABYyRACwM0QASjVEAOQ2RACIOEQAIjpEALw7RABWPUQA8D5EAJRARAAuQkQAyENEAGxFRAAGR0QAoEhEADpKRADeS0QAeE1EABJPRACsUEQARlJEAOpTRACEVUQAHldEAMJYRABcWkQA9ltEAJBdRAA0X0QAzmBEAGhiRAACZEQAnGVEAEBnRADaaEQAdGpEAA5sRACybUQATG9EAPBwRACKckQAJHREAL51RABYd0QA8nhEAJZ6RAAwfEQAyn1EAG5/RAAIgUQAooJEADyERADghUQAeodEABSJRACuikQAUoxEAOyNRACGj0QAIJFEAMSSRABelEQA+JVEAJKXRAA2mUQA0JpEAGqcRAAEnkQAqJ9EAEKhRADcokQAdqREABqmRAC0p0QATqlEAOiqRACMrEQAJq5EAMCvRABasUQA/rJEAJi0RAAytkQAzLdEAGa5RAAKu0QApLxEAD6+RADiv0QAfMFEABbDRACwxEQAVMZEAO7HRACIyUQAIstEAMbMRABgzkQA+s9EAJTRRAAu00QA0tREAGzWRAAG2EQAqtlEAETbRADe3EQAeN5EABzgRAC24UQAUONEAOrkRACE5kQAKOhEAMLpRABc60QAAO1EAJruRAA08EQAzvFEAHLzRAAM9UQApvZEAED4RADk+UQAfvtEABj9RACy/kQATABFAPABRQCKA0UAJAVFAMgGRQBiCEUA/AlFAJYLRQA6DUUA1A5FAG4QRQAIEkUAohNFAEYVRQDgFkUAehhFAB4aRQC4G0UAUh1FAOweRQCGIEUAKiJFAMQjRQBeJUUA+CZFAJwoRQA2KkUA2itFAHQtRQAOL0UAqDBFAEIyRQDmM0UAgDVFABo3RQC0OEUATjpFAPI7RQCMPUUAJj9FAMpARQBkQkUA/kNFAJhFRQA8R0UA1khFAHBKRQAKTEUArk1FAEhPRQDiUEUAfFJFACBURQC6VUUAVFdFAO5YRQCIWkUALFxFAMZdRQBgX0UA+mBFAJ5iRQA4ZEUA3GVFAHZnRQAQaUUAqmpFAERsRQDobUUAgm9FABxxRQC2ckUAUHRFAPR1RQCOd0UAKHlFAMx6RQBmfEUAAH5FAJp/RQA+gUUA2IJFAHKERQAMhkUApodFAEqJRQDkikUAfoxFABiORQC8j0UAVpFFAPqSRQCUlEUALpZFAMiXRQBimUUABptFAKCcRQA6nkUA1J9FAG6hRQASo0UArKRFAEamRQDqp0UAhKlFAB6rRQC4rEUAXK5FAPavRQCQsUUAKrNFAMS0RQBotkUAArhFAJy5RQBAu0UA2rxFAHS+RQAOwEUAssFFAEzDRQDmxEUAgMZFACTIRQC+yUUAWMtFAPLMRQCMzkUAMNBFAMrRRQBk00UACNVFAKLWRQA82EUA1tlFAHrbRQAU3UUArt5FAEjgRQDi4UUAhuNFACDlRQC65kUAXuhFAPjpRQCS60UALO1FANDuRQBq8EUABPJFAJ7zRQA49UUA3PZFAHb4RQAQ+kUAtPtFAE79RQDo/kUAggBGACYCRgDAA0YAWgVGAPQGRgCYCEYAMgpGAMwLRgBmDUYAAA9GAKQQRgA+EkYA2BNGAHwVRgAWF0YAsBhGAEoaRgDuG0YAiB1GACIfRgC8IEYAViJGAPojRgCUJUYALidGANIoRgBsKkYABixGAKAtRgBEL0YA3jBGAHgyRgASNEYArDVGAFA3RgDqOEYAhDpGAB48RgDCPUYAXD9GAPZARgCaQkYANERGAM5FRgBoR0YADElGAKZKRgBATEYA2k1GAHRPRgAYUUYAslJGAExURgDwVUYAildGACRZRgC+WkYAYlxGAPxdRgCWX0YAMGFGAMpiRgBuZEYACGZGAKJnRgA8aUYA4GpGAHpsRgAUbkYAuG9GAFJxRgDsckYAhnRGACB2RgDEd0YAXnlGAPh6RgCcfEYANn5GANB/RgBqgUYABINGAKiERgBChkYA3IdGAICJRgAai0YAtIxGAE6ORgDoj0YAjJFGACaTRgDAlEYAZJZGAP6XRgCYmUYAMptGAMycRgBwnkYACqBGAKShRgA+o0YA4qRGAHymRgAWqEYAuqlGAFSrRgDurEYAiK5GACywRgDGsUYAYLNGAPq0RgCUtkYAOLhGANK5RgBsu0YAEL1GAKq+RgBEwEYA3sFGAILDRgAcxUYAtsZGAFDIRgDqyUYAjstGACjNRgDCzkYAZtBGAADSRgCa00YANNVGANjWRgBy2EYADNpGAKbbRgBA3UYA5N5GAH7gRgAY4kYAvONGAFblRgDw5kYAiuhGACTqRgDI60YAYu1GAPzuRgCg8EYAOvJGANTzRgBu9UYAEvdGAKz4RgBG+kYA4PtGAHr9RgAe/0YAuABHAFICRwD2A0cAkAVHACoHRwDECEcAaApHAAIMRwCcDUcANg9HANAQRwB0EkcADhRHAKgVRwBCF0cA5hhHAIAaRwAaHEcAvh1HAFgfRwDyIEcAjCJHADAkRwDKJUcAZCdHAP4oRwCYKkcAPCxHANYtRwBwL0cAFDFHAK4yRwBINEcA4jVHAIY3RwAgOUcAujpHAFQ8RwDuPUcAkj9HACxBRwDGQkcAYERHAARGRwCeR0cAOElHANxKRwB2TEcAEE5HAKpPRwBOUUcA6FJHAIJURwAcVkcAtldHAFpZRwD0WkcAjlxHADJeRwDMX0cAZmFHAABjRwCkZEcAPmZHANhnRwByaUcADGtHALBsRwBKbkcA5G9HAH5xRwAic0cAvHRHAFZ2RwD6d0cAlHlHAC57RwDIfEcAbH5HAAaARwCggUcAOoNHANSERwB4hkcAEohHAKyJRwBQi0cA6oxHAISORwAekEcAwpFHAFyTRwD2lEcAkJZHACqYRwDOmUcAaJtHAAKdRwCmnkcAQKBHANqhRwB0o0cAGKVHALKmRwBMqEcA5qlHAICrRwAkrUcAvq5HAFiwRwDysUcAlrNHADC1RwDKtkcAbrhHAAi6RwCiu0cAPL1HAOC+RwB6wEcAFMJHAK7DRwBIxUcA7MZHAIbIRwAgykcAxMtHAF7NRwD4zkcAktBHACzSRwDQ00cAatVHAATXRwCo2EcAQtpHANzbRwB23UcAGt9HALTgRwBO4kcA6ONHAIzlRwAm50cAwOhHAFrqRwD+60cAmO1HADLvRwDM8EcAZvJHAAr0RwCk9UcAPvdHAOL4RwB8+kcAFvxHALD9RwBU/0cA7gBIAIgCSAAiBEgAvAVIAGAHSAD6CEgAlApIADgMSADSDUgAbA9IAAYRSACqEkgARBRIAN4VSAB4F0gAEhlIALYaSABQHEgA6h1IAI4fSAAoIUgAwiJIAFwkSAAAJkgAmidIADQpSADOKkgAcixIAAwuSACmL0gAQDFIAOQySAB+NEgAGDZIALI3SABWOUgA8DpIAIo8SAAkPkgAyD9IAGJBSAD8QkgAlkRIADpGSADUR0gAbklIAAhLSACiTEgARk5IAOBPSAB6UUgAHlNIALhUSABSVkgA7FdIAJBZSAAqW0gAxFxIAF5eSAD4X0gAnGFIADZjSADQZEgAamZIAA5oSACoaUgAQmtIAOZsSACAbkgAGnBIALRxSABOc0gA8nRIAIx2SAAmeEgAwHlIAGR7SAD+fEgAmH5IADyASADWgUgAcINIAAqFSACuhkgASIhIAOKJSAB8i0gAFo1IALqOSABUkEgA7pFIAJKTSAAslUgAxpZIAGCYSAAEmkgAnptIADidSADSnkgAbKBIABCiSACqo0gARKVIAN6mSACCqEgAHKpIALarSABarUgA9K5IAI6wSAAoskgAzLNIAGa1SAAAt0gAmrhIAD66SADYu0gAcr1IAAy/SACwwEgASsJIAOTDSAB+xUgAGMdIALzISABWykgA8MtIAJTNSAAuz0gAyNBIAGLSSAAG1EgAoNVIADrXSADU2EgAbtpIABLcSACs3UgARt9IAODgSACE4kgAHuRIALjlSABc50gA9uhIAJDqSAAq7EgAzu1IAGjvSAAC8UgAnPJIADb0SADa9UgAdPdIAA75SACy+kgATPxIAOb9SACA/0gAJAFJAL4CSQBYBEkA8gVJAIwHSQAwCUkAygpJAGQMSQD+DUkAog9JADwRSQDWEkkAehRJABQWSQCuF0kASBlJAOwaSQCGHEkAIB5JALofSQBUIUkA+CJJAJIkSQAsJkkA0CdJAGopSQAEK0kAnixJAEIuSQDcL0kAdjFJABAzSQCqNEkATjZJAOg3SQCCOUkAJjtJAMA8SQBaPkkA9D9JAJhBSQAyQ0kAzERJAGZGSQAASEkApElJAD5LSQDYTEkAck5JABZQSQCwUUkASlNJAO5USQCIVkkAIlhJALxZSQBgW0kA+lxJAJReSQAuYEkAyGFJAGxjSQAGZUkAoGZJAERoSQDeaUkAeGtJABJtSQC2bkkAUHBJAOpxSQCEc0kAHnVJAMJ2SQBceEkA9nlJAJp7SQA0fUkAzn5JAGiASQAMgkkApoNJAECFSQDahkkAdIhJABiKSQCyi0kATI1JAOaOSQCKkEkAJJJJAL6TSQBilUkA/JZJAJaYSQAwmkkAyptJAG6dSQAIn0kAoqBJAEaiSQDgo0kAeqVJABSnSQC4qEkAUqpJAOyrSQCGrUkAIK9JAMSwSQBeskkA+LNJAJK1SQA2t0kA0LhJAGq6SQAOvEkAqL1JAEK/SQDcwEkAgMJJABrESQC0xUkATsdJAOjISQCMykkAJsxJAMDNSQBkz0kA/tBJAJjSSQAy1EkA1tVJAHDXSQAK2UkApNpJAD7cSQDi3UkAfN9JABbhSQC64kkAVORJAO7lSQCI50kALOlJAMbqSQBg7EkA+u1JAJTvSQA48UkA0vJJAGz0SQAG9kkAqvdJAET5SQDe+kkAePxJABz+SQC2/0kAUAFKAOoCSgCOBEoAKAZKAMIHSgBmCUoAAAtKAKQMSgA+DkoA4g9KAHwRSgAWE0oAsBRKAFQWSgDuF0oAiBlKACIbSgDGHEoAYB5KAPofSgCUIUoAOCNKANIkSgBsJkoABihKAKopSgBEK0oA3ixKAIIuSgAcMEoAtjFKAFAzSgD0NEoAjjZKACg4SgDCOUoAZjtKAAA9SgCaPkoANEBKAM5BSgByQ0oADEVKAKZGSgBASEoA5ElKAH5LSgAYTUoAvE5KAFZQSgDwUUoAilNKACRVSgDIVkoAYlhKAPxZSgCWW0oAOl1KANReSgBuYEoAEmJKAKxjSgBGZUoA4GZKAIRoSgAeakoAuGtKAFJtSgDsbkoAkHBKACpySgDEc0oAaHVKAAJ3SgCceEoANnpKANp7SgB0fUoADn9KAKiASgBCgkoA5oNKAICFSgAah0oAvohKAFiKSgDyi0oAjI1KACaPSgDKkEoAZJJKAP6TSgCilUoAPJdKANaYSgBwmkoAFJxKAK6dSgBIn0oA4qBKAHyiSgAgpEoAuqVKAFSnSgD4qEoAkqpKACysSgDGrUoAaq9KAASxSgCeskoAOLRKANK1SgB2t0oAELlKAKq6SgBOvEoA6L1KAIK/SgAcwUoAwMJKAFrESgD0xUoAjsdKACjJSgDMykoAZsxKAADOSgCaz0oAPtFKANjSSgBy1EoAFtZKALDXSgBK2UoA5NpKAIjcSgAi3koAvN9KAFbhSgDw4koAlORKAC7mSgDI50oAbOlKAAbrSgCg7EoAOu5KAN7vSgB48UoAEvNKAKz0SgBG9koA6vdKAIT5SgAe+0oAuPxKAFz+SgD2/0oAkAFLADQDSwDOBEsAaAZLAAIISwCcCUsAQAtLANoMSwB0DksADhBLALIRSwBME0sA5hRLAIoWSwAkGEsAvhlLAFgbSwD8HEsAlh5LADAgSwDKIUsAZCNLAAglSwCiJksAPChLANYpSwB6K0sAFC1LAK4uSwBSMEsA7DFLAIYzSwAgNUsAxDZLAF44SwD4OUsAkjtLACw9SwDQPksAakBLAARCSwCeQ0sAQkVLANxGSwB2SEsAGkpLALRLSwBOTUsA6E5LAIJQSwAmUksAwFNLAFpVSwD0VksAmFhLADJaSwDMW0sAcF1LAApfSwCkYEsAPmJLAOJjSwB8ZUsAFmdLALBoSwBKaksA7mtLAIhtSwAib0sAxnBLAGBySwD6c0sAlHVLAC53SwDSeEsAbHpLAAZ8SwCqfUsARH9LAN6ASwB4gksAHIRLALaFSwBQh0sA6ohLAISKSwAojEsAwo1LAFyPSwD2kEsAmpJLADSUSwDOlUsAcpdLAAyZSwCmmksAQJxLANqdSwB+n0sAGKFLALKiSwBMpEsA8KVLAIqnSwAkqUsAyKpLAGKsSwD8rUsAlq9LADqxSwDUsksAbrRLAAi2SwCit0sARrlLAOC6SwB6vEsAHr5LALi/SwBSwUsA7MJLAJDESwAqxksAxMdLAF7JSwD4yksAnMxLADbOSwDQz0sAdNFLACLTSwDG1EsAYNZLAATYSwCo2UsAQttLANzcSwB23ksAGuBLALThSwBO40sA6ORLAILmSwAm6EsAwOlLAFrrSwD07EsAmO5LADLwSwDM8UsAZvNLAAr1SwCk9ksAPvhLAOL5SwB8+0sAFv1LALD+SwBUAEwA7gFMAIgDTAAiBUwAvAZMAGAITAD6CUwAlAtMAC4NTADSDkwAbBBMAAYSTACqE0wARBVMAN4WTAB4GEwAHBpMALYbTABQHUwA6h5MAIQgTAAoIkwAwiNMAFwlTAD2JkwAmihMADQqTADOK0wAci1MAAwvTACmMEwAQDJMAOQzTAB+NUwAGDdMALI4TABMOkwA8DtMAIo9TAAkP0wAvkBMAGJCTAD8Q0wAlkVMADpHTADUSEwAbkpMAAhMTACiTUwARk9MAOBQTAB6UkwAFFRMALhVTABSV0wA7FhMAJBaTAAqXEwAxF1MAF5fTAACYUwAnGJMADZkTADQZUwAdGdMAA5pTACoakwAQmxMANxtTACAb0wAGnFMALRyTABOdEwA8nVMAIx3TAAmeUwAynpMAGR8TAD+fUwAmH9MADyBTADWgkwAcIRMAAqGTACkh0wASIlMAOKKTAB8jEwAFo5MALqPTABUkUwA7pJMAJKUTAAslkwAxpdMAGCZTAD6mkwAnpxMADieTADSn0wAbKFMABCjTACqpEwARKZMAOinTACCqUwAHKtMALasTABarkwA9K9MAI6xTAAos0wAwrRMAGa2TAAAuEwAmrlMADS7TADYvEwAcr5MAAzATACwwUwASsNMAOTETAB+xkwAIshMALzJTABWy0wA8MxMAIrOTAAu0EwAyNFMAGLTTAD81EwAoNZMADrYTADU2UwAeNtMABLdTACs3kwARuBMAOrhTACE40wAHuVMALjmTABS6EwA9ulMAJDrTAAq7UwAxO5MAGjwTAAC8kwAnPNMAED1TADa9kwAdPhMAA76TACy+0wATP1MAOb+TACAAE0AGgJNAL4DTQBYBU0A8gZNAIwITQAwCk0AygtNAGQNTQAID00AohBNADwSTQDWE00AehVNABQXTQCuGE0ASBpNAOwbTQCGHU0AIB9NALogTQBeIk0A+CNNAJIlTQAsJ00AxihNAGoqTQAELE0Ani1NADgvTQDcME0AdjJNABA0TQCqNU0ATjdNAOg4TQCCOk0AHDxNAMA9TQBaP00A9EBNAJhCTQAyRE0AzEVNAGZHTQAKSU0ApEpNAD5MTQDYTU0Ack9NABZRTQCwUk0ASlRNAORVTQCIV00AIllNALxaTQBgXE0A+l1NAJRfTQAuYU0AyGJNAGxkTQAGZk0AoGdNADppTQDeak0AeGxNABJuTQC2b00AUHFNAOpyTQCEdE0AKHZNAMJ3TQBceU0A9npNAJB8TQA0fk0Azn9NAGiBTQACg00ApoRNAECGTQDah00AfolNABiLTQCyjE0ATI5NAPCPTQCKkU0AJJNNAL6UTQBYlk0A/JdNAJaZTQAwm00AypxNAG6eTQAIoE0AoqFNADyjTQDgpE0AeqZNABSoTQCuqU0AUqtNAOysTQCGrk0AILBNAMSxTQBes00A+LRNAJK2TQA2uE0A0LlNAGq7TQAEvU0AqL5NAELATQDcwU0AgMNNABrFTQC0xk0ATshNAOjJTQCMy00AJs1NAMDOTQBk0E0A/tFNAJjTTQAy1U0A1tZNAHDYTQAK2k0ApNtNAD7dTQDi3k0AfOBNABbiTQC6400AVOVNAO7mTQCI6E0ALOpNAMbrTQBg7U0A+u5NAJTwTQA48k0A0vNNAGz1TQAG900AqvhNAET6TQDe+00Agv1NABz/TQC2AE4AUAJOAOoDTgCOBU4AKAdOAMIITgBcCk4AAAxOAJoNTgA0D04A2BBOAHISTgAMFE4AphVOAEoXTgDkGE4AfhpOABgcTgCyHU4AVh9OAPAgTgCKIk4ALiROAMglTgBiJ04A/ChOAKAqTgA6LE4A1C1OAG4vTgASMU4ArDJOAEY0TgDgNU4AhDdOAB45TgC4Ok4AUjxOAOw9TgCQP04AKkFOAMRCTgBoRE4AAkZOAJxHTgA2SU4A2kpOAHRMTgAOTk4AqE9OAEJRTgDmUk4AgFROABpWTgC0V04AWFlOAPJaTgCMXE4AMF5OAMpfTgBkYU4A/mJOAJhkTgA8Zk4A1mdOAHBpTgAKa04ArmxOAEhuTgDib04AhnFOACBzTgC6dE4AVHZOAO53TgCSeU4ALHtOAMZ8TgBqfk4ABIBOAJ6BTgA4g04A3IROAHaGTgAQiE4AqolOAESLTgDojE4Ago5OAByQTgDAkU4AWpNOAPSUTgCOlk4AKJhOAMyZTgBmm04AAJ1OAJqeTgA+oE4A2KFOAHKjTgAWpU4AsKZOAEqoTgDkqU4AfqtOACKtTgC8rk4AVrBOAPCxTgCUs04ALrVOAMi2TgBsuE4ABrpOAKC7TgA6vU4A3r5OAHjATgASwk4ArMNOAEbFTgDqxk4AhMhOAB7KTgDCy04AXM1OAPbOTgCQ0E4ANNJOAM7TTgBo1U4AAtdOAJzYTgBA2k4A2ttOAHTdTgAO304AsuBOAEziTgDm404AiuVOACTnTgC+6E4AWOpOAPLrTgCW7U4AMO9OAMrwTgBk8k4ACPROAKL1TgA8904A4PhOAHr6TgAU/E4Arv1OAEj/TgDsAE8AhgJPACAETwC6BU8AXgdPAPgITwCSCk8ANgxPANANTwBqD08ABBFPAJ4STwBCFE8A3BVPAHYXTwAQGU8AtBpPAE4cTwDoHU8AjB9PACYhTwDAIk8AWiRPAPQlTwCYJ08AMilPAMwqTwBmLE8ACi5PAKQvTwA+MU8A4jJPAHw0TwAWNk8AsDdPAEo5TwDuOk8AiDxPACI+TwC8P08AYEFPAPpCTwCURE8AOEZPANJHTwBsSU8ABktPAKBMTwBETk8A3k9PAHhRTwASU08AtlRPAFBWTwDqV08AjllPAChbTwDCXE8AXF5PAABgTwCaYU8ANGNPAM5kTwBoZk8ADGhPAKZpTwBAa08A5GxPAH5uTwAYcE8AsnFPAFZzTwDwdE8AinZPACR4TwDIeU8AYntPAPx8TwCWfk8AOoBPANSBTwBug08ACIVPAKKGTwBGiE8A4IlPAHqLTwAejU8AuI5PAFKQTwDskU8AhpNPACqVTwDElk8AXphPAAKaTwCcm08ANp1PANCeTwB0oE8ADqJPAKijTwBCpU8A3KZPAICoTwAaqk8AtKtPAE6tTwDyrk8AjLBPACayTwDKs08AZLVPAP62TwCYuE8AMrpPANa7TwBwvU8ACr9PAKTATwBIwk8A4sNPAHzFTwAgx08AushPAFTKTwDuy08Aks1PACzPTwDG0E8AYNJPAATUTwCe1U8AONdPANLYTwBs2k8AENxPAKrdTwBE308A3uBPAILiTwAc5E8AtuVPAFrnTwD06E8AjupPACjsTwDM7U8AZu9PAADxTwCa8k8ANPRPANj1TwBy908ADPlPAKb6TwBK/E8A5P1PAH7/TwAYAVAAvAJQAFYEUADwBVAAlAdQAC4JUADIClAAYgxQAAYOUACgD1AAOhFQANQSUABuFFAAEhZQAKwXUABGGVAA4BpQAIQcUAAeHlAAuB9QAFwhUAD2IlAAkCRQAComUADEJ1AAaClQAAIrUACcLFAANi5QANovUAB0MVAADjNQALI0UABMNlAA5jdQAIA5UAAaO1AAvjxQAFg+UADyP1AAlkFQADBDUADKRFAAZEZQAAhIUACiSVAAPEtQANZMUABwTlAAFFBQAK5RUABIU1AA7FRQAIZWUAAgWFAAullQAFRbUAD4XFAAkl5QACxgUADGYVAAamNQAARlUACeZlAAQmhQANxpUAB2a1AAEG1QAKpuUABOcFAA6HFQAIJzUAAcdVAAwHZQAFp4UAD0eVAAmHtQADJ9UADMflAAZoBQAAqCUACkg1AAPoVQANiGUAByiFAAFopQALCLUABKjVAA7o5QAIiQUAAiklAAvJNQAGCVUAD6llAAlJhQAC6aUADIm1AAbJ1QAAafUACgoFAARKJQAN6jUAB4pVAAEqdQALaoUABQqlAA6qtQAIStUAAer1AAwrBQAFyyUAD2s1AAmrVQADS3UADOuFAAaLpQAAy8UACmvVAAQL9QANrAUAB0wlAAGMRQALLFUABMx1AA5shQAIrKUAAkzFAAvs1QAGLPUAD80FAAltJQADDUUADK1VAAbtdQAAjZUACi2lAAPNxQAODdUAB631AAFOFQALjiUABS5FAA7OVQAIbnUAAg6VAAxOpQAF7sUAD47VAAnO9QADbxUADQ8lAAavRQAA72UACo91AAQvlQANz6UAB2/FAAGv5QALT/UABOAVEA8gJRAIwEUQAmBlEAwAdRAGQJUQD+ClEAmAxRADIOUQDMD1EAcBFRAAoTUQCkFFEAPhZRAOIXUQB8GVEAFhtRALAcUQBUHlEA7h9RAIghUQAsI1EAxiRRAGAmUQD6J1EAlClRADgrUQDSLFEAbC5RAAYwUQCqMVEARDNRAN40UQCCNlEAHDhRALY5UQBQO1EA6jxRAI4+UQAoQFEAwkFRAFxDUQAARVEAmkZRADRIUQDOSVEAcktRAAxNUQCwTlEAVFBRAO5RUQCIU1EALFVRAMZWUQBgWFEA+llRAJ5bUQA4XVEA0l5RAHZgUQAaYlEAtGNRAE5lUQDoZlEAjGhRACZqUQDAa1EAWm1RAP5uUQCYcFEAMnJRANZzUQBwdVEACndRAKR4UQBIelEA4ntRAHx9UQAWf1EAsIBRAFSCUQDug1EAiIVRACKHUQDGiFEAYIpRAPqLUQCejVEAOI9RANKQUQBsklEABpRRAKqVUQBEl1EA3phRAHiaUQAcnFEAtp1RAFCfUQD0oFEAjqJRACikUQDCpVEAXKdRAACpUQCaqlEANKxRAM6tUQByr1EADLFRAKayUQBKtFEA5LVRAH63UQAYuVEAvLpRAFa8UQDwvVEAir9RACTBUQDIwlEAYsRRAPzFUQCWx1EAOslRANTKUQBuzFEACM5RAKzPUQBG0VEA4NJRAITUUQAe1lEAuNdRAFLZUQDs2lEAkNxRACreUQDE31EAXuFRAALjUQCc5FEANuZRANDnUQB06VEADutRAKjsUQBM7lEA5u9RAIDxUQAa81EAtPRRAFj2UQDy91EAjPlRACb7UQDK/FEAZP5RAP7/UQCYAVIAPANSANYEUgBwBlIAFAhSAK4JUgBIC1IA4gxSAHwOUgAgEFIAuhFSAFQTUgDuFFIAkhZSACwYUgDGGVIAahtSAAQdUgCeHlIAOCBSANIhUgB2I1IAECVSAKomUgBEKFIA6ClSAIIrUgAcLVIAwC5SAFowUgD0MVIAjjNSACg1UgDMNlIAZjhSAAA6UgCaO1IAPj1SANg+UgByQFIAFkJSALBDUgBKRVIA5EZSAIhIUgAiSlIAvEtSAFZNUgDwTlIAlFBSAC5SUgDIU1IAbFVSAAZXUgCgWFIAOlpSANRbUgB4XVIAEl9SAKxgUgBGYlIA6mNSAIRlUgAeZ1IAwmhSAFxqUgD2a1IAkG1SACpvUgDOcFIAaHJSAAJ0UgCcdVIAQHdSANp4UgB0elIAGHxSALJ9UgBMf1IA5oBSAICCUgAkhFIAvoVSAFiHUgDyiFIAlopSADCMUgDKjVIAbo9SAAiRUgCiklIAPJRSAOCVUgB6l1IAFJlSAK6aUgBInFIA7J1SAIafUgAgoVIAxKJSAF6kUgD4pVIAkqdSADapUgDQqlIAaqxSAASuUgCer1IAQrFSANyyUgB2tFIAELZSALS3UgBOuVIA6LpSAIy8UgAmvlIAwL9SAFrBUgD0wlIAmMRSADLGUgDMx1IAZslSAArLUgCkzFIAPs5SAOLPUgB80VIAFtNSALDUUgBK1lIA7tdSAIjZUgAi21IAvNxSAGDeUgD631IAlOFSADjjUgDS5FIAbOZSAAboUgCg6VIAROtSAN7sUgB47lIAEvBSALbxUgBQ81IA6vRSAI72UgAo+FIAwvlSAFz7UgAA/VIAmv5SADQAUwDOAVMAaANTAAwFUwCmBlMAQAhTANoJUwB+C1MAGA1TALIOUwBWEFMA8BFTAIoTUwAkFVMAvhZTAGIYUwD8GVMAlhtTADodUwDUHlMAbiBTAAgiUwCsI1MARiVTAOAmUwB6KFMAFCpTALgrUwBSLVMA7C5TAIYwUwAqMlMAxDNTAF41UwACN1MAnDhTADY6UwDQO1MAaj1TAA4/UwCoQFMAQkJTAOZDUwCARVMAGkdTALRIUwBYSlMA8ktTAIxNUwAmT1MAwFBTAGRSUwD+U1MAmFVTADJXUwDWWFMAcFpTAApcUwCuXVMASF9TAOJgUwB8YlMAFmRTALplUwBUZ1MA7mhTAIhqUwAsbFMAxm1TAGBvUwAEcVMAnnJTADh0UwDSdVMAbHdTABB5UwCqelMARHxTAN59UwCCf1MAHIFTALaCUwBahFMA9IVTAI6HUwAoiVMAwopTAGaMUwAAjlMAmo9TADSRUwDYklMAcpRTAAyWUwCwl1MASplTAOSaUwB+nFMAGJ5TALyfUwBWoVMA8KJTAJSkUwAuplMAyKdTAGKpUwD8qlMAoKxTADquUwDUr1MAbrFTABKzUwCstFMARrZTAOC3UwCEuVMAHrtTALi8UwBcvlMA9r9TAJDBUwAqw1MAxMRTAGjGUwACyFMAnMlTAEDLUwDazFMAdM5TAA7QUwCo0VMATNNTAObUUwCA1lMAGthTAL7ZUwBY21MA8txTAJbeUwAw4FMAyuFTAGTjUwAI5VMAouZTADzoUwDW6VMAcOtTABTtUwCu7lMASPBTAOLxUwCG81MAIPVTALr2UwBe+FMA+PlTAJL7UwAs/VMAxv5TAGoAVAAEAlQAngNUADgFVADcBlQAdghUABAKVAC0C1QATg1UAOgOVACCEFQAHBJUAMATVABaFVQA9BZUAI4YVAAyGlQAzBtUAGYdVAAKH1QApCBUAD4iVADYI1QAciVUABYnVACwKFQASipUAOQrVACILVQAIi9UALwwVABgMlQA+jNUAJQ1VAAuN1QAyDhUAGw6VAAGPFQAoD1UADo/VADeQFQAeEJUABJEVACsRVQAUEdUAOpIVACESlQAKExUAMJNVABcT1QA9lBUAJBSVAA0VFQAzlVUAGhXVAACWVQAplpUAEBcVADaXVQAfl9UABhhVACyYlQATGRUAOZlVACKZ1QAJGlUAL5qVABYbFQA/G1UAJZvVAAwcVQA1HJUAG50VAAIdlQAondUADx5VADgelQAenxUABR+VACuf1QAUoFUAOyCVACGhFQAIIZUAMSHVABeiVQA+IpUAJKMVAA2jlQA0I9UAGqRVAAOk1QAqJRUAEKWVADcl1QAdplUABqbVAC0nFQATp5UAOifVACMoVQAJqNUAMCkVABkplQA/qdUAJipVAAyq1QAzKxUAHCuVAAKsFQApLFUAD6zVADitFQAfLZUABa4VAC6uVQAVLtUAO68VACIvlQAIsBUAMbBVABgw1QA+sRUAJTGVAA4yFQA0slUAGzLVAAGzVQAqs5UAETQVADe0VQAgtNUABzVVAC21lQAUNhUAOrZVACO21QAKN1UAMLeVABc4FQAAOJUAJrjVAA05VQAzuZUAHLoVAAM6lQAputUAEDtVADk7lQAfvBUABjyVACy81QAVvVUAPD2VACK+FQAJPpUAMj7VABi/VQA/P5UAJYAVQA6AlUA1ANVAG4FVQAIB1UArAhVAEYKVQDgC1UAeg1VAB4PVQC4EFUAUhJVAPYTVQCQFVUAKhdVAMQYVQBeGlUAAhxVAJwdVQA2H1UA2iBVAHQiVQAOJFUAqCVVAEInVQDmKFUAgCpVABosVQC0LVUAWC9VAPIwVQCMMlUAJjRVAMo1VQBkN1UA/jhVAKI6VQA8PFUA1j1VAHA/VQAKQVUArkJVAEhEVQDiRVUAfEdVACBJVQC6SlUAVExVAPhNVQCST1UALFFVAMZSVQBgVFUABFZVAJ5XVQA4WVUA0lpVAHZcVQAQXlUAql9VAE5hVQDoYlUAgmRVABxmVQC2Z1UAWmlVAPRqVQCObFUAKG5VAMxvVQBmcVUAAHNVAJp0VQA+dlUA2HdVAHJ5VQAMe1UAsHxVAEp+VQDkf1UAiIFVACKDVQC8hFUAVoZVAPCHVQCUiVUALotVAMiMVQBijlUABpBVAKCRVQA6k1UA1JRVAHiWVQASmFUArJlVAFCbVQDqnFUAhJ5VAB6gVQC4oVUAXKNVAPakVQCQplUAKqhVAM6pVQBoq1UAAq1VAKauVQBAsFUA2rFVAHSzVQAOtVUAsrZVAEy4VQDmuVUAgLtVACS9VQC+vlUAWMBVAPzBVQCWw1UAMMVVAMrGVQBuyFUACMpVAKLLVQA8zVUA1s5VAHrQVQAU0lUArtNVAEjVVQDs1lUAhthVACDaVQDE21UAXt1VAPjeVQCS4FUALOJVANDjVQBq5VUABOdVAKjoVQBC6lUA3OtVAHbtVQAQ71UAtPBVAE7yVQDo81UAgvVVACb3VQDA+FUAWvpVAPT7VQCY/VUAMv9VAMwAVgBwAlYACgRWAKQFVgA+B1YA2AhWAHwKVgAWDFYAsA1WAEoPVgDuEFYAiBJWACIUVgDGFVYAYBdWAPoYVgCUGlYALhxWANIdVgBsH1YABiFWAKAiVgBEJFYA3iVWAHgnVgAcKVYAtipWAFAsVgDqLVYAhC9WACgxVgDCMlYAXDRWAPY1VgCaN1YANDlWAM46VgByPFYADD5WAKY/VgBAQVYA2kJWAH5EVgAYRlYAskdWAExJVgDwSlYAikxWACROVgC+T1YAYlFWAPxSVgCWVFYAOlZWANRXVgBuWVYACFtWAKJcVgBGXlYA4F9WAHphVgAUY1YAuGRWAFJmVgDsZ1YAkGlWACprVgDEbFYAXm5WAPhvVgCccVYANnNWANB0VgBqdlYADnhWAKh5VgBCe1YA5nxWAIB+VgAagFYAtIFWAE6DVgDyhFYAjIZWACaIVgDAiVYAZItWAP6MVgCYjlYAPJBWANaRVgBwk1YACpVWAKSWVgBImFYA4plWAHybVgAWnVYAup5WAFSgVgDuoVYAiKNWACylVgDGplYAYKhWAASqVgCeq1YAOK1WANKuVgBssFYAELJWAKqzVgBEtVYA3rZWAIK4VgAculYAtrtWAFC9VgD0vlYAjsBWACjCVgDCw1YAZsVWAADHVgCayFYAPspWANjLVgByzVYADM9WALDQVgBU0lYA7tNWAIjVVgAs11YAxthWAGDaVgAE3FYAnt1WADjfVgDS4FYAbOJWABDkVgCq5VYAROdWAOjoVgCC6lYAHOxWALbtVgBQ71YA9PBWAI7yVgAo9FYAwvVWAGb3VgAA+VYAmvpWAD78VgDY/VYAcv9WAAwBVwCmAlcASgRXAOQFVwB+B1cAGAlXALwKVwBWDFcA8A1XAJQPVwAuEVcAyBJXAGIUVwD8FVcAoBdXADoZVwDUGlcAbhxXABIeVwCsH1cARiFXAOoiVwCEJFcAHiZXALgnVwBSKVcA9ipXAJAsVwAqLlcAxC9XAF4xVwACM1cAnDRXAEA2VwDaN1cAdDlXAA47VwCoPFcATD5XAOY/VwCAQVcAJENXAL5EVwBYRlcA8kdXAIxJVwAwS1cAykxXAGROVwD+T1cAolFXADxTVwDWVFcAcFZXABRYVwCuWVcASFtXAOJcVwCGXlcAIGBXALphVwBUY1cA+GRXAJJmVwAsaFcA0GlXAGprVwAEbVcAnm5XADhwVwDScVcAdnNXABB1VwC0dlcATnhXAOh5VwCCe1cAHH1XAMB+VwBagFcA9IFXAI6DVwAyhVcAzIZXAGaIVwAKilcApItXAD6NVwDYjlcAcpBXABaSVwCwk1cASpVXAOSWVwCImFcAIppXALybVwBWnVcA+p5XAJSgVwAuolcAyKNXAGylVwAGp1cAoKhXADqqVwDeq1cAeK1XABKvVwCssFcARrJXAOqzVwCEtVcAKLdXAMK4VwBculcA9rtXAJC9VwA0v1cAzsBXAGjCVwACxFcApsVXAEDHVwDayFcAdMpXABjMVwCyzVcATM9XAPDQVwCK0lcAJNRXAL7VVwBY11cA/NhXAJbaVwAw3FcAyt1XAG7fVwAI4VcAouJXAEbkVwDg5VcAeudXABTpVwCu6lcAUuxXAOztVwCG71cAIPFXAMTyVwBe9FcA+PVXAJz3VwA2+VcA0PpXAGr8VwAE/lcAqP9XAEIBWADcAlgAdgRYABoGWAC0B1gATglYAOgKWACMDFgAJg5YAMAPWABaEVgA/hJYAJgUWAAyFlgAzBdYAGYZWAAKG1gApBxYAD4eWADiH1gAfCFYABYjWACwJFgAVCZYAO4nWACIKVgALCtYAMYsWABgLlgA+i9YAJQxWAA4M1gA0jRYAGw2WAAGOFgAqjlYAEQ7WADePFgAeD5YABxAWAC2QVgAUENYAPREWACORlgAKEhYAMJJWABcS1gAAE1YAJpOWAA0UFgAzlFYAHJTWAAMVVgAplZYAEpYWADkWVgAfltYABhdWACyXlgAVmBYAPBhWACKY1gAJGVYAMhmWABiaFgA/GlYAKBrWAA6bVgA1G5YAG5wWAAIclgArHNYAEZ1WADgdlgAenhYABR6WAC4e1gAUn1YAPZ+WACQgFgAKoJYAMSDWABohVgAAodYAJyIWAA2ilgA0ItYAHSNWAAOj1gAqJBYAEKSWADmk1gAgJVYABqXWAC0mFgAWJpYAPKbWACMnVgAMJ9YAMqgWABkolgA/qNYAJilWAA8p1gA1qhYAHCqWAAUrFgArq1YAEivWADisFgAfLJYACC0WAC6tVgAVLdYAO64WACIulgALLxYAMa9WABqv1gABMFYAJ7CWAA4xFgA0sVYAHbHWAAQyVgAqspYAETMWADezVgAgs9YABzRWAC20lgAWtRYAPTVWACO11gAKNlYAMzaWABm3FgAAN5YAJrfWAA+4VgA2OJYAHLkWAAM5lgAsOdYAErpWADk6lgAiOxYACLuWAC871gAVvFYAPDyWACU9FgALvZYAMj3WABi+VgABvtYAKD8WAA6/lgA3v9YAHgBWQASA1kArARZAEYGWQDqB1kAhAlZAB4LWQC4DFkAUg5ZAPYPWQCQEVkANBNZAM4UWQBoFlkAAhhZAJwZWQBAG1kA2hxZAHQeWQAYIFkAsiFZAEwjWQDmJFkAgCZZACQoWQC+KVkAWCtZAPIsWQCMLlkAMDBZAMoxWQBuM1kACDVZAKI2WQA8OFkA1jlZAHo7WQAUPVkArj5ZAEhAWQDsQVkAhkNZACBFWQC6RlkAXkhZAPhJWQCSS1kANk1ZANBOWQBqUFkABFJZAJ5TWQBCVVkA3FZZAHZYWQAQWlkAqltZAE5dWQDoXlkAjGBZACZiWQDAY1kAWmVZAPRmWQCYaFkAMmpZAMxrWQBwbVkACm9ZAKRwWQA+clkA2HNZAHx1WQAWd1kAsHhZAEp6WQDue1kAiH1ZACJ/WQDGgFkAYIJZAPqDWQCUhVkALodZANKIWQBsilkABoxZAKCNWQA6j1kA3pBZAHiSWQAclFkAtpVZAFCXWQDqmFkAhJpZACicWQDCnVkAXJ9ZAPagWQCQolkANKRZAM6lWQByp1kADKlZAKaqWQBArFkA2q1ZAH6vWQAYsVkAsrJZAEy0WQDmtVkAirdZACS5WQDIulkAYrxZAPy9WQCWv1kAMMFZANTCWQBuxFkACMZZAKLHWQBGyVkA4MpZAHrMWQAUzlkAuM9ZAFLRWQDs0lkAkNRZACrWWQDE11kAXtlZAPjaWQCc3FkANt5ZANDfWQBq4VkADuNZAKjkWQBC5lkA5udZAIDpWQAa61kAtOxZAE7uWQDy71kAjPFZACbzWQDA9FkAZPZZAP73WQCY+VkAPPtZANb8WQBw/lkACgBaAKQBWgBIA1oA4gRaAHwGWgAWCFoAuglaAFQLWgDuDFoAkg5aACwQWgDGEVoAYBNaAPoUWgCeFloAOBhaANIZWgBsG1oABh1aAKoeWgBEIFoA6CFaAIIjWgAcJVoAtiZaAFAoWgD0KVoAjitaACgtWgDCLloAXDBaAAAyWgCaM1oAPjVaANg2WgByOFoADDpaAKY7WgBKPVoA5D5aAH5AWgAYQloAvENaAFZFWgDwRloAikhaAC5KWgDIS1oAYk1aAAZPWgCgUFoAOlJaANRTWgBuVVoAEldaAKxYWgBGWloA4FtaAIRdWgAeX1oAuGBaAFJiWgD2Y1oAkGVaACpnWgDEaFoAaGpaAAJsWgCcbVoAQG9aANpwWgB0cloADnRaALJ1WgBMd1oA5nhaAIB6WgAafFoAvn1aAFh/WgDygFoAloJaADCEWgDKhVoAZIdaAP6IWgCiiloAPIxaANaNWgBwj1oACpFaAK6SWgBIlFoA4pVaAIaXWgAgmVoAuppaAFScWgD4nVoAkp9aACyhWgDGoloAaqRaAASmWgCep1oAOKlaANyqWgB2rFoAEK5aALSvWgBOsVoA6LJaAIK0WgActloAwLdaAFq5WgD0uloAjrxaACi+WgDMv1oAZsFaAArDWgCkxFoAPsZaANjHWgByyVoAFstaALDMWgBKzloA5M9aAH7RWgAi01oAvNRaAFbWWgD611oAlNlaAC7bWgDI3FoAbN5aAAbgWgCg4VoAOuNaAN7kWgB45loAEuhaAKzpWgBQ61oA6uxaAITuWgAe8FoAwvFaAFzzWgD29FoAkPZaADT4WgDO+VoAaPtaAAz9WgCm/loAQABbANoBWwB0A1sAGAVbALIGWwBMCFsA5glbAIALWwAkDVsAvg5bAGIQWwD8EVsAlhNbADAVWwDKFlsAbhhbAAgaWwCiG1sAPB1bANYeWwB6IFsAFCJbALgjWwBSJVsA7CZbAIYoWwAgKlsAxCtbAF4tWwD4LlsAkjBbADYyWwDQM1sAajVbAAQ3WwCoOFsAQjpbANw7WwCAPVsAGj9bALRAWwBOQlsA6ENbAIxFWwAmR1sAwEhbAFpKWwD+S1sAmE1bADJPWwDMUFsAcFJbAApUWwCkVVsAPldbAOJYWwB8WlsAFlxbALBdWwBUX1sA7mBbAIhiWwAsZFsAxmVbAGBnWwD6aFsAlGpbADhsWwDSbVsAbG9bAAZxWwCgclsARHRbAN51WwCCd1sAHHlbALZ6WwBQfFsA6n1bAI5/WwAogVsAwoJbAFyEWwD2hVsAmodbADSJWwDOilsAcoxbAAyOWwCmj1sAQJFbAOSSWwB+lFsAGJZbALKXWwBWmVsA8JpbAIqcWwAknlsAyJ9bAGKhWwD8olsAoKRbADqmWwDUp1sAbqlbAAirWwCsrFsARq5bAOCvWwB6sVsAFLNbALi0WwBStlsA9rdbAJC5WwAqu1sAxLxbAF6+WwACwFsAnMFbADbDWwDQxFsAdMZbAA7IWwCoyVsAQstbAObMWwCAzlsAGtBbAL7RWwBY01sA8tRbAIzWWwAm2FsAytlbAGTbWwD+3FsAmN5bADLgWwDW4VsAcONbABTlWwCu5lsASOhbAOLpWwB861sAIO1bALruWwBU8FsA7vFbAJLzWwAs9VsAxvZbAGD4WwAE+lsAnvtbADj9WwDc/lsAdgBcABACXACqA1wARAVcAOgGXACCCFwAHApcALYLXABaDVwA9A5cAI4QXAAoElwAzBNcAGYVXAAAF1wAmhhcAD4aXADYG1wAch1cABYfXACwIFwASiJcAOQjXAB+JVwAIidcALwoXABWKlwA8CtcAJQtXAAuL1wAyDBcAGIyXAAGNFwAoDVcADo3XADUOFwAeDpcABI8XACsPVwAWj9cAPRAXACOQlwAKERcAMxFXABmR1wAAElcAKRKXAA+TFwA2E1cAHJPXAAMUVwAsFJcAEpUXADkVVwAfldcABhZXAC8WlwAVlxcAPpdXACUX1wALmFcAMhiXABiZFwABmZcAKBnXAA6aVwA1GpcAG5sXAASblwArG9cAEZxXADqclwAhHRcAB52XAC4d1wAXHlcAPZ6XACQfFwAKn5cAM5/XABogVwAAoNcAJyEXAA2hlwA2odcAHSJXAAOi1wAsoxcAEyOXADmj1wAgJFcACSTXAC+lFwAWJZcAPKXXACWmVwAMJtcAMqcXABknlwA/p9cAKKhXAA8o1wA4KRcAHqmXAAUqFwArqlcAEirXADsrFwAhq5cACCwXAC6sVwAXrNcAPi0XACStlwANrhcANC5XABqu1wABL1cAJ6+XABCwFwA3MFcAHbDXAAQxVwAqsZcAE7IXADoyVwAgstcACbNXADAzlwAWtBcAPTRXACY01wAMtVcAMzWXABm2FwACtpcAKTbXAA+3VwA2N5cAHLgXAAW4lwAsONcAFTlXADu5lwAiOhcACLqXAC861wAYO1cAPruXACU8FwALvJcANLzXABs9VwABvdcAKr4XABE+lwA3vtcAHj9XAAS/1wAtgBdAFACXQDqA10AhAVdAB4HXQDCCF0AXApdAPYLXQCaDV0ANA9dAM4QXQBoEl0AAhRdAKYVXQBAF10A2hhdAH4aXQAYHF0Ash1dAEwfXQDwIF0AiiJdACQkXQC+JV0AYiddAPwoXQCWKl0AMCxdAMotXQBuL10ACDFdAKwyXQBGNF0A4DVdAHo3XQAUOV0AuDpdAFI8XQDsPV0Ahj9dACpBXQDEQl0AXkRdAPhFXQCcR10ANkldANBKXQB0TF0ADk5dAKhPXQBCUV0A3FJdAIBUXQAaVl0AtFddAE5ZXQDoWl0AjFxdACZeXQDKX10AZGFdAP5iXQCYZF0AMmZdANZnXQBwaV0ACmtdAKRsXQBIbl0A4m9dAHxxXQAWc10AunRdAFR2XQDud10AiHldACx7XQDGfF0AYH5dAPp/XQCegV0AOINdANKEXQBshl0ABohdAKqJXQBEi10A3oxdAIKOXQAckF0AtpFdAFCTXQD0lF0AjpZdACiYXQDCmV0AXJtdAACdXQCanl0ANKBdANihXQByo10ADKVdAKamXQBKqF0A5KldAH6rXQAYrV0AvK5dAFawXQDwsV0AirNdACS1XQDItl0AYrhdAAa6XQCgu10AOr1dANS+XQBuwF0AEsJdAKzDXQBGxV0A4MZdAITIXQAeyl0AuMtdAFLNXQD2zl0AkNBdACrSXQDO010AaNVdAALXXQCc2F0ANtpdANrbXQB03V0ADt9dAKjgXQBC4l0A5uNdAIDlXQAk510AvuhdAFjqXQDy610AjO1dADDvXQDK8F0AZPJdAP7zXQCY9V0APPddANb4XQBw+l0ACvxdAK79XQBI/10A4gBeAHwCXgAgBF4AugVeAF4HXgD4CF4AkgpeACwMXgDaDV4AdA9eAA4RXgCoEl4AAA</prop>
				<prop name="Temps">REFSWgAAaEgCAIBoQ//D9Shcj6JAQP9cj8L1KLxAQP8K16NwPYpBQP/sUbgehYtCQP1SCADrkUNAhevaBwFE/fNqRQ0DUUb7QD3+8kdASOF6vxSuJ0hAKfbxSN1JBQMrSkAnAhhLbvXz/EtA6fLgTBUD+8VN/fOqTkDNzPZ3AIxPTQNYUECa/ZmHAMlQQHsUru9H4TpRdQOsUUDu9/FcH1INBFJAM96uAQNTQPbw8MJ1+1NAjwF6BFRAZurGAXbEBObEBFZVQK7/8QrHVY0EVi0DrW1W9fMcV90Dp1etA3cTWEC/ARR+WL0D2+RY3QM3WV0DQFnu/fMaWUA3AUfhWNoNBFidA09YXQMQWG61A+VXQO7y0ldNAwvIV8UDxmwffh+QH5oRkr4CxKwf7vLCxB/p8sBE1B8OAsHcF/4dLgK9FCcoDi8wL0IvVwUDu1Qvbi8QgC+SL1wnhgK5pC+2JbYtAM4v4C8CPxQ/Jj84P7ohNgIBt0w/Pj9gP3o/jD+uP5g/ALo/zD/2P+A/Wj8cTy5PQE8A8j90T15PgE+aT6RPTk/QTwDCT/RP9k/oSwZfIF8yXzxfAGZfQF+CX6Rfxl+YX8Jf7F8A3l8IbwJvRG8+b1hvcm+EbwCOb6hvum/Ub85v6G8Cfwx/ACZ/2G9Sf2R/Nn94f4p/rH8Ajn+gf8p/9H/ef9B/Eo8cjwDufyiPSo98j2aPcI+ij8yPAF6P2I/yj+SPBp84nwKfXJ8AJp9Qn2qfjJ+2n8ifop+snwCGnwCvgp8Urzav4J/yn1yvAM6fgK8qr6Svpq9wr+Kv9K8ABr8Yv8KvTL8mv2C/cr+EvwBOv5i/qr/cv+a/AM/SvxzPAC7PQM8Sz2TPTs+Yz1rPtM8Azs/Az+LPBN/mzyDf+s9E3wD+z2Dfct9836bfiN9a38zfAO7fyN8K7xTvLu8o70rvbO8AXu+A75LvpO8277jv2t/k7wD273DvMv8U/xb/2O86/2z/AIb/sP+a/8T/Rv/Q/+L5ZgKrpVedA2/cFDBMJO3tVuUDmlaFA1lWQLUp9gEYPATaVZ0Dn21VBRNjVS0TKlU1E9vxVPUDrFQFE3NUWuUEVL0GzcyfAVMdA9uVU50DXFPt8ydTtgUT41KdI6tSFRN0bVKdAzxSHQMFUmUj281RVROVUSUTYFG6fQMc7ATlUECXARR3rlBALxEKd1BFE9s/ULUjCVCVE6ZPtn0DPE/1E7FO7fNH3U51A+FNQPcRUXhtTb0DE01tA6pMlRPbRkzFE+JLTQNoS1bt8wdLHQRKbQNKlBTv6klAHx4BnklA3aQYENeDSVUTuEm2dQNBSq0Tw0q9AzNWjBRlSxUUS40DetwXCoYDSw0TbnwX1hUOL9gTgH4VLi9AK/4VVi9oL3ovSwI9E3GML/YVli32FcYv2C8A+hHuHd4V7h3+Lyg/Oj9MPwBeP+Afaj98P6Y/mDvGPZY/ALg/2j8ET74/IE8yTzxPRk8AYE+KT3RPfk+gT7pPzE/mTwD4TxpfrE8GXzBfEl9kX1ZfAIBfil+sX7Zf2F/SX/Rf9l8ACG8qb0xvXm9Ab2pvdG+ObwC4b8pvpG/Wb+hvEn8EfyZ/ADh/ml9Uf2Z/cH+Kf5x/rn8AuH/Kf+x/9n8IjxqPNI9WjwA4j0qPdI+Gj7CPwo/Uj+aN0q4TS3UWDhNMTQOoTbYNE+5OHQPlT30UUNtAcTYB4FB1E1JRZrUTyFHVBh4Sr1L1A21AvASzU+0DJVRtA22afAQMVaUTflX1A63wjJRgVp0D7DwEWm1XjQPKV60TM1g1A1udWB0T/1gtBFl1E9siWc0D5Fjt86dYti0TZljNAyRYxQPrrVcNE85XdRPCNAS9BBSn9gLAJK82r0ivWqkWryBoq2avmK9yqcYCu7Svzq9A4K/yrwS/vqUeBXYCcSwPVo4Cqlbt82dMBChUD6rWE1V9AyxkBPN0lLptVD0TgVRV80lULRPbBlSlE85TFROXU7alE15TtRMoU42UUtaNA7pSrRRSpRM+Utq1EwhUlM9R7fOXUVY9E2FRbQRRfbRQnQMbvFBNA3hQvRQkHzYVWgajTq0TY041A/1UF7IeEg9kF3YSQkylE96tS/UDgEtV8xmUhLppSr0WJpNJVfOZSe3zW4dJHQPFSTWTMJQUC6pKNQMd1B8GPf4dBi8AGN8qLzzfTi9g33LfhN+eLwCwK7bdri3eLxg/Cj8E7/bfAAjv6s9U72bveO+K7+yPlu8AmI+y7+Tvtu/I7xL/LP8m/wDY7xr/ZP9O/4D/mv+s/77/AHj/4v/U/9b/8P8yDzwPXg8AOA9qD5QPdg+oD7oP3A9GDwBAD9IPFB8mH+gPWh9sHz4fQIgf+g98H5YfwB/qH0v9k2uLSxXDDBSUKE1VtG1O/ZMrT42zEVBtk9uFUKUT+lB9w25R1k3D41Htk3bMtOpSthXDXFM1k9BT9ZNEWpy0tnSUKlW9lFVVu2uaVv2TC7yke1flk9XntJRT/JS75JQXWbYNky5ZBcMKWWWT01rslJbklFdYbbMVxJQD31dFlIyvHq8wP0I/VD8AFj94P4o/nD+ur8CvEr/kP1D2PwhPyjGuwrmslJostFVhNLQgPLTdpCSLpJS1SqSUCpyUzFUts5FtVe2TVlUVwxxV3ZS1VA2Tnpy0ZlRlwy+tVOWT91Nlw7+8tIhVUz2UU31EU+2T1ty0a55STdRSjbMxUgXDs/pRDaRMlIxR9ZNUbVEtsxFRFZPYUI2z1aE8JGo0JDUsxPlPqv1ETz1ET50kTsXETlYVk8hNNURNPSRMbZNrlUzVJEz9k8tLZcNtTzzk80plk5NKxcYKvrLYxMSQtFeuVU7TzMQL6koVk0j8x54f+OO21QAO3Q7fMN86b0xvjt9wb4JvAPzH5t221Z5vyG/ab+xvPu8AGO8KfzR/Nu9Af2p/fH/GHwCAf/JfvH+uf9B/6n8Mj+4fAAiPAo8sjz6PUI9ij4SPro8AwI+aj6SP1o/wj/qPHJ8unwBAnxqfdJ+Gn1ifmp+sn7afANCf4p8En/afAK96jyyvXq8AcK8yr4Svlq8Irxqv3K/Wr2TAoyZDS13EFCRoTRXDs2xO/cRExC5QTcOjNjwkGlG9o6pR1cTkRKuRUp20Ux3EUz3D7Fq0tVS1Y9FUNURV5SS2hEREVjUjtVadUyM2vCSTV20jAFglVMQkbevEJCtZ9bMnWVXEbVg1I8VYxaOHWN1UtvwkBVj1Q9JXhUPEAGw/Xj32QyzPTs9gz3LPJM8Arj+oz7rPFE/ezc7PAN8aT2a0JLdXXbQUxFRXnVPbE1fVQ75WNVN5VtbdQzhW7URVdbO8VdY9Q4BVJWNFbNQMVWrttFT1w418JFZU1UOVHnwk5qxEr2y3BmJB1sRE/FLttFKNQ45StsWjV1JtIyBSNVPprVG1Y7FRrSRRxaM3tVG9tFE1U8lQnVRQVoVTW1AlYyVEJN4sJFtxT91D6E511E5F1K1O/UOsTX3UTT1D4JlMFbYmQhlMLUTspDpmFLTYSlXUpOQZSjVDm8FJ9SOHSXVUvOQHrUr1w31KPUMABCRLAJRn5q8Ab1JvJP8Ob1hvkm8AbP9+/5hv+m8M96b/0P/i/wBUfwYPGA8qDzwPTg9gD3IPAIQP9q/Ar5oPrA8+r+AP0g8A/A/urxAfIh9MH24fgB+SHwCkH1YfSB+6H+wfXh/4HwovADQvzh9AL1IvfC9uL4gvoi8AxC+2L+gv+i/ULwY/MD8aPwBUP0Y/YD+KP3Q/nj+wP5ovqNw/zj1200v1Q+IM9LG2HLSoTY1Drk6VQ6ZmPFRMUPVERERSURWzbcj8RDxSjbOxUj2z2yNTJWOVUzVTCVRm3dN+VIXWfrJ+Vd3Ta+5VtWNhrLTTVvVDa0JXZURXdbMcWI2z26FYPbMDWbVjMVlq7dRZtdPv9LS3WBW0KgTENcy1Vz1TzDzHvs0Ads9AX1JflM+Oz3hfil+sXwD2z/DPEt/0XwZvINsm1b5FWk5CghTERFftRFbdU9WtVNRpXNQoZNTqVVpl5FWNs3FVFbM4fGRb8VQVs7hUddRU3bOtR5xkEFRl09rE1KFNU2XTalPdtHy07uTUtbdctIH01ElSRUMSbVJ1s9xRFcOkUd3jW2BRZdMqUf3z80S0tbo05IU85E5QtQMXakRFT3WzPDS0zk49s6tjTuW0TRXDlCS0LC1NndPGTA10TBVGPrJrg0uNsyGUdMNKXXRGrHQDSrXUvOeWY0ml1BLU5J2s5RS0WPz39j+4AwCO9T7/MP86j0yPjv9wj4KPAJSPvv+4j7L/zI/ujwAPugEA/o+4DzqfTJ9en3Cfgp/8fwCWn6Cfsp/En94/8J/inwyvAMafIK8yr0yvbq+Ar4qvpK8Arq/Ir1qv5K++rwi/Kr/srwAev1C/Yr90v56/sL/Cv4S/AM6/+L/ivxzPLs8QzzrPZM8ARs+Az3LPlM+Wz9DPqs/kz2yGldZSi0s9QwxMnUTaJEToLETuTiWD5U9oxeMzcM7TULXTb1HF41vlUV2DWFJtY8rc1E0+dES1U0VkrNS2tGRTKlXddJzUDVRkfVRkTe1UZF1XXdS8RFEMVNu7WM1jF1nd4zBZVsXjFVmdc+EEVKXc1DVXBFQVzEThV1VEnF8Ell0O8sE870btZu9oX5pfAIzvtl/A7+Jf5O/27wj/Gm+s1FeGkqdXJZNjfOQgVtTk3VYV85tcZFlkZNsYVoWz2lW9c59VVjVDVlWFsxqkROGMRGusVCWUVIWzOlQFc7MEVBVUzGSHU+VDULVTbfRTJZPjUhXzq81SBXN0Ul1GJoIFUjblQ8BRhbOKUU1GxkPSXNVQLUQ8dHdU1D9Qtu1z+E9dg4hPTfRPqh1ETqVkTvXUTf1jfK1NJZMTTUXTlSTULmVMFfPLVIfWUgtLbWNrqkptY0q8dO9J5UNbkEk9Q4xJrURJ1eMhPax0q3COA5x0YfTPFp0AFo0ej1CPSh9cH5aPqIt+HwCQG96F3o/Yj/qP7B8enxCfABIvNC8GLzgvai98L44vkL8AAt/EL7YvyC8CHww/3i8QPwAiPyw/Vj9AP3I/jD+WP7A/AMI/1D/eP/A/ej8UTyZP+D8ACk90T4ZPmE9CT6RPzk/gTwBqT/RP5k8oXwpfPF+uT1BfAIJfZF+WX3Bfkl/cX75f4F+s8lFnYpxLNXM+LNQo1U1lZE4V8ytUdC5QVkXTpVBt9FE1c44cdNsDUn1zdlLtU+pSVjVzXlP9Y+zM9GCk9FvTVDUzR1Vt07qM9LUqrNSdrNQNV31zlrZE9ANY1eNtWEXT1RLc1Cfk17YCCuzU42A2MtWHBHRH/NQFBHTXVwJtc8TM76btRn9Yf4LvdH8Ajn+Af5p/1O8W9c5/8H8Cj1AUjy71Lv1O4pAkdFTM1KsRV33zz1z0i3T0Stpk9Al09MpVTeOAVYydZjdiDFWVZh5jtPRktVQ9ZFRF0/VTffOv1tT0eFPVE0GEZAxTahUD0vT0nPz0ZVLl1K1SZfPpUV0EURWDe2pc1EVcZA5k1NhQTeNtoFRkaFA1EyVQJWOt3lwEcU/99E81M5e1TvXzLDzUxU31BE1WTePgTK3UTO3UTM3zq7BLffNPVCTzvASPrUrN8zBK5XRJxfRJ2oUESW3T6knlA2NKBD3U5ARDZBfmXzgz1hVeHwAwGzYfUK9qH3Svbq+Yr6KhAE4tnh3+H+Cv8q9ULx4vOD8AIr9Mv16/cL+Cv5S//i+gvwCyv8y/3r/wvwLPHM8mzwBvADLPXM92z4jPCm9kz67PyM8A0s/sz77PCN8i30TfVt8w3wBy34zfft+Y36LfxN/O3/DfAALvFN/m3yjvOu9c71bveO8AQu+U76bvuO/S7/TvBv/A42o2g0tFA3gsZGhN9fNtbGQEp0/180xQBQS1UO3zNAwEqlHlcx21Us2jkWxkBlNllFOapQRULQN+VL0ElGRjtoyE11XFY0ZWHZO1tVYVA0JchK9XpWMa1AR3ZoLr5PQr/GQlWZrlc/0UdLVYbWQUdDUG3GT1V+WEJHd2f2h7zqIBwUwPVg1uf6B/gg+sD74PgNAP6n/kDwYfII8yj1SEsWIkBIIkBMvwJmL+ViVjbb5khHtWjaM4VqVja/pVJWOunIRzVXWD2zlVVfMAVeVjx1RaXWRULfNYVFXzIKSEa9xT5ZOjhGRsU8VjKzZTXRRSLfPIdPe+4ltaUq2DFFLFFFHFY2umUbWTbyyUOFHF86sCUXWDyUSUlUyUTppUZVDFY8ZP/RREZO5NTuWTg04FJGyUrDz0ayxNVSRMpQNgTKWD1fzc5Jrk5Dcs9NhKWnWDefSUA0qlY6rMl9rGg0ltkwxKxWOGSgLlYweknEu/va4ur0CvMj8ATD+Or4A/kj90P86lzq8IMwDGNa6v8D8CTww/Dk8gTzJPAFxPVk+AT8rvlE+eT7hP2u8A3E/OT/hPsk80Xx5fEF8aXwBsX35fiF+aX6xftl/IX+JfAPxfDm8obyJvRG9Gb1hvem8AnG+Wb6hvum/Ub+5v2F/ibwAcfy5/OH8Sf1x/Tn+Af5J/AGR/nn+4f+J/BI82VYaDFITb2kvNE+NMfZPhTbZ1M+hOxfPiT/UjZ9VQbZPcVPRQFCTGUbY1U1dSzSPKUpXzPlVTRRRTRZRUZZRU9SRtVW2TfFW9cwpWjZTavITtvIRdV71zyldsFQYmkp5YxTMBWaUD2zBZdUMTWVXz4FjWdUOjWMXzYhSUIlgW9SPnV22TzKQPlg9QnwBin3Sfhp84D5qfvJ/2Df4PwPgPGh8UryavOKtuMqhX1HVELAQ0zPTvvIStVlotE1l0FBhWLYRV/ZMxnYwUq/B+gipVnfYu8tu4VEUTcVS9czpUsi0kVC2UlISVU4UjXFlT9fTkFO5SLROpBCTbdFKFIzxSXTMFUrb9k81R9fOVUZUkUbYt8yhRLQPkUG2kUFo1VFAdIz9Q9SRQxfOrok8t8zhkJM5E9EfVTsUUTS30TR0jD01WXTOlTMX0TEUj3iSH2sYjS0UToUpFE0FKtl0z5UktE5lJbSRJtK2k1CQnxCTDSpXzLgK8tGH0fxY/qDtePV4/OD8AUsmWP6g/gs/EP749xj2uzwAITwLfdE8O33hPak9M307fAGDfkt+k375/uN/K39zfDo8A+N8K7yzvNu8g71rvbO927wCI75rvrO9u7wiP4u/87+7vABD/Iv9U/z7/yO9K/4z/rv8AmP+K/8z/5v/4/woPHA82DwDA/2IPdA8+D1APqg/U/7YPoJAPqt/UD+4NbhKLHBQ6aUyVhJS0JXS0J0/9k6sNUIXTg0wk+FyEbEVRPYMB/KdGg/SkWdyktNOgnrNU/aO0VO0jJq1V7SO2VZXDKISkmq1WNaMLV70kV+Wj5a1XPYNRWDWkWJWEWdY1oytZzSMK/ITTWNb9o5RY5aNV7IQRWAr9k91cpMS0n6afWC+ynwBsL34tvp+wL8Iv/J/un+AvEAo/HD8mNfaiuTw3JjXeolWcVKRj5BQhZKTPzBSri1Z9g0p0pAmEpMpWpKSPVf2jVLSEGpSka9NUfYOapBRkVP0UrVTlo/VT/SRTVYOHpVNlhFMFJJwU0gS0nGoMtGWEhC6EFPhRZYNrwFGVw4gctEVR7aOtDnSE11CdI6BkFGhtUO3DMVBls/hPJUS1Tw20T4XTk06tgyytTj2DwU3NhE2F0/OtTO3DkUydpEytg6zaLBRLpMTuSn2Dikoq/RRKbTRJrYOM3EdmoyrstGfMtUqdI0Ckx+YPAPgD7sVWz2jPSs9kXzZdns8AmF+qX7zPvl023e7PAG8SbwB834bfMG9Cb2xvfm+Qb6JvALRv/g/wD9Jv7G/eDxgfEn8ARH8OHyh/Wn98f05/oH+CfwC8f85/4H+SfxyPFo9Aj1KPADSP/n9gj4qPfI+uj6CPyo8A3I8Gnxifmo8snx6fYJ9ynwBEn76PmJ+Kn7SfRp/gn/KfyPyfxpU+M0v9pDwUZU1ahVROrRNmT32zLFREtaFctDIstKhRfbMcZVKdI5AMtdw0d1PFk7Xq3KVU/SPtVE2zX2ysNbQURlb1Q7dWHbO1JdwUlVw0A1hFc4dW7BTrWA1EWdWkWcWTU/pY9bQUJIQUJEQcJC31hCTQV/UzwtQvfi8AYL9yv4S/Tr+Yv7q/zL/+LQD+LwDPEs8kzzY9LsXOo4y0rZA0JFRXHUMAVDS8toQ0eVaFUzhWXURVtl2jvFU1Q35V/UNFapzE/sw0xaykjVT9Q2tVVDVDHqwU5lPtQ6uvU4VTePQ0MpQU/GlStcQMRI4URFhS7UNtH4wU6VH1U7FRbRZaRnI3HEQAUfVDx1wUW5NQLcNbUEUUUDVDa95PRXNXZEToTq2z24BOXWMTToVTqE22FbNDTa2z4Ex1o3hVTF2j/BykmiSkNzyka9RKRXRKHSMVSvW0qvREh/REp/REB9zUfS1KFbMDS+1DT1xnFq0AXmWuVTZfSFteX2jvil807wCG7fZVtu/I79rvVG/+7xD/AGJvHP9Gfzj7Xv9Q/4r/nP8ABq8Yr6Kf1P/u/6j/uv8cDwAWD8D/Mg9kD1YPQA9KD6wPAH4PkA/CD+wPBh/4DyIfPB8AXh9QH2oflB+mH7gfeh/cHwDuHwAvEi/UH9YfSC86L1wvAC4viC+aL2wvti94L6ov1C/I9i8QO37TS2XUpOSuTAiN1r5DjNToZERTQGbTbKRVUnSkyCzUPBTUrwxEWz5TdfOzU9WkVMVDy5pUrdMMnMeusvBVlu3jYVbtRFaNRHTEzNZUxDdYhUOhFLQDWdpVRFltwyBZPbPiWCb9Q6VYVaQctCT0peQ3Au7iwdy/hr9oT3pPjE+OvwCov9q/9L/WTzDPCln2TzjPqErJRl2mAqfkpHNERDGpV9U23iKqzKRnhMQo1nxU2lXdw5+8pGNVtq0zKlX1M/FUdaO4tVR91FTtM0dUPaMEtVTlNFMdQ5VTrcNe2pSkJ+xU7lKlA7dSpu3jgVKFNqYCBxTUz9ZE1JdRvUNgdKQoUVq1VFDdI7pQpQRQ3cNbP1B9wwlQVaOmXKTbPE+F485OFbNjTlZ9w/lNpdRNhdRNrTOrqkzFpEwVREsVs4O1Sx1THTQ0wEqtM0oW1GTqSa3DnuTX3tVuoisiSvU0Sn3DGVzn7i8AqAs270jvYu9sf57vkH+ifwC0f97v2H/y7/x/Do9A/6oPAESPVo9oj3qPLI+ej7CPIj8AvI8ef+CPyo8cny6f0I8SnwBkn/aPWJ96n5yfvp/Qn6KfAOSf9p8Ar4qfPK/ujzivKq8AbK9er5ivqq/Mr96v8K+yrwC8rwa/WK8iv1y/Rr9wvxq/AKS/nr+wv8K/3L/mv0C/+r/VS0VTi+x0EUw0KE3ajVRORVMrT71DEFBqpTOFTGT6XGRvUb1jW+NRrWN2Uo2z6hRkW1xTPdPQUy1DRNTEbba8VChVRVObVY2zVSrcNJ3cNA1MVHvsNFvnV71jU1gdVFitM1saWbVzLlm1NFmlM1vVWJVjmFjtM1ccRBsVWI0z31d9NLxPVk8AaN9634zfTt9Y36rf1N9GX4AQX+rfHO8u7zBfQlmewpxWZFRjV/UzIXRU39w0LY18VEpWZWRWPUScVKuPVS1DVMzEGsw04dq0NJzUVGRUDeMtVKalM/VTDeT0VIekxFDVU4VzGKzE1BRknFJsXXQkZC9ShXP4UQ1Dm8BRjbOKUXU2vjIObVGFc9hQ7XOhUGU2Vv4yM1CVY/hkNIhkxFsgT/2Dl04NQzBcNFvITfUzYU11xEylM2uVTA3UTD3jy0ut5LaUhPNKlYOTSi1DNK1KlWPYSa30SZ3DjGVJJWRJNWQEdOFKxdMBQHx3Fs+Qiz5/SH9if7x/AIYPmA/KeZ4NJo3mfyCP2gkA7g8YHyoflL8+H0gfOh+EHwCWH6gfuh8sD8YfIM8Kz/wfAPYfEC8iL0QvLi8Az1ovlC8AXi+oL7ov3C/mLwA/Ej8kPwAuP3Avyi98P24/gD+yP8Q/AJY/yD/aP/Q/Hk8wT/o/DE8AVj9oT3pPnE9+T5BPwk/UT0CuT+hP+k8cX1bjxPR0TMRbaE2dw2xO1WNqdGS1LFT8GIzEplHFZFJqxdOQFPQF9FR3U5XEZVOdxFQlZLxUX1V9E23TrOREVm3DtVZ9E20j9MSTV6XDAFhNQ5tqWD3j61gN1u5iJ21ZDeP9WG3DxVitw9uEWN0TR1h9EwNYFsXT0Fc988Lc317fcG8Agm+Ub57fWG/Kb9xv3t8I70BC7yR/Nn9Q61blplK3rGTVkExkUnTkEWTkvFba5cRWdQM4VmVT+lVahXRVtWOAVTVkVRXUaVUlZNTkjbTEVlRF81seVN0T51Od87H85Gt4UwUTQbRU/FIlZLVSnQOOJPRYUqXDINVSlePphMSzjFR9UdrdEzcs9ABRlePJUNrV9FA9c1tQ3RMnUGZF895PBRR09OhO9cNbg06twxROncOsVMSrSE2FxEw9hEyV4xnZTMXkLFQ6Sw1z3UoqPYRK3XRKFfPF9Pfu9db2wgNKleN5FAQASwKl408EFyZfOA9KD1wPVp8AcA+iD6Sftp+wC9YP4A8CHwAMr3Yf4B9qHyyvZq94r4qvAJyvrq9YT1JPLJ/Or+iv2q8AFL8uvzi/Sr8kv26/gL+avwCMv7a/0L/Cv/S/Bs8Yz/K/AEzPRs9Yz2rPfM+Gz6DPss8AxM/Wz/DPAt8k3x7fSN863wBs337fYN+S36Tfxt+w39LfIOTf9t8I7+LJrnNLdYTElG2uVFSoTWVTqk49802idPRIUC30fORQhFStxjT0OlINc62UVCBtUxXzlVNt8whUbVNrfFRVcwmkdHxVvZPb7lUFo2FWFfPVVqzVVHx0sVe9kx48ZKNWJGQFWd30WSWEWb1T2+9YbZO1WIVTdlgqZfRYLYRX3cPKrGcGfQBmb3j/ummG/2j/qv/M/z59AN7/8P9CfyQPRn9Yc05/WHNM9uVOYoJX7eYm81ad5K1WVXNpVt3DKpx06rVVfeOwzFRzVVVzOVrMVPO85LxUdQRUNQNrS1QFkxO85NxTBZPTo1O9lLTkKPx08VJW3cO6Uo2EUt0EUpWE0hSE3oRX3uNRNQMrUVptk/V0hL5QpVOHhOVqfFVQjeRPvfNATy1j0dSchGNQFpNOVXOZTba9Uy9NNQPLTKVTZ7VMBWRLNQOLS4VTJq1LpVPHSo2USqVTB6VKLWO09IcOA0lNYyJVSn1zodyEHdSEXVynAC7vwKMGpV6fcJNun3gvip8AnC+WL8Av0pnunyCvAq8UPwAmP2CvSq88P04/aD+SP6Q/ALY/6M86L9Q/5j/wPwpPHE8ANk8ATzJPXE9eT4BPsk/ETwDWT6BP4k/0T2ZPGF8qXzxfAFZfYF9yX0xfll+wX9JfxF8A9l8IbxpvLG8+T/BfOm9kbwBub4hvSm+cb55vwG/ib/xvYAZ/GH9ySc4VhnIMTKUE1lzk6E3V5E5tI+VPqoUzg3QU+HSEbjSE47ZEhFdSZePKUsWDPLTsdw4iQtQEslTVFFW2NQObVTVzClY1A3u1Vp2D7IwEXVf9g+XW9ORRWDUEWL0TF1m2DTMxWf2DFVn14+FqLPSlDPRVBPQTWB2TC99XtePIvP9+/3iPio8AnI+2/9D/0o/kj/aP2P86D6Asnz6fQA9SCV7jV4UzY6r05CGEBN/kdJuUBFnZVnUU7HTcVa0Tn1WqNfNW3HQa3OTh7ASsZVSFNFSV5MR0AlT9EyvMU2UUU4XkU3UUDBS14SQUqywUdFL9EzzNUm0jBVJ95JTkilG2beNSUb3jHFH9dFBqVeRQbURQrRM/ULXjs/hP/RSEFCBPDTOxVU7dBE4thE295E1FhK1NPYOVTMUjLsQUy6zMJ06SC0tl5EqlA0qVSiX0SX3jkPwXhjLTrUn140FKVfRKxaRLAvXjYSR/Vj2uLV6/cL+CvwC0L6a/uL/SL8y3Bj8AP/q/ABzPLs9gP3JPRL9mz3jPms8ArM++zzi/Kn/0z87PCN8a3wA03/bPYN8i33Tfft9o30rfALzf1t/Q3/LfnN/+37DfMu8AXO8m7yDvYu+M77bvqO/K7wDc7/7v4O967yT/Hv9I/zr/AHT/lt9Y/2L/pP/W/+j/wv+g9P9+/wAPMgmuopw0BDpNTG0jJU1lBJykK4QUqzBQPYOldBVRXROObVGNwwNSvZN2UmV0ViykXFOto+y8dGLclNvTVG0jRVUFE7hVVp2zKFY1A5rkdAv8dK2VfJQDWBWTbTyE1VY8hCVZxaRZXXMKJISsGxCmEolYlfNHNIQFhkQU11d9FLyPZo0OwsEApI+WH6gfqo/EH94f8B8an4D8H06fOC9KL1yfViXWEpBVVyWjVASEEYyUz+R01YvsBEqclAnsBMpVZtUTgFXVBq6iDFUlo23U1JScVCWjZFQlI0stVD2D9bR3FoJ3FKRLQVMtFFPVJLQEnDSk22VS9aMvUmWT6VEylaRR5XRcpEVRVXScdKvXUNUToIR0aGykJ1qMdN6UpHFPNaRPlfNrl079ozB0dMVNLbRtTdUT4EwlI31MJYStTAWzrEv1o0+MxPNW9KSPSqU0SiUkSf2UZUm9pEn1ppZyY0p1dAIctECUtx4PiMuOvS4zbEcAjr+IT5q/rE++T9BP0r/0TwAOzxhfKl+Mz37PSF9iX4RfAJZfqF+6X8xfJg9AT9Jf/F8A/l8QbyJvXG9Ob3BvQm+MbwCmb7hvwm/Mb+5v2G/KbyR/AC5/QH9Sf3x/bn+gf7J/xH8Aln/Yf8p/DI/ufyCPMo9EjwBWjxiPco+cj5aPsI/Kj9SPgOaP+I8Knxyfno9gc24jS9bdA3hMpURNBbNsTtq9k6aEpExQTaPCUNolozREpKpRJSMdUloNU5GkBAZTnTRTrSStVN1DflT9I/HMBGPZVc0E1CREVlUztVZaTaNClCSvV+WjGlQUG4dYVSPrWCUWHhUmIk39TBS1WKUETBQ1HBQr9Vf9k9KEJMQcL7YfAIivghmGH8gfuq/cr+6vKC8AEr8kvza/SL9av2wnBqUOUrGBXKQDoJYC/laVA762rCR5VqVDOFYNo/q1VZUDruSUc1VtIzltVaUzAFUFQ8dUpTOrkFTdA1jktCDcJNy1Ux1Do7wEbFOlAzZVU5W0Ut20Un0kUl1z21pS5SMUUt1D3lFafZRRpTNwUa20Uf2TrQJMNMtQ1QOVhDROqowFUF0UTzXET91D7i1OHUODTj3ETtU0dJSrLE1dFEwdREz9IwFpTO0EPJQ3ZJTYSqW0LUodQwNKDaOqBEcGo7VJ9QRK/ZOCSgVDBwFLhSR8V0ZPgFPeRWZPcE8Amk+U36ZPuNuu39jf4tF+VQAOVe5NPl0O7zDvQl9U72bvAHBfUu+M767vwO/S7zyf3u8ACP/q7/TvJv8w/xr/dP9O/wA4n5r/pP/O/7D/wv8ED/7/ABgPKg80Dy4PCA+CD5QPZg8AsA/CD9wP1g/wDwIfFB8mHwBID0IfTB9uH4Afoh+0H1YfALgfwh/UHw4vkB/6HxwvpsNmJOQRTJ3EbJToTZ3G0iZDT3U2pjLgjJRSUaodQ+NkNFckNMwsxECtU6Xjs1MtpFQNo5q2/LQMVV2zm1V9sw+tVrUzgVYl4/H0JGG1V93TznS0OVil46O1WA2kWSXjMVkFQxetWf2T4lgFQ6dEpGZtWDXTJFh1s+lXZZMByNSvbq+Qr5o/bD++P9A/AOI/BL9etfY/YL8SSSZPcLuwTk94s3a1dvKnV9XDcZqkpDF8tO9W3cSktFkqrLQYpETa7CSf5JTjkKYOoipV1ZYOwqzclHOtVDUjOlRlxFS1JFPadcRTdZNcUw3TJ1NWJePhUnWzqTzEdLQk2zxSTaMFUn2zz1G2LaOVUbUzYFH9sxxtUTXT5FDd065QdfTNUH2zP1At1IyUok+2/bM8TyXjsU4N00etTtXD4U1llE2l4xMlTQXUTP2U1FTipNcu1dbWwqFKTaNFBNTqSdZ1s5lJJdRJZZO4SVrVw0H8xMNKpeMzdNcALi9Q32LfdG9ubZ7f0N/C3wC8b95vCOv+3T7vGO8q70R/AJbvWH9if3x/nn+wf8J/RG8A3n/Qf/J/DI8WjyiP6n9UjwBej3CPgo+cj76PsI/Sj+SPAI6P+I/yjzyfNp9gn0qfdJ8Ahp8Qn6KfzJ+Wn+Cf8p+0nwAWryivCq9Er1avaK+Cr5SvAJ6vwK+yr9SvNq/orxK/NL9YBr9Isw7CnEt9wz50JGsoTXW0TkVDK0+1M1sQUM0jhVAVU/yctKuMUdXEUhXDdjTE6ti0JBtQ9rLQUzXTRFRqHWRU1bRVjcO2VXW0aVblJPy0C2REe1cN01vnV/3DU1jNI9UkxNklLDfWwhFZLVPZWGoVU5xcNFlENBdYzWML2Fc108QUTzZNpj+4OwCmz6DPss/cz/bPQE86TyzfAD7faE9iT1zfpkOMRAsw7sJVICTUzfy0i6RESqxEswlWtSTcRJFVZTNYtVUVUxzstNZU5WOerVStU2dUxUMv9NT3bVPdQ8FTBWOKU50krVPlYw5T5dRSbbOe2ixUabwkMFIFY/pRxtVTwlGltq5TrLQRUdq9RFA1c6FQRbNqUDalIzNQLVP5T6W0jCRrCE+lRE6VIzBOzWNryE0FNE1Fs/pMVVRabCQu1OS1S8VDT4x0rfM0ZJNKteRKZTPYJUmVI5AU9/4jSc1kBGUFSs1jSOxnPr8Ag75vcG8Agv+kb6b/0G/K/9z/7v0ufQD2bUZ/MA9CD4x/Vg+Af3oPAJwPfg+QD9IPVL9Gv/ivEh8AHB8uH0AfSh9UH04fiB86vwC8H3YfqB/iH/QfBi8YLyIvADwvnh84L2IvfC+mL4Avmi8AxC/WLwA/ii8MPyY/MD9CPwBUP2Y/kD96P6Q/rj+4P9I/gOQ/9j/AP5IfHE8eTWbTS7I1VEyF9Hy0aE5N42qxT93kfOfWUjJR3bOotVEl0x1E5JBSxQMDTVNVU3VTvbQUVVQl07Xt/NRfzNTRVeW0Vmrl5FbFAyMcxJNXzbPbAFhdE4dYbdPrWFrd5FmtUydZJdP9JMTRxSRX1rMkxPXExNBXAFXkBN++z5hfql+8X97P8M8Ail/0XybfKG8a3zxvXm9wb1R6YT5St8xUkGzEVBxVtVfd07y81HlWvfM42VZN5NzUvFUFY4BVNl0TR1Vts/5UTVTkRFuNVO2zVlRtsx78ZFvmU+3jr1O983jUtK003ET8Uk1UUu3zjq1SvfNYUs2zIDzk6bVRHQOxXORsUV0TN7VRHVRRPePJUP3kULZ1Y1tQfUMlUG2z3rVPXRNXpOToTtVkTrblsxRO3dOsTX1DRW1NBWPgTE1jfUxls7X8PESaPEQ6Sw30Sqy1ZASEGUoN5Ek9U4daHISnHIQHSt10SgVjCwBLdWNLRP8mTR4Frv8AgIuW/6CPwv/Ej9aP6IseBQAeDwgLBp8wn0KfxA+2D2CfAIqfnJ+un8Cf0p/knzZPAK8A+p8srz6vWI8ir1yvTq+ArwCar6Svnq/Qr+KvvK/+rxi/ACK/PL/un1C/Wr+Ev26/gL8Aor/Mv9a/6L8Sz/y/Hs8wzwBaz0TPTs9Iz2rPtM+Oz6DPAOrP/M8O39jPIt803zbd1mO1S6VD4iSUsUy1g6gVTeWDrrzk6Kzki+Cec2qkRFKsRMhc5DxSFXStUhVTI1N9k7PMRCWtVE3jmlTlcwzMZHy21GTwVSWTYVZ9Q9WxVsXkbFfmcjxYfUOl1VgthFltdFmlQyJZrCX0NOSnWP1jZlxUJAQsVaxkzARvRm3GX6jv2l8AxO8Ob/DvAv+M73ZvOP9K/2Bc/25DdPdu/Wayp1f1Q9txVyWTMVftQ+9WWiXzrbRkaVbVQyrEZLXq9ESh3GRnVTVUVdp9k/Ps1LxUpUOCVNpFhFQVUxNUTXPQU7Zls5dTTXNgU61DKNVTTeRS1UO6zNSDUlYl801SrUMIvETQfHTbmVEVU2NRXfMrUVp9Q/WcdL5QHYRQ9UO1QYx0C4x0q0/d40DVTyVz1MR0bLR0AE4aZQRNZbMXTX3WRoPkBG3rRISLS/1jJks9U6vHSrWESmVUSaVDok1JrWOMSSX0HBQiFIQVoQyFSyXzXUTfds3mhQCmj4gfmh+sH+aP0B/iHySXAOYVDp8gmyafOC9KL3yfZi8AgJ+SL6Qvti/IL9ov7C9+zwBgHxKvJD8WPzg/Ij90P14/AFA/oj+UP0Y/yD/aPwxP/j8AME8aT0RPVk9gT3JPhE+WTwCoT/I/vE/GT/BP2k8UXy5fADhfKl90X4ZfWF9yX7xfpl8AyF/SX/RfBm8YbypvRG9eXVJGA0uddOwUroTU6IzUa+5OddRPNeNnUM1jW9xQTXNQUSVzxHx0tTk8BMo8dD5TFYOxVVOVdFS9E5jk1Ar017bmcuxVXfN7VsVz7Na09F1XzWRXlYM1WGrV9FhFAwNM5DFZ3dOLFVkVg+Es517tDoLpBHTnLiLBDP+u76h/un/MfwCOf9h/Cv8k/x79Ho9Ij1qPQGyPhv12hZb/qP+6/hoUdCnc1PcucmUEdCzs//71Fn5iPlT9AwYUDyYPOAsG/gJ2Ug2UVA9mBQbjdA8CxtNQXVSUD6YPuAuOZW7TBU3t0xzcB7Zj7A/+Bd4DBUqFI1MUF1bjJB82HYYiAzNL5YRcb34tdh+Iq1alAIavsK/CH9Sv5q/4Gy4tHi8AMC86v0y/di+IL4K/lL+mvwC4u3a/2L/qv/y/Pm8IzxrPADTPRs9Qz2LPdM8ez6DPus8AzM+mz4DPCt8c3/6/AN/izwBk33bfMN9i34zftt+w39LfAOTf7t+Y3wrvHO8270jvMu8AbO+W76jviu/E797v0O/q7wD87/7vOP8q/1z/XuX2BS6ybRGMZChNLaMsTrWDrS+0lBBQTXOFlJT6mrRkcGwE41FNll7i6kVSLaNcLJQjkE5yRRSUs7ZUNZQMdJtVPQMqKVYFBLyEDTyEfYyEe3BWTnJVWP10WN2UWf1zazBZ7YMMTHTVWDWTq5hYJaNXXHQVNHThBVc1k8h8j+5/+H+iD7QPAN4PwAvmDxAfQo+UDy4fWB9Qio9sH4YdXuKapIRhpIRVIbSEzxQEi8yESsyEtQoUdMzchJFVNZNYbVV9Yx5VFZPWVO2jq55UpWRUnfRUbZP5tjyUwVP1Y4pTPaNSzVPtow5T/RRUlJ5SasWEUq2EUl0T+1E9o2vCUS2kUSWjR1HdY1sRUUWT2lB1Y6OsZG1srPQ1UEUT/U8dk6uQT/VkT00kTr1jNGbElMxN5YTUlABNbZS1TK2ETE1ztUu9Y1S2VPT3Sr1jlEo1kzitSu2D3EltlEm1JEnatYRJdWNjSvVj6koCdWND9KdG/3Cvgq9Up56vALA/wq/MP+Y/+D8CuV69Hr8AGE8qSVa/YL8633Q/dk+wTwDKv9RP5k/4TyL/HF9O/xhfAFr/TF9eX3hfal+UX65fuF8AQl/kXwZv2F8CbyxvPm9YbwBSb3Rvhm+Qb/pfzG/eb5hvAOpvvG8Gfzh/Sn8Uf1Z/YH8Acn8cf55/uH/af+x/xn+ofyDSfxSPJo9YjwqPS3UUBDTFdIz0aJT0y5C+ImpP2O2ElCc+ojJRNZOoUWzdlGSUkFLNQwNTJaNrd1PV9FNNI15URRO17RQkX+QU0VU9o0JtVkUzs1bNQyNXRTPbk1e1IwBYFTOEWGrNlFj9My5cBCVZtfRlWEUzwzyXP4JEWB2kLVc9o9JXFTPEHB/GDwCwmyYjxJeun+Cfug+Unx4fAEAfOh88r16vcK+Cr5SnbgJVt+yUkISUUjSVV00j275W7SN5Vt0zOFbaTTP69BS+VVVDgVXW3TNIVTWUVeWDx1QstST89FhUJZRU7YbOQtWz7IR6RCQ29IT+UrSFBFwkkdT0WlI1IyI2ZCTrUXUDtVG99tajtmwkAlGNo8tQdQOVZqwkXVCN9LyE4k9dtG1PVUPxTkUzg07tI1sZTlVDsU31pE3F9LVM5ROB9LQBTCUznLZshDpLTaPdSiUESlr1FErlE8FJdSRJTTNbqkmNowtKNSOCVDQLA0s9M09UR2aPIFOGPwCYP6o/tM/eP9g/Ak9URw5NAAbdZk8oT1pPXN/OTc5PkN8Agt+036bfwN/q33SP/t9wzwAi7zTvDu8I71LvZO9ej5DvAKLvvO9279jvyu/87xb/KP8AOv9E/17/cP+C/wT/pv/A/wDi//T/Bg8YD8r/LA9OD2APAHIPhA8uD0APog+8D8YP6A8A2g/0Dx4fEB9KH1wfJh0GorOAS7W0TNSxTJ0j7M1N7cPuTkWUvLRqUKpNI968hFLEhMh0JDzKXLTK1IRALLd+IidU1uXDmFQlMwzkpH5VNgWj8FU9M39WPTQkJGtfV9UkV+0jOVjV062jfJQFWfUkWeWDF7VZtbRY3SOlWD2zZgY8lCRYbbQ0J8aVlp/onwC6L8wv3i8Ir6IvBD8er5CvAEo/ND9uP3gzhoN8P5Y19tJrp1f1s3HElDFXJSbaZjKtzKRpVjWzGlZanYPcDJShVZ3EVa2EtVXV0/MEJLxUTcRU1g0jPlQ9swYcRM5T2v0UU32zYFNNsyhTbMW03BS6Uj2zdlIdRNpMtAjUhNBR5YOXUVpN02GUtCtRBURQHSNtr6y0eFD1s0FQRcRWtESrT+UUT32z0KwU22hOncPlTQXDfE1m9dMXTZUWljJLTOWD2+dL5YOHS/WzIUtaPcRKPcNKSiUkScUTS6JJDVRJLcb2E0ptJAlKTZQUVGF0H87dhs+YzwCiz7xf5s/Yz9pfBG9G3UbfADjfOm9cb27f+N+Sb3Rvlm8AyG/ab6Rv5m9wXzofHH8OfwA4f1J/bH8efzB/gn+cf55/ANh/6n/0f/Z/CI8qj0SPTo8AGI9ij4yPlo+oj9KP5I/2jwC4j8qPLJ8On4CPIp9kn26fAMB/Wp+Mn7af0J+qnwSv1p+AEK8ir0yvXq9Ar/KRljKLbUvVEwxMrVMlTZ2ktU6NRE8dIw9Q/WOD1qy0+FDVE2yEROFRVn0jdFKdk+dstFtEtKwzQMYSQlR9I7QkRCatVdUzmVWttFaVM5tqzDQNnDR7jDTpV00ja1VYZTRYPcMaWRUzWzBZPcMKWU0j1XQksZZMJEuw/mITWB0j3wVXXUPGLD8GP+gvyr8UPwDuvwDPEs9kP14/OM9Kz2zPYI41jj2Gz3DD1hKcV/1jVWO0NCHENN8ktIvcNNVK1DQJ3DTKHCSPVZZ9I1RV3TRV1aQEJJzWBLRkVI1EVE0j9VPUXcT0FIc8RFA0RBhTVn0j1FK1xFKtVFJdVLVSxaRRPUPAUfVTiGlRxRaWo1Gdk9dQ5bPToFC1FlYjUM0T+E/ahdRP5UMcT52Tl05a1RMs3ETFTV3DXexEW/dMTWORTCVTKgRUzceMpEtLJSQsVI9KWo1ESv1j00nVE4w856o25aSg0WNUVOVUVEUADGdur/hrll+oX7pfxO/2XwDwXwpvLG9OZQ7/KP9Sb1z/AG7/AH/6b6T/nv/I/9r/7P8A/v/4n/KfJA9Gr1gPQg9MDwB+D5APUg+sD8YPuA/iD/QPAA4fAB8qH0QfZh9YH3IfnB8Adh+IH7of1B/2HwgvOh8ULwDeH0AvUi8kL3YvaC9yL6wvAIYvmC/KL/QvFj8APyo/PD/QXj9wP0I5psNLRUN4TFrNpE09Q3BO/eRPXVS1UEWzpaREGFFFQ6hNUV3DHVL91FxEBjREa3hT5UPs9KReVDXktgxEY1Wt49VVXUNGVVZNU7csRCdEtJW8xLUDTLRtTLTtWF1UWWpNVFldw/18tMVY5cPbiVh1A0dYreMFWBb9o9JX/aPCJM+2v8BPANJP5E/ev7hLpk8oz1LPPF+AXl9wX4JfpM+GVS5D/ESQqpxEUsTEEbTEvOTEeW1W9eM4VgXj+lX1o62+DNSBVYVEVf3jDrVVDeRURdOQVL3TWLYcZCBU9ePoU8XDsdVThaRTvfND9KT+Uma908hSvVR01FhS/aOtIuyk61Gt47XcNH3ahNQ4jNQCUYVTy1DWreOVUO3UUHUDJ1DW/aPiT0Wzdbw07k7WVeODTlXTFNzUrE229eNITVXj40yNZEzW5cMZTIWjmkw0N0tqVdRK3VRKRbMVSsXDq8FJPdRJFbRJhVMLrUolQ4ZKPdMHJHRUALz3Pj94A+7tnu+w79Lv1H8A9u/4fwqPRP++9RaNfv0W/QB2/4D/uv+cj36PoI/Sj+SPAPaPCJ8an4R/3i9QP2KfdJ8ATp+In5KftJ++n3if2p8ErwD+nxCvsp9Mrz6vUK8ar4yvAKavmK+yr2Svzq/ArwK/DL8AFr+QrzK/XL9mv3i/kr+kvwCuv9i/qr/0vw7P6L8KzyzPqEbPyL9iz0vdZEv1U95tSwXjqkzFw6FNJUNrpk51Y6LE1EhQ3dOx3MRkk9DuMsZRnVM5tVJNU63kNCFTrWRTVr3TCFTV1FRldFXd07V8DGTuDGReVs1T0bVWFVNATFStV13jNW1Y9VOeWGWDAVkVU0MwWc3UbERbQIZjWFXj1XOURCJ8ROnUVMxXAmWDwSxf9k/I39LRptXO3wAAX7LfDO8u70DvUl9k73bvoIjvmu+cVz5jnESC/NQwu1dAb9Fc71Zlw6qq3FRp5FQo7FTq9FSu1VW9hFX9MywE9PNU1u1TulT9VFSdU0lUtt1jE1T9M9xT3WOjtVMtY2AE1ChTHePwzVJlw7pS3WR8ZEtS2uVkUhWD3lFFc5dRqmWDYaRkK4Rk9czEvFasZIVQ9VNOzDVQRXPbp0/9MzxPLWPQTmrtdE5tRE0lc5RNpTMtLLTExkwlREzFZJTHat4zSx3kSh3jYErdY9sDStXjr0mlM4xJVj17J0odQ6U8dCEkBAFddH+OjZZ9rn+4f+J/3A8AFo8AHxIfJI82H2CPeo9sHwB+H8CPko+sH8Yf2B/qH/wfAA4veM+CzzwvJi9AL2ovfC8Aji+wL5ovpC+eL/Av6i8MPwD2Lzg/Ij9kP3Y/KD/aL5Q/AIY/0D/iP/Q/Bk8YT7o/PE8ATk8wT1pPbE9+T6A/ok+8TwDOT+BP8k/8TxZfCF8iXzxfsG5fQF8aIZ7ii0v98wylTPXkTDVk9GTo7PQNVVC9E4PE9PjMxGyU9FvhURUjV1L148qE9G0+VGTOU3VjQlR1Y1uyVN3DJlVNdFUlU5sKVp3je1Z11OTkeW1XNXPlV/1jU1id5G1YRXMXWVUTMVk1dG1ZrcPhWN3Dllg1c9tVWL0TE1jV499XAN3EHO+238hv2m/sb0bvuG8AAn80f57vWH9qeUZ/iH+y6ai25Y59JlKavORh9GQgqtTk3zRkm+TkWdzkGrVWzcRVrcORVVXzWLYc1BxV9fPkVO3EVNZ903VU/eM+HGQGVGpVBFP144oMZFJTFYQy/MTl7McOAnZSNYT0VFv6URUDwlFNBFH182tUUR0THoz051BFBLbE9HhQRfMzULXj+bVPTQRPRfMjTxUjt1VOdfROZYRNJXOA/IRbAE2NY5VMbWRM1eNpzyQX1uIPJBSuSh0TW05KVfPYSQ2USU3zW5BJvRPTSX3TRTwEBcM8lC68B05fkA+iCaYPAMgP0p/sD/afCK8ar0wfVh8AUK9ir0Svvh+gH4qvpK+WrwDgr/KvBL8Wv2BfWl88v1a/AFC/Kr+Mv6a/eL+Kv9y/jr8A2L8SzwTPxr8wzzrPXM9ezwBwz4rPpM+2z8DP0s/kz/bPACDfMt9E3/7PIL8S34zfnt8AsN9i38Tfxt/Y3/LfDO8W74Ao7zLvVO9272DvatE+8pzWjOQ6TGUDJbxUKE7a9eNq1PQsUH2joVDSbdMXlId+YgF89HRSWr1UUo1jdVNl0+pchLNcVB2UFGRCVQUDtrVVbdMn9HSaVo1jJbZMZJVX3fMAWGXTalqUZNOMZCVZdZRZrVOtCnRkxVht04eM9Ee1WGUDBYRk1lf188QAPH++b9D/4v/0/7b/wP8KDwA8D45/YA9yD4QPlg+gf6pxqmZit/z0kKz0VMx0EarcdM80ZIv0dErsdAnNVqXjvFX9hDT0R1VWpeMMVV2UVKXkVPXja2RUnQMrHGTmU7WE1VO9hFN9o0FMhApTtvXj1FIVg5xSbdNnrVJVkyBSpXPp5FSx1VE1ZFGNY0WUhAxRtu2T2FAtA6BQTQNdtVC15FA1g95PfaRPbJ305ISXTlWTME7tk7PITWWU/ITgTE0Dfa1MpXMZTFWTsCyUT7bMpPNKzaOTSh0kSspFhEllY4dMl55i70lWLQNgSmWESi0DQCSnAIbvmJ+qmcafuC/in+yf/i8AED8iP6yvPq9or2o/fD+urwBw38qvxD/WP+g/+j8MTx5PAPi/Kk+MLz5PUE+S74xPnk8AeE+yT8xP3k/IT/pPHF8mXwCITxpfdF9uX4hfel+kX85fAMBf2l/kXwZvGG8qb0xvNm8AaF9qb4Rvpm+4b8pvlG/WbwDob/pvFH9WXyh/Mn9Mf05/yIB/anG2A0v15LTkpU02LfOmTo2Dok/1BNQUW75QjYMyUcV0UU0DaR1sh1YyIWSElVNFk1sIVE2DelRNA+0c9FtfVVWT0FXFFFblBrYmMj5XZXOqV0WTGK1Y9eOEWP3kWD0UWabVEx5ZJYSc9LWk9HZZWMWEbPT1V81z0qz3CC4N9v0m8sLch/b/+I8KnwC8jy6fKA86n6QPZp+In5qfqKwPtgVOIrGshIKshELSVPVX3XT8BHk89CpW1h2D6lXVE64kFHNV2rUDOTSEAFXFA8dUWvUTkDwUS1SdgxMsFFvcU52Do1MlNFMt89s2U9UT/lJdg8hSap2Dg/x0TfTkFFIlM2ne7Hf2EnC0FDhR9ePTBFHddlYjUPUTUFBW9SMYUC3zxtR0WtwUa/FOfaROTZMATl2D25hN5QMvTaWTy0waxQNnvHQFTKXmfiWegmvDSvUkSqWTC0r146u0SeXkSR2DqlQkBxlKFSR0tB1LxRScf5YvAKgv0inWL9i/6r8sPw7PIM8AMj9Ez1Y/WM9Kz4zPvj+wzwC6P9TP5s/4zwrfHN92fyjfADrfVN9e33Dfet+M357fsN8Ayt/k3+7fAO8K7yzvTu9g7wDS3zzvlu9w75LvhO+m79DvANrv9O/m7yD/Ov9M/17/aP8Aev+M/5b/yP/a/+z/jv8ADwBa3ywPPg/4/xoPbA+2/5ADqu4DS60UTAWkTG2ETZotw+7MdOJP/bTUpPi1UK0TbJQU4VH941e1Uh2DypSkPlPNlFOmzcMjVFW0RBQmLKSXqhykCfSc6vyUWlSEytrMlFF0hLtYxaMXWbZNkzBZpRMVWU0j4dqMhKVkhGRYzcMTWApFg99chMhMn8aP2B/aiQDeHwgvwo/EHz4vUC9in2wvoIYvmC+qL7wv/uKnzJRxWhQkIHwk3Va9I5v0JG1b/JQaVrUD3FXNk7OhVc20DKQeVZ2j5rYkhK1UzbN1VO2TPtosFAZENM5T/bOYU1bNc1JTtQMcDITl/HeyloNSRTR0pAhSLSPQWVFdtOx0VlHlJFHFo2vnUEWDr9SkeFDNw7NDUE20zKSQT52DI7bkpLpORYNPTnU0TbYtI4BN/eMXTXXDsY1MdcMxTEWEdMdGgg+2NMSuSi3DTkrtpElqzXRJNaRJzcPTSc2TE0FKPbbOwjPMt34PkAMArr/Av8q/3E/2v7hLLs8gXwAyX5zPdsVGX3Bfgl+UX8bPAAD/ws/MX+5fAG8SbyRvdg8AiA8yb2RvRm9Yb6JvjG+ubwDAb9Jv5G/2bwB/En8sfx5/AGh/Un98f5Z/kH+yf8R/zn8A4H/6fwyPHo8wjzqPVI92jwCIj1qPnI++j6iPyo/0j9aPAACfCp8UnxafOJ9Kn3SfTp9ogJMutUYzTLUDLE3FlG1OvSMrTy0jEFBVpFlQBTS8pI5RFRMBhDdaThNStQNcUzWj0Byks2BUbUQ8NEVVlTO4VVUNUyhMFJr0JAvEJGt7VyW0WH0jbViFEyXVdBQnfBcusgyEFHugigazWKVjR5QUa6CmYtcBV92kZC/GHxAv8q8EvxYvANCvOr9Mv74vcLtev5C/or+FV0UTuby3tr1Oo/QUUqZkFBFXLUT0JItMFEqqTBQKDDTMFDSRRKRI2VXdlCw01lQ1U55Utn2jZ1QtQy9URRP5zVN1w8FTfZQcFENTZjVTDlM1xIw0nlINVNlSJUQEFPpR1UO1UWotQ3+8NEf8lBFRfZNp2uSX7gNQhRM1UNUGtDZD3AQI9DSaTp0TNK1ODVPITdVETX2T+m1MhbN9TEUTGUyFE6u1S50TVKSU94REk7VKBdRKjaPcSaU0STKFxElVRu4yY0p1NHxEAUP0R5afqGNeXb5N7k/g3wDy3zxfFu8o7zrpNkVWXVZdAF7tfu+Q76JftO/OX7Dv6u8A/O8O/yD/Mv+kn56fKJ96/wBk/z7/aP+i/7z/pv+Y//r/ABwP/v8QDyoPVA92D1gPag8ARA+mD7gPyg/cD+YP+A+aDwA8H04fYB9yH4Qflh8QHyofAKwfFh/QH+IfBC/mH8AfGi9ANC9OL0gvgi+UL76zS5UztXjElGzMlGxOncNqtU/Vw0zkxMJQBdRRqgXjqKzEH5TEkYQ0BtZcNHhTLdMJPMR+VFp1Q/EspGNVzdPVNMSrRlZ9o7dUNCfstLGtVzXjHlgt04lspO1ZWIWmLtIpWYWz/XSkU8VYBaSspDWcpPgctAXQ5LTCVL/er+g/+j8MTwAmvzBPQk9UT6a/gL9yT5xPoK6/wLu+tabDHESA5LRCtVeFw/4UxLxWLdN5rVYF4zhWncRVhcO+tkQ0dVUt0zlVJaMAbVVVM8dUJaOQVD2jrVg0NCFUDaRT5ZRTmo2jbHzENlP1RJzEymwMN14iWlLlsyJSNeNb3lEFo6ZRJaNw/CTbOFHlswJRrUPLULbN05VQhUNdUAXjGNlQvaT8xFpPNePuTtrlk4ME1BROXcOxTaolxE09VEx91Ez9lEy0tZZeIjrEJNhKJdRK2i3USq3Dr0lVM4dJVp3DqklVpErls4KM1AsDS63DTzznli3e5b7dAMbf+N/qbwTvvt0270jrPn8AuNt273B/gn+Uf6bv0O+6fwDEf85/AI8SjySPNo+oL6IvAESPfo9oj1KPpI++j5CPyo8A/I/ujwif2o8sn0afaJ86nwB0n4afmJ+yn8Sf5p/4nwqvANyfFq+onyKvVK9mr3ivQq8AnK+Wr8Cvyq/krwa/GL/yrwAsvza/QL9av3S/lr9Iu+ZDWUvlxEx0sUz9JE11ZLFO5cZGw9TE3FA1U1C1UT3TxMTEOlKFQ62tUiVDIFNlNFPVYyW1VIWDl1TECVVFtFXa/VRVJUNgVvVz01aK3VRXRbPK3ESzMG7TWCZ10wFZhTZu0h6UNIMwNtZipVg902RYnVR0NAvpV9UjzCRP3j/oz/rPAAzfHk/YzzLfVN92T2jbZt+gmN+q37xPvk2GgqdkNHGtVxVjMVeVY+9kxK1qBFRpDFQoFFTqVTUzbaFENGVVbVMsVfVzW/NUhVO6VIVkVLXT20tUFWMRVJXDzlNsNcR8VF5TxSMoU0XTrfCUVLpSBWRSVeRS2sUjCBzE0FFdY5lRWhVjYcxUK1HVY/X0tGu8UG1kUDUzQVB9ZLbc5KdPbVM8TzVT0NVOHXROlTRN9SOUTbb1cxNNJXOuTFUzR5Y09OdLbWRLVVS8tMAajGRjZGTvSX3EbGdWUs3BbGQnSqXEVGQdSwDdVIy/xn2+bdZl1m3Wb/j/AAJ/xP8mfzB/anlOD/hzRn8AUHumf/B/io+0/7YP8A8CHwAUH+YPOB+q/6S/Th9gH0q/AJQfnh+QH8of7B+uH8AfAi8ANC/WHygvQi9kL4YvgC+iLwC0L74v0C/6Lww/5i8YP0I/AFQ/Jj9gP2o/jD+uP5g/wj8AzD/WP/A/Gk8ETw5PUE9iT9A8T25PkC+KT0u104tLVv1DDEwd5Ezt8+UkZKsnT5VjD9RUheRU+Fr0tGy85OFRNSNXhFdiXmJZfFRr4LbCQlQNY5u0VHVTJlW15ETECtVWlWN/BOQNvNR7V+499FdA9rjAwlVYWo3UWEXjGln11Fl9U20VnFTVWEVTllh9Vhom81iVY99X7VQk14bdAB7f+F8Kb+RfVt9Ab1JvjN8Adm+I34Jv1N+ub9Df2mF2QtWa7NRh7NQhlGTdVtqlY5sM5FlWdUMaVmzFxCTkkVVFU1ZV1eNbHFUFw+RUFcRU7fPbdVTV4zxU9eP3U2rNs8F85Ig0VFJTHXRlUy0T4xTHRlJ2UvXUVhxU+lG1w8IMxIoExNtUUT0DHlF9U+VQtu1Dr1B1Q2pQleMzbVA9w/lP1eOMTx3ELU99U7VOVeRO3Ub2Y21NdUP6TH1TlUw9AwsuTKVjywwH7uPs9JPwFv6yMEpdxEk1hHSHF+Jb3Ent80VK9ePHbIQBMwwHnk84I5YFxv/Y+9b/AAgPEg8cny6fQJ9KD2Sfbg8AeJ+qDywfHh+4m7af8J8CrwAUryavOK+yj1yvTq9wr5JPAJyvjq/Ir6KvtK/urwC/wq8ADL8uv0i/Wr98vz6/kL96vwDEv9a/6L/6vwzPbr8Yz0LPAFTPpr8wz3LPjM9+z8DPis8A3M/Oz/DPAt8U3y7fqM+yz8B034bfSN+a37TXF+KcS1Zl4z5MFeRNBVROxYRpTz2E7HSj/EQYUf10ZVHlkwOcd0ZSBlMVkyt4U/3j7HTlVG2EPFRrRFV1c7hUVCpWFZOzuFaF9MxUllf1gwWixFRvtFSrUIbzWS1jMLVZZfP/tFTFWF3Th2a05EdYfeZe0tdXRXMBxGRv5u0Obwj/Gm/07+bvAFD/Yv/Eb4b/mP+q/7z/vm9UwPOW4rcc9JDU5FT0ZGsRV8VTzwx0i1bVQ9tKVnVz+FWFg7xVYj3zgER0U+Df0gxVRea0ztM8VGRcdBxUXdPnZVMtc7Es58aCQVPVQ9sKU0Vz1FIN45xS1BVWZoIgJFTpDFSxUWxtVNR0RVEtUw5RFZPb2FDlk5NQvfNbUDZd0ydQLVPeT+3WfuOtT13Tl04N4ywcFKxtTe1zQ0098+BMdXNteDSEFUxlg7BLxVNtT1QU70oVc3lKnVQVSnX0Se1zg3SHXhN8FAtjSt1ESlUW5pWu38CLAAad5o/4jwIvFJ8mLzgvSi8AxI+Wn4ibpp+gL7KfxC/enwDQL/ovDD8ePzA/Qj+8314/AFg/ej+0H54/sD+SP7w/3j8A8D8CTxRPzj9AT5LfXE+GTwB4T5JPvE+mT1BP2k/sT75PANBPIl9MX15fMF9qX5Rfdl8AoF/KX9xfpl+4XwJvJG82bwBIbxpvDF9Wb3hvkm+Eb8bfgtjYaOTXTiP03wblPuKORBTnxoKRJO825WaCYETnKI6DVOcuckZs5Lds7xbjZVh1822M79byKVl18yH9rO++79DjLnLGbP/27wAAjxKPJI/ufziPWo9sj27/AMDzdv+oj8r/vI/Ohc6F7v8IAA8SCQ4iOCQHDuIzCMZzsEQHlgNUBy5yVlQ94x5CZJTmdA+GD5gD/oNSHSORWKwPvgWegn3MD86CyUTkD+YSJfwPDh2nYhQkH5Q2Fc6TTLUDGUwfPhLYtGQXTqNKDZPBSZXjhy1JtQOZSR0D6pQXToIBAFQXjiWGb+ArTiXWH/gfAAK/FL9OLzi/Sr+ML44ldr8AkC+av6y/3i/YL9K/9L/mvwAYzyrPPM+ub8CvWs9sz4bPAJjPqs+8z27PeM/Cb/TPBt8AGN8q30TfLt9Y33LfjN+W3wCo38Lf1N/m3/jfCu+03ybvAFjvMu9E747voO9676zvxu8A6O/67wz/zu/g70L/VP9m/0Ao/zr/nP+G/6j/uuHDYKBrj+JUtK7kZKhNHQPbqk4tc6ZPtYNLULbd88JQlQM0UT0TyG1R7WM8Ul2jr1ItE2sjUxUUU7UDCVRNs2t+VA2T8WyUflVNs23uPJRgVg2T0VZNgy1AFJSvV5WTGrx3LhJbA1mNszFZtZRZXRSmvHS3WD0UzHQ1xAT4DVftY8xXDQSEjyaPCBsCjrLBDB8uHzCPSo9UH36PgIiPuo+Uj6Yf0B/ajwyUsVrkBIIElERXtZMAvBRrrVa9k2kklChWlaTWNJSsVQ2TcVx0OFW23WP+VJWTulQ9lFSqdXNHZCQQXCTajJShWpSUapyUNFPdY+6slLW4JHSBvJRJUiWkUtZdk9xRnZOkFHRuUZqVkyocdPNQNZT8lIU2BKROUO3DF1DddBykW1dPtZPQTiW0TqWkbU5lo5hNXaMvTd0Ta8tMnaRMDZMBTIWkbUstcyZLdXPHSiW0LUp1cwdKnZO0hKd2cmunSW2USr0TnUplowUYZKRYDMeu//DDTr0WvwD4PwpPJL8uT0BPWr9kT05FAK6/kE+iTwzPDs/YT+pPxE8A9k8gXzJfRF+2/8g/Sl9sXwCOX3hfWl/EX+Zf+F+yXxxvAA5vKG9Cb1RvBm9wb4JvjG8Apm+4b8pv9G/WbxB/An8cfwA2f1hvUn90f35/kH+if7x/AGZ/0H8CjxSP5n/4f8p/XI8Abo+Aj1KPlI+GjzCLHpOMtNMRTGUE7IVNjbPxTtjlhPQnLoL6ULWTcFHGTTPjUa2W3gOklEBTrB00nJREVGWjuFwkKm1V3RObVS2DClbdE2t7ViUD7CQkeVfVk1vlV00zU1jdFFh9M2EXpAemld7zxASYWOWTtVmklVhVM+FXLYPKAHQf9g8IrxIfHK/+n/CfYq8AdK+Gr5ivwh+8r86v4K/yqaomApz8FGH8FCGEBN9adJSbdJRbVi2DGnyU1dxEJJFMJFhUJB5VVmUz5lQdJFTNA3VcBJs+VGUzBlQtpIwkim1T3fNSUyUDHFPNA2vlUh0kUn0zd1J1tM1SNSP6UQ0EJASMUbZlM1ZRTUMeUX0z57VQ/RRQJUN4UI2TNTVQraP9HDSQTzUEFDRrt049M08kNOhNZSRWPMQATaU0TAXETA1TsdO0h74j5ISxSg1TU7VK3ZRJ9ROZSY2TlbVJXcRJVTNBSk0zwxZ8xDNLzQNlxI8GXeY/APDPAtm+xR5PUE8630zfXk8AcN96Qa5PEFOG37Dfuk/M3wDm39jf8t8c7y7vQO9S77SPAK6PeO9q75zvju+o78Lv3O8Aru/o7xL/JP8+/0j/Wv9s/wB2/3D/gv/M/97/sP/q//T/ABYPKA8yDzwPbg+AD1IPlA8Atg/ID6IP7A/mD/gPYg80HwAuH1gfah9MH44foB+yH8QfrB4VLyKcS3W0TJ2zLNVN9RROVdRPVaMwUEpNM6MUlBrUt1YzUmUztXakJOikJHhTxSPsVkSUYFRdxFRd40dMtGW4bJQqJLd+MidXZTNbllf1IwVYPTNvpJSt18yUKVkNJFnlEwyatJTHzJSJWGUk1CQHLVgl09hXhTPErK9GrwAQPyI/VK82P6Cvaj/8L3Y/wPCvsj/EP9Y/6DvOkrlXqrWzt0w0kOwkVAy0ESoctM90lIs0tEo0tHOQtlayvlUdk4BVpbNFNVW9JFVNk9RU5RR8tFtmVOUzK1Q1xFP1tKlTRSaukkFMJAxMlNS2NJScUl3jZ1IdkyCtUo3D6VF1xFF1lFHWjZNFUS3DDyyU2FDarZOhDMRdUF3jJ1BWdbPeT3XUT5UkTx0Ta5pOHZMwNMTITSXTa0hNJZRMDcN9TI3D1RlUxLVsxFSEFPdK1k2TlEpVtEqls8VJWNW0jMeOsupJVTNghMUBSj2UfNd2H9jP6s/8Xw5vACBvKt9Eb17feN+C35zfvt8AsG/CbwTv5m/4bwp/HH8ufwBAf1J/hB9mf9Bfgn+cf4Z/ALB/wn/Uf84f2H+qfyyPPo8AEI8aj3SPlo+oj4KPzI+2jwDIjwKf7I/2j/CPOp9Mnx6fAGCfcp+cn46fyJ+an7Sf/p8AEK8irzSvRq9Yr7Kf7J9er6Cgr7KvjK++rf4zS02zeLb0FGxNjbOqTn2zprVPnbNM9LTBUG3DNLb0RKhRDcMdUh3Dk7Y8tCNT3XOXU43DCa1UVWN+VLVT8VwkY7VVXSRVDbNGVl0kVqy9VJw0rVfFsxrUJIetWOUz61hVYy7EJCe1WS3D79Qkt1j1pFh6jVM11LT4V0DDoCCDj9LsL0Y/EM8awXZiwQAczz7PUD+SP3TPhs+YP+o/gLzPzs/gz/o55sWOQ+y0gjbstEJXVSMAV0VEfCStezxEOlZNJFXtE67WdLRzVZ1TOUxEAFXaxSRUVSOQVG0jWFRaTVMTbETcU+VDpUwk22xTDbM2U+0T/lK2bSPIUnVjkVLlw0ttUu0jFFJVY95RDbS1UVUjcPREOFHtswK23ETLUIUjh1BVI1CtUDVjGFANs8YsVFq2HFTxTk1Tg05dVE62bSOYTe1DL0391EzWhSNnTJUkTLVToUuovVa2VSZjSoUjB3xUtIlJBeSkVKqc5JPgFtNKCk1TA/SkWNxn1l+YayZvBDhjliJl/O8e/zhvQv9U/wBmbV71zm+Yb4r/tP/Wb+B/AOJZ3v/w/wIPLA8+D1APYg8A3K9uD8ivgg+kD7YPmA/iDwAEH2YPAB+iDzwfRh9QH2ofAJQfdh+IH7IfzB/eH/Afyh8ADC9WHzAvQi9ULyYvgC9qLwC0L8YviC/SL9wv9i8gPwI/ADQ/Nj9IP2o/fD9WP7A/wj9YnD8243xkEUxd8+78NZlN/TQ8VOhPNfQUVVBm7bNSUU1U9ERYUp0jq8pSvVRTjVO1lNQl2oREmIzUDFXlw5tVbO1EhLSDVk1T81a1U61hVMTQV53TPNy0pS1YndMcWSW0WZ20vETb5Fit46dYDbNmWAr1sySstVe11FTH5s1OzwAgX1rPPF9OX2DPos+MX4ZfgLBfwl/0z/7N9s/QUx4Sp5lXFQQsxDFXxbQ01JtNVl3TWVYV5DzU2nxEMZ90tHOwBrIqVWW2ntJtrGy0c1T9ozxU9bO1BIRkzFRElVP9o1y1U720UxUD41Jd06nWzNR0UoVkUh0TB1K2TePPUV1DlVFtU2DZUbVE5GTlUF3zrlAaHRRQTeM/UFW0HOQTsGymQyzksU5t00dOfeStTZ3TfE0VAxMMRK6WXORHTO2z4mT3zlILtUsFtEoFs0pKxbRJYk3TnpznplOsdD1KbVQKjHQqfORh3D/e7V71Jv8ACI8ajyyPXv9Qj2KPnP+e9QCOj6D/so/EjxYPEA/yjwSfAB6fMJ9Cn1SfZp+oL9I/nJ8Axj+Yn9p/1J/en/CfAq8MrwDWP0ivQq9kr3avmK+Kr7yvALavyK/aryyv3q/wryK/NL8ARr9Yv4K/lL9mv3i/yr+8vwDWv+i/Cr8Mzw7PKM9Kz2TPAH7PWM8iz7TPrs+gzyqhntLbnEtN0z5MPYMoTdoF1E7NUytPbVMQUNZdQ4VQpWP8LNSMUVYVkwNSJXN2RETqzGRsq2CmgtFTleNEVCVzbbaMZERVReO4Vd3DqypWpVOdjNQNpFR91gRk6VddQ1XURNdYVj3jKVklZFltRFldQ9PVWEXk1ERXrEQVWBYlo9dXlePEfF8O7S5fADhfGu9M7w7veO+CX5zvru9AwO/S7/xf3l8Ia6ZinBxkq2NXlUMhLGTPNGSLqVaNdDxkCUxkylRkj1VVxWNUhNQaXGTTdGStnIxkZFQV1FRdQ/X1U31Dv6xkh1NAcVaW4VBThXMKZNTUzGTbnFJVQ2VSZYMuUrY9g/hRrfPAUd3DitbkZEVRnXMOPETYUGalg6FQHUbuMjNQ9UNt+BxEiE9VQwVPJaNrl06t8zAURMhNlUTNTSWj90zlZPw0LkxWrfOwS31DTxSU85R0q49KRQRKdfRJrfOQtUk11EmFc+pJ7WRKClVD5bx0QDSHZs/of/p/AAwXzvMMHzaPaI9SH2QfbhUA1o2mhXaP0I+6H8wfFp8QnwAqrxQv9h8gL0ovXC+mz+DPAHovlC+mL9DPwi/ML9Yv8C8ACj8cPzY/KD9CP1w/fj+gPwCKP7Q/vj9IP8o//D8OT9A/AEJPVE9mT3hPKk+MT35P8D8Ask/kT9ZP8E/STyRfLl9AXwBSX2Rfdl+QX6JfrF8GX+Bf1BpRDvNLJQN4BNRoTValY2xOhXNqHNQwHARro1CdYzXs9KpRleNrHVKlE5FE1AZTPRNreFNN1FOdc15UlXRpVFUEdPVVbXNCVjV02VYt9mbikFctc/xXWm1zgvTU51gV1Fm926sBWYVzysRki8RkSxVYhXP6/NTU/NdW7zDrAqYSwSR/Ln1Ofzjviu9sfwCWf5Dv4um2f9h/6n/8fw71subSt6RnjmJSV63zAFVXbWO+PPR7VPQ6RPRr+lU9hFWlE4FV5SNrR1U1hFWl88dUpQS1VCUDWISEIFQ9E+i1UzUjs2RkelNF0zY2bGT+UiUDyFKlZEzU21pStWMiUv1z61HWzfO1UXVjbwQEOFHWtWMCUf1zyzRklVC2zXNdUOUjJ1C1Y+K2PARXT20T7k4dA4OtToXzFE4t06wM1EitTR0D40yd1ExVAwHVTBVTmsRUOgRk2EpaDfN5lJQZSlUDwawMW6pJ/XMLSrVkSqXzAQd8B24Vpl32DxAfIhEWrwAgHzofTK/+nVavgK+CH4wfAKYfyK/arzQv/q8QvyK/NL8ARr9YvzIvfL+mX4i/kr+0vwDWv+i/ur/Ev76/CM8SzzTPAC7PaM96z4TPns+wz7rP1M8AVs/QzxrfLN8G31DfYt903wAmz5DfSt+s387f4N/y38TfAAbvGO8q7zzvRu+g3wLffO/Alu+I76LvzO+25Y5ygEtqbWPejKSuDGSoTbWUbU6l86dPteNqUAX01iyUUlHFhFFVkzxSWnVjr0xkIVM9BFNlA1slVB1jmlStYwxchKt+VT2UVb0EVoVkVlqNZFdVk8xXNWRYVQNroVgdAwPUZDFZlYTZWXVkvGS3WLWDZlhaTZMkxGTrV4WjzrRkAcKsf4Z9Pn9gf1IPjH+GfwAYD5oPrA/+f9AP4g/0DwaPVBiDVvNXnWNxPAQxJBRt70yEqlYVg2lWbaO1KFSE6lyErlUdpFVqrWMshGTzfPS8VLVkrVQVg0lUxfMTfPTcbGT31vJgU42TKFM1A83x1IS6UkWU5IRLUmxNlMyE0FEVg5lRNQOtYQyUK1F9FFBVk7xtUM2Th1CFg1BQvZRaLCSrJGRAT/1kTm2kbU6FAwBOjZOYTXVj0y9NDfbOkkd0JOdLah0kS51kS8Xzw0rF87VjnCQDxJSiSR0kSWy9BLQkJ0odo6VKRWQCBGRYdL9uvf6fEK8yrzQ/AD6viK9qP3w/lq22r+ivqq8AxD/ur/Av+j8MTy5PQE9STwBkT3ZPyO+CT5RPlk+oT8pPANzv7k8AXxJfNF8eX0hfKl8AbF9+X5Bfql+0X85f4F+aXwD8Xw5vyF/yX1xvbm+Ab5JvAKRvVm/Ib9pv7G/+b7BvOl8ALH8Wf0h/Km9kf2Z/OH+qf2CUf8Z/0H/SQQYSi0tVk9MMTF0UFPToXJToTra9Aw1QJUODUG1z+loUJGz8FOFRNZRSHfOrylJ98zy8hM60FEBtVE2TtFS1gyZV9RRtVW1zClYFE3tWVZOt7EwUeVdt8+UsFFGW/PS7WM2TF8z3bvIVtVmNI+Hs9JZYbfNVbVglQxNYJRPfV0X0AIQPfg0un0CfGplGnxifgp8AdJ++DwgTrp+4n8qf9J8OH1ggEwalbnKaVyVDYywUVSHklN1EFJpMFFlUFG0YRBTaVSUTj1X1861UlIQaVcXz46QUrNVUJURUbXM6fIQEVDTllLwUiLQUUFNdpMQUa+FS9ROp5BR0Uk32tkYy+FG1E8BRbXOKWVE99qYSHFG1hFAN9LVQzURQxfMzUPUT+bVPRYOMPCQgTzUDsdYk9EdO5YRNffN8Tdo9hExt85VMhTMuTFIFo8tMNy4jSx30Sl0T20pKDZPYSbUTkEmyPbRJnfS8JD1KnZRKBH20jCRh3H/2Lwg/Gs8szwBWP1DPYslGz2DDpj2WPQbNAOY/yM/az/y/zk8YTwLfHN8AJt9Y32rffN9uf4jfmt+s3wDG3/B/4t/03wbvGO8i71TvAM7fSO9a75zvhu+o77rvfO8Avu/Q7wL/DP8W/zD/Qu9U/wBu/1D/qv+E/7b/4P/K//T/AOb/EA8iDywPRg9YD2oPdA+Ajg+gD7oPzA/uD4jzphKc1Uttgz4chCgkhChObF3EPCQwUN2DpVBdpG1RbYOOUY0jAVKFg7V27KTo7KR4Uw2z7Gy0FZSk01QdM0VVhYOztlUdFFykmFZN0yNtV6Ujk1e9owBYhfNtavyE01gdMyVZBSS1WRWDCtyExVhl84fa9BRH9BQHWHXD2FfChYPGnJ9mn6CT1jLBVwIFs8JEJy4vaC9yn4wvhi8AqJ/an8Qv5i/4Lwo/HKfOgtW3fCSQTCRSvIQRV6pto8+chItMpEqshAm2pIS8Vb2jgFX9FFWqXcMOdKTUjKScfIRktqykLVRl8+dTVROxWMSkcxDWgkFT5RRTjTS25KScUmXzZ1K9oyCa1KTpTISxUZ2EFLRF1kwUDlENJFBNs6FQVg0zW1DVFFBtg95MtNtxT40TBU9l85dOtr2jME51w8hNjRRNtqUj4EzVI31MrYMZrUy9o7BLbaNPTNTzbUpN05NKbYMeSlUTqcG8t3azSRWESaUjYBVKjRPl1LRAjMfODwDPEBLPJF8uVY4SZTRfXs9oXwB6X5TPts9I247Nrl/gX/JfAARvZv8obyLfTG9eb3Bvgm8A9E+Ob6Bvsm/Eb9Zv6G/6bwAMf/YPKH86f1x/Zn94f5J/ALR/xn+of9J/3H/+fxCPIo8ANI9Gj1h/+n90j3aPiI+qjwC8j9aP6I8KnxyfLp/wjwKfAFSfdp+In5qfZJ9un9Cf4p+o9J+2lSYzS7WjeBwUqLVNHbRODTOrTw0zS9VQtURQpaM0HESoUbaVQx9SlUOvUi2zI9VTVURTZTRUfVN+VNpVE/GEFGNVjRPVVVZNs2FWnaRW3aNERDRbsVd9Ux5YVTRYlUPb71hNszFZBbMiWZpNs/EMJLhYHaTUFDUK/KT4TCTSTCfOLSYvQL8Agi9cvza/cL+avyS/1i/Qv4Div/S/Bs8YPyoxvqXmooKpV7WmvhNXTRO+ZDR5aKQUoxDOQ1VtM6xVRWRtVR2jOFVNE/5U7RS2pDSNVC0zR1QlQxFVVM1D2sQ0ocw0atQ0WzRTbTP8Uu0UUiVDbYH0NElS5aMSUnUTa9xRnTOkTBRuUYVjqzdRvRRRtZO6NESFNjxETlCFYxdQTSRURNtXT31T7k5to4NOtsWz/U0do5hNlUMvbU0Vw8tMbaNjTE1E2UwNFraSOkstM8dK2lVUSi0zB0qdM7RJ2i0zh8TUp0ltowNKKl3ESh2jGBykWERnrp8ACF8aXyzvPu9QX4JfdO+GXwDIW85fwF+q79TvDm84b/rvACT/Nv9I/1r/BO9+/8ifev8ApP+e/4j/yv/k/77/AK8aDwAEDyYPSA9aD2wPPg+AD8IPAKwP1g/oDwof/A8uH0AfIh8AZB+eD2gfeh+UH1YfuB/CHwDkH54f+B8SLyQvNi8AL0ovAFwvli+oL7ovzC9+LQ</prop>
			</obj>
			<obj name="Protocol" class="HTCProtocol" version="1">
				<prop name="Created">2016-05-27T13:57:39.454</prop>
				<prop name="LastModified">1899-12-30T00:00:00.000</prop>
				<obj name="Programs" class="HTCRunProgramList" version="5">
					<list name="emlist" count="2">
						<obj name="item" class="HTCRunProgram" version="1">
							<prop name="name">Program</prop>
							<prop name="Cycles">1</prop>
							<prop name="AnalysisMode">None</prop>
							<obj name="Segments" class="TEMRunSegmentList" version="1">
								<list name="emlist" count="1">
									<obj name="item" class="HTCRunSegment" version="2">
										<prop name="Hold">180</prop>
										<prop name="Slope">4.4</prop>
										<prop name="StepDelay">0</prop>
										<prop name="StepSize">0</prop>
										<prop name="Target">95</prop>
										<prop name="Target2">0</prop>
										<prop name="AcquisitionMode">0</prop>
										<prop name="AcqPerDegree">5</prop>
									</obj>
								</list>
							</obj>
						</obj>
						<obj name="item" class="HTCRunProgram" version="1">
							<prop name="name">Program</prop>
							<prop name="Cycles">50</prop>
							<prop name="AnalysisMode">Quantification</prop>
							<obj name="Segments" class="TEMRunSegmentList" version="1">
								<list name="emlist" count="2">
									<obj name="item" class="HTCRunSegment" version="2">
										<prop name="Hold">15</prop>
										<prop name="Slope">4.4</prop>
										<prop name="StepDelay">0</prop>
										<prop name="StepSize">0</prop>
										<prop name="Target">95</prop>
										<prop name="Target2">0</prop>
										<prop name="AcquisitionMode">0</prop>
										<prop name="AcqPerDegree">5</prop>
									</obj>
									<obj name="item" class="HTCRunSegment" version="2">
										<prop name="Hold">60</prop>
										<prop name="Slope">2.2</prop>
										<prop name="StepDelay">0</prop>
										<prop name="StepSize">0</prop>
										<prop name="Target">55</prop>
										<prop name="Target2">0</prop>
										<prop name="AcquisitionMode">1</prop>
										<prop name="AcqPerDegree">5</prop>
									</obj>
								</list>
							</obj>
						</obj>
					</list>
					<list name="AnalysisModes" count="4">
						<item>None</item>
						<item>Quantification</item>
						<item>Melting Curves</item>
						<item>Color Compensation</item>
					</list>
					<prop name="ChannelCount">4</prop>
					<prop name="InstrumentSubclass">HTC_VER_10</prop>
					<obj name="Container" class="HTCBlockType" version="1">
						<prop name="Id">bt96S</prop>
						<prop name="RowCount">8</prop>
						<prop name="ColCount">12</prop>
						<prop name="OvershootDnDelay">10</prop>
						<prop name="OvershootUpDelay">10</prop>
						<prop name="RampRateMaxDn">2.2</prop>
						<prop name="RampRateMaxUp">4.4</prop>
						<prop name="ReactionVolMin">10</prop>
						<prop name="ReactionVolMax">100</prop>
						<prop name="ReactionVolDefault">20</prop>
						<prop name="HorVertCrosstalkCoefficient">0.0003</prop>
						<prop name="DiagCrosstalkCoefficent">0.0001</prop>
					</obj>
					<prop name="MaxPositionsToSeek">96</prop>
					<obj name="DetectionFormats" class="DetectionFormats" version="2">
						<list name="emlist" count="1">
							<obj name="item" class="HTCDetectionFormat" version="1">
								<list name="emlist" count="4">
									<obj name="item" class="HTCChannel" version="2">
										<prop name="name">618-660</prop>
										<prop name="Active">1</prop>
										<prop name="EmissionWL">660</prop>
										<prop name="ExcitationWL">618</prop>
										<prop name="IntgrTime">250</prop>
										<prop name="MaxIntgrTime">1000</prop>
										<prop name="MeltFactor">1</prop>
										<prop name="QuantFactor">1</prop>
									</obj>
									<obj name="item" class="HTCChannel" version="2">
										<prop name="name">498-580</prop>
										<prop name="Active">1</prop>
										<prop name="EmissionWL">580</prop>
										<prop name="ExcitationWL">498</prop>
										<prop name="IntgrTime">250</prop>
										<prop name="MaxIntgrTime">1000</prop>
										<prop name="MeltFactor">1</prop>
										<prop name="QuantFactor">1</prop>
									</obj>
									<obj name="item" class="HTCChannel" version="2">
										<prop name="name">533-580</prop>
										<prop name="Active">1</prop>
										<prop name="EmissionWL">580</prop>
										<prop name="ExcitationWL">533</prop>
										<prop name="IntgrTime">250</prop>
										<prop name="MaxIntgrTime">1000</prop>
										<prop name="MeltFactor">1</prop>
										<prop name="QuantFactor">1</prop>
									</obj>
									<obj name="item" class="HTCChannel" version="2">
										<prop name="name">465-510</prop>
										<prop name="Active">1</prop>
										<prop name="EmissionWL">510</prop>
										<prop name="ExcitationWL">465</prop>
										<prop name="IntgrTime">250</prop>
										<prop name="MaxIntgrTime">1000</prop>
										<prop name="MeltFactor">1</prop>
										<prop name="QuantFactor">1</prop>
									</obj>
								</list>
								<prop name="name">Borowsky_2</prop>
								<prop name="Active">1</prop>
								<prop name="DefChannelNdx">0</prop>
								<prop name="DenominatorNdx">-1</prop>
								<prop name="ReadOnly">0</prop>
								<list name="EmissionWLAvail" count="6">
									<item>488</item>
									<item>510</item>
									<item>580</item>
									<item>610</item>
									<item>640</item>
									<item>660</item>
								</list>
								<list name="ExcitationWLAvail" count="5">
									<item>440</item>
									<item>465</item>
									<item>498</item>
									<item>533</item>
									<item>618</item>
								</list>
								<prop name="MeasuringMode">hmmDynamic</prop>
							</obj>
						</list>
						<prop name="DefFormatName">Borowsky_2</prop>
					</obj>
					<list name="AcquisitionModes" count="4">
						<item>None</item>
						<item>Single</item>
						<item>Continuous</item>
						<item>Step</item>
					</list>
					<prop name="SeekTemp">30</prop>
					<prop name="SampleVolume">10</prop>
					<prop name="PlateID">06148386</prop>
				</obj>
			</obj>
			<prop name="CompletedProgramNo">3</prop>
			<prop name="StopPoint">3</prop>
			<prop name="CarouselConstMoved">0</prop>
		</obj>
		<obj name="AnlsAndSampleInfo" class="AnlsAndSampleInfo" version="1">
			<obj name="AnlsPropTypes" class="PropertyTypeList" version="1">
				<list name="emlist" count="3">
					<obj name="item" class="SamplePropType" version="1">
						<prop name="name">Units</prop>
						<prop name="PropClass">QuantUnitsProp</prop>
						<prop name="IsChannelProperty">0</prop>
						<prop name="SelectorOrder">0</prop>
						<prop name="ShowInSelector">0</prop>
						<prop name="ShowInTable">0</prop>
						<prop name="TableOrder">0</prop>
					</obj>
					<obj name="item" class="SamplePropType" version="1">
						<prop name="name">ExtRef</prop>
						<prop name="PropClass">RQExtRefProp</prop>
						<prop name="IsChannelProperty">0</prop>
						<prop name="SelectorOrder">0</prop>
						<prop name="ShowInSelector">0</prop>
						<prop name="ShowInTable">0</prop>
						<prop name="TableOrder">0</prop>
					</obj>
					<obj name="item" class="SamplePropType" version="1">
						<prop name="name">Endpt External Experiment</prop>
						<prop name="PropClass">EndptGenoExtExp</prop>
						<prop name="IsChannelProperty">0</prop>
						<prop name="SelectorOrder">0</prop>
						<prop name="ShowInSelector">0</prop>
						<prop name="ShowInTable">0</prop>
						<prop name="TableOrder">0</prop>
					</obj>
				</list>
			</obj>
			<obj name="SamplePropTypes" class="PropertyTypeList" version="1">
				<list name="emlist" count="26">
					<obj name="item" class="SamplePosPropType" version="1">
						<prop name="name">Position</prop>
						<prop name="PropClass">GenSampleEditPosition</prop>
						<prop name="AnalysisClass">General</prop>
						<prop name="IsChannelProperty">0</prop>
						<prop name="SelectorOrder">0</prop>
						<prop name="ShowInSelector">0</prop>
						<prop name="ShowInTable">1</prop>
						<prop name="TableOrder">0</prop>
					</obj>
					<obj name="item" class="SamplePropType" version="1">
						<prop name="name">Color</prop>
						<prop name="PropClass">SamplePrefColor</prop>
						<prop name="AnalysisClass">General</prop>
						<prop name="IsChannelProperty">0</prop>
						<prop name="SelectorOrder">1</prop>
						<prop name="ShowInSelector">0</prop>
						<prop name="ShowInTable">1</prop>
						<prop name="TableOrder">1</prop>
					</obj>
					<obj name="item" class="SamplePropType" version="1">
						<prop name="name">Replicate of</prop>
						<prop name="PropClass">GenSampleEditReplicate</prop>
						<prop name="AnalysisClass">General</prop>
						<prop name="IsChannelProperty">0</prop>
						<prop name="SelectorOrder">2</prop>
						<prop name="ShowInSelector">0</prop>
						<prop name="ShowInTable">1</prop>
						<prop name="TableOrder">2</prop>
					</obj>
					<obj name="item" class="SamplePropType" version="1">
						<prop name="name">Sample Name</prop>
						<prop name="PropClass">GenSampleEditName</prop>
						<prop name="AnalysisClass">General</prop>
						<prop name="IsChannelProperty">0</prop>
						<prop name="SelectorOrder">3</prop>
						<prop name="ShowInSelector">1</prop>
						<prop name="ShowInTable">1</prop>
						<prop name="TableOrder">3</prop>
					</obj>
					<obj name="item" class="SamplePropType" version="1">
						<prop name="name">Subsets</prop>
						<prop name="PropClass">GenSampleEditSubset</prop>
						<prop name="AnalysisClass">General</prop>
						<prop name="IsChannelProperty">0</prop>
						<prop name="SelectorOrder">4</prop>
						<prop name="ShowInSelector">0</prop>
						<prop name="ShowInTable">0</prop>
						<prop name="TableOrder">4</prop>
					</obj>
					<obj name="item" class="SamplePropType" version="1">
						<prop name="name">Notes</prop>
						<prop name="PropClass">GenSampleEditNotes</prop>
						<prop name="AnalysisClass">General</prop>
						<prop name="IsChannelProperty">0</prop>
						<prop name="SelectorOrder">5</prop>
						<prop name="ShowInSelector">0</prop>
						<prop name="ShowInTable">0</prop>
						<prop name="TableOrder">5</prop>
					</obj>
					<obj name="item" class="SamplePropType" version="1">
						<prop name="name">Sample ID</prop>
						<prop name="PropClass">HTCSampleID</prop>
						<prop name="AnalysisClass">General</prop>
						<prop name="IsChannelProperty">0</prop>
						<prop name="SelectorOrder">6</prop>
						<prop name="ShowInSelector">0</prop>
						<prop name="ShowInTable">0</prop>
						<prop name="TableOrder">6</prop>
					</obj>
					<obj name="item" class="SamplePropType" version="1">
						<prop name="name">Sample Prep Notes</prop>
						<prop name="PropClass">HTCSamplePrepNotes</prop>
						<prop name="AnalysisClass">General</prop>
						<prop name="IsChannelProperty">0</prop>
						<prop name="SelectorOrder">7</prop>
						<prop name="ShowInSelector">0</prop>
						<prop name="ShowInTable">0</prop>
						<prop name="TableOrder">7</prop>
					</obj>
					<obj name="item" class="SamplePrefWidthType" version="1">
						<prop name="name">Width</prop>
						<prop name="PropClass">SamplePrefWidth</prop>
						<prop name="AnalysisClass">Sample preferences</prop>
						<prop name="IsChannelProperty">0</prop>
						<prop name="SelectorOrder">8</prop>
						<prop name="ShowInSelector">0</prop>
						<prop name="ShowInTable">0</prop>
						<prop name="TableOrder">8</prop>
					</obj>
					<obj name="item" class="SamplePrefLineStyleType" version="1">
						<prop name="name">Line Style</prop>
						<prop name="PropClass">SamplePrefLineStyle</prop>
						<prop name="AnalysisClass">Sample preferences</prop>
						<prop name="IsChannelProperty">0</prop>
						<prop name="SelectorOrder">9</prop>
						<prop name="ShowInSelector">0</prop>
						<prop name="ShowInTable">0</prop>
						<prop name="TableOrder">9</prop>
					</obj>
					<obj name="item" class="SamplePrefPointStyleType" version="1">
						<prop name="name">Point Style</prop>
						<prop name="PropClass">SamplePrefPointStyle</prop>
						<prop name="AnalysisClass">Sample preferences</prop>
						<prop name="IsChannelProperty">0</prop>
						<prop name="SelectorOrder">10</prop>
						<prop name="ShowInSelector">0</prop>
						<prop name="ShowInTable">0</prop>
						<prop name="TableOrder">10</prop>
					</obj>
					<obj name="item" class="SamplePropType" version="1">
						<prop name="name">Dominant Channel</prop>
						<prop name="PropClass">DominantChannelProp</prop>
						<prop name="AnalysisClass">Color Compensation Analysis</prop>
						<prop name="IsChannelProperty">0</prop>
						<prop name="SelectorOrder">11</prop>
						<prop name="ShowInSelector">0</prop>
						<prop name="ShowInTable">0</prop>
						<prop name="TableOrder">11</prop>
					</obj>
					<obj name="item" class="EndPtSampleTypePropertyType" version="1">
						<prop name="name">EndPt Sample Type</prop>
						<prop name="PropClass">GroupingSample</prop>
						<prop name="AnalysisClass">EndPtGenotyping</prop>
						<prop name="IsChannelProperty">0</prop>
						<prop name="SelectorOrder">12</prop>
						<prop name="ShowInSelector">0</prop>
						<prop name="ShowInTable">0</prop>
						<prop name="TableOrder">12</prop>
					</obj>
					<obj name="item" class="SamplePropType" version="1">
						<prop name="name">EndPt Genotype</prop>
						<prop name="PropClass">Genotype</prop>
						<prop name="AnalysisClass">EndPtGenotyping</prop>
						<prop name="IsChannelProperty">0</prop>
						<prop name="SelectorOrder">13</prop>
						<prop name="ShowInSelector">0</prop>
						<prop name="ShowInTable">0</prop>
						<prop name="TableOrder">13</prop>
					</obj>
					<obj name="item" class="SamplePropType" version="1">
						<prop name="name">Target Name</prop>
						<prop name="PropClass">TargetName</prop>
						<prop name="AnalysisClass">General</prop>
						<prop name="IsChannelProperty">1</prop>
						<prop name="SelectorOrder">14</prop>
						<prop name="ShowInSelector">0</prop>
						<prop name="ShowInTable">0</prop>
						<prop name="TableOrder">14</prop>
					</obj>
					<obj name="item" class="QuantSampleTypePropertyType" version="1">
						<prop name="name">Quantification Sample Type</prop>
						<prop name="PropClass">QuantSampleTypeProperty</prop>
						<prop name="AnalysisClass">Quantification Analysis</prop>
						<prop name="IsChannelProperty">1</prop>
						<prop name="SelectorOrder">15</prop>
						<prop name="ShowInSelector">0</prop>
						<prop name="ShowInTable">0</prop>
						<prop name="TableOrder">15</prop>
					</obj>
					<obj name="item" class="SamplePropType" version="1">
						<prop name="name">Concentration</prop>
						<prop name="PropClass">QuantConcProperty</prop>
						<prop name="AnalysisClass">Quantification Analysis</prop>
						<prop name="IsChannelProperty">1</prop>
						<prop name="SelectorOrder">16</prop>
						<prop name="ShowInSelector">0</prop>
						<prop name="ShowInTable">0</prop>
						<prop name="TableOrder">16</prop>
					</obj>
					<obj name="item" class="QuantCpType" version="1">
						<prop name="name">Cp Low</prop>
						<prop name="PropClass">QuantCpLowProp</prop>
						<prop name="AnalysisClass">Quantification Analysis</prop>
						<prop name="IsChannelProperty">1</prop>
						<prop name="SelectorOrder">17</prop>
						<prop name="ShowInSelector">0</prop>
						<prop name="ShowInTable">0</prop>
						<prop name="TableOrder">17</prop>
					</obj>
					<obj name="item" class="QuantCpType" version="1">
						<prop name="name">Cp High</prop>
						<prop name="PropClass">QuantCpHighProp</prop>
						<prop name="AnalysisClass">Quantification Analysis</prop>
						<prop name="IsChannelProperty">1</prop>
						<prop name="SelectorOrder">18</prop>
						<prop name="ShowInSelector">0</prop>
						<prop name="ShowInTable">0</prop>
						<prop name="TableOrder">18</prop>
					</obj>
					<obj name="item" class="GroupSampleTypePropertyType" version="1">
						<prop name="name">Melt Geno Sample Type</prop>
						<prop name="PropClass">GroupChannelTypeProp</prop>
						<prop name="AnalysisClass">Melt Geno</prop>
						<prop name="IsChannelProperty">1</prop>
						<prop name="SelectorOrder">19</prop>
						<prop name="ShowInSelector">0</prop>
						<prop name="ShowInTable">0</prop>
						<prop name="TableOrder">19</prop>
					</obj>
					<obj name="item" class="SamplePropType" version="1">
						<prop name="name">Melt Geno Genotype</prop>
						<prop name="PropClass">ChannelGenotype</prop>
						<prop name="AnalysisClass">Melt Geno</prop>
						<prop name="IsChannelProperty">1</prop>
						<prop name="SelectorOrder">20</prop>
						<prop name="ShowInSelector">0</prop>
						<prop name="ShowInTable">0</prop>
						<prop name="TableOrder">20</prop>
					</obj>
					<obj name="item" class="RQTargetPropertyType" version="1">
						<prop name="name">Target Type</prop>
						<prop name="PropClass">RQTargetProperty</prop>
						<prop name="AnalysisClass">Relative Quantification</prop>
						<prop name="IsChannelProperty">1</prop>
						<prop name="SelectorOrder">21</prop>
						<prop name="ShowInSelector">0</prop>
						<prop name="ShowInTable">0</prop>
						<prop name="TableOrder">21</prop>
					</obj>
					<obj name="item" class="RQSampleTargetPropertyType" version="1">
						<prop name="name">Combined Sample and Target Type</prop>
						<prop name="PropClass">RQSampleTargetProperty</prop>
						<prop name="AnalysisClass">Relative Quantification</prop>
						<prop name="IsChannelProperty">1</prop>
						<prop name="SelectorOrder">22</prop>
						<prop name="ShowInSelector">0</prop>
						<prop name="ShowInTable">0</prop>
						<prop name="TableOrder">22</prop>
					</obj>
					<obj name="item" class="SamplePropType" version="1">
						<prop name="name">Efficiency</prop>
						<prop name="PropClass">RQEffProp</prop>
						<prop name="AnalysisClass">Relative Quantification</prop>
						<prop name="IsChannelProperty">1</prop>
						<prop name="SelectorOrder">23</prop>
						<prop name="ShowInSelector">0</prop>
						<prop name="ShowInTable">0</prop>
						<prop name="TableOrder">23</prop>
					</obj>
					<obj name="item" class="GroupSampleTypePropertyTypeNoPos" version="1">
						<prop name="name">Scanning Sample Type</prop>
						<prop name="PropClass">GroupChannelTypeProp</prop>
						<prop name="AnalysisClass">Scanning</prop>
						<prop name="IsChannelProperty">1</prop>
						<prop name="SelectorOrder">24</prop>
						<prop name="ShowInSelector">0</prop>
						<prop name="ShowInTable">0</prop>
						<prop name="TableOrder">24</prop>
					</obj>
					<obj name="item" class="SamplePropType" version="1">
						<prop name="name">Scanning Genotype</prop>
						<prop name="PropClass">ChannelGenotype</prop>
						<prop name="AnalysisClass">Scanning</prop>
						<prop name="IsChannelProperty">1</prop>
						<prop name="SelectorOrder">25</prop>
						<prop name="ShowInSelector">0</prop>
						<prop name="ShowInTable">0</prop>
						<prop name="TableOrder">25</prop>
					</obj>
				</list>
			</obj>
			<obj name="SelectedChannels" class="TEMIntegerSet" version="1">
				<list name="Items" count="4">
					<prop name="Item">0</prop>
					<prop name="Item">1</prop>
					<prop name="Item">2</prop>
					<prop name="Item">3</prop>
				</list>
			</obj>
			<obj name="AnalysisProperties" class="ExpPropList" version="1">
				<list name="emlist" count="3">
					<obj name="PropertyObject" class="EndptGenoExtExp" version="3">
						<prop name="PropertyTypeName">Endpt External Experiment</prop>
					</obj>
					<obj name="PropertyObject" class="RQExtRefProp" version="3">
						<prop name="PropertyTypeName">ExtRef</prop>
						<prop name="RefExpProg">-1</prop>
					</obj>
					<obj name="PropertyObject" class="QuantUnitsProp" version="3">
						<prop name="PropertyTypeName">Units</prop>
					</obj>
				</list>
			</obj>
			<obj name="SampleInfoList" class="SamplePropInfoList" version="1">
				<list name="emlist" count="96">
					<obj name="item" class="SamplePropInfo" version="1">
						<obj name="ChannelProperties" class="ChanPropList" version="2">
							<obj name="ChannelProperties" class="EMList" version="1">
								<list name="emlist" count="4">
									<obj name="item" class="PropertyList" version="1">
										<list name="emlist" count="12">
											<obj name="PropertyObject" class="RQSampleTargetProperty" version="4">
												<prop name="PropertyTypeName">Combined Sample and Target Type</prop>
												<prop name="Position">0</prop>
												<prop name="IsDefault">0</prop>
												<obj name="ChannelProp" class="ChannelProperty" version="1">
													<prop name="ChannelIdx">0</prop>
												</obj>
											</obj>
											<obj name="PropertyObject" class="QuantConcProperty" version="4">
												<prop name="PropertyTypeName">Concentration</prop>
												<prop name="Position">0</prop>
												<prop name="IsDefault">1</prop>
												<prop name="Concentration">0</prop>
												<obj name="ChannelProp" class="ChannelProperty" version="1">
													<prop name="ChannelIdx">0</prop>
												</obj>
												<prop name="ReadOnly">1</prop>
											</obj>
											<obj name="PropertyObject" class="QuantCpHighProp" version="4">
												<prop name="PropertyTypeName">Cp High</prop>
												<prop name="Position">0</prop>
												<prop name="IsDefault">1</prop>
												<prop name="CpRangeHigh">0</prop>
												<obj name="ChannelProp" class="ChannelProperty" version="1">
													<prop name="ChannelIdx">0</prop>
												</obj>
												<prop name="ReadOnly">1</prop>
											</obj>
											<obj name="PropertyObject" class="QuantCpLowProp" version="4">
												<prop name="PropertyTypeName">Cp Low</prop>
												<prop name="Position">0</prop>
												<prop name="IsDefault">1</prop>
												<prop name="CpRangeLow">0</prop>
												<obj name="ChannelProp" class="ChannelProperty" version="1">
													<prop name="ChannelIdx">0</prop>
												</obj>
												<prop name="ReadOnly">1</prop>
											</obj>
											<obj name="PropertyObject" class="RQEffProp" version="4">
												<prop name="PropertyTypeName">Efficiency</prop>
												<prop name="Position">0</prop>
												<prop name="IsDefault">1</prop>
												<prop name="Efficiency">2</prop>
												<obj name="ChannelProp" class="ChannelProperty" version="1">
													<prop name="ChannelIdx">0</prop>
												</obj>
											</obj>
											<obj name="PropertyObject" class="ChannelGenotype" version="4">
												<prop name="PropertyTypeName">Melt Geno Genotype</prop>
												<prop name="Position">0</prop>
												<prop name="IsDefault">1</prop>
												<prop name="ReadOnly">1</prop>
												<obj name="ChannelProp" class="ChannelProperty" version="1">
													<prop name="ChannelIdx">0</prop>
												</obj>
											</obj>
											<obj name="PropertyObject" class="GroupChannelTypeProp" version="4">
												<prop name="PropertyTypeName">Melt Geno Sample Type</prop>
												<prop name="Position">0</prop>
												<prop name="IsDefault">0</prop>
												<prop name="GroupSampleType">mstUnknown</prop>
												<obj name="ChannelProp" class="ChannelProperty" version="1">
													<prop name="ChannelIdx">0</prop>
												</obj>
											</obj>
											<obj name="PropertyObject" class="QuantSampleTypeProperty" version="4">
												<prop name="PropertyTypeName">Quantification Sample Type</prop>
												<prop name="Position">0</prop>
												<prop name="IsDefault">0</prop>
												<prop name="SampleType">qsUnknown</prop>
												<obj name="ChannelProp" class="ChannelProperty" version="1">
													<prop name="ChannelIdx">0</prop>
												</obj>
											</obj>
											<obj name="PropertyObject" class="ChannelGenotype" version="4">
												<prop name="PropertyTypeName">Scanning Genotype</prop>
												<prop name="Position">0</prop>
												<prop name="IsDefault">1</prop>
												<prop name="ReadOnly">1</prop>
												<obj name="ChannelProp" class="ChannelProperty" version="1">
													<prop name="ChannelIdx">0</prop>
												</obj>
											</obj>
											<obj name="PropertyObject" class="GroupChannelTypeProp" version="4">
												<prop name="PropertyTypeName">Scanning Sample Type</prop>
												<prop name="Position">0</prop>
												<prop name="IsDefault">0</prop>
												<prop name="GroupSampleType">mstUnknown</prop>
												<obj name="ChannelProp" class="ChannelProperty" version="1">
													<prop name="ChannelIdx">0</prop>
												</obj>
											</obj>
											<obj name="PropertyObject" class="TargetName" version="4">
												<prop name="PropertyTypeName">Target Name</prop>
												<prop name="Position">0</prop>
												<prop name="IsDefault">1</prop>
												<obj name="ChannelProp" class="ChannelProperty" version="1">
													<prop name="ChannelIdx">0</prop>
												</obj>
											</obj>
											<obj name="PropertyObject" class="RQTargetProperty" version="4">
												<prop name="PropertyTypeName">Target Type</prop>
												<prop name="Position">0</prop>
												<prop name="IsDefault">0</prop>
												<prop name="TargetType">dtNone</prop>
												<obj name="ChannelProp" class="ChannelProperty" version="1">
													<prop name="ChannelIdx">0</prop>
												</obj>
											</obj>
										</list>
									</obj>
									<obj name="item" class="PropertyList" version="1">
										<list name="emlist" count="12">
											<obj name="PropertyObject" class="RQSampleTargetProperty" version="4">
												<prop name="PropertyTypeName">Combined Sample and Target Type</prop>
												<prop name="Position">0</prop>
												<prop name="IsDefault">0</prop>
												<obj name="ChannelProp" class="ChannelProperty" version="1">
													<prop name="ChannelIdx">1</prop>
												</obj>
											</obj>
											<obj name="PropertyObject" class="QuantConcProperty" version="4">
												<prop name="PropertyTypeName">Concentration</prop>
												<prop name="Position">0</prop>
												<prop name="IsDefault">1</prop>
												<prop name="Concentration">0</prop>
												<obj name="ChannelProp" class="ChannelProperty" version="1">
													<prop name="ChannelIdx">1</prop>
												</obj>
												<prop name="ReadOnly">1</prop>
											</obj>
											<obj name="PropertyObject" class="QuantCpHighProp" version="4">
												<prop name="PropertyTypeName">Cp High</prop>
												<prop name="Position">0</prop>
												<prop name="IsDefault">1</prop>
												<prop name="CpRangeHigh">0</prop>
												<obj name="ChannelProp" class="ChannelProperty" version="1">
													<prop name="ChannelIdx">1</prop>
												</obj>
												<prop name="ReadOnly">1</prop>
											</obj>
											<obj name="PropertyObject" class="QuantCpLowProp" version="4">
												<prop name="PropertyTypeName">Cp Low</prop>
												<prop name="Position">0</prop>
												<prop name="IsDefault">1</prop>
												<prop name="CpRangeLow">0</prop>
												<obj name="ChannelProp" class="ChannelProperty" version="1">
													<prop name="ChannelIdx">1</prop>
												</obj>
												<prop name="ReadOnly">1</prop>
											</obj>
											<obj name="PropertyObject" class="RQEffProp" version="4">
												<prop name="PropertyTypeName">Efficiency</prop>
												<prop name="Position">0</prop>
												<prop name="IsDefault">1</prop>
												<prop name="Efficiency">2</prop>
												<obj name="ChannelProp" class="ChannelProperty" version="1">
													<prop name="ChannelIdx">1</prop>
												</obj>
											</obj>
											<obj name="PropertyObject" class="ChannelGenotype" version="4">
												<prop name="PropertyTypeName">Melt Geno Genotype</prop>
												<prop name="Position">0</prop>
												<prop name="IsDefault">1</prop>
												<prop name="ReadOnly">1</prop>
												<obj name="ChannelProp" class="ChannelProperty" version="1">
													<prop name="ChannelIdx">1</prop>
												</obj>
											</obj>
											<obj name="PropertyObject" class="GroupChannelTypeProp" version="4">
												<prop name="PropertyTypeName">Melt Geno Sample Type</prop>
												<prop name="Position">0</prop>
												<prop name="IsDefault">0</prop>
												<prop name="GroupSampleType">mstUnknown</prop>
												<obj name="ChannelProp" class="ChannelProperty" version="1">
													<prop name="ChannelIdx">1</prop>
												</obj>
											</obj>
											<obj name="PropertyObject" class="QuantSampleTypeProperty" version="4">
												<prop name="PropertyTypeName">Quantification Sample Type</prop>
												<prop name="Position">0</prop>
												<prop name="IsDefault">0</prop>
												<prop name="SampleType">qsUnknown</prop>
												<obj name="ChannelProp" class="ChannelProperty" version="1">
													<prop name="ChannelIdx">1</prop>
												</obj>
											</obj>
											<obj name="PropertyObject" class="ChannelGenotype" version="4">
												<prop name="PropertyTypeName">Scanning Genotype</prop>
												<prop name="Position">0</prop>
												<prop name="IsDefault">1</prop>
												<prop name="ReadOnly">1</prop>
												<obj name="ChannelProp" class="ChannelProperty" version="1">
													<prop name="ChannelIdx">1</prop>
												</obj>
											</obj>
											<obj name="PropertyObject" class="GroupChannelTypeProp" version="4">
												<prop name="PropertyTypeName">Scanning Sample Type</prop>
												<prop name="Position">0</prop>
												<prop name="IsDefault">0</prop>
												<prop name="GroupSampleType">mstUnknown</prop>
												<obj name="ChannelProp" class="ChannelProperty" version="1">
													<prop name="ChannelIdx">1</prop>
												</obj>
											</obj>
											<obj name="PropertyObject" class="TargetName" version="4">
												<prop name="PropertyTypeName">Target Name</prop>
												<prop name="Position">0</prop>
												<prop name="IsDefault">1</prop>
												<obj name="ChannelProp" class="ChannelProperty" version="1">
													<prop name="ChannelIdx">1</prop>
												</obj>
											</obj>
											<obj name="PropertyObject" class="RQTargetProperty" version="4">
												<prop name="PropertyTypeName">Target Type</prop>
												<prop name="Position">0</prop>
												<prop name="IsDefault">0</prop>
												<prop name="TargetType">dtNone</prop>
												<obj name="ChannelProp" class="ChannelProperty" version="1">
													<prop name="ChannelIdx">1</prop>
												</obj>
											</obj>
										</list>
									</obj>
									<obj name="item" class="PropertyList" version="1">
										<list name="emlist" count="12">
											<obj name="PropertyObject" class="RQSampleTargetProperty" version="4">
												<prop name="PropertyTypeName">Combined Sample and Target Type</prop>
												<prop name="Position">0</prop>
												<prop name="IsDefault">0</prop>
												<obj name="ChannelProp" class="ChannelProperty" version="1">
													<prop name="ChannelIdx">2</prop>
												</obj>
											</obj>
											<obj name="PropertyObject" class="QuantConcProperty" version="4">
												<prop name="PropertyTypeName">Concentration</prop>
												<prop name="Position">0</prop>
												<prop name="IsDefault">1</prop>
												<prop name="Concentration">0</prop>
												<obj name="ChannelProp" class="ChannelProperty" version="1">
													<prop name="ChannelIdx">2</prop>
												</obj>
												<prop name="ReadOnly">1</prop>
											</obj>
											<obj name="PropertyObject" class="QuantCpHighProp" version="4">
												<prop name="PropertyTypeName">Cp High</prop>
												<prop name="Position">0</prop>
												<prop name="IsDefault">1</prop>
												<prop name="CpRangeHigh">0</prop>
												<obj name="ChannelProp" class="ChannelProperty" version="1">
													<prop name="ChannelIdx">2</prop>
												</obj>
												<prop name="ReadOnly">1</prop>
											</obj>
											<obj name="PropertyObject" class="QuantCpLowProp" version="4">
												<prop name="PropertyTypeName">Cp Low</prop>
												<prop name="Position">0</prop>
												<prop name="IsDefault">1</prop>
												<prop name="CpRangeLow">0</prop>
												<obj name="ChannelProp" class="ChannelProperty" version="1">
													<prop name="ChannelIdx">2</prop>
												</obj>
												<prop name="ReadOnly">1</prop>
											</obj>
											<obj name="PropertyObject" class="RQEffProp" version="4">
												<prop name="PropertyTypeName">Efficiency</prop>
												<prop name="Position">0</prop>
												<prop name="IsDefault">1</prop>
												<prop name="Efficiency">2</prop>
												<obj name="ChannelProp" class="ChannelProperty" version="1">
													<prop name="ChannelIdx">2</prop>
												</obj>
											</obj>
											<obj name="PropertyObject" class="ChannelGenotype" version="4">
												<prop name="PropertyTypeName">Melt Geno Genotype</prop>
												<prop name="Position">0</prop>
												<prop name="IsDefault">1</prop>
												<prop name="ReadOnly">1</prop>
												<obj name="ChannelProp" class="ChannelProperty" version="1">
													<prop name="ChannelIdx">2</prop>
												</obj>
											</obj>
											<obj name="PropertyObject" class="GroupChannelTypeProp" version="4">
												<prop name="PropertyTypeName">Melt Geno Sample Type</prop>
												<prop name="Position">0</prop>
												<prop name="IsDefault">0</prop>
												<prop name="GroupSampleType">mstUnknown</prop>
												<obj name="ChannelProp" class="ChannelProperty" version="1">
													<prop name="ChannelIdx">2</prop>
												</obj>
											</obj>
											<obj name="PropertyObject" class="QuantSampleTypeProperty" version="4">
												<prop name="PropertyTypeName">Quantification Sample Type</prop>
												<prop name="Position">0</prop>
												<prop name="IsDefault">0</prop>
												<prop name="SampleType">qsUnknown</prop>
												<obj name="ChannelProp" class="ChannelProperty" version="1">
													<prop name="ChannelIdx">2</prop>
												</obj>
											</obj>
											<obj name="PropertyObject" class="ChannelGenotype" version="4">
												<prop name="PropertyTypeName">Scanning Genotype</prop>
												<prop name="Position">0</prop>
												<prop name="IsDefault">1</prop>
												<prop name="ReadOnly">1</prop>
												<obj name="ChannelProp" class="ChannelProperty" version="1">
													<prop name="ChannelIdx">2</prop>
												</obj>
											</obj>
											<obj name="PropertyObject" class="GroupChannelTypeProp" version="4">
												<prop name="PropertyTypeName">Scanning Sample Type</prop>
												<prop name="Position">0</prop>
												<prop name="IsDefault">0</prop>
												<prop name="GroupSampleType">mstUnknown</prop>
												<obj name="ChannelProp" class="ChannelProperty" version="1">
													<prop name="ChannelIdx">2</prop>
												</obj>
											</obj>
											<obj name="PropertyObject" class="TargetName" version="4">
												<prop name="PropertyTypeName">Target Name</prop>
												<prop name="Position">0</prop>
												<prop name="IsDefault">1</prop>
												<obj name="ChannelProp" class="ChannelProperty" version="1">
													<prop name="ChannelIdx">2</prop>
												</obj>
											</obj>
											<obj name="PropertyObject" class="RQTargetProperty" version="4">
												<prop name="PropertyTypeName">Target Type</prop>
												<prop name="Position">0</prop>
												<prop name="IsDefault">0</prop>
												<prop name="TargetType">dtNone</prop>
												<obj name="ChannelProp" class="ChannelProperty" version="1">
													<prop name="ChannelIdx">2</prop>
												</obj>
											</obj>
										</list>
									</obj>
									<obj name="item" class="PropertyList" version="1">
										<list name="emlist" count="12">
											<obj name="PropertyObject" class="RQSampleTargetProperty" version="4">
												<prop name="PropertyTypeName">Combined Sample and Target Type</prop>
												<prop name="Position">0</prop>
												<prop name="IsDefault">0</prop>
												<obj name="ChannelProp" class="ChannelProperty" version="1">
													<prop name="ChannelIdx">3</prop>
												</obj>
											</obj>
											<obj name="PropertyObject" class="QuantConcProperty" version="4">
												<prop name="PropertyTypeName">Concentration</prop>
												<prop name="Position">0</prop>
												<prop name="IsDefault">1</prop>
												<prop name="Concentration">0</prop>
												<obj name="ChannelProp" class="ChannelProperty" version="1">
													<prop name="ChannelIdx">3</prop>
												</obj>
												<prop name="ReadOnly">1</prop>
											</obj>
											<obj name="PropertyObject" class="QuantCpHighProp" version="4">
												<prop name="PropertyTypeName">Cp High</prop>
												<prop name="Position">0</prop>
												<prop name="IsDefault">1</prop>
												<prop name="CpRangeHigh">0</prop>
												<obj name="ChannelProp" class="ChannelProperty" version="1">
													<prop name="ChannelIdx">3</prop>
												</obj>
												<prop name="ReadOnly">1</prop>
											</obj>
											<obj name="PropertyObject" class="QuantCpLowProp" version="4">
												<prop name="PropertyTypeName">Cp Low</prop>
												<prop name="Position">0</prop>
												<prop name="IsDefault">1</prop>
												<prop name="CpRangeLow">0</prop>
												<obj name="ChannelProp" class="ChannelProperty" version="1">
													<prop name="ChannelIdx">3</prop>
												</obj>
												<prop name="ReadOnly">1</prop>
											</obj>
											<obj name="PropertyObject" class="RQEffProp" version="4">
												<prop name="PropertyTypeName">Efficiency</prop>
												<prop name="Position">0</prop>
												<prop name="IsDefault">1</prop>
												<prop name="Efficiency">2</prop>
												<obj name="ChannelProp" class="ChannelProperty" version="1">
													<prop name="ChannelIdx">3</prop>
												</obj>
											</obj>
											<obj name="PropertyObject" class="ChannelGenotype" version="4">
												<prop name="PropertyTypeName">Melt Geno Genotype</prop>
												<prop name="Position">0</prop>
												<prop name="IsDefault">1</prop>
												<prop name="ReadOnly">1</prop>
												<obj name="ChannelProp" class="ChannelProperty" version="1">
													<prop name="ChannelIdx">3</prop>
												</obj>
											</obj>
											<obj name="PropertyObject" class="GroupChannelTypeProp" version="4">
												<prop name="PropertyTypeName">Melt Geno Sample Type</prop>
												<prop name="Position">0</prop>
												<prop name="IsDefault">0</prop>
												<prop name="GroupSampleType">mstUnknown</prop>
												<obj name="ChannelProp" class="ChannelProperty" version="1">
													<prop name="ChannelIdx">3</prop>
												</obj>
											</obj>
											<obj name="PropertyObject" class="QuantSampleTypeProperty" version="4">
												<prop name="PropertyTypeName">Quantification Sample Type</prop>
												<prop name="Position">0</prop>
												<prop name="IsDefault">0</prop>
												<prop name="SampleType">qsUnknown</prop>
												<obj name="ChannelProp" class="ChannelProperty" version="1">
													<prop name="ChannelIdx">3</prop>
												</obj>
											</obj>
											<obj name="PropertyObject" class="ChannelGenotype" version="4">
												<prop name="PropertyTypeName">Scanning Genotype</prop>
												<prop name="Position">0</prop>
												<prop name="IsDefault">1</prop>
												<prop name="ReadOnly">1</prop>
												<obj name="ChannelProp" class="ChannelProperty" version="1">
													<prop name="ChannelIdx">3</prop>
												</obj>
											</obj>
											<obj name="PropertyObject" class="GroupChannelTypeProp" version="4">
												<prop name="PropertyTypeName">Scanning Sample Type</prop>
												<prop name="Position">0</prop>
												<prop name="IsDefault">0</prop>
												<prop name="GroupSampleType">mstUnknown</prop>
												<obj name="ChannelProp" class="ChannelProperty" version="1">
													<prop name="ChannelIdx">3</prop>
												</obj>
											</obj>
											<obj name="PropertyObject" class="TargetName" version="4">
												<prop name="PropertyTypeName">Target Name</prop>
												<prop name="Position">0</prop>
												<prop name="IsDefault">1</prop>
												<obj name="ChannelProp" class="ChannelProperty" version="1">
													<prop name="ChannelIdx">3</prop>
												</obj>
											</obj>
											<obj name="PropertyObject" class="RQTargetProperty" version="4">
												<prop name="PropertyTypeName">Target Type</prop>
												<prop name="Position">0</prop>
												<prop name="IsDefault">0</prop>
												<prop name="TargetType">dtNone</prop>
												<obj name="ChannelProp" class="ChannelProperty" version="1">
													<prop name="ChannelIdx">3</prop>
												</obj>
											</obj>
										</list>
									</obj>
								</list>
							</obj>
						</obj>
						<prop name="ChannelPropertyCount">4</prop>
						<prop name="ContainerPosition">0</prop>
						<prop name="HasSampleProperties">1</prop>
						<obj name="SampleProperties" class="PropertyList" version="1">
							<list name="emlist" count="14">
								<obj name="PropertyObject" class="SamplePrefColor" version="4">
									<prop name="PropertyTypeName">Color</prop>
									<prop name="Position">0</prop>
									<prop name="IsDefault">0</prop>
									<prop name="Color">$00FF8000</prop>
								</obj>
								<obj name="PropertyObject" class="DominantChannelProp" version="4">
									<prop name="PropertyTypeName">Dominant Channel</prop>
									<prop name="Position">0</prop>
									<prop name="IsDefault">0</prop>
									<prop name="DominantChannel">0</prop>
								</obj>
								<obj name="PropertyObject" class="Genotype" version="4">
									<prop name="PropertyTypeName">EndPt Genotype</prop>
									<prop name="Position">0</prop>
									<prop name="IsDefault">1</prop>
									<prop name="ReadOnly">1</prop>
								</obj>
								<obj name="PropertyObject" class="GroupingSample" version="4">
									<prop name="PropertyTypeName">EndPt Sample Type</prop>
									<prop name="Position">0</prop>
									<prop name="IsDefault">0</prop>
									<prop name="GroupSampleType">mstUnknown</prop>
								</obj>
								<obj name="PropertyObject" class="SamplePrefLineStyle" version="4">
									<prop name="PropertyTypeName">Line Style</prop>
									<prop name="Position">0</prop>
									<prop name="IsDefault">0</prop>
									<prop name="LineStyle">psSolid</prop>
								</obj>
								<obj name="PropertyObject" class="GenSampleEditNotes" version="4">
									<prop name="PropertyTypeName">Notes</prop>
									<prop name="Position">0</prop>
									<prop name="IsDefault">1</prop>
								</obj>
								<obj name="PropertyObject" class="SamplePrefPointStyle" version="4">
									<prop name="PropertyTypeName">Point Style</prop>
									<prop name="Position">0</prop>
									<prop name="IsDefault">0</prop>
									<prop name="PointStyle">psNothing</prop>
								</obj>
								<obj name="PropertyObject" class="GenSampleEditPosition" version="4">
									<prop name="PropertyTypeName">Position</prop>
									<prop name="Position">0</prop>
									<prop name="IsDefault">1</prop>
								</obj>
								<obj name="PropertyObject" class="GenSampleEditReplicate" version="4">
									<prop name="PropertyTypeName">Replicate of</prop>
									<prop name="Position">0</prop>
									<prop name="IsDefault">1</prop>
									<prop name="ReplicateOf">-1</prop>
								</obj>
								<obj name="PropertyObject" class="HTCSampleID" version="4">
									<prop name="PropertyTypeName">Sample ID</prop>
									<prop name="Position">0</prop>
									<prop name="IsDefault">1</prop>
								</obj>
								<obj name="PropertyObject" class="GenSampleEditName" version="4">
									<prop name="PropertyTypeName">Sample Name</prop>
									<prop name="Position">0</prop>
									<prop name="IsDefault">1</prop>
									<prop name="name">Sample 1</prop>
								</obj>
								<obj name="PropertyObject" class="HTCSamplePrepNotes" version="4">
									<prop name="PropertyTypeName">Sample Prep Notes</prop>
									<prop name="Position">0</prop>
									<prop name="IsDefault">1</prop>
								</obj>
								<obj name="PropertyObject" class="GenSampleEditSubset" version="4">
									<prop name="PropertyTypeName">Subsets</prop>
									<prop name="Position">0</prop>
									<prop name="IsDefault">1</prop>
								</obj>
								<obj name="PropertyObject" class="SamplePrefWidth" version="5">
									<prop name="PropertyTypeName">Width</prop>
									<prop name="Position">0</prop>
									<prop name="IsDefault">1</prop>
									<prop name="Width">1</prop>
								</obj>
							</list>
						</obj>
					</obj>
					<obj name="item" class="SamplePropInfo" version="1">
						<obj name="ChannelProperties" class="ChanPropList" version="2">
							<obj name="ChannelProperties" class="EMList" version="1">
								<list name="emlist" count="4">
									<obj name="item" class="PropertyList" version="1">
										<list name="emlist" count="12">
											<obj name="PropertyObject" class="RQSampleTargetProperty" version="4">
												<prop name="PropertyTypeName">Combined Sample and Target Type</prop>
												<prop name="Position">1</prop>
												<prop name="IsDefault">0</prop>
												<obj name="ChannelProp" class="ChannelProperty" version="1">
													<prop name="ChannelIdx">0</prop>
												</obj>
											</obj>
											<obj name="PropertyObject" class="QuantConcProperty" version="4">
												<prop name="PropertyTypeName">Concentration</prop>
												<prop name="Position">1</prop>
												<prop name="IsDefault">1</prop>
												<prop name="Concentration">0</prop>
												<obj name="ChannelProp" class="ChannelProperty" version="1">
													<prop name="ChannelIdx">0</prop>
												</obj>
												<prop name="ReadOnly">1</prop>
											</obj>
											<obj name="PropertyObject" class="QuantCpHighProp" version="4">
												<prop name="PropertyTypeName">Cp High</prop>
												<prop name="Position">1</prop>
												<prop name="IsDefault">1</prop>
												<prop name="CpRangeHigh">0</prop>
												<obj name="ChannelProp" class="ChannelProperty" version="1">
													<prop name="ChannelIdx">0</prop>
												</obj>
												<prop name="ReadOnly">1</prop>
											</obj>
											<obj name="PropertyObject" class="QuantCpLowProp" version="4">
												<prop name="PropertyTypeName">Cp Low</prop>
												<prop name="Position">1</prop>
												<prop name="IsDefault">1</prop>
												<prop name="CpRangeLow">0</prop>
												<obj name="ChannelProp" class="ChannelProperty" version="1">
													<prop name="ChannelIdx">0</prop>
												</obj>
												<prop name="ReadOnly">1</prop>
											</obj>
											<obj name="PropertyObject" class="RQEffProp" version="4">
												<prop name="PropertyTypeName">Efficiency</prop>
												<prop name="Position">1</prop>
												<prop name="IsDefault">1</prop>
												<prop name="Efficiency">2</prop>
												<obj name="ChannelProp" class="ChannelProperty" version="1">
													<prop name="ChannelIdx">0</prop>
												</obj>
											</obj>
											<obj name="PropertyObject" class="ChannelGenotype" version="4">
												<prop name="PropertyTypeName">Melt Geno Genotype</prop>
												<prop name="Position">1</prop>
												<prop name="IsDefault">1</prop>
												<prop name="ReadOnly">1</prop>
												<obj name="ChannelProp" class="ChannelProperty" version="1">
													<prop name="ChannelIdx">0</prop>
												</obj>
											</obj>
											<obj name="PropertyObject" class="GroupChannelTypeProp" version="4">
												<prop name="PropertyTypeName">Melt Geno Sample Type</prop>
												<prop name="Position">1</prop>
												<prop name="IsDefault">0</prop>
												<prop name="GroupSampleType">mstUnknown</prop>
												<obj name="ChannelProp" class="ChannelProperty" version="1">
													<prop name="ChannelIdx">0</prop>
												</obj>
											</obj>
											<obj name="PropertyObject" class="QuantSampleTypeProperty" version="4">
												<prop name="PropertyTypeName">Quantification Sample Type</prop>
												<prop name="Position">1</prop>
												<prop name="IsDefault">0</prop>
												<prop name="SampleType">qsUnknown</prop>
												<obj name="ChannelProp" class="ChannelProperty" version="1">
													<prop name="ChannelIdx">0</prop>
												</obj>
											</obj>
											<obj name="PropertyObject" class="ChannelGenotype" version="4">
												<prop name="PropertyTypeName">Scanning Genotype</prop>
												<prop name="Position">1</prop>
												<prop name="IsDefault">1</prop>
												<prop name="ReadOnly">1</prop>
												<obj name="ChannelProp" class="ChannelProperty" version="1">
													<prop name="ChannelIdx">0</prop>
												</obj>
											</obj>
											<obj name="PropertyObject" class="GroupChannelTypeProp" version="4">
												<prop name="PropertyTypeName">Scanning Sample Type</prop>
												<prop name="Position">1</prop>
												<prop name="IsDefault">0</prop>
												<prop name="GroupSampleType">mstUnknown</prop>
												<obj name="ChannelProp" class="ChannelProperty" version="1">
													<prop name="ChannelIdx">0</prop>
												</obj>
											</obj>
											<obj name="PropertyObject" class="TargetName" version="4">
												<prop name="PropertyTypeName">Target Name</prop>
												<prop name="Position">1</prop>
												<prop name="IsDefault">1</prop>
												<obj name="ChannelProp" class="ChannelProperty" version="1">
													<prop name="ChannelIdx">0</prop>
												</obj>
											</obj>
											<obj name="PropertyObject" class="RQTargetProperty" version="4">
												<prop name="PropertyTypeName">Target Type</prop>
												<prop name="Position">1</prop>
												<prop name="IsDefault">0</prop>
												<prop name="TargetType">dtNone</prop>
												<obj name="ChannelProp" class="ChannelProperty" version="1">
													<prop name="ChannelIdx">0</prop>
												</obj>
											</obj>
										</list>
									</obj>
									<obj name="item" class="PropertyList" version="1">
										<list name="emlist" count="12">
											<obj name="PropertyObject" class="RQSampleTargetProperty" version="4">
												<prop name="PropertyTypeName">Combined Sample and Target Type</prop>
												<prop name="Position">1</prop>
												<prop name="IsDefault">0</prop>
												<obj name="ChannelProp" class="ChannelProperty" version="1">
													<prop name="ChannelIdx">1</prop>
												</obj>
											</obj>
											<obj name="PropertyObject" class="QuantConcProperty" version="4">
												<prop name="PropertyTypeName">Concentration</prop>
												<prop name="Position">1</prop>
												<prop name="IsDefault">1</prop>
												<prop name="Concentration">0</prop>
												<obj name="ChannelProp" class="ChannelProperty" version="1">
													<prop name="ChannelIdx">1</prop>
												</obj>
												<prop name="ReadOnly">1</prop>
											</obj>
											<obj name="PropertyObject" class="QuantCpHighProp" version="4">
												<prop name="PropertyTypeName">Cp High</prop>
												<prop name="Position">1</prop>
												<prop name="IsDefault">1</prop>
												<prop name="CpRangeHigh">0</prop>
												<obj name="ChannelProp" class="ChannelProperty" version="1">
													<prop name="ChannelIdx">1</prop>
												</obj>
												<prop name="ReadOnly">1</prop>
											</obj>
											<obj name="PropertyObject" class="QuantCpLowProp" version="4">
												<prop name="PropertyTypeName">Cp Low</prop>
												<prop name="Position">1</prop>
												<prop name="IsDefault">1</prop>
												<prop name="CpRangeLow">0</prop>
												<obj name="ChannelProp" class="ChannelProperty" version="1">
													<prop name="ChannelIdx">1</prop>
												</obj>
												<prop name="ReadOnly">1</prop>
											</obj>
											<obj name="PropertyObject" class="RQEffProp" version="4">
												<prop name="PropertyTypeName">Efficiency</prop>
												<prop name="Position">1</prop>
												<prop name="IsDefault">1</prop>
												<prop name="Efficiency">2</prop>
												<obj name="ChannelProp" class="ChannelProperty" version="1">
													<prop name="ChannelIdx">1</prop>
												</obj>
											</obj>
											<obj name="PropertyObject" class="ChannelGenotype" version="4">
												<prop name="PropertyTypeName">Melt Geno Genotype</prop>
												<prop name="Position">1</prop>
												<prop name="IsDefault">1</prop>
												<prop name="ReadOnly">1</prop>
												<obj name="ChannelProp" class="ChannelProperty" version="1">
													<prop name="ChannelIdx">1</prop>
												</obj>
											</obj>
											<obj name="PropertyObject" class="GroupChannelTypeProp" version="4">
												<prop name="PropertyTypeName">Melt Geno Sample Type</prop>
												<prop name="Position">1</prop>
												<prop name="IsDefault">0</prop>
												<prop name="GroupSampleType">mstUnknown</prop>
												<obj name="ChannelProp" class="ChannelProperty" version="1">
													<prop name="ChannelIdx">1</prop>
												</obj>
											</obj>
											<obj name="PropertyObject" class="QuantSampleTypeProperty" version="4">
												<prop name="PropertyTypeName">Quantification Sample Type</prop>
												<prop name="Position">1</prop>
												<prop name="IsDefault">0</prop>
												<prop name="SampleType">qsUnknown</prop>
												<obj name="ChannelProp" class="ChannelProperty" version="1">
													<prop name="ChannelIdx">1</prop>
												</obj>
											</obj>
											<obj name="PropertyObject" class="ChannelGenotype" version="4">
												<prop name="PropertyTypeName">Scanning Genotype</prop>
												<prop name="Position">1</prop>
												<prop name="IsDefault">1</prop>
												<prop name="ReadOnly">1</prop>
												<obj name="ChannelProp" class="ChannelProperty" version="1">
													<prop name="ChannelIdx">1</prop>
												</obj>
											</obj>
											<obj name="PropertyObject" class="GroupChannelTypeProp" version="4">
												<prop name="PropertyTypeName">Scanning Sample Type</prop>
												<prop name="Position">1</prop>
												<prop name="IsDefault">0</prop>
												<prop name="GroupSampleType">mstUnknown</prop>
												<obj name="ChannelProp" class="ChannelProperty" version="1">
													<prop name="ChannelIdx">1</prop>
												</obj>
											</obj>
											<obj name="PropertyObject" class="TargetName" version="4">
												<prop name="PropertyTypeName">Target Name</prop>
												<prop name="Position">1</prop>
												<prop name="IsDefault">1</prop>
												<obj name="ChannelProp" class="ChannelProperty" version="1">
													<prop name="ChannelIdx">1</prop>
												</obj>
											</obj>
											<obj name="PropertyObject" class="RQTargetProperty" version="4">
												<prop name="PropertyTypeName">Target Type</prop>
												<prop name="Position">1</prop>
												<prop name="IsDefault">0</prop>
												<prop name="TargetType">dtNone</prop>
												<obj name="ChannelProp" class="ChannelProperty" version="1">
													<prop name="ChannelIdx">1</prop>
												</obj>
											</obj>
										</list>
									</obj>
									<obj name="item" class="PropertyList" version="1">
										<list name="emlist" count="12">
											<obj name="PropertyObject" class="RQSampleTargetProperty" version="4">
												<prop name="PropertyTypeName">Combined Sample and Target Type</prop>
												<prop name="Position">1</prop>
												<prop name="IsDefault">0</prop>
												<obj name="ChannelProp" class="ChannelProperty" version="1">
													<prop name="ChannelIdx">2</prop>
												</obj>
											</obj>
											<obj name="PropertyObject" class="QuantConcProperty" version="4">
												<prop name="PropertyTypeName">Concentration</prop>
												<prop name="Position">1</prop>
												<prop name="IsDefault">1</prop>
												<prop name="Concentration">0</prop>
												<obj name="ChannelProp" class="ChannelProperty" version="1">
													<prop name="ChannelIdx">2</prop>
												</obj>
												<prop name="ReadOnly">1</prop>
											</obj>
											<obj name="PropertyObject" class="QuantCpHighProp" version="4">
												<prop name="PropertyTypeName">Cp High</prop>
												<prop name="Position">1</prop>
												<prop name="IsDefault">1</prop>
												<prop name="CpRangeHigh">0</prop>
												<obj name="ChannelProp" class="ChannelProperty" version="1">
													<prop name="ChannelIdx">2</prop>
												</obj>
												<prop name="ReadOnly">1</prop>
											</obj>
											<obj name="PropertyObject" class="QuantCpLowProp" version="4">
												<prop name="PropertyTypeName">Cp Low</prop>
												<prop name="Position">1</prop>
												<prop name="IsDefault">1</prop>
												<prop name="CpRangeLow">0</prop>
												<obj name="ChannelProp" class="ChannelProperty" version="1">
													<prop name="ChannelIdx">2</prop>
												</obj>
												<prop name="ReadOnly">1</prop>
											</obj>
											<obj name="PropertyObject" class="RQEffProp" version="4">
												<prop name="PropertyTypeName">Efficiency</prop>
												<prop name="Position">1</prop>
												<prop name="IsDefault">1</prop>
												<prop name="Efficiency">2</prop>
												<obj name="ChannelProp" class="ChannelProperty" version="1">
													<prop name="ChannelIdx">2</prop>
												</obj>
											</obj>
											<obj name="PropertyObject" class="ChannelGenotype" version="4">
												<prop name="PropertyTypeName">Melt Geno Genotype</prop>
												<prop name="Position">1</prop>
												<prop name="IsDefault">1</prop>
												<prop name="ReadOnly">1</prop>
												<obj name="ChannelProp" class="ChannelProperty" version="1">
													<prop name="ChannelIdx">2</prop>
												</obj>
											</obj>
											<obj name="PropertyObject" class="GroupChannelTypeProp" version="4">
												<prop name="PropertyTypeName">Melt Geno Sample Type</prop>
												<prop name="Position">1</prop>
												<prop name="IsDefault">0</prop>
												<prop name="GroupSampleType">mstUnknown</prop>
												<obj name="ChannelProp" class="ChannelProperty" version="1">
													<prop name="ChannelIdx">2</prop>
												</obj>
											</obj>
											<obj name="PropertyObject" class="QuantSampleTypeProperty" version="4">
												<prop name="PropertyTypeName">Quantification Sample Type</prop>
												<prop name="Position">1</prop>
												<prop name="IsDefault">0</prop>
												<prop name="SampleType">qsUnknown</prop>
												<obj name="ChannelProp" class="ChannelProperty" version="1">
													<prop name="ChannelIdx">2</prop>
												</obj>
											</obj>
											<obj name="PropertyObject" class="ChannelGenotype" version="4">
												<prop name="PropertyTypeName">Scanning Genotype</prop>
												<prop name="Position">1</prop>
												<prop name="IsDefault">1</prop>
												<prop name="ReadOnly">1</prop>
												<obj name="ChannelProp" class="ChannelProperty" version="1">
													<prop name="ChannelIdx">2</prop>
												</obj>
											</obj>
											<obj name="PropertyObject" class="GroupChannelTypeProp" version="4">
												<prop name="PropertyTypeName">Scanning Sample Type</prop>
												<prop name="Position">1</prop>
												<prop name="IsDefault">0</prop>
												<prop name="GroupSampleType">mstUnknown</prop>
												<obj name="ChannelProp" class="ChannelProperty" version="1">
													<prop name="ChannelIdx">2</prop>
												</obj>
											</obj>
											<obj name="PropertyObject" class="TargetName" version="4">
												<prop name="PropertyTypeName">Target Name</prop>
												<prop name="Position">1</prop>
												<prop name="IsDefault">1</prop>
												<obj name="ChannelProp" class="ChannelProperty" version="1">
													<prop name="ChannelIdx">2</prop>
												</obj>
											</obj>
											<obj name="PropertyObject" class="RQTargetProperty" version="4">
												<prop name="PropertyTypeName">Target Type</prop>
												<prop name="Position">1</prop>
												<prop name="IsDefault">0</prop>
												<prop name="TargetType">dtNone</prop>
												<obj name="ChannelProp" class="ChannelProperty" version="1">
													<prop name="ChannelIdx">2</prop>
												</obj>
											</obj>
										</list>
									</obj>
									<obj name="item" class="PropertyList" version="1">
										<list name="emlist" count="12">
											<obj name="PropertyObject" class="RQSampleTargetProperty" version="4">
												<prop name="PropertyTypeName">Combined Sample and Target Type</prop>
												<prop name="Position">1</prop>
												<prop name="IsDefault">0</prop>
												<obj name="ChannelProp" class="ChannelProperty" version="1">
													<prop name="ChannelIdx">3</prop>
												</obj>
											</obj>
											<obj name="PropertyObject" class="QuantConcProperty" version="4">
												<prop name="PropertyTypeName">Concentration</prop>
												<prop name="Position">1</prop>
												<prop name="IsDefault">1</prop>
												<prop name="Concentration">0</prop>
												<obj name="ChannelProp" class="ChannelProperty" version="1">
													<prop name="ChannelIdx">3</prop>
												</obj>
												<prop name="ReadOnly">1</prop>
											</obj>
											<obj name="PropertyObject" class="QuantCpHighProp" version="4">
												<prop name="PropertyTypeName">Cp High</prop>
												<prop name="Position">1</prop>
												<prop name="IsDefault">1</prop>
												<prop name="CpRangeHigh">0</prop>
												<obj name="ChannelProp" class="ChannelProperty" version="1">
													<prop name="ChannelIdx">3</prop>
												</obj>
												<prop name="ReadOnly">1</prop>
											</obj>
											<obj name="PropertyObject" class="QuantCpLowProp" version="4">
												<prop name="PropertyTypeName">Cp Low</prop>
												<prop name="Position">1</prop>
												<prop name="IsDefault">1</prop>
												<prop name="CpRangeLow">0</prop>
												<obj name="ChannelProp" class="ChannelProperty" version="1">
													<prop name="ChannelIdx">3</prop>
												</obj>
												<prop name="ReadOnly">1</prop>
											</obj>
											<obj name="PropertyObject" class="RQEffProp" version="4">
												<prop name="PropertyTypeName">Efficiency</prop>
												<prop name="Position">1</prop>
												<prop name="IsDefault">1</prop>
												<prop name="Efficiency">2</prop>
												<obj name="ChannelProp" class="ChannelProperty" version="1">
													<prop name="ChannelIdx">3</prop>
												</obj>
											</obj>
											<obj name="PropertyObject" class="ChannelGenotype" version="4">
												<prop name="PropertyTypeName">Melt Geno Genotype</prop>
												<prop name="Position">1</prop>
												<prop name="IsDefault">1</prop>
												<prop name="ReadOnly">1</prop>
												<obj name="ChannelProp" class="ChannelProperty" version="1">
													<prop name="ChannelIdx">3</prop>
												</obj>
											</obj>
											<obj name="PropertyObject" class="GroupChannelTypeProp" version="4">
												<prop name="PropertyTypeName">Melt Geno Sample Type</prop>
												<prop name="Position">1</prop>
												<prop name="IsDefault">0</prop>
												<prop name="GroupSampleType">mstUnknown</prop>
												<obj name="ChannelProp" class="ChannelProperty" version="1">
													<prop name="ChannelIdx">3</prop>
												</obj>
											</obj>
											<obj name="PropertyObject" class="QuantSampleTypeProperty" version="4">
												<prop name="PropertyTypeName">Quantification Sample Type</prop>
												<prop name="Position">1</prop>
												<prop name="IsDefault">0</prop>
												<prop name="SampleType">qsUnknown</prop>
												<obj name="ChannelProp" class="ChannelProperty" version="1">
													<prop name="ChannelIdx">3</prop>
												</obj>
											</obj>
											<obj name="PropertyObject" class="ChannelGenotype" version="4">
												<prop name="PropertyTypeName">Scanning Genotype</prop>
												<prop name="Position">1</prop>
												<prop name="IsDefault">1</prop>
												<prop name="ReadOnly">1</prop>
												<obj name="ChannelProp" class="ChannelProperty" version="1">
													<prop name="ChannelIdx">3</prop>
												</obj>
											</obj>
											<obj name="PropertyObject" class="GroupChannelTypeProp" version="4">
												<prop name="PropertyTypeName">Scanning Sample Type</prop>
												<prop name="Position">1</prop>
												<prop name="IsDefault">0</prop>
												<prop name="GroupSampleType">mstUnknown</prop>
												<obj name="ChannelProp" class="ChannelProperty" version="1">
													<prop name="ChannelIdx">3</prop>
												</obj>
											</obj>
											<obj name="PropertyObject" class="TargetName" version="4">
												<prop name="PropertyTypeName">Target Name</prop>
												<prop name="Position">1</prop>
												<prop name="IsDefault">1</prop>
												<obj name="ChannelProp" class="ChannelProperty" version="1">
													<prop name="ChannelIdx">3</prop>
												</obj>
											</obj>
											<obj name="PropertyObject" class="RQTargetProperty" version="4">
												<prop name="PropertyTypeName">Target Type</prop>
												<prop name="Position">1</prop>
												<prop name="IsDefault">0</prop>
												<prop name="TargetType">dtNone</prop>
												<obj name="ChannelProp" class="ChannelProperty" version="1">
													<prop name="ChannelIdx">3</prop>
												</obj>
											</obj>
										</list>
									</obj>
								</list>
							</obj>
						</obj>
						<prop name="ChannelPropertyCount">4</prop>
						<prop name="ContainerPosition">1</prop>
						<prop name="HasSampleProperties">1</prop>
						<obj name="SampleProperties" class="PropertyList" version="1">
							<list name="emlist" count="14">
								<obj name="PropertyObject" class="SamplePrefColor" version="4">
									<prop name="PropertyTypeName">Color</prop>
									<prop name="Position">1</prop>
									<prop name="IsDefault">0</prop>
									<prop name="Color">clRed</prop>
								</obj>
								<obj name="PropertyObject" class="DominantChannelProp" version="4">
									<prop name="PropertyTypeName">Dominant Channel</prop>
									<prop name="Position">1</prop>
									<prop name="IsDefault">0</prop>
									<prop name="DominantChannel">0</prop>
								</obj>
								<obj name="PropertyObject" class="Genotype" version="4">
									<prop name="PropertyTypeName">EndPt Genotype</prop>
									<prop name="Position">1</prop>
									<prop name="IsDefault">1</prop>
									<prop name="ReadOnly">1</prop>
								</obj>
								<obj name="PropertyObject" class="GroupingSample" version="4">
									<prop name="PropertyTypeName">EndPt Sample Type</prop>
									<prop name="Position">1</prop>
									<prop name="IsDefault">0</prop>
									<prop name="GroupSampleType">mstUnknown</prop>
								</obj>
								<obj name="PropertyObject" class="SamplePrefLineStyle" version="4">
									<prop name="PropertyTypeName">Line Style</prop>
									<prop name="Position">1</prop>
									<prop name="IsDefault">0</prop>
									<prop name="LineStyle">psSolid</prop>
								</obj>
								<obj name="PropertyObject" class="GenSampleEditNotes" version="4">
									<prop name="PropertyTypeName">Notes</prop>
									<prop name="Position">1</prop>
									<prop name="IsDefault">1</prop>
								</obj>
								<obj name="PropertyObject" class="SamplePrefPointStyle" version="4">
									<prop name="PropertyTypeName">Point Style</prop>
									<prop name="Position">1</prop>
									<prop name="IsDefault">0</prop>
									<prop name="PointStyle">psNothing</prop>
								</obj>
								<obj name="PropertyObject" class="GenSampleEditPosition" version="4">
									<prop name="PropertyTypeName">Position</prop>
									<prop name="Position">1</prop>
									<prop name="IsDefault">1</prop>
								</obj>
								<obj name="PropertyObject" class="GenSampleEditReplicate" version="4">
									<prop name="PropertyTypeName">Replicate of</prop>
									<prop name="Position">1</prop>
									<prop name="IsDefault">1</prop>
									<prop name="ReplicateOf">-1</prop>
								</obj>
								<obj name="PropertyObject" class="HTCSampleID" version="4">
									<prop name="PropertyTypeName">Sample ID</prop>
									<prop name="Position">1</prop>
									<prop name="IsDefault">1</prop>
								</obj>
								<obj name="PropertyObject" class="GenSampleEditName" version="4">
									<prop name="PropertyTypeName">Sample Name</prop>
									<prop name="Position">1</prop>
									<prop name="IsDefault">1</prop>
									<prop name="name">Sample 2</prop>
								</obj>
								<obj name="PropertyObject" class="HTCSamplePrepNotes" version="4">
									<prop name="PropertyTypeName">Sample Prep Notes</prop>
									<prop name="Position">1</prop>
									<prop name="IsDefault">1</prop>
								</obj>
								<obj name="PropertyObject" class="GenSampleEditSubset" version="4">
									<prop name="PropertyTypeName">Subsets</prop>
									<prop name="Position">1</prop>
									<prop name="IsDefault">1</prop>
								</obj>
								<obj name="PropertyObject" class="SamplePrefWidth" version="5">
									<prop name="PropertyTypeName">Width</prop>
									<prop name="Position">1</prop>
									<prop name="IsDefault">1</prop>
									<prop name="Width">1</prop>
								</obj>
							</list>
						</obj>
					</obj>
					<obj name="item" class="SamplePropInfo" version="1">
						<obj name="ChannelProperties" class="ChanPropList" version="2">
							<obj name="ChannelProperties" class="EMList" version="1">
								<list name="emlist" count="4">
									<obj name="item" class="PropertyList" version="1">
										<list name="emlist" count="12">
											<obj name="PropertyObject" class="RQSampleTargetProperty" version="4">
												<prop name="PropertyTypeName">Combined Sample and Target Type</prop>
												<prop name="Position">2</prop>
												<prop name="IsDefault">0</prop>
												<obj name="ChannelProp" class="ChannelProperty" version="1">
													<prop name="ChannelIdx">0</prop>
												</obj>
											</obj>
											<obj name="PropertyObject" class="QuantConcProperty" version="4">
												<prop name="PropertyTypeName">Concentration</prop>
												<prop name="Position">2</prop>
												<prop name="IsDefault">1</prop>
												<prop name="Concentration">0</prop>
												<obj name="ChannelProp" class="ChannelProperty" version="1">
													<prop name="ChannelIdx">0</prop>
												</obj>
												<prop name="ReadOnly">1</prop>
											</obj>
											<obj name="PropertyObject" class="QuantCpHighProp" version="4">
												<prop name="PropertyTypeName">Cp High</prop>
												<prop name="Position">2</prop>
												<prop name="IsDefault">1</prop>
												<prop name="CpRangeHigh">0</prop>
												<obj name="ChannelProp" class="ChannelProperty" version="1">
													<prop name="ChannelIdx">0</prop>
												</obj>
												<prop name="ReadOnly">1</prop>
											</obj>
											<obj name="PropertyObject" class="QuantCpLowProp" version="4">
												<prop name="PropertyTypeName">Cp Low</prop>
												<prop name="Position">2</prop>
												<prop name="IsDefault">1</prop>
												<prop name="CpRangeLow">0</prop>
												<obj name="ChannelProp" class="ChannelProperty" version="1">
													<prop name="ChannelIdx">0</prop>
												</obj>
												<prop name="ReadOnly">1</prop>
											</obj>
											<obj name="PropertyObject" class="RQEffProp" version="4">
												<prop name="PropertyTypeName">Efficiency</prop>
												<prop name="Position">2</prop>
												<prop name="IsDefault">1</prop>
												<prop name="Efficiency">2</prop>
												<obj name="ChannelProp" class="ChannelProperty" version="1">
													<prop name="ChannelIdx">0</prop>
												</obj>
											</obj>
											<obj name="PropertyObject" class="ChannelGenotype" version="4">
												<prop name="PropertyTypeName">Melt Geno Genotype</prop>
												<prop name="Position">2</prop>
												<prop name="IsDefault">1</prop>
												<prop name="ReadOnly">1</prop>
												<obj name="ChannelProp" class="ChannelProperty" version="1">
													<prop name="ChannelIdx">0</prop>
												</obj>
											</obj>
											<obj name="PropertyObject" class="GroupChannelTypeProp" version="4">
												<prop name="PropertyTypeName">Melt Geno Sample Type</prop>
												<prop name="Position">2</prop>
												<prop name="IsDefault">0</prop>
												<prop name="GroupSampleType">mstUnknown</prop>
												<obj name="ChannelProp" class="ChannelProperty" version="1">
													<prop name="ChannelIdx">0</prop>
												</obj>
											</obj>
											<obj name="PropertyObject" class="QuantSampleTypeProperty" version="4">
												<prop name="PropertyTypeName">Quantification Sample Type</prop>
												<prop name="Position">2</prop>
												<prop name="IsDefault">0</prop>
												<prop name="SampleType">qsUnknown</prop>
												<obj name="ChannelProp" class="ChannelProperty" version="1">
													<prop name="ChannelIdx">0</prop>
												</obj>
											</obj>
											<obj name="PropertyObject" class="ChannelGenotype" version="4">
												<prop name="PropertyTypeName">Scanning Genotype</prop>
												<prop name="Position">2</prop>
												<prop name="IsDefault">1</prop>
												<prop name="ReadOnly">1</prop>
												<obj name="ChannelProp" class="ChannelProperty" version="1">
													<prop name="ChannelIdx">0</prop>
												</obj>
											</obj>
											<obj name="PropertyObject" class="GroupChannelTypeProp" version="4">
												<prop name="PropertyTypeName">Scanning Sample Type</prop>
												<prop name="Position">2</prop>
												<prop name="IsDefault">0</prop>
												<prop name="GroupSampleType">mstUnknown</prop>
												<obj name="ChannelProp" class="ChannelProperty" version="1">
													<prop name="ChannelIdx">0</prop>
												</obj>
											</obj>
											<obj name="PropertyObject" class="TargetName" version="4">
												<prop name="PropertyTypeName">Target Name</prop>
												<prop name="Position">2</prop>
												<prop name="IsDefault">1</prop>
												<obj name="ChannelProp" class="ChannelProperty" version="1">
													<prop name="ChannelIdx">0</prop>
												</obj>
											</obj>
											<obj name="PropertyObject" class="RQTargetProperty" version="4">
												<prop name="PropertyTypeName">Target Type</prop>
												<prop name="Position">2</prop>
												<prop name="IsDefault">0</prop>
												<prop name="TargetType">dtNone</prop>
												<obj name="ChannelProp" class="ChannelProperty" version="1">
													<prop name="ChannelIdx">0</prop>
												</obj>
											</obj>
										</list>
									</obj>
									<obj name="item" class="PropertyList" version="1">
										<list name="emlist" count="12">
											<obj name="PropertyObject" class="RQSampleTargetProperty" version="4">
												<prop name="PropertyTypeName">Combined Sample and Target Type</prop>
												<prop name="Position">2</prop>
												<prop name="IsDefault">0</prop>
												<obj name="ChannelProp" class="ChannelProperty" version="1">
													<prop name="ChannelIdx">1</prop>
												</obj>
											</obj>
											<obj name="PropertyObject" class="QuantConcProperty" version="4">
												<prop name="PropertyTypeName">Concentration</prop>
												<prop name="Position">2</prop>
												<prop name="IsDefault">1</prop>
												<prop name="Concentration">0</prop>
												<obj name="ChannelProp" class="ChannelProperty" version="1">
													<prop name="ChannelIdx">1</prop>
												</obj>
												<prop name="ReadOnly">1</prop>
											</obj>
											<obj name="PropertyObject" class="QuantCpHighProp" version="4">
												<prop name="PropertyTypeName">Cp High</prop>
												<prop name="Position">2</prop>
												<prop name="IsDefault">1</prop>
												<prop name="CpRangeHigh">0</prop>
												<obj name="ChannelProp" class="ChannelProperty" version="1">
													<prop name="ChannelIdx">1</prop>
												</obj>
												<prop name="ReadOnly">1</prop>
											</obj>
											<obj name="PropertyObject" class="QuantCpLowProp" version="4">
												<prop name="PropertyTypeName">Cp Low</prop>
												<prop name="Position">2</prop>
												<prop name="IsDefault">1</prop>
												<prop name="CpRangeLow">0</prop>
												<obj name="ChannelProp" class="ChannelProperty" version="1">
													<prop name="ChannelIdx">1</prop>
												</obj>
												<prop name="ReadOnly">1</prop>
											</obj>
											<obj name="PropertyObject" class="RQEffProp" version="4">
												<prop name="PropertyTypeName">Efficiency</prop>
												<prop name="Position">2</prop>
												<prop name="IsDefault">1</prop>
												<prop name="Efficiency">2</prop>
												<obj name="ChannelProp" class="ChannelProperty" version="1">
													<prop name="ChannelIdx">1</prop>
												</obj>
											</obj>
											<obj name="PropertyObject" class="ChannelGenotype" version="4">
												<prop name="PropertyTypeName">Melt Geno Genotype</prop>
												<prop name="Position">2</prop>
												<prop name="IsDefault">1</prop>
												<prop name="ReadOnly">1</prop>
												<obj name="ChannelProp" class="ChannelProperty" version="1">
													<prop name="ChannelIdx">1</prop>
												</obj>
											</obj>
											<obj name="PropertyObject" class="GroupChannelTypeProp" version="4">
												<prop name="PropertyTypeName">Melt Geno Sample Type</prop>
												<prop name="Position">2</prop>
												<prop name="IsDefault">0</prop>
												<prop name="GroupSampleType">mstUnknown</prop>
												<obj name="ChannelProp" class="ChannelProperty" version="1">
													<prop name="ChannelIdx">1</prop>
												</obj>
											</obj>
											<obj name="PropertyObject" class="QuantSampleTypeProperty" version="4">
												<prop name="PropertyTypeName">Quantification Sample Type</prop>
												<prop name="Position">2</prop>
												<prop name="IsDefault">0</prop>
												<prop name="SampleType">qsUnknown</prop>
												<obj name="ChannelProp" class="ChannelProperty" version="1">
													<prop name="ChannelIdx">1</prop>
												</obj>
											</obj>
											<obj name="PropertyObject" class="ChannelGenotype" version="4">
												<prop name="PropertyTypeName">Scanning Genotype</prop>
												<prop name="Position">2</prop>
												<prop name="IsDefault">1</prop>
												<prop name="ReadOnly">1</prop>
												<obj name="ChannelProp" class="ChannelProperty" version="1">
													<prop name="ChannelIdx">1</prop>
												</obj>
											</obj>
											<obj name="PropertyObject" class="GroupChannelTypeProp" version="4">
												<prop name="PropertyTypeName">Scanning Sample Type</prop>
												<prop name="Position">2</prop>
												<prop name="IsDefault">0</prop>
												<prop name="GroupSampleType">mstUnknown</prop>
												<obj name="ChannelProp" class="ChannelProperty" version="1">
													<prop name="ChannelIdx">1</prop>
												</obj>
											</obj>
											<obj name="PropertyObject" class="TargetName" version="4">
												<prop name="PropertyTypeName">Target Name</prop>
												<prop name="Position">2</prop>
												<prop name="IsDefault">1</prop>
												<obj name="ChannelProp" class="ChannelProperty" version="1">
													<prop name="ChannelIdx">1</prop>
												</obj>
											</obj>
											<obj name="PropertyObject" class="RQTargetProperty" version="4">
												<prop name="PropertyTypeName">Target Type</prop>
												<prop name="Position">2</prop>
												<prop name="IsDefault">0</prop>
												<prop name="TargetType">dtNone</prop>
												<obj name="ChannelProp" class="ChannelProperty" version="1">
													<prop name="ChannelIdx">1</prop>
												</obj>
											</obj>
										</list>
									</obj>
									<obj name="item" class="PropertyList" version="1">
										<list name="emlist" count="12">
											<obj name="PropertyObject" class="RQSampleTargetProperty" version="4">
												<prop name="PropertyTypeName">Combined Sample and Target Type</prop>
												<prop name="Position">2</prop>
												<prop name="IsDefault">0</prop>
												<obj name="ChannelProp" class="ChannelProperty" version="1">
													<prop name="ChannelIdx">2</prop>
												</obj>
											</obj>
											<obj name="PropertyObject" class="QuantConcProperty" version="4">
												<prop name="PropertyTypeName">Concentration</prop>
												<prop name="Position">2</prop>
												<prop name="IsDefault">1</prop>
												<prop name="Concentration">0</prop>
												<obj name="ChannelProp" class="ChannelProperty" version="1">
													<prop name="ChannelIdx">2</prop>
												</obj>
												<prop name="ReadOnly">1</prop>
											</obj>
											<obj name="PropertyObject" class="QuantCpHighProp" version="4">
												<prop name="PropertyTypeName">Cp High</prop>
												<prop name="Position">2</prop>
												<prop name="IsDefault">1</prop>
												<prop name="CpRangeHigh">0</prop>
												<obj name="ChannelProp" class="ChannelProperty" version="1">
													<prop name="ChannelIdx">2</prop>
												</obj>
												<prop name="ReadOnly">1</prop>
											</obj>
											<obj name="PropertyObject" class="QuantCpLowProp" version="4">
												<prop name="PropertyTypeName">Cp Low</prop>
												<prop name="Position">2</prop>
												<prop name="IsDefault">1</prop>
												<prop name="CpRangeLow">0</prop>
												<obj name="ChannelProp" class="ChannelProperty" version="1">
													<prop name="ChannelIdx">2</prop>
												</obj>
												<prop name="ReadOnly">1</prop>
											</obj>
											<obj name="PropertyObject" class="RQEffProp" version="4">
												<prop name="PropertyTypeName">Efficiency</prop>
												<prop name="Position">2</prop>
												<prop name="IsDefault">1</prop>
												<prop name="Efficiency">2</prop>
												<obj name="ChannelProp" class="ChannelProperty" version="1">
													<prop name="ChannelIdx">2</prop>
												</obj>
											</obj>
											<obj name="PropertyObject" class="ChannelGenotype" version="4">
												<prop name="PropertyTypeName">Melt Geno Genotype</prop>
												<prop name="Position">2</prop>
												<prop name="IsDefault">1</prop>
												<prop name="ReadOnly">1</prop>
												<obj name="ChannelProp" class="ChannelProperty" version="1">
													<prop name="ChannelIdx">2</prop>
												</obj>
											</obj>
											<obj name="PropertyObject" class="GroupChannelTypeProp" version="4">
												<prop name="PropertyTypeName">Melt Geno Sample Type</prop>
												<prop name="Position">2</prop>
												<prop name="IsDefault">0</prop>
												<prop name="GroupSampleType">mstUnknown</prop>
												<obj name="ChannelProp" class="ChannelProperty" version="1">
													<prop name="ChannelIdx">2</prop>
												</obj>
											</obj>
											<obj name="PropertyObject" class="QuantSampleTypeProperty" version="4">
												<prop name="PropertyTypeName">Quantification Sample Type</prop>
												<prop name="Position">2</prop>
												<prop name="IsDefault">0</prop>
												<prop name="SampleType">qsUnknown</prop>
												<obj name="ChannelProp" class="ChannelProperty" version="1">
													<prop name="ChannelIdx">2</prop>
												</obj>
											</obj>
											<obj name="PropertyObject" class="ChannelGenotype" version="4">
												<prop name="PropertyTypeName">Scanning Genotype</prop>
												<prop name="Position">2</prop>
												<prop name="IsDefault">1</prop>
												<prop name="ReadOnly">1</prop>
												<obj name="ChannelProp" class="ChannelProperty" version="1">
													<prop name="ChannelIdx">2</prop>
												</obj>
											</obj>
											<obj name="PropertyObject" class="GroupChannelTypeProp" version="4">
												<prop name="PropertyTypeName">Scanning Sample Type</prop>
												<prop name="Position">2</prop>
												<prop name="IsDefault">0</prop>
												<prop name="GroupSampleType">mstUnknown</prop>
												<obj name="ChannelProp" class="ChannelProperty" version="1">
													<prop name="ChannelIdx">2</prop>
												</obj>
											</obj>
											<obj name="PropertyObject" class="TargetName" version="4">
												<prop name="PropertyTypeName">Target Name</prop>
												<prop name="Position">2</prop>
												<prop name="IsDefault">1</prop>
												<obj name="ChannelProp" class="ChannelProperty" version="1">
													<prop name="ChannelIdx">2</prop>
												</obj>
											</obj>
											<obj name="PropertyObject" class="RQTargetProperty" version="4">
												<prop name="PropertyTypeName">Target Type</prop>
												<prop name="Position">2</prop>
												<prop name="IsDefault">0</prop>
												<prop name="TargetType">dtNone</prop>
												<obj name="ChannelProp" class="ChannelProperty" version="1">
													<prop name="ChannelIdx">2</prop>
												</obj>
											</obj>
										</list>
									</obj>
									<obj name="item" class="PropertyList" version="1">
										<list name="emlist" count="12">
											<obj name="PropertyObject" class="RQSampleTargetProperty" version="4">
												<prop name="PropertyTypeName">Combined Sample and Target Type</prop>
												<prop name="Position">2</prop>
												<prop name="IsDefault">0</prop>
												<obj name="ChannelProp" class="ChannelProperty" version="1">
													<prop name="ChannelIdx">3</prop>
												</obj>
											</obj>
											<obj name="PropertyObject" class="QuantConcProperty" version="4">
												<prop name="PropertyTypeName">Concentration</prop>
												<prop name="Position">2</prop>
												<prop name="IsDefault">1</prop>
												<prop name="Concentration">0</prop>
												<obj name="ChannelProp" class="ChannelProperty" version="1">
													<prop name="ChannelIdx">3</prop>
												</obj>
												<prop name="ReadOnly">1</prop>
											</obj>
											<obj name="PropertyObject" class="QuantCpHighProp" version="4">
												<prop name="PropertyTypeName">Cp High</prop>
												<prop name="Position">2</prop>
												<prop name="IsDefault">1</prop>
												<prop name="CpRangeHigh">0</prop>
												<obj name="ChannelProp" class="ChannelProperty" version="1">
													<prop name="ChannelIdx">3</prop>
												</obj>
												<prop name="ReadOnly">1</prop>
											</obj>
											<obj name="PropertyObject" class="QuantCpLowProp" version="4">
												<prop name="PropertyTypeName">Cp Low</prop>
												<prop name="Position">2</prop>
												<prop name="IsDefault">1</prop>
												<prop name="CpRangeLow">0</prop>
												<obj name="ChannelProp" class="ChannelProperty" version="1">
													<prop name="ChannelIdx">3</prop>
												</obj>
												<prop name="ReadOnly">1</prop>
											</obj>
											<obj name="PropertyObject" class="RQEffProp" version="4">
												<prop name="PropertyTypeName">Efficiency</prop>
												<prop name="Position">2</prop>
												<prop name="IsDefault">1</prop>
												<prop name="Efficiency">2</prop>
												<obj name="ChannelProp" class="ChannelProperty" version="1">
													<prop name="ChannelIdx">3</prop>
												</obj>
											</obj>
											<obj name="PropertyObject" class="ChannelGenotype" version="4">
												<prop name="PropertyTypeName">Melt Geno Genotype</prop>
												<prop name="Position">2</prop>
												<prop name="IsDefault">1</prop>
												<prop name="ReadOnly">1</prop>
												<obj name="ChannelProp" class="ChannelProperty" version="1">
													<prop name="ChannelIdx">3</prop>
												</obj>
											</obj>
											<obj name="PropertyObject" class="GroupChannelTypeProp" version="4">
												<prop name="PropertyTypeName">Melt Geno Sample Type</prop>
												<prop name="Position">2</prop>
												<prop name="IsDefault">0</prop>
												<prop name="GroupSampleType">mstUnknown</prop>
												<obj name="ChannelProp" class="ChannelProperty" version="1">
													<prop name="ChannelIdx">3</prop>
												</obj>
											</obj>
											<obj name="PropertyObject" class="QuantSampleTypeProperty" version="4">
												<prop name="PropertyTypeName">Quantification Sample Type</prop>
												<prop name="Position">2</prop>
												<prop name="IsDefault">0</prop>
												<prop name="SampleType">qsUnknown</prop>
												<obj name="ChannelProp" class="ChannelProperty" version="1">
													<prop name="ChannelIdx">3</prop>
												</obj>
											</obj>
											<obj name="PropertyObject" class="ChannelGenotype" version="4">
												<prop name="PropertyTypeName">Scanning Genotype</prop>
												<prop name="Position">2</prop>
												<prop name="IsDefault">1</prop>
												<prop name="ReadOnly">1</prop>
												<obj name="ChannelProp" class="ChannelProperty" version="1">
													<prop name="ChannelIdx">3</prop>
												</obj>
											</obj>
											<obj name="PropertyObject" class="GroupChannelTypeProp" version="4">
												<prop name="PropertyTypeName">Scanning Sample Type</prop>
												<prop name="Position">2</prop>
												<prop name="IsDefault">0</prop>
												<prop name="GroupSampleType">mstUnknown</prop>
												<obj name="ChannelProp" class="ChannelProperty" version="1">
													<prop name="ChannelIdx">3</prop>
												</obj>
											</obj>
											<obj name="PropertyObject" class="TargetName" version="4">
												<prop name="PropertyTypeName">Target Name</prop>
												<prop name="Position">2</prop>
												<prop name="IsDefault">1</prop>
												<obj name="ChannelProp" class="ChannelProperty" version="1">
													<prop name="ChannelIdx">3</prop>
												</obj>
											</obj>
											<obj name="PropertyObject" class="RQTargetProperty" version="4">
												<prop name="PropertyTypeName">Target Type</prop>
												<prop name="Position">2</prop>
												<prop name="IsDefault">0</prop>
												<prop name="TargetType">dtNone</prop>
												<obj name="ChannelProp" class="ChannelProperty" version="1">
													<prop name="ChannelIdx">3</prop>
												</obj>
											</obj>
										</list>
									</obj>
								</list>
							</obj>
						</obj>
						<prop name="ChannelPropertyCount">4</prop>
						<prop name="ContainerPosition">2</prop>
						<prop name="HasSampleProperties">1</prop>
						<obj name="SampleProperties" class="PropertyList" version="1">
							<list name="emlist" count="14">
								<obj name="PropertyObject" class="SamplePrefColor" version="4">
									<prop name="PropertyTypeName">Color</prop>
									<prop name="Position">2</prop>
									<prop name="IsDefault">0</prop>
									<prop name="Color">$0030D700</prop>
								</obj>
								<obj name="PropertyObject" class="DominantChannelProp" version="4">
									<prop name="PropertyTypeName">Dominant Channel</prop>
									<prop name="Position">2</prop>
									<prop name="IsDefault">0</prop>
									<prop name="DominantChannel">0</prop>
								</obj>
								<obj name="PropertyObject" class="Genotype" version="4">
									<prop name="PropertyTypeName">EndPt Genotype</prop>
									<prop name="Position">2</prop>
									<prop name="IsDefault">1</prop>
									<prop name="ReadOnly">1</prop>
								</obj>
								<obj name="PropertyObject" class="GroupingSample" version="4">
									<prop name="PropertyTypeName">EndPt Sample Type</prop>
									<prop name="Position">2</prop>
									<prop name="IsDefault">0</prop>
									<prop name="GroupSampleType">mstUnknown</prop>
								</obj>
								<obj name="PropertyObject" class="SamplePrefLineStyle" version="4">
									<prop name="PropertyTypeName">Line Style</prop>
									<prop name="Position">2</prop>
									<prop name="IsDefault">0</prop>
									<prop name="LineStyle">psSolid</prop>
								</obj>
								<obj name="PropertyObject" class="GenSampleEditNotes" version="4">
									<prop name="PropertyTypeName">Notes</prop>
									<prop name="Position">2</prop>
									<prop name="IsDefault">1</prop>
								</obj>
								<obj name="PropertyObject" class="SamplePrefPointStyle" version="4">
									<prop name="PropertyTypeName">Point Style</prop>
									<prop name="Position">2</prop>
									<prop name="IsDefault">0</prop>
									<prop name="PointStyle">psNothing</prop>
								</obj>
								<obj name="PropertyObject" class="GenSampleEditPosition" version="4">
									<prop name="PropertyTypeName">Position</prop>
									<prop name="Position">2</prop>
									<prop name="IsDefault">1</prop>
								</obj>
								<obj name="PropertyObject" class="GenSampleEditReplicate" version="4">
									<prop name="PropertyTypeName">Replicate of</prop>
									<prop name="Position">2</prop>
									<prop name="IsDefault">1</prop>
									<prop name="ReplicateOf">-1</prop>
								</obj>
								<obj name="PropertyObject" class="HTCSampleID" version="4">
									<prop name="PropertyTypeName">Sample ID</prop>
									<prop name="Position">2</prop>
									<prop name="IsDefault">1</prop>
								</obj>
								<obj name="PropertyObject" class="GenSampleEditName" version="4">
									<prop name="PropertyTypeName">Sample Name</prop>
									<prop name="Position">2</prop>
									<prop name="IsDefault">1</prop>
									<prop name="name">Sample 3</prop>
								</obj>
								<obj name="PropertyObject" class="HTCSamplePrepNotes" version="4">
									<prop name="PropertyTypeName">Sample Prep Notes</prop>
									<prop name="Position">2</prop>
									<prop name="IsDefault">1</prop>
								</obj>
								<obj name="PropertyObject" class="GenSampleEditSubset" version="4">
									<prop name="PropertyTypeName">Subsets</prop>
									<prop name="Position">2</prop>
									<prop name="IsDefault">1</prop>
								</obj>
								<obj name="PropertyObject" class="SamplePrefWidth" version="5">
									<prop name="PropertyTypeName">Width</prop>
									<prop name="Position">2</prop>
									<prop name="IsDefault">1</prop>
									<prop name="Width">1</prop>
								</obj>
							</list>
						</obj>
					</obj>
					<obj name="item" class="SamplePropInfo" version="1">
						<obj name="ChannelProperties" class="ChanPropList" version="2">
							<obj name="ChannelProperties" class="EMList" version="1">
								<list name="emlist" count="4">
									<obj name="item" class="PropertyList" version="1">
										<list name="emlist" count="12">
											<obj name="PropertyObject" class="RQSampleTargetProperty" version="4">
												<prop name="PropertyTypeName">Combined Sample and Target Type</prop>
												<prop name="Position">3</prop>
												<prop name="IsDefault">0</prop>
												<obj name="ChannelProp" class="ChannelProperty" version="1">
													<prop name="ChannelIdx">0</prop>
												</obj>
											</obj>
											<obj name="PropertyObject" class="QuantConcProperty" version="4">
												<prop name="PropertyTypeName">Concentration</prop>
												<prop name="Position">3</prop>
												<prop name="IsDefault">1</prop>
												<prop name="Concentration">0</prop>
												<obj name="ChannelProp" class="ChannelProperty" version="1">
													<prop name="ChannelIdx">0</prop>
												</obj>
												<prop name="ReadOnly">1</prop>
											</obj>
											<obj name="PropertyObject" class="QuantCpHighProp" version="4">
												<prop name="PropertyTypeName">Cp High</prop>
												<prop name="Position">3</prop>
												<prop name="IsDefault">1</prop>
												<prop name="CpRangeHigh">0</prop>
												<obj name="ChannelProp" class="ChannelProperty" version="1">
													<prop name="ChannelIdx">0</prop>
												</obj>
												<prop name="ReadOnly">1</prop>
											</obj>
											<obj name="PropertyObject" class="QuantCpLowProp" version="4">
												<prop name="PropertyTypeName">Cp Low</prop>
												<prop name="Position">3</prop>
												<prop name="IsDefault">1</prop>
												<prop name="CpRangeLow">0</prop>
												<obj name="ChannelProp" class="ChannelProperty" version="1">
													<prop name="ChannelIdx">0</prop>
												</obj>
												<prop name="ReadOnly">1</prop>
											</obj>
											<obj name="PropertyObject" class="RQEffProp" version="4">
												<prop name="PropertyTypeName">Efficiency</prop>
												<prop name="Position">3</prop>
												<prop name="IsDefault">1</prop>
												<prop name="Efficiency">2</prop>
												<obj name="ChannelProp" class="ChannelProperty" version="1">
													<prop name="ChannelIdx">0</prop>
												</obj>
											</obj>
											<obj name="PropertyObject" class="ChannelGenotype" version="4">
												<prop name="PropertyTypeName">Melt Geno Genotype</prop>
												<prop name="Position">3</prop>
												<prop name="IsDefault">1</prop>
												<prop name="ReadOnly">1</prop>
												<obj name="ChannelProp" class="ChannelProperty" version="1">
													<prop name="ChannelIdx">0</prop>
												</obj>
											</obj>
											<obj name="PropertyObject" class="GroupChannelTypeProp" version="4">
												<prop name="PropertyTypeName">Melt Geno Sample Type</prop>
												<prop name="Position">3</prop>
												<prop name="IsDefault">0</prop>
												<prop name="GroupSampleType">mstUnknown</prop>
												<obj name="ChannelProp" class="ChannelProperty" version="1">
													<prop name="ChannelIdx">0</prop>
												</obj>
											</obj>
											<obj name="PropertyObject" class="QuantSampleTypeProperty" version="4">
												<prop name="PropertyTypeName">Quantification Sample Type</prop>
												<prop name="Position">3</prop>
												<prop name="IsDefault">0</prop>
												<prop name="SampleType">qsUnknown</prop>
												<obj name="ChannelProp" class="ChannelProperty" version="1">
													<prop name="ChannelIdx">0</prop>
												</obj>
											</obj>
											<obj name="PropertyObject" class="ChannelGenotype" version="4">
												<prop name="PropertyTypeName">Scanning Genotype</prop>
												<prop name="Position">3</prop>
												<prop name="IsDefault">1</prop>
												<prop name="ReadOnly">1</prop>
												<obj name="ChannelProp" class="ChannelProperty" version="1">
													<prop name="ChannelIdx">0</prop>
												</obj>
											</obj>
											<obj name="PropertyObject" class="GroupChannelTypeProp" version="4">
												<prop name="PropertyTypeName">Scanning Sample Type</prop>
												<prop name="Position">3</prop>
												<prop name="IsDefault">0</prop>
												<prop name="GroupSampleType">mstUnknown</prop>
												<obj name="ChannelProp" class="ChannelProperty" version="1">
													<prop name="ChannelIdx">0</prop>
												</obj>
											</obj>
											<obj name="PropertyObject" class="TargetName" version="4">
												<prop name="PropertyTypeName">Target Name</prop>
												<prop name="Position">3</prop>
												<prop name="IsDefault">1</prop>
												<obj name="ChannelProp" class="ChannelProperty" version="1">
													<prop name="ChannelIdx">0</prop>
												</obj>
											</obj>
											<obj name="PropertyObject" class="RQTargetProperty" version="4">
												<prop name="PropertyTypeName">Target Type</prop>
												<prop name="Position">3</prop>
												<prop name="IsDefault">0</prop>
												<prop name="TargetType">dtNone</prop>
												<obj name="ChannelProp" class="ChannelProperty" version="1">
													<prop name="ChannelIdx">0</prop>
												</obj>
											</obj>
										</list>
									</obj>
									<obj name="item" class="PropertyList" version="1">
										<list name="emlist" count="12">
											<obj name="PropertyObject" class="RQSampleTargetProperty" version="4">
												<prop name="PropertyTypeName">Combined Sample and Target Type</prop>
												<prop name="Position">3</prop>
												<prop name="IsDefault">0</prop>
												<obj name="ChannelProp" class="ChannelProperty" version="1">
													<prop name="ChannelIdx">1</prop>
												</obj>
											</obj>
											<obj name="PropertyObject" class="QuantConcProperty" version="4">
												<prop name="PropertyTypeName">Concentration</prop>
												<prop name="Position">3</prop>
												<prop name="IsDefault">1</prop>
												<prop name="Concentration">0</prop>
												<obj name="ChannelProp" class="ChannelProperty" version="1">
													<prop name="ChannelIdx">1</prop>
												</obj>
												<prop name="ReadOnly">1</prop>
											</obj>
											<obj name="PropertyObject" class="QuantCpHighProp" version="4">
												<prop name="PropertyTypeName">Cp High</prop>
												<prop name="Position">3</prop>
												<prop name="IsDefault">1</prop>
												<prop name="CpRangeHigh">0</prop>
												<obj name="ChannelProp" class="ChannelProperty" version="1">
													<prop name="ChannelIdx">1</prop>
												</obj>
												<prop name="ReadOnly">1</prop>
											</obj>
											<obj name="PropertyObject" class="QuantCpLowProp" version="4">
												<prop name="PropertyTypeName">Cp Low</prop>
												<prop name="Position">3</prop>
												<prop name="IsDefault">1</prop>
												<prop name="CpRangeLow">0</prop>
												<obj name="ChannelProp" class="ChannelProperty" version="1">
													<prop name="ChannelIdx">1</prop>
												</obj>
												<prop name="ReadOnly">1</prop>
											</obj>
											<obj name="PropertyObject" class="RQEffProp" version="4">
												<prop name="PropertyTypeName">Efficiency</prop>
												<prop name="Position">3</prop>
												<prop name="IsDefault">1</prop>
												<prop name="Efficiency">2</prop>
												<obj name="ChannelProp" class="ChannelProperty" version="1">
													<prop name="ChannelIdx">1</prop>
												</obj>
											</obj>
											<obj name="PropertyObject" class="ChannelGenotype" version="4">
												<prop name="PropertyTypeName">Melt Geno Genotype</prop>
												<prop name="Position">3</prop>
												<prop name="IsDefault">1</prop>
												<prop name="ReadOnly">1</prop>
												<obj name="ChannelProp" class="ChannelProperty" version="1">
													<prop name="ChannelIdx">1</prop>
												</obj>
											</obj>
											<obj name="PropertyObject" class="GroupChannelTypeProp" version="4">
												<prop name="PropertyTypeName">Melt Geno Sample Type</prop>
												<prop name="Position">3</prop>
												<prop name="IsDefault">0</prop>
												<prop name="GroupSampleType">mstUnknown</prop>
												<obj name="ChannelProp" class="ChannelProperty" version="1">
													<prop name="ChannelIdx">1</prop>
												</obj>
											</obj>
											<obj name="PropertyObject" class="QuantSampleTypeProperty" version="4">
												<prop name="PropertyTypeName">Quantification Sample Type</prop>
												<prop name="Position">3</prop>
												<prop name="IsDefault">0</prop>
												<prop name="SampleType">qsUnknown</prop>
												<obj name="ChannelProp" class="ChannelProperty" version="1">
													<prop name="ChannelIdx">1</prop>
												</obj>
											</obj>
											<obj name="PropertyObject" class="ChannelGenotype" version="4">
												<prop name="PropertyTypeName">Scanning Genotype</prop>
												<prop name="Position">3</prop>
												<prop name="IsDefault">1</prop>
												<prop name="ReadOnly">1</prop>
												<obj name="ChannelProp" class="ChannelProperty" version="1">
													<prop name="ChannelIdx">1</prop>
												</obj>
											</obj>
											<obj name="PropertyObject" class="GroupChannelTypeProp" version="4">
												<prop name="PropertyTypeName">Scanning Sample Type</prop>
												<prop name="Position">3</prop>
												<prop name="IsDefault">0</prop>
												<prop name="GroupSampleType">mstUnknown</prop>
												<obj name="ChannelProp" class="ChannelProperty" version="1">
													<prop name="ChannelIdx">1</prop>
												</obj>
											</obj>
											<obj name="PropertyObject" class="TargetName" version="4">
												<prop name="PropertyTypeName">Target Name</prop>
												<prop name="Position">3</prop>
												<prop name="IsDefault">1</prop>
												<obj name="ChannelProp" class="ChannelProperty" version="1">
													<prop name="ChannelIdx">1</prop>
												</obj>
											</obj>
											<obj name="PropertyObject" class="RQTargetProperty" version="4">
												<prop name="PropertyTypeName">Target Type</prop>
												<prop name="Position">3</prop>
												<prop name="IsDefault">0</prop>
												<prop name="TargetType">dtNone</prop>
												<obj name="ChannelProp" class="ChannelProperty" version="1">
													<prop name="ChannelIdx">1</prop>
												</obj>
											</obj>
										</list>
									</obj>
									<obj name="item" class="PropertyList" version="1">
										<list name="emlist" count="12">
											<obj name="PropertyObject" class="RQSampleTargetProperty" version="4">
												<prop name="PropertyTypeName">Combined Sample and Target Type</prop>
												<prop name="Position">3</prop>
												<prop name="IsDefault">0</prop>
												<obj name="ChannelProp" class="ChannelProperty" version="1">
													<prop name="ChannelIdx">2</prop>
												</obj>
											</obj>
											<obj name="PropertyObject" class="QuantConcProperty" version="4">
												<prop name="PropertyTypeName">Concentration</prop>
												<prop name="Position">3</prop>
												<prop name="IsDefault">1</prop>
												<prop name="Concentration">0</prop>
												<obj name="ChannelProp" class="ChannelProperty" version="1">
													<prop name="ChannelIdx">2</prop>
												</obj>
												<prop name="ReadOnly">1</prop>
											</obj>
											<obj name="PropertyObject" class="QuantCpHighProp" version="4">
												<prop name="PropertyTypeName">Cp High</prop>
												<prop name="Position">3</prop>
												<prop name="IsDefault">1</prop>
												<prop name="CpRangeHigh">0</prop>
												<obj name="ChannelProp" class="ChannelProperty" version="1">
													<prop name="ChannelIdx">2</prop>
												</obj>
												<prop name="ReadOnly">1</prop>
											</obj>
											<obj name="PropertyObject" class="QuantCpLowProp" version="4">
												<prop name="PropertyTypeName">Cp Low</prop>
												<prop name="Position">3</prop>
												<prop name="IsDefault">1</prop>
												<prop name="CpRangeLow">0</prop>
												<obj name="ChannelProp" class="ChannelProperty" version="1">
													<prop name="ChannelIdx">2</prop>
												</obj>
												<prop name="ReadOnly">1</prop>
											</obj>
											<obj name="PropertyObject" class="RQEffProp" version="4">
												<prop name="PropertyTypeName">Efficiency</prop>
												<prop name="Position">3</prop>
												<prop name="IsDefault">1</prop>
												<prop name="Efficiency">2</prop>
												<obj name="ChannelProp" class="ChannelProperty" version="1">
													<prop name="ChannelIdx">2</prop>
												</obj>
											</obj>
											<obj name="PropertyObject" class="ChannelGenotype" version="4">
												<prop name="PropertyTypeName">Melt Geno Genotype</prop>
												<prop name="Position">3</prop>
												<prop name="IsDefault">1</prop>
												<prop name="ReadOnly">1</prop>
												<obj name="ChannelProp" class="ChannelProperty" version="1">
													<prop name="ChannelIdx">2</prop>
												</obj>
											</obj>
											<obj name="PropertyObject" class="GroupChannelTypeProp" version="4">
												<prop name="PropertyTypeName">Melt Geno Sample Type</prop>
												<prop name="Position">3</prop>
												<prop name="IsDefault">0</prop>
												<prop name="GroupSampleType">mstUnknown</prop>
												<obj name="ChannelProp" class="ChannelProperty" version="1">
													<prop name="ChannelIdx">2</prop>
												</obj>
											</obj>
											<obj name="PropertyObject" class="QuantSampleTypeProperty" version="4">
												<prop name="PropertyTypeName">Quantification Sample Type</prop>
												<prop name="Position">3</prop>
												<prop name="IsDefault">0</prop>
												<prop name="SampleType">qsUnknown</prop>
												<obj name="ChannelProp" class="ChannelProperty" version="1">
													<prop name="ChannelIdx">2</prop>
												</obj>
											</obj>
											<obj name="PropertyObject" class="ChannelGenotype" version="4">
												<prop name="PropertyTypeName">Scanning Genotype</prop>
												<prop name="Position">3</prop>
												<prop name="IsDefault">1</prop>
												<prop name="ReadOnly">1</prop>
												<obj name="ChannelProp" class="ChannelProperty" version="1">
													<prop name="ChannelIdx">2</prop>
												</obj>
											</obj>
											<obj name="PropertyObject" class="GroupChannelTypeProp" version="4">
												<prop name="PropertyTypeName">Scanning Sample Type</prop>
												<prop name="Position">3</prop>
												<prop name="IsDefault">0</prop>
												<prop name="GroupSampleType">mstUnknown</prop>
												<obj name="ChannelProp" class="ChannelProperty" version="1">
													<prop name="ChannelIdx">2</prop>
												</obj>
											</obj>
											<obj name="PropertyObject" class="TargetName" version="4">
												<prop name="PropertyTypeName">Target Name</prop>
												<prop name="Position">3</prop>
												<prop name="IsDefault">1</prop>
												<obj name="ChannelProp" class="ChannelProperty" version="1">
													<prop name="ChannelIdx">2</prop>
												</obj>
											</obj>
											<obj name="PropertyObject" class="RQTargetProperty" version="4">
												<prop name="PropertyTypeName">Target Type</prop>
												<prop name="Position">3</prop>
												<prop name="IsDefault">0</prop>
												<prop name="TargetType">dtNone</prop>
												<obj name="ChannelProp" class="ChannelProperty" version="1">
													<prop name="ChannelIdx">2</prop>
												</obj>
											</obj>
										</list>
									</obj>
									<obj name="item" class="PropertyList" version="1">
										<list name="emlist" count="12">
											<obj name="PropertyObject" class="RQSampleTargetProperty" version="4">
												<prop name="PropertyTypeName">Combined Sample and Target Type</prop>
												<prop name="Position">3</prop>
												<prop name="IsDefault">0</prop>
												<obj name="ChannelProp" class="ChannelProperty" version="1">
													<prop name="ChannelIdx">3</prop>
												</obj>
											</obj>
											<obj name="PropertyObject" class="QuantConcProperty" version="4">
												<prop name="PropertyTypeName">Concentration</prop>
												<prop name="Position">3</prop>
												<prop name="IsDefault">1</prop>
												<prop name="Concentration">0</prop>
												<obj name="ChannelProp" class="ChannelProperty" version="1">
													<prop name="ChannelIdx">3</prop>
												</obj>
												<prop name="ReadOnly">1</prop>
											</obj>
											<obj name="PropertyObject" class="QuantCpHighProp" version="4">
												<prop name="PropertyTypeName">Cp High</prop>
												<prop name="Position">3</prop>
												<prop name="IsDefault">1</prop>
												<prop name="CpRangeHigh">0</prop>
												<obj name="ChannelProp" class="ChannelProperty" version="1">
													<prop name="ChannelIdx">3</prop>
												</obj>
												<prop name="ReadOnly">1</prop>
											</obj>
											<obj name="PropertyObject" class="QuantCpLowProp" version="4">
												<prop name="PropertyTypeName">Cp Low</prop>
												<prop name="Position">3</prop>
												<prop name="IsDefault">1</prop>
												<prop name="CpRangeLow">0</prop>
												<obj name="ChannelProp" class="ChannelProperty" version="1">
													<prop name="ChannelIdx">3</prop>
												</obj>
												<prop name="ReadOnly">1</prop>
											</obj>
											<obj name="PropertyObject" class="RQEffProp" version="4">
												<prop name="PropertyTypeName">Efficiency</prop>
												<prop name="Position">3</prop>
												<prop name="IsDefault">1</prop>
												<prop name="Efficiency">2</prop>
												<obj name="ChannelProp" class="ChannelProperty" version="1">
													<prop name="ChannelIdx">3</prop>
												</obj>
											</obj>
											<obj name="PropertyObject" class="ChannelGenotype" version="4">
												<prop name="PropertyTypeName">Melt Geno Genotype</prop>
												<prop name="Position">3</prop>
												<prop name="IsDefault">1</prop>
												<prop name="ReadOnly">1</prop>
												<obj name="ChannelProp" class="ChannelProperty" version="1">
													<prop name="ChannelIdx">3</prop>
												</obj>
											</obj>
											<obj name="PropertyObject" class="GroupChannelTypeProp" version="4">
												<prop name="PropertyTypeName">Melt Geno Sample Type</prop>
												<prop name="Position">3</prop>
												<prop name="IsDefault">0</prop>
												<prop name="GroupSampleType">mstUnknown</prop>
												<obj name="ChannelProp" class="ChannelProperty" version="1">
													<prop name="ChannelIdx">3</prop>
												</obj>
											</obj>
											<obj name="PropertyObject" class="QuantSampleTypeProperty" version="4">
												<prop name="PropertyTypeName">Quantification Sample Type</prop>
												<prop name="Position">3</prop>
												<prop name="IsDefault">0</prop>
												<prop name="SampleType">qsUnknown</prop>
												<obj name="ChannelProp" class="ChannelProperty" version="1">
													<prop name="ChannelIdx">3</prop>
												</obj>
											</obj>
											<obj name="PropertyObject" class="ChannelGenotype" version="4">
												<prop name="PropertyTypeName">Scanning Genotype</prop>
												<prop name="Position">3</prop>
												<prop name="IsDefault">1</prop>
												<prop name="ReadOnly">1</prop>
												<obj name="ChannelProp" class="ChannelProperty" version="1">
													<prop name="ChannelIdx">3</prop>
												</obj>
											</obj>
											<obj name="PropertyObject" class="GroupChannelTypeProp" version="4">
												<prop name="PropertyTypeName">Scanning Sample Type</prop>
												<prop name="Position">3</prop>
												<prop name="IsDefault">0</prop>
												<prop name="GroupSampleType">mstUnknown</prop>
												<obj name="ChannelProp" class="ChannelProperty" version="1">
													<prop name="ChannelIdx">3</prop>
												</obj>
											</obj>
											<obj name="PropertyObject" class="TargetName" version="4">
												<prop name="PropertyTypeName">Target Name</prop>
												<prop name="Position">3</prop>
												<prop name="IsDefault">1</prop>
												<obj name="ChannelProp" class="ChannelProperty" version="1">
													<prop name="ChannelIdx">3</prop>
												</obj>
											</obj>
											<obj name="PropertyObject" class="RQTargetProperty" version="4">
												<prop name="PropertyTypeName">Target Type</prop>
												<prop name="Position">3</prop>
												<prop name="IsDefault">0</prop>
												<prop name="TargetType">dtNone</prop>
												<obj name="ChannelProp" class="ChannelProperty" version="1">
													<prop name="ChannelIdx">3</prop>
												</obj>
											</obj>
										</list>
									</obj>
								</list>
							</obj>
						</obj>
						<prop name="ChannelPropertyCount">4</prop>
						<prop name="ContainerPosition">3</prop>
						<prop name="HasSampleProperties">1</prop>
						<obj name="SampleProperties" class="PropertyList" version="1">
							<list name="emlist" count="14">
								<obj name="PropertyObject" class="SamplePrefColor" version="4">
									<prop name="PropertyTypeName">Color</prop>
									<prop name="Position">3</prop>
									<prop name="IsDefault">0</prop>
									<prop name="Color">clFuchsia</prop>
								</obj>
								<obj name="PropertyObject" class="DominantChannelProp" version="4">
									<prop name="PropertyTypeName">Dominant Channel</prop>
									<prop name="Position">3</prop>
									<prop name="IsDefault">0</prop>
									<prop name="DominantChannel">0</prop>
								</obj>
								<obj name="PropertyObject" class="Genotype" version="4">
									<prop name="PropertyTypeName">EndPt Genotype</prop>
									<prop name="Position">3</prop>
									<prop name="IsDefault">1</prop>
									<prop name="ReadOnly">1</prop>
								</obj>
								<obj name="PropertyObject" class="GroupingSample" version="4">
									<prop name="PropertyTypeName">EndPt Sample Type</prop>
									<prop name="Position">3</prop>
									<prop name="IsDefault">0</prop>
									<prop name="GroupSampleType">mstUnknown</prop>
								</obj>
								<obj name="PropertyObject" class="SamplePrefLineStyle" version="4">
									<prop name="PropertyTypeName">Line Style</prop>
									<prop name="Position">3</prop>
									<prop name="IsDefault">0</prop>
									<prop name="LineStyle">psSolid</prop>
								</obj>
								<obj name="PropertyObject" class="GenSampleEditNotes" version="4">
									<prop name="PropertyTypeName">Notes</prop>
									<prop name="Position">3</prop>
									<prop name="IsDefault">1</prop>
								</obj>
								<obj name="PropertyObject" class="SamplePrefPointStyle" version="4">
									<prop name="PropertyTypeName">Point Style</prop>
									<prop name="Position">3</prop>
									<prop name="IsDefault">0</prop>
									<prop name="PointStyle">psNothing</prop>
								</obj>
								<obj name="PropertyObject" class="GenSampleEditPosition" version="4">
									<prop name="PropertyTypeName">Position</prop>
									<prop name="Position">3</prop>
									<prop name="IsDefault">1</prop>
								</obj>
								<obj name="PropertyObject" class="GenSampleEditReplicate" version="4">
									<prop name="PropertyTypeName">Replicate of</prop>
									<prop name="Position">3</prop>
									<prop name="IsDefault">1</prop>
									<prop name="ReplicateOf">-1</prop>
								</obj>
								<obj name="PropertyObject" class="HTCSampleID" version="4">
									<prop name="PropertyTypeName">Sample ID</prop>
									<prop name="Position">3</prop>
									<prop name="IsDefault">1</prop>
								</obj>
								<obj name="PropertyObject" class="GenSampleEditName" version="4">
									<prop name="PropertyTypeName">Sample Name</prop>
									<prop name="Position">3</prop>
									<prop name="IsDefault">1</prop>
									<prop name="name">Sample 4</prop>
								</obj>
								<obj name="PropertyObject" class="HTCSamplePrepNotes" version="4">
									<prop name="PropertyTypeName">Sample Prep Notes</prop>
									<prop name="Position">3</prop>
									<prop name="IsDefault">1</prop>
								</obj>
								<obj name="PropertyObject" class="GenSampleEditSubset" version="4">
									<prop name="PropertyTypeName">Subsets</prop>
									<prop name="Position">3</prop>
									<prop name="IsDefault">1</prop>
								</obj>
								<obj name="PropertyObject" class="SamplePrefWidth" version="5">
									<prop name="PropertyTypeName">Width</prop>
									<prop name="Position">3</prop>
									<prop name="IsDefault">1</prop>
									<prop name="Width">1</prop>
								</obj>
							</list>
						</obj>
					</obj>
					<obj name="item" class="SamplePropInfo" version="1">
						<obj name="ChannelProperties" class="ChanPropList" version="2">
							<obj name="ChannelProperties" class="EMList" version="1">
								<list name="emlist" count="4">
									<obj name="item" class="PropertyList" version="1">
										<list name="emlist" count="12">
											<obj name="PropertyObject" class="RQSampleTargetProperty" version="4">
												<prop name="PropertyTypeName">Combined Sample and Target Type</prop>
												<prop name="Position">4</prop>
												<prop name="IsDefault">0</prop>
												<obj name="ChannelProp" class="ChannelProperty" version="1">
													<prop name="ChannelIdx">0</prop>
												</obj>
											</obj>
											<obj name="PropertyObject" class="QuantConcProperty" version="4">
												<prop name="PropertyTypeName">Concentration</prop>
												<prop name="Position">4</prop>
												<prop name="IsDefault">1</prop>
												<prop name="Concentration">0</prop>
												<obj name="ChannelProp" class="ChannelProperty" version="1">
													<prop name="ChannelIdx">0</prop>
												</obj>
												<prop name="ReadOnly">1</prop>
											</obj>
											<obj name="PropertyObject" class="QuantCpHighProp" version="4">
												<prop name="PropertyTypeName">Cp High</prop>
												<prop name="Position">4</prop>
												<prop name="IsDefault">1</prop>
												<prop name="CpRangeHigh">0</prop>
												<obj name="ChannelProp" class="ChannelProperty" version="1">
													<prop name="ChannelIdx">0</prop>
												</obj>
												<prop name="ReadOnly">1</prop>
											</obj>
											<obj name="PropertyObject" class="QuantCpLowProp" version="4">
												<prop name="PropertyTypeName">Cp Low</prop>
												<prop name="Position">4</prop>
												<prop name="IsDefault">1</prop>
												<prop name="CpRangeLow">0</prop>
												<obj name="ChannelProp" class="ChannelProperty" version="1">
													<prop name="ChannelIdx">0</prop>
												</obj>
												<prop name="ReadOnly">1</prop>
											</obj>
											<obj name="PropertyObject" class="RQEffProp" version="4">
												<prop name="PropertyTypeName">Efficiency</prop>
												<prop name="Position">4</prop>
												<prop name="IsDefault">1</prop>
												<prop name="Efficiency">2</prop>
												<obj name="ChannelProp" class="ChannelProperty" version="1">
													<prop name="ChannelIdx">0</prop>
												</obj>
											</obj>
											<obj name="PropertyObject" class="ChannelGenotype" version="4">
												<prop name="PropertyTypeName">Melt Geno Genotype</prop>
												<prop name="Position">4</prop>
												<prop name="IsDefault">1</prop>
												<prop name="ReadOnly">1</prop>
												<obj name="ChannelProp" class="ChannelProperty" version="1">
													<prop name="ChannelIdx">0</prop>
												</obj>
											</obj>
											<obj name="PropertyObject" class="GroupChannelTypeProp" version="4">
												<prop name="PropertyTypeName">Melt Geno Sample Type</prop>
												<prop name="Position">4</prop>
												<prop name="IsDefault">0</prop>
												<prop name="GroupSampleType">mstUnknown</prop>
												<obj name="ChannelProp" class="ChannelProperty" version="1">
													<prop name="ChannelIdx">0</prop>
												</obj>
											</obj>
											<obj name="PropertyObject" class="QuantSampleTypeProperty" version="4">
												<prop name="PropertyTypeName">Quantification Sample Type</prop>
												<prop name="Position">4</prop>
												<prop name="IsDefault">0</prop>
												<prop name="SampleType">qsUnknown</prop>
												<obj name="ChannelProp" class="ChannelProperty" version="1">
													<prop name="ChannelIdx">0</prop>
												</obj>
											</obj>
											<obj name="PropertyObject" class="ChannelGenotype" version="4">
												<prop name="PropertyTypeName">Scanning Genotype</prop>
												<prop name="Position">4</prop>
												<prop name="IsDefault">1</prop>
												<prop name="ReadOnly">1</prop>
												<obj name="ChannelProp" class="ChannelProperty" version="1">
													<prop name="ChannelIdx">0</prop>
												</obj>
											</obj>
											<obj name="PropertyObject" class="GroupChannelTypeProp" version="4">
												<prop name="PropertyTypeName">Scanning Sample Type</prop>
												<prop name="Position">4</prop>
												<prop name="IsDefault">0</prop>
												<prop name="GroupSampleType">mstUnknown</prop>
												<obj name="ChannelProp" class="ChannelProperty" version="1">
													<prop name="ChannelIdx">0</prop>
												</obj>
											</obj>
											<obj name="PropertyObject" class="TargetName" version="4">
												<prop name="PropertyTypeName">Target Name</prop>
												<prop name="Position">4</prop>
												<prop name="IsDefault">1</prop>
												<obj name="ChannelProp" class="ChannelProperty" version="1">
													<prop name="ChannelIdx">0</prop>
												</obj>
											</obj>
											<obj name="PropertyObject" class="RQTargetProperty" version="4">
												<prop name="PropertyTypeName">Target Type</prop>
												<prop name="Position">4</prop>
												<prop name="IsDefault">0</prop>
												<prop name="TargetType">dtNone</prop>
												<obj name="ChannelProp" class="ChannelProperty" version="1">
													<prop name="ChannelIdx">0</prop>
												</obj>
											</obj>
										</list>
									</obj>
									<obj name="item" class="PropertyList" version="1">
										<list name="emlist" count="12">
											<obj name="PropertyObject" class="RQSampleTargetProperty" version="4">
												<prop name="PropertyTypeName">Combined Sample and Target Type</prop>
												<prop name="Position">4</prop>
												<prop name="IsDefault">0</prop>
												<obj name="ChannelProp" class="ChannelProperty" version="1">
													<prop name="ChannelIdx">1</prop>
												</obj>
											</obj>
											<obj name="PropertyObject" class="QuantConcProperty" version="4">
												<prop name="PropertyTypeName">Concentration</prop>
												<prop name="Position">4</prop>
												<prop name="IsDefault">1</prop>
												<prop name="Concentration">0</prop>
												<obj name="ChannelProp" class="ChannelProperty" version="1">
													<prop name="ChannelIdx">1</prop>
												</obj>
												<prop name="ReadOnly">1</prop>
											</obj>
											<obj name="PropertyObject" class="QuantCpHighProp" version="4">
												<prop name="PropertyTypeName">Cp High</prop>
												<prop name="Position">4</prop>
												<prop name="IsDefault">1</prop>
												<prop name="CpRangeHigh">0</prop>
												<obj name="ChannelProp" class="ChannelProperty" version="1">
													<prop name="ChannelIdx">1</prop>
												</obj>
												<prop name="ReadOnly">1</prop>
											</obj>
											<obj name="PropertyObject" class="QuantCpLowProp" version="4">
												<prop name="PropertyTypeName">Cp Low</prop>
												<prop name="Position">4</prop>
												<prop name="IsDefault">1</prop>
												<prop name="CpRangeLow">0</prop>
												<obj name="ChannelProp" class="ChannelProperty" version="1">
													<prop name="ChannelIdx">1</prop>
												</obj>
												<prop name="ReadOnly">1</prop>
											</obj>
											<obj name="PropertyObject" class="RQEffProp" version="4">
												<prop name="PropertyTypeName">Efficiency</prop>
												<prop name="Position">4</prop>
												<prop name="IsDefault">1</prop>
												<prop name="Efficiency">2</prop>
												<obj name="ChannelProp" class="ChannelProperty" version="1">
													<prop name="ChannelIdx">1</prop>
												</obj>
											</obj>
											<obj name="PropertyObject" class="ChannelGenotype" version="4">
												<prop name="PropertyTypeName">Melt Geno Genotype</prop>
												<prop name="Position">4</prop>
												<prop name="IsDefault">1</prop>
												<prop name="ReadOnly">1</prop>
												<obj name="ChannelProp" class="ChannelProperty" version="1">
													<prop name="ChannelIdx">1</prop>
												</obj>
											</obj>
											<obj name="PropertyObject" class="GroupChannelTypeProp" version="4">
												<prop name="PropertyTypeName">Melt Geno Sample Type</prop>
												<prop name="Position">4</prop>
												<prop name="IsDefault">0</prop>
												<prop name="GroupSampleType">mstUnknown</prop>
												<obj name="ChannelProp" class="ChannelProperty" version="1">
													<prop name="ChannelIdx">1</prop>
												</obj>
											</obj>
											<obj name="PropertyObject" class="QuantSampleTypeProperty" version="4">
												<prop name="PropertyTypeName">Quantification Sample Type</prop>
												<prop name="Position">4</prop>
												<prop name="IsDefault">0</prop>
												<prop name="SampleType">qsUnknown</prop>
												<obj name="ChannelProp" class="ChannelProperty" version="1">
													<prop name="ChannelIdx">1</prop>
												</obj>
											</obj>
											<obj name="PropertyObject" class="ChannelGenotype" version="4">
												<prop name="PropertyTypeName">Scanning Genotype</prop>
												<prop name="Position">4</prop>
												<prop name="IsDefault">1</prop>
												<prop name="ReadOnly">1</prop>
												<obj name="ChannelProp" class="ChannelProperty" version="1">
													<prop name="ChannelIdx">1</prop>
												</obj>
											</obj>
											<obj name="PropertyObject" class="GroupChannelTypeProp" version="4">
												<prop name="PropertyTypeName">Scanning Sample Type</prop>
												<prop name="Position">4</prop>
												<prop name="IsDefault">0</prop>
												<prop name="GroupSampleType">mstUnknown</prop>
												<obj name="ChannelProp" class="ChannelProperty" version="1">
													<prop name="ChannelIdx">1</prop>
												</obj>
											</obj>
											<obj name="PropertyObject" class="TargetName" version="4">
												<prop name="PropertyTypeName">Target Name</prop>
												<prop name="Position">4</prop>
												<prop name="IsDefault">1</prop>
												<obj name="ChannelProp" class="ChannelProperty" version="1">
													<prop name="ChannelIdx">1</prop>
												</obj>
											</obj>
											<obj name="PropertyObject" class="RQTargetProperty" version="4">
												<prop name="PropertyTypeName">Target Type</prop>
												<prop name="Position">4</prop>
												<prop name="IsDefault">0</prop>
												<prop name="TargetType">dtNone</prop>
												<obj name="ChannelProp" class="ChannelProperty" version="1">
													<prop name="ChannelIdx">1</prop>
												</obj>
											</obj>
										</list>
									</obj>
									<obj name="item" class="PropertyList" version="1">
										<list name="emlist" count="12">
											<obj name="PropertyObject" class="RQSampleTargetProperty" version="4">
												<prop name="PropertyTypeName">Combined Sample and Target Type</prop>
												<prop name="Position">4</prop>
												<prop name="IsDefault">0</prop>
												<obj name="ChannelProp" class="ChannelProperty" version="1">
													<prop name="ChannelIdx">2</prop>
												</obj>
											</obj>
											<obj name="PropertyObject" class="QuantConcProperty" version="4">
												<prop name="PropertyTypeName">Concentration</prop>
												<prop name="Position">4</prop>
												<prop name="IsDefault">1</prop>
												<prop name="Concentration">0</prop>
												<obj name="ChannelProp" class="ChannelProperty" version="1">
													<prop name="ChannelIdx">2</prop>
												</obj>
												<prop name="ReadOnly">1</prop>
											</obj>
											<obj name="PropertyObject" class="QuantCpHighProp" version="4">
												<prop name="PropertyTypeName">Cp High</prop>
												<prop name="Position">4</prop>
												<prop name="IsDefault">1</prop>
												<prop name="CpRangeHigh">0</prop>
												<obj name="ChannelProp" class="ChannelProperty" version="1">
													<prop name="ChannelIdx">2</prop>
												</obj>
												<prop name="ReadOnly">1</prop>
											</obj>
											<obj name="PropertyObject" class="QuantCpLowProp" version="4">
												<prop name="PropertyTypeName">Cp Low</prop>
												<prop name="Position">4</prop>
												<prop name="IsDefault">1</prop>
												<prop name="CpRangeLow">0</prop>
												<obj name="ChannelProp" class="ChannelProperty" version="1">
													<prop name="ChannelIdx">2</prop>
												</obj>
												<prop name="ReadOnly">1</prop>
											</obj>
											<obj name="PropertyObject" class="RQEffProp" version="4">
												<prop name="PropertyTypeName">Efficiency</prop>
												<prop name="Position">4</prop>
												<prop name="IsDefault">1</prop>
												<prop name="Efficiency">2</prop>
												<obj name="ChannelProp" class="ChannelProperty" version="1">
													<prop name="ChannelIdx">2</prop>
												</obj>
											</obj>
											<obj name="PropertyObject" class="ChannelGenotype" version="4">
												<prop name="PropertyTypeName">Melt Geno Genotype</prop>
												<prop name="Position">4</prop>
												<prop name="IsDefault">1</prop>
												<prop name="ReadOnly">1</prop>
												<obj name="ChannelProp" class="ChannelProperty" version="1">
													<prop name="ChannelIdx">2</prop>
												</obj>
											</obj>
											<obj name="PropertyObject" class="GroupChannelTypeProp" version="4">
												<prop name="PropertyTypeName">Melt Geno Sample Type</prop>
												<prop name="Position">4</prop>
												<prop name="IsDefault">0</prop>
												<prop name="GroupSampleType">mstUnknown</prop>
												<obj name="ChannelProp" class="ChannelProperty" version="1">
													<prop name="ChannelIdx">2</prop>
												</obj>
											</obj>
											<obj name="PropertyObject" class="QuantSampleTypeProperty" version="4">
												<prop name="PropertyTypeName">Quantification Sample Type</prop>
												<prop name="Position">4</prop>
												<prop name="IsDefault">0</prop>
												<prop name="SampleType">qsUnknown</prop>
												<obj name="ChannelProp" class="ChannelProperty" version="1">
													<prop name="ChannelIdx">2</prop>
												</obj>
											</obj>
											<obj name="PropertyObject" class="ChannelGenotype" version="4">
												<prop name="PropertyTypeName">Scanning Genotype</prop>
												<prop name="Position">4</prop>
												<prop name="IsDefault">1</prop>
												<prop name="ReadOnly">1</prop>
												<obj name="ChannelProp" class="ChannelProperty" version="1">
													<prop name="ChannelIdx">2</prop>
												</obj>
											</obj>
											<obj name="PropertyObject" class="GroupChannelTypeProp" version="4">
												<prop name="PropertyTypeName">Scanning Sample Type</prop>
												<prop name="Position">4</prop>
												<prop name="IsDefault">0</prop>
												<prop name="GroupSampleType">mstUnknown</prop>
												<obj name="ChannelProp" class="ChannelProperty" version="1">
													<prop name="ChannelIdx">2</prop>
												</obj>
											</obj>
											<obj name="PropertyObject" class="TargetName" version="4">
												<prop name="PropertyTypeName">Target Name</prop>
												<prop name="Position">4</prop>
												<prop name="IsDefault">1</prop>
												<obj name="ChannelProp" class="ChannelProperty" version="1">
													<prop name="ChannelIdx">2</prop>
												</obj>
											</obj>
											<obj name="PropertyObject" class="RQTargetProperty" version="4">
												<prop name="PropertyTypeName">Target Type</prop>
												<prop name="Position">4</prop>
												<prop name="IsDefault">0</prop>
												<prop name="TargetType">dtNone</prop>
												<obj name="ChannelProp" class="ChannelProperty" version="1">
													<prop name="ChannelIdx">2</prop>
												</obj>
											</obj>
										</list>
									</obj>
									<obj name="item" class="PropertyList" version="1">
										<list name="emlist" count="12">
											<obj name="PropertyObject" class="RQSampleTargetProperty" version="4">
												<prop name="PropertyTypeName">Combined Sample and Target Type</prop>
												<prop name="Position">4</prop>
												<prop name="IsDefault">0</prop>
												<obj name="ChannelProp" class="ChannelProperty" version="1">
													<prop name="ChannelIdx">3</prop>
												</obj>
											</obj>
											<obj name="PropertyObject" class="QuantConcProperty" version="4">
												<prop name="PropertyTypeName">Concentration</prop>
												<prop name="Position">4</prop>
												<prop name="IsDefault">1</prop>
												<prop name="Concentration">0</prop>
												<obj name="ChannelProp" class="ChannelProperty" version="1">
													<prop name="ChannelIdx">3</prop>
												</obj>
												<prop name="ReadOnly">1</prop>
											</obj>
											<obj name="PropertyObject" class="QuantCpHighProp" version="4">
												<prop name="PropertyTypeName">Cp High</prop>
												<prop name="Position">4</prop>
												<prop name="IsDefault">1</prop>
												<prop name="CpRangeHigh">0</prop>
												<obj name="ChannelProp" class="ChannelProperty" version="1">
													<prop name="ChannelIdx">3</prop>
												</obj>
												<prop name="ReadOnly">1</prop>
											</obj>
											<obj name="PropertyObject" class="QuantCpLowProp" version="4">
												<prop name="PropertyTypeName">Cp Low</prop>
												<prop name="Position">4</prop>
												<prop name="IsDefault">1</prop>
												<prop name="CpRangeLow">0</prop>
												<obj name="ChannelProp" class="ChannelProperty" version="1">
													<prop name="ChannelIdx">3</prop>
												</obj>
												<prop name="ReadOnly">1</prop>
											</obj>
											<obj name="PropertyObject" class="RQEffProp" version="4">
												<prop name="PropertyTypeName">Efficiency</prop>
												<prop name="Position">4</prop>
												<prop name="IsDefault">1</prop>
												<prop name="Efficiency">2</prop>
												<obj name="ChannelProp" class="ChannelProperty" version="1">
													<prop name="ChannelIdx">3</prop>
												</obj>
											</obj>
											<obj name="PropertyObject" class="ChannelGenotype" version="4">
												<prop name="PropertyTypeName">Melt Geno Genotype</prop>
												<prop name="Position">4</prop>
												<prop name="IsDefault">1</prop>
												<prop name="ReadOnly">1</prop>
												<obj name="ChannelProp" class="ChannelProperty" version="1">
													<prop name="ChannelIdx">3</prop>
												</obj>
											</obj>
											<obj name="PropertyObject" class="GroupChannelTypeProp" version="4">
												<prop name="PropertyTypeName">Melt Geno Sample Type</prop>
												<prop name="Position">4</prop>
												<prop name="IsDefault">0</prop>
												<prop name="GroupSampleType">mstUnknown</prop>
												<obj name="ChannelProp" class="ChannelProperty" version="1">
													<prop name="ChannelIdx">3</prop>
												</obj>
											</obj>
											<obj name="PropertyObject" class="QuantSampleTypeProperty" version="4">
												<prop name="PropertyTypeName">Quantification Sample Type</prop>
												<prop name="Position">4</prop>
												<prop name="IsDefault">0</prop>
												<prop name="SampleType">qsUnknown</prop>
												<obj name="ChannelProp" class="ChannelProperty" version="1">
													<prop name="ChannelIdx">3</prop>
												</obj>
											</obj>
											<obj name="PropertyObject" class="ChannelGenotype" version="4">
												<prop name="PropertyTypeName">Scanning Genotype</prop>
												<prop name="Position">4</prop>
												<prop name="IsDefault">1</prop>
												<prop name="ReadOnly">1</prop>
												<obj name="ChannelProp" class="ChannelProperty" version="1">
													<prop name="ChannelIdx">3</prop>
												</obj>
											</obj>
											<obj name="PropertyObject" class="GroupChannelTypeProp" version="4">
												<prop name="PropertyTypeName">Scanning Sample Type</prop>
												<prop name="Position">4</prop>
												<prop name="IsDefault">0</prop>
												<prop name="GroupSampleType">mstUnknown</prop>
												<obj name="ChannelProp" class="ChannelProperty" version="1">
													<prop name="ChannelIdx">3</prop>
												</obj>
											</obj>
											<obj name="PropertyObject" class="TargetName" version="4">
												<prop name="PropertyTypeName">Target Name</prop>
												<prop name="Position">4</prop>
												<prop name="IsDefault">1</prop>
												<obj name="ChannelProp" class="ChannelProperty" version="1">
													<prop name="ChannelIdx">3</prop>
												</obj>
											</obj>
											<obj name="PropertyObject" class="RQTargetProperty" version="4">
												<prop name="PropertyTypeName">Target Type</prop>
												<prop name="Position">4</prop>
												<prop name="IsDefault">0</prop>
												<prop name="TargetType">dtNone</prop>
												<obj name="ChannelProp" class="ChannelProperty" version="1">
													<prop name="ChannelIdx">3</prop>
												</obj>
											</obj>
										</list>
									</obj>
								</list>
							</obj>
						</obj>
						<prop name="ChannelPropertyCount">4</prop>
						<prop name="ContainerPosition">4</prop>
						<prop name="HasSampleProperties">1</prop>
						<obj name="SampleProperties" class="PropertyList" version="1">
							<list name="emlist" count="14">
								<obj name="PropertyObject" class="SamplePrefColor" version="4">
									<prop name="PropertyTypeName">Color</prop>
									<prop name="Position">4</prop>
									<prop name="IsDefault">0</prop>
									<prop name="Color">clGray</prop>
								</obj>
								<obj name="PropertyObject" class="DominantChannelProp" version="4">
									<prop name="PropertyTypeName">Dominant Channel</prop>
									<prop name="Position">4</prop>
									<prop name="IsDefault">0</prop>
									<prop name="DominantChannel">0</prop>
								</obj>
								<obj name="PropertyObject" class="Genotype" version="4">
									<prop name="PropertyTypeName">EndPt Genotype</prop>
									<prop name="Position">4</prop>
									<prop name="IsDefault">1</prop>
									<prop name="ReadOnly">1</prop>
								</obj>
								<obj name="PropertyObject" class="GroupingSample" version="4">
									<prop name="PropertyTypeName">EndPt Sample Type</prop>
									<prop name="Position">4</prop>
									<prop name="IsDefault">0</prop>
									<prop name="GroupSampleType">mstUnknown</prop>
								</obj>
								<obj name="PropertyObject" class="SamplePrefLineStyle" version="4">
									<prop name="PropertyTypeName">Line Style</prop>
									<prop name="Position">4</prop>
									<prop name="IsDefault">0</prop>
									<prop name="LineStyle">psSolid</prop>
								</obj>
								<obj name="PropertyObject" class="GenSampleEditNotes" version="4">
									<prop name="PropertyTypeName">Notes</prop>
									<prop name="Position">4</prop>
									<prop name="IsDefault">1</prop>
								</obj>
								<obj name="PropertyObject" class="SamplePrefPointStyle" version="4">
									<prop name="PropertyTypeName">Point Style</prop>
									<prop name="Position">4</prop>
									<prop name="IsDefault">0</prop>
									<prop name="PointStyle">psNothing</prop>
								</obj>
								<obj name="PropertyObject" class="GenSampleEditPosition" version="4">
									<prop name="PropertyTypeName">Position</prop>
									<prop name="Position">4</prop>
									<prop name="IsDefault">1</prop>
								</obj>
								<obj name="PropertyObject" class="GenSampleEditReplicate" version="4">
									<prop name="PropertyTypeName">Replicate of</prop>
									<prop name="Position">4</prop>
									<prop name="IsDefault">1</prop>
									<prop name="ReplicateOf">-1</prop>
								</obj>
								<obj name="PropertyObject" class="HTCSampleID" version="4">
									<prop name="PropertyTypeName">Sample ID</prop>
									<prop name="Position">4</prop>
									<prop name="IsDefault">1</prop>
								</obj>
								<obj name="PropertyObject" class="GenSampleEditName" version="4">
									<prop name="PropertyTypeName">Sample Name</prop>
									<prop name="Position">4</prop>
									<prop name="IsDefault">1</prop>
									<prop name="name">Sample 5</prop>
								</obj>
								<obj name="PropertyObject" class="HTCSamplePrepNotes" version="4">
									<prop name="PropertyTypeName">Sample Prep Notes</prop>
									<prop name="Position">4</prop>
									<prop name="IsDefault">1</prop>
								</obj>
								<obj name="PropertyObject" class="GenSampleEditSubset" version="4">
									<prop name="PropertyTypeName">Subsets</prop>
									<prop name="Position">4</prop>
									<prop name="IsDefault">1</prop>
								</obj>
								<obj name="PropertyObject" class="SamplePrefWidth" version="5">
									<prop name="PropertyTypeName">Width</prop>
									<prop name="Position">4</prop>
									<prop name="IsDefault">1</prop>
									<prop name="Width">1</prop>
								</obj>
							</list>
						</obj>
					</obj>
					<obj name="item" class="SamplePropInfo" version="1">
						<obj name="ChannelProperties" class="ChanPropList" version="2">
							<obj name="ChannelProperties" class="EMList" version="1">
								<list name="emlist" count="4">
									<obj name="item" class="PropertyList" version="1">
										<list name="emlist" count="12">
											<obj name="PropertyObject" class="RQSampleTargetProperty" version="4">
												<prop name="PropertyTypeName">Combined Sample and Target Type</prop>
												<prop name="Position">5</prop>
												<prop name="IsDefault">0</prop>
												<obj name="ChannelProp" class="ChannelProperty" version="1">
													<prop name="ChannelIdx">0</prop>
												</obj>
											</obj>
											<obj name="PropertyObject" class="QuantConcProperty" version="4">
												<prop name="PropertyTypeName">Concentration</prop>
												<prop name="Position">5</prop>
												<prop name="IsDefault">1</prop>
												<prop name="Concentration">0</prop>
												<obj name="ChannelProp" class="ChannelProperty" version="1">
													<prop name="ChannelIdx">0</prop>
												</obj>
												<prop name="ReadOnly">1</prop>
											</obj>
											<obj name="PropertyObject" class="QuantCpHighProp" version="4">
												<prop name="PropertyTypeName">Cp High</prop>
												<prop name="Position">5</prop>
												<prop name="IsDefault">1</prop>
												<prop name="CpRangeHigh">0</prop>
												<obj name="ChannelProp" class="ChannelProperty" version="1">
													<prop name="ChannelIdx">0</prop>
												</obj>
												<prop name="ReadOnly">1</prop>
											</obj>
											<obj name="PropertyObject" class="QuantCpLowProp" version="4">
												<prop name="PropertyTypeName">Cp Low</prop>
												<prop name="Position">5</prop>
												<prop name="IsDefault">1</prop>
												<prop name="CpRangeLow">0</prop>
												<obj name="ChannelProp" class="ChannelProperty" version="1">
													<prop name="ChannelIdx">0</prop>
												</obj>
												<prop name="ReadOnly">1</prop>
											</obj>
											<obj name="PropertyObject" class="RQEffProp" version="4">
												<prop name="PropertyTypeName">Efficiency</prop>
												<prop name="Position">5</prop>
												<prop name="IsDefault">1</prop>
												<prop name="Efficiency">2</prop>
												<obj name="ChannelProp" class="ChannelProperty" version="1">
													<prop name="ChannelIdx">0</prop>
												</obj>
											</obj>
											<obj name="PropertyObject" class="ChannelGenotype" version="4">
												<prop name="PropertyTypeName">Melt Geno Genotype</prop>
												<prop name="Position">5</prop>
												<prop name="IsDefault">1</prop>
												<prop name="ReadOnly">1</prop>
												<obj name="ChannelProp" class="ChannelProperty" version="1">
													<prop name="ChannelIdx">0</prop>
												</obj>
											</obj>
											<obj name="PropertyObject" class="GroupChannelTypeProp" version="4">
												<prop name="PropertyTypeName">Melt Geno Sample Type</prop>
												<prop name="Position">5</prop>
												<prop name="IsDefault">0</prop>
												<prop name="GroupSampleType">mstUnknown</prop>
												<obj name="ChannelProp" class="ChannelProperty" version="1">
													<prop name="ChannelIdx">0</prop>
												</obj>
											</obj>
											<obj name="PropertyObject" class="QuantSampleTypeProperty" version="4">
												<prop name="PropertyTypeName">Quantification Sample Type</prop>
												<prop name="Position">5</prop>
												<prop name="IsDefault">0</prop>
												<prop name="SampleType">qsUnknown</prop>
												<obj name="ChannelProp" class="ChannelProperty" version="1">
													<prop name="ChannelIdx">0</prop>
												</obj>
											</obj>
											<obj name="PropertyObject" class="ChannelGenotype" version="4">
												<prop name="PropertyTypeName">Scanning Genotype</prop>
												<prop name="Position">5</prop>
												<prop name="IsDefault">1</prop>
												<prop name="ReadOnly">1</prop>
												<obj name="ChannelProp" class="ChannelProperty" version="1">
													<prop name="ChannelIdx">0</prop>
												</obj>
											</obj>
											<obj name="PropertyObject" class="GroupChannelTypeProp" version="4">
												<prop name="PropertyTypeName">Scanning Sample Type</prop>
												<prop name="Position">5</prop>
												<prop name="IsDefault">0</prop>
												<prop name="GroupSampleType">mstUnknown</prop>
												<obj name="ChannelProp" class="ChannelProperty" version="1">
													<prop name="ChannelIdx">0</prop>
												</obj>
											</obj>
											<obj name="PropertyObject" class="TargetName" version="4">
												<prop name="PropertyTypeName">Target Name</prop>
												<prop name="Position">5</prop>
												<prop name="IsDefault">1</prop>
												<obj name="ChannelProp" class="ChannelProperty" version="1">
													<prop name="ChannelIdx">0</prop>
												</obj>
											</obj>
											<obj name="PropertyObject" class="RQTargetProperty" version="4">
												<prop name="PropertyTypeName">Target Type</prop>
												<prop name="Position">5</prop>
												<prop name="IsDefault">0</prop>
												<prop name="TargetType">dtNone</prop>
												<obj name="ChannelProp" class="ChannelProperty" version="1">
													<prop name="ChannelIdx">0</prop>
												</obj>
											</obj>
										</list>
									</obj>
									<obj name="item" class="PropertyList" version="1">
										<list name="emlist" count="12">
											<obj name="PropertyObject" class="RQSampleTargetProperty" version="4">
												<prop name="PropertyTypeName">Combined Sample and Target Type</prop>
												<prop name="Position">5</prop>
												<prop name="IsDefault">0</prop>
												<obj name="ChannelProp" class="ChannelProperty" version="1">
													<prop name="ChannelIdx">1</prop>
												</obj>
											</obj>
											<obj name="PropertyObject" class="QuantConcProperty" version="4">
												<prop name="PropertyTypeName">Concentration</prop>
												<prop name="Position">5</prop>
												<prop name="IsDefault">1</prop>
												<prop name="Concentration">0</prop>
												<obj name="ChannelProp" class="ChannelProperty" version="1">
													<prop name="ChannelIdx">1</prop>
												</obj>
												<prop name="ReadOnly">1</prop>
											</obj>
											<obj name="PropertyObject" class="QuantCpHighProp" version="4">
												<prop name="PropertyTypeName">Cp High</prop>
												<prop name="Position">5</prop>
												<prop name="IsDefault">1</prop>
												<prop name="CpRangeHigh">0</prop>
												<obj name="ChannelProp" class="ChannelProperty" version="1">
													<prop name="ChannelIdx">1</prop>
												</obj>
												<prop name="ReadOnly">1</prop>
											</obj>
											<obj name="PropertyObject" class="QuantCpLowProp" version="4">
												<prop name="PropertyTypeName">Cp Low</prop>
												<prop name="Position">5</prop>
												<prop name="IsDefault">1</prop>
												<prop name="CpRangeLow">0</prop>
												<obj name="ChannelProp" class="ChannelProperty" version="1">
													<prop name="ChannelIdx">1</prop>
												</obj>
												<prop name="ReadOnly">1</prop>
											</obj>
											<obj name="PropertyObject" class="RQEffProp" version="4">
												<prop name="PropertyTypeName">Efficiency</prop>
												<prop name="Position">5</prop>
												<prop name="IsDefault">1</prop>
												<prop name="Efficiency">2</prop>
												<obj name="ChannelProp" class="ChannelProperty" version="1">
													<prop name="ChannelIdx">1</prop>
												</obj>
											</obj>
											<obj name="PropertyObject" class="ChannelGenotype" version="4">
												<prop name="PropertyTypeName">Melt Geno Genotype</prop>
												<prop name="Position">5</prop>
												<prop name="IsDefault">1</prop>
												<prop name="ReadOnly">1</prop>
												<obj name="ChannelProp" class="ChannelProperty" version="1">
													<prop name="ChannelIdx">1</prop>
												</obj>
											</obj>
											<obj name="PropertyObject" class="GroupChannelTypeProp" version="4">
												<prop name="PropertyTypeName">Melt Geno Sample Type</prop>
												<prop name="Position">5</prop>
												<prop name="IsDefault">0</prop>
												<prop name="GroupSampleType">mstUnknown</prop>
												<obj name="ChannelProp" class="ChannelProperty" version="1">
													<prop name="ChannelIdx">1</prop>
												</obj>
											</obj>
											<obj name="PropertyObject" class="QuantSampleTypeProperty" version="4">
												<prop name="PropertyTypeName">Quantification Sample Type</prop>
												<prop name="Position">5</prop>
												<prop name="IsDefault">0</prop>
												<prop name="SampleType">qsUnknown</prop>
												<obj name="ChannelProp" class="ChannelProperty" version="1">
													<prop name="ChannelIdx">1</prop>
												</obj>
											</obj>
											<obj name="PropertyObject" class="ChannelGenotype" version="4">
												<prop name="PropertyTypeName">Scanning Genotype</prop>
												<prop name="Position">5</prop>
												<prop name="IsDefault">1</prop>
												<prop name="ReadOnly">1</prop>
												<obj name="ChannelProp" class="ChannelProperty" version="1">
													<prop name="ChannelIdx">1</prop>
												</obj>
											</obj>
											<obj name="PropertyObject" class="GroupChannelTypeProp" version="4">
												<prop name="PropertyTypeName">Scanning Sample Type</prop>
												<prop name="Position">5</prop>
												<prop name="IsDefault">0</prop>
												<prop name="GroupSampleType">mstUnknown</prop>
												<obj name="ChannelProp" class="ChannelProperty" version="1">
													<prop name="ChannelIdx">1</prop>
												</obj>
											</obj>
											<obj name="PropertyObject" class="TargetName" version="4">
												<prop name="PropertyTypeName">Target Name</prop>
												<prop name="Position">5</prop>
												<prop name="IsDefault">1</prop>
												<obj name="ChannelProp" class="ChannelProperty" version="1">
													<prop name="ChannelIdx">1</prop>
												</obj>
											</obj>
											<obj name="PropertyObject" class="RQTargetProperty" version="4">
												<prop name="PropertyTypeName">Target Type</prop>
												<prop name="Position">5</prop>
												<prop name="IsDefault">0</prop>
												<prop name="TargetType">dtNone</prop>
												<obj name="ChannelProp" class="ChannelProperty" version="1">
													<prop name="ChannelIdx">1</prop>
												</obj>
											</obj>
										</list>
									</obj>
									<obj name="item" class="PropertyList" version="1">
										<list name="emlist" count="12">
											<obj name="PropertyObject" class="RQSampleTargetProperty" version="4">
												<prop name="PropertyTypeName">Combined Sample and Target Type</prop>
												<prop name="Position">5</prop>
												<prop name="IsDefault">0</prop>
												<obj name="ChannelProp" class="ChannelProperty" version="1">
													<prop name="ChannelIdx">2</prop>
												</obj>
											</obj>
											<obj name="PropertyObject" class="QuantConcProperty" version="4">
												<prop name="PropertyTypeName">Concentration</prop>
												<prop name="Position">5</prop>
												<prop name="IsDefault">1</prop>
												<prop name="Concentration">0</prop>
												<obj name="ChannelProp" class="ChannelProperty" version="1">
													<prop name="ChannelIdx">2</prop>
												</obj>
												<prop name="ReadOnly">1</prop>
											</obj>
											<obj name="PropertyObject" class="QuantCpHighProp" version="4">
												<prop name="PropertyTypeName">Cp High</prop>
												<prop name="Position">5</prop>
												<prop name="IsDefault">1</prop>
												<prop name="CpRangeHigh">0</prop>
												<obj name="ChannelProp" class="ChannelProperty" version="1">
													<prop name="ChannelIdx">2</prop>
												</obj>
												<prop name="ReadOnly">1</prop>
											</obj>
											<obj name="PropertyObject" class="QuantCpLowProp" version="4">
												<prop name="PropertyTypeName">Cp Low</prop>
												<prop name="Position">5</prop>
												<prop name="IsDefault">1</prop>
												<prop name="CpRangeLow">0</prop>
												<obj name="ChannelProp" class="ChannelProperty" version="1">
													<prop name="ChannelIdx">2</prop>
												</obj>
												<prop name="ReadOnly">1</prop>
											</obj>
											<obj name="PropertyObject" class="RQEffProp" version="4">
												<prop name="PropertyTypeName">Efficiency</prop>
												<prop name="Position">5</prop>
												<prop name="IsDefault">1</prop>
												<prop name="Efficiency">2</prop>
												<obj name="ChannelProp" class="ChannelProperty" version="1">
													<prop name="ChannelIdx">2</prop>
												</obj>
											</obj>
											<obj name="PropertyObject" class="ChannelGenotype" version="4">
												<prop name="PropertyTypeName">Melt Geno Genotype</prop>
												<prop name="Position">5</prop>
												<prop name="IsDefault">1</prop>
												<prop name="ReadOnly">1</prop>
												<obj name="ChannelProp" class="ChannelProperty" version="1">
													<prop name="ChannelIdx">2</prop>
												</obj>
											</obj>
											<obj name="PropertyObject" class="GroupChannelTypeProp" version="4">
												<prop name="PropertyTypeName">Melt Geno Sample Type</prop>
												<prop name="Position">5</prop>
												<prop name="IsDefault">0</prop>
												<prop name="GroupSampleType">mstUnknown</prop>
												<obj name="ChannelProp" class="ChannelProperty" version="1">
													<prop name="ChannelIdx">2</prop>
												</obj>
											</obj>
											<obj name="PropertyObject" class="QuantSampleTypeProperty" version="4">
												<prop name="PropertyTypeName">Quantification Sample Type</prop>
												<prop name="Position">5</prop>
												<prop name="IsDefault">0</prop>
												<prop name="SampleType">qsUnknown</prop>
												<obj name="ChannelProp" class="ChannelProperty" version="1">
													<prop name="ChannelIdx">2</prop>
												</obj>
											</obj>
											<obj name="PropertyObject" class="ChannelGenotype" version="4">
												<prop name="PropertyTypeName">Scanning Genotype</prop>
												<prop name="Position">5</prop>
												<prop name="IsDefault">1</prop>
												<prop name="ReadOnly">1</prop>
												<obj name="ChannelProp" class="ChannelProperty" version="1">
													<prop name="ChannelIdx">2</prop>
												</obj>
											</obj>
											<obj name="PropertyObject" class="GroupChannelTypeProp" version="4">
												<prop name="PropertyTypeName">Scanning Sample Type</prop>
												<prop name="Position">5</prop>
												<prop name="IsDefault">0</prop>
												<prop name="GroupSampleType">mstUnknown</prop>
												<obj name="ChannelProp" class="ChannelProperty" version="1">
													<prop name="ChannelIdx">2</prop>
												</obj>
											</obj>
											<obj name="PropertyObject" class="TargetName" version="4">
												<prop name="PropertyTypeName">Target Name</prop>
												<prop name="Position">5</prop>
												<prop name="IsDefault">1</prop>
												<obj name="ChannelProp" class="ChannelProperty" version="1">
													<prop name="ChannelIdx">2</prop>
												</obj>
											</obj>
											<obj name="PropertyObject" class="RQTargetProperty" version="4">
												<prop name="PropertyTypeName">Target Type</prop>
												<prop name="Position">5</prop>
												<prop name="IsDefault">0</prop>
												<prop name="TargetType">dtNone</prop>
												<obj name="ChannelProp" class="ChannelProperty" version="1">
													<prop name="ChannelIdx">2</prop>
												</obj>
											</obj>
										</list>
									</obj>
									<obj name="item" class="PropertyList" version="1">
										<list name="emlist" count="12">
											<obj name="PropertyObject" class="RQSampleTargetProperty" version="4">
												<prop name="PropertyTypeName">Combined Sample and Target Type</prop>
												<prop name="Position">5</prop>
												<prop name="IsDefault">0</prop>
												<obj name="ChannelProp" class="ChannelProperty" version="1">
													<prop name="ChannelIdx">3</prop>
												</obj>
											</obj>
											<obj name="PropertyObject" class="QuantConcProperty" version="4">
												<prop name="PropertyTypeName">Concentration</prop>
												<prop name="Position">5</prop>
												<prop name="IsDefault">1</prop>
												<prop name="Concentration">0</prop>
												<obj name="ChannelProp" class="ChannelProperty" version="1">
													<prop name="ChannelIdx">3</prop>
												</obj>
												<prop name="ReadOnly">1</prop>
											</obj>
											<obj name="PropertyObject" class="QuantCpHighProp" version="4">
												<prop name="PropertyTypeName">Cp High</prop>
												<prop name="Position">5</prop>
												<prop name="IsDefault">1</prop>
												<prop name="CpRangeHigh">0</prop>
												<obj name="ChannelProp" class="ChannelProperty" version="1">
													<prop name="ChannelIdx">3</prop>
												</obj>
												<prop name="ReadOnly">1</prop>
											</obj>
											<obj name="PropertyObject" class="QuantCpLowProp" version="4">
												<prop name="PropertyTypeName">Cp Low</prop>
												<prop name="Position">5</prop>
												<prop name="IsDefault">1</prop>
												<prop name="CpRangeLow">0</prop>
												<obj name="ChannelProp" class="ChannelProperty" version="1">
													<prop name="ChannelIdx">3</prop>
												</obj>
												<prop name="ReadOnly">1</prop>
											</obj>
											<obj name="PropertyObject" class="RQEffProp" version="4">
												<prop name="PropertyTypeName">Efficiency</prop>
												<prop name="Position">5</prop>
												<prop name="IsDefault">1</prop>
												<prop name="Efficiency">2</prop>
												<obj name="ChannelProp" class="ChannelProperty" version="1">
													<prop name="ChannelIdx">3</prop>
												</obj>
											</obj>
											<obj name="PropertyObject" class="ChannelGenotype" version="4">
												<prop name="PropertyTypeName">Melt Geno Genotype</prop>
												<prop name="Position">5</prop>
												<prop name="IsDefault">1</prop>
												<prop name="ReadOnly">1</prop>
												<obj name="ChannelProp" class="ChannelProperty" version="1">
													<prop name="ChannelIdx">3</prop>
												</obj>
											</obj>
											<obj name="PropertyObject" class="GroupChannelTypeProp" version="4">
												<prop name="PropertyTypeName">Melt Geno Sample Type</prop>
												<prop name="Position">5</prop>
												<prop name="IsDefault">0</prop>
												<prop name="GroupSampleType">mstUnknown</prop>
												<obj name="ChannelProp" class="ChannelProperty" version="1">
													<prop name="ChannelIdx">3</prop>
												</obj>
											</obj>
											<obj name="PropertyObject" class="QuantSampleTypeProperty" version="4">
												<prop name="PropertyTypeName">Quantification Sample Type</prop>
												<prop name="Position">5</prop>
												<prop name="IsDefault">0</prop>
												<prop name="SampleType">qsUnknown</prop>
												<obj name="ChannelProp" class="ChannelProperty" version="1">
													<prop name="ChannelIdx">3</prop>
												</obj>
											</obj>
											<obj name="PropertyObject" class="ChannelGenotype" version="4">
												<prop name="PropertyTypeName">Scanning Genotype</prop>
												<prop name="Position">5</prop>
												<prop name="IsDefault">1</prop>
												<prop name="ReadOnly">1</prop>
												<obj name="ChannelProp" class="ChannelProperty" version="1">
													<prop name="ChannelIdx">3</prop>
												</obj>
											</obj>
											<obj name="PropertyObject" class="GroupChannelTypeProp" version="4">
												<prop name="PropertyTypeName">Scanning Sample Type</prop>
												<prop name="Position">5</prop>
												<prop name="IsDefault">0</prop>
												<prop name="GroupSampleType">mstUnknown</prop>
												<obj name="ChannelProp" class="ChannelProperty" version="1">
													<prop name="ChannelIdx">3</prop>
												</obj>
											</obj>
											<obj name="PropertyObject" class="TargetName" version="4">
												<prop name="PropertyTypeName">Target Name</prop>
												<prop name="Position">5</prop>
												<prop name="IsDefault">1</prop>
												<obj name="ChannelProp" class="ChannelProperty" version="1">
													<prop name="ChannelIdx">3</prop>
												</obj>
											</obj>
											<obj name="PropertyObject" class="RQTargetProperty" version="4">
												<prop name="PropertyTypeName">Target Type</prop>
												<prop name="Position">5</prop>
												<prop name="IsDefault">0</prop>
												<prop name="TargetType">dtNone</prop>
												<obj name="ChannelProp" class="ChannelProperty" version="1">
													<prop name="ChannelIdx">3</prop>
												</obj>
											</obj>
										</list>
									</obj>
								</list>
							</obj>
						</obj>
						<prop name="ChannelPropertyCount">4</prop>
						<prop name="ContainerPosition">5</prop>
						<prop name="HasSampleProperties">1</prop>
						<obj name="SampleProperties" class="PropertyList" version="1">
							<list name="emlist" count="14">
								<obj name="PropertyObject" class="SamplePrefColor" version="4">
									<prop name="PropertyTypeName">Color</prop>
									<prop name="Position">5</prop>
									<prop name="IsDefault">0</prop>
									<prop name="Color">$0012D7FA</prop>
								</obj>
								<obj name="PropertyObject" class="DominantChannelProp" version="4">
									<prop name="PropertyTypeName">Dominant Channel</prop>
									<prop name="Position">5</prop>
									<prop name="IsDefault">0</prop>
									<prop name="DominantChannel">0</prop>
								</obj>
								<obj name="PropertyObject" class="Genotype" version="4">
									<prop name="PropertyTypeName">EndPt Genotype</prop>
									<prop name="Position">5</prop>
									<prop name="IsDefault">1</prop>
									<prop name="ReadOnly">1</prop>
								</obj>
								<obj name="PropertyObject" class="GroupingSample" version="4">
									<prop name="PropertyTypeName">EndPt Sample Type</prop>
									<prop name="Position">5</prop>
									<prop name="IsDefault">0</prop>
									<prop name="GroupSampleType">mstUnknown</prop>
								</obj>
								<obj name="PropertyObject" class="SamplePrefLineStyle" version="4">
									<prop name="PropertyTypeName">Line Style</prop>
									<prop name="Position">5</prop>
									<prop name="IsDefault">0</prop>
									<prop name="LineStyle">psSolid</prop>
								</obj>
								<obj name="PropertyObject" class="GenSampleEditNotes" version="4">
									<prop name="PropertyTypeName">Notes</prop>
									<prop name="Position">5</prop>
									<prop name="IsDefault">1</prop>
								</obj>
								<obj name="PropertyObject" class="SamplePrefPointStyle" version="4">
									<prop name="PropertyTypeName">Point Style</prop>
									<prop name="Position">5</prop>
									<prop name="IsDefault">0</prop>
									<prop name="PointStyle">psNothing</prop>
								</obj>
								<obj name="PropertyObject" class="GenSampleEditPosition" version="4">
									<prop name="PropertyTypeName">Position</prop>
									<prop name="Position">5</prop>
									<prop name="IsDefault">1</prop>
								</obj>
								<obj name="PropertyObject" class="GenSampleEditReplicate" version="4">
									<prop name="PropertyTypeName">Replicate of</prop>
									<prop name="Position">5</prop>
									<prop name="IsDefault">1</prop>
									<prop name="ReplicateOf">-1</prop>
								</obj>
								<obj name="PropertyObject" class="HTCSampleID" version="4">
									<prop name="PropertyTypeName">Sample ID</prop>
									<prop name="Position">5</prop>
									<prop name="IsDefault">1</prop>
								</obj>
								<obj name="PropertyObject" class="GenSampleEditName" version="4">
									<prop name="PropertyTypeName">Sample Name</prop>
									<prop name="Position">5</prop>
									<prop name="IsDefault">1</prop>
									<prop name="name">Sample 6</prop>
								</obj>
								<obj name="PropertyObject" class="HTCSamplePrepNotes" version="4">
									<prop name="PropertyTypeName">Sample Prep Notes</prop>
									<prop name="Position">5</prop>
									<prop name="IsDefault">1</prop>
								</obj>
								<obj name="PropertyObject" class="GenSampleEditSubset" version="4">
									<prop name="PropertyTypeName">Subsets</prop>
									<prop name="Position">5</prop>
									<prop name="IsDefault">1</prop>
								</obj>
								<obj name="PropertyObject" class="SamplePrefWidth" version="5">
									<prop name="PropertyTypeName">Width</prop>
									<prop name="Position">5</prop>
									<prop name="IsDefault">1</prop>
									<prop name="Width">1</prop>
								</obj>
							</list>
						</obj>
					</obj>
					<obj name="item" class="SamplePropInfo" version="1">
						<obj name="ChannelProperties" class="ChanPropList" version="2">
							<obj name="ChannelProperties" class="EMList" version="1">
								<list name="emlist" count="4">
									<obj name="item" class="PropertyList" version="1">
										<list name="emlist" count="12">
											<obj name="PropertyObject" class="RQSampleTargetProperty" version="4">
												<prop name="PropertyTypeName">Combined Sample and Target Type</prop>
												<prop name="Position">6</prop>
												<prop name="IsDefault">0</prop>
												<obj name="ChannelProp" class="ChannelProperty" version="1">
													<prop name="ChannelIdx">0</prop>
												</obj>
											</obj>
											<obj name="PropertyObject" class="QuantConcProperty" version="4">
												<prop name="PropertyTypeName">Concentration</prop>
												<prop name="Position">6</prop>
												<prop name="IsDefault">1</prop>
												<prop name="Concentration">0</prop>
												<obj name="ChannelProp" class="ChannelProperty" version="1">
													<prop name="ChannelIdx">0</prop>
												</obj>
												<prop name="ReadOnly">1</prop>
											</obj>
											<obj name="PropertyObject" class="QuantCpHighProp" version="4">
												<prop name="PropertyTypeName">Cp High</prop>
												<prop name="Position">6</prop>
												<prop name="IsDefault">1</prop>
												<prop name="CpRangeHigh">0</prop>
												<obj name="ChannelProp" class="ChannelProperty" version="1">
													<prop name="ChannelIdx">0</prop>
												</obj>
												<prop name="ReadOnly">1</prop>
											</obj>
											<obj name="PropertyObject" class="QuantCpLowProp" version="4">
												<prop name="PropertyTypeName">Cp Low</prop>
												<prop name="Position">6</prop>
												<prop name="IsDefault">1</prop>
												<prop name="CpRangeLow">0</prop>
												<obj name="ChannelProp" class="ChannelProperty" version="1">
													<prop name="ChannelIdx">0</prop>
												</obj>
												<prop name="ReadOnly">1</prop>
											</obj>
											<obj name="PropertyObject" class="RQEffProp" version="4">
												<prop name="PropertyTypeName">Efficiency</prop>
												<prop name="Position">6</prop>
												<prop name="IsDefault">1</prop>
												<prop name="Efficiency">2</prop>
												<obj name="ChannelProp" class="ChannelProperty" version="1">
													<prop name="ChannelIdx">0</prop>
												</obj>
											</obj>
											<obj name="PropertyObject" class="ChannelGenotype" version="4">
												<prop name="PropertyTypeName">Melt Geno Genotype</prop>
												<prop name="Position">6</prop>
												<prop name="IsDefault">1</prop>
												<prop name="ReadOnly">1</prop>
												<obj name="ChannelProp" class="ChannelProperty" version="1">
													<prop name="ChannelIdx">0</prop>
												</obj>
											</obj>
											<obj name="PropertyObject" class="GroupChannelTypeProp" version="4">
												<prop name="PropertyTypeName">Melt Geno Sample Type</prop>
												<prop name="Position">6</prop>
												<prop name="IsDefault">0</prop>
												<prop name="GroupSampleType">mstUnknown</prop>
												<obj name="ChannelProp" class="ChannelProperty" version="1">
													<prop name="ChannelIdx">0</prop>
												</obj>
											</obj>
											<obj name="PropertyObject" class="QuantSampleTypeProperty" version="4">
												<prop name="PropertyTypeName">Quantification Sample Type</prop>
												<prop name="Position">6</prop>
												<prop name="IsDefault">0</prop>
												<prop name="SampleType">qsUnknown</prop>
												<obj name="ChannelProp" class="ChannelProperty" version="1">
													<prop name="ChannelIdx">0</prop>
												</obj>
											</obj>
											<obj name="PropertyObject" class="ChannelGenotype" version="4">
												<prop name="PropertyTypeName">Scanning Genotype</prop>
												<prop name="Position">6</prop>
												<prop name="IsDefault">1</prop>
												<prop name="ReadOnly">1</prop>
												<obj name="ChannelProp" class="ChannelProperty" version="1">
													<prop name="ChannelIdx">0</prop>
												</obj>
											</obj>
											<obj name="PropertyObject" class="GroupChannelTypeProp" version="4">
												<prop name="PropertyTypeName">Scanning Sample Type</prop>
												<prop name="Position">6</prop>
												<prop name="IsDefault">0</prop>
												<prop name="GroupSampleType">mstUnknown</prop>
												<obj name="ChannelProp" class="ChannelProperty" version="1">
													<prop name="ChannelIdx">0</prop>
												</obj>
											</obj>
											<obj name="PropertyObject" class="TargetName" version="4">
												<prop name="PropertyTypeName">Target Name</prop>
												<prop name="Position">6</prop>
												<prop name="IsDefault">1</prop>
												<obj name="ChannelProp" class="ChannelProperty" version="1">
													<prop name="ChannelIdx">0</prop>
												</obj>
											</obj>
											<obj name="PropertyObject" class="RQTargetProperty" version="4">
												<prop name="PropertyTypeName">Target Type</prop>
												<prop name="Position">6</prop>
												<prop name="IsDefault">0</prop>
												<prop name="TargetType">dtNone</prop>
												<obj name="ChannelProp" class="ChannelProperty" version="1">
													<prop name="ChannelIdx">0</prop>
												</obj>
											</obj>
										</list>
									</obj>
									<obj name="item" class="PropertyList" version="1">
										<list name="emlist" count="12">
											<obj name="PropertyObject" class="RQSampleTargetProperty" version="4">
												<prop name="PropertyTypeName">Combined Sample and Target Type</prop>
												<prop name="Position">6</prop>
												<prop name="IsDefault">0</prop>
												<obj name="ChannelProp" class="ChannelProperty" version="1">
													<prop name="ChannelIdx">1</prop>
												</obj>
											</obj>
											<obj name="PropertyObject" class="QuantConcProperty" version="4">
												<prop name="PropertyTypeName">Concentration</prop>
												<prop name="Position">6</prop>
												<prop name="IsDefault">1</prop>
												<prop name="Concentration">0</prop>
												<obj name="ChannelProp" class="ChannelProperty" version="1">
													<prop name="ChannelIdx">1</prop>
												</obj>
												<prop name="ReadOnly">1</prop>
											</obj>
											<obj name="PropertyObject" class="QuantCpHighProp" version="4">
												<prop name="PropertyTypeName">Cp High</prop>
												<prop name="Position">6</prop>
												<prop name="IsDefault">1</prop>
												<prop name="CpRangeHigh">0</prop>
												<obj name="ChannelProp" class="ChannelProperty" version="1">
													<prop name="ChannelIdx">1</prop>
												</obj>
												<prop name="ReadOnly">1</prop>
											</obj>
											<obj name="PropertyObject" class="QuantCpLowProp" version="4">
												<prop name="PropertyTypeName">Cp Low</prop>
												<prop name="Position">6</prop>
												<prop name="IsDefault">1</prop>
												<prop name="CpRangeLow">0</prop>
												<obj name="ChannelProp" class="ChannelProperty" version="1">
													<prop name="ChannelIdx">1</prop>
												</obj>
												<prop name="ReadOnly">1</prop>
											</obj>
											<obj name="PropertyObject" class="RQEffProp" version="4">
												<prop name="PropertyTypeName">Efficiency</prop>
												<prop name="Position">6</prop>
												<prop name="IsDefault">1</prop>
												<prop name="Efficiency">2</prop>
												<obj name="ChannelProp" class="ChannelProperty" version="1">
													<prop name="ChannelIdx">1</prop>
												</obj>
											</obj>
											<obj name="PropertyObject" class="ChannelGenotype" version="4">
												<prop name="PropertyTypeName">Melt Geno Genotype</prop>
												<prop name="Position">6</prop>
												<prop name="IsDefault">1</prop>
												<prop name="ReadOnly">1</prop>
												<obj name="ChannelProp" class="ChannelProperty" version="1">
													<prop name="ChannelIdx">1</prop>
												</obj>
											</obj>
											<obj name="PropertyObject" class="GroupChannelTypeProp" version="4">
												<prop name="PropertyTypeName">Melt Geno Sample Type</prop>
												<prop name="Position">6</prop>
												<prop name="IsDefault">0</prop>
												<prop name="GroupSampleType">mstUnknown</prop>
												<obj name="ChannelProp" class="ChannelProperty" version="1">
													<prop name="ChannelIdx">1</prop>
												</obj>
											</obj>
											<obj name="PropertyObject" class="QuantSampleTypeProperty" version="4">
												<prop name="PropertyTypeName">Quantification Sample Type</prop>
												<prop name="Position">6</prop>
												<prop name="IsDefault">0</prop>
												<prop name="SampleType">qsUnknown</prop>
												<obj name="ChannelProp" class="ChannelProperty" version="1">
													<prop name="ChannelIdx">1</prop>
												</obj>
											</obj>
											<obj name="PropertyObject" class="ChannelGenotype" version="4">
												<prop name="PropertyTypeName">Scanning Genotype</prop>
												<prop name="Position">6</prop>
												<prop name="IsDefault">1</prop>
												<prop name="ReadOnly">1</prop>
												<obj name="ChannelProp" class="ChannelProperty" version="1">
													<prop name="ChannelIdx">1</prop>
												</obj>
											</obj>
											<obj name="PropertyObject" class="GroupChannelTypeProp" version="4">
												<prop name="PropertyTypeName">Scanning Sample Type</prop>
												<prop name="Position">6</prop>
												<prop name="IsDefault">0</prop>
												<prop name="GroupSampleType">mstUnknown</prop>
												<obj name="ChannelProp" class="ChannelProperty" version="1">
													<prop name="ChannelIdx">1</prop>
												</obj>
											</obj>
											<obj name="PropertyObject" class="TargetName" version="4">
												<prop name="PropertyTypeName">Target Name</prop>
												<prop name="Position">6</prop>
												<prop name="IsDefault">1</prop>
												<obj name="ChannelProp" class="ChannelProperty" version="1">
													<prop name="ChannelIdx">1</prop>
												</obj>
											</obj>
											<obj name="PropertyObject" class="RQTargetProperty" version="4">
												<prop name="PropertyTypeName">Target Type</prop>
												<prop name="Position">6</prop>
												<prop name="IsDefault">0</prop>
												<prop name="TargetType">dtNone</prop>
												<obj name="ChannelProp" class="ChannelProperty" version="1">
													<prop name="ChannelIdx">1</prop>
												</obj>
											</obj>
										</list>
									</obj>
									<obj name="item" class="PropertyList" version="1">
										<list name="emlist" count="12">
											<obj name="PropertyObject" class="RQSampleTargetProperty" version="4">
												<prop name="PropertyTypeName">Combined Sample and Target Type</prop>
												<prop name="Position">6</prop>
												<prop name="IsDefault">0</prop>
												<obj name="ChannelProp" class="ChannelProperty" version="1">
													<prop name="ChannelIdx">2</prop>
												</obj>
											</obj>
											<obj name="PropertyObject" class="QuantConcProperty" version="4">
												<prop name="PropertyTypeName">Concentration</prop>
												<prop name="Position">6</prop>
												<prop name="IsDefault">1</prop>
												<prop name="Concentration">0</prop>
												<obj name="ChannelProp" class="ChannelProperty" version="1">
													<prop name="ChannelIdx">2</prop>
												</obj>
												<prop name="ReadOnly">1</prop>
											</obj>
											<obj name="PropertyObject" class="QuantCpHighProp" version="4">
												<prop name="PropertyTypeName">Cp High</prop>
												<prop name="Position">6</prop>
												<prop name="IsDefault">1</prop>
												<prop name="CpRangeHigh">0</prop>
												<obj name="ChannelProp" class="ChannelProperty" version="1">
													<prop name="ChannelIdx">2</prop>
												</obj>
												<prop name="ReadOnly">1</prop>
											</obj>
											<obj name="PropertyObject" class="QuantCpLowProp" version="4">
												<prop name="PropertyTypeName">Cp Low</prop>
												<prop name="Position">6</prop>
												<prop name="IsDefault">1</prop>
												<prop name="CpRangeLow">0</prop>
												<obj name="ChannelProp" class="ChannelProperty" version="1">
													<prop name="ChannelIdx">2</prop>
												</obj>
												<prop name="ReadOnly">1</prop>
											</obj>
											<obj name="PropertyObject" class="RQEffProp" version="4">
												<prop name="PropertyTypeName">Efficiency</prop>
												<prop name="Position">6</prop>
												<prop name="IsDefault">1</prop>
												<prop name="Efficiency">2</prop>
												<obj name="ChannelProp" class="ChannelProperty" version="1">
													<prop name="ChannelIdx">2</prop>
												</obj>
											</obj>
											<obj name="PropertyObject" class="ChannelGenotype" version="4">
												<prop name="PropertyTypeName">Melt Geno Genotype</prop>
												<prop name="Position">6</prop>
												<prop name="IsDefault">1</prop>
												<prop name="ReadOnly">1</prop>
												<obj name="ChannelProp" class="ChannelProperty" version="1">
													<prop name="ChannelIdx">2</prop>
												</obj>
											</obj>
											<obj name="PropertyObject" class="GroupChannelTypeProp" version="4">
												<prop name="PropertyTypeName">Melt Geno Sample Type</prop>
												<prop name="Position">6</prop>
												<prop name="IsDefault">0</prop>
												<prop name="GroupSampleType">mstUnknown</prop>
												<obj name="ChannelProp" class="ChannelProperty" version="1">
													<prop name="ChannelIdx">2</prop>
												</obj>
											</obj>
											<obj name="PropertyObject" class="QuantSampleTypeProperty" version="4">
												<prop name="PropertyTypeName">Quantification Sample Type</prop>
												<prop name="Position">6</prop>
												<prop name="IsDefault">0</prop>
												<prop name="SampleType">qsUnknown</prop>
												<obj name="ChannelProp" class="ChannelProperty" version="1">
													<prop name="ChannelIdx">2</prop>
												</obj>
											</obj>
											<obj name="PropertyObject" class="ChannelGenotype" version="4">
												<prop name="PropertyTypeName">Scanning Genotype</prop>
												<prop name="Position">6</prop>
												<prop name="IsDefault">1</prop>
												<prop name="ReadOnly">1</prop>
												<obj name="ChannelProp" class="ChannelProperty" version="1">
													<prop name="ChannelIdx">2</prop>
												</obj>
											</obj>
											<obj name="PropertyObject" class="GroupChannelTypeProp" version="4">
												<prop name="PropertyTypeName">Scanning Sample Type</prop>
												<prop name="Position">6</prop>
												<prop name="IsDefault">0</prop>
												<prop name="GroupSampleType">mstUnknown</prop>
												<obj name="ChannelProp" class="ChannelProperty" version="1">
													<prop name="ChannelIdx">2</prop>
												</obj>
											</obj>
											<obj name="PropertyObject" class="TargetName" version="4">
												<prop name="PropertyTypeName">Target Name</prop>
												<prop name="Position">6</prop>
												<prop name="IsDefault">1</prop>
												<obj name="ChannelProp" class="ChannelProperty" version="1">
													<prop name="ChannelIdx">2</prop>
												</obj>
											</obj>
											<obj name="PropertyObject" class="RQTargetProperty" version="4">
												<prop name="PropertyTypeName">Target Type</prop>
												<prop name="Position">6</prop>
												<prop name="IsDefault">0</prop>
												<prop name="TargetType">dtNone</prop>
												<obj name="ChannelProp" class="ChannelProperty" version="1">
													<prop name="ChannelIdx">2</prop>
												</obj>
											</obj>
										</list>
									</obj>
									<obj name="item" class="PropertyList" version="1">
										<list name="emlist" count="12">
											<obj name="PropertyObject" class="RQSampleTargetProperty" version="4">
												<prop name="PropertyTypeName">Combined Sample and Target Type</prop>
												<prop name="Position">6</prop>
												<prop name="IsDefault">0</prop>
												<obj name="ChannelProp" class="ChannelProperty" version="1">
													<prop name="ChannelIdx">3</prop>
												</obj>
											</obj>
											<obj name="PropertyObject" class="QuantConcProperty" version="4">
												<prop name="PropertyTypeName">Concentration</prop>
												<prop name="Position">6</prop>
												<prop name="IsDefault">1</prop>
												<prop name="Concentration">0</prop>
												<obj name="ChannelProp" class="ChannelProperty" version="1">
													<prop name="ChannelIdx">3</prop>
												</obj>
												<prop name="ReadOnly">1</prop>
											</obj>
											<obj name="PropertyObject" class="QuantCpHighProp" version="4">
												<prop name="PropertyTypeName">Cp High</prop>
												<prop name="Position">6</prop>
												<prop name="IsDefault">1</prop>
												<prop name="CpRangeHigh">0</prop>
												<obj name="ChannelProp" class="ChannelProperty" version="1">
													<prop name="ChannelIdx">3</prop>
												</obj>
												<prop name="ReadOnly">1</prop>
											</obj>
											<obj name="PropertyObject" class="QuantCpLowProp" version="4">
												<prop name="PropertyTypeName">Cp Low</prop>
												<prop name="Position">6</prop>
												<prop name="IsDefault">1</prop>
												<prop name="CpRangeLow">0</prop>
												<obj name="ChannelProp" class="ChannelProperty" version="1">
													<prop name="ChannelIdx">3</prop>
												</obj>
												<prop name="ReadOnly">1</prop>
											</obj>
											<obj name="PropertyObject" class="RQEffProp" version="4">
												<prop name="PropertyTypeName">Efficiency</prop>
												<prop name="Position">6</prop>
												<prop name="IsDefault">1</prop>
												<prop name="Efficiency">2</prop>
												<obj name="ChannelProp" class="ChannelProperty" version="1">
													<prop name="ChannelIdx">3</prop>
												</obj>
											</obj>
											<obj name="PropertyObject" class="ChannelGenotype" version="4">
												<prop name="PropertyTypeName">Melt Geno Genotype</prop>
												<prop name="Position">6</prop>
												<prop name="IsDefault">1</prop>
												<prop name="ReadOnly">1</prop>
												<obj name="ChannelProp" class="ChannelProperty" version="1">
													<prop name="ChannelIdx">3</prop>
												</obj>
											</obj>
											<obj name="PropertyObject" class="GroupChannelTypeProp" version="4">
												<prop name="PropertyTypeName">Melt Geno Sample Type</prop>
												<prop name="Position">6</prop>
[truncated: 2,459,868 more chars]
