# Supplementary material for: Unique sperm haplotypes are associated with phenotypically different sperm subpopulations in Astyanax fish
Source: BMC Biol. 2018 Jul 5;16:72. doi: 10.1186/s12915-018-0538-z (PMC6032774; doi:10.1186/s12915-018-0538-z)
Supplement: Supplementary file 8 — Original data. Each subfolder has two ixo files output by the Roche LightCycler480. The two files cover qPCR results for oca2 and mc1r. Subfolder names end in 1, 2, or 3, denoting which subpopulation of sperm was analyzed. (ZIP 10643 kb) [file 12915_2018_538_MOESM8_ESM.zip › FishE'P3/May 31 2016 SpermPop E'P3 FACS PEP PLATE 0049 mc1r RK.ixo]

<objectstream signature="IXOS" version="1">
	<obj name="root" class="HTCExperiment" version="5">
		<prop name="name">May 31 2016 SpermPop E&apos;P3 FACS PEP PLATE 0049 mc1r RK</prop>
		<prop name="UID">8A8D61E083A840169D1B96F75B79DD5A</prop>
		<prop name="OwnerUID">C6C05626183A45218341EE89EA1A5F2A</prop>
		<prop name="Created">2016-05-31T13:20:17.091</prop>
		<prop name="CreatedBy">C6C05626183A45218341EE89EA1A5F2A</prop>
		<prop name="CreatedByName">System Admin</prop>
		<prop name="LastModified">2016-05-31T15:05:15.249</prop>
		<prop name="LastModifiedBy">C6C05626183A45218341EE89EA1A5F2A</prop>
		<prop name="LastModifiedByName">System Admin</prop>
		<list name="AppliedTemplates" count="1">
			<item>Borowsky Protocol PEP product version</item>
		</list>
		<list name="TemplateOwners" count="1">
			<item>System Admin</item>
		</list>
		<prop name="SWVersion">LCS480 1.5.1.62</prop>
		<obj name="AppProperty" class="TAppProperty" version="2">
			<prop name="Created">2016-05-31T13:20:17.091</prop>
			<prop name="LastModified">1899-12-30T00:00:00.000</prop>
		</obj>
		<obj name="ConProperty" class="TAppProperty" version="2">
			<prop name="Created">2016-05-31T13:20:17.091</prop>
			<prop name="LastModified">1899-12-30T00:00:00.000</prop>
		</obj>
		<obj name="run" class="HTCRun" version="7">
			<prop name="name">Run</prop>
			<prop name="Created">2016-05-31T13:20:17.082</prop>
			<prop name="LastModified">2016-05-31T15:04:58.825</prop>
			<obj name="AppProperty" class="TAppProperty" version="2">
				<prop name="Created">2016-05-31T13:20:17.082</prop>
				<prop name="LastModified">1899-12-30T00:00:00.000</prop>
			</obj>
			<obj name="ConProperty" class="TAppProperty" version="2">
				<prop name="Created">2016-05-31T13:20:17.082</prop>
				<prop name="LastModified">1899-12-30T00:00:00.000</prop>
				<prop name="HasProperties">1</prop>
				<obj name="_Properties" class="TAppProperties" version="1">
					<prop name="Created">2016-05-31T13:20:17.082</prop>
					<prop name="LastModified">1899-12-30T00:00:00.000</prop>
					<list name="emlist" count="4">
						<obj name="item" class="TAppProperty" version="2">
							<prop name="name">TopChart</prop>
							<prop name="Created">2016-05-31T13:20:35.098</prop>
							<prop name="LastModified">1899-12-30T00:00:00.000</prop>
						</obj>
						<obj name="item" class="TAppProperty" version="2">
							<prop name="name">LeftChart</prop>
							<prop name="Created">2016-05-31T13:20:35.098</prop>
							<prop name="LastModified">1899-12-30T00:00:00.000</prop>
						</obj>
						<obj name="item" class="TAppProperty" version="2">
							<prop name="name">RightChart</prop>
							<prop name="Created">2016-05-31T13:20:35.098</prop>
							<prop name="LastModified">1899-12-30T00:00:00.000</prop>
						</obj>
						<obj name="item" class="TAppProperty" version="2">
							<prop name="name">RunOverviewChart</prop>
							<prop name="Created">2016-05-31T13:20:35.098</prop>
							<prop name="LastModified">1899-12-30T00:00:00.000</prop>
						</obj>
					</list>
				</obj>
			</obj>
			<prop name="State">3</prop>
			<prop name="StartTime">2016-05-31T13:21:51.152</prop>
			<prop name="EndTime">2016-05-31T15:04:58.824</prop>
			<prop name="InstrumentID">28159</prop>
			<prop name="InstrumentVersion">HTC_VER_10</prop>
			<prop name="InstrumentName">28159</prop>
			<prop name="InstrCalibrationDate">1899.12.30 00:00:00:00</prop>
			<prop name="Technician">System Admin</prop>
			<prop name="AcqStoreClass">HTCAcquisitionStore</prop>
			<prop name="AcquisitionStore">eJzc3Vuzqti2IOq/UrHivPkgFwGJ2HtFgHRAkFvjovIGgqKgchX015/mcMy15j6VVVkPc+7KPPmQGaQCHaRD+0ZrvfMf9/TyP27JNf/Pf7T3e/+P/3Gokq77z3/owUo6NMO5O/fn+83v723+j//xyNsOl/7zH/Q//vkfdXuvv9dcFcntller+3Dr//HPxX/M35/9l2/4ybWu8u8viPyPb1Tnrv+xjeehyjvc//s7//kPjsJd/Ltt6z6//qttwdd3/9fNcdv7qU2u//gn/UctyU/X/N2KP/rws+F/Un/Qvp/Oxr9bufjfNBLPoFrdf1rtpwaz/7XBwfmKe2UZlmaoP2hVkF/rf/zz/1lQC1mQCL34/Ev+o/Z/foifjuCnD9e3/tR+diWK4h98IUqqc/bHJwbyI3465F/NUBhCLagf//zROT7glm4nNTngdfOPfzL/i6/h6XHv51vf/eOfg572EBbeMtw+ztBrMX2KoTm5ehmH5zxTX6dyD3fSq1Sq1kWv6aTbQrk6rKj4vAtAW/EdQJGEepjehKLSVtTrBbH11MsUck/WbspcgvhMdJJQk1xo03mRwpneL6hd8whkTVbWOzjtPJ1KatYDTRatAi7CWafSNJyLKtxSBpJFqZeJObqyOkTSCapdx4XRwlBsbfRCDxpe0MPk/sL2Py+bCfZPRQtTk3Z71QyoIwwKo5P0aRS1Jo77HFqj5Um0K2xQ6VTawt2O9HI/9bj+pvMOULd4/HspnnGqa55yGJpmVkaKNEbaebGPYRhmKknrTom0A33dQ0pvJSo9AYBGl+sUKl7gy1A4TbWW36wdVOetRqVz5RGp29v6AE1+EsKo37wKLcwPeP4yV6Hi+8s3NMOnbDiLkVBuzabItEy7UZBfLI0kG5gmzdpQGVzO0ZLaztevWlNs0kJ7XJlUWsz8TBP08gC3MFyTVBhl0Bz55MJ5oRIqVrkJNGWxPEAVung+ZseXrP24OubYm35pl+I44Rd1qT/qFr+sS63eXf/XdinL8htwHLEJ/cjobUKa1genOzNh4JPEJnGmGKDc9GfpecJBJPTpYYO25x4UXPJBJf681UE1ZwyBVhJtsgzMBjQxoom/Z1qbbCvfBLMwKQpUsqTJZM8DIJdFXQbzJOOI326wI/E1Q/mzhZARj7wSWM/WNBUkp1Qm0OH29P2MKj1tMmPy4NoUiDXcCVyrmUzOEKhg5CxNwY4WY9KESQvEq6kyMCmTJsGNDUESz1ToPUVLJEmH61sSVRM/17iKsIMAYF532H6T6g1iMscYtMpjQm9pJQV5GUoE+lC3oS8c04w4zNwHTR+eZVBthprod6MDp/CGEIbpUJAsDwLY+Fld+oxm22TjPkzY3A4U8QtiTsQPhAg2zKMhoNVzlRwXgQfrKJooyDKRJndbl2E1vPD3GC2LJtqTqUFu+BfxhDmeX81+xLDJxC70EuIapFDTEvDOxJUw4v8mkTpPYGNmLOX3IZ7vpyRoINGbJ/EHr6PJYjnfgdaXDAVrfSjIb+tSAkP/oi7F/M4uJSus/Iu7VMPOctgol2vpi14HpK4DGZyjO4XetDZUsqYYDrTIGShvESxVcrDPM3BqoyshPs0iYpw0Aax2/SRBPnUqWVnmHuyLPZJgd65FIhxgAqUcsAvGVTuRmaWvQOnEqgykqheJfdysQBVVvERTr4mJZm5UkFVxLH1QYprIp/MeNj3/oPxwVcfkMLFrXLbK0osFvISsyFyApG+xvbxjGcS5OjuwFXMoA0M0KnKOtDlsuvWjDHor7UmXuSpYTVUROEt3mkSr4wqMAiYq0IVWJPeHghd71I1UcHpwNplROwns4XEtIVrxQFRpjpf8fBjwFqANEbEOqgkSlTShJ2GDiGyYc7wFtWUJ3UOgyc02WVjb/iMMzBLbM/NeCqiv+xW79OT0RF08cHvZrqfAkq2ePKb8Ae4yq3D9XChIPb2P5zEOoRf1B5WAvtNBPhk3ynvec5rQ2g5vMUXElP7g9jJhop0G65P8LP3iIeBRhswTNgu3p/zHUuhJMKQ66Gv+SXmNlcPv61Iiw/1ZlxIoiVU+//rfdSn2t3YpWqJ/cZcK1mblieLYhk6QppVyvTQLj14kz9JanBtOKXqH8YT20ZaOkjSiMhydwWM64VW6SmBOyk5MGG9u6mNoCbxQKYfxefGeev8gbjQJtnKZXyOPCw8PYi+3G1lh0tnS48RTVzqXqYmU3UujvBGvo9LtB75WssNV9CiXfZS2sE9o5TlvSk9Ihj50d7dGVVR/o3nCNalCxzo1mXJhVp33PAtDafGHAyhpmYweU6pj6cZSUymNeKW8yT11lPUU2km5MpedJyrmjbLoWVwopzPDec8Z/wjdWdhGCokeuocR1Ei5xd2M8R7mcB7VSjVx/KlVlXT5FD0hfTWlM3mCqkT+LPe4yG1KVx55UZlpGuvx1AW/v9u1vaLKw+C9uKwvLTtPIuWo4/HTwrwhzmNIJ+WxPwsem8s9ZesXC5Rc5UePNe91aY3pxlD27OzivdSuK61WTDFkCM+ix+zwfFpLb9MrmsTPPRZj0tCal52qNCtn7i23syexvUyQlYx5Pr2p5Tri3J2NqgzcdeGx9XbE5UMHyn/tUvM3uP6sf/1u/f3ro/9W/S0WDPOrQtXfrT/mF+uPzecD7AtxTSWijbpbeySGkxWhDqbrGYNOATXUBTM1TLIQNZMJVAg3oVbCuN+89cXjA7AsVjrZbzXUX+keUV8zQ6OSZ4j6m434HA5zV6P23H3KtOUmjKFVKYbacvpK1G5HEkHxUFBvoi/ZWi17J7gsVdTXzprTakJdKEgPmh7uF5e5qm7XqLFOWi6o6FqjXlylc6HM3/ubuVBrr3M6gu+qGtnvX8dMDSXUXplRqE99J1faYh8eoKR8LtzqbS+rp90+go7UehinEurPFccUyviFy1M1o9Wzdc+guT1nZJcPUqQtgsMeTsccNaXfXrY2D1F/8S2Ryn1YF7a29UgCF07iw+3Gw/155XIHd4fXyviozEFlX6cU7tc7T8JcRD2P0cKD86xQyvgkPmXNuFs2lKIqkK0t4/k6H9gRwkeN+o55udeUZYftv79Q66erEmtnY13D/XYzSerG5wy116VwvdeoZc+QbS03JBe1vCbl/tJPttbZB9R3k71/n9YXf5f+FouF8IeX3l9Qf9wvfq6u1HMH2plZoCHKHkjLKQE6LX1r6OJgqOZsAJwgxNCGeJ1INlZqYWj4wlAuvKH+qI41wEwqJvSVGnWSp0MLFj9RlF+NGyA5u0X9ER31l19RI/G1DWEl9HcKyjVqpw0FD6z4xJTefZ9+629l2rj/sNmoxFttWzC1M+pv3TYVSQ+PBIwI7sQrVhiqLlbv0C1Cavh0lsWE8a8dGIKL+xuXCWqHbCI8vgdVgvvqVTJT9APY+OCi/FcXZ+SBm8dQWmBCYK4ZEKHD7VuPJx5Pl/HVW5dbWGnrFjV4TmvC9akP0pJ+UtBGeUVOi7oHWwhQfztl2ZNtcgw/+guWLOovvQo2qENFhb6xRo06bLoFO7o3xGNihyabFe5/3SWoMyrqaZIWLwJrzcfQ95kfOAKEr4Ek1Sv0c6uPCOxvCciQdCFw21wkk7k7g9RzXOgnii1iKI96lUcB9eeQA036g4KhKQjPEOgCzz/FBqjHpcASX7g4v01/iwXPLv4e+lv86lA1tLZHUOh3FxCkZURyfbcC89RPxNO8jiPBQ5dAvXqoPyk+yKRS+DmQBkNHX6BQD2vnKsI6r5+hb3KdQaKZFoPr9Ki1vWDK5HyXR3DkBy4fNdTQl/7McUC9rfc26mjuKuAsVPzJjTvqL1yj/tZS9kN/u2W+gxWzRD1WqpF99OcI27L0ebA5kruoP3NC/UFaLQ3iL80dSIoxUEGfobb2L1cCOe8epdeOm4nAVlBBIbOKeIftvSfuEvWn3L0n8XQfdeswcxVWjjVSHu9yEfG1C2pYgivqiUti4jmsBOuVhtvn1gNe7JRsw/qSYBdZrlvUHTWXwKVMfBDac2Ei/ny7ADcPHqG3tbmasE9Bgc38hLrjmFlBpPKxgnUfDQQv+UNNHrQ5gUmj/rzNY1ORXDC3YB63Q+nVhmVjJM3qsDlFN9RdmdfkfNjhLeDKMMSr3EwlspJqYLxk/D2S/aYmiZBTYDoU6jK6YnuKvWKAdHi8iB/wuf37uhTGEX8T/S1+cZfy9W3pjWNBkY/+zNeM8xhp+wydcJPZyuE6E7xX37alVdM8/dGfwKdU6Qi3pFbkSGM8mtqMpVVxQqHMx+vZm4IHaurf+nteT6i/Q5CIiojxjsekURe6aWOCIqTbb/05Xd/g+uV15j1dDjVzXjQ0ska7eQJpUX/UJrGV3rxp3nzvov7mJg9KO/gdak8cKCs/LCPFofKnx/rqSFniia+UO80w3iK79+FHf/qgbz/6s6+skSk7E7WGFzfqs4g2sTKjH4Y3P2UTcesbHymhsUX9xUodukaU2h/9cZ7RElfsUbNzmTl4jKg2BAO2VP6hv7IObW6/mRR2ZY7eUjn1pe0VqMnzkPCoxkNNWedXWyij5OD5FWb4+b/1J84q3B8lpKg/ibl6855CvQKP7WvpZubN1fsjtO0U19f0FWqSx1uWs9aWtnJfXSTvOYxTaOeiKSrnhU97jEe60g591GTo++/jeY6h3ctW9FfU37+eSv+t+uN4mv276I/+1fqDIwXh0UL9GRXq5xyeYnicStSftXtGmiejfip1Usu0v6Ku1jMrhHYYlXLvrS62Zqn7ALryivrTdNQfl7Yv2K0qjYpr76RqQnSdQcQEuHyof+jvutYYKrqPZ04T7ssImtlND9N5NIJmOeURLifjrZfTnFOb7EVDQlaosVn0iNSaD3M4TRsuDAVDUTWK3F1opUwnMaUVtcYp6RMy+aKFaXl0a7V9LnK4Xc7YPjuFSvOF8QCnuc2Fu7Vk2+pMCiPoLdx+slji8XUP1NN5f8JlUI6qutxRGdzSbE7CSR4zLQ091J9gEyrZUYqhEX/Yg083MokPI9haeqRQz4HEU9slQf09+cMP/fXXR6Yeo0UKj13PUWH4vIBm2x7qdXVSqLS5+7LWUWsHCjkTyi3PT7F24uZPSFOiUvG5RJ1Lwho1vhaWYbhxLrGWZ4caboOC+lttVpl2j+8JVNc5tn9tov5u4smF+6rF9sZHbJ/tLw/QUCxq3BfOv01/HM8uf9Vz9Xfrj/3Fz9Xl4jmC4a854udbOyLMTohgVc8w9BG1PCI3Wg9g5R/RJDD0MjmeNw6Gei8MDb9yf4YTbMDq1kwZFC/UIzvTOnC7gCaeZ6HmWPtsAokXNGrjehDJVmkjkN2qJtCuM44sGd0H8jIZCh6vtCJDraewMiYGQ7u2NYgh4PasTsNQumuanli7Swr61r3jA0IeZHK3NhqYIKHWyDbLiD1f9bA+4v7B6xPcPoa1oNV42mBqbZUU3O0AzlzG/e/2cU0UYeeD/ipRn5qLx99dlAOslyxDofqSiYzcfAdKonfEgw2G2k7GhmBbl1cY9IpTEd4wBlidywfxnkvUn7vF49PKexP6wwLPR2XfHNAYF/WZ6o1IivVjB5qMz+HgiiEMqdYsgGqMTyqYzzKa0PejBlYut8S77ZYiUTZDA2YQvDC0fdkxeR42KcjHc1ei0V2ZOJddCZIgcqjXfiaTvfDODX7l/paZRRNjfsHQdGe8SMA8LI7w1RzXXwdsGHiA7f9tXYpb/Kn+/g+71O/O/Sm/uEsV8hl/kguNl/yiOMRkXqQI+p2D+jOmTiQP4bYCYoUPvAS2qLtmYc7BribUhO06EeGGYQarqnmWHi13QFbeCi9ZtR8JuApvk7aMn7BaLUYSJPKGI84RtWcFaVlCmYscmQUuAWKqz9K/7PiC6AdFw0t8OZae2dZ4yR2eMchkPhJfr7AL3JfpGjXDV9hFn5lIZoAB6+pOTVQwRqi/dTwk4IzkUcLDNnpCiakM+hhge/hmQxNBbTVwa6oKA+eCHd0ejwrYD+dJwPYtPL7Tuzxg3qL+qkedkcuIx7+5lrcSjzIpSC+zqMVF9Qj9OBhsAhbqT5XClvjrEbW29FgZ1tO1CuGgCxyB15kHLRTfucusxkv8rUsithXlb4K8INr1IeP2J9Td+YRdsmtmT9DG9EqgOaLenkWyB7Lco77Jc2mTItIN0OLpRnn7tdOTvEH9yRnDhFA83rcMO1XB2BQ/9HdjGxqUqB5KoNYp3uhONxOsd3o+YCLnt+X+OF5YLP8m+vvVT6lwP7t+9OfuDkL90R892z9Dd9+KtuJer/xHfy67RE1URT55swtenFb0SPpP7u+jvzFBPa7rFWqSHh+lXT5bUJg5s/XYZEDdZXtBVUi/Ej+5v4/+Prk/94p6sR9N/9HfwsUu6Br7hlO4OVN5PHPH59Pawe9fTy75zv0NvhkpgvPsf9bfvcxfP+tPzHjGW9KvnnLhuOGU6nbce6LU3MpP7i9LrgtvfCi4f4oWMoWLXhvvZeZT6GIIlSmtfEWdXay6tNgM9bViXcmjFnRb2hXVqsqcbzLvtdk1lB1Prazo+Yr+n/T3lftznyvcnh7j8Y8OX4cWj13mk/tDUAzEdkvUmKg5T4/L+4bY/BK1Wa2bynt2qz60NamtPrm/8brC8znOf+hvlrMj3hyuFobCG0X22BM7UdbrmKpKeX8y2B63o9x5hBo/Bvh7funPelbdX1J//+pC/63645fU4m+iP0X51ZWf9m0BxygzSPJV+WmyXgzneYQ6CO6rSNs+1xnUsaeWe9+bam1IxhCana+UiUpfDC0OqBDOtolaZNeoK7ziGdgxMWoPDqOhVZw5g13d4PaoeYF6Eg8x3B8GQ4VERP3FuzGCgU9RK7k9xj/pb88fT7K2PbYIVLdA3fH6sVCv+iGHTnxyVOTnF1UjzN6Figt1kkwK6u90TSnYjSutTA3W7dXZjGQf/SWnG+r0YKCealjh+uehj1TGK1GfYY+6PGzkXrvr5AAXctDD/bJwbXW/2Wdw2b8ksh9bqdC2eCKgfAGh0vaG+nsp5h6O5CWX8cihtgz7jvpLfCHcdmvUn9qfvvWXBLt5/dHfbcj5cEc1r2/9VTxPSDIoZ1U7RJILxblcfuf+xJlOQeR0KrXfx/Cd+zs5jEr2XatEWpB1NbRGaZJkFzwz7WqRBAptj8djUmBoSlN60KwrQu07H9vX0x4en3rVqOSV/77KT37JiL+qTO13649e/tou1ZazF1j4EAgh4bKYFATVY6slaoplZxGBgxKCNeteob+co/5m9MOFtSJPob+zHIOol439zh2ils62GBN9PwxglTEd+tkJQzfU4AZs7kxjaDhHzbh9u/3oL8joniND3ALovMsS//r+Q3r2Cg6wsiOmBN7dRERR+QHsKwaVQRaaHKGLNAODS+6Ux5mOSl6Gvganq1Bvy7mdkeM8f4B239Olt7oJMhkiHbU1zlGD2SBiKEtwfb2u69JPnsZE9PnRB2dv4v7Pe9TVl/6kao8a1S4mTe4Drk+eWkf5dw5Dz2k+D2GtNq8QHpNTkBctD+AenhiKUg5qq1ygNg3fb6gAADXZznQX2fiiSi/lNyqhgssenOetCYPNfuBI3wgAUrdETd5OGHrTHauDRl9b1FmB5/s54ztQztmL8lZxHxPxhu0jp3du9Et/rY1BueypHAXcEc8HSG4Km0FZEE/XOtRvuMPzf2xexH+0qO+s2uH6pcMiUHwMdX9bl1pwfxf9LX9xqDou8hso0gIvQXvqYrLVj+RT+QknEGVyKR4KyC/hQUB/oK5WtSuBxCaov6/Kz8M7N2h1zZPyzoD6s6JZBtZkj6FvUQkuk/oFTpLhs21q8JKcRRcC8sV558ZsmyNtG+DysXqWge2aNZHVuQ4GI4x4Cb8amVD6Kn1f0ri+bGAXMM4vA6SHW4XeGM3kj/5s74l6+8r99cc8hfVceZRBTTiaJPVlBasThXpsnqif6Z1+VwajKoOUX4tkQ6H+LKFDLenSEoi3uOkg5++yZ0uPKxIy7QrWHtzx2Ry8/6Czdld4/O9KTpLk8NGfrQxt6VW3tibs/a3l/aWiYOvi8V64QQBzPDyo4GXUItk+H+qn8hPuSV6RmYnbl9vhQXztbk2EDa+otWR/LcFw04ks0iEGbZDxcym0gFztmwHOnEOdzvu8JsosTcF+0u9ygFlvkO0uwC7ZF6jpQEp7cpytGFCWt6H0lRiBsetTE9a0hrcE/4C/32/rUjwn/qKn1O/WH/WLuxQ1bW8f/VlJ3vaKfEj4j/6szOrhO/eXiR2xm3cl4VfuT1zgXd9ylKb+6I9jopGy1TStlao2K29Mp0dpBVSbKdJ+tfvoz3bEjaFs6PPsk/v7VH565/PLo/vLD/1Vy2H+0R9eN6hNffTvn8pPK/Xw+4y8Ub3lUa0oq6L5b/3NerzkPvpLu3fu76ROxDlJfP3RHxLyh/60o7LzRLm5h86h4KpP5SezX6KmvvRXVI816vBd+Qn3plAmGc/H6/0nGKsShOiT+2NWTRt+5/7e+hOmuCUf/dGOs0BtVXX5qfy8P5vnd+VnXDeV8pJy0VuKr4a41BU//9If3ThDaO8rK1YO2pXyZtLQhJYkpqCUxfnuzUOz/678/Mr9iVVOUW7L4vJPub/i1n3n/sYrPSElT4Lxk/7suSCA0oS84D1HaSzdy8Ky/4r6+9fIxf9W/Qmi+OeDlP4Pn6u/W3/qr879HRQenwCSQdI1hfpZs6cYihuNetuyqL/TeZEh6nK1TNIWdTUfUWv98Yb6o7iXofXhEpd3OurP6KZKmyhhAdFWxPW1XrI1/uTMITpKuNytp0ILQg910q5Z8qn8/Mr9ffQnV16mHc/SCYpTppfJMJ5UTT9j+1KKxc/N07FXB0PKoXYSPgyXxUvVRMFy4eE4qDvSo7ak6cJA0MSorT5w6U/u7xHwOtmTBtvnZKi7UpvzYXSV+0q9ySSCW/HW0oLG47fv5bf+0oQ8YnVwUL/ngyeVyXzhVRofW3toqEwl8WYWqNrYMzsIvW5FUt4D0FYy6mtoeIHajjq2ZzND/bWDjRqVF49J5XgqhYdKBBLe1qi3xjph++UnKRPd9lVtzoQeXJL7ktqdD6jlV+3i8bSVSiVD/kN/N/mohkk7BpF2IfsGrkNukr1Fo/5eaZlA1ayx/ScJtadtKNye7aBWX+5kf8b99ddao1Lqqfw2/S0phvq76I/5xfpbMw0N9oPhUHuNmBE3v21B1QbU1KHIY3I1bxFoUf0KPfGaGeTObjwM6KqJ+uhvtVcccIjEhp5/Qn1ZQj6CQqc0hpbPtCZjd7VAl0y6DLomk0mVHrcgNU6NodgF9VddHwFIAceGgVinHInVG+qOfOnLEDIiHs4PUC8VHXol/R4HuHrkIFnvcXWNkRskUC8G6JuGKYO1bheETZkJVOtAU3AHwSB1MMdQT2yxPcazt8l2FuSg+HlDwBg5joQbNoDVC/XpLeDdfjjmoOccatZycH/BIt2DlJV9CeLloJJL8oow1FVfpddZGGpqRfZ4H+lIPHmO+kvjzQ6jZ6ENvdRA/dHhCwCNSVHBNAo2GVklhg0vNBQc97lIitvOB1I0LyoIawy93cvNBHUZdnhkqa2S89l8gL2avSi4XrOM3Nv0AMbmgDpn+BlqehIqkOM7R/nXNf4eT+edG2XaBdJAeudabxs8/+OAv9/MRnpMg47rsxVb+q9++G36W1Is/zep/Pzl+mPM5x3W6h4v+aOxLAjlov42wwP1V6zwXiy6qBPnfnmU3kvqbLLujxJsGn0gQSvkEfHoHerluXmibjikOmUwR7CUt/6OBz4mdqSiZqxiLL1QaDmiLN+Vl/J7RNpsY4vELnYqWFr5pGDlmDTZCoIO0kmYSLAUGpUMR/8A+vE+hsHmYXDkKLgGWKtnRfkV58gkvzgC6BzqL7jZB5vMdCfDriGh9l4U6k9SWwUUKh/L4B4JInl1uP0VmFcScA1nEHmBx6vNWtTSl/7s/KKjjtZTGJisURNS4vETn7+XcOQa+pP7k0fjQXkD69hk2IkubJZmF8J11vbkQvD7VjBH3Wk31F/mPgWQ0gL151SmTOriosHGbFB3O3FWEcHD9snp5lHC7NjRRF3kDJDT9kb8+xz1NyYaanZZoTYFGs/vHVjU2wN1+sn9VV6agban8RZ4ZDKbbOq3/jQZNc16qD9z4bAgy95A+UEt0IR/vTbgbi+v0qfY4bfpb0lx/J/q7y+S+/vVxdTb5nr3nlJDhR/9PYjDf8b9fXJ/X/r7Gvf30d9twY/eWIx0+cn9pdtk8a2/9JD2CgXO1Zvfng/qo7+v3N9L4lBzs7T91t98O+tQd/Zbb+/KTyE4PUrXGXlaWZOX5E3Aj9RHf+XevH3rr5rw+87+QbzREn7o7zPu70VQf0p2iH/K/dk32ewVX1ux3/qbRIH+6O+Znu7E7mqjVhJ/u/iM+3Oq7aZQDurL9KZlPoW2vear79wfbfzI/X3pjyXHNrQNo/3W31LMUYPP50bF8+Vz3pO/1ZTdLtJJeTX+d+WnO7NRtwyD+poxZhM6u5XQKyPL8z/rj+So4ed1xM+12SZSphh1zq0wwHaD86ZSRMdBPe9aivpR+Yntmbdr1JxfW6Aom90KtSo/Q3dx3tjK1fDZ79xfyAq24orXb/3ZOnvI/or64/6v6E+klzz/99Af+dWh6uAISwgM00AtqNOkJdYyhoF6j5OjrFWsMcYhg164oP4UXq61u+RF8ChYhfroLw7JDqrggvpj+KLShvjCg+epOolj3Ys0Z5pLsDu9c29dURSaEHSoo2LLltu1fRY1T9xHUG4F1Ip+lirtsu1OcI8WerkXg9HWmLsrANQc6u9xeohqnZ9yKNuSp7Y7LTC0w+HgwnDlcP9miu177lsOtrsl6k++uKJqMYcczuNCD/feCzV2H/F46uuSpyLumE3qjMH91zTqMt7IePzHHHU1JFv8fuYfK1WdrBza80WiYt+Req3J1nsoprVK9qN7+c79JcV5VSZVJoPma4cEuvtzWUZZivtb3cI9lOVJoxJ75claHUsp1MFKCHeKifpjnycP6oOlkjTqUH/17gDQ1JFYhr74nvVlTDmMdRON7NdF0WvndHGAorTVMhYK1N+LuzcwiKxJ0sF6FtqxCxPAiw3bbwlgaKVBAVzOux+Vn7wdom4vym/Wn8jQ9J/q7y9S+cn94i7llxoL0tHgqGAroC6ec+U9K0jHlKBOs5gIK2EL1nb/KoN8Ln7rb5XuUH/9ZmaTE68DGCeeJbCXxIIMr9kT3M2FLr3ikdLEeCUOuPWAy+PaNsh5fdyBeq1r6pP7o4JNCOTKsm/ddSphayFHDfEMhchsK0Lb5wmcuKFL6LapTYR4k4PxsmsMfdMB29O/UH/tiN9f7PuKdKb/AiUuGOLPwxSI4acJ6K6Aofh5IwKZ97sj6Na5KX0MGFVy2rsh6M67EvLE9wWGyjfU4WPGksCVWoMMvBCDJMwxNJebpU0OBp4P1z+ixm7cUJHjJI4gr3wMrZm1JZJRQC3aa7Et/Vtrx4Tl5wBmZNOhTyVCTHbvcYXO89USj1XnMrEK1K9dbKkQGHNQCRPPMZRc5l3pc+F7FhqNH9/jJCkCQYztq/fHDCzTwd/H2R5V0lkB6u/Wce/K2MEm5el2AHNlLjC0n5YimvRmw8p4vkKob71M1KuAoXySsWVgpMP0u0JVkWGEP52i4i+iv9UvDlUt1W9ArQSa8tarQ0VO+EACfTdNpb849yriR1DAid6VlLsN6sgpHjIYz2wIQdw6MakiVoVVa72IP02HiKQX5gQmsUcKdlVTkIfaL0B1VdSfEbbiR3+W9qzCIIGZTKBPVbA51F+QZKZIVjt2jRqLp9BnUh61szvnYBrmWOKzE/VU7AQTCLGu4Ud/Y4b6s83xGfqhhe2bb/kjGPZsDL1kyYmk4N76Oy9Rj7t5KpIsfazBCHvUl/eogSzPuH+3fVeu5p4VkS0JUJfrKx4/vUU91ie8WajFqia+FfIikU3ULpkOeD7KKsdL+IH6k9ZqT/yFg1oznxc8XzvxGnrHI2pzWTNLcOgLalRUTJtsdQH1t7zdyEd/7ALbpx90bF9xXXJE2JoLwGfILfTWj5YmREoykIY16m97xPYN1tEEaR5i+xhv1mOXRf2tatSfv3FsvAu1mzWsIhk1nZ5Qo7MkX4AcPgYKjBL1bZ9fFlgH60UF6drJfl+XWix/1d8of7f+fvXodHY1q71X+KJKOzttJqXqGsGjh9OTst1GNBSGHURP2MtdaC3K1PhUfk7MmqY+4/6m2bDwXmsftVUtUTNHLr996+9JC5VyXZ9jb+ksR+LOiw3e/0dF9ham3RNHj5L4U/n5lfuzh6nhFIuw8rf+6LhVlWhsGm+5ZnvKegRm/FPu7zPry4rVBm8mmqhHWnzrrzvT3oJSJ8qBIpk++puF8lA6k5SKH/2xD/qOmrLq/qO/T+XnlkkLZbQf60/lpyUaqNtKfi69p5E2oT1IQqEs7GHmvVgJNfylv236PHoz49KW1sxH3ZJ8+9bfvSHWLH5XmibPp7cMbj3lHB+oUeV5nX9mfbF9s52+x/3x6UDZpdYViqC9c5UnpiW2kbexIjar2nv6e9Trl/6+Kj/nKksTm9GFWtEkc/bRn3XYdLFSKpuVN8u5ifrk/m7cE3U+nHryyf196W9psRNxVv7yL6m/P5qT9Pfrj6ZYQfiblH6SXz1DIZtf5rBXaeQftysmzR7epZl3QS9jfr6KtCW3zOBOJJXaOzOotQu8SyW3kULF1KAYGjeUO3h8lU7K74F3dz9YQgrWO9k2P0XapVYkwGgQOfh4yIVmtiSBq3hlqW11fIraNHlbqF5X5J+meb12wWsIusjTy1R7vgcCLnQRDuf4PakoeMijL/7RgHyafNz//oJ8anTkZipY2D6WawXYVxeN2o/Xk6yV92UOjy0gh57UOzlYSBlULC2E241oi59pX+5Dju0XIpi0/fOeQTtge5KDMp9UDPhyuKQYAqSHQJq0vFvs4V4/VRInBu7fsLfvaV+uKyotWABtTlkJVPv5kgovNe4vS8s9NDsBOUq/k5nBCnnZLSOB2mlTAJp7Dz24sxFuLzfOeDzV3Yeb083INgAoNJ66CHAsfA35/Jh6DXeeweX0UkvkMvIv7aVv/u2pwi+0WX9K4L4skM/KEvm3VIkP3XWLXJ0Pk61dFZLBabt+l+KqF/V38Y+mFtQvm6Lw7zbvy2V2ZWEz3DjKiw7oiy//yXjrDqFf5RmpbvoWjA694wXr/p2qeHiwufETFVgc+mtxvfmgmzb7nkTBLgi1xbDI0muaClQZg8NkoblgXA8YDH/578m99qDMiob4SWdjcDp/zwNz3OP+XGZpkPCG/tMYgaGAuW960hLc3mbU0I93exOR/nTJQTfohoAH6M8g32HwugoxpHTv4rvwa6DBREeFHn3F76fNJgYrfxfi0UwGhC8fR1BuTIMeZRobH4ToT3seov9uJq7vHNscVss5enTuozcT1U1gHdwxON/HGCzOO2UL5ub6ovwmzyuiNtMEq0nE4JEd0Vu+gf5bPZWWCqazGJOZcPRBjh7oP7lNCyLPhASk4NWGgaWi3wwJ/bkZZYryrENukHrW2uDm144Cvc8MwpvaEwz19Z7AKsoqEnJ4fswHh/4rt0eZ9Al7BXka+feUkBg8q8P8AGprof/qVSaTy/BywLZqDE5ZQ1TJs0HfriWDpfyknP02/2Gfopfs36T4U/3FfWoTaj3Ybs4Qz/StghyEmwZORSGo+BZ/09hyCWwW7Tvd1R+AJIkrg3qRhjBgbQRgA3MNyK57EThwB1zePQsweRvBt5+ZFTlm9AJ0qEcquB4PMql3Rw3UTVOV/prOZWLquOwMygsBRDYGUbiHAZLCTSFknRmTRTtgH5gPuD2PMw2ycgIT5McMAejMZ3hNpv4SzIv3DIP5oQPiOcMJ3Okwlv7j0OA1JCCwjJuMgLztcf8LfLiBk2hXyocoLgh/fQ+Ve9YIpouL7fd514DNs5rKoHJqkZihQMAS3Lr0CaQqoQxdAXUIHt8Tv3wBUGmkvoStKtAfAFpdeqU8l0UA6ow5g/UCgee3hRmRO/PQQQ6aWwiOO9SEzt8AdEtsn8UgAMPjjEOAw42C2xHBNvjPI+izx6P0p/USz8fjtoGVepwov9o7GHNujzlIzLv+vBJFIBLrInA76RVCuH5P9JKueLDI7BH62g0BztJzG8zKx3tCX+bxb+xT7PJPx/79/1SAuzapPdGVKMpdrVJOCcrztwA/1Z/KAoXx2mo/BHhJVpP3Gjsm/P8K0FHzlFaGd7WiKDBjaPPbTa0sFs/Eo2MJl4e5YCuJdp57k8x21EeAV/KeV/Sd/3PmwIuKFworjwlQgHbGCaoi7Wett0z4nsIgyyyUjGtVb1Kv19CKRBShv7s+PF5YP0I3EVE0PwlQkFGUnuMvPCEhKEAo2nc+MY2/BRjPavoz9u9r5hd7wQjveUJfpkft86l0uPqHACc2b0JHPm+Kn6o/P/N+thsn9+bxvaXcXbCxlWpmsh8BfvJ/ebp6fc/8InvNpDya1ewjwE/153Bilh67zx/EHu9WpayODutRPN1Qn/zf+HQaT1gGePwnBcX3Vf05XoEOv8f+rc8z7zkux9CiOhTwKXiRz7yfrkXSSLmfV5xHSdc+tKNMiBR66yw/AvzL5v/+9cz67xUgzfF/fhf4ayQAFbL6xXcBspbhocZGGHP2hMI5oACv9ksvk1hbxZohoJhOVKxSSbyCXsufiwguj7cAL9eLoSmstYert32LSUIBel4rQjbe369ZsE+ZdndeMkT1BkVY9yjAgb0nUO7KBdmae/+/TPy5y8dJk+LDCTBqRsEwshRrS2o3h5hBwcWgSIYG+bv8szqioL4EKJYHD25zCrd/v8i1th42IqQ7DYVzPKG4Uh0F15gybt/+Euo7AdgNg0BFquzY6nXjoQA3d/w8PMrfAuySMy4r6oNTq8rC/UmpXCY3vJ1pdr/cw40JVZIMS0XVkgOzB+/GKySVVnKkDfd1Aqd7LYYfARJYxHA5HN6DIRejoQ1JmcIZuz6JZsEr0oLt3YNaCNUwvdu+oY3lGMDjGMzKqN+hAPPGFQEfyiqVmiMKcDivUaimopb7vaNE2mgvG+irk0lSKFeFhgF+AsMDf490J8u2trHWPtQeMiLOr4Wtacoig1qev19DwV1+WwIQ+5TI/qpXqfxuAS5+cQaQe5kCOGPHE3+1RWFk7bveca+zpd+kTka8TbAFt3coAqEg2sRf3ACcO/8MPemG4sDw1ge3WqGYAj4ryHKJdpOOBo2CSZfyR4Dyc/ZDgPF9HsPKj5swKGkUYFqnIajnjC2BXWE01q83RzA2y3dGr24n0qxxe7LiouD8pxB/MoDukWswmr6gAF/JY/MRYJCMbwHCioW1bzClf/A2GT6vdglGdw1DgoOJIjvNL0ew/KwlnjdLInLNcf+SxbJlwAt9RYoKhbjy3/WsjrOJiQy3FBTj/CBB6HYZCWsUsiu+KOJfVxhtbmbcBIZLJgo7Ty8Ttz/uwTgZHYpvI2ZEXb5nUg3q91w0r7Qm28BNwTw4KMQvAW6fbAS4VZp4ko3nk2F1FHMY9BjNbzObmOx7XOxbgL6b4fHRXnpEDcgs8Qt+LhN5c7mB3Ls8xtJdjm5YtQdwpWFRetcLtsfOUhe0F/cK/UnD8y8X7hE2B7IgAFVO/7ZoleYp8U8LVf4iKcBfPflLtBgesArmKED1vKzJKmp10IToGUIl9AZ5hTsU0mtC8aSjFRHa3q0+AvSN2ywmT7LRwXpaKI5APmSEyoYzGGY/UhANTU90XuZAbt6TqRTxEsUWujoopxAFN10G/M1fFxRRWOL6RpoCufWtAe5rhwI7HsyCPF+zArTaQ0H2GgqqhMAC4sxRcNckN8ju4ouwSh/PEpoOBQh5ckZhoQCBsxqD8Cna1CUrXF+/Yx//SgGSQ3ULA7Xkqo8A9WL9In7tYJ/ZMLoJ+kOdSu8ya+SPANfcoiFeHAgGCdzjtwAhFmco4pvogXWf9RSo9oYj6yFFAWqLGwm4Xfe+p6AAV3w7hsGa8BmJMh2Pfze/lZ74cmrypFoCunSeiJc6tkzm+iCA9Hzcw48AKVs7weo4/RDgi9W/Bej11NB/BKiXFN55eDuLydbdrMGRThizpvVmIpbq4D2zY97DC98CVBbvEdCv/EVBp81+22y62KfYXzZO4e829ycXXluPKvHp55yKlv4e/8ccnuUnB3hxTeGTA/ypApTKF0z4Gf+33mmcNx5i9P2XAO8F03gzoMfQXTHptwBZWh/Ln3KAVLn6kQP0RI39OQfYWC/JE4DHq4EkG0M5jEzrCTyFgvq3ACkhRTlmMa7/2p77bwHesy5TVtaV8TgNBWjvi4ZWSmbL/SxAZRQS75lI99JmbVNWLq32Pf7Prnco1i8BflWAfgS4MngUYFE05U8C/Mz+8pUD/BLgNL260Nk8BeMjQH5xb0LbXgj0Z/wfFbcDsa4Iu8/sL1/j/z5vfvgSID8rUIBcbdWKccs573nnUJj+XMiUC5803qI8DOSTAzw+kvknB2gFFxTr15sfvgT4qQA9K0fFo/dLFGCzEkBpzSfvzbZtH1pSIcQfAfI39S+cA1z+3xEgg1fZ32QAIKF+cbQqPBYyDNrBCPdBhAKk5H0C16rVy3QXogBPyzGDXmxUar9Si28B1p5HyCcH+BqXMdxLB4XmbQEFOGNnEMsdClD1x0JbSvgkOlY3nSQPfapQmIsEWipalOGtQgGK47iF7iTrZWw3J1rjuMUJyu0Jl9kBBTjxlATVoOL29yfJ1ryndYQrFy7DkCoCQ5OYzoPCe+jhR4DC6EkwSDWK0A1OKKoEBVfqAYpOcKdaK2U8nuLiLEO8fcxitZ2vI+iD94C/wxImbanj518loMnZOskavcP1L2UoU6lzwNtL60koZH2PAiQrFLBh8DGEHvWeDLWCSNttrQQeyUssQ21EAZ61ewxV9X7VQq1LoF2HMYV7rS7DXayhAIm996A52SoVC8XT0BLFwmdqK8xJGFYowMZEAe+8p0aSbCH3WhpY2P5nppapsbtE2ry8t3ChR5Mk1+5ZaJ7roUCXGgo62qEAL/o+gLYRCJW6DQpwqXUZ3FwdRXo0Xr8vB8gIS+5PBfgXqQHlf/GTNS/4JSiVw5PAm78FZOz2oFcTS/nZLC+IW1x2YMYHKoQWsog8HzqAua1QgHnk2OQ2bwMgxEDBxaldkdNOo8EsOox+7Qqj0+B69VA8ZwZjxidGv2rZxiBdoSmDlZfLpFHfAkpKlgqybpkRg0EBrkKZDQO+EWhS2TkNksHQVCDs04IYMnuE9T5sKN9eO0AWy9cGrE2EAtyaWU/wPwuQtPeIwN37TYJfOUA93/wQ4FcNqJNv2tKnGoyGl7SOwl2meLxKaNeEal9HkMYVijDZpRkRFRTgZvt4hAETHAqS9js8HwyPAjxfZzXxFfkJzgGepbd4D+9a13h82n3oyqA/2BkhuoDn57BFwXZxOpE+uSRA7k1H/PI5V4k6PEJYzWK6BMgGmzR66uHv8Z4MRHRFIEHU0LDyRKr0L3FfE/Og598CnNsuRv90gAKcUzzxJmoAsp/vMliL7IKCYJnJ5DZuANbX86v0sTepRLugIKXHYUH8hz/7fQJklhT9dxHgr84Bmmd+BEXL8ZpLk64mZXbTPgL0vI2IfcY8qrBebUfiL8olEPH1UGCzTgfKD7khJvZ5h+JIOhScBCjAR92UsJ7bI+UfBow59+dIAMOzJ7QTHFTiPFFAKtNdSWC6M5VE8XsGWeGdA2R8ISK1ezE/OcBgG+I1r6ydM2zIAwW38PiYDI8NxrwXBoUVublN6h4FaJPhSUFRolDNlVPC5py8X95AGpsc3HfG/abh8pVDkenmBYW53N5KYJ9xT3ov1UFyUICwm6Gw1gfFBEV8F4Ga28QgtqqggJm8CWFpCzaBwwa313Z4PpwO+zT74nzQJ34IA0rc0GS6BgS0lrmFnjEXRKI12zkKd0CRtlxSfASo0+RGeRSZ4f5PrQq2OZ9Cb1mJMllVzRJ0vb+XwXaHYpt2TgHm4PwQIDc9LJCa/ZN8coD38Ij3mPGFR2lEKMANbAywHAlF29QpTbIqX4IjL1CA20UqkmGzc0DG04Hnj5r9tiJQ7FPML6tV+bsJMBZX7acK1C0v76rFryrQtwA/YwC/coDCOugoN5un3wL8KQf4NQaQyi8oJm8mfAtwbrxG8qkC3XBa+sdVoHbHmbFidOfvHKB99FFU/84BOi2PArxMq+5bgEe8Jj9VoF8C/OQAE5d5fGaA+VSBOtSV/Z9ygF9VoLZXWvInBygS807Z0jnmlFq48h5700fyEeDXGMBPDnCqm0lZG4PgjeKtoVzzhp+HwzD/OQf49e4/PqV/CPAzA8wC7yw/5QApo+wphwQJ/ZkB5msMoGX5KOa+Npce57xnyOn0rlIWLLbnS4Cue0wzZdxo3WcMoLW+CyhS6SZ7LEXo8EcV6L8E2BrLSJE3rfJzDvARvudbfVeBfgRYjc7ME5l6pP6yOcB/9ZD/XgGyIsf8qifrb3/9wy/OAZ6O6xV0ysUIE0LBtwDPmwAFsT37sRadqBwG5f36AX+HApGHZQQtBqPfAlzHJIaSWaPQjlcU2IVbotiSEwqwp6RKC/qNArE5ocg46z0ozu4SaKYFR6J9/hQ1rym30MYX3B/njijCoTzBeUvhsgZeoT2WJxlK4ullIg8n0PaX8QgPf7Est/w7B4kBqAd3W8P914sChZeHEjSzBe5/jg90LTtKOXQjijJ5HuFbgI/ztKS2aptX6nSRtvCQ3y8bFByZ/gjwpqxQhFPuqdrNPuVQ9M6KJGHqiZr76mLo2RMK8DgFqnYYhhiCYqdQya2WI+24R+GeusMs3FUsitcW8fvD/p0TBdqLtPy8PMBAh9j++RkF2M3fgwD3HgpPfb5f/R6SCErw59R2y8kFnu9Rgkt90Qiis5g0RV9ncJozaplMnhJpXEu10Bhzk8RBeK60FKwUhruNgmbuk60tYB/CowxVsj+xKELxPaFpYa90EjcQ/D4BsqLw56Pr/yI5wF89ClA5NSIY/Z5H0dUoIHkjxGBKDorIYJyC8Gr7LcBge0YBwvEVgLr0nuWnClS83iIw0pEtfcZEQa6ODfMRICxkjG6JsgJY1YQhvsz0NlEEFJl51FviWfEgk3zYRGAtTyxGb4+uIp7pHoG8c4rBMNuIJOO3LGjbHY0d/t5iNH3RTxjN3RvKay85fKpAvwQImxUK8OAOHGiMzVDBy28r0g/vt/ldJZry+SD7zgGa07GlAlbhe6JsdlsgN4EtvdjG5/3gKCdwfQVFOzVpRSj2kYJh5Q/cv2nVJDwc9xgNO3g+6tt7usEj9wJp4jFa7s6iSs6vV4LLi56AqNoFMRdpCM4tRwGS9+T1UYzbsxOrCz1liYK7a/MIlPGCWhi2KDjWVHxQ9POAojtlQM6uxgJ+jaI8lcXzuzFQyGt1x4afUYBfOcCVw/OhT8/yCKPVNAdt2C8of8nYKoHhBSCR9YsKagrbpx+FE0b3lwVG09WM+23RKiuK7J9Wgf41BLj41bPVu7QzgTsWTOkNqdUTg211cF/Ms/Rn7zdsJiOK8EuAXtigQNJaIaDctkPpd5mTEY5BAa6L/lV6yYQC9NWmgnWJ4vOaR8ORVS6KsPGnifhn+mCQ+iSswb1WV8oX7JlBtP6mo12UVwneKs1IEN9MWGmLqQSxTGpSJecSLCmcCJzsBvt4jQJa79Rb+BHgOUYBqivnSQXWaxmRgZ1VYEsxivNJEiAjJ6igxs37xX/y+688+9QAXeFvlH8Va47cExSgdb2hmLKZlRH5JmxgxV4mypOuiU16DgUo1e8+7HIC9vbwpgJp1BH7QOG8xYoCXFnsQHmPDu8BcblRsQ/5Nyqwdx3ub5VK4D7HsQzMCo+nGJS3mPP7+x0ts4lUz1YDW3lXZmsZCvAabWegNpuagOoucXk+XMDt4EF5eojt41/sfxHgY4ECdHYB3kOkUMxIG6BgDXJ6hR8BxnNeBOuxfBCvBxRwrSnuJwcY6E7+296pQi8omv27VIEKv7hP8XjWvNnFoImlko2osNRz+T0O8Nzb8D0O8C1AK7+19mccINtT7PcbIPJ5wn0L8CsHyMb8dw7Q9tkNisWbpZ8qUOtYbiKFWVxkFMuj/34DxJcA+fo+EucUoKD+nQN0iqTFO3Zsdp8q0P+XuzvpVlVZFgX8g2wIKgJNiiRR6gBU6AmoKJYUivz6F8hce89zzxvjvMZc5+71mg4LMpki+c2IjHDoCMX5ESCX85fimwA/VWAGASYCCpA7aiigcz4X1X6rqseYQkOsl5ZqXzVAewE6N40T1ZdF+S8Bmn3NzoU9/eoAYe2Mraju5ZHovZ6PXwL8dID4CHDoAPGJAfLXeVU4AoPCHQQo4OuHGOC2M5gvAVZz/LxPDPDbPsCq7WuCVu2T+SZAnuHL4psAP/sAhyzQIDblIQb4lQXaC3DmAorOtq3s36rAVKrCDzFAd62WmbodzQVvnCb/YAH+/c+Y/y4BOXY2/VMIOPlpAvZdh06Cuiyiu4sEYm4MEqbrkBBqhQQcPaUMqtuWkuT2yGv6DBdraJYpIZH5CpaUH/dBrgmvh1vrk4bp32Q4XhdIHry+8Ic8wYWkr2T4+ApIQO7lIVEOLVds3gckYHaN1pDPciTafQ8y1e3ZAXJdwsfqzTvTMTdT4BCxOB5lLq1our7t4VRGIlnlXV+HxXx50ByRoNF5ATVdWnj8s953MGxkD8nYIOFOXv/+S9Xe6ZuZZVAbFzEMWXPHasL8tYZr8cbn6wpYekv7OjHSCh+bpbekmeXt4Hi4KGE0j3F89fmF83XnGknUWafR92yyhUh2Sd+jAmLKNNIWzul5xGzIGAkoX/rHtqyT7Q11SSPipXBrpiIJ6/K0omd/BnAdjSiJQ/K2aVWHK7jN8D4ZT0Y9AcVChnpk4vnfmEjAXYhEvdwOn6BhsKLmsyrh5IsGiW6Zf6aXYJFAafdkjgskIFIghPvE0Ei8RjhQvxQyOIcuEnDy/o0bATl2zv8pBOR/mIDJaD4G1UnmIVQ+EurN6FtcKIVTJthunDMpPD0CbflgCpC7ekWEjRqAfOffSKQXLhebs7sGK2Z6MtZISP245UBVgkkIjWityEpvfFyu3pCAlzsufx+PAIl0DMsiWPQBi/KA71/cj3i8812oyXGdIFFaigR7y9aSbBfvGSzVvqrG+sq3pNzg8+p0XoZ+dmxWJOjLXEoXHkk0O4pIOMkQQMO7PwHO5O+Ej05bUPz1JPReLBLwcehyUA96FQb5btuSzX68AeJqM+Kd67oms5uZg/3ScDw5j+8v9uMErKbBX550h+OjwTQCafRmwiEI2F7vHRivUxeCnohLQmQkIFnwNR4PL0CEMI/Eu6ssLg9bXC6O/E0KztSsChAO+yWpN6f+/BkTHI+O8/HebgC6uGwK7xKLK8KMHzMwDxQJuO0yJPoC5788VTi/+vbUiIouBiXAv5/PPZuYvLT9DpfbEkcGAtpLPgB6mDEkSPY4PsvXc9DmHRJwlja/j4AcK8x+KmDxuwn40xvWS3nEgDNSJkUQ8UjAEp5LsC+bN+MFIV4DzuVJgVj9RjpWFTJyhRMSZ6sied6XvvTz5GmA4dgdvv9u5WSTXS6gBzUSrNJ5mZjJagw2rNpwICD3OOlAVz3hPkHAjr0uwH7jdxL/2MmZjNi9CfJkgwRLKoTb7H05g1NP8PMOt/mZaHqJBMxnSChCGiDjpT9CQtVvxt+aSCT+/r6AK2xa/I0Qtivi12MNjM31xcA5w2v0EwTULvwtDEQFf73PXrIAudDxmqAUxz/vkJiUV/H4r52xIk/QKeimWxKPTpKYuNFUQ+K6r9BfRjv8zdhzAag39om47HiRNAsdibhtbyTQ90hAK9pL4FjdCxetb1yEfwhIHbiFvh02LSkYJODynLwJrFi8BhjOGMNyc7+HwF6RgM/9HAm8nz6ZQCuqjGgb1QbtIL3DYLLesQSM0wFMxp+GgSnUGVmb+hLUXEKSSwaSVLooI7Ci7BkGAZ/KRJpvXLBWOwaveaH5fWmg3ISZ/VR1pd9NwJ+urZvuHrXHj6ZMMWwEHAiYXrrw3wj4dykYtvMmXy3g2U0z96ZG2pKhFEy4peUXAdsZkvBvAg5BwM9GwA8Bh0KgeGecfm0EBIa31XfFKx4LPJJywyMZP0HAYSOgmBl3VfNN6rEvemGGNNBvGwE/BFTIg/M4DwnoKDIS8JMGOgQBW0WQVc0dR18ErKdzbSAgs9R+EfDTAv4TBLQuhsGpgtE37fsEAbNFUquXtTMeSsE4qzN+/qcUTCfPqsJ+BfwXAd/zx6MYCLhJ/C8CWkZsiGqSH0fe9LXG5+8Tk/1OwM9GwA8BGWFUMlYk8eeBgJ+NgG5zTvB8zwPF46KM/dUEUC6lr1Iw6kNYDWmg7ZK+iyEIWJ+OwlcaaDnmV0MQcGgBnyyt+z+SgH89998l4Hw6nf0ppUB/uh7w+xppcBXeSMBJHwV7xSES8DpFAh07JKBaRDt4nl1KtsZUrmm2RLKdlDshyXjeLemZvrbw2JV6mFwyJKA+eslQXCokhjg91JR9qRTC+RkfcwWSaOtY255YcxI6t6NIV5m0hvOsJ9c1BY225JDDlZx0JtkWSEipnKnwlF56EV3oAQmlC3t4XCSxCJfSyabPxvLgoGhIwOUax3e5Wgre/fvxpDwSMCiYPZSyrRfJ4ZbfqXwjSECvEJmVddmJmi1FG7jZePxkdkECVpWVwUnikFCkz9v8EPBxNpViu1vJGs3ZQwz3caqRqL4hAWnWbCHTLiSMilCOcTwekm9yG5ONJeJ83Vv/WJsjAcXUy+n8LKXwsO9iuJlc1RWVrhJAeR/TMIooEtBIvTUUpJSKOFOQzLBHApeJREnUOm1Lw+0BCcdyGhO9VkjIfG+VcDU9JOCRRwJKbyuBw0zs80A7JOBJS1dDLZiEuDnOp0ZClt7tdxNwPuXE/9gF/h9CwJ/Or7FJpwwE9M2eUB8Cqrc1kki5js7E8bq4X64xhWeV9lcU0Jjv3oV/zkZAqnG5Bsnazoh/WNtIJKmZw2L8nBCI+hywczLxgbyRhP5MxfeLmp4APR8qMhCwNq7rrzxQbSu0RIv2B6DidVp45gOXlz77mA95oJCWJUt0NjiApeGtZyDgLgmQgLPRtAj8k9iSY+QLYB26aeg9aII3/MxEwjEeEmvh4HLO4685KO2tKgL5YnAk9tUIx6PMSCBPcJEth0hA1bxPGS/bmCwJZm4KxiHD5Trtqpbc4yQGvJ8xSLYnEvATBXTWWhd6C1LbZBxPt7C4jesieKyynKRyicR81UjgZ1/r1J888fOOh4rxuPdzSUYlnj/9DJPCJzdc/pI1khFPUV9RB5Dc7eI4B50JcCT7DP8+lfU8gJLiEgjY+XhJdsUeCRhm88Kz97uYcGK5A7MSOBI8HCTf6mWGXwR0DNEm6/U+H6KAYBuN+NuWq/Mp/58bAf4zCPjjOwHDy5qFJXf8RUBt+lyAtJ69Geh/0Ym6UXXQ/F1Pns6KSXThCSyt9kn8WTPKCHHKJZCV0zGB2yKhGP54Bbq229C7zUqNOMuJBEY2acMgfVY24brxEuRqdS2A63YaqfblArSnimRhYvNOEvn0RUA/Sx8cSZv5BYnHtcTfWo+aCDSxgRzOtxCM98geCKis6n6/X4AEXCSPKxI0aok3LrYxOT2RgFKCV4u/OiNBj9LUAP2u3Qo451ub7BwkoKrQLgzu5yon13FnAs2VPspWz2Mimy6FxWpTFh7Z8zjfLX6efkASD1FAc8PhdzZqn0UQmJVMqpGqAd09b31vUryGRsxJBpWfIQHjPioqL/B8LfwLHr9bjliSV0hAZRwj6SSC14Ch6f35ut4ZWG2QgJK3voKc8S8ClzTNiPwqbTDi2zv03jckYOqd8DfACfruMGGdE6ns81h7AkLZ9m3oJz6SUrvi+N6pgHfX3dUF12QZ4lvEuf/Ga0r8YzoB/nQtmA8Bv9WCWQojJOCl6MhQC+a1R0J0jlsVLlHKr1ow3wh4jLY8EvHSFkMviL8JaEmcyak3eZd5o6v6i4C36wnJ4pzqr06ASjlivzoB/k1AxFRL3AufxN9qwTje/lF/I+AQBTSe68absBQJaO+s/IuAI+0dDlHAv/NAh52Anz7w0xd7D93d6yGrtTr59yjghNm1jLU2SlmNlb7aJvsuQyusklZFd0neuzVLZogCfgj4iQJap660VXvdE3BU/ooC5u955wmnpiFDFPBTDfQ7AZdv0ZsLIyTZZyfgZornnzuOS8ZNcvOsCuW7GXYCWqfKbIco4PdaMD0BO85+Md8I+MkDdUbnvpaM5YtDLZghD9SM5qNhJ+A/l4B/3Zf+uwTkuQn3U8kAv70X4A//DDhGQQcCJmnYsrRZFlvIg2sfNWN+ETCnDSWJyyGxAgHJdriohMT0jgRsl0i6Y6IjuRbP9k7D+02Bg44E3Nrei6XzVadDMuL6Tu0NkuZ8vCVQjOk8XLXJ8SsR9LSykFxrki8pCUiOJHzqTMRdDn15UIlAXiHJ4p39yimjL/bwXDsjMhCwkm4At12kh1s3aWvq4moAqmaL44Gdt6JbttjDfTXH93sMEtWOwgzyejUKwzXrLjWf8TZwaBUk0+2JBOT4FJ//JIYuJWlFX6MXzr9QFSae9+P7RAEP0l0LY+WMhBLyYwLxtSHhNo/amCafrXhOPQ43koTn45jg43qZ4fyTnXceEkFP3UwsNncWCWjdZwC4zKVI4DMS0Lu8NtA0msRE4OD5chtLhQcvUhLv9fyLgFVsIAHfRreicLYqaPbEIDGZIwFjFc/vs5WQtPNJjkROrBU80lQLo+cFgI4ksoOLx/bdM/LfmAjKcxzzpxSD+emktYS9qmBq8rwAflvXZB1ekWhKhwQaS82dnGL9i4BBbtsx4Rkdl2fF8s38GwGnhXgnG2s0BzldTwpQJFz+PV0lBM1dI8E2NZImUMYJ6DeoQsiOjkZCb7oBbW3MCExXKUc2RYlES5ZIurFoATGPRwHM+x5Jub9YMjmtcXnmBnsk5FhHMnHa1YalPMbX3xi7Jc16J4JqbaaF/+o7f02uSQrWOPpFQPM9znvMVYy/SUyN7G9uBIZAZ6E3av6VgO8XLvfMapMiGcsXE3CxxQ0EtJZHpoC94tSkWNQsuPuuw+Ulm30RUKuLmoH5CAkY3ZM1mKzTJ8Kylk348aYnJd7qAuft2kMU0L7EE2Yg4KPT1yAn6TME2ezbSZx2AsiNzTCwntZfBHRon7g6W++X5F5uHqAEwjwcCKiXSECdLXARTSS8Vq9pGYLbUib0dR0X+oB0Bf3qzwrff+5+HwF5bj7/qbLVv5uA8k/fp46TKaij06TwKjNtScgjAR07QlLdGRGIV+o6KKb+KrzpBImV18EXAQMiNTk5KlMTnNRBUth360z8+/EG2hgJCOe7aZNmrsh4DXBIQm6P36lljeSTZo8rA/d2h+zn8TF+c5CA+1dZE2eVWKBy6zcJ5tWjbxBp3GBRbPHzwte2JVcDCWTdR0goM0SC2bAegxHavwgYirsbGO4ayXlmjIwsLZ2CufiMp48CmuPSAGrRO/G0cLsimZQswdZIV/hQV19RQK3uo2x6/cjJ625SIHRXMn7ImueBgNYlfoUDAadXdgXmzX0y3r5Lvwi4ONa3wq/0avmNgAFj8DLRL6clOIx0J8FUQgJuqxLPL9NHXVWmXpKa6RSQV+dH6GtPJOBa2F2B2FskoNxHKQ33ZIP+Wr8Lf04alsyl0xE0reu3Fxd4DU9kJKDCHX4RcNtsx6B35bPwlBoJyDNjD8y1zIQQ2b+RgDwn8P/xX5X/kHaAP32f2h38lzddOmxoXQte/EbAb1HAjkYV45QaEi1XLm9vEqcTxlUDo1Vnr0b4IuArQyK1W6fyRk8GSbWIE1Ft75cvAg6JoMNWQPndhEMxmE8i6Mu9PBmrZUs8njBWh0TQgYCz9vIcGkI4xRGP9ykG8yGgjfDKBwJ2qv0shnKgCfOYD4mglqckmurQ49x7V/YTH18qbYgCDgQsjg/7GwGtOkJi/V0O1HIMXhuigP+TgEMU8LMV8EPAyUXvt+qF5UotJ2s83qjG1784JPUnCvhpCGG9JXM5lAN9P7gH49KY59T7uxl7L59FAmtG1arPQ791ryfgUAxmnezqgYA2r5tfWwE/UcCvYjBL/18SQT8EnLvqO3SeGpKvFd54vPm0LhxZRzJ+CDgN8vYfHAX86xr67xJQ4Nn/fGv9Z0QBVe2HE0GTUtLhwrHLIpLPSMDM7Amol0iyg+xn1GORgMfrHgn4niMBb9xtDZd5jQS8zZCADxdf3/C+HkYth+QRroIKTaTi4zuRODrR9gsI9bFOYugbBq5OVQLVzeXJ2q3fInUzbw3PeIPH4/fykso3DwmYdjqzFZUDS3dZkUIj9+3hNet1puMSSddEzagI2bm6pLt8gYQKdng8u8lrWj0ZFU5PfLwd7byYuiTcQ31f/SJgs+6jfE9hxIS2BUvqzaINnNd94mnyQAJOxwsk1qrfO2hyrxWVXswebvsnElAQ8fXApTGcZjUScHNEQtn1IwGvUAizTY55THeKlcDZvo6Z9ZXi+fA7ksDj7eD8/efrTvf2IoULm47IQEBjVAEcMokySfA42jRtpQjOo1omkdi3k6+DlwZHsqVhpK7llhqStxuigNtN0LeDv0sV3AzWINt85d/p/J4mcB+ZfSKojAtzovVR1pWthckGj4TL1sMO6kLE8ZSl+vsIKPCzP6Yj4E/XAw2jEwHj7cwZ/9FlNcmdZDsQEILF6D5EAU0jZhi/IvUXAUnDv/vETAdINgo2QL3jLIT3Dt9/uSLZbDKZFL5RCHcyDowV2LP5pAi00F4Rvuzra9peVQQt3k0If+07UOgWEvBaC0is1/QIEl1MC9heq5j4K3UL5HRGAupNJRNOUnNYuPMq9NbuLiNOxtugPS5Txp/WNkvMZjIChY2QhKlUcqRwyxT0dtz3t+fsjNSajt802a5D39pWLKknZYzL9ccsHKKAqr85DgT0uzsvkkfaZUAOXYvkPKciCV3+i4BBFiIBJ6w2AWUTMwSeWg1kniNx5XrRkODi1GeyuyJxHZ7F8YdMtSLu1s1AvzA1Lr/tMZLQMPH56DQNAxecmJT6fgNmgksNb0KQrEZIRbBrmQ2HKODkcTqAVeF8PUKQkIKNPwVKtp8XwX05yocooFTmHMG/n2gTY/VcA4Upjldi8TETXI/gtMrvJqDAc/yfEgX8aQJKiT8DZXWeMJ7UR47nq+cS5MO8C71Qw2tASacUpLh6Md6JCkiiDa+BnTpP0tcnywYC6o3TMb4gIwHn9vYBWlcjwUQuAbJXDAUol7YFjKUUCNl3C1Dn5EaGvYB/RwED62a25B1vLLDm7JsglJBMXttpYIKAhHtoc5G0NyQQeUY3JmhMJFi4QgK6T/vNBMm8yghb+3dQhDUe71oY54GA0t3F93ez1B4IKDXdnQB3QRKupMQAtTh1jMfY6ZkYWWl9RQGV1eM8RAHdxaEiXuWYd2KvTnSIAvrce7Qi9RMJqK3sFwkWvIV3l62ugRsZd+KneyQgOT4VcNOoxV+uFa8NBKTX/viPBAmXRkhAHAYS1q76rppRT8BZ8SgC4iLZpNH8DssqQgLOZ0jAhZjY+PdI3wUSDt+/XFy/CIizRgIeDmPzeyLoy3/KQFL2RTwYVV9RQL2w8Rpj387v2wso8PyPbVj40wg4XjxeHi4lfu0FbGxHHPYCOqGZ2QMB36O8JgMBt5XfedwN7wP2zew7JrRb8Xs1mE8UULhzSJK/CfipB4okQdLle+UrEdT20nn2rRrMQMCwQAIOiaB2UmZqXhxHAwFdWZtzQxRwtEiuZCBgPqOvr56An3qgrvUrCmh3RyQg12w5JK3RMEM1mL8J6Izs+X1IBP30BBwI+IkCspe+Goz/KOWhI8RAQNk0vxPQFWtTVqXTce+NJPKLgEGznXtzocLX53Epql5yZIcooBvmyVKt1Kv0nYCfajDTLY9kFpdVPRBwCmqFN/VDkqunwP8i4JAI+pqOpX+LAvIr8iqGjhCfajCfRNCBgC8Gz9+saOti2AvIv6fSV0eIfywBZ/87BBRFhv9T9gIys5/9GdhY6QKqSbosEuees/T9OiRwDFy9SNoACZjT2w7uswMSpFJzJMgICXhmbiTc4vp2SYM1ku4ybZBgAY/kua4JgRsb9C0czp5Ib3e8VXtMgSSrCD5fF325Einji5VSIQHpe7aB8ujrRfRSc5uSm5RDA3OdiTz+xdLyUfUFOh18/nxBQpWZsIej9hqTjR92NkXTIAHnHR7/QpFIqRgROEHc7y08eBnlbn0i6LHf26irSMRN2idC+sE4XLHQxvQmVnh82hOUwZ9Zqjn9XsD7C+efGgck8BHff5mMVRKfcN1IvUkRw/F+0MIt0yCh3vkohcAcESamT4jpCYQEcluUyNawP+cjTOA0eepkG1SHmgpVmMJdFUdkTaZIuLLyAK7ljjLbsaDY9DhjIjgpohwm/qY9UzYMKRTWEc//6I7nf+wKOL6npjFJEeL7gycS8JMIuiXV8U6PCwnP7/Hdz2eE53MtvtZwsEdIwHaCC/W9VuygUbY6SaTuNyaCin1HiD8kCvjT+5baR/8f+QDmjLepM1yuamoKVjpC0l3BuZPTcYpEYhWWeJuVGJPkUX4R0NdfSMByq29gcdRmoT8b2zVJHEUE7ZxNGGAuVU0Wq8kaHBD7Ap19FJB76ykslmXF+PWjLycjJxFYL3sWetEtkwcCLn1rygRha2XEXpYJSMJtEnptmC6JXSMBKe9UhceLuFwcCBiefhFQygIJjDU3LXybx+Xarb4iAacnPD4n43LubT9zUMK8Ljzal+d/zp4x0OiKBHQ2+P63kRxBlx0cT8EjOZvHMwPVom3haa0oD1FAvRWRxNvnribLNp+ClCMJvfUOF9JdYyagLF4NkuuZnclJMSOQ5h0SUOlJO/OnOyC1gsev+L1NsuMe52/1BVVLA0m7y64b0G71KwzUDMl6Phlj0I88SwIL7JbI7D6HZc1MC++0xvfn8rUEpTzNC0/kmozc4vEejOLOFf7+bX8R0HlBT9Y5EvWMqxUkvfG7CSiKM+FPIeBPd4W/Py/cQEBfMiskRdz9CwHvnKqD7YctGQhYr3qSHYpnGKSFk5Mq0ZFsXYMEXOdIwDLYlkMiqG/NzZjou7WC1+gWv5Obh4UkdK5LkCq5j5KZI5uoKt7HcNGHBDMXJjtEAeV88ibeYmXid2Y1RoLVCX7eK0ISdprr4DUb3sMhCrh8rkdABAvHO1Lw+BR/+vGaYVrGm1sIsWxi6kCTN5L0tEcCdgGSddEl98Kf6FVOvBkS0OijkL7ECGdy4JGAdj5+h7AXtzXp7oEOptm3TTHbsibT+ElBye+/EkHDjt2AvjdeeL6OSLaxjWQm9gOJx7uVTV7hVAUr3CFB2y1vE7svd6PFyR2vmXLHkUjpCdyFHfFfnWgTOrqqICtySTzyQkHseQfPp6riNRZLSFTfSRwwTx2Or547LNHWSEBz0U6LoOz6Niwz3gTLGPd/jyP+puwPYwU0s3v2qUfCkkzGpTcQ8PdGAUXx/6Ed2P+nBJS36/dXFPBDwFSj4r9FAeezMxJHe/DwRUDFmobfooADAXHVKKqZsmuGKKC1n6eyugInHQhoSxckiRZfFU9MvJoZ9gIOLSHM8kVcf2KuhoKgn0RQi+H5TA0KJNKnIOhAQCfq/6HTE3BoC895k/f3RFA2fPDefKu9kTwKkusTBZwd9IYZysF8EkFFzbgX7vzx4NRJesHPl5evcEgEtbNuORBwiAK+jL4Fw5UtQ0fpeFHdL/pyLKeyIlYc4ed/CPiJAtorhv8rClj+azmYT0uIv6OAXFU/mKEg6OOxHXlvWUMiL0vrKwrI86QKh72Ax8p4euzDrQtnZSTfE0G/CoJuO3lIBLXPtZANBPxEAd3khKTuMn/sTU8Knu9PFPDVHsfejAv+yVFA7n+FgBOWEf+croA/TEDHWSzhOXWXRfwmwFG5YbbwtNY6k5w8JOD2stghaXqCLBUkSLEV1tDMHBJG91pd0uunxwEXIrHcBRJLpAsNbucNkmx1zmUqlHjrAneK5Nis4E5X+iyB8tIJZH17HEUq1vh5HwLG+7K16e4h5FBTiscvsgNLx+++ImdPtOhRvGr6rG57eMrsuAgnPhIwDBiAR9D3lR/pbUu1JNWgYG0kUGp6OV3xsz2cAqvfS6jg+MhW6MvBCONiPUnkM22DQ4RkQvLGkdJyNPOQvM9Hia+frw45bdbFHqqXqIaJ67VAq2PR97UPkIDzAxKQricp+DTXcH4CkvIVRgnUNieFAwHnSyRgNXZ1EnXVoaXeIkUCbmAUhr5+iql3WPhQNRIS8UPATR7FUMJOLhItRgJat1SHZ+7QcHsroKXb7JbBYbNHAo5AXdH77lAh6XwkYDdX7rTjkOQlHeH4d/3evx14Gzi5ON5Y43D84+vsFwHZ8+8j4IRlJz9WvfC3E/CHo4CPvp76h4DA7kSWmPMuAWMiIemK++hO7OC0BdldssS3oc7I64SXhqV4fVKbslsRGfpE0bZAMq2afq+a0e8jevJILlYScPlLtxtwF+qECSaRHZMTE6SgzSwkUBwhAY3gFIHDVzPiNwtRIy/CI8GkJz4uo76j2HP6RcBgje8cCKjKRh16ztGJSayoDsgxQTI6YsaSTbeRYTEX8fHyJMhDFNCmBxyPatdnsq2QmIsFXzNe90TSCpq+BTcxkLybZ82SXDmdQO9JCu3IWg4EdNdVWwQvmi3JKMbzY50spvBXQYOLeO0+Bef5YJhvBLTGflP4sWffBwIqSoaEDa99aQx2msFS7+oCFusnYnpyjcA9v6eMp6tNTqDm8THX4XLYOdUxsaa8BDqc2NBLjkh0W9ocwX1GOD+vfdok2kxxed5e50ygqLszwfvtFwGDJMDxpIq7Aau5MgxIarYivtedQIqPMwZOs9+3FxCvqan4pySCij+8XJ2uRvxAwCBMkIARLtdAEjm8Zqr+3ygEL4g+KteSYJ0KGRGkhIJxeT5DWCe7nCQrFxe1+fNXIigbrysgExu/g8E8wdeHFwJEE5GAR/hFQDM43xhf7fuKZKfOAHN2ZEhwm5Yske/4TdCE1TsMvIJfkuUBr3nLzvHz2JLXiHjSHbAfNRLulo5WpNU2Elhc2YX+HZBwVzKvQN8FLRNEp3lNxo++a6Gxaguf2Vg2uXsnC8zJ48749diqiT3C+6gcKEjQY1ghGfM+WXu3f4f+LDNY8pZdve84VBWw9nERPfLGC3DT1QvHT5qYmCYSkKyQhJ7a7wcOS56CWuj3Ah5XJODU6RSg9RavvmVjwkBAac/j85434og/QgIqAXQFaIVtk3S7JyCfpTKEIMLP23CXeiAgvOc4v8A7uSCfru9iIODmdT2BcnlPw4BN6jsxw7GJRNx3TNBtU5nInaoAWa5f+IeUcTxvYwNAixfT/1vm9xFw0rfa/KkNC7+bgD/9r8r83XQDAR1LtzRVWiFJhr2ArSPGKiz68i2fKKC/NL8IOBdeU2aIArqIdW9MXy0zEHDjv19DX/iBgOQ+33mtar6KIRH0Q0D+JDahxUiPfCDgq909C1fZmNm3KOBAwJG1FT3hJjbEfVemPCSCTor2GrpH/3H/1hPCGY/SXHUJkvQTBXQypbTV4+gy/14ORsmniffeS/dwIOAnCjjam6/QfUc8N0QBP4mg9rxM7K+9gDArC9v0TE7l77qCN4h1yXz1hWeUQ592XhffEkF5qSmZIRHU6h6TgYA2q/D2UA6GP5OSWIWIxyt9+ouAjlmxqh4ZosedFxXj7OTyri6E4+vfooBdqbLMFwENVRoSQZ2nZ53VccITbywbb2aIArJ2J3mCbiNBK7M8q+utMx72AlqHuvpnEnD+v0PAyURk/pAo4I/vBZSCgwmHqbUskm4OLH0dkHRNddSZmF6OGY0NYQfnS4IEPBhIrL3graHSfBIOTSE+BKxXPJJr5qPdspVH4cI9kWRMk2s0HZkmALtCEj48JGDKpQmSTBSKoRyM9b5t4HrZ6UWy8mSgTmXlUPmOzkSl80KSLpBkx2m/V5AKSKhTFe3hqpZjJjTiwKZPPf0iYGQEOL6WsygczjW+fml5Z/ocIRlvxNaZbUWRgFe+yuCehxKJk0rJKMeFERTOFV8/WeYctVmyg7JU8fHYwfd/CJhbR7WIGpKv6JoIW3jENyQVO+00uuMaJKChaGHUWXlGxQuD50NppSIa75GAuXtL4GoyfSLsC0l7XQgp1FIxYjYaDWKKP6o+PAscf+zj4oNK8zRGIlYyE9UtElA4pQs43fd4/iVOxvkfQzwfhogE1I/BirbtooYnnxgkHhnHmvpzIYFLquF8jxneRB9XaQMNUbViu6Hyiq4W6Q5O1EFyHia/ry3gZDJluT8lEfSn/7vK9NX8PgT0iykSSJbGSCYrQ9LtkqYmM0i2oDkBG0K0tDMyH7krMJZKF3rVZfRFQKO7IRkNPevbuE6lryjgIbNEcsyMCDHfl8YQD0iaTxTQmF1rxscv5JJcFDUG+9nNwuDe1hoJ8LUgLb0Z8aiKy1+D9lHJQ18uBQwrJjN1fwRTLJBQZrTLSCdsHFgetSkDr5XIkef+qYD03E0ZP67TviLmOAPlcJkwXsn0e/MWJ/z86akhwalyzmSkm0jcop4VAPvsXwjoPHF5+0kENbOgL6XRV9TcTssEFKFhCawNJKCg5BwoNl6KQbsWV8QjCNXFfNIwHj3g8vH+LmNYTmBCgo6kSMLRKQOZXTfEv+yRgNNbGYHmTnD8ex7nMzPwfC65EfLgQ0AmvcpAFof+/F/w7xMl7hcBhyigO9KRgJMFElBjmjPh55sDLGKDK3xRqYHsFCTlghx+ETDfbE7gXLQZ42mmK/+25epkihfVD11Tf1oU8GTMRyDvKX7nbqnFEfGKJNNvPJKkEusVmenBAgwWl48+2Qs5LoU2FGRDeiJBRqMvAmqOyxBv1lp3Ms/9Bq/RGsk368wzaY25BouZhCTTcsShG44NcLvqHg5RwHzfl2dJFCTgZJ9wZPPEz3NE5h1627Npk7YnnMOrbQHZrbSHKKC+sh7EY7ejmPA8ElBxkYCwi5FI3aWpQQvfbwKQzNmBgPQe9iRdCECcrYtE2r4eoc/dMo4sZgnCbHTsGH9sCjWR3L0NRBghsTYrgyNakPREYyvGS3STI2Ha6aDuDi8mOPVtEW+bNgbndW4JbI9INrHD5/VKfZCBgOx7TEAXxm0YFMskJtvVBucrr/D5DwFBKZHE7ycSVEzwGhDSQAPHEEoGTodfBDRl+ioCUPH8rorOBeX+fjOgh/j+E0UC4o/ZtPAkta6JKfEWLG9jPJ+yjwQMgkAF5cS/SHDZ4nhWXueDPN0jATNlVP/Ga4pj/5RE0J8uB3NSj4w3yzZsMRDQz5AorF91hVs19mpoCzh/NUicT1OIHW+8PQGvEjJEAT8EnKV1v/ugbwpRPo7NkAjqPOeCNhDw0xZwSAT9m4DDXsALcb72Ag5RwA8BmY3QFm6a8Lm6Lda/CBgutqJaG1fqvSfCNRwSQRftFgmrufj+TxTwQ8BPFNAu+sbon3Iwwsx/hsNewKExfHa4M7aelbU6Ztej73sB1+epNTSFcHHVan/tBewJ6KxWljxEAT8EHBJB5Wp98OYO3neGKCDZ9Y3opWdFBgIOiaAd24Quv0hWQzkY5uSVxN1pSOQPAdnr4lUMiaB7yRl5I3dZMUMiKM882q+mEJ+9gJ8o4GcvoBuXv6KA3/YC7kJd+74XkFmdpO9RwE8iKNM3dvnnEvCvm9Z/l4DTmfCfO+7+fxoFlMLKGggYjRfA0U2ApKuyPgo4X/kZvVcWErBkkSC4jmrpupmt4b5ekzDptJNNz8wshWsd9YmXfZTNmxU6EqXTw235aJfUyVQbIvGOxAkP/V7B8oBEWT8FJJDw/iJg4/cVOCsRySKL1lcUcKuaL5EWyWwH97LvFK8vJG5IBH0810i4ZqPadMz1ewEPfeKms85b6k9fOlyOs76zvN5XFD2kB7i8ljif5+JXIujJoVKIl9I7o3XyiuCcIBkTe4EE9ENmB9cy0Yuoc/H9njHbw6GbqEUSKBDT5HT7IuDWu5w0yrXzDFYHQSuSwoWMzq4kgWM7lphod8X5TtVFCucZzj/y2gNHs5eUQWFOx2QteWpM9ShEOeP8w2jjIwF3ToEEnNQKibZM31dwTZZQ1CcaxlsBCegFfXmewNGY+FCcVrTR0i8CRu/Qx/NfRwmSMsX5bvr/o/JjJOBNYLQiEldI2EOJ8zusXzpJyulvJOCUY+Y/tc3+T0sEleSnCTYT8MST77h8m1yRaMtA+UXAo6In4OQuG3rErnG5KkxDcHUPCehwzooUp+kWbLaaFYF3s1tyPbsyWO8dEpDzbI0k5iMGSTFwObxSxIxM+v+D0OyCBFs5uFwtrkggl/fxeGFnL4kC5gmW8EICcqFwJzTcZ+Au2UkBxSzNBgI66RMJJeVIpuYROCA/dSTRyBFFEu3HKuhvCd/vjXG5t6jUDGz7huMZ7eozyWT8fMevmwKm+u5OjOCagPV6zxgoPJsjZVWewDZfSECJE1ZEVJM90I2NX9jxqbbJNsHxWwyeWR+mCDXlUnMgyz2RCwcJ2PpuCirpl/OTvo9fdZvi/PVD3/RhigScLjc7XH4jQWFkuyuyEKZItPMeCf3okwCRwlsgcGpDmNZ1RuCJl7KxvrChf+2JXl+mR7DmzezzfiBbZlyD0lIkfCKMzqRJkwPI75orAu6Ey99NtomAWD1R3XP9FQX8EBCWz/HvI+CUwxXrH0LAn94LOJpNRuCMb1PiXaxUJCd5aoKlch3xolEWDwQ07b4cSyKnZ7JYjCn+TY/PIhjHfST31Hcal18MEgyQKJHbE5DYLQPjLrkT2xppQEneMn4T9PtLewJqU+Mewva5swmjIzkX6z4KaDmpNkQBjTUSEJY24uwluQu8RhQk4L1LgDA57wJ9qI8QTk2zIso4kcCwja7wwhwJGFXHZiCgN+mQgLqxWQxRwOA9r74IKGfug/Gml0wk5JVYsLgoHQONgOO/bHA+Ert7F8HEmouElvsF2AJfh2DOeI7cVjgeuu9eBTjr3RcB9a5oSTCLU5sI9yeSU8pxfJ9E0OPrFwE9uU4ywo35LwL6c9HhiLvuK4RmDUNg1+/k1ZUAib1KK+KrL/xNOMTvBhZwxeP9HQV0RuGb8Q7PBgm7LQuQeZgiyZOsJqv5FOcTIwH9+bySSWomKsj2+BV6XYPzXzYlILH1PhPg2fw+Ak652Y/1hP7TEkHVcvRFQPtxQZIMUcC+KYRzteuVujk8pYGAQxQw7ZrOGwXVLByigP6bjoZyMM553EfR5s3TE9VZH/Xro4C83OyGRFDXW5jZQMD3LWwYKyq2SJLznBsSQe3TBskXsSreoVZCy1iPNDmrt6IZe+JSbUJLa/ryLOVJH6KAFiH4/k8i6GcvoNPuqvMXAW/amxkI+GkKMewF/EQBPwQUzcedcQ8cEkoRH6MhEdQSpnw9EHBGdy3jTswE1InRk6welcy3RNAPAYdE0E8U8M3ESFo6wfl99gIOBPzsBVya719RwO0Vz9+HgJP9tQyHKOAt2CDRVlEbDlHAkYRk4zm7Dr+igBoSlz/e8fM/iaBF/lS+OsMXAj6mgal4r27bEnvkVLl6CPDXcKYv3vj30pNsKAfTtgs8/uaOBMwT/PxPIug/l4DC/w4BZ3P+T2kNr8o/TMApDW1oXv6SiYtY5qhED/1evbfORGJxzGglpEiixYUW0WOLBPQlawOnRCNh7O/7KOCGSaHJp0io80Guqc0ICziOrkjAmSoDnR+eLsBOwcfXJL/TQxUiURJNDFfMxRfp6JZuoBqJSLZDhUS5IdQgn06QMDdoZVqlNyTPFImYEOhbs+9eeySqJIXJbn/6IuD5+UZCjTMkIMwOC2iu/d6/+oKE+0QBzxJ+Xnwq25rOtrcMjtxaKiLB9HPKmocI6nG/d3Bh/iLgZbzHx09LqmloRnt4qnOVSbx3v3dw/dpCA5UWxvwdCSVsnAx8lSCxPlFA/iElcIgZmUSXc18RdG79ImDNHkQ6yW54vrjTuFgXo25FL4/KhzOD84vy5fuTuLmF49FRwu1Rx/NF1YUB5Vag4XY9QgIybLWDk8v82gt41Bc1lJc1EpBmSk3H5u0rChiP857UORPB44VEjea7dkUfNwEJ2HI6iSbc7ysHg9eU+J8rrf1TEkF/+NaanTY2uK7Ak8D3kIClGCDRNDorcPnWEzBB4pHzmC3g1CHhtKW5Brdc4vLwEwVc0DIZCAjdrG7Jsu4U0AINl7/dodZIB5Mt6C0SzGPqLCOHPMhgUS6a0Dc1JGBH+qhXys4K3yBIlv1eP8JyFSKFfLG6Ey264uvFcFIEcWnlxDrsTwMBvZ3Q4PJvlzigze5Ivg8B5cuJghvkMxK8noJNJsTdgXLpCco9kWRqMj6Buy0axr95vwiovl0kLDOrOXJv9l97Af2XieSEu7kDkxq4fF4DEs96qtuBgF5wRgIu5iwHpiqwhTfWxZhc30hWaXF+MvB+iXdSb/kYHHKcFH43EVpiTXE8ljptikCej3H5rZvxFwEnnYPnV8HxLOHWFr6/E3OirnUylIPxlqtfUUBCDji/p4rvP3pmBcq4nDPBs0I+HJr9AdyTzRXehsHl79h0IyS8xxJ/keP4Xhn/XyHgjGf/lNbwPx4FHOmlDMvxYkoCMRC4gYC61u8FjC52TPw9EsjYpW3oC1skYNDudVg8tV8E5Jb93jTBZcIhCnjUnBeoaySgv7BMlryTNb5e11omYBhhRR5qZ8JC4h7kGwGXjtITaIJkUU0Tr5EkQIJlthkT9YaE+0QBPXOWxGQVBS4QYB9FIE13K5KIiQzW7NEVwUNO7+SO1wIYW0ACSqc5RyYLJKyezVvGe8dIoMDdWGCMJg/Gl8K6vwaRgDTM8fi3QKjJPcf5kIv4LkDpy9F8ooDL8FAXQd7v1+0CfQFSbCP57jYS0C3bLSy5PlF11CdazrUrkpMbPQr8fejJeTI10B9XfP5y58+kYkwTFJ19hN6EOiLRb6UBZlQyOP4tXrMw68vPhPMqHAgYRQbOR/VeDNgF/sak+ckD05m+GUjlnTgQ0Jb+IuAnCqi/9zgfzxe0gYDuTHkV3ikTgNSa6sPSi1nye6OAM376n3tC/0Mqgv50QzAivNkhEdR1F9XyGwGHRNBPFPDddHUx7AUM2BHrjbjZ7Hs5mE9fwKEczLdE0DGPn/c3AYe9gCNZRbJwaUOGphCfRNDxucbXq1F5HiqCzoM+EfQgINEsazIeysEMBPy0hh/L9IpkfRpntb1d2qEi6EBAJKM4ENDBr/Nq2Av4iQI6T8Oyv0UBBwIKNRWHRFBrN0u+l4OxHyW/GqKAo1SuiHOd9KTtE0E/TSGGRNANueRei6Ql1nzFZ2p68fso4KsK7TQqWVU7zadfTSFmWgnfo4CfcjDfCLi2Kk6dzPyR9zq5NRJRKWu1WTWM1zJNU1iLGxL1Q8C38fgrChjw6tAXcEgEFVNX89ix/WaGvoCfKOAnEfQbAT8VQZ11gefrn0jAvy6R/y4BOWE+/VMqgqo/XBG0IYUDz9peMpFxQALe7lYCD99AQhwqJKDuHHZQphoS0L+1LV28mQ1ciyMphr2A47RKoTD6qFmeQk274LCEajpC8hEKKxq+xx5Ex3WfqMkiaVIZyVjl1YisyPQo0npy2MCzK5BsxTmPqZbPjlASbkHiWylrdCWleyijlc5srw7IlK6KAxSTs1TE0Taw6cb1ACqxP75bIVH3M28JB/OGn7e9eDVNu/QAR3mPpHwfcHyrAxKo4iYSs5VvSEDrNYtx/gp+ft7PP5/ifHEtjQQ+2VJLyxES8DFWCInLA2Q0vRy2cKcJEhBefUXQyzuD7RZJFl0OckYNDol7pqEcorz6cjCPPvGT0/B8NAyO/+55GY6PHzOhEHcxDUzLhyK5InG5qo8CXm5bqO2LUiSygufL7CwT6j35lOMBlqZ3JPFVeFISVaW6ootSqOHccEhAo/Nrqr0PKTzzAP9+xhUJ6N368jLOQyvi50NeUXn/2sHttNNJMhn/vqYQeE0Jwk+1sf7TCKiZnQ2qsOND76XYInGz/v/muwWSrFzt2iEKaAYKEvC5q3PCzTYbUMX9LwIuBXcL0rRFAmZ3kSWMlZCBgMATEbGyviQgr/oeWx8CJkW3Azl28Av2yJ2+aUHfZOE6x+NNNFyuqdNTAealnRHYcwJL5KmKr59uJwWID1yOmgGPz083TRi0hwaJ9L664Jz7qF35zETCz/vqgok8I/7xka7I2NN3sJD76n7p1T4TaVqeQD4GT5xvhMu16KimoJ6ZX1HAUx+/I7KPJNTOSE5ZTvbgHLa4PJyt+r15/j6FRQwsCcK0aYnriBwo1Yhl/MsCiUyZUwYu3qqJv1ri8nHS9qRTRpPQT+Y4H6Nw8fPGT7xhBtY4JlqyiUF33RkTsNboTMoCX++YbstAdbVz8ph3Ghiyg8TMAIneBEg4M42RyLE6RoL7fA2q5vAEugmSVjtec1gIL47xLni1EdkcxyBt5n05H4Lnf+4HuBBXZI54W+43JoJyIvNj/Wt/NwH5H76maNLJoNqPaQh+YeGZtvkvAkJD8W+wP52WsOx2vwh4blwd9Np7Mt5GdM7ETfYOKI2HBEyXVk2Oe6MF1aiRgBeScHiv2iGZ8hN+R6iI33HmeTJgUfKPMNgXOyDnBI+nsgoTAkeRPFdXd0B6BW/Gd85JTpoLEo6OH0i4JudxPBfTBVsIShLIUZMR+4wE1HMkoGfGeM0dF7Tto5Lv0LfMUh6igB8CwjFHAuVT/A1Z5tMyDOqpKBKxQRIqtcwQz+yqmgQBEnDxyJCgeVVq5KIjATXtWjPBrkCits++ommfCApc5mSkDtoY1Mu+n+8SCVhskICGlT0YWG6QgKtMJyBll7aAPE7OJH6cTCAL48F4Y2bHEXPUJ4L2BIT1A39TjJeJZK6iivH8voLpqUFSS6qBhHuZSMCDzntDImgQFiORbJTyPBAwiDu7JtJu+kVAb2cgAYvTiYDN43IWlHFfkfW+8cFw+8wAJvyNUUBOnHB/yl7AnyagJl4mAwGHKOCQCBo+fiWCfvYCzm99U4ZPRdBPIuiLwV/MIRFUiJtfBPxEAeFE30Mi6EDAw9s/eHPbeTH24V5mSJyT7HHV4/lFQGa1nnnz++1FvhFwvOKRYE/RrIcooMBLSKy4TZZq2Om6xwe4/BwSQb9FAT97Adm0J+DkLwJ+EkE/5WDcl47jOS03vxJBZ+vkPiSCDhVBvZ5sSs3bQ1/AgYCfKKDI6FXoWjMByTfX1YGAQxTwkwj6iQIOiaADAUlbfbWG/zsR1Mnu+HwYlrI3jt9lYfF3PN+fcjCjrK9A+j+igEMi6IeAnyjgQMBPa/gPAb/2AvrJVzkYZ/3E+X/2An6LAn7KwQx7AZUaz+8nEfSf3Rfw70vxv0tAnuG4PyQKSJgfJuD7SFw41+ySiV9ly9GFICRwaxokk6cdczpWXnuoFY8WcdPJLSXhYgNnY0yKoSnEchVmcJY0JJPylGtKg5mBZOzLu4wjJF37eAJk00APky2PpCkLJNFRP47CjWB2Mg2E2QaONx7Jst7nGb3H0hHu2XKBC1tZtumC9fZwHFk4HjdtNeroiwNc54bERDV3sqnVCj4c2H4votyPzxylBhxXbr+X8ewhCY3DASrlhcR7T3B8miLt4KhSmQwEtCdCDHXUt6KHG87fT5CIjeDg++/HF0vHh9kB8q4gSLCNnNNHhQS8jF9aGE3k05I+3+sdxHRGSRxe24wyWZrgwj6Si+2jr0A6q5HIpx3OP/IfSFrvfcvgtHlKZNvVakw3kAZwO+P5jhdvJOBjZ22hamqFiSYRnq8VkSy4h29abLVNy1K6XOD4Gg+Pl86RgO5LauB+tQwSv+mxpR6TIsllPJ8JnchAIwstmpOXxsQmaWOqXKQ9XM1n3xSC4N/vd91aeUb4v3/3/oGJoD/dGt7an1xYvMa/CFjkSQbq4z4rvLPusGQamkg4gbJMsH0iAbfydAPmrGYIHMJdTAKBT0DSvV8E1BZPDdR2gcvfM61XpHrNU1DMGAl2abN8IKB6eT2Jd4h+EXDhCUgg2COxDuweifdYIenuHS6f5RgJZ9T7CRN0c7yB53ZyAm27aApI3iNczna6B0b4qeAZOTKxeRWXl0UfxTxZaUa2h+t+iAL6TxwhubyTAhwxezLB2MXlWjox+wqlwYzxpBgJuQ27AgyTwfmzE+E8EFBRyo742xiX78G6S8HmGCTVJwqYXO05aMplggS7ZTE5X5CABjSv0Ltz9p28r8EWbMD1ITwUUSYTd7oD+zB5ksDbIQELvAECub5mjJ+tcPnvS1P8/PvmHUJ+qM9E43gdbApsMSSCni76FwF9fb//RUDH65uLj5o7SWd9xdN1wDG+jEsjciT98dOEDf2Ox/PLejrOf7/gkNjZWPtty1WeEed/SiLoT7eGl6JABflQTQtwSS0TeYkkW7gCkmrbiPgdipEoelO0RcD0yc7HStdBYy8vAsfaQfZzVxeWqccUAwEJLmdBieo38aHgRaKqzfIrCphdhJiQd2kBUc1HAV3SfBFQEY9MGAQskoe1kYCq3iHB3AzJVFtIuOXdws9b7/DxtAw8oFpdhlC4o4xcTokCenrvK4r2BOzcyRuW7yd+J4mJhEuYvu+flb1JkBfWisxPJxuke1Iy/mnZyIQ/bmxQgx0S9Fj2VYFZ1x2igMGW4Lf9se/L19hVg1dTjkT9ENBKFCTgUkGCfqKA7nuEBKxaYUk487QAWeNL4nFPJGAIAR2igP5il9TkzO8tkJ/bB+Mf3juRLMPSACdbIskORyRgk5oUlvM1YvR968vX3I5vcI+43A+a1LqTHdvh/EnQhX4UOCKpd0hAI/emjG/5eM2Zi/7fZNmYwWuor1Ca3nkNHO6MBPQ9nP/NfX4R8PcmgvIsO/+pUoB/WiLoh4BcfWAZKzBSW12wY+l7FHC34KUvAn4SQdf2lvlOwG+JoLwkyOrBNL4IaO8EAe942+1hKAfzLRH0Q8BviaBM3r0Kp5uZSBhb17zRRmgZZyQm7RAFFOtlUwwE/CSCds/rlfkWBfzsBXSKkXBW2aKTBgJa6QnJOb08eG/8dpGcnyjg0QgSTzSMRzhEAak2H39FAeWebOdsan2Vg0kqJNSnHIx4MX4RkCpX8r0czCcKyEg7HN8nCmisj8JAwGEv4BAF7Alojc0kVm+1KX8lgn4IeDcVJDaftKGzsytRZWZjZYgCDq3hwwtlPdY6IyFfNhJVV3h12Av4LRFUyFYtsSBIazUNE+oJnNuRgYDsRMXjxQEe/0NAWriyx96fbeFeQKj/kQT867n/LgGFyWz+h+wFJD9dvdBxIhfuj2LJRE+Si7R93tBClzcSojSRgFbA7OE57qOAnZSzdBsxG2iuI1Ika/wVp4/1K4OK3SCxpl1b0yVbmX3pe71IxgqSbuGrAXjeUi8iX+tby0e3FHJNG5MwGCkijfbhBg5OjgQS13lO19vDEa5yvkBSuX0i47yvyLm74fNp3zeQy24HuFkzmcRnEY9fBJEPF3+Nx3NDYOk5S82BgFE59li6nHkHOAsKktKgeUvni9cOiqsth9uD+M5p8GBiOF76xEmdyzm6P4Z7OMClT0TdHThar6sDlKuGFNvKzM9UdYUt3IW1ViQ3KVjScNLsYL3c0zDZjeWM7mSc37F9y8z2QpCAieplcDf6xNgkgiVtJ/g4f1hSGIVql9GKIQFcPHlBIoYoK/o6hQncX7xKtrMK7tRXiI0L/SsSnD3ILM2etx3UOHCSJONgRSfhq4HCyo1wO9u+W/p/qLuXbUW1ZWHUD2RBEBQoCnRA5RqAF2oiAoJXbiJPfwIYueZYe+521l8YufbMSrZmc0gHBOlfRvSIgKVOcNWueDyeLG7V6wePbyDg4blDq8oans9becP92V9+IwF5fLj+KQT86WX23Z1zQGcI57sRJwhksUFy2ZWJJHImSBxDQvIYDw+J4xRIkrxvBa/d8AJwcnbyRUBZ8ZFwzwIfuPe+2t+SuzHEk58mkqO7RCDWOyRgORdS0l7uZ1ih6/GW6pCATiQfQRYmSCBXRGKuuXsO6wOLBKMqJJNwj2NYv1VmKKA/Hwm4uj9ryiNkciU4W3ZA6rxfBJSe8QaM+sHm7pk2vgi40va4PwkxK6K8vb4Bdvsmzk21WlKQO+6fzuD4cooErF44cdcW+Nq5i2VL9vQ0gY3Hdj6YUzMlaRyeQH5ISKr18jwnGrXmwRbtWe50YEbkpCJxyZnF6WzzwvGYrMBJ77ZFAoZV9IuAF77xxyhgRfomErNw7nuX3flJik6PkIw4XXa2rYnT8zdywZ7zNAXBtsLvR8f9WxUNHi+1mG7JSc5qkEnFEY9d4vHYxy4Fk/PnlBf2pO7eXQi2R3B/D4DnNxJxeru0rnPiZlKz/m3TVX7G/yl9Ab/9r8rP3FOwDAksa/MXAUkxNUCJT10O7xkScM71BNwrfV8/o/wioGbnb99VLufrSECVB4ryZg++IrNQokB89QTMzZNC7GqGn99tkGADAe061MFcSUikVux7ddI43mYhUrm7rBCHD2fqgHZ2P5QzFYon3rPZGhQTt+fscHpJzK4DkMixyL23WaekYnoChg8kYPZAwu3pFwXGp0LC8Xq4JsrqvgGzST8EXP20HaOAlr4riTdxzyJhH0hAnY+QsEMUcFwLqJxw/GsZbslKxvFF4tS+MyM84jDl1mMiqOP554hwXBWCIiExgYi4/1mEBCQ2W/hOPUUCJs++fE6lt3hPHIqWxNHdACnd4/sn7vyVCKqxD5o48isKSGLISGx3W/kjActy0h9Pg/couZ8qkh5lB8hi1RHHnk0E8izxHlk93wzlzV/RFwGXh5jCXybO+CLgGAVME35LGiPzcC9XON5vJSDPUH9MX8DFbyPgmAiaX184ZTo+/i0R9Fs5mIGAH0ac/20toB1eTopcZ1bncG3f1IGO+EDuPpfU6WL3VxTQe937ci9G45vlfBN8iwLa1Dx8ypwpE6fbCh9i7PpW82NF0CEKONsiQYdyMEx0ulPf1gKOBNzFxlOWTswXAe2PrAdjX8C/lYM5LV/+WA5mWAv4vyeCDgQ0pWw5EtDYTpCQQxRwLAdjctx6JKAwu9aUXdFIvMvkzCEBPyU1rgWc5Cr7VQ5Gcbh0jAIOBPxWDmYk4LEy5vKWLZDgilPlZnrRnyMBh4qgIwH/SgS1YkqvxkTQYS2gnUD5HKOAbbPvfCu5FYG8sD15JKC9t/H8fksELWanfyYB//Vc+u8SUGAZ7qeKbf9pUcDn3nDgdY/XVHjZgKAW954Q+wkSauOiNLrZQMCPmodbo6XV2WO5h3y1IFSoiJ6pPk5sBA//jWTCZ16rMnJiQPaSkGRvaJGQDE704GHi677uiRpujBPUdjHN9+f5RVCp9/sAGc/geNELUlU2lkjAKFqRY2PBVqXWTgyZK+D2X6loqh+Nxcs9fInkcNEyUOsrbjbL3lp+jDMkUrDLDbiq/VrGgHPm6vaZJHDR+rWApG9q8WGMM9TTk5gf6cXli4DFx8f3zywSsAUkYCnM8XUcJcJIwPpq4fEmFRLws+RDqJ21kh/SPooW5J8zBEmARK54iFTrczjBba5JJIi3fav63TKC+yRDcqWb1lSFXRLB5Wov86CZdYFaM4YH9WyJRG2sy1Z9sf3280L2w/0dCWgvVxZcVB+3f2fw/CepEcNDYVRyvCn4+SnN15C+rxs/uJRuq95X/gnu51ufCEqQgHhikLhLSqGO76oNVLbvk5gJK80/MO5vJKDALmZ/SiLoTz9ayScGWN5vnO9s6IlIHn4YjwSENJ7g9Gcun0Dj6Rnx3or5JPmp2YOR3Ch/JGDxRBIpRyST556QKLnJrEC99UlwiozkUFn3DAZRcTr8kaLrVyLoFhrKXTz7IhfXPRKlnuLnI0Ai7uQGiWIckHD2wVwTvkDCaZvLjHLy3BAIvdjnYIRJQ6AwkUwDAS2mQxItHjj9LJ6FPhIQnKa8ku2nQAJu7zj+6xI9iaswVzBP8Tv3Xi8k01PKIjDy/Zw46hP3/2pxSKznDAmIz8eWJCKTgEHlHeVN8+pJSItkHAgIaljPibUCHpTLHvfP2iARZw4Xg25MWt+bukJL+Deev2XIIAHVh6CQrmSQtBtoctds7YCoizBEkvG/CKgU+wgkV/5Q3krE/e3m2Qak6ZKm3McN98/e94myf0UBG0pvQPZcjsD8gGS/FPoFrPNiQdxaFQIyuTcnsFybzj3uiPvnRUjgDeXMfWd/jn8fAQWW4/+QtYA/TsD0kRFQrwaTe9YJCWiYSDLzzeM1pEyQgOme24DqP1rKS65IQOY4XYEkue/cfe7rJ9mbhQ1m3RMwY/uKmiDNkEzmx3eEiF+TZLfR+0YqSLjF7hSQad4YeE2URe7OZkjAp4bjGRUS0BPKcotkkm3QqbYj3oZGMj0mPcHa7uO7aczR5AAFEnCC00VnxlsRaQMkoB1oFHH3Sxzfnx5pxFjdN03QQyCui9ek7GQfH1rB2BJ+opkgG+8yH6OAVLK3RgK6F6mkSezZNsgfDq9pkusBCYT7Gox2V+duuD0BYe/yBmwf7xmQ6wmO31V4z+gBkvOeIPnMBgkoJf3+HWI8nqUca0AuVUs5hYv7r3dTJNryXuRA67ZCxBv+BliuRhN3/jEDMle6NVibrspd8Y3jObRKgy16SE6J7RNtT7oD6+7dEbea1gKhPsVtJKDzulQ0SRx8vNvvCZJ23yEBnzNNBeNqICGHKCA93+Oe3wskoLC06N94T/0/NAT7hxDwp/+rciDgZ3+lKau+84o8Ez7T700hRgL2fQG/JYK2l+ecfFsLODaFGBJBRwLueSRJJZy2IwG/JYIOUcCJUDXU2Bp+L7zYMQo4JoIOUcAxEfQaIXmanFt+RQHLDscfEkGHKKDd6cd/Wws4EPCvKKCpytx1XAvIkEOTj4mgotudvkcB19Zm+lURdIgCDomgY0XQ2NC/RwEN+cSb/3siKO1kvwg4NIXo1E+ZG+6cE8YoIK0u8f2/CNht0pLYszee7yEK+JEvfSv60qDHKODEdCtqjAIOiaDs5lPn3wg4NIX4IuAJifctCsidMtXpcFpHLPmhf0UB30VfrkbywupbORjzfeTbfyQB/3UP/VcJyFCLGf+HEFAmPxwFZJZvgKRYralDGiAB7ayP0okXJIksIZG0R78WzrBV6mhvkCDLMtnDY7cn1MGRMlOd1FRPGoLkKNZILPFcGnCxdiiPxVRM1fc23IJH4N8J6GRLchiigAMBL9ULydYqfR+8wrlA/aJw/LhBAg5RwELNcfu+24IqlH4Cj+NVxGk1iwTND0sXas3vm0boKa02CmXCwz3i9pY6iOrSIgk0cYWEjKc4/ub+PkNxVkXqaIjSVSWhH8DtluDfizwSkI9WZ3hNlL6CKODn1xsHycmeFRJOYvGpriEJoToVSMC3na3VKridYTtJ1fy4Y5GA20nfGh4MyT8uTSSgFOQRvNwCCVjSSNgsfEfQtMySOqpdFqifa+LBRa+QvK/A3aqzYhXCs5Xl/Hh+IwENy7CQpFM1D7oWj697r2K47VOVHOy5vFW316SG4rTd+KHHfFp1GuAD+WanfVOIhYjnK+qjgMFcQdKmaaAGOhKyul41Pywh+20ExHtqzvzUGovfTUDqh+8pL/NckJ8Fl3vF1UJCffYxLE8VEmhun2mS+gwSb8f/IqDVagew0xuVA+PjdNHd70+wOnBznPSG5pwc8v0GzK5AAlIUkm56q+MxEdRVQuFKmvkQZVy9CbzxahijgJoiz4l77tswDwQksyObO59FZBJO7BKQXgZ+/m1FIrnR+hXEhDS+U+/7pg7zPomt/iABk7ZWSDHtIy6g9WsLg7Iixq3D8acXxncnRlURO82uYCW7N+WE3bkljDM9w2ZzRAIGRySkx8jXMQroTvzTfCSgdS87/PsTkszb2BFY/Zlx9Br/9U8BD8s3xxC4t1VE2JLpj09qc5cOzZZMd32F0MuZIU5qCSY50VkCtiS+iSffm2iMAuqyMPdd/YzTf+WaIZGfVecjLYUnuWd9Ut9AQPFsfkUB9VeKxzcQkI24GuQTzfnuXUSya413AY2KFr5n7KOA0G38RUDnRiEBl6J8g/WS+s0ExHtqIfzUgoU/bS3gbcEosGH6KCDLCyKpFc6AZRohAdW9OfSG3ABZlEhAfXZ6EiG2V2B+qHfuNAleA7rMAaxQiJR7YHGSeuEnM1jukIDerjZMklM7AwlUfIinHviIXPtyLLLKIIH06gxkyvXkzFMk2IlHMv0VBfQiBaHyFwGd7Rtfy1scTzWSknhBX5KIt5GAG6knIHvAeygK3dlXFDDSkXBxGa+/ooBiX45meigssN5pSXn7wFJId+kbtdT8ryigUuhfBIRtrkekuBcbWJ0jnDR2NZKseuobkHYuksxa1ulIwPVm/8HfoDcScEgEJblfEkdj8HhUIVRhtTCQgEodzscooBI+C8pV741Ilo+egKsb7Y9RwIGARgU1AcnB8Zr2yABJcDwvSst2JKBB1C73nhCLJGKb+5gI6hA3mpPXAo9PLGLKH6OAn9pWYTNt35RbU2VA1KSvktzOaN8Lr1b7G+8p4X+/9v6BBPzp/1a5bSeM02onOh8TQce1gH0U8FtF0KEcjMka4XYsB9NF5jw3onBDy8/jcfLVFCKMw7ks6G43JoLayvkUyepldvnbWkAuvjT5NwIutPfbN0nAVSMBx4qghoAkU4zX5IuAQxRwSARld9rjqy+guN58/pYIyrlKR8ypXKQjAYeKoLb94H+tBeyjgFYj6u2YCNrOLSTosBbwrygg3vxh+rUWUHJKJCR3Wo/lYCbRrPTHRNCBgEMU8FtF0E6lKvItEfQbAYdE0GEtoOn5uD+3bip+EXCIAlZJI44EHCuCarVLO5PTDLc/VAQdEkEHAhrSoU8E7Qk4RgHnn9PzqylE6+P3NxCQPXeSQ3t5nY9RQMbSpTER9J9LQPb/hoA0T//nR+s/IxH0xwlIFgeA5q6vqWOSiYK6uJETZE69QqL5n1R9HNkYrtQbCXjzRFrNI2cPNX9USHCSkYA3b3mGvOqQHOsDtOreeptw6Vu9H4QpXNUibnYQmkjCgxG2lbrf+ycol2TpH33ZE1WinA7wPPdrCekJEtCLywtU8RLH35hIlmZCxXDvFrj9CUESbk9sAknUR/EeRgfq/WW4UGgn3D68cP88amXB3br0iayuqIwEvFEMkpK1+76B+uEMF1eUSGBuPldVik+/CBgCHn90Zr8IGKQeKGq3PyVQMSISsJq1T7VoDkdoNkTJg6fXrXH/FmfYBzGen3zTpuqOxvOH02YpD+4eEvAkIJGfcqL5AXVNQa1qNoJMcEQSUrwcqNb64eH+LVb+Ucqkrcq/8YGaH04yNSaCCsHJhlt3RQJmcyS4IiOJr+HnVxTQLsuvRNAwVV1aXZ2R2C8GZ6xhYrdbdWEgcR+vQKFCo/4VBbyZEe6PePR+HwFpnmX/lETQny4Hs+AKF8SpjQTkqvNXFHDDekg6c1/TxDhlISyL869EUCJ7B5Bud4pyVB2ni4TLTqA9kFAu11Vzsk1w+imf30zumnckzHK/S/B1TzAokXhbC0m2iq237x7IZEte0BPoIM5x+nmqnmQadL+igNmmAiKsM/z7WYUEbItKIXKGRJPqrKFGAub7DsBWZkjGgYDJoY9I0DpLeRd8dBB8GCWwcmSmjziYFW7PvoE+TVsCgoKEGwi4nCL2nPhV4/TxPb3C+kCzFLCzk0DqV5bCpvYo4r3mUTUScN3NfyWCVuVcALnESaAbuji9p8g0BpmoLQWPU99ncROeYHOZIgG3bySgpjUJaE3+9h11iwQM33IIspnMc+e+n1TEfd7PoL6dLh8JSG44vV0fzzTlZZwwJ7mn56ABEtm9ts2WzMv4VxTQdc9fBDQ6EQn4ugsB2c37tYXmkaa+EVCDAxJQfMe/bS0g3lML6g+JAjL8D99TK11XgbAWQwEdRWviNXhP6PeegCut6u8BGQlo1y3lXvZDlC9Ekp1ure9k1uSLgOKiRcIJh/4afi9YsHMDCfbaIYEU/2bC2q+RcMbiFBGKxe2vdkigkYD2Bu8BJRWRkJrfJ0O7SMAhCui8TW5O7HOzAZs4SMrbB18PUcDla4UEHBJBhyigRB4UgSpBwm2nKv5Ii+WHcu8cEnC3uW/Acq84fqwhQZ9abIO+PeDd8ejwHvzkSEBzd/oVBZREzQEbgq7/b6C+3XRPQHkhNcT1gA9GAg5RQGdVTlKS2UjAzW2L+zsQkI72SLjsXfojAW/7voJqT0Bw95wwElAXZHx/c56KRFji682H0DkoQZ942xNQkdqauOnytCX++sKAlRxwPP5l4Pm9dy7YXdb5kNC2SORFcwN107BI0oU5x+30azOvE/zNc8LTmqQ8jr++0kjWmWAExOxXUUoPC8kpoTx+4z3FU39KFPCn1wKuHWkxRgHHRNDQ0pZ/SwT93Pi+ImdfEXRIBB0IOK4FHAg4RgGHtYBMeKMd3l4g+fzYSEcC8s8tEqXdIIGGiqDMfP9vBBybQgwEHBJBhyjg/05AxdW/EkHxwl9UIwE5HZCAqykSKOQZJCbpCThEAYe1gEMi6BgFHFrDC8br9VUOZqgISu+dXwQcooBz5/whpl7i5zUJScafdyVlPOL+Px2zTHEEX0QSDomgJT9LHeZRNV9NIT7WsBawQwLKRwPPR76bf60FXHm4vb+igCMBn5966sy1B56/oSKocuj3f7qriX2/4PkYEkGpD1dThtCEX2sBF+yMpr7WAobZr7WAL8r4WgvIPoMuN299BdC5JssjAa2q/UXAoS/gP5eA8/8bAjIU/ae0hsdH0w8ngrqlC/mdWVOBy7eCuuaoE6TBsa/Ief9FwGrd9sR5IkFWFtnDo+6QgJUum2rHIqke6rmvuHkRWzVcHCx4Olt8vWuRMJ0THmC36St+kqtYqRfufYJKXyAB220mqtfAP0Bplfj3d8C/P/qrDLLlY+UHBzmNVM9dJdDw7oocUxEC9bpcplDNQKSC96pPBLVy3P9DvxYx51JavcisDY++c3PoPMS1enSoFC6qicej9U0tFOLH8JBqyQ+3jnRVl15+hItm9xVHt3j8EpP0FUBz3J/Iwc8ngtNHHReKfyieSDoiUSHU9RYJqBhIqJP6iuHgTVQqsPZpqgbsEgnGChJ1WL3w79M6R/IZChI171vLO3YZwYM8RLxdpSxSm3jlwUXk8XjD8rNVrXvfNOJGy1SouXi+ZmriQHI3kYBvP52r+eMdQ5b7qn+8hF6gkpKv4SVckIC1//kiIM6A8HwVWyTgKlvh8d3VvpW8CJGam8sY6rP+uwnIUAz7H9dY/EMI+NOJoEdG9mHpdByS5X5WyGrXr30jVB+VY5GAdBdGoJbmLPf4BklinfUDrI2EpuBwO0dETMIzGHqCf5/ngvCNgOC3QkWCWk3BSNdIsL+igCL4b8qp9taWANMnQr5uSLC8Mp+kzqY3JNgJCUdxSEBmoiOZBJ/xPbbB6XSyZJCIax0JGfeJk2e6AdA3ezb3xPVkTW7HfV/6ol/L+JwZSNImTsCsV0zuUHVVkcepuIPY8a0PBn9uCbfF/ZGDAMcvdUsh0lS/4nQzRJIumj7qaBUprKMblXtvBUnnCsUZbHze4fHk9RcBN+s7k3vUvIrGRFD5Xn+Ic84FmpBLEcEqlxicrm8iwOk4ktK84/HD4R6n5EOafm3hdU55sjNp+/IvMehXpqOg1ZGcMV1YYFhrJLi6mojkKnhXUBgFyRsvpgFppeYN8iTh8pGApbfPYHO/LHzwU5z+Pnb7CJSOxukwmHj+N0p4A/mVzH13M5/+viggQ83pn4qs/24Ckp9OWluHSISNzVCeLpgKOeeyBSI59xUlH+aVcImsA7n3ff7m81NFZC9bg3ZBtDjcB6/pjJsCftsfmsDuzdOkMmZzsF7lJ3dWNpIjeL1+EVD0TinZKo0JauOVPuRBvSXsTsbXhxTJInt8SpQJ58DSAyTYk0YyXWadDkt5hp8vVUMco4Aa31fMXD3OKVHpWB6jgM4xQSK5LI5vf4oP5RUXJNyQCLqW1Y8P0wMSNF97ANKBr3IgPBIwd/bOGAX0OveER7FAgspS3xfxo3NPIkCjw2b/bHxPlkv8DUn7qJ3zbnM3y5CAvl5FIF/9zneoFZItmSORrXtd5p6j4XhxlWlgXZ0P8ZJ1KZIJq5sgOmpJeW9vqhDGQgKSfU/AITJfKH2TCK+pfWf5RkLSXM2C/p63vht+Ti15bwsXVv6zy2GWNgp5u80DlrnN+m65xt+0pYUEXE3OeD7pjjeJn3hIUG/+i4BXkdvCWilwvCL7jQRkKI7+qQyw303Any5b9mBu8zEKaLfP0y8Cbt4dZS1sIfpWEfRbFHCmCAtivplf5WDoN/UhtiPyyjcCWqfp6TsBDTCRQMZFk8dEUINavtKxKQRdZUg4f6FXY1/AoRyMIZ1D4SsRNFZr3/RYbjuuBeR1/kHGKOD/rAg6EHBoCmGYRH/Kl8ltMZaDGQk4rgW8JK98XAto7MLlGAW0PwduPvYF/EbAv6KA41rAoRzMNCtKMiaCDmsBZ6dH89UUglOPnNOpdOV/SwQdmkKYt0+YyqV8x/HcTUGN5WCGKOBIwCEKaKT9+fFCJO+bIPmS2Yf5igIOiaDPHM+PIDxmvq0l+P6wFpAW+8TVIQo4rAUcy8EMawFnEw/Ph3D+RcC/WsP/cwm4+L8hIDujfuxn4Lc3hfjhnwHCIaFu9+YXAS3dP8HlvUAylQ8kIASrGO7bVKUOwRUJuF2s9pBnJ8U/hrb3RcCndfxFQPWR2FBqlZYfnRoJxMz0APo4XR5qQZ8YWbFIJC5c5uFQEdRnDkjAfdiXL3mIzzEKeKWMlX/cN0jA0GUTeFHdihzKPA1U007wdf6SSJiADGpbrlyoWkDC7Zs+UVVd2XB792sJJ7loqq9PnkLyWeNr9tr3DSQ5EopeSPlIQLxfjlBLnUYdPo4oqLzvxFDcE9yfrq9IeuLfCSTPmZIf9wKSbEKREG4TU8kP6k5eq/P7LYZz8NHIYXlEAipPJCD+pskk2BzxeDPrVxQw9DPYqouTE0GTbMU8uJAuUq/NwcOzI678g9QgAY/a6gT58ULIoROhUh8S6fsepmoevjRxrlIz/D4aylb90H0hAeXzoYZnqm/8gxoiAd9GX4GU3iOBVRcJaPjsEa57V6EOB7ON1FrA47vZbZ+YepB/HwHZ2WzxxySC/vQ99dR9WGkBRzmedDZJ9LrHIwE9bW3NySzST7DeqTPfU+/Rk8y34QE0s5lRbiHWKTkd5AjWc2FOQKMjgTTy3gRtZiP57D4K1kc6QLeWjO/u6ehKvK2XgLKZvKkxCogT0xMY+zsS8jhBolEP+QaEniDhbmYVEMax0y8Czg0k4Wa/RwL1FTe/EVBLOBb3Z47Tz3Vd2KA/C3xtJ6ZIFudp/EXA5BO15CjIT5CYrs0dJ0HiKk2MhA15HP8pTRRiBt4NrPcBSZi+BYUEFHOBtRQh/qLYpEmj49/bBk5FXHE1welhsJ3AOnv1UcY+CrivuTNIi+0n97i+Ibv8vkdIYJ4h3uNtbkk9Y1KQD1OcPgqGnRJm6yGxi/UvArpZhwS0IoqMBJxwjAV2ns+IY3T1FwGX2pPNIYzjiOxUDgl4O3C+579w+glanIF9URc5ZC8zIq2B428Cnqa85I38CHQk9mrOzPHzsm3+tukqO0M3/CEVQYUfvqfqqlkhiVqWuPE1WhM7QQLKFP4cA51UT9LsdB3EeIbkk1ujIrYhr8GcMkieIRH0dpFdJI9LE+eN0yTyIR8ObBEJ6HUNEuhzXlhApsEnd/MMiRensQkK90AiPa267/unmSDNegICV6Zk+ujQ/1y/1o1XeHEkoJ7vcHvC6qSM5WCIrCABY2lyJVsTCWhUd4p4zp1vyd76zGEtvPDzkw0SLiP9WsCLggS0HSMipyTzwGSrivIWlrUm9WlvgXFeUBQoFyRg3hN0IKBrFEVFzgqOrxZUg2Q74/4n96kOGnht7nkTJGigIQGXcdf57rLht4TyPCTnqqyII02RcJ4Sa7BZtx/iclcDydfEFqw1tqTGtYCs0RMQnyyU+0zxnuQ7JCBZ9Y1olk4ZkEm4mOP+n1ofJgESkLZ0F0wLfhHwMWnuoO1q1neCFAlIO5nzFQXcyKVJXv59BdqDQ0JOFPw+grjzQfV8OneY8jcSkMXH1E/9V+XvJuBPZ6sMBBxawxtUgcSp1L5iZE9Ak26i4Ks1/HVZE9tt9WAkIHPcLr6XgxmigCMBM3nGfCdgplvZmAg6RgGHcjDC5vj2v1UEnUfsmzLoBdfK6VZXHXYvfIgVn3F7nikjAacGEmafFtcxEZRK3EduroTXVxRwanpv8rUWsGQkh0uUzreeGRJuIOB8sm38MRF0WAvIzLeFb05WSKhhLeA3AsKWs75aw2uINPm1QbINUUATnzbbcS3gNwIOUcC3+258s9jr169E0A1b//9FAflVWfrf1gK+7QaPdyBgHuiyM6+OeLwvOWxHAg5rAc3Dp5iPBBz7Ao4E/FciqBnSZSsf/UYby8GY9ArPN9d05IuAf60F/Oz0lvrnEvBfN9h/l4BzRpj9VDLAb08E/eEo4KfhkYBJvSGHyL+Iamk7J6hnWyST80YCBnUZQ2XrSMA9n9KqKjkHeM0MhQo7pW/NvqDOkMd9Rc/FCwlor/EZ+VwGfWJn3rbq+8gdxyjg4dUhiVTnHcHDDEQyRgHNl3+A6q0iOWUF349YKoMqiFdIpgBJ1dErJBg+bEhYOEgYtqVSeJJK8sON74FqC4dfBHz4SCRLYR24iCLu/70RQb2ybArNBT9/OPV9DbfXPIH0E0vU8ZZfrqqqnY5QvPu/n/hI4Gi3jOHiHHC82aI1VapBAqZJoFBBxOPxLR4OEvByRgIucyRUdpRi2C8lJF5Qt6narvkTXP1C9g9GHzXUyOMMTdni8W8TCFTrkuP54gwxP0qGF6mrZOXD6871iaC8u1WL2+EEVT4l/rHeITkfCevCw3+p1PFswly9L3zcv7b6RcBCLBtI2uXGD4y3RKvi5HSCgv7g+dwkSMAj9zji9xurJJxv8fy9ZSR0lc01/Pv095WDYeYszf1HAv5DooA//WidXpstqAeBJ65Dzn2PKzkBdcEiiRblWSDJHgmh+enMh08hVMTk7ACk3Ge/CDhEAcV4Nfdd3pyIJHsiWVTfZSjY3ao5OZ5fFzAmBhKJfyAhn31ipuFwON0Tn9aWnOdxCOLLmPuwaKqWRBP9httPkZRBHEUjAdXNhcm9yyfakmoeX0F7z98UfBY4XbZXexf0Gm9F15EmJikvfRJdAUjY2cZcE1lr0rEcjCcscPuZb9ewdCcfAt0HCWjPkVxWIM9zT5Ina8LD/g6WGODxMzKSk+/sDKweV27WVzwlhxiJjBhE4k0tAUlbTUGfuyzxnpJwJZWoJyBq3Icao4CK30RIuAwJu83MgBzsIQqY4PGD3lxJFGsnsO33grjC89z2BSlw++WVyp1riOe7nmoOrC67me8Kl7NIuCsSTnyoeHzGzo7IfRM2+K3hlekQBb+vmZ5lIAvKIsfzIaQkTTok61JGQtKZ8CSimeH0Vg2RgO/2NxJwzv4/tLH+h0QBxd9BQL3pr4lGRfbzJySg+uyjgMkbv4PM8HSw6+PH95q+6uxIwHeLTM/f52ok4NLraOIxy1IgfvLhkVh9IuZ0j6Q7cqoNy3VPOLo0UrJwPAtWtFQRd/+xAqLluoXXIBLQawqjL8HEAEi39hcBjRejw2pB4fjWhl+T3LCRiFVW+SMBaz0mIE5ulO89GIMm8eu1AFtbdwTyI1eR6NjoYCXaJ4dzcUJiSdwBjLiuiScuzmuSuXsHtCjE8S9BOSebGY5v6TskrsgVeI3rUwOWNCABq9XpSs55YYwEhJrG3xRlX53B3CHJPGN/Csj7qiFZnVfle8oeydVmzRqIsf34jmbh/pMCj3/JIC693dpek+52N3F8Gc+nK0YpQvy+AY0uGwJJggQkqsuBJUet77UCEvXz5FxQuj2OVyn4eYo0D5ALJKDrpHjPDQQ0tAmVu26JuOQoBsd/5ri/3RLPf2LctyBecDzX7fsS/r57Cmd/f0gU8Hcngo5NIdyyy7+tBRyigN9aw8/eayTgEAXcher0qyLoXwQcysEY5RJJ5mwml7EpxBgFHMrBDAQcK4IOiaBDa3j7egy/CEjh53ObnZTi2BdwSAQ1FwIXybkvr8a1gGNTiG+JoGNFUJ+THa7uCXgkuL0hEXQgoGUXp6+mEJ90WZCRgP9zLWBHM+ZIQOSw/kVAwTF/RQH/qgg6ElDabi5jIqjt7sL0qynEikECDhVBBwJS9LzObTjp7d8TQXsCfksE5cU+k3we1dSYCLqwXfZ7IuiCv5NxLeCvphD/HgU8bPH8DAQ0yrJ4jhVBBwKaBxoJODSF+IcTkP+/IeBizv/n1vD/EAIqP/0zsH14UIbehgQ0LYlqHS+/CBiexM9VZflVDHmWqFTgKO1cnTLlAYnTv564SECxQgIWRp94SM+QWNTjAPCkTI0K9W1Lq59QCyFcWvh6M0W5HKUcCThPRD985EhANUJSNiupTzxNkDzmgmTwsLyVf7Cl9qoGbJlA/umbJriOmKp+S1JIOhoJyNwyUF/p0oO7aiA51RMScNax8BUF9Btxq3L6KoXrfYOvAx5aNTQfKVxMUyYjAXXOP0IiZLh97QOCupvzMSR8gvtDzVqcyPt+CtnppZIjcwdafZVGCE3uKNQxuiEBGWsWw2nHav5x0yIB7xsk2K0N5TyMKajUZNW3cn/2TTKuSzFSZ4Q9w3U6F6nDou4ilZOWPlyBWeUHY+kG6s3A839jIuIfnL7PYl6XLjzpRqVCukMCvjgWv4/aU/2DNM8CFXnXQN3SG/944i+0yl3LCLKPhcdLtelWDfnVEa5CjgSkHhCpV4pKoFxtkKT73W+MAi4WFP+nRAHnP7y+1nl7O9jMCh5xzyLJCiZMwVpd5vlIwJjSEIaSP8vdBxVV5PCUA1D5HZ976+YcET3V4pGAkLC1QnbnwoFNEOD097BEEnrmJgNlUyPBQhdJk6v3FOyr9SHe25hEJDsgMddLu49KJRVNnjMPiWJlc+KECRLm8+mQkHt8RHmcZkZkfexusFkcW+JMWiQgdes8WIkiku3uWSaxGRunzxcf9yeiIpOcuX0C8spiKMeYmTR5VDING4b7+K61Q8Lp1yKG9bWPwlk5Tl+HKKAuRkhan0IC5vY9A619I/mEvhwLz2QJbNYZnbvsMRaJKV6nYL2ZfroYRlfyCDx8vz11uH8zJLCxtc+wfFtIYIbF/d/N5AvYJP4Q5+1Pr2T1jCMgNLXwIbggSePS7hNxbSTnvRJaUnIZkrZNZrk3v+H5Dfnsi4BjFPB5z1ogN5snjjarBaLcbCSy915Qzn1bXUnWIlnlWp8hR2I8/wMBxetmQbz5AvH4++6pGfuHNIX48URQu0bSLbuORUjNhIA8D5oNkptQvpPNq4q0m8wYo4Bu2+Ek9CbIG1gaCn4nAwHFt+0hOTzah3RZKcTmawHMDRLQc3G6Srpm54xRQO98RuJtshC3n/MV5UR3vCcpHgloOwndJ5byT1KQxkVyWl3urmbGmqxvSDAL2L7Jw9QwiRp7LujBtspd/2ZdCdvGCojz/r8hVrYxJwKxBNCoded78qugyfSMBFxfNp/cqTMk0OyC9/R6ea1zt+z7EsabnoBTFse/B4bwRcAUp3uuy4U0oQ6yCeZZePsu7eHxCK9+raQdtbm32k2eBKeEMUjXd0fBQkOynURdh02h9fsXIzn3TLeGNRMgYS8v3P9X1tiwjo4V5Rbp1CRVfrfGKKAnvfGevBcxkrV6NrkbL8uIdPmRBwWnCJS7Yfg5WbD4GyJbSkc5zz0SMD93TzCgYvH4U0shmzzGezA/075HKCTg8jBdg7x/tLnbynj+J1Wx+0oEPQu/kYCLBftjCxb+tIqgfxFwLAczVgQdysEMiaBjRdA+CvitLyBL0sX3tYBDIui4FnAg4EIQWh9fl5UcZGrmsF7S+mM5mGOnEYd58++viqBDFHAoBzMmgl6vtvbVF/BbFHAg4PtUfBFwiAL+rRxMey6vX1HAnoD2JEciDeVgvq0F/CsK+K0czNgUYiDg0BdwcTl/yBgFfG+OSNzFqSJmLBvBSEDO2JdfTSEGArLUp8n/jYAzJPOQCDo0hRgJWDG4vW9RwBWqWL4XxfIrCvhXRdBvBEzs19xpqbrOjazE/R2igHxgz4jBO7+aQsz3Fzy/ko+km58YbUwEHdcCDuVgpumzpkYClgYjOlP1hse3yEr6H0nAf90i/10CchzH/ilrAX86H/x5NjxIwykScKNJa5XjD32ThwoJBpZ0VR/5O4GMzDRyXF2RgNkhQQIGNBIjSZGA9eYdwz1d9ATUUlr1mcSFevLQqOM77Umm43TstJxqVGAfkYhKsIqgOXdifkgnSMDKYQPIn/3avYgg0ax4mUEqhys/eCzbpxpaOP417om2naSpyryMFFI1k/KD3CIBVzfWg6ZrcbxIFQXVcXkk051Bwk1oMVDPNY9kpBLcHgmQcFbk5FDMJ7IfsPM+EbTvw9fM+kTRUu+joFMqhtpFQoUljYQCDsn49CKVBE8FCbZOjRM8r6lCHWqci6uT8yeByNxreSAocFW9FIl7219k6lDGeDzEOp2hlB18X50gAcuCP0MV3iRyhEUWqYengwRcqSsqZF6fQG3fbATlHZ+ZR0LwfOVCgseXESR3xaRz1W36/XPWan7cg4yfX+QN3E7hJj/mTwm/n9CP4HLH4wmue8Dt3Q4h3LIZEvBh4olTH3g+n4u+T6P5+I1rATlOEP4UAi5+mIDHqtmDVLl8DtESSZWaOJ3TP8o8d9y5jdOfi3wGo0Qie8971ZIqbY5IDkkk/mkzScl7HvZ9+zokVO0jFtde7IF1SVjfs3icPvEH6QpqxCDB4jd+vjuHF9A3fYH76/t8JULZR8ncAD8vbiqBrI7FA6TiiQQTJKGfDmYZ2Ms7fr54C1dSJPsHKHraElfaWi2hpncfVnsyJ57f1SaZzAsf7Gg3zz35HG3JnOtSWF08hnKlvTAndEJJEM9nHfFuWyTcy8fjXa7fOP0OycQkJ7vD8Z8THP9ww+m7HXA52OuApoD1Jwq5i/EFVPmB08tOa/D47tYSNs8D64NDTDx/2zgFMrnhdDubn0UC6T0GVTjh+DFvpkQoigwMo/vkrnhrnoTfMmcc77jIPbpvMuHyGRJcmNG+e7pHNHkxUxc2/HNGuYS31kSrpndQRROJfDftlFCT8APKLkaSJ01fCmNR3EBjdhze8O8Ity9nMehCPssdI0dSPm35AZvLbk65LWdvf9t0lePp+U/9V+Xvbgrx0xGL98TbgHHv16embFSRaKY7sFT6Jg2uhNdgZ3Em2PLp4wN1M2jyuWY6kLRd+vu3hNf0+hL6oC0oOveWqwhJQ93xGnONzodda7TksX25QDbnD+WYbfkkdMjYQLQnEqhU8R5m2b4JQ7FEsihH/PtFfvdAPVgd5V1VJMwBbCSiGSEpxaon1r3xQNEoJOR6jZ8/XTMV70lC5S5tnQT8fqQJkhWvaad7FQLxWAa30jaf/r9VkEDpvV+Pqh8a4kjJOSD7zR5AW+3ofCTg8lG4YAheR7l32RDJ7YZEtSrlTYG+LStSdn3FUP3T4j0V1RW5ZM8EZK9BAuY3JFvt9ESUs5qAqZ2eJNpyeH6PGY7feHx/JvY2LKlPncO0/2+N++WO2+Pime+QBO9JTdgbsCnvb+I2K9xecflMwEjKD4E8LQWiJfYW1iZLEa9lkZCHF1OActDxN4BbnpGYt70LJhPRvpP2TTbgaW+ASLc2h7vAX8mFaHuw7yv8jSC/s8QSxzM/tmDhT+sLOBBwITxnxNzpPHwlghp1R9llbf6qCJopNRLILr4SQRdP4Ii9mSxoWQ675Vci6NAXcEkkdowCmrp4amWaO+cOzQQtMT5O8ZTxqlFGAtq8trjKN+uz+GoKMSSCDgQc+gLadWysv9YC/pUIOjSFoA/4BBvLwRxgQTnM9vD2TS5GckqnqeJwvNLlBpMjeQzr86s1/BAFnFD380hA+1pwX4mgvO2/qbEpxBAF5Mrzxze4Cj8/RAG53aXyjcWy3MoOLysO7xplbl6pQpEP5vGLgEY86xNd+0TQkYB/JYIOBLSsALfH0wWSbH4sKcM8laZ8MzzRYfb0x7eKxhTHRFBejBvyjYDDWkBbd7ivRFDaPiEBx4qgPQGF563vY/ivRNChIqi5LvSrvGAyMhJwTASFa/ZVDsYiZTn/JxLwr2pn/10C8sLij2kNT//wdNVtTh5UW3Pjh8lGMtWYNSK4r9dIJiNEIp2pZQK35UQjh3PfOt1b5weorWRNHdYxEnC1zmNoPKNvIvEQaXVNPTwouL7P3trr+wwuijOcI6pPFC2QRFHwiKC+piIVfuxMUScSFcBjlvXlSzIkT52ekGjL3So/Vm8kYJDnSDBrgu9fWvGqdkWS4kOGkaiDxeNDeBUikfL9TaMOuYEEvAWUC6/2hvufBGKqPmwkYKnQ+Hryamn1OXk84L4N5fwoweepmswphIqkKz/8rJCAikQSqBd91FDQ00CVU/4CLxVtG05fSMAtnE6Qt1OFChgPCVjZbgKnCYuk8tdIwFeXRJC9b8Q/aA883rQzYkjzMx7/+4kEy/umDpdPJPnH3JFx/zYnH0r6hQSsukugohAiuO5ehDpM+wqmp5fvw61LVSpU+uNb7tgEKv+o5uHE6iK1g+UbmtUNCSi9kIAnDgmaHsjKP2YVEpgPkYAF2eD+8y88H3cdjy8PzZ6Akmz+NgLygkD9VILN7yYg+8P3lDjTD7B8yAJxGQ2/UDLRLiBN33PKSRwkwqqPetlHepaDxyIhKqs7gvZoFH8viki4RmYSELeTBXFmz0lEtotiB0q0YSnPeU+AVLR0B61dssSZhCZNDrmWg9oYn9xh60lLlikSxdwskCTC9qyQZME9QQN7TsGU4PQ5vTG3PlGUoaADHN+WsgeY0bXN3al+pon9nG6BhEOr87IGcnLlHZBgiqQrXlFK6IhBUok8jq/SpkCO7duE3WfVJ315sUk+J3x/NWUXvrfYWTixC6dPsDgJCck4QkrMI46/VpqZ74FWrwl37dfiQYgEfDn2mrjXWgSxjNgcFBP3d8Y0eP5kHafbso5ki+o4gVWE77vOrboSli6uIEmvDgm8iWmSW02M01eFI67rTwRS5sUFZHs1Iy4kyAWOmvqwCeYMgbbB6eiK1Z6wtrR57sry9IpkbShQc07ozwdOX+cUdwf9eecoN8nNlqgL/P4Us5tR4MvRnNSi/QRjQ+P5OfBx+tumqwJFcX9KRdCfXrN+lAoDxOo894HjLJNQfdMBEZ+HxJW3lkLuDRLMfCYf/A4lJBJXcDosM00h25n+i4DkvpsRTz+YATk6MQGNKpFQbcALpHUlH/T3siPukTIqQl89QDJNauKuXpM5vt83SrFimnInwan/b49wC2JSUQS2t76Vu9cAqLv4Q4HhIWG8W4bj+UXtex/Hqohu3zUgCaEo15+Vc6Ir3bLvVYmfv15Oa+IsOwPWXfnJQe8br8g3hwDUQYP3lHhOibVAMhGcheP4D1Mkjpt5IwG9tcSvibmJkcQ3t/XdYo5E5UQk4kBAMKd4/Ir+TEG8GBS+f+VTsj9wBiiPtM6d2xQJOFNlHTYXC+8hlkaM2rs7ErO1Gt87bOKAPM/3viKpgL9Z93vUt12xTTD47E25Fovbo6TJFFbd/oPEKyuRbJ/NDow8oPA37m2bJF5yNRjyfUGA1eot2Uq2D8u5gN+HWZUpYe2e+Oee8CFugByC+ACrBb7vPPHX7DfeUzPuT6kI+tMLFjbOjHN4+Mx8i6uN7RcB+0TQsSLoxtlNnUW0rv1xLeAQBZzcAo4ao4DTvqLlWA7mitfgNwJaXlp+J6AttdxzXAv4Pwk4RAHtLRfSIwGHphB2PkUiza5a3yTBRsJYy/Aqd9R0/XcC/tUaPqQ4MhJwjAIOBGydM77/jYAcXeTfEkGHiqB2NtfnY0XQIRHU6KqilT2pP/7Po8rHtYBDRdBxLSDd15weCLggTPPVFGJsDd8ngtq3I5J4iAIOTSHMTsDtLU/6ciTguBbw6t8lp2s/SMBLbQiyN98T531PG2JWGZLY28+QlGSKJLz6uiAfwlj+igK+SDH/1hp+rAg6RAHHiqADAYeKoEMiqFHv+8TYviLouww+xPqntoZn/vXef5WALEKd+0OigLL0w2sB99LDh8fqvMF7xnW3Kq2UEdwUJNFRvCMBp7ckgWLx0Ei42SLpZv3avcwAww/vDhLo0CcW3kmMf6/xSCyJ6UnTrDQqdJeuqM4cLgF/o2jU8XUVW1XQcft3sZXISMCP7AfQnO0VOXBbJGTbGjk0H2WVH0glVmp581O4bvq1bctSfKpc1CeCrmWZBP3/s6rvGsnZrE74/muBRNp1hgcXNljlAaF7MrbGBe6f48o/cI++tX2bNJBbnUwdhc2nUl/HPIQ86YkoSB9RpWcnJCD3xP152WmkzlflBbLjC8n12eDxS0af6Kk9kYBFg8efvI4puNAg8SIHxwtzJ4JEFUgefAw8HumRxEi8KZ6PVMX3k8M7hpurSnlYP7svAmY1hQRUBTdQmdkSCUgXfROKU9qqSsdu4cE8VSowV3h8rY37d1nvfhEQv4s35AsZv7+d8RHUeYOERxXj/u+CNlINlz/BZSGo/jHuE2vP0iOFtGiQgPUh+20ExHuKn/0pawF/ui/gIpADsJunQLnLA5JkdvMyUO0pkujgNxVR4y4D65POKG8bIyEMt28Fz8421NZhcbrn3ooUlicPH3A5sebkfWxOYEvCPHcm4uRJbtnlAaJTsL6bZkgw4dlcQTNune9mdKwQNZRTMGp/QcHriNMtqooLWD8PC5zkTpEwu4/+BLJ/M5R7pScKeXndE/Rz1lIeL9Zz8qq0PayuGk63w+15S/aBfIRlsFlQ7mOPnx8IKJ8k1gdmO1mT13N1Bv9SULnL0E2AkzouA+Vtczi9XFkBWe2yEiTxiURayOaTULtpAfgAnlFOn9JJunODRG0WM9/d8zjde+QbCZZJxlLOYle1JF/ZOSyNlvKddFkH5K7oSEJe6Nc6XnB7KsgPUPq2Wd6qmgqEpfYxqLKMx9/ZeD68OM7BuPFIvu3JEolxQdIq7QSP/3ibbJHMcQm2Xczx+I3pkygTnYXV/T6h3DSwA3K5hAWIzYH3HUbuo5BtjOPrPuO7S2Yikm7KvUA8mgvf7bL4tyWt4T0l8H/KWsCfjlj4tm7iNfLEc0xPY5GUJ88FS1Xp3LuuJhEp3b78CD9FQtUuks47TQ1QvY/ub8/3Pgp2jH0wZ8wsd3dMRRPpYusgCSWVO2JnrslttduClD8632OPSLSdHnsg5o+acj/edEsENXbBnvUE+rCmQthc3+M1/KJyz7JOERFqzwdpdkVCPjok6Fa2kYh8VON4j7olbt+0QWRzJGCpCCKSUSdgJ1McX3gZ+Kzi+yhgYn7wHqt5mthMvoejbyCxSDGhyfK2RzJddYa4WysySbjmkFhroIhXSCUQfa1tQZPnbe6s1JNAnH28g/WU/fgeX01FYt2vOZh1Qfmwik5XcjntbVi/o4bAbd9HFXeZhftzoXx8dvRNGd7TLaw1842EvMVPcl3dbTDhNKPANgUkbM3ZsDye+z6MAZI51b0l2OoKj//TRAp56M0B1rVOI7lRxyTdyx/QN0ueuJWFv3HUnduDcQkZ4qyaU0tij8Pvl359KMcj+P2VU+4I4n47853nEsf/bffUjBZ+qnnRn9YXcIgCUhwz88co4FgRlHwoYhIwU/m84pZjU4hv5WDa+Y7/SgT9FgUc1gIWvDV3Ftmk9cco4NS7Xb8IOJSDGaKA3F5DAibF6yrHlvX3cjBjRVAhRgIeTSTpkAhqpRISckgEHQm4THH8VXvsvgg4NIUYooD8Qen6Tj0FLdP1gv9aC9hsDNxew6V4PMuCGgk4VARlWxf3ZyBgLPwqB2PdTW4+RgEHAloEp8UjAYcooCXGhSlX11fmfF6LhhrLwQS3m/BVDmboCzgQkJ/y/xYFbOlPRcYoYGZm8hcBhyhgkYaKQ5uXxrepHPe/THb8VyLo/1gL+K0iaMsVbW52uxM9EnCWnvH4h0TQoRzMtyjgsBbwn50IyvzrufTfJSDNsD/Wcve3rwX8YQJa8sqHhp1vqFAQ3FS99X3rKuO9yo+Qu0/1cl4lkLe05h/cw0dRZSgDeL4eNgmLCxJik+ZINKVa5aGwSgWVXrI7yFm2X0tHX0T1nO8vAMlqRULJS2mVn/Z98WhK8g/hvlur4mEZwJ2lkGjnMp2rIcPm8NzmKyo4PpGM1cG5QH5ykJiVga9v2eMCt8hCOarLbKtaAe5/fdVW5LgIJEVV328f0stmRR32K/x7c0Hh5/e4/cBM+u0XLAsVlxMSNJNLpeY3JNKzlJGM/gL3l3feKRKyxfGaFaQqfjCDe8GqVOhLkqhmWp/IarMqOZ5mSNDMcC8QvQIcn6TpVc0rEsHr5il+WD77VvPpG8kmtXg+LgoS9vngE2hUTqKCxzy7qpqBE+n6Q9bk4J8ukfo5+3j+76D4AbMHWjUoYwePXd5XHI1bQZ1C3zdxJuH+MI0cqSXFtlDPMvz+NqtOVHdP/owE7RN540ZM1Zb0JHwf8e+Jkj7VjYCEfkx0JLmCR/bbCEgz3H/uC/gPiQL+9P+uOlFxgvV2Pc3dWHSuyqzYX8EoIyRRq7/Xilx7d9g0e5xOXt5ICFEsIpA2Bvj+Z1NfiR1mFzD1BUc5ew2nPx3TXcGOj0jCpKsFknSbAgnU3yn37myS6TV7gel9utyh53ZLgtsdybMOkSxE7hM7L1wL2k3nfPfI1yKhVzq+fqv4+cns/CTBFgmkPCOcfoUznC5yEZJTqag+sbHB6fVzpsWwfE1x+iao5zUpxekFLC1hiRupdUTOmsHAQXvQFDyjBqeT+v4G9sTkcfrKTa4kfkxrkDh3kTs7sRLItcL9sQuVyR2Dx8+rctfBup3hdLCJkGBnzSWwMnOWgv0a/15jp3i+tou+rfcCj2d1Le5gCAkS79H3JcxeRQlqAvh5cbpcKxPCJWDEDodEVJCklbN/AHlncwLWfGKSKJb3sNEplnIjgvtnR8Ub9APPEdjL04q0kr+EXUKJZGcs7IrsqK6FTaZOiEtcKyK26eWw3uD5d/gnkhSv3xrU8x2JzHqOqfy+e0qg/pS1gD9dDsYpbYAVzumIuw8TUCaXfR9lq2aUez/EaxLaSAo9ueE1zJkCTmGfhQ02l3pkTAQ1TfzO1cMJr9lljSQ0n4wPG6eYEcepqifh6tke1oGN99CjrzgK2f4Iup82uXsulqJyV5kdaNeQJZ5i4CQ0fN5PQLQrnbvHSXklddudwXxU+PnrR7jildIFYORM43uzbiKQiO5sEB8JnTsqEdZku9E3sL64Mx9e65IeCbjZvT8UtBTuP8s8PnDSq48PeorX8Mnqe4d+pnjNybIQEX1uH0FaGhTlvV5GSkRVi0ABBz9/4QWFvHQ9BbWzOuLtsmZLTln0guX58f+Rdy/LqirbwqgfyAKJikhRIBNFuTVIbjUQFU1UVFTk6U9z9PmvvfY5hXUKY+w9Z/wRvWIoSKa0pH09b4TAECG5HuwVwaJVXzwILTzfabkMYeOvZCTYd4XP06csYR0NA4dlEugMrEsIZo1ki7TvElGrrMSn3z0aCOT1l8zRYIKXrgkPnFLL6TEx96B3OdbvgUkVTdRoBmsrkkS0iLANs5fRHuxZPiVRW7hAr7MTknQxJjxkqRvTu3LZITYfEwqz+mD/uZiayvI/ZWv43z24up0Ws59eQFfvt9VfcwH5bRC+9K6qvwj4HQjqdMmmNuF5lINJb2jkZzmYX72AA1U/3GHi18DGoxoooY4kLPS5bK7Uz18E9OoXEum9vbBA06VeeNdhjWQ7H//PQNCmRHKZlW/9NRD0v3oBfwj4XwNB35/qKn56AQ/rNfl3ApZzyQrm3ncg6JXi+Q7j8V8EdF/OA8xxuWkCzb3dhev6d8X0MbKDYfm9vnE+138I+Gsg6A8Bf+0LONveO+Kp7bY2OwfP/2tfwJ9ewF8EnFf6m/8MBP1rLuD0yX27mNsmcXbKTy+gw/cb+Wdr+OFpd9y9LbbwQ8BRqX7ETy+gmSMxP+r5JX4IGB6e2l/LwSzSh246zGf/rRcwRjL+zAX8RcAkTu1AKw8Dcbznpvs3AjqmUvam4eP3aVuC5fvbDgT9Vwz9zxJw/F2+8B9CQGr85v8EVQ8Op+Kw4eX18FGsqF4hIZQACdUwJNI4/w68VL5bu0t6CFaTXHO4SaeQZzEfXKtpsiPUtbBpLs6hjokYzeBmRiua9QOSkRq+gGx8wdfGAwm4CL8riNaqIfL5E4/XDosCLuaXaCfno1vGiAhoojU+1BtbVyyWbE9IwhG+f/yuiJmX7yPcZk9TZMXSjK2Fs4rh9p37V/Dk6FoTL8DymLHNS3ggmS535wTd7rIS2VoGzZrJDB/v5kBF0cxC2ercRQViMJGceXNklqPj+c+TFL/vI5CARigaeIbmkufVMmSWO6c7eJwzSxTzS5RbSXBsoLzskVzbBgn4ka87uK5Di5dqjWTM3lckV3RGUq6mSLDDEkl7Xggk7PESddY1zGK4r8Z4vcw2amvYvHfQnb5buctRr1jjxyGFl64iwbff5WquDj3Bbbdb0py+o8qaSkjAQ3Xb8Gw4D8w6GvM9NI8llref9601poc9dL295IV9g87qbhwJua+Q5IMSxX+MgGNl9o/ZFEL+zY/W0Xt/wvTQRUI0I71mWp3eYBlqmgjPVtAxmF96WLHdmMB55Ll0kJc12Ok7E8kpQgKqdtmAF+9GNLD5omJtcx+D6U40ERl7JImprZ9IwrFCw2PjtZRZrwF0/YBEyr+L13pr/wa024+QdDO/oo8hxfRr89AoKO0I6Mh4SbAuTYVG58Rvqeepb1jfh0GED0ycqSVvTrDu9jMeLNfPlh6KskUiGSMRbjpPxibou0Lmr15AYu11qkzyBLJbOxXReljk7PTed0CTDRL4PUNSXryTDMvnQRXRyPZiOhkkCZaWodCg6Z49fS2IAVvyxvRam2G6OQZrBYs5V0TQPp8ubcnpCZ6D6XaUfF41VffpE5a3j8YhCr5zIe+DDAY/qjTcEKyvy3ZyglVVzyn4kiTT5czswIoOKqa/A9bvjaslWCeOpO4uO43W942C6W0yJ0FiSgrtvYMFISOm4P1u4bLYkObgTnYLkdaG79Jxer+Ca6ozHj0OmN4n5YWALa4q1v/40P6xdHWszH/bytV/moCL3xxTzmqZgadWSIiKQc6c4p7BIlSQEFfj4LLtblL/EBDfRIJ05QWJc7yXIp1Ho57W3amA5b6ZiUgZ4T3mp5szLHe37yq1+q6iz+V4C951gQRZzaqWGlP1CM6teXNIh0PDXvJph/dsMiNRfvVyejh+lxB6ziciGPaORh2yfABdCSLCej9qaPFWkYTNGY9PDi+g/cLMwZtp8nd+roYxEO5j0AXebcH1rdX0UUgusF9bt0+lrqNpGMdQ6oFMw1DD8rWhvwevuqgkapJOoffzd5VcuR7TcKpXOr1OvnPtmhifntqsq+iWRQTMvYvlWfu+9h0u24Ndn2Ua7Q/fzx+QeEuVvGmoPr+DtUmE5I1CrI8xndd0Uy0F+Lf1hMDh/o6ZfrtwsMt4QoJUG3V0VO1zWN2PSMLjrYrpi6QWbDbNWETBU5Np9/avYNVI7kA5+w2dCMKAP/eG4JcU27DPB9tEbGnmPLjtd4wG2j0CKgYkcbLtNCrlL4GvJSR7dP2TMTUjk9+10co/jYCPtTH/ayDoOXo0/7YphGf3XW2O+on511xAK1SrHwKq5mjE3elxppiPoVwEymeEBCwaJJbpPOfBjH2J9znOlX8j4M9A0P83AX/1Av4i4M9A0GUXLYNP+T3fZ+HE5kErjZ+5gP5qqfY/m0L091VLfzaFuHwK+a+5gPuDg8T5rog5vzEkUN5s9Z8VQcm6fImfgaCvxfAItGD9oJ48bP4bAe3Zg5nPRvWD0WqHJEs9PF6O/O/dS570h4B2Jy2DmXV8EBeeZfyzKcSvXkCHpli+X1vDD57y3wioOeaL/gwEDUa+EYwOSMqfXsBfA0F/5gJOgs7+GQg6X17xfL/2BfxFwH8bCCqNVCuQdvpY/EXAyqQ/vYCeNkXS/SLgv68I+p0LqExeT+I9NSTo5bqhP72AnrRy/p4EnP7vEHCi/v9YbPvvMhfwNxOQ9kiQx/ni8DyRzNzaXfgOWvlm86yaGL31AYLkkLwlybPjp7aShhRwLauYZMXluzU8zBv8vGKT/OB+XCuYTws4ZclKlPntY1t5EiC5NgUSKNS+mzYcvyRRrt+5fNJ3Rc/Td1MG0iPBhjcev6yyBm5ZaJPi5CIphUYbOFY3PD5o8fWrWpzg/plSmpP7Kbb66JHC8zpZify+DSuL60GC55PWIr8sP7F18KYCSRUjaemAhCtmCNnn1WEiv6Ums8rj6oAyWtoiM2+GbZWHuYAjcVakTB96YzHzcYXXdvndZ28T2tb6gyQ+SUjC4lafGuvIvSsUHUWyFrO+sfBRt4fTaIb1ZTEkcyGRI5JsYfO8iKC31nMk5SVrTFLMFyfNWgoSw9Nf4PeHxaexsP3Yw7mTkJijGAn5SJHczyNZilwa8HWg8wscpvaSlLyKaus+uRK4CcWhRYA1Yx2nWJ6b22B97Ga1YlXNCr9fWuP1765IaKnMBLSp812B1Mbj/9SjdaIqc/kfQsDfPRdQ0TdIlJUwCX9xQ2OD9erBWWsLntxkvWHTYKvDznIxfcpaJNaru1xgNT0deEIbTB8P9fIOzqZakGQRISEv2XYFsalhfvpO30ic0bAEb7RBoj2O+5p2q7kO6eI7t66ag86C0h+DR5a6SByO6Vt8vlLIVWNB0yl7yrTfkzXsnpsZjYzpu2HvrlRgGU8x3WybvUxtN/oAMxSVB5fJU6EW2czANk86T9zQV/4iYH2e8iDbvDQaGGwGGOQYOQe9dxnspQnYumvwOJf8nqar7QJysUXCvi8vnc7a+RqCKFNJYLZ+ThenawB5Zs04NNegZoVz9ABTfkVEix2mm4t7pIBhwpjC5YLEXVJpBsau0WlMVbenN/VtQvhZLEhaFLrOFtLrCuvtDK9MZkjSebScgp/N8P0s2+dYSvUA3lyVsPzJq6NumDEITYFkVacHxtzPIYRUjZYCrffumf1wlpBdPibldvN22dL132BIpUbCwxXLn5BSgpU80XjUJ33+x9LVyW9ctuyftiIoXEoBC+EYhF/jj8a2kyX+hqvHd8keAJfdHiUBxxcfERRFJVN39yXfan3kiff8/pshKA9gvIcRCZeV7jK6X+hQGiv8DeUA71GX7cagb3VZRBMxqik7vAgsH6cPBXfUx0wevTAm950kgt0KP28+XmNYqXeVhiO/QzKNFwbsoJaxNWZ4j7j+6QKuY35okJVIsDrcI4nO6QRfS11LPynGvL6vMCaqy66jmvMvAnLfk6lIZQ2C11MRMOx7xjAG77BOpIXg0D07qsDphYTrkWiTFcbAxcc2JZL9CQf/u8TR4xXYEJDHWAR0dqjYR9XxHt0ZWL6RojU0nn5HImReTyPBkGTU8i9gD2JEw6X03RQjHSZAz7HEg1f21lghsD5Xb2wNomCLMdOB2sDCoBqF9IHfVzTpBtzTMCPhQ/Iaan5OCiyKvSqC/RbLPx4cjKnBXfJ4VGKMs/l9BDqZ6JQ7qVRRQ1a3SM6DQqLzymf0fDPf4EcnfL0gff0HY0pT/ikDQX/3UoDOcacFozEdEy9UkFDSLtWD70Le3K951ZmsWP5FwJ+BoP7FGgdv9S79+0DQX72AbmM7taltR6MAn6gf6oNwdfMzWj+D2f3SC/9I7p050i5WQKykJ45irGUzmNyQTInZc++y29pmJyNhfhHQLw5IwE38oj9zAZ0kdHTTZNI6mC2rlnuvayGbr9tN/tkU4mc5GN9FAmoBI9ydsy37IaC6Pb2p8/TxfI/j/Rl87ouH8O/VXDdL6Y7EzPdIqOw7d+9XL+CvFUGd8llqplOeWDDdL5CgH9dpTb4s7WBUjR/8h4C/egHlJX0j4SZlYwbP5wgJOH9R714iOVs+VoOxtX39NRfQTTG61ah5cs+4z+OfreF/egHV3rX/6gXUXu+/toZn15kWTLrVi//0Av4iYG+UY+K/nbtmWul9FaiCfoSzLLG+h2pYBx/3SvhPL6C0GJbBaD9DghY6EvLfegHzUaX/LQmo/O8QcKqNp/+QXkD6u+ctqZKI4ZVLLikTEMxKXu8dXNv3mpb7+KhZQYqEauoaSXdkJ92KFoctnBZlLorlBAkIn2kLr/1rQ8vjwqisaX3dw/M9R0LN1wZY2Zgv4XIjSLxFc9Qtd0/30IxtkxY3FcmZjx4FPLOPzcv7YNSWdQ8ucFk+1qL0qqNrjXf8Cperjd9Pww9YgiKhXsmUkrIw8PjS+B7/JV7eXEPZoh5J4BtEvFyvj7K1fT8uIKwXkjZaIAlXWlzDM7wisTIXj++3/ISkjZGMcRV+d29z8POv0qZ5ftZbKzg7D3hJNpaniI9gQbQScJm98HrOnalYsig6iNLMJqVe9621qL4DZ7XnmpdxhKRbB9czXOG7dftpVMvW7ipu0KgN5QV3KVgblcZweXlrmu93n87ahYcjtIwuRbmokMSPiGzhYH5W+JA1kaDZB6+nfevf8q6RoAVbTZC0rUvLaWVWVuA4R3i4byRvPcHy7PbiAtfbBImpXvH4/etwgePEw/oYyVH3xwg41abafyTg32Qu4O8m4P5uSuAQY0mS9YP3TN+qI2BzMHkaaZHOcuntQr57YTp4olJMqwjTTf8QC57KTyTgpZE+sJhVJkm96qSzyMGY2zshJfHRQRLq9iYCaq3mHEY9EseZLTwIK4KR+lroPWsmWwaFqBiPA9Bj5pxXAPgFhoj1q9TS9SbbAoy6OQ82GshsLS1MSLvLRARwwPMN7ZYCJ1TjobnaVxSDew3FvsG81KuQRMr18lcvYBiTd8e2jhFAkAudpNb7GLPkhccH45XFE1EfaqbGhzXkT2vBuckPNns9gy3k7/WCx00euOxNH2eochXJNug9MGu5y4CWtxnHm8VvqGTRJYSwmojoaUDF7u5jCYHkUMJJ08mUZYcAKru1aJIVusyWpfSGxWM5IjCeA2OPnCNLDx0lSTYPgNnX9AoLjvXBV+9fvYZ4/D6eGDwlOhIzC4SAoApdwjHP7RgkTorlV5eCT/3eZlf1peHxNhK76w49m9znWMEzd0G54oR/Ll2dajPlnzIQ9HcvB9NJqQLOc7mkiR80OnttpBd4/lLn8R3beTbhwoacugOF5PFs6AhPA2aongnnk+d3cLTZfoloiIRdDIXR+yqDLTmaNI2bXmfOdmN8Fx+akDBsDjpbvuc27PeEiEjfGS4bXhkS6+ZTio4JNJbabxt2TYoky4PvYGlpFUN+ggmJXL1u2EIepqDrBSHgJouavadCh8R0FBrU/Qhxtc+QjAfTECk2+cBgsvSQuNnAw7uHr3lccEgVdyHizSjMWW1LEqxnT0b5w1wwRoepAZlKVA6BKzGqydMYsrRXSZTrvksX39E55WQxo9F8im1Auw834A/VmEbM3zU0CC4a6LT58NDN3wrzVSQZdRYmjzNl29DGvyIhsXHg8cLRNVaevyMb8lqloCZBx17RUgFjckeSU0+qaX7fcFidPwuSXOu3zqZHbDP2i8dCpEm9AHYZyAX2venxZOv0DetLEgB8akYSaxf0jF8uNzAzIpFw6IKcTTCbgKxDPAalYch/MKbmyj9lOZjf3Qv4euykYPoIJ9w5G51rLkeSGZDGkKlvTivl3wjoHSb32qQwUwK1vC84/BoIOsilGbxzAwlT3B+teYpPRjB+LpEkU6a5pp+c3z+bQjjmBAnUvu/rYPSYfPgPAc92IgWa5/bEv+4f+Ot3p03wzhYDdyeHeWUekmj5FwG11LHN8KxuglGntcSZ0JlsJqfRNJCq7Vu49PCQTSPeuMHoyvD61fO3F/E7EPRXL6DrTh61aRj3STDV5Y77i9TB75uURqDa1w917yqev2USPlaKHV6/8/zucxghoSat/aJO6s+RxGrkBsqi66gzum6an+VgRsrmO5cx3/Tm1PoOjPXUJ3Hr+SM2d5o3D8YJEtRXTCTYx0iXgUQjPN98eOQ/A0F7TfoQ3xlcMNc1fp+iyj11NAs/v+sLKej14kWcosDrSeyJHSjvy4T+GwGV8xHrK9AqZr52pRN8BkWmXj6omikp5jKYO1skMGPOd9OO/TJQJwYS+3rv7L8lAWf/OwScybLyD5kLSH/3vKXJeoX0q6WAFteLkC3LdvZwCOMNL87XwbWeiy/BxncbSWEMnVVWSMTTyKxoIQZ8P5SyF4in5NKiO356K31tBTz3HZLOPx1zSzHfG2geJRLJPCDpRpfpl2CZyUvaR7Wlz6clXOxuTYujburWmDg3eJxuDi3S8kvCIXjCUStXIo942Fh1/rjCGRyL5vo6qiz3vPoOLOU2yWUYKmt2eOdwWUw8Ur4TPP8loXe4umzNkXif1hrR6gN3oax4IWmRbBl20EJtvxyeczmsrOhKHvAQBl7PQe07S2OHAV7NFY//bD+VFZJtC2fXR6JSjcbWYjjKkOd8I8rVCMl4yh8nrK+RK7LyMTBrE63u0LYGludghgxJ+P7A0dMYL1cV6SyZfesfzhuah/1RsezntYH6M1mRYic+tTWqrzWcMN+ghdKFrhU/VwOcneWXmKXZIkHJHG73l8dLtxt6axEtzvBcHWxevG0k8MTkb7hn7YaUUYkk7aNpB08/RfJqY6r/MQLO5Cn5x/QC/uaY2rjUh2iVuyIObEthahAgoeJ+KWJxamy2N+YCQjub8GCxD2y2ilcU08fxlSZKtGvp5TpdAH9eVpRnfayzdfSewZ42a5GywWRs8XqdQR90SYT5WK/Y0g0E7EtrLoLNyahZfuEJgNNuaIK/ecuAvM+QVN6SxssXkucQLCYQX7QFTewDPvhsvAEhXH+3Qi+nus0Os3kCwXq74Km1XNhse1scIDzqtkh0DRR2PKoCvJJPRaTSWmP0eRZIOtsi8dMUOntMnRDAkhwezy1o2FifFgDrwKS8aPD8ZTIdQzDxTZ641xpJ3FQMEKU6TeLDJ2aSFF5QrDp+y5Rg+oxGzGC3OyoUNvVHZnse5LDvxFrwfe0q9LgLTrBTU5fz28vQWLteYrq83ek0fSzwfOQtMJ2+t2sR24DEVK6vCSwm/ZLH531ds3BNT1DoCZI1iJC4B5WOYMvChMZhFzE29pwn8DjyRJJOjYotdocV7Edvhtff9hrb7qYJlPtvr6fcR8ofS1dn+Jj6v3VF0MPl4AHXV67gbZvmLD89KMTUsHh6GsmMYbAdIH3CQIPDw2/pAJEExiK+i8TYjnpangckS90sRXq+xjYzzakCiYztJL9vkBgP65KCNR+rPFh9wGWj6F1D9YgUHn6w/WW+QzmAS9acSzysmGEFB9g2H0aT/LaXabcgA6T+Z47EKoeaBXm2hsQK8fjQrCv2LpGIYZrNCajFntHb41pA8Blhm2AA1Gy4IwE36nzg8Kj1mh3c2w0C07RorL0oMKIT//tvjA1J1FGNbYg0DSEKj0isd/ZuWXw79BDySBfpao8xwyc9gzK/SjwaWUbDqtloCyxNJjTM19jm3NMFQKLnAwGLfyrG02sIu3Fp/0XAtuI7CPYB1vclj4CdHikBo7iNRJh+QGPYiLgQxjObp6obyOy99gXosYe/x2eGMf4e6B6Kx53RePeNKdntGATLPhU82kQ2e3bXG5TZ0sXrl0KXCcmXwPJKJLY/0TsWyng9QXpbkFSU5M/9W2Umq7N/CgF/93MqoOoikL3PlPreuYr/ImC5krnzrJ6uuYgmq58VQf+NgNorXpAgfhWdaZHBCOSuGoQ/CxzNPO++c/ne3iC82O4a82iN+782hRCzUjancN8En8hEgjTdWjExvZOCiZV9uGcftt+Bn3c3IFt9IO6pnrfmPDU3gdTXL+Hp0jz+IeBsurohaYq7bnbzpxIMp/3/IaAf+0EgJUzG850f1c9yML9WBPWd+bY1K02dBVp2Q9LyYFub1+DOgn6hD8J5zZGEi/GSB+/r/kPcqb8Fk/GXE4yrGAl54HPZnOyXEAx30Qnv/Cpb85WG50DrrLdwitkGSXpW9UAN5i/uP0bbxnTZGMuXSD31d5etbt7Zfh1IFxVJeMjn/Q8B354zcH8ru7kJM3MVvPvviqimNdd/CDjU2pu4N4FE/v8Q8HZ3AlWlhPtC12Jznfp+0Hv+mDtD7rimAfh51ereeP7PwzWjbr8K5GiG5XNuWv63JOC/+gL+ZwmoTsg/ZlMI8pubgTacZ0iyOiR5cYw7a2q/D1DvqUtzeCGh3Mv7ASc33ZDisKONNefTE7RWeuA/BFxLQgHRNT4p/e8mCWO2RUKdcyTTmiDZHsYU4JaMkDjq0aiso47pagt3kxR+ObRIzkcF4t7g+3N3aKzThj+hKwKP54b8+Q6U3Mpwyp1vr1eFRHzZ7w4u2mZJctbh9Y2UqYDHJ9rQsnpysKbHoESiRSEt9yHNLWtPerhFo43Iu4PJrNMs1OHiVUioh00rq6umPTTG0RPZ+230lny6EnhwggRuXrVssfcUiWXWSMS1H/ZWJV1f+H3c5Rk/U83K8qcEacM8Wujmdx9AiV7g8Fzgd7Ol2VvvGf9AV1lYHmnxya3wsVWhGRmWKMo2BusiLRKojzdHlKnA+rudsjsS1sD6yG6GZjHFuUK9TJCkZWTk1puKEdQNkrXsDlFvmVhPcDS7gGanE3et+WF6hxPckOz8hvUT0mAOh5PweCadTrZ12HECV2Y4IhteJP9jBFQnk/+8KcTfpBfwd88FfM3pGUr/ykV8Pl8bJlmPLUQXhiQ8e5ee2ZNOB6joRAT9eNEz74BESVz5QTnfjhr6XF/XkOapR5P1Pa2YpfR72A15yLmdyXhfeasFFMreQNJckSj6KmeQfnJM/yZelLPTB+/53CARTW4TjJNPLFPYmlOH8EjFdJNv+xzya2uKWHZijY22RECwtZFM+dhw2WtLX5BebZOm7+DdMaesdCjtwCdxfcHz30ffFU230ykJw4XZsPjgzSAfN0iwXBrr7CDNG8heOudJVAyMpdv3G4+XkFyOOHasU6sMAm9A4h4eIbBqyx4QOh4V8YRHHbtIOxXo3ZyTIG1qrJ960cM2OKsc1BFp2d7E19URacuXjavRrHc0SOfLhCSQkYpNaOYCSs0UCb0iSTeWc4Nwsg556npGy5abgwVFs/Pw9QxJPYmdOcR5vCGp3vQVpqfuAWDG9yRNnkRmqir7kB9FRuOXToAJ95FA2vbIAbcbGjaTMGb5KWUiSXjc/bF0VZ1M/zGbQsx/c0ypHW2huJUxSWQl0769YBmAPnVp4gZTnW1vjQHRAdPRcGYcGkZ8FFvEszdNNPkp09EsW0H+Lj3Ob3Iqs+kHjviBLqRpbTYx07qNDIuoWAjeyKHGFGAW5DtnwVNpQ5Bc28cHCucUCX4KRM6SvjYgc8VG8GBU6+w5UzLYGTud8NRJGOuOFEm6DBc04edjyw5k/oH8cccYNdWFzbLNYgSpdvcEV6MTY3vd9GC5qQcRhWDmzN34OuxWNySSkp5bZs4fAuLmzkl6XH4Uti0Od9ghsXgcro2YyYn9vfk/FonbTa2xnLY9cNvBGJjE1GY2ORLQbUvhUTzB4Lhu+QMS8zKm4ezCK0btwwOC6gwi+a7+QTfDYw6Zbmc0jU5EY65PV5CeQoOm+jZS2Hj9boDDE0gar8KYrZipge/VLokfzlFjRyeYQREtNjQZ+z22EarSQX5Ra57QULbZbGh82G5uKYmPEmUM5m8f4pLbIt4Xp5rNxaKFvT/CNkEpx80fjKmZ+h9HgP1NBoL+7l7AMDkZwWSgU+HsnlVrktdgBUQPx9Tr6Kg1n+4GyVZ6T8x29LI3ZfczD96to4vo176A62r47kvXE+4WRHNNLm2cQBIpId69cxWzm8zkYNopmC2lLRJkOkKivPfvD3FG5t02jfvdDKTPBwmpmvPOzCwzCuYHE4+/Gki6c+YDkuj5ps4a8PX1iMdL5+uN+6erapvqKxwF6uX0Js5C13TzKqdJ0CM8hbNcPnpzJ1naXwRcW0jU29HRwd2ukWjQOb05UdRlIF89JNSyetTmZbdJg1m2R4IGwaMxL/EFAnK6IaFqrdNNFknpDwH9PSsV872wrj8E9LLyoZvHSWT9ENAdL7aKObWwfqdL3hNnbjm6OdWXXvDeiJ47moYEPIz3LBge/ncTC8VtzUs4uMHkuRm4I74DRSdHrF/pXSIJeY/X16emF0yv2ZS7erO1Tau7B8GnusvC3TVaZc5zLL+2bSfEe0tI4GWUOsFgxz13dwLJS6B0gtGjH4Qre9Xfc1OI+f8OAedT7R+zKQT7zc3AIhUFnE9SQjONJ621lsURLnHvi3w9izRr9SQfOA2eR4pzLneWOAY3OBrekZZegwQkj24J9VBEtLBeUWctb3MZzg0+GourbyjW7kMLOJQPl5aj01G27jNygdMes91yuzn11mzrHOAelA7JDy0Fa/eiSDDfAlp+2Km1pjAdwSksbVq856faGt5EhoZFa55ZetRazxbJednJLs1MJY6tc/7YwWWuxqQ41nJubU8PDRpM92ieWqfOesqjNRxWSyTu6xzbViQjkZ6fA/By5CDBPOU9gmOn4Pn8e6hbSdVZ0C11nxb2OLKtnfsdeClWQPPZhbUWJr0OJFoOokhHumxJ4eIJNytJeWaOSW3t6vccjo8S8PqGj2y1ur2CZ/NdMdWcNIp1fU5TaCcLrN8hxPK+4TFA93RcXowqs7GgwmTlQKcbkg/1p7UCia1B5FO8Hrji77Nb2zZc1lXIc9smvQVz0cNhc1yL4lHS2EqsegPivQeSCzLI1unMJXjMKp9m9zeX/xgB58p4/LvmWPxxAv7mgaDWuVkBb5KKxmye92y6FFPYV89Y8OemzdlzDxfYujAhwQvqlskupnMQ8xeJz1Ovobf7IoNw1MQ8PWK2xWZZwWD77LciNaypzT6TN4eYZZaISdO4mC7JbwiC55LyzqTADKnF99+bSsSf9Nyw80hrAVSTizS4GBrLmKfDvqE25c/LNWYnKcZ0Mw6Y4KthwGveIHmC/r3kyS7uv8vR9HfIkzqlcSbLjHFlKcCcf3vllKrp2CJdepBMWMyT+/vqsvMtGEF1m+0on5qY7r1i8AH6yhVJBEJjc6VYQBwNnkjygjC2pTcXgnlo02SiyjHrEjUBnc8kji49tey1cSPYvvmIhnxIZObsbUwX03Uh0ke/09HbdQU7bGZIbPqJzZTdo4Y8SpY8vR3HwI6z3IZthAlmPLuKmon7NoFKXSQkDgYWswsCF6roHRK+r42KnRQP65vsGyQ1TTE9tZspFMfmSOPmOXbZFd4tJE4ciHh+aRq2umkWpHW25ukpSv9cujpXJvN/CgGN3/ycmtVdAPtuvhfxUtxi1riPCZTTC5KQ0bZj4e77bwR5jwRMkrpi3XKKMVUMhMfmCAnIL6sMgmSS8MScKjm7fjwbybaqeJxepi4rVOrDztowmoYHJGH1bmSosrHFk/eTIaFqvEe2o90eb4hm3DNotDtslQfHmKBhy/aeZUDRy0vC7e31e4/lC/z+jNG4lQeFeVMthj3TLc419aCxTSo/IJ598HrUhmtsEm18WE6XhIbXM8aUdb4jcd1FIri2XHWsMiodqt19L/hNjRmLH60D+4FuSHrSScfmxwRjerx0SaKnJ4UJx0DhvshKJE43ZmwzSADGmqsCPrFZM7pUQthJAcbwIh7LLC1zFyqtw2eGNNp2tK61PZ4An/NJ6CQKa6fTA+wa2RLpaHrOWbvRl5DM1iXhUwdJfLKRcFXdpDzepk3OnFG3hV0/jmis7cKO8d3ag3BKLiQZ3S8Ne7/lOYRGcxSxsx3HbDlfnCDNCMZUnTY9c7V4CfHyY5N0lU//3PzauaLM/ym9gL+bgPmmXAXjfjyj3mfy1L+EQDLsxYR6x7unma/XMvghoHNcfjdJWJ2lYIC5QX8I6I4HFnxGrsz9pkRCmodlFKi8HlM3wOeJGV13k2D82AzUW2fzxhTdJA1G1+0gHGuzcc29iwSb7l0k32ipMdPflVkwEtaYOuoJSfeoozToT/i0c2Wpsk3PO0XBVG3v1JmWm9gsDqkeqJNHj99vuMw0mtM2GBJrIpzoqtk/A0Gnx/Obetfedc3lQ5hgyIc3d0YGnn958tcBOR9l7vDDQzFX57QKxteDTL3qg2S0kxOScsR64eXrKjdfyqsKZvPvCp2DhaT91Qv4ZtBTt67w9Sh9OUjAEZKTmd+BnYuNHSjku0mFtJozs8cmJtAKhsS7bDtmVgtzFYyKbCDOXqsUs4n2EMjHjAhn4c9bM1BTGoyU5UAdaYRkVMt7GMjSW6HuDR5gWsqQBLPVccI99nJlMw73RfCRDXz/ctq25mqYuMFbmXyosyFI3jVHgqqVOxBfSt3+b0nAf4XI/ywBtdn8P++39PfoBfztm0KkLq/gsPdzUtyOk8YanaYN3Jcs5Nl5KiprexYzONx2SLxNPNasVzf/wEN0J5Ldn6dvr1WdgTicUyTTQsSWf6oWcJObL6H0CKzryREgUtkn5XJ9wvcz8YCDJdh3KfqTbI207wwmDdPBLFNiZt2DbA53M+c8H19Jbi0Fkun+GmxRaBNqW8v9dgR4mS7PDrXZWQZ7j+F5WfmkeN3OjUUGcoKOvXOSacMZyahqDoj1GHjR7kRuHe/HEB4ZD2j2eSLB8tC14babc5Gfn0Nn3V79GlCwvii/G0pb96iKMNzWoch7Z+it2JcXcDb6mJZH81xZdTgpAZ7bhOYPD8m4OBzwehxS8cz1WWUJvVnC7bbmNBOXqLE2lyZB0s5skukGXi+2SzmSMUSivc7EtiaHQIPzBK+vLDmPrZ4+JLhPN64oz0mkW/aizqF2spAX2oqD1fZ2CM17zkmBOXxuZW8+g1Mbb5DshLlWW8lbuO83MS/Ga9FZRy3ewPk6Dzlef/PnNoXQVHnyTyHg+HcvB7OUe6hy5UTTg6/qrF7Ve9g/pB3nC/2us8rE9HM786Y8kuVjzRCHK0gWdODxfDJqqfg8brDLzIok4WhdsfOwrgBsIjA9uygdC6TFDbZXw6Fp4ix7ZvSY7hUnzeOp2sY269tYAn5PBKaPflYxcbitASyOJJQ+mC66u3MKlf8GyiW17Zm1UxoA/trQWLi0YsTtBwivzKXxtg/RmpeRB3yk7EiKytGZNqQNeNp3uRY6XulMPZRHCF/SDtPDNq9ZeJcxJiQUbzz6kihp5Q9U4Sfmce0uO2bbowS20iqh8cuwMP2j3hkyf/B4crmnNvMX0gdWK0enKWaMjLUmpouFThciGc1WzXfK/AeCxQPTU1XZ2ZSQI6bbh8uFpmN2kdnZaReQx1tH8EMxrVh9rl9IuuhIeH0Yt+zqYP0W0+OBc53g9ee0nkN8FRhwMy/q2X2cbGGrmXeejpxVz9rzOoJ0Y7SU66OrzU6P70DRbZqKWPYmGtt59hnC+SegyS1f/bleQE0da79rr81/2oqg0aGXIPFngnCWqh07qe4R9p9qL5LY3FRMNY4eVK2LhIIjxtQ6aRzgWjLlqb3cKZRX1wfAaLzHZ9EBY7JbPE8QtEZDE0pnOrsg3CBPkg1Nnf2UsVdqJBAOxBNpPLNs1l08BmmknilvbPyNyWaG529eFYl3a9GwhWGUsNtUgUBjrm3m+vUF8miy4cnnGrtsn7ER7J4+3pNN89HZlWBI7i6nHYlLaYkxtPF9sP2e8PCtI0nlZ/qEqqcHkV5Ohc146dYA01tDYq7jPe64ygeK1uUiGZMLPvBORQ7F5hgTDjmSKqJJB4muewTZu2Js0acf8B/liATTZAzMpq4Eu3c6F4F9xvIEXBtgp0ZHwVN4yLR4zQyI5iHe82ZzzdmkbU3gc3B4rCZZx548fkNS2yeePjULiRqtzoCmOBA+ua5chk3BAna3cssTwxQuO8uzFvJwePJkn9ouq2afFPL+fuPJrrzGbOJzFfJb+e11TDDG7q1yh2zwA84ndlv9wZjCv38IAX/3CLBRarqBOvv+96PePWOzvw0QfLrZVHi36FWZVLmnwSwOn8JZbTaaWYiTGcjN2RBBVa5lk1+HVTD1rmPuFdRzTR82RUBEP6XeM/Y6c28f1WCyFhhFW7ZVTJtK++BjIPncmXaPza69eIFcyWPiv25Iputz2CHB7An1aVPFZnW87wJyLZEwEHWdGW5fSJzV7UGd67HMzWuoWsEU5h/uRWYHpizfT4HMrSnx6hbP92sg6M9yMGdJa0xTyiwwZoeeev2XdGf55Qdk0CfUHR0113R2+zr4TOsx94+RVpnvwD8EknX8EBdStzN1WzoH8uXz4j4/zSvTqr1bMH1FSDu53jbmZ7EJfwjosDOS+JTvveBTpIT/DAT1eglJ+9kiMYcUyxdtkWTD80GEW4lRboYkTQL5fMPvLwckqbktlwEpp3i8EmP5Rk6K9TupZ9xTb05lLp2hCGTdnQr3mHi2ueT3Ouj7Fn/P+PbQTNdd+oH0Xn6ENzGRnOM8DYNRgtmOt+s17e9IwP+a6v4/SkCFzNV/zr6AvzldnSz4EQ4Zq0i2sFaABLm2cMqaWOTRSv6uwKkb8NqvMpqPWWZb6caZw2mlNrw03khAMOAOt0dR8nySCM3iVyTG1es8UnZF1Fq8n7+hbsyIZ+YNyddY7w+cuGrxovYjzeq7QwsHcxyI/DBrNOsZViY8rD6jhRqy2DpJcQTiqq1F1tyEbC2v7hrqGIAW+9Gpt463Hkl2HyKaw2aiWVbBr/AooSLlpl92VrDXDtCV55jki0vsWuvDuETStng962vSWeeXncBzvMtomV5obNGdkiExHSTw5Go01t2SDyBUTFfLPEWSPhdsA6IY5SJfH1LXetLJHbbzQ8mzV/3B+hjeEtxeWi2y597KrTUghE/1O+XZ7EWx9FLVwNnLNqQMzhfb8l6rEp7dLuYZSXlvgdmu4OwuI54HXmxb2Dq4IF6+/12x9ZRbtWZf4PGxsTzqmjSWLDDd7nZpyvOnZOmWVGD9XTTm8uJzGdvWxXZfcOZFzvOZwVrLH6ocuts0JoXxjJs/RUCFaGTyHweC/k3mAv7u+bXRJwkgmpQXJNPlYTP7ZCwx39NOJK5fTs2cwjtAMlpNSeQuTi3DJq0Fnlhjzm/bZ0vXUz6CwskwvdLqu8b4+CxjupXfkHi6WiHsFQrJ8x5yzqUcmPQs7rCzXimJp8tEZ4O6S2AXRnearu52xz6vzw4gK08kufBzz/YseUGxXZQkPk5UwBv6s4Q0rUHEKLaW7c+WC/F6GZHEXg856/EnA9TdiScivNZsszbP4Gd8xiN/lsfsdhy+82GJ4LwrbzK7JK0KO/14o+msbm2WZ0cH9laLBJZSu2LTbNxBZFx3gl9fWc5unwkS7mZxEbd0VTNpEqwgescGSdV11rDwmWBe2xwNzs04l5m5PG6Ap82ZJPJ659LL+RhBkECH2bdx7dlS0VuAxzIUSVErGjtNMV3P7ssL4XcFSfyEr5knYUPjxS1vmHq3fKg+8yNN00R22bpeY3nYvqd8XswYs47PB4R35y1ibYf17U1lrF9i7Qjv1BzT1cuO4u/rJiIBKf9jvYAYU+N/zL6A2m+OKT0rCqiMKZLBDzqd7d013gPFFgl3zjWXvfXnFTK9IgKq+dCxONI+ENXVnP4QkKqNCZmkChH7ldOy4boeQWru74Sn11JmFa0obFduyJPNPMcYkM8E9v4i56liLd3vPbyHYud1eN+NbjprJsUJtn6DYmK6JbNHjp9P8mIr+IuUPdvhowYJGoZIoipp2H16iyF4TTiNB/XE2KU0npA4sxPhEs1aFnVlAKzeyTS09m3LvLujQx2wM41XcG9ZftvhPZuRB5ZXUnK28dYelP18x+PtCe8542B9INvEe5o8ZhhDCzu1Ib2+Y5GO3wpjo2ewxut96RTjZNUzaicZREO1oHFfr3Vm3nculM34SrksbxW6iUb4vkveNC02ec5UEvfYRp1DEsv5OmbTuMCYmZ9amtjRqmWNQ5HoJT5q4rdha8zvzxwyZ4Rtxm0fy6wvXwySjUkIz411x9zzaID4nH9EKpl2w6aGm8C+2x9o3O5zbCPd0Qr2KsU2zV7N/thcQIypKfm/tReQbpAsSmvOuf8Uo8bcbE8pEstRiK97b506w1D9ENC1B4eZq+/yIhP/u4HIr17A5225DsZ4XdwXl2dutreoDiQxV4Sfb/3c1G6TRTAqFCL896QCE9amCOYiGgsvydXYVOUoDuaj/ZQ4hofEs/yoCcZvT6H+6Nw1pifMJphIxiC8vEHiTKZIyHkSd9x9lPfW1LTXJiAPZ+DuTSCpDE3qgsnHmiEZb3i+XwNBfxHQNztXMw/KwwbTXAzU5WutM423yYNZkyN5u7PbmoF1OQfarJ5w5yl3shnCdx/B1WQg/tjY6abvDfdAosP7LwJWRvj46QV0jmdXN7fvVx4MqfEWLm893TSPlyggm9WYOvVti48teVkEY+uD5N0YSEzPirD+DUnmnn8b9eay2m+DWaBNuaNlSL6rfNkE73Mqc+e8QYKudBMJvVZUrO8EybmEb30rEwXJu/AaM9tJ12B05hp3SKjFJr+kHMkKhHqz0q3Mo3dPAiwNnk9znu7fkoD/eu9/loBjopLfNR78j28K8bsHgu7mZzhfTwdSPjbXDrOdRQeCiIwUjxOrrX6OGeLz6iOphiiTLZLAEl6z11kUVTCAxfxqBA/D2YtcjpEY7VJO4f5ZBKRUDMGsekTncLmShBT0JSrr6dIpPKvzUpQrR+hWfFq84LZuIloiDxXr3mpr6EbSlub+5wwWjfU9XCS2EVnSN7WlvVkKR/nESamqg2xJC+bAw8sSkin7aWv15vwFrbc6kOJ8yyrLct0pnMd1yUvpkDBL24dH6AZISE7vy8pS77KAOxclKZILkpf19hXuchWLcnYxtO9C9U+4+U2BBFzIttVWWozXk+x4sZAniiWNzO+AluuBl7swrKzTo7Ghe/aCZPfpMraY2e3hFMiFKPQwlq2kbsZw3u09Wt7EpbeSt4PlO34ykjllXFmrRc2hdjCdLGa9rFkR1ys43i6Y7uwkU7G8VT+Gl//IRWF5XLH4sm2g06Sc5FssvWValQeN/0GCB+OUWay0dCTxsaJ5PU8aK+qVCxzzVU7KLMXz/6lH65hoyj9lX8DJb/63Cp0er5Ck7UPwiVa5TN5/asjMGUbBVh/Z7Ly4TSF9MYUHlw/vmVSdGZTLUkHiLEY9PVgah/JaIFmSwM0ZJlQeQOe/RTrfVYzVRNvBdudieirTmcyEOC0hlEc1T4PDWWbe5dkBnERPkvNmo7P5FtNDfpFbyvNuVbH+ZlqQuYGgMWkdmbXn0Rbi2M1ImvtjmUG2rqHKtVJwzaJIvnbCYJtuLjRJAkzX7qvyAn7/mJEoG2E6141XJohh2/JEfTuMnaqZC5H1HdhaqkXDHs74AFU9EjR9e6rNtK1KIfKPJ8HNMO/Z4qrmkFyHksaJjKTsvWsGe15RwQ/uDFi8Mx5Qbg3Kk+XorrOuHFVQvfs7SdL9DqhxeV5gv9YGko542zCYGEjYTstIomplxYJsdgT4iI4m0khpmShYCXFzvdH4sSkB09En/j5T90Ljm3RuGRunHgTyfSzSpaTm7Mmx/Pk7nfK4CGY5cz/9G2LanCjfb28VK9+3BLjCdjTuvNufS1fHsiz/xz3M/iYE/N3LwRyd5xi2t9eLpPPjyGV1N2uhuhQ3wTerHUZIcjIg0LmMrSc0Ops0IwfgsJCQfAESsNeVCsB0W5K+K89lMb/nUDXbD+GK3CEJX+0BUuVS0GRt3WOmqacQqmt1JGkVrxi7ko8CwaVHwijvTcU2x6MCabW+8XSXTxuWAcbovtk1ND23XcX0xjhCQeyCxOPTRGP3fXiHSs+2JM5KkbPiNTjAnwRjfCLZHcb/PYQld2QS3ialzfR8voFbf7qT2B1rjC3zMYdt3nx4Mn1iTGufdQOw+AiRzG6bnEUYn1BWO8F50hc6mzqbBnabw1akvjGzWfqabyFhL5PHzaxAsrXjD5SLyuCpNd3EbMuSGrh56HjC60qng+w9ITDOE54cAyTfQj9yyPtJQbmlON8VVI0Ltmm7p0jUSauwV1uVEBm7O0npaNOx+Si5QPF6X0VSVssGSXs5QnQmiDpvvHVZod0xxu6v2Xfg7Kxn6zjvIfaxjeA7+6YxfjW2sI0nSELduf+5f6uM5cl/nrDwNyHg714Oxn75SL6zOaLeyfd1Uzqrh6APz0gMtAvQuY8E+zUQ1FuXDpjvy8YN1JVjkqCxZpqpsKUfEPutUM9/jRTzdb/fgsnFV4nf1JJmbrc+C6ZmIgtXPKrevMzvr2Ammul3E4V7gxjbl8HsLM24/x3Ibe7xBMF8Gs6IU9pP2zxq+0cwX35k4cjKrjX57tUEI/P+5H5klb25OaQQ9EVDhHNmXW0a440czBxLFU61GdnmOjW0YJQcXsRZjHa56flkA6tCxs+/xh4z4xrJO8hkRv27ja8ra+iC+fE4Je6Q7mJzexyegdKVSKa1/KzMhJ2GYHJY9NxpG6c37f+nu3vZWlXXFgX8QBYIKiBFkCSKcusYbjUQBQUFBbn49Dv/nPusdkpnVcZYa45TtKkxBHrSPwMJuowekuoZO9pbrY2r5F69b0Z/9kU8chIn2Ej4MDKvqr9nAS+Bcvems7quXMu2RQNvo8Rbq+dl5dr+FYx5IdTe925KzC5z9efZzKPrKWq5qqyg+YCBHt/KUwJXxfYlO3OPB9+nt6oGpbIXT0c0DuVx9KQTEZAzSnltZGYUe2q7FrH9fHHyVvSZe6tE4AQ9P51/5HIw63+NS/9ZAq6WsvinzAL+6qF1vu07eD0+typNPxKhs3r+Qvs9ZSh7rUKdpnc9gI+gl1VyOyQlPTI+8pTbwxNlm5dhU2FzMKFgwQ2n23sYUJtId+jNr8/JWKGcrl6qCbebl7LYxoFJX9+9ALeYmDhdeIyTrIgRDKctJ9flFolULk2AjzQWOH4TTih5077gxWQbp7P6sKnST7z8Sop5fbCh0ptXR9C6UlrFdZAE1Po0IjSH063K2tAkFJrUhDZaF1W8IDudXje3Fpp8Sqvk+1kT+ozEGV7v7sriViMTXdzFFXSPiRO4nk4BPd70DQzx6sJi0xAl2qyCEoqk4O2BxQbopq4oVBu4s2x93E70atYMmuf0RMktaEx6pROvPy3yKp3KlUnpbTZg2O+8KqmnvUnfZ3yDgQZnlvVhaFI57wt4Q5ygVA6WE/0s9Q5ujXli6WPCOdVRuOXHNOVVchxrk+YHaYDPsznjrPyuShr2dcLbq/FQaklPle62B55KXI8FS4Mgauk7yhHcV5iTXluG9m8j4Gq5kf+UFUF/9Y2g1+KrQxAeJxZMX56unl+LBcAS9Sisb0JJAunpwGmsZOyFvqhyAn5CCIejgtjt8+mx8OBXQKgOHQua8dITjHYP8Ix6ydjILi05+bUEIYwF4+mdFZD72i1/ngV84mgjrmoyd8aWk3FYV+Hx2tlk3f6Qy7Q/VUQTqSbr9/sM/tp+IdZ/LkD6cTlBujtdK7a3nyrRI4ogsD8lYmQRtORS3TmR8PaFAjodavKddi0cta+CvG93Nsn9yY7w/CKeDrYrFYi4veVw+YQiCxJnQ4iXLX+eqxpbHEnqRiTG+pTBddYaHImMk5A1wgz5+lCgYPt42cRXugauW4FWUTl3Otl3A4bMY5SFl6gDAv52gFiHkQVrdAkw+txkyIxZxpHWvxISbw8NJMP3ykn5znUiif4assNmxsEQpCJJ/USEEzgfFJ3yM6eb6HAia7cOR1d5Tci8PD0hkndKxeZVNxGj2nFyHp9CFR52nJS3o4PhvOwfFfNVpSfX3nnA6dVyLsCS8+G3xdQKLf+UWcBffSPo1F19OA9nETNtcgMybAcTko824uAdFUDn7yqDMBqWmGcay4AEzvIC4Wmt837xtZCwscpX4HePAUfW+9qTrfX+QpjcJMZQxctDuaTyc9wUKLLXZ5UcP9cBwo/Ir9nVZl+Sfp0BZJf3hoWboRPJ+xBZkFaXkYUHNZnIQxgekM5dxxipXUKGFyfjtVBLFq3qhsfQR9EhF943FE4nsSWLWnjDCXlvxMkjS+RBhhMc7O0Snb7IasmKIQbVaTtV0ffg5ERMDg84i891FbD1piaK6CjglZsXjkjBYy7ZXSsIhKDFwSNRSiIvNhrUbLzhoOiPhHyMauAH0JMqOB02LZnOvP7xoseMba7nlgw6j/lEFTgxL1ve5dTfCEOy9hZVmH4VIO/en+Gco6Jib9OeeMa90zghW8RCFR/5qH+UVpA+pREFq21fkytdyADq5sPC3SHuyfudCXBuVxpL2o/Kv//MWoj6rV4lq68iEed+20Fy6HmfIFy6gGCf8vpWp6pikmT9vr9VVqvl8lctW/a7CfjLly1T3pwEn6eArZd/NY1SchtvzLYqdpWgSLBaCG9vPkWfyj0aVm5clDd4Su7/HwJuPjvPk9KjjK0kHAJDt66DN5OzWjn23bPxFGQHbxq+y8qJMk66xXZYeottIFX/S8CjcfWmct4gZx9eOLEaY/IELdhgOzgsEmMV8hFmtO4r5BjGRTVGlHWecigHbLXrt2TwvC3wJnklVo6048Q8fyLV22h0U7mCxcn21yzg/OlGZi+shWgcy86BfSEumSWnTs5TaePsrc7896zU+pTG8FBmb7G+y8gppIVqZO/v11s+N5xoUs2Je8RfxZv0n30PzW3Oydp9Rm8xdDPj7efYRmsqjackZKrcnXuRjI94vXqr+C5xAveWaTyVXcM/f5GZrZ971VgvBE7u1XfFrF0y9MYovFvv+84U7NC7oxsJnEJ+vDYn6TZf9IaLjJaTFy2w27573dj9tc9hnvL2q8arbSxuwpKTcKXj03xb6MbtzsmHHtOS2Vp14ekru988+fRZIfcwOP/I5WDW/4qh/ywB12tp+ac8C/irCZhJbIIXtqoqmU9STtUAy9DRxRXH7XFZc/JIF+gysWKZsU9tagd2Bu/tpkHJSz7Z1HQeJ7i5hwqnH4cTCx6cJFXlMpQtD1iiQxCEUCZ9juLKCDjx7gmFOvvZpKHaM5OW4lqCpi9jloRGk9AxDSKo3fKGs/nKCfVMkiU8BtVh8WamEl3ANMIt/J5x3B+wTj1zKjk5p0sVJwtTpQvMVKjXQ8Xicdm2dBYeIRRCeOfkeT8luvOXI/RkvrDEfTQ5fe8lTtJNyEl3VMOcagY1oA0XnFQBOv0sr8LTvXKnlzhxV7Sm5Kp2cG9vd5RW+6alEe+foCrLB84gORG63JpXeIvhmxP33dT0QmqRl3/mBDOfnIxkfh2hWg8nnJz365zucfGEZ0OuKLvND5EyCXq4SX2OM33NSUdXgQL398TbU/oEOnXvDid1XxYoVTZ1TtuwlKFdNPx4FsPa5OdDqqCmkl+l2Y23J346DNqM3nCc3pqAHlazBs3+UeJsPYbtbyPges0j5g8h4K9eDkZ03Aj8MhdR0BiuSbTY5RdHvZyrgDpeTsfmWcFJsmXk6fhpkzu9PCDsvQULtPOlx1U+6zwd8kcUSsurSryFsOHpULbBTBZHnQboY8L11d1RyMp+IurSlSExhq6KLCvm5JtPIZwtX2Bh0aoJsZ4DA0ZihIMYDj2ZwucMF0HhRHVtng6P1ZdA0n7vLJS1piYxESgkWvzAUUUfEqknYwPX+PzBbHE/1mTTfl9wLE+byl/OfU7Wu9GHGl8QDgOPp6tJMnfguUSugpnZJTHNpwmRyj44NJ+fkhDqTgBd01WBKVucVFNH4J1sK8xwp+jEFZs1hOl9jyKL5hKp7CMnY/XaV9E17BPivl4ChMc3qoJcW+QYiODA9XrTcNomPB3dRG8MF4RuiDWvS0nsXeTA+XVc4UC78nRzfqY7yDD5sgjLvL7Yj7YQaKcJs+XUSIS5dwFOvqjheCFeTFJ27hdObWIwfg2ccxI1nx8O4BdmltnrhNznFYSH5YPnwwdO1N8XU+rqT1kORv/F45Tqf3tg/SizUNhqNi30XQsnjYpV6BalTkNwEeQbusLexox6skj8Ec5BvK2yv28EpQ8TWCLwa7QRx5LuMkShnEeBRfpa4/2of7MBXo8KsfzotMR6bwgMvcUHkqKOVbI+rJ6c+Xcdxbr7sUlYZxdg+bxk7GrxazYWdgvwX48vCrf2GND4s3MhWwk1Ds5REpDsKgTgk9OzCpoh5DGNOwztJhz49zdvXv7HCGC3TFbIK1b8mpPq8xlu79OKhUk+TOTdbFfgrREnmX93bCI8vwD+cs2/rykCIV87UyAuKx6j55Otk07THLgtoa4C8uh0Yn5BB/+s7HGUvi4tGS/3GiBXKIr2Dx5jcn2icKmkFY7cRrWxsPgm4A0ab7/QOdvEi58+QLuscGAI14Rg7xTzmAs5ofHMyfaYnQN4WSdW0aK8BkT2vxYExYv3OXRKaqJ9GwdasTdwggL+flnFOryeCWGx36g6qaZXAHmTdjhqr5yIB/TWIfKmlp+vpv99s4Br6ecmkD9jFvBXEzDcH++ejO8a9hfZUBpXxR08QbBV5J6losaWEU3efCw+yBasTWvAYDBvM70w/puARnFknsheCnOcjdsarfpeeer1sUBOVxUBppe346ljuMbW+3TpjazkRPseFkplec5RNPpFVnuiv1OR80o+k6F7LvJEnKrI6q3FZKiDIHlf0ZYqK1heE8N+HWdvbPsRW7GgqIbbDYk3ZyYnZr5TReNz9QxwtlStbLX/9H8/C/gXAd1sM9hG02ke7B8iJ1DcXGoD59HFk9BbZQ52OBGT1VH21KraMDfPhNKYekP20JaneC4+CWBoB00H6gxfZm1/btQ8qD4nqzDNlXVY8vLE9NRzAtIJ2cXkEsN/XO/e6GxkZhGns408+vaeTNoNduvtIjCGeXh6qz1dMyt2eSqgaitenvneIPe54wQ+zlHiTdtGqtxyuhKDLaO3J2mTUFl+bJvGbpl9PdRvVGS3y4GTtrorHvrsdORnz4tt1BY/vjk6rbD7ET61Ecb32vuOj3VlJeeP+I8k4Pq/Q0BJXv8pW8Mb2+2v7QYUteDjBFYfLPGrdqKvqNWhWA4lTi/zSqeXQOVEuZ2fOA6HVKT6M6/gI7stiu3pa9Pk9cjhoyYPltnLVU2LpaTA50HDKhu6AKiwIjd4Sc+iir1pmVM31S14LNZHFJMXMultaFQYlizDKdrvORFnNYdnoHByenncUgRbHZ7o4+Fkej9rul8lG3jnxbWKXQsRSsz8Dc/FmhNtKxxq+pYDDC/rVqNUn2Sbhk/KSbS3nywt231Cr60vQqNXnEB4biZ6v94ItEN8x7F9iWza2/4Bitm6suwrMJsSlB5hqKc7zqIuCmh0NNdQS9oDJ5a6l+h72YTwsK0GZfJ4z+nyI7XAR7YPTqSXxNP1WBSgicyyyo5yo1JZCH0oLn5QZTe67ylN4w4+ayh/hlrefvSTSzDYqwJnbL83aeHNvH7SEHKivsWaJunNhV4931BijmSijfLYwoBIweJBXJf8fOUDPMWaVQmo/Pi+gZNDmyw4gZVuLdJPLVNo5M8dJzoJf9+NoJIs//ut4f8ZBES/+vnaLjn1kBYPmQWCOki8+x+WkEWPFWY9AKEr3ZUgZ7NSge43Ntn5BxE8wdV4emQuJizZsw3ZGIuMnW2tpunDM6HxQq1Kkl7r6VW58HTycnmyiNRXmzhDtYd6HmfMnmNT8tN6bCAPtS1Ke42ne6Vyv0FSyFIVWKIykeFpGVAm1hqHma+VtB+FGJLqwAlzOkgmCfAqgqCMXziSylgnRowP/JqZOElTYcMJGD47sLCiVnAMnIksF0UMD+sgsWCTCDlpz6EMXuILVSC0H5HIy28O0Fczik5Xj1DtGxvQneqxCpQsn0jqex40PXmyMOyOIrGGegegPo44iIjQk5WXzeD18wGxZbPIyUkxOOn8Zl2x++1S48w9FXAOFwaOcylTSeR8CwjeLU9/q2hQibu63yETDkoVacuNRFT6YpAmPN0N9YOnU2Xi6fRlHJc40L9tT47XzREe3mrLsmYnlMQ/Mcz7qCX9SVvzhKTe5QKZ4/Us2EoXm2SLiACIhzcOrhJPv39fTG3+mK3hf/Us4NHfG/CmvsDYkRQt3S02PCVlklxF52rq6an1CDxeyqryzeW+JMfhqUG+bg2UHlpHxQ89jSA+umsUWrFu01HBvB/WXE6ceJhsGhM5hVjdNiggQ0Go12s+9IrMScO73oRsl8OGx2RBqsQzhpKs83cP1yHc4HB1sWxSoeIADylWcPhoJ52C/K7gFM0NCm1VUok0CA1c7B/iNKu9SSbvp3x8masgU3KdsPUpArJAEvZDfG2Jzro7PFaZioNi5eW0SbMdxPOso+wTDj35jtcnQBqgKijxz99KdG3CjYq8vMj45GQpblLoCqFlLB06leiKysXn0kMVCb4W0P6aqXCZnyYL1GkgRO7dEE43S2FBs7EB58j4QJQnFKfE6E0yfqIZwPOeFUuoV9Jkfx3A+3SLilmaWpK5TGO4yEsZB65WlNS+fs/gCzupCtf2qya3ajzDo4xJlS3RmNClsLfgXokmji/5hf++MN+AuduhCoOLaxLz8/6JyblH4bO5/L5ZQElB/35r+H/ILCD6xTGVKtnTG9W1Vp2OpTAZj/y75gR5CpU7KmOPn0tj/TcBrW/4s/V6KsTeIttj9vezgDvzGHiKEG6QvdEKHT/pe+FtNElj/p2ONRbcDDy06dbIHe4CMc7DRge3iDbI6l4Z/7111nqzNwjI7vPBNNbxXfKWzkVglvu56gapGg12R6Rghz0G0ZiX2cpb6fepss+SxYmzu1+9765aY/u5V1Vjv4t34Mh0gR3TEUxjf/UXnqyhEVmxLfRGMO9PsO9EqXL0lNeneD7v3noWFsyp5isYXXQSPPVSc4LeVEE17sJeA+2lSMz54mtvXPYNBm16IE4q3y6NFU+IvXWJZuS6Ciea/hpmT8l3M3bUn+V0lhFvX6m+Kcg24QyGj66zt0gETt7V0sl5/Xcfb0XvErOW82jjVFdW3pIovD7U4mSuD6vU26zOCraal8uJSVazt+lyrfKiPq+N/eHIz0+XLpCr6VfV8LNCBw5bA59yb9Eaw+pZe6jT1swep4tkxNq186ZOkLGtZgP5RxJQ+u8QUN6s/pSt4Q38i7uBgm028HFXTxRL5YHQjZ3sYdh+blUStTvelZ/KEW4Pt62y6HAs6ez2HfBu/4VSyzwBPZfOE2r73LDss24InfcLA4rDKWbJuq1bykO1h2LY3XDqfFcmdZ/8W4+9Zldpd6tsmrftFrromaNsu5WALnz7Bs1Fe7D0ZJomLeMH5eXVUMXOfm3SVDgY8AqfJUveB8wJ+dVFuGk2J1pZvm0q5OIR7rn0xFluHSbqp/4En839VcXhpRHpZj3L8G4bTiD1aRIatf4Rbvj18+yeEkmccHykK/duyWL3WPW0P8gATePVOHWHtU6zS6jDix8qjr9PyaaXG7pA+TLevL7FSaLDXkXQju2I0vnY5hSvX5inu+SGslAxW5qJyxQ+fhAznrjuVSrQboZ79OWke+PGpJ7H26/SN2UV99U+p9R7WfD0rRin1+hh0vP+E0B9OVcovQohoZX+4udrp3LSZgknZh6bEifnLWTpg7Y2zcb0ATf5ULM4kNqAeh0/3tftUXPiLnbmbyOgvJH/mK3h0S8m4Pxaa9Co0oKFJBwD+jLXe7iXrlIF9wRaiu4ehSHTNszbFGuRk0rZQiCBjrPa5wTcHz4J5N2Nk2rqS0KfanOCLs63KAt8PaDN9CrhIhovFJxfGtB7XJzgPq9WLGySvURES1kDywqCEtZxQsXu6gNpulxU4XPqRGJekQWvSuX1u+5Lk2afZwteuGlRtNSSnlzM6AHeS+lRgOx1S2S/CaFE8rdiS5mne5GhDLB7+QsEqeyqZF2veQzUMy+PtqNNX+N1D77Jtjiz9xqhF+80QjY3KxZ4r1Gkh+3e5un6AaEwOAs6ydcohfdef1UsJ1ZLnJUaQnpVbRYt87GniP48a7hX+OvqxokphO4ZLr25YVGvODxVOT5n3n6Up6vVtpsInr8qBB+7qUKSFD/PJysrOCec2PFwz0USCE4Bp1mQq2AdFT1VfeMK4XqSUXg/HErSynEET83DLL7dtIS+7dGGItubVfIQHSDiy3+BF21GFpipm5NJfp84D/SBBa3Dy/99MaXI/5aA/5AVQX/1voBawhyoo7WOUudW6nTbV5xQOyywkHdnAT/3Gw9e5mWNTv1DAuLtny4EyROj5PldSPi+mCsIt4NaRccPTLTfNvya3S0xH/cAJLo90geE77hjofzh1+iX7Pn7cq1U0UUzRXK473fQaAcTZ1+NE0ahR4UTz9FQprZ5QNjhzKD31xpKhOaHpOtsDfFQ8vKm6NCSsRVkyLYZv2bep71IJqW4QMtmkYWocAhR5HcKzmqQmWeMY07rn33xmnuvs/hy5aQcxVMIUXHCVUokTqz75aRAtNlwYl2DCein8vjvi/IKs0F2J9JkXg1d3XUopI9eJO1U3yFxDRuzNSqBCuH5APXrZOHITDxCty+hhpwOAouyV59j0bd0eKYzJ1rtqyo5oIoT8628qsBVwaap2W2hiXUdxTe2KMlCezwA3GiB2dvj9fmKqw7Oy0rAkd4rOen2TQtVEe/452Pe5+xOOIJbDxZLWvNKiLcMR7hEixmF266wqSYKJeTRdmYRQ8Nv2xSCx5Qq/6ply/60WcDtfvh4Yw46gy/h5PF3b8ETIlnD8Bo0Cd+E7+bvreFttOhUQ3ROmTcZEkZ/rwiqHL+Jp8JTrZzntjBxIay3oA+ChjxV8iZ8KO4hp8heQs6MOIk2SwvDYXtZMN41n3XDSIfeW7VvDZ2uulsadqMsvG8DnKRnbyiNZuL9/tGrVOY4Z83E48tVvDGsZmYpuy4xLG11875Rv65c4/gJjMY4H0FHOwE5tTskfxPw71nAtzXqmN0xA4ce5MpZk8E2NuWq8ebxo2HPRUJt4N1oANUenFT9dQQMQmeApZYKttOjRvA3K3ZwCJ8IOTdRLQ0JtpI3R5svJ6o2tIbyPsne92ry+mXL62SExb3z5HqxQc5z2NiGjvn78ycUKsdsL62Rvq+iJ4ajhGz+szl23obqrc+mwMnqOpJx3zyv/HwIG/6Oy4l99L6ihw6hjv272vfG3lZUT3UbDZ+ebDSxdT5jIHNrVMCJKRpiGbXe2jlzgu+xAPzEZYM3bzYKc/z++s9cDkb+7xBwg5b/fmv4fwgBjV88C9g+VB3uqcGJFzaHgIqL3IWhXFeYX8UrleLztIaHI71REokdoe0KOHG+hJPnr+VgLOszQKPIL5zFYZzQ5LrYw9uKUpwehFqlUZWv4fV43qv0Zj1F2lMp4UPr00HpOmZAD11AobuhgiVaKrX0jqQHvBK1YfHDl2oq7zlZmt3rhNPPocn5+x8TPu14Q6lrYJvunVLlhNpUVXqBbOLpdXCC/pk0OMHaESg8twvou6hHKcMJUFtJF1A/5QolN8dMKFWpB28DP3BChjXQTk8TuN+HWxWrbs3J+TpE8B7HB4rzYp1QWfN30OrxC8ePJSdeLCI+1O7THiXBrkqoduwX8MjOX5Z8bFOk5Xu7h1L3K5yeJN6+1ndRwvP2yHBaCJJJk6KSoHJIxeKXs84pE/jnb2p0x2nCmomyN/U56eSEJds0bGmszRl85oDXp5+XCa1WDxtqGd9wrK6TgC7qDz+fexKz1L61JT3Hcw+9ZT5Q9hklkU5d6MHnfH1WGfmuftvW8DymJPFP2RTil99gY69NuNu1jpM80FoK0HC2G4lQsbTwTXoP1i40jq8ybzWYOXldBRvA3/N06q/lYJbWXPP0TlVZONR6Tas9H6f7TuHpqrrTJTrt/Dek4tgjNnSeRB9Ey6HOlA1Ph13JJtPGMuA+lHuUrkJOGMUaJAheCU+ftzInynO3DqA9LzjR2rrsqVO6MngH1CHGfQakvV1FyBbFhELxycv7jriE8n0Uef3pIifLo/IFs/A0HBSBVtOd19yh9BO9ynZLfrx6cmJwvl4xjnePsaXlXOkwRBoncHeEmtK7F8L9Oa+r4LkcCXXl9R36Ye6rYOP0AbEXUPH03XARs9dlSZdby4bBjVwUfa+aTUfJbSAOXkIVbgxHwsO430LfzPufm6XznIRsbcHjELw5GUPgMT9uCHQnY4sTX/i05LP69JBX8wIHXvJD6vOdt+foCSgQWiUgzmjdYSi+FGfyVefpd4RCqObJYmm3dU3Sp84Srnj5ZcFr8oCm91Pxc/q+/NdWi983Y7FBsvJvl4P5hxBQ/sUx5Z3jGG5VhFnW7yGh35gVcIuf/JwO75tEP2SdwtDx9vG7rayTzXjPwT+uSJVJzkXFxv0x/2wcouNYzuaAks/Y8BgJdnxcwX7JY+Q1g386DCgSv1NJ+/vIyVK2WpU+J9kk4Za58FjGFothX6jUfZ4N6IhkVPH3wWOig+7Cx8EtxmksbwMqLzGBx1kcUHirMyAZtgjU7gZV7PTmMX8JNi+4l9oKBdPb1clqdbyAbXcKOnnvn23pGftAt1rz8iCAkureUEFcHihKzZQT7Jusd1CcLpxc0nTTaeoWORTjV2GRr2glbT5sgA+jIwvLxGkJymCGk+rymGLJzaYU8T6pPF0cFNxvPIZHecWPf8x5DK+dvMam0Rygn58Wjvf5ZyLFsYuhwVfe54x0Uunj3tnQ8bwVx/2NE+17+tlRQPQ0lLZIV+lOEiSIBbbF6b3ZJKQNtSUU79qskm6li5RevAIeU++yZPoMEvkmswoXelniyBMKkVbW+wPhtFjhoHWK3/dX5eZnOfg/YxZQ/dV7QjfBEXmLrtCRdyEewXfg+HNWpo6913Yy8awhHbY/zwJazT63jfIYFd5sHMn/7gs4ONfcWxa2gN1zrQHONH6N790tJ+X+ranYkq6JJ/8MXG59F0Rjfmh7OHi+hn2sdZyAwWn2JkvWK2+LB9GQtbMGrutzKvmTWxtp0hBwJEfAjrD1Avy5GIInPStOrnI+58Y2fdcewnuZOWn3s9zLvXJhu+UEdCWPf/+v5WAE9BkrV9Y5IY29F4BjvhTkWAshMfzs/fZUijQG8sqVjEEYMZj7E28FXxtLfFvvKRyEpYKsvviZpQs2B8DSRaycd9pLhqPd1p6sLr7M2s2cmMd6rYFxt77YTY/8tQzX0VPCk1q522NnGvVitfFW1NMqv2CLyfBW9403DQcZ2dcV/71goemw+1haxcOIk214HCtPefDey+5XnHiPXpA8FfM+73RsVZGnvz+f33w5mT+mFuD1ekPB9je48j6JoBvrw+7lIdGVsb0srr3h7naTJ4/6Brtid83/kQT8V4D9ZwmoLkXlT7kRVP/FBHR+UtSPKb9xcjfTmp6UgKc7q1PNEjauTToGWw0K4cWJ8xLO/LN5LcOQmB3+exbwql3W0M7wRqkT7luqRKkD7cXMWLxED6Cut9Wh1G41jl/12qZP6K9QqrrHkqFDQDMtOMDLf5QoqbKDTteJ2kIrfF884AxZpypZeFCeEUPxQdn3tJ9kBz6XuMKcRMimci5v4S2TB0v3yQaoaiQpPMVDi9OVo/T0PD4PUN/lsUoqsa3pbF91eL92nFBXgROzQ4sAHtfuybL01tT0kdArvFrGyy/imn/+8cihEXxO0pcY9zS/3o7wyNU3yk6D2dPXbezgtk5GnN3GSqRvN+TptxmJKIurl0mNk2xBIaU1J9/ypVLR2vImeJU5ykYn4aQ88mBvLtu6iiXCyTfSjwPv45Fn2693otPepDG8E5RWqfmOTLo4LK/wJHGDsvP20VPmhv7P+zfOB2ZOnAsfnnrsgoQT8Yegp05GUKCqwbGzSYHW2iWA+7xvq9j6WR7mdw2t6nK9/LezgP8QAv7qG2x2sPbhni63KBFdTaKMFQW8mlpHmT35/JpSrAi6RbLAoOSpSX52aoWoG7fV3wTM3XmE5KtpLI5vvk4vivWAe/OmVcI6nr7evlSES62MKHy7nEjbYV9D06U8XZ3tpCR3RzOhPuMjiq0d//0gZD/P3Rx4Olm+nYnYmz1PF1mIUaKveDpo1nzoqyNlYMxzXhNpF5oGZb8Tq2C/kiZyV7QXfB77VRWUiyuQy9dYgnt9aigsspLQR84j/S0gA8W+WupUMowrQLCkOM5PpU2ZFJs8BjacwKuG/x5Wmgu0qblhzKh5/3MzrA6eejhWgWMsdHJReLoa1zsfh3uHH+9E4hAeeuVXETlzUj51TtDkiHSc7k+Djnthb0KzsY7sZ/dukwhznMAT6h4F9R1Euhb3DnT5T3r+/Jm1i226BvDevH0PFFQKnbIEr7O3LLF3Z5Psok0P7z7aVam8m1p6TawL1IfOQYmFriKx94IOHpZExGjI09Xs5L7hMm95+7zrwf5tBFSX0h+zNbz0i2MK1eMNSnykLPt2/Jxcxoqfo0XIz+mh/SY0S5o71EIkV6fieeiJZWVPSJ45ZTEueBKFh3kBnn0zcNactiLVrWaGBnhilRiJoVNHkDfg74QvZmoy2zQa2AzV8WDwcSt+lcTQuhB6YeGyNBT0nPpxvIf306Q4O2ZCTqJL/IDHg5MyiRacpB0+2/CazBmxv54/vRmNBd2erlHYYE5K5+uJ8Dj5UhXc965KVtlwA/09qOx0bvjxnd2f30dXipKg4tfoOXqOwJanPcqUbcnHGVXz+Lgl6jhhhj9Rn52f0LSNwILzBkw6a5YETV59q6jN3YQoZKHDRc98xs6WQeh2U1ygXzwBsfNi0qn+Oi6ABRI/3m9oT3ivsxOUy5uDslp0S7KZ2BM6HIwVc5O5pk1RRTAQmeJks9f4uORQAfK45TE0421Ls69mwHOSMErfph2QUksMeLmHI0tCZS5p2hYt8L7D5yRHY0BXTWZCvCYSDnkXk1MyfRXw85WCgv15LH/jOKX8MVvD/+px6nh1l55Yi1vmG8/CxDsbUXCewHvabV0C9iVkgKn2A3PPoCaGHWe1N7cRYSf/9VKNpXYtPfFQC8iyVkWCG2vcAwFzy+B05oR05iz3hFJWKsdqC4LDojrCUThwsuThxjZE5408YbS31en1LXS89ZotuCPbYv/1dVVDfez3YPobTrRFWpQ4l+ItHJmMmC1om9bYM+HljbdYwbbZL2ojOzU+mEtDY/4NrqpxXoUCJ9dqRE6bcCKV0ESwVwKO01HgJMpQ1nvfs8EvdZJ7Nt4J6x24yokTbNbHCd9YY8I+Bf55bVkE+HDeW2D54rJyd+SjG+58UDw13H+Ra/wQuPaxAcaTq9Txek7O8hV9PXT+LpD7mjswyqWng+Z7OvN6lxNtG3pbMPJUqWz5qE3Yepx/ZklBxxBEQmkEbsYLS+iCOarO2zeNBsVTxtO2gkjOVd6VYQxbPlqjk6h6Ob4HyAS6OhLeXrchMdTv6uPN9SQj6z7y9iTqsPQ2xkLFjszPyz+SgJv/CgFltEabX7XY9m9/FvAX37TWvqYDPDStq1Jrdejp9mHn0H2HR8UvuX1Ao6+D4WXeBpTkU25TmBachOe4+7kxlBNwJcsCvLOhZ3G030v08VycoJfv5ypr32FN7TokUOPjg2WHbF1SIpkVlJILVVJkOKApITZPB9mdZdf9IaEByzsYir7DmefJCd3kIeOEGUOWiJXJh+rX1ufE3NUsTt4V0J8/FOHl9E8UrzRrok+VFNCkxxbFSD0TWmRvBoPAh8IkK0yVtsoXwzPDTZVsm0SkpnlIoBrapkqR30j0cJBrKEhds8z6mcXcya8bPBvnhWPQWkIdkXpwq9Z9lYUnSaVXZT9D+XrOOM3LOqDq+rKHLtitceKv05zuG8eFZm09cJxc3jUtrUUPn81YMJ6fcJJe+oTXf0CPKrZrfnzn95a3XxHWKJ2yBKiMHheeKjhZlWYoqql/edyh9PIXSvp3qFKpXsbwYpt7lW7Kg0nd5GBClXVZlUlzSujn+1HgvbNanG1HuaebMyfl87N6V8l+2Im/a2jlMbVa/SEERL/65mpdWSdQ3La4iiN14mlOtHnBEPkGizX9rtPtrbhCk1ULBMs3J9fqebzCpY94+vXXiqDHN0fQ9XPa4pi124Qa+n6AhxLtUPyx54l+w60KwVf9smi/8wld9V4P9fTcVim5mRPZyciBNvg4LEZnCKhoVAReKrdouroNLfGKhl/jz+8Ox89u7mmi7g9QyP6EgqF/A1k8Ygpt3a1RcJ7SgJhn9oX7M5FwdHiOOk2OdwXczU5HzJD1kgpR8YJSjjj5XpWe0K+jNJxUvL6J75e8/BgDNEueWqS3dBbpvOfpcq89BBQcZp6uburmC0Uof1mgRJ+anIJegMBfMBaVDU/PBTReoLrjgLH7kxOTGcrmZ8VPnm5a6mDiHsW8/Gi2WXw6LiZidqiCdv0YcfjdbAMaKvsQbmQkKFvikdDlGGG47jqdpUM253Q+dRp8lA7z9FU6i+QeeCu4v509SsaHb1PUrmt4xSLgbME0HpO6YoH30tc4ONd6QF90h8ALb0rFqOz+thtBeUytf9n+tX8aAe37+Ib6stjjhA4g0ZPsreFR/zyrdr+eRPp08BvaXFYQaPoxJ+c5m+AibznJFhEnYNUoRwjeHeZpn3YHmquaAp/r+1DFr+SU09hdEchX7yUOjsQXqb/yFLhvRlKl2JMlEgpWBq8F+DyGZl2ll8XPTHMr76s4hMKmwiL+wE33TZTNj29OvXfHoDkcRRaOQVeSSKp8qPLtpmKoTXuy9zcCHyd7hQUkLRLafzhZrSgWeHqtzCZNvusl9M3aZEky82tY6wwFwn19QLHfzwE1ViPvY9zawOltbST01RcDtNpT5+P29+dG1NLWoXvOyyrUDI/Q9rjcQ6rHDAVHkbfXJ7We0N8LhqK3zMl1mgoMd5zwPktc9irePrQMbjxuqqTOC5NemxHxmLK/OFqJBq/fhAt4mw0/H+b0c+Oqkh3Bt15GlVF2sqn06PbQZ8cdH6enhUlQZDvwmDY2Px/W16Za3UxQHleMZVjQeB8hGgFkwk5hkYFuOn3I1Zb3eUsNJ/qjkH7jOKX8+wcW/j+dBRzTFSeFq20rv95zAn0XnDxOGG+xd3xMAe4PfNz4i4DOK85L46gJD+/btKT6exbwlK4qT5IvGvO6RCvxSdQOYNT2FsF80QHv7m7hqYW1Ya49aDYeFowTCj10fJK+lmkcimztIZoZ+HQi/H2x4wSkQciJQw+eyZPG6gDb+KBjz7aKGrMZYbDsGiH38e56Y7EYek86fHj5rXsRjcboAjAVTsCTsh8JnoZU8BaxMDGruWg51l77iANV5NVYTlfJeOfvwZssS0d+zLNavL1uTA41pmP/cvMkXE6cfOTBq+3WvVfiJh1dMCp7hWxr7ZiG91psvMXD5uTTIk7Uc2phONYuwva3L2xMsmjlcakJzLGYFRgN40TEdKGjk7AVbENdYwI7I+dEBnWU8LDlBN2SUK9OWTzUxq64vr1VdFpUlvTTvuPtufAWIjH4+Vk5toHPFQVjdjlhN1PR4mt4PoJ7OBHkifRaG1sxmzxl5jFlqeVo4iIwlt74LBbYunju9I8k4L9C5D9LQFFS/5it4fX1r+0GoqR14FOQHiXTVpZo86rv0CUxJ9VTi0vK2sMO7kd7YvGrt3taILqFt690KGvgZ1/A5YoT5jZ/UNy6nEifeo6hiz85ys53KtK43JrwEO9PFn/3a5Fab7GFe7j0UXb8sIDOserCJx8rlD5Z2tMF0z/QyHdOrJbInHSW/HMDkBHxoW+QgKImDaGflAdL8hP//mbPy+/EVcvS87U3qXGvn1Bs2xfLdLHLOaHeF3j145LFRiEDbT4ChZ7eXywuv7JOx83rDM/9lpOxz1qT0mjmqcR98WDx+Fom9LH6PKE0nDfLXrMU0Ic4M/gEjwHHXpia9PhCayhtH/HXR1Gk6YVaUIWShLL0eJio4M4Aw9l+oHS1sQhtgvkLff+zdfyetRM9XyUbOmfzrLIT5uUXx1cMvfF+oGTVtzlP7283+GzLM0vXeaPT6uE/oTlvuireLp42TbpbDg9frXC67NKSOurWgg7vcpZ0Tcrbpzrp0NsSJ2zjHXm6bS8zGPyirxI94uX9rqFVlJfrP4WAv3pobQ9awcnj8/R0Fkug9VX7QvcSCY7H7BvQ/aeq4Y4GAXkIv3MSZ+8HXEzfqNJmdZnwVuExFRR7AyVL/TbRhVUsoTonPB18SydCr7sMQ+yZS8wUMtc0e20QlNUNV4mqpDoZsHWCe730OHloOdHlFfN07LHYs8S4aDZP19gbukgzWUYvPJ37WBsPHm/vi4KFcJxIOa2PUN78DWYsfEnkuLU2cLOIXIUF0xKqffYaeNVtiwIJgUof7rmD/nrm6eDC4eQT1GgCiDGvr5HzdBYZHU9Xq5ATeDifEuofNz1PL7echMtiauk0ajI0iC1x9EBXk0Tzi0LE024ULbennrpHxMm6CGMW2DbwdDfb6FDmhlHF5noIcFIVMTTJya3S7cMNyPhZczKL1YzDZbcV6ennua7a+u6qNO4KHsPa1QHvYW9ZpqCbRDe+huHpC7RKPpJdE3Eb6DDY9QGndsTbH5b7N1S6esJpAV5NrfUxgCRtZRzN1iTS1fe5ATBOQhXJs/fbNlrhMbX+Y7aG/9U3glJ7PcN9qDixKtc3qXSpt5z17x1K0uxn2a4k/sInTDbIy+SzSW6msQZP0Pg5D+UFJ41lRBBaKUVxap9aStc5hsdZsXCijZxE+/fdhosqrFEYU04qX5MMeJ7kXZWc8dsmt2JdQuuuAxw7Zz+ngXD2oFpXnGSxpbVU/LIlDPFkseRVf1UaOyiF+/2wqoKU5YQMny6CJ4k0HOeGEhDvQ3b8+1sVB0jSJpqvTh9wPP1nZj2YWzrTSoJCjI9V0gVzT9NVx0lEe4vF+54T9amMJSebT3BSdFin3UZbwVNZGTjeIN/mMaLv4TVPUsWqw5jQs/1xAV5GVAUOqWq6dDkZB25OFpULXaTaab+HNhRIFffiwsS7cnOHd22eUCYpnHhHq9fgs3+IjDU+j0nxjBpo7ZWJUvXjTby+QghX28N8HHsYPd2WnQ0fR+Tv79KrTnRZTOB9ODksi4OvSIMcr6B247BKho2u03JcFT+bfqhVYHh+Tc1vsYNP0/38rWXzPvT3xZSM/pRnAX/1LODcXVXvK5ItOjXmCJjcOdEc87qtTukeclztvB0cSDVg96XlvaEdv83/EvCvWcD+fHx46NZpCCyZE+3cxxYcbi4nyvbCCXlip8rj16WKnEuoJdgqYhec54UTR5c72xBNV/LW58ZA0C09wNKm40QKYoN5q4yTLAk3FhibMyeTYXgTFsYzBdwqInaxbIlGLnwHTz1LKv6bgNlpjODgG1rlmyYnLY3u2t8EdJ63scbFtopBlwoNe0tH07EeXb/eMnJ5+YHLiZh6mv0zh6lX/u6uE7yWYhsM/SBUNtdtzzO8jQ+Oa6yZdaaLwIDTvPDWcYAq20yKHueL844TEPjrneMFeJHd1568+PDR5a/lYFIpxmD7Kif3URUSIyPWDozralM5pTDp2DE8E/bCeYv95ebnxlj9+vHUNlog6+mMLc8mzhqv/9qofOH7yQ184eO6lUZ6BaugEHEWYRvcpqLIM5uhNcjlOHuLA+JEbmpOUj0xJG9a5ZykbSz8P1cE/b9f/A/v1qky</prop>
			<obj name="TemperatureLog" class="TemperatureLog" version="2">
				<prop name="Times">TEFSWgAA6Z0AAIDpmFAAAADqAQAAhAMAACgFAADCBgAAXAgAAPYJAACaCwAANA0AAM4OAABoEAAADBIAAKYTAABAFQAA2hYAAH4YAAAYGgAAshsAAEwdAADwHgAAiiAAACQiAAC+IwAAWCUAAPwmAACWKAAAMCoAAMorAABuLQAACC8AAKIwAABGMgAA4DMAAHo1AAAUNwAArjgAAFI6AADsOwAAhj0AACo/AADEQAAAXkIAAPhDAACcRQAANkcAANBIAABqSgAABEwAAKhNAABCTwAA3FAAAHZSAAAaVAAAtFUAAE5XAADyWAAAjFoAACZcAADAXQAAZF8AAP5gAACYYgAAMmQAAMxlAABwZwAACmkAAKRqAABIbAAA4m0AAHxvAAAWcQAAunIAAFR0AADudQAAiHcAACJ5AADGegAAYHwAAPp9AACUfwAAOIEAANKCAABshAAAEIYAAKqHAABEiQAA3ooAAHiMAAAcjgAAto8AAFCRAADqkgAAjpQAACiWAADClwAAZpkAAACbAACanAAANJ4AAM6fAAByoQAADKMAAKakAABKpgAA5KcAAH6pAAAYqwAAvKwAAFauAADwrwAAirEAACSzAADItAAAYrYAAPy3AACWuQAAOrsAANS8AABuvgAAEsAAAKzBAABGwwAA4MQAAITGAAAeyAAAuMkAAFLLAADszAAAkM4AACrQAADE0QAAXtMAAALVAACc1gAANtgAANrZAAB02wAADt0AAKjeAABM4AAA5uEAAIDjAAAa5QAAtOYAAFjoAADy6QAAjOsAACbtAADK7gAAZPAAAP7xAACi8wAAPPUAANb2AABw+AAAFPoAAK77AABI/QAA4v4AAHwAAQAgAgEAugMBAFQFAQDuBgEAkggBACwKAQDGCwEAag0BAAQPAQCeEAEAOBIBANwTAQB2FQEAEBcBAKoYAQBEGgEA6BsBAIIdAQAcHwEAwCABAFoiAQD0IwEAjiUBADInAQDMKAEAZioBAAAsAQCkLQEAPi8BANgwAQByMgEADDQBALA1AQBKNwEA5DgBAIg6AQAiPAEAvD0BAFY/AQDwQAEAlEIBAC5EAQDIRQEAbEcBAAZJAQCgSgEAOkwBAN5NAQB4TwEAElEBAKxSAQBGVAEA6lUBAIRXAQAeWQEAwloBAFxcAQD2XQEAkF8BADRhAQDOYgEAaGQBAAJmAQCcZwEAQGkBANpqAQB0bAEAGG4BALJvAQBMcQEA5nIBAIp0AQAkdgEAvncBAFh5AQDyegEAlnwBADB+AQDKfwEAZIEBAAiDAQCihAEAPIYBAOCHAQB6iQEAFIsBAK6MAQBSjgEA7I8BAIaRAQAgkwEAupQBAF6WAQD4lwEAkpkBADabAQDQnAEAap4BAASgAQCooQEAQqMBANykAQB2pgEAEKgBALSpAQBOqwEA6KwBAIKuAQAmsAEAwLEBAFqzAQD+tAEAmLYBADK4AQDMuQEAcLsBAAq9AQCkvgEAPsABANjBAQB8wwEAFsUBALDGAQBUyAEA7skBAIjLAQAizQEAxs4BAGDQAQD60QEAlNMBAC7VAQDS1gEAbNgBAAbaAQCg2wEARN0BAN7eAQB44AEAHOIBALbjAQBQ5QEA6uYBAI7oAQAo6gEAwusBAFztAQD27gEAmvABADTyAQDO8wEAaPUBAAz3AQCm+AEAQPoBAOT7AQB+/QEAGP8BALIAAgBWAgIA8AMCAIoFAgAkBwIAvggCAGIKAgD8CwIAlg0CADAPAgDUEAIAbhICAAgUAgCsFQIARhcCAOAYAgB6GgIAHhwCALgdAgBSHwIA7CACAIYiAgAqJAIAxCUCAF4nAgACKQIAnCoCADYsAgDQLQIAdC8CAA4xAgCoMgIAQjQCANw1AgCANwIAGjkCALQ6AgBOPAIA8j0CAIw/AgAmQQIAykICAGREAgD+RQIAmEcCADxJAgDWSgIAcEwCAApOAgCkTwIASFECAOJSAgB8VAIAFlYCALpXAgBUWQIA7loCAJJcAgAsXgIAxl8CAGBhAgAEYwIAnmQCADhmAgDSZwIAbGkCABBrAgCqbAIARG4CAOhvAgCCcQIAHHMCALZ0AgBadgIA9HcCAI55AgAoewIAwnwCAGZ+AgAAgAIAmoECADSDAgDYhAIAcoYCAAyIAgCwiQIASosCAOSMAgB+jgIAIpACALyRAgBWkwIA8JQCAIqWAgAumAIAyJkCAGKbAgAGnQIAoJ4CADqgAgDUoQIAbqMCABKlAgCspgIARqgCAOCpAgCEqwIAHq0CALiuAgBcsAIA9rECAJCzAgAqtQIAxLYCAGi4AgACugIAnLsCAEC9AgDavgIAdMACAA7CAgCywwIATMUCAObGAgCAyAIAGsoCAL7LAgBYzQIA8s4CAIzQAgAw0gIAytMCAGTVAgAI1wIAotgCADzaAgDW2wIAet0CABTfAgCu4AIASOICAOLjAgCG5QIAIOcCALroAgBU6gIA+OsCAJLtAgAs7wIA0PACAGryAgAE9AIAnvUCAEL3AgDc+AIAdvoCABD8AgCq/QIATv8CAOgAAwCCAgMAHAQDAMAFAwBaBwMA9AgDAI4KAwAyDAMAzA0DAGYPAwAKEQMApBIDAD4UAwDYFQMAfBcDABYZAwCwGgMAShwDAOQdAwCIHwMAIiEDALwiAwBgJAMA+iUDAJQnAwAuKQMA0ioDAGwsAwAGLgMAoC8DADoxAwDeMgMAeDQDABI2AwC2NwMAUDkDAOo6AwCEPAMAKD4DAMI/AwBcQQMA9kIDAJpEAwA0RgMAzkcDAGhJAwAMSwMApkwDAEBOAwDaTwMAdFEDABhTAwCyVAMATFYDAPBXAwCKWQMAJFsDAL5cAwBiXgMA/F8DAJZhAwAwYwMAymQDAG5mAwAIaAMAomkDADxrAwDgbAMAem4DABRwAwC4cQMAUnMDAOx0AwCGdgMAKngDAMR5AwBeewMA+HwDAJJ+AwA2gAMA0IEDAGqDAwAEhQMAqIYDAEKIAwDciQMAgIsDABqNAwC0jgMATpADAPKRAwCMkwMAJpUDAMCWAwBamAMA/pkDAJibAwAynQMA1p4DAHCgAwAKogMApKMDAEilAwDipgMAfKgDABaqAwCwqwMAVK0DAO6uAwCIsAMAIrIDAMazAwBgtQMA+rYDAJ64AwA4ugMA0rsDAGy9AwAGvwMAqsADAETCAwDewwMAeMUDABzHAwC2yAMAUMoDAPTLAwCOzQMAKM8DAMLQAwBm0gMAANQDAJrVAwA01wMAztgDAHLaAwAM3AMApt0DAEDfAwDk4AMAfuIDABjkAwC85QMAVucDAPDoAwCK6gMALuwDAMjtAwBi7wMA/PADAJbyAwA69AMA1PUDAG73AwAS+QMArPoDAEb8AwDg/QMAhP8DAB4BBAC4AgQAUgQEAOwFBACQBwQAKgkEAMQKBABeDAQAAg4EAJwPBAA2EQQA0BIEAHQUBAAOFgQAqBcEAEwZBADmGgQAgBwEABoeBAC+HwQAWCEEAPIiBACMJAQAJiYEAMonBABkKQQA/ioEAJgsBAA8LgQA1i8EAHAxBAAUMwQArjQEAEg2BADiNwQAfDkEACA7BAC6PAQAVD4EAO4/BACSQQQALEMEAMZEBABqRgQABEgEAJ5JBAA4SwQA3EwEAHZOBAAQUAQAqlEEAERTBADoVAQAglYEABxYBADAWQQAWlsEAPRcBACOXgQAMmAEAMxhBABmYwQAAGUEAJpmBAA+aAQA2GkEAHJrBAAWbQQAsG4EAEpwBADkcQQAiHMEACJ1BAC8dgQAVngEAPB5BACUewQALn0EAMh+BABigAQABoIEAKCDBAA6hQQA1IYEAHiIBAASigQArIsEAEaNBADqjgQAhJAEAB6SBAC4kwQAXJUEAPaWBACQmAQANJoEAM6bBABonQQAAp8EAKagBABAogQA2qMEAHSlBAAYpwQAsqgEAEyqBADmqwQAiq0EACSvBAC+sAQAWLIEAPyzBACWtQQAMLcEAMq4BABkugQACLwEAKK9BAA8vwQA4MAEAHrCBAAUxAQArsUEAFLHBADsyAQAhsoEACDMBADEzQQAXs8EAPjQBACS0gQANtQEANDVBABq1wQABNkEAKjaBABM3AQA5t0EAIrfBAAk4QQAvuIEAFjkBAD85QQAlucEADDpBADK6gQAZOwEABLuBACs7wQARvEEAOryBACO9AQAMvYEAMz3BABm+QQAAPsEAJr8BABI/gQA4v8EAIYBBQAgAwUAugQFAFQGBQDuBwUAkgkFACwLBQDGDAUAag4FAAQQBQCeEQUAOBMFANIUBQB2FgUAEBgFAKoZBQBEGwUA6BwFAIIeBQAcIAUAwCEFAFojBQD0JAUAjiYFACgoBQDMKQUAZisFAAAtBQCaLgUAPjAFANgxBQByMwUAFjUFALA2BQBKOAUA5DkFAIg7BQAiPQUAvD4FAFZABQDwQQUAlEMFAC5FBQDIRgUAYkgFAAZKBQCgSwUAOk0FAN5OBQB4UAUAElIFAKxTBQBGVQUA6lYFAIRYBQAeWgUAuFsFAFxdBQD2XgUAkGAFADRiBQDOYwUAaGUFAAJnBQCcaAUAQGoFANprBQB0bQUADm8FALJwBQBMcgUA5nMFAIp1BQAkdwUAvngFAFh6BQD8ewUAln0FADB/BQDKgAUAboIFAAiEBQCihQUAPIcFAOCIBQB6igUAFIwFAK6NBQBIjwUA7JAFAIaSBQAglAUAupUFAF6XBQD4mAUAkpoFACycBQDQnQUAap8FAAShBQCoogUAQqQFANylBQB2pwUAGqkFALSqBQBOrAUA6K0FAIKvBQAmsQUAwLIFAFq0BQD0tQUAmLcFADK5BQDMugUAcLwFAAq+BQCkvwUAPsEFAOLCBQB8xAUAFsYFALDHBQBKyQUA7soFAIjMBQAizgUAxs8FAGDRBQD60gUAlNQFADjWBQDS1wUAbNkFAAbbBQCg3AUARN4FAN7fBQB44QUAEuMFALbkBQBQ5gUA6ucFAI7pBQAo6wUAwuwFAFzuBQD27wUAmvEFADTzBQDO9AUAaPYFAAz4BQCm+QUAQPsFAOT8BQB+/gUAGAAGALIBBgBWAwYA8AQGAIoGBgAkCAYAvgkGAGILBgD8DAYAlg4GADAQBgDUEQYAbhMGAAgVBgCsFgYARhgGAOAZBgB6GwYAHh0GALgeBgBSIAYA7CEGAIYjBgAqJQYAxCYGAF4oBgACKgYAnCsGADYtBgDQLgYAdDAGAA4yBgCoMwYAQjUGANw2BgCAOAYAGjoGALQ7BgBOPQYA8j4GAIxABgAmQgYAykMGAGRFBgD+RgYAmEgGADJKBgDWSwYAcE0GAApPBgCkUAYASFIGAOJTBgB8VQYAIFcGALpYBgBUWgYA7lsGAJJdBgAsXwYAxmAGAGBiBgD6YwYAnmUGADhnBgDSaAYAbGoGABBsBgCqbQYARG8GAOhwBgCCcgYAHHQGALZ1BgBadwYA9HgGAI56BgAofAYAwn0GAGZ/BgAAgQYAmoIGADSEBgDYhQYAcocGAAyJBgCwigYASowGAOSNBgB+jwYAGJEGALySBgBWlAYA8JUGAIqXBgAumQYAyJoGAGKcBgAGngYAoJ8GADqhBgDUogYAeKQGABKmBgCspwYARqkGAOCqBgCErAYAHq4GALivBgBSsQYA9rIGAJC0BgAqtgYAzrcGAGi5BgACuwYAnLwGADa+BgDavwYAdMEGAA7DBgCyxAYATMYGAObHBgCAyQYAJMsGAL7MBgBYzgYA8s8GAJbRBgAw0wYAytQGAGTWBgAI2AYAotkGADzbBgDW3AYAcN4GABTgBgCu4QYASOMGAOLkBgCG5gYAIOgGALrpBgBU6wYA+OwGAJLuBgAs8AYA0PEGAGrzBgAE9QYAnvYGADj4BgDc+QYAdvsGABD9BgCq/gYATgAHAOgBBwCCAwcAJgUHAMAGBwBaCAcA9AkHAI4LBwAyDQcAzA4HAGYQBwAAEgcApBMHAD4VBwDYFgcAfBgHABYaBwCwGwcASh0HAO4eBwCIIAcAIiIHALwjBwBWJQcA+iYHAJQoBwAuKgcA0isHAGwtBwAGLwcAoDAHAEQyBwDeMwcAeDUHABI3BwCsOAcAUDoHAOo7BwCEPQcAHj8HAMJABwBcQgcA9kMHAJpFBwA0RwcAzkgHAGhKBwAMTAcApk0HAEBPBwDaUAcAflIHABhUBwCyVQcATFcHAPBYBwCKWgcAJFwHAL5dBwBYXwcA/GAHAJZiBwAwZAcAymUHAG5nBwAIaQcAomoHAEZsBwDgbQcAem8HABRxBwCucgcAUnQHAOx1BwCGdwcAIHkHAMR6BwBefAcA+H0HAJx/BwA2gQcA0IIHAGqEBwAEhgcAqIcHAEKJBwDcigcAgIwHABqOBwC0jwcATpEHAPKSBwCMlAcAJpYHAMCXBwBamQcA/poHAJicBwAyngcAzJ8HAHChBwAKowcApKQHAEimBwDipwcAfKkHABarBwC6rAcAVK4HAO6vBwCIsQcAIrMHAMa0BwBgtgcA+rcHAJS5BwA4uwcA0rwHAGy+BwAQwAcAqsEHAETDBwDexAcAeMYHABzIBwC2yQcAUMsHAOrMBwCOzgcAKNAHAMLRBwBm0wcAANUHAJrWBwA02AcA2NkHAHLbBwAM3QcApt4HAEDgBwDk4QcAfuMHABjlBwCy5gcAVugHAPDpBwCK6wcALu0HAMjuBwBi8AcA/PEHAKDzBwA69QcA1PYHAG74BwAI+gcArPsHAEb9BwDg/gcAegAIAB4CCAC4AwgAUgUIAPYGCACQCAgAKgoIAMQLCABoDQgAAg8IAJwQCAA2EggA0BMIAHQVCAAOFwgAqBgIAEIaCADmGwgAgB0IABofCAC+IAgAWCIIAPIjCACMJQgAJicIAMooCABkKggA/isIAJgtCAA8LwgA1jAIAHAyCAAKNAgArjUIAEg3CADiOAgAfDoIACA8CAC6PQgAVD8IAPhACACSQggALEQIAMZFCABqRwgABEkIAJ5KCAA4TAgA0k0IAHZPCAAQUQgAqlIIAERUCADoVQgAglcIABxZCADAWggAWlwIAPRdCACOXwgAKGEIAMxiCABmZAgAAGYIAJpnCAA+aQgA2GoIAHJsCAAWbggAsG8IAEpxCADkcggAiHQIACJ2CAC8dwgAVnkIAPB6CACUfAgALn4IAMh/CABigQgABoMIAKCECAA6hggA3ocIAHiJCAASiwgArIwIAFCOCADqjwgAhJEIAB6TCADClAgAXJYIAPaXCACQmQgAKpsIAM6cCABonggAAqAIAJyhCABAowgA2qQIAHSmCAAOqAgAsqkIAEyrCADmrAgAiq4IACSwCAC+sQgAWLMIAPK0CACWtggAMLgIAMq5CABuuwgACL0IAKK+CAA8wAgA4MEIAHrDCAAUxQgArsYIAEjICADsyQgAhssIACDNCADEzggAXtAIAPjRCACS0wgANtUIANDWCABq2AgABNoIAJ7bCABC3QgA3N4IAHbgCAAa4ggAtOMIAE7lCADo5ggAjOgIACbqCADA6wgAWu0IAPTuCACY8AgAMvIIAMzzCABw9QgACvcIAKT4CAA++ggA4vsIAHz9CAAW/wgAsAAJAEoCCQDuAwkAiAUJACIHCQC8CAkAYAoJAPoLCQCUDQkAOA8JANIQCQBsEgkABhQJAKAVCQBEFwkA3hgJAHgaCQASHAkAth0JAFAfCQDqIAkAjiIJACgkCQDCJQkAXCcJAPYoCQCaKgkANCwJAM4tCQBoLwkADDEJAKYyCQBANAkA5DUJAH43CQAYOQkAsjoJAEw8CQDwPQkAij8JACRBCQC+QgkAYkQJAPxFCQCWRwkAOkkJANRKCQBuTAkACE4JAKJPCQBGUQkA4FIJAHpUCQAUVgkAuFcJAFJZCQDsWgkAkFwJACpeCQDEXwkAXmEJAAJjCQCcZAkANmYJANBnCQBqaQkADmsJAKhsCQBCbgkA3G8JAIBxCQAacwkAtHQJAFh2CQDydwkAjHkJACZ7CQDKfAkAZH4JAP5/CQCYgQkAPIMJANaECQBwhgkACogJAKSJCQBIiwkA4owJAHyOCQAWkAkAupEJAFSTCQDulAkAiJYJACyYCQDGmQkAYJsJAASdCQCengkAOKAJANKhCQB2owkAEKUJAKqmCQBEqAkA3qkJAIKrCQAcrQkAtq4JAFCwCQD0sQkAjrMJACi1CQDMtgkAZrgJAAC6CQCauwkANL0JANi+CQBywAkADMIJAKbDCQBKxQkA5MYJAH7ICQAiygkAvMsJAFbNCQDwzgkAitAJAC7SCQDI0wkAYtUJAPzWCQCg2AkAOtoJANTbCQB43QkAEt8JAKzgCQBG4gkA6uMJAITlCQAe5wkAuOgJAFLqCQD26wkAkO0JACrvCQDE8AkAaPIJAAL0CQCc9QkAQPcJANr4CQB0+gkADvwJAKj9CQBM/wkA5gAKAIACCgAaBAoAvgUKAFgHCgDyCAoAlgoKADAMCgDKDQoAZA8KAP4QCgCiEgoAPBQKANYVCgB6FwoAFBkKAK4aCgBIHAoA4h0KAIYfCgAgIQoAuiIKAFQkCgD4JQoAkicKACwpCgDQKgoAaiwKAAQuCgCeLwoAODEKANwyCgB2NAoAEDYKAKo3CgBOOQoA6DoKAII8CgAmPgoAwD8KAFpBCgD0QgoAjkQKADJGCgDMRwoAZkkKAABLCgCkTAoAPk4KANhPCgB8UQoAFlMKALBUCgBKVgoA5FcKAIhZCgAiWwoAvFwKAFZeCgD6XwoAlGEKAC5jCgDIZAoAbGYKAAZoCgCgaQoAOmsKAN5sCgB4bgoAEnAKAKxxCgBQcwoA6nQKAIR2CgAeeAoAwnkKAFx7CgD2fAoAmn4KADSACgDOgQoAaIMKAAKFCgCmhgoAQIgKANqJCgB0iwoAGI0KALKOCgBMkAoA8JEKAIqTCgAklQoAvpYKAGKYCgD8mQoAlpsKADCdCgDKngoAbqAKAAiiCgCiowoAPKUKAOCmCgB6qAoAFKoKALirCgBSrQoA7K4KAIawCgAgsgoAxLMKAF61CgD4tgoAnLgKADa6CgDQuwoAar0KAAS/CgCowAoAQsIKANzDCgB2xQoAGscKALTICgBOygoA8ssKAIzNCgAmzwoAwNAKAGTSCgD+0woAmNUKADLXCgDM2AoAcNoKAArcCgCk3QoASN8KAOLgCgB84goAFuQKALrlCgBU5woA7ugKAIjqCgAi7AoAxu0KAGDvCgD68AoAlPIKADj0CgDS9QoAbPcKAAb5CgCq+goARPwKAN79CgB4/woAHAELALYCCwBQBAsA9AULAI4HCwAoCQsAwgoLAFwMCwAADgsAmg8LADQRCwDOEgsAchQLAAwWCwCmFwsAShkLAOQaCwB+HAsAGB4LALwfCwBWIQsA8CILAIokCwAkJgsAyCcLAGIpCwD8KgsAliwLADouCwDULwsAbjELABIzCwCsNAsARjYLAOA3CwB6OQsAHjsLALg8CwBSPgsA7D8LAJBBCwAqQwsAxEQLAGhGCwACSAsAnEkLADZLCwDQTAsAdE4LAA5QCwCoUQsAQlMLAOZUCwCAVgsAGlgLAL5ZCwBYWwsA8lwLAIxeCwAmYAsAymELAGRjCwD+ZAsAmGYLADxoCwDWaQsAcGsLAAptCwCubgsASHALAOJxCwCGcwsAIHULALp2CwBUeAsA7nkLAJJ7CwAsfQsAxn4LAGqACwAEggsAnoMLADiFCwDchgsAdogLABCKCwCqiwsARI0LAOiOCwCCkAsAHJILALaTCwBalQsA9JYLAI6YCwAymgsAzJsLAGadCwAAnwsAmqALAD6iCwDYowsAcqULAAynCwCwqAsASqoLAOSrCwB+rQsAIq8LALywCwBWsgsA+rMLAJS1CwAutwsAyLgLAGK6CwAGvAsAoL0LADq/CwDUwAsAeMILABLECwCsxQsAUMcLAOrICwCEygsAHswLALjNCwBczwsA9tALAJDSCwAq1AsAztULAGjXCwAC2QsAptoLAEDcCwDa3QsAdN8LAA7hCwCy4gsATOQLAOblCwCA5wsAJOkLAL7qCwBY7AsA8u0LAJbvCwAw8QsAyvILAG70CwAI9gsAovcLADz5CwDW+gsAevwLABT+CwCu/wsASAEMAOwCDACGBAwAIAYMAMQHDABeCQwA+AoMAJIMDAA2DgwA0A8MAGoRDAAEEwwAqBQMAEIWDADcFwwAdhkMABAbDAC0HAwATh4MAOgfDACCIQwAJiMMAMAkDABaJgwA9CcMAJgpDAAyKwwAzCwMAHAuDAAKMAwApDEMAD4zDADiNAwAfDYMABY4DACwOQwAVDsMAPg8DACSPgwALEAMANBBDABqQwwABEUMAJ5GDABCSAwA3EkMAHZLDAAQTQwAtE4MAE5QDADoUQwAjFMMACZVDADAVgwAWlgMAPRZDACYWwwAMl0MAMxeDABmYAwACmIMAKRjDAA+ZQwA2GYMAHxoDAAWagwAsGsMAFRtDADubgwAiHAMACJyDAC8cwwAYHUMAPp2DACUeAwALnoMANJ7DABsfQwABn8MAKCADABEggwA3oMMAHiFDAAchwwAtogMAFCKDADqiwwAhI0MACiPDADCkAwAXJIMAPaTDACalQwANJcMAM6YDABymgwADJwMAKadDABAnwwA2qAMAH6iDAAYpAwAsqUMAEynDADwqAwAiqoMACSsDAC+rQwAYq8MAPywDACWsgwAOrQMANS1DAButwwACLkMAKK6DABGvAwA4L0MAHq/DAAUwQwAuMIMAFLEDADsxQwAhscMACrJDADEygwAXswMAPjNDACczwwANtEMANDSDABq1AwADtYMAKjXDABC2QwA5toMAIDcDAAa3gwAtN8MAE7hDADy4gwAjOQMACbmDADA5wwAZOkMAP7qDACY7AwAMu4MANbvDABw8QwACvMMAK70DABI9gwA4vcMAHz5DAAW+wwAuvwMAFT+DADu/wwAiAENACwDDQDGBA0AYAYNAPoHDQCeCQ0AOAsNANIMDQB2Dg0AEBANAKoRDQBEEw0A3hQNAIIWDQAcGA0AthkNAFAbDQDqHA0Ajh4NACggDQDCIQ0AZiMNAAAlDQCaJg0ANCgNANgpDQByKw0ADC0NALAuDQBKMA0A5DENAH4zDQAYNQ0AvDYNAFY4DQDwOQ0AijsNAC49DQDIPg0AYkANAAZCDQCgQw0AOkUNANRGDQBuSA0AEkoNAKxLDQBGTQ0A4E4NAIRQDQAeUg0AuFMNAFxVDQD2Vg0AkFgNACpaDQDEWw0AaF0NAAJfDQCcYA0ANmINANpjDQB0ZQ0ADmcNAKhoDQBMag0A5msNAIBtDQAkbw0AvnANAFhyDQDycw0AjHUNADB3DQDKeA0AZHoNAP57DQCifQ0APH8NANaADQBwgg0AFIQNAK6FDQBIhw0A7IgNAIaKDQAgjA0Auo0NAFSPDQD4kA0AkpINACyUDQDGlQ0AapcNAASZDQCemg0AOJwNANydDQB2nw0AEKENALSiDQBOpA0A6KUNAIKnDQAcqQ0AwKoNAFqsDQD0rQ0Ajq8NADKxDQDMsg0AZrQNAAq2DQCktw0APrkNANi6DQByvA0AFr4NALC/DQBKwQ0A5MINAIjEDQAixg0AvMcNAGDJDQD6yg0AlMwNAC7ODQDIzw0AbNENAAbTDQCg1A0AOtYNAN7XDQB42Q0AEtsNALbcDQBQ3g0A6t8NAIThDQAo4w0AwuQNAFzmDQD25w0AkOkNADTrDQDO7A0AaO4NAALwDQCm8Q0AQPMNANr0DQB+9g0AGPgNALL5DQBM+w0A5vwNAIr+DQAkAA4AvgEOAFgDDgD8BA4AlgYOADAIDgDUCQ4AbgsOAAgNDgCiDg4APBAOAOARDgB6Ew4AFBUOALgWDgBSGA4A7BkOAIYbDgAqHQ4AxB4OAF4gDgD4IQ4AkiMOADYlDgDQJg4AaigOAAQqDgCoKw4AQi0OANwuDgB2MA4AGjIOALQzDgBONQ4A6DYOAIw4DgAmOg4AwDsOAGQ9DgD+Pg4AmEAOADJCDgDMQw4AcEUOAApHDgCkSA4APkoOAOJLDgB8TQ4AFk8OALBQDgBUUg4A7lMOAIhVDgAsVw4AxlgOAGBaDgD6Ww4AlF0OADhfDgDSYA4AbGIOAAZkDgCqZQ4ARGcOAN5oDgCCag4AHGwOALZtDgBQbw4A6nAOAI5yDgAodA4AwnUOAFx3DgAAeQ4AmnoOADR8DgDYfQ4Acn8OAAyBDgCmgg4ASoQOAOSFDgB+hw4AGIkOALKKDgBWjA4A8I0OAIqPDgAkkQ4AyJIOAGKUDgD8lQ4AlpcOADqZDgDUmg4AbpwOAAieDgCsnw4ARqEOAOCiDgCEpA4AHqYOALinDgBSqQ4A7KoOAJCsDgAqrg4AxK8OAF6xDgACsw4AnLQOADa2DgDQtw4AdLkOAA67DgCovA4ATL4OAOa/DgCAwQ4AGsMOALTEDgBYxg4A8scOAIzJDgAmyw4AyswOAGTODgD+zw4AotEOADzTDgDW1A4AcNYOAArYDgCu2Q4ASNsOAOLcDgB83g4AIOAOALrhDgBU4w4A7uQOAJLmDgAs6A4AxukOAGrrDgAE7Q4Anu4OADjwDgDS8Q4AdvMOABD1DgCq9g4ARPgOAN75DgCC+w4AHP0OAMD+DgBaAA8A9AEPAI4DDwAoBQ8AzAYPAGYIDwAACg8AmgsPAD4NDwDYDg8AchAPAAwSDwCwEw8AShUPAOQWDwCIGA8AIhoPALwbDwBWHQ8A8B4PAJQgDwAuIg8AyCMPAGIlDwAGJw8AoCgPADoqDwDUKw8AeC0PABIvDwCsMA8AUDIPAOozDwCENQ8AHjcPALg4DwBcOg8A9jsPAJA9DwAqPw8AxEAPAGhCDwACRA8ApkUPAEBHDwDaSA8AdEoPAA5MDwCyTQ8ATE8PAOZQDwCAUg8AJFQPAL5VDwBYVw8A8lgPAJZaDwAwXA8Ayl0PAG5fDwAIYQ8AomIPADxkDwDWZQ8AemcPABRpDwCuag8ASGwPAOxtDwCGbw8AIHEPALpyDwBedA8A+HUPAJJ3DwA2eQ8A0HoPAGp8DwAEfg8Ann8PAEKBDwDcgg8AdoQPABCGDwC0hw8ATokPAOiKDwCMjA8AJo4PAMCPDwBakQ8A9JIPAJiUDwAylg8AzJcPAGaZDwAKmw8ApJwPAD6eDwDYnw8AfKEPABajDwCwpA8AVKYPAO6nDwCIqQ8AIqsPALysDwBgrg8A+q8PAJSxDwAusw8AyLQPAGy2DwAGuA8AqrkPAES7DwDevA8AeL4PABLADwC2wQ8AUMMPAOrEDwCOxg8AKMgPAMLJDwBcyw8A9swPAJrODwA00A8AztEPAGjTDwAM1Q8AptYPAEDYDwDa2Q8AftsPABjdDwCy3g8ATOAPAPDhDwCK4w8AJOUPAL7mDwBi6A8A/OkPAJbrDwBE7Q8A3u4PAHjwDwAS8g8AtvMPAFD1DwDq9g8AhPgPACj6DwDC+w8AXP0PAPb+DwCaABAANAIQAM4DEAByBRAADAcQAKYIEABAChAA2gsQAH4NEAAYDxAAshAQAEwSEADmExAAihUQACQXEADIGBAAYhoQAPwbEACWHRAAMB8QANQgEABuIhAACCQQAKIlEAA8JxAA4CgQAHoqEAAeLBAAuC0QAFIvEADsMBAAhjIQACo0EADENRAAXjcQAPg4EACcOhAANjwQANA9EABqPxAADkEQAKhCEABCRBAA5kUQAIBHEAAaSRAAtEoQAE5MEADyTRAAjE8QACZREADAUhAAZFQQAP5VEACYVxAAPFkQANZaEABwXBAACl4QAKRfEABIYRAA4mIQAHxkEAAgZhAAumcQAFRpEADuahAAiGwQACxuEADGbxAAYHEQAPpyEACedBAAOHYQANJ3EAB2eRAAEHsQAKp8EABEfhAA3n8QAIKBEAAcgxAAtoQQAFCGEAD0hxAAjokQACiLEADCjBAAZo4QAACQEACakRAAPpMQANiUEABylhAADJgQAKaZEABKmxAA5JwQAH6eEAAYoBAAvKEQAFajEADwpBAAiqYQAC6oEADIqRAAYqsQAPysEACgrhAAOrAQANSxEABusxAAErUQAKy2EABGuBAA4LkQAIS7EAAevRAAuL4QAFzAEAD2wRAAkMMQACrFEADExhAAaMgQAALKEACcyxAAQM0QANrOEAB00BAADtIQAKjTEABM1RAA5tYQAIDYEAAa2hAAtNsQAFjdEADy3hAAluAQADDiEADK4xAAZOUQAP7mEACi6BAAPOoQANbrEABw7RAAFO8QAK7wEABI8hAA4vMQAIb1EAAg9xAAuvgQAF76EAD4+xAAkv0QACz/EADGABEAagIRAAQEEQCeBREAOAcRANwIEQB2ChEAEAwRAKoNEQBODxEA6BARAIISEQAmFBEAwBURAFoXEQD0GBEAjhoRADIcEQDMHREAZh8RAAAhEQCkIhEAPiQRANglEQB8JxEAFikRALAqEQBKLBEA5C0RAIgvEQAiMREAvDIRAFY0EQD6NREAlDcRAC45EQDIOhEAbDwRAAY+EQCgPxEAOkERAN5CEQB4RBEAEkYRAKxHEQBQSREA6koRAIRMEQAoThEAwk8RAFxREQD2UhEAkFQRADRWEQDOVxEAaFkRAAJbEQCcXBEAQF4RANpfEQB0YREAGGMRALJkEQBMZhEA5mcRAIppEQAkaxEAvmwRAFhuEQD8bxEAlnERADBzEQDKdBEAZHYRAAh4EQCieREAPHsRAOB8EQB6fhEAFIARAK6BEQBSgxEA7IQRAIaGEQAgiBEAxIkRAF6LEQD4jBEAko4RADaQEQDQkREAapMRAA6VEQColhEAQpgRANyZEQB2mxEAGp0RALSeEQBOoBEA6KERAIyjEQAmpREAwKYRAFqoEQD0qREAmKsRADKtEQDMrhEAZrARAAqyEQCksxEAUrURAOy2EQCGuBEAILoRAMS7EQBevREA+L4RAJLAEQA2whEA0MMRAGrFEQAOxxEAssgRAEzKEQDmyxEAis0RACTPEQC+0BEAWNIRAPzTEQCW1REAMNcRANTYEQBu2hEACNwRAKLdEQA83xEA4OARAHriEQAU5BEAruURAFLnEQDs6BEAhuoRACrsEQDE7REAXu8RAPjwEQCS8hEANvQRAND1EQBq9xEABPkRAKj6EQBC/BEA3P0RAID/EQAaARIAtAISAE4EEgDoBRIAggcSACYJEgDAChIAZAwSAP4NEgCYDxIAMhESAMwSEgBwFBIAChYSAKQXEgA+GRIA2BoSAHwcEgAWHhIAuh8SAFQhEgDuIhIAiCQSACImEgDGJxIAYCkSAPoqEgCULBIAOC4SANIvEgBsMRIABjMSAKo0EgBENhIA3jcSAHg5EgAcOxIAtjwSAFA+EgD0PxIAjkESAChDEgDCRBIAXEYSAABIEgCaSRIANEsSAM5MEgByThIADFASAKZREgBAUxIA5FQSAH5WEgAYWBIAvFkSAFZbEgDwXBIAil4SACRgEgDIYRIAYmMSAPxkEgCWZhIAOmgSANRpEgBuaxIACG0SAKxuEgBGcBIA4HESAIRzEgAedRIAuHYSAFJ4EgDseRIAkHsSACp9EgDEfhIAXoASAAKCEgCcgxIANoUSANCGEgB0iBIADooSAKiLEgBMjRIA5o4SAICQEgAakhIAtJMSAFiVEgDylhIAjJgSACaaEgDAmxIAZJ0SAP6eEgCYoBIAPKISANajEgBwpRIAFKcSAK6oEgBIqhIA4qsSAHytEgAgrxIAurASAFSyEgDusxIAiLUSACy3EgDGuBIAYLoSAAS8EgCevRIAOL8SANLAEgBswhIAEMQSAKrFEgBExxIA6MgSAILKEgAczBIAwM0SAFrPEgD00BIAjtISACjUEgDM1RIAZtcSAADZEgCk2hIAPtwSANjdEgBy3xIADOESALDiEgBK5BIA5OUSAH7nEgAi6RIAvOoSAFbsEgDw7RIAiu8SAC7xEgDI8hIAYvQSAAb2EgCg9xIAOvkSANT6EgB4/BIAEv4SAKz/EgBGARMA6gITAIQEEwAeBhMAuAcTAFwJEwD2ChMAkAwTADQOEwDODxMAaBETAAITEwCcFBMAQBYTANoXEwB0GRMADhsTAKgcEwBMHhMA5h8TAIAhEwAkIxMAviQTAFgmEwD8JxMAlikTADArEwDKLBMAZC4TAAgwEwCiMRMAPDMTANY0EwBwNhMAFDgTAK45EwBIOxMA7DwTAIY+EwAgQBMAxEETAF5DEwD4RBMAkkYTACxIEwDGSRMAaksTAARNEwCeThMAQlATANxREwB2UxMAEFUTALRWEwBOWBMA6FkTAIJbEwAmXRMAwF4TAFpgEwD0YRMAjmMTADJlEwDMZhMAZmgTAApqEwCkaxMAPm0TAOJuEwB8cBMAFnITALBzEwBKdRMA7nYTAIh4EwAiehMAvHsTAGp9EwAEfxMAnoATAEKCEwDmgxMAgIUTACSHEwDIiBMAYooTAAaMEwCgjRMAOo8TANSQEwB4khMAEpQTAKyVEwBGlxMA6pgTAISaEwAenBMAuJ0TAFyfEwD2oBMAkKITACqkEwDOpRMAaKcTAAKpEwCcqhMAQKwTANqtEwB0rxMADrETALKyEwBMtBMA5rUTAIC3EwAkuRMAvroTAFi8EwD8vRMAlr8TADDBEwDKwhMAZMQTAAjGEwCixxMAPMkTANbKEwBwzBMAFM4TAK7PEwBS0RMA7NITAIbUEwAg1hMAutcTAF7ZEwD42hMAktwTACzeEwDQ3xMAauETAATjEwCe5BMAQuYTANznEwB26RMAGusTALTsEwBO7hMA6O8TAILxEwAm8xMAwPQTAFr2EwD09xMAjvkTADL7EwDM/BMAZv4TAAoAFACkARQAPgMUANgEFAB8BhQAFggUALAJFABKCxQA7gwUAIgOFAAiEBQAxhEUAGATFAD6FBQAlBYUAC4YFADSGRQAbBsUAAYdFACgHhQARCAUAN4hFAB4IxQAEiUUALYmFABQKBQA6ikUAIQrFAAoLRQAwi4UAFwwFAD2MRQAmjMUADQ1FADONhQAaDgUAAI6FACmOxQAQD0UAOQ+FAB+QBQAGEIUALJDFABMRRQA8EYUAIpIFAAkShQAvksUAFhNFAD8ThQAllAUADBSFADUUxQAblUUAAhXFACiWBQARloUAOBbFAB6XRQAFF8UALhgFABSYhQA7GMUAIZlFAAgZxQAxGgUAF5qFAD4axQAnG0UADZvFADQcBQAanIUAA50FACodRQAQncUANx4FACAehQAGnwUALR9FABOfxQA8oAUAIyCFAAmhBQAwIUUAGSHFAD+iBQAmIoUADKMFADMjRQAcI8UAAqRFACukhQASJQUAOKVFAB8lxQAFpkUALqaFABUnBQA7p0UAJKfFAAsoRQAxqIUAGCkFAD6pRQAnqcUADipFADSqhQAbKwUAAauFACqrxQARLEUAN6yFACCtBQAHLYUALa3FABQuRQA9LoUAI68FAAovhQAwr8UAGbBFAAAwxQAmsQUADTGFADYxxQAcskUAAzLFACwzBQASs4UAOTPFAB+0RQAGNMUALzUFABW1hQA8NcUAIrZFAAk2xQAyNwUAGLeFAAG4BQAoOEUADrjFADU5BQAbuYUABLoFACs6RQARusUAODsFACE7hQAHvAUALjxFABS8xQA9vQUAJD2FAAq+BQAzvkUAGj7FAAC/RQAnP4UADYAFQDaARUAdAMVAA4FFQCoBhUAQggVAOYJFQCACxUAJA0VAL4OFQBYEBUA8hEVAIwTFQAwFRUAyhYVAGQYFQD+GRUAmBsVADwdFQDWHhUAeiAVABQiFQCuIxUASCUVAOImFQCGKBUAICoVALorFQBULRUA7i4VAJIwFQAsMhUAxjMVAGo1FQAENxUAnjgVADg6FQDcOxUAdj0VABA/FQCqQBUATkIVAOhDFQCCRRUAHEcVAMBIFQBkShUACEwVAKJNFQA8TxUA1lAVAHpSFQAUVBUArlUVAEhXFQDsWBUAhloVACBcFQC6XRUAVF8VAO5gFQCSYhUALGQVANBlFQBqZxUABGkVAJ5qFQA4bBUA0m0VAHZvFQAQcRUAqnIVAE50FQDodRUAgncVABx5FQDAehUAWnwVAPR9FQCOfxUAMoEVAMyCFQBmhBUAAIYVAJqHFQA+iRUA2IoVAHyMFQAWjhUAsI8VAEqRFQDkkhUAiJQVACKWFQC8lxUAVpkVAPCaFQCUnBUALp4VAMifFQBsoRUABqMVAKCkFQA6phUA3qcVAHipFQASqxUArKwVAFCuFQDqrxUAhLEVAB6zFQDCtBUAXLYVAPa3FQCauRUANLsVAM68FQBovhUAAsAVAKbBFQBAwxUA2sQVAHTGFQAOyBUAsskVAEzLFQDwzBUAis4VACTQFQC+0RUAWNMVAPzUFQCW1hUARNgVAOjZFQCC2xUAHN0VAMDeFQBa4BUA9OEVAI7jFQAy5RUAzOYVAGboFQAA6hUApOsVAD7tFQDY7hUAcvAVAAzyFQCw8xUASvUVAOT2FQCI+BUAIvoVALz7FQBW/RUA+v4VAJQAFgAuAhYAyAMWAGwFFgAGBxYAoAgWADoKFgDUCxYAeA0WABIPFgC2EBYAUBIWAOoTFgCEFRYAHhcWAMIYFgBcGhYA9hsWAJAdFgAqHxYAziAWAGgiFgACJBYApiUWAEAnFgDaKBYAdCoWABgsFgCyLRYATC8WAOYwFgCKMhYAJDQWAL41FgBYNxYA8jgWAJY6FgAwPBYAyj0WAG4/FgAIQRYAokIWADxEFgDgRRYAekcWABRJFgCuShYAUkwWAOxNFgCGTxYAIFEWALpSFgBeVBYA+FUWAJxXFgA2WRYA0FoWAGpcFgAEXhYAqF8WAEJhFgDcYhYAdmQWABpmFgC0ZxYATmkWAOhqFgCMbBYAJm4WAMBvFgBacRYA9HIWAJh0FgAydhYA1ncWAHB5FgAKexYApHwWAD5+FgDifxYAfIEWABaDFgCwhBYAVIYWAO6HFgCIiRYAIosWAMaMFgBgjhYA+o8WAJSRFgA4kxYA0pQWAGyWFgAGmBYAqpkWAESbFgDenBYAeJ4WABKgFgC2oRYAUKMWAOqkFgCOphYAKKgWAMKpFgBcqxYAAK0WAJquFgA0sBYAzrEWAHKzFgAMtRYAprYWAEC4FgDkuRYAfrsWABi9FgC8vhYAVsAWAPDBFgCKwxYAJMUWAMjGFgBiyBYA/MkWAJbLFgAwzRYA1M4WAG7QFgAI0hYArNMWAEbVFgDg1hYAetgWAB7aFgC42xYAUt0WAOzeFgCQ4BYAKuIWAMTjFgBe5RYA+OYWAJzoFgA26hYA2usWAHTtFgAO7xYAqPAWAELyFgDm8xYAgPUWABr3FgC0+BYATvoWAPL7FgCM/RYAJv8WAMoAFwBkAhcA/gMXAJgFFwA8BxcA1ggXAHAKFwAKDBcArg0XAEgPFwDiEBcAfBIXABYUFwC6FRcAVBcXAO4YFwCSGhcALBwXAMYdFwBgHxcA+iAXAJ4iFwA4JBcA0iUXAHYnFwAQKRcAqioXAE4sFwDeLRcAgi8XABwxFwC2MhcAUDQXAPQ1FwCONxcAKDkXAMI6FwBmPBcAAD4XAJo/FwA+QRcA2EIXAHJEFwAMRhcApkcXAEpJFwDkShcAfkwXACJOFwC8TxcAVlEXAPBSFwCUVBcALlYXAMhXFwBiWRcABlsXAKBcFwA6XhcA1F8XAG5hFwASYxcArGQXAEZmFwDqZxcAhGkXAB5rFwC4bBcAXG4XAPZvFwCQcRcAKnMXAM50FwBodhcAAngXAJx5FwA2excA2nwXAHR+FwAOgBcAsoEXAEyDFwDmhBcAgIYXACSIFwC+iRcAWIsXAPKMFwCWjhcAMJAXAMqRFwBkkxcA/pQXAKKWFwA8mBcA1pkXAHqbFwAUnRcArp4XAEigFwDsoRcAhqMXACClFwC6phcAXqgXAPipFwCSqxcANq0XANCuFwBqsBcABLIXAJ6zFwBCtRcA3LYXAHa4FwAauhcAtLsXAE69FwDovhcAgsAXACbCFwDAwxcAWsUXAPTGFwCYyBcAMsoXAMzLFwBmzRcAAM8XAKTQFwA+0hcA2NMXAHzVFwAW1xcAsNgXAEraFwDu2xcAiN0XACLfFwC84BcAYOIXAPrjFwCU5RcALucXAMjoFwBs6hcABuwXAKDtFwBE7xcA3vAXAHjyFwAS9BcAtvUXAFD3FwDq+BcAhPoXACj8FwDC/RcAXP8XAPYAGACQAhgANAQYAM4FGABoBxgADAkYAKYKGABADBgA2g0YAH4PGAAYERgAshIYAEwUGADwFRgAihcYACQZGAC+GhgAWBwYAPwdGACWHxgAMCEYANQiGABuJBgACCYYAKInGABGKRgA4CoYAHosGAAULhgAri8YAFIxGADsMhgAhjQYACo2GADENxgAXjkYAPg6GACcPBgANj4YANA/GABqQRgADkMYAKhEGABCRhgA3EcYAHZJGAAaSxgAtEwYAFhOGADyTxgAjFEYACZTGADAVBgAZFYYAP5XGACYWRgAMlsYAMxcGABwXhgACmAYAKRhGABIYxgA4mQYAHxmGAAWaBgAumkYAFRrGADubBgAiG4YACxwGADGcRgAYHMYAPp0GACedhgAOHgYANJ5GABsexgAEH0YAKp+GABEgBgA3oEYAIKDGAAchRgAtoYYAFCIGADqiRgAjosYACiNGADCjhgAZpAYAACSGACakxgANJUYANiWGABymBgADJoYAKabGABAnRgA5J4YAH6gGAAYohgAsqMYAFalGADwphgAlKgYAC6qGADIqxgAYq0YAPyuGACgsBgAOrIYANSzGAButRgACLcYAKy4GABGuhgA4LsYAIS9GAAevxgAuMAYAFLCGAD2wxgAkMUYACrHGADEyBgAaMoYAALMGACczRgANs8YANDQGAB00hgADtQYAKjVGABM1xgA5tgYAIDaGAAa3BgAvt0YAFjfGADy4BgAjOIYADDkGADK5RgAZOcYAP7oGACY6hgAPOwYANbtGABw7xgACvEYAK7yGABI9BgA4vUYAIb3GAAg+RgAuvoYAFT8GAD4/RgAkv8YACwBGQDGAhkAagQZAAQGGQCeBxkAQgkZAOYKGQCADBkAGg4ZAL4PGQBYERkA8hIZAIwUGQAwFhkAyhcZAGQZGQD+GhkAmBwZADweGQDWHxkAcCEZABQjGQCuJBkASCYZAOInGQCGKRkAICsZALosGQBULhkA7i8ZAJIxGQAsMxkAxjQZAGo2GQAEOBkAnjkZADg7GQDcPBkAdj4ZABBAGQCqQRkATkMZAOhEGQCCRhkAHEgZAMBJGQBaSxkA9EwZAI5OGQAyUBkAzFEZAGZTGQAAVRkApFYZAD5YGQDYWRkAclsZAAxdGQCwXhkASmAZAO5hGQCIYxkAImUZALxmGQBWaBkA+mkZAJRrGQAubRkAyG4ZAGJwGQAGchkAoHMZADp1GQDedhkAeHgZABJ6GQCsexkARn0ZAOp+GQCEgBkAKIIZAMKDGQBchRkA9oYZAJCIGQA0ihkAzosZAGiNGQACjxkAnJAZAECSGQDakxkAdJUZABiXGQCymBkATJoZAOabGQCKnRkAJJ8ZAL6gGQBYohkA8qMZAJalGQAwpxkAyqgZAG6qGQAIrBkAoq0ZADyvGQDgsBkAerIZABS0GQCutRkASLcZAOy4GQCGuhkAILwZAMS9GQBevxkA+MAZAJLCGQA2xBkA0MUZAGrHGQAEyRkAqMoZAELMGQDczRkAds8ZABDRGQC00hkATtQZAPLVGQCM1xkAJtkZAMDaGQBa3BkA/t0ZAJjfGQAy4RkAzOIZAGbkGQAK5hkApOcZAD7pGQDi6hkAfOwZABbuGQCw7xkAVPEZAO7yGQCI9BkAIvYZALz3GQBg+RkA+voZAJT8GQA4/hkA0v8ZAGwBGgAGAxoAoAQaAEQGGgDeBxoAggkaABwLGgC2DBoAUA4aAOoPGgCOERoAKBMaAMIUGgBcFhoA9hcaAJoZGgA0GxoA2BwaAHIeGgAMIBoApiEaAEAjGgDkJBoAfiYaABgoGgCyKRoATCsaAPAsGgCKLhoAJDAaAMgxGgBiMxoA/DQaAJY2GgA6OBoA1DkaAG47GgAIPRoArD4aAEZAGgDgQRoAekMaAB5FGgC4RhoAUkgaAOxJGgCQSxoAKk0aAMROGgBeUBoA+FEaAJxTGgA2VRoA0FYaAHRYGgAOWhoAqFsaAEJdGgDmXhoAgGAaABpiGgC0YxoATmUaAPJmGgCMaBoAJmoaAMprGgBkbRoA/m4aAJhwGgA8choA1nMaAHB1GgAKdxoApHgaAEh6GgDiexoAfH0aACB/GgC6gBoAVIIaAO6DGgCIhRoALIcaAMaIGgBgihoABIwaAJ6NGgA4jxoA0pAaAHaSGgAQlBoAqpUaAESXGgDemBoAgpoaABycGgC2nRoAWp8aAPSgGgCOohoAKKQaAMylGgBmpxoAAKkaAJqqGgA0rBoA2K0aAHKvGgAMsRoAsLIaAEq0GgDktRoAfrcaACK5GgC8uhoAVrwaAPC9GgCUvxoALsEaAMjCGgBsxBoABsYaAKDHGgA6yRoA1MoaAHjMGgAczhoAts8aAFDRGgD00hoAjtQaACjWGgDC1xoAZtkaAADbGgCa3BoAPt4aANjfGgBy4RoADOMaAKbkGgBK5hoA5OcaAH7pGgAi6xoAvOwaAFbuGgDw7xoAlPEaAC7zGgDI9BoAYvYaAPz3GgCg+RoAOvsaANT8GgB4/hoAEgAbAKwBGwBGAxsA6gQbAIQGGwAeCBsAuAkbAFwLGwD2DBsAkA4bACoQGwDOERsAaBMbAAIVGwCcFhsAQBgbANoZGwB0GxsADh0bALIeGwBMIBsA5iEbAIAjGwAaJRsAviYbAFgoGwD8KRsAlisbADAtGwDKLhsAZDAbAAgyGwCiMxsAPDUbANY2GwBwOBsAFDobAK47GwBIPRsA7D4bAIZAGwAgQhsAukMbAF5FGwD4RhsAkkgbACxKGwDGSxsAak0bAARPGwCeUBsAQlIbANxTGwB2VRsAEFcbAKpYGwBOWhsA6FsbAIJdGwAmXxsAwGAbAFpiGwD0YxsAmGUbADJnGwDMaBsAZmobAABsGwCkbRsAPm8bANhwGwBychsAFnQbALB1GwBKdxsA7ngbAIh6GwAifBsAvH0bAGB/GwD6gBsAlIIbAC6EGwDIhRsAbIcbAAaJGwCgihsARIwbAN6NGwB4jxsAEpEbALaSGwBQlBsA6pUbAISXGwAemRsAwpobAFycGwD2nRsAmp8bADShGwDOohsAaKQbAAymGwCmpxsAQKkbANqqGwB0rBsAGK4bALKvGwBMsRsA8LIbAIq0GwAkthsAvrcbAGK5GwD8uhsAlrwbADC+GwDUvxsAbsEbAAjDGwCixBsAPMYbAODHGwB6yRsAHssbALjMGwBSzhsA7M8bAIbRGwAq0xsAxNQbAF7WGwD41xsAktkbADbbGwDQ3BsAat4bAA7gGwCo4RsAQuMbANzkGwCA5hsAGugbALTpGwBO6xsA6OwbAIzuGwAm8BsAwPEbAGTzGwD+9BsAmPYbADL4GwDW+RsAcPsbAAr9GwCk/hsASAAcAOIBHAB8AxwAFgUcALAGHABUCBwA7gkcAIgLHAAsDRwAxg4cAGAQHAD6ERwAnhMcADgVHADSFhwAbBgcAAYaHACqGxwARB0cAN4eHACCIBwAHCIcALYjHABQJRwA9CYcAI4oHAAoKhwAwiscAGYtHAAALxwAmjAcADQyHADOMxwAcjUcAAw3HACmOBwASjocAOQ7HAB+PRwAGD8cALxAHABWQhwA8EMcAIpFHAAkRxwAyEgcAGJKHAAGTBwAoE0cADpPHADUUBwAblIcAAhUHACsVRwARlccAOpYHACEWhwAHlwcALhdHABSXxwA9mAcAJBiHAAqZBwAxGUcAGhnHAACaRwAnGocADZsHADabRwAdG8cAA5xHACochwAQnQcAOZ1HACAdxwAGnkcAL56HABYfBwA8n0cAIx/HAAwgRwAyoIcAGSEHAD+hRwAooccADyJHADWihwAcIwcAAqOHACujxwASJEcAOKSHACGlBwAIJYcALqXHABUmRwA+JocAJKcHAAsnhwAxp8cAGqhHAAEoxwAnqQcADimHADcpxwAdqkcABCrHACqrBwATq4cAOivHACCsRwAJrMcAMC0HABathwA9LccAI65HAAyuxwAzLwcAGa+HAAAwBwAmsEcAD7DHADYxBwAcsYcABbIHACwyRwASsscAOTMHACIzhwAItAcALzRHABW0xwA8NQcAJTWHAAu2BwAyNkcAGzbHAAG3RwAoN4cADrgHADe4RwAeOMcABLlHACs5hwARugcAOrpHACE6xwAHu0cAMLuHABc8BwA9vEcAJDzHAA09RwAzvYcAGj4HAAC+hwAnPscAED9HADa/hwAdAAdABgCHQCyAx0ATAUdAOYGHQCKCB0AJAodAL4LHQBYDR0A8g4dAJYQHQAwEh0AyhMdAG4VHQAIFx0AohgdADwaHQDgGx0Aeh0dABQfHQCuIB0AUiIdAOwjHQCGJR0AICcdAMQoHQBeKh0A+CsdAJItHQAsLx0A0DAdAGoyHQAENB0AqDUdAEI3HQDcOB0AdjodABo8HQC0PR0ATj8dAOhAHQCMQh0AJkQdAMBFHQBaRx0A9EgdAJhKHQAyTB0AzE0dAHBPHQAKUR0ApFIdAD5UHQDiVR0AfFcdABZZHQCwWh0ASlwdAO5dHQCIXx0AImEdAMZiHQBgZB0A+mUdAJRnHQA4aR0A0modAGxsHQAGbh0AoG8dAERxHQDech0AeHQdABJ2HQC2dx0AUHkdAOp6HQCOfB0AKH4dAMJ/HQBcgR0AAIMdAJqEHQA0hh0AzocdAGiJHQAMix0ApowdAECOHQDkjx0AfpEdABiTHQCylB0AVpYdAPCXHQCKmR0AJJsdAMicHQBinh0A/J8dAJahHQAwox0A1KQdAG6mHQAIqB0AoqkdAEarHQDgrB0Aeq4dAB6wHQC4sR0AUrMdAOy0HQCQth0AKrgdAMS5HQBeux0A+LwdAJy+HQA2wB0A0MEdAGrDHQAOxR0AqMYdAELIHQDmyR0AgMsdABrNHQC0zh0AWNAdAPLRHQCM0x0AJtUdAMDWHQBk2B0A/tkdAJjbHQA83R0A1t4dAHDgHQAK4h0AruMdAEjlHQDi5h0AfOgdABbqHQC66x0AVO0dAO7uHQCS8B0ALPIdAMbzHQBg9R0ABPcdAJ74HQA4+h0A0vsdAGz9HQAQ/x0AqgAeAEQCHgDeAx4AggUeABwHHgC2CB4AWgoeAPQLHgCODR4AKA8eAMwQHgBmEh4AABQeAJoVHgA0Fx4A2BgeAHIaHgAMHB4AsB0eAEofHgDkIB4AfiIeACIkHgC8JR4AViceAPAoHgCKKh4ALiweAMgtHgBiLx4ABjEeAKAyHgA6NB4A1DUeAHg3HgASOR4ArDoeAEY8HgDgPR4AhD8eAB5BHgC4Qh4AXEQeAPZFHgCQRx4AKkkeAM5KHgBoTB4AAk4eAJxPHgA2UR4A2lIeAHRUHgAOVh4AslceAExZHgDmWh4AgFweACReHgC+Xx4AWGEeAPJiHgCWZB4AMGYeAMpnHgBkaR4ACGseAKJsHgA8bh4A1m8eAHpxHgAUcx4ArnQeAEh2HgDsdx4AhnkeACB7HgC6fB4AXn4eAPh/HgCSgR4ALIMeANCEHgBqhh4ABIgeAJ6JHgA4ix4A3IweAHaOHgAQkB4AtJEeAE6THgDolB4AgpYeACaYHgDAmR4AWpseAPScHgCOnh4AMqAeAMyhHgBmox4ACqUeAKSmHgA+qB4A2KkeAHyrHgAWrR4AsK4eAEqwHgDksR4AiLMeACK1HgC8th4AYLgeAPq5HgCUux4ALr0eANK+HgBswB4ABsIeAKDDHgA6xR4A3sYeAHjIHgASyh4ArMseAFDNHgDqzh4AhNAeACjSHgDC0x4AXNUeAPbWHgCa2B4ANNoeAM7bHgBo3R4AAt8eAKbgHgBA4h4A2uMeAH7lHgAY5x4AsugeAEzqHgDw6x4Aiu0eACTvHgC+8B4AWPIeAPzzHgCW9R4AMPceANT4HgBu+h4ACPweAKL9HgBG/x4A4AAfAHoCHwAUBB8AuAUfAFIHHwDsCB8AhgofACoMHwDEDR8AXg8fAPgQHwCcEh8ANhQfANAVHwBqFx8ABBkfAKgaHwBCHB8A3B0fAIAfHwAaIR8AtCIfAE4kHwDyJR8AjCcfACYpHwDAKh8AWiwfAP4tHwCYLx8AMjEfANYyHwBwNB8ACjYfAKQ3HwBIOR8A4jofAHw8HwAWPh8AsD8fAFRBHwDuQh8AiEQfACJGHwDGRx8AYEkfAPpKHwCeTB8AOE4fANJPHwBsUR8AEFMfAKpUHwBEVh8A3lcfAHhZHwAcWx8AtlwfAFBeHwD0Xx8AjmEfAChjHwDCZB8AZmYfAABoHwCaaR8ANGsfAM5sHwBybh8ADHAfAKZxHwBKcx8A5HQfAH52HwAYeB8AvHkfAFZ7HwDwfB8Ain4fACSAHwDIgR8AYoMfAPyEHwCWhh8AOogfANSJHwBuix8AEo0fAKyOHwBGkB8A4JEfAISTHwAelR8AuJYfAFKYHwDsmR8AkJsfACqdHwDEnh8AaKAfAAKiHwCcox8ANqUfANqmHwB0qB8ADqofAKirHwBCrR8A5q4fAICwHwAash8AvrMfAFi1HwDyth8AjLgfADC6HwDKux8AZL0fAP6+HwCYwB8APMIfANbDHwBwxR8ACscfAK7IHwBIyh8A4ssfAIbNHwAgzx8AutAfAFTSHwD40x8AktUfACzXHwDG2B8AYNofAATcHwCe3R8AON8fANzgHwB24h8AEOQfAKrlHwBO5x8A6OgfAILqHwAc7B8Atu0fAFrvHwD08B8AjvIfACj0HwDM9R8AZvcfAAD5HwCk+h8APvwfANj9HwBy/x8AFgEgALACIABKBCAA5AUgAH4HIAAiCSAAvAogAFYMIAD6DSAAlA8gAC4RIADIEiAAbBQgAAYWIACgFyAAOhkgANQaIAB4HCAAEh4gAKwfIABQISAA6iIgAIQkIAAeJiAAwicgAFwpIAD2KiAAkCwgACouIADOLyAAaDEgAAIzIACcNCAAQDYgANo3IAB0OSAADjsgALI8IABMPiAA8D8gAJ5BIAA4QyAA3EQgAHZGIAAQSCAAqkkgAE5LIADoTCAAgk4gABxQIADAUSAAWlMgAPRUIACOViAAMlggAMxZIABmWyAAAF0gAJpeIAA+YCAA2GEgAHJjIAAWZSAAsGYgAEpoIADkaSAAiGsgACJtIAC8biAAVnAgAPBxIACUcyAALnUgAMh2IABieCAABnogAKB7IAA6fSAA3n4gAHiAIAASgiAArIMgAEaFIADqhiAAhIggAB6KIAC4iyAAXI0gAPaOIACQkCAANJIgAM6TIABolSAAApcgAKaYIABAmiAA2psgAHSdIAAOnyAAsqAgAEyiIADmoyAAgKUgACSnIAC+qCAAWKogAPyrIACWrSAAMK8gAMqwIABusiAACLQgAKK1IAA8tyAA1rggAHq6IAAUvCAArr0gAFK/IADswCAAhsIgACDEIAC6xSAAXscgAPjIIACSyiAANswgANDNIABqzyAABNEgAKjSIABC1CAA3NUgAHbXIAAQ2SAAtNogAE7cIADo3SAAgt8gACbhIADA4iAAWuQgAP7lIACY5yAAMukgAMzqIABw7CAACu4gAKTvIAA+8SAA2PIgAHz0IAAW9iAAsPcgAFT5IADu+iAAiPwgACL+IADG/yAAYAEhAPoCIQCUBCEALgYhANIHIQBsCSEABgshAKAMIQBEDiEA3g8hAHgRIQAcEyEAthQhAFAWIQDqFyEAhBkhACgbIQDCHCEAXB4hAAAgIQCaISEANCMhAM4kIQBoJiEADCghAKYpIQBAKyEA2iwhAH4uIQAYMCEAsjEhAFYzIQDwNCEAijYhACQ4IQDIOSEAYjshAPw8IQCWPiEAMEAhANRBIQBuQyEACEUhAKxGIQBGSCEA4EkhAHpLIQAeTSEAuE4hAFJQIQDsUSEAhlMhACpVIQDEViEAXlghAPhZIQCcWyEANl0hANBeIQB0YCEADmIhAKhjIQBCZSEA5mYhAIBoIQAaaiEAtGshAE5tIQDybiEAjHAhACZyIQDAcyEAZHUhAP52IQCYeCEAPHohANZ7IQBwfSEACn8hAKSAIQBIgiEA4oMhAHyFIQAWhyEAuoghAFSKIQDuiyEAko0hACyPIQDGkCEAYJIhAASUIQCelSEAOJchANKYIQBsmiEAEJwhAKqdIQBEnyEA6KAhAIKiIQAcpCEAtqUhAFqnIQD0qCEAjqohACisIQDCrSEAZq8hAACxIQCasiEAPrQhANi1IQBytyEADLkhALC6IQBKvCEA5L0hAH6/IQAYwSEAvMIhAFbEIQDwxSEAlMchAC7JIQDIyiEAYswhAAbOIQCgzyEAOtEhANTSIQBu1CEAEtYhAKzXIQBG2SEA4NohAITcIQAe3iEAuN8hAFzhIQD24iEAkOQhACrmIQDO5yEAaOkhAALrIQCc7CEANu4hANrvIQB08SEADvMhALL0IQBM9iEA5vchAID5IQAk+yEAvvwhAFj+IQDy/yEAjAEiADADIgDKBCIAZAYiAP4HIgCiCSIAPAsiANYMIgCEDiIAHhAiALgRIgBmEyIAABUiAJoWIgA0GCIA2BkiAHIbIgAMHSIAph4iAEogIgDkISIAfiMiACIlIgC8JiIAVigiAPApIgCKKyIALi0iAMguIgBiMCIA/DEiAKAzIgA6NSIA1DYiAHg4IgASOiIArDsiAEY9IgDqPiIAhEAiAB5CIgC4QyIAUkUiAPZGIgCQSCIAKkoiAM5LIgBoTSIAAk8iAJxQIgBAUiIA2lMiAHRVIgAOVyIAqFgiAExaIgDmWyIAgF0iACRfIgC+YCIAWGIiAPJjIgCWZSIAMGciAMpoIgBkaiIA/msiAKJtIgA8byIA1nAiAHByIgAUdCIArnUiAEh3IgDseCIAhnoiACB8IgC6fSIAXn8iAPiAIgCSgiIALIQiAMaFIgBqhyIABIkiAJ6KIgBCjCIA3I0iAHaPIgAQkSIAqpIiAE6UIgDolSIAgpciACaZIgDAmiIAWpwiAPSdIgCYnyIAMqEiAMyiIgBmpCIAAKYiAKSnIgA+qSIA2KoiAHKsIgAWriIAsK8iAEqxIgDusiIAiLQiACK2IgC8tyIAVrkiAPq6IgCUvCIALr4iAMi/IgBswSIABsMiAKDEIgBExiIA3sciAHjJIgASyyIAtswiAFDOIgDqzyIAhNEiAB7TIgDC1CIAXNYiAPbXIgCa2SIANNsiAM7cIgBo3iIADOAiAKbhIgBA4yIA2uQiAHTmIgAY6CIAsukiAEzrIgDw7CIAiu4iACTwIgC+8SIAYvMiAPz0IgCW9iIAMPgiAMr5IgBu+yIACP0iAKL+IgBGACMA4AEjAHoDIwAUBSMAuAYjAFIIIwDsCSMAhgsjACANIwDEDiMAXhAjAPgRIwCcEyMANhUjANAWIwBqGCMADhojAKgbIwBCHSMA3B4jAHYgIwAaIiMAtCMjAE4lIwDoJiMAjCgjACYqIwDAKyMAWi0jAP4uIwCYMCMAMjIjANYzIwBwNSMACjcjAKQ4IwBIOiMA4jsjAHw9IwAWPyMAsEAjAFRCIwDuQyMAiEUjACxHIwDGSCMAYEojAPpLIwCeTSMAOE8jANJQIwBsUiMABlQjAKpVIwBEVyMA3lgjAHhaIwAcXCMAtl0jAFBfIwD0YCMAjmIjAChkIwDCZSMAXGcjAABpIwCaaiMANGwjANhtIwBybyMADHEjAKZyIwBKdCMA5HUjAH53IwAYeSMAsnojAFZ8IwDwfSMAin8jACSBIwDIgiMAYoQjAPyFIwCghyMAOokjANSKIwBujCMACI4jAKyPIwBGkSMA4JIjAHqUIwAeliMAuJcjAFKZIwD2miMAkJwjACqeIwDEnyMAXqEjAAKjIwCcpCMANqYjANqnIwB0qSMADqsjAKisIwBMriMA5q8jAICxIwAasyMAtLQjAFi2IwDytyMAjLkjADC7IwDKvCMAZL4jAP6/IwCiwSMAPMMjANbEIwBwxiMACsgjAK7JIwBIyyMA4swjAIbOIwAg0CMAutEjAFTTIwD41CMAktYjACzYIwDG2SMAatsjAATdIwCe3iMAOOAjANzhIwB24yMAEOUjAKrmIwBO6CMA6OkjAILrIwAc7SMAwO4jAFrwIwD08SMAjvMjACj1IwDM9iMAZvgjAAD6IwCk+yMAPv0jANj+IwByACQADAIkALADJABKBSQA5AYkAIgIJAAiCiQAvAskAFYNJAD6DiQAlBAkAC4SJADIEyQAYhUkAAYXJACgGCQAOhokANQbJAB4HSQAEh8kAKwgJABQIiQA6iMkAIQlJAAeJyQAuCgkAFwqJAD2KyQAkC0kACovJADOMCQAaDIkAAI0JACmNSQAQDckANo4JAB0OiQAGDwkALI9JABMPyQA5kAkAIBCJAAkRCQAvkUkAFhHJAD8SCQAlkokADBMJADKTSQAbk8kAAhRJACiUiQAPFQkANZVJAB6VyQAFFkkAK5aJABIXCQA7F0kAIZfJAAgYSQAumIkAF5kJAD4ZSQAkmckADZpJADQaiQAamwkAARuJACobyQAQnEkANxyJAB2dCQAEHYkALR3JABOeSQA6HokAIx8JAAmfiQAwH8kAFqBJAD+giQAmIQkADKGJADMhyQAZokkAAqLJACkjCQAPo4kAOKPJAB8kSQAFpMkALCUJABUliQA7pckAIiZJAAimyQAvJwkAGCeJAD6nyQAlKEkAC6jJADSpCQAbKYkAAaoJACqqSQARKskAN6sJAB4riQAErAkALaxJABQsyQA6rQkAIS2JAAouCQAwrkkAFy7JAAAvSQAmr4kADTAJADOwSQAcsMkAAzFJACmxiQAQMgkANrJJAB+yyQAGM0kALLOJABW0CQA8NEkAIrTJAAk1SQAyNYkAGLYJAD82SQAltskADDdJADU3iQAbuAkAAjiJACs4yQARuUkAODmJAB66CQAFOokALjrJABS7SQA7O4kAIbwJAAq8iQAxPMkAF71JAAC9yQAnPgkADb6JADQ+yQAav0kAA7/JACoACUAQgIlAOYDJQCABSUAGgclALQIJQBYCiUA8gslAIwNJQAmDyUAwBAlAGQSJQD+EyUAmBUlADwXJQDWGCUAcBolAAocJQCuHSUASB8lAOIgJQB8IiUAFiQlALolJQBUJyUA7iglAIgqJQAsLCUAxi0lAGAvJQAEMSUAnjIlADg0JQDSNSUAbDclABA5JQCqOiUARDwlAN49JQCCPyUAHEElALZCJQBaRCUA9EUlAI5HJQAoSSUAwkolAGZMJQAATiUAmk8lADRRJQDYUiUAclQlAAxWJQCwVyUASlklAORaJQB+XCUAGF4lALxfJQBWYSUA8GIlAIpkJQAuZiUAyGclAGJpJQAGayUAoGwlADpuJQDUbyUAbnElABJzJQCsdCUARnYlAOB3JQCEeSUAHnslALh8JQBcfiUA9n8lAJCBJQAqgyUAxIQlAGiGJQACiCUAnIklADaLJQDajCUAdI4lAA6QJQCykSUATJMlAOaUJQCAliUAGpglAL6ZJQBYmyUA8pwlAIyeJQAwoCUAyqElAGSjJQAIpSUAoqYlADyoJQDWqSUAeqslABStJQCuriUASLAlAOyxJQCGsyUAILUlALq2JQBeuCUA+LklAJy7JQA2vSUA2r4lAHTAJQAOwiUAqMMlAEzFJQDmxiUAgMglACTKJQC+yyUAWM0lAPLOJQCW0CUAMNIlAMrTJQBk1SUA/tYlAKLYJQA82iUA1tslAHDdJQAU3yUAruAlAEjiJQDs4yUAhuUlACDnJQC66CUAVOolAPjrJQCS7SUALO8lAMbwJQBq8iUABPQlAJ71JQBC9yUA3PglAHb6JQAQ/CUAqv0lAE7/JQDoACYAggImABwEJgDABSYAWgcmAPQIJgCYCiYAMgwmAMwNJgBmDyYAABEmAKQSJgA+FCYA2BUmAHIXJgAWGSYAsBomAEocJgDuHSYAiB8mACIhJgC8IiYAYCQmAPolJgCUJyYALikmAMgqJgBsLCYABi4mAKAvJgA6MSYA3jImAHg0JgASNiYArDcmAFA5JgDqOiYAhDwmACg+JgDCPyYAXEEmAPZCJgCQRCYANEYmAM5HJgBoSSYAAksmAKZMJgBATiYA2k8mAH5RJgAYUyYAslQmAExWJgDwVyYAilkmACRbJgC+XCYAWF4mAPxfJgCWYSYAMGMmANRkJgBuZiYACGgmAKJpJgBGayYA4GwmAHpuJgAUcCYArnEmAFJzJgDsdCYAhnYmACB4JgDEeSYAXnsmAPh8JgCcfiYANoAmANCBJgBqgyYABIUmAKiGJgBCiCYA3IkmAHaLJgAajSYAtI4mAE6QJgDykSYAjJMmACaVJgDAliYAZJgmAP6ZJgCYmyYAMp0mAMyeJgBwoCYACqImAKSjJgBIpSYA4qYmAHyoJgAWqiYAuqsmAFStJgDuriYAiLAmACKyJgDGsyYAYLUmAPq2JgCUuCYAOLomANK7JgBsvSYAEL8mAKrAJgBEwiYA3sMmAHjFJgAcxyYAtsgmAFDKJgDqyyYAjs0mACjPJgDC0CYAZtImAADUJgCa1SYANNcmANjYJgBy2iYADNwmAKbdJgBA3yYA5OAmAH7iJgAY5CYAvOUmAFbnJgDw6CYAiuomAC7sJgDI7SYAYu8mAPzwJgCW8iYAOvQmANT1JgBu9yYACPkmAKz6JgBG/CYA4P0mAIT/JgAeAScAuAInAFIEJwDsBScAkAcnACoJJwDECicAXgwnAAIOJwCcDycANhEnANoSJwB0FCcADhYnAKgXJwBMGScA5honAIAcJwAaHicAtB8nAFghJwDyIicAjCQnADAmJwDKJycAZCknAP4qJwCiLCcAPC4nANYvJwBwMScACjMnAK40JwBINicA4jcnAHw5JwAgOycAujwnAFQ+JwD4PycAkkEnACxDJwDGRCcAYEYnAARIJwCeSScAOEsnANJMJwB2TicAEFAnAKpRJwBOUycA6FQnAIJWJwAcWCcAtlknAFpbJwD0XCcAjl4nAChgJwDMYScAZmMnAABlJwCkZicAPmgnANhpJwByaycAFm0nALBuJwBKcCcA5HEnAH5zJwAidScAvHYnAFZ4JwDweScAlHsnAC59JwDIficAYoAnAAaCJwCggycARIUnAOiGJwCCiCcAHIonALaLJwBajScA9I4nAI6QJwAokicAzJMnAGaVJwAAlycAmpgnAD6aJwDYmycAcp0nABafJwCwoCcASqInAOSjJwCIpScAIqcnALyoJwBWqicA8KsnAJStJwAurycAyLAnAGKyJwAGtCcAoLUnADq3JwDeuCcAeLonABK8JwCsvScARr8nAOrAJwCEwicAHsQnALjFJwBcxycA9sgnAJDKJwA0zCcAzs0nAGjPJwAC0ScAnNInAEDUJwDa1ScAdNcnAA7ZJwCy2icATNwnAObdJwCK3ycAJOEnAL7iJwBY5CcA8uUnAJbnJwAw6ScAyuonAGTsJwAI7icAou8nADzxJwDg8icAevQnABT2JwCu9ycASPknAOz6JwCG/CcAIP4nALr/JwBeASgA+AIoAJIEKAAsBigA0AcoAGoJKAAECygAngwoAEIOKADcDygAdhEoABoTKAC0FCgAThYoAOgXKACCGSgAJhsoAMAcKABaHigA/h8oAJghKAAyIygAzCQoAHAmKAAKKCgApCkoAD4rKADYLCgAfC4oABYwKACwMSgAVDMoAO40KACINigAIjgoALw5KABgOygA+jwoAJQ+KAAuQCgA0kEoAGxDKAAGRSgAqkYoAERIKADeSSgAeEsoABxNKAC2TigAUFAoAOpRKACEUygAKFUoAMJWKABcWCgA9lkoAJpbKAA0XSgAzl4oAHJgKAAMYigApmMoAEBlKADaZigAfmgoABhqKACyaygATG0oAPBuKACKcCgAJHIoAL5zKABidSgA/HYoAJZ4KAA6eigA1HsoAG59KAAIfygAooAoAEaCKADggygAeoUoABSHKAC4iCgAUoooAOyLKACQjSgAKo8oAMSQKABekigAApQoAJyVKAA2lygA0JgoAGqaKAAOnCgAqJ0oAEKfKADcoCgAgKIoABqkKAC0pSgAWKcoAPKoKACMqigAJqwoAMCtKABkrygA/rAoAJiyKAAytCgA1rUoAHC3KAAKuSgArrooAEi8KADivSgAfL8oABbBKAC6wigAVMQoAO7FKACIxygALMkoAMbKKABgzCgA+s0oAJ7PKAA40SgA0tIoAHbUKAAQ1igAqtcoAETZKADe2igAgtwoABzeKAC23ygAUOEoAPTiKACO5CgAKOYoAMznKABm6SgAAOsoAJrsKAA07igA2O8oAHLxKAAM8ygApvQoAEr2KADk9ygAfvkoACL7KAC8/CgAVv4oAPD/KACKASkALgMpAMgEKQBiBikA/AcpAKAJKQA6CykA1AwpAHgOKQASECkArBEpAEYTKQDqFCkAhBYpAB4YKQC4GSkAUhspAPYcKQCQHikAKiApAMQhKQBoIykAAiUpAJwmKQBAKCkA2ikpAHQrKQAOLSkAqC4pAEwwKQDmMSkAgDMpABo1KQC+NikAWDgpAPI5KQCMOykAMD0pAMo+KQBkQCkACEIpAKJDKQA8RSkA1kYpAHBIKQAeSikAuEspAFxNKQD2TikAkFApACpSKQDOUykAaFUpAAJXKQCcWCkAQFopANpbKQB0XSkADl8pALJgKQBMYikA5mMpAIBlKQAkZykAvmgpAFhqKQDyaykAjG0pADBvKQDKcCkAZHIpAAh0KQCidSkAPHcpANZ4KQBweikAFHwpAK59KQBIfykA4oApAIaCKQAghCkAuoUpAF6HKQD4iCkAkoopACyMKQDGjSkAao8pAASRKQCekikAOJQpANyVKQB2lykAEJkpALSaKQBOnCkA6J0pAIKfKQAcoSkAwKIpAFqkKQD0pSkAjqcpADKpKQDMqikAZqwpAAquKQCkrykAPrEpANiyKQBytCkAFrYpALC3KQBKuSkA5LopAIi8KQAivikAvL8pAGDBKQD6wikAlMQpAC7GKQDIxykAbMkpAAbLKQCgzCkAOs4pAN7PKQB40SkAEtMpALbUKQBQ1ikA6tcpAITZKQAe2ykAwtwpAFzeKQD23ykAmuEpADTjKQDO5CkAaOYpAALoKQCm6SkAQOspANrsKQB07ikAGPApALLxKQBM8ykA5vQpAIr2KQAk+CkAvvkpAGL7KQD8/CkAlv4pADAAKgDKASoAbgMqAAgFKgCiBioAPAgqAOAJKgB6CyoAFA0qALgOKgBSECoA7BEqAIYTKgAqFSoAxBYqAF4YKgD4GSoAkhsqADYdKgDQHioAaiAqAAQiKgCoIyoAQiUqANwmKgCAKCoAGioqALQrKgBOLSoA6C4qAIwwKgAmMioAwDMqAFo1KgD+NioAmDgqADI6KgDMOyoAcD0qAAo/KgCkQCoASEIqAOJDKgB8RSoAFkcqALBIKgBUSioA7ksqAIhNKgAiTyoAxlAqAGBSKgD6UyoAlFUqADhXKgDSWCoAbFoqABBcKgCqXSoARF8qAN5gKgCCYioAHGQqALZlKgBQZyoA6mgqAI5qKgAobCoAwm0qAFxvKgAAcSoAmnIqADR0KgDYdSoAcncqAAx5KgCmeioASnwqAOR9KgB+fyoAGIEqALKCKgBWhCoA8IUqAIqHKgAkiSoAyIoqAGKMKgD8jSoAoI8qADqRKgDUkioAbpQqAAiWKgCslyoARpkqAOCaKgB6nCoAHp4qALifKgBSoSoA7KIqAJCkKgAqpioAxKcqAGipKgACqyoAnKwqADauKgDQryoAdLEqAA6zKgCotCoAQrYqAOa3KgCAuSoAGrsqALS8KgBYvioA8r8qAIzBKgAwwyoAysQqAGTGKgD+xyoAmMkqADzLKgDWzCoAcM4qABTQKgCu0SoASNMqAOLUKgCG1ioAINgqALrZKgBU2yoA7twqAJLeKgAs4CoAxuEqAGDjKgAE5SoAnuYqADjoKgDc6SoAdusqABDtKgCq7ioATvAqAOjxKgCC8yoAHPUqALb2KgBa+CoA9PkqAI77KgAo/SoAzP4qAGYAKwAAAisAmgMrAD4FKwDYBisAcggrABYKKwCwCysASg0rAOQOKwB+ECsAIhIrALwTKwBWFSsA8BYrAJQYKwAuGisAyBsrAGIdKwAGHysAoCArADoiKwDUIysAeCUrABInKwCsKCsAUCorAOorKwCELSsAHi8rAMIwKwBcMisA9jMrAJA1KwAqNysAzjgrAGg6KwACPCsApj0rAEA/KwDaQCsAdEIrAA5EKwCyRSsATEcrAOZIKwCASisAJEwrAL5NKwBYTysA/FArAJZSKwAwVCsAylUrAGRXKwAIWSsAolorADxcKwDWXSsAel8rABRhKwCuYisAUmQrAOxlKwCGZysAIGkrALpqKwBebCsA+G0rAJJvKwAscSsA0HIrAGp0KwAEdisAqHcrAEJ5KwDceisAdnwrABB+KwC0fysAToErAOiCKwCChCsAJoYrAMCHKwBaiSsA/oorAJiMKwAyjisAzI8rAGaRKwAKkysApJQrAD6WKwDYlysAfJkrABabKwCwnCsAVJ4rAO6fKwCIoSsAIqMrALykKwBgpisA+qcrAJSpKwA4qysA0qwrAGyuKwAGsCsAoLErAESzKwDetCsAeLYrABK4KwC2uSsAULsrAOq8KwCOvisAKMArAMLBKwBcwysA9sQrAJrGKwA0yCsAzskrAGjLKwAMzSsAps4rAEDQKwDa0SsAftMrABjVKwCy1isAVtgrAPDZKwCK2ysAJN0rAL7eKwBi4CsA/OErAJbjKwAw5SsA1OYrAG7oKwAI6isArOsrAEbtKwDg7isAevArABTyKwC48ysAUvUrAOz2KwCG+CsAIPorAMT7KwBe/SsAAv8rAJwALAA2AiwA0AMsAHQFLAAOBywAqAgsAEIKLADcCywAgA0sABoPLAC0ECwAThIsAPITLACMFSwAJhcsAMoYLABkGiwA/hssAJgdLAAyHywA1iAsAHAiLAAKJCwApCUsAEgnLADiKCwAfCosABYsLAC6LSwAVC8sAO4wLACIMiwALDQsAMY1LABgNywABDksAJ46LAA4PCwA0j0sAGw/LAAQQSwAqkIsAERELADeRSwAgkcsABxJLAC2SiwAWkwsAPRNLACOTywAKFEsAMJSLABmVCwAAFYsAJpXLAA0WSwA2FosAHJcLAAMXiwAsF8sAEphLADkYiwAfmQsABhmLAC8ZywAVmksAPBqLACKbCwALm4sAMhvLABicSwA/HIsAKB0LAA6diwA1HcsAHh5LAASeywArHwsAEZ+LADgfywAhIEsAB6DLAC4hCwAUoYsAPaHLACQiSwAKossAM6MLABojiwAApAsAJyRLAA2kywA2pQsAHSWLAAOmCwAqJksAEybLADmnCwAgJ4sACSgLAC+oSwAWKMsAPKkLACMpiwAMKgsAMqpLABkqywA/qwsAJiuLAA8sCwA1rEsAHqzLAAUtSwArrYsAEi4LADiuSwAhrssACC9LAC6viwAVMAsAO7BLACSwywALMUsANDGLABqyCwABMosAJ7LLAA4zSwA3M4sAHbQLAAQ0iwAqtMsAE7VLADo1iwAgtgsACbaLADA2ywAWt0sAPTeLACO4CwAMuIsAMzjLABm5SwAAOcsAJroLAA+6iwA2OssAHLtLAAM7ywAsPAsAEryLADk8ywAfvUsACL3LAC8+CwAVvosAPD7LACU/SwALv8sAMgALQBsAi0ABgQtAKAFLQA6By0A3ggtAHgKLQASDC0ArA0tAFAPLQDqEC0AhBItAB4ULQC4FS0AXBctAPYYLQCaGi0ANBwtAM4dLQBoHy0AAiEtAKYiLQBAJC0A2iUtAHQnLQAYKS0AsiotAEwsLQDwLS0Aii8tACQxLQC+Mi0AWDQtAPw1LQCWNy0AMDktAMo6LQBuPC0ACD4tAKI/LQBGQS0A4EItAHpELQAURi0ArkctAFJJLQDsSi0AhkwtACBOLQDETy0AXlEtAPhSLQCcVC0ANlYtANBXLQBqWS0ABFstAKhcLQBCXi0A3F8tAHZhLQAaYy0AtGQtAE5mLQDyZy0AjGktACZrLQDAbC0AWm4tAP5vLQCYcS0AMnMtANZ0LQBwdi0ACngtAKR5LQA+ey0A4nwtAHx+LQAWgC0AuoEtAFSDLQDuhC0AiIYtACKILQDGiS0AYIstAPqMLQCeji0AOJAtANKRLQBsky0ABpUtAKqWLQBEmC0A3pktAHibLQAcnS0Atp4tAFCgLQDqoS0AjqMtACilLQDCpi0AZqgtAACqLQCaqy0ANK0tAM6uLQBysC0ADLItAKazLQBAtS0A5LYtAH64LQAYui0AvLstAFa9LQDwvi0AisAtACTCLQDIwy0AYsUtAPzGLQCWyC0AOsotANTLLQBuzS0ACM8tAKzQLQBG0i0A4NMtAITVLQAe1y0AuNgtAFLaLQDs2y0AkN0tACrfLQDE4C0AXuItAPjjLQCc5S0ANuctANDoLQB06i0ADuwtAKjtLQBM7y0A5vAtAIDyLQAa9C0AtPUtAFj3LQDy+C0AjPotACb8LQDK/S0AZP8tAP4ALgCiAi4APAQuANYFLgBwBy4ACgkuAK4KLgBIDC4A4g0uAHwPLgAgES4AuhIuAFQULgDuFS4AkhcuACwZLgDGGi4AahwuAAQeLgCeHy4AOCEuANIiLgB2JC4AECYuAKonLgBEKS4A3iouAIIsLgAcLi4AwC8uAFoxLgD0Mi4AjjQuACg2LgDMNy4AZjkuAAA7LgCaPC4APj4uANg/LgByQS4ADEMuALBELgBKRi4A5EcuAIhJLgAiSy4AvEwuAFZOLgDwTy4AlFEuAC5TLgDIVC4AYlYuAPxXLgCgWS4AOlsuAN5cLgB4Xi4AEmAuAKxhLgBQYy4A6mQuAIRmLgAeaC4AuGkuAFxrLgD2bC4AkG4uACpwLgDOcS4AaHMuAAJ1LgCmdi4AQHguANp5LgB0ey4ADn0uALJ+LgBMgC4A5oEuAICDLgAkhS4AvoYuAFiILgDyiS4AlosuADCNLgDKji4AbpAuAAiSLgCiky4APJUuANaWLgB6mC4AFJouAK6bLgBInS4A7J4uAIagLgAgoi4AuqMuAF6lLgD4pi4AkqguADaqLgDQqy4Aaq0uAASvLgCesC4AQrIuANyzLgB2tS4AELcuALS4LgBOui4A6LsuAIK9LgAmvy4AwMAuAFrCLgD0wy4AmMUuADLHLgDMyC4AZsouAArMLgCkzS4APs8uANjQLgB80i4AFtQuALDVLgBK1y4A7tguAIjaLgAi3C4AvN0uAGDfLgD64C4AlOIuAC7kLgDI5S4AbOcuAAbpLgCq6i4AROwuAN7tLgB47y4AHPEuALbyLgBQ9C4A6vUuAIT3LgAo+S4AwvouAFz8LgD2/S4Amv8uADQBLwDOAi8AcgQvAAwGLwCmBy8AQAkvANoKLwB+DC8AGA4vALIPLwBMES8A5hIvAIoULwAkFi8AyBcvAGIZLwD8Gi8AlhwvADAeLwDUHy8AbiEvAAgjLwCiJC8ARiYvAOAnLwB6KS8AFCsvALgsLwBSLi8A7C8vAIYxLwAqMy8AxDQvAF42LwD4Ny8AnDkvADY7LwDQPC8Aaj4vAARALwCoQS8AQkMvAOZELwCARi8AGkgvALRJLwBOSy8A6EwvAIxOLwAmUC8AylEvAGRTLwD+VC8AmFYvADJYLwDWWS8AcFsvAApdLwCkXi8ASGAvAOJhLwB8Yy8AFmUvALpmLwBUaC8A7mkvAIhrLwAsbS8Axm4vAGBwLwD6cS8AnnMvADh1LwDSdi8AbHgvABB6LwCqey8ARH0vAOh+LwCCgC8AHIIvALaDLwBQhS8A6oYvAI6ILwAoii8AzIsvAGaNLwAAjy8AmpAvADSSLwDYky8AcpUvAAyXLwCmmC8ASpovAOSbLwB+nS8AGJ8vALygLwBWoi8A8KMvAJSlLwAupy8AyKgvAGKqLwD8qy8AoK0vADqvLwDUsC8AbrIvABK0LwCstS8ARrcvAOq4LwCEui8AHrwvALi9LwBSvy8A9sAvAJDCLwAqxC8AxMUvAF7HLwACyS8AnMovAEDMLwDazS8AdM8vAA7RLwCo0i8ATNQvAObVLwCA1y8AGtkvAL7aLwBY3C8A8t0vAIzfLwAw4S8AyuIvAGTkLwAI5i8AoucvADzpLwDW6i8AcOwvABTuLwCu7y8ASPEvAOLyLwB89C8AIPYvALr3LwBe+S8A+PovAJL8LwAs/i8Axv8vAGoBMAAEAzAAngQwADgGMADcBzAAdgkwABALMACqDDAATg4wAOgPMACCETAAJhMwAMAUMABaFjAA9BcwAI4ZMAAyGzAAzBwwAGYeMAAKIDAApCEwAD4jMADYJDAAciYwABYoMACwKTAASiswAOQsMACILjAAIjAwALwxMABgMzAA+jQwAJQ2MAAuODAAyDkwAGw7MAAGPTAAoD4wADpAMADUQTAAeEMwABJFMAC2RjAAUEgwAOpJMACESzAAHk0wAMJOMABcUDAA9lEwAJBTMAAqVTAAzlYwAGhYMAAMWjAAplswAEBdMADaXjAAdGAwABhiMACyYzAATGUwAOZmMACKaDAAJGowAL5rMABYbTAA/G4wAJZwMAAwcjAAynMwAG51MAAIdzAAongwADx6MADgezAAen0wABR/MACugDAASIIwAOyDMACGhTAAKocwAMSIMABeijAA+IswAJyNMAA2jzAA0JAwAGqSMAAElDAAqJUwAEKXMADcmDAAdpowABqcMAC0nTAATp8wAOigMACMojAAJqQwAMClMABkpzAA/qgwAJiqMAAyrDAAzK0wAHCvMAAKsTAApLIwAEi0MADitTAAfLcwABa5MACwujAAVLwwAO69MACIvzAAIsEwAMbCMABgxDAA+sUwAJTHMAA4yTAA0sowAGzMMAAQzjAAqs8wAETRMADe0jAAeNQwABzWMAC21zAAUNkwAOraMACO3DAAKN4wAMLfMABc4TAAAOMwAJrkMAA05jAA2OcwAHLpMAAM6zAApuwwAEDuMADk7zAAfvEwABjzMACy9DAAVvYwAPD3MACK+TAAJPswAMj8MABi/jAA/P8wAKABMQA6AzEA1AQxAG4GMQAICDEArAkxAEYLMQDgDDEAeg4xAB4QMQC4ETEAUhMxAOwUMQCQFjEAKhgxAMQZMQBoGzEAAh0xAJweMQA2IDEA0CExAHQjMQAOJTEAqCYxAEwoMQDmKTEAgCsxABotMQC0LjEAWDAxAPIxMQCMMzEAJjUxAMo2MQBkODEA/jkxAKI7MQA8PTEA1j4xAHBAMQAKQjEArkMxAEhFMQDiRjEAfEgxABZKMQC6SzEAVE0xAPhOMQCSUDEALFIxAMZTMQBgVTEABFcxAJ5YMQA4WjEA0lsxAGxdMQAQXzEAqmAxAERiMQDoYzEAgmUxABxnMQDAaDEAWmoxAPRrMQCObTEAKG8xAMxwMQBmcjEAAHQxAJp1MQA+dzEA2HgxAHJ6MQAWfDEAsH0xAEp/MQDkgDEAfoIxACKEMQC8hTEAVocxAPCIMQCUijEALowxAMiNMQBsjzEABpExAKCSMQA6lDEA1JUxAHiXMQASmTEArJoxAEacMQDqnTEAhJ8xAB6hMQDCojEAXKQxAPalMQCQpzEAKqkxAM6qMQBorDEAAq4xAJyvMQA2sTEA2rIxAHS0MQAYtjEAsrcxAEy5MQDmujEAgLwxACS+MQC+vzEAWMExAPLCMQCMxDEAMMYxAMrHMQBuyTEACMsxAKLMMQA8zjEA1s8xAHrRMQAU0zEArtQxAEjWMQDi1zEAhtkxACDbMQC63DEAXt4xAPjfMQCS4TEALOMxANDkMQBq5jEABOgxAJ7pMQA46zEA3OwxAHbuMQAa8DEAtPExAE7zMQDo9DEAgvYxACb4MQDA+TEAWvsxAPT8MQCO/jEAMgAyAMwBMgBwAzIACgUyAKQGMgA+CDIA2AkyAHwLMgAWDTIAsA4yAEoQMgDkETIAiBMyACIVMgDGFjIAYBgyAPoZMgCUGzIALh0yANIeMgBsIDIABiIyAKAjMgA6JTIA3iYyAHgoMgAcKjIAtisyAFAtMgDqLjIAhDAyACgyMgDCMzIAXDUyAPY2MgCQODIANDoyAM47MgBoPTIADD8yAKZAMgBAQjIA2kMyAH5FMgAYRzIAskgyAExKMgDwSzIAik0yACRPMgC+UDIAYlIyAPxTMgCWVTIAOlcyANRYMgBuWjIACFwyAKJdMgBGXzIA4GAyAHpiMgAUZDIAuGUyAFJnMgDsaDIAhmoyACpsMgDEbTIAXm8yAPhwMgCccjIANnQyANB1MgB0dzIADnkyAKh6MgBCfDIA3H0yAHZ/MgAagTIAtIIyAFiEMgDyhTIAjIcyACaJMgDAijIAZIwyAP6NMgCYjzIAMpEyAMySMgBwlDIACpYyAK6XMgBImTIA4poyAHycMgAWnjIAup8yAFShMgDuojIAiKQyACKmMgDGpzIAYKkyAPqqMgCerDIAOK4yANKvMgBssTIAELMyAKq0MgBEtjIA3rcyAHi5MgAcuzIAtrwyAFC+MgD0vzIAjsEyACjDMgDCxDIAZsYyAADIMgCayTIAPssyANjMMgByzjIADNAyAKbRMgBK0zIA5NQyAH7WMgAY2DIAvNkyAFbbMgDw3DIAlN4yAC7gMgDI4TIAYuMyAPzkMgCg5jIAOugyANTpMgBu6zIAEu0yAKzuMgBG8DIA4PEyAITzMgAe9TIAuPYyAFL4MgD2+TIAkPsyACr9MgDO/jIAaAAzAAICMwCcAzMANgUzANoGMwB0CDMADgozAKgLMwBMDTMA5g4zAIAQMwAkEjMAvhMzAFgVMwDyFjMAjBgzADAaMwDKGzMAZB0zAP4eMwCYIDMAPCIzANYjMwB6JTMAFCczAK4oMwBIKjMA4iszAIYtMwAgLzMAujAzAFQyMwD4MzMAkjUzACw3MwDGODMAajozAAQ8MwCePTMAQj8zANxAMwB2QjMAEEQzAKpFMwBORzMA6EgzAIJKMwAcTDMAtk0zAFpPMwD0UDMAmFIzADJUMwDMVTMAZlczAABZMwCkWjMAPlwzANhdMwByXzMADGEzALBiMwBKZDMA7mUzAIhnMwAiaTMAvGozAFZsMwD6bTMAlG8zAC5xMwDIcjMAYnQzAAZ2MwCgdzMARHkzAN56MwB4fDMAEn4zAKx/MwBQgTMA6oIzAISEMwAehjMAwoczAFyJMwD2ijMAkIwzADSOMwDOjzMAaJEzAAyTMwCmlDMAQJYzANqXMwB0mTMAGJszALKcMwBMnjMA5p8zAIChMwAkozMAvqQzAGKmMwD8pzMAlqkzADCrMwDKrDMAbq4zAAiwMwCisTMAPLMzANa0MwB6tjMAFLgzAK65MwBSuzMA7LwzAIa+MwAgwDMAxMEzAF7DMwD4xDMAksYzADbIMwDQyTMAasszAATNMwCozjMAQtAzANzRMwCA0zMAGtUzALTWMwBO2DMA6NkzAIzbMwAm3TMAwN4zAFrgMwD04TMAmOMzADLlMwDM5jMAcOgzAArqMwCk6zMASO0zAOLuMwB88DMAFvIzALDzMwBU9TMA7vYzAIj4MwAi+jMAvPszAGD9MwD6/jMAlAA0ADgCNADSAzQAbAU0AAYHNACgCDQARAo0AN4LNACCDTQAHA80ALYQNABQEjQA6hM0AI4VNAAoFzQAwhg0AFwaNAAAHDQAmh00ADQfNADYIDQAciI0AAwkNACmJTQAQCc0AOQoNAB+KjQAGCw0ALItNABMLzQA8DA0AIoyNAAkNDQAyDU0AGI3NAD8ODQAljo0ADo8NADUPTQAbj80AAhBNACsQjQARkQ0AOBFNAB6RzQAHkk0ALhKNABSTDQA7E00AJBPNAAqUTQAxFI0AF5UNAD4VTQAnFc0ADZZNADaWjQAdFw0AA5eNACoXzQAQmE0AOZiNACAZDQAGmY0ALRnNABOaTQA8mo0AIxsNAAwbjQAym80AGRxNAD+cjQAmHQ0ADx2NADWdzQAcHk0AAp7NACkfDQASH40AOJ/NAB8gTQAIIM0ALqENABUhjQA7oc0AJKJNAAsizQAxow0AGCONAD6jzQAnpE0ADiTNADclDQAdpY0ABCYNACqmTQARJs0AOicNACCnjQAHKA0ALahNABaozQA9KQ0AI6mNAAoqDQAzKk0AGarNAAArTQAmq40AD6wNADYsTQAcrM0AAy1NACwtjQASrg0AOS5NACIuzQAIr00ALy+NABWwDQA8ME0AJTDNAAuxTQAyMY0AGLINAAGyjQAoMs0ADrNNADUzjQAeNA0ABLSNACs0zQARtU0AODWNACE2DQAHto0AMLbNABc3TQA9t40AJDgNAAq4jQAzuM0AGjlNAAC5zQAnOg0ADbqNADa6zQAdO00AA7vNACy8DQATPI0AObzNACA9TQAJPc0AL74NABY+jQA8vs0AJb9NAAw/zQAygA1AGQCNQD+AzUAogU1ADwHNQDgCDUAego1ABQMNQCuDTUASA81AOwQNQCGEjUAIBQ1ALoVNQBUFzUA+Bg1AJIaNQAsHDUA0B01AGofNQAEITUAniI1AEIkNQDcJTUAdic1ABApNQC0KjUATiw1AOgtNQCCLzUAHDE1AMAyNQBaNDUA/jU1AJg3NQAyOTUAzDo1AGY8NQAKPjUApD81AD5BNQDYQjUAckQ1ABZGNQCwRzUASkk1AO5KNQCITDUAIk41ALxPNQBgUTUA+lI1AJRUNQAuVjUA0lc1AGxZNQAGWzUAoFw1AEReNQDeXzUAeGE1ABJjNQCsZDUAUGY1AOpnNQCEaTUAKGs1AMJsNQBcbjUA9m81AJpxNQA0czUAznQ1AGh2NQAMeDUApnk1AEB7NQDafDUAdH41ABiANQCygTUAVoM1APCENQCKhjUAJIg1AL6JNQBiizUA/Iw1AJaONQAwkDUAypE1AG6TNQAIlTUAopY1AEaYNQDgmTUAeps1ABSdNQC4njUAUqA1AOyhNQCGozUAKqU1AMSmNQBeqDUA+Kk1AJKrNQA2rTUA0K41AHSwNQAOsjUAqLM1AEK1NQDctjUAgLg1ABq6NQC0uzUATr01AOi+NQCMwDUAJsI1AMDDNQBkxTUA/sY1AJjINQAyyjUA1ss1AHDNNQAKzzUApNA1AD7SNQDi0zUAfNU1ABbXNQC62DUAVNo1AO7bNQCI3TUALN81AMbgNQBg4jUA+uM1AJTlNQA45zUA0ug1AHbqNQAQ7DUAqu01AETvNQDe8DUAgvI1ABz0NQC29TUAUPc1AOr4NQCO+jUAKPw1AMz9NQBm/zUAAAE2AJoCNgA0BDYA2AU2AHIHNgAMCTYAsAo2AEoMNgDkDTYAkg82ACwRNgDGEjYAYBQ2APoVNgCUFzYAOBk2ANwaNgCAHDYAGh42ALQfNgBOITYA8iI2AIwkNgAmJjYAwCc2AGQpNgD+KjYAmCw2ADwuNgDWLzYAcDE2AAozNgCkNDYASDY2AOI3NgB8OTYAFjs2ALA8NgBUPjYA7j82AIhBNgAsQzYAxkQ2AGBGNgD6RzYAlEk2ADhLNgDSTDYAbE42ABBQNgCqUTYARFM2AN5UNgCCVjYAHFg2ALZZNgBQWzYA9Fw2AI5eNgAoYDYAwmE2AGZjNgAAZTYAmmY2AD5oNgDYaTYAcms2AAxtNgCmbjYASnA2AORxNgB+czYAGHU2ALJ2NgBWeDYA8Hk2AJR7NgAufTYAyH42AGKANgD8gTYAoIM2ADqFNgDUhjYAbog2AAiKNgCsizYARo02AOCONgB6kDYAHpI2ALiTNgBSlTYA9pY2AJCYNgAqmjYAxJs2AGidNgACnzYAnKA2ADaiNgDQozYAdKU2AA6nNgCoqDYATKo2AOarNgCArTYAGq82AL6wNgBYsjYA8rM2AIy1NgAmtzYAyrg2AGS6NgD+uzYAor02ADy/NgDWwDYAcMI2ABTENgCuxTYASMc2AOLINgCGyjYAIMw2ALrNNgBUzzYA+NA2AJLSNgAs1DYAxtU2AGrXNgAE2TYAnto2ADjcNgDc3TYAdt82ABDhNgCq4jYAROQ2AOjlNgCC5zYAJuk2AMDqNgBa7DYA9O02AI7vNgAy8TYAzPI2AGb0NgAA9jYAmvc2AD75NgDY+jYAcvw2ABb+NgCw/zYASgE3AOQCNwCIBDcAIgY3ALwHNwBWCTcA8Ao3AJQMNwAuDjcAyA83AGwRNwAGEzcAoBQ3ADoWNwDeFzcAeBk3ABIbNwCsHDcAUB43AOofNwCEITcAHiM3ALgkNwBcJjcA9ic3AJApNwA0KzcAziw3AGguNwACMDcApjE3AEAzNwDaNDcAdDY3AA44NwCyOTcATDs3AOY8NwCKPjcAJEA3AL5BNwBYQzcA/EQ3AJZGNwAwSDcAykk3AG5LNwAITTcAok43ADxQNwDWUTcAelM3ABRVNwC4VjcAUlg3AOxZNwCGWzcAIF03AMReNwBeYDcA+GE3AJJjNwAsZTcA0GY3AGpoNwAEajcAqGs3AEJtNwDcbjcAdnA3ABpyNwC0czcATnU3AOh2NwCCeDcAJno3AMB7NwBafTcA/n43AJiANwAygjcA1oM3AHCFNwAKhzcApIg3AD6KNwDYizcAfI03ABaPNwCwkDcAVJI3AO6TNwCIlTcALJc3AMaYNwBgmjcA+ps3AJSdNwA4nzcA0qA3AGyiNwAGpDcAoKU3AESnNwDeqDcAeKo3ABysNwC2rTcAUK83AOqwNwCOsjcAKLQ3AMK1NwBctzcAALk3AJq6NwA0vDcAzr03AGi/NwAMwTcApsI3AErENwDkxTcAfsc3ABjJNwCyyjcAVsw3APDNNwCKzzcAJNE3AMjSNwBi1DcA/NU3AJbXNwA62TcA1No3AG7cNwAI3jcAot83AEbhNwDg4jcAeuQ3AB7mNwC45zcAUuk3AOzqNwCQ7DcAKu43AMTvNwBe8TcA+PI3AJz0NwA29jcA2vc3AHT5NwAO+zcAqPw3AEL+NwDm/zcAgAE4ABoDOAC0BDgATgY4APIHOACMCTgAMAs4AMoMOABkDjgA/g84AJgROAA8EzgA1hQ4AHAWOAAKGDgApBk4AEgbOADiHDgAhh44ACAgOAC6ITgAVCM4AO4kOACSJjgALCg4AMYpOABgKzgA+iw4AJ4uOAA4MDgA3DE4AHYzOAAQNTgAqjY4AEQ4OADoOTgAgjs4ABw9OAC2PjgAUEA4APRBOACOQzgAMkU4AMxGOABmSDgAAEo4AJpLOAA+TTgA2E44AHJQOAAMUjgAplM4AEpVOADkVjgAiFg4ACJaOAC8WzgAVl04APBeOACUYDgALmI4AMhjOABiZTgABmc4AKBoOAA6ajgA1Gs4AHhtOAASbzgArHA4AEZyOADgczgAhHU4AB53OAC4eDgAXHo4APZ7OACQfTgAKn84AM6AOABogjgAAoQ4AJyFOAA2hzgA2og4AHSKOAAOjDgAso04AEyPOADmkDgAgJI4ACSUOAC+lTgAWJc4APKYOACWmjgAMJw4AMqdOABknzgA/qA4AKKiOAA8pDgA4KU4AHqnOAAUqTgArqo4AEisOADsrTgAhq84ACCxOAC6sjgAXrQ4APi1OACStzgALLk4AMa6OABqvDgABL44AKi/OABCwTgA3MI4AHbEOAAQxjgAtMc4AE7JOADoyjgAgsw4ACbOOADAzzgAWtE4APTSOACO1DgAMtY4AMzXOABm2TgACts4AKTcOAA+3jgA2N84AHzhOAAW4zgAsOQ4AFTmOADu5zgAiOk4ACLrOAC87DgAYO44APrvOACU8TgALvM4AMj0OABs9jgABvg4AKD5OABE+zgA3vw4AHj+OAASADkArAE5AFADOQDqBDkAhAY5ACgIOQDCCTkAXAs5APYMOQCaDjkANBA5AM4ROQBoEzkADBU5AKYWOQBAGDkA2hk5AHQbOQAYHTkAsh45AEwgOQDwITkAiiM5ACQlOQC+JjkAYig5APwpOQCWKzkAMC05AMouOQBuMDkACDI5AKIzOQBGNTkA4DY5AHo4OQAUOjkAuDs5AFI9OQDsPjkAhkA5ACpCOQDEQzkAXkU5APhGOQCSSDkANko5ANBLOQB0TTkADk85AKhQOQBCUjkA3FM5AIBVOQAaVzkAtFg5AE5aOQDoWzkAjF05ACZfOQDAYDkAZGI5AP5jOQCYZTkAMmc5ANZoOQBwajkACmw5AKRtOQA+bzkA4nA5AHxyOQAWdDkAunU5AFR3OQDueDkAiHo5ACx8OQDGfTkAYH85APqAOQCUgjkAOIQ5ANKFOQBshzkAEIk5AKqKOQBEjDkA3o05AIKPOQAckTkAtpI5AFCUOQD0lTkAjpc5ACiZOQDCmjkAXJw5AACeOQCanzkAPqE5ANiiOQBypDkADKY5ALCnOQBKqTkA5Ko5AH6sOQAYrjkAvK85AFaxOQDwsjkAirQ5AC62OQDItzkAYrk5APy6OQCgvDkAOr45ANS/OQBuwTkAEsM5AKzEOQBGxjkA4Mc5AITJOQAeyzkAuMw5AFLOOQD2zzkAkNE5ACrTOQDE1DkAXtY5AALYOQCc2TkANts5ANrcOQB03jkADuA5AKjhOQBM4zkA5uQ5AIDmOQAa6DkAtOk5AFjrOQDy7DkAjO45ADDwOQDK8TkAZPM5AP70OQCi9jkAPPg5ANb5OQBw+zkACv05AK7+OQBIADoA4gE6AIYDOgAgBToAugY6AFQIOgD4CToAkgs6ACwNOgDGDjoAYBA6AAQSOgCeEzoAOBU6ANwWOgB2GDoAEBo6AKobOgBOHToA6B46AIIgOgAcIjoAtiM6AFolOgD0JjoAjig6ADIqOgDMKzoAZi06AAAvOgCkMDoAPjI6ANgzOgByNToAFjc6ALA4OgBKOjoA5Ds6AIg9OgAiPzoAvEA6AFZCOgD6QzoAlEU6AC5HOgDISDoAbEo6AAZMOgCgTToAOk86ANRQOgB4UjoAElQ6AKxVOgBQVzoA6lg6AIRaOgAeXDoAwl06AFxfOgD2YDoAkGI6ACpkOgDOZToAaGc6AAJpOgCmajoAQGw6ANptOgB0bzoAGHE6ALJyOgBMdDoA5nU6AIB3OgAkeToAvno6AFh8OgD8fToAln86ADCBOgDKgjoAboQ6AAiGOgCihzoAPIk6ANaKOgB6jDoAFI46AK6POgBSkToA7JI6AIaUOgAgljoAxJc6AF6ZOgD4mjoAkpw6ACyeOgDQnzoAaqE6AASjOgCopDoAQqY6ANynOgB2qToAGqs6ALSsOgBOrjoA6K86AIKxOgAmszoAwLQ6AFq2OgD+tzoAmLk6ADK7OgDMvDoAcL46AArAOgCkwToAPsM6ANjEOgB8xjoAFsg6ALrJOgBUyzoA7sw6AIjOOgAi0DoAxtE6AGDTOgD61DoAlNY6AC7YOgDS2ToAbNs6AAbdOgCq3joAROA6AN7hOgB44zoAHOU6ALbmOgBQ6DoA6uk6AITrOgAo7ToAwu46AFzwOgAA8joAmvM6ADT1OgDO9joAcvg6AAz6OgCm+zoAQP06ANr+OgB+ADsAGAI7ALIDOwBWBTsA8AY7AIoIOwAkCjsAvgs7AGINOwD8DjsAlhA7ADoSOwDUEzsAbhU7AAgXOwCsGDsARho7AOAbOwB6HTsAHh87ALggOwBSIjsA7CM7AIYlOwAqJzsAxCg7AGgqOwACLDsAnC07ADYvOwDQMDsAdDI7AA40OwCoNTsAQjc7ANw4OwCAOjsAGjw7ALQ9OwBYPzsA8kA7AIxCOwAmRDsAykU7AGRHOwD+SDsAmEo7ADJMOwDWTTsAcE87AApROwCuUjsASFQ7AOJVOwB8VzsAIFk7ALpaOwBUXDsA7l07AIhfOwAsYTsAxmI7AGBkOwAEZjsAnmc7ADhpOwDSajsAdmw7ABBuOwCqbzsARHE7AN5yOwCCdDsAHHY7ALZ3OwBQeTsA9Ho7AI58OwAofjsAwn87AGaBOwAAgzsAmoQ7AD6GOwDYhzsAcok7ABaLOwCwjDsASo47AOSPOwB+kTsAIpM7ALyUOwBWljsA8Jc7AIqZOwAumzsAyJw7AGKeOwAGoDsAoKE7ADqjOwDUpDsAbqY7ABKoOwCsqTsARqs7AOqsOwCErjsAHrA7ALixOwBcszsA9rQ7AJC2OwAquDsAxLk7AGi7OwACvTsAnL47AEDAOwDawTsAdMM7AA7FOwCyxjsATMg7AObJOwCAyzsAJM07AL7OOwBY0DsA8tE7AIzTOwAw1TsAytY7AGTYOwAI2jsAots7ADzdOwDW3jsAeuA7ABTiOwCu4zsASOU7AOLmOwCG6DsAIOo7ALrrOwBe7TsA+O47AJLwOwAs8jsA0PM7AGr1OwAE9zsAnvg7ADj6OwDc+zsAdv07ABD/OwC0ADwATgI8AOgDPACCBTwAHAc8AMAIPABaCjwA9As8AJgNPAAyDzwAzBA8AGYSPAAAFDwApBU8AD4XPADYGDwAfBo8ABYcPACwHTwASh88AO4gPACIIjwAIiQ8ALwlPABWJzwA+ig8AJQqPAAuLDwA0i08AGwvPAAGMTwAoDI8AEQ0PADeNTwAeDc8ABI5PAC2OjwAUDw8AOo9PACEPzwAHkE8AMJCPABcRDwA9kU8AJpHPAA0STwAzko8AGhMPAAMTjwApk88AEBRPADaUjwAdFQ8ABhWPACyVzwATFk8APBaPACKXDwAJF48AL5fPABiYTwA/GI8AJZkPAAwZjwAymc8AG5pPAAIazwAomw8ADxuPADgbzwAenE8AB5zPAC4dDwAUnY8AOx3PACGeTwAKns8AMR8PABefjwA+H88AJKBPAA2gzwA0IQ8AGqGPAAOiDwAqIk8AEKLPADcjDwAgI48ABqQPAC0kTwATpM8AOiUPACMljwAJpg8AMCZPABkmzwA/pw8AJiePAAyoDwA1qE8AHCjPAAKpTwApKY8AD6oPADiqTwAfKs8ABatPAC6rjwAVLA8AO6xPACIszwALLU8AMa2PABguDwA+rk8AJ67PAA4vTwA0r48AGzAPAAGwjwAqsM8AETFPADexjwAgsg8ABzKPAC2yzwAUM08APTOPACO0DwAKNI8AMLTPABc1TwAANc8AJrYPAA02jwA2Ns8AHLdPAAM3zwApuA8AEDiPADk4zwAfuU8ABjnPAC86DwAVuo8APDrPACK7TwALu88AMjwPABi8jwA/PM8AJb1PAA69zwA1Pg8AG76PAAS/DwArP08AEb/PADgAD0AhAI9AB4EPQC4BT0AUgc9AOwIPQCQCj0AKgw9AMQNPQBeDz0AAhE9AJwSPQA2FD0A2hU9AHQXPQAOGT0AqBo9AEwcPQDmHT0AgB89ABohPQC0Ij0AWCQ9APIlPQCMJz0AMCk9AMoqPQBkLD0A/i09AKIvPQA8MT0A1jI9AHA0PQAKNj0Arjc9AEg5PQDiOj0Ahjw9ACA+PQC6Pz0AVEE9APhCPQCSRD0ALEY9AMZHPQBqST0ABEs9AJ5MPQA4Tj0A3E89AHZRPQAQUz0AqlQ9AE5WPQDoVz0Aglk9ABxbPQDAXD0AWl49APRfPQCOYT0AMmM9AMxkPQBmZj0AAGg9AKRpPQA+az0A2Gw9AHJuPQAMcD0AsHE9AEpzPQDkdD0AfnY9ACJ4PQC8eT0AVns9APp8PQCUfj0ALoA9AMiBPQBsgz0ABoU9AKCGPQA6iD0A1Ik9AHiLPQASjT0ArI49AEaQPQDqkT0AhJM9AB6VPQDClj0AXJg9APaZPQCQmz0ANJ09AM6ePQBooD0AAqI9AKajPQBApT0A2qY9AHSoPQAOqj0Asqs9AEytPQDmrj0AirA9ACSyPQC+sz0AWLU9APy2PQCWuD0AMLo9AMq7PQBuvT0ACL89AKLAPQA8wj0A1sM9AHrFPQAUxz0Arsg9AEjKPQDsyz0Ahs09ACDPPQDE0D0AXtI9APjTPQCS1T0ALNc9ANDYPQBq2j0ABNw9AKjdPQBC3z0A3OA9AHbiPQAa5D0AtOU9AE7nPQDo6D0Aguo9ACbsPQDA7T0AWu89AP7wPQCY8j0AMvQ9AMz1PQBw9z0ACvk9AKT6PQA+/D0A2P09AHz/PQAWAT4AugI+AEoEPgDuBT4AiAc+ACIJPgC8Cj4AYAw+APoNPgCUDz4AOBE+ANISPgBsFD4ABhY+AKAXPgBEGT4A3ho+AHgcPgAcHj4Ath8+AFAhPgDqIj4AjiQ+ACgmPgDCJz4AXCk+APYqPgCaLD4ANC4+AM4vPgByMT4ADDM+AKY0PgBANj4A5Dc+AH45PgAYOz4Asjw+AEw+PgDwPz4AikE+ACRDPgDIRD4AYkY+APxHPgCWST4AOks+ANRMPgBuTj4ACFA+AKJRPgBGUz4A4FQ+AHpWPgAeWD4AuFk+AFJbPgDsXD4AkF4+ACpgPgDEYT4AXmM+APhkPgCcZj4ANmg+ANBpPgB0az4ADm0+AKhuPgBCcD4A5nE+AIBzPgAadT4AtHY+AE54PgDyeT4AjHs+ACZ9PgDKfj4AZIA+AP6BPgCYgz4APIU+ANaGPgBwiD4ACoo+AKSLPgBIjT4A4o4+AHyQPgAgkj4AupM+AFSVPgDulj4Akpg+ACyaPgDGmz4AYJ0+APqePgCeoD4AOKI+ANKjPgB2pT4AEKc+AKqoPgBEqj4A6Ks+AIKtPgAcrz4AtrA+AFCyPgD0sz4AjrU+ACi3PgDMuD4AZro+AAC8PgCavT4APr8+ANjAPgBywj4ADMQ+AKbFPgBKxz4A5Mg+AH7KPgAizD4AvM0+AFbPPgDw0D4AlNI+AC7UPgDI1T4AYtc+APzYPgCg2j4AOtw+ANTdPgB43z4AEuE+AKziPgBG5D4A6uU+AITnPgAe6T4AuOo+AFLsPgD27T4AkO8+ACrxPgDO8j4AaPQ+AAL2PgCc9z4AQPk+ANr6PgB0/D4ADv4+AKj/PgBMAT8A5gI/AIAEPwAaBj8Avgc/AFgJPwDyCj8Algw/ADAOPwDKDz8AZBE/AAgTPwCiFD8APBY/ANYXPwBwGT8AFBs/AK4cPwBIHj8A7B8/AIYhPwAgIz8AuiQ/AHImPwAMKD8Apik/AEorPwDkLD8Afi4/ABgwPwC8MT8AVjM/APA0PwCKNj8ALjg/AMg5PwBiOz8ABj0/AKA+PwA6QD8A1EE/AHhDPwASRT8ArEY/AEZIPwDgST8AhEs/AB5NPwC4Tj8AUlA/APZRPwCQUz8AKlU/AM5WPwBoWD8AAlo/AJxbPwBAXT8A2l4/AHRgPwAOYj8AqGM/AExlPwDmZj8AgGg/ABpqPwC+az8AWG0/APJuPwCWcD8AMHI/AMpzPwBkdT8ACHc/AKJ4PwA8ej8A1ns/AHB9PwAUfz8AroA/AEiCPwDigz8AhoU/ACCHPwC6iD8AXoo/APiLPwCSjT8ALI8/ANCQPwBqkj8ABJQ/AJ6VPwA4lz8A3Jg/AHaaPwAQnD8AtJ0/AE6fPwDooD8AgqI/ACakPwDApT8AWqc/APSoPwCOqj8AMqw/AMytPwBmrz8ACrE/AKSyPwA+tD8A2LU/AHy3PwAWuT8AsLo/AEq8PwDkvT8AiL8/ACLBPwC8wj8AYMQ/APrFPwCUxz8ALsk/ANLKPwBszD8ABs4/AKDPPwA60T8A3tI/AHjUPwAS1j8ArNc/AFDZPwDq2j8AhNw/ACjePwDC3z8AXOE/APbiPwCa5D8ANOY/AM7nPwBo6T8AAus/AKbsPwBA7j8A2u8/AH7xPwAY8z8AsvQ/AEz2PwDw9z8Aivk/ACT7PwC+/D8AWP4/APz/PwCWAUAAMANAAMoEQABuBkAACAhAAKIJQABGC0AA4AxAAHoOQAAUEEAAuBFAAFITQADsFEAAhhZAACoYQADEGUAAXhtAAPgcQACcHkAANiBAANAhQABqI0AABCVAAKgmQABCKEAA3ClAAHYrQAAaLUAAtC5AAE4wQADyMUAAjDNAACY1QADANkAAWjhAAP45QACYO0AAMj1AAMw+QABwQEAACkJAAKRDQABIRUAA4kZAAHxIQAAWSkAAuktAAFRNQADuTkAAiFBAACJSQADGU0AAYFVAAPpWQACeWEAAOFpAANJbQABsXUAAEF9AAKpgQABEYkAA3mNAAHhlQAAcZ0AAtmhAAFBqQADqa0AAjm1AAChvQADCcEAAZnJAAAB0QACadUAANHdAANh4QAByekAADHxAAKZ9QABAf0AA5IBAAH6CQAAYhEAAvIVAAFaHQADwiEAAiopAAC6MQADIjUAAYo9AAPyQQACWkkAAOpRAANSVQABul0AACJlAAKyaQABGnEAA4J1AAISfQAAeoUAAuKJAAFKkQADspUAAkKdAACqpQADEqkAAXqxAAAKuQACcr0AANrFAANqyQAB0tEAADrZAAKi3QABCuUAA5rpAAIC8QAAavkAAtL9AAFjBQADywkAAjMRAADDGQADKx0AAZMlAAP7KQACizEAAPM5AANbPQABw0UAACtNAAK7UQABI1kAA4tdAAHzZQAAg20AAutxAAFTeQAD430AAkuFAACzjQADG5EAAauZAAAToQACe6UAAOOtAANzsQAB27kAALvBAAMjxQABi80AA/PRAAKD2QABE+EAA3vlAAIL7QAAc/UAAtv5AAFAAQQD0AUEAjgNBACgFQQDCBkEAZghBAAAKQQC4C0EAUg1BAOwOQQCGEEEAIBJBAMQTQQBeFUEA+BZBAJwYQQA2GkEA0BtBAGodQQAOH0EAqCBBAEIiQQDcI0EAdiVBABonQQC0KEEATipBAOgrQQCMLUEAJi9BAMAwQQBkMkEA/jNBAJg1QQAyN0EAzDhBAHA6QQAKPEEApD1BAD4/QQDiQEEAfEJBABZEQQC6RUEAVEdBAO5IQQCISkEALExBAMZNQQBgT0EA+lBBAJRSQQA4VEEA0lVBAGxXQQAQWUEAqlpBAERcQQDeXUEAgl9BABxhQQC2YkEAUGRBAOplQQCOZ0EAKGlBAMJqQQBmbEEAAG5BAJpvQQA0cUEA2HJBAHJ0QQAMdkEApndBAEp5QQDkekEAfnxBABh+QQC8f0EAVoFBAPCCQQCKhEEAJIZBAMiHQQBiiUEA/IpBAKCMQQA6jkEA1I9BAG6RQQASk0EArJRBAEaWQQDgl0EAeplBAB6bQQC4nEEAUp5BAOyfQQCQoUEAKqNBAMSkQQBopkEAAqhBAJypQQA2q0EA2qxBAHSuQQAOsEEAqLFBAEKzQQDmtEEAgLZBABq4QQC+uUEAWLtBAPK8QQCMvkEAMMBBAMrBQQBkw0EA/sRBAJjGQQA8yEEA1slBAHDLQQAKzUEArs5BAEjQQQDi0UEAhtNBACDVQQC61kEAVNhBAO7ZQQCS20EALN1BAMbeQQBg4EEABOJBAJ7jQQA45UEA3OZBAHboQQAQ6kEAqutBAE7tQQDo7kEAgvBBABzyQQC280EAWvVBAPT2QQCO+EEAMvpBAMz7QQBm/UEAAP9BAKQAQgA+AkIA2ANCAHIFQgAMB0IAsAhCAEoKQgDkC0IAiA1CACIPQgC8EEIAVhJCAPoTQgCUFUIALhdCAMgYQgBiGkIABhxCAKAdQgA6H0IA3iBCAHgiQgASJEIArCVCAFAnQgDqKEIAhCpCAB4sQgC4LUIAXC9CAPYwQgCQMkIAKjRCAM41QgBoN0IAAjlCAKY6QgBAPEIA2j1CAHQ/QgAOQUIAskJCAExEQgDmRUIAgEdCACRJQgC+SkIAWExCAPxNQgCWT0IAMFFCAMpSQgBuVEIACFZCAKJXQgA8WUIA1lpCAHpcQgAUXkIArl9CAFJhQgDsYkIAhmRCACBmQgDEZ0IAXmlCAPhqQgCSbEIALG5CANBvQgBqcUIABHNCAKh0QgBCdkIA3HdCAHZ5QgAae0IAtHxCAE5+QgDof0IAgoFCACaDQgDAhEIAWoZCAPSHQgCYiUIAMotCAMyMQgBwjkIACpBCAKSRQgA+k0IA4pRCAHyWQgAWmEIAsJlCAEqbQgDunEIAiJ5CACKgQgDGoUIAYKNCAPqkQgCUpkIAOKhCANKpQgBsq0IABq1CAKCuQgBEsEIA3rFCAHizQgActUIAtrZCAFC4QgDquUIAmLtCADK9QgDMvkIAcMBCAArCQgCkw0IAPsVCAOLGQgB8yEIAFspCALDLQgBUzUIA7s5CAIjQQgAi0kIAxtNCAGDVQgD61kIAlNhCADjaQgDS20IAbN1CAAbfQgCq4EIAROJCAN7jQgB45UIAHOdCALboQgBQ6kIA6utCAITtQgAo70IAwvBCAFzyQgAA9EIAmvVCADT3QgDO+EIAcvpCAAz8QgCm/UIAQP9CANoAQwB+AkMAGARDALIFQwBWB0MA8AhDAIoKQwAkDEMAyA1DAGIPQwD8EEMAlhJDADAUQwDUFUMAbhdDAAgZQwCiGkMARhxDAOAdQwB6H0MAHiFDALgiQwBSJEMA7CVDAIYnQwAqKUMAxCpDAF4sQwD4LUMAnC9DADYxQwDQMkMAdDRDAA42QwCoN0MAQjlDAOY6QwCAPEMAGj5DALQ/QwBOQUMA8kJDAIxEQwAmRkMAwEdDAGRJQwAIS0MArExDAEZOQwDgT0MAelFDAB5TQwC4VEMAUlZDAOxXQwCGWUMAKltDAMRcQwBeXkMA+F9DAJxhQwA2Y0MA0GRDAGpmQwAOaEMAqGlDAEJrQwDmbEMAgG5DABpwQwC0cUMAWHNDAPJ0QwCMdkMAJnhDAMB5QwBke0MA/nxDAJh+QwAygEMA1oFDAHCDQwAKhUMAroZDAEiIQwDiiUMAfItDABaNQwC6jkMAVJBDAO6RQwCIk0MALJVDAMaWQwBgmEMABJpDAJ6bQwA4nUMA0p5DAHagQwAQokMAqqNDAESlQwDepkMAgqhDAByqQwC2q0MAUK1DAPSuQwCOsEMAKLJDAMyzQwBmtUMAALdDAJq4QwA0ukMA2LtDAHK9QwAMv0MApsBDAErCQwDkw0MAfsVDACLHQwC8yEMAVspDAPDLQwCUzUMALs9DAMjQQwBi0kMA/NNDAKDVQwA610MA1NhDAG7aQwAS3EMArN1DAEbfQwDq4EMAhOJDAB7kQwC45UMAUudDAPboQwCQ6kMAKuxDAM7tQwBo70MAAvFDAJzyQwBA9EMA2vVDAHT3QwAO+UMAqPpDAEz8QwDm/UMAgP9DABoBRAC+AkQAWAREAPIFRACWB0QAMAlEAMoKRABkDEQA/g1EAKIPRAA8EUQA1hJEAHAURAAUFkQArhdEAEgZRADsGkQAhhxEACAeRAC6H0QAXiFEAPgiRACSJEQALCZEAMYnRABqKUQABCtEAJ4sRABCLkQA3C9EAHYxRAAQM0QAtDREAE42RADoN0QAgjlEABw7RADAPEQAWj5EAPQ/RACOQUQAMkNEAMxERABmRkQACkhEAKRJRAA+S0QA2ExEAHJORAAWUEQAsFFEAEpTRADkVEQAiFZEACJYRAC8WUQAYFtEAPpcRACUXkQALmBEANJhRABsY0QABmVEAKBmRAA6aEQA3mlEAHhrRAASbUQArG5EAFBwRADqcUQAhHNEACh1RADCdkQAXHhEAPZ5RACQe0QANH1EAM5+RABogEQAAoJEAKaDRABAhUQA2oZEAH6IRAAYikQAsotEAEyNRADwjkQAipBEACSSRAC+k0QAYpVEAPyWRACWmEQAMJpEANSbRABunUQACJ9EAKKgRABGokQA4KNEAHqlRAAUp0QAuKhEAFKqRADsq0QAhq1EACqvRADEsEQAXrJEAPizRACctUQANrdEANC4RABqukQABLxEAKi9RABCv0QA3MBEAIDCRAAaxEQAtMVEAE7HRADoyEQAjMpEACbMRADAzUQAZM9EAP7QRACY0kQAMtREANbVRABw10QACtlEAKTaRAA+3EQA4t1EAHzfRAAW4UQAuuJEAFTkRADu5UQAiOdEACzpRADG6kQAYOxEAPrtRACU70QAOPFEANLyRABs9EQAEPZEAKr3RABE+UQA3vpEAIL8RAAc/kQAtv9EAFABRQDqAkUAjgRFACgGRQDCB0UAXAlFAAALRQCaDEUANA5FANgPRQByEUUADBNFAKYURQBAFkUA5BdFAH4ZRQAYG0UAvBxFAFYeRQDwH0UAiiFFACQjRQDIJEUAYiZFAPwnRQCWKUUAOitFANQsRQBuLkUAEjBFAKwxRQBGM0UA4DRFAIQ2RQAeOEUAuDlFAFI7RQDsPEUAkD5FACpARQDEQUUAaENFAAJFRQCcRkUANkhFANBJRQB0S0UADk1FAKhORQBCUEUA5lFFAIBTRQAaVUUAvlZFAFhYRQDyWUUAjFtFADBdRQDKXkUAZGBFAP5hRQCYY0UAPGVFANZmRQBwaEUAFGpFAK5rRQBIbUUA4m5FAIZwRQAgckUAunNFAFR1RQDudkUAknhFACx6RQDGe0UAan1FAAR/RQCegEUAOIJFANyDRQB2hUUAEIdFAKqIRQBEikUA6ItFAIKNRQAcj0UAtpBFAFqSRQD0k0UAjpVFADKXRQDMmEUAZppFAACcRQCanUUAPp9FANigRQByokUADKRFALClRQBKp0UA5KhFAIiqRQAirEUAvK1FAFavRQD6sEUAlLJFAC60RQDItUUAYrdFAAa5RQCgukUAOrxFANS9RQB4v0UAEsFFAKzCRQBQxEUA6sVFAITHRQAeyUUAuMpFAFzMRQD2zUUAkM9FACrRRQDO0kUAaNRFAALWRQCm10UAQNlFANraRQB03EUAGN5FALLfRQBM4UUA5uJFAIDkRQAk5kUAvudFAFjpRQDy6kUAluxFADDuRQDK70UAbvFFAAjzRQCi9EUAPPZFANb3RQB6+UUAFPtFAK78RQBI/kUA7P9FAIYBRgAgA0YAxARGAF4GRgD4B0YAkglGACwLRgDQDEYAag5GAAQQRgCeEUYAQhNGANwURgB2FkYAGhhGALQZRgBOG0YA6BxGAIIeRgAmIEYAwCFGAFojRgD+JEYAmCZGADIoRgDMKUYAZitGAAotRgCkLkYAPjBGANgxRgB8M0YAFjVGALA2RgBUOEYA7jlGAIg7RgAiPUYAxj5GAGBARgD6QUYAlENGAC5FRgDSRkYAbEhGAAZKRgCqS0YARE1GAN5ORgB4UEYAHFJGALZTRgBQVUYA6lZGAIRYRgAoWkYAwltGAFxdRgD2XkYAmmBGADRiRgDOY0YAaGVGAAxnRgCmaEYAQGpGANprRgB+bUYAGG9GALJwRgBWckYA8HNGAIp1RgAkd0YAyHhGAGJ6RgD8e0YAln1GADB/RgDUgEYAboJGAAiERgCshUYARodGAOCIRgB6ikYAFIxGALiNRgBSj0YA7JBGAIaSRgAqlEYAxJVGAF6XRgACmUYAnJpGADacRgDQnUYAdJ9GAA6hRgCookYAQqRGANylRgCAp0YAGqlGALSqRgBOrEYA8q1GAIyvRgAmsUYAyrJGAGS0RgD+tUYAmLdGADy5RgDWukYAcLxGAAq+RgCkv0YASMFGAOLCRgB8xEYAFsZGALrHRgBUyUYA7spGAJLMRgAszkYAxs9GAGDRRgD60kYAntRGADjWRgDS10YAbNlGABDbRgCq3EYARN5GAOjfRgCC4UYAHONGALbkRgBa5kYA9OdGAI7pRgAo60YAwuxGAGbuRgAA8EYAmvFGAD7zRgDY9EYAcvZGAAz4RgCm+UYASvtGAOT8RgB+/kYAGABHALwBRwBWA0cA8ARHAJQGRwAuCEcAyAlHAGILRwD8DEcAoA5HADoQRwDUEUcAbhNHABIVRwCsFkcARhhHAOoZRwCEG0cAHh1HALgeRwBSIEcA9iFHAJAjRwAqJUcAxCZHAGgoRwACKkcAnCtHAEAtRwDaLkcAdDBHAA4yRwCoM0cATDVHAOY2RwCAOEcAGjpHAL47RwBYPUcA8j5HAIxARwAwQkcAykNHAGRFRwAIR0cAokhHADxKRwDWS0cAcE1HABRPRwCuUEcASFJHAOJTRwCGVUcAIFdHALpYRwBeWkcA+FtHAJJdRwAsX0cAxmBHAGpiRwAEZEcAnmVHADhnRwDcaEcAdmpHABBsRwCqbUcATm9HAOhwRwCCckcAJnRHAMB1RwBad0cA9HhHAI56RwAyfEcAzH1HAGZ/RwAAgUcApIJHAD6ERwDYhUcAfIdHABaJRwCwikcASoxHAOSNRwCIj0cAIpFHALySRwBWlEcA+pVHAJSXRwAumUcA0ppHAGycRwAGnkcAoJ9HAEShRwDeokcAeKRHABKmRwCsp0cAUKlHAOqqRwCErEcAHq5HAMKvRwBcsUcA9rJHAJC0RwA0tkcAzrdHAGi5RwACu0cAprxHAEC+RwDav0cAfsFHABjDRwCyxEcATMZHAObHRwCKyUcAJMtHAL7MRwBYzkcA/M9HAJbRRwAw00cA1NRHAG7WRwAI2EcAotlHAEbbRwDg3EcAet5HABTgRwCu4UcAUuNHAOzkRwCG5kcAIOhHAMTpRwBe60cA+OxHAJzuRwA28EcA0PFHAGrzRwAE9UcAqPZHAEL4RwDc+UcAdvtHABr9RwC0/kcATgBIAPIBSACMA0gAJgVIAMAGSABkCEgA/glIAJgLSAAyDUgAzA5IAHAQSAAKEkgApBNIAD4VSADiFkgAfBhIABYaSAC6G0gAVB1IAO4eSACIIEgAIiJIAMYjSABgJUgA+iZIAJQoSAA4KkgA0itIAGwtSAAQL0gAqjBIAEQySADeM0gAeDVIABw3SAC2OEgAUDpIAPQ7SACOPUgAMj9IANZASABwQkgACkRIAKRFSAA+R0gA4khIAHxKSAAWTEgAuk1IAFRPSADuUEgAiFJIACxUSADGVUgAYFdIAPpYSACUWkgAOFxIANJdSABsX0gABmFIAKpiSABEZEgA3mVIAHhnSAAcaUgAtmpIAFBsSAD0bUgAjm9IAChxSADCckgAXHRIAAB2SACad0gANHlIAM56SAByfEgADH5IAKZ/SABAgUgA5IJIAH6ESAAYhkgAvIdIAFaJSADwikgAioxIACSOSADIj0gAYpFIAPySSACWlEgAOpZIANSXSABumUgACJtIAKycSABGnkgA4J9IAIShSAAeo0gAuKRIAFKmSADsp0gAkKlIACqrSADErEgAXq5IAAKwSACcsUgANrNIANC0SAB0tkgADrhIAKi5SABCu0gA5rxIAIC+SAAawEgAtMFIAFjDSADyxEgAjMZIACbISADKyUgAZMtIAP7MSACizkgAPNBIANbRSABw00gAFNVIAK7WSABI2EgA4tlIAHzbSAAg3UgAut5IAFTgSADu4UgAkuNIACzlSADG5kgAauhIAATqSACe60gAOO1IANzuSAB28EgAEPJIAKrzSABE9UgA6PZIAIL4SAAc+kgAtvtIAFr9SAD0/kgAjgBJADICSQDMA0kAZgVJAAAHSQCkCEkAPgpJANgLSQByDUkADA9JALAQSQBKEkkA5BNJAH4VSQAiF0kAvBhJAFYaSQD6G0kAlB1JAC4fSQDIIEkAYiJJAAYkSQCgJUkAOidJANQoSQB4KkkAEixJAKwtSQBQL0kA6jBJAIQySQAeNEkAuDVJAFw3SQD2OEkAkDpJACo8SQDOPUkAaD9JAAJBSQCmQkkAQERJANpFSQB0R0kADklJALJKSQBMTEkA5k1JAIBPSQAkUUkAvlJJAFhUSQDyVUkAlldJADBZSQDKWkkAblxJAAheSQCiX0kAPGFJANZiSQB6ZEkAFGZJAK5nSQBIaUkA7GpJAIZsSQAgbkkAum9JAF5xSQD4ckkAknRJADZ2SQDQd0kAanlJAAR7SQCefEkAQn5JANx/SQB2gUkAEINJALSESQBOhkkA6IdJAIKJSQAmi0kAwIxJAFqOSQD+j0kAmJFJADKTSQDMlEkAZpZJAAqYSQCkmUkAPptJANicSQB8nkkAFqBJALChSQBUo0kA7qRJAIimSQAiqEkAxqlJAGCrSQD6rEkAlK5JAC6wSQDSsUkAbLNJAAa1SQCgtkkARLhJAN65SQB4u0kAHL1JALa+SQBQwEkA6sFJAITDSQAoxUkAwsZJAFzISQD2yUkAmstJADTNSQDOzkkAaNBJAAzSSQCm00kAQNVJAOTWSQB+2EkAGNpJALLbSQBM3UkA8N5JAIrgSQAk4kkAvuNJAGLlSQD85kkAluhJADDqSQDU60kAbu1JAAjvSQCs8EkARvJJAODzSQB69UkAFPdJALj4SQBS+kkA7PtJAJD9SQAq/0kAxABKAF4CSgACBEoAnAVKADYHSgDQCEoAdApKAA4MSgCoDUoAQg9KANwQSgCAEkoAGhRKALQVSgBOF0oA8hhKAIwaSgAmHEoAyh1KAGQfSgD+IEoAmCJKADIkSgDWJUoAcCdKAAopSgCkKkoASCxKAOItSgB8L0oAIDFKALoySgBUNEoA7jVKAIg3SgAsOUoAxjpKAGA8SgD6PUoAnj9KADhBSgDSQkoAdkRKABBGSgCqR0oARElKAOhKSgCCTEoAHE5KALZPSgBQUUoA9FJKAI5USgAoVkoAwldKAGZZSgAAW0oAmlxKAD5eSgDYX0oAcmFKAAxjSgCmZEoASmZKAORnSgB+aUoAGGtKALJsSgBWbkoA8G9KAJRxSgAuc0oAyHRKAGJ2SgAGeEoAoHlKADp7SgDUfEoAbn5KAAiASgCsgUoARoNKAOqESgCEhkoAHohKALiJSgBSi0oA9oxKAJCOSgAqkEoAzpFKAGiTSgAClUoAnJZKAECYSgDamUoAdJtKAA6dSgConkoATKBKAOahSgCAo0oAGqVKAL6mSgBYqEoA8qlKAJarSgAwrUoAyq5KAGSwSgD+sUoAorNKADy1SgDWtkoAcLhKABS6SgCuu0oASL1KAOy+SgCGwEoAIMJKALrDSgBUxUoA+MZKAJLISgAsykoAxstKAGrNSgAEz0oAntBKADjSSgDc00oAdtVKABDXSgC02EoATtpKAOjbSgCC3UoAHN9KAMDgSgBa4koA9ONKAI7lSgAy50oAzOhKAGbqSgAK7EoApO1KAD7vSgDY8EoAfPJKABb0SgCw9UoASvdKAOT4SgCI+koAIvxKALz9SgBW/0oA+gBLAJQCSwAuBEsA0gVLAGwHSwAGCUsAoApLADoMSwDeDUsAeA9LABIRSwCsEksAUBRLAOoVSwCEF0sAHhlLAMIaSwBcHEsA9h1LAJofSwA0IUsAziJLAGgkSwACJksApidLAEApSwDaKksAdCxLABguSwCyL0sATDFLAPAySwCKNEsAJDZLAL43SwBYOUsA/DpLAJY8SwAwPksAyj9LAG5BSwAIQ0sAokRLADxGSwDgR0sAeklLABRLSwC4TEsAUk5LAOxPSwCGUUsAIFNLAMRUSwBeVksA+FdLAJxZSwA2W0sA0FxLAGpeSwAEYEsAqGFLAEJjSwDcZEsAdmZLABpoSwC0aUsATmtLAOhsSwCMbksAJnBLAMBxSwBkc0sA/nRLAJh2SwAyeEsAzHlLAHB7SwAKfUsApH5LAD6ASwDigUsAfINLABaFSwCwhksAVIhLAO6JSwCIi0sALI1LAMaOSwBgkEsA+pFLAJSTSwA4lUsA0pZLAGyYSwAGmksAoJtLAESdSwDenksAgqBLAByiSwC2o0sAUKVLAPSmSwCOqEsAKKpLAMKrSwBcrUsAAK9LAJqwSwA0sksAzrNLAHK1SwAMt0sAprhLAEq6SwDku0sAfr1LABi/SwCywEsAVsJLAPDDSwCKxUsAJMdLAMjISwBiyksA/MtLAJbNSwA6z0sA1NBLAG7SSwAI1EsArNVLAEbXSwDg2EsAhNpLAB7cSwC43UsAUt9LAPbgSwCQ4ksAKuRLAMTlSwBo50sAAulLAJzqSwA27EsA2u1LAH7vSwAY8UsAsvJLAFb0SwDw9UsAivdLACT5SwDI+ksAYvxLAPz9SwCW/0sAOgFMANQCTABuBEwAEgZMAKwHTABGCUwA4ApMAHoMTAAeDkwAuA9MAFIRTADsEkwAkBRMACoWTADEF0wAXhlMAAIbTACcHEwANh5MANofTAB0IUwADiNMAKgkTABCJkwA5idMAIApTAAaK0wAtCxMAFguTADyL0wAjDFMACYzTADKNEwAZDZMAP43TACiOUwAPDtMANY8TABwPkwACkBMAK5BTABIQ0wA4kRMAHxGTAAgSEwAuklMAFRLTADuTEwAkk5MACxQTADGUUwAalNMAARVTACeVkwAOFhMANJZTAB2W0wAEF1MAKpeTABEYEwA6GFMAIJjTAAcZUwAtmZMAFBoTAD0aUwAjmtMADJtTADMbkwAZnBMAAByTACac0wAPnVMANh2TAByeEwADHpMALB7TABKfUwA5H5MAH6ATAAigkwAvINMAFaFTAD6hkwAlIhMAC6KTADIi0wAYo1MAAaPTACgkEwAOpJMANSTTAB4lUwAEpdMAKyYTABQmkwA6ptMAISdTAAen0wAuKBMAFyiTAD2o0wAkKVMACqnTADOqEwAaKpMAAKsTACcrUwAQK9MANqwTAB0skwADrRMALK1TABMt0wA5rhMAIC6TAAkvEwAvr1MAFi/TADywEwAlsJMADDETADKxUwAbsdMAAjJTACiykwAPMxMANbNTAB6z0wAFNFMAK7STABI1EwA7NVMAIbXTAAg2UwAxNpMAF7cTAD43UwAkt9MACzhTADQ4kwAauRMAATmTACe50wAQulMANzqTAB27EwAGu5MALTvTABO8UwA6PJMAIL0TAAm9kwAwPdMAFr5TAD0+kwAjvxMADL+TADM/0wAcAFNAAoDTQCkBE0APgZNANgHTQB8CU0AFgtNALAMTQBKDk0A7g9NAIgRTQAiE00AxhRNAGAWTQD6F00AlBlNAC4bTQDSHE0AbB5NAAYgTQCgIU0ARCNNAN4kTQB4Jk0AHChNALYpTQBQK00A6ixNAIQuTQAoME0AwjFNAFwzTQD2NE0AmjZNADQ4TQDOOU0AcjtNAAw9TQCmPk0AQEBNANpBTQB+Q00AGEVNALJGTQBMSE0A8ElNAIpLTQAkTU0Avk5NAGJQTQD8UU0AllNNADpVTQDUVk0AblhNAAhaTQCiW00ARl1NAOBeTQB6YE0AFGJNALhjTQBSZU0A7GZNAJBoTQAqak0AxGtNAF5tTQD4bk0AnHBNADZyTQDQc00AanVNAAR3TQCoeE0AQnpNAOZ7TQCAfU0AGn9NALSATQBOgk0A8oNNAIyFTQAmh00AwIhNAGSKTQD+i00AmI1NADKPTQDWkE0AcJJNAAqUTQCulU0ASJdNAOKYTQB8mk0AFpxNALqdTQBUn00A7qBNAIiiTQAspE0AxqVNAGCnTQD6qE0AnqpNADisTQDSrU0AbK9NABCxTQC0sk0ATrRNAPK1TQCMt00AJrlNAMq6TQBuvE0ACL5NAKK/TQA8wU0A4MJNAHrETQAUxk0AuMdNAFLJTQDsyk0AhsxNACrOTQDEz00AXtFNAALTTQCc1E0ANtZNANDXTQBq2U0ADttNAKjcTQBC3k0A3N9NAIDhTQAa400AtORNAFjmTQDy500AjOlNACbrTQDA7E0AZO5NAP7vTQCY8U0AMvNNANb0TQBw9k0ACvhNAK75TQBI+00A4vxNAHz+TQAWAE4AugFOAFQDTgDuBE4AiAZOACwITgDGCU4AYAtOAAQNTgCeDk4AOBBOANIRTgBsE04AEBVOAKoWTgBEGE4A3hlOAHgbTgAcHU4Ath5OAFogTgD0IU4AjiNOACglTgDCJk4AZihOAAAqTgCaK04ANC1OAM4uTgByME4ADDJOAKYzTgBKNU4A5DZOAH44TgAYOk4AsjtOAFY9TgDwPk4AlEBOAC5CTgDIQ04AYkVOAPxGTgCgSE4AOkpOANRLTgBuTU4AEk9OAKxQTgBGUk4A4FNOAIRVTgAeV04AuFhOAFJaTgD2W04AkF1OACpfTgDEYE4AaGJOAAJkTgCcZU4ANmdOANpoTgB0ak4ADmxOALJtTgBMb04A5nBOAIByTgAadE4AvnVOAFh3TgDyeE4AlnpOADB8TgDKfU4AZH9OAP6ATgCigk4APIROANaFTgBwh04AFIlOAK6KTgBIjE4A7I1OAIaPTgAgkU4AupJOAFSUTgD4lU4AkpdOACyZTgDGmk4AapxOAASeTgCen04AOKFOANyiTgB2pE4AEKZOALSnTgBOqU4A6KpOAIKsTgAcrk4AwK9OAFqxTgD0sk4AjrROACi2TgDMt04AZrlOAAq7TgCkvE4APr5OANi/TgBywU4AFsNOALDETgBKxk4A5MdOAIjJTgAiy04AvMxOAFbOTgD6z04AlNFOAC7TTgDS1E4AbNZOAAbYTgCg2U4AOttOAN7cTgB43k4AEuBOAKzhTgBQ404A6uROAITmTgAe6E4AwulOAFzrTgD27E4Amu5OADTwTgDO8U4AaPNOAAL1TgCm9k4AQPhOANr5TgB0+04AGP1OALL+TgBMAE8A8AFPAIoDTwAkBU8AvgZPAFgITwD8CU8AlgtPADANTwDKDk8AbhBPAAgSTwCiE08ARhVPAOAWTwB6GE8AFBpPAK4bTwBSHU8A7B5PAIYgTwAgIk8AxCNPAF4lTwD4Jk8AkihPADYqTwDQK08Aai1PAA4vTwCoME8AQjJPANwzTwB2NU8AGjdPALQ4TwBOOk8A6DtPAIw9TwAmP08AwEBPAGRCTwD+Q08AmEVPADJHTwDMSE8AcEpPAApMTwCkTU8APk9PAOJQTwB8Uk8AFlRPALBVTwBUV08A7lhPAIhaTwAsXE8Axl1PAGBfTwD6YE8AlGJPADhkTwDSZU8AbGdPAAZpTwCgak8ARGxPAN5tTwB4b08AHHFPALZyTwBQdE8A6nVPAI53TwAoeU8AwnpPAFx8TwD2fU8Amn9PADSBTwDOgk8AcoRPAAyGTwCmh08AQIlPAOSKTwB+jE8AGI5PALKPTwBMkU8A8JJPAIqUTwAklk8AyJdPAGKZTwD8mk8AlpxPADCeTwDUn08AbqFPABKjTwCspE8ARqZPAOCnTwB6qU8AHqtPALisTwBSrk8A7K9PAJCxTwAqs08AxLRPAF62TwACuE8AnLlPADa7TwDavE8AdL5PAA7ATwCowU8AQsNPAObETwCAxk8AGshPALTJTwBOy08A8sxPAIzOTwAm0E8AytFPAGTTTwD+1E8AmNZPADzYTwDW2U8AcNtPABTdTwCu3k8ASOBPAOLhTwB8408AIOVPALrmTwBU6E8A7ulPAIjrTwAs7U8Axu5PAGrwTwAE8k8AnvNPADj1TwDS9k8AdvhPABD6TwCq+08ARP1PAOj+TwCCAFAAHAJQAMADUABaBVAA9AZQAI4IUAAoClAAzAtQAGYNUAAAD1AAmhBQADQSUADYE1AAchVQAAwXUACwGFAAShpQAOQbUACIHVAAIh9QALwgUABWIlAA8CNQAJQlUAAuJ1AAyChQAGIqUAD8K1AAoC1QADovUADeMFAAeDJQABI0UACsNVAARjdQAOo4UACEOlAAHjxQALg9UABcP1AA9kBQAJBCUAAqRFAAzkVQAGhHUAACSVAApkpQAEBMUADaTVAAdE9QAA5RUACyUlAATFRQAOZVUACAV1AAJFlQAL5aUABYXFAA/F1QAJZfUAAwYVAAymJQAGRkUAAIZlAAomdQADxpUADWalAAcGxQABRuUACub1AASHFQAOxyUACGdFAAIHZQAMR3UABeeVAA+HpQAJJ8UAAsflAA0H9QAGqBUAAEg1AAnoRQADiGUADch1AAdolQABCLUAC0jFAATo5QAOiPUACMkVAAJpNQAMCUUABallAA9JdQAJiZUAAym1AAzJxQAGaeUAAAoFAApKFQAD6jUADipFAAfKZQABaoUACwqVAASqtQAO6sUACIrlAAIrBQALyxUABgs1AA+rRQAJS2UAAuuFAA0rlQAGy7UAAGvVAAqr5QAETAUADewVAAeMNQABLFUAC2xlAAUMhQAOrJUACEy1AAKM1QAMLOUABc0FAA9tFQAJrTUAA01VAAztZQAHLYUAAM2lAApttQAEDdUADa3lAAfuBQABjiUACy41AATOVQAObmUACK6FAAJOpQAMjrUABi7VAA/O5QAJbwUAAw8lAA1PNQAG71UAAI91AAovhQAEb6UADg+1AAev1QABT/UAC4AFEAUgJRAOwDUQCQBVEAKgdRAMQIUQBeClEA+AtRAJwNUQA2D1EA0BBRAHQSUQAOFFEAqBVRAEIXUQDcGFEAgBpRABocUQC0HVEATh9RAPIgUQCMIlEAJiRRAMAlUQBkJ1EA/ihRAJgqUQA8LFEA1i1RAHAvUQAKMVEApDJRAEg0UQDiNVEAfDdRABY5UQCwOlEAVDxRAO49UQCIP1EALEFRAMZCUQBgRFEA+kVRAJ5HUQA4SVEA0kpRAGxMUQAGTlEAqk9RAERRUQDoUlEAglRRABxWUQC2V1EAWllRAPRaUQCOXFEAKF5RAMJfUQBmYVEAAGNRAJpkUQA0ZlEA2GdRAHJpUQAMa1EApmxRAEpuUQDkb1EAfnFRACJzUQC8dFEAVnZRAPB3UQCKeVEALntRAMh8UQBiflEA/H9RAKCBUQA6g1EA1IRRAHiGUQASiFEArIlRAEaLUQDgjFEAhI5RAB6QUQC4kVEAUpNRAOyUUQCQllEAKphRAMSZUQBom1EAAp1RAJyeUQA2oFEA2qFRAHSjUQAOpVEAqKZRAEyoUQDmqVEAgKtRACStUQC+rlEAWLBRAPKxUQCMs1EAMLVRAMq2UQBkuFEA/rlRAJi7UQA8vVEA1r5RAHrAUQAUwlEArsNRAEjFUQDixlEAhshRACDKUQC6y1EAVM1RAO7OUQCS0FEALNJRAMbTUQBq1VEABNdRAJ7YUQA42lEA3NtRAHbdUQAQ31EAtOBRAE7iUQDo41EAguVRABznUQDA6FEAWupRAPTrUQCO7VEAMu9RAMzwUQBm8lEACvRRAKT1UQA+91EA2PhRAHL6UQAW/FEAsP1RAEr/UQDkAFIAiAJSACIEUgC8BVIAYAdSAPoIUgCUClIALgxSAMgNUgBsD1IABhFSAKASUgA6FFIA3hVSAHgXUgASGVIAthpSAFAcUgDqHVIAhB9SAB4hUgDCIlIAXCRSAPYlUgCQJ1IANClSAM4qUgBoLFIADC5SAKYvUgBAMVIA2jJSAHQ0UgAYNlIAsjdSAEw5UgDmOlIAijxSACQ+UgC+P1IAYkFSAPxCUgCWRFIAMEZSAMpHUgBuSVIACEtSAKJMUgA8TlIA1k9SAHpRUgAUU1IAuFRSAFJWUgDsV1IAhllSACBbUgDEXFIAXl5SAPhfUgCSYVIANmNSANBkUgBqZlIADmhSAKhpUgBCa1IA3GxSAHZuUgAacFIAtHFSAE5zUgDodFIAjHZSACZ4UgDAeVIAWntSAPR8UgCYflIAMoBSANaBUgBwg1IACoVSAKSGUgA+iFIA4olSAHyLUgAWjVIAsI5SAFSQUgDukVIAiJNSACyVUgDGllIAYJhSAPqZUgCUm1IAOJ1SANKeUgBsoFIABqJSAKqjUgBEpVIA3qZSAIKoUgAcqlIAtqtSAFCtUgDqrlIAjrBSACiyUgDCs1IAXLVSAAC3UgCauFIANLpSANi7UgByvVIADL9SAKbAUgBAwlIA5MNSAH7FUgAYx1IAsshSAFbKUgDwy1IAis1SAC7PUgDI0FIAYtJSAPzTUgCW1VIAOtdSANTYUgBu2lIACNxSAKzdUgBG31IA4OBSAITiUgAe5FIAuOVSAFLnUgDs6FIAkOpSACrsUgDE7VIAXu9SAALxUgCc8lIANvRSAND1UgB091IADvlSAKj6UgBC/FIA3P1SAID/UgAaAVMAvgJTAFgEUwDyBVMAjAdTACYJUwDKClMAZAxTAP4NUwCYD1MAMhFTANYSUwBwFFMAFBZTAK4XUwBIGVMA4hpTAHwcUwAqHlMAxB9TAGghUwACI1MAnCRTADYmUwDaJ1MAdClTABgrUwC8LFMAYC5TAPovUwCUMVMAODNTANI0UwBsNlMABjhTAKo5UwBEO1MA3jxTAHg+UwAcQFMAtkFTAFBDUwDqRFMAhEZTAChIUwDCSVMAZktTAABNUwCaTlMANFBTAM5RUwByU1MADFVTAKZWUwBAWFMA5FlTAH5bUwAYXVMAvF5TAFZgUwDwYVMAimNTACRlUwDIZlMAYmhTAPxpUwCWa1MAMG1TANRuUwBucFMAEnJTAKxzUwBGdVMA4HZTAHp4UwAeelMAuHtTAFJ9UwDsflMAhoBTACqCUwDEg1MAaIVTAAKHUwCciFMANopTANCLUwB0jVMADo9TAKiQUwBCklMA3JNTAICVUwAal1MAtJhTAFiaUwDym1MAjJ1TACafUwDKoFMAZKJTAP6jUwCYpVMAPKdTANaoUwBwqlMACqxTAK6tUwBIr1MA4rBTAHyyUwAgtFMAurVTAFS3UwDuuFMAiLpTACy8UwDGvVMAar9TAATBUwCewlMAOMRTANLFUwB2x1MAEMlTAKrKUwBEzFMA3s1TAILPUwAc0VMAttJTAFrUUwD01VMAjtdTACjZUwDM2lMAZtxTAADeUwCa31MAPuFTANjiUwBy5FMADOZTAKbnUwBK6VMA5OpTAH7sUwAi7lMAvO9TAFbxUwDw8lMAlPRTAC72UwDI91MAYvlTAPz6UwCg/FMAOv5TANT/UwB4AVQAEgNUAKwEVABGBlQA6gdUAIQJVAAeC1QAuAxUAFwOVAD2D1QAkBFUACoTVADEFFQAaBZUAAIYVACcGVQAQBtUANocVAB0HlQADiBUALIhVABMI1QA5iRUAIAmVAAkKFQAvilUAFgrVADyLFQAli5UADAwVADKMVQAZDNUAAg1VACiNlQAPDhUANY5VAB6O1QAFD1UAK4+VABSQFQA7EFUAIZDVAAgRVQAukZUAF5IVAD4SVQAkktUACxNVADQTlQAalBUAARSVACoU1QAQlVUANxWVAB2WFQAEFpUALRbVABOXVQA6F5UAIJgVAAcYlQAwGNUAFplVAD+ZlQAmGhUADJqVADMa1QAZm1UAApvVACkcFQAPnJUANhzVABydVQAFndUALB4VABKelQA7ntUAIh9VAAif1QAvIBUAGCCVAD6g1QAlIVUAC6HVADIiFQAbIpUAAaMVACqjVQARI9UAN6QVAB4klQAEpRUALaVVABQl1QA6phUAISaVAAonFQAwp1UAFyfVAD2oFQAmqJUADSkVADOpVQAaKdUAAypVACmqlQAQKxUANqtVAB0r1QAGLFUALKyVABWtFQA8LVUAIq3VAAkuVQAvrpUAGK8VAD8vVQAlr9UADDBVADKwlQAbsRUAAjGVACsx1QARslUAODKVAB6zFQAFM5UALjPVABS0VQA7NJUAIbUVAAg1lQAxNdUAF7ZVAAC21QAnNxUADbeVADQ31QAauFUAA7jVACo5FQAQuZUANznVACA6VQAGutUALTsVABO7lQA8u9UAIzxVAAm81QAwPRUAGT2VAAI+FQAovlUADz7VADg/FQAev5UAB4AVQDCAVUAXANVAPYEVQCaBlUANAhVAM4JVQBoC1UADA1VAKYOVQBAEFUA2hFVAHQTVQAYFVUAshZVAEwYVQDwGVUAihtVACQdVQC+HlUAYiBVAPwhVQCWI1UAMCVVAMomVQBuKFUACCpVAKIrVQBGLVUA4C5VAHowVQAUMlUAuDNVAFI1VQDsNlUAhjhVACA6VQDEO1UAXj1VAAI/VQCcQFUANkJVANBDVQBqRVUADkdVAKhIVQBCSlUA3EtVAHZNVQAaT1UAtFBVAE5SVQDyU1UAjFVVACZXVQDAWFUAZFpVAP5bVQCYXVUAMl9VAMxgVQBwYlUACmRVAKRlVQBIZ1UA4mhVAHxqVQAWbFUAum1VAFRvVQDucFUAiHJVACJ0VQDGdVUAYHdVAPp4VQCeelUAOHxVANJ9VQBsf1UABoFVAKqCVQBEhFUA3oVVAIKHVQAciVUAtopVAFCMVQD0jVUAjo9VACiRVQDCklUAXJRVAACWVQCal1UANJlVANiaVQBynFUADJ5VAKafVQBKoVUA5KJVAH6kVQAYplUAsqdVAFapVQDwqlUAiqxVAC6uVQDIr1UAYrFVAPyyVQCgtFUAOrZVANS3VQBuuVUAErtVAKy8VQBGvlUA4L9VAITBVQAew1UAuMRVAFzGVQD2x1UAkMlVACrLVQDEzFUAaM5VAALQVQCc0VUANtNVANDUVQB01lUADthVALLZVQBM21UA5txVAIDeVQAa4FUAvuFVAFjjVQDy5FUAjOZVACboVQDK6VUAZOtVAP7sVQCi7lUAPPBVANbxVQBw81UAFPVVAK72VQBI+FUA4vlVAHz7VQAg/VUAuv5VAFQAVgD4AVYAkgNWACwFVgDGBlYAaghWAAQKVgCeC1YAOA1WANwOVgB2EFYAEBJWAKoTVgBEFVYA6BZWAIIYVgAmGlYAwBtWAFodVgD0HlYAjiBWADIiVgDMI1YAZiVWAAAnVgCaKFYAPipWANgrVgByLVYAFi9WALAwVgBKMlYA5DNWAIg1VgAiN1YAvDhWAFY6VgD6O1YAlD1WAC4/VgDIQFYAbEJWAAZEVgCgRVYAOkdWAN5IVgB4SlYAEkxWAKxNVgBGT1YA6lBWAIRSVgAeVFYAwlVWAFxXVgD2WFYAkFpWADRcVgDOXVYAaF9WAAJhVgCcYlYAQGRWANplVgB0Z1YAGGlWALJqVgBMbFYA5m1WAIpvVgAkcVYAvnJWAFh0VgD8dVYAlndWADB5VgDKelYAZHxWAAh+VgCif1YARoFWAOCCVgB6hFYAFIZWAK6HVgBSiVYA7IpWAIaMVgAgjlYAuo9WAF6RVgD4klYAkpRWADaWVgDQl1YAaplWAASbVgConFYAQp5WANyfVgB2oVYAEKNWALSkVgBOplYA6KdWAIypVgAmq1YAwKxWAFquVgD+r1YAmLFWADKzVgDMtFYAcLZWAAq4VgCkuVYAPrtWAOK8VgB8vlYAFsBWALDBVgBUw1YA7sRWAIjGVgAiyFYAxslWAGDLVgD6zFYAlM5WADjQVgDS0VYAbNNWAAbVVgCq1lYARNhWAN7ZVgB421YAEt1WALbeVgBQ4FYA9OFWAI7jVgAo5VYAwuZWAFzoVgAA6lYAmutWADTtVgDO7lYAaPBWAAzyVgCm81YAQPVWAOT2VgB++FYAGPpWALL7VgBW/VYA8P5WAIoAVwAkAlcAvgNXAGIFVwD8BlcAoAhXADoKVwDUC1cAbg1XAAgPVwCsEFcARhJXAOATVwB6FVcAFBdXALgYVwBSGlcA7BtXAJAdVwAqH1cAxCBXAF4iVwACJFcAnCVXADYnVwDQKFcAaipXAA4sVwCoLVcAQi9XAOYwVwCAMlcAGjRXALQ1VwBYN1cA8jhXAIw6VwAmPFcAyj1XAGQ/VwD+QFcAmEJXADJEVwDWRVcAcEdXAApJVwCuSlcASExXAOJNVwB8T1cAFlFXALpSVwBUVFcA7lVXAJJXVwAsWVcAxlpXAGBcVwAEXlcAnl9XADhhVwDSYlcAbGRXABBmVwCqZ1cARGlXAOhqVwCCbFcAHG5XALZvVwBacVcA9HJXAI50VwAodlcAzHdXAGZ5VwAAe1cAmnxXADR+VwDYf1cAcoFXAAyDVwCwhFcASoZXAOSHVwB+iVcAIotXALyMVwBWjlcA8I9XAJSRVwAuk1cAyJRXAGKWVwD8l1cAoJlXADqbVwDenFcAeJ5XABKgVwCsoVcARqNXAOCkVwCEplcAHqhXALipVwBcq1cA9qxXAJCuVwAqsFcAzrFXAGizVwACtVcAnLZXAEC4VwDauVcAdLtXAA69VwCovlcATMBXAObBVwCAw1cAJMVXAL7GVwBYyFcA8slXAJbLVwAwzVcAys5XAGTQVwAI0lcAotNXADzVVwDW1lcAcNhXABTaVwCu21cAUt1XAOzeVwCG4FcAIOJXALrjVwBe5VcA+OZXAJLoVwAs6lcAxutXAGrtVwAE71cAnvBXAELyVwDc81cAdvVXABD3VwC0+FcATvpXAOj7VwCC/VcAJv9XAMAAWABaAlgA9ANYAI4FWAAyB1gAzAhYAGYKWAAKDFgApA1YAD4PWADYEFgAfBJYABYUWACwFVgAShdYAOQYWACIGlgAIhxYALwdWABgH1gA+iBYAJQiWAAuJFgA0iVYAGwnWAAGKVgAoCpYADosWADeLVgAeC9YABIxWAC2MlgAUDRYAOo1WACEN1gAKDlYAMI6WABcPFgA9j1YAJo/WAA0QVgAzkJYAGhEWAACRlgApkdYAEBJWADaSlgAfkxYABhOWACyT1gATFFYAPBSWACKVFgAJFZYAL5XWABiWVgA/FpYAJZcWAAwXlgA1F9YAG5hWAAIY1gAomRYAEZmWADgZ1gAemlYABRrWAC4bFgAUm5YAOxvWACGcVgAIHNYAMR0WABedlgA+HdYAJx5WAA2e1gA0HxYAGp+WAAOgFgAqIFYAEKDWADchFgAgIZYABqIWAC0iVgATotYAPKMWACMjlgAJpBYAMCRWABkk1gA/pRYAJiWWAAymFgA1plYAHCbWAAKnVgApJ5YAEigWADioVgAfKNYABalWAC6plgAVKhYAO6pWACIq1gAIq1YAMauWABgsFgA+rFYAJ6zWAA4tVgA0rZYAGy4WAAQulgAqrtYAES9WADevlgAgsBYABzCWAC2w1gAUMVYAOrGWACOyFgAKMpYAMLLWABmzVgAAM9YAJrQWAA00lgA2NNYAHLVWAAM11gApthYAEraWADk21gAft1YABjfWACy4FgAVuJYAPDjWACK5VgALudYAMjoWABi6lgA/OtYAKDtWAA671gA1PBYAG7yWAAS9FgArPVYAEb3WADq+FgAhPpYAB78WAC4/VgAUv9YAPYAWQCQAlkAKgRZAMQFWQBeB1kAAglZAJwKWQA2DFkA2g1ZAHQPWQAOEVkAqBJZAEwUWQDmFVkAgBdZABoZWQC+GlkAWBxZAPIdWQCMH1kAMCFZAMoiWQBkJFkA/iVZAKInWQA8KVkA1ipZAHAsWQAKLlkAri9ZAEgxWQDiMlkAhjRZACA2WQC6N1kAVDlZAPg6WQCSPFkALD5ZAMY/WQBqQVkABENZAJ5EWQA4RlkA0kdZAHZJWQAQS1kAqkxZAE5OWQDoT1kAglFZABxTWQDAVFkAWlZZAPRXWQCOWVkAMltZAMxcWQBmXlkAAGBZAKRhWQA+Y1kA2GRZAHJmWQAMaFkAsGlZAEprWQDkbFkAiG5ZACJwWQC8cVkAVnNZAPp0WQCUdlkALnhZAMh5WQBse1kABn1ZAKB+WQA6gFkA3oFZAHiDWQAShVkArIZZAFCIWQDqiVkAhItZAB6NWQDCjlkAXJBZAPaRWQCQk1kAKpVZAM6WWQBomFkAAppZAKabWQBAnVkA2p5ZAHSgWQAYolkAsqNZAEylWQDmplkAiqhZACSqWQC+q1kAWK1ZAPKuWQCWsFkAMLJZAMqzWQButVkACLdZAKK4WQA8ulkA4LtZAHq9WQAUv1kArsBZAFLCWQDsw1kAhsVZACDHWQC6yFkAXspZAPjLWQCSzVkANs9ZANDQWQBq0lkABNRZAKjVWQBC11kA3NhZAHbaWQAa3FkAtN1ZAE7fWQDo4FkAguJZACbkWQDA5VkAWudZAP7oWQCY6lkAMuxZAMztWQBw71kACvFZAKTyWQA+9FkA4vVZAHz3WQAW+VkAsPpZAEr8WQDu/VkAiP9ZACIBWgDGAloAYARaAPoFWgCUB1oAOAlaANIKWgBsDFoABg5aAKoPWgBEEVoA3hJaAHgUWgASFloAthdaAFAZWgDqGloAjhxaACgeWgDCH1oAXCFaAAAjWgCaJFoANCZaAM4nWgByKVoADCtaAKYsWgBALloA2i9aAH4xWgAYM1oAsjRaAFY2WgDwN1oAijlaACQ7WgC+PFoAYj5aAPw/WgCgQVoAOkNaANREWgBuRloACEhaAKxJWgBGS1oA4ExaAHpOWgAUUFoAuFFaAFJTWgD2VFoAkFZaACpYWgDEWVoAXltaAAJdWgCcXloANmBaANBhWgB0Y1oADmVaAKhmWgBCaFoA5mlaAIBrWgAabVoAtG5aAFhwWgDycVoAjHNaACZ1WgDKdloAZHhaAAh6WgCse1oARn1aAOB+WgB6gFoAHoJaALiDWgBShVoA7IZaAIaIWgAqiloAxItaAF6NWgACj1oAnJBaADaSWgDQk1oAdJVaAA6XWgComFoAQppaANybWgCAnVoAGp9aALSgWgBYoloA8qNaAIylWgAmp1oAwKhaAGSqWgD+q1oAmK1aADKvWgDWsFoAcLJaABS0WgCutVoASLdaAOK4WgB8uloAILxaALq9WgBUv1oA7sBaAIjCWgAsxFoAxsVaAGDHWgAEyVoAnspaADjMWgDSzVoAds9aABDRWgCq0loARNRaAN7VWgCC11oAHNlaAMDaWgBa3FoA9N1aAI7fWgAo4VoAzOJaAGbkWgAA5loAmudaADTpWgDY6loAcuxaAAzuWgCm71oASvFaAOTyWgB+9FoAIvZaALz3WgBW+VoA8PpaAJT8WgAu/loAyP9aAGIBWwAGA1sAoARbADoGWwDUB1sAbglbABILWwCsDFsARg5bAOoPWwCEEVsAHhNbALgUWwBcFlsA9hdbAJAZWwAqG1sAxBxbAGgeWwACIFsAnCFbAEAjWwDaJFsAdCZbAA4oWwCyKVsATCtbAOYsWwCALlsAGjBbAL4xWwBYM1sA8jRbAJY2WwAwOFsAyjlbAGQ7WwAIPVsAoj5bADxAWwDWQVsAcENbABRFWwCuRlsASEhbAOxJWwCGS1sAIE1bALpOWwBeUFsA+FFbAJJTWwAsVVsAxlZbAGpYWwAEWlsAnltbADhdWwDcXlsAdmBbABBiWwC0Y1sATmVbAOhmWwCCaFsAHGpbAMBrWwBabVsA/m5bAJhwWwAyclsAzHNbAGZ1WwAKd1sApHhbAD56WwDYe1sAcn1bABZ/WwCwgFsASoJbAO6DWwCIhVsAIodbALyIWwBgilsA+otbAJSNWwAuj1sAyJBbAGySWwAGlFsAoJVbADqXWwDemFsAeJpbABKcWwC2nVsAUJ9bAOqgWwCEolsAKKRbAMKlWwBcp1sA9qhbAJCqWwA0rFsAzq1bAGivWwAMsVsAprJbAEC0WwDatVsAfrdbABi5WwCyulsATLxbAOa9WwCKv1sAJMFbAL7CWwBixFsA/MVbAJbHWwAwyVsA1MpbAG7MWwAIzlsAos9bADzRWwDg0lsAetRbABTWWwC411sAUtlbAOzaWwCG3FsAKt5bAMTfWwBe4VsA+OJbAJLkWwA25lsA0OdbAGrpWwAO61sAqOxbAELuWwDc71sAgPFbABrzWwC09FsATvZbAPL3WwCM+VsAJvtbAMD8WwBa/lsA/v9bAJgBXAAyA1wA1gRcAHAGXAAKCFwApAlcAD4LXADiDFwAfA5cABYQXACwEVwAVBNcAO4UXACIFlwALBhcAMYZXABgG1wA+hxcAJ4eXAA4IFwA0iFcAGwjXAAGJVwAqiZcAEQoXADeKVwAgitcABwtXADALlwAZDBcAP4xXACYM1wAMjVcANY2XABwOFwACjpcAKQ7XABIPVwA4j5cAHxAXAAWQlwAukNcAFRFXADuRlwAiEhcACxKXADGS1wAYE1cAPpOXACeUFwAOFJcANJTXABsVVwABldcAKpYXABEWlwA3ltcAIJdXAAcX1wAtmBcAFBiXAD0Y1wAjmVcAChnXADCaFwAZmpcAABsXACabVwANG9cANhwXAByclwADHRcAKZ1XABAd1wA5HhcAH56XAAYfFwAvH1cAFZ/XADwgFwAioJcAC6EXADIhVwAYodcAPyIXACWilwAOoxcANSNXABuj1wAEpFcAKySXABGlFwA4JVcAISXXAAemVwAuJpcAFKcXADsnVwAkJ9cACqhXADEolwAaKRcAAKmXACcp1wANqlcANqqXAB0rFwADq5cAKivXABCsVwA5rJcAIC0XAAatlwAtLdcAFi5XADyulwAjLxcACa+XADKv1wAZMFcAP7CXACixFwAPMZcANbHXABwyVwAFMtcAK7MXABIzlwA4s9cAHzRXAAg01wAutRcAFTWXAD411wAktlcACzbXADG3FwAYN5cAATgXACe4VwAOONcANzkXAB25lwAEOhcAKrpXABO61wA6OxcAILuXAAc8FwAtvFcAFrzXAD09FwAjvZcADL4XADM+VwAZvtcAAD9XACk/lwAPgBdANgBXQByA10ADAVdALAGXQBKCF0A5AldAIgLXQAiDV0AvA5dAFYQXQD6EV0AlBNdAC4VXQDIFl0AYhhdAAYaXQCgG10AOh1dAN4eXQB4IF0AEiJdAKwjXQBQJV0A6iZdAIQoXQAeKl0AuCtdAFwtXQD2Ll0AkDBdADQyXQDOM10AaDVdAAI3XQCmOF0AQDpdANo7XQB0PV0ADj9dALJAXQBMQl0A5kNdAIpFXQAkR10AvkhdAFhKXQD8S10Alk1dADBPXQDKUF0AZFJdAAhUXQCiVV0APFddAOBYXQB6Wl0AFFxdAK5dXQBSX10A7GBdAIZiXQAgZF0AumVdAF5nXQD4aF0AkmpdADZsXQDQbV0Aam9dAARxXQCocl0AQnRdANx1XQB2d10AEHldALR6XQBOfF0A6H1dAIx/XQAmgV0AwIJdAFqEXQD+hV0AmIddADKJXQDMil0AZoxdAAqOXQCkj10APpFdAOKSXQB8lF0AFpZdALCXXQBUmV0A7ppdAIicXQAinl0AvJ9dAGChXQD6ol0AlKRdADimXQDSp10AbKldAAarXQCgrF0ARK5dAN6vXQB4sV0AHLNdALa0XQBQtl0A6rddAI65XQAou10AwrxdAFy+XQD2v10AmsFdADTDXQDOxF0AcsZdAAzIXQCmyV0AQMtdAOTMXQB+zl0AGNBdALLRXQBM010A8NRdAIrWXQAk2F0AyNldAGLbXQD83F0Alt5dADrgXQDU4V0AbuNdAAjlXQCi5l0ARuhdAODpXQB6610AHu1dALjuXQBS8F0A7PFdAJDzXQAq9V0AxPZdAF74XQD4+V0AnPtdADb9XQDQ/l0AagBeAA4CXgCoA14AQgVeANwGXgCACF4AGgpeALQLXgBODV4A8g5eAIwQXgAmEl4AwBNeAGQVXgD+Fl4AmBheADwaXgAA</prop>
				<prop name="Temps">REFSWgAAZjACAIBmK//Xo3A9Chc+QP7p8kA+QLgehev/UXg/QFyPwvW/KLxAQD0K7vC9e0FABwFcr0JA7vLfl0NA7FH+8ItEu0BxDgJFQDM2AZPdRv30R0AfAAC4XrdIQCkGAUhJJQMr/0pAFK5H4XoUbUv98/hL9fPgTA0Du/1NbQROQMMYAI97wk9dA1RQQPaIAXvFUB0DN1FAe14B26pRBQMcUiUDq1LuRQMeU0BfAo5TQN5hAK5HAVQ1A3NU20BS/vHhVIUDUlW7QKTw8NfDVd0DUbVWhQRW3QMxV0UDnr1XDQMNWEBmHhF2bVgFA9xYxQMuWS0W3t4CAVlASM4Bx1i3QJqZTxCJWB0DR7ZUFAdYzQPhV4UD0i1XpQPKV/3zyHwXdhWQdh+gH4IRHhLGvBdeAsRgzB/eHYYD9Bfp8sBX3QMBwQwnBiUeLwgjDgMsLz4lEFYvaC9CISYCu4QvjiV+LwiwL8IpThK5xC/WLdYv+CuAFj/wLyI/TD82P3A/gj9XAkUTt4w/jj+gP8I/3D/mPwCwP/o/HE8uTzhP4j9kT25PAHhPYk+sT75PmE/ST/RP/k8AEF86X+xPpk9oX1pfRF92XwCYX4JfvF++X/BfAm8Mbw5vACBvMm9cb9ZfeG9Cb6Rvjm8AyG/Sb9xv/m8QfyJ/7G9GfwBYf+pvjH8+XzB/kn+0f85/ADh/4n8Ejx6PAI9Kj1yPxn8ACI9qj5yPdo+oj7qPzI/ejwCAjwKfLJ8Gn+iPYp98n26fAKifep+cn8afiJ/ynwSvFq8AKK86r0yvXq/Yn3qvpK+OrwCor9qv7K++rwC/Cr8Uvw6/AFC/Yr9sv46/oL96v7S/pr8A0L/qvwTPDs8gzwLPTM9WzwBoz+K/hM+ez7DPcs/Uz87PAPjPCt8c3+bPQN9S32TfHt8AcN+q35Tfht+g38Lf5N/23wDY3xLvJO9G71jvcu9874bvAIDvou+0777v0O8S//zv9u8AOP8q/1T/bv8A/4L/nP++/8C4/2L/5P/+/wAzvwKlV2rNA2EEJCCUFNpWlRPbmlZFE1dWVRMXVttAKa4B2FWlI51VbOUGZgIYVQUj4FRFE1unVGUTcVRlAziUBLTTAJYTU+0Dg1MNE05VU10EU4UEUo0EUnUDe3JSlRM6UkAz7gHbA1INE75RZQOIUdtAcaYhUFGVExpRtu0T5FClI61QLQN1e1BAgAAoXD9Q7RO79E8tA4VPQH8BKHccT0DfERSuTi0D20VORRPcTe0TdE22LRMPTQ0jkUy9Eya2fBTGSy0DZUu1AwPNS5UDoUpVFKQU5Um3QM3MtxCMSeXzh21JLRPPSaUjPUoFJLVKTRMunBRhS+0Dcy1LrQN6S10Dd+wXThILbktlA2gUJ44VjhUWLUA+LxgjDiVeL3Avgi9LdRMBcewXniUOJe4Vvi/QL+IpAP4V/h3uL/gvEj88P04/YD8Acj/0F/Ydlj+oP5I/vD++PwDQP/I//D8eTzBPAk9MT2ZPAFhPgk+cT6ZPuE/ST/RP7k8AGF8KXzxflk9AX3JfTF9+XwCoX5JfzF+2X8hfAm8UbyZvAFBf4j80bzZvYG+Sb6Rvdm8AiG/ab8xvPm/4byJ/NH8OfwBIfxp/bH9uf3h/mn/Ef7Z/ANB/an/0fwaPGI8ij1SPTo8AYI+Kf3yPfo+Qj0qP5I+2jbq2A0u1EwxMQM8S6q1MtRPsTU0T7lQU5bVPFSRQvQPeUHUEUWq1A+P8BFjkBMpSTRN7PlPtA7NTQPZ4ALfCJVQdk5pURRMMt1VA7EARm1UVlFbqlZN7TATqZARYV0BudxFRyFd1EzFYtRPbnFiVAxFZ1RMwWbZ9kxVZdQPiWI0EWLaFE2ZYZRMkWJWT6xa8nMFXHRO9JKfWEzSvAB6lHqVGrTaveK+KqSatpq8IuK8qoZaSu8yv3q32rwi/qhq/V10DpzQEcTwEMFLEpO1MBx7yWWQEGEwEW9pVLROfVY0UVR2TaypVlQPxjJSsVCUUbVS1EzxUZRMEVL0Dtc7EBJe8BF5TvZMoVnSU41IdFFKFE3b0BFs+Ul0DB1LFFFHl81uXUXUTYVFNEx4ExGvnUE0UUGUDeFCVA1tBUB3zCVCFE6ZEFNs8T3UTsU7l80dOlpUD4U29k3hsFy4DTIZ1A0JMRQTkF5YVbgNKyDXErBce8pm0Fy4CxUm2TRNOSpWTy0pdAzcATCfGjwAjDi0mLY4V5hUe3wAwL1IvbN9+3WbfmCuWLb7fALAv4i/03y4/AD8K7zzvTu8AYO9y74Tvlu+o79qPxO++7wDg7wL/7O/27xj/Mv9E/27/AID/Kv+U/6b/uP/K/9T/7v8AAA/a/yQPFg8QD0IPbA9uDwB4D5oPxA/WD7APUg/8D7YPAPAPMh88HzYfaB96H4Qfjh/AiB/CH9QfDh8g45aynEua7bRMLcMoTSUkXMQnrU+lww1QpSODLMT4bVBlk4pRdcP/UU2TLXL0tOdSlZNbxLS7sGqGw1RNk7KMJEJVBaOrtFX1sye0lJhctAmtV/WTd1fVtFd1w0+1WLW0WE2TIlm9wynW5JQFWZXD0QSklFjWDZNTWK3TEfyU1lcCBaPElK+Gr0A/Yq9kP3Y/AJCvMj/Er74/8K/iP/Q/Bk+E6KO+wrkkR+alVrM8tGFqpDQgTLTNXLSJVr2TWUi0JayUylWlw42cJFtUVWWTGlUt49OUtG2crLRkVJWTK1R9k/P1UyWkfJSFU0Bx1qbBUFMdkwqEJNJS0s2UUn20bJQu9LT3UWrts75clIhUlENRFZQtUfWz11Ddk6AsxEOQasaTUL2T+DyUiE+Vw1sBTy3jk06lsyxkxFvBTaXDXU0t4/MklKuMTEXDJiQkqFzUSLVLHZRKRcOGSjUkSpYdk8pJ9ZOHxMeu0vEBSVXUvFSrUBZT7M8e7Q7fAEDfSt9Eb17fiN9qb4xvnt8AyN/Cb9TXJu/wbzrpNu8AbwAafyx/Pn9of3p/jH+uH6gfAMJ/tH/mf/h/0n8cj+4fEI8A+h9Uj2aPeI+aj4SPPo+QjwDKj+SPpo/ojwqfJJ8+nzCfADqfdJ9en4Cfcp+0n96fyJ8A2p/8nxavKK8yr0yvlp9grwByr5Svdq+or7qvzK/+r+ijsiZDS23EJCRoTaWzbK1O5VNqT/VEUAUzo21QfcM1UT1DqlGlw2sdUq3TkeS0BlMtxLVTnUPszERgVHXD721U/WNjVX3D1VVlRrYGwrdW7SMlV+0jlbVXzUMA/CSEWC3D6LFY9UTkJ67SAVnFU8e1WF1EWAWDR1hFVFcA3UQcN9Y9nj9Iz6o/PM9mzwB4z4rPtM8OT9jP6s/8zxZP0ChLJkW2s5zEkBzEUlfWHSP+VuVDvLS0d1baBYM3tLT3VZ1DvFVaHSN+nCREVeVD/LREa8VUfURUpbNVVOVD2xxUrVPmU80jr1NavSRTnSM0U5XUUp3U2vREjmwkV1LNIx9SVgXD6VHNY7EcVGwkVM03BFT+UP20RCSTUFR1JFS0JVQk2lxUU0xU2+hOnUN8Ts0jD062pbOlTZ1DPE0lVEyq/WRMnSP0/GSTdGQuzUt1I8tKNbS05AxKiJ0kxFfWQqrMVMPgrloHAUvNJNRnRn8QbyJvPG8+bwBY/4Jpfm+I/5r/rP/ebwBzANZv+G/6/1R/Vn8Q+yYPUA8AYg90D4YPmA+qD7wPpp/QDwDir+wP/g/YDxIfNB9OHygfAHIfhB9mH5Afoh/MH+Yf4B8AAi8kLwYvGC9CL0wvXi94LwCiL7Qvli9oL9Iv7C/eLwg/AAI/PD8WP1A/ej+MP0Y/mD/Aqj/UP84/4D/yORZSg0uaBVPepFSqTHXmrlKmbU7dQ6JP5UNMUCVEVVBN1FEVw8gcVDz81NuvUhVTI1PFA5dTtgXDCVQ1U5hUZeMMtpTUfFWt8+5VpcNgbVY9A9NW3UNCV8XUtVdVtFil051Y9eP/rVilwzBZRUMi9LTxagzEtxTEeNS0JFit41vrV4VTzFfNY8G8zwBWz1BfYl90X6bPmF+qX7xfAMbP4F/yXwRvFm8Y3yrRzkVqjlKAhFQwJFTsVi2ztah01GdkZChWLUPqppTUrFU9BHzULIxk821ULUO6VM1jgVQFw7VJrGQRnETcU020U7aF015TFcMoU41T8LVSLbO4fESDUq3jS61SleMUUsVkUc3jl7YM5GFRLUMqUZ1kUGpd1FC9s4VURE5QhePLF1A9RE995ES0zk62fUNjTgXD+U3Ns5C1TXVkTUVDwkyF0z7QlHQrQF41ZkIYZDS3Sir11Eq9s/XM5KfM5y7y28VJzbMwSq3zrkpdQM/hRyFLpdNdZD8ALgUe/zD/Oo9M/16PgP96/wCUj979po/o/9r/1I/+j0APAAqPFJ8eDyifap98n46foJ8Asp/En14/6J/Snwyv/p8YrwAqrzyvRq8IT1qvjK9ur5ivAMqv3K/mr/ivaq8Mvy6/QL8AEq9Uv36/cL+qv5S/lr+4vwDavwTP9r8YzwrPNM9ez3DPAErPhM+Oz6jPus/cz87PAN+s6sk+4otL3eRMfWRMKl3kTa1ETo1TEDx3FrIt+lREblF9Q+Mc5PvQthayylKNU0BT5XPQatTURLzUtqRkKlXdRDVVbeRW/XN9Vl1mzuIrd1c9k+PMRE8EVz6SsxNZ7UbO4hdZlePktgxUmFjN41dY3XMVDVj1c+FXfdSMXz5fUO8AYu9070btxl+o77rv1F8mZYDW7/jvCv8c/z5lHv0u0pzVV/VzYXzkIOzk3VaaFbOabGRXVk10ZGTYtqzUjVUF41RVFbMatVXlg+GkZKpU9XNxbVQVszpURUMCVO3k1VM9dFPd1FONgxhT2qX0UrVjqVJFQ3JSbG1GBlL3UeVzwFGNg7OIUV1Gd2IcUQXkUNr9c61MdHdQ5YMxUDYF4/RP3XOFT610ZHTbrk7dc0VOZUPYTbIF43RE1TzUiEz1dEyY7eT8d3di/EoN5LwEOFFK3XbWdX5zSX0ESS1DK0pKHfPLvHQ3TIcunwBAkx6PSI9CH1SPZh9wj5qPAJwfno+wj8IZDp/wHwIvVJ8AFi8QHzovXC9uL4Avki+kLwC2L8gv2i/sz/bP+C8KPxQ/AC4/QD8aP2w/Vj94P5o/rD8Ahj/AP9I//D8WTwBPQk9UTwA2T2hP8j+ET3ZPqE/CT9xPAOZPsE8aX5xPJl9AXzJfZF8AHl9gX3JfvF+2X8hf2l/sX4wGbXdinEuVdoZ1LtIstU7tA2pkdC5QzWRQ2uX0UQUDjFH1cwFSap3Tduxk6OxkeFPFY7Xs1GVULSPTVJXUVWKd1FWFdGz3PnIlV/Vjm5NX5XMAWIUUJOTRpVj98yL01z9iDPzUx1VYdXOJ5NRHHOQF5NQL11ed08aU73bvWH+C7wBsf47vQO+if8R/7u/of/p/YAyPHo8w/yqBztK3V60T045XJQTc1A/cdM1WahV0Vg3jSHSECVYtY1u8VbVzgFUddFWtE60OtGTWVK0TnpzUZq1U3dMvVD3UUyXjsbVTpVRTLSNDU6WEU6qthFJl056EZGj89CK1UiWD62zUs1G91FGmzdNHUbXUHATYTASh2jwEXUQEJ1D98+JP2t0UT4UTCE/l05dO1EVmzgNNhdRNpVPaTFqFBEzdExFMBQOsfBRrSEs11Eqd04ZKLdSyvAS41AcmAqJJzWP1bUkFA2xKLSPzSrWWAN4Vpl0eHzAfQq9Ur3YfgB8AshmGr7gfyh+UpyatLiW+rQAOLxC/Mi80vy6/QL8qv3y/AI6/oL+yv8S/pl/Qv+K/9L8ADs8IbyrPPM9GzxBvWs+EzwCuz4DPys/kz97P+M8K3xTfADbfMN8i32Tfbt+I35rfrN8Avt+A3/Lf1N8O7wjvKu807wAW72jvQu9874bvuO+C79zvoKbv4O/S7xT3PoNLvQN4YpQEqIwEcwDGkqZPJYOzS1AVBFQENFG9A6i2NJQfUt3zr1L9oyGlU3WUU4WEtIR+xITvtqRkY1XNA9VV/aNhVVa99FatZFfVhFctBFYcdIdYFZRYVWRZnWNrHlmtA+0kdLVYfWRNWB2TM1jtlIR00FyEAcLUf2Z/YA9yD4QPjn+4fwC6D8wP1n8oi+4PEB8iHzSPaD6FhvNchIJchEJXnWM1/sRkunSEeVZVlHyEa+hVrZRVxYNvVT3zbTiUFPxUzWPFVAUTa41ULZRUNQMQVD3zq9hTRZRTTWRTbfRTqq0UUrUUUpWEUj2DSTYMlBJSvZPaUeWUbGRbbFF1kzdR3WRRdRRtUP2Tg1B9k0xQFQNbFVCdY75P/ZNTbJTb6E4tY3xOPYP5TabdY5BNPWYGE0wtY1xVTD3z+Gy0k2y0M/TkW7dKdZNXSu3j+tyUJafklILcJy4SC8SXFnIFGTz0WHS/Hq8wr1qvZK8AZj+gr5qvnD/Or/CvArnOPwAgvwJPFE8ePyBPOk8sT0a/AGhPkk8c/55PsE/CT+xPxk8AEP8CXxxfNl9IXxpfdF9WXwBoX5pfrF+GX+Bf0l8Mb/ZfACBvMm9Eb0ZvWG96b5xvvl8AkG+qb8xvxm+gb+JvFH/+bwA4f0J/ZH92f4h/Yn8kf55/QLB/8n/cf/5/cEOWg0tdlBLkNLFE/94jT1UmZvUOkitSUcWTxiwkPIT3JgKxI5T/fiOshAxVBQN+ZVU1A/DE91ZC01ZlFthWFeb1L5KhWO0zAVnCNQMwBAeu8xQPTjI1WBZFE+lXfZPMPAeeD5APAGqffJ+On5gP4g/En9af6A8AMh8Mrx6vMK86H9z3Xh0OAxZ0FKpW7SNnhB+WFccSqXGkF8cS8dQUuMwUgLDEHx4j3B/GEidTBQPuYVLFJAQvFi2/cqRRNQNbYFEdIypRtaRQRS+0VyTu8hd0hMJPpRRPFq0zzk4lA2OEL5YlPgOEpCcGAt40hwY1dhPUJFqxSm0U3CcmAoNJ3fPBRtwkJ0r1hAQ39pJdVEcAvn0uP3A7Tj9gP3LPlD+WzwCoz7rJ5j/gP+rPVE9WT3BPACLfNN8+31Dfet+M357fyH8AIo/U3xaP0N/Sf/TfBu/w3wAq71TvZu9w7zrvrO+m77jvAMrv5O/m7wj/Iv88/07/YP8Acv+E/xb/OP+6/8z/nv+w/wACD+z/Dg8gDzoPVA+e71APAHoPpA9WD7AP2g/sD7YPyA+wIh80j0aN/sLxTh2T5RVPjQNqZCTedI+Gja6SW0BT1YOzU/0TJdykoZq0j8aFNrN8pOp8pFptVw0zyFeVgzNYdaObnVjlg/9YBZYesiK1WS2z5DSUqViNxFhajaRYfSPsV320Vy2zAcTsn56fcC+CL5Qvrp+4LwBiKb4v+JvmL0CrBj8oP1KpWC4/UDNuAqdXFdRX/cPFMeSE73yvnrOENNpVGv0UVdWDY1U9tLSv/sJZgcynjwIEVD2UUx2TC5VTXbNcrBX8rw61hoW2VsIFUnWjzVHls5doNL9GvW4DUOWDP1Dlsy0HfBSiT62zPHy/HjLb/U2to3hN1YMTTTbdo6pMJZNGTEUW7rPaFMQdPBTASh2TRUqW3aPqSd2znuy3vqNJABUkBMfORVbFXg8wz0LPZM8AVl+Az5LPRF+WX8DP8s/kXwAO3whvGm9s317fOG9SaVZvAIBvkm+kb7ZvGB+SD9Rv1m8A6G8Kfxx/Jn84f1p/TH8OHwBwf4J/xH+mf7h/4n/0fw6PABiPCo9EjyaPeI8ij5yPro8AwI/Sj+SP9o8InxqflI8unwBAn1KfdJ9mj2Cfip98n56fgMif0p/cnwav8J8aoU4yi7bsVBFMXbMsTVWkTlYFIy9P1aRQ7TOFTLSt+mREb1Hts+OEFHbFUq1T6BxE+zCWstBT1i2zRFS1Q7bENChVVhWzmVXtMyWUNJiMNKsHV+0zdWw043w0T5Y0JLdYpURZDSa+E1nW5bPXWBWjmiQkWVi25bMXWAXD4VcVo8oI1C8eNfZSwaQvfr+Qv6K/AFy/xr/Yv+q/FD9OPyDPMs9oPD9GPY4SnGw0Y1cNU80hfDTPVkWkhDRKVtpFMwmENMpVBSOPVVa1Q1ZVFaMarDTTvBRtnNw0ZFQ9wytUrRPT9VMNxKwUhaykUFOqrUMKtKTUHEScJERl2pQUL5yk+FGto8BRtq1TiFGtE0VRBUMOtjzU2FC1s6BQrVRQWnU0UMWj+E891E8lRM1PXYOXTl2mdlLFTbYNU2FNXYP3TK0TlW1MvVMuTK2jsEv9pFbM1O9KrcRK3cRKxcRtSa2jkEnlM4xJfTRa9ERj3ETlSvVDQ4RXAA6vYIP2VUZddlV2X3Bfgl8AxF+m77jvyu88X/Zd7l8obwAi/3RvTm9gj1L/bP9e/6D/ALL/xP8Wr9D/+p/0//7/6P8AGg88D04PaA96D5wP1v9gDwCqD9QP3g/4DwofFB8uH0AfAFIfdB+GH2gfoh+sH44f4B8Ayh/0H6YfGC/qH0wvXi/4HwByL3wvfi+oL7ovzC/OL6AvUOIvDD+OJRZDS13ES7Wjq3RMfeRNleROrUNqtmykMFD9M6VQtaM0bVGNI6pR1dMfUg3z25FStUMGU5XjeFNafUPsrKRgVE1EVHXEqsTFVbWkVv0zteQ0JdVXtdRXraMABLSHWFY9w+tYvdRZ7TRZlUSlWOXDxQRHNgJHLET1LVd1Q9JXtaPEtL+2tQBuv3BLdk+gT7q/rE/uv+hPgALP/E8eXwjPSs9czz6yt0rMRJBMRFL8NWzEvJzEbXncpDhWbTP6VU3T275VDfOBVZXjSFWa/TRVPbPHVPXUxKRY1sQ0IVSdpFON87NT2o0kU6UzNlNN0/5SsnXTyJw3jiJaUk1DIolSDUSMpLOUNIugnlNR1k1DAlElU8t0pJVQtj1TXVA1AydQTUPitozUV0/N4+5ODeODtU61oxSU1KxNdaNFbU3VQ+BMPVN9TB2ztfwsNJqUJDdLddPYmUqVVORkGUo9VPzcrzb81AxKpTOGSuWkzNcAzuV+/+jrbu9g637vgH+S7wCkf7Z/yHsG/Qb/MP8C+f5/ACiPkv80jzYPSI9ij5SPpo8AuI/KjzQ/3o/wjwKfHJ8GnwAYP1qfRJ9Gn2ifOp+kn56fAMif2p/8nw6v6J8arySvRq8AWK9ir4Svdq+Yr7KvxK/WrwDor/qvDL8ev7CfOr9Uv2a/AKiver+cv6a/wL/Sv+S/fp9g6L/6vzw/fmNMdK5MnXPbqE1tM6pOpTOmT9YFw2pQTdPefGRSUdoVZFEV0zxSpdOxUmYN4yNTZWT0xCVUbTNrmlS1MwysVH5V1UOt8NzEYFbVNFZNQ0JtVwXDylcd0zVYTdNbnlgVgwFZbdRZLWStWYUz9Fidc7g01GglWIUzJAxFjFTM1E++TwCoT4rfnN9e38DfaknG3xBfgCpfFO8m7zjvSu9MXwZzV2rlU3Gs1DB05O9WjTSqlFRpnFQopFTqrFSuVVVdNFW1MyzUNPPExNu6VE1DglRdU0lUWhWDEczE3FMNw5cMZJteU91jKFPdxCRkulqsxIM0ZEtSnWRS3dPb0FEdc5dRFYNhUZZtMypRzeRQjVR8NIU2hMROUFXjC1B1xrYyazxP1VPQlGRjTiVErU2FM5RN/WMsbMVMovXETIXERDf+0h0sxLrVSuXESg1kSV1TmUm2HXOHSeVTwUlV4yslSm3ESuVU3PRdhI8OxQAWhVZ/aH9yD1QPln/Ie6YPAMgP2glGfQ6NFo0WjygfOh8AfI82D4CPEs+UH6YfuB8azwDMHzbPMM8CLwwvFi8oL0IvAGwvNi9oL4IvpC+WL8Av0i8A3C8GPwA/6i80PyY/iC96PwBUP44/oD9aP7w/rj/gP/I/AAxPHk8YPzJPZE9OT3hPik8AnE+uT3BPwk/kTwZfyD/6TzQcX1biiwQUEUyNZGRVlU0VBE8Fcw9s9x5S+qlQRWauwuNMZFgkZMqtUv1jXFOV9FNF00StVBVztlQN9FX99FXKDXRWvWRWffRs5HlX1m3z5Vc9Y1NM1LtYVm3zFVmF5Fl9ExMsZGvTWBVzlhxkVVgtZAVYBXPf/Mfe3abfgG+SbwCkb2ZvwG/i3+xv/m8A6/7fQDB/Qn9Uf27lVnUeUpp85FVhfOQhJHTdlOSanOS1WaTkGJTkylUlc41tVUXTVFUdUxpVHROt4fTkrFR9FFQdUzrNVG3z9VMldLzEhVNWlVNPU610U9V0Um3jbak09HRS1QMuUr0Da/hRlfPApFSIUY3GtvbiHFFF0+RQXcRQ2r0EUCXzM1CVw/hPbE2EjPQcTx0TsU5F86tHTvXkTS0ETc3kTFYdE5FMVfRMdcPGhAe2rsIDSyUDoUpF8yctSpVTz0m1U4wEB+7DtUl1A0X0hMdKfRMzAJwHbh/wC14PaJ+KD4yfng8A2A/Cn1SXBh0eFfYP6J8arwBcHz6fOK9Kr2SvVq/4L6qvALyvLl8gX9Kv9K/2rzhf8k8APL8ev0C/Mr98v1a/aL+KvwCsv26/yL/ivwTPLs8Iz0rPAGzPXs+Az5LPnM+uz8DPIs8A1M/+zxDfIt8s3zbfUN9i3wBs357fsN9q34zfxt+43wrvYBzv9t8w79rR9uKcS8X2LLb1tlJsTs2UTyVkfISto3SEGFEFlFElAwFtUoXzdlJtkwVTRfOrd1PV0+q8VGDkdNO1VB2UVdVTuFWtkyitVkXzt1Zt8yUMZJNtV5XzAFjV02pYJQPL0VhtkyUkZ5ZS/1i2VfPKWCWDiVitk0i1WLWzB1T011dlg8QADH9ub4j/um+c/3b/wP/i/wD0/1Z/GA8qDzwPTg9oe251zPbjtPSQV1WEhHQRV6z9hKR0iVbVU0j05Pe9Vc2DulVAH36RfjbEdERVrYMMVdXmXuOtVGWDZFS1UxzMVOayDISvvOcuokFTzYMK2sRU1LRUnFK1s1dSWpVTHySE6VGdhFFVA7V7nFRDnOQMUV30ULaVo5NQVQNbUCX0UKbFA95Pfeam4091FE5s7eSsFKhN1fNATdXTg9pMLYTEhGNQthOklEitS82D6kotpErlVEpa5eRJDWODSd1USS2jC/FJrZRK7RYOg5SvRp8AWJ9yn3yfji+gL7KfxC/WLwDgmwav+Jsmr5CrNj9AK0Y/AEgvaj+MP54/sD/CP9Q/3t8AQO/qPwRPBk8YTypPXE9mTwAg7zpPnE+OT9BPuk/kT9ZPAABfGl8sXzZfUF9iX2xfhl8AmF+iX6xfpl/gX/Jf/F8WbwAobzJvTG9eb2hvem+Ub55vALBv2m/Mb/5v8G8Sfxx/Rn9UMHNuA0uFg3jcFU1thG1OreOmT1UDS1Cl49vBUGWDNFEtc6pR2gUDHTwUr1JdEyNT1j1Dl1MlgwnkBHxUtg2D71Sl42FVdSPVLVUlM2FWFZRWvRQEBFutV4WDGFhlg4RU9K3nRPQpWV2EWVUD69Yk9LVYXRNzTIQzWAr94/WMBNJk/5b/2PMmMhHBlI/W9WbiwoSPtv/4/wDS//yPDp8AD1oPRJ9Wn2APaHIBBhOchIGMBEJXxQNr/lYtc7q0BHdW7eZW5uLoVW3jrNwEc+TkbTjEBP5UvePHVMUDm45UFSNJVNUU5ATctVON5FPlA2xTreM2ZVOdlFLllLx0g1KNdK1SJRMUUgWkUYV0UTY1I29RtSM4UQ30nOS1vIQUhYwUTlA9QxdlULWETzUUlBTuTvWD24BOFSP5Tc3jkE1q7eRNLZRM5QNcTOXj1fhcNJNcNDM0dLdKWjUUSi1z+km946cMJ7QGExwkESwkikql4yEFSy2TXXw/PkUOPXYveL8Agi+cv64v4C/SvxQ//i3uvwAAOx7PQD9Kz3Q/bj9wz3rPAITPts/Iz9rP7M8+fxh/Gt8AJN/+z0DfMt9c337faN+a3wCs34bfwN/S3/TfBu/o3zrvAETvTu9Y72rvhO9274jvku8AxO/m79Dv+u8U/z7vOP9K/wBk/1b/gP+a/6z/tv/I/yL/QOz/1v8YDyoPNA+uo0uNA8XiHDSxdH+GdfbySlBabaPAlKRSUd2jyGQUwTy0f8Z/2HMeE8SUfFW21XPsVX1zXlY1I8+tVn1zPleldFcNsxdtWGUTnFgtk/1YfXObLlltoyBZHSQkhLe1WG10WA2zN1j1BFcCfXPObI/ujbaFtoWmja4fAMAf0o/kH94fCC8qnyQvPi8AUC9iL3SfhpWuo9QUC4DuAhXspJSqrJRntJ/GnfaSVTnMlPPkBLr8lIH0l2JWghMErxalVhIoU/0Tg/BSpZQ0r0avWKP2c1EWLbMqUeUkUHWvh6SusmkYlKfWcjykpM5OVYMJY7Sn9/KUxKe2g9SnhqJJ3mQH9pIZ9Kf28loEv7YOsodJ7XPFSW2jMAIstKo0vzbFfs3eta61hr8AgE+av6RPvr/IT9pP7E8OzQAOXabNDl8gX1JfVE9mX7DPAJpfrF++X9Bf4l88D/b/GG8A8u8Eby5vQG8Sb2xvfm+QbwBab6xv3m+wb9Jv/G8OfyB/ADJ/RH+Wb2h/cn+Uf75vqH8Ayn/cf45/+H8KjzSPHo9YjwBKj3yPZo+Af3KPpI+Wj9CPgOKPBJ+OjwCf8o88n24iiwZEVBFMpaR8lYQEq6DXokkPhDcGs1BdpsYC42SkrVg0NMpSnSRTbaPQbVPFM0RUHaO2VCU0rVVtI5tVlZRWPUOB1gQU71ZtI3scFOdXpsUDU1htJFwUF0QUMW1ZjVMTWT1D4ViNA2+WWED2mBFVWEWkDVgFE99XrQT8H/Ydlq8AqK+6r8yvFi/wrwK/FL9uL4AwLzK/XL9+LYYlZrU+kppVVz1DYdSkIES03awk1Zq0JFe8JBisJNpVtkWzjVXFM1RVPZMatVVFU+HcBKxUjVRUtj2TOlRtAwJURbRTWl2jhdSUUFOVNFPttDVS3SOpTDR0UrUGrkIz+FGdBLyUiFGlBt4C2xxRXaPlUEWzrVBqHWRQPaRQxSP4T2XE1U+ltE91BE4VQ0dOak2kTVUUTR1j90xFUyuRTG00TOWTxpRHxgJrA0s9Q6E8REFKBRSlSX0zjBzXdlLTJERFLUoVQ8dKjVMzlEcebQBeT7BLhk+YT6LfvE/G39jfAApZBl1m3UZdPl9YX0rvVN8Afl9Y7yJvpO+O78jv2u9MnwAWnwD/6u8c/w7/QP9K/3T/AF7/eP+i/7z/xv/Y/+r/tP8ABg9o/yIPVA8uD0gPig98DwCuD5gPeg/kD8YP2A+iDxwfABYfKB86H2Qf9g+AH6IfrB8Axh/AH3IfBC/mH9AfAi9ML2weLR4ynEvlMz5MzTZqviNObTNqpDQsUBU01ozEF1Ed1FEV0/9RbEXG/jLnUhVDd1PtE1vqU+UzXlTdo9AMxEtCVeWUVY0kFKSbvLSrJ1dVpFclQwVspG/aXKTVXKQlWd3TLlm2NUMKWf3Dw1jFM4RmXDREWA3EVKTWV8UzAcREv46tjq+wP+KvvD8WvwD4PwpPhD8uT0BPUk90v3a/VICz1iK33DSQfDRUnLTTEVcV1BSki7S0Sla2PcMJVp0jvFXlM4A1VTXUVZ0jDFUt1PS025xUXTNkVF1DK1SqzSRTvSOvLMR4NMRBaVNNNNyU1EzEnFKF1LVSJcMgPMTpUbXEUbQVpHzERbQkDFE1A9etUOUzoFBdQ1uclCW1UOUj3rTEcU8lNE+2NQOXTrUjLE6dk8VVTc2UTc20TM3ETF2jaxVMtSOsbJRLSw2kVhTUj0rtVEolREnVI1uHSV2jlUkNpEn9wxtjSp2T5UrNlOTXNg8AYGP23X7drt+gb7JvvN/WbwDobxrp9t1O74jrLu8of4rvALTvXm+Qf6J/tH/Gf3h/0n8AZC/uHyCPMi88jxaPWI9qjwB0j36PkI+yj7yP1o/oj/qPAAyfzo8on0qfZJ9en5iPgp8ArJ+Gn6Cf4p/0n86fAK8KrwAsrz6vUK9ir3yvJq+or3qvAJSvvq/Yr+qvBL8Wvyi/Or/ITL/GpYZDS+VWvmKoTbbtY65OXUOrT/1UUNpdxFBdMzRRxaOqUdYlQx1SHVRS/cMjU2q9VFPNRFTtY35UxcPV8fS0YfRFVUVzYVayLdRWZTSsRLFXdcRYNp2Dh1hdQ+tYRTZ+IqseWQVkWE1TtXQ0dlpcxDU8NPVX9SPSfD8A1j+gz7LPxM/ePxhP+s8M3wAeT2BPQt8s32bfeN+K2R5T2tzEgHzEQlflI/5WmrUjvMxEeVYFNk4y6rVV5SOu9ERzVV1TOW1VrbMAVdUjx1Sts62QDFRLVFUzE/xE3LVTpSRTnSNsUx0zNtbkJP5S5VPI1LSDUtr9VFJdMxRS7WPeUbYdM6ZRrbNwUc1jOJlRbTS0JLxQJWSstFBtUM1jGFAdM8ZPxaNbWk/tY+5OTeRO5cNbAE5dM5RNxVRN/dQ1TD1kTCXDAUx1JsaiSzpLVTRKPWamIgMMZNmvJGdOMqpJhdMLSir1I4IcZB2EtFjkf959AO5tvm2Ob6j/uv98/97/8P8AGn90/w4POHsuD1gPYn98DwBm/3gPsg/ED9YP6A/Sr/wPAF6/WL8SHzwfJh9IH3IfjB8Aph+IH5of5B/WH/gfCi8sLwC2Hygv4h9cL24vgC+SL7QvAM4v4C/yL7wv/i8QPyI/LD8Ari9YPzo/fD8uP0g/sj/MPwCWP/A/Yj/cP+Y/OE8aT0xPxKZTRASxjL+etcZSTFAiJcPBtLdG43xUPMy/3r+08LNWw1RNw35V5cPwFVU9ZFZNU9Uczy7NHvMtWUUDMVmtsyBUz2bPFHjDxlLMfMTCJN+Wz7BfAMJf1F+mXZZfCG8ab1zfPm8AUG9ib3RvfrN8b57VRvOs1xL201e9tMTUaczf3t/w0xq201TdY7pURfQM7x7vFDDrDlNSVUO6TO9e73Djtl5Sb1F1YytRpQPzrVBNw75QdcOFlHROGKTvtuX20tBOzfTM54ayoZjc567j7O+W40stUyFhS/VUFP8m/zj4K0qd8wGlTP9uBVZPYEOG/5j7no0Avv/I//r/zI9GBfaNDp8gmwBmD0CfUp9kn6YPiJ+iD6yfAL6f0J/in/SfZk9QTwqvPK8AJq9QrxqvdK9Wr5Cviq+8rwAuT9iv6q/8rya/GL8yv6SvAEa/YL9qr5S/tr/Iv9q/nL8Arr9AvxLPHM8+zyDPWs80zwBmz4jPms+0z8bP0M96z+zPgAbfoM8y3xzfPt9o03Zii6YslBFMveSU1U0tk/G1Tq2D5bTkalBl0/pZUH12VnLjUWWzV0x028pS9VNAU6WTs1PWnXMlVFXzuPzUKFVaNWOdDOQNVjVjfRzk1e0c5F3EZMosVFFYys2DuHxUFUxX3mIaWVYlU+RYzWOpRORoZFQLFVgtU+E05/ZVdmWmXwCw78LvLG/W7/jvCv8c/y5vgHhvUv9k/3b/iGuObWayp2osVHHM5CA89N1WffNtm8xkWVZl0xpWrUNb3FVdU59VrYRVrUPbHFVtU+ZUPfOtVFqtg3UEVD5UbVMGBFRZzuRHtmJSU930U63UVVINBFJtVFIdBFJls7UH5NTQzESMUSVTVK1R1YMeUQWD58TUr9qsdHi0REFQffMLUKp9BE+99E+dc7WkREtarNVNNVN8TaWTE5xFlpTULkx988vEhwaCB1ishFOAroJFSt1kSYVDW55JnXOVScVD2DyEW0pKBYPHSqWTM6yHAGa/cBP+jZaPqI+aGb6PyI8A2o/0HwYvECN2nR6fQC8qnwBkL24foJ+KL5wvvi/QL+IvAPQvVt9o3yo/HD82Pxjfcj8AVD9+P5g/oj+8P84/2D/qPwD8Pz4/KE8aT0RPbk9YT2pPAJRPtk+gT5JP1E/GT9hPAl8AHF8GX1hfMl90X0ZfcF+aXwDEX65f2F/qX/Rf/l/4XwpvsDRvTm9Ya9dinEsdBEy05Xbmc06dAy9PnQMPgpx0pax1fAf+c1wHFmLqzVLlc1xTxXT0ZGBUWq0j0xQERVX91FXdE2soVt0TmNT0CVcFg0t3V8VzAHTntvLRfOTbJVnt4zBZLQMOWdYFg9dYFWOaRORIWAxtBETk2Fe1dOzvpu+4fwDKf9x/nn2efxCPIo80j37/QFiPao98j579nv12c1c9BGlXtWREhM3U9IlW/dMpSCx13PTK7PSP9PQTcLYfcgxVZePUVI1kVLZl42RUfYMrVPXT9dVTRYRTNXRTXSNBU6YtEwpTDZTsZJxsBGe1Uq1kUt0T+FFdI7GtUX2De1H100V8BAzVUY10UAWDoKQEaFC2zdMzUC0D3k9dJE+WvRMFTzUETqVmvhLFtU0t5E1NM/dM/dN4qUxN5JxkrITUSxQk7tYsFIpKJZRKnQPPSbI1c4c0F54C70nN02MWJBTlSs3TQ9QXTj94owCOHZYfwB+6r8yvDi/wrwK/ABS/Xi1OL2AvWr9sv3avkL8Aor+0v8a/2L/qv/y/fl8YzwASzzzPLs9AzwrPdM9Wz6DPAHrPvM/Oz+DP8s8M3x7fMN8AQt9k33bfiN8C31zfrs+Y3wDi38zf9t/o3yrvFO8W72DvADrvfO9W75Dvou+8797v8O8A0u+07/7vKP8a/0T/Xv9o+7KWg0v9lv7ybE39Y3BlThW0T9UErATBUA2T2zRR/ZOoUUWDHVJaVaOT3GQGU6UEUy10TVQVs35UTaQEdGP8hNvVVV0DRlY1c7dWtgWjJVetA7FXjWMctoR0h1h9g+tY/QRZ2jUEWUWD/VhVo8NYTN1kdAQzWC2U7HTQvIQBwjyP5n/AD9IP5A82jwgfABofLB9GjUaPUB+Cj4Qflo2ohhUuA7yEgryEQjx1V1qVk7wsdHlWfcM33ITV+ASUvPSEbyQENlXalZP8LJTFVG0TjVRWJQNWVJWTHCQk5kSUbaFMlGpTvYMyUw0kVVIVJFIVs45klFdslFsfUiWj2lENk6SUlGtsUeUUUUWj/lA1c9vHUH2zk1CFE1tQ2q2jFbyUvk99s1NPtt2j6E6NY3xOfbMTrU7do6hN9QNA7JS9VUyNY1z8lPh0tJN0tKszSzWkSk20SpWUSoY1c6dJvRQ8pEMwNnIHKUq9FDw0ByQ0Txy3fs0ATrWOraatpq/Qr9I/HL/2PwAITxpJNr84T0q/XE92v4DLAH5PkEuWT8BPkk/kT1b/cP8AEl8cX/5PMF9CX1xfdl9QXwCaX4Rfpl/IX7Jf9F8ObwhvACpvPG9Ob2hvYm+Eb4ZvcG8A6l/Eb9Zv4G/CbxR/Hn8YfwBKf2x/Nn9gf4p/pH/Gf7B/ANJ/5H/mfxCPIo8sj0aPOI9aao9L9QOAS72D4hxEU65M7SYmoqrklOXUJFSzkL6TUMUTUtT0yJSUbTxslK9SVUMhU91Da7NTNQRUJaOaVN0jzQwMJHxVHaQklF5WWjWkVuUzWFfdhFeFBmaWkpxYbQb2AjBZzRObIFlVQ/FYPTR8BGZqTAQnVAVXFUPOV83zQcQ8H+YNngXmDVZCwdSfAO4PsJ8KryyvPq9wH2ofdK9Qhq+Yr5oZvjKlPARx/JStMGyk7VZVg6osBGdWPJQoVkUj6vwUnxwErWX0FCxV3UPzDJS6tVS9FFT980lUdQMTbVSdI85TZVOXU50j215TnfMoUx2j8FJaVYO65PSDUr30Up3zawhSlQRRZTOXUVVDW2FRRSMqURW0UNUUtVBlA4XE9EFQ/fRQtiUDpk/dIzxPnZRO1nUDY05tBE2lk5RNFOUktIVMxRRMzYSUh/7ybRl0hLpKVYNaSr2EbUn985lJNTOMSb0zW8VJnaMrSrWESsXzCyFLbaNdXI+GPZ4/qM8Aus/cP94/GE+aOfbNRk0mTwAw3zJJbk9w34Lf1E/eT7jfANpP3N/u3wDvEu8k716PWI8Ago9U72bvgO9y76Tvtu/Q7wCa7/zvxu8Q//LvJP8u/0j/AGL/dP+O/4D/qv/E/87/4P8A8v8MD/7/IA8i/0QPdg9IDwBaD6QPhg+4D7L/zA/eD/APgBofLB/GD2AfMh9sH56ii6Zc1BFMJZSsFU1dxE+iHaMQvCS7sHYS+syEbs1RTZPjUT2UZLTKUrY1M1xTbZPQU6WTRNo0JLYMlCpVnaObVVptow00lH9WnaMLpKSre1dlM+dMlFOUlLtmfJQXWWWWBpIVWdXTbdOElJZYBZNVWOUkBVhtM99Elx6vuJ/KL9wvAO4vsC8SPyQ/Nj9Qr2KvXD9Afj+or7qhjj+wM3YSmsSkVWH8JCBsNN3cpJrkpKtXVlXzF9ykyiwkjW1VpZNUVXUTGlVd063hFJSsVNXUVHUTOs1UBZP1U200BJSFUzbtg09TDdMYUx1EdLTbq1Klk3RS9cMuUrYN0/hRbZPAUXUTitlR1YYWkhxRBZPlUGZtM61QxYZe0jFQVbPV+MSEiNS0HNy0rk62fZNHTtWz3E1Vs1hW/LTzTE3ETIWTJgzEq8JLzTRLTZMDdMSdtUp9kydkxMpJfZOH1ExXVrLYVMRFPFTHSgLV0zPkx8bfqNMG3Z7Nrl8A4M/aXwzf/l8QbyJvlF9O3QBWb6jbXt+o34pfnG+eb7BvAOJv9G8Gf4gfeh88fz4fIH8AMn90f2Z/kH+if7R/xn/YfwDqfwSPhn/4fyKPTI9Oj2CPAHqPlI+2j5iPQo/sj+aP+I8A4o8cnzafSJ9anySfbp8QnwCan8Sfvp/Yn+qf/J8erwivoCqvPK9er0Cveq9L1bOcrUsVwz5M7aRNBSNwtU4dI2rctC5QNbOjtrxEGFEVw45RzTMBrVIVU3ZSxVMFXER41VPVs+wEJGAsRNNUtkVzR1VVs7hVtaRW1vVTuFZ1IyVUJJNXtgUjAFh9k2pYzTPRZVjFUyVsJ35iAVltVG1YxbOJWPVTSFhFcy0HnLTXVxVTxvwnZj0A9i/Yv+q/BD8GPyDPMs9sP4BuP2jPes+Mz549pj3GUrWtVyVjjledRFedIw9qXMTNPCSL5DRKVh0j2/pV5aO+VQUjgFVsJbYmYg5VFVPWVCVj255UVVNnVAUjIFQ29VPoU9Vjs1N9lEzUq0NTHdRTJdRS5aOeVvQUWlIdUyJsROvkFEuzUTUkUe1EnNQP7BS12MwUlbREXVBFcyetUB1T4k91I3XURAi1T8U0TgUjME4NU6y1TZW0TRXD4Exdw31tTI2zGUwFI7BLVUTWjGTzSo2zeTzkGUrWzTPBSQ1USR1ToklmfWPxSfVURFTqSg1EAHxnfp9Ic35lvl227b5f6F8A8l/87w799u2WXW5vgGN+bQB+b3j/iv+U75b/SH/Sb+T/APb/CA8aD4zvJg9IrzoPdA8AXg8wD4IPrA+GD5gPWg/sDwC+DxAfCh8kH/YPUB9iH3QfAI4fuB+aH9Qfxh8AL9IfFC8AJi9ILzovXC9OL5Avoi90LwDeH4Av6i/8L8YvCD8iP0Q/QA4/OD9aP3w/XjWuw0vNQ614tKSoTeVLp+zUStVQjURQdUM0tNSoUbZdwx1SndOvUi1TI61TxQOXU42zCSzUfrVUZbPxHLRjVdXj1a1VbfNhVjVEVnVDRJVXZbOxzMQejLeO01iqzaRZPdRZndPvbLS1WVj1pGy0NVhFs/XUxAvSV33jxETPxr/YT+pPAPxPxk8QXzJfRF9ez2hbXl9AiF+aX6TPrsVWRYbSgrREbFNArqL+VlXjvFY95LA8tDuwduME1K5V3fRVmo2zOQzUAFWFtDzUkG1UpVNLVJXTE1QNs9PcU9WkDLRsbNQ2U6rlVFIts8gERIOM1EttUn3jFFIN895R9aO1ppzUb7TUOFFd4wJVUe1UUDXTh9w0UNylWVCttOzUWk9l5E59ZG1OJVMATi2zmE2d09svTaVTy0yV02NMsu2kTKWmXjI6S5XTw7VKHXRKNdMHSv00SdrFZEnFo6pJpVMLSgrVVEr1NEvF1LT3Xj/IAwAe/a7v2O/afyT//n8g/wqJADb9Xv9Y+1b/kP9q/9z/rv8AoI/a/9yP7o8AnxKfJJ9mPwCAPzqfTJ/OL4ifap+cn7afAKif0p/sn/afCK8SrxyvRq8AOK9qr1yvhq+gr5KvxK+2rwCwrzKvHL/+ryi/Ur88v2a/AFi/gr+sv56/wL/Sv+S/7r8AAM8qzzzPHs9Qz0LP5K9+zazuw4yEEUwFg+68xU1o7WZG0+zUatw04FClZmp+YuO01Fh81MpSJVPZQEzXznIlVAVjmlS2BXMoVaVTm1V9Uw2tVk3jgVZl5Fad01+2XETOV6XTN1h9VFi2pdMXWY2DMVnd0xXVWU3j4YxEpZREZlg2feMkWO3D31cF1CRfABZfAF/q3/zfxt8gXyrvRO8Afl1+X2jvql+c775dvlWe5aruM1fVhFd91Fet1Fa0NdT0VFn8VBhWhcPaxVXtw58UZDNABmIqVbT1xExkrCxEc1Q1dFTWTUMEVO1TzBzUlVNW7VNcU9VkU42D4YRkbauMZHRS7VM8Ul2TrQf8NM9RhdOVtGRStVFNYxyk9OVQxTRQrF2U7MQ/UBVEUNVTotVPPeMg7GSxzDRHTtqN1E1NY3xN1YMTTYpldEz99EwVdOx3bnNLamV0SgVjSlR070kNY1meXHe2gtNJzVNBRHQUQ3B2Q0vNU2GUz86Nrn8AuH/Sf+QPHo8IHxofLB8+jwB4j4KPdB9eH9iPso+kH74fAOAf8h8ELxYvkM+Cz0wvlg8AaC86L4Qvli+oL2IvxC/eLwDQL3rPJD92Lwg/Kj9MP2Y/AHg/Yj+cP44/wD/SP+Q/Dk8AIE/qPzRPVk9AT2JPjE8+PwB4T5pPtE/WT7BPyk8EXxZfQChfMl9UX15fgF9yX0stdpYOYj5M/VRN/VT89CfVTz3UUNUTg8z0F1FGNVOKUSV0hPdWIueEZG1bbGTOU3VzQlQ941vQVM1jQFV1c7Ic9CsjVl30VoXTBdznjtNpV53WVvNYzWMgWYUEbVk18wxZZdPXWAV0VnTUV1iV9Fj9A9hsZCHGPO/W38hjhhLB7G/+3wAQfwrvNH9Gf1h/iu9sf45/UKB/sn+s7zZSmmRkYezkVQ+EdM305IsM9EoM9GsKVlX0VUXTkVUt09tYVS1zEFVtY9ZUtjUTnlRl02dU7cMvbVT94/lTRdPBUx0DbYoU1ENTNRMOUzWEVVJdBFL9BFJ91FIdA236rPTCUYVzfVH99Nr8VBH0VNpQhROhULTdxvbCM9z0+U+F03W1T/0DCNzEmk41YzDW1MTITY0ETTVT+kzapfRM/eMZTDVjsEva7cNPtBTzStUTk0raBZRKLdPYSTVjkEmW/eOZSc3ESf0ETATqAnwEQ/QHxh+wD8oP1A/enwD4D7qZNh8gr0IfRK+GH2gfAGKpXq+Yr9ofpJ+2r+Cv8q8AzK8Wv4hfKr9Mv45faL9ivwCUv46/gL+yv8S/7r8Az9K/AAzPJs8Yz0LPbM9Oz1jPgs8AnM82z3jP6s/Uzw7fIN/6zwA03z7fWN9q37TPTt+w33rfANTfzt/43+LfDO8W7yjvOu8AVO9G74jvau+sX75f0FO+ciEr3FfOhe5VZvKM/F8Ob2AgY2bzLGcmYzSEtlXNVGb8dJtW3VTEdHtX1ZNbBVg9k29YVWPVfPRZJYRnHgIKWW0EWA3zrZSk9ERYPfMCpPTUBVcN88SEf85vIH8qf+T/AA4PAA9if8z/Vg94f3oPnA+gzn22D6gL3nU+8lJkZBFC7HTP/H8OjyCDjsJHLI/YPo9Qg9ZS91M9k79TQI3UbI9+j5CPooHegrOsj1i+j9CLVmI1UD3z4uyPgP6PEJ8ikbYTLJ8+nT6Sj5RUl57zSdVTh2yf/uJsDISXpqIzSyWE9JeOrbafAMgv2i/sLy6t/i8gP0Kphq0Ajq+Ir6KvhD8OvZ4/EL+6OQC+P+g/yj/8P5bfoO8qTzxPAF5PQE9KT4xPVk+oT5rvzE8Axk/gTwpfHF8mXzhfSl9kXwCGX5hfql/8T65f4F9yXwRvAP5fKG86b8RfFm9Ib3JvVG8Ajm+gb0JvxG+2b+hv4m8UfwAmfzh/Sn9cf85v+G9ib6x3rL4DnCR4TIUkTQ0jcNVOJTRPpQNL7BTCUFYN8zRRFTOotBQdnBRrkVJt9FMVM3hTNSO1CUQUflQU71QNQ2O1VdWT1TwURlZNE7fZVoX0/ASvV73jHFg2hUOHWKUD61iN9ob12o4C/Xz0xVg9E3ZYKtWTNXz09TQE0MT/Lg8A6I/6jwyfNg9QD0KfLJ+OD4B4n4qfbJ+un8Cf0pleg1dabTOB7ARCV40T/hwU27xWNSN5VhUzOFZapRRVjRO+VQ1EVTUj2zlVDSMAVU0Tx1RmDSOQVJ0kTKQgVBUz2+hTrROjU73jbFOs/XQk9P5SRaRSXZOQtpQUWFI98yJSvePczVE9E6ZRdfQEhDhR2rX0Uc2Ty1C1g5VQVqWTXVAVMxj0dU+FQ9tXTyUz7k5dk4BOtg3zFE7946xNtYNFtU31dExdk2BMveP8Wqx0mpx0N0u99EqFRLVK9RMVjCSqSa0Tg9lJbbb+4gxKPROGSgrNkwtUtFQsN/4/uC/yIQK2gmXUv9617i8Az/ovJM8ANs8wP7IvXM9+z5DPos+svwC2z9jP6s/Ez/bPIN+ifzTfAFbfgH9K33zfjt+g33rfvN8Azt+o32Lf5N8W74h/sn807wBG71Dvcu+U74bvmO/i78zvAPbvCP8a/yT/Lv9I/1r/dP8Ahv+Y/3L/tP82/9j/4v8MDwAGDygPOg9cD1YPgA+SD2wPkKYNxn/Ye04Sp+x3HiLBZPx35vKqDI+2ogZT5eNhlyyPPoUeIyyk01Wds41EZIS1VvWWboWmEhoYfIdmo4SEK1m1g5uAJiOWtIS1WG2jc7SPpqLSEMyHXp0enXbCwewf7h8ALwBinzQvVi9oL2qfnJ/On7AvosIvV80EzCf+ArH0lIJo9J8GrU6zVtUD+FUNFLVV/QNxVIQ2VdVz/LVUpYRUnSONVLWDVbVUJaMeVKTYU3XDoW1TfbNqU6WjMlNFNDVSpYRSRcOOUv2kpKRrElJ9s9rMpKJR1XRVUU20UT2kUUWkUA3Ta5NQ1XNM3KQVUCWkrU8N01NPjRROdaN8rU4N0xNOBYRNHcMomU2dJDy0XEwlNKzEk7asxDNLvaPPSnXESoqlFEntBEn1JHRHlrNKKvUkSkWjB1xETwzftr8AyL/iv+y//k8Yz0rPNF9GXwBYW6bPsMN2xYZdbl+wzwrZAK5PuE/SX/xfDm8gbzJvrA8AVm+4D7IPfG9Gb6Bvsm+MbwDOb6APgm8Ufx5/OH9Kf1x/AHZ/aH+Kf5x/pn/Af9J/9H8A5n8Ij/p/PI8ej1CPYo90jwCGj5iPqo/Mj7aP2I/qjxSfAA6fKJ9Cn1yfNp9Yn5KffJ+Ynp/IC5ZSsUwlRlZSrtFOtaT0B16iwNykNVFa1QOoDBQ6UnUUUm2jsSMsHz4dxlJjVU0j8I1VlVNhVlUUbB8+QhyshB9OIjBZZTRZnSPtBKwX9pJ2vB/OFSYlPi8QLwACvxS/Jr/gHzq/XL9uv6ArAH6/yC+yv8S/3iXeL/AvchFS1jNXDTbuAmccNCckNMXoRDSsND9GPVaygFQK3TNHXMQQbD9+PaYTpDQrt1JdxFI9o0msP+diWaTEP/4C8VDlY7rkNMmD7D+uMsIET/4yXk4aPaP55ASQTZ0UNE9GTRrWAhjsZLdKpTRsT7YS24NJfTOqSUUzDEomnROlShUU1ARY7F9eZQCWVc5P6E/yTwTvHl8o79rZAC7vaF+CWV7tjl9o75rvtN8A3l/A79rv9O8W/yj/Ov9M/wDub6ifYv90/5b/gP9Kn8z/ALb/4P8CD/T/Hg8wD0oPXA8Afg9oD3oPpA+mD7AP0g/sDwD2DwgfIh9EHz4fWB9KH3QfAI4fgB+qH8Qf3h/YH/ofDC8ADi8wL7ofTC9eL3AvOg+cL5SuLYbTS60z4tyfruLxqiRE6AxEaPTE3ATUUrIUpMgcr1ayQFMF87NtU1XDJVRF45hURdNrDFX9M35kpPFVLaOrY1b1JFb1s2FMtNDW5LQ5WAXzo8ykBVm2reMxWdUzIFn1s+G2tKSlWMXDZFi1wyIVWD2j6RTEzEy3jr9IvwAKTxxP9j8wT1JPZE+ev/A7gMa/qE+6T9S/3r/IQ4byp2r0tHHcpDGURO1WtSPZqhzPtiLaVZVDnVVUVaau0ig8xPF0xLhcz9a2wgJU3TRTNdOVU7ZNw1xTfdMnU10z7mycz/bCPFI10wVSlUNbzVFVw5VRRUNgFKRpKNzPhvNQJaM/UH3TbQcE1KJPrdM4T03jWc4c37cidE3FQws01BulTF0zPkw1VLQnXt1a9rJBdGThST2jmYTXBJZDfNQnnN/u1a4vAPvW3wDw3/rfDH8W71DvQn9Uf47tAHbvuO+af6x/Bv2+f4j/8n8AzH/+fyiPOo9Mj16PcI+CjwCUL4aPmI+ij7yP3o/Qj/qPAByf/o9InwqfPJ8+n5Cfgp8AtJ+en7Cf6p9sn/afEK8irwBEr3afYK9yr3yvnq94r6qvALSvzq/4r9qvDL8ev0C/Ur8ALL9ev4i/ar+cv6a/iKPGQrOLS5XU7CQoTe20TrbFQytPreMRUFXDhdrkxPr8VG9RhdPjUYZFw3ZS/SS0VJNQLtLQZVPFw0RcV4bCKlXFQzObVe20NFSaVj1k7ERreVdFM+UEVFFYxURWnDQVWf20WQVkWRWDq9NYLcOWnDRVvDQVDVgtM99XHTRETx5PSEMCruLBBN8W3zjfSk9M327fAIDfmkmWT7Dfot/U39ZN3tXSdsNXRVQEVCHM1N1WVoVjiVZdw0ok5Ak0VNvKVS0zj1U1Y1RVaoWjGmQ04VQ0nFTFNDVU/bRURTP1U83URDSthUTEUFMtcxhMxNSqtFScvFRlLDQvNMT4bVGtM8BRLXOIURU22uazUa2D11Bl06BQ1AU2pjNQFWP4BDSIT7ZVMxxPrYOXTg0zLG1O1cPFTc3TXU2tg1v3TKUzkUxdxEwtw23G3LRLS13D6kpdw2uKSv20Si0zz0kNMymMjPfmwtiMZGN09HPwAm4yQ1x3ro/I8351Hn32bwAIewZ/MH8yD0QPVg9gf4JxANZtfg2eD7APwg/M/9YP4A8A8g8cHy4fQB+Sr1wfVh9oHwB6H7y/rh+gH6of1B/WH/AfAAIvFC8mL1AvYi+EL0YviC8Aui/ML94vmC+qLwQ/Jj84PwAaP1w/Ni8AP2o/lD+GP6A/AGI/1D/uPwBPEk8kT0ZPOE8AUk9kT45PgE+qT7xPtjX207ZkZHhMfVNsTUXDcKlOZQQcZC4MxKUUxBo21OSoUUXjH1JN9LxV1pRUd1Nl4+xExGBUbL3EXFRjVdXD1VUN82tIVpVTt3xUJ1fFxNYM5ANYzdNtnFTtWKwNVLTEJ1nN0/2kxMXVWN0Th8xUR9TEBVgWZdPQVw1jwozfPt8QbwAib/xfNm9Ib4rffG/G3+DfwLJvxG/m3/jb9tXWwrVX2mUDjuxUUldF4w9XWq3jvCTkeVYlAzgs5K/6VUAf1sG+XOSBtVXVVFVlYxBVtcPH1VRFw5BUxFhsdCBUmjXEUw0Ts1O1NIx0Q41TRXP+UuXENFe2MlptUt3jIlLVY+tRBXTVUZ1jfdTkONzkAlG21WPLUNXDlVA99FC23RMnUN3j4k+lw3W2DFTuTqXzg05t4xS2LPSsTdXDRU1lY+CVTN10TKXETAXkvDQ3ZuxE2EqFxHyEGUqdZKyM90Zynkl9xEpd84YGfPQLS03klAf+D4gL7v8AAA8iCRafKA86n0yfXp+QDwDSCX4Ffg2Wn8gP0g/cn86fAOifAq8krxavSK9ar9RPZq8AgK+Kr5Svtq/Ir9Kv/K/WrwDwryK/NL/2rwi/Wr98v4a/AKC/cr+8v5a/+L/avwzPFs8AKM86z2TPXs+Iz5rPdM+2zwDIz6rP3M/Gvwjf4s8k3zbfAFDfWt903xbfSN+q34zfZmKzgEsVhLSUsUwlVE22ZZOuTtVjq09l9FBQzeQUhOPgrnNRvdM6vORbr1Kl8yNTJfRTLXNbCVRlk35UTVMMRHS1flx08Ex0YVZtVFbu3eNCV0C3UUexV9od9FiV46FYpfMDWaoF9Fl9dFktU+/cVLW1WF3zdqzkM1gtc+kCJHTM7F9WbxD/Iv80//7vAEj/av98/55voP+y/8T/1v8Q6P/qaT7jPPSA9OST4MbjVVa906osdGk0dCg8dK3qRHSuVT2kVS1zObZUBPNUPXO6VBWDgtVUFeRU3eMTZOTcU2wVVExUbFN1gyhTdeRqvHS6ROSDzHRLUjWENVKNBFGNU6ZRfeT0dK0r1HT1UCV0UGVzh21QpXNOUC2TGFCNU9vGT01TPE8d49BOai2UTr1UTXWDmE2Vg2ssTR0UTN3jY0xlc6vnSy2ES5XjIeTUwFlKXRSEFANKPeRJBRS1SZXjwZwUJ0rdU6UBSnUWBoP0l77d3o8om/6PAAArHp8wLzKfVC9mL3Aj9p0Afi+gL4qftJ8+rzivar8MPwAePzA/Qj9UP2Y/uN96P5w/AH4/cD+6P+Q/pj/wP7I/JE8ADk8AT0pPdE9eT3BPqk+UTwAuT9hPsk8EXxZfKF/CTzxfAC5fQF9SX2xfbl+YX7pfzF8Apl8AbxJv7F92XzBvWm9Mb4B+b3Bvim+cb8ZvQGvu8otNS5WDDExFBPzU6ATkqCuAFoXWIoMUFPj8BGy25AThUeUzV1JFA8otUm0jPlOV5FON5HQEa7JUrYMmXASZVbUDWwpW7fN7VpWD7CwEa1pX9SPjlORRWEUja7hYXYRZbSMuWfUjrRO85OBY9SOj3ORTNtR0E1g9499XLeQ8/xAGjxiPKomeksE8hyaPYP8Aao9Uj26PkP/y8Zb/yI/aj1DsjwYF7oXmMqecdGOU5FUhvITdLASaNARZPARtGCwE2lW9g51VzQPVVHx0Gnzk4YwErFRq9SRUNeRUzQMEVO3ktVMFFFMd41BTFRRTajV0UjUDqcwEdFItc5s8UgUjBVId5DTkimlRJeae41G1c+VQvYNrrVDlNFA94z9Q9XPb+E9FI4hPjYMgT5r11E4FE0dOjQREFHitTT3jD03105H8ZCpRTB0UBCeuEgd0FKG0FCtFSkUESS1zjJyn1iIz00mNpt7iw0q9dHQUAWFEb9alziXuHQYvOC8ivwBEL0a/WL9qv8wvji+wL7K/AMS/9i3ev/gv6i8Mzy7PQM8AUs9kz4ZfcM96z6TPts/IzwDCb9zP9s+gzxLfLN8+31DfAPLPbN+G35jfIt+033bf8N8A2t8U77bfEO9K71zvPu9w7wCC75Tv1s8478rv1O+m7+DvAAr/JP8u/yD/Uv9s/37/iP9gmv/E/9b/WPOOApxLTQOTPkxNFj4DTu0ELKQwVVC9A6MUFVGdpFGlE5sBUm1zdlIFdMyUXFqcBOyklGBUXaPRjJRbRFVtc7ZV5eMnNJxbCVe9A5NXpZMArHTbaFilE9FYFXMiWdodBFlFowxZBRPXWFo9k4msdEhY5eMHrHQD2FcdFIyPfo8gHzIfRB8ABh0GH3gfih+cH7aP8I/SHzDkH/aPCJtuEpBX7ZSkdGsRVxWjz4R0i1b1c9lIlAVMlMpVbROAVUqNpFXNBFWtpHSUnIyUa2RUFQRUtXP1UxWjta+clHe0lEFT/WMKtVONk9TMlJxS5eNnakx0LryU6TR0sVGFdNVR3XNDNAQMPHTXUNptE6AkdGhQBbMlUFr98940pHFP1ZRP5eNrl04FBE4Fs8VNvRMrXU1NlExNpEy1dAQE1azsZEt0tO6UpIpKWhUESvVzuEmdlEl1dK1JXaPxSd1zY4yk5QVKbRNANLfm7+Az9q3+rwAQvyJPNE9uvUZPeL+Kse6tAJ6/mL/Sv8RP1k/wvyLP9E8A/k8wX/pPVF9mX7j/Wv+MXwCeX7Bfil/UX7ZfAG/qX8RfAC5vQG9yXyRvbm8Yb4JvtG8A3v/Ib+Jv9G8Gf4hvwm9EfwDWb3B/Wn+Mf6Z/gH+ifzR/ANZ/8H/ifwyPNo8Aj1KPXI8AZo94j4qPpI+2j8iPWokOI1lLZTZWAmxNZUOuPKRbp09VA0xQ3ZRQjZPbNFFdQ6hRvRMdUlpdpFL1IyNTPTRTlQS2fCR8VBWj71RNU2NaZCTVfARGVnUkViUjzUI0JK9X9ZTsBIdY2vUT67yUK1ltMyVZNr0T7VgNQ7VYRQTclLM1WJUkVBTQV3UDxBBsH04fKKuGssEsr06vcB8Acq+Er6Yf+B+6H8yv3q/wrygKKQ4ltgKxJCSCJCSjkNb+8v5WVQO8lAR5VlplYzdEJOhVdTRVNSObb1WdMzhVNbSUJMVtVNWTjVQNQ1VUZaOrEFSNM9qsJKG0JGptUyUjMlNVA/xSfbTa1CSO3CRJUiUjElKqnbRRdQOkNARsBDQ3tVGlBFGVA8lQTVODaVAllmZiFyQ0vk9NU6tTT00ETm2UTjUjD2VOpQOQDAVUNL1MXQPVXGQ0+BxUkxxUM0taNSRKZWNXSo0D+qQ0Y6dJJbSkx/aiC0oltBVK9SMDBJRYHFeWjaZNAAZPEE86TzTfXk9Y32rffN8AfkUeVX5Nhk2W3c7fIF9CXwDs3/bfEO8670zvXu9w74LvAOTPju+g77rv3O/ej/Dv2u8AFP8G/xD/Ov9c/07/eP+K/wCk/8b/2P+q/+z/9v8IDzIPAEQPFg9QD1oPfA+OD5gPqg8AvA9m/+gP0g/0D+4PCB9SHwBkHz4fcB+aH3wfrh84H8IfmUtdJLTUEUyFNHQ07FoUlO5MNOVPJRNqJDXVUJ2TUvQk4zyUWFLWJRPKUs00Uy3js1O0zZSctJpslAxV9aObLVUlEwpW7SRW1ZScJEtdV1UkV+2WJjKe9JSrFVk1lFmNMxrMJORNWGWTqVhN1LSUJ7yVBVedM8hkrxY9Vq84P2KvAFQ/bj+AP5I/pD++r/iv2j9Q7D/+PxBL3uKnHLRxTDTRMMQ0oyAmEppEtFlWqk3TGDy03GS0n4SUZa1VbZMsVS3j82yUrLaMtHVUHcM8VOWTBmVULcPOXJcuwl5THZNtJ2Qk41LVk61S5ZStUi3DPlLd4wdcJNBtUR2Tl1G102FRrZTW9ETnUKWUUE3TeFDWHbNBUGWUUOWTpk+2bZM8T82TtU4NQ0utTh2z4U0FlE0t4xNNTa2zqkydlHRU4kTXWh6SBxTUpUoV00WcVGvlSWWTmbTEh0kds1vBSa2zSkoNQ8uUxAE3FNfe7+hTttVG3Q7fGN8AQt9Eb37faG96b4xvnt+w3wDC3yzv/t/ga/Zv6F8q7zR/AE5/MB/KH4R/Zn+Af6J/xH8Avn94f/J/FI/efwiPMo9EjwBWj2iPgo+Uj56PsI/Kj9yPAO6PAJ8Sn3SPto8gn0qfPJ8AVp+gn2qftJ/Gn4ifqp/knwAun/ifQq8cr0aveK+Kr5yvwK6vUK9qr9SvVqVGwpxL0t1ETF3GHsIsTFQrT5pNxFBtI4VQncQ0JI5lUS1DAdRHVqLqUh3Da1xTBcPQtLRCVO2zbbR8tERV1UO2VV3EapQkm5QkCxREe1cNVG1XzcNTWEVz01glY2slWY1jLtQkClnFtqrWQpbEJFXEtBP0JNcFV4WzxGQ/Rj8wz0LPVM8ATj+oP4rPnM+uP8A/Ek/kz8j2zwjbLlK5DNeWQpxXqkVzY2zEIMzEzZQki9VWBTNITEQJRETKVVY9Q41VhbNUjCQafERZ03QnV6JkVCW0VEUjs/NTzcRsJIVTLbNP1VPdtFOFs9RktJxSaiVkUtW0UlVj+FFts7XATCSIRCRDUZVDDNVRBcRQdcOgHFRoULa9YzFQBTP4T/3UTzYlYwVPRXOTTh22vlNpTaUkZFTzFCSMTI2ztSYUtKhMZEhLxVPqrUqNs4ZKvURKxVPKtUl15Elts5BJvWPxAUlVZKzkm+CeU0xntn/w4wCOZQZvMGsubzj/Sv8E/45vAID/ym+U/75v0G/a/+z/Pn8A8O8KfxwPHg84D2oPfA+ODwCgD2KvtA/GD9gPsg/0D+6vAOivMh9EHxYfWB+KH2wflh8AoB96H+Qfxh/gHxovLC8OLwBAL1IvXC9eL2gvki+kL7YvAMAv0i8EP3YvCD8aPzQ/Tj8AWD9KP4w/dj+gP7o/3D/OP6SAMx7TS11UFLRoHLRs1U7FU2o8VCws5KFQpm2zMFE1VARVUr3zkbVSXQMDtNR1U120U2xltJzU61Qts19VVVOt0XTURFZFVFZdAyO2vLSTV22zAFiFs4RtWG3z6FgtUylZzbYi7tNYvVTER4azWKXUbMQL0Fd1U8K0z2bPOF9KXwBcX25feM+SX6Rftl/Qz9pfoOxf/l8Qbxph3tK1fFSQthRUUldFs/5WHbO8tlzUeVZt8zhW3bP6tVVNZFVts4BV/QNHtVVFZFS1s8dURbRUtjXjWFRtsyBUzURT2l0Ds3REelONszZTmkVkUjXjyFI1ZFy0Ws1SdbMiUoVEBOSzUdqNQ2/81DhRdbMCUbYVY8tQHfOVUGXkULb9AydQdbPiT/0DV21PhfPuToVTgE6Fs60UVOSsTQXkTYVT4NFMFUY244Q0lywEM0tqzdRK/QRKvfMRSjXjW7hJtbOHSY1Dr8TkELNwnuWms5x0VCwHfj2+/QAm/R6PMItO/1j/iv9cj4aPALD/qo8sD46F7v/ojzIPBJ8AHp8QnyqfNJ9On3ifip/0fwB+P7Cfkp/Mn+4/+J/SnxSvACavOK9Kr1yvbq+Ar5KvrK8Avq/Yr9Kv/K8Ov6Cv8q80vwDmP0i/Yr98v1a/kL+Cv9y/AO6/oL8qvxTPNs8AzyrPbM8AZs+Qz4LPtM+ez7DP0s/sz7QOTSZDTcXTqk6NY6etTxVjS1Bd5FBdczSW/NSoUc1THVxHBuIjtVONdFPVQwlUjYN+toxE71SVQ2FVZZPTtJxHntNW7WNCV8V0V5YtQxpYpbOHzEeOgi6tWRVjK1ldc/TMRLhtWC1DeliNYzdYNeQJV510FOTEzF92X0DvUu8AhF8mX3Dvmu+s785f0O/i76D07wb9DkMc/5ZCsYTkgLAUVLvQRm9Ybz3qhGSu1pzUc1XVQzl0ZABV2I1vn2RuchNUNUPcUzYFU6NTNUNsU03UzG8U3mU+01JddFK19ExHRkKxcAx/HnVuQoVQTfNOLVB9gxhQTUPGRH9uctmDXHdXwpRNfYMoTVpFBEyN42BMNUP89MSlmlzEN5x3hgNKTfRJkC3UvHe+BSZCDNR3lvIHAUstdOx/Xp0OjzCPOo9EHwBWj5CPeh+MH5aPsI+6j9QfAOYfAJ9anxQv/h+ovxovZC8Adi+ILxrPrC+WL6gvyi/0LwDWLxg/8i8sPyY/QD86P2w/AGY/mD+KP7w//i+wP8o/9D8AFk84TyJPLE8uT1BPek+UTwBeT6BPyk/UT+5PAF8SXyxfAEZfWF+6T2RfNl+IX7JfxF/Ibl8wX6JfS1V0BIQRTLRNdCRlTQWD8U49E+VVT91TajQE3jx0Uvxk1eMUBFjkZMrcZEBTajX0Uz0TJaxkmFTF09sKVQXzm1XdUwpWasXjfVT07KxkXVdtZG1XPRM1WE3znlgtA5sVWY3jMFndZkbS4a1YPROlWF1zZAR0JCVYBfPrxGcGgsF87zZ/BJDjHgLCRH+O5SZ1hu8wewCOf7jvun/E795/8H8CjxSPqB71FoUeMqc09HF8dDCm1HTtVpUEXPRZZPQYtlT03FX1Y6FVPRRV2o0DLJzU81TVc61Utj0TdVQl0zxU3QMGspz0znTXTvJeU93zKNaEZOVSnYRS3QN2UtZN8z5SHTMHdGTQUbZ905lRvRNhUZ0THk1RlfPnUL3UPAR4RNTLQVB91FA11rbyPE+mLQO1Tj3UPGVNjQN8bU0dMxdNnROuTJXzZUeMlOdcFxaCC0st1C1KxdNKSo3USdVkxAdqRtNJPRNF5ATHSl0jATM8F14vIDO+FV4dPh0+HwBIr2IfFB+eH6gfwhmOpTYlAL4fyB8yL/SvNi9QLxq/JL8ANr9gv3K/hL/mX9hf8l+8vwDGv9C/6r/8vwbPIM+6vzTPAEbPaM9Sz6TPns+4z6rP1M8Afs/4zwLfJN8231jfat983wA+31Dfmt+k39bfoN/q3/TfAO7f4N8q70TvTu9Y73LvnO+Aju/A77Lv5O/O75DLtvKcNUv1hEytgyxNLfRklGsrT6VzEEyUh1Bd41v6UK2DjFFNswPsh7Ze4upSrYNcUw0D0GrM9ES0hLakhEVV3fPDuFV1BFyHppMchHtXqiWUV10DU9xk1dxkJQ1ZjaMuWZVk7GTj8N4C25ZY5ZNXWE2zE1gGDcPXV0UEfHcWhS5/SA8AWg9sD35/yH+if7QP1n/YC4DOD/gPCh8cHy6FLoWugpyqRIRhRIQh7ATNvPSL1Val80hkhAlchMpVVi2Tj1UFc1SkZBqUhMvTVB30VAV0nIQtVJbl8/VT7QRTzZSE9FBVUx3zDIz01Hz0nPyE22dSLZMvUn2j+FG2hfPAUV3jilHl80W1Ua2DDGRk2FCtA6C2NJRoUM2jMVCl8/htT32jiE89owVPxYQ1ToXzMDxkxU1NFHyU2/dM5fOVTK2TKkxWhfOwSy2TT6Qk77yUs49KbSTslNNJhfOQZUld9Em9ltbyY0o9ZAFKdWRcp47PEMNuryCvQq8ATD9+r3A/gj+UP56tDr22PwDYP8o//D9Ov0i/Ik8sT1ZPAGhPek+MT55PCD+yT8RP1k8A4O8K/xxfDl8wX/pPVF8mXwBIX6pPjF++X9Bfml/cX+5fANhfKm88b/5fGG9ab3xvZm8AqG+Cb8xv3m/wb8JvlG8WfwAgfwp/TH/2b2h/gn+Uf5Z/QKh/wn/cf+5/+Hs2E0utE6t0TGU0TWU0Tq2TanlP7fREJKFQQMOIEVsyUW3zplHtAx0ElLOQUl0kzBR3U3X0U0x99LQU7VRNFJwVVV2Dm0JW1fOzVlUWzqKRbVfFk/5XrROEWGUzi+hYPfRZPTPr8FbzWKLVlFjdho7z3PT1hATQQtyExKwPfg9Qm86iwVyfAGadhg9An7IPvJ/GD+gP4g+g9J8WryivMqHOEreklJBW3IRUV4XzAEQUvHQUa3lWZTM4bBT4VR3z27xVrZOAVTVzR1WqNfP8vBTFtBSNnPRVbVQl8x5UNXPnU00Tq7FTZTN45BQ0lIT8VVKlpFKdM44EJFj8FFsfUnUT6VH1M7EkJGtsUTVzNwwkAFF1E9vJUE1Dk1Ato1tQqvWEUCXz3mQkV1Qk6NVOjaROFQROZTOoTbbV80NNrZPgTE0jeFVMHfP8/HSaPHQ3LIRr1Eo1dErl8xVKBaSpSc0U1LSn1LQHzLR9BUrV8wOkJ541Nk/wO1Y/ADjPMj9Mz2Y/ID96yfY1fsUARkWuPabP6D/6P/zPRk8QzwAa30TfJk9Q33rfjN8+f/h/ALLfpN++39jf+t8c7+7fOO8AGu9U787faO9i76zvpu/A7wCy79zv7u+g7wr/FP8W/1D/ACr/hP92/6j/uv/M/97/mP8A6v/0/x4PEA9KDywPNg9gDwB6D6QPjg/AD7oP1A/+D+AL1oayg0tdg+LsxLFMNiUjrE1Fg6pOZYRUJFRDIA4i4FyEUmSExiQkbTz8FK9ShbMjU2UkbVPFsyVURYOaVN0UtVW9o36MpPBV7cNhTVZdw9VWFZRkpMxEpK03BJShWPW0WUUkWdadIyBZrSRYXcO1WBplg2YMlCRYDbTUF2aVAM6foJ9aL2wvlp+wn5IvtC8g1p8Aqwav+C8KP1clhCQ30B4/KDPOo0w0cXwkMFeqBSRW7SOtbKRpdKQoNVZFg+qsFK5VXcSEpLUsrITznBS6VO3Dga1UJYNJVIWzE6QU3GyMF76iXlOVsyhTtRS1UuUDuoQUg1INM0u1UlWjFHSE0FHVs5fWFLRhUe2EUV3D9VCyZaRQ1bRUtE5QJYMJtkREp0+dszxP/RPQ2Hy0Q4DuIv1NlbOYTbYdsyxNfcOuTNWzR1acROdL1bRLxYRLrSQq9LRj9LVKvaOe1LcGk9VJ7YRKXcOlzLQdSwLtI11k317djs1exT5dZs8AYF96z4Rfll/Az7pf5M/uzwDwXwJvDF8WXxhvMm9Mb25vAIBvkm+kb8YP+A/qD8xv3m8A8G/KbzR/Dn8gf1p/ZH9+fwCQf5p/vH+mf+h/un/8f/5/ABCPQo9UjzaPeI9qj5SP1n8AiI/Cj+SP9o/Ij7qPHJ8GnwBQnxKfPJ9mn4Cfmp+8n66foMif2p8Er+6dDjKL5FQR1UydU+48pU19Ey9Ptq0jEFDFs4VQbZP6bVB9E29RhbPjUf2mNm6SylIds1xTbUTcpFtEVE0TtlTlNFUNM1ubVX0TD1a1Q4FsNLUN7CR93BTnV8WzVRVY7SRYRRMa9BfGswS0TdUUJJZY5aZ2s1h9EwvfV5WzyKwvni94L2q/AHy/Tr+Qv7K/xL/uL+i/+r+gDM8WPyg7Lj1ukppMNGGahLQg3LTdVrWkdDRZrVZtkxpWLSRVtUORbVVNE1ZVjaMcVc0Ta+RUbTRUTVN1VHUUrVSdQ/dTNSRTRROK1VNlFFOFxFNdY+NSam00Uk0TdhREMFJFE2v6US0TwnQUjFHNE1tUUZ1THlGVE+VspK2vZKRqUIUTM1RE+dlPJdRUpCBPlRO1TloFRE5NU+VNXcRNZaS1TJUTlUSkLkwdw8vEbFeeQgdMVPtA/hIwSkZdY9NJndTc184zSU1TK0VKnUPH1NQzbFdOfwAY4y5dbl1GXzjvau90X47vAKDvql/E767lDm/w7wL/HO8AFv8o/xrvPP9W/4D/kv+k/wD2n/Cfqv/U/8b/+P8CDyQPABavOA8yD1QPfg+QD1IPrA8Axg+4D+IP/A/uDzAfQh9UHwBmHxAfIh+MH6YfkB/CH9QfAHYf8B8KLxQvDi8AL0ovdC8Ahi9oL5ovtC/GL5Av8i/cLwA</prop>
			</obj>
			<obj name="Protocol" class="HTCProtocol" version="1">
				<prop name="Created">2016-05-31T13:20:17.082</prop>
				<prop name="LastModified">2016-05-31T13:21:49.254</prop>
				<obj name="Programs" class="HTCRunProgramList" version="5">
					<list name="emlist" count="2">
						<obj name="item" class="HTCRunProgram" version="1">
							<prop name="name">Program</prop>
							<prop name="Cycles">1</prop>
							<prop name="AnalysisMode">None</prop>
							<obj name="Segments" class="TEMRunSegmentList" version="1">
								<list name="emlist" count="1">
									<obj name="item" class="HTCRunSegment" version="2">
										<prop name="Hold">180</prop>
										<prop name="Slope">4.4</prop>
										<prop name="StepDelay">0</prop>
										<prop name="StepSize">0</prop>
										<prop name="Target">95</prop>
										<prop name="Target2">0</prop>
										<prop name="AcquisitionMode">0</prop>
										<prop name="AcqPerDegree">5</prop>
									</obj>
								</list>
							</obj>
						</obj>
						<obj name="item" class="HTCRunProgram" version="1">
							<prop name="name">Program</prop>
							<prop name="Cycles">50</prop>
							<prop name="AnalysisMode">Quantification</prop>
							<obj name="Segments" class="TEMRunSegmentList" version="1">
								<list name="emlist" count="2">
									<obj name="item" class="HTCRunSegment" version="2">
										<prop name="Hold">15</prop>
										<prop name="Slope">4.4</prop>
										<prop name="StepDelay">0</prop>
										<prop name="StepSize">0</prop>
										<prop name="Target">95</prop>
										<prop name="Target2">0</prop>
										<prop name="AcquisitionMode">0</prop>
										<prop name="AcqPerDegree">5</prop>
									</obj>
									<obj name="item" class="HTCRunSegment" version="2">
										<prop name="Hold">60</prop>
										<prop name="Slope">2.2</prop>
										<prop name="StepDelay">0</prop>
										<prop name="StepSize">0</prop>
										<prop name="Target">55</prop>
										<prop name="Target2">0</prop>
										<prop name="AcquisitionMode">1</prop>
										<prop name="AcqPerDegree">5</prop>
									</obj>
								</list>
							</obj>
						</obj>
					</list>
					<list name="AnalysisModes" count="4">
						<item>None</item>
						<item>Quantification</item>
						<item>Melting Curves</item>
						<item>Color Compensation</item>
					</list>
					<prop name="ChannelCount">4</prop>
					<prop name="InstrumentSubclass">HTC_VER_10</prop>
					<obj name="Container" class="HTCBlockType" version="1">
						<prop name="Id">bt96S</prop>
						<prop name="RowCount">8</prop>
						<prop name="ColCount">12</prop>
						<prop name="OvershootDnDelay">10</prop>
						<prop name="OvershootUpDelay">10</prop>
						<prop name="RampRateMaxDn">2.2</prop>
						<prop name="RampRateMaxUp">4.4</prop>
						<prop name="ReactionVolMin">10</prop>
						<prop name="ReactionVolMax">100</prop>
						<prop name="ReactionVolDefault">20</prop>
						<prop name="HorVertCrosstalkCoefficient">0.0003</prop>
						<prop name="DiagCrosstalkCoefficent">0.0001</prop>
					</obj>
					<prop name="MaxPositionsToSeek">96</prop>
					<obj name="DetectionFormats" class="DetectionFormats" version="2">
						<list name="emlist" count="14">
							<obj name="item" class="HTCDetectionFormat" version="1">
								<list name="emlist" count="1">
									<obj name="item" class="HTCChannel" version="2">
										<prop name="name">SYBR Green I / HRM Dye</prop>
										<prop name="Active">1</prop>
										<prop name="EmissionWL">510</prop>
										<prop name="ExcitationWL">465</prop>
										<prop name="IntgrTime">250</prop>
										<prop name="MaxIntgrTime">1000</prop>
										<prop name="MeltFactor">1.2</prop>
										<prop name="QuantFactor">30</prop>
									</obj>
								</list>
								<prop name="name">SYBR Green I / HRM Dye</prop>
								<prop name="Active">1</prop>
								<prop name="DefChannelNdx">0</prop>
								<prop name="DenominatorNdx">-1</prop>
								<prop name="ReadOnly">0</prop>
								<list name="EmissionWLAvail" count="6">
									<item>488</item>
									<item>510</item>
									<item>580</item>
									<item>610</item>
									<item>640</item>
									<item>660</item>
								</list>
								<list name="ExcitationWLAvail" count="5">
									<item>440</item>
									<item>465</item>
									<item>498</item>
									<item>533</item>
									<item>618</item>
								</list>
								<prop name="MeasuringMode">hmmDynamic</prop>
							</obj>
							<obj name="item" class="HTCDetectionFormat" version="1">
								<list name="emlist" count="1">
									<obj name="item" class="HTCChannel" version="2">
										<prop name="name">SimpleProbe</prop>
										<prop name="Active">1</prop>
										<prop name="EmissionWL">510</prop>
										<prop name="ExcitationWL">465</prop>
										<prop name="IntgrTime">250</prop>
										<prop name="MaxIntgrTime">2000</prop>
										<prop name="MeltFactor">1.2</prop>
										<prop name="QuantFactor">2</prop>
									</obj>
								</list>
								<prop name="name">SimpleProbe</prop>
								<prop name="Active">1</prop>
								<prop name="DefChannelNdx">0</prop>
								<prop name="DenominatorNdx">-1</prop>
								<prop name="ReadOnly">0</prop>
								<list name="EmissionWLAvail" count="6">
									<item>488</item>
									<item>510</item>
									<item>580</item>
									<item>610</item>
									<item>640</item>
									<item>660</item>
								</list>
								<list name="ExcitationWLAvail" count="5">
									<item>440</item>
									<item>465</item>
									<item>498</item>
									<item>533</item>
									<item>618</item>
								</list>
								<prop name="MeasuringMode">hmmDynamic</prop>
							</obj>
							<obj name="item" class="HTCDetectionFormat" version="1">
								<list name="emlist" count="1">
									<obj name="item" class="HTCChannel" version="2">
										<prop name="name">FAM</prop>
										<prop name="Active">1</prop>
										<prop name="EmissionWL">510</prop>
										<prop name="ExcitationWL">465</prop>
										<prop name="IntgrTime">250</prop>
										<prop name="MaxIntgrTime">2000</prop>
										<prop name="MeltFactor">1</prop>
										<prop name="QuantFactor">10</prop>
									</obj>
								</list>
								<prop name="name">Mono Color Hydrolysis Probe / UPL Probe</prop>
								<prop name="Active">1</prop>
								<prop name="DefChannelNdx">0</prop>
								<prop name="DenominatorNdx">-1</prop>
								<prop name="ReadOnly">0</prop>
								<list name="EmissionWLAvail" count="6">
									<item>488</item>
									<item>510</item>
									<item>580</item>
									<item>610</item>
									<item>640</item>
									<item>660</item>
								</list>
								<list name="ExcitationWLAvail" count="5">
									<item>440</item>
									<item>465</item>
									<item>498</item>
									<item>533</item>
									<item>618</item>
								</list>
								<prop name="MeasuringMode">hmmDynamic</prop>
							</obj>
							<obj name="item" class="HTCDetectionFormat" version="1">
								<list name="emlist" count="2">
									<obj name="item" class="HTCChannel" version="2">
										<prop name="name">FAM</prop>
										<prop name="Active">1</prop>
										<prop name="EmissionWL">510</prop>
										<prop name="ExcitationWL">465</prop>
										<prop name="IntgrTime">250</prop>
										<prop name="MaxIntgrTime">2000</prop>
										<prop name="MeltFactor">1</prop>
										<prop name="QuantFactor">10</prop>
									</obj>
									<obj name="item" class="HTCChannel" version="2">
										<prop name="name">VIC / HEX / Yellow555</prop>
										<prop name="Active">1</prop>
										<prop name="EmissionWL">580</prop>
										<prop name="ExcitationWL">533</prop>
										<prop name="IntgrTime">250</prop>
										<prop name="MaxIntgrTime">2000</prop>
										<prop name="MeltFactor">1</prop>
										<prop name="QuantFactor">10</prop>
									</obj>
								</list>
								<prop name="name">Dual Color Hydrolysis Probe / UPL Probe</prop>
								<prop name="Active">1</prop>
								<prop name="DefChannelNdx">0</prop>
								<prop name="DenominatorNdx">-1</prop>
								<prop name="ReadOnly">0</prop>
								<list name="EmissionWLAvail" count="6">
									<item>488</item>
									<item>510</item>
									<item>580</item>
									<item>610</item>
									<item>640</item>
									<item>660</item>
								</list>
								<list name="ExcitationWLAvail" count="5">
									<item>440</item>
									<item>465</item>
									<item>498</item>
									<item>533</item>
									<item>618</item>
								</list>
								<prop name="MeasuringMode">hmmDynamic</prop>
							</obj>
							<obj name="item" class="HTCDetectionFormat" version="1">
								<list name="emlist" count="3">
									<obj name="item" class="HTCChannel" version="2">
										<prop name="name">FAM</prop>
										<prop name="Active">1</prop>
										<prop name="EmissionWL">510</prop>
										<prop name="ExcitationWL">465</prop>
										<prop name="IntgrTime">250</prop>
										<prop name="MaxIntgrTime">2000</prop>
										<prop name="MeltFactor">1</prop>
										<prop name="QuantFactor">10</prop>
									</obj>
									<obj name="item" class="HTCChannel" version="2">
										<prop name="name">VIC / HEX / Yellow555</prop>
										<prop name="Active">1</prop>
										<prop name="EmissionWL">580</prop>
										<prop name="ExcitationWL">533</prop>
										<prop name="IntgrTime">250</prop>
										<prop name="MaxIntgrTime">2000</prop>
										<prop name="MeltFactor">1</prop>
										<prop name="QuantFactor">10</prop>
									</obj>
									<obj name="item" class="HTCChannel" version="2">
										<prop name="name">Cy 5 / Cy 5.5</prop>
										<prop name="Active">1</prop>
										<prop name="EmissionWL">660</prop>
										<prop name="ExcitationWL">618</prop>
										<prop name="IntgrTime">250</prop>
										<prop name="MaxIntgrTime">2000</prop>
										<prop name="MeltFactor">1</prop>
										<prop name="QuantFactor">10</prop>
									</obj>
								</list>
								<prop name="name">3 Color Hydrolysis Probe</prop>
								<prop name="Active">1</prop>
								<prop name="DefChannelNdx">0</prop>
								<prop name="DenominatorNdx">-1</prop>
								<prop name="ReadOnly">0</prop>
								<list name="EmissionWLAvail" count="6">
									<item>488</item>
									<item>510</item>
									<item>580</item>
									<item>610</item>
									<item>640</item>
									<item>660</item>
								</list>
								<list name="ExcitationWLAvail" count="5">
									<item>440</item>
									<item>465</item>
									<item>498</item>
									<item>533</item>
									<item>618</item>
								</list>
								<prop name="MeasuringMode">hmmDynamic</prop>
							</obj>
							<obj name="item" class="HTCDetectionFormat" version="1">
								<list name="emlist" count="4">
									<obj name="item" class="HTCChannel" version="2">
										<prop name="name">Cyan 500</prop>
										<prop name="Active">1</prop>
										<prop name="EmissionWL">488</prop>
										<prop name="ExcitationWL">440</prop>
										<prop name="IntgrTime">250</prop>
										<prop name="MaxIntgrTime">2000</prop>
										<prop name="MeltFactor">1</prop>
										<prop name="QuantFactor">10</prop>
									</obj>
									<obj name="item" class="HTCChannel" version="2">
										<prop name="name">FAM</prop>
										<prop name="Active">1</prop>
										<prop name="EmissionWL">580</prop>
										<prop name="ExcitationWL">498</prop>
										<prop name="IntgrTime">250</prop>
										<prop name="MaxIntgrTime">2000</prop>
										<prop name="MeltFactor">1</prop>
										<prop name="QuantFactor">10</prop>
									</obj>
									<obj name="item" class="HTCChannel" version="2">
										<prop name="name">Red 610</prop>
										<prop name="Active">1</prop>
										<prop name="EmissionWL">610</prop>
										<prop name="ExcitationWL">533</prop>
										<prop name="IntgrTime">250</prop>
										<prop name="MaxIntgrTime">2000</prop>
										<prop name="MeltFactor">1</prop>
										<prop name="QuantFactor">10</prop>
									</obj>
									<obj name="item" class="HTCChannel" version="2">
										<prop name="name">Cy 5 / Cy 5.5</prop>
										<prop name="Active">1</prop>
										<prop name="EmissionWL">660</prop>
										<prop name="ExcitationWL">618</prop>
										<prop name="IntgrTime">250</prop>
										<prop name="MaxIntgrTime">2000</prop>
										<prop name="MeltFactor">1</prop>
										<prop name="QuantFactor">10</prop>
									</obj>
								</list>
								<prop name="name">4 Color Hydrolysis Probe</prop>
								<prop name="Active">1</prop>
								<prop name="DefChannelNdx">0</prop>
								<prop name="DenominatorNdx">-1</prop>
								<prop name="ReadOnly">0</prop>
								<list name="EmissionWLAvail" count="6">
									<item>488</item>
									<item>510</item>
									<item>580</item>
									<item>610</item>
									<item>640</item>
									<item>660</item>
								</list>
								<list name="ExcitationWLAvail" count="5">
									<item>440</item>
									<item>465</item>
									<item>498</item>
									<item>533</item>
									<item>618</item>
								</list>
								<prop name="MeasuringMode">hmmDynamic</prop>
							</obj>
							<obj name="item" class="HTCDetectionFormat" version="1">
								<list name="emlist" count="1">
									<obj name="item" class="HTCChannel" version="2">
										<prop name="name">Red 640</prop>
										<prop name="Active">1</prop>
										<prop name="EmissionWL">640</prop>
										<prop name="ExcitationWL">498</prop>
										<prop name="IntgrTime">250</prop>
										<prop name="MaxIntgrTime">2000</prop>
										<prop name="MeltFactor">1.2</prop>
										<prop name="QuantFactor">5</prop>
									</obj>
								</list>
								<prop name="name">Mono Color HybProbe</prop>
								<prop name="Active">1</prop>
								<prop name="DefChannelNdx">0</prop>
								<prop name="DenominatorNdx">-1</prop>
								<prop name="ReadOnly">0</prop>
								<list name="EmissionWLAvail" count="6">
									<item>488</item>
									<item>510</item>
									<item>580</item>
									<item>610</item>
									<item>640</item>
									<item>660</item>
								</list>
								<list name="ExcitationWLAvail" count="5">
									<item>440</item>
									<item>465</item>
									<item>498</item>
									<item>533</item>
									<item>618</item>
								</list>
								<prop name="MeasuringMode">hmmDynamic</prop>
							</obj>
							<obj name="item" class="HTCDetectionFormat" version="1">
								<list name="emlist" count="4">
									<obj name="item" class="HTCChannel" version="2">
										<prop name="name">Fluos</prop>
										<prop name="Active">1</prop>
										<prop name="EmissionWL">510</prop>
										<prop name="ExcitationWL">465</prop>
										<prop name="IntgrTime">250</prop>
										<prop name="MaxIntgrTime">2000</prop>
										<prop name="MeltFactor">2</prop>
										<prop name="QuantFactor">1.5</prop>
									</obj>
									<obj name="item" class="HTCChannel" version="2">
										<prop name="name">Red 610</prop>
										<prop name="Active">1</prop>
										<prop name="EmissionWL">610</prop>
										<prop name="ExcitationWL">498</prop>
										<prop name="IntgrTime">250</prop>
										<prop name="MaxIntgrTime">2000</prop>
										<prop name="MeltFactor">1.2</prop>
										<prop name="QuantFactor">5</prop>
									</obj>
									<obj name="item" class="HTCChannel" version="2">
										<prop name="name">Red 640</prop>
										<prop name="Active">1</prop>
										<prop name="EmissionWL">640</prop>
										<prop name="ExcitationWL">498</prop>
										<prop name="IntgrTime">250</prop>
										<prop name="MaxIntgrTime">2000</prop>
										<prop name="MeltFactor">1.2</prop>
										<prop name="QuantFactor">5</prop>
									</obj>
									<obj name="item" class="HTCChannel" version="2">
										<prop name="name">Cy 5 / Cy 5.5</prop>
										<prop name="Active">1</prop>
										<prop name="EmissionWL">660</prop>
										<prop name="ExcitationWL">498</prop>
										<prop name="IntgrTime">250</prop>
										<prop name="MaxIntgrTime">2000</prop>
										<prop name="MeltFactor">1.2</prop>
										<prop name="QuantFactor">5</prop>
									</obj>
								</list>
								<prop name="name">Multi Color HybProbe</prop>
								<prop name="Active">1</prop>
								<prop name="DefChannelNdx">0</prop>
								<prop name="DenominatorNdx">-1</prop>
								<prop name="ReadOnly">0</prop>
								<list name="EmissionWLAvail" count="6">
									<item>488</item>
									<item>510</item>
									<item>580</item>
									<item>610</item>
									<item>640</item>
									<item>660</item>
								</list>
								<list name="ExcitationWLAvail" count="5">
									<item>440</item>
									<item>465</item>
									<item>498</item>
									<item>533</item>
									<item>618</item>
								</list>
								<prop name="MeasuringMode">hmmDynamic</prop>
							</obj>
							<obj name="item" class="HTCDetectionFormat" version="1">
								<list name="emlist" count="4">
									<obj name="item" class="HTCChannel" version="2">
										<prop name="name">465-510</prop>
										<prop name="Active">1</prop>
										<prop name="EmissionWL">510</prop>
										<prop name="ExcitationWL">465</prop>
										<prop name="IntgrTime">250</prop>
										<prop name="MaxIntgrTime">1000</prop>
										<prop name="MeltFactor">1</prop>
										<prop name="QuantFactor">1</prop>
									</obj>
									<obj name="item" class="HTCChannel" version="2">
										<prop name="name">533-580</prop>
										<prop name="Active">1</prop>
										<prop name="EmissionWL">580</prop>
										<prop name="ExcitationWL">533</prop>
										<prop name="IntgrTime">250</prop>
										<prop name="MaxIntgrTime">1000</prop>
										<prop name="MeltFactor">1</prop>
										<prop name="QuantFactor">1</prop>
									</obj>
									<obj name="item" class="HTCChannel" version="2">
										<prop name="name">533-610</prop>
										<prop name="Active">1</prop>
										<prop name="EmissionWL">610</prop>
										<prop name="ExcitationWL">533</prop>
										<prop name="IntgrTime">250</prop>
										<prop name="MaxIntgrTime">1000</prop>
										<prop name="MeltFactor">1</prop>
										<prop name="QuantFactor">1</prop>
									</obj>
									<obj name="item" class="HTCChannel" version="2">
										<prop name="name">618-660</prop>
										<prop name="Active">1</prop>
										<prop name="EmissionWL">660</prop>
										<prop name="ExcitationWL">618</prop>
										<prop name="IntgrTime">250</prop>
										<prop name="MaxIntgrTime">1000</prop>
										<prop name="MeltFactor">1</prop>
										<prop name="QuantFactor">1</prop>
									</obj>
								</list>
								<prop name="name">SCicchitano1</prop>
								<prop name="Active">1</prop>
								<prop name="DefChannelNdx">0</prop>
								<prop name="DenominatorNdx">-1</prop>
								<prop name="ReadOnly">0</prop>
								<list name="EmissionWLAvail" count="6">
									<item>488</item>
									<item>510</item>
									<item>580</item>
									<item>610</item>
									<item>640</item>
									<item>660</item>
								</list>
								<list name="ExcitationWLAvail" count="5">
									<item>440</item>
									<item>465</item>
									<item>498</item>
									<item>533</item>
									<item>618</item>
								</list>
								<prop name="MeasuringMode">hmmDynamic</prop>
							</obj>
							<obj name="item" class="HTCDetectionFormat" version="1">
								<list name="emlist" count="2">
									<obj name="item" class="HTCChannel" version="2">
										<prop name="name">465-510</prop>
										<prop name="Active">1</prop>
										<prop name="EmissionWL">510</prop>
										<prop name="ExcitationWL">465</prop>
										<prop name="IntgrTime">250</prop>
										<prop name="MaxIntgrTime">1000</prop>
										<prop name="MeltFactor">1</prop>
										<prop name="QuantFactor">1</prop>
									</obj>
									<obj name="item" class="HTCChannel" version="2">
										<prop name="name">498-580</prop>
										<prop name="Active">1</prop>
										<prop name="EmissionWL">580</prop>
										<prop name="ExcitationWL">498</prop>
										<prop name="IntgrTime">250</prop>
										<prop name="MaxIntgrTime">1000</prop>
										<prop name="MeltFactor">1</prop>
										<prop name="QuantFactor">1</prop>
									</obj>
								</list>
								<prop name="name">VIC and FAM</prop>
								<prop name="Active">1</prop>
								<prop name="DefChannelNdx">0</prop>
								<prop name="DenominatorNdx">-1</prop>
								<prop name="ReadOnly">0</prop>
								<list name="EmissionWLAvail" count="6">
									<item>488</item>
									<item>510</item>
									<item>580</item>
									<item>610</item>
									<item>640</item>
									<item>660</item>
								</list>
								<list name="ExcitationWLAvail" count="5">
									<item>440</item>
									<item>465</item>
									<item>498</item>
									<item>533</item>
									<item>618</item>
								</list>
								<prop name="MeasuringMode">hmmDynamic</prop>
							</obj>
							<obj name="item" class="HTCDetectionFormat" version="1">
								<list name="emlist" count="2">
									<obj name="item" class="HTCChannel" version="2">
										<prop name="name">465-510</prop>
										<prop name="Active">1</prop>
										<prop name="EmissionWL">510</prop>
										<prop name="ExcitationWL">465</prop>
										<prop name="IntgrTime">250</prop>
										<prop name="MaxIntgrTime">1000</prop>
										<prop name="MeltFactor">1</prop>
										<prop name="QuantFactor">1</prop>
									</obj>
									<obj name="item" class="HTCChannel" version="2">
										<prop name="name">533-580</prop>
										<prop name="Active">1</prop>
										<prop name="EmissionWL">580</prop>
										<prop name="ExcitationWL">533</prop>
										<prop name="IntgrTime">250</prop>
										<prop name="MaxIntgrTime">1000</prop>
										<prop name="MeltFactor">1</prop>
										<prop name="QuantFactor">1</prop>
									</obj>
								</list>
								<prop name="name">Borowsky</prop>
								<prop name="Active">1</prop>
								<prop name="DefChannelNdx">0</prop>
								<prop name="DenominatorNdx">-1</prop>
								<prop name="ReadOnly">0</prop>
								<list name="EmissionWLAvail" count="6">
									<item>488</item>
									<item>510</item>
									<item>580</item>
									<item>610</item>
									<item>640</item>
									<item>660</item>
								</list>
								<list name="ExcitationWLAvail" count="5">
									<item>440</item>
									<item>465</item>
									<item>498</item>
									<item>533</item>
									<item>618</item>
								</list>
								<prop name="MeasuringMode">hmmDynamic</prop>
							</obj>
							<obj name="item" class="HTCDetectionFormat" version="1">
								<list name="emlist" count="2">
									<obj name="item" class="HTCChannel" version="2">
										<prop name="name">533-580</prop>
										<prop name="Active">1</prop>
										<prop name="EmissionWL">580</prop>
										<prop name="ExcitationWL">533</prop>
										<prop name="IntgrTime">250</prop>
										<prop name="MaxIntgrTime">1000</prop>
										<prop name="MeltFactor">1</prop>
										<prop name="QuantFactor">1</prop>
									</obj>
									<obj name="item" class="HTCChannel" version="2">
										<prop name="name">465-510</prop>
										<prop name="Active">1</prop>
										<prop name="EmissionWL">510</prop>
										<prop name="ExcitationWL">465</prop>
										<prop name="IntgrTime">250</prop>
										<prop name="MaxIntgrTime">1000</prop>
										<prop name="MeltFactor">1</prop>
										<prop name="QuantFactor">1</prop>
									</obj>
								</list>
								<prop name="name">RLB</prop>
								<prop name="Active">1</prop>
								<prop name="DefChannelNdx">0</prop>
								<prop name="DenominatorNdx">-1</prop>
								<prop name="ReadOnly">0</prop>
								<list name="EmissionWLAvail" count="6">
									<item>488</item>
									<item>510</item>
									<item>580</item>
									<item>610</item>
									<item>640</item>
									<item>660</item>
								</list>
								<list name="ExcitationWLAvail" count="5">
									<item>440</item>
									<item>465</item>
									<item>498</item>
									<item>533</item>
									<item>618</item>
								</list>
								<prop name="MeasuringMode">hmmDynamic</prop>
							</obj>
							<obj name="item" class="HTCDetectionFormat" version="1">
								<list name="emlist" count="0">
								</list>
								<prop name="name">New Format 1</prop>
								<prop name="Active">1</prop>
								<prop name="DefChannelNdx">-1</prop>
								<prop name="DenominatorNdx">-1</prop>
								<prop name="ReadOnly">0</prop>
								<list name="EmissionWLAvail" count="6">
									<item>488</item>
									<item>510</item>
									<item>580</item>
									<item>610</item>
									<item>640</item>
									<item>660</item>
								</list>
								<list name="ExcitationWLAvail" count="5">
									<item>440</item>
									<item>465</item>
									<item>498</item>
									<item>533</item>
									<item>618</item>
								</list>
								<prop name="MeasuringMode">hmmDynamic</prop>
							</obj>
							<obj name="item" class="HTCDetectionFormat" version="1">
								<list name="emlist" count="4">
									<obj name="item" class="HTCChannel" version="2">
										<prop name="name">618-660</prop>
										<prop name="Active">1</prop>
										<prop name="EmissionWL">660</prop>
										<prop name="ExcitationWL">618</prop>
										<prop name="IntgrTime">250</prop>
										<prop name="MaxIntgrTime">1000</prop>
										<prop name="MeltFactor">1</prop>
										<prop name="QuantFactor">1</prop>
									</obj>
									<obj name="item" class="HTCChannel" version="2">
										<prop name="name">498-580</prop>
										<prop name="Active">1</prop>
										<prop name="EmissionWL">580</prop>
										<prop name="ExcitationWL">498</prop>
										<prop name="IntgrTime">250</prop>
										<prop name="MaxIntgrTime">1000</prop>
										<prop name="MeltFactor">1</prop>
										<prop name="QuantFactor">1</prop>
									</obj>
									<obj name="item" class="HTCChannel" version="2">
										<prop name="name">533-580</prop>
										<prop name="Active">1</prop>
										<prop name="EmissionWL">580</prop>
										<prop name="ExcitationWL">533</prop>
										<prop name="IntgrTime">250</prop>
										<prop name="MaxIntgrTime">1000</prop>
										<prop name="MeltFactor">1</prop>
										<prop name="QuantFactor">1</prop>
									</obj>
									<obj name="item" class="HTCChannel" version="2">
										<prop name="name">465-510</prop>
										<prop name="Active">1</prop>
										<prop name="EmissionWL">510</prop>
										<prop name="ExcitationWL">465</prop>
										<prop name="IntgrTime">250</prop>
										<prop name="MaxIntgrTime">1000</prop>
										<prop name="MeltFactor">1</prop>
										<prop name="QuantFactor">1</prop>
									</obj>
								</list>
								<prop name="name">Borowsky_2</prop>
								<prop name="Active">1</prop>
								<prop name="DefChannelNdx">0</prop>
								<prop name="DenominatorNdx">-1</prop>
								<prop name="ReadOnly">0</prop>
								<list name="EmissionWLAvail" count="6">
									<item>488</item>
									<item>510</item>
									<item>580</item>
									<item>610</item>
									<item>640</item>
									<item>660</item>
								</list>
								<list name="ExcitationWLAvail" count="5">
									<item>440</item>
									<item>465</item>
									<item>498</item>
									<item>533</item>
									<item>618</item>
								</list>
								<prop name="MeasuringMode">hmmDynamic</prop>
							</obj>
						</list>
						<prop name="DefFormatName">Borowsky_2</prop>
					</obj>
					<list name="AcquisitionModes" count="4">
						<item>None</item>
						<item>Single</item>
						<item>Continuous</item>
						<item>Step</item>
					</list>
					<prop name="SeekTemp">30</prop>
					<prop name="SampleVolume">10</prop>
					<prop name="PlateID">06148388</prop>
				</obj>
			</obj>
			<prop name="CompletedProgramNo">3</prop>
			<prop name="StopPoint">3</prop>
			<prop name="CarouselConstMoved">0</prop>
		</obj>
		<obj name="AnlsAndSampleInfo" class="AnlsAndSampleInfo" version="1">
			<obj name="AnlsPropTypes" class="PropertyTypeList" version="1">
				<list name="emlist" count="3">
					<obj name="item" class="SamplePropType" version="1">
						<prop name="name">Units</prop>
						<prop name="PropClass">QuantUnitsProp</prop>
						<prop name="IsChannelProperty">0</prop>
						<prop name="SelectorOrder">0</prop>
						<prop name="ShowInSelector">0</prop>
						<prop name="ShowInTable">0</prop>
						<prop name="TableOrder">0</prop>
					</obj>
					<obj name="item" class="SamplePropType" version="1">
						<prop name="name">ExtRef</prop>
						<prop name="PropClass">RQExtRefProp</prop>
						<prop name="IsChannelProperty">0</prop>
						<prop name="SelectorOrder">0</prop>
						<prop name="ShowInSelector">0</prop>
						<prop name="ShowInTable">0</prop>
						<prop name="TableOrder">0</prop>
					</obj>
					<obj name="item" class="SamplePropType" version="1">
						<prop name="name">Endpt External Experiment</prop>
						<prop name="PropClass">EndptGenoExtExp</prop>
						<prop name="IsChannelProperty">0</prop>
						<prop name="SelectorOrder">0</prop>
						<prop name="ShowInSelector">0</prop>
						<prop name="ShowInTable">0</prop>
						<prop name="TableOrder">0</prop>
					</obj>
				</list>
			</obj>
			<obj name="SamplePropTypes" class="PropertyTypeList" version="1">
				<list name="emlist" count="26">
					<obj name="item" class="SamplePosPropType" version="1">
						<prop name="name">Position</prop>
						<prop name="PropClass">GenSampleEditPosition</prop>
						<prop name="AnalysisClass">General</prop>
						<prop name="IsChannelProperty">0</prop>
						<prop name="SelectorOrder">0</prop>
						<prop name="ShowInSelector">0</prop>
						<prop name="ShowInTable">1</prop>
						<prop name="TableOrder">0</prop>
					</obj>
					<obj name="item" class="SamplePropType" version="1">
						<prop name="name">Color</prop>
						<prop name="PropClass">SamplePrefColor</prop>
						<prop name="AnalysisClass">General</prop>
						<prop name="IsChannelProperty">0</prop>
						<prop name="SelectorOrder">1</prop>
						<prop name="ShowInSelector">0</prop>
						<prop name="ShowInTable">1</prop>
						<prop name="TableOrder">1</prop>
					</obj>
					<obj name="item" class="SamplePropType" version="1">
						<prop name="name">Replicate of</prop>
						<prop name="PropClass">GenSampleEditReplicate</prop>
						<prop name="AnalysisClass">General</prop>
						<prop name="IsChannelProperty">0</prop>
						<prop name="SelectorOrder">2</prop>
						<prop name="ShowInSelector">0</prop>
						<prop name="ShowInTable">1</prop>
						<prop name="TableOrder">2</prop>
					</obj>
					<obj name="item" class="SamplePropType" version="1">
						<prop name="name">Sample Name</prop>
						<prop name="PropClass">GenSampleEditName</prop>
						<prop name="AnalysisClass">General</prop>
						<prop name="IsChannelProperty">0</prop>
						<prop name="SelectorOrder">3</prop>
						<prop name="ShowInSelector">1</prop>
						<prop name="ShowInTable">1</prop>
						<prop name="TableOrder">3</prop>
					</obj>
					<obj name="item" class="SamplePropType" version="1">
						<prop name="name">Subsets</prop>
						<prop name="PropClass">GenSampleEditSubset</prop>
						<prop name="AnalysisClass">General</prop>
						<prop name="IsChannelProperty">0</prop>
						<prop name="SelectorOrder">4</prop>
						<prop name="ShowInSelector">0</prop>
						<prop name="ShowInTable">0</prop>
						<prop name="TableOrder">4</prop>
					</obj>
					<obj name="item" class="SamplePropType" version="1">
						<prop name="name">Notes</prop>
						<prop name="PropClass">GenSampleEditNotes</prop>
						<prop name="AnalysisClass">General</prop>
						<prop name="IsChannelProperty">0</prop>
						<prop name="SelectorOrder">5</prop>
						<prop name="ShowInSelector">0</prop>
						<prop name="ShowInTable">0</prop>
						<prop name="TableOrder">5</prop>
					</obj>
					<obj name="item" class="SamplePropType" version="1">
						<prop name="name">Sample ID</prop>
						<prop name="PropClass">HTCSampleID</prop>
						<prop name="AnalysisClass">General</prop>
						<prop name="IsChannelProperty">0</prop>
						<prop name="SelectorOrder">6</prop>
						<prop name="ShowInSelector">0</prop>
						<prop name="ShowInTable">0</prop>
						<prop name="TableOrder">6</prop>
					</obj>
					<obj name="item" class="SamplePropType" version="1">
						<prop name="name">Sample Prep Notes</prop>
						<prop name="PropClass">HTCSamplePrepNotes</prop>
						<prop name="AnalysisClass">General</prop>
						<prop name="IsChannelProperty">0</prop>
						<prop name="SelectorOrder">7</prop>
						<prop name="ShowInSelector">0</prop>
						<prop name="ShowInTable">0</prop>
						<prop name="TableOrder">7</prop>
					</obj>
					<obj name="item" class="SamplePrefWidthType" version="1">
						<prop name="name">Width</prop>
						<prop name="PropClass">SamplePrefWidth</prop>
						<prop name="AnalysisClass">Sample preferences</prop>
						<prop name="IsChannelProperty">0</prop>
						<prop name="SelectorOrder">8</prop>
						<prop name="ShowInSelector">0</prop>
						<prop name="ShowInTable">0</prop>
						<prop name="TableOrder">8</prop>
					</obj>
					<obj name="item" class="SamplePrefLineStyleType" version="1">
						<prop name="name">Line Style</prop>
						<prop name="PropClass">SamplePrefLineStyle</prop>
						<prop name="AnalysisClass">Sample preferences</prop>
						<prop name="IsChannelProperty">0</prop>
						<prop name="SelectorOrder">9</prop>
						<prop name="ShowInSelector">0</prop>
						<prop name="ShowInTable">0</prop>
						<prop name="TableOrder">9</prop>
					</obj>
					<obj name="item" class="SamplePrefPointStyleType" version="1">
						<prop name="name">Point Style</prop>
						<prop name="PropClass">SamplePrefPointStyle</prop>
						<prop name="AnalysisClass">Sample preferences</prop>
						<prop name="IsChannelProperty">0</prop>
						<prop name="SelectorOrder">10</prop>
						<prop name="ShowInSelector">0</prop>
						<prop name="ShowInTable">0</prop>
						<prop name="TableOrder">10</prop>
					</obj>
					<obj name="item" class="SamplePropType" version="1">
						<prop name="name">Dominant Channel</prop>
						<prop name="PropClass">DominantChannelProp</prop>
						<prop name="AnalysisClass">Color Compensation Analysis</prop>
						<prop name="IsChannelProperty">0</prop>
						<prop name="SelectorOrder">11</prop>
						<prop name="ShowInSelector">0</prop>
						<prop name="ShowInTable">0</prop>
						<prop name="TableOrder">11</prop>
					</obj>
					<obj name="item" class="EndPtSampleTypePropertyType" version="1">
						<prop name="name">EndPt Sample Type</prop>
						<prop name="PropClass">GroupingSample</prop>
						<prop name="AnalysisClass">EndPtGenotyping</prop>
						<prop name="IsChannelProperty">0</prop>
						<prop name="SelectorOrder">12</prop>
						<prop name="ShowInSelector">0</prop>
						<prop name="ShowInTable">0</prop>
						<prop name="TableOrder">12</prop>
					</obj>
					<obj name="item" class="SamplePropType" version="1">
						<prop name="name">EndPt Genotype</prop>
						<prop name="PropClass">Genotype</prop>
						<prop name="AnalysisClass">EndPtGenotyping</prop>
						<prop name="IsChannelProperty">0</prop>
						<prop name="SelectorOrder">13</prop>
						<prop name="ShowInSelector">0</prop>
						<prop name="ShowInTable">0</prop>
						<prop name="TableOrder">13</prop>
					</obj>
					<obj name="item" class="SamplePropType" version="1">
						<prop name="name">Target Name</prop>
						<prop name="PropClass">TargetName</prop>
						<prop name="AnalysisClass">General</prop>
						<prop name="IsChannelProperty">1</prop>
						<prop name="SelectorOrder">14</prop>
						<prop name="ShowInSelector">0</prop>
						<prop name="ShowInTable">0</prop>
						<prop name="TableOrder">14</prop>
					</obj>
					<obj name="item" class="QuantSampleTypePropertyType" version="1">
						<prop name="name">Quantification Sample Type</prop>
						<prop name="PropClass">QuantSampleTypeProperty</prop>
						<prop name="AnalysisClass">Quantification Analysis</prop>
						<prop name="IsChannelProperty">1</prop>
						<prop name="SelectorOrder">15</prop>
						<prop name="ShowInSelector">0</prop>
						<prop name="ShowInTable">0</prop>
						<prop name="TableOrder">15</prop>
					</obj>
					<obj name="item" class="SamplePropType" version="1">
						<prop name="name">Concentration</prop>
						<prop name="PropClass">QuantConcProperty</prop>
						<prop name="AnalysisClass">Quantification Analysis</prop>
						<prop name="IsChannelProperty">1</prop>
						<prop name="SelectorOrder">16</prop>
						<prop name="ShowInSelector">0</prop>
						<prop name="ShowInTable">0</prop>
						<prop name="TableOrder">16</prop>
					</obj>
					<obj name="item" class="QuantCpType" version="1">
						<prop name="name">Cp Low</prop>
						<prop name="PropClass">QuantCpLowProp</prop>
						<prop name="AnalysisClass">Quantification Analysis</prop>
						<prop name="IsChannelProperty">1</prop>
						<prop name="SelectorOrder">17</prop>
						<prop name="ShowInSelector">0</prop>
						<prop name="ShowInTable">0</prop>
						<prop name="TableOrder">17</prop>
					</obj>
					<obj name="item" class="QuantCpType" version="1">
						<prop name="name">Cp High</prop>
						<prop name="PropClass">QuantCpHighProp</prop>
						<prop name="AnalysisClass">Quantification Analysis</prop>
						<prop name="IsChannelProperty">1</prop>
						<prop name="SelectorOrder">18</prop>
						<prop name="ShowInSelector">0</prop>
						<prop name="ShowInTable">0</prop>
						<prop name="TableOrder">18</prop>
					</obj>
					<obj name="item" class="GroupSampleTypePropertyType" version="1">
						<prop name="name">Melt Geno Sample Type</prop>
						<prop name="PropClass">GroupChannelTypeProp</prop>
						<prop name="AnalysisClass">Melt Geno</prop>
						<prop name="IsChannelProperty">1</prop>
						<prop name="SelectorOrder">19</prop>
						<prop name="ShowInSelector">0</prop>
						<prop name="ShowInTable">0</prop>
						<prop name="TableOrder">19</prop>
					</obj>
					<obj name="item" class="SamplePropType" version="1">
						<prop name="name">Melt Geno Genotype</prop>
						<prop name="PropClass">ChannelGenotype</prop>
						<prop name="AnalysisClass">Melt Geno</prop>
						<prop name="IsChannelProperty">1</prop>
						<prop name="SelectorOrder">20</prop>
						<prop name="ShowInSelector">0</prop>
						<prop name="ShowInTable">0</prop>
						<prop name="TableOrder">20</prop>
					</obj>
					<obj name="item" class="RQTargetPropertyType" version="1">
						<prop name="name">Target Type</prop>
						<prop name="PropClass">RQTargetProperty</prop>
						<prop name="AnalysisClass">Relative Quantification</prop>
						<prop name="IsChannelProperty">1</prop>
						<prop name="SelectorOrder">21</prop>
						<prop name="ShowInSelector">0</prop>
						<prop name="ShowInTable">0</prop>
						<prop name="TableOrder">21</prop>
					</obj>
					<obj name="item" class="RQSampleTargetPropertyType" version="1">
						<prop name="name">Combined Sample and Target Type</prop>
						<prop name="PropClass">RQSampleTargetProperty</prop>
						<prop name="AnalysisClass">Relative Quantification</prop>
						<prop name="IsChannelProperty">1</prop>
						<prop name="SelectorOrder">22</prop>
						<prop name="ShowInSelector">0</prop>
						<prop name="ShowInTable">0</prop>
						<prop name="TableOrder">22</prop>
					</obj>
					<obj name="item" class="SamplePropType" version="1">
						<prop name="name">Efficiency</prop>
						<prop name="PropClass">RQEffProp</prop>
						<prop name="AnalysisClass">Relative Quantification</prop>
						<prop name="IsChannelProperty">1</prop>
						<prop name="SelectorOrder">23</prop>
						<prop name="ShowInSelector">0</prop>
						<prop name="ShowInTable">0</prop>
						<prop name="TableOrder">23</prop>
					</obj>
					<obj name="item" class="GroupSampleTypePropertyTypeNoPos" version="1">
						<prop name="name">Scanning Sample Type</prop>
						<prop name="PropClass">GroupChannelTypeProp</prop>
						<prop name="AnalysisClass">Scanning</prop>
						<prop name="IsChannelProperty">1</prop>
						<prop name="SelectorOrder">24</prop>
						<prop name="ShowInSelector">0</prop>
						<prop name="ShowInTable">0</prop>
						<prop name="TableOrder">24</prop>
					</obj>
					<obj name="item" class="SamplePropType" version="1">
						<prop name="name">Scanning Genotype</prop>
						<prop name="PropClass">ChannelGenotype</prop>
						<prop name="AnalysisClass">Scanning</prop>
						<prop name="IsChannelProperty">1</prop>
						<prop name="SelectorOrder">25</prop>
						<prop name="ShowInSelector">0</prop>
						<prop name="ShowInTable">0</prop>
						<prop name="TableOrder">25</prop>
					</obj>
				</list>
			</obj>
			<obj name="SelectedChannels" class="TEMIntegerSet" version="1">
				<list name="Items" count="4">
					<prop name="Item">0</prop>
					<prop name="Item">1</prop>
					<prop name="Item">2</prop>
					<prop name="Item">3</prop>
				</list>
			</obj>
			<obj name="AnalysisProperties" class="ExpPropList" version="1">
				<list name="emlist" count="3">
					<obj name="PropertyObject" class="EndptGenoExtExp" version="3">
						<prop name="PropertyTypeName">Endpt External Experiment</prop>
					</obj>
					<obj name="PropertyObject" class="RQExtRefProp" version="3">
						<prop name="PropertyTypeName">ExtRef</prop>
						<prop name="RefExpProg">-1</prop>
					</obj>
					<obj name="PropertyObject" class="QuantUnitsProp" version="3">
						<prop name="PropertyTypeName">Units</prop>
					</obj>
				</list>
			</obj>
			<obj name="SampleInfoList" class="SamplePropInfoList" version="1">
				<list name="emlist" count="96">
					<obj name="item" class="SamplePropInfo" version="1">
						<obj name="ChannelProperties" class="ChanPropList" version="2">
							<obj name="ChannelProperties" class="EMList" version="1">
								<list name="emlist" count="4">
									<obj name="item" class="PropertyList" version="1">
										<list name="emlist" count="12">
											<obj name="PropertyObject" class="RQSampleTargetProperty" version="4">
												<prop name="PropertyTypeName">Combined Sample and Target Type</prop>
												<prop name="Position">0</prop>
												<prop name="IsDefault">0</prop>
												<obj name="ChannelProp" class="ChannelProperty" version="1">
													<prop name="ChannelIdx">0</prop>
												</obj>
											</obj>
											<obj name="PropertyObject" class="QuantConcProperty" version="4">
												<prop name="PropertyTypeName">Concentration</prop>
												<prop name="Position">0</prop>
												<prop name="IsDefault">1</prop>
												<prop name="Concentration">0</prop>
												<obj name="ChannelProp" class="ChannelProperty" version="1">
													<prop name="ChannelIdx">0</prop>
												</obj>
												<prop name="ReadOnly">1</prop>
											</obj>
											<obj name="PropertyObject" class="QuantCpHighProp" version="4">
												<prop name="PropertyTypeName">Cp High</prop>
												<prop name="Position">0</prop>
												<prop name="IsDefault">1</prop>
												<prop name="CpRangeHigh">0</prop>
												<obj name="ChannelProp" class="ChannelProperty" version="1">
													<prop name="ChannelIdx">0</prop>
												</obj>
												<prop name="ReadOnly">1</prop>
											</obj>
											<obj name="PropertyObject" class="QuantCpLowProp" version="4">
												<prop name="PropertyTypeName">Cp Low</prop>
												<prop name="Position">0</prop>
												<prop name="IsDefault">1</prop>
												<prop name="CpRangeLow">0</prop>
												<obj name="ChannelProp" class="ChannelProperty" version="1">
													<prop name="ChannelIdx">0</prop>
												</obj>
												<prop name="ReadOnly">1</prop>
											</obj>
											<obj name="PropertyObject" class="RQEffProp" version="4">
												<prop name="PropertyTypeName">Efficiency</prop>
												<prop name="Position">0</prop>
												<prop name="IsDefault">1</prop>
												<prop name="Efficiency">2</prop>
												<obj name="ChannelProp" class="ChannelProperty" version="1">
													<prop name="ChannelIdx">0</prop>
												</obj>
											</obj>
											<obj name="PropertyObject" class="ChannelGenotype" version="4">
												<prop name="PropertyTypeName">Melt Geno Genotype</prop>
												<prop name="Position">0</prop>
												<prop name="IsDefault">1</prop>
												<prop name="ReadOnly">1</prop>
												<obj name="ChannelProp" class="ChannelProperty" version="1">
													<prop name="ChannelIdx">0</prop>
												</obj>
											</obj>
											<obj name="PropertyObject" class="GroupChannelTypeProp" version="4">
												<prop name="PropertyTypeName">Melt Geno Sample Type</prop>
												<prop name="Position">0</prop>
												<prop name="IsDefault">0</prop>
												<prop name="GroupSampleType">mstUnknown</prop>
												<obj name="ChannelProp" class="ChannelProperty" version="1">
													<prop name="ChannelIdx">0</prop>
												</obj>
											</obj>
											<obj name="PropertyObject" class="QuantSampleTypeProperty" version="4">
												<prop name="PropertyTypeName">Quantification Sample Type</prop>
												<prop name="Position">0</prop>
												<prop name="IsDefault">0</prop>
												<prop name="SampleType">qsUnknown</prop>
												<obj name="ChannelProp" class="ChannelProperty" version="1">
													<prop name="ChannelIdx">0</prop>
												</obj>
											</obj>
											<obj name="PropertyObject" class="ChannelGenotype" version="4">
												<prop name="PropertyTypeName">Scanning Genotype</prop>
												<prop name="Position">0</prop>
												<prop name="IsDefault">1</prop>
												<prop name="ReadOnly">1</prop>
												<obj name="ChannelProp" class="ChannelProperty" version="1">
													<prop name="ChannelIdx">0</prop>
												</obj>
											</obj>
											<obj name="PropertyObject" class="GroupChannelTypeProp" version="4">
												<prop name="PropertyTypeName">Scanning Sample Type</prop>
												<prop name="Position">0</prop>
												<prop name="IsDefault">0</prop>
												<prop name="GroupSampleType">mstUnknown</prop>
												<obj name="ChannelProp" class="ChannelProperty" version="1">
													<prop name="ChannelIdx">0</prop>
												</obj>
											</obj>
											<obj name="PropertyObject" class="TargetName" version="4">
												<prop name="PropertyTypeName">Target Name</prop>
												<prop name="Position">0</prop>
												<prop name="IsDefault">1</prop>
												<obj name="ChannelProp" class="ChannelProperty" version="1">
													<prop name="ChannelIdx">0</prop>
												</obj>
											</obj>
											<obj name="PropertyObject" class="RQTargetProperty" version="4">
												<prop name="PropertyTypeName">Target Type</prop>
												<prop name="Position">0</prop>
												<prop name="IsDefault">0</prop>
												<prop name="TargetType">dtNone</prop>
												<obj name="ChannelProp" class="ChannelProperty" version="1">
													<prop name="ChannelIdx">0</prop>
												</obj>
											</obj>
										</list>
									</obj>
									<obj name="item" class="PropertyList" version="1">
										<list name="emlist" count="12">
											<obj name="PropertyObject" class="RQSampleTargetProperty" version="4">
												<prop name="PropertyTypeName">Combined Sample and Target Type</prop>
												<prop name="Position">0</prop>
												<prop name="IsDefault">0</prop>
												<obj name="ChannelProp" class="ChannelProperty" version="1">
													<prop name="ChannelIdx">1</prop>
												</obj>
											</obj>
											<obj name="PropertyObject" class="QuantConcProperty" version="4">
												<prop name="PropertyTypeName">Concentration</prop>
												<prop name="Position">0</prop>
												<prop name="IsDefault">1</prop>
												<prop name="Concentration">0</prop>
												<obj name="ChannelProp" class="ChannelProperty" version="1">
													<prop name="ChannelIdx">1</prop>
												</obj>
												<prop name="ReadOnly">1</prop>
											</obj>
											<obj name="PropertyObject" class="QuantCpHighProp" version="4">
												<prop name="PropertyTypeName">Cp High</prop>
												<prop name="Position">0</prop>
												<prop name="IsDefault">1</prop>
												<prop name="CpRangeHigh">0</prop>
												<obj name="ChannelProp" class="ChannelProperty" version="1">
													<prop name="ChannelIdx">1</prop>
												</obj>
												<prop name="ReadOnly">1</prop>
											</obj>
											<obj name="PropertyObject" class="QuantCpLowProp" version="4">
												<prop name="PropertyTypeName">Cp Low</prop>
												<prop name="Position">0</prop>
												<prop name="IsDefault">1</prop>
												<prop name="CpRangeLow">0</prop>
												<obj name="ChannelProp" class="ChannelProperty" version="1">
													<prop name="ChannelIdx">1</prop>
												</obj>
												<prop name="ReadOnly">1</prop>
											</obj>
											<obj name="PropertyObject" class="RQEffProp" version="4">
												<prop name="PropertyTypeName">Efficiency</prop>
												<prop name="Position">0</prop>
												<prop name="IsDefault">1</prop>
												<prop name="Efficiency">2</prop>
												<obj name="ChannelProp" class="ChannelProperty" version="1">
													<prop name="ChannelIdx">1</prop>
												</obj>
											</obj>
											<obj name="PropertyObject" class="ChannelGenotype" version="4">
												<prop name="PropertyTypeName">Melt Geno Genotype</prop>
												<prop name="Position">0</prop>
												<prop name="IsDefault">1</prop>
												<prop name="ReadOnly">1</prop>
												<obj name="ChannelProp" class="ChannelProperty" version="1">
													<prop name="ChannelIdx">1</prop>
												</obj>
											</obj>
											<obj name="PropertyObject" class="GroupChannelTypeProp" version="4">
												<prop name="PropertyTypeName">Melt Geno Sample Type</prop>
												<prop name="Position">0</prop>
												<prop name="IsDefault">0</prop>
												<prop name="GroupSampleType">mstUnknown</prop>
												<obj name="ChannelProp" class="ChannelProperty" version="1">
													<prop name="ChannelIdx">1</prop>
												</obj>
											</obj>
											<obj name="PropertyObject" class="QuantSampleTypeProperty" version="4">
												<prop name="PropertyTypeName">Quantification Sample Type</prop>
												<prop name="Position">0</prop>
												<prop name="IsDefault">0</prop>
												<prop name="SampleType">qsUnknown</prop>
												<obj name="ChannelProp" class="ChannelProperty" version="1">
													<prop name="ChannelIdx">1</prop>
												</obj>
											</obj>
											<obj name="PropertyObject" class="ChannelGenotype" version="4">
												<prop name="PropertyTypeName">Scanning Genotype</prop>
												<prop name="Position">0</prop>
												<prop name="IsDefault">1</prop>
												<prop name="ReadOnly">1</prop>
												<obj name="ChannelProp" class="ChannelProperty" version="1">
													<prop name="ChannelIdx">1</prop>
												</obj>
											</obj>
											<obj name="PropertyObject" class="GroupChannelTypeProp" version="4">
												<prop name="PropertyTypeName">Scanning Sample Type</prop>
												<prop name="Position">0</prop>
												<prop name="IsDefault">0</prop>
												<prop name="GroupSampleType">mstUnknown</prop>
												<obj name="ChannelProp" class="ChannelProperty" version="1">
													<prop name="ChannelIdx">1</prop>
												</obj>
											</obj>
											<obj name="PropertyObject" class="TargetName" version="4">
												<prop name="PropertyTypeName">Target Name</prop>
												<prop name="Position">0</prop>
												<prop name="IsDefault">1</prop>
												<obj name="ChannelProp" class="ChannelProperty" version="1">
													<prop name="ChannelIdx">1</prop>
												</obj>
											</obj>
											<obj name="PropertyObject" class="RQTargetProperty" version="4">
												<prop name="PropertyTypeName">Target Type</prop>
												<prop name="Position">0</prop>
												<prop name="IsDefault">0</prop>
												<prop name="TargetType">dtNone</prop>
												<obj name="ChannelProp" class="ChannelProperty" version="1">
													<prop name="ChannelIdx">1</prop>
												</obj>
											</obj>
										</list>
									</obj>
									<obj name="item" class="PropertyList" version="1">
										<list name="emlist" count="12">
											<obj name="PropertyObject" class="RQSampleTargetProperty" version="4">
												<prop name="PropertyTypeName">Combined Sample and Target Type</prop>
												<prop name="Position">0</prop>
												<prop name="IsDefault">0</prop>
												<obj name="ChannelProp" class="ChannelProperty" version="1">
													<prop name="ChannelIdx">2</prop>
												</obj>
											</obj>
											<obj name="PropertyObject" class="QuantConcProperty" version="4">
												<prop name="PropertyTypeName">Concentration</prop>
												<prop name="Position">0</prop>
												<prop name="IsDefault">1</prop>
												<prop name="Concentration">0</prop>
												<obj name="ChannelProp" class="ChannelProperty" version="1">
													<prop name="ChannelIdx">2</prop>
												</obj>
												<prop name="ReadOnly">1</prop>
											</obj>
											<obj name="PropertyObject" class="QuantCpHighProp" version="4">
												<prop name="PropertyTypeName">Cp High</prop>
												<prop name="Position">0</prop>
												<prop name="IsDefault">1</prop>
												<prop name="CpRangeHigh">0</prop>
												<obj name="ChannelProp" class="ChannelProperty" version="1">
													<prop name="ChannelIdx">2</prop>
												</obj>
												<prop name="ReadOnly">1</prop>
											</obj>
											<obj name="PropertyObject" class="QuantCpLowProp" version="4">
												<prop name="PropertyTypeName">Cp Low</prop>
												<prop name="Position">0</prop>
												<prop name="IsDefault">1</prop>
												<prop name="CpRangeLow">0</prop>
												<obj name="ChannelProp" class="ChannelProperty" version="1">
													<prop name="ChannelIdx">2</prop>
												</obj>
												<prop name="ReadOnly">1</prop>
											</obj>
											<obj name="PropertyObject" class="RQEffProp" version="4">
												<prop name="PropertyTypeName">Efficiency</prop>
												<prop name="Position">0</prop>
												<prop name="IsDefault">1</prop>
												<prop name="Efficiency">2</prop>
												<obj name="ChannelProp" class="ChannelProperty" version="1">
													<prop name="ChannelIdx">2</prop>
												</obj>
											</obj>
											<obj name="PropertyObject" class="ChannelGenotype" version="4">
												<prop name="PropertyTypeName">Melt Geno Genotype</prop>
												<prop name="Position">0</prop>
												<prop name="IsDefault">1</prop>
												<prop name="ReadOnly">1</prop>
												<obj name="ChannelProp" class="ChannelProperty" version="1">
													<prop name="ChannelIdx">2</prop>
												</obj>
											</obj>
											<obj name="PropertyObject" class="GroupChannelTypeProp" version="4">
												<prop name="PropertyTypeName">Melt Geno Sample Type</prop>
												<prop name="Position">0</prop>
												<prop name="IsDefault">0</prop>
												<prop name="GroupSampleType">mstUnknown</prop>
												<obj name="ChannelProp" class="ChannelProperty" version="1">
													<prop name="ChannelIdx">2</prop>
												</obj>
											</obj>
											<obj name="PropertyObject" class="QuantSampleTypeProperty" version="4">
												<prop name="PropertyTypeName">Quantification Sample Type</prop>
												<prop name="Position">0</prop>
												<prop name="IsDefault">0</prop>
												<prop name="SampleType">qsUnknown</prop>
												<obj name="ChannelProp" class="ChannelProperty" version="1">
													<prop name="ChannelIdx">2</prop>
												</obj>
											</obj>
											<obj name="PropertyObject" class="ChannelGenotype" version="4">
												<prop name="PropertyTypeName">Scanning Genotype</prop>
												<prop name="Position">0</prop>
												<prop name="IsDefault">1</prop>
												<prop name="ReadOnly">1</prop>
												<obj name="ChannelProp" class="ChannelProperty" version="1">
													<prop name="ChannelIdx">2</prop>
												</obj>
											</obj>
											<obj name="PropertyObject" class="GroupChannelTypeProp" version="4">
												<prop name="PropertyTypeName">Scanning Sample Type</prop>
												<prop name="Position">0</prop>
												<prop name="IsDefault">0</prop>
												<prop name="GroupSampleType">mstUnknown</prop>
												<obj name="ChannelProp" class="ChannelProperty" version="1">
													<prop name="ChannelIdx">2</prop>
												</obj>
											</obj>
											<obj name="PropertyObject" class="TargetName" version="4">
												<prop name="PropertyTypeName">Target Name</prop>
												<prop name="Position">0</prop>
												<prop name="IsDefault">1</prop>
												<obj name="ChannelProp" class="ChannelProperty" version="1">
													<prop name="ChannelIdx">2</prop>
												</obj>
											</obj>
											<obj name="PropertyObject" class="RQTargetProperty" version="4">
												<prop name="PropertyTypeName">Target Type</prop>
												<prop name="Position">0</prop>
												<prop name="IsDefault">0</prop>
												<prop name="TargetType">dtNone</prop>
												<obj name="ChannelProp" class="ChannelProperty" version="1">
													<prop name="ChannelIdx">2</prop>
												</obj>
											</obj>
										</list>
									</obj>
									<obj name="item" class="PropertyList" version="1">
										<list name="emlist" count="12">
											<obj name="PropertyObject" class="RQSampleTargetProperty" version="4">
												<prop name="PropertyTypeName">Combined Sample and Target Type</prop>
												<prop name="Position">0</prop>
												<prop name="IsDefault">0</prop>
												<obj name="ChannelProp" class="ChannelProperty" version="1">
													<prop name="ChannelIdx">3</prop>
												</obj>
											</obj>
											<obj name="PropertyObject" class="QuantConcProperty" version="4">
												<prop name="PropertyTypeName">Concentration</prop>
												<prop name="Position">0</prop>
												<prop name="IsDefault">1</prop>
												<prop name="Concentration">0</prop>
												<obj name="ChannelProp" class="ChannelProperty" version="1">
													<prop name="ChannelIdx">3</prop>
												</obj>
												<prop name="ReadOnly">1</prop>
											</obj>
											<obj name="PropertyObject" class="QuantCpHighProp" version="4">
												<prop name="PropertyTypeName">Cp High</prop>
												<prop name="Position">0</prop>
												<prop name="IsDefault">1</prop>
												<prop name="CpRangeHigh">0</prop>
												<obj name="ChannelProp" class="ChannelProperty" version="1">
													<prop name="ChannelIdx">3</prop>
												</obj>
												<prop name="ReadOnly">1</prop>
											</obj>
											<obj name="PropertyObject" class="QuantCpLowProp" version="4">
												<prop name="PropertyTypeName">Cp Low</prop>
												<prop name="Position">0</prop>
												<prop name="IsDefault">1</prop>
												<prop name="CpRangeLow">0</prop>
												<obj name="ChannelProp" class="ChannelProperty" version="1">
													<prop name="ChannelIdx">3</prop>
												</obj>
												<prop name="ReadOnly">1</prop>
											</obj>
											<obj name="PropertyObject" class="RQEffProp" version="4">
												<prop name="PropertyTypeName">Efficiency</prop>
												<prop name="Position">0</prop>
												<prop name="IsDefault">1</prop>
												<prop name="Efficiency">2</prop>
												<obj name="ChannelProp" class="ChannelProperty" version="1">
													<prop name="ChannelIdx">3</prop>
												</obj>
											</obj>
											<obj name="PropertyObject" class="ChannelGenotype" version="4">
												<prop name="PropertyTypeName">Melt Geno Genotype</prop>
												<prop name="Position">0</prop>
												<prop name="IsDefault">1</prop>
												<prop name="ReadOnly">1</prop>
												<obj name="ChannelProp" class="ChannelProperty" version="1">
													<prop name="ChannelIdx">3</prop>
												</obj>
											</obj>
											<obj name="PropertyObject" class="GroupChannelTypeProp" version="4">
												<prop name="PropertyTypeName">Melt Geno Sample Type</prop>
												<prop name="Position">0</prop>
												<prop name="IsDefault">0</prop>
												<prop name="GroupSampleType">mstUnknown</prop>
												<obj name="ChannelProp" class="ChannelProperty" version="1">
													<prop name="ChannelIdx">3</prop>
												</obj>
											</obj>
											<obj name="PropertyObject" class="QuantSampleTypeProperty" version="4">
												<prop name="PropertyTypeName">Quantification Sample Type</prop>
												<prop name="Position">0</prop>
												<prop name="IsDefault">0</prop>
												<prop name="SampleType">qsUnknown</prop>
												<obj name="ChannelProp" class="ChannelProperty" version="1">
													<prop name="ChannelIdx">3</prop>
												</obj>
											</obj>
											<obj name="PropertyObject" class="ChannelGenotype" version="4">
												<prop name="PropertyTypeName">Scanning Genotype</prop>
												<prop name="Position">0</prop>
												<prop name="IsDefault">1</prop>
												<prop name="ReadOnly">1</prop>
												<obj name="ChannelProp" class="ChannelProperty" version="1">
													<prop name="ChannelIdx">3</prop>
												</obj>
											</obj>
											<obj name="PropertyObject" class="GroupChannelTypeProp" version="4">
												<prop name="PropertyTypeName">Scanning Sample Type</prop>
												<prop name="Position">0</prop>
												<prop name="IsDefault">0</prop>
												<prop name="GroupSampleType">mstUnknown</prop>
												<obj name="ChannelProp" class="ChannelProperty" version="1">
													<prop name="ChannelIdx">3</prop>
												</obj>
											</obj>
											<obj name="PropertyObject" class="TargetName" version="4">
												<prop name="PropertyTypeName">Target Name</prop>
												<prop name="Position">0</prop>
												<prop name="IsDefault">1</prop>
												<obj name="ChannelProp" class="ChannelProperty" version="1">
													<prop name="ChannelIdx">3</prop>
												</obj>
											</obj>
											<obj name="PropertyObject" class="RQTargetProperty" version="4">
												<prop name="PropertyTypeName">Target Type</prop>
												<prop name="Position">0</prop>
												<prop name="IsDefault">0</prop>
												<prop name="TargetType">dtNone</prop>
												<obj name="ChannelProp" class="ChannelProperty" version="1">
													<prop name="ChannelIdx">3</prop>
												</obj>
											</obj>
										</list>
									</obj>
								</list>
							</obj>
						</obj>
						<prop name="ChannelPropertyCount">4</prop>
						<prop name="ContainerPosition">0</prop>
						<prop name="HasSampleProperties">1</prop>
						<obj name="SampleProperties" class="PropertyList" version="1">
							<list name="emlist" count="14">
								<obj name="PropertyObject" class="SamplePrefColor" version="4">
									<prop name="PropertyTypeName">Color</prop>
									<prop name="Position">0</prop>
									<prop name="IsDefault">0</prop>
									<prop name="Color">$00FF8000</prop>
								</obj>
								<obj name="PropertyObject" class="DominantChannelProp" version="4">
									<prop name="PropertyTypeName">Dominant Channel</prop>
									<prop name="Position">0</prop>
									<prop name="IsDefault">0</prop>
									<prop name="DominantChannel">0</prop>
								</obj>
								<obj name="PropertyObject" class="Genotype" version="4">
									<prop name="PropertyTypeName">EndPt Genotype</prop>
									<prop name="Position">0</prop>
									<prop name="IsDefault">1</prop>
									<prop name="ReadOnly">1</prop>
								</obj>
								<obj name="PropertyObject" class="GroupingSample" version="4">
									<prop name="PropertyTypeName">EndPt Sample Type</prop>
									<prop name="Position">0</prop>
									<prop name="IsDefault">0</prop>
									<prop name="GroupSampleType">mstUnknown</prop>
								</obj>
								<obj name="PropertyObject" class="SamplePrefLineStyle" version="4">
									<prop name="PropertyTypeName">Line Style</prop>
									<prop name="Position">0</prop>
									<prop name="IsDefault">0</prop>
									<prop name="LineStyle">psSolid</prop>
								</obj>
								<obj name="PropertyObject" class="GenSampleEditNotes" version="4">
									<prop name="PropertyTypeName">Notes</prop>
									<prop name="Position">0</prop>
									<prop name="IsDefault">1</prop>
								</obj>
								<obj name="PropertyObject" class="SamplePrefPointStyle" version="4">
									<prop name="PropertyTypeName">Point Style</prop>
									<prop name="Position">0</prop>
									<prop name="IsDefault">0</prop>
									<prop name="PointStyle">psNothing</prop>
								</obj>
								<obj name="PropertyObject" class="GenSampleEditPosition" version="4">
									<prop name="PropertyTypeName">Position</prop>
									<prop name="Position">0</prop>
									<prop name="IsDefault">1</prop>
								</obj>
								<obj name="PropertyObject" class="GenSampleEditReplicate" version="4">
									<prop name="PropertyTypeName">Replicate of</prop>
									<prop name="Position">0</prop>
									<prop name="IsDefault">1</prop>
									<prop name="ReplicateOf">-1</prop>
								</obj>
								<obj name="PropertyObject" class="HTCSampleID" version="4">
									<prop name="PropertyTypeName">Sample ID</prop>
									<prop name="Position">0</prop>
									<prop name="IsDefault">1</prop>
								</obj>
								<obj name="PropertyObject" class="GenSampleEditName" version="4">
									<prop name="PropertyTypeName">Sample Name</prop>
									<prop name="Position">0</prop>
									<prop name="IsDefault">1</prop>
									<prop name="name">Sample 1</prop>
								</obj>
								<obj name="PropertyObject" class="HTCSamplePrepNotes" version="4">
									<prop name="PropertyTypeName">Sample Prep Notes</prop>
									<prop name="Position">0</prop>
									<prop name="IsDefault">1</prop>
								</obj>
								<obj name="PropertyObject" class="GenSampleEditSubset" version="4">
									<prop name="PropertyTypeName">Subsets</prop>
									<prop name="Position">0</prop>
									<prop name="IsDefault">1</prop>
								</obj>
								<obj name="PropertyObject" class="SamplePrefWidth" version="5">
									<prop name="PropertyTypeName">Width</prop>
									<prop name="Position">0</prop>
									<prop name="IsDefault">1</prop>
									<prop name="Width">1</prop>
								</obj>
							</list>
						</obj>
					</obj>
					<obj name="item" class="SamplePropInfo" version="1">
						<obj name="ChannelProperties" class="ChanPropList" version="2">
							<obj name="ChannelProperties" class="EMList" version="1">
								<list name="emlist" count="4">
									<obj name="item" class="PropertyList" version="1">
										<list name="emlist" count="12">
											<obj name="PropertyObject" class="RQSampleTargetProperty" version="4">
												<prop name="PropertyTypeName">Combined Sample and Target Type</prop>
												<prop name="Position">1</prop>
												<prop name="IsDefault">0</prop>
												<obj name="ChannelProp" class="ChannelProperty" version="1">
													<prop name="ChannelIdx">0</prop>
												</obj>
											</obj>
											<obj name="PropertyObject" class="QuantConcProperty" version="4">
												<prop name="PropertyTypeName">Concentration</prop>
												<prop name="Position">1</prop>
												<prop name="IsDefault">1</prop>
												<prop name="Concentration">0</prop>
												<obj name="ChannelProp" class="ChannelProperty" version="1">
													<prop name="ChannelIdx">0</prop>
												</obj>
												<prop name="ReadOnly">1</prop>
											</obj>
											<obj name="PropertyObject" class="QuantCpHighProp" version="4">
												<prop name="PropertyTypeName">Cp High</prop>
												<prop name="Position">1</prop>
												<prop name="IsDefault">1</prop>
												<prop name="CpRangeHigh">0</prop>
												<obj name="ChannelProp" class="ChannelProperty" version="1">
													<prop name="ChannelIdx">0</prop>
												</obj>
												<prop name="ReadOnly">1</prop>
											</obj>
											<obj name="PropertyObject" class="QuantCpLowProp" version="4">
												<prop name="PropertyTypeName">Cp Low</prop>
												<prop name="Position">1</prop>
												<prop name="IsDefault">1</prop>
												<prop name="CpRangeLow">0</prop>
												<obj name="ChannelProp" class="ChannelProperty" version="1">
													<prop name="ChannelIdx">0</prop>
												</obj>
												<prop name="ReadOnly">1</prop>
											</obj>
											<obj name="PropertyObject" class="RQEffProp" version="4">
												<prop name="PropertyTypeName">Efficiency</prop>
												<prop name="Position">1</prop>
												<prop name="IsDefault">1</prop>
												<prop name="Efficiency">2</prop>
												<obj name="ChannelProp" class="ChannelProperty" version="1">
													<prop name="ChannelIdx">0</prop>
												</obj>
											</obj>
											<obj name="PropertyObject" class="ChannelGenotype" version="4">
												<prop name="PropertyTypeName">Melt Geno Genotype</prop>
												<prop name="Position">1</prop>
												<prop name="IsDefault">1</prop>
												<prop name="ReadOnly">1</prop>
												<obj name="ChannelProp" class="ChannelProperty" version="1">
													<prop name="ChannelIdx">0</prop>
												</obj>
											</obj>
											<obj name="PropertyObject" class="GroupChannelTypeProp" version="4">
												<prop name="PropertyTypeName">Melt Geno Sample Type</prop>
												<prop name="Position">1</prop>
												<prop name="IsDefault">0</prop>
												<prop name="GroupSampleType">mstUnknown</prop>
												<obj name="ChannelProp" class="ChannelProperty" version="1">
													<prop name="ChannelIdx">0</prop>
												</obj>
											</obj>
											<obj name="PropertyObject" class="QuantSampleTypeProperty" version="4">
												<prop name="PropertyTypeName">Quantification Sample Type</prop>
												<prop name="Position">1</prop>
												<prop name="IsDefault">0</prop>
												<prop name="SampleType">qsUnknown</prop>
												<obj name="ChannelProp" class="ChannelProperty" version="1">
													<prop name="ChannelIdx">0</prop>
												</obj>
											</obj>
											<obj name="PropertyObject" class="ChannelGenotype" version="4">
												<prop name="PropertyTypeName">Scanning Genotype</prop>
												<prop name="Position">1</prop>
												<prop name="IsDefault">1</prop>
												<prop name="ReadOnly">1</prop>
												<obj name="ChannelProp" class="ChannelProperty" version="1">
													<prop name="ChannelIdx">0</prop>
												</obj>
											</obj>
											<obj name="PropertyObject" class="GroupChannelTypeProp" version="4">
												<prop name="PropertyTypeName">Scanning Sample Type</prop>
												<prop name="Position">1</prop>
												<prop name="IsDefault">0</prop>
												<prop name="GroupSampleType">mstUnknown</prop>
												<obj name="ChannelProp" class="ChannelProperty" version="1">
													<prop name="ChannelIdx">0</prop>
												</obj>
											</obj>
											<obj name="PropertyObject" class="TargetName" version="4">
												<prop name="PropertyTypeName">Target Name</prop>
												<prop name="Position">1</prop>
												<prop name="IsDefault">1</prop>
												<obj name="ChannelProp" class="ChannelProperty" version="1">
													<prop name="ChannelIdx">0</prop>
												</obj>
											</obj>
											<obj name="PropertyObject" class="RQTargetProperty" version="4">
												<prop name="PropertyTypeName">Target Type</prop>
												<prop name="Position">1</prop>
												<prop name="IsDefault">0</prop>
												<prop name="TargetType">dtNone</prop>
												<obj name="ChannelProp" class="ChannelProperty" version="1">
													<prop name="ChannelIdx">0</prop>
												</obj>
											</obj>
										</list>
									</obj>
									<obj name="item" class="PropertyList" version="1">
										<list name="emlist" count="12">
											<obj name="PropertyObject" class="RQSampleTargetProperty" version="4">
												<prop name="PropertyTypeName">Combined Sample and Target Type</prop>
												<prop name="Position">1</prop>
												<prop name="IsDefault">0</prop>
												<obj name="ChannelProp" class="ChannelProperty" version="1">
													<prop name="ChannelIdx">1</prop>
												</obj>
											</obj>
											<obj name="PropertyObject" class="QuantConcProperty" version="4">
												<prop name="PropertyTypeName">Concentration</prop>
												<prop name="Position">1</prop>
												<prop name="IsDefault">1</prop>
												<prop name="Concentration">0</prop>
												<obj name="ChannelProp" class="ChannelProperty" version="1">
													<prop name="ChannelIdx">1</prop>
												</obj>
												<prop name="ReadOnly">1</prop>
											</obj>
											<obj name="PropertyObject" class="QuantCpHighProp" version="4">
												<prop name="PropertyTypeName">Cp High</prop>
												<prop name="Position">1</prop>
												<prop name="IsDefault">1</prop>
												<prop name="CpRangeHigh">0</prop>
												<obj name="ChannelProp" class="ChannelProperty" version="1">
													<prop name="ChannelIdx">1</prop>
												</obj>
												<prop name="ReadOnly">1</prop>
											</obj>
											<obj name="PropertyObject" class="QuantCpLowProp" version="4">
												<prop name="PropertyTypeName">Cp Low</prop>
												<prop name="Position">1</prop>
												<prop name="IsDefault">1</prop>
												<prop name="CpRangeLow">0</prop>
												<obj name="ChannelProp" class="ChannelProperty" version="1">
													<prop name="ChannelIdx">1</prop>
												</obj>
												<prop name="ReadOnly">1</prop>
											</obj>
											<obj name="PropertyObject" class="RQEffProp" version="4">
												<prop name="PropertyTypeName">Efficiency</prop>
												<prop name="Position">1</prop>
												<prop name="IsDefault">1</prop>
												<prop name="Efficiency">2</prop>
												<obj name="ChannelProp" class="ChannelProperty" version="1">
													<prop name="ChannelIdx">1</prop>
												</obj>
											</obj>
											<obj name="PropertyObject" class="ChannelGenotype" version="4">
												<prop name="PropertyTypeName">Melt Geno Genotype</prop>
												<prop name="Position">1</prop>
												<prop name="IsDefault">1</prop>
												<prop name="ReadOnly">1</prop>
												<obj name="ChannelProp" class="ChannelProperty" version="1">
													<prop name="ChannelIdx">1</prop>
												</obj>
											</obj>
											<obj name="PropertyObject" class="GroupChannelTypeProp" version="4">
												<prop name="PropertyTypeName">Melt Geno Sample Type</prop>
												<prop name="Position">1</prop>
												<prop name="IsDefault">0</prop>
												<prop name="GroupSampleType">mstUnknown</prop>
												<obj name="ChannelProp" class="ChannelProperty" version="1">
													<prop name="ChannelIdx">1</prop>
												</obj>
											</obj>
											<obj name="PropertyObject" class="QuantSampleTypeProperty" version="4">
												<prop name="PropertyTypeName">Quantification Sample Type</prop>
												<prop name="Position">1</prop>
												<prop name="IsDefault">0</prop>
												<prop name="SampleType">qsUnknown</prop>
												<obj name="ChannelProp" class="ChannelProperty" version="1">
													<prop name="ChannelIdx">1</prop>
												</obj>
											</obj>
											<obj name="PropertyObject" class="ChannelGenotype" version="4">
												<prop name="PropertyTypeName">Scanning Genotype</prop>
												<prop name="Position">1</prop>
												<prop name="IsDefault">1</prop>
												<prop name="ReadOnly">1</prop>
												<obj name="ChannelProp" class="ChannelProperty" version="1">
													<prop name="ChannelIdx">1</prop>
												</obj>
											</obj>
											<obj name="PropertyObject" class="GroupChannelTypeProp" version="4">
												<prop name="PropertyTypeName">Scanning Sample Type</prop>
												<prop name="Position">1</prop>
												<prop name="IsDefault">0</prop>
												<prop name="GroupSampleType">mstUnknown</prop>
												<obj name="ChannelProp" class="ChannelProperty" version="1">
													<prop name="ChannelIdx">1</prop>
												</obj>
											</obj>
											<obj name="PropertyObject" class="TargetName" version="4">
												<prop name="PropertyTypeName">Target Name</prop>
												<prop name="Position">1</prop>
												<prop name="IsDefault">1</prop>
												<obj name="ChannelProp" class="ChannelProperty" version="1">
													<prop name="ChannelIdx">1</prop>
												</obj>
											</obj>
											<obj name="PropertyObject" class="RQTargetProperty" version="4">
												<prop name="PropertyTypeName">Target Type</prop>
												<prop name="Position">1</prop>
												<prop name="IsDefault">0</prop>
												<prop name="TargetType">dtNone</prop>
												<obj name="ChannelProp" class="ChannelProperty" version="1">
													<prop name="ChannelIdx">1</prop>
												</obj>
											</obj>
										</list>
									</obj>
									<obj name="item" class="PropertyList" version="1">
										<list name="emlist" count="12">
											<obj name="PropertyObject" class="RQSampleTargetProperty" version="4">
												<prop name="PropertyTypeName">Combined Sample and Target Type</prop>
												<prop name="Position">1</prop>
												<prop name="IsDefault">0</prop>
												<obj name="ChannelProp" class="ChannelProperty" version="1">
													<prop name="ChannelIdx">2</prop>
												</obj>
											</obj>
											<obj name="PropertyObject" class="QuantConcProperty" version="4">
												<prop name="PropertyTypeName">Concentration</prop>
												<prop name="Position">1</prop>
												<prop name="IsDefault">1</prop>
												<prop name="Concentration">0</prop>
												<obj name="ChannelProp" class="ChannelProperty" version="1">
													<prop name="ChannelIdx">2</prop>
												</obj>
												<prop name="ReadOnly">1</prop>
											</obj>
											<obj name="PropertyObject" class="QuantCpHighProp" version="4">
												<prop name="PropertyTypeName">Cp High</prop>
												<prop name="Position">1</prop>
												<prop name="IsDefault">1</prop>
												<prop name="CpRangeHigh">0</prop>
												<obj name="ChannelProp" class="ChannelProperty" version="1">
													<prop name="ChannelIdx">2</prop>
												</obj>
												<prop name="ReadOnly">1</prop>
											</obj>
											<obj name="PropertyObject" class="QuantCpLowProp" version="4">
												<prop name="PropertyTypeName">Cp Low</prop>
												<prop name="Position">1</prop>
												<prop name="IsDefault">1</prop>
												<prop name="CpRangeLow">0</prop>
												<obj name="ChannelProp" class="ChannelProperty" version="1">
													<prop name="ChannelIdx">2</prop>
												</obj>
												<prop name="ReadOnly">1</prop>
											</obj>
											<obj name="PropertyObject" class="RQEffProp" version="4">
												<prop name="PropertyTypeName">Efficiency</prop>
												<prop name="Position">1</prop>
												<prop name="IsDefault">1</prop>
												<prop name="Efficiency">2</prop>
												<obj name="ChannelProp" class="ChannelProperty" version="1">
													<prop name="ChannelIdx">2</prop>
												</obj>
											</obj>
											<obj name="PropertyObject" class="ChannelGenotype" version="4">
												<prop name="PropertyTypeName">Melt Geno Genotype</prop>
												<prop name="Position">1</prop>
												<prop name="IsDefault">1</prop>
												<prop name="ReadOnly">1</prop>
												<obj name="ChannelProp" class="ChannelProperty" version="1">
													<prop name="ChannelIdx">2</prop>
												</obj>
											</obj>
											<obj name="PropertyObject" class="GroupChannelTypeProp" version="4">
												<prop name="PropertyTypeName">Melt Geno Sample Type</prop>
												<prop name="Position">1</prop>
												<prop name="IsDefault">0</prop>
												<prop name="GroupSampleType">mstUnknown</prop>
												<obj name="ChannelProp" class="ChannelProperty" version="1">
													<prop name="ChannelIdx">2</prop>
												</obj>
											</obj>
											<obj name="PropertyObject" class="QuantSampleTypeProperty" version="4">
												<prop name="PropertyTypeName">Quantification Sample Type</prop>
												<prop name="Position">1</prop>
												<prop name="IsDefault">0</prop>
												<prop name="SampleType">qsUnknown</prop>
												<obj name="ChannelProp" class="ChannelProperty" version="1">
													<prop name="ChannelIdx">2</prop>
												</obj>
											</obj>
											<obj name="PropertyObject" class="ChannelGenotype" version="4">
												<prop name="PropertyTypeName">Scanning Genotype</prop>
												<prop name="Position">1</prop>
												<prop name="IsDefault">1</prop>
												<prop name="ReadOnly">1</prop>
												<obj name="ChannelProp" class="ChannelProperty" version="1">
													<prop name="ChannelIdx">2</prop>
												</obj>
											</obj>
											<obj name="PropertyObject" class="GroupChannelTypeProp" version="4">
												<prop name="PropertyTypeName">Scanning Sample Type</prop>
												<prop name="Position">1</prop>
												<prop name="IsDefault">0</prop>
												<prop name="GroupSampleType">mstUnknown</prop>
												<obj name="ChannelProp" class="ChannelProperty" version="1">
													<prop name="ChannelIdx">2</prop>
												</obj>
											</obj>
											<obj name="PropertyObject" class="TargetName" version="4">
												<prop name="PropertyTypeName">Target Name</prop>
												<prop name="Position">1</prop>
												<prop name="IsDefault">1</prop>
												<obj name="ChannelProp" class="ChannelProperty" version="1">
													<prop name="ChannelIdx">2</prop>
												</obj>
											</obj>
											<obj name="PropertyObject" class="RQTargetProperty" version="4">
												<prop name="PropertyTypeName">Target Type</prop>
												<prop name="Position">1</prop>
												<prop name="IsDefault">0</prop>
												<prop name="TargetType">dtNone</prop>
												<obj name="ChannelProp" class="ChannelProperty" version="1">
													<prop name="ChannelIdx">2</prop>
												</obj>
											</obj>
										</list>
									</obj>
									<obj name="item" class="PropertyList" version="1">
										<list name="emlist" count="12">
											<obj name="PropertyObject" class="RQSampleTargetProperty" version="4">
												<prop name="PropertyTypeName">Combined Sample and Target Type</prop>
												<prop name="Position">1</prop>
												<prop name="IsDefault">0</prop>
												<obj name="ChannelProp" class="ChannelProperty" version="1">
													<prop name="ChannelIdx">3</prop>
												</obj>
											</obj>
											<obj name="PropertyObject" class="QuantConcProperty" version="4">
												<prop name="PropertyTypeName">Concentration</prop>
												<prop name="Position">1</prop>
												<prop name="IsDefault">1</prop>
												<prop name="Concentration">0</prop>
												<obj name="ChannelProp" class="ChannelProperty" version="1">
													<prop name="ChannelIdx">3</prop>
												</obj>
												<prop name="ReadOnly">1</prop>
											</obj>
											<obj name="PropertyObject" class="QuantCpHighProp" version="4">
												<prop name="PropertyTypeName">Cp High</prop>
												<prop name="Position">1</prop>
												<prop name="IsDefault">1</prop>
												<prop name="CpRangeHigh">0</prop>
												<obj name="ChannelProp" class="ChannelProperty" version="1">
													<prop name="ChannelIdx">3</prop>
												</obj>
												<prop name="ReadOnly">1</prop>
											</obj>
											<obj name="PropertyObject" class="QuantCpLowProp" version="4">
												<prop name="PropertyTypeName">Cp Low</prop>
												<prop name="Position">1</prop>
												<prop name="IsDefault">1</prop>
												<prop name="CpRangeLow">0</prop>
												<obj name="ChannelProp" class="ChannelProperty" version="1">
													<prop name="ChannelIdx">3</prop>
												</obj>
												<prop name="ReadOnly">1</prop>
											</obj>
											<obj name="PropertyObject" class="RQEffProp" version="4">
												<prop name="PropertyTypeName">Efficiency</prop>
												<prop name="Position">1</prop>
												<prop name="IsDefault">1</prop>
												<prop name="Efficiency">2</prop>
												<obj name="ChannelProp" class="ChannelProperty" version="1">
													<prop name="ChannelIdx">3</prop>
												</obj>
											</obj>
											<obj name="PropertyObject" class="ChannelGenotype" version="4">
												<prop name="PropertyTypeName">Melt Geno Genotype</prop>
												<prop name="Position">1</prop>
												<prop name="IsDefault">1</prop>
												<prop name="ReadOnly">1</prop>
												<obj name="ChannelProp" class="ChannelProperty" version="1">
													<prop name="ChannelIdx">3</prop>
												</obj>
											</obj>
											<obj name="PropertyObject" class="GroupChannelTypeProp" version="4">
												<prop name="PropertyTypeName">Melt Geno Sample Type</prop>
												<prop name="Position">1</prop>
												<prop name="IsDefault">0</prop>
												<prop name="GroupSampleType">mstUnknown</prop>
												<obj name="ChannelProp" class="ChannelProperty" version="1">
													<prop name="ChannelIdx">3</prop>
												</obj>
											</obj>
											<obj name="PropertyObject" class="QuantSampleTypeProperty" version="4">
												<prop name="PropertyTypeName">Quantification Sample Type</prop>
												<prop name="Position">1</prop>
												<prop name="IsDefault">0</prop>
												<prop name="SampleType">qsUnknown</prop>
												<obj name="ChannelProp" class="ChannelProperty" version="1">
													<prop name="ChannelIdx">3</prop>
												</obj>
											</obj>
											<obj name="PropertyObject" class="ChannelGenotype" version="4">
												<prop name="PropertyTypeName">Scanning Genotype</prop>
												<prop name="Position">1</prop>
												<prop name="IsDefault">1</prop>
												<prop name="ReadOnly">1</prop>
												<obj name="ChannelProp" class="ChannelProperty" version="1">
													<prop name="ChannelIdx">3</prop>
												</obj>
											</obj>
											<obj name="PropertyObject" class="GroupChannelTypeProp" version="4">
												<prop name="PropertyTypeName">Scanning Sample Type</prop>
												<prop name="Position">1</prop>
												<prop name="IsDefault">0</prop>
												<prop name="GroupSampleType">mstUnknown</prop>
												<obj name="ChannelProp" class="ChannelProperty" version="1">
													<prop name="ChannelIdx">3</prop>
												</obj>
											</obj>
											<obj name="PropertyObject" class="TargetName" version="4">
												<prop name="PropertyTypeName">Target Name</prop>
												<prop name="Position">1</prop>
												<prop name="IsDefault">1</prop>
												<obj name="ChannelProp" class="ChannelProperty" version="1">
													<prop name="ChannelIdx">3</prop>
												</obj>
											</obj>
											<obj name="PropertyObject" class="RQTargetProperty" version="4">
												<prop name="PropertyTypeName">Target Type</prop>
												<prop name="Position">1</prop>
												<prop name="IsDefault">0</prop>
												<prop name="TargetType">dtNone</prop>
												<obj name="ChannelProp" class="ChannelProperty" version="1">
													<prop name="ChannelIdx">3</prop>
												</obj>
											</obj>
										</list>
									</obj>
								</list>
							</obj>
						</obj>
						<prop name="ChannelPropertyCount">4</prop>
						<prop name="ContainerPosition">1</prop>
						<prop name="HasSampleProperties">1</prop>
						<obj name="SampleProperties" class="PropertyList" version="1">
							<list name="emlist" count="14">
								<obj name="PropertyObject" class="SamplePrefColor" version="4">
									<prop name="PropertyTypeName">Color</prop>
									<prop name="Position">1</prop>
									<prop name="IsDefault">0</prop>
									<prop name="Color">clRed</prop>
								</obj>
								<obj name="PropertyObject" class="DominantChannelProp" version="4">
									<prop name="PropertyTypeName">Dominant Channel</prop>
									<prop name="Position">1</prop>
									<prop name="IsDefault">0</prop>
									<prop name="DominantChannel">0</prop>
								</obj>
								<obj name="PropertyObject" class="Genotype" version="4">
									<prop name="PropertyTypeName">EndPt Genotype</prop>
									<prop name="Position">1</prop>
									<prop name="IsDefault">1</prop>
									<prop name="ReadOnly">1</prop>
								</obj>
								<obj name="PropertyObject" class="GroupingSample" version="4">
									<prop name="PropertyTypeName">EndPt Sample Type</prop>
									<prop name="Position">1</prop>
									<prop name="IsDefault">0</prop>
									<prop name="GroupSampleType">mstUnknown</prop>
								</obj>
								<obj name="PropertyObject" class="SamplePrefLineStyle" version="4">
									<prop name="PropertyTypeName">Line Style</prop>
									<prop name="Position">1</prop>
									<prop name="IsDefault">0</prop>
									<prop name="LineStyle">psSolid</prop>
								</obj>
								<obj name="PropertyObject" class="GenSampleEditNotes" version="4">
									<prop name="PropertyTypeName">Notes</prop>
									<prop name="Position">1</prop>
									<prop name="IsDefault">1</prop>
								</obj>
								<obj name="PropertyObject" class="SamplePrefPointStyle" version="4">
									<prop name="PropertyTypeName">Point Style</prop>
									<prop name="Position">1</prop>
									<prop name="IsDefault">0</prop>
									<prop name="PointStyle">psNothing</prop>
								</obj>
								<obj name="PropertyObject" class="GenSampleEditPosition" version="4">
									<prop name="PropertyTypeName">Position</prop>
									<prop name="Position">1</prop>
									<prop name="IsDefault">1</prop>
								</obj>
								<obj name="PropertyObject" class="GenSampleEditReplicate" version="4">
									<prop name="PropertyTypeName">Replicate of</prop>
									<prop name="Position">1</prop>
									<prop name="IsDefault">1</prop>
									<prop name="ReplicateOf">-1</prop>
								</obj>
								<obj name="PropertyObject" class="HTCSampleID" version="4">
									<prop name="PropertyTypeName">Sample ID</prop>
									<prop name="Position">1</prop>
									<prop name="IsDefault">1</prop>
								</obj>
								<obj name="PropertyObject" class="GenSampleEditName" version="4">
									<prop name="PropertyTypeName">Sample Name</prop>
									<prop name="Position">1</prop>
									<prop name="IsDefault">1</prop>
									<prop name="name">Sample 2</prop>
								</obj>
								<obj name="PropertyObject" class="HTCSamplePrepNotes" version="4">
									<prop name="PropertyTypeName">Sample Prep Notes</prop>
									<prop name="Position">1</prop>
									<prop name="IsDefault">1</prop>
								</obj>
								<obj name="PropertyObject" class="GenSampleEditSubset" version="4">
									<prop name="PropertyTypeName">Subsets</prop>
									<prop name="Position">1</prop>
									<prop name="IsDefault">1</prop>
								</obj>
								<obj name="PropertyObject" class="SamplePrefWidth" version="5">
									<prop name="PropertyTypeName">Width</prop>
									<prop name="Position">1</prop>
									<prop name="IsDefault">1</prop>
									<prop name="Width">1</prop>
								</obj>
							</list>
						</obj>
					</obj>
					<obj name="item" class="SamplePropInfo" version="1">
						<obj name="ChannelProperties" class="ChanPropList" version="2">
							<obj name="ChannelProperties" class="EMList" version="1">
								<list name="emlist" count="4">
									<obj name="item" class="PropertyList" version="1">
										<list name="emlist" count="12">
											<obj name="PropertyObject" class="RQSampleTargetProperty" version="4">
												<prop name="PropertyTypeName">Combined Sample and Target Type</prop>
												<prop name="Position">2</prop>
												<prop name="IsDefault">0</prop>
												<obj name="ChannelProp" class="ChannelProperty" version="1">
													<prop name="ChannelIdx">0</prop>
												</obj>
											</obj>
											<obj name="PropertyObject" class="QuantConcProperty" version="4">
												<prop name="PropertyTypeName">Concentration</prop>
												<prop name="Position">2</prop>
												<prop name="IsDefault">1</prop>
												<prop name="Concentration">0</prop>
												<obj name="ChannelProp" class="ChannelProperty" version="1">
													<prop name="ChannelIdx">0</prop>
												</obj>
												<prop name="ReadOnly">1</prop>
											</obj>
											<obj name="PropertyObject" class="QuantCpHighProp" version="4">
												<prop name="PropertyTypeName">Cp High</prop>
												<prop name="Position">2</prop>
												<prop name="IsDefault">1</prop>
												<prop name="CpRangeHigh">0</prop>
												<obj name="ChannelProp" class="ChannelProperty" version="1">
													<prop name="ChannelIdx">0</prop>
												</obj>
												<prop name="ReadOnly">1</prop>
											</obj>
											<obj name="PropertyObject" class="QuantCpLowProp" version="4">
												<prop name="PropertyTypeName">Cp Low</prop>
												<prop name="Position">2</prop>
												<prop name="IsDefault">1</prop>
												<prop name="CpRangeLow">0</prop>
												<obj name="ChannelProp" class="ChannelProperty" version="1">
													<prop name="ChannelIdx">0</prop>
												</obj>
												<prop name="ReadOnly">1</prop>
											</obj>
											<obj name="PropertyObject" class="RQEffProp" version="4">
												<prop name="PropertyTypeName">Efficiency</prop>
												<prop name="Position">2</prop>
												<prop name="IsDefault">1</prop>
												<prop name="Efficiency">2</prop>
												<obj name="ChannelProp" class="ChannelProperty" version="1">
													<prop name="ChannelIdx">0</prop>
												</obj>
											</obj>
											<obj name="PropertyObject" class="ChannelGenotype" version="4">
												<prop name="PropertyTypeName">Melt Geno Genotype</prop>
												<prop name="Position">2</prop>
												<prop name="IsDefault">1</prop>
												<prop name="ReadOnly">1</prop>
												<obj name="ChannelProp" class="ChannelProperty" version="1">
													<prop name="ChannelIdx">0</prop>
												</obj>
											</obj>
											<obj name="PropertyObject" class="GroupChannelTypeProp" version="4">
												<prop name="PropertyTypeName">Melt Geno Sample Type</prop>
												<prop name="Position">2</prop>
												<prop name="IsDefault">0</prop>
												<prop name="GroupSampleType">mstUnknown</prop>
												<obj name="ChannelProp" class="ChannelProperty" version="1">
													<prop name="ChannelIdx">0</prop>
												</obj>
											</obj>
											<obj name="PropertyObject" class="QuantSampleTypeProperty" version="4">
												<prop name="PropertyTypeName">Quantification Sample Type</prop>
												<prop name="Position">2</prop>
												<prop name="IsDefault">0</prop>
												<prop name="SampleType">qsUnknown</prop>
												<obj name="ChannelProp" class="ChannelProperty" version="1">
													<prop name="ChannelIdx">0</prop>
												</obj>
											</obj>
											<obj name="PropertyObject" class="ChannelGenotype" version="4">
												<prop name="PropertyTypeName">Scanning Genotype</prop>
												<prop name="Position">2</prop>
												<prop name="IsDefault">1</prop>
												<prop name="ReadOnly">1</prop>
												<obj name="ChannelProp" class="ChannelProperty" version="1">
													<prop name="ChannelIdx">0</prop>
												</obj>
											</obj>
											<obj name="PropertyObject" class="GroupChannelTypeProp" version="4">
												<prop name="PropertyTypeName">Scanning Sample Type</prop>
												<prop name="Position">2</prop>
												<prop name="IsDefault">0</prop>
												<prop name="GroupSampleType">mstUnknown</prop>
												<obj name="ChannelProp" class="ChannelProperty" version="1">
													<prop name="ChannelIdx">0</prop>
												</obj>
											</obj>
											<obj name="PropertyObject" class="TargetName" version="4">
												<prop name="PropertyTypeName">Target Name</prop>
												<prop name="Position">2</prop>
												<prop name="IsDefault">1</prop>
												<obj name="ChannelProp" class="ChannelProperty" version="1">
													<prop name="ChannelIdx">0</prop>
												</obj>
											</obj>
											<obj name="PropertyObject" class="RQTargetProperty" version="4">
												<prop name="PropertyTypeName">Target Type</prop>
												<prop name="Position">2</prop>
												<prop name="IsDefault">0</prop>
												<prop name="TargetType">dtNone</prop>
												<obj name="ChannelProp" class="ChannelProperty" version="1">
													<prop name="ChannelIdx">0</prop>
												</obj>
											</obj>
										</list>
									</obj>
									<obj name="item" class="PropertyList" version="1">
										<list name="emlist" count="12">
											<obj name="PropertyObject" class="RQSampleTargetProperty" version="4">
												<prop name="PropertyTypeName">Combined Sample and Target Type</prop>
												<prop name="Position">2</prop>
												<prop name="IsDefault">0</prop>
												<obj name="ChannelProp" class="ChannelProperty" version="1">
													<prop name="ChannelIdx">1</prop>
												</obj>
											</obj>
											<obj name="PropertyObject" class="QuantConcProperty" version="4">
												<prop name="PropertyTypeName">Concentration</prop>
												<prop name="Position">2</prop>
												<prop name="IsDefault">1</prop>
												<prop name="Concentration">0</prop>
												<obj name="ChannelProp" class="ChannelProperty" version="1">
													<prop name="ChannelIdx">1</prop>
												</obj>
												<prop name="ReadOnly">1</prop>
											</obj>
											<obj name="PropertyObject" class="QuantCpHighProp" version="4">
												<prop name="PropertyTypeName">Cp High</prop>
												<prop name="Position">2</prop>
												<prop name="IsDefault">1</prop>
												<prop name="CpRangeHigh">0</prop>
												<obj name="ChannelProp" class="ChannelProperty" version="1">
													<prop name="ChannelIdx">1</prop>
												</obj>
												<prop name="ReadOnly">1</prop>
											</obj>
											<obj name="PropertyObject" class="QuantCpLowProp" version="4">
												<prop name="PropertyTypeName">Cp Low</prop>
												<prop name="Position">2</prop>
												<prop name="IsDefault">1</prop>
												<prop name="CpRangeLow">0</prop>
												<obj name="ChannelProp" class="ChannelProperty" version="1">
													<prop name="ChannelIdx">1</prop>
												</obj>
												<prop name="ReadOnly">1</prop>
											</obj>
											<obj name="PropertyObject" class="RQEffProp" version="4">
												<prop name="PropertyTypeName">Efficiency</prop>
												<prop name="Position">2</prop>
												<prop name="IsDefault">1</prop>
												<prop name="Efficiency">2</prop>
												<obj name="ChannelProp" class="ChannelProperty" version="1">
													<prop name="ChannelIdx">1</prop>
												</obj>
											</obj>
											<obj name="PropertyObject" class="ChannelGenotype" version="4">
												<prop name="PropertyTypeName">Melt Geno Genotype</prop>
												<prop name="Position">2</prop>
												<prop name="IsDefault">1</prop>
												<prop name="ReadOnly">1</prop>
												<obj name="ChannelProp" class="ChannelProperty" version="1">
													<prop name="ChannelIdx">1</prop>
												</obj>
											</obj>
											<obj name="PropertyObject" class="GroupChannelTypeProp" version="4">
												<prop name="PropertyTypeName">Melt Geno Sample Type</prop>
												<prop name="Position">2</prop>
												<prop name="IsDefault">0</prop>
												<prop name="GroupSampleType">mstUnknown</prop>
												<obj name="ChannelProp" class="ChannelProperty" version="1">
													<prop name="ChannelIdx">1</prop>
												</obj>
											</obj>
											<obj name="PropertyObject" class="QuantSampleTypeProperty" version="4">
												<prop name="PropertyTypeName">Quantification Sample Type</prop>
												<prop name="Position">2</prop>
												<prop name="IsDefault">0</prop>
												<prop name="SampleType">qsUnknown</prop>
												<obj name="ChannelProp" class="ChannelProperty" version="1">
													<prop name="ChannelIdx">1</prop>
												</obj>
											</obj>
											<obj name="PropertyObject" class="ChannelGenotype" version="4">
												<prop name="PropertyTypeName">Scanning Genotype</prop>
												<prop name="Position">2</prop>
												<prop name="IsDefault">1</prop>
												<prop name="ReadOnly">1</prop>
												<obj name="ChannelProp" class="ChannelProperty" version="1">
													<prop name="ChannelIdx">1</prop>
												</obj>
											</obj>
											<obj name="PropertyObject" class="GroupChannelTypeProp" version="4">
												<prop name="PropertyTypeName">Scanning Sample Type</prop>
												<prop name="Position">2</prop>
												<prop name="IsDefault">0</prop>
												<prop name="GroupSampleType">mstUnknown</prop>
												<obj name="ChannelProp" class="ChannelProperty" version="1">
													<prop name="ChannelIdx">1</prop>
												</obj>
											</obj>
											<obj name="PropertyObject" class="TargetName" version="4">
												<prop name="PropertyTypeName">Target Name</prop>
												<prop name="Position">2</prop>
												<prop name="IsDefault">1</prop>
												<obj name="ChannelProp" class="ChannelProperty" version="1">
													<prop name="ChannelIdx">1</prop>
												</obj>
											</obj>
											<obj name="PropertyObject" class="RQTargetProperty" version="4">
												<prop name="PropertyTypeName">Target Type</prop>
												<prop name="Position">2</prop>
												<prop name="IsDefault">0</prop>
												<prop name="TargetType">dtNone</prop>
												<obj name="ChannelProp" class="ChannelProperty" version="1">
													<prop name="ChannelIdx">1</prop>
												</obj>
											</obj>
										</list>
									</obj>
									<obj name="item" class="PropertyList" version="1">
										<list name="emlist" count="12">
											<obj name="PropertyObject" class="RQSampleTargetProperty" version="4">
												<prop name="PropertyTypeName">Combined Sample and Target Type</prop>
												<prop name="Position">2</prop>
												<prop name="IsDefault">0</prop>
												<obj name="ChannelProp" class="ChannelProperty" version="1">
													<prop name="ChannelIdx">2</prop>
												</obj>
											</obj>
											<obj name="PropertyObject" class="QuantConcProperty" version="4">
												<prop name="PropertyTypeName">Concentration</prop>
												<prop name="Position">2</prop>
												<prop name="IsDefault">1</prop>
												<prop name="Concentration">0</prop>
												<obj name="ChannelProp" class="ChannelProperty" version="1">
													<prop name="ChannelIdx">2</prop>
												</obj>
												<prop name="ReadOnly">1</prop>
											</obj>
											<obj name="PropertyObject" class="QuantCpHighProp" version="4">
												<prop name="PropertyTypeName">Cp High</prop>
												<prop name="Position">2</prop>
												<prop name="IsDefault">1</prop>
												<prop name="CpRangeHigh">0</prop>
												<obj name="ChannelProp" class="ChannelProperty" version="1">
													<prop name="ChannelIdx">2</prop>
												</obj>
												<prop name="ReadOnly">1</prop>
											</obj>
											<obj name="PropertyObject" class="QuantCpLowProp" version="4">
												<prop name="PropertyTypeName">Cp Low</prop>
												<prop name="Position">2</prop>
												<prop name="IsDefault">1</prop>
												<prop name="CpRangeLow">0</prop>
												<obj name="ChannelProp" class="ChannelProperty" version="1">
													<prop name="ChannelIdx">2</prop>
												</obj>
												<prop name="ReadOnly">1</prop>
											</obj>
											<obj name="PropertyObject" class="RQEffProp" version="4">
												<prop name="PropertyTypeName">Efficiency</prop>
												<prop name="Position">2</prop>
												<prop name="IsDefault">1</prop>
												<prop name="Efficiency">2</prop>
												<obj name="ChannelProp" class="ChannelProperty" version="1">
													<prop name="ChannelIdx">2</prop>
												</obj>
											</obj>
											<obj name="PropertyObject" class="ChannelGenotype" version="4">
												<prop name="PropertyTypeName">Melt Geno Genotype</prop>
												<prop name="Position">2</prop>
												<prop name="IsDefault">1</prop>
												<prop name="ReadOnly">1</prop>
												<obj name="ChannelProp" class="ChannelProperty" version="1">
													<prop name="ChannelIdx">2</prop>
												</obj>
											</obj>
											<obj name="PropertyObject" class="GroupChannelTypeProp" version="4">
												<prop name="PropertyTypeName">Melt Geno Sample Type</prop>
												<prop name="Position">2</prop>
												<prop name="IsDefault">0</prop>
												<prop name="GroupSampleType">mstUnknown</prop>
												<obj name="ChannelProp" class="ChannelProperty" version="1">
													<prop name="ChannelIdx">2</prop>
												</obj>
											</obj>
											<obj name="PropertyObject" class="QuantSampleTypeProperty" version="4">
												<prop name="PropertyTypeName">Quantification Sample Type</prop>
												<prop name="Position">2</prop>
												<prop name="IsDefault">0</prop>
												<prop name="SampleType">qsUnknown</prop>
												<obj name="ChannelProp" class="ChannelProperty" version="1">
													<prop name="ChannelIdx">2</prop>
												</obj>
											</obj>
											<obj name="PropertyObject" class="ChannelGenotype" version="4">
												<prop name="PropertyTypeName">Scanning Genotype</prop>
												<prop name="Position">2</prop>
												<prop name="IsDefault">1</prop>
												<prop name="ReadOnly">1</prop>
												<obj name="ChannelProp" class="ChannelProperty" version="1">
													<prop name="ChannelIdx">2</prop>
												</obj>
											</obj>
											<obj name="PropertyObject" class="GroupChannelTypeProp" version="4">
												<prop name="PropertyTypeName">Scanning Sample Type</prop>
												<prop name="Position">2</prop>
												<prop name="IsDefault">0</prop>
												<prop name="GroupSampleType">mstUnknown</prop>
												<obj name="ChannelProp" class="ChannelProperty" version="1">
													<prop name="ChannelIdx">2</prop>
												</obj>
											</obj>
											<obj name="PropertyObject" class="TargetName" version="4">
												<prop name="PropertyTypeName">Target Name</prop>
												<prop name="Position">2</prop>
												<prop name="IsDefault">1</prop>
												<obj name="ChannelProp" class="ChannelProperty" version="1">
													<prop name="ChannelIdx">2</prop>
												</obj>
											</obj>
											<obj name="PropertyObject" class="RQTargetProperty" version="4">
												<prop name="PropertyTypeName">Target Type</prop>
												<prop name="Position">2</prop>
												<prop name="IsDefault">0</prop>
												<prop name="TargetType">dtNone</prop>
												<obj name="ChannelProp" class="ChannelProperty" version="1">
													<prop name="ChannelIdx">2</prop>
												</obj>
											</obj>
										</list>
									</obj>
									<obj name="item" class="PropertyList" version="1">
										<list name="emlist" count="12">
											<obj name="PropertyObject" class="RQSampleTargetProperty" version="4">
												<prop name="PropertyTypeName">Combined Sample and Target Type</prop>
												<prop name="Position">2</prop>
												<prop name="IsDefault">0</prop>
												<obj name="ChannelProp" class="ChannelProperty" version="1">
													<prop name="ChannelIdx">3</prop>
												</obj>
											</obj>
											<obj name="PropertyObject" class="QuantConcProperty" version="4">
												<prop name="PropertyTypeName">Concentration</prop>
												<prop name="Position">2</prop>
												<prop name="IsDefault">1</prop>
												<prop name="Concentration">0</prop>
												<obj name="ChannelProp" class="ChannelProperty" version="1">
													<prop name="ChannelIdx">3</prop>
												</obj>
												<prop name="ReadOnly">1</prop>
											</obj>
											<obj name="PropertyObject" class="QuantCpHighProp" version="4">
												<prop name="PropertyTypeName">Cp High</prop>
												<prop name="Position">2</prop>
												<prop name="IsDefault">1</prop>
												<prop name="CpRangeHigh">0</prop>
												<obj name="ChannelProp" class="ChannelProperty" version="1">
													<prop name="ChannelIdx">3</prop>
												</obj>
												<prop name="ReadOnly">1</prop>
											</obj>
											<obj name="PropertyObject" class="QuantCpLowProp" version="4">
												<prop name="PropertyTypeName">Cp Low</prop>
												<prop name="Position">2</prop>
												<prop name="IsDefault">1</prop>
												<prop name="CpRangeLow">0</prop>
												<obj name="ChannelProp" class="ChannelProperty" version="1">
													<prop name="ChannelIdx">3</prop>
												</obj>
												<prop name="ReadOnly">1</prop>
											</obj>
											<obj name="PropertyObject" class="RQEffProp" version="4">
												<prop name="PropertyTypeName">Efficiency</prop>
												<prop name="Position">2</prop>
												<prop name="IsDefault">1</prop>
												<prop name="Efficiency">2</prop>
												<obj name="ChannelProp" class="ChannelProperty" version="1">
													<prop name="ChannelIdx">3</prop>
												</obj>
											</obj>
											<obj name="PropertyObject" class="ChannelGenotype" version="4">
												<prop name="PropertyTypeName">Melt Geno Genotype</prop>
												<prop name="Position">2</prop>
												<prop name="IsDefault">1</prop>
												<prop name="ReadOnly">1</prop>
												<obj name="ChannelProp" class="ChannelProperty" version="1">
													<prop name="ChannelIdx">3</prop>
												</obj>
											</obj>
											<obj name="PropertyObject" class="GroupChannelTypeProp" version="4">
												<prop name="PropertyTypeName">Melt Geno Sample Type</prop>
												<prop name="Position">2</prop>
												<prop name="IsDefault">0</prop>
												<prop name="GroupSampleType">mstUnknown</prop>
												<obj name="ChannelProp" class="ChannelProperty" version="1">
													<prop name="ChannelIdx">3</prop>
												</obj>
											</obj>
											<obj name="PropertyObject" class="QuantSampleTypeProperty" version="4">
												<prop name="PropertyTypeName">Quantification Sample Type</prop>
												<prop name="Position">2</prop>
												<prop name="IsDefault">0</prop>
												<prop name="SampleType">qsUnknown</prop>
												<obj name="ChannelProp" class="ChannelProperty" version="1">
													<prop name="ChannelIdx">3</prop>
												</obj>
											</obj>
											<obj name="PropertyObject" class="ChannelGenotype" version="4">
												<prop name="PropertyTypeName">Scanning Genotype</prop>
												<prop name="Position">2</prop>
												<prop name="IsDefault">1</prop>
												<prop name="ReadOnly">1</prop>
												<obj name="ChannelProp" class="ChannelProperty" version="1">
													<prop name="ChannelIdx">3</prop>
												</obj>
											</obj>
											<obj name="PropertyObject" class="GroupChannelTypeProp" version="4">
												<prop name="PropertyTypeName">Scanning Sample Type</prop>
												<prop name="Position">2</prop>
												<prop name="IsDefault">0</prop>
												<prop name="GroupSampleType">mstUnknown</prop>
												<obj name="ChannelProp" class="ChannelProperty" version="1">
													<prop name="ChannelIdx">3</prop>
												</obj>
											</obj>
											<obj name="PropertyObject" class="TargetName" version="4">
												<prop name="PropertyTypeName">Target Name</prop>
												<prop name="Position">2</prop>
												<prop name="IsDefault">1</prop>
												<obj name="ChannelProp" class="ChannelProperty" version="1">
													<prop name="ChannelIdx">3</prop>
												</obj>
											</obj>
											<obj name="PropertyObject" class="RQTargetProperty" version="4">
												<prop name="PropertyTypeName">Target Type</prop>
												<prop name="Position">2</prop>
												<prop name="IsDefault">0</prop>
												<prop name="TargetType">dtNone</prop>
												<obj name="ChannelProp" class="ChannelProperty" version="1">
													<prop name="ChannelIdx">3</prop>
												</obj>
											</obj>
										</list>
									</obj>
								</list>
							</obj>
						</obj>
						<prop name="ChannelPropertyCount">4</prop>
						<prop name="ContainerPosition">2</prop>
						<prop name="HasSampleProperties">1</prop>
						<obj name="SampleProperties" class="PropertyList" version="1">
							<list name="emlist" count="14">
								<obj name="PropertyObject" class="SamplePrefColor" version="4">
									<prop name="PropertyTypeName">Color</prop>
									<prop name="Position">2</prop>
									<prop name="IsDefault">0</prop>
									<prop name="Color">$0030D700</prop>
								</obj>
								<obj name="PropertyObject" class="DominantChannelProp" version="4">
									<prop name="PropertyTypeName">Dominant Channel</prop>
									<prop name="Position">2</prop>
									<prop name="IsDefault">0</prop>
									<prop name="DominantChannel">0</prop>
								</obj>
								<obj name="PropertyObject" class="Genotype" version="4">
									<prop name="PropertyTypeName">EndPt Genotype</prop>
									<prop name="Position">2</prop>
									<prop name="IsDefault">1</prop>
									<prop name="ReadOnly">1</prop>
								</obj>
								<obj name="PropertyObject" class="GroupingSample" version="4">
									<prop name="PropertyTypeName">EndPt Sample Type</prop>
									<prop name="Position">2</prop>
									<prop name="IsDefault">0</prop>
									<prop name="GroupSampleType">mstUnknown</prop>
								</obj>
								<obj name="PropertyObject" class="SamplePrefLineStyle" version="4">
									<prop name="PropertyTypeName">Line Style</prop>
									<prop name="Position">2</prop>
									<prop name="IsDefault">0</prop>
									<prop name="LineStyle">psSolid</prop>
								</obj>
								<obj name="PropertyObject" class="GenSampleEditNotes" version="4">
									<prop name="PropertyTypeName">Notes</prop>
									<prop name="Position">2</prop>
									<prop name="IsDefault">1</prop>
								</obj>
								<obj name="PropertyObject" class="SamplePrefPointStyle" version="4">
									<prop name="PropertyTypeName">Point Style</prop>
									<prop name="Position">2</prop>
									<prop name="IsDefault">0</prop>
									<prop name="PointStyle">psNothing</prop>
								</obj>
								<obj name="PropertyObject" class="GenSampleEditPosition" version="4">
									<prop name="PropertyTypeName">Position</prop>
									<prop name="Position">2</prop>
									<prop name="IsDefault">1</prop>
								</obj>
								<obj name="PropertyObject" class="GenSampleEditReplicate" version="4">
									<prop name="PropertyTypeName">Replicate of</prop>
									<prop name="Position">2</prop>
									<prop name="IsDefault">1</prop>
									<prop name="ReplicateOf">-1</prop>
								</obj>
								<obj name="PropertyObject" class="HTCSampleID" version="4">
									<prop name="PropertyTypeName">Sample ID</prop>
									<prop name="Position">2</prop>
									<prop name="IsDefault">1</prop>
								</obj>
								<obj name="PropertyObject" class="GenSampleEditName" version="4">
									<prop name="PropertyTypeName">Sample Name</prop>
									<prop name="Position">2</prop>
									<prop name="IsDefault">1</prop>
									<prop name="name">Sample 3</prop>
								</obj>
								<obj name="PropertyObject" class="HTCSamplePrepNotes" version="4">
									<prop name="PropertyTypeName">Sample Prep Notes</prop>
									<prop name="Position">2</prop>
									<prop name="IsDefault">1</prop>
								</obj>
								<obj name="PropertyObject" class="GenSampleEditSubset" version="4">
									<prop name="PropertyTypeName">Subsets</prop>
									<prop name="Position">2</prop>
									<prop name="IsDefault">1</prop>
								</obj>
								<obj name="PropertyObject" class="SamplePrefWidth" version="5">
									<prop name="PropertyTypeName">Width</prop>
									<prop name="Position">2</prop>
									<prop name="IsDefault">1</prop>
									<prop name="Width">1</prop>
								</obj>
							</list>
						</obj>
					</obj>
					<obj name="item" class="SamplePropInfo" version="1">
						<obj name="ChannelProperties" class="ChanPropList" version="2">
							<obj name="ChannelProperties" class="EMList" version="1">
								<list name="emlist" count="4">
									<obj name="item" class="PropertyList" version="1">
										<list name="emlist" count="12">
											<obj name="PropertyObject" class="RQSampleTargetProperty" version="4">
												<prop name="PropertyTypeName">Combined Sample and Target Type</prop>
												<prop name="Position">3</prop>
												<prop name="IsDefault">0</prop>
												<obj name="ChannelProp" class="ChannelProperty" version="1">
													<prop name="ChannelIdx">0</prop>
												</obj>
											</obj>
											<obj name="PropertyObject" class="QuantConcProperty" version="4">
												<prop name="PropertyTypeName">Concentration</prop>
												<prop name="Position">3</prop>
												<prop name="IsDefault">1</prop>
												<prop name="Concentration">0</prop>
												<obj name="ChannelProp" class="ChannelProperty" version="1">
													<prop name="ChannelIdx">0</prop>
												</obj>
												<prop name="ReadOnly">1</prop>
											</obj>
											<obj name="PropertyObject" class="QuantCpHighProp" version="4">
												<prop name="PropertyTypeName">Cp High</prop>
												<prop name="Position">3</prop>
												<prop name="IsDefault">1</prop>
												<prop name="CpRangeHigh">0</prop>
												<obj name="ChannelProp" class="ChannelProperty" version="1">
													<prop name="ChannelIdx">0</prop>
												</obj>
												<prop name="ReadOnly">1</prop>
											</obj>
											<obj name="PropertyObject" class="QuantCpLowProp" version="4">
												<prop name="PropertyTypeName">Cp Low</prop>
												<prop name="Position">3</prop>
												<prop name="IsDefault">1</prop>
												<prop name="CpRangeLow">0</prop>
												<obj name="ChannelProp" class="ChannelProperty" version="1">
													<prop name="ChannelIdx">0</prop>
												</obj>
												<prop name="ReadOnly">1</prop>
											</obj>
											<obj name="PropertyObject" class="RQEffProp" version="4">
												<prop name="PropertyTypeName">Efficiency</prop>
												<prop name="Position">3</prop>
												<prop name="IsDefault">1</prop>
												<prop name="Efficiency">2</prop>
												<obj name="ChannelProp" class="ChannelProperty" version="1">
													<prop name="ChannelIdx">0</prop>
												</obj>
											</obj>
											<obj name="PropertyObject" class="ChannelGenotype" version="4">
												<prop name="PropertyTypeName">Melt Geno Genotype</prop>
												<prop name="Position">3</prop>
												<prop name="IsDefault">1</prop>
												<prop name="ReadOnly">1</prop>
												<obj name="ChannelProp" class="ChannelProperty" version="1">
													<prop name="ChannelIdx">0</prop>
												</obj>
											</obj>
											<obj name="PropertyObject" class="GroupChannelTypeProp" version="4">
												<prop name="PropertyTypeName">Melt Geno Sample Type</prop>
												<prop name="Position">3</prop>
												<prop name="IsDefault">0</prop>
												<prop name="GroupSampleType">mstUnknown</prop>
												<obj name="ChannelProp" class="ChannelProperty" version="1">
													<prop name="ChannelIdx">0</prop>
												</obj>
											</obj>
											<obj name="PropertyObject" class="QuantSampleTypeProperty" version="4">
												<prop name="PropertyTypeName">Quantification Sample Type</prop>
												<prop name="Position">3</prop>
												<prop name="IsDefault">0</prop>
												<prop name="SampleType">qsUnknown</prop>
												<obj name="ChannelProp" class="ChannelProperty" version="1">
													<prop name="ChannelIdx">0</prop>
												</obj>
											</obj>
											<obj name="PropertyObject" class="ChannelGenotype" version="4">
												<prop name="PropertyTypeName">Scanning Genotype</prop>
												<prop name="Position">3</prop>
												<prop name="IsDefault">1</prop>
												<prop name="ReadOnly">1</prop>
												<obj name="ChannelProp" class="ChannelProperty" version="1">
													<prop name="ChannelIdx">0</prop>
												</obj>
											</obj>
											<obj name="PropertyObject" class="GroupChannelTypeProp" version="4">
												<prop name="PropertyTypeName">Scanning Sample Type</prop>
												<prop name="Position">3</prop>
												<prop name="IsDefault">0</prop>
												<prop name="GroupSampleType">mstUnknown</prop>
												<obj name="ChannelProp" class="ChannelProperty" version="1">
													<prop name="ChannelIdx">0</prop>
												</obj>
											</obj>
											<obj name="PropertyObject" class="TargetName" version="4">
												<prop name="PropertyTypeName">Target Name</prop>
												<prop name="Position">3</prop>
												<prop name="IsDefault">1</prop>
												<obj name="ChannelProp" class="ChannelProperty" version="1">
													<prop name="ChannelIdx">0</prop>
												</obj>
											</obj>
											<obj name="PropertyObject" class="RQTargetProperty" version="4">
												<prop name="PropertyTypeName">Target Type</prop>
												<prop name="Position">3</prop>
												<prop name="IsDefault">0</prop>
												<prop name="TargetType">dtNone</prop>
												<obj name="ChannelProp" class="ChannelProperty" version="1">
													<prop name="ChannelIdx">0</prop>
												</obj>
											</obj>
										</list>
									</obj>
									<obj name="item" class="PropertyList" version="1">
										<list name="emlist" count="12">
											<obj name="PropertyObject" class="RQSampleTargetProperty" version="4">
												<prop name="PropertyTypeName">Combined Sample and Target Type</prop>
												<prop name="Position">3</prop>
												<prop name="IsDefault">0</prop>
												<obj name="ChannelProp" class="ChannelProperty" version="1">
													<prop name="ChannelIdx">1</prop>
												</obj>
											</obj>
											<obj name="PropertyObject" class="QuantConcProperty" version="4">
												<prop name="PropertyTypeName">Concentration</prop>
												<prop name="Position">3</prop>
												<prop name="IsDefault">1</prop>
												<prop name="Concentration">0</prop>
												<obj name="ChannelProp" class="ChannelProperty" version="1">
													<prop name="ChannelIdx">1</prop>
												</obj>
												<prop name="ReadOnly">1</prop>
											</obj>
											<obj name="PropertyObject" class="QuantCpHighProp" version="4">
												<prop name="PropertyTypeName">Cp High</prop>
												<prop name="Position">3</prop>
												<prop name="IsDefault">1</prop>
												<prop name="CpRangeHigh">0</prop>
												<obj name="ChannelProp" class="ChannelProperty" version="1">
													<prop name="ChannelIdx">1</prop>
												</obj>
												<prop name="ReadOnly">1</prop>
											</obj>
											<obj name="PropertyObject" class="QuantCpLowProp" version="4">
												<prop name="PropertyTypeName">Cp Low</prop>
												<prop name="Position">3</prop>
												<prop name="IsDefault">1</prop>
												<prop name="CpRangeLow">0</prop>
												<obj name="ChannelProp" class="ChannelProperty" version="1">
													<prop name="ChannelIdx">1</prop>
												</obj>
												<prop name="ReadOnly">1</prop>
											</obj>
											<obj name="PropertyObject" class="RQEffProp" version="4">
												<prop name="PropertyTypeName">Efficiency</prop>
												<prop name="Position">3</prop>
												<prop name="IsDefault">1</prop>
												<prop name="Efficiency">2</prop>
												<obj name="ChannelProp" class="ChannelProperty" version="1">
													<prop name="ChannelIdx">1</prop>
												</obj>
											</obj>
											<obj name="PropertyObject" class="ChannelGenotype" version="4">
												<prop name="PropertyTypeName">Melt Geno Genotype</prop>
												<prop name="Position">3</prop>
												<prop name="IsDefault">1</prop>
												<prop name="ReadOnly">1</prop>
												<obj name="ChannelProp" class="ChannelProperty" version="1">
													<prop name="ChannelIdx">1</prop>
												</obj>
											</obj>
											<obj name="PropertyObject" class="GroupChannelTypeProp" version="4">
												<prop name="PropertyTypeName">Melt Geno Sample Type</prop>
												<prop name="Position">3</prop>
												<prop name="IsDefault">0</prop>
												<prop name="GroupSampleType">mstUnknown</prop>
												<obj name="ChannelProp" class="ChannelProperty" version="1">
													<prop name="ChannelIdx">1</prop>
												</obj>
											</obj>
											<obj name="PropertyObject" class="QuantSampleTypeProperty" version="4">
												<prop name="PropertyTypeName">Quantification Sample Type</prop>
												<prop name="Position">3</prop>
												<prop name="IsDefault">0</prop>
												<prop name="SampleType">qsUnknown</prop>
												<obj name="ChannelProp" class="ChannelProperty" version="1">
													<prop name="ChannelIdx">1</prop>
												</obj>
											</obj>
											<obj name="PropertyObject" class="ChannelGenotype" version="4">
												<prop name="PropertyTypeName">Scanning Genotype</prop>
												<prop name="Position">3</prop>
												<prop name="IsDefault">1</prop>
												<prop name="ReadOnly">1</prop>
												<obj name="ChannelProp" class="ChannelProperty" version="1">
													<prop name="ChannelIdx">1</prop>
												</obj>
											</obj>
											<obj name="PropertyObject" class="GroupChannelTypeProp" version="4">
												<prop name="PropertyTypeName">Scanning Sample Type</prop>
												<prop name="Position">3</prop>
												<prop name="IsDefault">0</prop>
												<prop name="GroupSampleType">mstUnknown</prop>
												<obj name="ChannelProp" class="ChannelProperty" version="1">
													<prop name="ChannelIdx">1</prop>
												</obj>
											</obj>
											<obj name="PropertyObject" class="TargetName" version="4">
												<prop name="PropertyTypeName">Target Name</prop>
												<prop name="Position">3</prop>
												<prop name="IsDefault">1</prop>
												<obj name="ChannelProp" class="ChannelProperty" version="1">
													<prop name="ChannelIdx">1</prop>
												</obj>
											</obj>
											<obj name="PropertyObject" class="RQTargetProperty" version="4">
												<prop name="PropertyTypeName">Target Type</prop>
												<prop name="Position">3</prop>
												<prop name="IsDefault">0</prop>
												<prop name="TargetType">dtNone</prop>
												<obj name="ChannelProp" class="ChannelProperty" version="1">
													<prop name="ChannelIdx">1</prop>
												</obj>
											</obj>
										</list>
									</obj>
									<obj name="item" class="PropertyList" version="1">
										<list name="emlist" count="12">
											<obj name="PropertyObject" class="RQSampleTargetProperty" version="4">
												<prop name="PropertyTypeName">Combined Sample and Target Type</prop>
												<prop name="Position">3</prop>
												<prop name="IsDefault">0</prop>
												<obj name="ChannelProp" class="ChannelProperty" version="1">
													<prop name="ChannelIdx">2</prop>
												</obj>
											</obj>
											<obj name="PropertyObject" class="QuantConcProperty" version="4">
												<prop name="PropertyTypeName">Concentration</prop>
												<prop name="Position">3</prop>
												<prop name="IsDefault">1</prop>
												<prop name="Concentration">0</prop>
												<obj name="ChannelProp" class="ChannelProperty" version="1">
													<prop name="ChannelIdx">2</prop>
												</obj>
												<prop name="ReadOnly">1</prop>
											</obj>
											<obj name="PropertyObject" class="QuantCpHighProp" version="4">
												<prop name="PropertyTypeName">Cp High</prop>
												<prop name="Position">3</prop>
												<prop name="IsDefault">1</prop>
												<prop name="CpRangeHigh">0</prop>
												<obj name="ChannelProp" class="ChannelProperty" version="1">
													<prop name="ChannelIdx">2</prop>
												</obj>
												<prop name="ReadOnly">1</prop>
											</obj>
											<obj name="PropertyObject" class="QuantCpLowProp" version="4">
												<prop name="PropertyTypeName">Cp Low</prop>
												<prop name="Position">3</prop>
												<prop name="IsDefault">1</prop>
												<prop name="CpRangeLow">0</prop>
												<obj name="ChannelProp" class="ChannelProperty" version="1">
													<prop name="ChannelIdx">2</prop>
												</obj>
												<prop name="ReadOnly">1</prop>
											</obj>
											<obj name="PropertyObject" class="RQEffProp" version="4">
												<prop name="PropertyTypeName">Efficiency</prop>
												<prop name="Position">3</prop>
												<prop name="IsDefault">1</prop>
												<prop name="Efficiency">2</prop>
												<obj name="ChannelProp" class="ChannelProperty" version="1">
													<prop name="ChannelIdx">2</prop>
												</obj>
											</obj>
											<obj name="PropertyObject" class="ChannelGenotype" version="4">
												<prop name="PropertyTypeName">Melt Geno Genotype</prop>
												<prop name="Position">3</prop>
												<prop name="IsDefault">1</prop>
												<prop name="ReadOnly">1</prop>
												<obj name="ChannelProp" class="ChannelProperty" version="1">
													<prop name="ChannelIdx">2</prop>
												</obj>
											</obj>
											<obj name="PropertyObject" class="GroupChannelTypeProp" version="4">
												<prop name="PropertyTypeName">Melt Geno Sample Type</prop>
												<prop name="Position">3</prop>
												<prop name="IsDefault">0</prop>
												<prop name="GroupSampleType">mstUnknown</prop>
												<obj name="ChannelProp" class="ChannelProperty" version="1">
													<prop name="ChannelIdx">2</prop>
												</obj>
											</obj>
											<obj name="PropertyObject" class="QuantSampleTypeProperty" version="4">
												<prop name="PropertyTypeName">Quantification Sample Type</prop>
												<prop name="Position">3</prop>
												<prop name="IsDefault">0</prop>
												<prop name="SampleType">qsUnknown</prop>
												<obj name="ChannelProp" class="ChannelProperty" version="1">
													<prop name="ChannelIdx">2</prop>
												</obj>
											</obj>
											<obj name="PropertyObject" class="ChannelGenotype" version="4">
												<prop name="PropertyTypeName">Scanning Genotype</prop>
												<prop name="Position">3</prop>
												<prop name="IsDefault">1</prop>
												<prop name="ReadOnly">1</prop>
												<obj name="ChannelProp" class="ChannelProperty" version="1">
													<prop name="ChannelIdx">2</prop>
												</obj>
											</obj>
											<obj name="PropertyObject" class="GroupChannelTypeProp" version="4">
												<prop name="PropertyTypeName">Scanning Sample Type</prop>
												<prop name="Position">3</prop>
												<prop name="IsDefault">0</prop>
												<prop name="GroupSampleType">mstUnknown</prop>
												<obj name="ChannelProp" class="ChannelProperty" version="1">
													<prop name="ChannelIdx">2</prop>
												</obj>
											</obj>
											<obj name="PropertyObject" class="TargetName" version="4">
												<prop name="PropertyTypeName">Target Name</prop>
												<prop name="Position">3</prop>
												<prop name="IsDefault">1</prop>
												<obj name="ChannelProp" class="ChannelProperty" version="1">
													<prop name="ChannelIdx">2</prop>
												</obj>
											</obj>
											<obj name="PropertyObject" class="RQTargetProperty" version="4">
												<prop name="PropertyTypeName">Target Type</prop>
												<prop name="Position">3</prop>
												<prop name="IsDefault">0</prop>
												<prop name="TargetType">dtNone</prop>
												<obj name="ChannelProp" class="ChannelProperty" version="1">
													<prop name="ChannelIdx">2</prop>
												</obj>
											</obj>
										</list>
									</obj>
									<obj name="item" class="PropertyList" version="1">
										<list name="emlist" count="12">
											<obj name="PropertyObject" class="RQSampleTargetProperty" version="4">
												<prop name="PropertyTypeName">Combined Sample and Target Type</prop>
												<prop name="Position">3</prop>
												<prop name="IsDefault">0</prop>
												<obj name="ChannelProp" class="ChannelProperty" version="1">
													<prop name="ChannelIdx">3</prop>
												</obj>
											</obj>
											<obj name="PropertyObject" class="QuantConcProperty" version="4">
												<prop name="PropertyTypeName">Concentration</prop>
												<prop name="Position">3</prop>
												<prop name="IsDefault">1</prop>
												<prop name="Concentration">0</prop>
												<obj name="ChannelProp" class="ChannelProperty" version="1">
													<prop name="ChannelIdx">3</prop>
												</obj>
												<prop name="ReadOnly">1</prop>
											</obj>
											<obj name="PropertyObject" class="QuantCpHighProp" version="4">
												<prop name="PropertyTypeName">Cp High</prop>
												<prop name="Position">3</prop>
												<prop name="IsDefault">1</prop>
												<prop name="CpRangeHigh">0</prop>
												<obj name="ChannelProp" class="ChannelProperty" version="1">
													<prop name="ChannelIdx">3</prop>
												</obj>
												<prop name="ReadOnly">1</prop>
											</obj>
											<obj name="PropertyObject" class="QuantCpLowProp" version="4">
												<prop name="PropertyTypeName">Cp Low</prop>
												<prop name="Position">3</prop>
												<prop name="IsDefault">1</prop>
												<prop name="CpRangeLow">0</prop>
												<obj name="ChannelProp" class="ChannelProperty" version="1">
													<prop name="ChannelIdx">3</prop>
												</obj>
												<prop name="ReadOnly">1</prop>
											</obj>
											<obj name="PropertyObject" class="RQEffProp" version="4">
												<prop name="PropertyTypeName">Efficiency</prop>
												<prop name="Position">3</prop>
												<prop name="IsDefault">1</prop>
												<prop name="Efficiency">2</prop>
												<obj name="ChannelProp" class="ChannelProperty" version="1">
													<prop name="ChannelIdx">3</prop>
												</obj>
											</obj>
											<obj name="PropertyObject" class="ChannelGenotype" version="4">
												<prop name="PropertyTypeName">Melt Geno Genotype</prop>
												<prop name="Position">3</prop>
												<prop name="IsDefault">1</prop>
												<prop name="ReadOnly">1</prop>
												<obj name="ChannelProp" class="ChannelProperty" version="1">
													<prop name="ChannelIdx">3</prop>
												</obj>
											</obj>
											<obj name="PropertyObject" class="GroupChannelTypeProp" version="4">
												<prop name="PropertyTypeName">Melt Geno Sample Type</prop>
												<prop name="Position">3</prop>
												<prop name="IsDefault">0</prop>
												<prop name="GroupSampleType">mstUnknown</prop>
												<obj name="ChannelProp" class="ChannelProperty" version="1">
													<prop name="ChannelIdx">3</prop>
												</obj>
											</obj>
											<obj name="PropertyObject" class="QuantSampleTypeProperty" version="4">
												<prop name="PropertyTypeName">Quantification Sample Type</prop>
												<prop name="Position">3</prop>
												<prop name="IsDefault">0</prop>
												<prop name="SampleType">qsUnknown</prop>
												<obj name="ChannelProp" class="ChannelProperty" version="1">
													<prop name="ChannelIdx">3</prop>
												</obj>
											</obj>
											<obj name="PropertyObject" class="ChannelGenotype" version="4">
												<prop name="PropertyTypeName">Scanning Genotype</prop>
												<prop name="Position">3</prop>
												<prop name="IsDefault">1</prop>
												<prop name="ReadOnly">1</prop>
												<obj name="ChannelProp" class="ChannelProperty" version="1">
													<prop name="ChannelIdx">3</prop>
												</obj>
											</obj>
											<obj name="PropertyObject" class="GroupChannelTypeProp" version="4">
												<prop name="PropertyTypeName">Scanning Sample Type</prop>
												<prop name="Position">3</prop>
												<prop name="IsDefault">0</prop>
												<prop name="GroupSampleType">mstUnknown</prop>
												<obj name="ChannelProp" class="ChannelProperty" version="1">
													<prop name="ChannelIdx">3</prop>
												</obj>
											</obj>
											<obj name="PropertyObject" class="TargetName" version="4">
												<prop name="PropertyTypeName">Target Name</prop>
												<prop name="Position">3</prop>
												<prop name="IsDefault">1</prop>
												<obj name="ChannelProp" class="ChannelProperty" version="1">
													<prop name="ChannelIdx">3</prop>
												</obj>
											</obj>
											<obj name="PropertyObject" class="RQTargetProperty" version="4">
												<prop name="PropertyTypeName">Target Type</prop>
												<prop name="Position">3</prop>
												<prop name="IsDefault">0</prop>
												<prop name="TargetType">dtNone</prop>
												<obj name="ChannelProp" class="ChannelProperty" version="1">
													<prop name="ChannelIdx">3</prop>
												</obj>
											</obj>
										</list>
									</obj>
								</list>
							</obj>
						</obj>
						<prop name="ChannelPropertyCount">4</prop>
						<prop name="ContainerPosition">3</prop>
						<prop name="HasSampleProperties">1</prop>
						<obj name="SampleProperties" class="PropertyList" version="1">
							<list name="emlist" count="14">
								<obj name="PropertyObject" class="SamplePrefColor" version="4">
									<prop name="PropertyTypeName">Color</prop>
									<prop name="Position">3</prop>
									<prop name="IsDefault">0</prop>
									<prop name="Color">clFuchsia</prop>
								</obj>
								<obj name="PropertyObject" class="DominantChannelProp" version="4">
									<prop name="PropertyTypeName">Dominant Channel</prop>
									<prop name="Position">3</prop>
									<prop name="IsDefault">0</prop>
									<prop name="DominantChannel">0</prop>
								</obj>
								<obj name="PropertyObject" class="Genotype" version="4">
									<prop name="PropertyTypeName">EndPt Genotype</prop>
									<prop name="Position">3</prop>
									<prop name="IsDefault">1</prop>
									<prop name="ReadOnly">1</prop>
								</obj>
								<obj name="PropertyObject" class="GroupingSample" version="4">
									<prop name="PropertyTypeName">EndPt Sample Type</prop>
									<prop name="Position">3</prop>
									<prop name="IsDefault">0</prop>
									<prop name="GroupSampleType">mstUnknown</prop>
								</obj>
								<obj name="PropertyObject" class="SamplePrefLineStyle" version="4">
									<prop name="PropertyTypeName">Line Style</prop>
									<prop name="Position">3</prop>
									<prop name="IsDefault">0</prop>
									<prop name="LineStyle">psSolid</prop>
								</obj>
								<obj name="PropertyObject" class="GenSampleEditNotes" version="4">
									<prop name="PropertyTypeName">Notes</prop>
									<prop name="Position">3</prop>
									<prop name="IsDefault">1</prop>
								</obj>
								<obj name="PropertyObject" class="SamplePrefPointStyle" version="4">
									<prop name="PropertyTypeName">Point Style</prop>
									<prop name="Position">3</prop>
									<prop name="IsDefault">0</prop>
									<prop name="PointStyle">psNothing</prop>
								</obj>
								<obj name="PropertyObject" class="GenSampleEditPosition" version="4">
									<prop name="PropertyTypeName">Position</prop>
									<prop name="Position">3</prop>
									<prop name="IsDefault">1</prop>
								</obj>
								<obj name="PropertyObject" class="GenSampleEditReplicate" version="4">
									<prop name="PropertyTypeName">Replicate of</prop>
									<prop name="Position">3</prop>
									<prop name="IsDefault">1</prop>
									<prop name="ReplicateOf">-1</prop>
								</obj>
								<obj name="PropertyObject" class="HTCSampleID" version="4">
									<prop name="PropertyTypeName">Sample ID</prop>
									<prop name="Position">3</prop>
									<prop name="IsDefault">1</prop>
								</obj>
								<obj name="PropertyObject" class="GenSampleEditName" version="4">
									<prop name="PropertyTypeName">Sample Name</prop>
									<prop name="Position">3</prop>
									<prop name="IsDefault">1</prop>
									<prop name="name">Sample 4</prop>
								</obj>
								<obj name="PropertyObject" class="HTCSamplePrepNotes" version="4">
									<prop name="PropertyTypeName">Sample Prep Notes</prop>
									<prop name="Position">3</prop>
									<prop name="IsDefault">1</prop>
								</obj>
								<obj name="PropertyObject" class="GenSampleEditSubset" version="4">
									<prop name="PropertyTypeName">Subsets</prop>
									<prop name="Position">3</prop>
									<prop name="IsDefault">1</prop>
								</obj>
								<obj name="PropertyObject" class="SamplePrefWidth" version="5">
									<prop name="PropertyTypeName">Width</prop>
									<prop name="Position">3</prop>
									<prop name="IsDefault">1</prop>
									<prop name="Width">1</prop>
								</obj>
							</list>
						</obj>
					</obj>
					<obj name="item" class="SamplePropInfo" version="1">
						<obj name="ChannelProperties" class="ChanPropList" version="2">
							<obj name="ChannelProperties" class="EMList" version="1">
								<list name="emlist" count="4">
									<obj name="item" class="PropertyList" version="1">
										<list name="emlist" count="12">
											<obj name="PropertyObject" class="RQSampleTargetProperty" version="4">
												<prop name="PropertyTypeName">Combined Sample and Target Type</prop>
												<prop name="Position">4</prop>
												<prop name="IsDefault">0</prop>
												<obj name="ChannelProp" class="ChannelProperty" version="1">
													<prop name="ChannelIdx">0</prop>
												</obj>
											</obj>
											<obj name="PropertyObject" class="QuantConcProperty" version="4">
												<prop name="PropertyTypeName">Concentration</prop>
												<prop name="Position">4</prop>
												<prop name="IsDefault">1</prop>
												<prop name="Concentration">0</prop>
												<obj name="ChannelProp" class="ChannelProperty" version="1">
													<prop name="ChannelIdx">0</prop>
												</obj>
												<prop name="ReadOnly">1</prop>
											</obj>
											<obj name="PropertyObject" class="QuantCpHighProp" version="4">
												<prop name="PropertyTypeName">Cp High</prop>
												<prop name="Position">4</prop>
												<prop name="IsDefault">1</prop>
												<prop name="CpRangeHigh">0</prop>
												<obj name="ChannelProp" class="ChannelProperty" version="1">
													<prop name="ChannelIdx">0</prop>
												</obj>
												<prop name="ReadOnly">1</prop>
											</obj>
											<obj name="PropertyObject" class="QuantCpLowProp" version="4">
												<prop name="PropertyTypeName">Cp Low</prop>
												<prop name="Position">4</prop>
												<prop name="IsDefault">1</prop>
												<prop name="CpRangeLow">0</prop>
												<obj name="ChannelProp" class="ChannelProperty" version="1">
													<prop name="ChannelIdx">0</prop>
												</obj>
												<prop name="ReadOnly">1</prop>
											</obj>
											<obj name="PropertyObject" class="RQEffProp" version="4">
												<prop name="PropertyTypeName">Efficiency</prop>
												<prop name="Position">4</prop>
												<prop name="IsDefault">1</prop>
												<prop name="Efficiency">2</prop>
												<obj name="ChannelProp" class="ChannelProperty" version="1">
													<prop name="ChannelIdx">0</prop>
												</obj>
											</obj>
											<obj name="PropertyObject" class="ChannelGenotype" version="4">
												<prop name="PropertyTypeName">Melt Geno Genotype</prop>
												<prop name="Position">4</prop>
												<prop name="IsDefault">1</prop>
												<prop name="ReadOnly">1</prop>
												<obj name="ChannelProp" class="ChannelProperty" version="1">
													<prop name="ChannelIdx">0</prop>
												</obj>
											</obj>
											<obj name="PropertyObject" class="GroupChannelTypeProp" version="4">
												<prop name="PropertyTypeName">Melt Geno Sample Type</prop>
												<prop name="Position">4</prop>
												<prop name="IsDefault">0</prop>
												<prop name="GroupSampleType">mstUnknown</prop>
												<obj name="ChannelProp" class="ChannelProperty" version="1">
													<prop name="ChannelIdx">0</prop>
												</obj>
											</obj>
											<obj name="PropertyObject" class="QuantSampleTypeProperty" version="4">
												<prop name="PropertyTypeName">Quantification Sample Type</prop>
												<prop name="Position">4</prop>
												<prop name="IsDefault">0</prop>
												<prop name="SampleType">qsUnknown</prop>
												<obj name="ChannelProp" class="ChannelProperty" version="1">
													<prop name="ChannelIdx">0</prop>
												</obj>
											</obj>
											<obj name="PropertyObject" class="ChannelGenotype" version="4">
												<prop name="PropertyTypeName">Scanning Genotype</prop>
												<prop name="Position">4</prop>
												<prop name="IsDefault">1</prop>
												<prop name="ReadOnly">1</prop>
												<obj name="ChannelProp" class="ChannelProperty" version="1">
													<prop name="ChannelIdx">0</prop>
												</obj>
											</obj>
											<obj name="PropertyObject" class="GroupChannelTypeProp" version="4">
												<prop name="PropertyTypeName">Scanning Sample Type</prop>
												<prop name="Position">4</prop>
												<prop name="IsDefault">0</prop>
												<prop name="GroupSampleType">mstUnknown</prop>
												<obj name="ChannelProp" class="ChannelProperty" version="1">
													<prop name="ChannelIdx">0</prop>
												</obj>
											</obj>
											<obj name="PropertyObject" class="TargetName" version="4">
												<prop name="PropertyTypeName">Target Name</prop>
												<prop name="Position">4</prop>
												<prop name="IsDefault">1</prop>
												<obj name="ChannelProp" class="ChannelProperty" version="1">
													<prop name="ChannelIdx">0</prop>
												</obj>
											</obj>
											<obj name="PropertyObject" class="RQTargetProperty" version="4">
												<prop name="PropertyTypeName">Target Type</prop>
												<prop name="Position">4</prop>
												<prop name="IsDefault">0</prop>
												<prop name="TargetType">dtNone</prop>
												<obj name="ChannelProp" class="ChannelProperty" version="1">
													<prop name="ChannelIdx">0</prop>
												</obj>
											</obj>
										</list>
									</obj>
									<obj name="item" class="PropertyList" version="1">
										<list name="emlist" count="12">
											<obj name="PropertyObject" class="RQSampleTargetProperty" version="4">
												<prop name="PropertyTypeName">Combined Sample and Target Type</prop>
												<prop name="Position">4</prop>
												<prop name="IsDefault">0</prop>
												<obj name="ChannelProp" class="ChannelProperty" version="1">
													<prop name="ChannelIdx">1</prop>
												</obj>
											</obj>
											<obj name="PropertyObject" class="QuantConcProperty" version="4">
												<prop name="PropertyTypeName">Concentration</prop>
												<prop name="Position">4</prop>
												<prop name="IsDefault">1</prop>
												<prop name="Concentration">0</prop>
												<obj name="ChannelProp" class="ChannelProperty" version="1">
													<prop name="ChannelIdx">1</prop>
												</obj>
												<prop name="ReadOnly">1</prop>
											</obj>
											<obj name="PropertyObject" class="QuantCpHighProp" version="4">
												<prop name="PropertyTypeName">Cp High</prop>
												<prop name="Position">4</prop>
												<prop name="IsDefault">1</prop>
												<prop name="CpRangeHigh">0</prop>
												<obj name="ChannelProp" class="ChannelProperty" version="1">
													<prop name="ChannelIdx">1</prop>
												</obj>
												<prop name="ReadOnly">1</prop>
											</obj>
											<obj name="PropertyObject" class="QuantCpLowProp" version="4">
												<prop name="PropertyTypeName">Cp Low</prop>
												<prop name="Position">4</prop>
												<prop name="IsDefault">1</prop>
												<prop name="CpRangeLow">0</prop>
												<obj name="ChannelProp" class="ChannelProperty" version="1">
													<prop name="ChannelIdx">1</prop>
												</obj>
												<prop name="ReadOnly">1</prop>
											</obj>
											<obj name="PropertyObject" class="RQEffProp" version="4">
												<prop name="PropertyTypeName">Efficiency</prop>
												<prop name="Position">4</prop>
												<prop name="IsDefault">1</prop>
												<prop name="Efficiency">2</prop>
												<obj name="ChannelProp" class="ChannelProperty" version="1">
													<prop name="ChannelIdx">1</prop>
												</obj>
											</obj>
											<obj name="PropertyObject" class="ChannelGenotype" version="4">
												<prop name="PropertyTypeName">Melt Geno Genotype</prop>
												<prop name="Position">4</prop>
												<prop name="IsDefault">1</prop>
												<prop name="ReadOnly">1</prop>
												<obj name="ChannelProp" class="ChannelProperty" version="1">
													<prop name="ChannelIdx">1</prop>
												</obj>
											</obj>
											<obj name="PropertyObject" class="GroupChannelTypeProp" version="4">
												<prop name="PropertyTypeName">Melt Geno Sample Type</prop>
												<prop name="Position">4</prop>
												<prop name="IsDefault">0</prop>
												<prop name="GroupSampleType">mstUnknown</prop>
												<obj name="ChannelProp" class="ChannelProperty" version="1">
													<prop name="ChannelIdx">1</prop>
												</obj>
											</obj>
											<obj name="PropertyObject" class="QuantSampleTypeProperty" version="4">
												<prop name="PropertyTypeName">Quantification Sample Type</prop>
												<prop name="Position">4</prop>
												<prop name="IsDefault">0</prop>
												<prop name="SampleType">qsUnknown</prop>
												<obj name="ChannelProp" class="ChannelProperty" version="1">
													<prop name="ChannelIdx">1</prop>
												</obj>
											</obj>
											<obj name="PropertyObject" class="ChannelGenotype" version="4">
												<prop name="PropertyTypeName">Scanning Genotype</prop>
												<prop name="Position">4</prop>
												<prop name="IsDefault">1</prop>
												<prop name="ReadOnly">1</prop>
												<obj name="ChannelProp" class="ChannelProperty" version="1">
													<prop name="ChannelIdx">1</prop>
												</obj>
											</obj>
											<obj name="PropertyObject" class="GroupChannelTypeProp" version="4">
												<prop name="PropertyTypeName">Scanning Sample Type</prop>
												<prop name="Position">4</prop>
												<prop name="IsDefault">0</prop>
												<prop name="GroupSampleType">mstUnknown</prop>
												<obj name="ChannelProp" class="ChannelProperty" version="1">
													<prop name="ChannelIdx">1</prop>
												</obj>
											</obj>
											<obj name="PropertyObject" class="TargetName" version="4">
												<prop name="PropertyTypeName">Target Name</prop>
												<prop name="Position">4</prop>
												<prop name="IsDefault">1</prop>
												<obj name="ChannelProp" class="ChannelProperty" version="1">
													<prop name="ChannelIdx">1</prop>
												</obj>
											</obj>
											<obj name="PropertyObject" class="RQTargetProperty" version="4">
												<prop name="PropertyTypeName">Target Type</prop>
												<prop name="Position">4</prop>
												<prop name="IsDefault">0</prop>
												<prop name="TargetType">dtNone</prop>
												<obj name="ChannelProp" class="ChannelProperty" version="1">
													<prop name="ChannelIdx">1</prop>
												</obj>
											</obj>
										</list>
									</obj>
									<obj name="item" class="PropertyList" version="1">
										<list name="emlist" count="12">
											<obj name="PropertyObject" class="RQSampleTargetProperty" version="4">
												<prop name="PropertyTypeName">Combined Sample and Target Type</prop>
												<prop name="Position">4</prop>
												<prop name="IsDefault">0</prop>
												<obj name="ChannelProp" class="ChannelProperty" version="1">
													<prop name="ChannelIdx">2</prop>
												</obj>
											</obj>
											<obj name="PropertyObject" class="QuantConcProperty" version="4">
												<prop name="PropertyTypeName">Concentration</prop>
												<prop name="Position">4</prop>
												<prop name="IsDefault">1</prop>
												<prop name="Concentration">0</prop>
												<obj name="ChannelProp" class="ChannelProperty" version="1">
													<prop name="ChannelIdx">2</prop>
												</obj>
												<prop name="ReadOnly">1</prop>
											</obj>
											<obj name="PropertyObject" class="QuantCpHighProp" version="4">
												<prop name="PropertyTypeName">Cp High</prop>
												<prop name="Position">4</prop>
												<prop name="IsDefault">1</prop>
												<prop name="CpRangeHigh">0</prop>
												<obj name="ChannelProp" class="ChannelProperty" version="1">
													<prop name="ChannelIdx">2</prop>
												</obj>
												<prop name="ReadOnly">1</prop>
											</obj>
											<obj name="PropertyObject" class="QuantCpLowProp" version="4">
												<prop name="PropertyTypeName">Cp Low</prop>
												<prop name="Position">4</prop>
												<prop name="IsDefault">1</prop>
												<prop name="CpRangeLow">0</prop>
												<obj name="ChannelProp" class="ChannelProperty" version="1">
													<prop name="ChannelIdx">2</prop>
												</obj>
												<prop name="ReadOnly">1</prop>
											</obj>
											<obj name="PropertyObject" class="RQEffProp" version="4">
												<prop name="PropertyTypeName">Efficiency</prop>
												<prop name="Position">4</prop>
												<prop name="IsDefault">1</prop>
												<prop name="Efficiency">2</prop>
												<obj name="ChannelProp" class="ChannelProperty" version="1">
													<prop name="ChannelIdx">2</prop>
												</obj>
											</obj>
											<obj name="PropertyObject" class="ChannelGenotype" version="4">
												<prop name="PropertyTypeName">Melt Geno Genotype</prop>
												<prop name="Position">4</prop>
												<prop name="IsDefault">1</prop>
												<prop name="ReadOnly">1</prop>
												<obj name="ChannelProp" class="ChannelProperty" version="1">
													<prop name="ChannelIdx">2</prop>
												</obj>
											</obj>
											<obj name="PropertyObject" class="GroupChannelTypeProp" version="4">
												<prop name="PropertyTypeName">Melt Geno Sample Type</prop>
												<prop name="Position">4</prop>
												<prop name="IsDefault">0</prop>
												<prop name="GroupSampleType">mstUnknown</prop>
												<obj name="ChannelProp" class="ChannelProperty" version="1">
													<prop name="ChannelIdx">2</prop>
												</obj>
											</obj>
											<obj name="PropertyObject" class="QuantSampleTypeProperty" version="4">
												<prop name="PropertyTypeName">Quantification Sample Type</prop>
												<prop name="Position">4</prop>
												<prop name="IsDefault">0</prop>
												<prop name="SampleType">qsUnknown</prop>
												<obj name="ChannelProp" class="ChannelProperty" version="1">
													<prop name="ChannelIdx">2</prop>
												</obj>
											</obj>
											<obj name="PropertyObject" class="ChannelGenotype" version="4">
												<prop name="PropertyTypeName">Scanning Genotype</prop>
												<prop name="Position">4</prop>
												<prop name="IsDefault">1</prop>
												<prop name="ReadOnly">1</prop>
												<obj name="ChannelProp" class="ChannelProperty" version="1">
													<prop name="ChannelIdx">2</prop>
												</obj>
											</obj>
											<obj name="PropertyObject" class="GroupChannelTypeProp" version="4">
												<prop name="PropertyTypeName">Scanning Sample Type</prop>
												<prop name="Position">4</prop>
												<prop name="IsDefault">0</prop>
												<prop name="GroupSampleType">mstUnknown</prop>
												<obj name="ChannelProp" class="ChannelProperty" version="1">
													<prop name="ChannelIdx">2</prop>
												</obj>
											</obj>
											<obj name="PropertyObject" class="TargetName" version="4">
												<prop name="PropertyTypeName">Target Name</prop>
												<prop name="Position">4</prop>
												<prop name="IsDefault">1</prop>
												<obj name="ChannelProp" class="ChannelProperty" version="1">
													<prop name="ChannelIdx">2</prop>
												</obj>
											</obj>
											<obj name="PropertyObject" class="RQTargetProperty" version="4">
												<prop name="PropertyTypeName">Target Type</prop>
												<prop name="Position">4</prop>
												<prop name="IsDefault">0</prop>
												<prop name="TargetType">dtNone</prop>
												<obj name="ChannelProp" class="ChannelProperty" version="1">
													<prop name="ChannelIdx">2</prop>
												</obj>
											</obj>
										</list>
									</obj>
									<obj name="item" class="PropertyList" version="1">
										<list name="emlist" count="12">
											<obj name="PropertyObject" class="RQSampleTargetProperty" version="4">
												<prop name="PropertyTypeName">Combined Sample and Target Type</prop>
												<prop name="Position">4</prop>
												<prop name="IsDefault">0</prop>
												<obj name="ChannelProp" class="ChannelProperty" version="1">
													<prop name="ChannelIdx">3</prop>
												</obj>
											</obj>
											<obj name="PropertyObject" class="QuantConcProperty" version="4">
												<prop name="PropertyTypeName">Concentration</prop>
												<prop name="Position">4</prop>
												<prop name="IsDefault">1</prop>
												<prop name="Concentration">0</prop>
												<obj name="ChannelProp" class="ChannelProperty" version="1">
													<prop name="ChannelIdx">3</prop>
												</obj>
												<prop name="ReadOnly">1</prop>
											</obj>
											<obj name="PropertyObject" class="QuantCpHighProp" version="4">
												<prop name="PropertyTypeName">Cp High</prop>
												<prop name="Position">4</prop>
												<prop name="IsDefault">1</prop>
												<prop name="CpRangeHigh">0</prop>
												<obj name="ChannelProp" class="ChannelProperty" version="1">
													<prop name="ChannelIdx">3</prop>
												</obj>
												<prop name="ReadOnly">1</prop>
											</obj>
											<obj name="PropertyObject" class="QuantCpLowProp" version="4">
												<prop name="PropertyTypeName">Cp Low</prop>
												<prop name="Position">4</prop>
												<prop name="IsDefault">1</prop>
												<prop name="CpRangeLow">0</prop>
												<obj name="ChannelProp" class="ChannelProperty" version="1">
													<prop name="ChannelIdx">3</prop>
												</obj>
												<prop name="ReadOnly">1</prop>
											</obj>
											<obj name="PropertyObject" class="RQEffProp" version="4">
												<prop name="PropertyTypeName">Efficiency</prop>
												<prop name="Position">4</prop>
												<prop name="IsDefault">1</prop>
												<prop name="Efficiency">2</prop>
												<obj name="ChannelProp" class="ChannelProperty" version="1">
													<prop name="ChannelIdx">3</prop>
												</obj>
											</obj>
											<obj name="PropertyObject" class="ChannelGenotype" version="4">
												<prop name="PropertyTypeName">Melt Geno Genotype</prop>
												<prop name="Position">4</prop>
												<prop name="IsDefault">1</prop>
												<prop name="ReadOnly">1</prop>
												<obj name="ChannelProp" class="ChannelProperty" version="1">
													<prop name="ChannelIdx">3</prop>
												</obj>
											</obj>
											<obj name="PropertyObject" class="GroupChannelTypeProp" version="4">
												<prop name="PropertyTypeName">Melt Geno Sample Type</prop>
												<prop name="Position">4</prop>
												<prop name="IsDefault">0</prop>
												<prop name="GroupSampleType">mstUnknown</prop>
												<obj name="ChannelProp" class="ChannelProperty" version="1">
													<prop name="ChannelIdx">3</prop>
												</obj>
											</obj>
											<obj name="PropertyObject" class="QuantSampleTypeProperty" version="4">
												<prop name="PropertyTypeName">Quantification Sample Type</prop>
												<prop name="Position">4</prop>
												<prop name="IsDefault">0</prop>
												<prop name="SampleType">qsUnknown</prop>
												<obj name="ChannelProp" class="ChannelProperty" version="1">
													<prop name="ChannelIdx">3</prop>
												</obj>
											</obj>
											<obj name="PropertyObject" class="ChannelGenotype" version="4">
												<prop name="PropertyTypeName">Scanning Genotype</prop>
												<prop name="Position">4</prop>
												<prop name="IsDefault">1</prop>
												<prop name="ReadOnly">1</prop>
												<obj name="ChannelProp" class="ChannelProperty" version="1">
													<prop name="ChannelIdx">3</prop>
												</obj>
											</obj>
											<obj name="PropertyObject" class="GroupChannelTypeProp" version="4">
												<prop name="PropertyTypeName">Scanning Sample Type</prop>
												<prop name="Position">4</prop>
												<prop name="IsDefault">0</prop>
												<prop name="GroupSampleType">mstUnknown</prop>
												<obj name="ChannelProp" class="ChannelProperty" version="1">
													<prop name="ChannelIdx">3</prop>
												</obj>
											</obj>
											<obj name="PropertyObject" class="TargetName" version="4">
												<prop name="PropertyTypeName">Target Name</prop>
												<prop name="Position">4</prop>
												<prop name="IsDefault">1</prop>
												<obj name="ChannelProp" class="ChannelProperty" version="1">
													<prop name="ChannelIdx">3</prop>
												</obj>
											</obj>
											<obj name="PropertyObject" class="RQTargetProperty" version="4">
												<prop name="PropertyTypeName">Target Type</prop>
												<prop name="Position">4</prop>
												<prop name="IsDefault">0</prop>
												<prop name="TargetType">dtNone</prop>
												<obj name="ChannelProp" class="ChannelProperty" version="1">
													<prop name="ChannelIdx">3</prop>
												</obj>
											</obj>
										</list>
									</obj>
								</list>
							</obj>
						</obj>
						<prop name="ChannelPropertyCount">4</prop>
						<prop name="ContainerPosition">4</prop>
						<prop name="HasSampleProperties">1</prop>
						<obj name="SampleProperties" class="PropertyList" version="1">
							<list name="emlist" count="14">
								<obj name="PropertyObject" class="SamplePrefColor" version="4">
									<prop name="PropertyTypeName">Color</prop>
									<prop name="Position">4</prop>
									<prop name="IsDefault">0</prop>
									<prop name="Color">clGray</prop>
								</obj>
								<obj name="PropertyObject" class="DominantChannelProp" version="4">
									<prop name="PropertyTypeName">Dominant Channel</prop>
									<prop name="Position">4</prop>
									<prop name="IsDefault">0</prop>
									<prop name="DominantChannel">0</prop>
								</obj>
								<obj name="PropertyObject" class="Genotype" version="4">
									<prop name="PropertyTypeName">EndPt Genotype</prop>
									<prop name="Position">4</prop>
									<prop name="IsDefault">1</prop>
									<prop name="ReadOnly">1</prop>
								</obj>
								<obj name="PropertyObject" class="GroupingSample" version="4">
									<prop name="PropertyTypeName">EndPt Sample Type</prop>
									<prop name="Position">4</prop>
									<prop name="IsDefault">0</prop>
									<prop name="GroupSampleType">mstUnknown</prop>
								</obj>
								<obj name="PropertyObject" class="SamplePrefLineStyle" version="4">
									<prop name="PropertyTypeName">Line Style</prop>
									<prop name="Position">4</prop>
									<prop name="IsDefault">0</prop>
									<prop name="LineStyle">psSolid</prop>
								</obj>
								<obj name="PropertyObject" class="GenSampleEditNotes" version="4">
									<prop name="PropertyTypeName">Notes</prop>
									<prop name="Position">4</prop>
									<prop name="IsDefault">1</prop>
								</obj>
								<obj name="PropertyObject" class="SamplePrefPointStyle" version="4">
									<prop name="PropertyTypeName">Point Style</prop>
									<prop name="Position">4</prop>
									<prop name="IsDefault">0</prop>
									<prop name="PointStyle">psNothing</prop>
								</obj>
								<obj name="PropertyObject" class="GenSampleEditPosition" version="4">
									<prop name="PropertyTypeName">Position</prop>
									<prop name="Position">4</prop>
									<prop name="IsDefault">1</prop>
								</obj>
								<obj name="PropertyObject" class="GenSampleEditReplicate" version="4">
									<prop name="PropertyTypeName">Replicate of</prop>
									<prop name="Position">4</prop>
									<prop name="IsDefault">1</prop>
									<prop name="ReplicateOf">-1</prop>
								</obj>
								<obj name="PropertyObject" class="HTCSampleID" version="4">
									<prop name="PropertyTypeName">Sample ID</prop>
									<prop name="Position">4</prop>
									<prop name="IsDefault">1</prop>
								</obj>
								<obj name="PropertyObject" class="GenSampleEditName" version="4">
									<prop name="PropertyTypeName">Sample Name</prop>
									<prop name="Position">4</prop>
									<prop name="IsDefault">1</prop>
									<prop name="name">Sample 5</prop>
								</obj>
								<obj name="PropertyObject" class="HTCSamplePrepNotes" version="4">
									<prop name="PropertyTypeName">Sample Prep Notes</prop>
									<prop name="Position">4</prop>
									<prop name="IsDefault">1</prop>
								</obj>
								<obj name="PropertyObject" class="GenSampleEditSubset" version="4">
									<prop name="PropertyTypeName">Subsets</prop>
									<prop name="Position">4</prop>
									<prop name="IsDefault">1</prop>
								</obj>
								<obj name="PropertyObject" class="SamplePrefWidth" version="5">
									<prop name="PropertyTypeName">Width</prop>
									<prop name="Position">4</prop>
									<prop name="IsDefault">1</prop>
									<prop name="Width">1</prop>
								</obj>
							</list>
						</obj>
					</obj>
					<obj name="item" class="SamplePropInfo" version="1">
						<obj name="ChannelProperties" class="ChanPropList" version="2">
							<obj name="ChannelProperties" class="EMList" version="1">
								<list name="emlist" count="4">
									<obj name="item" class="PropertyList" version="1">
										<list name="emlist" count="12">
											<obj name="PropertyObject" class="RQSampleTargetProperty" version="4">
												<prop name="PropertyTypeName">Combined Sample and Target Type</prop>
												<prop name="Position">5</prop>
												<prop name="IsDefault">0</prop>
												<obj name="ChannelProp" class="ChannelProperty" version="1">
													<prop name="ChannelIdx">0</prop>
												</obj>
											</obj>
											<obj name="PropertyObject" class="QuantConcProperty" version="4">
												<prop name="PropertyTypeName">Concentration</prop>
												<prop name="Position">5</prop>
												<prop name="IsDefault">1</prop>
												<prop name="Concentration">0</prop>
												<obj name="ChannelProp" class="ChannelProperty" version="1">
													<prop name="ChannelIdx">0</prop>
												</obj>
												<prop name="ReadOnly">1</prop>
											</obj>
											<obj name="PropertyObject" class="QuantCpHighProp" version="4">
												<prop name="PropertyTypeName">Cp High</prop>
												<prop name="Position">5</prop>
												<prop name="IsDefault">1</prop>
												<prop name="CpRangeHigh">0</prop>
												<obj name="ChannelProp" class="ChannelProperty" version="1">
													<prop name="ChannelIdx">0</prop>
												</obj>
												<prop name="ReadOnly">1</prop>
											</obj>
											<obj name="PropertyObject" class="QuantCpLowProp" version="4">
												<prop name="PropertyTypeName">Cp Low</prop>
												<prop name="Position">5</prop>
												<prop name="IsDefault">1</prop>
												<prop name="CpRangeLow">0</prop>
												<obj name="ChannelProp" class="ChannelProperty" version="1">
													<prop name="ChannelIdx">0</prop>
												</obj>
												<prop name="ReadOnly">1</prop>
											</obj>
											<obj name="PropertyObject" class="RQEffProp" version="4">
												<prop name="PropertyTypeName">Efficiency</prop>
												<prop name="Position">5</prop>
												<prop name="IsDefault">1</prop>
												<prop name="Efficiency">2</prop>
												<obj name="ChannelProp" class="ChannelProperty" version="1">
													<prop name="ChannelIdx">0</prop>
												</obj>
											</obj>
											<obj name="PropertyObject" class="ChannelGenotype" version="4">
												<prop name="PropertyTypeName">Melt Geno Genotype</prop>
												<prop name="Position">5</prop>
												<prop name="IsDefault">1</prop>
												<prop name="ReadOnly">1</prop>
												<obj name="ChannelProp" class="ChannelProperty" version="1">
													<prop name="ChannelIdx">0</prop>
												</obj>
											</obj>
											<obj name="PropertyObject" class="GroupChannelTypeProp" version="4">
												<prop name="PropertyTypeName">Melt Geno Sample Type</prop>
												<prop name="Position">5</prop>
												<prop name="IsDefault">0</prop>
												<prop name="GroupSampleType">mstUnknown</prop>
												<obj name="ChannelProp" class="ChannelProperty" version="1">
													<prop name="ChannelIdx">0</prop>
												</obj>
											</obj>
											<obj name="PropertyObject" class="QuantSampleTypeProperty" version="4">
												<prop name="PropertyTypeName">Quantification Sample Type</prop>
												<prop name="Position">5</prop>
												<prop name="IsDefault">0</prop>
												<prop name="SampleType">qsUnknown</prop>
												<obj name="ChannelProp" class="ChannelProperty" version="1">
													<prop name="ChannelIdx">0</prop>
												</obj>
											</obj>
											<obj name="PropertyObject" class="ChannelGenotype" version="4">
												<prop name="PropertyTypeName">Scanning Genotype</prop>
												<prop name="Position">5</prop>
												<prop name="IsDefault">1</prop>
												<prop name="ReadOnly">1</prop>
												<obj name="ChannelProp" class="ChannelProperty" version="1">
													<prop name="ChannelIdx">0</prop>
												</obj>
											</obj>
											<obj name="PropertyObject" class="GroupChannelTypeProp" version="4">
												<prop name="PropertyTypeName">Scanning Sample Type</prop>
												<prop name="Position">5</prop>
												<prop name="IsDefault">0</prop>
												<prop name="GroupSampleType">mstUnknown</prop>
												<obj name="ChannelProp" class="ChannelProperty" version="1">
													<prop name="ChannelIdx">0</prop>
												</obj>
											</obj>
											<obj name="PropertyObject" class="TargetName" version="4">
												<prop name="PropertyTypeName">Target Name</prop>
												<prop name="Position">5</prop>
												<prop name="IsDefault">1</prop>
												<obj name="ChannelProp" class="ChannelProperty" version="1">
													<prop name="ChannelIdx">0</prop>
												</obj>
											</obj>
											<obj name="PropertyObject" class="RQTargetProperty" version="4">
												<prop name="PropertyTypeName">Target Type</prop>
												<prop name="Position">5</prop>
												<prop name="IsDefault">0</prop>
												<prop name="TargetType">dtNone</prop>
												<obj name="ChannelProp" class="ChannelProperty" version="1">
													<prop name="ChannelIdx">0</prop>
												</obj>
											</obj>
										</list>
									</obj>
									<obj name="item" class="PropertyList" version="1">
										<list name="emlist" count="12">
											<obj name="PropertyObject" class="RQSampleTargetProperty" version="4">
												<prop name="PropertyTypeName">Combined Sample and Target Type</prop>
												<prop name="Position">5</prop>
												<prop name="IsDefault">0</prop>
												<obj name="ChannelProp" class="ChannelProperty" version="1">
													<prop name="ChannelIdx">1</prop>
												</obj>
											</obj>
											<obj name="PropertyObject" class="QuantConcProperty" version="4">
												<prop name="PropertyTypeName">Concentration</prop>
												<prop name="Position">5</prop>
												<prop name="IsDefault">1</prop>
												<prop name="Concentration">0</prop>
												<obj name="ChannelProp" class="ChannelProperty" version="1">
													<prop name="ChannelIdx">1</prop>
												</obj>
												<prop name="ReadOnly">1</prop>
											</obj>
											<obj name="PropertyObject" class="QuantCpHighProp" version="4">
												<prop name="PropertyTypeName">Cp High</prop>
												<prop name="Position">5</prop>
												<prop name="IsDefault">1</prop>
												<prop name="CpRangeHigh">0</prop>
												<obj name="ChannelProp" class="ChannelProperty" version="1">
													<prop name="ChannelIdx">1</prop>
												</obj>
												<prop name="ReadOnly">1</prop>
											</obj>
											<obj name="PropertyObject" class="QuantCpLowProp" version="4">
												<prop name="PropertyTypeName">Cp Low</prop>
												<prop name="Position">5</prop>
												<prop name="IsDefault">1</prop>
												<prop name="CpRangeLow">0</prop>
												<obj name="ChannelProp" class="ChannelProperty" version="1">
													<prop name="ChannelIdx">1</prop>
												</obj>
												<prop name="ReadOnly">1</prop>
											</obj>
											<obj name="PropertyObject" class="RQEffProp" version="4">
												<prop name="PropertyTypeName">Efficiency</prop>
												<prop name="Position">5</prop>
												<prop name="IsDefault">1</prop>
												<prop name="Efficiency">2</prop>
												<obj name="ChannelProp" class="ChannelProperty" version="1">
													<prop name="ChannelIdx">1</prop>
												</obj>
											</obj>
											<obj name="PropertyObject" class="ChannelGenotype" version="4">
												<prop name="PropertyTypeName">Melt Geno Genotype</prop>
												<prop name="Position">5</prop>
												<prop name="IsDefault">1</prop>
												<prop name="ReadOnly">1</prop>
												<obj name="ChannelProp" class="ChannelProperty" version="1">
													<prop name="ChannelIdx">1</prop>
												</obj>
											</obj>
											<obj name="PropertyObject" class="GroupChannelTypeProp" version="4">
												<prop name="PropertyTypeName">Melt Geno Sample Type</prop>
												<prop name="Position">5</prop>
												<prop name="IsDefault">0</prop>
												<prop name="GroupSampleType">mstUnknown</prop>
												<obj name="ChannelProp" class="ChannelProperty" version="1">
													<prop name="ChannelIdx">1</prop>
												</obj>
											</obj>
											<obj name="PropertyObject" class="QuantSampleTypeProperty" version="4">
												<prop name="PropertyTypeName">Quantification Sample Type</prop>
												<prop name="Position">5</prop>
												<prop name="IsDefault">0</prop>
												<prop name="SampleType">qsUnknown</prop>
												<obj name="ChannelProp" class="ChannelProperty" version="1">
													<prop name="ChannelIdx">1</prop>
												</obj>
											</obj>
											<obj name="PropertyObject" class="ChannelGenotype" version="4">
												<prop name="PropertyTypeName">Scanning Genotype</prop>
												<prop name="Position">5</prop>
												<prop name="IsDefault">1</prop>
												<prop name="ReadOnly">1</prop>
												<obj name="ChannelProp" class="ChannelProperty" version="1">
													<prop name="ChannelIdx">1</prop>
												</obj>
											</obj>
											<obj name="PropertyObject" class="GroupChannelTypeProp" version="4">
												<prop name="PropertyTypeName">Scanning Sample Type</prop>
												<prop name="Position">5</prop>
												<prop name="IsDefault">0</prop>
												<prop name="GroupSampleType">mstUnknown</prop>
												<obj name="ChannelProp" class="ChannelProperty" version="1">
													<prop name="ChannelIdx">1</prop>
												</obj>
											</obj>
											<obj name="PropertyObject" class="TargetName" version="4">
												<prop name="PropertyTypeName">Target Name</prop>
												<prop name="Position">5</prop>
												<prop name="IsDefault">1</prop>
												<obj name="ChannelProp" class="ChannelProperty" version="1">
													<prop name="ChannelIdx">1</prop>
												</obj>
											</obj>
											<obj name="PropertyObject" class="RQTargetProperty" version="4">
												<prop name="PropertyTypeName">Target Type</prop>
												<prop name="Position">5</prop>
												<prop name="IsDefault">0</prop>
												<prop name="TargetType">dtNone</prop>
												<obj name="ChannelProp" class="ChannelProperty" version="1">
													<prop name="ChannelIdx">1</prop>
												</obj>
											</obj>
[truncated: 2,485,045 more chars]
