# Supplementary material for: Unique sperm haplotypes are associated with phenotypically different sperm subpopulations in Astyanax fish
Source: BMC Biol. 2018 Jul 5;16:72. doi: 10.1186/s12915-018-0538-z (PMC6032774; doi:10.1186/s12915-018-0538-z)
Supplement: Supplementary file 8 — Original data. Each subfolder has two ixo files output by the Roche LightCycler480. The two files cover qPCR results for oca2 and mc1r. Subfolder names end in 1, 2, or 3, denoting which subpopulation of sperm was analyzed. (ZIP 10643 kb) [file 12915_2018_538_MOESM8_ESM.zip › FishE'Pop1/May 25 2016 SpermPop E'P1 FACS PEP PLATE 0043 oca2 RK.ixo]

<objectstream signature="IXOS" version="1">
	<obj name="root" class="HTCExperiment" version="5">
		<prop name="name">May 25 2016 SpermPop E&apos;P1 FACS PEP PLATE 0043 oca2 RK</prop>
		<prop name="UID">0070525902BD4299A1C7F9A776E56EED</prop>
		<prop name="OwnerUID">C6C05626183A45218341EE89EA1A5F2A</prop>
		<prop name="Created">2016-05-25T10:15:00.615</prop>
		<prop name="CreatedBy">C6C05626183A45218341EE89EA1A5F2A</prop>
		<prop name="CreatedByName">System Admin</prop>
		<prop name="LastModified">2016-05-25T12:01:30.281</prop>
		<prop name="LastModifiedBy">C6C05626183A45218341EE89EA1A5F2A</prop>
		<prop name="LastModifiedByName">System Admin</prop>
		<list name="AppliedTemplates" count="1">
			<item>Borowsky Protocol PEP product version</item>
		</list>
		<list name="TemplateOwners" count="1">
			<item>System Admin</item>
		</list>
		<prop name="SWVersion">LCS480 1.5.1.62</prop>
		<obj name="AppProperty" class="TAppProperty" version="2">
			<prop name="Created">2016-05-25T10:15:00.615</prop>
			<prop name="LastModified">1899-12-30T00:00:00.000</prop>
		</obj>
		<obj name="ConProperty" class="TAppProperty" version="2">
			<prop name="Created">2016-05-25T10:15:00.615</prop>
			<prop name="LastModified">1899-12-30T00:00:00.000</prop>
		</obj>
		<obj name="run" class="HTCRun" version="7">
			<prop name="name">Run</prop>
			<prop name="Created">2016-05-25T10:15:00.610</prop>
			<prop name="LastModified">2016-05-25T12:01:20.117</prop>
			<obj name="AppProperty" class="TAppProperty" version="2">
				<prop name="Created">2016-05-25T10:15:00.610</prop>
				<prop name="LastModified">1899-12-30T00:00:00.000</prop>
			</obj>
			<obj name="ConProperty" class="TAppProperty" version="2">
				<prop name="Created">2016-05-25T10:15:00.610</prop>
				<prop name="LastModified">1899-12-30T00:00:00.000</prop>
				<prop name="HasProperties">1</prop>
				<obj name="_Properties" class="TAppProperties" version="1">
					<prop name="Created">2016-05-25T10:15:00.610</prop>
					<prop name="LastModified">1899-12-30T00:00:00.000</prop>
					<list name="emlist" count="4">
						<obj name="item" class="TAppProperty" version="2">
							<prop name="name">TopChart</prop>
							<prop name="Created">2016-05-25T10:15:32.257</prop>
							<prop name="LastModified">1899-12-30T00:00:00.000</prop>
						</obj>
						<obj name="item" class="TAppProperty" version="2">
							<prop name="name">LeftChart</prop>
							<prop name="Created">2016-05-25T10:15:32.257</prop>
							<prop name="LastModified">1899-12-30T00:00:00.000</prop>
						</obj>
						<obj name="item" class="TAppProperty" version="2">
							<prop name="name">RightChart</prop>
							<prop name="Created">2016-05-25T10:15:32.257</prop>
							<prop name="LastModified">1899-12-30T00:00:00.000</prop>
						</obj>
						<obj name="item" class="TAppProperty" version="2">
							<prop name="name">RunOverviewChart</prop>
							<prop name="Created">2016-05-25T10:15:32.257</prop>
							<prop name="LastModified">1899-12-30T00:00:00.000</prop>
						</obj>
					</list>
				</obj>
			</obj>
			<prop name="State">3</prop>
			<prop name="StartTime">2016-05-25T10:16:15.944</prop>
			<prop name="EndTime">2016-05-25T12:01:20.116</prop>
			<prop name="InstrumentID">28159</prop>
			<prop name="InstrumentVersion">HTC_VER_10</prop>
			<prop name="InstrumentName">28159</prop>
			<prop name="InstrCalibrationDate">1899.12.30 00:00:00:00</prop>
			<prop name="Technician">System Admin</prop>
			<prop name="AcqStoreClass">HTCAcquisitionStore</prop>
			<prop name="AcquisitionStore">eJzk3VmzqlqXJuC/knGi7rwQFBQiMr8Imon0yqRT72wBUbFBBX99DebEvdxN5smoWOvk3pV18VWYdsCWBc95xxjz34vl7t+Oi8PmP/66FEX517+t9ovr9T/+0gNFWp1v2TUrs+Lol8Vl89e/3TeXKzz6j7/Yv/7176dLcWrfqaSL43GzV4rbsfzrX9y/d5vnvnuFvzic9pv2BeLg9Yp9di1fn1Gv9psrfH/zmv/4i2fgKz62zSg3h2/bFpDX/uebM7kUyWVx+Otf7K+2ZJMcNs1W/OpJ+sH/Yn6xfW9H42Mruf9iI+EIavvi7W1vG9z/foOD7ADf2u/1BkPmF1sVbA6nv/71fziGk4cSYjn6P/Kvtp/+Q7ztwduTxrFMLvSrRFH8xQuixT5b//rA4M0Wnr1tyGaofaYnMK//96tjvIJPOibaYgW/m7/+1ftPXgaHZ1Jkx/L617983nx6Z27thrbA1ZGCzMfBS8yBx9hGL8fKtroevPI8NBkzDzJN0V1h4d1vyxGyHj7SlJV1TbxTfHeRtd37msIxK3g/6juMddmHWNGk/OZdrsEEWeIii5RwcL14t+N5klu6kYpKcixCrziPTGR47BMry1IqvcyaT3PT8napopVO6Z21jslYp022V4RDLniXoz1C5iDPXGXc5QLYfsNEJr+vU+WYJ6x3Nqc4t0IhE5V+4ey9ExvA9vNFoCmPmDl6aeHooXGPZFHBlgTbt96bjNGb4Up5DPdPL1tZ49wUytle8VAI77+yFmO4U4ZXFjPv4u29jhFaF6kqlTBKMi/f3Y3c9E9TTUHnIveS23ocWmvfFxX/XiRe2S3M3Lhd5Eo5SsbOy5ZLOzQHYWUqI5zH3sGwrdyYPjNesXFeeJdIc0LjpEuiklpc4p0XoZHb6VXBysBP4PudADPGdZ1rivBwGC+TB2Zo74onq3hH2L5swbjI0I4VrzzZ6xWe983cfCZ+qjhJfvf2vbkTmotbsUavX0cXzqZPPaV4tvdJp9SvTotPO6WUPscwn3tK7dKrhDexr6BoontYu6w4hPGogsecmJbadroUsJXWXcbvj+F5e/Xs4nEti4wXXSdzhCsP4XCRy3mI5w9XO60MhLejREbhyJMq7YzvIjaWrMREHU/StHr60PDU1FQUrddbFj0Yu4slbQy/TYZPIq23SnS8uXFyGN+3j0ib9BwVT0NDyqNMleaacIXnsaY+80AuJyJad3MJz066nE8PDDx/zmYqjuxADsPwkMw1fb6ScVjvJWYqlY9UM4MZwtPMk9HUesLrO6NCxatHrKApXA9crcsiA6+fZzmPL1nCatwF9s/n9nIYhVMp1caDXMGLUSKFkZomWGOiq4bX87mcRwMlkTV8Y2S8iUIpn3oj+Lyd+5DxOt52GTweSKbGznQByx6C45EysH9aaOh4VQ7VMA6f0kmzq1DBm6ECx0/IJFcL8l0Hy8tJN/TQAj7vuQk1PJMVJYwdzhO1qntV8ZbLYPv9zWOumVdHx8t9peRhr4bjXaqShle3noziWvT2WiFfMV7cVvDva8/q6OtOqcHws65Sva88pWR1KH/yKdUfWQoebTsZ4433Roqmg5GFzRnaMZ4+tuYo6yoqNq5+GmK7mO1RrCga1s3llsHZWWfR4Ah/aN1+kIXePDbWaN27mXi88jMG7w4nE90HGxWr0ypDXj/n5mi/geedGcpRcLlzJupUC/h+SdrleDA0TmhlxC6ejAV4P6rh8d6w4PM6Krz/lnIlmiSZi/X0FqHgeprB3+L5DWGk7rM82HRmJ5T6BwM7iyzLcb9nVOjI1zpW0RQe3zcGj56LgYFlx4HttQX4fGnQ0bDUX+9QsKqKFLHMbYzl02YHJ95sLqPCPVhYxtuM8asuxyJxOtKxVfbTHO/u8HrJXOhYSvtZiJ0Vh1Fed0ZYNeWU8a1zczxnio71iIXjx8zg+KzyGvbXucHz15jbI90dwf4tIjge93zGo+tkNMJ2t8xCv19wKQrUA8JaP0gYT2u+bzhdWHBk1s3xdU4ubE9Pw+Z+A/9+ksKdEO74NnanwS73vasBx3sUw/bDv0cYDHeGiE7BIcbyUYX90dwTVr/slBIE9pNOqf6XnlKsyn7yKXWXNhyW2GnN+BPJWaO5pBtYQzWDvEwSUzRgnhI2N/gR+oO5M0cif+hg6z4r82ARLzV0uw8lbNdqnQe+B+/P67uFjc7liTw8EE/o4asannTG8LjwrnPElEsL27OcYfz54LJGJyEWseY9nrlXHlY8GmyHGJvXjAk9x3E1VHZ3Lh5Ht5rBouTKSI4DuEhtzSPyFcMukenWcNWcdevc16uriAzehtd7e4YJFoXoInu4c7A9dp8hfjSP1/IFfnK5UiPvHAhztNWHKh4ttvD8prfaIz5TQ4xSCbbP324ilPLBBJva7Ml4tujC+1XbxNKofsD+zgUTafOLhkfmuQ69cXR1UT9aGlhfWTUTyIXDoiTeWnBK3Ko86ItCivrPnYLHlv9gsGKuMNpO9RFGpscw3uDkmigJnjpG2HiiIN0KcPwqHWFr1Hvk/jiB98v9u4m1bgrbe+vA/h7Mnojl4aXKPWvrpGg9uLjYKS5Mju2ngxH8zbOwa/g18i8SHN8g6MfYtNmKwacVZn+4SnUbcP3d+fXV+vv21D+qP45jhb+9rg4Zqa/S//mf019PQ8rn/hGQZnLfOyN33OpPn11vVH8mZnNZOSvJmerPGijyXskXQuztgrne6k8Ww1mrP+Yks1R/x2Rov+svuYsuYx7hE5WVfj16194VdCWy+KSIi9zxUriYINtX6r1SXp3Kux20RW7PPRX/pD8tKDjvLI9Rq7/Jxpl6O7i5bvV311aVd4p4N7czISuVhV6kXrnqGK3+9hZs/y0ba+hNf+lANhjD8jNZWVzLu1d6oZtbuCzWis0wJy+5ZqDH2yQ/KXAXCtt/lOH7ZiWeK96cWXhZMtYZ43EsZOXuGisvOfdBVxwOXEWZeCtvP6hHrf4OrrfxUi0x3/WXJDfzXX+7U2S3+uOWRt7qb5nD9r3pT+kHqTJki6t3veug2XUVwPGbcUfvOBw5yLpe5fm7/vDcx0pWgFb3CdjYqhHcJ33RdZXjuP7/Vv3ZvT7oC91f+uswSMNzfiQz06NbgUZW0wGWR24XTAc/BG2fcxKe959iHiSdbYS2awT6eHDw+nIFutmbCGHwvIyiYpGUWvE4DrFuXEE72z3oiOlICG+OV4WJb/sujyLtArrBOny/jEB/zsUb4SAuQV+D+oG1Spbg83uMFE55G7QEl+oR1R/2Snj//uC1+gsfG3i+0wU9zRcZ6HETwuNlJ5fxvOuAxnppstaePGgvOo4lJp6fQX/I4UB/QiUz0WQL+6dZTqu/aL4B/WkaaHaZDGF/iP70nqfgcG2A/o4ybN9ScxBecfB900cGmp0mcDwWAwzbu5/D5yGPU/Da1yUUrYKHqRlZV8SO6Et5eOnA8XamBhzv0Ie76aIP+uMGKwVv7Q5s32ACr6/P9w7WB2U3xAMGNHiLhBHejp8KCgdBJWv+FI7nlPNf+us+BR3PelfQNGIkWZsj+Pdcigp83pmT1tpZKBy8PFhwvHtMPf+6U4oXB3+I/tAnn1I+A/pz3RVoYBCCNrwZ6G/CpbvQL5mFiwbFAf6Sr8sU4cEC9JJZGWhD07a5d8DTCkXsWIdrSQT66PRAG0fhbGFpChrE/Ah+UdPRGG7N0jJDwWE1myN2Frf6825W4aLnfSFj8yDtQnwNQG9OsXHgFBNAX+4AdObFoD/NTlLGy6bwWJmDbpTzNmRw6jTaYs8qRkoO278ag37cHPTncmnGBMbNKBF3Af0p+0anSW6wqFvUBujtCRryi+b582CETbkLmpIGszWKjGyC5Qlo0CsfoL/DPoNb6ytoy5sf4f0GXMip/oKxA7obiwu41ZxPYX+nJWi0tjID9kdJc3+YwfHaPUYGntRLeL2VwfGNViMV24IN+1NsQX+zCDSJOv0d46thwaOCAZ2O8K35PI5bI13MVGyxcYp82YPXI24D++/acHx43nTRhoftR0rnpT8dxTaWLwwcz/2Qi5CKQH/q45IhXDkzFo2emd/qb57P11+lP44TmL+9Sv03b/y+Wn/8J59SxmTM4cneBb117qCz52AHP+GgBI2ddHENf3Xvrf68vnuNkI3iLrZduWS85Lg00SruKxgtHdCO0bxfXttgjsJ5hnCyiiXKoj7CauSCZnJLWKPuwrax3pszeXB/2CnaGnUHS/odXu/sr6AlHvSnySqTe7qw1lAogv6sxeSlv+3w4mGlJxxDqr+J2pWwnB1qxhunoKEotcd4fGz0JyegvS0PGlKT6pkH0qLESDjroL8jaCjgF7A9+9kSrLUYPhEuY2ePUk6PsGFLLAqO/dscWeudByfb4skEl76L0Uh8mlgZ7x+Mt8dOqz+Dg+OH7yU83vZBW1R/E11g0aoDj43pskb4OQfNdfAUYUk5V8ib+6A/LIDuzO2ICbE2WLvoeFUNPD6A/jxpAq/3hvB6e5ZVKLgzwh7Vxz4cv+0A/n2EK+zvyLnB8etboL9dV2j1J2nlS39aBq9Hg12VY8m8VmhZqwHWGFyHuHOTxd9Rf9+uSv+o/vgBy/ztdfU30Z/4yfrbW/j+rj+S/V14YfKuv+Kcg47cvbJX5ELyqf6MTTeoqP6Ou9Bus79FwJzb7G+dw/udNKxp9vemv+OxtkOzzkAnJPu7ZEsDWYeBKivdy4z19iNnnpvF5Ckr42tyovozRDfTFPdRMFR/1lhMTzT7S1a8jmz1XONWf2Uxyc2OULuKcJTW3sEsLMbuPnZwURSFhXdxLSOEv2S4VK4zVP9afzT70/dh+Z79xUvnTvVnd0IsKvW02LT68/OZqcyHXEL195b9XYLYyK2irmWa/Z1uays0BgXo8bi6rqn+rHxQn5T5U8rf9feW/R2eWaokjpD9pL+zehu1+rOsfOdlw4uF7PmpOilCxDzes78P/ZlbE+5Tvui6yg/6/C9/ev8Pp9QX668vfXKcnt+WHWxyuczE3ODhanXxQDgYMnI+HcbySesF3QGeoGMXeRPuodHsT19cxdwb6t0I6Y9cxZugB/rq9D2N6m+1sCQmXI29UptehjweK0jKo0sP9NcPm6zQ3CpM1FUmcOt0mohYv8P3Tw8O6O9Wg+4WxuKlv/rMKDiY11IYrrqgpemy0elUh+vczeiKKFmpoNdkBN+vNpoqIwf0V6WgvziVIs3PrvB4sIDvdxzQXxWFKp7Oc4mZRhpoqf9Ygf7QEt6v256pxQoy8PRkgP4uI4nVstEVtLgt4PX48Vhr6+1DxkHnJKF4LILOTjwDn3eYyCiMTvcKPTzYXk+/S2iqyKDhzXMl41k9A/0tZvB4PQ1EPOkj0OPtKmEtrgQNx/gGx8O0vJO2VUCvW38FWi4T2B7pCVqUr8duGJhu4moqLkZ4vp0qKJZnWNZ0zwAdn1YyEw4q0G5RMqDDtamE8fE6ERHJ/rCrwf6HCPb/3mEcvHUV0GPtKV+mP37As/0/RH/cJ9+qKitFxtqRBx0JTrFG4UwxsckkTfZ1Bf0FPdCfMxglDFa2xRxuLRcalhMJ9LfsHktkXzsa1jthlvvrgxGhiXODWznlCdrrlLyMevuOjPVylDJ+34TnNQU+3w3uu9wvopmJ7rtYxuoq3aHgERR7ZMcHG49c0FYwqEA7wUIBPT2WoKWpM9sjU6zNVn/9keEiWT6DLqsm+3tM4Pl81hthi9vB48UGdKe4txF2gksK24+NCmX6QMfq2YPH0Rm0qTKw/Y6uZKG/U0Bbk2uvCUZAg/65mImI0RcmRmIIzz9j0FNv29Ow9NikYTB/wvE4nuB4OBLoz+9uDBP1FdCmniF43rZAf7jRGcn+grsOuoxHAwWbwx48ngCy0ZJkfdvZLvcSFz4/nVsjLIu40WEC23OwfQWPwnHC+IcjaLNfKaBR3clyrxjwJs3+9LLRXzWA47XKFxZWBqC/wNsVEapyON66noJGVw84HjbXAwrM+vD63YTff5X++MGQ/aw4/av199n/jTJxRxy2lk/Q36gv/Ky/fecMV6X146U/QxiA/m7nl/5GzFPBil6Cdkj2V6S2i2Wzyf5GgVsin9E1PB7fQVfsdbVGjqk7cMq5oLMgGO5RMvBFbPXKZxisNIFHkz3oz0lgP/F29cr+4KSBzzdPpYzcTMVYDqdHJuAvl5/1t780+qs0Fvme12R/+AinCItBfzPkRug6noL+DouKCYb6KkVZPUFYDlawvcH4ekLDgx5jEyVs6O31zprqz+kNngzODqDHyQmOz2ijPBjczQQTDfZb+EkXBmiq0Fbum/6wMXNYNI/vNh67HGhzbwslStBRxdZxBu8/S43+0FLDJn8GDY+UNUZTZwJ/0ubFE/kj71qix34Hp7A1qsCJMWyf+TzaWFmcn4x/f4oaGhlZBxtxBftz0kGHjDEc0+zPEwIhQqPuxMYTo6gYbMlOhbaXnY+d0/A31t+3U+gf1d9AYNg/RX/DT75VJdnfKRAnyJ4Kiqbseef8Xvn5kf3Ryk+S/R0esRFazhX0MXGkVas/kv0R/b1lf0R/+8sBNEgqP3f5deddtJvbZn91bMy8W/zQf9bfR+XncRxa79kfqfy04OQVlck1WXplkRjIuCV1pfQOs9JLxcRrKz/rOTwmlZ+Wxqt75ZxwW6o/mv0R/RXxSm8rP9+yv33JRVR/b9nfh/7eKj+LrLJymv0tDHSllZ9m4AVr5ZnMTt4udG3G2A1Ap4UqHb2LNHNyezAEvcZdY+5d7oUdUv0V+SrxdqjnhnakYZdmf9l5b7aVn/XA2HiJOvVyqr/BBeVUf+aUB93+qD+a/YWsnht335eV5dI5eOXyZCIzEYov099A6A3+kOyvr3zydXXWaAR5LOghuYEupCRHOPYx6Cu+VnvNCaY8zf787uWlPxRdxdDTF1uMikuTtT0eoKXyLrX6m9l9KZ8++eSk9YMjj929DPqYryVZs4sC9NfdKXk0XXcruG4uRSw9Q5mJkqCppOwZoD+rgEtnuQHNMWEBn28NJBR2ang+mzIaHBO4rmBDuvPIVmF7HH8H2vPm8Lycgf4WRgKPbwK8v+87Mg5THbZHu4H2NltBwdEig8dEf7MqAb1uZnIYjpeJqS2PhoHDY18Oqf4OqFBBk0/QrJFIa008SDKeN4lbfFM8V1tMEgXjUxf0d+dhf4IB6HDTKWF7HR6ORxN4tpWfmQJa1E9bEdurADQ72YH+9BiOd/hYgf4m1WOvafkMth+dX/rrpX0RG+t1F1H9+X3Y/3i1B/1drFTWsiXsD9FflJ+SVn+4OMG5Xo1A28WdQ3j+3II2s3kyp9lftNXg33uu+19WTD0QuB73SVepr9bf4JNPKTftyXi0mIFehjnoTwsb/bnbJkt6DuCeTdooeBJvk5zqr+N1ENb9ziYPDFU/oZoBfWizJktTRqC7udHoTwgy5JkiJ6Kz3ZPwGHXTHAtjDqNzYBlYnbqgnV0y05CyjCVQWZoxYEDQjXo7g25Qp6nknINm4jVoTeM50MtgMUvRqdGYLC9CuNUtCw1d9gcZI/MI23/bNtnlGfQnlfumEvUAuquWZ9DV45gywTPmShTcNyNs6rs099IFfH5XGGjY2GbN+4PZHB0s0N9oKMP3hx7or+7GBtUfDmp4fxn5cOv9hC3x71cuQmJ/gfDE5DKEnz3Ynl0B2lOue9BdejbmVH/yuUrRW+WnxF7TEO93cLzXJ9Df+DHf5fisgf4mF9Cf5T9gezkDnreChYrl2E5y3xzD8XnOMrhVdvMsx+PENNFh2EPYmG9B36Zq7JFwg+MzOjKg9+dlhuESMDKxcRXSPGBHoD/e7HlUfwF74dOv0t9AGPTEP0R/va/I/rTxHLTCn0Bvz+JpYc25wVXgVqzXiD9OZKzNZ4/c23igw1g/Stie5y/9aZ0d/KSV+omCAjsp2qwDFztz5xm+6U+J42fopxpoi+jP7vsM4y+XyxNS0lGXVn5S/QVs12/1t3DWJsLTy5hmf1R/JPtD7KRAfpnaFQoHtoT10wm+H89XIipE0N/E2LMhzf6Y9A6PDzPYn+IJelNnXQcbAVsjPxaEFB2a4F4R1qBP/QC6WhX2FPQlgf7WxjhF6Lj1sGv0n4zn8WKEQn0Jf3IuZ9AbZzgmYtXlq/LTKAUXRSzoz0xAv37QFSrUuz5tjGbrOvT1clWiNAngFBbYKgyCOehMOl9a/WHdgu07ZTqcAn3zpb+deNfgT5BRIc/iViekJlsHj54P0F98Bv0drEMHOznsj1ef4fnloDvG+q05vmzutPpTBm7FeOfFtUJTbhdgNN7C9nBm+lvq71vn4j+qv6Eo9j6rpuar9Sdwn/tHgPT9venvo/LTXjBB9Zb9Uf19ZH9v+ku2ioMsKwXdvfX9kewvVFCPVn4avg+fT/r+3rK/H/WHBwVPKz//ru+v1V9T+flf9P2Rys+37M8NuN27/tgLd37XH+37E872u/5uz4Gev1V+7ngNIaseSbzSC8JDqz+S/d3nYQH68yZt5edOkvZechnC8z/o7y37e+v7I9kf6fuj+jMHxarVH8n+jlF4987ric+86S+/Cii3bUvhqf6KrWi2lZ9ZtAI95jOt1d+JZTZUf1afK8qvulUVGHb4h+jv0ys/L0PQyCQJQAOP3sPVNhVoZBFcQU9nVt5rvfIOetOVDoPvW9CM9WQkHDb6w3P2jmn2R/QX1hnosLw78H5xLjHxsfRa/aHuGvThh6CR3jRBeBN3lTx0Q9DSNVJBfzgFvRRN5akUvPQX4wU8juQcdLNcfqc/kv15y7zLo6ViSKDVAF5/PD2w9pQNBcfHJovzCtBVpHqgNaYH+kwM0B7J/uaTATx+PpvKUBW2f1YboE04N03NHzov/WW+99JfJIPGToq31uLlCj5v6cD2eBfQ3DABPQaLR1MZKsH+1FfQ33Q3brLBladp60kI24c7oL9El0xt5T5FLOOOFE4Tots5aHjGuwoz5XjQn7+B7X3Tnz2C4zMWhqC/Ryy96y/ajWRZm9dNX2RiNdmpIs01PL2O8CznX9lf7jzgeCtX0OYj8uaa001sPNdEmYmH8+zL9Ccw/f7f6u83yf4++z+ovOnPv4J+bmIHdHYF/eFodzYRf1vIWNaHSej3j9wcucszwg4336IgCPtwa5c12ZMWgP4ceCc61qA/NXumjCdEhYhG64GEJW4L+lAe8Dz8aOB/LW4XNtleqz+zlEEjIQLdbM+gP2RtQDM8mA8pbE+HW8c6Df3dsEiR+GwqQblThPz9nDMR2p0Vqr9gJsH7hWs9wrrQ6O8cg/460QH0hU+wPagsTmgrxvA4H8HjiTTbI+3RAb1ectAqXoFes6QeY9XNstyzH0XT1NNkf7EHz6dn+Kuu4lGrP4w8OF5StEHYKuagP24D+8PHjfZuh6aGdjGLUL2tNeyo14Tx50IRUf0pCIH+ehJoMO3C59k5v8uDLjurkKaNYfsNnDL4JIG2J10Ljn9/lMDxFWdrxJzPsP/6HPbPH89NBB8D/x4I9BdcnrD/1WNhYWMT7pAXPw0XTfxG8/c5aDTOYf+J/kazEP598fP0ZdmfwPD9P0V/n135eTzUHB5f2ZrxLP4K+puq9nvfX57qMp4smUfoy8Zqjkb7rQQ/kUfJBJliu2i91hU8uTaVnWW6etefnwzXJUoeAfxEVk/QoOYKrf60fMYib2Hbe1r5aaXVM/e12OGRrjSViUEO+ouE0kSqDXojfX++p5QaqtgAfhJKH/Q3Gg4rlM2OMjbP5yf8sE+v7I/oz9vLLkbrajjB+oQFXSb82kWLXZMligZo6TaH7T3ejvBOW3gir5o6sL0W6M86gv7wMAH9cdUOY6lYM8jXT26rP23mgsZI5SfRny2adYjT9bXVn7qz4Xjy3IpF3OxuYwdO1FZ/05UKN6y1XiHc6zlwWq5Ad9LRBf25wzVGj/MUTgnv/AyxWcH2ePenhtHwVCF/OhdKNFOOrf4CQ3hlf3YS1giHMuhv8NQn2BUrhvFuTJPVri8OllQP9GczTqs/uWLqPHjuZf531B//P6I/kRX6f4r+Bl829cUaK+npLfv7se+P6m/DSuP3ys/TfJa/T315y/6I/n7s+yP6O4UPJzeP48qkfX9Ef7Tvz1wzp/fKz+mS2XtXsQB9PmMleuv7e8v+DvJJQ8b4ocg0+3ur/CRTX0jfn81sa5ZWfpK+P1r5Sfr+fsz+6NSXojTKt74/e6KH87fs763vL1mVI8ZaRUe27ftrsj9bCfxSqW7M7L3yk/T9kcpPayB7/E/6++j7s2S1WtPsb2eP7J+mvlhTK2CVlS88aPb3NvWF9P29VX6eTdX4KfuDv/lG9VW3qmKPGf7tdfU3qfwUPvmUWjyaPrTNuOmba/Tn8QzCuC+ChrgE79vKz+sQ9BcuQHe9UO1iu5TFHN/ZbfSe/aWLRNNWmdBmf1R/k1Ofx049fOkvjVcIT28rJY945V6h4BKI2Iw80Oe6D7rJToKGV3PQV+iKsD291Uym2V9k3bxWf/jkMCFmV1sWRRwn4223yd40DDpMj5KMA7kjo1jcgQY3E9DhVpfh+4n+riv4YS7FpZRP9VCKtLi7UjAWddBjtwf7R/r+orgH31+vvUpzMOgwuCagWY2H918YQcZ4pHcZL9QTU+M2TZ8e68L3p8m2RPvjVcYRbnSYOqDl+RFJeGWx3Rw/w2bqDauLWEd7KYQ/ELA/iwCOxwbZChP5+2SvaQsH9udwBJ26NuiSi5YCVqZTOP4+A3pUmFzD3sl8ZX92KcH3x7Gcx+PUi7TkkbT6i5zBnaf6226WoM2OB9u/7CEHLyv9i/Un9nrc/9bsb9Y/w61n1PStHcJijczgpT+a/V3A6m32F49Bf3WxUbF0v21CX6imezQ93EAfHT9DQdQD11W3G7z/FoBe9mvQ39jsSdjGSZp7223RZn9Uf6nWZHd9H75/mYK2jk3lKb6C/oyq0V84B/0tLrcRRp0AtDQy4bEQbwxsPbkIYQMbJurdzyqWdwboTE7g/aTyk2R/cOKC7oj+7J0G3/9kuRNa+6DDEfze86CzB03qQgduVUsVNOU0n0r0Z88a/bEz0N/EHuvNyI2U8e3CgFvBeNN0JKYJE+RL0OLwtIDH1QD2l+jvOAXNTQ7HhKH62/dvcKtZX+D1SwTH75RkClZjuEnG3RvoMT/B6xVtCceD6K+XxqDFAKc55g3Q31Ibg261c5L7/RQeE/0ZvR5o3ap4E8n9norVTQKP7wGY9LjI4PiEDOhvZXEuGp0GBravcPy8rg36WxT1BI+7oEfcmc5PX6U/scd9Wn/CV+vvs0+pB/Z5mv35SxN0NuWbvjiEQTseV67RxQxkbMfDR07197h2ZeyUwg0FPd42kX5RQX/LJ+jr3GhKOi7HWC9uoLkP/ZHsL5ANZ49itu/Svj+s7Yf7NvtTGXi9IQosSgrQn4VztvkPNqWLutFzgpUqfCI/11wT7fmdh8dbpwiDYLSs0KwGfVnHUc0EKg/66y7tCZ6oexbhGL/0Z8rTJ+M9LqCr4VJ12r4/I3NSdGJAVyT7w+UWtFWH9gybZcKGPv8A/UX8BWNjkoKGSfb3KEBnsvEA/T1HoL3txUZYj+51jpes4KK9drGxvbbgeNbGikfMo+9gayeD/pYS7B9bwPcR/dHsb7JXQcf3gGECKxMxusH/j1XDguNVptcKndX+CBvoUoUBg0GPYhk4eLIXGBQkmmhS/bllXCN/vbuWKJBBf8qTh+PHL+Hzjfv9pb9kB/rztF1I9ffbZn+/mkn69fpjmf6Q+1P499nj1EjpZ7EtPWRqdcbS8K84MT5j9TimUoy91POyS2C1jX+nB7f1zlFghnTsCwn/CP9Mdg18WytJ7RV57TIWf0ApDf9o499p5+8p/95KPxG6rujQT3NQBamy4xnRK+Tusg3/mHHCenl8thl7e1RYGv7loaWHdOyLZzFbr9AfJkNLPxM1570smvi53ReCNS39zFLRbsM/Vnjcvbw2YftxAe//KP20t06GFX2R9in/aPinRkzlHR9jg7GuW9akQz/fSj9nGLhMhn7az4TDr6Gf34d/dOjnzILj+xH+WfwE+NofeKmXTkdOaA/z3fxt6Cfl3+SyAg5ejm5uX4dKRcO/fGiE70M/73FihNYpgcdPNgeeDtIxMrc7f075d+ITK7eio18pgcid6dBPSwiMH/8b0GeeU6L4p3T+oU/2n2IuRax1MfiP1H6KSo7wfOWCJwCGrf/QbPHy39W0O7T2MyiuW4yywgFP4frV+XeXOIRXuxj80pk92vTP6DtN7eHpIWtONGv9Fy+O4CXiP2Uugf8iFTwEF78RDvAU/MXGXtv5N+0Z4KmPzj+v03v577GYSXhjNm0W8frlv8V2+0r/MhH8RdK/sIO9uebeOAX81IXHOH1EtPMvChbw/lGTzj1rz3z3381LVDzjJuC/tIL3y+NEgsdNbSfxXyyC/0jn39Tg7iXaLR/g1f1KQtNp472h4LzSv8sJjs/8/Oy0tZ87B/YnJT7brxVmOizBf3UQtrWf0/0Zjjf1n9ztIj/VwMd16oGPPVlBkfZ8iFo4eoD/tjz4m9R+Ev+F5lAJQ3Akj7w1eD4oT6/0TxdDG6/z3RfXfrIMx/Kflaj/aYNfRBMA6HaiZjDLFQAlVw0ANQBY0F0uTLSNfRnuntgkDJIRgGV4A3C4vfGG8XO3v0cjr6cB8OoM+fy4ae0b1S0A/Tk745G6ncMJe1oAQAgAEXfQKQDhCmPISOis4fkHgCsYrWZrpDi1SYs/afxHAOiyGABYNKHbYazA+4M8ZIKLAQD0h038Ny7g+13DSBEjDQB8uQYgQiMA4IzP4O5Q0mF7gtGsBION4POOVRr6TB8+7yP+w7vLC4BwC94UjxYAwHu3AeDJBODNtwDIfAHgHQ1RwmC49EQ0/nsD4MFVXgBUBgBAx641rOcugC9m4PFjvJBbAJL4LxMBgMZmAPeQpPhzPfQ1rIp1mvumB+CTny8AYraG41+WADrJrWD7+OdJQ4OgVrHuAgA9rAJohR4AkMZ/BIBKw3JnitMmvjT2aNw7T7Bt7rP8SwEI51Sf/1N6/4RPPqdI9adiJiA4dwgiOssTB2vaE/66wf8lRaPjRcHyLH7kXicX1ii1+jJ27T0I0LVf+Z98D57IU7Lr/l2AzkWsED+wNYxk9hl61QGEGT7vLp5EaxDKqGef0N1egAAt/5kHUW/V5n9EgOAoENxs2p/gMcs8UfC4lSat/iQCpNWf2vqpYulswfffz66MjGritdWfAQ/vN7rDMbZ6/Kv6M82mYypAnF1gf0tXbc45+ZljoSOckOxMZrT6018ULwE6ufjK//hQt+jkl2DOXE3kuSA6VbrVeTDYOBg54t3G2u4CIr15sD/jbtPreNJAXESAc/0O4nNnFRwPEYR2f4Dw3AEGAYYMfP6CA2EqapOfLs1VhXqJruPx4g4C1FWhQri7dbDt9ODfZ/UEER8mWRcbixSESQRI8r+JuID9X61B7Kagu3TuZ8Ai+H5npYZY6gx/YwF+uw/8ZwXI8gOe/0Oa/5SvGPxJyj+pAE+GUXv5vI/b5r9OCI9/XPaBNv8RAb4FgKT8kwSAbwIkzX+Hx9lrBUhGv1ABkgCQjH4hAaAhdLLqbfAnFSAZ/UICwP9e899H+ac5EnZtAEjKP2nz30f5p3kpq7mycJkDHf1CBfjLwZ9EgG/Nf8VY1dryz4/RL+8CbEa/GG4EwiSjX4oj0tvyTzL65W3w548BoJCg608CPA9Y66fyzx8DQCrAqSo8fwoAiQDp6JcPAZpF5wsFyPKCKPwZAvz0+k/S/efi1UuAZikg7F9WTeN6M/kzuS0H2L3HHbh72oFgZHnYJoBUgHIjIJ/PQIzHITzfP0oIrwVdYsK4Sk7a8aEOsKzfQIBF7bX1nx78GNr6T18ainClqV4JIBEgrf88HEB04a5QcBjYICoy+fPggYC2N5PJ/ZSbVGhIRAabFUZ2BK+PuoaM485YRtHu+r0ArY0017pZM5nT1uDx6eBFmoDytvuP1n9mg9l3AgzLlUK7/6J+B95vKAwIT8teAkyCQsWhVML33fCkrf8kCWB0UUFwohe+uv+K6tEKcMLIr+6/yzFvJoteX7NfyLoP29mgmUzaHM+o0Nv6T581PVcr1NWr+4/MfhGn3wTIOXB8Aj//rv5zyxdwn8zJzf6eH3Pt7uUOnouXL04AWXbADP6U4S+fLUDvLnex4kybgkIEAvRYEKBxBgHSCLAMMwVL8gYE0i1BMNz11kaAmBn1U1oAql4DEBcRICkARV5TABq4rwJQtOLTMBhPDYzuqQKCmT9BPM640NDkAAK0V3LG0AhwWt8sPLptm0irAgHqwbkVIG3/GzELAyusH+W4l4O4DA0ESCJA7MxeEeBoc4DHpw0I0L4fNNr+RyNAUgD6FgHKHAhw4mgZohFgvTh/FwF6O9/AY7gGM95ONsq3CNBHB9gfIkAlWMDzyw7sj7cFATr8CMRl1HC8Ruszwtb6niIaAZpLq40APSfg2ghQC4dwPMyyqJA8jTVsGvV3EaADp28ehAN4TNr/iAD9x9RsI0AtljIQut00JY5BgOBX+DxjaLioGL4iQJ9TjRM6nAdwNzvowb+3ofDVlwmQHfQGn3Wd+tMywG545rAqczWD5wgERDJA+Gv5ZGgG+CHAYFk6a6TER5lOf6ECJNNfjPLx6v+7siAsNZ6A6Gp1XSEuP+ptBsj34Zc0O3Zd2v8XdG6XPQqjcRdbDttkdGOHR7avh3iUIBb5uSC2GaA1iF4Z4Lx8eng0zIocW2cQoImHiPb/YR6LMu3/Gw/2LKIVoM+yD+K79l4ZIO3/8/YgIjL95ZbaI7ryg38+OiWaGpM5tpSmAnQ1+06AmNFfGSAAs7HYt+kv8sZ7ZYB3/WJjPbFBpJfZlUdV8320AhRPnepdgMZImKNk3FR4HhlS8br+ToADHrZH6E10POl6VUgrQIkASQUoVs+NAO0YBO106hDnF3jemk4mcHzWsP0714Fz+Ky6NAOkAiQZ4CQyQKhxH/+WFaDC/4wAe0P+7xf++00E+NnDPz8yQCNh671iHYued+WroC0B9ffM4D0DJAL8MQOkDYAfC//RElAiwI8SUNoASARIS0A/MkAy/NPOr8/qrQHQGnjwmGSAb+NfSAZYagYI9KMBkAjQzpc7WZllhUgzQCpAkgHeethpS0A/Fv6jJaAfDYDWc1SnPwnwl+NfSAMgLQElArytbe2npR9oCejHwn8/Dv+kAiQZ4C8bAI2rAtt3GDbjW0gDIMkA3cnj8L7wHxEgWfrhLQMkAqQL/xEBpuXdfhdgedrYoREpvPxld6u9ofCnrPz36fNftvlUwPK46eDDBxDGlL22AqQZIPvYDrGpcp2cZoCxdeziUe8phv7V60bodgMhRR27EVPTAUhqQL1BIy7uBKIZ8wGHpfMFBDhSX9M/A+X2qgE9Dy4CdouxzEzt+uHS6Z+kBpRO/yQdgDQDJB2AldusHTFfw5WovIO4Ansl4XUfxBduWBCkayH5vQOQ1oAaeymfxudkri2HIMoVc3jVgA6URG1rQJEqmdrjAgJc3yJ4rKUvAc52aymnGaDfrDQYH84guukVhMauZrD/1eaVAfbD4lUDOuk+ZNoB6KFHN6cCvAh6lwowOg5ge98ESOa/0A5Am4ftIxkg6QAkGaDXuT9MbfpwmrUiAgWFSzmVNWuzkvF20Yd/v3wNor1tQIjLaUcJw23a5akA57P9a/6LMjRsvJ124fVfmgH2huLwT1n8QfwKARp6nCE6AIYUgUph5yVAXxnLWLFmTQva1GiLQLVpuGH8maCndADMWxFob9UUgZIWwM16xtMBMKYvgABJC2D3fG4zQJ+bzjRkVr6E1V2WhXjWCPQggQDRoguisc1msYNtU7R59eD9QKI1Op7h863BJWozwMn8lQHSFkCSASr90UuAp2Gm4VFw+K4IdJz34HGPbwbeNBkgwvtXC+BSOLctgFj1XkWg6t15FYEuPbg+2vwqYfCkz2GkYRCgvG/Gk/Z1TqZFoIbdZIAbHwR4Tc8advenhAn83asFECUMCDBSmsUyqkaAk8UrAyQCpEWgcw5eTwQ40Q9NC2ZTBHpdNhmrOIbjxWpzE91d+Dz5IjVFnUsQoB6CS8niD36dfcsAb48U/hKVsP0kA1SvFzi+iw1ffpkAewL7970Kv0kG+NkjdUkPoMusQVhaLaRovAsc7NoeCNCsShCQdlToBBjMsdc1nENLGTu97SsD3JpHlU6AwY/TNUWhuRzjyfr2zL3BTqyQ6k9HcHUJX1WgK2fiYmU1BOE5q+Ee2TurrQLF4ugqooABAb5lgMPucILHx6pmvFMkmvCbsUFkwrFggqIewucv7/D9VxDTj1WgXsd8VYEizDUTXJwyQnANAxHuzyBA4Sm0GaDNiK8q0M2qEeAwefUAovUdYylOGOTznhshsep+VwX6OIMg7fMDBBiOHThb0rsDfyOclwDvpepgqTy8MsBSAtHJQxlEty2b1zcCtOqaac45EObqtrSwbl9fPYA739axzvaq3MuH1xJFptpWgXr+DAQ40kZdLA0GzVqGDLz+slVh/yzhWwY4BXGrD6ZGfq//XQbo3aTqtxTgtzPknxVgX+Q+7cr65QNAP3kEDFn+gY6AIcs/fGSAVIBMEN5aAXIrP6IjYKgAyQiYH5sAf6wCJRlgWjXjz0gG6JbX+7sAyQgYUgVKR8CQpd9JFeivF/8jyz+QKlBrdpbnNAMkyz/8mAG+VYG+ZYBEgD8OACVLv1MBkirQt+UfSAZIln/4cQAoFSAZAEqaAKkAP5Z+t4+hv36vAv3IAMnS73QEzEcVqGVeVbNtAvzlANCPKtD72Q5aAS6NWeEdZ5GW/9gESAV40eDzfrn4ny2Xp68TYF8c9v62CvT/UwGinS5SAU51FcRE1n+gAlxk6UmzleMQj+bdDkMzQDIB1AwGYoj7uy1Gy2YC5ra/fgkw6YHQgsdMYqJlKp00/fjkWwGuUk/WXMVoZ8DE4bF7QvwUvn/yLEEkJAPETDMDBvXkMNrcQICsl7QTQKelJ7UZ4GqzhCvzab9l0U5uxCV4jVhd75UBNgKMLlt4/zxtuurspxSGy/ljronuQ8H+KpLySBwlkbbVryqenqbwfWpX0jT5GZrYex7lcHpyHpU2GDRrsYvZqwq0h69tBjhlm4mecFvfZoDT1OhWtAtwcVvD89ejJGsr15PwYsKBAMkMGCJAZwhCjONO0grQd0SFiRMFjtf+/hJgOOommnadPAVs97kOgw+cZ2r6FYS9te8yQ2fAkAxwujReGeBATkbYkx5KHnrzO4+kWtKoAGkXIKkC9YIbvH59Vb5OgH1REP62VuU3EaD0FQKkVaBHYTanVaBKts5CKsDUAmERAfrhCkTCng8qHj/UlwBJG+D4XL8EOFyA0EgGGLCRwSP+eWtHgHqXUQH2izc6HuuNeFgBxHRYrOFui1VebYAkA7SjLQglws2CBtoZROdVaejdLiA87PsGNvEhakeA0gUgOBCgl3GzNbo3i7lTAQ7HLwFK9T7N6QhQ1Fea5fKsZqjMikvpAhBEgD4zhP0rnM0E63AEcuwZIMAOb8H2bq8gwM5jdkKHjQJ3x3z3lQGSNkDTAwEGi+NMplWgVIBBBgLkzVcbIK0CLdgbHL9mOT+aAe4uTRugOvg5A6RVoEVlKViPURJ6TxUEfK8tE9sz4zUE5qMKFLu7VxsgzQCjc2GiRK1bAdIMkAhQrqqvFiDcTn1at8KfJsBZsOCxuVuCsPo5CE2YTx06BYZWgbqTvoLd6eoBYhgIc4SLu4xdVbkhf7d+CZBUgfrSYtVWgVIBHsI1i4zRsu0D9PbedY8C+dhWgeKHdDmh5f4pYcTGIDSy+vsqBgHKjz3bCAkEl4kgOKvwQVR1H8QT3IcetsLFCeFqsmwFSKtAJVmUkWA2AsTNFBgiQPP5HNM+QFoFepmAcA3fBRGF3iqFX/sWtq9UYHuz/uolQDIFJpxt9shTjxijeZdBgThbR+hqNau5f0yBWcrDlwBJBkgESDLAQHw4LBXgKFdBXDV3hXNm9tRpBhgInhChbg3vH4csi6gArdnOxvKqfObBpBIqdOICHTv1+FUF+tYHOEtcFx30oUQzwLcqUP0gsTnNAK18OsZOdKkYP8ZwfEkGaMbT33gKDPvtJ/vPEpBn+3+//vtvQsDPHlrxtgbEx/rvpBHwrQyUrgD4QUBSBkrnwHyEgLQR8McQUNw+Tj81AtL138kU0I8QkJaBfqwBQUPAjxUAaSNgvC7uNARs13//VgZKp4B+NALSKaCkDJSsAUEbAf/zEJCuAEgIWBhb56cQkK4A+GMjICHgYeeZOZ0D89EI+LYCIA0B1woQ9oOAdA0IUgZK1oB4CwEJAX8qA62UnUZDQEJAW37kEV0BkBCQhoB/t/47mQPTElCfa192u8qzg/6fQkD5k88p87AFYgBW8nh29t4HwVACsqvuEMu3tAO3Yw8gUpQWEg7FvZhTAq5Y9CLgYQxEHA4QwvOkaMjkJe0gGDmpgFzR7NEOgqEhYK1OSloGaidAmnB/frRloF7HAJLVzUWDhIB+Z/5qBAybMaPLhwaXPhICXoxQooNgpncZXp8nhtIOgmEf8FhzEGxvEr0aAW+VBORzOHisNs+vteK7EJCUgVICTvevEHCTPCRmauXJHD4fyEkaAeMFltoQcFneXoNg4tH1u0ZAEgJu8eq1CAQLPsNL0ghoVEDeCfdtDGjleycaAoYD7jUIxjWPLQFpIyApA532Bi8C0kbAZhDMdOcBAfMeEHk6fsLxXSpdkTYCRtpMCuOl4bUh4GaF4f1fSkCeHYp/Wwb6m0yC+eyG9WuaSdjgWSDUQODaMlCN7wCByBxQsgK8XPNJSMtAr/lYxYbz3OS+c54CoQb1axLMtsGfNANyoFXTCLjTXgR0Rss0pKtATPJYx5Yf7eD2aw5kilRfwm4gZ7kf582cy/HNxJN75xUCavxthCfHMRBm+oDtI2Wgo/EkDmkZKGkEHA0M+P60WTXBCV+NgDQEHIjfCKiOixKNz03Ill3TMFg+4PVKryGjhJrXh0aEZObwIuBG+lYG2hCQNgLOVz2EFW6QMMHpxrVloISAvnqftSGgaX6bA7p1X42AtAw0m/ZUbGo8PD4t4PuL7gjB7S6QmK4BGGiwfWQOKCUgWQOQEPCtEZDMAaVloKbdfJ4sweP9BT6PlIEqARDQ22VAwI9GQDxZzVoCKlUTIubWnP0yAvKsKP4pjYCfPQiUlIGSEBDfl8IeJcMlENB6AMkWvJiiTOvCv1m8eOR+ulqtkTSx21Ew/uQABDSnuxcBtTMQz9J2QLBh2Szp3jQC7vPp6L0RkISAji+xyO/3L3vaCIjyBZBmvnF4lHNAQFNG8OtCeyDXRyOg39dLlzYCTpTBKaQhoL7tq3h8Ml7LQNBGQATXMX9QvUJAp1jCX2tCQMUcurQR0CuvwhpVJyAqGQRKQ8DuZrLANguEoo2Ay/sdY2O9gfcrifhOwMDuOhptBDRSpmZoI+AyeJWB0kZAV7VdOgrmjYDaeliFvnIBAm6n+ghrSnM2kUZAQkC7bBZhdDC8/jFe6lje1VWIoz08toUp7NXRhX8fGgK6m7YMNHgIsP1qqY6xLCKW8XCvKQPt2G0IGCRRM4rmZodYMhTY3t+WgN+e+2cJOOj3xD8lBfyShSCOTZ00rQMlo0DfCPhjCkiWAbzfliNk8/MA/1QHOtwZt3YhiB9mwdA6UJICUgJ+dAK+pYCEgCQF/DUBSQq47+lmWwdKZsH8SMC3TsDIYE7vs2DAghdKQMNYYJOmgHvZstoUkCwEQQn4wzKAlID+xnh6iSDB+7U5bD+pA/0vFoIgywCShSAoAc/G4+7tTrH7PguG1IG+pYDnx2Hc1oGSFJASkIwC/UgB3zoB32bBkE5AMgvGqPeZ+dMi8E6S32knoDE78V9HwEGf5/4UAqqfTMBHp98SkKaAlxUHRNsMgXTcXT5pCWcP3lNAUgeqJBsgIFkJgswCXaT4tRLEMxCAHKb5IiBZBZ52AlZdSdayAAgXVUcgircBMpEUkBBwqnaBOIOtpFEChsq5qQO9JzJeVX0gVTxLIkrATeCxbScgSQHJLBg6C7RzambB9DZAstny0a4EQdYBpCkgWQeQEnDJwOvJOoBkJQi6Cjz7WFl4NtPheBACGk2n3/ruSHkcsEDAydSA74s8IGCPb2a1NLNA54L4WgV+xAIBfVP8VgdazV6dgNvm8xPPARI2daBTTf2uEzBej4GAXOK91gHkDs3s1WYdQJoCklmg2UZC77NgnvemDhSHsL2TMmlTQP/ZdFqK9badBUoIGJ2QNNcY/+HgVcF+9SyYQX/I/CmzYLRPvl2VRnwXq0rvNQumt/1WByo7lotGddMJeF0lOb50jO9SwMf22M6CQbs6ZYLi8KoDRdq3YaCkDpR0AnohV7R1oG8pICGglacZ42kCEJAsBUEJSBYCvKm1TgkYMFmRosdlAO8PijindaCLyasT0LtIQMTEBwLC7+07ApJOQD9fAeGu9hiImB5fBER1s4w9r71SwKG08LDyTF8EvE2bFLDpBKR1oPfZoe0E9LbrGUa8vWiXgggmMZB0OFQ0rC2+dQLO783SGc1SELQOlBDQPXRgf2oDtpekgKQOlA4DvZ/8loC0DtQ1gYB0KQjSCViwQGA6DPSjE5AMA6WdgCQFhDN2B8dHKVxku51XHehNhP1XUTbBUi/MQq93OH1dJ+CgLzKf1QP01QQcfvI5RaaB2hcBSLCxV20K6KohkOyRrfdo4U0A5IH4XSegy1a3EGPZxm8ExAPL2aNqDgQcnxpCPgSA0kcK6FszIOa6M23rQL2T+UoBrdH0lQKSTkAUNbNcCAEt+/sUkNSBWvoaCKi4F5amgPb98koB2X2TAsb7FwGfKryfrARI14EnKaDSedQIp53rGt2DyYuAm+6qRKMsWGKnTtg86EvjPeocjxhLaMeEgV2tf14JMLr3NWwhv2b85LbCqDO9O1jOri8ClpUO5K2PdR6EcyBYhAPjfSXAsXbRKQHxsnTnKJOOznsKuBsdDWyeHHg9VwrvBKQpIKkDHbPw+X4PrSo0Hwawv+M9EHAbrebI8oMxRpdljfzUEHi4A99F2Nht6tzDwW9KwG/XpX+WgEO+x3xWgc2XjwP9ihSQtAL+F4Wgb2sBklbAcuBZbQrYK1DxPgzmRwKSQlBCQLoSPGkFpAT8ZSEoGQZzOfuzdjUIQWSq90LQH4fBEALStQDHeJf+NA70g4A/DoOhhaBkNYi3QlC6FiAZB/qRAmalabfjQAkB3wpBP4bBUAKizWpGC0FpCvgjAck4UJICvhGQpIA/jgP9dSEoWQ3ix2EwmTww29UgSCtgtmDcloBx7Anvw2D+KQIOeY772yb734SAn327SghICkGjTgIkIcNgSAoYsXpVasxpK9DFACkBL4cJ/Cm3DDEPrM79NQzGlOU8XjZkGc8QEGVhAQERCwTcit3XYoBDG563Ls3S5Bes5FPVBjJF2qWD7U7WDCexmxWVDWeEV8uTHMb37SPSaodrU0A6DMaDL8GzZMoyWAq2LCrZh4yDYTP+k9G8djFA/9x9pYCkEHTOICmfFgevXQ5iZqjw+HyB1+9spi0EpeNA6xOcTIvbHEg1Eh/vw2BoCmgPPQlvnCVJJYG0ZDHA9Wb7WgyQNV4EpMNgkmkut+NASQq43a0kvJAXUhhXcyBqxiYIT5dDOB7sSDq1S8E3haB0GEznMe1QAtLFALnRVcPrcgEEnB1kWbtosD/T7QkI7g2kdhzovNAUJuKDrYjCR7O8xkEEcj6GQOD4ybXDYKYHNku/8Jwa/H177f+nKaC3O0iUgHQ9iC3/GgfqKfnCpYWgJAWkrYBkGAxZC96XZsc2BaSFoMP4WwrYEJC2AsZa3bYC4urIYbSYA1EIAek40Pkk/m49iGHv+7XgyTjQNwIO+IaEXBkzNAWM169WQLoeBBf3gIDC8VUI2tc2zbjS3asV8JScWwJ6+62xpsNgSCEoHQc6hhv0di14kZu140BpK6CJi3YteL3rJzktBCWtgGQcqHftz2QUiGPUDoMhhaDd51nD5th6FYISAv5UCNqsB+GzIhCQjAMlrYCe5QEBu2v/NQ50Nn+lgPJSAOLunJOL6m4N11ru23oQNWr+G1NDQJ8fFCbqyEByR61fhaB9P55g7di0Pn7pMJghL7D/WwmYuCOOEpAOg6mfOxdIwgABx74Lv0lHB7Zj6cHQcaBkQQg3NICAe+5VCOpK4TP0XNU5oazaTrBtT545LpmSRc5g27YCeuMcni8u+pgWgtLlAOdMIOPJuhnWcupceTTYqAGQM2eR341K+A3tuvAb7/Re40Av/aWHnUV5yr0cASTJghDu9QrE1KuriLT7pCVgcJGBfPWpC78hpSnkJASsOnq7HCDe+kDa53oH56zfbVLL4xWumwsg4HggsQxdEKKu7j5tBaQLQpBxoCievYbBXAx9RFNA7B5eBLRTB/aXLAdIUkDSCugJGTzOjxcDS3Zehf4le6WAdBjM1IH9TaxXCuj7PryeEnAxrXJ8cYB4h6aQlo4DZYXXOFA9luoQKyEQkQyDMfenHvKUGP69bGM7xlYUAQEvEpAUzdWIpoC/bSsg++0c+mcJKAybUWv/iwlICkFpCkgISFLANwKSeaA0BXxbEeKHXsBfrwjxIwFJCvg2D5QQkBaCeuwT/7Qc/EcKaET3p0ZTwPdC0G/TYH5cDv4tBSS9gCZfBJpyTrhmBQl31C4I+JECvq0I8dYLSAhI5oHSFPBjHihNAT8KQVsC/tALSAi4C12boStC/NgLGHeN+XsK+FEIapx0SWxTwEVotPNASSFook69nC4HTwpB3+aBkkLQNwKSQtA3AtJC0IaAtpKaX0dAYdgfsH8IAZUvSwFjbvBwNSWDO7BZcYPHpieXmqVNBZoCehOuIQ23fK0ISFLA4cBrU8ApF3stAUkhKJ0H6i2Wg7YQlKwIwclSS8DI2nRPaFBtO3Q9+LdC0M2NAwLquhf91AtYomZFPGPUC4NxAOSyERBw4davFHA5RO080PgmeO8EpPNASS9gHJWwPY7YvL5ZD357NOH9YbO+u9a9Wjia2UAkQkCSAoam/1oRkM4D9adAwFlD4toKFUpAmgL+OA9UGgEB4V7glQIagtEWgk4ZPWlTwLXc+dYLeFq1BIz8u6Rppg/Hx8ZGN3wrBPXVDWyfuareC0HfVgTchD34vNmuKyLhxrQrAtJpMGQ9eLIixNcWggpDvvenTIP57P5asiQg6QX0ByGXouPyVQj6RkDSC0iXBJQDC2F1e94iuiTgYwM3fkb1/H5B+Om3FLCDB3I7DYbMA932FwYtBPWe2axdEYIUggb9cLZGJvOaB+rFFpCFFIL+OA8UPcWY8cfdmYbs44uAuHzA+4tb/ZoHSpYELHevJQHxrgOf99ELSKfB/EhAZuW3BKQLwpNeQLIiBO0FJNNgSC9gcFeKthdwvOVhf5+9ok0B6YLwZBoMWRJwzI5fhaBGEqN2RYgb5tboEL1WhKCFoM+pBduXV0BKvgACzrZxS8C3XkCSAuJx8koBCQHpNBiyIoQ7DYCA0oJzaS+gLUdAcDINhswDJb2AX0tAYTjsf9Z16k+bB0oISApBA4NZ7VsCNr2A/kUWWwKSFNBDIZBp81wq2D2NbyFdEZ4Q0LkPgFCkEJSkgIrQTJMhhaCEgHYyBxL6J3h+sQCCGXcWyJMqQMByPpSw2W1WbCDTYFhBDykBaQo4ilWPrglIU0BSCKqelnB3SlaEt9Uuep8G46hNIej224oQZB4oKQQNpEWJkb+/wPfjdR0Gmum0haAmkwK5yDzQ1Q0I6BZAwLdeQDoN5nAT4SIqPk2sJ1IV4qpcaUibXzQ86savQlAmAgK66eWJ6JqAZEWI8W1UA+HwtSUgKQSFqycQsBPs4Jw1+7C/W229poWgI+X/svcmXYoy6/f2B3IgKDYMaYK+DVqd2aJi3+un/98RAZVUVv1OTTLPqVrvu57J48IGSJG4au9779u7jPX+kEfWemNiFcXPMvQJ4km7gctUwMjTiAoonyWsqkP4ZRu6gLA0DUbN7A7CyXU4Rs5s72NjMaoRkKqAxmX7NyOg8L9BQFHkuv9KIOhXd8LfdH7wSyBooxLiT6WAM/tShGt/7lcqIEVAOgvoGDvu2aiEaCBgYxbwTwj4EQfTKAX8Dwh412bPXyohGkZQOgtIEZBVQlAVsFEJ8ds4GGoEbaiAFAGZCtiJk10TASsj6A8VkMbB7KSly7E4GGoEZYGgvTXs/29LAakRlKmArBSQdsLTWcAPIyibBaSlgDQQ9Ped8N7OFKpAUDoLSFVAGghq3bc969uWq6LYGf4rpYBfjYC0FN4SSkCKDjFOjveuVs0CUgRc5tNhVQrftwCRHtFFwjHKRVguboKUxcFQFTBBZ6maBWRG0A8V0AoDQJquUWisEmI2setSQIqAvi3XRtCB7eo4744ByU4qIM3bBMRZ6EcJZe0VIOA0LjSchkdAwEwOYHlnAJIl1prE0bwkrBkLU2YqYCJJRaqFaQLI1jtIZbbphmOt4EIVT5WwNoJuPQEQzz7KSR7tiwoBo6xfq4CnCBCRqoDZ/SpVpfDUCJoIe0C8uQzbU2dVx8FQBMwmHiDgMITz0YpGcjULSONgzGBUqYDMCEpVwAzfANkmk6KqhJgEJpyvtwr7Q1VA+bJvJyGaFJ62cVAVCMoqIYKeUKuA/ecj1Rb8QcczK4f3M6d3EWmpqVWzgMkcELYQQhdP+PF3I6AoCv9MK/xXIyDH7yRshF1AAn9rriojaLu9LqPLzPZQ8nipWBqJRclKAakKiMbLJamY7h6bCEhnAVkpIAkEjU/aqEJAGgfDVEBqBJWFYlMyBKQqIDWCslnA66FuhQ8PE0AWhe8Y2Bq/6lLAl7kzsdEycsQQkBpB/e4eELZ7GFWVEEFAkE5r/WiFJ0ZQhoDxfaHDlRfUCNge9jUs7X4YQe1+FmL/IpGKigIQsOAjk6mAbBaQGkFpKSBTAZV3XQmBW4ZZtcJLh32tAkZ8jYDhwoPzx+unCgFDdXsYo1Ubnu8/xpsSy1uzCgT1O886Dma4n6hYzhxAQP8CyPjSJxabBQwPfbjPdFbw96GBoOHsXFdCUATEPRX2j1VCEASEC0OoVEDWCv+ts4Ci2P9zLfxfgoDfMguIIpkgy3x2RENj7zEjaGMWkCFg2gJk8sYkHqY435JISAgCtrvwN5303oDpr+EWXZb7ABvRHZBKQR6P7i4goGlNCWJNL0e0Se4+1lUdkIdWQnSmbbimpvGPUkDJSVkcTDi8imMWCEpVwEYcDEVAVgmRtGL4jj89+HxaCsgCQQuNDDQc61JAQyDxKY/rtVIBaSVEFG+Gc9Q1ugb2ti14PY2D8XWiAm6LGgFX6Tuq4mCoEZQioP1cPrg4Gg8tJD2mBtZmAiA0RcBTDAgYrH9UQljTGD6ve3yV0fYECHg8vk3sj/RnWcXBOIGO5VkK52NSipUKqG+9WgXsJICA6MLB86kRdGOqXlUJQVVA3YqqUkCmAsrXPGAIGHstd8xUQCcY1kbQqd6tjaB/LQL2/icI2OE58Z/phe998SzgZxWQIuB2fEk5s93lVk0EpCrg51bAj174BgKuzJvP2ectfDV/qwKyRFCqAqZvt/h9L7x5xonMEJB2QjAVkLO2UoWAdwE+7TMCdnaja7gSi/D/QEBqBG3EwXwYQf+DCvh5FrARB0ONoAwBaSLoeCAUgIAn79c4GNoJ8WEEZSrgRxzMZxWQISDthGi0AiYH+HzaCcEQ8PMs4GcjqKZLXFMF1OLwXXVCzNAYf9dytcPzvPivqIDiFyOg4b6HVS/8lgMEHGSADJP4Akg1LJ9XzRrsAQHRvg3LPzm0WBzM9EMF5DAgEB4V9SwgRcDwSXrN372f42A4NdS04kg6J9yTwuWLR/uI1sb9JxWQ65gVAmZAe4CAnUuFgAkyAHFa/EHDC0/tVLOAFAFpImi62j6qRNDF9F4bQaWbWbUC5uaddCaQOBiqAjIEXFmPqhc+w5saAfOjCcdzOhYVAi6cFuz/VC/mzUTQtFWrgBQBM3O1fKKiDfsTR616FnDxnsl4FA4AAcczOH9z0ZXw7CMR9CMOhs0Cto2RgpfpWeISiTyfu8UiNvpXQMDR4lEZQVknxP39lLX1lMw2bl1AaDoLeNmUOg47lsKlT72QNZoIulAuUpJO7/UsIDOCtlvfNwsI11T3z+21f4kK2PkOBKRxMI1ZQK+cA4Kpw1NtBF1O6l54OgtIEZD1wtNOCNoKyGYB19zNwsowhvejCEhnAR1crMrQxIBYWw2QiiJgvNIOGpsFpEbQOEGAoNQI6o1IL33/KWwZAtJOiDB3AeloL7yKz3mJTVgGo5V6UqtZQGoEpQjIEkH9To2AjTgYqgJSBGSzgK1Wn3RakF74fArHp3Z8jPUVICAzgkoY9tdsnetZwKH1+ikR9LmaaGwWsIGALA7mqNSJoLoSwuPDjbT8BXaFgJE5g8e0F94pe4BstBPisPIBYccP+DzhANs540cvfDirVUBqBI119eihlvZSm0ZQOgto4/eGY73wbBaQxsFQFbAV2P+NRFC4pnq9f6UVkPvia6phBKVxMNp8WSWCsllA5G5QlQj6SQXE/XutAupyt1YB5/tNgO0rUQEpAlIV0OL67xLrMSDm8gFIQmcBWSIoRUBqBGUISGcBmRF0Mq9VQNoK2EBAfyydql54ioB0FpC1AgpdgoCkFx5nmMTB7Ns/xcHY+bsygjIE7KRvg3VChHF+eaLRkKiABknUfBeAgLQTooGAwXFjYec9fyKmAtJOCO2NX3B8rUtTBWQIeNEcr1IBddftIaFwrGYiqHQ6axUCjpLrGHXcGgHDlQ0IOHssTdYJ0UgE9eVNrQLuDPunVsCXFcA14wedhKmAdmf6kwq47nUT7C+CFxeV3efzr0TA/v8GATudYe+fQcAv/hmgcTCNRFCKgNQIyhDwpBSncH8/Oc04mE08NhAzgn6ogMwISmcBqRH09yogTQRlRtBPiaCf42AYAtJZQIqATAWks4CfawE/l0J8RsDPRlCKgJ9VwM+zgA0EpKUQDSPo50TQxixghYA/EkGpCkhnAZkR9KgJcPzSyC1ZIuhv42A+l0J8joOhs4CsFIIaQakKaM6f8ZapgNfpyKlUwI9EUFu4xXKjFtDRVz3v25arnS7/5+iKv0QF/GplXbGmItZMtVYBu4Kr4TBsy2XedggCkjgSc1q2uJjjAHmoCrigs4CtS5CilXJQ8WgY1MXw0dlEeCKOAWHaunTVDo/9oFIBaRwMf3rUxfCHfnBEprpvYWUs1bWAHypg3s0BaV4nTsHhxZcSFgdDjaD5m+uUbBaQGkFnUgEIF44B6eS1q+AokQAJaSnERy0gSwSltYDhsS2VWW9dzwLGmgDPD5aAgPB+Dl7ig1ymw+tPCMjiYGgi6Ez1AOm6D2KMJUbRcS7VCEhnASkC/jIL6LUA6XRekHGOSE3fjRTXc2NAwOV2Dsimrh+VCpjsrhKX9YOHpZ3cAP4+htJGjVlAagRNOwKWtdHmUJVC5L1tWMXBLE5HQGxteBfRVZXqWcAjDucMAakK+L0I2Ol2+v+KEXT4xfeplO/LWJ+MACECV1gh8dmymArIEDDtt1Tsn1eAIMoSkASlEcKuMP5JBWTF8PfMTNG8QxBwCwjIiuFfxkvC+nK+SqKuBdsD8WU242DO3RoB8fYymiPFfVlYnxMjKjWCUgR0nDsgDE4OWzTMFibWN3xehk9ivPyYBYw8ExCSIiBNBA2H+uiIgvxUq4DxHhAQo36tAtJZwH4HHlMVkCHgrlQibJfFmmNGUIqAjVKIcnJD2OQsQDoaB/NhBA1XO0FjpRAMAakR9LV8aawYHp86whgNCGw2EHAl6zpTASN3bvIoONsVArJieDoLSFVAhoDc6fQTAn6UQjAEpLWAdi/ecHF5AgQMIsVis4BMBbSeWchqAb9VBYRrSuj/K7WAX732C3u3HlbHR0C4mT67ouP1DuAkdjn4TtpehYB0FjB66vBNoCqgb3drFZA7n6tawFBZ10bQQCUqYHt45VkxvN/O3wl+XQABV+u9z4yg8TqaHuE7sqxnAWkcDE0E1XYkmfqsARJh1whxYHTh/YejuYf4yRLjYHc4VYmgdBZQuRPVjaqAbBbwuuVLVgphpoCA1mvxcyLooQ/IRONgur2BgU2nqGcBe614Bshb8GX0fAACCvtaBQzXU2/MZgEbRlA6C8jiYOIFIJ1pvSsVEHek2ghqv81XGS/US4WANu8+S1YM74s5XPPnfm0E7QlnF35DfEBmqe8+Uea/Taz0Fk+OGUFpLSCdBQzXg3llBLU3m1cCK17YThHQu3qdJLL02Rw5t7MPd2vllUTOeNhDuZenWO9dXtzfGwfzYyH430XArjD4slvrt/cCfvHPwGcj6McsIEPAj0RQZ3UFhPncDE/jYBgCFhNAtP8bAVkphB5euAoBPzXDNxBwterNKgSkzfAX8QB3M1eI01+MoB9xMA0EbJRCNJrhP5VCMASks4C/LYVoGEHpLCDrBaSlEI1ZwBEmCaokEdTuTkarxixgIxGUzgLaUQQIShGQJoIyBDT3AiBqf+NVRtCbf7gDUuZBlQjaMIJ2bTVlKmADAftnVDYR0LbLTbMXkCLgyVLN0rxHUYWAbBbQGY7Tb1uudnsc/6+ogF++XBX3YjULOJSllKmA1AjKVEDuHQxheaO3EZsFpImg2mohcvHhssQo3nHECKkBMl3J7JrkuXUcjB3Bl7+4bfrY28qAUPYKtnOtH7OANBH0Pn63sKZEP8XB5Lwjl0nxCCsEZLOAH3Ew0/25w2F+Bgh42FyqWcD8egXkC1VAwMwlPYE7kyAkF8oMATM8IM3o+kzFU3EKSLpV4HgVu0ZAZgQV44uDM8eGz1/xj6cW3gsFj4RA4lLffsy1bDqrSiFSioCmSV4/eQACDuU231ABmRGUzgKyRFCKgNQImgQPCSXtPSDrQBnC8QyegGyHbj0LOG658HkHUbI0YzFoVSpgex96mjkhialHq1YBWS9gYdcqIDOCXkQVMSPonBh7x++llCTH0wMQuINcPLIDQEi0ib4tDgauKX7wRxXwLzGCfvXckjYHRHPTnMSL8IBQm5lSISAeoRMgTgSIEahSUbI4mFbYQtjr+HUiKFUB7QVBwPgGiPehAoaWKIhosmnJWL23VgmejIUUpc7JbBpBS5zJ2Hz+SARVb7UKGL7WgIA0EZT2AsZzVagQ0MlRzoXjmVmVQlirH72ANBHUGG7heOgsIFUBaTM8Q8ClmFXN8KwXcMARJDwDmIXuG/aPIiAzglIEfOYRCbm5AWIOxsKVlUIE3V3dDH9XJxozgsb27VAhYCMRlJZCsETQuwH7l6xI3Euyg/PRvo0qIyhVAeMsBQTsL/2fjKC0FIIiYPyMD3N0K5QKAaPlYuwhV+z8hIDD9cLC5jSuVcBnqZAeQQ7OX1YeqllArz38bgTs9rpfNrDw3QjIf4cKqC/WgCylf6kQ0B2mXMJUQL4FCGhECiAgLYVgRlASB9PoBaSzgLEYuVsUBMR4SONghNmcR+/HxsD6fPguWRzMVu8CkpSj2gi63uWAgPmoRsDrpE4ExbJ4rVRAVc3rOJi7u8dYTRanhM0CerqKsN0NADGpCsgQsCQI2BnP00YpRFQMRMya4WkvYGyQpnth0Ib9myxh/3d394qKsEZAlgjK4mBoIugiuhJzdFA1w7NEUD1aGlh2ui8uvvqXlMXB0GZ4vC8A+Rwj8LDO2S+OqYBnbWkzBGSlEBQB5X6vNoLSRFCmAqqTSzUL6ChCrQL2N/D3saSYzCb69SygtVRqI6iZb0JszG+dBA/27pzNAjIjKFUBn+U5ZSogdm8r/q9EwOH/BgGFfv+fqYb/asXiswpIewEvvWfcRMBGIujnXkCqAjZKISYxd6oSQT8ZQVkpBFUBb/tT0JwFvGUPo5oFpAjYmAX8SARt9AKyRFBfBITy20LMVMCGEZRVw6+H66syMQ6rZi8gNYI24mA+egGt1UL+qRSCJoJ+zAI6gZGMmQq46WkIWctXsVXCMTf5jQp48prV8Oc4M6tqeIqAbBawnwBCUiNoUdys0i77r6NyKGcFSwRtxMGwRFBqBP2/E0EZAlIjaAMBaSkERUA73UfPpgroWcfvUyyEvtj5VxDwq/9Zhc4CStM1IA8n1qUQy/lSLvNbD181a0Sq43WvjWI7A0TiR2Y1C8gSQSkC0jiYtEdm144zE25f2z4gzEp8HBkCaqPiJwSkKmBePgABh9NuCyv9NyBJERMkIiogjYNJh1xYGUGz4V1KYEUNj631DJBGibtwq7vVKiAthWiogMwIShHwpicyTnZnQL47kubMCDpxtBoB7RghPE/38Ho7JsbL/cMBJOzB8Zx1idduYaGyXkAWB0NVwMVaA8TLLySxk1TDN+JgKAKGxh22o7LQtOWWlFpcInisxYWnzQiy0lIIpgKOTheEsf5QuGQ4CGsE7Ivwee13HQfjZ049Cxh1OQ1P+IuCsuK0qoygy+UI9hfr4ZghYLz1AQFpHAxFwARtpDJ5pLC9lwxdHN+P342AwoD7Z6rhv9q09nx3AMGMDBCIzgKeWoAM5gkQLLqXfcxUwODaqlXAcP5CTSPoctTXsKERBOz5gIAsDsZ513Ew62VfwuZaBqQ5r2E7TQQNdsamjBZns0JAZyb/hIDIJgjoKoCAl2PHwKgV10bQudsxsX46jJKGEZTOAsYjCfY/eQAyStdtrQIW459VQEPeGU0jKEVAdaLC/h/OZqUCKuOingWUjyTnNAvh/Gxk84r8RatCQNYL2DCC0jiYcAkI2EgEdZ1XNQvIVMAPIyjrBaQqoNwns4DrocCj7O3r2I4eKy40Q2HOZgFZHMzHLKDulYDoNA5GO3aqWUAWB0MTQTUxLlH0WtcqoD3JATlpKcRquwurWcDuypa/DQGFQefLBhb+NQTc715VHEzodADR/ODtYQ0+BkXW87pC+3CvVUbQ7cFdoVu6UbCvJHUcDC2FCNRxnQiKBvsA2zF+cywRNFP2BouDYQh4ugZVIihDQFNyZBYHE2P/IqJg7aTYLjVAuGgrVomgtBcw7geix0oh3Nb0VLJZQNoLaL58+HxaChGkP8fBGEO1SgRtIiCNg+lNhnPUu6kVAjIjqGvm86oUIhQWW9SadyPWCxgZRy9txMGEi85MY7OA1rUHyJf4LkaR865KIVgcDEVAZgQN+WEPvW+qid0l3NEaCKjNhrC/M94bo+4LEFCbBYDEFAGHpzP8Bj2mTy7SAnhMZwG98bhWAT+q4VkcTLFdhnA+uE4ZPdqAuK7yDrCZtGsVkCKgS//ef+0s4I9L5L+LgL1hT/xXSiH4byuF+KwCsjgYagT93AtIVUCGgDQRtFEN/9tSiM9xMA0jKJ0F3PJPuzkL2FABf2sEpb2ADRXwt3EwDAF/qwI2EPC3cTANI+gHAjaMoLQXkMXBfCSCOu9CwDUC/hwHQxHwczV8MxGUqICsGv5zL+DnWcDPRlCKgDQR9HMpRMMISuNgGAKyOJh27CXW4GB933K1Nxx2v8pg890IKHxHIiidBcxdK6xUwHlnReJQDs+rtnjDDckeW20AQw0QbyAV1SxgOJ8EKZsFnG9SQMhWF5AIhaGGI39aI6A5yvvYC1pSkskJbOdk2D7iPUAeagSlCNhQATepqeOw3QcEPBwA0bAIiJPEjgQLOWJ0pEbQ+azolmHcvfNIXSBArGhTq4DX9IcRdEMQy+mSOBYvr+Ng3r2Dimfcrk4E3S+HVRxMmt5JFbsCiDR2pzKXBH7Is0RQioDpUQnnLA5mPHXrOBiqAkaPNyAkVQEfIafg2XAJyEqr4VfjA0kEVWoE1MemXFXDBxvYvxXp7ZtMlrUR1HUKON6rUxtB5519hYCRL4SeBr8Q1SxgehlhjZVCMAQsj4C8WklUwNZDRcwIShEwwn34vLUE+09VwHl7opTfi4A9kfsyc/U3I2D/q+NgPlTASNDMLZr2ARn81xIQSE0AAe9mvzaC0kRQm8COlie1CshPAAEVgVuXLBF0bP5AwInXk5kKSONgYvE0qlRAL77/pAJa1x8IuI92DpZfpJq+sAG58i4goGskgGzta42A/kMeVYmgb4/MAi6MNSw/c2EF208GhrtQjYCz1Q4QCx8BqSJTeALSKgYg6xiQlOsCMomPWgVkCNjbt35SAVUZkMva3gExn8LhyBDQpkjXUAFF0guI9JGFNgd4PzvYAgIqfTje1r4Dn396wvO5kTlHkyTTKwQcdM1KBTRjoTaCUgRks4DHApD7Nlio2DKucP6NBRwfLHMt7B0AkVkpRHgHBAzeS0A6bwPHMxsCYhsmICD2I0DAuKNXCBjzOpxPioCGpW4SbItj8dsQsCd2uK/65/9vRkAFffE1ZQa+gI2s/+JYHMxr9faZEZSpgBQBNbx6cNj3h/Ad7J7rWcCPUgj1NqpnAUfXGgHDXTKv4mCoEbShAtJZwMidDZqlECwRVHmQavic9Pql3nWMliOiAuLJO2EIKGcxxpa5O3FxrE+fKHvkVSkEQ0BWDe9pPyWC+nORlDq41xT1nXY9C5iE8M1+nUlczYcRNOgDAtI4mCg6AALa6hsQMFgBAo7teaUCunz0ROEWuxbquIGO3Q5f9wIqg7tTxcHQUghqBFWO2quMD1dAwllgWFU1vL+6jNHdcioV8HMvYAMB3f34WYbt1hAQz1968JtDSiqsF0HAH6UQsb91KyMoOoedJOzeZxUC0lnA2NkNeYaA1nv6/nsTQT9ub/9dBBxwvX+mF7Bxb/06BDwhD5Dl3cZ8oxeQIWArgce0FMIO7Cf/SxwMRcDPs4Cfq+H/wywgrYZfBbr+yyxgIxGUGkEZAi7twzksE9v4pRreKacbuYmAn3oB2Szg/50Iyoyg8954wOJgfl8N/9kI+pEI6qTzw7hpBI1D+HwaB8N6AT+MoBQBGyogjYOxrvP4qAwLdKlUwA8EbCSCUiNoOTCTP1fDf6iAv62GdyKxt/225eqAGwh/RMC/ZBbwq5ert9QRsX/VZC6fYkAI40lnySRAisNZfjIV0Hrw7STeTshs2imRcHwIWyh8j9tjdBGEygiavQmydLREw8vgInF5Lwuv2niuDrBtp4BgRYskaGZklo3GwVAV8ME5bWx1VUAuPyBV7e+RgSe2C59vmo+x9rwBAsbjl5SkvT6pPhcBabLRoMvhoXXvIeEoyDiZbutEUESq6lOeqIKL5JFqyrkAZGuTOJeFCQgU7QtAviUgYS7MATHvIxdVpRCToWRpQ0cCBGxPAGkpAs6FR5UImrxieD06AVLGraOEcp70/D08QMjRVYXX2y9AQDEVFEC+B+xvRoyia+cCCEiq7ZP+M6wQMD1eAMnOrbAygobSRkVZvgMEFPozQLrAA+S8FiHsz/DdwvI0gPP/9AoyLXHRcWSvAQE9Xa4RsJjA3y9awPma9R86xuc1vB9pe9QoAqZFBMefoGKumdMSEDA6Kkm2Cl/fh4ADTuS7/wYCDsQvvqa8VaeeBfRFc4Xyvm5j3yEq4COdpMiEuwd2+3oByGUBonnTE8LKil8moTozrsi5tDQcbN5EVdIBaewFIKDcjQEUqQq4a+kyVgYqIOBuNhqzWUBZ4jdcuCkA4e4bQEDdAASMShc+nw8BAT1HBMTx+uYRtZ99EwOQAcJoW0DUxXFtYXNRjBEuzgcLlXyNgNFtWSOgX6jrMgxvgIBxcIPlIHcFRFtLoyfqv2F7sB2sSmwm8HndS60Cxv0+IK7W7cRYPi42KE7CkYjW88zE1gDXRlAhtmH5/uoA4o2tQ4r2R0DAwBLWKMwyQMBeViNg3LXhfIyAwao4mMGTzPJNO4CMCMHxUBVwmZJZwJtQq4B0FlBzfiBgegQENHewPo1dEc4/f3lZ2DFcQO7pw6oQ0Gu3Yf/RWgC8yBYWVty4TMJgOsJoZNuAsNN+jYCaq4TY4/0N+l4EHPD8P9ML+NXm6kN312OJoHHSAkTLXkZQGUF1xzuiq/DWsGpZT8QQ8OIbFQKyWcDuYopYImg0OV/INbAPq2p4IMkemwWkiaAh3GIqFdCNpDoOZqS8FWydCKKt7q6InicnxX665csoFMUxIKGDseGSxFE6C0iNoM6mc+Ki2WHKowm31ACJ7vD5h75Xq4BkFjB2LEA2GgcjxaTUQSAlE7JNEPSjGr4fGuQal99lnAezJ8r9HwhIZwGR2o6xK6tcEvJDeL+Nf7expAxqBMQ6UTlDYlTd7YYp6m2Iirq5AALOhGEP7Z45fF7PfXHxK4fjo0ZQeSA/EzYLeD2+4TfgPYbzsWvN52h7ubusFAKnL0C2WTmwsK4XTy48jtxKBdSdHYfwJZtjtFPvlRGUzQLCPS3Ebsz/pALKj8UrieQ1MdoO4Pwapv/+e6vhOz+2/XcRcNgR/plewK9WLH5bCkGNoAwBP/cCfiAgUwE/EkHZLGALc51mL+B0zfUZAjIj6OdqeDoL2FABaSkERUC7H76f/0EFrBBwbG6acTCfq+F/GwfzWQVszAJOLtd7ZQT9QMDbu2+UjVlAagRlCNhfStfwtI6cahawKoVQw+YsIIuDcSdxqpydw5vNArJqeDYLSOJgGqUQrBeQImDLAcRjCEhVQPk07DIVkCWCzq9FlxlBGwi44kVAbnelHKtE0K3oVnEwLU3oMhXQPMW967ctV4edfu9fUQGlL7610lnAoIhrBFx0iJFwwAECqfITENDPRSzNe+0kSn1ApNAKJQzrM5HDe2M5ZwjIVMBZAts3+5GG470rcRm+S1fWC6jxG0DAeb+oVMDl/EGqy5X7E1nzdguro52C8tb+gbVTAghIZwHzCyrG2n3vqgwBM60Tphpc2oA0KBAQNiVAwDMmVfAZJyep0AEEfCwIAq4jOclXT9KTN/uBgK4LCLQZlRUCphOSEPq+JAhP2id4/rgLSIf2gIChJsocM4JKxqPqBcz7pVSpgImzqBFwk15UvDjG8PrHesnD0oJTcHYiRk86Cyj3ifETIwmlcgEIOAlJNf1uBdsnCiDqQUcaxiteRcwI+poXdRyMz8H746LdxmgWtUumAqoY/j60Gj57z56atjtwFQImex/Ol6AfKgRMdptCJm43QMYDB+dfNx9zrZWbLl6KbyXJ3cvr+/5ZZQj//SMI2Ne+wwjKEJCqgBQBLW+55vCEtysVsDELSI2gciEty3Da3l+Rpfc17HWJEdTukLgX9wcCfqiANBG0oQKqubcpG9XwhrJac/H6THoJiQpoc3P4fIqAybtFVL8OIBuNgzGxbmG/z40ThoB9GZBUHuuARFQFlF4vA6vHDSCg0QEEVDxAQP11WnFYwSZcwxfbwNJerlVA4QTIpkjoJwRUVDj+eGUCAsbxxKriYPRBbQRV+WeNgCcDENDJRqSX0AcEFFxAPvVVAnLt13C+zlt4LCGCsJJ8ICZAgnykGp71As6P8JipgFcOEHA1BgRUyhCQVTABEYv2WsVO1y3KyPLNSgVUDxHsH0XABHcQQ8DIUuHvZ4SAyHL5LpN4HpsY7gH6r0bQ4GJuUCi7J+vbEHDY5Tp/TAT9O1RAVfjia4rGwVAEZEbQQUIQsJ9zgAyna50IGmwfHDOCOspUxb64u5VRsAMEdJCKql5AioDx5gwIGDxrIyhVAZUseydxxsH25/YeNEshAumu4ECZcYgZQVs3I8GmofEJM4JyJSAgjYPB7eLqIQ++YgwBWTX8bLcBRO0+agQcDQgCHomRFO6BKZr7aoCdUoLjkeZeioThoDKChrfxbIVa9hS+eQsVEJDPAbkoAgY+IGB8lxZHWJGqFQJGLVeE+7INCMcSQeksIDWCBtsRICCdBbw/AQFpNXyUmEMRHa6xxxAQT5ZwfDs1r2cBqQroa2dA5HLKJ3g9F6s4GLu8vznWC/gRB4PvB3jMwUK4aQSlpRBUBYzSKyDsw9qEWEvfgICtxRAQEHUD7PcKEn8zqONg/nIE/HFf+u8ioCh0v6xy99sR8KsVix8IaGmvNf9LHMznUgjaC3jth3azF/Bs20GlAlIEbJRCUASks4AsDoaqgKwUgiLgn3oBPxCQxcFQBKQqYNULeCmmzTiY0fogskRQZgSlCNgwgn4goGlOsPVLKUQjEfRwNa9KiJIti4P5PAv4iwrYNIKGwa8ISBNBaS9gwwhKEZCqgA0EbKiADQSkKiCdBWz0AlIVcD9KtbKRCNroBTxr8H5MBaS9gCwOpihteH9j/DkY+Cuvqd7gX+kF/GrFIo4HrUoFPI8fFQKmi1etApocMSLO4nbCZgEnXVQhIOsFBApUcXYwAEE+EDCb3WSUZ4uiUgFlkSBI9pIqFZAhYD5vP5H7Gkk4JgiY6CSR1IgAAWfzKXz+PJXGWpiYgJjAnRUC0lKIkaALSfSMAAEX5kiBmxYPCGgpZHubVLUfn/BYJSpfywMETA4B3FvH43CupSQBdPl6k/1xahUQPy6AnBQBizEgYP6ay1zGZSGvdc9crQKWOSDkynQrIyiLgwHOVfHI0OHzxNOdRwNrqOCFVsD+PrlHhYAZ3kkoaR0eFQLO+kGtAi4TqVYBcRsQcNQuFTy+hjJKjQOc75mqAgL6/XYZjjJ4/qEodJyLLUBA+7Sis5WAgEdA1kTcSLUKKKZqkoW5JGu7+UzDM7ELyOtNAGGj5dDF06WnJGnaWR+/8ZoadP+IgH/JLOBXz9fubooMSNADZOrOR1skJ4CAKCazcOgK/yfmNsJ+qBRceH2MxkwFZAhIVUBfVXQsu8m6ZHEwT9LrJ4fvdRK+NEBAqgJ6IVpxTAXs73yrQkCqAs4Gk0oFDKMSECf21w52BzNAwPcEkIuqgJ7eWwEV5YCE75Qg0AuNS6I6epURlCJg0AXEetonA2tdgnQt0gOYdQEJ3a0HiEYRkM4CKluHJHhOhC16l32jqQIq81elAkZCAQi44QEBA/2xRgwB5flLw8Z7AAiY8AKJxpgAwrnddYIPO7hbukUH3v+yBeQTFUBADdcqYGyvAVHjzkLHju4TJCMIuMjJLCAnbGB5XI566D5sGbCcva9ReChgu2bA+XYyXHDxIQNkpSqgsjbgfHM2gMZmDAhojpfw99vHgICRvYD9fUW1CgjXKiA9msL503LY/1kRYWy3uhuA28NJ+zYEFAWx+8e131+iAn51IugonvSw/S7rOJjPCEhVQM06Ac6by8sKnfQzIOBSvCUMAWkiqKwsASlGG0A8/noPsXyKAelE3uuhSQcQxxsWgDRd0rtHVUBlcORR6F2nR3TsDGD9pedvLpwsrzI6mk6KHY6oeMf5dYwerRhuiylBTFMWMVMB4ef5nDAEpCqg0Xu9S4aAy2WtAkYveT5GL0kNsXkiKp6Rw2M6C9hIBB0oTqUC4tvBhfd75AscbEg1PC2FmKbtmBlB8X4zrxJBVXfzTOIxd4Eva/8O12wxe8NviDEbMxVQ3Xiwv3QWcKtNfSyJV0DA0prLCEjbweppUauArBqeIGC8Sq9zhAt4ffAM3iQl91KpgFaw/lUFjOaHWgV0SvQqmQpIEZCqgPhiDFfIzUgcjr6B4728axUQViJ/MwL+uIb+qwjY5fqdL/sZ+HYj6Bf/DHzMArI4mM9GUIqAl4vsIVYNT2cBGyqgLCaj/xQHQ42gjV7Az0bQDwR0ysv7qVwv7pMhIFMBP3oB7eNivWVxMKwUgsbBUAQ8GA9AOGoEpSrgaaXHzVIIioC21lO3Cj8EBKOJoOY9lUWWCNowgv7fs4BMBaQI2KiGp7OA5eZuVkbQj1nAzwjIZgE/SiEYAsIC89hEQGoEpbOAtqw+58wIyuJgPqrhGyrgRzV8oxdwnwVBZQT96AX8PAvozF69zz8DX3lNCcM/jtn/JQj41RFLotZuYRTyNQJKfI2A+WL3fGrv9bKFndeknUSPKKyMoMu030JMBdQdQKBF3AFky4hxMZ0V9SzgrQtffoG7D7B+P9YIOBsP61lALwEEnBwPEg7ficylI1LiUEpJhYCJjAFpHhtAzCm3AGTiEnicT2EFGC26QoLhqwG3rjaScVR24fOpCjiTRyrGO0VO8uNWaqqA2fMFCEdnARfdQz0L+KECMiPo9oZqBDyvC17Dt6GKJ+dc4jK+F1YIyFRA2gtIETDLUhmQzwl6pH6lUgHz/qXQtA2Jh5k8U0DAHl942ug0U3Div2H7PgRkfQgmIPPlDctKJ39ctaVLVMBZICOmAgbXaYWAzAgal4KOs81RQelKwBUC5scr7O/QDisEHPFbNUnMGBAQ7mWA3Dwx4gpejYAJnivlt6qAcE31hX8lEZT74vsULYWw+D4gRYcnvXstYgSls4CaNklRtgUEdHf7gou6e0CkpUlm36gRtMV1n2g3AIRBW4KAUgsQkBlBZ0QVVFNAwFsfENMutisOq45QGUHpLGAUHE0NHeaAgOpstUH4TYyZdxsQMPCHgIDDNSBLPFFMjILBqozxXTii9rJjYX3oj2F5K44s1LkDAlrLHXye1gYE7O1IL56wASS8+PB67n0zsJHe1ijGx3oWUC512J/h5rAFZK0REDs2IFdbPSUVAvoCICA6AlJRI2h8dg5PlI/XFQLiNil9GPGAgEG3C4jYXgACdhWCnPEGENCxzTmbBTRSvlYBDfums0TQOAgACSeyDsgqjWoEZKUQw3utAhriujaCqhIgXj+NbBYHw1TAKQ8I6CJAQKYCDm+TCgGjMyzEUavwf0JAagT1H2c43/PE9r4LAeGaGv4z1fBfHQdDjaDBsPVGMb8YXhE6BIAMgxEgU/QSt/D3GlRG0Fh5zFbI7LcBAXn1VmIsOxi5dkx8IyTxMyK9f2sHEFAbvjgUGvMaAWkiKJ62hxUCWlvMJwwBC66rYOs5hecfW5ceUwEpAjIjqJcFGDuT6TvBeu/qoY3UjeA7uTqXcd53eDYLSKvhmypgRlREpgISI2gDAS3zDgg6HL2SePgGRKJxMMpVAYScGrMnOh4AASUkk2/q6FapgBQB48cb9mfx6DrYvh4AAWk1/O7WNbCv9Mns392tEkHl9RX2dyQNRWYEpYmg8VASZdR3ujarho86o0uFgIEn1iqg6+/h/ZWwRsD7q1sbQePnrFIB6SxgfFDh+D5mARkC0jgY/dTrcJUKeIDjZ6UQGQYEHG7bGVa505uLdFv+KxNBO8L/BgH5If//V8M3ewEpAtodgXsyBGwYQakK+DkO5k+9gL+vhv+Ig6HV8I1EUBoH89kIyqrhf4mD+YMR9GMWkCHgRyIoQ8APFZD1Av4WAWkvoH1Z8pbiy0j4fTU8Q8API2ijGv63KmCjFOKzCtiIg6GlEOdp5pbOZaA8f5kFpAj4+1lAWg1PZwFpHEyzGp4aQd93S/y25So/7A7/lVnA3hcjYEMFpHEw09FFxzFKASl6rsxrC/3cwnLXbpfRgJQUTBJTxpmWt1Ck8cGYqYDLhwCvv86kCgFTVawR0DIHP80CPs+kp+7UVbi0rQQ82uuFhPN7Ca+nRlBY1xl4cZsBAqbzsFIBR3gFCHgYwWP3lgAyZTehjHfTew95L5oAmvykAuJABSTLVrUKyIygU+Ox0vLCRDguSemCcnpURtC45RPVswBEO71Nj8XB5PzrUSFgGPcAAccyvL4nljJeSiVBUheOtxMhhNMLiWPZTJY8cju1Cpi4PalCwHlk1Ah44wmyGQfYTkshsidBYl9TUfIupKt2kYhRdUx7BjE8f2AFcOuMxVoFpAjIZgEpAj5WcH6W5aCeBTxcOR2H6lFNMvH+kLXWvagSQfPN7gEImxUeUwETjF/fpgLCNdXr/SNG0MFXL1f7BiCgtBmvk3glAgLeQt3BhiQBIlAj6NOLEHYKe4XYLGA5PGnYNMJlGQbX7hUJUkvH1olbw3J0YY5RZ0dUwPMbkOgyBwR8j3yFqYCRdSWqmEJKJzy7RAwB9bxGwOj1FioVUOXFWgWUp4Bo5nkCCHjwD5UKaDjyJAlfueAh8X1CGKFdrQJ65c5kRtB4kxGEJLOAbudeI+CI9OZRFTA+6ICUjxO8f/BaA0JuFEBA/7pLmBE0Oh3qWUDbfcP2zgVe705PPyFgsQQkNvsdQEhqBIXbMiDnmsz6zV5wvOWgr2Nz8KpVQO+wA2Q2x3A8K9KDOBvURtDPCIhzAfaHxsH42qPgWBwMVQGpETTM4UwCgsPCWunQEg+nRkAvjMqSqYDH08TG5mW4KiN3Obqia34LsaWKcL570xP+NgTkh4M/d0L/JSpg9zuMoKwXUL/PrugVqhUCxofp/IiG2R2+Q7ZTI2CmnRH2D8WtDIc2ICCdBfRv7RoBH5s3ZkbQ+O3NRXTtDEymAob3HSBg1zUCHDwcQLSjdT5WRlCzD0jj7QCZHCnIsNTZ8fD+V0CukRtXs4CxY3sYDUY5xuo5OJdh7Do9VJBqdVYKsYjmGlpjQMZgQBBy3ANEMiIjZEbQhgpIEZAZQakKyIyg5v3yRFebqIDUCEoTQdP7oCqFiNwtIBqdBfRF7ZmEl3ONgDQRlCHgatr1cLAmRtDNAZBWmW587Le8FxfyE0BU3rrXs4BPcZii2Sg3sasvAAHLm0cipt4eM4JG1pTExxAV0Hf6z5IZQc3128dqWwVklki8zc41JEDy/avE7wwQkc4C2k6/w8WZAIjrbeKQJYJi14XzO9W7KSDhDJD3b62G7/T+NwgIl9aX/Qx8OwL+1xJBGQJ+xMEwFfBjFtBS4CJpJILa9goQb64Ur/80C0gRkM0C/qEU4rMKyGYBvceBC29nzf4lDub3CEgTQRsI+DkOxui4naYRlCIgjYNpVMNTFbCBgI1E0I9SiJ+MoCevioNRgnD2+1KIRiIoK4Wg1fC0FILOAjIVkCIgUwEpAn5OBP1QARtG0M+JoL8YQUkcjNm997VvW652ue7vv3t/4SzgVxtsnE63jT2+K3NJTwXE8qShgSeHLSBgOFg9NfPUbWHv3a5nAe1QkCsV0Brf5wwBqQqYHIhxsXWeaTjnl4AwdBbQtpbDCgHpLKCpHSoEzM/39hPtcFIZQdOQJHh62czAcXaF9zsei7H20ABx8sQEhFur0lhbLMms4TXrwXKr3a4QkKqAycQvUjYLOJ6sawTsLcsaAVvtcK6dtgXCM92QuByePNZ6a0Ck8Wkhl/l2FHqaAL8dOCfV6wwBzxEtsQAETEU7XGnRhhgvCQKmcVhUCBj5HUDQ0QaQlBpB2SzgXiQI6D1qFfARwPEpw0NlBE35Bezf/BwCommJivLl9HHVojWpmidG0GTqkRKI8CHh+URtczghCaK3dKjjpf9WUILeT0DuNFGZETTdT+B4Os5Dx/N1pib5VAo17Z0BEi7GJAG1vYDjv7e4WgXsmq9vm6+Fa0roC/8IAn511+btpSvY70wAmSgCoo5dISCLg3moOmJxMPH0bc6ZCsiMoFQF7O8VHTt5sobHnRoBpTUgU5xuAQGDSVQhIBZ1eH0hdewKAQ8pIFPRXShYPgICxo/4sEUHbuFiGQ/h81eK+UStvGVieT2ujaDcs2UzBIxEblTNAlpw1ICgS9j/7WFdIyDeEdWLr42g4bN/eKJyvYDtpxCQ1GsBMl3WfXh/cw2vpyqgE69T7K0AkcLBYSwzFRCJSY2AaeYD8j6lVYJROBozBJRW3XUShjfTgt/cGyxfdwogHlUBTxPFwM41WSWhex6t0HsFj4NzDK93RoB06UA3sL/pbLgwHAICdnjYLm0IAnZN2K6sXoCYWneFwrUJ56en2jb28vWai5ebXopeckfD+oog4PpFehNPmc0QMM4GgIDFK4LzNZVIKYcE+y/pN4y1yNokYbqZpN+GgERa/6p/qvzXjKA951UjYGvv1kZQbsyVoXMW4TtctAHzXZ3En5BZwH07UHFgW7UK2Bk5CKtpCxDwkABCUhWQIiBTAfVHFxDrNYftFAGH62WIPWPGJ/EzHAByHtoKtoolINrcmMtNBHz5c0C0Mo+wupn/bARtLc8cUwF3YVdnCMhUwCgPQixZO54Ls9V1jHTBASRabgFp2ytAuO61G2Dv+HqV4UMbwndwF5s4UEtAwJ3g8kjVp0umAkbHR60Cwpob9k9J53M0idoOllHvWYb91cxDw9wwq1lAGgejbgEBGyogRUCqAoZtVdTQaHR2sKXdAem2p8sYiVNASOUh8yU+LUQ43tvdxahH4nS6qttDR9mxsTsqX4iVQtzmS58ZQePujhyfrUpYNS6AgFMeELZ93YdY5aZdFCrZcI6AR39CwDjuZgwB4/f2LzWC9v83CCjw4r/TC/gdKuD+PMcVAl5y1A9X1j1pqoD7+8n5RQW03Uu8aqqAn+JgmArYSARtc5tfEXC/upRVHIx/KGWF78lyFQczwySOhlTDf54F3I+QU1p3AYDz90bQT4mgNA7GdORNT4kt7syMoCwO5sMI2pwFHJ6cahbwwwjKEDBamG9mBGUq4McsoD2CW3+tAv4wglIVsFEK0UgE7a3XHjOCrnLd/cUI+osKSI2gNA6mMQs44A+XX4ygnxNBPxtBWSLodt/3vm25KnQ6nX9lFvCr42AEZd/GrkNKEI4DQJIzBgTMF0d4vOBXvPbaBm2sLw7tMtI5QJ7lGJAqu4atBItGsEJPfYYwTokK5QgPS3OSi45nxktGefsNCNjj4yH2BVIVP9gCQt5MScepGwLyPO9ENaOzgP0xIKAlhFgzvRIQ1GkBkqkRIAtFwNGlL5XMCCqvSh1P25NeEj2QJGujHSBf9hrLZdpZPwD51JGKk0cCr7cyeP55+1DwRE8A4UZGuNVmB1LCED8BAQdDgpT7i8ZmAdN1CAjYslwPL84tQCr4alcImC4P8Hp9CggoPQHxxo+OlOTPPRxPLzERno/h8zMHBSIzgob5RkqSuRZaGlz+sH/dKSDg/lBg7eo/KhUwC3thqtk3QNp0t1NRhh7hVRv1HoB0iPQa3i3Ynx0nSLB/moSyDQcIOJ4kOg4vRMXrCNirVMBXu54FfGWSgZPLRC3zk0l6CfcCnK+dWauALX7k4dRylDIbT6PvQ0Ch0x3+EQH/klnArx5Y6Oq2UhlB+e3hiJ5rGxBsI605PBP7KbKnEcLeFhUcxoNDpQIGh3TJYVvf80j0dB0bLUBAbN4AARfSycHSLQYk2ncsGQ0QvD/q7QG5kgS23/uAVHqyL1EougcL2SogoGdKgCSFAwgD+1chYByeAAF3a90iHV4rLn6PR1fkTBaAkHwx4eLLceQh17khDItEQNC+AYiE+4CAnkDiZagKaF07Bjb2ISBVeBnxDAFtdID3yy+AjKfdDwSU+iNYjooTQEAHPj9cCoCAWw/2t6EC2qNMx+h2AITjTsKYGUE1IyO9iLxgIWf3wwgqTQAB8xEgnfYWfkVAZgSlCGiiDpyPZ2LCcnJMkHF0WyfYeACSTjeAgDaJj4kGinBEWn/nkOU//H3ECyDgbdlBWGqTWUCJbN9HExvbnR8I6AzhfBmvJSDgAAMCb656hYDRwj/Nvw0BhU7vz26Vv8QI2vnia0rarnusGp4ZQbMiDzEa9Lgkmr1rBLR0gIuQJ9XvFAGpETQ6m4MUrWCxWM0CUgSks4Da7l3PApaL90+zgFQF1Occn4SC6VQIiDQJEM1qu/CdegECKoYOCNhdeHO0GwW4QsBo42FmBJVV5czhYD7oMQSks4DxVvE0Vg0vaTog4P0IiETjYIztgYP77MxboSKOA2zGGiDRJr9sUbu1gWsw2tRxMB8IiM/FrRkHE6ad6xw9DiTOhRpB6SwgVQFtsfVOwvOSlDw8aSLotY6DoQhodo+AaLc3IGqcbRxmBMXmcTZHw9IxKyMoTQSlcTAoJ72Kp/Olh4KrYWFP1F4o3m/g8cTJfUDOIYfCIobjob2A7mX7KlkpBK2GR+tWF1UqIA9/T1oNH65usD/BJM+wM/eISvu3IuCPheB/FwF73eHwX0FA8YtVwCl/bbNSCCcfKhozgjbiYD6q4Ru9gJt4bCCnN44xQ8BSFsIKARtG0M0hrarhV08ZV3EwDQSkcTAfRlCWCPpRCsF6ASkClhkgqK1I76PCWVuJqYANBNzGI7tCQBoH8xkBz/bOqxCQzgKWL8uqZgGpCriVbbtpBN3Dj13CEJCqgDQOhpVCUASkKiBDQDoLeFg/7SoRlJVCPDu4MoLSWcBN4sH+01KIj0RQhoAfiaBMBfyIg3FSDXusGp71An5WAZUunK/PRlCqAjaMoHQWkBpBnQkfVyrgzTOD0o71Sfpty9WewHf/lVnAry6F2KwuEp7M2oBghxkgxJ4DhBhFZo2A843TZkbQGJ4J9y6hkPF0vwAEDMTlEQ2HF4SjDokjATLyNNF6AKJsIhmleBY+tf62K2JjdQfkwgpsVy2TJFbGKkpPsyX81MtDQMrNWUH5YgQIN74BAqbHApDS24Zjze8nKiCLCAjTP0qVETQZ8L0yEp6hrN38UsGjgQ0INtjB67N0Bkj01gEB5TW8fm9wgIDeTEaJnwNiDbIS4eVgCfsjFYCY6wFXqYBJz4NFgbpIPDxBdwVlk4HEk38EQXgqXuH10qNYaWUCSLfcqIBwNwUQbTUmRtL0BJ/fLu8iShEgGVUBiSXB0o6tUMGL+RMeL8UH1pSloODpMpOS1HOKsSbFgLSLfgrnY5BKT80NBLWaBVRv8P7ZSJJw0jMBITWrSLXW0dXxSFbgYt7e5bF2jTiE83cI56ttAOJRBByfWmqZdMjs5WEB5zvPBlKZzTbSSnuQf3CdG5fvRsCe0BH/FQT8asWiPfFhuficAAItNeGKTNN3scUVgECGb49R+Z5oDAHDoQsIQxHQF9IC4dugy7NZQKYCXojKt/GJCtgjJRE93dKQscgUrAvOGoXdUqjiYOAnuUQxVgEBL1aNgFFAZvMel4mL3dMAEFBf1yqgMm+tOKxJhyvqLOD97U1riqL9wKyMoPpdg/0fds0tOrYWNQICkl6RyikWVrYESe/tUQ+1Dy8T68flGsX91ejIEFD3ZUDgOSlpWOSLFGvZDxUwGZB4lSsHiCf7Jo+42VrH0mNRq4BZDgjojVISz+IdPPQmRlNZUwlyreF8iJcaAfE4AcQdH9cGM4IyFTDfAwLKR0BAPHBrBPSG/jqJAQErFVAjQTAMAcXBqVIBseb35sick0TWcEF6DE+A8FQFJAIGF5rqIUXGaFIhIH66gMAUAVF02ST4ceqPvw0Be4Ig/isq4Fcj4DPS+0wFxEH3AkjmAyKhvlAbQSkCqnL0TPB9Pdwi3hogHDzSGxe9ufMYbUZdDbaXb44hIEq7mMXBYC29iig02yZ2sQxIExwBJG/yEhDteADEm50HVxYHY2Vwm4u1fC4zBGTV8F5WI6DTXwFietG1UgGDYnZJYJcAAQ/RQMd+D5NSh/VcY7OAkg8IGIvjeaUCutjgSsw/r0d0WDkB9g72q4zG6fCI1MPAwtIFmBUvSXzL4JUvsZz9UAFXbq0CRgsDkCvljUoFjLxRrQLqB5H0IgazMZp1Bz62iuu7bCCgowYvLtROosxUQCOLagScS6qJtUFRI2CcdT1sLYmKGsxmIrrnsY2D1e6FmBH0QwUMfeN6rarhwxu8f29x4VE+2IfYSGc1AgbyHWMr2JFZwVutAqoyef+/Ng5m+L9BwH5v8M9Uw391euFHL+DnWUAL86XMjKCfq+EpAjbiYFgpxKdZQHtewus/VMBGImhDBfw8C0jjYBqlEB8qYMMIylTA31bDf6iAdjJciw0V8HMiaKMUghpBG3EwFAFtfD3MWSJooxfwYxaQJYKOYB3QVAE/4mAcJY6urBr+2j5YzVlAGgfDSiFoLyBDwLL/Ov5SCtEwgn7EwdBZwEY1/OdZQFoK8RkBmQpIZwEpAjrX42T+bcvVfp8T/hUjqPrF19Qoekh46RWAPDsREMtJChMvYtIz15useppx3bex0e21OVjiFJ7WlgCBcl5pcfjtt3voeH0AgmQqIFzuAbKczpyO5wWpatdFQJqp7wACtl6AXIkBCDmaAMJgQVLL1OoCMnEi+fz9BBB0eA1Tbbk+mDjvr+Bea9uAaNc7IF3o+1KZ9nNAHPGIdJzZST+J5peHrL3Dg4rn6ALPvxGkGrqFimclVyPg9U1UshXc1PJoHfa0ODloGPfXgKjZpNhqu/ZQwwssymV6ewCilunIxwlcnCgvHXj+pE8QEFmAZAMNns+MoAQBU2cMx+OGpYaXPiBoYtiwP7ITqniRJoCs3e3D0g62qeBEIHE2Mx2O7zR4qHi6GAOSnZMaAeF/1CR99R5PTXsNESCcDPs378D5ntxDQMDbTEL5UoDXJ0SlXaZdJcleJ3zVOm6p4lyEn65cucD5uYWhiUNeUbk0UQpLm6czA89HRPV8ZbD/K+7hMwT8XiNov9/h/hUj6FdfU8FromLPm625yPIAAXnkezhIAQEjzj/NkbsE5LOWpNcuvgKSdHqAPPp4WqBIW+Y9NJpGBnbdFJBteBXmCBZQLg62ESCZdhtrqL3OVOzcfEDAIoPtkrezsVYMywRngmChckPiTm7FJolbg1GFgGoyII8jQC6qAmpOAQjYNoUKAZXtaFrG2cPEKHveNOwMFEC2Z9usjKD6ERAQxxm8niFghweEm5/hyng8MhP75hAQMDoAIh4mJHF0RRAQ2+YKyVqWYfdJPr8TAsKO1ZOD7W4XkGxjmj1mBG2ogL5Yq4A4v44qBNQ6a0BA/lSrgO6wBwi27pD96wOimsfFqgx7QwC7JAAEdHwekHgZA3JmHdgfkwcEjPYFnG9uCwgYdMcrhIUYEE8KWjb2V9cNwsu7tUXxpq9jawsIGB37gLRPIXIwOkeAgO+3kKJXtIbHy+OKi2fyQWQIqObBd6uAfSCef6UU4qtTdu2wM8CuQVSrqOc+kWe+AbvvIleGaile0eUc6FgS6CwaQcDXa6lh6X24ceFpOYXviJbrDAGjYgBI5W3aEXZhhZpEHi+KaLwyLGzYsB2jeMajVkIQJQ75EueawyN0dRTsD1qAjKc2uZu84hz7pd6B71gLEPAKF20VB7OZz1MUdoMIa8n2woVKPBXRw3HgOz5M4f1fA89CFwOQUcp/GEGneozhmrK4Mlavnoh8WPphpSW8ylAIAanQpA37J2jw+pDM7hXZtMBKKXcSjEYt+IV4GQlWSxNezz+uKzYLaMysJxclb9dD8jEwsVqQXkHHGM7R40wR8Abn440BaWfWPcCa+XojbF2vGupspy5cs5snFy5fpLqdGFHdrQLnoyMBcqOr4cPxY44E8Qx78Prcxt4rfCXxWfJkdFYHpOThRXoKnZuG9EVbxnpKEFMi1e/UCOo6m24Siy93i/z2OcTq6vIq4254lZGxz3Os+MLfjIA/LpH/LgIO4L75r6iA0nf0Au66XgSIdo+1X4yg0ZbrMyOos7qS0ghiBF0tfacqhegc0KFZCkFnAY+HY8A56X4rs1lAqgI2jKC3/SkobcNciQwBqRGUJYLSUohGHMx/MIJunfWTxcFQI6g9zja4UgFJIihTAYO+9GSzgEwFpAjYSASFW3I/vJU3h7NNWXmyaviGCqim3JPFwTRUwIYRlPYCUgS0ZuGhp0xMdGmqgOqDg+3S0uUa1fCNRNAunJ1w1994/4cRlCaCNoygNA6mMQtIewE/IyBNBLWWm2hcGUFpL+AHAtI4GHti9L8vvXAwEHt/VAH/FgT84mtqcUsknA/SGgHD99DC8cpXUIJHT1HrSRwgWluXUGJMQ6z17QNR7a5tFG0TWM9dB4mGR3oJCNefA0Id+qaB870hJ6mRFz1t2rq3sDnlAUHeT0AaaS0YOBns1DJ59h+aNuu5Ms7lhZKkswUgmynAInRWbODz32tAmqtcIJyuMolL5as01xz8MHDU3/W5mIMD1QqelDYsQ5lLpxfYf1skSNTayWV2MuD54onOymmktOGBsbbCI4J8PCCqLYZXrSsBIuESA0K+RUA6bVb4eHpQlCSPNo+eJgpkdrGLYSGJCEIZnVDBk9ZRKpPNXILzceQ0PG+Rz785cDz3BSDg3I0BAUMdjtflAUnjTQYImE4LQMBAUnH0IqrmdCxVCDja2oCA667Eaz1LQjgxkZwkT7jJa8dRSRJIL1KSu2dAxv4czt9s5Sll6t5egKw9hPDInShJcn3C8S66MxPHpYFQPnXh7xG5cL6yowRIeekVR220OPjwebrC5agbfVvRSncw5Pn/ryKg+zghbJokgXPeASRyTpGH7ekKfr+duz1HPgKEMZTuKolPASBM77yG5elmWCThei5oyEgnZG6HIOBJJIjX2XnYP7/WZXz0xxYaZfD+3uUFCKXuR3OU3gBJdKdVltE4BmQ63HcqDt7LTRne3octWi8AAW2lv0nCa3/Eo0EJCGg+9oBE69foipQxII4nDGYoCmVSysADAvqrFTyfIqC9yCwcTEiphXADBDyGpOfQJIhrLKwU7T3FBCQV4P0Qf+BRMekDIu5WtRH0AwFDTrI8dNwCAmrliMxKPg89pgK6pyFBuAMcb9kGpDSsGN5/cTlgZAiAgPC7Q5C1D0hJERBZJNF0rwPCCcfIwv4IHofLJxyv7+kAsm+CgML6qKFL9ILtGw/2zwgBAZ/tPiD4oFglcHcnxtaw5WJEjhfvsyPPENB+zuH832XhifArc3Bwx1vEEHDLdVwsd59ruPKMnobMgRJjaSbA+T707dW3IeBg2P3zwMJfgoBfba5eL259jK6kVOE9JkbIVRBj97rguKgrevA3zAGx3Hb3mURBBxAPzQyElbF+T8Jte/BEPXugYU06cih6XC6ATMsBxpaccAm+tW4ySkQVEOlNVLaBcuGR/d5gHACUJdGw5/SQtwwqIyjejTwNtWZEBewAwjEE5EZ7+A5MDECWcwcQMOONCHuP/hXFDu/K6OUBonpD/s3FZ8eDa5QnCDjbdRBDwKfrhFh+3jgufODFCt1C2D9VlQDJFHNuIcsAxLK2Orw+H816aN+HuwO6r2D/lAMgoNoPEmykJ66MHof5CpnnpYNV9wIIeFJnKcLtqYmlpfYu8ekBSLc7AgKqG9K7N5ABAbvvbogDP3kjuGPA59li22UqYKg+3RWbBVR9UoLRNQEBL1wbXu/HNQKu70sbB9nzleDF4iKig50H2Di3AQF7wo3M/KsKdu7ci4u7D1JCsWxjrK/33TLyZvD3CLpwvPYQtmNvdLXQZHrOsb1L4HizLv4rEfAj7ey/i4BDsf/P9AJ2vni5GvWsdzMR9Le9gI1ZQBoH00gEpb2AjURQWgrBegFpHMxvVcBGKcRnI+hHL2DDCHrSWlYzEfRzHEyjF/BDBWSlEB9GUBYHY4iw/w0VkM4CUiPoZxXwcyJoAwEbiaB0FrBhBP2cCEpVwIYRlKqA1Aj6ORHUus7jSgVcF3lQxcGwXsDz3qsQ8CZeBkwFtDKVOzaq4Z3N4c03E0EbpRAEAVki6EccjMNh+/sUi6E4HPwrCPjV/6xSHgVAjPUckGc8k1baaz908NxKlSRbwndM8y1XwvHBAGTxN49Us6aSgoFEAAm3Q3i++wCEiYsevP7WCT3tfC5MPInngGBDIexpw6zdxto7gJvs+glIs9uGJp6bCSqz5x4QKhoICk7zF7x+nYdzDTnIwtgcAdIkarHSrNsQ4UWHAwTjl4+VdnsDAo020aDEcQCIE8PdD+f9rYLyAUGgR3lAePLsAZKZ02KucQtiDOXasD/+XNE0Wyp0PL1KsN0QsaVpi6GBpxw8TtDxgbVW6xLgMIgAQW33IWqKDggYLd8yys+wgtDOo5GCp+09IGn/LaVwbbs6nr0yMsuIHpZmuICs8W0HiKidAQHfCez/ZNMFhGtnD0DsfKjh3LpJXNYXYP+GL4moehM1yQWzELWdC4g6Hms1AnafcH7i8wHOP3eG528VovL1U6XMWnBk2hyYAY/+H3ln064ok6zrH+RAUFEZ8pGJgIAEJF8zFBVNVFRU9NefUGv38qzu3u8ZrOpd79mTui5LhSQlybhXRDwP32g8oUv8PdzwZsHqfCH4+z17Kw9OakKyFPB4WumLNB0P8Pq2B01gm0r7fQgoC0L/b2IKMf5pRdBOrSFC6aOnyUAnbUk3z31wTXXLgn6Sl0QTEHE0US8Fvy8hYnWvdwxfl921ELjywSVr95nV0ntbAoNiUJFtsPHA0e6IJIqBCJjtn1bonfmGB+U9LclptnTAGRYVgUlv4JLSesq5LLtbAc5hWhPPjl2YiulWCK7HVCbe2LNAFR4bIexysyX8HCAiinzBYTtDZKssRED9vn4iTQ8Ra7N5miaoXUTYXQcRcODHDiKhjuNpw6whp7ttY/iaILIJCiLRnA1t8CZLPP6iPZQIa0aCI8u2PKRdySUeDF1QujIi4sA+yGS0vSPyHTjOx0V9yufUsQ3aScD5EzkioNHZ/BcCpnecr94dEW+aIzKG7X5QE856U5jMjZIHgWPWZNTHrWkihByfEWWN4fZgh+Nrmg33DcDv68oza5ke8HxKiMjqF5dnxuO4Ffxsk2M4Hg4nYORjRNaZhMg8UXB+pnlbMX9HcH42M0R61+vg8YgnZaSrxBGGt7stD+5VXv82BJSFXv/vUgj60wg4F3tjsAP5IQTmCZFDkvYMnHwvMj/ZuyLZ6boB5E5bAXpDpyG3k06BaPzKw5m/yMh+MJmAW7cCeyPgeo3INMOHquC3vucSe5ZYoN2uAguFPiJKhqsOyMbok2BSLiwyMHXyLgSFEAqXdPIkBX036ZEwvyBy1ZttCGY7RSQyc0TCOzxCmNBRIwQscSwiiasJaNoAkUY7yUDE5omAfUTAUKyfvXub5+s6xLtxrc9qQueIoGZePXh4KJuSwEWf/soCqs/CzYStNkBZ2cM1u0YEjOIp+yUHc2ZNTVxkYtB0BZHs0V88TSumuKb6M0TgTbaoyLBBBFR3Vzze9IhIexMmiLzL+QOvf4AIdnH67vOZcidwts+4psYrE2aHUkRke7gtMa0ZIt7tidA6kVVcc4iMxqN5kPC2aCgZn1czoKsFzne1UCjdwUMHI+3i8V8IeLRXOD+jpi/4exWvJ/D2AWhz+S4ElwTnR0geGajzLiL1RWn/TAT8x3v/UQQcCKL0Y1vrby8E/WE5mFcv4AsBvyuCvn0BX72A330BPxDwlQV8FYK+FUFfhaBvX8BvCPhhCvFGwL3XWh++gG8E/Pe+gO9C0I8s4Jc1/KsQ9N0LuOeIjC9F0A8E/PAFfGUBLxuP/lIEfSHgd2v4tyLolxzMRy/gd1OIVy/guxD0hYBfhaAfphAfhaAHXdn/koMZMrz+VyHoSw7mQxH0lQV89wK+CkG/9wJ+yMF89QK+FUFfCPhSBP1AwHch6OASqh9ZwOkAht+9YX5yTY1Gf1lg84f0Av540Rp3dFjuh4gUtK9UtNEOMyimT0RYXe8WHRhnFeYpIAIZho8IZox1YDvtiWSaiizIFUQMOcfPB0+5krzwbUhX5lOxctFSOh9xFZLxEhGseCJZUSs2RD1kM7Zy1zVlsa/DvBpjWDxd4vkveHNBuJA1Hs3LdUWNE0MkEpaIbHLg13SSsQnkQ10Wwv7cz6il3hDRDssnAul4PL+Lm3DhuYhkcxW/LycmBd9L8fXSeeDxGTGBNQqON8V7jt5yHO+SblQh3j8VR+exHyAiJjgfeqCq1NQXEwh0FRG2VtYNvQg43rQRVR5VB5yPpYFIFlQlfr56Kn66Lo6nSCeIeMIOEbELggHZmStCgj9MQdeGjwi7Pz7ff/gV3ekHE+L0piPStYikoYVIGjZzPL7jIHJ7T3mY+aZSObuvEEGnI2ZBmgU6STY90aJuip+H7UQnkZPh/Ox2fApAL0RgmYvH11aOBdkhwdhlMy9deriOAWLxiNdvLYLfuabkQe/vgYAj+sNrCson0sQFItFpYsqkdz5ioOTriFQz5ViTc9ewwS7yp/V7Z9CQRz8wwNIFRBw7G5SEhRd8v0rw802BiNNfIkJa2R0RatmpLTJKLhbM5hYiYvepONojRw9o77wjAKUZkbP8tE5vlhwR9IRIJO08D2bd+CmPkteUVKZtgW0gsgDpI+KYjobhID7cObixWRJnhUiqSCP8vtMgwvavnSnMqjl+PhUllZzPFw8mfp+TAIbHkqz4SyFzhOPtOXVJ9Dsinlc9Cz+nA0TY7rmXgtbpPxF0VWeEpt4MjN4a52c7yyghl9wEujY3DLz1oSEeRcTSI0RUf8TxehDZ8PjDdSmE4jMrVxg2InKo4euR9bRmh9gD194iEgr2sxCV4vWQrOVCeJhkBVnGiKz2ZorHeyHgdL2xwM3vGxKYz0LR7QyvR981iIz+eRSReN/B3++I1xPMTXx/vLQdUMK2EvyUPX0H6XEGupzj+ylYiNTlBnHALDkJ15bd/C4EHAg9cTD6m2QBf1plt8l7MtCCCdy/zWRKBqtJBtOugAgVDy8qWRYh/rbzzZ37wwaRYnR5vu50bjy0a7kgzaP/NFYZCzwQx+OG+OdTDLR+Kn6qyHCkC/vp888siIDGsqDkHoQMtE06EEIuOTXJOn0KXmAIPExHTUYWyioH52D2BEiMpiL9zSgCI+oIQtDui+oXArLzFRfzeJwR8EITVHuBu9OtKQoyVmcBvt71GNxBLsnluArAPG9EIeyEa5Hey/0Trky8XqtclmQzmnvvLGBwkhyZXMm2QgQre8I7C9gfbmOYrQ8Ch3Yh1+Qe6w4iZPYgkMaLmgx2J0RCu0DkdfSxSHr8iXw7D4+3GyLyDYYjhvOhPLOsSRGR+dN0gwr1nfny08fvhYCu/lRAvXaXKpGniKjGKX6aUOwQIctBgmtWcwQSmqfGJeqlD2A5qSCEq2f1zY4homvB01exPSACuvI0Ag8fbwIAFEDCQg+BdO9PX8UBIm/U6+a/soB/qhxM/x/70n8WAcX+4K8td/+QLKD2OxRBP6zhX72AZ6kNf2UBj9r6+KsX8N8j4DsLOI1D+lYEfReCvhRBtyHvfJpCfM8CEnJevLOAH4WgR/le/MoCvnwBX3Iw7yzgaVER/zBU3f8qBP1XvYClvPY/reFfvYCWdHhm4f7RC2iaOVj/2hTinQVk54H4loPZNNb0UxG08jsm+7CGf2UB34Wgv7KA/uyf5GC+9wK+s4CvQtBXFtBMHhvpoxfwMws4Naa/EPClCPrdFOKFgO8s4HdF0A9r+BcCfimCWoFo/zZfQFxTw/FP9Vj8bgQkP7y13vZnAxHviAhyz32RynMSw0Lv6UJ8umgFLRNFf/a1I0IdG7+hRYGb2HJpILJdqrtI89PZhiwKnvIj7TqiSjyYQb676CRuFcjosvAJ+PsrIuHCRoSZ+b4HcSibLNoecGvQ5o4Bvj3XWWTaN5GaHceFcO/qLFliBEy7PTIB1i81IaH+WqKuSiwI5lOFM6u+tdSoEIFSZ6az2Lni1tnbDSgsK45IKK4R2URxgYg1e8rPbDPcqxaH8RR8mhOe3KXQpUGTehDdhzg+1fQLqiXjCMK5i+fLTESyrZhawE6NypLFTmnpJTljoH294/Gl5iZRaWM6UDQDvH46RiTMnr14sbNAZF721iXtpWsL53OAyMyjW02VFc7XahiqLNo95WaGXY7Hd2JdiOYSlNSdjRGBZ9unKUW8zhAnuQFBOcfxt6ov06xIHVgWQzzfFQYutQeKA6F1Iiw+LtYtXvvYg3RdGHj+pFVpdzh2YMEaRMZSKyXagXMMuVvh62sYfN9af3JNjaW/RMA/Qw7mx7OAQzZ0YLpebonP15lFbg9jAY7Jt4Kf5EORiPYdke5uIZKNLgeJmDvvWdhoIiINFUSig+C5YCxzznylwPfHQy/CIOlpTe5cEAHjxdADg684gXp3EMnY6wWgD8mB+PZlUJCB4GG4p44rREodkcg+aD5MLlCxULlLGVm/5E2EU8WCKLJUXAoefn9jr3j4uCFilaP7BMPB246HfIzHryc7D7w4wfNpTQ1kpG4iUGejigfJ+qyS7uoyfTb9VTxUjrZLloseruz9E/maKyKdetnkoOYPvJ54ZbVkd+xEoNunJyLKtUs6PJ+CGTRbEjbMoqRTGwxI0yLi9gO8nsMRtxrn2kVEhnYgk6dlO0zGR0RGHuP40lPAQCmgFPzH7FnoOuwwmLjnivvCyZJIf/uc7+thi+FliwhoPGIXJnW7ZYFwtjIyUY8hmFdEaJ+miBcjD89n7xPOfRrj+4snIjur605AJD7URDPvIczcPh4/PU9Vso87BXhOicj5WxFQHAjS/1YE7Bt2F8wiETmEjQvErMMS9Nm5z4PSQoR7FYLOejYiQ8UbILd6YoE2ju9CSMar7FkY6QDhA1Hw5WjRkvY0y0EDjgjW7i4ikZJnFutoiMT3h4hApbVPYDLtj16FnSWJn4WQpg0igemqaAlfXguwVsc+87crtyaqvErAPGQ94luBLJHFvRvAVFZaHizZWCJqOcLjRzoi5OHatITuw+CpKNoTwm6A39cGpxAMM0Wky273mkbzawru8N7j/iRVLNrR9yHQUf0QYJ0XFjEH1yN4NxWvfyB5LZk5+xim2bOX8GzKiGzqA883eWYt5SeirdyuC1Y+6j0VThG5/HXCYFr5AvNBcCMidKYZji96fn6FSLqtn1nQRLkL/v6Z1XshoDWYiAKsRC8jlT3DZ1KWCwLwLo5nIk9nMHVY76nai/N1nvYZmGsP5+t02kZ0t30hNhdZEJ6evYfOCREPoiGBMCtkkq5xvp3pHaMLhS8twvz9CmZ3RMpgYJXfY78/AwH/sYb+swjYk/p/H1/AH34MvHoBXwho0TsiyhcCvnsBX1nAj17AL1/Ady/gzFEWv3oBX4qgH72ALwT88gV8ZwEN/yx89gK+soAbeTH9REBenJe/TCHwKSO9EfDdC/ghB/NSBP1CwI8s4KsX8CML+ELA79bw70LQD0XQVy9gfm6un9bwLwT8sIaP5871sxfwJQfDt1fz/5aD0f1PU4iXNfy/LgT9QsAPa/gPBHz1An5kAb9MIT56AV+FoNYlZdGHHMy7FzCO/fG/zgJa0WL623wBcU1JP6a09psRcPDT4eo0RqRI5xoRkoWpAt3sUg6xW1AhjvlWpcJ+bEAuJISzQ191aVSfTUiLh0FYlIgFXZnch/B2pyQeDG4FdUe3BBHujnHl5qFKtO+uERHNk44AVLSU0ppHMC86Lot6/r1EhCRTiJSM8GgQtkDHp0UAq8DA8eyOikzFFUNEKillbEEhotMJIhxjXBeS5aAsKd/h8YuwJDzmszKiQ4NNoFhoT7mZC35fq24uJOWJshjOtUvb6gyQHrYmIl9LG7qaCwksS03jMVuta3qZLxaQzBeIZK6D5zMeBw/m1l3lCU1Kler8TCHtcSKw462taC0K4bNpA8enN3h93hTnc9HZIDLmuS/RcnWeweK80xjb9dYyjR48gHwy0Ei8l3G+zZS7iLQqIXE6vmPgLI8BitkzZa88TSzEuT+F8CJSIbnR9lmomwLEC4eSJFSGDc2TMYOiL+LvEVYqpe7yEMGqQ00SZRXOPx0xwPHt8PNJpls0dtYFxNsbIrerar8PAXvSaPhTDQu/Owv400YrZo2IROvVlgTJMCvJrRwewd4YiHy8P3VJMb3noCjBjvtanAHx8uUEdGG1Z8FsNKREcu0AjHKJiBHLFmD4OVyCOWl3LGz3+Nqyljl4V78S/OohWaRh+RxIyU+CXzeHliBUhaCV6YEEsY2vu8UlgIlU74l/ndaIUOSZtRuwA4dsmEUkWN0x/JOHJQsHCR4/yXr476U4Ev98rCmZd4YBeGcXx6M3iHAstDH8vqf4/UP3UhHLRkRSrMOBh/183pDFEo+n7y/P3jnDlMjsiohkdx18zS52RJSFvYSZFW6F8ABSRbrtZQaqmCFyGWbdEMcZrmFSNlseXm5pTR7N0gPqdDfEL9o6I5qXW4iUT8TO3VolVbhbYzg+R0RMLHx97OH3FZPuBBiMhjVxj3cM5+dbzkC0TAy3+YUBXWiIwGJwtIhcbTKYrayDEHrFVSLCHZFY68KOwaY9Yvjb4vyRbnMQcGVKKok4Iq3DVjXxJxqGx87qvge6vOD8lPpQ/m0I2JPk0d+lF/CnEZCPEwJeVPQ59A25ISvavYN6yYc8fBhd942AylVGBDsdGpGMjnMP9NWuR4At24yeYRsCcSd9HtLm3BJl+OAwqcMBC431VSReOQPw9nqPBFWLCJdU3TXo/vNPd0q/GxHt9nDBWS8RIQVvWRC7nFVggSeR8LhHpDvb0zkonfOABFfTKwhz5iGY3efnw7YQCT1OfXD5SSShxRBZFzQMn+PD66lOrkS642709NUbCL4XRxWdbme4xlb+EBF3Dw2V1nMEN++ACFiei4xs7l0BkVEbMJiXiIDV6JkVnToCD9x+I70LQSfdsk/Cfk8WiUb64bPXTmIQKBdKzsojf/oOCkJo792WXJQ9h6l/FVkosI5KpvNtCma2QSTbPpqG5Gpog/I0wQhnmyuQB6wKvN41It1wg+NxRB3Hb8wkAY+PCLfkDxxPpYg8eFyNgu56U0RO9ujj9c0Kl9ST5/mgGnMQ910gyzzJQT/biOST1cwi3eOpAtOqBfLn9gIO/mcQsD/q/W18AdXfhoDffQHfWcAvRVCLhxv6zgI2Q9/+5yzglynEqxfwIwv4koMx2RnffyHg9yzgqxD0wxr+pQhq2f62/JSDecRa9NEL+K8R8Msa/iML+OoFfCuCvhDwuy/g9yzgGwG/FYJa9oFm/9QL+ELA4yaY/kLAtynEVy/gSw7mOwK+CkG/9wJ+IODLFOIDAd+9gC8EfMnBfBSCduzb6BMBP7KAL0XQFwK+5WBeCNihg/4bAU1ymf42X0BcU1LvpzIWv90U4od7AZvZIoH5IpvwaNELVDowbl1YDjsWj1jIEdn2ggOr+GLyuPACiyY592AlDB0eHUZpQ2VDmMO8Ek1Ektu6pTPd3EOUNiaJ9dNGpudYiGFBCSLMXgWZ9s3DFubnImbJISA17TTjCIKyNDhyyR0JcTmeAwukCU+cQi2ochNmkMi2xZme4fmjfDCD7OFaPF4eNxKNzohEMHlMWHJ5aC5VKkSm5WWGSOYlbUGXz/OvVprF4kl8duk+OS8gjfYeiWknFeliLuwhPGg6SxaqqtJbx68htu/4fYGpDTW2fgxLrmmE1d02okfDnIDvd0yBsfkdEW/D1gD1xCIJ0XF8fO4jc3Vm+HmMUSp6AnMOfrDUBTYmbU31kbkCyFqds1oNXBrEjMFSiBHRpt6jpb3itoR5fEIEvU3WEh2FZgzxg05JtJEQmUcEj7e8NxMSXboyInbtbxERBzZe7xhqKpiLDSTZ2iFJ3HuUtExuc8g6C4sl52OU0VFxOEMqKQTftze/L7PeHw1/zMPs71YImjrBDpRjteX+zhtmRNe3FBT3jAg0XE4lsn70rmDmlxOHUS+TyW66NBGBZo0QDISRSE4EkYnM9gcS4mZvkTTzbqDHt1oI6quUkWpn32DWXGoeTBRLIsfpsgb3lNy5/wjqiOzMYANKezvzYGYNJBLttQzsVXrkkIxHKjGF5RSMsXoRYGhaMtneOzWoYcVZeLZsl/hyxwV3N7gJ4PcQYdsqX4CzHe2F8BgOG3Jh9gAR73Fh/moDET0ZHQaWUl14YO0uLlmxYw12Od5zfLpbLhkExwqvb4VItniMKsK0ZQuujIgYXu94vjS1Y/AmwZ757jEXySDOB+DMd5z5kmNRwu1jiOHlYsOCkzKMyHrx9Ek0O5yDy7KMrISliMi725CwXdUFzvK9h4gs1AQ095n7WdwrmB2kHSJfjQi4PQUl4gRBhNOceUn6AiLcdCRdSNgQTaWTdIfhrUKeCFyfMjJSvRTs/uHMQ2ObVeTxGO7BaPEMUAU+0K6rjcFe8L0As/3x9yFgfzSW+z/0p8rfjYA//WeV2XiCSHeYjDgUDO8cY0wmEOaWQqJgfwM66yYGOJU8FIJLsaKEBPMUyLGWSegSQumyHK3BVLYjAkG8EMlVTkQwrjAmARXWDXWkVQbucjLgvuFfVcLTOYIOa3BfshvVpatiHwF+qo/f512RyMrkgWsiGgnBRvUosTtTvMf3MGbh8N4t34WgtqR2CKjurCQrd5Yjoq0RSf342hJ6TRgY4k7ioc48INtuH5GML8YC9LJDS82i28LEf+rZeiaJcF+ZXMC7WYhE8wSR0u/cdMgjfcjeWcCer6/AGz/lZMJiCaR7fZo6pCMczym9ZqT3WC3Atjqd559VVhWh82sF+jVFZB6RS0lOzaQHkz0gInfyjkQOx+kWJnzeY2HTIOiegqsFytjD8TvVOqP9/ugE3v3c476syjI5atc1TG+KwuOVjAh3Po424In9ngC3iQR0ks12YEkwxs97ckloMeuBXSwVjvv2TaSXJkQkPztDHI+8LulD2ArgdZ9yM2slUP9IBJT+ZxBwIIt/bQrxh2QBR7+tEPSNgN8LQV9yMB+mEK8s4AsB31nAL2v4j17AtynEv5eDeWUB376AryzgWw7mZQ2/lQT5rQj6gYAfhaDfewH9/mL/KQfzUgR9IaBdj8NGu2dp89kLeIuFvX9ybZN9N4X48AU8mCuHf/gCfljD5+nTd+9bL+A7C/iWg3HNxbsQ9G0K8dUL+GEN/y8LQd+9gF+KoP86C/hdEfRlCvEhB/NCwO+mEC8EfPsCvgpB3wg4iaa/zRcQ19Tgb2MK8dN/VumebmcoxnuHJcN8W9LiIDfAXBvv41KMVRqclQTYeO9zdqZbieZdP4P8fkhYTMppSY2uf4PAjFzO+nILVEsiAolgeyypVkyi7cQ/QezVNn4+10taSekYFrm94Uk6My3qz8cHKCzZ5pEyftT0tBYukN1qlySaGEQ0WioZQLUGnrTSo6IrpqQ4J8dQSK4dMaJauFhBccgc3HoSHF+YHgCSzh2R1dY3Bd1uhAMwMvOFKFjPWjrIWIvINc94PK5GLY1HIoWipxBETBka2l9UGkR+a3LmJEFBvWVawbI+aZxdp4h4h8fAgSzZ+iwqKxEo76R9iDJ9JrAWnwm0AbOCrJ8h4pUjRMSVrrSQKuqExe4oaOlwqQwAtkuDRb3xtqU0YCUUpWmwpJzsImochR6kjmMwNqnbpwMAImmUK4wnXiqUdL3wG1istSlndqGIxnGbdiGmHgjR3sHjr2VhCPPrLmTJeLLLKJuxM6xGhS8k4nRQ0bNZmpCZQ0Tc/PobEXAgD//aFOIPQcCf7q/dShMDZuIJkUqITxKZDDDcNCHaCcFYcF3CDvsQJk1H4H5Cpi6Zl/fpU7Be4v7W6zx96DA2NZV+Q4JsOG0wkO364OTujYUXyaqJoG0TIOrixnxdmVPSuXQpGIukwwLfG2Lgyy8dcIs1BorBrcb3w+EW3LHUshD2LiWK2XPB1gZ4vpE5V8lxOdXBavJaAKFEBF1rdgRako4FP7ogcvnK8QIKHZ45GBsnIzLdljBdiRLx4y2G18f5fQnWwZZYMPZUSvvnOQXtXpwEv6cjonr58YbhIT+SUL/KItk5/RCUHkFE7B2mBVn5F0S0XRcRa7J2VZKu9luwnOGOhKuR1JLzvbeEmZNtBF/sjiTSJpoHnhLtCRSJTYl2nxXgRM0GkTo/ujh/qyU4WoxIresrlazWXRURcI8IvS3Tlqw69hCsc3oj/iO9UOKetS7oA3vAfO9IWmo/vAe43fONhOYdw+0hCbYw63cfPDClHMPXw14BZzQY8XCcPpBRV5Mtznr3xECeztXfhoADefzXphD/nyLg1NHX4A63KouUnUIpPJwS0uOYsljrQUnVcj6B2XykspiaSk3zcnpEpMoIi864kmjYnfVh4lUKj+79Md6TI2IDjEOVx/ItAEpHqwN48hPBRqFfUr85UGDtcMajhOoiXdhhBRPVlBisT2DR+X1gQL5X8XjqtFORYYlIozwMjbCy6zd0Fz+t2leUCsmhD0Cv3uwMetIMePg4tSrVqnkCTt/ANdbtdfEe7iZbMJinkaS/PlHqyeYEgoRNGOtN9jLNJ2MT5sZZIBjJdhriVn4Eq6jqEJ9nHZnUs9P+jYC4u3kiaQZTB9RdVxNifaaq1B7sG5itkWrjDG9+qsxCCfRRifd80V0h8omCC9BtxgSGDJF6L+0lsLLJkMOli0h2POmIgOVRFHx91Lb0ujA1yBNDIkHg4fmq7CqA7RQGZ7K4rujmvBLAWuwHgh9P5iXlqaNDMrM1Hh2dJSXUFByY4yOOx9Vek6gzXPXBHroKYYGhudRsEfHjbR8RUEfI/iMRcPg/g4BDUfz7mEL8jizgyxTiIwv4XRG0OY6sz0LQDwT8UgR9I+CrEPQDAV9ZwNM5nP13iqAvU4h3FvCrF/BdCPqSgznLB/PTF3Bt6c5nIegLAT96ATfnDvs0hXgh4DsLGFrC6Y2ANhwQIb8XggopdP+pF/BDEfSrEPTdC3hPDsv/NzmYDwT8yALW26epxNMU4q0IuiocRDxn4n+aQrx7Afu2HmnzW6m8FUE/soAfvYDDwO//kzX8qxfwAwFfvYCmNx6Vvy1cHYp96S8R8M8oBP3xXkDvKgWQ031E2JLEFk0G8RxCc7xA5IgHDSX7wwkib1bwOGE9iRa6c4PYmHMWDZ1lQweilECcnROezOgdaP9W9mCxeuDeK80HlHb6mQ9L7R4IcZvFET147hFCUWsEJujHloZDdwrZqUHEywZxRjtPtez4osYsGjMMLw1r3UDczZZCsh3g93dHZw8rdbYhCTFM3NoDRYIgnkcsIupOpEfhvIKVoM9I1FkIuPWCa0J8ywsewRYaY75rUoBTVHG2Pc0i6oxECZaj44Qk0fJB6W0tXoB5mcfi4Ki3VOq1uHXFMiExnPWCtumZwTIgBUu6W7Oi+CTaQGgc5yRajicuIrSlweqWGjy+DCqgG4WmEE0Fl0X1hKq0ykUOeTGd8jjfxxgqbBEhQ2dmkWhQ1EClZVnC4iLbQjSv7gU1ZdEBsIINiQthL9LzrZoBOx1DEussaAxLAUTMg7kiyfbKGypoxQ7yUFmTaK/WiMCX1oPMDwrOxuMT0POokhBRT4ikW0n/vrX+5JqSxL/MWPwhCPjT+xSD7vhpTV4xuMheRTontgYmT44kGETXmtBgYIOvTjUShfemIPbjiWQ30yBMO6kWvbBZCPYi6hE47zolqbcDAsHOGvNQ1RF5xPEBw7VlNuaBMZUjEsenAdiRZrJkqY8asupOrqBddVWI/F6dkUU9FMEISpkFQraO6FDVZuDeTSrEXRjLZLm59sGNe3cexIdLS+rlZgMuIabA5HQukVOy9UB1hyLzr5drScZaysA/9CmPbVy2NJr0WphYAWV4Y+KamZs6jmezFFjYaRBRZb6fgFUIV0S4dC1R6eA/JZk2Z+JPtm5DhrquAum4eL17qkR0uX32IzN6EILRDhG17gZ38LrBU06n6EiEJccApk/NUL+4nSJSZtwH1i22xK/4tCamrATgn7pPz7Sx2tLMXF1hGu5uBO7WQSJro4vh/q0ccT/1S4umndEZPL4jQizzvkzJOclw/siIwGKM4XO/sxwAaQ4KidbcAfIg+hnIrjth0S3pW/SYDQKYD6d37k96I/rbEHAojsS/CwL+dCGo/fAVgLNsEiaytqSPtrZhMdl5+JwXw+aNgPbUNVmcjDYFVc2XUjK4LHa0WqTpRfFhYV8MFm9sl5L5wKwgGcCER9Mpk+nl4quQjCYaiQ+Du0vj66GA4CQuOAOjX+I+d9BgThWZh1HxiGh8ShdQSC7lycLHNRHEtyl+f2by2OtqBfW8Z+Fp1/eFCJxtQy+Fb8B8eh0zfzMLKR2rqwU4mo4IqmZroOp9KoJpanh9O6OI6DniGyj2Q2BxtDtalB9vHJbPLCAsGgURzjQf4FNRY3Ffm1HS9h4SzLyTwP1FpKj0hYD6sD8lbP3QLWrSMc7HpuMI0eKO+1jqmD749h2fIUfWutRz0zMEPYIIqu/Lht7FZ7WN1XkqSYc4nyPysMBd2oiAlzXuy0ri5BDvQGb+5eQDbXeKA1mK8R4jOiL1plrYkPrFmPtJU1RUnPEVgODYJO4tEHlH8rmGVWE5hLU9jDs6Nz6FJcFnClsmrKKufF7A6tULOJ+3f2Yv4D8W2H8WAUd9Qfy7IOD4h4vWXoqg+1MB/5QFfPcCfmQBX3IwL1/A74Wgb2v4r17AFwJ+9AKexST4LAT9yAK+CkEv8W3yqxfwqxD0Qw7mVQj6kQV8I+A3a/h3FvDdC/g0hXgj4CsL+LaGF1Z38aMX8Lsi6NsU4rsv4Pcs4AsBtxIlvxDwyxr+uy/guxfwJQfzKgR9y8F8zwK+CkE/EPDiHa6/FEFTpZTfcjAfvoAvU4hXFvBtCvGSg3llAT8UQT96Ab+ygN+t4e2xMKp/W7g66vekv0kvYJ/+8Jryt4YJRe6XAhux2qWK1Xch35I9PvpHI6DaQ57i1rE78GigSCIlOzeB4ubdSGIefMnQnh5fef+6FaJqivdaFAxx6zKnFU/y67Ck66FHIYbbmiVhnGX0cc0zWETmSIjVY4H3pnDUINoPCoFNFCujaWgQiMTulkRWryfS+FEDZJ2o5gkN64y2e1mDwvMbRJhgWtJVWO8gGmklZytZqul9I+D9rCs5iSDuR3Rtq7iNzsYHFkXBNjNawUDkrC93Epl9tTRW7pDD/MGnQlwZYkUju5dBlqxTlkgPUaTjoHhAOI0NzgQ3kinzFQ5MTHE+hGBaUOIaACutu8Pz32wVkSsSITHCKW61YVrRWfduQ7FVUx4vuwOg3NYYBBONCXHIsprygM4Boo4rsKF3jqi6jkOIGzXkcWsTPH5y0WHVmTYkOR6OBV2xO4H8clnxpDchmeGc4yUE81HNWLLbS1STtAjYoT6S6NAsMsqXGw2P3xxI3IFLTQuvV8JK16Ys2ReP39dfO+oPen8XBBz8cLj6sJQasrjaCcHFU0uajKsEFtv9VYDJVW3o7ZR2ID+OXB6NhVtFa4z0YOZsQhIFcohrYP5UjW0fGosaXtY0Hzg38P1yIkSqYdekM6UarGoMd/HG9jHcjQ4cw90zwuBi5ook6JhriFvXw3D5UUvEJJMUJnA3efRodaAg90Kg9ihk7CavLcq6yg4RplQYW23aivZLbwyO0E15Mt11KlL2FAqrWYXhscEDRMiqdWA1xvGy/IprNvL7AF7VBiShCHHUup05RNZTi8I6uxnJ3UcDhqVJgu/NMXzUd2sJoioSOMDCb2loXx/gME8Tkv5cV+mEqB6ER6Xhvt+RLbJWJwnoY9zefM0Fke7PlwyMlSPwcOAVFXn2Q8K8k3EWDk9LlRClnuL1yBrOV1d0aVQMCmBSPSb+FaNpRESegj9PcU3v5ySiuXXAcHPmBywS5nVNR54yhXC2fhYB7llGrdN+DurDsYSIOxeZwPWcw+oBON/qvJbpVBQxvBemXQabztz6bQg46g97/1sR8LhQMkjiYSBEQhSKtCt2FEiHsCBRrO9VGu+3iIC+E5LYIlFBL5GyBehfM5Ik+rSm49n6AfHVmQkM45KI9JTKh9CUgUUS3h50uGQpFHPZ5ElhiyoVFPxNF46648kQwz9qsnQO+UrWnghpiPR+knUIHsFzDSu3mja6f8BjdXF82yKK3gjoHY4rgUksodTwBxzvGfLMOmo7l1aPawW0SyYkmrRlSS+r1IRAIc9ql97KpRkrPFjO4xVjnuwARcz03wgY5vOyopui5JCFKSLj47SKSPOUJQsVTxD8qdpSur5sHXAaOWHRPNhldJ2QJa6BLGfRqOjJlEq3O+JljdcTDHSX2qt6BcvqbhG2mROXbg2nAdjXJktWnejpRzuxwG5nPRJkV9xX58miC0W/1Xg84q1Ic4wtYbVoljhfCyJSVVtUiJSaypnXn2U0Ll0HFsYiwjVFlII+ZDWF/MwSHp/WlkuPcNuBPyxdIbl19hXdq62CSJgLDDoX9c9EwPH/DAKOB3Lvf6si6Hc5mK9ewLcpxJc1/BsBv8vBvApB3wj48gVclc7wbQrxRsBXIehHFvCFgOfe2fuVBZQU5/BZCPrKAn4g4PdC0LhARHopgv7yBXxaw7+ygB+9gB/W8F+FoG9r+Fch6MsU4m0N/8oCfljDv0whPnoBvxBwWt9o/WEN/0bAlzX8WxF0GA7aX1nAJwJO9ywo/rUi6EsOxpZmeP6XKcTOnNrc5sN7/S4E/d4L+C4EfSHglymEndih+JaDOV8nk1/W8B+FoC9FUHdnDj4VQb96Aa0Lm/4+6YqxJP5Ym/1vzwL+MAJernmL4c/iTKLEGVt013MINBv+EBL/5jV0E7UDiBM8EnPkhUTZtmfDnLIxj5aPjWvsDW8AubG5Csn1sotoPQwjWCz3LY8WWtPQ0Ui7QHacHjnLD4gkcj7C8EzeUZYrR78ygt3uDKsk2gtJayECbU+bCyzAv7AkjrOS9ndHRMjw1mNJ6o5x65hkJ8jW5ZBFN7nT0vt8GQOMticSDepxQ5VrtYBka1aIWM+tW1CMEha6jeNfi6Q19vWwD6v1WGHzB+hg1PdtBitHDjmL+2ZDcz6z8XoPnDDpYma0P7QXEBgmItOhc5Dorbl1IJqtRJ6k04tEg57XgaRD7pxBr7DoRh6WkHgnRLzGnEf0cumJwG5JRSLnbuN4jJkG/mG+ISxcOA11EpsC690igdX+WjXKqqvCotmuhYiZSUOnw7iBRLsMeTxo3YYO/aCBKLschOhQVaKhDMKn3Mu1x+N8abs0VkMKS2fRZ8k8nLU0F4ZnYOv7Q4ivW5UaSqiHGH6PQUi8SLd+45rq/7V50R+CgNoPh6uHYVOBz7RaCJQpF+lA9FxY9rpDAlCwihbjgEC61xecZctHRMt5LwM7G5aI8ctKpt35WIAkPHkkYjwCOt6JDczHU7xHKvtUkursEch294Qlj8UD6D2QlpAr6oYkF0kBOh1kC4DbZcXjyeXYkK04MCHzlgmJ0nhSUcfp5GCdnQ2Gr9t7S91HdIJ0GyLiyCehotPeag+6DjsWbSZQ0O7S6SFSFh6uuYVh0a3bm8Lqlm1YMj6fKIVirEFMj2shzgsJ4fIGcwgfR/y8tljX9CEcGLD+mGJs/jgAhpNZF5ZyVyPJPgwlWhRpBVF7cDF89oya9kkwBTaeiAQ28s2iRmdtQmrDgQTbOyJdsckrMFNPFWLTxvA7THA+WOnvWLjqKyIVjY0DWSDNhCidpCK1Z1EIq8PNJJE1lArSrtUZRBs54HHRO7hUP7QMcJfbcGaRUUQFjw0guFxDIZEmaUnLB548BzslSUHLiOqBG0AqnbYkYcNxRpf9JQU/Lm2SnOsT/DYEHEvSjzUs/G4ElH94TbVr0gG2d0sWb2cTlSpWsIKkjfeEXSZSTYvZdQLG7LoS4iUZVPToSQHEUmeDz8nUpbQzFznE3U5B2PEii0S3NR1iUi3xntNPKk2MsQTzyzZAhMwO+BuzegSLLLsIjHuOS5sMV1a8Gpos0vtZQ91TM4LV/pIRVj/7R30rSyDwZ3j+i3+oaAL7CPSxekBEC7OCrvsq3jPhxhBiZ5NRulpPBMDdFZFUPG0LChFZQTYxCiEZ2LfMaB49Csmpu2fxLVlaVHCPBMKRKxBfVh4SPd49XFPrCzwfECuJKJfFFsJgKnB/2TwbAp4IOKGdLWdb0VKp2Mue5kziDteAXON8besKwp5oschwexaFtRdCMlMZidfpvqVEbmJIV11GWKwPGlo/Ehsm9a1HoL7VFb3PxBskzcTiLEFcpY6oRuCbgz2L7v2DSt22dKDoKgaP6rGSGU5w13AN0Q2Jh7e2pb1R7OAam+Aakowp/l4zy4U0VlLOhqlUUPNY4D537gjMr/j9zywE/ccS+c8ioDwcD/4uWcCfDldfWcA3AtbXkGpuj3f+jTX8N1MIS8MQ7FMO5gsB34qg0b5SPxDwnQV8+QK+EfCrF/DDF/CjEPTLF/BlDf8uBB3v+Pj/6gX8lgX83gv45Qv4LgR9IeB3OZhyqJr/xhfwhYDf5WC+ZwH/pSnEOwv4koP5bxDwSw7moxfwpQj69gX8KAT98gX86AX8KgR9I+B3a/hxJDx7BQPrFwK+rOF3xPO4uczOvy9jIY8E+e+CgD8tBxMbe47h42YgMDuY1XRpH0o4X2tFyAW5dY1QOyYQrgRFyJqZ7xrF4/iAKJoSlunJNjIu1eOC4dO+w+OjbopUyA8T2AwSheT+xS8QEE8rWEz8Pom8+0yiYXbT4CAlDsnUrUYN3H/XsDidHyx+ZN2KLi2dQ7IvRzxxTwvcu0+7BreqWCNz/4iI1F8vARbRUWfppSxVY2xPMErVaY8ks/FNNZQKw8f5Img5RtNniVJ37mC46qo8veeVbAy02Rky//zsdB+QxjgyYsHpXKxIYk1PGd0OTQ3qeHEl8eNydGm221oQDGYhbv2XU0OTo7oHX0o0kjaXEhF4+mjBJ0VXYMPdGgwrmjPwV+vyqXDqVXRozfawvLGbwNTCi+h9E/ZgcYAzTwaKbxmReykhGh/WGN73VclwJn0RMlE6Yahi2ECrfFWCv7MJyZfOrTbafFIAdMiDJ4duohrQJQTWh4eG15O4KvXISIbs7OtkvhXUwiCH7hrCplZYugm01hBVExE/LuaMBcPfiIDyqCf9ZS/gn+ELOO79cLiawTGGxZw3JDjc0oz27AChqBwSIRomB0r3tNPC6nzf8dgMey0tnr1wRD3WJLJtRJJwLF8gyzsFi09VKlNra+QwV/Mti0j3XJCdg2siGNtcSOb5rqWRaQDk+7jm7CqWErXMYQDBbXxkSU+aVuQ8S2/gBxfOonhnZ7SfHivQYXASGEgG0EcbbIBdNhGJ02MiUcBAF3wtajkLJkJGy70lQ7w0lvypO1/Qq7zsATRT/H6aLRDZTH8PqRbWLFpscpnq29yFbDBY81hf6xWdtH4HfHvhCyyTbAxf404Ny0iZkQjplNI7aWoMTwdznuiKFNF1sHnAfBt3mS9uNNxammfRm2Y3zJfWZk2rTtCC4T8cHrte6NLaGh5hkfg1gZmtR1SUvCHE80nJkkCaWjSmgQWrsRhzpi5sSip5aUJ0sNYstuq8pOfdHcPRc9Cw2A3wmZF48hXy/hDXsFDh901utrDsDHH+tmFY0kkXnzEZZWcSXdNlSxe7+wlW4TYTkmBxKn4bAsqjwV9Xq/whCPjTxdUNuEcoqu5RYBPHimgzWiIS9sQbj306kmgr9k0wNsaOJ+06r6gU9fC5rdwPuCZMD+8Rx/YglJ4aQ7O6U5L0vCsBRsmexMdbU9PjUtrAolktCTsLdkQleTeHVa8WhWgueJRys7lCVgzwHm5vZ0REzSthSf0tjy+eLtNDsHNhYW13QhLuhw0tVisGpju8smSSjVwaYDCGz+WVR1gi4D21VZgB+Ww3Z7FyQgSzQrMDhRPvSBwGvmycSvsAwcO7kmSkdBs69IYbWK6RSH1pb4jUP8ZDWA2rJYn7TImo4VcGLJkgkkDyaUQXysmFWWucSWzccokK++IEUaJcWXwORjK19SCA1c5njMke7tt6aIyBdYYliVbtUaXhYajDnFkbluwW+P2BfLVhOnsgAtruqKKzHBE0u45xX8ybg0XD6EhhFQR4/JOSSbTfK4dQWNTlbDJQZKOYLNcA9xSfUWt/29KRcbnBYnk74TPvjPMv9zsK4A+64aynnyiNDxcP3z8ILHTnwffY749AwK/t7T+KgJIwHv1tTCE+/rz6I48BPgzUz0LQVxbwQw7mpQj6PQv4QsB/3Qv48gX8UAT9MoX4KAT9yALuyzN/9wJ+IOCHNfyHIuiXKcR/Uwh6pYv2n3wBP+RgXoWgH3IwH1nALzmY71nAj17ALzkYk2atpfVCtvvnLOC/N4U4TQ+IaHHofRaCnjeK90sR9LsczHdfwLccDCExefcCfplCfCJgdIR/owj66gV8IaA1GJ9/myIorin572IK8ePW8OycTmEjqBpPi6FaGjeXjKHcLyZCmna3qhGO8gek8sEQ0o5VSsZsMVlBIjUWy9lacA13dADY3vuGMO/0jhgOztMtrFl3QuZPUwiD9dYW1PVaI3lHhdp4bNkKLjUuvWzo65HRGHj+WhkhogSeGhn5eDyDA0sJz93JFegM5nPwr0uT52aE54+9YwNZkps8u3Y3mcGKfRcRVkZEvfTLynC7WgMLW+mwBJS1Zdy9/QiydGyy+X4eS8ZkdPOhbLYeIuoKkXA0vHE4Sosdj7bnC1DhcFtDDY+REB/EhUpr/TRCBM6XPDK1q0WNk41b/S43hbmNzwiD7wcBbKsU2bc08Ho1fqBwHI5OjJHoJhuTUnCg2hsyZ4KPW7uPqw3qcjngUbhqRYMWdhcKoTkQnNRHbXhLHkJN2r6Q3PquS6XN2oENcWw2j7JNZAwcx4CdpXZZLGxS1WjN9Qr2N8kiae4hAif2IodaEG2Sys/xGc/uJT5aGHyeCNw17pfBHDbtaCskUqv/xjUli8O/SyHoT0ssZZOlBHHPugmgVseSyqsrQFwLM5Z4UYaIJI7WsBjNLxh+7jOLeqfhHciovZFocn8i0HqYgM+cPYsjPi/p1Lsggh1WZ8JuC7kk9rEbQ5JK+P31XAKqC5oA0bXAZ2zqPWr6mHoDSFkqsnixGdfkXDUcsrHe8CSsXUoX52MLMxoIQtKf4H+kcAJYLjxEIteTKqp6mQKRNx6TRLYmNeXV5gBJpB4YG/KTTFcbvYTCuAsCu0QdSp0lhHj8oGVxh41Lqs+PZ0Q28STEKp1YlJbZDYLecMmZrDUlTbQRg2LnrgXG6yGG65KxhJVecCE+Fxgu7wdhBvnyRIVEGQotPa8jREx2Fjns02NLu7dEAbuMcxKXPI7ocvPwwF9aZxZejJ1LG3V0hKA/b0iyCYqMSuP4AOGRchJF7lEiRI/PkEXDPYbX7bmh8cC+wMrDGCKp00tE7XUcQThsah7nO7mloQgriLfmWUiuRSXS4r5pYb7XBMbSjh8ZD+XkQZZZO4E1+Hv9LgTENdX/MaOVvxsCBr0OYrfQCiRSkymlO4QQWMQXiUWd5KmM7K9smN2CM0+EepzRcts7QbJYNCRajy8S9cpdDcmhe+HJTptVZL3oyZBsuxeWzIczmd6yYAJpOK9IPDuMLbontgSBvB/xWG67FZ1GQx+yR54L0f7UaenFmlCI4vpIYuseAx2Pdi0EcdywqKnGLe2FqwQcVxNZtNedmgpkeYTFII3wnhYdicrKOcY1fuYkmQwPFR125RICzzgL0aiL++DEmFpQiHdRSEj3lhl+v9OBKH0IHJT8INHzYvQs9p7sWHwpby1tJPECgZ0gAtb9g0snh+4MFLF48NicnEva8XMH79G8z1meNDIi8+UOq3ZR4ngnNq55a7uFdDo58NjeLlw6yuIckrl64gn1n38W0Z6FpWTU434jFUDTu4ZrhhkrnjgnRO5kfy8hi9MeiYQxPrPg4gXPrEPE42OtZsZyZo8g9643kngQybQYXwNg4+LOI/1xjWh2vCByb3oHHvmWU9Clv+SQq7LAw6Ol/ZkI+I/3/rMI2BOGf/0Y+EMQUPlhBPzqBXwXgr6ygK9CUJuPKLyzgOez6pIPBHz1Av5TFvB7L+ArC/gdAV9ZwHcv4Dc5mHcv4EsR9L+xhn/1An5aw39TBP1uCvHhCwiWYH2YQnwUgr7lYL4Q8EMORo/w/C9r+HcW0CbK+G0NP+0wkN+FoC9TCFM1JPgwhfieBfzuC/iRBXz1An73BfzIAn73BXzJwbyzgMsB6fq8Du1fcjDF7TD6lIN5FYK+fAHfcjCvQtAXAk5DaZH9tnC1h/Gq+DfJAv50Zj3HFQEHdTLh2TkPqSFoKoOLvfTIXC55ZUTS3gN2GU15vn/oYHQaU4MymbksjSMmGRv7fIC9lrnCXBk8txrxPIbqYbskHzYb2WAGL+FQ9idCfiE6NdaOM4A10j7P1gMGxn5KOGxOksFTX9ZKoycvjlBHks1y9aJSozPkKpx11WOplG1LI1nMJriVI7zM5X5YGvvJYo4ImRoklyGQDNOezCA9HCmZHwfQGPJsHELl5R7L/DBBxPIPNdRVN+T5rOnJxnKojICHZSPEK00pDFNzxrA5F4SlSq+o6UZWYkSq6Y5F5gy3Zvl2P4CvnjwhVwVct1fPr4GTxub5RXuAcekuCtg7lx5JlEgrDKNar6FajoiQbrxNZYyWeP6zf9ZIyiT8fJeccOsrzKvA+pVoGbM7qeHYBhpLz3tEWOoLO9jY1xnLOkYoGjoV8HqzBSV5KpmZcanSHpwWc4/n81VZGLa8vsN55PkkE62HbGTZooJyqjgsuzW0MGTjcEMkvxx5PNe38PvWlCiM/i6FoKMfDleLxSmFVHgm2ZTTuKCesL1BrldzEvWPo5Y6qwOFw9RHhOpipEndYNgBB/wehlvnvKDSaClgOKlcOTuGGK4lancJ8Wn8ECIfOiURhYcM+XXYY0wxTpQOwzCCZHrsCZEWiwU9b/oLCJRdl0cSLSqiOLELectFIZ50ZhX1h8MukFMx5tE5nQMdCI/Rs6+p4nF2Oqn0MWsfsIhw+07XiZTRyWQ0g6jE7SFW2k5Ee8u1DuuRJZN4eL5mdDjtqBDrtwFLxq6M4z3NLQxvDUSqh51llK3/T3nv0qaqsrRr/yAbJioqTZDMFFSUwOSQPfDAWVAR0V+/U53fqvrGmGutzhjvO8feTa+qwkTJjLgrIp5nLBBx8SgZmxn9hrhmNoXj+XnF7uK2J6S9HkW6qz8uyNWanULs42UMXB2sEEOPoUs2El1D0C3UnNWTXU2scWSBWqUC6YzMkIhBtw0cL3GL4OpVCZm+jGES2Mo5G5l9TjbLPoZdoIj0vD5GHS7cjQX+YNUw77E+NKQXblbgTTw15zf32JCdX7YiXU7F/e7XKqHjJZ3D/lGinC1XBiH7dCMQVpCGuH8zAfp0jg0421mX/14EHEiD6Z/SCPqrZwG3094BdldfINnV3BXEs+cduMBUFpFdX3znl/kS1ua4w24h7yWiFb4B21t7Z96dHPdk6657AJ4i5f5wYLtE2R9dEPyCkJ+YtkTb2W0H2y4550xjVk2Gj4kDvsX6yLdud5dau3UJu3ac5l52Fa+Hu0sOHj61yB2YFSfH1dEBcIcP5E868VD3yyyA5VqWGRshcT3D08WeMF6yXLJ/AJLVRgkhXOvc2yxDk8BiPIOg4Q8RB6KkpvJsWYgzRJ8wdhiI9XHQXdgrI4Tskzk2BbKOVLjSrGEs2XRAFu1gBTDLpBy2AZdJt81smMkPOXcXUdMRVzvEYv0nRcSx+FiQaSJQbA+LCnny4ErIIBNxPY2nLWNGdSMkbM43EMk2Ym60OCTEzZYW6NZsgCD3bw2xo2wGx5lZIL8fvUYLA4F47nw/YV60tTRSl7cCDle6z30mcjp66E0Awt5Swl5xGhGi8fYGwW4+yr2tbwNN/AeC0KhvjA3EmUXEgSSBXzgIgeTMfuxW+Wcg4L/i0v8sAg5fnrt/SCOo8otnAb+qgJ9G0LbUZnYjlz4ymjHRZuVwP7OTK1/jxbKvu7NV9kKo43rJlmyIis8sYK6N7L8Q8Mcq4FmE0O++gH39JefCaht9rOHfVcBvs4CSrGkfU4iPIugXAn6qgO9G0KRV198VQav53UQL7mXwH2YBP1XAoL0/Pwj4kyLoGwG/GkGN/rVSPlXADwLeNnn9kYN5VwG/IeDbFMJQLK79hYCvWcCPImimqsVHEfRbI+hbDuaDgJzs6u8I+JGDeSmC/lQF/JKD+SiCXjwk/+QL+FYE/SYH824ETQ4r668q4KDKJ3bp6bZAwmT12+RgxJ6aDv4rAv5TqoC/ehbQukrQTHtLHEoyc+nt0p0gPZMt4xUiEg1PbQHMHm3yAHqM075ANWhRYqNwlbmc0tNoDCeqb1H4aHoiNC00G0rz5LDQ6mU1rZfGAGpzv0LhYI4s+uzvLTgtlRBHm8IldJTjMZRuu8qDUf/JKVsrGqRLaYMD6B6cRkZsQ6EbWxyyTCBnV/X34CRDWyBhhPZU2twfUJnVIufaXZcpW5yuwCE3UbiRM5NuJ9UJinsgkO/YMwglYzSFrMUBDp50LtGt1q3h4t1Q7jYDTSDgqNlC2sgmCiq7JSQZ4QZi3bwiX48fCnUlkT67NBLXw/Qlxb+rFPH7AwuFtS4+HwL2A27oqeLgdskaOpOqFjLlaqLoMc5kSiGeQixlNOcnWayf8OwJ+5IPkE+P1KVhMB1DtuIGDjcbSOjdE+s9BadtHtUi+6Q7d3qFqkvE9aZh1VGjbxlwSVwHBaU662iaFXNoI8PF0aRiHXWc1UQgowmMlx5NKN9xFU5bkQi71UP/bUYrYk8p0z8EAb9lq79oTxVbBOLUHKDtHV6m5o+cwsV3M+TyXbMX6do9gKTLJpjdjdWe3PKTAatkMmXseJ8kJM30jXjGH0PGoiTW6Ib7E4gOifh9tddynMpiT8SW18NexaYCWRb9B9i31RS5rjUHcpufJrBPzpjxfXUTT8LWqSGUE5H+AbdlqsTZAlbHuYb4ZqRYZN7PN3DNmwt2292Kk+mBbmFbzyniYI5lsojF9XerfMSYXdwtWp52DM7bYIYDCdku9ecOh+gsQMsvaF9s6nmbCeSbaSxY65FJFnp5A25tGyySx7ij08N0AzF3hpg5RX9PVodjCzYMH4y155u4f1ddQTLstrnruoFCju7jBFv2MLB7GKw5qUbbEBbTQqTrfL7Yk2BcYchu/IntTWPKZLgwDpAm6iznaycu6PIZHWBfyRJyp52II3GRXcB9/b73zMX9XBaTE3jFEaPITtSEnhfbOcByMWReqyUmbXvnA8BqPUF+YMgWkfyl+LydXGOhnj406ud3DM0STZm/LCPptyHgcCj9Mq/NP20WcCKtWwjOO5XxU9E0BMS7QDbq6ziM7ZjT0o9WYFFJIEsjHWTCd5sdHE1NIJV63zTkODpaEATBJHfNUawQ04oqgPlaIBJTNU7neHYD985a7KNnryYE+iWwYqblwdlTO3q6O2Pwk9UJeQbSNFrbfg/2Wf1E3rnP92R9PZ0hdOMh82ttI5FmNwlgVdfimZhPe5zAUE/heKcpc4tRa5FyEksAvaZBnuJfEqLu1mLPlXyIfNMHiTr35Rj4XO4zb0c0i/bbbQHH40HCcFpFGrmYtgVV0z5zf+xCQxy2SCHQmgG2z6PLnqihQK71pN/D7JmsG9IcnA52Y1Bz3nCbU4yzDNjTbZlXFYpLNMNYQ9ZXxeenS5uEtGeRHrOjNmGutGsbgrV2DdZwOcQgve4vObcO7Ai9YO++2AAh560g4FvWZ6w/71nE2w+ecCw34n4HAch0eDyl4JnlCLFzK5ukn+AZJE9TwWyH1YYmZ3EGMrt9YjbeHfbEySYziPRA3K+fO/9MBPzXHvqfRcDR6DW69Icg4O+bBfySg3k3gn7kYN6NoO8q4McU4ksR9NMI+uMs4LsK+EHAryrg388C/mAN/60RNN9fD999Ad+mED/5An6qgP+Sg/lREfRbI2iaKMu/ZgHPsVj/Ww7mowj6oy/gt1nAL1OINwJ+FEG/rOE/s4DvRtA3Av7/GkHtzb9BwEpXTx9TCHPMOvODgIlPV98bQdPY3/xsCvFGwC9r+L/3BbRP9sVOQyS+L1539QcBv8nBvGcB36YQi8VqKv22dHU0moz+X7WGf2RAoOlmFubHUCAdXNwR5PbMR2FQU4kOT8ORSO9qJ+dm7LpU2a4CaOvNloU8LsTPQTGg0pQAhX64KUgX8AQut4vHwhkVz3VkmCZcMBLIuHAkQgXYHeGmX/YifSxIQycqX8FZNyCPWg2L0FrUTCBf5SBurbcJPYwwh/QutjrfRQONXmeXDkSUcVAknneL7m57Ardbb80C94kb6k3zGZzDiZXzWyiQrFzcRxDHUx8FxXzEqbRyVyJ0znaYT/qBRcOc7OHcbsaMjcVDTGNXKaGx5us8nK9tkf5dNQ1Kih4iFC4QF0g1FLHunvk574YeoY8TWUOyXwokJWIlVE7EudDkCyxev9YDRyxDclEtFERXV6PUqhdwtQyBmJONtKf9vqrDtWZT5Pv50KVtSAzIHr1Vzt3HI6HDvrUGga8e4s58YNLBUiBzUz3E9e6trFFSgw+3YOcxPskyiRpY86HSVxyHp0LitLcrVnDDD1dc7zR36WwgreF0cIfY3dTb31dZF2Hql5kX/Wm+gFS9Uihe2h0OaEeJxCh24NI/1Iil455CpiauoBgOVRxe+4pE/P1kA2trraLoFO4KopXt6TWr1mN+Vwtkk0m1gMv6qOahq8UWCR5BDKnhzVg0vK9NQpF4v6y7agL7r1VCxmy3hFt7NHBwVdYy7rG+SKecWkOhPRPp5VF+Amx6Z4y4t9oQUpqjI+QevWO/TPc1qZTHBWzdXeBA11ZAlDqYw2lKesjvY4FEQy9O4aJjwjh6qApdWb0Wjn1zxrjZxUBXrj6GPT9RHHTzXUfGYTYHfxw9kEvuUFBGd0eID2sVR3JPpH8LjA1IztYIs6huZXI6xgGk7jXMvefzVfHYeiIdXTGbMYlsFBJeLhmss+Wdufl5KZMut2046UxC27UZWYRu0A1uC3vOeCM+SLq3WgSuiRXsdc7LhMNUZ1BovkDa0VOsPwr0PhzmUwOHek8z6eU52QPUSCBz/w4KDewxAieINMz7/TEQNGYUbleRrfLh8fFav3j/MjvPUPRbEXAkS9KfUgX81ZV1Py6nwDMqnuGLdquJsmfimZEigsOdZUsfBJzt7gPk8V4rnuFRVoGzuiLml/yoEGm79GE7afuI4ZcC5+p8GcL2mCnMm8haTcN5qsBhcX4w5u83nDg4koBV7SznadxpdHTrG2Bfqit29SrZU0u5z6FJ5SH2lPOCk3Try+DT/jj3DgPbpW8EfFvDM2d1U0gxXSKITLnA3u0kEGohSAr82uqwD9mqJnxxSMCZthPEpvNEof0LxnCtbhoLcqLt6Rn7D/D8TGLbfrpMSG9z96CGxSj3F96DEDM8ILCN6wA728m0I+IpFgi4KlTEybnlZEbDPrA20/JoYcYSpZf2Ae5cHEkscg8umVjMg8vpNMK+MrGBFvFlCdzQVRbennegj/tmAxrfDJmzHonXet4eYKueWswkiPe0524z2Jq1hgO06pukfZZiTy3Ugnmkfmi0X/TFGaGWAim981gj+XUn8oI8Ftcf1KpMz5tMfD/72QD5ONmYxFrpS4DZQmL2eJD+MxFw9L+DgPJ4hP4Ua/hf7WH2t1XAdyPopwr4VgR9VwG/mUK8q4AfBLSl+G5fFguBeANHINY3OZiscuGDgO8q4KKPBMJ8NYIunOhhfZ8F/LKGfyPgt1nA5Kiu0GKmPuufq4AvBCy2wQKZaxDI+JaDeVcBP3Iwb1/Ay6K0/qoCStN7+zGF+DSCvhHwWxXwbQrxTQ7m3Qj6zRTijYDxVJ2zHxVBP1XAv+RgdPsvBPymCLoKt+5nFvDHRtBvCPhuBP0RAb+ZQrwbQd8I+OMs4KcK+KM1/I+NoG9TiLci6LLylN8mByP21Hj0q/67+qc1gvqS7EBqlmsWTSrPolV61qEcHSIWjhq/pvE9wBA/DYaCAaIarcr7HuJ267KAG55ApjjZQvL0dihMT3dO7zO5hVM65Cj09vmegmlyONOI4dCwi44i4A2csHzMufSgFuUGCeEcCfoPJSIQK+xJqUA62cNhN8N7Kh+MA+R3K2SBLg1k2twCFepb7uKgrMX1do/Ghfp0FQiJU4Go42pnQePIdh4mEuHU7FkUKnUi7ieSRoUIrQ2HbLw6ivSzGCVUK3gNJUn7uZsED4Web50EtX52WKRIak13U3CgVOZDxlalW9DHRM+Bm1mYB317INH+UtqJ+4kdxg8DV6ETxDdw2a/neVSui4LeY4GQF3UNLEh2kkxTxxLINpitRPqfic97XIxW0MwVFQX5OiA0vMpbyBdTm4WbnQ70tkgOkKYrnvMKUYVuLIGVlT4AHD4lDhRPtAzKjRygYJfhjvazJhfIPd7l4SwmMo08iKAeXQQS1ntDo07jiu+js6fYDx7P/W/cU9P/7gv4z5CD+eWKoCsP2XC9m+Mcrie7oJOhsYdbQ1vkH/jdojFfSeIZtEV6Kc5kk1yqrQfYOek4cHylIOtlJtLR8WCG+bVIatqtpy6c05vOAhfHHYkuqIEkZARz6dQmhN2uACXq9DxUfb4njR770I74Mo9udbvHRdLncChezchK4xSUxsMAlhttnvPgdHepYuzE9bQQIU9tDxK5B5MZeEptYb69Kwk5WTmD9mUKEZq8k2lxrgRiVbrBwtMqKWiWtQSC18ROEHp3md7Hxhxyq7fA4XS6Fggpb49wpPIQuRRmLmXb/Aplvcc46kua2CPm1YPTbSmQS0nE57VZ4wzi0yxG/mCzdElzfDpwDIogZwoXe5Lh5wXW5kBC/tLeA6kOKIT2vBgiW5tMOanpdArl6bxk3G9F+lnsDAz5ShL4ECx7BLd3sao4GiiYrZFI/5WJQOxbHC1ZEI67ji6XegfR5qixqN+mDc3i1gBOWx1F0fnCyT2vHMjUKRV7faG79HgIIihOrnjNYKL8NgSUJ+iP8QX81VXAgeArCL1qJuLQ+Ahk0sQih8JjmoeTRWdSW28tmA0fI8HllUrofCTofXseScx3O1Wjt4u/h0PlaIin7kwjfl5pcD5UKubxFmRKnckCWLeXMKODvkQGpaFCkYViT65WnUXtbcvA3pQtYmcr6egMXcX7177M/BAmJqGMaVDIlSJQzVQbasgXDngv95kf49YlF0VVIdejE/Nna9WkraYtIMqbJ2MjxyqIHI4bcAZ6D7HtM9WocruacG02szzSa7HHjuplAkdDl3LbHk8kop7Fk59crGnuz+LZy0hmqcO2tx5gQNhSiCfuChaMizOkczcyQQdxf3ypvf5No4rPa9zqCnA2HGHvPGg1kg2vO8h4OcFerN4b6vaGW3D85LVnbnFBZ6m/Adx3hmxbqfeajrTlCVxf6ZC7iRONhrFAVGf8OiOGXisTSMSeieT0hNx7PyX0+NiOYI/vU+SqctgReYY20JBEy4OsJ/7+Np/ncPCOMvLK8aYmSbV1YIefEtomzezHmfV/BgLK/zsIOJ4OpT/FFGL8qxtsXqYQ32YB376Ab0XQjy/gVxXQGO0c9ycE/HEW8KsR9GMN/x9MId6KoH8rB/M2hfhRDuYnX8APAr5mAd9yMB9TiH+vCPpBwB8VQXsp6/2EgO9ZwE8j6BsB33IwHwRca3j0UyPoZxbw0wg6QPe/fAG39vY/mUJ85GC+GkE/iqBvBPzIweD+zPzeCFo+0+QnBHw3gn6bBXwj4MnbbH5CwE8V8I2An1nAW678vrml8VSW/2to/YcgoPqrfQEJ7OGi4A3j/UQgln0sDRFaNwccjarKpOV4tIBygD0UVreBSM9OKIGmT3yR3qGyoIUKO0jGboyjHGKF8hMZQ2IMd3m0fSHJ0yMlXHvEQ7xh1KWH5X4Il/gYo+g6LGta3rsSbquI5xEf5gU91/ubCK37IA/UqhChvR+kUE/4Lg+Go1NBL4ZhQLHe+Tiq/QHQtDJjyB4jJhCMCcQaLG0PbotoKxByLxD1JjcOnBbKAfNwYUhUCXgGl7yLUfDYVR1dzJsHlE4lUoMs1xOaNGMV4sfazcOIgEmLjRXDlbmT3H/0aULdh48gukx2KKr6c5cmd1JBe3xuUZhdBgkNvUIgpn9c4OA5LC1aUoXA2dpsUdTMxedFQyWG28S3WHj2BUIe0W4L1ZroODpYBqdFae3hrARbxlfk2VFwzQtU2yTKw3A9b6h/3ttwmnKB1POsTqhXkQZq/xDhyKuKhFZefYMmvR4xx2PPpfoESmiOU/H3+GYAdewug8q7qjjY+c/kN+6pyeC/Vtb/L0XAdKuGcELRlNl+T6SPcWSf4BI2EmMLXZXpaGGp0CxkjLhAEYvu/f4BiHR/VdX4OiGhczehOFYC2Yb7h0t9ksdwnpLXvOuz44RedzLc2sE8D5TA5pTXeAfxoCGIn+sxJ/vJLoE4btYsZLSv4Gqmt8D2m7l4BlSBLEExFO935gLR4mNHqJqzMaRGX87dZxBrdOocfWCTyyYPdvtDRyqnSqCmM7FexGcFTR+qDE1sL1DElzOT+rVId+GkzBm/xbCn2RYD3E5bKw8OwaYj3W0pYkz/LNLV8eKhUMlShyCihliPNRZIeA2qDOoL03AUIrHnzH3ViPvb5bkvFrMnPWNSwrZ/iZkHRgJ03n92sF7IY+RHl15CumCaQ7m6yrmT2QKhea+eC/jO1iiarwXCYRetIY/WOOcJ6iV4fFoFcDtzFUVaNxPXu69cSCfEQsHl6nC6R/EMbnKBcfjcZpz2ulMEzA1oHhzhmhBkr8QevWBTfB9Ul6k8n5Zw8dIFC8Z4+tt8AcWeUv67L+A/pAr4q2cBpziyYMsOes6v27Yj17s4N9PcFM/QMU7cDwJSdBBIpjkq0NNAfxmZgIhcytMmdOVvE/D3Z13EhfljT7a7nMCJ3jUcmsaMiHM52sIBvZqT95FASFmbYrjdRnoeHTJwabt+yZL1sgdy14pAxoBMHRHvJmPkKeGkIQ42MFzTsId8ntoyjfStQMCbIc5ZSz0WJOkhDJWR1cw3fbG+uW3ZcJgTlHvZ7uCSrTkeADeHah4kI7GesIgtSOeGzkK6hYZW0lSF9oWAsHN2hGj3UQo3c9DP/fvLwdkz+jYcxzeBgD2515HJtA8wv15mKCpH4v7n5WQL+/IwQ2EyFHuIXtAMGm00Zq57PSYkaOwjxKScIm8NtkJx50ew3UwFcjet3X2qgOvrdpg7eGdLVMOnK+zK+In8Mko4Xe70Kez3G3H9YCfONO2ytcAXET73njS1qDGb98C9JwryDbLkBClXB9LLesbCtCf2fLRbXmFvW1PmueNWIZ0pziDXN6XcMbPHj7nfPwMBx/87CDhFg8GfMgv4q5vWvhpBl9PRw/17a/iPIugXAr4VQT/W8P9eEfRHBPxJEfSNgF9yMItRjuHvq4DvWcDFyNzKM2QW6k9VwB99AX+Ug/nWCPolB/NNEfSNgN9MIf5WEfQjB/M1C2hCNbO+I+BxYZp/VQG73fYvBHw3gpbqcfUdAX9UBP1bU4hvs4DfqoBfjaA/IuA3a/hvCHikXP1uDf+lCLocqFbx29LVKRr9d1/Af8Ys4Aj94j2lC/CGrKI24/PRfE8vq4cF2TSJGddptaeWl9tQ95ZBHjIRvehsyQpoFSlAQbkrFVphLYfiNk/yKKqA0zobz6DMBgcU0qwg1CFFB42/5zjkhkCeLripkC8GSR6kxYmI9LhuocxXuzw8BFiiFXFHcJ5cwpxbT6mjfK2WENPjAfESBYRW7moDuXzlOMjCQUcVpavhNgdPpJOEctqv7ge4+RcX84M0UGgxEYhaX6cxC09bU6P6ml/htpwlKCrGhkJPt3oM8brWUXjZIpFdz8YUTto6YJE96BJ6PchXaE91n7nrYsjpAK4aJJl1FKHd8GUqgtoDioC7Ijm+iK2WiJMF2pm/YoEyoB3dW7VAVi/1cBCEJ5MGWKy3Qat1Hpw3cy6QEXGI3Zrg4DEe1XTpSgVkjSquN6VYpOcFSJDvznvEnSAQ6baRcEikgcfC3OEdHT7MAcTLYo+jDRbI2Rn1EK47LUbhETyJnn3lDqX1FAh8Y0ZCz7P6AvnJF8g7fz5/554a/3dfwH8IApJfna7KKIXrZt3D26DuJOo9cSeeEZEuuv1ZktCHoy0g0+8U8WgbS1TKthWYS0MgVKa0nGiNSC/b+DrPebScKZTH1zOIKGOw0MczIIOkxhBf6AIHyazT6DLZlQJZHgbmHRfplZTFFzhJto1eTV9AlteRBhf0XGCeDJ8y3XTzEtQmE8/otEs6eswkAsUDetgrjHtBb/vsLJArAxSo9lEhy1N1hYuM52JPPLYm7VNrBlluWziyD7Oamq7ewHZam4jTtaMJxLyHApUqGwX70C7o4xlQyMtX09dk+kzommoapNp1gUJHfxIadUELJ3up52FuiPUE09UAmmJQ5f5ztS/IXV7KcJglOfKHe00S6eRQhrVl9BGLLMGwy8BuoN7FE+x4M5H+BrQAKPnEwVHWfwI9n2Ifyp5YfzAu+hqma5zAqdQFDjg9R6K8xAdI2MJmwWX71OjpeV+Kz1emLEjuujgjYv0G9tE1cYCdpiaHSJxJWf+wxDycYpcu0f0Oad2zWHAcTn+bL6DYU9PRr5It+9MUQYP8tAX/Vgksv15ijc5OKw8SZ2PgSJa0Pb32TyuYZ0RGLii2S+/tZAJu2Qxy105jkzr5KYdt6WHMffXREfkQGwLxiIbCevKwqD3vR+A++Ii5kqKKc3ZgUIEoDxEXWKOJc59nCbitWKm39B6E4l7F4FIqE+Tu9JVJYDadQ0kCFUdzFQjdzDOBgLhT85BQ8Yxmofh56jfn3Hd7d5fGI9iCrXoSYnrvIBNZPKDAs7PG+GDniD3WXDdw2t8xDrwLdLSguxlcbprEtlTAEgniXQHpEqsomM9mMun8TQjRcDPA9kjfJMTKsxcCohdC3u8iLjwm4uerh84C2hP309dWBOqCivWfcF8mM6lKIR08etg9TxNCS3I8QhAxgcA9KpBQmwnEXOZomG8HuXi98Z53sIeehD3V02rq5uJkiokrrl89VE55b+KAI0cX7HI9BbpTpxpU2rKX+zdrIhGtxi7ElSv2oLHUgGJ38oCj+1CQ20xi8f63LAReGQP8z60C/ito/c8ioDKQ/hhfwF/939V3I2g5tJzvjaAfU4h3I+huUPU+VcC/l4P5qgJ+GkF/nAV8y8G8EfDTCPpGwE8j6FsO5m0N/54F/CiCvquAfysH86kCvhtBz8fe5rspxDcE/GoE/Xs5mC9TiM8s4BcCmruJo3w3hXjPAvapLdmXZif+3hi58qcK+G4E/VQB376AZWabPymCfpsF/GYKUZPR5SMH860K+LemED81gg4X4vN/I+A3OZgfTSHecjDfTCE+VcAvOZivKqC5vTfdb0tXlcHwj/EFJL8YAYcbqYHkQQCHl2KoULwbA7TuNWHcmho1ZbxyIYF7iHkcnAo66uc1XEbHkAX9wxCorTcXKI1hKtLFXdfRc0kptBdbIFc4Ll7dU/IYqv08wtE9Fr+fFGcMp4mfsqgip4T2Cm0IieULxOs3rkYfiUDEtmO7PNgXAxChPj6LUNETSGpIgUv7bOVCs5qFKDAt36KxLXLXMjCCPNqYpUQPXVxAvB0KsupN/YRWfpKL9YwTHO7GskkXlwRBIpspih7EtOjlTjW48hvJw6CXi/S8LhdwuZTi/kZHTaZXxx1AppVaHo0asW3I+TUDgrU4Dx8Hw6SanYyh2IMvQuvD31NpQM5wAnvNwgx8oKndrCA5hwEOM3de01ZN7tCMgg0L2Hgu0U1VHaCKLjQP14dApnzTXeD2qjWG1wIBXTDoCQR0jjmvvYBTlssJnNVUIOoj4iI0DxoF0lN0QEEPeTVdRVIfUv2W5PzenMT9nckI8vXhiKIeGA11fYGs2b3U80Df6L8PAZXBq2/t1+ypP80XkBwFshUhU5l3r16SRkouw3mhqjjsKzNCUaE4cE2JITA8AU4V+4LAyGQTh+5YpD/94y6C24yZKAifGad3PX/CbfBc5DzkWyC7lqygOFOBcDaDgrqx3YIIZQIJtduKky6yn1BhtMX8cIkLooG6Env6vmIRD9ielguRvulJLJ5RUFJOV89kA61/0HAwaDRCjclJgfCIt4h7azWhXpEP4Da5mowr+NlQk5MFtPJxg6OnJpAwBaRCrdyXiJ/OqYhnyiqFZrnZ5qH+0Cw61VYAmZLPWFCsMaGjxBV/HxcW4gM5q+m5mcqQLzOxB5NSpIszgnpwjuNrzkQqWJNUX1G4PU41cydz8XmGK1WFHTPF9bZ3dU9TYyrB9c6m+XZ5P8pE7HAOF6tmYk88nxKtW3aEWmoForqDluMMKrFHry0RSG0+OR0NRic488phnHUCUW+ayuB62hl5tGhfkk3JXYWkWC/zkO/XDSmmRgsXuxYInC+xuD4W67+d2AYF5Dz9bb6AYk9Nxr/Ka/N3I+CvHgLqPXQf/MrCKBjlAunorQpEykGNPIRtV9DCHFqwaLbj3JVLe0+NQ6zCaewPsXtZ2xYNd8MTOOEEo6gapQqp82AJTe7M8sjwHE5JqScQNZnMvEtuA2XzyoAEIczC4xT21NxHhUDAdJB7vdaxqNlTPbg8h9OcHQ5XTgZhYEJaBAL58FQzP7OAM6tQUaSPW5lYlJlweuwvuRuweC/2hOsDJDdxPcVvOXmURx1CMp9hvjsKJA12VxCI9xDvX1w7ifpqjCEtqZTbSTzlBDZ2CWeZCYR1zplGzm7/VeV8DhgQTxVxtNs4sIwtHQXP1Ws28d4/wuFciHP/mGsJtQ4CcdtFOkX+2bEJHY+rXOyxXR/7jztY9Lbup+BOb5jxh9xpFIhuA+EDgYBsK86IarR9iveDAfNcRSBq/GQEsnkqri/N1IKOC92DaJlesY8E3FEU5jOoFkNx/dy9miK5nPpwiQqBqDcMLp002QCcYt7H7v0ovq/uqR/AGRwkBGvD+VG27J+BgNP/FQQcoxEa/ymNoLNfbArxbgT9hoC18Wr8/MEX8MdZwG++gG9F0Pcs4EcO5l0F/MwCvhVBs23e+5hCmGfl5ev3mgW8kJv1VxXwLQfzVgT9hoCfRtA3Av7YCPr2BfyYQryrgODeLx9F0I8czGwjGXZ67bHcjKZb5YOA71lAY6ll8qcRNH+Y5l+mEO9G0I8voKHNuk8j6DcE/GoEXdZ3Uv80C/hlDf9dEfTfI+BXI6gppwJhv2YBv1UBf5KDuZysfyMH86UI+g0Bf2wE/VtfwMV9fNN+V7oq9tQQ/SGNoGKlv3ZP7VYNgjNjDg5XTmXRKx0L5JPjlIVlXsmUXlQO8WQasfCuCwSqBqMbVNyIcr5vhgmtu+QBqTTLUNjPH4QWD2cBsUcTFuoZ6ehiMFZFqLV2KNpN/Zo+984ckgHKcBhlJ5laO0mBOkljFhVT16LzQ/iaRYwOjOMVbWgYXG9QTFuBcM9yVNAyuYaQbLUd464sEPImcRmu6jzEwcYRSDgvdxc45esgD850pFE65WeoTDXFwXnHXTpL99OXKUWWR2wqXtfeDEPiVnMcDLGk0dPYW0NrFzsWkIcIxd5rfZf0oGOBYCOXll1gwS2YJCy4nMTrOx2ocK3vgUDgg7ifJXc7yBC3WaiOTjW1CdnApVxzFI2IQehzI0lQbtMNipRiZFLplS5X9tJgXJNlQpe5LBANzTgK4zveU+s0non0WY1zPqiqgmbPuoKmScTPn35o0t09ncEpiAVy148ToTc80EU67aQiFVkOxfv7cl+kKoX4++2kkuj2XstwyRYYhfvL87f9W0XsqdHkV1Us/jRF0GuxesC5fGrIl1epIpBOe80J9WZiz9hOQwuDcIEs0SIPUxMU2nuuNNg+qgUKm0akr9tOpGNJUK1wNJo9ZRod1Amkq+UKhfoJc0KlhkGS1GsWqUOx54ZFPITT0V6iUEkakR7OrhNIThZDPC1sRRy0OxfydLJmwcnFCo3tpwKb4mRjvt5kGo0c/pIUAp1xIiUF3Rmx2KPbzM35fBwr9BjaPWh6hyULNZOZ9OorANX4YaNgF+gJnVxXxquR9IV0C12j24tArJwcPBwkXiJRml0jaJcrjCPxTCf0gBKAchLaLBhgBHSw4jNxf9IcRZymHZUGMoGW6XfmtqO2IWdmbKBcKg1i1zaV6Ox8JxD0N5hFx7Gm0ZuymkI9snv5NvLjhLaBEkMbJD4Lwoy5dLDeCcRzniscNqdWwfQSiD1qL+Ysgm0m0UdTtdD2PIbDS4U0etyqO6jD/SKP7CGW6fZgG5DPdEvc70SsJ0/YCGK9XufBAkRy369cTZwpWJyhG29V/C4EFHtqPPmv/1b5hyDgr64CKv0Nh70pEcy7cWzR1hFxIJfPBooGTldTY9+3wMzsMXJ3RzWh/WGgQ3O8DplXXMXvG4VfA0sRYUF2yUziTIMV5Ik7Q1HXPRK6z/UCnHs7xu6zUEWckFcmXNu9QLDnWSATNiYV7NT7EHmt7bg0uOcBZAVXmC9Fu4JEMFq9JZvEesYCoWaTJwfczDTM6doWz2jy8r8NnStjpSPWly94AA4vh9hT1+KZCmA+B6+czVjUpzOgyk514BS/kPXpJDKd9qcYKjUXCNhfvsyXArWCVgpmr3P/SYi06ZcfBLTPlmpRPHoC6DsH42AxFvfzHPupQOCnjqLtGgqqFrEBF6tQcnaLVZOWZS6QcjToI1b0OqDyalNANDVfcQJ3JoVpu/mrCqh4AnHVdC6Bdz4NkD8gmkKdMabQZKWOwpemH730owACkK7IjzPxeeXipIBqfernvlNdXTKorwHkGhbrac2O09icyOAqXR/5w9UdqPk4xhAeNQnZXZj+MxHwX1vkfxYBJVn5ZX5Lvx0Bf7EpxNcs4N9bw7/lYH5sBP2mCHrAK/QXAr5nAd9yMD/6Ar7lYD6zgN8UQX+cBfwyhfjmC/glB/NvTCFejaDfEPCtCPpuBP1UAd+KoG8E/G+NoD8h4Fcj6LsK+GkE/VIE/VjD/9gIGhoC4eKudr7PAn5DwOs6Hn5HwB9NIb7kYJaBmiizzWVX/eUL+FUFbF3Vx6ano/qnRtD3LOC7CvgxhSBURX/NAr4bQb/kYMzMOvw2AfuxNB5If4gczOhXVyyWtjuGdjByRPr5qjLpRRrAdT3IcFRIItvEGO0htla7PLKIYdGmFLGlPY93OZ8+Tp14tJQhnHs0F+lsJY76MaIWVMlNINcyogJRCk+H4pYecOBsK40+znQBF1YJSqq1SvxcXmtw9rQE88Wy2NNNWc6hNbQjitRuqNFxgB/Qll6SB6ee0VFbux7gBNoeReZVIJc0E4iZHC4RDlEukPRZ2HeoHnOOuC8LxKq07g7J5JHm0eAg7+np0RPv1y1yFkz2ZkJ3cJ5DFZcGC+Xa5ZSXCwdu/f4+D9k5FeuJRUC+QB/n4UoNCuoYBkAs+ynmql0lVL8L5IrtW8gC7RCYVCb1CBK7dTDXDHG/Wp8DNHEokNkKDKBZ7k7g5qzsPPJkgZAyj0tIl5nJwvRYA+1tuiFcYxDI7Y5ZTZ1qTSD3h8lLGDXoqJ/DDdKWiftN5DNQ6FMMtyiJUXCbzjkdc49CG1tZzjtx8xSu5QwK7r6qunNZo17d9MT3U1LM+Vz/fQgojYfTP2UW8Fc3gt4WqxHcKNNzP7/pnO73igHZfCvSqczJLEq77ginMV+iCA0fnCrTnQl2jFYsDNC9owsSXKDV1mvM7XNu0TNXdIH543XOMXFr0l90IaT12caBO3cKOgziHlz3dysPlrs1J+FZxLC0Dr087K9hT/qT4ACV3RPItR4VLo2zHQEvziHncZMlFE2KPbSdQ3CUkpRQ04o30Ez7Pg7nOuzpvG8SuGgLC0e7PtpTkWz7UBHXyXlSbWW6WNxtKGK6ybnZivsNJ6wTyKkHmMuT1KWbSM2h2GcEcb3LZRqOCx+aA3dQdD3ijvaIsoD4lpp5mGm6ReWJtoRKnz+Re1rHnD5bwxeIeHnkvnzTQZwJ+RIcRGnOtYlWUJ5yke7fK5UxWwaNmtpepLOewjE/X8T1fUW9ic/bEp9nNLItEcWuI2gejomjmc6AOk9jCJeB7uYROuE91VZxBkkarVj0KCWBqOUdxM/zjThz0tilZG/04SZiH+ZmRBIaEld8v/Kc4eiyv9a/DQGlsTz9VZ7QvxsBf7XK7qG87GC/VkgeXJev7+A6jaC5ie+Qz4/QfGYBdbc/YV7J7wWt8Eicg9AMkR9aKlCLLi8QyZSgYP6qpKtotIZLL9JxQJdpQ5VQIF6Ao/HrmbtzqpnTBdSLBOeBdxPIlK+XZ3BDZ5T7h6HDqVQGHM6Ps4I8ERw7MtqL65XbF/IFTudSl0QcDHOsMa4rqkZ7mkDEdlo02DXCuKB+uA9hG/aGuauQo0JcEQLAwf4McRF3gB7zgEFqpS/JpwUodHYQe/Y9C7hFi11NTmtWQ/aUZnnUW+oWuV0vZzjmnUDAx158Ps4sAlBHkUBYgcwiLvQE4rqmJ5CwfA32bktmQtWpPebuzgKRCUEV3LaRiqPGA06j0fEEzoOIM+Fkahbt7OH/VwUUIciixzQago/JMPdX91Sj8QMbUPYajKNEtzs6MjcR7I+LhrmVO+MC0QXCXs2luL59WiWk7I84xPvxq9H1dcaw2WUK7mqrsuBObZem8UYgq15IyJmI3PA/IeD3F/8HrYeIYw==</prop>
			<obj name="TemperatureLog" class="TemperatureLog" version="2">
				<prop name="Times">TEFSWgAA6Z0AAIDpmNwAAAB2AgAAGgQAALQFAABOBwAA6AgAAIwKAAAmDAAAwA0AAFoPAAD+EAAAmBIAADIUAADMFQAAZhcAAAoZAACkGgAAPhwAAOIdAAB8HwAAFiEAALAiAABUJAAA7iUAAIgnAAAiKQAAxioAAGAsAAD6LQAAlC8AAC4xAADSMgAAbDQAAAY2AACqNwAARDkAAN46AAB4PAAAHD4AALY/AABQQQAA6kIAAI5EAAAoRgAAwkcAAFxJAAD2SgAAmkwAADROAADOTwAAclEAAAxTAACmVAAAQFYAAORXAAB+WQAAGFsAALJcAABMXgAA8F8AAIphAAAkYwAAvmQAAGJmAAD8ZwAAlmkAADprAADUbAAAbm4AAAhwAACscQAARnMAAOB0AAB6dgAAFHgAALh5AABSewAA7HwAAJB+AAAqgAAAxIEAAF6DAAAChQAAnIYAADaIAADQiQAAdIsAAA6NAACojgAAQpAAANyRAACAkwAAGpUAALSWAABYmAAA8pkAAIybAAAmnQAAyp4AAGSgAAD+oQAAmKMAADylAADWpgAAcKgAAAqqAACkqwAASK0AAOKuAAB8sAAAILIAALqzAABUtQAA7rYAAJK4AAAsugAAxrsAAGC9AAD6vgAAnsAAADjCAADSwwAAbMUAABDHAACqyAAARMoAAOjLAACCzQAAHM8AALbQAABa0gAA9NMAAI7VAAAo1wAAwtgAAGbaAAAA3AAAmt0AADTfAADY4AAAcuIAAAzkAACw5QAASucAAOToAAB+6gAAIuwAALztAABW7wAA8PAAAIryAAAu9AAAyPUAAGL3AAAG+QAAoPoAADr8AADU/QAAeP8AABIBAQCsAgEARgQBAOoFAQCEBwEAHgkBALgKAQBSDAEA9g0BAJAPAQAqEQEAzhIBAGgUAQACFgEAnBcBAEAZAQDaGgEAdBwBAA4eAQCoHwEATCEBAOYiAQCAJAEAGiYBAL4nAQBYKQEA8ioBAJYsAQAwLgEAyi8BAGQxAQAIMwEAojQBADw2AQDWNwEAcDkBABQ7AQCuPAEASD4BAOI/AQCGQQEAIEMBALpEAQBeRgEA+EcBAJJJAQAsSwEAxkwBAGpOAQAEUAEAnlEBADhTAQDcVAEAdlYBABBYAQC0WQEATlsBAOhcAQCCXgEAJmABAMBhAQBaYwEA9GQBAI5mAQAyaAEAzGkBAGZrAQAAbQEApG4BAD5wAQDYcQEAfHMBABZ1AQCwdgEASngBAO55AQCIewEAIn0BALx+AQBWgAEA+oEBAJSDAQAuhQEAyIYBAGyIAQAGigEAoIsBAESNAQDejgEAeJABABKSAQC2kwEAUJUBAOqWAQCEmAEAHpoBAMKbAQBcnQEA9p4BAJqgAQA0ogEAzqMBAGilAQAMpwEApqgBAECqAQDaqwEAdK0BABivAQCysAEATLIBAOazAQCKtQEAJLcBAL64AQBiugEA/LsBAJa9AQAwvwEA1MABAG7CAQAIxAEAosUBADzHAQDgyAEAesoBABTMAQCuzQEAUs8BAOzQAQCG0gEAKtQBAMTVAQBe1wEA+NgBAJzaAQA23AEA0N0BAGrfAQAE4QEAqOIBAELkAQDc5QEAducBABrpAQC06gEATuwBAPLtAQCM7wEAJvEBAMDyAQBk9AEA/vUBAJj3AQAy+QEAzPoBAHD8AQAK/gEApP8BAEgBAgDiAgIAfAQCABYGAgC6BwIAVAkCAO4KAgCIDAIAIg4CAMYPAgBgEQIA+hICAJ4UAgA4FgIA0hcCAGwZAgAQGwIAqhwCAEQeAgDeHwIAeCECABwjAgC2JAIAUCYCAOonAgCOKQIAKCsCAMIsAgBmLgIAADACAJoxAgA0MwIA2DQCAHI2AgAMOAIApjkCAEA7AgDkPAIAfj4CABhAAgCyQQIAVkMCAPBEAgCKRgIALkgCAMhJAgBiSwIA/EwCAKBOAgA6UAIA1FECAG5TAgAIVQIArFYCAEZYAgDgWQIAhFsCAB5dAgC4XgIAUmACAPZhAgCQYwIAKmUCAMRmAgBeaAIAAmoCAJxrAgA2bQIA2m4CAHRwAgAOcgIAqHMCAEx1AgDmdgIAgHgCABp6AgC+ewIAWH0CAPJ+AgCMgAIAJoICAMqDAgBkhQIA/oYCAKKIAgA8igIA1osCAHCNAgAUjwIArpACAEiSAgDikwIAfJUCACCXAgC6mAIAVJoCAO6bAgCSnQIALJ8CAMagAgBqogIABKQCAJ6lAgA4pwIA3KgCAHaqAgAQrAIAqq0CAESvAgDosAIAgrICABy0AgC2tQIAWrcCAPS4AgCOugIAMrwCAMy9AgBmvwIAAMECAKTCAgA+xAIA2MUCAHLHAgAMyQIAsMoCAErMAgDkzQIAfs8CACLRAgC80gIAVtQCAPrVAgCU1wIALtkCAMjaAgBs3AIABt4CAKDfAgA64QIA1OICAHjkAgAS5gIArOcCAEbpAgDq6gIAhOwCAB7uAgDC7wIAXPECAPbyAgCQ9AIANPYCAM73AgBo+QIAAvsCAJz8AgBA/gIA2v8CAHQBAwAOAwMAsgQDAEwGAwDmBwMAigkDACQLAwC+DAMAWA4DAPwPAwCWEQMAMBMDAMoUAwBkFgMACBgDAKIZAwA8GwMA1hwDAHoeAwAUIAMAriEDAFIjAwDsJAMAhiYDACAoAwDEKQMAXisDAPgsAwCSLgMALDADANAxAwBqMwMABDUDAJ42AwBCOAMA3DkDAHY7AwAaPQMAtD4DAE5AAwDoQQMAjEMDACZFAwDARgMAWkgDAPRJAwCYSwMAMk0DAMxOAwBmUAMAClIDAKRTAwA+VQMA4lYDAHxYAwAWWgMAsFsDAFRdAwDuXgMAiGADACJiAwC8YwMAYGUDAPpmAwCUaAMAOGoDANJrAwBsbQMABm8DAKpwAwBEcgMA3nMDAHh1AwASdwMAtngDAFB6AwDqewMAjn0DACh/AwDCgAMAXIIDAACEAwCahQMANIcDAM6IAwBoigMADIwDAKaNAwBAjwMA2pADAH6SAwAYlAMAspUDAFaXAwDwmAMAipoDACScAwC+nQMAYp8DAPygAwCWogMAMKQDANSlAwBupwMACKkDAKyqAwBGrAMA4K0DAHqvAwAesQMAuLIDAFK0AwDstQMAhrcDACq5AwDEugMAXrwDAAK+AwCcvwMANsEDANDCAwB0xAMADsYDAKjHAwBCyQMA3MoDAIDMAwAazgMAtM8DAE7RAwDy0gMAjNQDACbWAwDK1wMAZNkDAP7aAwCY3AMAMt4DANbfAwBw4QMACuMDAK7kAwBI5gMA4ucDAHzpAwAg6wMAuuwDAFTuAwDu7wMAiPEDACzzAwDG9AMAYPYDAPr3AwCe+QMAOPsDANL8AwB2/gMAEAAEAKoBBABEAwQA3gQEAIIGBAAcCAQAtgkEAFoLBAD0DAQAjg4EACgQBADMEQQAZhMEAAAVBACaFgQANBgEANgZBAByGwQADB0EALAeBABKIAQA5CEEAH4jBAAiJQQAvCYEAFYoBADwKQQAiisEAC4tBADILgQAYjAEAPwxBACgMwQAOjUEANQ2BAB4OAQAEjoEAKw7BABGPQQA4D4EAIRABAAeQgQAuEMEAFJFBAD2RgQAkEgEACpKBADOSwQAaE0EAAJPBACcUAQANlIEANpTBAB0VQQADlcEAKhYBABMWgQA5lsEAIBdBAAkXwQAvmAEAFhiBADyYwQAlmUEADBnBADKaAQAZGoEAP5rBACibQQAPG8EANZwBABwcgQAFHQEAK51BABIdwQA7HgEAIZ6BAAgfAQAun0EAFR/BAD4gAQAkoIEACyEBADQhQQAaocEAASJBACoigQATIwEAOaNBACAjwQAGpEEAL6SBABYlAQABpYEAKCXBAA6mQQA1JoEAHicBAASngQArJ8EAEahBADqogQAhKQEAB6mBAC4pwQAXKkEAPaqBACQrAQANK4EAM6vBABosQQAArMEAJy0BABAtgQA2rcEAHS5BAAOuwQAsrwEAEy+BADmvwQAgMEEABrDBAC+xAQAWMYEAPLHBACWyQQAMMsEAMrMBABkzgQACNAEAKLRBAA80wQA1tQEAHDWBAAU2AQArtkEAEjbBADi3AQAht4EACDgBAC64QQAXuMEAPjkBACS5gQALOgEAMbpBABq6wQABO0EAJ7uBABC8AQA3PEEAHbzBAAQ9QQAtPYEAE74BADo+QQAgvsEABz9BADA/gQAWgAFAPQBBQCOAwUAMgUFAMwGBQBmCAUACgoFAKQLBQA+DQUA2A4FAHIQBQAWEgUAsBMFAEoVBQDuFgUAiBgFACIaBQC8GwUAYB0FAPoeBQCUIAUALiIFAMgjBQBsJQUABicFAKAoBQBEKgUA3isFAHgtBQASLwUAtjAFAFAyBQDqMwUAhDUFAB43BQDCOAUAXDoFAPY7BQCQPQUAND8FAM5ABQBoQgUADEQFAKZFBQBARwUA2kgFAHRKBQAYTAUAsk0FAExPBQDmUAUAilIFACRUBQC+VQUAYlcFAPxYBQCWWgUAMFwFANRdBQBuXwUACGEFAKJiBQA8ZAUA4GUFAHpnBQAUaQUAuGoFAFJsBQDsbQUAhm8FACBxBQDEcgUAXnQFAPh1BQCcdwUANnkFANB6BQBqfAUABH4FAKh/BQBCgQUA3IIFAICEBQAahgUAtIcFAE6JBQDoigUAjIwFACaOBQDAjwUAWpEFAP6SBQCYlAUAMpYFANaXBQBwmQUACpsFAKScBQA+ngUA4p8FAHyhBQAWowUAsKQFAFSmBQDupwUAiKkFACyrBQDGrAUAYK4FAPqvBQCUsQUAOLMFANK0BQBstgUABrgFAKq5BQBEuwUA3rwFAIK+BQAcwAUAtsEFAFDDBQD0xAUAjsYFACjIBQDCyQUAXMsFAADNBQCazgUANNAFANjRBQBy0wUADNUFAKbWBQBK2AUA5NkFAH7bBQAY3QUAst4FAFbgBQDw4QUAiuMFACTlBQDI5gUAYugFAPzpBQCg6wUAOu0FANTuBQBu8AUACPIFAKzzBQBG9QUA4PYFAIT4BQAe+gUAuPsFAFL9BQD2/gUAkAAGACoCBgDEAwYAXgUGAAIHBgCcCAYANgoGANALBgB0DQYADg8GAKgQBgBMEgYA5hMGAIAVBgAaFwYAvhgGAFgaBgDyGwYAjB0GACYfBgDKIAYAZCIGAP4jBgCYJQYAPCcGANYoBgBwKgYAFCwGAK4tBgBILwYA4jAGAHwyBgAgNAYAujUGAFQ3BgDuOAYAkjoGACw8BgDGPQYAaj8GAARBBgCeQgYAOEQGANxFBgB2RwYAEEkGAKpKBgBETAYA6E0GAIJPBgAcUQYAtlIGAFpUBgD0VQYAjlcGADJZBgDMWgYAZlwGAABeBgCaXwYAPmEGANhiBgByZAYADGYGALBnBgBKaQYA5GoGAIhsBgAibgYAvG8GAFZxBgD6cgYAlHQGAC52BgDIdwYAYnkGAAZ7BgCgfAYAOn4GAN5/BgB4gQYAEoMGAKyEBgBQhgYA6ocGAISJBgAeiwYAuIwGAFyOBgD2jwYAkJEGACqTBgDOlAYAaJYGAAKYBgCmmQYAQJsGANqcBgB0ngYADqAGALKhBgBMowYA5qQGAIqmBgAkqAYAvqkGAFirBgD8rAYAlq4GADCwBgDKsQYAbrMGAAi1BgCitgYAPLgGANa5BgB6uwYAFL0GAK6+BgBIwAYA7MEGAIbDBgAgxQYAxMYGAF7IBgD4yQYAkssGACzNBgDQzgYAatAGAATSBgCe0wYAQtUGANzWBgB22AYAENoGALTbBgBO3QYA6N4GAILgBgAm4gYAwOMGAFrlBgD05gYAmOgGADLqBgDM6wYAcO0GAArvBgCk8AYAPvIGAOLzBgB89QYAFvcGALD4BgBK+gYA7vsGAIj9BgAi/wYAvAAHAGACBwD6AwcAlAUHADgHBwDSCAcAbAoHAAYMBwCgDQcARA8HAN4QBwB4EgcAEhQHALYVBwBQFwcA6hgHAI4aBwAoHAcAwh0HAFwfBwAAIQcAmiIHADQkBwDOJQcAaCcHAAwpBwCmKgcAQCwHANotBwB+LwcAGDEHALIyBwBWNAcA8DUHAIo3BwAkOQcAvjoHAGI8BwD8PQcAlj8HADBBBwDUQgcAbkQHAAhGBwCsRwcARkkHAOBKBwB6TAcAFE4HALhPBwBSUQcA7FIHAJBUBwAqVgcAxFcHAF5ZBwD4WgcAnFwHADZeBwDQXwcAamEHAA5jBwCoZAcAQmYHAOZnBwCAaQcAGmsHALRsBwBYbgcA8m8HAIxxBwAmcwcAwHQHAGR2BwD+dwcAmHkHADJ7BwDWfAcAcH4HAAqABwCugQcASIMHAOKEBwB8hgcAFogHALqJBwBUiwcA7owHAIiOBwAskAcAxpEHAGCTBwD6lAcAnpYHADiYBwDSmQcAdpsHABCdBwCqngcARKAHAN6hBwCCowcAHKUHALamBwBQqAcA9KkHAI6rBwAorQcAzK4HAGawBwAAsgcAmrMHADS1BwDYtgcAcrgHAAy6BwCmuwcASr0HAOS+BwB+wAcAIsIHALzDBwBWxQcA8MYHAJTIBwAuygcAyMsHAGLNBwD8zgcAoNAHADrSBwDU0wcAbtUHABLXBwCs2AcARtoHAOrbBwCE3QcAHt8HALjgBwBS4gcA9uMHAJDlBwAq5wcAxOgHAGjqBwAC7AcAnO0HADbvBwDa8AcAdPIHAA70BwCo9QcATPcHAOb4BwCA+gcAGvwHAL79BwBY/wcA8gAIAJYCCAAwBAgAygUIAGQHCAD+CAgAogoIADwMCADWDQgAeg8IABQRCACuEggASBQIAOIVCACGFwgAIBkIALoaCABUHAgA+B0IAJIfCAAsIQgA0CIIAGokCAAEJggAnicIAEIpCADcKggAdiwIABAuCACqLwgATjEIAOgyCACCNAgAHDYIAMA3CABaOQgA9DoIAJg8CAAyPggAzD8IAGZBCAAAQwgApEQIAD5GCADYRwgAckkIABZLCACwTAgASk4IAO5PCACIUQgAIlMIALxUCABgVggA+lcIAJRZCAAuWwgAyFwIAGxeCAAGYAgAoGEIADpjCADeZAgAeGYIABJoCAC2aQgAUGsIAOpsCACEbggAHnAIAMJxCABccwgA9nQIAJB2CAA0eAgAznkIAGh7CAACfQgApn4IAECACADagQgAfoMIABiFCACyhggATIgIAOaJCACKiwgAJI0IAL6OCABYkAgA/JEIAJaTCAAwlQgA1JYIAG6YCAAImggAopsIADydCADgnggAeqAIABSiCACuowgAUqUIAOymCACGqAgAIKoIAMSrCABerQgA+K4IAJywCAA2sggA0LMIAGq1CAAEtwgAqLgIAEK6CADcuwgAdr0IABq/CAC0wAgATsIIAOjDCACMxQgAJscIAMDICABkyggA/ssIAJjNCAAyzwgAzNAIAHDSCAAK1AgApNUIAD7XCADi2AgAfNoIABbcCAC63QgAVN8IAO7gCACI4ggALOQIAMblCABg5wgA+ugIAJTqCAA47AgA0u0IAGzvCAAG8QgAqvIIAET0CADe9QgAgvcIABz5CAC2+ggAUPwIAOr9CACO/wgAKAEJAMICCQBcBAkAAAYJAJoHCQA0CQkAzgoJAHIMCQAMDgkApg8JAEoRCQDkEgkAfhQJABgWCQCyFwkAVhkJAPAaCQCKHAkALh4JAMgfCQBiIQkA/CIJAJYkCQA6JgkA1CcJAG4pCQAIKwkArCwJAEYuCQDgLwkAejEJAB4zCQC4NAkAUjYJAOw3CQCQOQkAKjsJAMQ8CQBoPgkAAkAJAJxBCQA2QwkA2kQJAHRGCQAOSAkAqEkJAEJLCQDmTAkAgE4JABpQCQC+UQkAWFMJAPJUCQCMVgkAJlgJAMpZCQBkWwkA/lwJAJheCQA8YAkA1mEJAHBjCQAUZQkArmYJAEhoCQDiaQkAfGsJACBtCQC6bgkAVHAJAO5xCQCScwkALHUJAMZ2CQBqeAkABHoJAJ57CQA4fQkA3H4JAHaACQAQggkAqoMJAESFCQDohgkAgogJAByKCQC2iwkAWo0JAPSOCQCOkAkAMpIJAMyTCQBmlQkAAJcJAJqYCQA+mgkA2JsJAHKdCQAMnwkAsKAJAEqiCQDkowkAiKUJACKnCQC8qAkAVqoJAPqrCQCUrQkALq8JAMiwCQBisgkABrQJAKC1CQA6twkA1LgJAHi6CQASvAkArL0JAFC/CQDqwAkAhMIJAB7ECQC4xQkAXMcJAPbICQCQygkAKswJAM7NCQBozwkAAtEJAKbSCQBA1AkA2tUJAHTXCQAO2QkAstoJAEzcCQDm3QkAgN8JACThCQC+4gkAWOQJAPzlCQCW5wkAMOkJAMrqCQBk7AkACO4JAKLvCQA88QkA1vIJAHr0CQAU9gkArvcJAEj5CQDs+gkAhvwJACD+CQDE/wkAXgEKAPgCCgCSBAoALAYKANAHCgBqCQoABAsKAJ4MCgBCDgoA3A8KAHYRCgAaEwoAtBQKAE4WCgDoFwoAghkKACYbCgDAHAoAWh4KAPQfCgCYIQoAMiMKAMwkCgBmJgoACigKAKQpCgA+KwoA4iwKAHwuCgAWMAoAsDEKAEozCgDuNAoAiDYKACI4CgC8OQoAYDsKAPo8CgCUPgoAOEAKANJBCgBsQwoABkUKAKpGCgBESAoA3kkKAHhLCgASTQoAtk4KAFBQCgDqUQoAjlMKAChVCgDCVgoAXFgKAPZZCgCaWwoANF0KAM5eCgBoYAoADGIKAKZjCgBAZQoA2mYKAIhoCgAiagoAvGsKAGBtCgD6bgoAlHAKAC5yCgDScwoAdnUKACR3CgC+eAoAWHoKAPJ7CgCWfQoAMH8KAMqACgB4ggoAEoQKAKyFCgBGhwoA6ogKAISKCgAejAoAuI0KAFyPCgD2kAoAkJIKADSUCgDOlQoAaJcKAAKZCgCcmgoAQJwKANqdCgB0nwoADqEKAKiiCgBMpAoA5qUKAIqnCgAkqQoAvqoKAFisCgDyrQoAlq8KADCxCgDKsgoAZLQKAAi2CgCitwoAPLkKANa6CgB6vAoAFL4KAK6/CgBIwQoA7MIKAIbECgAgxgoAuscKAF7JCgD4ygoAkswKADbOCgDQzwoAatEKAATTCgCe1AoAQtYKANzXCgB22QoAENsKALTcCgBO3goA6N8KAIzhCgAm4woAwOQKAFrmCgD05woAmOkKADLrCgDM7AoAZu4KAArwCgCk8QoAPvMKANj0CgB89goAFvgKALD5CgBK+woA5PwKAIj+CgAiAAsAxgELAGADCwD6BAsAlAYLADgICwDSCQsAbAsLAAYNCwCgDgsARBALAN4RCwB4EwsAEhULALYWCwBQGAsA6hkLAI4bCwAoHQsAwh4LAFwgCwD2IQsAmiMLADQlCwDOJgsAaCgLAAwqCwCmKwsAQC0LAOQuCwB+MAsAGDILALIzCwBMNQsA8DYLAIo4CwAkOgsAvjsLAGI9CwD8PgsAlkALADBCCwDUQwsAbkULAAhHCwCsSAsARkoLAOBLCwB6TQsAFE8LALhQCwBSUgsA7FMLAIZVCwAgVwsAxFgLAF5aCwACXAsAnF0LADZfCwDQYAsAamILAA5kCwCoZQsAQmcLANxoCwCAagsAGmwLALRtCwBObwsA8nALAIxyCwAmdAsAynULAGR3CwD+eAsAmHoLADJ8CwDWfQsAcH8LAAqBCwCkggsASIQLAOKFCwB8hwsAFokLALqKCwBUjAsA7o0LAJKPCwAskQsAxpILAGCUCwD6lQsAnpcLADiZCwDSmgsAbJwLAAaeCwCqnwsARKELAOiiCwCCpAsAHKYLALanCwBaqQsA9KoLAI6sCwAorgsAwq8LAGaxCwAAswsAmrQLADS2CwDYtwsAcrkLAAy7CwCwvAsASr4LAOS/CwB+wQsAGMMLALzECwBWxgsA8McLAIrJCwAuywsAyMwLAGLOCwD8zwsAoNELADrTCwDU1AsAeNYLABLYCwCs2QsARtsLAODcCwCE3gsAHuALALjhCwBS4wsA9uQLAJDmCwAq6AsAxOkLAGjrCwAC7QsAnO4LAEDwCwDa8QsAdPMLAA71CwCo9gsATPgLAOb5CwCA+wsAJP0LAL7+CwBYAAwA8gEMAIwDDAAwBQwAygYMAGQIDAD+CQwAogsMADwNDADWDgwAcBAMABQSDACuEwwASBUMAOwWDACGGAwAIBoMALobDABUHQwA+B4MAJIgDAAsIgwAxiMMAGolDAAEJwwAnigMAEIqDADcKwwAdi0MABAvDACqMAwATjIMAOgzDACCNQwAHDcMAMA4DABaOgwA9DsMAJg9DAAyPwwAzEAMAGZCDAAARAwApEUMAD5HDADYSAwAckoMABZMDACwTQwASk8MAORQDACIUgwAIlQMALxVDABgVwwA+lgMAJRaDAAuXAwAyF0MAGxfDAAGYQwAoGIMADpkDADeZQwAeGcMABJpDAC2agwAUGwMAOptDACEbwwAHnEMAMJyDABcdAwA9nUMAJB3DAAqeQwAznoMAGh8DAAMfgwApn8MAECBDADaggwAdIQMABiGDACyhwwATIkMAOaKDACKjAwAJI4MAL6PDABikQwA/JIMAJaUDAAwlgwAypcMAG6ZDAAImwwAopwMADyeDADWnwwAeqEMABSjDAC4pAwAUqYMAOynDACGqQwAIKsMAMSsDABergwA+K8MAJKxDAA2swwA0LQMAGq2DAAEuAwAqLkMAEK7DADcvAwAgL4MACTADAC+wQwAYsMMAPzEDACWxgwAMMgMAMrJDABuywwACM0MAKLODAA80AwA1tEMAHrTDAAU1QwAuNYMAFLYDADs2QwAhtsMACDdDADE3gwAXuAMAPjhDACS4wwANuUMANDmDABq6AwABOoMAKjrDABC7QwA3O4MAIDwDAAa8gwAtPMMAE71DADo9gwAjPgMACb6DADA+wwAWv0MAPT+DACYAA0AMgINANYDDQBwBQ0ACgcNAKQIDQA+Cg0A4gsNAHwNDQAWDw0AsBANAFQSDQDuEw0AiBUNACwXDQDGGA0AYBoNAPobDQCUHQ0AOB8NANIgDQBsIg0ABiQNAKAlDQBEJw0A3igNAIIqDQAcLA0Ati0NAFAvDQDqMA0AjjINACg0DQDCNQ0AXDcNAAA5DQCaOg0ANDwNAM49DQByPw0ADEENAKZCDQBKRA0A5EUNAH5HDQAYSQ0AskoNAFZMDQDwTQ0Aik8NACRRDQC+Ug0AYlQNAPxVDQCgVw0AOlkNANRaDQBuXA0ACF4NAKxfDQBGYQ0A4GINAHpkDQAUZg0AuGcNAFJpDQD2ag0AkGwNACpuDQDEbw0AXnENAAJzDQCcdA0ANnYNANB3DQB0eQ0ADnsNAKh8DQBMfg0A5n8NAICBDQAagw0AtIQNAFiGDQDyhw0AjIkNACaLDQDKjA0AZI4NAP6PDQCikQ0APJMNANaUDQBwlg0ACpgNAK6ZDQBImw0A4pwNAHyeDQAgoA0AuqENAFSjDQD4pA0AkqYNACyoDQDGqQ0AYKsNAAStDQCerg0AOLANANKxDQB2sw0AELUNAKq2DQBOuA0A6LkNAIK7DQAcvQ0Atr4NAFrADQD0wQ0AjsMNACjFDQDCxg0AZsgNAADKDQCkyw0APs0NANjODQBy0A0ADNINALDTDQBK1Q0A5NYNAH7YDQAi2g0AvNsNAFbdDQDw3g0AlOANAC7iDQDI4w0AbOUNAAbnDQCg6A0AOuoNANTrDQB47Q0AEu8NAKzwDQBG8g0A6vMNAIT1DQAe9w0AwvgNAFz6DQD2+w0AkP0NACr/DQDOAA4AaAIOAAIEDgCcBQ4AQAcOANoIDgB0Cg4AGAwOALINDgBMDw4A5hAOAIASDgAkFA4AvhUOAFgXDgDyGA4AlhoOADAcDgDKHQ4AZB8OAAghDgCiIg4APCQOAOAlDgB6Jw4AFCkOAK4qDgBILA4A7C0OAIYvDgAgMQ4AxDIOAF40DgD4NQ4AkjcOACw5DgDQOg4AajwOAAQ+DgCePw4AOEEOANxCDgB2RA4AEEYOALRHDgBOSQ4A6EoOAIJMDgAcTg4AwE8OAFpRDgD+Ug4AmFQOADJWDgDMVw4AZlkOAApbDgCkXA4APl4OANhfDgB8YQ4AFmMOALBkDgBKZg4A7mcOAIhpDgAiaw4AxmwOAGBuDgD6bw4AlHEOAC5zDgDSdA4AbHYOAAZ4DgCgeQ4ARHsOAN58DgB4fg4AEoAOALaBDgBQgw4A6oQOAISGDgAoiA4AwokOAFyLDgD2jA4Amo4OADSQDgDOkQ4AcpMOAAyVDgCmlg4AQJgOANqZDgB+mw4AGJ0OALKeDgBMoA4A5qEOAIqjDgAkpQ4AyKYOAGKoDgD8qQ4AlqsOADCtDgDUrg4AbrAOAAiyDgCisw4ARrUOAOC2DgB6uA4AFLoOALi7DgBSvQ4A7L4OAJDADgAqwg4AxMMOAF7FDgD4xg4AnMgOADbKDgDQyw4Aas0OAA7PDgCo0A4AQtIOAObTDgCA1Q4AGtcOALTYDgBO2g4A8tsOAIzdDgAm3w4AwOAOAGTiDgD+4w4AmOUOADLnDgDW6A4AcOoOAArsDgCu7Q4ASO8OAOLwDgB88g4AFvQOALr1DgBU9w4A7vgOAIj6DgAs/A4Axv0OAGD/DgD6AA8AlAIPADgEDwDSBQ8AdgcPABAJDwCqCg8ARAwPAN4NDwCCDw8AHBEPALYSDwBQFA8A9BUPAI4XDwAoGQ8AwhoPAFwcDwAAHg8Amh8PADQhDwDYIg8AciQPAAwmDwCmJw8ASikPAOQqDwB+LA8AGC4PALwvDwBWMQ8A8DIPAIo0DwAkNg8AyDcPAGI5DwAGOw8AoDwPADo+DwDUPw8AeEEPABJDDwCsRA8ARkYPAOBHDwCESQ8AHksPALhMDwBSTg8A9k8PAJBRDwAqUw8AxFQPAGhWDwACWA8AnFkPAEBbDwDaXA8AdF4PAA5gDwCoYQ8ATGMPAOZkDwCAZg8AGmgPAL5pDwBYaw8A8mwPAIxuDwAwcA8AynEPAGRzDwAIdQ8AonYPADx4DwDWeQ8AcHsPABR9DwCufg8ASIAPAOKBDwCGgw8AIIUPALqGDwBUiA8A7okPAJKLDwAsjQ8Axo4PAGqQDwAEkg8AnpMPAEKVDwDclg8AdpgPABCaDwCqmw8ATp0PAOieDwCCoA8AHKIPALajDwBapQ8A9KYPAJioDwAyqg8AzKsPAGatDwAArw8ApLAPAD6yDwDYsw8AcrUPABa3DwCwuA8ASroPAOS7DwB+vQ8AIr8PALzADwBWwg8A+sMPAJTFDwAuxw8A0sgPAGzKDwAGzA8AoM0PADrPDwDe0A8AeNIPABLUDwCs1Q8AUNcPAOrYDwCO2g8AMtwPAMzdDwBm3w8AAOEPAKTiDwA+5A8A2OUPAHLnDwAW6Q8AuuoPAFTsDwD47Q8Aku8PACzxDwDG8g8AavQPABj2DwCy9w8AVvkPAPD6DwCU/A8ALv4PAMj/DwBiARAA/AIQAKAEEAA6BhAA1AcQAG4JEAAICxAArAwQAEYOEADgDxAAhBEQAB4TEAC4FBAAXBYQAPYXEACQGRAAKhsQAMQcEABoHhAAAiAQAJwhEAA2IxAA0CQQAHQmEAAOKBAAqCkQAEwrEADmLBAAgC4QABowEAC+MRAAWDMQAPI0EACMNhAAMDgQAMo5EABkOxAA/jwQAJg+EAA8QBAA1kEQAHBDEAAURRAArkYQAEhIEADsSRAAhksQACBNEAC6ThAAVFAQAPhREACSUxAALFUQAMZWEABqWBAABFoQAJ5bEABCXRAA3F4QAHZgEAAQYhAAqmMQAE5lEADoZhAAgmgQACZqEADAaxAAWm0QAPRuEACOcBAAMnIQAMxzEABmdRAAAHcQAKR4EAA+ehAA2HsQAHx9EAAWfxAAsIAQAEqCEADkgxAAiIUQACKHEAC8iBAAVooQAPCLEACUjRAALo8QANKQEABskhAABpQQAKCVEAA6lxAA3pgQAHiaEAASnBAArJ0QAEafEADqoBAAhKIQAB6kEADCpRAAXKcQAPaoEACQqhAANKwQAM6tEABorxAAArEQAKayEABAtBAA2rUQAHS3EAAOuRAAsroQAEy8EADwvRAAir8QACTBEAC+whAAWMQQAPzFEACWxxAAMMkQAMrKEABkzBAACM4QAKLPEABG0RAA4NIQAHrUEAAU1hAArtcQAFLZEADs2hAAhtwQACDeEAC63xAAXuEQAPjiEACS5BAANuYQANDnEABq6RAABOsQAKjsEABC7hAA3O8QAHbxEAAa8xAAtPQQAE72EADo9xAAgvkQACb7EADA/BAAZP4QAP7/EACYAREAMgMRAMwEEQBwBhEACggRAKQJEQA+CxEA2AwRAHwOEQAWEBEAsBERAEoTEQDuFBEAiBYRACIYEQDGGREAYBsRAPocEQCUHhEAOCARANIhEQBsIxEABiURAKomEQBEKBEA3ikRAHgrEQASLREAti4RAFAwEQD0MREAjjMRACg1EQDCNhEAXDgRAAA6EQCaOxEAND0RAM4+EQBoQBEADEIRAKZDEQBARREA5EYRAH5IEQAYShEAsksRAFZNEQDwThEAilARACRSEQC+UxEAYlURAPxWEQCWWBEAOloRANRbEQBuXREACF8RAKxgEQBGYhEA4GMRAHplEQAeZxEAuGgRAFJqEQDsaxEAkG0RACpvEQDEcBEAaHIRAAJ0EQCcdREANncRANB4EQB0ehEADnwRAKh9EQBCfxEA3IARAICCEQAahBEAvoURAFiHEQDyiBEAjIoRACaMEQDKjREAZI8RAP6QEQCYkhEAMpQRANaVEQBwlxEAFJkRAK6aEQBInBEA4p0RAHyfEQAgoREAuqIRAFSkEQDupREAkqcRACypEQDGqhEAaqwRAASuEQCerxEAOLERANKyEQB2tBEAELYRAKq3EQBEuREA6LoRAIK8EQAcvhEAtr8RAFrBEQD0whEAjsQRACjGEQDCxxEAZskRAADLEQCkzBEAPs4RANjPEQBy0READNMRALDUEQBK1hEA5NcRAH7ZEQAY2xEAvNwRAFbeEQDw3xEAlOERAC7jEQDI5BEAbOYRAAboEQCg6REAOusRANTsEQB47hEAEvARAKzxEQBG8xEA6vQRAIT2EQAe+BEAuPkRAFz7EQD2/BEAkP4RADQAEgDOARIAaAMSAAIFEgCcBhIAQAgSANoJEgB0CxIADg0SAKgOEgBMEBIA5hESAIATEgAkFRIAvhYSAFgYEgD8GRIAlhsSADAdEgDKHhIAZCASAAgiEgCiIxIAPCUSANYmEgBwKBIAFCoSAK4rEgBILRIA7C4SAIYwEgAgMhIAxDMSAGg1EgACNxIApjgSAEA6EgDaOxIAdD0SAA4/EgCyQBIATEISAOZDEgCARRIAGkcSAL5IEgBYShIA/EsSAJZNEgAwTxIAylASAGRSEgAIVBIAolUSADxXEgDWWBIAcFoSABRcEgCuXRIAUl8SAOxgEgCGYhIAIGQSALplEgBeZxIA+GgSAJJqEgAsbBIAxm0SAGpvEgAEcRIAqHISAEJ0EgDcdRIAdncSABB5EgC0ehIATnwSAOh9EgCCfxIAHIESAMCCEgBahBIA9IUSAJiHEgAyiRIAzIoSAGaMEgAKjhIApI8SAD6REgDYkhIAcpQSABaWEgCwlxIASpkSAO6aEgCInBIAIp4SALyfEgBgoRIA+qISAJSkEgAuphIAyKcSAGypEgAGqxIAoKwSAESuEgDerxIAeLESABKzEgC2tBIAULYSAOq3EgCEuRIAKLsSAMK8EgBcvhIA9r8SAJrBEgA0wxIAzsQSAHLGEgAMyBIApskSAEDLEgDazBIAfs4SABjQEgCy0RIATNMSAObUEgCK1hIAJNgSAMjZEgBi2xIA/NwSAJbeEgAw4BIA1OESAG7jEgAI5RIAouYSAEboEgDg6RIAeusSABTtEgC47hIAUvASAOzxEgCG8xIAKvUSAMT2EgBe+BIA+PkSAJz7EgA2/RIA0P4SAGoAEwAEAhMAqAMTAEIFEwDmBhMAgAgTABoKEwC0CxMATg0TAPIOEwCMEBMAJhITAMATEwBaFRMA/hYTAJgYEwAyGhMA1hsTAHAdEwAKHxMApCATAEgiEwDiIxMAfCUTABYnEwCwKBMAVCoTAO4rEwCILRMALC8TAMYwEwBgMhMA+jMTAJ41EwA4NxMA0jgTAGw6EwAQPBMAqj0TAEQ/EwDeQBMAeEITABxEEwC2RRMAUEcTAPRIEwCOShMAKEwTAMJNEwBmTxMAAFETAJpSEwA0VBMA2FUTAHJXEwAMWRMAsFoTAEpcEwDkXRMAfl8TABhhEwC8YhMAVmQTAPBlEwCKZxMALmkTAMhqEwBibBMABm4TAKBvEwA6cRMA1HITAG50EwASdhMArHcTAEZ5EwDgehMAhHwTAB5+EwC4fxMAXIETAPaCEwCQhBMAKoYTAMSHEwBoiRMAAosTAJyMEwA2jhMA0I8TAHSREwAOkxMAqJQTAEKWEwDmlxMAgJkTABqbEwC+nBMAWJ4TAPKfEwCMoRMAJqMTAMqkEwBkphMA/qcTAKKpEwA8qxMA1qwTAHCuEwAUsBMArrETAEizEwDitBMAhrYTACC4EwC6uRMAVLsTAPi8EwCSvhMALMATANDBEwBqwxMABMUTAJ7GEwA4yBMA3MkTAHbLEwAQzRMAqs4TAETQEwDo0RMAgtMTABzVEwDA1hMAWtgTAPTZEwCO2xMAMt0TAMzeEwBm4BMAAOITAJrjEwA+5RMA2OYTAHLoEwAW6hMAsOsTAErtEwDk7hMAiPATACLyEwC88xMAVvUTAPr2EwCU+BMALvoTAMj7EwBi/RMABv8TAKAAFABEAhQA3gMUAHgFFAASBxQArAgUAEYKFADqCxQAhA0UAB4PFADCEBQAXBIUAPYTFACQFRQANBcUAM4YFABoGhQAAhwUAKYdFABAHxQA2iAUAHQiFAAYJBQAsiUUAEwnFADmKBQAiioUACQsFAC+LRQAYi8UAPwwFACWMhQAMDQUAMo1FABuNxQACDkUAKI6FAA8PBQA1j0UAHo/FAAUQRQArkIUAFJEFADsRRQAhkcUACpJFADEShQAXkwUAPhNFACSTxQANlEUANBSFABqVBQABFYUAJ5XFABCWRQA3FoUAHZcFAAaXhQAtF8UAE5hFADyYhQAjGQUACZmFADAZxQAWmkUAP5qFACYbBQAMm4UAMxvFABmcRQACnMUAKR0FAA+dhQA4ncUAHx5FAAWexQAunwUAFR+FADufxQAiIEUACKDFADGhBQAYIYUAPqHFACUiRQAOIsUANKMFABsjhQABpAUAKCRFABEkxQA3pQUAIKWFAAcmBQAtpkUAFCbFADqnBQAhJ4UACigFADCoRQAZqMUAAClFACaphQANKgUAM6pFAByqxQADK0UAKauFABAsBQA2rEUAH6zFAAYtRQAsrYUAFa4FADwuRQAirsUACS9FADIvhQAYsAUAPzBFACWwxQAOsUUANTGFABuyBQACMoUAKLLFABGzRQA4M4UAHrQFAAe0hQAuNMUAFLVFADs1hQAkNgUACraFADE2xQAXt0UAALfFACc4BQANuIUANDjFABq5RQADucUAKjoFABC6hQA5usUAIDtFAAa7xQAtPAUAFjyFADy8xQAjPUUACb3FADK+BQAZPoUAP77FACY/RQAPP8UANYAFQBwAhUACgQVAKQFFQBIBxUA4ggVAHwKFQAgDBUAug0VAFQPFQDuEBUAkhIVACwUFQDGFRUAYBcVAAQZFQCeGhUAOBwVANIdFQBsHxUAECEVAKoiFQBEJBUA6CUVAIInFQAcKRUAtioVAFosFQD0LRUAji8VACgxFQDCMhUAZjQVAAA2FQCaNxUANDkVANg6FQByPBUAFj4VALA/FQBKQRUA5EIVAH5EFQAiRhUAvEcVAFZJFQDwShUAlEwVAC5OFQDITxUAbFEVAAZTFQCgVBUAOlYVANRXFQB4WRUAElsVAKxcFQBQXhUA6l8VAIRhFQAeYxUAuGQVAFxmFQD2ZxUAkGkVACprFQDObBUAaG4VAAJwFQCccRUAQHMVANp0FQB0dhUADngVALJ5FQBMexUA5nwVAIB+FQAagBUAvoEVAFiDFQDyhBUAloYVADCIFQDKiRUAZIsVAAiNFQCijhUAPJAVANaRFQB6kxUAFJUVAK6WFQBImBUA4pkVAIabFQAgnRUAup4VAF6gFQD4oRUAkqMVADalFQDQphUAaqgVAASqFQCeqxUAQq0VANyuFQB2sBUAELIVAKqzFQBOtRUA6LYVAIK4FQAmuhUAwLsVAFq9FQD+vhUAmMAVADLCFQDMwxUAZsUVAArHFQCkyBUAPsoVANjLFQB8zRUAFs8VALDQFQBK0hUA5NMVAIjVFQAi1xUAvNgVAGDaFQD62xUAlN0VAC7fFQDS4BUAbOIVAAbkFQCg5RUAROcVAN7oFQB46hUAEuwVALbtFQBQ7xUA6vAVAITyFQAe9BUAwvUVAFz3FQD2+BUAmvoVADT8FQDO/RUAaP8VAAwBFgCmAhYAQAQWANoFFgB0BxYAGAkWALIKFgBMDBYA8A0WAIoPFgAkERYAvhIWAGIUFgD8FRYAlhcWADAZFgDUGhYAbhwWAAgeFgCiHxYAPCEWAOAiFgB6JBYAFCYWALgnFgBSKRYA7CoWAIYsFgAqLhYAxC8WAF4xFgD4MhYAnDQWADY2FgDQNxYAajkWAAQ7FgCoPBYAQj4WANw/FgB2QRYAGkMWALREFgBORhYA8kcWAIxJFgAmSxYAwEwWAGROFgD+TxYAmFEWADJTFgDWVBYAcFYWAApYFgCkWRYAPlsWAOJcFgB8XhYAFmAWALphFgBUYxYA7mQWAIhmFgAsaBYAxmkWAGBrFgD6bBYAnm4WADhwFgDScRYAbHMWAAZ1FgCqdhYARHgWAN55FgB4exYAHH0WALZ+FgBQgBYA9IEWAI6DFgAohRYAwoYWAGaIFgAAihYAmosWADSNFgDYjhYAcpAWAAySFgCmkxYAQJUWAOSWFgB+mBYAGJoWALKbFgBWnRYA8J4WAIqgFgAuohYAyKMWAGKlFgD8phYAoKgWADqqFgDUqxYAbq0WABKvFgCssBYARrIWAOCzFgB6tRYAHrcWALi4FgBSuhYA9rsWAJC9FgAqvxYAxMAWAGjCFgACxBYAnMUWADbHFgDayBYAdMoWAA7MFgCozRYATM8WAObQFgCA0hYAGtQWALTVFgBY1xYA8tgWAIzaFgAw3BYAyt0WAGTfFgAI4RYAouIWADzkFgDW5RYAcOcWABTpFgCu6hYASOwWAOLtFgCG7xYAIPEWALryFgBU9BYA7vUWAJL3FgAs+RYAxvoWAGD8FgAE/hYAnv8WAEIBFwDcAhcAdgQXABAGFwCqBxcATgkXAOgKFwCCDBcAHA4XAMAPFwBaERcA9BIXAI4UFwAoFhcAzBcXAHAZFwAKGxcArhwXAEgeFwDiHxcAfCEXACAjFwC6JBcAVCYXAPgnFwCSKRcALCsXAMYsFwBgLhcABDAXAJ4xFwA4MxcA3DQXAHY2FwAQOBcAqjkXAE47FwDoPBcAgj4XABxAFwC2QRcAWkMXAPREFwCORhcAMkgXAMxJFwBmSxcAAE0XAKROFwA+UBcA2FEXAHJTFwAWVRcAsFYXAEpYFwDkWRcAflsXACJdFwC8XhcAVmAXAPphFwCUYxcALmUXAMhmFwBsaBcABmoXAKBrFwA6bRcA1G4XAHhwFwASchcArHMXAFB1FwDqdhcAhHgXAB56FwDCexcAXH0XAPZ+FwCQgBcAKoIXAM6DFwBohRcAAocXAKaIFwBAihcA2osXAHSNFwAYjxcAspAXAEySFwDmkxcAgJUXACSXFwC+mBcAWJoXAPybFwCWnRcAMJ8XAMqgFwBuohcACKQXAKKlFwA8pxcA4KgXAHqqFwAUrBcArq0XAFKvFwDssBcAhrIXACC0FwDEtRcAXrcXAPi4FwCSuhcALLwXANC9FwBqvxcABMEXAKjCFwBCxBcA3MUXAHbHFwAayRcAtMoXAE7MFwDozRcAgs8XACbRFwDA0hcAWtQXAP7VFwCY1xcAMtkXAMzaFwBw3BcACt4XAKTfFwA+4RcA4uIXAHzkFwAW5hcAsOcXAErpFwDu6hcAiOwXACLuFwDG7xcAYPEXAPryFwCU9BcAOPYXANL3FwBs+RcABvsXAKD8FwBE/hcA3v8XAHgBGAAcAxgAtgQYAFAGGADqBxgAjgkYACgLGADCDBgAXA4YAAAQGACaERgANBMYAM4UGABoFhgADBgYAKYZGABAGxgA5BwYAH4eGAAYIBgAsiEYAFYjGADwJBgAiiYYACQoGADIKRgAYisYAPwsGACWLhgAOjAYANQxGABuMxgACDUYAKI2GABGOBgA4DkYAHo7GAAePRgAuD4YAFJAGADsQRgAhkMYACpFGADERhgAXkgYAAJKGACcSxgANk0YANBOGAB0UBgADlIYAKhTGABCVRgA5lYYAIBYGAAaWhgAtFsYAE5dGADyXhgAjGAYADBiGADKYxgAZGUYAP5mGACYaBgAPGoYANZrGABwbRgACm8YAKRwGABIchgA4nMYAHx1GAAgdxgAungYAFR6GADuexgAkn0YACx/GADGgBgAYIIYAASEGACehRgAOIcYANKIGABsihgAEIwYAKqNGABOjxgA6JAYAIKSGAAclBgAtpUYAFqXGAD0mBgAjpoYACicGADCnRgAZp8YAAChGACaohgAPqQYANilGABypxgADKkYALCqGABKrBgA5K0YAH6vGAAYsRgAvLIYAFa0GADwtRgAlLcYAC65GADIuhgAYrwYAAa+GACgvxgAOsEYANTCGAB4xBgAEsYYAKzHGABGyRgA4MoYAITMGAAezhgAuM8YAFzRGAD20hgAkNQYACrWGADO1xgAaNkYAALbGACc3BgANt4YANrfGAB04RgADuMYALLkGABM5hgA5ucYAIDpGAAa6xgAvuwYAFjuGADy7xgAjPEYADDzGADK9BgAZPYYAP73GACi+RgAPPsYANb8GABw/hgAFAAZAK4BGQBIAxkA4gQZAIYGGQAgCBkAugkZAF4LGQD4DBkAkg4ZACwQGQDQERkAahMZAAQVGQCeFhkAOBgZANwZGQB2GxkAEB0ZALQeGQBOIBkA6CEZAIIjGQAmJRkAwCYZAFooGQD0KRkAmCsZADItGQDMLhkAZjAZAAAyGQCkMxkAPjUZANg2GQByOBkAFjoZALA7GQBUPRkA7j4ZAIhAGQAiQhkAvEMZAGBFGQD6RhkAlEgZAC5KGQDISxkAbE0ZAAZPGQCgUBkAOlIZAN5TGQB4VRkAElcZALZYGQBQWhkA6lsZAIRdGQAoXxkAwmAZAFxiGQD2YxkAkGUZADRnGQDOaBkAaGoZAAJsGQCmbRkAQG8ZANpwGQB+chkAGHQZALJ1GQBMdxkA5ngZAIp6GQAkfBkAvn0ZAGJ/GQD8gBkAloIZADCEGQDKhRkAbocZAAiJGQCiihkARowZAOCNGQB6jxkAFJEZALiSGQBSlBkA7JUZAIaXGQAqmRkAxJoZAF6cGQD4nRkAkp8ZADahGQDQohkAaqQZAASmGQCopxkAQqkZANyqGQCArBkAGq4ZALSvGQBOsRkA8rIZAIy0GQAmthkAwLcZAFq5GQD+uhkAmLwZADK+GQDMvxkAcMEZAArDGQCkxBkASMYZAOLHGQB8yRkAFssZALrMGQBUzhkA7s8ZAIjRGQAs0xkAxtQZAGDWGQD61xkAlNkZADjbGQDS3BkAbN4ZABDgGQCq4RkAROMZAN7kGQCC5hkAHOgZALbpGQBQ6xkA9OwZAI7uGQAo8BkAwvEZAFzzGQAA9RkAmvYZADT4GQDY+RkAcvsZAAz9GQCm/hkASgAaAOQBGgB+AxoAGAUaALwGGgBWCBoA8AkaAIoLGgAkDRoAyA4aAGIQGgD8ERoAoBMaADoVGgDUFhoAbhgaABIaGgCsGxoARh0aAOAeGgB6IBoAHiIaALgjGgBSJRoA9iYaAJAoGgAqKhoAxCsaAGgtGgACLxoAnDAaADYyGgDQMxoAdDUaAA43GgCoOBoAQjoaAOY7GgCAPRoAGj8aAL5AGgBYQhoA8kMaAIxFGgAwRxoAykgaAGRKGgD+SxoAmE0aADxPGgDWUBoAcFIaAApUGgCuVRoASFcaAOJYGgCGWhoAIFwaALpdGgBUXxoA+GAaAJJiGgAsZBoAxmUaAGBnGgAEaRoAnmoaADhsGgDSbRoAdm8aABBxGgCqchoATnQaAOh1GgCCdxoAHHkaAMB6GgBafBoA9H0aAI5/GgAogRoAzIIaAGaEGgAAhhoAmocaAD6JGgDYihoAcowaABaOGgCwjxoASpEaAOSSGgCIlBoAIpYaALyXGgBWmRoA8JoaAJScGgAunhoAyJ8aAGKhGgAGoxoAoKQaADqmGgDepxoAeKkaABKrGgCsrBoAUK4aAOqvGgCEsRoAHrMaALi0GgBcthoA9rcaAJC5GgA0uxoAzrwaAGi+GgACwBoAnMEaAEDDGgDaxBoAdMYaABjIGgCyyRoATMsaAObMGgCKzhoAJNAaAL7RGgBY0xoA/NQaAJbWGgAw2BoA1NkaAHjbGgAS3RoArN4aAFDgGgDq4RoAhOMaAB7lGgDC5hoAXOgaAPbpGgCQ6xoAKu0aAM7uGgBo8BoAAvIaAJzzGgBA9RoA2vYaAHT4GgAY+hoAsvsaAEz9GgDm/hoAigAbACQCGwC+AxsAWAUbAPIGGwCWCBsAMAobAMoLGwBkDRsACA8bAKIQGwA8EhsA4BMbAHoVGwAUFxsArhgbAFIaGwDsGxsAhh0bACAfGwDEIBsAXiIbAPgjGwCSJRsALCcbANAoGwBqKhsABCwbAKgtGwBCLxsA3DAbAHYyGwAaNBsAtDUbAE43GwDoOBsAjDobACY8GwDAPRsAWj8bAPRAGwCYQhsAMkQbAMxFGwBmRxsACkkbAKRKGwA+TBsA2E0bAHxPGwAWURsAsFIbAEpUGwDuVRsAiFcbACJZGwDGWhsAYFwbAPpdGwCUXxsAOGEbANJiGwBsZBsABmYbAKBnGwBEaRsA3mobAHhsGwASbhsAtm8bAFBxGwDqchsAjnQbACh2GwDCdxsAXHkbAAB7GwCafBsANH4bAM5/GwBogRsADIMbAKaEGwBAhhsA2ocbAH6JGwAYixsAsowbAFaOGwDwjxsAipEbACSTGwDIlBsAYpYbAPyXGwCWmRsAMJsbANScGwBunhsACKAbAKKhGwBGoxsA4KQbAHqmGwAeqBsAuKkbAFKrGwDsrBsAkK4bACqwGwDEsRsAXrMbAAK1GwCcthsANrgbANC5GwB0uxsADr0bAKi+GwBCwBsA3MEbAIDDGwAaxRsAtMYbAE7IGwDyyRsAjMsbADDNGwDKzhsAZNAbAP7RGwCY0xsAPNUbANbWGwBw2BsACtobAKTbGwBI3RsA4t4bAHzgGwAg4hsAuuMbAFTlGwDu5hsAkugbACzqGwDG6xsAYO0bAPruGwCe8BsAOPIbANLzGwBs9RsAEPcbAKr4GwBE+hsA6PsbAIL9GwAc/xsAtgAcAFoCHAD0AxwAjgUcACgHHADCCBwAZgocAAAMHACaDRwANA8cANgQHAByEhwADBQcALAVHABKFxwA5BgcAH4aHAAiHBwAvB0cAFYfHADwIBwAiiIcAC4kHADIJRwAYiccAAYpHACgKhwAOiwcANQtHAB4LxwAEjEcAKwyHABGNBwA6jUcAIQ3HAAeORwAuDocAFI8HAD2PRwAkD8cACpBHADOQhwAaEQcAAJGHACcRxwAQEkcANpKHAB0TBwADk4cALJPHABMURwA5lIcAIBUHAAaVhwAvlccAFhZHADyWhwAllwcADBeHADKXxwAZGEcAAhjHACiZBwAPGYcANZnHABwaRwAFGscAK5sHABIbhwA4m8cAIZxHAAgcxwAunQcAF52HAD4dxwAknkcACx7HADQfBwAan4cAASAHACegRwAOIMcANyEHAB2hhwAEIgcAKqJHABOixwA6IwcAIKOHAAckBwAwJEcAFqTHAD0lBwAjpYcADKYHADMmRwAZpscAAqdHACknhwAPqAcAOKhHACQoxwAKqUcAM6mHABoqBwAAqocAJyrHAA2rRwA2q4cAHSwHAAOshwAsrMcAEy1HADmthwAgLgcABq6HAC+uxwAWL0cAPK+HACMwBwAMMIcAMrDHABkxRwACMccAKLIHAA8yhwA1sscAHrNHAAUzxwArtAcAEjSHADi0xwAhtUcACDXHAC62BwAXtocAPjbHACS3RwALN8cANDgHABq4hwABOQcAJ7lHABC5xwA3OgcAHbqHAAQ7BwAqu0cAE7vHADo8BwAgvIcACb0HADA9RwAWvccAPT4HACY+hwAMvwcAMz9HABm/xwACgEdAKQCHQA+BB0A2AUdAHIHHQAWCR0AsAodAEoMHQDkDR0AiA8dACIRHQC8Eh0AYBQdAPoVHQCUFx0ALhkdANIaHQBsHB0ABh4dAKAfHQBEIR0A3iIdAHgkHQASJh0AticdAFApHQDqKh0AhCwdACguHQDCLx0AXDEdAPYyHQCQNB0ANDYdAM43HQBoOR0ADDsdAKY8HQBAPh0A2j8dAH5BHQAYQx0AskQdAExGHQDmRx0AikkdACRLHQC+TB0AYk4dAPxPHQCWUR0AMFMdANRUHQBuVh0ACFgdAKJZHQBGWx0A4FwdAHpeHQAUYB0ArmEdAFJjHQDsZB0AhmYdACpoHQDEaR0AXmsdAPhsHQCcbh0ANnAdANBxHQBqcx0ABHUdAKh2HQBCeB0A3HkdAIB7HQAafR0AtH4dAE6AHQDygR0AjIMdACaFHQDAhh0AZIgdAP6JHQCYix0AMo0dAMyOHQBwkB0ACpIdAKSTHQA+lR0A4pYdAHyYHQAWmh0AupsdAFSdHQDunh0AiKAdACyiHQDGox0AYKUdAPqmHQCUqB0AOKodANKrHQBsrR0ABq8dAKqwHQBEsh0A3rMdAIK1HQActx0AtrgdAFC6HQD0ux0Ajr0dACi/HQDCwB0AXMIdAADEHQCaxR0ANMcdAM7IHQByyh0ADMwdAKbNHQBKzx0A5NAdAH7SHQAY1B0AvNUdAFbXHQDw2B0AitodACTcHQDI3R0AYt8dAAbhHQCg4h0AOuQdANTlHQBu5x0ACOkdAKzqHQBG7B0A4O0dAHrvHQAe8R0AuPIdAFL0HQD29R0AkPcdACr5HQDE+h0AaPwdAAL+HQCc/x0ANgEeANACHgB0BB4ADgYeAKgHHgBCCR4A5goeAIAMHgAaDh4Avg8eAFgRHgDyEh4AjBQeADAWHgDKFx4AZBkeAP4aHgCYHB4APB4eANYfHgBwIR4ACiMeAK4kHgBIJh4A4iceAIYpHgAgKx4AuiweAFQuHgD4Lx4AkjEeACwzHgDGNB4AYDYeAAQ4HgCeOR4AODseANI8HgB2Ph4AEEAeAKpBHgBOQx4A6EQeAIJGHgAcSB4AwEkeAFpLHgD0TB4Ajk4eAChQHgDMUR4AZlMeAABVHgCaVh4APlgeANhZHgByWx4AFl0eALBeHgBKYB4A5GEeAIhjHgAsZR4AxmYeAGpoHgAEah4AnmseADhtHgDcbh4AdnAeABByHgCqcx4ATnUeAPJ2HgCMeB4AJnoeAMp7HgBkfR4A/n4eAKKAHgA8gh4A1oMeAHCFHgAKhx4ArogeAEiKHgDiix4AfI0eACCPHgC6kB4AVJIeAPiTHgCSlR4ALJceAMaYHgBqmh4ABJweAJ6dHgA4nx4A3KAeAHaiHgAQpB4AqqUeAESnHgDoqB4AgqoeABysHgC2rR4AWq8eAPSwHgCOsh4AMrQeAMy1HgBmtx4AALkeAJq6HgA+vB4A2L0eAHK/HgAMwR4AsMIeAErEHgDkxR4AiMceACLJHgC8yh4AVsweAPrNHgCUzx4ALtEeAMjSHgBi1B4ABtYeAKDXHgA62R4A1NoeAHjcHgAS3h4ArN8eAFDhHgDq4h4AhOQeAB7mHgDC5x4AXOkeAPbqHgCQ7B4ANO4eAM7vHgBo8R4AAvMeAJz0HgBA9h4A2vceAHT5HgAO+x4AsvweAEz+HgDm/x4AigEfACQDHwC+BB8AWAYfAPwHHwCWCR8AMAsfAMoMHwBkDh8ACBAfAKIRHwA8Ex8A4BQfAHoWHwAUGB8ArhkfAFIbHwDsHB8Ahh4fACAgHwC6IR8AXiMfAPgkHwCSJh8ANigfANApHwBqKx8ABC0fAKguHwBCMB8A3DEfAHYzHwAQNR8AtDYfAE44HwDoOR8AjDsfACY9HwDAPh8AWkAfAP5BHwCYQx8AMkUfAMxGHwBmSB8ACkofAKRLHwA+TR8A2E4fAHxQHwAWUh8AsFMfAFRVHwDuVh8AiFgfACJaHwDGWx8AYF0fAPpeHwCUYB8ALmIfANJjHwBsZR8ABmcfAKpoHwBEah8A3msfAHhtHwAcbx8AtnAfAFByHwDqcx8AhHUfACh3HwDCeB8AXHofAPZ7HwCafR8ANH8fAM6AHwBygh8ADIQfAKaFHwBAhx8A5IgfAH6KHwAYjB8Aso0fAEyPHwDwkB8AipIfACSUHwC+lR8AYpcfAPyYHwCWmh8AOpwfANSdHwBunx8ACKEfAKKiHwBGpB8A4KUfAHqnHwAUqR8AuKofAFKsHwDsrR8AkK8fACqxHwDEsh8AXrQfAAK2HwCctx8ANrkfANC6HwBqvB8ADr4fAKi/HwBCwR8A5sIfAIDEHwAaxh8AtMcfAFjJHwDyyh8AjMwfACbOHwDAzx8AZNEfAP7SHwCY1B8AMtYfANbXHwBw2R8ACtsfAKTcHwBI3h8A4t8fAHzhHwAW4x8AuuQfAFTmHwDu5x8AkukfACzrHwDG7B8AYO4fAATwHwCe8R8AOPMfANL0HwBs9h8AEPgfAKr5HwBE+x8A3vwfAIL+HwAcACAAtgEgAFoDIAD0BCAAjgYgACgIIADMCSAAZgsgAAANIACaDiAANBAgANgRIAByEyAADBUgALAWIABKGCAA5BkgAH4bIAAiHSAAvB4gAFYgIADwISAAiiMgAC4lIADIJiAAYiggAAYqIACgKyAAOi0gANQuIAB4MCAAEjIgAKwzIABGNSAA6jYgAIQ4IAAeOiAAuDsgAFw9IAD2PiAAkEAgACpCIADOQyAAaEUgAAJHIACcSCAAQEogANpLIAB0TSAADk8gAKhQIABMUiAA5lMgAIBVIAAaVyAAvlggAFhaIADyWyAAll0gADBfIADKYCAAZGIgAP5jIACiZSAAPGcgANZoIAB6aiAAFGwgAK5tIABIbyAA7HAgAIZyIAAgdCAAunUgAFR3IAD4eCAAknogACx8IADGfSAAan8gAASBIACegiAAQoQgANyFIAB2hyAAEIkgALSKIABOjCAA6I0gAIKPIAAckSAAwJIgAFqUIAD0lSAAjpcgADKZIADMmiAAZpwgAAqeIACknyAAPqEgANiiIAB8pCAAFqYgALCnIABKqSAA5KogAIisIAAiriAAvK8gAFaxIAD6siAAlLQgAC62IADStyAAbLkgAAa7IACgvCAAOr4gAN6/IAB4wSAAEsMgALbEIABQxiAA6scgAITJIAAoyyAAwswgAFzOIAD2zyAAkNEgADTTIADO1CAAaNYgAALYIACm2SAAQNsgANrcIAB+3iAAGOAgALLhIABM4yAA8OQgAIrmIAAk6CAAvukgAFjrIAD87CAAlu4gADDwIADK8SAAbvMgAAj1IACi9iAARvggAOD5IAB6+yAAFP0gALj+IABSACEA7AEhAIYDIQAgBSEAxAYhAF4IIQD4CSEAkgshADYNIQDQDiEAahAhAA4SIQCoEyEAQhUhANwWIQB2GCEAGhohALQbIQBOHSEA8h4hAIwgIQAmIiEAwCMhAFolIQD+JiEAmCghADIqIQDMKyEAcC0hAAovIQCkMCEASDIhAOIzIQB8NSEAFjchALo4IQBUOiEA7jshAIg9IQAiPyEAxkAhAGBCIQD6QyEAlEUhADhHIQDSSCEAbEohABBMIQCqTSEARE8hAN5QIQB4UiEAHFQhALZVIQBQVyEA6lghAI5aIQAoXCEAwl0hAGZfIQAAYSEAmmIhADRkIQDYZSEAcmchAAxpIQCmaiEAQGwhAORtIQB+byEAGHEhALxyIQBWdCEA8HUhAIp3IQAueSEAyHohAGJ8IQD8fSEAln8hADqBIQDUgiEAboQhAAiGIQCshyEARokhAOCKIQCEjCEAHo4hALiPIQBSkSEA7JIhAJCUIQAqliEAxJchAF6ZIQACmyEAnJwhADaeIQDanyEAdKEhAA6jIQCopCEATKYhAOanIQCAqSEAGqshALSsIQBYriEA8q8hAIyxIQAmsyEAyrQhAGS2IQD+tyEAorkhADy7IQDWvCEAcL4hAArAIQCuwSEASMMhAOLEIQB8xiEAIMghALrJIQBUyyEA+MwhAJLOIQAs0CEAxtEhAGDTIQAE1SEAntYhADjYIQDS2SEAdtshABDdIQCq3iEATuAhAOjhIQCC4yEAHOUhAMDmIQBa6CEA9OkhAI7rIQAo7SEAzO4hAGbwIQAA8iEApPMhAD71IQDY9iEAcvghABb6IQCw+yEASv0hAOT+IQB+ACIAIgIiALwDIgBWBSIA+gYiAJQIIgAuCiIAyAsiAGwNIgAGDyIAoBAiADoSIgDeEyIAeBUiABIXIgCsGCIAUBoiAOobIgCEHSIAHh8iAMIgIgBcIiIA9iMiAJAlIgA0JyIAzigiAGgqIgACLCIAnC0iAEAvIgDaMCIAdDIiAA40IgCyNSIATDciAOY4IgCKOiIAJDwiAL49IgBYPyIA/EAiAJZCIgAwRCIAykUiAGRHIgAISSIAokoiADxMIgDWTSIAek8iABRRIgCuUiIAUlQiAOxVIgCGVyIAIFkiALpaIgBeXCIA+F0iAJJfIgAsYSIA0GIiAGpkIgAEZiIAqGciAEJpIgDcaiIAdmwiABpuIgC0byIATnEiAOhyIgCCdCIAJnYiAMB3IgBaeSIA9HoiAJh8IgAyfiIAzH8iAHCBIgAKgyIApIQiAD6GIgDihyIAfIkiABaLIgCwjCIASo4iAO6PIgCIkSIAIpMiAMaUIgBgliIA+pciAJSZIgAumyIA0pwiAGyeIgAGoCIAqqEiAESjIgDepCIAeKYiAByoIgC2qSIAUKsiAOqsIgCEriIAKLAiAMKxIgBcsyIAALUiAJq2IgA0uCIAzrkiAHK7IgAMvSIApr4iAEDAIgDawSIAfsMiABjFIgCyxiIATMgiAPDJIgCKyyIAJM0iAMjOIgBi0CIA/NEiAJbTIgAw1SIA1NYiAG7YIgAI2iIAotsiAEbdIgDg3iIAeuAiAB7iIgC44yIAUuUiAOzmIgCQ6CIAKuoiAMTrIgBe7SIA+O4iAJzwIgA28iIA0PMiAGr1IgAO9yIAqPgiAEL6IgDm+yIAgP0iABr/IgC0ACMATgIjAPIDIwCMBSMAJgcjAMAIIwBkCiMA/gsjAJgNIwA8DyMA1hAjAHASIwAKFCMArhUjAEgXIwDiGCMAfBojABYcIwC6HSMAVB8jAO4gIwCIIiMALCQjAMYlIwBgJyMABCkjAJ4qIwA4LCMA0i0jAGwvIwAQMSMAqjIjAEQ0IwDeNSMAgjcjABw5IwC2OiMAWjwjAPQ9IwCOPyMAKEEjAMxCIwBmRCMAAEYjAJpHIwA0SSMA2EojAHJMIwAMTiMAsE8jAEpRIwDkUiMAflQjACJWIwC8VyMAVlkjAPBaIwCKXCMALl4jAMhfIwBiYSMA/GIjAKBkIwA6ZiMA1GcjAHhpIwASayMArGwjAEZuIwDgbyMAhHEjAB5zIwC4dCMAUnYjAPZ3IwCQeSMAKnsjAM58IwBofiMAAoAjAJyBIwBAgyMA2oQjAHSGIwAOiCMAqIkjAEyLIwDmjCMAgI4jABqQIwC+kSMAWJMjAPKUIwCWliMAMJgjAMqZIwBkmyMACJ0jAKKeIwA8oCMA1qEjAHCjIwAUpSMArqYjAEioIwDiqSMAhqsjACCtIwC6riMAXrAjAPixIwCSsyMALLUjANC2IwBquCMABLojAJ67IwBCvSMA3L4jAHbAIwAQwiMAqsMjAE7FIwDoxiMAgsgjABzKIwDAyyMAWs0jAPTOIwCY0CMAMtIjAMzTIwBm1SMACtcjAKTYIwA+2iMA2NsjAHzdIwAW3yMAsOAjAEriIwDu4yMAiOUjACznIwDa6CMAdOojAA7sIwCy7SMATO8jAObwIwCA8iMAGvQjAL71IwBY9yMA8vgjAJb6IwAw/CMAyv0jAGT/IwAIASQAogIkADwEJADWBSQAcAckABQJJACuCiQASAwkAOINJACGDyQAIBEkALoSJABeFCQA+BUkAJIXJAAsGSQAxhokAGocJAAEHiQAnh8kADghJADcIiQAdiQkABAmJACqJyQATikkAOgqJACCLCQAJi4kAMAvJABaMSQA9DIkAI40JAAyNiQAzDckAGY5JAAAOyQApDwkAD4+JADYPyQAckEkABZDJACwRCQASkYkAO5HJACISSQAIkskALxMJABWTiQA+k8kAJRRJAAuUyQA0lQkAGxWJAAGWCQAoFkkAERbJADeXCQAeF4kABJgJACsYSQAUGMkAOpkJACEZiQAKGgkAMJpJABcayQA9mwkAJBuJAA0cCQAznEkAGhzJAAMdSQApnYkAEB4JADaeSQAdHskABh9JACyfiQATIAkAOaBJACKgyQAJIUkAL6GJABYiCQA/IkkAJaLJAAwjSQAyo4kAG6QJAAIkiQAopMkADyVJADgliQAepgkABSaJACumyQAUp0kAOyeJACGoCQAKqIkAMSjJABepSQA+KYkAJKoJAA2qiQA0KskAGqtJAAEryQAqLAkAEKyJADcsyQAdrUkABq3JAC0uCQATrokAPK7JACMvSQAJr8kAMDAJABawiQA/sMkAJjFJAAyxyQAzMgkAHDKJAAKzCQApM0kAD7PJADi0CQAfNIkABbUJAC61SQAVNckAO7YJACI2iQAItwkAMbdJABg3yQA+uAkAJTiJAA45CQA0uUkAGznJAAG6SQAquokAETsJADe7SQAgu8kABzxJAC28iQAUPQkAOr1JACO9yQAKPkkAML6JABm/CQAAP4kAJr/JAA0ASUA2AIlAHIEJQAMBiUApgclAEAJJQDkCiUAfgwlABgOJQCyDyUAVhElAPASJQCKFCUALhYlAMgXJQBiGSUA/BolAKAcJQA6HiUA1B8lAG4hJQAIIyUArCQlAEYmJQDgJyUAeiklAB4rJQC4LCUAUi4lAPYvJQCQMSUAKjMlAMQ0JQBeNiUAAjglAJw5JQA2OyUA0DwlAHQ+JQAOQCUAqEElAEJDJQDmRCUAgEYlABpIJQC+SSUAWEslAPJMJQCMTiUAJlAlAMpRJQBkUyUA/lQlAJhWJQA8WCUA1lklAHBbJQAKXSUArl4lAEhgJQDiYSUAhmMlACBlJQC6ZiUAVGglAO5pJQCSayUALG0lAMZuJQBgcCUABHIlAJ5zJQA4dSUA0nYlAHZ4JQAQeiUAqnslAE59JQDofiUAgoAlAByCJQC2gyUAWoUlAPSGJQCOiCUAKIolAMyLJQBmjSUAAI8lAJqQJQA+kiUA2JMlAHKVJQAWlyUAsJglAEqaJQDkmyUAfp0lACKfJQC8oCUAVqIlAPCjJQCUpSUALqclAMioJQBsqiUABqwlAKCtJQA6ryUA1LAlAHiyJQAStCUArLUlAEa3JQDquCUAhLolAB68JQC4vSUAXL8lAPbAJQCQwiUANMQlAM7FJQBoxyUAAsklAJzKJQBAzCUA2s0lAHTPJQAY0SUAstIlAEzUJQDm1SUAgNclACTZJQC+2iUAWNwlAPLdJQCW3yUAMOElAMriJQBk5CUACOYlAKLnJQA86SUA4OolAHrsJQAU7iUAru8lAEjxJQDs8iUAhvQlACD2JQC69yUAXvklAPj6JQCS/CUANv4lAND/JQBqASYABAMmAJ4EJgBCBiYA3AcmAHYJJgAQCyYAtAwmAE4OJgDoDyYAghEmACYTJgDAFCYAWhYmAP4XJgCYGSYAMhsmAMwcJgBmHiYACiAmAKQhJgA+IyYA2CQmAHImJgAWKCYAsCkmAFQrJgDuLCYAiC4mACIwJgC8MSYAYDMmAPo0JgCUNiYAODgmANI5JgBsOyYABj0mAKA+JgBEQCYA3kEmAHhDJgASRSYAtkYmAFBIJgDqSSYAhEsmAChNJgDCTiYAXFAmAPZRJgCaUyYANFUmAM5WJgBoWCYADFomAKZbJgBAXSYA2l4mAH5gJgAYYiYAsmMmAFZlJgDwZiYAimgmACRqJgC+ayYAYm0mAPxuJgCWcCYAOnImANRzJgBudSYACHcmAKx4JgBGeiYA4HsmAHp9JgAUfyYAuIAmAFKCJgDsgyYAhoUmACqHJgDEiCYAXoomAAKMJgCcjSYANo8mANCQJgBqkiYADpQmAKiVJgBClyYA3JgmAICaJgAanCYAtJ0mAE6fJgDyoCYAjKImACakJgDKpSYAZKcmAP6oJgCYqiYAMqwmANatJgBwryYACrEmAKSyJgA+tCYA4rUmAHy3JgAguSYAuromAFS8JgDuvSYAkr8mACzBJgDGwiYAYMQmAPrFJgCexyYAOMkmANLKJgBszCYAEM4mAKrPJgBE0SYA6NImAILUJgAc1iYAttcmAFDZJgD02iYAjtwmACjeJgDC3yYAZuEmAADjJgCa5CYANOYmANjnJgBy6SYADOsmALDsJgBK7iYA5O8mAH7xJgAY8yYAvPQmAFb2JgDw9yYAivkmAC77JgDI/CYAYv4mAPz/JgCgAScAOgMnANQEJwB4BicAEggnAKwJJwBGCycA6gwnAIQOJwAeECcAuBEnAFwTJwD2FCcAkBYnACoYJwDEGScAaBsnAAIdJwCcHicANiAnANohJwB0IycADiUnALImJwBMKCcA5iknAIArJwAaLScAvi4nAFgwJwDyMScAjDMnADA1JwDKNicAZDgnAAg6JwCiOycAPD0nANY+JwBwQCcAFEInAK5DJwBIRScA4kYnAIZIJwAgSicAuksnAFRNJwD4TicAklAnACxSJwDQUycAalUnAARXJwCeWCcAOFonANxbJwB2XScAEF8nAKpgJwBOYicA6GMnAIJlJwAmZycAwGgnAFpqJwD0aycAjm0nADJvJwDMcCcAZnInAAB0JwCkdScAPncnANh4JwByeicAFnwnALB9JwBKfycA5IAnAIiCJwAihCcAvIUnAFaHJwD6iCcAlIonAC6MJwDSjScAbI8nAAaRJwCgkicAOpQnAN6VJwB4lycAEpknALaaJwBQnCcA6p0nAISfJwAeoScAwqInAFykJwD2pScAkKcnADSpJwDOqicAaKwnAAyuJwCmrycAQLEnANqyJwB0tCcAGLYnALK3JwBMuScA5ronAIq8JwAkvicAvr8nAFjBJwD8wicAlsQnADDGJwDUxycAbsknAAjLJwCizCcAPM4nAODPJwB60ScAFNMnAK7UJwBS1icA7NcnAIbZJwAq2ycAxNwnAF7eJwD43ycAkuEnADbjJwDQ5CcAauYnAAToJwCo6ScAQusnANzsJwCA7icAGvAnALTxJwBO8ycA6PQnAIz2JwAm+CcAwPknAFr7JwD+/CcAmP4nADIAKADWASgAcAMoAAoFKACkBigAPggoAOIJKAB8CygAFg0oALAOKABUECgA7hEoAIgTKAAiFSgAxhYoAGAYKAD6GSgAlBsoADgdKADSHigAbCAoABAiKACqIygARCUoAN4mKAB4KCgAHCooALYrKABQLSgA6i4oAI4wKAAoMigAwjMoAGY1KAAANygAmjgoADQ6KADYOygAcj0oAAw/KACmQCgAQEIoAORDKAB+RSgAGEcoALJIKABWSigA8EsoAIpNKAAkTygAyFAoAGJSKAD8UygAllUoADpXKADUWCgAblooABJcKACsXSgARl8oAOBgKAB6YigAHmQoALhlKABcZygA9mgoAJBqKAAqbCgAxG0oAF5vKAACcSgAnHIoADZ0KADQdSgAdHcoAA55KACoeigATHwoAOZ9KACAfygAGoEoALSCKABYhCgA8oUoAIyHKAAmiSgAyoooAGSMKAD+jSgAoo8oADyRKADWkigAcJQoAAqWKACulygASJkoAOKaKAB8nCgAIJ4oALqfKABUoSgA+KIoAJKkKAAspigAxqcoAGCpKAAEqygAnqwoADiuKADSrygAdrEoABCzKACqtCgATrYoAOi3KACCuSgAHLsoALa8KABavigA9L8oAI7BKAAowygAwsQoAGbGKAAAyCgApMkoAD7LKADYzCgAcs4oAAzQKACw0SgAStMoAOTUKAB+1igAItgoALzZKABW2ygA8NwoAJTeKAAu4CgAyOEoAGzjKAAG5SgAoOYoADroKADU6SgAeOsoABLtKACs7igARvAoAOrxKACE8ygAHvUoAML2KABc+CgA9vkoAJD7KAAq/SgAzv4oAGgAKQACAikAnAMpADYFKQDaBikAdAgpABgKKQCyCykATA0pAOYOKQCAECkAJBIpAL4TKQBYFSkA8hYpAJYYKQAwGikAyhspAGQdKQAIHykAoiApADwiKQDgIykAeiUpABQnKQCuKCkASCopAOwrKQCGLSkAIC8pALowKQBeMikA+DMpAJI1KQA2NykA0DgpAGo6KQAEPCkAnj0pAEI/KQDcQCkAdkIpABBEKQCqRSkATkcpAOhIKQCCSikAJkwpAMBNKQBaTykA9FApAJhSKQAyVCkAzFUpAGZXKQAKWSkApFopAD5cKQDiXSkAfF8pABZhKQCwYikASmQpAO5lKQCIZykAImkpALxqKQBgbCkA+m0pAJRvKQA4cSkA0nIpAGx0KQAGdikAoHcpAER5KQDeeikAeHwpABJ+KQC2fykAUIEpAOqCKQCOhCkAKIYpAMKHKQBciSkA9oopAJqMKQA0jikAzo8pAGiRKQAMkykAppQpAECWKQDklykAfpkpABibKQCynCkATJ4pAPCfKQCKoSkAJKMpAL6kKQBipikA/KcpAJapKQAwqykA1KwpAG6uKQAIsCkAorEpAEazKQDgtCkAerYpABS4KQC4uSkAUrspAOy8KQCQvikAKsApAMTBKQBewykA+MQpAJzGKQA2yCkA0MkpAGrLKQAEzSkAqM4pAELQKQDm0SkAgNMpABrVKQC01ikATtgpAPLZKQCM2ykAJt0pAMreKQBk4CkA/uEpAJjjKQAy5SkA1uYpAHDoKQAK6ikApOspAEjtKQDi7ikAfPApACDyKQC68ykAVPUpAO72KQCI+CkALPopAMb7KQBg/SkA+v4pAJ4AKgA4AioA0gMqAGwFKgAQByoAqggqAEQKKgDeCyoAgg0qABwPKgC2ECoAUBIqAPQTKgCOFSoAKBcqAMIYKgBmGioAABwqAJodKgA0HyoA2CAqAHIiKgAMJCoApiUqAEonKgDkKCoAfioqABgsKgC8LSoAVi8qAPAwKgCKMioALjQqAMg1KgBiNyoA/DgqAKA6KgA6PCoA1D0qAHg/KgASQSoArEIqAEZEKgDgRSoAhEcqAB5JKgC4SioAXEwqAPZNKgCQTyoAKlEqAMRSKgBoVCoAAlYqAJxXKgA2WSoA2loqAHRcKgAOXioAqF8qAExhKgDmYioAgGQqABpmKgC+ZyoAWGkqAPJqKgCMbCoAMG4qAMpvKgBkcSoA/nIqAKJ0KgA8dioA1ncqAHB5KgAUeyoArnwqAEh+KgDifyoAhoEqACCDKgC6hCoAVIYqAPiHKgCSiSoALIsqANCMKgBqjioABJAqAJ6RKgA4kyoA3JQqAHaWKgAQmCoAqpkqAE6bKgDonCoAgp4qACagKgDAoSoAWqMqAPSkKgCOpioAMqgqAMypKgBmqyoAAK0qAKSuKgA+sCoA2LEqAHyzKgAWtSoAsLYqAEq4KgDkuSoAiLsqACK9KgC8vioAVsAqAPrBKgCUwyoALsUqANLGKgBsyCoABsoqAKDLKgA6zSoA3s4qAHjQKgAS0ioArNMqAFDVKgDq1ioAhNgqACjaKgDC2yoAXN0qAPbeKgCQ4CoANOIqAM7jKgBo5SoAAucqAKboKgBA6ioA2usqAH7tKgAY7yoAsvAqAEzyKgDm8yoAivUqACT3KgC++CoAWPoqAPL7KgCW/SoAMP8qANQAKwBuAisACAQrAKIFKwA8BysA4AgrAHoKKwAUDCsAuA0rAFIPKwDsECsAhhIrACAUKwDEFSsAXhcrAPgYKwCSGisANhwrANAdKwB0HysAGCErALIiKwBMJCsA5iUrAIonKwAkKSsAviorAGIsKwAQLisAqi8rAE4xKwDoMisAgjQrABw2KwDANysAZDkrAP46KwCYPCsAPD4rANY/KwB6QSsAFEMrAK5EKwBIRisA4kcrAIZJKwAgSysAukwrAFROKwD4TysAklErACxTKwDGVCsAalYrAARYKwCeWSsAQlsrANxcKwB2XisAEGArAKphKwBOYysA6GQrAIJmKwAcaCsAtmkrAFprKwD0bCsAjm4rADJwKwDMcSsAZnMrAAB1KwCkdisAPngrANh5KwByeysAFn0rALB+KwBKgCsA5IErAIiDKwAihSsAvIYrAGCIKwD6iSsAlIsrAC6NKwDIjisAbJArAAaSKwCgkysAOpUrAN6WKwB4mCsAEporALabKwBQnSsA6p4rAISgKwAeoisAwqMrAFylKwD2pisAmqgrADSqKwDOqysAaK0rAAKvKwCmsCsAQLIrANqzKwB0tSsADrcrALK4KwBMuisA8LsrAIq9KwAkvysAvsArAFjCKwD8wysAlsUrADDHKwDKyCsAbsorAAjMKwCizSsARs8rAODQKwB60isAFNQrAK7VKwBS1ysA7NgrAIbaKwAg3CsAxN0rAF7fKwD44CsAkuIrADbkKwDQ5SsAaucrAA7pKwCo6isAQuwrANztKwB27ysAGvErALTyKwBO9CsA6PUrAIL3KwAm+SsAwPorAFr8KwD+/SsAmP8rADIBLADMAiwAcAQsAAoGLACkBywAPgksAOIKLAB8DCwAFg4sALAPLABUESwA7hIsAIgULAAsFiwAxhcsAGAZLAD6GiwAlBwsADgeLADSHywAbCEsAAYjLACqJCwARCYsAN4nLAB4KSwAHCssALYsLABQLiwA6i8sAI4xLAAoMywAwjQsAFw2LAAAOCwAmjksADQ7LADOPCwAcj4sAAxALACmQSwASkMsAORELAB+RiwAGEgsALJJLABWSywA8EwsAIpOLAAkUCwAyFEsAGJTLAD8VCwAllYsADpYLADUWSwAblssABJdLACsXiwARmAsAOBhLAB6YywAHmUsALhmLABSaCwA7GksAIZrLAAqbSwAxG4sAF5wLAACciwAnHMsADZ1LADQdiwAdHgsAA56LACoeywAQn0sAOZ+LACAgCwAGoIsAL6DLABYhSwA8oYsAIyILAAmiiwAyossAGSNLAD+jiwAmJAsADKSLADWkywAcJUsABSXLACumCwASJosAOKbLAB8nSwAIJ8sALqgLABUoiwA7qMsAJKlLAAspywAxqgsAGCqLAAErCwAnq0sADivLADcsCwAdrIsABC0LACqtSwARLcsAOi4LACCuiwAHLwsALa9LABQvywA9MAsAI7CLAAoxCwAzMUsAGbHLAAAySwAmsosAD7MLADYzSwAcs8sAAzRLACw0iwAStQsAOTVLAB+1ywAGNksALzaLABW3CwA+t0sAJTfLAAu4SwAyOIsAGLkLAAG5iwAoOcsADrpLADU6iwAeOwsABLuLACs7ywARvEsAOryLACE9CwAHvYsAML3LABc+SwA9vosAJD8LAAq/iwAzv8sAGgBLQACAy0AnAQtAEAGLQDaBy0AdAktABgLLQCyDC0ATA4tAOYPLQCAES0AJBMtAL4ULQBYFi0A8hctAIwZLQAwGy0AyhwtAG4eLQAIIC0AoiEtADwjLQDWJC0AeiYtABQoLQCuKS0ASCstAOwsLQCGLi0AIDAtALoxLQBeMy0A+DQtAJI2LQAsOC0A0DktAGo7LQAEPS0Anj4tAEJALQDcQS0AdkMtABBFLQCqRi0ATkgtAOhJLQCMSy0AJk0tAMBOLQBaUC0A9FEtAJhTLQAyVS0AzFYtAGZYLQAKWi0ApFstAD5dLQDYXi0AfGAtABZiLQCwYy0AVGUtAO5mLQCIaC0AImotALxrLQBgbS0A+m4tAJRwLQAuci0A0nMtAGx1LQAQdy0AtHgtAE56LQDoey0AjH0tACZ/LQDAgC0AWoItAPSDLQCYhS0AMoctAMyILQBmii0AAIwtAKSNLQA+jy0A2JAtAHySLQAWlC0AsJUtAEqXLQDumC0AiJotACKcLQC8nS0AYJ8tAPqgLQCUoi0ALqQtAMilLQBspy0ABqktAKCqLQBErC0A3q0tAHivLQASsS0AtrItAFC0LQDqtS0AhLctACi5LQDCui0AXLwtAPa9LQCavy0ANMEtAM7CLQByxC0ADMYtAKbHLQBAyS0A2sotAH7MLQAYzi0Ass8tAEzRLQDm0i0AitQtACTWLQC+1y0AYtktAPzaLQCW3C0AOt4tANTfLQBu4S0ACOMtAKLkLQBG5i0A4OctAHrpLQAU6y0AruwtAFLuLQDs7y0AkPEtACrzLQDE9C0AXvYtAPj3LQCc+S0ANvstAND8LQBq/i0ABAAuAKgBLgBCAy4A3AQuAIAGLgAaCC4AtAkuAE4LLgDyDC4AjA4uACYQLgDAES4AZBMuAP4ULgCYFi4AMhguAMwZLgBwGy4ACh0uAK4eLgBIIC4A4iEuAHwjLgAWJS4AuiYuAFQoLgDuKS4AiCsuACwtLgDGLi4AYDAuAPoxLgCeMy4AODUuANI2LgB2OC4AEDouAKo7LgBEPS4A3j4uAIJALgAcQi4AtkMuAFBFLgDqRi4AjkguAChKLgDCSy4AZk0uAABPLgCaUC4ANFIuANhTLgByVS4ADFcuAKZYLgBKWi4A5FsuAH5dLgAYXy4AsmAuAFZiLgDwYy4AimUuAC5nLgDIaC4AYmouAPxrLgCgbS4AOm8uANRwLgBuci4AEnQuAKx1LgBGdy4A4HguAHp6LgAefC4AuH0uAFJ/LgD2gC4AkIIuACqELgDEhS4AaIcuAAKJLgCcii4ANowuANqNLgB0jy4ADpEuAKiSLgBMlC4A5pUuAICXLgAamS4AvpouAFicLgDynS4Alp8uADChLgDKoi4AZKQuAP6lLgCipy4APKkuANaqLgBwrC4AFK4uAK6vLgBIsS4A4rIuAHy0LgAgti4AurcuAFS5LgDuui4AkrwuACy+LgDQvy4AasEuAATDLgCexC4AOMYuANzHLgB2yS4AEMsuAKrMLgBOzi4A6M8uAILRLgAc0y4AwNQuAFrWLgD01y4AmNkuADLbLgDM3C4AZt4uAADgLgCk4S4APuMuANjkLgB85i4AFuguALDpLgBK6y4A5OwuAIjuLgAi8C4AvPEuAFbzLgDw9C4AlPYuAC74LgDS+S4AbPsuAAb9LgCg/i4AOgAvAN4BLwB4Ay8AEgUvAKwGLwBGCC8A6gkvAIQLLwAeDS8Awg4vAFwQLwD2ES8AkBMvADQVLwDOFi8AaBgvAAIaLwCmGy8AQB0vANoeLwB0IC8ADiIvALIjLwBMJS8A8CYvAIooLwAkKi8AvisvAFgtLwD8Li8AljAvADAyLwDKMy8AZDUvAAg3LwCiOC8APDovAOA7LwB6PS8AFD8vAK5ALwBSQi8A7EMvAIZFLwAgRy8AxEgvAF5KLwD4Sy8Akk0vADZPLwDQUC8AalIvAARULwCeVS8AQlcvANxYLwB2Wi8AGlwvALRdLwBOXy8A6GAvAIxiLwAmZC8AwGUvAFpnLwD+aC8AmGovADJsLwDMbS8AZm8vAApxLwCkci8ASHQvAOJ1LwB8dy8AFnkvALB6LwBUfC8A7n0vAIh/LwAigS8AvIIvAGCELwD6hS8AlIcvADiJLwDSii8AbIwvAAaOLwCqjy8ARJEvAN6SLwB4lC8AHJYvALaXLwBQmS8A6povAIScLwAoni8Awp8vAFyhLwAAoy8AmqQvADSmLwDOpy8AcqkvAAyrLwCmrC8AQK4vAOSvLwB+sS8AGLMvALK0LwBMti8A8LcvAIq5LwAuuy8AyLwvAGK+LwD8vy8AlsEvADrDLwDUxC8AbsYvAAjILwCsyS8ARssvAODMLwB6zi8AFNAvALjRLwBS0y8A9tQvAJDWLwAq2C8AxNkvAF7bLwAC3S8AnN4vADbgLwDQ4S8AdOMvAA7lLwCo5i8AQugvANzpLwCA6y8AGu0vALTuLwBY8C8A8vEvAIzzLwAm9S8AyvYvAGT4LwD++S8AmPsvADz9LwDW/i8AcAAwABQCMACuAzAASAUwAOIGMAB8CDAAIAowALoLMABUDTAA7g4wAJIQMAAsEjAAxhMwAGAVMAAEFzAAnhgwADgaMADSGzAAdh0wABAfMACqIDAARCIwAOgjMACCJTAAHCcwALYoMABQKjAA9CswAI4tMAAyLzAAzDAwAGYyMAAANDAAmjUwAD43MADYODAAcjowAAw8MACmPTAASj8wAORAMAB+QjAAIkQwALxFMABWRzAA8EgwAJRKMAAuTDAAyE0wAGJPMAAGUTAAoFIwADpUMADUVTAAblcwABJZMACsWjAARlwwAOpdMACEXzAAHmEwALhiMABcZDAA9mUwAJBnMAAqaTAAzmowAGhsMAACbjAAnG8wADZxMADacjAAdHQwABh2MACydzAATHkwAOZ6MACAfDAAJH4wAL5/MABYgTAA8oIwAIyEMAAwhjAAyocwAGSJMAAIizAAoowwADyOMADWjzAAepEwABSTMACulDAASJYwAOKXMACGmTAAIJswALqcMABenjAA+J8wAJKhMAAsozAAxqQwAGqmMAAOqDAAqKkwAEyrMADmrDAAgK4wACSwMAC+sTAAWLMwAPK0MACMtjAAMLgwAMq5MABkuzAACL0wAKK+MAA8wDAA4MEwAHrDMAAUxTAArsYwAEjIMADsyTAAhsswACDNMAC6zjAAXtAwAPjRMACS0zAALNUwAMbWMABq2DAABNowAJ7bMABC3TAA3N4wAHbgMAAQ4jAAtOMwAE7lMADo5jAAgugwACbqMADA6zAAWu0wAPTuMACO8DAAMvIwAMzzMABw9TAACvcwAKT4MAA++jAA2PswAHz9MAAW/zAAsAAxAEoCMQDuAzEAiAUxACIHMQC8CDEAYAoxAPoLMQCUDTEALg8xANIQMQBsEjEABhQxAKAVMQA6FzEA3hgxAHgaMQASHDEAth0xAFAfMQDqIDEAhCIxACgkMQDCJTEAXCcxAPYoMQCaKjEANCwxAM4tMQBoLzEAAjExAKYyMQBANDEA2jUxAH43MQAYOTEAsjoxAEw8MQDwPTEAij8xACRBMQC+QjEAWEQxAPxFMQCWRzEAMEkxANRKMQBuTDEACE4xAKJPMQBGUTEA4FIxAHpUMQAUVjEAuFcxAFJZMQDsWjEAhlwxACpeMQDEXzEAXmExAPhiMQCcZDEANmYxANBnMQBqaTEABGsxAKhsMQBCbjEA3G8xAIBxMQAaczEAtHQxAE52MQDydzEAjHkxACZ7MQDAfDEAWn4xAP5/MQCYgTEAMoMxANaEMQBwhjEACogxAKSJMQBIizEA4owxAHyOMQAWkDEAupExAFSTMQDulDEAiJYxACyYMQDGmTEAYJsxAPqcMQCenjEAOKAxANKhMQBsozEABqUxAKqmMQBEqDEA6KkxAIKrMQAcrTEAtq4xAFCwMQD0sTEAjrMxACi1MQDCtjEAZrgxAAC6MQCauzEAPr0xANi+MQBywDEADMIxAKbDMQBKxTEA5MYxAH7IMQAYyjEAsssxAFbNMQDwzjEAlNAxAC7SMQDI0zEAYtUxAPzWMQCg2DEAOtoxANTbMQBu3TEACN8xAKzgMQBG4jEA4OMxAITlMQAe5zEAuOgxAFLqMQD26zEAkO0xACrvMQDE8DEAXvIxAAL0MQCc9TEAQPcxANr4MQB0+jEADvwxAKj9MQBM/zEA5gAyAIACMgAaBDIAtAUyAFgHMgDyCDIAlgoyADAMMgDKDTIAZA8yAP4QMgCiEjIAPBQyANYVMgBwFzIAChkyAK4aMgBIHDIA7B0yAIYfMgAgITIAuiIyAFQkMgD4JTIAkicyACwpMgDGKjIAYCwyAAQuMgCeLzIAQjEyANwyMgB2NDIAEDYyAKo3MgBOOTIA6DoyAII8MgAcPjIAtj8yAFpBMgD0QjIAjkQyADJGMgDMRzIAZkkyAABLMgCkTDIAPk4yANhPMgByUTIADFMyALBUMgBKVjIA5FcyAIhZMgAiWzIAvFwyAFZeMgD6XzIAlGEyAC5jMgDIZDIAbGYyAAZoMgCgaTIAOmsyAOhsMgCCbjIAHHAyAMBxMgBaczIA9HQyAI52MgAyeDIAzHkyAGZ7MgAAfTIAmn4yAD6AMgDYgTIAfIMyABaFMgCwhjIASogyAOSJMgCIizIAIo0yALyOMgBWkDIA8JEyAJSTMgAulTIAyJYyAGyYMgAGmjIAoJsyADqdMgDenjIAeKAyABKiMgCsozIARqUyAOqmMgCEqDIAKKoyAMKrMgBcrTIA9q4yAJCwMgA0sjIAzrMyAGi1MgACtzIAprgyAEC6MgDauzIAfr0yABi/MgCywDIATMIyAObDMgCKxTIAJMcyAL7IMgBYyjIA8ssyAJbNMgAwzzIA1NAyAG7SMgAI1DIAotUyADzXMgDg2DIAetoyABTcMgCu3TIASN8yAOzgMgCG4jIAIOQyAMTlMgBe5zIA+OgyAJLqMgAs7DIA0O0yAGrvMgAE8TIAqPIyAEL0MgDc9TIAdvcyABr5MgC0+jIATvwyAOj9MgCM/zIAJgEzAMACMwBaBDMA9AUzAJgHMwAyCTMAzAozAHAMMwAKDjMApA8zAD4RMwDiEjMAfBQzABYWMwCwFzMAVBkzAO4aMwCIHDMAIh4zALwfMwBgITMA+iIzAJQkMwA4JjMA0iczAGwpMwAGKzMAqiwzAEQuMwDeLzMAeDEzABwzMwC2NDMAUDYzAOo3MwCEOTMAKDszAMI8MwBcPjMAAEAzAJpBMwA0QzMAzkQzAHJGMwAMSDMApkkzAEBLMwDkTDMAfk4zABhQMwCyUTMATFMzAPBUMwCKVjMAJFgzAMhZMwBiWzMA/FwzAJZeMwA6YDMA1GEzAG5jMwAIZTMArGYzAEZoMwDgaTMAemszABRtMwC4bjMAUnAzAOxxMwCQczMAKnUzAMR2MwBeeDMA+HkzAJx7MwA2fTMA0H4zAHSAMwAOgjMAqIMzAEKFMwDmhjMAgIgzABqKMwC0izMATo0zAPKOMwCMkDMAJpIzAMCTMwBklTMA/pYzAJiYMwA8mjMA1pszAHCdMwAKnzMArqAzAEiiMwDiozMAfKUzABanMwC6qDMAVKozAO6rMwCIrTMALK8zAMawMwBgsjMABLQzAJ61MwA4tzMA0rgzAHa6MwAQvDMAqr0zAES/MwDewDMAgsIzABzEMwC2xTMAWsczAPTIMwCOyjMAKMwzAMzNMwBmzzMAANEzAJrSMwA+1DMA2NUzAHLXMwAM2TMAptozAErcMwDk3TMAft8zACLhMwC84jMAVuQzAPDlMwCU5zMALukzAMjqMwBi7DMABu4zAKDvMwA68TMA1PIzAG70MwAS9jMArPczAFD5MwDq+jMAhPwzAB7+MwC4/zMAXAE0APYCNACQBDQAKgY0AMQHNABoCTQAAgs0AJwMNABADjQA2g80AHQRNAAOEzQAshQ0AEwWNADmFzQAgBk0ACQbNAC+HDQAWB40APIfNACMITQAMCM0AMokNABkJjQA/ic0AKIpNAA8KzQA4Cw0AHouNAAeMDQAuDE0AFwzNAD2NDQAkDY0ACo4NADOOTQAaDs0AAI9NACcPjQAQEA0ANpBNAB0QzQADkU0ALJGNABMSDQA5kk0AIBLNAAkTTQAvk40AFhQNADyUTQAllM0ADBVNADKVjQAZFg0AAhaNACiWzQAPF00ANZeNAB6YDQAFGI0AK5jNABIZTQA7GY0AIZoNAAgajQAums0AF5tNAD4bjQAknA0ACxyNADGczQAanU0AAR3NACoeDQAQno0ANx7NAB2fTQAEH80ALSANABOgjQA6IM0AIKFNAAchzQAwIg0AFqKNAD0izQAmI00ADKPNADMkDQAZpI0AAqUNACklTQAPpc0ANiYNAB8mjQAFpw0ALCdNABKnzQA7qA0AIiiNAAipDQAvKU0AFanNAD6qDQAlKo0AC6sNADSrTQAbK80AAaxNACgsjQARLQ0AN61NAB4tzQAErk0AKy6NABQvDQA6r00AIS/NAAowTQAwsI0AFzENAD2xTQAmsc0ADTJNADOyjQAaMw0AALONACmzzQAQNE0ANrSNAB+1DQAGNY0ALLXNABM2TQA8No0AIrcNAAk3jQAvt80AGLhNAD84jQAluQ0ADDmNADU5zQAbuk0AAjrNACi7DQARu40AODvNAB68TQAFPM0ALj0NABS9jQA7Pc0AIb5NAAg+zQAxPw0AF7+NAD4/zQAnAE1ADYDNQDQBDUAagY1AA4INQCoCTUAQgs1ANwMNQCADjUAGhA1ALQRNQBOEzUA6BQ1AIwWNQAmGDUAwBk1AGQbNQD+HDUAmB41ADIgNQDWITUAcCM1AAolNQCkJjUASCg1AOIpNQB8KzUAFi01ALAuNQBUMDUA7jE1AIgzNQAsNTUAxjY1AGA4NQD6OTUAnjs1ADg9NQDSPjUAbEA1ABBCNQCqQzUAREU1AN5GNQB4SDUAHEo1ALZLNQBQTTUA9E41AI5QNQAoUjUAwlM1AGZVNQAAVzUAmlg1ADRaNQDYWzUAcl01AAxfNQCmYDUAQGI1AORjNQB+ZTUAGGc1ALxoNQBWajUA8Gs1AIptNQAubzUAyHA1AGJyNQD8czUAoHU1ADp3NQDUeDUAbno1AAh8NQCsfTUARn81AOCANQB6gjUAHoQ1ALiFNQBShzUA9og1AJCKNQAqjDUAxI01AGiPNQACkTUAnJI1ADaUNQDalTUAdJc1AA6ZNQComjUAQpw1AOadNQCAnzUAGqE1AL6iNQBYpDUA8qU1AIynNQAwqTUAyqo1AGSsNQD+rTUAoq81ADyxNQDWsjUAcLQ1AAq2NQCutzUASLk1AOK6NQCGvDUAIL41ALq/NQBUwTUA7sI1AJLENQAsxjUAxsc1AGrJNQAEyzUAnsw1ADjONQDczzUAdtE1ABDTNQCq1DUATtY1AOjXNQCC2TUAHNs1ALbcNQBa3jUA9N81AI7hNQAo4zUAzOQ1AGbmNQAA6DUApOk1AD7rNQDY7DUAcu41ABbwNQCw8TUASvM1AOT0NQB+9jUAIvg1ALz5NQBW+zUA8Pw1AJT+NQAuADYAyAE2AGIDNgAGBTYAoAY2ADoINgDeCTYAeAs2ABINNgCsDjYAUBA2AOoRNgCEEzYAHhU2AMIWNgBcGDYA9hk2AJAbNgA0HTYAzh42AGggNgACIjYApiM2AEAlNgDaJjYAdCg2ABgqNgCyKzYATC02AOYuNgCAMDYAJDI2AL4zNgBYNTYA/DY2AJY4NgAwOjYAyjs2AG49NgAIPzYAokA2ADxCNgDWQzYAekU2ABRHNgCuSDYAUko2AOxLNgCGTTYAIE82AMRQNgBeUjYA+FM2AJJVNgAsVzYA0Fg2AGpaNgAEXDYAqF02AEJfNgDcYDYAdmI2ABpkNgC0ZTYATmc2AOhoNgCCajYAJmw2AMBtNgBabzYA/nA2AJhyNgAydDYAzHU2AHB3NgAKeTYApHo2AD58NgDYfTYAfH82ABaBNgCwgjYAVIQ2AO6FNgCIhzYAIok2AMaKNgBgjDYA+o02AJSPNgA4kTYA0pI2AGyUNgAGljYAqpc2AESZNgDemjYAeJw2ABKeNgC2nzYAUKE2AOqiNgCOpDYAKKY2AMKnNgBcqTYAAKs2AJqsNgA0rjYAzq82AGixNgAMszYAprQ2AEC2NgDktzYAfrk2ABi7NgCyvDYAVr42APC/NgCKwTYAJMM2AL7ENgBixjYA/Mc2AJbJNgAwyzYA1Mw2AG7ONgAI0DYArNE2AEbTNgDg1DYAetY2AB7YNgC42TYAUts2AOzcNgCG3jYAKuA2AMThNgBe4zYAAuU2AJzmNgA26DYA0Ok2AHTrNgAO7TYAqO42AELwNgDm8TYAgPM2ABr1NgC09jYATvg2APL5NgCM+zYAJv02AMD+NgBkADcA/gE3AJgDNwA8BTcA1gY3AHAINwAKCjcArgs3AEgNNwDiDjcAfBA3ABYSNwC6EzcAVBU3AO4WNwCSGDcALBo3AMYbNwBgHTcA+h43AJ4gNwA4IjcA0iM3AHYlNwAQJzcAqig3AEQqNwDoKzcAgi03ABwvNwC2MDcAUDI3APQzNwCONTcAKDc3AMI4NwBmOjcAADw3AJo9NwA+PzcA2EA3AHJCNwAMRDcAsEU3AEpHNwDkSDcAfko3ABhMNwC8TTcAVk83APBQNwCUUjcALlQ3AMhVNwBiVzcABlk3AKBaNwA6XDcA1F03AG5fNwASYTcArGI3AEZkNwDqZTcAhGc3AB5pNwC4ajcAXGw3APZtNwCQbzcAKnE3AMRyNwBodDcAAnY3AJx3NwBAeTcA2no3AHR8NwAOfjcAsn83AEyBNwDmgjcAgIQ3ABqGNwC+hzcAWIk3APKKNwCWjDcAMI43AMqPNwBkkTcACJM3AKKUNwA8ljcA1pc3AHCZNwAUmzcArpw3AEieNwDsnzcAhqE3ACCjNwC6pDcAXqY3APinNwCSqTcALKs3AMasNwBqrjcABLA3AJ6xNwBCszcA3LQ3AHa2NwAQuDcAtLk3AE67NwDovDcAgr43ABzANwDAwTcAWsM3APTENwCOxjcAMsg3AMzJNwBmyzcACs03AKTONwA+0DcA2NE3AHzTNwAW1TcAsNY3AErYNwDu2TcAiNs3ACLdNwC83jcAYOA3APrhNwCU4zcALuU3ANLmNwBs6DcABuo3AKDrNwBE7TcA3u43AHjwNwAS8jcAtvM3AFD1NwDq9jcAhPg3ACj6NwDC+zcAXP03APb+NwCQADgANAI4AM4DOABoBTgAAgc4AKYIOABACjgA2gs4AH4NOAAYDzgAshA4AEwSOADwEzgAihU4ACQXOAC+GDgAWBo4APwbOACWHTgAMB84AMogOABuIjgACCQ4AKIlOABGJzgA4Cg4AHoqOAAULDgAuC04AFIvOADsMDgAhjI4ACA0OADENTgAXjc4APg4OACSOjgANjw4ANA9OABqPzgADkE4AKhCOABCRDgA3EU4AIBHOAAaSTgAtEo4AE5MOADoTTgAjE84ACZROADAUjgAWlQ4AP5VOACYVzgAMlk4AMxaOABwXDgACl44AKRfOABIYTgA4mI4AHxkOAAWZjgAumc4AFRpOADuajgAiGw4ACJuOADGbzgAYHE4APpyOACedDgAOHY4ANJ3OABseTgAEHs4AKp8OABEfjgA3n84AIKBOAAcgzgAtoQ4AFCGOADqhzgAjok4ACiLOADCjDgAZo44AACQOACakTgANJM4ANiUOAByljgADJg4AKaZOABKmzgA5Jw4AH6eOAAYoDgAsqE4AFajOADwpDgAiqY4AC6oOADIqTgAYqs4APysOACgrjgAOrA4ANSxOABuszgAErU4AKy2OABGuDgA4Lk4AHq7OAAevTgAuL44AFLAOAD2wTgAkMM4ACrFOADExjgAaMg4AALKOACcyzgANs04ANDOOAB00DgADtI4AKjTOABC1TgA5tY4AIDYOAAa2jgAvts4AFjdOADy3jgAjOA4ADDiOADK4zgAZOU4AP7mOACY6DgAPOo4ANbrOABw7TgACu84AK7wOABI8jgA4vM4AIb1OAAg9zgAuvg4AFT6OAD4+zgAkv04ACz/OADGADkAYAI5AAQEOQCeBTkAOAc5ANIIOQB2CjkAEAw5AKoNOQBODzkA6BA5AIISOQAcFDkAwBU5AFoXOQD0GDkAjho5ACgcOQDMHTkAZh85AAAhOQCaIjkAPiQ5ANglOQByJzkAFik5ALAqOQBKLDkA5C05AIgvOQAiMTkAvDI5AFY0OQDwNTkAlDc5AC45OQDIOjkAYjw5AAY+OQCgPzkAOkE5AN5COQB4RDkAEkY5AKxHOQBQSTkA6ko5AIRMOQAeTjkAuE85AFxROQD2UjkAkFQ5ACpWOQDOVzkAaFk5AAJbOQCmXDkAQF45ANpfOQB0YTkAGGM5ALJkOQBMZjkA5mc5AIBpOQAkazkAvmw5AFhuOQDybzkAlnE5ADBzOQDKdDkAbnY5AAh4OQCieTkAPHs5AOB8OQB6fjkAFIA5AK6BOQBIgzkA7IQ5AIaGOQAgiDkAuok5AF6LOQD4jDkAko45ADaQOQDQkTkAapM5AASVOQColjkAQpg5ANyZOQB2mzkAGp05ALSeOQBOoDkA6KE5AIyjOQAmpTkAwKY5AFqoOQD+qTkAmKs5ADKtOQDMrjkAcLA5AAqyOQCkszkAPrU5AOK2OQB8uDkAFro5ALC7OQBKvTkA7r45AIjAOQAswjkA0MM5AGrFOQAExzkAnsg5AELKOQDcyzkAds05ABrPOQC00DkATtI5AOjTOQCM1TkAJtc5AMDYOQBa2jkA9Ns5AJjdOQAy3zkAzOA5AHDiOQAK5DkApOU5AD7nOQDi6DkAfOo5ABbsOQCw7TkASu85AO7wOQCI8jkAIvQ5ALz1OQBg9zkA+vg5AJT6OQA4/DkA0v05AGz/OQAGAToAqgI6AEQEOgDeBToAeAc6ABIJOgC2CjoAUAw6AOoNOgCEDzoAKBE6AMISOgBcFDoAABY6AJoXOgA0GToAzho6AHIcOgAMHjoAph86AEAhOgDaIjoAfiQ6ABgmOgCyJzoAVik6APAqOgCKLDoAJC46AMgvOgBiMToA/DI6AJY0OgA6NjoA1Dc6AG45OgAIOzoArDw6AEY+OgDgPzoAekE6ABRDOgC4RDoAUkY6AOxHOgCGSToAKks6AMRMOgBeTjoAAlA6AJxROgA2UzoA0FQ6AHRWOgAOWDoAqFk6AEJbOgDcXDoAgF46ABpgOgC0YToATmM6APJkOgCMZjoAJmg6AMppOgBkazoA/mw6AJhuOgA8cDoA1nE6AHBzOgAKdToApHY6AEh4OgDieToAfHs6ABZ9OgC6fjoAVIA6AO6BOgCSgzoALIU6AMaGOgBgiDoABIo6AJ6LOgA4jToA0o46AGyQOgAQkjoAqpM6AESVOgDeljoAgpg6AByaOgC2mzoAWp06APSeOgCOoDoAKKI6AMKjOgBmpToAAKc6AJqoOgA+qjoA2Ks6AHKtOgAMrzoAsLA6AEqyOgDkszoAfrU6ABi3OgC8uDoAVro6APq7OgCUvToALr86AMjAOgBiwjoA/MM6AKDFOgA6xzoA1Mg6AG7KOgASzDoArM06AEbPOgDq0DoAhNI6AB7UOgC41ToAXNc6APbYOgCQ2joAKtw6AMTdOgBo3zoAAuE6AJziOgA25DoA2uU6AHTnOgAO6ToAsuo6AEzsOgDm7ToAgO86ACTxOgC+8joAWPQ6APL1OgCM9zoAMPk6AMr6OgBk/DoA/v06AKL/OgA8ATsA1gI7AHoEOwAUBjsArgc7AEgJOwDsCjsAhgw7ACAOOwC6DzsAVBE7APgSOwCSFDsALBY7AMYXOwBqGTsABBs7AJ4cOwBCHjsA3B87AHYhOwAQIzsAtCQ7AE4mOwDoJzsAgik7ABwrOwDALDsAWi47APQvOwCOMTsAMjM7AMw0OwBmNjsACjg7AKQ5OwA+OzsA2Dw7AHI+OwAWQDsAsEE7AEpDOwDuRDsAiEY7ACJIOwC8STsAYEs7APpMOwCUTjsALlA7ANJROwBsUzsABlU7AKBWOwA6WDsA3lk7AHhbOwASXTsAtl47AFBgOwDqYTsAhGM7AChlOwDCZjsAXGg7APZpOwCQazsANG07AM5uOwBocDsAAnI7AKZzOwBAdTsA2nY7AIh4OwAiejsAvHs7AGB9OwAEfzsAnoA7AEKCOwDmgzsAgIU7ABqHOwC+iDsAWIo7APKLOwCMjTsAMI87AMqQOwBkkjsACJQ7AKKVOwA8lzsA1pg7AHqaOwAUnDsArp07AEifOwDioDsAhqI7ACCkOwC6pTsAVKc7APioOwCSqjsALKw7ANCtOwBqrzsABLE7AJ6yOwBCtDsA3LU7AHa3OwAQuTsAqro7AE68OwDovTsAgr87ABzBOwDAwjsAWsQ7APTFOwCYxzsAMsk7AMzKOwBmzDsACs47AKTPOwA+0TsA2NI7AHLUOwAW1jsAsNc7AErZOwDk2jsAiNw7ACLeOwC83zsAYOE7APriOwCU5DsALuY7ANLnOwBs6TsABus7AKDsOwA67jsA3u87AHjxOwAS8zsArPQ7AFD2OwDq9zsAhPk7ACj7OwDC/DsAXP47APb/OwCaATwANAM8AM4EPABoBjwADAg8AKYJPABACzwA2gw8AH4OPAAYEDwAshE8AEwTPADmFDwAihY8ACQYPAC+GTwAWBs8APwcPACWHjwAMCA8AMohPABuIzwACCU8AKImPABGKDwA4Ck8AHorPAAULTwAuC48AFIwPADsMTwAhjM8ACA1PADENjwAXjg8APg5PACSOzwANj08ANA+PABqQDwADkI8AKhDPABCRTwA3EY8AIBIPAAaSjwAtEs8AE5NPADyTjwAjFA8ACZSPADAUzwAWlU8AP5WPACYWDwAMlo8AMxbPABwXTwACl88AKRgPABIYjwA4mM8AHxlPAAWZzwAsGg8AFRqPADuazwAiG08ACJvPADGcDwAYHI8APpzPACUdTwAOHc8ANJ4PABsejwAEHw8AKp9PABEfzwA3oA8AHiCPAAchDwAtoU8AFCHPAD0iDwAjoo8ACiMPADCjTwAZo88AACRPACakjwANJQ8AM6VPABylzwADJk8AKaaPABAnDwA5J08AH6fPAAYoTwAvKI8AFakPADwpTwAiqc8AC6pPADIqjwAYqw8APytPACgrzwAOrE8ANSyPAButDwACLY8AKy3PABGuTwA4Lo8AHq8PAAevjwAuL88AFLBPADswjwAkMQ8ACrGPADExzwAaMk8AALLPACczDwANs48ANrPPAB00TwADtM8AKjUPABC1jwA5tc8AIDZPAAa2zwAtNw8AFjePADy3zwAjOE8ADDjPADK5DwAZOY8AP7nPACi6TwAPOs8ANbsPABw7jwACvA8AK7xPABI8zwA4vQ8AHz2PAAg+DwAuvk8AFT7PADu/DwAkv48ACwAPQDGAT0AagM9AAQFPQCeBj0AOAg9ANIJPQB2Cz0AEA09AKoOPQBEED0A6BE9AIITPQAcFT0AwBY9AFoYPQD0GT0Ajhs9ADIdPQDMHj0AZiA9AAAiPQCaIz0APiU9ANgmPQByKD0ADCo9ALArPQBKLT0A5C49AIgwPQAiMj0AvDM9AFY1PQD6Nj0AlDg9AC46PQDIOz0AYj09AAY/PQCgQD0AOkI9ANRDPQB4RT0AEkc9AKxIPQBGSj0A6ks9AIRNPQAeTz0AuFA9AFxSPQD2Uz0AkFU9ACpXPQDOWD0AaFo9AAJcPQCmXT0AQF89ANpgPQB0Yj0AGGQ9ALJlPQBMZz0A5mg9AIBqPQAkbD0Avm09AFhvPQD8cD0AlnI9ADB0PQDKdT0AZHc9AAh5PQCiej0APHw9AOB9PQB6fz0AFIE9AK6CPQBShD0A7IU9AIaHPQAgiT0Auoo9AF6MPQD4jT0Ako89ACyRPQDQkj0AapQ9AASWPQColz0AQpk9ANyaPQB2nD0AEJ49ALSfPQBOoT0A6KI9AIKkPQAmpj0AwKc9AFqpPQD+qj0AmKw9ADKuPQDMrz0AcLE9AAqzPQCktD0APrY9ANi3PQB8uT0AFrs9ALC8PQBKvj0A7r89AIjBPQAiwz0AvMQ9AGDGPQD6xz0AlMk9AC7LPQDSzD0AbM49AAbQPQCq0T0ARNM9AN7UPQB41j0AEtg9ALbZPQBQ2z0A6tw9AI7ePQAo4D0AwuE9AFzjPQAA5T0AmuY9ADToPQDO6T0AaOs9AAztPQCm7j0AQPA9ANrxPQB+8z0AGPU9ALL2PQBW+D0A8Pk9AIr7PQAk/T0Avv49AGIAPgD8AT4AlgM+ADAFPgDUBj4Abgg+AAgKPgCsCz4ARg0+AOAOPgB6ED4AHhI+ALgTPgBSFT4A7BY+AIYYPgAqGj4AxBs+AF4dPgD4Hj4AnCA+ADYiPgDQIz4AdCU+AA4nPgCoKD4AQio+ANwrPgCALT4AGi8+ALQwPgBOMj4A8jM+AIw1PgAmNz4Ayjg+AGQ6PgD+Oz4AmD0+ADw/PgDWQD4AcEI+AApEPgCkRT4ASEc+AOJIPgB8Sj4AIEw+ALpNPgBUTz4A7lA+AJJSPgAsVD4AxlU+AGBXPgD6WD4Anlo+ADhcPgDSXT4AbF8+ABBhPgCqYj4ARGQ+AOhlPgCCZz4AHGk+ALZqPgBabD4A9G0+AI5vPgAocT4AwnI+AGZ0PgAAdj4Amnc+AD55PgDYej4Acnw+AAx+PgCwfz4ASoE+AOSCPgB+hD4AGIY+ALyHPgBWiT4A8Io+AIqMPgAujj4AyI8+AGKRPgAGkz4AoJQ+ADqWPgDUlz4AeJk+ABKbPgCsnD4ARp4+AOCfPgCEoT4AHqM+ALikPgBSpj4A9qc+AJCpPgAqqz4Azqw+AGiuPgACsD4AnLE+ADazPgDatD4AdLY+AA64PgCouT4ATLs+AOa8PgCAvj4AJMA+AL7BPgBYwz4A8sQ+AJbGPgAwyD4Aysk+AGTLPgD+zD4Aos4+ADzQPgDW0T4AetM+ABTVPgCu1j4ASNg+AOzZPgCG2z4AIN0+ALrePgBU4D4A+OE+AJLjPgAs5T4AxuY+AGroPgAE6j4Anus+AELtPgDc7j4AdvA+ABDyPgC08z4ATvU+AOj2PgCC+D4AHPo+AMD7PgBa/T4A9P4+AJgAPwAyAj8AzAM/AGYFPwAABz8ApAg/AD4KPwDYCz8Acg0/ABYPPwCwED8AShI/AO4TPwCIFT8AIhc/ALwYPwBgGj8A+hs/AJQdPwAuHz8A0iA/AGwiPwAGJD8AoCU/AEQnPwDeKD8AeCo/ABwsPwDALT8AWi8/APQwPwCOMj8AMjQ/AMw1PwBmNz8AADk/AKQ6PwA+PD8A2D0/AHI/PwAWQT8AsEI/AEpEPwDuRT8AiEc/ACJJPwC8Sj8AVkw/APpNPwCUTz8ALlE/ANJSPwBsVD8ABlY/AKBXPwBEWT8A3lo/AHhcPwASXj8ArF8/AFBhPwDqYj8AhGQ/AB5mPwDCZz8AXGk/APZqPwCabD8ANG4/AM5vPwBocT8AAnM/AKZ0PwBAdj8A2nc/AHR5PwAYez8Asnw/AEx+PwDwfz8AioE/ACSDPwC+hD8AYoY/APyHPwCWiT8AMIs/AMqMPwBujj8ACJA/AKKRPwA8kz8A4JQ/AHqWPwAUmD8AuJk/AFKbPwDsnD8Ahp4/ACCgPwDEoT8AXqM/APikPwCcpj8ANqg/ANCpPwBqqz8ADq0/AKiuPwBCsD8A3LE/AHazPwAatT8AtLY/AE64PwDouT8AjLs/ACa9PwDAvj8AZMA/AP7BPwCYwz8AMsU/ANbGPwBwyD8ACso/AKTLPwA+zT8A4s4/AHzQPwAW0j8AsNM/AFTVPwDu1j8AiNg/ACzaPwDG2z8AYN0/APrePwCU4D8AOOI/ANLjPwBs5T8ABuc/AKroPwBE6j8A3us/AHjtPwAc7z8AtvA/AFDyPwD08z8AjvU/ACj3PwDC+D8AXPo/AAD8PwCa/T8ANP8/AM4AQAByAkAADARAAKYFQABKB0AA5AhAAH4KQAAYDEAAsg1AAFYPQADwEEAAihJAAC4UQADIFUAAYhdAAPwYQACWGkAAOhxAANQdQABuH0AACCFAAKwiQABGJEAA4CVAAHonQAAeKUAAuCpAAFIsQAD2LUAAkC9AACoxQADEMkAAXjRAAAI2QACcN0AANjlAANA6QAB0PEAADj5AAKg/QABMQUAA5kJAAIBEQAAaRkAAvkdAAFhJQADySkAAjExAACZOQADKT0AAZFFAAP5SQACYVEAAPFZAANZXQABwWUAAFFtAAK5cQABIXkAA4l9AAHxhQAAgY0AAumRAAFRmQADuZ0AAkmlAACxrQADGbEAAam5AAARwQACecUAAOHNAANx0QAB2dkAAEHhAAKp5QABEe0AA6HxAAIJ+QAAcgEAAtoFAAFqDQAD0hEAAjoZAADKIQADMiUAAZotAAACNQACkjkAAPpBAANiRQAByk0AADJVAALCWQABKmEAA5JlAAH6bQAAinUAAvJ5AAFagQAD6oUAAlKNAAC6lQADIpkAAYqhAAAaqQACgq0AAOq1AANSuQAB4sEAAErJAAKyzQABQtUAA6rZAAIS4QAAeukAAwrtAAFy9QAD2vkAAkMBAACrCQADOw0AAaMVAAALHQACcyEAAQMpAANrLQAB0zUAAGM9AALLQQABM0kAA5tNAAIrVQAAk10AAvthAAFjaQADy20AAlt1AADDfQADK4EAAZOJAAAjkQACi5UAAPOdAANboQAB66kAAKOxAAMLtQABc70AA9vBAAJDyQAAq9EAAzvVAAGj3QAAC+UAApvpAAED8QADa/UAAfv9AACIBQQC8AkEAVgRBAPAFQQCUB0EALglBAMgKQQBiDEEABg5BAKAPQQA6EUEA1BJBAHgUQQASFkEArBdBAFAZQQDqGkEAhBxBAB4eQQC4H0EAXCFBAPYiQQCQJEEAKiZBAM4nQQBoKUEAAitBAKYsQQBALkEA2i9BAHQxQQAOM0EAsjRBAEw2QQDmN0EAgDlBACQ7QQC+PEEAWD5BAPI/QQCWQUEAMENBAMpEQQBuRkEACEhBAKJJQQA8S0EA1kxBAHpOQQAUUEEArlFBAEhTQQDsVEEAhlZBACBYQQDEWUEAXltBAPhcQQCSXkEALGBBANBhQQBqY0EABGVBAJ5mQQBCaEEA3GlBAHZrQQAabUEAtG5BAE5wQQDocUEAgnNBACZ1QQDAdkEAWnhBAP55QQCYe0EAMn1BAMx+QQBmgEEACoJBAKSDQQA+hUEA2IZBAHyIQQAWikEAsItBAFSNQQDujkEAiJBBACKSQQC8k0EAYJVBAPqWQQCUmEEALppBANKbQQBsnUEABp9BAKCgQQBEokEA3qNBAHilQQAcp0EAtqhBAFCqQQDqq0EAhK1BACivQQDCsEEAXLJBAPazQQCatUEANLdBAM64QQBoukEADLxBAKa9QQBAv0EA5MBBAH7CQQAYxEEAssVBAFbHQQDwyEEAispBACTMQQC+zUEAYs9BAPzQQQCW0kEAMNRBANTVQQBu10EACNlBAKLaQQBG3EEA4N1BAHrfQQAe4UEAuOJBAFLkQQDs5UEAhudBACrpQQDE6kEAXuxBAPjtQQCc70EANvFBANDyQQBq9EEADvZBAKj3QQBC+UEA5vpBAID8QQAa/kEAtP9BAE4BQgDyAkIAjARCACYGQgDAB0IAZAlCAP4KQgCYDEIAMg5CANYPQgBwEUIAChNCAK4UQgBIFkIA4hdCAHwZQgAWG0IAuhxCAFQeQgDuH0IAkiFCACwjQgDGJEIAYCZCAPonQgCeKUIAOCtCANIsQgBsLkIAEDBCAKoxQgBEM0IA3jRCAII2QgAcOEIAtjlCAFo7QgD0PEIAjj5CAChAQgDCQUIAZkNCAABFQgCaRkIANEhCANhJQgByS0IADE1CAKZOQgBKUEIA5FFCAH5TQgAiVUIAvFZCAFZYQgDwWUIAiltCAC5dQgDIXkIAYmBCAPxhQgCgY0IAOmVCANRmQgBuaEIAEmpCAKxrQgBGbUIA6m5CAIRwQgAeckIAuHNCAFJ1QgD2dkIAkHhCACp6QgDEe0IAaH1CAAJ/QgCcgEIANoJCANqDQgB0hUIADodCALKIQgBMikIA5otCAICNQgAaj0IAvpBCAFiSQgDyk0IAjJVCADCXQgDKmEIAZJpCAP6bQgCinUIAPJ9CANagQgB6okIAFKRCAK6lQgBIp0IA4qhCAIaqQgAgrEIAuq1CAFSvQgDusEIAkrJCACy0QgDQtUIAardCAAS5QgCeukIAQrxCANy9QgB2v0IAEMFCAKrCQgBOxEIA6MVCAILHQgAcyUIAwMpCAFrMQgD0zUIAjs9CADLRQgDM0kIAZtRCAADWQgCk10IAPtlCANjaQgB83EIAFt5CALDfQgBK4UIA5OJCAIjkQgAi5kIAvOdCAFbpQgD66kIAlOxCAC7uQgDI70IAbPFCAAbzQgCg9EIARPZCAN73QgB4+UIAEvtCAKz8QgBQ/kIA6v9CAIQBQwAeA0MAwgRDAFwGQwD2B0MAkAlDADQLQwDODEMAaA5DAAwQQwCmEUMAQBNDANoUQwB0FkMAGBhDALIZQwBMG0MA5hxDAIoeQwAkIEMAviFDAFgjQwDyJEMAliZDADAoQwDUKUMAbitDAAgtQwCiLkMARjBDAOAxQwB6M0MAFDVDAK42QwBSOEMA7DlDAIY7QwAgPUMAxD5DAF5AQwD4QUMAkkNDADZFQwDQRkMAakhDAARKQwCoS0MAQk1DANxOQwB2UEMAGlJDALRTQwBOVUMA8lZDAIxYQwAmWkMAwFtDAFpdQwD+XkMAmGBDADJiQwDWY0MAcGVDAApnQwCkaEMAPmpDAOJrQwB8bUMAFm9DALBwQwBUckMA7nNDAIh1QwAid0MAxnhDAGB6QwD6e0MAlH1DADh/QwDSgEMAbIJDAAaEQwCqhUMARIdDAN6IQwB4ikMAHIxDALaNQwBQj0MA9JBDAI6SQwAolEMAwpVDAFyXQwAAmUMAmppDADScQwDOnUMAaJ9DAAyhQwCmokMAQKRDAOSlQwB+p0MAGKlDALyqQwBWrEMA8K1DAIqvQwAksUMAyLJDAGK0QwD8tUMAlrdDADC5QwDUukMAbrxDAAi+QwCsv0MARsFDAODCQwCExEMAHsZDALjHQwBSyUMA7MpDAJDMQwAqzkMAxM9DAF7RQwD40kMAnNRDADbWQwDQ10MAdNlDAA7bQwCo3EMATN5DAObfQwCA4UMAGuNDALTkQwBY5kMA8udDAIzpQwAm60MAyuxDAGTuQwD+70MAovFDADzzQwDW9EMAcPZDAAr4QwCu+UMASPtDAOL8QwB8/kMAIABEALoBRABUA0QA7gREAJIGRAAsCEQAxglEAGoLRAAEDUQAng5EADgQRADSEUQAdhNEABAVRACqFkQARBhEAOgZRACCG0QAHB1EALYeRABaIEQA9CFEAI4jRAAyJUQAzCZEAGYoRAAAKkQAmitEAD4tRADYLkQAcjBEAAwyRACwM0QASjVEAOQ2RAB+OEQAIjpEALw7RABWPUQA+j5EAJRARAAuQkQAyENEAGJFRAAGR0QAoEhEADpKRADUS0QAeE1EABJPRACsUEQARlJEAOpTRACEVUQAHldEAMJYRABcWkQA9ltEAJBdRAAqX0QAzmBEAGhiRAACZEQAnGVEAEBnRADaaEQAdGpEAA5sRACybUQATG9EAOZwRACKckQAJHREAL51RABYd0QA8nhEAJZ6RAAwfEQAyn1EAGR/RAAIgUQAooJEADyERADWhUQAeodEABSJRACuikQAXIxEAPaNRACQj0QANJFEAM6SRABolEQAApZEAJyXRABAmUQA2ppEAHScRAAYnkQAsp9EAEyhRADmokQAiqREACSmRAC+p0QAWKlEAPKqRACWrEQAMK5EAMqvRABusUQACLNEAKK0RAA8tkQA1rdEAHq5RAAUu0QArrxEAEi+RADsv0QAhsFEACDDRAC6xEQAXsZEAPjHRACSyUQANstEANDMRABqzkQABNBEAJ7RRABC00QA3NREAHbWRAAQ2EQAtNlEAE7bRADo3EQAjN5EACbgRADA4UQAWuNEAPTkRACY5kQAMuhEAMzpRABm60QACu1EAKTuRAA+8EQA2PFEAHzzRAAW9UQAsPZEAFT4RADu+UQAiPtEACL9RAC8/kQAYABFAPoBRQCUA0UALgVFAMgGRQBsCEUABgpFAKALRQBEDUUA3g5FAHgQRQAcEkUAthNFAFAVRQDqFkUAhBhFACgaRQDCG0UAXB1FAAAfRQCaIEUANCJFAM4jRQBoJUUADCdFAKYoRQBAKkUA2itFAH4tRQAYL0UAsjBFAEwyRQDwM0UAijVFACQ3RQDIOEUAYjpFAPw7RQCWPUUAMD9FANRARQBuQkUACERFAKJFRQBGR0UA4EhFAHpKRQAUTEUAuE1FAFJPRQDsUEUAkFJFACpURQDEVUUAXldFAPhYRQCcWkUANlxFANBdRQBqX0UADmFFAKhiRQBCZEUA3GVFAIBnRQAaaUUAtGpFAFhsRQDybUUAjG9FACZxRQDAckUAZHRFAP51RQCYd0UAMnlFANZ6RQBwfEUACn5FAKR/RQA+gUUA4oJFAHyERQAghkUAuodFAFSJRQDuikUAkoxFACyORQDGj0UAYJFFAPqSRQCelEUAOJZFANKXRQBsmUUAEJtFAKqcRQBEnkUA3p9FAIKhRQAco0UAtqRFAFqmRQD0p0UAjqlFACirRQDCrEUAZq5FAACwRQCasUUANLNFANi0RQBytkUADLhFAKa5RQBAu0UA5LxFAH6+RQAiwEUAvMFFAFbDRQDwxEUAisZFAC7IRQDIyUUAYstFAPzMRQCgzkUAOtBFANTRRQBu00UAEtVFAKzWRQBG2EUA6tlFAITbRQAe3UUAuN5FAFLgRQD24UUAkONFACrlRQDE5kUAXuhFAALqRQCc60UANu1FANruRQB08EUADvJFALLzRQBM9UUA5vZFAID4RQAa+kUAvvtFAFj9RQDy/kUAjABGADACRgDKA0YAZAVGAP4GRgCiCEYAPApGANYLRgB6DUYAFA9GAK4QRgBIEkYA4hNGAIYVRgAgF0YAuhhGAFQaRgD4G0YAkh1GACwfRgDGIEYAaiJGAAQkRgCeJUYAQidGANwoRgB2KkYAECxGAKotRgBOL0YA6DBGAIIyRgAcNEYAwDVGAFo3RgD0OEYAmDpGADI8RgDMPUYAZj9GAABBRgCkQkYAPkRGANhFRgByR0YAFklGALBKRgBKTEYA7k1GAIhPRgAiUUYAvFJGAFZURgD6VUYAlFdGAC5ZRgDIWkYAbFxGAAZeRgCgX0YARGFGAN5iRgB4ZEYAEmZGALZnRgBQaUYA6mpGAIRsRgAobkYAwm9GAFxxRgD2ckYAkHRGADR2RgDOd0YAaHlGAAJ7RgCmfEYAQH5GANp/RgB0gUYAGINGALKERgBMhkYA5odGAIqJRgAki0YAvoxGAGKORgD8j0YAlpFGADCTRgDKlEYAbpZGAAiYRgCimUYAPJtGAOCcRgB6nkYAFKBGAK6hRgBSo0YA7KRGAIamRgAqqEYAxKlGAF6rRgD4rEYAkq5GADawRgDQsUYAarNGAAS1RgCotkYAQrhGANy5RgB2u0YAEL1GALS+RgBOwEYA6MFGAIzDRgAmxUYAwMZGAFrIRgD+yUYAmMtGADLNRgDMzkYAcNBGAArSRgCk00YAPtVGAOLWRgB82EYAFtpGALDbRgBU3UYA7t5GAIjgRgAs4kYAxuNGAGDlRgD65kYAlOhGAC7qRgDS60YAbO1GABDvRgCq8EYARPJGAN7zRgCC9UYAHPdGALb4RgBQ+kYA6vtGAI79RgAo/0YAwgBHAFwCRwD2A0cAmgVHADQHRwDOCEcAcgpHAAwMRwCmDUcAQA9HAOQQRwB+EkcAGBRHALIVRwBWF0cA8BhHAIoaRwAuHEcAyB1HAGIfRwD8IEcAliJHADokRwDUJUcAbidHAAgpRwCsKkcARixHAOAtRwB6L0cAFDFHALgyRwBSNEcA7DVHAJA3RwAqOUcAxDpHAF48RwACPkcAnD9HADZBRwDQQkcAdERHAA5GRwCoR0cAQklHAOZKRwCATEcAGk5HALRPRwBYUUcA8lJHAIxURwAwVkcAyldHAGRZRwD+WkcAmFxHADxeRwDWX0cAcGFHAApjRwCuZEcASGZHAOJnRwB8aUcAFmtHALpsRwBUbkcA+G9HAJJxRwAsc0cAxnRHAGB2RwAEeEcAnnlHADh7RwDSfEcAdn5HABCARwCqgUcARINHAN6ERwCChkcAHIhHAMCJRwBai0cA9IxHAI6ORwAokEcAzJFHAGaTRwAAlUcAmpZHAD6YRwDYmUcAcptHAAydRwCwnkcASqBHAOShRwCIo0cAIqVHALymRwBWqEcA8KlHAJSrRwAurUcAyK5HAGKwRwAGskcAoLNHADq1RwDUtkcAeLhHABK6RwCsu0cAUL1HAOq+RwCEwEcAHsJHALjDRwBcxUcA9sZHAJDIRwAqykcAzstHAGjNRwACz0cAnNBHADbSRwDa00cAdNVHABjXRwCy2EcATNpHAObbRwCA3UcAJN9HAL7gRwBY4kcA8uNHAJblRwAw50cAyuhHAGTqRwD+60cAou1HADzvRwDW8EcAevJHABT0RwCu9UcAUvdHAOz4RwCG+kcAIPxHALr9RwBe/0cA+ABIAJICSAAsBEgAxgVIAGoHSAAECUgAngpIAEIMSADcDUgAdg9IABoRSAC0EkgAThRIAOgVSACCF0gAJhlIAMAaSABaHEgA9B1IAJgfSAAyIUgAzCJIAGYkSAAAJkgApCdIAD4pSADYKkgAfCxIABYuSACwL0gASjFIAOQySACINEgAIjZIALw3SABWOUgA+jpIAJQ8SAAuPkgAyD9IAGxBSAAGQ0gAtERIAE5GSADoR0gAgklIABxLSADATEgAWk5IAPRPSACYUUgAMlNIAMxUSABmVkgAAFhIAKRZSAA+W0gA2FxIAHxeSAAWYEgAsGFIAFRjSADuZEgAiGZIACJoSAC8aUgAYGtIAPpsSACUbkgALnBIAMhxSABsc0gABnVIAKB2SABEeEgA3nlIAHh7SAASfUgAtn5IAFCASADqgUgAhINIACiFSADChkgAXIhIAPaJSACai0gANI1IAM6OSABykEgADJJIAKaTSABAlUgA2pZIAH6YSAAYmkgAsptIAEydSADmnkgAiqBIACSiSADIo0gAYqVIAPymSACWqEgAMKpIANSrSABurUgACK9IAKKwSABGskgA4LNIAHq1SAAUt0gArrhIAFK6SADsu0gAhr1IACq/SADEwEgAXsJIAPjDSACSxUgANsdIANDISABqykgADsxIAKjNSABCz0gA5tBIAIDSSAAa1EgAtNVIAE7XSADy2EgAjNpIACbcSADA3UgAZN9IAP7gSACY4kgAPORIANblSABw50gACulIAKTqSABI7EgA4u1IAHzvSAAW8UgAsPJIAFT0SADu9UgAiPdIACz5SADG+kgAYPxIAPr9SACe/0gAOAFJANICSQBsBEkAEAZJAKoHSQBECUkA3gpJAHgMSQAcDkkAtg9JAFARSQD0EkkAjhRJACgWSQDMF0kAZhlJAAAbSQCaHEkANB5JANgfSQByIUkADCNJAKYkSQBAJkkA5CdJAH4pSQAYK0kAvCxJAFYuSQDwL0kAlDFJAC4zSQDINEkAYjZJAPw3SQCgOUkAOjtJANQ8SQBuPkkACEBJAKxBSQBGQ0kA4ERJAIRGSQAeSEkAuElJAFJLSQD2TEkAkE5JACpQSQDOUUkAaFNJAAJVSQCcVkkANlhJANpZSQB0W0kADl1JAKheSQBMYEkA5mFJAIBjSQAaZUkAvmZJAFhoSQDyaUkAjGtJADBtSQDKbkkAZHBJAP5xSQCic0kAPHVJANZ2SQBweEkACnpJAK57SQBIfUkA7H5JAIaASQAggkkAuoNJAFSFSQD4hkkAkohJACyKSQDGi0kAYI1JAASPSQCekEkAOJJJANyTSQB2lUkAEJdJAKqYSQBOmkkA6JtJAIKdSQAcn0kAwKBJAFqiSQD0o0kAjqVJACinSQDMqEkAZqpJAACsSQCkrUkAPq9JANiwSQByskkAFrRJALC1SQBKt0kA5LhJAIi6SQAivEkAvL1JAFa/SQD6wEkAlMJJAC7ESQDSxUkAbMdJAAbJSQCgykkAOsxJAN7NSQB4z0kAEtFJAKzSSQBG1EkA6tVJAITXSQAo2UkAwtpJAFzcSQD23UkAkN9JADThSQDO4kkAaORJAALmSQCm50kAQOlJANrqSQB07EkADu5JALLvSQBM8UkA5vJJAIr0SQAk9kkAvvdJAFj5SQD8+kkAlvxJADD+SQDK/0kAbgFKAAgDSgCsBEoARgZKAOoHSgCECUoAHgtKAMIMSgBcDkoA9g9KAJARSgA0E0oAzhRKAHIWSgAWGEoAsBlKAEobSgDuHEoAfh5KACIgSgC8IUoAViNKAPokSgCUJkoALihKAMgpSgBiK0oABi1KAKAuSgBEMEoA3jFKAHgzSgASNUoArDZKAFA4SgDqOUoAhDtKAB49SgC4PkoAXEBKAPZBSgCQQ0oANEVKAM5GSgBoSEoAAkpKAKZLSgBATUoA2k5KAHRQSgAYUkoAslNKAExVSgDmVkoAgFhKACRaSgC+W0oAYl1KAPxeSgCWYEoAMGJKAMpjSgBuZUoACGdKAKJoSgA8akoA1mtKAHptSgAUb0oArnBKAFJySgDsc0oAhnVKACB3SgDEeEoAXnpKAPh7SgCSfUoANn9KANCASgBqgkoABIRKAJ6FSgBCh0oA3IhKAICKSgAajEoAtI1KAE6PSgDokEoAjJJKACaUSgDAlUoAZJdKAP6YSgCYmkoAMpxKAMydSgBwn0oACqFKAKSiSgA+pEoA4qVKAHynSgAWqUoAsKpKAFSsSgDurUoAiK9KACKxSgDGskoAYLRKAPq1SgCUt0oAOLlKANK6SgBsvEoABr5KAKC/SgBEwUoA3sJKAHjESgAcxkoAtsdKAFDJSgDqykoAjsxKACjOSgDCz0oAXNFKAADTSgCa1EoANNZKAM7XSgBo2UoADNtKAKbcSgBA3koA5N9KAH7hSgAY40oAsuRKAFbmSgDw50oAiulKACTrSgDI7EoAYu5KAPzvSgCW8UoAMPNKANT0SgBu9koACPhKAKz5SgBG+0oA4PxKAHr+SgAeAEsAuAFLAFIDSwDsBEsAkAZLACoISwDECUsAXgtLAPgMSwCcDksANhBLANARSwB0E0sADhVLAKgWSwBCGEsA5hlLAIAbSwAaHUsAtB5LAFggSwDyIUsAjCNLACYlSwDAJksAZChLAP4pSwCYK0sAPC1LANYuSwBwMEsACjJLAK4zSwBINUsA4jZLAHw4SwAgOksAujtLAFQ9SwDuPksAiEBLACxCSwDGQ0sAYEVLAARHSwCeSEsAOEpLANJLSwB2TUsAEE9LAKpQSwBEUksA6FNLAIJVSwAcV0sAtlhLAFBaSwD0W0sAjl1LAChfSwDMYEsAZmJLAABkSwCaZUsANGdLANhoSwByaksADGxLALBtSwBKb0sA5HBLAH5ySwAidEsAvHVLAFZ3SwDweEsAlHpLAC58SwDIfUsAbH9LAAaBSwCggksAOoRLANSFSwB4h0sAEolLAKyKSwBGjEsA4I1LAISPSwAekUsAuJJLAFyUSwD2lUsAkJdLACqZSwDOmksAaJxLAAKeSwCcn0sAQKFLANqiSwB0pEsADqZLAKinSwBMqUsA5qpLAICsSwAkrksAvq9LAFixSwDysksAlrRLADC2SwDKt0sAZLlLAAi7SwCivEsAPL5LANa/SwBwwUsAFMNLAK7ESwBIxksA7MdLAIbJSwAgy0sAusxLAF7OSwD4z0sAktFLACzTSwDQ1EsAatZLAATYSwCe2UsAONtLANzcSwB23ksAGuBLAL7hSwBY40sA8uRLAJbmSwAw6EsAyulLAGTrSwD+7EsAou5LADzwSwDW8UsAevNLABT1SwCu9ksASPhLAOz5SwCG+0sAIP1LALr+SwBUAEwA+AFMAJIDTAA2BUwA0AZMAGoITAAECkwAngtMAEINTADcDkwAdhBMABASTACqE0wAThVMAOgWTACMGEwAJhpMAMAbTABaHUwA9B5MAJggTAAyIkwAzCNMAGYlTAAAJ0wApChMAD4qTADYK0wAfC1MABYvTACwMEwASjJMAO4zTACINUwAIjdMALw4TABWOkwA+jtMAJQ9TAAuP0wA0kBMAGxCTAAGREwAoEVMAERHTADeSEwAeEpMABJMTACsTUwAUE9MAOpQTACEUkwAKFRMAMJVTABcV0wA9lhMAJpaTAA0XEwAzl1MAGhfTAACYUwApmJMAEBkTADkZUwAfmdMABhpTACyakwATGxMAPBtTACKb0wAJHFMAL5yTABidEwA/HVMAJZ3TAAweUwA1HpMAG58TAAIfkwAon9MADyBTADggkwAeoRMABSGTAC4h0wAUolMAOyKTACGjEwAKo5MAMSPTABekUwA+JJMAJKUTAA2lkwA0JdMAGqZTAAOm0wAqJxMAEKeTADcn0wAgKFMABqjTAC0pEwATqZMAOinTACMqUwAJqtMAMCsTABkrkwA/q9MAJixTAAys0wA1rRMAHC2TAAKuEwApLlMAEi7TADivEwAfL5MABbATAC6wUwAVMNMAO7ETACIxkwALMhMAMbJTABgy0wA+sxMAJ7OTAA40EwA0tFMAGzTTAAG1UwAqtZMAETYTADo2UwAgttMABzdTAC23kwAUOBMAPThTACO40wAKOVMAMLmTABc6EwAAOpMAJrrTAA07UwA2O5MAHLwTAAM8kwApvNMAEr1TADk9kwAfvhMABj6TACy+0wAVv1MAPD+TACKAE0ALgJNAMgDTQBiBU0A/AZNAKAITQA6Ck0A1AtNAG4NTQASD00ArBBNAEYSTQDgE00AhBVNAB4XTQC4GE0AUhpNAPYbTQCQHU0AKh9NAMQgTQBoIk0AAiRNAJwlTQA2J00A0ChNAHQqTQAOLE0Asi1NAEwvTQDmME0AgDJNABo0TQC+NU0AWDdNAPI4TQCMOk0AJjxNAMo9TQBkP00A/kBNAKJCTQA8RE0A1kVNAHBHTQAUSU0ArkpNAEhMTQDiTU0AfE9NACBRTQC6Uk0AVFRNAPhVTQCSV00ALFlNAMZaTQBqXE0ABF5NAJ5fTQA4YU0A0mJNAHZkTQAQZk0AqmdNAE5pTQDoak0AgmxNABxuTQDAb00AWnFNAPRyTQCOdE0AKHZNAMx3TQBmeU0AAHtNAKR8TQA+fk0A2H9NAHKBTQAWg00AsIRNAEqGTQDkh00AfolNACKLTQC8jE0AVo5NAPqPTQCUkU0ALpNNAMiUTQBslk0ABphNAKCZTQA6m00A3pxNAHieTQASoE0ArKFNAFCjTQDqpE0AhKZNAB6oTQDCqU0AXKtNAPasTQCark0AKrBNAM6xTQBos00AArVNAJy2TQBAuE0A2rlNAHS7TQAOvU0Asr5NAEzATQDmwU0AisNNACTFTQC+xk0AWMhNAPLJTQCWy00AMM1NAMrOTQBu0E0ACNJNAKLTTQA81U0A4NZNAHrYTQAU2k0ArttNAFLdTQDs3k0AhuBNACDiTQC6400AXuVNAPjmTQCc6E0ANupNANDrTQBq7U0ABO9NAKjwTQBC8k0A3PNNAHb1TQAQ900AtPhNAE76TQDo+00AjP1NACb/TQDAAE4AWgJOAP4DTgCYBU4AMgdOAMwITgBwCk4ACgxOAKQNTgA+D04A2BBOAHwSTgAWFE4AsBVOAFQXTgDuGE4AiBpOACIcTgDGHU4AYB9OAPogTgCUIk4AOCROANIlTgBsJ04ABilOAKAqTgBELE4A3i1OAHgvTgAcMU4AtjJOAFA0TgDqNU4AhDdOACg5TgDCOk4AXDxOAAA+TgCaP04ANEFOAM5CTgByRE4ADEZOAKZHTgBASU4A5EpOAH5MTgAYTk4Ask9OAFZRTgDwUk4AilROACRWTgDIV04AYllOAPxaTgCWXE4AOl5OANRfTgBuYU4ACGNOAKJkTgBGZk4A4GdOAHppTgAea04AuGxOAFJuTgDsb04AkHFOACpzTgDEdE4AXnZOAAJ4TgCceU4ANntOANB8TgBqfk4ADoBOAKiBTgBCg04A5oROAICGTgAaiE4AtIlOAFiLTgDyjE4AjI5OACaQTgDKkU4AZJNOAP6UTgCYlk4AMphOANaZTgBwm04ACp1OAK6eTgBIoE4A4qFOAHyjTgAgpU4AuqZOAFSoTgDuqU4AkqtOACytTgDGrk4AYLBOAPqxTgCes04AOLVOANK2TgB2uE4AELpOAKq7TgBEvU4A6L5OAILATgAcwk4AtsNOAFrFTgD0xk4AjshOACjKTgDCy04AZs1OAADPTgCa0E4APtJOANjTTgBy1U4ADNdOALDYTgBK2k4A5NtOAH7dTgAi304AvOBOAFbiTgDw404AiuVOAC7nTgDI6E4AbOpOAAbsTgCg7U4AOu9OANTwTgB48k4AEvROAKz1TgBG904A4PhOAIT6TgAe/E4AuP1OAFL/TgD2AE8AkAJPADQETwDOBU8AaAdPAAIJTwCcCk8AQAxPANoNTwB0D08ADhFPALISTwBMFE8A5hVPAIAXTwAaGU8AvhpPAFgcTwDyHU8AjB9PADAhTwDKIk8AbiRPAAgmTwCiJ08APClPANYqTwB6LE8AFC5PAK4vTwBIMU8A4jJPAIY0TwAgNk8AujdPAF45TwD4Ok8AkjxPACw+TwDQP08AakFPAARDTwCeRE8AOEZPANxHTwB2SU8AEEtPALRMTwBOTk8A6E9PAIJRTwAmU08AwFRPAFpWTwD0V08AmFlPADJbTwDMXE8AZl5PAABgTwCkYU8APmNPANhkTwB8Zk8AFmhPALBpTwBKa08A7mxPAIhuTwAicE8AvHFPAGBzTwD6dE8AlHZPAC54TwDIeU8AbHtPAAZ9TwCgfk8AOoBPAN6BTwB4g08AEoVPAKyGTwBQiE8A6olPAISLTwAejU8Awo5PAFyQTwD2kU8AmpNPADSVTwDOlk8AaJhPAAKaTwCmm08AQJ1PANqeTwB+oE8AGKJPALKjTwBMpU8A8KZPAIqoTwAkqk8AvqtPAGKtTwD8rk8AlrBPADCyTwDKs08AbrVPAAi3TwCiuE8ARrpPAOC7TwB6vU8AFL9PALjATwBSwk8A7MNPAIbFTwAgx08AxMhPAF7KTwD4y08AnM1PADbPTwDQ0E8AatJPAA7UTwCo1U8AQtdPANzYTwCA2k8AGtxPALTdTwBO308A6OBPAIziTwAm5E8AwOVPAGTnTwD+6E8AmOpPADLsTwDW7U8AcO9PAArxTwCk8k8APvRPAOL1TwB8908AFvlPALr6TwBU/E8A7v1PAIj/TwAiAVAAxgJQAGAEUAD6BVAAngdQADgJUADSClAAbAxQABAOUACqD1AARBFQAN4SUAB4FFAAHBZQALYXUABQGVAA9BpQAI4cUAAoHlAAwh9QAGYhUAAAI1AAmiRQADQmUADYJ1AAcilQAAwrUACmLFAAQC5QAOQvUAB+MVAAIjNQALw0UABWNlAA8DdQAIo5UAAuO1AAyDxQAGI+UAD8P1AAlkFQADpDUADURFAAeEZQABJIUACsSVAARktQAOBMUACETlAAHlBQALhRUABSU1AA7FRQAJBWUAAqWFAAxFlQAGhbUAACXVAAnF5QADZgUADaYVAAdGNQAA5lUACoZlAAQmhQAOZpUACAa1AAGm1QAL5uUABYcFAA8nFQAIxzUAAwdVAAynZQAGR4UAD+eVAAmHtQADx9UADWflAAeoBQABSCUACug1AASIVQAOKGUACGiFAAIIpQALqLUABUjVAA7o5QAJKQUAAsklAAxpNQAGqVUAAEl1AAnphQADiaUADcm1AAdp1QABCfUACqoFAARKJQAOijUACCpVAAHKdQAMCoUABaqlAA9KtQAI6tUAAyr1AAzLBQAGayUAAAtFAApLVQAD63UADYuFAAcrpQAAy8UACwvVAASr9QAOTAUACIwlAAIsRQALzFUABWx1AA+shQAJTKUAAuzFAAyM1QAGLPUAAG0VAAoNJQAETUUADe1VAAeNdQABLZUACs2lAAUNxQAOrdUACE31AAHuFQALjiUABc5FAA9uVQAJDnUAA06VAAzupQAGjsUAAC7lAAnO9QAEDxUADa8lAAdPRQAA72UACy91AATPlQAOb6UACK/FAAJP5QAL7/UABYAVEA/AJRAJYEUQAwBlEAygdRAGQJUQAIC1EAogxRADwOUQDgD1EAehFRABQTUQCuFFEAUhZRAOwXUQCGGVEAIBtRALocUQBeHlEA+B9RAJIhUQA2I1EA0CRRAGomUQAEKFEAqClRAEIrUQDcLFEAdi5RABAwUQC0MVEATjNRAOg0UQCMNlEAJjhRAMA5UQBaO1EA/jxRAJg+UQAyQFEAzEFRAGZDUQAKRVEApEZRAD5IUQDiSVEAfEtRABZNUQCwTlEAVFBRAO5RUQCmU1EAQFVRANpWUQB0WFEAGFpRALJbUQBMXVEA5l5RAIpgUQAkYlEAyGNRAGJlUQAGZ1EAoGhRADpqUQDea1EAeG1RABJvUQCscFEAUHJRAOpzUQCEdVEAHndRALh4UQBcelEA9ntRAJB9UQA0f1EAzoBRAGiCUQAChFEApoVRAECHUQDaiFEAdIpRAA6MUQCyjVEATI9RAOaQUQCAklEAJJRRAL6VUQBil1EA/JhRAJaaUQAwnFEAyp1RAG6fUQAIoVEAoqJRADykUQDWpVEAeqdRABSpUQCuqlEAUqxRAOytUQCGr1EAILFRAMSyUQBetFEA+LVRAJK3UQAsuVEA0LpRAGq8UQAEvlEAnr9RAELBUQDcwlEAdsRRABrGUQC0x1EATslRAOjKUQCMzFEAJs5RAMDPUQBa0VEA/tJRAJjUUQAy1lEAzNdRAHDZUQAK21EApNxRAD7eUQDY31EAfOFRABbjUQCw5FEASuZRAO7nUQCI6VEAIutRAMbsUQBg7lEA+u9RAJTxUQA481EA0vRRAGz2UQAG+FEAqvlRAET7UQDe/FEAeP5RABIAUgC2AVIAUANSAOoEUgCOBlIAKAhSAMIJUgBcC1IAAA1SAJoOUgA0EFIAzhFSAHITUgAMFVIAphZSAEAYUgDaGVIAfhtSABgdUgCyHlIATCBSAPAhUgCKI1IALiVSAMgmUgBiKFIA/ClSAJYrUgA6LVIA1C5SAG4wUgAIMlIArDNSAEY1UgDgNlIAejhSAB46UgC4O1IAUj1SAOw+UgCGQFIAKkJSAMRDUgBeRVIAAkdSAJxIUgA2SlIA0EtSAHRNUgAOT1IAqFBSAEJSUgDmU1IAgFVSABpXUgC0WFIATlpSAPJbUgCMXVIAJl9SAMpgUgBkYlIA/mNSAJhlUgA8Z1IA1mhSAHBqUgAKbFIArm1SAEhvUgDicFIAfHJSABZ0UgC6dVIAVHdSAO54UgCSelIALHxSAMZ9UgBgf1IABIFSAJ6CUgA4hFIA0oVSAHaHUgAQiVIAqopSAESMUgDejVIAgo9SAByRUgC2klIAWpRSAPSVUgCOl1IAKJlSAMyaUgBmnFIAAJ5SAJqfUgA+oVIA2KJSAHKkUgAMplIApqdSAEqpUgDkqlIAfqxSACKuUgC8r1IAVrFSAPCyUgCUtFIALrZSAMi3UgBiuVIA/LpSAKC8UgA6vlIA1L9SAG7BUgASw1IArMRSAEbGUgDqx1IAhMlSAB7LUgC4zFIAXM5SAPbPUgCQ0VIAKtNSAMTUUgBo1lIAAthSAJzZUgA221IA2txSAHTeUgAO4FIAsuFSAEzjUgDm5FIAgOZSACToUgC+6VIAWOtSAPLsUgCM7lIAMPBSAMrxUgBk81IACPVSAKL2UgA8+FIA1vlSAHr7UgAU/VIArv5SAEgAUwDsAVMAhgNTACAFUwC6BlMAVAhTAPgJUwCSC1MALA1TANAOUwBqEFMABBJTAJ4TUwBCFVMA5hZTAIAYUwAuGlMAyBtTAGIdUwAGH1MAqiBTAEQiUwDoI1MAjCVTACYnUwDAKFMAZCpTAP4rUwCYLVMAMi9TANYwUwBwMlMACjRTAK41UwBIN1MA4jhTAHw6UwAgPFMAuj1TAFQ/UwDuQFMAiEJTACxEUwDGRVMAYEdTAPpIUwCeSlMAOExTANJNUwB2T1MAEFFTAKpSUwBEVFMA6FVTAIJXUwAcWVMAtlpTAFBcUwD0XVMAjl9TAChhUwDCYlMAZmRTAABmUwCaZ1MAPmlTANhqUwBybFMADG5TALBvUwBKcVMA5HJTAH50UwAidlMAvHdTAFZ5UwDwelMAinxTAC5+UwDIf1MAYoFTAAaDUwCghFMAOoZTANSHUwB4iVMAEotTAKyMUwBGjlMA4I9TAISRUwAek1MAuJRTAFKWUwD2l1MAkJlTACqbUwDOnFMAaJ5TAAKgUwCcoVMAQKNTANqkUwB0plMADqhTALKpUwBMq1MA5qxTAICuUwAksFMAvrFTAFizUwDytFMAlrZTADC4UwDKuVMAZLtTAAi9UwCivlMAPMBTANbBUwBww1MAFMVTAK7GUwBIyFMA4slTAIbLUwAgzVMAus5TAF7QUwD40VMAktNTACzVUwDG1lMAathTAATaUwCe21MAQt1TANzeUwB24FMAEOJTALTjUwBO5VMA6OZTAILoUwAc6lMAwOtTAFrtUwD07lMAjvBTADLyUwDM81MAZvVTAAr3UwCk+FMAPvpTANj7UwB8/VMAFv9TALAAVABKAlQA5ANUAIgFVAAiB1QAvAhUAFYKVAD6C1QAlA1UAC4PVADSEFQAbBJUAAYUVACgFVQARBdUAN4YVAB4GlQAEhxUAKwdVABQH1QA6iBUAIQiVAAoJFQAwiVUAFwnVAD2KFQAmipUADQsVADOLVQAaC9UAAIxVACmMlQAQDRUANo1VAB+N1QAGDlUALI6VABMPFQA8D1UAIo/VAAkQVQAvkJUAFhEVAD8RVQAlkdUADBJVADKSlQAbkxUAAhOVACiT1QARlFUAOBSVAB6VFQAFFZUAK5XVABSWVQA7FpUAIZcVAAgXlQAxF9UAF5hVAD4YlQAnGRUADZmVADQZ1QAamlUAA5rVACobFQAQm5UANxvVAB2cVQAGnNUALR0VABOdlQA6HdUAIx5VAAme1QAwHxUAGR+VAD+f1QAmIFUADKDVADWhFQAcIZUAAqIVACkiVQAPotUAOKMVAB8jlQAFpBUALqRVABUk1QA7pRUAIiWVAAsmFQAxplUAGCbVAD6nFQAlJ5UADigVADSoVQAbKNUAAalVACqplQARKhUAN6pVACCq1QAHK1UALauVABQsFQA9LFUAI6zVAAotVQAwrZUAFy4VAAAulQAmrtUADS9VADOvlQAcsBUAAzCVACmw1QASsVUAOTGVAB+yFQAGMpUALzLVABWzVQA8M5UAIrQVAAk0lQAyNNUAGLVVAD81lQAoNhUADraVADU21QAbt1UAAjfVACs4FQARuJUAODjVAB65VQAHudUALjoVABS6lQA7OtUAJDtVAAq71QAxPBUAGjyVAAC9FQAnPVUADb3VADa+FQAdPpUAA78VACo/VQATP9UAOYAVQCAAlUAGgRVAL4FVQBYB1UA8ghVAIwKVQAmDFUAyg1VAGQPVQD+EFUAohJVADwUVQDWFVUAcBdVAAoZVQCuGlUASBxVAOIdVQB8H1UAICFVALoiVQBUJFUA+CVVAJInVQAsKVUAxipVAGAsVQAELlUAni9VADgxVQDSMlUAdjRVABA2VQCqN1UATjlVAOg6VQCCPFUAHD5VAMA/VQBaQVUA9EJVAI5EVQAoRlUAzEdVAGZJVQAAS1UApExVAD5OVQDYT1UAclFVABZTVQCwVFUASlZVAORXVQB+WVUAIltVALxcVQBWXlUA+l9VAJRhVQAuY1UAyGRVAGxmVQAGaFUAoGlVADprVQDUbFUAeG5VABJwVQCscVUARnNVAOp0VQCEdlUAHnhVALh5VQBce1UA9nxVAJB+VQA0gFUAzoFVAGiDVQAChVUApoZVAECIVQDaiVUAdItVAA6NVQCyjlUATJBVAOaRVQCKk1UAJJVVAL6WVQBYmFUA/JlVAJabVQAwnVUAyp5VAGSgVQAIolUAoqNVADylVQDWplUAeqhVABSqVQCuq1UAUq1VAOyuVQCGsFUAILJVAMSzVQBetVUA+LZVAJK4VQAsulUA0LtVAGq9VQAEv1UAqMBVAELCVQDcw1UAdsVVABrHVQC0yFUATspVAOjLVQCCzVUAJs9VAMDQVQBa0lUA/tNVAJjVVQAy11UAzNhVAHDaVQAK3FUApN1VAD7fVQDY4FUAfOJVABbkVQCw5VUAVOdVAO7oVQCI6lUAIuxVAMbtVQBg71UA+vBVAJTyVQAu9FUA0vVVAGz3VQAG+VUAoPpVAET8VQDe/VUAeP9VABwBVgC2AlYAUARWAOoFVgCOB1YAKAlWAMIKVgBcDFYA9g1WAJoPVgA0EVYAzhJWAHIUVgAMFlYAphdWAEAZVgDkGlYAfhxWABgeVgCyH1YATCFWAPAiVgCKJFYAJCZWAL4nVgBiKVYA/CpWAJYsVgA6LlYA1C9WAG4xVgAIM1YAojRWAEY2VgDgN1YAejlWAB47VgC4PFYAUj5WAOw/VgCGQVYAKkNWAMREVgBeRlYA+EdWAJxJVgA2S1YA0ExWAHROVgAOUFYAqFFWAEJTVgDcVFYAgFZWABpYVgC0WVYATltWAPJcVgCMXlYAJmBWAMphVgBkY1YA/mRWAJhmVgA8aFYA1mlWAHBrVgAKbVYApG5WAEhwVgDicVYAfHNWACB1VgC6dlYAVHhWAO55VgCSe1YALH1WAMZ+VgBggFYA+oFWAJ6DVgA4hVYA0oZWAHaIVgAQilYAqotWAESNVgDojlYAgpBWABySVgC2k1YAUJVWAPSWVgCOmFYAKJpWAMKbVgBmnVYAAJ9WAJqgVgA+olYA2KNWAHKlVgAMp1YApqhWAEqqVgDkq1YAfq1WABivVgC8sFYAVrJWAPCzVgCUtVYALrdWAMi4VgBiulYABrxWAKC9VgA6v1YA1MBWAHjCVgASxFYArMVWAFDHVgDqyFYAhMpWAB7MVgDCzVYAXM9WAPbQVgCQ0lYAKtRWAMTVVgBo11YAAtlWAJzaVgBA3FYA2t1WAHTfVgAO4VYAqOJWAEzkVgDm5VYAgOdWABrpVgC+6lYAWOxWAPLtVgCW71YAMPFWAMryVgBk9FYA/vVWAKL3VgA8+VYA1vpWAHD8VgAU/lYArv9WAEgBVwDsAlcAhgRXACAGVwC6B1cAVAlXAPgKVwCSDFcALA5XAMYPVwBqEVcABBNXAJ4UVwBCFlcA3BdXAHYZVwAQG1cAqhxXAE4eVwDoH1cAgiFXABwjVwDAJFcAWiZXAPQnVwCYKVcAMitXAMwsVwBmLlcACjBXAKQxVwA+M1cA2DRXAHI2VwAWOFcAsDlXAEo7VwDuPFcAiD5XACJAVwC8QVcAYENXAPpEVwCURlcALkhXANJJVwBsS1cABk1XAKBOVwA6UFcA3lFXAHhTVwASVVcArFZXAFBYVwDqWVcAhFtXAChdVwDCXlcAXGBXAPZhVwCQY1cANGVXAM5mVwBoaFcAAmpXAKZrVwBAbVcA2m5XAH5wVwAYclcAsnNXAEx1VwDwdlcAinhXACR6VwC+e1cAYn1XAPx+VwCWgFcAMIJXAMqDVwBuhVcACIdXAKKIVwBGilcA4ItXAHqNVwAUj1cArpBXAFKSVwDsk1cAhpVXACqXVwDEmFcAXppXAPibVwCSnVcANp9XANCgVwBqolcABKRXAKilVwBCp1cA3KhXAICqVwAarFcAtK1XAE6vVwDysFcAjLJXACa0VwDAtVcAWrdXAP64VwCYulcAMrxXANa9VwBwv1cACsFXAKTCVwBIxFcA4sVXAHzHVwAWyVcAsMpXAFTMVwDuzVcAiM9XACzRVwDG0lcAYNRXAPrVVwCU11cAONlXANLaVwBs3FcABt5XAKrfVwBE4VcA3uJXAILkVwAc5lcAtudXAFDpVwDq6lcAjuxXACjuVwDC71cAXPFXAADzVwCa9FcANPZXANj3VwBy+VcADPtXAKb8VwBA/lcA5P9XAH4BWAAYA1gAsgRYAFYGWADwB1gAiglYAC4LWADIDFgAYg5YAPwPWACgEVgAOhNYANQUWABuFlgACBhYAKwZWABGG1gA4BxYAIQeWAAeIFgAuCFYAFIjWADsJFgAkCZYACooWADEKVgAXitYAAItWACcLlgANjBYANoxWAB0M1gADjVYAKg2WABCOFgA5jlYAIA7WAAaPVgAvj5YAFhAWADyQVgAjENYADBFWADKRlgAZEhYAP5JWACYS1gAPE1YANZOWABwUFgAClJYAK5TWABIVVgA4lZYAIZYWAAgWlgAultYAFRdWADuXlgAkmBYACxiWADGY1gAamVYAARnWACeaFgAOGpYANxrWAB2bVgAEG9YAKpwWABEclgA6HNYAIJ1WAAcd1gAtnhYAFp6WAD0e1gAjn1YADJ/WADMgFgAZoJYAACEWACahVgAPodYANiIWAByilgADIxYALCNWABKj1gA5JBYAIiSWAAilFgAvJVYAFaXWAD6mFgAlJpYAC6cWADInVgAbJ9YAAahWACgolgAOqRYAN6lWAB4p1gAEqlYAMCqWABarFgA9K1YAI6vWAAosVgAzLJYAGa0WAAAtlgAmrdYAD65WADYulgAcrxYABa+WACwv1gASsFYAOTCWACIxFgAIsZYALzHWABWyVgA8MpYAJTMWAAuzlgAyM9YAGLRWAAG01gAoNRYADrWWADe11gAeNlYABLbWACs3FgARt5YAOrfWACE4VgAHuNYALjkWABc5lgA9udYAJDpWAA061gAzuxYAGjuWAAC8FgApvFYAEDzWADa9FgAdPZYAA74WACy+VgATPtYAOb8WACK/lgAJABZAL4BWQBYA1kA/ARZAJYGWQAwCFkAyglZAGQLWQAIDVkAog5ZADwQWQDgEVkAehNZABQVWQCuFlkASBhZAOwZWQCGG1kAIB1ZAMQeWQBeIFkA+CFZAJIjWQAsJVkA0CZZAGooWQAEKlkAnitZAEItWQDcLlkAdjBZABoyWQC0M1kATjVZAOg2WQCMOFkAJjpZAMA7WQBaPVkA9D5ZAJhAWQAyQlkAzENZAGZFWQAKR1kApEhZAD5KWQDiS1kAfE1ZABZPWQCwUFkASlJZAO5TWQCIVVkAIldZALxYWQBgWlkA+ltZAJRdWQA4X1kA0mBZAGxiWQAGZFkAqmVZAERnWQDeaFkAeGpZABJsWQC2bVkAUG9ZAOpwWQCEclkAKHRZAMJ1WQBcd1kAAHlZAJp6WQA0fFkAzn1ZAGh/WQAMgVkApoJZAECEWQDahVkAfodZABiJWQCyilkAVoxZAPCNWQCKj1kAJJFZAMiSWQBilFkA/JVZAJaXWQAwmVkA1JpZAG6cWQAInlkAop9ZAEahWQDgolkAeqRZAB6mWQC4p1kAUqlZAOyqWQCGrFkAKq5ZAMSvWQBesVkA+LJZAJy0WQA2tlkA0LdZAHS5WQAOu1kAqLxZAEK+WQDcv1kAgMFZABrDWQC0xFkATsZZAPLHWQCMyVkAJstZAMrMWQBkzlkA/s9ZAJjRWQA801kA1tRZAHDWWQAK2FkArtlZAEjbWQDi3FkAfN5ZABbgWQC64VkAVONZAO7kWQCI5lkALOhZAMbpWQBg61kABO1ZAJ7uWQA48FkA0vFZAGzzWQAQ9VkAqvZZAET4WQDe+VkAgvtZABz9WQC2/lkAWgBaAPQBWgCOA1oAKAVaAMwGWgBmCFoAAApaAJoLWgA0DVoA2A5aAHIQWgAMEloAsBNaAEoVWgDkFloAfhhaACIaWgC8G1oAVh1aAPAeWgCKIFoALiJaAMgjWgBiJVoABidaAKAoWgA6KloA1CtaAHgtWgASL1oArDBaAEYyWgDgM1oAhDVaAB43WgC4OFoAUjpaAPY7WgCQPVoAKj9aAM5AWgBoQloAAkRaAJxFWgA2R1oA2khaAHRKWgAOTFoAqE1aAExPWgDmUFoAgFJaACRUWgC+VVoAWFdaAPJYWgCMWloAMFxaAMpdWgBuX1oACGFaAKJiWgA8ZFoA1mVaAHpnWgAeaVoAwmpaAFxsWgD2bVoAmm9aADRxWgDYcloAfHRaABZ2WgC6d1oAVHlaAO56WgCSfFoALH5aAMZ/WgBggVoABINaAJ6EWgA4hloA0odaAGyJWgAQi1oAqoxaAESOWgDej1oAgpFaAByTWgC2lFoAWpZaAPSXWgCOmVoAKJtaAMKcWgBmnloAAKBaAJqhWgA0o1oA2KRaAHKmWgAMqFoApqlaAEqrWgDkrFoAfq5aACKwWgC8sVoAVrNaAPC0WgCKtloALrhaAMi5WgBiu1oA/LxaAKC+WgA6wFoA1MFaAHjDWgASxVoArMZaAEbIWgDgyVoAhMtaAB7NWgC4zloAUtBaAPbRWgCQ01oAKtVaAM7WWgBo2FoAAtpaAJzbWgA23VoA2t5aAHTgWgAO4loAqONaAEzlWgDm5loAgOhaABrqWgC+61oAWO1aAPLuWgCM8FoAMPJaAMrzWgBk9VoACPdaAKL4WgA8+loA1vtaAHD9WgAU/1oArgBbAEgCWwDiA1sAhgVbACAHWwC6CFsAVApbAPgLWwCSDVsALA9bANAQWwBqElsABBRbAJ4VWwA4F1sA3BhbAHYaWwAQHFsAqh1bAE4fWwDoIFsAgiJbABwkWwDAJVsAWidbAPQoWwCYKlsAMixbAMwtWwBmL1sAADFbAKQyWwA+NFsA2DVbAHI3WwAWOVsAsDpbAEo8WwDuPVsAiD9bACJBWwC8QlsAYERbAPpFWwCUR1sALklbAMhKWwBsTFsABk5bAKBPWwA6UVsA3lJbAHhUWwASVlsAtldbAFBZWwDqWlsAhFxbAB5eWwDCX1sAXGFbAPZiWwCQZFsANGZbAM5nWwBoaVsAAmtbAKZsWwBAblsA2m9bAH5xWwAYc1sAsnRbAEx2WwDmd1sAinlbACR7WwC+fFsAWH5bAPx/WwCWgVsAMINbAMqEWwBuhlsACIhbAKKJWwBGi1sA4IxbAHqOWwAUkFsArpFbAFKTWwDslFsAhpZbACCYWwDEmVsAXptbAPicWwCcnlsANqBbANChWwBqo1sABKVbAKimWwBCqFsA3KlbAHarWwAarVsAtK5bAE6wWwDysVsAjLNbACa1WwDAtlsAWrhbAP65WwCYu1sAMr1bAMy+WwBwwFsACsJbAKTDWwA+xVsA4sZbAHzIWwAWylsAustbAFTNWwDuzlsAiNBbACLSWwDG01sAYNVbAPrWWwCU2FsAONpbANLbWwBs3VsABt9bAKrgWwBE4lsA3uNbAILlWwAc51sAtuhbAFDqWwDq61sAju1bACjvWwDC8FsAXPJbAAD0WwCa9VsANPdbANj4WwBy+lsADPxbAKb9WwBA/1sA5ABcAH4CXAAYBFwAsgVcAFYHXADwCFwAigpcAC4MXADIDVwAYg9cAPwQXACgElwAOhRcANQVXABuF1wACBlcAKwaXABGHFwA4B1cAHofXAAeIVwAuCJcAFIkXAD2JVwAkCdcACopXADEKlwAcixcAAwuXACmL1wAQDFcAOQyXAB+NFwAGDZcALI3XABWOVwA8DpcAIo8XAAkPlwAyD9cAGJBXAD8QlwAoERcADpGXADUR1wAbklcAAhLXACsTFwARk5cAOBPXACEUVwAHlNcALhUXABSVlwA7FdcAJBZXAAqW1wAxFxcAF5eXAACYFwAnGFcADZjXADaZFwAdGZcAA5oXACoaVwATGtcAOZsXACAblwAGnBcALRxXABYc1wA8nRcAIx2XAAmeFwAynlcAGR7XAD+fFwAon5cADyAXADWgVwAcINcAAqFXACuhlwASIhcAOKJXAB8i1wAII1cALqOXABUkFwA7pFcAJKTXAAslVwAxpZcAGCYXAAEmlwAnptcADidXADcnlwAdqBcABCiXACqo1wARKVcAOimXACCqFwAHKpcAMCrXABarVwA9K5cAI6wXAAoslwAzLNcAGa1XAAAt1wAmrhcAD66XADiu1wAfL1cACC/XAC6wFwAVMJcAPjDXACSxVwALMdcAMbIXABgylwABMxcAJ7NXAA4z1wA0tBcAHbSXAAQ1FwAqtVcAE7XXADo2FwAgtpcABzcXAC23VwAWt9cAPTgXACO4lwAKORcAMzlXABm51wAAOlcAKTqXAA+7FwA2O1cAHLvXAAM8VwAsPJcAEr0XADk9VwAfvdcACL5XAC8+lwAVvxcAPr9XACU/1wALgFdAMgCXQBiBF0ABgZdAKAHXQA6CV0A1ApdAHgMXQASDl0ArA9dAFARXQDqEl0AhBRdAB4WXQC4F10AXBldAPYaXQCQHF0AKh5dAM4fXQBoIV0AAiNdAKYkXQBAJl0A2iddAHQpXQAYK10AsixdAEwuXQDmL10AgDFdACQzXQC+NF0AWDZdAPI3XQCWOV0AMDtdAMo8XQBuPl0ACEBdAKJBXQA8Q10A1kRdAHpGXQAUSF0ArkldAEhLXQDiTF0Ahk5dACBQXQDEUV0AXlNdAPhUXQCSVl0ALFhdANBZXQBqW10ABF1dAJ5eXQBCYF0A3GFdAHZjXQAQZV0AtGZdAE5oXQDoaV0AjGtdACZtXQDAbl0AWnBdAPRxXQCYc10AMnVdAMx2XQBmeF0ACnpdAKR7XQA+fV0A4n5dAHyAXQAWgl0AsINdAEqFXQDuhl0AiIhdACKKXQC8i10AYI1dAPqOXQCUkF0ALpJdANKTXQBslV0ABpddAKqYXQBEml0A3ptdAHidXQASn10AtqBdAFCiXQDqo10AhKVdAB6nXQDCqF0AXKpdAACsXQCarV0ANK9dAM6wXQBosl0ADLRdAKa1XQBAt10A2rhdAHS6XQAYvF0Asr1dAFa/XQDwwF0AisJdACTEXQDIxV0AYsddAPzIXQCWyl0AMMxdANTNXQBuz10ACNFdAKLSXQBG1F0A4NVdAHrXXQAe2V0AuNpdAFLcXQDs3V0Aht9dACrhXQDE4l0AXuRdAPjlXQCS510ANuldANDqXQB07F0ADu5dAKjvXQBC8V0A3PJdAID0XQAa9l0AtPddAE75XQDy+l0AjPxdACb+XQDA/10AZAFeAP4CXgCYBF4AMgZeANYHXgBwCV4ACgteAKQMXgBIDl4A4g9eAHwRXgAWE14AuhReAFQWXgDuF14AiBleACIbXgAA</prop>
				<prop name="Temps">REFSWgAAZmgCAIBmY/uame/weUBApHC/PQrXo0BA+PFw/11BQOF6FK5H/2FCQIXrUbge72VDQHH48ZBEQP/2KFyPwnVFQF1mJgJGQEgGAkcdA/c1SEAgAPUoHEm7QB8OAf5JQP/xPdvqSg0DBUxNBExA3ggA4XrUTR0DtU53QLgeDgCYT0A/Ad9cP1BAM4YBs1DeZQMkUUBSdgGxUbYlAyZSLQOXUk0DCtdTQHtmAlM9A+xTbkUDXlRA6fLQVP30tVVFA87cBD5WzQOwtuwEIFeVA5FXRQRXe0ApPgFoWEDsEADvhetYQGcBFD5Z1mUDRFlFAx4kFORYtg0DpVhlA2RYFQMgbViFA+NXHRPOV3UDW8hXJQPGV2UDxGwXoH4ddh12FaYfeBPDgACPWcLEH5YCwVfNA8DcHwj2H+gT/vK9FCcGLxgrFi0CFhK7TC9mLUYvaC+aKe7yAbmcL6YvyCvOL+Ar5i/4LxAiPzQ//i0uArdMP14/gD8Acj+UP7Y/oDvGP5g/qj/0PwAGTxhP8j9UTyZP6D/CP5xPAHZPaE/CT7RP3k/4T+pPDF8ABl9IX0JfZF8mX3hfil+sXwC2X3Bf6l/8X9ZfqF8qbzxvAB5vYG9yb4xvlm/QX7Jv3G8Axm9IbwJ/9G/2byB/Qn9cfwBuf5B/en+Ef75/iH+qf+x/APZ/EI+6fzyPRo9Yj0KPhI8Ajo9oj7KPxI+Wj6CPCo8EnwAWn+iP+o80n06fSJ+Kn5SfAG6fuJ/Kn9yf/p+gn+qfJK8ATq9Ar1qvbK9ur5ivsq/MrwC+r9iv4q8Mvya/OL8av0y/AF6/AL8Kv5S/nr+wv9q/dL8A5r/4v8K/JM/evzjPSs8UzwB+z3DPss+Uz8bP2M/iz/zPAB7fmM8S30TfVt8o34rfdN8Alt9A37LfzN/m3wDv+t8c7wAm7zjvQu9k727vkO+C76TvAL7vsO/C39zvFv/Y7zL/PP8AHv9Q/wr/fP9u/5j/qv/E/1DO/wAP6vGGIq3kFIDkFG1AfCT9Vg0TuFZtA9d1VkCvAjdMBOdVtrUDqlV9A29VnQM271VAzcx3APxUQG2ksQDXw9QEjVQ9E9tVVF0TDlRlE9hT7s0DoFNA1wE9alO2xRMyU10D+lJFA8VtUl0TjlLl80dSxRPbElKtA9pRxROiUbZ1A2xRPRM1US0T/m1Q5fPHUFUTg1B1A9tMUD0TFVAFE75PtlUTU0+NA+VOZRN47U5lAw9OdQOMTUDW1wIhTa0kTL0TVEy2ZQPvS7Uji0udEya1S30ESuUDSkp1FEm2rSOZScUTgknlA6q1Sd0TEZQUikrl8wdtS4UjXUsVE3NLTQPZd9wXzgJuSz0DaEsSjQNlBCfXAmEUJwYtBi2A/hVGLwAj9hVmL3gvii9LAr0TcaQvriXeFcYtvi/oLwD6L+Qf5hUWPyg7Jj84P2o/EHw/jj9QO14CeqQ/xj+oPwC6MbY99j/wPxJPJE8+T+A/AFpPbE8mTzBPkk+0T0ZPqE8A6k/8Tw5fIF8yX0RfRl/ITwBiX4xfdl+gX2pf5F/eX/hfAMJfBG8mbzhvSm90bw5viG8A2j+Ub55vuG/Kb/RvBn8YfwAabyx/7m9Yf3J/hH+Wf7B/ANJvvH/Wf+h/+n9kfx6PMI8AQo9cj7Z/UI96j7SPno+oj3bKj0tAPwEonEsFE1s+TI0DJU0VlE7l8zMnT00UJBSFUL0EHBTbjFFdEwFSbQN2UvY9A+hSfRNbU0Bxth4B0FNtE0RUbQO2bVTtA0JVbRO0VRWUWkwEl0QEBVcNNFdlA9vfV30TS1jlA8pYtgWTHFn94ylZzRRZthUT01htA5ZYRQNVbVgVExNYTQPXV0UTRcgkBMAUrx6ltgLCNKeCvhLBJK9Wr2ivcqEeAr0gfK+Gr5irnqV+ErvEr86lwLav0K8Cv+z3BrV2ApxXtBUkJAQgHATNVv3jiWVWbQNGpJU8BMhVfRRtVe0DUlU9AxhVvRNr0VQ9A5iElGJU1ZS2fATzUwWTvFNFA4UtU2UDT1NFEwhslWSUa5tSFRNjzAQuUk0DbfcEFL5RPQOIUX0DW0NRfRMLUUUD1SwUbZ4MFGdQpQMwUG0TrfQ8FIVPNQROzQROql0UTv3kTR0UTeXz521MHQN9TP3jGUxdA22aXDQzS2UDz0qtJK1KdQMMSo2USQUTflVJVRRJvQRJ5RRK7bQBSr2U9BdOPa4lBi8YKx7fACAvOi9U31YvkC+K35zfriUAni3WL9Db5t/gLwrvVD9ePwAo7zrvZO9274jvmu+s777vANDv4u/0j/7v8O/Sjyz/Jv8AOP9K/2T/hv+Y/6r/tP/O/wCw/8L/DA/+/zgPCg9MDyYPAHAPeg+cD4YPoA+yD9QP7g8AAB8SHyQfNh/ID+oPZB9eHwB4H6IfxB+2H5Af+o8Ml46yQyhNHSQknzaVfrNRRZ+kV5xmwlxsl4aTVC3D0FSEl36TVQWjJ2S0mEy0awlXJcN3rJTjV1WT22ZYLbPMWG2TIFm2ZZMrWcWTClkVxFi2xbOYWCXDV1iVkwUEBKfvEsSkr26tRqVGrUavAHivKj/kr5Y/qD/qr8w/3q0A1j8Yv/o/JEeGwzS3LpNEv9YOokhW3ZRWhcPKVdp1w42MlFRVrbMMVWrllFQFlFR1k2RUdcOrLVQlw/e8tL/EtIjVU4WzQay0DHSU1FLKHcRSBdRSLcRclPhRqm2TwAzEexTERfS0Dmr8tNgsxKBEJGhQhbObMVDFs/hPndQ8xAVNT62Tk04lJq6zTX1E1U1Nw+4cJIgcJAhMtlUjoUstw0BLdcPdtUpdw3mkVBlKnaRJCqWzg7TEnsTP1s/oz0rhAJ7VbtUG3zDfQt9Eb2bfcN8Aot+Mb55vwNu23/Df+t/0bwAe7wB/En80f44PSH9af4R/AJZ/4B/yH8x/hh/gf/J/tH8ABo8Qj9ofPI8mj1iPco+MjwCuj6iPao/sj96P8I/CjzSfAC6fSJ86n1yf/o+Qn6KfrJ8Axp+onzqP3J8OrzCv+p88rwBWr2iveq+Mr46voK+6r9yvqMav8KNew0utw3QcJGjWJCRoTuUjakRULlBq/URQlbMy/LSoUXXDax1ShbOR5EQFU42ztXistOystHxUvbPvVVTdtFUFM9WUJEZkRNu3Vg1TJVe9U5NX1uUjGlitw4QMNOdY1N0mLiNZRUP//CTHWNRVRAQ0NfQk+Hw00FcCjSPCvD92P0DPUs+EP3bPAIjPOsm+PyBPys/cz+7PCE/Q+s8k166zZMSQHMRCV2rdQ/5sRLpkRHdWDTNtN7S09VXlI7pV3UOtfpQkNlXNVFS9U8O2pESNVAUzVVRNIxyqnETktESvdLRofCQy1VPNVFKV1FJFU45Stg0zV1JFQx9S/SPnNVGNI6JMJGxRBcQUVGv+UPW0UFUjkVDlI01aTLQiUFXUNCRPTFTb5U71I3hO5VMLTqqNVE1l1E2NREz9Q1CtTOVT60vlU4skZCHVS5XUSr1TY6zkA0qa5SOqxFR+Sb3mbiIMErzkirTllFxddG8GbQ5vAFBvIvlmb3Bvqm98/47/0G8Awm/sb+ZvIH/6/2x/bn8gDwACrzwPZg94D4oPnA+uD8APAOqv5A/erwAfEh/sDy4fAL8AIh9kH34fSB+aH3Qfph/QrwDyHwQvth8YLyovPC9eL9AfAFovlC9OL6gvui/cL8Yv6C8A8i8cPy4/GD+CL1Q/dj+IP4ASP5w/Vj+QP8I/7D8WwoCtS91D3ks1s+p8VOhqdFVOVeRPzTNqUB1ENky0UlG9Q8hR7dbOMm3K5NQ+U10Ds1O1tG1UfVOYVDWzClUN45t8VRWzCVYFVFTU6mZU1FpXXUS8tDNYDeNbnFhds/1YFcMw5LRrF1nN0+L0tKdYpbO1Zsy0JNy061dFU84FV2WzwazPXs9AUyZVPl8AaF9qz3xfjs+wX8JftM/mX2D4XwLfDN8GZdayp1ed41VxlFQw3FTtVNSqrLRrV1Z1sxhU1NpVvdOzn1WVtjayKlWd4/G1VF3juJS0c1TNMzratNQErNTMU+UDl1NmfdNeU+W0zGTuUt2zW6tSpbN2Un3TPuzUbQf01M9R5bOXURXDa2BRjWRRtbPlUJXza65Q5QRQvdM/UKVEbVCls6ZPXeM4TzWzbco8REVOhbPcTR20VU1l5E0F5EytZEzlA1nXXAeGsvxKtdOUrHTbNEpd49hJRbOQSTat44NJbbPFSbV2BnMBSq1kXPfeP1ADDv0m9W7iAWEshyb/SI9K/2yPZv+QjwCij7SPvoUGDcb/CA8CnxSfAF4PWA/qD0Sfbp+An5KfpJ8Atp/In9o/5J/2n9ifCq8krwAWr0CvYq90r36v8D+ir8SvAL6viK/ir+yvFr8Iv0K/VL8ALr9gv3K/nL+Gv6i/ur/kvwDWvwDP8r/0rw7PKM9Sz2TPAHbPIM+Kz7TPzs+Yz7rP3M9YluWOdU6CJU0t1E7VZG1P3VMNUH3jg1DF0zP4UA3mvtL/UXV07NSr51KlQ1nMZM7M1EJtVM3TslQFUyZVrXPLtFUt1FbFZGRkB1dqVeN1RGTh3FRNWFXj27VYxeMeWWXjK1lqlURZhUPVBFSWWIVD21VYfeMTWH1j31cCrXPEnF92X1BfQu9s737vAKBfou+07wZl3l/g7/LvBP9QDm8obxrxBtKaRGRhTORtINTkzValQ4lWvXPRSGT0q0BuQ1XV441V1gVTVlW1Qxqk1NRU2qVznJzUZlTV4y1UtoVD9VN9Y79TvXOIbVPFc1BTpXMMU530WvRknvxkZ1LlRFJV1K1RxXPAUbVDiiR0RW1RzWMOUfVz2FBN49OgUEVGzkNQvXP4T7b1c4hP1XMFT31Dk61O9XMoTk3kTb1zWKw0RSxEiExFYyGUBKG2FERAS9Xj3UrV430tSqVDGUpFY8HMd8Z11gbS+knVxErVw/dKAvVzSMSHVp9okx6NJo84jwBKH1yPbh+Ij5IfpB+2H9CLAO6F5o8gm+4V7h8YLyqfLC8A1s9gLwofdC+WL6gvui8E3wDeL9Av8i8EPxY/ID/6zzw/AKbP8M9yP2Q/lj+QP8o/1D8A5j/4PyJPBE9WPxhPWk9sTwAuT0BPUk+8T85P4E+aT+xPAPZPEF8iXzxfVl9IX3JfhF8Arl9gX7pfnF/WXwhv6lEu81lLdXSMBGhN9XROjWPbak+9Ey5QJXOlUNq1dFG9c6hR1eMdUtZV45FSXQRT9XN4UzJ98+rMZbT07VRN9KzUbdWc9ERWRQOzVpUEtkzkkFddc/pXvRN+zViV0+JYPdT81CVZWtXj/exkx1hl9Fj1BBVYTQRXldPSJO8271DjAoZywlTnVu9wf4J/NH8+fQC279jv0unOf/h/Co8k/yaNrN7T3GSOV9X0V+XT/qp89Lq81He01De81PetVUVjulVN44Cs1EVZVV2EvPTFVOXTjqz0bVashB5UhRPoU83TabGEZ15jU13T/FKlhFr89JAEBFhS1QMgfNQz6VG9ZCQEblF1hAwEawBRdfPJTNSTUBWDq1tQrdRQ5dPeZARTtlwE5U6l83xOxfMPbU7d06VNpfM8TWUDK9NMFYNrlJTrHNeWA61LRQPDSkUDY7yUA21KRWOqSZXTgknF81uvSf3TFUplBEpt0wMUS30EhC+uNb4VHh02HQA+HT4fYB96H4Svvh+or7qvAMwfBi3urxArDi8gv0ovfC8APi9Yv0K/jL+ev7C/wr/UvwDuX8hf4l8Uzx7P6L8yz2TPAFbPGM9yz6TPns/Az8rP7M8A5s8I3xLfPN8W31jfat9E3wAe33jfqt/M38bf4N/S3/TfACbvOO/C31TvFu9Y74rvnO+ATu+g79Lv5O/278DrzgNLVFWUzKSujAToPGTofJRT5U89BlaTUNWTUmRkbcgUBDpSZYPKUsWjmz5TZQOzU/VkxISYaVTd9JyEfoyE8FW1BLVW5YPsZIRaV230VxpFBFjlg5xY/WZOY/Rk0xVZ5WZ+k1i1g2ZYVi1jJFidlFflg8xUdwCmf5B/Wg9sD5Z/QA+SD7QPAO5/4H/SD/wPHo8wjyoRJh1WbuKnV82DcaQEMCwEWsv1qmyEZ1aVoxhkhK3avPSdVe2TY4SEKm1VzYPxVGVjuFRlc2uBVHX0VC1jBFQtBDVTbeOX5IRcU+1klGSt7vyEuFItZFLlgzzafGVS3ZPPUaWDlVHWpQNgUZ0UUe2T81BqNfRQbeRQ3ZM/UO1jbQdk9KJPZWM4T0Vja8pOlWROZWPYTRW0tU1VJE29g55MpYM1EUyNlBS3DhILfLTzkAaSbTDslNNJ5YOMSSX0rUlFg8VJXWRKZXOxBUqlA0CMp0a/gLPGpS6vADg/Wq9cP26vgD+ar6Q/tj8AwDMWtc495j/YOw6/EE8yvwB8vw4/SE9aT3RPlk+oT7pPAMxP3k/wT3rvBF8G/8DvIl8ARF9mX3hfSl9cX45fAF+qXwDEX+Zf+F8SbyxvNm9Ib1pvAGxvbm8gbypvtG+2b8hv6m8A/G8Gfxh/Kn9Ef05/QH9yfwCMf85foH+af+R/zn/gf7J5rKaV5oIMTE2UTa2UTlbFkyNP7QMNPJSDRCTb91Dlg2xR9SPhURT9FrZy5wyUWeSE0xAGkmtAVNWTssQUJFUlE6uZVU2UVtUUVpXzBdlXhUTsBN1XlTNIWNalA7BYpfRZJRMpWbJVJFmNlBQElliV81UtWO2TE1jdk9/U96YNBH4NJkLBTJ9WnV6fkJ+qDwC0n8af6A/aD/SfDh8grzKvtESnrnKaVBRhV70zHrZUpNpWPROJVmUjSNp0FAdsFMpVTSOPVTZ9g1RVbRMaVXWEpPRtnMQUZFQNoy1UlfNb9VNNI79TZSOInIRrUFN9FFN9g9RSlSRmhIRnUl0U9BT4UcUjzcB09IpRZfau8g5RNrVz11D1I6FQlTREtNsxUGUj+E+VM4hP1vWDHE+9JE6VMyhOVvWDvE2dpE2dE+o8hKuFTA2jHZwktRyEOrVLfSRKPRN5Sv30SmitFNwnHiNJVRPhSbV0FUplhEo9o0vEN7Z9JkUAljUuP0DPSj90P3bPiM+aPwCsz77PyD/yPwRP5s02TyjfAEJPfE+2f1DfQt+U36bfuN8Ayt/c345v6N/y3xTvJu847wBS72zv9n9Y75rvrO9m77DvAMLv/O/m79Dv8u8s/0b/aP8AOv98/47/oP96/7z/Bv/Y/wBy//z/Fg8oD0IPTA9WD1APAIoPnA+mD8AP0g/kDwYf+A9UcgG2grmM1UxdpE1NgytjThWTZmy0LES3DgKbF1EVk6ZRbbQMtJBtUl2DA1PNs3VTVaO16twVVKWT0FRNI1+1VXUjzrwUPlZNI69ZVmWm9oKMV82kV8Uj22BYxSPgWC2zIllWdSMeWX2D9OyEwPwUq4JY9SNBJJQD/BTSRVd9g8SEn4aVLrLCXC8Abi+AK5afoC+yL9yfRp3OL0Dgn/KfDD8uP0A7BpK35CStkIQkUlfVow9spLpqhKR3xIQ3hKT3VZWztbq8FH68hEVV9YRV2s2zxcSkjVR1E1ZUWgUkVJ3D6FNdo7HspLN4UyUklIT8UrU0UloNw46EhFdSnYMgjISt6XSEsVE9M3s8tDfWHLQAUbWDyVyEk1DWPTNbUD2EUMUT3k9qDcRPnbPlhLR8Tm00rU5do6FNhTRN1aPPtUw9M2s8hAVMBZOH1lTEIUvlJErlI2BKNsUT/kkFk6dJHSTkRFuiSbWDGUp1tEp9gwUUvLRYFNdW3c7FZs1OzwBQX2LPbM+GX6DPql+cX97NAN7P+M863xTfFt84b5LZRm8AEA96b4xvnm+wb8JvZG/mbwB4DxofBH8efxB/On9kf05/AGB/Ih+kf7Z/kH+Cf+R/7n8A4H8SjyyPHo84j1KPbI+GjwBoj5qPRI9+j/CPuo8Enw6fABifMp9MnyafWJ96n4yfrp+AwJ+qn9yf/p/on5KZ5iKA1UtlREuVs6qktJ1Nav2kTu1ET6UTTFBFE7PBUC221rLIUaUTPLVSzRRSZRMhUwWDlw1TxbMJVH1ErKSzMJ41tuYi8FVlE2FWPRPT1VblI0AcNK1UNBdYtqUTnFgdM/1YDcMutVkVRFnNE+9YBYO3bVh1E3ZYnbM1WB1EBVelE8xEJ9YvuC9qv0wvAL4vUL+iuZ6/0L8iOR4/AM+AEs8kzzbNNhNMx94zhCSC2oQkQjy07FbFU6hWZpUTZVZdRIQ051WNk1uqVfWzbVUFUzSkxG3txDS2VK1TflRVM7VHxMQOxDTWU8WzoNrkNGiUFCVTrVPuUpo9U7WEFIBSzcQURBCtUg1T2FGNRFGtU15WdBQmURW0UMVTuGQUbYFUREtQTRMTUHU0tU+txE91E8ZODUROtmUT8U3FU4hN9bMdKU0lRKRES6REy5RXVjJtB1xUoUpFE0FKdUS1SRVDkPREeUltpEkKrcRKJURKPdRcV05v4GMAxlU2X1hfal9s735fkO/KXwC8X67v6FsmXR5v8Fsubyj/ADr/TP/WbwiPgv+U/6b/uP8Ayv/c/+7/mJ8SryQPHq9ADwBSD1wPVg+AD3IPnA9eD8gPAAqv5A8GHxgf6g8sH04fYB8ASh90H24fQB+KH7wfZh/YHwD6HwwvHi/wH0ovXC82L2gvANIflC+2L7Avoi/cL7YfAD9sGjk2wotLZaMMTJUzM+pM1TSU1OhOdUR0RLWFbNT6ZERuUWXT42g0RBNA3iLKBEQ+U23zy7NTBVNEvMcOUihVWvVDmZzEClbt1FbdI1XqfMRYXMThPMRLLLSbtVhVow5ZBbaGwhVNWe1D4ljdRCREVyy0AxVY7TaWM8S/fr9Is25NAGZPkL+av6RP1r/YT+K/9E9A9r8gX0LPNF9OVS4Cp1zE1WHERCAUVN18xJhWtC1EfMQY3DTaVY2jn6qsxFScxBrMpOGspKy1VG30VN0jOlStMwS1VD20UyXTiFMd01DZU7VUpDTjUk1Tq1K2rTN0UlWjPlItAwe2HNTAUd0jilGtVFG2taMcUYXD5VDN4661UC0EUI2jP1Al0/iVT5XUT0VkT1VkZDRFtU61o9yk1HFNTVMLapTVTE3jIUykvUsl0y1Y5CT3Sq0zlNRkA+BKJtNJLUOH5NfuM0lt8w1T1GTUStVUnOcuDe7tAEbvYO9if3R/lu+g77rvrH8Azn/46x719u9Q+/7vCI86jwBs/1aPcP9yiXaPoI9yj8SPANaPwC/ij+yPJj/4jyqfRJ8ANp9gn1qfjJ+Wn6Cfsp/cnwDOn+CfEq8kr/6f8J86r3SvAG6viK+ir6yvdq/gr/KvBL8Axq8gvxK/TK8uv0i/Yr+MvwA+v7i/Ur/Mv+a/0L8CzxTPTB7FRmKcSx1kVDQolNSrKE5NUyt8ZCxk1KNWTNQYUUUzjETU/zzUa3ZSXTRSRTNcU0Vjtez0VGDMVNNUjWRVxiXTuFVVxIRX7tIJVzZl05NXfTP+V710BETLzlgdQyIMR0ZiDFm2JUPXWMUziVi9c0gZWCVkPNTXV33UxE+2TwBw34LflN9e36jfyt/c3xZfgADvEu8k7z5fQO9S6b7SkK1XHUNSV6VTD/TUzVbUNIlW5WNIjFQH3DTbylW904BVBZNHVawd1KxU1FTVc560NGZtVPXTLVQlQ/dTTXNbsVO9c3hTnWNBrMTVDKw01BxkniRkZ1LWvdMwUsUz6YQ0s1Fq9dN9TGRFjMQPUb1za9hQnWOhdDRqUEVzzSV8NN5PnWRsNAVPtgWTl05FMyxOTXPB1U3FZE1F1EylU29MrEU2RnKlS4UzQ0x04W1KHUOCSn0zHkqlU1uvSYUzg0kV9El1NDVJnWRKvYPzSvU03HcAro/Ag751fn1Of3h/gn+MDwCef7B/sg/UD/Z91gUOjzCPACIfNB++j4iPSh90H44foB8Ash/EH9Yf6B/6HyzP9r8gzwAyL0QvVi9oLxovfC+mL5gvALovhC/OL/Avyi8MP9YvSD8AKj9sPy4/YD9qP6w/lj+oPwDyPwRP1j8ITzpPFE9OT2BPAHJPhE+GP6hPmk/ET+5PiE+g2k8UXyZdVuPEZHhUxGi7TUD30T2qTpXDpi1PLVNKUC1kUN1kVPStqDz0HVKdY5GcVCFlU430U+XEzOR+VLXza+9UXQRVVQPVVZXDq0ZWvcRWvdNA9NStVVflYxgM1IJE1Ocs1K0pJNQnWZ1j8UTUt1VYVVRY7WM3NGT4dOQL0lfdY8Ts35bfeG+KbwCcb57fYG/Cb+RvLuX23xB/gCJ/NH8271jjVuXu43Tkgqp05EL0xVaFw7yc5He1VgUjN5Tk6FUtU6rZVbX03FQ2VYXD/FRWNfPDVEVzi8TEVczk2w5UzcPYU9VjoFO2ZVNqU93zMlMFBFLazXRS1QOOUj1jR1K23fMSUmVT2lHd86K2hMRsUVUDNVH1xFCaPWPHXPSBUB0EbPQV1nT0vk+FE1OE9OVOslVUTn3klPSMTV0DIdVNVeRMxeNUtPTvS2rVdEuVwybM9MNK1QNtTuz070kt05lJ3fTVSWVUSb30SmVTikoKneRLBXNdFBcGLb4Ndg8AUA9qD6QPxg+on7qfzJ/uDQAWFRYd/g0WHwgfIq9MrwYvAIAfaq90r46vuK/Kr9yv7q8AOF8yXyS/Nr8Qv0q/VL9OvwBov3q/nL+Gv7i/2r/0v/6/ABDPsr8sz/ZPaM9Sz4zPns8AgM+qzzTP9r/oz8rP/M8W3wAo3zrfTN9W33DfYt+c33bfALjf2t/03wbv0N+q3zTvdvMC1JSuxPVkX3ZVfoOEV1ZSG8hRJeM6Uu30pF+2VbIG8nzEV+byflXVY/CtVTXzY1bVVFaFU0S0bHfG4hwsZIdY7QMBrVnVYzBZ5fRZBXPtrVhVA7VY9fNzPPQzd1hA9uDwwvVXxXMLzFftA8H8b65vgPte9QC2b9Bvym+8/97/+G8Kf/z/QAYPOA9af1wPpuPM9IDM9KbzVf1WjVSUdGecdCdspHemgqxVdZNxVTVjazhVhXRUbeO6VGWEaVQlhNwEEdQE2lM985ujU8XjbFOFVPR08LVSnZO4nFSBUhVjSW1SVWMUUsXj3FFVY22kVIRuUW3jKlGlo9PzUI10dISFhOROUJbdwxdQ/YPChIfOks61TuXkThVj+U19U5CtTW2TJU0tBEw1Y1hAxIfexZ6DXOXkj36CnvyHCqbjSX1TMOwU6xDWhXaVAN7PQJ9SmXaVZi1en4Cfkp8AnJ++L9Av4i/kn/afOKs+rwA4P0o/pK9mP2A/cj+kP5Y/ALA/2j/sPy7vQO8q7yRPNk8A8N9aT3xPdk+IT1JPxE+mTwDQT7JPBF8OX+hPMl9UXx5fAGBfcl+MX1ZfSF/KX9Rf5l8AoE+qXwRvzl8ob1JvZG92bwAYb0JvrG+Ob6hvum/0b/5vUPhvKn/Mhw6TTB2T52TkW+VNtSPoTv2D4oSEi4NQtSP4ZBRLgC4y4dVRtVNXNITKPBQ8U2z95ASEQlT9g7JUJSRVVR2Tl9x0B5wEd5QE1eikBFd0BN9EBEtY2s10WMXjDFk9AytZVsUzE1l1I+E09KVM9AtVWC2EWAWGluOc/279AJb9hhOUh37/sI/Cj3SP5v8A+I8Kn0QPLp9An0oPZJcelaq2Uqf85GHkhCAclN1qlASYnARXpAQXVg1z29pVHZOdVUUTVFVmDXMaVZ10xOSsVMU0rVRV8zxURRME7JTMbVPFE4hTrRNQU7UjWxhTxTPjUk2TqzQUa3RS7ZRStVMHUq0TbcCc5IpRxXNSUQX0zVFN8+VQXeR8FHdQtt0TP1DFE/hPtSOI2U8F9JQUrk6FI0VOlsUT2E39JE3ldHR0iC1MHZMdTF0ES8UUFHSb90rFM5NKjeTspNNtST3zg0lV84xJNYQZSY0U9KTUSp3krCe2XQAuNVYtXi9wL4ovlC+mv7gvAFIp5i/ov/ovDMcePxg/Mj8ATM+GP7g/cs+Uz6bPeM+KzwDcz+7PgG/6zwTfJt8430rfAFzfbt+A3zp/nN8uf7jf2t8ArN/e3/DfIu8s7wbvSO8q7wBs7zbvmO+C77TvHt/I7wL/AAz/Bv9o71L/PP92/4j/av8AnP+u/xD/wv/0/xb/2P/q/9gsDw4FBhKcS/0TPkxq1bMotBVO3XMnT+WDszBQ/QSMdBhRDbRRVn2zAVIlI3YcFOgkpNVbBBTsDKRg5JTTVJqlpFXFE7hVbQS0lJptVk2TC1edE5NXrRNrAFjVtFj9E85YrRNbIFllkylZRYMFNISt0RSEglgto0Q8hAUtWO3j11cto8Tkj8aNAIaFho2eH7Af0o90Hw6f+B8AGp8cLy4vQC9an1wvTiXmEtWQlIRSBIQPFCTNVhZlk4lW3aNIpJTrcNayW8hV/ZN8VcV0VWWTrQnUlNFUrXOazHRitVQtFFSNA/NTFSOtVVPtdFPlE0AEpAjEdG3SJKSbUs3DY1Lts2suUmV0UeUTsFFlk6t5UY0DQ5wEDKR017VQZQOejHRoUMVzItlQtZScpG5PFSP9TmIFg4+kpHsA7wK8TQ2k1U0Fg89kdGdsdAVMqF0GLrWuo0pVNEpFgxVtSt1zp0llA35JZZObmUlFg/VJJcTspPMFStWzSAzHxs3OvV6/eL8Akr+UT66/2L/Sv9xP9r8oywAOXwjLXs84zzpfzM9mX/DvAMrPrF++X9Bf4l/0XwZvGG8AGg80b0ZvMG9ib2xvRg+YbwCqb7Rvzm/Ab/Jv5G8Gfxh/ADJ/TH9ef3B/Sn+cf65/gH8Ayn/sf5Z/8H/ifyyPDo9IjwACj1SPfo+Qj6qPdI+2jxiPAOKPDJ/OjwCfEp80l9alLqPabARoxKRoToUzok9WHZNKUEWkUPWkUd2ja6hRzaRSJcORUlUUrVMdc5dT1SRU7UN+tVTFM+/clF9V/aRVWk0UVo0Ds1YVNFcdk6uqVw0zFyQUgEwU5JlYfQQ0FCVZnTRUFLU1WN2jeFQUNVgdRIwkAdJkH3YfgB+aGZYfuK/KHwDUr+6vAL8aLxS/Nr9YL2opqFa/SLN+QrGMJIKMJELVV2UD/vQEurQkd1ZmHXM3Vh1E7ASoVcUz1W/0lDTEJPz8JMNU2kWzi9QEU1SdAxxUWq0D1hQ0oFPVRFN9Q1sxUx2T+lLltFLFA22MvJRVUs0DEFLlI2vaUYWUUR2TalGdltqes1ANM8dQfUORUNZFs0tQlUMVjDS6T7bFM09PfUPhTk2kTlr9BE4ts51NrZRNTVOzsUyFxMw050sNM4fZS62UNJS6Sh2TWkpKlUPlHESVDEfmIqokRFMRSqU0LNQPbJRUpF8ATk9gS3ZNfk+Q36pPtN/uTwDIT8rf/E8mX0BfGllGX2BfAGLvRN927yB/ol+8787v4O8A8u8E/xb/KP8yn0z/Fp9g/wBy/1T/fv+o/7r/nP/G//D/AAIPFA8mDzgPSg9cD24P6P8Aig+cD3YPUJ/KD/QPBh/oDwDyDzwfHh84H2IfdB+GH5gfALof1B9WH+gf0h8EL/YfMC9sGinmooBLnbPeS+UjzerUNOVNBdSElOJP2H02biOENFJRBcPGUdbt01hSPSPKPDQ+U9a147NTNaRUTcOaVNq1MwzctHxVPSMKVtZFs3tW/bPspLRaV9qlk8ispDFY/bOcWGolxFjlozA0pBVZjSTWLKSnWAXDZiSkJFgWRbPrV/2zzOSvxq+QPwCqr7Q/5q/gr9o/7D8mvQ5PQDC/Qk9UT269Xr0mIqeEtJlxHDU0RO1WxbSstFdatLQXrETYVV1Dm8y0TOuQFjIoVaVEBMS23JTbb1Tt0zhUhdMBVKy9JMwkk1NdQ1vUJVO29dPuUl2zqVJVw3K2vCQ6UrXjA1JdQ8utUZXTlVH1016klCg2ZMTkUDVDrVC15HxUWz1QNaMFUA3ET52U2U+tJLzEPU5tk9RN1v2zbE3lswPExJ1MSh00TC3Tz7zX3pNKTcNrikpdQyv8VMpJ5bNrg0mNtEmF08FJRcMLMEq9VEoFpLzXpu+44wC+3W7fgG+K36Tftm/A3/rfAOxv/m8g6xbvIH8i71R/Zn8AgO+Cf4x/tu/Af9J/5H/2fwAIjxqPLI9GL0AvSo9Uj26PAICPko+kj06P0I+6jwSf9o8AGJ8inzyf/o9Qn2KfhJ+mnwCQn7KfxJ/Gn/Cf0p8Mrw6vADivGq9Ur26faK+Kr7Svbq8AoK/ar/Sv3q+wrxq/LL82vSoWY0v9swzcxUylxIQn2m4jT+XDZ1D9s9xQFkXDUFFN4+FcVEPADmM2NMQ8Uy3Tr1OdY9sgtgaSl1TlwwdV5cOXrVV9QwlWfUN5rETorVatI1ZXPdPENEQtrVgVM5hY5SRZBWRZVrVzE1mlxFidY6VcNFtkWB1jIlh9Q+kUNxB2P6A/sjEeYsKUz47PuM8A2s8cT/Y/+M8iTzTfRt9Y3yBqT3xPrkOUT6ZKmLRPxk0QlmPcT04zBFRx/E8OXyBTNhZiI1MN0+BSTTQ8X0hOX2BbNrIadF+eYnWMXyyeXcayqk6VY0G8X85VIjZSmdxXXuP0VE/0XwZtsp6yhxRnnmLFSQVzThVK5VRKBZM3pGduf2BrAJ5tjm+gb6L/zG/Obwh/4vEA1v8ACz51Pn0+dTZ/EA8yDwBc/7Z/sH+KD6QPlg/QD+IPAPQPBh8YHyofPB9Wv0gfYh8AdB9OH5Afmh/EH7YfoB8CLwD0Hx4v8B8SL0Qv5h9oL0ovAIwvni/IL6ov3C/eL/AvCj8AJD8mP4gvOj9kP34/gC+KPwC0P54/wD/iP/w/9j8gTwJPqDxPdiXOspxkRDqEtCFVTYVETi3kTy3TDYRU24NQdSP3UEVDilFaDeRSpVN0UnUj5zRU21lTdbPMUx1jQlS2pVO0VC1jQFUdY7KtVcUDI1ZdVFad5Fe0xQQs1N2U1EhYnbPHtjTEHFmd4yVZpdMBbVmVs85YpdORWG2zbVNcVBFYrVPWV61UAOTPDtWmxZ5dzsXOz8jPil8ADN8O3xBvIm8s30ZvWG9qb2h8b37VRkKanNRhV/3ztR6EZMsExIlWdcNIarzUB7TUyOzUjVWt4zNUVXXkBFTTVHVE7ESrZFQlxFSd4/XUtL+tU3XDiFOttFM1xFNqxeRSdbOczERnUgVjWzBS9fP4Ua2zwHTkbLtAnuJFUZWzDlHN1Kqk5VD19FCl1FB1w/htT/XziE+l8wVPHeRtTvXzKE7Ns7xN5WRtTcWz6kyl84VMPWNrHUx1TEt1w9hKBcQtSp3jFUp1w7gk966yW5BJlbP+SXUkSs2zBfwM9EsEB6YNFgV2/4j7AI6PkP+y/8SPzv/w/wIPDJ8ARg1GD0CfUg9kn3afwA+qDwCcn3Yv0J/in/SfBq8YryqvADyvTq9grxJPhK9eT5ivqq8AvK+Or9iv8q8Evx6/ML8avwBUv0a/aL9yv5y/dr+Av5K/ALy/7r/Qv+q/FM8mzzDPSs8AbM82z4jPms+sz8bP2M/yz4D8zwbfGN8q30TfXt2WY0usxUTkdGVN9YROFfNqbU8Vky5QJfOjUJ1TWzJRHYOoUe10Ul1UtVK1dFP1g3hTNdPqNVNVU14MdO1UpYT0ZZrkZEQUVLVWBVTUVJGZVzWEpFSCWH3kNFQnSVlF5vbi/zRXvmNYxbOzR1gVdKRU0let48QANG/mX5Bfslmm7whv6u/87wAO/yD/Qmk+b1D/Yv90/5ZlVHb1zmK3rGSOpFRSLOW1VjXTusxkd1bFsze2zGT3Vd1zulVVU36tVa2DRVXdQ/wUdMW2DHSNVHVTVlRVUx6WDATmU6WDsdzXN9I0ltxE/FL99FKl9Fx0WLVS9UMg1ETpUZ1zsWZ8dG5RzfRkdABRlWNtyaREk1B181tQrYOrJVBVU968dFO0dOW2zHR8Th1zD06lg6FVTc30TfVkTHXza+wEa+tLzWOHpIQhS93kzUo101pKNYbOYqdJajXkSe1ESZVjGUq9dBVKheMUBIRYvJ/GtRaVAH6PiB+aH7SPvo/QH/qP9B8ABi8YLyopZo1mjUYvYJ96LwBcH14foC/Kv9Qv5i+4L/IvABw/Lj9AP1I/bN9m3zjfaj8AnD9Wz4A/0j/cP94/8D8STwAkTwZPOE9iT4RPRk+QT6pPAJxPxk/gT9JP9E8WXyhfOl8A/E9eX3Bfik+EX65foF/CXwDkX+5f0F8KbyRvPl9Ib2Jppt7igEutBCwkruR05QaU1OhOvQSsdJtwrgO01LVSvNTIbHQ6Uk1jyrZUdEBTBTOzU6UEVNblE5hUfdMJ9PR8VdYlI+5VdfN7vPTqVmpVBFcNA8bc5DBYTWNtmjx0+lh18ytZFYS1Wa0T4Vzkp1gNA2ZaPOQkTHTrVwVzzLznAJbvsO/C4Z59xu3G7+h/4ukA3u8YjzL/PI9Oj2CPco+E/6x+hbYSpVfNA280dVeqHXuoFORlzPQXJHTY1VU1g50E5GPc9CpVtq0T8VS907hUfWRUVgVzPFSF4wQUlMzsZE2VPARcU03k7NTuVARLuFKF1FIVlNTVUs0D289R/fOVUQ2DYFGq9YRR/YRQjWRQDVRQ1s0DP1DV8we01KJPtr3TOE/d88pO7dROtr3T2E0Fc2xNrdMDNU3lhEz98zVMbZQsJ1quk0vNA49KTXRKbZS2JBSHSa3Tg0nFlEkKvZRKbQRK3WTcF/YvCDMA5hW2HZ4fqB+6H8Qf1q/gHwAqLwy/Hr8os1YtXi9Av3IvAHy/li8IP6K/xL++v+i/+r8A1L8GzzDPQs9kbzZvSM9qzwCMz3bPqM+iz9TP3s/oz/rPABTfNt9I3wrfdN9e3xjfkt8AnN+u34jf4t/s3w7vIO/y3wA07/7fQO9a74Tvlu+o78rvALzv7u/g7wL/FP8m/2jvWv+sRP9+gotLBXMMlGQlVU2lBE49lE81gw2kBMOFUEV0tGR7AOaS41FUVZaeY1KdBFNdA9A0BI1EHAS2VPWG5oVe8idm3ISYVq2UpIR1V110tjSETVi9o7VYdQMOaVlNdvaCClR01VhVE7WYZHRXRAQVWM0D3wK8hMoMj+5/qH+6f9QP9n8AMIv2DxgfMo88FzYfWB9qH2B8H4aPmIM+czQEYVcls20evITaVv1jiVa9k1lIJAXchMhVFaRVVZPbVFVN8xpVZbPhVG1A96EonByUZFRNdG1UZXP3U22Tv1O9k62I7PRQU/WjGPT01FZclJxSXfNnbJQvTJRr+FHt88DMZIpRvWZajvNRXfPXUA0ToLz0W2pQZbMxUL2T+Kxk24hPDSMcTx3Dk0629aMoTg0jvE31FE2a9YPqlGSFTMUk9JS1lkz0OkvVlEpd9EykEbVKBZRJjXOCSQVzjFVJXXRJ/WN5HDT3HKQBSyy3Xv1mtfalnq+YP6qvALw/5q/gP/qvBE8WTyhPMkEAVr0+TV5PcE+CTxzPDs+YvwCaT9xP7k8AX7JPFF82X0hfAGr/ZF92X1hfcv+kX6ZfyF8A+u/kX/5fkF8ibzRvFm9YbwBqb0Rv7l94b7JvxG+Wb+BvAPJvBH8GfxB/qm80fzZ/eH8AQn9kf65/mH+Sf+R/9n/Qf6ASjySPNo9Ij1qPS6UUS6xVlJT0ZU31NE71g2ptTy1DLlA1o6NQRSRtUfUzqFFNEx1SZbNZkWSVRCR4Uw0j7Oz0a2BUJVPTBJRjVb0zW9VV/fNGVgU0ViVTayNX3YRXxfP+V/3z22ZY1fPkWKUTKVnapfRZTRP9WPWTxVhqnXOHdJRHRAQFWMUDC9JX1fPELB/mD7ifyp8A3J+en5gP8p8kr44fSK9ar8Bsr54dfq+oE0YDvBSOV6w9JDSkDVf1M7gkBHe1Vp1zNyQE91UFA7q1VcXzfhSURVUNIwzVVW2UVDWjjfz0VlRWxfMeVN30U7UzseyHtmayQVONI/xSbZRSbLWk3PRYUu3zIFKlE1vpUX0zsVF1o3uUJG03dCQAUXUDx1DNJKlQ5fS09CXE9N60hG61T70z5dwkfE51owutTrUzoU3dpE2FA8/VTHUDZ/QkBfy0h0us1YRkhLpKZYNaJMT6qjQ0okw1ScXznkw0GVVK1fOULDQYFDRYJF8Afj2+NaY/oM+yP8TP5j/ozwD6PwzfHt8w2341JlU+3UbdAF7fkE+S32zPJl8YX8Lf7N8A/t8Q7yLvNO9G71jvau90jwB+75Dveo+s775/wO/S7wT/ABb/AP8y/+zvVv94/2r/lP8Arv+g/7r/TP/e/3jv8v8sDwAmDzgPIg9kD0YPWA+CD4wPAKYPyA/aD+wPBh8YHzIf/A8wJh9IH7oBFqKAS720zMSTpUzltjbDTp0kvCRIVqQk2lA9JFFFk8Z8JNs6UjWjrVIVoyBTrM0kNCQIVLUDlyQkB7VVTbN8BLTsVS3TXq1WvcPRVi3TPsykqDYUpDBYFTOYWG0kVJe0xiNklO2ElLVYvYNztoyUIlhdk+dXTbPMRVc1w8IUr96dfjLBtC8Avi/QLxqvDD8ePzA/Mq9UP4BeNU4/gD+Kr6Q3NrM0lIGaRCVXTRPqVs2EJJRlttykJ1ZNI+hVTROq1VX1s2/spCr8NO9Upk0juFSNFAwkRxxEEGoURNhEtKFMtFxTXZStUyWz7lK1A7fchIG2dLRJUjXDElKtg9ptUSWTlVH9I2BRBUTVUd3T88QUuqS0g1BaTbNMtLQVUDXET00jWzhPrYPKTiXETn3DrfGkhIhN1YRNJZRMhn3DMUz1tPTHDiOcFUpavcNBLFThSYVESQ3EVUnVREnNREpdREoFRADMx7YNfs+Qz6JftF/Gz9jPAOpf/M8ObyBvMm9EZ27fYG8Agt90b5ZvsN/i37xvvm/wbwDibxR/Jn84f1ofTH9Wf2h/AGIfjH+ef4h/en/kf+5/CI8Aun8cjz6POI8Cj3SPVo9gjwCaj7SPto/Aj9KP/I/ujwCfABKfVJ8mn1Cfcp+Un56fuJ8Asp/Un+afgJ/CnxyvJq8wr5BKr2SvNqV+IoOUFz5irkykFx6ypk7NtLwUaLy1tsREUlFNI8hRTbM8lVL1s69kRCE0t/5CJW1UfUOaVB0jDFVVQ9t+Vf0j8FWFU2FWlg1z01YlxFfdpLw0MW1YlSOcWHUz/Vg9Y5suWc0TIFkNRIwkp61Y1RNmWFXDJFwk6QCUJ+YlRj3uL8i/2r/8L/4vABDPIs80z2Y/SM9qz3zPjs8omDueNc5yp7Q0ccQ3FiJp7NQ/zlIl5DTnVV3D251VDXNjVU0jKFWixVPxFE8mTZYjU81TlUJURF5MT15PcEPOcgfspInPhE8O01EV1KRPDlI/IVANJMRP1k3+QvXsRw4jAvREnQRfFl2mEyxXTlWWowRE585SxVRfZrNsXwZ9jl8AuF+y78Rf1l/4X/rvRG8e/wAw/0L5Zm9wb4JvdP+W/6hvAILvxP+2//D/Ag8UDyYPOA8ASg9cDz6vOK+Cr5QPjg+4DwCaD9wPzg8QH8oP/A8WHygfADofbB9+H5AfYh+0H74fuB8A0h/kHw4vIC8yL1QvRi9gLwA6L5Qvpi+4L4IvzC/eL8AvAAo/JD8WPzg/Qj9kP2Y9lsLbi0udswxMVdPnTFrtxE6VoyNPlcMLrEdqDvL4tERsjETgUY2zFVRk1OdsRFlEREPQ1qLbQlTVo7JUtaMmVaptQ5kkRAnsxJXkxAVsxMdewt1XDfNIWAXDa7BYFbRZlcMrWR1U2Vk1tIS0llj9Q1VYFuXzE1gV499Et/a/6LsC1qLCzEemtea/8E/yv7RPADbPOF9Cz1xfVl+AX5JftMfYps1Ws8TEYVc98x5XWkUz2tzEmFZV01fsVLUH3MTI/MSNVe00VWpFMxostOEMtKpU5fRVVG1EVO3UU3VUU9XT24hTbbNQUw3zGFNqHWRSlVOrZNRnUs3EtVLVNFFts8BRRTOKaVHVphayHOw05FAlU9Gg1DTLoA7jUNXT+E9W1eOFT6VkT6WkTjXkrU4Vs7xN7TRN3dPq1rQ0hUylZEyN07VLahXjTyR072Tkd0ots9sRSo2ztEnVo4JJtp2zjEnN4+FJTRNXLUrV09hKlVNLRPdOHQA+9ZbvwO+6f9zv3u8A/wr/ABSPJo84j0r/XI+m/4CPko8ApI/G/9j/yo+Ef/6PEJ8inwDsj0afWJ9qn3Q/Zj+An5qfALyftp+on+KfBK/+nyCvKq8ANK9OrxCvYq+Mr56vsK+CrwDUr8av8K8Kv+SvFr9Av2K/AFS/dr+Qv2q/vL+mv9C/4r8A7L/mv8C/Is9MzwbPQM9az9SMx2ZCnIzEOrQ0ZU22ReNjTp1jYk9dwyqWxGShUN1zFZRnFuL/bVFFg45SPZMDU43TS3VTXcPqTNU01NAURFtCVYVDtlUNRFZF42uzVs1zISRUkFfd01v6V61jZFjd1FgV02seWbU0WV3D+lhF49vDWHWTh1itY0RYWt1zBYRE1leFQ8YkXwD+T9Db3kXeT/jfut8U70ZfAFBfml9M73bvoF+yWabvsONSdkK3TNdWY1clcw+05FvLVi1DiVZ1kzc8RFv1VSVjulUV034MZCtEVWVEVX1EVKXEHESrVlRt1FT1NFPNc7FaXGR4ZGRBU2VEU61jU9RS9cZmc1JVYyD8NNvpUcVjsVGt43tRWgXTRezED1EtQ8nMNGuTUK3jW9zEJVDdVLbkZG5PzXMBTyVzj1lOxTTsZKFN9eRNJXMNz6w0Z0zl9BR0q8D249aMxLpKXcNaPAT6SZZ1Q6dJDfRJJURUBP5aXAR5bHQYS6VDWDyfAD6VRoWmf7APwg/kf+5/+A8ACh9Mjy4fQB9SGT6VXoVeHQB+H5Afoh+0HzafMJ/aH/wfAA4vIC8yL0QvVi9oL2rPfC8Aji+Az6ovvC/OL+gv+i/cLwAGPxg/Sj9UP14/cD9SP5w/AH4/wD+qP9w/1j9QzxJPPE8ATk8wT2JPdE+WT4BPok+sTwDWT8hP6k8MX/5PEF/6P0xfKDZfYF8iX0ud5EslZBwEtAMAnmKixMSiT3V0UFqNZFCtYzRRNfOmlGTbOlIlc69SxWMhU9btM5dTXQMJLPR8VGwtdCRkX1VNE+5VLeOtYETU0VYt40Bs5K3WxOQXWI1jgJTU5FjGTRMuWW3WLnOM1LdYWn0DeJzUNVj95Fc10wXSrGTCRO/+3+DbtmXObwAAfyLvFH82f0h/culWf7DvQIp/nH+O76DjTvOsZIKsZKtCV2UEVh0TuPzkZdlWddT05OdVHROoVVp1c20U9DRVfdRUhdStVE0TflTF40c0hA5WNPTWUy1zoFT0aEz0bTEM1PpS3QO1Ui1zs4BSPYSE9BBSfQPYmVHFVOTEalHlVtYC8WlQ7XTUxIHU9EpQhdPVE9T0uuz0T+T04U5qPQRONWRN3QOFTR3zyxxNlfRM1VQUBOdL1oXTg0vF4wfUBKFK2tUDQUSU4UkF05VJstV0Sf1UVJQVSpX0SgI18ybUB8YfmA+qD7yf1g8A4J/yDwSvTh8orzqvbB9uFQBWr2irth+Yr6qvjF+2r+gfAPI/BL8Wvyi/Or9Mv16/cL8Agr+Uv35fqL8yX8S/nr/IvwDyvxTPLs8YzyLPZM9uzyhfAILPtM+Oz7DPas/sz/7PEN8A0s8s3z7fUN9i33Tfdt+A3wCq38Tf5t/Q35LfBO8e75jfQDLvTO9m7xDvgul+g0t9Y4HetF/uU8xXzoXeVd5yUn1RlYPIUUDNzP/gITz8Xw5vIGNm81VVBDxka/BVDfNh/HTVVt122gbzV7VTGlh1c51Y0q3z/3RnDpNZrXPrWNatY7JYLYNznPQzWBZdA+lX/ePMtG8ef9hvAOph1v8ADyp/HA8uf0gPcn8AZH+uf5APun/Ed759XvV+gyg8BFNg/uLs7HSo9He+wtknBIeG4qpV1ZNxVdqVgzgcFPFUlYO4VNh9hDyHPgIQVLVT2lO2DfOhU7VTalM9gyfNU31j7lKNZAz0gVK2FWNJUh2DFFIdY9xWrISkUT1kUbVTKrSHqt6DUAWUULXzTMwUFa1QfWO+TyUUT7VTym1OfWNeTg3z8U0Vo9uITX0DHU31c7VMFt1TUEyFY89EpzaV5pJJpUSX5pLlVJc280nlkyvFSSUUSo1kSrUU7JcAxq/woxalrp/AL9Iv7J/2nwAIPxKvLDcmP0g/eq9sP36vALCvoj+0P9av6K/Cz+Q/Dk8AIE8yT0RPVk9oT3pPhO+W7wCYT6JPtE+2T8hP4k8MX+5PAABfKl9EXx5fcF+CX5xfrl8A0F/iX7xfxl/AXwJvLG8ObwAgb/JfTG9+b0Bvmm+8bz5fANhv8m8MfxZ/eG8Cf0x/Tn+wcH86f4x3ngKLS7XzDLVMLYPjxOThTT0DIG1PfQMNUAVDg1DlY2331BRsUQ3z4VHtI7NVUvUUjBRZU7X0U2pV9FSlE7RMhCZVHfOtmRQUCladA3v8BAUpVwVEXPTfpARLlPcu82FZbRSE9IOAtuLOWA3z1ZGc9FOchBFs9N1XAPXkFA/m/b717vXu/+j/yo8AXA8en1gPWp90D54PeJ+Kn5i0n64NdnKaV+UkRJQgqtyU2vQEmPwEVQQUF1YEFMdVtXRV7eRVPTO1GDz04EQUp1QdFFS2PTM4VJ3z81OdE7zVU53zg3QUThT0F1NqNaRSPaRSvfNyUn30VnwU91HlFFENJFElJG1RdXMaUb3z4lCdk9utUEUTZ1BFkzBQpqUT9E/NFOwUGPQUqm1OnZM9TiUj0E3VFG1NRRPnTJ2TfUxVg9UVJCSwtHRLVDTuShbN44ZKvXRKLYRkJ0YSq4dJnRRJBUNTXLTUBUp1czpUN/49Nj22L8i/AOIv7L/+LyA/Uj+svy7PWD8AgjFeP5A/CkF+z8g/us/MzwD2P+DP8s8U3ybfAN8S31zfAG7fgN+S34x/tt+Yf7Lf3N8A1t/A3/LfLO/+3zDvWu9s7wB275DvSu+s78bvOO/y79zvALbviO8a/0T/Rv9Y/4r/dP8Alv+o/8L/zP/e/wD/Cg8UDwAOD0APuv9UD24PgA+SCX6CW5xLlYM+TPWzJRy0q2dOZRRPlaRQpYOjVux0F1Edg4y8FAGUFFt0UvWzBVNFw3hcpG3sdBReVK2D0VQlhK1VNYO2VRXjJ1SEtbVWTdMjDJSRV50T/K1XNYNmWB2EWJWDHm1ZvZMrWZUD+lhVg2vFWBXjh6QUR1gVFAqkFNd0FMZEnxad5o3mjwAQn0KfHC9en1Avcp/En3YvYJgvyp/Ul6YthoK3V1XD1Y78FFKMJA3MJMtWthWDiVbFE0ZWhYP3rVXdA7pVZbRVDRNENVV9hFVN09NUvQQshLNkVIUUTKToU+WzsbQcF66CQVykDFOFtFK2HYOcUkXDWFI1syBaFITp/HSxUU2EUVWDzUX8BAxRvRTkdJNQVqUjW1DNBFCVg97kBGtuTwUUT2WDj05Fw9soTuWzoU0V4zdNZmWDz0zVpMx0AUy9BmoeQ0uFu1qMtPpJdYOrokkVg3lsRJlktP4qbEVKbRRK9aNYTN9O1QC2vb6/0E/qv/RPBs8YXxrPADxfTl9gX3rJls+QX6rPtF8A1s9A39pfzF8W7/hfEm80bwBWb2hvem+Mb55vSA+yb7xvALZv6G/K/xR/Hn84fzJ/VH8A9m9Af5J/pH92f4h/0n/kfwDGfwiP6n8kjz6PUI9ij3SPADaPmI+Kj7yPxo/Yj/KPFJ8ABp8gnzKfVJ9en7CPuo+Un2imlb4jbFSuzASlTcUTa6ZOZURPpZNKUDWz1cDkpDSspKi8pDpS1iVDr1JlEyF0pJdT2qUzCUQ0fFQlQ+9U2uVEVWUT8VXtA2NWlv1D1VYtNFdlNGwUHK1YDROEWF00WN2kWbKdNFlNpKQUt1jFE3ZWtBQ1WO0D8zwk0DwvAIYtLi/4r0IvBL9WL0C/ki8AZL92v4i/mr+0L7YvyCtupWousoD8FEJUtP1WpZPVulQUZVykJVyk5VVqBaRVVbNtRBQ2VZUUbVTtA8NUZVN+VL00tkzEDlTFE9ZTLbOgmhwUaGQ0MVOVFBQUtdVS7bRSFTNHnDQQUmaVQ9hRZUQMpGpR/ZbaPqNQNVO4UGUTgVBU7ZbuAhPkxLoERE/8NNvhTo2TV05lU+5NVv1DhU11pE2tNEyls61LLETnS+0Dg0TUA7bkRKFKVbM9SgXUSbKVo5BsR94Cqkm9MxUVSq00SsUTJuRHnk9QYwBmVb5P2E/iT/TfDl8Y7zJfADzvTu9wX5pfhO+GX6hfuu8AzO8+b9jvSm8U/w7/OP8i/wBM/27/oJ96/4T/dp+4/8r/ANT/7v8ADwoPJA+G/zgPQg8AdA9+D2APog/ED44P0A/iDwD8D7YP8A8yHzwfHh9IH4ofAJwfbh9oH6IfxB/mH9Af4h8ADC8uL0AvEi9UL24vgC+iLxVL7bRL7TRLfdTUn+adWu4zUGVDUlGVQ8gMr6Qepf7SlSynX9KaNKQMZVV9Q35Mp97CYVZd89vTVvW7rVdF0zNYWlWznYQ0/Vhd4y6Up2Q+o7SktaynVyIkWNWzH+lXQM3MzzEsvxa/AAC/Ak8UTya/8DveP1hPUr8AdE+OT6BPur/ET869FqPst6yWM8w07FYFpFY902e0FMeuwug8xKpVFaNvbVXVIypV7dPxVK3DS7hU7bRUncRUVBA8NNvaU93DoVPNM1xTNj3TJ1PNI+5S1cQcpNuBUtWzSVIFMxJStjWj3FGF05VRRUNgpgw0KFFFVPTFUF3zgy1QzTNMUJ3zFwQ065C2rsI4T9Ujyk5VI1ptToXT9U0144hNhUPbHU2F07VM3cMxTFIVo88s557CBwTkpWTUqUFk175TST3Th3zUyhVJBWRKpaRKPVSc3571AKblNuXO39hv6m8E7w7vIH8AOu9Ef1Z/aH96eZ7vqOOGfQCuf8B/+u9U/95/CI8aj/x/AD6PUI9ij3SPho+Yj6qPtC8Avo+YL+KP1I+OL/CPKp9EnwA+n2Cfcp+En5afUJ+qn8SfAN6fwJ8SnxSv1p8oryKvZK8Adq9Ar0qvpK+2r8iv2q/krwD+r/CvIr80vw6/CL9qv4S/QJ6/WL+6gcYv2COGM021xGVObcRPFVTsVNxQpcNtUMTExFHdQzlSdTTWlMQgUzWDkzTEI1RqtYOXXFQHLFR6VRXUbVWFQ11WhUPNViXTszxXFcSERC1YrcOYtVg1c/jENClZJdRZUoVD7aw3bjJivMQixD+CbjLCLE/uzd7F3sWecsEAREcW3S7fSE/qP1Tfbk+ASwCGT6jfut/M39ZN7kU2U2TUWTAEX75SZVa1gyck5BnnLFc2gmNVzVREX1ZfCGhbLjXOIl6EX5ZjnF+uVRBGY7xfzlU2gvPcX+5VVmMA/F8ObVYzJG+GMzxvTm3+YgGhZG9+ZX5vkG+iaSaPOIMAxm/wb+r//G8ODxh/Mn80DwB2f2gPcgGefX4Nng+gc459AM5/2A86j+wP9g8IHzIfRB8AVh8gH2IfjB+eH5i/er+8HwDWH8gfir/0Hx4vAC86L0QvAG4vaC96L4wvpi9IL7Iv5C8A7i/QLyI/LD9OPyg/Wj9sPwCWP4A/Mj+8P8Y/2D/qPwRPAPY/IE8yT0RPpj+AT2JPjE/Ypk+YQ9bSi0t9UwxMtoXz50wVA+VNhVRP1p3TDVDF44Xk5PpQ3tWzblFApKgQ1+OtUVUDWFINZFLV01vtUw3D0FMVw0RUQEVmTlG2VORL4NbSm2TEWw1W/dN/VtXTC+zUq3lXxePl/NRPlMS4bVh1ExNZbQMuWQUDbRGsVNFYnXORWB1TbVO8VBFYndPdV1XjAchk317dHt3ezyBvQt80bwB232hvmt+Mb35vkG/Cb+zXmMZv6GOWQppXBQRUZCCq/GTaFOSYHORVJOQXWiTkx1xUi1UNxFVVA2sYVVVj4GTkp1T91G1UVQM4VB1T81N1w2u8Ux1Tg4TkTlMtdGlTVXSs5Km05HJSdcOtLJzk91HVs74kVIhpUQ3GlkIaFMTkUCXEsPzkA8AG4wzE8E8FA4G2DPQYT01Tpk6tYz2FTj1UTfXk9ETrQA6DTFbt0xlMDcOw1ERL3LSt6qT0ikrdREoVw7RlSdWzfoT3dsLcSXUTLVN8hNRKlUM6jAemHQBGDdb/6I8CDwyfLg8wn1oPAFSfRp2GDX6fqA+6D6yfzp8A6A+qH+yfBq/4nzqvTK9erwBwr4KvlK8WT6ivsk/Er86vAKCvsq8kv7ZP8K9Cv1y/dr8AcL+Cv6y/Tr8gv7q/7L/2vwAAz8K/NM/Ov2jPUs+Ez47PABjPms/Ez9bP8M+6zwTfFt8AIN9yz0TfXt9w34rfnN+232yg07ZynEvFcz5MRZNtKCz0aE5142pPpVStUB1To1BNdFH144xtUQWTAVJNU3ZSDZPVBYzkd3x07DxUYFSWnZPRVEVUVU1UTHQobVaF87dWJaMjVx1T25NXxXP+V01TZli29ePMWD1TIFnlYyttWa1j/VgFU8VYPdOth8TkR1g15FhNU9YClOTGpG9Gbwj/Gv8s//bvAED/Yv+cb65vmG+S/7z/1m2o3v3G9XbjV1WTjhRkUtqMVA/M9MtWpXOJVtrdU0gkdPVVLVO6VbKFhFVd5rZyDFUlo9PZVN3UXORkVMVzHlS2PdPnU2Vzr1NFk3jVU52TQXx0DERU1FLGNYOcUiVWpuOkdOlRtp2TsVHF83tRBVNFthzkDFE909dQJaOTVVA1VFANkyUUVN4E5K1uDIQBT/UETu3UTrYFk6FNPdM3TWVzz5rkRGfsRAVM3dY+E0sqpYtarIT6jISnhIfGcq2ehIT+SX1USrVz/AVK3VNYJK/Gj9iP+o8EnwAOLxifOp9sn1YvaC96KY6fAKCfqi+0n96f4C/CH+wvPt8AIK8iP0w/Xj8wP2o/lD+mPwC4P8Lf1D9W36Df4j8UTx5PADBP6j9kT3ZPUE9CT6RPlk8AkE/aT+RP/k/4P+JPNF8mXwBIX1pffF8WX5Bfal+0X9ZfAOhfol8MbyZvCG8ab0xvXm+AcG+Cb5xvjm8wa+7zZISqWESEOxCucqJO/WRPTSPbSFA1g7xQrXMyUba1E6hRpXM5Uu10UrZV8yBTHSOVU7UTCG1UPQN6VMXz61St861dPATqVWV0Vq3zzW1WtXM8V70zp1d9M9sTWLVzfFgFI+FYqK3mdgO05O3U5LXc5HZVWA3jM7zk9VT00AwEEcI0//59riLBDI8ejwCPADr/TP9Wj4CPiv+kj7aPyI+o2o/s/wYisQwEggwEQtachP1WxWO6NARlVrIFFFZ9BGzkqFUVA29mTAQ0VX0UVOTBVHUja35UPeNHbJQOVLUTa9hTdYOgjARoUwUjUzFTfRQ05LU8dIAs5C1GvAQQUoWUUf1kHOSrbFFVlFEVA+8U5LjVUK0jgfwESwzkE1BqJZRPFQNPHBThTnUUbU6tI/FNHSOFTVUDyxxNzQRMBaRMFOdL1g3jg0s94wckJKVKWgUjQXyk4UndA5WMF2zuY4ykFUp1I65KzXMDJkt1dLQndj12JR4t9h8ACC8Sv0QvNr9QL1q5Tr94vwCCsdatjr3GL7i7vr/QLxI/AMyv/r8ozzrPTM9ez3DPgs8AlM+mzzBvss+8z97P8M+6bwAE3ybfON8K31zfbt+A35LfAFTftt/Y38rfrN/O3wDvGu8ARO8271jvau9874bvmO+q7wDE79bvMO/i7xz/Fv/47wr/ADz/Zv94/0r/hP+m/8D7tpMRSw0U7Geegp38Z46TDHxr3FC9A1DklMRRvfNhOjR/9gNMd26ymFSlE20JXJR6VZ0D7FV9s2teVkUUVn2zPle9862qNIQxWL3zmqQE+oVYfbMutHfuk8R/FpIiLVilE+lXFXPMNIdejwBIjzKPLB8+H3iLdo9wH4IfAOSPph+4H8of3B/2jd4VTpLVr2QUgGQUMJQE6lZYRZQslwbiJ1ZVA+hclFmqTJdWcipVBbPxhJSjuFS1lHSXZhIQVHTabVOtI6FTlaNeU3WTrSecJO5S9ZRS/ZRSti1zSVIVkxJSnXPc1VGNpFFlE2AkdChRqh3D8xSlUB3DgxR0TMVQBeMXHHQLcFYCOE9W7WPKTp0kTt10TW2z24hNlRMdTaWjtUwinQRMhQSct94SC3SnFrKlRYQ05YyndpKHnKTKZUlVlEpNpHykIUsdpAAkv2a95q8IvwpPzD8uT0i/AGK/VE92T6C/mr8Uz+a/0E8A4k8czx7PCF8K7zxfTl9gXwByX4Rfll+oX7pf1P/GX5D/ALr/FG/2XzBvCm9Mbx5vcG8Aem+Ub6ZvYG9ab9xv7m8AfwDCbxx/tm9Qf5JvfH82f2h/AGJ/nH++f9B/4n/8f7Z/CI8AMo9Mj16POI+Kj5yPfo+oj2y6j3Q0i0vdkwxM9fOz6kyNNEQ06E5Nkw8VUKWjhRSk+gw045AOotvjUWVDWFIVg8pS2o0EU8WT0FPlk0RUwr2TtowkYyD+82wEClZm3RN7ViUmFkJ1VyWkMpQUTcwHlqIOWbUGJlJrE1klpFhVA5hYfSNtV8wEFVhVI99XVQMByGQfRh8YHyofPK9mH2AfAGqvhK+OH+Abnq/gH9qv9BdQ9h/go6YDnJRhfKQglARN2iwkmFbdlDwkFywkrdh0lI1VrTNUbAQabVXNs+FUdQOsVCVUNVQ1BFStMwRUxaRUBK2IVJRQU2VDGEwE421S3aOrUq0zdFINM608tCT4USUDwDQEiq1R3QNSUXUDHCwE5LVQhUOuFDR3UJ0EUFpVA/gUBIhP9bRPBcRtTv0zQU5VA9hNLZQtTf2LhUz1tExVNMQ32sYDSlUjj0rdoytK2m0kSd0DgkkNM4xJap2USYVzV5TE2Ep9owFAREeGfd4/+Dv+zxDbFk8AIE9CT1Tfhk9434rfnNfGRQDGRabdtk/I28bf+N8CX9TPAB7vQO9S72Tvdu+I75rvrO8Avu8gjxqP5O/Wj9CPwo8E/wA2/1D/Wv98/47/oP+y/7z/ALb/6P/S7/z/zv8YDxIPRA8AZg9w/0oPlA+OD7gP2g/MDwD+D/APCh8UH6YPIB9aH2wfgH4fkB9CH6wfxh+4E9YinLVLnSM+BJQlTQUkTtpdI2o0xC5QNZOjUGqttFGlxFEd0wFSZZO1dtS06NS0eFPVI+zWVJRgVO3T0Yy0RFXUlcRktCqElJs8tCdX2t0kV1WTAFi1E2pYlh3T0VgdMyK8l3ayDK1ZnTPHWAUDh9wkR7aslAVYZZPWV60zxAC8r16vSK9yrzQ/dq8QP8KvAHw/rq+gP8I/1D/+r/Cv8jFa3pK3ZDSQV+20VxWUtrQ0zVbtM4lWZZNGZjy0B1Z9Js6yfFWdw4tCVe0zCWy0cyBukpqtVJ3DYlTtMymMtORtU33Dr1Mdk3VTxcRlU22TClSVvLSbUjXj22NStTMdUt2T51G2ZTOwUe0zeVHt00FtUdUzC1Edk9VQ/RObnlBtk1pQvSQMxNfZTxUmtjL9TpXTjk60DSbuM0014zNNfcPPLUzdk2dMPSRMFbS8FFs3S42z1Ert1EollNacxKJJ/RN+pFSeSSiVVo5VNuLzjMRLNO825QDmz/jPCm8c3z7fQG9i32RvAHZviG+i36Rv5t3u3+Bv8m8ABH8m7xh/Kn9Mf15/cH+CfwCUf6Z/uH/CH9R/5n/QfzIfAASP9n9AjzqPVI9mj0iPeo8AtI+ej4iPko/0j+6PAJ8qnwAUn6aPSJ96n1yfhp+QnzqfAMyftp9on+KfHK8GrwCvKq8AZK82r3ivWq+kr66vyK+ar2lL7TSEVHRcxGVNRSMrpk6dVE/NVFDdtBxUSzJRFbRR1UbWYpFMtFshU22jl1NtRFSVY6t+VH3EVM1EVS3T1alVRUa2I1bFxFe1o6q2FEQXWL1DgFj9tFialSRZpUMlWX3E7CS1WvQkduwkNVilQ/UkRIXSJETCXD8WzyjL1mLBADzHJs9oP2I/fM+Oz6DPuj9ArD++z/g/8jkGTSZisSREbYIkREJX/RP+VrWjzbqUJHdWfVRM1OdVtl1jqFXVw21VBbM0toQk+lQlI8NU5cOLNVQtY1VstA5U9SSsRGugU11kUyVjMVOVVNVSfdRS9ROM3ERHUra9QxBStUPaUR20UaqtJFFt1FE11FClQ8WtUNVjgVC1o0okJBO2HOS6T11TT08lY+HNTlVDeE5NRERUhU029RMcTdVjsUzNVGRUm+dLJSODS9VE3KS6NUolY0GU5OFJnSSkV6yeQ6TkFUpdU4/E5A8AJGdGf3Cj7l8AbxL/JG82bwBI/1pv9O+Wb5D/ummub8BvANJp1m/w/xJ/DA8WDygPOg8AXA9uD4APkg+kD7YPyA/arwDcD+4PoK8SHyQfPh8IHyKvAFwfdh+IH5oftB+2H9APyh8A/B/mH1AfGi8sL04vOC9qLwBcL9YfwC+KL+Qvzi+AL+IvAKQvLj8gPxo/TD9eP/Afcj+grD9mP9A/ojF2woDsNNq1S7VDqmxUoU0dtE5apdRPffNIUF1DvCy0VVA8tMb01DrURK1Ut7ZOApNTReMIVLVDellUTeR01HpVlfPujERhXpS/pr12U7xE+ljlw1srWQ1THlnVw+3ct2p+4nPsRDPEtOdXNUMBzHTPTs8oXzpfTF8OX3jPAGrPhF+uz9DL1s/YX+pf/M9QDt8g3zLR3kNWXdRWzbMLZVY18yVU32bd3kOc1CG2bLfW05TXRuLYpN/OsxVTjURS3bRS/TTU36ZjWOzXlkM8tCZRdbRQffOhuBTnJrUm7W7TT0VEThadM1dOjURNVe9n7O5Sactc937iAyz0oUrNU9k9nOcuspBJBWN5SVYt88FJbdRKZeRK5dMBKtTvRg3+7Qb/GI8y/zyPAFb/YI+C/4SPlo/A/9L5zv8A6P/qj/yPDp9QD0oPRJ9WnwBon3qfNJ+Gn7Cfwp/sP+afAOA/2j/0n/afIK8Cr0SvZq8AQK9Sr6Svrq+Yr9Kv7K/WrwAIvyK/LL8ur7ivUr90v16vAJC/or+sv9a/0L+CvwzP7r8AAM8iz1TPNs9wz4LPpM+2z1DIz0LP1M+G00s1Qwx05WlMVWRM5Cc05A9QXXS2FHT4ULXjb1F94+O1UU10UnWD6FLtU1stU61z0FN1Y0SEZ9ZzzVXtU5tVDdREZJhWqn1EV0WDdSRk4cxUTWzkR67iDlmdgy5ZDUNbClm9Y9VYReOY/ERtV+REFVi1499XReMLyFfdg8GMXybvOO9K7wBc715fkF+qX6Tv7l/AW77voOjv+l8M//blNkKcJGRhSozkINTk3ZzXvmJVTGQ1BVxkx4zUi1U9RGRkaxhVjePgfESnVEXUbVQFYylU7UPzU2Vz27xT7UODU0XTT1NqVbMXrGTg3GSnUp2Ta2NS1dRSVbP3UdVDm75RdYOIUT1G3sIabVF1Y+RQ1UOeUH1D22dQjeMwUHVj9E+2LYOBT21DGE8NRE5WLYNBTgVkTT1ETRXWWj4DTAVjGUytc7AE1LVLDETqzHRxSg3USrZ1Y7RJ1UN+SX1Dh61JZXPcSZ2TU6wE1AFKjQaehVa9noX+fR6PKI8ACo80H2aPcI+iiXYfmB+yiQDeja4fyI/aH/wfDi+gn5qfAEQvNi9YL2ovjC+eL7Avwi8A7M/uz+DP4i8MPxY/KD86PwBkP04/cD+CP5Q/nj+4P8o/ANQ/5j9oPxI/NE9GTxBPYk8AJE8GT3BPik+kT7ZP6E/STwD8Tw5fGF/KT1xfPl9YX4JfgKRfTl+oX9pfxF+2VWZynK1LzdM+TI0UTY0UTqaF02pPLQYucqM81BitUS3zjFFFEwHUZJC2zGQFU/XTd1O1U+ptU83TXlT1E9FU9WOrQlWtBFWNZFZtdFbaRRMhjOSQV4XT+lc29WNiWIXTylhldOTU2yVZtVP6WF3zxViqHUOH9GRH9GQH9GTXAVdFdHTvjuUW5TZ9juWOYgHCRH9mf4Dvgn+s765/sO9Ayu/Uf/Z/CI8K+SbSt7Rnpo5iUlct1OR0zaTUh7VWTRM1VPT1Vb1jumqU1HycZVUd8wlVhWa2htKaVE0TVVQNBFRaFQRT5XOtU13zdcz0W0BTDeMIU8Vj0uT0rY5kZFVS5XMd1PTnbVGdc7BRHfN5UfUTW0FRDYMLUe1kUEUT25FQvWNaUMVjIlAwDXRMBDNg5nL9Tt2EJNTbB07lc51NfSMzTdYNg8tMTdNjdAQBTGq1U5p8JDPsVLpKVdSVSuVkScVjorQHHgNJVK2WHkNKLdRLddNU9BcAdi3+DxAfIq9MH04faB9qrwCkH36vqB/yGb6v+BOepeYdABYvAL8SvyS/di8gT1q/bL8Afr+Qv6K/tL++X7hf6r/UvwD+vxDP+l8szzbP8F9qz3TPAHbPgM+qz4zP1s/oz/rPHN8AFt8I3zrfVN9m33jfUs+M3wCm34Dfut/c3+bfAO8S7yzvADbvUO9i74Tvbu+g77LvxO9glu/43+rpJoOUBKpMTaNbpU0Vc6ZOLfRP3QSqHAS+NAQ0DASqDAQ6rVK9869SPWMjxPSX2syFVMUDfFS98+9U2jWkVcUD7FWdo15WNkWDz1adoz5XVfQshNsXWAUDgFjFY+JYNp2jLllF8x5ZjfT0ZJu3WEUDeFhdhPz0+ALEZNJUd45/KH9CfzwPbn8AKA+if4QPlg/oe74PEI/yD1AEHx6NJoU2orGsBIDEZE1C3AT9Vp2UZIRlXITbJVad0+dVlaOoVWrdA22UZDR0hPxUPWNbw1Sdo35UXZNHnBRrDlQVc9bEhKBTlaRVUzWjMXRk+mRktVxkbYD0hEdSzfMQUr1jM9pRtZRU9GpRTfaO8zZEZLhQ7aOBUD32TqJrFVCdlE9Fg09PNaPb4U7t41pO7aPxTVZNo4VN1WRNpWRMPfQ1TPWESz1jg0tdlDSka6FKNaNBrCThSc3zrZC0lIJJZfRJ3WMVLUqdo65KFXMmNKc2vwAAr5qhJq8wr0qvVK9eP3ivAKKvlD+mP7Cv8qnereat7q8ACE8aT/QvPk02T1BLVk+ATwCST6RPtk/IT9pP/O/2TwhfAPJPHF8mXzhfUl9sX15feF8Aql+8X5ZfyF/yX/xf9l8obwDi7wxvTm9ob1pvhG8ub7hvAKJv5G/Gb9hvCn8sf5ZvOH8AAn9Uf1Z/aH96f7x/rn/Qf6jqf/R3PhNLRfPetDSuQoSUoSz3tpM8987ywDSUC1JRffPIXP9u/4D7hvKzDFW9lKT07lWtA2CUrP92E1c9JFiNlNSE+rDc/+7/AAsOEutXjRPMABwHLg9YD2oJZg9on3oPfJ8Atg+wn8KfzA8OH/ifCq8cHxguHcYjRBztVnUUXB9uHSJugm+EF471NvK2nB+uHwzAG9YiJVOlhNwf7h1+8ivYUaUkUaX0UeUkHC8oLi9AK07zTzXzxlwvfjLbiE3lkx1N1SO1TEbN81BMrfS0NxaiC0w0q6VKTTNFtLTl1CSV1UmdhEk1M8G8JDBKCH0k5Cfmkl10T3ZFfjVOPQAmPzg/Ss90P27PgD+Sz6TPAL4/AEPeP/A7Jk8A3xLf/L8AJt9gT0rfbN9e35Dfot+03wDuf8DfAo/k3/Z/GO8C70TvADbvaO/y33zvju+o78J/vO8A5u9g7+LvBP/u79jvOv9E/wAe/3j/Uv+E/4b/qP+S/9T/AO7/CA8aD8T/Jg84D0oPbA8Afg9YD6oPvA/GD+AP8g8Uj1gmha6zdLToTr20T4XEwVAdhFSHXrNkj56SQFMqhdOz1KVUhcOYlI+ekmvwVe3DYbSE71b1tMVXjQPKzIQTkJ6Cnli29YP/WJ2TMFlNoyJtWY2j5FidI6dYNYMLZliNoyQUn56f0Jt2nwBYL4qfbC92LTYv6J/imbYvgOAv8i8EPy6tFj0GNb7ypyo8pHFclDEclOxcp66i2Wdsp4bC2FXVI51Vwj3EVR20lK+mrT7CAVQszRSEFJNTBTNb1K/+g9jsp2aFVsIFUtUjzVFSVcOVFLeGgigMtPEst7ZWwnVQ1SM9UGWjBWBUhEOAVr9ou46ycE2to2sHTd0UTGWjNUyF07nT7Mdugg9LQEdCqmlK3baeQ0kdk4xJdYMRg9S/tkU+wiF8x3bfiNMArsUWzyjLTs9YzypZfs+wzwCSX6Rfts/wy8bNzl/oXyLfABxvft/A/1JvZG8GX0Bvmm8ArG++b5gP+g/sb/5vEH/qbwAsfy5/GH9qf1R/fn+Yf3p/AMx/tn/If6p//H/mfxCPIo8ARI9Wj2iPeo+Uj7aPyI/ajwCkjyaPsI8inzSf/o9An1qfAGyfhp9wn3qfpJ/Wn6Cf6p9s/J8GMotLJSMMTH1TbSh0tChOraMnT61EakxEhUy0+lQUblEFY7XhHLR2/DTqUiUjXC1TjbPQU11DRKQ3JkNtVQUzm1W9kypWraRavKQLNDR5V5VD5Uw0a1FYLbRYlUMVWQUzSytZhURZnUQMJJbspGtVWI1jE+QU31clQwHIzC92L1C/Yr90v34vSL8Aoi+8v84vCD/yvwTPFs8QP1QqOSYinEw0Yay0INy0W91WNTOJViVDSGw0tQdkNMiENI1VXRRV2n1TGKwU4FS1Q5pU1vUTYlT1pFTVQ/NTbN203DSFU70TT1PNc2sXU/UT0oSknFKNY2tjUrVTLuw091GlE9u+UX1TiFG9Q1BRWi2kUc1z11Cts6A0RLRTEFYzUF1D9E9VU4U1TyVDGEykj049pp4Sm7xNXUNUTeU0NBSFzUzdsx1MNTQcFEBLWmXESt2zfUo1Mxn0RNDjQNZFzkWeEtzMRGxKCr0USlVTRfxPznUGZbZVAE5fOF8y72xffl+A7yJZhu8AwF/iXyRvxu/Y7wr/HP+ObwBA/1L/ZP92/4j/mv+s/77/AND/mp/0//6fAA8aDywPBg8ACK9iD2wPfg+ID2oPvA/ODwCoD+IPFB8GHyAfAh9cHyYfAGgfeh+kH7YfmB/KH9Qfzh8AAC+6Dywvvh9AL+ofbC9WLwB4L1IvpC+2L8gv2i/0Jw</prop>
			</obj>
			<obj name="Protocol" class="HTCProtocol" version="1">
				<prop name="Created">2016-05-25T10:15:00.610</prop>
				<prop name="LastModified">2016-05-25T10:16:12.564</prop>
				<obj name="Programs" class="HTCRunProgramList" version="5">
					<list name="emlist" count="2">
						<obj name="item" class="HTCRunProgram" version="1">
							<prop name="name">Program</prop>
							<prop name="Cycles">1</prop>
							<prop name="AnalysisMode">None</prop>
							<obj name="Segments" class="TEMRunSegmentList" version="1">
								<list name="emlist" count="1">
									<obj name="item" class="HTCRunSegment" version="2">
										<prop name="Hold">180</prop>
										<prop name="Slope">4.4</prop>
										<prop name="StepDelay">0</prop>
										<prop name="StepSize">0</prop>
										<prop name="Target">95</prop>
										<prop name="Target2">0</prop>
										<prop name="AcquisitionMode">0</prop>
										<prop name="AcqPerDegree">5</prop>
									</obj>
								</list>
							</obj>
						</obj>
						<obj name="item" class="HTCRunProgram" version="1">
							<prop name="name">Program</prop>
							<prop name="Cycles">50</prop>
							<prop name="AnalysisMode">Quantification</prop>
							<obj name="Segments" class="TEMRunSegmentList" version="1">
								<list name="emlist" count="2">
									<obj name="item" class="HTCRunSegment" version="2">
										<prop name="Hold">15</prop>
										<prop name="Slope">4.4</prop>
										<prop name="StepDelay">0</prop>
										<prop name="StepSize">0</prop>
										<prop name="Target">95</prop>
										<prop name="Target2">0</prop>
										<prop name="AcquisitionMode">0</prop>
										<prop name="AcqPerDegree">5</prop>
									</obj>
									<obj name="item" class="HTCRunSegment" version="2">
										<prop name="Hold">60</prop>
										<prop name="Slope">2.2</prop>
										<prop name="StepDelay">0</prop>
										<prop name="StepSize">0</prop>
										<prop name="Target">55</prop>
										<prop name="Target2">0</prop>
										<prop name="AcquisitionMode">1</prop>
										<prop name="AcqPerDegree">5</prop>
									</obj>
								</list>
							</obj>
						</obj>
					</list>
					<list name="AnalysisModes" count="4">
						<item>None</item>
						<item>Quantification</item>
						<item>Melting Curves</item>
						<item>Color Compensation</item>
					</list>
					<prop name="ChannelCount">4</prop>
					<prop name="InstrumentSubclass">HTC_VER_10</prop>
					<obj name="Container" class="HTCBlockType" version="1">
						<prop name="Id">bt96S</prop>
						<prop name="RowCount">8</prop>
						<prop name="ColCount">12</prop>
						<prop name="OvershootDnDelay">10</prop>
						<prop name="OvershootUpDelay">10</prop>
						<prop name="RampRateMaxDn">2.2</prop>
						<prop name="RampRateMaxUp">4.4</prop>
						<prop name="ReactionVolMin">10</prop>
						<prop name="ReactionVolMax">100</prop>
						<prop name="ReactionVolDefault">20</prop>
						<prop name="HorVertCrosstalkCoefficient">0.0003</prop>
						<prop name="DiagCrosstalkCoefficent">0.0001</prop>
					</obj>
					<prop name="MaxPositionsToSeek">96</prop>
					<obj name="DetectionFormats" class="DetectionFormats" version="2">
						<list name="emlist" count="14">
							<obj name="item" class="HTCDetectionFormat" version="1">
								<list name="emlist" count="1">
									<obj name="item" class="HTCChannel" version="2">
										<prop name="name">SYBR Green I / HRM Dye</prop>
										<prop name="Active">1</prop>
										<prop name="EmissionWL">510</prop>
										<prop name="ExcitationWL">465</prop>
										<prop name="IntgrTime">250</prop>
										<prop name="MaxIntgrTime">1000</prop>
										<prop name="MeltFactor">1.2</prop>
										<prop name="QuantFactor">30</prop>
									</obj>
								</list>
								<prop name="name">SYBR Green I / HRM Dye</prop>
								<prop name="Active">1</prop>
								<prop name="DefChannelNdx">0</prop>
								<prop name="DenominatorNdx">-1</prop>
								<prop name="ReadOnly">0</prop>
								<list name="EmissionWLAvail" count="6">
									<item>488</item>
									<item>510</item>
									<item>580</item>
									<item>610</item>
									<item>640</item>
									<item>660</item>
								</list>
								<list name="ExcitationWLAvail" count="5">
									<item>440</item>
									<item>465</item>
									<item>498</item>
									<item>533</item>
									<item>618</item>
								</list>
								<prop name="MeasuringMode">hmmDynamic</prop>
							</obj>
							<obj name="item" class="HTCDetectionFormat" version="1">
								<list name="emlist" count="1">
									<obj name="item" class="HTCChannel" version="2">
										<prop name="name">SimpleProbe</prop>
										<prop name="Active">1</prop>
										<prop name="EmissionWL">510</prop>
										<prop name="ExcitationWL">465</prop>
										<prop name="IntgrTime">250</prop>
										<prop name="MaxIntgrTime">2000</prop>
										<prop name="MeltFactor">1.2</prop>
										<prop name="QuantFactor">2</prop>
									</obj>
								</list>
								<prop name="name">SimpleProbe</prop>
								<prop name="Active">1</prop>
								<prop name="DefChannelNdx">0</prop>
								<prop name="DenominatorNdx">-1</prop>
								<prop name="ReadOnly">0</prop>
								<list name="EmissionWLAvail" count="6">
									<item>488</item>
									<item>510</item>
									<item>580</item>
									<item>610</item>
									<item>640</item>
									<item>660</item>
								</list>
								<list name="ExcitationWLAvail" count="5">
									<item>440</item>
									<item>465</item>
									<item>498</item>
									<item>533</item>
									<item>618</item>
								</list>
								<prop name="MeasuringMode">hmmDynamic</prop>
							</obj>
							<obj name="item" class="HTCDetectionFormat" version="1">
								<list name="emlist" count="1">
									<obj name="item" class="HTCChannel" version="2">
										<prop name="name">FAM</prop>
										<prop name="Active">1</prop>
										<prop name="EmissionWL">510</prop>
										<prop name="ExcitationWL">465</prop>
										<prop name="IntgrTime">250</prop>
										<prop name="MaxIntgrTime">2000</prop>
										<prop name="MeltFactor">1</prop>
										<prop name="QuantFactor">10</prop>
									</obj>
								</list>
								<prop name="name">Mono Color Hydrolysis Probe / UPL Probe</prop>
								<prop name="Active">1</prop>
								<prop name="DefChannelNdx">0</prop>
								<prop name="DenominatorNdx">-1</prop>
								<prop name="ReadOnly">0</prop>
								<list name="EmissionWLAvail" count="6">
									<item>488</item>
									<item>510</item>
									<item>580</item>
									<item>610</item>
									<item>640</item>
									<item>660</item>
								</list>
								<list name="ExcitationWLAvail" count="5">
									<item>440</item>
									<item>465</item>
									<item>498</item>
									<item>533</item>
									<item>618</item>
								</list>
								<prop name="MeasuringMode">hmmDynamic</prop>
							</obj>
							<obj name="item" class="HTCDetectionFormat" version="1">
								<list name="emlist" count="2">
									<obj name="item" class="HTCChannel" version="2">
										<prop name="name">FAM</prop>
										<prop name="Active">1</prop>
										<prop name="EmissionWL">510</prop>
										<prop name="ExcitationWL">465</prop>
										<prop name="IntgrTime">250</prop>
										<prop name="MaxIntgrTime">2000</prop>
										<prop name="MeltFactor">1</prop>
										<prop name="QuantFactor">10</prop>
									</obj>
									<obj name="item" class="HTCChannel" version="2">
										<prop name="name">VIC / HEX / Yellow555</prop>
										<prop name="Active">1</prop>
										<prop name="EmissionWL">580</prop>
										<prop name="ExcitationWL">533</prop>
										<prop name="IntgrTime">250</prop>
										<prop name="MaxIntgrTime">2000</prop>
										<prop name="MeltFactor">1</prop>
										<prop name="QuantFactor">10</prop>
									</obj>
								</list>
								<prop name="name">Dual Color Hydrolysis Probe / UPL Probe</prop>
								<prop name="Active">1</prop>
								<prop name="DefChannelNdx">0</prop>
								<prop name="DenominatorNdx">-1</prop>
								<prop name="ReadOnly">0</prop>
								<list name="EmissionWLAvail" count="6">
									<item>488</item>
									<item>510</item>
									<item>580</item>
									<item>610</item>
									<item>640</item>
									<item>660</item>
								</list>
								<list name="ExcitationWLAvail" count="5">
									<item>440</item>
									<item>465</item>
									<item>498</item>
									<item>533</item>
									<item>618</item>
								</list>
								<prop name="MeasuringMode">hmmDynamic</prop>
							</obj>
							<obj name="item" class="HTCDetectionFormat" version="1">
								<list name="emlist" count="3">
									<obj name="item" class="HTCChannel" version="2">
										<prop name="name">FAM</prop>
										<prop name="Active">1</prop>
										<prop name="EmissionWL">510</prop>
										<prop name="ExcitationWL">465</prop>
										<prop name="IntgrTime">250</prop>
										<prop name="MaxIntgrTime">2000</prop>
										<prop name="MeltFactor">1</prop>
										<prop name="QuantFactor">10</prop>
									</obj>
									<obj name="item" class="HTCChannel" version="2">
										<prop name="name">VIC / HEX / Yellow555</prop>
										<prop name="Active">1</prop>
										<prop name="EmissionWL">580</prop>
										<prop name="ExcitationWL">533</prop>
										<prop name="IntgrTime">250</prop>
										<prop name="MaxIntgrTime">2000</prop>
										<prop name="MeltFactor">1</prop>
										<prop name="QuantFactor">10</prop>
									</obj>
									<obj name="item" class="HTCChannel" version="2">
										<prop name="name">Cy 5 / Cy 5.5</prop>
										<prop name="Active">1</prop>
										<prop name="EmissionWL">660</prop>
										<prop name="ExcitationWL">618</prop>
										<prop name="IntgrTime">250</prop>
										<prop name="MaxIntgrTime">2000</prop>
										<prop name="MeltFactor">1</prop>
										<prop name="QuantFactor">10</prop>
									</obj>
								</list>
								<prop name="name">3 Color Hydrolysis Probe</prop>
								<prop name="Active">1</prop>
								<prop name="DefChannelNdx">0</prop>
								<prop name="DenominatorNdx">-1</prop>
								<prop name="ReadOnly">0</prop>
								<list name="EmissionWLAvail" count="6">
									<item>488</item>
									<item>510</item>
									<item>580</item>
									<item>610</item>
									<item>640</item>
									<item>660</item>
								</list>
								<list name="ExcitationWLAvail" count="5">
									<item>440</item>
									<item>465</item>
									<item>498</item>
									<item>533</item>
									<item>618</item>
								</list>
								<prop name="MeasuringMode">hmmDynamic</prop>
							</obj>
							<obj name="item" class="HTCDetectionFormat" version="1">
								<list name="emlist" count="4">
									<obj name="item" class="HTCChannel" version="2">
										<prop name="name">Cyan 500</prop>
										<prop name="Active">1</prop>
										<prop name="EmissionWL">488</prop>
										<prop name="ExcitationWL">440</prop>
										<prop name="IntgrTime">250</prop>
										<prop name="MaxIntgrTime">2000</prop>
										<prop name="MeltFactor">1</prop>
										<prop name="QuantFactor">10</prop>
									</obj>
									<obj name="item" class="HTCChannel" version="2">
										<prop name="name">FAM</prop>
										<prop name="Active">1</prop>
										<prop name="EmissionWL">580</prop>
										<prop name="ExcitationWL">498</prop>
										<prop name="IntgrTime">250</prop>
										<prop name="MaxIntgrTime">2000</prop>
										<prop name="MeltFactor">1</prop>
										<prop name="QuantFactor">10</prop>
									</obj>
									<obj name="item" class="HTCChannel" version="2">
										<prop name="name">Red 610</prop>
										<prop name="Active">1</prop>
										<prop name="EmissionWL">610</prop>
										<prop name="ExcitationWL">533</prop>
										<prop name="IntgrTime">250</prop>
										<prop name="MaxIntgrTime">2000</prop>
										<prop name="MeltFactor">1</prop>
										<prop name="QuantFactor">10</prop>
									</obj>
									<obj name="item" class="HTCChannel" version="2">
										<prop name="name">Cy 5 / Cy 5.5</prop>
										<prop name="Active">1</prop>
										<prop name="EmissionWL">660</prop>
										<prop name="ExcitationWL">618</prop>
										<prop name="IntgrTime">250</prop>
										<prop name="MaxIntgrTime">2000</prop>
										<prop name="MeltFactor">1</prop>
										<prop name="QuantFactor">10</prop>
									</obj>
								</list>
								<prop name="name">4 Color Hydrolysis Probe</prop>
								<prop name="Active">1</prop>
								<prop name="DefChannelNdx">0</prop>
								<prop name="DenominatorNdx">-1</prop>
								<prop name="ReadOnly">0</prop>
								<list name="EmissionWLAvail" count="6">
									<item>488</item>
									<item>510</item>
									<item>580</item>
									<item>610</item>
									<item>640</item>
									<item>660</item>
								</list>
								<list name="ExcitationWLAvail" count="5">
									<item>440</item>
									<item>465</item>
									<item>498</item>
									<item>533</item>
									<item>618</item>
								</list>
								<prop name="MeasuringMode">hmmDynamic</prop>
							</obj>
							<obj name="item" class="HTCDetectionFormat" version="1">
								<list name="emlist" count="1">
									<obj name="item" class="HTCChannel" version="2">
										<prop name="name">Red 640</prop>
										<prop name="Active">1</prop>
										<prop name="EmissionWL">640</prop>
										<prop name="ExcitationWL">498</prop>
										<prop name="IntgrTime">250</prop>
										<prop name="MaxIntgrTime">2000</prop>
										<prop name="MeltFactor">1.2</prop>
										<prop name="QuantFactor">5</prop>
									</obj>
								</list>
								<prop name="name">Mono Color HybProbe</prop>
								<prop name="Active">1</prop>
								<prop name="DefChannelNdx">0</prop>
								<prop name="DenominatorNdx">-1</prop>
								<prop name="ReadOnly">0</prop>
								<list name="EmissionWLAvail" count="6">
									<item>488</item>
									<item>510</item>
									<item>580</item>
									<item>610</item>
									<item>640</item>
									<item>660</item>
								</list>
								<list name="ExcitationWLAvail" count="5">
									<item>440</item>
									<item>465</item>
									<item>498</item>
									<item>533</item>
									<item>618</item>
								</list>
								<prop name="MeasuringMode">hmmDynamic</prop>
							</obj>
							<obj name="item" class="HTCDetectionFormat" version="1">
								<list name="emlist" count="4">
									<obj name="item" class="HTCChannel" version="2">
										<prop name="name">Fluos</prop>
										<prop name="Active">1</prop>
										<prop name="EmissionWL">510</prop>
										<prop name="ExcitationWL">465</prop>
										<prop name="IntgrTime">250</prop>
										<prop name="MaxIntgrTime">2000</prop>
										<prop name="MeltFactor">2</prop>
										<prop name="QuantFactor">1.5</prop>
									</obj>
									<obj name="item" class="HTCChannel" version="2">
										<prop name="name">Red 610</prop>
										<prop name="Active">1</prop>
										<prop name="EmissionWL">610</prop>
										<prop name="ExcitationWL">498</prop>
										<prop name="IntgrTime">250</prop>
										<prop name="MaxIntgrTime">2000</prop>
										<prop name="MeltFactor">1.2</prop>
										<prop name="QuantFactor">5</prop>
									</obj>
									<obj name="item" class="HTCChannel" version="2">
										<prop name="name">Red 640</prop>
										<prop name="Active">1</prop>
										<prop name="EmissionWL">640</prop>
										<prop name="ExcitationWL">498</prop>
										<prop name="IntgrTime">250</prop>
										<prop name="MaxIntgrTime">2000</prop>
										<prop name="MeltFactor">1.2</prop>
										<prop name="QuantFactor">5</prop>
									</obj>
									<obj name="item" class="HTCChannel" version="2">
										<prop name="name">Cy 5 / Cy 5.5</prop>
										<prop name="Active">1</prop>
										<prop name="EmissionWL">660</prop>
										<prop name="ExcitationWL">498</prop>
										<prop name="IntgrTime">250</prop>
										<prop name="MaxIntgrTime">2000</prop>
										<prop name="MeltFactor">1.2</prop>
										<prop name="QuantFactor">5</prop>
									</obj>
								</list>
								<prop name="name">Multi Color HybProbe</prop>
								<prop name="Active">1</prop>
								<prop name="DefChannelNdx">0</prop>
								<prop name="DenominatorNdx">-1</prop>
								<prop name="ReadOnly">0</prop>
								<list name="EmissionWLAvail" count="6">
									<item>488</item>
									<item>510</item>
									<item>580</item>
									<item>610</item>
									<item>640</item>
									<item>660</item>
								</list>
								<list name="ExcitationWLAvail" count="5">
									<item>440</item>
									<item>465</item>
									<item>498</item>
									<item>533</item>
									<item>618</item>
								</list>
								<prop name="MeasuringMode">hmmDynamic</prop>
							</obj>
							<obj name="item" class="HTCDetectionFormat" version="1">
								<list name="emlist" count="4">
									<obj name="item" class="HTCChannel" version="2">
										<prop name="name">465-510</prop>
										<prop name="Active">1</prop>
										<prop name="EmissionWL">510</prop>
										<prop name="ExcitationWL">465</prop>
										<prop name="IntgrTime">250</prop>
										<prop name="MaxIntgrTime">1000</prop>
										<prop name="MeltFactor">1</prop>
										<prop name="QuantFactor">1</prop>
									</obj>
									<obj name="item" class="HTCChannel" version="2">
										<prop name="name">533-580</prop>
										<prop name="Active">1</prop>
										<prop name="EmissionWL">580</prop>
										<prop name="ExcitationWL">533</prop>
										<prop name="IntgrTime">250</prop>
										<prop name="MaxIntgrTime">1000</prop>
										<prop name="MeltFactor">1</prop>
										<prop name="QuantFactor">1</prop>
									</obj>
									<obj name="item" class="HTCChannel" version="2">
										<prop name="name">533-610</prop>
										<prop name="Active">1</prop>
										<prop name="EmissionWL">610</prop>
										<prop name="ExcitationWL">533</prop>
										<prop name="IntgrTime">250</prop>
										<prop name="MaxIntgrTime">1000</prop>
										<prop name="MeltFactor">1</prop>
										<prop name="QuantFactor">1</prop>
									</obj>
									<obj name="item" class="HTCChannel" version="2">
										<prop name="name">618-660</prop>
										<prop name="Active">1</prop>
										<prop name="EmissionWL">660</prop>
										<prop name="ExcitationWL">618</prop>
										<prop name="IntgrTime">250</prop>
										<prop name="MaxIntgrTime">1000</prop>
										<prop name="MeltFactor">1</prop>
										<prop name="QuantFactor">1</prop>
									</obj>
								</list>
								<prop name="name">SCicchitano1</prop>
								<prop name="Active">1</prop>
								<prop name="DefChannelNdx">0</prop>
								<prop name="DenominatorNdx">-1</prop>
								<prop name="ReadOnly">0</prop>
								<list name="EmissionWLAvail" count="6">
									<item>488</item>
									<item>510</item>
									<item>580</item>
									<item>610</item>
									<item>640</item>
									<item>660</item>
								</list>
								<list name="ExcitationWLAvail" count="5">
									<item>440</item>
									<item>465</item>
									<item>498</item>
									<item>533</item>
									<item>618</item>
								</list>
								<prop name="MeasuringMode">hmmDynamic</prop>
							</obj>
							<obj name="item" class="HTCDetectionFormat" version="1">
								<list name="emlist" count="2">
									<obj name="item" class="HTCChannel" version="2">
										<prop name="name">465-510</prop>
										<prop name="Active">1</prop>
										<prop name="EmissionWL">510</prop>
										<prop name="ExcitationWL">465</prop>
										<prop name="IntgrTime">250</prop>
										<prop name="MaxIntgrTime">1000</prop>
										<prop name="MeltFactor">1</prop>
										<prop name="QuantFactor">1</prop>
									</obj>
									<obj name="item" class="HTCChannel" version="2">
										<prop name="name">498-580</prop>
										<prop name="Active">1</prop>
										<prop name="EmissionWL">580</prop>
										<prop name="ExcitationWL">498</prop>
										<prop name="IntgrTime">250</prop>
										<prop name="MaxIntgrTime">1000</prop>
										<prop name="MeltFactor">1</prop>
										<prop name="QuantFactor">1</prop>
									</obj>
								</list>
								<prop name="name">VIC and FAM</prop>
								<prop name="Active">1</prop>
								<prop name="DefChannelNdx">0</prop>
								<prop name="DenominatorNdx">-1</prop>
								<prop name="ReadOnly">0</prop>
								<list name="EmissionWLAvail" count="6">
									<item>488</item>
									<item>510</item>
									<item>580</item>
									<item>610</item>
									<item>640</item>
									<item>660</item>
								</list>
								<list name="ExcitationWLAvail" count="5">
									<item>440</item>
									<item>465</item>
									<item>498</item>
									<item>533</item>
									<item>618</item>
								</list>
								<prop name="MeasuringMode">hmmDynamic</prop>
							</obj>
							<obj name="item" class="HTCDetectionFormat" version="1">
								<list name="emlist" count="2">
									<obj name="item" class="HTCChannel" version="2">
										<prop name="name">465-510</prop>
										<prop name="Active">1</prop>
										<prop name="EmissionWL">510</prop>
										<prop name="ExcitationWL">465</prop>
										<prop name="IntgrTime">250</prop>
										<prop name="MaxIntgrTime">1000</prop>
										<prop name="MeltFactor">1</prop>
										<prop name="QuantFactor">1</prop>
									</obj>
									<obj name="item" class="HTCChannel" version="2">
										<prop name="name">533-580</prop>
										<prop name="Active">1</prop>
										<prop name="EmissionWL">580</prop>
										<prop name="ExcitationWL">533</prop>
										<prop name="IntgrTime">250</prop>
										<prop name="MaxIntgrTime">1000</prop>
										<prop name="MeltFactor">1</prop>
										<prop name="QuantFactor">1</prop>
									</obj>
								</list>
								<prop name="name">Borowsky</prop>
								<prop name="Active">1</prop>
								<prop name="DefChannelNdx">0</prop>
								<prop name="DenominatorNdx">-1</prop>
								<prop name="ReadOnly">0</prop>
								<list name="EmissionWLAvail" count="6">
									<item>488</item>
									<item>510</item>
									<item>580</item>
									<item>610</item>
									<item>640</item>
									<item>660</item>
								</list>
								<list name="ExcitationWLAvail" count="5">
									<item>440</item>
									<item>465</item>
									<item>498</item>
									<item>533</item>
									<item>618</item>
								</list>
								<prop name="MeasuringMode">hmmDynamic</prop>
							</obj>
							<obj name="item" class="HTCDetectionFormat" version="1">
								<list name="emlist" count="2">
									<obj name="item" class="HTCChannel" version="2">
										<prop name="name">533-580</prop>
										<prop name="Active">1</prop>
										<prop name="EmissionWL">580</prop>
										<prop name="ExcitationWL">533</prop>
										<prop name="IntgrTime">250</prop>
										<prop name="MaxIntgrTime">1000</prop>
										<prop name="MeltFactor">1</prop>
										<prop name="QuantFactor">1</prop>
									</obj>
									<obj name="item" class="HTCChannel" version="2">
										<prop name="name">465-510</prop>
										<prop name="Active">1</prop>
										<prop name="EmissionWL">510</prop>
										<prop name="ExcitationWL">465</prop>
										<prop name="IntgrTime">250</prop>
										<prop name="MaxIntgrTime">1000</prop>
										<prop name="MeltFactor">1</prop>
										<prop name="QuantFactor">1</prop>
									</obj>
								</list>
								<prop name="name">RLB</prop>
								<prop name="Active">1</prop>
								<prop name="DefChannelNdx">0</prop>
								<prop name="DenominatorNdx">-1</prop>
								<prop name="ReadOnly">0</prop>
								<list name="EmissionWLAvail" count="6">
									<item>488</item>
									<item>510</item>
									<item>580</item>
									<item>610</item>
									<item>640</item>
									<item>660</item>
								</list>
								<list name="ExcitationWLAvail" count="5">
									<item>440</item>
									<item>465</item>
									<item>498</item>
									<item>533</item>
									<item>618</item>
								</list>
								<prop name="MeasuringMode">hmmDynamic</prop>
							</obj>
							<obj name="item" class="HTCDetectionFormat" version="1">
								<list name="emlist" count="0">
								</list>
								<prop name="name">New Format 1</prop>
								<prop name="Active">1</prop>
								<prop name="DefChannelNdx">-1</prop>
								<prop name="DenominatorNdx">-1</prop>
								<prop name="ReadOnly">0</prop>
								<list name="EmissionWLAvail" count="6">
									<item>488</item>
									<item>510</item>
									<item>580</item>
									<item>610</item>
									<item>640</item>
									<item>660</item>
								</list>
								<list name="ExcitationWLAvail" count="5">
									<item>440</item>
									<item>465</item>
									<item>498</item>
									<item>533</item>
									<item>618</item>
								</list>
								<prop name="MeasuringMode">hmmDynamic</prop>
							</obj>
							<obj name="item" class="HTCDetectionFormat" version="1">
								<list name="emlist" count="4">
									<obj name="item" class="HTCChannel" version="2">
										<prop name="name">618-660</prop>
										<prop name="Active">1</prop>
										<prop name="EmissionWL">660</prop>
										<prop name="ExcitationWL">618</prop>
										<prop name="IntgrTime">250</prop>
										<prop name="MaxIntgrTime">1000</prop>
										<prop name="MeltFactor">1</prop>
										<prop name="QuantFactor">1</prop>
									</obj>
									<obj name="item" class="HTCChannel" version="2">
										<prop name="name">498-580</prop>
										<prop name="Active">1</prop>
										<prop name="EmissionWL">580</prop>
										<prop name="ExcitationWL">498</prop>
										<prop name="IntgrTime">250</prop>
										<prop name="MaxIntgrTime">1000</prop>
										<prop name="MeltFactor">1</prop>
										<prop name="QuantFactor">1</prop>
									</obj>
									<obj name="item" class="HTCChannel" version="2">
										<prop name="name">533-580</prop>
										<prop name="Active">1</prop>
										<prop name="EmissionWL">580</prop>
										<prop name="ExcitationWL">533</prop>
										<prop name="IntgrTime">250</prop>
										<prop name="MaxIntgrTime">1000</prop>
										<prop name="MeltFactor">1</prop>
										<prop name="QuantFactor">1</prop>
									</obj>
									<obj name="item" class="HTCChannel" version="2">
										<prop name="name">465-510</prop>
										<prop name="Active">1</prop>
										<prop name="EmissionWL">510</prop>
										<prop name="ExcitationWL">465</prop>
										<prop name="IntgrTime">250</prop>
										<prop name="MaxIntgrTime">1000</prop>
										<prop name="MeltFactor">1</prop>
										<prop name="QuantFactor">1</prop>
									</obj>
								</list>
								<prop name="name">Borowsky_2</prop>
								<prop name="Active">1</prop>
								<prop name="DefChannelNdx">0</prop>
								<prop name="DenominatorNdx">-1</prop>
								<prop name="ReadOnly">0</prop>
								<list name="EmissionWLAvail" count="6">
									<item>488</item>
									<item>510</item>
									<item>580</item>
									<item>610</item>
									<item>640</item>
									<item>660</item>
								</list>
								<list name="ExcitationWLAvail" count="5">
									<item>440</item>
									<item>465</item>
									<item>498</item>
									<item>533</item>
									<item>618</item>
								</list>
								<prop name="MeasuringMode">hmmDynamic</prop>
							</obj>
						</list>
						<prop name="DefFormatName">Borowsky_2</prop>
					</obj>
					<list name="AcquisitionModes" count="4">
						<item>None</item>
						<item>Single</item>
						<item>Continuous</item>
						<item>Step</item>
					</list>
					<prop name="SeekTemp">30</prop>
					<prop name="SampleVolume">10</prop>
					<prop name="PlateID">06148365</prop>
				</obj>
			</obj>
			<prop name="CompletedProgramNo">3</prop>
			<prop name="StopPoint">3</prop>
			<prop name="CarouselConstMoved">0</prop>
		</obj>
		<obj name="AnlsAndSampleInfo" class="AnlsAndSampleInfo" version="1">
			<obj name="AnlsPropTypes" class="PropertyTypeList" version="1">
				<list name="emlist" count="3">
					<obj name="item" class="SamplePropType" version="1">
						<prop name="name">Units</prop>
						<prop name="PropClass">QuantUnitsProp</prop>
						<prop name="IsChannelProperty">0</prop>
						<prop name="SelectorOrder">0</prop>
						<prop name="ShowInSelector">0</prop>
						<prop name="ShowInTable">0</prop>
						<prop name="TableOrder">0</prop>
					</obj>
					<obj name="item" class="SamplePropType" version="1">
						<prop name="name">ExtRef</prop>
						<prop name="PropClass">RQExtRefProp</prop>
						<prop name="IsChannelProperty">0</prop>
						<prop name="SelectorOrder">0</prop>
						<prop name="ShowInSelector">0</prop>
						<prop name="ShowInTable">0</prop>
						<prop name="TableOrder">0</prop>
					</obj>
					<obj name="item" class="SamplePropType" version="1">
						<prop name="name">Endpt External Experiment</prop>
						<prop name="PropClass">EndptGenoExtExp</prop>
						<prop name="IsChannelProperty">0</prop>
						<prop name="SelectorOrder">0</prop>
						<prop name="ShowInSelector">0</prop>
						<prop name="ShowInTable">0</prop>
						<prop name="TableOrder">0</prop>
					</obj>
				</list>
			</obj>
			<obj name="SamplePropTypes" class="PropertyTypeList" version="1">
				<list name="emlist" count="26">
					<obj name="item" class="SamplePosPropType" version="1">
						<prop name="name">Position</prop>
						<prop name="PropClass">GenSampleEditPosition</prop>
						<prop name="AnalysisClass">General</prop>
						<prop name="IsChannelProperty">0</prop>
						<prop name="SelectorOrder">0</prop>
						<prop name="ShowInSelector">0</prop>
						<prop name="ShowInTable">1</prop>
						<prop name="TableOrder">0</prop>
					</obj>
					<obj name="item" class="SamplePropType" version="1">
						<prop name="name">Color</prop>
						<prop name="PropClass">SamplePrefColor</prop>
						<prop name="AnalysisClass">General</prop>
						<prop name="IsChannelProperty">0</prop>
						<prop name="SelectorOrder">1</prop>
						<prop name="ShowInSelector">0</prop>
						<prop name="ShowInTable">1</prop>
						<prop name="TableOrder">1</prop>
					</obj>
					<obj name="item" class="SamplePropType" version="1">
						<prop name="name">Replicate of</prop>
						<prop name="PropClass">GenSampleEditReplicate</prop>
						<prop name="AnalysisClass">General</prop>
						<prop name="IsChannelProperty">0</prop>
						<prop name="SelectorOrder">2</prop>
						<prop name="ShowInSelector">0</prop>
						<prop name="ShowInTable">1</prop>
						<prop name="TableOrder">2</prop>
					</obj>
					<obj name="item" class="SamplePropType" version="1">
						<prop name="name">Sample Name</prop>
						<prop name="PropClass">GenSampleEditName</prop>
						<prop name="AnalysisClass">General</prop>
						<prop name="IsChannelProperty">0</prop>
						<prop name="SelectorOrder">3</prop>
						<prop name="ShowInSelector">1</prop>
						<prop name="ShowInTable">1</prop>
						<prop name="TableOrder">3</prop>
					</obj>
					<obj name="item" class="SamplePropType" version="1">
						<prop name="name">Subsets</prop>
						<prop name="PropClass">GenSampleEditSubset</prop>
						<prop name="AnalysisClass">General</prop>
						<prop name="IsChannelProperty">0</prop>
						<prop name="SelectorOrder">4</prop>
						<prop name="ShowInSelector">0</prop>
						<prop name="ShowInTable">0</prop>
						<prop name="TableOrder">4</prop>
					</obj>
					<obj name="item" class="SamplePropType" version="1">
						<prop name="name">Notes</prop>
						<prop name="PropClass">GenSampleEditNotes</prop>
						<prop name="AnalysisClass">General</prop>
						<prop name="IsChannelProperty">0</prop>
						<prop name="SelectorOrder">5</prop>
						<prop name="ShowInSelector">0</prop>
						<prop name="ShowInTable">0</prop>
						<prop name="TableOrder">5</prop>
					</obj>
					<obj name="item" class="SamplePropType" version="1">
						<prop name="name">Sample ID</prop>
						<prop name="PropClass">HTCSampleID</prop>
						<prop name="AnalysisClass">General</prop>
						<prop name="IsChannelProperty">0</prop>
						<prop name="SelectorOrder">6</prop>
						<prop name="ShowInSelector">0</prop>
						<prop name="ShowInTable">0</prop>
						<prop name="TableOrder">6</prop>
					</obj>
					<obj name="item" class="SamplePropType" version="1">
						<prop name="name">Sample Prep Notes</prop>
						<prop name="PropClass">HTCSamplePrepNotes</prop>
						<prop name="AnalysisClass">General</prop>
						<prop name="IsChannelProperty">0</prop>
						<prop name="SelectorOrder">7</prop>
						<prop name="ShowInSelector">0</prop>
						<prop name="ShowInTable">0</prop>
						<prop name="TableOrder">7</prop>
					</obj>
					<obj name="item" class="SamplePrefWidthType" version="1">
						<prop name="name">Width</prop>
						<prop name="PropClass">SamplePrefWidth</prop>
						<prop name="AnalysisClass">Sample preferences</prop>
						<prop name="IsChannelProperty">0</prop>
						<prop name="SelectorOrder">8</prop>
						<prop name="ShowInSelector">0</prop>
						<prop name="ShowInTable">0</prop>
						<prop name="TableOrder">8</prop>
					</obj>
					<obj name="item" class="SamplePrefLineStyleType" version="1">
						<prop name="name">Line Style</prop>
						<prop name="PropClass">SamplePrefLineStyle</prop>
						<prop name="AnalysisClass">Sample preferences</prop>
						<prop name="IsChannelProperty">0</prop>
						<prop name="SelectorOrder">9</prop>
						<prop name="ShowInSelector">0</prop>
						<prop name="ShowInTable">0</prop>
						<prop name="TableOrder">9</prop>
					</obj>
					<obj name="item" class="SamplePrefPointStyleType" version="1">
						<prop name="name">Point Style</prop>
						<prop name="PropClass">SamplePrefPointStyle</prop>
						<prop name="AnalysisClass">Sample preferences</prop>
						<prop name="IsChannelProperty">0</prop>
						<prop name="SelectorOrder">10</prop>
						<prop name="ShowInSelector">0</prop>
						<prop name="ShowInTable">0</prop>
						<prop name="TableOrder">10</prop>
					</obj>
					<obj name="item" class="SamplePropType" version="1">
						<prop name="name">Dominant Channel</prop>
						<prop name="PropClass">DominantChannelProp</prop>
						<prop name="AnalysisClass">Color Compensation Analysis</prop>
						<prop name="IsChannelProperty">0</prop>
						<prop name="SelectorOrder">11</prop>
						<prop name="ShowInSelector">0</prop>
						<prop name="ShowInTable">0</prop>
						<prop name="TableOrder">11</prop>
					</obj>
					<obj name="item" class="EndPtSampleTypePropertyType" version="1">
						<prop name="name">EndPt Sample Type</prop>
						<prop name="PropClass">GroupingSample</prop>
						<prop name="AnalysisClass">EndPtGenotyping</prop>
						<prop name="IsChannelProperty">0</prop>
						<prop name="SelectorOrder">12</prop>
						<prop name="ShowInSelector">0</prop>
						<prop name="ShowInTable">0</prop>
						<prop name="TableOrder">12</prop>
					</obj>
					<obj name="item" class="SamplePropType" version="1">
						<prop name="name">EndPt Genotype</prop>
						<prop name="PropClass">Genotype</prop>
						<prop name="AnalysisClass">EndPtGenotyping</prop>
						<prop name="IsChannelProperty">0</prop>
						<prop name="SelectorOrder">13</prop>
						<prop name="ShowInSelector">0</prop>
						<prop name="ShowInTable">0</prop>
						<prop name="TableOrder">13</prop>
					</obj>
					<obj name="item" class="SamplePropType" version="1">
						<prop name="name">Target Name</prop>
						<prop name="PropClass">TargetName</prop>
						<prop name="AnalysisClass">General</prop>
						<prop name="IsChannelProperty">1</prop>
						<prop name="SelectorOrder">14</prop>
						<prop name="ShowInSelector">0</prop>
						<prop name="ShowInTable">0</prop>
						<prop name="TableOrder">14</prop>
					</obj>
					<obj name="item" class="QuantSampleTypePropertyType" version="1">
						<prop name="name">Quantification Sample Type</prop>
						<prop name="PropClass">QuantSampleTypeProperty</prop>
						<prop name="AnalysisClass">Quantification Analysis</prop>
						<prop name="IsChannelProperty">1</prop>
						<prop name="SelectorOrder">15</prop>
						<prop name="ShowInSelector">0</prop>
						<prop name="ShowInTable">0</prop>
						<prop name="TableOrder">15</prop>
					</obj>
					<obj name="item" class="SamplePropType" version="1">
						<prop name="name">Concentration</prop>
						<prop name="PropClass">QuantConcProperty</prop>
						<prop name="AnalysisClass">Quantification Analysis</prop>
						<prop name="IsChannelProperty">1</prop>
						<prop name="SelectorOrder">16</prop>
						<prop name="ShowInSelector">0</prop>
						<prop name="ShowInTable">0</prop>
						<prop name="TableOrder">16</prop>
					</obj>
					<obj name="item" class="QuantCpType" version="1">
						<prop name="name">Cp Low</prop>
						<prop name="PropClass">QuantCpLowProp</prop>
						<prop name="AnalysisClass">Quantification Analysis</prop>
						<prop name="IsChannelProperty">1</prop>
						<prop name="SelectorOrder">17</prop>
						<prop name="ShowInSelector">0</prop>
						<prop name="ShowInTable">0</prop>
						<prop name="TableOrder">17</prop>
					</obj>
					<obj name="item" class="QuantCpType" version="1">
						<prop name="name">Cp High</prop>
						<prop name="PropClass">QuantCpHighProp</prop>
						<prop name="AnalysisClass">Quantification Analysis</prop>
						<prop name="IsChannelProperty">1</prop>
						<prop name="SelectorOrder">18</prop>
						<prop name="ShowInSelector">0</prop>
						<prop name="ShowInTable">0</prop>
						<prop name="TableOrder">18</prop>
					</obj>
					<obj name="item" class="GroupSampleTypePropertyType" version="1">
						<prop name="name">Melt Geno Sample Type</prop>
						<prop name="PropClass">GroupChannelTypeProp</prop>
						<prop name="AnalysisClass">Melt Geno</prop>
						<prop name="IsChannelProperty">1</prop>
						<prop name="SelectorOrder">19</prop>
						<prop name="ShowInSelector">0</prop>
						<prop name="ShowInTable">0</prop>
						<prop name="TableOrder">19</prop>
					</obj>
					<obj name="item" class="SamplePropType" version="1">
						<prop name="name">Melt Geno Genotype</prop>
						<prop name="PropClass">ChannelGenotype</prop>
						<prop name="AnalysisClass">Melt Geno</prop>
						<prop name="IsChannelProperty">1</prop>
						<prop name="SelectorOrder">20</prop>
						<prop name="ShowInSelector">0</prop>
						<prop name="ShowInTable">0</prop>
						<prop name="TableOrder">20</prop>
					</obj>
					<obj name="item" class="RQTargetPropertyType" version="1">
						<prop name="name">Target Type</prop>
						<prop name="PropClass">RQTargetProperty</prop>
						<prop name="AnalysisClass">Relative Quantification</prop>
						<prop name="IsChannelProperty">1</prop>
						<prop name="SelectorOrder">21</prop>
						<prop name="ShowInSelector">0</prop>
						<prop name="ShowInTable">0</prop>
						<prop name="TableOrder">21</prop>
					</obj>
					<obj name="item" class="RQSampleTargetPropertyType" version="1">
						<prop name="name">Combined Sample and Target Type</prop>
						<prop name="PropClass">RQSampleTargetProperty</prop>
						<prop name="AnalysisClass">Relative Quantification</prop>
						<prop name="IsChannelProperty">1</prop>
						<prop name="SelectorOrder">22</prop>
						<prop name="ShowInSelector">0</prop>
						<prop name="ShowInTable">0</prop>
						<prop name="TableOrder">22</prop>
					</obj>
					<obj name="item" class="SamplePropType" version="1">
						<prop name="name">Efficiency</prop>
						<prop name="PropClass">RQEffProp</prop>
						<prop name="AnalysisClass">Relative Quantification</prop>
						<prop name="IsChannelProperty">1</prop>
						<prop name="SelectorOrder">23</prop>
						<prop name="ShowInSelector">0</prop>
						<prop name="ShowInTable">0</prop>
						<prop name="TableOrder">23</prop>
					</obj>
					<obj name="item" class="GroupSampleTypePropertyTypeNoPos" version="1">
						<prop name="name">Scanning Sample Type</prop>
						<prop name="PropClass">GroupChannelTypeProp</prop>
						<prop name="AnalysisClass">Scanning</prop>
						<prop name="IsChannelProperty">1</prop>
						<prop name="SelectorOrder">24</prop>
						<prop name="ShowInSelector">0</prop>
						<prop name="ShowInTable">0</prop>
						<prop name="TableOrder">24</prop>
					</obj>
					<obj name="item" class="SamplePropType" version="1">
						<prop name="name">Scanning Genotype</prop>
						<prop name="PropClass">ChannelGenotype</prop>
						<prop name="AnalysisClass">Scanning</prop>
						<prop name="IsChannelProperty">1</prop>
						<prop name="SelectorOrder">25</prop>
						<prop name="ShowInSelector">0</prop>
						<prop name="ShowInTable">0</prop>
						<prop name="TableOrder">25</prop>
					</obj>
				</list>
			</obj>
			<obj name="SelectedChannels" class="TEMIntegerSet" version="1">
				<list name="Items" count="4">
					<prop name="Item">0</prop>
					<prop name="Item">1</prop>
					<prop name="Item">2</prop>
					<prop name="Item">3</prop>
				</list>
			</obj>
			<obj name="AnalysisProperties" class="ExpPropList" version="1">
				<list name="emlist" count="3">
					<obj name="PropertyObject" class="EndptGenoExtExp" version="3">
						<prop name="PropertyTypeName">Endpt External Experiment</prop>
					</obj>
					<obj name="PropertyObject" class="RQExtRefProp" version="3">
						<prop name="PropertyTypeName">ExtRef</prop>
						<prop name="RefExpProg">-1</prop>
					</obj>
					<obj name="PropertyObject" class="QuantUnitsProp" version="3">
						<prop name="PropertyTypeName">Units</prop>
					</obj>
				</list>
			</obj>
			<obj name="SampleInfoList" class="SamplePropInfoList" version="1">
				<list name="emlist" count="96">
					<obj name="item" class="SamplePropInfo" version="1">
						<obj name="ChannelProperties" class="ChanPropList" version="2">
							<obj name="ChannelProperties" class="EMList" version="1">
								<list name="emlist" count="4">
									<obj name="item" class="PropertyList" version="1">
										<list name="emlist" count="12">
											<obj name="PropertyObject" class="RQSampleTargetProperty" version="4">
												<prop name="PropertyTypeName">Combined Sample and Target Type</prop>
												<prop name="Position">0</prop>
												<prop name="IsDefault">0</prop>
												<obj name="ChannelProp" class="ChannelProperty" version="1">
													<prop name="ChannelIdx">0</prop>
												</obj>
											</obj>
											<obj name="PropertyObject" class="QuantConcProperty" version="4">
												<prop name="PropertyTypeName">Concentration</prop>
												<prop name="Position">0</prop>
												<prop name="IsDefault">1</prop>
												<prop name="Concentration">0</prop>
												<obj name="ChannelProp" class="ChannelProperty" version="1">
													<prop name="ChannelIdx">0</prop>
												</obj>
												<prop name="ReadOnly">1</prop>
											</obj>
											<obj name="PropertyObject" class="QuantCpHighProp" version="4">
												<prop name="PropertyTypeName">Cp High</prop>
												<prop name="Position">0</prop>
												<prop name="IsDefault">1</prop>
												<prop name="CpRangeHigh">0</prop>
												<obj name="ChannelProp" class="ChannelProperty" version="1">
													<prop name="ChannelIdx">0</prop>
												</obj>
												<prop name="ReadOnly">1</prop>
											</obj>
											<obj name="PropertyObject" class="QuantCpLowProp" version="4">
												<prop name="PropertyTypeName">Cp Low</prop>
												<prop name="Position">0</prop>
												<prop name="IsDefault">1</prop>
												<prop name="CpRangeLow">0</prop>
												<obj name="ChannelProp" class="ChannelProperty" version="1">
													<prop name="ChannelIdx">0</prop>
												</obj>
												<prop name="ReadOnly">1</prop>
											</obj>
											<obj name="PropertyObject" class="RQEffProp" version="4">
												<prop name="PropertyTypeName">Efficiency</prop>
												<prop name="Position">0</prop>
												<prop name="IsDefault">1</prop>
												<prop name="Efficiency">2</prop>
												<obj name="ChannelProp" class="ChannelProperty" version="1">
													<prop name="ChannelIdx">0</prop>
												</obj>
											</obj>
											<obj name="PropertyObject" class="ChannelGenotype" version="4">
												<prop name="PropertyTypeName">Melt Geno Genotype</prop>
												<prop name="Position">0</prop>
												<prop name="IsDefault">1</prop>
												<prop name="ReadOnly">1</prop>
												<obj name="ChannelProp" class="ChannelProperty" version="1">
													<prop name="ChannelIdx">0</prop>
												</obj>
											</obj>
											<obj name="PropertyObject" class="GroupChannelTypeProp" version="4">
												<prop name="PropertyTypeName">Melt Geno Sample Type</prop>
												<prop name="Position">0</prop>
												<prop name="IsDefault">0</prop>
												<prop name="GroupSampleType">mstUnknown</prop>
												<obj name="ChannelProp" class="ChannelProperty" version="1">
													<prop name="ChannelIdx">0</prop>
												</obj>
											</obj>
											<obj name="PropertyObject" class="QuantSampleTypeProperty" version="4">
												<prop name="PropertyTypeName">Quantification Sample Type</prop>
												<prop name="Position">0</prop>
												<prop name="IsDefault">0</prop>
												<prop name="SampleType">qsUnknown</prop>
												<obj name="ChannelProp" class="ChannelProperty" version="1">
													<prop name="ChannelIdx">0</prop>
												</obj>
											</obj>
											<obj name="PropertyObject" class="ChannelGenotype" version="4">
												<prop name="PropertyTypeName">Scanning Genotype</prop>
												<prop name="Position">0</prop>
												<prop name="IsDefault">1</prop>
												<prop name="ReadOnly">1</prop>
												<obj name="ChannelProp" class="ChannelProperty" version="1">
													<prop name="ChannelIdx">0</prop>
												</obj>
											</obj>
											<obj name="PropertyObject" class="GroupChannelTypeProp" version="4">
												<prop name="PropertyTypeName">Scanning Sample Type</prop>
												<prop name="Position">0</prop>
												<prop name="IsDefault">0</prop>
												<prop name="GroupSampleType">mstUnknown</prop>
												<obj name="ChannelProp" class="ChannelProperty" version="1">
													<prop name="ChannelIdx">0</prop>
												</obj>
											</obj>
											<obj name="PropertyObject" class="TargetName" version="4">
												<prop name="PropertyTypeName">Target Name</prop>
												<prop name="Position">0</prop>
												<prop name="IsDefault">1</prop>
												<obj name="ChannelProp" class="ChannelProperty" version="1">
													<prop name="ChannelIdx">0</prop>
												</obj>
											</obj>
											<obj name="PropertyObject" class="RQTargetProperty" version="4">
												<prop name="PropertyTypeName">Target Type</prop>
												<prop name="Position">0</prop>
												<prop name="IsDefault">0</prop>
												<prop name="TargetType">dtNone</prop>
												<obj name="ChannelProp" class="ChannelProperty" version="1">
													<prop name="ChannelIdx">0</prop>
												</obj>
											</obj>
										</list>
									</obj>
									<obj name="item" class="PropertyList" version="1">
										<list name="emlist" count="12">
											<obj name="PropertyObject" class="RQSampleTargetProperty" version="4">
												<prop name="PropertyTypeName">Combined Sample and Target Type</prop>
												<prop name="Position">0</prop>
												<prop name="IsDefault">0</prop>
												<obj name="ChannelProp" class="ChannelProperty" version="1">
													<prop name="ChannelIdx">1</prop>
												</obj>
											</obj>
											<obj name="PropertyObject" class="QuantConcProperty" version="4">
												<prop name="PropertyTypeName">Concentration</prop>
												<prop name="Position">0</prop>
												<prop name="IsDefault">1</prop>
												<prop name="Concentration">0</prop>
												<obj name="ChannelProp" class="ChannelProperty" version="1">
													<prop name="ChannelIdx">1</prop>
												</obj>
												<prop name="ReadOnly">1</prop>
											</obj>
											<obj name="PropertyObject" class="QuantCpHighProp" version="4">
												<prop name="PropertyTypeName">Cp High</prop>
												<prop name="Position">0</prop>
												<prop name="IsDefault">1</prop>
												<prop name="CpRangeHigh">0</prop>
												<obj name="ChannelProp" class="ChannelProperty" version="1">
													<prop name="ChannelIdx">1</prop>
												</obj>
												<prop name="ReadOnly">1</prop>
											</obj>
											<obj name="PropertyObject" class="QuantCpLowProp" version="4">
												<prop name="PropertyTypeName">Cp Low</prop>
												<prop name="Position">0</prop>
												<prop name="IsDefault">1</prop>
												<prop name="CpRangeLow">0</prop>
												<obj name="ChannelProp" class="ChannelProperty" version="1">
													<prop name="ChannelIdx">1</prop>
												</obj>
												<prop name="ReadOnly">1</prop>
											</obj>
											<obj name="PropertyObject" class="RQEffProp" version="4">
												<prop name="PropertyTypeName">Efficiency</prop>
												<prop name="Position">0</prop>
												<prop name="IsDefault">1</prop>
												<prop name="Efficiency">2</prop>
												<obj name="ChannelProp" class="ChannelProperty" version="1">
													<prop name="ChannelIdx">1</prop>
												</obj>
											</obj>
											<obj name="PropertyObject" class="ChannelGenotype" version="4">
												<prop name="PropertyTypeName">Melt Geno Genotype</prop>
												<prop name="Position">0</prop>
												<prop name="IsDefault">1</prop>
												<prop name="ReadOnly">1</prop>
												<obj name="ChannelProp" class="ChannelProperty" version="1">
													<prop name="ChannelIdx">1</prop>
												</obj>
											</obj>
											<obj name="PropertyObject" class="GroupChannelTypeProp" version="4">
												<prop name="PropertyTypeName">Melt Geno Sample Type</prop>
												<prop name="Position">0</prop>
												<prop name="IsDefault">0</prop>
												<prop name="GroupSampleType">mstUnknown</prop>
												<obj name="ChannelProp" class="ChannelProperty" version="1">
													<prop name="ChannelIdx">1</prop>
												</obj>
											</obj>
											<obj name="PropertyObject" class="QuantSampleTypeProperty" version="4">
												<prop name="PropertyTypeName">Quantification Sample Type</prop>
												<prop name="Position">0</prop>
												<prop name="IsDefault">0</prop>
												<prop name="SampleType">qsUnknown</prop>
												<obj name="ChannelProp" class="ChannelProperty" version="1">
													<prop name="ChannelIdx">1</prop>
												</obj>
											</obj>
											<obj name="PropertyObject" class="ChannelGenotype" version="4">
												<prop name="PropertyTypeName">Scanning Genotype</prop>
												<prop name="Position">0</prop>
												<prop name="IsDefault">1</prop>
												<prop name="ReadOnly">1</prop>
												<obj name="ChannelProp" class="ChannelProperty" version="1">
													<prop name="ChannelIdx">1</prop>
												</obj>
											</obj>
											<obj name="PropertyObject" class="GroupChannelTypeProp" version="4">
												<prop name="PropertyTypeName">Scanning Sample Type</prop>
												<prop name="Position">0</prop>
												<prop name="IsDefault">0</prop>
												<prop name="GroupSampleType">mstUnknown</prop>
												<obj name="ChannelProp" class="ChannelProperty" version="1">
													<prop name="ChannelIdx">1</prop>
												</obj>
											</obj>
											<obj name="PropertyObject" class="TargetName" version="4">
												<prop name="PropertyTypeName">Target Name</prop>
												<prop name="Position">0</prop>
												<prop name="IsDefault">1</prop>
												<obj name="ChannelProp" class="ChannelProperty" version="1">
													<prop name="ChannelIdx">1</prop>
												</obj>
											</obj>
											<obj name="PropertyObject" class="RQTargetProperty" version="4">
												<prop name="PropertyTypeName">Target Type</prop>
												<prop name="Position">0</prop>
												<prop name="IsDefault">0</prop>
												<prop name="TargetType">dtNone</prop>
												<obj name="ChannelProp" class="ChannelProperty" version="1">
													<prop name="ChannelIdx">1</prop>
												</obj>
											</obj>
										</list>
									</obj>
									<obj name="item" class="PropertyList" version="1">
										<list name="emlist" count="12">
											<obj name="PropertyObject" class="RQSampleTargetProperty" version="4">
												<prop name="PropertyTypeName">Combined Sample and Target Type</prop>
												<prop name="Position">0</prop>
												<prop name="IsDefault">0</prop>
												<obj name="ChannelProp" class="ChannelProperty" version="1">
													<prop name="ChannelIdx">2</prop>
												</obj>
											</obj>
											<obj name="PropertyObject" class="QuantConcProperty" version="4">
												<prop name="PropertyTypeName">Concentration</prop>
												<prop name="Position">0</prop>
												<prop name="IsDefault">1</prop>
												<prop name="Concentration">0</prop>
												<obj name="ChannelProp" class="ChannelProperty" version="1">
													<prop name="ChannelIdx">2</prop>
												</obj>
												<prop name="ReadOnly">1</prop>
											</obj>
											<obj name="PropertyObject" class="QuantCpHighProp" version="4">
												<prop name="PropertyTypeName">Cp High</prop>
												<prop name="Position">0</prop>
												<prop name="IsDefault">1</prop>
												<prop name="CpRangeHigh">0</prop>
												<obj name="ChannelProp" class="ChannelProperty" version="1">
													<prop name="ChannelIdx">2</prop>
												</obj>
												<prop name="ReadOnly">1</prop>
											</obj>
											<obj name="PropertyObject" class="QuantCpLowProp" version="4">
												<prop name="PropertyTypeName">Cp Low</prop>
												<prop name="Position">0</prop>
												<prop name="IsDefault">1</prop>
												<prop name="CpRangeLow">0</prop>
												<obj name="ChannelProp" class="ChannelProperty" version="1">
													<prop name="ChannelIdx">2</prop>
												</obj>
												<prop name="ReadOnly">1</prop>
											</obj>
											<obj name="PropertyObject" class="RQEffProp" version="4">
												<prop name="PropertyTypeName">Efficiency</prop>
												<prop name="Position">0</prop>
												<prop name="IsDefault">1</prop>
												<prop name="Efficiency">2</prop>
												<obj name="ChannelProp" class="ChannelProperty" version="1">
													<prop name="ChannelIdx">2</prop>
												</obj>
											</obj>
											<obj name="PropertyObject" class="ChannelGenotype" version="4">
												<prop name="PropertyTypeName">Melt Geno Genotype</prop>
												<prop name="Position">0</prop>
												<prop name="IsDefault">1</prop>
												<prop name="ReadOnly">1</prop>
												<obj name="ChannelProp" class="ChannelProperty" version="1">
													<prop name="ChannelIdx">2</prop>
												</obj>
											</obj>
											<obj name="PropertyObject" class="GroupChannelTypeProp" version="4">
												<prop name="PropertyTypeName">Melt Geno Sample Type</prop>
												<prop name="Position">0</prop>
												<prop name="IsDefault">0</prop>
												<prop name="GroupSampleType">mstUnknown</prop>
												<obj name="ChannelProp" class="ChannelProperty" version="1">
													<prop name="ChannelIdx">2</prop>
												</obj>
											</obj>
											<obj name="PropertyObject" class="QuantSampleTypeProperty" version="4">
												<prop name="PropertyTypeName">Quantification Sample Type</prop>
												<prop name="Position">0</prop>
												<prop name="IsDefault">0</prop>
												<prop name="SampleType">qsUnknown</prop>
												<obj name="ChannelProp" class="ChannelProperty" version="1">
													<prop name="ChannelIdx">2</prop>
												</obj>
											</obj>
											<obj name="PropertyObject" class="ChannelGenotype" version="4">
												<prop name="PropertyTypeName">Scanning Genotype</prop>
												<prop name="Position">0</prop>
												<prop name="IsDefault">1</prop>
												<prop name="ReadOnly">1</prop>
												<obj name="ChannelProp" class="ChannelProperty" version="1">
													<prop name="ChannelIdx">2</prop>
												</obj>
											</obj>
											<obj name="PropertyObject" class="GroupChannelTypeProp" version="4">
												<prop name="PropertyTypeName">Scanning Sample Type</prop>
												<prop name="Position">0</prop>
												<prop name="IsDefault">0</prop>
												<prop name="GroupSampleType">mstUnknown</prop>
												<obj name="ChannelProp" class="ChannelProperty" version="1">
													<prop name="ChannelIdx">2</prop>
												</obj>
											</obj>
											<obj name="PropertyObject" class="TargetName" version="4">
												<prop name="PropertyTypeName">Target Name</prop>
												<prop name="Position">0</prop>
												<prop name="IsDefault">1</prop>
												<obj name="ChannelProp" class="ChannelProperty" version="1">
													<prop name="ChannelIdx">2</prop>
												</obj>
											</obj>
											<obj name="PropertyObject" class="RQTargetProperty" version="4">
												<prop name="PropertyTypeName">Target Type</prop>
												<prop name="Position">0</prop>
												<prop name="IsDefault">0</prop>
												<prop name="TargetType">dtNone</prop>
												<obj name="ChannelProp" class="ChannelProperty" version="1">
													<prop name="ChannelIdx">2</prop>
												</obj>
											</obj>
										</list>
									</obj>
									<obj name="item" class="PropertyList" version="1">
										<list name="emlist" count="12">
											<obj name="PropertyObject" class="RQSampleTargetProperty" version="4">
												<prop name="PropertyTypeName">Combined Sample and Target Type</prop>
												<prop name="Position">0</prop>
												<prop name="IsDefault">0</prop>
												<obj name="ChannelProp" class="ChannelProperty" version="1">
													<prop name="ChannelIdx">3</prop>
												</obj>
											</obj>
											<obj name="PropertyObject" class="QuantConcProperty" version="4">
												<prop name="PropertyTypeName">Concentration</prop>
												<prop name="Position">0</prop>
												<prop name="IsDefault">1</prop>
												<prop name="Concentration">0</prop>
												<obj name="ChannelProp" class="ChannelProperty" version="1">
													<prop name="ChannelIdx">3</prop>
												</obj>
												<prop name="ReadOnly">1</prop>
											</obj>
											<obj name="PropertyObject" class="QuantCpHighProp" version="4">
												<prop name="PropertyTypeName">Cp High</prop>
												<prop name="Position">0</prop>
												<prop name="IsDefault">1</prop>
												<prop name="CpRangeHigh">0</prop>
												<obj name="ChannelProp" class="ChannelProperty" version="1">
													<prop name="ChannelIdx">3</prop>
												</obj>
												<prop name="ReadOnly">1</prop>
											</obj>
											<obj name="PropertyObject" class="QuantCpLowProp" version="4">
												<prop name="PropertyTypeName">Cp Low</prop>
												<prop name="Position">0</prop>
												<prop name="IsDefault">1</prop>
												<prop name="CpRangeLow">0</prop>
												<obj name="ChannelProp" class="ChannelProperty" version="1">
													<prop name="ChannelIdx">3</prop>
												</obj>
												<prop name="ReadOnly">1</prop>
											</obj>
											<obj name="PropertyObject" class="RQEffProp" version="4">
												<prop name="PropertyTypeName">Efficiency</prop>
												<prop name="Position">0</prop>
												<prop name="IsDefault">1</prop>
												<prop name="Efficiency">2</prop>
												<obj name="ChannelProp" class="ChannelProperty" version="1">
													<prop name="ChannelIdx">3</prop>
												</obj>
											</obj>
											<obj name="PropertyObject" class="ChannelGenotype" version="4">
												<prop name="PropertyTypeName">Melt Geno Genotype</prop>
												<prop name="Position">0</prop>
												<prop name="IsDefault">1</prop>
												<prop name="ReadOnly">1</prop>
												<obj name="ChannelProp" class="ChannelProperty" version="1">
													<prop name="ChannelIdx">3</prop>
												</obj>
											</obj>
											<obj name="PropertyObject" class="GroupChannelTypeProp" version="4">
												<prop name="PropertyTypeName">Melt Geno Sample Type</prop>
												<prop name="Position">0</prop>
												<prop name="IsDefault">0</prop>
												<prop name="GroupSampleType">mstUnknown</prop>
												<obj name="ChannelProp" class="ChannelProperty" version="1">
													<prop name="ChannelIdx">3</prop>
												</obj>
											</obj>
											<obj name="PropertyObject" class="QuantSampleTypeProperty" version="4">
												<prop name="PropertyTypeName">Quantification Sample Type</prop>
												<prop name="Position">0</prop>
												<prop name="IsDefault">0</prop>
												<prop name="SampleType">qsUnknown</prop>
												<obj name="ChannelProp" class="ChannelProperty" version="1">
													<prop name="ChannelIdx">3</prop>
												</obj>
											</obj>
											<obj name="PropertyObject" class="ChannelGenotype" version="4">
												<prop name="PropertyTypeName">Scanning Genotype</prop>
												<prop name="Position">0</prop>
												<prop name="IsDefault">1</prop>
												<prop name="ReadOnly">1</prop>
												<obj name="ChannelProp" class="ChannelProperty" version="1">
													<prop name="ChannelIdx">3</prop>
												</obj>
											</obj>
											<obj name="PropertyObject" class="GroupChannelTypeProp" version="4">
												<prop name="PropertyTypeName">Scanning Sample Type</prop>
												<prop name="Position">0</prop>
												<prop name="IsDefault">0</prop>
												<prop name="GroupSampleType">mstUnknown</prop>
												<obj name="ChannelProp" class="ChannelProperty" version="1">
													<prop name="ChannelIdx">3</prop>
												</obj>
											</obj>
											<obj name="PropertyObject" class="TargetName" version="4">
												<prop name="PropertyTypeName">Target Name</prop>
												<prop name="Position">0</prop>
												<prop name="IsDefault">1</prop>
												<obj name="ChannelProp" class="ChannelProperty" version="1">
													<prop name="ChannelIdx">3</prop>
												</obj>
											</obj>
											<obj name="PropertyObject" class="RQTargetProperty" version="4">
												<prop name="PropertyTypeName">Target Type</prop>
												<prop name="Position">0</prop>
												<prop name="IsDefault">0</prop>
												<prop name="TargetType">dtNone</prop>
												<obj name="ChannelProp" class="ChannelProperty" version="1">
													<prop name="ChannelIdx">3</prop>
												</obj>
											</obj>
										</list>
									</obj>
								</list>
							</obj>
						</obj>
						<prop name="ChannelPropertyCount">4</prop>
						<prop name="ContainerPosition">0</prop>
						<prop name="HasSampleProperties">1</prop>
						<obj name="SampleProperties" class="PropertyList" version="1">
							<list name="emlist" count="14">
								<obj name="PropertyObject" class="SamplePrefColor" version="4">
									<prop name="PropertyTypeName">Color</prop>
									<prop name="Position">0</prop>
									<prop name="IsDefault">0</prop>
									<prop name="Color">$00FF8000</prop>
								</obj>
								<obj name="PropertyObject" class="DominantChannelProp" version="4">
									<prop name="PropertyTypeName">Dominant Channel</prop>
									<prop name="Position">0</prop>
									<prop name="IsDefault">0</prop>
									<prop name="DominantChannel">0</prop>
								</obj>
								<obj name="PropertyObject" class="Genotype" version="4">
									<prop name="PropertyTypeName">EndPt Genotype</prop>
									<prop name="Position">0</prop>
									<prop name="IsDefault">1</prop>
									<prop name="ReadOnly">1</prop>
								</obj>
								<obj name="PropertyObject" class="GroupingSample" version="4">
									<prop name="PropertyTypeName">EndPt Sample Type</prop>
									<prop name="Position">0</prop>
									<prop name="IsDefault">0</prop>
									<prop name="GroupSampleType">mstUnknown</prop>
								</obj>
								<obj name="PropertyObject" class="SamplePrefLineStyle" version="4">
									<prop name="PropertyTypeName">Line Style</prop>
									<prop name="Position">0</prop>
									<prop name="IsDefault">0</prop>
									<prop name="LineStyle">psSolid</prop>
								</obj>
								<obj name="PropertyObject" class="GenSampleEditNotes" version="4">
									<prop name="PropertyTypeName">Notes</prop>
									<prop name="Position">0</prop>
									<prop name="IsDefault">1</prop>
								</obj>
								<obj name="PropertyObject" class="SamplePrefPointStyle" version="4">
									<prop name="PropertyTypeName">Point Style</prop>
									<prop name="Position">0</prop>
									<prop name="IsDefault">0</prop>
									<prop name="PointStyle">psNothing</prop>
								</obj>
								<obj name="PropertyObject" class="GenSampleEditPosition" version="4">
									<prop name="PropertyTypeName">Position</prop>
									<prop name="Position">0</prop>
									<prop name="IsDefault">1</prop>
								</obj>
								<obj name="PropertyObject" class="GenSampleEditReplicate" version="4">
									<prop name="PropertyTypeName">Replicate of</prop>
									<prop name="Position">0</prop>
									<prop name="IsDefault">1</prop>
									<prop name="ReplicateOf">-1</prop>
								</obj>
								<obj name="PropertyObject" class="HTCSampleID" version="4">
									<prop name="PropertyTypeName">Sample ID</prop>
									<prop name="Position">0</prop>
									<prop name="IsDefault">1</prop>
								</obj>
								<obj name="PropertyObject" class="GenSampleEditName" version="4">
									<prop name="PropertyTypeName">Sample Name</prop>
									<prop name="Position">0</prop>
									<prop name="IsDefault">1</prop>
									<prop name="name">Sample 1</prop>
								</obj>
								<obj name="PropertyObject" class="HTCSamplePrepNotes" version="4">
									<prop name="PropertyTypeName">Sample Prep Notes</prop>
									<prop name="Position">0</prop>
									<prop name="IsDefault">1</prop>
								</obj>
								<obj name="PropertyObject" class="GenSampleEditSubset" version="4">
									<prop name="PropertyTypeName">Subsets</prop>
									<prop name="Position">0</prop>
									<prop name="IsDefault">1</prop>
								</obj>
								<obj name="PropertyObject" class="SamplePrefWidth" version="5">
									<prop name="PropertyTypeName">Width</prop>
									<prop name="Position">0</prop>
									<prop name="IsDefault">1</prop>
									<prop name="Width">1</prop>
								</obj>
							</list>
						</obj>
					</obj>
					<obj name="item" class="SamplePropInfo" version="1">
						<obj name="ChannelProperties" class="ChanPropList" version="2">
							<obj name="ChannelProperties" class="EMList" version="1">
								<list name="emlist" count="4">
									<obj name="item" class="PropertyList" version="1">
										<list name="emlist" count="12">
											<obj name="PropertyObject" class="RQSampleTargetProperty" version="4">
												<prop name="PropertyTypeName">Combined Sample and Target Type</prop>
												<prop name="Position">1</prop>
												<prop name="IsDefault">0</prop>
												<obj name="ChannelProp" class="ChannelProperty" version="1">
													<prop name="ChannelIdx">0</prop>
												</obj>
											</obj>
											<obj name="PropertyObject" class="QuantConcProperty" version="4">
												<prop name="PropertyTypeName">Concentration</prop>
												<prop name="Position">1</prop>
												<prop name="IsDefault">1</prop>
												<prop name="Concentration">0</prop>
												<obj name="ChannelProp" class="ChannelProperty" version="1">
													<prop name="ChannelIdx">0</prop>
												</obj>
												<prop name="ReadOnly">1</prop>
											</obj>
											<obj name="PropertyObject" class="QuantCpHighProp" version="4">
												<prop name="PropertyTypeName">Cp High</prop>
												<prop name="Position">1</prop>
												<prop name="IsDefault">1</prop>
												<prop name="CpRangeHigh">0</prop>
												<obj name="ChannelProp" class="ChannelProperty" version="1">
													<prop name="ChannelIdx">0</prop>
												</obj>
												<prop name="ReadOnly">1</prop>
											</obj>
											<obj name="PropertyObject" class="QuantCpLowProp" version="4">
												<prop name="PropertyTypeName">Cp Low</prop>
												<prop name="Position">1</prop>
												<prop name="IsDefault">1</prop>
												<prop name="CpRangeLow">0</prop>
												<obj name="ChannelProp" class="ChannelProperty" version="1">
													<prop name="ChannelIdx">0</prop>
												</obj>
												<prop name="ReadOnly">1</prop>
											</obj>
											<obj name="PropertyObject" class="RQEffProp" version="4">
												<prop name="PropertyTypeName">Efficiency</prop>
												<prop name="Position">1</prop>
												<prop name="IsDefault">1</prop>
												<prop name="Efficiency">2</prop>
												<obj name="ChannelProp" class="ChannelProperty" version="1">
													<prop name="ChannelIdx">0</prop>
												</obj>
											</obj>
											<obj name="PropertyObject" class="ChannelGenotype" version="4">
												<prop name="PropertyTypeName">Melt Geno Genotype</prop>
												<prop name="Position">1</prop>
												<prop name="IsDefault">1</prop>
												<prop name="ReadOnly">1</prop>
												<obj name="ChannelProp" class="ChannelProperty" version="1">
													<prop name="ChannelIdx">0</prop>
												</obj>
											</obj>
											<obj name="PropertyObject" class="GroupChannelTypeProp" version="4">
												<prop name="PropertyTypeName">Melt Geno Sample Type</prop>
												<prop name="Position">1</prop>
												<prop name="IsDefault">0</prop>
												<prop name="GroupSampleType">mstUnknown</prop>
												<obj name="ChannelProp" class="ChannelProperty" version="1">
													<prop name="ChannelIdx">0</prop>
												</obj>
											</obj>
											<obj name="PropertyObject" class="QuantSampleTypeProperty" version="4">
												<prop name="PropertyTypeName">Quantification Sample Type</prop>
												<prop name="Position">1</prop>
												<prop name="IsDefault">0</prop>
												<prop name="SampleType">qsUnknown</prop>
												<obj name="ChannelProp" class="ChannelProperty" version="1">
													<prop name="ChannelIdx">0</prop>
												</obj>
											</obj>
											<obj name="PropertyObject" class="ChannelGenotype" version="4">
												<prop name="PropertyTypeName">Scanning Genotype</prop>
												<prop name="Position">1</prop>
												<prop name="IsDefault">1</prop>
												<prop name="ReadOnly">1</prop>
												<obj name="ChannelProp" class="ChannelProperty" version="1">
													<prop name="ChannelIdx">0</prop>
												</obj>
											</obj>
											<obj name="PropertyObject" class="GroupChannelTypeProp" version="4">
												<prop name="PropertyTypeName">Scanning Sample Type</prop>
												<prop name="Position">1</prop>
												<prop name="IsDefault">0</prop>
												<prop name="GroupSampleType">mstUnknown</prop>
												<obj name="ChannelProp" class="ChannelProperty" version="1">
													<prop name="ChannelIdx">0</prop>
												</obj>
											</obj>
											<obj name="PropertyObject" class="TargetName" version="4">
												<prop name="PropertyTypeName">Target Name</prop>
												<prop name="Position">1</prop>
												<prop name="IsDefault">1</prop>
												<obj name="ChannelProp" class="ChannelProperty" version="1">
													<prop name="ChannelIdx">0</prop>
												</obj>
											</obj>
											<obj name="PropertyObject" class="RQTargetProperty" version="4">
												<prop name="PropertyTypeName">Target Type</prop>
												<prop name="Position">1</prop>
												<prop name="IsDefault">0</prop>
												<prop name="TargetType">dtNone</prop>
												<obj name="ChannelProp" class="ChannelProperty" version="1">
													<prop name="ChannelIdx">0</prop>
												</obj>
											</obj>
										</list>
									</obj>
									<obj name="item" class="PropertyList" version="1">
										<list name="emlist" count="12">
											<obj name="PropertyObject" class="RQSampleTargetProperty" version="4">
												<prop name="PropertyTypeName">Combined Sample and Target Type</prop>
												<prop name="Position">1</prop>
												<prop name="IsDefault">0</prop>
												<obj name="ChannelProp" class="ChannelProperty" version="1">
													<prop name="ChannelIdx">1</prop>
												</obj>
											</obj>
											<obj name="PropertyObject" class="QuantConcProperty" version="4">
												<prop name="PropertyTypeName">Concentration</prop>
												<prop name="Position">1</prop>
												<prop name="IsDefault">1</prop>
												<prop name="Concentration">0</prop>
												<obj name="ChannelProp" class="ChannelProperty" version="1">
													<prop name="ChannelIdx">1</prop>
												</obj>
												<prop name="ReadOnly">1</prop>
											</obj>
											<obj name="PropertyObject" class="QuantCpHighProp" version="4">
												<prop name="PropertyTypeName">Cp High</prop>
												<prop name="Position">1</prop>
												<prop name="IsDefault">1</prop>
												<prop name="CpRangeHigh">0</prop>
												<obj name="ChannelProp" class="ChannelProperty" version="1">
													<prop name="ChannelIdx">1</prop>
												</obj>
												<prop name="ReadOnly">1</prop>
											</obj>
											<obj name="PropertyObject" class="QuantCpLowProp" version="4">
												<prop name="PropertyTypeName">Cp Low</prop>
												<prop name="Position">1</prop>
												<prop name="IsDefault">1</prop>
												<prop name="CpRangeLow">0</prop>
												<obj name="ChannelProp" class="ChannelProperty" version="1">
													<prop name="ChannelIdx">1</prop>
												</obj>
												<prop name="ReadOnly">1</prop>
											</obj>
											<obj name="PropertyObject" class="RQEffProp" version="4">
												<prop name="PropertyTypeName">Efficiency</prop>
												<prop name="Position">1</prop>
												<prop name="IsDefault">1</prop>
												<prop name="Efficiency">2</prop>
												<obj name="ChannelProp" class="ChannelProperty" version="1">
													<prop name="ChannelIdx">1</prop>
												</obj>
											</obj>
											<obj name="PropertyObject" class="ChannelGenotype" version="4">
												<prop name="PropertyTypeName">Melt Geno Genotype</prop>
												<prop name="Position">1</prop>
												<prop name="IsDefault">1</prop>
												<prop name="ReadOnly">1</prop>
												<obj name="ChannelProp" class="ChannelProperty" version="1">
													<prop name="ChannelIdx">1</prop>
												</obj>
											</obj>
											<obj name="PropertyObject" class="GroupChannelTypeProp" version="4">
												<prop name="PropertyTypeName">Melt Geno Sample Type</prop>
												<prop name="Position">1</prop>
												<prop name="IsDefault">0</prop>
												<prop name="GroupSampleType">mstUnknown</prop>
												<obj name="ChannelProp" class="ChannelProperty" version="1">
													<prop name="ChannelIdx">1</prop>
												</obj>
											</obj>
											<obj name="PropertyObject" class="QuantSampleTypeProperty" version="4">
												<prop name="PropertyTypeName">Quantification Sample Type</prop>
												<prop name="Position">1</prop>
												<prop name="IsDefault">0</prop>
												<prop name="SampleType">qsUnknown</prop>
												<obj name="ChannelProp" class="ChannelProperty" version="1">
													<prop name="ChannelIdx">1</prop>
												</obj>
											</obj>
											<obj name="PropertyObject" class="ChannelGenotype" version="4">
												<prop name="PropertyTypeName">Scanning Genotype</prop>
												<prop name="Position">1</prop>
												<prop name="IsDefault">1</prop>
												<prop name="ReadOnly">1</prop>
												<obj name="ChannelProp" class="ChannelProperty" version="1">
													<prop name="ChannelIdx">1</prop>
												</obj>
											</obj>
											<obj name="PropertyObject" class="GroupChannelTypeProp" version="4">
												<prop name="PropertyTypeName">Scanning Sample Type</prop>
												<prop name="Position">1</prop>
												<prop name="IsDefault">0</prop>
												<prop name="GroupSampleType">mstUnknown</prop>
												<obj name="ChannelProp" class="ChannelProperty" version="1">
													<prop name="ChannelIdx">1</prop>
												</obj>
											</obj>
											<obj name="PropertyObject" class="TargetName" version="4">
												<prop name="PropertyTypeName">Target Name</prop>
												<prop name="Position">1</prop>
												<prop name="IsDefault">1</prop>
												<obj name="ChannelProp" class="ChannelProperty" version="1">
													<prop name="ChannelIdx">1</prop>
												</obj>
											</obj>
											<obj name="PropertyObject" class="RQTargetProperty" version="4">
												<prop name="PropertyTypeName">Target Type</prop>
												<prop name="Position">1</prop>
												<prop name="IsDefault">0</prop>
												<prop name="TargetType">dtNone</prop>
												<obj name="ChannelProp" class="ChannelProperty" version="1">
													<prop name="ChannelIdx">1</prop>
												</obj>
											</obj>
										</list>
									</obj>
									<obj name="item" class="PropertyList" version="1">
										<list name="emlist" count="12">
											<obj name="PropertyObject" class="RQSampleTargetProperty" version="4">
												<prop name="PropertyTypeName">Combined Sample and Target Type</prop>
												<prop name="Position">1</prop>
												<prop name="IsDefault">0</prop>
												<obj name="ChannelProp" class="ChannelProperty" version="1">
													<prop name="ChannelIdx">2</prop>
												</obj>
											</obj>
											<obj name="PropertyObject" class="QuantConcProperty" version="4">
												<prop name="PropertyTypeName">Concentration</prop>
												<prop name="Position">1</prop>
												<prop name="IsDefault">1</prop>
												<prop name="Concentration">0</prop>
												<obj name="ChannelProp" class="ChannelProperty" version="1">
													<prop name="ChannelIdx">2</prop>
												</obj>
												<prop name="ReadOnly">1</prop>
											</obj>
											<obj name="PropertyObject" class="QuantCpHighProp" version="4">
												<prop name="PropertyTypeName">Cp High</prop>
												<prop name="Position">1</prop>
												<prop name="IsDefault">1</prop>
												<prop name="CpRangeHigh">0</prop>
												<obj name="ChannelProp" class="ChannelProperty" version="1">
													<prop name="ChannelIdx">2</prop>
												</obj>
												<prop name="ReadOnly">1</prop>
											</obj>
											<obj name="PropertyObject" class="QuantCpLowProp" version="4">
												<prop name="PropertyTypeName">Cp Low</prop>
												<prop name="Position">1</prop>
												<prop name="IsDefault">1</prop>
												<prop name="CpRangeLow">0</prop>
												<obj name="ChannelProp" class="ChannelProperty" version="1">
													<prop name="ChannelIdx">2</prop>
												</obj>
												<prop name="ReadOnly">1</prop>
											</obj>
											<obj name="PropertyObject" class="RQEffProp" version="4">
												<prop name="PropertyTypeName">Efficiency</prop>
												<prop name="Position">1</prop>
												<prop name="IsDefault">1</prop>
												<prop name="Efficiency">2</prop>
												<obj name="ChannelProp" class="ChannelProperty" version="1">
													<prop name="ChannelIdx">2</prop>
												</obj>
											</obj>
											<obj name="PropertyObject" class="ChannelGenotype" version="4">
												<prop name="PropertyTypeName">Melt Geno Genotype</prop>
												<prop name="Position">1</prop>
												<prop name="IsDefault">1</prop>
												<prop name="ReadOnly">1</prop>
												<obj name="ChannelProp" class="ChannelProperty" version="1">
													<prop name="ChannelIdx">2</prop>
												</obj>
											</obj>
											<obj name="PropertyObject" class="GroupChannelTypeProp" version="4">
												<prop name="PropertyTypeName">Melt Geno Sample Type</prop>
												<prop name="Position">1</prop>
												<prop name="IsDefault">0</prop>
												<prop name="GroupSampleType">mstUnknown</prop>
												<obj name="ChannelProp" class="ChannelProperty" version="1">
													<prop name="ChannelIdx">2</prop>
												</obj>
											</obj>
											<obj name="PropertyObject" class="QuantSampleTypeProperty" version="4">
												<prop name="PropertyTypeName">Quantification Sample Type</prop>
												<prop name="Position">1</prop>
												<prop name="IsDefault">0</prop>
												<prop name="SampleType">qsUnknown</prop>
												<obj name="ChannelProp" class="ChannelProperty" version="1">
													<prop name="ChannelIdx">2</prop>
												</obj>
											</obj>
											<obj name="PropertyObject" class="ChannelGenotype" version="4">
												<prop name="PropertyTypeName">Scanning Genotype</prop>
												<prop name="Position">1</prop>
												<prop name="IsDefault">1</prop>
												<prop name="ReadOnly">1</prop>
												<obj name="ChannelProp" class="ChannelProperty" version="1">
													<prop name="ChannelIdx">2</prop>
												</obj>
											</obj>
											<obj name="PropertyObject" class="GroupChannelTypeProp" version="4">
												<prop name="PropertyTypeName">Scanning Sample Type</prop>
												<prop name="Position">1</prop>
												<prop name="IsDefault">0</prop>
												<prop name="GroupSampleType">mstUnknown</prop>
												<obj name="ChannelProp" class="ChannelProperty" version="1">
													<prop name="ChannelIdx">2</prop>
												</obj>
											</obj>
											<obj name="PropertyObject" class="TargetName" version="4">
												<prop name="PropertyTypeName">Target Name</prop>
												<prop name="Position">1</prop>
												<prop name="IsDefault">1</prop>
												<obj name="ChannelProp" class="ChannelProperty" version="1">
													<prop name="ChannelIdx">2</prop>
												</obj>
											</obj>
											<obj name="PropertyObject" class="RQTargetProperty" version="4">
												<prop name="PropertyTypeName">Target Type</prop>
												<prop name="Position">1</prop>
												<prop name="IsDefault">0</prop>
												<prop name="TargetType">dtNone</prop>
												<obj name="ChannelProp" class="ChannelProperty" version="1">
													<prop name="ChannelIdx">2</prop>
												</obj>
											</obj>
										</list>
									</obj>
									<obj name="item" class="PropertyList" version="1">
										<list name="emlist" count="12">
											<obj name="PropertyObject" class="RQSampleTargetProperty" version="4">
												<prop name="PropertyTypeName">Combined Sample and Target Type</prop>
												<prop name="Position">1</prop>
												<prop name="IsDefault">0</prop>
												<obj name="ChannelProp" class="ChannelProperty" version="1">
													<prop name="ChannelIdx">3</prop>
												</obj>
											</obj>
											<obj name="PropertyObject" class="QuantConcProperty" version="4">
												<prop name="PropertyTypeName">Concentration</prop>
												<prop name="Position">1</prop>
												<prop name="IsDefault">1</prop>
												<prop name="Concentration">0</prop>
												<obj name="ChannelProp" class="ChannelProperty" version="1">
													<prop name="ChannelIdx">3</prop>
												</obj>
												<prop name="ReadOnly">1</prop>
											</obj>
											<obj name="PropertyObject" class="QuantCpHighProp" version="4">
												<prop name="PropertyTypeName">Cp High</prop>
												<prop name="Position">1</prop>
												<prop name="IsDefault">1</prop>
												<prop name="CpRangeHigh">0</prop>
												<obj name="ChannelProp" class="ChannelProperty" version="1">
													<prop name="ChannelIdx">3</prop>
												</obj>
												<prop name="ReadOnly">1</prop>
											</obj>
											<obj name="PropertyObject" class="QuantCpLowProp" version="4">
												<prop name="PropertyTypeName">Cp Low</prop>
												<prop name="Position">1</prop>
												<prop name="IsDefault">1</prop>
												<prop name="CpRangeLow">0</prop>
												<obj name="ChannelProp" class="ChannelProperty" version="1">
													<prop name="ChannelIdx">3</prop>
												</obj>
												<prop name="ReadOnly">1</prop>
											</obj>
											<obj name="PropertyObject" class="RQEffProp" version="4">
												<prop name="PropertyTypeName">Efficiency</prop>
												<prop name="Position">1</prop>
												<prop name="IsDefault">1</prop>
												<prop name="Efficiency">2</prop>
												<obj name="ChannelProp" class="ChannelProperty" version="1">
													<prop name="ChannelIdx">3</prop>
												</obj>
											</obj>
											<obj name="PropertyObject" class="ChannelGenotype" version="4">
												<prop name="PropertyTypeName">Melt Geno Genotype</prop>
												<prop name="Position">1</prop>
												<prop name="IsDefault">1</prop>
												<prop name="ReadOnly">1</prop>
												<obj name="ChannelProp" class="ChannelProperty" version="1">
													<prop name="ChannelIdx">3</prop>
												</obj>
											</obj>
											<obj name="PropertyObject" class="GroupChannelTypeProp" version="4">
												<prop name="PropertyTypeName">Melt Geno Sample Type</prop>
												<prop name="Position">1</prop>
												<prop name="IsDefault">0</prop>
												<prop name="GroupSampleType">mstUnknown</prop>
												<obj name="ChannelProp" class="ChannelProperty" version="1">
													<prop name="ChannelIdx">3</prop>
												</obj>
											</obj>
											<obj name="PropertyObject" class="QuantSampleTypeProperty" version="4">
												<prop name="PropertyTypeName">Quantification Sample Type</prop>
												<prop name="Position">1</prop>
												<prop name="IsDefault">0</prop>
												<prop name="SampleType">qsUnknown</prop>
												<obj name="ChannelProp" class="ChannelProperty" version="1">
													<prop name="ChannelIdx">3</prop>
												</obj>
											</obj>
											<obj name="PropertyObject" class="ChannelGenotype" version="4">
												<prop name="PropertyTypeName">Scanning Genotype</prop>
												<prop name="Position">1</prop>
												<prop name="IsDefault">1</prop>
												<prop name="ReadOnly">1</prop>
												<obj name="ChannelProp" class="ChannelProperty" version="1">
													<prop name="ChannelIdx">3</prop>
												</obj>
											</obj>
											<obj name="PropertyObject" class="GroupChannelTypeProp" version="4">
												<prop name="PropertyTypeName">Scanning Sample Type</prop>
												<prop name="Position">1</prop>
												<prop name="IsDefault">0</prop>
												<prop name="GroupSampleType">mstUnknown</prop>
												<obj name="ChannelProp" class="ChannelProperty" version="1">
													<prop name="ChannelIdx">3</prop>
												</obj>
											</obj>
											<obj name="PropertyObject" class="TargetName" version="4">
												<prop name="PropertyTypeName">Target Name</prop>
												<prop name="Position">1</prop>
												<prop name="IsDefault">1</prop>
												<obj name="ChannelProp" class="ChannelProperty" version="1">
													<prop name="ChannelIdx">3</prop>
												</obj>
											</obj>
											<obj name="PropertyObject" class="RQTargetProperty" version="4">
												<prop name="PropertyTypeName">Target Type</prop>
												<prop name="Position">1</prop>
												<prop name="IsDefault">0</prop>
												<prop name="TargetType">dtNone</prop>
												<obj name="ChannelProp" class="ChannelProperty" version="1">
													<prop name="ChannelIdx">3</prop>
												</obj>
											</obj>
										</list>
									</obj>
								</list>
							</obj>
						</obj>
						<prop name="ChannelPropertyCount">4</prop>
						<prop name="ContainerPosition">1</prop>
						<prop name="HasSampleProperties">1</prop>
						<obj name="SampleProperties" class="PropertyList" version="1">
							<list name="emlist" count="14">
								<obj name="PropertyObject" class="SamplePrefColor" version="4">
									<prop name="PropertyTypeName">Color</prop>
									<prop name="Position">1</prop>
									<prop name="IsDefault">0</prop>
									<prop name="Color">clRed</prop>
								</obj>
								<obj name="PropertyObject" class="DominantChannelProp" version="4">
									<prop name="PropertyTypeName">Dominant Channel</prop>
									<prop name="Position">1</prop>
									<prop name="IsDefault">0</prop>
									<prop name="DominantChannel">0</prop>
								</obj>
								<obj name="PropertyObject" class="Genotype" version="4">
									<prop name="PropertyTypeName">EndPt Genotype</prop>
									<prop name="Position">1</prop>
									<prop name="IsDefault">1</prop>
									<prop name="ReadOnly">1</prop>
								</obj>
								<obj name="PropertyObject" class="GroupingSample" version="4">
									<prop name="PropertyTypeName">EndPt Sample Type</prop>
									<prop name="Position">1</prop>
									<prop name="IsDefault">0</prop>
									<prop name="GroupSampleType">mstUnknown</prop>
								</obj>
								<obj name="PropertyObject" class="SamplePrefLineStyle" version="4">
									<prop name="PropertyTypeName">Line Style</prop>
									<prop name="Position">1</prop>
									<prop name="IsDefault">0</prop>
									<prop name="LineStyle">psSolid</prop>
								</obj>
								<obj name="PropertyObject" class="GenSampleEditNotes" version="4">
									<prop name="PropertyTypeName">Notes</prop>
									<prop name="Position">1</prop>
									<prop name="IsDefault">1</prop>
								</obj>
								<obj name="PropertyObject" class="SamplePrefPointStyle" version="4">
									<prop name="PropertyTypeName">Point Style</prop>
									<prop name="Position">1</prop>
									<prop name="IsDefault">0</prop>
									<prop name="PointStyle">psNothing</prop>
								</obj>
								<obj name="PropertyObject" class="GenSampleEditPosition" version="4">
									<prop name="PropertyTypeName">Position</prop>
									<prop name="Position">1</prop>
									<prop name="IsDefault">1</prop>
								</obj>
								<obj name="PropertyObject" class="GenSampleEditReplicate" version="4">
									<prop name="PropertyTypeName">Replicate of</prop>
									<prop name="Position">1</prop>
									<prop name="IsDefault">1</prop>
									<prop name="ReplicateOf">-1</prop>
								</obj>
								<obj name="PropertyObject" class="HTCSampleID" version="4">
									<prop name="PropertyTypeName">Sample ID</prop>
									<prop name="Position">1</prop>
									<prop name="IsDefault">1</prop>
								</obj>
								<obj name="PropertyObject" class="GenSampleEditName" version="4">
									<prop name="PropertyTypeName">Sample Name</prop>
									<prop name="Position">1</prop>
									<prop name="IsDefault">1</prop>
									<prop name="name">Sample 2</prop>
								</obj>
								<obj name="PropertyObject" class="HTCSamplePrepNotes" version="4">
									<prop name="PropertyTypeName">Sample Prep Notes</prop>
									<prop name="Position">1</prop>
									<prop name="IsDefault">1</prop>
								</obj>
								<obj name="PropertyObject" class="GenSampleEditSubset" version="4">
									<prop name="PropertyTypeName">Subsets</prop>
									<prop name="Position">1</prop>
									<prop name="IsDefault">1</prop>
								</obj>
								<obj name="PropertyObject" class="SamplePrefWidth" version="5">
									<prop name="PropertyTypeName">Width</prop>
									<prop name="Position">1</prop>
									<prop name="IsDefault">1</prop>
									<prop name="Width">1</prop>
								</obj>
							</list>
						</obj>
					</obj>
					<obj name="item" class="SamplePropInfo" version="1">
						<obj name="ChannelProperties" class="ChanPropList" version="2">
							<obj name="ChannelProperties" class="EMList" version="1">
								<list name="emlist" count="4">
									<obj name="item" class="PropertyList" version="1">
										<list name="emlist" count="12">
											<obj name="PropertyObject" class="RQSampleTargetProperty" version="4">
												<prop name="PropertyTypeName">Combined Sample and Target Type</prop>
												<prop name="Position">2</prop>
												<prop name="IsDefault">0</prop>
												<obj name="ChannelProp" class="ChannelProperty" version="1">
													<prop name="ChannelIdx">0</prop>
												</obj>
											</obj>
											<obj name="PropertyObject" class="QuantConcProperty" version="4">
												<prop name="PropertyTypeName">Concentration</prop>
												<prop name="Position">2</prop>
												<prop name="IsDefault">1</prop>
												<prop name="Concentration">0</prop>
												<obj name="ChannelProp" class="ChannelProperty" version="1">
													<prop name="ChannelIdx">0</prop>
												</obj>
												<prop name="ReadOnly">1</prop>
											</obj>
											<obj name="PropertyObject" class="QuantCpHighProp" version="4">
												<prop name="PropertyTypeName">Cp High</prop>
												<prop name="Position">2</prop>
												<prop name="IsDefault">1</prop>
												<prop name="CpRangeHigh">0</prop>
												<obj name="ChannelProp" class="ChannelProperty" version="1">
													<prop name="ChannelIdx">0</prop>
												</obj>
												<prop name="ReadOnly">1</prop>
											</obj>
											<obj name="PropertyObject" class="QuantCpLowProp" version="4">
												<prop name="PropertyTypeName">Cp Low</prop>
												<prop name="Position">2</prop>
												<prop name="IsDefault">1</prop>
												<prop name="CpRangeLow">0</prop>
												<obj name="ChannelProp" class="ChannelProperty" version="1">
													<prop name="ChannelIdx">0</prop>
												</obj>
												<prop name="ReadOnly">1</prop>
											</obj>
											<obj name="PropertyObject" class="RQEffProp" version="4">
												<prop name="PropertyTypeName">Efficiency</prop>
												<prop name="Position">2</prop>
												<prop name="IsDefault">1</prop>
												<prop name="Efficiency">2</prop>
												<obj name="ChannelProp" class="ChannelProperty" version="1">
													<prop name="ChannelIdx">0</prop>
												</obj>
											</obj>
											<obj name="PropertyObject" class="ChannelGenotype" version="4">
												<prop name="PropertyTypeName">Melt Geno Genotype</prop>
												<prop name="Position">2</prop>
												<prop name="IsDefault">1</prop>
												<prop name="ReadOnly">1</prop>
												<obj name="ChannelProp" class="ChannelProperty" version="1">
													<prop name="ChannelIdx">0</prop>
												</obj>
											</obj>
											<obj name="PropertyObject" class="GroupChannelTypeProp" version="4">
												<prop name="PropertyTypeName">Melt Geno Sample Type</prop>
												<prop name="Position">2</prop>
												<prop name="IsDefault">0</prop>
												<prop name="GroupSampleType">mstUnknown</prop>
												<obj name="ChannelProp" class="ChannelProperty" version="1">
													<prop name="ChannelIdx">0</prop>
												</obj>
											</obj>
											<obj name="PropertyObject" class="QuantSampleTypeProperty" version="4">
												<prop name="PropertyTypeName">Quantification Sample Type</prop>
												<prop name="Position">2</prop>
												<prop name="IsDefault">0</prop>
												<prop name="SampleType">qsUnknown</prop>
												<obj name="ChannelProp" class="ChannelProperty" version="1">
													<prop name="ChannelIdx">0</prop>
												</obj>
											</obj>
											<obj name="PropertyObject" class="ChannelGenotype" version="4">
												<prop name="PropertyTypeName">Scanning Genotype</prop>
												<prop name="Position">2</prop>
												<prop name="IsDefault">1</prop>
												<prop name="ReadOnly">1</prop>
												<obj name="ChannelProp" class="ChannelProperty" version="1">
													<prop name="ChannelIdx">0</prop>
												</obj>
											</obj>
											<obj name="PropertyObject" class="GroupChannelTypeProp" version="4">
												<prop name="PropertyTypeName">Scanning Sample Type</prop>
												<prop name="Position">2</prop>
												<prop name="IsDefault">0</prop>
												<prop name="GroupSampleType">mstUnknown</prop>
												<obj name="ChannelProp" class="ChannelProperty" version="1">
													<prop name="ChannelIdx">0</prop>
												</obj>
											</obj>
											<obj name="PropertyObject" class="TargetName" version="4">
												<prop name="PropertyTypeName">Target Name</prop>
												<prop name="Position">2</prop>
												<prop name="IsDefault">1</prop>
												<obj name="ChannelProp" class="ChannelProperty" version="1">
													<prop name="ChannelIdx">0</prop>
												</obj>
											</obj>
											<obj name="PropertyObject" class="RQTargetProperty" version="4">
												<prop name="PropertyTypeName">Target Type</prop>
												<prop name="Position">2</prop>
												<prop name="IsDefault">0</prop>
												<prop name="TargetType">dtNone</prop>
												<obj name="ChannelProp" class="ChannelProperty" version="1">
													<prop name="ChannelIdx">0</prop>
												</obj>
											</obj>
										</list>
									</obj>
									<obj name="item" class="PropertyList" version="1">
										<list name="emlist" count="12">
											<obj name="PropertyObject" class="RQSampleTargetProperty" version="4">
												<prop name="PropertyTypeName">Combined Sample and Target Type</prop>
												<prop name="Position">2</prop>
												<prop name="IsDefault">0</prop>
												<obj name="ChannelProp" class="ChannelProperty" version="1">
													<prop name="ChannelIdx">1</prop>
												</obj>
											</obj>
											<obj name="PropertyObject" class="QuantConcProperty" version="4">
												<prop name="PropertyTypeName">Concentration</prop>
												<prop name="Position">2</prop>
												<prop name="IsDefault">1</prop>
												<prop name="Concentration">0</prop>
												<obj name="ChannelProp" class="ChannelProperty" version="1">
													<prop name="ChannelIdx">1</prop>
												</obj>
												<prop name="ReadOnly">1</prop>
											</obj>
											<obj name="PropertyObject" class="QuantCpHighProp" version="4">
												<prop name="PropertyTypeName">Cp High</prop>
												<prop name="Position">2</prop>
												<prop name="IsDefault">1</prop>
												<prop name="CpRangeHigh">0</prop>
												<obj name="ChannelProp" class="ChannelProperty" version="1">
													<prop name="ChannelIdx">1</prop>
												</obj>
												<prop name="ReadOnly">1</prop>
											</obj>
											<obj name="PropertyObject" class="QuantCpLowProp" version="4">
												<prop name="PropertyTypeName">Cp Low</prop>
												<prop name="Position">2</prop>
												<prop name="IsDefault">1</prop>
												<prop name="CpRangeLow">0</prop>
												<obj name="ChannelProp" class="ChannelProperty" version="1">
													<prop name="ChannelIdx">1</prop>
												</obj>
												<prop name="ReadOnly">1</prop>
											</obj>
											<obj name="PropertyObject" class="RQEffProp" version="4">
												<prop name="PropertyTypeName">Efficiency</prop>
												<prop name="Position">2</prop>
												<prop name="IsDefault">1</prop>
												<prop name="Efficiency">2</prop>
												<obj name="ChannelProp" class="ChannelProperty" version="1">
													<prop name="ChannelIdx">1</prop>
												</obj>
											</obj>
											<obj name="PropertyObject" class="ChannelGenotype" version="4">
												<prop name="PropertyTypeName">Melt Geno Genotype</prop>
												<prop name="Position">2</prop>
												<prop name="IsDefault">1</prop>
												<prop name="ReadOnly">1</prop>
												<obj name="ChannelProp" class="ChannelProperty" version="1">
													<prop name="ChannelIdx">1</prop>
												</obj>
											</obj>
											<obj name="PropertyObject" class="GroupChannelTypeProp" version="4">
												<prop name="PropertyTypeName">Melt Geno Sample Type</prop>
												<prop name="Position">2</prop>
												<prop name="IsDefault">0</prop>
												<prop name="GroupSampleType">mstUnknown</prop>
												<obj name="ChannelProp" class="ChannelProperty" version="1">
													<prop name="ChannelIdx">1</prop>
												</obj>
											</obj>
											<obj name="PropertyObject" class="QuantSampleTypeProperty" version="4">
												<prop name="PropertyTypeName">Quantification Sample Type</prop>
												<prop name="Position">2</prop>
												<prop name="IsDefault">0</prop>
												<prop name="SampleType">qsUnknown</prop>
												<obj name="ChannelProp" class="ChannelProperty" version="1">
													<prop name="ChannelIdx">1</prop>
												</obj>
											</obj>
											<obj name="PropertyObject" class="ChannelGenotype" version="4">
												<prop name="PropertyTypeName">Scanning Genotype</prop>
												<prop name="Position">2</prop>
												<prop name="IsDefault">1</prop>
												<prop name="ReadOnly">1</prop>
												<obj name="ChannelProp" class="ChannelProperty" version="1">
													<prop name="ChannelIdx">1</prop>
												</obj>
											</obj>
											<obj name="PropertyObject" class="GroupChannelTypeProp" version="4">
												<prop name="PropertyTypeName">Scanning Sample Type</prop>
												<prop name="Position">2</prop>
												<prop name="IsDefault">0</prop>
												<prop name="GroupSampleType">mstUnknown</prop>
												<obj name="ChannelProp" class="ChannelProperty" version="1">
													<prop name="ChannelIdx">1</prop>
												</obj>
											</obj>
											<obj name="PropertyObject" class="TargetName" version="4">
												<prop name="PropertyTypeName">Target Name</prop>
												<prop name="Position">2</prop>
												<prop name="IsDefault">1</prop>
												<obj name="ChannelProp" class="ChannelProperty" version="1">
													<prop name="ChannelIdx">1</prop>
												</obj>
											</obj>
											<obj name="PropertyObject" class="RQTargetProperty" version="4">
												<prop name="PropertyTypeName">Target Type</prop>
												<prop name="Position">2</prop>
												<prop name="IsDefault">0</prop>
												<prop name="TargetType">dtNone</prop>
												<obj name="ChannelProp" class="ChannelProperty" version="1">
													<prop name="ChannelIdx">1</prop>
												</obj>
											</obj>
										</list>
									</obj>
									<obj name="item" class="PropertyList" version="1">
										<list name="emlist" count="12">
											<obj name="PropertyObject" class="RQSampleTargetProperty" version="4">
												<prop name="PropertyTypeName">Combined Sample and Target Type</prop>
												<prop name="Position">2</prop>
												<prop name="IsDefault">0</prop>
												<obj name="ChannelProp" class="ChannelProperty" version="1">
													<prop name="ChannelIdx">2</prop>
												</obj>
											</obj>
											<obj name="PropertyObject" class="QuantConcProperty" version="4">
												<prop name="PropertyTypeName">Concentration</prop>
												<prop name="Position">2</prop>
												<prop name="IsDefault">1</prop>
												<prop name="Concentration">0</prop>
												<obj name="ChannelProp" class="ChannelProperty" version="1">
													<prop name="ChannelIdx">2</prop>
												</obj>
												<prop name="ReadOnly">1</prop>
											</obj>
											<obj name="PropertyObject" class="QuantCpHighProp" version="4">
												<prop name="PropertyTypeName">Cp High</prop>
												<prop name="Position">2</prop>
												<prop name="IsDefault">1</prop>
												<prop name="CpRangeHigh">0</prop>
												<obj name="ChannelProp" class="ChannelProperty" version="1">
													<prop name="ChannelIdx">2</prop>
												</obj>
												<prop name="ReadOnly">1</prop>
											</obj>
											<obj name="PropertyObject" class="QuantCpLowProp" version="4">
												<prop name="PropertyTypeName">Cp Low</prop>
												<prop name="Position">2</prop>
												<prop name="IsDefault">1</prop>
												<prop name="CpRangeLow">0</prop>
												<obj name="ChannelProp" class="ChannelProperty" version="1">
													<prop name="ChannelIdx">2</prop>
												</obj>
												<prop name="ReadOnly">1</prop>
											</obj>
											<obj name="PropertyObject" class="RQEffProp" version="4">
												<prop name="PropertyTypeName">Efficiency</prop>
												<prop name="Position">2</prop>
												<prop name="IsDefault">1</prop>
												<prop name="Efficiency">2</prop>
												<obj name="ChannelProp" class="ChannelProperty" version="1">
													<prop name="ChannelIdx">2</prop>
												</obj>
											</obj>
											<obj name="PropertyObject" class="ChannelGenotype" version="4">
												<prop name="PropertyTypeName">Melt Geno Genotype</prop>
												<prop name="Position">2</prop>
												<prop name="IsDefault">1</prop>
												<prop name="ReadOnly">1</prop>
												<obj name="ChannelProp" class="ChannelProperty" version="1">
													<prop name="ChannelIdx">2</prop>
												</obj>
											</obj>
											<obj name="PropertyObject" class="GroupChannelTypeProp" version="4">
												<prop name="PropertyTypeName">Melt Geno Sample Type</prop>
												<prop name="Position">2</prop>
												<prop name="IsDefault">0</prop>
												<prop name="GroupSampleType">mstUnknown</prop>
												<obj name="ChannelProp" class="ChannelProperty" version="1">
													<prop name="ChannelIdx">2</prop>
												</obj>
											</obj>
											<obj name="PropertyObject" class="QuantSampleTypeProperty" version="4">
												<prop name="PropertyTypeName">Quantification Sample Type</prop>
												<prop name="Position">2</prop>
												<prop name="IsDefault">0</prop>
												<prop name="SampleType">qsUnknown</prop>
												<obj name="ChannelProp" class="ChannelProperty" version="1">
													<prop name="ChannelIdx">2</prop>
												</obj>
											</obj>
											<obj name="PropertyObject" class="ChannelGenotype" version="4">
												<prop name="PropertyTypeName">Scanning Genotype</prop>
												<prop name="Position">2</prop>
												<prop name="IsDefault">1</prop>
												<prop name="ReadOnly">1</prop>
												<obj name="ChannelProp" class="ChannelProperty" version="1">
													<prop name="ChannelIdx">2</prop>
												</obj>
											</obj>
											<obj name="PropertyObject" class="GroupChannelTypeProp" version="4">
												<prop name="PropertyTypeName">Scanning Sample Type</prop>
												<prop name="Position">2</prop>
												<prop name="IsDefault">0</prop>
												<prop name="GroupSampleType">mstUnknown</prop>
												<obj name="ChannelProp" class="ChannelProperty" version="1">
													<prop name="ChannelIdx">2</prop>
												</obj>
											</obj>
											<obj name="PropertyObject" class="TargetName" version="4">
												<prop name="PropertyTypeName">Target Name</prop>
												<prop name="Position">2</prop>
												<prop name="IsDefault">1</prop>
												<obj name="ChannelProp" class="ChannelProperty" version="1">
													<prop name="ChannelIdx">2</prop>
												</obj>
											</obj>
											<obj name="PropertyObject" class="RQTargetProperty" version="4">
												<prop name="PropertyTypeName">Target Type</prop>
												<prop name="Position">2</prop>
												<prop name="IsDefault">0</prop>
												<prop name="TargetType">dtNone</prop>
												<obj name="ChannelProp" class="ChannelProperty" version="1">
													<prop name="ChannelIdx">2</prop>
												</obj>
											</obj>
										</list>
									</obj>
									<obj name="item" class="PropertyList" version="1">
										<list name="emlist" count="12">
											<obj name="PropertyObject" class="RQSampleTargetProperty" version="4">
												<prop name="PropertyTypeName">Combined Sample and Target Type</prop>
												<prop name="Position">2</prop>
												<prop name="IsDefault">0</prop>
												<obj name="ChannelProp" class="ChannelProperty" version="1">
													<prop name="ChannelIdx">3</prop>
												</obj>
											</obj>
											<obj name="PropertyObject" class="QuantConcProperty" version="4">
												<prop name="PropertyTypeName">Concentration</prop>
												<prop name="Position">2</prop>
												<prop name="IsDefault">1</prop>
												<prop name="Concentration">0</prop>
												<obj name="ChannelProp" class="ChannelProperty" version="1">
													<prop name="ChannelIdx">3</prop>
												</obj>
												<prop name="ReadOnly">1</prop>
											</obj>
											<obj name="PropertyObject" class="QuantCpHighProp" version="4">
												<prop name="PropertyTypeName">Cp High</prop>
												<prop name="Position">2</prop>
												<prop name="IsDefault">1</prop>
												<prop name="CpRangeHigh">0</prop>
												<obj name="ChannelProp" class="ChannelProperty" version="1">
													<prop name="ChannelIdx">3</prop>
												</obj>
												<prop name="ReadOnly">1</prop>
											</obj>
											<obj name="PropertyObject" class="QuantCpLowProp" version="4">
												<prop name="PropertyTypeName">Cp Low</prop>
												<prop name="Position">2</prop>
												<prop name="IsDefault">1</prop>
												<prop name="CpRangeLow">0</prop>
												<obj name="ChannelProp" class="ChannelProperty" version="1">
													<prop name="ChannelIdx">3</prop>
												</obj>
												<prop name="ReadOnly">1</prop>
											</obj>
											<obj name="PropertyObject" class="RQEffProp" version="4">
												<prop name="PropertyTypeName">Efficiency</prop>
												<prop name="Position">2</prop>
												<prop name="IsDefault">1</prop>
												<prop name="Efficiency">2</prop>
												<obj name="ChannelProp" class="ChannelProperty" version="1">
													<prop name="ChannelIdx">3</prop>
												</obj>
											</obj>
											<obj name="PropertyObject" class="ChannelGenotype" version="4">
												<prop name="PropertyTypeName">Melt Geno Genotype</prop>
												<prop name="Position">2</prop>
												<prop name="IsDefault">1</prop>
												<prop name="ReadOnly">1</prop>
												<obj name="ChannelProp" class="ChannelProperty" version="1">
													<prop name="ChannelIdx">3</prop>
												</obj>
											</obj>
											<obj name="PropertyObject" class="GroupChannelTypeProp" version="4">
												<prop name="PropertyTypeName">Melt Geno Sample Type</prop>
												<prop name="Position">2</prop>
												<prop name="IsDefault">0</prop>
												<prop name="GroupSampleType">mstUnknown</prop>
												<obj name="ChannelProp" class="ChannelProperty" version="1">
													<prop name="ChannelIdx">3</prop>
												</obj>
											</obj>
											<obj name="PropertyObject" class="QuantSampleTypeProperty" version="4">
												<prop name="PropertyTypeName">Quantification Sample Type</prop>
												<prop name="Position">2</prop>
												<prop name="IsDefault">0</prop>
												<prop name="SampleType">qsUnknown</prop>
												<obj name="ChannelProp" class="ChannelProperty" version="1">
													<prop name="ChannelIdx">3</prop>
												</obj>
											</obj>
											<obj name="PropertyObject" class="ChannelGenotype" version="4">
												<prop name="PropertyTypeName">Scanning Genotype</prop>
												<prop name="Position">2</prop>
												<prop name="IsDefault">1</prop>
												<prop name="ReadOnly">1</prop>
												<obj name="ChannelProp" class="ChannelProperty" version="1">
													<prop name="ChannelIdx">3</prop>
												</obj>
											</obj>
											<obj name="PropertyObject" class="GroupChannelTypeProp" version="4">
												<prop name="PropertyTypeName">Scanning Sample Type</prop>
												<prop name="Position">2</prop>
												<prop name="IsDefault">0</prop>
												<prop name="GroupSampleType">mstUnknown</prop>
												<obj name="ChannelProp" class="ChannelProperty" version="1">
													<prop name="ChannelIdx">3</prop>
												</obj>
											</obj>
											<obj name="PropertyObject" class="TargetName" version="4">
												<prop name="PropertyTypeName">Target Name</prop>
												<prop name="Position">2</prop>
												<prop name="IsDefault">1</prop>
												<obj name="ChannelProp" class="ChannelProperty" version="1">
													<prop name="ChannelIdx">3</prop>
												</obj>
											</obj>
											<obj name="PropertyObject" class="RQTargetProperty" version="4">
												<prop name="PropertyTypeName">Target Type</prop>
												<prop name="Position">2</prop>
												<prop name="IsDefault">0</prop>
												<prop name="TargetType">dtNone</prop>
												<obj name="ChannelProp" class="ChannelProperty" version="1">
													<prop name="ChannelIdx">3</prop>
												</obj>
											</obj>
										</list>
									</obj>
								</list>
							</obj>
						</obj>
						<prop name="ChannelPropertyCount">4</prop>
						<prop name="ContainerPosition">2</prop>
						<prop name="HasSampleProperties">1</prop>
						<obj name="SampleProperties" class="PropertyList" version="1">
							<list name="emlist" count="14">
								<obj name="PropertyObject" class="SamplePrefColor" version="4">
									<prop name="PropertyTypeName">Color</prop>
									<prop name="Position">2</prop>
									<prop name="IsDefault">0</prop>
									<prop name="Color">$0030D700</prop>
								</obj>
								<obj name="PropertyObject" class="DominantChannelProp" version="4">
									<prop name="PropertyTypeName">Dominant Channel</prop>
									<prop name="Position">2</prop>
									<prop name="IsDefault">0</prop>
									<prop name="DominantChannel">0</prop>
								</obj>
								<obj name="PropertyObject" class="Genotype" version="4">
									<prop name="PropertyTypeName">EndPt Genotype</prop>
									<prop name="Position">2</prop>
									<prop name="IsDefault">1</prop>
									<prop name="ReadOnly">1</prop>
								</obj>
								<obj name="PropertyObject" class="GroupingSample" version="4">
									<prop name="PropertyTypeName">EndPt Sample Type</prop>
									<prop name="Position">2</prop>
									<prop name="IsDefault">0</prop>
									<prop name="GroupSampleType">mstUnknown</prop>
								</obj>
								<obj name="PropertyObject" class="SamplePrefLineStyle" version="4">
									<prop name="PropertyTypeName">Line Style</prop>
									<prop name="Position">2</prop>
									<prop name="IsDefault">0</prop>
									<prop name="LineStyle">psSolid</prop>
								</obj>
								<obj name="PropertyObject" class="GenSampleEditNotes" version="4">
									<prop name="PropertyTypeName">Notes</prop>
									<prop name="Position">2</prop>
									<prop name="IsDefault">1</prop>
								</obj>
								<obj name="PropertyObject" class="SamplePrefPointStyle" version="4">
									<prop name="PropertyTypeName">Point Style</prop>
									<prop name="Position">2</prop>
									<prop name="IsDefault">0</prop>
									<prop name="PointStyle">psNothing</prop>
								</obj>
								<obj name="PropertyObject" class="GenSampleEditPosition" version="4">
									<prop name="PropertyTypeName">Position</prop>
									<prop name="Position">2</prop>
									<prop name="IsDefault">1</prop>
								</obj>
								<obj name="PropertyObject" class="GenSampleEditReplicate" version="4">
									<prop name="PropertyTypeName">Replicate of</prop>
									<prop name="Position">2</prop>
									<prop name="IsDefault">1</prop>
									<prop name="ReplicateOf">-1</prop>
								</obj>
								<obj name="PropertyObject" class="HTCSampleID" version="4">
									<prop name="PropertyTypeName">Sample ID</prop>
									<prop name="Position">2</prop>
									<prop name="IsDefault">1</prop>
								</obj>
								<obj name="PropertyObject" class="GenSampleEditName" version="4">
									<prop name="PropertyTypeName">Sample Name</prop>
									<prop name="Position">2</prop>
									<prop name="IsDefault">1</prop>
									<prop name="name">Sample 3</prop>
								</obj>
								<obj name="PropertyObject" class="HTCSamplePrepNotes" version="4">
									<prop name="PropertyTypeName">Sample Prep Notes</prop>
									<prop name="Position">2</prop>
									<prop name="IsDefault">1</prop>
								</obj>
								<obj name="PropertyObject" class="GenSampleEditSubset" version="4">
									<prop name="PropertyTypeName">Subsets</prop>
									<prop name="Position">2</prop>
									<prop name="IsDefault">1</prop>
								</obj>
								<obj name="PropertyObject" class="SamplePrefWidth" version="5">
									<prop name="PropertyTypeName">Width</prop>
									<prop name="Position">2</prop>
									<prop name="IsDefault">1</prop>
									<prop name="Width">1</prop>
								</obj>
							</list>
						</obj>
					</obj>
					<obj name="item" class="SamplePropInfo" version="1">
						<obj name="ChannelProperties" class="ChanPropList" version="2">
							<obj name="ChannelProperties" class="EMList" version="1">
								<list name="emlist" count="4">
									<obj name="item" class="PropertyList" version="1">
										<list name="emlist" count="12">
											<obj name="PropertyObject" class="RQSampleTargetProperty" version="4">
												<prop name="PropertyTypeName">Combined Sample and Target Type</prop>
												<prop name="Position">3</prop>
												<prop name="IsDefault">0</prop>
												<obj name="ChannelProp" class="ChannelProperty" version="1">
													<prop name="ChannelIdx">0</prop>
												</obj>
											</obj>
											<obj name="PropertyObject" class="QuantConcProperty" version="4">
												<prop name="PropertyTypeName">Concentration</prop>
												<prop name="Position">3</prop>
												<prop name="IsDefault">1</prop>
												<prop name="Concentration">0</prop>
												<obj name="ChannelProp" class="ChannelProperty" version="1">
													<prop name="ChannelIdx">0</prop>
												</obj>
												<prop name="ReadOnly">1</prop>
											</obj>
											<obj name="PropertyObject" class="QuantCpHighProp" version="4">
												<prop name="PropertyTypeName">Cp High</prop>
												<prop name="Position">3</prop>
												<prop name="IsDefault">1</prop>
												<prop name="CpRangeHigh">0</prop>
												<obj name="ChannelProp" class="ChannelProperty" version="1">
													<prop name="ChannelIdx">0</prop>
												</obj>
												<prop name="ReadOnly">1</prop>
											</obj>
											<obj name="PropertyObject" class="QuantCpLowProp" version="4">
												<prop name="PropertyTypeName">Cp Low</prop>
												<prop name="Position">3</prop>
												<prop name="IsDefault">1</prop>
												<prop name="CpRangeLow">0</prop>
												<obj name="ChannelProp" class="ChannelProperty" version="1">
													<prop name="ChannelIdx">0</prop>
												</obj>
												<prop name="ReadOnly">1</prop>
											</obj>
											<obj name="PropertyObject" class="RQEffProp" version="4">
												<prop name="PropertyTypeName">Efficiency</prop>
												<prop name="Position">3</prop>
												<prop name="IsDefault">1</prop>
												<prop name="Efficiency">2</prop>
												<obj name="ChannelProp" class="ChannelProperty" version="1">
													<prop name="ChannelIdx">0</prop>
												</obj>
											</obj>
											<obj name="PropertyObject" class="ChannelGenotype" version="4">
												<prop name="PropertyTypeName">Melt Geno Genotype</prop>
												<prop name="Position">3</prop>
												<prop name="IsDefault">1</prop>
												<prop name="ReadOnly">1</prop>
												<obj name="ChannelProp" class="ChannelProperty" version="1">
													<prop name="ChannelIdx">0</prop>
												</obj>
											</obj>
											<obj name="PropertyObject" class="GroupChannelTypeProp" version="4">
												<prop name="PropertyTypeName">Melt Geno Sample Type</prop>
												<prop name="Position">3</prop>
												<prop name="IsDefault">0</prop>
												<prop name="GroupSampleType">mstUnknown</prop>
												<obj name="ChannelProp" class="ChannelProperty" version="1">
													<prop name="ChannelIdx">0</prop>
												</obj>
											</obj>
											<obj name="PropertyObject" class="QuantSampleTypeProperty" version="4">
												<prop name="PropertyTypeName">Quantification Sample Type</prop>
												<prop name="Position">3</prop>
												<prop name="IsDefault">0</prop>
												<prop name="SampleType">qsUnknown</prop>
												<obj name="ChannelProp" class="ChannelProperty" version="1">
													<prop name="ChannelIdx">0</prop>
												</obj>
											</obj>
											<obj name="PropertyObject" class="ChannelGenotype" version="4">
												<prop name="PropertyTypeName">Scanning Genotype</prop>
												<prop name="Position">3</prop>
												<prop name="IsDefault">1</prop>
												<prop name="ReadOnly">1</prop>
												<obj name="ChannelProp" class="ChannelProperty" version="1">
													<prop name="ChannelIdx">0</prop>
												</obj>
											</obj>
											<obj name="PropertyObject" class="GroupChannelTypeProp" version="4">
												<prop name="PropertyTypeName">Scanning Sample Type</prop>
												<prop name="Position">3</prop>
												<prop name="IsDefault">0</prop>
												<prop name="GroupSampleType">mstUnknown</prop>
												<obj name="ChannelProp" class="ChannelProperty" version="1">
													<prop name="ChannelIdx">0</prop>
												</obj>
											</obj>
											<obj name="PropertyObject" class="TargetName" version="4">
												<prop name="PropertyTypeName">Target Name</prop>
												<prop name="Position">3</prop>
												<prop name="IsDefault">1</prop>
												<obj name="ChannelProp" class="ChannelProperty" version="1">
													<prop name="ChannelIdx">0</prop>
												</obj>
											</obj>
											<obj name="PropertyObject" class="RQTargetProperty" version="4">
												<prop name="PropertyTypeName">Target Type</prop>
												<prop name="Position">3</prop>
												<prop name="IsDefault">0</prop>
												<prop name="TargetType">dtNone</prop>
												<obj name="ChannelProp" class="ChannelProperty" version="1">
													<prop name="ChannelIdx">0</prop>
												</obj>
											</obj>
										</list>
									</obj>
									<obj name="item" class="PropertyList" version="1">
										<list name="emlist" count="12">
											<obj name="PropertyObject" class="RQSampleTargetProperty" version="4">
												<prop name="PropertyTypeName">Combined Sample and Target Type</prop>
												<prop name="Position">3</prop>
												<prop name="IsDefault">0</prop>
												<obj name="ChannelProp" class="ChannelProperty" version="1">
													<prop name="ChannelIdx">1</prop>
												</obj>
											</obj>
											<obj name="PropertyObject" class="QuantConcProperty" version="4">
												<prop name="PropertyTypeName">Concentration</prop>
												<prop name="Position">3</prop>
												<prop name="IsDefault">1</prop>
												<prop name="Concentration">0</prop>
												<obj name="ChannelProp" class="ChannelProperty" version="1">
													<prop name="ChannelIdx">1</prop>
												</obj>
												<prop name="ReadOnly">1</prop>
											</obj>
											<obj name="PropertyObject" class="QuantCpHighProp" version="4">
												<prop name="PropertyTypeName">Cp High</prop>
												<prop name="Position">3</prop>
												<prop name="IsDefault">1</prop>
												<prop name="CpRangeHigh">0</prop>
												<obj name="ChannelProp" class="ChannelProperty" version="1">
													<prop name="ChannelIdx">1</prop>
												</obj>
												<prop name="ReadOnly">1</prop>
											</obj>
											<obj name="PropertyObject" class="QuantCpLowProp" version="4">
												<prop name="PropertyTypeName">Cp Low</prop>
												<prop name="Position">3</prop>
												<prop name="IsDefault">1</prop>
												<prop name="CpRangeLow">0</prop>
												<obj name="ChannelProp" class="ChannelProperty" version="1">
													<prop name="ChannelIdx">1</prop>
												</obj>
												<prop name="ReadOnly">1</prop>
											</obj>
											<obj name="PropertyObject" class="RQEffProp" version="4">
												<prop name="PropertyTypeName">Efficiency</prop>
												<prop name="Position">3</prop>
												<prop name="IsDefault">1</prop>
												<prop name="Efficiency">2</prop>
												<obj name="ChannelProp" class="ChannelProperty" version="1">
													<prop name="ChannelIdx">1</prop>
												</obj>
											</obj>
											<obj name="PropertyObject" class="ChannelGenotype" version="4">
												<prop name="PropertyTypeName">Melt Geno Genotype</prop>
												<prop name="Position">3</prop>
												<prop name="IsDefault">1</prop>
												<prop name="ReadOnly">1</prop>
												<obj name="ChannelProp" class="ChannelProperty" version="1">
													<prop name="ChannelIdx">1</prop>
												</obj>
											</obj>
											<obj name="PropertyObject" class="GroupChannelTypeProp" version="4">
												<prop name="PropertyTypeName">Melt Geno Sample Type</prop>
												<prop name="Position">3</prop>
												<prop name="IsDefault">0</prop>
												<prop name="GroupSampleType">mstUnknown</prop>
												<obj name="ChannelProp" class="ChannelProperty" version="1">
													<prop name="ChannelIdx">1</prop>
												</obj>
											</obj>
											<obj name="PropertyObject" class="QuantSampleTypeProperty" version="4">
												<prop name="PropertyTypeName">Quantification Sample Type</prop>
												<prop name="Position">3</prop>
												<prop name="IsDefault">0</prop>
												<prop name="SampleType">qsUnknown</prop>
												<obj name="ChannelProp" class="ChannelProperty" version="1">
													<prop name="ChannelIdx">1</prop>
												</obj>
											</obj>
											<obj name="PropertyObject" class="ChannelGenotype" version="4">
												<prop name="PropertyTypeName">Scanning Genotype</prop>
												<prop name="Position">3</prop>
												<prop name="IsDefault">1</prop>
												<prop name="ReadOnly">1</prop>
												<obj name="ChannelProp" class="ChannelProperty" version="1">
													<prop name="ChannelIdx">1</prop>
												</obj>
											</obj>
											<obj name="PropertyObject" class="GroupChannelTypeProp" version="4">
												<prop name="PropertyTypeName">Scanning Sample Type</prop>
												<prop name="Position">3</prop>
												<prop name="IsDefault">0</prop>
												<prop name="GroupSampleType">mstUnknown</prop>
												<obj name="ChannelProp" class="ChannelProperty" version="1">
													<prop name="ChannelIdx">1</prop>
												</obj>
											</obj>
											<obj name="PropertyObject" class="TargetName" version="4">
												<prop name="PropertyTypeName">Target Name</prop>
												<prop name="Position">3</prop>
												<prop name="IsDefault">1</prop>
												<obj name="ChannelProp" class="ChannelProperty" version="1">
													<prop name="ChannelIdx">1</prop>
												</obj>
											</obj>
											<obj name="PropertyObject" class="RQTargetProperty" version="4">
												<prop name="PropertyTypeName">Target Type</prop>
												<prop name="Position">3</prop>
												<prop name="IsDefault">0</prop>
												<prop name="TargetType">dtNone</prop>
												<obj name="ChannelProp" class="ChannelProperty" version="1">
													<prop name="ChannelIdx">1</prop>
												</obj>
											</obj>
										</list>
									</obj>
									<obj name="item" class="PropertyList" version="1">
										<list name="emlist" count="12">
											<obj name="PropertyObject" class="RQSampleTargetProperty" version="4">
												<prop name="PropertyTypeName">Combined Sample and Target Type</prop>
												<prop name="Position">3</prop>
												<prop name="IsDefault">0</prop>
												<obj name="ChannelProp" class="ChannelProperty" version="1">
													<prop name="ChannelIdx">2</prop>
												</obj>
											</obj>
											<obj name="PropertyObject" class="QuantConcProperty" version="4">
												<prop name="PropertyTypeName">Concentration</prop>
												<prop name="Position">3</prop>
												<prop name="IsDefault">1</prop>
												<prop name="Concentration">0</prop>
												<obj name="ChannelProp" class="ChannelProperty" version="1">
													<prop name="ChannelIdx">2</prop>
												</obj>
												<prop name="ReadOnly">1</prop>
											</obj>
											<obj name="PropertyObject" class="QuantCpHighProp" version="4">
												<prop name="PropertyTypeName">Cp High</prop>
												<prop name="Position">3</prop>
												<prop name="IsDefault">1</prop>
												<prop name="CpRangeHigh">0</prop>
												<obj name="ChannelProp" class="ChannelProperty" version="1">
													<prop name="ChannelIdx">2</prop>
												</obj>
												<prop name="ReadOnly">1</prop>
											</obj>
											<obj name="PropertyObject" class="QuantCpLowProp" version="4">
												<prop name="PropertyTypeName">Cp Low</prop>
												<prop name="Position">3</prop>
												<prop name="IsDefault">1</prop>
												<prop name="CpRangeLow">0</prop>
												<obj name="ChannelProp" class="ChannelProperty" version="1">
													<prop name="ChannelIdx">2</prop>
												</obj>
												<prop name="ReadOnly">1</prop>
											</obj>
											<obj name="PropertyObject" class="RQEffProp" version="4">
												<prop name="PropertyTypeName">Efficiency</prop>
												<prop name="Position">3</prop>
												<prop name="IsDefault">1</prop>
												<prop name="Efficiency">2</prop>
												<obj name="ChannelProp" class="ChannelProperty" version="1">
													<prop name="ChannelIdx">2</prop>
												</obj>
											</obj>
											<obj name="PropertyObject" class="ChannelGenotype" version="4">
												<prop name="PropertyTypeName">Melt Geno Genotype</prop>
												<prop name="Position">3</prop>
												<prop name="IsDefault">1</prop>
												<prop name="ReadOnly">1</prop>
												<obj name="ChannelProp" class="ChannelProperty" version="1">
													<prop name="ChannelIdx">2</prop>
												</obj>
											</obj>
											<obj name="PropertyObject" class="GroupChannelTypeProp" version="4">
												<prop name="PropertyTypeName">Melt Geno Sample Type</prop>
												<prop name="Position">3</prop>
												<prop name="IsDefault">0</prop>
												<prop name="GroupSampleType">mstUnknown</prop>
												<obj name="ChannelProp" class="ChannelProperty" version="1">
													<prop name="ChannelIdx">2</prop>
												</obj>
											</obj>
											<obj name="PropertyObject" class="QuantSampleTypeProperty" version="4">
												<prop name="PropertyTypeName">Quantification Sample Type</prop>
												<prop name="Position">3</prop>
												<prop name="IsDefault">0</prop>
												<prop name="SampleType">qsUnknown</prop>
												<obj name="ChannelProp" class="ChannelProperty" version="1">
													<prop name="ChannelIdx">2</prop>
												</obj>
											</obj>
											<obj name="PropertyObject" class="ChannelGenotype" version="4">
												<prop name="PropertyTypeName">Scanning Genotype</prop>
												<prop name="Position">3</prop>
												<prop name="IsDefault">1</prop>
												<prop name="ReadOnly">1</prop>
												<obj name="ChannelProp" class="ChannelProperty" version="1">
													<prop name="ChannelIdx">2</prop>
												</obj>
											</obj>
											<obj name="PropertyObject" class="GroupChannelTypeProp" version="4">
												<prop name="PropertyTypeName">Scanning Sample Type</prop>
												<prop name="Position">3</prop>
												<prop name="IsDefault">0</prop>
												<prop name="GroupSampleType">mstUnknown</prop>
												<obj name="ChannelProp" class="ChannelProperty" version="1">
													<prop name="ChannelIdx">2</prop>
												</obj>
											</obj>
											<obj name="PropertyObject" class="TargetName" version="4">
												<prop name="PropertyTypeName">Target Name</prop>
												<prop name="Position">3</prop>
												<prop name="IsDefault">1</prop>
												<obj name="ChannelProp" class="ChannelProperty" version="1">
													<prop name="ChannelIdx">2</prop>
												</obj>
											</obj>
											<obj name="PropertyObject" class="RQTargetProperty" version="4">
												<prop name="PropertyTypeName">Target Type</prop>
												<prop name="Position">3</prop>
												<prop name="IsDefault">0</prop>
												<prop name="TargetType">dtNone</prop>
												<obj name="ChannelProp" class="ChannelProperty" version="1">
													<prop name="ChannelIdx">2</prop>
												</obj>
											</obj>
										</list>
									</obj>
									<obj name="item" class="PropertyList" version="1">
										<list name="emlist" count="12">
											<obj name="PropertyObject" class="RQSampleTargetProperty" version="4">
												<prop name="PropertyTypeName">Combined Sample and Target Type</prop>
												<prop name="Position">3</prop>
												<prop name="IsDefault">0</prop>
												<obj name="ChannelProp" class="ChannelProperty" version="1">
													<prop name="ChannelIdx">3</prop>
												</obj>
											</obj>
											<obj name="PropertyObject" class="QuantConcProperty" version="4">
												<prop name="PropertyTypeName">Concentration</prop>
												<prop name="Position">3</prop>
												<prop name="IsDefault">1</prop>
												<prop name="Concentration">0</prop>
												<obj name="ChannelProp" class="ChannelProperty" version="1">
													<prop name="ChannelIdx">3</prop>
												</obj>
												<prop name="ReadOnly">1</prop>
											</obj>
											<obj name="PropertyObject" class="QuantCpHighProp" version="4">
												<prop name="PropertyTypeName">Cp High</prop>
												<prop name="Position">3</prop>
												<prop name="IsDefault">1</prop>
												<prop name="CpRangeHigh">0</prop>
												<obj name="ChannelProp" class="ChannelProperty" version="1">
													<prop name="ChannelIdx">3</prop>
												</obj>
												<prop name="ReadOnly">1</prop>
											</obj>
											<obj name="PropertyObject" class="QuantCpLowProp" version="4">
												<prop name="PropertyTypeName">Cp Low</prop>
												<prop name="Position">3</prop>
												<prop name="IsDefault">1</prop>
												<prop name="CpRangeLow">0</prop>
												<obj name="ChannelProp" class="ChannelProperty" version="1">
													<prop name="ChannelIdx">3</prop>
												</obj>
												<prop name="ReadOnly">1</prop>
											</obj>
											<obj name="PropertyObject" class="RQEffProp" version="4">
												<prop name="PropertyTypeName">Efficiency</prop>
												<prop name="Position">3</prop>
												<prop name="IsDefault">1</prop>
												<prop name="Efficiency">2</prop>
												<obj name="ChannelProp" class="ChannelProperty" version="1">
													<prop name="ChannelIdx">3</prop>
												</obj>
											</obj>
											<obj name="PropertyObject" class="ChannelGenotype" version="4">
												<prop name="PropertyTypeName">Melt Geno Genotype</prop>
												<prop name="Position">3</prop>
												<prop name="IsDefault">1</prop>
												<prop name="ReadOnly">1</prop>
												<obj name="ChannelProp" class="ChannelProperty" version="1">
													<prop name="ChannelIdx">3</prop>
												</obj>
											</obj>
											<obj name="PropertyObject" class="GroupChannelTypeProp" version="4">
												<prop name="PropertyTypeName">Melt Geno Sample Type</prop>
												<prop name="Position">3</prop>
												<prop name="IsDefault">0</prop>
												<prop name="GroupSampleType">mstUnknown</prop>
												<obj name="ChannelProp" class="ChannelProperty" version="1">
													<prop name="ChannelIdx">3</prop>
												</obj>
											</obj>
											<obj name="PropertyObject" class="QuantSampleTypeProperty" version="4">
												<prop name="PropertyTypeName">Quantification Sample Type</prop>
												<prop name="Position">3</prop>
												<prop name="IsDefault">0</prop>
												<prop name="SampleType">qsUnknown</prop>
												<obj name="ChannelProp" class="ChannelProperty" version="1">
													<prop name="ChannelIdx">3</prop>
												</obj>
											</obj>
											<obj name="PropertyObject" class="ChannelGenotype" version="4">
												<prop name="PropertyTypeName">Scanning Genotype</prop>
												<prop name="Position">3</prop>
												<prop name="IsDefault">1</prop>
												<prop name="ReadOnly">1</prop>
												<obj name="ChannelProp" class="ChannelProperty" version="1">
													<prop name="ChannelIdx">3</prop>
												</obj>
											</obj>
											<obj name="PropertyObject" class="GroupChannelTypeProp" version="4">
												<prop name="PropertyTypeName">Scanning Sample Type</prop>
												<prop name="Position">3</prop>
												<prop name="IsDefault">0</prop>
												<prop name="GroupSampleType">mstUnknown</prop>
												<obj name="ChannelProp" class="ChannelProperty" version="1">
													<prop name="ChannelIdx">3</prop>
												</obj>
											</obj>
											<obj name="PropertyObject" class="TargetName" version="4">
												<prop name="PropertyTypeName">Target Name</prop>
												<prop name="Position">3</prop>
												<prop name="IsDefault">1</prop>
												<obj name="ChannelProp" class="ChannelProperty" version="1">
													<prop name="ChannelIdx">3</prop>
												</obj>
											</obj>
											<obj name="PropertyObject" class="RQTargetProperty" version="4">
												<prop name="PropertyTypeName">Target Type</prop>
												<prop name="Position">3</prop>
												<prop name="IsDefault">0</prop>
												<prop name="TargetType">dtNone</prop>
												<obj name="ChannelProp" class="ChannelProperty" version="1">
													<prop name="ChannelIdx">3</prop>
												</obj>
											</obj>
										</list>
									</obj>
								</list>
							</obj>
						</obj>
						<prop name="ChannelPropertyCount">4</prop>
						<prop name="ContainerPosition">3</prop>
						<prop name="HasSampleProperties">1</prop>
						<obj name="SampleProperties" class="PropertyList" version="1">
							<list name="emlist" count="14">
								<obj name="PropertyObject" class="SamplePrefColor" version="4">
									<prop name="PropertyTypeName">Color</prop>
									<prop name="Position">3</prop>
									<prop name="IsDefault">0</prop>
									<prop name="Color">clFuchsia</prop>
								</obj>
								<obj name="PropertyObject" class="DominantChannelProp" version="4">
									<prop name="PropertyTypeName">Dominant Channel</prop>
									<prop name="Position">3</prop>
									<prop name="IsDefault">0</prop>
									<prop name="DominantChannel">0</prop>
								</obj>
								<obj name="PropertyObject" class="Genotype" version="4">
									<prop name="PropertyTypeName">EndPt Genotype</prop>
									<prop name="Position">3</prop>
									<prop name="IsDefault">1</prop>
									<prop name="ReadOnly">1</prop>
								</obj>
								<obj name="PropertyObject" class="GroupingSample" version="4">
									<prop name="PropertyTypeName">EndPt Sample Type</prop>
									<prop name="Position">3</prop>
									<prop name="IsDefault">0</prop>
									<prop name="GroupSampleType">mstUnknown</prop>
								</obj>
								<obj name="PropertyObject" class="SamplePrefLineStyle" version="4">
									<prop name="PropertyTypeName">Line Style</prop>
									<prop name="Position">3</prop>
									<prop name="IsDefault">0</prop>
									<prop name="LineStyle">psSolid</prop>
								</obj>
								<obj name="PropertyObject" class="GenSampleEditNotes" version="4">
									<prop name="PropertyTypeName">Notes</prop>
									<prop name="Position">3</prop>
									<prop name="IsDefault">1</prop>
								</obj>
								<obj name="PropertyObject" class="SamplePrefPointStyle" version="4">
									<prop name="PropertyTypeName">Point Style</prop>
									<prop name="Position">3</prop>
									<prop name="IsDefault">0</prop>
									<prop name="PointStyle">psNothing</prop>
								</obj>
								<obj name="PropertyObject" class="GenSampleEditPosition" version="4">
									<prop name="PropertyTypeName">Position</prop>
									<prop name="Position">3</prop>
									<prop name="IsDefault">1</prop>
								</obj>
								<obj name="PropertyObject" class="GenSampleEditReplicate" version="4">
									<prop name="PropertyTypeName">Replicate of</prop>
									<prop name="Position">3</prop>
									<prop name="IsDefault">1</prop>
									<prop name="ReplicateOf">-1</prop>
								</obj>
								<obj name="PropertyObject" class="HTCSampleID" version="4">
									<prop name="PropertyTypeName">Sample ID</prop>
									<prop name="Position">3</prop>
									<prop name="IsDefault">1</prop>
								</obj>
								<obj name="PropertyObject" class="GenSampleEditName" version="4">
									<prop name="PropertyTypeName">Sample Name</prop>
									<prop name="Position">3</prop>
									<prop name="IsDefault">1</prop>
									<prop name="name">Sample 4</prop>
								</obj>
								<obj name="PropertyObject" class="HTCSamplePrepNotes" version="4">
									<prop name="PropertyTypeName">Sample Prep Notes</prop>
									<prop name="Position">3</prop>
									<prop name="IsDefault">1</prop>
								</obj>
								<obj name="PropertyObject" class="GenSampleEditSubset" version="4">
									<prop name="PropertyTypeName">Subsets</prop>
									<prop name="Position">3</prop>
									<prop name="IsDefault">1</prop>
								</obj>
								<obj name="PropertyObject" class="SamplePrefWidth" version="5">
									<prop name="PropertyTypeName">Width</prop>
									<prop name="Position">3</prop>
									<prop name="IsDefault">1</prop>
									<prop name="Width">1</prop>
								</obj>
							</list>
						</obj>
					</obj>
					<obj name="item" class="SamplePropInfo" version="1">
						<obj name="ChannelProperties" class="ChanPropList" version="2">
							<obj name="ChannelProperties" class="EMList" version="1">
								<list name="emlist" count="4">
									<obj name="item" class="PropertyList" version="1">
										<list name="emlist" count="12">
											<obj name="PropertyObject" class="RQSampleTargetProperty" version="4">
												<prop name="PropertyTypeName">Combined Sample and Target Type</prop>
												<prop name="Position">4</prop>
												<prop name="IsDefault">0</prop>
												<obj name="ChannelProp" class="ChannelProperty" version="1">
													<prop name="ChannelIdx">0</prop>
												</obj>
											</obj>
											<obj name="PropertyObject" class="QuantConcProperty" version="4">
												<prop name="PropertyTypeName">Concentration</prop>
												<prop name="Position">4</prop>
												<prop name="IsDefault">1</prop>
												<prop name="Concentration">0</prop>
												<obj name="ChannelProp" class="ChannelProperty" version="1">
													<prop name="ChannelIdx">0</prop>
												</obj>
												<prop name="ReadOnly">1</prop>
											</obj>
											<obj name="PropertyObject" class="QuantCpHighProp" version="4">
												<prop name="PropertyTypeName">Cp High</prop>
												<prop name="Position">4</prop>
												<prop name="IsDefault">1</prop>
												<prop name="CpRangeHigh">0</prop>
												<obj name="ChannelProp" class="ChannelProperty" version="1">
													<prop name="ChannelIdx">0</prop>
												</obj>
												<prop name="ReadOnly">1</prop>
											</obj>
											<obj name="PropertyObject" class="QuantCpLowProp" version="4">
												<prop name="PropertyTypeName">Cp Low</prop>
												<prop name="Position">4</prop>
												<prop name="IsDefault">1</prop>
												<prop name="CpRangeLow">0</prop>
												<obj name="ChannelProp" class="ChannelProperty" version="1">
													<prop name="ChannelIdx">0</prop>
												</obj>
												<prop name="ReadOnly">1</prop>
											</obj>
											<obj name="PropertyObject" class="RQEffProp" version="4">
												<prop name="PropertyTypeName">Efficiency</prop>
												<prop name="Position">4</prop>
												<prop name="IsDefault">1</prop>
												<prop name="Efficiency">2</prop>
												<obj name="ChannelProp" class="ChannelProperty" version="1">
													<prop name="ChannelIdx">0</prop>
												</obj>
											</obj>
											<obj name="PropertyObject" class="ChannelGenotype" version="4">
												<prop name="PropertyTypeName">Melt Geno Genotype</prop>
												<prop name="Position">4</prop>
												<prop name="IsDefault">1</prop>
												<prop name="ReadOnly">1</prop>
												<obj name="ChannelProp" class="ChannelProperty" version="1">
													<prop name="ChannelIdx">0</prop>
												</obj>
											</obj>
											<obj name="PropertyObject" class="GroupChannelTypeProp" version="4">
												<prop name="PropertyTypeName">Melt Geno Sample Type</prop>
												<prop name="Position">4</prop>
												<prop name="IsDefault">0</prop>
												<prop name="GroupSampleType">mstUnknown</prop>
												<obj name="ChannelProp" class="ChannelProperty" version="1">
													<prop name="ChannelIdx">0</prop>
												</obj>
											</obj>
											<obj name="PropertyObject" class="QuantSampleTypeProperty" version="4">
												<prop name="PropertyTypeName">Quantification Sample Type</prop>
												<prop name="Position">4</prop>
												<prop name="IsDefault">0</prop>
												<prop name="SampleType">qsUnknown</prop>
												<obj name="ChannelProp" class="ChannelProperty" version="1">
													<prop name="ChannelIdx">0</prop>
												</obj>
											</obj>
											<obj name="PropertyObject" class="ChannelGenotype" version="4">
												<prop name="PropertyTypeName">Scanning Genotype</prop>
												<prop name="Position">4</prop>
												<prop name="IsDefault">1</prop>
												<prop name="ReadOnly">1</prop>
												<obj name="ChannelProp" class="ChannelProperty" version="1">
													<prop name="ChannelIdx">0</prop>
												</obj>
											</obj>
											<obj name="PropertyObject" class="GroupChannelTypeProp" version="4">
												<prop name="PropertyTypeName">Scanning Sample Type</prop>
												<prop name="Position">4</prop>
												<prop name="IsDefault">0</prop>
												<prop name="GroupSampleType">mstUnknown</prop>
												<obj name="ChannelProp" class="ChannelProperty" version="1">
													<prop name="ChannelIdx">0</prop>
												</obj>
											</obj>
											<obj name="PropertyObject" class="TargetName" version="4">
												<prop name="PropertyTypeName">Target Name</prop>
												<prop name="Position">4</prop>
												<prop name="IsDefault">1</prop>
												<obj name="ChannelProp" class="ChannelProperty" version="1">
													<prop name="ChannelIdx">0</prop>
												</obj>
											</obj>
											<obj name="PropertyObject" class="RQTargetProperty" version="4">
												<prop name="PropertyTypeName">Target Type</prop>
												<prop name="Position">4</prop>
												<prop name="IsDefault">0</prop>
												<prop name="TargetType">dtNone</prop>
												<obj name="ChannelProp" class="ChannelProperty" version="1">
													<prop name="ChannelIdx">0</prop>
												</obj>
											</obj>
										</list>
									</obj>
									<obj name="item" class="PropertyList" version="1">
										<list name="emlist" count="12">
											<obj name="PropertyObject" class="RQSampleTargetProperty" version="4">
												<prop name="PropertyTypeName">Combined Sample and Target Type</prop>
												<prop name="Position">4</prop>
												<prop name="IsDefault">0</prop>
												<obj name="ChannelProp" class="ChannelProperty" version="1">
													<prop name="ChannelIdx">1</prop>
												</obj>
											</obj>
											<obj name="PropertyObject" class="QuantConcProperty" version="4">
												<prop name="PropertyTypeName">Concentration</prop>
												<prop name="Position">4</prop>
												<prop name="IsDefault">1</prop>
												<prop name="Concentration">0</prop>
												<obj name="ChannelProp" class="ChannelProperty" version="1">
													<prop name="ChannelIdx">1</prop>
												</obj>
												<prop name="ReadOnly">1</prop>
											</obj>
											<obj name="PropertyObject" class="QuantCpHighProp" version="4">
												<prop name="PropertyTypeName">Cp High</prop>
												<prop name="Position">4</prop>
												<prop name="IsDefault">1</prop>
												<prop name="CpRangeHigh">0</prop>
												<obj name="ChannelProp" class="ChannelProperty" version="1">
													<prop name="ChannelIdx">1</prop>
												</obj>
												<prop name="ReadOnly">1</prop>
											</obj>
											<obj name="PropertyObject" class="QuantCpLowProp" version="4">
												<prop name="PropertyTypeName">Cp Low</prop>
												<prop name="Position">4</prop>
												<prop name="IsDefault">1</prop>
												<prop name="CpRangeLow">0</prop>
												<obj name="ChannelProp" class="ChannelProperty" version="1">
													<prop name="ChannelIdx">1</prop>
												</obj>
												<prop name="ReadOnly">1</prop>
											</obj>
											<obj name="PropertyObject" class="RQEffProp" version="4">
												<prop name="PropertyTypeName">Efficiency</prop>
												<prop name="Position">4</prop>
												<prop name="IsDefault">1</prop>
												<prop name="Efficiency">2</prop>
												<obj name="ChannelProp" class="ChannelProperty" version="1">
													<prop name="ChannelIdx">1</prop>
												</obj>
											</obj>
											<obj name="PropertyObject" class="ChannelGenotype" version="4">
												<prop name="PropertyTypeName">Melt Geno Genotype</prop>
												<prop name="Position">4</prop>
												<prop name="IsDefault">1</prop>
												<prop name="ReadOnly">1</prop>
												<obj name="ChannelProp" class="ChannelProperty" version="1">
													<prop name="ChannelIdx">1</prop>
												</obj>
											</obj>
											<obj name="PropertyObject" class="GroupChannelTypeProp" version="4">
												<prop name="PropertyTypeName">Melt Geno Sample Type</prop>
												<prop name="Position">4</prop>
												<prop name="IsDefault">0</prop>
												<prop name="GroupSampleType">mstUnknown</prop>
												<obj name="ChannelProp" class="ChannelProperty" version="1">
													<prop name="ChannelIdx">1</prop>
												</obj>
											</obj>
											<obj name="PropertyObject" class="QuantSampleTypeProperty" version="4">
												<prop name="PropertyTypeName">Quantification Sample Type</prop>
												<prop name="Position">4</prop>
												<prop name="IsDefault">0</prop>
												<prop name="SampleType">qsUnknown</prop>
												<obj name="ChannelProp" class="ChannelProperty" version="1">
													<prop name="ChannelIdx">1</prop>
												</obj>
											</obj>
											<obj name="PropertyObject" class="ChannelGenotype" version="4">
												<prop name="PropertyTypeName">Scanning Genotype</prop>
												<prop name="Position">4</prop>
												<prop name="IsDefault">1</prop>
												<prop name="ReadOnly">1</prop>
												<obj name="ChannelProp" class="ChannelProperty" version="1">
													<prop name="ChannelIdx">1</prop>
												</obj>
											</obj>
											<obj name="PropertyObject" class="GroupChannelTypeProp" version="4">
												<prop name="PropertyTypeName">Scanning Sample Type</prop>
												<prop name="Position">4</prop>
												<prop name="IsDefault">0</prop>
												<prop name="GroupSampleType">mstUnknown</prop>
												<obj name="ChannelProp" class="ChannelProperty" version="1">
													<prop name="ChannelIdx">1</prop>
												</obj>
											</obj>
											<obj name="PropertyObject" class="TargetName" version="4">
												<prop name="PropertyTypeName">Target Name</prop>
												<prop name="Position">4</prop>
												<prop name="IsDefault">1</prop>
												<obj name="ChannelProp" class="ChannelProperty" version="1">
													<prop name="ChannelIdx">1</prop>
												</obj>
											</obj>
											<obj name="PropertyObject" class="RQTargetProperty" version="4">
												<prop name="PropertyTypeName">Target Type</prop>
												<prop name="Position">4</prop>
												<prop name="IsDefault">0</prop>
												<prop name="TargetType">dtNone</prop>
												<obj name="ChannelProp" class="ChannelProperty" version="1">
													<prop name="ChannelIdx">1</prop>
												</obj>
											</obj>
										</list>
									</obj>
									<obj name="item" class="PropertyList" version="1">
										<list name="emlist" count="12">
											<obj name="PropertyObject" class="RQSampleTargetProperty" version="4">
												<prop name="PropertyTypeName">Combined Sample and Target Type</prop>
												<prop name="Position">4</prop>
												<prop name="IsDefault">0</prop>
												<obj name="ChannelProp" class="ChannelProperty" version="1">
													<prop name="ChannelIdx">2</prop>
												</obj>
											</obj>
											<obj name="PropertyObject" class="QuantConcProperty" version="4">
												<prop name="PropertyTypeName">Concentration</prop>
												<prop name="Position">4</prop>
												<prop name="IsDefault">1</prop>
												<prop name="Concentration">0</prop>
												<obj name="ChannelProp" class="ChannelProperty" version="1">
													<prop name="ChannelIdx">2</prop>
												</obj>
												<prop name="ReadOnly">1</prop>
											</obj>
											<obj name="PropertyObject" class="QuantCpHighProp" version="4">
												<prop name="PropertyTypeName">Cp High</prop>
												<prop name="Position">4</prop>
												<prop name="IsDefault">1</prop>
												<prop name="CpRangeHigh">0</prop>
												<obj name="ChannelProp" class="ChannelProperty" version="1">
													<prop name="ChannelIdx">2</prop>
												</obj>
												<prop name="ReadOnly">1</prop>
											</obj>
											<obj name="PropertyObject" class="QuantCpLowProp" version="4">
												<prop name="PropertyTypeName">Cp Low</prop>
												<prop name="Position">4</prop>
												<prop name="IsDefault">1</prop>
												<prop name="CpRangeLow">0</prop>
												<obj name="ChannelProp" class="ChannelProperty" version="1">
													<prop name="ChannelIdx">2</prop>
												</obj>
												<prop name="ReadOnly">1</prop>
											</obj>
											<obj name="PropertyObject" class="RQEffProp" version="4">
												<prop name="PropertyTypeName">Efficiency</prop>
												<prop name="Position">4</prop>
												<prop name="IsDefault">1</prop>
												<prop name="Efficiency">2</prop>
												<obj name="ChannelProp" class="ChannelProperty" version="1">
													<prop name="ChannelIdx">2</prop>
												</obj>
											</obj>
											<obj name="PropertyObject" class="ChannelGenotype" version="4">
												<prop name="PropertyTypeName">Melt Geno Genotype</prop>
												<prop name="Position">4</prop>
												<prop name="IsDefault">1</prop>
												<prop name="ReadOnly">1</prop>
												<obj name="ChannelProp" class="ChannelProperty" version="1">
													<prop name="ChannelIdx">2</prop>
												</obj>
											</obj>
											<obj name="PropertyObject" class="GroupChannelTypeProp" version="4">
												<prop name="PropertyTypeName">Melt Geno Sample Type</prop>
												<prop name="Position">4</prop>
												<prop name="IsDefault">0</prop>
												<prop name="GroupSampleType">mstUnknown</prop>
												<obj name="ChannelProp" class="ChannelProperty" version="1">
													<prop name="ChannelIdx">2</prop>
												</obj>
											</obj>
											<obj name="PropertyObject" class="QuantSampleTypeProperty" version="4">
												<prop name="PropertyTypeName">Quantification Sample Type</prop>
												<prop name="Position">4</prop>
												<prop name="IsDefault">0</prop>
												<prop name="SampleType">qsUnknown</prop>
												<obj name="ChannelProp" class="ChannelProperty" version="1">
													<prop name="ChannelIdx">2</prop>
												</obj>
											</obj>
											<obj name="PropertyObject" class="ChannelGenotype" version="4">
												<prop name="PropertyTypeName">Scanning Genotype</prop>
												<prop name="Position">4</prop>
												<prop name="IsDefault">1</prop>
												<prop name="ReadOnly">1</prop>
												<obj name="ChannelProp" class="ChannelProperty" version="1">
													<prop name="ChannelIdx">2</prop>
												</obj>
											</obj>
											<obj name="PropertyObject" class="GroupChannelTypeProp" version="4">
												<prop name="PropertyTypeName">Scanning Sample Type</prop>
												<prop name="Position">4</prop>
												<prop name="IsDefault">0</prop>
												<prop name="GroupSampleType">mstUnknown</prop>
												<obj name="ChannelProp" class="ChannelProperty" version="1">
													<prop name="ChannelIdx">2</prop>
												</obj>
											</obj>
											<obj name="PropertyObject" class="TargetName" version="4">
												<prop name="PropertyTypeName">Target Name</prop>
												<prop name="Position">4</prop>
												<prop name="IsDefault">1</prop>
												<obj name="ChannelProp" class="ChannelProperty" version="1">
													<prop name="ChannelIdx">2</prop>
												</obj>
											</obj>
											<obj name="PropertyObject" class="RQTargetProperty" version="4">
												<prop name="PropertyTypeName">Target Type</prop>
												<prop name="Position">4</prop>
												<prop name="IsDefault">0</prop>
												<prop name="TargetType">dtNone</prop>
												<obj name="ChannelProp" class="ChannelProperty" version="1">
													<prop name="ChannelIdx">2</prop>
												</obj>
											</obj>
										</list>
									</obj>
									<obj name="item" class="PropertyList" version="1">
										<list name="emlist" count="12">
											<obj name="PropertyObject" class="RQSampleTargetProperty" version="4">
												<prop name="PropertyTypeName">Combined Sample and Target Type</prop>
												<prop name="Position">4</prop>
												<prop name="IsDefault">0</prop>
												<obj name="ChannelProp" class="ChannelProperty" version="1">
													<prop name="ChannelIdx">3</prop>
												</obj>
											</obj>
											<obj name="PropertyObject" class="QuantConcProperty" version="4">
												<prop name="PropertyTypeName">Concentration</prop>
												<prop name="Position">4</prop>
												<prop name="IsDefault">1</prop>
												<prop name="Concentration">0</prop>
												<obj name="ChannelProp" class="ChannelProperty" version="1">
													<prop name="ChannelIdx">3</prop>
												</obj>
												<prop name="ReadOnly">1</prop>
											</obj>
											<obj name="PropertyObject" class="QuantCpHighProp" version="4">
												<prop name="PropertyTypeName">Cp High</prop>
												<prop name="Position">4</prop>
												<prop name="IsDefault">1</prop>
												<prop name="CpRangeHigh">0</prop>
												<obj name="ChannelProp" class="ChannelProperty" version="1">
													<prop name="ChannelIdx">3</prop>
												</obj>
												<prop name="ReadOnly">1</prop>
											</obj>
											<obj name="PropertyObject" class="QuantCpLowProp" version="4">
												<prop name="PropertyTypeName">Cp Low</prop>
												<prop name="Position">4</prop>
												<prop name="IsDefault">1</prop>
												<prop name="CpRangeLow">0</prop>
												<obj name="ChannelProp" class="ChannelProperty" version="1">
													<prop name="ChannelIdx">3</prop>
												</obj>
												<prop name="ReadOnly">1</prop>
											</obj>
											<obj name="PropertyObject" class="RQEffProp" version="4">
												<prop name="PropertyTypeName">Efficiency</prop>
												<prop name="Position">4</prop>
												<prop name="IsDefault">1</prop>
												<prop name="Efficiency">2</prop>
												<obj name="ChannelProp" class="ChannelProperty" version="1">
													<prop name="ChannelIdx">3</prop>
												</obj>
											</obj>
											<obj name="PropertyObject" class="ChannelGenotype" version="4">
												<prop name="PropertyTypeName">Melt Geno Genotype</prop>
												<prop name="Position">4</prop>
												<prop name="IsDefault">1</prop>
												<prop name="ReadOnly">1</prop>
												<obj name="ChannelProp" class="ChannelProperty" version="1">
													<prop name="ChannelIdx">3</prop>
												</obj>
											</obj>
											<obj name="PropertyObject" class="GroupChannelTypeProp" version="4">
												<prop name="PropertyTypeName">Melt Geno Sample Type</prop>
												<prop name="Position">4</prop>
												<prop name="IsDefault">0</prop>
												<prop name="GroupSampleType">mstUnknown</prop>
												<obj name="ChannelProp" class="ChannelProperty" version="1">
													<prop name="ChannelIdx">3</prop>
												</obj>
											</obj>
											<obj name="PropertyObject" class="QuantSampleTypeProperty" version="4">
												<prop name="PropertyTypeName">Quantification Sample Type</prop>
												<prop name="Position">4</prop>
												<prop name="IsDefault">0</prop>
												<prop name="SampleType">qsUnknown</prop>
												<obj name="ChannelProp" class="ChannelProperty" version="1">
													<prop name="ChannelIdx">3</prop>
												</obj>
											</obj>
											<obj name="PropertyObject" class="ChannelGenotype" version="4">
												<prop name="PropertyTypeName">Scanning Genotype</prop>
												<prop name="Position">4</prop>
												<prop name="IsDefault">1</prop>
												<prop name="ReadOnly">1</prop>
												<obj name="ChannelProp" class="ChannelProperty" version="1">
													<prop name="ChannelIdx">3</prop>
												</obj>
											</obj>
											<obj name="PropertyObject" class="GroupChannelTypeProp" version="4">
												<prop name="PropertyTypeName">Scanning Sample Type</prop>
												<prop name="Position">4</prop>
												<prop name="IsDefault">0</prop>
												<prop name="GroupSampleType">mstUnknown</prop>
												<obj name="ChannelProp" class="ChannelProperty" version="1">
													<prop name="ChannelIdx">3</prop>
												</obj>
											</obj>
											<obj name="PropertyObject" class="TargetName" version="4">
												<prop name="PropertyTypeName">Target Name</prop>
												<prop name="Position">4</prop>
												<prop name="IsDefault">1</prop>
												<obj name="ChannelProp" class="ChannelProperty" version="1">
													<prop name="ChannelIdx">3</prop>
												</obj>
											</obj>
											<obj name="PropertyObject" class="RQTargetProperty" version="4">
												<prop name="PropertyTypeName">Target Type</prop>
												<prop name="Position">4</prop>
												<prop name="IsDefault">0</prop>
												<prop name="TargetType">dtNone</prop>
												<obj name="ChannelProp" class="ChannelProperty" version="1">
													<prop name="ChannelIdx">3</prop>
												</obj>
											</obj>
										</list>
									</obj>
								</list>
							</obj>
						</obj>
						<prop name="ChannelPropertyCount">4</prop>
						<prop name="ContainerPosition">4</prop>
						<prop name="HasSampleProperties">1</prop>
						<obj name="SampleProperties" class="PropertyList" version="1">
							<list name="emlist" count="14">
								<obj name="PropertyObject" class="SamplePrefColor" version="4">
									<prop name="PropertyTypeName">Color</prop>
									<prop name="Position">4</prop>
									<prop name="IsDefault">0</prop>
									<prop name="Color">clGray</prop>
								</obj>
								<obj name="PropertyObject" class="DominantChannelProp" version="4">
									<prop name="PropertyTypeName">Dominant Channel</prop>
									<prop name="Position">4</prop>
									<prop name="IsDefault">0</prop>
									<prop name="DominantChannel">0</prop>
								</obj>
								<obj name="PropertyObject" class="Genotype" version="4">
									<prop name="PropertyTypeName">EndPt Genotype</prop>
									<prop name="Position">4</prop>
									<prop name="IsDefault">1</prop>
									<prop name="ReadOnly">1</prop>
								</obj>
								<obj name="PropertyObject" class="GroupingSample" version="4">
									<prop name="PropertyTypeName">EndPt Sample Type</prop>
									<prop name="Position">4</prop>
									<prop name="IsDefault">0</prop>
									<prop name="GroupSampleType">mstUnknown</prop>
								</obj>
								<obj name="PropertyObject" class="SamplePrefLineStyle" version="4">
									<prop name="PropertyTypeName">Line Style</prop>
									<prop name="Position">4</prop>
									<prop name="IsDefault">0</prop>
									<prop name="LineStyle">psSolid</prop>
								</obj>
								<obj name="PropertyObject" class="GenSampleEditNotes" version="4">
									<prop name="PropertyTypeName">Notes</prop>
									<prop name="Position">4</prop>
									<prop name="IsDefault">1</prop>
								</obj>
								<obj name="PropertyObject" class="SamplePrefPointStyle" version="4">
									<prop name="PropertyTypeName">Point Style</prop>
									<prop name="Position">4</prop>
									<prop name="IsDefault">0</prop>
									<prop name="PointStyle">psNothing</prop>
								</obj>
								<obj name="PropertyObject" class="GenSampleEditPosition" version="4">
									<prop name="PropertyTypeName">Position</prop>
									<prop name="Position">4</prop>
									<prop name="IsDefault">1</prop>
								</obj>
								<obj name="PropertyObject" class="GenSampleEditReplicate" version="4">
									<prop name="PropertyTypeName">Replicate of</prop>
									<prop name="Position">4</prop>
									<prop name="IsDefault">1</prop>
									<prop name="ReplicateOf">-1</prop>
								</obj>
								<obj name="PropertyObject" class="HTCSampleID" version="4">
									<prop name="PropertyTypeName">Sample ID</prop>
									<prop name="Position">4</prop>
									<prop name="IsDefault">1</prop>
								</obj>
								<obj name="PropertyObject" class="GenSampleEditName" version="4">
									<prop name="PropertyTypeName">Sample Name</prop>
									<prop name="Position">4</prop>
									<prop name="IsDefault">1</prop>
									<prop name="name">Sample 5</prop>
								</obj>
								<obj name="PropertyObject" class="HTCSamplePrepNotes" version="4">
									<prop name="PropertyTypeName">Sample Prep Notes</prop>
									<prop name="Position">4</prop>
									<prop name="IsDefault">1</prop>
								</obj>
								<obj name="PropertyObject" class="GenSampleEditSubset" version="4">
									<prop name="PropertyTypeName">Subsets</prop>
									<prop name="Position">4</prop>
									<prop name="IsDefault">1</prop>
								</obj>
								<obj name="PropertyObject" class="SamplePrefWidth" version="5">
									<prop name="PropertyTypeName">Width</prop>
									<prop name="Position">4</prop>
									<prop name="IsDefault">1</prop>
									<prop name="Width">1</prop>
								</obj>
							</list>
						</obj>
					</obj>
					<obj name="item" class="SamplePropInfo" version="1">
						<obj name="ChannelProperties" class="ChanPropList" version="2">
							<obj name="ChannelProperties" class="EMList" version="1">
								<list name="emlist" count="4">
									<obj name="item" class="PropertyList" version="1">
										<list name="emlist" count="12">
											<obj name="PropertyObject" class="RQSampleTargetProperty" version="4">
												<prop name="PropertyTypeName">Combined Sample and Target Type</prop>
												<prop name="Position">5</prop>
												<prop name="IsDefault">0</prop>
												<obj name="ChannelProp" class="ChannelProperty" version="1">
													<prop name="ChannelIdx">0</prop>
												</obj>
											</obj>
											<obj name="PropertyObject" class="QuantConcProperty" version="4">
												<prop name="PropertyTypeName">Concentration</prop>
												<prop name="Position">5</prop>
												<prop name="IsDefault">1</prop>
												<prop name="Concentration">0</prop>
												<obj name="ChannelProp" class="ChannelProperty" version="1">
													<prop name="ChannelIdx">0</prop>
												</obj>
												<prop name="ReadOnly">1</prop>
											</obj>
											<obj name="PropertyObject" class="QuantCpHighProp" version="4">
												<prop name="PropertyTypeName">Cp High</prop>
												<prop name="Position">5</prop>
												<prop name="IsDefault">1</prop>
												<prop name="CpRangeHigh">0</prop>
												<obj name="ChannelProp" class="ChannelProperty" version="1">
													<prop name="ChannelIdx">0</prop>
												</obj>
												<prop name="ReadOnly">1</prop>
											</obj>
											<obj name="PropertyObject" class="QuantCpLowProp" version="4">
												<prop name="PropertyTypeName">Cp Low</prop>
												<prop name="Position">5</prop>
												<prop name="IsDefault">1</prop>
												<prop name="CpRangeLow">0</prop>
												<obj name="ChannelProp" class="ChannelProperty" version="1">
													<prop name="ChannelIdx">0</prop>
												</obj>
												<prop name="ReadOnly">1</prop>
											</obj>
											<obj name="PropertyObject" class="RQEffProp" version="4">
												<prop name="PropertyTypeName">Efficiency</prop>
												<prop name="Position">5</prop>
												<prop name="IsDefault">1</prop>
												<prop name="Efficiency">2</prop>
												<obj name="ChannelProp" class="ChannelProperty" version="1">
													<prop name="ChannelIdx">0</prop>
												</obj>
											</obj>
											<obj name="PropertyObject" class="ChannelGenotype" version="4">
												<prop name="PropertyTypeName">Melt Geno Genotype</prop>
												<prop name="Position">5</prop>
												<prop name="IsDefault">1</prop>
												<prop name="ReadOnly">1</prop>
												<obj name="ChannelProp" class="ChannelProperty" version="1">
													<prop name="ChannelIdx">0</prop>
												</obj>
											</obj>
											<obj name="PropertyObject" class="GroupChannelTypeProp" version="4">
												<prop name="PropertyTypeName">Melt Geno Sample Type</prop>
												<prop name="Position">5</prop>
												<prop name="IsDefault">0</prop>
												<prop name="GroupSampleType">mstUnknown</prop>
												<obj name="ChannelProp" class="ChannelProperty" version="1">
													<prop name="ChannelIdx">0</prop>
												</obj>
											</obj>
											<obj name="PropertyObject" class="QuantSampleTypeProperty" version="4">
												<prop name="PropertyTypeName">Quantification Sample Type</prop>
												<prop name="Position">5</prop>
												<prop name="IsDefault">0</prop>
												<prop name="SampleType">qsUnknown</prop>
												<obj name="ChannelProp" class="ChannelProperty" version="1">
													<prop name="ChannelIdx">0</prop>
												</obj>
											</obj>
											<obj name="PropertyObject" class="ChannelGenotype" version="4">
												<prop name="PropertyTypeName">Scanning Genotype</prop>
												<prop name="Position">5</prop>
												<prop name="IsDefault">1</prop>
												<prop name="ReadOnly">1</prop>
												<obj name="ChannelProp" class="ChannelProperty" version="1">
													<prop name="ChannelIdx">0</prop>
												</obj>
											</obj>
											<obj name="PropertyObject" class="GroupChannelTypeProp" version="4">
												<prop name="PropertyTypeName">Scanning Sample Type</prop>
												<prop name="Position">5</prop>
												<prop name="IsDefault">0</prop>
												<prop name="GroupSampleType">mstUnknown</prop>
												<obj name="ChannelProp" class="ChannelProperty" version="1">
													<prop name="ChannelIdx">0</prop>
												</obj>
											</obj>
											<obj name="PropertyObject" class="TargetName" version="4">
												<prop name="PropertyTypeName">Target Name</prop>
												<prop name="Position">5</prop>
												<prop name="IsDefault">1</prop>
												<obj name="ChannelProp" class="ChannelProperty" version="1">
													<prop name="ChannelIdx">0</prop>
												</obj>
											</obj>
											<obj name="PropertyObject" class="RQTargetProperty" version="4">
												<prop name="PropertyTypeName">Target Type</prop>
												<prop name="Position">5</prop>
												<prop name="IsDefault">0</prop>
												<prop name="TargetType">dtNone</prop>
												<obj name="ChannelProp" class="ChannelProperty" version="1">
													<prop name="ChannelIdx">0</prop>
												</obj>
											</obj>
										</list>
									</obj>
									<obj name="item" class="PropertyList" version="1">
										<list name="emlist" count="12">
											<obj name="PropertyObject" class="RQSampleTargetProperty" version="4">
												<prop name="PropertyTypeName">Combined Sample and Target Type</prop>
												<prop name="Position">5</prop>
												<prop name="IsDefault">0</prop>
												<obj name="ChannelProp" class="ChannelProperty" version="1">
													<prop name="ChannelIdx">1</prop>
												</obj>
											</obj>
											<obj name="PropertyObject" class="QuantConcProperty" version="4">
												<prop name="PropertyTypeName">Concentration</prop>
												<prop name="Position">5</prop>
												<prop name="IsDefault">1</prop>
												<prop name="Concentration">0</prop>
												<obj name="ChannelProp" class="ChannelProperty" version="1">
													<prop name="ChannelIdx">1</prop>
												</obj>
												<prop name="ReadOnly">1</prop>
											</obj>
											<obj name="PropertyObject" class="QuantCpHighProp" version="4">
												<prop name="PropertyTypeName">Cp High</prop>
												<prop name="Position">5</prop>
												<prop name="IsDefault">1</prop>
												<prop name="CpRangeHigh">0</prop>
												<obj name="ChannelProp" class="ChannelProperty" version="1">
													<prop name="ChannelIdx">1</prop>
												</obj>
												<prop name="ReadOnly">1</prop>
											</obj>
											<obj name="PropertyObject" class="QuantCpLowProp" version="4">
												<prop name="PropertyTypeName">Cp Low</prop>
												<prop name="Position">5</prop>
												<prop name="IsDefault">1</prop>
												<prop name="CpRangeLow">0</prop>
												<obj name="ChannelProp" class="ChannelProperty" version="1">
													<prop name="ChannelIdx">1</prop>
												</obj>
												<prop name="ReadOnly">1</prop>
											</obj>
											<obj name="PropertyObject" class="RQEffProp" version="4">
												<prop name="PropertyTypeName">Efficiency</prop>
												<prop name="Position">5</prop>
												<prop name="IsDefault">1</prop>
												<prop name="Efficiency">2</prop>
												<obj name="ChannelProp" class="ChannelProperty" version="1">
													<prop name="ChannelIdx">1</prop>
												</obj>
											</obj>
											<obj name="PropertyObject" class="ChannelGenotype" version="4">
												<prop name="PropertyTypeName">Melt Geno Genotype</prop>
												<prop name="Position">5</prop>
												<prop name="IsDefault">1</prop>
												<prop name="ReadOnly">1</prop>
												<obj name="ChannelProp" class="ChannelProperty" version="1">
													<prop name="ChannelIdx">1</prop>
												</obj>
											</obj>
											<obj name="PropertyObject" class="GroupChannelTypeProp" version="4">
												<prop name="PropertyTypeName">Melt Geno Sample Type</prop>
												<prop name="Position">5</prop>
												<prop name="IsDefault">0</prop>
												<prop name="GroupSampleType">mstUnknown</prop>
												<obj name="ChannelProp" class="ChannelProperty" version="1">
													<prop name="ChannelIdx">1</prop>
												</obj>
											</obj>
											<obj name="PropertyObject" class="QuantSampleTypeProperty" version="4">
												<prop name="PropertyTypeName">Quantification Sample Type</prop>
												<prop name="Position">5</prop>
												<prop name="IsDefault">0</prop>
												<prop name="SampleType">qsUnknown</prop>
												<obj name="ChannelProp" class="ChannelProperty" version="1">
													<prop name="ChannelIdx">1</prop>
												</obj>
											</obj>
											<obj name="PropertyObject" class="ChannelGenotype" version="4">
												<prop name="PropertyTypeName">Scanning Genotype</prop>
												<prop name="Position">5</prop>
												<prop name="IsDefault">1</prop>
												<prop name="ReadOnly">1</prop>
												<obj name="ChannelProp" class="ChannelProperty" version="1">
													<prop name="ChannelIdx">1</prop>
												</obj>
											</obj>
											<obj name="PropertyObject" class="GroupChannelTypeProp" version="4">
												<prop name="PropertyTypeName">Scanning Sample Type</prop>
												<prop name="Position">5</prop>
												<prop name="IsDefault">0</prop>
												<prop name="GroupSampleType">mstUnknown</prop>
												<obj name="ChannelProp" class="ChannelProperty" version="1">
													<prop name="ChannelIdx">1</prop>
												</obj>
											</obj>
											<obj name="PropertyObject" class="TargetName" version="4">
												<prop name="PropertyTypeName">Target Name</prop>
												<prop name="Position">5</prop>
												<prop name="IsDefault">1</prop>
												<obj name="ChannelProp" class="ChannelProperty" version="1">
													<prop name="ChannelIdx">1</prop>
												</obj>
											</obj>
											<obj name="PropertyObject" class="RQTargetProperty" version="4">
												<prop name="PropertyTypeName">Target Type</prop>
												<prop name="Position">5</prop>
												<prop name="IsDefault">0</prop>
												<prop name="TargetType">dtNone</prop>
												<obj name="ChannelProp" class="ChannelProperty" version="1">
													<prop name="ChannelIdx">1</prop>
												</obj>
											</obj>
										</list>
									</obj>
									<obj name="item" class="PropertyList" version="1">
										<list name="emlist" count="12">
											<obj name="PropertyObject" class="RQSampleTargetProperty" version="4">
												<prop name="PropertyTypeName">Combined Sample and Target Type</prop>
												<prop name="Position">5</prop>
												<prop name="IsDefault">0</prop>
												<obj name="ChannelProp" class="ChannelProperty" version="1">
													<prop name="ChannelIdx">2</prop>
												</obj>
											</obj>
											<obj name="PropertyObject" class="QuantConcProperty" version="4">
												<prop name="PropertyTypeName">Concentration</prop>
												<prop name="Position">5</prop>
												<prop name="IsDefault">1</prop>
												<prop name="Concentration">0</prop>
												<obj name="ChannelProp" class="ChannelProperty" version="1">
													<prop name="ChannelIdx">2</prop>
												</obj>
												<prop name="ReadOnly">1</prop>
											</obj>
											<obj name="PropertyObject" class="QuantCpHighProp" version="4">
												<prop name="PropertyTypeName">Cp High</prop>
												<prop name="Position">5</prop>
												<prop name="IsDefault">1</prop>
												<prop name="CpRangeHigh">0</prop>
												<obj name="ChannelProp" class="ChannelProperty" version="1">
													<prop name="ChannelIdx">2</prop>
												</obj>
												<prop name="ReadOnly">1</prop>
											</obj>
											<obj name="PropertyObject" class="QuantCpLowProp" version="4">
												<prop name="PropertyTypeName">Cp Low</prop>
												<prop name="Position">5</prop>
												<prop name="IsDefault">1</prop>
												<prop name="CpRangeLow">0</prop>
												<obj name="ChannelProp" class="ChannelProperty" version="1">
													<prop name="ChannelIdx">2</prop>
												</obj>
												<prop name="ReadOnly">1</prop>
											</obj>
											<obj name="PropertyObject" class="RQEffProp" version="4">
												<prop name="PropertyTypeName">Efficiency</prop>
												<prop name="Position">5</prop>
												<prop name="IsDefault">1</prop>
												<prop name="Efficiency">2</prop>
												<obj name="ChannelProp" class="ChannelProperty" version="1">
													<prop name="ChannelIdx">2</prop>
												</obj>
											</obj>
											<obj name="PropertyObject" class="ChannelGenotype" version="4">
												<prop name="PropertyTypeName">Melt Geno Genotype</prop>
												<prop name="Position">5</prop>
												<prop name="IsDefault">1</prop>
												<prop name="ReadOnly">1</prop>
												<obj name="ChannelProp" class="ChannelProperty" version="1">
													<prop name="ChannelIdx">2</prop>
												</obj>
											</obj>
											<obj name="PropertyObject" class="GroupChannelTypeProp" version="4">
												<prop name="PropertyTypeName">Melt Geno Sample Type</prop>
												<prop name="Position">5</prop>
												<prop name="IsDefault">0</prop>
												<prop name="GroupSampleType">mstUnknown</prop>
												<obj name="ChannelProp" class="ChannelProperty" version="1">
													<prop name="ChannelIdx">2</prop>
												</obj>
											</obj>
											<obj name="PropertyObject" class="QuantSampleTypeProperty" version="4">
												<prop name="PropertyTypeName">Quantification Sample Type</prop>
												<prop name="Position">5</prop>
												<prop name="IsDefault">0</prop>
												<prop name="SampleType">qsUnknown</prop>
												<obj name="ChannelProp" class="ChannelProperty" version="1">
													<prop name="ChannelIdx">2</prop>
												</obj>
											</obj>
											<obj name="PropertyObject" class="ChannelGenotype" version="4">
												<prop name="PropertyTypeName">Scanning Genotype</prop>
												<prop name="Position">5</prop>
												<prop name="IsDefault">1</prop>
												<prop name="ReadOnly">1</prop>
												<obj name="ChannelProp" class="ChannelProperty" version="1">
													<prop name="ChannelIdx">2</prop>
												</obj>
											</obj>
											<obj name="PropertyObject" class="GroupChannelTypeProp" version="4">
												<prop name="PropertyTypeName">Scanning Sample Type</prop>
												<prop name="Position">5</prop>
												<prop name="IsDefault">0</prop>
												<prop name="GroupSampleType">mstUnknown</prop>
												<obj name="ChannelProp" class="ChannelProperty" version="1">
													<prop name="ChannelIdx">2</prop>
												</obj>
											</obj>
											<obj name="PropertyObject" class="TargetName" version="4">
												<prop name="PropertyTypeName">Target Name</prop>
												<prop name="Position">5</prop>
												<prop name="IsDefault">1</prop>
												<obj name="ChannelProp" class="ChannelProperty" version="1">
													<prop name="ChannelIdx">2</prop>
												</obj>
											</obj>
											<obj name="PropertyObject" class="RQTargetProperty" version="4">
												<prop name="PropertyTypeName">Target Type</prop>
												<prop name="Position">5</prop>
												<prop name="IsDefault">0</prop>
												<prop name="TargetType">dtNone</prop>
												<obj name="ChannelProp" class="ChannelProperty" version="1">
													<prop name="ChannelIdx">2</prop>
												</obj>
											</obj>
										</list>
									</obj>
									<obj name="item" class="PropertyList" version="1">
										<list name="emlist" count="12">
											<obj name="PropertyObject" class="RQSampleTargetProperty" version="4">
												<prop name="PropertyTypeName">Combined Sample and Target Type</prop>
												<prop name="Position">5</prop>
												<prop name="IsDefault">0</prop>
												<obj name="ChannelProp" class="ChannelProperty" version="1">
													<prop name="ChannelIdx">3</prop>
												</obj>
											</obj>
											<obj name="PropertyObject" class="QuantConcProperty" version="4">
												<prop name="PropertyTypeName">Concentration</prop>
												<prop name="Position">5</prop>
												<prop name="IsDefault">1</prop>
												<prop name="Concentration">0</prop>
												<obj name="ChannelProp" class="ChannelProperty" version="1">
													<prop name="ChannelIdx">3</prop>
												</obj>
												<prop name="ReadOnly">1</prop>
											</obj>
											<obj name="PropertyObject" class="QuantCpHighProp" version="4">
												<prop name="PropertyTypeName">Cp High</prop>
												<prop name="Position">5</prop>
												<prop name="IsDefault">1</prop>
												<prop name="CpRangeHigh">0</prop>
												<obj name="ChannelProp" class="ChannelProperty" version="1">
													<prop name="ChannelIdx">3</prop>
												</obj>
												<prop name="ReadOnly">1</prop>
											</obj>
											<obj name="PropertyObject" class="QuantCpLowProp" version="4">
												<prop name="PropertyTypeName">Cp Low</prop>
												<prop name="Position">5</prop>
												<prop name="IsDefault">1</prop>
												<prop name="CpRangeLow">0</prop>
												<obj name="ChannelProp" class="ChannelProperty" version="1">
													<prop name="ChannelIdx">3</prop>
												</obj>
												<prop name="ReadOnly">1</prop>
											</obj>
											<obj name="PropertyObject" class="RQEffProp" version="4">
												<prop name="PropertyTypeName">Efficiency</prop>
												<prop name="Position">5</prop>
												<prop name="IsDefault">1</prop>
												<prop name="Efficiency">2</prop>
												<obj name="ChannelProp" class="ChannelProperty" version="1">
													<prop name="ChannelIdx">3</prop>
												</obj>
											</obj>
											<obj name="PropertyObject" class="ChannelGenotype" version="4">
												<prop name="PropertyTypeName">Melt Geno Genotype</prop>
												<prop name="Position">5</prop>
												<prop name="IsDefault">1</prop>
												<prop name="ReadOnly">1</prop>
												<obj name="ChannelProp" class="ChannelProperty" version="1">
													<prop name="ChannelIdx">3</prop>
												</obj>
											</obj>
											<obj name="PropertyObject" class="GroupChannelTypeProp" version="4">
												<prop name="PropertyTypeName">Melt Geno Sample Type</prop>
												<prop name="Position">5</prop>
												<prop name="IsDefault">0</prop>
												<prop name="GroupSampleType">mstUnknown</prop>
												<obj name="ChannelProp" class="ChannelProperty" version="1">
													<prop name="ChannelIdx">3</prop>
												</obj>
											</obj>
											<obj name="PropertyObject" class="QuantSampleTypeProperty" version="4">
												<prop name="PropertyTypeName">Quantification Sample Type</prop>
												<prop name="Position">5</prop>
												<prop name="IsDefault">0</prop>
												<prop name="SampleType">qsUnknown</prop>
												<obj name="ChannelProp" class="ChannelProperty" version="1">
													<prop name="ChannelIdx">3</prop>
												</obj>
											</obj>
											<obj name="PropertyObject" class="ChannelGenotype" version="4">
												<prop name="PropertyTypeName">Scanning Genotype</prop>
												<prop name="Position">5</prop>
												<prop name="IsDefault">1</prop>
												<prop name="ReadOnly">1</prop>
												<obj name="ChannelProp" class="ChannelProperty" version="1">
													<prop name="ChannelIdx">3</prop>
												</obj>
											</obj>
											<obj name="PropertyObject" class="GroupChannelTypeProp" version="4">
												<prop name="PropertyTypeName">Scanning Sample Type</prop>
												<prop name="Position">5</prop>
												<prop name="IsDefault">0</prop>
												<prop name="GroupSampleType">mstUnknown</prop>
												<obj name="ChannelProp" class="ChannelProperty" version="1">
													<prop name="ChannelIdx">3</prop>
												</obj>
											</obj>
											<obj name="PropertyObject" class="TargetName" version="4">
												<prop name="PropertyTypeName">Target Name</prop>
												<prop name="Position">5</prop>
												<prop name="IsDefault">1</prop>
												<obj name="ChannelProp" class="ChannelProperty" version="1">
													<prop name="ChannelIdx">3</prop>
												</obj>
											</obj>
											<obj name="PropertyObject" class="RQTargetProperty" version="4">
												<prop name="PropertyTypeName">Target Type</prop>
												<prop name="Position">5</prop>
												<prop name="IsDefault">0</prop>
												<prop name="TargetType">dtNone</prop>
												<obj name="ChannelProp" class="ChannelProperty" version="1">
													<prop name="ChannelIdx">3</prop>
												</obj>
											</obj>
										</list>
									</obj>
								</list>
							</obj>
						</obj>
						<prop name="ChannelPropertyCount">4</prop>
						<prop name="ContainerPosition">5</prop>
						<prop name="HasSampleProperties">1</prop>
						<obj name="SampleProperties" class="PropertyList" version="1">
							<list name="emlist" count="14">
								<obj name="PropertyObject" class="SamplePrefColor" version="4">
									<prop name="PropertyTypeName">Color</prop>
									<prop name="Position">5</prop>
									<prop name="IsDefault">0</prop>
									<prop name="Color">$0012D7FA</prop>
								</obj>
								<obj name="PropertyObject" class="DominantChannelProp" version="4">
									<prop name="PropertyTypeName">Dominant Channel</prop>
									<prop name="Position">5</prop>
									<prop name="IsDefault">0</prop>
									<prop name="DominantChannel">0</prop>
								</obj>
								<obj name="PropertyObject" class="Genotype" version="4">
									<prop name="PropertyTypeName">EndPt Genotype</prop>
									<prop name="Position">5</prop>
									<prop name="IsDefault">1</prop>
									<prop name="ReadOnly">1</prop>
								</obj>
								<obj name="PropertyObject" class="GroupingSample" version="4">
									<prop name="PropertyTypeName">EndPt Sample Type</prop>
									<prop name="Position">5</prop>
									<prop name="IsDefault">0</prop>
									<prop name="GroupSampleType">mstUnknown</prop>
								</obj>
								<obj name="PropertyObject" class="SamplePrefLineStyle" version="4">
									<prop name="PropertyTypeName">Line Style</prop>
									<prop name="Position">5</prop>
									<prop name="IsDefault">0</prop>
									<prop name="LineStyle">psSolid</prop>
								</obj>
								<obj name="PropertyObject" class="GenSampleEditNotes" version="4">
									<prop name="PropertyTypeName">Notes</prop>
									<prop name="Position">5</prop>
									<prop name="IsDefault">1</prop>
								</obj>
								<obj name="PropertyObject" class="SamplePrefPointStyle" version="4">
									<prop name="PropertyTypeName">Point Style</prop>
									<prop name="Position">5</prop>
									<prop name="IsDefault">0</prop>
									<prop name="PointStyle">psNothing</prop>
								</obj>
								<obj name="PropertyObject" class="GenSampleEditPosition" version="4">
									<prop name="PropertyTypeName">Position</prop>
									<prop name="Position">5</prop>
									<prop name="IsDefault">1</prop>
								</obj>
								<obj name="PropertyObject" class="GenSampleEditReplicate" version="4">
									<prop name="PropertyTypeName">Replicate of</prop>
									<prop name="Position">5</prop>
									<prop name="IsDefault">1</prop>
									<prop name="ReplicateOf">-1</prop>
								</obj>
								<obj name="PropertyObject" class="HTCSampleID" version="4">
									<prop name="PropertyTypeName">Sample ID</prop>
									<prop name="Position">5</prop>
									<prop name="IsDefault">1</prop>
								</obj>
								<obj name="PropertyObject" class="GenSampleEditName" version="4">
[truncated: 2,471,282 more chars]
