# Supplementary material for: Unique sperm haplotypes are associated with phenotypically different sperm subpopulations in Astyanax fish
Source: BMC Biol. 2018 Jul 5;16:72. doi: 10.1186/s12915-018-0538-z (PMC6032774; doi:10.1186/s12915-018-0538-z)
Supplement: Supplementary file 8 — Original data. Each subfolder has two ixo files output by the Roche LightCycler480. The two files cover qPCR results for oca2 and mc1r. Subfolder names end in 1, 2, or 3, denoting which subpopulation of sperm was analyzed. (ZIP 10643 kb) [file 12915_2018_538_MOESM8_ESM.zip › FishE'Pop1/May 25 2016 SpermPop E'P1 FACS PEP PLATE 0045 mc1r RK.ixo]

<objectstream signature="IXOS" version="1">
	<obj name="root" class="HTCExperiment" version="5">
		<prop name="name">May 25 2016 SpermPop E&apos;P1 FACS PEP PLATE 0045 mc1r RK</prop>
		<prop name="UID">0194EEEA107A4020BE6C6AFBA38A021F</prop>
		<prop name="OwnerUID">C6C05626183A45218341EE89EA1A5F2A</prop>
		<prop name="Created">2016-05-25T14:23:53.378</prop>
		<prop name="CreatedBy">C6C05626183A45218341EE89EA1A5F2A</prop>
		<prop name="CreatedByName">System Admin</prop>
		<prop name="LastModified">2016-05-25T16:10:28.366</prop>
		<prop name="LastModifiedBy">C6C05626183A45218341EE89EA1A5F2A</prop>
		<prop name="LastModifiedByName">System Admin</prop>
		<list name="AppliedTemplates" count="1">
			<item>Borowsky Protocol PEP product version</item>
		</list>
		<list name="TemplateOwners" count="1">
			<item>System Admin</item>
		</list>
		<prop name="SWVersion">LCS480 1.5.1.62</prop>
		<obj name="AppProperty" class="TAppProperty" version="2">
			<prop name="Created">2016-05-25T14:23:53.378</prop>
			<prop name="LastModified">1899-12-30T00:00:00.000</prop>
		</obj>
		<obj name="ConProperty" class="TAppProperty" version="2">
			<prop name="Created">2016-05-25T14:23:53.378</prop>
			<prop name="LastModified">1899-12-30T00:00:00.000</prop>
		</obj>
		<obj name="run" class="HTCRun" version="7">
			<prop name="name">Run</prop>
			<prop name="Created">2016-05-25T14:23:53.374</prop>
			<prop name="LastModified">2016-05-25T16:10:28.366</prop>
			<obj name="AppProperty" class="TAppProperty" version="2">
				<prop name="Created">2016-05-25T14:23:53.373</prop>
				<prop name="LastModified">1899-12-30T00:00:00.000</prop>
			</obj>
			<obj name="ConProperty" class="TAppProperty" version="2">
				<prop name="Created">2016-05-25T14:23:53.373</prop>
				<prop name="LastModified">1899-12-30T00:00:00.000</prop>
				<prop name="HasProperties">1</prop>
				<obj name="_Properties" class="TAppProperties" version="1">
					<prop name="Created">2016-05-25T14:23:53.373</prop>
					<prop name="LastModified">1899-12-30T00:00:00.000</prop>
					<list name="emlist" count="4">
						<obj name="item" class="TAppProperty" version="2">
							<prop name="name">TopChart</prop>
							<prop name="Created">2016-05-25T14:24:43.116</prop>
							<prop name="LastModified">1899-12-30T00:00:00.000</prop>
						</obj>
						<obj name="item" class="TAppProperty" version="2">
							<prop name="name">LeftChart</prop>
							<prop name="Created">2016-05-25T14:24:43.117</prop>
							<prop name="LastModified">1899-12-30T00:00:00.000</prop>
						</obj>
						<obj name="item" class="TAppProperty" version="2">
							<prop name="name">RightChart</prop>
							<prop name="Created">2016-05-25T14:24:43.117</prop>
							<prop name="LastModified">1899-12-30T00:00:00.000</prop>
						</obj>
						<obj name="item" class="TAppProperty" version="2">
							<prop name="name">RunOverviewChart</prop>
							<prop name="Created">2016-05-25T14:24:43.117</prop>
							<prop name="LastModified">1899-12-30T00:00:00.000</prop>
						</obj>
					</list>
				</obj>
			</obj>
			<prop name="State">3</prop>
			<prop name="StartTime">2016-05-25T14:25:23.548</prop>
			<prop name="EndTime">2016-05-25T16:10:28.365</prop>
			<prop name="InstrumentID">28159</prop>
			<prop name="InstrumentVersion">HTC_VER_10</prop>
			<prop name="InstrumentName">28159</prop>
			<prop name="InstrCalibrationDate">1899.12.30 00:00:00:00</prop>
			<prop name="Technician">System Admin</prop>
			<prop name="AcqStoreClass">HTCAcquisitionStore</prop>
			<prop name="AcquisitionStore">eJzk3VmTq8i2GOC/cqPDb3oQo4CIe0+EgASEGBcgCd4YJCGhGSQhfr0Xoqq72m67/VB13NveDzuCYMpMkZBfrRz+85zt/+OUHtf/9dvtfG5++4/8kNb1f/1mhMo0v9539a7ZnU9Bc76tf/uPx/pW49Z//Ub/9q//vNzOl48zlTI9ndYH5Xw/Nb/9i/vPcb/vT0cE6fFyWH8cIE0+jzjs6ubzGq/8sK7x/v0x//UbT+Et/kjbrFkff09b+D72f50c73be3tLjb/+i/yol6+1x3afir3YOF/4X9Rfp+1Iaf6SS+98kEktQO5y/nPYlweyfExzujnhXlmEmAvUXqQrXx8tv//pvHMXJgkBNWXX476/SP/wQX3LwZefs1Gxvw60kSfqLAxbpYVf8dcHAeoN77+t3MlSGaBz1+e+vyjjHK522Wprjc/Pbv5j/xWFYPN55d2rq3/4VXJ4R7F5znWSTXJZ0ZhTtoV6QWRUfamWhh8AVsI08I0qXq/agB8o2hpMkkCqlVDB1cxEVsD+wBpWy4rPQl/J0C7fzDY9vm1ehb3Z2DudX2FKLqw2tbnf+Fg6zcEbFZovnj+EMUN3NWZVWlCLrqj3dwWVyNKhkfNyZul3i/c9FPiPZocL9vl6VcCpSjcqYEEBX9s8MaqObkYTbtbwex9sSbpO9SZLJ/AV6OYtLuO54g8SjS9vqi3UewXll6lT6HLW0TiwqgyvR8HxQgNYzs95gkkK8X0IUTb+Otluo89ksipfeDnSbp3K4wUoniV/LtF5zdYzbmVFhkvyLPlGeBdSP0Ojvj/v9jkvgcp0bJOND3FYZzodzGOlR1tRY3s9su4LGf5lReqMCR3+tsTyPdwPPN1alpOtrLoZLtJxFaVji+bsRKeGSnDA/4LQXPXfOC7hP57MoSY4lr4+TZw57djKPsun6tdBljzvDYXXE8+dZgOVxxu299DQqvAZI+ufTMcba9K1Viqf/8tH7WqWmhOaG/+T/XZX6q2rxbVVKYRmB+t4qtRDHAEb6Ykhw7YqGzJbjLWjilo2Cp70GcmTZCBxOoKtAHDcyObVhAI6wflH+Ls1bopdGDo67YCl/MRdlsgM2Bfl+x+s5jFuQubhagGWk5ypcM86CXMXTBuygmZAwqvH8OFk5oCgvLgrleSOR2aYrQDFbJvLHQYHbbpiDzKZMFY5FpyX75b4EtXIpEmpnkSbaNsT7JYSlwsppeDLpTgWoa5ujgsWk4EmT7XMw4hNDfJtxaDIKwz0o5yNe39tJLbEXtwz0g8KRML0WJXk1pzUo4hjzz60KmnhXvD9pHZb4rT4C4lSPFejZgopgFUkXMrZPCbiCykahPbdN8hQyfNb3Nk2F1wVeb9zsA5hfKpoKzrumJMXTmIOizegozE+Yvum8i2E+fU0ikKajhAQ6pscZ6Vh+RlwcyDJkA5DnT4aC47EoiMV4WzAFkaWCzcUpyPnsLcCrxlwFTerwxEk3GWgnViDBU1trRH5ZRyD2iCUBf7zLRDK6C5DKZauQuboO+bEqNRH4b6pSzE9WKVmdTL65Su2Shwzq1mmjgJbFkviOYOEj1b0IJB4+slx+HwM5bZ9R2EoWTyBkZTDt9kFCVb/xRPLHNujs7UWBL6QN0bkNAU91HpTfXOyWmEIwAnt93lZhxuUyGWfhHAg5UFWY1BZNpsxRBMUnXRSGWV2S7GnoMGOmeP78iA+z54+nMDfnzwrEFL+ei2JlgmdwjwpyI6OJKuDL1nu6WMW3VA0EbgYBY41fxUC72gty6jYK2J79qPxXgvsv/t4GO10+qZBt8obcoswArapfFcS7WiPUiNXA0O7PKlxNRI2o9gnL56Y+q2DG9uXjslNQG/dBwVnJD2R7tnSwL8WLBIv4SpPAFaagNDymD59rmtweax7MnMXth1DLJNzvKJgW62cUiF7Nk31804G8LhQVXh45TfTRSQXHN554PRZfUYHiCkC2QUvCUML0vKixBTMteJEwu+QFuRoPDebxiCLB8WUfSOlkGmiwpklYLeuGbJXMg2kML+LLh7olB1lYAAn2+HsliQM/V6VE8bu+UuyPVilakb65Sh1pa+G/pIyPnKnnNOqe9Uq/M+8sZbO626gjOVv5jOTSlHvkbFo9lGPff7beK3KahaSpisPmPp9aE3z4Xdx/LE+F3z07LnKz5GGqt7Rb++w8lQm8lOagwlytfCl3x5Q9uYuNKkwevj+aexxxlpTrqJXhHfwx4/GVI1ujgzqKKRmm9p6lHFFea2pcC7U/LriWspOlXarnDtP3YjO2cuetJ6sX7XHwxbsuUt7YvheqHgmlP7rxfOWNjVGjcqkx9rn9gqm85uRcVHlhrP3JIeEqd60Xjdq6j5vfRpVAnDx2S1WI2b3f2Vsu8kg4BpU1usynVK2rXH0uFereZtc+Qwds5RRbsVR3nJD5Al9ylW3N1456CvcrnxZ4lvJeXdGqQZwtfO7p4/eP9xpQZSFM/a5IhcrF41uVkbD86HPHRs4id0r1mBgLX8wshrLveZGoqvvIfZE+S5GrG42s6kwX+OKcMJGja06hnvPN1udBFIn75IsDlscJf89VR2F508VC5Xlv47+YNU3Z58lIVv9cpcY9uP6ufv20/n7f9W/VH8fRgvhr6E+jxO99CVyKaQC1UGlUfGRKWteP2Nq8x9GsyoINaqdmfNSRc9Gp7HaQSz1upis4WCKJ0qNdanrj+jFcVzsjyo7MM9HHc3EN+1XS6yrZJfpdjVKoExn1N3eh0Vcet4ZTgBpJbAP1l1m5B6fdaUbi67KVdBKibg56bFRx1+40feSeM9huaNxWTqgVg59u4Ma4WpUGixLTJ+H9MZ0GFeec3OpbFnV5968zKl1dXqZ+vqHebi8P0zMa4f0PeoT68+c6lZQmaso0ZwmUIWdECbMpGz0j0RqOCwU1ezzg/bSy3kJjzA0qu2iKo2f7KINGxh8iW4dyo7fSeQl1xxgkjVfTi47NjAwu2lanYu+I2j02yLTDbon3W2Rlq0eA+b1Ya53EFotau0r5AnW5QA0nUWDq4kvMoRErTO+Rw/QJDupwN8P0xOoS86enqOur1ODvwevyRTeBi+Dk3fH6Ywn3NwqHv5cZmFSW0i9N36n+EXaXBaZfylCzrj89wl5hML/IZv6n9MdxHMP8Kvr75iqVPlcAHsRMBHWA+nssViW47Qx1UB/cr/rzpWNhkvbihWArfkeAprHpk+6tBKaiwJFgvsem6PZpZWC1gLo6uKOS7IP9EpSEOVf+QpEKIkjCFixP5Klgtct5knQPF+ynw0WBXko8nq9uwLkyTBX46lomZHIrwPVzhgqDK2opKlc71JxGRf7criXiW6cYbGmN6XUl1NqUFtagGg5H+bfMkUjLb3KwKZ+JAmWF1y9kaw9kLaIGbzpeb2RYKTjHNUtBpUgHEvPdBswJ6jc0R6hDhkFNerMb6ok0a4dwlrUCBVKKguzZHAjNZAl45RSPz/a1Q+6PTQwqfaMp37k7JRkJmwCmkw41lxM83sw6bGp7CzoKEh61yp5vMW4/UcML7r4gmnLKQM0JQ0J+jFoM8kcIcj7D/JsdXm8Zqajzs8RFfkmaC1lFjyW4xgi1ugLM3z3uUOMTZ0IF5ROvH6v7A8y5B+qxnWF5LPTwDFMmQa2X+nrxU01VjuPFyS+iv+/+g8rIuMlgv+5tFJZJXZDZDfXnKqg/X9vaNGHOyxFoAWoFTtpNGvRHpAj158UZT3LFMgDVjprQ1RSrmP+pP6AuqBmp1EdgXZotFR43WOWqemOCS72oKHz159PVTgS9qbCKVirqqj2qOujO+En8gkH9VQrqT2tuqDG5qRNi7vCR1MPlowoDS5CIYe418Bj/FYEZiUDkTtUG/YWnwAYiFvsP/YXhDPcfadSTzqstgYBB/T3yDO8Xu68oeKaf+nMnzaf+jKhTQRUPTyqQlqjTiarK4N5pzN8dm8pkr6P+jGKM9yunc56IPpaPIyaoPVgJPFlbxwk4h9GDCloVr/fWHxntP/V3ut80mBlXqvLnBr5iuOtDAU05P6iQeHj8eb0UsArfn5T/0nOT3DhvDvZogvqbPzE9xwXqjyQq6pdPUaPL/UYDK19TVJAdcH+wetigRbu2ChZP+0Ie9h5fiddJR/zD7uf0x3GCKH1Tw+9X09+hWkW+cNqg/nYPqVGz5W2DWjizkfc6rC8qe/GWPqtpdGV3y/pDf+0me0W2hV8Zdb6zVj5nTPjIS++4v4Yw818izVVOyG9Qa+keNfjAyhRssyZRqdV457/oZhw5r1N+GfTX1c6n/jasVfkjykdNnm+oPy0hCnjrBDX02rqy+qSy2u+8e1s546l4UZNAWPqTvcNQbuevpUF/UqSjjq62C+rG3qw/9Le+oGbT6WPkc1uaiVxGLMpBf88w5IjbHFGDons6+WK+n1TObXVP1NgfVz6lrFjK3cDGUUcam/j0bNJVthKj3uxbl/sCq+H9L7J9UEncJb5Abzhip1fXVK9CtvRHsojXDyOJVpsGtTZmCEW5+U1yVDW9Jf7kpE4q17igTo1ik/vsCL8qg/5el271ob8wcRaqF40zf7SUpcp9dKhvvbn5Ps/v6MhZH1CjZrTa+szpKUT2jHaSQX/seITa3DcFpr8Rcn9y2TOVs1+u/5H6+/2r9G/VHz+h/v4l8H/4Xf1x/X1z7G+bkgBu1Ak18of+ao6bVYnOv0C/31A7WytCbbBFW+p3qFF7NUuqzBuVsu4FdTLoLzVLbP1w5XkD93OOGioj1F+2mqVQBnVLLVebttEnEbWB3Yag/rxANnXXPX/oL5PzUtLLxRP1l3eoHaZD/S30Zw7ns4MaKzrcHxb5Bh7LvVZl1gv1t5jmCdwvnEEl9Am1hZLaQl0zqL9lg/pjJNRS7dGoMWfWtnr+nC7g2gaoK3mN+T2I/qf+TBY1J+pT1Ol5gvcbpZ/6q6J4RtKzivpr6FkG99VWw/vtUZNJ+lzC4XzA8+fTaaPTYZXDLdjj9TMF9dZ5qL+be8X7u1fUmTClfLgsZnqUPgle/357ov7oXqu1/HJ0STvncIAZnp9O8HwLohiOfoD5c0rMX35FzW67ba/ZukWUP1F/NyIbJKFJS+vGZZoBvthNKn55gaZPw+0Bmo41UMsEy5NruANcBBp/r9O0/bHYHz9hWe6bvqu/WuyPvDaATbMDU4WJ7WBTU37sYD51WSrYP1Ajx7sRgSzqqJlw1jhEoHDbeAgdCcURNkXf+jNkFX9YnbVNsuRWGcy9CDXJsqi/bLpZgmNfLtjIXUklqfRTCdNZPIkCfyfSJOc2HpA5cFFYWyOZLN2w11/KUP6lRv3JrLpGPcm4LTOSREZstwNT8LFpl54cmUxEIwGTmnHEH7m4/8IYG5hv7zwJ2siVyaZ8FGC0Y8xfJRUSSWt2B/rxiroclai/lDJysOySw+dblS6EuYy34AUqW/mhh5q8X/F805TZKrD4O5AoR93NEqCJH1t4vEUJKegKahlyGpvGk3KM+T+1qEvzVBzIXF9hI5oB1J8+dVBrz5MNiuXSVeg9UWO3BaZfuaSTCg67UUG4HZvDLDeZKNy/UHePB54/fwDmv+nPZ1dYfta15Cr/upQactNWK3Cvc5YKjRqv562sYoj9hXWC5bF4Ycq8I4N6jPxGIp2aXcA8nzG/QuImP9VU5Sec9F1fqZ/Wn/jNVSrVUH/y9NlW4XqCmqFPgg2eTb+q4Pm0v8b+/MWslgntrBR8JOhHFI43mUTGCmpujg02EjxU1M/mnGlgpw5qUQbUDX2Yj0ANfdTfqKpNQj32c7DuD6oCtz+f94/SEPvzKQv1Z+SoP03qtbm+5wvCyIYM5vL1pEKBFpMh9qdtHXzFMxU2gO+bvQ6O+XhVMLXx+FQfazD1UH9wVeyEqNJDBWPXPih/p9qLD/0VJubXo+yWHNeZAbZQv6JQUPCVcJ8/UIOLGu/31h//YgmY3Qz1p85FrBK6oeAjWaBOVR51dahQf9N89CLAe6lEqvVDBmMfPyqfHqP+pMNVAKPaPUlgb1BvAXenwdpLz8q321wiZX1DPXJnmgTPkS2ReY161g4nvD552hoZTdbiEPsLZpA7hC02FhBMVuU/s/pCvKzTQZ4oWP6CXDekNFc6kAs2TQf9uertU3/6Jr8QmscqqiuPDqssKX6wSgnU336l/h+N/RHLCnzKqfjKPbRF+6E/4/kZ+3vrb2xNURfUqJbUtXCDj9hfgV8p9bntFj5lPnniTXxbUmNzn/vdkuJQa5OHo7qvrPBFaSNHg/7Mdl/5nGeNqEF/1NXyfCrQ2Mo5hqild+yPonwe71+jPu3EV8EdhSwZ9HdN1ctH7G9W5IdBf69bwOLD9bjTqtI89v5I0aXK5mzU21t/bcli/kZ9bO26s2WY7RY09UV/fIZf5SH2d9ZvF1+6/ll/3bpAnS5s1OxbfwzKKxr0Z+1QY52jMpRHtnah5s9H4nfsBsvvbI4+9EdbFabvHfu7GqhtRuCpyisrxxxifyNTn1DOZIb53Wio5bf+3EBoCtWZnqKvsb9ts8+G2J8dxHi+PsrAp09rmrjeCfNjRLfSl8qXUHk3pigG/UkXDve7bQGD/sZHniH/2Njf71Xo36q//mP1i8T+iKZ870vAXHEB1NT+U3+5Nd3BVapQfy/1tdAdjsrgzIxRL7Ykl/qYRf1toSNVLLmtps8DMUFx4acj9rLtQZ9N7Q3U2hT19479VY6dwtnkXmS5eaCWnAm3gdNrMYtSrUT9rbeVD9f5BnV1quFTf9wDtRPNdqZOX1B/O/tqUJnf4H51EqEevQz1t5QA9Dg4J3BarVGLXo06SlbPLVzlOWoKxE/9HaIA07NZ9LGxtRjB7pD1sbMEdZWlVQIHP8T0tw18xP7qCK+Xtts+1liKeL28npHEmgWOrml1BlfWQv2lVNnoUV4voXw2RhSv+55sR2zMwn0X4vUXFN7vXKDeLuMNlt9BKFt9vMl93N/3/DzNULOjXFzAQz7OULs15vfA4/lHh+iYf03m9UjF8yt7juk5V5i/VRNv4bw64/WYAO9fvKgITmZjkOw5w98v2HOo9dEF9VcC6o/b1BVcrRPmr2IDWVfE8wHOY8+Ispf8c/qbiAzP/iL6E787nF5aASjTG0PBYdnQZLlHXZGMRk1YU9SBf+8WIIcv1N+mKxzynGZLmK2oLoLawKaoRKN+ZjuNiwLxgo0q7skWMLusUFfHi3sgligsQUusS9+nBjVkaXh9g60nEQgSNs245diHKcNzFbw0VyP3+34LTjPCBqJQrLGptl9twJAiNgpD4y4TTt186C9QedTfob6hvuJH/2eFB+qOLsZrMMmLxwYZhZpUR0YBSrJG/ckabl+WjwqbdgZTgXFBHa05LwdZ2nMkMKviQvZ7YYt79qi940OiiXPz1oP+QuWM+tPYELUm3mkSguU0g/5mK2yH+DWbJySJ1AxsumOiIPFRa65/W4AmrlDDm3vTkDOXOeC8dn3PUAt1q2WrBDSbR/3pxfpANEC9qeSKx1shHh+zeL6hrrE8ZEH60J9cjFB/3QW1rster78b3n/joHYpy8PyX4pC5LN97NRzwk/9GQLq7+KpZ3CFMUfCO3X/sabqROTovx2f8A/R33f/QcUaoWZIHLSU307qA8nksQPKdvWiYF2iTvSbOoVpa6GGVCvXiD6xVKwixaMKYGJJRD6fTLC0GvW2E+YSkXTUhwUO6ka5YpWZqMsxaECVxOc3tkMmS9YG1Z9QFJwt1OTsfpfwEdujRh43+0Bum7EOs2nxrILzHR9R6mShpioa9UMnqJl4+bBg9lqhptyRKJOrhPpT0vuLChRBRN2dUUPztO/pKF0/9TeTadRiK6H+3j0/jZ3bVr64qmlSBdls6PnpCwnq6rq9GeDU15aAPRcdctniwzwnuD3oz555CqgH9hmF6h71tdxaBriP9BUF9MiSyfy1V8FZMqjN6CFIg/5mnIGajbg+dpceWTAozE8oRI1M8hjv99ZfOGGwvMQ81MBNNTx+v0WN7hXUsf16oD4PV0zfKPVsmI1K1Ll0Q+299UekEl9x2FpoyDLr9adg09W/HrE837E/stQwv+4J0y8y1gKIQWN5563zg1Vq8vc9VP4hsT/5J/RHlw1PeXrg0Or4KGyHnp+OcLw36vXMLnx2JtKRd9o6snriM2/Qn/tMUX/lfLPyJ13HE9uDQlbNEls2lPviiH1NNx/6k7jln2J/g/6Wlt2om1AFf7wYs5G9eI00VRobe59nUH9Dz8/0YKP+zv6f9Pcl9idPrGiI/Q36o+nb3pfmukS8qF4v1K7ao2an2iQaen7+oT/Hi6U/6c87No3aLE8nfzLd4/EbdlSocvzY+d0zRf2dm8eH/oaenyk4jsqKYTHoz1FkTE897VJfoNef+nv3/JTKO1sNsb93z8+3/pwmkuQh9sdq08/Y37Ho1v7oVTOV52VOMcT+xosYy+cP/WG1FamP2B+D5fcqbnTlsHpTqse8K4fY36C/Y81u/FF3oiqX9z71xyZj5p/b8/P3kYv/Vv0JkkT/IrE/Qr5Zf8EpDuDEcqgZ2wB+0N853aL+BA31N7arz9gfQ5Wl3rF5DIf5mFQJhx8kfeTnCVymBeqizrcXPSHnDVwOFWpkukb9uUKO+hPXL7Ka8KiVy9r/0F8SnkpT56nah/1th7pa7VBDK2aL+iMs6u+87DUU+zncWh2347b86Pl5v2lalZyoFnTXrxPYZgbuty+oo/MS9Vc1L9Rf1KH+3E21hTsr6dSgv3B3XsB2L6OujBRofW1vUY9Tz6jSk9SiplbPNZwjBrVpLlB/9BjzU7Za3zPVQP11Kmr4aFw0KnMkudEZAfW3W9hGlDL3aTvE/upJr0ut74nK+wTT1+s5O/KYvtmjBmhGBz1KaleWdO8SL+C2MzG9yUQx9SglOZTUAnV3t1B//qv60F+snFCPvDvbQkP2WL6nHO9/XOQRHGvBIEmco2YZw89g78UmldUrRdMfAurv6LoG/p6tIus1Jx7g8IowvZL3c/oTKXryt/r7p/T8/ObvatV0f9IfGRk7cFWRI6C1I9SfFS7BvXAMge2xATIZeQtQCHQUuInIk8Vuk8G8O6O+tlGdkDEdrsGw+nF6XOBeSNXdYtCmsws2mmjUH20IO/BO+B3xWwqbZsHN8sE+TVAzs8NIIwX3KAf9BdrybhLJ3G/AM1xsMDIX1B/DCHsgyE/KL6NC+6K/QBmjboyZtQFz0/LEP/XXYwjqzWD3n7G/m6BWoEgj1FBKUIONfivAe0454tt1cyE5Y+H9nxpLwYsveGIWmB9HGLGoqdBdkF0fqzPJgY6C+bxpSUVnGcgoPwr4s12Q1czIwKiXqEsvRk2GjbqAqbFFzYU+Hn/IBBem94whg/5445GC5coTKqTt0YFwbbYGpfExvXGNuiTqfgGOWfXjEBcFajDzUOf5k6MAedwSY9Oh/kYBpn836mOlF/x66g9VqGAZYv4YwULtJtjg9q8E999l7wLKSuAiX+1jjT9WpfpH9dfQH//NVepUqwrMQ2ir4BmgZngT9adFLGqqg15vYMiD/gJNqjUSHwUCXrDoY2kR6uu23Jug3OyOBIuXoBGYrQyY71F/ICmOTEblfoqPAF9GYSfVJvFOrIOPSI5VYvmwP/Rn7LBJ6W/2+YEoK3YGRieiHrVRXZBstVLAnkaoMQHykuyQg6Cn5jPyU1HUiFueZuBd8f6+u8cq/dafbmFT2qdeqL9J1mGatvwzCvy7mBC93TgwL4uWCl8XmyZrF/VnT+eYX2P6jrJtZmBe5i3xRwHqT0gxv/PU/pP+9NscNRkbdkNsDvU3Fyaov2tz0whNNiqYp+WDCosx6vYpv/Cq+bnvOTvB6xWVwoO9mOD1iYrlEz9vM5BjA6uoXkgyaZmVBhZzwPSGXB+LjK8SqLu8jfzSwiuJ2thGjdao87kgtmT5wPyquoz6Vsy8HfTn6QUdhVwhHsjZVp0P/dVm3pDZebXA/NEd5Y9t5werFM9+198of7XYn2aNw6+xv+bebfwXzXCR25DRRW1ldTnoz3WEnP+qP063JbUoN0u/LVg+srWnKA36e4/7G/T37vn51h/AWCrUONgffCYPR5Gni3apxsrGH2J/9gFQI+/YXzeBz56fI8dXwatztvqiP1bef+qvtKyl/8pM1NJbfxfnthvG/Q2xv4I8tl97fgqOOP0a+zMOJ8zvfo7Xb09OO/T8HPR3YvF8OlGrD/29Y3++k8X+S/I7ynEpyVF3RP0r/fU9P9/j/v6I/Tl+4HyM+xt6fpJpYarKbpwOPT+d0RnLG3W58cXtkyV2LDYfPT8FqcTy+WPcH2XkqNt4i/p8x/6Y7oH6e/f81CLUtZCwAuXlK6dUTwdj6/NaQ+FvHBYL1XygVt89P/+x+uP/r+hPokXmu7p//7j+vvklINCzz56fhznqz3T8HRzVGPWXj14w6K/xONQLzOGghyZq5Kb7pEpNr9V0cVklUMUN6imKt41+V1BLh3uOOmGfqD9l80yhfCgvsqRY1N+0m27hEt5nUbo9o/7YlPhwzM1ZlOUX1JZ89kso+RVqTqw+9XeZjlA/mh7I2LAUUZe+plHpVW0XOjO24yH2l8Q0amtxxusf6R1qyiMvR5+6BLedfhYVf962ug1kAVWmoQYnu37WlyzC9FuOEWX1EzVlnZ+fPT+TG6Yni/It7GUTdXqSFUdfyM8/6a/xqiU8qCdqSllOab0ytjlc1yfUJWOhxuxwlsB9/0DNcQvUpr45B7BLEz3K0iVqVrGiD/3FjIbpVR08vynx/Oy8aHl9GVIx7C4q5h/fva3u3WvUrNj39HRTvL87oyKopblBUscqaV08TTNMPzPH9JqBptemWKHGF/j7MJfXR+xvN/d/WH8SQwm/SuyP/+bYn7RYBWCVDUP5W17iCXMM92BdNlwUBrd7QbxyvwJbxS8ByF2zINX4tgSnFToqKGmbJ3dqn6FufK4Kzl5dkqpFbXnnKUvCu7NuSTTG893961N/qXPagzPhJpTve4VMSuMEIDMbjgqkxVojE+ZWgpWXbAQHdm0S/jTegmvSuL15uTIJo26P7iwoCpYF6u/mop6Uwkd9Aoc6fHCrLcxUmo/82XJkktmM3cBs6qEexSVqiBbDA8yrO2rIcvF6N3JCLcUn1FAtSQ2RI9QfuZxYyj9fHJ5QLOpzrhzYys+z+4JkxEu/6o96PDLUKHAkmMn1gQS+l8PUZ1Fve0P60N/cPTOVP7IdmpTjfsqIXn+w4u4ayZ5qBqZ8Esigv024QW0unkwVvCjUnr1Tl6Df9X5WGehnvTkae1CVjKNCi6BO3/rzlA7vv1+idhfmCc/ndYEKgj72+R7399ZfWE2xfGF6uoJZ3vD3vSaj8qeaqhLDsH/bQ+Ufoj/um79SHLFUcK4daiiZiw1ZKaoLzrGP/W0BNXI3PBm8e4P6S2vxQ3/Kvh/HRvVDj3YKaw2xPzBfgkmUNerPbJwnFTZzfOQD9jYFW8/KCKgkB3KYdS6Q7kRRIQlyjdjX1wgUU8Uqmu/62JT8MD/05+lYRRMpU2BWpaifwMJH9q0/8xzi/rf+Kgf1R0S7i4LUslGLeh9Lu7ivKpyBWBKXFjSYvTLU4sYQi0F/uua9yKC/lZ2ZH/qT4xqISaH+ZvSsjYJuh9u1P0aNLV9tFB4Ils9YH6ugHUW83h7bkoSfGXh8HuP5kX1D3SkrAjpPP8mgP3o8EcFq+hngBAnzv8yWEzD5eT/O0pSwPBXUH7YQ6Co40Q0ej014kKvDswq6me0QvtfxW3+QSqg/QgTUOX6Aq6B+of7WameAHJSov05G/cke6s+eSng9/phfSOaxNsjpvaWAL9Cw2Spcgp3bHQXNQ/ox/UkMx33X6PSf1t93T6T0jv2Jwhn1p/rNh/6G2N98tqZVwt9WQ8/PQX/XKYv6s9QXGXp+vsf9jVqJr4bYH23eio/Yn5V42jDrS7taTKlQXheFqlzUvd/q9KhyrxvxMPT8fMf+HBq/QkPs7z3ry9DzszzEBNzZHHVlZQ6vdtPT2Z90cRt9Gfc36O/irT/09x7357T2eqHSNWrny6wv83kt49v+ivmZQlP0sbt80N/Q8/OtP2a55ymnW+H571lf3uP+hthfSQmxz/pVFw36e8/6MrlN8f6pkjcqPbvFfieUXOREF8zPMOtLrz+bZgpaPW4xvV/G/b31N8T+VHPdDD0/37O+DPobl6eV/2p8lnhLGTX3h/4cWvzs+TmM+3vP+vKO/b1nffH4RfM19me7VuOoD0PA38OuGeLdN672T9TfX81J+vP6oylWYP9/5V/GcAEcKUEn6SuUeT3d1XvAj+esyo7Fa6FfxlwG1XaCnMuT9qDv420MNWuQKtkUyL/dikrg8RSNKltrz1ZP5xXyTFKNKDaZV6KLGzuFh3B9kUVEkGeFYm+hGguzKN7dZVOvT5wPt9t8RrL5Fbk1ivMSGh65l4YU8u+ZIP8edGBQWSchV1b1bAP4vdSomHjIv6OD6bmHNB6/k5BH3RWvv10HyD/XRE6ZD+TfvhobJBYCvL+q1gu45jvMT5Ujx/LpOR2Cf9nUKFt9lORrOIr9/Vd9V9TDArl1XZSYvqrvSvru+onc1UkyEj/5d2z3mN9TsOV1bol8285t5CXLIS+V9pzAuY6QZ6sY77e6nUOoH4YepYu+a+nBni7g+LBmVBZCgPybUzny2cDzl/0kpmeOxHChN5j/p4ycfAf/ThmPnEy3/TQ1izqCe1Li9augvz6CFsqJPCfDwL/dIq+ghtKo4nK603T7bB+gvBnIv24n/xj/sE5J4q8S/eO+2X/v6N9sRqOPNqkkkfN6v8fGzKiP5h3uJfFW6AtzqTMRMKKzIF6krkCp5xQ2QylRImWM/lG1CD0y5bBx+Y7+vf0Hk/reEC0bxx/+e66KC4krowL7aUyooCrRf0L2ALBimSchN3I1she7EqZKhd5ZGnenn1elhPmRw+1bjn6xQqECY8HRJJzljUmefpehj17ot8l5LZOAQf95xZKvYOfeTbJ43Tag3O4MFb56HwYaewAiY36Di4D5fftvLupcFDw0qSVP2yvBkXWWCgSzkUjldRvwbjpbhVW9/vCfZ+d0FZoh+m+kCTmox4gj/jy0L8ScbgqwjISp4HF1GpIWe/QyeOhrIWpoYmToXX2rYXm+/TeKwwxkby6QAHQXS+mCfrNHS4YKTg2mZ0kZ2LjcUejPbFe05B4K6HPqwhP/KKD/guUtAW/Bo+cEFq+3bjG9tuOIZPDfu+/ne9ZPP39g+Shz9QJuq3BV6IN7+KnGKk1xNPerAPC7w3+CJiggc/SLBA8FQWP5hjcAMKBlBImo9dNmTuiWQL6xTVI2IQFneXsic+a2RtylYMHcdboq3M1v+OvNEYCzGJ82MK9YZ1Svm4J8ScsomEwQVA9q7wI+QZ8AfOXMGJzH7hOAc6+bgbHPnpRPHT8B6DUZAsgOxQOpILRBe0yfFbBabZLTAwE4DywEoLBD4D0IAtDy7wgkpkQAygICzg1zBNg4zgty124IKAQfCfM5tvlcMZuDk5oIXuGJQCtmfWdQ69KS8KZget3G0EB2lm0FUoHlMycCgnnj99OAlnVDrsQwgZy5F+WXVrYg7RHLxxAoBKCxqTXi3RCAyuT2jELjKC7I46wIoAgLBKAxdjSyXCIAXUOjo9B0EMzAIQBNhmD+FPxCE1IxI1Dlsq2C6IHnG7fQwfJJ8X77ZU2TxkIATk/Trh9KiMArtRABvkMAQn63+7/RIBinj+cnAL2FtQQ30/H38ubNj/1NBesUy3/XCPWfFuD0m+tUKRv+13k/zfV+PYz9G+J/RbyJ/LHL0mQQYD0L3UGAQ+/Pd/zvPfbPTlupr/SrbIj/eXt+bKrUS9j4nAZT6kvvz4myHkXeDpt5X3t/vuN/bwG+x/4NvT/Ph0oD50yYyrmMJEkVDes4xP9cn69L1dxlC3+00JnKDu4oPOVwK30x7+f9fPf+3FJe4XPsmKfssXa/qDPhrIBqbTE/7bxIBgFSncx+nfmlm+xRjCzrgmrE+3IQoMcfRryqheOVP9mpr4/4X5l52SBA193ZF9XZ9gJk12yF7c61pnITIfLFNkHBvuN/I4+NfElqUGSnvNFUMumHF4r8JBp6f74FOLFvmN8/Zn4Zdwrm7z3zS8sYud8qV7FybK/v/VkL3kfvz3f87z32j9rQQjUI8B3/o4rdZ+/PSj99xP/+sQL8vX79ewVI8xP+u76sPy1A5Ztbq6wWB7BvDRTgKEABNtt8D4d9hQK89csGEFnM4f4QURxWiAJsahEFaMWkyiL/U4CnJkZBFbMnrTsWtYHrk0UR3eRXob+6J4qEd17RIg9RWOfjeQs7dTGLsuZSmnqw9lGAD35GYpPuBSjFJRw2KL7UfaIAmTGK6Np2KCDKCWRdXW9RgBtJq2IvLRdD988hAFg4JT0I8D4pUICWjwK8vqoS6sA2UGwRCvBI5Qs4lIACpE59gK7tp6bh+mUbzjNMn5FM13C7yr1A75iex7If/OcuZyRtLBTaKawyqKsKBRgpeLy2266g3LkoqtflyQ8BwEs2QcG5CgpuUaEAdyKPQnuVmL7z6RxBORf0KBnvS0mfe9wCGneMAjRTBQXo2wU0Sj9VzAzw93hdoxgOjWdQsShg+il5WkJ1rlG0rzMKFKhtBGczwPxo0C9bcfYzOAT1nCSOjQK8cGIF1Vo3qiRVUIA7gfoQYDxiyp8TIM1L1K8iwO+OAHIwDrE1yaGInK4Xz/NUwVwpe1GI7kcE0BylDAnKRFqQKn98CDDs/PxDgFO25fCX2+cXMss2a9BCDcVBSfhxLnZW8iFAZiNdhgigblWTKtR0RyareRiA6e8+Bfju/6lPVDYKXG/kEOYVYgVQhX57hAJ8RwAVZ0ETv71LJvEbLwNPY/D+7wigwOz787lPAdKlugUntBkK9D1e/x0BnCYmft9eBK83Trw1zJI7VwX00mnJaRvuQImvHAmuO0ciWdePBlSwpQHJcpSQyBMwP5MXti41FoUmqOyHAMO5UF9IG3g5KDueqcJ8UjQkuW0+BAhEwOsntRDg8SETBc7DNb8IMMzvowvhNRScsRBYEjoHbPOXS2xdqkqIAqUS3L4/xxXossMTSPt1Lhjbi8G771B0o/PIJOpB+BAgUBWK77k4HUBXTyhyw8T8p9T4CrZ05Cr/Pvq5CCBNT6i/X57oHyJA5ptbq9MYm4u2jAL0SWg35DlBAeprviMB24fw9uUDxRNELQmipHZIl6oaaPTxSYYQ4MkdW+CcUIDBcn5bkI0YzmDm4NMTEgXPF8JOBjMQy8hfXW3At73qwqxCu4TrEQoJ4TYFdbrvqPB8zZshBKh5wpOC0bE+kKt8QnGO1yjAh5QfyOTysFGk/fDA4wQFeJNPJhjlFQV0fKEAT1zfgdNyUIDNBQUYNOOPEGDw2NYFmez3DriHFsVbMbVEvAkKUKXPHeZ+2g8PnHkm2OIZ7ycq9YKM94YO1jlCAQpG3hLKNFTw8sUT07us20GA1oF/VSG5CguScShAzQ3xfrWB6VNmigSzw+NZ+VMXr3/eLMWvAgxrFKCxq2gUdP9XolNkGDBP1CcVlNN8QW671whmaoX3D6Z1QmZS5oDaSS8qlFqbJtQGBTiTUYDhcYulOhVQgJpb0FRgrPEd5+4sdxBgYDYivjPM7DMEeMx/UID0hBHoXyQG+N0CVCYrGAT417O//BEDHMb/7dO974+Ya0vZKlO3KmV2y2HuT/sQFNqXlR8GAb57gL4Ce1oNKz8I283ef41mI/IlBjhJJiz5IsB3DHDoAfpFgAux4NVo/TgMAhxmf4HrbeEzhcVQHvtwW9Ur+tlP+vF/tluvYRj/90WAiRGjAOdTurLju5OoAsH0CTeNjdypLrWqfD8d/Nf5dwG+x//RL/zu2raxlgYB8rnbkUGA7/F/fCowkX3aic1XAb5jgGLQTxUlFAw1xADfPUDfAhx6gGrlI/6fZn95j//7svLDOwbomBsUXd11qc8/GZH6iAFWe88fWUc6cs8z5/Bl5YehB+i5WG2H2V+GuT/fMUBJMpjoHytA8f+OABmBn/wqApz+xPQvZ6rTSdwWKA6Hsj9igLF+UBb6cxvnH11AvVI+6GVdfwgw3gaypl+bPIHjIUdB3UdTWjfEaAOPVYrCoAgKUNFIBpfr+FOAlEW2sCUJCnNRt6ZugQ1wuqGwMpaRJV1ozuWw8F96mO4cnfKqHMrjDIWX+TtZH3vPDZztfsBiF8NCr0sO71+bKLR0jsJ6T/55MfoBdcYGBdh2EV4Pv38kofd4fzaMF1BLVxTTg0YBKhtM/216NTC/Hu6nL+KnAGcdCnAToQDvcoPpuzsowGD2+wDAHd82uhv4K3jILyPKpjtf0q9O/DEAMMldFOBGnyWwn07x/rtpyevW64wCVcZ6lKlJKw1LP5Q77lOAnhIXcDnxKEj1gOfvllUMp7bvEhv3wlUCroRz/MTriR3eP5JRlFclw/yEm/YjBrgTbijA56wXYFxXcNcun5N/luzsQ4BZyP2gABlBpH8VAbI/EQO03MlnDHB5ZlEYmo4iavX7gfA7KwZl+mCqgH0UySBAd0FRZOgDuumsfIgBghPVDRmFpw3MZicUlmaNPmKA3oK7ROFijiKS7a6C6eU1oXyua2TyoNQAiFShaNRebLOFt4ep3q89MS3vQF6vbjfEAH21XZvkzqgVWM/+7/u+KTlku89y8Fb8pwDXFQrQ01d8NfQBnazHG1CaAIUrEtxeuZsDtj4PnwK0DrfNIMBwpks0WcbZDqZWg6LrXoVE1CkKVAk7lgqv3P1DgGbH01GghA5NIpIV4KUUHp8s7JbU11U+xAADOsM2ey7fVuD5KFCfLfD4S+ZFoJgRQ2Aurx1SBUYGKnMRSGCt7x8CVLwYxZiNipYspihwT/LYKggEFCe2Rz5igEHz6lcypMcfAgTRx/KpN481zA+RGAVj5659rP1wuaOgb1i3CPcybqB1KObArtc/11plBEn428Uf/g/jFT8sQF795tZqdUUB6nMGBVhbKJzxCAVoeklHfOcqaeTeZsogQH++sx1UvKWBabhPAkHWd8I890sFnu8d1pH0lpDlNDRBb/qlBOHaaEMM0CXjsgr2NYpqatw8mM7ZTwEyMQpwmqooEjPFOnlqbiaYx7Ql4I/qkkybkwoa2baVXyxRNJpx+4wBlnbukNcCBTh35ihALbMLIjAoQNevX1RQtSjAU6zq4FajZxW6QV6S59ZzwSTrfrGIRpRIoKMArVkvQH0lLsjTXqFgNwYK8D7H9I4sFK+849oq3K5QUC+tI2CWOt7f2aAA6x0K0Jz3MVPqZSUkvXsfMcAg36AAFykKUKlCFK3N4vUoPxiBXEuYn0kimSS69p1AV4SuglWFAuQVFKBB71GAch+TpJTRGDRfa6nQLcWEWPLNBdm94e/zjgGODx2K1x53VKA+cXvbeni9o0RT4e2O5bVKQxQgvpqIvzVQjPMHuwTjLmB5b83i5+LqjEiLfyvAf0gM8Lvj6jsQ4OvqD0Mv0LcA9yoK7D0G8EsM8L55OP54i3XQE+Z1M8z/yRf4nrQfL0n7EgMceoG+Z4B5C3CIAb4FyK2OUjWMAXyv/kAJEks8rDW8ulqpu0GAbnq7l2qanFGAqcxEzqZoJNU6Wyd/dMA665avvBhmgBligFv33qh5cdoMMcChF+hOGGfD/J/25ji6qCsuUocY4CBAilLzQYCedUCh+vrp6NPk916glX/a+RTnstUgwJW1WQ4CHGaAea/+8KR4FNW7F+iBO60+BLifoWjV3Sn0JXmLgnS8olEnl2z5Mf/nnGtklSirjxlghjGA79Uf3mMAnbKQLqp96e+nRixxy0mzUEf2Kh1igB9jAGvL9dtFSpMvYwDHl0aIvvQC/RIDfM8AI64W/2AB/l5D/r0CZCXuV1n8j8g/MQXMsZ0gHEwOhRJP4j1ULIUCZJ8oQAhEFNhlY5A4nKAAp3cqhmo2IVTq7FCAUbZN4BCsjCq7SFNe14MtCsx+oTjsEgVIXyIUID1/VavHSW717uFvYb+9z6pUfMqmzgMHcN9uZ1GcUX2vyCraQUMVKC4zQQGa7bmA3chGkW13iqwH7XkLJ9rUqLSmUYAPiiRwLlczklwToPXtBveXZ9kk6ZRCAfpHFGVjyb34NoDCO1ULOF17AaYcHu+wdgr3fGdUyaHE9LFSvIZqdEFxbfpBh57VLx9xX2N6wgjTM2ZEFNal1UlaAIqxZAkK8AgoqnPSyvrDmeVwiNx+6fYQBbc/olBPqYLltx+h4LJyu0TxHvQoTg8owGZaLeEWx5je3R7Ty3ZRAU1xw/NXNZ7fTVCAh0e//IW2QuFNolkJh8se9+sapnfCxBFU89HnFDARt83g7rfzKFlYKMCnaH/EAONpoHzEACtKwfyOzJf8YwJkJeHb5lb71QRIc2GIrbtxP8osQkGRzjqABicUkeaODqTSVzE4ST8nScNKCeEXWQxzdfMZAyTCPgctZTkqbMcoICpDwejHK4pDP7otWfq3FAxzhQKkKKkh49A7gCuheGC7wtbwW4AzcuGj8NLP+aKAtQcHn+3Kb18ukHY23oG9UlGEC8V1SGLvUZDcBQW4Yh2HZDKKy3iNUKCn2QjFw51K0AyJp8Jki8e3qrHFdmUf40wdFJIx35+GGCDEk/uHANWXx1X+y0WxvQUoX24cAff6KUDVXHEoLmm9IBebTcE76nTlTw8FfoJH/foSBoP7KRdbgyQ+FeCucxScRlBohYpi1oqMJf5y0vSRu2wBHpxQiJc5CnDCdPkQA/RPKxRz0PRiJShy33VRpJcKBWnOEhRoaeM26ZfAdtmMJ+HrjGJn0y4Bb9OvBnjeonBBZTdgPzsxCt3F6GPtd4PxMb/47TaJPRE+BBgexz/YC5SVRPFvY4D/EAFqPybAoN6jALkcBShvJ13ke1lhDr1ALSfth62pKJK5YOgwPUfPCK7jXCN1ZtgwFV0UyC3IStKNPBTgvEFBnXcoQKMZy6DddyjAe4gCmlweHhiNTEeBvbNNcmVQgBZ+fVGYE/FCwuQ0H2KAATD1gYzVE4rqpaDA9g7uT7rMBtuKnpSfrVGkxEMxKt4N0/tHDHAQYMajAFMX0+sy208BiiPDgbm2f0XheIzvBPWF15u6s34BBSNPSDDB9KvSsa1gG2B6371A7WrSUkHjofiewQa3MwXvH7dYXvHLmIPiLPH8PZ8VhDw9DfPTPqsAHijAcqej+JQlCnAZo+CcRhnBdH1oq6DS8Z1gi5j++XlPU3AnhYPNZAHTPy9bEsp+viBto4+BdPNPAYKNonP2DjqUivp5rVrWxDqLAoSAQwHebtYM5LJgCMyO/TDFOvyIAfqPlUiTHTGwjlMyRSBhnJ+rUxy+QX+VGOB3zwIj83sfheFw1BAD/DIH6LlafxXgsALEOwb4FuCXGCDTXjjK8aLCGWaBeRH8bg0rQGjXEIW19T7HAb4FSLUZCnBE1cWXGKBLwJGGGOCE+n3197cA3dTpZ1nhJXroBfoW4LD6+xcBNvf1pV/xYPux/t/0NjJVNxQyn9pQfDQIkPWf+LRtaDr6IsAvvUD/EKCrLkfOIEBmMWYob7Ff0+pksln4XJp0xG5NyVSZDvP7jgE6nWq3QwxQoIt+1pozivV/7AXqtmMUomFRZOgF+p4DtNtJk2iIAb4F+O4FOqwA8e4FOghQkKRkWP/vLUB7QlB07xjgewWIQYDvGOBrNRGo/3Ec4BADTLTwY/0/t1Pv5j9RgH9UxX8vAXn8uP5ldfkHBgG/+4+r7yDgqWV0EksPJEeZIAHLw3RGJaOpkuiibudwm5yRTLEBF/0eTRNoSp5Qid6BpnMBlQ4ETCcvX9LLg4gE04+4fbshAd0+KHVwbkhA+4hkGat1CXcnR2KOp+DoCrbrsHFMzaJUnyNJHmG1gzMskFxRieRK1VkBp8w0qIypkWSTBRLypN00KtbO5UKXwn4emoCekXSz79dzL5FI15pCUilPJFWocyXcGMkgKXdAspH5cwGP3Qu3bzbmV07OKTR83c9js8H0OaK9hqM/RVJmM7zfeIb52Qs1Xl+sFEeP0ziDZtJna7loW/0+266wkZEZURKIsqyLmyqH0xPJl+oEr88kSMDbJECirWe4TV0iJN/mokdJRiEBL4q/hG2/6lR2egWOvq2QgPfi9ElA4sYxppfqVzjcYv4eKubnkuD+eMHIje6tkICXzbknZo3ErOozEvXlz6M4DpCAh2PfDfTRz3Jq97OCNjk5AP70RpReXOXnCMjTk79fAvAfEgT87j+uFtNHBLp1ZCN/To9kYo37aTKFORIhXSERXENNBgL6u2lT4Deni5EZIhWFt10hE/pqFKALPBKQlDVPXhMkl2f4SLb3RDDu+pTATC0ukR9umpZcFtkB5HqP5Fm6/awN1S0Etb3xkd+d3A8CvoOAkM7vC3LXVntQTv1ELGnfzXE7ZfH83ZjG5uEdm3tC8ch79nCUz8i4n5kjAV055Sk/MpGQdojbTpn3JAUk4bjZH0ENl58EBAHJND/5mN8S4Uji5WkPs72NpDNCVybG2sP8eBJHhiBguF9lAwFD0Sz4gYB6wSPB6E2/+vRrU4B3KhjK392ajyDgFwL6U2EJipUyUSCzI4eosYCE9QOhCk1u/UFAudli+nwWybcJTqt+QlaW8s1F80FAmXGRzG8CVtwDCdipSNhbgPlb6SGmd8+JkX8xkNSvZfhJwBXXl193q0EVUyyva+Vefqy5ytPCL7MGIP3NdYpWMgLziO3nsQyREPXE8sHQkIABN8Fn/kl3KpibcYvblQiEd0MNVF58RqGQiFgHGqufAgwJCMs0O5DLy0PCyQ0Sqggkk+zHSMD59lBSgb2uE3IIPB+caYfPpCvi29kW8XNlZEhA4IO6IY8FEtDiJ0igalRfhm6gtlPi9abjfqYYPXNgxs+RVNxR/AgCYk3qqmDWr2FY9/N6qqn9oiDkRSTk1TLApPZItsJGUlbByh0ICOkM3wnkiQR0xGM/kLAn4GFkmeBNNCTa5IXb21W/wvsiQ4IVck4TyC0sr0J6UuFOQVK9CSjv+yDgGqySxKnxQUB4bmqHyLY7AlXg8P6n0C5IIo3G4FhsG/lnCYltjZCADrOjKV+lGnzmbdUAlSp7cm8/Caiot5YCU80LErhZvwi3jOl9HrEOlwYScB6PsPyKbc6Taden/yr2k2F5djsEAZ1njPltUiTjZSrEME8rKvpZAvL47PG/SBDwu9fVfBPw7xYBZP2OJnaaiB8DAaVd0FaOexSRLKa1+CBg2neLfBOwvXIc9WUi0PdAQL+VnK9BQDsFuxgmAh2PWYayqafEq4rnVR/LQFi3daFKba2D0y8uNEwFUx+9w38n7062VcW2hVE/kAVBQKEoMsgk7YAiNQERQTFPn/72ARpr7ojT/qjMuc9a91Qimk1FYIqMb/XsHQT8eyEg8T5poG0QsEsDbYOALQHdseJulfnBJ10rGMfcSTSo9sr94WI4YDoCPgfV1n+sKiFyRnj1KUc/pWMVxEHdEXCVVFFXCPgm4PS09Hl3MCC2rYjsOwj4yunIekrAX0HAbghg2wqmJWAXBPxFwK4VzK8R8O5KyrddELAdAti1gmmDgKOZJ5H3EMDq5X4dA9GOgG8LAe04ypMvjUD/MQKe37u/JwH/eu6/S8Ahx7F/DAG/OQrouusAqpuqkaUplYI2cpgKbg5nMMubhQRkt+cMyquAxAj8x0EL0H5wmGj4v3j4ULXBDYmzteiggcsQZO2y5NewngxoZd0RCagPaS+Zrf9k4iPt1RKwdQn1bmHUaTJBAj4jJODxOTWidB/SPM/G38D6SHuvXF9IwC1BAl7sKRLMPyDJrjM61i8cq0xicEjAiCW4Pycfn39tkEjPwR3J598/UcBAQnLWawvJsyVIJH6ZzeBYlXg85gKJJZ7uS9g7M71OlQb3bzhm6CALCwnouvh5mXhfwzkzjGhR3XB/6ikSa7cOtGgx3cNDswQk4HU8o8dfyqo2nNxz2AoJEm7tfAjYWAzNQ12CoI1fTAxltNXq1JRA0mKWn8Nuu0QC5iMk5roZ53BLt7RyUCuljoDVQcH90RtgNWmGx7Oe0KjmuMD9rfgoglP0oL1oaOVhLuL5rjhlGiXNDsnH9bM3AdNVhSRcWPUWbjMV97dfbX6OgENO+LYa+58m4PCbo4CvVRO+CbjsIXmGZrgF6/ZEIkya3haXp6cFeEt2gMtLIpVIOguXO6cFE/k9SZKJovZzcM4bIQpi4sjE6SGZrP6cY8LauArkuuOWYGTrQ+2fZSQMf/F2MOGiEQkM0VHJk3+F4MTOh4DLMsWFqXnG90+XvRm5NGkF8tHmmMBLrw5hLq8taLLNRjAIciD+TsnBEtcCgWqzMkm9e23ACTOBCQT4i4DNmIvCC4ckOt77e5DzMRKzf0cSecILCbhkeQZWfSRXS0BddpF0hk17Z+77m46A/p5xc8KpRQrWtGSZkL8g6V4HZQVOLdFeqDEuF1eb2wr0iTRgwhHt/blquBiMGo/YT560t2hYLUDVg0ENuwyPZ31vMvByZlT75Z0SkLfWgDjkSABrJGnz0PH8zwuOATXBxy0BTaWPmPRHuUSyVT+BsWUjwePNyiHhmFZCXkSx9i3OVcnIRvLaWczh8pvmnaaP4gzuTsXjHQfu5ceWq0Nu9G0Di/60ZqDqkFbanZNnHfYrJGAQeQDmYInEGJ4oUXgkjzFRHrV/vdBmlq9GB/d8uNe+fkICXh+WAzLrMcTPp+mBpAYScPK6PJhAWyIBie8poF+0kgmDvpiQ5aB4ExCqF74/sxQZtGrDkGC2QbLcucICrZcggcwdEtB/vFSYFvWjDmNBxO/cauSAl6weJPBl2rvFOU1Bzw4vxo9KJN/6HJog07H0HQH1aWzAVFORYPbAfhOQ7P1nDZKEBNRwKQhmXr9qP+ifZzT3eNpFAX3uiI+fsqfDpFghwZTAZsnIj1WYzAMkan7Dx3ZGo4Cj2QvJ6iOBzz0Fn18/kYDHBgmoHekgxJxFsr7Ec076ViODZ9sPxl97jkOsMe6/c5EHJEwifHy9cQaYmzUS8W4gmcXKGoP5cJ5IOg2JO6tfHthEw/2Vt7bUEdDrr15M0Pfxmp57lgGWJA6ijoDSPfbATef4/tXUxl+e7BSDNZeZKDwwl5/7Z5UhJw3+r86B/3sl4N+jgB0B20mAbpWrHQHbSkBnHnyigO0kQEd9IYnaSsCnyPK1EwqFqhxkLn1XArazIFoC9lNRYuzBJUu6XjBsziJx2jzQtPn0gnFry80V8hD1dyXg36KAHQHbbqAtAZ25c92+80DHmlg7+tl1FDuzsq4bqLsue2UXBfzSC6adBPiFgLVb1X5/shGIrQ965v8jCvglD7SdBdERsO0GOnpkHwJ2lYCpN4jc2/1y6aKAojxnoo6AbTfQL1FAd3tb+Q/tyZEuCtgScKDquH9tFPBXJeA7CkjzQLsoYEvAthcMN5XFqCPglsHz0RKwywP9NQvi9yXgX/el/y4BR8Jg8KeUAn53FHC9xHXR7TrTyMLQkRz7ManhdjkZTHpNkIDMdJ3BaTRDkvTO5UHbzvcJ1KuQMIthD8ljbskSbv6CNmsJkIT9g7GGA0MTF7kbEpB3kSSnAJ5MdBsj0XbNooRdRWcNvkjpaNczD7B7zpFYV+8pa+qAQQIGWyQgwyG5Zvw5h7PNIfEYOt3gItgfAh778kwbb5Gk10FCo4bnB6tlESnhaPMmSXojJCA/5EvYzA5IQKIgAW8OmUG5t/UoXReyoM3z8RLOTzoJXuDLh5ZO6gLWQh/JpYR0cnqJZN1ad/z8+RK3p6cZEpBUSMBiS2f95XUMNx6QvBKRTS3FHzMk4YOSj0b95PScwH7Zp1HUGS21dP0YGnOt1Qk3m8hasVnP4SgEuL93bwOad6HkFc+4f/YE/x74yXi+bQ335/XA/Z83TAn7ZoyE9eZI0A3t4L0lGzy+jYaEP7hMCrcwmCJ5CyQg43wmwSen/UbV3LLewYXccX+Z2Q8ScCTwo+9qtP3j7UC/+ZpackoEikrHL3C3q0rywwvJUAEScH538Y+1bZYgL9IB3u3mzpuArnRhIlz4XGQir9MVeE6NhBvSOczrDAlDnjOO8fUxErAIabMTTUUC8gEScDdJd2AW3IiEzEFSacTiTUC40uYvCle9CRiUk9WMHMNXDd64QQKVZySTeD3h80HIRsHTuMyIJo9yMGTaTnSxRELqNRKwTQT1CS0l1NlTCZP+houCyF4BsV7WHjSHjno3FSRhpuH+4g3oQ8ByUlWgBR4fBf1RTyYJXtmg9EY8Ce+kVxJ1ZaWgXnos448CJOAlGq1gqqR8BETA5WN/fVrh8p2OX+gH0oPk7CsGuSk54utbRyKmPlqAtrE+BNzJVt4RsIsCnv0QCccouH/aEoknzrwFTDSLDmekBPTi6h0F9G/OFc+/Yi3Bk3SeCc5H3N41S9cwCXofAi4JknusHvF8ygE+DxItBawFXLjejN7PEXAkIAL/DAJ+eyngc3xSkRw0StQbiSzZD5GAhE9fdSCEjkm2cx0JmGweNQxje0YyjtNB9+p7FDjM2SSPxnNgbNyQcP2ldemigKRwPlHA+1Sf4HfCKJlgzCFppiLng2IAElBa205HQHLeMO30vgdxlMoCchSQgFftfCH4c66CNlaRTIfSvpBmenoT0M/6HwKSh4kE7E2QeNk8NmG8NXGReE/EA1GC0ACP2SPZsst5S+RX6IE3FZG8Ov1NmDCpDd58i69vCbhQaXvTevMk4SPIEqKM4v8goJAj8Ugc4+cHOZLZHSIBPZ15Ef/kjQ4kLPH8jFkfyRfpdJ5EDwlobsQHgUOa5YS/3GSYbGhiaZsIOp1QwgZIQNiNJCShgqQjKRIQxj49X7dpH0hA51dsJCTkin35oLsr3N+WgLc+vn7S6zEkjApRIlaiTGGqZ0jA4RXJrO0rr4sC+iHB5wU+jmFshQyB4Sv/yWtK/PeBEL9JFPBHSgG7KOCvgRDtOMCuFLAbBr84MkyXCPr3KGBLwCdX8FEXBfTAWnalgF8IyF6m47pLBG3bgUoXIkWuObFnXRTwCwHbKGCbCOqJx16iLF2iv0sB2yjgFwI+T3byhYD2yHXfiaAir0nEPdouKMIJycTNHp8o4Oxoq2AsWabuooBtO9DXejCou1LAthnMFwK2UUDOGiDh8v710hGwawYj7Ry1awbTlQI+6rOgzPfVvCOgKxu5pEw3ceAzp/ngPQy+mhZvAnbD4Nt2oB0BBw2e718E7JrBbB/9RdcMpiNgGwX8fzSDaQdCtATsmsG0BGybwbjuAwnYJoK2pYC/LwH/uob+uwQUR+y/T4T4TQg4+e5b64F8ooAGgKQdC6aCU18xmMV+FyRadfAz2FlPJMyMeRw06xgl0Bz3hFlqfSSgwNKBfzVQ8plIoL21WENDWJ1ZzL1Jqa1tJOAlfj0ZmgnzJuBxFBq0/+bD0caZDUi4ixEt/QWSxD75GzieMoMsyvkTtOEASYQLYCRePEUCPs5kDfUIVCYdeXKinefrBKrTGonGD5FIg926hNIRkVQjFd9fenYJjWR8CLi6GjPY3wd6tDhcQdCuQZTi8RRIwIrg/o1rUsB5OMfPX9VIwChEcl15H4kqrCeOtnXWKZQzfCJlT0iwYhXFsKEDEReXrDS7KODaYZFofTrQL3KRgDdcq0ZpwyEBR4dsASe5RgJOUzzeABcDsAUB9zfAI9ekER7v7mrpUbKMSppYiwQ8Zzs8PklE4mrLrIS1ZeL2DyEStB0IWO2tDwH5jZjBcZ9M60SoJ+9awF0Vf6KAThptoTykSEKW/cFaQHHEiX9KIuh3RwFnr9MMTOfE1X44WTnkVhRbmBJGIEF96B1I5cUJ2GSPhCHOpSR8USWg0bkUXSLofhXmML42SBKHc1TyWKQlLlclJEtyQAIO+NGyIyDEksOSTR8JqAzVURQGKi6H3TiOkFCsUPvRwnW6KKDDuLQWL+/lpOnpNS4P70gYOv6SgHXC/SsSNvKjywXIaR2v8PNNJOTwSaN8glLRiYLDCLxHD1k2epVgpBZXQ5UggfzRa4/bD5GUygw/b2PHa3B7tJvNcZ0jsYanCtzDlY9CrkYSz3ajDVjzGkko75CA4fyVgW0VA9IRUPJoP1Gu5OvgNHSQjEMOSbgccyR4RDlLmqxYgHPYcVHIeyuZqGmadFHAsBjj/uWFjtsbzEY1nBP3QTSjQAI2Ou7venORyLA8JW8Cnje4f/dU38K4EIQoWNP57rd+Qwm455mQNgUm62uxBh02IhOKI3p8w2IHbjhGUrYEbKOACotbgtkYP+/nrimB/0MIOOS++T41D24q2MLwWUNQ2wIpF0jAqZi9GGjOSJTn0SKgx3SguGQiifbr2ACziu91sF0g4XD15eDdBAkI7tB6EImxLJjUDu23GeL7z2Ks4DVobYi/KJFA6/wFYCwUlvFPChJpcEIiOnXJ1PAEJGgbBXTOC/y8kNaybfojJFdgIJn2Yobbr3QXtJqSSjCQpM3rhJ9H9kjQA9CJEZSgHQEVmU5weKZIwvSCZBN72ZuAsqk/mfCwvqhEusY2qAPyqsPhCvcvOnEWuHMZ9381wcf1DQmoH6UHE6ZH3D9nVmkgBwSJGqeZQF5rxQYShvh5yxgJfKr6GhgRJeCy/4kCOsMUCco7dkkeM0UB+5Xh8YSHi4NExf1XpPEg8jNFAjI7vGh/0/6jDr0Fki/04nFHwEBhcX+WOe7/WLgh0R0Wr+GRyk1Bm+R4t5I5JN5cRwLqsojXbNwgqS9u44GtSUhAwuDfd7z1FmBURyYKq/IHCSiORsL/6VrAxyEQyFcC9hmefCFgf5chWVoCtjMB21pAd389X5SSkqbtBuMM5/nsf+4G0xKwiwJevKLsEkEdMM9JVwvYEfB1yx9dLSA78JBsv6KAtjAakC9RwIHBP4g90vH9bT/QYUgGUTcRgpUoAelE+K4WsH7dlv7oIgqMU9CoJvPca+C8pgzjlYrzJqDg3gbEW6r5VtF6VeXf7Qo/v60F7BJBBeGTCNoS8EsiqIU3Xp+bPFjG7VfZ4z0TkCaCut4eydomgool3pe6RNA2Csgqm08UUEvS+B+JoB0BzWWeKC9/NOsmQnwhYDcRoiMgTQRtCfj3mYD29nWZKVs7Xn3tBvM6N2lHwN+3FpD/3yGgJDH/Pmzp/6ftYJ7ndQCnPY1qRUskYPCsazh6pw8ByYlBAhoFkmmrlRetWjJIkor5ENBlmCVcvS0SSHoigUa3eg3bxNGZ1GSfuTYqjBTOpfMi81iRWW2+p4Rxt0adymrpaJm0B9iulkjA0xbJJYrZBrbjCMmV4M1Ws/RzDpt9iiS7RE9VY4/3NeBPk8os5ahMunYwt9uYjpQYIJGqhiaCDisklWDRmfZP3N5ppeL+z338/KWXIQET/UNAvOUiUZcDSiQdny/ZOxJwxOL24Ij7s5vTqOJ4bESpxtCoJGQZrGWG9sG50pEQNxLDOnsgqTZjPB5Jxf09bnw6gx6QgIt+9iZgYj6RgCwjJlCuPK1exhkSkOwWcyjDuUmW/VkA2lpc5LD1Anz9eIEEzBQ+weOnUcmngu+/m3wJ9UBEkj9rGoVs8Ka6LSM8nnyKBJT9KIOzYEzrxeHySQQ99W+4f26zUbXrM9rBYWjq9XI9/MFaQEkaSH9KFPC7R0KQgxWB07Pp0LvDyiQWozcw5UMkgnZ2L8QJqyUoy/GAgSFtdncpb0swnlOmDvwEyceQaoVYU4QoNO65SVZDJIwTjJAs96bHklj2Upga5wPj91IkoP1ocPub/SiCJsbXe4/bjLaiEOqQMZBEm5TbgrV78CQUz9eEnG5IsumaDl33eXx+yzc7MNYxywBU0ozsXErQTEMSNSGSZzWkUbu9PIzCbbCakXt/hAT0FSTuikbJOK06dAQMy0kPl9PzUwl2HQskbBaOQMwMMSbfZ0jCIEMCmrm+QZI1fAS726okN6ZBspUmLi+5gYTEHekI0/0ECSbQZo9tIqi9n3BRYLGfRFD9fsPPlweORAggiZV9MsDzMXWBJBIdSnjAn+yOgEIUIwHnFhK1JWB6QkIaPlCScvj4CwH3c9y/cOstYezfkOxqjdtjXK4E/WFIJAho4qf6qvZI8AL/vtsUzw8jpmeYMj6S+UcJKEn8vydX/yYEZL55uWrZSCx9MnrWYWjR9iKDMAAFpBcTiAwSro0CatH+wfjRUcTv+Kb4EDDRMofko/BNQF8ZWuybgIvLk/jFKXfIYhcqIM8cJKA9RMLc4xTA6zkfAjqFNQE3k/EarUwkljuj7VkU4RGBNUfoTYeKhnebI5Ipf5wvpNhZHhD7is+3BDxtkVBeoiMB12Z2ILJtTcGcG68oJML5TcDp8PQhoJ/e3gQMHrZkEmYduzC+b5FU1Q73T25og1Ol/BBQO9Ep8QGSEF4Knp9rYangRb1H5Es1rb3TdAu/4y9aO+ki9KQXndI+8j4E7N+RcKqVP0jQ3yEBj1lMYBqcnyRkmgsQVTwhWR9rvEbDUQ5EGSEBDaOH5CzoCIvVLJXB9INnBEMe37/WRz4S8/CqocpsqSPgJKYEfN6QgOObboK2zAa1P+SQzI/NyQdHXSIBq9lZIsxLeRMQbO/ycwSUpKHwXf/8/6fVArZRwI6AbSIopyEZXvLzQ8BfQwG7kRD3xnL8nr16INlW4rarBewI2CaCniH8DAVU+JuszKFZ+i9QxlEXBYy3/bX/mlR4wf4iYFsL6IZ3h1WEm7J5t4NpawG7KKDVG+B1xOH+4Ze29oXe5c58iQIOnMkg6hJBJ5dm5Y9qTfzaDqYbC78ucHtbVlRBUccMYwei43S1gOL+gSQSVemgzHZV7Uv3v6KAziJed4mgzi7tHRR7o8z80Yl/1p45yVVlQ5R3FNBZ1Db7Hgnxi4BdFJCOhOjawXCT/qIjoO3hRd1FAXnmNSTOU0ei3rZx5r+iK5LYS5F0CYTvRNBuKGDzKPD1fi7WX2oBu7Hwv2oB23YwXwj4ZSx8S8B2JIQ9ebjOb0lA4X+FgAOWkf79Z+A3IeB31wJyth/A9iRqJF2vZEmbhkjAPW8hoXge7577K21vckDCLK01XLTJGQlzFZd01MNYNnEdNF7CRQqRfJvk4Wg2TcS8hGOdWQzTSanJxTmFW7NGAgYJEm1j05kGREBi+oBkehURQHmmMyiKC5LLGdsVXOQKCcjWSDh/YSOpmJdB0kWCBNyemDU0Z0Mji3z+SLSNaSewXVyRaNtuip5YwsHlcP/ZBX1/RGsLPSRfQmjH0FRbz6HKB/g4HyOxZrGdQqW7SKJ7+HgTEH/vcHsig0RidAbJJSBRE4N/Olrk1ikcFYJkDumcdl62F3C70A6opws42knYI+GOtH2OsEOSvarzEnbKHR/3DJrYuUDa1tdaqxe781PWpjEzh11xQALGxQS0WS2u4FI89ChN90hyxsTXnxabDwE3PTy/9XiGz18FJKg99CPYDxj8+0gVft40OmdwiCfTepmJeL7uqVjj+e/TjqcjJGGFv91wfCIJU9lHEv7QrXXAsoN/nwr4m9QCfnci6OlRzWByvSJRngGSiPBeA2o8pL0rmdXlHQU8iwMmGImXLdm8aFSvd2XqrhawP3ytQDmfhNrfDXF5Gj1PG7DOPSTLY+JKhDsUbwLC9IwkYpe4/S4KmJCLQyb90zsK2BFQzUdb0Mc3nvhbdZWT3ZN2ENVdJNtl3qN1U2kDXiOyUdjAZUbmhp6Dvd4haYoR7n9bC0iU8ZD4t01vRlYLawPGrOFqeEb4/qWk/JOASpLg8UqARNNXtwrGQcwzwVRFEosvr/pKQDsoMpCDZEDgUePruyigU38IuO6dcsB7JBeBLNGOoYz3iQI+8UeLyD08f+ZKQQI+Atw/Ve+vwIHlCJfPyxVLinuz6QjYJYJeM7y7EmHAR/6UIAEfhrUDT66EOpjSmRb8If4Q8Om4MyKfkYCTQS0ysN1fTXJa35ouChjGGhJR6DVnsE/nH44C4jXF/ftUwN+jI+i3z4UP/b4Gli0iibZ1JpEpiUMwE9peZJ8hUexnrAIZnh/I/AhJ8tjdkETbzZ3xCw8JuFcqJNnyzkRBCiOJrH3LBjlEAsIOf7iJP4wVMIa3DYHV5Fx2UUDlFbJMmOxE3HJjKWDqSEC8bSEBTy9Kygv/qIOJho8ftJ2L5iCBuijgkSgeqOwLCaZpdkKkAglIbkjA8CgjARMfSTbRKQHnhw8BLcNBMqZ3+4CEVXw8KtrBcxriNT04xw4odfViwL5+ooDqvI9kookhZLGtTFAuO3xsaHh+zimngQ7ho4ZLD0k4cBX8fClAQr521oMcCnxePd7w/NBvL9mRdAzKliZ2koFYEnPQV2nbGCTgSUDyiUFjg671B1Gw3kgzksRIwukZOeBfDXz94VTIYG0GSMAZrXU8nhSA6Z52AG08vIa1dPSOAgZX7yITVuxPgVTioA5WesZ2UUCrwOMJhlckYBsFVA8hnu/+wfnJa0oYfVcfiD+NgOtx6L07grZRwI6AtBbQXU6uZUfArh3MOEeysJpi00TL/0gElYozzzg3VoIuCvjcDPi6mwooTvTMFwvtQ8DtoF92iaBdO5h2JsS9vNNEyb8I+KUW0HoaBtgzlmXseo6EYs+vyn9sFvfaUypx9k4EJRISse0I+mUmRFsL2CaCtjMhvhDQuR+Z2j0tcqeLAg56PH7+39rB2N7gqr6jgG0t4GTissph0p+/58K3iaB/J+CvdjAdAd2pB11H0C4RtIiU5GstYDsVUFwOkIC/ZkL8jwSkHT6hqwX8Ohf+r0TQLgr4946gX+bCt4mgX+bC6zNcYfyOBBz+7xBwMBD/fSzgb0JA+ZsjFm07mOt2rkXJpUECvjS/hia6IUnkIRJwJTEZVEBJ8hzKF23Wuydw25t0HDLeEzWV95dwZmMk31kH0A5yVMLptMDH+xkScE8TE6vj9hXNi6BktV1aIxEXU4NJBh6SSaFzmS53z6iTkEbd7ptFBcft6EPAwemcwz7PkID7YPNOBK2ymUYSblMmmsKPEziIGyNa6iYImn+xSySXhwR8lfj+oF5v4PbicP/nW/z8cWjM4Vbi8Sz1IZJqwBspNPoBiRTRoQvm8VzAbUMJOnng/pznSMBNHiABrxMk2nJNhz6cQIuWdxrVPN3uMex2NAoqaw/QrFWUw0lPdbJwyoegjVWaKLtIkJyi/ZA0doJkrjVWq1N3jQR8JeIczv3cJOk9w+2nBb5/M1sj0WYHJOBe2ydwlho8fqGH+zdAuAIuyXWyLGnt4jzNPgSc9vH5lYLnux6k03qxuCH5Bj0k4AWPv16KDJJQud23ULoBrQ00Jj9HwAHHst81bumnCTj45muqv73NQB4HHNMlgrYEnJg9IQqd4erQRQG1+4CL/J0jHb5EAX15k6vkLqQFqHBBwpUvXJ5OaRSujQL63KMnkDUdnD7d3pCAuXoRSP4c7TsCBlwhOeSocrN3IuitTdxUb1swZxGSpyNgFG5BWcY8AYtG9eqzgoRMGbbuooDWGQnqzG/4+dHr6pCto1cwfVbDCE7WNSEzO0QCbpB8/mVLEy8hPr4JOL+7DrkvXyWouxESSimRXJcjYlGW5zxDa+1MIstIQKfv8/UXAnaJoM+U1vY1VQFkouLrDUpahvQLGCsaHcIwk4SOgOO7iwTbTHsq6QVxBtoaOILLYyTb64X7b8ljkUCyubJEWNyQ0N6TJ6GurOiQjlfyNQrolyckoHcSmC4K2CaCjitWIL4u4vHt1qMNuH1LIqFH28NkZNSA3nhIylW8ehNQOa6FyBe51c8tVwccnSn1R0QBv30ohGFZbwLCKEPi7O3/iYCNQ4ci9JBIUuEZMNb2SJxTaeN3+FK4SKw7U8NZQALaeyTgeO4gWVoCtomg43WwiUL2bL8JiCtblgnmdoZ4U5GAXloyEXgyYr+2YhssEiM574NPFHD8dJ8kAFp71xJQX/EfAo4fNxu8SGMi30qQgJJmvRNBwwcgAQ9ubHQEDCwenz/ohQf2mUcCtlHAy4q2h+ltXkwQz5Bc12pkgcmskXzl9C8CLggSamvbArECT4exM0Cibi72OxFUvcGrDhnJYsm2PBnvKKAZIwHtRTGGiVLh5+t9PP5BHqrgcg8k8v2O52e8/ySChqbizIhb3qagrCUk4m2P5G4J6AazZxQm42zbRQHVV0zHIC6QgFz4iQKGhY4EPIUKvt8XB0zoe0jAkLn5YBbqs+6igKMbt4DJU2TqoFQk9gevKZqA/2cQ8Lv/WeULAX9FAZ8vno+85xZJ1dUCUgJ+iQL+fSxgVwvYJoKOBT3xGRd/Z7tawOJwW3YE9P0hPv+LgF0UcDKKwR+hvGonvEqXr2MBWwIOlgvzHQVMGXw+V8O6SwTtxgJ+aQdjXnrbdyLor3YwLQHbjqAdAaPU0N61gMPiAh0B23YwXS3glyhgS8BwYRX+YDzhSFcL2HYEbaOAX4ZCPMc9JFVbC6jvixkSMMPXr3TpQ8BfiaBWWi38odFnyJcoIDu/C8yXoRDs/oWEbNvBtARsh0LQf/VJlPTkJf7gTMToPRaQEnDwurG1fanx+TYR9O9RwL5Aaw/rEM//r0TQ37cW8K+F4H+XgBw/+ve5gL9JLeB3T4YfF36A5NppUVo8kCizw72GWh19CCh4SMCrUCNhPILkuNz8BC5rUSWJYNLJ7gaSZjfc6EzCVUig+YuUcEh5fJxskYBZiSTZrS5IwIZ27Bw6ixIaMzWYJcwfjnZkxIBOTjfqJfuayNol2FdItt2HgPV6vIJrkBsk8beBqskeHQqxSD5RQEcQE6gfCRJwvUZyPQujhJJDwiaPBt+fqUjA8x1Jtdje8fOnTT2Ho/sXARcJTVRlxri/sw0ScaiLBRwq3YjSzRiJ1DPxeEpwkYAxbEDrve5IwHCDBEw1YBHMxgLqIyVkhfjUyqOBZD01Okn1Zylo2hwJeIhYPVpIUzy/rskjCU/CJwoYZAvcHz81ozS7bN5RwHOJZEtEDgl4aXg836s9Hn8Q4vauLhL7Gh8/BGyjgOdg9okCXniSQRmvpnUqPZB8r0tWw00mOpMu2Oc7CthMT0hMa/GDBOQEZvBdNRY/HgX8CQISLabtVk5IqNek2IN3QyIECuk9aGLmm4CheEMCciKSg6QsrTM6IQHjJi7AfuIpDFBsCZlESBhbrPg64G1PJl7/loI1eR6YYMIjAclGP4D+un2igKurNQPtnA8JeLQ2LotfW7COMz4K5rNrTjbktQNNp6RkaIfQV4lEbRNBgyErvaOAZHQSIhjYuPAswKpBgckwCmdHfL0eFFU7BIIJxj6Sa8xxR1DqK5LyYCGJ+ErZwLifCbiwo/sHPBLQlRN8PJz3kHRNXIHMHPF42lrAwTnOwVDrQR2+QHoT0DJN2l5FxeXn46AUMGX3uJWWgOc9l7wJ6GgrsyOgmZlcFExqJCpYVd4R0J8ceyw516cPAS8jJGYl9BNwkcARaEZP7qKAk/FcYPxNgRf8StTTNwGnlJTWDI/HiQMp6gjIzPsNouCBBPZZJG8gNBdwfQvJvDKvP7dc5QRW/EMI+O1DISpB18Bseh8CJgYSULcLJgr6ooT4mxYqkuT+JL4bn0ti6i8TPOP5IKHpIOHgUXn4nfeRYK6Jdy/9iAT0+jaSiR/hd2xGS8HtPreJgoWIxJpbBW6/XtAOmDQK2PQ9BcihZBj/8qC1dSfP+UrANgqo99t2KAQJeHFSv4sChuP4nLwTQUMVCVTy4oGowX9GAStSTcFKbjSxNKGJpMTyYXq9Phn/NpVoS6K/CGipSCyHQ1Li8hgJa+FymDQFTQQVVDyeDYtEnfu6jt/5/FH7+gAJuGQU503AazQSiPdCAupXWnuYx+dZFwX0pmMk6+xhb0mlnDRwtgluf77F34Q2Cqg8cLnbJYL+IqC/GuP5mlwqGQlNazXbKOC5HwJ4q+YTBcxo4upUyvA3zi6QgONd3+oI6F90UegIOM03+P77IZdJGFkJeGKN55uf/SABOYET/5RE0NFPJIIO4/knEdRcVatuKIS3qtzyPRdwfmUYJ5UlVWmE1Os6gnaJoF/mArYEbIdCvObMpx1MOxTiCwFXvWL9jgL+6gjaErBrB/MrCug9rVWpkN1fBPwVBWwTQe2jK+bKM2nCdy1g2w7mVxTQq6ye0yWCtu1gvPH4Wr4JmM9Y0iWCkhyJdNeYQdRFAdtawK4dTEvALhGUErCLAraT4duOoF0UsCVgVwtYk0xQen4V+6NHypGuI+h4evuPWsDXuUr8h8u8mG4uYBsF7BJB2yhgoeL5GgYMF3XtYL50BNW4HDoCdomgXUfQ48l+J4K2UcC2I+jd64ukiwLWRMe/Z/xiGJs/XMwviaC/7WR4VvzfISA/HP4xcwHJNy9Xn9UihNOm1KJFICNJvOm6hrUVm2RhJ5tcu7z4HA62gWSYSvDQ0mi9hErlVbIgcyQgcRdL2ARPnVkIx8dMK3i/hJrnDbI8jSdbbXhAMt0c/1XPpSOSKdfqDZKyMpjU2CIBD80+gJOjIQH74yftSsNUUD1WRp0kEhKu8f0VnPoabc9CExkXlVjCVsg1ksxfSMDVaZ/Abtcg0fQHJRKdK7gzNTNK9uqTBguZDdwWe71eTl9IwMNhP4ftydOjlPVLSZt4IhJQuCCRhAc+b/WMAtbcCEk5oqPULzck5XmK218KERLtyp0zOPJ9rV6OYyQjY5MFlKmPZFuJANpxQwmXbXD7Ft2fKYfnazPHz1vMaK2lLdIhFKTSmMWN28iaYCEBD+zMjBaKFADKdrGCKlzh6uNIAlkze9mHgJMUiXue3PH4mCNu3wvwfL6KcQTl2MG/z4Imtq7SMRL1Lk6Z9PzC8ylH4y1cbJG269EDU7vNsh2cbJtGbffBzxGQH0rc8A+JAn53O5hdDwk2SUdIwAmtFSvt1x5cYyPUHQE57rQEK4u4CMmHt8SL+1qCnrEsCfELZxLxdkLylBESkJk7CbnOlAqIs+XrUBpdJWJcPVzUbnL8gpQVkiYzUyRmoYxquMxxucjFow8Bj0s6B7Dq70DXOT7ytZ2bk2p82oHtZ3wUXhkkTpsIOnmsWCa89XC5N+ZPK3AGLB0CQaNgYogEnDQECagqq4QwtL2Lkk2QlC0B1XtxAitcISl1AYmkPaoKTKmP5M02K5k0jr4F3eJ5piPg3sHnHfXM1/51vNqS217JwdnoSMDTEl+/m+prmFa4cA2kAS43LzLtMLo0uTrQr/mbgPYg/BDQHd9WoKoLjkBj4v41a68AZ1+IJFhVPaGLAqoXFsk3y1yZOEG4BJnWrHQEhNUNz4ct0I6nNEppLxUk4GCE+8/2Vm8CGtFVivxDhAvxthawI+BkjY9bArZRwJ8lID9i/pi5gN+dXO0XnoakkJCAHn4huiigfCsY/I47zow4YqWCXAyeBG53JGDgWiZoBx4JuL4j4aKGJhrSKGBoy2eTwI4SUD4/64DQyLeTNW8C+iPnvCX+pQlBDcYD/HZktMNojgTUFkjAIDNpbVto4V/e5B5MSHq0PczYM8CZh0gwRqftaiacDzK/ftTh4mknxFCRbPZpy0TgGOKFlCMkkCftXjXg/YXtCKj1Bvj65TPD569IIuv2+hDw7MceeMLkxfiMgwTUlcYB+yE96/B4pLV7RWOCuTbxeNYF7l8bBfTM5sEEsYrnqyWge/VoFDH7EHDsUQIGDRJQ0JCATq3g54d7PP7NgkNCGgckWUtA3kYCOnMJCagc84RkbGWBnaR4vBcDybdjmwk4j+Wz9u/W+dARUHFVOocxdsyOgB6T4vkLGkclsycevzUccSQc9fH4h8sXEnCq4PGYfSR+S0BXPjJMOBtKPxdZ5/FX+l8LFn4TAv5cIqizuUkXZet6eUfAr4mg65Kpu3Yw1wIXct1QCG1kl8rSwOfv1u4/2sG0UUCb4V1JeR76746g3VzANgr48HwpcrerDL60g3EUT2K7KGBXCzib9hKldH0D7IZnkTCLC6s4TFz50nnzqQVs5wJ2BPw1Gr6NAtq51TO7KCA7nAxJR8AqZvSvtYDtUIi2I2hXC/j3djC/COje172HcpeV6B8E/NIR9EsU8Esi6C8CtrWAXzuCTuLknQjadgQdSE3u9xiWq50yx/1p28G0BHTMAkn3j3Ywp9T5OhTimFlFR8BuKMSmwu21UcCuHUx+6Cd+fycMyO9LwL8ukf8uAQVxyPwpUcDv7gr1vIkBHDfbDwEn2RhvSoMbEtBfIgEJS4cyTEw6SpyOVg+fIhKQbVSyTBdIQKYgS7jcZCTUWIFEG6dIwN14T4coCJNSoz0/3wRso4DbUHwTcBFk4Gj7ZRTAuZwg+RoVyTIcrSuonSU+Dngk4Pl+X8HB7dHtDfD586Mu4Vj30YqLo5xoiogEvE5DA/e/oUMYJosNnLIVEvBM38/vP1HAJBRoR9LBHck1miDJps6HgFdZQxJ5NFE0uuyRgF7fiNJUQQKGIzpUYkmjgsM5HdrwRNLufUOrk4y2lwnNbAHbV4NkO/SQgI/+OocysigxGyRgfkQC1rtYjxJ+JkvaOfRT2IR7rU5PMm5/49RzuA0UM0qDARKwjI0VbOINbo+bIAGNnp1ANaXtbuolHp9TIXG3so37vzLoEAxfnMGmj9tfvk4gaAORtqshyZRZbkeUgIy/hdOCwb+PDxtTqydkB+WJ1gLOix+sBRRE8d87rf0mBBx88zUVJv0ZTIOSJxBUSKLToNmD9VRpYuWWEvAy+hDQcJ0H2fj9FCzaqcyPN7hcmj1eazDHAZLkYDolGb+QgOprg2RRTiuJ7GejDGwYHQmId0cgy2K0BxXNUndRQMj0GRicKDAwnCDR+slrC05/jmQr3F5Jyh23A49LPlFAw6WJqrrBMoGzRHKOdtUKzNQXkGgMEtCR4hrMw25Yd4mgE4YSTlzwJKj065uA8pM+3jZIXtIvNqAYPSHyE0q6Sd/6DwJ6CWJVaZ5IwGTmHt5RwNQd1MEZPgTUpKNAfKvJZ8SMw3UXBQyjs8SSI3NLQBngrTKU90jArYGE9ODFRb45RgLKu6IADXQxCmprJRAt4zYwzhg8f+bsqpLzosDzr4hIYvt1fUcBWwLSVD6TNDMOCXgRPgQUHmHVRQFBr69A6pH1jgLCIsTjN1jvTcBgPnWFH1uuChLD/us/q/weBBTITxDQefRfJKijDwFVZYykOm3xO8IubhpMpsyTBOISidRGAafC7IHYE5CAbS2gPHwwdZAdkIDMRHfAe52f+J2xkDjypCAgP0abuosCngI0zKS/RwKS2ycKOBn8FQU0wXPBseZIwMNKFDoCWvUcCQQCEvC0RsK1iaBgz855R0Dd3+Ln84vzhQh9JJFuN686UB/nB7mvChPsS4LbM1PxQYJB6IN7m+DxplfHIfsFEtCGzYsJ4zPtKDrD7RGxh5/XJoIOy2aK0D0+6T8DiRLhEjwfU8uj7WkSJNUXAmq1JRFXaAwwn6dH5C8KJGCPqWSwJ9qjDpYyEo7dFDpoTf2MELpIPoGnBMxWSEDrSf+ZqGwscMURHdJx/0QBOwJO2exArnIa4P74DPFvD8kkpwKPV12KTO1vvVwl1nhkgxWmHAniGxKwd0Uy69MzEr9c4N93p+hLcCUdz7ey+sEooCANvi1b5Y+MArZzAe1pKAnvjqBtImgbBWznAnbtYNq5gG1H0PvDe0ZdImjbDqatBXSXHJ1b91c7mK4jqHoMs68EnByUyh/UV4l0tYBtFLCtBbQn7uWiFJxVd4mgXTuYvZuZXS1g1xG0jQJ2BGwTQb+Mhm8J2LaD+TsBh+FVIN1cwMk9MjoCdh1Bv0QBWwL6WrPzWVIJjGvNr592MLQjaJcI2raDES+XZ/2lFlBYjvD95jaTvg6FEPWcVfRpEXRzAW12gI/bKODfR8P3ReEzFOJXLaBtD/F87hL9TUC3HF5mXRSwv/H/SgSl7WA6Aq62Uq6oET75pSNoGwXsCOhsL+qXoRC2ZF9/y3YwvzoI/ncJOGIE9k8h4HcngtaMEcJ2I2hRcnQ3snZb2TVcT0Mk4GmNBJS3WQ6XqkHSzGwkx3roL+EGLyTgGdepWnjZL6EZzZAY+atMNFa0S6hVgmTb9pCA3qnO4PgSX/Wsz+H7DR4JeJk0BpOuYjoUwlwEsH7OjHp5kT8EvCxzJODVfs60RcSs4Kb0DZIueXw+2+xLOLClRtLdCQkYXaMEzqMDErB4IbnYF9lAOTsiAXdTfH9wipCEw4leL8/4M6rlwmIO61MPCTU+IAHHEclgV79w/y0aJdRXiwI23ot2AHWQaHJ53sDttqe1hick2rARM9z+SKsXRo6vF0fMAtZ1gIQ81jDT0vC8glKYI8mOAu5PNsXzdQr3+Pja4Oc1IzonMeI1ZtlM8XiWeE12BFwwZDLTygMe70E1cHuSTNvjeEjA2+ZukOS6kwWtUfe4P8nhEwVs/PMMap4S16MdTkerfQan5XyK+2M+TU3ZjrdQ5zluz5oiAYfqeQfb8IXEjF8/mAg6YkbDP6UjKPvNUcCWgLqdIYnWNiXD8PYmIELiyhJumqZgPFMuCnomLm/iykpBma5ZEqZa7pCbwuGldX8JTFhPclzu5V4Fk9Oer4PS6atkjdcaOFtyjIJ0eZGIzup7cAYo6mA2wuViMCjmMO2nSJr0hQQcnvUdOL0hX4fB+rol62N/B1as8FE4Vt2E5NytAd07sYx/ZnG5h/exAkk3Q4IeXSSVeCi2YM6bYe37YS8hPQ0JaNwrJOVjgo+dPD0BOW/xsS8jiTzzVYFtlUiizfP6jgI6wVIgwUO7vqOALsMgCctt70AkOvdv0jshAffs9U3Aie3i+xc3XN5PwqJ8RwGPmiQhvnB5aIgJx3RRQD7gVl0iaFhekKhpdipACSqR4HIeCShcaC0js0ByVnkPl5+r2xJkV8HzOUt6uH962oCW5J8ooLIOM5DlNf69ShePT7+FGyD5XKq7KKArvPbgjRn8+7a1gH0pvIJ81mki6fUHo4AjRhr8IUMhBPmbl6siG+pg99cvErrZh4Cm2P8QMB2+NJBJ/IyCcCS+CdhGAWG5Ryz1ZkhAm/WZGjjz7JD1khKwjQJeTkgalr+poEfCpg5XK3tL0iR+RwG7RFBzGyIRdSQgnOATBfTc2ZPgdxAJmDChAcaQ+UQBZcHzwZ7rj9rP12e8pnIkm8zXDBO4fHYhOxkJZFxpFNArP1FA+RY/6o6AbRRw/HBeka/DBchhjgTsEkHHDB4fl5zwqHY0Cpg97ZLY6W3aRQF9lXbcLJYnvSNg6LzwcR4gAafDGxLSqTKZCFZlgCrbSMDKQwLCoJHBHe3x83NTPOD57Osw5vV/RgFDGZejpDkVFsjrDI/X5ZGAbUdQI8jwfHohvv8+w7ul/KS1mvLxonYEtM2UYUImdvCxxtlgLkb4G+jHeP62pA9gmCYScMLh+T3yaQKWF+L53gmXH7ymWJb7rvvUn0bA8f7mdYmgzthzLu9E0F8dQZX4FrwTQWXVMbtawLulPEkXBVTW1jsK6HpxnnS1gF9Gw7dRwP6QfNrBtImgw6kgEU8enp0vBHQrz3l0iaB35q+hEMEzeieCdnMBe2G8+UcUsOsI2tYCtlHA0VwT8Rf6dFUV30JidbWAbRQwtGmHUdoOpiMgwyhI1PtlQP5eC+iG8xWSKe6vfC5/IfGs1epNwHYuYNcRdDA9LX3eHeD75yqSriVg1w7mbwTsRsO37WDaWkD36XxqATsCHrVVqcQSEprr3T7tYFoCigyLZGs7ggpTfL2Yr0bMpyOo4rzbwbQEbBNBOwIaLJJ7d+aKr0MhWgL+3h1BB389998loDjg/5i5gONvXq6OnnwI9UZCAhJAAq58ewtXf4KECg9IwPPinEOV8nqUnE0knBchaY4aqCTZPkpTm43rFG7cXWeWYEKujaxzCefghQS8yp9E0Bq0FxMVBImShEiq63pskuXjhQS82PcANhoY9aI0kUSW51dQRbLBJC8PCbcdECTV3TCiZGIhYW78ntbmjZCAmkijjgVJ4DB6INGeqixpBamRmFMT97/R8P2NhI/3Q1r7NuohmYzTfQ57jkWS5Sck2c2gZDIfuP85i6QLIFrDhnWNuiPgaM1voG4E/Hz1ELwTQQ9TRauXdYGvd63FAkoD3794jJHAT3a/guthi9tPJCRgY9OOqc0dyUlGIGmTNZ9BkzEakzKoAs0kdQyluTWjdBsHM60niSvYzGpauweTrwRcHigptSPuD9756fZs/Pz7g5/BerxH0j1VPJ5nGeV407xNmWROkIBtFPDAsri9Q/p8J4IeGCTh0uZ/MBFUHAzF70qw+dPawbjzZg5OtENirS5IwFtU7fELbiLpxMEKl3cRl4FmbLjaZ1VJ6AjoMlM26qKA2j0t37WAeiDRxVGIC8WByuN/677cJYKqjx0S8MI4ErnW3gHs83TEhGviALlM8fNdbT0k4T1EEt2ncfMm4KPfK0ne4GP9ruH2qgYJ+IxOe9C2M1zu9pM8J7tYfxMwqM64/y0BZcsY1mGZuzk59ZB4rizyBFYLmmh6q05gzAAfFzy+PnRG70RQvzgi6Q5WiOS8Z/j41e85pPekQxgaiWd8xr4eaNIcEnArfwh4W4cluMeTQPxkLOVkn4RrwCUynq/hjRLQUxKwlTESkNDaPZvzVu8oYH+AZAuGDe5/7op1eGNcgaw9q4KxvPwQULZPS5jmNs8EEk1UzQ50qMagxuMN50jA+STOYIx4fBNwxaZIcOAkXA6fe0AGMZ4vM+F54hd1b0bKu3UFXUuF2uez689FAcWB+O9zAX+PjqDf3g7mcaNRKXfyikJcPankdkWiTVg6p+88kxIymIyQLPLwGYVMhAT5lQjaRQHHo5MHbnlnav9knhFThuLidwwJ6O+Jk5BkgAR0e+mm9uv+eUu2rB7CtHwOIuCNLCGnExLQ3o1Z4k9LJErj6S5MG0rAuYuEmbipAZPLAkk2v58FwnNIGu12Q1LJvJh3BDRHhKnD5P4h4ETavhhfetD2MfXJ6hJB/cOZRgVjC/CGekMCJme8potp7APRxwzxN9H5QMZe4YDhZ08mdIdIwHR2ekcBQ9+X5I6AthE9CWQKEswe4/EqIRIQBickYJUjAXV1SolKawEf/mkC8sWio+A3eP7Kq2KAd7ji+RFTPD8Dv3FA2dH2LUsTr0niIQGnC1r710YBJbgp4PgFEu4gnd9RwC+JoM8XPV78djL+cEWjgpSAxiPlonBSfAjYRQHbWsDluL/sCBh6zQ8SEG9Swv9VApay7vujpkBytbWAXSIoJeDXdjB0NPw/2sG0tYB5Wcy7oRBdFLDrCNoSUFwUctcO5u+j4dtEUOeyFWddImhHwOfVOSih1i+/joZvawEtlrY7advBtEMhRI67v+cCykMkaNsR1KkvSKiDQ2sPaRTwy1zAthbQHvdWSUdARVszUdcOpk0E/TIXkJ8XlS9uNvw7CigWXN6NhncEyT107WDaKGBHwDL1Ur+3uLIM/iIh6W7jYv5OBL3gd/Y9FIISsEsEbUfD8/7+xXQE1GU9/joUoiWguL7j+3+1g2lHw3cdQVsCtlFA9/aiHUE3oe0/8xNbd4mgbUfQLhG0awdDR8MPvYyJuo6g+1O47KKAv21H0MFf96X/LgElnvu2W+ufFgU8xFEI10Wo1enhjORo5nskw2xgRss5jwTc7m0k4GKLhBrUJav5abSEqkACpnwJprZhxRSOhEb9/FGZa4/nfgNHJaQdPCMkYC3ROXUT/sXMdR0JGOWLDayXEhLPGsiO9ujbSMD4ZtTJYYMkia7rCj+/NpilmiHhTvN6BXvJQeItZkgY7kijjKtSI4vCQHKmKyTgNpaMaOE5SMDdwkfyzS9IwHKJ7z9fyQaaXaPXy1EkC5o4yuZIvJjW7rFIMmKTDCp3rzPJYvIQtF14X8Nhoxr1Uj8iAfWAzhUUKVGP9w1oobV4E7CLAu6u/gJujxAJ+NwhAUXWWMFxKyCZ9yaSjHWRzAdljSTc8bh/loYE3B6aDwH70T2GGlfMUaovkIBpP0NCJi8k2jPGv0dNsiXeXS8GSfI+7t8wQtJWzhW3f4jKNwHPWw0JmPbw+Xt4z+FcmVNmOenj9g1ujaRfmri9R4LnL2HEHWxUGx/H9PmfurVKvPBt9bU/TcDvHmNtiaM5WMfph4DzTf8AEwOGBMqix5KSj1NQNgeuDpkgZ0k8pqRrGpbQGVgOEaKqBKdZCIx/li4HspylNdhXi2egP/dU8jCqvCNgmNyQTG0iqO4uRgww8xwXiqvXHExuMyT+qEbiHQZhA+Nwje8v/dWWZGmBj4/2h4DVrdiDdeE/BPR73DsRFB5bJF7RIAHHd3PIdARMYqUGpdx9ooBDVr+Avnt+ooDp3Kq7djA+f7qquMJGAioLSYiConAdYqX9uiNgqF5XB7LXrRUYZx6Xl03vEwU0BU+IwuUB96ecFSXoPYdjuijg/WUh4YjCk4CdrhxiLm/FOwooGr2c8EyMBJyYYhTYl5VEhAYJPT0ggf1FvDJJ31RS0CMTCdomgrYENBcektkfuSZx9g0ScIT76zvFKiHKgdY2FkOpDjZzd0ZWavMmYMhMkYD3we0TBfxRAkr86I+ZC/jd7WBytjE6AsLg4qhEI2kElkWHNMTOh4DuSfoQcMlUU1CYBAnW1gJqOq01mwGSgpTZjMyvugPO3EZyCBESR6pPKij3YsP4yQIJYxW3EMYHHwnoLe2EZP1UhekLCQjmGIk1fekeqCfmGfmxjiQc14UJ6hJJFApLfNwSENc1DwYcOmShVG4O2GXFMMFOR/Itby8bVKFC0jECPuZ6zRTs3ujBdASMTynANGCQvJ50AbLLYg/GxfpDwLxEklnNEPe/GNp4TUu3KRL48cRfFINGSWceklSvkYCbGEnFF30XjMJhSCAezyopbrEJbo0EDMsbEve4u03AgRPu72mE5294vJlgnIRnHdzYS0Ke/H8ScOCFNtgiTfzMZfvwhYChoYoXMhiHIWj1jolAXeUOGWyRgM5syZLQ1ZCA6wUSUGFTrvZ3d1sgF0kHUJn7iwTeFIn/YL0lKM0Jz3exy3/ymvq+gWB/5Gj4NhH062j4C/5OfpkL2NUCtlHAX7WAX9rBtAT0VEEqu0TQloBumtzMLgr4ZShES8A2CvhlKETXEbStBUwbvfpKwPXmbHW1gF0i6K+OoB0Bj2Uc+k9rjARso4BdO5i2I+jcuqpf2sHYeN9KlIeamR0Bv9QCdkMh/j4X8NdQiJaAXxJB246gjstITkfANhG0I+CXRFDZyCVlZvb9fwyFaBNBu3Yw7Wj4rhaw7Qja1gK2o+HthYik+zUUoqsFbBNBJYkTyZuAfyWCunvD2XYdQdkJTYRto4DtUAiujyuOjoBtFJBL+gPm900E/esa+q8SkGOGg+Gf0g5G5r/3Z+A6XYdwXFRIwMEJyaFPaMfI59KMFmH0LLVwhKQ4ngUklM0Dq8Vnfglb21CjZCDIpnaZZSlsZxYS0MvlUtMHSMCDVxhksdsHW80+IQGvwZYhsUOHNjAekqqKaTuYHvNwtHqzCOEwniL5hDOS61rSDpY3BR8vDki4OuVXULN0Tt91PXlHAW+DHi4BQJdz7ezdE6jsMxLNSB6SJg5FJGZ6QAKudvj+gYcEXIcsko8P6Gj1kT2Hk+wiaUHC18+ddQbrOKQdTJ1S0HpbcQ1nK0ICLkvcn2KG+7u+xLj9G60ttAUmgws/QcIpDBJsC3wC53yoM2mMV7u2O0S0fc1Yjxa9EAnYu92XUNOb8VIyN7LGbcYrOOQnfL+f4/b3czGGEn9NkYCPzUzrK1EB5aDB/Tlv8O/xjM9LuGQ7JHBjISHNM+7PYUTb2VjNg9Uumj2Di8zj8V1L/LzrHMl+GNsWSSta+2fG9y2sqxTJF2zw/Kl6vYN1ECFZHTUwf4qAeE0JzL8uV3+TWkDum6OAZujFoFoOH0F6QyLIXnzARdxVYGCwd1liCUrWETCI6Fw/q0/n4kHARl0iaBsFHG9zJImkXi7k/Ipr8KoLkmV+7avkoBVIwEWFBAwaVyYn8I5fE0GvdT8G2dkNoy8E1Kd9JFebCLp8nPbgjhskkWYi6bxJtQd12B/gcnRzycnD8gpQ+xytjVtdE5KMKiTgxBoyfqa5JfEtJJ6B98LITw5IPlYsziArAh7vKKOJpQuvBj1tkJBWhuRaldYOxomMj097JPHORVKq8yGPpBv03lFA10kHTLDuuSqZZLcSXHJFAjIC7k9V4vlw7RNN/CxyiTybcAmuLOHjthbwOOaQaCsPSd0SUGuUNdiBJ9bhwb5KRDshob3hCI+357k0IpFmHQHhNsb353M8H+1QCJDmV4fE/igH2VKEOtwtrjnZ582HgETF413PwwMYM5pIu2Px70v61RWcHiW+KCM5f+6aon3L/gwCMt+8XBVelQHjWHlFQckiAV/jdAbGEpen/qKXfyVgsImRIGxzsmC8eTyiYD4WE7Lqcz44VyRgYAElj694YC/OLwKaSLvuTkYaTPr1Bq9RHQmkyVwEZDUbRGEFSEC4IAF1Z8xGHQHJBd8vjxkk0DFG8u17lQnmIPkQEL+kAWjjHe2YKX8I2CaChvc+Eq8l4CRQGPz8AxKwv7pZMCkkJFjCiG8CtlFAqJY5kESLkYSbFZKKqbN3FNCSRkhAMkWC9YSXBdMnPBl/PEFCBQntEDp5IYkndq6S/4+8O2lXVEsaBfyDHADSCEORRSdtACrMREQE7BGbX38D2PukVfU9t+5gZ9XJ787SR5EFbmC9GbEiBOmbgFC/vgmoLC5IwMMRz8eq+iZgwNWbBofvIdmMUUfKxMlIUx1dcKZ8l7gJSMAgDB2YU/w3AdUnRcA7Kvh5bXlriDifhEMiaHBc4D3NLyk8/mmKpBuPmq8ooOJM2Apgt5GIdUUCknGIv0e0zExiJuUaZni3jIIo+30ExGtK/LFGK39kOZi+NfyQCDr0BezKwTiLvZsNFUE/CPjPUcD53loNTSGGRNA+CvhREbRvDT9UBP1VDobarb5bw//qC+i92+wrEbRfCzgQMFg+kID85LsiaF8Opu8LOCSCCniNfhHw6bjFV2v4lyZGAwH7RNC+L+AQBZQL3wQjXtDR0BfwV2t471w7hXK+5/vPvoBDFLBLBB1aw/9qCvGRCNpXBB3KwXDxKvpcCwh7HXwRrO+1gPHK2vjUcvNGIhc3ZkgEHblnvhrWAvZRwJ6An00hNl3TiT4KOA+uyT9EAW+W+5kI2hNwRJRvAvZRwL41/Eci6N98LSD33yEgIzL/vjfM3yUK+MO3gdfFR4ItDlq1drWXqrXMqYa6nSMBZR8JeJF2GZQZhWSiJ0jA8V1cw4321Sh1WzC1k3pL4UpYJN9SK2qtKrtExVg3osQfIwFpt0Iy5RRNlpRffEUBC25pktTTZNBUfMYOBEzlLFA1I0ICnnaWSdb5HQnX2txXFHAgoOeKBRyvOhKQSiDTdJdO4K7ukWz7LRJov7ntoWlFJGDabX8hpxLOESCpnF2XmCnRS9hnXYXQUEeSnbbiBo7vAxJpt0CiZpW/g2LLGFUidn31iNBFFQ0BX8+fe9D01NhA8dA1OsnHSDD5sMP9j7q1kFyMJL3fkHiHcIMENHY4Hg3Qqs1ij+ePC1+yxndEPPGiRsdww+M9XB8r2N8uZhUvWSTgXvdzqL01Eu3dkdywkZC76o0ExNmHpEUiHt9+1bW6nzf4ezAnegEnd6pXsVXh/vooYEtfLbJml0hA25zWXUVVPP7VGcknrPwDErcrf+Pms99HQEbkxj8VsfjT1gKSnF3BdH1DEgldeRIj9c7gpEuBBFvujuRrww1MaXzUhoscpzfjcbuBecbgD9xHAYsTEqYnIHIJCShRR8SU4fIksLzWJPKmzUAfMZcqnDpdouWxvYB8OogEgmcDZHJUVkMUMCxu7lciqPWUeQKzp1uT5cs6D1FAf7zYFuS6W51gamh4KQYSkkuW8x3MnUQgw1rAp3w8gD6+CjSwEhLLapB4rnvq1hKO8PulJG1gJnhIQpfFzxebrnzMs0JCzZSRSUTA/XuXjoCJ7C6IMtVr8O4xklY5j5ohCuiWKhKwSkYqMuuNBBYjvgqYfVYQaVIWYHat7IPjFMn7TlZrMEyNI8Hogd8vXa8lqPoWJwSrapuREZnsQDvZYhWoKiUPUUDvkeH+egJuvTAdEkHBYHF/Rzo/gZ3K+Pukp5FDzi8KCZiceDoQd3i8d19Bsk5FiQ6e2+2CGAR/T1ehODIQEP9+v6OA23D0+wjIiLz0UyWW/rQoYE9As67eFdg1EhA5swBzVzIk1FZOQc68ooONBKkC94QEacvUAl2Tn5W/MZGAgkMhMTYBEmQKm+yLgI79Jv7khn/zwhIJqL4VJGAUICGX0WQxEHCIAs71HN9fIwH92EACnnzKB7cJu0TJY7d2Lc5NcAGnhz6pHZmklhIMUcDw0SABXxIS0DNmuH/xuGHInMXXPQHDSkYC+VMkoWNnLxKYkv0kDqcH4ATKuxqigJm7wv05IzoKVRrJxTw9D5QZj+Nf7/H1/YgEVOkICXU64/iECxLPItorGhJB+yigurghIfHzSKznag6maeD4LA/PB+u+Z6BHHpJVHNsNiakWicptkHR9FPDKIQG1x4QlwbnA890T0CmRvL7D2zW5tRMF5kR9k7De4vnjD9cQZryJ4y2PjkNG5sQG/SXg8asa3uOYGx4/2SABwyOHx09lq2CIAoKqIhFv1GQNpDQYEmhj6XdeUxPpp9bX/pEE/IgC9omgL2bMRUMU0I/1cEgE/SCgtA+elZus7OKjKcRAwD4KSFfP/6EvYE/Afi3gQMA+EbQn4FhvkFi/+gIOTSH+KQpoQ9g0w1pAxnce1dAU4oOAS+deD4mggqBNaO913coDAftyME6xvi8GAvZrAYdE0L4cTJ8IOjSFqNyyGppCDBVB+76AH4mgfUXQvjW8vdhK8hAFpKo3bt83hcgf6WIgoJdo0nOoCEpbBr7frwV84Ozxi4C/1gIOfQH7RNBfUcBhLeDUeEc+9Z6Nq6EczPGZ4+e964T+qgj6V1OIoS+gFSn551rAX+VgbNdqnCERtG8N/7ftCzjm/zsEZOn/h2LbfxMC/nRr+GoyDaFdOkhAWUcC1veohnI6R5KsFkjAyRZJUW5vSIw7efLaOu/63E1tNUoSEQlYxVwKx0IwyPq2lWuNM8geyqo1onj0QAIGYGRwPZ3oaMHUSKz28SihokWTxGuxcDT7HYdQkL1Bx6OuPMlLMyqouK41/bZBws3zzRZKz8bvm56QNMvHbg8VfoysxRLJ5ZT2Gok6QqLVXRRsuhX3SFLfrJL1C7fXVrcSLkg3Or0yMq9NvNM3AVkPiSXs4gwOJ8cg6WjTJYompx1cDMpAWSpIpPlkit93eRhVPAIk2tPZbGB/RevGuymSMtc3CZzbrq9gdHxmmmKRLRwnERIw2eB49GeUws3ZIgFFC8kpOY8t3O+sRqdO16fPWdMrOCZsN15tlmhNRXIo6HMXRW26qKy9W8OFT5GAqxAJKPpVCWU6+ibgND4t4Faq+PssNk9J2/J4vhHESMDZposCckjAvbBF4npXJKBmIwGPeoivy+I3EpClWe5PIeBPt9x9XI9IMOqOBLxwSB6p6FqndwREemx5wrzTbCAgTB8N3/3fdwaatUMCXqTMJP5T38OMnSIB31zzJDqbV6C6r6571phSiXnHz0+r9YUeCCiclesnAd9ET4BEV6EK5S5xs46PJ5idVD4K3vL2PBBQExquCi4XJM4lfJ9hntg43X3EUkG0sEQC5hsc775bWydS7wN4kT0hoOOjilzTYw2G5OH2mXbPSLKnkIDWA1/faiRhc2qRTHMVCSe+7+pAQD3ommLQ3AjIfb2qYbZS8Xhs4d4Q67zawlzfsQQKxlWJ9ZrsQZnwSMax5dRkqiMB57bHET/08Xi5uk27gvdIwAONZBMDq/ok4NkLdzhS+CZgo+N458YM9/fKtzj9Ta0UtGeCpF4ZSMhTUZ7Bmt6EyL++3O8ooK/ydHg2RwW5rEMcL5MhAftEUHl7xfNlIfF98PD8xKewBdd08fPywf1901WW5n+scvWfRsB52hrgXgiSiMHpKOnW3YC+IkhAckDCwSI0wNodXrSvPJEwk+vEAveqIQFP6S0hr/Ttg2a8GOIDj+RxbCSglf9FwGVMdRVFzyWBnO/KoezfC1AlnH59EFCmp0yXuNh8EdA2gxcNMYUEpOZIQOUkvehwP0HSCNE1AJcxXiRc07eajNsuEXSz/yZgaV0dMIuOgA2/4cmLdARsCyRYvLQZchqlSKJXVy7GmTQLsrRXAOqOovFvLu2inB0BLQcJOEQBW4q1YLoKcf/zskukbN8GOLL1isJbiOfrHVLeQMDw9bQdQofhHAzLfFaBcMTzMceJDbi1j+OVtduT1NOr+y9RQJz0fhPwznoOKJDg+zaP+2cZCu8OTIHnf8bh+aeKEPFsXuloiALmVwrJp/9FwOn6jQSe/UVAgQ8DvObH3wT0l6sU5qrBVL+XgCw9Yf6UphA/nQjal4MZCPjRGr4j4GdfwK4i6NAXsCfgRyJovxaQs4ClP6KAr/2Yq4aKoOJM3/g8MaZVMI2lr9bw71kp0kNTiL41/Ec5mJ6AH+VgjnvO/lwLeLDYvc9rs0f0UQ6mJ+BHRdBJpYnRUA6mXwv4UJCoH4mgPQGHRNA+CjgQsE8E7QnYN4WwV2MkZF8OZrygxvRQDqaPArJ+9Y48vOWYAwH7cjD2/uDI32sBu3IwfVMIZX/86gs4ELCPAv5za/iPtYB9X8CPKGBPwL41/EDAPgrYt4b/KgfTEbBvDT8kgvblYNi5LEbedZx99QXk1YamvbLpop7NBH8P5fl3JqDw3yEgh5fLn1IR9KcJSMRHCHu87Vdp2vXluztIwMJ/IQE3SyQg/662cF6K3wTUHXENRZOp0TpinqYmCHQK11GBBBRGRa0JLL2HO/NCsjjz4Ky5YzuD5jKno2jxxO2pkivh9JyaJDkbANpd90O41BUSEI6BqqnnExJQ76KElv1KtP3zlsNpeTWiZPl6mdrbuxVw9TYaSc+bItNOeyRgsWyMKs1TJNc5QiIdIhpJtZjh9pZhl9BmS52O7ywSdLvbrOB8CJCAZRB0zSBIBsUuwfE7MhIrZ287uD3abwIuRSTnSe3WKpbd2kLvtcngVjEavQ5NJCMrRAk0Bw4JyChyMRDwtrOQfDivlDR3hgQ8jz3cn3NGAk5ffg5Nnmh0QtHfBGz46zcBVWOXw52jkaSu8JI19oTn+/j0OgLnSDyHniKhwwaJedVw//rttsDjH+Hvs7/i/rQRkn2vpt9RwMB61HCZjzqivvD1wdocoFFuSOL75PX7CMiNx/y/fbT+L00EjYkSg9Y9CgOu2CbkOrleQFe2QgSRgkTYrY4Z6MWbpQO5xOnNjrMyIEHAVGEY47/YO1WAapRCFJRzJOKZomqYsiFP/OmjNUlBU1sw6AkSsF8LKAblFZSxIUYgLKQFGV3fMRjXM5Jms+jKt2y6xE/1gAQM9+6ZwOF9AdthOCTLHsn0jPUzeEWLBCQSTu+W5/YrChjyOm7vhtcDaOt2Qnx7ey8I3a0N7BNBBwJSUtvAfEdx1ZAI+h5NanBEBwmr2q5J9k15BCchXZ/DjoAQIynte4nHkxfbrlWwnoP5HLMkzHX8/EnNS/AeCX7+cm1qsji/kYT8kyOQyEhKIWFTmPke7v982zrEH5c4UQ95FsnY4PF4if5FQBRjK5OblFYDAYP0jJ+X1HwD+uzJ0f6u3apkq7RnUF4TIQpjZwskbnMk4NbkaX/5dgtEhlWDkigj4vMnJN/Zxkt7dtG5KEx23wT0ng0eL3fA/f2+a4r7scrVf1oi6PrNIrHu9bvytxISYWOXS5DHSEB/fZcysj2vDLC96lWFWmk/yeiuWCBz7ZMeCOjwFIAtIAFDGuyCKFPFB+tye5MwEqWCvC5IQC81vwkoOykSUF2N6QBo3H5WlF2fvRwJSMeZSh7GxMe/2RcSyG8dGa/e4xycfIev35Ikk8lzFQI6E0mXl3ZNlsXbA7LtooAb74ajCJFUdiEjyXoC9omgrqwg2fTdjSeHkA1AY6/fBAxnqwAMX6Ir2CibJxGZlQvuJEbCjoPvRFDNREKFwgLPz6GYmIBTePy+1wFJmJdI1nkxp6tg6YtAstT7igIGyWpTEPE2+SLgEAUccZYD1ghJDcIO7wmn3dEDUxDwGp1zeL6OFL7vajEerwj4+T4RtI8C+uIFz7/MHCPQX0+6KzWA97SURwK6RcJEgXzIvqKA0zcSMLh3TSCi0MPjLe/4fTMDiViq4eaLgNPy/juvKWH8b8vB/E3WAv50FJBase5XIuivvoA9AZ1ThSQZysH4b4a4zKExldfoaH9GAT/KwdQxkuPXWsChHIzN54kvZdKUDFHAVU39Q2v4X1HAgYD9WsA+Cjj0BRwIeLwxkX1ns69E0D4KODSF6MvBfKwFZJjym4CehYTbT6h0qAg6EJBSiDUkgn4QcFgL+M9RwL4iaB8FHJpC9ATso4B9RVB3Dbh9nwja9wUcooBffQHX+PmtLn32BXT8AI8verTbz9bwOvdefkYBf5WDGZpC/OoL+NEUoo8C/vNawCEK2JeDGaKAdCAt/oWAfWv4v3ki6F8X2H+WgDwr/TFNIWY/vBYwHYkhFDbpolKLvarJ++oAbZ2Y1Tp7IwHHYbSF1uKRNM8TEs5bVikcDmc1SnUbHC29IXGaeYZkWW3lsxam1R7JMUYCHgIk4EK7IQHVlq5W1LlrWmDGJezktUnWk+0TNM+yQzjDCQk46ypYUmtSwfkmmVGar5FweN0giawbEmim7x3N1aM93HhNi9b+GQm4ZqM1XJeiUcXMo4uShVEJ5dlAUjlb3B7NV8LljuSJT12i6ENDAl5TJG2y5mayFpunDOodkit+CAWvBW2FBHy5SMDVFAk4CwhuHxb4/fsYCQhqV3FzvtLoIQoYuWIC+KeIxDovi0LbBVwOZcXi+WoPOJ7HEYlcuxy+tq/7fm1fDu3O10k8DfH7ZYpbwd2bIrnP8T7RlpKBRMwmBkk8F4mYPR9IyGVkROnoKUtaRfB4it0Ov4+18Xw+7tUCypeAxBzd8f3JDQl4Yk/dWsB7YHb/r4cE3Oh4fAmP53dTbI5Qt1WXCMr9RgLyHCP8KRVB+R8m4HlbxkDoNRJDm48ysjwp14GAAaQjiVhqmYG1kzgyEJB5sFvwKJGpYO910yX5XQKJZkgSmGX4gF57SKb8jYSJTc8h83z1TcCcc2XiSukVptOtGPnuyVmQw0xJYCo3QgX6cluQ5w6Jo8OVr3zyup9JQNoLWD5OPIOr4daEmuJrhZKQgNYlq0mRsTucjkkC8Q9HHP9aZo/get6EhNlxVJOsQMK5acRVocsjuWaBfocp4PGGPCARJ6x1AN2yeTo81kiuUY4EnCeGQILpDEmcvY4HMJ5zPvLr5v4kx66Cp7dT2CiILiOHFM9VOUQBw8x2zoROkYDuLeQi3zdHKhlV1gbsdIUEjI5Iyolx/SJgqFNItnvOFjDfCBLiLW9VssvaGuZyxZNQLlyHqJWS4Xgn+Dp08PX2gSTWjjWOr5q4QK5yuQW5tHD8t4n7FQVUuPMowlEjcedkgoSm5jgeRUACqjflAcZR+t0E5Dl2/G/7Av4vTQR9P5Q5zDjtTYdmk5mkvH8TMFRH3dq0PDfA4lQki78WnwhDvD1ORwISkKLshLDHCcA0xOls6D2RgCPoSHS23xEkFZKmdTwdNPFWRr5EcPun0i5h9qLGdBh5dka05qiDvaXwGn1xjkrSigWw6OebwNVDAu7HSDBS7fF1sURyPbR3ANO1+yLgxUi0noDmQ2Yi/3wQkXyL0gWDL5BIAWzwHiD2FTIrJBt7wvfXKhWAvIzxeC0+S4j1QFL2BPSt960heeh5MFfG7ygcPZGsz9XEBjnkvwnYJ4Iak65PoG0guQ4S5cFMQAL6VNyVxwkt64uALbvJiLJEAlpZR0briMcPR8WFaX77JuCBRgJqdbcWsIgbvAfgjQisPfdNQMbXVfA0Awm4DEWGqCkVgV0lHTk3DRDZxe9TQx4JaLkOEOZ0RcICPiPC3Q4J2CeCKrsVHs9k6nwR0JrWeL4D6jdGAXmOZ3+qDsQfGQXsCfiZCErRHBnWAlbT68KntjVdDVHAnoAje/vdGv6xey980Uy5aCBg3xSiXwvoKVwrK2eZTX1Bo5CAvpAthkRQFJMYDU0h4ln+DwRktlTxScBkKdpg6y+m+mgN/7EW8JUcQ/8psEw1JIJuuijaxNBE4ug31xkSQftyMI48GS2UHX8zPwnYJ4L2awE/ysEMawF/RQGHcjA9AevjMRjWAg6JoPb1/d0avm8K0UcBJ881kq1fCzhUBO0SQW3Hyxrl1l6/1gIOUcC+L+BAwNFpdFbaerUZooDOYuMUAwHfcwHJdt8g8fqKoEMUUCAZfDaF0FQnU8xotfNfK2FCD63h+7WAQ1/AX+Vg+kTQv29TCPG/Q0CBF8d/SlOInybgykOCXe1Uo9dxE6jaSd0dAC2BBExeSMBsHG+hns6ROGIj85rQJX7evEqN1mevcLR9O0US6jckS6MVjSaEYgmHd1e+ZJIgARGKSKYDjwRsdCTRuuv716oTk8TGTgYtnd9CuI/HBr2+mHtTO/uPGsqGRwK2NRKOeW9yOJzGRpWsZoGjSVxHwHqlRUkrPDONk4w1Em6LZLsISKDlelpCPW6RgIGF21POrYSjrxlkfTJfsqaz0xWURxrJ1HRr7Y6JgeOzCI7fIF0UcETv4PB6IUmLBIkWRUjK4ioYVfpog4VW6sYXAZPXCQn2bLkEmgg3TvY7KLRIq3C8064JxfWI3yeZSMDLxNareDYKZO3KT3O4nmwkILtCot13UQyXtYvj5bZBou330x10qw9JvFwhAQ8lErBuVTyfWtNVFOU2eDwwx+8zaNx/DOISjmTdVfh08HjgcdvCLdxYZB2x+P3pdHqA2wR/v3ipzBztVZMjnBRep9PKxde/69EqCPTkp/539U9bC+gfqASs1Yqr/DrtolIb6woztxKQTPT9i4AzV+aIv5caiSznK7xBT6Ux8XUNCXdRrP0QBfSnQsaQ0zY8ABHXfBVUsxaIYFlIlO0OCcitXXVIBP0goLw7rsERHKEKnsw9I+ZTuYB5uCGp6tBtBgKqUsTRQeTfaxIJ4VciaGDsmjPRbqsCFKMbbx8FzCUkn8P5k8jnciQg9/KQhPsNbn+Tu0TJp9WCKkscDWmJryUeyaqNngIJ78zdIcnzeAL1UfG0H5ZIKPGt4PbJlY8AZw9Pch9Ncph68TcB56JXgcZueRryrGkIr1z3YCQMFw1RwGncNW2AAAk4l7cLUsEKiUe5LO3PGyRb3bwLwN1KJOD81iRhyR7AnGg88U8zJF4fBXRslifwbDuirr2vRFAIlvcF0VMKz+/xhvtXNkhkepbj8RjGKAr2+y7xdYfnTwsT/H3vEb6eHI8P0B4FEl+ycvW3TVcFoQtY/xFRQF756eTqUTgH2TOQRK+6cZB4xxXMEhVJlXlSTfKyNEG/AxJolN0Yoke5DZ7iIcFKGolzNrq1de83E4HQrV3ro4Bme0NySAS3X7OWDkoclFXgOvaTpKK3BEPYjOlg9rplJJOPBjjrnKnClkViUac3gDPpKljedCTh2GWtryjgyMD3A5MNwVWpVwTHEEklL94ueLrMkIBxkXz6M0dSPaZ0BVyRyUS7I+FM//SqwkPQrQ2cXUP8fpcmQTVFgjkiEknPUpwhq9bmOSSCzlwWCTtP8PvLseJ8EVAdS2b3Nzr/IqC4lxyidRVKSWDg9vedvSAbGQk493QkoHvcFMRUFfJFwIVpMyQmEyRquO3W9tlZTfbbLgp4WLEVLHdIQM/U8Xj85TvyLX7TEDewVCCkIzWzwe1NOl/gPWqGBFRLaUG8seKB18R4/rhaAnIRkICmtOZIcJwimet3HoJic/h959d3FFANcXoParL9ndcUx/0piaDCD19TfUXQvi/gRyLo0BSiTwTto4AfBLwZoeuLjvCMXLhukiEKyJQxRwYCZry3HtYCDomgfTmYvi/gQMA+EXQyssXKy5aio4A88QYCDq3h+0TQEe0LZCCgZU3toTX8UA5mSAQdNd99AfsooBASJJpj37OvKGBHQPt2zaSP1vBDORhvy80/y8H8c1OIVMv3X30B06UrK2NfyX1ObsbEiQQkZk9AirJfZCBg3xq+TwQdWsN/NIXoo4BxwfqffQH7KOBHIuhHFPB+GBXKKdPX/uh1G1fDWsCegP9cDqavCPrdF/CviqDeMSs+o4B9U4gyZbOhL6BThXj++yjga7xlaPet3P+eiaB/XSL/WQJOJhPuT4kCKj+9FpCJIjib+440DySgliABz/rTrFJWf9Xa+mBs4bBxkRjnrs/dTqxSqDhGrZJy93S0d2FvoBZLI0r1vdxorwrJtae3SCZriwSE6yOD+x5HstDhKWlCU5Vwfb/wIfU4FaBNnyRCsjQGnb66ipW33a6GPTmZVTx9zRKNPz9yOMcjo1rfN0iWho+RgM5Ji+KGFEjUERLwkKhItroj3qTlSmjSO5LKKpGAcoQP2Xa6RQJuYjy+Fx+toL22epX40UzV2PsNx3d/GCS9BTi+UWUXcM0ZHM/98TK1h07j8bDd/t0bEjDKxAzOc0mj4y2DBNv58Rquzgi331lyrW2XBAlYj5GYkQhdxVEk8yke4/mb2HtV205OOdSLjoCHER5vduXijqgmvRZvON57ZO+gTRkcb3XGzz+WSOxCfxmoTLGQNL5FAt6kjrB61ycwP0zxTlt0TR7qdC9rt8NjiyT1rCjhBSRgqTwOcI0tJGod7x3NTLkjXC/QNfHgfyMBJxO8V/0hUcCffrQSrUyBFEckxpvcC3J9tA3IuYqkWuw8leT+MQcjeHTlUxic3iyO6Ra8YIcEW4rSVxTQ2bpIONEZyWS7zI/gzSQkXPimkICTNscHwu1K/PO2W9v2mDSgty8xgvj5TUCXfws07B9ImI3jXcCaAE8HWbptiNciCeepgiSa70YNCZuunMy6xunuA/dCxqPJHlxKRhKFxhZJ9VBOoPDjSeXTl3szENCEbvtsPzoTfd7ewblVfORHzLYmbvI+gnNcdYQ93IHA4nrC6ecBCXgSR9lAQH3XtWK/8iOGJAaLdwK5xukleY2QwD6SbabNkJATynmSZkWVAwHD/QaJSPbXDIws46pAN/HzblnWMPNeLB1MdBzPccPi+cu3Ep5/D0kWcjhez9CRnGeceJK7GGZgT3Ic/3iNry8WXhDmIxfoYJx3ia2PdgfyqUtkfY+3ZxKPjwewLsGo8u0N/p6qr9wGAgZtgeSd370HTr99oYLH03N+23R1IjL8v40C/j0IKIx/+JqaBBMHzOucJqHm4DUSitcYVKdmotA6NWcSJlcTtCuNZLncNww5WawDXt716cuuSECyDEOQDZqpfO5pn0nNTJBUZxtJeaqzM1HClQFzmy9pMK4iPlrCMgatIiwJiWMXxF20JsgPakyCtM0cIlTHEMjCe1f+1OsqWB4oG9xcRRKmCxyfPqFC0IT9K/LLrnW8IbE+yE3BRAMBbT31wEm3dOVvn5lKpkxPqgYJSbtIoqYsI5iJJ7oKBYLHJ1erqEvOZkh4vyCxFmpH2DPzrgKqqyhKx0hA+5ohaacm7p+6h0jS17VLFOWzBTl7eLxKZdI0tKydENXULdCLAxI5oDY1WWQ6AZmkSMZ1IjJk5KxckOGM32fJTZc5cAzAvi1ZOpw9kITBgcLxhwy+vy7wfFu3UAVt+cDX9tHmiUfpC3C5lqaDVpQSknZrL5U4QQJuJBzPYo2klCmBi6B4IpkXchvhPad6V+HIbRbECL0tkGjN0EEobH/nNcUKf0oi6E8/p/pyMAMBf0UB3+b9uyLoEAXsWsN7bpl9RgGHtYAfreGFBAnyQUCac6WhHMz4Jn8TsE8E7aOArjmzv/oCTurLOHL2jnT+FwL2iaBDFPAXAT+igP1aQGE2YejP1vBdRdChL+Cv1vADAbdpZX2uBZyQ8mst4FARtCfg0BewJ+BHRdCegGyuw0DAj76AfRTwH9YCpmP6oxzMeyIjuX6Vg+n7AjpNhIQ0dvj5oSJonwiqZ/nmX9YC9lHAIRF0eZqshoqgX+VgOgL25WCGvoC/1gJ+9QW0kfR9RdChHMyv1vB/WwL+mjL+ZwkoSgL/pxDwp/sC4jMOb8LzGRLwQZAkYb45wNHOTDpRklmtjSW7iwKyXavybi3duPA3cJfKbwI+2WgDl2RuRDF4xVNrabGEnaohAbkGCWhNqy3s6wlDlosSSZS8uQpurW+StXTGid9oGUewiwBJyJ5x/0r4qKGavZGAbDzLNIm2kUzRq6vQuQ8czXhOkWSjSovSqysXWtg1paiARrIxcSBrWhlXSEwBCWg0SKrzy6+gZHZIoHn5cgYC7rklHk/YrT2MZG4L7djE98Wubx9D3woo8gC/z5ri508a3SVetvhaoF4LTXr4W7jwvEavdwaSbBJXa2hUwSDxKUACru0NkvXAdE00Rl0Fz+aUwl2dfxMwEZCIR+mlk0RTkWQ5NY3xfQ/PdzMNMi3TTzu4bWQjWj+P+PnnwU/xNZI6eXfHJ99tPL+sjITdv3D/qRAtYd9EOp1sJkjAw7YrR7OHbwKmO/8A5Q6JG19yPJ7FWzxB+0QSp0dmBr+NgKIk0T/Vcvd3E5D+4f9WYTarDKebLZKjJ6AH3h286VGgBwLS8eSLgEHrjnD6Q/Ic3AIvRX+Ct25iPdIKppsQCZdvtzKZ5kgwVToKxPe2VELKpb4Dl62vlb8kuL1cpC3YJ0ekoX44GSlGXZ9BfTQhwTZGEq261u3mORaiUHsj+dzSug6JoHDmtwxZ75UrzKUFS6AJXZUUbV6CThQBp8twr8mO6CeY18mEBp/g5+Nd1xq9DPkoKCj8PrCoFgzY85Xv7+4M8VP2CPJLRlL5nrsg0+x9GhJBoVrheMKutbqVjPkKzozLE3Gb7sHZkK6pBNlmJLTaI0zHhoAk3iFJXx6L7x8DjgTceATEEKkMvGyEBOujgM5aqQGfghwJl6V7JoyXV6ARTap8s/BM0vgrJKjc4v621X1B1rGF24t7HL++dhPCLPH82G/A831zkLBcXRYwMzk8X9bKbYjSWEjeUTKiQ5nC86HvkPTOY8TRgdYRWD6sXqDMbkj2GcmT3zZdlWha+EP6Av54a3grmfgw0x06ArLsSEO/U5hbFUOAk5sn4SdIQOKl7wjugSiRXO1ap7+6tYPyTiwIM04j0Nzom4BOjiTS2tubBmfrPMkjw+1dV65IoBzsJ7nFbQLOsmSjcMtvCsIpXbkVJh+TUD3gNSpqeYR/gw0Scqw7JjEcxQa10t9R8LxmCdl2fQtnrvai/ZHqOORdswGYbddUQh7bErkdPR/sFu88QVHg+2xoefj9Am7/ChuHiF0ipSbi+2CrDk/YU7gAU4yQRPPixpPRgfJBNaI3HbhJJhN97bkDAQM9wvFN2KsD09sJiWhpEt5bjuwC5l7NkOBa4/lYs0hAC7QX8afspiE676ngiF0Uc7NHYlqm5QKplnj+mLtzJvMlktdMFywdJD6+XkZdk42OgMFaRgJKj1CDKfvC19uwkcni3C5Bm+HdAIBvCmItdQBPZRna36t4j2I2uY/jE7gqLGf4ezoGktGpcXocKmsHyTizcryGD+PIN29u9huvqfG/b7Tyv5SAH+VgegIO5WD+p0TQoTV8HwXsCTisBdRNazFEAb06zc4fawE/CNhHAYNd2iRK4+WFP67uEhnKwfSJoH05mCEK+CsRdKgI2kcBLf3AkKEv4P2VFp8E/Oe+gL/WAn40hfhIBO0J2PcFHKKArNg1SeibQvRRwL4pxEDAfi1gHwXsCfiRCCq996/IfpqSOSSC9hVBh0TQfi3gUBH0dOjKv3RRwH8uBzMkgvZrAdWi/a4I2jeF+EXAIRH0V1MIdyJJiXJ7v9f/UBH0mjr+s+u1ORCwTwT9IOCvKOCwFlCZXdcDAf+2awHZv977jxKQoxle+LcE/JtUBJ3+8HT1tY8WsNNVJOD9uje1uKGPcKBrk04dDgkIXk8eGsnULJE0RXnaQDXh1Crm70jAVtrga1sxqvXK7PrkLZCAd2lhVPHssT9rXNX1ydufmWhZz5AwZ8tGokX457o+z2ChLdVNBKf4hCTcKEiiZCzWUNQXsyuvMis02vSRVM8WSSm/kTB2yJXQrl0tStK2KDT5iePZKUi2JO9a27P2DSeWrorbz49IwKPXlZcJNSRevntlmig9VrBbO3g8Of0ytSdOOqEUaiSSc8LtOcMoYP8443jCNe5vdcP9XV2C399Ws0QTjng8Ox1lGG8uSMbbPV7DXnt2FVHfSEC5pHdQPwW9ip8RHu9NjjdQ4oyajp8FktMWbzlU6l0n8bbF491pYgJnnB3QaaIiebulWN3+jSgZtUjAKU+nsL90TSrqroJp6eL5rW5O1+QBzanNcmMJ5VxDYmbNS9V2HUF3u5VVJfxq5mj3ZHqAlsuRfHN5DxofRWdo8m7t5mWDx/ObHq14TYnMn0JA7ocfrQdjUoItr5Ec2fR+JtKufA5RQN/WqQXZSnoOztXiaP/RJUpSarf2btlFBRcrKSNGHdZgPJFwYTQeySQp0gsQMxCq0C6pmkRvfQ/zTX6L8AmzVYkwWT3AcHBiGUKG2+PNCkl53k0iSNU7Tw40ElHPc9yeU3FSRuy0AY3GvwVf2iORgsK6gXk6s5F/OI8KciyRPBbUSJogwPFHN+8EBtmJkd9MPZnMw+sFp79IJNjNkbSvrd4CGblItum9dYhkeheYiosJHYwf94TM2ckZvMdViPzi5jIkqfILuJwmkPDKUipBzlZgxSqSObiPnoSetFeQqbFA++nCNUlb4vlU7Jir/IwfJQSKYw5kIvBkIKA9LQ8wfVFIam2EZFvUSD5N8CU6qNeeQ6IpdQHjwSFBjdU9G6KAs4fLVyG1R6Iv193xj45IZmG5fRLllu9hFqY4XqJuJaKe2TPorkNVQdQ12p1N2Dsoo3vX57BLM1rF+hispv+9ivb8u6areE1Jk58qYP+nEVAu8yUozBNniPEIifM4TTJwNY2pQAqRSPsASWN7QJPAmUsmoW6sC0r+oOnQjZB8M/q9BGuxRFLUst0Q+v1ewMy70ZXf3CWexDw7B4+Oa+KvPZEhxThNYboa4V/mfLapibXzkGiv7bgK0gWSxl1bK5jL3do6c5WZpAmRYEYXNfNnUyQlw5cLIA2SMDwqSFSbpRbgTSmmCp0MicQoSKLpPmaqYGPgNbtScwCd03H8G5zOkfLhLUCfO0g+aYwYO0fhCsyrN47g+HCQfLc3gH0M3ng+nkhIkUt9ULZHfL0IcfsLxXpgrjd0BRc/e5Jt/k5AjQqGhvu1K9dymdhglPWLwKHra6hJqQbKsX7R4clCYvoiHq9xntIE6DceD30ql+DtoLsG26whay0N8ZoIcLwn8yaRvdFtryEZQ83q1vKVXgyOccPjxdPAkFNsRWCWKyTgIZTOZKGFIXhrDu9BW+LUJNfYGI+Ppokfik1Naonag8pzYzpMa/f5+66pMT6o/pBE0J8uB1PIuv8/rwX8aA3/URG0J+BLPb6+ysH0fQH7KODQGt4Da/1FwD4RtCfgUBG0J2CfCNoTcGgKMbcmgc9kOE8YWsP3fQH58V8EVCjfGaKAAwH7KKB02z/o/1s5mKUmkqEi6EcUsC8H43r0VzkYr1Ccxb9UBP1IBP1VDuajKUT40MOhKYQjHRx1SAQdxXeGdu5apn61hme2LP3RF7BPBP3ntYBDFLBvDU+JvBANUcB+LSBzerORY66z5CMRdFgLOLJXa5/zM7H6Wgv4V1OIj4qgD48SyddawC4KyBzxnviRCNpXBP37EvCv59J/loAMy03+lLWAP10RdKX7C6gUWqPX0EXJ5vfNCfYjGUnCTYKzxuoECbbNkBzsEwloPf0MDteXisQag6Ndlo8MamqFBHzfZF4rNnEJB9ZEskTWvtHm010O13XF0EumQLJ46aaGG7Mxo8SqngstuVQRtKVvkmT/xP1LI1JDc/TmJFYOQa1d7l2r9LprzX7WkDCK2yV6Hkstig+bZ60dVLwY2tHOJPFRRzKlrV1D6+hzkszkjnzxrYZjRBtRKngBr1G7Uwzt/Y4km9Iz0I7mKYdTXiIRny0STbE6ArZH/D6OvJBMYFT40BSQgE20z7R30K31M2gk3HuGn1+QTQpnBbdPi5V87hI9d3ChRL1aexMkW97GKdRrCYm4H81UrZiJOzjvqq5pRBYstMWVW0NDbZGs5T7ItNDqWtmP30jA+zowNXXelZNxRINet2s8f0//gaR9LpB8OjMztV0mrmA/L/D3yX0kpbeaFrBzCotObwc8n2aNpL9qXcXTjMPjHRvTKxQVhefjsN/Xv42ADDv5930B/yZrAdkffrRedqsGFBcJEfLd2rsrTeGlkp0FOpgaXk2yzaoA5013rdPjbUFG+0kBdlMiQV67rCYOE57AsYQJHV7zkUqqw+QOhNYnFWxuLU/GYl6BWTybCJrJyCEBPv2ArGqJ9vcHnP6lU6rGX5oViR9JSCA3Ob5BUWCC09fjiCci7yHZ5vioAwJtQ/xYuYPBaUjQw4pKSOgiiXoC+gm9bcjugSSbq74UgdzmC8Iu8jvMu/GEp12e4QWIxLULTyRBa3s8OZFjA87Ol4gvv0c1cfE4YGZ0Uc3lGLe3rOMNFG+ChFx5bULe2/YMFonx/d2FcgjNt2+8MjUcr5l2ibS28pUIGsQCTge3fh+lu/BfiaDszarB3HeJt0RyecLNvQZmXDGqwvEld0ixohrQJwehgvf7XpPGaLegugVPB+4SSbqnLDy/ixD3ZwlI0vs5PcKMmgt0eKNxPOvx5Ab2LZhGy7rBM8fjLADU/RLHr7Q5Tv9NVgAzu4oEttOdqf6+a0oU/39tDZ/d0x1YOwFJNKKcjDgLbw9GgQQMs2W3nnN7tEHZzRniP45ZQs7zq9+1Zu8iw7sNQyIKSWJeYiSF7net19/XBKzkit9Xxfg39LqXDqgldyCwmNs8eTHdelJaRPJcR5szkeJrBN5bZEkYriWJnI/HDZCo23/uZQvi1Ucf5pT1joJl1zuyZJGIhkZoEhIRryHtYXWfnyJZfVFSSYJPV5CPj3EVhruMISqnLMAmR6bylelIJh5/XIKbymwUoFRlYr7CFAyz5AiMmgzIZX4MwFJcOgLWQKIFQhvgNUnTVTifNjwJ1khcDW/CVaCQe0ImynEPXoKkCsq6ASQxZYMdqkhAeiwBqTzWBEeO33RwUDY8UR65D/rM6crPGK5M5utyA0aL2A7OS+lJMpZCktMeTQeLGZKv2eYamPhYinzJx3vQWPXWMA+2YwLKfITjvYcxaDEzriA/b2VC3fF45ymL90jqjsdbsZMN2IaIJC4f+H7Bsye8B81ZOlzjCf5tBGQ4WvqpyPqfFgXsE0F5xeHogYDN/Z1/ErCPAvZ9Ae2TkTmfreFvbzsb1gL2reGHKKBZ5JuviqB9X8C+HExPwFDeZtlAQGHOS2RIBM1D5asphE0/JH6oCMpxIEQ2zkMXym5lOF8VQftE0L4v4NjgnsT1+VvxkQhqT1wkGiN1iaC/mkJMyjLxR1eer7xdvs0+EkEd8yAtFGes73zm0YyJxxEkLLfMyyEKOLSGH8rB9ImgPQHtvbIYooBDUwhWDJHM045ouu6YQ2v4YS1gc2yYf1kLOD11iba6RZOPvoDievzdFKKPArKjFkncE/BXFNAOk56sq/WwFvArCliV3lc5mF+JoB8E7KOAHwR0Feq7IujftRwM+9c19J8l4Jjn/ufL5e8YBfzhRNCVFy3hKgU6SSh9v9Dcd3yFyqxNer1JXk8tevtIlpJFcsyPSBpzetvCrlsmkVR7AI0S6C2cMhsJt+gqbC7CqoKDskASljUSMJWRPOU8G1eRmiCZSDlFkohzs1qTUbHQVP+2gCPPmFEaZq+FVvmkW4sYz6t0FAVPjcmRgLfxyahS/ooEfOxONZR118TCncFZ4874/n3xNqPY76Jg9PpxhIaR51EsbJCA1zQ+QBFlXSLp811oqraJ4bA/I4lo9VVoi9FuB/V5YkTre7c2jnmJe6juCRJVTPF8nFq/gsvFMUm6jPeFZtweO7i/UMbr8RMJdn7ZG2jyLhF07j4bLbg/ii8CagKOp48Cnuwcz4dzRNI9K9y+GGl6lF5pHJ8kdFHMsYrknahBobGbXYXkq3C8FcHxOGIfBWyQpAsOCZjrNJ5fteqilotu7WDwSKCYi0hAoVuryHVrIXfiwo7S8ogEvB2iExTrMX4+0oNEY4uqhRtZ4vn01i/+txFwzAsc//9pFJCUugRqhEQKvAuSxBq3I7C61uoBzqhkNY31CrzRdRKFI9aViLiyKphGc6qCTJAY4naE0s+URIAr7ibZFx4DphUiwfz1A9T5vouqaY8WScRugegRK4GhBhQJr6nUkNeYakHbgkQCZp8j+QxPAmX1lKJw9aJkcn9M3qAKDR8Fm+axwIlv+oD5NOZpf0JNM/U8CcegVyaSLBndGXI0wwY86Urh9x0esqow7zfovjCKQub0UNU5H77weLIRHRCyK9R4adEwF54U7R/2rUz4zbsBK0vxeGsNP49/TngUswUSd7prJZI2uL21EEc4cYWpqprebgoJ50tVGO+QXJXRtaKfCVzXwwzJqCThAXRynvxDFJDJhCh4L5Fs7yfFwbTUKDoECcnZ6khKOeGRrI9yyxPbpbagpxsh8ukyT4i6mTyBTK5iBfOlx5D5Q2lBOfCTyJ9MqCehndUL5uVNRiaK+Ptt45ADJ2xw/CuxfZI7+5BhQWYSDfxzV/82Anala38qae1PIyBbv2kgwoklgX3KGrJ4vm8wHSOZgqQcdVG90ANZ3yIxJm8k1SXJQyTIFK+BnZuZBG4e/uaQdcnGvsiQmFkV4LlIjMCMcplkKZJKuSxPlT8SkYD3o34GOXoIJLimt66CJ5JQ36+RhLfl6EzGcX4AmcrYCC56k5Ga65pIdImgfjDLCzKqr2u8B4Rj4vvgg2qN8yOQgELiMWXX+CXIkWh5yUXBtb0XRJ8hgcy5wkX+WHQbUthHJGS8wXvG47wzVXggeS29680pmc2ZuIK+AONqMCS8uEjMwlqtgBguQ8NT2iZEeFE5eMxciOCqewnhV3iNzewLR4dHe6SSVTyxQR2TF56PJZLr9Tp6oN+fNB2+biJPHsu3D7O9h9+XXZDI4j09IjlLoYLVEs/vtlQymOkmvj9dSwXZiFcdnEVE0/4l3Zok2nRVj0URCbvRKJXE93LX3aO61879TEZM1xs1YcSuRBZek8653IO9uOLvW57w+Onw+gKVavkqYNZ4/n7bNSXQ/74v4N8kEfSno4DaBv9aaadCIp1eEqMAhSR6NXifHQg49AXs1gIOTSF6AvZRwKEiaN8a/mMt4C8CeiVPmcrrjOR4Bfa0GppCzM5K+ZkI2jeF6NcCel1+hyJRSMC3AAIZooCJFbtfUcCFiO/3FUH7cjAeW23OClyu330Bd+69UTbZMffFqSbi/q2RMxBw0og87e6KUaFI9NQGRZ0iaeM7jqcvBzM0hfhVEfSDgEMiaF8R9LEbPQcCcuvkTT4SQdnZk6HdyaFRFX/XE/CvtYB9RVARn/xfUcCPvoB9IiiZrRL/vZeEyLlo22KIAgoBzUZ2LCLp7DMSe2gK8SsRtCegF+8cZyDgUA6mjwIqi7D0J6Ih0kNr+GONv2ffFGKoCPqrL6C9nOH5/TsSkPvvEJCdsH9MX0DywxVBq4eYwIWNdBKfrvtMyyu6hZ2imnR8qF+SNqrtAsrnHQlxZJE02y6KddQzJFCRwUKDib2Da+qbVbqczEA7GFMkU80ZdPyOkJAsifZwv5osHZVR4GjH6HaBtmJNOuFngAR6PJZQ5i6S8LHD/TPZ6QCnI2tFa2X/ljV+cdrBfskjWcwdEuehIiHr5bXrSS/KjbZydiUc+O77QhnJFHrTC5Tyc07HVwuJt9r7ZzhfTYNO9DnpysdMY9iNeCRfuw0YTWC7xMrKQ3I11CzTnsUGCXXtKnTapyDT5NkNCekn+Jph92ftwncVRmVbj5JzigSbbf0Mrsccv+8iPJ/aMXhUcFsoSGaD6SqYbjdIxNPGjNZbgudncuR20Lp3vYr5eP/Upnsk9uEI8yhRin2tle70BPfJrGtKsUTynhWygdKs8PiEbm1gEdI1FJME9zfPZ0+NO1VIxCJA0k6XwVnbi8YJTtrOIWv2EIB2VU4XOC0qI0q3YzwfjvFgkMyhQa/ppPx9iaDshOf/lETQn24N30xiB1b4SKN9t4vCXUHUIT61OH1rt49MbbjrCeylOop8+5Y/ifv0zqBu70q02EU4feNuSD4ijijS/R+jSearqQwwnU2r1Zl+PNUiLZ8wtWfvKPSVUUI2iajCahpM6QWn43ROprgppBOPimC3eRSqdrQ1CNXFNIoeZwrJdFYmYGYXJKC/fiIpeY8GfdwigU7Us1GnL5/AqiOgnxIc/7vSn6DII5msgnB6VuU8p8A7hXIUhbFfq+6RHYMxjWZkAWvIVHZljWCmPGfRchXlZ/Jwrk+YUw+c7q1q/6k+2RUP8uUs0eHt5GfqWuFkyCNrRpbH9+6p2tvKhpW2nUYLPsXp30wIkczWpOuzeEM8EqI8QF+mIg3nLR4/7V0PoAY3MQo1GQm3Z3YEUukhk4gYOB0vJ8oIXHs+Iv75hq/P8hGno9JxEsGB80116Yc8TofDURWMCiSsPNVFUNOpWPlHd5eoPKuIOD1OZvRiITzw2b20ZwDXelSFGxHHX8kbExL6juM9ObD4bdNVdjJh/pSmED/93yrq5WFBGM942j/P7yaxXyz+pmedoX3/0DZEcvGv3fH3AvEdDidF6XwVI7mus2oFy+ZJVh51gulbnxD/GCNx8mX7BGN97iK/Dv4NXM12A05O3br1rI5MDueWBzd949+Y5zVA3tKR6da+4fbKlpKI5uc8TOcNXiM4/WLIk7kiiYjzroL9y29UnI5uYa7XPPFvAI1KVLzmCIwYOnT1LpES2jW4zXxCQ615Elm+jmewrmeJALQeTwz93UX95njNjvHqU9uu8Yp+lKfRygYkWSCtEjA22bgKYumhqiIpC7DtGReF03HbrfWjHmAWR/ybtPZ+oRqvWIet7OI10jR5RiitdUDjlFfl61kLZLPz1nhN39gqkLeiRMqr4oPm1RwJVsSTSVuFIt4DQKqAL5GQ8yw8g+MhiUOtch0ik7cB+gnJG254vGesWLYGXRjxle9QeH4pmnqCJzb4ed9tn8RYlieYlfGULAN9Cqr6XD3BunVVeUfLh6xWbyJDejyItM/eCvU3XlPS+E9JBP3pphCqRYU+UzQ8bV/phh8I2FcE/SRglwg6RAH7RFD6vnqTj9bwUn7j6CERNEjY7dAa3hXWFAyt4f9HAtprsDMF7DwcEkEHAmpeWA/lYAYCMqXvDhVBnTxrpCERtI8CeofrrVEe1+vqszV83xRC3GhIIPe2haEiKCPMBDIQ0H48HHCeFybyjoyTKXqNZPzoC9hHAftEUI8aIyEfvrfz2fYxJm5GITFnxjEcCOi4tOQMUcC3o4y/CPgRBZSNTPpIBPVe7+w5EJBR9nTkzblG/iSgYOD43bqrGNoR0Es3Uj1EAcXU6qKCeZMNfQH7cjD21G4Ww1pASVkg8XoCqhG+ycw6Avet4ftE0J6AtsBkC6XSjtlAQLew7tnfkoD8f4eAnDT+Y/oCqj8cBXRnXTmXZ6BHaa0g2erFjkHCkTmJDUpxtK3QtVYvZkYUn7somZAQfL07G9V658qZtuW5Cs57bU4n6uHVaLJ+quHUsCZZi/KL0c6jKb7ePQQS+RySaf2MWyi4ah7F67CotYTaLOFiveYkPeSzRuNX/hEOU92m4ydVZpo2RnJe2QUSsKqQiJFEX+AYd30M/V3Ba4KF5Ks1dl6tbzBbaNpq84B24lhVvFi8am0ZP25wnehmFHsu02jverqGc1eBdP2avJGUOu6v4Wsk18l98ZpfG1XXJxFJtvLweNbjzQma8wrPh3qc8doEb4dwEeZ6tZ5z+0YbT2Ik3H2O58POCkmbu/QRKueKBFyf94nmWFEG7WyDxyvqs0S7X3b4+UBGUjfr0NE08Ybnxzctkloi7o/s/BYO1h3He1zi+bqGVR9lnNPrMnqZmuNFNewEBc9vU5cLbR1tcqhYB7+PJKGq2bX9gPsT3CpN09dC64qAw3kiGFESs/j7KnVFwWk5x++XxEr+bQTkJO7fV1r7mxBw8sOP1rGPmALZkMkCnyIMqfI4gBXjT0jYCoWpBmcWp2f5Qq5WWfqoVUrF6ZHMHE0klN4m5H7fzCDg9/j+PdoCSW+iDXjalGrBruSnOubFKWztBqeXb9styDLG3SWT0YxezrvW7XYi+rBsR7j9q3xmqqXaCwAnwPdrO8cHOjkRCMFEAs7ZoFHzFskja/mUXk6S91mt9xWOV7AFGtiIaojWsBzYU02hF0+7aFRdICaAYBB6mR9xejp1rQloja9Fq5W1Z9TTfmrAupE1euVp04V6uCL5jPQ1okOtBkndcjaB6ECmdDS6yqBKFT7qo+KJn8+Ep6QSkxSwsp9KtNJ5fP8QdVFSv2s6MRFkR1298Pjx6YnTW0bE6fCuYg/grtUpWYVH3B8pbyFktIHbv3Y5T2zWNiARJDw+3n8sVME9FmCVjhQFa+4pq481mYFvMkjcQn3ifayemhBvyYgOroFsqlvmpIE/ptUqyuY4fm9J2xBFCyTrKy4S9TK/RbARW4Us1cP+9xGQk4TxT0XWfzcBfzpp7dD911cmvUaVT6mjJ5kebBuWoxNDg9s+zur82PXWbFuq8jf8zlRFW9mDE3XFltK9yxP6zvJAtgwVhWl8k4h75wis2rdMIl17OmqcejeYz+ddRU1XcsjlVpmQy3hNRE8tYwizjmxYrO9UFCwf+DfTvjf4mk6m/4e7O1lbFdkWhX1BNgQBhSZIRChKNSCoeiAoAioqKnr1/zC/POvfvTyNOdfOeZo8VkEQxXiNisfEf0REKaY30GMfCVjslxEdRAnJaTkY0SYYzNKVrDoApwrTu7S+WxLNkWzufoLf74sjpW8xmcB6Pl+2/CPi/XCzOYKHr5C4XmGdakTVgKioKOEa2XcksT5HWEuWLITZCsvgPX6+wXW5ijikOpJTSRmEzQvLrCYaIrVTtQR/8AyeHLOXQv8HAXmM72eHxR30K1nwUHVt7Wci6LZW1dafKUiyU6a7kFoK1pEorUryvO41cGWKROsqbLPYdGWBYzOZ+FzVa+r635H3l6FxyGZgUakVKEQunQthm+PvjY6pAL23Judo047qfWtCwOSp4OcE89eerh3I2pXRRtd++ftGAWXt1x0I9rsJ+Kv7KevpJT8E/BkFzPe3o//+yDL39JU7mhPju1bNtMTWE10kx1+jgLP74tM67klFsmy3qT8beyRgPkeymOOn8kdfQUJlOy8zbzleTxbO/5kImgZN5wtjobU/awH35Tnyp9FU4o74dg3zfk7OvjQP5q1jbJGg5+3L/xkFdKX1BMyShq0/6ZyR2/m9NEw5XKT/cxRwOZwrX+NM4970e0iEvfuOugXOvLX3p0lvqi3WQXOji61dHZBMf00ElZFy3PW+27f8tR3MDwH30qQ0nTQ5+DN9KRHvTB6KmWyRvNPnSyAOlv7I9JhX/xDQLnsk1l+jgIuxkIjDrIqa5hHJKCxKJNxt0PqfHUE1bRD+3g5m2mL6xudm/vehEDMNiaaeFEnwzhWm55StIiQbl4h92joD2g1JPS6vSLynjuRmXej7s88T72dha6PZlqujL10CjTvn0hl/RgG1XsYef2Hg/XIfyfve9UjMl4y/928k4Px/h4BzUZz9KQT85ecCbvQDNO1t1Waaj+QLGJnALX0hybbap2epJ5/g5ifrNpOUIGOL4t5Dw17fiYsh2uuRXZBg9GS3WR00GRNfSKDhO7umSPdIps3tcoO2m6pCEsfLkWU3MoNGVrYkf11gZMZVSGF453gdJw1lyUW4wH0auG1WnVqHvXMk4KmgSKyCvHuWjP4Id3VckeLRBJR9PP0D/b23sVNdBDVLOVHgfgxtoZjNjz07WOkb7vQ7yhbyM2Vzst7B4cItIatKwWDi7jJA8xotjjL8lKy9q0gsXm55JnSmwRwH03+4HJFoXR4CK642kur83SFVnH4sFiVtC7d3jaSsOBLZO+8e0GwmKyGNpvj7j41cwYNtbczP7tixE0EC3pwbvr9ZNQqTXuoDHuJ7K2Ty56ix+WYtw8EPML3VNOiYmWF6b3JiC5l2CxwmfC5neJxmmP9bg1hs/fE7OF2jNceO1RxY+bos4ALcb9PPd3uZx9b+wHmL+VdMNNNiOSttGBJxQzJjysXfRsC5+B1b/zUjFr99LeAvXl9Lz4MJUFxJi23tK6O35tVB4EsYXj1kDGdKq5iC8UDvR/UNBhrVFx2y1dbn0TE51PTY3D3gZ5m00Tx2IzJPXgfI592a89OmyehgCg5US6K3ybR9jGRWyA0UPEBCkfc0I/1cvmD4JGG4WAdLJNdwuAOIM9ZGm+MB6L5TPUA2Kq2/9bhC/dOLQi63lEdNzyxKhfUJ9gN2TShSJNUQ2Uso2suaJGbwyahCSAbR5boR4hc/UuqbtonhcO2QxLuSnq7FdQxBkDttXN1Gi05yYsLOTjCco+emp4KNXXuev02Bl927o2Os1rCrGpckWokEnZrtBCppWAnxWQsUuveTDkiUyS0YzXKg2bB2Yc/B5BHPMRz9ayIoSZrv9aQ2KJvoZ/DDKxOi/K07tLilMfjLE8HXU3Ao1adIxkDTCVeWQYkElh2IVJmQ5PA41vSWXHKoJq7BeXXB57W6IuGLkFkCD6+fkab71w74a2Q8KvQ3Xr/1Bp9PvCLxNsX7+311SpH+cTuYf8ko4K8+Gn4gogVBiM84zjHoIZMbPwCo/YyETjsqNLJvD9jqNhHi92fEYPG9eIMpZNBGIz9kVEvlLUQNQ6az71HkS0ZyiD+AdSKUjgo9LFsC+0JQuX8NtZpEL2EPmZViHTLFiUjWx/sZ+OVltjEplj01XpcTpPcI6+jSelrkflSXwMfnpwVhQgZ6HUIJmKgRzuXJqaeWj/1ENdeQgOepl5FmnTxBdx3axq/bUaOSIPuQ9fe1EIcTo6bRcTHAumJ2G+3tVqEt2giKu+CQeHrxsQ49zRGWt1bjwWsXAl0oOoOkMLDMXidLSuec7MB3LJdEt9dnoKLuTyFcUybw6enY0zM5u7Bk7ZsHo/wG+kyxkwTN0oX4r1HA+Bn64GR8SfhCO4zUBIwDgusU80PPPYvsPsSFUNCXJOkMJF3vSQ4sdRXbOHsXUAoWki9bvQ0hHtdYp7RJmkLk8SmHzxs0Wn/SDeQndyVwbf/p6GzjRxBXR3x+zXZZU/392kPEdcZjKw/H31inFvKfMgr4qyeC3tIi86fFfE5+RgF9edX+rAX0uFUpPwScDYcZd69pWZtN/j1H8IrNtm3O7uMPAeXVXOE/BCyWSCJN0efE8yf7zhTei70/r1OD/BBwX5idLycnrf0ZBVxMpcxXvpOxPUl4gKmsmqsvTviCu77t9uamkQG24pc4xxmSkFfPzp+W8ig47h0J9tCehT8h2ox40hPJ+kNAgWmtOxuq3hTvYenLs2rBvap3B3Nb310wPf27w6c4jGaeIJleYSgTh37P8WvdBu//0iitp8uTwUz9aeuL7haJOnenlnmvksyXNxqSaquVnbmQE7wfI5EE+7Mdup9RwL8I6PlbF9MXhrEvbluJuCFHYv81Cii/fJF4ijeAqXZF5YvgLIhrWtVg2qfi6M99Teb2S3fE/0FAp4BB/CHguzFVwU4G/H02+wQ/BHRLD9N/KJ9I5BPXuD0cHMW8Pb5rJ2ee+N3+BYl4Db/P5xxIrU03eH//RgL+p9P67xIQY9V/7lr/JQQ0f/Eo4MPeneDuTVdCri5CkWkLawPd5EtAwJCLrWA9wO14/x66sA1Gtvf0N9zatc1zJweRnb9bkx1f3OP5OycZK5NdD8daRWItLo3BsmAnwME66rwI9DBjT+YY0ExDm2fqYklZWn3PGaTEbvO1bHbsMJev8DjfgafHC3XY4bs9Sy8/kUzONlBYMtHneC2t2mLMv2vbaKZDkyxdXkQY7rKxiBgM2twVck04isx+ynM4lt62TSdPGZhq2QdoN8JGKExXENlUbyW4lickVapwYP1d6OFKXkiuVWjWbF8jOYcysdvC1zF/ou4gQy02SCr7YY7sgl0u1JVi8ewqvmv2VrkMV69fCZm//1C2maQHOOiFKxTX78RW28Jw/uQK+HtcICN7TVIZmrnt8GxzRULLHNP/CJ7btmg43k94l3cw7F5em030Y8YEV8X8nZVIxmYeGSxZpQMqIlzjddl27P22LDgIYtgWbYnkhFZX4bqbWyRVy8/AqNLvoJ8st21ebaPfR8CFNFP/lFFA5RcTMFjSK+xPp02bkA9QSgaiwZ7NFzxQ5VCkRe5vYSfKtoBuD0vqXg5byJtjRiKe1CNNrvcjlLfeIskS3JIsZoIGAfn4JFYRgNT0DhXEc5u2UWZ4QA76egLxzLF5YtBXSfVJv4YkO20wXD4KGvWqwYVIT2wSH7oXfn/b1gB5orShV517WiwvAHtFtAmfJGlH91Y6hTQPFsS3RsOi2p1sYJckLomtNRXp2/GfkF/0QODvY2jQum5t4JUakyjx2EgPHpbRrPUTJFeJ4aXSXzzIhJQI0VuJMFy/Ci1E6XYt8POMZ9RcYxkNPp+UJKPXDZRcaAs+wzKfKFeR0vyy78CaVLIQvh1BpJ5od7DXjyseHeTq74mgm7heC1HjY3iZTTMk+HFqt0msY/h6Y3IPVfuy2pgZ75663vMK9oQs2wjbvZp6kXCA3aFYt/G8EAx6vt/fUIgWplerkHzXg38Efyd4QiRqMdDK0AXI3I1DolXQ1vSs3WdQzajTJtqr+33bwSwkWf5DDoWY/+rJ1S8rm0FeihuSVOVroFxTF5A916IQfCRk95WtCaTKx+Zcu5oZvYPKINjuizY6zkGkI73UkLTnNefvCxaxKhDmEM4qj0RZKyL7ZyoS5eyYQvKZOhpxdCyTeXTYtol9ewFdgWZDmVOLJ9bQitS5l1uIibJpY1HzKd3c1xHk689H8GNFGumxeK1hbyxtEqlFRqnhYj+12+yQrNvQxzoWXwzIqgLrLF13PZ281z2+HkEbHyIso7sb0SEJq1hI7t4ZqGghOZMzS1r+ypG8x6dNwffpksdii22CwYUdhA/CsIwGnNIXW88hPfGMY+E+4XVT9gBO6PH4oVKD9unTgc2tQQISidd0vuQVZKeR8mgtIQFLZ+sDTfmaxLPSEOnF6SnkVrdteb56WXTVrRvIkveq5V4bOBQ2U4To6qCTyBRIRFfnSw4pFVaEH+zWoZ1hC1BEC7ON7qnZ07kqF5BKzOV8wCiBmtc1tilZa/Poo5Oa7qSDALsG+8XotOvq31in5vKfcijEryZgID4P/sePkSB+PDHM2+Fz/hkFtKePp2VuQUr9yXotfZ9fiWS6IznGGdY5p5zsRJOepMpXGVH+HgWsNosOybdeEK+qfYO023Pty83V+HsiKFluB3+2CyfcY6pdYxt9Ln2tTeTWs5JHZwbn6cufLGMVyWYjiU4vO/yZCOoK/ZOazfR28set9xa8ZF+KZrkPq59RQM/1Joq57L7boeirieBaX7Jl1PtuL6OpgrsT93h/mzUSEHSZuLvtIzKH9bnzlWZA8jnWwzI3p9vFX7jNnGN0u6cmg+bsf6pSJraTeZk5D787hE5rJN6KPgzzMm96X9w/ZMF+ukiwvw6F+GsiqP0YJr0ZkDD3xdtban8I+Nd2MGo7QbJ9kjIyxRembxzOKnG962Q0zUpqv1MCFOLM61Ixp/U5wc+XEhK8qAwzy857X1jtsHXqKX4fBruxL8lIWnvkD2qm1fTiz9hlwp3DtYrM11PqfO2zmgn2JB00c5t4SFwmyK2d7R7iv5KA6v8OAVVZ++ej4f8l28Esf/W5gK/1A+rhe5S7lvCB1WzIoD37G5JfY0rZOW1FqMeD1eau0ljsXFMd7mnhtllnvx1GJX8KQzgJ2kI/iD27HIUBjkK3aQtlbjrMtjGcvITjkufGUgDmx4YL3213eWEWy56lpbCH4wO/r7gRJOc24wM0454L2eYwK9mQYviF5QoJOLMah3FO11Bzdc0L4boc2D3MXOgPakCKukGybWiWwiPUgWfva0NZgeyCVns4JP/oFmV7ST7Dc2ohQSUR05tt+iVc55ctyWK5w9/f2k84X02PZHkmUEZ1XYFet1whO3e8ZNajN5GAgsULa4rXi409wrW/bXihPZFsk6Bbw/NOv2sN303H/OW9hXZZBCQ17uHAiKMe4G5rNimo3insiIyEFnKPZ+ESf2+zFmM4dprT5vepmbF3KJdwvFghEtcJOja5qgMcUhPz76bHFntNZQm6l221aS11NTvBkMP5tU5IqinvkR1GJOVzkeDrhSZE7Jhp+LzPKZLz/GTjbyOgqoj/fDT8v2QU8FcTcDydMDw0pZBH98nRoLyhOezu5aKFmHYidftXCUFvxjyGSuzxm3kO0XRb8+hSfWrqGPoCuEo9Et93j448Z8MRQkBFxflnHVF3rkqQRu2WR8vaU4hlaSWW9xfnyf0z1tT3lBfEhwu0SVRJEY2FfgGlTkKSHHooaXy2FahebyTghSkZxSDtAMFYRUL0bDcOffXdDnwxWXA/048RbZZyApXBMb3zxyWjj1XvQLGrdy3vAcmEQV0Kwel2aKOVkpZUvosGBEWA97MQwp6OwuUI+WxiIUnPKVD/1umQ65nHeRaxnj4vRgnRRT7yJPBSg27CB4bPmx3eb0EwnA5bJJ5tHxQCspYAlWeaCSW2LUKUwKQk4/12BsvLfZIcFx9KuxYJudMJ/4bHmB/GQTEg7xq/jfUtku+yeIqwihGaiSMnlAaMq5C9TVeIlb04YKU3fChqsuFJKEUl3b0vIoRaHQtcatc99R7Uh7wWYwzHn3FH2yKzITGrmPDdOx5+W7iqKpLyp0wE/dVHw5dqwMFPe064H9Yj3ZZiAeWynxHwWSRSRSYp7ONlLMSp3yn0ubokUBT7hiTnxUeh0phqWMYGF9vA13dHzcBpIbCvOUm6HMv0sL28wY+FDY+L+2Qg0tzZA7wd3kZJb5T01SkKxNsVcF7VUkmJb2gQTFYg8MvMF6ln8ydU7feQhkhROnreHjLI4wjT82znGn1MoMY6t5hxvzBBoR/WupDu5hFPpAPWGWaVFuxJjnWq082BWhvdhexB6jZ2lrJCE7dEMo7bI4+48Slpoh5yqJzrivMJvUTU8VoF8tPFEeJyiGu6EpwK7ydvWr744Ot2/MY6m15zIdk+JY0uLo0LxD2+W3+TITHbbD2B4nXa8iTpB+NnFNCbgc9jCYN9+nSyHiLX5SROpweNHqWdhmS1vJYfdQ6UZuEe2O1LPMtdAc0fOwWyW+MIUXFilO64E0NYiVabHGzaUeezHqHc3WNsI++ySMOo9KCKO6xji/UJ8/MKDuyKKMHnR8/Zb6xTyi87E/pPmwgarZKj/w7XSC5RcalJl83gv8WZzN0E9pGpbLeFL05iSfD234maaZSEvlDJM+7po2aYT3df+rLeIPnmu3Iwa/N89cVFiN8XmQcgIQ9bX2o/SwLv5dCZWrwd/bkf6MSfP9TBHD5S7c9mV4V7cwUJ1KSe4Gt6ogo/BBRebfT3KKAdIcFyZXXxp+wpEHdpPhzT1qXjDwHdzegZplciAZW1qZOg856Z2Wufk78QswkGXTESUpZePqzvotK6tfYozekVv28WbBbchc0DTBo/r766a+atUy+mpbnNk5v/jnsZyUb2g5l7TeNPEZXcsWXXMo3Z6uULbINk9D6Iy79HAfOZ4EVPVzRVYVr6k+MGyfXXdjCkuhW+sClmrUs3Q22+rsXJnzdfoia3iWjOV97ZFyVXEdzqhOn5i4CTxQPz/x1OapNOi9afW/qEu/MKSbiy/1rrWCFJCUbBppgUV/8dmVPBkWb4+/JmdfWFu/6d2LvB1+/F9uyP9+mc2Kv2+e88Gv4/VeS/S0Btrv4xR8Mbv5iAhZzO4GaeLZ4ZfjewdBb18FQXG549j1RjS10zoHnjdSptzYEpquNB/el8IT8Ux551RHGgn9pxm7Z2YrHZhoxwf9nbNl3YSDJzR+3vjqKkzS5ylLFtr+3g8Z2omHvkuxbvO0nuGhtA8nstaMyM2hFas0rbbFhLCvM+vEUSamsh05afjtU1RaJKC4sU3gZJungrSKR4Hrf557tT1eQMd3juK85TXjUZm376EOrl2RXyjvQiKykS765ekVDSJq6ZIQw+nBLf5rntxSVbHQUZOsFGUkYnJDGbD0sYehd4vllTYFpCATouYX6MO7yendYK1AWG4ykSuWT3NtrBUMzXPJ2IxGELRz9j5z+PkXwpGZj4HYUcZrbL88JJKANR4dCABUKRp1xhl+lwgS7PfILVmRvs+lIrOH0gabMgW4rMsOwPdLsNpsd2V0jisSPQnIcNz9PFrGOva3RHMkcFya48pOztDAD1Xd20WXLsKEvq3IBu+fIwP9LV7yOgthCFXzVi8bsJ+KvDVaXIjxDpJyyEQ9VYNCeRAgXdL1r/ekDiBJ0qQuadD0IsTdeUWnr6gEiKToSHTjfS3XpIIfXOkRAn393xAmuzgmwXHQU0U27RLrdC2AkAbfQsXhndra467BOrbLm8P2qUq3MXwpmc8+RaXjSqHuYp+Cc3b7mwPwI9lFEMfLVAAs7YllLaEAHDx9eh5Xl502hwERcAqxwJOGbNSPVcbcE/030bVcoGoz0DXgDBoRESed1Z9Dv7E/Z76dRGm1Pf0RvpSvDpeBYiYylGtEh9FfbSGskH1Bpp+R6PUIRBQuLBkvH9wsTAkAPje/4xFAwnvXcFfH5qCD87fURX8vQMa7GUhfC2UAyq6GWHBG1CzhdVVZOdK+Hrq0dGuLnlJX1aDIk4b0oe76ZBRzsQd0hkK+NRY80GqmLtgqwpMRztLYVSQyxrCLmOpNvPpYwaHX1DXMYBiQU1iagVO1tI6lUlxN7mmlEyHzF81dY1pn/A8D31yhb2D+VAeGysnd8WrmqL2T+fX/vvIKBCfnGdWlazJwS74sCT09U0qN0oU0jJdcaD4Jha1P7oHyi3+1rgEK4z6jz5HYLb/dLGK8pqusitCsqZFLfRcHFK0rjXDeTHd8Oj1J1nNInrACJ5g3UKXt5InC4wYfe470nE1h+LRvI1gsylBY/Nt2VRmQUFRMEz51yRYKBe1/kAIH6EAMoblsF094RsodTfvylUha7pdQnVZz7jocfDksrVusQy/Ny3cRHkEd0K2RN899zyGPskjXZle4Ckp5h+McU6H6+dGop41fNYVESHptdUgkwWkVi+ryjU32dI1keN9/fJLj09TLEOZGlywzYiz0bq1cEZIJVbrIOnrKNbjsTb9kjAkGq9RZ3V2AKQImh/CGg1DYDFJth2ZT5HsnlsDeWjqHgEPHDo93EDvyYZdrTAegrPQkBYl2vCm6cFdDKnR6iwi22j9eNi0LKOkOAqD1pePvG+/JdlwU6q9yS211ds84jygcr/4PPjZ3mgG3z2EInXmidqfPl9k6u1hbz4x9kq/5JRwF+9xVLpmL0vFXeNu1NtAmYc3kb/fVORPAdlOpr251P6wuI8J069rDLTO58jfxLekUCiMTjmTN/XvrocFvyHgOlu8fZf2WFCXIKdDBnFc++/3tKS+M1J683Qe759YS7oHOKtPZgQP5FAp+mcO0OJJDnrH83/rHeT1h5sJKHQ6cnfawHHzV4z62Z/87X59xAIe1b15jK/dX+fCxi+PctcDs/Gn+um3vrC+mWQZtbcfKF7TYm7KKdgXu46EvAVzQX3/Hz0Znrf3v1Z3mvElm23NIf4fPble7sQ3FnpieZw817+pPcwffe7T8mFJL0/pTu8HleT3szkj+iPh3rRes/EHf4PAb9Hw9uffWaW7qr2p8Fe4f+DgC8lwtfnGebHjSCZJ6RE0t3dvWEePAkJPT0sWle6urWZzrepPyoqkhzOD8UcAuniK/o4bd1LMHHM1Xq79xf8Iwmucph0pu97g//pOp2Enba3zMl99UDCT5TWGTIk5NKRev+tqkjeYNj/Kw+F+P9Dxv8qARVBXcz/lHMBf/WOoK51mMJzOd20qVufRlbsLAWe1NvwYgxijV2MGsl33W/bbDlvgb3ssYaLNwt5xg+Nw97Hcgft7ZILBYhpxBaVPYPL1rTbPFuYInt3YwHX7XFF8uY76jSIww2uhRySdLcTLJat5RsclwdOUt0WR7Yh7Qzay6wk6a1cD2yX2ic4LI9rIVdXocYcW7tD79NNWzxvTce0t3KHdjfuSNbkkcHmnWvAITslQn6MwpEdTtYRnhFDYj6MeceOsjCDWgx9nnebc8Q8Q9nDnTqOkF7M1cD6WW/CU75EPL9OxYxN2s6F+hxwUuQio2wwywNc1wYSVy9jyux5ZEC7OdlC8VkJlD2WogBNkFskv2pEYb5r36Anft4WU46krt5yDccp9YVi85AtRkzaQJcseZuTVYfkPhsqtK815s/5zXvmroQ9NOvXTsiH1LTY55rO4Wrg+zPvhZ9/n5Gk9eS5FfJKOPdMFQMdaj3fIxaeYcbipVLBee/j85MaUWGft7uF64cGbQEzOfpdBFQE7f9is+1/CQF/9dYVTpIvoNjwjvPrlZT0wWIHopotBP9pZUADdQzAt9tzG1eA4Vj0tgjsrewqJGUqW1RTHRnSZFHyZK9VCmFGvIeQuT2J6FmltGqiD4Z/TSJwGcCg87oKgcdei9QkbU+v3qyDNF4defSkm4i+u6MAyfw7opCvTYfKci1DPOwVATZ3e6Af37Ehvp3PJNnctJ4uk40DWVUt2lBxaUkXiTyD+H7sCB/JVqNxkm8hzx+9EHdrBlgXZRViOR04LzbzgZa7aI7EZA/CT8ezQSd+VkE6c2ISv9ubQ1e3GYHAXh8wvM4wfA3kHOPKxeTV8uP6WtPNxRXB1+pe4OH6qtBJv70AGQ2FhONnU1PDi03MrwWG36ds0pFndrsAvS9qHis5FWl/xu/LCt60ybhpNDpjFuanNMH7X3pyjfmNQYj/7FzO+/CK91/FFKpnVwlJx9Y9pbvTFnhiFUhYD68XKrYhmToiec/SzqJ1PLPQ3w98fmxqYX4NmYbpWXb4/I6W8bvCVaxTovqPhxf9Owj4y3cELUmBDH/kZx5vFQGJJR8DqOzbrA2m6/47mVfkSETa82R92BjUq4BBNM4eJDG26UB75WFAPBGQdGGiDSQ7XjvYX/bXNnnXd/z8VhOwDpQpjzazQ00nSZxCnupdy28KpbTXJy+IeNq08XUy76m8iueQSBmSZb07jrRZRgKE0+QjhIHiAN16pQVRIvZIHPUhUkU9hVA9lFnr33Mxos3NfkG8YB2PW9eO6GNS2UhS+0b45Xiy6Pogi5C1+VNI7LDIaBdMDOCX7atNnPvZopkl7iCFVcSTsVzU1DZz+h31PJDYc68WnYmTHKDbfzB9m61DkzTUIUofNyzjSgH0E6wA7Gf9bqG4IsH4dEPAXxffv43uDiXq+QmwXrvHNuGLmUPNodpBBkYrRLNH09P1TsE6nk+PJBpXWEemD30Lfh86PNq6N4s+gVlQUfdAuEowA3erIIQQbmUbLWCNdZooDVSTecuj4a4O9BHFNpJe7klS6RtKeX1cQrYi5zaS78pvO2gF65Sk/innAv7qiaAkT17+PFCmrfdokRDR7ib8PRGUPQ8GqSdh4wv6SSXuK52IpqaamS+MnSJ4D7nszfgjnfzJzVNbG4WDZNSama8Kkk6Ch3wYCJtIgy+b9lIIPmtnMKXTZ+7Pt5JB/LWkUfNhNk9f27Yq+Q7hDebm9SKwtatp65SPJzVPziH7ORfQvU9fDtmvwqcva4Ek2M8JfiQRkYR/rQV0n8K0NkXxc/EXqWnwwMgOQHarZvRF4Lrgz4/TzIze6xBc96q27jt8GuYlKp6+kMCUu0e3Gs2SfQYfKaIKnrb3LeLdt6KvZucFt6dLHcjt+bz76iPG+334SLa3EKr+52NrrSvskFR/HQ3/16EQ9jX2RnOWFEhK8bvW76+JoH9tB/MirtJ6tuOI5vFlvnyMPpComo9kq3TMj5nRY/oqb6KZ7+Utx/vLFe5OdtPIvBnew5/NJkg85YYkXwXm0Zeip9K68WqimH0fvvzXVdSFULeRsGxy+/hTu8Hnl3uVYoa3z8N/n1dq69Bs2v0rCfif1/67BJwJc/WPmQj6iyet9cfBgst0goT4WCuFDemVwu3YbHhe25LG/FyroFFjh+RZTzQmSrUAz5sVtdkjaERGZOUGl4215+nj01vsPLks4HA8OUJ2dDgwzRivUJuKxdNLvbaYJFpzOPpiTPJpFFHmXvQ3dH6StMUrYDUzHnf8vFkf2lxZWTUrCuGCxHqshfRJhYg1bqzDI75vhWwFhLJuzOZQ95ODkAe8E1k+mdkw9NOCp+czt1ic1m84BCzk+cu7ASN9qkLTciTQdEwNNgblAzrp5JHMOF9K1q81H+4XMW3Tzowd1ghRDud5kJDCOSOJC7V/QuPsbCFztkxhckgtOEiRy3NpRQb2ao4ruH3XUqbGJurZYn14wsNd7knx3iUR66CtMT1bJPSorUfW2sYLjp9HwoutIBlMWr7X0F2EmKQBBqvsNFdruJdJTYqzgo2UJZdLOPlhSoo9lwd23gwV9MeHw9NqWEesZO8N1DKGJvl1Z45sN4ceHs85pneSzwZmKhWHln6ithCj9LetBcQ6pUl/zCjgL65Tt3wVQGiqGG65GyTJdPtGAj2XSCo+uZa0k/oP5If40X5Pf6bUDrLvOp7zkyQTU6npOLnakG2rYxs9Pk/sitYzCfxJ/myjrKgoLWdvC8qJUwr8sxkHunxukHwTBcNffj7VtM0qJFl4OgvJUio6KhxDAHipJ8K3V2JROcydn1FAOFqTiPajcYJ97g9C9Ha8iIbLeAdB2avEF84Ybl41Yw1xdL/yiNzLgd6SfA+ptnyRZFquIkr3gwuwyT9trLDFQJthjkTUHYFH5WSd0WsdLKFicUn4S9wNSNZlBpEetm3y6AqHBrV7Bb88yTx+G7eR2t/dBeNqfHE+ydWM8u2+B0M5KTzg5t2ger7kSOTdQeBUqvofAm4mTySYMZeAkuB0wnBZvwiJHoklPclsC3vfPJPocsl6WkjkBjxUQp5s37uIGvFjB1U7aYR4ISolPV82FVR6j+H+wrQ6CltsY+J5fCFx/RoUuu0x/aFhP3gcbXKFrp5sA4Vg3NpE7TLxt4WrM1HQflU/9adNBA23DZbRevcQ4mfdabRIkHC+ZiOp0i0+g6dSy1Cszi9k+/6GZdDSasjK+1uIX24O+Dq2e0FbtyTiz0Ehc+80BX4Sxzax3pOBJo83sv8Me8617y60SuQOEGXereVbOAMNZ08LwpXYt5HCbIvuBSnHMvM+IftpI9Kz7zqwb6QPQtL2KFWpdoZypX7nsm1eGYtl1kI4lyTiF8PKoaHrmBDQxY3HMwProLHPj5AHnxHrLMqSaitrA7vXOBOS1dGu6UGaAWQvkPjPel3Zd/HzW3knxLvOsehUfRQQRtOOJK2MJPwkkxGCj6WS+HW1O2rnUoKNQPUhSbceDEpWiwCWjY5h7CvbZbRv4wTKEGqS0NXgkOPLC8CdKec2GfpEpIvzG8m6LK88odWXsIuNA/EzOwvRbtUr9H7VOwAHAiF5sZ1Gr0Z8hCpTOhI9J0jybDK/QKhUHYknKr5/EfQT2Kc2tll0Punp/risIDEizK/ojOS1bpWHJH89CF/xzW9bC4h1ShJ+1V+Vf9rR8Nu9h2S7iHoLwuU7itUtlL8JuFjqDlE9s/M/0Q6J022ejvmeSTtfyqM5t+lC00xJ2t78z+Km/U3A9HHW/DHQDRKmt9ognb/9+KPjmyQUnAHJ00uar7j6koB6LeF7jt3bn7+IJqCX8FPKRV0Bc0Bvg5m7p2YV2+UPAb3X5VCS3WL18V+WoAj2i+87U2L74YeAjh8/R3NXSr2vgbnk/rg5dISvG8mfxyejBeXqdWY7EUIwr99RSnuCJNwcPNFXLt8/BNPnQzEn7uLtL5Yd3s/udcjIuktUXzlSJF+QvDLyjveIydCfCHa+8cCcSxxhKL6nrcv1Z2/uX0X0NwHTUrdIfGju/uili79HAX8IeJ7NWydbu9TcbSTBV5OXzsOK7zNzWxeCPzZzTN8sRFImt0Xpf1RxjoSUkHSX6fnjv3sNSQvfibKr6HP2x6WFzwNuU8MkR8yf2WyJ9/spDhbZrhYz/7U/atwuDc8x+0fx8j/SN79bYT/+Kwn4n37pv0vA7zjAr9pp7U9bC2gdu/C7ds1ps0+/LpmqXR24VgskoHzG69HOnnAWUrct7AFJs9+cTDjlj0Qo3qZQszMt53AftVrIHkdFY5OVY8C9lTxehHE7MPEOMjxAQ2IWz7XCvOZKoCerVMhOzclg87etwKkyCpLf8zOw2VtZIjnXDUnreA4scO9XOHvntVCcOyQW32NXfZC2SB7/1Xbsnk1MaJ5j06aXdtYxcp6lcDT4nuRXbIRYyGYGXMdVJGQ03CrsONUMuEhX3maXwyVjUaWpcMy432YLSaFM530FJyYWSCjjpLH+Up6hXUGOBFTOI0tSbQptt3WRmK+kZ+lJ9OE2O3lCOlhRxHR9EkFzaG2Szfw4Yky2P/CY2Zg/71DOfgjYMDlqcxCsjO0mhgb3u5rz9DWklNmvdwDXiGc83W1mBotGtYOmXzdC6h+R3Epab6DH9OH9F5bDyF27IyFFj6TTdC2yC7tyuCcffL+jtw4rBkWA2wrTm1nZqma30C2huzVpm0sbC34bAaWZqvyqEYs/bRRweWiukGvNu0308OxQfb18QrjpF0LQD0ikIg+QSN5CJHF8VDua3CIBAnH4kNiTNyIV+amE8vE4tVGefY8uvxUuxMyZEQ61bzDeTTLYPa1aiJ7lsaRSc5QhbiaPlt+li0MXxRNgb/pDGznhTqH7bDpAFsdXDEezzqH1kFeYnqMiBPP6KVK52OgQFkcBCZn4JduUxx72S0/lkKVySRl1Cigk99nGL+zL6DXNBUgO9Yzzz0zG+9vUNfB2pgiJM7931B/yDPbPVhH4aGYZ3cbXGApHPpKoWj4cetzOH5CWfU8SX1JL6o4YjofjZCpEVyw21EhNJPHaxvDX5EguZko3cKJaIaF50DKqnNwW8lWGhDzZ7kiMm9kDjR0MTxMdyalG+Qx2tML7V2aSQbvHDMnZzu884u1mpMvlaIE/TFMhysdSo7Bw3xAfpQvhy90VCayyEari3fNoukOyp1ZuQZWze5scz8+O6s28h2oTC2jcz86gQX6MIdpPR5Ks6vz3jVhIkiD+KdvB/OoRi8/ursPBSrHMNdeko+76LQO0zkzwd5UNdF4ePfArXW7jYzpkNHGoBhDpUhvtFjeR7iX3DKHgX9qkO7sO+SzPOWRyIAvJdvUqmbxgWOd415D43hwtqj4XBvDiMvII8TJQ7SAdoVjWL5JMnmVN4bxQIOqbm8DVM9Fo6QV72K00gYT76SFix8PMhNi7yiQxagMY6EsBQnEm8YBOLzVdliOWyf1lxDbg8aJsbN4K7Iur3PK3mgJdTYYKP99qQiLrTker9FGDf9tpPBGsvqfy5ZFBbPAjRyJW30MWrm8orvqVJDdR1eizn64hiKwlz+cbR6OdXgyw755zEhly1dNzueewjpGEof4uFVqvkWjZaew4f0ZORJa5FICxCO7YhuTrkeqRt0SyHp9Csl+uLHp5zyrAbn0Q+Hy5tajFMgbpbpEK/PFEUl+3mwWSvOuFaNoUBo3pcQI+c25CXLu5RtVqY0N5c5F4ZuYDW1inJxTnSBJiAe4DvR83JeSJI7SRWyx+21pArFMz8U85FML4xXVqvN1U/1WCwf3SdhWzCFUdlt+JoM6RIbkq7Dd8jaQ6Eq72erP6LGpfU52F4EhskpkgN4O/WEwn3CaaM5jPRDXBma+WJJhPAMhr9CR/6tVm64vh95y8xjbAFI7LNlDasjb379XCl9N2yl2zfVmkGPwt2I/AIGA9n2B6k/v+ZyKoLcBhIFtnOvPHxWYueJvpUzMHPxyRZGTGndvON8hSw/ROOtMk4Gx9kRwVJNzLwZoXJMFTNA3FjsFQDjrxrw4SMjEwffMZkiqIgmdkLlcryZ/pp4ngTmq/J810rQPb9BNi7wCvH81n7k/fFX6+eUw7c1WuTViqNpKML/H3n/o+/tkR1JYfh4jMlPPLf9+XGhI1cMYfAs5prxLPSSrHTHkh+QKfIpmlBNNT51vZl3fWVHCiZFqbLyes/c95O2+9Q4ykvB1C1Z+vRHxeivwYzVWPxNRMohJXgy9Jm7OMJA+WPMT0Z9ibfZ9vO065I/BnjeJ+iv4olXj90Pb/yu1g5P/Uof8uAWVZEf8YAv7iEQvXMXZw2VEkhGMqBiPNKYb+5iEB1UeqsXn+0OHRez7JzM0pY9vD3EHyzTKhWK07h+3CnMCx7VqCgdJmYFE0rqC9G76Q+S12DIcYu8KbeXeEdK8pPTvXGP4+F1mBxX+KxPKc3RRuyr0SMuy/Dabm4hoap+x4TrDrYP6bD3DqKDYQAkarbCMeEzgdPI/kBvl+v3a1sGlJT20eKStg0mvTwjCSmqfHCdFYOK0s6OJDyrPZRy1Z/uoY3AIrFlI6pANLV28K18kJhNwU+oHNPsoA53q1J1l+X/UYfVLskp5uSfLD4gJsmAQraIKDJ2RpLDvfiZwJElUGnmGsqTE+YUfoPdlFUot4f5u7P4PjkGL+1LZlsWv43eF0O0+EbNxtDHZ8VgQOH3cnFNPFpWfDbFPAUet2bb5TkLSwUC/wrDenNs0GwWHbZxnAacqrNtuvs4FJozaHKx2B5NsISVcp2HXel/RE8naJBKbnEcn69jG9p+RiMVWJO3jURSEUfMz630ZAWV78MecCzn9xnar9VIdWyGUhsk4YzuWT4xR275dK/NeI4ZmSXEtI13Qh8OFSGXT0rytIEjZr44d0d6hUHe+wm76vbayO04Hww62DYH5SSXwofY3tg2UP8fSKBNrkH6BMPCNplvdPG70330POn/sOqs/2wxNHnRjUxU4HzoL15JHSz4C+ntcH8PkwJ/449TtmrV0PYv8zF5LzY7RY4c1nUMiKKoRyiriqm/4J+/QiEn7dYv0JtfMa4tVZ5XEopCNFhH0wvIynQnKDofwS9gz7Pp6SpGV5RGcndsP7W2B4qdlfQt32Jvj6e/geajH09GgUHKLmYfLCjjC97eY5wC7bqG1khc+IBiwZfkYB4bxzByox9sbvO1944vquSJZt04N3ax880c4ZpZeqILAjxzfhUZVG1Eg2FwDwR8xfsxDpN16G8CBVnM8eXk1bV1rh6/mdxyYtLHrfJyYEj+aJJNZvEU1JEGN6SyTeMsD84lIgQejcFpynxLHo2XSPkKoSklWMi992LqDyPcD2H4+G/5cQ8FdPBJXCtQNX5mo8TqfrmppZsoFMHGZCuL1gGSpW2O6Dt58KGHo9Dbr5zBzgi2bBI+1SZnQZBArAdXoXovtpUpP2cXuDr+hTLIMfo2TFJH5AmiQnJIkeUiq1SQSV60pYhqxMoSFNZAjqatbyvn+IdO3rNgzx9iXEWhtb1K8f+H1NKXyPljAs5hzj73rdeMr5Oj1SNrsXSwAzlAQMP7OSskn5gPA2mwlxor009sieHgDCjUdhmyrUaBws47q55Nm4dmvaKKcXFBPdaHPRvmKdadwXkkw8kbicIyFFy7SgnA8PIVnUD6DL1WcPnMqMF+XSc2i4fOnQD9+dua+3A/aj4SrBQFn7kEDd7jPqba4SFI+6b6NlMmRkh1EzsEDCMv/orY5623MAWacIQjQ/XLCOL0+YX0T8IFnXO6AbK7tCESuVwLPPwWFZvA0hz5tHyx13odH5FD8f6e275Ya8EGnXL3Mo5v6HRNa6thjMgilkxnMiRItiUKjaYhuX1M5ciJeL3W9bX6tg6Cf9qr8q/7TtYG7FRQfD/yAZzv6TmusLN34I6J7PekmCWzP68mfUW9/0pki4c9j67+aotq67cQfzvZDevrjppsLPWsA9TxmYnYPkWht1T+h8v/An/pWQkAqDZur5gcD2zU0STDpNNFWeTH253evctyX9O8PkgJAJudEGrr8vTa9ZH3+2g3GK+CAS5YAEez2/EzFX6oGSnYG1aeYsZ9yz7i9KvIf58qdPE8k5Uw2DGFm6hLXt4bU02yvmYdmmYHe5LoRW8RxMpZiqvnB1DcFXOUp1lDzNV9Yhkvc+vkZSFlibzWQ15d6m9Qfy9raaLzs3JGpBpqKpwYuCM0kNHhDuO+TviaA7iXjYXXTYWyC5PvdqQv7H0fDT90MVnDyoSjN0z3Nf6QP8fT9/jqZ7MzV/sfV0AYZiP5rr1fniT8d+0bqacchI/t7p4JAzEvuj7am5arcvXwvIhLjvFEkKg6n6op1+ycsOPXFm+H490vUWpLunmLc4kfzXW9B5uPV9Sv6NBJT/dwiozOV/PhfwX0JA+oubgSRxTnCOHz7PTUUp2ep9rOAIi02bL899ySb93ILntYE2ozeJsleHRKzfVdFmGD0qzHi4G7icohNJI2WbsYdLbWi1JCD5c9H1zBCOG3iIT5/kF/GasV02ARhkpSJFEKw0JiYKQ+JUSLbDdR0x0Rw9OB7f5zaX3cXIhCZ9wkAuSMC90pVM6a9HuIDnt2m/oz3bSw8PrmbWk3T+xu8DY/6EUzRtSF63YsZGEiCZxk9B8jxykJRitoGD4mWkoHZvMG+82nDMPyFJh/08YtMtXcBlfa6RtBYSj28rHQ68P5B0h29hyzD3oc9vmB/FVu7YkGkl1MwOhOJGTx1G48cXNI0U8KwtpZ4JjM+h3w0nnk+umcjeChLwYK1yJNvz2rGzHG/gupP3bX5fKsCWs0cLzTvaI7G/2710t90dbrLf87wXhA5/SCvglpCDkF/gan3z04R7JoQkK1wkYbY9nuD5Li4kvR5bjd2KJYGTjywvErjUjE7fd3i6HZL7+sh/29HwWKfm/7zM/t9CwF9cpxYDt+DWJpM2yaVUoxsZw7u95agknNmuRePV7AWQbHQhdzuvpHaC4SJfyEobp9bQUXEzX8D+uUTSPOS9RqSomUNkarqQEW0U2WFRSVCdHmfO5VGgNB2kDGJZlDkf3blD65UnA5Q7BcPD296iY6F+twT6fIT4MF9FdFQ2E8gKUxECjMuAXa55CUW003k2J/j9a3m/hN1zqRE/W+aUnr/rkPIunpP4thojNjsXO9jf5gZJY0uJ6Et2DdhZCvawu2pi0es9RhIKiiGkj0/h0GRbTSE1nAv+/kfP2JUmCUSpPgqJPX8MNDo3F9hXEhPS03Vv0Dm9qbBLbpg/+lqPGFdWL1jf7kobaOZeoyuZTSD5bO8kvs5c5YeAq486CvHdzEQqtF4A+UKekWioLYt+svcMCa3NOA/63Uj1w5VBtW1rIalNvWZput1BuLm+CPfcQqEx22L4P5uIJO5ylVJ6d2sohlTkXH8b37+BbkhMTdLbPNzh/bqye4dSBZVwje9+31pAZa5K/0jA/0cngq7XPIWbK2GZquoMy5wk7WB3dWZCIL0eGq3Tkwx5r5u8iAw/YqN0zGEnZ1PCt/OHQiePlQW5HI08UatKJM4+JTBs30shbfugZHMznkIczXsSRX2o0WC3OkPUGCqPn+sCSSkJ2E85x/+vvLfpWlbX1nV/kAWDAkqRjySCgtAhfNVAFCSoiKjorz9xjtn2WaUzK+/Ya452ijZ5Ygj03Pf1JOl9jdjzqhtU+2YF3CcuISZXy5hU7dyCyJ0jFpK+kWgZhS2UxdoUuuCfJXodIh8y9S2z4LgsgGTINCEdBeok2iBiTgvbDipUWbgErlQkNhMTogcirDhkLxGz96MQzvMF42LTlT2J04hC9Hr1PPn6tUTpIj1BPo+/LK2rU0VW+40E8eBvcanedYe+NtiG2j5YLFNbcb1FXzn4/urLAvsjxmvf7giUQTNydmVVg8+kjMDWRonF8bDNyfU+b6BYhAqPa+zkRGNHDaCexBxzdauYbIfPBkoUnTm7vRqDKt1JIFy++2KGfBFzMfPFeO7WMorT1WEkyFWvcOzuS5QIdlcokuceHO1OjJemCYSnJxP9kFZnxY1of2NMrdA/pi7gn9YpbTpYQMjewlG4EPBVHNYWmL+NoHt7p4/4urDkYA2pgcI+0j3x6g3XQLJ/pcej6WRYWrJcBrNO6Ebwr42gN/dtg2FEPwSzGhFjDdJhKz0wDtPy6ViVW1NwVobFo9VpRiz1ahvgqg+BPJ4cVPiRvyOwBPPzEL/njWXsbvyvohAueI2Bn0drHqzGx4y7zeENuEelEsyEHvF9OL49bM42n2ACjHm4WzcevjUC0fT1BfNgNXsb+OUHAgHvhSH6NwkknD9OWqD5kYmjSBJIeIoeJrhepDOAcDLwQWYb0Okvfc3OCzSsb3XjV8/XQDCbdAMfr/oG8MDF+JQLgWj/WgX8qyiEbtQTXu6+SoBu6hzvX+/x3xtBpRPSuL9vnp3lOuU8UM+FiYNx5mvWeXoIxDsxg8FV1wmOpt0YfF7LFfLm/bvBdo9NsMyNyQKc+LG1mbcokLevOfOOM4GMz+40CxT/LsZ/Gt4SDk6uQPpxFEh9dQUip+WwChbyRrSf5IHzX4mAyv8OAgplXf5TMoL+8bqApvKC1uWACgMUjRa3bQf1pd3y0jR7jZaDGcIjnEW4bL6biTpVcYQxNStcGl3S0Xv3Abj1ixvOa3AJ9V4TwEN/R7xgA3UolEkAV2cT4pzfS0KNIUnh/BVIVS6Xck7ZzRHIuJBanEXdraczPU/g6kOPiru7rih7um+4xaqDC/McC6lMw/G3SiYQ03VF+3FyYfC6ygMv9c8NKLoUCtT7N0dZxSSJtvwipFraV6gMl1pFqyb2oNnGAglR2gMF4XaFPT4wVm7qQqFmaxLg0f7MsqC3G1ofLxSee1cgqprnBq3sSwZnAhEriiAT18+bM4yvnOHyHm0cytWtBl3iJahY6bZDn0e+hldd3MT1fdHQKn43MKhNiYqErRz6ZYkPfM9qlPObM9G5bD7gvhRIXOSn5UjP0uMNo/YcUFnLSCCu152hVWaif9NRbWjjCUQf5luGctNSCR3Wxyf0i8Mdl9uWCKTVQ/F9sRSIWswyiS7U+xe6AtWoJKVA8r9LWn9Jdv8p6WCWf1haaWNH0O0rA+VGoPTkcl4dIedozaJHfQJyLOYmVJvK4vk1eOeU7Pe/BO4g7OZwnk3EYq8thMfog1PlXQtkrB8bqM2nuL72zF/KopIAa649SuQzFkhkpzc4wG6NktUwOCRf3oS95ccZZza8Cd0V6wpqfyXj+DlkHrnC4EEIjoqjZ25INC0Fwpwa08LFoQxzSo+lC/Hd03ighcVEFPbcAZspMxT7j7NBO1S+4DithSdYL5SJzKOnsNeTTIR97Z6i/+l+DrC0RX+714GIvg4CcclqQDHxDYM+zqs7hJ9C4slJ9ydy9q8ryFZnYVeHk0C8Nj5g4F1isWIv1SLGnOsHnPeooMi9ByKG5i8bSn3+4rEy8w08aDsRyYeFxJLNVm1IcNpVAtEkFccO9AIPUGtBmpxWOPlEWk/m9yKBU8Y4Ym/VcKjunp7i/jKByKul25Btt7tAMXxVnl7q9UQyez9CsngqLF05hpgjL98Asn4pcGN6zwmZr7eSsK+pzssNdf+27IUiplbyP2UV8E8jYGm+W3hFHhbzVr4lxD6lAru9/e9s3VwndCX5HhxON8oybz0ZVF0vrpBdX7qYh3e1Rw9NKZBw1Uq/dCW+h5vR9WHwc4KKZvfN6dwe9hBcHwNin1jEVMl/dannR51nj/uaEFVGPrzKucHKO6s7GinuFW5IUlF88G5AuvU8BCEmAgF333NFg4+YZw8yprh4S1ZFX+2mhPKwl1G0GAdCpCgUyLNSdZQXb7Oj8RgpkJQ6xWVUbg2yZp8tMFO3cZ6s5yLGd6sdhFUo7u9zP/TEec1LyJxyxCyWm4oS44QgzpQlSj+nN9C9caBwk6+e0BUnEDpyO/hwdz8U521uNLSVdwewtPLLIb29NRpEUQDRjU4s3udVj6WTFQq7iQSyhfrgkZ2+egHsT5q4X0cFMn+J/hTnywynT3nvkfvrk0P6YR1n89s00QCtZgIZpyVOEzx2JHIiFeClCSSX2Shi7FsgYEW3ZqmbfHoqna0SAulKUF6va4M63nYO4ckRSJy0499WaEXElPafDyz8l2QE/dOrgLplE9j09W+VLHvl1lmrCZjdTEZut68V7G/8VbCU3yYPWlfPsb773oLlZGrI9R9zgYyT+F7x7joK+HGUrMsUCFYbC4FcmH4c/HwGAvHCNeZwM5+xpYVvB0ghXoFAb565FdgyBmrPBULRu95jbaungOPMYkEa+pP14fj6FwJ6u9jw8OW11oGssl/Rg/27wobnq38hoB/P3jFe0N0y+IRYwFMqTB5Wj+4GLH9FGNzh7eCKHwrYpEQgF4kDgt1ToIO+rX+rZg+BdK/5G4O/inQeal9w8FaWt8JRGgYOqtYgWO05AeMyN1GERtHe3VqL+9kvTQQfW+/+JwK+Pm8Fn912HUi5L/orK57yV0bQz/45Y/ua/eoAemuBaKdejO84ifbGi0A8e34wMSBDIK3yS9ezuhw1vG8v+oR7JaNgry6/681TZdnbnRxI30lnUX4WCMlKV4fN5mWh0NPE84tqF4NxnRko0BrR/vqXvkaTf8hrosD7r0RA9X8HAddo8Z/rAv6XICD+wwhISCOLAJUinEtWkdO4pw8Y27tAQD/c5tTPZiXwVmW8lFe2R/3xeYHzoB5Z4QovSU/BJ4V2ueoFgoxuT+9Nn8JjTxkqvuOlp5lLE7jvmggVh24Y6RMXFZydtUAcSbpJtJ51AH155CjvvExIUZof4LkKHzhnmUZopmcfgTBfB+eb9cWhBp7J0EmfiOfHB+2o4Qoku3dctNsFWUfZZ2nBNdYuvODtxRNuvGjgKr9qlu+6UaFL1gVwn/02dp5HRUi1XKRCGq8xy3u9FIjYnl14sbJFmaTKEuXvpwfDRTkLu/5UYnrP9zW8cCuun5mOR4XyXeHVrmOWLSuBbDbfbKE/yCXK9rWd0++Nz6GXhjvOmm/pUEd5NPDip4qXSln2dFsmETw2pwZls1UBdBd8EJzN7IyEQ5YJlfgawXUanyyPxi6m7re5w9P/nX2cw1ahq93Th+b5Esi5A/G8FLRdwDM2xfjdN2Sk8/XHhd6aMZx7eu9RqT8q0OfOWdxvch//NgRcI1n7p6wCyn94I2gO6xJaVGOWK1AAAW94QMEigYCveeDQtbNikGhAWZHYjUHtj3qHstgIZPscBAIdzlEKoaxLiB3tOiY3bAfwpMK+ler1W1E0vkJIduMDs6SVJsKjzQLY4q2z3Lz9Moa68g7asTdQ6cd1Q3Pj3UPrR2ue3qrbRHT1VQCkbxWHaApjEQOfFaSFQXh2NkKNhmmZCERTZxi0fJeT7DyLIZMmgbSL3UfYSQ3rUJ9PFJVrTdyf0Yt38LjyNyyXyjmQXdNuIXvb5Jdy6aCR3bi8AIueTx7T89RRUp1WkHtrhTEjr2Na7PQNPIfUw3m41HPqVIEDXAoJz29m09D0MyyBSqEqpNE0CI2lJUCJ3Q+KXe3l/HUW0I9NmSV7beWQTzDcoLCXGmfm9T4SR96J/n3YnCfSah8TfKIC8bbBlafeFiSqdkyHc5AvWVpRzSOMtwuI8KTjkqy0nCS0kCH4lhpjd2YKBK2jEg5PRFDZGbpBq00xg8MgmbzMA+3v27S2Rqry/9dVwPnBfoh5sd/w0nqr4h3eR2sIn/4SgyocEZXW3wbSGDksu/owUaV4IvHM7ybO8nkg0dGY9wCqovxC5tXgrYkKuL8CmxfCeXn0HKYVFD198qR0iURWF92C9tuLy/xac4g2oex35huzDNsToa8H/sLjuZhzNqqZRAYlFb9/OyIWGWNrUM8bLMhF/Ip5OUKEnverDjJ+V3j0+e4mUk80g5xji2eTHsV03NkUmihzcFmtf1lxhy3AcYAtLx5CsWg3fFM4rE82y+jF68iUfd+QR/0bp9EjJFTpM0vo4GWF2PIsGh+eQQDtZgJccjA8enFRDM0Q2KzcF6ZDZ9eoAeetfFEENTT02A85MMVHKJ28ccK2t4pgl+7WOLk3O42scoFw4fjVUZbUO0LutzaHMksMntNhbpDTaj9AvNrdOBvWAoE9L7OBXxMVJR7eAylv4v6u1cvkeftDxv6W6nA8X3VWhOcvUJpYF6gGsHn2/Io5q/7sHAj0kaCs6mZ/3+bqNVqr/5SNoMofjqlQXm9gf0YYB0Z16ix6ZzaYo/orCmE0BHf6QQd/oBYGjvQGP+zvGKxZMkPuCZ8aC31aLZjvFYP9hYB2fNvD7noiGNLsE2N2RBbgsyOQLGv2AsYyvAVHxBCK7NusskjMCJBwZ7LgVAYTHj5BCUTOLQSX8CRZOq972MW9xLz1CmKsJNgCC6U6D/JdLZDr+dL+XRRi7wtE7RNfEQiGCQr9pzHiZci3gO8OxZFq6A5eaaiETUYsHChXneDsHVjgeleLRZ/fxlLfksX9r5mB4cQhx0Hs/pYf9waPjil42F/XNmzNnUCs5UYHvK2zLVihLv7+XAhE+3c6mN9GUPRtDOxq0TyYKQ8dw/97FnBhHWZoL+tHxTpvMxO2h6VA3nVbA7ZVZgHhZ4GkulXHGNiwDNDirfH946RrmG4ONnj1ZPGomc17AfBi/Bdr08Dh8VMbeIpuJmB3jlH4DAXCJvaagM9+6+n9TrQn+9dZINvY5GFHxe/9NyLg/xGt/7sIqC2kf0xdQP1PbwQ9SHNoyYcJpFtuR7oajx+4v+9bVN7u6kSXB9rCRT0mOBusW0c3cfiEW4BPvGi6VKIS2x7gtqUDz3R7FFLz7g7QfCDB+Rc2Du3Oz8MPuWJehgcXaHUuznANBYKUECgCIasxgZ4uL7z8UsWjZi218OrUJyvOndfT3kJfaNRUSOPlSiuq6BsThmHJUDnsUoNekHqAVv2+hT1e2hMN9aUL5zu64WwqLx3F/fEGY7FvhNT6T6AxgxBemX3CRWzkPW06UyBnrSW4NM2VRrfDLITLjnBUlM9eIFtyD6HxzgIJ17rSU6Nb3OC8vaQ462yBkDdPugs7bCQ8S9GN0O3diuGebGpWHhq5pzw2DBjK98DzU7CaaCnfGrjx6Sik9PUgdBnsU6i9u0A+fRLjXQ4fFZ5XleOyvdyAlsp6CY/18c3zOYlHuiTdG+qlJ/qHNoNH3Yuw59fNOeOZvBAWxtQFW1wyY0TZwkkM+gnPwe8sZcwzdXAqql/PM3iFScvLS1VofxsCagv5P2da++8oDS/96c3V0Wp9hsunF4h3u98lYoRfFbIpXjN4aXpPX+x1AbgfbZ5nAXRU3YlJuph+yMGSoKF+2Z6FnSwUnMjyuyKfr53Bee/ZrPgAcujbfR2FSJVPFpPu0pDn52CIGJlMnEfZWiPuGYfwTL4Y535bKxRj/QvDptVZ+RFGmBjp6gIpB5UJof1MtJUjB07tIOy1EUU53XSWaL+sZyyscKmRfHsRnw9HjMuDYwHNd7awd0vNYfk3247Eamgs2js6IgbOr5EowTyCgpYCEZeFN5F118qQMDYxdig/hO5gTaFTzmsRHLWw79VMIO6l/NWqtF/6RI/svYfuZGyYMKuhQdG8VYUVSFQW7Jmwq1bkZxCbO4mzo+bDX6uAm9JWefrYrCRCT9c3hDtVx0V6XlXkKe9KiC7az64WL4OUfLuAUG/uYrQDM6dH293AKBeqQFI+juRyQybU7WSyYnPSNNIfLQPKFgnEhqWw9/B6tRD7exsXH/+d05kdEQiqG0Z5Rf/GFQttoah/6sz6310X0PrDMZV/dQnOYGxxLm/LiqheTaCNgyULxgaAGmBJcHy4Ls69VjxTrn51CPHOYmUh2IqGabSA041oLHE0X8P35tHCcI12Qtc+WKOnz+4OJ1RNOImVZCS8Y1sYTm+MiiTYO8SR3ieos+cG52xrNPTUYqGbPjLFPB0oFanU+fMvBAxL6dtQ7WhFkPpoh4t2xjvK/eFX+9NWUOhOh5wc6OwMcbUkKN9krUaNBPnQOYqLi/EzGMS53VNIycbDhfkQc0LkvRoo6reDshrvGzIRbsLlcP5iptfnnqLL24V+s5qzxAgF8t326wIGWgld31OjpxtFL6B9uFteasVnpKNaXsB2UoTh2ZkGxW+B0AfQZZyehlHBiPsM/MVxhpJ+WvdE3WATWiabXLjYnfJ7MmIOSXcCYQ/VaSKv9qJB1OYDj7EdOZR8dIB6fpix1HSeCgm1bA9nCoQVSnYUiL1Z7SD9VTfK5SaSqCxt3hBBIsZr3EwGNaclAAsPIsbUUfz93xdTImL+IauAf3q3CvfWAnnSQCBDb/iT1Sxq5y8E9BNmeLj3ahN24clC0enxHvFxvXsHs0SdY7+cv0ar+gQ6OMuN8e9VwF5ZB+BUnKBo2pkdfi9dAsZmR3DokGMu7CNywXjnhEfe/ThZ3Z0LBOWVxULZDYTaFYcK3KrALOTKr67fpD/+ygjq3sBocJbpAmkOV4OHgy+Q8V8I+K+zgG4aCETtj9EqkDaY8lDfNwr+ttgD5yt0KOoTgTzq832ATSVZ/H8gIG2fFg8XWu1h2Ky3sEFCBKIINw1uKoG07isV93c9NALJClcgX+vh38FAgZyDxMX95I5AQnWoFTwL2vSvjKD7O5s8PD8iHaxO11EgLcTPltq1CBbvg46ja3oSshk+LLB7LJCXoneMA5MT2Mg/JHX4O8eW9FKD2caYYe+5EUj3nelb8I2thYLtcJos7IrxN6ejgeDbBQ4+zWXxvHYGRpAkU4yz5rEBMiqivXkd5Hjj2ALp546Fo5SK/v83IuD6fwUBVSSjf0xdQPMP1wVcDYUF3E5jXgzJQOionxXoFsctynVYeTT+Hh9wffGUlZJ9U2h4SBDUe6XG5etre3T3PNfwJObIcmkx9vTsdDX03SplOcfXnsq4aKB5n8Tn+3U90Ws/u0Cfv1uWnTqBVHEHJTz6+MbKldLn9FZ6PfB09WbFajfzaLYVL/T1lTk4e8p0pJD7O+j3JBF2tktz+uzoSdjJ1wcXF8MRUrYrGdwY61G5WSQKlZ77J/A+a3FeHvYdrUMivk+eAtGyvTLRw21fQ+NkCSpJ5Ir2IMzhNcw7VKKbcHTnYZvC/fngKHcejkDe6fKG4aHnLPvV0KXvkzRC//imwj4bck41FNXAX0uBdI/2t1H0WJkCOXcjK0bvEFPvaDfQLuITKvCwbuitPRZwXUH7K0IxAH3gjQEPwZc8Yze7onW8XsH1c/3wbP5dGHQpewvokXfB5abeVTQv9wWMJ7Vg2eKrKpQRy4LX9fNi5dtLxO9VYQh874r7m7bORO+B+L5Re47Kry2e798krSKmlv+YuoB/WlqvsdzDWIHNsuC4yskj4OKZ+PWah7w3HHpWl0vI4S1izDPOjsAhOoMqfOgoF1Jj0GsyjJCPzzVLqfEeif+2a7giEPbNfbCJev6yhyP33yzZkU1MnqlLYfQqCwmKGSdSe3IKdXqnLJ9vGqDPQV9D91maPOtbRSK8f01QvT8CAfVl69CkaTMo5q3DS1n7CiQ0rx1UOJqzEAlJJrdofwMmmRSXVdlOtCYsgOE9urhMk8Ehp+qeQ/Zc71jpKIFB+7AtoWK1jbPXZt+RtaxjuJi3L09fK7Ohz+vbgyb5zHniBBMRpMhzOAtF5JkIZofWJxng2qUOLqrPuaLP5UEX9j5XeSCgUaOHTiBwRVYyE9x5qrA2O90BX5ZrxErvIfBgFclwBNfgxXf+cAhV5hcoqkDYVTabN+R8iDAEifpAyeJ7Vuh8Iexph0HD6a06egQe3IHXW9j/rCxmoj31u4NcOgu7apWCd8/JZgBIjltcHIJ6ovQY7SDGAxW4sJs5f5ddFTElr/4hpeH/x7GlPxNTJ+OgwX0oxDtXtAeDVNrahQt5L1l0p5NEV3qAhe6Ue1akn49GH5N4Jkm9wrhA0YdQCcsGvD78t1JeBB7hF3uA8bH3eHb/dD21PgIR2fL4xYnsbzqifngATbejKDfk39m0gXfinYwdnjXupNDoWjlwdw3Mi+J6N8i5mf8WKhyEgs3d0mi42bSQ7X6Zq7VWItR6rBYQzrnKoxt3NeLycIR0v7BxaSaoofT9yGBI/D0qjHJVEUW7HyCcUR+XO00fKbnsBigWxx3OH/SUk0jSdzDeYonHyk3E8OnOGDQL3WB5v2k6Wt1lDo/zRuj2OxKIhw7ZEVpp77L8eY08SsnpAcKcIh609NPQNPOvkCxDFbEg3BNcXtsInO1TFzFzr2JyUDkVurTHOF99HiPRk80HoqeYTMrwq4s5hLcuBOfZk8eo+o40dVgGo3UVf1+TeUV0z07gfrU2qDwl85ywhZXAabHHLKcfHtNvtRRBf+zFeJ0KyKnupylkTNqyzE9O1d8YU+ofO7DwTzsLeDnxLbhiJmXBvn1JVhOJd+pf6WD8PhEvs3VkGMz1AvPw8Q0knOzLT/CG05y7s+9Jsbaf30bGQ2AywLqnWbsjC8G/3CgLa8+csF2Kd8YdY4F8d+/ZWTOfeeBvesKhUo6KNTsFNnh9LxAItFrDR5WfYFsdCI6WzpuINrMRXGW1wB5BU4etWCDNRtYEkp2/+oSTdyZ+v3QW3F8HQYcXNFoLJMQbFt6fk4aLVe2DnT42POxzPcZblR/A3AUC2dpWIF/1uFmgSxIW8PXL4BmudRd2Z/Y76ydBjz8JBoGgrckiaw85lhn3gN5mhEWvSq+wUcku2FsmkBU0w/gLAf8qDZ9TI8fGViAgJnuDRUk6/nsj6HSf6yxIni+w5ulBjO+RivtPF+8Kl3S9AVyNAvGmhWh/kQjE1aJxzvbOthFIaR1c0BuOcRivXqI9cE2B1KPJAl36ZVR91wTwKyA8bB0h4IXp2qBfj+J6nQYNzjWho+6rE8h9uNf/nQj4f0Lk/y4CSoq2/o8I+N+RDoagP7xpzTzTDfTemPAivZRi6rX3M3jdxh0u97uyo+TzS9K8XmSolOTeoZ2fqFC3cc2yWX9rqG89O+ib+RPln/5JqKwoHF6akvHMeN4MOvc/4nt0y1Au3UePovvlDrdzx3G5pqpAGmk8QROGPcqc36qc6nkveFbkw4vceY60ogcRje+Zw8qddRXXx3MGY1inPL8k14nq7+QMl7z+ovK2zB3qLVcHGG1rYHkVpUAnT/T/dks5z535UaIyU2LormWDs5vSS3TkFw58eUxZoewPEvXmn6OwCt8LKgJTIGLf7Q8wbNsOFX2uCkS+fpZwV+WS5cWnV2i+1N5C2pKMFZ+33dFL3vbQ374dLzWiOLQ9GhZ0jfPkpXCxEiVndobraVOz4mQ9NPoqzQP0/Yqzsv0MPX2Huw00KL6gfCaL9lzXnUGv+ohngX3JaSb1axjc5orzkK9GOr/fT3BdXA84q0jp0P3hZMN1siZc1rtLT8vmt0rYVBkuH7Qw6O62FFI+/dL3iBnpbzsLqErq4j/XBfzvWAX84xlBtb5+QevLDsre20EhwYnbMPLzGoV3yejoonqLdyLqXJ4P01l8zje/Os17g5dno2nofSEQ8eTt5yxl27dChpt8gRfdCftmICmmjR4hKNzmg+M4kw0y+e8tNE9VGLe78+zIVrEP8LBHm5e+KtrzaU6gEZfzcvDUnOzD5QpyJlxdeOACaS7SroOofu14KR24QNRVO0BYmHME1vogkdkjmeC0XG5QzoXcU1d6p3C+vITdjvWhIV8trCDSdA/niv/2aLNOzxA3v3/bNKdXTFTxFsNFP0g8Xd3PGrU/wq7e04uBi7fWxBTP9AbOS4Wh4rGDilLbjeGcrrcs9+VQoVUjrEi561Y4OrbnmM7oroWjXKko6YJ5jxM/7YWgFjOUmL+E+L61mgMM1OR51Yn+D2X5hhBxwrKDWxs0sb4AGWxfnPWxldMr5wxe+jTn7Lvb98RrUQDP5c/+95eZRGD7ZZC2d4HYp+GrUDNLP3C0Fy4uFl5DqPNrr5AXNs/D4/Nvq2EmYkpGfyp1xT8tIyiKNQx1mOxxeVTdhiQhiqDPYckj//oBuhc+ER46BDzrvuKddmEeiwl3hX9nwM2OPgZhR4dRNXEuXsWc6A/5A7U283n+8BYxlQ/Crj0PW4mls4fsEDnhMbRmbrNCz3yNbJdsAL7odiiT8o9Hb0cnBD4vqdChoOhJrv1W5RYU8bBeCKTZZa8PpM/QZ/nXlhoa+FcNqqpeCbt893JyEC8YFJtoiwsrjQ0arw8nGOQv8KwCMWeE708DwVINkEDaQKGWs/nCoby7OE/HmtByVUdQL9CSx8fPt6Pj/VDCbctNJMirUaizDkY4vz8FLujdjCl/oDM8E8lD+TWwBKKxDQLsviVht9cixk5gjZDoksZjps4AP8UVItKfBiod92gQ4463cFl/CCut61iRYTvXIH9fN7y037WIIScq4JAHE2e5sPhUD9kJuFWJ8V6u5wqpGDvCXXtuWZnVvkQcy6+hTN8UC+XkErW4sKeXtvRZ4SbNRKPXqYJ0bbis6A6nv20VUMSUiv7Uv1X+aWcBl+i3iqUKJItKqzZwOgjE+Fc6GPfUGxXelNkG9rc9YaD3uob92wYFim38Sr9PuoMD+2CBZ1e/PSzG3rAWi5qBdxg3ONg8Pwp+utiG3fNIUFhOs96KbrIPznNHcVh8T47V27ZA0I8kECrfA8HD/X0GwzyK/rTbN+CNx5//zgiaLQWSqSfRng6RiUOneis4+q2CbX9FIfxo0nvcvH5n4VIsevmenx2czmUAutJsFsnbdy4cn3uETRNjFKVS4OFbLpDJKVTMIvoKKnxfYx+8GRPtP8gk4UIVbLcdHyYKE2402NrjPTifF0GRFtbNXwhIvQojWBwNB3fyNf1rI6hnLZocL1rbBPeUGRz+dRbw8RoOgdptf3UYw1NsaTImQBXADLpb3eHt1bbBoF/RH5QIZNsEtQm0nc+Rd1kIpPyMrgfWJcE8CC66gXEiYyD0V27GyQRs9kymoJ8KiqNZKfpbbg82+NUTc9AV0d6yxSZsPr5AzsYXiPn/gYD/88P/A/HErOg=</prop>
			<obj name="TemperatureLog" class="TemperatureLog" version="2">
				<prop name="Times">TEFSWgAA6Z0AAIDpmNIAAABsAgAABgQAAKoFAABEBwAA3ggAAHgKAAASDAAAtg0AAFAPAADqEAAAhBIAAB4UAADCFQAAXBcAAAAZAACaGgAANBwAAM4dAABoHwAADCEAAKYiAABAJAAA2iUAAH4nAAAYKQAAsioAAFYsAADwLQAAii8AACQxAAC+MgAAYjQAAPw1AACWNwAAMDkAAMo6AABuPAAACD4AAKw/AABGQQAA4EIAAHpEAAAURgAAuEcAAFJJAADsSgAAkEwAACpOAADETwAAXlEAAPhSAACcVAAANlYAANBXAABqWQAABFsAAKhcAABCXgAA5l8AAIBhAAAaYwAAtGQAAE5mAADyZwAAjGkAACZrAADAbAAAZG4AAP5vAACYcQAAMnMAANZ0AABwdgAACngAAK55AABIewAA4nwAAHx+AAAWgAAAuoEAAFSDAADuhAAAiIYAACKIAADGiQAAYIsAAASNAACejgAAOJAAANKRAABskwAAEJUAAKqWAABEmAAA3pkAAHibAAAcnQAAtp4AAFCgAAD0oQAAjqMAACilAADCpgAAZqgAAACqAACaqwAANK0AAM6uAABysAAADLIAALCzAABKtQAA5LYAAH64AAAYugAAvLsAAFa9AADwvgAAisAAACTCAADIwwAAYsUAAPzGAACgyAAAOsoAANTLAAB4zQAAEs8AAKzQAABG0gAA4NMAAITVAAAe1wAAuNgAAFLaAADs2wAAkN0AACrfAADO4AAAaOIAAALkAACc5QAANucAANroAAB06gAADuwAAKjtAABC7wAA5vAAAIDyAAAk9AAAvvUAAFj3AADy+AAAjPoAADD8AADK/QAAZP8AAP4AAQCiAgEAPAQBANYFAQBwBwEAFAkBAK4KAQBIDAEA7A0BAIYPAQAgEQEAuhIBAFQUAQD4FQEAkhcBACwZAQDGGgEAYBwBAAQeAQCeHwEAQiEBANwiAQB2JAEAECYBAKonAQBOKQEA6CoBAIIsAQAcLgEAti8BAFoxAQD0MgEAmDQBADI2AQDMNwEAZjkBAAA7AQCkPAEAPj4BANg/AQByQQEAFkMBALBEAQBKRgEA5EcBAIhJAQAiSwEAvEwBAGBOAQD6TwEAlFEBAC5TAQDIVAEAbFYBAAZYAQCgWQEAOlsBANRcAQB4XgEAEmABALZhAQBQYwEA6mQBAIRmAQAeaAEAwmkBAFxrAQD2bAEAkG4BADRwAQDOcQEAaHMBAAx1AQCmdgEAQHgBANp5AQB0ewEAGH0BALJ+AQBMgAEA5oEBAICDAQAkhQEAvoYBAFiIAQD8iQEAlosBADCNAQDKjgEAbpABAAiSAQCikwEARpUBAOCWAQB6mAEAFJoBAK6bAQBSnQEA7J4BAIagAQAgogEAuqMBAF6lAQD4pgEAnKgBADaqAQDQqwEAaq0BAASvAQCosAEAQrIBANyzAQB2tQEAELcBALS4AQBOugEA6LsBAIy9AQAmvwEAwMABAFrCAQD+wwEAmMUBADLHAQDMyAEAcMoBAArMAQCkzQEAPs8BAOLQAQB80gEAFtQBALrVAQBU1wEA7tgBAIjaAQAi3AEAxt0BAGDfAQD64AEAlOIBAC7kAQDS5QEAbOcBABDpAQCq6gEAROwBAN7tAQB47wEAHPEBALbyAQBQ9AEA6vUBAI73AQAo+QEAwvoBAGb8AQAA/gEAmv8BADQBAgDOAgIAcgQCAAwGAgCmBwIAQAkCAOQKAgB+DAIAGA4CALIPAgBWEQIA8BICAIoUAgAkFgIAyBcCAGIZAgD8GgIAlhwCADoeAgDUHwIAbiECABIjAgCsJAIARiYCAOAnAgB6KQIAHisCALgsAgBSLgIA7C8CAIYxAgAqMwIAxDQCAGg2AgACOAIAnDkCADY7AgDQPAIAdD4CAA5AAgCoQQIAQkMCANxEAgCARgIAGkgCAL5JAgBYSwIA8kwCAIxOAgAmUAIAylECAGRTAgD+VAIAmFYCADxYAgDWWQIAcFsCAApdAgCuXgIASGACAOJhAgCGYwIAIGUCALpmAgBUaAIA7mkCAJJrAgAsbQIAxm4CAGBwAgD6cQIAnnMCADh1AgDcdgIAdngCABB6AgCqewIARH0CAOh+AgCCgAIAHIICALaDAgBQhQIA9IYCAI6IAgAoigIAzIsCAGaNAgAAjwIApJACAD6SAgDYkwIAcpUCAAyXAgCwmAIASpoCAOSbAgB+nQIAGJ8CALygAgBWogIA+qMCAJSlAgAupwIAyKgCAGKqAgAGrAIAoK0CADqvAgDUsAIAeLICABK0AgCstQIAULcCAOq4AgCEugIAHrwCALi9AgBcvwIA9sACAJDCAgAqxAIAxMUCAGjHAgACyQIAnMoCAEDMAgDazQIAdM8CAA7RAgCy0gIATNQCAObVAgCA1wIAJNkCAL7aAgBY3AIA8t0CAJbfAgAw4QIAyuICAGTkAgAI5gIAoucCADzpAgDW6gIAeuwCABTuAgCu7wIASPECAOLyAgCG9AIAIPYCAMT3AgBe+QIA+PoCAJL8AgAs/gIA0P8CAGoBAwAEAwMAngQDADgGAwDcBwMAdgkDABALAwC0DAMATg4DAOgPAwCMEQMAJhMDAMAUAwBaFgMA9BcDAJgZAwAyGwMAzBwDAGYeAwAAIAMApCEDAD4jAwDiJAMAfCYDABYoAwCwKQMASisDAO4sAwCILgMAIjADALwxAwBWMwMA+jQDAJQ2AwA4OAMA0jkDAGw7AwAGPQMAoD4DAERAAwDeQQMAeEMDABxFAwC2RgMAUEgDAOpJAwCESwMAHk0DAMJOAwBcUAMA9lEDAJpTAwA0VQMAzlYDAGhYAwAMWgMAplsDAEBdAwDaXgMAfmADABhiAwCyYwMATGUDAPBmAwCKaAMAJGoDAL5rAwBibQMA/G4DAJZwAwAwcgMAynMDAG51AwAIdwMArHgDAEZ6AwDgewMAen0DABR/AwC4gAMAUoIDAOyDAwCGhQMAIIcDAMSIAwBeigMA+IsDAJyNAwA2jwMA0JADAGqSAwAOlAMAqJUDAEKXAwDcmAMAdpoDABqcAwC0nQMATp8DAPKgAwCMogMAJqQDAMClAwBkpwMA/qgDAJiqAwAyrAMA1q0DAHCvAwAKsQMApLIDAEi0AwDitQMAfLcDACC5AwC6ugMAVLwDAO69AwCIvwMALMEDAMbCAwBgxAMA+sUDAJTHAwA4yQMA0soDAHbMAwAQzgMAqs8DAETRAwDe0gMAgtQDABzWAwC21wMAUNkDAOraAwCO3AMAKN4DAMzfAwBm4QMAAOMDAJrkAwA05gMA2OcDAHLpAwAM6wMApuwDAEDuAwDk7wMAfvEDACLzAwC89AMAVvYDAPD3AwCK+QMALvsDAMj8AwBi/gMA/P8DAJYBBAA6AwQA1AQEAG4GBAASCAQArAkEAEYLBADgDAQAeg4EAB4QBAC4EQQAXBMEAPYUBACQFgQAKhgEAMQZBABoGwQAAh0EAJweBAA2IAQA2iEEAHQjBAAOJQQAqCYEAEwoBADmKQQAgCsEABotBAC0LgQAWDAEAPIxBACWMwQAMDUEAMo2BABkOAQA/jkEAKI7BAA8PQQA1j4EAHBABAAKQgQArkMEAEhFBADsRgQAhkgEACBKBAC6SwQAVE0EAPhOBACSUAQALFIEAMZTBABgVQQABFcEAJ5YBABCWgQA3FsEAHZdBAAQXwQAqmAEAE5iBADoYwQAgmUEABxnBAC2aAQAWmoEAPRrBACObQQAMm8EAMxwBABmcgQAAHQEAKR1BAA+dwQA2HgEAHJ6BAAMfAQAsH0EAEp/BADkgAQAiIIEACKEBAC8hQQAVocEAPCIBACUigQAOIwEANyNBAB2jwQAEJEEAKqSBABOlAQA6JUEAIKXBAAcmQQAwJoEAFqcBAD0nQQAmJ8EADKhBADMogQAZqQEAACmBACkpwQAPqkEANiqBAByrAQAIK4EALqvBABUsQQA+LIEAJK0BAAstgQAxrcEAGq5BAAEuwQAnrwEADi+BADSvwQAdsEEABDDBACqxAQATsYEAOjHBACCyQQAHMsEAMDMBABazgQA9M8EAI7RBAAo0wQAzNQEAGbWBAAA2AQApNkEAD7bBADY3AQAct4EAAzgBACw4QQASuMEAO7kBACI5gQAIugEALzpBABW6wQA+uwEAJTuBAAu8AQAyPEEAGLzBAAG9QQAoPYEADr4BADe+QQAePsEABL9BACs/gQAUAAFAOoBBQCEAwUAHgUFAMIGBQBcCAUA9gkFAJoLBQA0DQUAzg4FAGgQBQACEgUAphMFAEAVBQDaFgUAdBgFABgaBQCyGwUATB0FAOYeBQCKIAUAJCIFAL4jBQBYJQUA8iYFAJYoBQAwKgUA1CsFAG4tBQAILwUAojAFADwyBQDgMwUAejUFABQ3BQCuOAUASDoFAOw7BQCGPQUAID8FAMRABQBeQgUA+EMFAJJFBQA2RwUA0EgFAGpKBQAETAUAnk0FAEJPBQDcUAUAdlIFABpUBQC0VQUATlcFAOhYBQCMWgUAJlwFAMBdBQBaXwUA9GAFAJhiBQAyZAUA1mUFAHBnBQAKaQUApGoFAD5sBQDibQUAfG8FABZxBQCwcgUASnQFAO51BQCIdwUALHkFALx6BQBgfAUA+n0FAJR/BQA4gQUA0oIFAGyEBQAGhgUAqocFAESJBQDeigUAeIwFABKOBQC2jwUAUJEFAOqSBQCOlAUAKJYFAMKXBQBcmQUAAJsFAJqcBQA0ngUAzp8FAHKhBQAMowUApqQFAECmBQDapwUAfqkFABirBQC8rAUAVq4FAPCvBQCKsQUAJLMFAMi0BQBitgUA/LcFAJa5BQAwuwUA1LwFAG6+BQAIwAUArMEFAEbDBQDgxAUAesYFAB7IBQC4yQUAUssFAOzMBQCQzgUAKtAFAMTRBQBe0wUA+NQFAJzWBQA22AUA0NkFAHTbBQAO3QUAqN4FAELgBQDm4QUAgOMFABrlBQC05gUATugFAPLpBQCM6wUAJu0FAMruBQBk8AUA/vEFAJjzBQA89QUA1vYFAHD4BQAK+gUArvsFAEj9BQDi/gUAfAAGACACBgC6AwYAVAUGAO4GBgCSCAYALAoGAMYLBgBgDQYA+g4GAJ4QBgA4EgYA0hMGAHYVBgAQFwYAqhgGAEQaBgDoGwYAgh0GABwfBgC2IAYAUCIGAPQjBgCOJQYAKCcGAMwoBgBmKgYAACwGAJotBgA+LwYA2DAGAHIyBgAMNAYAsDUGAEo3BgDkOAYAfjoGACI8BgC8PQYAVj8GAPBABgCKQgYALkQGAMhFBgBiRwYABkkGAKBKBgA6TAYA1E0GAHhPBgASUQYArFIGAEZUBgDgVQYAhFcGAB5ZBgC4WgYAXFwGAPZdBgCQXwYAKmEGAM5iBgBoZAYAAmYGAJxnBgBAaQYA2moGAHRsBgAObgYAsm8GAExxBgDmcgYAgHQGACR2BgC+dwYAWHkGAPJ6BgCWfAYAMH4GAMp/BgBkgQYA/oIGAKKEBgA8hgYA4IcGAHqJBgAUiwYArowGAEiOBgDsjwYAhpEGACCTBgC6lAYAVJYGAPiXBgCSmQYALJsGANCcBgBqngYABKAGAJ6hBgBCowYA3KQGAHamBgAQqAYAqqkGAE6rBgDorAYAgq4GACawBgDAsQYAWrMGAPS0BgCYtgYAMrgGAMy5BgBmuwYAAL0GAKS+BgA+wAYA2MEGAHzDBgAWxQYAsMYGAErIBgDuyQYAiMsGACLNBgC8zgYAYNAGAPrRBgCe0wYAQtUGANzWBgB22AYAENoGALTbBgBO3QYA6N4GAILgBgAm4gYAwOMGAFrlBgD05gYAmOgGADLqBgDM6wYAZu0GAArvBgCk8AYAPvIGANjzBgBy9QYAFvcGALD4BgBK+gYA7vsGAIj9BgAi/wYAvAAHAGACBwD6AwcAlAUHAC4HBwDICAcAbAoHAAYMBwCgDQcARA8HAN4QBwB4EgcAEhQHALYVBwBQFwcA6hgHAIQaBwAeHAcAwh0HAFwfBwD2IAcAmiIHADQkBwDOJQcAaCcHAAIpBwCmKgcAQCwHANotBwB+LwcAGDEHALIyBwBMNAcA8DUHAIo3BwAkOQcAvjoHAGI8BwD8PQcAlj8HADBBBwDUQgcAbkQHAAhGBwCiRwcARkkHAOBKBwB6TAcAFE4HALhPBwBSUQcA7FIHAIZUBwAqVgcAxFcHAF5ZBwD4WgcAklwHADZeBwDQXwcAamEHAA5jBwCoZAcAQmYHANxnBwCAaQcAGmsHALRsBwBObgcA6G8HAIxxBwAmcwcAwHQHAGR2BwD+dwcAmHkHADJ7BwDWfAcAcH4HAAqABwCkgQcASIMHAOKEBwB8hgcAFogHALCJBwBUiwcA7owHAIiOBwAskAcAxpEHAGCTBwD6lAcAnpYHADiYBwDSmQcAbJsHAAadBwCqngcARKAHAN6hBwCCowcAHKUHALamBwBQqAcA9KkHAI6rBwAorQcAwq4HAFywBwAAsgcAmrMHAD61BwDYtgcAcrgHAAy6BwCmuwcASr0HAOS+BwB+wAcAGMIHALLDBwBWxQcA8MYHAJTIBwAuygcAyMsHAGLNBwD8zgcAoNAHADrSBwDU0wcAbtUHAAjXBwCs2AcARtoHAODbBwCE3QcAHt8HALjgBwBS4gcA9uMHAJDlBwAq5wcAxOgHAF7qBwAC7AcAnO0HAEDvBwDa8AcAdPIHAA70BwCo9QcATPcHAOb4BwCA+gcAGvwHALT9BwBY/wcA8gAIAIwCCAAmBAgAygUIAGQHCAAICQgAogoIADwMCADWDQgAcA8IABQRCACuEggASBQIAOIVCAB8FwgAIBkIALoaCABUHAgA+B0IAJIfCAAsIQgAxiIIAGokCAAEJggAnicIADgpCADcKggAdiwIABAuCACqLwgARDEIAOgyCACCNAgAHDYIAMA3CABaOQgA9DoIAI48CAAyPggAzD8IAGZBCAAAQwgApEQIAD5GCADYRwgAckkIAAxLCACwTAgASk4IAORPCACIUQgAIlMIALxUCABWVggA+lcIAJRZCAAuWwgAyFwIAGxeCAAGYAgAoGEIADpjCADUZAgAeGYIABJoCACsaQgAUGsIAOpsCACEbggAHnAIAMJxCABccwgA9nQIAJB2CAAqeAgAznkIAGh7CAACfQgAnH4IAECACADagQgAdIMIABiFCACyhggATIgIAOaJCACKiwgAJI0IAL6OCABYkAgA/JEIAJaTCAAwlQgAypYIAG6YCAAImggAopsIAEadCADqnggAhKAIAB6iCAC4owgAXKUIAPamCACQqAgANKoIAM6rCABorQgAAq8IALqwCABUsggA+LMIAJK1CAAstwgAxrgIAGq6CAAEvAgAnr0IADi/CADSwAgAdsIIABDECACqxQgARMcIAOjICACCyggAHMwIAMDNCABazwgA9NAIAI7SCAAy1AgAzNUIAGbXCAAA2QgAmtoIAD7cCADY3QgAct8IABbhCACw4ggASuQIAOTlCACI5wgAIukIALzqCABW7AgA+u0IAJTvCAAu8QgAyPIIAGz0CAAG9ggAoPcIADr5CADU+ggAePwIABL+CAC2/wgAUAEJAOoCCQCEBAkAHgYJAMIHCQBcCQkA9goJAJAMCQAqDgkAzg8JAGgRCQACEwkAphQJAEAWCQDaFwkAdBkJABgbCQCyHAkATB4JAPAfCQCKIQkAJCMJAL4kCQBYJgkA/CcJAJYpCQAwKwkAyiwJAGQuCQAIMAkAojEJADwzCQDgNAkAejYJABQ4CQCuOQkAUjsJAOw8CQCGPgkAIEAJALpBCQBeQwkA+EQJAJJGCQA2SAkA0EkJAGpLCQAETQkAqE4JAEJQCQDcUQkAdlMJABBVCQC0VgkATlgJAOhZCQCMWwkAJl0JAMBeCQBaYAkA/mEJAJhjCQAyZQkAzGYJAGZoCQAKagkApGsJAD5tCQDibgkAfHAJABZyCQCwcwkAVHUJAO52CQCIeAkAInoJALx7CQBgfQkA+n4JAJSACQA4ggkA0oMJAGyFCQAGhwkAqogJAESKCQDeiwkAeI0JABKPCQC2kAkAUJIJAOqTCQCElQkAKJcJAMKYCQBmmgkAAJwJAJqdCQA0nwkAzqAJAHKiCQAMpAkApqUJAECnCQDkqAkAfqoJABisCQCyrQkAVq8JAPCwCQCKsgkAJLQJAMi1CQBitwkA/LgJAJa6CQAwvAkA1L0JAG6/CQAIwQkArMIJAEbECQDgxQkAescJAB7JCQC4ygkAUswJAOzNCQCGzwkAKtEJAMTSCQBe1AkAAtYJAJzXCQA22QkA0NoJAHTcCQAO3gkAqN8JAELhCQDc4gkAgOQJABrmCQC05wkATukJAPLqCQCM7AkAJu4JAMrvCQBk8QkA/vIJAJj0CQA89gkA1vcJAHD5CQAK+wkApPwJAEj+CQDi/wkAfAEKACADCgC6BAoAVAYKAO4HCgCSCQoALAsKAMYMCgBgDgoA+g8KAJ4RCgA4EwoA0hQKAHYWCgAQGAoAqhkKAEQbCgDoHAoAgh4KABwgCgC2IQoAUCMKAPQkCgCOJgoAKCgKAMwpCgBmKwoAAC0KAJouCgA+MAoA2DEKAHIzCgAMNQoApjYKAEo4CgDkOQoAfjsKACI9CgC8PgoAVkAKAPBBCgCKQwoALkUKAMhGCgBiSAoABkoKAKBLCgA6TQoA1E4KAHhQCgASUgoArFMKAEZVCgDgVgoAhFgKAB5aCgC4WwoAXF0KAPZeCgCQYAoAPmIKANhjCgByZQoADGcKALBoCgBKagoA5GsKAH5tCgAibwoAvHAKAFZyCgDwcwoAlHUKAC53CgDIeAoAYnoKAAZ8CgCgfQoAOn8KANSACgB4ggoAEoQKAKyFCgBGhwoA6ogKAISKCgAejAoAuI0KAFKPCgD2kAoAkJIKACqUCgDOlQoAaJcKAAKZCgCcmgoAQJwKANqdCgB0nwoADqEKAKiiCgBMpAoA5qUKAICnCgAaqQoAvqoKAFisCgDyrQoAlq8KADCxCgDKsgoAZLQKAP61CgCitwoAPLkKANa6CgB6vAoAFL4KAK6/CgBIwQoA7MIKAIbECgAgxgoAuscKAFTJCgD4ygoAkswKACzOCgDGzwoAatEKAATTCgCo1AoAQtYKANzXCgB22QoAENsKALTcCgBO3goA6N8KAILhCgAc4woAwOQKAFrmCgD05woAmOkKADLrCgDM7AoAZu4KAADwCgCk8QoAPvMKANj0CgB89goAFvgKALD5CgBK+woA7vwKAIj+CgAiAAsAvAELAFYDCwD6BAsAlAYLAC4ICwDSCQsAbAsLAAYNCwCgDgsARBALAN4RCwB4EwsAEhULAKwWCwBQGAsA6hkLAIQbCwAeHQsAwh4LAFwgCwD2IQsAmiMLADQlCwDOJgsAaCgLAAwqCwCmKwsAQC0LANouCwB0MAsAGDILALIzCwBMNQsA8DYLAIo4CwAkOgsAvjsLAGI9CwD8PgsAlkALADBCCwDKQwsAbkULAAhHCwCiSAsAPEoLAOBLCwB6TQsAFE8LALhQCwBSUgsA7FMLAIZVCwAqVwsAxFgLAF5aCwD4WwsAkl0LADZfCwDQYAsAamILAA5kCwCoZQsAQmcLANxoCwCAagsAGmwLALRtCwBObwsA6HALAIxyCwAmdAsAwHULAFp3CwD+eAsAmHoLADx8CwDWfQsAcH8LAAqBCwCkggsASIQLAOKFCwB8hwsAFokLALCKCwBUjAsA7o0LAIiPCwAskQsAxpILAGCUCwD6lQsAnpcLADiZCwDSmgsAbJwLAAaeCwCqnwsARKELAN6iCwCCpAsAHKYLALanCwBQqQsA9KoLAI6sCwAorgsAwq8LAGaxCwAAswsAmrQLADS2CwDOtwsAcrkLAAy7CwCmvAsASr4LAOS/CwB+wQsAGMMLALzECwBWxgsA8McLAIrJCwAkywsAyMwLAGLOCwD8zwsAoNELADrTCwDU1AsAbtYLABLYCwCs2QsARtsLAODcCwB63gsAHuALALjhCwBS4wsA7OQLAJDmCwAq6AsAxOkLAGjrCwAC7QsAnO4LADbwCwDa8QsAdPMLAA71CwCo9gsAQvgLAOb5CwCA+wsAGv0LALT+CwBYAAwA8gEMAIwDDAAwBQwAygYMAGQIDAD+CQwAmAsMADwNDADWDgwAcBAMAAoSDACuEwwASBUMAOIWDACGGAwAIBoMALobDABUHQwA+B4MAJIgDAAsIgwAxiMMAGAlDAAEJwwAnigMADgqDADcKwwAdi0MABAvDACqMAwARDIMAOgzDACCNQwAHDcMALY4DABaOgwA9DsMAI49DAAyPwwAzEAMAGZCDAAARAwApEUMAD5HDADYSAwAckoMABZMDACwTQwASk8MAO5QDAB+UgwAIlQMALxVDABWVwwA8FgMAJRaDAAuXAwAyF0MAGxfDAAGYQwAoGIMADpkDADeZQwAeGcMABJpDACsagwARmwMAOptDACEbwwAHnEMAMJyDABcdAwA9nUMAJB3DAA0eQwAznoMAGh8DAACfgwAnH8MAECBDADaggwAdIQMABiGDACyhwwATIkMAOaKDACKjAwAJI4MAL6PDABYkQwA/JIMAJaUDAAwlgwAypcMAG6ZDAAImwwAopwMADyeDADWnwwAeqEMABSjDACupAwAUqYMAOynDACGqQwAIKsMALqsDABergwA+K8MAJKxDAA2swwA0LQMAGq2DAAEuAwAqLkMAEK7DADcvAwAdr4MABrADAC0wQwATsMMAOjEDACCxgwAJsgMAMDJDABaywwA9MwMAJjODAAy0AwAzNEMAHDTDAAK1QwApNYMAD7YDADi2QwAfNsMABbdDACw3gwASuAMAO7hDACI4wwAIuUMAMbmDABg6AwA+ukMAJTrDAA47QwA0u4MAGzwDAAG8gwAoPMMAET1DADe9gwAePgMABz6DAC2+wwAUP0MAOr+DACOAA0AKAINAMIDDQBcBQ0A9gYNAJoIDQA0Cg0AzgsNAHINDQAMDw0AphANAEASDQDkEw0AfhUNABgXDQCyGA0ATBoNAPAbDQCKHQ0AJB8NAMggDQBiIg0A/CMNAJYlDQA6Jw0A1CgNAG4qDQAILA0Aoi0NAEYvDQDgMA0AejINAB40DQC4NQ0AUjcNAOw4DQCQOg0AKjwNAMQ9DQBePw0A+EANAJxCDQA2RA0A0EUNAHRHDQAOSQ0AqEoNAEJMDQDmTQ0AgE8NABpRDQC0Ug0ATlQNAPJVDQCMVw0AJlkNAMpaDQBkXA0A/l0NAJhfDQA8YQ0A1mINAHBkDQAKZg0ApGcNAEhpDQDiag0AfGwNACBuDQC6bw0AVHENAO5yDQCSdA0ALHYNAMZ3DQBgeQ0A+noNAJ58DQA4fg0A0n8NAHaBDQAQgw0AqoQNAESGDQDohw0AgokNAByLDQC2jA0AUI4NAPSPDQCOkQ0AKJMNAMyUDQBmlg0AAJgNAJqZDQA+mw0A2JwNAHKeDQAMoA0ApqENAEqjDQDkpA0AfqYNACKoDQC8qQ0AVqsNAPCsDQCUrg0ALrANAMixDQBisw0A/LQNAKC2DQA6uA0A1LkNAHi7DQASvQ0ArL4NAEbADQDqwQ0AhMMNAB7FDQC4xg0AUsgNAPbJDQCQyw0AKs0NAM7ODQBo0A0AAtINAJzTDQBA1Q0A2tYNAHTYDQAO2g0AqNsNAEzdDQDm3g0AgOANACTiDQC+4w0AWOUNAPLmDQCW6A0AMOoNAMrrDQBk7Q0ACO8NAKLwDQA88g0A1vMNAHD1DQAU9w0ArvgNAEj6DQDi+w0Ahv0NACD/DQC6AA4AXgIOAPgDDgCSBQ4ALAcOAMYIDgBqCg4ABAwOAJ4NDgA4Dw4A3BAOAHYSDgAQFA4AqhUOAE4XDgDoGA4AghoOABwcDgDAHQ4AWh8OAPQgDgCiIg4APCQOANYlDgB6Jw4AFCkOAK4qDgBILA4A4i0OAIYvDgAgMQ4AujIOAF40DgD4NQ4AkjcOACw5DgDQOg4AajwOAAQ+DgCePw4AOEEOANxCDgB2RA4AEEYOALRHDgBOSQ4A6EoOAIJMDgAmTg4AwE8OAFpRDgD0Ug4AjlQOADJWDgDMVw4AZlkOAApbDgCkXA4APl4OANhfDgB8YQ4AFmMOALBkDgBKZg4A5GcOAIhpDgAiaw4AvGwOAGBuDgD6bw4AlHEOAC5zDgDSdA4AbHYOAAZ4DgCgeQ4AOnsOAN58DgB4fg4AEoAOALaBDgBQgw4A6oQOAISGDgAoiA4AwokOAFyLDgD2jA4AkI4OADSQDgDOkQ4AaJMOAAyVDgCmlg4AQJgOANqZDgB0mw4AGJ0OALKeDgBMoA4A8KEOAIqjDgAkpQ4AvqYOAGKoDgD8qQ4AlqsOADCtDgDKrg4AbrAOAAiyDgCisw4ARrUOAOC2DgB6uA4AFLoOALi7DgBSvQ4A7L4OAIbADgAgwg4AxMMOAF7FDgD4xg4AksgOADbKDgDQyw4Aas0OAA7PDgCo0A4AQtIOANzTDgCA1Q4AGtcOALTYDgBO2g4A6NsOAIzdDgAm3w4AwOAOAGTiDgD+4w4AmOUOADLnDgDW6A4AcOoOAArsDgCk7Q4APu8OAOLwDgB88g4AFvQOALr1DgBU9w4A7vgOAIj6DgAi/A4Axv0OAGD/DgD6AA8AngIPADgEDwDSBQ8AbAcPABAJDwCqCg8ARAwPAN4NDwB4Dw8AHBEPALYSDwBQFA8A6hUPAI4XDwAoGQ8AwhoPAGYcDwAAHg8Amh8PADQhDwDOIg8AciQPAAwmDwCmJw8AQCkPAOQqDwB+LA8AGC4PALwvDwBWMQ8A8DIPAIo0DwAkNg8AyDcPAGI5DwD8Og8AljwPADo+DwDUPw8AbkEPABJDDwCsRA8ARkYPAOBHDwB6SQ8AHksPALhMDwBSTg8A7E8PAJBRDwAqUw8AxFQPAGhWDwACWA8AnFkPADZbDwDaXA8AdF4PAA5gDwCoYQ8AQmMPAOZkDwCAZg8AGmgPAL5pDwBYaw8A8mwPAIxuDwAwcA8AynEPAGRzDwD+dA8AmHYPADx4DwDWeQ8AcHsPABR9DwCufg8ASIAPAOKBDwCGgw8AIIUPALqGDwBUiA8A7okPAJKLDwAsjQ8Axo4PAGqQDwAEkg8AnpMPADiVDwDclg8AdpgPABCaDwCqmw8ARJ0PAOieDwCCoA8AHKIPAMCjDwBapQ8A9KYPAI6oDwAyqg8AzKsPAGatDwAArw8AmrAPAD6yDwDYsw8AcrUPAAy3DwCwuA8ASroPAOS7DwCIvQ8AIr8PALzADwBWwg8A8MMPAJTFDwAuxw8AyMgPAGLKDwAGzA8AoM0PADrPDwDe0A8AeNIPABLUDwCs1Q8AUNcPAOrYDwCE2g8AHtwPAMLdDwBc3w8A9uAPAJriDwA+5A8A2OUPAHLnDwAW6Q8AsOoPAErsDwDk7Q8AiO8PACLxDwC88g8AYPQPAAT2DwCe9w8AOPkPANL6DwB2/A8AEP4PAKr/DwBOARAA6AIQAIIEEAAcBhAAwAcQAFoJEAD0ChAAjgwQACgOEADMDxAAZhEQAAATEACaFBAAPhYQANgXEAByGRAAFhsQALAcEABKHhAA5B8QAH4hEAAiIxAAvCQQAFYmEAD6JxAAlCkQAC4rEADILBAAbC4QAAYwEACgMRAAOjMQANQ0EAB4NhAAEjgQAKw5EABQOxAA6jwQAIQ+EAAeQBAAwkEQAFxDEAD2RBAAkEYQACpIEADOSRAAaEsQAAJNEACmThAAQFAQANpREAB0UxAAGFUQALJWEABMWBAA5lkQAIBbEAAkXRAAvl4QAFhgEAD8YRAAlmMQADBlEADKZhAAZGgQAAhqEACiaxAAPG0QAOBuEAB6cBAAFHIQAK5zEABSdRAA7HYQAIZ4EAAgehAAunsQAF59EAD4fhAAkoAQADaCEADQgxAAaoUQAASHEACoiBAAQooQANyLEAB2jRAAEI8QALSQEABOkhAA6JMQAIKVEAAmlxAAwJgQAFqaEAD+mxAAmJ0QADKfEADMoBAAZqIQAAqkEACkpRAAPqcQANioEAB8qhAAFqwQALCtEABUrxAA7rAQAIiyEAAitBAAxrUQAGC3EAD6uBAAlLoQAC68EADSvRAAbL8QAAbBEACgwhAARMQQAN7FEAB4xxAAHMkQALbKEABQzBAA6s0QAITPEAAo0RAAwtIQAFzUEAD21RAAmtcQADTZEADO2hAActwQAAzeEACm3xAAQOEQAOTiEAB+5BAAGOYQALLnEABM6RAA8OoQAIrsEAAk7hAAyO8QAGLxEAD88hAAlvQQADr2EADU9xAAbvkQAAj7EACi/BAARv4QAOD/EAB6AREAHgMRALgEEQBSBhEA7AcRAIYJEQAqCxEAxAwRAF4OEQACEBEAnBERADYTEQDQFBEAdBYRAA4YEQCoGREAQhsRANwcEQCAHhEAGiARALQhEQBOIxEA8iQRAIwmEQAmKBEAyikRAGQrEQD+LBEAmC4RADIwEQDWMREAcDMRAAo1EQCkNhEASDgRAOI5EQB8OxEAID0RALo+EQBUQBEA7kERAIhDEQAsRREAxkYRAGBIEQD6SREAnksRADhNEQDSThEAdlARABBSEQCqUxEARFURAOhWEQCCWBEAHFoRALZbEQBQXREA9F4RAI5gEQAoYhEAzGMRAGZlEQAAZxEAmmgRAD5qEQDYaxEAcm0RAAxvEQCmcBEASnIRAORzEQB+dREAIncRALx4EQBWehEA8HsRAJR9EQAufxEAyIARAGKCEQD8gxEAoIURADqHEQDUiBEAeIoRABKMEQCsjREARo8RAOCQEQCEkhEAHpQRALiVEQBSlxEA9pgRAJCaEQAqnBEAzp0RAGifEQACoREAnKIRADakEQDapREAdKcRAA6pEQC8qhEAVqwRAPCtEQCerxEAOLERANKyEQB2tBEAELYRAKq3EQBEuREA6LoRAIK8EQAcvhEAtr8RAFDBEQD0whEAjsQRACjGEQDCxxEAZskRAADLEQCazBEANM4RANjPEQBy0READNMRALDUEQBK1hEA5NcRAH7ZEQAY2xEAvNwRAFbeEQDw3xEAiuERAC7jEQDI5BEAYuYRAAboEQCg6REAOusRANTsEQB47hEAEvARAKzxEQBG8xEA4PQRAIT2EQAe+BEAuPkRAFL7EQD2/BEAkP4RACoAEgDOARIAaAMSAAIFEgCcBhIAQAgSANoJEgB0CxIADg0SAKgOEgBMEBIA5hESAIATEgAkFRIAvhYSAFgYEgDyGRIAlhsSADAdEgDKHhIAZCASAP4hEgCiIxIAPCUSANYmEgBwKBIAFCoSAK4rEgBILRIA7C4SAIYwEgAgMhIAujMSAFQ1EgD4NhIAkjgSACw6EgDQOxIAaj0SAAQ/EgCeQBIAOEISANxDEgB2RRIAEEcSALRIEgBOShIA6EsSAIJNEgAmTxIAwFASAFpSEgD0UxIAjlUSADJXEgDMWBIAZloSAABcEgCkXRIAPl8SANhgEgB8YhIAFmQSALBlEgBKZxIA5GgSAIhqEgAibBIAvG0SAFZvEgD6cBIAlHISAC50EgDSdRIAbHcSAAZ5EgCgehIARHwSAN59EgB4fxIAEoESAKyCEgBQhBIA6oUSAISHEgAeiRIAwooSAFyMEgD2jRIAmo8SADSREgDOkhIAaJQSAAKWEgCmlxIAQJkSANqaEgB0nBIAGJ4SALKfEgBMoRIA8KISAIqkEgAkphIAvqcSAGKpEgD8qhIAlqwSADCuEgDKrxIAbrESAAizEgCitBIAPLYSAOC3EgB6uRIAFLsSALi8EgBSvhIA7L8SAIbBEgAgwxIAxMQSAF7GEgD4xxIAkskSADbLEgDQzBIAas4SAA7QEgCo0RIAQtMSANzUEgCA1hIAGtgSALTZEgBO2xIA6NwSAIzeEgAm4BIAwOESAFrjEgD+5BIAmOYSADLoEgDW6RIAcOsSAArtEgCk7hIASPASAOLxEgB88xIAFvUSALD2EgBU+BIA7vkSAIj7EgAi/RIAxv4SAGAAEwD6ARMAlAMTADgFEwDSBhMAbAgTAAYKEwCqCxMARA0TAN4OEwCCEBMAHBITALYTEwBQFRMA9BYTAI4YEwAoGhMAwhsTAGYdEwAAHxMAmiATADQiEwDYIxMAciUTAAwnEwCmKBMAQCoTAOQrEwB+LRMAGC8TALIwEwBWMhMA8DMTAIo1EwAuNxMAyDgTAGI6EwD8OxMAoD0TADo/EwDUQBMAbkITAAhEEwCsRRMARkcTAOBIEwB6ShMAHkwTALhNEwBSTxMA9lATAJBSEwAqVBMAxFUTAF5XEwACWRMAnFoTADZcEwDQXRMAdF8TAA5hEwCoYhMAQmQTAOZlEwCAZxMAGmkTAL5qEwBYbBMA8m0TAIxvEwAmcRMAynITAGR0EwD+dRMAmHcTADx5EwDWehMAcHwTABR+EwCufxMASIETAOKCEwB8hBMAIIYTALqHEwBUiRMA7ooTAJKMEwAsjhMAxo8TAGCREwAEkxMAnpQTADiWEwDclxMAdpkTABCbEwCqnBMARJ4TAOifEwCCoRMAHKMTALakEwBaphMA9KcTAI6pEwAyqxMAzKwTAGauEwAAsBMApLETAD6zEwDYtBMAcrYTAAy4EwCwuRMASrsTAOS8EwCIvhMAIsATALzBEwBWwxMA+sQTAJTGEwAuyBMAyMkTAGLLEwAGzRMAoM4TADrQEwDU0RMAeNMTABLVEwCs1hMAUNgTAOrZEwCE2xMAHt0TALjeEwBc4BMA9uETAJDjEwAq5RMAzuYTAGjoEwAC6hMApusTAEDtEwDa7hMAdPATAA7yEwCy8xMATPUTAOb2EwCA+BMAJPoTAL77EwBY/RMA/P4TAJYAFAAwAhQAygMUAGQFFAAIBxQAoggUADwKFADgCxQAeg0UABQPFACuEBQAUhIUAOwTFACGFRQAIBcUALoYFABeGhQA+BsUAJIdFAAsHxQA0CAUAGoiFAAEJBQAqCUUAEInFADcKBQAdioUABosFAC0LRQATi8UAOgwFACCMhQAJjQUAMA1FABaNxQA9DgUAJg6FAAyPBQAzD0UAGY/FAAKQRQApEIUAD5EFADiRRQAfEcUABZJFACwShQASkwUAO5NFACITxQAIlEUALxSFABgVBQA+lUUAJRXFAAuWRQA0loUAGxcFAAGXhQAql8UAERhFADeYhQAeGQUABJmFAC2ZxQAUGkUAOpqFACEbBQAKG4UAMJvFABccRQA9nIUAJp0FAA0dhQAzncUAHJ5FAAMexQApnwUAEB+FADkfxQAfoEUABiDFACyhBQATIYUAPCHFACKiRQAJIsUAL6MFABijhQA/I8UAJaRFAA6kxQA1JQUAG6WFAAImBQArJkUAEabFADgnBQAep4UABSgFAC4oRQAUqMUAOykFACGphQAKqgUAMSpFABeqxQAAq0UAJyuFAA2sBQA0LEUAHSzFAAOtRQAqLYUAEK4FADcuRQAgLsUABq9FAC0vhQATsAUAPLBFACMwxQAJsUUAMrGFABkyBQA/skUAJjLFAA8zRQA1s4UAHDQFAAK0hQApNMUAEjVFADi1hQAfNgUABbaFAC62xQAVN0UAO7eFACS4BQALOIUAMbjFABg5RQA+uYUAJ7oFAA46hQA0usUAGztFAAQ7xQAqvAUAETyFADe8xQAgvUUABz3FAC2+BQAWvoUAPT7FACO/RQAKP8UAMwAFQBmAhUAAAQVAJoFFQA0BxUA2AgVAHIKFQAMDBUApg0VAEoPFQDkEBUAfhIVACIUFQC8FRUAVhcVAPAYFQCUGhUALhwVAMgdFQBiHxUA/CAVAKAiFQA6JBUA1CUVAG4nFQASKRUArCoVAEYsFQDgLRUAhC8VAB4xFQC4MhUAXDQVAPY1FQCQNxUAKjkVAMQ6FQBoPBUAAj4VAJw/FQA2QRUA2kIVAHREFQAORhUAqEcVAExJFQDmShUAgEwVABpOFQC+TxUAWFEVAPJSFQCMVBUAMFYVAMpXFQBkWRUA/loVAKJcFQA8XhUA1l8VAHBhFQAUYxUArmQVAFJmFQD2ZxUAkGkVACprFQDObBUAaG4VAAJwFQCccRUANnMVANp0FQB0dhUADngVAKh5FQBMexUA5nwVAIB+FQAagBUAvoEVAFiDFQDyhBUAloYVADCIFQDKiRUAZIsVAP6MFQCijhUAPJAVANaRFQBwkxUAFJUVAK6WFQBImBUA7JkVAIabFQAgnRUAup4VAFSgFQD4oRUAkqMVACylFQDGphUAaqgVAASqFQCeqxUAQq0VANyuFQB2sBUAELIVALSzFQBOtRUA6LYVAIK4FQAcuhUAwLsVAFq9FQD0vhUAjsAVADLCFQDMwxUAZsUVAArHFQCkyBUAPsoVANjLFQByzRUAFs8VALDQFQBK0hUA7tMVAIjVFQAi1xUAvNgVAFbaFQD62xUAlN0VAC7fFQDS4BUAbOIVAAbkFQCg5RUAROcVAN7oFQB46hUAEuwVAKztFQBQ7xUA6vAVAITyFQAo9BUAwvUVAFz3FQD2+BUAmvoVADT8FQDO/RUAaP8VAAIBFgCmAhYAQAQWANoFFgB+BxYAGAkWALIKFgBMDBYA8A0WAIoPFgAkERYAvhIWAFgUFgD8FRYAlhcWADAZFgDKGhYAbhwWAAgeFgCiHxYARiEWAOAiFgB6JBYAFCYWAK4nFgBSKRYA7CoWAIYsFgAgLhYAxC8WAF4xFgD4MhYAkjQWADY2FgDQNxYAajkWAA47FgCoPBYAQj4WANw/FgB2QRYAGkMWALREFgBORhYA6EcWAIxJFgAmSxYAwEwWAGROFgD+TxYAmFEWADJTFgDMVBYAcFYWAApYFgCkWRYAPlsWAOJcFgB8XhYAFmAWALphFgBUYxYA7mQWAIhmFgAiaBYAxmkWAGBrFgD6bBYAlG4WADhwFgDScRYAbHMWABB1FgCqdhYARHgWAN55FgB4exYAHH0WALZ+FgBQgBYA6oEWAI6DFgAohRYAwoYWAGaIFgAAihYAmosWADSNFgDYjhYAcpAWAAySFgCmkxYAQJUWAOSWFgB+mBYAGJoWALKbFgBWnRYA8J4WAIqgFgAuohYAyKMWAGKlFgD8phYAoKgWADqqFgDUqxYAbq0WAAivFgCssBYARrIWAOCzFgB6tRYAHrcWALi4FgBSuhYA9rsWAJC9FgAqvxYAxMAWAGjCFgACxBYAnMUWADbHFgDQyBYAdMoWAA7MFgCozRYAQs8WAObQFgCA0hYAGtQWAL7VFgBY1xYA8tgWAIzaFgAm3BYAyt0WAGTfFgD+4BYAmOIWADzkFgDW5RYAcOcWABTpFgCu6hYASOwWAOLtFgB87xYAIPEWALryFgBU9BYA7vUWAJL3FgAs+RYAxvoWAGr8FgAE/hYAnv8WADgBFwDSAhcAdgQXABAGFwCqBxcARAkXAOgKFwCCDBcAHA4XAMAPFwBaERcA9BIXAI4UFwAoFhcAzBcXAGYZFwAAGxcAmhwXAD4eFwDYHxcAciEXABYjFwCwJBcASiYXAPgnFwCSKRcALCsXAMYsFwBqLhcABDAXAJ4xFwA4MxcA3DQXAHY2FwAQOBcAqjkXAE47FwDoPBcAgj4XABxAFwDAQRcAWkMXAPREFwCORhcAKEgXAMxJFwBmSxcAAE0XAJpOFwA+UBcA2FEXAHJTFwAWVRcAsFYXAEpYFwDkWRcAflsXACJdFwC8XhcAVmAXAPBhFwCUYxcALmUXAMhmFwBiaBcABmoXAKBrFwA6bRcA3m4XAHhwFwASchcArHMXAEZ1FwDqdhcAhHgXAB56FwC4excAXH0XAPZ+FwCQgBcAKoIXAM6DFwBohRcAAocXAKaIFwBAihcA2osXAHSNFwAOjxcAspAXAEySFwDmkxcAipUXACSXFwC+mBcAWJoXAPKbFwCWnRcAMJ8XAMqgFwBkohcA/qMXAKKlFwA8pxcA1qgXAHqqFwAUrBcArq0XAEivFwDssBcAhrIXACC0FwDEtRcAXrcXAPi4FwCSuhcALLwXANC9FwBqvxcABMEXAJ7CFwBCxBcA3MUXAHbHFwAayRcAtMoXAE7MFwDozRcAgs8XACbRFwDA0hcAWtQXAPTVFwCY1xcAMtkXAMzaFwBw3BcACt4XAKTfFwA+4RcA2OIXAHzkFwAW5hcAsOcXAErpFwDu6hcAiOwXACLuFwDG7xcAYPEXAPryFwCU9BcALvYXANL3FwBs+RcABvsXAKD8FwBE/hcA3v8XAHgBGAAcAxgAtgQYAFAGGADqBxgAhAkYACgLGADCDBgAXA4YAPYPGACaERgANBMYAM4UGAByFhgADBgYAKYZGABAGxgA2hwYAH4eGAAYIBgAsiEYAFYjGADwJBgAiiYYACQoGADIKRgAYisYAPwsGACWLhgAMDAYANQxGABuMxgACDUYAKw2GABGOBgA4DkYAHo7GAAUPRgAuD4YAFJAGADsQRgAhkMYACpFGADERhgAXkgYAAJKGACcSxgANk0YANBOGABqUBgADlIYAKhTGABCVRgA3FYYAIBYGAAaWhgAtFsYAFhdGADyXhgAjGAYACZiGADAYxgAZGUYAP5mGACYaBgAMmoYANZrGABwbRgACm8YAK5wGABIchgA4nMYAHx1GAAWdxgAungYAFR6GADuexgAiH0YACx/GADGgBgAYIIYAASEGACehRgAOIcYANKIGABsihgAEIwYAKqNGABEjxgA3pAYAIKSGAAclBgAtpUYAFqXGAD0mBgAjpoYACicGADCnRgAZp8YAAChGACaohgANKQYANilGABypxgADKkYALCqGABKrBgA5K0YAH6vGAAYsRgAvLIYAFa0GADwtRgAlLcYAC65GADIuhgAYrwYAAa+GACgvxgAOsEYANTCGABuxBgAEsYYAKzHGABGyRgA6soYAITMGAAezhgAuM8YAFLRGAD20hgAkNQYACrWGADE1xgAaNkYAALbGACc3BgAQN4YANrfGAB04RgADuMYAKjkGABM5hgA5ucYAIDpGAAk6xgAyOwYAGLuGAD87xgAoPEYADrzGADe9BgAgvYYABz4GAC2+RgAUPsYAPT8GACO/hgAKAAZAMIBGQBwAxkACgUZAKQGGQBICBkA4gkZAHwLGQAWDRkAug4ZAFQQGQDuERkAiBMZACwVGQDGFhkAYBgZAPoZGQCeGxkAOB0ZANIeGQB2IBkAECIZAKojGQBEJRkA3iYZAIIoGQAcKhkAtisZAFAtGQD0LhkAjjAZACgyGQDMMxkAZjUZAAA3GQCaOBkANDoZANg7GQByPRkADD8ZAKZAGQBKQhkA5EMZAH5FGQAYRxkAvEgZAFZKGQDwSxkAlE0ZAC5PGQDIUBkAYlIZAPxTGQCgVRkAOlcZANRYGQB4WhkAElwZAKxdGQBGXxkA4GAZAIRiGQAeZBkAuGUZAFJnGQD2aBkAkGoZACpsGQDEbRkAaG8ZAAJxGQCcchkAQHQZANp1GQB0dxkADnkZAKh6GQBMfBkA5n0ZAIB/GQAkgRkAvoIZAFiEGQDyhRkAjIcZADCJGQDKihkAZIwZAP6NGQCijxkAPJEZANaSGQB6lBkAFJYZAK6XGQBImRkA4poZAIacGQAgnhkAup8ZAFShGQD4ohkAkqQZACymGQDQpxkAaqkZAASrGQCerBkAOK4ZANyvGQB2sRkAELMZAKq0GQBOthkA6LcZAIK5GQAcuxkAwLwZAFq+GQD0vxkAmMEZADLDGQDMxBkAZsYZAADIGQCkyRkAPssZANjMGQByzhkAFtAZALDRGQBK0xkA7tQZAIjWGQAi2BkAvNkZAFbbGQD63BkAlN4ZAC7gGQDI4RkAbOMZAAblGQCg5hkAROgZAN7pGQB46xkAEu0ZAKzuGQBQ8BkA6vEZAITzGQAe9RkAuPYZAFz4GQD2+RkAmvsZADT9GQDO/hkAaAAaAAICGgCmAxoAQAUaANoGGgB0CBoADgoaALILGgBMDRoA8A4aAIoQGgAkEhoAvhMaAFgVGgD8FhoAlhgaADAaGgDKGxoAZB0aAAgfGgCiIBoARiIaAOAjGgB6JRoAFCcaAK4oGgBSKhoA7CsaAIYtGgAgLxoAujAaAF4yGgD4MxoAnDUaADY3GgDQOBoAajoaAAQ8GgCoPRoAQj8aANxAGgB2QhoAEEQaALRFGgBORxoA8kgaAIxKGgAmTBoAwE0aAFpPGgD+UBoAmFIaADJUGgDMVRoAcFcaAApZGgCkWhoASFwaAOJdGgB8XxoAFmEaALBiGgBUZBoA7mUaAIhnGgAiaRoAvGoaAGBsGgD6bRoAnm8aADhxGgDSchoAbHQaAAZ2GgCqdxoARHkaAN56GgB4fBoAEn4aALZ/GgBQgRoA9IIaAI6EGgAohhoAwocaAFyJGgAAixoAmowaADSOGgDOjxoAcpEaAAyTGgCmlBoASpYaAOSXGgB+mRoAGJsaALKcGgBWnhoA8J8aAIqhGgAuoxoAyKQaAGKmGgD8pxoAlqkaADqrGgDUrBoAbq4aAAiwGgCssRoARrMaAOC0GgB6thoAHrgaALi5GgBSuxoAAL0aAJq+GgA0wBoAzsEaAGjDGgAMxRoApsYaAErIGgDkyRoAfssaABjNGgC8zhoAVtAaAPDRGgCK0xoALtUaAMjWGgBi2BoA/NkaAJbbGgAw3RoA1N4aAG7gGgAS4hoArOMaAEblGgDg5hoAeugaAB7qGgC46xoAUu0aAOzuGgCQ8BoAKvIaAMTzGgBo9RoAAvcaAJz4GgA2+hoA0PsaAHT9GgAO/xoAqAAbAEICGwDmAxsAgAUbABoHGwC+CBsAWAobAPILGwCMDRsAJg8bAMoQGwBkEhsA/hMbAJgVGwA8FxsA1hgbAHAaGwAUHBsArh0bAEgfGwDiIBsAfCIbACAkGwC6JRsAVCcbAO4oGwCSKhsALCwbAMYtGwBqLxsABDEbAJ4yGwA4NBsA0jUbAHY3GwAQORsAqjobAEQ8GwDoPRsAgj8bABxBGwDAQhsAWkQbAPRFGwCORxsAKEkbANZKGwB6TBsAHk4bALhPGwBSURsA9lIbAJBUGwAqVhsAxFcbAF5ZGwACWxsAnFwbADZeGwDQXxsAdGEbAA5jGwCoZBsATGYbAOZnGwCAaRsAGmsbALRsGwBYbhsA8m8bAIxxGwAmcxsAwHQbAGR2GwD+dxsAonkbADx7GwDWfBsAcH4bAAqAGwCugRsASIMbAOKEGwB8hhsAIIgbALqJGwBUixsA7owbAJKOGwAskBsAxpEbAGqTGwAElRsAnpYbADiYGwDSmRsAdpsbABCdGwCqnhsARKAbAN6hGwCCoxsAHKUbALamGwBaqBsA9KkbAI6rGwAorRsAzK4bAGawGwAAshsAmrMbAD61GwDYthsAcrgbAAy6GwCwuxsASr0bAOS+GwCIwBsAIsIbALzDGwBWxRsA8MYbAJTIGwAuyhsAyMsbAGLNGwAGzxsAoNAbADrSGwDU0xsAeNUbABLXGwCs2BsAUNobAOrbGwCE3RsAHt8bALjgGwBc4hsA9uMbAJDlGwAq5xsAxOgbAGjqGwAC7BsApu0bAEDvGwDa8BsAdPIbAA70GwCy9RsATPcbAOb4GwCA+hsAJPwbAL79GwBY/xsA8gAcAJYCHAAwBBwAygUcAG4HHAAICRwAogocADwMHADWDRwAeg8cABQRHACuEhwASBQcAOwVHACGFxwAIBkcALoaHABeHBwA+B0cAJIfHAA2IRwA0CIcAGokHAAEJhwAniccAEIpHADcKhwAdiwcABAuHACqLxwATjEcAOgyHACCNBwAJjYcAMA3HABaORwA9DocAJg8HAAyPhwAzD8cAGZBHAAKQxwApEQcAD5GHADYRxwAckkcABZLHACwTBwAVE4cAO5PHACIURwAIlMcALxUHABgVhwA+lccAJRZHAAuWxwA0lwcAGxeHAAGYBwAoGEcAERjHADeZBwAeGYcABxoHAC2aRwAUGscAOpsHACEbhwAKHAcAMJxHABccxwAAHUcAJp2HAA0eBwAznkcAGh7HAAMfRwApn4cAECAHADagRwAdIMcABiFHACyhhwAVogcAPCJHACKixwAJI0cAL6OHABikBwA/JEcAJaTHAAwlRwA1JYcAG6YHAAImhwArJscAEadHADgnhwAeqAcABSiHAC4oxwAUqUcAOymHACQqBwAKqocAMSrHABerRwAAq8cAJywHAA2shwA0LMcAGq1HAAOtxwAqLgcAEK6HADcuxwAdr0cABq/HAC0wBwATsIcAPLDHACMxRwAJsccAMDIHABkyhwA/sscAJjNHAAyzxwA1tAcAHDSHAAK1BwApNUcAEjXHADi2BwAfNocACDcHAC63RwAVN8cAO7gHACI4hwALOQcAMblHABg5xwA+ugcAJ7qHAA47BwA0u0cAHbvHAAQ8RwAqvIcAET0HADe9RwAgvccABz5HAC2+hwAUPwcAPT9HACO/xwAKAEdAMwCHQBmBB0AAAYdAJoHHQA0CR0A2AodAHIMHQAMDh0Apg8dAEoRHQDkEh0AfhQdACIWHQC8Fx0AVhkdAPAaHQCKHB0ALh4dAMgfHQBiIR0A/CIdAKAkHQA6Jh0A1CcdAG4pHQASKx0ArCwdAEYuHQDgLx0AhDEdAB4zHQC4NB0AXDYdAPY3HQCQOR0AKjsdAMQ8HQBoPh0AAkAdAJxBHQA2Qx0A0EQdAHRGHQAOSB0AqEkdAExLHQDmTB0AgE4dABpQHQC+UR0AWFMdAPJUHQCMVh0AMFgdAMpZHQBkWx0A/lwdAJheHQA8YB0A1mEdAHpjHQAUZR0ArmYdAEhoHQDiaR0AhmsdACBtHQC6bh0AVHAdAPhxHQCScx0ALHUdAMZ2HQBqeB0ABHodAJ57HQBCfR0A3H4dAHaAHQAQgh0AqoMdAE6FHQDohh0AgogdAByKHQC2ix0AWo0dAPSOHQCOkB0AMpIdAMyTHQBmlR0AAJcdAKSYHQA+mh0A2JsdAHKdHQAWnx0AsKAdAEqiHQDkox0AfqUdACKnHQC8qB0AVqodAPqrHQCUrR0ALq8dANKwHQBssh0ABrQdAKC1HQA6tx0A1LgdAHi6HQASvB0Atr0dAFC/HQDqwB0AhMIdAB7EHQDCxR0AXMcdAPbIHQCQyh0ANMwdAM7NHQBozx0AAtEdAKbSHQBA1B0A2tUdAHTXHQAY2R0AstodAEzcHQDm3R0Ait8dACThHQC+4h0AYuQdAPzlHQCW5x0AMOkdAMrqHQBu7B0ACO4dAKLvHQA88R0A1vIdAHr0HQAU9h0ArvcdAFL5HQDs+h0AhvwdACD+HQDE/x0AXgEeAPgCHgCSBB4ANgYeANAHHgBqCR4ABAseAJ4MHgBCDh4A3A8eAIARHgAaEx4AtBQeAE4WHgDoFx4AjBkeACYbHgDAHB4AWh4eAP4fHgCYIR4AMiMeAMwkHgBwJh4ACigeAKQpHgBIKx4A4iweAHwuHgAWMB4AsDEeAFQzHgDuNB4AiDYeACI4HgC8OR4AYDseAPo8HgCePh4AOEAeANJBHgBsQx4ABkUeAKpGHgBESB4A3kkeAHhLHgAcTR4Atk4eAFBQHgDqUR4AjlMeAChVHgDCVh4AXFgeAABaHgCaWx4ANF0eAM5eHgByYB4ADGIeAKZjHgBKZR4A5GYeAH5oHgAYah4AsmseAFZtHgDwbh4AinAeACRyHgDIcx4AYnUeAPx2HgCgeB4AOnoeANR7HgBufR4ACH8eAKKAHgBGgh4A4IMeAISFHgAehx4AuIgeAFKKHgDsix4AkI0eACqPHgDEkB4AXpIeAAKUHgCclR4ANpceANCYHgB0mh4ADpweAKidHgBMnx4A5qAeAICiHgAapB4AtKUeAFinHgDyqB4AjKoeACasHgDArR4AZK8eAP6wHgCish4APLQeANa1HgBwtx4ACrkeAK66HgBIvB4A4r0eAHy/HgAgwR4AusIeAFTEHgDuxR4AksceACzJHgDGyh4AYMweAATOHgCezx4AONEeANLSHgB21B4AENYeAKrXHgBE2R4A3toeAILcHgAc3h4Att8eAFrhHgD04h4AjuQeACjmHgDM5x4AZukeAADrHgCa7B4APu4eANjvHgBy8R4ADPMeALD0HgBK9h4A5PceAH75HgAY+x4AvPweAFb+HgD6/x4AlAEfAC4DHwDIBB8AYgYfAAYIHwCgCR8AOgsfANQMHwBuDh8AEhAfAKwRHwBGEx8A6hQfAIQWHwAeGB8AuBkfAFwbHwD2HB8AkB4fADQgHwDOIR8AaCMfAAIlHwCcJh8AQCgfANopHwB0Kx8ADi0fAKguHwBMMB8A5jEfAIozHwAkNR8AvjYfAFg4HwDyOR8AljsfADA9HwDKPh8AZEAfAAhCHwCiQx8APEUfANZGHwB6SB8AFEofAK5LHwBSTR8A7E4fAIZQHwAgUh8AulMfAF5VHwD4Vh8AklgfACxaHwDGWx8Aal0fAARfHwCoYB8AQmIfANxjHwB2ZR8AEGcfALRoHwBOah8A6GsfAIJtHwAcbx8AwHAfAFpyHwD0cx8AmHUfADJ3HwDMeB8AZnofAAp8HwCkfR8APn8fANiAHwB8gh8AFoQfALCFHwBKhx8A7ogfAIiKHwAijB8AvI0fAGCPHwD6kB8AlJIfAC6UHwDSlR8AbJcfAAaZHwCgmh8ARJwfAN6dHwB4nx8AHKEfALaiHwBQpB8A6qUfAISnHwAoqR8AwqofAFysHwD2rR8AkK8fADSxHwDOsh8AcrQfAAy2HwCmtx8AQLkfANq6HwB+vB8AGL4fALK/HwBMwR8A5sIfAIrEHwAkxh8AvscfAGLJHwD8yh8AlswfADDOHwDUzx8AbtEfAAjTHwCi1B8ARtYfAODXHwB62R8AFNsfALjcHwBS3h8A7N8fAJDhHwAq4x8AxOQfAF7mHwD45x8AnOkfADbrHwDQ7B8Aau4fAATwHwCo8R8AQvMfAOb0HwCA9h8AGvgfALT5HwBO+x8A8vwfAIz+HwAmACAAwAEgAFoDIAD+BCAAmAYgADIIIADWCSAAcAsgAAoNIACkDiAASBAgAOIRIAB8EyAAFhUgALoWIABUGCAA7hkgAIgbIAAiHSAAxh4gAGAgIAAEIiAAniMgADglIADSJiAAbCggABAqIACqKyAARC0gAN4uIACCMCAAHDIgALYzIABQNSAA6jYgAI44IAAoOiAAzDsgAGY9IAAAPyAApEAgAEhCIADiQyAAfEUgACBHIAC6SCAAVEogAO5LIACITSAALE8gAMZQIABgUiAABFQgAJ5VIAA4VyAA0lggAGxaIAAQXCAAql0gAERfIADeYCAAgmIgABxkIAC2ZSAAUGcgAPRoIACOaiAAKGwgAMxtIABmbyAAAHEgAJpyIAA0dCAA2HUgAHJ3IAAMeSAApnogAEB8IADkfSAAfn8gABiBIAC8giAAVoQgAPCFIACKhyAALokgAMiKIABijCAA/I0gAKCPIAA6kSAA1JIgAG6UIAAIliAArJcgAEaZIADqmiAAhJwgAB6eIAC4nyAAUqEgAPaiIACQpCAAKqYgAMSnIABoqSAAAqsgAJysIABAriAA2q8gAHSxIAAOsyAAqLQgAEy2IADmtyAAgLkgABq7IAC0vCAAWL4gAPK/IACMwSAAMMMgAMrEIABkxiAA/scgAKLJIAA8yyAA1swgAHDOIAAU0CAArtEgAEjTIADs1CAAhtYgACDYIAC62SAAVNsgAPjcIACS3iAALOAgAMbhIABg4yAABOUgAJ7mIABC6CAA3OkgAHbrIAAQ7SAAqu4gAE7wIADo8SAAgvMgABz1IAC29iAAWvggAPT5IACO+yAAMv0gAMz+IABmACEAAAIhAKQDIQA+BSEA2AYhAHIIIQAWCiEAsAshAEoNIQDkDiEAfhAhACISIQC8EyEAYBUhAPoWIQCUGCEALhohAMgbIQBsHSEABh8hAKAgIQA6IiEA1CMhAHglIQASJyEArCghAFAqIQDqKyEAhC0hAB4vIQDCMCEAXDIhAPYzIQCQNSEANDchAM44IQBoOiEAAjwhAJw9IQBAPyEA2kAhAH5CIQAYRCEAskUhAExHIQDmSCEAikohACRMIQC+TSEAWE8hAPJQIQCWUiEAMFQhAMpVIQBuVyEACFkhAKJaIQA8XCEA1l0hAHpfIQAUYSEArmIhAFJkIQDsZSEAhmchACBpIQDEaiEAXmwhAPhtIQCSbyEANnEhANByIQBqdCEABHYhAKh3IQBCeSEA3HohAIB8IQAafiEAtH8hAE6BIQDogiEAjIQhACaGIQDAhyEAWokhAPSKIQCYjCEAMo4hAMyPIQBwkSEACpMhAKSUIQA+liEA4pchAHyZIQAWmyEAsJwhAEqeIQDunyEAiKEhACKjIQDGpCEAYKYhAPqnIQCUqSEAOKshANKsIQBsriEABrAhAKqxIQBEsyEA3rQhAHi2IQASuCEAtrkhAFC7IQDqvCEAjr4hACjAIQDCwSEAXMMhAADFIQCaxiEANMghAM7JIQBoyyEADM0hAKbOIQBA0CEA5NEhAH7TIQAY1SEAstYhAFbYIQDw2SEAitshACTdIQDI3iEAYuAhAPzhIQCW4yEAOuUhANTmIQBu6CEACOohAKzrIQBG7SEA4O4hAHrwIQAe8iEAuPMhAFL1IQDs9iEAhvghACr6IQDE+yEAaP0hAAL/IQCcACIANgIiANoDIgB0BSIADgciAKgIIgBCCiIA5gsiAIANIgAaDyIAtBAiAE4SIgDyEyIAjBUiACYXIgDAGCIAZBoiAP4bIgCYHSIAPB8iANYgIgBwIiIACiQiAK4lIgBIJyIA4igiAHwqIgAWLCIAui0iAFQvIgDuMCIAkjIiACw0IgDGNSIAYDciAAQ5IgCeOiIAODwiANI9IgB2PyIAEEEiAKpCIgBERCIA3kUiAIJHIgAcSSIAwEoiAFpMIgD0TSIAjk8iAChRIgDMUiIAZlQiAABWIgCaVyIANFkiANhaIgByXCIADF4iALBfIgBKYSIA5GIiAH5kIgAiZiIAvGciAFZpIgDwaiIAlGwiAC5uIgDIbyIAYnEiAPxyIgCgdCIAOnYiAN53IgB4eSIAEnsiAKx8IgBGfiIA6n8iAISBIgAegyIAuIQiAFKGIgD2hyIAkIkiACqLIgDOjCIAaI4iAAKQIgCckSIANpMiANqUIgB0liIADpgiALKZIgBMmyIA5pwiAICeIgAaoCIAvqEiAFijIgD8pCIAlqYiADCoIgDKqSIAZKsiAAitIgCiriIAPLAiANaxIgBwsyIAFLUiAK62IgBIuCIA7LkiAIa7IgAgvSIAur4iAF7AIgD4wSIAksMiACzFIgDQxiIAasgiAATKIgCeyyIAOM0iANzOIgB20CIAGtIiALTTIgBO1SIA6NYiAILYIgAm2iIAwNsiAFrdIgD03iIAjuAiADLiIgDM4yIAZuUiAArnIgCk6CIAPuoiANjrIgB87SIAFu8iALDwIgBK8iIA7vMiAIj1IgAi9yIAvPgiAFb6IgD6+yIAlP0iADj/IgDSACMAbAIjAAYEIwCgBSMARAcjAN4IIwB4CiMAEgwjAKwNIwBQDyMA6hAjAIQSIwAoFCMAwhUjAFwXIwD2GCMAmhojADQcIwDOHSMAaB8jAAIhIwCmIiMAQCQjANolIwB+JyMAGCkjALIqIwBMLCMA8C0jAIovIwAkMSMAvjIjAFg0IwD8NSMAljcjADA5IwDUOiMAbjwjAAg+IwCiPyMARkEjAOBCIwB6RCMAFEYjALhHIwBSSSMA7EojAIZMIwAgTiMAxE8jAF5RIwACUyMAnFQjADZWIwDQVyMAalkjAA5bIwCoXCMAQl4jANxfIwB2YSMAGmMjALRkIwBOZiMA8mcjAIxpIwAmayMAwGwjAGRuIwD+byMAmHEjADJzIwDWdCMAcHYjAAp4IwCkeSMAPnsjAOJ8IwB8fiMAFoAjALqBIwBUgyMA7oQjAIiGIwAsiCMAxokjAGCLIwD6jCMAno4jADiQIwDSkSMAbJMjAAaVIwCqliMARJgjAN6ZIwCCmyMAHJ0jALaeIwBQoCMA9KEjAI6jIwAopSMAwqYjAGaoIwAAqiMAmqsjADStIwDOriMAcrAjAAyyIwCwsyMASrUjAOS2IwB+uCMAGLojALy7IwBWvSMA8L4jAIrAIwAkwiMAyMMjAGLFIwD8xiMAoMgjADrKIwDUyyMAbs0jABLPIwCs0CMARtIjAODTIwCE1SMAHtcjALjYIwBc2iMA9tsjAJDdIwAq3yMAxOAjAGjiIwAC5CMAnOUjADbnIwDa6CMAfuojABjsIwC87SMAVu8jAPDwIwCK8iMAJPQjAMj1IwBi9yMA/PgjAKD6IwA6/CMA1P0jAG7/IwASASQArAIkAEYEJADgBSQAegckAB4JJAC4CiQAUgwkAPYNJACQDyQAKhEkAMQSJABoFCQAAhYkAJwXJAA2GSQA0BokAHQcJAAOHiQAqB8kAEwhJADmIiQAgCQkABomJAC+JyQAWCkkAPIqJACMLCQAJi4kAMovJABkMSQA/jIkAKI0JAA8NiQA1jckAHA5JAAUOyQArjwkAEg+JADiPyQAhkEkACBDJAC6RCQAVEYkAO5HJACSSSQALEskANBMJABqTiQABFAkAJ5RJAA4UyQA3FQkAHZWJAAQWCQAqlkkAERbJADoXCQAgl4kACZgJADAYSQAWmMkAPRkJACOZiQAMmgkAMxpJABmayQAAG0kAJpuJAA+cCQA2HEkAHJzJAAWdSQAsHYkAEp4JADkeSQAiHskACJ9JAC8fiQAVoAkAPqBJACUgyQALoUkAMiGJABiiCQABookAKCLJABEjSQA3o4kAHiQJAASkiQArJMkAFCVJADqliQAhJgkAB6aJAC4myQAXJ0kAPaeJACQoCQANKIkAM6jJABopSQAAqckAKaoJABAqiQA2qskAHStJAAOryQAsrAkAEyyJADmsyQAirUkACS3JAC+uCQAWLokAPy7JACWvSQAML8kAMrAJABkwiQACMQkAKLFJAA8xyQA4MgkAHrKJAAUzCQArs0kAFLPJADs0CQAhtIkACDUJAC61SQAXtckAPjYJACS2iQANtwkANDdJABq3yQABOEkAKjiJABC5CQA3OUkAHbnJAAa6SQAtOokAE7sJADo7SQAjO8kACbxJADA8iQAWvQkAPT1JACY9yQAMvkkAMz6JABw/CQACv4kAKT/JAA+ASUA2AIlAHwEJQAWBiUAsAclAFQJJQDuCiUAiAwlACIOJQDGDyUAYBElAPoSJQCUFCUALhYlANIXJQBsGSUABhslAKocJQBEHiUA3h8lAHghJQAcIyUAtiQlAFAmJQDqJyUAjiklACgrJQDCLCUAXC4lAPYvJQCaMSUANDMlANg0JQByNiUADDglAKY5JQBAOyUA5DwlAH4+JQAYQCUAskElAExDJQDwRCUAikYlAC5IJQDISSUAYkslAPxMJQCWTiUAOlAlANRRJQBuUyUACFUlAKJWJQBGWCUA4FklAHpbJQAeXSUAuF4lAFJgJQDsYSUAkGMlACplJQDEZiUAXmglAPhpJQCcayUANm0lANBuJQB0cCUADnIlAKhzJQBCdSUA5nYlAIB4JQAaeiUAtHslAE59JQDyfiUAjIAlACaCJQDKgyUAZIUlAP6GJQCYiCUAPIolANaLJQBwjSUACo8lAKSQJQBIkiUA4pMlAHyVJQAglyUAupglAFSaJQDumyUAkp0lACyfJQDGoCUAYKIlAPqjJQCepSUAOKclANKoJQB2qiUAEKwlAKqtJQBEryUA6LAlAIKyJQActCUAtrUlAFq3JQD+uCUAmLolADK8JQDWvSUAcL8lAArBJQCkwiUASMQlAOzFJQCQxyUAKsklAMTKJQBezCUAAs4lAJzPJQA20SUA0NIlAHTUJQAO1iUAqNclAELZJQDc2iUAgNwlABreJQC+3yUAWOElAPLiJQCM5CUAJuYlAMrnJQBk6SUA/uolAJjsJQAy7iUA1u8lAHDxJQAK8yUArvQlAEj2JQDi9yUAfPklACD7JQC6/CUAVP4lAO7/JQCIASYALAMmAMYEJgBgBiYABAgmAJ4JJgA4CyYA0gwmAHYOJgAQECYAqhEmAEQTJgDoFCYAghYmABwYJgC2GSYAUBsmAPQcJgCOHiYAKCAmAMwhJgBmIyYAACUmAJomJgA+KCYA2CkmAHIrJgAMLSYApi4mAEowJgDkMSYAfjMmACI1JgC8NiYAVjgmAPA5JgCKOyYALj0mAMg+JgBiQCYABkImAKBDJgA6RSYA1EYmAHhIJgASSiYArEsmAEZNJgDgTiYAhFAmAB5SJgC4UyYAXFUmAPZWJgCQWCYAKlomAM5bJgBoXSYAAl8mAJxgJgBAYiYA2mMmAHRlJgAOZyYAqGgmAExqJgDmayYAgG0mACRvJgC+cCYAWHImAPJzJgCWdSYAMHcmAMp4JgBkeiYA/nsmAKJ9JgA8fyYA1oAmAHqCJgAUhCYAroUmAEiHJgDsiCYAhoomACCMJgC6jSYAVI8mAPiQJgCSkiYALJQmANCVJgBqlyYABJkmAJ6aJgBCnCYA3J0mAHafJgAQoSYAqqImAE6kJgDopSYAgqcmACapJgDAqiYAWqwmAPStJgCYryYAMrEmAMyyJgBmtCYAALYmAKS3JgA+uSYA2LomAHK8JgAWviYAsL8mAErBJgDuwiYAiMQmACLGJgC8xyYAYMkmAPrKJgCUzCYALs4mAMjPJgBs0SYABtMmAKrUJgBE1iYA3tcmAHjZJgAS2yYAttwmAFDeJgDq3yYAhOEmAB7jJgDC5CYAXOYmAPbnJgCa6SYANOsmAM7sJgBo7iYADPAmAKbxJgBA8yYA2vQmAH72JgAY+CYAsvkmAEz7JgDm/CYAiv4mACQAJwC+AScAYgMnAPwEJwCWBicAMAgnANQJJwBuCycACA0nAKIOJwA8ECcA4BEnAHoTJwAUFScAuBYnAFIYJwDsGScAhhsnACodJwDEHicAXiAnAPghJwCSIycANiUnANAmJwBqKCcADionAKgrJwBCLScA3C4nAIAwJwAaMicAtDMnAE41JwDyNicAjDgnACY6JwDAOycAWj0nAP4+JwCYQCcAMkInANZDJwBwRScACkcnAKRIJwBISicA4ksnAHxNJwAWTycAsFAnAFRSJwDuUycAiFUnACxXJwDGWCcAYFonAPpbJwCeXScAOF8nANJgJwBsYicAEGQnAKplJwBEZycA3mgnAHhqJwAcbCcAtm0nAFBvJwD0cCcAjnInACh0JwDMdScAZncnAAB5JwCaeicANHwnAM59JwB8fycAFoEnALqCJwBUhCcA7oUnAIiHJwAsiScAxoonAGCMJwD6jScAno8nADiRJwDSkicAbJQnAAaWJwCqlycARJknAOiaJwCCnCcAHJ4nALafJwBQoScA9KInAI6kJwAopicAwqcnAFypJwAAqycAmqwnADSuJwDYrycAcrEnAAyzJwCmtCcASrYnAOS3JwB+uScAGLsnALK8JwBWvicA8L8nAIrBJwAkwycAyMQnAGLGJwD8xycAoMknADrLJwDUzCcAbs4nABLQJwCs0ScARtMnAODUJwB61icAHtgnALjZJwBS2ycA9twnAJDeJwAq4CcAxOEnAGjjJwAC5ScAnOYnADboJwDQ6ScAdOsnAA7tJwCo7icATPAnAObxJwCA8ycAGvUnAL72JwBY+CcA8vknAIz7JwAm/ScAyv4nAGQAKAD+ASgAmAMoADwFKADWBigAcAgoABQKKACuCygASA0oAOIOKACGECgAIBIoALoTKABUFSgA7hYoAJIYKAAsGigAxhsoAGodKAAEHygAniAoADgiKADcIygAdiUoABAnKACqKCgARCooAOgrKACCLSgAHC8oAMAwKABaMigA9DMoAI41KAAyNygAzDgoAGY6KAAAPCgAmj0oAD4/KADYQCgAckIoABZEKACwRSgASkcoAORIKACISigAIkwoALxNKABWTygA+lAoAJRSKAAuVCgAyFUoAGJXKAAGWSgAoFooADpcKADeXSgAeF8oABJhKACsYigAUGQoAOplKACEZygAHmkoALhqKABcbCgA9m0oAJBvKAA0cSgAznIoAGh0KAACdigApncoAEB5KADaeigAdHwoAA5+KACyfygATIEoAOaCKACKhCgAJIYoAL6HKABYiSgA8oooAJaMKAAwjigAyo8oAG6RKAAIkygAopQoADyWKADglygAepkoABSbKACunCgASJ4oAOyfKACGoSgAIKMoALqkKABepigA+KcoAJKpKAA2qygA0KwoAGquKAAEsCgAqLEoAEKzKADctCgAdrYoABC4KAC0uSgATrsoAOi8KACMvigAJsAoAMDBKABawygA/sQoAJjGKAAyyCgAzMkoAGbLKAAKzSgApM4oAD7QKADi0SgAfNMoABbVKACw1igAVNgoAO7ZKACI2ygAIt0oALzeKABg4CgA+uEoAJTjKAA45SgA0uYoAGzoKAAG6igAqusoAETtKADe7igAePAoABLyKAC28ygAUPUoAOr2KACE+CgAKPooAML7KABc/SgAAP8oAJoAKQA0AikAzgMpAHIFKQAMBykApggpAEAKKQDaCykAfg0pABgPKQCyECkAVhIpAPATKQCKFSkAJBcpAMgYKQBiGikA/BspAJYdKQAwHykA1CApAG4iKQAIJCkArCUpAEYnKQDgKCkAeiopAB4sKQC4LSkAUi8pAOwwKQCGMikAKjQpAMQ1KQBeNykAAjkpAJw6KQA2PCkA0D0pAHQ/KQAOQSkAqEIpAEJEKQDcRSkAgEcpABpJKQC0SikAWEwpAPJNKQCMTykAJlEpAMBSKQBkVCkA/lUpAJhXKQA8WSkA1lopAHBcKQAKXikArl8pAEhhKQDiYikAfGQpACBmKQC6ZykAVGkpAO5qKQCSbCkALG4pAMZvKQBgcSkABHMpAJ50KQA4dikA0ncpAGx5KQAQeykAqnwpAER+KQDefykAgoEpAByDKQC2hCkAWoYpAPSHKQCOiSkAKIspAMyMKQBmjikAAJApAJqRKQA0kykA2JQpAHKWKQAMmCkAsJkpAEqbKQDknCkAfp4pACKgKQC8oSkAVqMpAPCkKQCKpikALqgpAMipKQBiqykA/KwpAKCuKQA6sCkA3rEpAHizKQAStSkArLYpAEa4KQDquSkAhLspAB69KQC4vikAUsApAPbBKQCQwykAKsUpAMTGKQBoyCkAAsopAJzLKQBAzSkA2s4pAHTQKQAO0ikAstMpAEzVKQDm1ikAgNgpACTaKQC+2ykAWN0pAPLeKQCW4CkAMOIpAMrjKQBk5SkA/uYpAKLoKQA86ikA1uspAHrtKQAU7ykArvApAEjyKQDs8ykAhvUpACD3KQC6+CkAVPopAPj7KQCS/SkALP8pANAAKgBqAioABAQqAJ4FKgBCByoA3AgqAHYKKgAQDCoAqg0qAE4PKgDoECoAghIqACYUKgDAFSoAWhcqAPQYKgCYGioAMhwqAMwdKgBmHyoAACEqAKQiKgA+JCoA2CUqAHwnKgAWKSoAsCoqAEosKgDuLSoAiC8qACIxKgC8MioAVjQqAPo1KgCUNyoALjkqAMg6KgBsPCoABj4qAKA/KgBEQSoA3kIqAHhEKgASRioAtkcqAFBJKgDqSioAhEwqAB5OKgDCTyoAXFEqAPZSKgCaVCoANFYqAM5XKgBoWSoADFsqAKZcKgBAXioA2l8qAHRhKgAYYyoAsmQqAExmKgDmZyoAimkqACRrKgC+bCoAYm4qAPxvKgCWcSoAMHMqANR0KgBudioACHgqAKJ5KgA8eyoA4HwqAHp+KgAUgCoAuIEqAFKDKgDshCoAhoYqACqIKgDEiSoAXosqAPiMKgCSjioANpAqANCRKgBqkyoADpUqAKiWKgBCmCoA3JkqAICbKgAanSoAtJ4qAE6gKgDyoSoAjKMqACalKgDApioAZKgqAP6pKgCYqyoAMq0qAMyuKgBwsCoACrIqAKSzKgBItSoA4rYqAHy4KgAWuioAursqAFS9KgDuvioAiMAqACLCKgDGwyoAYMUqAPrGKgCeyCoAOMoqANLLKgBszSoAEM8qAKrQKgBE0ioA3tMqAHjVKgAc1yoAttgqAFDaKgD02yoAjt0qACjfKgDC4CoAZuIqAADkKgCa5SoANOcqAM7oKgBy6ioADOwqAKbtKgBA7yoA5PAqAH7yKgAY9CoAvPUqAFb3KgDw+CoAivoqAC78KgDI/SoAYv8qAPwAKwCWAisAOgQrANQFKwBuBysAEgkrAKwKKwBGDCsA4A0rAIQPKwAeESsAuBIrAFIUKwDsFSsAkBcrACoZKwDEGisAXhwrAAIeKwCcHysANiErANAiKwB0JCsADiYrAKgnKwBMKSsA5iorAIAsKwAaLisAvi8rAFgxKwDyMisAjDQrACY2KwDKNysAZDkrAP46KwCiPCsAPD4rANY/KwBwQSsACkMrAK5EKwBIRisA4kcrAIZJKwAgSysAukwrAFROKwD4TysAklErACxTKwDGVCsAYFYrAARYKwCeWSsAOFsrANxcKwB2XisAEGArAKphKwBOYysA6GQrAIJmKwAcaCsAtmkrAFprKwD0bCsAjm4rADJwKwDMcSsAZnMrAAB1KwCkdisAPngrANh5KwByeysADH0rALB+KwBKgCsA5IErAIiDKwAihSsAvIYrAFaIKwD6iSsAlIsrAC6NKwDIjisAYpArAAaSKwCgkysAOpUrAN6WKwB4mCsAEporAKybKwBQnSsA6p4rAISgKwAeoisAuKMrAFylKwD2pisAkKgrADSqKwDOqysAaK0rAAKvKwCcsCsAQLIrANqzKwB0tSsAGLcrALK4KwBMuisA5rsrAIq9KwAkvysAvsArAFjCKwDywysAlsUrADDHKwDKyCsAbsorAAjMKwCizSsAPM8rAODQKwB60isAFNQrAK7VKwBI1ysA7NgrAIbaKwAg3CsAxN0rAF7fKwD44CsAkuIrADbkKwDQ5SsAaucrAATpKwCo6isAQuwrANztKwB27ysAEPErALTyKwBO9CsA6PUrAIz3KwAm+SsAwPorAFr8KwD0/SsAmP8rADIBLADMAiwAcAQsAAoGLACkBywAPgksANgKLAB8DCwAFg4sALAPLABUESwA7hIsAIgULAAiFiwAxhcsAGAZLAD6GiwAlBwsAC4eLADSHywAbCEsAAYjLACqJCwARCYsAN4nLAB4KSwAHCssALYsLABQLiwA6i8sAIQxLAAoMywAwjQsAFw2LAAAOCwAmjksADQ7LADOPCwAcj4sAAxALACmQSwAQEMsANpELAB+RiwAGEgsALJJLABWSywA8EwsAIpOLAAkUCwAvlEsAGJTLAD8VCwAllYsADBYLADUWSwAblssAAhdLACsXiwARmAsAOBhLAB6YywAHmUsALhmLABSaCwA7GksAJBrLAAqbSwAxG4sAF5wLAACciwAnHMsADZ1LADQdiwAangsAA56LACoeywAQn0sAOZ+LACAgCwAGoIsALSDLABYhSwA8oYsAIyILAAmiiwAwIssAGSNLAD+jiwAmJAsADySLADWkywAcJUsAAqXLACumCwASJosAOKbLAB8nSwAFp8sALqgLABUoiwA7qMsAJKlLAAspywAxqgsAGCqLAD6qywAnq0sADivLADSsCwAdrIsABC0LACqtSwARLcsAOi4LACCuiwAHLwsALa9LABQvywA9MAsAI7CLAAoxCwAzMUsAGbHLAAAySwAmsosAD7MLADYzSwAcs8sAAzRLACm0iwAStQsAOTVLAB+1ywAItksALzaLABW3CwA8N0sAJTfLAAu4SwAyOIsAGLkLAD85SwAoOcsADrpLADU6iwAbuwsABLuLACs7ywARvEsAODyLACE9CwAHvYsALj3LABS+SwA9vosAJD8LAAq/iwAzv8sAHIBLQAMAy0AsAQtAEoGLQDkBy0AfgktACILLQC8DC0AVg4tAPAPLQCKES0ALhMtAMgULQBiFi0A/BctAKAZLQA6Gy0A1BwtAHgeLQASIC0ArCEtAEYjLQDqJC0AhCYtAB4oLQC4KS0AUistAPYsLQCQLi0AKjAtAM4xLQBoMy0AAjUtAJw2LQBAOC0A2jktAHQ7LQAOPS0AqD4tAExALQDmQS0AgEMtACRFLQC+Ri0AWEgtAPJJLQCWSy0AME0tAMpOLQBkUC0A/lEtAKJTLQA8VS0A1lYtAHpYLQAUWi0ArlstAEhdLQDsXi0AhmAtACBiLQC6Yy0AVGUtAPhmLQCSaC0ALGotANBrLQBqbS0ABG8tAJ5wLQBCci0A3HMtAHZ1LQAQdy0AtHgtAE56LQDoey0Agn0tACZ/LQDAgC0AWoItAPSDLQCOhS0AMoctAMyILQBmii0ACowtAKSNLQA+jy0A2JAtAHySLQAWlC0AsJUtAEqXLQDkmC0AiJotACKcLQC8nS0AYJ8tAPqgLQCUoi0ALqQtANKlLQBspy0ABqktAKCqLQA6rC0A3q0tAHivLQASsS0AtrItAFC0LQDqtS0AhLctACi5LQDCui0AXLwtAPa9LQCQvy0ANMEtAM7CLQBoxC0AAsYtAKbHLQBAyS0A2sotAH7MLQAYzi0Ass8tAEzRLQDw0i0AitQtACTWLQC+1y0AWNktAPzaLQCW3C0AMN4tANTfLQBu4S0ACOMtAKLkLQBG5i0A4OctAHrpLQAU6y0AruwtAFLuLQDs7y0AhvEtACDzLQDE9C0AXvYtAPj3LQCc+S0ANvstAND8LQBq/i0ADgAuAKgBLgBCAy4A3AQuAHYGLgAaCC4AtAkuAE4LLgDoDC4AjA4uACYQLgDAES4AZBMuAP4ULgCYFi4AMhguAMwZLgBwGy4ACh0uAKQeLgA+IC4A4iEuAHwjLgAWJS4AuiYuAFQoLgDuKS4AiCsuACwtLgDGLi4AYDAuAPoxLgCUMy4AODUuANI2LgBsOC4AEDouAKo7LgBEPS4A3j4uAHhALgAcQi4AtkMuAFBFLgD0Ri4AjkguAChKLgDCSy4AXE0uAABPLgCaUC4ANFIuAM5TLgByVS4ADFcuAKZYLgBKWi4A5FsuAH5dLgAYXy4AsmAuAFZiLgDwYy4AimUuACRnLgDIaC4AYmouAPxrLgCgbS4AOm8uANRwLgBuci4AEnQuAKx1LgBGdy4A4HguAHp6LgAefC4AuH0uAFJ/LgD2gC4AkIIuACqELgDEhS4AaIcuAAKJLgCcii4ANowuANCNLgB0jy4ADpEuAKiSLgBMlC4A5pUuAICXLgAamS4AvpouAFicLgDynS4AjJ8uACahLgDKoi4AZKQuAP6lLgCipy4APKkuANaqLgBwrC4AFK4uAK6vLgBIsS4A4rIuAHy0LgAgti4AurcuAFS5LgD4ui4AkrwuACy+LgDGvy4AYMEuAATDLgCexC4AOMYuANLHLgCAyS4AJMsuAMjMLgBizi4A/M8uAJbRLgA60y4A1NQuAG7WLgAI2C4ArNkuAEbbLgDg3C4AhN4uAB7gLgC44S4AUuMuAOzkLgCQ5i4AKuguAMTpLgBe6y4AAu0uAJzuLgA28C4A2vEuAHTzLgAO9S4AqPYuAEz4LgDm+S4AgPsuABr9LgC0/i4AWAAvAPIBLwCMAy8AJgUvAMoGLwBkCC8A/gkvAKILLwA8DS8A1g4vAHAQLwAUEi8ArhMvAEgVLwDiFi8AfBgvACAaLwC6Gy8AVB0vAPgeLwCSIC8ALCIvAMYjLwBqJS8ABCcvAJ4oLwA4Ki8A0isvAHYtLwAQLy8AqjAvAE4yLwDoMy8AgjUvABw3LwDAOC8AWjovAPQ7LwCOPS8AKD8vAMxALwBmQi8AAEQvAKRFLwA+Ry8A2EgvAHJKLwAMTC8AsE0vAEpPLwDkUC8AiFIvACJULwC8VS8AVlcvAPpYLwCUWi8ALlwvAMhdLwBiXy8ABmEvAKBiLwA6ZC8A3mUvAHhnLwASaS8ArGovAFBsLwDqbS8AhG8vAB5xLwC4ci8AXHQvAPZ1LwCQdy8AKnkvAM56LwBofC8AAn4vAKZ/LwBAgS8A2oIvAHSELwAOhi8AsocvAEyJLwDmii8AiowvACSOLwC+jy8AWJEvAPySLwCWlC8AMJYvAMqXLwBkmS8ACJsvAKKcLwA8ni8A1p8vAHqhLwAUoy8ArqQvAFKmLwDspy8AhqkvACCrLwDErC8AXq4vAPivLwCSsS8ALLMvANC0LwBqti8ABLgvAKi5LwBCuy8A3LwvAHa+LwAawC8AtMEvAE7DLwDoxC8AgsYvACbILwDAyS8AWssvAPTMLwCYzi8AMtAvAMzRLwBw0y8ACtUvAKTWLwA+2C8A4tkvAHzbLwAW3S8AsN4vAErgLwDu4S8AiOMvACLlLwDG5i8AYOgvAPrpLwCU6y8AOO0vANLuLwBs8C8ABvIvAKDzLwBE9S8A3vYvAHj4LwAS+i8AtvsvAFD9LwDq/i8AjgAwACgCMADCAzAAXAUwAAAHMACaCDAANAowAM4LMABoDTAADA8wAKYQMABAEjAA5BMwAH4VMAAYFzAAshgwAFYaMADwGzAAih0wACQfMAC+IDAAYiIwAPwjMACWJTAAMCcwANQoMABuKjAACCwwAKwtMABGLzAA4DAwAHoyMAAeNDAAuDUwAFI3MADsODAAhjowACo8MADEPTAAaD8wAAJBMACcQjAANkQwANBFMABqRzAADkkwAKhKMABCTDAA3E0wAIBPMAAaUTAAtFIwAFhUMADyVTAAjFcwACZZMADKWjAAZFwwAP5dMACYXzAAMmEwANZiMABwZDAACmYwAK5nMABIaTAA4mowAHxsMAAgbjAAum8wAFRxMADucjAAiHQwACx2MADGdzAAYHkwAPp6MACefDAAOH4wANJ/MAB2gTAAEIMwAKqEMABEhjAA6IcwAIKJMAAcizAAwIwwAGSOMAD+jzAAopEwADyTMADWlDAAcJYwAAqYMACumTAASJswAOKcMAB8njAAIKAwALqhMABUozAA7qQwAIimMAAsqDAAxqkwAGCrMAAErTAAqK4wAEKwMADmsTAAgLMwABq1MAC0tjAAWLgwAPK5MACMuzAAJr0wAMC+MABkwDAA/sEwAJjDMAA8xTAA1sYwAHDIMAAKyjAArsswAEjNMADizjAAfNAwABbSMAC60zAAVNUwAO7WMACS2DAALNowAMbbMABg3TAABN8wAJ7gMAA44jAA0uMwAGzlMAAQ5zAAqugwAETqMADe6zAAgu0wABzvMAC28DAAWvIwAPTzMACO9TAAKPcwAMz4MABm+jAAAPwwAJr9MAA+/zAA2AAxAHICMQAMBDEApgUxAEoHMQDkCDEAfgoxACIMMQC8DTEAVg8xAPAQMQCUEjEALhQxAMgVMQBiFzEA/BgxAKAaMQA6HDEA1B0xAG4fMQASITEArCIxAEYkMQDgJTEAhCcxAB4pMQC4KjEAXCwxAPYtMQCQLzEAKjExAM4yMQBoNDEAAjYxAJw3MQA2OTEA2joxAHQ8MQAOPjEAqD8xAExBMQDmQjEAgEQxACRGMQC+RzEAWEkxAPJKMQCMTDEAME4xAMpPMQBkUTEA/lIxAKJUMQA8VjEA1lcxAHpZMQAUWzEArlwxAEheMQDiXzEAhmExACBjMQC6ZDEAVGYxAPhnMQCSaTEALGsxANBsMQBqbjEABHAxAJ5xMQA4czEA3HQxAHZ2MQAQeDEAqnkxAE57MQDofDEAgn4xACaAMQDAgTEAWoMxAPSEMQCOhjEAMogxAMyJMQBmizEAAI0xAKSOMQA+kDEA2JExAHyTMQAWlTEAsJYxAEqYMQDkmTEAiJsxACKdMQC8njEAVqAxAPqhMQCUozEALqUxANKmMQBsqDEABqoxAKCrMQA6rTEA3q4xAHiwMQASsjEArLMxAFC1MQDqtjEAhLgxACi6MQDCuzEAXL0xAPa+MQCawDEANMIxAM7DMQBoxTEAAscxAKbIMQBAyjEA2ssxAHTNMQAYzzEAstAxAEzSMQDw0zEAitUxACTXMQC+2DEAWNoxAPzbMQCW3TEAMN8xAMrgMQBu4jEACOQxAKLlMQBG5zEA4OgxAHrqMQAU7DEAru0xAFLvMQDs8DEAhvIxACD0MQDE9TEAXvcxAPj4MQCc+jEANvwxAND9MQBq/zEABAEyAKgCMgBCBDIA3AUyAHYHMgAaCTIAtAoyAE4MMgDyDTIAjA8yACYRMgDAEjIAZBQyAP4VMgCYFzIAMhkyAMwaMgBwHDIACh4yAKQfMgBIITIA4iIyAHwkMgAWJjIAuicyAFQpMgDuKjIAiCwyACIuMgDGLzIAYDEyAPoyMgCUNDIAODYyANI3MgBsOTIAEDsyAKo8MgBEPjIA3j8yAHhBMgAcQzIAtkQyAFBGMgDqRzIAjkkyAChLMgDCTDIAZk4yAABQMgCaUTIANFMyAM5UMgByVjIADFgyAKZZMgBKWzIA5FwyAH5eMgAiYDIAxmEyAGBjMgD6ZDIAnmYyADhoMgDSaTIAbGsyABBtMgCqbjIARHAyAN5xMgCCczIAHHUyALZ2MgBQeDIA6nkyAI57MgAofTIAwn4yAGaAMgAAgjIAmoMyADSFMgDYhjIAcogyAAyKMgCmizIAQI0yAOSOMgB+kDIAGJIyALyTMgBWlTIA8JYyAIqYMgAkmjIAyJsyAGKdMgD8njIAlqAyADqiMgDUozIAbqUyABKnMgCsqDIARqoyAOCrMgCErTIAHq8yALiwMgBSsjIA7LMyAJC1MgAqtzIAxLgyAF66MgACvDIAnL0yADa/MgDawDIAdMIyAA7EMgCoxTIAQscyAObIMgCAyjIAGswyALTNMgBYzzIA8tAyAIzSMgAm1DIAytUyAGTXMgD+2DIAotoyADzcMgDW3TIAcN8yAArhMgCu4jIASOQyAOLlMgB85zIAIOkyALrqMgBU7DIA7u0yAJLvMgAs8TIAxvIyAGD0MgAE9jIAnvcyADj5MgDc+jIAdvwyABD+MgCq/zIARAEzAOgCMwCCBDMAHAYzALYHMwBaCTMA9AozAI4MMwAyDjMAzA8zAGYRMwAAEzMAmhQzAD4WMwDYFzMAchkzAAwbMwCwHDMASh4zAOQfMwB+ITMAIiMzALwkMwBWJjMA+iczAJQpMwAuKzMAyCwzAGIuMwAGMDMAoDEzADozMwDUNDMAeDYzABI4MwCsOTMAUDszAOo8MwCEPjMAHkAzALhBMwBcQzMA9kQzAJBGMwAqSDMAzkkzAGhLMwACTTMAnE4zAEBQMwDaUTMAdFMzABhVMwCyVjMATFgzAOZZMwCAWzMAJF0zAL5eMwBYYDMA8mEzAJZjMwAwZTMAymYzAG5oMwAIajMAomszADxtMwDWbjMAenAzABRyMwCuczMASHUzAOx2MwCGeDMAIHozAMR7MwBefTMA+H4zAJKAMwAsgjMA0IMzAGqFMwAEhzMAnogzAEKKMwDcizMAdo0zABqPMwC0kDMATpIzAOiTMwCClTMAJpczAMCYMwBamjMA9JszAJidMwAynzMAzKAzAGaiMwAKpDMApKUzAD6nMwDiqDMAfKozABasMwCwrTMASq8zAO6wMwCIsjMAIrQzAMa1MwBgtzMA+rgzAJS6MwAuvDMA0r0zAGy/MwAGwTMAoMIzAETEMwDexTMAeMczABLJMwC2yjMAUMwzAOrNMwCOzzMAKNEzAMLSMwBc1DMA9tUzAJrXMwA02TMAztozAGjcMwAM3jMApt8zAEDhMwDk4jMAfuQzABjmMwCy5zMATOkzAPDqMwCK7DMAJO4zAL7vMwBi8TMA/PIzAJb0MwA69jMA1PczAG75MwAI+zMAovwzAEb+MwDg/zMAegE0ABQDNAC4BDQAUgY0AOwHNACQCTQAKgs0AMQMNABeDjQA+A80AJwRNAA2EzQA0BQ0AGoWNAAOGDQAqBk0AEIbNADmHDQAgB40ABogNAC0ITQAWCM0APIkNACMJjQAJig0AMApNABkKzQA/iw0AJguNAAyMDQA1jE0AHAzNAAKNTQApDY0AEg4NADiOTQAfDs0ABY9NAC6PjQAVEA0AO5BNACIQzQALEU0AMZGNABgSDQA+kk0AJ5LNAA4TTQA0k40AHZQNAAQUjQAqlM0AERVNADeVjQAglg0ABxaNAC2WzQAWl00APReNACOYDQAKGI0AMJjNABmZTQAAGc0AJpoNAA0ajQA2Gs0AHJtNAAMbzQApnA0AEpyNADkczQAfnU0ACJ3NAC8eDQAVno0APB7NACKfTQALn80AMiANABigjQA/IM0AKCFNAA6hzQA1Ig0AHiKNAASjDQArI00AEaPNADqkDQAhJI0AB6UNAC4lTQAUpc0APaYNACQmjQAKpw0AM6dNABonzQAAqE0AJyiNAA2pDQA2qU0AHSnNAAOqTQAqKo0AEysNADmrTQAgK80ACSxNAC+sjQAWLQ0APK1NACMtzQAMLk0AMq6NABkvDQACL40AKK/NAA8wTQA1sI0AHDENAAUxjQArsc0AEjJNADiyjQAhsw0ACDONAC6zzQAXtE0APjSNACS1DQALNY0AMbXNABq2TQABNs0AJ7cNABC3jQA3N80AHbhNAAQ4zQAtOQ0AE7mNADo5zQAguk0ABzrNADA7DQAWu40APTvNACO8TQAMvM0AMz0NABm9jQACvg0AKT5NAA++zQA2Pw0AHL+NAAWADUAsAE1AEoDNQDkBDUAiAY1ACIINQC8CTUAYAs1APoMNQCUDjUALhA1ANIRNQBsEzUABhU1AKAWNQA6GDUA3hk1AHgbNQASHTUArB41AFAgNQDqITUAhCM1ACglNQDCJjUAXCg1APYpNQCQKzUANC01AM4uNQBoMDUAAjI1AKYzNQBANTUA2jY1AH44NQAYOjUAsjs1AEw9NQDmPjUAikA1ACRCNQC+QzUAWEU1APxGNQCWSDUAMEo1ANRLNQBuTTUACE81AKJQNQA8UjUA4FM1AHpVNQAUVzUArlg1AFJaNQDsWzUAhl01ACpfNQDEYDUAXmI1APhjNQCcZTUANmc1ANBoNQBqajUABGw1AKhtNQBCbzUA3HA1AHZyNQAadDUAtHU1AE53NQDyeDUAjHo1ACZ8NQDAfTUAWn81AP6ANQCYgjUAMoQ1AMyFNQBwhzUACok1AKSKNQA+jDUA4o01AHyPNQAWkTUAupI1AFSUNQDulTUAiJc1ACKZNQDGmjUAYJw1APqdNQCUnzUAOKE1ANKiNQBspDUABqY1AKqnNQBEqTUA3qo1AIKsNQAcrjUAtq81AFCxNQDqsjUAjrQ1ACi2NQDCtzUAXLk1AAC7NQCavDUANL41AM6/NQBywTUADMM1AKbENQBKxjUA5Mc1AH7JNQAYyzUAssw1AFbONQDwzzUAitE1ACTTNQDI1DUAYtY1APzXNQCW2TUAOts1ANTcNQBu3jUAEuA1AKzhNQBG4zUA4OQ1AHrmNQAe6DUAuOk1AFLrNQDs7DUAkO41ACrwNQDE8TUAXvM1AAL1NQCc9jUANvg1ANr5NQB0+zUADv01AKj+NQBCADYA5gE2AIADNgAaBTYAtAY2AFgINgDyCTYAjAs2ACYNNgDADjYAZBA2AP4RNgCYEzYAPBU2ANYWNgBwGDYACho2AK4bNgBIHTYA4h42AIYgNgAgIjYAuiM2AFQlNgDuJjYAkig2ACwqNgDGKzYAYC02AAQvNgCeMDYAODI2ANIzNgB2NTYAEDc2AKo4NgBEOjYA6Ds2AII9NgAcPzYAtkA2AFpCNgD0QzYAjkU2ADJHNgDMSDYAZko2AABMNgCaTTYAPk82ANhQNgByUjYADFQ2ALBVNgBKVzYA5Fg2AH5aNgAiXDYAvF02AFZfNgD6YDYAlGI2AC5kNgDIZTYAYmc2AAZpNgCgajYAOmw2ANRtNgB4bzYAEnE2AKxyNgBQdDYA6nU2AIR3NgAeeTYAuHo2AFx8NgD2fTYAkH82ACqBNgDOgjYAaIQ2AAKGNgCmhzYAQIk2ANqKNgB0jDYADo42ALKPNgBMkTYA5pI2AICUNgAkljYAvpc2AFiZNgDymjYAlpw2ADCeNgDKnzYAbqE2AAijNgCipDYAPKY2ANanNgB6qTYAFKs2AK6sNgBIrjYA7K82AIaxNgAgszYAurQ2AF62NgD4tzYAkrk2ACy7NgDQvDYAar42AATANgCewTYAQsM2ANzENgB2xjYAEMg2ALTJNgBOyzYA6Mw2AIzONgAm0DYAwNE2AFrTNgD01DYAmNY2ADLYNgDM2TYAZts2AArdNgCk3jYAPuA2AOLhNgB84zYAFuU2ALDmNgBK6DYA7uk2AIjrNgAi7TYAvO42AGDwNgD68TYAlPM2ADj1NgDS9jYAbPg2AAb6NgCg+zYARP02AN7+NgB4ADcAEgI3ALYDNwBQBTcA6gY3AIQINwAoCjcAwgs3AFwNNwD2DjcAmhA3ADQSNwDOEzcAaBU3AAwXNwCmGDcAQBo3ANobNwB+HTcAGB83ALIgNwBWIjcA8CM3AIolNwAkJzcAvig3AGIqNwD8KzcAli03ADAvNwDUMDcAbjI3AAg0NwCsNTcARjc3AOA4NwB6OjcAFDw3ALg9NwBSPzcA7EA3AJBCNwAqRDcAxEU3AF5HNwD4SDcAnEo3ADZMNwDQTTcAak83AA5RNwCoUjcAQlQ3AOZVNwCAVzcAGlk3ALRaNwBOXDcA6F03AIxfNwAmYTcAymI3AGRkNwD+ZTcAmGc3ADJpNwDWajcAcGw3AApuNwCkbzcASHE3AOJyNwB8dDcAIHY3ALp3NwBUeTcA7no3AJJ8NwAsfjcAxn83AGCBNwD6gjcAnoQ3ADiGNwDShzcAbIk3ABCLNwCqjDcARI43AOiPNwCCkTcAHJM3ALaUNwBQljcA9Jc3AI6ZNwAomzcAwpw3AGaeNwAAoDcAmqE3AD6jNwDYpDcAcqY3AAyoNwCmqTcASqs3AOSsNwB+rjcAGLA3ALyxNwBWszcA8LQ3AJS2NwAuuDcAyLk3AGK7NwD8vDcAoL43ADrANwDUwTcAbsM3ABLFNwCsxjcARsg3AOrJNwCEyzcAHs03ALjONwBS0DcA9tE3AJDTNwAq1TcAztY3AHLYNwAM2jcApts3AErdNwDk3jcAfuA3ABjiNwC84zcAVuU3APDmNwCK6DcALuo3AMjrNwBi7TcABu83AKDwNwA68jcA6PM3AIL1NwAc9zcAtvg3AFD6NwD0+zcAjv03ACj/NwDCADgAXAI4AAAEOACaBTgAPgc4ANgIOAByCjgADAw4AKYNOABKDzgA5BA4AH4SOAAiFDgAvBU4AFYXOADwGDgAiho4AC4cOADIHTgAYh84APwgOACgIjgAOiQ4ANQlOAB4JzgAEik4AKwqOABGLDgA4C04AIQvOAAeMTgAuDI4AFw0OAD2NTgAkDc4ACo5OADEOjgAaDw4AAI+OACcPzgANkE4ANBCOAB0RDgADkY4ALJHOABMSTgA5ko4AIBMOAAaTjgAvk84AFhROADyUjgAjFQ4ACZWOADKVzgAZFk4AAhbOACiXDgAPF44ANZfOABwYTgAFGM4AK5kOABIZjgA7Gc4AIZpOAAgazgAumw4AFRuOAD4bzgAknE4ACxzOADGdDgAYHY4AAR4OACeeTgAQns4ANx8OAB2fjgAEIA4AKqBOABOgzgA6IQ4AIKGOAAciDgAtok4AFqLOAD0jDgAmI44ADKQOADMkTgAZpM4AACVOACkljgAPpg4ANiZOABymzgAFp04ALCeOABKoDgA7qE4AIijOAAipTgAvKY4AFaoOAD6qTgAlKs4AC6tOADIrjgAbLA4AAayOACgszgARLU4AN62OAB4uDgAEro4AKy7OABQvTgA6r44AITAOAAewjgAwsM4AFzFOAD2xjgAmsg4ADTKOADOyzgAaM04AALPOACm0DgAQNI4ANrTOAB01TgAGNc4ALLYOABM2jgA8Ns4AIrdOAAk3zgAvuA4AFjiOAD84zgAluU4ADDnOADK6DgAbuo4AAjsOACi7TgARu84AODwOAB68jgAFPQ4AK71OABS9zgA7Pg4AIb6OAAg/DgAxP04AF7/OAD4ADkAnAI5ADYEOQDQBTkAagc5AAQJOQCoCjkAQgw5ANwNOQB2DzkAGhE5ALQSOQBOFDkA8hU5AIwXOQAmGTkAwBo5AFocOQD+HTkAmB85ADIhOQDMIjkAcCQ5AAomOQCkJzkASCk5AOIqOQB8LDkAFi45ALAvOQBUMTkA7jI5AIg0OQAiNjkAxjc5AGA5OQD6OjkAnjw5ADg+OQDSPzkAbEE5AAZDOQCqRDkAREY5AN5HOQB4STkAHEs5ALZMOQBQTjkA9E85AI5ROQAoUzkAwlQ5AFxWOQAAWDkAmlk5ADRbOQDOXDkAaF45AAxgOQCmYTkASmM5AORkOQB+ZjkAGGg5ALJpOQBWazkA8Gw5AIpuOQAucDkAyHE5AGJzOQD8dDkAlnY5ADp4OQDUeTkAbns5AAh9OQCsfjkARoA5AOCBOQCEgzkAHoU5ALiGOQBSiDkA7Ik5AJCLOQAqjTkAxI45AF6QOQACkjkAnJM5ADaVOQDQljkAdJg5AA6aOQComzkAQp05AOaeOQCAoDkAGqI5AL6jOQBYpTkA8qY5AIyoOQAwqjkAyqs5AGStOQD+rjkAmLA5ADyyOQDgszkAerU5AB63OQC4uDkAUro5AOy7OQCQvTkAKr85AMTAOQBewjkAAsQ5AJzFOQA2xzkA0Mg5AHTKOQAOzDkAqM05AELPOQDm0DkAgNI5ABrUOQC+1TkAWNc5APLYOQCM2jkAJtw5AMrdOQBk3zkA/uA5AJjiOQA85DkA1uU5AHDnOQAU6TkAruo5AEjsOQDi7TkAfO85ACDxOQC68jkAVPQ5AO71OQCS9zkALPk5AMb6OQBq/DkABP45AJ7/OQA4AToA0gI6AHYEOgAQBjoAqgc6AEQJOgDoCjoAggw6ABwOOgDADzoAWhE6APQSOgCOFDoAKBY6AMwXOgBmGToAABs6AJocOgA0HjoA2B86AHIhOgAMIzoAsCQ6AEomOgDkJzoAfik6ACIrOgC8LDoAVi46APAvOgCUMToALjM6AMg0OgBiNjoABjg6AKA5OgA6OzoA1Dw6AG4+OgASQDoArEE6AFBDOgDqRDoAhEY6AB5IOgC4SToAXEs6APZMOgCQTjoAKlA6AM5ROgBoUzoAAlU6AJxWOgBAWDoA2lk6AHRbOgAYXToAsl46AExgOgDmYToAgGM6ACRlOgC+ZjoAWGg6APJpOgCWazoAMG06AMpuOgBucDoACHI6AKJzOgA8dToA1nY6AHp4OgAUejoArns6AEh9OgDsfjoAhoA6ACCCOgC6gzoAXoU6APiGOgCSiDoALIo6ANCLOgBqjToABI86AKiQOgBCkjoA3JM6AHaVOgAQlzoAtJg6AE6aOgDomzoAgp06ACafOgDAoDoAWqI6AP6jOgCYpToAMqc6AMyoOgBmqjoACqw6AKStOgA+rzoA2LA6AHyyOgAWtDoAsLU6AFS3OgDuuDoAiLo6ACK8OgC8vToAYL86APrAOgCUwjoALsQ6ANLFOgBsxzoABsk6AKrKOgBEzDoA3s06AHjPOgAS0ToAttI6AFDUOgDq1ToAhNc6ACjZOgDC2joAXNw6AADeOgCa3zoANOE6AM7iOgBo5DoADOY6AKbnOgBA6ToA2uo6AH7sOgAY7joAsu86AFbxOgDw8joAivQ6ACT2OgC+9zoAYvk6APz6OgCW/DoAMP46ANT/OgBuATsACAM7AKIEOwBGBjsA4Ac7AHoJOwAUCzsAuAw7AFIOOwDsDzsAhhE7ACoTOwDEFDsAXhY7AAIYOwCcGTsANhs7ANAcOwBqHjsADiA7AKghOwBCIzsA3CQ7AIAmOwAaKDsAtCk7AFgrOwDyLDsAjC47ACYwOwDAMTsAZDM7AP40OwCYNjsAMjg7ANY5OwBwOzsACj07AK4+OwBIQDsA4kE7AHxDOwAWRTsAukY7AFRIOwDuSTsAiEs7ACxNOwDGTjsAYFA7AARSOwCeUzsAOFU7ANJWOwBsWDsAEFo7AKpbOwBEXTsA3l47AIJgOwAcYjsAtmM7AFplOwD0ZjsAjmg7AChqOwDCazsAZm07AABvOwCacDsANHI7ANhzOwBydTsADHc7AKZ4OwBKejsA5Hs7AH59OwAYfzsAsoA7AFaCOwDwgzsAioU7AC6HOwDIiDsAYoo7APyLOwCgjTsAOo87ANSQOwBukjsAEpQ7AKyVOwBGlzsA6pg7AISaOwAenDsAuJ07AFKfOwD2oDsAkKI7ACqkOwDEpTsAaKc7AAKpOwCcqjsAQKw7ANqtOwB0rzsADrE7AKiyOwBMtDsA5rU7AIC3OwAauTsAvro7AFi8OwDyvTsAjL87ADDBOwDKwjsAZMQ7AP7FOwCixzsAPMk7ANbKOwB6zDsAFM47AK7POwBI0TsA7NI7AIbUOwAg1jsAutc7AFTZOwD42jsAktw7ACzeOwDG3zsAYOE7AATjOwCe5DsAQuY7ANznOwB26TsAEOs7AKrsOwBO7jsA6O87AILxOwAc8zsAtvQ7AFr2OwD09zsAmPk7ADL7OwDM/DsAZv47AAAAPACkATwAPgM8ANgEPAB8BjwAFgg8ALAJPABKCzwA5Aw8AIgOPAAiEDwAvBE8AFYTPAD6FDwAlBY8AC4YPADSGTwAbBs8AAYdPACgHjwAOiA8AN4hPAB4IzwAEiU8AKwmPABQKDwA6ik8AIQrPAAoLTwAwi48AFwwPAD2MTwAkDM8ADQ1PADONjwAaDg8AAI6PACmOzwAQD08ANo+PAB0QDwAGEI8ALJDPABMRTwA5kY8AIpIPAAkSjwAvks8AFhNPAD8TjwAllA8ADBSPADKUzwAblU8AAhXPACiWDwAPFo8AOBbPAB6XTwAFF88AK5gPABSYjwA7GM8AIZlPAAqZzwAxGg8AF5qPAD4azwAkm08ADZvPADQcDwAanI8AAR0PACodTwAQnc8ANx4PAB2ejwAGnw8ALR9PABOfzwA6IA8AIKCPAAmhDwAwIU8AFqHPAD+iDwAmIo8ADKMPADMjTwAcI88AAqRPACkkjwAPpQ8AOKVPAB8lzwAFpk8ALCaPABUnDwA7p08AIifPAAsoTwAxqI8AGCkPAD6pTwAlKc8ADipPADSqjwAbKw8AAauPACgrzwARLE8AN6yPACCtDwAHLY8ALa3PABQuTwA6ro8AI68PAAovjwAwr88AFzBPAD2wjwAmsQ8ADTGPADYxzwAcsk8AAzLPACmzDwAQM48AOTPPAB+0TwAGNM8ALLUPABW1jwA8Nc8AIrZPAAk2zwAyNw8AGLePAD83zwAluE8ADrjPADU5DwAbuY8AAjoPACs6TwARus8AODsPAB67jwAFPA8ALjxPABS8zwA9vQ8AJD2PAAq+DwAxPk8AF77PAAC/TwAnP48ADYAPQDQAT0AagM9AA4FPQCoBj0ATAg9AOYJPQCACz0AGg09ALQOPQBYED0A8hE9AIwTPQAwFT0AyhY9AGQYPQD+GT0AmBs9ADwdPQDWHj0AcCA9AAoiPQCkIz0ASCU9AOImPQCGKD0AICo9ALorPQBULT0A7i49AJIwPQAsMj0AxjM9AGo1PQAENz0Anjg9ADg6PQDSOz0Adj09ABA/PQCqQD0AREI9AOhDPQCCRT0AHEc9ALZIPQBaSj0A9Es9AI5NPQAoTz0AzFA9AGZSPQAAVD0AmlU9ADRXPQDYWD0Aclo9AAxcPQCwXT0ASl89AORgPQB+Yj0AGGQ9ALxlPQBWZz0A8Gg9AJRqPQAubD0AyG09AGJvPQD8cD0AoHI9ADp0PQDUdT0AeHc9ABJ5PQCsej0AUHw9AOp9PQCEfz0AHoE9ALiCPQBchD0A9oU9AJCHPQAqiT0Azoo9AGiMPQACjj0Apo89AECRPQDakj0AdJQ9AA6WPQColz0ATJk9AOaaPQCKnD0AJJ49AL6fPQBYoT0A8qI9AJakPQAwpj0Ayqc9AGSpPQD+qj0Aoqw9ADyuPQDgrz0AerE9ABSzPQCutD0ASLY9AOy3PQCGuT0AILs9ALq8PQBUvj0A+L89AJLBPQA2wz0A0MQ9AGrGPQAEyD0Ansk9AELLPQDczD0Ads49ABDQPQC00T0ATtM9AOjUPQCC1j0AJtg9AMDZPQBa2z0A9Nw9AJjePQAy4D0AzOE9AGbjPQAK5T0ApOY9AD7oPQDY6T0AfOs9ABbtPQCw7j0ASvA9AO7xPQCI8z0AIvU9AMb2PQBg+D0A+vk9AJT7PQAu/T0A0v49AGwAPgAGAj4AoAM+ADoFPgDeBj4AeAg+ABwKPgC2Cz4AUA0+AOoOPgCEED4AKBI+AMITPgBcFT4A9hY+AJoYPgA0Gj4Azhs+AGgdPgAMHz4ApiA+AEAiPgDkIz4AfiU+ABgnPgCyKD4ATCo+APArPgCKLT4AJC8+AL4wPgBYMj4A/DM+AJY1PgAwNz4A1Dg+AG46PgAIPD4Aoj0+AEY/PgDgQD4AekI+ABREPgCuRT4AUkc+AOxIPgCGSj4AKkw+AMRNPgBeTz4A+FA+AJxSPgA2VD4A0FU+AGpXPgAOWT4AqFo+AEJcPgDcXT4Adl8+ABphPgC0Yj4ATmQ+APJlPgCMZz4AJmk+AMBqPgBkbD4A/m0+AJhvPgAycT4A1nI+AHB0PgAKdj4ApHc+AD55PgDiej4AfHw+ACB+PgC6fz4AVIE+AO6CPgCIhD4ALIY+AMaHPgBgiT4A+oo+AJ6MPgA4jj4A0o8+AGyRPgAQkz4AqpQ+AESWPgDolz4Agpk+ABybPgC2nD4AUJ4+APSfPgCOoT4AKKM+AMKkPgBcpj4AAKg+AJqpPgA0qz4A2Kw+AHKuPgAMsD4AprE+AEqzPgDktD4AfrY+ABi4PgC8uT4AVrs+APC8PgCKvj4AJMA+AMjBPgBiwz4A/MQ+AKDGPgA6yD4A1Mk+AG7LPgASzT4ArM4+AEbQPgDg0T4AetM+AB7VPgC41j4AXNg+APbZPgCQ2z4AKt0+AMTePgBo4D4AAuI+AJzjPgA25T4A0OY+AHToPgAO6j4Asus+AEztPgDm7j4AgPA+ABryPgC+8z4AWPU+APL2PgCM+D4AMPo+AMr7PgBk/T4ACP8+AKIAPwA8Aj8A1gM/AHAFPwAUBz8Argg/AEgKPwDiCz8AfA0/ACAPPwC6ED8AXhI/APgTPwCSFT8ALBc/ANAYPwBqGj8ABBw/AJ4dPwBCHz8A3CA/AHYiPwAQJD8AqiU/AE4nPwDoKD8Agio/ABwsPwDALT8AWi8/APQwPwCOMj8AMjQ/AMw1PwBmNz8AADk/AKQ6PwA+PD8A2D0/AHI/PwAWQT8AsEI/AEpEPwDkRT8AiEc/ACJJPwC8Sj8AYEw/APpNPwCUTz8ALlE/AMhSPwBsVD8ABlY/AKBXPwA6WT8A1Fo/AHhcPwASXj8Atl8/AFBhPwDqYj8AhGQ/AB5mPwDCZz8AXGk/APZqPwCQbD8AKm4/AM5vPwBocT8AAnM/AKZ0PwBAdj8A2nc/AHR5PwAYez8Asnw/AEx+PwDmfz8AioE/ACSDPwC+hD8AWIY/APKHPwCWiT8AMIs/AMqMPwBujj8ACJA/AKKRPwA8kz8A4JQ/AHqWPwAUmD8Arpk/AFKbPwDsnD8Ahp4/ACCgPwDEoT8AXqM/APikPwCSpj8ANqg/ANCpPwBqqz8ABK0/AKiuPwBCsD8A3LE/AHazPwAQtT8AtLY/AE64PwDouT8AjLs/ACa9PwDAvj8AWsA/AP7BPwCYwz8AMsU/AMzGPwBwyD8ACso/AKTLPwA+zT8A4s4/AHzQPwAW0j8AsNM/AFTVPwDu1j8AiNg/ACLaPwDG2z8AYN0/APrePwCU4D8ALuI/ANLjPwBs5T8AEOc/AKroPwBE6j8A3us/AHjtPwAc7z8AtvA/AFDyPwDq8z8AhPU/ACj3PwDC+D8AXPo/AAD8PwCa/T8ANP8/AM4AQAByAkAADARAAKYFQABAB0AA5AhAAH4KQAAYDEAAsg1AAFYPQADwEEAAihJAACQUQADIFUAAYhdAAPwYQACWGkAAOhxAANQdQABuH0AACCFAAKIiQABGJEAA4CVAAIQnQAAeKUAAuCpAAFIsQADsLUAAkC9AACoxQADEMkAAXjRAAPg1QACcN0AANjlAANA6QAB0PEAADj5AAKg/QABCQUAA5kJAAIBEQAAaRkAAtEdAAE5JQADySkAAjExAACZOQADKT0AAZFFAAP5SQACYVEAAPFZAANZXQABwWUAACltAAK5cQABIXkAA4l9AAHxhQAAWY0AAumRAAFRmQADuZ0AAkmlAACxrQADGbEAAYG5AAARwQACecUAAOHNAANJ0QAB2dkAAEHhAAKp5QABEe0AA3nxAAIJ+QAAcgEAAwIFAAFqDQAD0hEAAjoZAACiIQADMiUAAZotAAACNQACajkAANJBAANiRQAByk0AADJVAALCWQABKmEAA5JlAAH6bQAAinUAAvJ5AAFagQADwoUAAiqNAAC6lQADIpkAAYqhAAAaqQACgq0AAOq1AANSuQAB4sEAAErJAAKyzQABGtUAA6rZAAIS4QAAeukAAuLtAAFy9QAD2vkAAkMBAADTCQADOw0AAaMVAAALHQACcyEAAQMpAANrLQAB0zUAADs9AAKjQQABM0kAA5tNAAIDVQAAk10AAvthAAFjaQADy20AAlt1AADDfQADK4EAAZOJAAP7jQACi5UAAPOdAANboQABw6kAAFOxAAK7tQABI70AA4vBAAIbyQAAg9EAAuvVAAF73QAD4+EAAkvpAACz8QADa/UAAdP9AABgBQQCyAkEATARBAOYFQQCKB0EAJAlBAL4KQQBYDEEA8g1BAIwPQQAwEUEAyhJBAG4UQQAIFkEAohdBADwZQQDWGkEAehxBABQeQQCuH0EASCFBAOIiQQCGJEEAICZBAMQnQQBeKUEA+CpBAJIsQQAsLkEA0C9BAGoxQQAEM0EAnjRBADg2QQDcN0EAdjlBABA7QQC0PEEATj5BAOg/QQCCQUEAJkNBAMBEQQBaRkEA9EdBAI5JQQAyS0EAzExBAGZOQQAKUEEApFFBAD5TQQDYVEEAfFZBABZYQQCwWUEASltBAO5cQQCIXkEAImBBALxhQQBWY0EA+mRBAJRmQQA4aEEA0mlBAGxrQQAGbUEAoG5BAERwQQDecUEAeHNBABJ1QQC2dkEAUHhBAOp5QQCEe0EAHn1BAMJ+QQBcgEEA9oFBAJqDQQA0hUEAzoZBAGiIQQAMikEApotBAECNQQDajkEAfpBBABiSQQCyk0EATJVBAOaWQQCKmEEAJJpBAL6bQQBinUEA/J5BAJagQQAwokEA1KNBAG6lQQAIp0EAoqhBAEaqQQDgq0EAeq1BABSvQQC4sEEAUrJBAOyzQQCGtUEAKrdBAMS4QQBeukEA+LtBAJy9QQA2v0EA0MBBAGrCQQAExEEAqMVBAELHQQDcyEEAgMpBABrMQQC0zUEATs9BAPLQQQCM0kEAJtRBAMDVQQBk10EA/thBAJjaQQAy3EEAzN1BAHDfQQAK4UEAruJBAEjkQQDi5UEAfOdBABbpQQCw6kEAVOxBAO7tQQCI70EALPFBAMbyQQBg9EEA+vVBAJ73QQA4+UEA0vpBAGz8QQAQ/kEAqv9BAEQBQgDeAkIAggRCABwGQgC2B0IAUAlCAOoKQgCODEIAKA5CAMwPQgBmEUIAABNCAJoUQgA0FkIA2BdCAHIZQgAMG0IAphxCAEoeQgDkH0IAfiFCABgjQgC8JEIAViZCAPAnQgCKKUIAJCtCAMgsQgBiLkIA/C9CAKAxQgA6M0IA1DRCAG42QgASOEIArDlCAEY7QgDgPEIAhD5CAB5AQgC4QUIAUkNCAOxEQgCQRkIAKkhCAMRJQgBoS0IAAk1CAJxOQgA2UEIA2lFCAHRTQgAOVUIAqFZCAEJYQgDmWUIAgFtCABpdQgC+XkIAWGBCAPJhQgCWY0IAMGVCAMpmQgBkaEIA/mlCAKJrQgA8bUIA1m5CAHBwQgAKckIArnNCAEh1QgDidkIAhnhCACB6QgC6e0IAVH1CAPh+QgCSgEIALIJCAMaDQgBqhUIABIdCAJ6IQgA4ikIA0otCAHaNQgAQj0IAqpBCAE6SQgDok0IAgpVCAByXQgDAmEIAWppCAPSbQgCOnUIAKJ9CAMygQgBmokIAAKRCAKSlQgA+p0IA2KhCAHKqQgAWrEIAsK1CAEqvQgDksEIAiLJCACK0QgC8tUIAVrdCAPC4QgCUukIALrxCAMi9QgBsv0IABsFCAKDCQgA6xEIA3sVCAHjHQgASyUIArMpCAFDMQgDqzUIAhM9CAB7RQgDC0kIAXNRCAPbVQgCQ10IANNlCAM7aQgBo3EIAAt5CAJzfQgBA4UIA2uJCAH7kQgAY5kIAsudCAEzpQgDm6kIAgOxCACTuQgC+70IAWPFCAPzyQgCW9EIAMPZCAMr3QgBu+UIACPtCAKL8QgA8/kIA1v9CAHoBQwAUA0MArgRDAFIGQwDsB0MAhglDACALQwDEDEMAXg5DAPgPQwCSEUMANhNDANAUQwBqFkMABBhDAJ4ZQwBCG0MA3BxDAIAeQwAaIEMAtCFDAE4jQwDoJEMAjCZDACYoQwDAKUMAWitDAPQsQwCYLkMAMjBDAMwxQwBwM0MACjVDAKQ2QwA+OEMA4jlDAHw7QwAWPUMAsD5DAEpAQwDuQUMAiENDACxFQwDGRkMAYEhDAPpJQwCUS0MALk1DANJOQwBsUEMABlJDAKpTQwBEVUMA3lZDAHhYQwAcWkMAtltDAFBdQwDqXkMAhGBDAChiQwDCY0MAXGVDAABnQwCaaEMANGpDAM5rQwBybUMADG9DAKZwQwBAckMA5HNDAH51QwAYd0MAsnhDAFZ6QwDwe0MAin1DACR/QwC+gEMAYoJDAPyDQwCghUMAOodDANSIQwBuikMACIxDAKyNQwBGj0MA4JBDAHqSQwAUlEMAuJVDAFKXQwD2mEMAkJpDACqcQwDEnUMAXp9DAAKhQwCcokMANqRDANClQwBqp0MADqlDAKiqQwBMrEMA5q1DAICvQwAasUMAtLJDAFi0QwDytUMAjLdDACa5QwDAukMAZLxDAP69QwCiv0MAPMFDANbCQwBwxEMACsZDAK7HQwBIyUMA4spDAHzMQwAWzkMAus9DAFTRQwD40kMAktRDACzWQwDG10MAYNlDAATbQwCe3EMAON5DANLfQwB24UMAEONDAKrkQwBE5kMA6OdDAILpQwAc60MAtuxDAFruQwD070MAjvFDACjzQwDC9EMAZvZDAAD4QwCk+UMAPvtDANj8QwBy/kMADABEALABRABKA0QA5AREAH4GRAAYCEQAvAlEAFYLRADwDEQAlA5EAC4QRADIEUQAYhNEAAYVRACgFkQAOhhEANQZRABuG0QAEh1EAKweRABGIEQA6iFEAIQjRAAeJUQAuCZEAFwoRAD2KUQAkCtEACotRADELkQAaDBEAAIyRACcM0QAQDVEANo2RAB0OEQADjpEALI7RABMPUQA5j5EAIBARAAkQkQAvkNEAFhFRADyRkQAlkhEADBKRADKS0QAZE1EAAhPRACiUEQAPFJEANZTRAB6VUQAFFdEAK5YRABIWkQA4ltEAIZdRAAgX0QAxGBEAF5iRAD4Y0QAkmVEACxnRADQaEQAampEAARsRACebUQAOG9EANxwRAB2ckQAEHREALR1RABOd0QA6HhEAIJ6RAAmfEQAwH1EAFp/RAD0gEQAjoJEADKERADMhUQAZodEAAqJRACkikQAPoxEANiNRAB8j0QAFpFEALCSRABKlEQA7pVEAIiXRAAimUQAvJpEAGCcRAD6nUQAlJ9EAC6hRADSokQAbKREAAamRACgp0QAOqlEAN6qRAB4rEQAEq5EALavRABQsUQA6rJEAIS0RAAetkQAwrdEAFy5RAD2ukQAmrxEADS+RADOv0QAaMFEAAzDRACmxEQAQMZEANrHRAB+yUQAGMtEALLMRABMzkQA8M9EAIrRRAAk00QAvtREAGLWRAD810QAltlEADDbRADU3EQAbt5EAAjgRACi4UQAPONEAODkRAB65kQAFOhEALjpRABS60QA7OxEAIbuRAAq8EQAxPFEAF7zRAD49EQAkvZEADb4RADQ+UQAavtEAA79RACo/kQAQgBFANwBRQCAA0UAGgVFALQGRQBOCEUA8glFAIwLRQAmDUUAwA5FAFoQRQD+EUUAmBNFADIVRQDWFkUAcBhFAAoaRQCkG0UAPh1FAOIeRQB8IEUAFiJFALojRQBUJUUA7iZFAIgoRQAsKkUAxitFAGAtRQD6LkUAlDBFADgyRQDSM0UAbDVFABA3RQCqOEUARDpFAN47RQCCPUUAHD9FALZARQBQQkUA6kNFAI5FRQAoR0UAwkhFAGZKRQAATEUAmk1FADRPRQDYUEUAclJFAAxURQCmVUUAQFdFAORYRQB+WkUAGFxFALxdRQBWX0UA8GBFAIpiRQAuZEUAyGVFAGJnRQD8aEUAlmpFADpsRQDUbUUAbm9FABJxRQCsckUARnRFAOB1RQCEd0UAHnlFALh6RQBSfEUA9n1FAJB/RQAqgUUAxIJFAF6ERQAChkUAnIdFADaJRQDaikUAdIxFAA6ORQCoj0UATJFFAOaSRQCAlEUAGpZFALSXRQBYmUUA8ppFAIycRQAwnkUAyp9FAGShRQD+okUAoqRFADymRQDWp0UAcKlFAAqrRQCurEUASK5FAOKvRQCGsUUAILNFALq0RQBUtkUA+LdFAJK5RQAsu0UAxrxFAGq+RQAEwEUAnsFFADjDRQDcxEUAdsZFABDIRQCqyUUATstFAOjMRQCCzkUAHNBFAMDRRQBa00UA9NRFAI7WRQAo2EUAzNlFAGbbRQAA3UUApN5FAD7gRQDY4UUAcuNFABblRQCw5kUASuhFAOTpRQB+60UAIu1FALzuRQBW8EUA+vFFAJTzRQAu9UUAyPZFAGz4RQAG+kUAoPtFADr9RQDU/kUAeABGABICRgCsA0YARgVGAOoGRgCECEYAHgpGAMILRgBcDUYA9g5GAJAQRgAqEkYAzhNGAGgVRgACF0YAphhGAEAaRgDaG0YAdB1GABgfRgCyIEYATCJGAOYjRgCKJUYAJCdGAL4oRgBYKkYA/CtGAJYtRgAwL0YAyjBGAG4yRgAINEYAojVGADw3RgDWOEYAejpGABQ8RgCuPUYAUj9GAOxARgCGQkYAIERGAMRFRgBeR0YA+EhGAJJKRgAsTEYA0E1GAGpPRgAEUUYAnlJGAEJURgDcVUYAdldGABpZRgC0WkYATlxGAOhdRgCMX0YAJmFGAMBiRgBaZEYA/mVGAJhnRgAyaUYAzGpGAHBsRgAKbkYApG9GAD5xRgDickYAfHRGABZ2RgCwd0YAVHlGAO56RgCIfEYAIn5GALx/RgBggUYA+oJGAJSERgA4hkYA0odGAGyJRgAGi0YAqoxGAESORgDej0YAeJFGABKTRgC2lEYAUJZGAOqXRgCOmUYAKJtGAMKcRgBcnkYAAKBGAJqhRgA0o0YAzqRGAHKmRgAMqEYApqlGAECrRgDarEYAfq5GABiwRgCysUYAVrNGAPC0RgCKtkYAJLhGAL65RgBiu0YA/LxGAJa+RgAwwEYA1MFGAG7DRgAIxUYArMZGAEbIRgDgyUYAestGAB7NRgC4zkYAUtBGAOzRRgCG00YAKtVGAMTWRgBe2EYAAtpGAJzbRgA23UYA0N5GAHTgRgAO4kYAqONGAELlRgDc5kYAgOhGABrqRgC060YAWO1GAPLuRgCM8EYAJvJGAMDzRgBk9UYA/vZGAJj4RgAy+kYA1vtGAHD9RgAK/0YArgBHAEgCRwDiA0cAfAVHACAHRwC6CEcAVApHAO4LRwCIDUcALA9HAMYQRwBgEkcABBRHAJ4VRwA4F0cA0hhHAHYaRwAQHEcAqh1HAEQfRwDeIEcAgiJHABwkRwC2JUcAWidHAPQoRwCOKkcAKCxHAMwtRwBmL0cAADFHAJoyRwA0NEcA2DVHAHI3RwAMOUcAsDpHAEo8RwDkPUcAfj9HACJBRwC8QkcAVkRHAPBFRwCKR0cALklHAMhKRwBiTEcA/E1HAKBPRwA6UUcA1FJHAHhURwASVkcArFdHAEZZRwDqWkcAhFxHAB5eRwC4X0cAUmFHAPZiRwCQZEcAKmZHAM5nRwBoaUcAAmtHAJxsRwBAbkcA2m9HAHRxRwAOc0cAsnRHAEx2RwDmd0cAgHlHABp7RwC+fEcAWH5HAPJ/RwCWgUcAMINHAMqERwBkhkcA/odHAKKJRwA8i0cA1oxHAHqORwAUkEcArpFHAEiTRwDslEcAhpZHACCYRwC6mUcAVJtHAPicRwCSnkcALKBHANChRwBqo0cABKVHAJ6mRwBCqEcA3KlHAHarRwAQrUcAqq5HAE6wRwDosUcAgrNHACa1RwDAtkcAWrhHAPS5RwCYu0cAMr1HAMy+RwBmwEcAAMJHAKTDRwA+xUcA2MZHAHzIRwAWykcAsMtHAErNRwDuzkcAiNBHACLSRwC800cAVtVHAPrWRwCU2EcALtpHANLbRwBs3UcABt9HAKDgRwBE4kcA3uNHAHjlRwAS50cArOhHAFDqRwDq60cAhO1HACjvRwDC8EcAXPJHAPbzRwCa9UcANPdHAM74RwBo+kcAAvxHAKb9RwBA/0cA2gBIAH4CSAAYBEgAsgVIAEwHSADwCEgAigpIACQMSAC+DUgAWA9IAPwQSACWEkgAMBRIANQVSABuF0gACBlIAKIaSABGHEgA4B1IAHofSAAUIUgAriJIAFIkSADsJUgAhidIACopSADEKkgAXixIAPgtSACSL0gANjFIANAySABqNEgADjZIALI3SABMOUgA5jpIAIo8SAAkPkgAvj9IAFhBSAD8QkgAlkRIADBGSADUR0gAbklIAAhLSACiTEgAPE5IAOBPSAB6UUgAFFNIALhUSABSVkgA7FdIAIZZSAAqW0gAxFxIAF5eSAD4X0gAkmFIADZjSADQZEgAamZIAARoSACoaUgAQmtIANxsSACAbkgAGnBIALRxSABOc0gA8nRIAIx2SAAmeEgAwHlIAFp7SAD+fEgAmH5IADKASADWgUgAcINIAAqFSACkhkgASIhIAOKJSAB8i0gAFo1IALqOSABUkEgA7pFIAIiTSAAslUgAxpZIAGCYSAD6mUgAlJtIADidSADSnkgAbKBIAAaiSACqo0gARKVIAN6mSACCqEgAHKpIALarSABQrUgA6q5IAI6wSAAoskgAwrNIAFy1SAAAt0gAmrhIADS6SADYu0gAcr1IAAy/SACmwEgAQMJIAOTDSAB+xUgAGMdIALzISABWykgA8MtIAIrNSAAuz0gAyNBIAGLSSAD800gAltVIADrXSADU2EgAbtpIAAjcSACs3UgARt9IAODgSACE4kgAHuRIALjlSABS50gA9uhIAJDqSAAq7EgAxO1IAF7vSAAC8UgAnPJIADb0SADQ9UgAdPdIAA75SACo+kgATPxIAOb9SACA/0gAGgFJAL4CSQBYBEkA8gVJAIwHSQAmCUkAygpJAGQMSQD+DUkAog9JADwRSQDWEkkAcBRJABQWSQCuF0kASBlJAOIaSQCGHEkAIB5JALofSQBUIUkA7iJJAJIkSQAsJkkAxidJAGopSQAEK0kAnixJADguSQDcL0kAdjFJABAzSQCqNEkARDZJAOg3SQCCOUkAHDtJALY8SQBaPkkA9D9JAI5BSQAyQ0kAzERJAGZGSQAASEkApElJAD5LSQDYTEkAck5JAAxQSQCwUUkASlNJAORUSQCIVkkAIlhJALxZSQBWW0kA+lxJAJReSQAuYEkAyGFJAGxjSQAGZUkAoGZJADpoSQDUaUkAeGtJABJtSQCsbkkAUHBJAOpxSQCEc0kAHnVJAMJ2SQBceEkA9nlJAJB7SQAqfUkAzn5JAGiASQACgkkAnINJAECFSQDahkkAdIhJABiKSQCyi0kATI1JAOaOSQCKkEkAJJJJAL6TSQBYlUkA8pZJAJaYSQAwmkkAyptJAGSdSQAIn0kAoqBJADyiSQDgo0kAeqVJABSnSQCuqEkAUqpJAOyrSQCGrUkAIK9JALqwSQBeskkA+LNJAJK1SQAst0kA0LhJAGq6SQAEvEkAqL1JAEK/SQDcwEkAdsJJABDESQC0xUkATsdJAOjISQCCykkAJsxJAMDNSQBaz0kA/tBJAJjSSQAy1EkAzNVJAHDXSQAK2UkApNpJAD7cSQDi3UkAfN9JABbhSQCw4kkASuRJAO7lSQCI50kAIulJAMbqSQBg7EkA+u1JAJTvSQA48UkA0vJJAGz0SQAG9kkAoPdJAET5SQDe+kkAePxJABL+SQC2/0kAUAFKAOoCSgCEBEoAKAZKAMIHSgBcCUoA9gpKAJoMSgA0DkoA2A9KAHwRSgAWE0oAsBRKAFQWSgDuF0oAiBlKACIbSgDGHEoAYB5KAPofSgCUIUoAOCNKANIkSgBsJkoABihKAKopSgBEK0oA3ixKAHguSgASMEoAtjFKAFAzSgDqNEoAhDZKACg4SgDCOUoAXDtKAAA9SgCaPkoANEBKAM5BSgBoQ0oADEVKAKZGSgBASEoA5ElKAH5LSgAYTUoAsk5KAFZQSgDwUUoAilNKACRVSgC+VkoAYlhKAPxZSgCWW0oAMF1KANReSgBuYEoACGJKAKxjSgBGZUoA4GZKAHpoSgAeakoAuGtKAFJtSgDsbkoAhnBKACpySgDEc0oAXnVKAAJ3SgCceEoANnpKANB7SgB0fUoADn9KAKiASgBCgkoA3INKAICFSgAah0oAtIhKAE6KSgDyi0oAjI1KACaPSgDAkEoAZJJKAP6TSgCYlUoAMpdKANaYSgBwmkoACpxKAK6dSgBIn0oA4qBKAHyiSgAgpEoAuqVKAFSnSgDuqEoAiKpKACysSgDGrUoAYK9KAASxSgCeskoAOLRKANK1SgB2t0oAELlKAKq6SgBEvEoA3r1KAIK/SgAcwUoAtsJKAFDESgD0xUoAjsdKACjJSgDMykoAZsxKAADOSgCaz0oANNFKANjSSgBy1EoADNZKAKbXSgBK2UoA5NpKAH7cSgAY3koAvN9KAFbhSgDw4koAlORKAC7mSgDI50oAYulKAAbrSgCg7EoAOu5KANTvSgBu8UoAEvNKAKz0SgBG9koA6vdKAIT5SgAe+0oAuPxKAFz+SgD2/0oAkAFLACoDSwDEBEsAaAZLAAIISwCcCUsAQAtLANoMSwB0DksADhBLALIRSwBME0sA5hRLAIAWSwAaGEsAvhlLAFgbSwDyHEsAjB5LADAgSwDKIUsAZCNLAAglSwCiJksAPChLANYpSwBwK0sAFC1LAK4uSwBIMEsA4jFLAIYzSwAgNUsAujZLAF44SwD4OUsAkjtLACw9SwDQPksAakBLAARCSwCeQ0sAOEVLANxGSwB2SEsAGkpLALRLSwBOTUsA6E5LAIJQSwAcUksAwFNLAFpVSwD0VksAjlhLADJaSwDMW0sAZl1LAApfSwCkYEsAPmJLANhjSwByZUsAFmdLALBoSwBKaksA7mtLAIhtSwAib0sAvHBLAGBySwD6c0sAlHVLAC53SwDIeEsAbHpLAAZ8SwCgfUsARH9LAN6ASwB4gksAEoRLALaFSwBQh0sA6ohLAISKSwAejEsAwo1LAFyPSwD2kEsAmpJLADSUSwDOlUsAaJdLAAyZSwCmmksAQJxLANqdSwB0n0sAGKFLALKiSwBMpEsA8KVLAIqnSwAkqUsAvqpLAGKsSwD8rUsAlq9LADCxSwDKsksAbrRLAAi2SwCit0sARrlLAOC6SwB6vEsAFL5LALi/SwBSwUsA7MJLAIbESwAgxksAxMdLAF7JSwD4yksAksxLADbOSwDQz0sAatFLAA7TSwCo1EsAQtZLANzXSwB22UsAGttLALTcSwBO3ksA6N9LAIzhSwAm40sAwORLAFrmSwD+50sAmOlLADLrSwDM7EsAcO5LABTwSwCu8UsAUvNLAOz0SwCG9ksAIPhLAMT5SwBe+0sA+PxLAJL+SwA2AEwA0AFMAGoDTAAEBUwAqAZMAEIITADcCUwAgAtMABoNTAC0DkwAThBMAPIRTACME0wAJhVMAMAWTABaGEwA/hlMAJgbTAAyHUwAzB5MAHAgTAAKIkwApCNMAEglTADiJkwAfChMABYqTAC6K0wAVC1MAO4uTACIMEwAIjJMAMYzTABgNUwA+jZMAJ44TAA4OkwA0jtMAGw9TAAQP0wAqkBMAERCTADeQ0wAgkVMABxHTAC2SEwAUEpMAOpLTACOTUwAKE9MAMJQTABmUkwAAFRMAJpVTAA0V0wA2FhMAHJaTAAMXEwApl1MAEpfTADkYEwAfmJMABhkTAC8ZUwAVmdMAPBoTACKakwAJGxMAMhtTABib0wA/HBMAKByTAA6dEwA1HVMAG53TAASeUwArHpMAEZ8TADgfUwAen9MAB6BTAC4gkwAUoRMAOyFTACQh0wAKolMAMSKTABojEwAAo5MAJyPTAA2kUwA2pJMAHSUTAAOlkwAqJdMAEKZTADmmkwAgJxMABqeTAC+n0wAWKFMAPKiTACMpEwAMKZMAMqnTABkqUwA/qpMAJisTAA8rkwA1q9MAHCxTAAKs0wArrRMAEi2TADit0wAhrlMACC7TAC6vEwAVL5MAO6/TACSwUwALMNMAMbETABgxkwABMhMAJ7JTAA4y0wA3MxMAHbOTAAQ0EwAqtFMAE7TTADo1EwAgtZMABzYTAC22UwAWttMAPTcTACO3kwAKOBMAMzhTABm40wAAOVMAKTmTAA+6EwA2OlMAHLrTAAW7UwAsO5MAErwTADk8UwAfvNMACL1TAC89kwAVvhMAPr5TACU+0wALv1MAMj+TABsAE0ABgJNAKADTQA6BU0A1AZNAHgITQASCk0ArAtNAEYNTQDqDk0AhBBNAB4STQDCE00AXBVNAPYWTQCQGE0ANBpNAM4bTQBoHU0AAh9NAJwgTQBAIk0A2iNNAHQlTQAOJ00AsihNAEwqTQDmK00Aii1NACQvTQC+ME0AWDJNAPwzTQCWNU0AMDdNAMo4TQBkOk0ACDxNAKI9TQA8P00A4EBNAHpCTQAURE0ArkVNAEhHTQDsSE0AhkpNACBMTQDETU0AXk9NAPhQTQCSUk0ANlRNANBVTQBqV00ABFlNAJ5aTQBCXE0A3F1NAHZfTQAQYU0AtGJNAE5kTQDoZU0AjGdNACZpTQDAak0AWmxNAP5tTQCYb00AMnFNAMxyTQBmdE0ACnZNAKR3TQA+eU0A4npNAHx8TQAWfk0AsH9NAFSBTQDugk0AiIRNACKGTQC8h00AYIlNAPqKTQCUjE0ALo5NANKPTQBskU0ABpNNAKqUTQBElk0A3pdNAHiZTQAcm00AtpxNAFCeTQDqn00AhKFNACijTQDCpE0AZqZNABSoTQCuqU0ASKtNAOysTQCGrk0AILBNAMSxTQBes00A+LRNAJK2TQA2uE0A0LlNAGq7TQAEvU0AqL5NAELATQDmwU0AgMNNACTFTQC+xk0AWMhNAPzJTQCWy00AMM1NAMrOTQBk0E0ACNJNAKLTTQA81U0A1tZNAHrYTQAU2k0ArttNAFLdTQDs3k0AhuBNACDiTQDE400AXuVNAPjmTQCS6E0ALOpNANDrTQBq7U0ABO9NAKjwTQBC8k0A3PNNAHb1TQAa900AtPhNAE76TQDo+00Agv1NACb/TQDAAE4AWgJOAPQDTgCYBU4AMgdOAMwITgBwCk4ACgxOAKQNTgA+D04A4hBOAHwSTgAWFE4AsBVOAEoXTgDuGE4AiBpOACIcTgDGHU4AYB9OAPogTgCUIk4AOCROANIlTgBsJ04ABilOAKAqTgBELE4A3i1OAHgvTgASMU4AtjJOAFA0TgDqNU4AhDdOACg5TgDCOk4AXDxOAAA+TgCaP04ANEFOAM5CTgByRE4ADEZOAKZHTgBASU4A2kpOAH5MTgAYTk4Ask9OAFZRTgDwUk4AilROACRWTgDIV04AYllOAPxaTgCWXE4AMF5OANRfTgBuYU4ACGNOAKJkTgBGZk4A4GdOAHppTgAea04AuGxOAFJuTgDsb04AhnFOACpzTgDEdE4AXnZOAPh3TgCceU4ANntOANB8TgB0fk4ADoBOAKiBTgBCg04A5oROAICGTgAaiE4AtIlOAE6LTgDyjE4AjI5OACaQTgDKkU4AZJNOAP6UTgCYlk4APJhOANaZTgBwm04ACp1OAKSeTgBIoE4A4qFOAHyjTgAWpU4AuqZOAFSoTgDuqU4AkqtOACytTgDGrk4AYLBOAPqxTgCes04AOLVOANK2TgBsuE4AELpOAKq7TgBEvU4A6L5OAILATgAcwk4AtsNOAFrFTgD0xk4AjshOACjKTgDCy04AZs1OAADPTgCa0E4APtJOANjTTgBy1U4ADNdOALDYTgBK2k4A5NtOAH7dTgAY304AvOBOAFbiTgDw404AiuVOAC7nTgDI6E4AYupOAAbsTgCg7U4AOu9OANTwTgB48k4AEvROAKz1TgBG904A4PhOAIT6TgAe/E4AuP1OAFz/TgD2AE8AkAJPACoETwDEBU8AaAdPAAIJTwCcCk8AQAxPANoNTwB0D08ADhFPALISTwBMFE8A5hVPAIAXTwAaGU8AvhpPAFgcTwDyHU8Alh9PADAhTwDKIk8AZCRPAAgmTwCiJ08APClPANYqTwBwLE8AFC5PAK4vTwBIMU8A4jJPAIY0TwAgNk8AujdPAF45TwD4Ok8AkjxPACw+TwDGP08AakFPAARDTwCeRE8AOEZPANxHTwB2SU8AEEtPALRMTwBOTk8A6E9PAIJRTwAmU08AwFRPAFpWTwD0V08AjllPADJbTwDMXE8AZl5PAApgTwCkYU8APmNPANhkTwB8Zk8AFmhPALBpTwBKa08A5GxPAIhuTwAicE8AvHFPAGBzTwD6dE8AlHZPADh4TwDceU8AdntPABp9TwC+fk8AWIBPAPKBTwCMg08AMIVPAMqGTwBkiE8A/olPAKKLTwA8jU8A1o5PAHCQTwAUkk8ArpNPAEiVTwDslk8AhphPACCaTwC6m08AVJ1PAPieTwCSoE8ALKJPAMajTwBqpU8ABKdPAJ6oTwBCqk8A3KtPAHatTwAQr08AtLBPAE6yTwDos08AgrVPABy3TwDAuE8AWrpPAPS7TwCOvU8AMr9PAMzATwBmwk8ACsRPAKTFTwA+x08A2MhPAHLKTwAWzE8AsM1PAErPTwDk0E8AiNJPACLUTwC81U8AYNdPAPrYTwCU2k8ALtxPAMjdTwBs308ABuFPAKDiTwA65E8A3uVPAHjnTwAS6U8AtupPAFDsTwDq7U8AhO9PACjxTwDC8k8AXPRPAPb1TwCQ908ANPlPAM76TwBo/E8AAv5PAKb/TwBAAVAA2gJQAHQEUAAYBlAAsgdQAEwJUADmClAAigxQACQOUAC+D1AAYhFQAPwSUACWFFAAMBZQANQXUABuGVAACBtQAKIcUAA8HlAA4B9QAHohUAAUI1AAriRQAFImUADsJ1AAhilQACorUADELFAAXi5QAPgvUACcMVAANjNQANA0UABqNlAABDhQAKg5UABCO1AA3DxQAIA+UAAaQFAAtEFQAE5DUADyRFAAjEZQACZIUADASVAAWktQAP5MUACYTlAAMlBQAMxRUABwU1AAClVQAKRWUABIWFAA4llQAHxbUAAWXVAAul5QAFRgUADuYVAAiGNQACJlUADGZlAAYGhQAPppUACUa1AAOG1QANJuUABscFAAEHJQAKpzUABEdVAA3nZQAIJ4UAAcelAAtntQAFB9UADqflAAjoBQACiCUADCg1AAXIVQAACHUACaiFAANIpQANiLUAByjVAADI9QAKaQUABKklAA5JNQAH6VUAAYl1AAsphQAFaaUADwm1AAip1QACSfUADIoFAAYqJQAPyjUACgpVAAOqdQANSoUABuqlAAEqxQAKytUABGr1AA4LBQAHqyUAAetFAAuLVQAFK3UADsuFAAkLpQACq8UADEvVAAaL9QAALBUACcwlAANsRQANDFUAB0x1AADslQAKjKUABCzFAA5s1QAIDPUAAa0VAAvtJQAFjUUADy1VAAjNdQADDZUADK2lAAZNxQAP7dUACY31AAPOFQANbiUABw5FAACuZQAK7nUABI6VAA4upQAIbsUAAg7lAAuu9QAFTxUAD48lAAkvRQACz2UADG91AAYPlQAAT7UACe/FAAOP5QANL/UAB2AVEAEANRAKoEUQBOBlEA6AdRAIIJUQAcC1EAwAxRAFoOUQD0D1EAjhFRACgTUQDMFFEAZhZRAAAYUQCkGVEAPhtRANgcUQByHlEADCBRALAhUQBKI1EA5CRRAH4mUQAiKFEAvClRAFYrUQD6LFEAlC5RAC4wUQDIMVEAYjNRAAY1UQCgNlEAOjhRANQ5UQB4O1EAEj1RAKw+UQBQQFEA6kFRAIRDUQAeRVEAuEZRAFxIUQD2SVEAkEtRACpNUQDOTlEAaFBRAAJSUQCcU1EAQFVRANpWUQB0WFEADlpRALJbUQBMXVEA5l5RAIBgUQAkYlEAvmNRAFhlUQD8ZlEAlmhRADBqUQDKa1EAZG1RAAhvUQCicFEAPHJRANZzUQB6dVEAFHdRAK54UQBSelEA7HtRAIZ9UQAgf1EAuoBRAF6CUQD4g1EAkoVRACyHUQDQiFEAaopRAASMUQCejVEAQo9RANyQUQB2klEAGpRRALSVUQBOl1EA6JhRAIyaUQAmnFEAwJ1RAFqfUQD0oFEAmKJRADKkUQDMpVEAcKdRAAqpUQCkqlEAPqxRAOKtUQB8r1EAFrFRALCyUQBKtFEA7rVRAIi3UQAiuVEAvLpRAGC8UQD6vVEAlL9RADjBUQDSwlEAbMRRAAbGUQCqx1EARMlRAN7KUQB4zFEAEs5RALbPUQBQ0VEA/tJRAKLUUQA81lEA4NdRAHrZUQAU21EArtxRAFLeUQDs31EAhuFRACDjUQC65FEAXuZRAPjnUQCS6VEALOtRANDsUQBq7lEABPBRAKjxUQBC81EA3PRRAHb2UQAa+FEAtPlRAE77UQDo/FEAgv5RACYAUgDAAVIAWgNSAPQEUgCYBlIAMghSAMwJUgBwC1IACg1SAKQOUgA+EFIA2BFSAHwTUgAWFVIAsBZSAEoYUgDuGVIAiBtSACIdUgDGHlIAYCBSAPohUgCUI1IAOCVSANImUgBsKFIABipSAKArUgBELVIA3i5SAHgwUgASMlIAtjNSAFA1UgDqNlIAjjhSACg6UgDCO1IAXD1SAAA/UgCaQFIANEJSAM5DUgBoRVIADEdSAKZIUgBASlIA2ktSAH5NUgAYT1IAslBSAFZSUgDwU1IAilVSACRXUgC+WFIAYlpSAPxbUgCWXVIAMF9SANRgUgBuYlIACGRSAKxlUgBGZ1IA4GhSAHpqUgAebFIAuG1SAFJvUgDscFIAhnJSACp0UgDEdVIAXndSAAJ5UgCcelIANnxSANB9UgB0f1IADoFSAKiCUgBChFIA3IVSAICHUgAaiVIAtIpSAE6MUgDyjVIAjI9SACaRUgDAklIAZJRSAP6VUgCYl1IAPJlSANaaUgBwnFIACp5SAKSfUgBIoVIA4qJSAHykUgAWplIAuqdSAFSpUgDuqlIAkqxSACyuUgDGr1IAYLFSAPqyUgCetFIAOLZSANK3UgBsuVIAELtSAKq8UgBEvlIA3r9SAILBUgAcw1IAtsRSAFrGUgD0x1IAjslSACjLUgDCzFIAZs5SAADQUgCa0VIANNNSANjUUgBy1lIADNhSAKbZUgBK21IA5NxSAH7eUgAi4FIAvOFSAFbjUgDw5FIAiuZSAC7oUgDI6VIAYutSAPzsUgCg7lIAOvBSANTxUgB481IAEvVSAKz2UgBG+FIA6vlSAIT7UgAe/VIAuP5SAFIAUwD2AVMAkANTACoFUwDEBlMAaAhTAAIKUwCcC1MAQA1TANoOUwB0EFMADhJTAKgTUwBMFVMA5hZTAIAYUwAkGlMAvhtTAFgdUwDyHlMAliBTADAiUwDKI1MAZCVTAAgnUwCiKFMAPCpTANYrUwBwLVMAFC9TAK4wUwBIMlMA4jNTAIY1UwAgN1MAujhTAF46UwD4O1MAkj1TACw/UwDGQFMAakJTAAREUwCeRVMAOEdTANxIUwB2SlMAEExTAKpNUwBOT1MA6FBTAIJSUwAmVFMAwFVTAFpXUwD0WFMAjlpTADJcUwDMXVMAZl9TAABhUwCkYlMAPmRTANhlUwByZ1MAFmlTALBqUwBKbFMA7m1TAIhvUwAicVMAvHJTAFZ0UwD6dVMAlHdTAC55UwDIelMAbHxTAAZ+UwCgf1MARIFTAN6CUwB4hFMAEoZTALaHUwBQiVMA6opTAISMUwAejlMAwo9TAFyRUwD2klMAkJRTADSWUwDOl1MAaJlTAAybUwCmnFMAQJ5TANqfUwB0oVMAGKNTALKkUwBMplMA8KdTAIqpUwAkq1MAvqxTAFiuUwD8r1MAlrFTADCzUwDKtFMAbrZTAAi4UwCiuVMARrtTAOC8UwB6vlMAFMBTAK7BUwBSw1MA7MRTAIbGUwAgyFMAxMlTAF7LUwD4zFMAks5TADbQUwDQ0VMAatNTAA7VUwCo1lMAQthTANzZUwB221MAGt1TALTeUwBO4FMA6OFTAIzjUwAm5VMAwOZTAGToUwD+6VMAmOtTADLtUwDM7lMAcPBTAAryUwCk81MAPvVTAOL2UwB8+FMAFvpTALD7UwBU/VMA7v5TAIgAVAAsAlQAxgNUAGAFVAD6BlQAlAhUADgKVADSC1QAbA1UAAYPVACqEFQARBJUAN4TVACCFVQAHBdUALYYVABQGlQA9BtUAI4dVAAoH1QAwiBUAFwiVAAAJFQAmiVUADQnVADOKFQAcipUAAwsVACmLVQASi9UAOQwVAB+MlQAGDRUALI1VABWN1QA8DhUAIo6VAAkPFQAyD1UAGI/VAD8QFQAlkJUADpEVADURVQAbkdUABJJVACsSlQARkxUAOBNVAB6T1QAHlFUALhSVABSVFQA7FVUAJBXVAAqWVQAxFpUAF5cVAACXlQAnF9UADZhVADaYlQAdGRUAA5mVACoZ1QATGlUAOZqVACAbFQAGm5UALRvVABYcVQA8nJUAIx0VAAmdlQAyndUAGR5VAD+elQAmHxUADx+VADWf1QAcIFUABSDVACuhFQASIZUAOKHVAB8iVQAIItUALqMVABUjlQA7o9UAJKRVAAsk1QAxpRUAGqWVAAEmFQAnplUADibVADSnFQAdp5UABCgVACqoVQARKNUAN6kVACCplQAHKhUAMCpVABaq1QA9KxUAI6uVAAysFQAzLFUAGazVAAAtVQAmrZUAD64VADYuVQAcrtUAAy9VACwvlQASsBUAOTBVACIw1QAIsVUALzGVABWyFQA8MlUAJTLVAAuzVQAyM5UAGLQVAAG0lQAoNNUADrVVADU1lQAeNhUABLaVACs21QAUN1UAOreVACE4FQAHuJUALjjVABc5VQA9uZUAJDoVAAq6lQAzutUAGjtVAAC71QAnPBUAEDyVADa81QAdPVUAA73VACy+FQATPpUAOb7VACA/VQAJP9UAL4AVQBYAlUA8gNVAJYFVQAwB1UAyghVAGQKVQAIDFUAog1VADwPVQDgEFUAehJVABQUVQCuFVUASBdVAOwYVQCGGlUAIBxVALodVQBeH1UA+CBVAJIiVQAsJFUA0CVVAGonVQAEKVUAqCpVAEIsVQDcLVUAdi9VABAxVQC0MlUATjRVAOg1VQCCN1UAJjlVAMA6VQBaPFUA/j1VAJg/VQAyQVUAzEJVAHBEVQAKRlUApEdVAD5JVQDYSlUAfExVABZOVQCwT1UASlFVAO5SVQCIVFUAIlZVAMZXVQBgWVUA+lpVAJRcVQAuXlUA0l9VAGxhVQAGY1UAoGRVAERmVQDeZ1UAeGlVABJrVQC2bFUAUG5VAOpvVQCOcVUAKHNVAMJ0VQBcdlUA9ndVAJp5VQA0e1UAznxVAHJ+VQAMgFUApoFVAECDVQDahFUAfoZVABiIVQCyiVUATItVAPCMVQCKjlUAJJBVAMiRVQBik1UA/JRVAJaWVQA6mFUA1JlVAG6bVQAInVUAop5VAEagVQDgoVUAeqNVABSlVQC4plUAUqhVAOypVQCQq1UAKq1VAMSuVQBesFUA+LFVAJyzVQA2tVUA0LZVAGq4VQAEulUAqLtVAEK9VQDmvlUAgMBVABrCVQC0w1UATsVVAPLGVQCMyFUAJspVAMrLVQBkzVUA/s5VAJjQVQAy0lUA1tNVAHDVVQAK11UApNhVAD7aVQDi21UAfN1VACDfVQC64FUAVOJVAO7jVQCI5VUALOdVAMboVQBg6lUA+utVAJ7tVQA471UA0vBVAGzyVQAQ9FUAqvVVAET3VQDo+FUAgvpVABz8VQC2/VUAUP9VAPQAVgCOAlYAKARWAMIFVgBmB1YAAAlWAJoKVgA+DFYA2A1WAHIPVgAMEVYAphJWAEoUVgDkFVYAfhdWABgZVgC8GlYAVhxWAPAdVgCUH1YALiFWAMgiVgBiJFYA/CVWAKAnVgA6KVYA1CpWAG4sVgASLlYArC9WAEYxVgDgMlYAhDRWAB42VgC4N1YAXDlWAPY6VgCQPFYAKj5WAMQ/VgBoQVYAAkNWAJxEVgA2RlYA2kdWAHRJVgAOS1YAskxWAExOVgDmT1YAgFFWABpTVgC+VFYAWFZWAPJXVgCMWVYAMFtWAMpcVgBkXlYACGBWAKJhVgA8Y1YA1mRWAHBmVgAUaFYArmlWAEhrVgDibFYAhm5WACBwVgC6cVYAVHNWAPh0VgCSdlYALHhWAMZ5VgBqe1YABH1WAJ5+VgA4gFYA0oFWAHaDVgAQhVYAtIZWAE6IVgDoiVYAgotWAByNVgDAjlYAWpBWAPSRVgCOk1YAMpVWAMyWVgBmmFYAAJpWAKSbVgA+nVYA2J5WAHygVgAWolYAsKNWAEqlVgDkplYAiKhWACKqVgC8q1YAVq1WAPquVgCUsFYALrJWANKzVgBstVYABrdWAKC4VgA6ulYA3rtWAHi9VgASv1YArMBWAFDCVgD0w1YAmMVWADLHVgDMyFYAZspWAArMVgCkzVYAPs9WANjQVgBy0lYAFtRWALDVVgBK11YA7thWAIjaVgAi3FYAvN1WAFbfVgD64FYAlOJWAC7kVgDI5VYAbOdWAAbpVgCg6lYAOuxWAN7tVgB471YAEvFWALbyVgBQ9FYA6vVWAIT3VgAe+VYAwvpWAFz8VgD2/VYAkP9WADQBVwDOAlcAaARXAAIGVwCmB1cAQAlXANoKVwB+DFcAGA5XALIPVwBMEVcA5hJXAIoUVwAkFlcAvhdXAFgZVwD8GlcAlhxXADAeVwDKH1cAbiFXAAgjVwCiJFcARiZXAOAnVwB6KVcAFCtXAK4sVwBSLlcA7C9XAIYxVwAgM1cAxDRXAF42VwD4N1cAkjlXADY7VwDQPFcAaj5XAA5AVwCoQVcAQkNXANxEVwB2RlcAEEhXALRJVwBOS1cA8kxXAIxOVwAmUFcAwFFXAFpTVwD+VFcAmFZXADJYVwDMWVcAZltXAApdVwCkXlcASGBXAOJhVwB8Y1cAFmVXALBmVwBUaFcA7mlXAIhrVwAibVcAxm5XAGBwVwD6cVcAlHNXADh1VwDSdlcAbHhXABB6VwCqe1cARH1XAN5+VwB4gFcAHIJXALaDVwBQhVcA6oZXAISIVwAoilcAwotXAGaNVwAAj1cAmpBXADSSVwDOk1cAcpVXAAyXVwCmmFcAQJpXAOSbVwB+nVcAGJ9XALKgVwBWolcA8KNXAIqlVwAup1cAyKhXAGKqVwD8q1cAlq1XADqvVwDUsFcAbrJXAAi0VwCstVcARrdXAOC4VwB6ulcAHrxXALi9VwBSv1cA9sBXAJDCVwAqxFcAxMVXAF7HVwACyVcAnMpXADbMVwDQzVcAdM9XAA7RVwCo0lcATNRXAObVVwCA11cAGtlXALTaVwBY3FcA8t1XAIzfVwAm4VcAyuJXAGTkVwD+5VcAmOdXADzpVwDW6lcAcOxXABTuVwCu71cASPFXAOLyVwB89FcAIPZXALr3VwBU+VcA7vpXAJL8VwAs/lcAxv9XAGABWAAEA1gAngRYADgGWADcB1gAdglYABALWACqDFgARA5YAOgPWACCEVgAHBNYALYUWABaFlgA9BdYAI4ZWAAoG1gAzBxYAGYeWAAAIFgApCFYAD4jWADYJFgAciZYAAwoWACwKVgASitYAOQsWAB+LlgAGDBYALwxWABWM1gA+jRYAJQ2WAAuOFgAyDlYAGI7WAAGPVgAoD5YADpAWADUQVgAeENYABJFWACsRlgARkhYAOpJWACES1gAHk1YAMJOWABcUFgA9lFYAJBTWAAqVVgAzlZYAGhYWAACWlgAnFtYAEBdWADaXlgAdGBYAA5iWACyY1gATGVYAOZmWACKaFgAJGpYAL5rWABYbVgA8m5YAJZwWAAwclgAynNYAGR1WAAId1gAonhYADx6WADWe1gAen1YABR/WACugFgAUoJYAOyDWACGhVgAIIdYALqIWABeilgA+ItYAJKNWAA2j1gA0JBYAGqSWAAElFgAnpVYAEKXWADcmFgAdppYABqcWAC0nVgATp9YAOigWACColgAJqRYAMClWABap1gA/qhYAJiqWAAyrFgAzK1YAGavWAAAsVgApLJYAD60WADitVgAfLdYABa5WACwulgASrxYAO69WACIv1gAIsFYALzCWABgxFgA+sVYAJTHWAAuyVgA0spYAGzMWAAGzlgAqs9YAETRWADe0lgAeNRYABLWWAC211gAUNlYAOraWACE3FgAKN5YAMLfWABc4VgA9uJYAJrkWAA05lgAzudYAHLpWAAM61gApuxYAEDuWADa71gAfvFYABjzWACy9FgATPZYAOb3WACK+VgAJPtYAL78WABi/lgA/P9YAJYBWQA6A1kA1ARZAG4GWQAICFkAoglZAEYLWQDgDFkAeg5ZABQQWQCuEVkAUhNZAOwUWQCGFlkAKhhZAMQZWQBeG1kA+BxZAJweWQA2IFkA0CFZAGojWQAOJVkAqCZZAEIoWQDmKVkAgCtZABotWQC0LlkATjBZAPIxWQCMM1kAJjVZAMA2WQBkOFkA/jlZAJg7WQAyPVkAzD5ZAHBAWQAKQlkApENZAEhFWQDiRlkAfEhZACBKWQC6S1kAVE1ZAO5OWQCIUFkALFJZAMZTWQBgVVkA+lZZAJ5YWQA4WlkA0ltZAGxdWQAQX1kAqmBZAERiWQDoY1kAgmVZABxnWQC2aFkAUGpZAPRrWQCObVkAKG9ZAMJwWQBmclkAAHRZAJp1WQA0d1kA2HhZAHJ6WQAMfFkAsH1ZAEp/WQDkgFkAfoJZABiEWQC8hVkAVodZAPCIWQCKilkALoxZAMiNWQBij1kABpFZAKCSWQA6lFkA1JVZAG6XWQASmVkArJpZAEacWQDgnVkAhJ9ZAB6hWQC4olkAUqRZAPalWQCQp1kAKqlZAM6qWQBorFkAAq5ZAJyvWQA2sVkA2rJZAHS0WQAOtlkAqLdZAEy5WQDmulkAgLxZABq+WQC+v1kAWMFZAPLCWQCWxFkAMMZZAMrHWQBkyVkA/spZAKLMWQA8zlkA1s9ZAHDRWQAU01kArtRZAEjWWQDi11kAhtlZACDbWQC63FkAXt5ZAPjfWQCS4VkALONZAMbkWQBq5lkABOhZAJ7pWQA461kA3OxZAHbuWQAQ8FkAqvFZAE7zWQDo9FkAgvZZACb4WQDA+VkAWvtZAPT8WQCO/lkAMgBaAMwBWgBmA1oAAAVaAKQGWgA+CFoA2AlaAHwLWgAWDVoAsA5aAEoQWgDkEVoAiBNaACIVWgC8FloAVhhaAPoZWgCUG1oALh1aAMgeWgBiIFoABiJaAKAjWgA6JVoA3iZaAHgoWgASKloArCtaAFAtWgDqLloAhDBaAB4yWgDCM1oAXDVaAPY2WgCQOFoAKjpaAM47WgBoPVoAAj9aAKZAWgBAQloA2kNaAH5FWgAYR1oAskhaAExKWgDmS1oAik1aACRPWgC+UFoAWFJaAPxTWgCWVVoAMFdaAMpYWgBuWloACFxaAKJdWgBGX1oA4GBaAHpiWgAUZFoAuGVaAFJnWgDsaFoAhmpaACBsWgDEbVoAXm9aAPhwWgCScloALHRaANB1WgBqd1oABHlaAKh6WgBCfFoA3H1aAHZ/WgAQgVoAtIJaAE6EWgDohVoAjIdaACaJWgDAiloAWoxaAP6NWgCYj1oAMpFaAMySWgBwlFoACpZaAKSXWgA+mVoA2JpaAHycWgAWnloAup9aAFShWgDuoloAiKRaACKmWgDGp1oAYKlaAPqqWgCUrFoAOK5aANKvWgBssVoABrNaAKq0WgBEtloA3rdaAIK5WgAcu1oAtrxaAFC+WgDqv1oAjsFaACjDWgDCxFoAXMZaAADIWgCayVoANMtaAM7MWgByzloADNBaAKbRWgBA01oA2tRaAH7WWgAY2FoAstlaAFbbWgDw3FoAit5aACTgWgDI4VoAYuNaAPzkWgCW5loAOuhaANTpWgBu61oAEu1aAKzuWgBG8FoA4PFaAHrzWgAe9VoAuPZaAFL4WgDs+VoAkPtaACr9WgDE/loAXgBbAAICWwCcA1sANgVbANoGWwB0CFsADgpbAKgLWwBCDVsA5g5bAIAQWwAaElsAtBNbAE4VWwDyFlsAjBhbACYaWwDKG1sAZB1bAP4eWwCYIFsAPCJbANYjWwBwJVsACidbAK4oWwBIKlsA4itbAHwtWwAWL1sAujBbAFQyWwD4M1sAkjVbACw3WwDGOFsAYDpbAAQ8WwCePVsAOD9bANJAWwBsQlsAEERbAKpFWwBOR1sA6EhbAIJKWwAcTFsAtk1bAFpPWwD0UFsAjlJbAChUWwDCVVsAZldbAABZWwCaWlsAPlxbANhdWwByX1sADGFbALBiWwBKZFsA5GVbAH5nWwAiaVsAvGpbAFZsWwDwbVsAim9bAC5xWwDIclsAYnRbAAZ2WwCgd1sAOnlbANR6WwB4fFsAEn5bAKx/WwBGgVsA6oJbAISEWwAehlsAuIdbAFyJWwD2ilsAkIxbADSOWwDOj1sAaJFbAAKTWwCclFsAQJZbANqXWwB0mVsADptbALKcWwBMnlsA5p9bAIChWwAko1sAvqRbAFimWwD8p1sAlqlbADCrWwDKrFsAZK5bAAiwWwCisVsAPLNbANa0WwBwtlsAFLhbAK65WwBIu1sA7LxbAIa+WwAgwFsAusFbAF7DWwD4xFsAksZbACzIWwDQyVsAastbAATNWwCezlsAONBbANzRWwB201sAENVbALTWWwBO2FsA6NlbAILbWwAm3VsAwN5bAFrgWwD04VsAmONbADLlWwDM5lsAZuhbAADqWwCk61sAPu1bANjuWwB88FsAFvJbALDzWwBU9VsA7vZbAIj4WwAi+lsAvPtbAGD9WwD6/lsAlABcAC4CXADSA1wAbAVcAAYHXACgCFwARApcAN4LXAB4DVwAEg9cALYQXABQElwA6hNcAIQVXAAoF1wAwhhcAFwaXAD2G1wAkB1cADQfXADOIFwAciJcAAwkXACmJVwAQCdcANooXAB0KlwAGCxcALItXABML1wA5jBcAIoyXAAkNFwAvjVcAFg3XAD8OFwAljpcADA8XADUPVwAbj9cACZBXADAQlwAWkRcAPRFXACYR1wAMklcAMxKXAB6TFwAHk5cALhPXABcUVwA9lJcAJBUXAAqVlwAzldcAGhZXAACW1wAnFxcADZeXADaX1wAdGFcABhjXACyZFwATGZcAOZnXACAaVwAJGtcAL5sXABYblwA/G9cAJZxXAAwc1wAynRcAGR2XAAIeFwAonlcADx7XADWfFwAcH5cABSAXACugVwAUoNcAOyEXACGhlwAIIhcALqJXABei1wA+IxcAJKOXAAskFwAxpFcAGqTXAAElVwAnpZcAEKYXADcmVwAdptcABCdXAC0nlwATqBcAOihXACCo1wAJqVcAMCmXABaqFwA9KlcAJirXAAyrVwAzK5cAHCwXAAKslwApLNcAD61XADYtlwAfLhcABa6XACwu1wAVL1cAO6+XACIwFwAIsJcALzDXABgxVwA+sZcAJTIXAAuylwAyMtcAGzNXAAGz1wAqtBcAETSXADe01wAeNVcABLXXAC22FwAUNpcAOrbXACE3VwAHt9cAMLgXABc4lwA9uNcAJrlXAA051wAzuhcAGjqXAAM7FwApu1cAEDvXADa8FwAfvJcABj0XACy9VwAVvdcAPD4XACK+lwAJPxcAL79XABi/1wA/ABdAJYCXQAwBF0AygVdAG4HXQAICV0AogpdAEYMXQDgDV0Aeg9dABQRXQC4El0AUhRdAOwVXQCGF10AKhldAMQaXQBeHF0A+B1dAJwfXQA2IV0A0CJdAGokXQAOJl0AqCddAEIpXQDcKl0AgCxdABouXQC0L10ATjFdAOgyXQCMNF0AJjZdAMo3XQBkOV0A/jpdAJg8XQAyPl0A1j9dAHBBXQAKQ10ApERdAD5GXQDiR10AfEldABZLXQC6TF0AVE5dAO5PXQCIUV0ALFNdAMZUXQBgVl0A+lddAJ5ZXQA4W10A0lxdAGxeXQAGYF0AqmFdAERjXQDoZF0AgmZdABxoXQC2aV0AUGtdAPRsXQCObl0AKHBdAMJxXQBcc10AAHVdAJp2XQA0eF0A2HldAHJ7XQAMfV0Apn5dAEqAXQDkgV0AfoNdABiFXQCyhl0AVohdAPCJXQCKi10ALo1dAMiOXQBikF0ABpJdAKCTXQA6lV0A1JZdAG6YXQASml0ArJtdAEadXQDgnl0AeqBdAB6iXQC4o10AXKVdAPamXQCQqF0AKqpdAMSrXQBorV0AAq9dAJywXQA2sl0A0LNdAHS1XQAOt10AqLhdAEy6XQDmu10AgL1dABq/XQC+wF0AWMJdAPLDXQCMxV0AMMddAMrIXQBkyl0A/stdAKLNXQA8z10A1tBdAHDSXQAU1F0ArtVdAEjXXQDi2F0AfNpdACDcXQC63V0AXt9dAPjgXQCS4l0ALORdAMblXQBq510ABOldAJ7qXQA47F0A0u1dAHbvXQAQ8V0AqvJdAE70XQDo9V0AgvddABz5XQDA+l0AWvxdAPT9XQCY/10AKAFeAMwCXgBmBF4AAAZeAKQHXgA+CV4A2ApeAIYMXgAgDl4Aug9eAFQRXgD4El4AkhReACwWXgDGF14AahleAAQbXgAA</prop>
				<prop name="Temps">REFSWgAAZeYCAIBl4f+kcD0K1yNAQL0z9vFTQEBx8PCj/xBBQK5H4XoU+w5CBQRDQMP1KP9cjwJEQOxRuO8ehetE9fPTRUA7mpkvAPlGQAgABgD7R0AAAHA9ykhAu4/CFwCvSUA4AXq3lEpA6fKAS1UDYO9MQClcRgBITUB27vJjTh0DS09APwH3ChdQHQOLUEB7vjgB+lBAzcyXAGy3UUBSIAHhUfX0UlqdBFJNA1RTfQPHvATvN1RA9hgAwqVU20BINgEXVS0DiVWqBQP+3AVWLQRWZQNot1dAZgYR1ledA0H9WB0Dq1hAH4Xr71G4DlkdAztZQG5nASgcWX0D51gtA9upWAUTZlhNAyRYtlUD8FdNA9RXlQPMW1dAIAFRyAQUxnQXIG4dbh+gH3oRTgLEvBcWArHCzB/WFZ4CwVdVA8Aw9B8GLxgr//FwvSwvPi8IUC9aIR4Cu2wvZi+QL6IvBVctA7msL74tviXmL9gvAPovDD8uP0A/Uj9kP3Y/iD8EmjnWArecP74/qD/SP+Q/AAZP8Dv2PxhPKk9ET0ZPWE8Akk90T65PeE/KT6RP1k3eTwAQX+pPNF8eX0BfUl98X4ZfAJBfol/EX7Zf4F/6XwxvFm8A8F86b2RvHm9gb1JvnG+ubwAwb8pv9G/mb5BvGn8EfyZ/ADh/Sn9sf3Z/iH+qf5x/3n8AoH+6f/R/9n8Yj8J/TI8mjwBoj4KPjI+Wj2hv2o/Ej66PAIiPEp8snx6fMJ9Cn2yfjp8AgJ+in7yfVp/Qn/qf7J8OrwAorwKvPK9Wr2ivMq98r46vALifqq/cr86v4K8Kvxy/5q8A+K9Sv1y/Nr94v5K/rL+2vwDYv9K/7L/+vwjPGs9Ez07PACjPas+Mz8a/oM+yz8TPbs8AgM/Sz/TPDt9I3zLfVN9+3wBg36LflN++35jf2t/834bfAJDf8t9E7w7vMO8i71Tvbu8AiO+y75Tvfu/Y7+rvDP8G/wDw7yL/ZP82/2j/mv+E/77/4ND/4v+0/+79HxEetVdq5QOOHCRAXCT9Vo0Dm7pW1QN3VsUERAT3bVUtE7xVHRN+VYUTtThkBP7MBMVUhSONbVQFE1ZUHRMeVDUUe1NALxFcr1NAVyG3PWpT1RMyU2UT/NVSfQRSJQRSNRNXUttAcVYhIFK9I+lRtk0TpFF1A25RTQRR9t0DAFG9I8lQQDO2FhGTUKUjW1AdAyV1UNUUT9UET0ApXgHb6E4lI4BOFRMTTt49E6hNQKRQANdDbU09A9pMXQNcTJUT2/hLnQOXSxUTM0u2xRPUSp0Dd0rtExFtSm0DuEldE4NJdfNtp7QUB0rdE4JKXRNbA0ulA09LJQNufBRJd+QXFhJz3Bc+EmgEJwIeAmUUJwYtLi8IK94VVi8UaC96L0udE3GML/Ydpi0Axi/YK+4d5h/gLwI5Bj8YPyBKP1w/bj8oOz4CeoQ/ljUAlj+QP4I/zD+uP+A/Ck/8PwAmT0BPMk9kT3ZPkE+KT6xPALZPyE/yT9RP/k8oX1pPNF8ADl9oX1pffF+WX4hfsl/MXwC+XwBv6l8kb0ZfMG9Cb1xvAE5vgG+Sb3RvJm+gb8pv7G8A/m8YfxJ/NH9Wf2h/en+MfwC+b5h/sn+8f85/2H8if/x/ABaPMI9Cj2SPpn9Qj2qPfI+gjo/Ij9qP5IdeApzkhDrVTCUUTQUkTo0DZk+2XQMsUF0To1CdAxetUT0DilGlA//sBHRtUhUTA1N9A3VTPQNt6rwEXFSlA89ULRNbQlXtA7RVJRRWnRPLsVZFEyAkB64C+le27QNkWK0DyliVBFlWHRMrWTUEWH0EWJ0DrYfslEdYHQMF7JTXVVeNA8YsBMA0BL0UpygmrxijLhNXnRPBNK9er4Bwqx6lHq2GraavIKMeEruAxK++r+iv+q8Mtyb9LgKQbkSkUldAVwFHETQEW81WTeOJVm0DSFQH0q4CumQH7gJEZLQKVbYVE9NUrQOaVL2UVEq9AxyUtOSkB0YDU50TtUGsBAq0BNJSvQOcZNQHpgIf5AcuArBRHROre1FdFFG9Awz8BNdlUD2zkRwX7gIkUGUUNU/dFE89swFPFRRUFNsoTh0DpU1dAzxNWoW0TKUDb0w9EwgUlGulS10USz2z4UoFJGFKvRamA6wXTuKZSX0DK/VJvQNsrMTvrMTbHyDtH/8cFi0WJT6yYRzfPi8AUC9i33Tfhi+YK+bF/sWWJQC+39Dfwi/03+4v8M8a7zzvAE7vYO9y74Tvlu+o77qP5I8Aro/g77rvzO8O/yD/+u88/wBe/4D/cv+U/57/qP/C/7T/AOb/AA8SDzQPJg9QD/L/ZA8ALg+QD6IPtA9uD8gPwg8MHwCGDygf6g88Hw4feB9aH5QfgI4fsB/SH+Qfth0es+TErrZ8xKhNfbOqTjWzoq1PRZNKUEWkUF3DNdVRVbOoDMQ85LSvUraNwyNTBaOXUx2zCbVUBZN8fJTvVC3UVbalk/BVTaNhVoW0VrKFlFetxLSUGlhVk4RtWB2T6FhNozFZNbNrIllNo/HMJLhYVbOreFhdszf0JPhEpNIATKeuryCvOj9MP3avID+CPwCUP7av2K8Kv9w/7j8ATxK/xLQn1tKBRKSzIG6y/lZaRZO6XLRnVgWjJ1S0a+hV1bOshLRzVVWzbThstP5UXbPHVDVE1VQds0mURBF8JNxT2jWUUwWTbFMNozZTqkVEUu0kUjVEUiXDS01SVZMUUq1EVJSkTJTbb1EdkzhRhbPzULbVs7xQZZOFUG2zTlQ8lTwlT920T80kTo3De2NOHbP5TUBx3pGtkByUKE0tNEwFk1xZTAU0/MSTS1WzGEQUS7dK3bRKxcYmsqe0x1SuxaZDShUkSj2zISzXAHYPIOOe3R7fMN8yb0zfVm8AWN96b4xvlt2ub8Bv6t/kbwD2bwjvMu8Ef+5fUH8af2R/AFZ/mH+qf7x/nh/Qf+J/9H8A9n/IHxKPJI9OjzCPQo+EjwCOj7iPio/cj6aP6I/6jwyfACafYI8an2yfZp94n2KfnJ8Avp+Qn6Kf7J/enwivGq/0nwA2r0CvWq98r56viK+ar9SvaMav4Ku2w0tts95LJSQtTJXDoU3FQ6YsJ1ZDthxU3FBlU1BRxUPGbVFFozpSxTOtUmUzayBTTcRTXcMlVG0k1oxEB1VFpFV9I+xVtsUzXVatw89WPcM+bVd9Q8hXjcMzWM3D25xYxTP9WCXDK1lavSRZJcPrWK0jsvS0tWL0tCL8JOdXzcPMAjxEwqw/ZjUexRY1Ps1ePwBoz2o/jM+ez7DPsj/Mz+bPUPjPCt8cT44isTTUcYTEFTAsRO9MRKpUR25TZE/aPmNVJSMqVSWz8VTCJSO6lE+mTW4lLlJeU4aNQydTlSTUT+ZNliLQbVGNQ5dRlSNgUYXUUBRfPmIrWHYjUC20T30jCzxPlWPOVF9mVX6zdORbpUwtUz5MRaPa5Kekll2OUlOsVyZSlbRUhy1JHWPFSWVTMNRXxkIDJkultIR/NnWWZV5lFm8AKG86/2RvZm+Ya27/kP+qbwC0/zZ1tv/A/wJ/BA82f3h/ACIPTA9eD3APgg+UD6YPuA8AUq/MD84P4A/6DwQfHh/orwBSH1wfVh+AH3IfpB+2H8gfANof7B/+H5Afih8cLz4vWC8AMi+ML4YvmC+qL7wvzi/gLwD6LxQ/di8wPwo/ZD8OP0g/AFo/PD+mP5A/wj/kP6415kLbi0ttQwxMHbPqTCpNVE3dtE/V0xAkV64ybfosVG5RxbPjUUVUbVKtM8pSzbNcU2VT29BT7UNEVMVDtlTWlVMoVaXTmZS0ClbW5UN7Vj3kV7VTd1dadbPjTNRPWN3UWHWzqxNZRdRZtVMX7ETXtVitM5oMxFdYJfMVDVgls+FXbUSEzy7NPl8AgMtWz4DPMl+EX6ZfyM8a2QDGX+hf+l8Mbx7fMNP+Q8REVWM0xCDcVN1U1Jpc1NVXZNQYVNTKpLSNVVb101RVbWRVndPhlNSrqlQ91FRdtFTFs/NVU91UU0VEU81EU21ktVOVZFKl06lSBcNytVKV8y7c1PhRTbPArVGF84hRBcNSXLQarVH10+RQZbRQhfRQNp3TMVD10/RPLeRM5G0cVOSuTiXzRU6d41vYTZ3jWE2V8+4sRI2IJLQhTN1U7Odn0vwtSp3jmEoFxErN5sblam7jSbXUSR2zSkrt0wvLSqXjN4T3Lg8I/xr/ACyPRv9g/2KPFI+W/6j7pv0ADo3G//D/6o/8jz4PAI8inwA0n1afaJ96n4yfnp+wn8KfAPw/zp/Yn+qfBE8GrxivQq8AJK9Wr2ivMq+cr66viK/KrwDcr96vGL8qvwy/Pr/wr2K/AHy/Tr+Yv2q/rL/Wv7C/ur8AFM8GzyDPMs9Mz27PgM+SzwBcz67PYM/az8TP5s84w2fS05xLheZm000l42xOWt1zalTkLlBd46M0dNsYUSXjjFGlYwFS1uXjdlIl8wXUZHhTsk3j7MTVrNTRVLVzQtaEZLRVdeRW5dOxVmxNZv7SkFfdc/pX9dPbZFgl48xYNeMeWWo1RFndU/0EVMdYtUOtidRESFil4wfURNgFV53jyHRfVl9oU07ttnIBwmRfdu94XzpfnO+2X9DvQOJf9O8G/xj/KvnGcrfE16oWc1elYxHMRM+0RIm1Vq1zSGRk91XN07rVVSXTfoRkRHz0ClVaTZPTnGSaVNXUVF3TtRys9OTMZK9TvURTVl1TQFOV9FO1c9J0RLOcUmVGzkIfUsVz57VRtdRRtUN5UUVDRdpc1AxkRNdQTZOTUKY1Q1tQrdRMRNpcdG41T2XUT81Dj04t1GR0W6VNVXM8TS0ETM1D029MHUZ2A0tdQ0NLahVUSoWESsVzB0rF9K1JXUODSZ1ESUVD9SlJNdTEBO/EBE+Uhz6fABCPIo80H0aPaI9yj3wfdh8AoB+aj6SP3o/oH/ofDC9OnQBOnzAvGs9kL3YviC+aL6wvAL4vwM/KL/Qv3i8APwrfJD8ANj8IP0o/bD9mP6A/mj+0PwDOP+A/6j/0PxZPCE86T1xPAE5PKE96T6RPfk8gT5JP5E8A9k/gT7pPFF8uX0hfWl98XwBmX0Bfkl/EX5ZfqF/iXwxnNr7igEvlY7lLnWSMdNuhTW3Tpk61c6JPVl3TTFCtA8FEBDUMdG2oXNQ8Uq0DsVJN09sjU0UTlVPlYwlU1q0TflStA/GcZGFVmr3j8KxkYFad9LzUQFrk5K0k5BhYjfOEHOSr6Fg9dFm1dFnNE/E2HOS4WK1zeFhdZAx0Bfhk5NJs59bthu9Qf2J/AHR/ru/A75p/vH/e7yjz5u9A+H8KjxyPJoUmY1T0sWTkbYJk5EJXJdP+Vl3Trbx09GdWFTMnbPTorVUFY6pVjQRVbdM2bVVd0/xUTdPDVB1ktVTN80eshBBUHXPY1VPNE6Hc9Grk9DJTWgVj+vT0t1IdZFLVA9tJUk3zElLN09pRjEVkXNRsUV1mnmNMBLpmNASDUE1mThIVUCXT275PTSNTT0UT5U5qjdRO1QP5NNSMTa3UtU3tdEwdc1hMjfP0Zhwkk0vVZAxkt0pdlMFK3QZGY8wHLmPkBAxKKnUESu1zHayUWEwvDh8AsBNGHzivWh9cr5YfgK+SrwDEH5alHi3WHxgv8q8EvwavACi/Or9Mv16/cL+Cv5S/pr8AuL/yX8y//l/Yv+q/DM8WzwAoz0LPVM/WX3DPCs+kz37PAMjPks/kzw7fAN8i3yzfJt8AGN9i34zfvs+o34rf1N8+3wDI3+rfDO8W7yjvUu807z7vAGjvgu+s757v0O+67+zv3u8IcOMeZW6S3ixndgU+ZbZy66BPdaNIRJTcUEBtce5xUFGVg8ZRbeOTOlLNZPSEIIRnDnIITVQ1w5dUjWSchHysZ7beomFWPaPVVp2TRKxEh26CN1g1ZFilgwOY/GTzYGbyIFntBBR0tdbs9HNY9WRYbYPnVwJt48q0d+Z9Pn9YD4p/TA8Afg+QD7IP7H/mfyiP+g8MH1A2jT6FNo2Ogq+kBICkBBswV32T7FaFhGyHZqLZKHyH5pKsVR20VUDafxIslBTzVA2TulS0TYSk9EmkhBNUnRPcTVOlg6NTbZSU9CjMhLPxUgV0fGSDUhUTS61SnZMUUs0UUW2Dl1VRvfRRDZMqJJT1RJRrvFDFk4VUlE5QdaNrGFA9ZE+dEzxPlaPbzk6lg2NO5QP9Tdadk5RNfRRNVYPCTNJVhEwt9h5qGfzkukpqbeNaxCT63JyMST2jG8VJZfMwSi1k9JfmAgFdHL82xbatZq0+r1CvYj8AdD+WrYY/qK+6PxS3tq8QvwD6PwxPDj8Yqx5POM8aqVZPAIBPkk+kT/bvuE/KT9RP/u8ACF/iT/xPHl8wX0JfZF+GXwCYX2pftF/GX9hf6k/sXwZvABD/Qm8cb15vWG8qb5xvfm8AkG+yb8xv9m/obwJ/LH8OfwBIfzp/XH9ef8Bvkn+cf7Z/YMh/2n+kf/59FhKLS+WUbUwNk+pMnTPoTRUTiytPjYMPRCfmg2T0cG1RpYPjUZ0zWFJ9k23MhIRcU2Xz0FPN9LVURfO2xIQoVeUDnTa0hA1W5QN9VqX03PRrd1fFk+XU9FFY9RRlWMWTFfT3rhIaWbUjW9lYBYOaWLUjWSQEBRfk9OEsD74PUA9in3SfAFafQJ+qn7yfxg/gDxofBK9QFq8gHzIfNJSa1PRhnJRVIOyU3WwUmsyEWXwUaxhWhYRVVYOPVUXzrVas9BxVhSPkzBSsbVRFM3VUTSM+VHUT2/dTVYO/U60TilO2nSNSUwWDGlNtQ+O0fPdG8naE9DBSrRP62VGVJHT0ilGFI1RRlqUzHlHdhFBNFGSEam1Q1RMzULUj+U/dJLVPhfRPRSO1TnUTR9VOLZRNBTRN/VP3TBrtE5E8hCpMbfRMN+7zVUvl9EpNhEpVg8/sJJuQSUUjlUnNFNQkShbMtMtK/VM3pDf+XxjDAC4/QD9Kz1Q/bs+gP5o/pM8Arj1uRb7PSEvGP0BPEt8czwBmTzjfSt9s317fkN+i37TfAH5/wN/K3/Tf/n8I7xrvJO8APu/432rvdO9+75Dvqu/U7wCe79DvCv/07x7/AP9S/2T/AEb/cP+C/5z/vv+w/9r/5P8Axv8YD/r/NA8+D1APOg+EDwCWD3gPog9kD74PsA/yDwQfDM4FzhKcS8WkRISTIN4iU2xOtcRstDBUtKNUJZVR3SRRxbMBBLfmIgXVU9WEU80T7JSEYFS2hdPTVO3jR1Wtg7i1VUUUVn2zt1ZFIyWtV2UTk1ftIwDshGi2LJTRWFXDJVkNtFmqVYP/JJTHHJSJ7IRINVjt4wcsJNdXrbScnwCOn2Avci9EL34vSC+6L8wvAOafKK8CPxQ/Lq9Iqz6lzhOWrCSQV+WkV1WE7CTN1VYthFatg0jMFPdVtt2julXFo35VVcNFzVXtswxVrRbeoppUqi2zZMSkHqSE5tSkr1SUF/6CQdykCpyE1ISE25xS7eNXUlWDH1K2zYPpUZ2zsVElM3tadIRDdBQMUTUkUIXTW5NQJTNbUP0UUMWjU95PVRaOE09NRE5NE1ssTp3DqE2tI0CUtKvXTC2zdJy0EUSEqFqcxEhcxOVK9cRKNYSVSr0USWUTg+S3VoLvJUmdxEo9hNS0TwzPHs8AmMtWz1Bfas90X67PmF+qXwC8X/bN3l/4zxrfFG+G3SZvACBfgt9sb35vkG+ib7Rvbg8AwG/qb9Rv1m8QfyJ/LH9OfwBIfzp/dH+Gf5h/Wn/Mf65/AMB/8n8UjyaPEI8Cj2SPXo8AeI9qj4yPto+wj9KP9I/mjwBQjxKfHJ8+n8CPap90n26fAJifqp+0n8af2J/yn/yfBq3UTjPEVK60RU3do6pOtuWjok8lM0tQ5RPATVAtszRRjUR0FDwURNuvUmUTI1PtY5dTtk0zCVTFU35U9URUtsWzYVWds/FVZRNjbVbFQ9VWLbNEV8WzY7FXNbQcJ+4i7Vids6sxWeUTIAwk7/wUtVVYhRRYVbRY1RP1rCQL0Feds8HUL5YvaL+qLwB8v64vkLtOv9C/2i/0vwbPQBjPKs9EPzbF5qVmMoJkNFtCVz0T/lZNE7yMNGtnVu1jJ4Q06FVNE1usVQ0jb1UlszacxNv8VNUTxVS9s4BUWpUTR8TEEFS9E9jsNG2h9DRqU2UzMlO1xGYMRLdSxcQcRElSZTObElL1M9pRXaR0FGxaREQ3fBTxUA2jukxEW4NQTRNMUO1jF2REtb58RFN0ROVOPRNebU4dQ/lN5ROQTf0UVU3ttEy9E1ikRPQ8ZGuTS70TGBSkt0oNRGVKNbRJXaTk1IJJlRPbp0k1wwtKxUOlSha9oyFL/aNdPGcOrWZlADZfWF9a73xffl/AX6LvtO8A9l3G7WZl9l8gbxL/FK9WbwAg/0L/XP9u/5D/ov+0/8b/ANj/ep/0/w4PIK8KrzwPNg8AIA8yD2QPjg8YD3IPzA/WDwDoD9IPDB8WHygfCh88H04fAHgfah+UH5YfqB+KH+Qf/h8A+B/aHywvHi9ILxIvhC9+LwCYL6ovzC/GL+Av8i8UP/YtiuZDS2Uz4kSvVqXWMqZpT13WbtNQbcNSUd1DS8hR/SM6jKeuQiGcr1yupY/hKAxVdcN+xK+2fuLYVmUzRleF87M07KeG8qM0tAVZdaQMv1gevzCzPqLpV13TzLy3ADbNjr+gv2pPhE++v7hPyk8AXE/WTzjPEl8kXz7PUMtOxWiOo2TP/qNW/SOqVk3DpWncNCiUz4bzVU3DObVVRdRUJdO6VO1TgWlUFdTMVBG8NNxTzaPbo1O9M2xTrdMoU2atQ/BSTdSUpINSZaStUt2jFFLlVFFlNFG29eNhUSXTKlGF8/NWXNS8UAVDhXQ0TmTXtm7Cwk+9MzxPvePOUU7NpIzfllNNdWRMvTMLXEz9I9okN8bf2NP+Imn69Nc+M0m9o8FJbaMDMEpVpAznvqMEPyZ1Pu0ARu9g4x51HnVm74DvkumO7wCwf8J/3O827e5/GP8aj4T/AC6PeP9Sj3SPho+Yj6qPvI8Azo/gj/KPLD/+jxA/Gp80nwBGnyg/Wp98n56fmJ+qn9SfAIafwJ8CrwyvFq8wr+KfZK8AVq9Ir4qvpK+mr7iv2q/8rwBmr/ivkq80v06/AL96v1y/AIa/sL86v8S/tr/gv/q/DM+UDs3Gw0t1w95MNwbjTZbVc+5OfdRPpXR0NN5kfD9e0jyUN9ZyPlPtNNVTndRUpXOYxFQKVVrFtFXlU+xV1XNehFSt6oRUWleFNFf14zFtWF3TnFh9U/1Y1XOZLhRHx7LkWPXULERmrVgdoydYNVPr9DTOImxUwpxPpk324sFU137VAHbdZt+oT/JP1N/m3/jfAl/QHO8u70DvUu9XHaOnVyplc3G81DBkVO+EV+5iaWeUV75jVR1Dn1V1dGFVRWS8X85dx7IEVE3Dic6kN2ZiXvxfDm1mYj61Uh2jB5zEz1HtY5fYPG9ObYZyeFBlc0FQwq00UGU2fm+Qa8eydE0WHUMPTV3ETCX0vG/ObVoO4j0UdOFJTVOZ7GQLh0klQ8UEfxZ1dnXWvwAgo+Z1Rn94e2YPeH+Kf6R/AK4PwA/SD0SH5nX2DUaNBh8AKB86H8y/Th9Aj2oflB+mHwC4H3IfzB8uD/gf6h8ELyYvABDPQi9UL24vgC9aL5wvLi8AsC/CL+Qv9i8IPxI/RD82PwBYP3o/jD9uP6A/sj/MP94/AEA/+j8UT74/yD86TyxPXk8AcE+CT5RPTk/AT7JP9E/GT7AAXwpfNFdW4otLlcMMaUylZpZTTlXjK0+t9GFQXcNjYOZjfMRuUY1jbeM0ZHZSpQPoUpXD21xTnWPQUyVjRFTWffO2VAX0VVXjm1XUnea+w1Z19FftY3dX2t0T44TkT1ilA7hYZt0TE1kV1p/iDFntY2vXWN1DmizUV1hdwwMVWO309Me+3a7feG+KbwCcb77faGv+3+Bv8m9c5w7vICB/Mn9Ef0513uK5VHcG06r8VGPMZCAUdM3sVInVVgXzSJTkB4zkylXWFXONVeXjVMzEGlVq3RPTzOSa5ORkVG1Ut1RA9ljR9VMVdFNW7XOFUwVkU8XEU4XTS9JS1VRSfQSkxC4s9Fv3UQ0DwFGlA4iUVG1DlMQMUUUz11DNY9GgZPR7wP7DUOXj9E/afVRPbfMBT90Tk06UZVbOY00F81hkxVxUiMlMHQRcxUtNhHwE5UoahdOC5IQiSgUG/vUe0kuQSe10SaUEFATq9IQBRaQHzh/gE94FVg9gn3KfAJwPng/YD1KZ3g/wC9af6J8AQh8cHy6v4Bs+rzifWq+ErwCWr6ivaq+8r96v8K8iTwS/ADZfKL8Kv0y/Pr9ov3q/lL8ATr9gv7K/3L/Ov5C/6r8kzwAWz0DPUs98z1bPCM+Sz6TPALbPYM/yz/zPDt/QzyrfRN8AVt9o33rfjN+e37Dfwt/M34DG3+DPGu/83y7tZnPU9Hi2XFRoTVWDbE7NlE9WzWMwUJXzo3yENESEW6hRFXMdUiWjkSSEqwVTZfRThfPstFRgrVQ18+9UfXRVtfPVbVV980ZW7XO1Vs2j2yNXlfOTVw0DAFhapfOEDGToWG1UWR32miaiASxkx1iVdAxkSCVY7XRXFYRU9ML8b2ZvAID/kv90/85vyG9q/+z/Dn2AFn8gDzIPRA9WD2AD/oK32tT0kFT0UleNU/5WqlWDvOxUeeRUOJx0+LVVlQRV1fOAVfWjR1VVjQRUNfRUjVOOzFRbWFQF8yBUpVRTxYOpsbTnjuNTjQRSNfRSTH0EpFRYUu0EHITrlFTTs1GNVvaiNzyEAFHaPfPJfFSVUBUDXVDa9aMnjFTeT/WjV0/MpVSkhIBOFWSchKhNttXzQE3d09pM3XN0qUytBHSkk8yULkxUy1lKbeTsFAxK3XO0/IfWBmKvSSWjERyUikoGXQMLS710zJf2rSallp0Adp9wL4KflC/Gn7gvyi/cLwDOlSal/p84ryI/ND92r/ivAMKvbD+OP6A/sj/EP9Y/6D8A+j8MTybv4N/6z0RPNu8oTwBqT3RPnk+wT8JP5E9uTwBfAJJPHF/uTzhfUl90X1ZfCF8Aal+sX7ZfSF/CXwRv5l/4XwASbzRvPm9Qb2pvhG92b6BvALJv3G/ubwB/km8UfyZ/6EPSvgNLhRTsJK7EhKFN1uXjpk7lg6KUFEhQtlWD3FAF81BR5ePG1mQUOVIVA62k5CFTWm0UU13jCFTlQ5fUBKsHVcVkVb3kVXUUVrbN489WveM8V5XkV9p1hFjFY5pYFQP9WKrdFFntBFnN5FjlQ7fVWOXjdgz0JDz06VcC9RPMXPem/5j/uvFmjZ6PALCPuv/Uj+aP+I8SDxyfLp+gQJ9Sn2SfDiNU9ILMhDC2fJTvVsVjqlbVc2dqpAQorATotASsVf0Da3FVHSMqxJTxVB0j27pUJaOBVFWDSVQ2RRMTVL3j3FOF5BQUW15T1XMnU82D8CwUtbik5IE8FEtSLSMUtVL9lFHVc5dRTSNhVVHNlFF9M/OMdLxsFLWFhBROfBQXUHV0T9r9dE/1I85ORRNjTrZVg/lNBfOQTb1zJTVNFZRMjQM+TL0URHdaXuIYzGS3So0USk30sgQkpwQnhiLFSQXzMLYcJKpK/QMhS/0DYQA0f0Yt9iV+L4gjNrWGL6AvAKK/7C/Gv9i/8i/8v049Ds8AMM9Cz8xvRs9Qz+pPhM+uzwDAz9LP5M/2z0C/At8s3z7fABDfOn9k34bfcN9S36Tfpt8AuN/C3/Tf3t/w3wLvTO9G7wBY7yLvhO9u72Dvsu+879bvAAD/mu8M/yb/SP8y/1z/Zv8AeP+C/6T/tv/I/9r/5P/u/7CQ7wIPRA9mkotL9RRMNtVz50y9c+VNlRYWklsNUKXDg1C1s/iEFGxTEE4i4VG9c1VSHSOtykSkPFNdhFN9c0K1VP0UVHVzJlVNpFXWVYMJVlWDeZyU6lZWvXN1V6XD45SUTzyHoqYTWSWGJhVeEuBMhJTVWKWjUyQVWPVz31cizRPIzI/GjU4iwXwfnh8AsB/Kj3QfBp/4HxKfDC9mnyBAL1IvZC9uJRaDVzW05BRVICwk3ZyUmvQEWayUbRiclNpV9XOPVZ1zrVa8lBxVTYPk/JSs1VQFFFRlAzzcBAZU1vVzv1PNk4rMBFJTSi0DGrx05ax3RoNSzaTWtAT6UWWEUS0DilHWTYNUUfWzHkyk51BsfZSUBHhQBaMzUK2krU9lA4xPlSRP/aO1tU41pE5tc+FNtZN4bU0tA/pM/aOVTCWExUxtI8u0t9ZzhLSlSja9c0VKpcPTSZU0HLTbkEm1k9hJzZNKSgTdNPSkN4S3ls+ow/a1pr0AZr+Iv6q/pE/mv2BLvk/4vwAKzxzP/k94z6rJNl+oz6LPAHRfRt+oX7pfzF8+DzAP4l8A9F8eb/hfCm88bzZvcG9ibwCMb55veG/Kb+Rvrm8QfwJ/ACR/Fn84f0p/bH9uf5B/on8ArH/Wf8B/0n/8f+5/iH86jwAcj2aPKI9aj4SPTo+gj5KPANSP9o/gj9KPLJ8On8CLvgJFnEyUOnQEw6C+o07Nk1VqnKQuhDSjhKVRlTS1UQUz/1w0dFIdE+dVUv2jdRw06gylVOUTs9BUzQTMJLZV1UMozKQn/qIlV800DBQDWBotI20kFNNYBaQsF16iqwpZlZPDRBSERBREWCQUG6A2MtZXRRPE5BcAHi2+H5iv6h+sr86v4K/yr4AsLxa/KL86v0y/VrXuArk0ZL/uMrfEpJBXFTSMJK0RDLTNVl0EVh1DSNj0BPMAvgK8VZ0DflWa/TRV5SMMVQVE5CSc1tQEZFRVsyvcBOZTanU0U300Ux1TQVPdtG1TRRPUUmUDnFKFRK1SFUMgUvUD6aQEsa1RVbN7UaUzRaSUDG1RHRPXUMWjoFBVs9NbUHWUnATejJRuT7YFEwVPHROXTmUDLK1OBRPFTcWjQMQ02rVMvTRMHVMRTGUDrFpcBEvkRO5KDTRK3cRtSh1DuEmVk4NJzTTVSQUz7xTUY/w05UoClZND5EdGb1DTXk9wT4pPAJTfpt/YT8rf3N/u3RZfKF8ACu9cX0ZfSO9S33zvju+g7wCy78Tv1u8gn0qfDP8+nwj/AMKPVP9OnzD/av+M/5b/qP8Aiv/k//b/CA/a/ywPJg9QDwBiD0QPbg+AD5IPnA+WD9gPANIP9A8GHxAfIh9MHy4fQB8Agh9sH3YfmB/iD8wfxh+4H0D6HxQvHi8YL0opbrNL1ca2rtKoTe1Drk41M6ZtTy0jSlCds8FQTaNrNFF9JFENsx1SnbNbsVKVkyNTrcRTvbRa7LR8BDTvVGXjY9S0W9VVDeNhVvUkVlWktpy0sVftsxxYvbOJTVhVs+tYNaZGw1kl1FVYPcO1ZKR2TDQ1LKQV9ZS00pS0wgS/nq+YPwCqP7w/xq/ArwK/BE9WvRZPgDhPSk9cT16/cLMOw5S0graUtEJX1ZP+VqWTvKa8tHlW9ZY+ourMtK7W5LRzVb2zOcy0/lS2hbPHVNWTjlS9s0mZVN3E7LTcU5WUJMRsNVNlozbUlP5S7UTEJGuDUu3EUk2jFFINVGlRjSSslG+sJDhRlbPVAqSUvIzEhZTETlBWvdMYUGWjxqzEV4yUa+5OFdROLUP9TU2jq5RNtcRNnVRM7TNgVUzts/xMJJo0JDdMJKu6St1USqVEST2jqmgU1xZlbsNKZaOGSrUkBUstQ11c5y4tZuVm3X7fAIjfst+sb+7f0Gu+bwDvEuEA9m8Q7zLvPH9e71j/WulufwBYf2p/lH+mf9h/6n9Ub/5/ABCPIo9cLz6PUI8yj3yPdo8AoI/yf6yPpo/Aj9qPHJ8WnwAwn0KfVJ9mnwCfEp+sn6afAMCfsp/0n86f4J8arzyvJq8AOK9yr4Svlq9gr6qvvK/erwDwr8qvFL8Ovyi/Qr9Mtz5T2UuVxOxkrkw9w6VNihVkTu1Dp5QndjOkJFQ1UQ3TyGzEPFINxMQvtNYlDnJ+3CQMVe0zgML0tPD8Lw4/IDOeIqFYlj1TA1klczE8P5aSt2xUP9Yi6Ve1w8xXJXMBwSRPhj+gz7LPxM+Oz9jPAPrPDN8eTyDfQt9U32bfgEvYhk+YSzbS7VaNk6pWtu1DZ1aVkydWdSPobVXNU6xVnSNxVXUjMzhV5SZ2IrhU9bTsRG1H/NQQVMVD2lMlc1uhU8VDalNlMyUsVGvuUlXEUiVzgVL9RK1SnUMSUhXkUa2zpNlR3VS0tChRnSPxUNr9VFDFc4NQzVNMUJqVkxeMVL5P5dSsVM62tFRjTtUj+U09M5BlTb1ETXU05FRcTHW2tPazbCQZnJS3SqVUSlaNk/pJlbRJlURJ9dQGHPQnSoW0PG/Gf5iTBn0Adm+I/5pvrP+2b9Bv4v/0/wAmfxgPMn88D75/eH9qD3QPAIYPmA+6D8wP3g/wDwIfTL8ADh8gH1q/RB9OH2Afch+UHwB+H7Afyh+8H+4fAC8SLxwvADYvGC8qL2wvTi+IL6IvxC8Ati/YL+ov/C8OP5AvKj9UPwBGPzg/Wi+UP34/cD+qP9Q/AK4/4D8aT/Q/Hk9QTypJbtKri0stZEztQ+eEtOVW1OToTo1ET+1Dh4Tks/pQZVbOsuNRpVRSWnXEUu3DQFMdxFMVxLVUnVO2FOQqVW3Tm21VvVMNVh3DgVYlA8XxDFRhjNRzwC7iVVjaNdRYFeMaWa2zNFnWLeMVWR3D4WTEpVi2hUNXWK0DE1hNw98BV7W07M/ez8jPilmuX8BfAIpf9F8GbzjfKm8cb05vYG8Qet+M125ljhKnHMQjUOZStSBEZN201JpWjdNZ1VbN8xi01Nrs1J9VWu1DVtTUHFWts+TstFusVI3zdVS9tFSts2sEVHWzziTkilNV41tSUy1DGlOdRFJtY6urUl3EUnWzPjzkBxZU5MJRLUOKZOSzsHbyqx5RLePltESvnOR3rVAdw0FQxeRPfUOM1U+tZE8t47WUtEdOWlVUTeXTeE1tVE0lAyuRTPVETO1DxpT3NsNlSy3ESp10PPTlSc3kbCSH5uLcSRXjSkqFQwvHSq0DM5T3jh9gg3b9AH7/kI+i/7SPzv/Yj+qP/I8ATg+wAyYPMA8an6wPng9onwB6n4Sftp/In9qf7J/+nzhPAApPFK8+TyhPSq9sr16viK8Amq/Er1av6K8qrwy//q8YvwAiv0S/Vr/Ar3K/jL9+v6i/AKK/1L/evwjPGs/8vybPOM8ASs9kz3bPgM+Sz6zPts/4vwDaz+zPvs8Y3yrfNN9G33BPzIJBFuLqTJVE5HTxTkY1kxFQpU+3TL6CWFzkCcrUR87i0ORHLvP0TwZVqnZSfxTk78RkeSxU5WakZFFYbWRkVBdZ5VMZMExf7kKWWC1Wbl+AXwCaX6Tvtu/I7+JfnO8ObxD/ACL/RG9G/1j/av98/45tfkJBnKRvtm1mU8xvPvKN9GSrVFU1dFU1k+H81Kq1VK2UVP3DOlQtcwLVVD30U01TheTUUFNqzWRT/fRSxWOpUnVzbXTMRDxSzYP4USWDrcDM1IhRLXRR/WMclnR05FC1Y62UdzaSMa1QdXP0T3UET4UET1p1g66cREVONYRNVQRm3HTzTK109HQmTGV0tgyEYUv94wBLtWOdrUq1Yz1K1dRJrdRJGq10Sa2T00nNBESHxqIBN1SPZo94i5aPmB+qj7wfAM6PeIv+jwAveoE2nQ6fIJ8ASp9cL6afoJ96L6Qvfp+wLwDaL+wv/i8I3wLfJD82P0g/AFo/bD+GP1Dfkj+kPw4/yD8A+j/kP/4/CE+6P0xPLk8QTwBqT4xPlk+IT7JP5E9WT9BPAApfxE/mTyBfUl9cX1ZfcF8Agl+sX7ZfyF+iX+Rf3l/QX2D6XzRvHm9ga/5inEtVdFaU1ChNlWRO1dNqxARbLlAFg6NQ1fRRHXNLjlHFIwNMdz5i6mQEbXg0dOpTHXNeVDWTbdEcBEJVZeO2Vf1TbSfU9JhWxSMjVwWDW5NXJYMAWO0UWA2Dy9FYfQMiTOeOYg5ZtE0UPOSLPHRIWP1TBwY8dNhX9XQ0/57vsH/CfwDUf/7t5n+YfxqPPP9+9TaPoFiPao98j479rtK3BISQ1Vd9BFd94w9MhM1Wan3UVoXjSMz0B1bV02u6VcVjfuz0RFWFY7MMVT0UBASaVO3TZG1UhYMrVGXj5lN942uvU00Td0QEQVPV02sKU30D0lwEnFKdFLVSfeMfTATpUU0jsbVRhYN7xNRDUYXUUbb9U9dQBYOgUIWDW2qsBCS01NrEBG5PrfPbAU/FI5NOhdMsTioFhE3d1E2VlEy91OwE1IvQxhKo7BRIpBTlStZl44ZKhdRK7dO0SbZ9A4JJVeOVSZ3USQztFCQU6kqFlAwnti/IIwB+H6Afqh+Mr8Yf8B/qr/yvAA69Pi8oL5IvTC+WL8AvAm8AnL+Gv8C/0r/kv/a/CM8azwB0by7PQG+aX0zPZs+QzyLPAHzPns+4z1pv7M/mzxjfKt8A/M9O32Df+s9835bfqN+63wA034bf2N+yzwTvBu8o70rvAGzvPt9o75LvpO++79Dvcu8A5O8O7wj/Av9E/z7/WP9q+Wqeg0tVBEydo6VNHaO1ptyUoLQESFBtBFDWfQMyUdWDqHyUG1LalQRSXbMhU52jlVNqHaMGDJR6JATtVC2TtV8ElVVds2FWnaPVtVb1hFcFE7FXrWMerVidg4lYBQRYrWRZZjVzIFlNBqaitVi1Y1NzWKUEdATzPATOBIcARo32f7gPyg+sDyaPAB8SHwBMj0aPiI9aH2wffh+Yi56FqDYFNqO0hEI0dVclo7zNVp2DeVYVdtaC6FVmFfOqVfWUDHQ2VSWja/xUtWPDBASNVKWDW0dU7QMQVNWD2DyU1aFElGpMlDLsZPpStj2jxVLtA4BSHSRStgVzElLlg9pRBXOiqoyUbJSUN8Rk/rSUum1QtbODUCWjTFCdo2sVUMVjvsyUU08VpG1OhWN8Tp2D+U01c1uQTZ2jJU1FFEzVg6tYTK2T9Gy0kxS0LrYc9LdKFeNXSj2j9bI0pKI0pzaSp0mFEwssHKdGEh1LxYNdbLcW/QB+r5Cvoj/Ur8Y/4K/qP4w/APY9Xr02vV61Xr9YT2pPtL8Ajk+ov4JPxE/WT+hP+k8MXwAeXzBfQl90P1ZfcF+CX3z/AJ5fsF/KX9xf9l8Ib+pfLG8AJm9Ab1JvZG92b4hvMm+cbwCmb8hv2m/0b/ZvAH/yb0x/AA5/QH9yf1R/Vn+Yf7J/zH8A3n8AjxKPJI/ufzCPin9cj2xGVXYCg0vtg95L5YMLqkzFk6Gk934jtPe+I7a89FBRHaPGUXWDOqzc9+4CIFPNlFPN8wi0/PeO8gkEJHxVFTPuLVXtA2BWFQRWvRb2EluvV9UjHFiVI558BFsBWe0DMFmVIx5kB7JGIrJ0Dx4i51d1g8oA7A+uD7ifyp/cn+YP+J8iHwAkryYfQB+KH2yvfq+QH6IfVLQfBgNW7RRWRTNn3B9U7h3O8jj0FO8sJLgkJMGAHC8uJa7zPCdWIiVTRpUj7lIdNFwnjvJJbC+0fiUWMl7M9ChRtaPx0Jwvri/AIwazT3Ujyk5WlSNeTi00TQUjjOwnSI7z/Cd2gtp0h3eCFExEK7FKxSRKTUPxNDeWIrN+SRW0RDQnSp2ESgrN8xgMREisNx5NBk2WzQCuP5jPys8UT+7PAN8iT4TPALZNRk94T2rffI+mT4Dfmt8AtN/W3+jf+t8M7z6PKO867wAU7xbvSO9a71SPnu+Q77rvANTv9u8I/+rvLP8+/yD/Uv8AbP9e/2j/kv+s/77/mP+C/wDs/xYP8P8KDzwPTg8oD/r/AIQPdg+gD7oPzA/eDwAf6g8AFB+ODzAfSh9sH04dXiOUh7YWMq5MpTOlTZ2ETmrdw+i8hGi8JN5QdZOlUpS0yNyHPpNSfZMjavSEs0y1VN3DmFTVI9kMFJcOovBVVdNhVtalM9VWZTRX7bPMV0KlMzVMn16fcJOuE1gFMy1khCQkWG2z6UQnVtIBwTyv3p/IL9ov7C/+nxCvABI/ND8+r5CvUq98P44/oK9MsqFm4qdXxdSkJDE8lLHv1K/mrXYynVXF02NCBLQoDL8evzCzlpNTrcMblVPts1xTVcRUv1bSq4FSJbRSrcMF5ITNhVEFI5WMv56/sLMWQj8FUOUzB9QUu4DOv+CzbrJb+U3Ng5BNPZMP9LQLpUxVsz4MVJuANhVmxdpes0pl41dKtaPhSUpts5k8xIJMz64TSnUzBR0kVFjE32blhs+oz7JfANTP1l/gz/pfDG823S7fQN8AWt9kb3ZveN+635xvpm+4bwDib/RvBn8Yf5oPhB82fzgfAHJ/TH+Gf5h/qn+8f85/2H8A6n8Uj35/AI8aj1yPPo9ojwB6j6SPto+Qj6KP3I/mjziPADKPHJ8un0CfGp9Un36fiJ8Amp/En9afsJ/in2SfBq8gr8BCrxSvVq84r1KpljKLS7btswxM5TPnTO1TKC1OlTMrT3UzDay33lJt+LS0bFFVY+FRNVRqXLTnbLRZXETOU4Wze0JUhSO0VEBmHrFbJlXlM5dVbbMJ7DRVl+Q0B0wkdcQ049Q0209Y7VO4WM1jE1lWFWMuWcVEWc1j04Qkq5RY9RNTZLVY7RPfAVfdFCw/9i8AO6YlpiXWvwDou/4vSD8qzzzPTj9oP2LPoITPls+oO57FHiKcxDRjahTEIHTE3dw0mlb9pLDsxDOwPkP8NI1VhSNUtVVtoxosJOFUtRRU1qVDcVS9pFQFI/VTbHXEBCSFU/VDUFPtU6sYU+WkUp3Dq3xEZdVSbbRS1aRR9UPAUWbtU4hR1RYWIhxRhSOL5FAVw6DUpMsQzjNQWvUz+MQUiE+l1E+lFLVOLUROvVPFTT0kTbZ1c/dMVWORTN1DKmVMHbPGvFf2EgNL3UNrikq9pErtE89JHSNpjEznfrNJpUNBSvUTC8NKFcNA7Fd2f5Bb3l0Atl/IX9Lv7F/27wj/Gv88bwBGb1hvYv90/8ZvkP/Cb6T/AM7/oP/a/wQPFg9oryIPTA8ANg+Ar4IPbA9eD3gPmg+8DwDuD9AP6g8MH/YPIB8yH2wfAGYfgB9yH1wfrh/IH9of9B8Ath8ILzIvJC8+L1Avai+MLwCeL4Avqi+8L9Yv8C/KLxw/AC4/AD86P0Q/Xj+IPxoht6JTnEsNVt7jTd2kTiX0rU8VwzBQjUOl1KQYtVEVU46kRAFSLeOTrHxFXNR4UxUj6lxEXq1UVfPRVA20VR2ztmosREY8tLc8tCdXHbNtlszEA1h1w21YjUND1VhdVHS0c0B2wv1kRGvFWNUDh4xER1j9NAqMRNdMRMZUz7a/0E/iTwAUz8ZNBl8YXzpfdM9WX3jPwIJflF+uz6BTPkMsVJBXap3UVy3TEVS0z1adpG1W7eM4ViXT+lUFs62+HNSBVZVEVSXzDrYM1NRUJfOeVKWzWG1UVdMgVO3j6FPt87WzDER6TGRDUx1kU9Yds9ZSzVRSFSNaUtqd0yJs1OtRveO1UdZ1U31R7dRRVbMPUbadU8tQveOVUP3UULbVAydQndPiT03TddbU1AhP5cRODdMUTrbdo6xN7eNITS1T4LVMnWRMTdMVTFXTsFVLVbRLJWRK1QRKHXS1SnVUSe3Th0kts5ktSVXz8Unt5Ep1tCx3AFb11g+Qcyb1ru+4f8rv3H8A7u8AjxKPJI8uhVb/UPtGjwBwj4KP5P/e/6iPyo/cj+6PAACfEp90PyafOJ9Cn2SfTp8AeJ+Cn5Sflp+on1qf3J/+nwAIrxqvLK8+r2iveq+Mr56vAOifWq+0r9avwK/6r+yv3q8AML8Kv1y/Zr9Av5q/hL+mvwC4v9K/5L8Gz3C/+r88z36/wDDPcs9kz37NtlM0hK5MZsVzpU0l1OzUp0+dU9NLUI3UzGQ3lNSoUda9MzxS5VOv9DQjU9btk5dTtVMJLGR+VLZl4/FUvYNjVS1T8LYMZGFWxXPVVvVjRFbcVLFXpdRYtVOJXESr7VjF1Fk9ZFnlU+9WnES1WDVjeJxENWREFfUsVNDUVMJMX+5P2N8A6t+83yZfEO8i70TvZl94X4B674zvnu+wW7ZVVtUmQoK21FRCVz1jAFe9M7xVVrVTafRUKPxU6gRkq65VvYRVtVM5BGT+tVRtQ8ccRIFUtVNJthxEEVSlM9xT9TOj1VOlM2xsZDYURP5SavVzuPQ0g4xkS1L1ZFVSTfRRLUOmrGRv7MSbOFG9g/NQ7eTUNIVVUAVjTtw1UK1ET+2Ta1dPLYPuzMRnTn1EtU31Y5S8NCxNrURM1jXjYEylM/yExJpLVm3jHUs15EodBEol9MVJxcRJffRUB6biC0oSvcRK9WT0dEjEdy6FVo0Apn22D8gP2g80j6Z9No9giwBej1iPao9kH3YfkI+6ib6PALCPsh/cH+4fAC8qzxQvNi8AIC9CL1Qvjs94L4ovpC+mLwDIL+Iv/C8OP/AvGj9EPyY/AFA/Yj+MP34/mD+qP8Q/tj8A+D+aLwxPBk8wT1JPRE92TwBoT4pPnE+uT9BPwk/0T+ZPABBfIl8sX/5PSF9iX3RfDk0WNuKASwVj3rTH7sPEz1jWxbZT1GRSUTVjyPTPqAbfGNPOUpoc1A4M9H6wNN9G31jTdnI3WM0To8ak1AVZdd+H1F4it1hWnfN2WPVjJGTU6ezkAcy03ybv8N/qb/xvxm8gfwAyf0R/Xu9w73p/jH+u78DrqJ59BmMMdIAMdDBsdO3FVg1DqvTvBv0m0nFVKl3zLBT08yRkujT/Rv9sWPPO8l5T9VMoUz1ksHT/hv+Y82bSmVFFZFFinXMrtP/G/V4iF1DNxlpe8jzs9M5OVfNj/P9KBoNNvWRM3eQklOKsV1pm0hksBLpKDUNaTJRZ+mQH/lKMSSXTwWwEqytKzVRKJdMhNARdAKQXDk3OFd4NjgXGn9ib3g8A6A/6DwQfFq2eDyAbRh9YHwCCr8wfnh+gr6qv1K/GrwC/ABK/JL8WTxBPWr9Mv4ZfmF8Acr+kv66/wL/Sv+S/9r+gvwAKzzTPRs9oz3rPjM9ez6DPALLPzM++z+DP8s8M3ybfCN8AGt9U31bfON9q35zfrt/A3wCS3+Tf3t8I7/rfJO923yjvoOrfdO+G75jjnnKLLKQIrUxV8+NMbZPhFJToVgSUDVDto4PU9PjEhKtsUcXkUeX0Us1TylqU9Dxs9M5TJZRUfQPbtFTd8yZV1VOXVdQdZPx0efR06kxkdVea7aPj1HRPWH2EdGQVrVkVoy5Z7aMThGTgaqRklHRkVWxkE1gFYwPfV/VUBH/O/xBzvmV2ogHB3P8GDwh/Un8kD04PYH+Aag98D55/qAuWD8gLluKaqlxkYUQEILwE3fR0mtr8dFkEhBhW/VPcVbYFY49VnWNWVf1THG1VDZPkVL0DrVRd9FlU/VQ09AZUBWO/bIRtiCT0UlNVkxpTZfRVUj0UUp1kUjVjPgz0s/pRvWT8VIxRDZNUbVEVox5R1VPnUAVktuzkeFBdgzNQtXP5VU9llE/tBE91o7HUVLNHTs3mboJ4TV2z921MdaORTM1TKkzVU1nH3JeGggNLbZOhhJTbQUoFY89JhWOQSWZ1Y5VJVYRclEpKxQMLy0pdszfcl16/oCMmrQDWn9Av4i/8nx6vAD8arzw/AG6tXq9gP5KvlD+2r+iv0q8AzD/eP/A/oi8kTzZPkO9CTwBc71ZPUE9iT5RPtk/IT9pPAHxP/k8QXypfRF8uX2BfQl8AfF/mT4hfql/MX7Zf4F/6XwAMbxZvEG8qbzxvRm9wb5pvAIRvvm+wb9Jv7G/eb+hvEn8AJH8uf0B/Wn9sf35/iHsHgrOcSyWWLhIsTc10TlQ9NPSELtwUo+zkGKwXYg4iAYwX1uN8hHhTFfOr7FOV82BMhNEs9ESWJBS2Va1DJ/wHDkIjbVftc5NX1YP+VyU0bVhtk9FYpRMiWUUDWzBZ1YMOWQ30WE3zrYl09EhYrUMHdPTYBVeNE8ZcDz4N5o/4jwqfANSPHp9An1KftA9un8gPmp9IrJ+2lQYSubyXPvK3NJRVkOz0Umz0D4SUzQQUxYn8BEoEFEvwLhK8VVo1k4BMhEdVPTMONBSr1FQ9M5409GY8FC2ZVNXkfBSzUx2GDkJD1iSEDFONE9aUFJ5SVq1DZ1KFhFK1k+v85NuzUYWTfVGl80VRavWUUb2EUH0zoVCFk6tdUE2EUJUT3vwUcW1PXfMFT61Dl07VdrZe8sVNNZNATVXz2lVMtRN0JCQRzHSsJDTbSEt9I+pKfSOKSrYtEwxKZRO4ST3zh1lJjaRsJPVJ9eRKPTML7krtc0NEN/4/EEO2LwDoL9q/HD/+vyg/Is80z0bNAG4/aD+CP4zPns8QTwpJtj8A0M+yTwTfFt8o3zrfTN+WfwCIf1rflN9+32jfst/E387fAODf8t8U7zbvGO8q71zvbu8AiO+C76Tv9t8A78Lv5O/27wCQ7wr/RP/e71D/av+M/57/ALD/ev9c/7b/yP/6/wwPHg8AKA86D1QPdg/Y/+L/jAcmo7VLzZRLzRNvTE0jYa1NjROmTt0ET7WTS7VQpRRQRRM1USWzqmbEpB9SJSQUFCFTBbTVU7WTC0SkflwU71Ra7cNjTITXVRUjSFyEs9NWxXT0lK9XfSMatVi1E4S8hOhY5XRZtrWTK1m1E/RYtZRYtn0jelhtszdYFSP4CuyU0uyUwlyf3o/wHzqZADaf4B8aL0QvVi+In3ovbC9Ani+wL8qfzCduFYaCguyUaGsQboMcpVZts3dWlQNbN1ZVE+hVBRRV1QNtcUSENlVds/xUvaNtxVSkjVTds1VUNSNbEFRVE9hT1aRTdRPbalOFgzJTJbP6UlpFNFJFw45SFaNJnKRbElJ1E9pRhYOi/HRrbFEVNFEtgwBRbbNbx1Dtw4NQXbNM/ARtFeykvk/tw1NPXaRtTn2jfE7twxNOLYNbkE3dsyVNlSRMVRPVWCy09OTEk0zELks2tSPLSpUDV0p9trYzLUntc4NJdROqhLRjsDZOooZKbbMHS92kfMcAvs+4v8q/3E/uvwBfGs8kXwA2X0hbZs1uz4DPil+cX+bPALhLxl+wT7pfBG8WbyhvOm8ATG+eD5APqg98b5ZvoG+CDwC8b8Zv4G/6byR/Nn9oD1J/AAx/Pn+Qf0p/pH+uf8h/en8A/H/OfwiP6n80jy6PWI9qjwB8jyaPmI+qjzyPxo/Yj0qPAAyf5o8YnzqfRJ9Wn2ifep+wrJ+WlcYFVhJ4TOVDpZVNfURObbOn7AfOMsCVUJ0TNMykqAwXbhNSMnVDIyQXnjIJVA1EPBcq1gNVXRRVNSNgXB+WIiGtdB+GFZYVpjIinBdGshG4rB++HZeSxGQv5h/4rwACLwy/Hr84L1K/ZL+WL4i/QJq/rL++v8gr3iUuMrHsL5T+LZ4yeRQ0Jxw3hkKsSCw/PjV2QsNMNw4yR1w/AkayoHQ/PjOMN74DnD+uPwjAP9IxlpK63D/uPwBD5kIp5QxHZkNNhUOMJE82TdbOAo9LfaMqfFSxSqD9NGRPdk+IS36yHdSUWACkT7ZPyE/qT/RP/t8QX0pfABzvTl9gX4JRVu32XWZfsF8A+l+07+Zv6O/67wz/Hv8w/wBC/1T/np+Yn3L/jP+On4j/AJr/1P+2//D/Gg8sDw4PQA8AWg9kD3YP6P+SD7QPpg+wDwDaD+wP/g8QHyofPB8+H1AfAIIflB9uH6gfwg+8H84P2B8ACi8kL+4fIC86L0wvXi9wL7CKL5wvnsOc5BFMRePuVUwFRE3dJE4N1E8lM21q/JTgUK3DUlF9063jDKRYUq0jypQ0PrVT7bRTjTMlVD3jmLY8pAxVxbObVX2zDdVWHaN/ZDTvZDRfV6aFQ8xXvaY2wqG8pBdtWUWzMFmVwxVZNcPT4VjdlISkZISkJFgWzZPpV9WTyES/Nr/4PwAKT+w/br9AT1JPZE92v8izgH6/kE/Kv8RP1r3ORcbyp9bstHFXneMxrETtVlatI5pWXcNXHMQXFFS12lw0nVSkY1XVkyipVUWmhtNU1eRUrSM6rVStwwJUfTRT1eOTtozEXFNdwydTnePhtqTEqVKlo3RSjdM8bVLl0wVSrUPNUZXDW5VRReNeUU0zHMRUW+VQReOuUMX0UB2jaz9QXcMHDDSiT9WT0zhP5VT0JEUU1NxNaqVUTc1DCyzUpUz9w8s+TC1US02kzCQASyw1VJzUPUqtNEnFVHTUW4JJ1ZO4SR1kSl3DBcdk1DPs1w4vyPOe5RbtAObf8G/63xR/Pu0+71Dvau8AbHeO76Dvmn+sf87vyP/C2QDWf8jv8n8kjzaPSI9aj7xvAH6PcI+Sj5yPlo/Ij7qP/I8A9o8QnyKfLJ9+L1CfYp9snwCOn6Cfwp+0n7afMJ8Kr/SfAB6vKK86r1Svdq9or4KvlK8AFq+wr6Kv3K++rwC/+q88v4A2v0i/Gr+Ev06/mL+qv0uaTTOctLQ6TC3WLtNOao1UT03TD/xUh1Bts236/MSOUTXDAVI9w8V2JDTqrFSLUNbC0FO2RdNEVJXTtlQNo0cWRFS4VT1zKBRXNmPkRG15hDTnV33TU1gVg2vTWD00Wc1DK1lV01MKWZXGltKWnMRVlMRbE1gNo9dXldPGfE8A7j8A3xLfJN823zBP8s9c3wCGT7BPkt+039ZP6EPe3cbVZjbCnFc9VPxEIVdlM23PdMSLVg1jSFadU7UJFFTKNFSNVaVTVNVVbbMaPFTTVFSaVGq9NFSlxFSNw/NTrdS2PDSFU2UzT1OtxFNqBWPSNMSctFRlUmUzWy9SPXP4UQUzwBw0bYjcVEVRfTMMUdXErVBt06BQPXRQBVRQVg1j+E/N5E+1VE8No2uXTn0zLPQkxU2t09tdTRWD80x9M4xMaiXDJkT0rDx0SEutw2vqSq3DipxkJ0oV5NFJRfSE924zSY3DY0oK9SRKbdNAPHfOrxCjNn0A3m8AfyJ/FA8+fzgPSg9UfwCOfXYPcA/CfxSP/n/AD+oPAPwPzg/gDzIfRB++/1Afeh8AjB+Ov2gfYh/EH+YfuL/SHwD0Hw4vIC86L0wvXi94L2ovAKwvni+QL8ov5C/2L7AvCj8ALD/eL0g/Yj9sP4Y/iC+aPwC0P8Y/0D/iP1Q/Dk+wPypPAExPVk8gT3JPfE+eT6hL3tOtSw1jeEwtBE11U2y1Tq3DahRkLlCNw6NtUKXzNVF9Q6pRrdNrHVKdA5EkxAZTLQNreFMlY+w8xGBUVWPV8VRUYVTlVSXDRlaajVO3dFQnV8VUBOQDbVh9w4lYrdPtWAVUVVn1tFmt0/3ExMXUxLWH1MRHxMT1V53kVwItY8R83/bPCG9K3xxvHm8AaN/yX3Rvrt+Yb6pvvG/Ob6jY3+LRdlNXVQOO3FRSrVcVw/5WVfO8LOR5bVYtAzhWrcP6VR10zVU9w4BVVcY+wgBV1vWzx1QVxFQF81hUtj3DIFQtA+hTJROzWVN9RETENFMVdFIF82vIUl1jkCzEWlKd49siUtVj61GNw7NR2o3jb8zkOFGd4wJRWtVjyxRUlVA19FCNE6snUJ3j4hz0VwRU7q1OjcODTmXjFCT0rLVNXfRNXWPgTI1jfVVM1bP8rESahEQ35ERr2EqNFEqF4xVKjWTVSQXESa3DqoT0DEoaJcOGdPQHS0XktAemTQAmFdb/6P/6j+SPJg9YD+KJADafaA+iAWadjg+In6IPvJ8AJh3WnygfAq/0nyavOK9KrwBcr35PaK96r6Svrk+Yr8qvAOSvtk/or8pP/K8uv0i/Or8AZL9+v5C/Kr+sv76/0L/ivwD8v26/EM8KzyzPPs9Qz2rPAIzPrs+gz8LP1M9Wz+jP4s8AHN8m31DfYt9E34bfON+C36ic357VJoNLFXPeZPSqbUyl86VNbVOmTv3UrU/VY0tQxePgDIRS2VGldNzkPFJVU7FS1p3zI1Md9FPtYwlUtpXjmlRFUwxVFXN+tVWtk/Fs5GFWpfPVzVblU0RXNeT8ZDdYWlVTobxUBVn95Fl1dNlZlfTEVLdYbVN2WFrlUySUVOlXVfPM3FQBwoRvPm8Q/yL//O8u/4BvAGr/fP+Ob6D/sv/E/95v8GNY5m2O5Q5yglet5Fe95KlWHVQkdGksdCg0dOpaZOSuZFRzVUVTLGRUrfNU5LpUDQRU7WNJNVStkxFc5NxTDVScdFteU22DKFNV8/C0dLW6POSDxHRLUi2EUrZVk95RrYOXUXXkUVb9QypRXQRQHXRQfYPbhVAVc05QTZMYULatg6dPRVM8TxXj0K1OrYNnTrVUTeVTlFb0RCxN7eRMbVRMDYTU3NcmU0tV9EpV82BKsBV0lIeOhVZSwUnV8ysBSvXUhIRzEP5zvI8Wrd6NAP6PEJ8SLyQvVp9In0IvrJ8Alp+AL7KftC/GLyCvEq/sLwD2Lwg/Mj9EP1Y/aD+Cz4w/AK7fiD+CP8Q/xt/oP8o/FE8A1j8ATzpPTE9mT1hPut+ETwCuT8BPyk/kT+5PEF8CXzxfAIZPKF8iX3RfRl+QX6JfXF8Arl/AXwJv7F8WbyhvOm9MbwBWb2hvem+cb45vsG/SUdbyrYukJBFMHYRMfXRNMB2GfgP8B85S+lDVdj7i1ePcdFi0dMqsdEBTbCUUlHREVD0TtFRVE1smVS0DmVWdhFZNhG1WLePsVq2Dd1d9g63ljORRWFUjuKTkFWys5+YCGlktQ+dYXYTW3ORZWK2DF5zk4VcAPXRU/z7/EI8ijzSPNv9IjwCK/3yP1v+Yg46PuI/Kj9yPWO793oUu4pxXHTNjjORVIRwE3yQEmiwEWTQEbRgkBNpVveOPVT0Tq1RVzVMabOThVOSq1VQdNFTNUzpsBAJUsq2EU/0ETHRQUw0UUzRllLwEq8QEdFIt5i4ia/hRFePANHSIUR3mtoYCHFE9E+RQrYOtrVB943VQreRQJeP4WU/dlBwUHE9dI64sFGtHToUETSXjeE1dBFVMpSORVBQmVBTG/BfWPuIDS53kSp0TQUqWvePPSS3jjJSnHjLTWJwUi6A+4sNKXSMufKQBYdRfzqWmJS4t9h8ILxq/ACy/Xi9Qv2K/bC+WL5i/qi8AvL8OP8i/Gj/8vxbPCM8izwBMz7Zv0F+qb5TPvm/Qb7rPAMTP3s/QzwLf9M8O37DPKt8AVN9m31Dfet+k36bfuN/a3wDs3zbfEO/y3zTvxt9o73rvAFTvhu+Y78LvrO+27/jvsu8AFP8G/yj/Uv9k/zb/GP9K/2Cc/97vuP/K8YYCnEuFE7U+/GQoRBRsTuUDalVPZYMw/ASlDBVRhRNbjlGdEwFSVRN2PAStBqSUeFOFA+xMdGC2dJTTVJXDR1VFo7iqXJQqjHS3jHQnlHSVNhSUA1itg21YpaSsdMslWb2kWTUUrHTFWFqVw4fUBEdYrRMF1AQD11dlpISPVo8YHyofZI8ATh8QG1YfgB+yiZYfsI+ij2DEH+6P8BuGA2wUkFfllFqcdBEklM9W5WRWRaNtSDwk+FU9o7xVLQM1flSUREwkDFVlBr5yrZpcdGRULQMeZHTmzVMlk69TjXSslEFTar1zClR01MSUnFKVw9tXUk1zIFLVc+lRVq2zsVHdE3ssdEMsBGsOUe0EUDXDk1DdE61bBKQlUC0D3iykbtVP5QRPBTROxZMsTlY9s6hNRXRNRZRMvZRoVKTzYMaSrDy0SEu9c6vqSq20SnV0SnUESdZ1o4NJlQRJJZPvSRI9tEp9NiaST3S3Js84wwButfavAE8SvyRPNr9wv1pPAGxPrr1+T5C7vr/AT9JPNM8A9k/YP/JPFF8mX1BfYl90XwCO/5Bfol+8X77/wF+yX/RfAAZv2F8SbzxvLm9Qb2JvbG8Alm9Ab6pvdG+Ob8hv+m8EfwAefzB/Sn9cf15/cH+if4x/AK5/uH/Kf/x/Do8gj+p/NI8AJo9Qj3KPjI/mb5iPqo+8jwi+hfYTdESu/PRLMG6TNKTbp0/dE0tQfaPBUDa9kzRRvYOqUcWWliNtUnWjI1PlU5dT9RObCVRtQ35UrTRkBGO1VW0T8HyUYFZ9o9HZVk001BStV0WjGFi2XTOEWEVD6FgNpFlqFTRZXTP0tJS4WK0jm3pYnSM3WEUkHCTSAhwkwowfDh8gr3IZJq8wrwBqH3Svhq+QH9IfrK/eH/AfqOKv7KcmIrEcJIIcJEKtVy0D/lY9M7yEBGe1VuVTJ0Qk6FVtNFXWJSNxVUUDNlS0/FRazQRUbaOAVJ0jR2SUqw5UPSPYpCShrCRqzVMdIzJTbbTEJLdS2q1DgdQkSVIdIxJSVq0j2lFdM6Q8lGz8JK03NATxUL2DuhQ0ha1QPTNMUOVTFxw0vtY0NFNPtZROnTNjTjbVI/lNXQOQTf32zqPVTD0jWGTE+OREk0uspZTEhLdKxSRKtQP1YUkVlJw3nsXWogtKBUNbpUrNox1LzaNd5EcAvo3mP/g/Ct8UTy7fSE9S3wBk33bfgNPmTZZP4E+qT9TfAD5fOF/qXxzvLu9A71LvZO8Adu94j4LvjO+u78Dv0o/k7wD279jv4u8c/y7/kI9C/3z/AHb/mP+q/8z/vv/Y/wIPFA8A7v9I/zIPRA9eD2gPGg+MDwC2D8gPqg/cD+YP4A8SHxwfABYf0A9SH2wfdh9wH2IfxB+Ijh/YE36zSx00/Ie+w03Q/YQUlz7THDVQJbNSUWKlk8g8n06dpjIlVK0jt5pUQFfCDFX1I361Vc3T8YQkYVYF49PZViW2PjLMVxXTNVja9SOevJQBWW2jMFm29SMeWc2j7VgV07W2rJRkWCWzIljto+kApCf+n0CvIj80P0Y/WD9yrwB8P44/oD/Sr7Q/1j/oP/qvVAy/BuNXvZRXbZRWNZSwPL9OtTaTXLRhVaWTKElVbZamkrh8v24yEJS3qhbSlbS0XGQlU/0T7rC8t36zzL/OMs1RZSOVlVF90148JCj8vwbig7QUx0ZCBzQkok+lkzgtTw2Tyk79E15Ez8aTtlxUpUz9Ez5M1RPaoNQXfs0uw5TH7kNJHbRJBH1EnMQnvM/OzX4NztU+3QAW3yjbJt84b0Lf9M9+34BrAM7dztWmb9Dfym/cb+bf+N8A+m8kfx5/SH9af2x/fn+QfwByD7R/pn/If6of3H/+fxCPALIfLI8Wj1iPco9Ej46PoI8Aso/Ej+aP+I/SjwyfFp8QnwBCn0yfVp9wn4qfnJ92n7CfAIKP1J/unwCvEq88r2afQK8AMq98r4avaK+ir1Svpq/wH9gCKTbDFCTuTg1j5U8WzaNqUE3D4DQvRiXOolvKUn1jPlM9c7NkJ7JOYph0L24y8FXNM31JVtUknLRdpC/+sqG8L1ZmIhVZHUPh3CSl5CcCz6Ik9C8GPxg/Ks88z2Y/AKg/Is9sz5bP0D/KP7zP9j9Q8M8CTwTX1qKnHERxhMRRMDRPRkVOYhhU1NiUtIudVT1zY2xPfk3OojqNVA3DAlQFxKRPvlNTmB20xEfPonRSRSYOYgVk5E+GwmD8T97CrVDVpIVQTSM/JF82X0hTdiLcNU3V1E39wwtNNeRsX1h+XWbTzFQ9SoXD4KRX1kZCh0ndxEn9wytKCm0jqpRUMxRn1q84e/5fABBvIv8E/05vgG9q/3z/rm0AfvUWfa5vuG/yb/Tv5u/4/wAKDzQPRg9YD2oPfA+OD6APAMqvxA+2r7gPyg/0D94PIB8AKh80Hy4faB96H4Qflh+oHwDCH8wf5h/YH/IfDC8mL0gvADovdC+GL1gvoi+sL44v4C8A8i/ML/4vAC8aPyQ/Nj9QPwBqP4Q/lj9wP1o/xD/+Df7C24tLrUMMTF1bJU5KvVRP3cMNFFdO8vgcVE1s/NTgUdXW/gLn1ERtWbxEzlMNw0JU7bNvtFRAZoZBJlXVQ2uZVf0DJ1zUmFbVQ60JtLR1Vx0D4zzUT21YVfO4WB0DE1mlQ9MpWS3k3LTR7LSUWFtApAAQ11PMRVjdw4PdV0W0hM92z4DL1vLBADRfVl9oX3pfHF+eX6jPAt9A1F/mX/hfCm8cZ+4ymizUtWGMVCC8VM1WBURWykXjSqRFVgXEfNSPVbaFQ1ZVtdMcVe2z1LVUffOehERmVL1TLW1UTdP3UyXjv1ON462IdERSU320U4VD1rVSBbOezNRnUjXUUqZF4/pRDcRMtIz01EWtUSXjD1Fd1FDV86HZUC229kIzUKVD+U9q/WRP5dRP/QOXTrXTrSwktMVNpbRNHQPzrUzV85FMReMqFLSotlT0SEtF4+pKhUOGWUq91Mzkykn9ZEk1s7WQrOT1tHRsSj3USgIl80VU9w4PIAN+9Q7/GI8AKo9M/1b/CIt+/4CPkvmGjQC2/9D/4v/kj+b/AB/yfxyfAD6fUJ9in3Sfhp+Yn9o/rJ8A5j/In+Kf1J/+nxCvIq9ErwBOr2ivwj+Ur6aveK86r9yvALav6K+yrwS/Hr84v0K/XL8Abr+Qv4K/pL+2vzC/mr/kvwDWvwjPAs9Ezx7PUM9iz3TPgIbPkM+qz7zPzs/Yy6ZCuVlL1dSEdGhNRURO7WPbak+Fgy5Q9dOlUFrV0zQE5KhRvVMd5GRbkFKFQwZTbYN4xGRb7FO9c2BU1XRULZNrY1Utg9V0ZEZWvdNbt1b10yVX9dRX9WPbAljdo4dYFWPrWGw11NxEJ1m9U/1YreOpxcTX3qJH7NT1vNTSArzUwrRfJl8470rvXO+OXwAw6x7voO+6X8Tv1u/o7/rvsAz/FvWm04zkkFcV01StV71zAFdtQ76kRHltVt2jN1ZN0/hV7WOrulVtQ36U1EV8ZPy1VPVDw5xkjVQtg1VpVH1khETmrGSvUyVDbXe8ZDJTlcP6Uu3UtVKFg45cRFdSDXMfFmRE6VHNg7H8ZEtALoLbNVFtQ/5QJUPHULblQ5FQFfNbUBVEUNZtQ95PLZNTRHTlTlbFY3xOzUROhXRNjeMbQE2Vw9pMFdZm8/yEbZOkhC5LDXPPSs2EtUoNREpN07hJ9UODbUklQ6dJFfMLSvVjFYKkdAecBE/Mhx6fAI8AEo8kHz6PSB9yjwwfZh+YiwAGHb6PwB/Sj+QfJp3uHyifAPoPLC9OL2Avci+EL57P4M8Ams+0L84vsC/azww//i8gPwAaP0w/Nj9gP3I/fD+eP7A/AMI/7D/GP9g/Ik80Tw5PgD8AGk9cT35PkE+iT7RPvk/ITwDaTwxftk/4TwpfNF9OX3hfAFpflF+GX6hful88X+ZdjuKzgEs9BIwUrkwtE6WtTWXTpk4tZE+NdFC2VXPcUL1zUFFl08ZtUVXzOVK9461S1RNrIVMtE5W0ZAhUTXRapGQHhPR8VYUT7pxkm15WJQPRVm0EvOSttVcNBFhN855Y1RMBrVmN4zBZTfMe5NTtbVgtE7VYLXNzWNUDKyJY9fRXVXPMFO8u7wA4f0p/XH9uf5Dvkn+kf7Z/AMDv2n/sd85/CIsO0xyHBoXUtvMM5IKEdDA0hO9W2uVTqlT0aVZ9EyhWWm3z6nT0rlU9JFV1060sfITzVG30VNUTgbVUVfNJnIQRVHXT3K1TjfOjU03zXnxkKG1ThXPwUuVTulK9BG1SBYNLUhXTFFK1hNpcZJn89GFRBYMrUVSNhERkvDzUhUxlUH0TrRgcBKdPbQRPfdPQVmQEaE7l1E0V05Qk1G0sLGTGTI1jR0zVA8viS70ES1XUDGTASlaFc2BKFQRJbfOqxAQzh0n9dMQEJ0olZLQEAxhL7YQ0F4YVBh12HR6vABgbVh+IH2KvdK+Gr7Afqq8ADCe2rwgvEi80Lwa/yC8avwA0vz6/0F/qX3y/nr+Iv5q/ANS/5r/Av/q/FM92vyjPCs8ATM9ez3DPgs+Uz67PwM/KzwDkz5bP+M/yzzTfPt8A3xLfAFzfVt9435LftN++36Df+t8A3N9m3xjvKu9c727vCO+C74Cc75bvuO/K7+zvpu0GgovVS60ETJ1kTE2j6E1qnWROnQMPHASHUM30bVCdA29RjfPjUU2jrVjchMpSbQRTVZRTavWDRKz0tpSEKlUFg1ubVf1zDVadA3+s9GxTgF6CeVctk+VXvYNrU1gFhFiNYxdZ1aOzMVnd9iYC4VjNg5ja3PRX9GQVWJ0D31cAbfSEfy5/QA9SD2QPLg94CwB2D6gPyn/MD94P+H/qDySPrCYdPuKaV/XzYZwEIKr8BN1UhJpchFlkhBi1VkVkVfXzkVVVY1ZalGQchBTmVGVkVD2ja3VUHfM8jPQGVDWD279TlYOKUwVzUlPKPeMadGTlZGdWYnZStnWDPlKVg/pRHXRRth3zjFH1g1RRjaMe1VGNY+dU9K88lHhQNl3zM1Bdg/lPDSRMlFsgTy2TtU7thE719K1NtYN8TU30TC2TlRYk9C5MJRPLTKeOYzykbOOQPqJFSl2z00lNY2mQxCfOgti8lEpKjWMFx7wkMzynpu/Y0w6vMK8AQqE+r0g/Wj8UP34/kD+iOQDmr8iv2q/kP/Y/YL86vxxPANbfOE9KT3RPhk9I7wL/nE8Ark/AT+JP9E8WX9hPAl8kXwBGX2BfUl90X5ZfgF+yX8RfAM5f6F8SbwRvHm8wb0pvZG8AVm94b9pfnG9mb7hvwm/sbwD2bxB/sm8sfz5/SH9if4x/AHZ/oH+yf8R/zn/gf1J5toKznEv1FCz0KE1lhE6mlYNqT40kLJSlPJVRinWDjhyUA+wXLvN0hHi1U7WD7Hz0YFS9JFS2lUNHVdUjuFVNcyq0XBdeQiPM9JNXNZMA1VhtNFj189EMBCVZtp0DMFldgw5ZvZPKWtT0i9SESFiVQwfUhAPYV32UvA82D0ifcg88nwAun3ifip/8D76fAB/qn/yfsA6vGB8aoaYit1edM45lV80UVz303JTNVhX0aVbdJGQUCXQUvFXNg7OAVZ2GnjIOVYXz1K1UnTOeVKUjZ7wUL1VULfRTXUOz1BR6xKSrQ1OVpFON89b0FJ62dIRoUgUjIlIVo+vWXPSzUd2TfSQkR1FsPfRk9NhQ1TOhUN2TW11QlUMnUAUj4lwkW3VPbTMITz0UTs2DWzBObTPITbUkTZ2Ts+BMFbSEJBVMzYOwtUstI0+ktO9KLSOPVUqVtErdlElF9EllE1uZSdUz8UltNEo19AC0JdQ3Tn8QOyY/ODs+P1DPAGLPpD+Gz5jPqsnOPdY/yDsA/j/4z2JPDN8e35hPUt9k3wB234jfmt8Ez6bfCI/K3+TfAPZ/+N/S3zzvDu9Y71LvbO8Ahu9476LvzO/G7+Dv0u8U/wDu7wD/Sv9c/y7/QP+C/5T/AG7/sP/S/+z/tu/o/+L/NA8ALg9YD0oPfA8OD4APsg+cD2C+D9j/mg/0B56SgEstpK1LFSN0TEXETW2Dpq1OpSOnT2UkUM2DwK1QRcM1UfUDqhS0HdlSxYR0FCNTvdOXU6x1pKSkflRtI/GUhGNtVUXD1VVtg0ZWrRRtVhUjRFdtI7FXHYPbHFh1o4lY3ZPtWJqNJFmlIydZrbTkhLVZWG2E5IQ1WF0j9UykC9JXxRPEtJ8+n1AvYi8AnJ92Lzgvqi+8L86f0C/an0AEPxY/KK8iMc4VTqKCLCRkyxDOg1d9pHSkeVZ1w9s4VqWD6FV9o6xVap0TcbQUNoQ0/FQNs9vDVP0jjVRFw1VUtpUjEFQ9g9pTNbRTaj2EU02zMsyk+lJNg6vFUkWkUnWjSfykErVSxTRRTbOiUX2jbLVRvdM3XIT+UHWjya1QPdODUH2jTFwUFa1QXYO+Tz3TU1y06K1OHYN8Tj3TE2y0kNo0hU1Ns8JMHYNcTKqlg/j8BJcE1DOktM/VSvUDWrxE+sy0p0lYTTTMRx4yC0pNNEoNswMDSz20BNf2DT7VHs8wzwBCz1Rfbs+oz4pfnF++z+jLAObFnlX+z/BfAm8UXxZvCG8AQt9cb25vgG8CH5Rvnm+wbwDCb9xvBh8AfxJ/LH8mf0h/AFJ/bH/ub4h/on+0f8Z/2H8Amn8Mj/Z/AI8aj1SP3n8ojwBCj4yPno9gj7qP1I/mj/iPAAqfLJ8+nxifKp9kn4afcJ8Aio+8n56fuJ/an/SfLoUeFVbuot5LbaOqNBSlPBfUFkNctEhERNxUFFBR2rUTxmQUOlL9I61StuXDIVNNU5VTfTMI1rQ0lVTNswecNHxV2u20VZUjYFadE9FWWpUjQPwkrVcNszPkFNudWLWz/1iVIzBZxi1DHlnlFgYlfhJzWKpNsyLcFOlkNMwkJMIA5C9uL1i/ar98v44vSLvGLwDAv9K/JD/2vwjPGs8sPzY1YpdCr0w39qNMxO9WZRS1VvUTZ3Q0KFbVM+qtVS1DrlVNZFVtQyzalMTzxDS6VOXDgVRs/TS0xBFUbUPcU3UTa6NTLUNelKQoU62za/BSpZO6dBSDUk0UrVItIxRSzcRRjROZbVGFo2FRJcMrUU1T1fVcpLxcFIVURE5QZi2DF1BFFm5CPE9dM9vQTnUTY07ls/1NMi0jlIRP3jJCTC2mHhqFGRSkurxHLkPcR/YSh7VJnRPB5EQrSjWkSgKdEyH8T6advlUuX0BfSu8ALO9uXyhbnl+g77LvRG++XQCuXT5vCP9KbzRvLv9A/0r/AGT/hv+Y/6r/DK92j7j/0v8A9P8OD+D/6v9MDz4PWA9qDwB8D44PmA+yD8QP3g/wDwIfACQfFh84H0ofbB+mD3AfWh8ApB8mD8gfuh/sH94fmB/6HwAULz4vIC9qL3wvRi+IL8IvALQvri/IL+op</prop>
			</obj>
			<obj name="Protocol" class="HTCProtocol" version="1">
				<prop name="Created">2016-05-25T14:23:53.373</prop>
				<prop name="LastModified">2016-05-25T14:25:21.900</prop>
				<obj name="Programs" class="HTCRunProgramList" version="5">
					<list name="emlist" count="2">
						<obj name="item" class="HTCRunProgram" version="1">
							<prop name="name">Program</prop>
							<prop name="Cycles">1</prop>
							<prop name="AnalysisMode">None</prop>
							<obj name="Segments" class="TEMRunSegmentList" version="1">
								<list name="emlist" count="1">
									<obj name="item" class="HTCRunSegment" version="2">
										<prop name="Hold">180</prop>
										<prop name="Slope">4.4</prop>
										<prop name="StepDelay">0</prop>
										<prop name="StepSize">0</prop>
										<prop name="Target">95</prop>
										<prop name="Target2">0</prop>
										<prop name="AcquisitionMode">0</prop>
										<prop name="AcqPerDegree">5</prop>
									</obj>
								</list>
							</obj>
						</obj>
						<obj name="item" class="HTCRunProgram" version="1">
							<prop name="name">Program</prop>
							<prop name="Cycles">50</prop>
							<prop name="AnalysisMode">Quantification</prop>
							<obj name="Segments" class="TEMRunSegmentList" version="1">
								<list name="emlist" count="2">
									<obj name="item" class="HTCRunSegment" version="2">
										<prop name="Hold">15</prop>
										<prop name="Slope">4.4</prop>
										<prop name="StepDelay">0</prop>
										<prop name="StepSize">0</prop>
										<prop name="Target">95</prop>
										<prop name="Target2">0</prop>
										<prop name="AcquisitionMode">0</prop>
										<prop name="AcqPerDegree">5</prop>
									</obj>
									<obj name="item" class="HTCRunSegment" version="2">
										<prop name="Hold">60</prop>
										<prop name="Slope">2.2</prop>
										<prop name="StepDelay">0</prop>
										<prop name="StepSize">0</prop>
										<prop name="Target">55</prop>
										<prop name="Target2">0</prop>
										<prop name="AcquisitionMode">1</prop>
										<prop name="AcqPerDegree">5</prop>
									</obj>
								</list>
							</obj>
						</obj>
					</list>
					<list name="AnalysisModes" count="4">
						<item>None</item>
						<item>Quantification</item>
						<item>Melting Curves</item>
						<item>Color Compensation</item>
					</list>
					<prop name="ChannelCount">4</prop>
					<prop name="InstrumentSubclass">HTC_VER_10</prop>
					<obj name="Container" class="HTCBlockType" version="1">
						<prop name="Id">bt96S</prop>
						<prop name="RowCount">8</prop>
						<prop name="ColCount">12</prop>
						<prop name="OvershootDnDelay">10</prop>
						<prop name="OvershootUpDelay">10</prop>
						<prop name="RampRateMaxDn">2.2</prop>
						<prop name="RampRateMaxUp">4.4</prop>
						<prop name="ReactionVolMin">10</prop>
						<prop name="ReactionVolMax">100</prop>
						<prop name="ReactionVolDefault">20</prop>
						<prop name="HorVertCrosstalkCoefficient">0.0003</prop>
						<prop name="DiagCrosstalkCoefficent">0.0001</prop>
					</obj>
					<prop name="MaxPositionsToSeek">96</prop>
					<obj name="DetectionFormats" class="DetectionFormats" version="2">
						<list name="emlist" count="14">
							<obj name="item" class="HTCDetectionFormat" version="1">
								<list name="emlist" count="1">
									<obj name="item" class="HTCChannel" version="2">
										<prop name="name">SYBR Green I / HRM Dye</prop>
										<prop name="Active">1</prop>
										<prop name="EmissionWL">510</prop>
										<prop name="ExcitationWL">465</prop>
										<prop name="IntgrTime">250</prop>
										<prop name="MaxIntgrTime">1000</prop>
										<prop name="MeltFactor">1.2</prop>
										<prop name="QuantFactor">30</prop>
									</obj>
								</list>
								<prop name="name">SYBR Green I / HRM Dye</prop>
								<prop name="Active">1</prop>
								<prop name="DefChannelNdx">0</prop>
								<prop name="DenominatorNdx">-1</prop>
								<prop name="ReadOnly">0</prop>
								<list name="EmissionWLAvail" count="6">
									<item>488</item>
									<item>510</item>
									<item>580</item>
									<item>610</item>
									<item>640</item>
									<item>660</item>
								</list>
								<list name="ExcitationWLAvail" count="5">
									<item>440</item>
									<item>465</item>
									<item>498</item>
									<item>533</item>
									<item>618</item>
								</list>
								<prop name="MeasuringMode">hmmDynamic</prop>
							</obj>
							<obj name="item" class="HTCDetectionFormat" version="1">
								<list name="emlist" count="1">
									<obj name="item" class="HTCChannel" version="2">
										<prop name="name">SimpleProbe</prop>
										<prop name="Active">1</prop>
										<prop name="EmissionWL">510</prop>
										<prop name="ExcitationWL">465</prop>
										<prop name="IntgrTime">250</prop>
										<prop name="MaxIntgrTime">2000</prop>
										<prop name="MeltFactor">1.2</prop>
										<prop name="QuantFactor">2</prop>
									</obj>
								</list>
								<prop name="name">SimpleProbe</prop>
								<prop name="Active">1</prop>
								<prop name="DefChannelNdx">0</prop>
								<prop name="DenominatorNdx">-1</prop>
								<prop name="ReadOnly">0</prop>
								<list name="EmissionWLAvail" count="6">
									<item>488</item>
									<item>510</item>
									<item>580</item>
									<item>610</item>
									<item>640</item>
									<item>660</item>
								</list>
								<list name="ExcitationWLAvail" count="5">
									<item>440</item>
									<item>465</item>
									<item>498</item>
									<item>533</item>
									<item>618</item>
								</list>
								<prop name="MeasuringMode">hmmDynamic</prop>
							</obj>
							<obj name="item" class="HTCDetectionFormat" version="1">
								<list name="emlist" count="1">
									<obj name="item" class="HTCChannel" version="2">
										<prop name="name">FAM</prop>
										<prop name="Active">1</prop>
										<prop name="EmissionWL">510</prop>
										<prop name="ExcitationWL">465</prop>
										<prop name="IntgrTime">250</prop>
										<prop name="MaxIntgrTime">2000</prop>
										<prop name="MeltFactor">1</prop>
										<prop name="QuantFactor">10</prop>
									</obj>
								</list>
								<prop name="name">Mono Color Hydrolysis Probe / UPL Probe</prop>
								<prop name="Active">1</prop>
								<prop name="DefChannelNdx">0</prop>
								<prop name="DenominatorNdx">-1</prop>
								<prop name="ReadOnly">0</prop>
								<list name="EmissionWLAvail" count="6">
									<item>488</item>
									<item>510</item>
									<item>580</item>
									<item>610</item>
									<item>640</item>
									<item>660</item>
								</list>
								<list name="ExcitationWLAvail" count="5">
									<item>440</item>
									<item>465</item>
									<item>498</item>
									<item>533</item>
									<item>618</item>
								</list>
								<prop name="MeasuringMode">hmmDynamic</prop>
							</obj>
							<obj name="item" class="HTCDetectionFormat" version="1">
								<list name="emlist" count="2">
									<obj name="item" class="HTCChannel" version="2">
										<prop name="name">FAM</prop>
										<prop name="Active">1</prop>
										<prop name="EmissionWL">510</prop>
										<prop name="ExcitationWL">465</prop>
										<prop name="IntgrTime">250</prop>
										<prop name="MaxIntgrTime">2000</prop>
										<prop name="MeltFactor">1</prop>
										<prop name="QuantFactor">10</prop>
									</obj>
									<obj name="item" class="HTCChannel" version="2">
										<prop name="name">VIC / HEX / Yellow555</prop>
										<prop name="Active">1</prop>
										<prop name="EmissionWL">580</prop>
										<prop name="ExcitationWL">533</prop>
										<prop name="IntgrTime">250</prop>
										<prop name="MaxIntgrTime">2000</prop>
										<prop name="MeltFactor">1</prop>
										<prop name="QuantFactor">10</prop>
									</obj>
								</list>
								<prop name="name">Dual Color Hydrolysis Probe / UPL Probe</prop>
								<prop name="Active">1</prop>
								<prop name="DefChannelNdx">0</prop>
								<prop name="DenominatorNdx">-1</prop>
								<prop name="ReadOnly">0</prop>
								<list name="EmissionWLAvail" count="6">
									<item>488</item>
									<item>510</item>
									<item>580</item>
									<item>610</item>
									<item>640</item>
									<item>660</item>
								</list>
								<list name="ExcitationWLAvail" count="5">
									<item>440</item>
									<item>465</item>
									<item>498</item>
									<item>533</item>
									<item>618</item>
								</list>
								<prop name="MeasuringMode">hmmDynamic</prop>
							</obj>
							<obj name="item" class="HTCDetectionFormat" version="1">
								<list name="emlist" count="3">
									<obj name="item" class="HTCChannel" version="2">
										<prop name="name">FAM</prop>
										<prop name="Active">1</prop>
										<prop name="EmissionWL">510</prop>
										<prop name="ExcitationWL">465</prop>
										<prop name="IntgrTime">250</prop>
										<prop name="MaxIntgrTime">2000</prop>
										<prop name="MeltFactor">1</prop>
										<prop name="QuantFactor">10</prop>
									</obj>
									<obj name="item" class="HTCChannel" version="2">
										<prop name="name">VIC / HEX / Yellow555</prop>
										<prop name="Active">1</prop>
										<prop name="EmissionWL">580</prop>
										<prop name="ExcitationWL">533</prop>
										<prop name="IntgrTime">250</prop>
										<prop name="MaxIntgrTime">2000</prop>
										<prop name="MeltFactor">1</prop>
										<prop name="QuantFactor">10</prop>
									</obj>
									<obj name="item" class="HTCChannel" version="2">
										<prop name="name">Cy 5 / Cy 5.5</prop>
										<prop name="Active">1</prop>
										<prop name="EmissionWL">660</prop>
										<prop name="ExcitationWL">618</prop>
										<prop name="IntgrTime">250</prop>
										<prop name="MaxIntgrTime">2000</prop>
										<prop name="MeltFactor">1</prop>
										<prop name="QuantFactor">10</prop>
									</obj>
								</list>
								<prop name="name">3 Color Hydrolysis Probe</prop>
								<prop name="Active">1</prop>
								<prop name="DefChannelNdx">0</prop>
								<prop name="DenominatorNdx">-1</prop>
								<prop name="ReadOnly">0</prop>
								<list name="EmissionWLAvail" count="6">
									<item>488</item>
									<item>510</item>
									<item>580</item>
									<item>610</item>
									<item>640</item>
									<item>660</item>
								</list>
								<list name="ExcitationWLAvail" count="5">
									<item>440</item>
									<item>465</item>
									<item>498</item>
									<item>533</item>
									<item>618</item>
								</list>
								<prop name="MeasuringMode">hmmDynamic</prop>
							</obj>
							<obj name="item" class="HTCDetectionFormat" version="1">
								<list name="emlist" count="4">
									<obj name="item" class="HTCChannel" version="2">
										<prop name="name">Cyan 500</prop>
										<prop name="Active">1</prop>
										<prop name="EmissionWL">488</prop>
										<prop name="ExcitationWL">440</prop>
										<prop name="IntgrTime">250</prop>
										<prop name="MaxIntgrTime">2000</prop>
										<prop name="MeltFactor">1</prop>
										<prop name="QuantFactor">10</prop>
									</obj>
									<obj name="item" class="HTCChannel" version="2">
										<prop name="name">FAM</prop>
										<prop name="Active">1</prop>
										<prop name="EmissionWL">580</prop>
										<prop name="ExcitationWL">498</prop>
										<prop name="IntgrTime">250</prop>
										<prop name="MaxIntgrTime">2000</prop>
										<prop name="MeltFactor">1</prop>
										<prop name="QuantFactor">10</prop>
									</obj>
									<obj name="item" class="HTCChannel" version="2">
										<prop name="name">Red 610</prop>
										<prop name="Active">1</prop>
										<prop name="EmissionWL">610</prop>
										<prop name="ExcitationWL">533</prop>
										<prop name="IntgrTime">250</prop>
										<prop name="MaxIntgrTime">2000</prop>
										<prop name="MeltFactor">1</prop>
										<prop name="QuantFactor">10</prop>
									</obj>
									<obj name="item" class="HTCChannel" version="2">
										<prop name="name">Cy 5 / Cy 5.5</prop>
										<prop name="Active">1</prop>
										<prop name="EmissionWL">660</prop>
										<prop name="ExcitationWL">618</prop>
										<prop name="IntgrTime">250</prop>
										<prop name="MaxIntgrTime">2000</prop>
										<prop name="MeltFactor">1</prop>
										<prop name="QuantFactor">10</prop>
									</obj>
								</list>
								<prop name="name">4 Color Hydrolysis Probe</prop>
								<prop name="Active">1</prop>
								<prop name="DefChannelNdx">0</prop>
								<prop name="DenominatorNdx">-1</prop>
								<prop name="ReadOnly">0</prop>
								<list name="EmissionWLAvail" count="6">
									<item>488</item>
									<item>510</item>
									<item>580</item>
									<item>610</item>
									<item>640</item>
									<item>660</item>
								</list>
								<list name="ExcitationWLAvail" count="5">
									<item>440</item>
									<item>465</item>
									<item>498</item>
									<item>533</item>
									<item>618</item>
								</list>
								<prop name="MeasuringMode">hmmDynamic</prop>
							</obj>
							<obj name="item" class="HTCDetectionFormat" version="1">
								<list name="emlist" count="1">
									<obj name="item" class="HTCChannel" version="2">
										<prop name="name">Red 640</prop>
										<prop name="Active">1</prop>
										<prop name="EmissionWL">640</prop>
										<prop name="ExcitationWL">498</prop>
										<prop name="IntgrTime">250</prop>
										<prop name="MaxIntgrTime">2000</prop>
										<prop name="MeltFactor">1.2</prop>
										<prop name="QuantFactor">5</prop>
									</obj>
								</list>
								<prop name="name">Mono Color HybProbe</prop>
								<prop name="Active">1</prop>
								<prop name="DefChannelNdx">0</prop>
								<prop name="DenominatorNdx">-1</prop>
								<prop name="ReadOnly">0</prop>
								<list name="EmissionWLAvail" count="6">
									<item>488</item>
									<item>510</item>
									<item>580</item>
									<item>610</item>
									<item>640</item>
									<item>660</item>
								</list>
								<list name="ExcitationWLAvail" count="5">
									<item>440</item>
									<item>465</item>
									<item>498</item>
									<item>533</item>
									<item>618</item>
								</list>
								<prop name="MeasuringMode">hmmDynamic</prop>
							</obj>
							<obj name="item" class="HTCDetectionFormat" version="1">
								<list name="emlist" count="4">
									<obj name="item" class="HTCChannel" version="2">
										<prop name="name">Fluos</prop>
										<prop name="Active">1</prop>
										<prop name="EmissionWL">510</prop>
										<prop name="ExcitationWL">465</prop>
										<prop name="IntgrTime">250</prop>
										<prop name="MaxIntgrTime">2000</prop>
										<prop name="MeltFactor">2</prop>
										<prop name="QuantFactor">1.5</prop>
									</obj>
									<obj name="item" class="HTCChannel" version="2">
										<prop name="name">Red 610</prop>
										<prop name="Active">1</prop>
										<prop name="EmissionWL">610</prop>
										<prop name="ExcitationWL">498</prop>
										<prop name="IntgrTime">250</prop>
										<prop name="MaxIntgrTime">2000</prop>
										<prop name="MeltFactor">1.2</prop>
										<prop name="QuantFactor">5</prop>
									</obj>
									<obj name="item" class="HTCChannel" version="2">
										<prop name="name">Red 640</prop>
										<prop name="Active">1</prop>
										<prop name="EmissionWL">640</prop>
										<prop name="ExcitationWL">498</prop>
										<prop name="IntgrTime">250</prop>
										<prop name="MaxIntgrTime">2000</prop>
										<prop name="MeltFactor">1.2</prop>
										<prop name="QuantFactor">5</prop>
									</obj>
									<obj name="item" class="HTCChannel" version="2">
										<prop name="name">Cy 5 / Cy 5.5</prop>
										<prop name="Active">1</prop>
										<prop name="EmissionWL">660</prop>
										<prop name="ExcitationWL">498</prop>
										<prop name="IntgrTime">250</prop>
										<prop name="MaxIntgrTime">2000</prop>
										<prop name="MeltFactor">1.2</prop>
										<prop name="QuantFactor">5</prop>
									</obj>
								</list>
								<prop name="name">Multi Color HybProbe</prop>
								<prop name="Active">1</prop>
								<prop name="DefChannelNdx">0</prop>
								<prop name="DenominatorNdx">-1</prop>
								<prop name="ReadOnly">0</prop>
								<list name="EmissionWLAvail" count="6">
									<item>488</item>
									<item>510</item>
									<item>580</item>
									<item>610</item>
									<item>640</item>
									<item>660</item>
								</list>
								<list name="ExcitationWLAvail" count="5">
									<item>440</item>
									<item>465</item>
									<item>498</item>
									<item>533</item>
									<item>618</item>
								</list>
								<prop name="MeasuringMode">hmmDynamic</prop>
							</obj>
							<obj name="item" class="HTCDetectionFormat" version="1">
								<list name="emlist" count="4">
									<obj name="item" class="HTCChannel" version="2">
										<prop name="name">465-510</prop>
										<prop name="Active">1</prop>
										<prop name="EmissionWL">510</prop>
										<prop name="ExcitationWL">465</prop>
										<prop name="IntgrTime">250</prop>
										<prop name="MaxIntgrTime">1000</prop>
										<prop name="MeltFactor">1</prop>
										<prop name="QuantFactor">1</prop>
									</obj>
									<obj name="item" class="HTCChannel" version="2">
										<prop name="name">533-580</prop>
										<prop name="Active">1</prop>
										<prop name="EmissionWL">580</prop>
										<prop name="ExcitationWL">533</prop>
										<prop name="IntgrTime">250</prop>
										<prop name="MaxIntgrTime">1000</prop>
										<prop name="MeltFactor">1</prop>
										<prop name="QuantFactor">1</prop>
									</obj>
									<obj name="item" class="HTCChannel" version="2">
										<prop name="name">533-610</prop>
										<prop name="Active">1</prop>
										<prop name="EmissionWL">610</prop>
										<prop name="ExcitationWL">533</prop>
										<prop name="IntgrTime">250</prop>
										<prop name="MaxIntgrTime">1000</prop>
										<prop name="MeltFactor">1</prop>
										<prop name="QuantFactor">1</prop>
									</obj>
									<obj name="item" class="HTCChannel" version="2">
										<prop name="name">618-660</prop>
										<prop name="Active">1</prop>
										<prop name="EmissionWL">660</prop>
										<prop name="ExcitationWL">618</prop>
										<prop name="IntgrTime">250</prop>
										<prop name="MaxIntgrTime">1000</prop>
										<prop name="MeltFactor">1</prop>
										<prop name="QuantFactor">1</prop>
									</obj>
								</list>
								<prop name="name">SCicchitano1</prop>
								<prop name="Active">1</prop>
								<prop name="DefChannelNdx">0</prop>
								<prop name="DenominatorNdx">-1</prop>
								<prop name="ReadOnly">0</prop>
								<list name="EmissionWLAvail" count="6">
									<item>488</item>
									<item>510</item>
									<item>580</item>
									<item>610</item>
									<item>640</item>
									<item>660</item>
								</list>
								<list name="ExcitationWLAvail" count="5">
									<item>440</item>
									<item>465</item>
									<item>498</item>
									<item>533</item>
									<item>618</item>
								</list>
								<prop name="MeasuringMode">hmmDynamic</prop>
							</obj>
							<obj name="item" class="HTCDetectionFormat" version="1">
								<list name="emlist" count="2">
									<obj name="item" class="HTCChannel" version="2">
										<prop name="name">465-510</prop>
										<prop name="Active">1</prop>
										<prop name="EmissionWL">510</prop>
										<prop name="ExcitationWL">465</prop>
										<prop name="IntgrTime">250</prop>
										<prop name="MaxIntgrTime">1000</prop>
										<prop name="MeltFactor">1</prop>
										<prop name="QuantFactor">1</prop>
									</obj>
									<obj name="item" class="HTCChannel" version="2">
										<prop name="name">498-580</prop>
										<prop name="Active">1</prop>
										<prop name="EmissionWL">580</prop>
										<prop name="ExcitationWL">498</prop>
										<prop name="IntgrTime">250</prop>
										<prop name="MaxIntgrTime">1000</prop>
										<prop name="MeltFactor">1</prop>
										<prop name="QuantFactor">1</prop>
									</obj>
								</list>
								<prop name="name">VIC and FAM</prop>
								<prop name="Active">1</prop>
								<prop name="DefChannelNdx">0</prop>
								<prop name="DenominatorNdx">-1</prop>
								<prop name="ReadOnly">0</prop>
								<list name="EmissionWLAvail" count="6">
									<item>488</item>
									<item>510</item>
									<item>580</item>
									<item>610</item>
									<item>640</item>
									<item>660</item>
								</list>
								<list name="ExcitationWLAvail" count="5">
									<item>440</item>
									<item>465</item>
									<item>498</item>
									<item>533</item>
									<item>618</item>
								</list>
								<prop name="MeasuringMode">hmmDynamic</prop>
							</obj>
							<obj name="item" class="HTCDetectionFormat" version="1">
								<list name="emlist" count="2">
									<obj name="item" class="HTCChannel" version="2">
										<prop name="name">465-510</prop>
										<prop name="Active">1</prop>
										<prop name="EmissionWL">510</prop>
										<prop name="ExcitationWL">465</prop>
										<prop name="IntgrTime">250</prop>
										<prop name="MaxIntgrTime">1000</prop>
										<prop name="MeltFactor">1</prop>
										<prop name="QuantFactor">1</prop>
									</obj>
									<obj name="item" class="HTCChannel" version="2">
										<prop name="name">533-580</prop>
										<prop name="Active">1</prop>
										<prop name="EmissionWL">580</prop>
										<prop name="ExcitationWL">533</prop>
										<prop name="IntgrTime">250</prop>
										<prop name="MaxIntgrTime">1000</prop>
										<prop name="MeltFactor">1</prop>
										<prop name="QuantFactor">1</prop>
									</obj>
								</list>
								<prop name="name">Borowsky</prop>
								<prop name="Active">1</prop>
								<prop name="DefChannelNdx">0</prop>
								<prop name="DenominatorNdx">-1</prop>
								<prop name="ReadOnly">0</prop>
								<list name="EmissionWLAvail" count="6">
									<item>488</item>
									<item>510</item>
									<item>580</item>
									<item>610</item>
									<item>640</item>
									<item>660</item>
								</list>
								<list name="ExcitationWLAvail" count="5">
									<item>440</item>
									<item>465</item>
									<item>498</item>
									<item>533</item>
									<item>618</item>
								</list>
								<prop name="MeasuringMode">hmmDynamic</prop>
							</obj>
							<obj name="item" class="HTCDetectionFormat" version="1">
								<list name="emlist" count="2">
									<obj name="item" class="HTCChannel" version="2">
										<prop name="name">533-580</prop>
										<prop name="Active">1</prop>
										<prop name="EmissionWL">580</prop>
										<prop name="ExcitationWL">533</prop>
										<prop name="IntgrTime">250</prop>
										<prop name="MaxIntgrTime">1000</prop>
										<prop name="MeltFactor">1</prop>
										<prop name="QuantFactor">1</prop>
									</obj>
									<obj name="item" class="HTCChannel" version="2">
										<prop name="name">465-510</prop>
										<prop name="Active">1</prop>
										<prop name="EmissionWL">510</prop>
										<prop name="ExcitationWL">465</prop>
										<prop name="IntgrTime">250</prop>
										<prop name="MaxIntgrTime">1000</prop>
										<prop name="MeltFactor">1</prop>
										<prop name="QuantFactor">1</prop>
									</obj>
								</list>
								<prop name="name">RLB</prop>
								<prop name="Active">1</prop>
								<prop name="DefChannelNdx">0</prop>
								<prop name="DenominatorNdx">-1</prop>
								<prop name="ReadOnly">0</prop>
								<list name="EmissionWLAvail" count="6">
									<item>488</item>
									<item>510</item>
									<item>580</item>
									<item>610</item>
									<item>640</item>
									<item>660</item>
								</list>
								<list name="ExcitationWLAvail" count="5">
									<item>440</item>
									<item>465</item>
									<item>498</item>
									<item>533</item>
									<item>618</item>
								</list>
								<prop name="MeasuringMode">hmmDynamic</prop>
							</obj>
							<obj name="item" class="HTCDetectionFormat" version="1">
								<list name="emlist" count="0">
								</list>
								<prop name="name">New Format 1</prop>
								<prop name="Active">1</prop>
								<prop name="DefChannelNdx">-1</prop>
								<prop name="DenominatorNdx">-1</prop>
								<prop name="ReadOnly">0</prop>
								<list name="EmissionWLAvail" count="6">
									<item>488</item>
									<item>510</item>
									<item>580</item>
									<item>610</item>
									<item>640</item>
									<item>660</item>
								</list>
								<list name="ExcitationWLAvail" count="5">
									<item>440</item>
									<item>465</item>
									<item>498</item>
									<item>533</item>
									<item>618</item>
								</list>
								<prop name="MeasuringMode">hmmDynamic</prop>
							</obj>
							<obj name="item" class="HTCDetectionFormat" version="1">
								<list name="emlist" count="4">
									<obj name="item" class="HTCChannel" version="2">
										<prop name="name">618-660</prop>
										<prop name="Active">1</prop>
										<prop name="EmissionWL">660</prop>
										<prop name="ExcitationWL">618</prop>
										<prop name="IntgrTime">250</prop>
										<prop name="MaxIntgrTime">1000</prop>
										<prop name="MeltFactor">1</prop>
										<prop name="QuantFactor">1</prop>
									</obj>
									<obj name="item" class="HTCChannel" version="2">
										<prop name="name">498-580</prop>
										<prop name="Active">1</prop>
										<prop name="EmissionWL">580</prop>
										<prop name="ExcitationWL">498</prop>
										<prop name="IntgrTime">250</prop>
										<prop name="MaxIntgrTime">1000</prop>
										<prop name="MeltFactor">1</prop>
										<prop name="QuantFactor">1</prop>
									</obj>
									<obj name="item" class="HTCChannel" version="2">
										<prop name="name">533-580</prop>
										<prop name="Active">1</prop>
										<prop name="EmissionWL">580</prop>
										<prop name="ExcitationWL">533</prop>
										<prop name="IntgrTime">250</prop>
										<prop name="MaxIntgrTime">1000</prop>
										<prop name="MeltFactor">1</prop>
										<prop name="QuantFactor">1</prop>
									</obj>
									<obj name="item" class="HTCChannel" version="2">
										<prop name="name">465-510</prop>
										<prop name="Active">1</prop>
										<prop name="EmissionWL">510</prop>
										<prop name="ExcitationWL">465</prop>
										<prop name="IntgrTime">250</prop>
										<prop name="MaxIntgrTime">1000</prop>
										<prop name="MeltFactor">1</prop>
										<prop name="QuantFactor">1</prop>
									</obj>
								</list>
								<prop name="name">Borowsky_2</prop>
								<prop name="Active">1</prop>
								<prop name="DefChannelNdx">0</prop>
								<prop name="DenominatorNdx">-1</prop>
								<prop name="ReadOnly">0</prop>
								<list name="EmissionWLAvail" count="6">
									<item>488</item>
									<item>510</item>
									<item>580</item>
									<item>610</item>
									<item>640</item>
									<item>660</item>
								</list>
								<list name="ExcitationWLAvail" count="5">
									<item>440</item>
									<item>465</item>
									<item>498</item>
									<item>533</item>
									<item>618</item>
								</list>
								<prop name="MeasuringMode">hmmDynamic</prop>
							</obj>
						</list>
						<prop name="DefFormatName">Borowsky_2</prop>
					</obj>
					<list name="AcquisitionModes" count="4">
						<item>None</item>
						<item>Single</item>
						<item>Continuous</item>
						<item>Step</item>
					</list>
					<prop name="SeekTemp">30</prop>
					<prop name="SampleVolume">10</prop>
					<prop name="PlateID">06148363</prop>
				</obj>
			</obj>
			<prop name="CompletedProgramNo">3</prop>
			<prop name="StopPoint">3</prop>
			<prop name="CarouselConstMoved">0</prop>
		</obj>
		<obj name="AnlsAndSampleInfo" class="AnlsAndSampleInfo" version="1">
			<obj name="AnlsPropTypes" class="PropertyTypeList" version="1">
				<list name="emlist" count="3">
					<obj name="item" class="SamplePropType" version="1">
						<prop name="name">Units</prop>
						<prop name="PropClass">QuantUnitsProp</prop>
						<prop name="IsChannelProperty">0</prop>
						<prop name="SelectorOrder">0</prop>
						<prop name="ShowInSelector">0</prop>
						<prop name="ShowInTable">0</prop>
						<prop name="TableOrder">0</prop>
					</obj>
					<obj name="item" class="SamplePropType" version="1">
						<prop name="name">ExtRef</prop>
						<prop name="PropClass">RQExtRefProp</prop>
						<prop name="IsChannelProperty">0</prop>
						<prop name="SelectorOrder">0</prop>
						<prop name="ShowInSelector">0</prop>
						<prop name="ShowInTable">0</prop>
						<prop name="TableOrder">0</prop>
					</obj>
					<obj name="item" class="SamplePropType" version="1">
						<prop name="name">Endpt External Experiment</prop>
						<prop name="PropClass">EndptGenoExtExp</prop>
						<prop name="IsChannelProperty">0</prop>
						<prop name="SelectorOrder">0</prop>
						<prop name="ShowInSelector">0</prop>
						<prop name="ShowInTable">0</prop>
						<prop name="TableOrder">0</prop>
					</obj>
				</list>
			</obj>
			<obj name="SamplePropTypes" class="PropertyTypeList" version="1">
				<list name="emlist" count="26">
					<obj name="item" class="SamplePosPropType" version="1">
						<prop name="name">Position</prop>
						<prop name="PropClass">GenSampleEditPosition</prop>
						<prop name="AnalysisClass">General</prop>
						<prop name="IsChannelProperty">0</prop>
						<prop name="SelectorOrder">0</prop>
						<prop name="ShowInSelector">0</prop>
						<prop name="ShowInTable">1</prop>
						<prop name="TableOrder">0</prop>
					</obj>
					<obj name="item" class="SamplePropType" version="1">
						<prop name="name">Color</prop>
						<prop name="PropClass">SamplePrefColor</prop>
						<prop name="AnalysisClass">General</prop>
						<prop name="IsChannelProperty">0</prop>
						<prop name="SelectorOrder">1</prop>
						<prop name="ShowInSelector">0</prop>
						<prop name="ShowInTable">1</prop>
						<prop name="TableOrder">1</prop>
					</obj>
					<obj name="item" class="SamplePropType" version="1">
						<prop name="name">Replicate of</prop>
						<prop name="PropClass">GenSampleEditReplicate</prop>
						<prop name="AnalysisClass">General</prop>
						<prop name="IsChannelProperty">0</prop>
						<prop name="SelectorOrder">2</prop>
						<prop name="ShowInSelector">0</prop>
						<prop name="ShowInTable">1</prop>
						<prop name="TableOrder">2</prop>
					</obj>
					<obj name="item" class="SamplePropType" version="1">
						<prop name="name">Sample Name</prop>
						<prop name="PropClass">GenSampleEditName</prop>
						<prop name="AnalysisClass">General</prop>
						<prop name="IsChannelProperty">0</prop>
						<prop name="SelectorOrder">3</prop>
						<prop name="ShowInSelector">1</prop>
						<prop name="ShowInTable">1</prop>
						<prop name="TableOrder">3</prop>
					</obj>
					<obj name="item" class="SamplePropType" version="1">
						<prop name="name">Subsets</prop>
						<prop name="PropClass">GenSampleEditSubset</prop>
						<prop name="AnalysisClass">General</prop>
						<prop name="IsChannelProperty">0</prop>
						<prop name="SelectorOrder">4</prop>
						<prop name="ShowInSelector">0</prop>
						<prop name="ShowInTable">0</prop>
						<prop name="TableOrder">4</prop>
					</obj>
					<obj name="item" class="SamplePropType" version="1">
						<prop name="name">Notes</prop>
						<prop name="PropClass">GenSampleEditNotes</prop>
						<prop name="AnalysisClass">General</prop>
						<prop name="IsChannelProperty">0</prop>
						<prop name="SelectorOrder">5</prop>
						<prop name="ShowInSelector">0</prop>
						<prop name="ShowInTable">0</prop>
						<prop name="TableOrder">5</prop>
					</obj>
					<obj name="item" class="SamplePropType" version="1">
						<prop name="name">Sample ID</prop>
						<prop name="PropClass">HTCSampleID</prop>
						<prop name="AnalysisClass">General</prop>
						<prop name="IsChannelProperty">0</prop>
						<prop name="SelectorOrder">6</prop>
						<prop name="ShowInSelector">0</prop>
						<prop name="ShowInTable">0</prop>
						<prop name="TableOrder">6</prop>
					</obj>
					<obj name="item" class="SamplePropType" version="1">
						<prop name="name">Sample Prep Notes</prop>
						<prop name="PropClass">HTCSamplePrepNotes</prop>
						<prop name="AnalysisClass">General</prop>
						<prop name="IsChannelProperty">0</prop>
						<prop name="SelectorOrder">7</prop>
						<prop name="ShowInSelector">0</prop>
						<prop name="ShowInTable">0</prop>
						<prop name="TableOrder">7</prop>
					</obj>
					<obj name="item" class="SamplePrefWidthType" version="1">
						<prop name="name">Width</prop>
						<prop name="PropClass">SamplePrefWidth</prop>
						<prop name="AnalysisClass">Sample preferences</prop>
						<prop name="IsChannelProperty">0</prop>
						<prop name="SelectorOrder">8</prop>
						<prop name="ShowInSelector">0</prop>
						<prop name="ShowInTable">0</prop>
						<prop name="TableOrder">8</prop>
					</obj>
					<obj name="item" class="SamplePrefLineStyleType" version="1">
						<prop name="name">Line Style</prop>
						<prop name="PropClass">SamplePrefLineStyle</prop>
						<prop name="AnalysisClass">Sample preferences</prop>
						<prop name="IsChannelProperty">0</prop>
						<prop name="SelectorOrder">9</prop>
						<prop name="ShowInSelector">0</prop>
						<prop name="ShowInTable">0</prop>
						<prop name="TableOrder">9</prop>
					</obj>
					<obj name="item" class="SamplePrefPointStyleType" version="1">
						<prop name="name">Point Style</prop>
						<prop name="PropClass">SamplePrefPointStyle</prop>
						<prop name="AnalysisClass">Sample preferences</prop>
						<prop name="IsChannelProperty">0</prop>
						<prop name="SelectorOrder">10</prop>
						<prop name="ShowInSelector">0</prop>
						<prop name="ShowInTable">0</prop>
						<prop name="TableOrder">10</prop>
					</obj>
					<obj name="item" class="SamplePropType" version="1">
						<prop name="name">Dominant Channel</prop>
						<prop name="PropClass">DominantChannelProp</prop>
						<prop name="AnalysisClass">Color Compensation Analysis</prop>
						<prop name="IsChannelProperty">0</prop>
						<prop name="SelectorOrder">11</prop>
						<prop name="ShowInSelector">0</prop>
						<prop name="ShowInTable">0</prop>
						<prop name="TableOrder">11</prop>
					</obj>
					<obj name="item" class="EndPtSampleTypePropertyType" version="1">
						<prop name="name">EndPt Sample Type</prop>
						<prop name="PropClass">GroupingSample</prop>
						<prop name="AnalysisClass">EndPtGenotyping</prop>
						<prop name="IsChannelProperty">0</prop>
						<prop name="SelectorOrder">12</prop>
						<prop name="ShowInSelector">0</prop>
						<prop name="ShowInTable">0</prop>
						<prop name="TableOrder">12</prop>
					</obj>
					<obj name="item" class="SamplePropType" version="1">
						<prop name="name">EndPt Genotype</prop>
						<prop name="PropClass">Genotype</prop>
						<prop name="AnalysisClass">EndPtGenotyping</prop>
						<prop name="IsChannelProperty">0</prop>
						<prop name="SelectorOrder">13</prop>
						<prop name="ShowInSelector">0</prop>
						<prop name="ShowInTable">0</prop>
						<prop name="TableOrder">13</prop>
					</obj>
					<obj name="item" class="SamplePropType" version="1">
						<prop name="name">Target Name</prop>
						<prop name="PropClass">TargetName</prop>
						<prop name="AnalysisClass">General</prop>
						<prop name="IsChannelProperty">1</prop>
						<prop name="SelectorOrder">14</prop>
						<prop name="ShowInSelector">0</prop>
						<prop name="ShowInTable">0</prop>
						<prop name="TableOrder">14</prop>
					</obj>
					<obj name="item" class="QuantSampleTypePropertyType" version="1">
						<prop name="name">Quantification Sample Type</prop>
						<prop name="PropClass">QuantSampleTypeProperty</prop>
						<prop name="AnalysisClass">Quantification Analysis</prop>
						<prop name="IsChannelProperty">1</prop>
						<prop name="SelectorOrder">15</prop>
						<prop name="ShowInSelector">0</prop>
						<prop name="ShowInTable">0</prop>
						<prop name="TableOrder">15</prop>
					</obj>
					<obj name="item" class="SamplePropType" version="1">
						<prop name="name">Concentration</prop>
						<prop name="PropClass">QuantConcProperty</prop>
						<prop name="AnalysisClass">Quantification Analysis</prop>
						<prop name="IsChannelProperty">1</prop>
						<prop name="SelectorOrder">16</prop>
						<prop name="ShowInSelector">0</prop>
						<prop name="ShowInTable">0</prop>
						<prop name="TableOrder">16</prop>
					</obj>
					<obj name="item" class="QuantCpType" version="1">
						<prop name="name">Cp Low</prop>
						<prop name="PropClass">QuantCpLowProp</prop>
						<prop name="AnalysisClass">Quantification Analysis</prop>
						<prop name="IsChannelProperty">1</prop>
						<prop name="SelectorOrder">17</prop>
						<prop name="ShowInSelector">0</prop>
						<prop name="ShowInTable">0</prop>
						<prop name="TableOrder">17</prop>
					</obj>
					<obj name="item" class="QuantCpType" version="1">
						<prop name="name">Cp High</prop>
						<prop name="PropClass">QuantCpHighProp</prop>
						<prop name="AnalysisClass">Quantification Analysis</prop>
						<prop name="IsChannelProperty">1</prop>
						<prop name="SelectorOrder">18</prop>
						<prop name="ShowInSelector">0</prop>
						<prop name="ShowInTable">0</prop>
						<prop name="TableOrder">18</prop>
					</obj>
					<obj name="item" class="GroupSampleTypePropertyType" version="1">
						<prop name="name">Melt Geno Sample Type</prop>
						<prop name="PropClass">GroupChannelTypeProp</prop>
						<prop name="AnalysisClass">Melt Geno</prop>
						<prop name="IsChannelProperty">1</prop>
						<prop name="SelectorOrder">19</prop>
						<prop name="ShowInSelector">0</prop>
						<prop name="ShowInTable">0</prop>
						<prop name="TableOrder">19</prop>
					</obj>
					<obj name="item" class="SamplePropType" version="1">
						<prop name="name">Melt Geno Genotype</prop>
						<prop name="PropClass">ChannelGenotype</prop>
						<prop name="AnalysisClass">Melt Geno</prop>
						<prop name="IsChannelProperty">1</prop>
						<prop name="SelectorOrder">20</prop>
						<prop name="ShowInSelector">0</prop>
						<prop name="ShowInTable">0</prop>
						<prop name="TableOrder">20</prop>
					</obj>
					<obj name="item" class="RQTargetPropertyType" version="1">
						<prop name="name">Target Type</prop>
						<prop name="PropClass">RQTargetProperty</prop>
						<prop name="AnalysisClass">Relative Quantification</prop>
						<prop name="IsChannelProperty">1</prop>
						<prop name="SelectorOrder">21</prop>
						<prop name="ShowInSelector">0</prop>
						<prop name="ShowInTable">0</prop>
						<prop name="TableOrder">21</prop>
					</obj>
					<obj name="item" class="RQSampleTargetPropertyType" version="1">
						<prop name="name">Combined Sample and Target Type</prop>
						<prop name="PropClass">RQSampleTargetProperty</prop>
						<prop name="AnalysisClass">Relative Quantification</prop>
						<prop name="IsChannelProperty">1</prop>
						<prop name="SelectorOrder">22</prop>
						<prop name="ShowInSelector">0</prop>
						<prop name="ShowInTable">0</prop>
						<prop name="TableOrder">22</prop>
					</obj>
					<obj name="item" class="SamplePropType" version="1">
						<prop name="name">Efficiency</prop>
						<prop name="PropClass">RQEffProp</prop>
						<prop name="AnalysisClass">Relative Quantification</prop>
						<prop name="IsChannelProperty">1</prop>
						<prop name="SelectorOrder">23</prop>
						<prop name="ShowInSelector">0</prop>
						<prop name="ShowInTable">0</prop>
						<prop name="TableOrder">23</prop>
					</obj>
					<obj name="item" class="GroupSampleTypePropertyTypeNoPos" version="1">
						<prop name="name">Scanning Sample Type</prop>
						<prop name="PropClass">GroupChannelTypeProp</prop>
						<prop name="AnalysisClass">Scanning</prop>
						<prop name="IsChannelProperty">1</prop>
						<prop name="SelectorOrder">24</prop>
						<prop name="ShowInSelector">0</prop>
						<prop name="ShowInTable">0</prop>
						<prop name="TableOrder">24</prop>
					</obj>
					<obj name="item" class="SamplePropType" version="1">
						<prop name="name">Scanning Genotype</prop>
						<prop name="PropClass">ChannelGenotype</prop>
						<prop name="AnalysisClass">Scanning</prop>
						<prop name="IsChannelProperty">1</prop>
						<prop name="SelectorOrder">25</prop>
						<prop name="ShowInSelector">0</prop>
						<prop name="ShowInTable">0</prop>
						<prop name="TableOrder">25</prop>
					</obj>
				</list>
			</obj>
			<obj name="SelectedChannels" class="TEMIntegerSet" version="1">
				<list name="Items" count="4">
					<prop name="Item">0</prop>
					<prop name="Item">1</prop>
					<prop name="Item">2</prop>
					<prop name="Item">3</prop>
				</list>
			</obj>
			<obj name="AnalysisProperties" class="ExpPropList" version="1">
				<list name="emlist" count="3">
					<obj name="PropertyObject" class="EndptGenoExtExp" version="3">
						<prop name="PropertyTypeName">Endpt External Experiment</prop>
					</obj>
					<obj name="PropertyObject" class="RQExtRefProp" version="3">
						<prop name="PropertyTypeName">ExtRef</prop>
						<prop name="RefExpProg">-1</prop>
					</obj>
					<obj name="PropertyObject" class="QuantUnitsProp" version="3">
						<prop name="PropertyTypeName">Units</prop>
					</obj>
				</list>
			</obj>
			<obj name="SampleInfoList" class="SamplePropInfoList" version="1">
				<list name="emlist" count="96">
					<obj name="item" class="SamplePropInfo" version="1">
						<obj name="ChannelProperties" class="ChanPropList" version="2">
							<obj name="ChannelProperties" class="EMList" version="1">
								<list name="emlist" count="4">
									<obj name="item" class="PropertyList" version="1">
										<list name="emlist" count="12">
											<obj name="PropertyObject" class="RQSampleTargetProperty" version="4">
												<prop name="PropertyTypeName">Combined Sample and Target Type</prop>
												<prop name="Position">0</prop>
												<prop name="IsDefault">0</prop>
												<obj name="ChannelProp" class="ChannelProperty" version="1">
													<prop name="ChannelIdx">0</prop>
												</obj>
											</obj>
											<obj name="PropertyObject" class="QuantConcProperty" version="4">
												<prop name="PropertyTypeName">Concentration</prop>
												<prop name="Position">0</prop>
												<prop name="IsDefault">1</prop>
												<prop name="Concentration">0</prop>
												<obj name="ChannelProp" class="ChannelProperty" version="1">
													<prop name="ChannelIdx">0</prop>
												</obj>
												<prop name="ReadOnly">1</prop>
											</obj>
											<obj name="PropertyObject" class="QuantCpHighProp" version="4">
												<prop name="PropertyTypeName">Cp High</prop>
												<prop name="Position">0</prop>
												<prop name="IsDefault">1</prop>
												<prop name="CpRangeHigh">0</prop>
												<obj name="ChannelProp" class="ChannelProperty" version="1">
													<prop name="ChannelIdx">0</prop>
												</obj>
												<prop name="ReadOnly">1</prop>
											</obj>
											<obj name="PropertyObject" class="QuantCpLowProp" version="4">
												<prop name="PropertyTypeName">Cp Low</prop>
												<prop name="Position">0</prop>
												<prop name="IsDefault">1</prop>
												<prop name="CpRangeLow">0</prop>
												<obj name="ChannelProp" class="ChannelProperty" version="1">
													<prop name="ChannelIdx">0</prop>
												</obj>
												<prop name="ReadOnly">1</prop>
											</obj>
											<obj name="PropertyObject" class="RQEffProp" version="4">
												<prop name="PropertyTypeName">Efficiency</prop>
												<prop name="Position">0</prop>
												<prop name="IsDefault">1</prop>
												<prop name="Efficiency">2</prop>
												<obj name="ChannelProp" class="ChannelProperty" version="1">
													<prop name="ChannelIdx">0</prop>
												</obj>
											</obj>
											<obj name="PropertyObject" class="ChannelGenotype" version="4">
												<prop name="PropertyTypeName">Melt Geno Genotype</prop>
												<prop name="Position">0</prop>
												<prop name="IsDefault">1</prop>
												<prop name="ReadOnly">1</prop>
												<obj name="ChannelProp" class="ChannelProperty" version="1">
													<prop name="ChannelIdx">0</prop>
												</obj>
											</obj>
											<obj name="PropertyObject" class="GroupChannelTypeProp" version="4">
												<prop name="PropertyTypeName">Melt Geno Sample Type</prop>
												<prop name="Position">0</prop>
												<prop name="IsDefault">0</prop>
												<prop name="GroupSampleType">mstUnknown</prop>
												<obj name="ChannelProp" class="ChannelProperty" version="1">
													<prop name="ChannelIdx">0</prop>
												</obj>
											</obj>
											<obj name="PropertyObject" class="QuantSampleTypeProperty" version="4">
												<prop name="PropertyTypeName">Quantification Sample Type</prop>
												<prop name="Position">0</prop>
												<prop name="IsDefault">0</prop>
												<prop name="SampleType">qsUnknown</prop>
												<obj name="ChannelProp" class="ChannelProperty" version="1">
													<prop name="ChannelIdx">0</prop>
												</obj>
											</obj>
											<obj name="PropertyObject" class="ChannelGenotype" version="4">
												<prop name="PropertyTypeName">Scanning Genotype</prop>
												<prop name="Position">0</prop>
												<prop name="IsDefault">1</prop>
												<prop name="ReadOnly">1</prop>
												<obj name="ChannelProp" class="ChannelProperty" version="1">
													<prop name="ChannelIdx">0</prop>
												</obj>
											</obj>
											<obj name="PropertyObject" class="GroupChannelTypeProp" version="4">
												<prop name="PropertyTypeName">Scanning Sample Type</prop>
												<prop name="Position">0</prop>
												<prop name="IsDefault">0</prop>
												<prop name="GroupSampleType">mstUnknown</prop>
												<obj name="ChannelProp" class="ChannelProperty" version="1">
													<prop name="ChannelIdx">0</prop>
												</obj>
											</obj>
											<obj name="PropertyObject" class="TargetName" version="4">
												<prop name="PropertyTypeName">Target Name</prop>
												<prop name="Position">0</prop>
												<prop name="IsDefault">1</prop>
												<obj name="ChannelProp" class="ChannelProperty" version="1">
													<prop name="ChannelIdx">0</prop>
												</obj>
											</obj>
											<obj name="PropertyObject" class="RQTargetProperty" version="4">
												<prop name="PropertyTypeName">Target Type</prop>
												<prop name="Position">0</prop>
												<prop name="IsDefault">0</prop>
												<prop name="TargetType">dtNone</prop>
												<obj name="ChannelProp" class="ChannelProperty" version="1">
													<prop name="ChannelIdx">0</prop>
												</obj>
											</obj>
										</list>
									</obj>
									<obj name="item" class="PropertyList" version="1">
										<list name="emlist" count="12">
											<obj name="PropertyObject" class="RQSampleTargetProperty" version="4">
												<prop name="PropertyTypeName">Combined Sample and Target Type</prop>
												<prop name="Position">0</prop>
												<prop name="IsDefault">0</prop>
												<obj name="ChannelProp" class="ChannelProperty" version="1">
													<prop name="ChannelIdx">1</prop>
												</obj>
											</obj>
											<obj name="PropertyObject" class="QuantConcProperty" version="4">
												<prop name="PropertyTypeName">Concentration</prop>
												<prop name="Position">0</prop>
												<prop name="IsDefault">1</prop>
												<prop name="Concentration">0</prop>
												<obj name="ChannelProp" class="ChannelProperty" version="1">
													<prop name="ChannelIdx">1</prop>
												</obj>
												<prop name="ReadOnly">1</prop>
											</obj>
											<obj name="PropertyObject" class="QuantCpHighProp" version="4">
												<prop name="PropertyTypeName">Cp High</prop>
												<prop name="Position">0</prop>
												<prop name="IsDefault">1</prop>
												<prop name="CpRangeHigh">0</prop>
												<obj name="ChannelProp" class="ChannelProperty" version="1">
													<prop name="ChannelIdx">1</prop>
												</obj>
												<prop name="ReadOnly">1</prop>
											</obj>
											<obj name="PropertyObject" class="QuantCpLowProp" version="4">
												<prop name="PropertyTypeName">Cp Low</prop>
												<prop name="Position">0</prop>
												<prop name="IsDefault">1</prop>
												<prop name="CpRangeLow">0</prop>
												<obj name="ChannelProp" class="ChannelProperty" version="1">
													<prop name="ChannelIdx">1</prop>
												</obj>
												<prop name="ReadOnly">1</prop>
											</obj>
											<obj name="PropertyObject" class="RQEffProp" version="4">
												<prop name="PropertyTypeName">Efficiency</prop>
												<prop name="Position">0</prop>
												<prop name="IsDefault">1</prop>
												<prop name="Efficiency">2</prop>
												<obj name="ChannelProp" class="ChannelProperty" version="1">
													<prop name="ChannelIdx">1</prop>
												</obj>
											</obj>
											<obj name="PropertyObject" class="ChannelGenotype" version="4">
												<prop name="PropertyTypeName">Melt Geno Genotype</prop>
												<prop name="Position">0</prop>
												<prop name="IsDefault">1</prop>
												<prop name="ReadOnly">1</prop>
												<obj name="ChannelProp" class="ChannelProperty" version="1">
													<prop name="ChannelIdx">1</prop>
												</obj>
											</obj>
											<obj name="PropertyObject" class="GroupChannelTypeProp" version="4">
												<prop name="PropertyTypeName">Melt Geno Sample Type</prop>
												<prop name="Position">0</prop>
												<prop name="IsDefault">0</prop>
												<prop name="GroupSampleType">mstUnknown</prop>
												<obj name="ChannelProp" class="ChannelProperty" version="1">
													<prop name="ChannelIdx">1</prop>
												</obj>
											</obj>
											<obj name="PropertyObject" class="QuantSampleTypeProperty" version="4">
												<prop name="PropertyTypeName">Quantification Sample Type</prop>
												<prop name="Position">0</prop>
												<prop name="IsDefault">0</prop>
												<prop name="SampleType">qsUnknown</prop>
												<obj name="ChannelProp" class="ChannelProperty" version="1">
													<prop name="ChannelIdx">1</prop>
												</obj>
											</obj>
											<obj name="PropertyObject" class="ChannelGenotype" version="4">
												<prop name="PropertyTypeName">Scanning Genotype</prop>
												<prop name="Position">0</prop>
												<prop name="IsDefault">1</prop>
												<prop name="ReadOnly">1</prop>
												<obj name="ChannelProp" class="ChannelProperty" version="1">
													<prop name="ChannelIdx">1</prop>
												</obj>
											</obj>
											<obj name="PropertyObject" class="GroupChannelTypeProp" version="4">
												<prop name="PropertyTypeName">Scanning Sample Type</prop>
												<prop name="Position">0</prop>
												<prop name="IsDefault">0</prop>
												<prop name="GroupSampleType">mstUnknown</prop>
												<obj name="ChannelProp" class="ChannelProperty" version="1">
													<prop name="ChannelIdx">1</prop>
												</obj>
											</obj>
											<obj name="PropertyObject" class="TargetName" version="4">
												<prop name="PropertyTypeName">Target Name</prop>
												<prop name="Position">0</prop>
												<prop name="IsDefault">1</prop>
												<obj name="ChannelProp" class="ChannelProperty" version="1">
													<prop name="ChannelIdx">1</prop>
												</obj>
											</obj>
											<obj name="PropertyObject" class="RQTargetProperty" version="4">
												<prop name="PropertyTypeName">Target Type</prop>
												<prop name="Position">0</prop>
												<prop name="IsDefault">0</prop>
												<prop name="TargetType">dtNone</prop>
												<obj name="ChannelProp" class="ChannelProperty" version="1">
													<prop name="ChannelIdx">1</prop>
												</obj>
											</obj>
										</list>
									</obj>
									<obj name="item" class="PropertyList" version="1">
										<list name="emlist" count="12">
											<obj name="PropertyObject" class="RQSampleTargetProperty" version="4">
												<prop name="PropertyTypeName">Combined Sample and Target Type</prop>
												<prop name="Position">0</prop>
												<prop name="IsDefault">0</prop>
												<obj name="ChannelProp" class="ChannelProperty" version="1">
													<prop name="ChannelIdx">2</prop>
												</obj>
											</obj>
											<obj name="PropertyObject" class="QuantConcProperty" version="4">
												<prop name="PropertyTypeName">Concentration</prop>
												<prop name="Position">0</prop>
												<prop name="IsDefault">1</prop>
												<prop name="Concentration">0</prop>
												<obj name="ChannelProp" class="ChannelProperty" version="1">
													<prop name="ChannelIdx">2</prop>
												</obj>
												<prop name="ReadOnly">1</prop>
											</obj>
											<obj name="PropertyObject" class="QuantCpHighProp" version="4">
												<prop name="PropertyTypeName">Cp High</prop>
												<prop name="Position">0</prop>
												<prop name="IsDefault">1</prop>
												<prop name="CpRangeHigh">0</prop>
												<obj name="ChannelProp" class="ChannelProperty" version="1">
													<prop name="ChannelIdx">2</prop>
												</obj>
												<prop name="ReadOnly">1</prop>
											</obj>
											<obj name="PropertyObject" class="QuantCpLowProp" version="4">
												<prop name="PropertyTypeName">Cp Low</prop>
												<prop name="Position">0</prop>
												<prop name="IsDefault">1</prop>
												<prop name="CpRangeLow">0</prop>
												<obj name="ChannelProp" class="ChannelProperty" version="1">
													<prop name="ChannelIdx">2</prop>
												</obj>
												<prop name="ReadOnly">1</prop>
											</obj>
											<obj name="PropertyObject" class="RQEffProp" version="4">
												<prop name="PropertyTypeName">Efficiency</prop>
												<prop name="Position">0</prop>
												<prop name="IsDefault">1</prop>
												<prop name="Efficiency">2</prop>
												<obj name="ChannelProp" class="ChannelProperty" version="1">
													<prop name="ChannelIdx">2</prop>
												</obj>
											</obj>
											<obj name="PropertyObject" class="ChannelGenotype" version="4">
												<prop name="PropertyTypeName">Melt Geno Genotype</prop>
												<prop name="Position">0</prop>
												<prop name="IsDefault">1</prop>
												<prop name="ReadOnly">1</prop>
												<obj name="ChannelProp" class="ChannelProperty" version="1">
													<prop name="ChannelIdx">2</prop>
												</obj>
											</obj>
											<obj name="PropertyObject" class="GroupChannelTypeProp" version="4">
												<prop name="PropertyTypeName">Melt Geno Sample Type</prop>
												<prop name="Position">0</prop>
												<prop name="IsDefault">0</prop>
												<prop name="GroupSampleType">mstUnknown</prop>
												<obj name="ChannelProp" class="ChannelProperty" version="1">
													<prop name="ChannelIdx">2</prop>
												</obj>
											</obj>
											<obj name="PropertyObject" class="QuantSampleTypeProperty" version="4">
												<prop name="PropertyTypeName">Quantification Sample Type</prop>
												<prop name="Position">0</prop>
												<prop name="IsDefault">0</prop>
												<prop name="SampleType">qsUnknown</prop>
												<obj name="ChannelProp" class="ChannelProperty" version="1">
													<prop name="ChannelIdx">2</prop>
												</obj>
											</obj>
											<obj name="PropertyObject" class="ChannelGenotype" version="4">
												<prop name="PropertyTypeName">Scanning Genotype</prop>
												<prop name="Position">0</prop>
												<prop name="IsDefault">1</prop>
												<prop name="ReadOnly">1</prop>
												<obj name="ChannelProp" class="ChannelProperty" version="1">
													<prop name="ChannelIdx">2</prop>
												</obj>
											</obj>
											<obj name="PropertyObject" class="GroupChannelTypeProp" version="4">
												<prop name="PropertyTypeName">Scanning Sample Type</prop>
												<prop name="Position">0</prop>
												<prop name="IsDefault">0</prop>
												<prop name="GroupSampleType">mstUnknown</prop>
												<obj name="ChannelProp" class="ChannelProperty" version="1">
													<prop name="ChannelIdx">2</prop>
												</obj>
											</obj>
											<obj name="PropertyObject" class="TargetName" version="4">
												<prop name="PropertyTypeName">Target Name</prop>
												<prop name="Position">0</prop>
												<prop name="IsDefault">1</prop>
												<obj name="ChannelProp" class="ChannelProperty" version="1">
													<prop name="ChannelIdx">2</prop>
												</obj>
											</obj>
											<obj name="PropertyObject" class="RQTargetProperty" version="4">
												<prop name="PropertyTypeName">Target Type</prop>
												<prop name="Position">0</prop>
												<prop name="IsDefault">0</prop>
												<prop name="TargetType">dtNone</prop>
												<obj name="ChannelProp" class="ChannelProperty" version="1">
													<prop name="ChannelIdx">2</prop>
												</obj>
											</obj>
										</list>
									</obj>
									<obj name="item" class="PropertyList" version="1">
										<list name="emlist" count="12">
											<obj name="PropertyObject" class="RQSampleTargetProperty" version="4">
												<prop name="PropertyTypeName">Combined Sample and Target Type</prop>
												<prop name="Position">0</prop>
												<prop name="IsDefault">0</prop>
												<obj name="ChannelProp" class="ChannelProperty" version="1">
													<prop name="ChannelIdx">3</prop>
												</obj>
											</obj>
											<obj name="PropertyObject" class="QuantConcProperty" version="4">
												<prop name="PropertyTypeName">Concentration</prop>
												<prop name="Position">0</prop>
												<prop name="IsDefault">1</prop>
												<prop name="Concentration">0</prop>
												<obj name="ChannelProp" class="ChannelProperty" version="1">
													<prop name="ChannelIdx">3</prop>
												</obj>
												<prop name="ReadOnly">1</prop>
											</obj>
											<obj name="PropertyObject" class="QuantCpHighProp" version="4">
												<prop name="PropertyTypeName">Cp High</prop>
												<prop name="Position">0</prop>
												<prop name="IsDefault">1</prop>
												<prop name="CpRangeHigh">0</prop>
												<obj name="ChannelProp" class="ChannelProperty" version="1">
													<prop name="ChannelIdx">3</prop>
												</obj>
												<prop name="ReadOnly">1</prop>
											</obj>
											<obj name="PropertyObject" class="QuantCpLowProp" version="4">
												<prop name="PropertyTypeName">Cp Low</prop>
												<prop name="Position">0</prop>
												<prop name="IsDefault">1</prop>
												<prop name="CpRangeLow">0</prop>
												<obj name="ChannelProp" class="ChannelProperty" version="1">
													<prop name="ChannelIdx">3</prop>
												</obj>
												<prop name="ReadOnly">1</prop>
											</obj>
											<obj name="PropertyObject" class="RQEffProp" version="4">
												<prop name="PropertyTypeName">Efficiency</prop>
												<prop name="Position">0</prop>
												<prop name="IsDefault">1</prop>
												<prop name="Efficiency">2</prop>
												<obj name="ChannelProp" class="ChannelProperty" version="1">
													<prop name="ChannelIdx">3</prop>
												</obj>
											</obj>
											<obj name="PropertyObject" class="ChannelGenotype" version="4">
												<prop name="PropertyTypeName">Melt Geno Genotype</prop>
												<prop name="Position">0</prop>
												<prop name="IsDefault">1</prop>
												<prop name="ReadOnly">1</prop>
												<obj name="ChannelProp" class="ChannelProperty" version="1">
													<prop name="ChannelIdx">3</prop>
												</obj>
											</obj>
											<obj name="PropertyObject" class="GroupChannelTypeProp" version="4">
												<prop name="PropertyTypeName">Melt Geno Sample Type</prop>
												<prop name="Position">0</prop>
												<prop name="IsDefault">0</prop>
												<prop name="GroupSampleType">mstUnknown</prop>
												<obj name="ChannelProp" class="ChannelProperty" version="1">
													<prop name="ChannelIdx">3</prop>
												</obj>
											</obj>
											<obj name="PropertyObject" class="QuantSampleTypeProperty" version="4">
												<prop name="PropertyTypeName">Quantification Sample Type</prop>
												<prop name="Position">0</prop>
												<prop name="IsDefault">0</prop>
												<prop name="SampleType">qsUnknown</prop>
												<obj name="ChannelProp" class="ChannelProperty" version="1">
													<prop name="ChannelIdx">3</prop>
												</obj>
											</obj>
											<obj name="PropertyObject" class="ChannelGenotype" version="4">
												<prop name="PropertyTypeName">Scanning Genotype</prop>
												<prop name="Position">0</prop>
												<prop name="IsDefault">1</prop>
												<prop name="ReadOnly">1</prop>
												<obj name="ChannelProp" class="ChannelProperty" version="1">
													<prop name="ChannelIdx">3</prop>
												</obj>
											</obj>
											<obj name="PropertyObject" class="GroupChannelTypeProp" version="4">
												<prop name="PropertyTypeName">Scanning Sample Type</prop>
												<prop name="Position">0</prop>
												<prop name="IsDefault">0</prop>
												<prop name="GroupSampleType">mstUnknown</prop>
												<obj name="ChannelProp" class="ChannelProperty" version="1">
													<prop name="ChannelIdx">3</prop>
												</obj>
											</obj>
											<obj name="PropertyObject" class="TargetName" version="4">
												<prop name="PropertyTypeName">Target Name</prop>
												<prop name="Position">0</prop>
												<prop name="IsDefault">1</prop>
												<obj name="ChannelProp" class="ChannelProperty" version="1">
													<prop name="ChannelIdx">3</prop>
												</obj>
											</obj>
											<obj name="PropertyObject" class="RQTargetProperty" version="4">
												<prop name="PropertyTypeName">Target Type</prop>
												<prop name="Position">0</prop>
												<prop name="IsDefault">0</prop>
												<prop name="TargetType">dtNone</prop>
												<obj name="ChannelProp" class="ChannelProperty" version="1">
													<prop name="ChannelIdx">3</prop>
												</obj>
											</obj>
										</list>
									</obj>
								</list>
							</obj>
						</obj>
						<prop name="ChannelPropertyCount">4</prop>
						<prop name="ContainerPosition">0</prop>
						<prop name="HasSampleProperties">1</prop>
						<obj name="SampleProperties" class="PropertyList" version="1">
							<list name="emlist" count="14">
								<obj name="PropertyObject" class="SamplePrefColor" version="4">
									<prop name="PropertyTypeName">Color</prop>
									<prop name="Position">0</prop>
									<prop name="IsDefault">0</prop>
									<prop name="Color">$00FF8000</prop>
								</obj>
								<obj name="PropertyObject" class="DominantChannelProp" version="4">
									<prop name="PropertyTypeName">Dominant Channel</prop>
									<prop name="Position">0</prop>
									<prop name="IsDefault">0</prop>
									<prop name="DominantChannel">0</prop>
								</obj>
								<obj name="PropertyObject" class="Genotype" version="4">
									<prop name="PropertyTypeName">EndPt Genotype</prop>
									<prop name="Position">0</prop>
									<prop name="IsDefault">1</prop>
									<prop name="ReadOnly">1</prop>
								</obj>
								<obj name="PropertyObject" class="GroupingSample" version="4">
									<prop name="PropertyTypeName">EndPt Sample Type</prop>
									<prop name="Position">0</prop>
									<prop name="IsDefault">0</prop>
									<prop name="GroupSampleType">mstUnknown</prop>
								</obj>
								<obj name="PropertyObject" class="SamplePrefLineStyle" version="4">
									<prop name="PropertyTypeName">Line Style</prop>
									<prop name="Position">0</prop>
									<prop name="IsDefault">0</prop>
									<prop name="LineStyle">psSolid</prop>
								</obj>
								<obj name="PropertyObject" class="GenSampleEditNotes" version="4">
									<prop name="PropertyTypeName">Notes</prop>
									<prop name="Position">0</prop>
									<prop name="IsDefault">1</prop>
								</obj>
								<obj name="PropertyObject" class="SamplePrefPointStyle" version="4">
									<prop name="PropertyTypeName">Point Style</prop>
									<prop name="Position">0</prop>
									<prop name="IsDefault">0</prop>
									<prop name="PointStyle">psNothing</prop>
								</obj>
								<obj name="PropertyObject" class="GenSampleEditPosition" version="4">
									<prop name="PropertyTypeName">Position</prop>
									<prop name="Position">0</prop>
									<prop name="IsDefault">1</prop>
								</obj>
								<obj name="PropertyObject" class="GenSampleEditReplicate" version="4">
									<prop name="PropertyTypeName">Replicate of</prop>
									<prop name="Position">0</prop>
									<prop name="IsDefault">1</prop>
									<prop name="ReplicateOf">-1</prop>
								</obj>
								<obj name="PropertyObject" class="HTCSampleID" version="4">
									<prop name="PropertyTypeName">Sample ID</prop>
									<prop name="Position">0</prop>
									<prop name="IsDefault">1</prop>
								</obj>
								<obj name="PropertyObject" class="GenSampleEditName" version="4">
									<prop name="PropertyTypeName">Sample Name</prop>
									<prop name="Position">0</prop>
									<prop name="IsDefault">1</prop>
									<prop name="name">Sample 1</prop>
								</obj>
								<obj name="PropertyObject" class="HTCSamplePrepNotes" version="4">
									<prop name="PropertyTypeName">Sample Prep Notes</prop>
									<prop name="Position">0</prop>
									<prop name="IsDefault">1</prop>
								</obj>
								<obj name="PropertyObject" class="GenSampleEditSubset" version="4">
									<prop name="PropertyTypeName">Subsets</prop>
									<prop name="Position">0</prop>
									<prop name="IsDefault">1</prop>
								</obj>
								<obj name="PropertyObject" class="SamplePrefWidth" version="5">
									<prop name="PropertyTypeName">Width</prop>
									<prop name="Position">0</prop>
									<prop name="IsDefault">1</prop>
									<prop name="Width">1</prop>
								</obj>
							</list>
						</obj>
					</obj>
					<obj name="item" class="SamplePropInfo" version="1">
						<obj name="ChannelProperties" class="ChanPropList" version="2">
							<obj name="ChannelProperties" class="EMList" version="1">
								<list name="emlist" count="4">
									<obj name="item" class="PropertyList" version="1">
										<list name="emlist" count="12">
											<obj name="PropertyObject" class="RQSampleTargetProperty" version="4">
												<prop name="PropertyTypeName">Combined Sample and Target Type</prop>
												<prop name="Position">1</prop>
												<prop name="IsDefault">0</prop>
												<obj name="ChannelProp" class="ChannelProperty" version="1">
													<prop name="ChannelIdx">0</prop>
												</obj>
											</obj>
											<obj name="PropertyObject" class="QuantConcProperty" version="4">
												<prop name="PropertyTypeName">Concentration</prop>
												<prop name="Position">1</prop>
												<prop name="IsDefault">1</prop>
												<prop name="Concentration">0</prop>
												<obj name="ChannelProp" class="ChannelProperty" version="1">
													<prop name="ChannelIdx">0</prop>
												</obj>
												<prop name="ReadOnly">1</prop>
											</obj>
											<obj name="PropertyObject" class="QuantCpHighProp" version="4">
												<prop name="PropertyTypeName">Cp High</prop>
												<prop name="Position">1</prop>
												<prop name="IsDefault">1</prop>
												<prop name="CpRangeHigh">0</prop>
												<obj name="ChannelProp" class="ChannelProperty" version="1">
													<prop name="ChannelIdx">0</prop>
												</obj>
												<prop name="ReadOnly">1</prop>
											</obj>
											<obj name="PropertyObject" class="QuantCpLowProp" version="4">
												<prop name="PropertyTypeName">Cp Low</prop>
												<prop name="Position">1</prop>
												<prop name="IsDefault">1</prop>
												<prop name="CpRangeLow">0</prop>
												<obj name="ChannelProp" class="ChannelProperty" version="1">
													<prop name="ChannelIdx">0</prop>
												</obj>
												<prop name="ReadOnly">1</prop>
											</obj>
											<obj name="PropertyObject" class="RQEffProp" version="4">
												<prop name="PropertyTypeName">Efficiency</prop>
												<prop name="Position">1</prop>
												<prop name="IsDefault">1</prop>
												<prop name="Efficiency">2</prop>
												<obj name="ChannelProp" class="ChannelProperty" version="1">
													<prop name="ChannelIdx">0</prop>
												</obj>
											</obj>
											<obj name="PropertyObject" class="ChannelGenotype" version="4">
												<prop name="PropertyTypeName">Melt Geno Genotype</prop>
												<prop name="Position">1</prop>
												<prop name="IsDefault">1</prop>
												<prop name="ReadOnly">1</prop>
												<obj name="ChannelProp" class="ChannelProperty" version="1">
													<prop name="ChannelIdx">0</prop>
												</obj>
											</obj>
											<obj name="PropertyObject" class="GroupChannelTypeProp" version="4">
												<prop name="PropertyTypeName">Melt Geno Sample Type</prop>
												<prop name="Position">1</prop>
												<prop name="IsDefault">0</prop>
												<prop name="GroupSampleType">mstUnknown</prop>
												<obj name="ChannelProp" class="ChannelProperty" version="1">
													<prop name="ChannelIdx">0</prop>
												</obj>
											</obj>
											<obj name="PropertyObject" class="QuantSampleTypeProperty" version="4">
												<prop name="PropertyTypeName">Quantification Sample Type</prop>
												<prop name="Position">1</prop>
												<prop name="IsDefault">0</prop>
												<prop name="SampleType">qsUnknown</prop>
												<obj name="ChannelProp" class="ChannelProperty" version="1">
													<prop name="ChannelIdx">0</prop>
												</obj>
											</obj>
											<obj name="PropertyObject" class="ChannelGenotype" version="4">
												<prop name="PropertyTypeName">Scanning Genotype</prop>
												<prop name="Position">1</prop>
												<prop name="IsDefault">1</prop>
												<prop name="ReadOnly">1</prop>
												<obj name="ChannelProp" class="ChannelProperty" version="1">
													<prop name="ChannelIdx">0</prop>
												</obj>
											</obj>
											<obj name="PropertyObject" class="GroupChannelTypeProp" version="4">
												<prop name="PropertyTypeName">Scanning Sample Type</prop>
												<prop name="Position">1</prop>
												<prop name="IsDefault">0</prop>
												<prop name="GroupSampleType">mstUnknown</prop>
												<obj name="ChannelProp" class="ChannelProperty" version="1">
													<prop name="ChannelIdx">0</prop>
												</obj>
											</obj>
											<obj name="PropertyObject" class="TargetName" version="4">
												<prop name="PropertyTypeName">Target Name</prop>
												<prop name="Position">1</prop>
												<prop name="IsDefault">1</prop>
												<obj name="ChannelProp" class="ChannelProperty" version="1">
													<prop name="ChannelIdx">0</prop>
												</obj>
											</obj>
											<obj name="PropertyObject" class="RQTargetProperty" version="4">
												<prop name="PropertyTypeName">Target Type</prop>
												<prop name="Position">1</prop>
												<prop name="IsDefault">0</prop>
												<prop name="TargetType">dtNone</prop>
												<obj name="ChannelProp" class="ChannelProperty" version="1">
													<prop name="ChannelIdx">0</prop>
												</obj>
											</obj>
										</list>
									</obj>
									<obj name="item" class="PropertyList" version="1">
										<list name="emlist" count="12">
											<obj name="PropertyObject" class="RQSampleTargetProperty" version="4">
												<prop name="PropertyTypeName">Combined Sample and Target Type</prop>
												<prop name="Position">1</prop>
												<prop name="IsDefault">0</prop>
												<obj name="ChannelProp" class="ChannelProperty" version="1">
													<prop name="ChannelIdx">1</prop>
												</obj>
											</obj>
											<obj name="PropertyObject" class="QuantConcProperty" version="4">
												<prop name="PropertyTypeName">Concentration</prop>
												<prop name="Position">1</prop>
												<prop name="IsDefault">1</prop>
												<prop name="Concentration">0</prop>
												<obj name="ChannelProp" class="ChannelProperty" version="1">
													<prop name="ChannelIdx">1</prop>
												</obj>
												<prop name="ReadOnly">1</prop>
											</obj>
											<obj name="PropertyObject" class="QuantCpHighProp" version="4">
												<prop name="PropertyTypeName">Cp High</prop>
												<prop name="Position">1</prop>
												<prop name="IsDefault">1</prop>
												<prop name="CpRangeHigh">0</prop>
												<obj name="ChannelProp" class="ChannelProperty" version="1">
													<prop name="ChannelIdx">1</prop>
												</obj>
												<prop name="ReadOnly">1</prop>
											</obj>
											<obj name="PropertyObject" class="QuantCpLowProp" version="4">
												<prop name="PropertyTypeName">Cp Low</prop>
												<prop name="Position">1</prop>
												<prop name="IsDefault">1</prop>
												<prop name="CpRangeLow">0</prop>
												<obj name="ChannelProp" class="ChannelProperty" version="1">
													<prop name="ChannelIdx">1</prop>
												</obj>
												<prop name="ReadOnly">1</prop>
											</obj>
											<obj name="PropertyObject" class="RQEffProp" version="4">
												<prop name="PropertyTypeName">Efficiency</prop>
												<prop name="Position">1</prop>
												<prop name="IsDefault">1</prop>
												<prop name="Efficiency">2</prop>
												<obj name="ChannelProp" class="ChannelProperty" version="1">
													<prop name="ChannelIdx">1</prop>
												</obj>
											</obj>
											<obj name="PropertyObject" class="ChannelGenotype" version="4">
												<prop name="PropertyTypeName">Melt Geno Genotype</prop>
												<prop name="Position">1</prop>
												<prop name="IsDefault">1</prop>
												<prop name="ReadOnly">1</prop>
												<obj name="ChannelProp" class="ChannelProperty" version="1">
													<prop name="ChannelIdx">1</prop>
												</obj>
											</obj>
											<obj name="PropertyObject" class="GroupChannelTypeProp" version="4">
												<prop name="PropertyTypeName">Melt Geno Sample Type</prop>
												<prop name="Position">1</prop>
												<prop name="IsDefault">0</prop>
												<prop name="GroupSampleType">mstUnknown</prop>
												<obj name="ChannelProp" class="ChannelProperty" version="1">
													<prop name="ChannelIdx">1</prop>
												</obj>
											</obj>
											<obj name="PropertyObject" class="QuantSampleTypeProperty" version="4">
												<prop name="PropertyTypeName">Quantification Sample Type</prop>
												<prop name="Position">1</prop>
												<prop name="IsDefault">0</prop>
												<prop name="SampleType">qsUnknown</prop>
												<obj name="ChannelProp" class="ChannelProperty" version="1">
													<prop name="ChannelIdx">1</prop>
												</obj>
											</obj>
											<obj name="PropertyObject" class="ChannelGenotype" version="4">
												<prop name="PropertyTypeName">Scanning Genotype</prop>
												<prop name="Position">1</prop>
												<prop name="IsDefault">1</prop>
												<prop name="ReadOnly">1</prop>
												<obj name="ChannelProp" class="ChannelProperty" version="1">
													<prop name="ChannelIdx">1</prop>
												</obj>
											</obj>
											<obj name="PropertyObject" class="GroupChannelTypeProp" version="4">
												<prop name="PropertyTypeName">Scanning Sample Type</prop>
												<prop name="Position">1</prop>
												<prop name="IsDefault">0</prop>
												<prop name="GroupSampleType">mstUnknown</prop>
												<obj name="ChannelProp" class="ChannelProperty" version="1">
													<prop name="ChannelIdx">1</prop>
												</obj>
											</obj>
											<obj name="PropertyObject" class="TargetName" version="4">
												<prop name="PropertyTypeName">Target Name</prop>
												<prop name="Position">1</prop>
												<prop name="IsDefault">1</prop>
												<obj name="ChannelProp" class="ChannelProperty" version="1">
													<prop name="ChannelIdx">1</prop>
												</obj>
											</obj>
											<obj name="PropertyObject" class="RQTargetProperty" version="4">
												<prop name="PropertyTypeName">Target Type</prop>
												<prop name="Position">1</prop>
												<prop name="IsDefault">0</prop>
												<prop name="TargetType">dtNone</prop>
												<obj name="ChannelProp" class="ChannelProperty" version="1">
													<prop name="ChannelIdx">1</prop>
												</obj>
											</obj>
										</list>
									</obj>
									<obj name="item" class="PropertyList" version="1">
										<list name="emlist" count="12">
											<obj name="PropertyObject" class="RQSampleTargetProperty" version="4">
												<prop name="PropertyTypeName">Combined Sample and Target Type</prop>
												<prop name="Position">1</prop>
												<prop name="IsDefault">0</prop>
												<obj name="ChannelProp" class="ChannelProperty" version="1">
													<prop name="ChannelIdx">2</prop>
												</obj>
											</obj>
											<obj name="PropertyObject" class="QuantConcProperty" version="4">
												<prop name="PropertyTypeName">Concentration</prop>
												<prop name="Position">1</prop>
												<prop name="IsDefault">1</prop>
												<prop name="Concentration">0</prop>
												<obj name="ChannelProp" class="ChannelProperty" version="1">
													<prop name="ChannelIdx">2</prop>
												</obj>
												<prop name="ReadOnly">1</prop>
											</obj>
											<obj name="PropertyObject" class="QuantCpHighProp" version="4">
												<prop name="PropertyTypeName">Cp High</prop>
												<prop name="Position">1</prop>
												<prop name="IsDefault">1</prop>
												<prop name="CpRangeHigh">0</prop>
												<obj name="ChannelProp" class="ChannelProperty" version="1">
													<prop name="ChannelIdx">2</prop>
												</obj>
												<prop name="ReadOnly">1</prop>
											</obj>
											<obj name="PropertyObject" class="QuantCpLowProp" version="4">
												<prop name="PropertyTypeName">Cp Low</prop>
												<prop name="Position">1</prop>
												<prop name="IsDefault">1</prop>
												<prop name="CpRangeLow">0</prop>
												<obj name="ChannelProp" class="ChannelProperty" version="1">
													<prop name="ChannelIdx">2</prop>
												</obj>
												<prop name="ReadOnly">1</prop>
											</obj>
											<obj name="PropertyObject" class="RQEffProp" version="4">
												<prop name="PropertyTypeName">Efficiency</prop>
												<prop name="Position">1</prop>
												<prop name="IsDefault">1</prop>
												<prop name="Efficiency">2</prop>
												<obj name="ChannelProp" class="ChannelProperty" version="1">
													<prop name="ChannelIdx">2</prop>
												</obj>
											</obj>
											<obj name="PropertyObject" class="ChannelGenotype" version="4">
												<prop name="PropertyTypeName">Melt Geno Genotype</prop>
												<prop name="Position">1</prop>
												<prop name="IsDefault">1</prop>
												<prop name="ReadOnly">1</prop>
												<obj name="ChannelProp" class="ChannelProperty" version="1">
													<prop name="ChannelIdx">2</prop>
												</obj>
											</obj>
											<obj name="PropertyObject" class="GroupChannelTypeProp" version="4">
												<prop name="PropertyTypeName">Melt Geno Sample Type</prop>
												<prop name="Position">1</prop>
												<prop name="IsDefault">0</prop>
												<prop name="GroupSampleType">mstUnknown</prop>
												<obj name="ChannelProp" class="ChannelProperty" version="1">
													<prop name="ChannelIdx">2</prop>
												</obj>
											</obj>
											<obj name="PropertyObject" class="QuantSampleTypeProperty" version="4">
												<prop name="PropertyTypeName">Quantification Sample Type</prop>
												<prop name="Position">1</prop>
												<prop name="IsDefault">0</prop>
												<prop name="SampleType">qsUnknown</prop>
												<obj name="ChannelProp" class="ChannelProperty" version="1">
													<prop name="ChannelIdx">2</prop>
												</obj>
											</obj>
											<obj name="PropertyObject" class="ChannelGenotype" version="4">
												<prop name="PropertyTypeName">Scanning Genotype</prop>
												<prop name="Position">1</prop>
												<prop name="IsDefault">1</prop>
												<prop name="ReadOnly">1</prop>
												<obj name="ChannelProp" class="ChannelProperty" version="1">
													<prop name="ChannelIdx">2</prop>
												</obj>
											</obj>
											<obj name="PropertyObject" class="GroupChannelTypeProp" version="4">
												<prop name="PropertyTypeName">Scanning Sample Type</prop>
												<prop name="Position">1</prop>
												<prop name="IsDefault">0</prop>
												<prop name="GroupSampleType">mstUnknown</prop>
												<obj name="ChannelProp" class="ChannelProperty" version="1">
													<prop name="ChannelIdx">2</prop>
												</obj>
											</obj>
											<obj name="PropertyObject" class="TargetName" version="4">
												<prop name="PropertyTypeName">Target Name</prop>
												<prop name="Position">1</prop>
												<prop name="IsDefault">1</prop>
												<obj name="ChannelProp" class="ChannelProperty" version="1">
													<prop name="ChannelIdx">2</prop>
												</obj>
											</obj>
											<obj name="PropertyObject" class="RQTargetProperty" version="4">
												<prop name="PropertyTypeName">Target Type</prop>
												<prop name="Position">1</prop>
												<prop name="IsDefault">0</prop>
												<prop name="TargetType">dtNone</prop>
												<obj name="ChannelProp" class="ChannelProperty" version="1">
													<prop name="ChannelIdx">2</prop>
												</obj>
											</obj>
										</list>
									</obj>
									<obj name="item" class="PropertyList" version="1">
										<list name="emlist" count="12">
											<obj name="PropertyObject" class="RQSampleTargetProperty" version="4">
												<prop name="PropertyTypeName">Combined Sample and Target Type</prop>
												<prop name="Position">1</prop>
												<prop name="IsDefault">0</prop>
												<obj name="ChannelProp" class="ChannelProperty" version="1">
													<prop name="ChannelIdx">3</prop>
												</obj>
											</obj>
											<obj name="PropertyObject" class="QuantConcProperty" version="4">
												<prop name="PropertyTypeName">Concentration</prop>
												<prop name="Position">1</prop>
												<prop name="IsDefault">1</prop>
												<prop name="Concentration">0</prop>
												<obj name="ChannelProp" class="ChannelProperty" version="1">
													<prop name="ChannelIdx">3</prop>
												</obj>
												<prop name="ReadOnly">1</prop>
											</obj>
											<obj name="PropertyObject" class="QuantCpHighProp" version="4">
												<prop name="PropertyTypeName">Cp High</prop>
												<prop name="Position">1</prop>
												<prop name="IsDefault">1</prop>
												<prop name="CpRangeHigh">0</prop>
												<obj name="ChannelProp" class="ChannelProperty" version="1">
													<prop name="ChannelIdx">3</prop>
												</obj>
												<prop name="ReadOnly">1</prop>
											</obj>
											<obj name="PropertyObject" class="QuantCpLowProp" version="4">
												<prop name="PropertyTypeName">Cp Low</prop>
												<prop name="Position">1</prop>
												<prop name="IsDefault">1</prop>
												<prop name="CpRangeLow">0</prop>
												<obj name="ChannelProp" class="ChannelProperty" version="1">
													<prop name="ChannelIdx">3</prop>
												</obj>
												<prop name="ReadOnly">1</prop>
											</obj>
											<obj name="PropertyObject" class="RQEffProp" version="4">
												<prop name="PropertyTypeName">Efficiency</prop>
												<prop name="Position">1</prop>
												<prop name="IsDefault">1</prop>
												<prop name="Efficiency">2</prop>
												<obj name="ChannelProp" class="ChannelProperty" version="1">
													<prop name="ChannelIdx">3</prop>
												</obj>
											</obj>
											<obj name="PropertyObject" class="ChannelGenotype" version="4">
												<prop name="PropertyTypeName">Melt Geno Genotype</prop>
												<prop name="Position">1</prop>
												<prop name="IsDefault">1</prop>
												<prop name="ReadOnly">1</prop>
												<obj name="ChannelProp" class="ChannelProperty" version="1">
													<prop name="ChannelIdx">3</prop>
												</obj>
											</obj>
											<obj name="PropertyObject" class="GroupChannelTypeProp" version="4">
												<prop name="PropertyTypeName">Melt Geno Sample Type</prop>
												<prop name="Position">1</prop>
												<prop name="IsDefault">0</prop>
												<prop name="GroupSampleType">mstUnknown</prop>
												<obj name="ChannelProp" class="ChannelProperty" version="1">
													<prop name="ChannelIdx">3</prop>
												</obj>
											</obj>
											<obj name="PropertyObject" class="QuantSampleTypeProperty" version="4">
												<prop name="PropertyTypeName">Quantification Sample Type</prop>
												<prop name="Position">1</prop>
												<prop name="IsDefault">0</prop>
												<prop name="SampleType">qsUnknown</prop>
												<obj name="ChannelProp" class="ChannelProperty" version="1">
													<prop name="ChannelIdx">3</prop>
												</obj>
											</obj>
											<obj name="PropertyObject" class="ChannelGenotype" version="4">
												<prop name="PropertyTypeName">Scanning Genotype</prop>
												<prop name="Position">1</prop>
												<prop name="IsDefault">1</prop>
												<prop name="ReadOnly">1</prop>
												<obj name="ChannelProp" class="ChannelProperty" version="1">
													<prop name="ChannelIdx">3</prop>
												</obj>
											</obj>
											<obj name="PropertyObject" class="GroupChannelTypeProp" version="4">
												<prop name="PropertyTypeName">Scanning Sample Type</prop>
												<prop name="Position">1</prop>
												<prop name="IsDefault">0</prop>
												<prop name="GroupSampleType">mstUnknown</prop>
												<obj name="ChannelProp" class="ChannelProperty" version="1">
													<prop name="ChannelIdx">3</prop>
												</obj>
											</obj>
											<obj name="PropertyObject" class="TargetName" version="4">
												<prop name="PropertyTypeName">Target Name</prop>
												<prop name="Position">1</prop>
												<prop name="IsDefault">1</prop>
												<obj name="ChannelProp" class="ChannelProperty" version="1">
													<prop name="ChannelIdx">3</prop>
												</obj>
											</obj>
											<obj name="PropertyObject" class="RQTargetProperty" version="4">
												<prop name="PropertyTypeName">Target Type</prop>
												<prop name="Position">1</prop>
												<prop name="IsDefault">0</prop>
												<prop name="TargetType">dtNone</prop>
												<obj name="ChannelProp" class="ChannelProperty" version="1">
													<prop name="ChannelIdx">3</prop>
												</obj>
											</obj>
										</list>
									</obj>
								</list>
							</obj>
						</obj>
						<prop name="ChannelPropertyCount">4</prop>
						<prop name="ContainerPosition">1</prop>
						<prop name="HasSampleProperties">1</prop>
						<obj name="SampleProperties" class="PropertyList" version="1">
							<list name="emlist" count="14">
								<obj name="PropertyObject" class="SamplePrefColor" version="4">
									<prop name="PropertyTypeName">Color</prop>
									<prop name="Position">1</prop>
									<prop name="IsDefault">0</prop>
									<prop name="Color">clRed</prop>
								</obj>
								<obj name="PropertyObject" class="DominantChannelProp" version="4">
									<prop name="PropertyTypeName">Dominant Channel</prop>
									<prop name="Position">1</prop>
									<prop name="IsDefault">0</prop>
									<prop name="DominantChannel">0</prop>
								</obj>
								<obj name="PropertyObject" class="Genotype" version="4">
									<prop name="PropertyTypeName">EndPt Genotype</prop>
									<prop name="Position">1</prop>
									<prop name="IsDefault">1</prop>
									<prop name="ReadOnly">1</prop>
								</obj>
								<obj name="PropertyObject" class="GroupingSample" version="4">
									<prop name="PropertyTypeName">EndPt Sample Type</prop>
									<prop name="Position">1</prop>
									<prop name="IsDefault">0</prop>
									<prop name="GroupSampleType">mstUnknown</prop>
								</obj>
								<obj name="PropertyObject" class="SamplePrefLineStyle" version="4">
									<prop name="PropertyTypeName">Line Style</prop>
									<prop name="Position">1</prop>
									<prop name="IsDefault">0</prop>
									<prop name="LineStyle">psSolid</prop>
								</obj>
								<obj name="PropertyObject" class="GenSampleEditNotes" version="4">
									<prop name="PropertyTypeName">Notes</prop>
									<prop name="Position">1</prop>
									<prop name="IsDefault">1</prop>
								</obj>
								<obj name="PropertyObject" class="SamplePrefPointStyle" version="4">
									<prop name="PropertyTypeName">Point Style</prop>
									<prop name="Position">1</prop>
									<prop name="IsDefault">0</prop>
									<prop name="PointStyle">psNothing</prop>
								</obj>
								<obj name="PropertyObject" class="GenSampleEditPosition" version="4">
									<prop name="PropertyTypeName">Position</prop>
									<prop name="Position">1</prop>
									<prop name="IsDefault">1</prop>
								</obj>
								<obj name="PropertyObject" class="GenSampleEditReplicate" version="4">
									<prop name="PropertyTypeName">Replicate of</prop>
									<prop name="Position">1</prop>
									<prop name="IsDefault">1</prop>
									<prop name="ReplicateOf">-1</prop>
								</obj>
								<obj name="PropertyObject" class="HTCSampleID" version="4">
									<prop name="PropertyTypeName">Sample ID</prop>
									<prop name="Position">1</prop>
									<prop name="IsDefault">1</prop>
								</obj>
								<obj name="PropertyObject" class="GenSampleEditName" version="4">
									<prop name="PropertyTypeName">Sample Name</prop>
									<prop name="Position">1</prop>
									<prop name="IsDefault">1</prop>
									<prop name="name">Sample 2</prop>
								</obj>
								<obj name="PropertyObject" class="HTCSamplePrepNotes" version="4">
									<prop name="PropertyTypeName">Sample Prep Notes</prop>
									<prop name="Position">1</prop>
									<prop name="IsDefault">1</prop>
								</obj>
								<obj name="PropertyObject" class="GenSampleEditSubset" version="4">
									<prop name="PropertyTypeName">Subsets</prop>
									<prop name="Position">1</prop>
									<prop name="IsDefault">1</prop>
								</obj>
								<obj name="PropertyObject" class="SamplePrefWidth" version="5">
									<prop name="PropertyTypeName">Width</prop>
									<prop name="Position">1</prop>
									<prop name="IsDefault">1</prop>
									<prop name="Width">1</prop>
								</obj>
							</list>
						</obj>
					</obj>
					<obj name="item" class="SamplePropInfo" version="1">
						<obj name="ChannelProperties" class="ChanPropList" version="2">
							<obj name="ChannelProperties" class="EMList" version="1">
								<list name="emlist" count="4">
									<obj name="item" class="PropertyList" version="1">
										<list name="emlist" count="12">
											<obj name="PropertyObject" class="RQSampleTargetProperty" version="4">
												<prop name="PropertyTypeName">Combined Sample and Target Type</prop>
												<prop name="Position">2</prop>
												<prop name="IsDefault">0</prop>
												<obj name="ChannelProp" class="ChannelProperty" version="1">
													<prop name="ChannelIdx">0</prop>
												</obj>
											</obj>
											<obj name="PropertyObject" class="QuantConcProperty" version="4">
												<prop name="PropertyTypeName">Concentration</prop>
												<prop name="Position">2</prop>
												<prop name="IsDefault">1</prop>
												<prop name="Concentration">0</prop>
												<obj name="ChannelProp" class="ChannelProperty" version="1">
													<prop name="ChannelIdx">0</prop>
												</obj>
												<prop name="ReadOnly">1</prop>
											</obj>
											<obj name="PropertyObject" class="QuantCpHighProp" version="4">
												<prop name="PropertyTypeName">Cp High</prop>
												<prop name="Position">2</prop>
												<prop name="IsDefault">1</prop>
												<prop name="CpRangeHigh">0</prop>
												<obj name="ChannelProp" class="ChannelProperty" version="1">
													<prop name="ChannelIdx">0</prop>
												</obj>
												<prop name="ReadOnly">1</prop>
											</obj>
											<obj name="PropertyObject" class="QuantCpLowProp" version="4">
												<prop name="PropertyTypeName">Cp Low</prop>
												<prop name="Position">2</prop>
												<prop name="IsDefault">1</prop>
												<prop name="CpRangeLow">0</prop>
												<obj name="ChannelProp" class="ChannelProperty" version="1">
													<prop name="ChannelIdx">0</prop>
												</obj>
												<prop name="ReadOnly">1</prop>
											</obj>
											<obj name="PropertyObject" class="RQEffProp" version="4">
												<prop name="PropertyTypeName">Efficiency</prop>
												<prop name="Position">2</prop>
												<prop name="IsDefault">1</prop>
												<prop name="Efficiency">2</prop>
												<obj name="ChannelProp" class="ChannelProperty" version="1">
													<prop name="ChannelIdx">0</prop>
												</obj>
											</obj>
											<obj name="PropertyObject" class="ChannelGenotype" version="4">
												<prop name="PropertyTypeName">Melt Geno Genotype</prop>
												<prop name="Position">2</prop>
												<prop name="IsDefault">1</prop>
												<prop name="ReadOnly">1</prop>
												<obj name="ChannelProp" class="ChannelProperty" version="1">
													<prop name="ChannelIdx">0</prop>
												</obj>
											</obj>
											<obj name="PropertyObject" class="GroupChannelTypeProp" version="4">
												<prop name="PropertyTypeName">Melt Geno Sample Type</prop>
												<prop name="Position">2</prop>
												<prop name="IsDefault">0</prop>
												<prop name="GroupSampleType">mstUnknown</prop>
												<obj name="ChannelProp" class="ChannelProperty" version="1">
													<prop name="ChannelIdx">0</prop>
												</obj>
											</obj>
											<obj name="PropertyObject" class="QuantSampleTypeProperty" version="4">
												<prop name="PropertyTypeName">Quantification Sample Type</prop>
												<prop name="Position">2</prop>
												<prop name="IsDefault">0</prop>
												<prop name="SampleType">qsUnknown</prop>
												<obj name="ChannelProp" class="ChannelProperty" version="1">
													<prop name="ChannelIdx">0</prop>
												</obj>
											</obj>
											<obj name="PropertyObject" class="ChannelGenotype" version="4">
												<prop name="PropertyTypeName">Scanning Genotype</prop>
												<prop name="Position">2</prop>
												<prop name="IsDefault">1</prop>
												<prop name="ReadOnly">1</prop>
												<obj name="ChannelProp" class="ChannelProperty" version="1">
													<prop name="ChannelIdx">0</prop>
												</obj>
											</obj>
											<obj name="PropertyObject" class="GroupChannelTypeProp" version="4">
												<prop name="PropertyTypeName">Scanning Sample Type</prop>
												<prop name="Position">2</prop>
												<prop name="IsDefault">0</prop>
												<prop name="GroupSampleType">mstUnknown</prop>
												<obj name="ChannelProp" class="ChannelProperty" version="1">
													<prop name="ChannelIdx">0</prop>
												</obj>
											</obj>
											<obj name="PropertyObject" class="TargetName" version="4">
												<prop name="PropertyTypeName">Target Name</prop>
												<prop name="Position">2</prop>
												<prop name="IsDefault">1</prop>
												<obj name="ChannelProp" class="ChannelProperty" version="1">
													<prop name="ChannelIdx">0</prop>
												</obj>
											</obj>
											<obj name="PropertyObject" class="RQTargetProperty" version="4">
												<prop name="PropertyTypeName">Target Type</prop>
												<prop name="Position">2</prop>
												<prop name="IsDefault">0</prop>
												<prop name="TargetType">dtNone</prop>
												<obj name="ChannelProp" class="ChannelProperty" version="1">
													<prop name="ChannelIdx">0</prop>
												</obj>
											</obj>
										</list>
									</obj>
									<obj name="item" class="PropertyList" version="1">
										<list name="emlist" count="12">
											<obj name="PropertyObject" class="RQSampleTargetProperty" version="4">
												<prop name="PropertyTypeName">Combined Sample and Target Type</prop>
												<prop name="Position">2</prop>
												<prop name="IsDefault">0</prop>
												<obj name="ChannelProp" class="ChannelProperty" version="1">
													<prop name="ChannelIdx">1</prop>
												</obj>
											</obj>
											<obj name="PropertyObject" class="QuantConcProperty" version="4">
												<prop name="PropertyTypeName">Concentration</prop>
												<prop name="Position">2</prop>
												<prop name="IsDefault">1</prop>
												<prop name="Concentration">0</prop>
												<obj name="ChannelProp" class="ChannelProperty" version="1">
													<prop name="ChannelIdx">1</prop>
												</obj>
												<prop name="ReadOnly">1</prop>
											</obj>
											<obj name="PropertyObject" class="QuantCpHighProp" version="4">
												<prop name="PropertyTypeName">Cp High</prop>
												<prop name="Position">2</prop>
												<prop name="IsDefault">1</prop>
												<prop name="CpRangeHigh">0</prop>
												<obj name="ChannelProp" class="ChannelProperty" version="1">
													<prop name="ChannelIdx">1</prop>
												</obj>
												<prop name="ReadOnly">1</prop>
											</obj>
											<obj name="PropertyObject" class="QuantCpLowProp" version="4">
												<prop name="PropertyTypeName">Cp Low</prop>
												<prop name="Position">2</prop>
												<prop name="IsDefault">1</prop>
												<prop name="CpRangeLow">0</prop>
												<obj name="ChannelProp" class="ChannelProperty" version="1">
													<prop name="ChannelIdx">1</prop>
												</obj>
												<prop name="ReadOnly">1</prop>
											</obj>
											<obj name="PropertyObject" class="RQEffProp" version="4">
												<prop name="PropertyTypeName">Efficiency</prop>
												<prop name="Position">2</prop>
												<prop name="IsDefault">1</prop>
												<prop name="Efficiency">2</prop>
												<obj name="ChannelProp" class="ChannelProperty" version="1">
													<prop name="ChannelIdx">1</prop>
												</obj>
											</obj>
											<obj name="PropertyObject" class="ChannelGenotype" version="4">
												<prop name="PropertyTypeName">Melt Geno Genotype</prop>
												<prop name="Position">2</prop>
												<prop name="IsDefault">1</prop>
												<prop name="ReadOnly">1</prop>
												<obj name="ChannelProp" class="ChannelProperty" version="1">
													<prop name="ChannelIdx">1</prop>
												</obj>
											</obj>
											<obj name="PropertyObject" class="GroupChannelTypeProp" version="4">
												<prop name="PropertyTypeName">Melt Geno Sample Type</prop>
												<prop name="Position">2</prop>
												<prop name="IsDefault">0</prop>
												<prop name="GroupSampleType">mstUnknown</prop>
												<obj name="ChannelProp" class="ChannelProperty" version="1">
													<prop name="ChannelIdx">1</prop>
												</obj>
											</obj>
											<obj name="PropertyObject" class="QuantSampleTypeProperty" version="4">
												<prop name="PropertyTypeName">Quantification Sample Type</prop>
												<prop name="Position">2</prop>
												<prop name="IsDefault">0</prop>
												<prop name="SampleType">qsUnknown</prop>
												<obj name="ChannelProp" class="ChannelProperty" version="1">
													<prop name="ChannelIdx">1</prop>
												</obj>
											</obj>
											<obj name="PropertyObject" class="ChannelGenotype" version="4">
												<prop name="PropertyTypeName">Scanning Genotype</prop>
												<prop name="Position">2</prop>
												<prop name="IsDefault">1</prop>
												<prop name="ReadOnly">1</prop>
												<obj name="ChannelProp" class="ChannelProperty" version="1">
													<prop name="ChannelIdx">1</prop>
												</obj>
											</obj>
											<obj name="PropertyObject" class="GroupChannelTypeProp" version="4">
												<prop name="PropertyTypeName">Scanning Sample Type</prop>
												<prop name="Position">2</prop>
												<prop name="IsDefault">0</prop>
												<prop name="GroupSampleType">mstUnknown</prop>
												<obj name="ChannelProp" class="ChannelProperty" version="1">
													<prop name="ChannelIdx">1</prop>
												</obj>
											</obj>
											<obj name="PropertyObject" class="TargetName" version="4">
												<prop name="PropertyTypeName">Target Name</prop>
												<prop name="Position">2</prop>
												<prop name="IsDefault">1</prop>
												<obj name="ChannelProp" class="ChannelProperty" version="1">
													<prop name="ChannelIdx">1</prop>
												</obj>
											</obj>
											<obj name="PropertyObject" class="RQTargetProperty" version="4">
												<prop name="PropertyTypeName">Target Type</prop>
												<prop name="Position">2</prop>
												<prop name="IsDefault">0</prop>
												<prop name="TargetType">dtNone</prop>
												<obj name="ChannelProp" class="ChannelProperty" version="1">
													<prop name="ChannelIdx">1</prop>
												</obj>
											</obj>
										</list>
									</obj>
									<obj name="item" class="PropertyList" version="1">
										<list name="emlist" count="12">
											<obj name="PropertyObject" class="RQSampleTargetProperty" version="4">
												<prop name="PropertyTypeName">Combined Sample and Target Type</prop>
												<prop name="Position">2</prop>
												<prop name="IsDefault">0</prop>
												<obj name="ChannelProp" class="ChannelProperty" version="1">
													<prop name="ChannelIdx">2</prop>
												</obj>
											</obj>
											<obj name="PropertyObject" class="QuantConcProperty" version="4">
												<prop name="PropertyTypeName">Concentration</prop>
												<prop name="Position">2</prop>
												<prop name="IsDefault">1</prop>
												<prop name="Concentration">0</prop>
												<obj name="ChannelProp" class="ChannelProperty" version="1">
													<prop name="ChannelIdx">2</prop>
												</obj>
												<prop name="ReadOnly">1</prop>
											</obj>
											<obj name="PropertyObject" class="QuantCpHighProp" version="4">
												<prop name="PropertyTypeName">Cp High</prop>
												<prop name="Position">2</prop>
												<prop name="IsDefault">1</prop>
												<prop name="CpRangeHigh">0</prop>
												<obj name="ChannelProp" class="ChannelProperty" version="1">
													<prop name="ChannelIdx">2</prop>
												</obj>
												<prop name="ReadOnly">1</prop>
											</obj>
											<obj name="PropertyObject" class="QuantCpLowProp" version="4">
												<prop name="PropertyTypeName">Cp Low</prop>
												<prop name="Position">2</prop>
												<prop name="IsDefault">1</prop>
												<prop name="CpRangeLow">0</prop>
												<obj name="ChannelProp" class="ChannelProperty" version="1">
													<prop name="ChannelIdx">2</prop>
												</obj>
												<prop name="ReadOnly">1</prop>
											</obj>
											<obj name="PropertyObject" class="RQEffProp" version="4">
												<prop name="PropertyTypeName">Efficiency</prop>
												<prop name="Position">2</prop>
												<prop name="IsDefault">1</prop>
												<prop name="Efficiency">2</prop>
												<obj name="ChannelProp" class="ChannelProperty" version="1">
													<prop name="ChannelIdx">2</prop>
												</obj>
											</obj>
											<obj name="PropertyObject" class="ChannelGenotype" version="4">
												<prop name="PropertyTypeName">Melt Geno Genotype</prop>
												<prop name="Position">2</prop>
												<prop name="IsDefault">1</prop>
												<prop name="ReadOnly">1</prop>
												<obj name="ChannelProp" class="ChannelProperty" version="1">
													<prop name="ChannelIdx">2</prop>
												</obj>
											</obj>
											<obj name="PropertyObject" class="GroupChannelTypeProp" version="4">
												<prop name="PropertyTypeName">Melt Geno Sample Type</prop>
												<prop name="Position">2</prop>
												<prop name="IsDefault">0</prop>
												<prop name="GroupSampleType">mstUnknown</prop>
												<obj name="ChannelProp" class="ChannelProperty" version="1">
													<prop name="ChannelIdx">2</prop>
												</obj>
											</obj>
											<obj name="PropertyObject" class="QuantSampleTypeProperty" version="4">
												<prop name="PropertyTypeName">Quantification Sample Type</prop>
												<prop name="Position">2</prop>
												<prop name="IsDefault">0</prop>
												<prop name="SampleType">qsUnknown</prop>
												<obj name="ChannelProp" class="ChannelProperty" version="1">
													<prop name="ChannelIdx">2</prop>
												</obj>
											</obj>
											<obj name="PropertyObject" class="ChannelGenotype" version="4">
												<prop name="PropertyTypeName">Scanning Genotype</prop>
												<prop name="Position">2</prop>
												<prop name="IsDefault">1</prop>
												<prop name="ReadOnly">1</prop>
												<obj name="ChannelProp" class="ChannelProperty" version="1">
													<prop name="ChannelIdx">2</prop>
												</obj>
											</obj>
											<obj name="PropertyObject" class="GroupChannelTypeProp" version="4">
												<prop name="PropertyTypeName">Scanning Sample Type</prop>
												<prop name="Position">2</prop>
												<prop name="IsDefault">0</prop>
												<prop name="GroupSampleType">mstUnknown</prop>
												<obj name="ChannelProp" class="ChannelProperty" version="1">
													<prop name="ChannelIdx">2</prop>
												</obj>
											</obj>
											<obj name="PropertyObject" class="TargetName" version="4">
												<prop name="PropertyTypeName">Target Name</prop>
												<prop name="Position">2</prop>
												<prop name="IsDefault">1</prop>
												<obj name="ChannelProp" class="ChannelProperty" version="1">
													<prop name="ChannelIdx">2</prop>
												</obj>
											</obj>
											<obj name="PropertyObject" class="RQTargetProperty" version="4">
												<prop name="PropertyTypeName">Target Type</prop>
												<prop name="Position">2</prop>
												<prop name="IsDefault">0</prop>
												<prop name="TargetType">dtNone</prop>
												<obj name="ChannelProp" class="ChannelProperty" version="1">
													<prop name="ChannelIdx">2</prop>
												</obj>
											</obj>
										</list>
									</obj>
									<obj name="item" class="PropertyList" version="1">
										<list name="emlist" count="12">
											<obj name="PropertyObject" class="RQSampleTargetProperty" version="4">
												<prop name="PropertyTypeName">Combined Sample and Target Type</prop>
												<prop name="Position">2</prop>
												<prop name="IsDefault">0</prop>
												<obj name="ChannelProp" class="ChannelProperty" version="1">
													<prop name="ChannelIdx">3</prop>
												</obj>
											</obj>
											<obj name="PropertyObject" class="QuantConcProperty" version="4">
												<prop name="PropertyTypeName">Concentration</prop>
												<prop name="Position">2</prop>
												<prop name="IsDefault">1</prop>
												<prop name="Concentration">0</prop>
												<obj name="ChannelProp" class="ChannelProperty" version="1">
													<prop name="ChannelIdx">3</prop>
												</obj>
												<prop name="ReadOnly">1</prop>
											</obj>
											<obj name="PropertyObject" class="QuantCpHighProp" version="4">
												<prop name="PropertyTypeName">Cp High</prop>
												<prop name="Position">2</prop>
												<prop name="IsDefault">1</prop>
												<prop name="CpRangeHigh">0</prop>
												<obj name="ChannelProp" class="ChannelProperty" version="1">
													<prop name="ChannelIdx">3</prop>
												</obj>
												<prop name="ReadOnly">1</prop>
											</obj>
											<obj name="PropertyObject" class="QuantCpLowProp" version="4">
												<prop name="PropertyTypeName">Cp Low</prop>
												<prop name="Position">2</prop>
												<prop name="IsDefault">1</prop>
												<prop name="CpRangeLow">0</prop>
												<obj name="ChannelProp" class="ChannelProperty" version="1">
													<prop name="ChannelIdx">3</prop>
												</obj>
												<prop name="ReadOnly">1</prop>
											</obj>
											<obj name="PropertyObject" class="RQEffProp" version="4">
												<prop name="PropertyTypeName">Efficiency</prop>
												<prop name="Position">2</prop>
												<prop name="IsDefault">1</prop>
												<prop name="Efficiency">2</prop>
												<obj name="ChannelProp" class="ChannelProperty" version="1">
													<prop name="ChannelIdx">3</prop>
												</obj>
											</obj>
											<obj name="PropertyObject" class="ChannelGenotype" version="4">
												<prop name="PropertyTypeName">Melt Geno Genotype</prop>
												<prop name="Position">2</prop>
												<prop name="IsDefault">1</prop>
												<prop name="ReadOnly">1</prop>
												<obj name="ChannelProp" class="ChannelProperty" version="1">
													<prop name="ChannelIdx">3</prop>
												</obj>
											</obj>
											<obj name="PropertyObject" class="GroupChannelTypeProp" version="4">
												<prop name="PropertyTypeName">Melt Geno Sample Type</prop>
												<prop name="Position">2</prop>
												<prop name="IsDefault">0</prop>
												<prop name="GroupSampleType">mstUnknown</prop>
												<obj name="ChannelProp" class="ChannelProperty" version="1">
													<prop name="ChannelIdx">3</prop>
												</obj>
											</obj>
											<obj name="PropertyObject" class="QuantSampleTypeProperty" version="4">
												<prop name="PropertyTypeName">Quantification Sample Type</prop>
												<prop name="Position">2</prop>
												<prop name="IsDefault">0</prop>
												<prop name="SampleType">qsUnknown</prop>
												<obj name="ChannelProp" class="ChannelProperty" version="1">
													<prop name="ChannelIdx">3</prop>
												</obj>
											</obj>
											<obj name="PropertyObject" class="ChannelGenotype" version="4">
												<prop name="PropertyTypeName">Scanning Genotype</prop>
												<prop name="Position">2</prop>
												<prop name="IsDefault">1</prop>
												<prop name="ReadOnly">1</prop>
												<obj name="ChannelProp" class="ChannelProperty" version="1">
													<prop name="ChannelIdx">3</prop>
												</obj>
											</obj>
											<obj name="PropertyObject" class="GroupChannelTypeProp" version="4">
												<prop name="PropertyTypeName">Scanning Sample Type</prop>
												<prop name="Position">2</prop>
												<prop name="IsDefault">0</prop>
												<prop name="GroupSampleType">mstUnknown</prop>
												<obj name="ChannelProp" class="ChannelProperty" version="1">
													<prop name="ChannelIdx">3</prop>
												</obj>
											</obj>
											<obj name="PropertyObject" class="TargetName" version="4">
												<prop name="PropertyTypeName">Target Name</prop>
												<prop name="Position">2</prop>
												<prop name="IsDefault">1</prop>
												<obj name="ChannelProp" class="ChannelProperty" version="1">
													<prop name="ChannelIdx">3</prop>
												</obj>
											</obj>
											<obj name="PropertyObject" class="RQTargetProperty" version="4">
												<prop name="PropertyTypeName">Target Type</prop>
												<prop name="Position">2</prop>
												<prop name="IsDefault">0</prop>
												<prop name="TargetType">dtNone</prop>
												<obj name="ChannelProp" class="ChannelProperty" version="1">
													<prop name="ChannelIdx">3</prop>
												</obj>
											</obj>
										</list>
									</obj>
								</list>
							</obj>
						</obj>
						<prop name="ChannelPropertyCount">4</prop>
						<prop name="ContainerPosition">2</prop>
						<prop name="HasSampleProperties">1</prop>
						<obj name="SampleProperties" class="PropertyList" version="1">
							<list name="emlist" count="14">
								<obj name="PropertyObject" class="SamplePrefColor" version="4">
									<prop name="PropertyTypeName">Color</prop>
									<prop name="Position">2</prop>
									<prop name="IsDefault">0</prop>
									<prop name="Color">$0030D700</prop>
								</obj>
								<obj name="PropertyObject" class="DominantChannelProp" version="4">
									<prop name="PropertyTypeName">Dominant Channel</prop>
									<prop name="Position">2</prop>
									<prop name="IsDefault">0</prop>
									<prop name="DominantChannel">0</prop>
								</obj>
								<obj name="PropertyObject" class="Genotype" version="4">
									<prop name="PropertyTypeName">EndPt Genotype</prop>
									<prop name="Position">2</prop>
									<prop name="IsDefault">1</prop>
									<prop name="ReadOnly">1</prop>
								</obj>
								<obj name="PropertyObject" class="GroupingSample" version="4">
									<prop name="PropertyTypeName">EndPt Sample Type</prop>
									<prop name="Position">2</prop>
									<prop name="IsDefault">0</prop>
									<prop name="GroupSampleType">mstUnknown</prop>
								</obj>
								<obj name="PropertyObject" class="SamplePrefLineStyle" version="4">
									<prop name="PropertyTypeName">Line Style</prop>
									<prop name="Position">2</prop>
									<prop name="IsDefault">0</prop>
									<prop name="LineStyle">psSolid</prop>
								</obj>
								<obj name="PropertyObject" class="GenSampleEditNotes" version="4">
									<prop name="PropertyTypeName">Notes</prop>
									<prop name="Position">2</prop>
									<prop name="IsDefault">1</prop>
								</obj>
								<obj name="PropertyObject" class="SamplePrefPointStyle" version="4">
									<prop name="PropertyTypeName">Point Style</prop>
									<prop name="Position">2</prop>
									<prop name="IsDefault">0</prop>
									<prop name="PointStyle">psNothing</prop>
								</obj>
								<obj name="PropertyObject" class="GenSampleEditPosition" version="4">
									<prop name="PropertyTypeName">Position</prop>
									<prop name="Position">2</prop>
									<prop name="IsDefault">1</prop>
								</obj>
								<obj name="PropertyObject" class="GenSampleEditReplicate" version="4">
									<prop name="PropertyTypeName">Replicate of</prop>
									<prop name="Position">2</prop>
									<prop name="IsDefault">1</prop>
									<prop name="ReplicateOf">-1</prop>
								</obj>
								<obj name="PropertyObject" class="HTCSampleID" version="4">
									<prop name="PropertyTypeName">Sample ID</prop>
									<prop name="Position">2</prop>
									<prop name="IsDefault">1</prop>
								</obj>
								<obj name="PropertyObject" class="GenSampleEditName" version="4">
									<prop name="PropertyTypeName">Sample Name</prop>
									<prop name="Position">2</prop>
									<prop name="IsDefault">1</prop>
									<prop name="name">Sample 3</prop>
								</obj>
								<obj name="PropertyObject" class="HTCSamplePrepNotes" version="4">
									<prop name="PropertyTypeName">Sample Prep Notes</prop>
									<prop name="Position">2</prop>
									<prop name="IsDefault">1</prop>
								</obj>
								<obj name="PropertyObject" class="GenSampleEditSubset" version="4">
									<prop name="PropertyTypeName">Subsets</prop>
									<prop name="Position">2</prop>
									<prop name="IsDefault">1</prop>
								</obj>
								<obj name="PropertyObject" class="SamplePrefWidth" version="5">
									<prop name="PropertyTypeName">Width</prop>
									<prop name="Position">2</prop>
									<prop name="IsDefault">1</prop>
									<prop name="Width">1</prop>
								</obj>
							</list>
						</obj>
					</obj>
					<obj name="item" class="SamplePropInfo" version="1">
						<obj name="ChannelProperties" class="ChanPropList" version="2">
							<obj name="ChannelProperties" class="EMList" version="1">
								<list name="emlist" count="4">
									<obj name="item" class="PropertyList" version="1">
										<list name="emlist" count="12">
											<obj name="PropertyObject" class="RQSampleTargetProperty" version="4">
												<prop name="PropertyTypeName">Combined Sample and Target Type</prop>
												<prop name="Position">3</prop>
												<prop name="IsDefault">0</prop>
												<obj name="ChannelProp" class="ChannelProperty" version="1">
													<prop name="ChannelIdx">0</prop>
												</obj>
											</obj>
											<obj name="PropertyObject" class="QuantConcProperty" version="4">
												<prop name="PropertyTypeName">Concentration</prop>
												<prop name="Position">3</prop>
												<prop name="IsDefault">1</prop>
												<prop name="Concentration">0</prop>
												<obj name="ChannelProp" class="ChannelProperty" version="1">
													<prop name="ChannelIdx">0</prop>
												</obj>
												<prop name="ReadOnly">1</prop>
											</obj>
											<obj name="PropertyObject" class="QuantCpHighProp" version="4">
												<prop name="PropertyTypeName">Cp High</prop>
												<prop name="Position">3</prop>
												<prop name="IsDefault">1</prop>
												<prop name="CpRangeHigh">0</prop>
												<obj name="ChannelProp" class="ChannelProperty" version="1">
													<prop name="ChannelIdx">0</prop>
												</obj>
												<prop name="ReadOnly">1</prop>
											</obj>
											<obj name="PropertyObject" class="QuantCpLowProp" version="4">
												<prop name="PropertyTypeName">Cp Low</prop>
												<prop name="Position">3</prop>
												<prop name="IsDefault">1</prop>
												<prop name="CpRangeLow">0</prop>
												<obj name="ChannelProp" class="ChannelProperty" version="1">
													<prop name="ChannelIdx">0</prop>
												</obj>
												<prop name="ReadOnly">1</prop>
											</obj>
											<obj name="PropertyObject" class="RQEffProp" version="4">
												<prop name="PropertyTypeName">Efficiency</prop>
												<prop name="Position">3</prop>
												<prop name="IsDefault">1</prop>
												<prop name="Efficiency">2</prop>
												<obj name="ChannelProp" class="ChannelProperty" version="1">
													<prop name="ChannelIdx">0</prop>
												</obj>
											</obj>
											<obj name="PropertyObject" class="ChannelGenotype" version="4">
												<prop name="PropertyTypeName">Melt Geno Genotype</prop>
												<prop name="Position">3</prop>
												<prop name="IsDefault">1</prop>
												<prop name="ReadOnly">1</prop>
												<obj name="ChannelProp" class="ChannelProperty" version="1">
													<prop name="ChannelIdx">0</prop>
												</obj>
											</obj>
											<obj name="PropertyObject" class="GroupChannelTypeProp" version="4">
												<prop name="PropertyTypeName">Melt Geno Sample Type</prop>
												<prop name="Position">3</prop>
												<prop name="IsDefault">0</prop>
												<prop name="GroupSampleType">mstUnknown</prop>
												<obj name="ChannelProp" class="ChannelProperty" version="1">
													<prop name="ChannelIdx">0</prop>
												</obj>
											</obj>
											<obj name="PropertyObject" class="QuantSampleTypeProperty" version="4">
												<prop name="PropertyTypeName">Quantification Sample Type</prop>
												<prop name="Position">3</prop>
												<prop name="IsDefault">0</prop>
												<prop name="SampleType">qsUnknown</prop>
												<obj name="ChannelProp" class="ChannelProperty" version="1">
													<prop name="ChannelIdx">0</prop>
												</obj>
											</obj>
											<obj name="PropertyObject" class="ChannelGenotype" version="4">
												<prop name="PropertyTypeName">Scanning Genotype</prop>
												<prop name="Position">3</prop>
												<prop name="IsDefault">1</prop>
												<prop name="ReadOnly">1</prop>
												<obj name="ChannelProp" class="ChannelProperty" version="1">
													<prop name="ChannelIdx">0</prop>
												</obj>
											</obj>
											<obj name="PropertyObject" class="GroupChannelTypeProp" version="4">
												<prop name="PropertyTypeName">Scanning Sample Type</prop>
												<prop name="Position">3</prop>
												<prop name="IsDefault">0</prop>
												<prop name="GroupSampleType">mstUnknown</prop>
												<obj name="ChannelProp" class="ChannelProperty" version="1">
													<prop name="ChannelIdx">0</prop>
												</obj>
											</obj>
											<obj name="PropertyObject" class="TargetName" version="4">
												<prop name="PropertyTypeName">Target Name</prop>
												<prop name="Position">3</prop>
												<prop name="IsDefault">1</prop>
												<obj name="ChannelProp" class="ChannelProperty" version="1">
													<prop name="ChannelIdx">0</prop>
												</obj>
											</obj>
											<obj name="PropertyObject" class="RQTargetProperty" version="4">
												<prop name="PropertyTypeName">Target Type</prop>
												<prop name="Position">3</prop>
												<prop name="IsDefault">0</prop>
												<prop name="TargetType">dtNone</prop>
												<obj name="ChannelProp" class="ChannelProperty" version="1">
													<prop name="ChannelIdx">0</prop>
												</obj>
											</obj>
										</list>
									</obj>
									<obj name="item" class="PropertyList" version="1">
										<list name="emlist" count="12">
											<obj name="PropertyObject" class="RQSampleTargetProperty" version="4">
												<prop name="PropertyTypeName">Combined Sample and Target Type</prop>
												<prop name="Position">3</prop>
												<prop name="IsDefault">0</prop>
												<obj name="ChannelProp" class="ChannelProperty" version="1">
													<prop name="ChannelIdx">1</prop>
												</obj>
											</obj>
											<obj name="PropertyObject" class="QuantConcProperty" version="4">
												<prop name="PropertyTypeName">Concentration</prop>
												<prop name="Position">3</prop>
												<prop name="IsDefault">1</prop>
												<prop name="Concentration">0</prop>
												<obj name="ChannelProp" class="ChannelProperty" version="1">
													<prop name="ChannelIdx">1</prop>
												</obj>
												<prop name="ReadOnly">1</prop>
											</obj>
											<obj name="PropertyObject" class="QuantCpHighProp" version="4">
												<prop name="PropertyTypeName">Cp High</prop>
												<prop name="Position">3</prop>
												<prop name="IsDefault">1</prop>
												<prop name="CpRangeHigh">0</prop>
												<obj name="ChannelProp" class="ChannelProperty" version="1">
													<prop name="ChannelIdx">1</prop>
												</obj>
												<prop name="ReadOnly">1</prop>
											</obj>
											<obj name="PropertyObject" class="QuantCpLowProp" version="4">
												<prop name="PropertyTypeName">Cp Low</prop>
												<prop name="Position">3</prop>
												<prop name="IsDefault">1</prop>
												<prop name="CpRangeLow">0</prop>
												<obj name="ChannelProp" class="ChannelProperty" version="1">
													<prop name="ChannelIdx">1</prop>
												</obj>
												<prop name="ReadOnly">1</prop>
											</obj>
											<obj name="PropertyObject" class="RQEffProp" version="4">
												<prop name="PropertyTypeName">Efficiency</prop>
												<prop name="Position">3</prop>
												<prop name="IsDefault">1</prop>
												<prop name="Efficiency">2</prop>
												<obj name="ChannelProp" class="ChannelProperty" version="1">
													<prop name="ChannelIdx">1</prop>
												</obj>
											</obj>
											<obj name="PropertyObject" class="ChannelGenotype" version="4">
												<prop name="PropertyTypeName">Melt Geno Genotype</prop>
												<prop name="Position">3</prop>
												<prop name="IsDefault">1</prop>
												<prop name="ReadOnly">1</prop>
												<obj name="ChannelProp" class="ChannelProperty" version="1">
													<prop name="ChannelIdx">1</prop>
												</obj>
											</obj>
											<obj name="PropertyObject" class="GroupChannelTypeProp" version="4">
												<prop name="PropertyTypeName">Melt Geno Sample Type</prop>
												<prop name="Position">3</prop>
												<prop name="IsDefault">0</prop>
												<prop name="GroupSampleType">mstUnknown</prop>
												<obj name="ChannelProp" class="ChannelProperty" version="1">
													<prop name="ChannelIdx">1</prop>
												</obj>
											</obj>
											<obj name="PropertyObject" class="QuantSampleTypeProperty" version="4">
												<prop name="PropertyTypeName">Quantification Sample Type</prop>
												<prop name="Position">3</prop>
												<prop name="IsDefault">0</prop>
												<prop name="SampleType">qsUnknown</prop>
												<obj name="ChannelProp" class="ChannelProperty" version="1">
													<prop name="ChannelIdx">1</prop>
												</obj>
											</obj>
											<obj name="PropertyObject" class="ChannelGenotype" version="4">
												<prop name="PropertyTypeName">Scanning Genotype</prop>
												<prop name="Position">3</prop>
												<prop name="IsDefault">1</prop>
												<prop name="ReadOnly">1</prop>
												<obj name="ChannelProp" class="ChannelProperty" version="1">
													<prop name="ChannelIdx">1</prop>
												</obj>
											</obj>
											<obj name="PropertyObject" class="GroupChannelTypeProp" version="4">
												<prop name="PropertyTypeName">Scanning Sample Type</prop>
												<prop name="Position">3</prop>
												<prop name="IsDefault">0</prop>
												<prop name="GroupSampleType">mstUnknown</prop>
												<obj name="ChannelProp" class="ChannelProperty" version="1">
													<prop name="ChannelIdx">1</prop>
												</obj>
											</obj>
											<obj name="PropertyObject" class="TargetName" version="4">
												<prop name="PropertyTypeName">Target Name</prop>
												<prop name="Position">3</prop>
												<prop name="IsDefault">1</prop>
												<obj name="ChannelProp" class="ChannelProperty" version="1">
													<prop name="ChannelIdx">1</prop>
												</obj>
											</obj>
											<obj name="PropertyObject" class="RQTargetProperty" version="4">
												<prop name="PropertyTypeName">Target Type</prop>
												<prop name="Position">3</prop>
												<prop name="IsDefault">0</prop>
												<prop name="TargetType">dtNone</prop>
												<obj name="ChannelProp" class="ChannelProperty" version="1">
													<prop name="ChannelIdx">1</prop>
												</obj>
											</obj>
										</list>
									</obj>
									<obj name="item" class="PropertyList" version="1">
										<list name="emlist" count="12">
											<obj name="PropertyObject" class="RQSampleTargetProperty" version="4">
												<prop name="PropertyTypeName">Combined Sample and Target Type</prop>
												<prop name="Position">3</prop>
												<prop name="IsDefault">0</prop>
												<obj name="ChannelProp" class="ChannelProperty" version="1">
													<prop name="ChannelIdx">2</prop>
												</obj>
											</obj>
											<obj name="PropertyObject" class="QuantConcProperty" version="4">
												<prop name="PropertyTypeName">Concentration</prop>
												<prop name="Position">3</prop>
												<prop name="IsDefault">1</prop>
												<prop name="Concentration">0</prop>
												<obj name="ChannelProp" class="ChannelProperty" version="1">
													<prop name="ChannelIdx">2</prop>
												</obj>
												<prop name="ReadOnly">1</prop>
											</obj>
											<obj name="PropertyObject" class="QuantCpHighProp" version="4">
												<prop name="PropertyTypeName">Cp High</prop>
												<prop name="Position">3</prop>
												<prop name="IsDefault">1</prop>
												<prop name="CpRangeHigh">0</prop>
												<obj name="ChannelProp" class="ChannelProperty" version="1">
													<prop name="ChannelIdx">2</prop>
												</obj>
												<prop name="ReadOnly">1</prop>
											</obj>
											<obj name="PropertyObject" class="QuantCpLowProp" version="4">
												<prop name="PropertyTypeName">Cp Low</prop>
												<prop name="Position">3</prop>
												<prop name="IsDefault">1</prop>
												<prop name="CpRangeLow">0</prop>
												<obj name="ChannelProp" class="ChannelProperty" version="1">
													<prop name="ChannelIdx">2</prop>
												</obj>
												<prop name="ReadOnly">1</prop>
											</obj>
											<obj name="PropertyObject" class="RQEffProp" version="4">
												<prop name="PropertyTypeName">Efficiency</prop>
												<prop name="Position">3</prop>
												<prop name="IsDefault">1</prop>
												<prop name="Efficiency">2</prop>
												<obj name="ChannelProp" class="ChannelProperty" version="1">
													<prop name="ChannelIdx">2</prop>
												</obj>
											</obj>
											<obj name="PropertyObject" class="ChannelGenotype" version="4">
												<prop name="PropertyTypeName">Melt Geno Genotype</prop>
												<prop name="Position">3</prop>
												<prop name="IsDefault">1</prop>
												<prop name="ReadOnly">1</prop>
												<obj name="ChannelProp" class="ChannelProperty" version="1">
													<prop name="ChannelIdx">2</prop>
												</obj>
											</obj>
											<obj name="PropertyObject" class="GroupChannelTypeProp" version="4">
												<prop name="PropertyTypeName">Melt Geno Sample Type</prop>
												<prop name="Position">3</prop>
												<prop name="IsDefault">0</prop>
												<prop name="GroupSampleType">mstUnknown</prop>
												<obj name="ChannelProp" class="ChannelProperty" version="1">
													<prop name="ChannelIdx">2</prop>
												</obj>
											</obj>
											<obj name="PropertyObject" class="QuantSampleTypeProperty" version="4">
												<prop name="PropertyTypeName">Quantification Sample Type</prop>
												<prop name="Position">3</prop>
												<prop name="IsDefault">0</prop>
												<prop name="SampleType">qsUnknown</prop>
												<obj name="ChannelProp" class="ChannelProperty" version="1">
													<prop name="ChannelIdx">2</prop>
												</obj>
											</obj>
											<obj name="PropertyObject" class="ChannelGenotype" version="4">
												<prop name="PropertyTypeName">Scanning Genotype</prop>
												<prop name="Position">3</prop>
												<prop name="IsDefault">1</prop>
												<prop name="ReadOnly">1</prop>
												<obj name="ChannelProp" class="ChannelProperty" version="1">
													<prop name="ChannelIdx">2</prop>
												</obj>
											</obj>
											<obj name="PropertyObject" class="GroupChannelTypeProp" version="4">
												<prop name="PropertyTypeName">Scanning Sample Type</prop>
												<prop name="Position">3</prop>
												<prop name="IsDefault">0</prop>
												<prop name="GroupSampleType">mstUnknown</prop>
												<obj name="ChannelProp" class="ChannelProperty" version="1">
													<prop name="ChannelIdx">2</prop>
												</obj>
											</obj>
											<obj name="PropertyObject" class="TargetName" version="4">
												<prop name="PropertyTypeName">Target Name</prop>
												<prop name="Position">3</prop>
												<prop name="IsDefault">1</prop>
												<obj name="ChannelProp" class="ChannelProperty" version="1">
													<prop name="ChannelIdx">2</prop>
												</obj>
											</obj>
											<obj name="PropertyObject" class="RQTargetProperty" version="4">
												<prop name="PropertyTypeName">Target Type</prop>
												<prop name="Position">3</prop>
												<prop name="IsDefault">0</prop>
												<prop name="TargetType">dtNone</prop>
												<obj name="ChannelProp" class="ChannelProperty" version="1">
													<prop name="ChannelIdx">2</prop>
												</obj>
											</obj>
										</list>
									</obj>
									<obj name="item" class="PropertyList" version="1">
										<list name="emlist" count="12">
											<obj name="PropertyObject" class="RQSampleTargetProperty" version="4">
												<prop name="PropertyTypeName">Combined Sample and Target Type</prop>
												<prop name="Position">3</prop>
												<prop name="IsDefault">0</prop>
												<obj name="ChannelProp" class="ChannelProperty" version="1">
													<prop name="ChannelIdx">3</prop>
												</obj>
											</obj>
											<obj name="PropertyObject" class="QuantConcProperty" version="4">
												<prop name="PropertyTypeName">Concentration</prop>
												<prop name="Position">3</prop>
												<prop name="IsDefault">1</prop>
												<prop name="Concentration">0</prop>
												<obj name="ChannelProp" class="ChannelProperty" version="1">
													<prop name="ChannelIdx">3</prop>
												</obj>
												<prop name="ReadOnly">1</prop>
											</obj>
											<obj name="PropertyObject" class="QuantCpHighProp" version="4">
												<prop name="PropertyTypeName">Cp High</prop>
												<prop name="Position">3</prop>
												<prop name="IsDefault">1</prop>
												<prop name="CpRangeHigh">0</prop>
												<obj name="ChannelProp" class="ChannelProperty" version="1">
													<prop name="ChannelIdx">3</prop>
												</obj>
												<prop name="ReadOnly">1</prop>
											</obj>
											<obj name="PropertyObject" class="QuantCpLowProp" version="4">
												<prop name="PropertyTypeName">Cp Low</prop>
												<prop name="Position">3</prop>
												<prop name="IsDefault">1</prop>
												<prop name="CpRangeLow">0</prop>
												<obj name="ChannelProp" class="ChannelProperty" version="1">
													<prop name="ChannelIdx">3</prop>
												</obj>
												<prop name="ReadOnly">1</prop>
											</obj>
											<obj name="PropertyObject" class="RQEffProp" version="4">
												<prop name="PropertyTypeName">Efficiency</prop>
												<prop name="Position">3</prop>
												<prop name="IsDefault">1</prop>
												<prop name="Efficiency">2</prop>
												<obj name="ChannelProp" class="ChannelProperty" version="1">
													<prop name="ChannelIdx">3</prop>
												</obj>
											</obj>
											<obj name="PropertyObject" class="ChannelGenotype" version="4">
												<prop name="PropertyTypeName">Melt Geno Genotype</prop>
												<prop name="Position">3</prop>
												<prop name="IsDefault">1</prop>
												<prop name="ReadOnly">1</prop>
												<obj name="ChannelProp" class="ChannelProperty" version="1">
													<prop name="ChannelIdx">3</prop>
												</obj>
											</obj>
											<obj name="PropertyObject" class="GroupChannelTypeProp" version="4">
												<prop name="PropertyTypeName">Melt Geno Sample Type</prop>
												<prop name="Position">3</prop>
												<prop name="IsDefault">0</prop>
												<prop name="GroupSampleType">mstUnknown</prop>
												<obj name="ChannelProp" class="ChannelProperty" version="1">
													<prop name="ChannelIdx">3</prop>
												</obj>
											</obj>
											<obj name="PropertyObject" class="QuantSampleTypeProperty" version="4">
												<prop name="PropertyTypeName">Quantification Sample Type</prop>
												<prop name="Position">3</prop>
												<prop name="IsDefault">0</prop>
												<prop name="SampleType">qsUnknown</prop>
												<obj name="ChannelProp" class="ChannelProperty" version="1">
													<prop name="ChannelIdx">3</prop>
												</obj>
											</obj>
											<obj name="PropertyObject" class="ChannelGenotype" version="4">
												<prop name="PropertyTypeName">Scanning Genotype</prop>
												<prop name="Position">3</prop>
												<prop name="IsDefault">1</prop>
												<prop name="ReadOnly">1</prop>
												<obj name="ChannelProp" class="ChannelProperty" version="1">
													<prop name="ChannelIdx">3</prop>
												</obj>
											</obj>
											<obj name="PropertyObject" class="GroupChannelTypeProp" version="4">
												<prop name="PropertyTypeName">Scanning Sample Type</prop>
												<prop name="Position">3</prop>
												<prop name="IsDefault">0</prop>
												<prop name="GroupSampleType">mstUnknown</prop>
												<obj name="ChannelProp" class="ChannelProperty" version="1">
													<prop name="ChannelIdx">3</prop>
												</obj>
											</obj>
											<obj name="PropertyObject" class="TargetName" version="4">
												<prop name="PropertyTypeName">Target Name</prop>
												<prop name="Position">3</prop>
												<prop name="IsDefault">1</prop>
												<obj name="ChannelProp" class="ChannelProperty" version="1">
													<prop name="ChannelIdx">3</prop>
												</obj>
											</obj>
											<obj name="PropertyObject" class="RQTargetProperty" version="4">
												<prop name="PropertyTypeName">Target Type</prop>
												<prop name="Position">3</prop>
												<prop name="IsDefault">0</prop>
												<prop name="TargetType">dtNone</prop>
												<obj name="ChannelProp" class="ChannelProperty" version="1">
													<prop name="ChannelIdx">3</prop>
												</obj>
											</obj>
										</list>
									</obj>
								</list>
							</obj>
						</obj>
						<prop name="ChannelPropertyCount">4</prop>
						<prop name="ContainerPosition">3</prop>
						<prop name="HasSampleProperties">1</prop>
						<obj name="SampleProperties" class="PropertyList" version="1">
							<list name="emlist" count="14">
								<obj name="PropertyObject" class="SamplePrefColor" version="4">
									<prop name="PropertyTypeName">Color</prop>
									<prop name="Position">3</prop>
									<prop name="IsDefault">0</prop>
									<prop name="Color">clFuchsia</prop>
								</obj>
								<obj name="PropertyObject" class="DominantChannelProp" version="4">
									<prop name="PropertyTypeName">Dominant Channel</prop>
									<prop name="Position">3</prop>
									<prop name="IsDefault">0</prop>
									<prop name="DominantChannel">0</prop>
								</obj>
								<obj name="PropertyObject" class="Genotype" version="4">
									<prop name="PropertyTypeName">EndPt Genotype</prop>
									<prop name="Position">3</prop>
									<prop name="IsDefault">1</prop>
									<prop name="ReadOnly">1</prop>
								</obj>
								<obj name="PropertyObject" class="GroupingSample" version="4">
									<prop name="PropertyTypeName">EndPt Sample Type</prop>
									<prop name="Position">3</prop>
									<prop name="IsDefault">0</prop>
									<prop name="GroupSampleType">mstUnknown</prop>
								</obj>
								<obj name="PropertyObject" class="SamplePrefLineStyle" version="4">
									<prop name="PropertyTypeName">Line Style</prop>
									<prop name="Position">3</prop>
									<prop name="IsDefault">0</prop>
									<prop name="LineStyle">psSolid</prop>
								</obj>
								<obj name="PropertyObject" class="GenSampleEditNotes" version="4">
									<prop name="PropertyTypeName">Notes</prop>
									<prop name="Position">3</prop>
									<prop name="IsDefault">1</prop>
								</obj>
								<obj name="PropertyObject" class="SamplePrefPointStyle" version="4">
									<prop name="PropertyTypeName">Point Style</prop>
									<prop name="Position">3</prop>
									<prop name="IsDefault">0</prop>
									<prop name="PointStyle">psNothing</prop>
								</obj>
								<obj name="PropertyObject" class="GenSampleEditPosition" version="4">
									<prop name="PropertyTypeName">Position</prop>
									<prop name="Position">3</prop>
									<prop name="IsDefault">1</prop>
								</obj>
								<obj name="PropertyObject" class="GenSampleEditReplicate" version="4">
									<prop name="PropertyTypeName">Replicate of</prop>
									<prop name="Position">3</prop>
									<prop name="IsDefault">1</prop>
									<prop name="ReplicateOf">-1</prop>
								</obj>
								<obj name="PropertyObject" class="HTCSampleID" version="4">
									<prop name="PropertyTypeName">Sample ID</prop>
									<prop name="Position">3</prop>
									<prop name="IsDefault">1</prop>
								</obj>
								<obj name="PropertyObject" class="GenSampleEditName" version="4">
									<prop name="PropertyTypeName">Sample Name</prop>
									<prop name="Position">3</prop>
									<prop name="IsDefault">1</prop>
									<prop name="name">Sample 4</prop>
								</obj>
								<obj name="PropertyObject" class="HTCSamplePrepNotes" version="4">
									<prop name="PropertyTypeName">Sample Prep Notes</prop>
									<prop name="Position">3</prop>
									<prop name="IsDefault">1</prop>
								</obj>
								<obj name="PropertyObject" class="GenSampleEditSubset" version="4">
									<prop name="PropertyTypeName">Subsets</prop>
									<prop name="Position">3</prop>
									<prop name="IsDefault">1</prop>
								</obj>
								<obj name="PropertyObject" class="SamplePrefWidth" version="5">
									<prop name="PropertyTypeName">Width</prop>
									<prop name="Position">3</prop>
									<prop name="IsDefault">1</prop>
									<prop name="Width">1</prop>
								</obj>
							</list>
						</obj>
					</obj>
					<obj name="item" class="SamplePropInfo" version="1">
						<obj name="ChannelProperties" class="ChanPropList" version="2">
							<obj name="ChannelProperties" class="EMList" version="1">
								<list name="emlist" count="4">
									<obj name="item" class="PropertyList" version="1">
										<list name="emlist" count="12">
											<obj name="PropertyObject" class="RQSampleTargetProperty" version="4">
												<prop name="PropertyTypeName">Combined Sample and Target Type</prop>
												<prop name="Position">4</prop>
												<prop name="IsDefault">0</prop>
												<obj name="ChannelProp" class="ChannelProperty" version="1">
													<prop name="ChannelIdx">0</prop>
												</obj>
											</obj>
											<obj name="PropertyObject" class="QuantConcProperty" version="4">
												<prop name="PropertyTypeName">Concentration</prop>
												<prop name="Position">4</prop>
												<prop name="IsDefault">1</prop>
												<prop name="Concentration">0</prop>
												<obj name="ChannelProp" class="ChannelProperty" version="1">
													<prop name="ChannelIdx">0</prop>
												</obj>
												<prop name="ReadOnly">1</prop>
											</obj>
											<obj name="PropertyObject" class="QuantCpHighProp" version="4">
												<prop name="PropertyTypeName">Cp High</prop>
												<prop name="Position">4</prop>
												<prop name="IsDefault">1</prop>
												<prop name="CpRangeHigh">0</prop>
												<obj name="ChannelProp" class="ChannelProperty" version="1">
													<prop name="ChannelIdx">0</prop>
												</obj>
												<prop name="ReadOnly">1</prop>
											</obj>
											<obj name="PropertyObject" class="QuantCpLowProp" version="4">
												<prop name="PropertyTypeName">Cp Low</prop>
												<prop name="Position">4</prop>
												<prop name="IsDefault">1</prop>
												<prop name="CpRangeLow">0</prop>
												<obj name="ChannelProp" class="ChannelProperty" version="1">
													<prop name="ChannelIdx">0</prop>
												</obj>
												<prop name="ReadOnly">1</prop>
											</obj>
											<obj name="PropertyObject" class="RQEffProp" version="4">
												<prop name="PropertyTypeName">Efficiency</prop>
												<prop name="Position">4</prop>
												<prop name="IsDefault">1</prop>
												<prop name="Efficiency">2</prop>
												<obj name="ChannelProp" class="ChannelProperty" version="1">
													<prop name="ChannelIdx">0</prop>
												</obj>
											</obj>
											<obj name="PropertyObject" class="ChannelGenotype" version="4">
												<prop name="PropertyTypeName">Melt Geno Genotype</prop>
												<prop name="Position">4</prop>
												<prop name="IsDefault">1</prop>
												<prop name="ReadOnly">1</prop>
												<obj name="ChannelProp" class="ChannelProperty" version="1">
													<prop name="ChannelIdx">0</prop>
												</obj>
											</obj>
											<obj name="PropertyObject" class="GroupChannelTypeProp" version="4">
												<prop name="PropertyTypeName">Melt Geno Sample Type</prop>
												<prop name="Position">4</prop>
												<prop name="IsDefault">0</prop>
												<prop name="GroupSampleType">mstUnknown</prop>
												<obj name="ChannelProp" class="ChannelProperty" version="1">
													<prop name="ChannelIdx">0</prop>
												</obj>
											</obj>
											<obj name="PropertyObject" class="QuantSampleTypeProperty" version="4">
												<prop name="PropertyTypeName">Quantification Sample Type</prop>
												<prop name="Position">4</prop>
												<prop name="IsDefault">0</prop>
												<prop name="SampleType">qsUnknown</prop>
												<obj name="ChannelProp" class="ChannelProperty" version="1">
													<prop name="ChannelIdx">0</prop>
												</obj>
											</obj>
											<obj name="PropertyObject" class="ChannelGenotype" version="4">
												<prop name="PropertyTypeName">Scanning Genotype</prop>
												<prop name="Position">4</prop>
												<prop name="IsDefault">1</prop>
												<prop name="ReadOnly">1</prop>
												<obj name="ChannelProp" class="ChannelProperty" version="1">
													<prop name="ChannelIdx">0</prop>
												</obj>
											</obj>
											<obj name="PropertyObject" class="GroupChannelTypeProp" version="4">
												<prop name="PropertyTypeName">Scanning Sample Type</prop>
												<prop name="Position">4</prop>
												<prop name="IsDefault">0</prop>
												<prop name="GroupSampleType">mstUnknown</prop>
												<obj name="ChannelProp" class="ChannelProperty" version="1">
													<prop name="ChannelIdx">0</prop>
												</obj>
											</obj>
											<obj name="PropertyObject" class="TargetName" version="4">
												<prop name="PropertyTypeName">Target Name</prop>
												<prop name="Position">4</prop>
												<prop name="IsDefault">1</prop>
												<obj name="ChannelProp" class="ChannelProperty" version="1">
													<prop name="ChannelIdx">0</prop>
												</obj>
											</obj>
											<obj name="PropertyObject" class="RQTargetProperty" version="4">
												<prop name="PropertyTypeName">Target Type</prop>
												<prop name="Position">4</prop>
												<prop name="IsDefault">0</prop>
												<prop name="TargetType">dtNone</prop>
												<obj name="ChannelProp" class="ChannelProperty" version="1">
													<prop name="ChannelIdx">0</prop>
												</obj>
											</obj>
										</list>
									</obj>
									<obj name="item" class="PropertyList" version="1">
										<list name="emlist" count="12">
											<obj name="PropertyObject" class="RQSampleTargetProperty" version="4">
												<prop name="PropertyTypeName">Combined Sample and Target Type</prop>
												<prop name="Position">4</prop>
												<prop name="IsDefault">0</prop>
												<obj name="ChannelProp" class="ChannelProperty" version="1">
													<prop name="ChannelIdx">1</prop>
												</obj>
											</obj>
											<obj name="PropertyObject" class="QuantConcProperty" version="4">
												<prop name="PropertyTypeName">Concentration</prop>
												<prop name="Position">4</prop>
												<prop name="IsDefault">1</prop>
												<prop name="Concentration">0</prop>
												<obj name="ChannelProp" class="ChannelProperty" version="1">
													<prop name="ChannelIdx">1</prop>
												</obj>
												<prop name="ReadOnly">1</prop>
											</obj>
											<obj name="PropertyObject" class="QuantCpHighProp" version="4">
												<prop name="PropertyTypeName">Cp High</prop>
												<prop name="Position">4</prop>
												<prop name="IsDefault">1</prop>
												<prop name="CpRangeHigh">0</prop>
												<obj name="ChannelProp" class="ChannelProperty" version="1">
													<prop name="ChannelIdx">1</prop>
												</obj>
												<prop name="ReadOnly">1</prop>
											</obj>
											<obj name="PropertyObject" class="QuantCpLowProp" version="4">
												<prop name="PropertyTypeName">Cp Low</prop>
												<prop name="Position">4</prop>
												<prop name="IsDefault">1</prop>
												<prop name="CpRangeLow">0</prop>
												<obj name="ChannelProp" class="ChannelProperty" version="1">
													<prop name="ChannelIdx">1</prop>
												</obj>
												<prop name="ReadOnly">1</prop>
											</obj>
											<obj name="PropertyObject" class="RQEffProp" version="4">
												<prop name="PropertyTypeName">Efficiency</prop>
												<prop name="Position">4</prop>
												<prop name="IsDefault">1</prop>
												<prop name="Efficiency">2</prop>
												<obj name="ChannelProp" class="ChannelProperty" version="1">
													<prop name="ChannelIdx">1</prop>
												</obj>
											</obj>
											<obj name="PropertyObject" class="ChannelGenotype" version="4">
												<prop name="PropertyTypeName">Melt Geno Genotype</prop>
												<prop name="Position">4</prop>
												<prop name="IsDefault">1</prop>
												<prop name="ReadOnly">1</prop>
												<obj name="ChannelProp" class="ChannelProperty" version="1">
													<prop name="ChannelIdx">1</prop>
												</obj>
											</obj>
											<obj name="PropertyObject" class="GroupChannelTypeProp" version="4">
												<prop name="PropertyTypeName">Melt Geno Sample Type</prop>
												<prop name="Position">4</prop>
												<prop name="IsDefault">0</prop>
												<prop name="GroupSampleType">mstUnknown</prop>
												<obj name="ChannelProp" class="ChannelProperty" version="1">
													<prop name="ChannelIdx">1</prop>
												</obj>
											</obj>
											<obj name="PropertyObject" class="QuantSampleTypeProperty" version="4">
												<prop name="PropertyTypeName">Quantification Sample Type</prop>
												<prop name="Position">4</prop>
												<prop name="IsDefault">0</prop>
												<prop name="SampleType">qsUnknown</prop>
												<obj name="ChannelProp" class="ChannelProperty" version="1">
													<prop name="ChannelIdx">1</prop>
												</obj>
											</obj>
											<obj name="PropertyObject" class="ChannelGenotype" version="4">
												<prop name="PropertyTypeName">Scanning Genotype</prop>
												<prop name="Position">4</prop>
												<prop name="IsDefault">1</prop>
												<prop name="ReadOnly">1</prop>
												<obj name="ChannelProp" class="ChannelProperty" version="1">
													<prop name="ChannelIdx">1</prop>
												</obj>
											</obj>
											<obj name="PropertyObject" class="GroupChannelTypeProp" version="4">
												<prop name="PropertyTypeName">Scanning Sample Type</prop>
												<prop name="Position">4</prop>
												<prop name="IsDefault">0</prop>
												<prop name="GroupSampleType">mstUnknown</prop>
												<obj name="ChannelProp" class="ChannelProperty" version="1">
													<prop name="ChannelIdx">1</prop>
												</obj>
											</obj>
											<obj name="PropertyObject" class="TargetName" version="4">
												<prop name="PropertyTypeName">Target Name</prop>
												<prop name="Position">4</prop>
												<prop name="IsDefault">1</prop>
												<obj name="ChannelProp" class="ChannelProperty" version="1">
													<prop name="ChannelIdx">1</prop>
												</obj>
											</obj>
											<obj name="PropertyObject" class="RQTargetProperty" version="4">
												<prop name="PropertyTypeName">Target Type</prop>
												<prop name="Position">4</prop>
												<prop name="IsDefault">0</prop>
												<prop name="TargetType">dtNone</prop>
												<obj name="ChannelProp" class="ChannelProperty" version="1">
													<prop name="ChannelIdx">1</prop>
												</obj>
											</obj>
										</list>
									</obj>
									<obj name="item" class="PropertyList" version="1">
										<list name="emlist" count="12">
											<obj name="PropertyObject" class="RQSampleTargetProperty" version="4">
												<prop name="PropertyTypeName">Combined Sample and Target Type</prop>
												<prop name="Position">4</prop>
												<prop name="IsDefault">0</prop>
												<obj name="ChannelProp" class="ChannelProperty" version="1">
													<prop name="ChannelIdx">2</prop>
												</obj>
											</obj>
											<obj name="PropertyObject" class="QuantConcProperty" version="4">
												<prop name="PropertyTypeName">Concentration</prop>
												<prop name="Position">4</prop>
												<prop name="IsDefault">1</prop>
												<prop name="Concentration">0</prop>
												<obj name="ChannelProp" class="ChannelProperty" version="1">
													<prop name="ChannelIdx">2</prop>
												</obj>
												<prop name="ReadOnly">1</prop>
											</obj>
											<obj name="PropertyObject" class="QuantCpHighProp" version="4">
												<prop name="PropertyTypeName">Cp High</prop>
												<prop name="Position">4</prop>
												<prop name="IsDefault">1</prop>
												<prop name="CpRangeHigh">0</prop>
												<obj name="ChannelProp" class="ChannelProperty" version="1">
													<prop name="ChannelIdx">2</prop>
												</obj>
												<prop name="ReadOnly">1</prop>
											</obj>
											<obj name="PropertyObject" class="QuantCpLowProp" version="4">
												<prop name="PropertyTypeName">Cp Low</prop>
												<prop name="Position">4</prop>
												<prop name="IsDefault">1</prop>
												<prop name="CpRangeLow">0</prop>
												<obj name="ChannelProp" class="ChannelProperty" version="1">
													<prop name="ChannelIdx">2</prop>
												</obj>
												<prop name="ReadOnly">1</prop>
											</obj>
											<obj name="PropertyObject" class="RQEffProp" version="4">
												<prop name="PropertyTypeName">Efficiency</prop>
												<prop name="Position">4</prop>
												<prop name="IsDefault">1</prop>
												<prop name="Efficiency">2</prop>
												<obj name="ChannelProp" class="ChannelProperty" version="1">
													<prop name="ChannelIdx">2</prop>
												</obj>
											</obj>
											<obj name="PropertyObject" class="ChannelGenotype" version="4">
												<prop name="PropertyTypeName">Melt Geno Genotype</prop>
												<prop name="Position">4</prop>
												<prop name="IsDefault">1</prop>
												<prop name="ReadOnly">1</prop>
												<obj name="ChannelProp" class="ChannelProperty" version="1">
													<prop name="ChannelIdx">2</prop>
												</obj>
											</obj>
											<obj name="PropertyObject" class="GroupChannelTypeProp" version="4">
												<prop name="PropertyTypeName">Melt Geno Sample Type</prop>
												<prop name="Position">4</prop>
												<prop name="IsDefault">0</prop>
												<prop name="GroupSampleType">mstUnknown</prop>
												<obj name="ChannelProp" class="ChannelProperty" version="1">
													<prop name="ChannelIdx">2</prop>
												</obj>
											</obj>
											<obj name="PropertyObject" class="QuantSampleTypeProperty" version="4">
												<prop name="PropertyTypeName">Quantification Sample Type</prop>
												<prop name="Position">4</prop>
												<prop name="IsDefault">0</prop>
												<prop name="SampleType">qsUnknown</prop>
												<obj name="ChannelProp" class="ChannelProperty" version="1">
													<prop name="ChannelIdx">2</prop>
												</obj>
											</obj>
											<obj name="PropertyObject" class="ChannelGenotype" version="4">
												<prop name="PropertyTypeName">Scanning Genotype</prop>
												<prop name="Position">4</prop>
												<prop name="IsDefault">1</prop>
												<prop name="ReadOnly">1</prop>
												<obj name="ChannelProp" class="ChannelProperty" version="1">
													<prop name="ChannelIdx">2</prop>
												</obj>
											</obj>
											<obj name="PropertyObject" class="GroupChannelTypeProp" version="4">
												<prop name="PropertyTypeName">Scanning Sample Type</prop>
												<prop name="Position">4</prop>
												<prop name="IsDefault">0</prop>
												<prop name="GroupSampleType">mstUnknown</prop>
												<obj name="ChannelProp" class="ChannelProperty" version="1">
													<prop name="ChannelIdx">2</prop>
												</obj>
											</obj>
											<obj name="PropertyObject" class="TargetName" version="4">
												<prop name="PropertyTypeName">Target Name</prop>
												<prop name="Position">4</prop>
												<prop name="IsDefault">1</prop>
												<obj name="ChannelProp" class="ChannelProperty" version="1">
													<prop name="ChannelIdx">2</prop>
												</obj>
											</obj>
											<obj name="PropertyObject" class="RQTargetProperty" version="4">
												<prop name="PropertyTypeName">Target Type</prop>
												<prop name="Position">4</prop>
												<prop name="IsDefault">0</prop>
												<prop name="TargetType">dtNone</prop>
												<obj name="ChannelProp" class="ChannelProperty" version="1">
													<prop name="ChannelIdx">2</prop>
												</obj>
											</obj>
										</list>
									</obj>
									<obj name="item" class="PropertyList" version="1">
										<list name="emlist" count="12">
											<obj name="PropertyObject" class="RQSampleTargetProperty" version="4">
												<prop name="PropertyTypeName">Combined Sample and Target Type</prop>
												<prop name="Position">4</prop>
												<prop name="IsDefault">0</prop>
												<obj name="ChannelProp" class="ChannelProperty" version="1">
													<prop name="ChannelIdx">3</prop>
												</obj>
											</obj>
											<obj name="PropertyObject" class="QuantConcProperty" version="4">
												<prop name="PropertyTypeName">Concentration</prop>
												<prop name="Position">4</prop>
												<prop name="IsDefault">1</prop>
												<prop name="Concentration">0</prop>
												<obj name="ChannelProp" class="ChannelProperty" version="1">
													<prop name="ChannelIdx">3</prop>
												</obj>
												<prop name="ReadOnly">1</prop>
											</obj>
											<obj name="PropertyObject" class="QuantCpHighProp" version="4">
												<prop name="PropertyTypeName">Cp High</prop>
												<prop name="Position">4</prop>
												<prop name="IsDefault">1</prop>
												<prop name="CpRangeHigh">0</prop>
												<obj name="ChannelProp" class="ChannelProperty" version="1">
													<prop name="ChannelIdx">3</prop>
												</obj>
												<prop name="ReadOnly">1</prop>
											</obj>
											<obj name="PropertyObject" class="QuantCpLowProp" version="4">
												<prop name="PropertyTypeName">Cp Low</prop>
												<prop name="Position">4</prop>
												<prop name="IsDefault">1</prop>
												<prop name="CpRangeLow">0</prop>
												<obj name="ChannelProp" class="ChannelProperty" version="1">
													<prop name="ChannelIdx">3</prop>
												</obj>
												<prop name="ReadOnly">1</prop>
											</obj>
											<obj name="PropertyObject" class="RQEffProp" version="4">
												<prop name="PropertyTypeName">Efficiency</prop>
												<prop name="Position">4</prop>
												<prop name="IsDefault">1</prop>
												<prop name="Efficiency">2</prop>
												<obj name="ChannelProp" class="ChannelProperty" version="1">
													<prop name="ChannelIdx">3</prop>
												</obj>
											</obj>
											<obj name="PropertyObject" class="ChannelGenotype" version="4">
												<prop name="PropertyTypeName">Melt Geno Genotype</prop>
												<prop name="Position">4</prop>
												<prop name="IsDefault">1</prop>
												<prop name="ReadOnly">1</prop>
												<obj name="ChannelProp" class="ChannelProperty" version="1">
													<prop name="ChannelIdx">3</prop>
												</obj>
											</obj>
											<obj name="PropertyObject" class="GroupChannelTypeProp" version="4">
												<prop name="PropertyTypeName">Melt Geno Sample Type</prop>
												<prop name="Position">4</prop>
												<prop name="IsDefault">0</prop>
												<prop name="GroupSampleType">mstUnknown</prop>
												<obj name="ChannelProp" class="ChannelProperty" version="1">
													<prop name="ChannelIdx">3</prop>
												</obj>
											</obj>
											<obj name="PropertyObject" class="QuantSampleTypeProperty" version="4">
												<prop name="PropertyTypeName">Quantification Sample Type</prop>
												<prop name="Position">4</prop>
												<prop name="IsDefault">0</prop>
												<prop name="SampleType">qsUnknown</prop>
												<obj name="ChannelProp" class="ChannelProperty" version="1">
													<prop name="ChannelIdx">3</prop>
												</obj>
											</obj>
											<obj name="PropertyObject" class="ChannelGenotype" version="4">
												<prop name="PropertyTypeName">Scanning Genotype</prop>
												<prop name="Position">4</prop>
												<prop name="IsDefault">1</prop>
												<prop name="ReadOnly">1</prop>
												<obj name="ChannelProp" class="ChannelProperty" version="1">
													<prop name="ChannelIdx">3</prop>
												</obj>
											</obj>
											<obj name="PropertyObject" class="GroupChannelTypeProp" version="4">
												<prop name="PropertyTypeName">Scanning Sample Type</prop>
												<prop name="Position">4</prop>
												<prop name="IsDefault">0</prop>
												<prop name="GroupSampleType">mstUnknown</prop>
												<obj name="ChannelProp" class="ChannelProperty" version="1">
													<prop name="ChannelIdx">3</prop>
												</obj>
											</obj>
											<obj name="PropertyObject" class="TargetName" version="4">
												<prop name="PropertyTypeName">Target Name</prop>
												<prop name="Position">4</prop>
												<prop name="IsDefault">1</prop>
												<obj name="ChannelProp" class="ChannelProperty" version="1">
													<prop name="ChannelIdx">3</prop>
												</obj>
											</obj>
											<obj name="PropertyObject" class="RQTargetProperty" version="4">
												<prop name="PropertyTypeName">Target Type</prop>
												<prop name="Position">4</prop>
												<prop name="IsDefault">0</prop>
												<prop name="TargetType">dtNone</prop>
												<obj name="ChannelProp" class="ChannelProperty" version="1">
													<prop name="ChannelIdx">3</prop>
												</obj>
											</obj>
										</list>
									</obj>
								</list>
							</obj>
						</obj>
						<prop name="ChannelPropertyCount">4</prop>
						<prop name="ContainerPosition">4</prop>
						<prop name="HasSampleProperties">1</prop>
						<obj name="SampleProperties" class="PropertyList" version="1">
							<list name="emlist" count="14">
								<obj name="PropertyObject" class="SamplePrefColor" version="4">
									<prop name="PropertyTypeName">Color</prop>
									<prop name="Position">4</prop>
									<prop name="IsDefault">0</prop>
									<prop name="Color">clGray</prop>
								</obj>
								<obj name="PropertyObject" class="DominantChannelProp" version="4">
									<prop name="PropertyTypeName">Dominant Channel</prop>
									<prop name="Position">4</prop>
									<prop name="IsDefault">0</prop>
									<prop name="DominantChannel">0</prop>
								</obj>
								<obj name="PropertyObject" class="Genotype" version="4">
									<prop name="PropertyTypeName">EndPt Genotype</prop>
									<prop name="Position">4</prop>
									<prop name="IsDefault">1</prop>
									<prop name="ReadOnly">1</prop>
								</obj>
								<obj name="PropertyObject" class="GroupingSample" version="4">
									<prop name="PropertyTypeName">EndPt Sample Type</prop>
									<prop name="Position">4</prop>
									<prop name="IsDefault">0</prop>
									<prop name="GroupSampleType">mstUnknown</prop>
								</obj>
								<obj name="PropertyObject" class="SamplePrefLineStyle" version="4">
									<prop name="PropertyTypeName">Line Style</prop>
									<prop name="Position">4</prop>
									<prop name="IsDefault">0</prop>
									<prop name="LineStyle">psSolid</prop>
								</obj>
								<obj name="PropertyObject" class="GenSampleEditNotes" version="4">
									<prop name="PropertyTypeName">Notes</prop>
									<prop name="Position">4</prop>
									<prop name="IsDefault">1</prop>
								</obj>
								<obj name="PropertyObject" class="SamplePrefPointStyle" version="4">
									<prop name="PropertyTypeName">Point Style</prop>
									<prop name="Position">4</prop>
									<prop name="IsDefault">0</prop>
									<prop name="PointStyle">psNothing</prop>
								</obj>
								<obj name="PropertyObject" class="GenSampleEditPosition" version="4">
									<prop name="PropertyTypeName">Position</prop>
									<prop name="Position">4</prop>
									<prop name="IsDefault">1</prop>
								</obj>
								<obj name="PropertyObject" class="GenSampleEditReplicate" version="4">
									<prop name="PropertyTypeName">Replicate of</prop>
									<prop name="Position">4</prop>
									<prop name="IsDefault">1</prop>
									<prop name="ReplicateOf">-1</prop>
								</obj>
								<obj name="PropertyObject" class="HTCSampleID" version="4">
									<prop name="PropertyTypeName">Sample ID</prop>
									<prop name="Position">4</prop>
									<prop name="IsDefault">1</prop>
								</obj>
								<obj name="PropertyObject" class="GenSampleEditName" version="4">
									<prop name="PropertyTypeName">Sample Name</prop>
									<prop name="Position">4</prop>
									<prop name="IsDefault">1</prop>
									<prop name="name">Sample 5</prop>
								</obj>
								<obj name="PropertyObject" class="HTCSamplePrepNotes" version="4">
									<prop name="PropertyTypeName">Sample Prep Notes</prop>
									<prop name="Position">4</prop>
									<prop name="IsDefault">1</prop>
								</obj>
								<obj name="PropertyObject" class="GenSampleEditSubset" version="4">
									<prop name="PropertyTypeName">Subsets</prop>
									<prop name="Position">4</prop>
									<prop name="IsDefault">1</prop>
								</obj>
								<obj name="PropertyObject" class="SamplePrefWidth" version="5">
									<prop name="PropertyTypeName">Width</prop>
									<prop name="Position">4</prop>
									<prop name="IsDefault">1</prop>
									<prop name="Width">1</prop>
								</obj>
							</list>
						</obj>
					</obj>
					<obj name="item" class="SamplePropInfo" version="1">
						<obj name="ChannelProperties" class="ChanPropList" version="2">
							<obj name="ChannelProperties" class="EMList" version="1">
								<list name="emlist" count="4">
									<obj name="item" class="PropertyList" version="1">
										<list name="emlist" count="12">
											<obj name="PropertyObject" class="RQSampleTargetProperty" version="4">
												<prop name="PropertyTypeName">Combined Sample and Target Type</prop>
												<prop name="Position">5</prop>
												<prop name="IsDefault">0</prop>
												<obj name="ChannelProp" class="ChannelProperty" version="1">
													<prop name="ChannelIdx">0</prop>
												</obj>
											</obj>
											<obj name="PropertyObject" class="QuantConcProperty" version="4">
												<prop name="PropertyTypeName">Concentration</prop>
												<prop name="Position">5</prop>
												<prop name="IsDefault">1</prop>
												<prop name="Concentration">0</prop>
												<obj name="ChannelProp" class="ChannelProperty" version="1">
													<prop name="ChannelIdx">0</prop>
												</obj>
												<prop name="ReadOnly">1</prop>
											</obj>
											<obj name="PropertyObject" class="QuantCpHighProp" version="4">
												<prop name="PropertyTypeName">Cp High</prop>
												<prop name="Position">5</prop>
												<prop name="IsDefault">1</prop>
												<prop name="CpRangeHigh">0</prop>
												<obj name="ChannelProp" class="ChannelProperty" version="1">
													<prop name="ChannelIdx">0</prop>
												</obj>
												<prop name="ReadOnly">1</prop>
											</obj>
											<obj name="PropertyObject" class="QuantCpLowProp" version="4">
												<prop name="PropertyTypeName">Cp Low</prop>
												<prop name="Position">5</prop>
												<prop name="IsDefault">1</prop>
												<prop name="CpRangeLow">0</prop>
												<obj name="ChannelProp" class="ChannelProperty" version="1">
													<prop name="ChannelIdx">0</prop>
												</obj>
												<prop name="ReadOnly">1</prop>
											</obj>
											<obj name="PropertyObject" class="RQEffProp" version="4">
												<prop name="PropertyTypeName">Efficiency</prop>
												<prop name="Position">5</prop>
												<prop name="IsDefault">1</prop>
												<prop name="Efficiency">2</prop>
												<obj name="ChannelProp" class="ChannelProperty" version="1">
													<prop name="ChannelIdx">0</prop>
												</obj>
											</obj>
											<obj name="PropertyObject" class="ChannelGenotype" version="4">
												<prop name="PropertyTypeName">Melt Geno Genotype</prop>
												<prop name="Position">5</prop>
												<prop name="IsDefault">1</prop>
												<prop name="ReadOnly">1</prop>
												<obj name="ChannelProp" class="ChannelProperty" version="1">
													<prop name="ChannelIdx">0</prop>
												</obj>
											</obj>
											<obj name="PropertyObject" class="GroupChannelTypeProp" version="4">
												<prop name="PropertyTypeName">Melt Geno Sample Type</prop>
												<prop name="Position">5</prop>
												<prop name="IsDefault">0</prop>
												<prop name="GroupSampleType">mstUnknown</prop>
												<obj name="ChannelProp" class="ChannelProperty" version="1">
													<prop name="ChannelIdx">0</prop>
												</obj>
											</obj>
											<obj name="PropertyObject" class="QuantSampleTypeProperty" version="4">
												<prop name="PropertyTypeName">Quantification Sample Type</prop>
												<prop name="Position">5</prop>
												<prop name="IsDefault">0</prop>
												<prop name="SampleType">qsUnknown</prop>
												<obj name="ChannelProp" class="ChannelProperty" version="1">
													<prop name="ChannelIdx">0</prop>
												</obj>
											</obj>
											<obj name="PropertyObject" class="ChannelGenotype" version="4">
												<prop name="PropertyTypeName">Scanning Genotype</prop>
												<prop name="Position">5</prop>
												<prop name="IsDefault">1</prop>
												<prop name="ReadOnly">1</prop>
												<obj name="ChannelProp" class="ChannelProperty" version="1">
													<prop name="ChannelIdx">0</prop>
												</obj>
											</obj>
											<obj name="PropertyObject" class="GroupChannelTypeProp" version="4">
												<prop name="PropertyTypeName">Scanning Sample Type</prop>
												<prop name="Position">5</prop>
												<prop name="IsDefault">0</prop>
												<prop name="GroupSampleType">mstUnknown</prop>
												<obj name="ChannelProp" class="ChannelProperty" version="1">
													<prop name="ChannelIdx">0</prop>
												</obj>
											</obj>
											<obj name="PropertyObject" class="TargetName" version="4">
												<prop name="PropertyTypeName">Target Name</prop>
												<prop name="Position">5</prop>
												<prop name="IsDefault">1</prop>
												<obj name="ChannelProp" class="ChannelProperty" version="1">
													<prop name="ChannelIdx">0</prop>
												</obj>
											</obj>
											<obj name="PropertyObject" class="RQTargetProperty" version="4">
												<prop name="PropertyTypeName">Target Type</prop>
												<prop name="Position">5</prop>
												<prop name="IsDefault">0</prop>
												<prop name="TargetType">dtNone</prop>
												<obj name="ChannelProp" class="ChannelProperty" version="1">
													<prop name="ChannelIdx">0</prop>
												</obj>
											</obj>
										</list>
									</obj>
									<obj name="item" class="PropertyList" version="1">
										<list name="emlist" count="12">
											<obj name="PropertyObject" class="RQSampleTargetProperty" version="4">
												<prop name="PropertyTypeName">Combined Sample and Target Type</prop>
												<prop name="Position">5</prop>
												<prop name="IsDefault">0</prop>
												<obj name="ChannelProp" class="ChannelProperty" version="1">
													<prop name="ChannelIdx">1</prop>
												</obj>
											</obj>
											<obj name="PropertyObject" class="QuantConcProperty" version="4">
												<prop name="PropertyTypeName">Concentration</prop>
												<prop name="Position">5</prop>
												<prop name="IsDefault">1</prop>
												<prop name="Concentration">0</prop>
												<obj name="ChannelProp" class="ChannelProperty" version="1">
													<prop name="ChannelIdx">1</prop>
												</obj>
												<prop name="ReadOnly">1</prop>
											</obj>
											<obj name="PropertyObject" class="QuantCpHighProp" version="4">
												<prop name="PropertyTypeName">Cp High</prop>
												<prop name="Position">5</prop>
												<prop name="IsDefault">1</prop>
												<prop name="CpRangeHigh">0</prop>
												<obj name="ChannelProp" class="ChannelProperty" version="1">
													<prop name="ChannelIdx">1</prop>
												</obj>
												<prop name="ReadOnly">1</prop>
											</obj>
											<obj name="PropertyObject" class="QuantCpLowProp" version="4">
												<prop name="PropertyTypeName">Cp Low</prop>
												<prop name="Position">5</prop>
												<prop name="IsDefault">1</prop>
												<prop name="CpRangeLow">0</prop>
												<obj name="ChannelProp" class="ChannelProperty" version="1">
													<prop name="ChannelIdx">1</prop>
												</obj>
												<prop name="ReadOnly">1</prop>
											</obj>
											<obj name="PropertyObject" class="RQEffProp" version="4">
												<prop name="PropertyTypeName">Efficiency</prop>
												<prop name="Position">5</prop>
												<prop name="IsDefault">1</prop>
												<prop name="Efficiency">2</prop>
												<obj name="ChannelProp" class="ChannelProperty" version="1">
													<prop name="ChannelIdx">1</prop>
												</obj>
											</obj>
											<obj name="PropertyObject" class="ChannelGenotype" version="4">
												<prop name="PropertyTypeName">Melt Geno Genotype</prop>
												<prop name="Position">5</prop>
												<prop name="IsDefault">1</prop>
												<prop name="ReadOnly">1</prop>
												<obj name="ChannelProp" class="ChannelProperty" version="1">
													<prop name="ChannelIdx">1</prop>
												</obj>
											</obj>
											<obj name="PropertyObject" class="GroupChannelTypeProp" version="4">
												<prop name="PropertyTypeName">Melt Geno Sample Type</prop>
												<prop name="Position">5</prop>
												<prop name="IsDefault">0</prop>
												<prop name="GroupSampleType">mstUnknown</prop>
												<obj name="ChannelProp" class="ChannelProperty" version="1">
													<prop name="ChannelIdx">1</prop>
												</obj>
											</obj>
											<obj name="PropertyObject" class="QuantSampleTypeProperty" version="4">
												<prop name="PropertyTypeName">Quantification Sample Type</prop>
												<prop name="Position">5</prop>
												<prop name="IsDefault">0</prop>
												<prop name="SampleType">qsUnknown</prop>
												<obj name="ChannelProp" class="ChannelProperty" version="1">
													<prop name="ChannelIdx">1</prop>
												</obj>
											</obj>
											<obj name="PropertyObject" class="ChannelGenotype" version="4">
												<prop name="PropertyTypeName">Scanning Genotype</prop>
												<prop name="Position">5</prop>
												<prop name="IsDefault">1</prop>
												<prop name="ReadOnly">1</prop>
												<obj name="ChannelProp" class="ChannelProperty" version="1">
													<prop name="ChannelIdx">1</prop>
												</obj>
											</obj>
											<obj name="PropertyObject" class="GroupChannelTypeProp" version="4">
												<prop name="PropertyTypeName">Scanning Sample Type</prop>
												<prop name="Position">5</prop>
												<prop name="IsDefault">0</prop>
												<prop name="GroupSampleType">mstUnknown</prop>
												<obj name="ChannelProp" class="ChannelProperty" version="1">
													<prop name="ChannelIdx">1</prop>
												</obj>
											</obj>
											<obj name="PropertyObject" class="TargetName" version="4">
												<prop name="PropertyTypeName">Target Name</prop>
												<prop name="Position">5</prop>
												<prop name="IsDefault">1</prop>
												<obj name="ChannelProp" class="ChannelProperty" version="1">
													<prop name="ChannelIdx">1</prop>
												</obj>
											</obj>
											<obj name="PropertyObject" class="RQTargetProperty" version="4">
												<prop name="PropertyTypeName">Target Type</prop>
												<prop name="Position">5</prop>
												<prop name="IsDefault">0</prop>
												<prop name="TargetType">dtNone</prop>
												<obj name="ChannelProp" class="ChannelProperty" version="1">
													<prop name="ChannelIdx">1</prop>
												</obj>
											</obj>
										</list>
									</obj>
									<obj name="item" class="PropertyList" version="1">
										<list name="emlist" count="12">
											<obj name="PropertyObject" class="RQSampleTargetProperty" version="4">
												<prop name="PropertyTypeName">Combined Sample and Target Type</prop>
												<prop name="Position">5</prop>
												<prop name="IsDefault">0</prop>
												<obj name="ChannelProp" class="ChannelProperty" version="1">
													<prop name="ChannelIdx">2</prop>
												</obj>
											</obj>
											<obj name="PropertyObject" class="QuantConcProperty" version="4">
												<prop name="PropertyTypeName">Concentration</prop>
												<prop name="Position">5</prop>
												<prop name="IsDefault">1</prop>
												<prop name="Concentration">0</prop>
												<obj name="ChannelProp" class="ChannelProperty" version="1">
													<prop name="ChannelIdx">2</prop>
												</obj>
												<prop name="ReadOnly">1</prop>
											</obj>
											<obj name="PropertyObject" class="QuantCpHighProp" version="4">
												<prop name="PropertyTypeName">Cp High</prop>
												<prop name="Position">5</prop>
												<prop name="IsDefault">1</prop>
												<prop name="CpRangeHigh">0</prop>
												<obj name="ChannelProp" class="ChannelProperty" version="1">
													<prop name="ChannelIdx">2</prop>
												</obj>
												<prop name="ReadOnly">1</prop>
											</obj>
											<obj name="PropertyObject" class="QuantCpLowProp" version="4">
												<prop name="PropertyTypeName">Cp Low</prop>
												<prop name="Position">5</prop>
												<prop name="IsDefault">1</prop>
												<prop name="CpRangeLow">0</prop>
												<obj name="ChannelProp" class="ChannelProperty" version="1">
													<prop name="ChannelIdx">2</prop>
												</obj>
												<prop name="ReadOnly">1</prop>
											</obj>
											<obj name="PropertyObject" class="RQEffProp" version="4">
												<prop name="PropertyTypeName">Efficiency</prop>
												<prop name="Position">5</prop>
												<prop name="IsDefault">1</prop>
												<prop name="Efficiency">2</prop>
												<obj name="ChannelProp" class="ChannelProperty" version="1">
													<prop name="ChannelIdx">2</prop>
												</obj>
											</obj>
											<obj name="PropertyObject" class="ChannelGenotype" version="4">
												<prop name="PropertyTypeName">Melt Geno Genotype</prop>
												<prop name="Position">5</prop>
												<prop name="IsDefault">1</prop>
												<prop name="ReadOnly">1</prop>
												<obj name="ChannelProp" class="ChannelProperty" version="1">
													<prop name="ChannelIdx">2</prop>
												</obj>
											</obj>
											<obj name="PropertyObject" class="GroupChannelTypeProp" version="4">
[truncated: 2,463,540 more chars]
