# Supplementary material for: Unique sperm haplotypes are associated with phenotypically different sperm subpopulations in Astyanax fish
Source: BMC Biol. 2018 Jul 5;16:72. doi: 10.1186/s12915-018-0538-z (PMC6032774; doi:10.1186/s12915-018-0538-z)
Supplement: Supplementary file 8 — Original data. Each subfolder has two ixo files output by the Roche LightCycler480. The two files cover qPCR results for oca2 and mc1r. Subfolder names end in 1, 2, or 3, denoting which subpopulation of sperm was analyzed. (ZIP 10643 kb) [file 12915_2018_538_MOESM8_ESM.zip › G5Pop1/Jun 30 2016 0064 FACS Plate G5P1 oca2 RK.ixo]

<objectstream signature="IXOS" version="1">
	<obj name="root" class="HTCExperiment" version="5">
		<prop name="name">Jun 30 2016 0064 FACS Plate G5P1 oca2 RK</prop>
		<prop name="UID">9C404197EA4544EBB9A66CFA3353B1C6</prop>
		<prop name="OwnerUID">C6C05626183A45218341EE89EA1A5F2A</prop>
		<prop name="Created">2016-06-30T09:38:28.468</prop>
		<prop name="CreatedBy">C6C05626183A45218341EE89EA1A5F2A</prop>
		<prop name="CreatedByName">System Admin</prop>
		<prop name="LastModified">2016-06-30T11:24:54.288</prop>
		<prop name="LastModifiedBy">C6C05626183A45218341EE89EA1A5F2A</prop>
		<prop name="LastModifiedByName">System Admin</prop>
		<list name="AppliedTemplates" count="1">
			<item>Borowsky Protocol PEP product version</item>
		</list>
		<list name="TemplateOwners" count="1">
			<item>System Admin</item>
		</list>
		<prop name="SWVersion">LCS480 1.5.1.62</prop>
		<obj name="AppProperty" class="TAppProperty" version="2">
			<prop name="Created">2016-06-30T09:38:28.468</prop>
			<prop name="LastModified">1899-12-30T00:00:00.000</prop>
		</obj>
		<obj name="ConProperty" class="TAppProperty" version="2">
			<prop name="Created">2016-06-30T09:38:28.468</prop>
			<prop name="LastModified">1899-12-30T00:00:00.000</prop>
		</obj>
		<obj name="run" class="HTCRun" version="7">
			<prop name="name">Run</prop>
			<prop name="Created">2016-06-30T09:38:28.463</prop>
			<prop name="LastModified">2016-06-30T11:24:42.908</prop>
			<obj name="AppProperty" class="TAppProperty" version="2">
				<prop name="Created">2016-06-30T09:38:28.463</prop>
				<prop name="LastModified">1899-12-30T00:00:00.000</prop>
			</obj>
			<obj name="ConProperty" class="TAppProperty" version="2">
				<prop name="Created">2016-06-30T09:38:28.463</prop>
				<prop name="LastModified">1899-12-30T00:00:00.000</prop>
				<prop name="HasProperties">1</prop>
				<obj name="_Properties" class="TAppProperties" version="1">
					<prop name="Created">2016-06-30T09:38:28.463</prop>
					<prop name="LastModified">1899-12-30T00:00:00.000</prop>
					<list name="emlist" count="4">
						<obj name="item" class="TAppProperty" version="2">
							<prop name="name">TopChart</prop>
							<prop name="Created">2016-06-30T09:38:35.799</prop>
							<prop name="LastModified">1899-12-30T00:00:00.000</prop>
						</obj>
						<obj name="item" class="TAppProperty" version="2">
							<prop name="name">LeftChart</prop>
							<prop name="Created">2016-06-30T09:38:35.799</prop>
							<prop name="LastModified">1899-12-30T00:00:00.000</prop>
						</obj>
						<obj name="item" class="TAppProperty" version="2">
							<prop name="name">RightChart</prop>
							<prop name="Created">2016-06-30T09:38:35.799</prop>
							<prop name="LastModified">1899-12-30T00:00:00.000</prop>
						</obj>
						<obj name="item" class="TAppProperty" version="2">
							<prop name="name">RunOverviewChart</prop>
							<prop name="Created">2016-06-30T09:38:35.799</prop>
							<prop name="LastModified">1899-12-30T00:00:00.000</prop>
						</obj>
					</list>
				</obj>
			</obj>
			<prop name="State">3</prop>
			<prop name="StartTime">2016-06-30T09:39:37.285</prop>
			<prop name="EndTime">2016-06-30T11:24:42.816</prop>
			<prop name="InstrumentID">28159</prop>
			<prop name="InstrumentVersion">HTC_VER_10</prop>
			<prop name="InstrumentName">28159</prop>
			<prop name="InstrCalibrationDate">1899.12.30 00:00:00:00</prop>
			<prop name="Technician">System Admin</prop>
			<prop name="AcqStoreClass">HTCAcquisitionStore</prop>
			<prop name="AcquisitionStore">eJzk3VmzqliXMOq/UpFx7rwQVFQiqiqCZtKLMGCCeocojaBgj/76bwiu3L6ZWZXnYu33y31OXmSEIdK4mDKfPZr5n9V69x+HaL/9r99OVXX57T/iMjqf/+s3zZeE+HjNz/klrw7epTptf/uP2/Z0xlf/9Rv723//Z32q6vcnpSw6HLalVF0Pl9/+e/Sf/dd7/7KFF+3rcvvegB9/bVHm58vXPh5xuT3j8V/b/NdvHIOH+HFu+mW7//3c/Hbb//l0nFOVnqL9b//N/tWZbNP99nUWf/Vmt+P/Zv7i/D6+jR9nOfpfThK/QaWsPj72ccLDfz1hP9/jUYeDITNk/uKs/O2+/u2//58RMxInAmFH3f/Evzr/7g/xcQUfb+qHS3rqDsXz/F9sEERlvvnrLwa2Cb573banIQ9kkfn9v7/6jmPc0yFVohjvm9/+e/A/bIZfj1Plh8sZr12LLPfKXXRqLcodKy0vw757npcCozM1gCTe3JVblBphjCpxM0mzp5FbaoXEWOHNZSXmWlC3znY9RmE3j1IK9xrvgnXiC2Wf7USJXvtjd0PvhDG5WSpKm+lddE/LPiE6L94VKYn7kRsd3LLQa5qV0kYqPDc3V8PCAj/IJDokhntaTORCv+X3RlqpseM2risTa6animQzU92tBiIh1rUvgkSj2cZNw0Iv9IgXL5LKnG03048aY8U9aKTSnIbuZXvqFwp5CqUE2tJ3T81QIFZxcxuJ2OzJrfRkVuj9c8pLyyfduLemEQproUqBFC3dk7vbJxOqPlSBk3Qvtty00XtEjYMDK61uZ+qmp5NOdYjvG0nYnGduOX6ohc6t8ftMZ4LiFvtGZKzx5V5Kpbqcu2Xw1ApjDiIv0SVD3TJ8KFTfW3dbehzp0s3KnVJY54nUSMuiCN30cjGp3gzvrBR707ubXftRYVyXNJCmjU7dy3ppEaN/BUNasTR188lEpuZhIPBSwN4Vt/RuOjEdJbelr7ujj6PpW4cUN5p805D6q2HxbUNKGjLKNw8pkHcTsIS1zgT8FFjlzo0iiLLJk/GliWsrksQAwPIhM4uzf2fxdliuAO85wizubqMosimsgQaHHvVPVnZRiPKcghyakwJiPgelf+gDGJlKmICkbqCsLzMF4OTLZLG1s0Y5TXZrcGaOUVDb9RRlbM5S2GwsjQlmXsMpu32lQsgOSRFq93umNM29B7EmK8ziyKeGMmHdBWycsU4X433GK9Y5zWEZhRpDH1fcfxyOElge8TeBDh+4/+vinMN2m4lFGK89W6lUPYUF+xDJ4hBlrKKdCgXWDtWKcFCmpZIpywTWaipQWgvpRTmojAIudxaYQNrntnLk0hgWnttjIFKbWsnPUxw5gaSRxVrB61We9wjgNWQXQibyirmMNYi0s0gXxT4XFX9bJRAOp2axoPljpawXQgDxYaIyi0kpssrkuYzAq0S1CGiUBsqlmhWwFCWJBuL8AQrV0g0k5gOvbzACXsmZ2IXgcpjRRW/fXBTdjTNYHdf495gmcFFmeixA8nxaxSJ95Iry04bUhGX/bkhNGGEod//734bU4GcOKVEeMN88pIIiGIAThVXhWsWKI95EXcPcXvrEDQ8jIKNn7oPxMAriTq4VR4pNb4UDxSkKbxdzIpmo3grsYr4pXHVaX8gthCkY43pN/en0GJCk4hywCVcSv5GXK+JEYwV0fZ8zLmOvGuJ6bAgGDerCXx8jhfCSlIN6IBWBu3wUyVV+aKCf5ILxrHhUksvgyoAwkPbE9y+VQh4zMwBtqFbUPZqmSPLQLPB8RxX1HMpx5JGoKVhH6YA3on20idGb70BTVlnhj/ixQdjjdQvOwEkLT/Nwe1uSNLxR/YoCqfWSrOZ5BgZzTQv/musXMt/2CBCunzKQeLi/8CKtQFTKTeExClcTbWXGYK7DA3X9fBmQJS+tQSq5lLhwwesZz8cq2PteRoBbrXgiT3u4PXs5Uq+6jgNCbyYFmzL4eeZZs+Tp9CIQ0+OecaU57u+wkEowcy4rvJv8uh6yXYGVufvCzWWDI/FMmoPEGmcK3HR1IbXgZSAy5pp6TYB/n7XP92Dec0+Fz+h4vT9tSPHs+JueUsOfOqTYqfTdE79r7w5WXo8LUMX5hmiMXIBVXA6Fm/LTFcmC3QIsYFnia7MZTw7NKYFZcWAYb2ZNa3Jjblu8RZ5XCodbb0UC3xFAWssXvOX6Tk2GIO1AhceQ8blhnJG8sgywjyVOb5SNzZIZ6+EQ2gx54m74RCGju/wAnY54PJ52C8ikP3FA6J1HxNOyjUhG8+kGnwfjIeP6M4sjpbxeg3LuTwpf5RyRhKYzAvu556mXh32DiHOfBd0aTCnUbH9DlP7wCbpbPggMBr0L0a7PGlRPaAp3vb02ZFlP5mCkCl+Ac7oE5CHsRjCLmQf1t95lRVjVMcE4He+Mv3LmF+L05RyEfn4tPPXc25DT0r+AqcwnjA/ulCf37e0MYlU3hT/0bgox+f4MzJ7aMF5iXlfEnR/2YK3zHoVRciuJK+12YAfTCfXHyZwja6Nfg+lxY+J5fFyS/JwwQNb6k8D5gQNTM4cbUJXrqPCP+bYmC89agdPT8ZsYLK4lEeLTDebh6ULhNJ8HpFRkAQx722P8Up7DH4ZU/wWuvxtfP1t/v7/1b9XfaDRgR9/0XP3Z+hO++UfAWO4193bhNWrOz3Ig9XpEcfus22cU9SA0nf6O6VJ662/LCnO3YFcvPcVp2emvPCYCNVr9UW3Nup6T4/uvJ7LUjGaiW600hdFj3clEx7ubn/o7nYnuHn/o7ybeQ7e6JoO3/uRlDO7VKaVC1xSRlbInamu0w0eFJcVCIM1GVHCvEbJNHxFQpF1Mgrf+CO/ynf4KJlDf+pvmgukevGZCO/2xnOt0+tMdFq/vcuUOnf6M6iJcpMyjQac/fdSTRClcz26o0/2QkFmCx9/TQnPPD2VKiFcsjQ/9WWqEeszmMXWrA9He+ksMXXQvzlVi9AlOPSVaMaZ7ewRqYQkGamxnuq57OYjkrT9iMO5bf420w+8ru3vuHp+JpNPfhK3On/ob0HjmXqYO6rN83GsJlFnsHg1ZL4xdJWwk/T4cu8FLf1b8aLifpb/RaMRNv2lI/WT94ZT6e4fUNbB4MAaRgTrZoZ7cabyGzW34xOdUI4ByOjMe+KxJioCnAqcEHLOCRXVTKFXdxsCRUsSwNt1eAVkPteWnix5qrzchruCgZkJbc0AdpQqhzhL3J95Qc2vmKRNqQsMq3phsIdRTowh9wzMUYUtTSK4V6ovfiZwiPAQNNbZHbbJ5wyvco+JhreQqCV0V91c1VQiw2ujFIpcl8UN/C1fC/Y/MdAsbPtdImCwfiiJu9Bw2u1AsFs0kN5Q9ISmEjfilvyD+0l+wvtxLZTBOE/DGU6EIz3vU3267VCAMHYFZKBT12NhVDJ4io34lDbXlr1F/7kz80p85JxH4u1CgYT7A83swVIdk6IokkG8PUeGN0RbA5syC5v18pQRIBIhnmUapoOP5COY5glgcoP7EEPfXq9ISFnxPIovClALFG01Rn4GG29dD1JyxQ/0lp8FLdyFqrz7i+S9HA7welsHzS5qZCIGpWwV16p+nv9FoPBj8IvobfvOQElfAwUyIauI9irFImMDcgHxd+cQnQrUi09gLwLkoqDfBQ+25/HgNwgxKnBppK4MMetc1iAN3w3jSecWSdQ/1Z8n1mgC7GZfk5jYOWIlcUleHKiBmuNXe+gsM1Ga2GODxNLYuYHE0DRLdejnYZVERLzmhlvrNWAfbuZXUe2r4fp9THzAbXfcUhqpuk1R66a8hFeMPM1MhIYM6Uq0lavB85njCH3AqPDPUA+MurmObSMEW9USqjHHXT9Mmzyvqzy6uKePeI9TQczXWQBJYPD43GtWEe+Q5WMtlhq/lZUPEzUMBZ7jH7Qv3CDjVliIQ1vsN9dmYu3T6E8cL1Jv+QK2NFmoM9khEPZ511OZjMNdhzoaov2SO1yfQ3gZE93qk/mkbrUj+6IVgUf9QeM9nzRF14MWgN3Ag3k4ZBaQZm3swltesgGH5Ov4e9acsHNThHsYKmYo91PbUODGuQ+uGWF6YgdkwB9TrEl/L/QsPDnc5FeC6Nf+z9DcaTQff9ZT6yfrjv/spFa2kJ4ga6tcl03lG+PEJNXI4H1BPw2lGHnl/DfpVHFB3ud0YZOc9U7yldiyFo3FuSFJZKeiH9bVwnRo1sm0WIsi1cCl8V09YouaDHMQhj7OyOpxl5LaQTZg1BkP8Ud/mSLR87kH1V6i/VXAzyOFoPTv9uYHurEjfdHC65E5GjGsy+L62Om+AiuyQ8Qb6WSR+OoxAnmpT0ulvFaP+5pKKeqsXjk2C2XoAis1NC39cOhvC0D5q0GcfxN9E2wZnncMjaH0R9Tfr9RriG/1X1KLEz28Ze0No7zYCDbIH40rBZkO296EFesk2BMQQtchekh3MZ71r4Sv8NSPxY3GFmXKdMO5ERK3axfACZLl5UJe6eD6878xh9tKg26y3G4I3Fg7xaQ+fcv1lUhN5OyxAeAqTAmbDK0fEaHEEyU7G1B0oqG1evDFgxMsn8a7VvCaa7GxhXg9GjN+EV5akM3kJyk7Bp+jY2ZakLzg3kMIaNTmz8XgbT8a/j3fpFX5P6gX/RP39/lT6t+qPG7PDv9XfPyT2993680rT72J/epKgHiSb2C439jTG5CtRlKyUbN263Cpv/RXRNHSz/CDiawkMSeTp0r3uZyLVB94ukK7GWXXzVn/L9IF6NO6Gu1ttVcYoAhckXbnP3YvBK8TwKrfs9HcN7wfyqb/I4YiR+gp0+mtjfxY+sDNpU0xtdyzOCen0Z4cV6fRn7sZiJq0n+sqt8rXx1p/IjgL3Evd0xsjVhyJJS8Hr9Kfu1ZT7U+zvh/708Cza0kZiVm72WEmFMZh7pbQN6ME9jnKOdvr7EfvTnukIpOt9Cm56GKGms1VmS+6VuJ/6a2N/rf4+Yn9Hc6T8KfZnxpv+SvzQXxv7623x+k/p3aDmpkB9t/o7iE1c6PgzXr5jfy/9dbE/vSRLNxc9o7AMHq+njf1d1rVBDGnpbX6W/rjxcML/IrE/cfq9Q6o/0QVYtfq7TYFXNEbfQCIpqCuOuqiRS+rD0tyi/rjS5VFnsxVEyuBLf+dkFEPkln3qBwuRVe5MIUC0syaFt1WkjaJyOxfIAidR9CqlgdI3qAbxpED93UJgcTcx6qR5oP4eS09RarrMINzrWkFXB+CUDY/bwzBTyCLRUSvOeTaF8BQoTJimuD8rP6P+Tqle4NxV5JVrFOfglgONoTsNz6fM7wn44eAr9vd06Q6ihhUZmpOH3ekv8CORhqc9arFc31GnPR+PP4uFi0InRQLRaSEwNAOhUZYZ6hXGOMkMSwc/P73PYtj4e3wuXidZrQSH0RqW9wz1t+jh+e2uBWq5OQh4vmNPVOL6rkM8zVCfbezvcUP9bhQN9ZdYj40i2XEI6375pb/TPo0Ah5HKhMPbPVC2klDiJPeJ+rsdJVAeIuozcQONhoct6nZAGICor1hFYJjiW3/b3hmvZ6qKjZLyZwmiNLaKcF88fpr+uDE3+kX0x5JvfkrNtxsep5a9mno3BQdWsfMScPrMvoCnqePUNdyGMCuvqLe7bhjEnjze+oOiVyuEKx4xmKG3LdzBGTW3xwcTaqVeFyCqZk2Gs8scnNQqGffMj1bklkn6658Sd8SXz6ibeX+8AT1gjsT1DNTM0RnsQA13FfUm8lEhY9M0QN6vSsbPJpFNfH3egHjr7alXxa9YWIj6U4Qd6lV+6WroD/Yg88Oq8L0p3vjJKcxBswzUn7aMgIA9LmFmPlB/ZxuPdy+uCYiPM+pOPOL51NZVB4Nl8NnnLUcNifZ7nGqn24zCXBmxpB9FKkjNLqM+w6ImzQXqT+ayLfHvTP3Wn9wLUFvxQ1+RzS3cwEw+p4xHYtTmsof7F9gzfn69iPAhJHzF/tzL3NyQZPlYwCwHPF9pjXpt9aeKjwNq+rFcEdbND6AO4wztuTYDgqe2Am1+Q/01HH5fKHEA00f9gRij9i4U9WfoqwPjKQ3XkMHeE/H41gl1eVr9NP1x48nob59S/wz9Tb97SPl3kwWSJhPqDS7zkpxsvwKz3qAmlmaMt0htrcE85gPqnX0eyDWUM3DyDUv9vX++kMHghmCfqzfiNf62Jkpywt9OrrgS74FwJzVB/RGXjApf1GclavA2A0LnDN5yOc93+hMmY568YnMGUVKfBTv8XX91vvNBPpgc9UdeEpAkm20gjswR8cbTGG+h63MFCq9PiSuLiULq0OFgvlJ5xlsfUFs1kwzBLuIp42U91B+d7hiwK/OBx7/0LkQukhq0275hOv3VSh/Akl76u0wvJRkODiNQ18dXrC21M9K/nVB/Wa8pPJyyXcjE2e1AcXdXBoo9fn/L7foKOrmhRuWxrZByqF3Blq4PxhfWDhDmeHJAS2Z4PL146Y84e9DY5Et/axU1qKzECeNtnR7f6U/f7cbUlw9xTebR4iv2J223+PdxnlvQw5QjvttH/T2iyRqINcCnak9D/fUiGTVaXSeFK+7mK/KkJxmkhOkVcNzi63+g/n4fQv9W/Y2nDMf9Ivqbjr459kf3gXtVNsZbf+N4NHcHR9NkzNMRtdXqr8381OHeiFJ9HyVd5menvzb2d9iMJWqkkcRKs/FScnO7Qh22sb9Wf23sr8v8/BH7M/QA9fRH/ZlP1NB1r4w/Y39d5mcb+0uK2eyd+dnqby67sy7z01iyYtPpL736ZmFUvLjp9Lc3KpOxKkcKOv11mZ+nS7P60J9p7xqQovPl1unPupxgI+HjM3OrhyK+9ddmfha9Zb/oMj/b2F+rvy7290N/1nmdXqTmyiw/9TeNd2OX/sj8VKEIu8zPLvanDJfLz8zPv4z9tfr7yPysa6Sgvmn8t/6qhDdIF/vr9EdZ7VN/beanXqdQ/yz9jacD/heJ/THSN+sv2acSwEU0KN0GqJMFv9yAO9+qlA4m941ynMY+BIMbKcKEgqikh+pLf2UvU5RiiM85qvn9ws9Or1hVMhNhnS6nFKd+qL9tYjmgmIJCg70jrJRBzRgQ6SeZBhQRpmhD1FW4941iwTKoEdVD/XlijHpr9bcYEAMWZq3QhT97xe6eBd6zGahkURABdSlUIazyrV6EcR/1F9lpDhuhwM+vfdSl1qD+lvUT9Uf6kqJ4c5wHbg+2yCyWQ8lQDG2WQvR0UGNt7O98EzTc/04rFvXs3ih9dZlAPASRBBddYBV0nApe2RPpomJyQ3lGwhqCeNX/1J/nOSoTjJ73lVKkVQQJ/0At7pqHqNyYwgDvMcPjjRx8neSzBJLz3iwWmo/6qxLUX9g8NdplfjYZjWB5WqtFODqgxivcAbhDkCiV4jxQpsYU9Wf5GgmO8sNQtnfUeqs/at/gopQLPP/FRtOK4BigfrlRJcPyIuD7xPt5sb/xdDT+28zP/5dPqZ8d+xt881S1vj0EkIZJTf2VjfrrncIUhHywZ2Bwwp+43SgPcapnof7iJWeQpMpjkApSMnB3V7h9+tLbiSbE78UGT+6DngTyro6pN92i/trMT5U+9wTWOMUj5fZqgHS2drTTn7bqbUG50SNOdVeos2b4KEA/yhX1H0/UTCJEFtjL6Z54Lt5c5AGDBtSDvS+8mq9WXeyv1Z/Luag/76q+Mz/9S4H6Y5RoB6JFDoV30FB7m/WjxPOtc+IjNXHqXaH+5JueFZ3+tnxudPqD8b1iO/1JVp5Rr+mj/g7rUAPn7OD2xut8heQV+4vWW8Y/zlYNWfPqO/MTH2l4vcO1twGBMKg9tUC9LuWxCdpazQrfGI/FLvPTHlvHwiWX8YZMptcFiLWH+vN2qD9vFuL33SwP1J2fRxsyZB4HMLSXXgk7xqm7u0V97lB/eBz8+4Fy9GFm1Ki/84xjSTGdp2BuUaNuWKJWUy6XYKZxp8INVNTnTxtS4/Gvkvn53fobjnsjEHf7CXX5O2pCGT6PqAOZI261jzmyFm8bmO1mg8LbiTZqbGjlIMortvD4EvWX0VMGmv28oe4IaigbywpYvepaeFWdcGS1U3cwn99GDDzOqJfjxZmDeEpQf6dsK5KnnRxAiFMe/8QX1J9HHQZUdcWjLu+oP8mQA5jNgGM6/dmLAp+Kg3RE4VGecVRwhzXMpocpOrC5KaTPOGOYH1B/ML4lQKr7KyXc2KL+Vnq/JP4lYUGW7w8GOKfHErvvH1G3D9Qg6okjJ1P2wTYV1OM4sBsSFU8ObH34ZKCJ+ZqYK8sGNaIN08X+Wv050vFGIAyvNcnd9Q2Idpswfi5dbJI7zhUsP3wSD059ILk9dMFY7B7ETy/zDUn0/gEUvegVrlH3LyRdaXv8CVGm1PdGW55kZHcC9WyP8fov04Yk+YQFixXwfFr9HezTFuaXPUchduccua53GxzSwevfVPVeTQTzcAMnOeHfV1UTkex6JwKO7vQJ2PftP1J/v1cu/lv1N+H58a+S+Tn+Zv0N5WjVZX52dX+zKerhEdnGZ93frbjJ79ifWKGeuthfm/n5I/ZnWKGvvGN/P/TXZn5+xP7CG+rjI/OTj4qZW4z3h8+6v6KZTkmnv6a+r7rMT3P9RJ21sb8P/bWxv9N+Jb/112Z+trG/Tn+vg37G/pJAmHexPy1P3ECK1jPLvZr+mJI281PIjNS9MIxZmHBJN13s77Kf9om6YptG2ifx1q3jmiXa7HYrxTb212Z+asGmWklEcu23/trMz7+s+/vI/Pxj7K/N/PyT/hRJfsf+fujPUs3G6PTXxv7MOi0UaZXj9q3+uthfnxnRLvOz09+8io0u9vdT6/6mzID9y1vv/wexP17XCdD5ySCUL1Ejm5jZQrLtqai14b1UTursHfsLj31RVKyZsILwqqP+6gD1pzwE1CL+n4TPJ2oO1rEELq9MceoG3kbZg+OCujGUIkwT1CQj4726THdyEa4J6maaMAlq7W4U4alAjdyqGPUnH7Ui3MoNrzDN0oRgMVSKLvZH+jHqbxSrJLjrQqa4zD2EYN/Xi0URwlt/cV2i/qwTns/sdt7CZnpH/e0H+Pne6J5DEL5iZ63+NEVPYX0qRYZWW9xeMWc6LDlJK6gzd9ku9pckvEgDIxM4RZoUGurtia/36sPG9wlqL9IFEjiueOnq/hanVGXCGu6ZopZMBJsei/pba6jP0E7xeq5EZIIHg9rGHwTU73KI+ptPvJVyE+5LgIWC+otc1OjaQD2uy4fKUP2O2h09SQnhpZGKTn9COEL9bVe4fXXC/WvnGQWqslaxgDmeD54hfr+6jJrtafj9LClRwNv2UH+91Ptp+psyw8nfxv7+Gfpjv7tIyXlEMujX7Zf+CiXKQGfCA3FLprqQxfUYwoyzS+qx55Xd6U/OuK/Mz2o7xtenMCn8nEH9kaongzCuY8adX6OaOI3ogr5YoP6IjJosK9MCrc/vqHtjUVtM1kvA6jM1A0/uaJNYHBRd7M9Pd6g/aXqdgSiRPYXLEfUy7V/vIKjcnrrbTN90sT9bkmoC4ipSyDhC/VmzV+zPIC89vmJ/1qQ4FDDso77IXdqDPA9zCoMJ7m+/vKYgbg4ZajfC8xfXkQk2R1F/5xHqT5/m+H30ThnjnbwRXt810sG8DLOiy/zUONSfXfsJ405j1F+0kzag1MMDhf4Y9ddT5jh1tBaoxzb2x2f5DJz5CPd3u5v4C7FHPZNg9qU/WB6X4CjNAaeiky/9WTJ7IFAMRxmZbrwDWEs9p76+Q/25y+0KnPv1QHzHwL/fpMQra/Xn6lOu6er+tMHmwPgMixq2Zg8Z5JQ5EzD5nxf7mzLc5G+r0/8hsT/5m4fUZBNNgEzdCeMqoyvqTe6fwAxRE/5N4BVCevIGpPg+YDyDbPAW7t9yEAYDtnDPxbkhs2qYgTgQ78SfFfh5ebvWQJnaN+otREFUdtYc9TdZcMSnzJklhojTn3nvxjDuYor6C9lnBZYi8IXXqOim0dlnYUY51KBV3TbknPkLmJ0XY+L1T6i/tu4vFPRRAS4zW5FquFuj5k5T4i6OjvHWH6v2iL91cPsqPI3AvCb41KzHt5I8lckAtxeexE9U1N88W5xAzIeoweUN9cdI2it9APXnXtkLS3hvMgZ9s2WIVwmXhliDoQNOf/ZAp9qoPyt44k9Af3Jj/EEPtXW4JjcwDXdKvdWOD0jq+zeQ6+xZ+PR6C8gwR11K2/pRuDzMs05/UlKj/mZj50L43aLq9Oc99ZtIonx4BmtzHzOu38QssdwnC4bgMwSeL60fxGECzkDDv5dmvLSY+yl+nyORLM73eUn6IzwfcTZGjSqXLUtmwUkDa3Tq40+adN38E/XH/V/RH89OJ7+K/rjvzvzMzOwz9nc9Fcs/ZX62+tP56lUH+NLfha+Ft/6cmRD/OfOz1V/b9YVbTpXP2F+b+XkdT9TP2F+uQvWpv8Pl1iPmk6rin/S3Ds7zru7PHN7w+G3sr9XfZ9eXV+zPHLy008b+2q4vxnWRlx9dX7rMz7bur1jue1T70fWl1V/X9aXEB+5n7K/N/Pyo+2v1ly8VgVht5ueH/trY3w/9mT0fJwit/srRmRBjoglKp7+27s8sxo+6y/wsHr5GDV7Hz7ddX2r2qb5jf23Xl5NVzt76azM/29hfp78fsb+PzM8P/f2bYn/8gGV/la4v3z1VpVtX6TI/O/2teqMthP5dpYtdIlyUk0FRf2lFikWqofaivvvW3+LMNYoClbuBxXEq0JBMUXN0xsgAtzFfdLG/AzwBZGanMIugQq0tbncLqJLLTAATsVHy++hV5ye9/rnl/FCUMbt86y+Q+g2nNAljQsyZChPO96iVqJpO33V/l56bKVf/HALuVC9oHWW8Ih3iHDbr3avOzcLzCU7FFrYS/dIfzdMd0HWF+hMeX3V/rnqUSJf5KT6pAdFa0F5dU1JWGY9i1FnEikW48++8cudHOvhkg69Vy7MV4F6xv+Ai0EVb98esRmuIBjeVWdwk1LO+mkaQnCluv3Tw+NWcsWAb7/B4bC6JivxE/QXh8Sv2t+7fFxCr8lfsTw1emZ9NpjJBXxRKRXanJSzDucQs1OEDurq/ZLf+0p+zSgNIIvlf9OdGMWqaUtTfIaoUcE/5T6774weD6d/+g8r/RzM/B7SngCamdeHKwdEgCbvNQT0OUX9HVedI3xwsusxPb2ZzQMKHGYPjrb/0J2qoHVU7p6gPYopkGY3Jq65uSzw/NN/60/IYtZbP9Zqku6sNsyUpSFf3d5lJCZg68xX767OPAnUlVUVX9xfSB26/L/bUN+NX7G6vNp3+YD5cloS9ov7w5qjRQTjwuthfV/cHZCwSrj/PPmN/ySDcgzJL86LT3+V4TcBYkJz4tof6G9qo0/kiQC2pyyXf6c+YQI5Tw00tErvqGSDUGuqt/9pfG/vTD4eU4BOqbsgd8PuYmwPUn27i9bb6030pY7rY31Ebz0AHGY/Xxv4kobcBLXnF/krlmBE6yFed/tz89KU/QeQO1AvOVU3GhnQAcT1F401W0YrspG0EYuWgDvMGtbtXtsG77q/VX5v5qRvTL/3VlwEBS49PzE/N/OQHo+l3Tfx+dt0f881DStEfPNh7ivpbO6i39OGcQXJ1rvAnU9smladtQd08BgxoKZ8RS5rkINYly0BfQP05zXAHs0F1p3Cboy7q6ckA6+ShhgQF9df39yUYeHegvrJX15hy54MwH7PUF9TrW3/KTuYL8DTU2t1E/c1Z1J8fu7eM+LvbCgyWjAsPytuKiBaDT0X7Pircq3QuCbOb4C2nzlFL7hj1Z0Q+6u++7xHXTVBbfIX6I+OSJyBm/ZJ42/UA7OvjSfGH4/rWn+P1n9RTFj08v62FP+/nskdwGsvjkOprY5ALnSlccrA5sp5bLp7f4kG9XJ6znf5mGxGvv439OeHu/tbf8LxZEZ5b3GAum0/Gfdh4fTcjoSAddg/Gi5heRuY35wDO0ugxLp04DTltEtTwuZoWvvHKZGXUyVt/oA+nPP7EJQOY2xVTeDPulflJbinYZ5ZjvP0D9XdTT9lbf/Pm+o79kd4W9Vf6qN09PA2QjiHqz6O9f6T+/qon6c/XH8sMJ9NfJfVzJH3vr4DgSqV7CWyTGtWSYSXXIvE7+Jefsuaj8K9L/WwL/z6afv7gXxf8u4+QM3/Jvz8W/n20fbnZk7owfVdku8K/kjYCmVM6eAf/qhgI06V+tk0/28I/8yIL3EfqZ9f2peVfNTatd9PPRI1XyCffeAf/Wv5VIRUYs+VfG/z7I//y6dF6868N/n3wL/eWu8/Cv6OLfOz41wb/utTP09Z4F/61bV9OfqgX+vUkNlIu4vV3/BtT5Bu7m3qfqZ/NCbl4kXKVWmAKG2kdEZySmATfH5py8EoNjbqmnx3/Npd06KbDU0q6wr/USRdv/nl3vL6u6eer8E+3LWgkzdJtt0wLk/7U4B/LjJjhLxP9++Yna7CPtS73c0Ef6JF6pKNHYlCLxdFE/wjz4p37uYCrqCjHB3qkzf1ceDt8/fCFDfjsQyjoYZah1x7oySW1eoU72KBn7mTtgbxOlYLaDHroGBUzcOOSvPu+5NY5AT+ZGzRc8+iXrRZnkNwjjaGXJ+5vzunopTpA77X+yzYu+i++qCTw1XvdVf6tT45eBLft710/m0BjAr7XNF3l37IWNRJENfoyNac5BEki0WBQSoaS8CP0UV/A18ccz0duUhM2MWjForBcTtlo6D8vi0WGMiz6rzdIDdgubPRcW/m3dmZr2OxKoQjle3ZRHvar66cyR/+dp+i1tuunO+zj9pGF5186ZIZ/0z36c3HD15KZvrt+Bkcm3yiSyCy7yr9wnn35bxmjJ0NhlJaKX8xK9LImk6D39L4q/17RvxBfK0pR3EOAxd2ioVI0taK/ckt9e4zXM5NF9F81UiEUX31hgvXP8x+OKZb/rtnqz07+/O4uFZODp4IkCnUBERspxG0QgKLxAuBlPuJJ8bguuvAfjLY1EEWJ1u/w35atFSLz6gbEiZ1SfzlFQOXuQAUNAVhA0otqsuRXADOa7AuAbHkhp+V4DoJtFgQWO+4TgH4GCMBdjQC0xFf4b7FG0JxUBCC5WfuiA2Ab/mtL/3w5QhAdR18A7MJ/8+VX209/EB//DMCaO5Zg44Og6Bq/3PYIQE3ZIajuDYLr+VRnoObhgYGnvhK75E/C05z64QKvl60HJswrEQHoXMx3209VV9LCm5+NNwDJYYTfX+jpFwKatwEp2OfEm/MIwOkAATwfbHLqTgO8vjb5kzinr/CfrCMAu+TPxxPPh+bzGMx8fKC+s60uZJAfDzCzFznTlf61AJwpVwTgeRUZ5H6LAhCV46nwtpRjSTOKvkr/1gkej4qqCrqnIAAV7ec1fsExNfrre++fJ8Dpd3enHoV9AZwrO2HAGM8bkm5vF5AsiyvcZs6vOgGaEYMCPDB8SbiVn4PURAPiLi8owN1wnYPAPO+Mf1ZRRFd3aIGqDu7UHYMrKhmL97BmFihKdbtRiLBbBCDUFfvO/twMFnUnQL/Xd4CcRosBiOHr3zkNAQXo8EO8Z7lmQtxgkLwF2Mb//GER12QcaTHYs/u06ATo3f0JOLrao17poBgP3pMDY0944jWPpCR11R+CTvln4VJlyxFvfTqB7e2ehS8mKEBuZC3BEZUe8aXNqzZxLaMop1eGgUuDrx+N44EkCw/qX5NtQ4TshGNYPN8Zbzfo1WQzTW4wM+5TCo5iZ2SMD12QogVD/e0Sz/+0k0Nw7PxJ/eHyWhJ7uKtg5h57jOc/+g0hk1MNAmugAPm6r3TxP8GhY8arLZwxT4XJENTFiWH82waPrwm7FBxuiALs+45ITpq/AxXn3iSYRih6kbfw+Fo2YbwxiwIMJ0+zE6C/4Ob/SAH+Pr7+vQJkuckvs+yD9M3pn2v+ev4UYH508z8V/3UCbAOArQDPxlYhHwJsi/+6AKCzImYnQFPcyVknwOuG0Rjd3QpZJ8CP4r82/bNkmyMxKs0LJFEUok6As4LuQRrXJHDL4vA6vp0rXQDwo/XLDwF2rV9aAWamNHunf7YCbNM/LSZ5sJLGT6PPZR90uVh3xX8G/ihlXfHfxaX2u/ivXfahbf1iMtud0jX+/Fj2YbbVPbdY7wWmE+C78SeY7wCg5Lgxvp6Yhfnc4f5bAR7Mg0rMsehyf1r24Uf6p8VEN078SP9sA4A/Wr90AuyZ94m7S0j2FuB+OkvcfHIyiXk+i6tOgNnlZr0F2Ofv8G9o/YJjih/9ItV/7HeXKoXXSodgT1GAjPTKv9SKFKIjUQsagsB1AoxyGwUo0szoer+0nT87AbbVf5sqwV/y6wU4RRMrFaKK77+r/0zrSQFdpjC0Wgu1MiqrOSTHlJBFaaNwDJi+I4CLve0ZyvJaZBCWZ43p8j+Px2oGkd5XaaD3UXA3ZcRDENYoQD2+X5RnieLZnAWdoQfNE1GfcQ50q35V/7UC7CKAwRg/X8rFDrymJxVd/qdtvTqN1k+pCEcanv82YiyILx6K6d64vDJLUKiJwEh4PL4RlcmWGJBImch8CHB7XQlMGFDxoqQgxLCqrypDHxe3VqrxNIKFYkukE+DgidcfqROJhlOK4u3yP18CpKvC2yg6zpFxen/QCrrmmnf+ZxsBXLiicFEMdVlCcDvLlNpoWWV+JjHO+60vAdpuvOzyP+lYbC7KRBNSiK25htcn56JSlUsdNqS2mJ/a+4Vlxyz7iySADibfPKYM+6rBbJrUhXu2xzY5cvkONHuE4lgNdZ40s30I1vheUu++MoIuBDin+5LxvR2HQiO9DRj5PGU8e2qKpKEPDcSkSqinq9GFNFntg9yT9oVnrauGqNrDAWe1Ld4JoKMtCtAAeiTo0OM7BCjeXgK0/VfzF1FyQOLne8btXVCIbfMXfbLeUzcjo4ZcIxTgjBdr2jV/aUOA0u4lQGGGnz+Xry740e5QuIMU9z/K1T2YwOWfzV8I8xLhkkNxnXu9Gc4uByiwyx0FuBhsMxRYgGIbAWeQ5z63UHiQMbDq4felrCU8qyhPGbexUFw/Wn/6rIjnVxgvAcrznHrL7UuwFgpYYyo83ukVsuxVrwTQlwD9yI4y0kTbdwjQk9ZjfPwK0Qa05/pAwRL0pgsBmg93RzzbQwGur7i9zc9RnIJ4NNDt3gKkkYlz6Lb8T+15aZcACnML97dPJQ20sDoxbrz6iQJkx8NfZeUHfvzNY+pI1xKY2XpK/MkJBVeL8g0kdf6qt6s3GfHm6y2owWSIgrpdalJWKAy5MAa0ywDdR9YO7FhpClfUUFTqQpuBPJ00xDuxqaisp9IeRNEd493e8Pg3HyQh6IeXIPfjnkJ873kExdN4xh8vkoAorxidVkc8457AKQl/X29Avr/W18mT/oasuGILG48dFR5hzheiqrsNiqpBMU2OiU3i/UuAs1fPsDBBAe5HQ+7VZ5vHMXG+1QSSBQpwpTDET59blgS7yRlsWX/i8Vx82o5MJ+pigK4zuCpE6uP+lD7ene5amSuEP57wN4L0How/pSiqyWhRgjFZNtSdDFFc2/2hQUHDlLq7EsUcTE53EPoqw3jG7rYhD2G4BFIwKFB5fq07AZqS3yfeandjiX7A78MyUYBweTgKOTjaGSxvMiFwWFyMLgZoLDco6B8ClLU1x7hw6otkzvVLmOc4aQyb5/xC5DWez2y1nxKYVD2OrMb49xGFol/8YwU4/b8jwMFk/Mss/cB+cwzQu5hX95zy1luAfiQUnQC7GGBbANgK0NpzAB/tX/4YA9RnFp7dH1NAfyz90MUAheruuXUlyp8CbGOAFm+h8Lrmn8uzwPxJgG0MEH9k3M8CwB9LP5iygefzY+mHP6WAtjHAdumHI73ybwGey3jxp/YvXQywbf75Q4BdDNDb6k/37K7x88kjLbsU0FaA5jBaZhLZxstOgMZ0mW06AV76lfEpwGtWo6Db9i9tDLBNAdUfEorsR/uXToBtDLBLAf1RAPix8N8PAXZLP/yIAX4s/fDR/qWNAV4MRvu5Sz/gmJr+Kms/MONvrgCM3NQEf70x8BmA95yyeMQp+CKjFmFh3nlFWMf+e+2H/AqGMtHPK3A5/18qAFfDAOd1VtxwymhwVmF9NPtMFwM01o4PwmCMAhzdUUSWkDqw8o6E0tMga5S7hAL0efH3lf9eOaBtDHCxn2Scos5m9luApyeKiZ+QdwUgHShp0+WAtjHALgc04VCAwYygAP0ke+eA+iHRSHAq83cMMFpeJSac1185oDAMUYBtDmgfRrMuBhhYNQqwqwDc7CVCJR/F666JCauyJzJd/5dWgInvioSy/aZWBizzjgEGgYJCbQWYwBLFt5Hw+zXn6RwFZ0u0W/vhPqBJt/ZDcKlQgJO+sOwEGEhN9l75bxnKKhPiZOPSxQC9iSQXQSD+vvZDYeP2wgxFW53pAqDcfeWAPtz7W4DBusTvpxVgWwEYwgCP/9PG1JT5VRZ/YL9bgOOBaoA26aOgLiwK4sptc5w9LQ/U06qV0glwvjBK4hN9FXQxQEvqlYWvesZbgPr1hvPa9Pxaeu+IAnQEPyVdCaAZ8PQdA2TsCmd3p56Dwht+JYHKdzUFkbI149P6aHcC1Fd5VXQxwFaAbQzwowFMmwTqhRWKqE0C1U5STbrFH7bCvACtXODn18xRJJoxz7ql/7rFH/xquwdn4e1IFwM8n1GAc22LIizMFU/W0+McTIc9MP6swuurdBSgQLm8gEqubeKdx69eheucdEmgNJFWoI/E7J0E2pxUFPJ99SrJ41CAbQzQmDkoPuOMxw/0owPyYpdTX5z9awywTQJdFlEE0gxe7UdfDWCccLsB21sdqCv4+P21MUBrtN7RjxhgmwTqmvWrBFCcLz8F6OyjdwmgK6t4vGyM4jcgPzH+9SXwnzemBoPvyv/61WoAT4EjgzpbTYk3m7SrB/SvIMkOCvCeb0oip0kCJIiGxBdXl0tXAyibKQpOHqAAxwm+Fh/HBsfMFj+/3fg2qHbSFB67cUVlRKIK8Ed7TF1/jE/DI3GWr6qUAT5G5KtBZMGqQQilryzQNgYoqBFfeNdRPyO3ItkAkbaTwt/fkw1hBWELq0wYMZ5exSwhJHkL0B09bjYJpZcAQe1RNxv2VwQGKEB5YPLUh5com8FwCPbtwRDXX6LgaPOqsVPPKEL+0OPJcuqv3wLUBj2DnC7OBOycZykI2vW1eOWOghHPn6QT4OlhlSBf0obx4tdagD8ECL3BpiYrf3fHx7vBEnBNFODzvFuBSgEFeFa+BGgYVo/xAtnBMSMOT0CY05Txt2PnFTN1Lp0AfS64QBcDdHoqW3gyjgpyUJ8pCL0Vx3jKGgWrCtq+W/uviwFKw6QBI69R+G0NoKdp9mstwT712f0/Mwv09xHy7xXgkOcGv8ryD5PvzgKNpUcXAzTtoFQk1oirTwH+MQu0Xfq9KjLyjgHWq2XhpkElUz2bP0tpENy3bwGaqZRJ+jG1uxYwXQyQW5/D9/IPPwRYZ3AquhhgmSwzNxvtxbcAF2umdPMzr37GACcHSyV/VwTYZYFOD8Lm3QKmLQL80QC0KwJsBdhmgaqtAO+T8vkZA2wbgH7EANsGoK0AibJqjC4LtBPgcqHXX1mgvwuwzQL9YwywFeBHFuiRd/V3FuiP5R8+skD/1AD0RxHg9D5j3PPjnr2Xf5A3o/X/UAR4Inj8rgXMS4A/NwY45Cd/31vtHyJA5ZsFeN7NZhArYFCav7ICWwEmw6FaLFwQRSVwK4qPJEABerSxuxhg8My+YoA9w93AGh5i0QlwzN03KLhYoAt7gKKRxn4AZlioJDiP0osSi4wLy3hPikW7vgEaM4WIA6NYXEUUjGikGSzHF40JzSEKEG8GFNO5VosgGaIQN5ThIagZlSxi+84q62oUQsBKXzHAsly+138Irgtgle0w/qoCbDuAjvTpDqIskkmwSVFw1xlNwQ1uMlk8J6+syxLF2XYADR7HTOw6gIasK1FahI2h9DZLC+j9JpFAkzxbKcplDJvVSizCWwHvLNCY4V89WzS36aoA1ws8gzDp5aISJ4wDHrtGcdqvqsC2CnAZzE2mywJ1oleVZTrUigUr4vdZ57i/tgdMeDygeOcnpoTF2pbfVYALhUEBPuBV5TfB/Wk3ZgnL7Pm1+p+Zj75igGofeKW4nQ2IgsRifmoVII4p/u8zq/8ZAvz2GCDz2FtdGaC/4FGAHJ/vQBFWh8LfppzRCbBtAdrFANvl//Qbvu6yQC8naQNC0GSF94xRgCkMUpjxz/QdA/S9IATFOu0ZV3CXHGmMI4Bq9YoCGtdA4UgoQHX/exlgcPo9BtgKkDE8F5yNfyAwYlFcvTh6xwChfx2xhBPMsIsBdmWAytTbgR0tK+qN6FcMsM0CBW2I4muzQOehvSNQZtG7DNBqeHzdZoHCdeu8s0C5pWGQUYQCVAcpCvE+XwHZs+EMzDxFAbZZoBIvRWDd+Axn3xOuIaqjvmOA3jPD82sFqHND/Lw/N4FouQpADNxf1wSGH79igKZ5ZDoBsnoYgbYAPL4nj0WSjLy4iwG6Y6XiuhigdUp2BezPXy1AReGK77cCdFcoQGdQnwrfjVGAcb5/LYCR4P7OlwhFrB+NLgv0py7/x44YdviLCJAfffOY2u4SFfTleEqAyj2OPOTFHUz5xjHwiFF8bQxQ3/oDxqtiHu+ZQt4B2Y5QcNd+3JDpzMExuIwe1NUWV45covUNdEZ6EHCUu9IJUCv4ceGNdDsgo8BZofCSQeGy3NYgpns7wivHlwFz2A8IE6EAJW7SI15Vo9h0s48Cvb96fLJ5kpHwWG0hOlYjxifjGUuCg7wFIxpOGa+RbkDOqT8FJ1G/YoDuSh6DdLnxhbu0+5cuC9R+eMw7C3R5ts6gKMtXVqXuiITr+TE4AQoQJos5ELpGAc5qlWXcVOzZZJbLATjDLQqQfWXNLqTbHuzd4UFc1uk1hBYoQNOAKYp2YTedAOXoydIuBtgKUJwzT6YTIL+5vWOA7nJ9Y0mZy2eYCxcc3cXEMUh6WV9ALIUJBSLbK1KUzhC0dR8Fzo2uDdHAz2DOqSjsNgb4OB8OIK/x142O8t47Bigztyl1J2sU7ll28DejH/RRkJt/pgB/dLj+9xKQY0d/vwLgPyQIOPjmNNCrORh8poGG1fT8TgNdnXPxr9eA+OgCGpvn1K0hIG8C0kEcucfLTnp3AW0J+JEG2gYBPwoBWwLmfHx6rwHRpoFWbiGR+Y8+MB+FgG0X0G7995meKn9KA51xbtalgVqzacN3BGwLAbs1INo00Gzii+9CwDYNtAxi8Z0G2vWBeRHQXB+B7wh4fJzlNwF/BAG7NND/gYC/FwL+XRCwXQPiY/33NgjYFgJ2fWCMcRW/CdgWAv7oA2Ost+JK2o5I382V3a6wxlrBdkHAy3ppfaaBfhQCtmmgbSHgzyUgx44nfxsE/IcUAn73dDUxX4V57NOgC6V+iMqprlKA7UAtqH1EAraNYFoChnyJBFQGxQrWfaKQxR2Fo4zC15KBwkJkgpAAp5yvow148VMowmMPSTOpbiGoWxYJOLXvjbLsIQG3joKktNfQKIvVDI/H5kYR7u4PBW+d9L0IRJcGmjn3fyFgmKZ8FwRcDD2XVfYbIQQ/n38tATidxF+FgOGrMc21V73bgH4EAf1ehgRUYiSnD3i8eCjIhF5vuL01dm0I93eNLqYLfOa2jWAWnoSEmylgK9VzNIPAn0ukawST+TSGFYzFomsDKo+RbMHrn5EW2QGvt20DGic6ko/GeP5rFZ+BOBWXikVfxOttg4Db/cosgnssbZRbQlc4nze0gmYb8b0AvCe+/n369rrelVGVAEeWkC4IWB9GSMCJj2Q8xZ6hDGZkBT4rfREwZ6ZIbFp+NYKZyYIJdB795DagOKamo19kFQh2+s1jSqqlWZcGCssSCfhYIwG7IKBprOyPVSC6IGC7BuCsV5UUlmdOIfTR24AkQVZ0hYA3a5CAeXum70JAnOwGSMRqj+TRRhyBMPJAijgk4KFEokwjJKAl0H8pBHSWr04wsn8UScRt8RbbB0jAcGb+SxBwYSAp2zRQyZVq2gUBB+T3QsA+/T0IuEyRtAtnDGSg5SVikN0RXzgi4dpVIEiOBPS1GglY5JELZvlKA2UEA8mY5khISHIGdmENOEncz0Db2Dn96AQj2Bu8/siv2W4ViLYPqOcBXu/x+eoEc0h2pEsDZfQIYB5JSMCtj9932wmmJaDnBlFGdhESsF0DsCPggEbvICCEWyRguwagIdm7dyEge0YCktv1QNxJ9ioEXKsrUCLzRF2pNFiy3ObvQkCY9nAS640fRrcKxM8NAnIDZvSLEHD63as/962hCqLU/woCJnWCBBTuY+JPN5eGpPHinQYKSrlpuiCgxPNIkDYNtG0FY0TFo/Cngx5LKhc/r+nqa2S8CCie9xWOgdWYesKSD4herfEezOwBAxBccf5Ihkcw74RnukJA45oMwdGjLwJ6mZzCjKu+CFiydAv+ejIqAMyYJ3bvuQHT96eFa5iJTfLxKwi42/eoO+6/goDxhANhZCMBhSKpSXbS3gTsWsG0QUDnyjGMt0uTVwOVxaYjoD8cIgHbIOBMmQ3w+skWx2R8CEBziyd1TRPJO5sfShA860H9dYIEbIOALQF984AEpM7tDs5twhbQ5/B8TnJ/DbJmMUju6asQ0BlWoMbuVxooH2l4PsYrCCiYidGlgbYEdJfsZdUFAa1GGVAvjvH82zRQYk05xl88kYBQPKuOgAv2+CJg//ZOA/XcBRJ/3JOddxroPzUIyP7+3r+XgOPhcPSrEPC7a+y92px+ElBbnq9/IuC1ZNU/9YL5IGAXBWzzQP+SgHVu6Z8E7CoB20Xg00NFkVzN5V0J6LuzrVvihoU9CA6ilFp69lkJ+KdeMFnh/omAbS+YjoCRVmXvZQDbSsC2F0ybB/oRBfwg4IZbTf60DOAHAdtKwP+FgD/yQLuFINplANso4MdCEG0vmD8uA/iRB9q2Au2igG0r0K4XTBsF7HrB0ByJqhAk6g8CflQCtgS0VnVTS3kQF27Npea/EPDVCvTn5oGOh9z0V+kFyn13Hqg2s7soYEdA6cqkEOQFkskeZYoSDN13HiidP74ImEQPhQRZJCrKZptuYKkWEllcBJFTImG6hbAcC8zifkXSxM1hCdqlp9JwPUIznlYVgEfuhKHqQ0QSzpfvKGDXC/ToFBmsdfNFuBmSLs6RTMkkRQK2Ua62EjB6LFQSDhOXUwb+bPFeB5DNM/5dCcgqf1gFnnz1grGVIgdPt2RKqY8EPJtuCktZlWkw9TNOCYvl/N0LdKWD0fWCWYmmVFDxhtdfWjGS+cpIlB74h6GoahxDchORwHWK5HLvQgxhnqgM5UokWxsF3BwfEhMGS0lRLgu8/m3yev2jEnC1XpvFQjx7G2UqL3E+K42/8kDZUfEm4GJ/urNdJeAmwTnBojCRgOUaj5cMpdc6f691APuMG0FCXKsIlh6ej8zTFFb+HUlZZ0hA2MUWJM8nvj+6Sj+PgOPhhPuu/kq/GgF90bRhpgpflYAtAdX5+sB4M88AEjJbJKB7LqmnjeuA9EV1DSS5IgFna0Mhi5W0AfnsI4naKCAnPjLQvf9D3p00KIptawP+QQ7EBpUhzQYEpFm0MlMBEbDv0F//LdhGhhVZ99QdRNbJvN/onKhIOyJQnnhX4+XEQ8xcCCPmEZib6ZbxDmLTWegpHki9bcm4zUCtNwLSNfDtIsB2GKhHjKZOUtq6IA2fSJy2E3D37NSghuHW95QOEnDy0EM6C8a9HPCtexP+IGC7Br4K9BwUTfioA21XQegDUviUgEfnugZeGhevWTDMynXAuoQ7xpO7rEmHgQrDoiDOdcDi5SvrWmDiiYvv/s1wz/rYWeLl5DJnaAqYqPoKtDhCsuXxkKMpoJxVxWsR4Ll7dYF0EyTh5yoIgTeODO0EvNzdJdj7+57ApuncS0QkoOgku9LFz2OODPujHUjjQ0koAX09jWG6aFZBxLWukbGGBCQGEpCmgP1Zk2IyPJ67XrSQCZd0dFCWxq+eBTMacOx3TYH41QT87pll+/SpNvN+kFjHRedFQOE+H5XQiThkvJtldBqos+wgCQtnUIK4H3zUgbYpoDm/NnWRDQH7w+IO5kl7MJSAfCQeQcgOI8apOTMm81OxBJNJkJSXuiMTIT0d6C4I2gkozJCAU3aEJIz4bkVOUbYBM75OfDgJ9ouAbR2oszgnAvHKbgrGcjhh3O4GCbidNQS8KJ3Siaf478fr8Qhs5cj54IT2Rwr41BmGdgLGqX2GqdftEegPLY7cJ0jedhaMe9hdY7IQvAlIHatPvHUfSTjUvQiE8fLJuIcEX2/eH2xB6YYPxp1GSED+jgScTpu61Ghu4vEzT3f8HZ/i7R+nbkI2y+UKZpaDBF0/0gNZ1eMDmNoDCRh5+PHT5Y0LTJGshHYCKmx0AXIVx/gesEhyYsbFAGYHv8/QOlA1yHIwTsWIuP1VVya8IB3e60BJMH6A2Jniz3cpphzxjzZQAv6200B7Pz6X/l0Cjtn+t70N/GoCMt/dCviDgHrtBoF4mE4f74WgwX24oQSkrYBtIehbK2BbCHoid8U3crzko4Wgp3pBXgR0DAcoAWkr4MM6I2FOI/VVCGprU8cphrvLaxxoS8D8nEpkJgdhLe5Hq8S59Vz1vRXwnYDdoedshYP8PxDwf94ET6aLplDySwqoLvIBbQV8GwbTEvBtE/xbK2A7DGabqcKLgK9hMKn2UysgJWBuDbX3YTCfrYB0G8RAHq5oCkh3Aeb6cP1OwK/bILpBIDn7ul+Qt0LQloBv40DfCkH/rWEwY3b4x6yC/24CysLapuNAg3NTqJjAMIdk1KwWZzu19r4OohMLQAlIV8G3rYBktkpgEWyQSPIBWNnokxRWarP6vE0BO/oyBqO6IAFHGyRMJ5+5sNrgdWEYlVDL9+F0DcmmwDNuyiJJTNhvYD4cf4wDZS97B2DmKUwwuD5eywBbAvqH9M7J0rlJAe8wZSLjUb9aAX1VRUJuCySU5DGvYTCUgEpwLyAtUskPhQF+3RaCgnCUXsNgRHlv01ZAv5jj63cu+wwW0VosgwVeuMoLcWpB6M/EkrYC2uf9Cu9PRQKv5sJFvj2QZN7SQQIKLL7encIs8Jd4IRFKwCOzd8HtlxLxl0lT2MquXusgws4Qj9ctXi8g9MZqSddB3C73BQSKjwQc79asfFgNK/AHNyR5OwxGt2evQtAoUJGA5+C8pClgGDyRgNEEiRsKc7UMzQMen2WfzPD4JAYeL/ILC0HH7Oifd8H/HoWgve8eXMHAwqK74Gkr4KxGAkrJGAlUjZvhLw0B23Ggnl/GMenr1wUSYl4RmgIqnp6C2vE3r0JQddxvCjufuU8JGDxN/DjgGqK4DBJQYRQfNA1v7zq+9iJgOwyGpoDq5a+FoMLh6IJ5Cz8I+OxsaiBktvXdm6zh480tJOA+P/h0HOj2/NdhMJ+tgDQFbIfByHFdlO7NPppk7yMBxSdblHDUkIwSXpPSYTDwuCH5VB8JpT6VAi/3PC2mBNSX2qb0mB6Ssk0Bpdt8Q1xpeejRcaCUgOEBCRjVVgKz8xbvPwjx+Suz1AOT2xW+uxNGGh0Go8bHjxRwO7SQ2M9mG+DD+yBguw8C5BJfb/d53INVk7Kku+DbVkDdtT5aAZ0pkrRtBaQEzJXjpmld/BgHGrKP2b/RCjhmJ3/MMvjvXlskXiPtlQJeVylLQu9Ug/YcjHw8ky4cmW93GfDz+YA47glJKAZGCdL93Pe9eLpCOF2jAuRAQhL5PBIqFvH2dnJ9lnhFhgTsHdxTkwSPiWcyl5jcVSOBKQ8Dn64D7I+lIxDO6JBXK+A2G+LjjfHrbm5XpDRueP+b+8R3iJ9VxLwwKTjP65DxNpap0ULQNgWkhaCfBHRJhOQaK91XIai3lrMLmVvGECRt2vNhNEECJvMCycWXvRKf/00mp9VyTVNAR+l2YlLjXYNhB30fP13TmPQWagzmjsPXex82rXjT8Rak0eL5KgR1+NMDyffA5yNME44YvvQAfqb3X4Wg+iRLQJ6uGOaNgIK+6OIV4+rGkvPIu4DIO5xPWwGfYySgpOVj37065oH0uCcSNikG/ouArrQBZX4dlc5xhs+/h+9EIEpjAbEnXWuidE5PsHRm4rvyGn++j2zggvqwfudC0B/n0L9LwMm498/r4H8PAorf3bc0iJYiXQhIewHd6N77aR7o1xSwXQioP7R1QNfB00LQNgV87kjoFJBJr3mggnbXaCGoPt6u67dewLeNEG0K+FYIel0tpJL2ArYp4FshaP5cGX9ZB89MprQX8G0jRNsLSOeBvvUCfm6E+A/TYJg5dJ3NSrdeBMQ3n+qnFHDb13lGawnYpoAtAbWRN8R3InPazP88Td83QrylgF8JGHanMe0FpAT8WgjapoC0EJSDonpLAek0mDYFPMV2SWghaJsCft0I0aaAdBrMcL0K/41C0GbFJvenpIDf/NE62DM2RP5d833Pa0jSEND196ofPe9g0mkwq94EycHkNch8PY0hXRmyHy7S/LURYimlIhM6DpJtO5qmkDJToQwqW8zlbfnEi7RzoJQRf3J6stVjPEgOV5nQQtA2BYTo9rERot0H3xIwghuSrH/k8dsrBgnYToMptSlHN0JEE7EW5FqYRnQeaLSRxNc80PkixNvzS3jtg6cEbAtBe+W+gKT0pJL2ArbzQP2Ik0raC7iHu0MJGKJQTUrAMFVFJhJBCOQwPluw5Eokb5sCavM1ks/GR6ApYNsL2BIwUI93lk6DoQSMPCSnGxEPfH8t+f5NweeTNRsb2hSQEjAYlwtaCEoJqJ8bAgKPBORdh6Mp4MreEyZ4eu4rBYwmgcqE/Nx9ETDkc6OMbmn+SgEDvkBSb/pIwNNiaILfNX41ASdjdvyPf6r8TQj43eeUMOjbwPvigYEoQNII2bYAwk/2xNudDvGrF7B7RPJpZzYmouS+UkB3xMevFFBOgw1Dp8G0BCS3Z46XjxYS0Bwg7FTd/iDgjn8E7wRUz/oa5NuPFJC9XT9WAtZjJNk4xwtFwjSFqctMD4iuig/aC+hlIyQR7yMB9bDZCLGp9ddGiHYloOszSJ6+qr82Qni77cdCeHuYFIyjz5GAp/SawWw0KBhaCDo7dVwQ74Md45wjNqAENKsDks1cIoGf/MYBPow3DCXgbYbk0soeEvgrARWBFehKQEM/FKW32CJBXXOBWHWConQ2OhJQ7HRWoBeHDwJaoo4n9MjZEzoPtJ0G06aAsOHw9XbyzR5mxuODgMcQCWikZvN4mm7iy2tSyWYjBCWg448KUNY53p9hjWQCTGqCnF1/9TzQyXj8zw0Lv8lGiO9OAaWboVMCOmrPehFQuC5GJciPq0AJqLvcgHjsleNe80BbAsr4+UX2yqkEI3QZJN00xXPmeMNPs+2TId4zQAJO4+0Z5J09JqAcLjnhF1GK9+wMSkdPrxpZeM1Ovv6OY7z+7RbQQtC2F9AbHDIkUrdb4tnsTkpnMs5ykjU96OHwyeLbfZCYZJnYKYjL+YSh02Buj6YXcNHMA7VvSMCRpI5fvYBtIeg+Hg/BZEZIvquFr3fJLC+g8NMe4z41W0PCZRsQm9s7E8fKybSKJqCflv3SG/pWQs5pFOPzixnf7Vzx9qLk7UDfVc+SpoBtISgl4PWOhLbG47oZZY23b1NAWHh4PHcXhnGWI+tCJlvpANIg6BJncer2CNksr6BO75xPewHbFFBxi7HvaV5yoQScrrxB6ZnXhqBelAOxz0h28ZLh9Wx0OwFfngX/jYB67Ex8kD38+aT3KKC9gM7Jv+a/JQGH/x0Cchzzz6tBfxMCkm9OAcu+p9CBoJSAz8GMfS8E/dsUkPYC7kXQaAq40ST51QvoqneXEpAOBG0J+DYOpi0EbXfC/z0B24GgJRNLDF0K2KaAbSEo3QmflbPZ+0qIloDtQFBKQHmPZHsbB9OmgG+9gJ8p4DsBT1fCUAK2haBvKeAnAadBuOlRArZLAX9KAduBoF/HwThX4rwI2C4FLMje/akX8G8J+DYQ9G0czGcK+EbAK9lX7wSkKWA7DuYzBfzaC/hrlwJy3KD/p6SAw2/+swrM9w4sLQkJ+Cia3jSW5BDLMRJwk+CHZDsOZlU8kIA6QQK1BFxtOdmnhaD2A4kF0k4iNAW8OU4GC/y0ZgIxcnN5LjxXoKU6EnCz4FmZ2c988OaW/BoI+nDXOU0BQyNAkrW9gH6YIFmspnfNi1YueOwASdWuhGjHwTiW0iwFbFY0pKEfQcQ9/0LAmPhIouEu78lH/vxKAaNcRSIJyXQDi9EDCdj2Aj4cJCeMH1OGFoL6EpIztR18/ckoN+lKiCg6iYy/JEIsT8naBhdvyrylgPG5wq81Bsm1OSMBXdfG53uUkGy74XABbspKfmjjGSNv070Hy1JBcrZLAfVJ+VoJEY7JI5cn0X0JTveEBJ1ydU/2OwySsF8peO2yFAS8HucrWEwiPH5n6/Ei4Jzv4+s9Ok1voz7NX72A4kyo5Wnz+lxTVhk6EDRn7khYMA0mXJm/cCUExw25/19TwGsysmkvoCskSJrrcluCVYyRQJMnkq9NAQ3jgeQTdnFCewH5GVQlXQlxF5QUplK/IFD7SLDq8MiRUM8NgeB6vJDtKcefYKePhBtvkTBC9xiAFeuV741XH72AatqshHAOCyCJd63eC0GB63sgKc04lJ11RPJw4QOs/PlBwDYFJN2mELRdCdESUBDYj3EwNAUclx8rIcAcVSCM9gVDt8KXq+sapE59ePUCdqWjT8fBeL3BIaADQSX9VPgQbLWE1KblgBr0N6+lgEyTulmKvymdAaO9xsG0W+Gde44EbAtBZwureI2DaQloDcqipClgWwjaEhCUBAmY3ZGAcnj/IGCbAtprDgk4mLMa4W6LHYjGtmS81PnYCt/2AsJAwOczmi3w+DtIQNoLWC2uG1A3nY9eQMEUTRCr6Ex+7TgYjhtxf0ov4HcTsHcuZqAdJCTC2rxypL4NkICr9Zg4/RKJNh6d/kLAUDFe42Dc+wIJ6INagdRdMiVNAevp4AEzuc8gIVNelpdx/0IJ6FijJCdOkmUgHp+DkhaC0hRwb3fwN9mxY5I+Cha06RIJZ+ZItqC0t6D47IRxXcXG3/zT+YOAk2sCpJDx/vB3fMLQlRCaG3Fgd5VOCeXazklZIwFJARwS7tq9EE3IkID9Ta90grrDktU2u4BRNSsjRqwtE6bMChBqJCD487Qik+rUAcvg+wzkGZKw+yyWoDkHfH2JcGXJIFO3QOILkrftBRzsT/j6taYQdJ5bArkd8HjO6rjPOPkyS8htJ61hyuo9nxJQHz6PoD4nXd8pORufzyK7grIFzvcCyTaJV+2uYPDKuITzkruQdKMOQbyyAwa0JT7/XTbGc0g5jnxvl2Ya4Te3HujBTPBDn2kIuCieeE55E9/ZnjscOdSn8DUOZpX8pgRk/ysE7PcY7tv27f7yQtBvHgfjVob+TsByOxk7XZ3M3nsBi6OpvhPw60TQthBUH4yZmhaCnnugMLpdPGtaCFpuNtorBTzW58zZzIdTn/YCtoWgOe9eX4WgbQpY7kEm9i4YAB0H87UQlE4ELcJcexsH8zYR9Os4GLoV8JOA7V54Y5M5wasQ1PbkFwHbQtC2F/DrOBjN2z6Dn3oBvxaCvnoB/5oCFj5eHur7x0N42wpIJ4J+9gJ+LQSlvYBtISjdCfHZC/hWCNoSsDxPyvInAn7ZC08LQdsU8HJIjV9LwH6v1x/8KQT87sTieWl605ypVtKtgMTxNzQF9K0SAvk4aXZCFDwpIzmvA/m+GL4mgtIUULfLBNJbKiEZ5ZqT5zcnBfc4FEloFZtchvUgBW1gIgGZ55qV62AWwNLYICEfWV3L8f7+IiDdClj2zxtY2lckS7dEstjV0IOIMVXiVzMkV280e/UC+rMEH/+gryIArpgyoXytX3vh24mgEeMgSTtVUwiqDpGAjoG3l+pVAaseIzFv42A8vtAILQSti5kLc11Sy8jwBJAfZySaf97j6+vO0MbszUECWoAkbFPAUcEk4DyPSMD+Hi6yVZIV+HgFTiJvhkS9yM4S0rIjleGsxuNrR74PMMfH9/tD/NpL9xkEl5vO+LYm5vKBn6wgnJ3x+du6wMrPHo+3X2n4+gFFLaddUkF49PH4tSng05nh4wsq/vt2HEx3jK9/PuON0jdv+HxAOedIzNlHCjhP9xZ49s1ggg3/63oB8Zz6X+yw/k16Ab97xFK0cQHk+eYvKaDgrJAgwYrN6TiYdiugN7gdXgRU67DCy8HOQSZT1kpBryIkTcggMVoC8sZz43tD61iTOZFT4B8hEvDeRbK54jUC6czh7U32UBOGaXr1momglIAnQALaRv5BQNMRA9Dt1QcB17f08RoHs7hoGiWgDvkBL295JNXxIeLlMzfA27e9gG0KSHsBWwK2KaA0eZTkLQXUeOfw6gWsjK1PewHdze4Qk9ja5ECuARJurcZ4+TsTAQyHL14TQTfbzgpM5Y4E5p7xaxxMmwI6WoxEbsfBmIcnPl5LwDQNA+AHeCrScTCC2ElAdbQTgV1PzwmsRfz3+OPxXSg+xsG0KaBje7FJCcifM/x5TItRQOpRQ0DebIjYEND2FxsQDvoHAdsUsJ0ISndCZFfFoimg+zzFv4yAeE6NmH8k4P/RFPAmnSxKQJfdIuGkvfQAYZOOGHh2LJMwZLymBHS3zR73thdQ8qQ+oSmgW+JPUz4q+P9iJ30R0HIXvWaEERJwQdxbszdk7DtXzqzIxc5y0M3BkLjz2Y8UcGl2CEj7LCbMHIlGCThh7YpIm2XzZ4RoUoKyulXEOd9fE0HBOnMBYfZIqjcCZveogwTcdkrn4TS9g81e96kVcIzHb28XMuydhiBN130Ck2ZL3lKMXgR05XVXJkFTBs0zzV55fX89kOqynICgnAdIwtG1It78iedQqSB5B17Kks3ttIPpPEASjqZpjxKQ158TPH71VaYEtCZdPH6emeVkNbJzUN1dr/S2JhJwlHaRgMH8g4Dm+nYHfuzi8+l7+Hri8e0Kdn0Yl47Pcz1yG+Hz15nx0HfuLj5/NRng8Tw+RqUz7d1ksg2kPk0BA2eCJFW3YwbkisPj16aAi+UpAntRIwFHRvp7EnD03yFgv8/9KYvhRfLNiQXvS9Z7L2AHf4mc0Ug13lPA/bGcIun0ukcngrYEfEsB20JQ2gsYVdPNOwHbcTBvBGx7AdsU8I2Ax9Xq+j4O5sTbsk/HwfztUoj3XsAfBNTmPaGmKSBdDN+ZPEy6GL5NAelSiHYiaEtA7TMF3K8qibwR8D9MBP26GL5dC7hP9+JfU0Ak4NcU8O+XQnwWgtJxMC0B35ZCvBWCtgR84JvN+0TQthfwrRD0Mh/u/n4czNdewF9LwP6gN/yuHotfTcDvXgxvJiuXLoYPjxmSZGs7OR70o+oHBid8EHDWJ0zkzPJYXrqzGOa7UCYh0wMZf8mGKQTrKZKmTQGfhZ8hQe5i6WcZEvC4awp0nKY3TjUdJAiZh5ByM7kMJ3skYMWvcroYPvQ0JMxxdN9AknJIwOMckHQMkmmR10ggKcbvt+Ng2omgQTEHTcaPuQiWrDtFgjWkWZhIoJW7RfIYp7on3yc8Pp/7GF+PckECtovhl1KKz/cc4deBV+YQ16VG/LGds7KwwdfrN3/mCDMHCUwXw3NHfL/YjYVY3uVI5jmfSiSSfdeUud4wAU928ft3U6jlrtSMZ1G6ChJOEZCoF34BidFHAioiPl6RDn2I3PSDgIMbEtBTnI+lEC0BnZ6JpGuXQrS9gMulojDBumh6L5sUMLzM8fiNowcyNncSWggaSBweHzPG17+4uEYZluP8IlfyHonNDvD+BiskYGxMHZhvJTyuxP11haB4Tg2+rbj6VxNw8M3nlL9GA9KlEOEFCRj1tiVo1WRPmmV47wSEy1BLaCHojH9+rAVsl0Jo9bBgYDTTkTwREtBkHxvG3XaOeHlYQgaG3SxJKOf47weJG8F0cqsYpzSQTG5HX8M0aJZCFDWSzA6QgNKjWQu4LpAs66HyIiAtBO2yyisFdGznYJLgbkWviaDXOZJKF62SEtA1Jh9LIehawJaAdC3gqih9SsB2HIxk2Aff7dXNYvvlIqCFoDDsIgHbcTC25hWMd+mwCZnNOi7Yrl4Qp3Tw/iqCBBRKp/DpRNB2LSDfFK56ew0/DdrF8DoDJaG9gKcFvh5lFyEp20LQMT9K6VrA10TQVMTb2804mHYiaJsC6pvRzm92B5u0F1Die1XpxJtFTJdCtIWg7p7V8fJfRAKSx/Hku6nfLKo/PzagmOJHIWjwTB06DuaXFoLiOcX2/pRxMN/9Z5W7n9kgelMk4FxuCJeqDzynuBHjWmoakGrbXePVYI4EmoyuAunpywJ/Z+2+76pnJCA3vJVAOLdXUgK2haBmuurhm3jHkWVBX9xAMBfj0nXl5EAJqCqLIfGcdtH6ePcioNPlbwkZzgsWjAMS0E01JNtOz3agqiJHPOOCJFwN1y8COhxjxmR4NtZ0HIznGnZA7P5HCvhGQHtQcyUlIF0MX5h9QlPA4iBdwXCBa/4sYWtk5u+2ICrNUonp8IOApjQb+M7Gw6+HVZbALAUkYNsLmJg7JKqeMAy+53R65EluTySr16SWI0ujhaCqKg0IlCk+n1q8bfB4PnuMG2QfKaAljrq+m5c3luSTEx6vpOZ8Z7e8meSinV4EhJ7PsXjF1h2AOOrge9Xo0hAwPn0QMA8zfDxV7YPZNwU/lAMkaVsIaniDj6UQQ8GLYdZRugxs77/nYvjej7+x/LsEHAwn3/Y28MsJ+M1vAwNv6Tin82XmT7NpXxZ3PVaiBJw6lwdQAr6lgJ8E1M29cKATQdtCUKOvEvl9HExbCPqVgG0KSAnYjoNpJ4LSFLA7r38mYFsI+tYL+EbAzxSwLQT9uheQ9gJ+boY3Vh2o3wpB1c8UcEN08t4LSCeCkmN9+ce9gG0K2E4E1VbOnv1IAYnxngLuz7XJvPUCtgSkvYCfSyEoAQu8tH8fB0M3wwcueW2GbwtB33oB283wbQr4NhF0Mz7pr0LQdjM8HQfzuRm+LQQ1esfH5ZcRcMAy7D9OBP1NUsDvLgTNhb0HzR+3/XC0e8jyXEVCRJul6vvHuZC8FYIG4QYJZMz4GMLr9KMQ9EDuKcyzHSE+cEiWQX+O5JJKsQymjJjLRaium78mNoWMC56Tg+s0hOXcll/jYLZHJgc/ZX4UgjYpoO/bUxJ6dyTL4VK+CBj5R1GTT+aKg2x3U0h0XQmmXAznLwL6E+LK8v6Kzz8bNOQ5r5q9gs04GC+ZqX64anrlWgK6R5uQaGw1SxR8JGCWMxoJ1LvAyspg7cGcFdXSnwd1LKfKcA3LU4bEG0tCLqvLOSDZmr2C7V7A6kQSCPG3oqQEvIQECTcTkKyTMH8RMDvvJSY0enh81+NhAC77xOPVEnDFn9cQ2YLOhL3EzeXbnrwI6E8seO0F9O8TvD/WzTW6F3B1neDxuw8erxSwJWCEz1qT41m5oZvhKQGDAx7fcOXi9w/qQ5An+groOJhfuhQCz6l+///XQtDe/eG9NsMfQx0IqY8V2ErTC3i5HCr8zT2GSBivKt3qcciJOtgsQcrZqoS7E2ukl1gpyFVcElciSMCpjOSYWc3m9fMWCRj7OZ5TW25XupbepHbrBV4u1Uz1mgiaOnoO5IkEdNY1Eqky8PH1Vb5nKAHrmRvCbNLZlV6wW7xSQOHW2fpePkESxS4SkIyaFLBydJN01mIFfBghAUWCJDyYVg7KXt4xlIDqYouXo8UTz9TPQtDp9HooHQ+OAtmZVghWFOyQfHacUwLKQfP6nk+tInhsPZjNBoVPCeg1SzHU/FK8egFvCn6tnJrC13OOz2+wRAIK13Hp017AItzOgeDHSukG1eLnFFDf4ddvhaAnK1y9CkG3aQw0BSQGj8efV48xYVMkoLa94OPhZ7pJFla4oYWgkCUxS/qjToGPukNSwgIfj1euQAtBf20KOGCH/e/aX/unpYDOZGyD2ZGRCPug85ECLjZj4h6ca0ymY/ycEUEc+G7fSGXCm0i+Zi6eD48eEvAwQ5zYHNtjnHyPt98h/NsJmyWUIyRgsnnUIHTEMeP1zcuBdMmtwHO4P/Sd7agjE/v2RAI6NyTXaZjF5NZHAurzcbPZvb4dSNa5NZvluxyhhaDtXkDgQpZ490OSkGs9WINUcBxxhOctoCkgz6sdxr0OkVx2V30R0LkPsgtxeI8FyZz3fUrAcqleQS0ZjqGFoGkHCShMm0LQ0cGqyaSLBOSZ26D0mObrkWdkIDybXr55U/g6TY09GJMSySvc8fvx40cK2BtdTToORtp7A8ZRurecXM5NL+Vw1yeUgEu3QAImabekKWBLQN5/4vP9JKDm3MfNOd6M50m7QzwHyfCjENRXX+NgPEXNTKKuxj2QVxPB903Z6pGpITFAbiH+fO8lEn2c7Rb4HlEgAbu3zu+ZAk7+OwQcjsb/vBr+9ygEFeVv7gVc1reQEtAIbbl6I6DRuT3q/5AC0kLQ/p7sf0oB3yaCtr2A/5QC7kr1Rt4KQa9TXSFvSyHeUsC2EPTxMOX3iaBtCkh7Ab9OBP2aArbjYN4mghawz34qBKXjYFoCfh0HYwlk6JSdefdVCHpdNuNlUk36aSnEGwG3fDZj3noB3wpBK2Vu/VQI+rYU4n81EXR9Frc/pYB0L2CbAuaXm1FOb64riLU3XfwbBByOuNGfUgj63St3R/Xcp4WgtBewP0VCBUZHRfKwSMDj5uwjSVTC+MDj1+1q+LdewOV+kkKw6BA/lEPgKAH97lFkKAHJtZuDLcpIwMMECcgt+AiCfvJBQF5DoiyXBB//0BCvHyEBk/VtSmghqMowAYQCkjR89B9IoNuegyA8IAH7GoDc2Zzn4Iv+lAlOQ1GQB3ZTCClFakMcJGmbAqakSTWjA5KvnQi6UgPy2guYnPDxne1WI/5sguTadUoPvC2jluG5D7E8YCdrSBY7JN5FhVwOfN6FdBpIflTO21MbCejfOQlfn4YE1CazFaTmQyWhqCLZWgJGQ4bg1zY+fjJBAi+0GI+XLyB5oUJiOptaZ3wt3+Sy+PSRlIqlMkGywedfLc8LPJ57Bcl3FjRZe662sHrw+PrjoxjI9mifwNxe4uuVN00qed8XtBcwmM/zWk4dgsfDHeP9+WOBk6/83APXEWbkl66G7w/HvcF3/anyVxPwu8+pLNB9Og6GpoA9bltSArpxqB1I+bhGlIBAYiSgzh4/CkHbiaDGzU3BnC2aVe9NL+AteORgOI/Cd1fXUU0WPockkbpIuMyNXwScamRLaAp42CABRdk/+t6NRYK2KWBbCOrI0kgjkp5GoCVkx0AejgIibjYMSIG0Ld3nngWyOzYpoCcc8PKSX7wIqKnhvoTdCgloHZBEwnyLpOsLx4BOBJ0J+HzpUojcveaUgHQi6EjQIzBZH1//oosEbPcCGng9SoDz4wMBZxSAZpTFay9g6HSa1e+ngqEp4HU2SsBIAiTb6HAASkCxs0by5d2/IWCbAra9gE7HH1UkSPD24tNBgtfeSCbP6waJ6K6R0JkTB3QcjOF0tgQCRo8J/0CSt4Wg3pXH59MS0PQPJ8YbmxpLxjZ+FMtWha+nnQh6jEcuWM/NL+4FxHNq8G0NC39aCrgY2gBKqU9KWgg6co0nCEmOBMy1a0LswstBt5WB7/BKqr0mgjYpIC0EDc1dBfoo7zcFn5lAztb4AYaPXzu1tdbkO4oBVD4bM44xSpA8/WcFsq0O8RyTrtqLgNXpIwWcjLIhTQHpOBg9ko4gGQUSz+x9FIKuuCFLHDk0czK62msg85gjECNmXylgv0kBBR4JaI3tMeAZxyF5DnZNx8FINo+EbQtB1+vnFUzJ5Uq3PGQaCc6nPUgO3t7ra0goX8g4kO5NaimK+PVFKzKYLRY9AqeBxZJHb7AHNdCRvJ8poDL18PnOvDQgF25cvxMw4PDjWXQJPr697dREF9QTJSBNAav58y+FoMrl+SKg68xNjiz3BT7/p8kS1+t/9ALOBsyodOZr2yTJyeiDba4EP+pUVyTg0+vRcTDOsocEjGVv9UoBf1sC/jhF/l0CspPRt320/moCit+cWLi5Mae9gJSAWhWrr15A9frIxaw+b99TwFkxLOg4mDcC0hRwhteXbykgnQganfmAEnAKQ+EvSyFaArar4a/25OYbnIHEo0shZorC0F7At0LQNgX8aS/gDwLSpRBtIejfLoX4SsD3vYANAd+WQrSFoG8pYPHkyU+r4d9SwLYQlE4E/STg1Aw2Jt0L2BLwrRD060TQNwJ+3QvYroanKeAnAb9OBKUE5LuBIOp6WbxSwLYX8K0QtE0B/6VxMHhOTf6Y1fDfvWsz0oc+eOOh5gd3gsTi/HmTwmXNnrltnsvHCu0XsyxhotUASVRdSAwO68l+5BZIwKDXDL+uPVKGezZn5SW/X0No2xIJB0MkYN8YF8AHtorkwutGeZis55BUtUICGCOZnpNhDv5kpzGhlOPjq8P7Bpbmekqi5R4JWLqzEObeViXRusLvr51zBzKnVPxAiQSQT4PhHBZKiQR0fSRNNT4X4FgDlQnjOT6fkTp89QLSQtDdbogEdARSRoWG91eVSKSWgHQcjP4cBuDkhVr63QjJ26aAcW5JTJgodSUH6sqD2AIkYFsIehOcFJYuQVK2KeDoNF1BcHCRgIMzaPIJpkuI+bQhsoKP9zxMkIDTFSkDduvKss1NXylgkFRIQM1xElguUiQbN0CSEviRAnqsYMpdudzCQgjx9e+f7gcBheijELS8NUs18ufHOJh4MkFiK/FHCrhoeivbXsBfmwKyHDPs/yEE/O5z6sa5PhhefihpCuj1jhWY6xQJpYTshRJwZtmVD/uSrYh3F1eUgLQQtE0B1WjZrHpfIQGZ5LoBrXILJEkHCWhweQn6YoWE4ZLYJNEzXYB9s7bE29wPNQlHVg4Szxx95xrrAV0KoSjiRyFo6G7mYB+RQLQX8LwQn6+9gLqEJDrNkIBq3uw1vE+RgCGDBFSrCJ8/O0MCcjt3Awq7Q0IOuvj9jTPagVyI+HyrHL/OQiSgtr3g7c3DQiCrrhgBnvB7AuotrshwkeYvAo459kDQlT6Y2rUowT/h8dJGSEAdDvj9oYHkalNAOhG00g4BLQQV5kXJwGGOhLUnnTlMPUACkimSe7BvCkHJ4UTc6QwJuJb6KU0BvdxAAlb4awO60G1IOdICIi2UPfD6Do/fczKKiX1EAsrjHylguXeL10TQloBXsf8ioLPZ48+Hm/Y9MBn57P/SvYB4TvW/rWHhTyMgMQwXpvfTBwFnZ/UBwrIYEy8tmomYTQqoWAQJ6NyRgG0KSHbLDwIe2SX+Do+sPhLq3kFCbrtP0PZVH4mnOPg5UIVPJEo5ZmAemj1y1sZb0GY8S+hq+Odcwrfz66Pju94UCbhY70YgH1adEgz2diDDwDiBxJ65EhyuWxHBJRks4hPre0WZHCgB9WLFEU8+ZQFZXZGAPNl1GMedZxWdCGrdQo6hKaD6WDYp4LrPeMWsKVwtohvwSYDfP8VIwL1yOoBUbjulu2evLE0B7fMICRgUaY/w1+caiVv1fHgCvt55GR3wPenRYzyeb1LF6/MvBFQnxgNsbjlE4s6RsHhJXYERaH3G5ULrQobd3QmEstPFK7TkxpEDQTKSEcOV3nHcffUCzsrduHRmt6a3sOkFtOQHWzp2iT+v3dzbgDkMRozDDmyNSEkxoClglO+QqNNEZUC88ZPSq/HjkIDrJWA6F54EuWhVvyMBPz/e/l0Cjhn2n1fD/y4E/Oa3Ad6RVrQX0BgZvZ44CvCK6a0QtCUgTQFHolBRAp61VH6lgPaMX70Xgn6uhv/fLYVoU8Dy+bgxlIBVNs+d0hfU0pyHUf62Gl4/pEi4loA0BfwsBG2XQrwR8G8LQSkBPwtBKQE/U0BKwGq5FWgKqOkH9zURtHrulNJ4XJuJpw0B2xSQErBNAX/eC9hMBI2i/PJTCliq6/CnvYD/IQUkGuO8xsF8LoWoqtQq31LAo3Td+pSAnyng10LQt4mg7TiYX7oUAs+p8eRPSQG/u29pMbkHMD/HWhlmCRKpTQHjjauWYXhG8hznEx/c0RkJuNsgiRZd51UI6uu7WpZv6jCFWOkQhqaAmXdeQxIRJNJ6tqnkbhc/SvgHkiiIxrXQ7O2LIemnik9TQMZFgqUbTWNoCmjNGCToQpiScKK5gpxP1iGk47XqB80fE+S6vndoChgOQgjkUmh6E+3+lAnncyRgouwLJOQBCdkWgu7WSKxUt1TfL/tNoeRyWoDf45Bgnomn5jK+55DO9khgi8fnP3uQEJa2r5bR8gTNkgZ+DcGpJzHRQhQOsr44e5CFU6n0i41oysmiTGHezCANkkNeyycdCbgySiTgs8pN2dz6S/xaxu+PSjy+JGfmkBZ4XelvmlTw4jPrVy9g1GnGwWRrJKDDT4lfq00hbFMIupSveH+63vRmapMtRLOzUvqh9Yhl5npPwPHOSMD7tpn8uUfizp9bowz267qWLcbZAEydKaEp4LDgfcjK/oz4Cx6fz687pzj2Hwn4mxSCfncKWO7SgKaALt+MK6m5DwJ69RYJ+FAeEehagOR7rJBEMeOuwPK3FeOlvYNMBk83A/JclYwzJLpG2GUzgZJ9FAxNAZn4UIHyEHeMW/eRgI+NuwRDT7e+0xkcemR4tzY0BaQEbAtBpY2wZ2gK6KXHOcz0Ld6e8IuYEpB0ptvSVfpxTB6OhUTcrQ++o+z1FwH1KtgzlIAuLApKQGer4/2fibUFQWHw+Z7NI5B0jgQ0LfOjENRd92OaAjqOHR+ITrYNISUko5xpF3L1RiHoZFkw3m2Dx0tcd5Bw521ZOqcCX888HSVgz3pItkWMBExuIZKQ1SoC2QAf77bbxMBLpGRoCtgfIQHbQlDPJUjAXnZtxufc9j6sZ3g8hcUmgZlTIGHrCRuT2Uk54L1429K5WaOEcHz61xRQRwKaE+3EuJMAidemgGQ23ft0NfzTsnxKQCdQkLy/7Jzq9dg/ZSLo5JvPqQksPbAtCwlY2EiE2SJCwrny2Hfd8TUnoZHlQOTzoHS5zdUk9m3wIqC7LJoU8DlA0q3ZAXEPAt4+GhgMqJPDgFACimazJN47TYiz3nJIRvW5hdnDYAldCtES0Nah43u3tR0T19qxlIDeFG4XYubRmRLQXe2yAyE5n71SwKyPBNStZ97Mp0Vydca3gBzCphB0qXYYOhGUPRhjOg6GEvA2v7F4zrj4/FoC7oPlDQyxz72WQkTr2+mdgLVWcGBr/ND31A4Sz5e6G7BLo8fA6HzlCMvfjiDtVn3fWdw7PZI5NySv+eSaHUVWQlNA3izw9msWCbvNllswUmlAnO2tU5PYyE5gh9su4557XY6cc+kB+KGGz8c+N3sOd90bCKExLt3boCOTjnZCwnZdlgG+3xDQHxQgWeNmfM+1q5GZuhzQXsDopqRIwNru0XEw3ja7CYR73PA9sIdKjjzjNyXgj+/9uwSc9Id/ymp4UfrmQtBBtkxehaAtAX0/sZzBoWu9CkFbAl6OY42ZDlduQAl4uy4VYowCIRalLXN+rYb/7AWsYlN9EfCzF5CmgH87EfQU7e6+4YqPiqaAl4mo+jQFbAlIJ4K2haBvKWBLQDudRe8p4NdC0K8TQdsUsB0Ho7cEbHsB38bB3MfVk6aA2uPwMN9Xw39OBG3HwdClEJ+FoDQFfBGQGP70EeYcXQ1PewE/CYhvpSqZjvYQ/4fV8G/jYCgBB7oUvKWAlID8jdMpAXVlIAPtBdyNldn7Uoh2IuhbISidCLrjNtwvI+CkP+L+lL2AvW9O1guXDyHkOK30p9CME0nOSAa9UMugdpE83cHQh7i4EcY3AXJZ9vYL8MKF7IdhU+iolKsMnL0mvyaCznr3NRJuhETScreS+dsNLw/tAAljT0GTNWuIBOQXShnlFyTgUppuICIKEvCePD4I2PQCBgxsBHntniNYwQQJeHaQOKu503lNBFVKJNG4Q+ZIrGDKRMz5ITd/my8g7CyQkAIHrHxOSQbz+vIxDqYloDdqehv7FZKQFEjQUFl+EDA6z0LIpBJff1LmuTweDNewkkeEhOoyP+Bv7SqAjNlJjE8SJOn2fsf77ztIuqhCAg6bVe3hw1NJhFw16URQeGTN49V4fOez/RwW1oYwAXj4ek9nsoaQMAYJ9xYer81wjgRMLki6qIuEdcd4+0VXbHoL73kg2/MhEnDBKIzfFcRYVnkk+HzeQTK2haDylX8RMFqvPgpBWwKGeEIIcrVF8uPj/2oCTvqT0Z9CwO/+s8rD7IdIgvJIoNNpZkvW1y3IdXdfgrGPe/h+iwTUlGFVOsdIO5Bsv1mBWJKKgclG04hzWmRgKVzlO6sVkuWWIQEVsZm4Gap6j/QW8o4SEC9qNSDJopkoOlluGboUYtF3NyCYzNGHFJBoaW+L56CVIwGPBRIQPyNiEH0JCfeIkYBDf/sqBPWKrhYTtkQCtikg1IORSZ7N0gcpbAgoTZqJm9kCSWpoePvgeQxoCqjtwvK1FCJZIAGt/ezA0BRwuL/GoGXPPXGvKpLvjE8DhK6CBHyM4pqYCzcEjTfx9WWT0YuA5rNEAm7HeLwi0kfSXZCATkc4xEQqFilMo1mFl6cOPv51cl2AqCKmvUGxMAnjjDLgj+rJd3myOJDJ7oH/PreRbFDqMon6xxSUukICn65sQqbi9gByL8WjcFwfE5oCTruzXenOmt5E9m6VYPcPpxLmMhKwWygl7QV0j3ckoP7YBGBfu2cCOvcLewEnA2b8j1N2/48WglZlhMyWL0iEpdIVyIhf4m+/pyABDeZaEUGOXgR0atIMA2oJOMz7pZPFK5YEalThz3Az8J0diyRZ1SoDFnca+GAf75p8GYx6+DumIgF958KSbu3tgb/JrA+TJlXMNssLkMelQ7ydc0uIdkYCCuNJp5l6272QcTd7EdALLCRgWwjqKYgx96wkNSWgVaWc79yX3fhFwOxHCmgOognwa7ZZNd8UgnbLjIVp1UOy3kZIvG3t3WD2HHAM/i8S8DBCArZ7AV2h7nCUgFalDEtnpiIZlWO0Abm7QgKWKyRWMc8OoG5I/zUOZug+EWcWgwTsTtKEHEMknTJXhyUM61tFrHu2B8Xf4lFsC0G1eHkC2RC6pbuVbY5cI/VBewHdC14BkKzv3UG8DcaMV3ZSkwTBkoXZJR0ROg6mLQS18EqL8dK9bZJJ4Q1gynEfhaDaIevh45cTxlGUTCAPxV7DTDW7jPfbEvDH59K/S0BuOBh/11+C/jQCLrlb8T4RtCVgWwiq9WpJeEsB3wpB2xSQTgRtC0GLSaq+CkHbXsAyCGVGT8pSoEshbtuhzmjbGwhiUZ6LFwGT8bpHC0HzcXJn3iaC7rLJlNhauKvFCcfUzpnbT38eB/O3vYAd1T9QAtKJoAt1n7/3An4uhXgjYLsXkKaA95MovVLAloCfKSAloE74yU+9gOfkSF7jYF6r4f8XBPyaAtJxMJ+FoHQcTEtA2gvYEvBrCrgWD6pzvqk7n/YCOjvn9E7Ak1zuaSGoBrELbwT8tSkgNxz1/hQCfvdSCE64RxDqtw8CrplhAX49Vxnf8+Eid0+8D86GQwLug6Yw9LFewHIfykgkSUD58U4GyS6TfZ8ZI6HOMySTD1eJCTn/UcnCGj9KtWUfCXh91EjGPRIyXiZIwMpsVrGP5kjAitWYyHqIzf3h4yebHAm4ll1BTmwSvVLATwK242D8uyQkMlLmlQL6prNBAa3vJUQQI3m0WmBl/umswSs2qh9lysOUh9NJAaknIdnaiaBizm8grjTNDwM/5+Tdco6P51RIMFGDSoYLEm0+y4kfyWF9kbf2HAl1aV6fcEMCPmM+g6UxRNIZCr6eOEECZuETX6/WzYGmgAlT4vevCv77KBvOwZ3ISOjlEx/fIvMcoq2CBNxs8Xjd+vsUnOsNj7/zRMImCd7ePzoqCap7HsvM7r6FYJIhMS8rN5Y7O7zgceKGzMoV73/I8yVkp75R+iuuruWVuf9IAYdHPJ7R6hyCs6pmJDSbXshfd06NJ39KL+B3X67eZkoEorj9IOBxeayAZ/g9427WLEs6KD+YLkdIQGF4OJDwoa/AEDsf42A8IV2DscWvaQp4zK8FSLlbItFuSEDFTQ4g2AQJYwtxQMzjNkFiTbeMe+BjvFycNhM7meexpARkTpstzIo1EvB5QgIO9NECLGaKhNkdRjGxLgoD5uO4RZJabE4JKFo/CKganQovx3wkYHBGAhbSogAxve4JhO4iIFql72B2rJBgDItkWs2QgKJ3OZRuOUQiRZPN4tUL6EVIwCTE12OGx5Lx5jqSVSuOSM5uFwkYH/D5Xu9IOLuXVwQeGzxe5wcScFb4SEAxPiQk7CEB+cGzWaqhH2NKQGvu4PF7nn8Q8Lk/EUpAXr5mSFgkIDjN8WwJaDz3SFhhpOVEuacHsBbFlnGmByTg4o4kl2ezHeNN7/jzawtBbVs7la5uIgGPiVuCaFtNqnjC+ytTJKzOXc++e57rvy4F5Ibc5LvGlv1qAvLffE51CikAdehNmIZgMiWg4O3GvndM0wvtBRQFf8C4ZdV5EVBe6P0SNBUJiBdPW9AH+qB0u6Itk7vXEBDlV3p+utbk8yYc4DlzmTTV/alAZo59ACPYsgysfcsk8sw+g9V9fhSCyvppBDzHdRhKwGV+u8LUsJBE22mz1CGYZeA7W9Z3l+alh+/W9gbEU87hh2qBBJxsou47AYcGEpDYXIc4O9Hukd1igATcXgavcTAHNbsBb46QoOu66QV8PC9IzqaX8LnJZDIVBl1QpsaQgR6+K5DdwSiA3+p94kCFBIwvxhHE0XFAIDukr0LQ6ezJEbdiOjkpQu8Js81pWLq7dRfP5MduD2KvSVXX/l9SQGeZrQUZ/8MDpLqPJM1JNyD8TL0BKcxxCUsWCb69dJHIHWZUwmOKz0d1nwUY+EtJ4Di8mSQ+PYf487MF3y8ziyXGVe2DzYgTxp0I+POdicsNzBLmd04Bf5xD/yoBB8yo/20frX8kAdteQE2St4GYeXlACUhTwKO4PtIUUCu9jUzHwdBC0M8U8MwYU1/fDGXhp6UQbS9gS8C3XkBKwHYi6COczp2z9XgwNAUcpGXllAY7LWeJsX8thWgJSAtBncPKey8Etc/rpbMVms1P1l0U3noBKQHbFJD2ArJ7T35LAaftOJivE0E/V8NTAra9gOenJ78I+LUQ1ImZxasXsCVgPB6uXwRsewFbAp5iyXrtBfwk4E9LIaLnhn1fDf8lBZyKsdejSyFaAtKlEG0KeAvX+1cK+OyVN0rAr0shaAp46DEpXQrxSwmI5xTb/8eP1t+EgN9dtCYlSJ6oZ2hleGt77RoCZkWplmEvhFo+2jMflpWPF3LFE3K50qcvAtKlEM9glYE7VvHrg/cQZJgySEApJCTMWSTN2Pbw8ko7IcHMBEz5fOKX4LEnhfF1qHuytXU2EKQLjfFjEQnDhUi0ZO1N/XCa4P2Nhv4cwhWjln4nx0/nC+t3YDEVFN8f3iGRlY0Tt4WkxC/WD1neMwxe+OJvHolmJpJOhhkSsPTVMtiWzf0LZQmOqxAmXC3x/iyuIag90/womuO/X+7LOfjLKRKszutKliUnh7h7IH4QDpGATm8Y4vEYNK+PEU2ZvUwzgIpHAtc9JJdf+Qn4Z1n1/XifB3iN0RSCZisk4K2ZIMrvSyRrfUMC3lZ4vMP+Kodkphl+xLluJa+qDwKGqVFzNAWMyh0SmD3j683O0y2kvRqP52aCBJyd/RTmaVM4uuw/XoWgoesjAU8NSZnsjK/PUvB4bBIk4GjFRzBf4jnnl9GvSwHxnBr982r434SA3z0RtCWgKcpIQHd7DGghqKVm+9Jj45hDkihzUCK+YryzhiT6TAEd8YS/yZy9yED0u/i1dkZihOwHAZ3ZYNEjdto7Ar/Q9sTTxoeAzMMwAXHN73yXdzWWpoBW4R19OA9H+P0MCWhtswMBW2p65RoCqjd1h6QTRwkloLIzt6VXruOcuBs3Bt3IDqWz6zb/3utvQZgxB+LUs6NJCTjjzki6araIKQGt/Q1Jht4FsrSQgPrkfGAoAUfHcAnCkdkT52FrNU0BzX2T4ule3CP7Q2cO5tgqfbCixYuAZtytfLej4/FqU0CtfiLJJnmckAmLBFTSQVV61wP++6WnLIFfNYW0lTIC8nQ/COidfP1Adtk2A6shm3NndPw01q94e+eIhOWWcUVMzsL3KHm384GMFwnZKvjzsC8nJHY0RALaqx+FoFKP5cjsFpYgDQ9IwNsYSZ3NO02qy5x9GOS/joB4Tk24P2Ui6HcXgu7lbgjy7TEpnXSKRBAfzx4I5DxmHHmHRElqOweJ6w0Yj7CdgKxGRUVTQEpAyfKQgHo4JJSAp9hAQpY2/vvn6K7J89XmRUDvYV4FkgbZEaaWxjKuce2YJLxHF9BYp+N7xb6bkPR+Gr8IeNrYNRkXYySa43AMJeDYx88FJ61Z31O2FxaJGBXvBOwyDQEfuy5xLR7PzEG+5EARsg7+Dj27PaIU0QhMboGQ1aQrRwnYpoBuoCGhNGtwBWJum17E400j4vLZAS14ssRd+Hh8HuKuAoVb9F+9gGnXPsLsXOP9tQRUhkjANgV0eLlZKiHaT7AeMGSc2LMPRFHHSOBhPSQ0BRyq4zOIqYIEnNuOICcDJKNkRxwDrmkHhF1ErxTQ3W2vMRnd1REI4XHEvAi4NF4EdMt7ZhK33g1BMbKPQtCZaA9AqnYfBCTZBwHD+e36exJw+N8hYG/S4/4UAorfTEDtvNs5x2FivpZCtAR8LkTzvRB0c/L0FwFvW2b3TsA2BXxbDf+VgJ8pICVgmwLScTAtAdsU8Kaq9Xsv4OU5mvo0BWwJ+HU1PCXg/IiP36aABYDyKgR9WwrxlYCf42De9gK2vYB/uxSC7gVsC0HfCNimgG0h6Ns4mLcUkBz3pbM+DmavFLDtBWwJ+DYRdL/aTH1aCPqVgPGTL53SZDRf46bry/tq+M9ewLUUOU31DT6/zxSQErDtBdyFtv0/TASlBGxSwF86ERTPqeHgTyHgd4+uCGskT+DlSMDOVdTk8Q4J5nGsygT7U7PnDpwAQrYvk5CYQkUJOHf2chmd2VqWs/46g2hhykgcdYPEiO5Irr5O/HCRiEjA7uAI4jhHsowTAVA+kxVk2gQJeAvhnYBB6eKpcqrw8cOTiGSpciRgbOPzc9kBEnB5RXIx3P41DiaKDCTpSl/H4DuRRoJDiQSMFueCEjB4BEgo3caP4tTmP1LA83pdwvwuIGn5BxIIP/M3MPc4JGCyx3/Pzu8xBLqKBHsu6oNsZtM1LHpN795IQBL7bWp6apY6dPQHyDBsJo6WPhJYT/D76rrZ0zf2m/E1kzqQ3c15BUsFCR0wPXw87zlfAKxsuQwqTpQpAd3l1CCBtUEyHw7nFIKeOyWUgGI6X0LKIymjlZDntBAUGCS6z+RiLJ9lHgm4J1M/qjv4+tZsQ8BSNZiwFJDYUwsJ6O66+PNsU8DT8zyHpF7MSDhxH7+OgL3J6O9/935DAjLffE4x6WIOKld9pIBb47oFqVzvkUSHAxIiRTLI+M5MPOl4uJDq/PhLCtit0jWSjN8SECb41rkcIAEF9VEyNAW8dYUTTKUTEiboxDGZ3x4p8OZ+59NC0HqBBORD/+i7x/kxJhMvRaIN+D0DsYGke3BIpjYFdJYj/P7NW/RgplXbEuoUScTv3VcK6K2aCZ1ZNkLCznp75o2AojnDx+8RPSahJO5AOCHZaAq44K+bdwLeV/qKEtA799madPSGtIzb7EU0Y5Z0qusc5EFRlt7BQtL19VEKxn5VMZSAQtiMc+F9JOBWQKL27TTFy/sRkq8loK8vVmB2e0hmHvD13YdIQFVWTz5EJRJQHx8zkFhrj8fXR1JPrKY3sG4Iu2Dw9Rr7Dl7uroNd6W4fSMB0gwTUDeODgCTUK9C9H72ANAXcXpCA7VIIllxjmgI602wk/zICNrD6U3oBv/vPKs5UDUHawaSEkM8+CKgfx6Vr7zs9chJ2G5A7IZIOf71icp6dkEDxqs84jIMEjEbqFvgVPyxdtu4KJJe9Hhjdx5BQAp5WjyFMkxsSUGKuGjmI9gnxWI2I02N/FILOep3SywQ7J5P9bgQKO+mUzirvXohzV++UgM24lgvRr82+3IXF+u5aSDhiM90NaCee891pkQVkS5pC0KvaJV48RwLOnhkH4mL5kQK2vYDTyhwwYNwtjpzr5/2dgNF2cAPlsO0w7k3M8Pl5gy5Ma5b1YWR1NXIpbxXwG69f0qUQJXgn0J+jAZK56R0Ufbxny2rGwVwvnQPZdowHCGYXn++YwedT+ic8k/sckrlNAdWRdAa5qrqMNzd4QX6ySEBt3cPXyzNdIOeOegN5yE6Ik+bXhPYC6qSP5NOhSSUTG9/DtMPYpwSs2dsQxGMq+P6zk/aIoY77YI7PE8Zb7vHfS6VdITEzJGAvSX9PArL/HQI2F4HfVQzwpxGQX0mH972AjgQR7QV8mwjaFoJ+TQFpIWibAtJC0HYpRNsL+JWAdBzMhM8r2gv4NhG07QWsjtzDf0sBL6eHVr4R8C0FtBYz3xnvDOVjHExDwLcUsC0EPQSsWRqbyeZCC0FP+tZ8Xw2fjz2B0U6XOqYp4Ns4mDYFfOsFbAtB24mgdBxMuxRi29eRkJ+9gNfEkJlppmvaTxNB3dt+7VzlwH5PAf+egG0h6L5crZ1zKk1fBPxaCNr2AtJC0HstHGgKuBWZHfNGwLfV8G0hKCVgOw7m3yLggBmw37XD7E/rBRzjRSdkp1orI6vvavJQ5wtYPI5NL9o878n+GgmYsNJfCLi43OTS7wbw6gV0mY2Cb9V7JEZbCJoFKSkjqd5UcjK9ncHaXpEwnRxA3tb3BJKcQSK1haBiPN8AGKsPAlpDfHw/rqZ+EDzw/oLxJH6lgPbDNWXleu+Ad30ovu8JdSVvO3v8fjz9SAEHFVMCcCbeviXgYOcjSStFLSPTQEJ2q2EJbsygRUmIjzcb+x8pYEvAzoWJIb6EKhNNTniqCrKfw6oMCBMceSTVc7yKINJd4kf8cPNKAZenAx4P44rfF5tevpgP8PUmfSGWrywSLpotZD8oSnz+sMavF9YVCW0Mkdx7vVlNb+A5EN0l9yBLwjCD4MogYd0VcPKpv1/B4h6qfmjthf9H3p2sK6psC8O+IBtgAUoTNIJKQAYEID1FBQQU6+Lq/wHM3OmXa51nn8bMvVf+p2laAVMg3hxVRkulOABwR60I/PePKKB7DHTGXnMPSQp4t19xdF4EZoh/v1HO72FZ95HUCZ7TNB/j/rVRwEirfyMBh7zQ/67uhb+ZgDz95uWqroc/CNhGAbc1ErCNAnrVylRI7E/x+cvkRxQwqZAwtH/Bx4PYMEglrXa4PFQq5u8bsnlzJNOi9yyJJx6QgO4dLrCo7SPzw1jIiF6ZO7CS/MDcwEBS+W64B+vinwr/OFrFpLrmVdNdsCau9BYNchccJM6yRgLO1uKGxGbvKwoIM7OuyTn1Vl0U0Jvc8fvnIFZdLaArEiQgT5GA2s1GQtFVU4t3e1VgzJMfUcBQRwLKU6vm/XFTKxcW6qarBfRnDhK1TQQlu7DpiJoi8cS7Gn8SsOaRcHo+Lnm4ivVXIqg69ZFkd0CyGZA3iZ0SPv8STVxOC04TBR1XX7WAbRTQTv9VCzh7V2lHQE9uaivbKKAhN1FUVsV1R0Cr6ZDa1QK2UUB7gASESsbtaWsBnUN9LtxKwu2B2aqEqWgdmfsaIfmStRl3UUA/XfzGKOCQHw++q772TyOgcV9EXSIoyDUScOvekYCz+5h3x+JWINp1/xUFhOdlGxN7uUYCknDAd1HAazLH36ihj3j3Gd8VIjTtR6b5AO8GbS1geleRLP3BpHAPkmOQiXC4gLoaiKxrB3MsdkhANULyDZ+LDbEnZxH0RELCXQ3uSfD+8QRyRxLBNbtfyWrBf3UE9fpXSSK7YIe/+WMuFbgCXSBRjw0BJxrHuihgmwjaRgG9+wQJ6DwX+Pnn64i40XaLBFzc7/gbWyER7Zizyew2fgDdNe1gDPFukAf37gFJNkLhPV9IRMXgKiTqHgl86N8kYi7eZ7AtMio6Ara1gNMFQwLuHOdKCGlIVxhC09FvV5LyEV3AUs4j/I03tXotAZ3RlOMh9l2FvmaLd5cI2hHQOkaPjoAwjp0N8dZDAeisGpOuI6jm7/HqEp6RgBIsoCPgfHZX8L7m4vPzx3wItkKRgKqABPR2sxLm1fifTEDxv0PA0YD/Y+YCyt+8XB2u1+dPAuq+sfyMArZzAdtE0I+OoKVWTPlfawE/ooAf7WB+EvAvtYA/R8PXq82b/2wH0xCwSwSlV+vaRQGNdzgNuijgJwGbjqAtAY1lX3l+EPCjFvBvE0E/CPhRC9h2BG2jgF1H0DYR9G87gtLlFQn3azuYrhawiQJ2HUHboRC/EvDXRNA0vRmFaVxmxkcU8GMoREtAXU95+hUFbNrBfCSC/hoFbIdCfEQBfx0K0SaC/l4CjgaDP2Qu4ICSb761LooUyWPxBh8SH4niXfU9JMERCTQokDSclgawK7aUMSPPSmrWZAXe+o2kaWsBufllB8l5obJgnEwVOpUmKbglITwLVq+a3uz1FaZbPOfY4KYE1NWsDfguw8f2E4lS34scVpeeSZixRqINe2QPnhnqrIsCwiRBcq5NJJw5z4HaPuGAKRIScH1Xvgi4fE8MEt6OPxJBoXJ0Fl572Q8CNrWALOsj2VxNLiBgCi06At57y692MGx3VSQ6DicrSF4HjWc8U66UPycZLD2T8NG1wuPx8OUlRL01EpdTcHtms2UK3u1G+fC8gj6VL8kGgr76g4Cula4hGHp4vMoU96/YJmvYljvKM+mUG/QVLDPYDY9zEsbzvKYJx29hrfpNFPOBJFVLJOBGiHH7lyru7/2+rGBzOeLzLQH7EhIQnEwvmO7j9pxyJGCsxHP+g4Drjf+DgHFwWUF4PiEBQcb9/33n1Gj4h7SD4b/7nKJqFcPsXtQ8TG4/CDgX5SPvT8SV0iWC0mJaEbecCc+OgOowKws3dmqbkOyUgaFnVeFzDdnaRNCWgK5yOAkkPtc3mC6vPwg4umyRPNziwLpawG2OBGxrAd2xLMbEM7YHoKVcky4KuBoiAW11joR78Ugeehb7XS2gLyVGTTZLLwbC72re8xZIusVhUHW1gC7hkYChsf2qBXTJxoxJccbPV6/Lknd7RxNIYP4gYBcFzN/iFhTrfWTeYYsEbKOAphyVBZSGiCQutytQLyskLp8i6Q5hQ7hXjMcnmNYSYeltB4rLIwENA8nWRQGrvCK4lUjcWNpugL6P+DjDhTN5Vj+igP70LdYk1fIUDNIQMG0Sa9NwsANnauH2n571lYBfnUCNn4evWkBtWW1gHplIRG+J2xMPkIBtFNBdOki8N0UCKu7ziMR+rwyy9U5rUK3NpfB2z9PviwKOBuK3Zav8aQSc0v2yI6AXK5xBDqyJAtLrmPfJGInkBPccjGE2IqDT24aMcQHURQG/EkH5/QH0B+LHR15QotdRHxwrHPF4DZdtqpWOCFYZTIouCkim8yvgKkQsukRQcXn4IqC3SLkNCbdIwDk3wcexwF0JM9fPJur2g4DaffIVBfTnq61Csmj/lQjatYOZqWsO5KHGEe+g/0gEtaq0x7p2MC0Bbc4cEU++7RRyK5F8bS0gXt2ReGlv/ESCVhyB/IUkLP0zkpL1hMI95gubxPbsAIYSDknXEZRc72dQMrWJgsaOQOoJYpksmnYw79vt2dUCtgQE/9KMthe4M8ysFb5+YTTEbgio14Tj3c39oVBhveO/agEH0j0gb7J44PeNJ8R77G4lGQ72ItBxf1z4136TCLqL8BpGwjHvJSISUNwfRmCtegpjWorbZzF/CKap/yBgXA3x7+WoMgkI+4cS8F83rf8sAYWh9O/nAv5TCPjNl4G1cH9+1gLm+WbjjoXJgp9fXjOY8j67fdYC/m1H0A8C/toR9OdcwC4K2BKwoAPjk4BdLeDPuYDp/WZ+JYI6l7T+agfzczT8R0fQn1HALhG0JWBmTq1Cf0xemw8Czvndq99FAT9qAVc2X3VRQN30cqVLBO1Gw4+OU6mLAraJoPqDY7RLBG2jgPrPWsCWgLh9sfJVC9gmgv6sBUyvR/ezHUxGU+MrCnhILpvPRNC/jQJm5Z5+EbCNAp5eq8VnFLCtBfwYCvExF7DtCPoxFOLnaPjfWwsojPp/yFzA7yegMm46dErB/0PAJbN1wgbvTOgSQX2hIZ8ZPPGn+7iswRfxN8ayQ2bQrYvkWyqFWkRFigTMKclgdT4QPry+vZrebe4GWh1qRYDYienozm8gjESNhds9kmr2fuD3lTsTCbdHIrEJEnDtHvUi6JlIuoX6WAPgOct3BJxW7AcBpRS3Jy5HK2AVLsQiKkwpPUsTJF5/o7PglCPptFuBBDydtIK5ApLnGesFRNGMFsHZw/11uSSHQJSNIjgonkLnqrWGZNYQOE6QgM62yID195SwTdXMGdw3QyhSEUmYSri9RpSmsK72KomWjtKnz/lyAysj1FjQa4ZKtImgYaw137fA11viMgHIliphTjU1qLC9ZBDElznrCOjSyQ5cV8Xtv9q50gytQALemo6msoqXjtX+cYBIsvDvc1KmG5qd8fuB8wwS7PgfUUBvNZnzzB7j8aUT94uAgVrh30c1kKCMdywW7s3p7yOgMBr+KXMB+e8eXjRo0j+teXUibuUgwcjshUSaKDXxuRkS5D02lzATDz8IeM6mm24ohOdTJODtXqUgv5v2JG0tYM8/FWBfnmXhD6KTRM5F/AJz2rQ3Cft1SRx7mwKu8ZAw934t4N1utQfDbN5lHE8xEgiJNp1wNesIGCyQTNONi3eziq4yUvTzPkxLsUJirYwrLr+QgNqeqwvvfVgBGdevCuzSx+2PEnwcZzluz8L5UQu43FS43Hzg/nin+SogC7VJXF3OT8Tv67j9a+61xeXhC7dXGiABt73XHuh1W/K+uUISR7m5RjJrJQFjhtvrV2IKuGasvmoBj2aFJMz8Aw9HAQl4L3N8rOkVw5+1uCGV09QGliUSdj5Bgl48fP/sVp4L9zoTcX8WeHyU0fXIe26B23O+IBFnWUPgysPjb4aDGkjvhCTchGZGNnwzN1DW8fUXDf9+wkhtxorXPwgow6nqEkF9A5Doel9MQJ9HF+Z5c9P+bQQURsLoTyHgd9esm49Z/BUFHGYLSrYOhwSc3pAUqwLJsJ8P8e4w2I2IX9q9DVnttQro2x0U3ki1pC4RdPYMkWSLF0e7RFDFFZCE5uBhIOq3Y5gu1/j5x+ktIJGwx/vWXRa/agFHB+0GTj/oFV0t4Op2H4NmbZBwi9WuT+pw/wL9zJBEE3/3JKl92XUEdJ90a5DHaNb0A1akwnMuuw1Z9JCACj1wzJddJODguv8ioKvt8fM20riJAvZHhV+VSMB7xD26KKA/fSL5aM69u0RQN9kjqQblkIPFXhV4l5MXMZkOz0dQ+5emA2oTBdyNkHCKeUXyenFPItJjiAR2GJL0Pug9SXaK3kAFTyQ+3S6u5LJFAuvn86hwjdutT0Lrfu3awcB6nyp0GKx5cNQmChhckYCVtf5RC0g8pyYb8Mcgm+sJcXcakvvgjStY6OqEfRBwFihK0bWDsbeHYdcRtKsFTG+4/W0iaORs8PP+iQSc/HcIKAqTfz8X8B9CQOm7kwGOh/5nFBAZlnYE7DqC/mwHYy7MZ/8v7WAS85J27WA+RsP/SsC/rwX8mQjaRgE/O4JqF/MrCtgSsBsN/5OAT9edfQ6F+N+1g/nbWsCfUUB9sEQitVHAj0TQOc/X7u0tal9RQFWV5L8QsK0F/JWA8wNDYrUEbKOA+l584U3OdrddIuhHFPCjI2hLwI92MOsVYZ/tYH4S8Nd2MF1H0F8TQdu5gN1QiJaA+THNOwL+3iigKPKTf9sR9P+nUUDO01cQ5UuDZ1aU21SfMSSU9EBilBkSqj4WASx9rYlirfCnK075NWzMAS3CB67rKHVGO2CTscqzQZBT6otWBmvOagbhNVHA9IS3Ll2NmyETvWdM0zm+LdgMtCLMZkgqcpzsYbe5mySwhvj9r9Jqo1h6EdEpfp59maxhaXFIskBD4vSuPBLw4qssoA4STR0TJCC/MVj0inODzhgpuyhgsBIzifbVRwbLHn5/NDcbQppuAcuVSPmIuyIBswV+fzRtEmFPzRzCwRCJ5h8NnUTDZs7f45ri/vhH3J/F6SnQxcNawW7uUhLGE/y8YYqf79VHlUX0lPXpmE+bUfERkm3cDJVYZvoGkiqgfLDp4/el1NrAtsLXh0MHSdqXrPyLgGGEx2uWNCOFuSZxU2zIJu4mCazsCo/XcJfV9JEkBwh0PCdDN3ptKEeQsP4pMhnbHvEMOh7w+LGRY5FQHeL2DNxl0SWCshEgkVdpgt+fzy0WTZIX/DYCiuLg24YX/WkEXD2na9A0FQnk3pAQ8mxwBBrskWARQyIowjaGKW82xIniPhHXpw3Md1pF/AU+0xHQOswO+P41kk0IEHOWAs3QCO4kkP1o8wJ5MDwWIB/qmtSWl8F0HSEBVQ3JpLt52RHQjR9IKjJvagGDHn5/7reJpUgcaiLJ/GCL5FlFJ1wOy/2K9926fpJX4a1gsdnWfEfAxDghYUMkoLdkSLyhtN13BHT5Egk4tVa4f26M+zMpxYDMJ0jA6cA8EdCWDbnq0w6sNyA5lR4uuh/HQQHqTMb9SRMRl3uX2xrkmi8Z/jjELwLaSx4JbL4MCR/j+zXiHQlMn/H1g4Ceu0EC7lJ8rNdIWH+zPOHxc5p2MDuKBCT707WLAuLJdmzGVK/srhbQzprt6dl4/FdFdUbCevj4PT0hqZ1meycF7v/w3hw/T62+agHbdjDV8FaBLHj4eWqAf89FftuAXUeXZmaaGfw2AoriSPhT2sF8d+fqfe8eg6EnEnFP3s4g02w2AHnymBDvVuHjupjtYfEkI+bPwcmIEEUVqGM64OHVT/qEiO8DWCoReD/28fVtFFC3x0g0L3JtOpAGE8DzAgkIoROTzWJ8a+KJY9IRUKkXN5hVEpLrInAZ2d7eEzCuDQF57y6QJsMeSZn0WEfAi5HsAI6xUPiFeDPIoLcoQBvoTfuUAglovSwZ3AkS0Bul9yuZcwfpMxE0SGdjcGRxxHdRwOdt/kVAdzNtyFUgxvSnit9/n+9ioiiyDNt6ITJ/PMTnocfVIK/KYeGvYySy+Gra2ayQwDB/ORIpl+M+TBcBEnAW3QQiXA48TJ21yNxrhduz7x/uoAs7PD4tAYNgdgPyVGUSprpM6XF8xvcfRz3irW/4/Ze86U6RTSfMhXevJs/9egxknyEBhy4SUNvOD7BYh1Lh37xmLuJiOAK8/SpFRI5IVOfEjbp2MDDhkYB7vNKB+ZjKLNiwfygB/3WK/GcJOB6P/5i5gNLoey8DLQE/2sH4nr3rRsN3UcCWgB+1gG0UcO/HGjHto1JPt8Ti3fItGKSLAo74pPoiYDsUYpc84i8Cet6UThPtcviKArYEbKOAVa7zXwTsagF3J5PvooA/E0G7WsBf28H8JODfJ4Lu1CR280yafyWCtkMh2lrAjyjg7TVU/zoU4udo+MPD0fmPKOB5oSu80SaC/krAr1pAMv8cDf+RCFqay1UXBfwLAX+JAv59ImjbEbRtB/NBwHNQ1fyvHUG7RND/Vi3geCxJf0wU8JuTq0eUrGFVbJBgKxlJIIzTAmASIKF6VyRYT3oE4B9qyiIZsiu9B/IXAYP39GnTh8lSCNdLrZk7h8RQEhfJdOFpwXLmXanRH79gOmvaq5SaktGnwOOtcSQg6c4WEvDM6XuIM2oydCgShqhINJZcdT7YnfH7TyM3gU2qIWHcRR50BPTXByRgcESi1RckYCJtDRYcAAl41xoCNrWAYbBH0rUE9O8JEtQ7IiG9MxLXHQ1UEujjqU139mgPfjoz+LBfNrVyy+MG4tdZJ4GQP/u0mF2adjFvylgwRBIPbkjA1f2MJBZGuL3liWSwjadI4FGO5Oq5yRa86xAJWEJW0pFLNrA6L5GAU+UV0FeIRPTljcpH4gS3N3+wPbBohwT0i+kXAYOiSYTtT1+U7jJ5Axuvxu2XlOeTrl3+CMs5w+cHt3xD+0JawvZ5tgo2uuLnVxfcv+jsIwHfLgiUUxEKXk/A4yfnHkVWy833vywWrlke/zYCjid98Q/pCPrtBIw4D0kTH0+sIyCfDXA5ti5q5qLBg46A8t1FwgQjoU+Gcb4B+bhCAh4UISCG9ELSZeWh8LKZCIQ/IAHNETTtYzhRIrQ2+rBANBHfOhlXMhs3/7nBnkfmrXqxQNb6tgBFfZ94f5CaG3LgVgeYP6Uaadd8nps17VGSPv4ymIDkeTzUQUdAoLbRJ+EyXIP1kE7EMzQkzSYOa7CkZ828E8Httw5VATbH492wTQS1FrcD6NGxYvAannD7H7cC5nsDCajcRYPMhDADOWkSJ41tLZH3sleCynLcn/4OiVgPvQS0TEQSClv8PK4aZKDu3rg92QkJKI2qXdcR1L1A/CTTQ/OYc6rC26erjJyfTRS09zqQbijEYYuElOPizPvrmfkkJ2n7VQvo9ib4/KI/TfFK0Gx/PMT9jdB8QOrbsfBOlVkSxt9yWPSlMx4fDgkYn6bVZyIoZOIBZI/h/gxxaUHg5GzBuopIwNHo9GvS2neeU83/Vv7fJCCJ5itQXplE/NcKCccO62FXCwirIWeTkcLtYX6ZjwrPuN5Kogt7JGDJDfAcOFsCWSXDA2hrFQlYvDn8Te7WfZiNE4F59h4JeJHNHpBHjsSMq16Mv4b3vSOgL8mIn80DSTgLFSQXqe8ZkUf3MSw4iUPiiPc+cXUkGd30kHDCfPEVBYyeW6GAZ/PJo9Qv8ZyqkIA7stiQBY8EBEX7QcA2Cqh4co/BrYeklMIICThbCUhMeUEJP1g/wXyve8R/rBZAnPGsD+ak4pi7P3Mb4l85Dpy1h4RLRSTZbTfG3/RpPiJ+/uYUYo4OV5DnucB7Zdb7IqBqhRLv1Qt8PF7ueZB3M7HwFxr3JLB8P0DzJkjYbLhFQo/9G8xl8oOAMDv0QXsukaTW4I7XgOSNBPTsSQFJ5jyJSg9jsINmyMZbaqKA1fkM6iPH9/Mr7ouAdPVWilB+4Pc70mzUJYJ2BJRq7QKOPpTxvqjcrv9EAv5k2H+WgBNJFP8YAn7zclVezoZdFNA4TsNyOsmeedcO5mMuYDca3i6n5dSL+bN7LDLyFQX8IKDNBzBd+fzJrTbE+CTg6bBAgh0M6E/t6wWJcnghkQ5OM9euIeDVkPpMn/TyZ9cRtOKKOW+rlh7/hYBsOIGvWsCfHUH/loAfiaAdAX9pB9MRsMddcvcYJtpXIuhY3FL38uZdZlaH2WaqlezaRQGN26Kop1NDIB0B53hlkaYsSHM3Ta7qVzuYn7WAXRSwbQdzfG39ryjgTwJ+JIL+pRawmQvYEbDtCHpaMf2LgKk1ybsoYNcRVBEzryOgYd362cdcQJ0engKS8HJx61KyvuYCrtdW9TUXcOX68NsIOJEk/o8h4DffWh94pIAZKRLwZCBpRgsk1IqX9CLyiGdT/y2HEPdyWoT5Fsm1mBdrYLlF+SjlkYBaNcqADZ9InkeGZKmNNIdkEiN55sfXla7Ewxtm96YWbZ8oJY3LRwpJpCIJjzMkledaBfjF2iyYHSPxQi8pIVbvOh8+EiSS9kaSeUMX34+fF1CxjOUvAnIaEpIlxzUEy71RsJ3oGbRvsApgsUAiGUskz/hFcvAHBX7f0PECOh8jmaLjWmWs15BwLD5KYEVTC2nluP1hySPhFikSeNd8fg0EiVoZSN573dTSvfkEwGg6oD5lJNSoSnJwb2eNRMJcEehyddxCgiRmwTvCU723TTew3Eq4vfoDiR0fJztYXzl8fdUk3orSYw/JSJ3z7FLnVzoL3bQjYBA2o9v9ddNephogmfk1NHP+RkcI+ZnOR9bE21BJHp2BbU9uEYkebo+EtycIZyuLRWmN2xPHzfGU7/h5+xPu3/oy2cLOmyAZd7O8/G0ElHh+/H+VgFfhtukSQX17gURpCajuSyTYgEOS9e95DMrzWjE/z2uhI+BMtivmhoYRk9Nyugc6Uw+4HNoj2U5jJKDuAxIL5LNBnDIbwnTj1IVf3OM+ue2rPZLQPzL/MMNLbf6ocPm7fJ2Zp2hIEpt6NejCGkm3n+Pn7dZIJOU2QhKVk2ZoQk8cgKE6B3x+iPcMb4AENPGvzVxugQQMbfMEcukhYbliFRP1+iqBzER8vz9abYhz8o5gBi+E4fWNj8VbMwQj0vD9/R2SSzirOcxWzpF3972TQgTDweV4dUICD5tR8Ate3IIcqXg8nPMpI7kzyMEK3AProoDVI0/BHL4OvD+rcfv6sxMSzo6QfL2xWBIQevg88IevRNB8JGYwM3YX3L/xqolorDJYBNaR9zdWM0RiruLr3SaKeiCiQpLR4AwOXg940O9IQO+EtztLfNyJ9wjx+MVl7wA0Mi7E9QYrheyn5hGPxxvJeO2JNhk37Xtmi+WVuPwK/z6/75wafNtM6D+NgI63S2DOJIl0iaBz5TBqZkNOCFzFBf5NQ+2LgO4gdWoyXIwr0KfikHSj4Wk2OyJhBiKSLLnbZB0chmDoufgVBYzEsAez51lisLpsM6KYuyfQhBsz6IETEH8T3cDuZRzxyYmrCU/uE1CdLcf82OQk8pjP+2AI+17hxsNdn4SPEd7nLmOh8LLotiHq9l2CPKiRXG0i6F62FIA2EXSsc33Sr88IRYH0CnB2+HlvYT0B/da0d2kJqEQ7vI8us17hqS8kVDGcDcDaqfj+zZrLyJ5vooA0QMJdfSTmQRlewVnMRqwj4MDQkHCpJrKOgCnPDcBxAqlw89SRyJ3gY71URd47TXH77+X+CXPtJBLvYt76xAv9B8ztUCZRaiEBe9czEtARkIDL0S4jF5V7wfzZ1GoenK1AbvVwDFrRzHGUlkh2rX/GFaXgTBkb9RcxGe3HAsy8kcKziYDf77nauOsICgd6N0h/oF1huqxkFgz83j+TgP967j9KwBHfF8Z/CgGVb44C/krArQJV1w7moyNoOxSiSwRth0J0BAzvbv9zLuDPKOBV0PUvAlZSuvkaDd8SkImX81cUsB0N/5OAH4mg6aGaFwtc7xodAdtE0I92MF0t4N8S0BLcrKsFnFuTp9Qlgraj4efHBb6/TQRtCdiNhm+jgB8E1Iyehs+f4IuAnOr23fSS4/sXGounPeupu3uB4vef5ef1k4BdFLAdCnHbOJ8ErFTLw+MxRYK2iaD1bWOyuTjO6o92MF0i6JCOkr/UAv46F/AjCphtbMctav/01Q7mVwJ2o+F/IWA5iK3fGwXEc2rS/zOGQnx/FNAWLltYT1SThXGGRCmSyQHc3QkJNjJfSIpHGgE7PZB8ZPsUaHFoauUeukrC3kPBhdhJzmC34pBYF70hDUXSxHcfn6/nXp8irgmshVTn2XChXOnZ5zNYnXo6Ca1m7l9m4UIs2B9MPhgPvZhulEsFrDwYLBSDl01nvL6FYGQjSe8CPu+bfRmWqakWgXufKlSbjZCwdGzw0ayZa6g0RNqEPSRgYDYdOyHdgz8Mcfv23jSmWiofIOg98f2Khp8XBkd8nJlI4M0CyRVsmg6f6dEgwfmaSfTkpkVHwBCaqKgcsC34UU9l4dGbbmixbxItV5VWdAREnu3AHW+0IrgYSOYDs3aQzGO1YExBsrHXJAMoH/g8n01tuqiRoHG9s0ggqtMnDQ//ImCmI8kneyRl4Pp6EZwvWZ8OE7kGL5fxeG58r6T18jiESCNLws5X3J58UJTgOqHFR9kdJEqXjwPs1BKPhzBsoroXF7dvdrP48OC/pN9FQDynpMl3ddn904ZCzApnB4u9fmK+cUeihPPeCZTL/MR7vefpSoa+uAYnHFSF/+zVEplN1e0XAQcjoSSVvK1wuacfC/+2PsUkmiGp6OzZjC431kBCI9TASatT4ZcVkmo/HOzB4EdIrNVaNEj0eB1Bn8CZh2iA3+ca0zPIo+EZl3M+kmumOzmQ7FAz2I3NPtFLb9jVAsLuZCrkHoYJGNz6hM9XYkCSfHsHI4Sa+cMCCUsu0wMsMrkm7jQTM1KnVd00tD8Q16lWJSlWpyOoennifS88AeHUVwFqdK6bxNgVJd78dAJbOyNpbQ5JlonTHRBDQNL5vnglkwm+fh5ckHyigNuT614G1vhxJOACEtfhTjuwr9KBwX6E+/cs8gxsXT0y0GjTvmUr5rDI4ytuf77qk8Pey8F0kIDu+iLi8vuMn6cP1Jp42QAJeFj3LiDXQU3grZtXUioOD3jBGxD/QfH4xJsBHs/geOE7AjpWeAQH4iPvTddNR1L5hMR0+lfeWwjWb6sFHPGDpsbuzyDgd7eDSUf+FuhiLjE/me1skgwWIsiH8aSAxXZRkgG/LsDY4fHx0lvvSQ7SGwmY7ofMnedIwLWvHYGy05i5zmAB5L1+j2D+pmLhPt+pTT0YW6CKKyTaGk9Kwp7DN8haNi7ctdQLyL0/u+GKxOYKT1rvrh0BlZzjUDlxqtA7h6R0BIcj7n55F4g2sL4ICLfrFs8UQ6uAyIse8y8TJNsgaQiYHbjCreqdQHbGkIP5liIBDy9XocpQQ3qqUyTYTENCWSTqw1xqav828/uG5II2ApPzkWR2squRpRwHlKRj4t20e0km7P6AafgW8JwlC7wmbKMHGO5wTPzTatd23GwI2EQBEwGJudkgqedMHOPd2MbtH95nPMytQvyKAnLl+gWKKMgkrEYPSi/RewDqcdVjbiEuamIpzVzB9CwV/mt8k4jA+ROQw3TCu2GGpNPnCw6UYKIWEaFIYOeFfz+lnyIJ3fWOEvzmCRL9LhH3MMLXL3L/DnoUyXif9fH7/4kE/Nd96T9LwP5w9O9Hw/9DagG/m4A3dTj+bAfjPJXjV0fQn4mgH3MBfx0K0UYBu3YwP0fDd4mg55LBRyJo1w6mTQQtB7z5RcB2NPxh4w9Z1w7G2PB1FwV0nPkIpryT9j/bwXiji9dFAQ2xyO0uEbSdC/gRBWwJ+JEI2hGwbQfzMxG06wjazgVsawG7uYBtLeCviaBtFNCE4az/UQv4kQjaDYX4JRH0Yy7gPhbhL4mgXRRwKCJZuyhgIb7q6RyQbG0U8GMuYBsF7OYCtlHA0vKB79rB/M8E/BgK0Y2G/6gF/P0E7A/Hg+9qYP+nRQFFS88gXiVIwOvDC+jCWZ6AjXBFyfLCe9KjOWlGiT9Uwg4eEmLb49fA5lsk3vOsxHRaWXvwIrGp3ZvnAR0HSQn+ylf5cJLlAl2cXBWJtjJJxJD51EnlPbibLZLkQJFoPZpW4G3ucz7qa15NJ2Ah4QalSVht4edJTa1h3HT8DGxvWlJ5Yyvgk0QtwqzZ3kvONuBlLn5+PJgadDflr8AeKW6PkeH746bWb3u6NeQMvIzSEX+EtXzRWBQp+Pi2xf31uT3uv6F4QLN+kkFQUYMP7xOPUme7LCE0csoHOxNJelJJDqEQIeEmIr7/HSEpk7WgMyaPkIDy283AN3ZIzvMVH4tQ5LiQjvD71nle0r7FCiTgBImHS2ublvyjhtXgZhXhe4RkrkdIQNc44vNjEcloxMkO/CAyilA+gkAPff4EyfOAN/XJe1pTO7UXkAwXeRGYAR4/iXdxe4KBQwJzr0gU3XGC0AadhcLWM6j3Zrh/RLeLYBbPrr+NgP3h5N/X1/5DooDffU5donAP5FAjAe/66Ulga17Bub4vDCbaOCApn29gofBV4VHOxOWdvt2CbN7w8dY3JMJJag2ydK6Z555PGyLcqxJk/YkkSvw5LrdkdQ6KvLoUQAgS0fC2BUxViqR7mmJMlqWJpHk+LoV/JGOFnEh1B+t6x8fwRgJa5q3E5dX4hMvVdG0TRX4JXwQcaSbi0FttQRkISLj54BQQoTSHYD7cunAd3qxJWjk1aKZX837Kn0pCql4NeiIcCvfoiQIxeick50A5M1/eICEVHUmr+bMT8cOeaZP3bfUA3W72N9fFmjz0PIfZnUfyTi+4vcnqVgO91EfmbZbN0AXaw+O5eiIB4xHu33UjZkBHzVzCOy7aiZkh8aajM25fL8Tvs1ciHpnJ/U5g9DwJJJFCfL2GBPSWV9z+IeT4eeoYt3+oIJmfnHoFk5VIXG5pPgm/e2ugnfsyH13FsUFiur2CddCurEsEXQ+R1LYk4ufRpoNoEk5zsGbTO8ETtffbooCj/oiX/m0U8B+SCPrdBCzMewYkfEsFXH3OJjL4PZA3MpJhdV1IxE8jJKDlILn6VjNafHU+gLHvD5m3X1gSefTnR7Dr5Zj3BncuJovBYgxGbY4ZuIsH0Pn0vgDz/ewVXqE7fXKsFzzI2wW+/mLdMqLXTWLoxpWbtmhItoMz7oG6l2XCkqlr0AGHpNQeMRLxae4kcr8dU7yv1ELhktKRSHbG7ZnN3z3mKdY9I4xzpwB3DQnIQKa0yCYyoPbw+81HSmlUFTIsnzaSbkTvNsmS2Qh01+CIV5JdSTb1XITFfSYXEX9d9LtawKAhoP9acCVxhrs+6KcAz4SrguTt0cMbz7nLhPjF666Qvo+EnPrLHvHGTYdRxTlMQDVfE+YdciStqq6R2EJD5myF239Ud0OYBhuZsftUtrso4FSNewTW14awswMPZJb0eG+V4vFP3F0PFOcuMc84cnidSpkF2zln88w5IIGjiyYAFcdTnh37SNxruZRhe/Ml8hUFNMd3UK+lXATabfHroJV/BgH/dQ79Zwk4EIbSd3Va+90EHH/zZcBYFbIrNrWApsWpz+nxEVw/O4K2BDzcT3NeHyVe0CWCfnQE/TURtI0CdomgLQHbKGB5rqyvWkDVvfBfBGwTQVsCpsJ2wH/MBazeiU26KCCueZ6fcwFjNVn8P6Phs8J1jwOF/A8E/BgK0SaCtgT86AjaJoJ+tINpE0E/CNi2g2k7gnYE/JkI+tEO5oOAf9sRtI0Cdh1BWwLm6/X8qxawJWClz82/DoUIKNifiaD+nS+7KOBps/D4j0TQ64Q78V07mJaAbTuYz6EQTRTwP9oOBs8pcfinEHD2zVHA470hjHEz+YjbvTY0Hi6f4MfCnASKtc/oxNBjgHeo4nJIyGNq+FbTnmSLj6HMappLfAku/o1I6DhItMuoOMJ2utNJkMzfBl1tZQPC4mExptrTgK6hKCH293rByD7fUHc9QZKN5kiSRHxJNOq5Z/CuxZxnuvDK6CIo9rApiVmE0RVJ2SMK+YoCavdXn079Zi6h/DT5oOwhcawg4ZGYgJ9/zLwrrWbLA2w5/E1GYj+/Uq4iZ9gmEhLUx58HHV/4J3hUnTOWLHH/i1ovYO0CknQoITHXh+QE0W5Eecbz+PhoXmrw69zgo/iGZNOW+hWfnxt8oE2QfPW5GcJAqqaWb9FERW+TCtirj6Rb1LlEhfkRiX0w8PVtFPBmPB4QphObjzxrT+mDWimszick5fT5Eqjkj3JIXk2tYB0hSU2/uEI8kQwWblLc/904HkJ0ca8stKOZQuOpXAPgdZKF5epFqb7XnxCva/y8d0NcspYzWGqWU7DyHCi/jYADYSz9KQT87kTQ0bmJfTUE9BbmGpej6fYN5LZHIjxqvFv0ylUK1qhpXxJuVxkx1HALNjSJmMf0dCW5nL/A4hcn3j2tV09SaRUS6u7WxOerBBdakeeCcVw9mPccIpmMs1jC/NlD0t3PSJhLf8AjSawbksU4lwQd1gdzxD2IO7LMmGSz6gyOU13w8WoukMo2x0AcDrdnxZBkyijPwDj4Z97nG1JtkzGF6ayJAt7eSKrRRbzBXHHPzJOsVb+LAjra5sggfcwDQgaISW07RKLKlpkRJUMSqiw883CzxQ05rKZSR0B3J48pKdjpgHu1OBNQpXHZRPVeMKszJLCyONm4nPUOoG7vSMJ8tFaI6qhIvnl+5N3gPsbjN9juQeNj/Pw2CiiGA3z9LnnicpSbG+RlODlopwu+/tWbU+IfpyXMIulMfOO2somrrp4gs7gugJlIyv5lfANHcvGaOOmPJWJXvTc4HL3xXjY4UbIh0zssDsGxgIStrmS7QVIasfssPPWRCr/vnEJX/SlRwO/uCDqV9k3k2UBClXMkix4WU4hG9x5xp8kjoJ7XJFqehmLhD5J7TMoqOoCllyPSdQRNjOgI0xL/ui6eWTXJRimSacMmhXfhUpver2cPX/+S8We6RZIE2/WwI6DLTbbPLhFU094KCfGdlF4tfH8cZnIR8m8ZqMTWE5iXDyTZKnDxumslWVcL6O7W95ocYIjfv0s5ghxCArqEUcALMZJRiVOgkWAp4PM1EqoUcHvk62MKyyFFst0eOyCWvefA2DIO7063e5/044UEc5tX+CAf4vfJE13G+542Zt6b7K7EePkcmHmTWDke3IFU2/0IZst3r6ld5BSyn0VjUN0Vft/1xAWkDK0pbOAlFX52QdLuAtyegKoT3icDRyDXsCHmOEUCTw64vcv5cAAqHfcY3CvXpsDOQzCAx+MhyLi9mYCkjR5LqfDcarchfSA54HIyLqLJGI+/rs8EsANKWCjscPv4aEkgNBKJgbZbGKS+rR9gHUOZD7w992uLpX8GAUf/HQIOx0P+T0kE/T0EJLbzlQjKPa6nLgpo7N9+9lEL2EUB20TQj46gbSLo7VyZpIsCftQCtqPhb1skzkctYBsF7GoB23Ywh+xSdFFAsxJnSkfA/T62C2doLevpeWcJ7on2DF4P7m/a1QL2B1rTTqWJAv5tLeCvBLwN8O7ftYP5WQvYJYK2BGzbwXQEbBNB21rA+eKwt7tawI92MG0i6D1VZ5+JoB0BFVWAj1rADwL+bS1gR8CYJrV7vh/nrCNgGwVsE0H1WpOljoD5qTQKPR6y/tRePCq3GOuM11cRfn7bDgb/Imf2UQuYr3j7i4AftYDv1Ms+EkHNg5RLv42Aw7Ew+q4y+99NwO+eten6Fx788D4vQs7wahp6Dwm2A9Pmw7nA92mRIPkSb6oTVo99SoX7aA3blasVkXb1FGqMyQk243zOB7OBr9A8edwgmDsmYQl9Z3QHSxfCZeHiOk96KzS76ke8lfgGYelqRinvp1fYTSR83tbeNWWK9cZbp+jw4WSFJEza9icDzyZsO8fPcyNBgw03UllgOb5ARzISaT3LLRI91GaoxeY6haSU9SIYTfcxvQWXCzBBNAp2yXyDxucUyRf5uH3abmbQ0YTnIDqXVhHxOZJqvFyeYCkdFoz17kg8mk1euNQ4qSRM569myIU7gPWEOCTihn5AFUUWYG2pVhGyy1OitUxqCKvSICHHITG38uQJoQ5mEcQx7t9jmvRh3QutIkiHL5u+4pEEEWguCSZ4KelqAVsCBok7e9KhwCrYDRM8HvTyAtrbHp/A7MxgrJLfNr3Q6RbW/du4CG33faWv8IjHsxwyPF51MyfQX06APZsOossCCb98yXsIe5nLs8VxGPy25epwPO7/7W/vH0jA7x5edMlCATT9cuL9SbmuyStC8qiPWZ94s0kPF5Hv1xHm812FpBifDbIwqy3oIwcJdeISSl5PTQGajq7MX6zOuJwyGgJqizPvnXkpI/w7XDWNiIbET+4Xm9x34gGUwjwXeLU/1+RO5zMwswoJ9JgnJTF70QwWy6LPN7V/AcnPXh/UcHAvfNPf4PsNXwZtYxwI3MbngOxkJNnsZlx5/+ysYrIP1zlY3qIuXHU+L4mrOyPQ+uaNeOFxbJBbcDvBNJjVvHt+X4BM8jWSkVR3AvOR+MRFt/cCnd/ceLwrm33CD94+Pn7h/ivRWSDuO7+DXiwerPnPiSvpXRYKWHd24qFSV0jQZhHrcDc8PmWzv+FoW4JlmSfeG5BJRia7QQEWe9/5Lgo4zwc3mNHBkPeDNRLRuSIB2yggRM337cbOGbQlh/v3KpuOrRzedHVhi/vH1kjY1XkZATtslywKi01GLBjLgIxE4rUEXNe9QRcF9LdDJP7r3avAEFcD4hn6+/clVw/HUv//KgHdg88jtIZc4feKhU3UxcWASDPw8cPKFPqe3w9An/GkcDevlNLXc3YExd4LBMQMCbhZHPBx2ueYvx8gmSzqUoiNZi5fS0DvrS1BK95TEpFs8SQ7epBAecUThlBcBCRZrG9A1tGUD3lNjqn5vMxgvSoUPqz0R02LcNgDbTxWiqAe4udR/7HvooAwdB4bakazE1j7lUyiNhFUNhOjSwT1OPNxpf1VOoPgNO/xfjJPM6pyrgZ+LfcKz3twJbH4kQrLUyEzpmQy3scelymAUhESOYkb076KZEviw5i55m1xJd480cF9bJCkRoLvH3kXBeJKxMdtIugk52XYWhxuj1ze8ZyjxIStLMssQgdv8AoyMYAtBTxeLQGfqG7YWCMkWTTA/bnZSEAykXD70qt7pYPcn8DiUs1IKNNFRm6zxwy8t46kPE52fTJo7tvL4lDwuM5IFdoSUNF4tWCHw6IkKW9ZHQHd1wMJOLcPT5gd90oRBvnj1/+q/GcQUPjvEHAkDfp/CgHF6fdeBgrRVbooYJcI6i2k+1/mAnZRwLYdTN963D87gv4tAe8yZ/4PBGxrAbsoYEtAQi5JFwXs2sG0iaDX+cpmXTuYNgrYEnC+O0z7H+1gvhJBL+n6MxF0UC2vbial7mc7mA8CntLRzj0vAQnXEvBnImhHwHYuYDcU4udo+I+5gI5CRp+JoK/ouO1qAQ2knvBFwDYR9CcB/zYRtCPgz3YwXUfQSUouXRTwLwTE5UzQJYK2tYAfUcD0GJ+/2sG0HUFbAnaJoJOAf3xFAe+ep0x9aXTqRsP/1rmAeE6NhH9bC/hPIeA331qvZW2BK+Q2C5wilyieKD4Edt8nkV8cArp7sz1sxxeTsfO02NBeyRIItqlRRJaf9+lFlN+wWxkuiRY1Ln/WrjyG1fXisEgixKYDsYgB8FfMWC0VMX2Y6R3WsY4EO+2ZTfXdsQ/uZRcW4clkEuXVpwwbVjA+yKazPnXv5AWgpcBHT44vqfqoHYj6eOsI6b7/pO6THCFJOIePFC9HEnnlBhJH0Qv2SIuaelyKZFus5yQabXH73rOJBJtHbfPBpM8U+hSfMcR1uShYevdLemeXPiwVIeDD9eb9pIPRRgaWzFQWxRskpH5+LiB+CwFjuBiM8UhnNiRuH1gohU0HU5IiYaWNWTCvjyRTkAAQ8LmDt7I5L9D5VMFbf88DviNgMotDiDifkeD5IpRKRkPAm6CzSOyVAfUC9w6+uwz46KYiKbNLOoZdL8PjvzH2fVpNfBc2b6aSONIKgR5L3P61qawL5sp5Tc/PzAc3bzq8WjCt6Z4dC9ieaEAie2j8to6geE6Jgz+kFpCffPM5pVUcAzN1zviXn136ZOYuAIxTgv8qvHG5eL6pSI67eiBu3LOABM5gC2bxOjEYzJ0nsVxtC8qlfjFXrZFU9jk/gnG1Hzw46R0hmfROMNNWuPx8zm4Zof4LX3U73xhs4WqTy/q8A9MfD5GAkVOS526fAD2MZBaKE3NDTsudAVPRGTD/ttjVJIvGZtcOBno2Ekx49d4gK+z5RcDZVJ9D0hDQ32WXK+HVvQnz8eTNoPaRVNzxdgbdMy68617xpjOfLHJQ/Ombd43VOibXbD8FdXzjmSvy8w1JvYgDYzdAAr7izYZIwokDVdMF5h8HuP/PA26/po2RmJPXqiZT3+GADO1j4ZWOE5BhtrrALAtvxBWGt5jwSYjL/9dsyLznE8n4UG9jMDJVKaIRmwApDHUPMxVx7LpTJDTlpjzY7u7Fu9seEjXdzhRQWTPKfqFfFCJOnzp4gl4UwVZ5GJRf32OwjfGQuPehaZBlMKRgnXtH3p3kiUJOj0HdtBbB5bt+Xv62WZt4Tk0Gf0oi6PCbz6kkRLKF+lAhUUtANrJCWD0nCgselWfT42mI54QyQdJs73KfZtruCPNpNCbugdoK0Tb7pmXRDUmh39wSP/noAJ56Ch/N1w+gEeF2QPgNZcxmSJz3uJgBEwZIwM05NSich/emhZBKgqUtS/RYyDqs83rGM83KAjoayVNwEyAkUN9IuKWsH2DthALvB4tnSfW4mStY7RQW5gGS5zg/euApBw7PAQUyujpbWhcFhKODpGXAAIBLFMaGhavQden6sHkZCt5XCryGVBKPJBwcdRJw26dC5Ws6hd1hMS780xEJ+3b0JYSPC2HRboMkXg0KEzZEw+2tzztKRNmiEHi8Qthy05DyUixhFebTIjBBUWgqM7wv7l54fFoCnvR0CWzSx+3XLmm/qwWUpXWPuQunmVc7Hc1gI6QaYWKykEh6uWiw6ps94uPxA6qT5wT87fWKF4HUBcptNQE0R5kXoSI+KB0G8uqLgG0t4OVyf4Ej3aZ4X76lv7Yt+2cQUPzvEFDs9wd/Si3gt+eDNwQcN+1gukTQ+EHvnx1Bf9YCdomgH1HAth2M208fX+1gWgK2iaAfBOxzctkRsEsE/egI2hLwZy3gx1CI6sActuAsPesI2HYE/SBglwjqSFndRQFbAs5npxd0BPzoCDo8WuVfooAtAbtE0JaAXRSwbQfjxbj0Phy4BetGw88C/P7yfVCLrh1MWwv4axSwawfTRgG/2sGc7C8Ctu1gztsH+yLgz3YwHQH1w6jsEkHn42IffySCdrWA7VCIj46gdIiEbBNBu1rAloD1hF6+ooDRbPJ2D+FiQfRXmRtdFDDbWvYXAa0UiXjlfPs3RwHF/lD8tx1B/yEE/O4uu5ReB/iLTFwWvbfvmkpCfwJxwScsDO4GEmZ6fMBm/l6QcLEcPOl2PUpgp21tEuUlARosAwIwS6MiWPWDmrq1ALAV5iFhx2OZIYGSM2y4Xl6wIhr06cLhJ7AdzOd8VF2rgGahocJKFdKCMUmz6WxSIxmD7Y4E9NIPKOc9NXCjxwpfjwtiKlbxGpKz1RBweMyot328kDyRz7PNYWrTnraisAyeSMDSihSaERtvfY7tsGB7wO2Zbjc+wHGLyIzCsqalLc4gdrKABFVEKd3NcPmX0GvKh1cZX3++xCtYibrKAnvPK7RflRPYUVxIRgOm2tQxgYedmcR8cIAX0NkUNFjzjl1ElVOW+P7+AVbaPSgC4g1tuoP4BkkmrklgNbEJfz9QwJ9naxYtlmVMZ26SwSqz9OZo6ZReHCpD0tNSPhIW+w0NV30btoVl8OHjFSA597h0uGfEKZbZBPcXEpiBf9ng8vXy2OML+I0Iy5moM3a13jaVLFIBrn+TIlKj+fO3LVfFvjD8U+YCfvd9anSXFfCM1xmXR72eQCZhNIDpEHQ+8o6zgKqnyMPHw0PhxfZtQ1ZvdYenYB8JpxyeV1rGhQGBoo8Lb7nAu5f33p5g2jsJPGjnqUKt3d0AIrsWz/QX2HSdTV+gHqp34b5zXC6yITFgeXgrRWBPcHl4VHQVmCKaLJAKJJXMH+5ASg2fn5u5QleP8RZm+wESMOB2BpHjgwbztT3iXatCAvZ31gB2wr0u3FrbCoTfa1ewxn7TTVCUDPI4ODeYymMko5i5NTXLkQXhVJ7wLm8neJXAny/QR8QR4JXJk9gMf4MrlhwYiDEuP7PqgL/awZYUIek/gU7nzEQzv96Fv5qPgRzT9Rrmx1NN/EE/o1S/iX2YriiuJrmXLNDXXDyDoclTxoom0dV6HHyQT9qcRXvdrkl/iASUd/OaeHyB36eQtw726zzmfWOFJI1lLQJtG9W8D7cNEG7wmoE3lK8kEs28pLY2IrB1mgb11n1lE73iUphLzVCOYb25ksVyewPj3tdIkB/m9DeeU+Phd92nfjcB+W8+p25PdwW7zWHGwjYR9LXnbxC7JyTOvMdsavbfL1isl7OCDbjcpovr+AhWnfT4joCGOathGuRIPENBkpnRMm3+640WgXqUgQ43sxsslMjkQ2mhbOgzTWy8zteTovlfA0r7RHuAWj7wvpXNQaJKdgSI4pnGB6fdtKTxKzUhWht4nQXpSWls6Bd8QdIQsD/L6D3c9UFzxYZgFAk4u5K8qwX0mZELdDVOF18EPJ2eEk31Rw6e7dKC+Z6bUXWWnmBp3fH9/B7JuD+SBey21gKJ+J5SKvojCrvAw9/0xNj1SSWlfdiqiVmE3PlRUmfXHL8Zb5BoY3KU3JORDWx7w+O1UeQrTe7kjfeVGH/D4x5eY67KZYCEVVQSrjkkoJxd+sBueI5F6QG/v40C0n0zB7E6voE6G8uCbTJo/it2K2+oreKyYOe4PeKu3VSiG9PcglfPBnw0fqS4jgh9Ea8JL0aYG8k1la3kDcxW8ZriGfj3VY/NnEW2JHw4uD83/0gC/usE+88SsMkD/VOigN89F1BeydOOgF0i6GUBvMuZxPqsBeyGQrQEbOcCtrWAH1HAj7mAbTuYriNoOxq+jQL+2g7m146gLQG7KGBLwAvnOUVHwLYdzMFh5hcBf7aD6QjomvzOvR5T/YuAhwJfn2VPpzDZBIkT6Hztns3K5k0qzMqp7eP233KHEv0eKNJnIujPjqBdImhLwDYRtL70m1rCfw2FaDuC/n07mF9Hw+9lJHBXC/i/GgrRtYP5ScDRWi8+o4BtImhLwC4RND88w08CtomgFzFzvjqCtrWA7VzAXxNBf28t4Hj4v2i2/Q8h4HfXLQXhawOrZBiygC4Kgd61Cm+NyDsWDO/Jlc6eSCg/r6Micq06pg69bIC99owF1UgtqVfVGcS9ImfBko0C2sslJMdDzfjAX2tXenI3c9i+pAsfbMs4pqAZISS6vmBRzekSvT7tHLZDqy4ivDmXlMneDMJjdCTRA0aUHk/9C+zsSUnCZW8k0V1o9AHeD7UIiuPcoPlL0BsCblh4vCMBwd/W4Emlzof2xsio4PXvEGoKEnEwXBp0O5bGsIvXKcHb89GmCkxr8E/ujkScMLzSoVNeYP2cnFiQ9/D5TPOmkNSuWkTCMsD9HZxy2PnBiQ+XW72m4XC7aparKNh1kiOBL9IZPGvikxDsY0Cd+w1gSXsZi/KkzuhgpAawA1YyNio9oNFuWyJZtT3PoNKe9BEXGez6CRJQOJoxLkVohsvP/4+8d2tTVFnadn+QByYqKoegmSmIKAHJ7oyNgCYqKuLm169U65vl6jHeOda6ru45u9/vsLq6EDEjM24j4nm0I/dDW3w+g754P+uTLRBwu+1nxDPUPRzcpY8jFNVAVoGRgXdxWszQgjfiKF6uwZZXAonLBhnEtQZHCFYl52ydrstflq6O+oP+P84C/i+tAk5viyOkLDyL9EcT6csqUmMI1qpY4aq2B6LvBlOI6NNa/KprBtmNnj53StZjdr7wSqKPij54TZcgr61E+ob3Tgtq6RAcHFSpIgc+1kS6NEg5G/osInc+6cByuBDp1qa/KUlK1B7EDzC5v7xwjRybogU22ESI+U95GGTyEDJXE+ms/rwechca+Bd1z9wYQUVG6amFlQxTxpqOQCoF32Twps8q4LABj9TLgwfpNpohfx93KxwvOneYd28j5va9bUbKUTGA+OJRsaegpYSrubqAfD/VsTfxRPpZhQqHuO6I13OGIma2/CyQN6lsxFyEIjLvp30AUincpe0iwnX3MIMc7QSC2ifuEcc46SLkhqp4HnNXImztCxJ+XCzG0uwpFzN3x4CZmrAgDFVC8LzDQWBlzWyT30V6X40awOuFSP8tfn426m6fgvzkiB1JyRt8wfdK4IYhsSAwaUSmddrAemGJGFqqAoldH+mQPquADk+LiKhuLMM8FluAJ+8vxi+MqeHgT2kE7f3kmMrkdAjutJzxNwLKF8UD57YzsH+c9C0S5UgFh2Vz5vlbVL6rgCt6nyA2Hi8UvB7PaqAT20R+4k4Nct96GjiXaMF9S7c9IkuHKSTDxuWBcXsQYoeLTCDYbMzdzmHTkPNkeoWJbXjcU8aPioyLg9iXfXfJmDkTaye3WAg+DFbIG5zuhEwehwF4BsjIVm69mqQ9roFtbUTMvKqAdnUeAxyfjaCW5HnkMLhm4hy7dbHbc7cNeVBlAs7+uhDn0Owm1mCaLSGf+zMUFNPn/VdFDsB4goPlmov7HYgYiht5jO1ysZJxPSBb8Hcq436PCWQbVeJ+/E3hcH+arAjenhZrCB9PJW9todUkW4pzJhoel9zzb9MbUdusEuf+ffFVBUzlSlxv3WDMDDaRSPsY9cFEww6DwCcKmU1RBvaKxcjrq2KPcE9InOs72mEOGzni3DXuXYCT3OH+Y1Q2xDsnQ1h5l+dXv1NN5BkXJYP0pijMzR5dC3tuKwHp6gKpw2zz41eVvwcCjv87CDgeKIN/lIP5TaqA8k+uWFx0RD+rgC8EfFcBv2cB31XAVyPodxXwrQj6QsCXIqi56PLyLwj4koPhm43xhYDiaNp+IaDuqd5kZei2fdH0/pcczMsUom5XK/xhCvGqAr4VQV9VwB9NIf6NIujLFOIlB/NWBM09dWlzxcb4L7OA376AL1MIvTwIRPq2hn9XAV8I+FEF7Lls93SBmf2/qoDfs4AvBHzNAn6YQpzUcME/FEGPiq1/IeDLGv6jEfSjCviSg3lVAV+NoB+KoFv3fuY/WsO/G0G/ZwHfcjDvKuDTF/DXVgHH8lPB7M9AwPFPjqmmOi3Avd4KxpwDlciBTgHWBm+Rf3moFh3uLARh97jh/vq2ALItmTiqvKP4/6NMl8niuqMA++2ZBQY61oTO/Qyi6/2E/LoVyDgfagqEijXEPkkXFolXdxWydONhtl2OamJZFwKxo/U4I+04ImZx2YE7Hj6eip3HiNBBx4Nks7iyYDgyIxKdLzY4dEQ5o/a6IlvsNRBavR33u13HImt3FUHSnwiECtbnjOzSifh7Sc5wIKXzjIzmAominVdzf86GETmxfQr2OdgjPxbbAJk/hh64HupjRrx5TeaDdQEgqQI50/CgkbFq+sDic188H/+okOUo1yG+dlvm24etR67bIxNIvUoRMzZxRUzb70KSZScWuL2zR0ajjjgKV5Mr9/2LQMDG6odg3/0z9/dXWaShVBydcaY8q5ijrCLyZiPS50jqI2Y5QUaaeMIgHCEDBd65bsjSE9hbFdsUxXv/dCPxsjeB3O4ozPecPSHZfLYE99yI59FZVRIpqHoT108vjJWroqa/Lqb68p8yC/izPcw212YDrL9vxCe1xQ3Z2rc52HpViTXSlRUiB/wCgUAzZvfkqUy28joHfaNPOJv3I4+YVaaAU8gOC3Qq0tGR0+kBHTTAglEifr8TbA8wwAcW3KahQJBHl4E2snTm3RzfIM5JkcHmeoyDmoYG8XkpELCb7Lg39pISJx6xwDMTkT7elNoidRcVELfuHjv5nYl0sbZjcKbOCr8RsNsVMemXyxrZ5p1ZJEGRQLYV8VFwCTWJWIuODLhdEu4PjL1Il32tB17ouoiRSVkRzdI74KAl4+yxLzOS5EMRc8Vmz51Q9UWMXfgD1pYt0sEyOWSk11gSuDqhYg+hywbfVIyAiU2Iu95Yj0jv7h5gPq7m3NtkoUYuynIM06LIGNPceYZ7w8Eacm1w4Kw4bYDg9XEH1BIIKMDNu5HzHvvgJqqNvMtNIOrEVUsIjOTIHGhLmUhWS4Bd/TEKBlu5IeOH3AokFPcfhJN5g4/24grxCdfY6Xri8zlP+xaYsN0KPJ0V5S+MKVn+RwT8PaqAI/KTY8r3jT2sS3PFPK3qAo4Sh8K6G9nM2zdGRlJvsIQEJHGuKOtAIud5W4M1kQUinoaKhvNNcASrgzweoAVpSNc0EESbYYADU71G5G5efYj0IOeMU6ki5bYYgc8vCnbk0vs/VcD4XIoYHe0MctmGI/BYEiCvt9eBwKJ4QCzZiXg9Pq2JcfWsdyMobM4REBQdLLCnZ4FYc6ut8SqrSwBl1kXQ7Yg1rWSDHkSw6mK4LnsZCcaRBJl4K4jVxf1Gxte7BqCNl5zpd68mw4stQ7LeVTjYOXuLnNHAFjG0HjNbo7mC++LxQHgtCxS0/Y1C+gYIxEuzAnuS2RqY6OkIQntlY78TuAIpL3MHxIYRM3aY+Rlx9zGD5KgEzOsoHQUfwh6As2tnzLuYFXkjII7XHe48BuGNPCbqCIJ2WIn//0REb826wPJdh0PPx0Baq00B+vmER34wtcj8LpJjUpKaMaUzLcnt3BF5iJ//n0bQ/qTfExlqvOTBdoB/bK7+PRDwXyHyn0VAZTj+523gN6kC/uxZwGR/ntuDvLGxOZSCckLXtWyjqA/IjJF7e88Cludoid9VwOHmPPicBXw1gr5nAV+KoC8E/LCG/0bAdyPohy/g9yzgga1l9JaDSRq1sbemYeN3FfAlB8P95yziSw5mGS+YrRBdZx+zgC9FUH15nWiTlqS3v1jDvxpBze516300gr5NIf7WGv7VCPpGwJci6Icv4DcCflQBPxpBP6qAE9dp/mIN/0LAlyLo2xfwwxTihYCvWcAf5WA+EHDoFKe/VAFfs4A/IuBbDubbF/CNgN/W8L8WAZUR+mnqhb8aAUc/GQFXnq7CBQ0PPKCHgUwup4LCJpiPkKcGE4seF5RB1k3OzCP3rkSywVggnn09Yi+ZHyVCNX8D7sOWMdtbzY2YG9OE8HQcsECqBLJV1nELiXPFOHGCvCLzjvg5n+RrxrqXtURO62EBjjGf4jibrRTy0AKBYCepy9hQtUri6zMNojHvMG8ddDKyb50H+AOXInZZgUHprCfu7xDdWHB5TCwSMTyDnSTpKIhW4jSkUV+DdHfjyG8hq8lW6z/FqXGPe/kxA5I0hzlwefnggb22NNKdTlXwDvMJStJAUcg6zafA1KFIR5u+UZPR8aBDfV+L+61oo5B0NBJIZ9sjxOYurkmTT8TR1x/vcDAtlIiMhrMBOPZqwDy3l4t0WZ0JZLWJSEZcdeORIlkYcPTcPg+u04U4qlf2FuL4onPP3tgNzYKjQHCcTnmY9iOJ9JamCus7m2NvMjk3xB3Wa6hQVLIoOa1vRFEmawgPD8oT7SFSo7xgFHZdIq435weBB/yqCISFIQ8SE+Rflq4qI5GI/yEI+LMbQc/SxIbk1m+xDaFIj7rpcQoiG2hRYO5TkW6uIxED6uHM4TialeTOn1bl890S+Wy9yMicxCfIk45I39C9FxHb3mtgZg+BSEk9LgnKrDPAaHtnXtoRMbh7mCNQ1Szg/t2SgVAW18DOaYV8ZzJsSB1dCkjk4Q2zXScFfFhMdEgftx3yuvpYpH9Xg70R0L5Ke4WsbhKIGD3mIt1rjhluryYDTz4fMaTLmSLSu7X4+0bbYU9fM4nswxmGuRIA87B0zMjwulyLmOltcdDdoBtptOUU8mIj0udkKDBpOTWX4Cdkz2HoHwmJjvUZsqxXc5/ZJ4sE7nNP4BQwc84QEci8O+QWnJkz2SWEHK2DCVGvjLA/ZXFFdAh0oFJ2YJ6SDMV5zuo5xP1KYn6GvIpkZ3qE5bqumZt1DzKRuxkFrz9aI2ZV4BEWVD7Yg/ORw31HCDnU+y34EdVQ4rnjmuDjkkPg+eL+j+cRwSkoB4g72xrb+iCwyPa8uoPqi22UbTrQ/MKYGgx/1jn1pzWCrp5fhaXnIOF+3MkBU345gLOcR9wv0Eggi1LkkBrFBntWE8lkdO7XsKojB3um21h4mW9PYg0cSxx4j7Akfb5Zg9fqG+yHQzUjIjWUYN23doyNmwGQzfB2hKzBAkn6q1AjS71/E5i3qBHrskNDbitJvF48L7HX048y8aYkAS8Zc4Gka+9GkpN0BqfEQwzTW+KRGgYbgOIWYpZUeYWxFM8gWmxV7F3FXRFfMVJwM6/LHC5CnuzSzhqCfLrlbOrwGwn9ZQZwlkNxTrdhRvSdlwlE3DZcbPxRTU7qIQbvuh1z96aqGpleYwRe0Nsjf7SQNLKTJnMQ+diee+NHTvAmqDhkcy3lLJ9LFlGTjgJ5wDj27pNQIJxKB+J5TDc4sE9PK3llg8T77S2wZ7ihQbLLtA8rUATiHduhTM6zsoJACi48AF5FxLkZDTjutMPdXA88ko/3Eti6QngyPYnXi/3RGGZhdedBP6M1Mc319Y2Aro4F4k/wqg+LcOcjzzOq37IK+H28/UcRUEbj0T83rf0mCPhLqoAvRdB3FdDq3AZfiqDfs4AvOZgPRdC/NYUwBteq/DSFkHe4nCj5tf6cBXwh4IlcLP42hXg1gp4Wj8FXFfAlB1NvZ/anHMyrEfRtCvFqBBWp4Yy9G0FfvoCvRtBPOZhnI6i5GW+avyDgqxH0VQX8ewT8toZ/y8F8K4K+G0G/ZwH/YgqRzw3jL6YQtwsKP00h+KzwP2cBf0TAH00hXo2gW5OaXF93JPJuBBUfh/uJgOf9usG6s6tuf5GDeSHgqxH0PQv4RsDnLKAR2y78KgSUkYKkn9W09surgD/5aD0t9QB28fGBvc59eCNuNeBQpeEURfvuQ6HNbHMR6WEgkOm+vTXUNXVx9MhBD3un4bgifB53wHPYBMXX67Wi2cEUR0m8nvCkP7UqEnRWIp08X+YolOdlRm/D1n3OvnEU3K62QjvhsQsBHc15tK3gRu+cY6jUI2GRD9eSysHpClkvpTj0vOuNdi6JSGennkBA6Xi/0dN1M4ZkrY3F0eo+Z/F0u4DLxRMIqPVEOtbYwQD8fnnmvntQKypNHh0ITpZAvGSuWtQpiwray0rlcUNVQbSDRwNpSw0WI9+WKFvlO7DNkqKg309qMpmEFZSBZ6Booovr9VLBU6UUTnmkXf0biczZXaTX/Mr96f1KqLFQY2j71oSFXBfPryn5HDZuTnn8qgKmtQCBfafQWLzZq0CzId5BzgsdeSd7U9H56LQF1phzHpZJKpHOIJEh0sZzFsDmatDw3iC4rJZbHmayeJ4L99gBv5Qtnuz7qUG05bh6I6CPeS0Q/nhzIOvEU55cOo7yq9JVEVPPZrA/AwF/dhVQdicNROn9hpzmYN4ISidb8C53Gfv+pFMTiy1NcAdSi5/p3vNrhXUBk1LKGUO91iMn7VnJnoQHHnT7BiEtnllgesWBs7a7ksnSpQn45mjE/MJtgMwP1xjS3ZgjP54lEckm+wjS4fnC/N20sUhnsZ2D36pD7A36mYUnW0FWebW/YnYad2TiOJs5ePpoz2B3F/cz7vTmkNn6ATMukA7zJhlB7lg1cjdzWSIjefOA6DgS6dulCoGUl9YGdbjIka/RzCJ9RaSTya1ouJ8moUWO/u4ASXd14L6TBjK5iBwGgomxR7ZZKEDEs3UhuhZ3xiZ3SyEFa6cAjp5gL7sLxOwkcQb5Kr9w55Q2FZFE0g0igjhmN8siZLxv4TkbeGf+ahBHGHyvD57iqiiKxbZDHtvJHcyRUTObS0OFjPWeCnZw3DHvNGAGQXhnAePGkdt6OajIJQ4UsOMZRmG1bjPCj6MAwkI6IL9zPTV4hTsCmVUqkJJnc4+EJU9A8IWMWOk5t18YU/3xP8qW/S9FwCCPS/DjW8VZP2wjjGCvQ1gPSh7cpplH9D26Qh7tjthzpyeZ7Ef9I5gDM8OslwoEPNj9Cxgbe8/YejWPyNWZUcgfQxFTh/wpr2Jp4jO8P87cyy1DIv5sx+BpbofdppQjom0fDzC1/MbZeRdHRB7dMcSUVohdpo1AtKEzhYjfT9y7DQQy9nfxHNzjeYidZachhIe8C+EmLrg/89oa9/gwg0ifvhDwnJEb6lBYx2UX2ePmZJDOLqciBpdnFlSrmUY2l2UP7PFtg8WCHYp9fbrUILyqEvNDYySToEQ7iGx9jJwBvRLSlfcuBA9XINkp3EfEf9AtZFdd7AkX1Fp4vN4ZEJqPHWJ6f+aRbNgewLubR8RSL87Iip18WNukxp5HnyYSHVPE6GPtYFbksUbK2ByAtSs6yL2eU4XoztGE5Oz1EHNMgajKbulCZt07yD5SuSSD+Irh4p1nKJFoXyB4LmJsYXeG3F+6dUbwpGVg5xuFgbvJPdyZn/pgrqY599R69mNz9e+BgP/63X8WAXtoqPwps4A/+2jlA1v/QsDbqK9N2rU1/mwEfVUBz2fNwj/KwbwbQV9VwB8R8N0I+vIF/EZAo9461VsO5mMW8CUH80LAj1nAFwK+TSF+9AW069T9QsBXI+jfK4J+zwK+GkFfCPgxC/hRBXzJwVQrlyCjXGvlGwF/rAJ++ALOsTp++wJ+KIJ+zAJ+m0K8ZwFfCPiuAn77Av4bBOyTQfpZBXw1gtbSg37NAv7oC7jdeOs3An7MAr6qgO9ZwA9TCIgcmBDXfrxnAX8tAvaeZ+v/pQiYdsITVMeFwoM1pA2p5bEC22ms88TfkZLeHFMclRLvcu9qboE240UGQben8lDdry2iZFMf4srWWXI4bwxKtroHbdnTcVRd25IknbYD6RpsFk1aR6ZWUWDYNfERs/nu7lFlkYv0tecBTprWjeh8oiZQu0cDhcHjTmg/KCwoabPAsS6yRmp0dQKnJwL6RoENai5G2+eMwQRFRXB/TQ/0YLPaC4QaDrYG7UcDH04ZRThoJhOBWAh5cL62c5YkjlbR7kMdQaMlM5xME4GoJxnPoZFPK5yUzCnpwBVbx67ezbB3j0X62c2LMVTTeIXibnPXqHWyb1DnN51F/cVAIr1ItaH2zBFn0ho8uloNJChX+gxF5+7Dot4CR7AdY4Fo5C7u1zviEYjTl/IwuW80Cg0T6W380BHLz8igfu+sw5Yim4eLXCAldMbi751izrzbEWS6x/MplItrheKl62SUF/sUAnZweTJ3WoP0+uUEDjHSeaB2BcIOxjUSR/3YYIm2d38dAvYkCf0piqA/+5zaLk4ifZNNJJBj0lGIlKxUYPFdZdEpKIDei8sW4rlyY7bsmhHpnHcFqJq5R0ERglgDTw+uXXZpsd9O5zIZ5gLp1ODSCox/BsN54nch8Hcajw5GLpAvLToA8rBhYu0IpLrI4wm0dN3D/tXoZiL96l8hKzINJ+Z1beCOuzIh2F0GOID2WtNetasBzINAwOkoMYjYuU/gH8KWe8SKS9zbjFdQl4sjhhmYJeG9JIVsIdI7/36ZE7JdzxKYt+qe+VHYLQlr3Ajis9FnQT2IZEK0rglZhS7IJ7nREHW/ANgHJ4GAvbSwqNPrXSAdLQVC3RRVxKy/3whE7WyYN3b0hrwUQQHON+YMyOpG9AUsIIuME/ZWj1wgsNTGgPeqQGI6n2c4jDY2xEVFcXwPTxoZBFMVjKCuGfh5eiOHcC2QMuRnJMAiyEgdz6/AXOuIXGs4r8j6cp3DzhzPeHilV4WKBzyFw5W0zG/P4wgbmx6C8DKvmXPKBH6kWeWAL1MNhYvz45c1V8tPLfg/RBF0hH9yTLWTtdi3Itpwv5O0JT4Xpy342ahCgTdaSiT30y6sa/WGvfHeKomghxomUbvlAVczwOzkXmApEA8JhEwJuUJSg69dLiyw5KtEFqmjCeQa3LG/75oGQYOdBC7rdcRnfI8rEh9yBNMEBpitF4lCSmcXipiDIw4OtW3Qc70LAG7lTZyTck1IO5mv33IwkG/XJSndKId1yTkKpplAwMgZXsFZ7bviquRCyF6b5AAKF0h4GC4Ush2aNYRJFzGfPQ4ipnruAtbD45579TUpyfY0B/Cc8YgF8ySTyFlCN/AW9RjZIukySDRYNeCPEsQYiw/iXJruBrAe7B6Ida3Ww1x3cvAfPRHj/eOgJgE+zGB7y6/cMxKB0NEtaCFw0pa9ETDX3Abc3TTE3hlGEnkU0y8EBDO+NGTe7ZSwNm2FBcso9sgYd67gPp5yPL3hyCLnQpzj1XRkcIHpukQyre0CfhQqSyZNciPEXn3JwbjrrkD8RRwMQfUVjr020n/LRtDBv86l/ywC9nvDn2YP+qcpgqqhanxZw/+AgD+aQvx9FfCjEfTbFOIDAYnKL59VwO70MPhSBP2Wg/loBP2uAv7oC2g8/In3YQoxx6ApbzmYD0XQVyPoCwE/FEE3pWJ+zQK+TCH+tgr4gYAva/i3HMzLFOLyGM6+TCG+G0HfVcAXAv7tLOA8cxzlbQpxMSfelyLoXtW371nAD1OID1/AjyogzNXsL42gL1OID0XQVxXwNQtoql1PmzThYP8XBHxXAX9oBP2lcjAipsaDf0TA36QRVPnJMeVNCwWKTTRlyX289MiEZC5sUsvCkbunEl3E3QTi6/jZcTVmgsUiW5BN+iAotnBeiygKzuCVEwuHxWJa0nGl7+EwDBbi94VdUa8b+rBxhx6Orh1m0LAaJNB0qgv31OqRUVua3SBFI58n6o5J9LZPW4FEdIljzd1GVFkOcth2TGAhiR4eHS9FlvxGwMNVAjq7HKZQczJj0RpvntbtlgFNFRqYuRse0Rk5XIDfVkNxVBZuTSWk7oHPhzaPpuH9RoNMtuDUvS14rGf3mmr6IoV6Jrs80oKtQheauoKzM5th3y67lkBMD4BH2MOJ0n0AJb5GoNnBgiftfW6Q/ZhzaGfXCUvmnU1EJTlbQN1a4vpqwSpK3XAH52rtsvB0mXgk396WULrxHCVHZVvShZ3egbVYIOCpQzK68VkChXPyeKQeoaJ37fyA4zGac5/gaUa394kJVe+y51F+3ja0jrYI/KMV8mg0uErUuHkJlLYhrqcdLY8Y7XIJtjxesmRWIumXpav9Pvpp5kW/GgF/tn/tYbHNwNWxAIU2LiTqrh8x2PdiysP7oCS0l3Vk8Ma9B3OCWyq/ERD35RZ72nVi0JqJ7LJyb4h7pZRGJHLNHRjmSSBd2Yo1ax62G/AVh+DYWqsVHS008fN8gHgw5WtF7BHMg7M7HyPf6as1DfYHHTZ1jXni1LmGV0Z/D25y6WKPFGVDj1pLIFuyPXduvXFFRv3pDML7tMfeCDgUaS9sr+aRibvICEmNbReSKMY8xK55IwM+q2AO+wvzR/h6ozOYPcCv0i73OvGoJNJ9VsOa9sRt+XbikSxXSzjYcGCwPpUl9e3ZDNh2JdLBkwEWXff3ynMWcIdYWA9l4uT7VKTr0QO5c1Ws6RHSGsgu9Y35VUfsMY+qW8LMdQUSx5thiQGGHKIxm/Owky1kEjePABZrveb2KbxEhGa7PiQ7/tRwOtUeUcQRLvYg54TtRbUQSKgiH07yes6iPQKFNo9zCNu4I4nnX1sEp2nfhqBtambvV4VGJ1N/Dk6/EXvi1eLZL4ypnvSPM+v/S6uAiTadQkY9sYaui26F2XQkg5Nfa+575ErouVsJRDrxHgvunYtEwqg9wvIm7ZE3bgQCTpzVFWYbuPFgrCgipnJ9AmeYPHDQmwkCyZa+Dynp9zhz2MIjm5XpQDwadrhrolNJwl1XgumqrwgkWjQegcvyAJ4nN+Ln2c2i4a4nfp7de9zTpaFGqlvcvhtB3UverUnoKWOIGufAvJO/avBo8FAh8h4C+ZaP1iPDliJYzyXxs5N3SjIr9Clss1ggXseNMmIU3QzS8/7MA10fN2SypDkk6UzETBa1GYmqwwjsylYwUGZbRJpxDc6bUmascCOJTDbTOWTXwYCxe2fl4cP0cofoOu6zwLSMkniX0INyZUmYmQOLEKCqBjstQsgrx62GFR2rcLjOM+77ahYRebKSv6qAsXTVaIAuCNLOXGOxOR9rxFVdERO53mUQZOJ+z5LqwrG6mizseZFMJFdVIU/tKU6mF0UgvMcpVLNG4Q4q2wwfV90RzGMRgP72Hv6ejaD/iqH/LAIOBvIf4wvY/8mKoP1ZaL6rgO9ZwLCRul++gN+zgK8qoFk2G+ntC7i7+jr7mAV8VwG3Z+n2rgLui5H5hYAvU4i3IqgSb7wJtc/IrtlVINB9IxDyVQWsCmP4VQWs8rC0t1MNvkwhNu1A+VQE/agCfiPghyLoSw6mbg6rryrgqxH0hYBvU4hqPvbtw8yinwj4YQ3/oynEqxH0hYDvRtCXNfyHIujLFOKFgPPdWK4+TCE+ZgGLvuejueOI138h4Lb2Lf6eBXyZQrwQ8G0K8e0L+G4E/UDAb2v4VyOogRWBcN9VwPcs4Lc1/GcVUC7mn6YQv94aXsSUWER/CAL+bL+l/T0z4WnLjqPebXUjhiFVcJ4XApEOdK/QejJqIcpcgpIlIzUdzPAaMo3OcbSS1Yhup6MOxNgBnBgSrmglPnjYDEc2SlL95tE55wfYwzViyVKvgD7W7AKb6frOvdBjEWUPNoFmMUtwFB13GvU8TYXT8Yl8Bw959GKMWzj2Go/HB5Hi0eV6cXgjoCddqEVrg7vQjsInQi0EAvqnKoKyrAUCTgspopVWiuvHepczagrEFIkmgk3ceihuzceNhhstgz1mwOPeYVrTxEpPUM4XAU+GOjHoJVFj2C66Mxb0JVscr4GxgdoYRCxsQ3H/RyyJdLHKbBxm15FHuPgHOGoRxYnnbT0qMHYt3u/J5sku8RrKFIG4Ry6FLFnwu0fOwyyD3aZZosjp8htFpj2CvHwaCCScVvRosxOcBXmL+1EmEi1GRAfeUwQC9m6sppddDNAOzzUOcybeX7LEGFrfTnlkWSBTc0NacX8LgYC3+VJ8vqP1BtzT1OHh9CFVvyxdfRrY/ikI+LPT1dUxuEOw6Q+4u1VKhaLV/iaQZEjFZ74oZQqovwKvxgjZOl8DEU+3BKNkEvKl4dag8+u5gPZui/SNRIpALHq6Az3BCPnl1JVpaI4UgUQzHcej+BbRzdbXIHRmI+adUWHR2znlULiFxqIz1UqqngXSVHgzQ2EwzBtcbw8qtMvthCezYFPTav3IgEV3gYALJZNJMVnl4GTxmAeABFKldyRiYnc8MndYXzKSb64r2E0fOkr02AJSXh8NrOQQMV+RbxWdZWMMzWU6Zcl5tlDIYllMYFvtZOap+fhGTI1fYRNdDtjNm0lNH/IqhWSiTFkYxxNCcc3mUPfPR8ToMJWIdtz2AUYniTsTF2q6k3wKqXztM/8W3jKaabM9aN0dwYl/OpbYHt574PDrkiWX/aUk5jbpwywQCOimyqohNdqvINmYfcQqMpeeBgIn8KJQICAma4Nsj3oBZ9VaoGip32XqdPEB+DkfIg/xpsaZmh8hYEtxvetBM2hVHWtIvKHB425cGb8upmSp94c0go5+tnL17mCuIFcNGbEA5SXen8Qa49LtjFhd2hUdceJDfi2HnBXB6qsRdHrZnZh36AkE9INHC+bek3jw6AvEkpvCgm232+M+bUqLPDpOBYGWDwUiNWJNjzSBkKxWOyJGb2OL0HtfAk0LVJSYeJmRRTvvgY/3LfIX1U2h7WPdg3g2G3JPtYYSSY3JGGIlGjInbFWL5veOCdHeO+HgTroNTqXTEqL42Qi6VWyDbs9T+kZAn17amqRWasF5LxAvMprYIMZkdIRw8qzS4dCqiUOGJ8h1e8JCvbY96tgWBrtvjZF7CAUCbmPVgOP1WZVrmmNN9P40hGSUjjjjlzbCyX6kwXrJxO8369giq5KXsMtyGTO8WBpEgsKAQ38ifpZJS3CRsxmUkl8yX0ouFeE9V4ZZvxQIONeuNRW4N4GE1FMW2VYTES85rSFSb13uaEuBeKinh1DqwYIni/lcnENYIGV+pQSHgdfNSDthNpwOSwU582lbYrM1x2CqnRNmXieC3xIBB/8dBJSHg/6foggq/WQ5mBcCvhRBPxDwagztvzaCflvD/5sq4AcCvnwBX42g1Wm3+ELA1yzghy/gSw7mMnCH7MMafkfHDraui8PtbQrxqgJ+yMG8EPBDDuY9CyhX9/LDFOL/7yygmS82MMkOPfPLFGK131pvX8APU4gXAh6WU4JFNE+styIo37a6eL1pFH3NAn4j4EsR9O0L+FIE/a4CvhVBI5LWb1/AH00h3o2gr1nAv60CvhtBp4TEdjUyG/5hDf8yhfh31vC/XA5GxNRw9Kc0gv7sprXJsgyg8kYGirh9LekBFAQniF2UgBNm9EKRCpvCnfG4uvZKui8GucCzlSWQxSkUeng2kBzDgvGkO/UqivaRCoVpMpYwItLflaz3oYZeipLOsGfQZHrowmFW9BgrLgKxzM5hDm3mrFEcOHtCh3q1gsOxZDgStKNRS04VOIgMmsWcEaAds+hBOw9m2PNYX6P8XJRQPi5LHNFy4hG5kg5w6M4N7MtAgY4lcKHZryc40oxKomLNd+FYjWMW+lde0ZgaR6iHqUDMTctKuvO4DEVmxyjyepTQXkfnUDvOjHlBepWpdbNusGFqhhNoiEfVXOJQBsxBkXxYZORKJQyHbU9Hcf/GDHF/2hnq7k28n16+EwhIr304LHnKY+44ESnu0hGq6OGwaJMSmSbDkkI8ZQLZDH1W0dKy+9A6mng92jwUuhxHMfCONkf+UqoageD3ADjKjjx0dSJRu8ss2GnHAkfuRKT3R3BUqDq2uN486SoknB8RwGPvsxh3ffhl6ao8HA/+lEbQn42Amy6awEmrhtje06lGbViINbEUu2No9e8lPW7cCkIy72HnYXUrEq3uJRD3PELe5ow1KlKnBnbDrsLZ1s81MnVWXZj3c5WHxhPzL4FuQpu0cx7P/IlBTxvfhqSwVBTulqpC0/PiDm24wyx6yBuL9tZ4C0cznfMQa4VFpjZbwIUXhMf98zSjntUiCE7jPYcm6loECpHuwtUSCJmlxwov5EP/jYB2b5HfiHZmKRxXjwUKc+lSk+E8eYBetTIKlptNRG8ztALezylPBlbHI9P2vILTWewsbNZeCCkjW4HtqXdgzrGZ1nS9fSLyhFMcT/WJTOuYeVDd1xfkr0NxfXQRe0wbrfsMTtk9oo5y9CDi7hixpxIAHZ5WJzCPus6SPBLIGjBTh3gMgOIRLzRKCtuCONvXCG7kucfp+x24fDNGQYwXBpmdmPi8IvPEIB2uKkLo4gj7h/T8WoY8Gro58j407bUrYq5dE1zeDhrs1VYgICh3g7b32QwCV16ghOylXzcLKI/Q4GfpQPxqBNR+ckyJGwvBjjYd7I39tsbL8dmEbZy1nLmZplFzZ63BT1WFee6kiKg/cU8g0pYL9tyuQMAAuVcwdUvGfrHMM+JukQ/NtScjb/0oI8KVZ1XMSRXGHFus0YKeFAhXZgcBM8c3gVRbBGQ5nrCI2quI7IfJBOwhvz27WURML8ZbFRxp1sG+f0sywvXR7D0LCPnGLmmZ+z44cG34uxFUNbsRRN5WxYyOi5JKSdeDoEICAUl8BUp13Yd9dJ/wJAWBTOHz9ddXA2E2qDvi3DDEPr6+yVMUDXxVor5UmhDGoGC7Ka4WKauDDWc3UXFIHTMio9V2C/bG6Tx9FAUCbnN3AczZqig+pUdx/W56gN01GGNv2OsoZNKqSyg3CxFjLwRcBLoFl8Viy9ljtCrJ7hzIsIg2XWyPsUbodZ8vwHdGGCV3VyA2FMEV8l3c5XYbXBqiaTiFZnqxWBilo5JkRCBgXMwoj4d24VG3GIewWVwVZHe7q1J8SnkHltmkQQE5GM1viYDyfwcBh+P+P3vD/C4I+LN9AX3V/lIE9QZ7mEBvPbUHNXKQARLXJh2m378UQV8IGHSvj3cVUM9HmvwXRdAfreG/G0H/goAvU4gXAn5UAV8I2F4UQIvDYiD/vS/g2xTiVQV8ycF8NIK+EPDfKIK+GkFfvoB/XwX8ngX8qAK+FEE/EPDDFOK7EfQTAU/Y/JoFfFUB342gLwR8zQJ+NIJ+W8N/IOBJ5nM216a37NMX8FUFfCEgH+kCKdvjJntXAVunf/mSg/lxFvAbAd+zgP+pKuBwLI//FDkY6ScfrYO03MBW4Qsc5isg9EGWKmybqc/j7WUgUT246tAMVjqK7vc90NkwXEOUNTaKbyctogO0WEG99gKWGBH16PmQ6XAcbQMWnYk4GqVSpJSHepWjSJxVCh1NtQU024eMfMPyJMoN7sDOHxYoYr2ZQsM4EkdFrfg8uo28kqorRVyv66QsnlS+Rv1pNBHIuJlh5qazmqouukA1rG30bgQdDgkC3o4EAp4L8Xr62CthJx8xC2nUq6hUwwx2eL3GkUwrj2p5hqA8TiIcd4YV0ABHRCCVnvGob+xkOslRA5fhY/Z0rr9l9ND3FDhHXCCWMfINOhYJIRS09liC5CYjRb8RR+8+mQukdrFEg/WtD5c2FddVzH5Fw9tCgYvIv/G7EbQ/8hDULvdYuLvsbvR6aOBrFnB40A1aDL0J7MkuR+HmwmU6otkRWutgYt8KdhUdnDsJtN7qxBMs+zU9dwceNKZSsqjjbw26dtYz4JtSR/7jKFKNY/MgkJ4WEY9PA/rLFEFFTI3kf0TA36IKOPnpXptKai/Emmcjbl/Kh0x71VWkU+VyzqPG2lr0VHSHkI1pHztkdY2oa24EAl6YiqLJEd9odxoOoRneVJ7IHVuseYIoJOF6ymKTCOwfFoMA2uPQwslsuRExml4yiO7ZlMedWKtFVsW6UEGHoqR/cWS6zu0WDovE4pERXTOS0kMAR3rVcXxRsEXL/VjEaDk4YJAS1aKd6QCLNQUYx3smEDAQFArnbH5kzpiJdLZuDwfYo6PNo5kh7u8e7geA41MH+UN4ELqWiwhaRTJ4mEoCcXdwTQVSPQSiTss8IlpcGWLPCQ/cYV1civeXTuDQHwhEXp6mFU3sQwGX1eHOPeegGjRprw4c+2zA4TF2CWXiAhDvDyJ9XasThQ7iRwu6jUwWGTSucMm3EQQ7i6HoYV1vdFuec8i0WY1cxb4RGt0e46ddh8rjUa5EJM6vFhQOEgho+mpJgaYPaM8G4BC7PKJaUmLYymTCYxuWEWaFuoD9swrozDsPjVZKdwP2arNC4ai3835hTCnyH9IIOlJ/NgL23QLWyVzl4bazqvBNsA6c9eMd+7M5RHQ9jTgENO5idh8WNYVtcgY6jq9fVcCpnl/BmMQjFOjsSugexilcChgzTy3haVxyVMCdTbsomM07DZmsCgLlGLrYaSeK8VUF7NxFjG3X6vPvpwtw/OCOfK97lymsZjqk1UVl8QWNFHIauyuIHrchdgEVDV3NaAlJkbWMlZe8wQ9mbiGKn4qgUmhLNFl0Swg3lUDARa+o6OlSpLAxDMyi49S0COruR+B3Bj3u39WVRpRNbwxxJXLDeMrBoF4rO5C3ocKc3s22yEE5eHAwkMaTxko1YnTcBpy9p+Ko3xMIuL8I5LSN3UTE8EVcvwdhC5dU6YjnYeQN0cUbEH+/F88jKVsNX+YHEOeKVzFvvCsMyvx8CGZ/KhCwRyGjzrzrQiA/6HNAoo3IMMoVgDnqIscxuhGpzPNaIKS0ZFE+PBuEJQuBzMfOjIdVdW1osxF5xeEGAgGlWVvh+aPbBTXat4hNjfnvKQcz/O8g4Bj15H9ssPldEPAnbwOGz5fvWcA3AnqXzeSzEVSv1N4bAd+NoE6ETm9TiA9F0P2Wmf9DI+irCli0ivWFgC85mHcj6LcczOaERvw9C/iSg9n0ZIf/WAV8I+CPphDfjaBvU4i3HIxS2H+xhtdNbSu/q4D/phH0RwR8ycF8+AK+5GB2vbmKzA4D5Y2Ab1OIv7WGf8nBvKuAr1nAb1OIDzmYFwK+G0FfCLitPfPTFOJHa/hXI+gHApZDaPFfrOHv1cZ4I+CHNfzbF/CpCPprZwHH6OkL8Wcg4M9uBA1weYY2kC2R3rBbRbPRhcApPocCybhh0ca72rDVQwNFFROIdu6xHFwld3no26VEYVH4UHdEqIVi7WnU6GRLgWQsxtEoFunRUM0A2u29xEk6Dmq6Wmc+bO+mwrxT5ke0c9Nj2I2dDQsvk0FEj2Um0kszCcXRdK1kGhQ3F+pNluOEB7Sh4uxdwPZQzZhfDkNCz3oqw0XRXJZALZBqMLt1oVlGBvZ25awSUFpe4LAUeWPIvUAkBTVYsG+mBU/MkSfT4/DWEUcfSlmoRp5Cj0a1grYS5Bcv+rOSrutFD87udcb9MdYU2todDDv3WLIYnXyZTs/GCGpuBQJZ7XVG4FEmz6reQiDdTMrobL5TYaOOIhSnbGBQ06o0KNt7KZ53PYnIbiwpAnlPIYtJKBDRfMgpsDIQ95/fDhlNbbKA82ZainS9JA29MhhApRGBgANZILlxmeRQnQdnniAryCg58Eyk/7MNiqc7N6PFw7fg0uc68iYHTaPxofVhrYxTHg5x/9fNLY3RcPinIODPlq44jwoPyrkyZu6+gxuqTQYhbObpgiXB43Gj2Xo8g6qr9LnTj2yFVrqzAb1jifTS9MSaSUXKCBUaTVh05deKWhq3IF00BCW+vMtoZ7woYTO6rFik1tOMDtebI9gdkZfFzWkDVOGSCS0xDJFuuY+S2v5T8mg1tHFUO2pDenSwgb17nPNYyZlCHStdvRHQnpuFJBB0YEETuJSHRjqv8TGWLTgG9bMR1CgNmnshgqIDLkpS264pimdjmOODhmJvt22oFY23wJfKQqTD2jUT6bh+gIvXnaBoOik8OituHnBneOCuzaSI+r4q7jcCEycVR0Cj8bmG+s56zPdX4vkky4NY0ytTRs42F8/vNpgjYNNSIHHn8KjoNXDvMFl1LZSQ1bzCh3R0BDBPAU9GRKSnfWtxFYj2rAKSoSZijOo6nBI6QUl7WVdEP9shVHp64k4yuhnUUcdj2ELgoNByPUL5qrFhYz3T7XKzrvCwGvtQJazmtqQ8JLoq+x0AZeegeFL6v+5rlTEaD/8UBPzZVcARfuzAXvc0FL2qgNP5mUE1lRAO7i3UdJ+QA6znkUCwQFMVWpLtGSZMvqHgdLa8NwLS9N5h7HG0PSov9ELEkNzBvr4rBfLQhIKH9xpOgn5ukPVRN6HOvS6zg0CJ3rOA6ppiHluoiGjPmrqQ+LcHCtTWtSjqtksINUNj8Uo+ewTWfQ+cxWzIgYa2TMvb8AjhwLzygO9WDc7bfi0Q0FUxe4zEvlzPpieI2UxlHt0KJLyMuYjxVU540tOTijzSUIV2rMs4uO7bjNiPrQZu3hIUNoFA4HgrhZBHicKdNleB6HcWw8XhEx53d4uMDJypBJ4813CUBm2Jp+dtKqjvibTe8lSRNud32B81FccLejWoXaUBHHsdDYcpzg2cDQYMTnqzx8xxbLEHsUQgoM3F89lEWkPJeSVeX3MpSsrOVaOlyzBcOnYX2d10JRN5Kvass5EvUXIdi61s27VVyMuJzqP7HDTaLNMN7K6jjtiDaoGAZfnogs6fCqxLN85+SwT8VyL4n0VApScN/29FwFcVUHaV1VcVcLJbkk9F0FcV8MdG0I9ZwBcCvqqAH4qgBe4vPquAH42gLwT8kIP5cRbwrQi67DvojYAvOZgPU4i/VQTdaTX5QsBva3hzMb79D7OAL0VQXeTJxkQ6DY7vRtD5g96/5GBejaDz3X6avRtBP0whhqtm8VkFfM0C/qUR9FsO5lUF/NtG0I8q4GsWUA8eG/mNgC9FUEPRi+bvq4BvBPxuBD3s+IV/VAE/ZgG/fQE/FEFfjaC/VhFU6Q3QnzIL2PvJRiuj0EKw7yhLFB7GG4061XoO2+skwfE8l0t6bwcBFLIz5+FxET6/H8c5+J2jJ9JRdDfofnDNYNPuEoGIV4FMs9uNweawTHlSTbcllRZlDPXR37DkuDgYtNtCDudioLJkxHcyvTtFCZehsmXhkYcNHTnGHXZMAFZsJtSiMctS2J+hQNFJEghnF5En0rNYIKA60yOa9qIpFNvGY0nH2EQkDS4YDtw0GCvJgdBtXg6gjjxdpKPhTKJ86QE083OJIjWkGW3PyynsJ3SNIn7clXR1NyLYSUGBQnQ7aHTjXzuwO61mT/+puzhqRf4IZxpteJRI+5KqveEEyh1ELOyk3YicDg2HPR9ZPMlPlULr4R1DEfEUhyQfZLSbNQS2mrPF4TQR9xu38QT2shyjZKCI+x2q2h6ieygQkCSDG93MJAb7Nd7g8MJ6EY0Wdw1adjZZEBuBQgPJ2UIrbRoW9jX9aWphcyjDA8dh/Jx1rMnSEc9PNnCg6VDSyOzuRGoyynFYPPa/Ll1VevLoTzGF+NnnVLDEa9jgg8LtC/OeEj8LgVzzg4ViycIRNZSzA6ehPOB2wLXyjYBEW1IWOX1fpIPnDKAaX6coJHcgVBKkBJkdPlV3r4FFq4V+gnpiAA/XBSbU4Pc+BD3NeM7TOjKVDM+HwyEzUXK/i99LpBRImbgOj9ujrZBWQWdotdzCiRyTmp6ygVjzxvHAHNoT6WQ9e6r6jjPjiazzBrMxCWB3No4cWCXSPXBxF6p0H+BwwDWgs+1ZBY+HGEc9jJ+V9fAM+21PpHvrq0hvpVXxgO0lwuJ+q0Kmp6OUizU8PiBILzuD0qJgIsBHFgsVzmSaT8X/P/ogIx9tbg2VTuoBTqNyhN0mYxHdlzmG6FkaSdiVifSbtz3Qo6nNw3Z0rPCt647AW5UxS/TYIXRqaSqsV+SI4exMDDoZDkRMHAcC6VbQlQgNBLKenfiEoMtAomZgiZjNFcaiZeE1dDHTUiiyfMYjFS0lLFW8gG0j18guxBFOZRYuoGaheAQOC6JfGFP/HwzBfhNF0J+NgOc8OUIcmwLbvXZV49lED+CMbz0cDDyQabTyTgCECGSZ5TdCcdieQLX7D+xHthVhvGyvMOWSiqMsVcU+iBYcdjPc5d6xhRupl/sFrImqobDX7ZZEmqcr2AUDgTjrsKnJIzMFAl4HRCAmthva748i8GoXcT84uxEdRjMXvETWUCKtzzVJom0M66f/KpgLEQO7jnMDu2femGf77Q23tTgJo4OrsqCdg0W9aHUHvxQI64+m4v/bE1bBudunPOroiUQ04FPYlWzIWY5zsWanJwJxPqM8UbVbRSd5k0JursWeI4t3SuoZz6Dc6lMWXcyzTPZBMAQ73mg87s3yElc8KCG6UozivSquX4djCU4qfTaTF6pHBwM7hkJHE5w8rJWB06bwoXKuB+Z3LkX9RkA1I13mqpebTI3tKIUETWY8zGyB2MvdQYe9MVWxj7sqoXLKNsCvmxVLWJBZZIZDDTLzIfYsnmkW3VSH3VcVsAgFAvagUCGz4I5YWsx/z0bQ8X8FAZ9yoH+KL6BGfnK6+kLADzkYunbwexbwXQV8+QL+7Szg3yPgSxH03Qj6soZ/IeCrCvjhC/iBgK9G0HpVj/GPCPhuBP1WBP1AwA9F0I9ZwJcpxN8qgr6qgB/W8K9ZQNPSoHkj4CmrjL9WAf9hFvBdBXwh4KsK+EbAH00hflQE/Z+rgHM+vNdfs4B3d/apCLqZ49nXLOC3KcRbEfRVBXwh4EcV8I2AryrgWxF0/f+Udy7dqupIHP9ADAQFH0PQUOILKQhCZiDKG0FQ0E/f2Xvf7rvX6dcdnNPr3tVDB0oSqpL6WZX67w/fEbAkppn/UgTkPjUZ/0vb+z9AwLefzDlCVUfRF7RlAks5NbEVTmd+VBAmQedy5OuK8Y6GAH4C8zq/ovPwfcIWsh0BWfKjNFlxBwrHlqGB2218vJmjS87u62wBqlxkWEQSRzwz8BkcrosSkyDjR+1smDBQXaPCZNTmNNyatQa5oE3x2Yf8+f72FIEydnMsWj8Rw2G8HmDudhw572RN3bUiF3CS3D2mMPJoEKdLpmvyy8D7i4evNJI4sm5eUw0Lc70l7CX7G5gtNi7GNeUIRkccQfNousZyMOI8lI9rHSb7LsH48kpyP5nKCNyYdKzi91qkl8lSgvE83WN83GR5sH3z+VatAJhBExIWZNYGFlbXYSv5JkdgkyOmOVka2KynF8LUqdzBVew2+PBOOWFJzhEQHg/AcllEJGDpjQGd10+8zLcb6roe06C9FWdME8hIkKsTDVbnADDdc59027F/APVgltj2xwdh29vNhcdcbjDVZgVhippr8DwIJ8yVkCNlPU0UMEbvMVqWwOf7ut9+WesK7lPy/K8hDc9f8E8OV91tXHHkewjEdlVAUIrzHbOTcyThbSEq8JJFbsMbV8mtZckRpZoGKWrYGGKwn5cJbNPhjFVPOaI826SAyFVDvEyv2zx02okCStNL2C4LJw/LhtRwOq9WyC7rXc4Ws4z75A5jrPYLk4TkRQoQQLGwOucuCZ9CctBP53aM9TM6UjYVxgeOpDTDalXecqeBVIPRk56xvff897JgOhD1JCXcp40mtxs+Jbi5ygab555xn7Q0BaqnoWE4XwENN3cqgeSqY8xWN+Q+f0lqOI73AtbxG6i/VhNuy+uixmdzuYmOY4ECl944Yw3ukfrSo4ig78kcm9RYEGqyVwRMN16YRMqc4map8z3i5VG8mIpBA7ImEqjbmYy7lWiLvlxPC3KeEcCu3UeEHcO0g7BYHNE5QUOsp7wsIDPiM5Y6x7dwFKsRRJXf4S1d3EXrafLn3Y/1Dm9V5Yr+ohojZJu6xGc74XuIpV91srXnzRcCOoJZuFDlZ4aNefJJUOjrX9Zll/vU9K+iC/jTC0H1aNfhxS5XOSOXUU0acc8w8eIJPVXspUO0Zw8MNlstD92SI8USnRbJ8/YWaYORSyC5vnDJAlVkp23fwVuUK0xnE5WGoZwo+tBMEB1TWFJfKI+SPjdaGzMrHOW2sztI+k3hlrBtURdDp4oVmGTHCzrsIFGv1ZwaLq7nYVQ/lzl7PVpJv4eT6AsBrQvBDRh6KuPFGL/I6XDhCGjq6zey7KMQdLEdXI6w6wnajztHQmTJBjZJe+Mhn82RSu5aTZ+FIsE2bGcivZ5VDbrz0UBLabkN8w2+g6bgPh+8lgsRcxK7+qCdYyzrKSFhZxwOunM8CnhuX0vKmuoYkaG6F+hXkk7ZZTXXdNUiMhaSrVE/Bo7I540a4W0CfD5kxm1+1s39D1GHmnoOqhLY8d8R0D7ySA0m2+yK1mlYi77C+PezWvzYhVw+P1G3EDC68ThAUo554H1oez7GHAHtyNmIgT4MDB4duWG29hai4zr8/fbnaoTH7fide2LTKH9KBPyHi/xvEVBSFn8ZXcCf3Q7GLgznNwT8zAJODgL8Vgj6KQrxmQX8FIX4Ywj4YyHoH7oLWIZ0QTbTwUmWYad2VtoMzm8I+KkL+JTs9T8Vgn5DwM+7gNtsqiVfWcDbdLv7fhfwEwG/soCfCPgtC/ipC/hjR9BPUYgvXUCL0OLrLqBx8ETlSxTiW0fQz3YwX3cBibpJviPg7x1BvxWC/pgFPI0M9oWA37KA39rBfOsI+lkI+mM7GHKtk39TCPr7XcCvQtAfdAGNQ7ZKfhkCStPx5Gcdrb8aAX+20Mp8/oFIZW6J/vS0VCDMTRtb2F5IcB8aDW5GyxFDpnviS6LfwdkyYryki4D4jWB3oI79BtvX/kpCKn0gieny8FFvY8qCl+jCu9+02IgGR7wE/Rr60aHD1FmuKHuPPAlucOPI9KIF9cFkCFGTatiWhCMTn24HdzVpsa1JKgZHamxgFEk53qf1mh8NlSxBnNQUi3zEqF97y0gXS3OPVWZuqGd0twT0wtbxnms7MbzIHEHR6xhWwSsnIYs8F5L7eIfl+JTk4X27LqDZbmq+HlJKQyby7xOmcTMne4O4KzVzIRK2FmaCmee+O74hGGvYYjLfnUW2mVkFlIMi4XPy5uH1eT1W+Pine8ylj7uDZOYvOCIXe3zMpYKyw8xmujcLtpja0yth9pyvz/OpTZCurht6esj1AcqWZdjFQ078Ueol4BclH29b7nI6WHx8y+hRY11MHzl7vn0+/vO8x3Lkl8TXvPwAp6sQYJ2lG+Kt45cLnpev8O7GSc5Gd/mX3VviPiX/d13APwUCrsTxzy5aq/c93gR5RCwy5zawz3oRM2+wSHAYdAaOtb9hs9lNqR0LaQGd0KS4k3BHWSadFnCIoxKzxuDG97Z5eDWbtimi/d6LrIwMhJnZC3gjH4m3910/QH8YHTFIK5MjyIJq4D8+WhxVLn/eR/cVmKtSgO2i8UhgV1qhBzKqmLy5XQYkPknwpD33wX6oqa0fOCIdc5JjWlOT+P1rKxFZkfjvtetGtHrlJUHeKTYWJD6Lvvpx3/chiCs8K/CRaT/oLrT6foSN8nBEvmZLPr69a2BBs7UYCg5H3lLYDDw8zGpiMZX7nOTsc3zOB+RI+qEuvysigqXSq8TncHqAWWHMsZ09FrljFUUCff7M0Tlftzx8vEoM7rtqhivTcmnwfjV8YFJ8xIYNVxquLh9deRf6GR1Fb6g9zN8azKUbX98R9zH/9kw0vif5HFl91lLrJGccgV+ug+Wi9Ggw8vj6CMfiic9M3FO/Go+QVMx4YwazWsRdIi0gUfsSqwkGHHHfsv4LfernCYL91XQBH6NVj9FCJzRYx9eOJE4fYloIsujuc/sA0qgY0KrrJQlNP3HhIqxbVOOrKHqedHDJ054MeDQVjbJwGg/Qzfoau/dFFcNCtzX9xsePYUWXom/nPbeRUUyxOtCR6ORLU9P3OJvgPl8BDRREjpzKNUE2NSWRjjNnAOqEAdLHfvXxN0uk6WS3itFxn9Mcp/5wgPnTXqB9nL3yUyDw8Q/ObvJbFvCx1CKQC2eOPARU6Wm6HxDWlnrHNJwahL2G80E/MQv4uSPNxZNv9xtQ68kOT1trLbKgHwaYdV2KF6wEYr0ijoC9J6d45wiYh/G5i3TVaDVMan0pMm75EXGW1xpPdx+In1X7jb7qYgUL1dbEMLX7GvZJH2M311b0qxD0mucBVhetodQGdQGNf52ivoIRteqI+3jmXlP0AsGg/nNpdWAMlonp+q0Sz9Asxn2cFpiLW4uwuRJJuh3GGl78aktZqWkFsAVH9VwsBIrjj/fbh5aKOHJF6pnxTP9PCPj9w98AObXE2A==</prop>
			<obj name="TemperatureLog" class="TemperatureLog" version="2">
				<prop name="Times">TEFSWgAA6Z0AAIDpmNwAAACAAgAAGgQAALQFAABOBwAA6AgAAIwKAAAmDAAAwA0AAFoPAAD+EAAAmBIAADIUAADMFQAAZhcAAAoZAACkGgAAPhwAAOIdAAB8HwAAFiEAALAiAABUJAAA7iUAAIgnAAAsKQAAxioAAGAsAAD6LQAAlC8AADgxAADSMgAAbDQAAAY2AACgNwAARDkAAN46AACCPAAAHD4AALY/AABQQQAA6kIAAI5EAAAoRgAAwkcAAFxJAAAASwAAmkwAADROAADOTwAAclEAAAxTAACmVAAASlYAAORXAAB+WQAAGFsAALJcAABWXgAA8F8AAIphAAAkYwAAvmQAAGJmAAD8ZwAAlmkAADprAADUbAAAbm4AAAhwAACscQAARnMAAOB0AAB6dgAAHngAALh5AABSewAA7HwAAIZ+AAAqgAAAxIEAAGiDAAAChQAAnIYAADaIAADQiQAAdIsAAA6NAACojgAAQpAAANyRAACAkwAAGpUAAL6WAABYmAAA8pkAAIybAAAmnQAAyp4AAGSgAAD+oQAAmKMAADKlAADWpgAAcKgAAAqqAACuqwAASK0AAOKuAAB8sAAAILIAALqzAABUtQAA7rYAAJK4AAAsugAAxrsAAGC9AAD6vgAAnsAAADjCAADSwwAAdsUAABDHAACqyAAARMoAAOjLAACCzQAAHM8AALbQAABa0gAA9NMAAI7VAAAo1wAAwtgAAGbaAAAA3AAApN0AAD7fAADY4AAAcuIAAAzkAACw5QAASucAAOToAAB+6gAAIuwAALztAABW7wAA8PAAAJTyAAAu9AAAyPUAAGz3AAAG+QAAoPoAADr8AADU/QAAeP8AABIBAQCsAgEARgQBAOAFAQCEBwEAHgkBALgKAQBcDAEA9g0BAJAPAQAqEQEAzhIBAGgUAQACFgEAnBcBAEAZAQDaGgEAdBwBAA4eAQCoHwEATCEBAOYiAQCKJAEAJCYBAL4nAQBYKQEA8ioBAJYsAQAwLgEAyi8BAGQxAQD+MgEAojQBADw2AQDWNwEAejkBABQ7AQCuPAEAUj4BAOw/AQCGQQEAIEMBALpEAQBeRgEA+EcBAJJJAQAsSwEAxkwBAGpOAQAEUAEAnlEBAEJTAQDcVAEAdlYBABBYAQC0WQEATlsBAOhcAQCMXgEAJmABAMBhAQBaYwEA9GQBAJhmAQAyaAEAzGkBAGZrAQAKbQEApG4BAD5wAQDYcQEAfHMBABZ1AQCwdgEASngBAO55AQCIewEAIn0BALx+AQBggAEA+oEBAJSDAQAuhQEAyIYBAGyIAQAGigEAoIsBAESNAQDejgEAeJABABKSAQC2kwEAUJUBAOqWAQCEmAEAKJoBAMKbAQBcnQEA9p4BAJCgAQA0ogEAzqMBAHKlAQAMpwEApqgBAECqAQDaqwEAfq0BABivAQCysAEATLIBAOazAQCKtQEAJLcBAL64AQBiugEA/LsBAJa9AQAwvwEA1MABAG7CAQAIxAEAosUBAEbHAQDgyAEAesoBABTMAQCuzQEAUs8BAOzQAQCG0gEAKtQBAMTVAQBe1wEA+NgBAJzaAQA23AEA0N0BAGrfAQAO4QEAqOIBAELkAQDc5QEAgOcBABrpAQC06gEATuwBAPLtAQCM7wEAJvEBAMDyAQBk9AEA/vUBAJj3AQAy+QEAzPoBAHD8AQAK/gEApP8BAEgBAgDiAgIAfAQCABYGAgC6BwIAVAkCAO4KAgCIDAIALA4CAMYPAgBgEQIA+hICAJQUAgA4FgIA0hcCAHYZAgAQGwIAqhwCAEQeAgDeHwIAgiECABwjAgC2JAIAUCYCAOonAgCOKQIAKCsCAMIsAgBmLgIAADACAJoxAgA0MwIA2DQCAHI2AgAMOAIApjkCAEo7AgDkPAIAfj4CABhAAgCyQQIAVkMCAPBEAgCKRgIALkgCAMhJAgBiSwIA/EwCAKBOAgA6UAIA1FECAG5TAgASVQIArFYCAEZYAgDgWQIAelsCAB5dAgC4XgIAXGACAPZhAgCQYwIAKmUCAMRmAgBoaAIAAmoCAJxrAgA2bQIA0G4CAHRwAgAOcgIAqHMCAEx1AgDmdgIAgHgCABp6AgC+ewIAWH0CAPJ+AgCMgAIAMIICAMqDAgBkhQIA/oYCAJiIAgA8igIA1osCAHCNAgAUjwIArpACAEiSAgDikwIAhpUCACCXAgC6mAIAVJoCAPibAgCSnQIALJ8CAMagAgBqogIABKQCAJ6lAgA4pwIA3KgCAHaqAgAQrAIAqq0CAESvAgDosAIAgrICABy0AgDAtQIAWrcCAPS4AgCOugIAMrwCAMy9AgBmvwIACsECAKTCAgA+xAIA2MUCAHLHAgAWyQIAsMoCAErMAgDkzQIAfs8CACLRAgC80gIAVtQCAPrVAgCU1wIALtkCAMjaAgBs3AIABt4CAKDfAgA64QIA3uICAHjkAgAS5gIArOcCAEbpAgDq6gIAhOwCACjuAgDC7wIAXPECAPbyAgCQ9AIANPYCAM73AgBo+QIAAvsCAJz8AgBA/gIA2v8CAHQBAwAYAwMAsgQDAEwGAwDmBwMAigkDACQLAwC+DAMAWA4DAPwPAwCWEQMAMBMDAMoUAwBuFgMACBgDAKIZAwA8GwMA1hwDAHoeAwAUIAMAriEDAFIjAwDsJAMAhiYDACAoAwDEKQMAXisDAPgsAwCSLgMALDADANAxAwBqMwMABDUDAKg2AwBCOAMA3DkDAHY7AwAaPQMAtD4DAE5AAwDoQQMAjEMDACZFAwDARgMAWkgDAP5JAwCYSwMAMk0DAMxOAwBwUAMAClIDAKRTAwA+VQMA2FYDAHxYAwAWWgMAulsDAFRdAwDuXgMAiGADACJiAwDGYwMAYGUDAPpmAwCUaAMAOGoDANJrAwBsbQMABm8DAKBwAwBEcgMA3nMDAHh1AwAcdwMAtngDAFB6AwDqewMAjn0DACh/AwDCgAMAXIIDAACEAwCahQMANIcDAM6IAwBoigMADIwDAKaNAwBAjwMA5JADAH6SAwAYlAMAspUDAFaXAwDwmAMAipoDACScAwDInQMAYp8DAPygAwCWogMAMKQDANSlAwBupwMACKkDAKyqAwBGrAMA4K0DAHqvAwAesQMAuLIDAFK0AwDstQMAkLcDACq5AwDEugMAXrwDAPi9AwCcvwMANsEDANDCAwB0xAMADsYDAKjHAwBCyQMA5soDAIDMAwAazgMAtM8DAFjRAwDy0gMAjNQDACbWAwDA1wMAZNkDAP7aAwCY3AMAPN4DANbfAwBw4QMACuMDAKTkAwBI5gMA4ucDAHzpAwAg6wMAuuwDAFTuAwDu7wMAkvEDACzzAwDG9AMAYPYDAAT4AwCe+QMAOPsDANL8AwB2/gMAEAAEAKoBBABEAwQA6AQEAIIGBAAcCAQAtgkEAFoLBAD0DAQAjg4EACgQBADCEQQAZhMEAAAVBACaFgQAPhgEANgZBAByGwQADB0EALAeBABKIAQA5CEEAH4jBAAiJQQAvCYEAFYoBADwKQQAiisEAC4tBADILgQAYjAEAAYyBACgMwQAOjUEAN42BAB4OAQAEjoEAKw7BABGPQQA6j4EAIRABAAeQgQAuEMEAFJFBAD2RgQAkEgEACpKBADESwQAaE0EAAJPBACcUAQAQFIEANpTBAB0VQQADlcEALJYBABMWgQA5lsEAIBdBAAkXwQAvmAEAFhiBADyYwQAjGUEADBnBADKaAQAZGoEAAhsBACibQQAPG8EANZwBAB6cgQAFHQEAK51BABIdwQA7HgEAIZ6BAAgfAQAun0EAFR/BAD4gAQAkoIEACyEBADQhQQAaocEAASJBACeigQAOIwEANyNBAB2jwQAEJEEALSSBABOlAQA6JUEAIKXBAAcmQQAwJoEAFqcBAD0nQQAjp8EADKhBADMogQAZqQEAAqmBACupwQASKkEAOyqBACGrAQAIK4EALqvBABesQQA+LIEAJK0BAAstgQA0LcEAGq5BAAEuwQAnrwEAEK+BADcvwQAdsEEABDDBAC0xAQATsYEAOjHBACCyQQAJssEAMDMBABazgQA9M8EAJjRBAAy0wQAzNQEAGbWBAAK2AQApNkEAD7bBADY3AQAfN4EABbgBACw4QQAVOMEAO7kBACI5gQAIugEALzpBABg6wQA+uwEAJTuBAAu8AQA0vEEAGzzBAAG9QQAoPYEAET4BADe+QQAePsEABL9BAC2/gQAUAAFAOoBBQCEAwUAKAUFAMIGBQBcCAUA9gkFAJoLBQA0DQUAzg4FAGgQBQACEgUAphMFAEAVBQDaFgUAfhgFABgaBQCyGwUATB0FAPAeBQCKIAUAJCIFAL4jBQBYJQUA/CYFAJYoBQAwKgUA1CsFAG4tBQAILwUAojAFAEYyBQDgMwUAejUFABQ3BQC4OAUAUjoFAOw7BQCGPQUAID8FAMRABQBeQgUAAkQFAJxFBQA2RwUA0EgFAGpKBQAOTAUAqE0FAEJPBQDcUAUAdlIFABpUBQC0VQUATlcFAPJYBQCMWgUAJlwFAMBdBQBkXwUA/mAFAJhiBQAyZAUA1mUFAHBnBQAKaQUApGoFAD5sBQDibQUAfG8FABZxBQC6cgUAVHQFAO51BQCIdwUAInkFAMZ6BQBgfAUA+n0FAJ5/BQA4gQUA0oIFAGyEBQAGhgUAqocFAESJBQDeigUAeIwFAByOBQC2jwUAUJEFAPSSBQCOlAUAKJYFAMKXBQBmmQUAAJsFAJqcBQA0ngUAzp8FAHKhBQAMowUAsKQFAEqmBQDkpwUAfqkFABirBQC8rAUAVq4FAPCvBQCKsQUAJLMFAMi0BQBitgUA/LcFAKC5BQA6uwUA1LwFAG6+BQASwAUArMEFAEbDBQDgxAUAhMYFAB7IBQC4yQUAUssFAOzMBQCQzgUAKtAFAMTRBQBo0wUAAtUFAJzWBQA22AUA2tkFAHTbBQAO3QUAqN4FAELgBQDm4QUAgOMFABrlBQC05gUAWOgFAPLpBQCM6wUAMO0FAMruBQBk8AUA/vEFAKLzBQA89QUA1vYFAHD4BQAK+gUArvsFAEj9BQDi/gUAfAAGACACBgC6AwYAVAUGAPgGBgCSCAYALAoGAMYLBgBqDQYABA8GAJ4QBgA4EgYA0hMGAHYVBgAQFwYAqhgGAEQaBgDoGwYAgh0GACYfBgDAIAYAWiIGAPQjBgCOJQYAMicGAMwoBgBmKgYAACwGAKQtBgA+LwYA2DAGAHIyBgAWNAYAsDUGAEo3BgDkOAYAfjoGACI8BgC8PQYAVj8GAPBABgCUQgYALkQGANJFBgBsRwYABkkGAKBKBgA6TAYA3k0GAHhPBgASUQYArFIGAEZUBgDqVQYAhFcGAB5ZBgC4WgYAXFwGAPZdBgCQXwYANGEGAM5iBgBoZAYAAmYGAKZnBgBAaQYA2moGAHRsBgAObgYAsm8GAExxBgDmcgYAinQGACR2BgC+dwYAWHkGAPx6BgCWfAYAMH4GAMp/BgBugQYACIMGAKKEBgA8hgYA1ocGAHqJBgAUiwYArowGAFKOBgDsjwYAhpEGACCTBgDElAYAXpYGAPiXBgCSmQYANpsGANCcBgBqngYABKAGAJ6hBgBCowYA3KQGAHamBgAQqAYAtKkGAE6rBgDorAYAjK4GACawBgDAsQYAWrMGAP60BgCYtgYAMrgGAMy5BgBmuwYACr0GAKS+BgA+wAYA4sEGAHzDBgAWxQYAxMYGAF7IBgD4yQYAkssGADbNBgDQzgYAatAGAATSBgCo0wYAQtUGANzWBgB22AYAGtoGAL7bBgBY3QYA/N4GAJbgBgAw4gYAyuMGAGTlBgAI5wYAougGADzqBgDW6wYAeu0GABTvBgCu8AYAUvIGAOzzBgCG9QYAIPcGAMT4BgBe+gYA+PsGAJL9BgA2/wYA0AAHAGoCBwAEBAcAqAUHAEIHBwDcCAcAdgoHABoMBwC0DQcATg8HAOgQBwCCEgcAJhQHAMAVBwBaFwcA/hgHAJgaBwAyHAcAzB0HAHAfBwAKIQcApCIHAD4kBwDYJQcAfCcHABYpBwCwKgcASiwHAO4tBwCILwcALDEHAMYyBwBgNAcA+jUHAJQ3BwA4OQcA0joHAGw8BwAGPgcAoD8HAERBBwDeQgcAeEQHABJGBwC2RwcAUEkHAOpKBwCOTAcAKE4HAMJPBwBcUQcA9lIHAJpUBwA0VgcAzlcHAHJZBwAMWwcAplwHAEBeBwDkXwcAfmEHABhjBwCyZAcATGYHAPBnBwCKaQcAJGsHAMhsBwBibgcA/G8HAJZxBwA6cwcA1HQHAG52BwAIeAcAonkHAEZ7BwDgfAcAen4HABSABwC4gQcAUoMHAOyEBwCQhgcAKogHAMSJBwBeiwcAAo0HAJyOBwA2kAcA0JEHAGqTBwAOlQcAqJYHAEKYBwDcmQcAgJsHABqdBwC0ngcAWKAHAPKhBwCMowcAJqUHAMqmBwBkqAcA/qkHAJirBwAyrQcA1q4HAHCwBwAKsgcApLMHAEi1BwDitgcAfLgHACC6BwC6uwcAVL0HAO6+BwCSwAcALMIHAMbDBwBgxQcA+sYHAJ7IBwA4ygcA0ssHAGzNBwAQzwcAqtAHAETSBwDo0wcAgtUHABzXBwC22AcAWtoHAPTbBwCO3QcAKN8HAMLgBwBm4gcAAOQHAJrlBwA05wcA2OgHAHLqBwAM7AcAsO0HAErvBwDk8AcAfvIHACL0BwC89QcAVvcHAPD4BwCK+gcALvwHAMj9BwBi/wcA/AAIAKACCAA6BAgA1AUIAHgHCAASCQgArAoIAEYMCADqDQgAhA8IAB4RCAC4EggAUhQIAPYVCACQFwgAKhkIAMQaCABoHAgAAh4IAJwfCABAIQgA2iIIAHQkCAAOJggAsicIAEwpCADmKggAgCwIACQuCAC+LwgAWDEIAPIyCACMNAgAMDYIAMo3CABkOQgACDsIAKI8CAA8PggA1j8IAHBBCAAUQwgArkQIAEhGCADiRwgAhkkIACBLCAC6TAgAXk4IAPhPCACSUQgALFMIANBUCABqVggABFgIAJ5ZCAA4WwgA3FwIAHZeCAAQYAgAqmEIAE5jCADoZAgAgmYIACZoCADAaQgAWmsIAPRsCACYbggAMnAIAMxxCABmcwgACnUIAKR2CAA+eAgA2HkIAHJ7CAAWfQgAsH4IAEqACADugQgAiIMIACKFCAC8hggAYIgIAPqJCACUiwgALo0IANKOCABskAgABpIIAKCTCAA6lQgA3pYIAHiYCAASmggAtpsIAFCdCADqnggAjqAIADKiCADMowgAcKUIABSnCACuqAgASKoIAOyrCACGrQgAIK8IAMSwCABosggAArQIAJy1CABAtwgA2rgIAHS6CAAOvAgAsr0IAEy/CADmwAgAgMIIACTECAC+xQgAWMcIAPLICACMyggAMMwIAMrNCABkzwgA/tAIAKLSCAA81AgA1tUIAHrXCAAU2QgArtoIAEjcCADs3QgAht8IACDhCAC64ggAVOQIAPjlCACS5wgALOkIANDqCABq7AgABO4IAJ7vCABC8QgA3PIIAHb0CAAQ9ggAqvcIAE75CADo+ggAgvwIACb+CADA/wgAWgEJAPQCCQCYBAkAMgYJAMwHCQBmCQkAAAsJAKQMCQA+DgkA2A8JAHwRCQAWEwkAsBQJAEoWCQDuFwkAiBkJACIbCQC8HAkAVh4JAPofCQCUIQkALiMJANIkCQBsJgkABigJAKApCQA6KwkA3iwJAHguCQASMAkArDEJAFAzCQDqNAkAhDYJACg4CQDCOQkAXDsJAPY8CQCaPgkANEAJAM5BCQBoQwkAAkUJAKZGCQBASAkA2kkJAH5LCQAYTQkAsk4JAExQCQDwUQkAilMJACRVCQC+VgkAWFgJAPxZCQCWWwkAMF0JAMpeCQBuYAkACGIJAKJjCQBGZQkA4GYJAHpoCQAUagkAuGsJAFJtCQDsbgkAhnAJACByCQDEcwkAXnUJAPh2CQCceAkANnoJANB7CQBqfQkADn8JAKiACQBCggkA3IMJAHaFCQAahwkAtIgJAE6KCQDoiwkAjI0JACaPCQDAkAkAZJIJAP6TCQCYlQkAMpcJANaYCQBwmgkACpwJAKSdCQA+nwkA4qAJAHyiCQAWpAkAsKUJAFSnCQDuqAkAiKoJACysCQDGrQkAYK8JAPqwCQCesgkAOLQJANK1CQBstwkABrkJAKq6CQBEvAkA3r0JAHi/CQAcwQkAtsIJAFDECQD0xQkAjscJACjJCQDCygkAZswJAADOCQCazwkANNEJAM7SCQBy1AkADNYJAKbXCQBA2QkA5NoJAH7cCQAY3gkAvN8JAFbhCQDw4gkAiuQJAC7mCQDI5wkAYukJAPzqCQCW7AkAOu4JANTvCQBu8QkACPMJAKz0CQBG9gkA4PcJAIT5CQAe+wkAuPwJAFL+CQD2/wkAkAEKACoDCgDEBAoAaAYKAAIICgCcCQoANgsKANoMCgB0DgoADhAKAKgRCgBCEwoA5hQKAIAWCgAaGAoAvhkKAFgbCgDyHAoAjB4KADAgCgDKIQoAZCMKAP4kCgCYJgoAPCgKANYpCgBwKwoACi0KAK4uCgBIMAoA4jEKAIYzCgAgNQoAujYKAFQ4CgD4OQoAkjsKACw9CgDGPgoAYEAKAARCCgCeQwoAOEUKANJGCgB2SAoAEEoKAKpLCgBOTQoA6E4KAIJQCgAcUgoAwFMKAFpVCgD0VgoAjlgKAChaCgDMWwoAZl0KAABfCgCaYAoASGIKAOJjCgCGZQoAIGcKALpoCgBUagoA7msKAJJtCgAsbwoAxnAKAHRyCgAOdAoAqHUKAEJ3CgDmeAoAgHoKABp8CgC+fQoAWH8KAPKACgCMggoAMIQKAMqFCgBkhwoA/ogKAKKKCgA8jAoA1o0KAHCPCgAKkQoArpIKAEiUCgDilQoAfJcKACCZCgC6mgoAVJwKAPidCgCSnwoALKEKAMaiCgBqpAoABKYKAJ6nCgA4qQoA0qoKAHasCgAQrgoAqq8KAESxCgDosgoAgrQKABy2CgDAtwoAWrkKAPS6CgCOvAoAKL4KAMy/CgBmwQoAAMMKAJrECgA+xgoA2McKAHLJCgAWywoAsMwKAErOCgDkzwoAftEKACLTCgC81AoAVtYKAPrXCgCU2QoALtsKAMjcCgBi3goABuAKAKDhCgA64woA1OQKAHjmCgAS6AoArOkKAFDrCgDq7AoAhO4KAB7wCgC48QoAXPMKAPb0CgCQ9goANPgKAM75CgBo+woAAv0KAKb+CgBAAAsA2gELAHQDCwAOBQsAsgYLAEwICwDmCQsAgAsLACQNCwC+DgsAWBALAPwRCwCWEwsAMBULAMoWCwBuGAsACBoLAKIbCwA8HQsA1h4LAHogCwAUIgsAriMLAEglCwDsJgsAhigLACAqCwDEKwsAXi0LAPguCwCSMAsANjILANAzCwBqNQsABDcLAJ44CwBCOgsA3DsLAHY9CwAaPwsAtEALAE5CCwDoQwsAjEULACZHCwDASAsAWkoLAPRLCwCYTQsAMk8LAMxQCwBmUgsAClQLAKRVCwA+VwsA4lgLAHxaCwAWXAsAsF0LAEpfCwDuYAsAiGILACJkCwC8ZQsAYGcLAPpoCwCUagsAOGwLANJtCwBsbwsABnELAKpyCwBEdAsA3nULAHh3CwASeQsAtnoLAFB8CwDqfQsAjn8LACiBCwDCggsAXIQLAACGCwCahwsANIkLAM6KCwByjAsADI4LAKaPCwBAkQsA2pILAH6UCwAYlgsAspcLAFaZCwDwmgsAipwLACSeCwDInwsAYqELAPyiCwCWpAsAMKYLANSnCwBuqQsACKsLAKysCwBGrgsA4K8LAHqxCwAeswsAuLQLAFK2CwDstwsAhrkLACq7CwDEvAsAXr4LAPi/CwCcwQsANsMLANDECwB0xgsADsgLAKjJCwBCywsA5swLAIDOCwAa0AsAtNELAE7TCwDy1AsAjNYLACbYCwDA2QsAZNsLAP7cCwCY3gsAPOALANbhCwBw4wsACuULAKTmCwBI6AsA4ukLAHzrCwAW7QsAuu4LAFTwCwDu8QsAkvMLACz1CwDG9gsAYPgLAAT6CwCe+wsAOP0LANL+CwBsAAwAEAIMAKoDDABEBQwA3gYMAIIIDAAcCgwAtgsMAFoNDAD0DgwAjhAMACgSDADCEwwAZhUMAAAXDACaGAwAPhoMANgbDAByHQwADB8MALAgDABKIgwA5CMMAH4lDAAYJwwAvCgMAFYqDADwKwwAlC0MAC4vDADIMAwAYjIMAPwzDACgNQwAOjcMANQ4DABuOgwAEjwMAKw9DABGPwwA6kAMAIRCDAAeRAwAuEUMAFJHDAD2SAwAkEoMACpMDADETQwAaE8MAAJRDACcUgwAQFQMANpVDAB0VwwADlkMAKhaDABMXAwA5l0MAIBfDAAaYQwAvmIMAFhkDADyZQwAlmcMADBpDADKagwAZGwMAAhuDACibwwAPHEMANZyDABwdAwAFHYMAK53DABIeQwA4noMAIZ8DAAgfgwAun8MAF6BDAD4ggwAkoQMACyGDADGhwwAaokMAASLDACejAwAOI4MANyPDAB2kQwAEJMMALSUDABOlgwA6JcMAIKZDAAcmwwAwJwMAFqeDAD0nwwAmKEMADKjDADMpAwAZqYMAAqoDACkqQwAPqsMANisDAByrgwAFrAMALCxDABKswwA7rQMAIi2DAAiuAwAvLkMAGC7DAD6vAwAlL4MAC7ADADSwQwAbMMMAAbFDACgxgwARMgMAN7JDAB4ywwAEs0MAKzODABQ0AwA6tEMAITTDAAe1QwAwtYMAFzYDAD22QwAmtsMADTdDADO3gwAaOAMAAziDACm4wwAQOUMANrmDAB06AwAGOoMALLrDABM7QwA8O4MAIrwDAAk8gwAvvMMAGL1DAD89gwAlvgMADD6DADK+wwAbv0MAAj/DACiAA0APAINAOADDQB6BQ0AFAcNALgIDQBSCg0A7AsNAIYNDQAqDw0AxBANAF4SDQD4Ew0AkhUNADYXDQDQGA0AahoNAAQcDQCoHQ0AQh8NANwgDQCAIg0AGiQNALQlDQBOJw0A8igNAIwqDQAmLA0AwC0NAFovDQD+MA0AmDINADI0DQDMNQ0AcDcNAAo5DQCkOg0ASDwNAOI9DQB8Pw0AFkENALpCDQBURA0A7kUNAIhHDQAiSQ0AxkoNAGBMDQD6TQ0AlE8NADhRDQDSUg0AbFQNAAZWDQCqVw0ARFkNAN5aDQB4XA0AHF4NALZfDQBQYQ0A9GINAI5kDQAoZg0AwmcNAGZpDQAAaw0AmmwNADRuDQDObw0AcnENAAxzDQCmdA0AQHYNAOR3DQB+eQ0AGHsNALx8DQBWfg0A8H8NAIqBDQAugw0AyIQNAGKGDQD8hw0AlokNADqLDQDUjA0Abo4NAAiQDQCskQ0ARpMNAOCUDQCElg0AHpgNALiZDQBSmw0A9pwNAJCeDQAqoA0AxKENAF6jDQACpQ0AnKYNADaoDQDQqQ0AdKsNAA6tDQCorg0ATLANAOaxDQCAsw0AGrUNAL62DQBYuA0A8rkNAIy7DQAmvQ0Ayr4NAGTADQD+wQ0AmMMNADzFDQDWxg0AcMgNABTKDQCuyw0ASM0NAOLODQCG0A0AININALrTDQBU1Q0A7tYNAJLYDQAs2g0AxtsNAGDdDQAE3w0AnuANADjiDQDc4w0AduUNABDnDQCq6A0ATuoNAOjrDQCC7Q0AHO8NALbwDQBa8g0A9PMNAI71DQAy9w0AzPgNAGb6DQAA/A0ApP0NAD7/DQDYAA4AcgIOAAwEDgCwBQ4ASgcOAOQIDgCICg4AIgwOALwNDgBWDw4A+hAOAJQSDgAuFA4AyBUOAGwXDgAGGQ4AoBoOAEQcDgDoHQ4Agh8OABwhDgDAIg4AWiQOAPQlDgCOJw4AKCkOAMwqDgBmLA4AAC4OAJovDgA+MQ4A2DIOAHI0DgAWNg4AsDcOAEo5DgDkOg4AiDwOACI+DgC8Pw4AVkEOAPBCDgCURA4ALkYOAMhHDgBiSQ4ABksOAKBMDgA6Tg4A3k8OAHhRDgASUw4ArFQOAFBWDgDqVw4AhFkOAB5bDgDCXA4AXF4OAPZfDgCQYQ4ANGMOAM5kDgBoZg4AAmgOAJxpDgBAaw4A2mwOAHRuDgAOcA4AsnEOAExzDgDmdA4AinYOACR4DgC+eQ4AWHsOAPJ8DgCWfg4AMIAOAMqBDgBkgw4ACIUOAKKGDgA8iA4A1okOAHqLDgAUjQ4Aro4OAFKQDgDskQ4AhpMOACCVDgC6lg4AXpgOAPiZDgCSmw4ANp0OANCeDgBqoA4ABKIOAKijDgBCpQ4A3KYOAHaoDgAQqg4AtKsOAE6tDgDorg4AgrAOACayDgDAsw4AWrUOAP62DgCYuA4AMroOAMy7DgBwvQ4ACr8OAKTADgA+wg4A2MMOAHzFDgAWxw4AsMgOAErKDgDuyw4AiM0OACLPDgDG0A4AYNIOAPrTDgCU1Q4ALtcOANLYDgBs2g4ABtwOAKDdDgBE3w4A3uAOAHjiDgAc5A4AtuUOAFDnDgDq6A4AjuoOACjsDgDC7Q4AXO8OAPbwDgCa8g4ANPQOAM71DgBo9w4ADPkOAKb6DgBA/A4A5P0OAH7/DgAYAQ8AsgIPAFYEDwDwBQ8AigcPACQJDwC+Cg8AYgwPAPwNDwCWDw8AMBEPANQSDwBuFA8ACBYPAKwXDwBGGQ8A4BoPAHocDwAeHg8AuB8PAFIhDwDsIg8AhiQPAComDwDEJw8AXikPAPgqDwCcLA8ANi4PANAvDwB0MQ8ADjMPAKg0DwBCNg8A5jcPAIA5DwAaOw8AtDwPAE4+DwDyPw8AjEEPACZDDwDARA8AZEYPAP5HDwCYSQ8APEsPANZMDwBwTg8AClAPAK5RDwBIUw8A4lQPAHxWDwAWWA8AulkPAFRbDwDuXA8AiF4PACxgDwDGYQ8AYGMPAARlDwCeZg8AOGgPANJpDwB2aw8AEG0PAKpuDwBEcA8A3nEPAIJzDwAcdQ8AtnYPAFB4DwD0eQ8AjnsPACh9DwDMfg8AZoAPAACCDwCagw8APoUPANiGDwByiA8ADIoPAKaLDwBKjQ8A5I4PAH6QDwAYkg8AvJMPAFaVDwDwlg8AipgPAC6aDwDImw8AYp0PAAafDwCgoA8AOqIPANSjDwBupQ8AEqcPAKyoDwBGqg8A4KsPAIStDwAerw8AuLAPAFKyDwD2sw8AkLUPACq3DwDEuA8AaLoPAAK8DwCcvQ8ANr8PANrADwB0wg8ADsQPALLFDwBMxw8A5sgPAIDKDwAazA8Avs0PAFjPDwDy0A8AjNIPADDUDwDK1Q8AZNcPAP7YDwCi2g8APNwPANbdDwBw3w8AFOEPAK7iDwBc5A8AAOYPAJrnDwA+6Q8A4uoPAHzsDwAW7g8Auu8PAFTxDwDu8g8AkvQPACz2DwDQ9w8AdPkPAA77DwCo/A8AQv4PAOb/DwCAARAAGgMQALQEEABOBhAA8gcQAIwJEAAmCxAAwAwQAGQOEAD+DxAAmBEQADwTEADWFBAAcBYQAAoYEACkGRAASBsQAOIcEAB8HhAAFiAQALohEABUIxAA7iQQAIgmEAAsKBAAxikQAGArEAAELRAAni4QADgwEADSMRAAbDMQABA1EACqNhAARDgQAN45EACCOxAAHD0QALY+EABQQBAA9EEQAI5DEAAoRRAAzEYQAGZIEAAAShAAmksQAD5NEADYThAAclAQAAxSEACmUxAASlUQAORWEAB+WBAAGFoQALxbEABWXRAA8F4QAJRgEAAuYhAAyGMQAGJlEAD8ZhAAoGgQADpqEADUaxAAbm0QABJvEACscBAARnIQAOBzEACEdRAAHncQALh4EABcehAA9nsQAJB9EAAqfxAAzoAQAGiCEAAChBAAnIUQADaHEADaiBAAdIoQAA6MEACojRAATI8QAOaQEACAkhAAJJQQAL6VEABYlxAA8pgQAIyaEAAwnBAAyp0QAGSfEAD+oBAAoqIQADykEADWpRAAeqcQABSpEACuqhAASKwQAOytEACGrxAAILEQALqyEABUtBAA+LUQAJK3EAAsuRAAxroQAGq8EAAEvhAAnr8QAELBEADcwhAAdsQQABDGEACqxxAATskQAOjKEACCzBAAHM4QAMDPEABa0RAA9NIQAJjUEAAy1hAAzNcQAGbZEAAK2xAApNwQAD7eEADY3xAAcuEQABbjEACw5BAASuYQAOTnEACI6RAAIusQALzsEABg7hAA+u8QAJTxEAAu8xAAyPQQAGz2EAAG+BAAoPkQADr7EADe/BAAeP4QABIAEQC2AREAUAMRAOoEEQCEBhEAHggRAMIJEQBcCxEA9gwRAJAOEQA0EBEAzhERAGgTEQACFREAphYRAEAYEQDaGREAfhsRABgdEQCyHhEATCARAOYhEQCKIxEAJCURAMgmEQBiKBEA/CkRAJYrEQAwLREAyi4RAG4wEQAIMhEAojMRADw1EQDgNhEAejgRABQ6EQC4OxEAUj0RAOw+EQCGQBEAIEIRAMRDEQBeRREA+EYRAJxIEQA2ShEA0EsRAGpNEQAETxEAqFARAEJSEQDcUxEAdlURABpXEQC0WBEATloRAOhbEQCMXREAJl8RAMBgEQBaYhEA/mMRAJhlEQAyZxEAzGgRAHBqEQAKbBEApG0RAD5vEQDicBEAfHIRABZ0EQC6dREAVHcRAO54EQCIehEAInwRAMZ9EQBgfxEA+oARAJSCEQA4hBEA0oURAGyHEQAQiREAqooRAESMEQDejREAgo8RAByREQC2khEAUJQRAOqVEQCOlxEAKJkRAMKaEQBcnBEAAJ4RAJqfEQA0oREA2KIRAHKkEQAMphEAsKcRAFSpEQDuqhEAiKwRACKuEQDGrxEAYLERAPqyEQCUtBEAOLYRANK3EQBsuREABrsRAKq8EQBEvhEA3r8RAILBEQAcwxEAtsQRAFDGEQDqxxEAjskRACjLEQDCzBEAZs4RAADQEQCa0REANNMRANjUEQBy1hEADNgRAKbZEQBA2xEA5NwRAH7eEQAY4BEAsuERAFbjEQDw5BEAiuYRAC7oEQDI6REAYusRAPzsEQCg7hEAOvARANTxEQBu8xEACPURAKz2EQBG+BEA4PkRAHr7EQAe/REAuP4RAFIAEgD2ARIAkAMSACoFEgDEBhIAaAgSAAIKEgCcCxIANg0SANAOEgB0EBIADhISAKgTEgBCFRIA5hYSAIAYEgAaGhIAvhsSAFgdEgDyHhIAjCASADAiEgDKIxIAZCUSAP4mEgCYKBIAPCoSANYrEgBwLRIACi8SAK4wEgBIMhIA4jMSAIY1EgAgNxIAujgSAFQ6EgDuOxIAkj0SACw/EgDGQBIAakISAAREEgCeRRIAOEcSANJIEgB2ShIAEEwSAKpNEgBOTxIA6FASAIJSEgAcVBIAtlUSAFpXEgD0WBIAjloSAChcEgDMXRIAZl8SAABhEgCkYhIAPmQSANhlEgByZxIADGkSALBqEgBKbBIA5G0SAH5vEgAicRIAvHISAFZ0EgDwdRIAlHcSAC55EgDIehIAbHwSAAZ+EgCgfxIAOoESANSCEgB4hBIAEoYSAKyHEgBGiRIA6ooSAISMEgAejhIAuI8SAFyREgD2khIAkJQSADSWEgDOlxIAaJkSAAKbEgCcnBIAQJ4SANqfEgB0oRIADqMSALKkEgBMphIA5qcSAIqpEgAkqxIAvqwSAFiuEgDyrxIAlrESADCzEgDKtBIAZLYSAAi4EgCiuRIAPLsSANa8EgB6vhIAFMASAK7BEgBSwxIA7MQSAIbGEgAgyBIAuskSAF7LEgD4zBIAks4SACzQEgDG0RIAatMSAATVEgCo1hIAQtgSANzZEgB22xIAEN0SALTeEgBO4BIA6OESAILjEgAm5RIAwOYSAFroEgD06RIAmOsSADLtEgDM7hIAcPASAAryEgCk8xIAPvUSANj2EgB8+BIAFvoSALD7EgBK/RIA7v4SAIgAEwAiAhMAvAMTAGAFEwD6BhMAlAgTADgKEwDSCxMAbA0TAAYPEwCgEBMARBITAN4TEwB4FRMAEhcTALYYEwBQGhMA6hsTAIQdEwAoHxMAwiATAFwiEwAAJBMAmiUTADQnEwDOKBMAaCoTAAwsEwCmLRMAQC8TANowEwB+MhMAGDQTALI1EwBMNxMA8DgTAIo6EwAkPBMAyD0TAGI/EwD8QBMAlkITADBEEwDURRMAbkcTAAhJEwCiShMARkwTAOBNEwB6TxMAFFETALhSEwBSVBMA7FUTAJBXEwAqWRMAxFoTAF5cEwD4XRMAnF8TADZhEwDQYhMAamQTAA5mEwCoZxMAQmkTANxqEwCAbBMAGm4TALRvEwBYcRMA8nITAIx0EwAmdhMAwHcTAGR5EwD+ehMAmHwTADx+EwDWfxMAcIETAAqDEwCuhBMASIYTAOKHEwB8iRMAFosTALqMEwBUjhMA7o8TAIiREwAskxMAxpQTAGCWEwD6lxMAnpkTADibEwDSnBMAdp4TABCgEwCqoRMARKMTAN6kEwCCphMAHKgTALapEwBaqxMA9KwTAI6uEwAosBMAzLETAGazEwAAtRMAmrYTADS4EwDYuRMAcrsTAAy9EwCmvhMASsATAOTBEwB+wxMAGMUTALzGEwBWyBMA8MkTAJTLEwAuzRMAyM4TAGLQEwD80RMAoNMTADrVEwDU1hMAbtgTABLaEwCs2xMARt0TAODeEwCE4BMAHuITALjjEwBc5RMA9uYTAJDoEwAq6hMAxOsTAGjtEwAC7xMAnPATADbyEwDa8xMAdPUTAA73EwCo+BMATPoTAOb7EwCA/RMAJP8TAL4AFABYAhQA8gMUAIwFFAAwBxQAyggUAGQKFAAIDBQAog0UADwPFADWEBQAehIUABQUFACuFRQASBcUAOIYFAB8GhQAIBwUALodFABUHxQA+CAUAJIiFAAsJBQA0CUUAGonFAAEKRQAnioUADgsFADcLRQAdi8UABAxFACqMhQARDQUAOg1FACCNxQAJjkUAMA6FABaPBQA9D0UAI4/FAAyQRQAzEIUAGZEFAAARhQApEcUAD5JFADYShQAckwUABZOFACwTxQASlEUAO5SFACIVBQAIlYUALxXFABgWRQA+loUAJRcFAAuXhQAyF8UAGxhFAAGYxQAoGQUADpmFADUZxQAeGkUABJrFAC2bBQAUG4UAOpvFACEcRQAHnMUAMJ0FABcdhQA9ncUAJB5FAA0exQAznwUAGh+FAACgBQAnIEUAECDFADahBQAfoYUABiIFACyiRQATIsUAPCMFACKjhQAJJAUAL6RFABYkxQA/JQUAJaWFAAwmBQAypkUAGSbFAAInRQAop4UADygFADgoRQAeqMUABSlFAC4phQAUqgUAOypFACGqxQAIK0UAMSuFABesBQA+LEUAJKzFAA2tRQA0LYUAGq4FAAEuhQAqLsUAEK9FADcvhQAgMAUABrCFAC0wxQATsUUAOjGFACMyBQAJsoUAMDLFABazRQA/s4UAJjQFAAy0hQAzNMUAHDVFAAK1xQApNgUAEjaFADi2xQAfN0UABbfFACw4BQAVOIUAO7jFACI5RQAIucUAMboFABg6hQA+usUAJTtFAA47xQA0vAUAGzyFAAQ9BQAqvUUAET3FADe+BQAgvoUABz8FAC2/RQAUP8UAOoAFQCOAhUAKAQVAMIFFQBcBxUA9ggVAJoKFQA0DBUA2A0VAHIPFQAMERUAphIVAEoUFQDkFRUAfhcVABgZFQCyGhUAVhwVAPAdFQCKHxUAJCEVAMgiFQBiJBUA/CUVAKAnFQA6KRUA1CoVAG4sFQASLhUArC8VAEYxFQDgMhUAejQVAB42FQC4NxUAUjkVAOw6FQCQPBUAKj4VAMQ/FQBoQRUAAkMVAJxEFQA2RhUA0EcVAHRJFQAOSxUAqEwVAExOFQDmTxUAgFEVABpTFQC0VBUAWFYVAPJXFQCMWRUAOlsVANRcFQBuXhUAEmAVAKxhFQBGYxUA4GQVAHpmFQAeaBUAuGkVAFJrFQD2bBUAkG4VACpwFQDEcRUAXnMVAAJ1FQCcdhUANngVANB5FQB0exUADn0VAKh+FQBCgBUA5oEVAICDFQAahRUAvoYVAFiIFQDyiRUAjIsVACaNFQDKjhUAZJAVAP6RFQCYkxUAPJUVANaWFQBwmBUACpoVAK6bFQBInRUA4p4VAIagFQAgohUAuqMVAFSlFQDuphUAkqgVACyqFQDGqxUAYK0VAASvFQCesBUAOLIVANKzFQB2tRUAELcVAKq4FQBOuhUA6LsVAIK9FQAcvxUAtsAVAFrCFQD0wxUAjsUVACjHFQDMyBUAZsoVAADMFQCazRUAPs8VANjQFQBy0hUAFtQVALDVFQBK1xUA5NgVAH7aFQAi3BUAvN0VAFbfFQD64BUAlOIVAC7kFQDI5RUAYucVAAbpFQCg6hUAOuwVANTtFQB47xUAEvEVAKzyFQBG9BUA6vUVAIT3FQAe+RUAuPoVAFz8FQD2/RUAkP8VACoBFgDOAhYAaAQWAAIGFgCmBxYAQAkWANoKFgB0DBYADg4WALIPFgBMERYA5hIWAIAUFgAkFhYAvhcWAFgZFgD8GhYAlhwWADAeFgDKHxYAZCEWAAgjFgCiJBYAPCYWANYnFgB6KRYAFCsWAK4sFgBSLhYA7C8WAIYxFgAgMxYAujQWAF42FgD4NxYAkjkWACw7FgDGPBYAaj4WAARAFgCoQRYAQkMWANxEFgB2RhYAEEgWALRJFgBOSxYA6EwWAIJOFgAcUBYAwFEWAFpTFgD0VBYAmFYWADJYFgDMWRYAZlsWAApdFgCkXhYAPmAWANhhFgB8YxYAFmUWALBmFgBKaBYA7mkWAIhrFgAibRYAxm4WAGBwFgD6cRYAlHMWAC51FgDSdhYAbHgWAAZ6FgCgexYARH0WAN5+FgB4gBYAHIIWALaDFgBQhRYA6oYWAISIFgAoihYAwosWAFyNFgD2jhYAkJAWADSSFgDOkxYAcpUWAAyXFgCmmBYAQJoWANqbFgB+nRYAGJ8WALKgFgBMohYA8KMWAIqlFgAkpxYAvqgWAGKqFgD8qxYAlq0WADqvFgDUsBYAbrIWAAi0FgCitRYARrcWAOC4FgB6uhYAFLwWALi9FgBSvxYA7MAWAJDCFgAqxBYAxMUWAF7HFgD4yBYAnMoWADbMFgDQzRYAas8WAATRFgCo0hYAQtQWAObVFgCA1xYAGtkWALTaFgBO3BYA8t0WAIzfFgAm4RYAwOIWAFrkFgD+5RYAmOcWADzpFgDW6hYAcOwWAAruFgCk7xYASPEWAOLyFgB89BYAFvYWALr3FgBU+RYA7voWAIj8FgAs/hYAxv8WAGABFwAEAxcAngQXADgGFwDSBxcAbAkXABALFwCqDBcARA4XAN4PFwB4ERcAHBMXALYUFwBaFhcA9BcXAI4ZFwAoGxcAwhwXAGYeFwAAIBcApCEXAEgjFwDiJBcAfCYXABYoFwC6KRcAVCsXAAItFwCcLhcANjAXANAxFwB0MxcADjUXAKg2FwBCOBcA5jkXAIA7FwAaPRcAtD4XAFhAFwDyQRcAjEMXACZFFwDARhcAZEgXAP5JFwCYSxcAMk0XAMxOFwBwUBcAClIXAKRTFwBIVRcA4lYXAHxYFwAWWhcAulsXAFRdFwDuXhcAiGAXACxiFwDGYxcAYGUXAPpmFwCeaBcAOGoXANJrFwB2bRcAEG8XAKpwFwBEchcA3nMXAIJ1FwAcdxcAtngXAFB6FwDqexcAjn0XACh/FwDMgBcAZoIXAACEFwCahRcANIcXANiIFwByihcADIwXAKaNFwBAjxcA5JAXAH6SFwAilBcAvJUXAFaXFwDwmBcAipoXAC6cFwDInRcAYp8XAPygFwCgohcAOqQXANSlFwBupxcAEqkXAKyqFwBGrBcA4K0XAHqvFwAesRcAuLIXAFK0FwD2tRcAkLcXACq5FwDOuhcAaLwXAAK+FwCcvxcANsEXANrCFwB0xBcADsYXAKjHFwBMyRcA5soXAIDMFwAkzhcAvs8XAFjRFwDy0hcAjNQXADDWFwDK1xcAZNkXAP7aFwCY3BcAPN4XANbfFwBw4RcAFOMXAK7kFwBI5hcA4ucXAIbpFwAg6xcAuuwXAFTuFwD47xcAkvEXACzzFwDG9BcAavYXAAT4FwCe+RcAOPsXANz8FwB2/hcAEAAYAKoBGABEAxgA6AQYAIIGGAAmCBgAwAkYAFoLGAD0DBgAjg4YADIQGADMERgAZhMYAAAVGACaFhgAPhgYANgZGAB8GxgAFh0YALAeGABKIBgA5CEYAIgjGAAiJRgAvCYYAFYoGADwKRgAlCsYAC4tGADILhgAbDAYAAYyGACgMxgAOjUYAN42GAB4OBgAEjoYAKw7GABQPRgA6j4YAIRAGAAeQhgAwkMYAFxFGAD2RhgAmkgYADRKGADOSxgAaE0YAAJPGACmUBgAQFIYANpTGAB0VRgADlcYALJYGABMWhgA8FsYAIpdGAAkXxgAvmAYAFhiGAD8YxgAlmUYADBnGADKaBgAZGoYAAhsGACibRgARm8YAOBwGAB6chgAFHQYAK51GABSdxgA7HgYAIZ6GAAgfBgAxH0YAF5/GAD4gBgAkoIYADaEGADQhRgAaocYAASJGACoihgAQowYANyNGAB2jxgAEJEYALSSGABOlBgA8pUYAIyXGAAmmRgAwJoYAFqcGAD+nRgAmJ8YADKhGADMohgAZqQYAAqmGACkpxgAPqkYAOKqGAB8rBgAFq4YALCvGABUsRgA7rIYAIi0GAAithgAxrcYAGC5GAD6uhgAlLwYADi+GADSvxgAbMEYABDDGACqxBgARMYYAN7HGAB4yRgAHMsYALbMGABQzhgA6s8YAITRGAAo0xgAwtQYAGbWGAAA2BgAmtkYADTbGADO3BgAct4YAAzgGACm4RgAQOMYAOTkGAB+5hgAGOgYALLpGABW6xgA8OwYAIruGAAk8BgAvvEYAGLzGAD89BgAlvYYADr4GADU+RgAbvsYAAj9GACs/hgARgAZAOABGQB6AxkAFAUZALgGGQBSCBkA7AkZAIYLGQAqDRkAxA4ZAF4QGQACEhkAnBMZADYVGQDQFhkAahgZAA4aGQCoGxkATB0ZAOYeGQCAIBkAGiIZALQjGQBYJRkA8iYZAIwoGQAmKhkAyisZAGQtGQD+LhkAmDAZADwyGQDWMxkAcDUZAAo3GQCkOBkASDoZAOI7GQCGPRkAID8ZALpAGQBUQhkA7kMZAJJFGQAsRxkAxkgZAGpKGQAETBkAnk0ZADhPGQDSUBkAdlIZABBUGQCqVRkARFcZAOhYGQCCWhkAHFwZALZdGQBaXxkA9GAZAI5iGQAyZBkAzGUZAGZnGQAAaRkAmmoZAD5sGQDYbRkAcm8ZAAxxGQCmchkASnQZAOR1GQCIdxkAInkZALx6GQBWfBkA8H0ZAIp/GQAugRkAyIIZAGyEGQAGhhkAoIcZADqJGQDUihkAeIwZABKOGQCsjxkARpEZAOqSGQCElBkAHpYZALiXGQBSmRkA9poZAJCcGQA0nhkAzp8ZAGihGQACoxkAnKQZAECmGQDapxkAdKkZAA6rGQCyrBkATK4ZAOavGQCAsRkAJLMZAL60GQBYthkA/LcZAJa5GQAwuxkAyrwZAGS+GQAIwBkAosEZADzDGQDWxBkAcMYZABTIGQCuyRkASMsZAOzMGQCGzhkAINAZALrRGQBe0xkA+NQZAJLWGQAs2BkA0NkZAGrbGQAE3RkAnt4ZADjgGQDc4RkAduMZABDlGQC05hkATugZAOjpGQCC6xkAJu0ZAMDuGQBa8BkA9PEZAJjzGQAy9RkAzPYZAGb4GQAA+hkApPsZAD79GQDY/hkAfAAaABYCGgCwAxoASgUaAO4GGgCICBoAIgoaALwLGgBgDRoA+g4aAJQQGgAuEhoAyBMaAGwVGgAGFxoAoBgaAEQaGgDeGxoAeB0aABwfGgC2IBoAUCIaAOojGgCEJRoAKCcaAMIoGgBcKhoA9isaAJAtGgA0LxoAzjAaAGgyGgAMNBoApjUaAEA3GgDaOBoAfjoaABg8GgCyPRoATD8aAPBAGgCKQhoAJEQaAL5FGgBYRxoA/EgaAJZKGgAwTBoA1E0aAG5PGgAIURoArFIaAEZUGgDgVRoAelcaABRZGgC4WhoAUlwaAOxdGgCGXxoAIGEaAMRiGgBeZBoA+GUaAJxnGgA2aRoA0GoaAGpsGgAObhoAqG8aAEJxGgDcchoAgHQaABp2GgC0dxoATnkaAOh6GgCMfBoAJn4aAMB/GgBkgRoA/oIaAJiEGgAyhhoA1ocaAHCJGgAKixoApIwaAEiOGgDijxoAfJEaABaTGgC6lBoAVJYaAO6XGgCImRoALJsaAMacGgBgnhoA+p8aAJShGgA4oxoA0qQaAGymGgAQqBoAqqkaAESrGgDerBoAgq4aABywGgC2sRoAULMaAPS0GgCOthoAKLgaAMK5GgBcuxoAAL0aAJq+GgA0wBoAzsEaAHLDGgAMxRoAsMYaAErIGgDkyRoAfssaABjNGgC8zhoAVtAaAPDRGgCU0xoALtUaAMjWGgBi2BoA/NkaAKDbGgA63RoA1N4aAG7gGgAI4hoArOMaAEblGgDg5hoAhOgaAB7qGgC46xoAUu0aAPbuGgCQ8BoAKvIaAMTzGgBo9RoAAvcaAJz4GgA2+hoA0PsaAHT9GgAO/xoAqAAbAEwCGwDmAxsAgAUbABoHGwC+CBsAWAobAPILGwCMDRsAMA8bAMoQGwBkEhsA/hMbAJgVGwA8FxsA1hgbAHAaGwAUHBsArh0bAEgfGwDiIBsAhiIbACAkGwC6JRsAVCcbAPgoGwCSKhsALCwbAMYtGwBgLxsABDEbAJ4yGwA4NBsA3DUbAHY3GwAQORsAqjobAE48GwDoPRsAgj8bABxBGwDAQhsAWkQbAPRFGwCORxsAKEkbAMxKGwBmTBsAAE4bAKRPGwA+URsA2FIbAHJUGwAMVhsAsFcbAEpZGwDkWhsAiFwbACJeGwC8XxsAVmEbAPpiGwCUZBsALmYbAMhnGwBsaRsABmsbAKBsGwA6bhsA1G8bAHhxGwAScxsArHQbAFB2GwDqdxsAhHkbAB57GwDCfBsAXH4bAPZ/GwCQgRsANIMbAM6EGwBohhsAAogbAJyJGwBAixsA2owbAH6OGwAYkBsAspEbAEyTGwDmlBsAipYbACSYGwC+mRsAWJsbAPKcGwCWnhsAMKAbAMqhGwBuoxsACKUbAKKmGwA8qBsA4KkbAHqrGwAUrRsArq4bAFKwGwDssRsAhrMbACC1GwC6thsAXrgbAPi5GwCSuxsANr0bANC+GwBqwBsABMIbAKjDGwBCxRsA3MYbAHbIGwAayhsAtMsbAE7NGwDozhsAjNAbACbSGwDA0xsAWtUbAP7WGwCY2BsAMtobAMzbGwBm3RsACt8bAKTgGwBI4hsA4uMbAHzlGwAW5xsAsOgbAFTqGwDu6xsAiO0bACLvGwC88BsAYPIbAPrzGwCU9RsAOPcbANL4GwBs+hsABvwbAKr9GwBE/xsA3gAcAHgCHAAcBBwAtgUcAFAHHADqCBwAhAocACgMHADCDRwAXA8cAAARHACaEhwANBQcAM4VHAByFxwADBkcAKYaHABAHBwA5B0cAH4fHAAYIRwAsiIcAEwkHADwJRwAiiccACQpHADIKhwAYiwcAPwtHACWLxwAOjEcANQyHABuNBwACDYcAKw3HABGORwA4DocAHo8HAAUPhwAuD8cAFJBHADsQhwAkEQcACpGHADERxwAXkkcAAJLHACcTBwANk4cANBPHAB0URwADlMcAKhUHABCVhwA3FccAIBZHAAaWxwAtFwcAFheHADyXxwAjGEcACZjHADKZBwAZGYcAP5nHACYaRwAPGscANZsHABwbhwACnAcAKRxHABIcxwA4nQcAHx2HAAgeBwAunkcAFR7HADufBwAkn4cACyAHADGgRwAYIMcAASFHACehhwAOIgcANKJHABsixwAEI0cAKqOHABEkBwA3pEcAIKTHAAclRwAtpYcAFCYHAD0mRwAjpscACidHADCnhwAZqAcAACiHACaoxwAPqUcANimHAByqBwADKocALCrHABUrRwA7q4cAJKwHAAsshwAxrMcAGC1HAD6thwAnrgcADi6HADSuxwAdr0cABC/HACqwBwARMIcAOjDHACCxRwAHMccALbIHABQyhwA9MscAI7NHAAozxwAzNAcAGbSHAAA1BwAmtUcAD7XHADY2BwActocAAzcHACm3RwASt8cAOTgHAB+4hwAIuQcALzlHABW5xwA8OgcAJTqHAAu7BwAyO0cAGLvHAD88BwAoPIcADr0HADU9RwAePccABL5HACs+hwARvwcAOr9HACE/xwAHgEdALgCHQBcBB0A9gUdAJAHHQAqCR0AzgodAGgMHQACDh0Apg8dAEARHQDaEh0AdBQdAA4WHQCyFx0ATBkdAOYaHQCAHB0AJB4dAL4fHQBYIR0A8iIdAJYkHQAwJh0AyicdAGQpHQD+Kh0AoiwdADwuHQDWLx0AejEdABQzHQCuNB0ASDYdAOw3HQCGOR0AIDsdALo8HQBePh0A+D8dAJJBHQAsQx0AxkQdAGpGHQAESB0AqEkdAEJLHQDcTB0Adk4dABBQHQC0UR0ATlMdAOhUHQCCVh0AHFgdAMBZHQBaWx0A9FwdAJheHQAyYB0AzGEdAGZjHQAKZR0ApGYdAD5oHQDYaR0AcmsdABZtHQCwbh0AVHAdAO5xHQCIcx0AInUdALx2HQBgeB0A+nkdAJR7HQAufR0AyH4dAGyAHQAGgh0AoIMdAESFHQDehh0AeIgdABKKHQC2ix0AUI0dAOqOHQCEkB0AHpIdAMKTHQBclR0A9pYdAJqYHQA0mh0AzpsdAHKdHQAMnx0ApqAdAECiHQDaox0AfqUdABinHQCyqB0ATKodAOarHQCKrR0AJK8dAL6wHQBish0A/LMdAJa1HQAwtx0A1LgdAG66HQAIvB0Aor0dAEa/HQDgwB0AesIdABTEHQCuxR0AUscdAOzIHQCQyh0AKswdAMTNHQBezx0A+NAdAJzSHQA21B0A0NUdAGrXHQAE2R0AqNodAELcHQDc3R0AgN8dABrhHQC04h0ATuQdAPLlHQCM5x0AJukdAMDqHQBa7B0A/u0dAJjvHQAy8R0A1vIdAHD0HQAK9h0ApPcdAEj5HQDi+h0AfPwdABb+HQC6/x0AVAEeAO4CHgCIBB4AIgYeAMYHHgBgCR4A+goeAJ4MHgA4Dh4A0g8eAGwRHgAQEx4AqhQeAEQWHgDeFx4AghkeABwbHgC2HB4AUB4eAPQfHgCOIR4AKCMeAMIkHgBcJh4AACgeAJopHgA0Kx4A2CweAHIuHgAMMB4ApjEeAEozHgDkNB4AfjYeABg4HgC8OR4AVjseAPA8HgCKPh4AJEAeAMhBHgBiQx4A/EQeAKBGHgA6SB4A1EkeAG5LHgASTR4ArE4eAEZQHgDgUR4AhFMeAB5VHgC4Vh4AUlgeAOxZHgCQWx4AKl0eAMReHgBoYB4AAmIeAJxjHgA2ZR4A0GYeAHRoHgAOah4AqGseAExtHgDwbh4AinAeAC5yHgDIcx4AYnUeAPx2HgCgeB4ARHoeAN57HgCCfR4AHH8eALaAHgBQgh4A9IMeAI6FHgAohx4AwogeAFyKHgAAjB4Amo0eADSPHgDYkB4AcpIeAAyUHgCmlR4ASpceAOSYHgB+mh4AGJweALydHgBWnx4A8KAeAIqiHgAkpB4AyKUeAGKnHgAGqR4AoKoeADqsHgDUrR4Abq8eABKxHgCssh4ARrQeAOC1HgB6tx4AHrkeALi6HgBSvB4A9r0eAJC/HgAqwR4AxMIeAGjEHgACxh4AnMceADbJHgDQyh4AdMweAA7OHgCozx4ATNEeAObSHgCA1B4AGtYeAL7XHgBY2R4A8toeAIzcHgAw3h4Ayt8eAGThHgD+4h4AmOQeADzmHgDW5x4AeukeABTrHgCu7B4ASO4eAOLvHgB88R4AIPMeALr0HgBe9h4A+PceAJL5HgAs+x4AxvweAGr+HgAEAB8AngEfADgDHwDSBB8AdgYfABAIHwCqCR8ATgsfAOgMHwCCDh8AHBAfAMARHwBaEx8A9BQfAI4WHwAyGB8AzBkfAGYbHwAAHR8Amh4fAD4gHwDYIR8AfCMfABYlHwCwJh8ASigfAOQpHwCIKx8AIi0fALwuHwBWMB8A8DEfAJQzHwAuNR8AyDYfAGw4HwAGOh8AoDsfADo9HwDePh8AeEAfABJCHwCsQx8ARkUfAOpGHwCESB8AHkofALhLHwBcTR8A9k4fAJpQHwA0Uh8AzlMfAGhVHwACVx8AplgfAEBaHwDaWx8AdF0fAA5fHwCyYB8ATGIfAPBjHwCKZR8AJGcfAL5oHwBYah8A/GsfAJZtHwAwbx8AynAfAGRyHwAIdB8AonUfADx3HwDgeB8AenofABR8HwCufR8AUn8fAOyAHwCGgh8AIIQfALqFHwBehx8A+IgfAJKKHwA2jB8A0I0fAGqPHwAEkR8AqJIfAEKUHwDclR8AdpcfABqZHwC0mh8ATpwfAOidHwCCnx8AJqEfAMCiHwBapB8A/qUfAJinHwAyqR8AzKofAHCsHwAKrh8ApK8fAD6xHwDYsh8AfLQfABa2HwCwtx8ASrkfAO66HwCIvB8AIr4fAMa/HwBgwR8A+sIfAJTEHwA4xh8A0scfAGzJHwAGyx8AoMwfAETOHwDezx8AeNEfABzTHwC21B8AUNYfAOrXHwCO2R8AKNsfAMLcHwBc3h8A9t8fAJrhHwA04x8AzuQfAGjmHwAM6B8ApukfAErrHwDk7B8Afu4fABjwHwCy8R8AVvMfAPD0HwCK9h8AJPgfAL75HwBi+x8A/PwfAJb+HwA6ACAA1AEgAG4DIAAIBSAArAYgAEYIIADgCSAAegsgABQNIAC4DiAAUhAgAOwRIACQEyAAKhUgAMQWIABeGCAAAhogAJwbIAA2HSAA0B4gAHQgIAAOIiAAqCMgAEIlIADcJiAAgCggABoqIAC+KyAAWC0gAPIuIACMMCAAJjIgAMozIABkNSAA/jYgAJg4IAA8OiAA1jsgAHA9IAAKPyAArkAgAEhCIADiQyAAfEUgABZHIAC6SCAAVEogAO5LIACITSAALE8gAMZQIABgUiAABFQgAJ5VIAA4VyAA0lggAGxaIAAQXCAAql0gAERfIADoYCAAgmIgABxkIAC2ZSAAWmcgAPRoIACOaiAAKGwgAMxtIABmbyAAAHEgAJpyIAA0dCAA2HUgAHJ3IAAMeSAAsHogAEp8IADkfSAAfn8gACKBIAC8giAAVoQgAPCFIACKhyAALokgAMiKIABijCAA/I0gAKCPIAA6kSAA1JIgAHiUIAASliAArJcgAEaZIADqmiAAhJwgAB6eIAC4nyAAUqEgAPaiIACQpCAAKqYgAM6nIABoqSAAAqsgAJysIABAriAA2q8gAHSxIAAOsyAAsrQgAEy2IADmtyAAgLkgABq7IAC+vCAAWL4gAPK/IACMwSAAMMMgAMrEIABkxiAACMggAKLJIAA8yyAA1swgAHrOIAAU0CAArtEgAEjTIADs1CAAhtYgACDYIAC62SAAVNsgAPjcIACS3iAALOAgANDhIABq4yAABOUgAJ7mIABC6CAA3OkgAHbrIAAQ7SAAtO4gAE7wIADo8SAAgvMgABz1IADA9iAAWvggAPT5IACY+yAAMv0gAMz+IABmACEACgIhAKQDIQA+BSEA2AYhAHIIIQAWCiEAsAshAEoNIQDkDiEAiBAhACISIQC8EyEAYBUhAPoWIQCUGCEALhohANIbIQBsHSEABh8hAKAgIQA6IiEA3iMhAHglIQASJyEAtighAFAqIQDqKyEAhC0hACgvIQDCMCEAXDIhAPYzIQCaNSEANDchAM44IQBoOiEAAjwhAKY9IQBAPyEA2kAhAH5CIQAYRCEAskUhAExHIQDwSCEAikohACRMIQC+TSEAWE8hAPxQIQCWUiEAMFQhANRVIQBuVyEACFkhAKJaIQBGXCEA4F0hAHpfIQAUYSEAuGIhAFJkIQDsZSEAhmchACBpIQDEaiEAXmwhAPhtIQCcbyEANnEhANByIQBqdCEADnYhAKh3IQBCeSEA3HohAIB8IQAafiEAtH8hAE6BIQDygiEAjIQhACaGIQDAhyEAZIkhAP6KIQCYjCEAMo4hAMyPIQBwkSEACpMhAKSUIQBIliEA4pchAHyZIQAWmyEAupwhAFSeIQDunyEAiKEhACyjIQDGpCEAYKYhAPqnIQCUqSEAOKshANKsIQBsriEAELAhAKqxIQBEsyEA3rQhAIK2IQAcuCEAtrkhAFC7IQDqvCEAjr4hACjAIQDCwSEAZsMhAADFIQCaxiEANMghANjJIQByyyEADM0hAKbOIQBA0CEA5NEhAH7TIQAY1SEAstYhAFbYIQDw2SEAitshAC7dIQDI3iEAYuAhAPzhIQCg4yEAOuUhANTmIQBu6CEACOohAKzrIQBG7SEA4O4hAITwIQAe8iEAuPMhAFL1IQD29iEAkPghACr6IQDE+yEAXv0hAAL/IQCcACIANgIiANADIgB0BSIADgciAKgIIgBCCiIA5gsiAIANIgAaDyIAtBAiAFgSIgDyEyIAjBUiACYXIgDKGCIAZBoiAP4bIgCYHSIAPB8iANYgIgBwIiIAFCQiAK4lIgBIJyIA4igiAIYqIgAgLCIAui0iAFQvIgDuMCIAkjIiACw0IgDGNSIAajciAAQ5IgCeOiIAODwiANw9IgB2PyIAEEEiAKpCIgBERCIA6EUiAIJHIgAcSSIAwEoiAFpMIgD0TSIAjk8iADJRIgDMUiIAZlQiAABWIgCkVyIAPlkiANhaIgByXCIADF4iALBfIgBKYSIA5GIiAIhkIgAiZiIAvGciAFZpIgD6aiIAlGwiAC5uIgDIbyIAYnEiAAZzIgCgdCIAOnYiANR3IgB4eSIAEnsiAKx8IgBQfiIA6n8iAISBIgAegyIAwoQiAFyGIgD2hyIAkIkiACqLIgDOjCIAaI4iAAKQIgCmkSIAQJMiANqUIgB0liIADpgiALKZIgBMmyIA5pwiAIqeIgAkoCIAvqEiAFijIgD8pCIAlqYiADCoIgDKqSIAZKsiAAitIgCiriIAPLAiANaxIgB6syIAFLUiAK62IgBSuCIA7LkiAIa7IgAgvSIAxL4iAF7AIgD4wSIAksMiADbFIgDQxiIAasgiAATKIgCeyyIAQs0iANzOIgB20CIAENIiALTTIgBO1SIA6NYiAIzYIgAm2iIAwNsiAFrdIgD03iIAmOAiADLiIgDM4yIAcOUiAArnIgCk6CIAPuoiANjrIgB87SIAFu8iALDwIgBU8iIA7vMiAIj1IgAi9yIAxvgiAGD6IgD6+yIAlP0iAC7/IgDSACMAbAIjAAYEIwCqBSMARAcjAN4IIwB4CiMAHAwjALYNIwBQDyMA6hAjAIQSIwAoFCMAwhUjAFwXIwAAGSMAmhojADQcIwDOHSMAch8jAAwhIwCmIiMAQCQjANolIwB+JyMAGCkjALIqIwBMLCMA8C0jAIovIwAkMSMAyDIjAGI0IwD8NSMAljcjADA5IwDUOiMAbjwjAAg+IwCsPyMARkEjAOBCIwB6RCMAHkYjALhHIwBSSSMA7EojAIZMIwAqTiMAxE8jAF5RIwACUyMAnFQjADZWIwDQVyMAdFkjAA5bIwCoXCMAQl4jANxfIwCAYSMAGmMjALRkIwBYZiMA8mcjAIxpIwAmayMAymwjAGRuIwD+byMAmHEjADJzIwDWdCMAcHYjAAp4IwCueSMASHsjAOJ8IwB8fiMAIIAjALqBIwBUgyMA7oQjAIiGIwAsiCMAxokjAGCLIwAEjSMAno4jADiQIwDSkSMAdpMjABCVIwCqliMARJgjAN6ZIwCCmyMAHJ0jALaeIwBaoCMA9KEjAI6jIwAopSMAzKYjAGaoIwAAqiMAmqsjADStIwDYriMAcrAjAAyyIwCmsyMASrUjAOS2IwB+uCMAIrojALy7IwBWvSMA8L4jAIrAIwAuwiMAyMMjAGLFIwD8xiMAoMgjADrKIwDUyyMAeM0jABLPIwCs0CMARtIjAOrTIwCE1SMAHtcjALjYIwBc2iMAANwjAJrdIwA03yMA2OAjAHLiIwAM5CMApuUjAErnIwDk6CMAfuojABjsIwC87SMAVu8jAPrwIwCU8iMALvQjAMj1IwBi9yMA/PgjAKD6IwA6/CMA1P0jAHj/IwASASQArAIkAEYEJADqBSQAhAckAB4JJAC4CiQAUgwkAPYNJACQDyQAKhEkAMQSJABoFCQAAhYkAJwXJABAGSQA2hokAHQcJAAOHiQAsh8kAEwhJADmIiQAgCQkABomJAC+JyQAWCkkAPIqJACMLCQAMC4kAMovJABkMSQACDMkAKI0JAA8NiQA1jckAHo5JAAUOyQArjwkAEg+JADsPyQAhkEkACBDJAC6RCQAVEYkAPhHJACSSSQALEskAMZMJABqTiQABFAkAJ5RJABCUyQA3FQkAHZWJAAQWCQAqlkkAE5bJADoXCQAgl4kABxgJADAYSQAWmMkAPRkJACYZiQAMmgkAMxpJABmayQAAG0kAKRuJAA+cCQA2HEkAHJzJAAWdSQAsHYkAEp4JADueSQAiHskACJ9JAC8fiQAYIAkAPqBJACUgyQALoUkANKGJABsiCQABookAKCLJAA6jSQA3o4kAHiQJAASkiQArJMkAFCVJADqliQAhJgkACiaJADCmyQAXJ0kAPaeJACaoCQANKIkAM6jJABopSQAAqckAKaoJABAqiQA2qskAHStJAAYryQAsrAkAEyyJADwsyQAirUkACS3JAC+uCQAYrokAPy7JACWvSQAML8kANTAJABuwiQACMQkAKLFJAA8xyQA4MgkAHrKJAAUzCQArs0kAFLPJADs0CQAhtIkACrUJADE1SQAXtckAPjYJACc2iQANtwkANDdJABq3yQADuEkAKjiJABC5CQA3OUkAHbnJAAa6SQAtOokAE7sJADo7SQAjO8kACbxJADA8iQAZPQkAP71JACY9yQAMvkkANb6JABw/CQACv4kAKT/JABIASUA4gIlAHwEJQAWBiUAsAclAFQJJQDuCiUAiAwlACIOJQDGDyUAYBElAPoSJQCUFCUAOBYlANIXJQBsGSUABhslAKocJQBEHiUA3h8lAIIhJQAcIyUAtiQlAFAmJQD0JyUAjiklACgrJQDCLCUAXC4lAAAwJQCaMSUANDMlAM40JQByNiUADDglAKY5JQBAOyUA5DwlAH4+JQAYQCUAvEElAFZDJQDwRCUAikYlAC5IJQDISSUAYkslAPxMJQCWTiUAOlAlANRRJQBuUyUACFUlAKxWJQBGWCUA4FklAIRbJQAeXSUAuF4lAFJgJQD2YSUAkGMlACplJQDEZiUAaGglAAJqJQCcayUANm0lANBuJQB0cCUADnIlAKhzJQBCdSUA5nYlAIB4JQAaeiUAvnslAFh9JQDyfiUAjIAlADCCJQDKgyUAZIUlAP6GJQCYiCUAPIolANaLJQBwjSUACo8lAK6QJQBIkiUA4pMlAIaVJQAglyUAupglAFSaJQD4myUAkp0lACyfJQDGoCUAaqIlAASkJQCepSUAOKclANyoJQB2qiUAEKwlAKqtJQBYryUA8rAlAIyyJQAmtCUAyrUlAGS3JQD+uCUAmLolADy8JQDWvSUAcL8lAArBJQCuwiUASMQlAOLFJQCGxyUAIMklALrKJQBUzCUA7s0lAJLPJQAs0SUAxtIlAGrUJQAE1iUAntclADjZJQDc2iUAdtwlABDeJQCq3yUAROElAOjiJQCC5CUAHOYlALbnJQBa6SUA9OolAI7sJQAy7iUAzO8lAGbxJQAA8yUApPQlAD72JQDY9yUAcvklAAz7JQCw/CUASv4lAOT/JQB+ASYAIgMmALwEJgBWBiYA+gcmAJQJJgAuCyYAyAwmAGIOJgAGECYAoBEmADoTJgDUFCYAeBYmABIYJgCsGSYARhsmAOocJgCEHiYAHiAmALghJgBcIyYA9iQmAJAmJgA0KCYAzikmAGgrJgACLSYApi4mAEAwJgDaMSYAdDMmABg1JgCyNiYATDgmAOY5JgCKOyYAJD0mAL4+JgBYQCYA8kEmAJZDJgAwRSYAykYmAGRIJgAISiYAoksmADxNJgDgTiYAelAmABRSJgCuUyYAUlUmAOxWJgCGWCYAIFomALpbJgBeXSYA+F4mAJJgJgA2YiYA0GMmAGplJgAEZyYAqGgmAEJqJgDcayYAdm0mABBvJgC0cCYATnImAOhzJgCCdSYAJncmAMB4JgBaeiYA/nsmAJh9JgAyfyYAzIAmAHCCJgAKhCYApIUmAD6HJgDYiCYAfIomABaMJgCwjSYAVI8mAO6QJgCIkiYAIpQmAMaVJgBglyYA+pgmAJSaJgAunCYA0p0mAGyfJgAGoSYAqqImAESkJgDepSYAeKcmABypJgC2qiYAUKwmAOqtJgCEryYAKLEmAMKyJgBctCYA9rUmAJq3JgA0uSYAzromAHK8JgAMviYApr8mAEDBJgDkwiYAfsQmABjGJgCyxyYATMkmAPDKJgCKzCYAJM4mAL7PJgBi0SYA/NImAJbUJgA61iYA1NcmAG7ZJgAI2yYArNwmAEbeJgDg3yYAeuEmAB7jJgC45CYAUuYmAOznJgCG6SYAKusmAMTsJgBe7iYA+O8mAJzxJgA28yYA0PQmAHT2JgAO+CYAqPkmAEL7JgDm/CYAgP4mABoAJwC0AScATgMnAPIEJwCMBicAJggnAMAJJwBkCycA/gwnAJgOJwA8ECcA1hEnAHATJwAKFScArhYnAEgYJwDiGScAfBsnABYdJwC6HicAVCAnAO4hJwCIIycALCUnAMYmJwBgKCcABConAJ4rJwA4LScA0i4nAHYwJwAQMicAqjMnAEQ1JwDeNicAgjgnABw6JwC2OycAUD0nAPQ+JwCOQCcAKEInAMxDJwBmRScAAEcnAJpIJwA+SicA2EsnAHJNJwAMTycAplAnAEpSJwDkUycAflUnABhXJwC8WCcAVlonAPBbJwCUXScALl8nAMhgJwBiYicA/GMnAKBlJwA6ZycA1GgnAG5qJwASbCcArG0nAEZvJwDqcCcAhHInAB50JwC4dScAXHcnAPZ4JwCQeicAKnwnAMR9JwBofycAAoEnAJyCJwBAhCcA2oUnAHSHJwAOiScAsoonAEyMJwDmjScAgI8nACSRJwC+kicAWJQnAPKVJwCMlycAMJknAMqaJwBknCcA/p0nAKKfJwA8oScA1qInAHqkJwAUpicArqcnAEipJwDsqicAhqwnACCuJwC6rycAVLEnAPiyJwCStCcALLYnAMa3JwBquScABLsnAJ68JwBCvicA3L8nAHbBJwAQwycAtMQnAE7GJwDoxycAgsknABzLJwDAzCcAWs4nAPTPJwCO0ScAMtMnAMzUJwBm1icACtgnAKTZJwA+2ycA2NwnAHzeJwAW4CcAsOEnAErjJwDk5CcAiOYnACLoJwC86ScAYOsnAPrsJwCU7icALvAnANLxJwBs8ycABvUnAKD2JwA6+CcA3vknAHj7JwAS/ScArP4nAFAAKADqASgAhAMoAB4FKADCBigAXAgoAPYJKACQCygANA0oAM4OKABoECgADBIoAKYTKABAFSgA2hYoAH4YKAAYGigAshsoAEwdKADmHigAiiAoACQiKAC+IygAWCUoAPwmKACWKCgAMCooANQrKABuLSgACC8oAKIwKAA8MigA4DMoAHo1KAAUNygArjgoAFI6KADsOygAhj0oACo/KADEQCgAXkIoAPhDKACcRSgANkcoANBIKABqSigABEwoAKhNKABCTygA3FAoAIBSKAAaVCgAtFUoAE5XKADyWCgAjFooACZcKADAXSgAWl8oAP5gKACYYigAMmQoAMxlKABwZygACmkoAKRqKABIbCgA4m0oAHxvKAAWcSgAunIoAFR0KADudSgAiHcoACJ5KADGeigAYHwoAPp9KACefygAOIEoANKCKABshCgAEIYoAKqHKABEiSgA3oooAHiMKAAcjigAto8oAFCRKADqkigAjpQoACiWKADClygAZpkoAACbKACanCgANJ4oANifKAByoSgADKMoAKakKABKpigA5KcoAH6pKAAYqygAsqwoAFauKADwrygAirEoACSzKADItCgAYrYoAPy3KACWuSgAOrsoANS8KABuvigAEsAoAKzBKABGwygA4MQoAITGKAAeyCgAuMkoAFLLKADszCgAkM4oACrQKADE0SgAXtMoAALVKACc1igANtgoANrZKAB02ygADt0oAKjeKABC4CgA5uEoAIDjKAAa5SgAtOYoAFjoKADy6SgAjOsoADDtKADK7igAZPAoAP7xKACi8ygAPPUoANb2KABw+CgACvooAK77KABI/SgA4v4oAHwAKQAgAikAugMpAFQFKQD4BikAkggpACwKKQDGCykAYA0pAAQPKQCeECkAOBIpANITKQB2FSkAEBcpAKoYKQBOGikA6BspAIIdKQAcHykAtiApAFoiKQD0IykAjiUpACgnKQDMKCkAZiopAAAsKQCkLSkAPi8pANgwKQByMikADDQpALA1KQBKNykA5DgpAH46KQAiPCkAvD0pAFY/KQD6QCkAlEIpAC5EKQDIRSkAbEcpAAZJKQCgSikAOkwpAN5NKQB4TykAElEpAKxSKQBQVCkA6lUpAIRXKQAeWSkAwlopAFxcKQD2XSkAml8pAD5hKQDYYikAcmQpAAxmKQCwZykASmkpAORqKQB+bCkAIm4pALxvKQBWcSkA8HIpAJR0KQAudikAyHcpAGx5KQAGeykAoHwpADp+KQDefykAeIEpABKDKQCshCkARoYpAOqHKQCEiSkAHospALiMKQBcjikA9o8pAJCRKQA0kykAzpQpAGiWKQACmCkAppkpAECbKQDanCkAdJ4pAA6gKQCyoSkATKMpAOakKQCKpikAJKgpAL6pKQBYqykA8qwpAJauKQAwsCkAyrEpAGSzKQAItSkAorYpADy4KQDguSkAerspABS9KQCuvikASMApAOzBKQCGwykAIMUpALrGKQBeyCkA+MkpAJLLKQAszSkA0M4pAGrQKQAE0ikAqNMpAELVKQDc1ikAdtgpABDaKQC02ykATt0pAOjeKQCM4CkAJuIpAMDjKQBa5SkA/uYpAJjoKQAy6ikAzOspAGbtKQAK7ykApPApAD7yKQDY8ykAfPUpABb3KQCw+CkAVPopAO77KQCI/SkAIv8pALwAKgBgAioA+gMqAJQFKgAuByoA0ggqAGwKKgAGDCoAqg0qAEQPKgDeECoAeBIqABwUKgC2FSoAUBcqAOoYKgCEGioAKBwqAMIdKgBcHyoA9iAqAJoiKgA0JCoAziUqAHInKgAMKSoApioqAEAsKgDaLSoAfi8qABgxKgCyMioATDQqAPA1KgCKNyoAJDkqAMg6KgBiPCoA/D0qAJY/KgA6QSoA1EIqAG5EKgAIRioAokcqAEZJKgDgSioAekwqABROKgC4TyoAUlEqAOxSKgCQVCoAKlYqAMRXKgBeWSoAAlsqAJxcKgA2XioA0F8qAGphKgAOYyoAqGQqAEJmKgDcZyoAgGkqABprKgC0bCoAWG4qAPJvKgCMcSoAJnMqAMp0KgBkdioA/ncqAJh5KgAyeyoA1nwqAHB+KgAKgCoApIEqAEiDKgDihCoAfIYqABaIKgC6iSoAVIsqAO6MKgCSjioALJAqAMaRKgBgkyoABJUqAJ6WKgA4mCoA0pkqAGybKgAQnSoAqp4qAESgKgDeoSoAgqMqABylKgC2pioAWqgqAPSpKgCOqyoAKK0qAMyuKgBmsCoAALIqAJqzKgA0tSoA2LYqAHK4KgAMuioAprsqAEq9KgDkvioAfsAqACLCKgC8wyoAVsUqAPDGKgCUyCoALsoqAMjLKgBizSoA/M4qAKDQKgA60ioA1NMqAG7VKgAS1yoArNgqAEbaKgDg2yoAhN0qAB7fKgC44CoAXOIqAPbjKgCQ5SoAKucqAMToKgBo6ioAAuwqAJztKgBA7yoA2vAqAHTyKgAO9CoAqPUqAEz3KgDm+CoAgPoqABr8KgC+/SoAWP8qAPIAKwCMAisAMAQrAMoFKwBkBysACAkrAKIKKwA8DCsA1g0rAHAPKwAUESsArhIrAEgUKwDiFSsAhhcrACAZKwC6GisAVBwrAPgdKwCcHysAQCErANoiKwB0JCsADiYrAKgnKwBMKSsA5iorAIAsKwAkLisAvi8rAFgxKwDyMisAjDQrADA2KwDKNysAZDkrAAg7KwCiPCsAPD4rANY/KwBwQSsAFEMrAK5EKwBIRisA4kcrAIZJKwAgSysAukwrAF5OKwD4TysAklErACxTKwDQVCsAalYrAARYKwCeWSsAOFsrANxcKwB2XisAEGArAKphKwBOYysA6GQrAIJmKwAmaCsAwGkrAFprKwD0bCsAjm4rADJwKwDMcSsAZnMrAAB1KwCkdisAPngrANh5KwB8eysAFn0rALB+KwBKgCsA7oErAIiDKwAihSsAvIYrAFaIKwD6iSsAlIsrAC6NKwDIjisAbJArAAaSKwCgkysARJUrAN6WKwB4mCsAEporAKybKwBQnSsA6p4rAISgKwAeoisAwqMrAFylKwD2pisAmqgrADSqKwDOqysAaK0rAAKvKwCmsCsAQLIrANqzKwB0tSsAGLcrALK4KwBMuisA8LsrAIq9KwAkvysAvsArAFjCKwD8wysAlsUrADDHKwDKyCsAbsorAAjMKwCizSsAPM8rAODQKwB60isAFNQrAK7VKwBS1ysA7NgrAIbaKwAg3CsAxN0rAF7fKwD44CsAnOIrADbkKwDQ5SsAaucrAATpKwCo6isAQuwrANztKwCA7ysAGvErALTyKwBO9CsA6PUrAIz3KwAm+SsAwPorAFr8KwD+/SsAmP8rADIBLADMAiwAcAQsAAoGLACkBywASAksAOIKLAB8DCwAFg4sALAPLABUESwA7hIsAIgULAAiFiwAxhcsAGAZLAD6GiwAnhwsADgeLADSHywAbCEsAAYjLACqJCwARCYsAN4nLAB4KSwAHCssALYsLABQLiwA6i8sAI4xLAAoMywAwjQsAGY2LAAAOCwAmjksADQ7LADOPCwAcj4sAAxALACmQSwAQEMsAORELAB+RiwAGEgsALxJLABWSywA8EwsAIpOLAAkUCwAyFEsAGJTLAD8VCwAllYsADpYLADUWSwAblssABJdLACsXiwARmAsAOBhLACEYywAHmUsALhmLABSaCwA7GksAJBrLAAqbSwAxG4sAF5wLAACciwAnHMsADZ1LADQdiwAdHgsAA56LACoeywAQn0sAOZ+LACAgCwAGoIsALSDLABYhSwA8oYsAIyILAAwiiwAyossAGSNLAD+jiwAmJAsADySLADWkywAcJUsAAqXLACumCwASJosAOKbLACGnSwAIJ8sALqgLABUoiwA7qMsAJKlLAAspywAxqgsAGCqLAAErCwAnq0sADivLADcsCwAdrIsABC0LACqtSwARLcsAOi4LACCuiwAHLwsALa9LABavywA9MAsAI7CLAAoxCwAzMUsAGbHLAAAySwApMosAD7MLADYzSwAcs8sAAzRLACw0iwAStQsAOTVLAB+1ywAItksALzaLABW3CwA8N0sAJTfLAAu4SwAyOIsAGzkLAAG5iwAoOcsADrpLADe6iwAguwsABzuLAC27ywAWvEsAPTyLACO9CwAPPYsANb3LABw+SwAHvssALj8LABS/iwA7P8sAJABLQAqAy0AxAQtAF4GLQACCC0AnAktADYLLQDaDC0AdA4tAA4QLQCoES0AQhMtAOYULQCAFi0AGhgtALQZLQBYGy0A8hwtAIweLQAmIC0AyiEtAGQjLQD+JC0AoiYtADwoLQDWKS0AcCstAAotLQCuLi0ASDAtAOIxLQB8My0AIDUtALo2LQBUOC0A+DktAJI7LQAsPS0Axj4tAGBALQAEQi0AnkMtADhFLQDSRi0AdkgtABBKLQCqSy0ARE0tAOhOLQCCUC0AHFItAMBTLQBaVS0A9FYtAI5YLQAoWi0AzFstAGZdLQAAXy0AmmAtAD5iLQDYYy0AcmUtABZnLQCwaC0ASmotAORrLQB+bS0AIm8tALxwLQBWci0A8HMtAJR1LQAudy0AyHgtAGJ6LQAGfC0AoH0tADp/LQDUgC0AeIItABKELQCshS0ARoctAOqILQCEii0AHowtAMKNLQBcjy0A9pAtAJCSLQAqlC0AzpUtAGiXLQACmS0AnJotAECcLQDanS0AdJ8tAA6hLQCyoi0ATKQtAOalLQCKpy0AJKktAL6qLQBYrC0A8q0tAJavLQAwsS0AyrItAGS0LQAIti0AorctADy5LQDgui0AerwtABS+LQCuvy0ASMEtAOzCLQCGxC0AIMYtALrHLQBeyS0A+MotAJLMLQAszi0A0M8tAGrRLQAE0y0AntQtAELWLQDc1y0AdtktABDbLQC03C0ATt4tAOjfLQCM4S0AJuMtAMDkLQBa5i0A9OctAJjpLQAy6y0AzOwtAGbuLQAA8C0ApPEtAD7zLQDi9C0AfPYtABb4LQCw+S0AVPstAO78LQCI/i0AIgAuALwBLgBgAy4A+gQuAJQGLgAuCC4A0gkuAGwLLgAGDS4Aqg4uAEQQLgDeES4AeBMuABIVLgC2Fi4AUBguAOoZLgCEGy4AKB0uAMIeLgBcIC4AACIuAJojLgA0JS4AziYuAGgoLgAMKi4ApisuAEAtLgDaLi4AfjAuABgyLgCyMy4ATDUuAPA2LgCKOC4AJDouAL47LgBiPS4A/D4uAJZALgAwQi4A1EMuAG5FLgAIRy4ArEguAEZKLgDgSy4Aek0uABRPLgC4UC4AUlIuAOxTLgCGVS4AKlcuAMRYLgBeWi4AAlwuAJxdLgA2Xy4A0GAuAGpiLgAOZC4AqGUuAEJnLgDcaC4AgGouABpsLgC0bS4ATm8uAPJwLgCMci4AJnQuAMp1LgBkdy4A/nguAJh6LgAyfC4A1n0uAHB/LgAKgS4ApIIuAEiELgDihS4AfIcuACCJLgC6ii4AVIwuAO6NLgCIjy4ALJEuAMaSLgBglC4A+pUuAJ6XLgA4mS4A0pouAHacLgAQni4Aqp8uAEShLgDeoi4AgqQuABymLgC2py4AUKkuAOqqLgCOrC4AKK4uAMyvLgBmsS4AALMuAJq0LgA0ti4A2LcuAHK5LgAMuy4AsLwuAEq+LgDkvy4AfsEuACLDLgC8xC4AVsYuAPDHLgCKyS4ALssuAMjMLgBizi4ABtAuAKDRLgA60y4A1NQuAHjWLgAS2C4ArNkuAEbbLgDg3C4AhN4uAB7gLgC44S4AUuMuAOzkLgCQ5i4AKuguAM7pLgBo6y4AAu0uAJzuLgA28C4A2vEuAHTzLgAO9S4AqPYuAEz4LgDm+S4AgPsuABr9LgC0/i4AWAAvAPIBLwCWAy8AMAUvAMoGLwBkCC8A/gkvAKILLwA8DS8A1g4vAHoQLwAUEi8ArhMvAEgVLwDiFi8AhhgvACAaLwC6Gy8AVB0vAPgeLwCSIC8ALCIvAMYjLwBqJS8ABCcvAJ4oLwBCKi8A3CsvAHYtLwAQLy8AqjAvAE4yLwDoMy8AgjUvABw3LwC2OC8AWjovAPQ7LwCYPS8AMj8vAMxALwBmQi8AAEQvAKRFLwA+Ry8A2EgvAHJKLwAWTC8AsE0vAEpPLwDuUC8AiFIvACJULwC8VS8AVlcvAPpYLwCUWi8ALlwvAMhdLwBsXy8ABmEvAKBiLwBEZC8A3mUvAHhnLwASaS8ArGovAFBsLwDqbS8AhG8vAB5xLwDCci8AXHQvAPZ1LwCQdy8ANHkvAM56LwBofC8ADH4vAKZ/LwBAgS8A2oIvAHSELwAYhi8AsocvAEyJLwDmii8AiowvACSOLwC+jy8AYpEvAPySLwCWlC8AMJYvAMqXLwBumS8ACJsvAKKcLwA8ni8A4J8vAHqhLwAUoy8ArqQvAFKmLwDspy8AhqkvACqrLwDErC8AXq4vAPivLwCSsS8ANrMvANC0LwBqti8ABLgvAKi5LwBCuy8A3LwvAHa+LwAawC8AtMEvAE7DLwDyxC8AjMYvACbILwDAyS8AWssvAP7MLwCYzi8AMtAvAMzRLwBm0y8ACtUvAKTWLwBI2C8A4tkvAHzbLwAW3S8AsN4vAFTgLwDu4S8AiOMvACLlLwDG5i8AYOgvAPrpLwCU6y8AOO0vANLuLwBs8C8AEPIvAKrzLwBE9S8A3vYvAHj4LwAc+i8AtvsvAFD9LwDq/i8AjgAwACgCMADCAzAAXAUwAAAHMACaCDAANAowANgLMAByDTAADA8wAKYQMABAEjAA5BMwAH4VMAAYFzAAshgwAFYaMADwGzAAih0wAC4fMADIIDAAYiIwAPwjMACWJTAAOicwANQoMABuKjAACCwwAKwtMABGLzAA4DAwAHoyMAAeNDAAuDUwAFI3MAD2ODAAkDowACo8MADEPTAAXj8wAAJBMACcQjAANkQwANBFMAB0RzAADkkwAKhKMABMTDAA5k0wAIBPMAAaUTAAtFIwAFhUMADyVTAAjFcwACZZMADKWjAAZFwwAP5dMACiXzAAPGEwANZiMABwZDAACmYwAK5nMABIaTAA4mowAHxsMAAgbjAAum8wAFRxMADucjAAknQwACx2MADGdzAAankwAAR7MACefDAAOH4wANJ/MAB2gTAAEIMwAKqEMABEhjAA3ocwAIKJMAAcizAAwIwwAFCOMAD0jzAAjpEwACiTMADMlDAAZpYwAACYMACamTAAPpswANicMABynjAADKAwALChMABKozAA5KQwAH6mMAAiqDAAvKkwAFarMADwrDAAlK4wAC6wMADIsTAAYrMwAAa1MACgtjAAOrgwAN65MAB4uzAAEr0wAKy+MABGwDAA6sEwAITDMAAexTAAuMYwAFzIMAD2yTAAkMswADTNMADOzjAAaNAwAALSMACc0zAAQNUwANrWMAB02DAADtowAKjbMABM3TAA5t4wAIrgMAAk4jAAvuMwAFjlMADy5jAAlugwADDqMADK6zAAZO0wAAjvMACi8DAAPPIwANbzMAB69TAAFPcwAK74MABS+jAA7PswAIb9MAAg/zAAugAxAF4CMQD4AzEAkgUxACwHMQDGCDEAagoxAAQMMQCoDTEAQg8xANwQMQB2EjEAEBQxALQVMQBOFzEA6BgxAIIaMQAmHDEAwB0xAFofMQD0IDEAmCIxADIkMQDMJTEAZicxAAopMQCkKjEAPiwxANgtMQB8LzEAFjExALAyMQBUNDEA7jUxAIg3MQAiOTEAvDoxAGA8MQD6PTEAlD8xAC5BMQDIQjEAbEQxAAZGMQCqRzEAREkxAN5KMQB4TDEAEk4xALZPMQBQUTEA6lIxAIRUMQAoVjEAwlcxAFxZMQD2WjEAmlwxADReMQDOXzEAcmExAAxjMQCmZDEAQGYxANpnMQB+aTEAGGsxALJsMQBMbjEA5m8xAIpxMQAkczEAyHQxAGJ2MQD8dzEAlnkxADB7MQDUfDEAbn4xAAiAMQCigTEARoMxAOCEMQB6hjEAFIgxALiJMQBSizEA7IwxAJCOMQAqkDEAxJExAF6TMQD4lDEAnJYxADaYMQDQmTEAapsxAA6dMQConjEAQqAxANyhMQCAozEAGqUxALSmMQBYqDEA8qkxAIyrMQAmrTEAwK4xAGSwMQD+sTEAmLMxADK1MQDMtjEAcLgxAAq6MQCuuzEASL0xAOK+MQB8wDEAFsIxALrDMQBUxTEA7sYxAIjIMQAsyjEAxssxAGDNMQD6zjEAntAxADjSMQDS0zEAdtUxABDXMQCq2DEARNoxAN7bMQCC3TEAHN8xALbgMQBQ4jEA6uMxAI7lMQAo5zEAwugxAGbqMQAA7DEAmu0xAD7vMQDY8DEAcvIxAAz0MQCm9TEASvcxAOT4MQB++jEAGPwxALL9MQBW/zEA8AAyAJQCMgAuBDIAyAUyAGIHMgD8CDIAoAoyADoMMgDUDTIAbg8yABIRMgCsEjIARhQyAOAVMgCEFzIAHhkyALgaMgBcHDIA9h0yAJAfMgAqITIAxCIyAGgkMgACJjIAnCcyADYpMgDaKjIAdCwyAA4uMgCoLzIATDEyAOYyMgCANDIAGjYyAL43MgBYOTIA8joyAIw8MgAwPjIAyj8yAGRBMgAIQzIAokQyADxGMgDWRzIAcEkyABRLMgCuTDIASE4yAOJPMgB8UTIAIFMyALpUMgBeVjIA+FcyAJJZMgAsWzIAxlwyAGpeMgAEYDIAnmEyAEJjMgDcZDIAdmYyABBoMgCqaTIATmsyAOhsMgCCbjIAHHAyAMBxMgBaczIA9HQyAJh2MgAyeDIAzHkyAHB7MgAUfTIArn4yAEiAMgDigTIAhoMyACCFMgC6hjIAXogyAPiJMgCSizIALI0yAMaOMgBqkDIABJIyAJ6TMgA4lTIA0pYyAHaYMgAQmjIAtJsyAE6dMgDonjIAgqAyAByiMgDAozIAWqUyAPSmMgCOqDIAMqoyAMyrMgBmrTIAAK8yAKSwMgA+sjIA2LMyAHK1MgAWtzIAsLgyAEq6MgDkuzIAiL0yACK/MgC8wDIAVsIyAPrDMgCUxTIALscyANLIMgBsyjIABswyAKDNMgA6zzIA3tAyAHjSMgAS1DIArNUyAFDXMgDq2DIAhNoyACjcMgDC3TIAXN8yAPbgMgCQ4jIANOQyAM7lMgBo5zIAAukyAKbqMgBA7DIA2u0yAHTvMgAY8TIAsvIyAEz0MgDm9TIAivcyACT5MgC++jIAWPwyAPz9MgCW/zIAMAEzANQCMwBuBDMACAYzAKIHMwA8CTMA4AozAHoMMwAUDjMArg8zAEgRMwDsEjMAhhQzACoWMwDEFzMAXhkzAPgaMwCSHDMANh4zANAfMwBqITMABCMzAJ4kMwBCJjMA3CczAIApMwAaKzMAtCwzAE4uMwDoLzMAjDEzACYzMwDANDMAWjYzAP43MwCYOTMAMjszAMw8MwBwPjMACkAzAKRBMwBIQzMA4kQzAHxGMwAWSDMAsEkzAFRLMwDuTDMAiE4zACJQMwC8UTMAYFMzAPpUMwCUVjMAOFgzANJZMwBsWzMABl0zAKpeMwBEYDMA3mEzAHhjMwAcZTMAtmYzAFBoMwDqaTMAhGszAChtMwDCbjMAZnAzAAByMwCaczMANHUzAM52MwByeDMADHozAKZ7MwBAfTMA5H4zAH6AMwAYgjMAsoMzAFaFMwDwhjMAiogzAC6KMwDIizMAYo0zAPyOMwCWkDMAOpIzANSTMwBulTMACJczAKKYMwBGmjMA4JszAHqdMwAenzMAuKAzAFKiMwD2ozMAkKUzACqnMwDEqDMAXqozAAKsMwCcrTMANq8zANCwMwBqsjMADrQzAKi1MwBMtzMA5rgzAIC6MwAavDMAtL0zAFi/MwDywDMAjMIzACbEMwDAxTMAZMczAP7IMwCYyjMAPMwzANbNMwBwzzMAFNEzAK7SMwBI1DMA4tUzAHzXMwAg2TMAutozAFTcMwDu3TMAiN8zACzhMwDG4jMAYOQzAATmMwCe5zMAOOkzANLqMwB27DMAEO4zAKrvMwBE8TMA6PIzAIL0MwAc9jMAtvczAFr5MwD0+jMAjvwzADL+MwDM/zMAZgE0AAADNACaBDQAPgY0ANgHNAByCTQADAs0ALAMNABKDjQA5A80AIgRNAAiEzQAvBQ0AFYWNADwFzQAlBk0AC4bNADIHDQAYh40AAYgNACgITQAOiM0ANQkNAB4JjQAEig0AKwpNABGKzQA6iw0AIQuNAAoMDQAzDE0AGYzNAAKNTQArjY0AEg4NADiOTQAfDs0ACA9NAC6PjQAVEA0APhBNACSQzQALEU0AMZGNABgSDQABEo0AJ5LNAA4TTQA3E40AHZQNAAQUjQAqlM0AERVNADoVjQAglg0ABxaNAC2WzQAWl00APReNACOYDQAKGI0AMJjNABmZTQAAGc0AKRoNAA+ajQA2Gs0AHJtNAAMbzQAsHA0AEpyNADkczQAfnU0ACJ3NAC8eDQAVno0APB7NACKfTQALn80AMiANABsgjQABoQ0AKCFNAA6hzQA1Ig0AHiKNAASjDQArI00AEaPNADqkDQAhJI0AB6UNAC4lTQAUpc0APaYNACQmjQANJw0AM6dNABonzQAAqE0AJyiNABApDQA2qU0AHSnNAAOqTQAsqo0AEysNADmrTQAgK80ABqxNAC+sjQAWLQ0APy1NACWtzQAMLk0AMq6NABkvDQACL40AKK/NAA8wTQA4MI0AHrENAAUxjQArsc0AEjJNADsyjQAhsw0ACDONAC6zzQAVNE0APjSNACS1DQALNY0ANDXNABq2TQABNs0AJ7cNABC3jQA3N80AHbhNAAQ4zQAtOQ0AE7mNADo5zQAguk0ACbrNADA7DQAWu40AP7vNACY8TQAMvM0AMz0NABm9jQACvg0AKT5NAA++zQA2Pw0AHL+NAAWADUAsAE1AFQDNQDuBDUAiAY1ACIINQC8CTUAYAs1APoMNQCUDjUALhA1AMgRNQBsEzUABhU1AKAWNQBEGDUA3hk1AHgbNQASHTUAth41AFAgNQDqITUAhCM1AB4lNQDCJjUAXCg1AAAqNQCaKzUANC01AM4uNQBoMDUADDI1AKYzNQBANTUA2jY1AHQ4NQAYOjUAsjs1AEw9NQDwPjUAikA1ACRCNQC+QzUAYkU1APxGNQCWSDUAMEo1ANRLNQBuTTUACE81AKJQNQBGUjUA4FM1AHpVNQAUVzUAuFg1AFJaNQDsWzUAhl01ACpfNQDEYDUAXmI1APhjNQCcZTUANmc1ANBoNQBqajUADmw1AKhtNQBCbzUA3HA1AIByNQAadDUAtHU1AE53NQDyeDUAjHo1ACZ8NQDKfTUAZH81AP6ANQCYgjUAMoQ1ANaFNQBwhzUACok1AKSKNQA+jDUA4o01AHyPNQAgkTUAupI1AFSUNQDulTUAiJc1ACyZNQDGmjUAYJw1APqdNQCUnzUAOKE1ANKiNQBspDUAEKY1AKqnNQBEqTUA3qo1AIKsNQAcrjUAtq81AFCxNQD0sjUAjrQ1ACi2NQDCtzUAXLk1AAC7NQCavDUAPr41ANi/NQBywTUADMM1AKbENQBKxjUA5Mc1AH7JNQAYyzUAssw1AFbONQDwzzUAitE1AC7TNQDI1DUAYtY1APzXNQCg2TUAOts1ANTcNQBu3jUACOA1AKzhNQBG4zUA4OQ1AITmNQAe6DUAuOk1AFLrNQD27DUAkO41ACrwNQDE8TUAaPM1AAL1NQCc9jUANvg1AND5NQB0+zUADv01ALL+NQBMADYA5gE2AIADNgAkBTYAvgY2AFgINgDyCTYAjAs2ACYNNgDKDjYAZBA2AP4RNgCiEzYAPBU2ANYWNgBwGDYAFBo2AK4bNgBIHTYA4h42AIYgNgAgIjYAuiM2AF4lNgD4JjYAkig2ACwqNgDGKzYAai02AAQvNgCeMDYAODI2ANIzNgB2NTYAEDc2AKo4NgBOOjYA6Ds2AII9NgAcPzYAwEA2AFpCNgD0QzYAjkU2ADJHNgDMSDYAZko2AABMNgCaTTYAPk82ANhQNgB8UjYAFlQ2ALBVNgBKVzYA5Fg2AIhaNgAiXDYAvF02AFZfNgDwYDYAlGI2AC5kNgDIZTYAbGc2AAZpNgCgajYAOmw2AN5tNgB4bzYAEnE2AKxyNgBGdDYA6nU2AIR3NgAoeTYAwno2AFx8NgD2fTYAkH82ADSBNgDOgjYAaIQ2AAKGNgCchzYAQIk2ANqKNgB+jDYAGI42ALKPNgBMkTYA5pI2AIqUNgAkljYAvpc2AFiZNgD8mjYAlpw2ADCeNgDKnzYAbqE2AAijNgCipDYAPKY2ANanNgB6qTYAFKs2AK6sNgBSrjYA7K82AIaxNgAqszYAxLQ2AF62NgD4tzYAkrk2ADa7NgDQvDYAar42AATANgCewTYAQsM2ANzENgB2xjYAGsg2ALTJNgBOyzYA6Mw2AIzONgAm0DYAwNE2AFrTNgD+1DYAmNY2ADLYNgDM2TYAZts2AArdNgCk3jYASOA2AOLhNgB84zYAFuU2ALDmNgBU6DYA7uk2AIjrNgAi7TYAvO42AGDwNgD68TYAlPM2ADj1NgDS9jYAbPg2AAb6NgCq+zYARP02AN7+NgB4ADcAEgI3ALYDNwBQBTcA6gY3AI4INwAoCjcAwgs3AFwNNwAADzcAmhA3ADQSNwDOEzcAchU3AAwXNwCmGDcAQBo3ANobNwB+HTcAGB83ALwgNwBWIjcA8CM3AIolNwAkJzcAyCg3AGIqNwD8KzcAoC03ADovNwDUMDcAbjI3AAg0NwCsNTcARjc3AOA4NwB6OjcAFDw3ALg9NwBSPzcA7EA3AJBCNwAqRDcAxEU3AF5HNwACSTcAnEo3ADZMNwDQTTcAdE83AA5RNwCoUjcAQlQ3AOZVNwCAVzcAGlk3ALRaNwBOXDcA8l03AIxfNwAwYTcAymI3AGRkNwD+ZTcAmGc3ADxpNwDWajcAcGw3AApuNwCkbzcASHE3AOJyNwB8dDcAIHY3ALp3NwBUeTcA7no3AJJ8NwAsfjcAxn83AGCBNwAEgzcAnoQ3ADiGNwDShzcAbIk3ABCLNwCqjDcATo43AOiPNwCCkTcAHJM3ALaUNwBaljcA9Jc3AI6ZNwAomzcAwpw3AGaeNwAAoDcAmqE3AD6jNwDYpDcAcqY3AAyoNwCwqTcASqs3AOSsNwB+rjcAGLA3ALyxNwBWszcA8LQ3AJS2NwAuuDcAyLk3AGK7NwAGvTcAoL43ADrANwDUwTcAbsM3ABLFNwCsxjcARsg3AOrJNwCEyzcAHs03ALjONwBc0DcA9tE3AJDTNwA01TcAztY3AGjYNwAC2jcAnNs3AEDdNwDa3jcAdOA3AA7iNwCy4zcATOU3AObmNwCA6DcAGuo3AL7rNwBY7TcA8u43AJbwNwAw8jcAyvM3AGT1NwAI9zcAovg3ADz6NwDW+zcAcP03ABT/NwCuADgAUgI4AOwDOACGBTgAIAc4ALoIOABeCjgA+As4AJINOAAsDzgAxhA4AGoSOAAEFDgAnhU4AEIXOADcGDgAdho4ABAcOAC0HTgATh84AOggOACCIjgAHCQ4AMAlOABaJzgA9Cg4AJgqOAAyLDgAzC04AGYvOAAKMTgApDI4AD40OADYNTgAfDc4ABY5OACwOjgASjw4AOQ9OACIPzgAIkE4ALxCOABgRDgA+kU4AJRHOAAuSTgA0ko4AGxMOAAGTjgAoE84ADpROADeUjgAeFQ4ABJWOAC2VzgAUFk4AOpaOACEXDgAKF44AMJfOABcYTgA9mI4AJpkOAA0ZjgAzmc4AGhpOAAMazgApmw4AEBuOADabzgAfnE4ABhzOACydDgATHY4AOZ3OACKeTgAJHs4AL58OABifjgA/H84AJaBOAAwgzgA1IQ4AG6GOAAIiDgAook4AEaLOADgjDgAeo44ABSQOAC4kTgAUpM4AOyUOACGljgAIJg4AMSZOABemzgA+Jw4AJyeOAA2oDgA0KE4AGqjOAAEpTgAqKY4AEKoOADcqTgAdqs4ABqtOAC0rjgATrA4APKxOACMszgAJrU4AMC2OABkuDgA/rk4AJi7OAAyvTgAzL44AHDAOAAKwjgApMM4AEjFOADixjgAfMg4ABbKOAC6yzgAVM04AO7OOACI0DgALNI4AMbTOABg1TgA+tY4AJ7YOAA42jgA0ts4AGzdOAAQ3zgAquA4AETiOADe4zgAguU4ABznOAC26DgAUOo4AOrrOACO7TgAKO84AMzwOABm8jgAAPQ4AJr1OAA09zgA2Pg4AHL6OAAM/DgApv04AED/OADkADkAfgI5ABgEOQC8BTkAVgc5APAIOQCKCjkALgw5AMgNOQBiDzkA/BA5AJYSOQA6FDkA1BU5AHgXOQASGTkArBo5AEYcOQDgHTkAhB85AB4hOQC4IjkAUiQ5AOwlOQCQJzkAKik5AMQqOQBoLDkAAi45AJwvOQA2MTkA2jI5AHQ0OQAONjkAqDc5AEw5OQDmOjkAgDw5ABo+OQC0PzkAWEE5APJCOQCWRDkAMEY5AMpHOQBkSTkA/ko5AKJMOQA8TjkA1k85AHBROQAKUzkArlQ5AEhWOQDiVzkAhlk5ACBbOQC6XDkAVF45APhfOQCSYTkALGM5AMZkOQBgZjkABGg5AJ5pOQA4azkA0mw5AHZuOQAQcDkAqnE5AE5zOQDodDkAgnY5ABx4OQDAeTkAWns5APR8OQCOfjkAKIA5AMyBOQBmgzkAAIU5AKSGOQA+iDkA2Ik5AHKLOQAWjTkAsI45AEqQOQDkkTkAfpM5ACKVOQC8ljkAVpg5APqZOQCUmzkALp05AMieOQBsoDkABqI5AKCjOQA6pTkA3qY5AHioOQASqjkArKs5AFCtOQDqrjkAhLA5ACiyOQDWszkAcLU5ABS3OQC4uDkAUro5APa7OQCavTkANL85ANjAOQBywjkADMQ5AKbFOQBKxzkA5Mg5AH7KOQAYzDkAvM05AFbPOQDw0DkAitI5AC7UOQDI1TkAYtc5APzYOQCW2jkAOtw5ANTdOQBu3zkAEuE5AKziOQBG5DkA4OU5AITnOQAe6TkAuOo5AFLsOQD27TkAkO85ACrxOQDE8jkAXvQ5AAL2OQCc9zkANvk5ANr6OQB0/DkADv45AKj/OQBMAToA5gI6AIAEOgAaBjoAvgc6AFgJOgDyCjoAjAw6ACYOOgDKDzoAZBE6AAgTOgCiFDoAPBY6ANYXOgBwGToAFBs6AK4cOgBIHjoA4h86AHwhOgAgIzoAuiQ6AF4mOgD4JzoAkik6ACwrOgDGLDoAai46AAQwOgCeMToAODM6ANw0OgB2NjoAEDg6AKo5OgBOOzoA6Dw6AII+OgAcQDoAtkE6AFpDOgD0RDoAjkY6ADJIOgDMSToAZks6AABNOgCkTjoAPlA6ANhROgByUzoADFU6ALBWOgBKWDoA5Fk6AH5bOgAiXToAvF46AGBgOgD6YToAlGM6AC5lOgDIZjoAbGg6AAZqOgCgazoAOm06ANRuOgB4cDoAEnI6AKxzOgBQdToA6nY6AIR4OgAeejoAwns6AFx9OgD2fjoAkIA6ACqCOgDOgzoAaIU6AAKHOgCmiDoAQIo6ANqLOgB0jToAGI86ALKQOgBMkjoA5pM6AICVOgAklzoAvpg6AGKaOgD8mzoAlp06ADCfOgDKoDoAbqI6AAikOgCipToAPKc6ANaoOgB6qjoAFKw6AK6tOgBSrzoA7LA6AIayOgAgtDoAxLU6AF63OgD4uDoAkro6ACy8OgDQvToAar86AATBOgCowjoAQsQ6ANzFOgB2xzoAGsk6ALTKOgBOzDoA6M06AIzPOgAm0ToAwNI6AFrUOgD01ToAmNc6ADLZOgDM2joAcNw6AAreOgCk3zoAPuE6AOLiOgB85DoAFuY6ALDnOgBK6ToA7uo6AIjsOgAi7joAxu86AGDxOgD68joAlPQ6ADj2OgDS9zoAbPk6AAb7OgCq/DoARP46AN7/OgB4ATsAEgM7ALYEOwBQBjsA9Ac7AI4JOwAoCzsAwgw7AFwOOwAAEDsAmhE7ADQTOwDOFDsAaBY7AAwYOwCmGTsAQBs7AOQcOwB+HjsAGCA7ALIhOwBWIzsA8CQ7AIomOwAkKDsAyCk7AGIrOwD8LDsAli47ADAwOwDUMTsAbjM7AAg1OwCsNjsARjg7AOA5OwB6OzsAHj07ALg+OwBSQDsA7EE7AIZDOwAqRTsAxEY7AF5IOwACSjsAnEs7ADZNOwDQTjsAdFA7AA5SOwCoUzsATFU7AOZWOwCAWDsAGlo7ALRbOwBYXTsA8l47AIxgOwAmYjsAwGM7AGRlOwD+ZjsAmGg7ADxqOwDWazsAcG07AApvOwCkcDsASHI7AOJzOwB8dTsAIHc7ALp4OwBUejsA7ns7AJJ9OwAsfzsAxoA7AGCCOwAEhDsAnoU7ADiHOwDSiDsAdoo7ABCMOwCqjTsARI87AOiQOwCCkjsAHJQ7ALaVOwBQlzsA9Jg7AI6aOwAynDsAzJ07AGafOwAAoTsAmqI7AD6kOwDYpTsAcqc7AAypOwCmqjsASqw7AOStOwB+rzsAIrE7ALyyOwBWtDsA8LU7AJS3OwAuuTsAyLo7AGK8OwAGvjsAoL87ADrBOwDUwjsAbsQ7ABLGOwCsxzsARsk7AOrKOwCEzDsAHs47ALjPOwBc0TsA9tI7AJDUOwAq1jsAztc7AGjZOwAC2zsAnNw7ADbeOwDa3zsAdOE7AA7jOwCy5DsATOY7AObnOwCA6TsAJOs7AL7sOwBY7jsA8u87AIzxOwAw8zsAyvQ7AGT2OwAI+DsAovk7ADz7OwDW/DsAev47ABQAPACuATwASAM8AOIEPACGBjwAIAg8AMQJPABeCzwA+Aw8AJIOPAAsEDwA0BE8AGoTPAAEFTwAnhY8ADgYPADcGTwAdhs8ABAdPAC0HjwATiA8AOghPACCIzwAJiU8AMAmPABaKDwA9Ck8AJgrPAAyLTwAzC48AGYwPAAAMjwApDM8AD41PADiNjwAfDg8ABY6PACwOzwASj08AO4+PACIQDwAIkI8ALxDPABWRTwA+kY8AJRIPAAuSjwA0ks8AGxNPAAGTzwAoFA8AERSPADeUzwAeFU8ABJXPACsWDwAUFo8AOpbPACEXTwAKF88AMJgPABcYjwA9mM8AJplPAA0ZzwAzmg8AGhqPAACbDwApm08AEBvPADacDwAfnI8ABh0PACydTwATHc8APB4PACKejwAJHw8AL59PABYfzwA/IA8AJaCPAAwhDwA1IU8AG6HPAAIiTwAooo8AEaMPADgjTwAeo88ABSRPACukjwAUpQ8AOyVPACGlzwAKpk8AMSaPABenDwA+J08AJyfPAA2oTwA0KI8AGqkPAAEpjwAqKc8AEKpPADcqjwAdqw8ABquPAC0rzwATrE8AOiyPACMtDwAJrY8AMC3PABkuTwA/ro8AJi8PAAyvjwA1r88AHDBPAAKwzwApMQ8AD7GPADixzwAfMk8ABbLPAC6zDwAVM48AO7PPACI0TwALNM8AMbUPABg1jwA+tc8AJTZPAA42zwA0tw8AGzePAAQ4DwAquE8AETjPADe5DwAguY8ABzoPAC26TwAUOs8AOrsPACO7jwAKPA8AMLxPABm8zwAAPU8AJr2PAA0+DwA2Pk8AHL7PAAM/TwApv48AEAAPQDkAT0AfgM9ABgFPQC8Bj0AVgg9APAJPQCKCz0ALg09AMgOPQBiED0A/BE9AJYTPQA6FT0A1BY9AG4YPQASGj0ArBs9AEYdPQDgHj0AhCA9AB4iPQC4Iz0AUiU9AOwmPQCQKD0AKio9AMQrPQBoLT0AAi89AJwwPQA2Mj0A2jM9AHQ1PQAONz0AqDg9AEI6PQDmOz0AgD09ABo/PQC+QD0AWEI9APJDPQCMRT0AMEc9AMpIPQBkSj0A/ks9AKJNPQA8Tz0A1lA9AHBSPQAUVD0ArlU9AEhXPQDiWD0Ahlo9ACBcPQC6XT0AVF89APhgPQCSYj0ALGQ9AMZlPQBgZz0ABGk9AJ5qPQA4bD0A0m09AHZvPQAQcT0AqnI9AE50PQDodT0Agnc9ABx5PQDAej0AWnw9APR9PQCOfz0AKIE9AMyCPQBmhD0AAIY9AJqHPQA+iT0A2Io9AHKMPQAWjj0AsI89AEqRPQDkkj0AiJQ9ACKWPQC8lz0AVpk9APCaPQCUnD0ALp49AMifPQBioT0ABqM9AKCkPQA6pj0A3qc9AHipPQASqz0ArKw9AFCuPQDqrz0AhLE9AB6zPQC4tD0AXLY9APa3PQCQuT0AKrs9AM68PQBovj0AAsA9AKbBPQBAwz0A2sQ9AHTGPQAYyD0Assk9AEzLPQDmzD0AgM49ACTQPQC+0T0AWNM9APzUPQCW1j0AMNg9AMrZPQBk2z0ACN09AKLePQA84D0A1uE9AHrjPQAU5T0AruY9AFLoPQDs6T0Ahus9ACDtPQDE7j0AXvA9APjxPQCS8z0ANvU9AND2PQBq+D0ABPo9AKj7PQBC/T0A3P49AHYAPgAQAj4AtAM+AE4FPgDoBj4Aggg+ACYKPgDACz4AWg0+AP4OPgCYED4AMhI+AMwTPgBwFT4AChc+AKQYPgA+Gj4A2Bs+AHwdPgAWHz4AsCA+AFQiPgDuIz4AiCU+ACInPgDGKD4AYCo+APorPgCULT4ALi8+ANIwPgBsMj4ABjQ+AKA1PgBENz4A3jg+AHg6PgAcPD4Atj0+AFA/PgDqQD4AjkI+AChEPgDCRT4AXEc+APZIPgCaSj4ANEw+AM5NPgBoTz4ADFE+AKZSPgBAVD4A5FU+AH5XPgAYWT4Aslo+AFZcPgDwXT4Ail8+ACRhPgC+Yj4AYmQ+APxlPgCWZz4AOmk+ANRqPgBubD4ACG4+AKxvPgBGcT4A4HI+AHp0PgAUdj4AuHc+AFJ5PgDsej4AkHw+ACp+PgDEfz4AXoE+AAKDPgCchD4ANoY+ANCHPgBqiT4ADos+AKiMPgBCjj4A3I8+AICRPgAakz4AtJQ+AFiWPgDylz4AjJk+ACabPgDKnD4AZJ4+AP6fPgCYoT4AMqM+ANakPgBwpj4ACqg+AK6pPgBIqz4A4qw+AHyuPgAgsD4AurE+AFSzPgDutD4AiLY+ACy4PgDGuT4AYLs+APq8PgCevj4AOMA+ANLBPgB2wz4AEMU+AKrGPgBEyD4A6Mk+AILLPgAczT4Ats4+AFDQPgD00T4AjtM+ACjVPgDM1j4AZtg+AADaPgCa2z4APt0+ANjePgBy4D4ADOI+ALDjPgBK5T4A5OY+AH7oPgAY6j4AvOs+AFbtPgDw7j4AlPA+AC7yPgDI8z4AYvU+AAb3PgCg+D4AOvo+ANT7PgBu/T4AEv8+AKwAPwBGAj8A4AM/AIQFPwAeBz8AuAg/AFwKPwD2Cz8AkA0/ACoPPwDOED8AaBI/AAIUPwCcFT8ANhc/ANoYPwB0Gj8ADhw/ALIdPwBMHz8A5iA/AIAiPwAaJD8AviU/AFgnPwDyKD8Alio/AEQsPwDoLT8Agi8/ABwxPwC2Mj8AWjQ/APQ1PwCONz8APDk/ANY6PwBwPD8ACj4/AK4/PwBIQT8A4kI/AHxEPwAWRj8Aukc/AFRJPwDuSj8Akkw/ACxOPwDGTz8AYFE/AARTPwCeVD8AOFY/ANJXPwB2WT8AEFs/AKpcPwBEXj8A3l8/AIJhPwAcYz8AtmQ/AFpmPwD0Zz8Ajmk/AChrPwDMbD8AZm4/AABwPwCacT8ANHM/ANh0PwBydj8ADHg/AKZ5PwBKez8A5Hw/AH5+PwAigD8AvIE/AFaDPwDwhD8AioY/AC6IPwDIiT8AYos/APyMPwCgjj8AOpA/ANSRPwB4kz8AEpU/AKyWPwBGmD8A4Jk/AISbPwAenT8AuJ4/AFygPwD2oT8AkKM/ACqlPwDOpj8AaKg/AAKqPwCcqz8AQK0/ANquPwB0sD8ADrI/ALKzPwBMtT8A5rY/AIC4PwAkuj8Avrs/AFi9PwDyvj8AlsA/ADDCPwDKwz8AZMU/AP7GPwCiyD8APMo/ANbLPwB6zT8AFM8/AK7QPwBI0j8A7NM/AIbVPwAg1z8Autg/AFTaPwD42z8Akt0/ACzfPwDG4D8AauI/AATkPwCe5T8AQuc/ANzoPwB26j8AEOw/ALTtPwBO7z8A6PA/AILyPwAc9D8AwPU/AFr3PwD0+D8Ajvo/ADL8PwDM/T8AZv8/AAoBQACkAkAAPgRAANgFQAB8B0AAFglAALAKQABKDEAA5A1AAIgPQAAiEUAAvBJAAFYUQAD6FUAAlBdAAC4ZQADSGkAAbBxAAAYeQACgH0AARCFAAN4iQAB4JEAAEiZAAKwnQABQKUAA6ipAAIQsQAAeLkAAwi9AAFwxQAD2MkAAmjRAADQ2QADON0AAaDlAAAw7QACmPEAAQD5AANo/QAB0QUAAGENAALJEQABMRkAA5kdAAIpJQAAkS0AAvkxAAGJOQAD8T0AAllFAADBTQADUVEAAblZAAAhYQACiWUAAPFtAAOBcQAB6XkAAFGBAAK5hQABSY0AA7GRAAIZmQAAqaEAAxGlAAF5rQAD4bEAAnG5AADZwQADQcUAAanNAAAR1QACodkAAQnhAANx5QAB2e0AAGn1AALR+QABOgEAA6IFAAIyDQAAmhUAAwIZAAGSIQAD+iUAAmItAADKNQADWjkAAcJBAAAqSQACkk0AAPpVAAOKWQAB8mEAAFppAALCbQABUnUAA7p5AAIigQAAsokAAxqNAAGClQAD6pkAAnqhAADiqQADSq0AAbK1AABCvQACqsEAARLJAAN6zQAB4tUAAHLdAALa4QABQukAA9LtAAI69QAAov0AAwsBAAGbCQAAAxEAAmsVAADTHQADYyEAAcspAAAzMQACmzUAAQM9AAOTQQAB+0kAAGNRAALLVQABW10AA8NhAAIraQAAu3EAAyN1AAGLfQAD84EAAoOJAADrkQADU5UAAbudAABLpQACs6kAARuxAAODtQACE70AAHvFAALjyQABS9EAA7PVAAJD3QAAq+UAAxPpAAGj8QAAC/kAAnP9AADYBQQDQAkEAdARBAA4GQQCoB0EATAlBAOYKQQCADEEAGg5BALQPQQBYEUEA8hJBAIwUQQAmFkEAyhdBAGQZQQD+GkEAohxBADweQQDWH0EAcCFBABQjQQCuJEEASCZBAOInQQB8KUEAICtBALosQQBULkEA7i9BAJIxQQAsM0EAxjRBAGo2QQAEOEEAnjlBADg7QQDcPEEAdj5BABBAQQCqQUEARENBAOhEQQCCRkEAHEhBALZJQQBaS0EA9ExBAI5OQQAyUEEAzFFBAGZTQQAAVUEApFZBAD5YQQDYWUEAcltBAAxdQQCwXkEASmBBAORhQQB+Y0EAImVBALxmQQBWaEEA+mlBAJRrQQAubUEAyG5BAGxwQQAGckEAoHNBADp1QQDedkEAgnhBABx6QQDAe0EAWn1BAPR+QQCOgEEAMoJBAMyDQQBmhUEAAIdBAJqIQQA+ikEA2ItBAHKNQQAWj0EAsJBBAEqSQQDkk0EAiJVBACKXQQC8mEEAVppBAPCbQQCUnUEALp9BAMigQQBiokEABqRBAKClQQA6p0EA3qhBAHiqQQASrEEArK1BAFCvQQDqsEEAhLJBAB60QQC4tUEAXLdBAPa4QQCQukEAKrxBAM69QQBov0EAAsFBAKbCQQBAxEEA2sVBAHTHQQAYyUEAsspBAEzMQQDmzUEAgM9BACTRQQC+0kEAWNRBAPLVQQCW10EAMNlBAMraQQBu3EEACN5BAKLfQQA84UEA4OJBAHrkQQAU5kEArudBAEjpQQDs6kEAhuxBACDuQQDE70EAXvFBAPjyQQCS9EEANvZBAND3QQBq+UEABPtBAKj8QQBC/kEA3P9BAHYBQgAaA0IAtARCAE4GQgDoB0IAgglCACYLQgDADEIAWg5CAPQPQgCYEUIAMhNCAMwUQgBwFkIAChhCAKQZQgA+G0IA4hxCAHweQgAWIEIAsCFCAEojQgDuJEIAiCZCACIoQgC8KUIAYCtCAPosQgCULkIAODBCANIxQgBsM0IABjVCAKo2QgBEOEIA3jlCAHg7QgASPUIAtj5CAFBAQgDqQUIAhENCAChFQgDCRkIAXEhCAABKQgCaS0IANE1CAM5OQgBoUEIADFJCAKZTQgBAVUIA2lZCAH5YQgAYWkIAsltCAFZdQgDwXkIAimBCACRiQgDIY0IAYmVCAPxmQgCWaEIAMGpCANRrQgBubUIACG9CAKJwQgBGckIA4HNCAHp1QgAed0IAuHhCAFJ6QgDse0IAkH1CACp/QgDEgEIAXoJCAPiDQgCchUIANodCANCIQgB0ikIADoxCAKiNQgBCj0IA5pBCAICSQgAalEIAtJVCAE6XQgDymEIAjJpCACacQgDAnUIAZJ9CAP6gQgCYokIAPKRCANalQgBwp0IACqlCAK6qQgBIrEIA4q1CAHyvQgAWsUIAurJCAFS0QgDutUIAiLdCACy5QgDGukIAYLxCAAS+QgCev0IAOMFCANLCQgB2xEIAEMZCAKrHQgBEyUIA3spCAILMQgAczkIAts9CAFDRQgD00kIAjtRCACjWQgDM10IAZtlCAADbQgCa3EIANN5CANjfQgBy4UIADONCALDkQgBK5kIA5OdCAH7pQgAi60IAvOxCAFbuQgDw70IAivFCAC7zQgDI9EIAYvZCAPz3QgCg+UIAOvtCANT8QgB4/kIAEgBDAKwBQwBGA0MA4ARDAIQGQwAeCEMAuAlDAFILQwD2DEMAkA5DACoQQwDOEUMAaBNDAAIVQwCcFkMAQBhDANoZQwB0G0MADh1DAKgeQwBMIEMA5iFDAIAjQwAaJUMAviZDAFgoQwDyKUMAlitDADAtQwDKLkMAZDBDAP4xQwCiM0MAPDVDANY2QwBwOEMAFDpDAK47QwBIPUMA4j5DAIZAQwAgQkMAukNDAFRFQwD4RkMAkkhDACxKQwDGS0MAak1DAARPQwCeUEMAQlJDANxTQwB2VUMAEFdDALRYQwBOWkMA6FtDAIJdQwAcX0MAwGBDAFpiQwD0Y0MAjmVDADJnQwDMaEMAZmpDAApsQwCkbUMAPm9DANhwQwByckMAFnRDALB1QwBKd0MA5HhDAIh6QwAifEMAvH1DAGB/QwD6gEMAlIJDAC6EQwDIhUMAbIdDAAaJQwCgikMAOoxDAN6NQwB4j0MAEpFDALaSQwBQlEMA6pVDAISXQwAomUMAwppDAFycQwD2nUMAkJ9DADShQwDOokMAaKRDAAymQwCmp0MAQKlDANqqQwB+rEMAGK5DALKvQwBMsUMA5rJDAIq0QwAktkMAvrdDAGK5QwD8ukMAlrxDADC+QwDUv0MAbsFDAAjDQwCixEMAPMZDAODHQwB6yUMAFMtDALjMQwBSzkMA7M9DAIbRQwAq00MAxNRDAF7WQwD410MAktlDADbbQwDQ3EMAat5DAA7gQwCo4UMAQuNDANzkQwCA5kMAGuhDALTpQwBO60MA6OxDAIzuQwAm8EMAwPFDAFrzQwD+9EMAmPZDADL4QwDW+UMAcPtDAAr9QwCk/kMASABEAOIBRAB8A0QAFgVEALAGRABUCEQA7glEAIgLRAAiDUQAxg5EAGAQRAD6EUQAnhNEADgVRADSFkQAbBhEAAYaRACqG0QARB1EAN4eRAB4IEQAHCJEALYjRABQJUQA9CZEAI4oRAAoKkQAwitEAFwtRAAAL0QAmjBEADQyRADOM0QAcjVEAAw3RACmOEQASjpEAOQ7RAB+PUQAGD9EALxARABWQkQA8ENEAIpFRAAkR0QAyEhEAGJKRAD8S0QAoE1EADpPRADUUEQAblJEABJURACsVUQARldEAOBYRAB6WkQAHlxEALhdRABSX0QA9mBEAJBiRAAqZEQAxGVEAGhnRAACaUQAnGpEADZsRADQbUQAdG9EAA5xRACockQAQnREAOZ1RACAd0QAGnlEAL56RABYfEQA8n1EAIx/RAAwgUQAyoJEAGSERAD+hUQAoodEADyJRADWikQAcIxEABSORACuj0QASJFEAOKSRACGlEQAIJZEALqXRABUmUQA+JpEAJKcRAAsnkQAxp9EAGqhRAAEo0QAnqREADimRADSp0QAdqlEABCrRACqrEQARK5EAOivRACCsUQAHLNEALa0RABatkQA9LdEAI65RAAyu0QAzLxEAGa+RAAAwEQAmsFEAD7DRADYxEQAcsZEAAzIRACwyUQASstEAOTMRACIzkQAItBEALzRRABW00QA+tREAJTWRAAu2EQAyNlEAGLbRAAG3UQAoN5EADrgRADU4UQAeONEABLlRACs5kQAUOhEAOrpRACE60QAHu1EALjuRABc8EQA9vFEAJDzRAAq9UQAzvZEAGj4RAAC+kQApvtEAED9RADa/kQAdABFABgCRQCyA0UATAVFAOYGRQCACEUAJApFAL4LRQBYDUUA/A5FAJYQRQAwEkUAyhNFAGQVRQAIF0UAohhFADwaRQDgG0UAeh1FABQfRQCuIEUASCJFAOwjRQCGJUUAICdFALooRQBeKkUA+CtFAJItRQA2L0UA0DBFAGoyRQAENEUAqDVFAEI3RQDcOEUAdjpFABA8RQC0PUUATj9FAOhARQCCQkUAJkRFAMBFRQBaR0UA/khFAJhKRQAyTEUAzE1FAGZPRQAKUUUApFJFAD5URQDYVUUAfFdFABZZRQCwWkUASlxFAO5dRQCIX0UAImFFAMZiRQBgZEUA+mVFAJRnRQAuaUUA0mpFAGxsRQAGbkUAoG9FAERxRQDeckUAeHRFABx2RQC2d0UAUHlFAOp6RQCOfEUAKH5FAMJ/RQBcgUUA9oJFAJqERQA0hkUAzodFAGiJRQAMi0UApoxFAECORQDkj0UAfpFFABiTRQCylEUAVpZFAPCXRQCKmUUAJJtFAL6cRQBinkUA/J9FAJahRQAwo0UA1KRFAG6mRQAIqEUArKlFAEarRQDgrEUAeq5FAB6wRQC4sUUAUrNFAOy0RQCGtkUAKrhFAMS5RQBeu0UA+LxFAJy+RQA2wEUA0MFFAHTDRQAOxUUAqMZFAELIRQDcyUUAgMtFABrNRQC0zkUATtBFAPLRRQCM00UAJtVFAMDWRQBk2EUA/tlFAJjbRQA83UUA1t5FAHDgRQAK4kUApONFAEjlRQDi5kUAfOhFABbqRQC660UAVO1FAO7uRQCS8EUALPJFAMbzRQBg9UUABPdFAJ74RQA4+kUA0vtFAGz9RQAQ/0UAqgBGAEQCRgDeA0YAggVGABwHRgC2CEYAWgpGAPQLRgCODUYAKA9GAMwQRgBmEkYAABRGAJoVRgA0F0YA2BhGAHIaRgAMHEYAph1GAEofRgDkIEYAfiJGACIkRgC8JUYAVidGAPAoRgCKKkYALixGAMgtRgBiL0YA/DBGAKAyRgA6NEYA1DVGAG43RgASOUYArDpGAEY8RgDqPUYAhD9GAB5BRgC4QkYAUkRGAPZFRgCQR0YAKklGAMRKRgBoTEYAAk5GAJxPRgBAUUYA2lJGAHRURgAOVkYAqFdGAExZRgDmWkYAilxGABpeRgC+X0YAYmFGAPxiRgCgZEYAOmZGAN5nRgCCaUYAHGtGALZsRgBQbkYA9G9GAI5xRgAoc0YAzHRGAGZ2RgAAeEYAmnlGAD57RgDYfEYAcn5GAAyARgCmgUYASoNGAOSERgB+hkYAIohGALyJRgBWi0YA8IxGAIqORgAukEYAyJFGAGKTRgAGlUYAoJZGADqYRgDUmUYAbptGABKdRgCsnkYARqBGAOChRgCEo0YAHqVGALimRgBcqEYA9qlGAJCrRgAqrUYAxK5GAGiwRgACskYAnLNGADa1RgDatkYAdLhGAA66RgCou0YATL1GAOa+RgCAwEYAJMJGAL7DRgBYxUYA8sZGAIzIRgAwykYAystGAGTNRgD+zkYAotBGADzSRgDW00YAetVGABTXRgCu2EYASNpGAOzbRgCG3UYAIN9GALrgRgBU4kYA+ONGAJLlRgAs50YAxuhGAGrqRgAE7EYAnu1GADjvRgDc8EYAdvJGABD0RgCq9UYATvdGAOj4RgCC+kYAJvxGAMD9RgBa/0YA9ABHAI4CRwAyBEcAzAVHAGYHRwAACUcApApHAD4MRwDYDUcAfA9HABYRRwCwEkcAShRHAO4VRwCIF0cAIhlHALwaRwBWHEcA+h1HAJQfRwAuIUcA0iJHAGwkRwAGJkcAoCdHAEQpRwDeKkcAeCxHABIuRwCsL0cAUDFHAOoyRwCENEcAHjZHAMI3RwBcOUcA9jpHAJo8RwA0PkcAzj9HAGhBRwAMQ0cApkRHAEBGRwDaR0cAdElHABhLRwCyTEcATE5HAOZPRwCKUUcAJFNHAL5URwBiVkcA/FdHAJZZRwAwW0cA1FxHAG5eRwAIYEcAomFHADxjRwDgZEcAemZHABRoRwCuaUcAUmtHAOxsRwCGbkcAKnBHAMRxRwBec0cA+HRHAJx2RwA2eEcA0HlHAGp7RwAEfUcAqH5HAEKARwDcgUcAdoNHABqFRwC0hkcATohHAPKJRwCMi0cAJo1HAMCORwBkkEcA/pFHAJiTRwAylUcAzJZHAHCYRwAKmkcApJtHAD6dRwDinkcAfKBHABaiRwC6o0cAVKVHAO6mRwCIqEcAIqpHAMarRwBgrUcA+q5HAJSwRwA4skcA0rNHAGy1RwAGt0cAqrhHAES6RwDeu0cAgr1HABy/RwC2wEcAUMJHAPTDRwCOxUcAKMdHAMLIRwBcykcAAMxHAJrNRwA0z0cAztBHAHLSRwAM1EcAptVHAEDXRwDk2EcAftpHABjcRwCy3UcAVt9HAPDgRwCK4kcALuRHAMjlRwBi50cA/OhHAKDqRwA67EcA1O1HAG7vRwAI8UcArPJHAEb0RwDg9UcAevdHAB75RwC4+kcAUvxHAPb9RwCQ/0cAKgFIAMQCSABeBEgAAgZIAJwHSAA2CUgA0ApIAHQMSAAODkgAqA9IAEwRSADmEkgAgBRIABoWSAC0F0gAWBlIAPIaSACMHEgAJh5IAMofSABkIUgA/iJIAJgkSAA8JkgA1idIAHApSAAUK0gArixIAEguSADiL0gAhjFIACAzSAC6NEgAVDZIAO43SACSOUgALDtIAMY8SABgPkgABEBIAJ5BSAA4Q0gA0kRIAHZGSAAQSEgAqklIAERLSADoTEgAgk5IABxQSAC2UUgAWlNIAPRUSACOVkgAMlhIAMxZSABmW0gAAF1IAKReSAA+YEgA2GFIAHJjSAAMZUgAsGZIAEpoSADkaUgAfmtIACJtSAC8bkgAVnBIAPpxSACUc0gALnVIAMh2SABieEgABnpIAKB7SAA6fUgA1H5IAHiASAASgkgArINIAFCFSADqhkgAhIhIAB6KSAC4i0gAXI1IAPaOSACQkEgAKpJIAM6TSABolUgAApdIAJyYSABAmkgA2ptIAHSdSAAYn0gAsqBIAEyiSADmo0gAgKVIACSnSAC+qEgAWKpIAPKrSACMrUgAMK9IAMqwSABuskgACLRIAKK1SAA8t0gA4LhIAHq6SAAUvEgArr1IAFK/SADswEgAhsJIACDESADExUgAXsdIAPjISACSykgALMxIANDNSABqz0gABNFIAJ7SSABC1EgA3NVIAHbXSAAa2UgAtNpIAE7cSADo3UgAgt9IACbhSADA4kgAWuRIAPTlSACY50gAMulIAMzqSABw7EgACu5IAKTvSAA+8UgA2PJIAHz0SAAW9kgAsPdIAEr5SADu+kgAiPxIACL+SADG/0gAYAFJAPoCSQCUBEkALgZJANIHSQBsCUkABgtJAKAMSQBEDkkA3g9JAHgRSQASE0kAthRJAFAWSQDqF0kAhBlJACgbSQDCHEkAXB5JAPYfSQCaIUkANCNJAM4kSQByJkkADChJAKYpSQBAK0kA2ixJAH4uSQAYMEkAsjFJAEwzSQDwNEkAijZJACQ4SQDIOUkAYjtJAPw8SQCWPkkAMEBJANRBSQBuQ0kACEVJAKJGSQBGSEkA4ElJAHpLSQAeTUkAuE5JAFJQSQDsUUkAhlNJACpVSQDEVkkAXlhJAPhZSQCcW0kANl1JANBeSQBqYEkADmJJAKhjSQBCZUkA5mZJAIBoSQAaakkAtGtJAE5tSQDybkkAjHBJACZySQDAc0kAZHVJAP52SQCYeEkAPHpJANZ7SQBwfUkACn9JAKSASQBIgkkA4oNJAHyFSQAWh0kAuohJAFSKSQDui0kAko1JACyPSQDGkEkAYJJJAPqTSQCelUkAOJdJANKYSQB2mkkAEJxJAKqdSQBEn0kA3qBJAIKiSQAcpEkAtqVJAFCnSQD0qEkAjqpJACisSQDMrUkAZq9JAACxSQCaskkANLRJANi1SQByt0kADLlJAKa6SQBKvEkA5L1JAH6/SQAiwUkAvMJJAFbESQDwxUkAisdJAC7JSQDIykkAYsxJAPzNSQCgz0kAOtFJANTSSQB41EkAEtZJAKzXSQBG2UkA4NpJAITcSQAe3kkAuN9JAFLhSQD24kkAkORJACrmSQDE50kAaOlJAALrSQCc7EkAQO5JANrvSQB08UkADvNJAKj0SQBM9kkA5vdJAID5SQAa+0kAvvxJAFj+SQDy/0kAlgFKADADSgDKBEoAZAZKAP4HSgCiCUoAPAtKANYMSgBwDkoAChBKAK4RSgBIE0oA4hRKAIYWSgAgGEoAuhlKAFQbSgD4HEoAkh5KACwgSgDGIUoAaiNKAAQlSgCeJkoAOChKANwpSgB2K0oAEC1KALQuSgBOMEoA6DFKAIIzSgAcNUoAwDZKAFo4SgD0OUoAjjtKADI9SgDMPkoAZkBKAABCSgCkQ0oAPkVKANhGSgB8SEoAFkpKALBLSgBKTUoA5E5KAIhQSgAiUkoAvFNKAGBVSgD6VkoAlFhKAC5aSgDIW0oAbF1KAAZfSgCgYEoAOmJKAN5jSgB4ZUoAEmdKALZoSgBQakoA6mtKAIRtSgAeb0oAwnBKAFxySgD2c0oAmnVKADR3SgDOeEoAaHpKAAJ8SgCmfUoAQH9KANqASgB0gkoAGIRKALKFSgBMh0oA5ohKAIqKSgAkjEoAvo1KAFiPSgD8kEoAlpJKADCUSgDKlUoAbpdKAAiZSgCimkoARpxKAOCdSgB6n0oAFKFKAK6iSgBSpEoA7KVKAIanSgAgqUoAxKpKAF6sSgD4rUoAkq9KADaxSgDQskoAarRKAA62SgCot0oAQrlKANy6SgCAvEoAGr5KALS/SgBOwUoA6MJKAILESgAmxkoAwMdKAFrJSgD+ykoAmMxKADLOSgDWz0oAcNFKAArTSgCk1EoAPtZKAOLXSgB82UoAFttKALDcSgBU3koA7t9KAIjhSgAi40oAxuRKAGDmSgD650oAnulKADjrSgDS7EoAbO5KAAbwSgCq8UoARPNKAN70SgB49koAHPhKALb5SgBQ+0oA6vxKAI7+SgAoAEsAwgFLAGYDSwAABUsAmgZLADQISwDOCUsAcgtLAAwNSwCmDksAQBBLAOQRSwB+E0sAGBVLALIWSwBWGEsA8BlLAIobSwAuHUsAyB5LAGIgSwD8IUsAliNLADolSwDUJksAbihLAAgqSwCsK0sARi1LAOAuSwB6MEsAHjJLALgzSwBSNUsA9jZLAJA4SwAqOksAxDtLAF49SwACP0sAnEBLADZCSwDQQ0sAdEVLAA5HSwCoSEsAQkpLANxLSwCATUsAGk9LAL5QSwBYUksA8lNLAIxVSwAmV0sAylhLAGRaSwD+W0sAmF1LADxfSwDWYEsAcGJLAApkSwCuZUsASGdLAOJoSwCGaksAIGxLALptSwBUb0sA7nBLAJJySwAsdEsAxnVLAGB3SwAEeUsAnnpLADh8SwDSfUsAdn9LABCBSwCqgksAToRLAOiFSwCCh0sAHIlLALaKSwBajEsA9I1LAI6PSwAokUsAzJJLAGaUSwAAlksAmpdLAD6ZSwDYmksAcpxLABaeSwCwn0sASqFLAOSiSwB+pEsAIqZLALynSwBWqUsA8KpLAIqsSwAurksAyK9LAGKxSwAGs0sAoLRLADq2SwDUt0sAbrlLABK7SwCsvEsARr5LAOq/SwCEwUsAHsNLAMLESwBcxksA9sdLAJDJSwAqy0sAzsxLAGjOSwAC0EsAnNFLAEDTSwDa1EsAdNZLAA7YSwCy2UsATNtLAObcSwCA3ksAJOBLAL7hSwBY40sA8uRLAIzmSwAw6EsAyulLAG7rSwAI7UsAou5LADzwSwDW8UsAevNLABT1SwCu9ksAUvhLAOz5SwCG+0sAIP1LALr+SwBeAEwA+AFMAJIDTAAsBUwAxgZMAGoITAAECkwAqAtMAEINTADcDkwAdhBMABASTAC0E0wAThVMAOgWTACCGEwAJhpMAMAbTABaHUwA9B5MAJggTAAyIkwAzCNMAHAlTAAKJ0wApChMAD4qTADYK0wAfC1MABYvTACwMEwASjJMAO4zTACINUwAIjdMAMY4TABgOkwA+jtMAJQ9TAAuP0wA0kBMAGxCTAAGREwAoEVMAERHTADeSEwAeEpMABxMTAC2TUwAUE9MAOpQTACEUkwAKFRMAMJVTABcV0wA9lhMAJBaTAA0XEwAzl1MAGhfTAAMYUwApmJMAEBkTADaZUwAdGdMABhpTACyakwAVmxMAPBtTACKb0wAJHFMAL5yTABidEwA/HVMAJZ3TAAweUwA1HpMAG58TAAIfkwAon9MAEaBTADggkwAeoRMAB6GTAC4h0wAUolMAOyKTACGjEwAKo5MAMSPTABekUwA+JJMAJyUTAA2lkwA0JdMAHSZTAAOm0wAqJxMAEKeTADcn0wAgKFMABqjTAC0pEwATqZMAOinTACMqUwAJqtMAMqsTABkrkwA/q9MAJixTAAys0wA1rRMAHC2TAAKuEwApLlMAEi7TADivEwAfL5MABbATAC6wUwAVMNMAO7ETACIxkwALMhMAMbJTABgy0wA+sxMAJ7OTAA40EwA0tFMAGzTTAAQ1UwAqtZMAETYTADo2UwAgttMABzdTAC23kwAUOBMAPThTACO40wAKOVMAMLmTABm6EwAAOpMAJrrTAA07UwA2O5MAHLwTAAM8kwApvNMAEr1TADk9kwAfvhMACL6TAC8+0wAVv1MAPD+TACKAE0ALgJNAMgDTQBiBU0A/AZNAKAITQA6Ck0A1AtNAG4NTQASD00ArBBNAEYSTQDgE00AhBVNAB4XTQC4GE0AUhpNAPYbTQCQHU0AKh9NAM4gTQBoIk0AAiRNAJwlTQA2J00A2ihNAHQqTQAOLE0AqC1NAEIvTQDmME0AgDJNABo0TQC+NU0AWDdNAPI4TQCMOk0AMDxNAMo9TQBkP00A/kBNAKJCTQA8RE0A1kVNAHBHTQAUSU0ArkpNAEhMTQDsTU0Ahk9NACBRTQC6Uk0AVFRNAPhVTQCSV00ALFlNAMZaTQBgXE0ABF5NAJ5fTQBCYU0A3GJNAHZkTQAQZk0AqmdNAE5pTQDoak0AgmxNABxuTQC2b00AWnFNAPRyTQCYdE0AMnZNAMx3TQBmeU0AAHtNAKR8TQA+fk0A2H9NAHKBTQAWg00AsIRNAEqGTQDkh00AiIlNACKLTQC8jE0AYI5NAPqPTQCUkU0ALpNNAMiUTQBslk0ABphNAKCZTQA6m00A3pxNAHieTQASoE0AtqFNAEajTQDqpE0AhKZNAB6oTQDCqU0AXKtNAPasTQCQrk0APrBNANixTQBys00AFrVNALC2TQBKuE0A7rlNAJK7TQAsvU0Axr5NAGDATQAEwk0AnsNNAELFTQDcxk0AdshNABDKTQCqy00ATs1NAOjOTQCC0E0AHNJNAMDTTQBa1U0A9NZNAI7YTQAy2k0AzNtNAGbdTQAK300ApOBNAD7iTQDY400AcuVNABbnTQCw6E0ASupNAOTrTQB+7U0AIu9NALzwTQBg8k0A+vNNAJT1TQAu900AyPhNAGz6TQAG/E0AoP1NADr/TQDeAE4AeAJOABIETgCsBU4AUAdOAOoITgCECk4AKAxOAMINTgBcD04A9hBOAJASTgA0FE4AzhVOAGgXTgACGU4AphpOAEAcTgDaHU4Afh9OABghTgCyIk4ATCROAOYlTgCKJ04AJClOAL4qTgBYLE4A/C1OAJYvTgAwMU4AyjJOAG40TgAINk4AojdOADw5TgDWOk4AejxOABQ+TgCuP04AUkFOAOxCTgCGRE4AKkZOAMRHTgBeSU4A+EpOAJJMTgA2Tk4A0E9OAGpRTgAEU04AqFROAEJWTgDcV04AgFlOABpbTgC0XE4ATl5OAOhfTgCMYU4AJmNOAMBkTgBaZk4A/mdOAJhpTgAya04AzGxOAHBuTgAKcE4ApHFOAEhzTgDidE4AfHZOABZ4TgCweU4AVHtOAO58TgCIfk4AIoBOAMaBTgBgg04A+oROAJSGTgA4iE4A0olOAGyLTgAQjU4Aqo5OAESQTgDekU4AeJNOAByVTgC2lk4AUJhOAOqZTgCOm04AKJ1OAMKeTgBcoE4AAKJOAJqjTgA0pU4A2KZOAHKoTgAMqk4ApqtOAECtTgDkrk4AfrBOABiyTgCys04ATLVOAPC2TgCKuE4AJLpOAMi7TgBivU4A/L5OAKDATgA6wk4A1MNOAG7FTgAIx04ArMhOAEbKTgDgy04Aes1OABTPTgC40E4AUtJOAOzTTgCQ1U4AKtdOAMTYTgBo2k4AAtxOAJzdTgA2304A0OBOAHTiTgAO5E4AqOVOAELnTgDc6E4AgOpOABrsTgC07U4AWO9OAPLwTgCM8k4AMPROAMr1TgBk904A/vhOAJj6TgA8/E4A1v1OAHD/TgAKAU8ApAJPAEgETwDiBU8AhgdPACAJTwC6Ck8AVAxPAO4NTwCSD08ALBFPAMYSTwBgFE8ABBZPAJ4XTwA4GU8A0hpPAGwcTwAQHk8Aqh9PAEQhTwDoIk8AgiRPABwmTwC2J08AUClPAPQqTwCOLE8AKC5PAMwvTwBmMU8AADNPAKQ0TwA+Nk8A2DdPAHI5TwAMO08AsDxPAEo+TwDkP08AfkFPABhDTwC8RE8AVkZPAPBHTwCUSU8ALktPAMhMTwBsTk8ABlBPAKBRTwA6U08A1FRPAHhWTwASWE8ArFlPAEZbTwDgXE8AhF5PAB5gTwC4YU8AXGNPAPZkTwCQZk8ANGhPAM5pTwBoa08AAm1PAJxuTwBAcE8A2nFPAHRzTwAOdU8AqHZPAEx4TwDweU8AlHtPAC59TwDIfk8AYoBPAAaCTwCqg08AToVPAOiGTwCCiE8AHIpPALaLTwBajU8A9I5PAI6QTwAykk8A1pNPAHCVTwAUl08ArphPAEiaTwDim08AfJ1PACCfTwC6oE8AVKJPAPijTwCSpU8ALKdPAMaoTwBgqk8ABKxPAJ6tTwA4r08A0rBPAHayTwAQtE8AqrVPAES3TwDeuE8AgrpPABy8TwDAvU8AWr9PAPTATwCOwk8AKMRPAMzFTwBmx08AAMlPAJrKTwA+zE8A2M1PAHLPTwAM0U8AptJPAErUTwDk1U8AiNdPACLZTwC82k8AVtxPAPDdTwCU308ALuFPAMjiTwBi5E8ABuZPAKDnTwA66U8A1OpPAG7sTwAS7k8ArO9PAEbxTwDq8k8AhPRPAB72TwC4908AXPlPAPb6TwCQ/E8AKv5PAM7/TwBoAVAAAgNQAKYEUABABlAA2gdQAHQJUAAOC1AAsgxQAEwOUADmD1AAgBFQABoTUAC+FFAAWBZQAPIXUACWGVAAMBtQAMocUABkHlAACCBQAKIhUAA8I1AA1iRQAHomUAAUKFAArilQAEgrUADiLFAAhi5QACAwUAC6MVAAXjNQAPg0UACSNlAALDhQANA5UABqO1AABD1QAJ4+UABCQFAA3EFQAHZDUAAQRVAAtEZQAE5IUADoSVAAjEtQACZNUADATlAAWlBQAPRRUACYU1AAMlVQAMxWUABmWFAAAFpQAKRbUAA+XVAA4l5QAHxgUAAWYlAAsGNQAEplUADuZlAAiGhQACJqUAC8a1AAYG1QAPpuUACUcFAALnJQAMhzUABsdVAABndQAKp4UABEelAA3ntQAHh9UAASf1AAtoBQAFCCUADqg1AAhIVQACiHUADCiFAAXIpQAPaLUACQjVAANI9QAM6QUABoklAADJRQAKaVUABAl1AA2phQAH6aUAAYnFAAsp1QAEyfUADwoFAAiqJQACSkUAC+pVAAWKdQAPyoUACWqlAAMKxQANStUABur1AACLFQAKKyUABGtFAA4LVQAHq3UAAUuVAAuLpQAFK8UADsvVAAhr9QACrBUADEwlAAXsRQAPjFUACcx1AANslQANDKUABqzFAADs5QAKjPUABC0VAA3NJQAIDUUAAa1lAAtNdQAE7ZUADy2lAAjNxQACbeUADA31AAZOFQAP7iUACY5FAAMuZQAMznUABw6VAACutQAKTsUABI7lAA4u9QAHzxUAAg81AAuvRQAFT2UADu91AAiPlQACz7UADG/FAAYP5QAPr/UACUAVEAOANRANIEUQBsBlEAEAhRAKoJUQBEC1EA6AxRAIIOUQAcEFEAthFRAFATUQD0FFEAjhZRACgYUQDCGVEAXBtRAAAdUQCaHlEAPiBRANghUQByI1EADCVRAKYmUQBKKFEA5ClRAH4rUQAYLVEAvC5RAFYwUQDwMVEAijNRACQ1UQDINlEAYjhRAAY6UQCgO1EAOj1RANQ+UQBuQFEAEkJRAKxDUQBGRVEA4EZRAIRIUQAeSlEAuEtRAFxNUQD2TlEAkFBRACpSUQDOU1EAaFVRAAJXUQCcWFEAQFpRANpbUQB0XVEADl9RAKhgUQBMYlEA5mNRAIBlUQAaZ1EAvmhRAFhqUQDya1EAlm1RADBvUQDKcFEAZHJRAP5zUQCidVEAPHdRANZ4UQBwelEACnxRAK59UQBIf1EA4oBRAIaCUQAghFEAuoVRAFSHUQD4iFEAkopRACyMUQDGjVEAao9RAASRUQCeklEAOJRRANKVUQB2l1EAEJlRAKqaUQBOnFEA6J1RAIKfUQAcoVEAwKJRAFqkUQD0pVEAjqdRADKpUQDMqlEAZqxRAACuUQCar1EAPrFRANiyUQBytFEAFrZRALC3UQBKuVEA5LpRAIi8UQAivlEAvL9RAFbBUQD6wlEAlMRRAC7GUQDIx1EAYslRAAbLUQCgzFEAOs5RAN7PUQB40VEAEtNRAKzUUQBG1lEA6tdRAITZUQAe21EAwtxRAFzeUQD231EAkOFRADTjUQDO5FEAaOZRAALoUQCm6VEAQOtRANrsUQB07lEADvBRALLxUQBM81EA5vRRAIr2UQAk+FEAvvlRAFj7UQD8/FEAlv5RADAAUgDKAVIAbgNSAAgFUgCiBlIAPAhSANYJUgB6C1IAFA1SAK4OUgBSEFIA7BFSAIYTUgAgFVIAxBZSAF4YUgD4GVIAkhtSADYdUgDQHlIAaiBSAA4iUgCoI1IAQiVSANwmUgB2KFIAGipSALQrUgBOLVIA6C5SAIIwUgAmMlIAwDNSAFo1UgD+NlIAmDhSADI6UgDMO1IAcD1SAAo/UgCkQFIAPkJSAOJDUgB8RVIAFkdSALBIUgBKSlIA7ktSAIhNUgAsT1IAxlBSAGBSUgD6U1IAlFVSADhXUgDSWFIAbFpSAAZcUgCgXVIARF9SAN5gUgB4YlIAHGRSALZlUgBQZ1IA6mhSAI5qUgAobFIAwm1SAFxvUgAAcVIAmnJSADR0UgDOdVIAaHdSAAx5UgCmelIASnxSAOR9UgB+f1IAGIFSALKCUgBWhFIA8IVSAIqHUgAkiVIAyIpSAGKMUgD8jVIAlo9SADCRUgDUklIAbpRSABKWUgCsl1IARplSAOCaUgB6nFIAHp5SALifUgBSoVIA7KJSAJCkUgAqplIAxKdSAF6pUgACq1IAnKxSADauUgDar1IAdLFSAA6zUgCotFIAQrZSAOa3UgCAuVIAGrtSALS8UgBYvlIA8r9SAIzBUgAmw1IAysRSAGTGUgD+x1IAoslSADzLUgDWzFIAcM5SAArQUgCu0VIASNNSAOLUUgB81lIAFthSALrZUgBU21IA7txSAJLeUgAs4FIAxuFSAGDjUgAE5VIAnuZSADjoUgDS6VIAdutSABDtUgCq7lIARPBSAN7xUgCC81IAHPVSAMD2UgBa+FIA9PlSAI77UgAo/VIAzP5SAGYAUwAAAlMAmgNTADQFUwDYBlMAcghTAAwKUwCwC1MASg1TAOQOUwB+EFMAIhJTALwTUwBWFVMA+hZTAJQYUwAuGlMAyBtTAGIdUwAGH1MAoCBTADoiUwDUI1MAeCVTABInUwCsKFMARipTAOArUwCELVMAHi9TALgwUwBcMlMA9jNTAJA1UwAqN1MAzjhTAGg6UwACPFMAnD1TADY/UwDaQFMAdEJTABhEUwCyRVMATEdTAOZIUwCASlMAJExTAL5NUwBYT1MA8lBTAIxSUwAwVFMAylVTAGRXUwAIWVMAolpTADxcUwDWXVMAel9TABRhUwCuYlMAUmRTAOxlUwCGZ1MAIGlTALpqUwBebFMA+G1TAJJvUwAscVMAxnJTAGp0UwAEdlMAqHdTAEJ5UwDcelMAdnxTABB+UwC0f1MAToFTAOiCUwCChFMAJoZTAMCHUwBaiVMA9IpTAJiMUwAyjlMAzI9TAGaRUwAAk1MApJRTAD6WUwDil1MAfJlTABabUwCwnFMASp5TAO6fUwCIoVMAIqNTALykUwBgplMA+qdTAJSpUwAuq1MA0qxTAGyuUwAGsFMAoLFTADqzUwDetFMAeLZTABy4UwC2uVMAULtTAOq8UwCEvlMAKMBTAMLBUwBcw1MA9sRTAJDGUwA0yFMAzslTAGjLUwAMzVMAps5TAEDQUwDa0VMAftNTABjVUwCy1lMATNhTAPDZUwCK21MAJN1TAL7eUwBi4FMA/OFTAJbjUwA65VMA1OZTAG7oUwAI6lMAoutTAEbtUwDg7lMAevBTABTyUwCu81MAUvVTAOz2UwCG+FMAKvpTAMT7UwBe/VMA+P5TAJwAVAA2AlQA0ANUAGoFVAAEB1QAqAhUAEIKVADcC1QAgA1UABoPVAC0EFQAThJUAPITVACMFVQAJhdUAMAYVABkGlQA/htUAJgdVAAyH1QAzCBUAHAiVAAKJFQApCVUAEgnVADiKFQAfCpUABYsVAC6LVQAVC9UAO4wVACIMlQALDRUAMY1VABgN1QA+jhUAJ46VAA4PFQA0j1UAHY/VAAQQVQAqkJUAEREVADeRVQAgkdUABxJVAC2SlQAUExUAOpNVACOT1QAKFFUAMJSVABmVFQAAFZUAJpXVAA0WVQA2FpUAHJcVAAMXlQApl9UAEphVADkYlQAfmRUABhmVACyZ1QAVmlUAPBqVACKbFQALm5UAMhvVABicVQA/HJUAKB0VAA6dlQA1HdUAG55VAAIe1QArHxUAEZ+VADgf1QAhIFUAB6DVAC4hFQAUoZUAPaHVACQiVQAKotUAMSMVABojlQAApBUAJyRVAA2k1QA0JRUAHSWVAAOmFQAqJlUAEybVADmnFQAgJ5UABqgVAC+oVQAWKNUAPKkVACMplQAJqhUAMqpVABkq1QA/qxUAKKuVAA8sFQA1rFUAHCzVAAUtVQArrZUAEi4VADiuVQAhrtUACC9VAC6vlQAVMBUAPjBVACSw1QALMVUAMbGVABqyFQABMpUAJ7LVAA4zVQA0s5UAHbQVAAQ0lQAqtNUAE7VVADo1lQAgthUABzaVAC221QAWt1UAPTeVACO4FQAMuJUAMzjVABm5VQAAOdUAKToVAA+6lQA2OtUAHLtVAAM71QAsPBUAEryVADu81QAiPVUACL3VADQ+FQAavpUAAT8VACe/VQAOP9UANwAVQB2AlUAEARVAKoFVQBOB1UA6AhVAIIKVQAcDFUAwA1VAFoPVQD0EFUAjhJVACgUVQDMFVUAZhdVAAAZVQCkGlUAPhxVANgdVQByH1UAFiFVALAiVQBKJFUA5CVVAIgnVQAiKVUAvCpVAFYsVQDwLVUAlC9VAC4xVQDSMlUAbDRVAAY2VQCgN1UAOjlVAN46VQB4PFUAEj5VAKw/VQBGQVUA6kJVAIREVQAeRlUAwkdVAFxJVQD2SlUAkExVADROVQDOT1UAaFFVAAJTVQCmVFUAQFZVANpXVQB0WVUADltVALJcVQBMXlUA5l9VAIphVQAkY1UAvmRVAFhmVQD8Z1UAlmlVADBrVQDKbFUAbm5VAAhwVQCicVUAPHNVANZ0VQB6dlUAFHhVAK55VQBSe1UA7HxVAIZ+VQAggFUAuoFVAF6DVQD4hFUAkoZVADaIVQDQiVUAaotVAASNVQCojlUAQpBVANyRVQB2k1UAEJVVALSWVQBOmFUA6JlVAIybVQAmnVUAwJ5VAFqgVQD+oVUAmKNVADKlVQDMplUAcKhVAAqqVQCkq1UAPq1VANiuVQB8sFUAFrJVALCzVQBUtVUA7rZVAIi4VQAiulUAxrtVAGC9VQD6vlUAlMBVADjCVQDSw1UAbMVVAAbHVQCgyFUARMpVAN7LVQCCzVUAHM9VALbQVQBQ0lUA6tNVAI7VVQAo11UAwthVAFzaVQD221UAmt1VADTfVQDO4FUAcuJVAAzkVQCm5VUAQOdVANroVQB+6lUAGOxVALztVQBW71UA8PBVAIryVQAk9FUAyPVVAGL3VQD8+FUAlvpVADD8VQDU/VUAbv9VABIBVgCsAlYARgRWAOAFVgB6B1YAHglWALgKVgBSDFYA7A1WAIYPVgAqEVYAxBJWAF4UVgACFlYAnBdWADYZVgDQGlYAdBxWAA4eVgCoH1YAQiFWANwiVgCAJFYAGiZWALQnVgBYKVYA8ipWAIwsVgAmLlYAyi9WAGQxVgD+MlYAmDRWADw2VgDWN1YAcDlWAAo7VgCkPFYASD5WAOI/VgB8QVYAIENWALpEVgBURlYA7kdWAJJJVgAsS1YAxkxWAGBOVgAEUFYAnlFWADhTVgDSVFYAbFZWABBYVgCqWVYATltWAOhcVgCCXlYAHGBWALZhVgBaY1YA9GRWAI5mVgAoaFYAwmlWAGZrVgAAbVYAmm5WAD5wVgDYcVYAcnNWAAx1VgCwdlYASnhWAOR5VgB+e1YAGH1WALx+VgBWgFYA8IFWAJSDVgAuhVYAyIZWAGKIVgAGilYAoItWADqNVgDUjlYAbpBWABKSVgCsk1YARpVWAOqWVgCEmFYAHppWALibVgBcnVYA9p5WAJCgVgAqolYAzqNWAGilVgACp1YAnKhWADaqVgDaq1YAdK1WAA6vVgCysFYATLJWAOazVgCAtVYAJLdWAL64VgBYulYA8rtWAKq9VgBEv1YA6MBWAILCVgAmxFYAwMVWAGTHVgD+yFYAmMpWADzMVgDWzVYAcM9WAArRVgCk0lYASNRWAOLVVgB811YAINlWALraVgBU3FYA7t1WAIjfVgAs4VYAxuJWAGDkVgAE5lYAnudWADjpVgDS6lYAduxWABDuVgCq71YARPFWAN7yVgCC9FYAHPZWALb3VgBa+VYA9PpWAI78VgAo/lYAzP9WAGYBVwAAA1cAmgRXADQGVwDYB1cAcglXABYLVwCwDFcASg5XAOQPVwB+EVcAIhNXALwUVwBWFlcA8BdXAIoZVwAuG1cAyBxXAGIeVwAGIFcAoCFXADojVwDUJFcAeCZXABIoVwCsKVcARitXAOAsVwCELlcAHjBXALgxVwBcM1cA9jRXAJA2VwAqOFcAzjlXAGg7VwACPVcAnD5XADZAVwDaQVcAdENXAA5FVwCyRlcATEhXAOZJVwCAS1cAGk1XAL5OVwBYUFcA/FFXAJZTVwAwVVcAylZXAGRYVwAIWlcAoltXADxdVwDWXlcAcGBXABRiVwCuY1cASGVXAOxmVwCGaFcAIGpXALprVwBebVcA+G5XAJJwVwAsclcAxnNXAGp1VwAEd1cAqHhXAEJ6VwDce1cAdn1XABB/VwC0gFcAToJXAOiDVwCChVcAHIdXAMCIVwBailcA9ItXAJiNVwAyj1cAzJBXAGaSVwAKlFcApJVXAD6XVwDYmFcAcppXABacVwCwnVcAVJ9XAO6gVwCIolcAIqRXALylVwBgp1cA+qhXAJSqVwAurFcA0q1XAGyvVwAGsVcAoLJXADq0VwDetVcAeLdXABK5VwC2ulcAULxXAOq9VwCEv1cAKMFXAMLCVwBcxFcA9sVXAJDHVwA0yVcAzspXAGjMVwAMzlcAps9XAEDRVwDa0lcAftRXABjWVwCy11cATNlXAObaVwCK3FcAJN5XAMjfVwBi4VcA/OJXAJbkVwAw5lcA1OdXAG7pVwAI61cAouxXADzuVwDg71cAevFXABTzVwC49FcAUvZXAOz3VwCG+VcAIPtXAMT8VwBe/lcA+P9XAJwBWAA2A1gA0ARYAGoGWAAOCFgAqAlYAEILWADcDFgAdg5YABoQWAC0EVgAThNYAPIUWACMFlgAJhhYAMAZWABkG1gA/hxYAJgeWAAyIFgAzCFYAHAjWAAKJVgApCZYAEgoWADiKVgAfCtYABYtWACwLlgAVDBYAO4xWACIM1gALDVYAMY2WABgOFgA+jlYAJ47WAA4PVgA0j5YAGxAWAAGQlgAqkNYAERFWADeRlgAgkhYABxKWAC2S1gAUE1YAPROWACOUFgAKFJYAMJTWABcVVgAAFdYAJpYWAA0WlgA2FtYAHJdWAAMX1gApmBYAEpiWADkY1gAfmVYABhnWACyaFgAVmpYAPBrWACKbVgALm9YAMhwWABiclgA/HNYAKB1WAA6d1gA1HhYAG56WAAIfFgArH1YAEZ/WADggFgAhIJYAB6EWAC4hVgAUodYAPaIWACQilgAKoxYAMSNWABoj1gAApFYAJySWAA2lFgA2pVYAHSXWAAOmVgAsppYAEycWADmnVgAgJ9YABqhWAC+olgAWKRYAPKlWACMp1gAMKlYAMqqWABkrFgA/q1YAJivWAA8sVgA1rJYAHC0WAAUtlgArrdYAEi5WADiulgAhrxYACC+WAC6v1gAVMFYAO7CWACSxFgALMZYAMbHWABqyVgABMtYAJ7MWAA4zlgA0s9YAHbRWAAQ01gAqtRYAE7WWADo11gAgtlYABzbWADA3FgAWt5YAPTfWACO4VgAKONYAMzkWABm5lgAAOhYAKTpWAA+61gA2OxYAHLuWAAM8FgAsPFYAErzWADk9FgAiPZYACL4WAC8+VgAVvtYAPr8WACU/lgALgBZAMgBWQBiA1kABgVZAKAGWQA6CFkA3glZAHgLWQASDVkArA5ZAFAQWQDqEVkAhBNZAB4VWQDCFlkAXBhZAPYZWQCQG1kANB1ZAM4eWQBoIFkAAiJZAJwjWQBAJVkA2iZZAHQoWQAOKlkAsitZAEwtWQDmLlkAijBZACQyWQC+M1kAWDVZAPw2WQCWOFkAMDpZAMo7WQBkPVkACD9ZAKJAWQA8QlkA4ENZAHpFWQAUR1kArkhZAFJKWQDsS1kAhk1ZACBPWQDEUFkAXlJZAPhTWQCSVVkANldZANBYWQBqWlkABFxZAKhdWQBCX1kA3GBZAHZiWQAaZFkAtGVZAE5nWQDoaFkAgmpZACZsWQDAbVkAWm9ZAP5wWQCYclkAMnRZAMx1WQBwd1kACnlZAKR6WQA+fFkA2H1ZAHx/WQAWgVkAsIJZAEqEWQDuhVkAiIdZACKJWQDGilkAYIxZAPqNWQCUj1kAOJFZANKSWQBslFkABpZZAKCXWQBEmVkA3ppZAHicWQAcnlkAtp9ZAFChWQDqolkAjqRZACimWQDCp1kAXKlZAACrWQCarFkANK5ZAM6vWQBosVkADLNZAKa0WQBAtlkA5LdZAH65WQAYu1kAsrxZAFa+WQDwv1kAisFZACTDWQC+xFkAYsZZAPzHWQCWyVkAMMtZANTMWQBuzlkACNBZAKzRWQBG01kA4NRZAHrWWQAe2FkAuNlZAFLbWQDs3FkAht5ZACrgWQDE4VkAXuNZAPjkWQCc5lkANuhZANDpWQB061kADu1ZAKjuWQBC8FkA5vFZAIDzWQAa9VkAtPZZAE74WQDy+VkAjPtZACb9WQDK/lkAZABaAP4BWgCYA1oAPAVaANYGWgBwCFoACgpaAK4LWgBIDVoA4g5aAHwQWgAWEloAuhNaAFQVWgDuFloAkhhaACwaWgDGG1oAYB1aAAQfWgCeIFoAOCJaANIjWgB2JVoAECdaAKooWgBEKloA6CtaAIItWgAcL1oAtjBaAFoyWgD0M1oAjjVaACg3WgDCOFoAZjpaAAA8WgCaPVoAPj9aANhAWgByQloADERaALBFWgBKR1oA5EhaAH5KWgAYTFoAvE1aAFZPWgDwUFoAlFJaAC5UWgDIVVoAYldaAAZZWgCgWloAOlxaANRdWgB4X1oAEmFaAKxiWgBGZFoA6mVaAIRnWgAeaVoAuGpaAFJsWgD2bVoAkG9aACpxWgDEcloAaHRaAAJ2WgCcd1oAQHlaAOR6WgB+fFoAIn5aALx/WgBWgVoA8IJaAJSEWgAuhloAyIdaAGKJWgD8iloAoIxaADqOWgDUj1oAeJFaABKTWgCslFoARpZaAOqXWgCEmVoAHptaALicWgBSnloA9p9aAJChWgAqo1oAzqRaAGimWgACqFoAnKlaAECrWgDarFoAdK5aAA6wWgCosVoATLNaAOa0WgCAtloAGrhaAL65WgBYu1oA8rxaAJa+WgAwwFoAysFaAGTDWgD+xFoAosZaADzIWgDWyVoAcMtaABTNWgCuzloASNBaAOzRWgCG01oAINVaALrWWgBU2FoA+NlaAJLbWgAs3VoAxt5aAGrgWgAE4loAnuNaAELlWgDc5loAduhaABDqWgCq61oATu1aAOjuWgCC8FoAJvJaAMDzWgBa9VoA9PZaAJj4WgAy+loAzPtaAGb9WgAA/1oApABbAD4CWwDYA1sAfAVbABYHWwCwCFsASgpbAO4LWwCIDVsAIg9bALwQWwBWElsA+hNbAJQVWwAuF1sA0hhbAGwaWwAGHFsAoB1bAEQfWwDeIFsAeCJbABIkWwCsJVsAUCdbAOooWwCEKlsAKCxbAMItWwBcL1sA9jBbAJAyWwA0NFsAzjVbAGg3WwAMOVsApjpbAEA8WwDaPVsAfj9bABhBWwCyQlsATERbAOZFWwCKR1sAJElbAL5KWwBiTFsA/E1bAJZPWwAwUVsAylJbAG5UWwAIVlsAoldbAEZZWwDgWlsAelxbABReWwC4X1sAUmFbAOxiWwCGZFsAIGZbAMRnWwBeaVsA+GpbAJxsWwA2blsA0G9bAGpxWwAOc1sAqHRbAEJ2WwDcd1sAdnlbABp7WwC0fFsATn5bAPJ/WwCMgVsAJoNbAMCEWwBahlsA/odbAJiJWwAyi1sAzIxbAHCOWwAKkFsApJFbAEiTWwDilFsAfJZbABaYWwCwmVsAVJtbAO6cWwCInlsAIqBbAMahWwBgo1sA+qRbAJ6mWwA4qFsA0qlbAGyrWwAGrVsAqq5bAESwWwDesVsAgrNbABy1WwC2tlsAULhbAPS5WwCOu1sAKL1bAMK+WwBcwFsAAMJbAJrDWwA0xVsA2MZbAHLIWwAMylsApstbAErNWwDkzlsAftBbABjSWwCy01sAVtVbAPDWWwCK2FsALtpbAMjbWwBi3VsA/N5bAKDgWwA64lsA1ONbAG7lWwAI51sArOhbAEbqWwDg61sAhO1bAB7vWwC48FsAUvJbAOzzWwCQ9VsAKvdbAMT4WwBe+lsAAvxbAJz9WwA2/1sA2gBcAHQCXAAOBFwAqAVcAEIHXADmCFwAgApcABoMXAC0DVwAWA9cAPIQXACMElwAMBRcAMoVXABkF1wA/hhcAJgaXAA8HFwA1h1cAHAfXAAUIVwAriJcAEgkXADiJVwAhidcACApXAC6KlwAVCxcAPgtXACSL1wALDFcAMYyXABqNFwABDZcAJ43XAA4OVwA0jpcAHY8XAAQPlwAqj9cAE5BXADoQlwAgkRcABxGXAC2R1wAWklcAPRKXACiTFwARk5cAOBPXACEUVwAHlNcALhUXABSVlwA7FdcAJBZXAAqW1wAxFxcAF5eXAACYFwAnGFcADZjXADaZFwAdGZcAA5oXACoaVwAQmtcAOZsXACAblwAGnBcALRxXABYc1wA8nRcAIx2XAAweFwAynlcAGR7XAD+fFwAmH5cADyAXADWgVwAcINcAAqFXACuhlwASIhcAOKJXACGi1wAII1cALqOXABUkFwA+JFcAJKTXAAslVwAxpZcAGCYXAAEmlwAnptcADidXADcnlwAdqBcABCiXACqo1wATqVcAOimXACCqFwAHKpcAMCrXABarVwA9K5cAI6wXAAyslwAzLNcAGa1XAAAt1wAmrhcAD66XADYu1wAcr1cABa/XACwwFwASsJcAOTDXAB+xVwAIsdcALzIXABWylwA+stcAJTNXAAuz1wAyNBcAGzSXAAG1FwAoNVcADrXXADU2FwAeNpcABLcXACs3VwAUN9cAOrgXACE4lwAHuRcAMLlXABc51wA9uhcAJDqXAAq7FwAzu1cAGjvXAAC8VwAnPJcAED0XADa9VwAdPdcABj5XACy+lwATPxcAOb9XACA/1wAJAFdAL4CXQBYBF0A8gVdAJYHXQAwCV0AygpdAG4MXQAIDl0Aog9dADwRXQDgEl0AehRdABQWXQCuF10ASBldAOwaXQCGHF0AIB5dAMQfXQBeIV0A+CJdAJIkXQA2Jl0A0CddAGopXQAEK10AnixdAEIuXQDcL10AdjFdABAzXQC0NF0ATjZdAOg3XQCMOV0AJjtdAMA8XQBaPl0A/j9dAJhBXQAyQ10AzERdAHBGXQAKSF0ApEldAD5LXQDiTF0AfE5dABZQXQCwUV0ASlNdAO5UXQCIVl0AIlhdAMZZXQBgW10A+lxdAJReXQA4YF0A0mFdAGxjXQAGZV0AoGZdAERoXQDeaV0AeGtdABxtXQC2bl0AUHBdAOpxXQCOc10AKHVdAMJ2XQBceF0A9nldAJp7XQA0fV0Azn5dAHKAXQAMgl0ApoNdAECFXQDkhl0AfohdABiKXQCyi10ATI1dAPCOXQCKkF0AJJJdAL6TXQBilV0A/JZdAJaYXQA6ml0A1JtdAG6dXQAIn10AoqBdAEaiXQDgo10AeqVdABSnXQC4qF0AUqpdAOyrXQCQrV0AKq9dAMSwXQBesl0AArRdAJy1XQA2t10A0LhdAGq6XQAOvF0AqL1dAEK/XQDmwF0AgMJdABrEXQC0xV0AWMddAPLIXQCMyl0AJsxdAMDNXQBkz10A/tBdAJjSXQA81F0A1tVdAHDXXQAK2V0ArtpdAEjcXQDi3V0AfN9dABbhXQC64l0AVORdAO7lXQCS510ALOldAMbqXQBg7F0ABO5dAJ7vXQA48V0A0vJdAGz0XQAQ9l0AqvddAET5XQDe+l0AgvxdABz+XQC2/10AUAFeAPQCXgCOBF4AKAZeAMwHXgBmCV4AAAteAJoMXgA+Dl4A2A9eAHIRXgAME14AsBReAEoWXgDkF14AfhleACIbXgAA</prop>
				<prop name="Temps">REFSWgAAZqsCAIBmpv1m7vEmP0C4HoX/61F4P0B7FK7/R+F6QEAK16N/cD3KQUDhev/w/8FCQI/C9Shc/69DQPYoXI/Ct5VEQOnygEUFA2pvRkDNzDcATEf983s6SP3zWklAPQYC60pA7vNLNQMMTEDdM2YB80xA//LUTbb987pOJQOgTxUDX31QDQPRUECkcE4A90NRQPjwuB61UV5VBFJAmpmvAVIFA3sKUzUDfFNA7KAA74ULVEAgAPUofPVUTQPt1ARdVUAf2p4BzuQEPlYVBFZA3gABFB5XQLcCp1fWZQMTWM0EWA0D4Vh7QFL28TFZQCnOAXs4WR0DFVlAcU4BteAkFJEcFFFYJQMQvVhlA+NXQMMYAI9b0lc1A8xX9fPIdBdC/vLKdB+WH3gb7vLGvBci//LEzB/WFWYSwuwXJhIJwfwX6fLADCcGLygvEiGCTgK9PC9WL2gvSiHGArsghC+WL6gvuimuArnEL9YvALgv6ikOPyA/Mj9EP1Y/aD8uej9XQEgOAbeEP44/AKA/sjnWPcY/4D/CPwRP1j8AQE8qT2RPTk9gTwpPjE+GTwDATyJP5E8GX+BPEl8kXzZfAEhfcl9kX35fkF+iX6xfxl8A6E/aX+xftl84bxJvJG9ubwAAb3pvjG+eb7Bv2m/Mb1ZvAPhvIn80f0Z/AH/6X1x/Xn8AEH+Sf6x/rn/Yf+p/9H/ufwC4fyKPLI9WjyiPQo+Ej6aPAHCPko/kj86PwI+6jySf5o8AOJ9Sn1yfZp94n5KftJ+mnwCwn9qfBK/mn/ifIq88r06vAHCvWq+Mr5avaK+6r8yv3q8A8K8CvyS/Fr8wv6KvVL9+vwBAv4q/nL+uv2i/ur/0v96/ANC/Is8Uzy7PyL9Cz3zPhs8AqM+az7zPzs/gz0rPDN8G3wAw30LfZN8W31jfat+U37bfAJjfqt/k3wbveN/K3xTvJu8AEO8674TvTu9Y75LvnO8u7wC479rv/O/u7yD/Mv9M/2b/AGD/qu98/7b/iP9y/8z/5v+0+PtOAq00JIBX/QM+1vwk+1YFFFaVA2NWtk0TIVadA+VVdROobVXVA21V5RM0VS0TS/hU5RO0zAc2EkXUBG0NhATUU/0DnlMFE9tnU/UDL1NtE+xS2oUEUv0DflK9E0ZS20AfXgEOUgUT11G2TROhUS0TaFHlEyRtUb0D71BFA7dQLQStUH0DSFBNAxMUFU/WPQNLT+0UTkUDV062NQPuTV0DhU2NAxytTf0TsUw9FEyN8+e1S/0ES43zB0tdA6XtSlUDQUpdBElAcbZ+IZBJ7SN5SY3zp+6sFDBKQJ8BPapKtn0jHUtlA1hLNQNut0tAM+4Rc0sdI3Es5BdeAmVLVQNhDC8GLQAGJTYthhVOL2Ar5hV2LW4vAJgv6hH2Fe4Vni3uFdYv6CsIti0GPUYCdxQ/Hj84PzI5AF4/cD+CP5Q/pj+4P8o/3D8Be4YC9DfuPeY/EE/yPyRPAFZPME9CT4xPdk9QT8JPpE8A3k/QT9pPFF+mTzBfQl9cXwBOX3Bfel+MX6ZfYF+6X9xfAOZf+F8SbyxvTm8Ab9pfdG8APm+gb4JvvG++b8hv6m+UbwAOf9hvKn9Ef15/cH96f5R/AFZvQH/Sf+R/7n+of7J/JI8A9n8Aj0qPbI9Wj2CPeo+kj9CGj9CP4ome80uFA3RMagUkTf0ETt0DZk+NA1ssUK0TwFBFEzL8BGuoUWUUUm0TkVJdA1sFU30DeFONA+x0lKyTACYC7VQNJFXtE9OVVUUTQkwEs1QFLASQrVddAxVYjQRYrRPgbVhFEyJZrRMgWX0EbVhVA8FYhQOEWE0D2zNYlQP1V0UT0ldKhQPELATAHKduEsEsp4BGEySvTq8wo0atHqUmAr1AhKd+r5Crlq+goz4Su8yvgNalxq/4rwq5pv+Q8zYCjrIsBEA8B34CuFaVA3VpVnUETATzZAS4VcUDbXyclDJV3YP6VE0D28NUPQOLVO0TU1Qa3YMahATkUyUEtAdWAqsxU4W0Uo20Uo0DjBbMBFRS1RRSfRT0B96Cs2pRRZbGAvxQlQPFrVC9A49QzRNaRJQitDQXvgJPNJTcThWUTlqNFE6d85lNvQRNjfMrx0ydlEzlA978h2YCbRj0FLFKNQNOSm0TbfG0FJlJ5QN+SYUEVrQUGUqFA5TUxBTcH0BGNfYVhhUGLxAjJgJdFN8ALi9I30ovbN+eL5Dfot+03wCuLfYdzi/43wrvHO+ej0g/ADrvZO9G73Dvmu+s777v8I8Auo/s7/7vEP/a7yz/Fv/gjwBK/4T/bv9Q/4L/vP+m/+D/APL/xP/+/yAPOg8sD04PYA8Akg98DwYPmA+qD+wPrg/ADwDiDyQfJh/ID0IfVB9uH9APAIIfxB+uH5Afyh8Mnx6VLpLbpk6dk6JPzRNKUMKFw75En+61XpWewiFTth2TlVMdswlUNbN+pVRtw++Mny6SRqyU0YlWPbbOEqq8l4Yj7JThTVgdkyVZ1ZZGsuvUlAWy/JRz/JdmswyvHq0erwBgrzI/ZD+ur6Crjq+QP8KvgOSvBr/wPwJPHLcWvW7Cr5I8tIA8t7ay/Uy/RpNW1h2T5VVNlFW1s21VYF20hLcuo5S/NrIOVC2TK9ZTPbOgbJRoxLcestn51L9ewkdS3ZMQUmLlw9j8v0aVhsL+UHXETVCdw4FQPSb+khM0VBu6T0WzS0/VJFTPHpLbhU09wxdNNbOuTKClJITHPkOUz+bCOKxU2IVJFcOMvMc2Q8zHJuKTANzHLtUm7f7PEN8i3zRvTt8AWN9y33zfhm+A38rftG/GbQD+XdbV7m8Aex5/iO+C6TZ9ADZ/cH9if5R/jn+4f8p/7B8A1n/ofxKP/H8GjwCPSo9UjwBOj4CPAi+0j4aPoI/aj+yPAJaPCJ/6jyyfRp84n/KPfJ8Ahp+Yn6qfxJ+2n+Cf8p8ErwAOr1ifIq88r16veK+Kr2yvAJ6vsK+6r+yvlqWWVYbFLsKrqkwFVE01JE69RE+2dUNIUBXDvFD1Q1CtUaUjxlEtQznstK2tUrUjIFPdVFOlIwbNVC3DelR9JIxEelXaTcPsfERdVm2zzVZqLcM6xCSlRDQRWNXEsVitxNwnXsIXWXVD6NVYtSOw3LRx3LQxWBZdw+dXTbPMHD82NX7CAcI8z07NTj1GP3g/qj+MzwC2P8A/0j/Uz/7PEN8STzRHWC5TREeWoupW3aOnXESLZVadIyNsT35NbrLtsrREtoQnXkJFVG2zDdi0T8ZFBjIjU02z7FKKFWO1dLSA7E/+TeZCXBZctCZRjSRQVUQsXz5VVt6it0+FRE9NxE7doxtXTs0j7k1tX39cXrOUFGe2IgCcVJisV+ZC3Gy8Vy5CeUkVY8VJrVYKTuNKJbMq7F/epQZtNm8AKG8i/1xvXm94b4L/zG+m/wC4/9ppDn8AawZ/GH8aDywPAKZ/4K9KD3QPhg+YD6oPvA8Azg/gD/IPBB/WrxgfKh88HwBGH1gfah8Ev5YfcB+KH9QfALYf8B8CLxQvLi/AH0ovXC8Abi8or6IvtC+OL4Avei/ULwDmL7gv+i80P0Y/WD8SP3Q/AO4vkD+yP4Q/1j/oP7o5nkNNS02zDEwVxCy04XTkq+VOtdRQfbODTOT3tky0bFHds+FR1bNU2vTUx+REPFMds85Ttv3TQFQVU7JU1bMktVXN45mkRAlWzeRWavW0Vj3zcfTE3Vd1E9NHWH1UFMQH7LQnWWYdsw5ZveTctJFY1dMhU9y007DORa5SyFTHrs0Ads12z0BbLl1+z7jPos+kXwDGX/jP6l/8Xw5vIG8yab4yq5pXPfRXpdMeNNTZqlzUl2TUVXTUFVzU11VVHURVVbRV7bRVpdPb3lT106dUPdNvVLZ90zhUPfMBVBXjvJrU1IPc1ExTfeTE1OC29NSnUk3DclK9Mzq1UlVEUR2zvlF1E4fZUVW2vjIaUU3D4lBaLWOrTERzUHWzMFS0a/BPPfOBVOQUT43jbaZERD1O/dPQTZX0bU3V0+NMbbN9TGXTqxVMTbOsjPRIZPTlVUpNw4K0dCLs5KrM55b20odJNURJZeS05NgBSk3UjPc2Db71Xv0m/zj/AEr/XI9u/4CPmvmW/7CPwo8A1If+/d6N7v8ADxIPNJ92HwBYn2oPfJ+On6Cfsp/En9afAPg/8j8Mr/6fIK8SrzSvTq8AYK+6P3Svhq8oP9KvpK+2rwDgr3KvLL/+rxC/Qr90v9avAHC/gr+cv2a/0L9ivwTPFs8A4L/qvyzPHs9Yz2rPdM+Wz0Dwv0LPzM+uz/DPEt6aFNStOjREIU011E51U2JVT/XDKjTkoUzkFyR0xYok5P8sdPtgNsLnUqqt03XM1OiERF6sZM+1VI1EVW1DtFVNQyNWdGSVVqXjIFRkjiRUW/hX/dNgWJVzxeRE2xdZZYMlWWVDAVmyjVRYtXQEVEFYjUMADViV49ZXleSEX45ddlUAVu0273jviu+0X67vwO/S78DcX95fCP8a/yz3znK5V6LtQ7fM145j/OQNLPTL1mRkh1ZtQ0RsZAVWtu1zuFWdc3xVdVNCqqxFVWVD0bRkmJREYrVUXWMpnETkU41zralThdb2c1PtcwiMRNBtUiXzm1JNQ2NSjXNtHXRE51H1c7BR7UNtd2REQVEl8wtRlXPb1VCFQ55QxXNaUGy9dFzU10/Fc2pPjXPL/U7N1E491pZytU3WndMvTWX0TPVzYEyqfUP8bJSX1IQuHETL1UpdREplQ/HMdJlJqIXUzAf2wvrMdUqdBEoCJfNL9I8OjyiPMo80H2aPAGgfeo+MH86PsB/CH9Qf7o8AOJ8KnxwvLi94n3KZRi9QLwBqL5Qvdi+IL8ov3C/mz+DPAPovFD8ePzg/Sj9cP/bPcD8Agj+kP7Y/yD8yP+Q//j8QTwDiPzxPRk9YT2pPfE8uT5hPAKpPxE/GT+hP+k8UXw5fMF8AUl9EX2ZfeF+KX7xPrl+gXyCqX+xf9l/YWz7zS61kjHTbnU0N46JO9XOgT2rtM0c8BL5MdDBRZXRaLAQbBAStUsXUUz1ztZPk9VTFc3pUJfPrtVRFFFUNc85VJfNbWVZl9u5yOFdtE6Wk5FsQWO1zeFidA9wc5JMgWe3WftNYFQQU5HFWFOQxWIVz86Tk0CznAFblnuVu5VbvYH9i70R/bu8AqOum77h/4u/87+5/KP8ij1Q0j57Sr9R0gNR0QAyEq/1WnRO4fPR1vNQltmz051XlU6pVNWRVmiXjNoz0/FTl1Kxkjc1U7dNHVN1knGTaU2pV1FNdBFMN4zJTpYS2hNTFUqXzgVI980nNUg3jElLNhHTUolE2XWNuUW0TNVEd5GTU27pQvSODUI3zTFBqbRMVXGVPvSNTT20Tq+VO5WROxQRNbROFbU2dAxxNpfOxTP0EVUwNBEslc4MsZBlEFGudSq1jPfQE3Ekd46uQSQ3kSa3USV1jHi1KdfOUSkUDKkQXFi0A1hWeFSYfQB9SH1yvfh+ArwCaH6Svnq/Ir+oZDi0WLwgvAAK/LL8+v8Avsi9sv1a/mL8Aqr+Mv86/4L/yvxRvFs8ozwAKzzzPVs9oz9pfTM+OzzDPAHrPrM/Wz/DPAt/Ezw7fQN8AUt9c327fMN+K36zfnt+w3wDi3/zfvt/I3xrvDO9W7/DfAGrvdO+e74jvMu/M77bv6O9o+u+8t1aDS11j3ktFA0uqTC0ToURnRmNPDQNrZ1Ct49pkZFBRxfMrxFEtYzn09KuEZ2aiVZWMZCPE9JSshAWMhFt6Vc2D6lWtZFatY0vNVs2DOtR3ruIqHHStkRx08Vh9hFnVAxWtWb2j6FhtA670ZGBq9GVYpZRXvQPMV3X0AHx/Tn9gD3p/pH+mfYYPsH+A2n/MDwaPOIv2fwAfMh9XqC1kTIc2Y1fNoy7k9OqahISndIRlVp30fITlVVXlY6iUhF+chCbE9K3tpPS0VM2jfqyERZa8FA5UbWPWjGe+Y1O2JXMjU82j7lJlo7VVUr0UUr2EUjWTEIT0rcsslJVR7WNcbGQmLVFNg+9QbYRQ/YRk9EtKUK30UE1mZmNPbQSNTh3jV071FISfBgKVRUxlFEw1dGynJnIDvJ/YzpXelV5ifkllo8VJCs1kSh3jt/yXTqWGvR6vADCvQj9UP2aveK+KP7yvrj8AwD/SP/Sv9j8IT/qvLE8+TwB4v8q/TE9uT4hPkk+sT85PAOBP8k8c/wZfIF+a7xRfRl8A+E+CX1xfll+oX7pfzF/eXwDwXwJvFG8ub5BfQm9kX2ZvAHhvim+0b15vWG/Cb+RvBn8A6G/ybzR/Fn9If2p/hH/2bwAAf5J/xH/Wf8B/un8MjzYSq4tLTZMMpJVMbZRNSu0UT0WjDUSXpjL4ZPRralHFg+B09FRSdZPVyASUWeyEzOSEQlRa3ZOytBQkVaWTl7T02wpWNRN7VqWTB1dsvURcFN9XpTNIWLUDC7BYFZMKBAQDAP6FNgPW9ISQWF0zUfSEEFgGRaPdV42EtA92D1gPWp8AfJ+WD8APqp/Mn96f8J/6D2AUrw6vOK9Kqe5ymlddNKpkFB5sFNp0FJd8FFVajBQVdBTHVTWEVW301ryEF1V9hFS9g6dUWl0UVKUzOFT19FPVI2287BSDU+UjTlOtc7MXU32EDCSnUqWDcm1S1SMsUq1z91HlI5u+Ua1zh1Ft9qYyGJZ09ORQhfRQXfamAjBtUHXz9E9dM4FPdfNbFE/VE6ZOzSRObSOb0E09g0xNRYbOIn1VTAUETD2DrDSESzz02+pK1ROGSkWjC0rYVRTkJ24ikEldM+FJWn0kSvUj2Eq9k0DcNwC2TSY9Xj3G8zzPZj9wz4I/AJTPpj8oO67P4D8aTyRH5s0AfkUeT0hPQt9U375PuE+yfwB835bfwN+q3+TfDo/wfwrvAPzfPu8g7zLvVO8W74jveu8ApO++73Dv8u/c79bvCP8a/wD870b/WP9q/4z/dv+I/7r/AKz/zv/Y//r/JA8WDzgPUg8AbA9GD2gPkg+kD64PqA/CD2DUD/4PIB/yAS4inEvlI60+TIQlTc3ETgUzahVPFbRQ7ROjRCRDsD6CW4xRXcMBUrUTdPwUawVTvYN33KTsU20jtWDUpNGshEJVrSO2tVVNFFbtE7NWXcMhWmykjjyU+FetFFits2vFWK2kWaWDIllltNY0lL1Y3SRYZZNBWDbd0wNY5fPXV60kdJcATp+Qm2afYC+an6Qvvp8Iq4DGL+gv+i9Mrw4/MD9CP1didcO15BemoyQ0DVeVg63J1ISHVsUTRoSk9a1V/YO6VeW0VY0TRG1V3aMMVd3T01T9g22atIRkVD2DHFTl86PnU920nBcuI1P9hFPWjRPUUj2DnBy0V1La5YMflITpUXUjsVGqzYRRrbNFfBQMLLTXmmSEk0y0W1BNFHSE2tlP1cRstAFP5YOPTmxNFIS0nU3d0zNNRTNby0xVg2NM3aP81NRtl9zUM0vlg89K/bZa1qNJpYOiSZWDeeS0W55JVYMDSqW0SrVEAgTEWNzHHt3OxXbFRs1OzwBgz3rPhM+WX9DPul/MX95fAOjPAt8s3yZvOG9Kb9zfXm8A6P/a36Rvlm+wb8Jv7G/+bwAYH/IPJH9GfzB/Kh9cf3Z/AIh/cn/Ef6Z/0H/ifwSPFo8AAI/yf0yPVo9Aj2KPjI+mjwDIf4qP3I++j+CPCp8Unw6fAECfUp9cn36feJ+anyyfhp+AyJ/SnwSvtp/4nyqhfjK5osS0qqS0m0DmQ069I6BtT61TSFC1s7xQpaNrMFF9tFF9MzlSTbRtUr0jIFN9U5VTFVOtCMQ0elQlM+28pF3WnDTqVVVUViUzzVa2PRM8V+2Tp1e9MxPVWLWkWOUT3vwUJVmsBSauUuhYvSOwLCRxViwkMVj9Q/PcJNBMLwC+LX4vaC9yKb4tlr+4v+IvANy/7r8Azyo5Jj8wz0LPfDRTuVflNCTEfeQUPiTEa/1WrVO41BRjVs0WWt4zVR2jqlXNQ2/EFFs2VQ1D/FT9FFTFs6uAVIUzR8zEEMQ02mr0NKH8NGoERDRTvcS2FES3UnUjgVLVxFLWbbMSUuXEUY0TpFGqRRNuTEQ3hBTxbES6alREg3SkTGREFVBFE9u+T70zU099U+VOZh2jWk7dRFQUiE0lw2sdTS1ETEXDS0yFM6vnS/1Dg8TUA2RUoVoEVD0MVNxJfaOQ5ERrgkmNE7T0RB5KVdQFSv0zKmRXdm0uX0BfWl8AZO9+X4hfol+s7+Zf0O/i7wAUbx5t/l8I/1pvTP92b+BvANpvfP+m/7j/yv/c/+7/AA8A2p8kDxYPOA9KD1QPbg8grwBqD5QPrg/AD6oP1A/+D+APABofNB9GH1gfah98H44foB8Auh8kH64f6B/6Hwwvzh8wLwAiL0wvFq9oLxIvjC++L1AvoLIv3C/GL/gvKj9LRcOLVUtFREzNpEyF1E11Q9vuTm2z4k/tM2dQYr3j+HTUQ9D+QuNRveNbWFIVM8pSdcRTbeNtsaSkJVSFo7ZUFVNrKFVdw5mkxApWNUS1VhUz6oTEWFeFo8ayTMRLJLdOogpZXcMpbVlt4xFZfaPgWFVDi6NY/cNkLET7oM5C3wVXFVPITL+ev7CzVk+ovwBiT6xPBs8ow75Nvk8ozwpZgP5PKF86X1TPRlXupW7icWp0xB5cxNmcxJdWDbOVVZTEFZzE18w3ZsJf1VUVtFVFs+DUxKdUWq3EVL3jOFRt4wHcVK3IrDSRUwXjTqSkFalTxVQc1Kck1HKcNDrVUl3TA5Sky0TUh1G2faNQURUzGlFtNFC0laRc1HNcZDtQDbMFbVBt44FP/cMUT4Wk1U7lpE59o9Cc1GhNtkWzAE0Ns5VMDbMV1Uxl06y05EiM5OVKLPXU3GQiSm3jwfTXZtJrjEmF1EktM1dK/cMF1AzkOrTnnv3u5T7vUOsAVu9463bvmO+if7R/7u/YfwDqfyz/Lv9g/zLpJo9Qj2KPAIz/Lj+Aj5KPvI/Oj+CP8o8ABJ8WPwifOp9Mn54vGJ8inwCMnyafqJ9an4Sfzp/AnwKvAByvJq8QrzKvXK9Or1ivcq8ArK9+r5ivyq/kr/6vEL/irwA8vza/SL9yv3y/dr+ov6K/ALy/1r/Iv/Kv9L8mz/izlmJrnEsF4z5cNCVNlcRtTnUzJ08dUw1QxdPNo3w0GFH9ZEzUAVK2/cN0UsVz6FJl01zZU51k/FReVJVD0VRWfUNCVf3UVY2jJ4xXVr5SB1elhFcV4/p8RGtiWHUzxwxEGlm9Y1UlHNQFHETRNESUNEQNRCxEA1ilVPQ3lk/wQwB+RXbdjk+IT5rf7E/O3+DfAPLfHF8WXQ7vOO9K71zvxnJTmFdFZCzkDWTky6RUq4dWjWNGlFQF7DTItVUt443UxERVlWMMbVX1w9NUFdOaVDVEbVQt4y1UvWP1Uy3kbVPFc3hTrdNBUw1EWVMVdKzEnFKNdFLVU20vpMT4Ua3TsVHdNNVRvWNFjMQMPGTXUNptQ6B8NGhQrdMxUFYdw9pP7XRP5VRP1VNTj05lxl5TTUVkTXUzW+dMjTNjTOVUTB3DbZqkhDNL1VPPSk0z22xKXeMLStVTr0nahTN+9GSiSY0zA0pWLeN9SpVj/Oz0S/R3ADaNRn9we2Z/cH+SeY5/uH8Asg/Ef9YP6A/6fwwfPo8wjwAqH1Qfbo+Yj3IfnB+WH8AfANIf5B/2HwDPGs80zy4vMM8ACi90L14vgC9SL5wvRi/ILwDiL9Qv/i+wLxo/PD9OP2A/ABI/fD+eP4A/ij/MP9Y/+D8Akj8MT94/8D9CT1RPZk8YTwAyT6xPnk+QT9JP5E/2T7BPSCJfNFem80udxFzEZbT022dOjWNmT8VDR1A2xWO8UEVjMFGNZET0qxtS9QOOLGVTvWN1tVONYwbU5HpULfPvVsxUX1Ut1FXNxFZ9w6uzVnUDIXTkqPTEE21YlWN8WEVj4FjlZG1ZRWMgWcVD91il1FlYRRQ8ZDFYfcPzxNQL0FcVc8S832bfeNOu3wCg35Jhjm/A3yrpzm/wbwJ/ECzvJn84f0p/V6X0ZHfuwlW35GSA5GRAHHT9rOStuKTkdVYFAzLsVPNbVUC3YVG4tORt1MRrNFU1U/rExMFUTXNbi1T1w1NUNVMa3OSz5FNl9PzkaFN1AzFtU6Xz+VJ9w8NSxeNtjCT0VVIdcx1StXOr2FEFBFE1U2pEhDK2jMT8UCXTxVCV9FBq/cNafMQTfPS6TyUEzU+l0+BOncRsxAdO1h1znU0t9E31A65MWp3kTL3D3kt9dEu1c60YRBSxSuV0SrVj8VVJjcRJtVRJ/cOqBJStFeyEk0pdYxTchFgALA/2BUYPcA9iD3wPjp+gDwCyn8wP1p/on/qfNJ9GFQYfAEgfQh+0H64feK9yr5Svpq8AyK/ar7yv/q8QvxJfNL8evwBYv7pPdL9mv0C/or+Uv9a/AOi/ur/0v66/EM8CzzzPNr8AWM9qz4TPbs+gz7LPzM8mzwAA3+LPFN8O30DfUt9k33bfALjPit+0367fMN/i3/Tf/t9A2N8K70xfXqNkVwYDTmX0WHxfVoUP4qRRpfMZpFdG5mIgUx2UvF8ecu3UV9r+8s7k5D5WHXPNVtYNkzpXnZOltGQRWBa1c3hYBaPeFGQrYCZlKs6S6DRksExkc0RvBgIB0lxntm2GZX7/iG+qaZb1AL5vyP/qb9z//v8Yf1JxHn8gKA9Sf1wPZnW2gq98f14CWfuUf56SNVYV4+fMdNuqVbWDb1V1UzZVsl2EVGWE1OSNVC2EVNb18xBUPYRTtWOhU1YNk2pTxXRTXYRSZYRspFde4klS5VMSUg2T2dqc5/6CbFEV4zdRthVjAFGlg8dQ9aODtoRUTFCdkxVQ7eO+tU/ldE+dk+VOFfROtl0DC07Nk4hNNYRNauWETI2ETKWD50t9g7WDVFQZ7KS3SkUDPW1KJYPcSRVjkEnlU1uCSV1jtEnt4x4klAOUSt2GfpVerUafWJ9ynwB8L5afoJ/Cn8QvBq3WL/grACavWKs2r0ivMj9cP16v6K8Agj+UP7Y/yD/aP+w//j8QTwAiTzRPJu8w70pPZE9uT4hPAKJPtE++T7hP0k/8Tw5fIF8Akk80X+5PUF9qX4xfll+oXwC6X9Rf9l/oXwpvLG8ObyBvAFJvdG+Gb1hvQm+cb75v0G8A4m/8b+5vAH+ab6Q31oXuIjUI1BVMhSPhTZ0WzoPVT6WDZ3wU3IwUTlHUlYRcFFdEFMokhDxTbH0EvOQjVC1jl1Rd41sJVaWDl1XddFZd45V5nATotARXZPdGAi3VWCUkWKWEWRWTJVmm7eMOWR32hiKhJPRgLCT1JITnVxXzyLT/1v0Ajv9w856PsIum/db/6P/ijwAEnzYPEJ9iD0yfXp9wmy5itad8BG/0hDBXRXPqqrQEl6QEVawEFbQE12LsdJnEBOPgxuImVdXm2m4Sp9zkb1TtIzhUloUjAVRFc8q8526SWy1T3RMjU6V0UuWUPBTbclJFczpSrTMDUrZtk8tRnROVUb1zXG1R7SMYUZXj4lBtk62rdBRzUPUUUC2DBdlQfeYm8jBPzQOmTlq9dE4FI9BN7SRN9YPbAE0tg5VMzeMqTGrNA8bMJEikJOVKDSQW9KQiSoUjwQwnDiWmIjPFSa10LCTYSj2kzCcAPi/oK2YveC+KL5S/ri+4vwDKv/wv7r8AzwI/HM9uP0g7AD7PaM96z6w/pj2Wz8DP0s8AtM/2zwjfGt9Mfy7fQN9S3wBk32bfiN+a36zfft/A3+LfAER/9t/w3xLvRO8u70DvUu8AdO+W71jvau/U797vQH/y7wAU/87vIP8y/1T/Tv+A/5L/AGz/Dv+w/8r/7P/+/7j/Ig/YNA/G5b5ynEsdIz5M2t2zKHx0JU5dgydPWsUDD4QUhVDds/h8FGuMUf2UUhUjdFL9dGhMpBugHiLOFBREVNWTW7ZU/aNCVRUkVX0EVqScBVeFs3E0lN2ElCtHWC2DxVyEFyyH3hJLA1mFs9Ech66TWO3DAxNYvZRkj36PkIuWH5iLAHaPyB/aj+wf5h8wnyKfJC+gRi9YL2ovfCfespiMlF+1Vw3DHnwky1Zdg4elVtWTRgQV/HTI3JSNbVX9o1JVDQMaVe3Da9NUZQRUTRNkVHUjWytULYP1UzUkUy2DW4VTTYNQU71zDNQEW9RSlXOcUqW0Ug3DrS68BPhRTYPAZKSIrVEtg0VRlXMMrHTXbJSlnARoUCXDMVBNE8v0T5UET/2UjASPTqx9BsaSuU0dNE1te4GtTMWTGUwNA5rsxDOtS+2Tz0olxEp1IwuxSsV0DLdWgpBJPRRKVjUjfUq9c/wMRE8UxwBGvxDDprVmv3izdr+Qv6JPANS/xk/gv1q53k8IXzLJJs8AWMsmXVbPaF+yz3xf3s+gXwDCX9Rf5l/4XwpvHG8ub0gPABoPRG8GD2hvgm+cb6ZvcG8A4m/Mb8Zv8G/Cbzx//m9QfwDqb2R/Vn9wf6p/zH+Wf9h/APJ/BI8mj+B/on80j06PkH8AYo+Mjy6PcI/Kj9yPro/oj6DCjwSfLp9Am74zS7UETLStRLylTtWTZk9FNFC2HaOjUP2jMlFtE6itUTUjHVItU5E8NAWtU/1DeFM9k+rMBF4tVDUj7VSVJFVFFOwEW0RWHaOzVo1DIQQk25BX1aP6VzVDfFhWjUPhWH0EWf2kWZ0EVVg9E8NMFIRMFEQkFC31rBTSV00TxNwfBiUAthV2HbYfuK/Kr9yv9h/wrwASvzQvNr9Iv1q/bLe+M3y3mq4it5wkjlcdNCy0/VrEJLgEFHVWTRM0BKTb81VtE7hVNTN8VZodM0DcJPpUraT8JIvNVLVTU1TdJPQk5FPaNTOsFDR1U41DMVNa3TP5vJTBUjVDjDw001VStZbOM1EFs7BRZj2TalG9tGw0/FAlFNVQrTRQbRNYpJQiUGx1NIwET08Fs+BOtQS2hAQHTi2znU2VIy+2zDTHTAWzYExtA940XJduEhhcVLFK/bT8NGvxSd0zmRTUeUkNRqzeMwTUk0pNExT0xFgAXF9eVf5FZk2GT4jfmk+s3wDOT/hP8kkOXwDvEu9U30ZPAEjvmllWX1jvil9Mn45foO8A0u/k7/bvCP8a/yz/Tp9InwBan2T/Pv+Y/2L/hP9+/7j/AOL//P/m/ygP8v9MDxYPaA8ASg+ED5YPUA8iD8wPtg+wDwACHxQf3g/wD0ofbB9OHzAfAIIftB/GH9gfWh/8HzYfmB8wIi80L/YdBrKAS+XGHqKzqkzFxhZCok59NE+ohTbmw6SUUqyUyGTEOllSDUS8lCFTvQOXFDRbJVTt05hUJTRV3ZPbflUFs/BVLVNhVrbF49NWFeM+V42TxtYstC1YjZOWLDT2WLbNMydZHaMaWWWz61VYFUOyVDRiVDQiPDQL51fVs8x0r4avmKuerwCYr4o/BL/2r+g/Ek8svzZNQC5PWE96v2xPJtOURG+UtKsuV9WUVr0Dp7S0ZalWNaS0ROfktKr0lGG2zLQoVe2T71TNtFSqbSRU1cNH/EQQ9ETYNVN9k5UUxFxTPTTclLPuUq20vJSBUi3TSbVSXTMSTMTNUd0jldpcxGCslChRldPxULYFI7pQxeODUNWzTNlQvcSklKJPzbM4T7Ydo8pOBSNaTg3UTbZ9k4VNPcMcTRXUTEqVlExdQ8u0156SA3zU251KTUM9Sj3D3EkyxbODHGcm0s9JDWa+AgO3SpWUlNe+7ebdbt123wCQ36LftG++39hv8t/8bw5/ACB7bu0ufV7vcO+C74R/ru8AmH+if7x/3n/wfwKPFI8mjwBYLwovRI82j4CPYo+kj5aPABAvso/cj/6PuI/yjxSfNp8ASJ8an2yffp+Qn2qfrJ+2nwDQn+qfxJ8Or/CfKq9Er0avAGiveq+Ur66voK/Kr9Sv3q+ACL8av+yvzq+QjwK59rNLttWzDEy1U+pMdWPlFtTEJ09NQw2MV+azhMTbb1EdY+NRVbNXUvYts8pSXUNbU0BxVk5B0FO1w0QMxLT0RNjrQN5T1EQKVl1De1ayvcRXzXSURN9X7WNItVhdxFi1UwpZ3SRZ2u0kWeXDzlg145FYGh1jU1zEEVglxs6zxD8Arj+gP5rBvjW+zZ7N1j/gPwACSQZPIN8qT0RPXk9o33rfVIzXLrKalERfpEQedETV2cxEl7xEVcREFVa27WPIVVXTjVXls1Ra1EQaBDThVH0kVJ1ja3FUvSRU3SP1U1XU2ixUh9y0UFPtYxhTbPXU1LSrUuWzdFLlVLY8VPhR3bPAUe1jiLFRrSbWU2RU5VBV063ZUJ0mbnIxUOWz9E+0zVSsVBi0VKpOnWNBzU7ls9RNLeSUtOdMtp1jgUx9QxlM3bOw2nS0S3wk6ko1M4ZK1oXTC0rFJEldM4JJlt2zkEmNtEm9VAxk3QVKFdNAJHdefW5vmG+K/wCc/75v0G/S/+xv9v8IDxoPAGR/Pn9wf2IPdA+GD9B/yn8ArA9Wv8gP2g8EHxYfKB9ivwA8Hy6/SB9aH4Qfhh9wH2ofAMQf1h/gH/IfHC/2HzgvEi8AbC9WL4gvgi+sL0YvwC+iLwDkL64v+C8iPzQ/Rj9gP3ovAHQ//i9oP7I/vD/WP+g/+j/AxD8GTyhPEk9kT9ZSnEtaVcM+jLQlTe30TrVTq2pP5VRQHWOjlOQYlVElU4x8VAFM55YCA9YsVHdTNUPq3LRgVNY9A9FUdeNC5NS0VVqNRFYdY7NWFdMgrNRbjletU/hX7URYxdPbxViVsxdZdeMiWayl5DTEwFjds4BcxEFVWNVEWMUj1yxUyJTPALbNrs2uz8jPosnezxDfCtkALt8obzpvTG9W33Bvgmnu4ou5V3XztSRXLuNkZA1ahGTLFMSHVg3zRsTU2/VV/dO6VVXDflU0/UZOw1XtA9NUfUTstNtkVFXDHlTFI+dTNB30NOR4PORBU03E5LSb1FJ9s5xSxbbesiBtUv2z6VE9A7FRDcSqhORFvEQMxLTXpLSTpVDVtFCNRKy02qREbjVPxURPdcOPTo1ExOTboU3FIzdNdcPPTJqVs2fk5AFMndTkBDeVS+V0SsW0ShXkJPSirUn9s3lJVcOeNIT+tUllY31M9ABLZWNdAOwPlgVu/6jzVoVWhZ7/sP8Auo/E/96P8P8CmfaPMA9KCQBW/U4PkA9yn4Sflg/IL+oPAMyf3p/wnwKvFK8mrzivSk8AVE9ur4CvUk9cr46vuK+qrwDUr2ZPoK8avzS/Lr9Yv0K/AEy/Tr9wv4q/tL++v9C/sr8ADM/mvwDPIs8Uz2bPeM86zwBMz4bPqM+6z9TPxs/4zwLfgCzfBt9I3yrfdNeWYzyUrraMRKVNDfOmTiWET2YVk0hQZeSk5DRRteOrqFEN5FId9FItkyGtUxXTl1MtgwkEdHzNVOVz71SlhPRk7FVqVYRW5XRW9WM8VxXTbaekVBFYBfN6WP2Dbd48VCVZBfMaWX1jW+tY7WOyWBVTc2zktTM8VPWMVNJXzUPEAPxfpl+w78JflO/m7wBvEm8AHP8u/2Bvgm9k/3b/iG+aYdQmcxT0gCRUPoz0+1aaFZO41GRlVg1WHnNVthWTqFXlc29VzWM2rVW9Q/xUPVRUrfRUWkVTRwwEEFTdY9o0dLOhU51ERHQ0U/30UrTF9NzUgWR0SVLtYxKlUiUEUSWEvERsjHQ3asRE8ax0upR0g1C9Q9tMUBXTF1A1g75PtsWTU099g+VONdNabU4tk/FNfYOFTfVjaxxNbXRMhfNLTO1jq+JLFVODBBQDpIShtUpN8z1MhOBJtdOQWCyHBlM0hB5KlQRKpUQAzIfGnQ6dfo2OH6Afso/UjwDWH+gf8o8MLx4vMC9Kn1yfAGYvoJteL5gvyp+8n74v0C8A8i8EPxY/KD86P2TfDt9Y3wByP4w/Rj+IP6o/XD+WP/g/AOo/DE/WPyhPIk9UT2ZPeE8AUk+kT65PwE/KT9xP9k8IXwAaX0RfNl8oX2JfbF+GX5hfALpfxF+mX+BfAm8MbwZvOG9QMm9Ubx5lrvNLNYPejN9Unt0eYkq0BVDtY1LE1InIzNdO8q3c3+7dPnNVtjWDflUV8/BVLZNhbVblI9NWFfNAVx1jW6pX7XMXWP10WAUjW/hYLYMpWeUEWU3zse1k73bl7tLpV30DzADE5w79pn+g665/2H/qf0T/AA6PII9K/0SHNo+I/3KPlP8olv+o+y566tz0p8z/3vUQNnPs//7VxtK4DA8eBcbSWdgsDxYCJ1MNc+5MD1heD3ADZ2KkUf1zYMTUkSiMD54NxhIVtAfG0jglTz3jyswPBiKI5A/2BUJ+gsv8Fw4fIBP20twsF5ZmAoJJHeRJHRbmQrcFSj3jKqwXji2OJX4fsBsAFuOUr7YfyB/6H+yvNi8QvwAivzS/hi1WvZ4viC+Cv5y/AN4v2C/Cv+S/zr/wvxrPLM8APs9Qz3JvZG9mz0Bvgs90zwC+z7DPqs/czwbfGN/yXyzfAO7PWN9y30zfpt9434rfzN8A3t+Q37rfFO/23zDvAu9c7wBe30jvWu+s77bvsN/K7+zvAH7vAP/67zz/Tv9g/4rpfoJbi0t9AwxMFQPnnGRb5U11cyNPXYMNpJfahuL3nJRqUZWz4VGmxaNVUs1kZJRZTJTOrVM1o0BUbXRUPQMkLVXVg5VV9WRWNRTUhGsFV7WjcVyE3VeF42tHWJVkWEWTB1lFlLVZDXMOZATOWJWzkRp0dFN0BBFYPQbOY5R3ALZ/yHOWdcZ9xnXGD8h/+g8AVI8OHzAfQh9Mj16PeB+Kj1iMH0ZzNARhVzWzHjR0q9pW/aOY1IRVzIQXNtQUyFVtE41VxWTshG0aHHThVD2TqlQFxLVU1WRU1YP1U62Dv1pElIf89FBT/aMYNJTb4VKFE6tSDQN0Utqtgy9UlPhRNaPAUdLllFHFZu6TUdWD5VBq3WRQ/aRQlbMxUMWTa/hPxaOFxJQYT5VkbU61o0FODQPUTUUk2U2d9raigUzt8xlMVjWjsEutg08UNO9cpGuKSpX0Sg0DtEkNdC1JjXOMSaX0SdWUJKQD3UotdDy3/r02tY6vmD8Aqj/Mr84/2K/yPzy/Bk8oTwA6SVa9Rk1Ov2C/ck8Ez/69AKa/uE/ST+RPBl8YXypfPF8ATl9gX3JfbP92/6hfkl+8XwC2X8hf6l8Eb85f+F+yXzxvAD5vYG9Kb5Rvbm+wb5pv3G8A7m8Af8pvJH8Gfzh/En9sfwBmf5B/cn+sf55/2H/CfwyPAO5/CI/6f0SPPo9oj0qBliJbnEs9Mz5MHUMo5JRraE79g2bUJC5QfQPNo6wkGFFFNJSUAVLW/YN2UtUzBUSUd1NabYPq/PRgVJWz0QwEm0RVtYO2VaWELAS1tVb9QyPsBJFXLaP8NVcNA2RUBMdYlSRcB6x2I3wEw1gNA4R8lERtWP1DA1hNY9dXtYMBxgQfpg/YC+4P4J/ynxwfAEYfKK9qH1wfhh9wr4KvlB80jqVWArfEFI5XRSRcpK0NlKTLVj0kVrWDRrYsBPVVFSO6VT00VWwVlpYiDFX9Q9NUlYS2DARkVD0zHlRNY+eyNCSv9IeWskFTDbRTauUkUkUznHQkWFIFk7Ug7PTp1PSxUY2je5qcJEXUhAxRlZS89JOtUI2jW1DVMyXM9NrW1CRuT92ETxUzj05svbTcJKFNTWM3TRUza89MfQNj/CQBTLUU2vxEMxw0z0pNY1dKZC0kPDSePDeOIqJJfQOtA1w0fUpFlEq9I1ggnEd2P4g/ujleol2cz74/ANDP6j/0zx5PGN8q31RPdk8AYN+aT3zflt+o3wJfzN+23wDg38LfFO8m7zjvSu90j27vAGDvgu+U75bvqO+Cj9zv/u8A8O8S/xz/Lv84/xr/dP9+/wCQ/2L/rP/G/7j/6v/8/9b/AOD/Kg9ED1YPMA+KD3QPrg8AoA/KD9wPHg+4DxofBB/2D6BQHzofZB92HaajS70jeFakhKhNFSROTcRPhRPbSlA9M75QTcMyUda9I6hRXaMdbCSvUrZNsyFT1cOVUwUzCVYctHxUHTRUvcRVvcOr0VWtxFb9tFaVgzxtV1UTp1cF4xNY9aNrelgFk+BcJCBZlbNrFVk1tFgVo7BYRdRahCQxdJTzV03D0pyXCMaf2JPWEsLEL9Ytri/QnwD6nxSvHj84r0KvXD92P4g/qJo/pKe+wrE8NIA8NEDWbDT9Vg3TuNykd1ZqvbRWNbRVhROqVTUjbW8clDZVnbP8VJWz28VUbTONVFWTR1TWPTMQVPWj2ky0oVNa9aNqXLQ0UxVEUh1E2vQUgXy0SVJNwxJSqj1EUU2TpNSEbKS0N61RBZMAUYUTuqy0g1VQnbNMvLQVzBVPBeNbU0/Vw+VOpRROTbOt8ayEiE1dlE2FtEw2nTNLTFWT50vFNJwU1Rm8xKFcxD1kxNxJWgWTkEzEgklNk7Q8xBseSk2TlEq9hLzH/t0ALtUO1ZbNrs+4X8rP3F/+zwAAbxLfJG82bzjfct+E325vAJDfom8E77ZvWB/qb/xvDn8AgMsWf0B/Un9kf0YfeH+KfwCcf6Z/yH/af+x/fh/wfxqPADSPPo8oj0qPdI+Gj2iPqo8AzI/ej5CPyo/8jw6fIJ86nwBEn1afYJ9ynyyftp8wn6qfAJyf7p/gnyKvDK/+n1CvGq9obK9urUbC3kxkrkzdUymltB8OU1BlI8DUF6YjwpREPOwf/h8QK56yfFWWDSPsVUVjXjQnRmI+VVetFFfFRFgNJFg9o9v3WOUzJ1m9oxpZVp0z61hNw7KUJHOUJCszWDXEV5VDzNwnFj8AQDPWL9i7xr0GPwjPQj8czwA+z1g/aj90z4bPqD+6MbY1oJbFvjVOU8w/RiNWbSNlNVYtcyPsNOVVrRQsJLNtVVVE/DT6VFVUVGpFY34cREUs1A5UDUNb1lM1w6BTFWRTxVNtMVxE7FLdU7VSLdS1Ui1EUmUjEFLdE9hpUb0UrERq5KQmURUklVDdNFBtRFDFFpayE7bE1LpPNSNPT6UkTrY9o1dORWPuTd1Thc1NPaMXTa2mDkJGTFJNU+LkVzbCAKxUnTRftpZCjEm1M3lJvaRJtt0TOEo9o7dKvaMqAHRfjm2WX8Bfuu/MX97v8F8AAv9Mb45dHv9I/1pvlG92bwBw/7JvnP++bzB/6v/8/w4PACAPMg9ED1YPaA9Kr4QPlg8AeA+CD8wPrg/ID/IPBB/WDwA4HzIfTB9mHyiveh+UH24fALAf4h/0H8YfEC8iLywvJi8AUC9iLzwvfi+QL6ovnC/GLwBwL9ovBD/mL/gfEj9MP14/WHA/KjmWwotLFUMMFFUCtKTl/NTjQB7j1ES7QGazqLxEm0A2wuCcRFeM1MitUhWzPFP1pFNNU0LUJNem01V905csRAdWWn3Td+TE51al01ZsxJvdVxUTR1itpGy0B9lZbbZeUg5ZTfPeWGwtVIy0U1j9oxFYVUYA/jPkv76/4L8ayf6/AF8SXwBUzx5fUM9aX2TPls+QX6JftLTP5sNX9aNfV03zHlasxNlWNfOY7MRV/MS1FexU2AzUnVUVQ1K2HNQaVf2j4VS9pFRa3fRUjTM6VBVDAiS0W8xTfdOHU4XTUFTUaxhTJWRSpVOrUhXT03RS7abu4gWE1MBR2jXziJTUUlEVsxxRZhXT5FCtpNw0d1D1o1s/UBXT9E+dZE+tZNlPvabO4kFOFdPUTdrlNE2VswNNzeOBTNatwxlMhdOwpDRLS6wdtHTkikpttErl48WlSX1Dfkzn/sNJjTNaBjzk3UrVxAz3xv1O9abvBNDjflJdrH/W7+B/8u8EjwA2/yiPOo+89z6Fhv9wj1qPALz/po+4j+L/1P/mj9iPEp8AJJ82n/iPQp9sn+4veJ+inwCMn46fyJ/an+Sf7p8Ir/qfACyvPj/An3KvfK+Or1CvYq8AvK+2r9Cv8q8Mv/6vEK8yvwBMv8avaL96v5S/pr+4v9K/AOS/xr/wvwLPLM9Gz0DPYs/YdM9+zQZCnEt9Qz5M2h2DKPzUJU6lUytPaj2DLszUo7TUGFFN5G1RzXMBUqXTdlIdg63odGRbUwVD7FxkYLVUnUPRRGRCVR1EVVTFxEREl/RUBdxUjqxEa/hXHdRY9VPFWF3jaxpZxcRZrdP/WH1Da85YFUOCnERBWFWTGwNYRbPXV+XU1Ef2RQjWTdZFF8LE1N/2RfZPEO8AIu9kX0bvOFtO73Bfgl+c76iuX8BbZuKQZNRQjOQNKrTkyzxEh0xERkzVRESLx1VNY3wUZDPQHnIJsCRkK9DuU0RkYlQdcym2JNTxU01jrFP1U3VVU310U61DCFxk0HRka5tSVZNjBEQsUrU0Vuw0sFE9RFGd1FGt49sLUfVT1VB9Q55QVvVTZVAVQyLcNNfsZJtqT43j/U5V1PRkIbVO9VO1BHRMTe3kTFZl42BMBUP8TJSXVJStM6Q0y0rlNEq19EqqxfRJXfRJHXOZbHT6BmQEeUrdNEwEM3AehU6dAD6FHoXGf8AP0n/kD/5/CB8AGo8sHz4fUB9iGcaNdo2+jwCgH7IfVJ9On0i/+h8MLx4vADAvQi9UL2YveC9Sz4wvni8AsC/CL9wvjs/gLwo/LD8ePwAwP0I/XD8OP5jPkj98P74/ANA/mj/0P/Y/GE8yT9w/Tk8AIE9CT2xPnj+AT6pPnE/WTwCQT+pPJF8GXxhfSl8sX1ZfMIhfmlkGAzR0b0zVBAx022NOZeOgT1UzR1C2TWO8UCVzMFH9w6ZmtPQbUlXUhPQDU+0D25VT/cMGVG3zeFS2jePtVDVzX1XVA9FtVSVzQFYF47FWjfNbPFdVM6dX5RMTdNRrelhdE96U1CJZJXNLIFl9BFid9JzUcZzUKzFY3cPzZOTQ5Ncm7wBo4+7fCOv+38hvGn907y5/AFB/Yn+073Z/mH+677R/vlLVr0R0gER0QIx0/VZaJRO4TNR1VuXTNEzUW/VVdVOqVb1UVf3DrTYU9PxU3cPDLGSNrVT9w1ZUtcMeJGTYLVMFc6FT5fRTBYRU9GP8Um3UBGdWMldS1fNbElJtY9pR5dOk7MRbbFFVMzdRZdMApPRrx1DVA5HkVExQ7QNtFcT0vk/lE1NP7QPT5U4lZMzEC/z0oU1WjXMdTU1kTIUETJX0rUvdw4NLJfMZ3BS3tnwEV0qN89xJZdOQVUmV1Ek11ElNhEpt8y2YfJQYS+XTVIwfpg0I9gXWDY5yXbyf3g/4DxofABSvJh84r0qvXK+GHYYVbh8AeB+SH7yv5h/gH1o/7K8WvwAAvxK/TL9ev3C/ml+Ev5a/AKBfel/Mv66/6L/6vxTPBs8AIM8yz1zPJl9wz4LPpM92vwDAz9rP/M/Oz/DPCt8s3z7fAFDfWt98347foN+y37zf5t8AyN/izxTv/t/Y3zrvXO8+79h474rvPASLS+VTDEzWbWPqTPWETS2j6E6m1fPiTy2k5ITe5IRuoqz04bSEk4BuYsoEZD61U92TsRRkJVQto5hmJGQoVWUEPPQJVnUERvR06FaNhLxnjnItdGRtrmxkCll9gyVZVZPNDIz03FjF9HxkYlhahWRY1XPfV1XjyuRvAN5t3v/w/+pvFA8mD0h7Lg8ASH9qD6x/fg+gD7IPxA/2kq2llARtV12jLrx02Zpc9Jf8dFVW3YT0dNg1VcUDmzxkYVU19v7jrVRtY6pUPbRUVeM6LVSVgwJU5VPMFGfWgmtcUy2jGFyE4VLFA9urUr1jdFLlUzxStu2TBVLVc89RfYOVrVGVg1JRVZMcrBTl1VB19FAd1FDVcz9Qti2TB1CVg6JPhZRPbD0UDJRBTr1j1E2thFbMVANNPfRM7QRMRWOtsLTkS0vF5EpFg4ZtSi2TJ0rtk8VJNZTUZJf2g0lV41p8lNhKAOV0JKce3aadvp/Qk86d7p8A8C/6nxQ/Lq84P0o/XD+OrQB2r5A/ojnGr8A/0j+cL/Y/ADi/Ak8sTz5PUE8KT2RPhk8AmE+S77xPtk9Q7/JP1E/mTwBw7xJfJF9GXzBfWl+MX35fAIhfsl/MX55f6F/6XwxvNm8ASG8ab1RvXm9wb4JvpG+GbwCYX+JvxG/Gb/BvAn8sf0Z/QCh/Wn98f45/0GO+EpycdG06zOQlTd2TIU41k1sjT5UDDVB1Q4PchS1RnXOKUR2D/6SEkxAWvkLnUj3zWXSEYxCu8mtAVF0D0FQUQlVNI0u2Vb1DJ/wH5hNXdUQhV7X2pvXGg3z0GoT3rhLbBVl1k85YDQORWNo1k1Ok9AJYTSPWVwJNI8ZcD04PYAMGD+CPEp8AzI8mn3APWp9sn44PyA+in8S0lz7yucSXvp2ecppX1L0kjJQNtJTLXISHVrJNI0ZchVT0yFWNk42tVQ2DVFWN9FV1Q9O1VL10VA2DZFStkyutVK0T9VONlFOtE4WWfBRBU330Uw0klBSc2pwUZRT0LlItM/hR1q3zwFGtk3vEFEVRbL3kBPTXUEWToFDl5rb+gjFQDYP0T2U0T7a9IwFP3ROPTiX0TtrFlE2t81BNfYPnTJq9I4EstAFM5ZR0RDNVS6UUSq00Sr3kSg2Dq7RJ9eN+bLSebLT+KUlN9IwkAEy0T2w3bk0AZjUGNb4v0C/Kuf4vAM8SPwAsPzbPSM9az2zP3j2uP4A/AJrPxM92T2hP2s8M325PGN8AQt9U32bfeN/ab6R/bn+Y3wCq3+Tfvt8A79LfHO8u70DvAFrvZO8+f5jveu+s777v2N8A2u8E/+7vCP8S/zz/Xu9Q/wAa/3z/pv+A/5L/xP/W/3D/AAIPHA/m//D/Qg8UDxYPcA+gog+0B8aTLNXMdGUktGdtTr2DZk9FoyxQFSNtvOwUMlG9g6ZRJSOlGZykjpwVbKR1dBTorVNFo3xUjZPtPBRdtVXFs9EspERWZSOzWVbVdESUkFf1dFhtw1t+WMWz4VjNdFn1g1MiWaWkhBTBtISCpIQVMayE80SU0PSHLp9AmwD+hfYd5h8IL0qf3B82L2AvAIKftJ+WLYYvuJ/KmcaVXoJTt1cVFEwkQKwk/Ryk07hWJRRUhDdchPdVtn2julVttFVAHyFR1TgsNP5cpMU8FI1Utr2DVlR1sx5UFYRTqsWzsXykaoSkNCSE/GVSRTRSbRSkpFhSLYO1IByE6QyEpFF1s26qzKQ3rKQADBTJ7HSTtVC1I1v0dCVQdbO+bU8t01NPBcPlTjUUbU4Fgw9OxbOhTRU01U1NtEwdtEy1I+tLzAWk5LQhS00kjLRgSmx9tl6Cp0mtg4NJZbayDhNK3TRktBRLNTNYACzfrr8Qy8a95r8IzxLPFF8ALs84X0pZLl9oW67Nhl+YXwC6ybbPyF8C36xP5l8QbyrfADRvRm9Yb2pvfG+Ob6Bvsm8AxG9mD2APmg/0b44PsA8SfwBEfz5/aH+Kf5x/dn+wf8J/AEx/zn/of9p/FI8mj0CPSo8AZI9uj4CPko+8jzaPyI/ajwAEnxafKJ/yjzSfRp+wj1qfsIyfhp/YY04igEt1s95abFSu1ATlTS0UTs0Ta+JP3QRQrZPaUB202gQUxgwUOVJ9o8pStkWjPFMtQ69TLWMjtmQ0l1TlIwdVrZRVpjUT7FWFtAQ06BQ0V7VXVRPErCQtWJ1DmG1Y1WP3WK0zKVnFs1sRWaUz4FgtY6OsFK1irBQiWCW0V12zzADMHw4v+B8iKdavIL8yv0QvAGYvaL9yL3y/ti+wv8K/1L/WBlKlVy1Db1S0MFeqrZPqBDSoDDRlFDQXtVb9lFWds51VLWNj2iQ0KkwU8VSdQ7hUth0jgVSFMzxUVRME1lzEzFM9pFMtM15TauUjJ3zE7pw0uFJVE2t0Ul3EUtVjB1ItRK1R5SOXUV1EUT3EUVYtY/NQ1ZRQ1WRQLUOrP1BFpFAFFE81NE9qHaROfcROnUPYTb1UbU3VswtNLTOeTK2TCzpMLWPTLGcWQyxkk0BapjIwjETTSYUzjGxEq4dJHaRJNTRKHSOxAUo91ARXpk+4T8pP7E/u3wAIXyJfXF9eX0jvWu+8X75VAF7ltl2+X7Dvwu+03y5v+O8ACv8c/y7/QP9S/2T/dv+I/wCa/6yfpv/A/7L/1P/u//j/AOL/PA/+/ygPOg+ED1YPmA8Acg/ED64P2A8CHxQf7g8wHwC6DyQfXh9QH0ofpB9+H5gfALof1B/eH9gfGi8kLy4vKC+gWi9kL4YvaC+iL0vVs4u2pOQRTD3jKE2FMyxNTtWzK08VROw0hfyUW/pQhTNsUZXT4QykrXacNOhS5TRTpTPQVnw0RFT9w7ZENCZcpGuZVaUTJwzEmFZFpNbstHVX5dPhnLRNWDb907VYvTMOWZWmRqOtWRXD1Vj9w5bEpFdWjDQVWC1D3wTEylS/ADa/8KsWv/Cr7j/gP1q/TE9Abk+Yv9q/pE+2TRaiubxPtN5NriKafDRhV13jHrYExNpWVTOJVgXTSLRsNSTEyizEjVVlw1RWTKQaVRU0VCWjnGTEq2RUfaRUFcP1LKS/bVMF04hT7ZNSU0VUZjw01FI11KzEZ1L9tLaUxPhRZdPAUa0jitVRhVRRVdRRpRPXUHaV06FQPeRQQKTgUdszUAXT+E8944hPViWjHE9d1E7dJE5lRNVNPVRNXePu3CSITKaNQx1MzUTElEDc1OFtSo1DfUp9wx5K5dPbwUn1U4NJZdOQSardlEmlFEqNpErdQ0sAZOemHTbt1t/o3/JvBH8e7wAo72LvTH9ef3Drhu1276jvALJ/xH/W79h/utnmf/DvKokAHo9Ij1qPvC9mj3CPsi+0jwCuj8CPqo/0jw6fAJ/qjzSfAAafIJ9in1Sfhp+Yn7Kf1J8Axp/onwKvDK8mryCvMq9ErwBWr6ifiq9sr5avqK/an9yvAO6v2K8Svyy/Hr8Iv3K/hL9IRr/Ir2K/S01mBtJ43CRraE01dE49w2pPZXO1LvRUo+xUGFH9U6i21FQfUpXTkVIFcwXWhMR3Uw1j7DQ0YFTWldPRVOVkVQVz1VXYHVaWw2w0J1etM5VX1mXTAFg1dFhlk+dYtp07J1mNQ/1YrTPFapTEh5TER4w0BVhlQwHQDEeOTeY/AN86T/TPHt8AKN9C32zf3k+Q36LftN/ORVDO3bbdjjMEVI6ExFB81LUN1DS6bDR3VmWTN7ZsNPdVDWO8VV3TgJpcxEU05AxVtcRkVI1WRDRWVG1kVCU0U+Vj27FTNXN4Uz2DQ1NWDTP8UjXDx6xUkCQ021hShcMgUlUz6VFW9VOzUbXTe9xUN7xUWwBRVTPJUBVkUC00NvwkJVBtY95PpXQEZFvoTg1jfE71JE4Fc9ulTQ1jPE09g9NMirXTazxkCET00yBOM0vW9VPDSvVTY2z0A0q29bOqSQ1DgkmdVEm2VTMZSh3Dj0pdUxQC3LRYPI++b9Bv4mnebwh/ABJ/JA82f9D7Zn9oD3p/jA8Ann1uBc5/yA/aD7T/7g8AHwC6/zQfRh9YH2offB+OH1i/AJq/rB/WH8gfUr8ML+YfGC8AKi9EL1YvMC86L3wvni+QLwDCL7Qv3i/gH6ovJD/+Lxg/ADo/VD+GP3A/mj+kP54/0D8Aii/kP/4/kD/aPzxPZj9gT0AyT2xPlk94T7pBfmNLBfRadASuPGSoTX30TmXjW6ZPrUNKUL1UUM1WWmbixsRUOlIdw68kxNshU/Uzl1OdwwlU2h30VPWzClWV43xVbDVkPORgVv3z0VZtA7U+FOSq9NQVWK1DmjaMxPhYtdMrWW1krMSt7czEtVhl43bMxDUKnMTp/NTO3McO3zjb3sUCJsLB/F8mbzhvSm90325vAIBvet+kb7ZvwN/i2c7dfuNaXGSA3MRCV5Xj7GzEm6hWtcNlVv3kJOTntVXtRFUdw29VZeM22kR072TktlRtA35U2jXDR2R0DlQVw9hT2l1joITkaFO1wyVTVGVULMS1pOSAnORHtOTbEFL1s9pRhfOiUaptA14UxCgcxO8MxLjVUCXDgfTkS/zkFVBaFeRPpfM0Tx1UTq1Dq1pOJcPx7LSINPQctU21w7VE9EtMHcPPNHQHpsIHFASlSkXkdISz5Ul9xIz0fkn988EVSRWESuVESl32/vUOHwAgE9b93v/4/xIPHA8mnzgPAHIPXJ92D5ALtg+oC5YP6A8A0p/knxYd9j8YryqvPK9OrwBgr3KvhK+Wr6ivqk+0T76vANCv6q/crw6/IL8yv1y/Tr8AaE9qv6S/fr+wv5K/1L+GvwDwvyLPNM8Wz0jPYs/kv27PAFjPis/Ez9bPmM/iz/TPDt8AKN8C3zTfVt8w32K/hN9u37Cw34rRVvWW4gxMVVPqpkz06E1lVCT1UG1zh2rsdPgE9G7E5ONRrebWttLKUn1UU93j0FPWpfNEVKXztHx0KFValfOZZOQJVs3kVrXT0+pWBaT8ZOHMZEtYtoXzslgd8wxZlfMprVkFoxNZ3ePgxFSWrViFg1VYteRYJfPfAoRUyuRf/l/w4w5v+O9aYQAe/1hvmmlW/3j/iv/Mb67/QMD/0v/kb971llP8ZGHcVFUe9PTZNHSXJHRVLHQtFRx02FXd1FUVVDx0bRhsVOBUbeOpVP2Dq3FURZM4bAQBTFS8VpR0hVMtU088VBeEdCvgUmUEUhVTcjTkK1DWjtL3UY2DvizkiFHaDVNQJFQaUVXj5FDWnfOtUAWkUG3zMFC2VeP0T/2DgU9d4xhZT/VG/oJBTkXkTRVzW2xNbXPnTBUUTD2EzUwNU7BLlQRkFO9KFlVTikqlVEpV5IyHDuPWlIThSQWjU4QU1EoAJVQ8l8aNbpXWje6P+I8SnwAcny4vQJ9yn2Qvdi+An5ovAOyfri2uL+Av8i+U3/6fED8AOj9MP14/cD+CP5Q/pj+g3wDK38w/ht/oP+I/FE8mTzhPAPo/TE92T1BPYk+UT7ZPoE8A0k/kT/5PEF8iXzRfvk9AXwB6X2Rfbl9oX4pfvF/eX8BfAJpfBG8GbyBvQm9kbw5v8F+gim+Ub25vsGs+gpzUZDrVTC10TS10Tk1zZk+aPYMs9HShUJ0E5ASKYuR0/8x0uwCuQudShYNtdYx06FM9E1xUnfNbzVSNgz5VXRRVBSObIVYl45NWFQY+gozVV4WD9RQEXszkxVjWZYMXWf1kWSXjA1nMlYSc5IJYTeTU5ANYBq1D11cdhBT/Bv8QjxL/APx/Ro9Yj3L/fI+Oj5j/4vmgro/Qj+KP9IcO4rcUBI5lV90EVwXk9ITLVg3ktVZd40gslAdW7dO6tVWNFFUVI0VVpeRVqiUz04QEnFTkZFx0LWlUPXSUBK9MdHhTnSOzQVOl5Ezk1FI9E5zWxARnUl0TIKwE6VFWnSOxUXXkUY0DRcwEtQ7UBNgEFKBQ7YNbmVD9ZBzk3k99JBQUAU1PJTOTTv1mhgNNrUNbN02VA89MRRNnTBQRAVQU62BGo0utFq5DtBRF+pQUp4wXZuOMFP6cpCt5SoUD/HwUS9Qnxh8AgCMeLfYfAL8KLyQvNr9IvwBSL2y/fr+IL6Iv1C/OL/gvAOq/JD8ePQbPMM9Cz1TPJs8AeM+Kz5zPnm+4b7Jv5M/ObwDgz8LPBN8G3xjfUt9k30bfAHjfot+M32bfsN/q38zf5s8ACO8S70TvNu9w71rvJO+O7wCo74LvxO/e7/DvAv8U/zb/AIjvSv9U/37/YP96/6T/Zv/UGPtmArl0pHT0ZGVN1gVzpk79lE+d40dQNj0TvFBdEzBRBQTclGsbUg2UUm2DIFMtpK1TBXMGVEWTelx07bVULXNfdHTRVc1zQtlWTaSEdD5XXbOoV7YdsxVYjbN+WJ0UWKy1ds5yIlntg+vMdLKtWH1zc1itszHUBPMWbITQV4UTxGyPZo0+hQD2dQaNPo9wj1ofbB9+H6iPALqPpB/GH9gb7vPcH+4VjpNqTBSATBRAtBT9Vl2zzbgslHdWRaQ8JOdVWsXzqnR0cVU1kzhMlLP+VKV0XHSNVAVzVtVUTRMQXATanJShU6pFk2qslDRUdPxEdMVsPAeeoklSzXMSUj2j29xR9fOkUVVzbFHaRaRRFZMAUZ2jyVCqbcODHARMDKQVFKS+1iykU08ds+U8pHxO2h2UTl2ziE1dcx1NVkVztUwVlEzFBEstlJYMtCFLTRRKVZSENOXFSUVzlZSnjpOcpBlKCvXzlLQ0FAy3bs0exV61AO6v+D8SvxxPLr0uv1i/kr8AdE+GT5hL1q22v/i/2k/sTwDOP3DPIl8UX0ZfMF9CX3xfAI5foF+yX8z/xl+4X8L/9F8A/l+4/zJvTG9Wb3Bvam+cbwCOb6Bv0m+sb+5v6G8Kfxx/ADZ/SH8if1x/Vn9of5p/rH8Avn8Yb4p//H/efxCPGo8sjwBOj0CPao+Mj5aPOI/Kj9yPpO7/1xClBAcuA0+lg0q2JATAUH0DMlFNJFHaTTRStROtUq2zIVM27XOXU52jCVQ1NGwEa+9UFURVbVPTVU0Tg2BWdQSMB04jnA9+AuLEtAe2ohzED9YF1gIzWAptI/U0FNL0DwavGBsmrQAOr0ivWq+UH36vkK+6H5yvQNYf2K/qr+wX7hUWQrE0FGWCNBRCJCemgrpWbSOzdVa1BES05VWVBFVmxaNtVaUkTCT6VDWkVVTto4tsJEVkBA18JKvWUw0EU11EUxVDMdVTbbRS5QPDRASAUrZtM0dSJQMQUl0j2NVRFUOhNJRq3CQ0UWplJFAtJFC9Q4FQHZba1gITFMS6T4UDT09qrQRO9fROvUPxTSVDa4VNxZRNlUOuTM20qUy1lHw0gPSEGQxEoW1KxaM9Sm2j4EklA62QrDR5SV0DqpQ0FRVKTQRKXQMqxD/udb5FAOY/CE8K3xRPLk9QT1LfnE8Adt+I275Nnk8AU75Nxk/g3wDy3wTvXl8Y7zrvJO9G73DvAILvlO+m77jvyu+sj97v8O8AAv/kjxb/KP+yj0T/bv+A/wCS/5z/pv+4/9r/7P++/wgPAAIPNA8+DzgPMv9sD44PWA8Amg/ED84P4A/CDwwfxg8wHwBCH0wfZh/I/yIfhB+uHxAfCJoZdsWeMt6s1GPABpWuw61OLZOiT+2jSyScUjVRfSPGNJQ6UqU0vLRJI1SX3rIIZJdek1WtIyt8VYXT7oQkXoyfnp223rKYWGXT+Fh9wymUxJfGou28lLXcn37C6QVXhdPO/J8WrzCvaqEukgHCLD9OP2ivwqluP5A/oj8AxK/GP9g/6j/8Pw61TiOENG2AhDRAV30j7FZVtNI8tGVEt5YS52y0qlUWLcNvVRWTNmREc5Dessu4VMW0VM20dLQRVLbFw9pTzdOhU8XDam1TzbMnU/2z7lKVE223TJSBUn3DSVItk2sSUmWT3PS0pFGFlKlRxcTktPEkxVBd44OtUH0jTFCllFD9s75tT92zOE/Fw8pOxRNZWkTHZtKITT2UTc3TK7FMJSRMLcPPXNfOsqkHhMcm0kGUVOG0xJVZSR20rMTKSTVUSsVEBUqF0y7Mz77d7s8Y3xJvACTfNt9Y31pvrN9+b5Bvkt8ApN8G78Df2t/8bw5/YO9a7wBEfzZ/UH96f4x/nn+wf8J/ANQf3h/Yf/J/5H8GjxiPQo8AVI8ejzCPco+Ej46PoI+yjwDkj/aPCJ/SjyyfJp9Qn0KfAHSfto+on4qftJ/On8Cf6p8ABK8mrxivQq9Mr/afAK8yr4B0r26vuK+qr9ynfrPsZBFtTMXD6kxtY+hNtUSpT420JFSFJMT6LFRubVHlY+FRfaNXUt2j28pS/TNbU9Wz0FNqBTNElLS2fEQoVX3DzZmEtAlWpcRERAVXbGV0HETfV21jSFiFM5uwWMXDClnFJi5iEW1ZZXPTWAUzlFhFQxtVWGVzE1ittlazPDcAXj84Oy7NJj8gOxbPiD+CPwCMz6bPuD8CT8TP7s8A3xLZpt6imlctZPwkHqQk2qpURJdERFVURBc8RMitVeXDjVUFM1RcRBpZVUW0nESqVGV0VEUkTVRFQ/VT5cS0RIdktKtQU21jGKRE4Vy0q7VSBTN0TCQvUr0kUYotJFFVVFE1Js4j7ETk1VAFJFBtZFDlYzFQVmUj+E9VVE/NJE8FJDVOlVROZSPYTbXUFCRsE7AuYoFMjbMZTC0ja7BLdUNPhOTvSsWz24pKfSMMSgUztEm2vUN+SX0jjEk1Y+U1SUVUSuXD3UotRMRvEL5tbmUuZebCXSRvJm84bwBCb1T/Zm+gb4r/rG+e/+hrAO5t1v/wbwIPZH9mfygLLg8AWA9qD3wPjg+gD7IPxA/OrwDIr/oP7A/WrxgfEh9MH2YfAEAfMh+EH04fsB9aH+Qfnq8ACC/KHxwvLi9AL1IvXC9eLwCIL5ovrC++L8gv2i90LwY/ABA/Aj80PzY/YD/iL5Q/Jj9gUD+iP8w/Vj0G4pxLvUNtPhS0KE0dU2xOrUQeROQuUECkuDC50L3U2VG15ARUAVJ1s3ZStj3zBVPts3VT5TPqWmS0YJRE0VTdQ0Js1Nu0VT3zJVY1Q7NWWi3zITTUjlfFs/o0xGtiWB2zx8S0GlkdtFVZ5dRYNUPD5LSE5LRrRFhdRFi1M9dXLeMByFzPHs8wy1bNFl9gX3JfALzPll+oX7pfFN/eX/BfAm9UFGcesreEVJA0VFLMVK0NFGTLVq3UVnWzRracRPNVLeO4VZ3jfEFVhUaOs3zUg0B28piERE1ilNQaVA3kpNStZEdK1uNTLeMIZLVctJtcRNtVUs1THVIds+dRsr20UZW0RLRBUQ1jC21R7bPVUIXjj1DFs1taUL1DIlAFVE8lRlbOUv1OrUROlUROzVNbnU1NAzNNRWRMNUOrY0wF4/w8BJdMBDOWhOTPSk20Sp3UrOSeSKznrnU2s0m1NJx096TkAVTc70YF9u1G9R7/II8y/wBEj2b/cP+a/4yPtv/w6879AL6N7v32/wCfEp9MDyafOA8ASp9Un2afkJ+in7Sfxp9YPwDan+Sf9p/wPyKvNK82r9CfAEqvdK+Gr6Cvsq/Mr9av8K8AWq8Evxa/+K+ar1S/Pr9ovwCKv5y/fr/Av7K/3L/mvzC/APq/LM+evxDPYs9Ez4bPmM9AKs+0z8bPgM8CTxREaBxPwC5PQE9SQS5jXEd2gnhTkgXj7HRHPpLThEdWQrZAdGWcTy5ltk/IS5ZDWcV0JORPBsJH/E9WQsZ8XyZfADhbTl1G7SbveO+KX5zvru9AwO/SX+Tv9u8I+35iuRxvLC5ldkJQV5VzD0RvToKDNValdGRvdm+Iaz6SUyCcb65vwG/SYQ7SjNxv7m9UAHM+0kNM1AwUdMUcfxAuf0B/UnHWQgdcf25/gH9EknEGwrecf65/uAj+zHcCRvNL3X8/nAaNDo8gHzqPAEQfVo9wj6KPdB+eH7CPqhkA5o/wjyKfBC8+n3ifcp88LwBeL3Avgi+UL6YvuC/KL9wvANbP8M/yLwQ/Jj9wzzo/FD8AXj+QP2o/tD9OP8A/ij/sPwAOTyBPAk80T0ZP0D9aT3RPANY/6D+ST7xPrk/YT+pPBF8AHl+IT1JfLF9mXyhfel80X8CmX8Bfsl/cX95VtnLeS7Yt06pMNROhTVVjpm1OjeOgT5UTSFB181u8UH3TMFH108T8ZLU57PStXNQgU00jk1rM9VQt03pUBfPrpPSrelWlE+6cZF6s1NG1VsX0V91TqldNExVtWH3TgFiVE/hY/WNbKVmFAxxZjWRYPePTsljlFPxkMezU81cCdfPMPOfO7X7vOOuG7WbvAJDvMnnG76B/0u/Ed75/4H+g8n8Ejxb9HvU2ErFM5IGojHS7YE4DVhVTp2T0ZbVWTSMjXPTlVZUTqG1V1XNtVfXTNFXl1LVUldRUpRN+VL3zRaqchA6UhNbE9KBs1GjNUzUTMVOdZOT0tVJsnYT09EdSfdMQUm3z29hRPeOiUd1TalHWFeMmUSUD70TUuFCqPYRQ3VNKPNQTNJS6LU8lA09PFeROpQRUBFvuTU0ThU3lZE3lEyuxTO2ETD3j4lQXPtJrA0tlBErVcz1KhQPL3El905C8ByYCr0lWbfM4Sn2USi3TKqSUAV0cL44dFh8grzIfRK9eHwBor3IfjK+er7Cvyh/kH+4PANirFi8Yv1IvJL82v1C/Yr8AhL+Wv6i/ur/Mv+5f4F/ivwD8vybPOM/yv0TPbs9Qz2LPAIzPps+Yz8LPzM/2z/DP2s8AHN/+zzDfWt98327fQN+i3wC833bfwN/S3/zf5t8I7yrvAFTvRu9g73rvjO9u77Dvwu+w5O/O71jjDoKLSxUETLZFA+pMhaPoTZ1kTrLdBFBtlDSU+lC9A262DATjUYWjWFL948qq5IQ+1PVT5QNErPS0trSEJlX185dVXWMJVVb183dUhOesZHHUdNvdV1XjR1i9o65Y2l0EWZ3zJ1m9Aw5Ztn3z4FjlA5RYXYNVKVjFZj6i4bxkykx/Rn0APg9QDyJxZn94D4oPjH+uDwDAD9IPFI/OfeYPGB8qGf7irZo0hGFXvaMeLITZalSEl1yEVVSEF1aFo9XYfISNhIRUjIQaVZrlE+GEZKpUvfSUZDpWjPQEVA0UU53zh3z0tVDEhBh0ZONSJROrbVKF83RSHfM8UtVk1VF988AMlIoElFJRWuVkUV2D5VBlZFBV5NYslDFQhfP0PGSIT2rlZE/V9E49o0FOhfOb1E0d82xNJfY+ooFtTF1jGUxdg7VLTZRanCTv5JSKSuX0So30bUkdc4JJHfOMSW2EGUldlKyU3Uq1ZHyndr0ABq8Yq+6VLq9Ar1I/fK92PwCIr5o5jj+4O+at7q/Yrwq/APw/Hk+Auy5PcL8qT1xPVu8AmE+qT7xPzk/gT6Lv/E/e7wAA/wpfPF9GX0Bfcl+EX15fAJBfwl/cX8ZfsF8CbxRvLm8A6F9Kb1RvNm+Ab2pvnG+ObwDAb7pv9G/+b6hv0m8sfz5/AFB/Yn98fxZ/qH+Sf2x/Jl+00H/qfpr8dDpMVTMlrU1FMyFOVZNmVCQsSiyUoUT0FQwnTpL/BJSrclK19FIFA3XEhOhtUx3zXFQdk89UVfPbPlUlA7JVhUMjVtZVM5VWpQMgTBSOV1bVk/hXffNgBATF3PRbF1klAyJZZYRYDRRtWH3zgFgVQ0FYJQMbAlhVk9ZXVZQkD1YPAEifWp8snzadlg+oDxIRpp+AyJ/an/wPDh/4myYdjiK51Ved87e8lJCMlFJXtD30JKTLrPSHVj2DRrZkFAVWzYO4VR3zfGqkhEKc9AeUFNFUrTNbmFSNk2JUjSMpjPRL5FMtJFN9hu4jU82DtQh89VKNI5lShUNjbVKlIx9SnfPnUb2Tq7BRrfRRDZRRJRML2iQk1VT0nlCtI1pQbO2ENCTXT60jak8do0P9TsWEZCQ7gDajTYVDazNNXaRMXfNjTEWD1fx8RJeERDOcJM9KWnUkShVD8Uk1tEl9hGVJ7aRJTfTUtHlKJXML90olE0sUR35NFj84PwAyz0Q/Vs9oP3rP1D+Oz7DPAMo/bE9uTdbPCN8a34RPhk8AUN9i30Tfdt9o36rfvN/O3wDg3+J/9N/+3xDvOu/8fz7vACDvcu+M71bvoO+y78zvhu8A2O/q7yT/Dv8Y/wL/bP82/wBo/6L/TP+2/8j/4v/8/+7/AJj/+v80Dz4PUA96DywPjg+AcA+KD8QPrg/QD+oJvpKA2Us1pJwkb0wdo51NqjW0Tr2ToEwkSDS0vq1Q5aMwUbUTpBwlUqotJFKdgx7cFJPcpVTWrSN6VCWj65SEX1VWTcPRVS00VpWEVkWD2zxXpcOoV5XTE1gKRYN8BJTgFJTzgOaFhoNpWA20DJRxDJQxWI2zLfO8lNBXvSPEnJ8WQgHBRCeOlUYtPi2Wn4gvop8ApC++n9AvAq/0L+4vGD8qr6pUpK/EJIDEJEAMNP3VVqXDuHSkdbSEJVZadYRV3QOqVS0UVT2DrTaEpPxU3YRUDTONrVRlo0dUxSMQlBTaVVNNhFNVtFNlEzSMhK38fITFUhVDgeykSY1SjZMSUsU0ZBe2s1HWpfM3UeWjAFyEulCWldODUIWjTFSFVBVPtpXTU09dw+VOzYN4tU69tE1dw4VNDTMdrU0Nk7FM9bRMBbRLao2zgyQUGUTEoUpNw61BvEThSeWjkMS0frVJZRO01LQZSmUTlAVKtcMuRMeW3c7FFs9AzwA6X0xfZs+Az4JfpM+mX7hfAMpfzMfmX9DDJt8QbyJvNG8Alt+Q36r/fG9mb6Bvsm/EbwDWb+hv+m8Mf94PIH8yf0R/ABZ/SH9af4R/nn+wf8J/1H8Ahn+QfwKP5H8WjwiPYo80jwBGj3CPmo+sj76P2I9qj3yPAP6PGJ86n0yfLp9YnxKfhJ8Adp+gn7qfrJ+un8ifCqkeFdp+Et7UVK5MXcOlTbaVE6pOraOiT/WTSlpcFMBEtFJRlTPGNES1Ovykr/Q0IVNdw5VtU3WzCVTNU35UbRNrDFXVRFXFI/BVHbMtYXQ01VZlo0JEN44SWxhYHUOcWN20WC0zaytZfRRZDTPtWF3DtbUcJHMcJDNYdbPpBVcdQ8zEL74tTr9gv3K/ADS/Pr+Qv7q/DD/evwg/6r9AFM8+NR7PQD9SOfaS6nw0W6dWHbNjVpVjI3Q0M+VVzRS0FG1V3TS0FIvtVJUztpyntjXOUg5WrMTWU0UUU51UUx2zWyNTzVPuUg20Up2ktVK1NFJdoxBSbUPY1VFNpFHNU15spCZRVr0T71BlNFD1NFBVploeshNM1LpP3TRPbaSNTmVzV07txHxHbhNNyDWmtjOURMtkVx6yA0taNRRK/bM9Sm0T3MxPtmZSxUltQzhKjURKBC3UvNRd/F8WXyhfOu9cXwBmX5Bfgu/UX6bvuO/iX8zvABbt/u8AbyL/NP+Wb5BvWv8AbP9u/4D/sv/E/9b/6P/6/wAMrwYPGA8yD1QP9p9gD3IPAIQPng+wD7oP3A/uD4gPGh8ALB8OH0Afyg9kH04feB9yHwC0H6YfyB/aH+Qf5h8oL/ofADQvRi8YL1ovfC+mL7gvyi8AjC/eL/AvkiEA</prop>
			</obj>
			<obj name="Protocol" class="HTCProtocol" version="1">
				<prop name="Created">2016-06-30T09:38:28.463</prop>
				<prop name="LastModified">2016-06-30T09:38:55.074</prop>
				<obj name="Programs" class="HTCRunProgramList" version="5">
					<list name="emlist" count="2">
						<obj name="item" class="HTCRunProgram" version="1">
							<prop name="name">Program</prop>
							<prop name="Cycles">1</prop>
							<prop name="AnalysisMode">None</prop>
							<obj name="Segments" class="TEMRunSegmentList" version="1">
								<list name="emlist" count="1">
									<obj name="item" class="HTCRunSegment" version="2">
										<prop name="Hold">180</prop>
										<prop name="Slope">4.4</prop>
										<prop name="StepDelay">0</prop>
										<prop name="StepSize">0</prop>
										<prop name="Target">95</prop>
										<prop name="Target2">0</prop>
										<prop name="AcquisitionMode">0</prop>
										<prop name="AcqPerDegree">5</prop>
									</obj>
								</list>
							</obj>
						</obj>
						<obj name="item" class="HTCRunProgram" version="1">
							<prop name="name">Program</prop>
							<prop name="Cycles">50</prop>
							<prop name="AnalysisMode">Quantification</prop>
							<obj name="Segments" class="TEMRunSegmentList" version="1">
								<list name="emlist" count="2">
									<obj name="item" class="HTCRunSegment" version="2">
										<prop name="Hold">15</prop>
										<prop name="Slope">4.4</prop>
										<prop name="StepDelay">0</prop>
										<prop name="StepSize">0</prop>
										<prop name="Target">95</prop>
										<prop name="Target2">0</prop>
										<prop name="AcquisitionMode">0</prop>
										<prop name="AcqPerDegree">5</prop>
									</obj>
									<obj name="item" class="HTCRunSegment" version="2">
										<prop name="Hold">60</prop>
										<prop name="Slope">2.2</prop>
										<prop name="StepDelay">0</prop>
										<prop name="StepSize">0</prop>
										<prop name="Target">55</prop>
										<prop name="Target2">0</prop>
										<prop name="AcquisitionMode">1</prop>
										<prop name="AcqPerDegree">5</prop>
									</obj>
								</list>
							</obj>
						</obj>
					</list>
					<list name="AnalysisModes" count="4">
						<item>None</item>
						<item>Quantification</item>
						<item>Melting Curves</item>
						<item>Color Compensation</item>
					</list>
					<prop name="ChannelCount">4</prop>
					<prop name="InstrumentSubclass">HTC_VER_10</prop>
					<obj name="Container" class="HTCBlockType" version="1">
						<prop name="Id">bt96S</prop>
						<prop name="RowCount">8</prop>
						<prop name="ColCount">12</prop>
						<prop name="OvershootDnDelay">10</prop>
						<prop name="OvershootUpDelay">10</prop>
						<prop name="RampRateMaxDn">2.2</prop>
						<prop name="RampRateMaxUp">4.4</prop>
						<prop name="ReactionVolMin">10</prop>
						<prop name="ReactionVolMax">100</prop>
						<prop name="ReactionVolDefault">20</prop>
						<prop name="HorVertCrosstalkCoefficient">0.0003</prop>
						<prop name="DiagCrosstalkCoefficent">0.0001</prop>
					</obj>
					<prop name="MaxPositionsToSeek">96</prop>
					<obj name="DetectionFormats" class="DetectionFormats" version="2">
						<list name="emlist" count="14">
							<obj name="item" class="HTCDetectionFormat" version="1">
								<list name="emlist" count="1">
									<obj name="item" class="HTCChannel" version="2">
										<prop name="name">SYBR Green I / HRM Dye</prop>
										<prop name="Active">1</prop>
										<prop name="EmissionWL">510</prop>
										<prop name="ExcitationWL">465</prop>
										<prop name="IntgrTime">250</prop>
										<prop name="MaxIntgrTime">1000</prop>
										<prop name="MeltFactor">1.2</prop>
										<prop name="QuantFactor">30</prop>
									</obj>
								</list>
								<prop name="name">SYBR Green I / HRM Dye</prop>
								<prop name="Active">1</prop>
								<prop name="DefChannelNdx">0</prop>
								<prop name="DenominatorNdx">-1</prop>
								<prop name="ReadOnly">0</prop>
								<list name="EmissionWLAvail" count="6">
									<item>488</item>
									<item>510</item>
									<item>580</item>
									<item>610</item>
									<item>640</item>
									<item>660</item>
								</list>
								<list name="ExcitationWLAvail" count="5">
									<item>440</item>
									<item>465</item>
									<item>498</item>
									<item>533</item>
									<item>618</item>
								</list>
								<prop name="MeasuringMode">hmmDynamic</prop>
							</obj>
							<obj name="item" class="HTCDetectionFormat" version="1">
								<list name="emlist" count="1">
									<obj name="item" class="HTCChannel" version="2">
										<prop name="name">SimpleProbe</prop>
										<prop name="Active">1</prop>
										<prop name="EmissionWL">510</prop>
										<prop name="ExcitationWL">465</prop>
										<prop name="IntgrTime">250</prop>
										<prop name="MaxIntgrTime">2000</prop>
										<prop name="MeltFactor">1.2</prop>
										<prop name="QuantFactor">2</prop>
									</obj>
								</list>
								<prop name="name">SimpleProbe</prop>
								<prop name="Active">1</prop>
								<prop name="DefChannelNdx">0</prop>
								<prop name="DenominatorNdx">-1</prop>
								<prop name="ReadOnly">0</prop>
								<list name="EmissionWLAvail" count="6">
									<item>488</item>
									<item>510</item>
									<item>580</item>
									<item>610</item>
									<item>640</item>
									<item>660</item>
								</list>
								<list name="ExcitationWLAvail" count="5">
									<item>440</item>
									<item>465</item>
									<item>498</item>
									<item>533</item>
									<item>618</item>
								</list>
								<prop name="MeasuringMode">hmmDynamic</prop>
							</obj>
							<obj name="item" class="HTCDetectionFormat" version="1">
								<list name="emlist" count="1">
									<obj name="item" class="HTCChannel" version="2">
										<prop name="name">FAM</prop>
										<prop name="Active">1</prop>
										<prop name="EmissionWL">510</prop>
										<prop name="ExcitationWL">465</prop>
										<prop name="IntgrTime">250</prop>
										<prop name="MaxIntgrTime">2000</prop>
										<prop name="MeltFactor">1</prop>
										<prop name="QuantFactor">10</prop>
									</obj>
								</list>
								<prop name="name">Mono Color Hydrolysis Probe / UPL Probe</prop>
								<prop name="Active">1</prop>
								<prop name="DefChannelNdx">0</prop>
								<prop name="DenominatorNdx">-1</prop>
								<prop name="ReadOnly">0</prop>
								<list name="EmissionWLAvail" count="6">
									<item>488</item>
									<item>510</item>
									<item>580</item>
									<item>610</item>
									<item>640</item>
									<item>660</item>
								</list>
								<list name="ExcitationWLAvail" count="5">
									<item>440</item>
									<item>465</item>
									<item>498</item>
									<item>533</item>
									<item>618</item>
								</list>
								<prop name="MeasuringMode">hmmDynamic</prop>
							</obj>
							<obj name="item" class="HTCDetectionFormat" version="1">
								<list name="emlist" count="2">
									<obj name="item" class="HTCChannel" version="2">
										<prop name="name">FAM</prop>
										<prop name="Active">1</prop>
										<prop name="EmissionWL">510</prop>
										<prop name="ExcitationWL">465</prop>
										<prop name="IntgrTime">250</prop>
										<prop name="MaxIntgrTime">2000</prop>
										<prop name="MeltFactor">1</prop>
										<prop name="QuantFactor">10</prop>
									</obj>
									<obj name="item" class="HTCChannel" version="2">
										<prop name="name">VIC / HEX / Yellow555</prop>
										<prop name="Active">1</prop>
										<prop name="EmissionWL">580</prop>
										<prop name="ExcitationWL">533</prop>
										<prop name="IntgrTime">250</prop>
										<prop name="MaxIntgrTime">2000</prop>
										<prop name="MeltFactor">1</prop>
										<prop name="QuantFactor">10</prop>
									</obj>
								</list>
								<prop name="name">Dual Color Hydrolysis Probe / UPL Probe</prop>
								<prop name="Active">1</prop>
								<prop name="DefChannelNdx">0</prop>
								<prop name="DenominatorNdx">-1</prop>
								<prop name="ReadOnly">0</prop>
								<list name="EmissionWLAvail" count="6">
									<item>488</item>
									<item>510</item>
									<item>580</item>
									<item>610</item>
									<item>640</item>
									<item>660</item>
								</list>
								<list name="ExcitationWLAvail" count="5">
									<item>440</item>
									<item>465</item>
									<item>498</item>
									<item>533</item>
									<item>618</item>
								</list>
								<prop name="MeasuringMode">hmmDynamic</prop>
							</obj>
							<obj name="item" class="HTCDetectionFormat" version="1">
								<list name="emlist" count="3">
									<obj name="item" class="HTCChannel" version="2">
										<prop name="name">FAM</prop>
										<prop name="Active">1</prop>
										<prop name="EmissionWL">510</prop>
										<prop name="ExcitationWL">465</prop>
										<prop name="IntgrTime">250</prop>
										<prop name="MaxIntgrTime">2000</prop>
										<prop name="MeltFactor">1</prop>
										<prop name="QuantFactor">10</prop>
									</obj>
									<obj name="item" class="HTCChannel" version="2">
										<prop name="name">VIC / HEX / Yellow555</prop>
										<prop name="Active">1</prop>
										<prop name="EmissionWL">580</prop>
										<prop name="ExcitationWL">533</prop>
										<prop name="IntgrTime">250</prop>
										<prop name="MaxIntgrTime">2000</prop>
										<prop name="MeltFactor">1</prop>
										<prop name="QuantFactor">10</prop>
									</obj>
									<obj name="item" class="HTCChannel" version="2">
										<prop name="name">Cy 5 / Cy 5.5</prop>
										<prop name="Active">1</prop>
										<prop name="EmissionWL">660</prop>
										<prop name="ExcitationWL">618</prop>
										<prop name="IntgrTime">250</prop>
										<prop name="MaxIntgrTime">2000</prop>
										<prop name="MeltFactor">1</prop>
										<prop name="QuantFactor">10</prop>
									</obj>
								</list>
								<prop name="name">3 Color Hydrolysis Probe</prop>
								<prop name="Active">1</prop>
								<prop name="DefChannelNdx">0</prop>
								<prop name="DenominatorNdx">-1</prop>
								<prop name="ReadOnly">0</prop>
								<list name="EmissionWLAvail" count="6">
									<item>488</item>
									<item>510</item>
									<item>580</item>
									<item>610</item>
									<item>640</item>
									<item>660</item>
								</list>
								<list name="ExcitationWLAvail" count="5">
									<item>440</item>
									<item>465</item>
									<item>498</item>
									<item>533</item>
									<item>618</item>
								</list>
								<prop name="MeasuringMode">hmmDynamic</prop>
							</obj>
							<obj name="item" class="HTCDetectionFormat" version="1">
								<list name="emlist" count="4">
									<obj name="item" class="HTCChannel" version="2">
										<prop name="name">Cyan 500</prop>
										<prop name="Active">1</prop>
										<prop name="EmissionWL">488</prop>
										<prop name="ExcitationWL">440</prop>
										<prop name="IntgrTime">250</prop>
										<prop name="MaxIntgrTime">2000</prop>
										<prop name="MeltFactor">1</prop>
										<prop name="QuantFactor">10</prop>
									</obj>
									<obj name="item" class="HTCChannel" version="2">
										<prop name="name">FAM</prop>
										<prop name="Active">1</prop>
										<prop name="EmissionWL">580</prop>
										<prop name="ExcitationWL">498</prop>
										<prop name="IntgrTime">250</prop>
										<prop name="MaxIntgrTime">2000</prop>
										<prop name="MeltFactor">1</prop>
										<prop name="QuantFactor">10</prop>
									</obj>
									<obj name="item" class="HTCChannel" version="2">
										<prop name="name">Red 610</prop>
										<prop name="Active">1</prop>
										<prop name="EmissionWL">610</prop>
										<prop name="ExcitationWL">533</prop>
										<prop name="IntgrTime">250</prop>
										<prop name="MaxIntgrTime">2000</prop>
										<prop name="MeltFactor">1</prop>
										<prop name="QuantFactor">10</prop>
									</obj>
									<obj name="item" class="HTCChannel" version="2">
										<prop name="name">Cy 5 / Cy 5.5</prop>
										<prop name="Active">1</prop>
										<prop name="EmissionWL">660</prop>
										<prop name="ExcitationWL">618</prop>
										<prop name="IntgrTime">250</prop>
										<prop name="MaxIntgrTime">2000</prop>
										<prop name="MeltFactor">1</prop>
										<prop name="QuantFactor">10</prop>
									</obj>
								</list>
								<prop name="name">4 Color Hydrolysis Probe</prop>
								<prop name="Active">1</prop>
								<prop name="DefChannelNdx">0</prop>
								<prop name="DenominatorNdx">-1</prop>
								<prop name="ReadOnly">0</prop>
								<list name="EmissionWLAvail" count="6">
									<item>488</item>
									<item>510</item>
									<item>580</item>
									<item>610</item>
									<item>640</item>
									<item>660</item>
								</list>
								<list name="ExcitationWLAvail" count="5">
									<item>440</item>
									<item>465</item>
									<item>498</item>
									<item>533</item>
									<item>618</item>
								</list>
								<prop name="MeasuringMode">hmmDynamic</prop>
							</obj>
							<obj name="item" class="HTCDetectionFormat" version="1">
								<list name="emlist" count="1">
									<obj name="item" class="HTCChannel" version="2">
										<prop name="name">Red 640</prop>
										<prop name="Active">1</prop>
										<prop name="EmissionWL">640</prop>
										<prop name="ExcitationWL">498</prop>
										<prop name="IntgrTime">250</prop>
										<prop name="MaxIntgrTime">2000</prop>
										<prop name="MeltFactor">1.2</prop>
										<prop name="QuantFactor">5</prop>
									</obj>
								</list>
								<prop name="name">Mono Color HybProbe</prop>
								<prop name="Active">1</prop>
								<prop name="DefChannelNdx">0</prop>
								<prop name="DenominatorNdx">-1</prop>
								<prop name="ReadOnly">0</prop>
								<list name="EmissionWLAvail" count="6">
									<item>488</item>
									<item>510</item>
									<item>580</item>
									<item>610</item>
									<item>640</item>
									<item>660</item>
								</list>
								<list name="ExcitationWLAvail" count="5">
									<item>440</item>
									<item>465</item>
									<item>498</item>
									<item>533</item>
									<item>618</item>
								</list>
								<prop name="MeasuringMode">hmmDynamic</prop>
							</obj>
							<obj name="item" class="HTCDetectionFormat" version="1">
								<list name="emlist" count="4">
									<obj name="item" class="HTCChannel" version="2">
										<prop name="name">Fluos</prop>
										<prop name="Active">1</prop>
										<prop name="EmissionWL">510</prop>
										<prop name="ExcitationWL">465</prop>
										<prop name="IntgrTime">250</prop>
										<prop name="MaxIntgrTime">2000</prop>
										<prop name="MeltFactor">2</prop>
										<prop name="QuantFactor">1.5</prop>
									</obj>
									<obj name="item" class="HTCChannel" version="2">
										<prop name="name">Red 610</prop>
										<prop name="Active">1</prop>
										<prop name="EmissionWL">610</prop>
										<prop name="ExcitationWL">498</prop>
										<prop name="IntgrTime">250</prop>
										<prop name="MaxIntgrTime">2000</prop>
										<prop name="MeltFactor">1.2</prop>
										<prop name="QuantFactor">5</prop>
									</obj>
									<obj name="item" class="HTCChannel" version="2">
										<prop name="name">Red 640</prop>
										<prop name="Active">1</prop>
										<prop name="EmissionWL">640</prop>
										<prop name="ExcitationWL">498</prop>
										<prop name="IntgrTime">250</prop>
										<prop name="MaxIntgrTime">2000</prop>
										<prop name="MeltFactor">1.2</prop>
										<prop name="QuantFactor">5</prop>
									</obj>
									<obj name="item" class="HTCChannel" version="2">
										<prop name="name">Cy 5 / Cy 5.5</prop>
										<prop name="Active">1</prop>
										<prop name="EmissionWL">660</prop>
										<prop name="ExcitationWL">498</prop>
										<prop name="IntgrTime">250</prop>
										<prop name="MaxIntgrTime">2000</prop>
										<prop name="MeltFactor">1.2</prop>
										<prop name="QuantFactor">5</prop>
									</obj>
								</list>
								<prop name="name">Multi Color HybProbe</prop>
								<prop name="Active">1</prop>
								<prop name="DefChannelNdx">0</prop>
								<prop name="DenominatorNdx">-1</prop>
								<prop name="ReadOnly">0</prop>
								<list name="EmissionWLAvail" count="6">
									<item>488</item>
									<item>510</item>
									<item>580</item>
									<item>610</item>
									<item>640</item>
									<item>660</item>
								</list>
								<list name="ExcitationWLAvail" count="5">
									<item>440</item>
									<item>465</item>
									<item>498</item>
									<item>533</item>
									<item>618</item>
								</list>
								<prop name="MeasuringMode">hmmDynamic</prop>
							</obj>
							<obj name="item" class="HTCDetectionFormat" version="1">
								<list name="emlist" count="4">
									<obj name="item" class="HTCChannel" version="2">
										<prop name="name">465-510</prop>
										<prop name="Active">1</prop>
										<prop name="EmissionWL">510</prop>
										<prop name="ExcitationWL">465</prop>
										<prop name="IntgrTime">250</prop>
										<prop name="MaxIntgrTime">1000</prop>
										<prop name="MeltFactor">1</prop>
										<prop name="QuantFactor">1</prop>
									</obj>
									<obj name="item" class="HTCChannel" version="2">
										<prop name="name">533-580</prop>
										<prop name="Active">1</prop>
										<prop name="EmissionWL">580</prop>
										<prop name="ExcitationWL">533</prop>
										<prop name="IntgrTime">250</prop>
										<prop name="MaxIntgrTime">1000</prop>
										<prop name="MeltFactor">1</prop>
										<prop name="QuantFactor">1</prop>
									</obj>
									<obj name="item" class="HTCChannel" version="2">
										<prop name="name">533-610</prop>
										<prop name="Active">1</prop>
										<prop name="EmissionWL">610</prop>
										<prop name="ExcitationWL">533</prop>
										<prop name="IntgrTime">250</prop>
										<prop name="MaxIntgrTime">1000</prop>
										<prop name="MeltFactor">1</prop>
										<prop name="QuantFactor">1</prop>
									</obj>
									<obj name="item" class="HTCChannel" version="2">
										<prop name="name">618-660</prop>
										<prop name="Active">1</prop>
										<prop name="EmissionWL">660</prop>
										<prop name="ExcitationWL">618</prop>
										<prop name="IntgrTime">250</prop>
										<prop name="MaxIntgrTime">1000</prop>
										<prop name="MeltFactor">1</prop>
										<prop name="QuantFactor">1</prop>
									</obj>
								</list>
								<prop name="name">SCicchitano1</prop>
								<prop name="Active">1</prop>
								<prop name="DefChannelNdx">0</prop>
								<prop name="DenominatorNdx">-1</prop>
								<prop name="ReadOnly">0</prop>
								<list name="EmissionWLAvail" count="6">
									<item>488</item>
									<item>510</item>
									<item>580</item>
									<item>610</item>
									<item>640</item>
									<item>660</item>
								</list>
								<list name="ExcitationWLAvail" count="5">
									<item>440</item>
									<item>465</item>
									<item>498</item>
									<item>533</item>
									<item>618</item>
								</list>
								<prop name="MeasuringMode">hmmDynamic</prop>
							</obj>
							<obj name="item" class="HTCDetectionFormat" version="1">
								<list name="emlist" count="2">
									<obj name="item" class="HTCChannel" version="2">
										<prop name="name">465-510</prop>
										<prop name="Active">1</prop>
										<prop name="EmissionWL">510</prop>
										<prop name="ExcitationWL">465</prop>
										<prop name="IntgrTime">250</prop>
										<prop name="MaxIntgrTime">1000</prop>
										<prop name="MeltFactor">1</prop>
										<prop name="QuantFactor">1</prop>
									</obj>
									<obj name="item" class="HTCChannel" version="2">
										<prop name="name">498-580</prop>
										<prop name="Active">1</prop>
										<prop name="EmissionWL">580</prop>
										<prop name="ExcitationWL">498</prop>
										<prop name="IntgrTime">250</prop>
										<prop name="MaxIntgrTime">1000</prop>
										<prop name="MeltFactor">1</prop>
										<prop name="QuantFactor">1</prop>
									</obj>
								</list>
								<prop name="name">VIC and FAM</prop>
								<prop name="Active">1</prop>
								<prop name="DefChannelNdx">0</prop>
								<prop name="DenominatorNdx">-1</prop>
								<prop name="ReadOnly">0</prop>
								<list name="EmissionWLAvail" count="6">
									<item>488</item>
									<item>510</item>
									<item>580</item>
									<item>610</item>
									<item>640</item>
									<item>660</item>
								</list>
								<list name="ExcitationWLAvail" count="5">
									<item>440</item>
									<item>465</item>
									<item>498</item>
									<item>533</item>
									<item>618</item>
								</list>
								<prop name="MeasuringMode">hmmDynamic</prop>
							</obj>
							<obj name="item" class="HTCDetectionFormat" version="1">
								<list name="emlist" count="2">
									<obj name="item" class="HTCChannel" version="2">
										<prop name="name">465-510</prop>
										<prop name="Active">1</prop>
										<prop name="EmissionWL">510</prop>
										<prop name="ExcitationWL">465</prop>
										<prop name="IntgrTime">250</prop>
										<prop name="MaxIntgrTime">1000</prop>
										<prop name="MeltFactor">1</prop>
										<prop name="QuantFactor">1</prop>
									</obj>
									<obj name="item" class="HTCChannel" version="2">
										<prop name="name">533-580</prop>
										<prop name="Active">1</prop>
										<prop name="EmissionWL">580</prop>
										<prop name="ExcitationWL">533</prop>
										<prop name="IntgrTime">250</prop>
										<prop name="MaxIntgrTime">1000</prop>
										<prop name="MeltFactor">1</prop>
										<prop name="QuantFactor">1</prop>
									</obj>
								</list>
								<prop name="name">Borowsky</prop>
								<prop name="Active">1</prop>
								<prop name="DefChannelNdx">0</prop>
								<prop name="DenominatorNdx">-1</prop>
								<prop name="ReadOnly">0</prop>
								<list name="EmissionWLAvail" count="6">
									<item>488</item>
									<item>510</item>
									<item>580</item>
									<item>610</item>
									<item>640</item>
									<item>660</item>
								</list>
								<list name="ExcitationWLAvail" count="5">
									<item>440</item>
									<item>465</item>
									<item>498</item>
									<item>533</item>
									<item>618</item>
								</list>
								<prop name="MeasuringMode">hmmDynamic</prop>
							</obj>
							<obj name="item" class="HTCDetectionFormat" version="1">
								<list name="emlist" count="2">
									<obj name="item" class="HTCChannel" version="2">
										<prop name="name">533-580</prop>
										<prop name="Active">1</prop>
										<prop name="EmissionWL">580</prop>
										<prop name="ExcitationWL">533</prop>
										<prop name="IntgrTime">250</prop>
										<prop name="MaxIntgrTime">1000</prop>
										<prop name="MeltFactor">1</prop>
										<prop name="QuantFactor">1</prop>
									</obj>
									<obj name="item" class="HTCChannel" version="2">
										<prop name="name">465-510</prop>
										<prop name="Active">1</prop>
										<prop name="EmissionWL">510</prop>
										<prop name="ExcitationWL">465</prop>
										<prop name="IntgrTime">250</prop>
										<prop name="MaxIntgrTime">1000</prop>
										<prop name="MeltFactor">1</prop>
										<prop name="QuantFactor">1</prop>
									</obj>
								</list>
								<prop name="name">RLB</prop>
								<prop name="Active">1</prop>
								<prop name="DefChannelNdx">0</prop>
								<prop name="DenominatorNdx">-1</prop>
								<prop name="ReadOnly">0</prop>
								<list name="EmissionWLAvail" count="6">
									<item>488</item>
									<item>510</item>
									<item>580</item>
									<item>610</item>
									<item>640</item>
									<item>660</item>
								</list>
								<list name="ExcitationWLAvail" count="5">
									<item>440</item>
									<item>465</item>
									<item>498</item>
									<item>533</item>
									<item>618</item>
								</list>
								<prop name="MeasuringMode">hmmDynamic</prop>
							</obj>
							<obj name="item" class="HTCDetectionFormat" version="1">
								<list name="emlist" count="0">
								</list>
								<prop name="name">New Format 1</prop>
								<prop name="Active">1</prop>
								<prop name="DefChannelNdx">-1</prop>
								<prop name="DenominatorNdx">-1</prop>
								<prop name="ReadOnly">0</prop>
								<list name="EmissionWLAvail" count="6">
									<item>488</item>
									<item>510</item>
									<item>580</item>
									<item>610</item>
									<item>640</item>
									<item>660</item>
								</list>
								<list name="ExcitationWLAvail" count="5">
									<item>440</item>
									<item>465</item>
									<item>498</item>
									<item>533</item>
									<item>618</item>
								</list>
								<prop name="MeasuringMode">hmmDynamic</prop>
							</obj>
							<obj name="item" class="HTCDetectionFormat" version="1">
								<list name="emlist" count="4">
									<obj name="item" class="HTCChannel" version="2">
										<prop name="name">618-660</prop>
										<prop name="Active">1</prop>
										<prop name="EmissionWL">660</prop>
										<prop name="ExcitationWL">618</prop>
										<prop name="IntgrTime">250</prop>
										<prop name="MaxIntgrTime">1000</prop>
										<prop name="MeltFactor">1</prop>
										<prop name="QuantFactor">1</prop>
									</obj>
									<obj name="item" class="HTCChannel" version="2">
										<prop name="name">498-580</prop>
										<prop name="Active">1</prop>
										<prop name="EmissionWL">580</prop>
										<prop name="ExcitationWL">498</prop>
										<prop name="IntgrTime">250</prop>
										<prop name="MaxIntgrTime">1000</prop>
										<prop name="MeltFactor">1</prop>
										<prop name="QuantFactor">1</prop>
									</obj>
									<obj name="item" class="HTCChannel" version="2">
										<prop name="name">533-580</prop>
										<prop name="Active">1</prop>
										<prop name="EmissionWL">580</prop>
										<prop name="ExcitationWL">533</prop>
										<prop name="IntgrTime">250</prop>
										<prop name="MaxIntgrTime">1000</prop>
										<prop name="MeltFactor">1</prop>
										<prop name="QuantFactor">1</prop>
									</obj>
									<obj name="item" class="HTCChannel" version="2">
										<prop name="name">465-510</prop>
										<prop name="Active">1</prop>
										<prop name="EmissionWL">510</prop>
										<prop name="ExcitationWL">465</prop>
										<prop name="IntgrTime">250</prop>
										<prop name="MaxIntgrTime">1000</prop>
										<prop name="MeltFactor">1</prop>
										<prop name="QuantFactor">1</prop>
									</obj>
								</list>
								<prop name="name">Borowsky_2</prop>
								<prop name="Active">1</prop>
								<prop name="DefChannelNdx">0</prop>
								<prop name="DenominatorNdx">-1</prop>
								<prop name="ReadOnly">0</prop>
								<list name="EmissionWLAvail" count="6">
									<item>488</item>
									<item>510</item>
									<item>580</item>
									<item>610</item>
									<item>640</item>
									<item>660</item>
								</list>
								<list name="ExcitationWLAvail" count="5">
									<item>440</item>
									<item>465</item>
									<item>498</item>
									<item>533</item>
									<item>618</item>
								</list>
								<prop name="MeasuringMode">hmmDynamic</prop>
							</obj>
						</list>
						<prop name="DefFormatName">Borowsky_2</prop>
					</obj>
					<list name="AcquisitionModes" count="4">
						<item>None</item>
						<item>Single</item>
						<item>Continuous</item>
						<item>Step</item>
					</list>
					<prop name="SeekTemp">30</prop>
					<prop name="SampleVolume">10</prop>
					<prop name="PlateID">06148371</prop>
				</obj>
			</obj>
			<prop name="CompletedProgramNo">3</prop>
			<prop name="StopPoint">3</prop>
			<prop name="CarouselConstMoved">0</prop>
		</obj>
		<obj name="AnlsAndSampleInfo" class="AnlsAndSampleInfo" version="1">
			<obj name="AnlsPropTypes" class="PropertyTypeList" version="1">
				<list name="emlist" count="3">
					<obj name="item" class="SamplePropType" version="1">
						<prop name="name">Units</prop>
						<prop name="PropClass">QuantUnitsProp</prop>
						<prop name="IsChannelProperty">0</prop>
						<prop name="SelectorOrder">0</prop>
						<prop name="ShowInSelector">0</prop>
						<prop name="ShowInTable">0</prop>
						<prop name="TableOrder">0</prop>
					</obj>
					<obj name="item" class="SamplePropType" version="1">
						<prop name="name">ExtRef</prop>
						<prop name="PropClass">RQExtRefProp</prop>
						<prop name="IsChannelProperty">0</prop>
						<prop name="SelectorOrder">0</prop>
						<prop name="ShowInSelector">0</prop>
						<prop name="ShowInTable">0</prop>
						<prop name="TableOrder">0</prop>
					</obj>
					<obj name="item" class="SamplePropType" version="1">
						<prop name="name">Endpt External Experiment</prop>
						<prop name="PropClass">EndptGenoExtExp</prop>
						<prop name="IsChannelProperty">0</prop>
						<prop name="SelectorOrder">0</prop>
						<prop name="ShowInSelector">0</prop>
						<prop name="ShowInTable">0</prop>
						<prop name="TableOrder">0</prop>
					</obj>
				</list>
			</obj>
			<obj name="SamplePropTypes" class="PropertyTypeList" version="1">
				<list name="emlist" count="26">
					<obj name="item" class="SamplePosPropType" version="1">
						<prop name="name">Position</prop>
						<prop name="PropClass">GenSampleEditPosition</prop>
						<prop name="AnalysisClass">General</prop>
						<prop name="IsChannelProperty">0</prop>
						<prop name="SelectorOrder">0</prop>
						<prop name="ShowInSelector">0</prop>
						<prop name="ShowInTable">1</prop>
						<prop name="TableOrder">0</prop>
					</obj>
					<obj name="item" class="SamplePropType" version="1">
						<prop name="name">Color</prop>
						<prop name="PropClass">SamplePrefColor</prop>
						<prop name="AnalysisClass">General</prop>
						<prop name="IsChannelProperty">0</prop>
						<prop name="SelectorOrder">1</prop>
						<prop name="ShowInSelector">0</prop>
						<prop name="ShowInTable">1</prop>
						<prop name="TableOrder">1</prop>
					</obj>
					<obj name="item" class="SamplePropType" version="1">
						<prop name="name">Replicate of</prop>
						<prop name="PropClass">GenSampleEditReplicate</prop>
						<prop name="AnalysisClass">General</prop>
						<prop name="IsChannelProperty">0</prop>
						<prop name="SelectorOrder">2</prop>
						<prop name="ShowInSelector">0</prop>
						<prop name="ShowInTable">1</prop>
						<prop name="TableOrder">2</prop>
					</obj>
					<obj name="item" class="SamplePropType" version="1">
						<prop name="name">Sample Name</prop>
						<prop name="PropClass">GenSampleEditName</prop>
						<prop name="AnalysisClass">General</prop>
						<prop name="IsChannelProperty">0</prop>
						<prop name="SelectorOrder">3</prop>
						<prop name="ShowInSelector">1</prop>
						<prop name="ShowInTable">1</prop>
						<prop name="TableOrder">3</prop>
					</obj>
					<obj name="item" class="SamplePropType" version="1">
						<prop name="name">Subsets</prop>
						<prop name="PropClass">GenSampleEditSubset</prop>
						<prop name="AnalysisClass">General</prop>
						<prop name="IsChannelProperty">0</prop>
						<prop name="SelectorOrder">4</prop>
						<prop name="ShowInSelector">0</prop>
						<prop name="ShowInTable">0</prop>
						<prop name="TableOrder">4</prop>
					</obj>
					<obj name="item" class="SamplePropType" version="1">
						<prop name="name">Notes</prop>
						<prop name="PropClass">GenSampleEditNotes</prop>
						<prop name="AnalysisClass">General</prop>
						<prop name="IsChannelProperty">0</prop>
						<prop name="SelectorOrder">5</prop>
						<prop name="ShowInSelector">0</prop>
						<prop name="ShowInTable">0</prop>
						<prop name="TableOrder">5</prop>
					</obj>
					<obj name="item" class="SamplePropType" version="1">
						<prop name="name">Sample ID</prop>
						<prop name="PropClass">HTCSampleID</prop>
						<prop name="AnalysisClass">General</prop>
						<prop name="IsChannelProperty">0</prop>
						<prop name="SelectorOrder">6</prop>
						<prop name="ShowInSelector">0</prop>
						<prop name="ShowInTable">0</prop>
						<prop name="TableOrder">6</prop>
					</obj>
					<obj name="item" class="SamplePropType" version="1">
						<prop name="name">Sample Prep Notes</prop>
						<prop name="PropClass">HTCSamplePrepNotes</prop>
						<prop name="AnalysisClass">General</prop>
						<prop name="IsChannelProperty">0</prop>
						<prop name="SelectorOrder">7</prop>
						<prop name="ShowInSelector">0</prop>
						<prop name="ShowInTable">0</prop>
						<prop name="TableOrder">7</prop>
					</obj>
					<obj name="item" class="SamplePrefWidthType" version="1">
						<prop name="name">Width</prop>
						<prop name="PropClass">SamplePrefWidth</prop>
						<prop name="AnalysisClass">Sample preferences</prop>
						<prop name="IsChannelProperty">0</prop>
						<prop name="SelectorOrder">8</prop>
						<prop name="ShowInSelector">0</prop>
						<prop name="ShowInTable">0</prop>
						<prop name="TableOrder">8</prop>
					</obj>
					<obj name="item" class="SamplePrefLineStyleType" version="1">
						<prop name="name">Line Style</prop>
						<prop name="PropClass">SamplePrefLineStyle</prop>
						<prop name="AnalysisClass">Sample preferences</prop>
						<prop name="IsChannelProperty">0</prop>
						<prop name="SelectorOrder">9</prop>
						<prop name="ShowInSelector">0</prop>
						<prop name="ShowInTable">0</prop>
						<prop name="TableOrder">9</prop>
					</obj>
					<obj name="item" class="SamplePrefPointStyleType" version="1">
						<prop name="name">Point Style</prop>
						<prop name="PropClass">SamplePrefPointStyle</prop>
						<prop name="AnalysisClass">Sample preferences</prop>
						<prop name="IsChannelProperty">0</prop>
						<prop name="SelectorOrder">10</prop>
						<prop name="ShowInSelector">0</prop>
						<prop name="ShowInTable">0</prop>
						<prop name="TableOrder">10</prop>
					</obj>
					<obj name="item" class="SamplePropType" version="1">
						<prop name="name">Dominant Channel</prop>
						<prop name="PropClass">DominantChannelProp</prop>
						<prop name="AnalysisClass">Color Compensation Analysis</prop>
						<prop name="IsChannelProperty">0</prop>
						<prop name="SelectorOrder">11</prop>
						<prop name="ShowInSelector">0</prop>
						<prop name="ShowInTable">0</prop>
						<prop name="TableOrder">11</prop>
					</obj>
					<obj name="item" class="EndPtSampleTypePropertyType" version="1">
						<prop name="name">EndPt Sample Type</prop>
						<prop name="PropClass">GroupingSample</prop>
						<prop name="AnalysisClass">EndPtGenotyping</prop>
						<prop name="IsChannelProperty">0</prop>
						<prop name="SelectorOrder">12</prop>
						<prop name="ShowInSelector">0</prop>
						<prop name="ShowInTable">0</prop>
						<prop name="TableOrder">12</prop>
					</obj>
					<obj name="item" class="SamplePropType" version="1">
						<prop name="name">EndPt Genotype</prop>
						<prop name="PropClass">Genotype</prop>
						<prop name="AnalysisClass">EndPtGenotyping</prop>
						<prop name="IsChannelProperty">0</prop>
						<prop name="SelectorOrder">13</prop>
						<prop name="ShowInSelector">0</prop>
						<prop name="ShowInTable">0</prop>
						<prop name="TableOrder">13</prop>
					</obj>
					<obj name="item" class="SamplePropType" version="1">
						<prop name="name">Target Name</prop>
						<prop name="PropClass">TargetName</prop>
						<prop name="AnalysisClass">General</prop>
						<prop name="IsChannelProperty">1</prop>
						<prop name="SelectorOrder">14</prop>
						<prop name="ShowInSelector">0</prop>
						<prop name="ShowInTable">0</prop>
						<prop name="TableOrder">14</prop>
					</obj>
					<obj name="item" class="QuantSampleTypePropertyType" version="1">
						<prop name="name">Quantification Sample Type</prop>
						<prop name="PropClass">QuantSampleTypeProperty</prop>
						<prop name="AnalysisClass">Quantification Analysis</prop>
						<prop name="IsChannelProperty">1</prop>
						<prop name="SelectorOrder">15</prop>
						<prop name="ShowInSelector">0</prop>
						<prop name="ShowInTable">0</prop>
						<prop name="TableOrder">15</prop>
					</obj>
					<obj name="item" class="SamplePropType" version="1">
						<prop name="name">Concentration</prop>
						<prop name="PropClass">QuantConcProperty</prop>
						<prop name="AnalysisClass">Quantification Analysis</prop>
						<prop name="IsChannelProperty">1</prop>
						<prop name="SelectorOrder">16</prop>
						<prop name="ShowInSelector">0</prop>
						<prop name="ShowInTable">0</prop>
						<prop name="TableOrder">16</prop>
					</obj>
					<obj name="item" class="QuantCpType" version="1">
						<prop name="name">Cp Low</prop>
						<prop name="PropClass">QuantCpLowProp</prop>
						<prop name="AnalysisClass">Quantification Analysis</prop>
						<prop name="IsChannelProperty">1</prop>
						<prop name="SelectorOrder">17</prop>
						<prop name="ShowInSelector">0</prop>
						<prop name="ShowInTable">0</prop>
						<prop name="TableOrder">17</prop>
					</obj>
					<obj name="item" class="QuantCpType" version="1">
						<prop name="name">Cp High</prop>
						<prop name="PropClass">QuantCpHighProp</prop>
						<prop name="AnalysisClass">Quantification Analysis</prop>
						<prop name="IsChannelProperty">1</prop>
						<prop name="SelectorOrder">18</prop>
						<prop name="ShowInSelector">0</prop>
						<prop name="ShowInTable">0</prop>
						<prop name="TableOrder">18</prop>
					</obj>
					<obj name="item" class="GroupSampleTypePropertyType" version="1">
						<prop name="name">Melt Geno Sample Type</prop>
						<prop name="PropClass">GroupChannelTypeProp</prop>
						<prop name="AnalysisClass">Melt Geno</prop>
						<prop name="IsChannelProperty">1</prop>
						<prop name="SelectorOrder">19</prop>
						<prop name="ShowInSelector">0</prop>
						<prop name="ShowInTable">0</prop>
						<prop name="TableOrder">19</prop>
					</obj>
					<obj name="item" class="SamplePropType" version="1">
						<prop name="name">Melt Geno Genotype</prop>
						<prop name="PropClass">ChannelGenotype</prop>
						<prop name="AnalysisClass">Melt Geno</prop>
						<prop name="IsChannelProperty">1</prop>
						<prop name="SelectorOrder">20</prop>
						<prop name="ShowInSelector">0</prop>
						<prop name="ShowInTable">0</prop>
						<prop name="TableOrder">20</prop>
					</obj>
					<obj name="item" class="RQTargetPropertyType" version="1">
						<prop name="name">Target Type</prop>
						<prop name="PropClass">RQTargetProperty</prop>
						<prop name="AnalysisClass">Relative Quantification</prop>
						<prop name="IsChannelProperty">1</prop>
						<prop name="SelectorOrder">21</prop>
						<prop name="ShowInSelector">0</prop>
						<prop name="ShowInTable">0</prop>
						<prop name="TableOrder">21</prop>
					</obj>
					<obj name="item" class="RQSampleTargetPropertyType" version="1">
						<prop name="name">Combined Sample and Target Type</prop>
						<prop name="PropClass">RQSampleTargetProperty</prop>
						<prop name="AnalysisClass">Relative Quantification</prop>
						<prop name="IsChannelProperty">1</prop>
						<prop name="SelectorOrder">22</prop>
						<prop name="ShowInSelector">0</prop>
						<prop name="ShowInTable">0</prop>
						<prop name="TableOrder">22</prop>
					</obj>
					<obj name="item" class="SamplePropType" version="1">
						<prop name="name">Efficiency</prop>
						<prop name="PropClass">RQEffProp</prop>
						<prop name="AnalysisClass">Relative Quantification</prop>
						<prop name="IsChannelProperty">1</prop>
						<prop name="SelectorOrder">23</prop>
						<prop name="ShowInSelector">0</prop>
						<prop name="ShowInTable">0</prop>
						<prop name="TableOrder">23</prop>
					</obj>
					<obj name="item" class="GroupSampleTypePropertyTypeNoPos" version="1">
						<prop name="name">Scanning Sample Type</prop>
						<prop name="PropClass">GroupChannelTypeProp</prop>
						<prop name="AnalysisClass">Scanning</prop>
						<prop name="IsChannelProperty">1</prop>
						<prop name="SelectorOrder">24</prop>
						<prop name="ShowInSelector">0</prop>
						<prop name="ShowInTable">0</prop>
						<prop name="TableOrder">24</prop>
					</obj>
					<obj name="item" class="SamplePropType" version="1">
						<prop name="name">Scanning Genotype</prop>
						<prop name="PropClass">ChannelGenotype</prop>
						<prop name="AnalysisClass">Scanning</prop>
						<prop name="IsChannelProperty">1</prop>
						<prop name="SelectorOrder">25</prop>
						<prop name="ShowInSelector">0</prop>
						<prop name="ShowInTable">0</prop>
						<prop name="TableOrder">25</prop>
					</obj>
				</list>
			</obj>
			<obj name="SelectedChannels" class="TEMIntegerSet" version="1">
				<list name="Items" count="4">
					<prop name="Item">0</prop>
					<prop name="Item">1</prop>
					<prop name="Item">2</prop>
					<prop name="Item">3</prop>
				</list>
			</obj>
			<obj name="AnalysisProperties" class="ExpPropList" version="1">
				<list name="emlist" count="3">
					<obj name="PropertyObject" class="EndptGenoExtExp" version="3">
						<prop name="PropertyTypeName">Endpt External Experiment</prop>
					</obj>
					<obj name="PropertyObject" class="RQExtRefProp" version="3">
						<prop name="PropertyTypeName">ExtRef</prop>
						<prop name="RefExpProg">-1</prop>
					</obj>
					<obj name="PropertyObject" class="QuantUnitsProp" version="3">
						<prop name="PropertyTypeName">Units</prop>
					</obj>
				</list>
			</obj>
			<obj name="SampleInfoList" class="SamplePropInfoList" version="1">
				<list name="emlist" count="96">
					<obj name="item" class="SamplePropInfo" version="1">
						<obj name="ChannelProperties" class="ChanPropList" version="2">
							<obj name="ChannelProperties" class="EMList" version="1">
								<list name="emlist" count="4">
									<obj name="item" class="PropertyList" version="1">
										<list name="emlist" count="12">
											<obj name="PropertyObject" class="RQSampleTargetProperty" version="4">
												<prop name="PropertyTypeName">Combined Sample and Target Type</prop>
												<prop name="Position">0</prop>
												<prop name="IsDefault">0</prop>
												<obj name="ChannelProp" class="ChannelProperty" version="1">
													<prop name="ChannelIdx">0</prop>
												</obj>
											</obj>
											<obj name="PropertyObject" class="QuantConcProperty" version="4">
												<prop name="PropertyTypeName">Concentration</prop>
												<prop name="Position">0</prop>
												<prop name="IsDefault">1</prop>
												<prop name="Concentration">0</prop>
												<obj name="ChannelProp" class="ChannelProperty" version="1">
													<prop name="ChannelIdx">0</prop>
												</obj>
												<prop name="ReadOnly">1</prop>
											</obj>
											<obj name="PropertyObject" class="QuantCpHighProp" version="4">
												<prop name="PropertyTypeName">Cp High</prop>
												<prop name="Position">0</prop>
												<prop name="IsDefault">1</prop>
												<prop name="CpRangeHigh">0</prop>
												<obj name="ChannelProp" class="ChannelProperty" version="1">
													<prop name="ChannelIdx">0</prop>
												</obj>
												<prop name="ReadOnly">1</prop>
											</obj>
											<obj name="PropertyObject" class="QuantCpLowProp" version="4">
												<prop name="PropertyTypeName">Cp Low</prop>
												<prop name="Position">0</prop>
												<prop name="IsDefault">1</prop>
												<prop name="CpRangeLow">0</prop>
												<obj name="ChannelProp" class="ChannelProperty" version="1">
													<prop name="ChannelIdx">0</prop>
												</obj>
												<prop name="ReadOnly">1</prop>
											</obj>
											<obj name="PropertyObject" class="RQEffProp" version="4">
												<prop name="PropertyTypeName">Efficiency</prop>
												<prop name="Position">0</prop>
												<prop name="IsDefault">1</prop>
												<prop name="Efficiency">2</prop>
												<obj name="ChannelProp" class="ChannelProperty" version="1">
													<prop name="ChannelIdx">0</prop>
												</obj>
											</obj>
											<obj name="PropertyObject" class="ChannelGenotype" version="4">
												<prop name="PropertyTypeName">Melt Geno Genotype</prop>
												<prop name="Position">0</prop>
												<prop name="IsDefault">1</prop>
												<prop name="ReadOnly">1</prop>
												<obj name="ChannelProp" class="ChannelProperty" version="1">
													<prop name="ChannelIdx">0</prop>
												</obj>
											</obj>
											<obj name="PropertyObject" class="GroupChannelTypeProp" version="4">
												<prop name="PropertyTypeName">Melt Geno Sample Type</prop>
												<prop name="Position">0</prop>
												<prop name="IsDefault">0</prop>
												<prop name="GroupSampleType">mstUnknown</prop>
												<obj name="ChannelProp" class="ChannelProperty" version="1">
													<prop name="ChannelIdx">0</prop>
												</obj>
											</obj>
											<obj name="PropertyObject" class="QuantSampleTypeProperty" version="4">
												<prop name="PropertyTypeName">Quantification Sample Type</prop>
												<prop name="Position">0</prop>
												<prop name="IsDefault">0</prop>
												<prop name="SampleType">qsUnknown</prop>
												<obj name="ChannelProp" class="ChannelProperty" version="1">
													<prop name="ChannelIdx">0</prop>
												</obj>
											</obj>
											<obj name="PropertyObject" class="ChannelGenotype" version="4">
												<prop name="PropertyTypeName">Scanning Genotype</prop>
												<prop name="Position">0</prop>
												<prop name="IsDefault">1</prop>
												<prop name="ReadOnly">1</prop>
												<obj name="ChannelProp" class="ChannelProperty" version="1">
													<prop name="ChannelIdx">0</prop>
												</obj>
											</obj>
											<obj name="PropertyObject" class="GroupChannelTypeProp" version="4">
												<prop name="PropertyTypeName">Scanning Sample Type</prop>
												<prop name="Position">0</prop>
												<prop name="IsDefault">0</prop>
												<prop name="GroupSampleType">mstUnknown</prop>
												<obj name="ChannelProp" class="ChannelProperty" version="1">
													<prop name="ChannelIdx">0</prop>
												</obj>
											</obj>
											<obj name="PropertyObject" class="TargetName" version="4">
												<prop name="PropertyTypeName">Target Name</prop>
												<prop name="Position">0</prop>
												<prop name="IsDefault">1</prop>
												<obj name="ChannelProp" class="ChannelProperty" version="1">
													<prop name="ChannelIdx">0</prop>
												</obj>
											</obj>
											<obj name="PropertyObject" class="RQTargetProperty" version="4">
												<prop name="PropertyTypeName">Target Type</prop>
												<prop name="Position">0</prop>
												<prop name="IsDefault">0</prop>
												<prop name="TargetType">dtNone</prop>
												<obj name="ChannelProp" class="ChannelProperty" version="1">
													<prop name="ChannelIdx">0</prop>
												</obj>
											</obj>
										</list>
									</obj>
									<obj name="item" class="PropertyList" version="1">
										<list name="emlist" count="12">
											<obj name="PropertyObject" class="RQSampleTargetProperty" version="4">
												<prop name="PropertyTypeName">Combined Sample and Target Type</prop>
												<prop name="Position">0</prop>
												<prop name="IsDefault">0</prop>
												<obj name="ChannelProp" class="ChannelProperty" version="1">
													<prop name="ChannelIdx">1</prop>
												</obj>
											</obj>
											<obj name="PropertyObject" class="QuantConcProperty" version="4">
												<prop name="PropertyTypeName">Concentration</prop>
												<prop name="Position">0</prop>
												<prop name="IsDefault">1</prop>
												<prop name="Concentration">0</prop>
												<obj name="ChannelProp" class="ChannelProperty" version="1">
													<prop name="ChannelIdx">1</prop>
												</obj>
												<prop name="ReadOnly">1</prop>
											</obj>
											<obj name="PropertyObject" class="QuantCpHighProp" version="4">
												<prop name="PropertyTypeName">Cp High</prop>
												<prop name="Position">0</prop>
												<prop name="IsDefault">1</prop>
												<prop name="CpRangeHigh">0</prop>
												<obj name="ChannelProp" class="ChannelProperty" version="1">
													<prop name="ChannelIdx">1</prop>
												</obj>
												<prop name="ReadOnly">1</prop>
											</obj>
											<obj name="PropertyObject" class="QuantCpLowProp" version="4">
												<prop name="PropertyTypeName">Cp Low</prop>
												<prop name="Position">0</prop>
												<prop name="IsDefault">1</prop>
												<prop name="CpRangeLow">0</prop>
												<obj name="ChannelProp" class="ChannelProperty" version="1">
													<prop name="ChannelIdx">1</prop>
												</obj>
												<prop name="ReadOnly">1</prop>
											</obj>
											<obj name="PropertyObject" class="RQEffProp" version="4">
												<prop name="PropertyTypeName">Efficiency</prop>
												<prop name="Position">0</prop>
												<prop name="IsDefault">1</prop>
												<prop name="Efficiency">2</prop>
												<obj name="ChannelProp" class="ChannelProperty" version="1">
													<prop name="ChannelIdx">1</prop>
												</obj>
											</obj>
											<obj name="PropertyObject" class="ChannelGenotype" version="4">
												<prop name="PropertyTypeName">Melt Geno Genotype</prop>
												<prop name="Position">0</prop>
												<prop name="IsDefault">1</prop>
												<prop name="ReadOnly">1</prop>
												<obj name="ChannelProp" class="ChannelProperty" version="1">
													<prop name="ChannelIdx">1</prop>
												</obj>
											</obj>
											<obj name="PropertyObject" class="GroupChannelTypeProp" version="4">
												<prop name="PropertyTypeName">Melt Geno Sample Type</prop>
												<prop name="Position">0</prop>
												<prop name="IsDefault">0</prop>
												<prop name="GroupSampleType">mstUnknown</prop>
												<obj name="ChannelProp" class="ChannelProperty" version="1">
													<prop name="ChannelIdx">1</prop>
												</obj>
											</obj>
											<obj name="PropertyObject" class="QuantSampleTypeProperty" version="4">
												<prop name="PropertyTypeName">Quantification Sample Type</prop>
												<prop name="Position">0</prop>
												<prop name="IsDefault">0</prop>
												<prop name="SampleType">qsUnknown</prop>
												<obj name="ChannelProp" class="ChannelProperty" version="1">
													<prop name="ChannelIdx">1</prop>
												</obj>
											</obj>
											<obj name="PropertyObject" class="ChannelGenotype" version="4">
												<prop name="PropertyTypeName">Scanning Genotype</prop>
												<prop name="Position">0</prop>
												<prop name="IsDefault">1</prop>
												<prop name="ReadOnly">1</prop>
												<obj name="ChannelProp" class="ChannelProperty" version="1">
													<prop name="ChannelIdx">1</prop>
												</obj>
											</obj>
											<obj name="PropertyObject" class="GroupChannelTypeProp" version="4">
												<prop name="PropertyTypeName">Scanning Sample Type</prop>
												<prop name="Position">0</prop>
												<prop name="IsDefault">0</prop>
												<prop name="GroupSampleType">mstUnknown</prop>
												<obj name="ChannelProp" class="ChannelProperty" version="1">
													<prop name="ChannelIdx">1</prop>
												</obj>
											</obj>
											<obj name="PropertyObject" class="TargetName" version="4">
												<prop name="PropertyTypeName">Target Name</prop>
												<prop name="Position">0</prop>
												<prop name="IsDefault">1</prop>
												<obj name="ChannelProp" class="ChannelProperty" version="1">
													<prop name="ChannelIdx">1</prop>
												</obj>
											</obj>
											<obj name="PropertyObject" class="RQTargetProperty" version="4">
												<prop name="PropertyTypeName">Target Type</prop>
												<prop name="Position">0</prop>
												<prop name="IsDefault">0</prop>
												<prop name="TargetType">dtNone</prop>
												<obj name="ChannelProp" class="ChannelProperty" version="1">
													<prop name="ChannelIdx">1</prop>
												</obj>
											</obj>
										</list>
									</obj>
									<obj name="item" class="PropertyList" version="1">
										<list name="emlist" count="12">
											<obj name="PropertyObject" class="RQSampleTargetProperty" version="4">
												<prop name="PropertyTypeName">Combined Sample and Target Type</prop>
												<prop name="Position">0</prop>
												<prop name="IsDefault">0</prop>
												<obj name="ChannelProp" class="ChannelProperty" version="1">
													<prop name="ChannelIdx">2</prop>
												</obj>
											</obj>
											<obj name="PropertyObject" class="QuantConcProperty" version="4">
												<prop name="PropertyTypeName">Concentration</prop>
												<prop name="Position">0</prop>
												<prop name="IsDefault">1</prop>
												<prop name="Concentration">0</prop>
												<obj name="ChannelProp" class="ChannelProperty" version="1">
													<prop name="ChannelIdx">2</prop>
												</obj>
												<prop name="ReadOnly">1</prop>
											</obj>
											<obj name="PropertyObject" class="QuantCpHighProp" version="4">
												<prop name="PropertyTypeName">Cp High</prop>
												<prop name="Position">0</prop>
												<prop name="IsDefault">1</prop>
												<prop name="CpRangeHigh">0</prop>
												<obj name="ChannelProp" class="ChannelProperty" version="1">
													<prop name="ChannelIdx">2</prop>
												</obj>
												<prop name="ReadOnly">1</prop>
											</obj>
											<obj name="PropertyObject" class="QuantCpLowProp" version="4">
												<prop name="PropertyTypeName">Cp Low</prop>
												<prop name="Position">0</prop>
												<prop name="IsDefault">1</prop>
												<prop name="CpRangeLow">0</prop>
												<obj name="ChannelProp" class="ChannelProperty" version="1">
													<prop name="ChannelIdx">2</prop>
												</obj>
												<prop name="ReadOnly">1</prop>
											</obj>
											<obj name="PropertyObject" class="RQEffProp" version="4">
												<prop name="PropertyTypeName">Efficiency</prop>
												<prop name="Position">0</prop>
												<prop name="IsDefault">1</prop>
												<prop name="Efficiency">2</prop>
												<obj name="ChannelProp" class="ChannelProperty" version="1">
													<prop name="ChannelIdx">2</prop>
												</obj>
											</obj>
											<obj name="PropertyObject" class="ChannelGenotype" version="4">
												<prop name="PropertyTypeName">Melt Geno Genotype</prop>
												<prop name="Position">0</prop>
												<prop name="IsDefault">1</prop>
												<prop name="ReadOnly">1</prop>
												<obj name="ChannelProp" class="ChannelProperty" version="1">
													<prop name="ChannelIdx">2</prop>
												</obj>
											</obj>
											<obj name="PropertyObject" class="GroupChannelTypeProp" version="4">
												<prop name="PropertyTypeName">Melt Geno Sample Type</prop>
												<prop name="Position">0</prop>
												<prop name="IsDefault">0</prop>
												<prop name="GroupSampleType">mstUnknown</prop>
												<obj name="ChannelProp" class="ChannelProperty" version="1">
													<prop name="ChannelIdx">2</prop>
												</obj>
											</obj>
											<obj name="PropertyObject" class="QuantSampleTypeProperty" version="4">
												<prop name="PropertyTypeName">Quantification Sample Type</prop>
												<prop name="Position">0</prop>
												<prop name="IsDefault">0</prop>
												<prop name="SampleType">qsUnknown</prop>
												<obj name="ChannelProp" class="ChannelProperty" version="1">
													<prop name="ChannelIdx">2</prop>
												</obj>
											</obj>
											<obj name="PropertyObject" class="ChannelGenotype" version="4">
												<prop name="PropertyTypeName">Scanning Genotype</prop>
												<prop name="Position">0</prop>
												<prop name="IsDefault">1</prop>
												<prop name="ReadOnly">1</prop>
												<obj name="ChannelProp" class="ChannelProperty" version="1">
													<prop name="ChannelIdx">2</prop>
												</obj>
											</obj>
											<obj name="PropertyObject" class="GroupChannelTypeProp" version="4">
												<prop name="PropertyTypeName">Scanning Sample Type</prop>
												<prop name="Position">0</prop>
												<prop name="IsDefault">0</prop>
												<prop name="GroupSampleType">mstUnknown</prop>
												<obj name="ChannelProp" class="ChannelProperty" version="1">
													<prop name="ChannelIdx">2</prop>
												</obj>
											</obj>
											<obj name="PropertyObject" class="TargetName" version="4">
												<prop name="PropertyTypeName">Target Name</prop>
												<prop name="Position">0</prop>
												<prop name="IsDefault">1</prop>
												<obj name="ChannelProp" class="ChannelProperty" version="1">
													<prop name="ChannelIdx">2</prop>
												</obj>
											</obj>
											<obj name="PropertyObject" class="RQTargetProperty" version="4">
												<prop name="PropertyTypeName">Target Type</prop>
												<prop name="Position">0</prop>
												<prop name="IsDefault">0</prop>
												<prop name="TargetType">dtNone</prop>
												<obj name="ChannelProp" class="ChannelProperty" version="1">
													<prop name="ChannelIdx">2</prop>
												</obj>
											</obj>
										</list>
									</obj>
									<obj name="item" class="PropertyList" version="1">
										<list name="emlist" count="12">
											<obj name="PropertyObject" class="RQSampleTargetProperty" version="4">
												<prop name="PropertyTypeName">Combined Sample and Target Type</prop>
												<prop name="Position">0</prop>
												<prop name="IsDefault">0</prop>
												<obj name="ChannelProp" class="ChannelProperty" version="1">
													<prop name="ChannelIdx">3</prop>
												</obj>
											</obj>
											<obj name="PropertyObject" class="QuantConcProperty" version="4">
												<prop name="PropertyTypeName">Concentration</prop>
												<prop name="Position">0</prop>
												<prop name="IsDefault">1</prop>
												<prop name="Concentration">0</prop>
												<obj name="ChannelProp" class="ChannelProperty" version="1">
													<prop name="ChannelIdx">3</prop>
												</obj>
												<prop name="ReadOnly">1</prop>
											</obj>
											<obj name="PropertyObject" class="QuantCpHighProp" version="4">
												<prop name="PropertyTypeName">Cp High</prop>
												<prop name="Position">0</prop>
												<prop name="IsDefault">1</prop>
												<prop name="CpRangeHigh">0</prop>
												<obj name="ChannelProp" class="ChannelProperty" version="1">
													<prop name="ChannelIdx">3</prop>
												</obj>
												<prop name="ReadOnly">1</prop>
											</obj>
											<obj name="PropertyObject" class="QuantCpLowProp" version="4">
												<prop name="PropertyTypeName">Cp Low</prop>
												<prop name="Position">0</prop>
												<prop name="IsDefault">1</prop>
												<prop name="CpRangeLow">0</prop>
												<obj name="ChannelProp" class="ChannelProperty" version="1">
													<prop name="ChannelIdx">3</prop>
												</obj>
												<prop name="ReadOnly">1</prop>
											</obj>
											<obj name="PropertyObject" class="RQEffProp" version="4">
												<prop name="PropertyTypeName">Efficiency</prop>
												<prop name="Position">0</prop>
												<prop name="IsDefault">1</prop>
												<prop name="Efficiency">2</prop>
												<obj name="ChannelProp" class="ChannelProperty" version="1">
													<prop name="ChannelIdx">3</prop>
												</obj>
											</obj>
											<obj name="PropertyObject" class="ChannelGenotype" version="4">
												<prop name="PropertyTypeName">Melt Geno Genotype</prop>
												<prop name="Position">0</prop>
												<prop name="IsDefault">1</prop>
												<prop name="ReadOnly">1</prop>
												<obj name="ChannelProp" class="ChannelProperty" version="1">
													<prop name="ChannelIdx">3</prop>
												</obj>
											</obj>
											<obj name="PropertyObject" class="GroupChannelTypeProp" version="4">
												<prop name="PropertyTypeName">Melt Geno Sample Type</prop>
												<prop name="Position">0</prop>
												<prop name="IsDefault">0</prop>
												<prop name="GroupSampleType">mstUnknown</prop>
												<obj name="ChannelProp" class="ChannelProperty" version="1">
													<prop name="ChannelIdx">3</prop>
												</obj>
											</obj>
											<obj name="PropertyObject" class="QuantSampleTypeProperty" version="4">
												<prop name="PropertyTypeName">Quantification Sample Type</prop>
												<prop name="Position">0</prop>
												<prop name="IsDefault">0</prop>
												<prop name="SampleType">qsUnknown</prop>
												<obj name="ChannelProp" class="ChannelProperty" version="1">
													<prop name="ChannelIdx">3</prop>
												</obj>
											</obj>
											<obj name="PropertyObject" class="ChannelGenotype" version="4">
												<prop name="PropertyTypeName">Scanning Genotype</prop>
												<prop name="Position">0</prop>
												<prop name="IsDefault">1</prop>
												<prop name="ReadOnly">1</prop>
												<obj name="ChannelProp" class="ChannelProperty" version="1">
													<prop name="ChannelIdx">3</prop>
												</obj>
											</obj>
											<obj name="PropertyObject" class="GroupChannelTypeProp" version="4">
												<prop name="PropertyTypeName">Scanning Sample Type</prop>
												<prop name="Position">0</prop>
												<prop name="IsDefault">0</prop>
												<prop name="GroupSampleType">mstUnknown</prop>
												<obj name="ChannelProp" class="ChannelProperty" version="1">
													<prop name="ChannelIdx">3</prop>
												</obj>
											</obj>
											<obj name="PropertyObject" class="TargetName" version="4">
												<prop name="PropertyTypeName">Target Name</prop>
												<prop name="Position">0</prop>
												<prop name="IsDefault">1</prop>
												<obj name="ChannelProp" class="ChannelProperty" version="1">
													<prop name="ChannelIdx">3</prop>
												</obj>
											</obj>
											<obj name="PropertyObject" class="RQTargetProperty" version="4">
												<prop name="PropertyTypeName">Target Type</prop>
												<prop name="Position">0</prop>
												<prop name="IsDefault">0</prop>
												<prop name="TargetType">dtNone</prop>
												<obj name="ChannelProp" class="ChannelProperty" version="1">
													<prop name="ChannelIdx">3</prop>
												</obj>
											</obj>
										</list>
									</obj>
								</list>
							</obj>
						</obj>
						<prop name="ChannelPropertyCount">4</prop>
						<prop name="ContainerPosition">0</prop>
						<prop name="HasSampleProperties">1</prop>
						<obj name="SampleProperties" class="PropertyList" version="1">
							<list name="emlist" count="14">
								<obj name="PropertyObject" class="SamplePrefColor" version="4">
									<prop name="PropertyTypeName">Color</prop>
									<prop name="Position">0</prop>
									<prop name="IsDefault">0</prop>
									<prop name="Color">$00FF8000</prop>
								</obj>
								<obj name="PropertyObject" class="DominantChannelProp" version="4">
									<prop name="PropertyTypeName">Dominant Channel</prop>
									<prop name="Position">0</prop>
									<prop name="IsDefault">0</prop>
									<prop name="DominantChannel">0</prop>
								</obj>
								<obj name="PropertyObject" class="Genotype" version="4">
									<prop name="PropertyTypeName">EndPt Genotype</prop>
									<prop name="Position">0</prop>
									<prop name="IsDefault">1</prop>
									<prop name="ReadOnly">1</prop>
								</obj>
								<obj name="PropertyObject" class="GroupingSample" version="4">
									<prop name="PropertyTypeName">EndPt Sample Type</prop>
									<prop name="Position">0</prop>
									<prop name="IsDefault">0</prop>
									<prop name="GroupSampleType">mstUnknown</prop>
								</obj>
								<obj name="PropertyObject" class="SamplePrefLineStyle" version="4">
									<prop name="PropertyTypeName">Line Style</prop>
									<prop name="Position">0</prop>
									<prop name="IsDefault">0</prop>
									<prop name="LineStyle">psSolid</prop>
								</obj>
								<obj name="PropertyObject" class="GenSampleEditNotes" version="4">
									<prop name="PropertyTypeName">Notes</prop>
									<prop name="Position">0</prop>
									<prop name="IsDefault">1</prop>
								</obj>
								<obj name="PropertyObject" class="SamplePrefPointStyle" version="4">
									<prop name="PropertyTypeName">Point Style</prop>
									<prop name="Position">0</prop>
									<prop name="IsDefault">0</prop>
									<prop name="PointStyle">psNothing</prop>
								</obj>
								<obj name="PropertyObject" class="GenSampleEditPosition" version="4">
									<prop name="PropertyTypeName">Position</prop>
									<prop name="Position">0</prop>
									<prop name="IsDefault">1</prop>
								</obj>
								<obj name="PropertyObject" class="GenSampleEditReplicate" version="4">
									<prop name="PropertyTypeName">Replicate of</prop>
									<prop name="Position">0</prop>
									<prop name="IsDefault">1</prop>
									<prop name="ReplicateOf">-1</prop>
								</obj>
								<obj name="PropertyObject" class="HTCSampleID" version="4">
									<prop name="PropertyTypeName">Sample ID</prop>
									<prop name="Position">0</prop>
									<prop name="IsDefault">1</prop>
								</obj>
								<obj name="PropertyObject" class="GenSampleEditName" version="4">
									<prop name="PropertyTypeName">Sample Name</prop>
									<prop name="Position">0</prop>
									<prop name="IsDefault">1</prop>
									<prop name="name">Sample 1</prop>
								</obj>
								<obj name="PropertyObject" class="HTCSamplePrepNotes" version="4">
									<prop name="PropertyTypeName">Sample Prep Notes</prop>
									<prop name="Position">0</prop>
									<prop name="IsDefault">1</prop>
								</obj>
								<obj name="PropertyObject" class="GenSampleEditSubset" version="4">
									<prop name="PropertyTypeName">Subsets</prop>
									<prop name="Position">0</prop>
									<prop name="IsDefault">1</prop>
								</obj>
								<obj name="PropertyObject" class="SamplePrefWidth" version="5">
									<prop name="PropertyTypeName">Width</prop>
									<prop name="Position">0</prop>
									<prop name="IsDefault">1</prop>
									<prop name="Width">1</prop>
								</obj>
							</list>
						</obj>
					</obj>
					<obj name="item" class="SamplePropInfo" version="1">
						<obj name="ChannelProperties" class="ChanPropList" version="2">
							<obj name="ChannelProperties" class="EMList" version="1">
								<list name="emlist" count="4">
									<obj name="item" class="PropertyList" version="1">
										<list name="emlist" count="12">
											<obj name="PropertyObject" class="RQSampleTargetProperty" version="4">
												<prop name="PropertyTypeName">Combined Sample and Target Type</prop>
												<prop name="Position">1</prop>
												<prop name="IsDefault">0</prop>
												<obj name="ChannelProp" class="ChannelProperty" version="1">
													<prop name="ChannelIdx">0</prop>
												</obj>
											</obj>
											<obj name="PropertyObject" class="QuantConcProperty" version="4">
												<prop name="PropertyTypeName">Concentration</prop>
												<prop name="Position">1</prop>
												<prop name="IsDefault">1</prop>
												<prop name="Concentration">0</prop>
												<obj name="ChannelProp" class="ChannelProperty" version="1">
													<prop name="ChannelIdx">0</prop>
												</obj>
												<prop name="ReadOnly">1</prop>
											</obj>
											<obj name="PropertyObject" class="QuantCpHighProp" version="4">
												<prop name="PropertyTypeName">Cp High</prop>
												<prop name="Position">1</prop>
												<prop name="IsDefault">1</prop>
												<prop name="CpRangeHigh">0</prop>
												<obj name="ChannelProp" class="ChannelProperty" version="1">
													<prop name="ChannelIdx">0</prop>
												</obj>
												<prop name="ReadOnly">1</prop>
											</obj>
											<obj name="PropertyObject" class="QuantCpLowProp" version="4">
												<prop name="PropertyTypeName">Cp Low</prop>
												<prop name="Position">1</prop>
												<prop name="IsDefault">1</prop>
												<prop name="CpRangeLow">0</prop>
												<obj name="ChannelProp" class="ChannelProperty" version="1">
													<prop name="ChannelIdx">0</prop>
												</obj>
												<prop name="ReadOnly">1</prop>
											</obj>
											<obj name="PropertyObject" class="RQEffProp" version="4">
												<prop name="PropertyTypeName">Efficiency</prop>
												<prop name="Position">1</prop>
												<prop name="IsDefault">1</prop>
												<prop name="Efficiency">2</prop>
												<obj name="ChannelProp" class="ChannelProperty" version="1">
													<prop name="ChannelIdx">0</prop>
												</obj>
											</obj>
											<obj name="PropertyObject" class="ChannelGenotype" version="4">
												<prop name="PropertyTypeName">Melt Geno Genotype</prop>
												<prop name="Position">1</prop>
												<prop name="IsDefault">1</prop>
												<prop name="ReadOnly">1</prop>
												<obj name="ChannelProp" class="ChannelProperty" version="1">
													<prop name="ChannelIdx">0</prop>
												</obj>
											</obj>
											<obj name="PropertyObject" class="GroupChannelTypeProp" version="4">
												<prop name="PropertyTypeName">Melt Geno Sample Type</prop>
												<prop name="Position">1</prop>
												<prop name="IsDefault">0</prop>
												<prop name="GroupSampleType">mstUnknown</prop>
												<obj name="ChannelProp" class="ChannelProperty" version="1">
													<prop name="ChannelIdx">0</prop>
												</obj>
											</obj>
											<obj name="PropertyObject" class="QuantSampleTypeProperty" version="4">
												<prop name="PropertyTypeName">Quantification Sample Type</prop>
												<prop name="Position">1</prop>
												<prop name="IsDefault">0</prop>
												<prop name="SampleType">qsUnknown</prop>
												<obj name="ChannelProp" class="ChannelProperty" version="1">
													<prop name="ChannelIdx">0</prop>
												</obj>
											</obj>
											<obj name="PropertyObject" class="ChannelGenotype" version="4">
												<prop name="PropertyTypeName">Scanning Genotype</prop>
												<prop name="Position">1</prop>
												<prop name="IsDefault">1</prop>
												<prop name="ReadOnly">1</prop>
												<obj name="ChannelProp" class="ChannelProperty" version="1">
													<prop name="ChannelIdx">0</prop>
												</obj>
											</obj>
											<obj name="PropertyObject" class="GroupChannelTypeProp" version="4">
												<prop name="PropertyTypeName">Scanning Sample Type</prop>
												<prop name="Position">1</prop>
												<prop name="IsDefault">0</prop>
												<prop name="GroupSampleType">mstUnknown</prop>
												<obj name="ChannelProp" class="ChannelProperty" version="1">
													<prop name="ChannelIdx">0</prop>
												</obj>
											</obj>
											<obj name="PropertyObject" class="TargetName" version="4">
												<prop name="PropertyTypeName">Target Name</prop>
												<prop name="Position">1</prop>
												<prop name="IsDefault">1</prop>
												<obj name="ChannelProp" class="ChannelProperty" version="1">
													<prop name="ChannelIdx">0</prop>
												</obj>
											</obj>
											<obj name="PropertyObject" class="RQTargetProperty" version="4">
												<prop name="PropertyTypeName">Target Type</prop>
												<prop name="Position">1</prop>
												<prop name="IsDefault">0</prop>
												<prop name="TargetType">dtNone</prop>
												<obj name="ChannelProp" class="ChannelProperty" version="1">
													<prop name="ChannelIdx">0</prop>
												</obj>
											</obj>
										</list>
									</obj>
									<obj name="item" class="PropertyList" version="1">
										<list name="emlist" count="12">
											<obj name="PropertyObject" class="RQSampleTargetProperty" version="4">
												<prop name="PropertyTypeName">Combined Sample and Target Type</prop>
												<prop name="Position">1</prop>
												<prop name="IsDefault">0</prop>
												<obj name="ChannelProp" class="ChannelProperty" version="1">
													<prop name="ChannelIdx">1</prop>
												</obj>
											</obj>
											<obj name="PropertyObject" class="QuantConcProperty" version="4">
												<prop name="PropertyTypeName">Concentration</prop>
												<prop name="Position">1</prop>
												<prop name="IsDefault">1</prop>
												<prop name="Concentration">0</prop>
												<obj name="ChannelProp" class="ChannelProperty" version="1">
													<prop name="ChannelIdx">1</prop>
												</obj>
												<prop name="ReadOnly">1</prop>
											</obj>
											<obj name="PropertyObject" class="QuantCpHighProp" version="4">
												<prop name="PropertyTypeName">Cp High</prop>
												<prop name="Position">1</prop>
												<prop name="IsDefault">1</prop>
												<prop name="CpRangeHigh">0</prop>
												<obj name="ChannelProp" class="ChannelProperty" version="1">
													<prop name="ChannelIdx">1</prop>
												</obj>
												<prop name="ReadOnly">1</prop>
											</obj>
											<obj name="PropertyObject" class="QuantCpLowProp" version="4">
												<prop name="PropertyTypeName">Cp Low</prop>
												<prop name="Position">1</prop>
												<prop name="IsDefault">1</prop>
												<prop name="CpRangeLow">0</prop>
												<obj name="ChannelProp" class="ChannelProperty" version="1">
													<prop name="ChannelIdx">1</prop>
												</obj>
												<prop name="ReadOnly">1</prop>
											</obj>
											<obj name="PropertyObject" class="RQEffProp" version="4">
												<prop name="PropertyTypeName">Efficiency</prop>
												<prop name="Position">1</prop>
												<prop name="IsDefault">1</prop>
												<prop name="Efficiency">2</prop>
												<obj name="ChannelProp" class="ChannelProperty" version="1">
													<prop name="ChannelIdx">1</prop>
												</obj>
											</obj>
											<obj name="PropertyObject" class="ChannelGenotype" version="4">
												<prop name="PropertyTypeName">Melt Geno Genotype</prop>
												<prop name="Position">1</prop>
												<prop name="IsDefault">1</prop>
												<prop name="ReadOnly">1</prop>
												<obj name="ChannelProp" class="ChannelProperty" version="1">
													<prop name="ChannelIdx">1</prop>
												</obj>
											</obj>
											<obj name="PropertyObject" class="GroupChannelTypeProp" version="4">
												<prop name="PropertyTypeName">Melt Geno Sample Type</prop>
												<prop name="Position">1</prop>
												<prop name="IsDefault">0</prop>
												<prop name="GroupSampleType">mstUnknown</prop>
												<obj name="ChannelProp" class="ChannelProperty" version="1">
													<prop name="ChannelIdx">1</prop>
												</obj>
											</obj>
											<obj name="PropertyObject" class="QuantSampleTypeProperty" version="4">
												<prop name="PropertyTypeName">Quantification Sample Type</prop>
												<prop name="Position">1</prop>
												<prop name="IsDefault">0</prop>
												<prop name="SampleType">qsUnknown</prop>
												<obj name="ChannelProp" class="ChannelProperty" version="1">
													<prop name="ChannelIdx">1</prop>
												</obj>
											</obj>
											<obj name="PropertyObject" class="ChannelGenotype" version="4">
												<prop name="PropertyTypeName">Scanning Genotype</prop>
												<prop name="Position">1</prop>
												<prop name="IsDefault">1</prop>
												<prop name="ReadOnly">1</prop>
												<obj name="ChannelProp" class="ChannelProperty" version="1">
													<prop name="ChannelIdx">1</prop>
												</obj>
											</obj>
											<obj name="PropertyObject" class="GroupChannelTypeProp" version="4">
												<prop name="PropertyTypeName">Scanning Sample Type</prop>
												<prop name="Position">1</prop>
												<prop name="IsDefault">0</prop>
												<prop name="GroupSampleType">mstUnknown</prop>
												<obj name="ChannelProp" class="ChannelProperty" version="1">
													<prop name="ChannelIdx">1</prop>
												</obj>
											</obj>
											<obj name="PropertyObject" class="TargetName" version="4">
												<prop name="PropertyTypeName">Target Name</prop>
												<prop name="Position">1</prop>
												<prop name="IsDefault">1</prop>
												<obj name="ChannelProp" class="ChannelProperty" version="1">
													<prop name="ChannelIdx">1</prop>
												</obj>
											</obj>
											<obj name="PropertyObject" class="RQTargetProperty" version="4">
												<prop name="PropertyTypeName">Target Type</prop>
												<prop name="Position">1</prop>
												<prop name="IsDefault">0</prop>
												<prop name="TargetType">dtNone</prop>
												<obj name="ChannelProp" class="ChannelProperty" version="1">
													<prop name="ChannelIdx">1</prop>
												</obj>
											</obj>
										</list>
									</obj>
									<obj name="item" class="PropertyList" version="1">
										<list name="emlist" count="12">
											<obj name="PropertyObject" class="RQSampleTargetProperty" version="4">
												<prop name="PropertyTypeName">Combined Sample and Target Type</prop>
												<prop name="Position">1</prop>
												<prop name="IsDefault">0</prop>
												<obj name="ChannelProp" class="ChannelProperty" version="1">
													<prop name="ChannelIdx">2</prop>
												</obj>
											</obj>
											<obj name="PropertyObject" class="QuantConcProperty" version="4">
												<prop name="PropertyTypeName">Concentration</prop>
												<prop name="Position">1</prop>
												<prop name="IsDefault">1</prop>
												<prop name="Concentration">0</prop>
												<obj name="ChannelProp" class="ChannelProperty" version="1">
													<prop name="ChannelIdx">2</prop>
												</obj>
												<prop name="ReadOnly">1</prop>
											</obj>
											<obj name="PropertyObject" class="QuantCpHighProp" version="4">
												<prop name="PropertyTypeName">Cp High</prop>
												<prop name="Position">1</prop>
												<prop name="IsDefault">1</prop>
												<prop name="CpRangeHigh">0</prop>
												<obj name="ChannelProp" class="ChannelProperty" version="1">
													<prop name="ChannelIdx">2</prop>
												</obj>
												<prop name="ReadOnly">1</prop>
											</obj>
											<obj name="PropertyObject" class="QuantCpLowProp" version="4">
												<prop name="PropertyTypeName">Cp Low</prop>
												<prop name="Position">1</prop>
												<prop name="IsDefault">1</prop>
												<prop name="CpRangeLow">0</prop>
												<obj name="ChannelProp" class="ChannelProperty" version="1">
													<prop name="ChannelIdx">2</prop>
												</obj>
												<prop name="ReadOnly">1</prop>
											</obj>
											<obj name="PropertyObject" class="RQEffProp" version="4">
												<prop name="PropertyTypeName">Efficiency</prop>
												<prop name="Position">1</prop>
												<prop name="IsDefault">1</prop>
												<prop name="Efficiency">2</prop>
												<obj name="ChannelProp" class="ChannelProperty" version="1">
													<prop name="ChannelIdx">2</prop>
												</obj>
											</obj>
											<obj name="PropertyObject" class="ChannelGenotype" version="4">
												<prop name="PropertyTypeName">Melt Geno Genotype</prop>
												<prop name="Position">1</prop>
												<prop name="IsDefault">1</prop>
												<prop name="ReadOnly">1</prop>
												<obj name="ChannelProp" class="ChannelProperty" version="1">
													<prop name="ChannelIdx">2</prop>
												</obj>
											</obj>
											<obj name="PropertyObject" class="GroupChannelTypeProp" version="4">
												<prop name="PropertyTypeName">Melt Geno Sample Type</prop>
												<prop name="Position">1</prop>
												<prop name="IsDefault">0</prop>
												<prop name="GroupSampleType">mstUnknown</prop>
												<obj name="ChannelProp" class="ChannelProperty" version="1">
													<prop name="ChannelIdx">2</prop>
												</obj>
											</obj>
											<obj name="PropertyObject" class="QuantSampleTypeProperty" version="4">
												<prop name="PropertyTypeName">Quantification Sample Type</prop>
												<prop name="Position">1</prop>
												<prop name="IsDefault">0</prop>
												<prop name="SampleType">qsUnknown</prop>
												<obj name="ChannelProp" class="ChannelProperty" version="1">
													<prop name="ChannelIdx">2</prop>
												</obj>
											</obj>
											<obj name="PropertyObject" class="ChannelGenotype" version="4">
												<prop name="PropertyTypeName">Scanning Genotype</prop>
												<prop name="Position">1</prop>
												<prop name="IsDefault">1</prop>
												<prop name="ReadOnly">1</prop>
												<obj name="ChannelProp" class="ChannelProperty" version="1">
													<prop name="ChannelIdx">2</prop>
												</obj>
											</obj>
											<obj name="PropertyObject" class="GroupChannelTypeProp" version="4">
												<prop name="PropertyTypeName">Scanning Sample Type</prop>
												<prop name="Position">1</prop>
												<prop name="IsDefault">0</prop>
												<prop name="GroupSampleType">mstUnknown</prop>
												<obj name="ChannelProp" class="ChannelProperty" version="1">
													<prop name="ChannelIdx">2</prop>
												</obj>
											</obj>
											<obj name="PropertyObject" class="TargetName" version="4">
												<prop name="PropertyTypeName">Target Name</prop>
												<prop name="Position">1</prop>
												<prop name="IsDefault">1</prop>
												<obj name="ChannelProp" class="ChannelProperty" version="1">
													<prop name="ChannelIdx">2</prop>
												</obj>
											</obj>
											<obj name="PropertyObject" class="RQTargetProperty" version="4">
												<prop name="PropertyTypeName">Target Type</prop>
												<prop name="Position">1</prop>
												<prop name="IsDefault">0</prop>
												<prop name="TargetType">dtNone</prop>
												<obj name="ChannelProp" class="ChannelProperty" version="1">
													<prop name="ChannelIdx">2</prop>
												</obj>
											</obj>
										</list>
									</obj>
									<obj name="item" class="PropertyList" version="1">
										<list name="emlist" count="12">
											<obj name="PropertyObject" class="RQSampleTargetProperty" version="4">
												<prop name="PropertyTypeName">Combined Sample and Target Type</prop>
												<prop name="Position">1</prop>
												<prop name="IsDefault">0</prop>
												<obj name="ChannelProp" class="ChannelProperty" version="1">
													<prop name="ChannelIdx">3</prop>
												</obj>
											</obj>
											<obj name="PropertyObject" class="QuantConcProperty" version="4">
												<prop name="PropertyTypeName">Concentration</prop>
												<prop name="Position">1</prop>
												<prop name="IsDefault">1</prop>
												<prop name="Concentration">0</prop>
												<obj name="ChannelProp" class="ChannelProperty" version="1">
													<prop name="ChannelIdx">3</prop>
												</obj>
												<prop name="ReadOnly">1</prop>
											</obj>
											<obj name="PropertyObject" class="QuantCpHighProp" version="4">
												<prop name="PropertyTypeName">Cp High</prop>
												<prop name="Position">1</prop>
												<prop name="IsDefault">1</prop>
												<prop name="CpRangeHigh">0</prop>
												<obj name="ChannelProp" class="ChannelProperty" version="1">
													<prop name="ChannelIdx">3</prop>
												</obj>
												<prop name="ReadOnly">1</prop>
											</obj>
											<obj name="PropertyObject" class="QuantCpLowProp" version="4">
												<prop name="PropertyTypeName">Cp Low</prop>
												<prop name="Position">1</prop>
												<prop name="IsDefault">1</prop>
												<prop name="CpRangeLow">0</prop>
												<obj name="ChannelProp" class="ChannelProperty" version="1">
													<prop name="ChannelIdx">3</prop>
												</obj>
												<prop name="ReadOnly">1</prop>
											</obj>
											<obj name="PropertyObject" class="RQEffProp" version="4">
												<prop name="PropertyTypeName">Efficiency</prop>
												<prop name="Position">1</prop>
												<prop name="IsDefault">1</prop>
												<prop name="Efficiency">2</prop>
												<obj name="ChannelProp" class="ChannelProperty" version="1">
													<prop name="ChannelIdx">3</prop>
												</obj>
											</obj>
											<obj name="PropertyObject" class="ChannelGenotype" version="4">
												<prop name="PropertyTypeName">Melt Geno Genotype</prop>
												<prop name="Position">1</prop>
												<prop name="IsDefault">1</prop>
												<prop name="ReadOnly">1</prop>
												<obj name="ChannelProp" class="ChannelProperty" version="1">
													<prop name="ChannelIdx">3</prop>
												</obj>
											</obj>
											<obj name="PropertyObject" class="GroupChannelTypeProp" version="4">
												<prop name="PropertyTypeName">Melt Geno Sample Type</prop>
												<prop name="Position">1</prop>
												<prop name="IsDefault">0</prop>
												<prop name="GroupSampleType">mstUnknown</prop>
												<obj name="ChannelProp" class="ChannelProperty" version="1">
													<prop name="ChannelIdx">3</prop>
												</obj>
											</obj>
											<obj name="PropertyObject" class="QuantSampleTypeProperty" version="4">
												<prop name="PropertyTypeName">Quantification Sample Type</prop>
												<prop name="Position">1</prop>
												<prop name="IsDefault">0</prop>
												<prop name="SampleType">qsUnknown</prop>
												<obj name="ChannelProp" class="ChannelProperty" version="1">
													<prop name="ChannelIdx">3</prop>
												</obj>
											</obj>
											<obj name="PropertyObject" class="ChannelGenotype" version="4">
												<prop name="PropertyTypeName">Scanning Genotype</prop>
												<prop name="Position">1</prop>
												<prop name="IsDefault">1</prop>
												<prop name="ReadOnly">1</prop>
												<obj name="ChannelProp" class="ChannelProperty" version="1">
													<prop name="ChannelIdx">3</prop>
												</obj>
											</obj>
											<obj name="PropertyObject" class="GroupChannelTypeProp" version="4">
												<prop name="PropertyTypeName">Scanning Sample Type</prop>
												<prop name="Position">1</prop>
												<prop name="IsDefault">0</prop>
												<prop name="GroupSampleType">mstUnknown</prop>
												<obj name="ChannelProp" class="ChannelProperty" version="1">
													<prop name="ChannelIdx">3</prop>
												</obj>
											</obj>
											<obj name="PropertyObject" class="TargetName" version="4">
												<prop name="PropertyTypeName">Target Name</prop>
												<prop name="Position">1</prop>
												<prop name="IsDefault">1</prop>
												<obj name="ChannelProp" class="ChannelProperty" version="1">
													<prop name="ChannelIdx">3</prop>
												</obj>
											</obj>
											<obj name="PropertyObject" class="RQTargetProperty" version="4">
												<prop name="PropertyTypeName">Target Type</prop>
												<prop name="Position">1</prop>
												<prop name="IsDefault">0</prop>
												<prop name="TargetType">dtNone</prop>
												<obj name="ChannelProp" class="ChannelProperty" version="1">
													<prop name="ChannelIdx">3</prop>
												</obj>
											</obj>
										</list>
									</obj>
								</list>
							</obj>
						</obj>
						<prop name="ChannelPropertyCount">4</prop>
						<prop name="ContainerPosition">1</prop>
						<prop name="HasSampleProperties">1</prop>
						<obj name="SampleProperties" class="PropertyList" version="1">
							<list name="emlist" count="14">
								<obj name="PropertyObject" class="SamplePrefColor" version="4">
									<prop name="PropertyTypeName">Color</prop>
									<prop name="Position">1</prop>
									<prop name="IsDefault">0</prop>
									<prop name="Color">clRed</prop>
								</obj>
								<obj name="PropertyObject" class="DominantChannelProp" version="4">
									<prop name="PropertyTypeName">Dominant Channel</prop>
									<prop name="Position">1</prop>
									<prop name="IsDefault">0</prop>
									<prop name="DominantChannel">0</prop>
								</obj>
								<obj name="PropertyObject" class="Genotype" version="4">
									<prop name="PropertyTypeName">EndPt Genotype</prop>
									<prop name="Position">1</prop>
									<prop name="IsDefault">1</prop>
									<prop name="ReadOnly">1</prop>
								</obj>
								<obj name="PropertyObject" class="GroupingSample" version="4">
									<prop name="PropertyTypeName">EndPt Sample Type</prop>
									<prop name="Position">1</prop>
									<prop name="IsDefault">0</prop>
									<prop name="GroupSampleType">mstUnknown</prop>
								</obj>
								<obj name="PropertyObject" class="SamplePrefLineStyle" version="4">
									<prop name="PropertyTypeName">Line Style</prop>
									<prop name="Position">1</prop>
									<prop name="IsDefault">0</prop>
									<prop name="LineStyle">psSolid</prop>
								</obj>
								<obj name="PropertyObject" class="GenSampleEditNotes" version="4">
									<prop name="PropertyTypeName">Notes</prop>
									<prop name="Position">1</prop>
									<prop name="IsDefault">1</prop>
								</obj>
								<obj name="PropertyObject" class="SamplePrefPointStyle" version="4">
									<prop name="PropertyTypeName">Point Style</prop>
									<prop name="Position">1</prop>
									<prop name="IsDefault">0</prop>
									<prop name="PointStyle">psNothing</prop>
								</obj>
								<obj name="PropertyObject" class="GenSampleEditPosition" version="4">
									<prop name="PropertyTypeName">Position</prop>
									<prop name="Position">1</prop>
									<prop name="IsDefault">1</prop>
								</obj>
								<obj name="PropertyObject" class="GenSampleEditReplicate" version="4">
									<prop name="PropertyTypeName">Replicate of</prop>
									<prop name="Position">1</prop>
									<prop name="IsDefault">1</prop>
									<prop name="ReplicateOf">-1</prop>
								</obj>
								<obj name="PropertyObject" class="HTCSampleID" version="4">
									<prop name="PropertyTypeName">Sample ID</prop>
									<prop name="Position">1</prop>
									<prop name="IsDefault">1</prop>
								</obj>
								<obj name="PropertyObject" class="GenSampleEditName" version="4">
									<prop name="PropertyTypeName">Sample Name</prop>
									<prop name="Position">1</prop>
									<prop name="IsDefault">1</prop>
									<prop name="name">Sample 2</prop>
								</obj>
								<obj name="PropertyObject" class="HTCSamplePrepNotes" version="4">
									<prop name="PropertyTypeName">Sample Prep Notes</prop>
									<prop name="Position">1</prop>
									<prop name="IsDefault">1</prop>
								</obj>
								<obj name="PropertyObject" class="GenSampleEditSubset" version="4">
									<prop name="PropertyTypeName">Subsets</prop>
									<prop name="Position">1</prop>
									<prop name="IsDefault">1</prop>
								</obj>
								<obj name="PropertyObject" class="SamplePrefWidth" version="5">
									<prop name="PropertyTypeName">Width</prop>
									<prop name="Position">1</prop>
									<prop name="IsDefault">1</prop>
									<prop name="Width">1</prop>
								</obj>
							</list>
						</obj>
					</obj>
					<obj name="item" class="SamplePropInfo" version="1">
						<obj name="ChannelProperties" class="ChanPropList" version="2">
							<obj name="ChannelProperties" class="EMList" version="1">
								<list name="emlist" count="4">
									<obj name="item" class="PropertyList" version="1">
										<list name="emlist" count="12">
											<obj name="PropertyObject" class="RQSampleTargetProperty" version="4">
												<prop name="PropertyTypeName">Combined Sample and Target Type</prop>
												<prop name="Position">2</prop>
												<prop name="IsDefault">0</prop>
												<obj name="ChannelProp" class="ChannelProperty" version="1">
													<prop name="ChannelIdx">0</prop>
												</obj>
											</obj>
											<obj name="PropertyObject" class="QuantConcProperty" version="4">
												<prop name="PropertyTypeName">Concentration</prop>
												<prop name="Position">2</prop>
												<prop name="IsDefault">1</prop>
												<prop name="Concentration">0</prop>
												<obj name="ChannelProp" class="ChannelProperty" version="1">
													<prop name="ChannelIdx">0</prop>
												</obj>
												<prop name="ReadOnly">1</prop>
											</obj>
											<obj name="PropertyObject" class="QuantCpHighProp" version="4">
												<prop name="PropertyTypeName">Cp High</prop>
												<prop name="Position">2</prop>
												<prop name="IsDefault">1</prop>
												<prop name="CpRangeHigh">0</prop>
												<obj name="ChannelProp" class="ChannelProperty" version="1">
													<prop name="ChannelIdx">0</prop>
												</obj>
												<prop name="ReadOnly">1</prop>
											</obj>
											<obj name="PropertyObject" class="QuantCpLowProp" version="4">
												<prop name="PropertyTypeName">Cp Low</prop>
												<prop name="Position">2</prop>
												<prop name="IsDefault">1</prop>
												<prop name="CpRangeLow">0</prop>
												<obj name="ChannelProp" class="ChannelProperty" version="1">
													<prop name="ChannelIdx">0</prop>
												</obj>
												<prop name="ReadOnly">1</prop>
											</obj>
											<obj name="PropertyObject" class="RQEffProp" version="4">
												<prop name="PropertyTypeName">Efficiency</prop>
												<prop name="Position">2</prop>
												<prop name="IsDefault">1</prop>
												<prop name="Efficiency">2</prop>
												<obj name="ChannelProp" class="ChannelProperty" version="1">
													<prop name="ChannelIdx">0</prop>
												</obj>
											</obj>
											<obj name="PropertyObject" class="ChannelGenotype" version="4">
												<prop name="PropertyTypeName">Melt Geno Genotype</prop>
												<prop name="Position">2</prop>
												<prop name="IsDefault">1</prop>
												<prop name="ReadOnly">1</prop>
												<obj name="ChannelProp" class="ChannelProperty" version="1">
													<prop name="ChannelIdx">0</prop>
												</obj>
											</obj>
											<obj name="PropertyObject" class="GroupChannelTypeProp" version="4">
												<prop name="PropertyTypeName">Melt Geno Sample Type</prop>
												<prop name="Position">2</prop>
												<prop name="IsDefault">0</prop>
												<prop name="GroupSampleType">mstUnknown</prop>
												<obj name="ChannelProp" class="ChannelProperty" version="1">
													<prop name="ChannelIdx">0</prop>
												</obj>
											</obj>
											<obj name="PropertyObject" class="QuantSampleTypeProperty" version="4">
												<prop name="PropertyTypeName">Quantification Sample Type</prop>
												<prop name="Position">2</prop>
												<prop name="IsDefault">0</prop>
												<prop name="SampleType">qsUnknown</prop>
												<obj name="ChannelProp" class="ChannelProperty" version="1">
													<prop name="ChannelIdx">0</prop>
												</obj>
											</obj>
											<obj name="PropertyObject" class="ChannelGenotype" version="4">
												<prop name="PropertyTypeName">Scanning Genotype</prop>
												<prop name="Position">2</prop>
												<prop name="IsDefault">1</prop>
												<prop name="ReadOnly">1</prop>
												<obj name="ChannelProp" class="ChannelProperty" version="1">
													<prop name="ChannelIdx">0</prop>
												</obj>
											</obj>
											<obj name="PropertyObject" class="GroupChannelTypeProp" version="4">
												<prop name="PropertyTypeName">Scanning Sample Type</prop>
												<prop name="Position">2</prop>
												<prop name="IsDefault">0</prop>
												<prop name="GroupSampleType">mstUnknown</prop>
												<obj name="ChannelProp" class="ChannelProperty" version="1">
													<prop name="ChannelIdx">0</prop>
												</obj>
											</obj>
											<obj name="PropertyObject" class="TargetName" version="4">
												<prop name="PropertyTypeName">Target Name</prop>
												<prop name="Position">2</prop>
												<prop name="IsDefault">1</prop>
												<obj name="ChannelProp" class="ChannelProperty" version="1">
													<prop name="ChannelIdx">0</prop>
												</obj>
											</obj>
											<obj name="PropertyObject" class="RQTargetProperty" version="4">
												<prop name="PropertyTypeName">Target Type</prop>
												<prop name="Position">2</prop>
												<prop name="IsDefault">0</prop>
												<prop name="TargetType">dtNone</prop>
												<obj name="ChannelProp" class="ChannelProperty" version="1">
													<prop name="ChannelIdx">0</prop>
												</obj>
											</obj>
										</list>
									</obj>
									<obj name="item" class="PropertyList" version="1">
										<list name="emlist" count="12">
											<obj name="PropertyObject" class="RQSampleTargetProperty" version="4">
												<prop name="PropertyTypeName">Combined Sample and Target Type</prop>
												<prop name="Position">2</prop>
												<prop name="IsDefault">0</prop>
												<obj name="ChannelProp" class="ChannelProperty" version="1">
													<prop name="ChannelIdx">1</prop>
												</obj>
											</obj>
											<obj name="PropertyObject" class="QuantConcProperty" version="4">
												<prop name="PropertyTypeName">Concentration</prop>
												<prop name="Position">2</prop>
												<prop name="IsDefault">1</prop>
												<prop name="Concentration">0</prop>
												<obj name="ChannelProp" class="ChannelProperty" version="1">
													<prop name="ChannelIdx">1</prop>
												</obj>
												<prop name="ReadOnly">1</prop>
											</obj>
											<obj name="PropertyObject" class="QuantCpHighProp" version="4">
												<prop name="PropertyTypeName">Cp High</prop>
												<prop name="Position">2</prop>
												<prop name="IsDefault">1</prop>
												<prop name="CpRangeHigh">0</prop>
												<obj name="ChannelProp" class="ChannelProperty" version="1">
													<prop name="ChannelIdx">1</prop>
												</obj>
												<prop name="ReadOnly">1</prop>
											</obj>
											<obj name="PropertyObject" class="QuantCpLowProp" version="4">
												<prop name="PropertyTypeName">Cp Low</prop>
												<prop name="Position">2</prop>
												<prop name="IsDefault">1</prop>
												<prop name="CpRangeLow">0</prop>
												<obj name="ChannelProp" class="ChannelProperty" version="1">
													<prop name="ChannelIdx">1</prop>
												</obj>
												<prop name="ReadOnly">1</prop>
											</obj>
											<obj name="PropertyObject" class="RQEffProp" version="4">
												<prop name="PropertyTypeName">Efficiency</prop>
												<prop name="Position">2</prop>
												<prop name="IsDefault">1</prop>
												<prop name="Efficiency">2</prop>
												<obj name="ChannelProp" class="ChannelProperty" version="1">
													<prop name="ChannelIdx">1</prop>
												</obj>
											</obj>
											<obj name="PropertyObject" class="ChannelGenotype" version="4">
												<prop name="PropertyTypeName">Melt Geno Genotype</prop>
												<prop name="Position">2</prop>
												<prop name="IsDefault">1</prop>
												<prop name="ReadOnly">1</prop>
												<obj name="ChannelProp" class="ChannelProperty" version="1">
													<prop name="ChannelIdx">1</prop>
												</obj>
											</obj>
											<obj name="PropertyObject" class="GroupChannelTypeProp" version="4">
												<prop name="PropertyTypeName">Melt Geno Sample Type</prop>
												<prop name="Position">2</prop>
												<prop name="IsDefault">0</prop>
												<prop name="GroupSampleType">mstUnknown</prop>
												<obj name="ChannelProp" class="ChannelProperty" version="1">
													<prop name="ChannelIdx">1</prop>
												</obj>
											</obj>
											<obj name="PropertyObject" class="QuantSampleTypeProperty" version="4">
												<prop name="PropertyTypeName">Quantification Sample Type</prop>
												<prop name="Position">2</prop>
												<prop name="IsDefault">0</prop>
												<prop name="SampleType">qsUnknown</prop>
												<obj name="ChannelProp" class="ChannelProperty" version="1">
													<prop name="ChannelIdx">1</prop>
												</obj>
											</obj>
											<obj name="PropertyObject" class="ChannelGenotype" version="4">
												<prop name="PropertyTypeName">Scanning Genotype</prop>
												<prop name="Position">2</prop>
												<prop name="IsDefault">1</prop>
												<prop name="ReadOnly">1</prop>
												<obj name="ChannelProp" class="ChannelProperty" version="1">
													<prop name="ChannelIdx">1</prop>
												</obj>
											</obj>
											<obj name="PropertyObject" class="GroupChannelTypeProp" version="4">
												<prop name="PropertyTypeName">Scanning Sample Type</prop>
												<prop name="Position">2</prop>
												<prop name="IsDefault">0</prop>
												<prop name="GroupSampleType">mstUnknown</prop>
												<obj name="ChannelProp" class="ChannelProperty" version="1">
													<prop name="ChannelIdx">1</prop>
												</obj>
											</obj>
											<obj name="PropertyObject" class="TargetName" version="4">
												<prop name="PropertyTypeName">Target Name</prop>
												<prop name="Position">2</prop>
												<prop name="IsDefault">1</prop>
												<obj name="ChannelProp" class="ChannelProperty" version="1">
													<prop name="ChannelIdx">1</prop>
												</obj>
											</obj>
											<obj name="PropertyObject" class="RQTargetProperty" version="4">
												<prop name="PropertyTypeName">Target Type</prop>
												<prop name="Position">2</prop>
												<prop name="IsDefault">0</prop>
												<prop name="TargetType">dtNone</prop>
												<obj name="ChannelProp" class="ChannelProperty" version="1">
													<prop name="ChannelIdx">1</prop>
												</obj>
											</obj>
										</list>
									</obj>
									<obj name="item" class="PropertyList" version="1">
										<list name="emlist" count="12">
											<obj name="PropertyObject" class="RQSampleTargetProperty" version="4">
												<prop name="PropertyTypeName">Combined Sample and Target Type</prop>
												<prop name="Position">2</prop>
												<prop name="IsDefault">0</prop>
												<obj name="ChannelProp" class="ChannelProperty" version="1">
													<prop name="ChannelIdx">2</prop>
												</obj>
											</obj>
											<obj name="PropertyObject" class="QuantConcProperty" version="4">
												<prop name="PropertyTypeName">Concentration</prop>
												<prop name="Position">2</prop>
												<prop name="IsDefault">1</prop>
												<prop name="Concentration">0</prop>
												<obj name="ChannelProp" class="ChannelProperty" version="1">
													<prop name="ChannelIdx">2</prop>
												</obj>
												<prop name="ReadOnly">1</prop>
											</obj>
											<obj name="PropertyObject" class="QuantCpHighProp" version="4">
												<prop name="PropertyTypeName">Cp High</prop>
												<prop name="Position">2</prop>
												<prop name="IsDefault">1</prop>
												<prop name="CpRangeHigh">0</prop>
												<obj name="ChannelProp" class="ChannelProperty" version="1">
													<prop name="ChannelIdx">2</prop>
												</obj>
												<prop name="ReadOnly">1</prop>
											</obj>
											<obj name="PropertyObject" class="QuantCpLowProp" version="4">
												<prop name="PropertyTypeName">Cp Low</prop>
												<prop name="Position">2</prop>
												<prop name="IsDefault">1</prop>
												<prop name="CpRangeLow">0</prop>
												<obj name="ChannelProp" class="ChannelProperty" version="1">
													<prop name="ChannelIdx">2</prop>
												</obj>
												<prop name="ReadOnly">1</prop>
											</obj>
											<obj name="PropertyObject" class="RQEffProp" version="4">
												<prop name="PropertyTypeName">Efficiency</prop>
												<prop name="Position">2</prop>
												<prop name="IsDefault">1</prop>
												<prop name="Efficiency">2</prop>
												<obj name="ChannelProp" class="ChannelProperty" version="1">
													<prop name="ChannelIdx">2</prop>
												</obj>
											</obj>
											<obj name="PropertyObject" class="ChannelGenotype" version="4">
												<prop name="PropertyTypeName">Melt Geno Genotype</prop>
												<prop name="Position">2</prop>
												<prop name="IsDefault">1</prop>
												<prop name="ReadOnly">1</prop>
												<obj name="ChannelProp" class="ChannelProperty" version="1">
													<prop name="ChannelIdx">2</prop>
												</obj>
											</obj>
											<obj name="PropertyObject" class="GroupChannelTypeProp" version="4">
												<prop name="PropertyTypeName">Melt Geno Sample Type</prop>
												<prop name="Position">2</prop>
												<prop name="IsDefault">0</prop>
												<prop name="GroupSampleType">mstUnknown</prop>
												<obj name="ChannelProp" class="ChannelProperty" version="1">
													<prop name="ChannelIdx">2</prop>
												</obj>
											</obj>
											<obj name="PropertyObject" class="QuantSampleTypeProperty" version="4">
												<prop name="PropertyTypeName">Quantification Sample Type</prop>
												<prop name="Position">2</prop>
												<prop name="IsDefault">0</prop>
												<prop name="SampleType">qsUnknown</prop>
												<obj name="ChannelProp" class="ChannelProperty" version="1">
													<prop name="ChannelIdx">2</prop>
												</obj>
											</obj>
											<obj name="PropertyObject" class="ChannelGenotype" version="4">
												<prop name="PropertyTypeName">Scanning Genotype</prop>
												<prop name="Position">2</prop>
												<prop name="IsDefault">1</prop>
												<prop name="ReadOnly">1</prop>
												<obj name="ChannelProp" class="ChannelProperty" version="1">
													<prop name="ChannelIdx">2</prop>
												</obj>
											</obj>
											<obj name="PropertyObject" class="GroupChannelTypeProp" version="4">
												<prop name="PropertyTypeName">Scanning Sample Type</prop>
												<prop name="Position">2</prop>
												<prop name="IsDefault">0</prop>
												<prop name="GroupSampleType">mstUnknown</prop>
												<obj name="ChannelProp" class="ChannelProperty" version="1">
													<prop name="ChannelIdx">2</prop>
												</obj>
											</obj>
											<obj name="PropertyObject" class="TargetName" version="4">
												<prop name="PropertyTypeName">Target Name</prop>
												<prop name="Position">2</prop>
												<prop name="IsDefault">1</prop>
												<obj name="ChannelProp" class="ChannelProperty" version="1">
													<prop name="ChannelIdx">2</prop>
												</obj>
											</obj>
											<obj name="PropertyObject" class="RQTargetProperty" version="4">
												<prop name="PropertyTypeName">Target Type</prop>
												<prop name="Position">2</prop>
												<prop name="IsDefault">0</prop>
												<prop name="TargetType">dtNone</prop>
												<obj name="ChannelProp" class="ChannelProperty" version="1">
													<prop name="ChannelIdx">2</prop>
												</obj>
											</obj>
										</list>
									</obj>
									<obj name="item" class="PropertyList" version="1">
										<list name="emlist" count="12">
											<obj name="PropertyObject" class="RQSampleTargetProperty" version="4">
												<prop name="PropertyTypeName">Combined Sample and Target Type</prop>
												<prop name="Position">2</prop>
												<prop name="IsDefault">0</prop>
												<obj name="ChannelProp" class="ChannelProperty" version="1">
													<prop name="ChannelIdx">3</prop>
												</obj>
											</obj>
											<obj name="PropertyObject" class="QuantConcProperty" version="4">
												<prop name="PropertyTypeName">Concentration</prop>
												<prop name="Position">2</prop>
												<prop name="IsDefault">1</prop>
												<prop name="Concentration">0</prop>
												<obj name="ChannelProp" class="ChannelProperty" version="1">
													<prop name="ChannelIdx">3</prop>
												</obj>
												<prop name="ReadOnly">1</prop>
											</obj>
											<obj name="PropertyObject" class="QuantCpHighProp" version="4">
												<prop name="PropertyTypeName">Cp High</prop>
												<prop name="Position">2</prop>
												<prop name="IsDefault">1</prop>
												<prop name="CpRangeHigh">0</prop>
												<obj name="ChannelProp" class="ChannelProperty" version="1">
													<prop name="ChannelIdx">3</prop>
												</obj>
												<prop name="ReadOnly">1</prop>
											</obj>
											<obj name="PropertyObject" class="QuantCpLowProp" version="4">
												<prop name="PropertyTypeName">Cp Low</prop>
												<prop name="Position">2</prop>
												<prop name="IsDefault">1</prop>
												<prop name="CpRangeLow">0</prop>
												<obj name="ChannelProp" class="ChannelProperty" version="1">
													<prop name="ChannelIdx">3</prop>
												</obj>
												<prop name="ReadOnly">1</prop>
											</obj>
											<obj name="PropertyObject" class="RQEffProp" version="4">
												<prop name="PropertyTypeName">Efficiency</prop>
												<prop name="Position">2</prop>
												<prop name="IsDefault">1</prop>
												<prop name="Efficiency">2</prop>
												<obj name="ChannelProp" class="ChannelProperty" version="1">
													<prop name="ChannelIdx">3</prop>
												</obj>
											</obj>
											<obj name="PropertyObject" class="ChannelGenotype" version="4">
												<prop name="PropertyTypeName">Melt Geno Genotype</prop>
												<prop name="Position">2</prop>
												<prop name="IsDefault">1</prop>
												<prop name="ReadOnly">1</prop>
												<obj name="ChannelProp" class="ChannelProperty" version="1">
													<prop name="ChannelIdx">3</prop>
												</obj>
											</obj>
											<obj name="PropertyObject" class="GroupChannelTypeProp" version="4">
												<prop name="PropertyTypeName">Melt Geno Sample Type</prop>
												<prop name="Position">2</prop>
												<prop name="IsDefault">0</prop>
												<prop name="GroupSampleType">mstUnknown</prop>
												<obj name="ChannelProp" class="ChannelProperty" version="1">
													<prop name="ChannelIdx">3</prop>
												</obj>
											</obj>
											<obj name="PropertyObject" class="QuantSampleTypeProperty" version="4">
												<prop name="PropertyTypeName">Quantification Sample Type</prop>
												<prop name="Position">2</prop>
												<prop name="IsDefault">0</prop>
												<prop name="SampleType">qsUnknown</prop>
												<obj name="ChannelProp" class="ChannelProperty" version="1">
													<prop name="ChannelIdx">3</prop>
												</obj>
											</obj>
											<obj name="PropertyObject" class="ChannelGenotype" version="4">
												<prop name="PropertyTypeName">Scanning Genotype</prop>
												<prop name="Position">2</prop>
												<prop name="IsDefault">1</prop>
												<prop name="ReadOnly">1</prop>
												<obj name="ChannelProp" class="ChannelProperty" version="1">
													<prop name="ChannelIdx">3</prop>
												</obj>
											</obj>
											<obj name="PropertyObject" class="GroupChannelTypeProp" version="4">
												<prop name="PropertyTypeName">Scanning Sample Type</prop>
												<prop name="Position">2</prop>
												<prop name="IsDefault">0</prop>
												<prop name="GroupSampleType">mstUnknown</prop>
												<obj name="ChannelProp" class="ChannelProperty" version="1">
													<prop name="ChannelIdx">3</prop>
												</obj>
											</obj>
											<obj name="PropertyObject" class="TargetName" version="4">
												<prop name="PropertyTypeName">Target Name</prop>
												<prop name="Position">2</prop>
												<prop name="IsDefault">1</prop>
												<obj name="ChannelProp" class="ChannelProperty" version="1">
													<prop name="ChannelIdx">3</prop>
												</obj>
											</obj>
											<obj name="PropertyObject" class="RQTargetProperty" version="4">
												<prop name="PropertyTypeName">Target Type</prop>
												<prop name="Position">2</prop>
												<prop name="IsDefault">0</prop>
												<prop name="TargetType">dtNone</prop>
												<obj name="ChannelProp" class="ChannelProperty" version="1">
													<prop name="ChannelIdx">3</prop>
												</obj>
											</obj>
										</list>
									</obj>
								</list>
							</obj>
						</obj>
						<prop name="ChannelPropertyCount">4</prop>
						<prop name="ContainerPosition">2</prop>
						<prop name="HasSampleProperties">1</prop>
						<obj name="SampleProperties" class="PropertyList" version="1">
							<list name="emlist" count="14">
								<obj name="PropertyObject" class="SamplePrefColor" version="4">
									<prop name="PropertyTypeName">Color</prop>
									<prop name="Position">2</prop>
									<prop name="IsDefault">0</prop>
									<prop name="Color">$0030D700</prop>
								</obj>
								<obj name="PropertyObject" class="DominantChannelProp" version="4">
									<prop name="PropertyTypeName">Dominant Channel</prop>
									<prop name="Position">2</prop>
									<prop name="IsDefault">0</prop>
									<prop name="DominantChannel">0</prop>
								</obj>
								<obj name="PropertyObject" class="Genotype" version="4">
									<prop name="PropertyTypeName">EndPt Genotype</prop>
									<prop name="Position">2</prop>
									<prop name="IsDefault">1</prop>
									<prop name="ReadOnly">1</prop>
								</obj>
								<obj name="PropertyObject" class="GroupingSample" version="4">
									<prop name="PropertyTypeName">EndPt Sample Type</prop>
									<prop name="Position">2</prop>
									<prop name="IsDefault">0</prop>
									<prop name="GroupSampleType">mstUnknown</prop>
								</obj>
								<obj name="PropertyObject" class="SamplePrefLineStyle" version="4">
									<prop name="PropertyTypeName">Line Style</prop>
									<prop name="Position">2</prop>
									<prop name="IsDefault">0</prop>
									<prop name="LineStyle">psSolid</prop>
								</obj>
								<obj name="PropertyObject" class="GenSampleEditNotes" version="4">
									<prop name="PropertyTypeName">Notes</prop>
									<prop name="Position">2</prop>
									<prop name="IsDefault">1</prop>
								</obj>
								<obj name="PropertyObject" class="SamplePrefPointStyle" version="4">
									<prop name="PropertyTypeName">Point Style</prop>
									<prop name="Position">2</prop>
									<prop name="IsDefault">0</prop>
									<prop name="PointStyle">psNothing</prop>
								</obj>
								<obj name="PropertyObject" class="GenSampleEditPosition" version="4">
									<prop name="PropertyTypeName">Position</prop>
									<prop name="Position">2</prop>
									<prop name="IsDefault">1</prop>
								</obj>
								<obj name="PropertyObject" class="GenSampleEditReplicate" version="4">
									<prop name="PropertyTypeName">Replicate of</prop>
									<prop name="Position">2</prop>
									<prop name="IsDefault">1</prop>
									<prop name="ReplicateOf">-1</prop>
								</obj>
								<obj name="PropertyObject" class="HTCSampleID" version="4">
									<prop name="PropertyTypeName">Sample ID</prop>
									<prop name="Position">2</prop>
									<prop name="IsDefault">1</prop>
								</obj>
								<obj name="PropertyObject" class="GenSampleEditName" version="4">
									<prop name="PropertyTypeName">Sample Name</prop>
									<prop name="Position">2</prop>
									<prop name="IsDefault">1</prop>
									<prop name="name">Sample 3</prop>
								</obj>
								<obj name="PropertyObject" class="HTCSamplePrepNotes" version="4">
									<prop name="PropertyTypeName">Sample Prep Notes</prop>
									<prop name="Position">2</prop>
									<prop name="IsDefault">1</prop>
								</obj>
								<obj name="PropertyObject" class="GenSampleEditSubset" version="4">
									<prop name="PropertyTypeName">Subsets</prop>
									<prop name="Position">2</prop>
									<prop name="IsDefault">1</prop>
								</obj>
								<obj name="PropertyObject" class="SamplePrefWidth" version="5">
									<prop name="PropertyTypeName">Width</prop>
									<prop name="Position">2</prop>
									<prop name="IsDefault">1</prop>
									<prop name="Width">1</prop>
								</obj>
							</list>
						</obj>
					</obj>
					<obj name="item" class="SamplePropInfo" version="1">
						<obj name="ChannelProperties" class="ChanPropList" version="2">
							<obj name="ChannelProperties" class="EMList" version="1">
								<list name="emlist" count="4">
									<obj name="item" class="PropertyList" version="1">
										<list name="emlist" count="12">
											<obj name="PropertyObject" class="RQSampleTargetProperty" version="4">
												<prop name="PropertyTypeName">Combined Sample and Target Type</prop>
												<prop name="Position">3</prop>
												<prop name="IsDefault">0</prop>
												<obj name="ChannelProp" class="ChannelProperty" version="1">
													<prop name="ChannelIdx">0</prop>
												</obj>
											</obj>
											<obj name="PropertyObject" class="QuantConcProperty" version="4">
												<prop name="PropertyTypeName">Concentration</prop>
												<prop name="Position">3</prop>
												<prop name="IsDefault">1</prop>
												<prop name="Concentration">0</prop>
												<obj name="ChannelProp" class="ChannelProperty" version="1">
													<prop name="ChannelIdx">0</prop>
												</obj>
												<prop name="ReadOnly">1</prop>
											</obj>
											<obj name="PropertyObject" class="QuantCpHighProp" version="4">
												<prop name="PropertyTypeName">Cp High</prop>
												<prop name="Position">3</prop>
												<prop name="IsDefault">1</prop>
												<prop name="CpRangeHigh">0</prop>
												<obj name="ChannelProp" class="ChannelProperty" version="1">
													<prop name="ChannelIdx">0</prop>
												</obj>
												<prop name="ReadOnly">1</prop>
											</obj>
											<obj name="PropertyObject" class="QuantCpLowProp" version="4">
												<prop name="PropertyTypeName">Cp Low</prop>
												<prop name="Position">3</prop>
												<prop name="IsDefault">1</prop>
												<prop name="CpRangeLow">0</prop>
												<obj name="ChannelProp" class="ChannelProperty" version="1">
													<prop name="ChannelIdx">0</prop>
												</obj>
												<prop name="ReadOnly">1</prop>
											</obj>
											<obj name="PropertyObject" class="RQEffProp" version="4">
												<prop name="PropertyTypeName">Efficiency</prop>
												<prop name="Position">3</prop>
												<prop name="IsDefault">1</prop>
												<prop name="Efficiency">2</prop>
												<obj name="ChannelProp" class="ChannelProperty" version="1">
													<prop name="ChannelIdx">0</prop>
												</obj>
											</obj>
											<obj name="PropertyObject" class="ChannelGenotype" version="4">
												<prop name="PropertyTypeName">Melt Geno Genotype</prop>
												<prop name="Position">3</prop>
												<prop name="IsDefault">1</prop>
												<prop name="ReadOnly">1</prop>
												<obj name="ChannelProp" class="ChannelProperty" version="1">
													<prop name="ChannelIdx">0</prop>
												</obj>
											</obj>
											<obj name="PropertyObject" class="GroupChannelTypeProp" version="4">
												<prop name="PropertyTypeName">Melt Geno Sample Type</prop>
												<prop name="Position">3</prop>
												<prop name="IsDefault">0</prop>
												<prop name="GroupSampleType">mstUnknown</prop>
												<obj name="ChannelProp" class="ChannelProperty" version="1">
													<prop name="ChannelIdx">0</prop>
												</obj>
											</obj>
											<obj name="PropertyObject" class="QuantSampleTypeProperty" version="4">
												<prop name="PropertyTypeName">Quantification Sample Type</prop>
												<prop name="Position">3</prop>
												<prop name="IsDefault">0</prop>
												<prop name="SampleType">qsUnknown</prop>
												<obj name="ChannelProp" class="ChannelProperty" version="1">
													<prop name="ChannelIdx">0</prop>
												</obj>
											</obj>
											<obj name="PropertyObject" class="ChannelGenotype" version="4">
												<prop name="PropertyTypeName">Scanning Genotype</prop>
												<prop name="Position">3</prop>
												<prop name="IsDefault">1</prop>
												<prop name="ReadOnly">1</prop>
												<obj name="ChannelProp" class="ChannelProperty" version="1">
													<prop name="ChannelIdx">0</prop>
												</obj>
											</obj>
											<obj name="PropertyObject" class="GroupChannelTypeProp" version="4">
												<prop name="PropertyTypeName">Scanning Sample Type</prop>
												<prop name="Position">3</prop>
												<prop name="IsDefault">0</prop>
												<prop name="GroupSampleType">mstUnknown</prop>
												<obj name="ChannelProp" class="ChannelProperty" version="1">
													<prop name="ChannelIdx">0</prop>
												</obj>
											</obj>
											<obj name="PropertyObject" class="TargetName" version="4">
												<prop name="PropertyTypeName">Target Name</prop>
												<prop name="Position">3</prop>
												<prop name="IsDefault">1</prop>
												<obj name="ChannelProp" class="ChannelProperty" version="1">
													<prop name="ChannelIdx">0</prop>
												</obj>
											</obj>
											<obj name="PropertyObject" class="RQTargetProperty" version="4">
												<prop name="PropertyTypeName">Target Type</prop>
												<prop name="Position">3</prop>
												<prop name="IsDefault">0</prop>
												<prop name="TargetType">dtNone</prop>
												<obj name="ChannelProp" class="ChannelProperty" version="1">
													<prop name="ChannelIdx">0</prop>
												</obj>
											</obj>
										</list>
									</obj>
									<obj name="item" class="PropertyList" version="1">
										<list name="emlist" count="12">
											<obj name="PropertyObject" class="RQSampleTargetProperty" version="4">
												<prop name="PropertyTypeName">Combined Sample and Target Type</prop>
												<prop name="Position">3</prop>
												<prop name="IsDefault">0</prop>
												<obj name="ChannelProp" class="ChannelProperty" version="1">
													<prop name="ChannelIdx">1</prop>
												</obj>
											</obj>
											<obj name="PropertyObject" class="QuantConcProperty" version="4">
												<prop name="PropertyTypeName">Concentration</prop>
												<prop name="Position">3</prop>
												<prop name="IsDefault">1</prop>
												<prop name="Concentration">0</prop>
												<obj name="ChannelProp" class="ChannelProperty" version="1">
													<prop name="ChannelIdx">1</prop>
												</obj>
												<prop name="ReadOnly">1</prop>
											</obj>
											<obj name="PropertyObject" class="QuantCpHighProp" version="4">
												<prop name="PropertyTypeName">Cp High</prop>
												<prop name="Position">3</prop>
												<prop name="IsDefault">1</prop>
												<prop name="CpRangeHigh">0</prop>
												<obj name="ChannelProp" class="ChannelProperty" version="1">
													<prop name="ChannelIdx">1</prop>
												</obj>
												<prop name="ReadOnly">1</prop>
											</obj>
											<obj name="PropertyObject" class="QuantCpLowProp" version="4">
												<prop name="PropertyTypeName">Cp Low</prop>
												<prop name="Position">3</prop>
												<prop name="IsDefault">1</prop>
												<prop name="CpRangeLow">0</prop>
												<obj name="ChannelProp" class="ChannelProperty" version="1">
													<prop name="ChannelIdx">1</prop>
												</obj>
												<prop name="ReadOnly">1</prop>
											</obj>
											<obj name="PropertyObject" class="RQEffProp" version="4">
												<prop name="PropertyTypeName">Efficiency</prop>
												<prop name="Position">3</prop>
												<prop name="IsDefault">1</prop>
												<prop name="Efficiency">2</prop>
												<obj name="ChannelProp" class="ChannelProperty" version="1">
													<prop name="ChannelIdx">1</prop>
												</obj>
											</obj>
											<obj name="PropertyObject" class="ChannelGenotype" version="4">
												<prop name="PropertyTypeName">Melt Geno Genotype</prop>
												<prop name="Position">3</prop>
												<prop name="IsDefault">1</prop>
												<prop name="ReadOnly">1</prop>
												<obj name="ChannelProp" class="ChannelProperty" version="1">
													<prop name="ChannelIdx">1</prop>
												</obj>
											</obj>
											<obj name="PropertyObject" class="GroupChannelTypeProp" version="4">
												<prop name="PropertyTypeName">Melt Geno Sample Type</prop>
												<prop name="Position">3</prop>
												<prop name="IsDefault">0</prop>
												<prop name="GroupSampleType">mstUnknown</prop>
												<obj name="ChannelProp" class="ChannelProperty" version="1">
													<prop name="ChannelIdx">1</prop>
												</obj>
											</obj>
											<obj name="PropertyObject" class="QuantSampleTypeProperty" version="4">
												<prop name="PropertyTypeName">Quantification Sample Type</prop>
												<prop name="Position">3</prop>
												<prop name="IsDefault">0</prop>
												<prop name="SampleType">qsUnknown</prop>
												<obj name="ChannelProp" class="ChannelProperty" version="1">
													<prop name="ChannelIdx">1</prop>
												</obj>
											</obj>
											<obj name="PropertyObject" class="ChannelGenotype" version="4">
												<prop name="PropertyTypeName">Scanning Genotype</prop>
												<prop name="Position">3</prop>
												<prop name="IsDefault">1</prop>
												<prop name="ReadOnly">1</prop>
												<obj name="ChannelProp" class="ChannelProperty" version="1">
													<prop name="ChannelIdx">1</prop>
												</obj>
											</obj>
											<obj name="PropertyObject" class="GroupChannelTypeProp" version="4">
												<prop name="PropertyTypeName">Scanning Sample Type</prop>
												<prop name="Position">3</prop>
												<prop name="IsDefault">0</prop>
												<prop name="GroupSampleType">mstUnknown</prop>
												<obj name="ChannelProp" class="ChannelProperty" version="1">
													<prop name="ChannelIdx">1</prop>
												</obj>
											</obj>
											<obj name="PropertyObject" class="TargetName" version="4">
												<prop name="PropertyTypeName">Target Name</prop>
												<prop name="Position">3</prop>
												<prop name="IsDefault">1</prop>
												<obj name="ChannelProp" class="ChannelProperty" version="1">
													<prop name="ChannelIdx">1</prop>
												</obj>
											</obj>
											<obj name="PropertyObject" class="RQTargetProperty" version="4">
												<prop name="PropertyTypeName">Target Type</prop>
												<prop name="Position">3</prop>
												<prop name="IsDefault">0</prop>
												<prop name="TargetType">dtNone</prop>
												<obj name="ChannelProp" class="ChannelProperty" version="1">
													<prop name="ChannelIdx">1</prop>
												</obj>
											</obj>
										</list>
									</obj>
									<obj name="item" class="PropertyList" version="1">
										<list name="emlist" count="12">
											<obj name="PropertyObject" class="RQSampleTargetProperty" version="4">
												<prop name="PropertyTypeName">Combined Sample and Target Type</prop>
												<prop name="Position">3</prop>
												<prop name="IsDefault">0</prop>
												<obj name="ChannelProp" class="ChannelProperty" version="1">
													<prop name="ChannelIdx">2</prop>
												</obj>
											</obj>
											<obj name="PropertyObject" class="QuantConcProperty" version="4">
												<prop name="PropertyTypeName">Concentration</prop>
												<prop name="Position">3</prop>
												<prop name="IsDefault">1</prop>
												<prop name="Concentration">0</prop>
												<obj name="ChannelProp" class="ChannelProperty" version="1">
													<prop name="ChannelIdx">2</prop>
												</obj>
												<prop name="ReadOnly">1</prop>
											</obj>
											<obj name="PropertyObject" class="QuantCpHighProp" version="4">
												<prop name="PropertyTypeName">Cp High</prop>
												<prop name="Position">3</prop>
												<prop name="IsDefault">1</prop>
												<prop name="CpRangeHigh">0</prop>
												<obj name="ChannelProp" class="ChannelProperty" version="1">
													<prop name="ChannelIdx">2</prop>
												</obj>
												<prop name="ReadOnly">1</prop>
											</obj>
											<obj name="PropertyObject" class="QuantCpLowProp" version="4">
												<prop name="PropertyTypeName">Cp Low</prop>
												<prop name="Position">3</prop>
												<prop name="IsDefault">1</prop>
												<prop name="CpRangeLow">0</prop>
												<obj name="ChannelProp" class="ChannelProperty" version="1">
													<prop name="ChannelIdx">2</prop>
												</obj>
												<prop name="ReadOnly">1</prop>
											</obj>
											<obj name="PropertyObject" class="RQEffProp" version="4">
												<prop name="PropertyTypeName">Efficiency</prop>
												<prop name="Position">3</prop>
												<prop name="IsDefault">1</prop>
												<prop name="Efficiency">2</prop>
												<obj name="ChannelProp" class="ChannelProperty" version="1">
													<prop name="ChannelIdx">2</prop>
												</obj>
											</obj>
											<obj name="PropertyObject" class="ChannelGenotype" version="4">
												<prop name="PropertyTypeName">Melt Geno Genotype</prop>
												<prop name="Position">3</prop>
												<prop name="IsDefault">1</prop>
												<prop name="ReadOnly">1</prop>
												<obj name="ChannelProp" class="ChannelProperty" version="1">
													<prop name="ChannelIdx">2</prop>
												</obj>
											</obj>
											<obj name="PropertyObject" class="GroupChannelTypeProp" version="4">
												<prop name="PropertyTypeName">Melt Geno Sample Type</prop>
												<prop name="Position">3</prop>
												<prop name="IsDefault">0</prop>
												<prop name="GroupSampleType">mstUnknown</prop>
												<obj name="ChannelProp" class="ChannelProperty" version="1">
													<prop name="ChannelIdx">2</prop>
												</obj>
											</obj>
											<obj name="PropertyObject" class="QuantSampleTypeProperty" version="4">
												<prop name="PropertyTypeName">Quantification Sample Type</prop>
												<prop name="Position">3</prop>
												<prop name="IsDefault">0</prop>
												<prop name="SampleType">qsUnknown</prop>
												<obj name="ChannelProp" class="ChannelProperty" version="1">
													<prop name="ChannelIdx">2</prop>
												</obj>
											</obj>
											<obj name="PropertyObject" class="ChannelGenotype" version="4">
												<prop name="PropertyTypeName">Scanning Genotype</prop>
												<prop name="Position">3</prop>
												<prop name="IsDefault">1</prop>
												<prop name="ReadOnly">1</prop>
												<obj name="ChannelProp" class="ChannelProperty" version="1">
													<prop name="ChannelIdx">2</prop>
												</obj>
											</obj>
											<obj name="PropertyObject" class="GroupChannelTypeProp" version="4">
												<prop name="PropertyTypeName">Scanning Sample Type</prop>
												<prop name="Position">3</prop>
												<prop name="IsDefault">0</prop>
												<prop name="GroupSampleType">mstUnknown</prop>
												<obj name="ChannelProp" class="ChannelProperty" version="1">
													<prop name="ChannelIdx">2</prop>
												</obj>
											</obj>
											<obj name="PropertyObject" class="TargetName" version="4">
												<prop name="PropertyTypeName">Target Name</prop>
												<prop name="Position">3</prop>
												<prop name="IsDefault">1</prop>
												<obj name="ChannelProp" class="ChannelProperty" version="1">
													<prop name="ChannelIdx">2</prop>
												</obj>
											</obj>
											<obj name="PropertyObject" class="RQTargetProperty" version="4">
												<prop name="PropertyTypeName">Target Type</prop>
												<prop name="Position">3</prop>
												<prop name="IsDefault">0</prop>
												<prop name="TargetType">dtNone</prop>
												<obj name="ChannelProp" class="ChannelProperty" version="1">
													<prop name="ChannelIdx">2</prop>
												</obj>
											</obj>
										</list>
									</obj>
									<obj name="item" class="PropertyList" version="1">
										<list name="emlist" count="12">
											<obj name="PropertyObject" class="RQSampleTargetProperty" version="4">
												<prop name="PropertyTypeName">Combined Sample and Target Type</prop>
												<prop name="Position">3</prop>
												<prop name="IsDefault">0</prop>
												<obj name="ChannelProp" class="ChannelProperty" version="1">
													<prop name="ChannelIdx">3</prop>
												</obj>
											</obj>
											<obj name="PropertyObject" class="QuantConcProperty" version="4">
												<prop name="PropertyTypeName">Concentration</prop>
												<prop name="Position">3</prop>
												<prop name="IsDefault">1</prop>
												<prop name="Concentration">0</prop>
												<obj name="ChannelProp" class="ChannelProperty" version="1">
													<prop name="ChannelIdx">3</prop>
												</obj>
												<prop name="ReadOnly">1</prop>
											</obj>
											<obj name="PropertyObject" class="QuantCpHighProp" version="4">
												<prop name="PropertyTypeName">Cp High</prop>
												<prop name="Position">3</prop>
												<prop name="IsDefault">1</prop>
												<prop name="CpRangeHigh">0</prop>
												<obj name="ChannelProp" class="ChannelProperty" version="1">
													<prop name="ChannelIdx">3</prop>
												</obj>
												<prop name="ReadOnly">1</prop>
											</obj>
											<obj name="PropertyObject" class="QuantCpLowProp" version="4">
												<prop name="PropertyTypeName">Cp Low</prop>
												<prop name="Position">3</prop>
												<prop name="IsDefault">1</prop>
												<prop name="CpRangeLow">0</prop>
												<obj name="ChannelProp" class="ChannelProperty" version="1">
													<prop name="ChannelIdx">3</prop>
												</obj>
												<prop name="ReadOnly">1</prop>
											</obj>
											<obj name="PropertyObject" class="RQEffProp" version="4">
												<prop name="PropertyTypeName">Efficiency</prop>
												<prop name="Position">3</prop>
												<prop name="IsDefault">1</prop>
												<prop name="Efficiency">2</prop>
												<obj name="ChannelProp" class="ChannelProperty" version="1">
													<prop name="ChannelIdx">3</prop>
												</obj>
											</obj>
											<obj name="PropertyObject" class="ChannelGenotype" version="4">
												<prop name="PropertyTypeName">Melt Geno Genotype</prop>
												<prop name="Position">3</prop>
												<prop name="IsDefault">1</prop>
												<prop name="ReadOnly">1</prop>
												<obj name="ChannelProp" class="ChannelProperty" version="1">
													<prop name="ChannelIdx">3</prop>
												</obj>
											</obj>
											<obj name="PropertyObject" class="GroupChannelTypeProp" version="4">
												<prop name="PropertyTypeName">Melt Geno Sample Type</prop>
												<prop name="Position">3</prop>
												<prop name="IsDefault">0</prop>
												<prop name="GroupSampleType">mstUnknown</prop>
												<obj name="ChannelProp" class="ChannelProperty" version="1">
													<prop name="ChannelIdx">3</prop>
												</obj>
											</obj>
											<obj name="PropertyObject" class="QuantSampleTypeProperty" version="4">
												<prop name="PropertyTypeName">Quantification Sample Type</prop>
												<prop name="Position">3</prop>
												<prop name="IsDefault">0</prop>
												<prop name="SampleType">qsUnknown</prop>
												<obj name="ChannelProp" class="ChannelProperty" version="1">
													<prop name="ChannelIdx">3</prop>
												</obj>
											</obj>
											<obj name="PropertyObject" class="ChannelGenotype" version="4">
												<prop name="PropertyTypeName">Scanning Genotype</prop>
												<prop name="Position">3</prop>
												<prop name="IsDefault">1</prop>
												<prop name="ReadOnly">1</prop>
												<obj name="ChannelProp" class="ChannelProperty" version="1">
													<prop name="ChannelIdx">3</prop>
												</obj>
											</obj>
											<obj name="PropertyObject" class="GroupChannelTypeProp" version="4">
												<prop name="PropertyTypeName">Scanning Sample Type</prop>
												<prop name="Position">3</prop>
												<prop name="IsDefault">0</prop>
												<prop name="GroupSampleType">mstUnknown</prop>
												<obj name="ChannelProp" class="ChannelProperty" version="1">
													<prop name="ChannelIdx">3</prop>
												</obj>
											</obj>
											<obj name="PropertyObject" class="TargetName" version="4">
												<prop name="PropertyTypeName">Target Name</prop>
												<prop name="Position">3</prop>
												<prop name="IsDefault">1</prop>
												<obj name="ChannelProp" class="ChannelProperty" version="1">
													<prop name="ChannelIdx">3</prop>
												</obj>
											</obj>
											<obj name="PropertyObject" class="RQTargetProperty" version="4">
												<prop name="PropertyTypeName">Target Type</prop>
												<prop name="Position">3</prop>
												<prop name="IsDefault">0</prop>
												<prop name="TargetType">dtNone</prop>
												<obj name="ChannelProp" class="ChannelProperty" version="1">
													<prop name="ChannelIdx">3</prop>
												</obj>
											</obj>
										</list>
									</obj>
								</list>
							</obj>
						</obj>
						<prop name="ChannelPropertyCount">4</prop>
						<prop name="ContainerPosition">3</prop>
						<prop name="HasSampleProperties">1</prop>
						<obj name="SampleProperties" class="PropertyList" version="1">
							<list name="emlist" count="14">
								<obj name="PropertyObject" class="SamplePrefColor" version="4">
									<prop name="PropertyTypeName">Color</prop>
									<prop name="Position">3</prop>
									<prop name="IsDefault">0</prop>
									<prop name="Color">clFuchsia</prop>
								</obj>
								<obj name="PropertyObject" class="DominantChannelProp" version="4">
									<prop name="PropertyTypeName">Dominant Channel</prop>
									<prop name="Position">3</prop>
									<prop name="IsDefault">0</prop>
									<prop name="DominantChannel">0</prop>
								</obj>
								<obj name="PropertyObject" class="Genotype" version="4">
									<prop name="PropertyTypeName">EndPt Genotype</prop>
									<prop name="Position">3</prop>
									<prop name="IsDefault">1</prop>
									<prop name="ReadOnly">1</prop>
								</obj>
								<obj name="PropertyObject" class="GroupingSample" version="4">
									<prop name="PropertyTypeName">EndPt Sample Type</prop>
									<prop name="Position">3</prop>
									<prop name="IsDefault">0</prop>
									<prop name="GroupSampleType">mstUnknown</prop>
								</obj>
								<obj name="PropertyObject" class="SamplePrefLineStyle" version="4">
									<prop name="PropertyTypeName">Line Style</prop>
									<prop name="Position">3</prop>
									<prop name="IsDefault">0</prop>
									<prop name="LineStyle">psSolid</prop>
								</obj>
								<obj name="PropertyObject" class="GenSampleEditNotes" version="4">
									<prop name="PropertyTypeName">Notes</prop>
									<prop name="Position">3</prop>
									<prop name="IsDefault">1</prop>
								</obj>
								<obj name="PropertyObject" class="SamplePrefPointStyle" version="4">
									<prop name="PropertyTypeName">Point Style</prop>
									<prop name="Position">3</prop>
									<prop name="IsDefault">0</prop>
									<prop name="PointStyle">psNothing</prop>
								</obj>
								<obj name="PropertyObject" class="GenSampleEditPosition" version="4">
									<prop name="PropertyTypeName">Position</prop>
									<prop name="Position">3</prop>
									<prop name="IsDefault">1</prop>
								</obj>
								<obj name="PropertyObject" class="GenSampleEditReplicate" version="4">
									<prop name="PropertyTypeName">Replicate of</prop>
									<prop name="Position">3</prop>
									<prop name="IsDefault">1</prop>
									<prop name="ReplicateOf">-1</prop>
								</obj>
								<obj name="PropertyObject" class="HTCSampleID" version="4">
									<prop name="PropertyTypeName">Sample ID</prop>
									<prop name="Position">3</prop>
									<prop name="IsDefault">1</prop>
								</obj>
								<obj name="PropertyObject" class="GenSampleEditName" version="4">
									<prop name="PropertyTypeName">Sample Name</prop>
									<prop name="Position">3</prop>
									<prop name="IsDefault">1</prop>
									<prop name="name">Sample 4</prop>
								</obj>
								<obj name="PropertyObject" class="HTCSamplePrepNotes" version="4">
									<prop name="PropertyTypeName">Sample Prep Notes</prop>
									<prop name="Position">3</prop>
									<prop name="IsDefault">1</prop>
								</obj>
								<obj name="PropertyObject" class="GenSampleEditSubset" version="4">
									<prop name="PropertyTypeName">Subsets</prop>
									<prop name="Position">3</prop>
									<prop name="IsDefault">1</prop>
								</obj>
								<obj name="PropertyObject" class="SamplePrefWidth" version="5">
									<prop name="PropertyTypeName">Width</prop>
									<prop name="Position">3</prop>
									<prop name="IsDefault">1</prop>
									<prop name="Width">1</prop>
								</obj>
							</list>
						</obj>
					</obj>
					<obj name="item" class="SamplePropInfo" version="1">
						<obj name="ChannelProperties" class="ChanPropList" version="2">
							<obj name="ChannelProperties" class="EMList" version="1">
								<list name="emlist" count="4">
									<obj name="item" class="PropertyList" version="1">
										<list name="emlist" count="12">
											<obj name="PropertyObject" class="RQSampleTargetProperty" version="4">
												<prop name="PropertyTypeName">Combined Sample and Target Type</prop>
												<prop name="Position">4</prop>
												<prop name="IsDefault">0</prop>
												<obj name="ChannelProp" class="ChannelProperty" version="1">
													<prop name="ChannelIdx">0</prop>
												</obj>
											</obj>
											<obj name="PropertyObject" class="QuantConcProperty" version="4">
												<prop name="PropertyTypeName">Concentration</prop>
												<prop name="Position">4</prop>
												<prop name="IsDefault">1</prop>
												<prop name="Concentration">0</prop>
												<obj name="ChannelProp" class="ChannelProperty" version="1">
													<prop name="ChannelIdx">0</prop>
												</obj>
												<prop name="ReadOnly">1</prop>
											</obj>
											<obj name="PropertyObject" class="QuantCpHighProp" version="4">
												<prop name="PropertyTypeName">Cp High</prop>
												<prop name="Position">4</prop>
												<prop name="IsDefault">1</prop>
												<prop name="CpRangeHigh">0</prop>
												<obj name="ChannelProp" class="ChannelProperty" version="1">
													<prop name="ChannelIdx">0</prop>
												</obj>
												<prop name="ReadOnly">1</prop>
											</obj>
											<obj name="PropertyObject" class="QuantCpLowProp" version="4">
												<prop name="PropertyTypeName">Cp Low</prop>
												<prop name="Position">4</prop>
												<prop name="IsDefault">1</prop>
												<prop name="CpRangeLow">0</prop>
												<obj name="ChannelProp" class="ChannelProperty" version="1">
													<prop name="ChannelIdx">0</prop>
												</obj>
												<prop name="ReadOnly">1</prop>
											</obj>
											<obj name="PropertyObject" class="RQEffProp" version="4">
												<prop name="PropertyTypeName">Efficiency</prop>
												<prop name="Position">4</prop>
												<prop name="IsDefault">1</prop>
												<prop name="Efficiency">2</prop>
												<obj name="ChannelProp" class="ChannelProperty" version="1">
													<prop name="ChannelIdx">0</prop>
												</obj>
											</obj>
											<obj name="PropertyObject" class="ChannelGenotype" version="4">
												<prop name="PropertyTypeName">Melt Geno Genotype</prop>
												<prop name="Position">4</prop>
												<prop name="IsDefault">1</prop>
												<prop name="ReadOnly">1</prop>
												<obj name="ChannelProp" class="ChannelProperty" version="1">
													<prop name="ChannelIdx">0</prop>
												</obj>
											</obj>
											<obj name="PropertyObject" class="GroupChannelTypeProp" version="4">
												<prop name="PropertyTypeName">Melt Geno Sample Type</prop>
												<prop name="Position">4</prop>
												<prop name="IsDefault">0</prop>
												<prop name="GroupSampleType">mstUnknown</prop>
												<obj name="ChannelProp" class="ChannelProperty" version="1">
													<prop name="ChannelIdx">0</prop>
												</obj>
											</obj>
											<obj name="PropertyObject" class="QuantSampleTypeProperty" version="4">
												<prop name="PropertyTypeName">Quantification Sample Type</prop>
												<prop name="Position">4</prop>
												<prop name="IsDefault">0</prop>
												<prop name="SampleType">qsUnknown</prop>
												<obj name="ChannelProp" class="ChannelProperty" version="1">
													<prop name="ChannelIdx">0</prop>
												</obj>
											</obj>
											<obj name="PropertyObject" class="ChannelGenotype" version="4">
												<prop name="PropertyTypeName">Scanning Genotype</prop>
												<prop name="Position">4</prop>
												<prop name="IsDefault">1</prop>
												<prop name="ReadOnly">1</prop>
												<obj name="ChannelProp" class="ChannelProperty" version="1">
													<prop name="ChannelIdx">0</prop>
												</obj>
											</obj>
											<obj name="PropertyObject" class="GroupChannelTypeProp" version="4">
												<prop name="PropertyTypeName">Scanning Sample Type</prop>
												<prop name="Position">4</prop>
												<prop name="IsDefault">0</prop>
												<prop name="GroupSampleType">mstUnknown</prop>
												<obj name="ChannelProp" class="ChannelProperty" version="1">
													<prop name="ChannelIdx">0</prop>
												</obj>
											</obj>
											<obj name="PropertyObject" class="TargetName" version="4">
												<prop name="PropertyTypeName">Target Name</prop>
												<prop name="Position">4</prop>
												<prop name="IsDefault">1</prop>
												<obj name="ChannelProp" class="ChannelProperty" version="1">
													<prop name="ChannelIdx">0</prop>
												</obj>
											</obj>
											<obj name="PropertyObject" class="RQTargetProperty" version="4">
												<prop name="PropertyTypeName">Target Type</prop>
												<prop name="Position">4</prop>
												<prop name="IsDefault">0</prop>
												<prop name="TargetType">dtNone</prop>
												<obj name="ChannelProp" class="ChannelProperty" version="1">
													<prop name="ChannelIdx">0</prop>
												</obj>
											</obj>
										</list>
									</obj>
									<obj name="item" class="PropertyList" version="1">
										<list name="emlist" count="12">
											<obj name="PropertyObject" class="RQSampleTargetProperty" version="4">
												<prop name="PropertyTypeName">Combined Sample and Target Type</prop>
												<prop name="Position">4</prop>
												<prop name="IsDefault">0</prop>
												<obj name="ChannelProp" class="ChannelProperty" version="1">
													<prop name="ChannelIdx">1</prop>
												</obj>
											</obj>
											<obj name="PropertyObject" class="QuantConcProperty" version="4">
												<prop name="PropertyTypeName">Concentration</prop>
												<prop name="Position">4</prop>
												<prop name="IsDefault">1</prop>
												<prop name="Concentration">0</prop>
												<obj name="ChannelProp" class="ChannelProperty" version="1">
													<prop name="ChannelIdx">1</prop>
												</obj>
												<prop name="ReadOnly">1</prop>
											</obj>
											<obj name="PropertyObject" class="QuantCpHighProp" version="4">
												<prop name="PropertyTypeName">Cp High</prop>
												<prop name="Position">4</prop>
												<prop name="IsDefault">1</prop>
												<prop name="CpRangeHigh">0</prop>
												<obj name="ChannelProp" class="ChannelProperty" version="1">
													<prop name="ChannelIdx">1</prop>
												</obj>
												<prop name="ReadOnly">1</prop>
											</obj>
											<obj name="PropertyObject" class="QuantCpLowProp" version="4">
												<prop name="PropertyTypeName">Cp Low</prop>
												<prop name="Position">4</prop>
												<prop name="IsDefault">1</prop>
												<prop name="CpRangeLow">0</prop>
												<obj name="ChannelProp" class="ChannelProperty" version="1">
													<prop name="ChannelIdx">1</prop>
												</obj>
												<prop name="ReadOnly">1</prop>
											</obj>
											<obj name="PropertyObject" class="RQEffProp" version="4">
												<prop name="PropertyTypeName">Efficiency</prop>
												<prop name="Position">4</prop>
												<prop name="IsDefault">1</prop>
												<prop name="Efficiency">2</prop>
												<obj name="ChannelProp" class="ChannelProperty" version="1">
													<prop name="ChannelIdx">1</prop>
												</obj>
											</obj>
											<obj name="PropertyObject" class="ChannelGenotype" version="4">
												<prop name="PropertyTypeName">Melt Geno Genotype</prop>
												<prop name="Position">4</prop>
												<prop name="IsDefault">1</prop>
												<prop name="ReadOnly">1</prop>
												<obj name="ChannelProp" class="ChannelProperty" version="1">
													<prop name="ChannelIdx">1</prop>
												</obj>
											</obj>
											<obj name="PropertyObject" class="GroupChannelTypeProp" version="4">
												<prop name="PropertyTypeName">Melt Geno Sample Type</prop>
												<prop name="Position">4</prop>
												<prop name="IsDefault">0</prop>
												<prop name="GroupSampleType">mstUnknown</prop>
												<obj name="ChannelProp" class="ChannelProperty" version="1">
													<prop name="ChannelIdx">1</prop>
												</obj>
											</obj>
											<obj name="PropertyObject" class="QuantSampleTypeProperty" version="4">
												<prop name="PropertyTypeName">Quantification Sample Type</prop>
												<prop name="Position">4</prop>
												<prop name="IsDefault">0</prop>
												<prop name="SampleType">qsUnknown</prop>
												<obj name="ChannelProp" class="ChannelProperty" version="1">
													<prop name="ChannelIdx">1</prop>
												</obj>
											</obj>
											<obj name="PropertyObject" class="ChannelGenotype" version="4">
												<prop name="PropertyTypeName">Scanning Genotype</prop>
												<prop name="Position">4</prop>
												<prop name="IsDefault">1</prop>
												<prop name="ReadOnly">1</prop>
												<obj name="ChannelProp" class="ChannelProperty" version="1">
													<prop name="ChannelIdx">1</prop>
												</obj>
											</obj>
											<obj name="PropertyObject" class="GroupChannelTypeProp" version="4">
												<prop name="PropertyTypeName">Scanning Sample Type</prop>
												<prop name="Position">4</prop>
												<prop name="IsDefault">0</prop>
												<prop name="GroupSampleType">mstUnknown</prop>
												<obj name="ChannelProp" class="ChannelProperty" version="1">
													<prop name="ChannelIdx">1</prop>
												</obj>
											</obj>
											<obj name="PropertyObject" class="TargetName" version="4">
												<prop name="PropertyTypeName">Target Name</prop>
												<prop name="Position">4</prop>
												<prop name="IsDefault">1</prop>
												<obj name="ChannelProp" class="ChannelProperty" version="1">
													<prop name="ChannelIdx">1</prop>
												</obj>
											</obj>
											<obj name="PropertyObject" class="RQTargetProperty" version="4">
												<prop name="PropertyTypeName">Target Type</prop>
												<prop name="Position">4</prop>
												<prop name="IsDefault">0</prop>
												<prop name="TargetType">dtNone</prop>
												<obj name="ChannelProp" class="ChannelProperty" version="1">
													<prop name="ChannelIdx">1</prop>
												</obj>
											</obj>
										</list>
									</obj>
									<obj name="item" class="PropertyList" version="1">
										<list name="emlist" count="12">
											<obj name="PropertyObject" class="RQSampleTargetProperty" version="4">
												<prop name="PropertyTypeName">Combined Sample and Target Type</prop>
												<prop name="Position">4</prop>
												<prop name="IsDefault">0</prop>
												<obj name="ChannelProp" class="ChannelProperty" version="1">
													<prop name="ChannelIdx">2</prop>
												</obj>
											</obj>
											<obj name="PropertyObject" class="QuantConcProperty" version="4">
												<prop name="PropertyTypeName">Concentration</prop>
												<prop name="Position">4</prop>
												<prop name="IsDefault">1</prop>
												<prop name="Concentration">0</prop>
												<obj name="ChannelProp" class="ChannelProperty" version="1">
													<prop name="ChannelIdx">2</prop>
												</obj>
												<prop name="ReadOnly">1</prop>
											</obj>
											<obj name="PropertyObject" class="QuantCpHighProp" version="4">
												<prop name="PropertyTypeName">Cp High</prop>
												<prop name="Position">4</prop>
												<prop name="IsDefault">1</prop>
												<prop name="CpRangeHigh">0</prop>
												<obj name="ChannelProp" class="ChannelProperty" version="1">
													<prop name="ChannelIdx">2</prop>
												</obj>
												<prop name="ReadOnly">1</prop>
											</obj>
											<obj name="PropertyObject" class="QuantCpLowProp" version="4">
												<prop name="PropertyTypeName">Cp Low</prop>
												<prop name="Position">4</prop>
												<prop name="IsDefault">1</prop>
												<prop name="CpRangeLow">0</prop>
												<obj name="ChannelProp" class="ChannelProperty" version="1">
													<prop name="ChannelIdx">2</prop>
												</obj>
												<prop name="ReadOnly">1</prop>
											</obj>
											<obj name="PropertyObject" class="RQEffProp" version="4">
												<prop name="PropertyTypeName">Efficiency</prop>
												<prop name="Position">4</prop>
												<prop name="IsDefault">1</prop>
												<prop name="Efficiency">2</prop>
												<obj name="ChannelProp" class="ChannelProperty" version="1">
													<prop name="ChannelIdx">2</prop>
												</obj>
											</obj>
											<obj name="PropertyObject" class="ChannelGenotype" version="4">
												<prop name="PropertyTypeName">Melt Geno Genotype</prop>
												<prop name="Position">4</prop>
												<prop name="IsDefault">1</prop>
												<prop name="ReadOnly">1</prop>
												<obj name="ChannelProp" class="ChannelProperty" version="1">
													<prop name="ChannelIdx">2</prop>
												</obj>
											</obj>
											<obj name="PropertyObject" class="GroupChannelTypeProp" version="4">
												<prop name="PropertyTypeName">Melt Geno Sample Type</prop>
												<prop name="Position">4</prop>
												<prop name="IsDefault">0</prop>
												<prop name="GroupSampleType">mstUnknown</prop>
												<obj name="ChannelProp" class="ChannelProperty" version="1">
													<prop name="ChannelIdx">2</prop>
												</obj>
											</obj>
											<obj name="PropertyObject" class="QuantSampleTypeProperty" version="4">
												<prop name="PropertyTypeName">Quantification Sample Type</prop>
												<prop name="Position">4</prop>
												<prop name="IsDefault">0</prop>
												<prop name="SampleType">qsUnknown</prop>
												<obj name="ChannelProp" class="ChannelProperty" version="1">
													<prop name="ChannelIdx">2</prop>
												</obj>
											</obj>
											<obj name="PropertyObject" class="ChannelGenotype" version="4">
												<prop name="PropertyTypeName">Scanning Genotype</prop>
												<prop name="Position">4</prop>
												<prop name="IsDefault">1</prop>
												<prop name="ReadOnly">1</prop>
												<obj name="ChannelProp" class="ChannelProperty" version="1">
													<prop name="ChannelIdx">2</prop>
												</obj>
											</obj>
											<obj name="PropertyObject" class="GroupChannelTypeProp" version="4">
												<prop name="PropertyTypeName">Scanning Sample Type</prop>
												<prop name="Position">4</prop>
												<prop name="IsDefault">0</prop>
												<prop name="GroupSampleType">mstUnknown</prop>
												<obj name="ChannelProp" class="ChannelProperty" version="1">
													<prop name="ChannelIdx">2</prop>
												</obj>
											</obj>
											<obj name="PropertyObject" class="TargetName" version="4">
												<prop name="PropertyTypeName">Target Name</prop>
												<prop name="Position">4</prop>
												<prop name="IsDefault">1</prop>
												<obj name="ChannelProp" class="ChannelProperty" version="1">
													<prop name="ChannelIdx">2</prop>
												</obj>
											</obj>
											<obj name="PropertyObject" class="RQTargetProperty" version="4">
												<prop name="PropertyTypeName">Target Type</prop>
												<prop name="Position">4</prop>
												<prop name="IsDefault">0</prop>
												<prop name="TargetType">dtNone</prop>
												<obj name="ChannelProp" class="ChannelProperty" version="1">
													<prop name="ChannelIdx">2</prop>
												</obj>
											</obj>
										</list>
									</obj>
									<obj name="item" class="PropertyList" version="1">
										<list name="emlist" count="12">
											<obj name="PropertyObject" class="RQSampleTargetProperty" version="4">
												<prop name="PropertyTypeName">Combined Sample and Target Type</prop>
												<prop name="Position">4</prop>
												<prop name="IsDefault">0</prop>
												<obj name="ChannelProp" class="ChannelProperty" version="1">
													<prop name="ChannelIdx">3</prop>
												</obj>
											</obj>
											<obj name="PropertyObject" class="QuantConcProperty" version="4">
												<prop name="PropertyTypeName">Concentration</prop>
												<prop name="Position">4</prop>
												<prop name="IsDefault">1</prop>
												<prop name="Concentration">0</prop>
												<obj name="ChannelProp" class="ChannelProperty" version="1">
													<prop name="ChannelIdx">3</prop>
												</obj>
												<prop name="ReadOnly">1</prop>
											</obj>
											<obj name="PropertyObject" class="QuantCpHighProp" version="4">
												<prop name="PropertyTypeName">Cp High</prop>
												<prop name="Position">4</prop>
												<prop name="IsDefault">1</prop>
												<prop name="CpRangeHigh">0</prop>
												<obj name="ChannelProp" class="ChannelProperty" version="1">
													<prop name="ChannelIdx">3</prop>
												</obj>
												<prop name="ReadOnly">1</prop>
											</obj>
											<obj name="PropertyObject" class="QuantCpLowProp" version="4">
												<prop name="PropertyTypeName">Cp Low</prop>
												<prop name="Position">4</prop>
												<prop name="IsDefault">1</prop>
												<prop name="CpRangeLow">0</prop>
												<obj name="ChannelProp" class="ChannelProperty" version="1">
													<prop name="ChannelIdx">3</prop>
												</obj>
												<prop name="ReadOnly">1</prop>
											</obj>
											<obj name="PropertyObject" class="RQEffProp" version="4">
												<prop name="PropertyTypeName">Efficiency</prop>
												<prop name="Position">4</prop>
												<prop name="IsDefault">1</prop>
												<prop name="Efficiency">2</prop>
												<obj name="ChannelProp" class="ChannelProperty" version="1">
													<prop name="ChannelIdx">3</prop>
												</obj>
											</obj>
											<obj name="PropertyObject" class="ChannelGenotype" version="4">
												<prop name="PropertyTypeName">Melt Geno Genotype</prop>
												<prop name="Position">4</prop>
												<prop name="IsDefault">1</prop>
												<prop name="ReadOnly">1</prop>
												<obj name="ChannelProp" class="ChannelProperty" version="1">
													<prop name="ChannelIdx">3</prop>
												</obj>
											</obj>
											<obj name="PropertyObject" class="GroupChannelTypeProp" version="4">
												<prop name="PropertyTypeName">Melt Geno Sample Type</prop>
												<prop name="Position">4</prop>
												<prop name="IsDefault">0</prop>
												<prop name="GroupSampleType">mstUnknown</prop>
												<obj name="ChannelProp" class="ChannelProperty" version="1">
													<prop name="ChannelIdx">3</prop>
												</obj>
											</obj>
											<obj name="PropertyObject" class="QuantSampleTypeProperty" version="4">
												<prop name="PropertyTypeName">Quantification Sample Type</prop>
												<prop name="Position">4</prop>
												<prop name="IsDefault">0</prop>
												<prop name="SampleType">qsUnknown</prop>
												<obj name="ChannelProp" class="ChannelProperty" version="1">
													<prop name="ChannelIdx">3</prop>
												</obj>
											</obj>
											<obj name="PropertyObject" class="ChannelGenotype" version="4">
												<prop name="PropertyTypeName">Scanning Genotype</prop>
												<prop name="Position">4</prop>
												<prop name="IsDefault">1</prop>
												<prop name="ReadOnly">1</prop>
												<obj name="ChannelProp" class="ChannelProperty" version="1">
													<prop name="ChannelIdx">3</prop>
												</obj>
											</obj>
											<obj name="PropertyObject" class="GroupChannelTypeProp" version="4">
												<prop name="PropertyTypeName">Scanning Sample Type</prop>
												<prop name="Position">4</prop>
												<prop name="IsDefault">0</prop>
												<prop name="GroupSampleType">mstUnknown</prop>
												<obj name="ChannelProp" class="ChannelProperty" version="1">
													<prop name="ChannelIdx">3</prop>
												</obj>
											</obj>
											<obj name="PropertyObject" class="TargetName" version="4">
												<prop name="PropertyTypeName">Target Name</prop>
												<prop name="Position">4</prop>
												<prop name="IsDefault">1</prop>
												<obj name="ChannelProp" class="ChannelProperty" version="1">
													<prop name="ChannelIdx">3</prop>
												</obj>
											</obj>
											<obj name="PropertyObject" class="RQTargetProperty" version="4">
												<prop name="PropertyTypeName">Target Type</prop>
												<prop name="Position">4</prop>
												<prop name="IsDefault">0</prop>
												<prop name="TargetType">dtNone</prop>
												<obj name="ChannelProp" class="ChannelProperty" version="1">
													<prop name="ChannelIdx">3</prop>
												</obj>
											</obj>
										</list>
									</obj>
								</list>
							</obj>
						</obj>
						<prop name="ChannelPropertyCount">4</prop>
						<prop name="ContainerPosition">4</prop>
						<prop name="HasSampleProperties">1</prop>
						<obj name="SampleProperties" class="PropertyList" version="1">
							<list name="emlist" count="14">
								<obj name="PropertyObject" class="SamplePrefColor" version="4">
									<prop name="PropertyTypeName">Color</prop>
									<prop name="Position">4</prop>
									<prop name="IsDefault">0</prop>
									<prop name="Color">clGray</prop>
								</obj>
								<obj name="PropertyObject" class="DominantChannelProp" version="4">
									<prop name="PropertyTypeName">Dominant Channel</prop>
									<prop name="Position">4</prop>
									<prop name="IsDefault">0</prop>
									<prop name="DominantChannel">0</prop>
								</obj>
								<obj name="PropertyObject" class="Genotype" version="4">
									<prop name="PropertyTypeName">EndPt Genotype</prop>
									<prop name="Position">4</prop>
									<prop name="IsDefault">1</prop>
									<prop name="ReadOnly">1</prop>
								</obj>
								<obj name="PropertyObject" class="GroupingSample" version="4">
									<prop name="PropertyTypeName">EndPt Sample Type</prop>
									<prop name="Position">4</prop>
									<prop name="IsDefault">0</prop>
									<prop name="GroupSampleType">mstUnknown</prop>
								</obj>
								<obj name="PropertyObject" class="SamplePrefLineStyle" version="4">
									<prop name="PropertyTypeName">Line Style</prop>
									<prop name="Position">4</prop>
									<prop name="IsDefault">0</prop>
									<prop name="LineStyle">psSolid</prop>
								</obj>
								<obj name="PropertyObject" class="GenSampleEditNotes" version="4">
									<prop name="PropertyTypeName">Notes</prop>
									<prop name="Position">4</prop>
									<prop name="IsDefault">1</prop>
								</obj>
								<obj name="PropertyObject" class="SamplePrefPointStyle" version="4">
									<prop name="PropertyTypeName">Point Style</prop>
									<prop name="Position">4</prop>
									<prop name="IsDefault">0</prop>
									<prop name="PointStyle">psNothing</prop>
								</obj>
								<obj name="PropertyObject" class="GenSampleEditPosition" version="4">
									<prop name="PropertyTypeName">Position</prop>
									<prop name="Position">4</prop>
									<prop name="IsDefault">1</prop>
								</obj>
								<obj name="PropertyObject" class="GenSampleEditReplicate" version="4">
									<prop name="PropertyTypeName">Replicate of</prop>
									<prop name="Position">4</prop>
									<prop name="IsDefault">1</prop>
									<prop name="ReplicateOf">-1</prop>
								</obj>
								<obj name="PropertyObject" class="HTCSampleID" version="4">
									<prop name="PropertyTypeName">Sample ID</prop>
									<prop name="Position">4</prop>
									<prop name="IsDefault">1</prop>
								</obj>
								<obj name="PropertyObject" class="GenSampleEditName" version="4">
									<prop name="PropertyTypeName">Sample Name</prop>
									<prop name="Position">4</prop>
									<prop name="IsDefault">1</prop>
									<prop name="name">Sample 5</prop>
								</obj>
								<obj name="PropertyObject" class="HTCSamplePrepNotes" version="4">
									<prop name="PropertyTypeName">Sample Prep Notes</prop>
									<prop name="Position">4</prop>
									<prop name="IsDefault">1</prop>
								</obj>
								<obj name="PropertyObject" class="GenSampleEditSubset" version="4">
									<prop name="PropertyTypeName">Subsets</prop>
									<prop name="Position">4</prop>
									<prop name="IsDefault">1</prop>
								</obj>
								<obj name="PropertyObject" class="SamplePrefWidth" version="5">
									<prop name="PropertyTypeName">Width</prop>
									<prop name="Position">4</prop>
									<prop name="IsDefault">1</prop>
									<prop name="Width">1</prop>
								</obj>
							</list>
						</obj>
					</obj>
					<obj name="item" class="SamplePropInfo" version="1">
						<obj name="ChannelProperties" class="ChanPropList" version="2">
							<obj name="ChannelProperties" class="EMList" version="1">
								<list name="emlist" count="4">
									<obj name="item" class="PropertyList" version="1">
										<list name="emlist" count="12">
											<obj name="PropertyObject" class="RQSampleTargetProperty" version="4">
												<prop name="PropertyTypeName">Combined Sample and Target Type</prop>
												<prop name="Position">5</prop>
												<prop name="IsDefault">0</prop>
												<obj name="ChannelProp" class="ChannelProperty" version="1">
													<prop name="ChannelIdx">0</prop>
												</obj>
											</obj>
											<obj name="PropertyObject" class="QuantConcProperty" version="4">
												<prop name="PropertyTypeName">Concentration</prop>
												<prop name="Position">5</prop>
												<prop name="IsDefault">1</prop>
												<prop name="Concentration">0</prop>
												<obj name="ChannelProp" class="ChannelProperty" version="1">
													<prop name="ChannelIdx">0</prop>
												</obj>
												<prop name="ReadOnly">1</prop>
											</obj>
											<obj name="PropertyObject" class="QuantCpHighProp" version="4">
												<prop name="PropertyTypeName">Cp High</prop>
												<prop name="Position">5</prop>
												<prop name="IsDefault">1</prop>
												<prop name="CpRangeHigh">0</prop>
												<obj name="ChannelProp" class="ChannelProperty" version="1">
													<prop name="ChannelIdx">0</prop>
												</obj>
												<prop name="ReadOnly">1</prop>
											</obj>
											<obj name="PropertyObject" class="QuantCpLowProp" version="4">
												<prop name="PropertyTypeName">Cp Low</prop>
												<prop name="Position">5</prop>
												<prop name="IsDefault">1</prop>
												<prop name="CpRangeLow">0</prop>
												<obj name="ChannelProp" class="ChannelProperty" version="1">
													<prop name="ChannelIdx">0</prop>
												</obj>
												<prop name="ReadOnly">1</prop>
											</obj>
											<obj name="PropertyObject" class="RQEffProp" version="4">
												<prop name="PropertyTypeName">Efficiency</prop>
												<prop name="Position">5</prop>
												<prop name="IsDefault">1</prop>
												<prop name="Efficiency">2</prop>
												<obj name="ChannelProp" class="ChannelProperty" version="1">
													<prop name="ChannelIdx">0</prop>
												</obj>
											</obj>
											<obj name="PropertyObject" class="ChannelGenotype" version="4">
												<prop name="PropertyTypeName">Melt Geno Genotype</prop>
												<prop name="Position">5</prop>
												<prop name="IsDefault">1</prop>
												<prop name="ReadOnly">1</prop>
												<obj name="ChannelProp" class="ChannelProperty" version="1">
													<prop name="ChannelIdx">0</prop>
												</obj>
											</obj>
											<obj name="PropertyObject" class="GroupChannelTypeProp" version="4">
												<prop name="PropertyTypeName">Melt Geno Sample Type</prop>
												<prop name="Position">5</prop>
												<prop name="IsDefault">0</prop>
												<prop name="GroupSampleType">mstUnknown</prop>
												<obj name="ChannelProp" class="ChannelProperty" version="1">
													<prop name="ChannelIdx">0</prop>
												</obj>
											</obj>
											<obj name="PropertyObject" class="QuantSampleTypeProperty" version="4">
												<prop name="PropertyTypeName">Quantification Sample Type</prop>
												<prop name="Position">5</prop>
												<prop name="IsDefault">0</prop>
												<prop name="SampleType">qsUnknown</prop>
												<obj name="ChannelProp" class="ChannelProperty" version="1">
													<prop name="ChannelIdx">0</prop>
												</obj>
											</obj>
											<obj name="PropertyObject" class="ChannelGenotype" version="4">
												<prop name="PropertyTypeName">Scanning Genotype</prop>
												<prop name="Position">5</prop>
												<prop name="IsDefault">1</prop>
												<prop name="ReadOnly">1</prop>
												<obj name="ChannelProp" class="ChannelProperty" version="1">
													<prop name="ChannelIdx">0</prop>
												</obj>
											</obj>
											<obj name="PropertyObject" class="GroupChannelTypeProp" version="4">
												<prop name="PropertyTypeName">Scanning Sample Type</prop>
												<prop name="Position">5</prop>
												<prop name="IsDefault">0</prop>
												<prop name="GroupSampleType">mstUnknown</prop>
												<obj name="ChannelProp" class="ChannelProperty" version="1">
													<prop name="ChannelIdx">0</prop>
												</obj>
											</obj>
											<obj name="PropertyObject" class="TargetName" version="4">
												<prop name="PropertyTypeName">Target Name</prop>
												<prop name="Position">5</prop>
												<prop name="IsDefault">1</prop>
												<obj name="ChannelProp" class="ChannelProperty" version="1">
													<prop name="ChannelIdx">0</prop>
												</obj>
											</obj>
											<obj name="PropertyObject" class="RQTargetProperty" version="4">
												<prop name="PropertyTypeName">Target Type</prop>
												<prop name="Position">5</prop>
												<prop name="IsDefault">0</prop>
												<prop name="TargetType">dtNone</prop>
												<obj name="ChannelProp" class="ChannelProperty" version="1">
													<prop name="ChannelIdx">0</prop>
												</obj>
											</obj>
										</list>
									</obj>
									<obj name="item" class="PropertyList" version="1">
										<list name="emlist" count="12">
											<obj name="PropertyObject" class="RQSampleTargetProperty" version="4">
												<prop name="PropertyTypeName">Combined Sample and Target Type</prop>
												<prop name="Position">5</prop>
												<prop name="IsDefault">0</prop>
												<obj name="ChannelProp" class="ChannelProperty" version="1">
													<prop name="ChannelIdx">1</prop>
												</obj>
											</obj>
											<obj name="PropertyObject" class="QuantConcProperty" version="4">
												<prop name="PropertyTypeName">Concentration</prop>
												<prop name="Position">5</prop>
												<prop name="IsDefault">1</prop>
												<prop name="Concentration">0</prop>
												<obj name="ChannelProp" class="ChannelProperty" version="1">
													<prop name="ChannelIdx">1</prop>
												</obj>
												<prop name="ReadOnly">1</prop>
											</obj>
											<obj name="PropertyObject" class="QuantCpHighProp" version="4">
												<prop name="PropertyTypeName">Cp High</prop>
												<prop name="Position">5</prop>
												<prop name="IsDefault">1</prop>
												<prop name="CpRangeHigh">0</prop>
												<obj name="ChannelProp" class="ChannelProperty" version="1">
													<prop name="ChannelIdx">1</prop>
												</obj>
												<prop name="ReadOnly">1</prop>
											</obj>
											<obj name="PropertyObject" class="QuantCpLowProp" version="4">
												<prop name="PropertyTypeName">Cp Low</prop>
												<prop name="Position">5</prop>
												<prop name="IsDefault">1</prop>
												<prop name="CpRangeLow">0</prop>
												<obj name="ChannelProp" class="ChannelProperty" version="1">
													<prop name="ChannelIdx">1</prop>
												</obj>
												<prop name="ReadOnly">1</prop>
											</obj>
											<obj name="PropertyObject" class="RQEffProp" version="4">
												<prop name="PropertyTypeName">Efficiency</prop>
												<prop name="Position">5</prop>
												<prop name="IsDefault">1</prop>
												<prop name="Efficiency">2</prop>
												<obj name="ChannelProp" class="ChannelProperty" version="1">
													<prop name="ChannelIdx">1</prop>
												</obj>
											</obj>
											<obj name="PropertyObject" class="ChannelGenotype" version="4">
												<prop name="PropertyTypeName">Melt Geno Genotype</prop>
												<prop name="Position">5</prop>
												<prop name="IsDefault">1</prop>
												<prop name="ReadOnly">1</prop>
												<obj name="ChannelProp" class="ChannelProperty" version="1">
													<prop name="ChannelIdx">1</prop>
												</obj>
											</obj>
											<obj name="PropertyObject" class="GroupChannelTypeProp" version="4">
												<prop name="PropertyTypeName">Melt Geno Sample Type</prop>
												<prop name="Position">5</prop>
												<prop name="IsDefault">0</prop>
												<prop name="GroupSampleType">mstUnknown</prop>
												<obj name="ChannelProp" class="ChannelProperty" version="1">
													<prop name="ChannelIdx">1</prop>
												</obj>
											</obj>
											<obj name="PropertyObject" class="QuantSampleTypeProperty" version="4">
												<prop name="PropertyTypeName">Quantification Sample Type</prop>
												<prop name="Position">5</prop>
												<prop name="IsDefault">0</prop>
												<prop name="SampleType">qsUnknown</prop>
												<obj name="ChannelProp" class="ChannelProperty" version="1">
													<prop name="ChannelIdx">1</prop>
												</obj>
											</obj>
											<obj name="PropertyObject" class="ChannelGenotype" version="4">
												<prop name="PropertyTypeName">Scanning Genotype</prop>
												<prop name="Position">5</prop>
												<prop name="IsDefault">1</prop>
												<prop name="ReadOnly">1</prop>
												<obj name="ChannelProp" class="ChannelProperty" version="1">
													<prop name="ChannelIdx">1</prop>
												</obj>
											</obj>
											<obj name="PropertyObject" class="GroupChannelTypeProp" version="4">
												<prop name="PropertyTypeName">Scanning Sample Type</prop>
												<prop name="Position">5</prop>
												<prop name="IsDefault">0</prop>
												<prop name="GroupSampleType">mstUnknown</prop>
												<obj name="ChannelProp" class="ChannelProperty" version="1">
													<prop name="ChannelIdx">1</prop>
												</obj>
											</obj>
											<obj name="PropertyObject" class="TargetName" version="4">
												<prop name="PropertyTypeName">Target Name</prop>
												<prop name="Position">5</prop>
												<prop name="IsDefault">1</prop>
												<obj name="ChannelProp" class="ChannelProperty" version="1">
													<prop name="ChannelIdx">1</prop>
												</obj>
											</obj>
											<obj name="PropertyObject" class="RQTargetProperty" version="4">
												<prop name="PropertyTypeName">Target Type</prop>
												<prop name="Position">5</prop>
												<prop name="IsDefault">0</prop>
												<prop name="TargetType">dtNone</prop>
												<obj name="ChannelProp" class="ChannelProperty" version="1">
													<prop name="ChannelIdx">1</prop>
												</obj>
											</obj>
										</list>
									</obj>
									<obj name="item" class="PropertyList" version="1">
										<list name="emlist" count="12">
											<obj name="PropertyObject" class="RQSampleTargetProperty" version="4">
												<prop name="PropertyTypeName">Combined Sample and Target Type</prop>
												<prop name="Position">5</prop>
												<prop name="IsDefault">0</prop>
												<obj name="ChannelProp" class="ChannelProperty" version="1">
													<prop name="ChannelIdx">2</prop>
												</obj>
											</obj>
											<obj name="PropertyObject" class="QuantConcProperty" version="4">
												<prop name="PropertyTypeName">Concentration</prop>
												<prop name="Position">5</prop>
												<prop name="IsDefault">1</prop>
												<prop name="Concentration">0</prop>
												<obj name="ChannelProp" class="ChannelProperty" version="1">
													<prop name="ChannelIdx">2</prop>
												</obj>
												<prop name="ReadOnly">1</prop>
											</obj>
											<obj name="PropertyObject" class="QuantCpHighProp" version="4">
												<prop name="PropertyTypeName">Cp High</prop>
												<prop name="Position">5</prop>
												<prop name="IsDefault">1</prop>
												<prop name="CpRangeHigh">0</prop>
												<obj name="ChannelProp" class="ChannelProperty" version="1">
													<prop name="ChannelIdx">2</prop>
												</obj>
												<prop name="ReadOnly">1</prop>
											</obj>
											<obj name="PropertyObject" class="QuantCpLowProp" version="4">
												<prop name="PropertyTypeName">Cp Low</prop>
												<prop name="Position">5</prop>
												<prop name="IsDefault">1</prop>
												<prop name="CpRangeLow">0</prop>
												<obj name="ChannelProp" class="ChannelProperty" version="1">
													<prop name="ChannelIdx">2</prop>
												</obj>
												<prop name="ReadOnly">1</prop>
											</obj>
											<obj name="PropertyObject" class="RQEffProp" version="4">
												<prop name="PropertyTypeName">Efficiency</prop>
												<prop name="Position">5</prop>
												<prop name="IsDefault">1</prop>
												<prop name="Efficiency">2</prop>
												<obj name="ChannelProp" class="ChannelProperty" version="1">
													<prop name="ChannelIdx">2</prop>
												</obj>
											</obj>
											<obj name="PropertyObject" class="ChannelGenotype" version="4">
												<prop name="PropertyTypeName">Melt Geno Genotype</prop>
												<prop name="Position">5</prop>
												<prop name="IsDefault">1</prop>
												<prop name="ReadOnly">1</prop>
												<obj name="ChannelProp" class="ChannelProperty" version="1">
													<prop name="ChannelIdx">2</prop>
												</obj>
											</obj>
											<obj name="PropertyObject" class="GroupChannelTypeProp" version="4">
												<prop name="PropertyTypeName">Melt Geno Sample Type</prop>
												<prop name="Position">5</prop>
												<prop name="IsDefault">0</prop>
												<prop name="GroupSampleType">mstUnknown</prop>
												<obj name="ChannelProp" class="ChannelProperty" version="1">
													<prop name="ChannelIdx">2</prop>
												</obj>
											</obj>
											<obj name="PropertyObject" class="QuantSampleTypeProperty" version="4">
												<prop name="PropertyTypeName">Quantification Sample Type</prop>
												<prop name="Position">5</prop>
												<prop name="IsDefault">0</prop>
												<prop name="SampleType">qsUnknown</prop>
												<obj name="ChannelProp" class="ChannelProperty" version="1">
													<prop name="ChannelIdx">2</prop>
												</obj>
											</obj>
											<obj name="PropertyObject" class="ChannelGenotype" version="4">
												<prop name="PropertyTypeName">Scanning Genotype</prop>
												<prop name="Position">5</prop>
												<prop name="IsDefault">1</prop>
												<prop name="ReadOnly">1</prop>
												<obj name="ChannelProp" class="ChannelProperty" version="1">
													<prop name="ChannelIdx">2</prop>
												</obj>
											</obj>
											<obj name="PropertyObject" class="GroupChannelTypeProp" version="4">
												<prop name="PropertyTypeName">Scanning Sample Type</prop>
												<prop name="Position">5</prop>
												<prop name="IsDefault">0</prop>
												<prop name="GroupSampleType">mstUnknown</prop>
												<obj name="ChannelProp" class="ChannelProperty" version="1">
													<prop name="ChannelIdx">2</prop>
												</obj>
											</obj>
											<obj name="PropertyObject" class="TargetName" version="4">
												<prop name="PropertyTypeName">Target Name</prop>
												<prop name="Position">5</prop>
												<prop name="IsDefault">1</prop>
												<obj name="ChannelProp" class="ChannelProperty" version="1">
													<prop name="ChannelIdx">2</prop>
												</obj>
											</obj>
											<obj name="PropertyObject" class="RQTargetProperty" version="4">
												<prop name="PropertyTypeName">Target Type</prop>
												<prop name="Position">5</prop>
												<prop name="IsDefault">0</prop>
												<prop name="TargetType">dtNone</prop>
												<obj name="ChannelProp" class="ChannelProperty" version="1">
													<prop name="ChannelIdx">2</prop>
												</obj>
											</obj>
										</list>
									</obj>
									<obj name="item" class="PropertyList" version="1">
										<list name="emlist" count="12">
											<obj name="PropertyObject" class="RQSampleTargetProperty" version="4">
												<prop name="PropertyTypeName">Combined Sample and Target Type</prop>
												<prop name="Position">5</prop>
												<prop name="IsDefault">0</prop>
												<obj name="ChannelProp" class="ChannelProperty" version="1">
													<prop name="ChannelIdx">3</prop>
												</obj>
											</obj>
											<obj name="PropertyObject" class="QuantConcProperty" version="4">
												<prop name="PropertyTypeName">Concentration</prop>
												<prop name="Position">5</prop>
												<prop name="IsDefault">1</prop>
												<prop name="Concentration">0</prop>
												<obj name="ChannelProp" class="ChannelProperty" version="1">
													<prop name="ChannelIdx">3</prop>
												</obj>
												<prop name="ReadOnly">1</prop>
											</obj>
											<obj name="PropertyObject" class="QuantCpHighProp" version="4">
												<prop name="PropertyTypeName">Cp High</prop>
												<prop name="Position">5</prop>
												<prop name="IsDefault">1</prop>
												<prop name="CpRangeHigh">0</prop>
												<obj name="ChannelProp" class="ChannelProperty" version="1">
													<prop name="ChannelIdx">3</prop>
												</obj>
												<prop name="ReadOnly">1</prop>
											</obj>
											<obj name="PropertyObject" class="QuantCpLowProp" version="4">
												<prop name="PropertyTypeName">Cp Low</prop>
												<prop name="Position">5</prop>
												<prop name="IsDefault">1</prop>
												<prop name="CpRangeLow">0</prop>
												<obj name="ChannelProp" class="ChannelProperty" version="1">
													<prop name="ChannelIdx">3</prop>
												</obj>
												<prop name="ReadOnly">1</prop>
											</obj>
											<obj name="PropertyObject" class="RQEffProp" version="4">
												<prop name="PropertyTypeName">Efficiency</prop>
												<prop name="Position">5</prop>
												<prop name="IsDefault">1</prop>
												<prop name="Efficiency">2</prop>
												<obj name="ChannelProp" class="ChannelProperty" version="1">
													<prop name="ChannelIdx">3</prop>
												</obj>
											</obj>
											<obj name="PropertyObject" class="ChannelGenotype" version="4">
												<prop name="PropertyTypeName">Melt Geno Genotype</prop>
												<prop name="Position">5</prop>
												<prop name="IsDefault">1</prop>
												<prop name="ReadOnly">1</prop>
												<obj name="ChannelProp" class="ChannelProperty" version="1">
													<prop name="ChannelIdx">3</prop>
												</obj>
											</obj>
											<obj name="PropertyObject" class="GroupChannelTypeProp" version="4">
												<prop name="PropertyTypeName">Melt Geno Sample Type</prop>
												<prop name="Position">5</prop>
												<prop name="IsDefault">0</prop>
												<prop name="GroupSampleType">mstUnknown</prop>
												<obj name="ChannelProp" class="ChannelProperty" version="1">
													<prop name="ChannelIdx">3</prop>
												</obj>
											</obj>
											<obj name="PropertyObject" class="QuantSampleTypeProperty" version="4">
												<prop name="PropertyTypeName">Quantification Sample Type</prop>
												<prop name="Position">5</prop>
												<prop name="IsDefault">0</prop>
												<prop name="SampleType">qsUnknown</prop>
												<obj name="ChannelProp" class="ChannelProperty" version="1">
													<prop name="ChannelIdx">3</prop>
												</obj>
											</obj>
											<obj name="PropertyObject" class="ChannelGenotype" version="4">
												<prop name="PropertyTypeName">Scanning Genotype</prop>
												<prop name="Position">5</prop>
[truncated: 2,475,786 more chars]
