# Supplementary material for: Unique sperm haplotypes are associated with phenotypically different sperm subpopulations in Astyanax fish
Source: BMC Biol. 2018 Jul 5;16:72. doi: 10.1186/s12915-018-0538-z (PMC6032774; doi:10.1186/s12915-018-0538-z)
Supplement: Supplementary file 8 — Original data. Each subfolder has two ixo files output by the Roche LightCycler480. The two files cover qPCR results for oca2 and mc1r. Subfolder names end in 1, 2, or 3, denoting which subpopulation of sperm was analyzed. (ZIP 10643 kb) [file 12915_2018_538_MOESM8_ESM.zip › G5Pop1/Jun 30 2016 0065 FACS Plate G5P1 mc1r RK.ixo]

<objectstream signature="IXOS" version="1">
	<obj name="root" class="HTCExperiment" version="5">
		<prop name="name">Jun 30 2016 0065 FACS Plate G5P1 mc1r RK</prop>
		<prop name="UID">39E4A07CABA6418C860D63959E6FCCDE</prop>
		<prop name="OwnerUID">C6C05626183A45218341EE89EA1A5F2A</prop>
		<prop name="Created">2016-06-30T11:26:04.034</prop>
		<prop name="CreatedBy">C6C05626183A45218341EE89EA1A5F2A</prop>
		<prop name="CreatedByName">System Admin</prop>
		<prop name="LastModified">2016-06-30T13:10:07.763</prop>
		<prop name="LastModifiedBy">C6C05626183A45218341EE89EA1A5F2A</prop>
		<prop name="LastModifiedByName">System Admin</prop>
		<list name="AppliedTemplates" count="1">
			<item>Borowsky Protocol PEP product version</item>
		</list>
		<list name="TemplateOwners" count="1">
			<item>System Admin</item>
		</list>
		<prop name="SWVersion">LCS480 1.5.1.62</prop>
		<obj name="AppProperty" class="TAppProperty" version="2">
			<prop name="Created">2016-06-30T11:26:04.034</prop>
			<prop name="LastModified">1899-12-30T00:00:00.000</prop>
		</obj>
		<obj name="ConProperty" class="TAppProperty" version="2">
			<prop name="Created">2016-06-30T11:26:04.034</prop>
			<prop name="LastModified">1899-12-30T00:00:00.000</prop>
		</obj>
		<obj name="run" class="HTCRun" version="7">
			<prop name="name">Run</prop>
			<prop name="Created">2016-06-30T11:26:04.031</prop>
			<prop name="LastModified">2016-06-30T13:09:48.319</prop>
			<obj name="AppProperty" class="TAppProperty" version="2">
				<prop name="Created">2016-06-30T11:26:04.031</prop>
				<prop name="LastModified">1899-12-30T00:00:00.000</prop>
			</obj>
			<obj name="ConProperty" class="TAppProperty" version="2">
				<prop name="Created">2016-06-30T11:26:04.031</prop>
				<prop name="LastModified">1899-12-30T00:00:00.000</prop>
				<prop name="HasProperties">1</prop>
				<obj name="_Properties" class="TAppProperties" version="1">
					<prop name="Created">2016-06-30T11:26:04.031</prop>
					<prop name="LastModified">1899-12-30T00:00:00.000</prop>
					<list name="emlist" count="4">
						<obj name="item" class="TAppProperty" version="2">
							<prop name="name">TopChart</prop>
							<prop name="Created">2016-06-30T11:26:17.471</prop>
							<prop name="LastModified">1899-12-30T00:00:00.000</prop>
						</obj>
						<obj name="item" class="TAppProperty" version="2">
							<prop name="name">LeftChart</prop>
							<prop name="Created">2016-06-30T11:26:17.471</prop>
							<prop name="LastModified">1899-12-30T00:00:00.000</prop>
						</obj>
						<obj name="item" class="TAppProperty" version="2">
							<prop name="name">RightChart</prop>
							<prop name="Created">2016-06-30T11:26:17.471</prop>
							<prop name="LastModified">1899-12-30T00:00:00.000</prop>
						</obj>
						<obj name="item" class="TAppProperty" version="2">
							<prop name="name">RunOverviewChart</prop>
							<prop name="Created">2016-06-30T11:26:17.471</prop>
							<prop name="LastModified">1899-12-30T00:00:00.000</prop>
						</obj>
					</list>
				</obj>
			</obj>
			<prop name="State">3</prop>
			<prop name="StartTime">2016-06-30T11:26:41.462</prop>
			<prop name="EndTime">2016-06-30T13:09:48.318</prop>
			<prop name="InstrumentID">28159</prop>
			<prop name="InstrumentVersion">HTC_VER_10</prop>
			<prop name="InstrumentName">28159</prop>
			<prop name="InstrCalibrationDate">1899.12.30 00:00:00:00</prop>
			<prop name="Technician">System Admin</prop>
			<prop name="AcqStoreClass">HTCAcquisitionStore</prop>
			<prop name="AcquisitionStore">eJzU3cmyo0q2IOxXuZb2zzQAhERjdm+a0ThOj1iAGmY0alFHJ5Cevpa2Ik5G/pVVOdmRdU4MwgwTGxyXO6xPy93571t++q9rdtn+z9+a2637238V56xt/+dvZqwpRd0f22N3vF2j7tZs//Zfj23T4tb//I3729//+97c7j/+Ujtk1+v2rN36a/e3v8/+m3l/9k97RNnlft7+2EEWfu5xPrbdz2M8i/O2xfO/9/mfv81ZPMU/ymZ128sfZYu/9v0/F2fR3PZNdvnb37l/VZLt/rJ9l+Jfffg58N/Zf1G+X2rjH6Wc/V8KiTVonG+//NkvBeb/ucDx8YJn5af8VGb/Rani7eX+t7//fzN2pooiq/D6579/Vf7PF/HLFfzyoXXt9s3nVLIs/4sdltn5WP7rioHtDj/tt1/F0KeqOmN//vtXdVzgka57Iyuw3fzt79P/w25YPYvb8dq1eO32zYFHXBnJhlVGlbr7DcAtiabV+nHROLpIlByuy55UOUOUlB56FuC83xA29RLc3871B6wOE4ashn6wqdsmRzhvNgpJW/5l0HmTR7DzFJ1sYmcYaekqPvSXzEk2QTkeqFleZxDna4ekxfZ4oAw3WHBMjzab0YV2oOHjBVD6ukY2G2mY09t848P5QJhkPaFqRy/MbQ2PW6BUmx6Gju66/R1u67OabBa355n2pneGi++oSb7oFZsyAqlgX6w1kt1yZUkPyYODtJvj34snxaBULgxospdNsp17XNJ6VR3w+KZRbbLTAWhz8yy4F5xabfYD7n9w1wPsonaSJAHF4/UPnYGtETHVuo2jki4jS4OzMpWT1fqyP9M0Zy1o65fFZrv7vqRpt2NhKa9kdvnyo476LtZftaitKrvfwpRek5kOnXy1kk28jlI68fH7Otq9SjbzatcZoXB9QfTS+GR1nz+XlOieCqdRtJMsSTSfKlx7git359jEe8ijMQPxCCtYSmRNz1gfP1sHg73pW7vUXOT/XZdSCDf7/Kf+37rUv+oW39altCnR2W/uUsfnDOj0NrIRHzRzUm5rCfzVoWLjppZlkjc6Bfd57NnwyGQyufEaA8ajHJIwLT2VPNbBCRxJbyqQbvh5IjEAivFqSDjfbIFoB2EB7kPpKlhleUnEayCBfR3nJDpbbUfqPb2DfgWehInRdYTQCwtku5pW8Fp3HJl3dQh+r3YkbDW3IzviMECqsq4iWWxHMjsxDngrp2FDa9fcyak7FaDU155APfc5Em3jFNTzo2Xj1TS3idhfE/AbucP/12JKROd5B5UybQLLWTYnir2dgSXxUzbWsvJMVCwGBAbzJLCM2jup9kcePMZoq1g1RYOcZ1h+j+Z1BTBrDHKF5wC+JWN9NKdyJItO6EH1ozsBtRQ7Ers1D6Y041hww+ZAaFa34F65Ooke0sQmM+OxATuQuQoEOVfJ8eg8QLE0lkR+L5dkd17NwZ8KeH1MUHPk4fY10F1yqcLVvORIbNVPsCYTno3U3l8S9bFbgp/FFRsK4b0k8uNZAg1e9yRONu6Z/LYuJfLSN3Wp6e/sUqpmzL65Swmi0ILtBvgV3Q6CTPaR02OT5PZs1C28kYT5kwNFT2s2TBwHm1BAB1BT2iVYy/mSDBNtDQpnXKuwY9M5SZ81A1YMlyScqhIerwcBnK18YyFs6iWpE6EB1XVZEtu1OydntS9gcauebGy8JGwylXMA85QPLIyTYkkW0lkENwnwwflk65LAcGmABMyFjetLLpP1LhDA0p1rBfzUSYmuPUzQ3exGQvbppcS+njSg2Qk/h8ruyDS9quBF1T2BYiOUJKTPHPQxvZFYSuyRGMLkBMG+Hdj4WUsGEVpnAvZcbUm4U7ALnczVCcz75MaGj5ljkwX2PNAbHq/XsAWV7PIoB385we35owXSOdMMzMnjxMaMm/mEGydnPJ4zJuFDrM9kdhG2YM/opQJvKs3JeGx08Hk6kLBq7hw59k4OtFcfJN4VBRDVmN7AfMXYJXw1lYlCLiXY5+2RheAu3YlB6x24mvpM4l3s2aQNGgV0Jt8nsAmtlOQMdSFQX+cEVqXwG7uUPPuupxT/W7sUh/Hn93apdZPdQ35/GSovaWtZvx3qMRTX7JVd5KWX6k8Q+vAlpw3xmCizdb6YtKHEzmrWv7lZp/fqqgonWtVWfvio53rPCpNwsgybKlAuvq+HzuQYCuLYJYHbZqOe3idCOIldnvjZTjT07T07hjOMORMv07yDzjcTNnzmk2cSlCdvrlvr7BTO9n5L/KFoSv2xemkho9JrtVB57AwbENiQ5SdYPjoTR73wTTecOcaYLAKz5fTzINqhxL061usX3lJni4UbyqHTkmAzd1Xddp91KElamyz6UOD0lNsy4YTuWBKcR2muH4uXF8qT/pV4uREYOvtciaGwnNRs4KnOXTczrQkna+3OBnj9nH48v+tPGdrEnyrFXFfv0z6UTn1PFo5X3vX8cJyEvL/B8uUX3N/cXupwcvcbNmgevqqr2cIOh1Ea2YAmQqebfcSFr4M8sMGuwe/jMGpCOB/w7319dM66cT/eQ9nELu0VbpvqSjB9hbI8suwCA9i5Lj5eJOTd5S3xvTV+f0dlNYbDWcTva7VsOv2fuxTzBte/61+/W39/fPQf1d9sNv33z9U/if407XtvAvm5cKFPayNJZbQlNW8JPoCYZkrWQXPsKJ0UGez9G2HzSlFKSjb4gLosHNy+XPcyvQ2LFqKlMyHLtba36fJaoDayF5OsTtxJpdy9OsFxV2hsLpwilQZi4kG3H5wkOzCHkgqw46DQU9TgXUbdxJeCwiks7GpDp1pKm1W1haYIUGuPbD+n0454cLJkhiQ1M97pBMgG2kmqJJtEQl0Fxu0GN4xtk02vPQ90cUkqqI0VblcQ2vTOt2fo61Zl0+QVAn1x7gipKuHfC5vQoNqlMqClkcVulO0TKGNJe3gscqPK82H0qVjNKNwFU01S7N0q7Xizh6VWytXqbA9LOtkxEhTldVIlL/JMaXjFaPcQrCV2GQjhgXpXz4RWJ6i/lGJ9rp8xB1sQpCR5nI93ihV6gGZvW1Uqb/F4MVQa9McKt2f0WNJHLVlwiUalyuthcTZW+W5EzRU0ya6PCGhqMjLAdWuTdK48bcqDdYKHApRNi3yUaaHeaugC2a3Shzb8Nv3NZjNp+k1d6nfrj0jf26W6VpsDGdNnEm49DM1S7omh5uF6JjHz8mWSdS8TggN5VNEjbGwiFy8MfchrTKJJ3GLotsfQzrS3TRJnT1clTH6NMZTdNAmwepCSOY/aCiDqSSinPuomCWQwrGFewYHxOnJtVldwOJVnQ7L1OyI/tyzYZIP6qq4yRzr+EWP5lqhHshJHYmcYCttajdp6bVuZ9LDzQRmHlsBx33REtMUtmLrbJzBtSpk8iwZDxYh0SWjecwwVG3ENerHp2Hi5d0uiqloNXkzaKjIF1NZleZmD4Us8idesfycFiTfg19NnFVYPqSNqNuHw76+oUXGSG+R40e6waOS6imNb9InaTAawbvMG67PC8qfTegAlZe5J2Kb5+NbmDAzDmyax2ORnUh8mD7ACr0bdDv2SbA9MCnqncGzY+Rgar4rjA4I1Piej0JM7wgT491/6C1e1MydamzXgZD6LWlfLOXlm0QjazJwl0W7S4fE0cQPegn2x4TktU0IXjysswqlIMOAVf1uoOpsJM+GbutTv1p/wzaGqEV4eH/2F87oxyCRD/Vmz5YHA2kT9zZ4OD3bpNhUU+9onQSM8waB8x0K8dxHsr8ka1Ft1xSaLDzoi3U4qWPVbf1rtyaRutgy4twtqa8GJMlkwxwYWO5atwvPoyqRMLxm4RH9V4UYqUiLuUX9KmI0JXKeov0HbytiEuVsVPkPnTJL5pIXgdrmSUDsW2KTTSAbndruRaH5GHe6Kqwmux98qkJ4eNim46uBltysb7beouw2DuvrojwrOgaTYCGERrFCX8SnlSLDvz0Af3VBFu0yySTGLGLy+sWUjAtiFBut4hMXl/QPJLsL62J+1FCx/daliYe780J83P57Zj/4yC/XnZcGJDe1W8Im0m1aoL3ZkQz3JOvKKhB0o1/rMxrCUVUInWF5qXYYkTE6oP7tA/XnS88FGyUNakpcXXSBQNOyiW2b+Q3+ENkMF1bzoiLDvt2Dt1WcVn996paapwUJZPghso8InD+8Ug/1osRQLp77/vi4lzb7rZ/+/mv5mMepnNjxQF1KY27qvTp4f/fnnbVHqM4GiXly3rrzLsvb14VL3v+qP3Puf+stDR/7oTxahqfy16S/1ad7o4fQgdWwQb0ROJ8p2Ho7cmk98TnrrK4qq8LXSxyQQtPasp5XGhXw6eVaeeJJVvZdRL3MSo6YEWSz1Cf/QP/rz7VgE/frMuLeWfupvYaD+ppkxJEF1LTpduDF2KGakrxY9FOlHf/xk2ZKFPQqyTvVjHQ6ZgfoLIZvrvLFTwuG4ZxMvjUpVZxLe/+gv6BfB8qO/eWjj+aq5cPjob2Y7dfLRn1P2Y/iirxavl5FGXai1R8hy877ym06+6ztzIoWDW6F2Zw5q2WCCJpwnQkOC1+AbeqrFTjgpp/i5txRGvV/22Dmz9VgFQo/fxy/6a0qsfyPMbiGTWD27aGxpqe8o6lnkphxZJAPW98Q60XAYblgfBnYxfayaZcjuQ471m2vO/Rn198dT6T+qv7nAzb7rV9W/Wu4v8IkLB69A3fQ3fGD6WyuCvfvO/T1fqL9xzWZwGPYG2eyc4UyfGDPBY7Ij7OZ5G2TaUrOFEps2SZw5aoIjqL+DnygkCx+oPz+UKnhkrk42zhk1ApfKh0tLnSQPeyjps39NYestnST1RNTfMkMdXZvBTja+iPrTgnYLFSdoyUYu8HyDIPnQR2umWt+PakevrrKG6kiVJB2uYUfPC+kKpwevVpuRf5Z0D2EFjdirVUbj0KeLDX7e2CvUJIn3S8oU4gil/dZUcEMdmhprQs0XqK1AePr0vGz3sN/tjSo1yQHolHoUHjTC4ymmYlA3HzI4MieZXfdTPN7r4ClwC14Tdnl45+Jsp9BgTxy5Wr/64UB92FjQcJnFps8B9VfM8imANkhVkpfPO32Q5AD10bWSjZrtU0olT4fH/oJanPJYH/15Y0MrOkqVdiXTGXqWsxBKT5rkwwL11zsnBtZZbJPc4p/GR3/X10irjbVB/Q2Mcof2wbpVNj5+n/7mAi//VfSnf7P+CiuQINBvqBv+0PqoDVEF77w8V2F+DVCDl5cNGNxh6HRP37myF4Nby9X7h/biHQq9nhj07OyminMvt4m0WSzxeEbDhpvltiTCzF2Cs170VfQUOiBmSyewUC8CgX7ioe6qaQ2KeUH9hWHJEZanU2y4O55Ej2Mnk1PIrMCvXn0Sebw4J/MNr4Ki6KjLrdPZJChFH4zTpk2iQy1yZJMzW9Ca9YNE+KhWiV+6OZjPqidwD8QlCUwzA6OifRIXW/dO4vjSoMbQneGUxfJH7UoCzyxRf/mlHAkTNSmGmvaLxJ3SjmTlrnhwRNpV8eOA2hM4PgG7vjYEbHxkEZteXqCLBK//S3/Xa/0EcgvvbHh8ol75PpqD5maov57F82eSMICexXUSSVlfkqbOMwzNyZSEnoBa1Tb1C0w4cUnsgT8S5TYRgN5trI/UwNBZevQdOFN8jkYli9pNXfoCb1zMKjCw05HbnE8h0EqWxNtlWX70569KMYGec8ffFarOhfl89hfR3/ybQ1UMLQfwM65nYR+7Ppm3qxGMR3qoQhq2cxKFqD9tt2tJKDkCdhHxyYLTRtgk5a2bElOhG/ALcq1A8ByD3JWTBhgRXVh4PkuViPELu6iR3PFe2nk2yVhsAsrkiA+75uKpn9yf8UD9RadTeyD7qXb86C9abVGDjNdPwFIPdxJlXt2RFa07UN3bNQEHGxnRmtUEDO96S2Krzc5E8XYW+Of4TkIz80oCJmpPL6a3KiqP8zkRjYaCmRU1iZdRdicL64ldzmRvVayqNXbBTXQFLfAGfBgfUX/+ZIX6m8QtG6axiNvu5QRasbhXkDQOkEhZEKC714WNUxM1qO0F7NLmFvXrP9olqeyoBIvBh1CcXQQg/R31pmjOk8SbVhhJVQkH8KPbhcCS8w3CKScCanVGzR1dQSUnDzXnTqSBRDpXlIR51TfUqn9PYkXKDOIU9Q68Wz2woTei1s/eZQdkcXhWUapLQAo318HXc7zFFMsCiDTFW5yXL/GWtW3q39ilxPl3BX6/W3/SN3epVEa9fHJ/h6fo62MUvELRFm7JJ/f3pT9RLFE7/kYA/TmhHXautq5+yf2xt1vL+uLYqLpcTFB/ZdSw3uIig35qci2U41lX+a+VO+oSL8xCPuCm7Cf3Fx6n53BezgZ2YR/aUmckOg3FlHmRINY7VXeXj3/S32W/IKEYw7XyZrm7/DX3d5zlna6VpoPXY4zEG68Sp4PFWyF3cXrWC4ZiqY8T0//oz1MKPP+X/r5yf8ETUIPJ+aSG47Bnq1/1Z/Ev1LAT+P9b7u/WNepHf4tiIcz1keufqL8navgr9zdRhUcoMdI/6W8SY+P3ZU3gdHoRfurvscA4bqjXzo/cX7RCTXb9ZfrR3yIZ28NHf2I44nagZqNuYPwdTgelrzy9/qm/eSdySXCLXVlnlJf50d8iu0iqnj/1OHxOtxwbXDTxT6m/P7rQf1R/gsTOxb+I/rRvvgnYOfHgbNqoG1KMqDP3lsCF3fPJun+i/q5XksElEYwkJb7SUYuwMbROTtjM2Sky1Uu3g3LiTNh1wex9mhz2J3gsIyXJvnJ/hbmvoHZATzY5QU1JEAZQ9ROHbKbIxs/Iz3XuOiTPF6g1e0ksuBDFrjYZ0UoaTpUdnOtCq1I2OahUaKQA2vmgkFSn4/jJ/V0XIp7POgwcLcPiBterrbIb9oHHs/rhBMeTpZF8Ww1AJZNcoZpaqMmIGZYUtuILNp2gsBuXi3wqKIoNR9az2M3UeAIVh80P/W3Kl+pT71SZ0NS8yuZRPxj0NUlyODVkkqz57VDSnXpToeIrJlntatSft6t0OOg86rhW92e6uc1suHusxeYFhAcqPRZzSPhKJkuveuf+AmX/0V/KKahFfcMa0O+PqL9r90ypYocOalJRyea0YDgjynZTWAJPk0zLNKByvFGhx5CZZPFBM+h0P8PrV6+UzRYDyDQi+xo6G1w2e8mK/7v0J0g8+2/19ycZ+fndXSrtjxLqqXgRUHpvSQ7uS4cguFxIJN8DmxCHsYHetIGFNRHPRMhdA/RbO1Yx+skm+q0+g3vNWgLAoFb04oFa2y7bKjwHkwN5XZoVGI6OT0f9XmLoWZwUMGoH9cfJGAqfrscGVNObkVC5oZZ8M+OBCjqfxBvRl8m+XK8gyM99BWbfqoQS1KfZjKjN0JbxfM/rAjXFtBUAbQ2iFosd2JnwSGBVbFXS5acCQ+myZyNq5CUpBqYAxSB9FYObd0TInh24odyx4a4s0YDOhAHbPaDpetPnSN0yKWizxSsJF6TliLJEvbkSQU2epQYIve7WsCixPGF6EUuyXmockFXbJuF6jRrjvXdoT906CVMv5wjVHQmcd64ZplIzkm5ArTn+uSGh3wQlmW13GViX6xRDSR4pIHUCBz4FrooPHtYPv0StE+3as+G4x9DZ4oIBHCnlknDno3YZccqBJfMz9qO/6IbHW4yUTSJuVZ5Jry7u4C/2YhWTzpV/V6gqSDPh3+rvTzLy87v1d2YQ/MZ09iCQn8QlWU3fYwivwoGFcpDm5LC5zMCrFi0bSblwJ91uMgX7WfZJuFSxCcntKgWzeuvr5Ao+6a2dDpo+XpOIZrJNEsvUgMz2dQKMgvo434UezE7lkiivPINEzWQLi+3xxUaB6J3JsnlWYKubsYJwghq87d/p/aC/V6EENUdIEj1g0S1vJO6bYknyO+rMcC94/qBGzRSrtY1ddkQdtaNUks0abxZGXN1J7D5QU9oyt8CQ34Ox+9TpCDPtSwiMxz0JvTVqUz3UDR7vPpK40VogDyFXwBym2NnWco7XE03PQGOtJmGyzFKSBi4FfD6iRpd+nRJ5hvrSTgJq0F2g1kQZt03zWrEYgApLopSrGz6y+WcSRYIwJ7AXKlAs48JG6+r9A5GzNmBR6ajPfevYhImdA7gqRQ0KM+9AIL7UYG7XqOnj3PGJH/ZHWLQ2lnewijlZJNkRVEd9YjBxan0Sjy/jo7/w1eP1DKy+BJ0N+SpyRjz/b+tSgvBX0d93p9MFrLRwcJqf+tOz7BUKknJjF/2uOOhMFD3CV9c01SLbOanems9HOHkVDVnosTPqY706h0zCdclHf1nnMKE4rtrE629+qkesaYTMg+lYn8juXN8ft2LIrY98sgiiHPTta3IN5cFAzfxDf9OcebKfkZ+czBjhfFq0VdBU7v2jP3Yf3SrvdszTT+5vJihN4iWbZtRvnOl9Rn76zbUd9YWKGny2/oMEPueVesw+vI/+PiM/o+rYhnxkt5U3ySVAvZ20H7k/iFBjYblefPQX2F4PH/1NtbpJfKUS7vpkKWp4vWlD/PR9/Wn3fIYieXUkIHuP09v6OIayh0/pxfNVjr+O/HxGjqzrN6f7oT8+7Gx975zcH/rbbjL5oz9pUz2Jf4yLs07wzhNy1/XIeuO5Hj+5PylAI3/0Jy2wPp6vOUcCN2lR42FMQ5F2Q+LRUPJ1r9CTkLnMp8Rn5qjDP6H+/pi5+B/VnyjLwr8dAPAn0Z/yzTcBXpv5cBFkg91cutGn5c1a4b1+NSNr9fZTf9VENpKN4oUcDeCtw/fIz8zwBpn2XDxAKC2YaqmX4ZIu46qCfnNT2GwyQf0t26SCCzPXq0wEzafRsVrAOegckvHjAbW3eAkAkxb1V7ZRSZMbsX/ob62h/mwx2UG3jjQ2vaWjQasFWUAvWKg99qaOlD8kG2hZHs8Xh3uZin1xhXp208hGXKP+ogXqr36VWpJWb+2x3P4KJ07Qqowrw5KO9WkKZc6oJJ+sUGuXjDjQ7Tyr2mxD1J9//CP3N5mi/opHYkK36jSSnnzFprObVEAnxgxZOyflQBcHVoMrwzHs2trj8WjsGfCY3yfsSlkqZ5rKb70tA4tNrQduG2Ijfub9rVe36If+bpfYSjJ1EZ6pcm5NuIw67l+/R8ZqRujCWdNRfyy3kw0oUY8f/fH2EejmetOgmeg2ybMU9ccp1gluK52ym3QyyvQ6rWrYr3zUn9OG8Lv0J7FT7rtC1b/avD9/SyegH/1XFTcWhnbksDbBpTKGToO3BaL7DweUhzQSyCJ3JER3TbCd18iGtur5eDd/XsGeBxjKboR8SfiXuwG3VjC0W4T9mVSvZgNmu3xUIduVGLrNTyr46VZI4kODoVXGXjpYiNEsCdvanxNHoQL42FUqEMutQbav0xrMBXkk0cXE8031tz7Hrk1gwnRAWMMNYaHd8Hyve+ETMVzsYaHuH2wERmCQatEUoFuvRxLTV34gu2VcoEaZB4kUx+WIdY96ICbtSZzzHUdG/j2pSajw/O4M9Wd3qCd9fL2S+OVJ+LRSVyIE6xo1Whqos+IsbkC57lsSavP8TEx1y4PexVgfVwU1pi4vUzDXYl2FxBTnRB4uDGj2HvWnPnH7IlMWLH7ZVBC12wOZHXnU6nKYVtEpx+Pt8+MMbINOSRwoWD8zZiWDm+2RFhsjB+JGqyfqVeHek5zwfEtrMgONV+YkmuQd6nt45aBcRLaK94N/Jpqj30HLZiILUoea/m1dihf/KvP+vjtUtcceQS9NsAnqXl6SdlJP8SubHKvQTguZJAS/UmsUOhLxFurKULUZKMu+r6IJg/pjN3UOjmPdqngWo352t9yAAIYbCe+ib5Pb1tXAfzXYpNa1B0RMohF85cVV4T4tbHK+0D1YqyNLwg1GJsRe1GewBn5kP/rzeV0BLdjVSagqrkqsejXCgrVubLx5z+u7j2v8fKnfCVhqJhOvj21QBr8mEZNKB+KWPAHKDqile4Wa4vidBWq5qNlwNcs40mz7HXhZc2fxBoD61E9RB550G5PIEVBLxw3eAmxt0iVgPlyfGNvVBVxHx+uxO6HEbbzFeHpzZcFIcHuurA5gp+trEq8Y1OSemx7AWETnBCR8bpAJj7p0rfuzwnI2BqGZgJr0Vdw/TXyfnC4LCoqL+ou7JFuSC9OfPvqLp2mBXWwXNGDaOWpaMbG+vSNqWXuhViGatRyZz+gZHEZ5kU/ubyKKBlhPC29pliOl5EjMNajzFV/Fu4v7G7vUXJr/RUZ+fvcPKrk/bcNnL48koEt3qW911Jdws+5JsJLape4d++GjP48lzkE/H7bjZ+RnIF6zu25p/SWUblJXBUPi+rrL0X/Sn50zJJR76KsFd/DUj/6+5v15x2tu61oRXcNJiuf/6O9IHP6jv0V7KmQ9WopGKJBdywbrQ3P+jPx8Pa5X1lvfm1LnI2EajpqBOg3nzfwz8nN2QU3+oj/mufipP66JUYPVvk0++lu2zzZ8sSbq7yF5oCvlVfuR+7Mj2dbnSz34kfvjm62vd1Ukh+yMw/OxVtbp98sOy+Oua9bzIVd11Zi+PvrzRLVUdV5zBoyXlZ71uGnJffTHgToSfzFF/ZEd1v+LIU3y0Z8V7dxwPp88ibdZ13Od8s7s19zfy74IoTQ6f+jvPe/vF/2lpsCH/AWfWkH6EuWP/rjNa6j83JNsXTozqx8jP0mJOvwT6m/+/0R/MifJ/7Kz/Ann/cnf/VyNrQCqp0ZJvspVoA+pWMNDa2bs+jyg/pb1LYNu+s4NnuL9nE7mGCSeKEfY3K5Rf830+oRtNVdINp8PKbUSFrWXoqY2kL4MqrwHTPVGSMhHf+ErCeExIh8zY6aW1Ju/5I/+sgWD2kvzyoHHjUH97S3clvdkD23G6CSL+NGmd+M9Md40lSqfL0aOnqJ37q+SVZKdnweVrrwB9XcBLdlIMepvwbxzke4FtXfd7EsqKsoVzisWNXncodYuejyD3WKpJin3jJY0DFvvM/JzcwpQf8YB9XfYpwab+cEING9YG26V8dYjO9iUL6oCztyVYZMHh5q7vDwd7psJ6lQ6of5e7EDhen8wVbKshzOVjxsPHt0WNec04Z0GM12GXaBOqnW9et4py5IDNAzWY37n93eaO3sLrqOJ++esltKgwVvVQw7VauMpe6xfdS3C5rqmSTrRsbyyGRKo1NtP/d2z2xEauqBsJq0jlca2V8O1XrrsxmtRw7/puSpPOf6vor9vz/0tFwqo+wlL4iWRzmRVmBa4dnitIlOc+KTbmC4Q+hwrkKJ8Tnzx/flVQP3JfYufD5M7qNsU9SWf3ZIo6XoDRlt1SZg7wZ20hrsGPV0M5KO/V63roC5sIYnKgySTdvl8gFsl2PFMfaISVjqKoFAL9VVMUG9l+liDsYkeLMy5AshFzU1QrSXqirbyktxBD3F/rqvAiL0lMbe7PaCBhiQulqhH32ZKCIiBfy/qeUeMvVkC2ewfVexPmzlpvNUAHheg5up9OSeTB68Ddc8/9cfyjxzsLHkl4DGov1MQiUBGD/W19JuSHAV9A1rstlUMIh5fXPYzcHZYHxG5djLxj1vU2KVvSPwU8HzgbhnwliJPwnSfy2QMgiksFseWxJw3ORMD3BIs8pi+R966eLz34DbvdODYKKnlOTGqd+JkeUdalJK7JN5eeH30F/tBb5C9PBXALvFK4qL1f+jPfxR4o9Nn8pnseLcG1zeld+LCM35XqCpPp/J3zU7/3frjv7lLkSBgwQ6VgUQ1Kx5I1T9nsJgdTgnsAe/9FjudY2N9T0U91LVMzrdsDh4N+yo+cu6BTPZCCa5uo8b6HDXSF2sKLhveqlB9of7G7ERAYeYNiU5tuyQ0PeK9dL5C/QkGdsmLFR3BDjSWwEorRnJlsisQ+w/9OS9XBWzwdRWJJ9RSLa+eoPTGncTqTCrJzEb9La77d65vhpqRqeuAPrh1EoON+js9GAO0lK9JaG4yILsLqsu5SE0CxRG1eM76PSyce02ArYo7OfJaD551GauQr7G8cX9F/SV7DFFbpvHJOt7ewCRH7CIT6pzJtMZbjGld8Xrvbn0m5lE7gX+Ir2wcmgVqWqMnoNbuQiJOQ/3B5dhCkK+eVdRT0SbqSriAB/KVjYaX7JPNEKP+eu2de0zqkoRP5wLm8F6FBnTvTlh91YNuazUbe2v8fJw+z2AfrTGJnZk3J+l5cv2hP7kolkQPdYrl67AL9mybEn7gV+B5V54NxU78jV1q/m0jVH63/r57IaViW3ehuFTHJLhx4k/9XZx74s/273l4JzqGrzPbsJ7m1He9VlbDJ/f3Gfk5a1e38BUrXfXJ/X3pTzil75GPVlnqzOuFzYKYffLJ/U3ziRS+bvWU/ejvK/f3y7w/q4hm4bBRXsln5Ge6MukP/U0uTffJ/UmudCOf3N+X/jhiNuxHf59VX1hjZH/RH082jyroY+lX/fk3Bc+/M459KLRuy3p7bIL6pmyMT+4vWD5Rb6vSRf2146v6jPwEfYXl55Wf+vvK/Unytkk+ub9wKWBjJU8s71fu71VHP/T3Gfn5pb/Xph7YT+7PMN+5x4PZVJ9VX77m/XFreWQX1zkeL15PhXBK9yP7mfd3eeH5J8vTkyz4ruY++uNn8FN/ayvA+msmXPLRHzPXzXAuTQbUYo/6+8e8v0VwKYw/o/7+1Zqkv19/HMuL//7B+idJ/n03/ypmE8D1/J44lmiHJeWdagMNf5hXyU5+dvQovvk3C5E/Kx65t++Rf49oIGzaHkOZTruYhdU0V5LNfr0/0PUrqaBl7mqS7+2TQbvT7QzdniNJtt8dfRpdJID7cf9z6OclYxgIXzvk32GC3Ot91oXb1kT+bXTcfnHWHvaztZmklaT6lDneIujjlcKm1h35d58WG9hzpppsTjewqSPvr3CwQ63a8BXyT+2VE1x3ksbm0X440NJA/l0XJXKyPSLHbEUUIZZzlc2XwTFFrhEfbm6L/NvEb05Z7+RfsjTY/AHIv9NOcqDbHJCPi2bwqQZtCQfRVEgKU+RcEVsE7sVVqdI7j/xL2I0J/SVVSB4NeD6PeD70M8NiN9YYdtSZSgpcTY9JEvMR3ZGz1gGOcW8lm0ALR5ryNwdON95ic6JEJR18y4cTNoQqnefviZZTV/7Bv5JgeWnKGnD9mvh32ryHfiq3E1TOjLKb4PRU6c2yamheU+TfcblPfxf/OBY7DfcX8Z/8zTP/TlqjgXZ4LxqRXLwzSRnTgYVU3khMkh7IevPywBszDB7vjqcSrV7boBztJwmV9zQhdnpswF3S96qetxyDN9ilYJ/ijo1ex/5Ouvcqln7PDAnsbvKB9N17Gs7bf/G1Rv+dntMRDJufVXHrov+GYCph8Hr76b/05m7A0UWOxMocfdfMXQt9N+0IpOCnJD01AKqr9iTKu7b8+M9ZdUMV38zeJ+Ml3oJ+faD/jEUzkn6HvnI8AbdXjCsTcx49wYmmPRsqaYkeqzDYDk6EryJ9j96S9WsOTjx7JZEjYjB4PDsT9Or6UYWBj8G6sX9hCFy90L+7Nh+JjU9AUH0MbkPhIctkbTtzcIVTU338x/WmCj7L8gS2gmQQcbeagdEMbQUKh/5rXlg+bTmdstAKeNVOQuVP9g/aI6qOTk4YvI9H9DS3Rn8GE41Fj19/Zv8u+0gCpTnMSXhddmciXfUcFkeDZWEvd3cye5r4fVFHwmD+jFj4fX1qyn7XGoW/G4DcNz+nuMtlCq5WDUl4k7FPQI3gC+bkxMJBKw3i3LGN6HML+0x2RmCxsSZAkOk9go+KZ8KVwRao7t4TbBn1AVv72gRbH24sjGLpE2uS66BNyiaJ776UEnfA1vKV/ov5WrLJXMsqvPu/03+68J69Y0R3sParJ4mYbXsndrpQwcjhkYQi477XYrpg7zgn9yScFgUCUc9V0CzmzuJDLwdiRKYLi9KqK1Dt9zKYCQLIF+Q6AWygCNTtA+8J97xhsdQIysTrj2BltK5ig0VgLYPnA6ydOSahryGYPgCsta6Kd6b4XmKlroFItKmiYCncyfVi2oB3Drzes5DdSTPWZ1ic4UaiB48AHIegAt+0LknEnBDItZX1oM2KJwvCmPvve8gNXHF+Sz4AVJwFBR2OCEChEM7EGo430KBHAFqG1BG5Wj3es2MbAtYDAXp+Tq9g6uZYwc3yZJKWeDyrxGgfUg8BePARwF8AjFse7zlGfVpjfc95Fo6T3P6NfWrG/ttpP3+S/N93/6jyj/yf18/dUp8/n9xHgN5L8c46dY6PUDzNUFg3v+4+K798CfCT/zsS7fa/5f9+EeBX/u8jwDODIvkS4EB302pR942v2+309sn/+ble3HXiBXwoFMqrCuzKNz75v/HED8kvoz9nK/OWBO/nhM64zk8Blmk+/8z9m1MU4Gfdz6+VX1gnRwF+5f+W+ssN5ahuk8/cv1yOul8F2C6v5Nf8X1Ew/zT3j8mf0mf0Z3BrnV/zf4vn0zV+CNCadj8EeM6ez1AunEfyyf89am0SSituYIMuFVVduWePXwXIP69eODkxTxLwuejrwgJF/CXA///ozx8CbN5zN78EyLZFqk+V1fwz98+XuEL9rPzyJcBgsCTjM/pz9Nop+dPm//7oX/9ZAXJzkf2rCFD95ruAkrcLaDc5rTa1M6Z043spVD4jVCtn+Rxp9pCydwLpPTx0MRpUz4YlPG62QfLlXpFpl+kzWF4cFJl7C1E4zr6C67BR2fTCvQyqccUZahKRKu9GzacQ76Mfk/+ofCjp+tSqcI0KFGB+jw70MVY+VPj4qzbPJQrQKIY93LzCrLJHri6pSjHMqmtFJbmowpwGLdnAcXFQq2xfotAOoXeDWu409rP0i1SFFZ7/qSfZ/Kqc6apGIe5nC71KFW64vxcGl2GbORrJ4vGZ0rSWAjjvJKvKH5fjj4U/G79HAUdrFaiI90aoh+qdkLQGoHvtVkJnRCg+uhxGupiGBrT8HevjS4DcS7LgvtspSerJWD+lgOLez2SLzaQWhccOMw3OhaKQTc5rPxKAdyNBgTrinqPlBc9X+TMU41Y/ljRiN/h9TTyNpAGn+HQLOwaSu06r1EkioPw4Mz8JwOy8QwHizfsIx+scBWgwR5VO3KGGnrgeyTbsbxQgN5fnf5X3Pnx3BnA65TWMM+dsFcsHjIZuruhBkD9vVbjkJkBaMH3Q/Okziad5YZNDJzpgbNbPBOK+AJJMgg6CQOmT+ETckbDMK4WAYXC797cjod4pBTPAVggzRz6T2Yw3wSAvoYo0qVPJdJK9gNrljIVT2WN0bBwZFI2P0dSZfy8J+xagTY9cEpoZRqdLHYXqXYUuiUq2K8mWe6AAZaevQAqLO6m9fA+W9RoJHIPeJrcs34Lt7IckMuSGI76vl6Aa77VsphSj5bbPWBST9kiiUEWBcvsHCvN+5dlItDuZtA2fo2CtFxvPUxTgvRAYjP6eb1FumzOJbD2DQN2h+KyJOCdKshXBO9UoUmWPxztRTcQqXLUkXpso6GFm6qC0HZ/AfOXZKMijCLb6zhiuu/5MjGZdglmkPAmXRJSJYEYMLGJvSqLbBcsjCy8dbCtA4bLr/E6sMePBZR4cGydjYJNYx/r7EmCkmf6dXJYNfkuej4KWWflOPEFsQFke8V7TzFr4bdEqJ3DcX2UA6HfnK/RS40Ed7yiMQBY7omHLAKW2qiSaCbJBqnElgn9JewKz0vWJreLnfhE8SOS+UIzZqz6AOb4HXPZN9n7XCArQGMJ7FT5jGQVybAwIzhhNxuUFBXh51CwEpz1XhbAufNJrlwto8pFNQEsljgi61sAiWD7RXrTtSCrnGvbxAgXDHhsgJWB5F/HzXsVa5p1Jx+Pn3kOqCbS+m5IDOhFU7j1Ddft+EYLtmRTI1qzZ6HWtS1I1uQOB+27jl/e7VdShP4Ox1HF/yN/CsqLnJwUYr44Flnf/0D8CBFVzl4TnaQs6P0MBTga83jx893FtjwLWLYEjE3V7AS/yb1VUMyhA2duegb7QrVFYCiURpWwAtScowM0MxXrypjWKc3pjo1tTAlleTBOCbj8mcF862AfIpIbFMRjYiK6wPuL2OYI9IU0F3lHoSLkX7qAn5sh+BDjPUai03r+SiEjtktynJv1VgGXwWqN4X3jPcALxd/Ypfvpvn1N/EgF+96BqmZ8+wulpM7IfAWpxhgILVjXxqVZ0epfXz/BVyi1ZLEJh1A/a5Rky5a1JPvP/zp12D+ey3rGLfOUudb6LlXAORUc8avsHFNTCCMWV0yeBobWGLidb+bP6i0ddFGNn0PvnzQ9+fSwOnxwgs0UBLo66bOj7VWyGz0ofScAZeaeX88b4CHDB8eL5I0DZc1viT0TP0LWl64dCZjyrYGlKc/0w5iiq1f7B+j7fHn7M/5M4FOpXDnDDaV04cXwUoF5IqW6f8fhMuGOTwH92xo8RoF85wK8RoF85wPGxatjP/L94stBQZIcm+YwAnfk/Behf9+1cvz2x/rhL8Eg+8/9a/Yr1Y7xD3K8RoMxYDyF/qtpqQZ74EP3KAfI3Dcv/JcB/5AAXD1Y663ZylMNZZT8rPwNh/qsAv978EFu4/2f1l3/M//saAfqZ/7f218vP/D/P1rw/ZQ5Q+n8jwKkoTL/rd6DfLUDyzXeB6KyEcPQUyqZsCyk91WwG9cETq/WIN/HPi//2jGCw+YbBsLG0NytoyAoF+PXqhyB6iBAXi3fO76nc6eqOAuzvExTV3X3ZNGnDM9yElFSb1yvyaY2PWLguOAcFqY8HKpueBtUjdkh6aVGAFaCQWkWz2XT7QgGWjLKHiz81q01bHVI6yb0EDiCqSdoexx8CvDl7ld3wFgqxYq0b7I+NTjZPFgV43bAoUhMFmAfT/Z06QniFSyvpbB4cho62GFnDrq61JB9nx5R6qbSAyj5ZbB6yKMCjvMfzB7HBpvn5ADRZvXNwpaEnaRztgRJeKeFg+SjSzSPk6EXdU2hvBzXZHC0U5YFLbDhOYoXNLhaenx6sEI8fWWyq9wpHg3HQoeo2SrKpzGNH7+vwAI9UtKqMHZU5fc1ZH5oswfLsI7ye1JRCOIuthvvr78VLhZsC13xAwT99LK9shxZ0dPoWoPg0qKRvTnA6yShAzcJtRikaOHMjCnDAov82AU5FSfyrrP/y3at/PlIUham/lw6cGx5HrGDng19f7knsKkFKNPrwwJrOUXxBhZZYDab7EeAnB0jM6AH01PZVLJn5nMhLMQPfrHsW1uyk+wjQmkwx2jrR8k7cGIXlqIHAxn1dqiQxVxw4m3zGxrN3zo+JHwqYymNGIv629QnwZgZ6++JYkHyMTg8P1wVXrroqOh/kA7GncYTR8NCzcXfAaE6d8UcInM2YfHKAp3aHAjzNMBq/nlyZvMwXbvP4pImHjecTwgdTIFzzYMNd3atkuXNtUO/NjISyhoJz23UBFuO+2JBPWpnchrWK0Xv8XjrwigK0jjyWL+p6Eo/gGeRZPCXQrKGvwtdxa5C27SWw93VbxeUUz99qpgGGueUTjHZRYDn3Xs/ldsbrMfjgTozzaQtel/Ek8sLCIGxxVcEo42kS8zwKkCGiAfTQjiS21/lIiqM2Ay9IpiSe3CY2OfaugqJu5lUEC6zvyfVRgHt/cu8lO7qRrJi4AXMXSUm0S7zlb4tWpxLL/9uXP/xJBPjdK9Vbj9UMHL/B78jv3ZE815oMuoatNxKa0iZMuv0hwBAGFMOFxzbgHdMHgdvEPZBVS09A0keNbSjORgIWClCrhvePkycUYO+9DFhM3+87ud9RILzn8KC/Yo4NGx3b1Hp43mCRH1CAC7Wdk91GaMG5/iFA/bDTwQreg1TdQlySrdzzYC7f7x85EIyJZ91bgGcBz596TYktXfTAPx6bJF7d8e/FJ4pKCQfcHl3nTBjslOC/irYK2z2KkrvVFzBh11Sh+8L9i4K+YCEYYxW1wk8BLqZmx4aT5r1irhR12CdRtJGlOR0x93iP0WPpzsJ8kckk4KMr3jOs+3vWb3EgC62/At1L1yQuzOxARPXyBHdyebJhRPOSJNtpC5Yb35OQi/0lGQXdBBWj9ypad1ifpbHCWtpHIwl34I1knzgvMM1pi33ulnGE71GA2u3yJGHISHj+/NiiMPevCiIWBVhuchP04wbrLzq0B8K+9A0oL3dGQLrlv7NPTb9trMpfTYASr/UfAfphKh505zWZh0KYoAC/RoHGjjCE4kZtE19/1j8EODzVpvICvb7rd4oCYc/QJ56xycsfAmzylv3kAM/Vmn7mAHrLCsVBOk3+zAH85ADDLrv/uv7nJQlmIVuorx9zAL/e/vBcKcOPUaBT1f0nAQZiz4djhCGgfxJb+0cOsDWeP979Nzss3PDZt0PidysU5lcO8JdRoM3lOPzIAX4JMJIf5o8c4NcKMK8lyveXUaAzv598RoF+BKiYVyOcvi5YH5OosfV+qk1/FeDhKbw+OcAgTmTuI8CvFWB+CNCeDOE8Xre/rgDzlQP0BSn39fnGEX8I8GsOYNbRnwK0aG7oxrFuwqHIHonv+16pL+yt9CMH2K+wvv8hwEXxbP3PKNAvAQaJI9l/RgH+0UP+swLk5Tn/l3n1+zdHq70avt82O0UBMtGIwsC2B9dIk5L16Y4CLAcvh/ZuUpKtQQVqucMKKr79+fqHRc9MIFy+c3BEVDrKe0UFnV1oVR6sUYBlp5zh0jxIlcfM0adDbyWwnwoO2dgWHOjjWulwe5goQovTDhSubACHc40CXNxRgO4rOUCXiShAP1JLuuGVJdxVTa1y+YkCFIphA60WaCR31yjYNr6hAOtUTzaN+zzQfF2hAK8PvUqNcd9RTqqucCwsQrKHqoxUfhQKVOIFy/slQCefhT8E6E1RVHs53MNxK6EA990I9LmeBVAnnl5lfaws6Yru3znAlZpkZzmc05s/ULwsUKsNujOlatI60D5zlaS7NQr5LmGIchnfOT2S4/59pRBoDddks0p43mlkoQBPffMWoHpQ6VH3FnCqOSzP4BxLWucDQD/oGpv14ZBSZpTWcGZSWqUNxu304LA2HL5e/kdqzaD8iAK8eLZJMm+N21tXqaGaux5JzXY4/DYB8rIofddvq789B/jNfQomPAHfbTkSmj3+f1OYBfjtvEYxjJOUKMzDB+orzwqGqk3JqkSBOavzM4kuNkZDZ3Y7gsoXDxJfZs2cbDI9g0XNPhJsGVsUR9hkoLobFOCwRpGkmu6AvmkE9pMDfHDTKWDHRAHeV71N2JFRUYDxLIn3ygRIKC4yUOwpCnAhFncCcu6DnXgYPa8P5ZkkWR6BG6wfJFzlEvcRoM4yIxun+8An2f66g0CWRxIFvIQtO8JtM5pg9LcKMA4E/cIDKbghCRlxYpDXYu2AqQazBLim/yFA4gUsiZlzIRNDbTSMzndDFc7eK4geXuscaPBevF+NC58c7WACrjXD8oQ2Hm/gMfonr7JlYyJ4KoE+ph8BxtwVBab3VAbjJU3ZcB5sfwjQJAx+rj0lm8Aj1kBLwmkCOenfK5y+F8g4hSjcQRQ5sqLvxefj1ZQAo6J4melD+yHA/bq7k4crFqC7G45Et8IfyZnjWzCTpcRG6oB6+H19Sp792xUr/iQC/O4VK4R1L4DW9WMC9kWcE2/nYEt+Lc4VnMXOJk8jE7HNKn0C3bRJyX2++iHAEKT8TG6X4wWsZnhPS2scjryq2IIF86ixDeT/JMBwcyhKUlzeb5SMlCmJGKH1yfU9ClKJNTaJH1DMyVWZduClr2cVKiupI01z0kEj1ZBEArgl6Q61ALTW6yR+DShA5vC/yLuzZkW1ZVHAP8gHAUXgkWYA0pOACm9ih2JLJ/DrbyKz9pr3nHNjv8zapypuxHpYhk5pigH5mTlypAoYbPKiwCisK6n3QyU4h9Gkf8/4J6nneA1aLTN04T2YT3Kjp3hP8MOKhOfOAlLsXoPY9gUF0PEtobiaBku+tFSw6FCA81evgJoaFQX1Pk2ISr8aEAu3jGCuLWhi73QTRGr7ivzgUOAYTDQ8Hub2zKH3dlei7yYPII/7nQouJxTgVtoOC2i4PYFijYK2T0wNxjbpovC1xfP1aqdLIJMjCnBVvVhy8V4V2jhEW2firiWvWUCBxizKPOxCUyBi2Gsg0lqHd5sN3qMuxboGbzbtc38b8ckoQIkShjVxFnxG4uQYg6Xt5pHPmdzvG1Nziv7/dv2//fFQ+6z+6iKnWxRfAmQnh1c+5gBPVtCOAnSZyKRHAXZyUlD2qtlWw290L38Kh5oaBRhVR8mfXU9V7k4e1X7MAb7NpKbGHGDoypOxCnTMAXJrt/B7jntTDivt9jhWAvYrB8jIPDvOA+wYrSWjACvzrqFA94/cKdPiOQpQ2EVl7iaLUlIegmKMOcBxHuCnCnR+vr3JmAPsHcv2u0Isc8+7cIZyXcvNmAP0rvuhS0xV4PYm/xLgOA9wS/W5Xd8OqmLQwcTvWqugxirQqdso/mxaFJTzHtYjXNca4/fm7FcV6CGV+zEHOFaB8nQhf63/ZwqcpPDdosPz/2gpdwqVM3aBeVNqR9mikIKiPhbCVw9Q3bczRXDdic89uB6fnS6KU/O2KD7x3ORjDrCWbsJXD9BxBYh/zQMcBfipAuU3KybyLnPb+RMF+M+PMf9ZArL0/N/fBv6QMlDhh1cAfMYxwFV46SQ1hzkK61e0g5d5FKKVJsq0ZivvFJ6zXiNJXUgr7bK2N5BbAqG2ZS0K2u5FRDhPjhK1DYayRmM7rAp0oeR8y3i/CHjdM/j59wQJeMMvhuv7YUZbXpcyjTxtMiYB49cECajpDw9eMo0EPDO/CFi0GhLJTNFW6zsStJoOK/BtnVbQVHGOBHQbOUpOt4GwBnlAeULyxZWGBFyYFJK0sZSvsstkH9/hWbSEpPkSH0m0MZeQTEuZik8SEgucCM/HPl3i8annlVYPScjX3NFIWsqw0qbb0oPnZIGkzOfvlfbkoj1ks1qKkvlAtoKhdHjeS4lKBUBSbkPRgkKppCje7f2nxmgngDNLLalEv50EbRbvVGiQ1iSVQxmJultmcLcOQxnqu1W16/ntQ3XY4f6cz8Fe223jAJrlRSFpuDrtNXe73EAmnZDwHwI677cFF8oxovjpB6rWHeZnuGUB/vvGdKdqz0OMBDzISMBD419/GwFZeiH8LWWg4g8T0FtZKtgUS+fBWbIF4h1TD9xb8cpHAkoXzwE1LzsqXFZDGeYmdMCzMZwM9JRfkfA+6WH5UJs8mKdInP6gI9km2yYPY8+lCTPntiBz+ZC0YpGAkXqxwLuLizx4nQSVPKpgDkufn1N+fx/KGLWN/EVAMauRgPsQCbmQGBL2CwzXKrdwwVkqSK6uQ+J8koCiqzRI1B3PkvzWn8F0Lh0JWHCBHF0klWc+BzLtdwYRDOUI8jlFAgoE9/9ZrnH7xeGdB03oquRCFzYsL/acjAScysf9SMDA1/dIyE4h4D28NwXNjmtJTqcp6KxQU/4jQlLS3nkKxJHw+J+vA5LNDaZgiUUVhaFXSsSV+iXYsTTLQ3GP4fs5Z/D9lswimHh1RUqpOYK0G9qQnhjEp/OwCFj3hIl8u8f9KcXjEoz6huHs/VkIZBM1a+TDjonCzfngEA+lCMrEZvOwEIVqJKC4wcDat3OE8KkvSlDmWz4PtRX+e/6+McX/2FpFv5uA1A+Hq7eKWYAZQpuHhluwpGXNKYjT4EZ83xompik1D0v5WeP7fJqRcINE9N5SEwUb1XqS3u3uoBRdEcGsN1mSukhAt/Be+ZgEvIkzDYkzQzLpVJmR3dtdjAQMkxsPJA4mL7ymMnya7J9IQHtd1yCJVJeHM7f8IqCIT6coqISBTNyaBcMgLyqoZHsgWyrjt2yKKKRf6ZNoWe/gGJkUVEhY/Pus9nTQ1bSggro1q5GAbnSvIn8tcQm5rV8PcMNtSYLHCwm4ed4YMPMzkip54TW/5Ge4/f3wMw6/shISm90b7GtZUmHM4ZXqLpCA+pHB431VhUo6m3mCXipDEnSG1+zJ0Z4gv4NH5D9aMyOisUCs7hkkYMIWGVE0Bp9SygyPFx9DCamb2RLU7NBSQFROIg92gu8Dh/cEdlG2hFNlBqTHephcPLEkwmeNBuqQoIG1vlfJvHGbMQk4EjA6hTrIs+2bjATkmlmM7z/mxKdmxe8jIMtQi3+bBPxDCPjTP6t8ykDf+1sXuTRvXZUGrxKfnZ9e1DgR8NMKhvPNMref9IL+VgY6TgT8JAFp7owETJM0UzQ1RQJaWZV7+6dwHZeB+BBwbAT6IeCiEmdkJKC8ZspxIuC3VjDznUxFYxnomAQcCOhdi4JW1MDSfJ6/P6iRgOvLZD4S0HmnO2NsBLp4IKG+NwKl6nf+P5eBtjO59bsurfJxIuAnCTguA/GZCFitUn8k4Lck4PualcT2+1erRDOF4Ou6JM6K4lbKdWLOfG45ryMnFnlBCfst7U/s45t4603FKo/KkkYCekTF7fOW2/n09dpS3jKoYJwI+CkDHQlYsEi+rn52ZCwDddfM1O8WTUd54bpwFE3vhLER6JgEdAx8TR9UmhonAn4I+D+XgR5C/s8k4L/e+88ScDGb/dhaoL+dgPLP3gZcYgdwe1/0KGWnSKybvtvDo78g0YiLBHTmFMrLOWtR2pnSXuuMaANXR1XxISogAW2EIuS3l0zS1HqzmgDzKzykGomyXCEBh1YKcH1IKolPgESBOVmPi8DHuddmmsS9kUBPEbdnad1Vi16xD3fhYZKkGVqDzjZIwPM11amkXLZXrVVOG3hcAIkVvpCA1fIR4/7ckZxxKV21Pj09oHBPChWXBhKwN0kOjXRD8snpm9amrfiAa1eSKJ6/kYAznshwLV9KlExD3N7VFQO4HhZIrshHAvoX3P4znyCBGy1baXQz9+GpskjKjkUCMvZ7D827RwLXVqZqm42/hGZ7lqPt9IQEhPXShoctS1QcVu+n1iVRAA9LXFKp85AkzbrPNTh5q2W0naddpUlunEHN4vvxdpEZms4i0W/hBD9fVUhU1xBDOPugRFvv7mdaQ+HxP7xQo9IbBvqakos2nI7nX61ApRV/gWIgfvJokYBH8Au4bh82iVcZ7s/verQuZot/37fiD8kC/vRKEO3L0sDsXzTlN1YlkfyhA+jXdkaFHO/uyeu98UBk3Y6C01ADZmoXF6Qnh+HVPEdC0SuTBr3DcCi43EqDkO2HRMqbgPNGAh7DMEViDuFwGiBJLs7GBvHZLaiRgCRlWBBfN5aMWcD2VSigW+k8B/Y5QQIZBX6fYzBRUIc8TQ7J0QNjvkJy1U+nIs+uCDF8dd4k3OmVSmTPuoB4XmL45rX496vmeAIvZlsq2HS2MxKQ1AYSihtq0og+9G7Z35GEnyxgxE2dMQsY4Gu8IRxme1DxSf1FQHpr6SDJ85ZAIVk0MSfeDozro4lA08s9eW8KEdy1ieGhwR8MYnScBE44rZDIO1sl1Cw1wKHFGeVXZnklaTaTwNzi9Qdl4rYkqKbHoaYNCfjO7IQcrvjvI7UnJg/hgESVh8aLLtBI3IbjJaJJ3gZsRmFyiLkh68mEGjibms39JMHz3dr3PSiCTedwjvc0mbz7CqSJxFO+diyfvy1cXcy4xU/NV/jbloLQJyYHtoT/RqDqu6Hxc4j/xkmKhAj4vUOcTceDLtp4DfuhVZGdc/5FQG6B5Col8wXGLURy8Vsky1rEf3PbaQoSUqWD10TEaaAVcRkF+QUJsmNfuD3KZCI/lcoVKfZaAUsPCehXLRKwLc8NuLuuo/zw9isLqFbFOw97H8nJLRccmIpYEP98RRLdZkcC7jQq8mDBWu0w29YBk9+W+VgHqgRIUj0/liQUCrMldJ1aOCaToTZ7a+3J1n09wUnnSNR1iqRUHHcOWiZ3xM9MJJxVTvHMlEVNguxaJOQoyx1Y+wMSrOuHrOdJsUGyKdwfISocQuz6Bcvl8ZVDMN1dySRdFyDvF488mJ0XV5KsbzS4ModBeKQXFWG6roVl3/VREG+RgOKeW4IV7lvKPzOWivcY8w0YALSRz79w/6bCmQErvVXEZ2zcHtf3SzDvZFhY8O6oxJlqLdjdscfzJ+CYnL6GLGB2eEfAuDiGjlqYjFlAwPD6+hvHlPDv5yv8IQT86SzgdPl6+1Nnh8TY7LinEuZnzmdYHskgZ/xznAnYTbKKeDPeFL7VgY7dQNdaXfotG9f5mAX8h4CO+9xnYx0oG+0aMhJwq52n39eB/2QBF/r7/TUT0Oe3i7EOFC+gvfFtJqDX2Bw7ZgHpWHgSL58OvWHIgfXb8waJWvIljATkiNoTN7/vqjEL+KkD9crUfirUzrN8AcyScg8FEnSunzufW6yryA6GtS/wwaZ/nwk4rgT4IeBnJmDKI7GESCrzMQv4OobEZ733LwJONA0JaLN4Pj5rQfjp+b8T8LMOvJ09kYCLgun9t9fg+f/MBLwHvePzgYIEtKdWMhLw20zAY7Od+vQ066MvAormxKcXTUO56wbPXyktJl91oP6mNMY60Olr/s5dncHz8yHgH54F/Ndz6T9LQI5l/v2j9Q8h4E83g0mFNxIwP+o5/g0Sq9/HSEDpZVKpdfhFwLvOatE2DbNMEwgVQ5Yg6RJdziTNoG0FLusECbaXkYTBkc/hSe2UPN53iqGdgvwGmYuBZCruz6C9tXIDN3tjRunbQnJWR1GDy4NGEm7T81XDKxbg1L1Nsl1v5UyTYyRRqc50KjaV9qkxNG7/vOmQnC8xkLRS8GO4BY1MxfYb35/U/APuZk3IWAhq8o8cLinGpVv8Xlbbif4DqjUheeJm+HqdxgrU+72Sp4ccifUskVjNcf8rC3hbEyTZ3tXI9nACJF+3C2CIo8mWmwGrtW65h8I4yCSOq1bVHN024KVKMjUSUNjsHCg3jEQlpuhXmlqWSLhjg8SjzqBqvfbWoYreuD3/eq60XPbPcKmH95/vFrRrzQdwknKDbLO+w/27kwgK560geRfiVbOeZQzlKdaRdHkHmkeIA7kgGlG6HbJ+EmNf4MakSEDOPRvjVMDnzrCjREpO1W8jIMey9F8zFfCnf11tMZxbdikSi1shyZbLewAyZyLBqGqSEXHnueAUIoZXkrJryVNQ8DV3wHDSzfmEGLfbDLzN0Pqweewcsuf7HehR+KZ8XaxZcl8NhZIbvs19UXMwnBRnLixXGkfgvtkbhHswGL5u7izxybt2yG5jqSCGpzkFW7NeEdvpUzDfGu5fzJYs0S8pgFPaDe6Ps8fwbcuFoB7bgZyJY5Cro1/AeXm4f1PzsCKXJDwB6aZIwGu1AyK1zQnkWd/mMD0g2aJ7zYFKFW0UujmSzT3g8WqBh+FcTpBcB3l6AOs+ozB8fSIB69VMB3uOxxM6zb4aCbhM6ib3yxmSMuemEmhO8MbX0cQhkVXIGK7TGO5+CNhFqQkmOyx3MdntnqTTLjKIqTBMfZQm9BcBqSUS/F6WGSHaZgnSbslQIwETVrdAOryR4OvTziDn9I4EnKpMHpQvPH+neaOPWUDfgKois84amt/UdO6nUcWSgL1XsOQpgfxeAnLsgvtbsoA/nbHgHwEPXjI0TKoaHslhIQG154Ei8NhVeA06Cx5UoakpWA4TBqtFMAVFfTWR/zxyT2Kq2wLUhCpJIMucQYSXZ4Ahe0UeStF+T7RM18F8nEoqcFb8lczmBx7k6YMhgW7uVmRlDb/T1/j49bnEFkg5X7dgZNDj92k8TYRnQcA0zHcOvowEDSYaD9ZDLaJwN8Og7/VEAhrnALev+yk7FoIqFRIwUFskom7iNakYNyRoSS9oItubYXqwVVEBQw1TB93XC8yALnEMLmyaXDmZBTk5/yIg301VvMbfdQSlxg3NVGp8Ghy1ioSPNX7/h4Cm0BZRoIQckNf7UIIV7F6Uzx9xzGyscwneavqgQrYwkYS5OwMJnn0EtIrn8zXpkJRs2+fQLJDMrNobIAr7joTZ2nLIlHr14Cp7JOB6+FnJzidz0DdOleNf4fu6McN7Yp93kf+eIQEVB4k6EnBS7fbEvhVL8E4XHOP81kZyLi4JKAcK75luVvzOMcXzf8uCEL+lGcwi7bt8JOAnC8ictDbyfHwujYWgHwLaPmuyyq6v+5GAYxawmcv1VyHoleWysRCUlm51ZF/N/XMsBO1uJ/zem7ozlMf9In4tB/jJAhr3bTVOBRwJ2FFbzp/sJIqM7UD5iaWNUwG9pc61YxaQdbsHNU4FpPPJwqfzpKQcnUfSjAQMBgJ+msF8pgIuRAr//kPATyHoh4C25nIwZgHZ17GivLWw249ZwA8Bxywg2Tfg88yip5zgMTEUeeaJSDQbCRg+LXbMAi5SuozcbIVk+yLgoqYcI7O/soDM+vL+Wgz+Uwj6mQo4EpBxasanT3JPPD+sVor3amyf3modZcciHt/c4ER/um67yDbnOyR6MhCyqvrcky3c3icL+CkEda4V///IAk4yA8nZLZC4+n2z+VoMvpLs1R9JwH+Nof8sAXkO//tL5gLyP1y0doriEIrjUs9jycmemt6ejnDmzkjA+QMJ+MD/gWKnanmyc7OrxiViDNehJ0PMcEi+bXIi0ASiTKXMFF+f8scVisZUqESeKF9ZwLwM1Wh7LTFw2xzyDZz2SMAYH+KZZi8jHTK1xNflFgmosKcA7kvPjEYCziskYKHlOn6fJVVaSYsJ1HUqR8nWkCVNqHkkaTxXyPZ9yyqt98oH1H1Kovh6RALyn6yk2+LrveoL2qFfPuB1sgm1vXM+q3F5RKCkOIXayg8k4OpORfj3GZJs7SEByzWVwauaaSTZH5CAhTQP4YZxaZROIhC0LiV7qNqtHMWOA46WyLwJN3Ql2Z7vSMBYIy7UBPc3JTaS633ZRSMBtwclMzQjiZZQnSKDxH4X/CKggyRMPA63J0cRko8dVnjgGCSgGUQreF0T3F9h8n5qqRgncDUvSLxrG4DG8sMKH75kRMn6Iauaeucv8JiWOkl9QAJGmVhAwxU2SWNPbH8bAXluPvtbVoT46X6g9tkaurnLTB5ub3skCoWkcjVvTgX7ySEbs4De49pHYb3AcGkS9D6QmvtFwCLsWNDmDZKvlUsMP9fFDuQasRgEx5omzT1N8furYQWJgYDK+uIhwaJfBNxstvwXAfNpbRC1CjE8rPa/CGhepruRgL5rIFGf82kAdoqP6nDVIgE9sCJwFvSw4sQw6+7FKhdQCronYxZw66QnMCO7i5BM9oocUu8IyvTVUqFt2Vfy4Nc8mEqEJDw4rkMuwdEfuqfM8zELmNDKASQ7oaKRgLfHkMXL/ZYCHOI4VEm6B+0ya6gwe9oZScRQAXeZtGQk4P68IaD3xzoKugoJWKSpDWLXIwG7K4aPyTTFz9/uGD5+soCs9y8CzjYY7s7ehQEm/2Qo/9TgnYwIRwssOu1JeOxKh8BSj8FxLYYKmhSP9x1ukAu79YKMWcCFPEPCbls6h0jZs4Ti06HFayyQIN9guP/7xhQr/NtuMH9IFvCn+4Gabi2A/F50+UhAqtrIIDVHigRTHq/Rx0sTQJnTDfEby2LJ9K6I4Mw3TQ7JjatItH+V4FarMsfbIOeMBNSMBkkW20jAdTzVQNovkUwvdegxc19jsJh1TDQSME/WNUhTJGDwfPMCifHaA7JAAsK95nFkpg3BMVAjAcnQreZ1cSfgWsOKDOsljvEPAYkJZeRbTSGMWUBxvkEs/kNAd+4iQc3lQiBae3TAPtY1gc3QIUllhv3fdVXks8CzpF0wC3DXEhJsfsYxMrEUFccAft5nHtaeFHuXBmM19AddWrj941vBx5NSF3j+Om5FPNGswXrNi8hvGxwT3qqrwVPuT+Lz/etK2vnhi4DhqeVacrp1FKjup3gbhD05HRsD3ITH7U9v6YosHgvqqxA0ync0AeeABNTw0ec/9SIh+9UMz7d/6aivLOC2o8FZTXsKZo69Rz43S7DnBd7zPgS8KUPxez7cs5oD9zvHFP8/X3t/IAF/+meVwyl4+1zBIzm2h6JSpN0WCXgjLf7rkJIeu8H0WozEeu05SYkjvGO+dfpXIWhyrCu/954NcdQ0fY7dYJjNBUn1KQT9ZAGpyb2JxizgfyXgZn5uxjUB7a1sZwo39Lv8ZAFHAtLCVPV7YuD79psTlKjX9ZGATnrmKuWwc+cjAe3Djl/9NwJ+CkHb9bDi/H8h4JgFlPw19VUI+ukGk12b5XcCjlnAf7rBfAjI2RvcXpFxtLJqZqrftn0Z2YsVt1cKZr3we5dvvlaEN6yOwfP5en+fCzj2A504uH2G3jJ+K0w7aiTgpxD0Q0D3IBVPRZV6ccwCjgR8z6ai/3b1nvJ4mVspmriY+pPD7E3cxrevimrhIY0E/HSD+Wcu4JgF/HSD+awI4c0NPN4/kYDz/x0CCgIl/C1zAbkfLgR9HuwQ8iDTqbQ1kFCvnjpBJroWicM6oLWWy1PI8HLL44OBRFwO5DhvDZVs3RZJtUx2KjzLoTAxvWWSlq6WV3hOShIlB11xNEcS7/CaSGqUpGK30q61H0OpXswo7dZIwBM7X0JBc/haPgVXzZ3lIWSCggTMzkjAutudkagr3L/OlVpt3fNbOGdHOd8+z52knRskYH09KVECUktrxcl+wkPWSB7ft0jASYf7c4rf+Azf4zNeY9enB9wKHQkYX3H/uShX4aWKhCQRHey12DitcHs0Eow5IAGJMc/gLPsaiW9lu9JebhnCa7vA48M4WNA2x6Fw9jq0k7nrGWj2jVhQXUo8H2qNBGTVhwe32R3Jut+KlXbul0i4/obff3y3hnZVIwNqwzGi9MF1SEDCn6FhJksq5tx2r83e+Qouxtsg26MaZNqmxtdPQcb9NaVTq8UXP4HLw9KjOOaQ2Gd/6cNprRtRrLVIQINFAj5nbyTi5hkYGtW+C6jF3o6SXPB/HwEFYTb/W+YC/vRCm2kwNUEWC4aC+1swCGmaCMRdNaf8+crNyMrsPTAFvY+C68vGcLAMkXBAIQHXAb8iLnNbgFPFLZKsshPy3jY7sA/3NvejhcuS+VbZgbEBJGB4RDJtXrMvAgazo+CQXl0IsCRPdlg08OAQZt/rQNgzknBnuwnRouMelJfNROFxW6nEdu8hGN2yyYPTAwmYs2kEFlxx+/d8vyLopxxkj8X9fT5rIIreZODNaCQgtS73hKwVJOGMw9edhOFkr70EEAsOSXi/4vYVkQtAvfjzKJRrF0l63BxAoxZUFKxD3H4ceiYQqcNw0hgabI5ZQPr4jsK3XD7J/YDhtb2atlHACbVDMvOOISZf1VRw2ZQGWVV3G4+nmFF+uMPwcb1HDOveQG7heWhJudZPIFLunASrLYbr9wtnAcmQeLDrkcjvw8wGl3L6yNc2GO5fXhYSsFjNSGBpdULys26B7s8WBLSuwqA9mh7AcbY0/nsOix5uuL4C0bzyVGC5GP7+vjHF/tgCZr+ZgET94THF5N0EJIvv8mBy2jlkrQ9ZNX5KRf6arlYkXcsCSLsdjrS7isRSi40I5Pho8jDcIwGzdFKDFiG5wjgokGlvvObktClzyIdlUO4QLpGMFRKLc8oreSyDyUhAn65wTJrWoQGZyX4R8E6ZPTjcuychmQxZrxAJqT39NxUqRsqSDTGn+DQ4ITEbUgrIQtxfKXkjQc8TXiIMWzigX+iKIOiQgOx7+Jnh0ZRUmMicRApOx2sym9dRqJjck7D1rQLn6Vf5SECHuvEgKxmOGXeBBMSIWcXv7/DzsEn3ZLp6MbD0qYoCeW7TZB8gAc3cLomvykhEh9FqMJV1kfu3KY5Z15g0oC7gmQfLvfkkubRgQe3qPgLzkNJks0CyLYMSx2z7xPOlPwsTpNOui2ByQ+LNehnfV/I2B1/F/dtTSFSxPeP+7HhuWGgUCWj4MpK5XOM90QleM1gmUyTlc4UETM74/rcsoFw2CXiP6fCzmVz8zjHF0X9LQ9Cf/llF2q47nwqknjj7k9UqBj/hxyzgWAj6yQIu3nWVjwRcO1vqexZwN68bn79ekTyfLOCHgJ8soLsyqq+5gJ8s4H8tBB2XhadEpMtUod/5mAWc5reJ3x/kX1nAf9rB2IpXCApfXHRfoINnZLNtSo+FoDR1riIbBHs1LgvP1Wof2bpetmMWkLIXLXHLfVmNcwG756kiIwEnsdz7jL2vqLEQ1Nn3xtgQdFwWfmwIOsEx4Ih6bSjHpSX5C+38i4CfQtBvBCSHNetzPt9EDiPuWGWSa/MxCzgSMDuF6kjAb1lA/rHso7EQdGrOnLEdjJdm1lWB4Ch/zQX8NATNs0b22+6E52cZDoW3QyFo+ygaaswC6mYjfi0L/1kS4tuigG2EITp/na7xfB5oyu6u5Z+ZBWT/VwjI4D3gr1kV8KfrwTmK4EPTDpckae5QaXzin5AkYJHE4ZCAUxsJeOZcLd8qC+mpRbPyi4Dx5dwiqRpbA4zulDylLpmqTe7UFbLYIkOHUSSg8vbxa5WLGsWrSQdazCAhs8nbjBIqzTLtdqMMOJ+HwtCmlK/aM4pxf84vJGD1QgJubv4Zbu877l81z1pt5Z9SqCiU8JaqzpL2mPMJXBNdybdmLiEBo/gJjTkjVHx+IAEleXeFs7sl+Xavg6qBTpCAtYaEJXskYeH5KjSRS6L4NkMCXjfiGrLjsGaD0yIBUx4J+DpmGtlWrLTSdOcRwS0L8fsMEbd/D/IDvKaKTMW7ogWtYngbqvsK94fLkICHm+hDoaRyHq8fp0rTC38Fj3mCpJOpzNEC4WFCnpyMfCTgYWWf4aWsl9TWCSDTzEu5hhvw+HlBQwL61/kaXqszQUIzYquZOpVA4xAk4LkPQJtzxIe70yApl7NO1fQ5EjAvMz3a2tSvLODl8rZJolEi/bsIiGOK+WtWBeR+OLPenmYmaK3NUP45coA0O2UFy4xBgsn3yXXMAroboc+DdyRI5BF58FUImudIqg3UPNizCsmXuhgeyXMkoCe1SL5ZO2HJiUr3YBobJNdC2FdDwwQArZxwUcg99waRztsJqKyJBPSGDqBFqSxHAoZ9f1gRw7SQlCdg8vA0w3Ds3swi0GdaQ40E9J7TFSjbe0uCJS+sSHL1ctCZY09BYSGJPoWg5kPsqCAtdhm5PqwTqBGLr9Udkg3o1xSMrYLh4ScL+KyUAKT3ak6F0QrJNaePR9DrAxWBUjkqOSymSLJ015FADh0MN9dIVG99w3DwcsHwNNnoGogMab8KQZuq0MBbbhoS3DzbIELZOKCq+YwKRAPD3fJ818BSBDby5deEJmy0yUDzKnzfiJBotYvkGwlo3PD77pblYriu97nvPcvkKwv43swin7pOVhhkpxZ+f7zA8//afxFwzAK2S0cgS9qrQE0QBn514n9buIpjav7vVwX8Qwj408XVuj2ZgNNOkVz3uARiXi8qkkak8lCs9qsxCyj1HF4Tpo/EgnAmgZL1DRUyodWSqWi+wQ7mFV6Ti2JFnh0SUNK9koIkFzKihBskoN4NLYZm9pUsVXkKS2/7i4B79dYCRso0CVbLvUrSpUwBeb77KHjc8N88W/2LgF5kCcOqfiLg1VyScB8Pcwer45AlHLJ8qobXbFMdXTDm+CiDDEqaHMsjEqik8Oq6T1OVrJ6cA5bc1Llv0FZFZudbDeqhrqhwbdgCeZ+3whcBdx0S0K10FfRshp8nR25PhGA9GwkYPEQk2fkwzAVkH0he6c1lRO+7N4gUhST8EPAkmi3I3eZJ+U61eJId6y7wnqDgPSoAJHWYdwyQ7klRftQ6GSlUJOBQuRABf8Pv6+4BA2avtPh5Gsfgi3c5sG4C7o8+dBTtM7wnqlckYHBnKiTg4fZFQHjTuz0hlWLgPXD5zsOzwrdEuG+2YIgUSyC9WuxvHFML5m8pBP1pAp7axRcBbX6aVspO1QQki91+7wjaMS8k1jwfVtH7VxZw7Ah6WdSdP3P6Jh+zgJfVRfYp51HnIwE/haCzbd3kY0fQiaTI39eF5/zu7Qtvtc3HNSGy8vVFwO+rAg6FoPYrwr+37cvSb4vlk4xZwE8haCc/q3zMAn7WhOBOSMCxHcw/haCuPeGrcU2I2XRVUk7VpaDoJ4b2BZLVZCwE3am9+TUX8EPAb+1g/ikEZcWqIt5RTdmRgJQjlJQXrNNM2d0C1u+DCZ6PTzsYznbn/qSs3vm4JoSz6cnXmhC+mCbfCfhpB7Pupu5XR9BPIehhG0pjIajDr8unIot3yZ8dF/8qBB2ygN2bf0fjXMBPFpCPdYY4R4ZXFf6hqP585rVI/PhXISirtEzuCvXuz8wCLv53CMgwwo8tuPvbCfjD4WpQ2RGc+eMySo8JEmtLlRk8GRoJeBEDVqvE5Q6aaafl6aRrK40pHwlcjqCSBO6SpDnveAmv9V6hErvNDM20kYD3ikVirRIkoPY+3eFlH1RqG5rySrtn8y1c2BKJB1WbadwjNuHc00hAlu2u2vZ4wv1ptviaLJCAVYwEfO6aJYnLKxLPN4dFKh6VQlInReK4aoQEus4UKg7uLatdqPkTcItI1GOHBDzS5RVekoEktXgJn76P+AGnzbB/kzWSUJR5HRqMIfL4LuP2tslug+QEgyS7FxLwIiAB77yrRUk7hZV2PCHJSr7A7zvqsqSBKh7gWegKSToViShO3g48TldCkgeNBJSZJUDRIBFTl3lXmnCM1vCIXkg6PZZA26SUBXW+Mqh4lsqt9tLjM2Rv1iBpvB7a3/C4vbymcX/OER6PukYhnAOL5EnOI+EgnSf475XoUbrmkdjOMcft1WskoDjH8+PvkICvg4xEfDuBo4m3dwH3J9hRqm9P7G8jIDPDZ+tf0g7mpxdaEWZIGvt2QVhN1WpFrHexAU1PkIDrt3slUav4SCC8lQd7G8OhpdkDiPyxj0YCaq9OANVIkHy7BxIrpKZ7cPuhIXuqTCXy1JBIFnvpvuYCUv40BGWhclHgDQ3yC2E9Bcur2SjYDh08Kzk1QX6o+NreHRKinzZ7kGZbJofyvHcIv+tXYIlDN8O3LLAjAe1V2+YQenskXphecf9zCslF4d8fYusM6s7CB9pxieRzN2EG9vSJhFWCXUvCWY0ElJyOChdr3P423ERgWtQ89+0JEjD3+iMscxnD98hFgpb3IUNBCXg8XFCx5DJpcP/kYYmxjucr8pKOSySdg+dDpWuH0KWug73Vmyiw0tIhTNj4YxYwDLYY7jJ9swRXzth8JGDAXzKw1v6chLe6ZIk4HZZpfEczMmYB73PPA8/eUxjoPvF85/MmAYddzKKAniCZ2anlgO2lCxKWzp4mhJ0dQZ5vhoXj/QpjiLdVg2tbApLcw/D8942pGfO3LArB/HRx9TGY4jV2QgLelkgybYXMX26HDp3F9RcBvUbEa6Ie5odut54Ey2boqrushi6zzK0D3V0goaZmusd/eSSgw9VIvohHAu70u4EjZVXlwOj8k1yUmQhGrTN5AFSZkNn11YGbiL8IuHsuaPAmTR+Fx/VwzelIQFuMWhKc1qVEtMlRAm8xKSMIOHzfLJCshm3j9g6Eh5GA4vFdUf7ZwGsyCC4mft/QQXNtWg55nzwXPF2pqfDMFS25RfhQkpOixnsK4DVm78wJEunQ5cFmWHj+/RxaHDVRHQXJGcnl5C4LpnnGz3dB+UVA63UtqfA1LzJS388tSOCXuZ/pw6IVL7cF9c4+kcSbbUWah8yNBAz7oesuxuJzfK3TxKeXwpXUl4sFsp4iARd360mORySdI91byi8a3B7trXmQ33xDfMvgnkR+ciYsHxne44wbjvlzcGCBlFMKz7+KY65QdBOshfumIOWGZQ+XxxSsmTVk8qfc7yMgM2Nn/78WgsqF2fu9NO8oZypy9BcBP1nAVW63yq0/dP5ifkUCHu5Itk8WsCuvJRkJ6ATbzhc4Bsnjc9xznAvYPuvmKwso270+EtDTlrajhK+7MnYEdRZCsVIOrPYeF4YfC0H3u5swdgQd28GMcwH/yQL21NTwGXg8kUBO8ZUFFPgbEnCx24HyoHV7zAKOBLyw1lch6EhAughNX9i8kHCrFbdSnHbN+D1/qyNP35eZsr7ObH+iHSkytoP5EHCcC/gpBHX8QvYZVqmikYCfQlB+Ni0p+8hwmcJpWw4JKDTRuCzgSEB+ICjHCYJy1YZFJAYCev0uXSlUvZ59J+BnLuCYBbwPxJ2de2VcFGLMAtKLUEaChhSxrw0SUluev9rBOBMX31esjexPTjJNjQSUnvel3xurNhqzgP8Q0NFnSN4/kYD/CgT/swSczfm/ZmV45ocXhSBzfwUV2yIB9xISazodFmHYgoVEWSIBd5N5Cg+0CLUN9tBqcfbYwnN7xodsvGol7RCVBpxuCSFxxWSORoToimRZqtE22yMB83l0h8d7+4uAixkSsHhSSEDvImXaq39YcE0rJN+aQwI+zv4aivnezLd1gSSzLHKGaxstyfY6bWltVZ52UF5KJKAEwzp3s2FuYLAjJO23mTBmAfO2VKP41AzrAqo2kvQYI9m6Eom616MHvKbJMo/LCkm47nZLqJM1vl8NHUjvDbWBUvUNEnMsElDKyjM0/k2LYlrNEo3ilmsYFpmmkmSFBMyWywOc7xslStM7ElCteBfKvUGiJGeQgJJvB3B2kYjbm+a32npjb+Ak9ki8OsDPr5e5DWXwQAImOyQgzczP8BKGuYHmMXtqnHPawMXCQDVR5QAJeDvF8HR4QsX89M1q+62dwGm/1fMtLSABxRq39yFgcpc7Q3MtJGCtBXq0nRqyo72kUwHn6wEJGK5Owm8j4GyoWftLsoDzHyagKDUW6Iw8i0KnFlakAT0G+wJztJpYP8dCUKsmPRWGK8cge+UYgBjfMLwNDHtPpJeGhJvISL5NVl7JLtX3sLxfOwq6XSMRdnvfg90/kUylVNGEMfHv9b5BAn4KQd87DD+/EXB6uGN4RRlIoqt62BM1xr/3DBrD2/7mAJHJfQOGen3nYck6LCH0DAnIzloqPGyQgPLqeAV1daOiMQvIcn2GZCt7An2H4bLVTfH1QpvlkA4ZjW5d4NhUWiRgPZBtrlxWIwHhzhyQfGkxdBB9/iLgYlo4SMy6y0Pe2LPkxBd4vMa6jYIp4Vui3e9LEB9hl0OnToBwr8sSnKzF8H7DlgY5lqkPstchAdVLKRBySw3QCoOlQl5xWXzfO4FKhfPIl04YPgvL0APdZ2YkKAjun2HNfBDxeo2AJ3g8Bs8l4G7ILPfN2l2RrXBxx7mAYyFovw8P4IkKQ/wXOUgjAUXlIZCQofbSbwtXZyw+qv4OAhLxh8PVqN+IYAXnPgoWrb0i+R4JqOzOFDUWgvraegLeJmsi2B1tg9DORgaLrxoK+J3VksZlenCMFIkUn1O8ps/eMP/TRYK9d0jAS38xQCJcRY0EfBSWNGYBwwvYCaGsrgezRwKGqogEXOgdA9ZmIOCnEPQQ6DooeM1+EbA/Dgux8HFJwWu9E8gKLri/vVnlAZWXQJQCryldd2vi+8kvAor7FIl4HeYq1iqOCWKv8Z7Qry2aHINbC0vaqHP/PrSjKZrFFMfAFAl2XCABm2HinbyO6zy0X3h8UXFYgErMOg/Olc2SeD3MBZQvFQmcOL2STXNocQy7JeWrDRIw3m47sM/nVxQEk+2TcI8JD8pq0udgH0uViKeOBSnW6WjMAgZHvKeI2gLH7HZjVcQVhnUUfRXvGQ8R948zJgJIK7qJ/BOTPslkNjPB3mRDh1G3coZ2OguQiiOOuSeG318EvDW/CFhOua8sYFhcit/3s8qMnf/7NaH/DAIufrq4+lMI+t8IeFi20bcs4DcChvSE/r4y/IeAnCcgQdJdWinbypz6XVY25FtH0Mny1XytDP/JAn4rBP0Q8LMoxLcs4DcCfrKA41zAnkbS5JGy/H8Q8FMIOmYB/yHgP3MBv2UBhcx8fxHwMxfwkwUcC0Ffwq8s4PeV4ZczJOCnEPQ9Lf6vuYCfLCB3X5S5TTZI4HEu4IeAn0LQd35b+DNtjgT8Jws4dgRlIw4Uei3P/Ldr/yoE/cwF/HQEHecC/tdC0E87mHEu4JgFHNYFnCniOxoLQT9ZwNlNpPNv7WC+zQX8dAQVBJ2J/twsIP+/Q8D5gpv9LR1BqZ9uB7N/IAFnzTKKGRcJuOLeZ3jMHCRgZCEBXbncwcmKNComGhIsiUsknJWoJFZvkqSZ27cJVcUjeYxZBloz9a9Iwruab+9HJOB9nt/hupkhAWkLCTh5vZGQ3dyMkv0zyzSlsi14nnwzj29q99Q0g0dizQ0zTwMiXzWHi5CA8WVJkjCXWG2ZP/ZQarwSJWEWqNo1jRN4ymcyLKoQSJr/ip5Qzg9qHu94JOB5xV/hDEckq5qDo81e5QNuur6ktlaFJKTSBxLw9FZJ0kTnTKvBT6BsMYhIZAYJOM2GrFzZaFEqhG2i+fdhXcS2xuO3IiRgt3kc4NIzSr7VE3yflUQfrl1G8kQXkIBX3w/hLDRKFOfmqdX8cxlD3SLxts2QVYwvDwde9NrE81mdkdiPJW7vU/jJRVKl9Ys8hky/IQl1wOO5iMsEznKE+8tLIGm9USZQaLWex6qJ+6vSOQbqhWNEW2vSqVp6tnO4rns9SqkocDTzMi+gFhI7Sl4W/v3verTOF8KPdVr73QSkfvjRyh1CPLViMKNgy+4Tsj5eYtDrDUtGAn6ygCSuKAKTBMMh6JoQ3MvmFwGT9V0EuS4xvJIruyLz97CIwrHA91vZFciy9nbgrYaG7fMACYibC0EkKReB2lUGMU9Dx8z5m81HAlq3Hknq6mwEF2WSEMWfHWCpcEhAdYaBZpkqG5Af6zflZ/JeIMeTtQbjfOiIr0P1HLOA5tWhqHD1mqxIsvDOoD5mPYafDIZrHwLKp9mM8o80hsP8aSqDNBvC108W8GnM1uBdNnMqOB5dh1CzyxEfgOovAvaH3gXbQ+KOWcAq4g5gHiZtDhSD3ze9NAZ4k6HQ9DMXUKNTE4z7bMjw5LbznYDc1pHIaoHhPI6vBQkbCgmoLY8ZWLt6TnwwBZXsO90D4vUMFcSziUMm+6mP4XlFRf7ztHuS6nxEAp7ueDyfQlBvF+IfKjwSsLf2LSnvzRGMlc6QUOcqgbyZpgapJwIJagq//7eNKY6e/9t2MH8IAX86Y1E1FxHIlfS5zxq7BMlTDD8LyHhNSmqVjAS05kVD+eYZrwmR5hTwglVDhcemqIjdazSyf4eEei+QQI1pWWBMkGAw3zvXkYB2c8XXr9MvAtrikcn9aYxj0pwiIQ3uROM1tHQMcty/ZmDpbp+HjsazIwHdimlJ6Jp4916dU4JjxKxIyETDNTkQ0I2HpdszjIjJ3Nh44NRlHYWTYZ3B2QRJpYWTKgqiqgDCT3QH5H6DxNzPUpastFsH1lWvKb+SkJSTy5ClHLKAPhPYzzELKBcLPL6WszJiVMN8YvGAnxdy/P7whQTU+qyK/Ou9eBL/olEgD2fGt+5IwM3h1oMK2QvJ9t5WRNppwlchaL0vDdKdag7M2ZWOQvm9v44E9C4LJGiySVtinOUFeK3WUqAvS4EoywWSfFHhGK00fN9phiygJOK/34eAZzxLIAfTXwSEp2eC6fct8ZsNjnkjuWzB7h5zCmqO/51javZja0L/bgL+dHF11tW9zzDhUFgop6xSO+5XIah7vNq00vdMPxaCOnM7XSnO8cWMS8N7SmjiQ4zb9n7LSG/icALXjoWg/5WAbEcPc9WmnKCoyV32+Txk8m8E/LSDGecC/lMI+t+ygP8Ugo4EDPGaGtcFHAtBlT2SRl5ZztdcwPbO0+OiEHSzbHPHknb0uCjE3Fq9iW2J3F7ZmNrMn20fdTQuDf/JAn5bF/AbAT+LQjzbu/KVBeTeqTASkLnp+PpTCNq5Z97vQxHPx6cjaMnXC39qc+3XohD0o1d9GiQ8Hmtp7ZW2ubH+ZBv3X0vDf+YC9ksT9/9NUhrP74YMhae/CkE/WcDPXECvmA1zAYeOoN8IKFmF4g+/vFPjXMAPAb8Vgn7awYwdQf/YLOC/hsh/loAsv5j/LVnAnybgTPHX8KilZZ4kGrDa9TG/wEVaWVF62iEBk/kJCbiUdBKLFNBaz5MtVPfpr0JQ7n2y4eR1SB761iJp0H/QCHONpFMeCbgwyR2KINDIFh/YK+3BlulXFvBTCHo44N8/VgqSj1sHTy2FZQzNOcbXfYoE5L38DHknLUnquCBos4OIBKwSJU+OpDO00kISPYSW5OnaQhJKBRKwbpGc8cburpq9OCEBNwwSsIxa0JRCfMApjpFYECEJRfZkwKUZjkdaIwEt6bSFe4IPvdh1kXBKxiPJrrkWJVt3IN46iuEpsGo0ZgHjOD5ARSuEbFcB7LWl90YCyi6h0nQT7LW+pEIoKAn3l7n5rVbz5IuAMSNJe211tV2o8w2S2OTlVuN4Ecn7KgySng5ZqxWboeNnOUPS7R5BpiXcPIFXe1GjLetkqna38P0TZelUKtvBSvNijDbu5s2I4szE83OiyhwJ+dCj2D10jmbpYgE529tRKlXZ7yMgy/PC35IFpH94TNnxzAb94s2QKIGzJ5LFJUBOKRsFfoYEDPseRgL6rwMSrLOtAGzZ70lApbs90Ra6DPY1wdcrr6RJEA5ZJ4/BcFPgaoGYQzsVSV4iwYBCAlavaQQyCFw+ZgE9r1dAn69ZCl7bekWOycYBcWsjCderGvcn0Q9AdhMkkBYhUTu5T5Bg2i8CNrfNGtyzgeHllttXhBEuVzAMoJGgBP/erzdIQE7vc+Armx4LQc1hlYfgMbHZYRYxht+2gPv7ISBEHhJ4MZtT4UafAEl77gTLJYtHtj8iAb2TjnG1+uqjQBD3LLmL/QHEwOgwMBwyCiXlIakvF3wfNng8cBjCd959RyMB26oBDC93SLxrggQ+WYUFqs0u8vBp4/nS5OI8ZgFBr/YGOT+PAMpVmUVwONdA6G0YgJXUuD8lV+IhtgrSeWgfM2YBGWeYy+iKiyjkVtVXIajIVAzxd81BIlMh/CIg2CWGt79tTAnUj82v/d0EnP1wuPqqegmc2RUJ4bRlgkTokfnKhaKgXAkJeR0OEzAPDRKwHhYqSZ8KGecCjlnATbpmQPYPDQnrznqSk2/ZoNV1nY8EnBt3A6TsiSSbXZBEExvHoEfnvwpB9+wEgzdKpPMw8/CaZa4HFrx6ICBXDx06X5YOjsK2JCiynUo2nk7AWz+QXE4tSOSeIgGXUx2J6YVIyiOdemCkrxoj4mGdwU8WUBfzivpci8TYDcXRAdVHPui2RGwGieYmakPGLOC2uksg0gMB7RcSEPaeBk7F11RohNyVLFiZB4v3GwL3Aj9vnBUXVGkyEHSNJHPdCQXGdVnlIa1jxM2vOxpUxXjlcJm/vghoGe+eAnZpA6nKgYB3maZgNkcCEu9o4aM66ajwcUxxTGgBB7JStFRw83mBhOtCBIuJ3iSsLI4dCYhBM36fX+8dIr21Yd3GCYXbU/krWbZDFjD031QwO+E9xV9vUlA9kSXweODT+PeNKebH1oT+KwlI35Ac7ikr6C8CDoWgY0fQxU7ux3YwXllxK2X57ubf28GgSHp/fiLvyFUPSJaRgHrVEFsznEyZ5/evQtAxC/gh4Le5gEY26b4vCqFQ9dQXzsPS8HGOBBw7guZem48EVNSp6XeX/lcWUFXPnN8FXU1GAn4KQXlKpb46gjLPI74W/I7Yxbn8ImBHn96RzbMFxpxPjfYnQVnn41zADwHHuYD7Dgk3dgQdCGjXt4OqcE9d9uneRRLrNpJW1O8qEs+ocqfYWNexEJTzp0jAz1zAZ8RwIwFtx9tXIwG/FYL2zGv+RUCudYyRgGMW8KUgcT9zAcd1Af9pBzMWgoYX7joSkFuRdz4Wgh4iXf0qBP1kAcVss/SFdNtG9nJXJmMWcPG8IMFPFZLyDyTgP1mD/ywBOYr9W5aGF3/6NmAk9houebikYvMksdrr7udwmqhIwPqIBMwoewcXwuj40PHxfZDjFOpwyILdaSSgGOwcuBkpEur6QiKt2vcNyXfUorSfIwHf9QMJWD/wdXjukIAy2cH5cDSj9OZJVw3cuQP5foLk0xIk4Hm6i6FY8Pj67CEBu+hxgavZIQF7oRU0dr87wKVVhkUcrrKhMXu06NnhCBVnAb5+8e8n3OJaI/EqRAKu04GA7Q7J1JQZaL39WRp+gwQsZ62jRTNiwmsZqvn2sEdiOSX5RcCXNCztHpZnqISNFsWPa5ZoQkYlcDtJ+PnZqZO0S4X7c46GLOhznWWaPN0BNNsAybk4IgHddBcB3oCGdjkvJGC8eiPZzP1AzAIJeCznLtzugOfjrp9pLRHtC2Qdh+8/OCSgXCBJi9hF0nUVEtWfPbZwWtS4/VfcGprq5AmUNKNTydFDAsq3cg13MTLyhBWRgLfZLodHtNTz1G/kr7mAlZnZUVwdJfW3EZCjeOovmQuokB8moGr1DjhFMqNC2hIykpeb7UjAMJPrikyt1Ae1nQyFlbBfkZ1zD8HT/T4KH0s+I4yC4ePy+cJw13jsaLJlUyTb40JFflV5EpEdJKG8AiSYWTo0EVezFbhxwOXhiSApnwpHwFRoNoeFjISZsXcX5MZBAk5qd0/koZ2JuJAYKrRjJKrWIAFJZrVRqJu1REy/2YBlvjsKKH7fjgTUqxUdBdr18EVAa2VjOPd4Y/hLBcoZHJVCMnHJTiD33QbD71zuqcCcIPkakiZjFtDvpxOHWDvrBHq4wvDdYHEkeOEFSRYNy3x3qSMQVrAO4O6gy+Fg7PF41xcbFBrD/zD1DiuSdHh+ib55RzARSofEYRrCUjnPo1DQkMALCQmuiMcF5S/2LhIyRwKaEwYJeD4g0Z4EP28m7IyMBBSvXghy+6AjmD/xfN/0EAkotHMSsE2N4fj+GIK2zJGUDi+0hN4Pi0xYb4aAbrjqmAV0JVdALsAeflu4ylHC37I0/I9n1rt2JoOZPSkSGC87I13fGLAUhkLQ+OZ8ZQFNy/9FwPjGfRHQdxkMwhbpaw7a+dhEAXO2KmI/kIBErZGERoUE/MwFtIyh/YpslhWJF1MFLBvvYSMBq6XMgLoV6SgMH45KNHW7AIzresrf6Eisnug6SGkytFCq8ZqsNhd1JGAgB/j5DwE154rfP5HtK8mtjYfE03H7qYFjJjkXFui0WRO/y7iEWDccs+Iq7KlQj0scA4sbBVpwaSLoxUoigpXKsHzth59pzkjAix7qsFxyNRWsreJK3PYsgM3q+PlqgmP0Q0D5tqtJOMXwmSztFwN2oyI58yMSkNtOGCD/h7s7WVcVWxqFfUE2pBCBpsgARMoAVOiJKCiWSOnVnwDmypx7f+f592nMtb9cfydXzkel0oHjNWJEvNuCePV53eLdipnCgrNxjJ9EvJ6PsBJA8yT8zNe1iIS+xCaSNsR7BHsvkMD2GR+Xqo540vwtkgNbSLCOrSZwlzN8fCPzBtjaBK/XiUECmpvJFEwNCejid25GFiySUtscWjzefj3vQEDiXBDHW/Pw+35W4Wma/0Mqgs5/unL1RT5T36OAjNhNXca1kRxDX8CxNXz1QeIg8BPZWNms24ZWQY2t4UVhSX0RsEljcSTgsBZwJOAQBfwsuKb/AUPQ5bNxJ//SF7An4JAIOhLwKiABvyWC3ren1fcooHfjDZdd+6+vcjBi0vcxDKgqcKyjmX0R8KV8KGd2RwIOawGnvNVSVpGarbxdsusxEdT65HEyrgWcUy8k4N9RQIE6IbEiL5FkbiPbX+VghkTQ3Vz7FQVc7pFoQxSQZcwyt1k2vsrnyfEXAYdE0L8JaLme1Y4EHBJB7So3IrnbeZxLH3F/YyJour7g+T2WXT5GAYe1gAMBrbN/uMrakpfdj8fh9RFcoxwJ+OEsJLRl4fGLffmdoSnEGAUc1gIOUcCxL+BQEXRoCmFv8/f1H0nAvx777xJQYGbzn6q09rsJ+NPT1a6ktlBmzxUVC1TGqeFCuEKqRkYQrq5nTqWv7wPcDxuNxPUUH39yQgy1yyCp3K6V1Fh1bUjpiRLEHJUl6icXbvA622oexgpOnD7V7A73x13NxyhgJSxwe6ywDvYLgKu6XwgO1HHxi4CN6Ebw1PooYLVDAsarwwUuXbUi++7lSSocF0coVjEh+/x91lU5c/fwYmoFp5lqZ6kdvvFwJyGSDVIk4NNCAl4gQjKlF9io0en9gEdh6yQuzi2oDpcauP/sFwG3EYXErU5IMClAArKrvikFWjiI2w8Sl7GQnA+fVfL49VlKqpcIR7i5feMoXcPzgcnKg8f61PdBzJGAx1W/1nIbIlmvukur2VXYQ/5ydRIZXpupmkE5cBNu6zycHpe0mnchnu+bRvKFN6BVmC7w/PYrfVgrman3MI/h1j4UKpTOkqUW52AP57uvUfE96xNBvXAH6eqt5/Fig9fnrQs53GgdCbhad6BuQ6qAVywjAW3hNxJQwC/XP4WAyu8g4KI8zXASSicZMeafGMws55AQ8+NzJKBMFJz+mIW1IbfwFIDClL8IOKkcBaSaxenSeonTqWhXn4BsDSqH6dZRRgIqwY0iYxTwTqZbMJ4Rn7svCwkinE4qLKPTnPiNj4Q5eLI7RgHdelIlRLyfTjgd1VniX99I1CCM9yCbpzYfCTgVLri9F/MhsKQTmrTS/Qa2wvURkAQJaTTxBRYN07fl7gnon/gMyVfNiE+/cHrKN1MV7Psbp+sDAR+3Yo+kZWaUZ7OVRaZLPwM1ainKkx5IwORgAJBNhNPdD4giUa94fIt23uH0+ylKpIxx+iqvTNxfNbWBnHcx/u2ShoKZ/QYy1eUA5Ec7CzxPLYG8Dv31pxSejFHAgYALZzYLXOOBj+sTxwPrKLDEzS0kJZPHAaz1DM9vTvD4Z08ku2PQvwg403Eivb6f58FYDmZCnJ6wCRP4nwbvJHpb1+BQLzH3N4z1+wgoMMJ/bg3//1MCBktDBuem42fg1PfBE++fNdhHJKBP7CQhs0M1hdVy2+Bn/nTYkKz08dN7mdTUWA4mdOYcLLeLOnc3L4MmsYcEXO7tOnBjMbkSod+etfKRUHvKLMmq7X/GeL2Y3BfFA34GBHsGjn6i8zERtIhtHtZMT0CFNbmRgE4Zt4Grrc0N4TxNBS1cIrFYOlHIIrprOIaWNRKxb+Lwvjs4JrlbHfgeIAHNR23AKrCrwEutIiP0BomoUQ2OCf5hKkTMzzQosVTncG8siRxqR/4i4JAIKvM7bYwCQvbmr6Sgzn0F1Um/XlbpyRjjyFlQXJWDYhkciW9nFklJKuJNdibeQ6w1C+sd/YuAUyZegPOiP/1qKTz/C6lEwJk0EtAOrSfZ9L00FapPzma0QiRV+BK/CMi/cX8DAc360uSwnJgSSSMkoGkeKTIS8B3PpyDJfTmYWSJcyUXvo4o+1+I9yTtw5D6/xyBFJhd44kH4jWOKpYT/SMD/xzH1uwn409XgBwIKgvIJvhOwXws4NoX4OwponZwiGgn42bZvMkYBpY3KuDRlNPm3KOBU/zRk7As4lIMRbAFJtHu+LXn/0cgYBbQ7xoCRgEM5mJGAJmGlkYBjFPBbRdBhLeBrEq/dT3B8BWMUcCDgfM8gAR/JO5Hpq4zEU/+KAlrRzhijgPbrfhD/RyJoIDFI2qauvppCfGjW+l4R9N/XAp4vF8X9FHmZf+sL2IROSY1RwIGAQyKoTVKTRtJOkIDJsv3qC9gtd9qYCGo9Cv4rEXQk4NAXcKgIOvQFdKi8+EoE/bYW8JnLxBWvR4r6IqDuTd1psWq+WsP/TcBvfQGHcjBjFHAgoLDbMME/Nwr41/fSf5eA4ozl/xQC/nT1wkWw2EEVX1bUfp5Jojp7kyvU+wcScN4gAdMIyfY6ARKQc/BxEed/UF01JJ/xBklVuNCBonwiocoCSeOsDje4bkWVilQfCWi35gPqKYskZIRuoz7pdwJXpk8EXR6kq3oVHw48p+Y6j4wUCTiLcyTNO1xT4erpXdVqbV6glqcrJN7TU1Sfc09wmTSEhKfF0lKv5LGHGjoliJoW/6Yb8wXZlv9FQHkR3CC/U0oeGlspUl0vePYVUJFYcEISZsrKhNLUVbJPH8tMXV4fByj2fbmWy9mLVJN3z/BSaSQgI+DrA3u2h9slVKh9IXSSStLVCYrgTah4wbdXtTADHx72SskjtkYC5pd8CzezwOM9Wymtsp80hnyZITG3a3z+7bZy4S2v8PybvKPV5mSe8fw5PdgzScupySI4wPvo4vHW7hm3764OUJaRSqLPHQkrAR7PGY+ChOkdCZjMZzt4Pys9D7M7EpC2zRxe3VnLo+JyRgK+wgJuPmMiUfsKrr/rq1Wc/T8U2/6HEPCnI+tjFDC4IUmWW5xe1rFzgPXkxuF0zLLbMRHUPEkUPn4TI6I6SJghCgiRh9PDsyRroH2mFPEVXkAScR8cgPhNk8PheFLI+XpBEvKXD+UtZyVHzqvTbowCepMTElAHnG6uWIGjIP7YG0KdfQB7VXGUv7ofkZhK/EVAaHd4fC+J34O6X7SU77CTLwKSm9QnuSUiR67P+gZEO9HUSMDmUF9A7b8q3U40RcLtkViGf0QCvnaiQkzpooEpBUhcS8P9ZzM+BuU554hHzZCE1euSfSWCalRp4Rd07IOxyqkA2twSyQJ2JzD26Ye4eAAKKRzNBpMu8XoMUcBbWzt4vAUScIgC3lfOBtZiMAvgRSHBFu3FAenl8IFb2Y5E1AN7hvVzPstBMqyI1PUuAP2j/0oEXb7jDdhNwxAP598KScoLEnDPIxldF8ncHHH7sqjMc5dlxC8CLp9bJnA5ylbIvWJrWB+3SECIk+i3TVfFGS/8Ia3hf5yA78lOBkvt+9I13vtJ6DtvgsQQmrixZmVESdkFaBXbEO94RrK8/EKBtSI3xL3tY5qA5wmwcjN8nOV4jiwFJKAjWzUFREmepHT4vhxJUhO/EA4liUiswOJwxzESkUNG2q3HwUrCMeBNpqVOjrWK2ztZSKTPCcdAhGMLDBDaAHJe2JDrB8fwCiYV8TMByWg4/Zh8Skg+KUOyhU8k4DpZ1pS/yJCAssqaoBMKiTZNi+tIQL2vRugHlaCT9n1mQBGPeD7bNJHILOQVICsBCcZFQknyGgm4OiZIwOM2fpIVe5uCXdE15b6fSMbZCQlo+HRF+RcSi2Q32yJpnVOV+/bUbAknbzkco5MidyfBmiam1pdb4y5ItuIuRCQUqgksbkcm79urlGMU0DjPOgrouyCR2245BVPuG9fsadxf8fFl0GmcfnqPBx5/biABl5MJEn6/xTEq1fh+rS2czno2Y16Jt6tN/Haa/ooCzp+XA1j3HRe4Uf7e/MYxJf7nBQv/EAIKPzym5GJCudN096FMhRiivKKnC5ex3ZYa1wKOBLwuKjJGAYdE0G9RwJ24Z9zPymso250giVQlltyp2NbUGAUcCEhHiz5RtG8KMUQBx3IwE7nQZfd8/nyvCDoQcEwEHZpCDFHAIRHUgggJOSSCDlHAsS9gKVTcGAW02+P7OpaDGQjo2NqbHqOArL7tAueVIwmHcjAzi27ykYDpmeFcQaVrYs9EIZNhw9vf1wL+e1OIgYDNXsHrwUyMryhg+wjwb5Qlkvj4Er/WAg6JoPFmK7p4s2i/mkIcdVYdCWgvdvFVbtg5EpbafCjHxBnD90RQVjE4Wf7g/qZN/CsKGMYn2Z2neA+0T9QvAs4caL4qgvKHi/qVCDoQcEgEHQg4rgUcCDiUg7Fi3fxnEvCvMfRfJSBLzRnhD2kNvxB/mIA8+9hBGsZIktmkxfHTkRu8HqGBJKOQgNQ6/SJgKPSPG5UQwzO6KkFIvZCAV0Fw4VERhQovLJJmvg5vcKlmGomcLRIwXiIBr6cFktCtvI36mJAECvz2y/fUJruqx6Rx4Skla2okYCTMYqgJjwQ8sEjAZPb+ImDYyJ6uVptFCulTJ0GYhp2lFlS4h3KyU/KYOixBNT3hBeflFcnpPJCAfn8+hSAi2d5LSNRZ1jzh1dz1vgJqhsRbLiy47VWVxALKTE2WYQIPTUMCBk8kYCg0v6KAJyNLVFrPYyQvPj+y2n4tYCCc4J0ZCok3r+ypqrsQJwG2gvuL7khAyg13kL8NEsQXw6XVzlnEcDb6cjDpB88/ShcAxULA85/THo1sXl3g+iiRgL6RiWp8RJLWctST1UEClm8k4DWdI3G7qt2oy/Swh5c1+0VAakOFkMFJz/fVDgnYCEjA2mOQgNXeQzIWhwKuOxcJ6G4l63cREMcUx/7HdUv/EAL+9JiaFb4DxmuNBGxr60ryrO/j1xNwjAI+zjsPFP2FRKqKBIlx2W1gtaN+ETBZ7HRwNjo+zldIqol/P4GZR3TgbqupQp6sfMQB2SGZmHvZt4k2duNaQPDaEsian2pgTKU58bbxJCLMqvDGKCDYySQZCbhiSpZ46aV8EhG/YGBx11oKSh9Jc5pNd6Dvnjj9TO9IsmJT3EDvFCbwgUYSLakLEjC+43T8cRQlssmdM9h6geebP4diuB8N9PuOyj3XQQJOn9oBbCn6FwKaPF5Jn/GQgO10GvSfTNwevfoVBbTWxif3NiY+znMnF+z9Frc3rAUsJhpe34PTErhJOD28TurNGAX0dxkSjyp5B4hVIQEft1oi/oK/jImgvn0pcTrLFpuRgF75QQJa6554+owhrjH0VZQNJGB1RjLmCyTvZrnb4uBTkYCPqqTJgkzx+CcRgyPdmugkeZ1qkB6amHszr0x+13QVx9Rc/EMIKM9/+meV+Z3A+u7gmFDOwpOQYmoCueW/CMht+QUoV7EJwLweEjJdXlSQbvovAtbbowi2s8TH6ZYXyTXULLCqsiH+4/qLgPKqbyphW0iiCQ40UJQdQ/klj9s7v/ZzUO2/CFjZExEcq49MUzskT2nuVqBfkDCuHyCZBOP0LwQcooAy9FHId4sEPEwNtx+jNeVV7a8ooH2l+0RRiX+S3NvZsKJpHIPsRbDIJTzPYNUemsDjpjjmqAmLRD0lXe5rgAT8PPFfXcmQsJxSPMltfV+MBISDXCo4Bvso4CmoiafmhkikBZJ2YZ0qynuwJpJP2XOwPJOC8uX8RZN2I8tADB6JC4mZEDuoFyMBfWGXlGRx9S28ByABXdKgIC6ZsQDd9boA/LulEPZxIaC5cpu7ti/ASECNE/uSS/36Z0aspTER1G9VvB4Kfj2CIvXP7254PY7O9ADGI8F7Fv02f9vPKjimROpPiQL+dF/AvxNBzXvOI1lsDQkYrpEsxlkovxJB+3IwNkfF3wk4RgGrTcW6wtlucjs+xdzYGv4bAfV4StzJXW6CcS2gedbkMQo4loPZfXB6NBBwrAg6EHBykH61hh8rgm5NJKK4M/XviaDrFxJs6As4RAHt7QlJ4yiaMRJwLAcz9AUcCGga8l8E7KOAYyLoQEDabitqTAQ16Kk7toa3xI9ljVHAsSnEQEBXkBW3y+qSsv0nEm1YCzi3txWxD2Fcyg+mL2czEHBoCnEUbeF/EHCsCHr+FJlcpYzgCrcrkneIAv5NQBMn2qLM8MW/EHA64VWXpQgdWLkQt7K6lhdfBBwSQcONvBorgv57OZh/jwL+cwk4+98hIC3Q4p8SBfzp6SprBDsovRzJk0SepJ6T9w2eOFDyvbQ4i2pXBwe4WZwWRPQKybOgmwOcE7NP/GwySY1QePBY7lQSdiE81ft7dYNMlvH59yMSsJTfD3hNVkhCQ1lGKuWlR6hM9hcB1VgAeB1Xa2p/Zbun+jghecrEQAJGNBIwqtwLVIv3Koge/FJXhSbN4Oq8SLC/M0hA9UH28BQ1JGi3W25Ucn+84OIZKhWaHyTg6RLg8ThXhYrquk1UJVo94W56ehBtWylSO2lhQ9725V46qsvUAFZHeC32SETvhQRMSyTgc/pCcukJEvIjI4mrYI/P3+GsWO2IeYL00JPYVaRSNbb5Bq7cDYm47VvNW1Wzg8Kx8XiFfUOr6cvF89NavN7uE6+XXSIBH7WDBGwmS1oVts0FLtYMySdK+H5YLzOBFO8eXwQM9mkCt7ek5vHihoQdCFipxgovwwfPf83OIshfax0J/EQCSsHiChfWQAKaRQcqw68KOK+eZr5/hBn8NgLSwmz2xxDwh79a7afjgHxokRCWJJZEUpFsyxXMiXuMq5L4ru+BZuB0FupjmZFmEW/HRFBXZYSEfDR/DUrkUZQr6JZFnBN/Aj090bkPU0f5KgfD3vD1QmNxRLONEKebukBgvhE3xIk1HSTrNg/cQqgiwk5lH2zTw/27p2NGZnM5BU0M2MDdbMuSRHLfJEJoOgL04qiT/Y3fgdRVQ8XSnoTi5waSc2cC96DaGTmSaQ7qucbpWwQ4vTxdTxeQZA4J6MgiEGr+0WEZ9W20n64dkSTaJWMU0HUaJGDSfc4gRwJO3ykbp4OX/WcDknvA6f3rUklfiaBS+6GgVpC0XVQDGEceyTjPcHutcHHBvHNIwEufdGfs8XgX3RT3H3ySiBjLAoA8Pnzubhq8XqljXMCZ87Pc845iRoqHswV56bM5GJvJhsyVOgSt1Jjc/Vh4/GMUkM37JhbtETkxY3ew4p/z3FumeL3vXV/72Hsw+UjA9uI0ILs3kYLFIcl+23SVFubUH9IXUP7piEXWk8K5178IuLL7cinVlQ5GApaWvAB5dm5yL3TMjCxJ/YuAE5GnyePBTMHaXZrc3UmCQuI3EtBgSyTVgsYxihMsA3TnXed+UB1aEiWs+hUFXC8PV+JXZx7IqSdgsxN18lx3U1D4noBqbYpEfiABtW7Zt0ZvkEyvCMfgIg6rwJ0oOIZlHgmo8Kc6B7LA7Q9RwOUtbYi3hkQiHfmYsF735VwmZyQgsVgH1uwUx8BFO+Bnkpw5cMw5nt9nh2MOP94qaPO4w+e3eD3Y9qR/EZDc8PVzWZZAyjs8vyER9CZOcXtzF/fP+2+JcB+Gx+vJ11+JoG1ym4O9zgsK4bmnSaEZMqimSwWQTd7ZFwHjA0N53QkJGBU7E/RzX8XYD02LvKWdNBJwTASV+FoB8mrb3Bf3woZ0Hx7PT+zHOKXgPUryCxnW1ISiPO14eJKivSPptwpev3n1FscooHMELvAujvD7flahBYH+U6KAP/2zykDAb1HAkYB9FHBsCvHvBBwqgn4jIJn0FTXX+GkeCbjY1LI7AboJviWCtrLR5A6dmdK3KODYF/DvKKDFSYdE7t780uWOEh7PsBZQnsRfiaBjFLANP9ZIQLsNeO6LgK9pRY0EpEvNdEVXob63hh8IaK9XpSR/LAMfv7yaAL+hjeu3KKBDCUIkV1fe+VoLOEQBSVKDK+QiRf49CjgScEgEHaKAJh0hSaPbrS/PIjX5NwKy2ylen7opS3l/iVduY+RtMEYB3+1RdLnFGQmYbcpk7As4JIJ+I+DQF9DS3L5vYvJRXGZXUNQXAfu+gEKyaclIwEMQq/+jHMy3iqB/E9AuGHx//4kE5P53CMhSNPWHNIVY8Msfnq5KixBeTq2TkJ4j8SbP4A73a4oEVCUkYH0iSEDdRNK5SSepdz08QMEYChKKA0lNqdCHOtshiZIQStWbIAHTW4XkEK9IwLuMRrw83loQqjIScJuTE5yJsM7DeYMEFKu3B8X80xNojgSczdwEHjBFAlolErBbpDjRoqVVEH+OS0t1bCGDM86b8734OVvqWnnsoShzJJfMext1wc5ekDGKRsLVBAnYXZGAD/2Ej6e3LFMT/fGEl6Ijqe5KlqgpPXOgsGZqvp+1SMBJdDjCuypwIlzySEAvIBc4h4KajwSs5zmevwc9CVdIwCEKWASNku+DGxLQWlJbKLQHkrhdeJnqz0kIWeWRPHwuFpyqTpGQj4WDxJye8Pnya+FBys+RwDvrzKnMbvFFwOiU4/tRg4DHc7D1PL5skYBLKT9Clk5VKjKfeDzDWsB6GqxI1FBIwIW1+CJgTL89XdVYJODj8dCofVohAc0JVUB1yH83AVmK5X7qq/V3E5D76Yqgp8svAvJ7JFa2uiDhdg8u94rNsSUT2wCwKCQezPXkShTd2IKUhp98XAvIn/skqwgnYn72QQJlInsCZAyde5V20r/KwbjPPolKL0USOqdojAK6q36t2wl4YySgp/at3G+cE4DBA0d5i7rKiGAVJzBSYANQziJCalkfYWXTXeDfp5VO6qmxg3U5Q2LeVxOFtDv+Dgv1heS5b5GQ9wXiSXI6fDypcDqsNH4OerSaBe75hKQz4GKAmut07t5WSDb7VBzBvMQc8d9ZtSGbG38Gu2/a7qeIz5GAWosSHwnoW/UJ1q8dRdymwseLDe+B1Yg0QZIhaUVt58GSXrU5pN57g9e33o3lYNzHx0pIdsfHnWXN4/FMHZzultoF1l46o7zZFm8dyUnegXmm8CyGRNBo6uxA3XZM7tmk3OD53/ew2LhIVpGrEpLenXCMAnpTyRJJlvgZyPEany95lUWYa9yAqdJIwO0a38/fN6Y4+g/pCyj/dMRiHiAp7NalKD/kzZLslrIN5ozQga9MxK+1gLKV/yKgO92poNA3JNaMQgLqsoFEMUhDeRy8dWJ2mg0Gfqpy1y3LJ0lC2QDD7svJtInQkmfKr2A1R/LAp0ECnbxqAlIzZfram6VF1AeSaCCgd5laEnmFSDCFpPiZzLu+vEl2XyMp51Xgr5ciEOF+0WAVC0jSfYoz3CEKqC0SPN6DhATMlkhAZx9XFFiJUY6JoMr+jWNAsM0NsRskKI5JPP6yThRyEXB7hsgjAYco4OYar2C9e/Z9EadIQNu44PlmKp7fkAg6EFDKyobAtXsrhFFewhcBzZPJkUbqBFg67zfxTWXOEXalkZGAXpuaT7LI6yWoTE/A1dQqCeP4JthPJKB3WSAB3egkge1t+l6mSk/U01QBdaq1lB8/DwmScGri+QhU7nsbHGNMecLtp0e8BxQVElC6Tq2RgH7k4vF6CftFQH+yO/y+n1VY/HD8xwywfwgBmZ+OrIs3xm2aDImjK29JLlVHGptCjBVBh9bw3U0oqW9RwEaji2BMBD1O95zLr25t7sTngyK34n3pTmqqIVb5Kp9ybZ7ULwIOreGbQx8161vDO7YXg3ySX/R3AjLCVB7XAo5RwKEpxBAFtKWpsJHPWt+04RS8KPM5K7ixL2B35qv8OwEnCpWPawGzNsYPsB91gfl8J4rMzHf6VyIodPx3ApryAQk4RAGHRND/e2v4gYATe18F3wjYURH+PUQBZ2o1RQIukawDAS2FmbozLWi/+gIuqZP+nYB1eOa/CDgkgg4E/BYFHBJBv60FrG471Z0qLE0cLY3pMRGUlo64vW19yGQ2MVZ4vdYM+UZAtsR7kr1a4uNnu/iVCNrshfYfScD5/w4BZwz1Y7eB307AH74N5MwjhNtqogf7vYKkeX7cB9w4/KDGKxcJmJ5nfR8+BgnHyEtF3WVpAulmqgShs84UlXn0FS8jBom0dLNWtarHDUn51qg4lP2NOt0gAfN005cjcZFUIAkpvNvXOo+DDgnYcW8fzlRpkH2inkv1vkLiXI41EvCjeU81JCSHMxMjAZUzyit5Hc7wanaEilz8P3UXNXu4izc12EdOF6m7bfiC0tvi8Zptnwj6mN3gQsVqENNr3F8TH57wjAo8X7pFAkZq6MIjdFVqP9eQnLdNeoJU2uLj9RyPdxvkF3hkrppHxgnJpe6EBM5WhGR0bbwedXE4wYtQCrV3Nm2rNm66g9csxesRqkjAmH5EUBOKUKGiuZw6PyBx6/cOiefL+PzkRfnw8gKDRIdHx+HxphdIP7LeR13x/bhNGrwe+kPPI7YncVI/jvAMThqJop60fLTA87/O8foUbLdRFQtJ+NqWPQH7VvBujAQ8L/caFcnaeaPOpPANKbRIQHGVPX8bAWcMM/9TooA/3Rqeke4uSN1mlvu6jMTymk8KytbqW5UzSEBfvXhAki1OZxvFepJ6fdmBU+if3J3nON1RLoYF6uKJ5Ot4nD52cy0FqaoY4lPMVCEexCew0hMdePcCCbjAL2RYXGme8slRRGIFd/N7FJDbxBtYdps5Yq+1r2MU0NZpNvCMW0mT7bwvD+N/uhxcmFhjIqhMkGRjFJCV2TsorcsSr7shIQNOy0F9sn1Fz65P1JxMz6A0BySv/8CJ3K5EglrR+hcBT7vLEeRQ7H/Rh+OGWLF8hnXb9xgTjnh+F9vZwioCmnwj4CI790liWzyfxczpo5hXvB7tE0lLNN5Hks5aCpIYp8efvRyCojd4vamndR0JqBxFnoI0nOojAZ0mmVGQpeWVxMUpHAnoI343pAmmEaznEkt8n08iwqunAyz2HkfgdcbzNZJP9BUFzJqSIy/5cgZdVZGA7/fRIud3UYNTliLlqc/jb+thhmNqxvwhfQHln24KgTMmFTTLp4knxQccU31vRwNudO6rOysjc9AkWBoakupRmFfySHcrkDmhCSD7GBxZbi4yLI+3NgB4vq2RgHppIamGKOBAQMLskGgiQQLqZYGkivRfawFpBgloxhMcg+a9L2diI7Hsx5rKvenOUogv9H0FrQwJE8q4/9I7GaCSS01c8JA8nnxfgVLHeDyHvtFLpmgAxN83FBg6kk6teCTSQ64D3zjFLdm4LIAWMv164ZkZkeXsjES79K3nhyjg9ObooKV7JJjTIgEfbN8LM1N/EVBa75YgJTGenzDD5w8EXHJFE3jvVtBJd8eRtyy5OofbzhTJuZwLsH577xxg++LItkNyO/aeCtx8LjyJaBZLsNQ9jpF1VbbEiB0c6TESENrHAfHmf2QwzkwXuIyN18P+9H0SFQVJ2GyEjJgtEs9I5jjGJyVeD4M+Kd8JePJ5C5bSG8moTw8iscJLguRdcHinWSa/c0zN2T+lIuhPE5AIHRJsfehbjf9dDqZPBP2/E9C5q4zbva9vfHf5VzYSUGxObeAoGZJjSAQVE7bJx76AAwGHRNCRgOxVQ9I9Xgw1NoUYCDj0BRwTQYMcCdilMpX/e0VQa3bs+9r1UcDp7fEK7PSARDLFjv+KAuYT4ToScGIqFDUmgg5rAfks6yhTt0pdpgt/jWRbNJSTcvxTLmWGx/MV6tzREiSWaPGO201SJORAwDER1F8gkYe+gBMKz2eIAn7rC8gf4yoY1wKOiaA7qQlGArplNXEbK+y+mkJUBb9yhS3dUN+igGMi6IG2ov+ZCBpcVt/7Ag5RwOYGdGAuwz4K+FdF0JGAQyLoSMATI3ytBZxk+q+KoENTiKEvoOnQb/EfScC/JoL/XQJyrMj8KQRkfzgKyCpIwLvCITkmtYfkMPqo3YRCAtJ7JGDMHhJ4ristiHL/jOTxFgk8SgYJuJ6BpE7uqw28Kl2lQsfLaHXCLO5wycwV2YvzviJogNs7Q6Hl4cREUlG3WQpPmqzzyD0jyTJKCOC9AoOEvNgngu7CE9TaHgmYi0gerctzJF5PHL5vfc5ZFG6tuyCpuFP3RcDCmiK5VsIyUrlV8IJbIuH+tCVub3FDAmZen8jpfqSrGr6EJ+RqT0ApkDKV+rwBLjsGCXhZ4f7mDjnBJVr2a/E0D8nnIQGrZ47kgyeSURDDBIqdgfvzMrwejxCffzsLChUTDknXHZod1GyLZDzR+Ppb+97DtZri8QpRw6kreXaEAr/nkKwMtGrWkgDuhYfnv/uckYC8eYGnfMbH2ztuf6ng9rP8gqTLHsuryuvuCYn7QQLaB7iqko0H9rgcV0hKA69vcqViSGXQ8/Ale5YKfVOMrASNCg0Fr9/Szgt4P99IwCLNyt9GQG5G8z8VsfjdBGR+mIDaof+Ff35CcqiqRRPJQMKp+pujPJlMvhPQg6P4JFHVJ172UcCRgPd054C9DWjKfVRiRNK+iYLRAhOMUcChHIxSSkjAVR+V4ro+Vex04inXflgbMlGQkCQo5rkPfR8/9YOk04LPnHjrxwQJeOhJ+f6wge+9Em4k4LpbdBSIZaWTTVKEoDFXnG67SyShvNQeYLIdTv/sxfFJqPvpCqpY0IFLMwkQOZ5ewIrNWe6lQRkRat2Xw1kEDAElOiZEa/l0JCBEkv0VBVzqDhJxvk82JHjKO7CzFR3A1Z3gdHWNx+ds7hTlXlmcLgb2JYD1Sqe/EkHX6i4AWT91uP0TTo/LfZ+4GShI0NLqIzo0i0T0pzzldU9HJ/htfIF1OJlR7qZFIpIPkk5PWjZ3YYFEbpfyHpbAswEqF4lIJuwBJEPmvhJBzxceif30eTJGAS8Jkte5MQzlX2PbIosn23wRsHxVv616IY4plv2pNeu/mYBL5Yenq6w3VcGED5JhekFCbQMcY+ruTufQTcuMaBtH6onX5K5OkBTiyfkXAranuwyO0UelPhyOlslKtkEjVovE2Vot4fZIQP2xx+e/Q5Mm+fukfxFwSASNZ30iqX9kcNI37fvaUZclKK+CCnzo177dg/v6Kwq4mCKZqtowYHE2fhGwkO46WLdZQ7krx+TIM5164Ag7JGnCJRLxZ6yJH0YknLuPCpqoj9gFe+YjwWa6kBDuhWTTcroNvJgpdSIcjC8CukKGZB0TQd9XfP1lXbTkaTgyyMe0ofzuJn4RUL6/8Pz2Z1Mn5dSegHYJ63yMAtqpOgFjyr5zLzjOOcIk/hcB/eaKM3IqLQiOaQ7HiHVMaMKVeI9x3O0n8JGAG7LasTKsvEOXu5Ur6iQkGn6pXz5d4HGscCWh1kf5HiGO4YOIY555xgpoRp8I2tnvcowCyrWG1695Jl9RQL29cLm/1H5flV0cU9zsp8qW/W4C0r+DgPOqooIxCgjby/J7FHBBedRYDuZbFHBoDW/a8usp07tq7rbdq82d5nLQ5aA8Sa4oz5rcvK6T59gUQnj2iYpDRVDLLrSvKODYF/B9ZpCQCr7+bwIOawG/VwTN5ZbYxws+rjc7y6Us/VcUcOgLyNA4ZuzV9PAcm0IMBBybQgxRwIGA1uspSmNF0CER1Jpt46f85G9zd5qydTAmgg4EHMvB4JhVxr6AYxRwIOAQBZy6TvXVGr5YIWlF5ooElTgk2WmChObx+yQweSmRZFXVFu5sFyMBh4qgW2Gqu53M4/lSt6KU33pPuOpN5eNawLuHxG0opaMcWRUkOTFldYwCflsLOEQBbeuB5z8kgg5rAb8RcKgIan4iJLe81vQxCugkk0M0toYfo4DHs6j8Iwko/O8QcM4Jsz+lHAw9++GvVjMNoZRPehA3VqerrRQikdZ9FHAfIAFJX8HzrV20IN4InaJyWyRheV8qQexMMkl9s2QLaSdoJLRJy6kt696h2iDZ9nMOCZjcmwfcglqjYvfURSrDBBkSDAm45+n2ql41dwPF+myQOF+eS9XfCSnUpy0ScG7+igIWyw9uL1LOkXrQFhfIhbuC+5suQXVfCySgYqtUdHTPibqdNEhA8kHyqCoScK0hAav3DMkmPdunujIXT3jfQA9Ccs8ydd81HpyZEknFbJBYQYFELaMrEmynIOHkeXiBqygi6dx71kcBH0i4cofklbd4PWaxeYJ7Hatk/0pbJHCI1zNdmyoVH4NlphZCT1QFJ7YRmy849VTlR3g9aLze5R6fbxhmAI/F3QiiK+dxKvN8fxEwXOB/VWEZ4PGIvp5HodhdVSVYpFBlc3w/9kc8n/32EMPLu63y0LWQgLe2X2tYh0hAVUMCHvs+jXl1w+uRO91GLR0kYCXFZh4ZL/h9BJzPKfEPqQj649PVfbMDWLI48YTrtqRJZt2zr7WAnHOkcSJ090BydJpAV4hlH6ULQT3ePrmf7nG6tH3i9E99LJjA9VIrIUqIJCIwY3Lwotoin5eTgv15/IoCrj+nBGzuLRDvPEcCfljWBqOr5rl72PR9ALd+CMYkmgcjAdkJknJ9m7EBaEkiki6uUyRRgNPJwwrJt35eQiSlSQd+8KksUnT+E6QmZinQtOOVcEp8BfM4o3NPT3F6e9Y/SKx02pdPmSFZFzvHBsdicLrcPfqmFIyRgTSfcoF7XePfkuRcRgL6Si3idLzjI7DnHe7vcsaRcp7JSNTCpYm7aJCU5rzegGZWuL2Em0RkA8YWVo6MBDRsJGCVI+HU/DnL3VkfdT3l/AZU0IRgJOC4FnClcbj9Don4Dk/7vi8jng+OpYh4ShGDpFQs5bU9Id+udoJlcUFCv3k7I7tlcQDNb+aU18xEjvApklJbHJAHt0ffV7AnoPrOJgRWWvX7ktbmc4b7Q6KAy+UPj6khCri40DTxHrLAkWuIBJTvGhKQapD1IwH7KCC8EiTgPEGCaE7eBH78wpE4sXgFdG/VEe8oHaKRgMqn/EVAceaYIJtZk3tieqDJqY8KrvDrjHjxUcjIwZAlWLUTHJNrLQESmTsZzKuBRFqdkIDOsV6DzeM0yzdr80kaA0mnRHsk2UDANL6vYM3sWiTl5M0RS9MA1s4WCRhIiUK4nLfA7Nyawls9Hu+J9D8j9VFA0PNDQurjcQLO0Wtzl9xLhSjS1PgiYNoiAcPrRQf7dUZy3jKjJJ3St3TZei1xzxKS8Rn3UcBcxb+noQBky66nYAd0QzxvhwSUTCShMonflJ+u9iIRFjttJCB4F7we767A61f394xZZdHkPkUCrpWegBLeZQjtagosP32remCRnOlyisczCTrKXTP4ftBrGUk7oZjcU2gL7xG8r4ECeDf0Ckb4IqAkOy3lHWM8P+kWJ3iP4DnK3ybi71sLOJ/P5n9IFJD76crV182acbn9lSLjWsDpcSeNUcCxL+DfBHTmByTTt76A6el1HaOA1PHSBo4rCcpIwG9rAYco4EDAsSLokAg6rAX8FgXs3kaLpMvMaEwEHdYCjgQc1wIOUcD80Hd65T72FwHDKS+OTSG6D6nJmAi63BiWO3koNLEOK1McCdixrw8Zo4DDWsCxKcSQCMocboIrwqKmxijgkAg6RAG/VwT9uymEXk61LwKelH7tY4PHN12+auLYUUHLE5uX3E9M2q+mECMB/04ELZTTekwEtbx10cqv137isjjkqX8vB2PpGl7PgYDDWkCnpoTrGAXkwoTOLb/B81cX8+lXX8ChKcR2s9PHcjD/nghq6g8k5BAF5OSWyZ1Hgdfjn0jAv4bIf5eAPM//59bw/5AoIPXDEYud9I6gErY6kuyK5Nia5AmX08LIw+TSiSoXIQFfD1PLo1Ra6mqiuQlc2FIJ9p3UKurm7u7g3fVEPK0zcSTgefFa5bGz8Dfqc4YEfDtrJMhljwQss+AM9+ULCai1fUVQ6r2Fy+5pkCgLvVK9X90MrhRj9Gv3kIALFieW6YWsgjBolpF6PLs5vOu+Nb0A3ka1zMMeattGgk7lc6YK6aGAQhZxf9IWCdgYSMBUDpCA3bot1ckkf8K9WOhBFDp9FE2ifMg8Qwv29hGJ9clw/49Kwsc5HwnYaNQFLvsXElDWkIxsFSLhDnfc3/3oKSp5v09QGY4ahLaJBC67PII89TSyd+5IwL6nPbyapxJEL6Hh1DUdniAXcyTgQco4lVKQwPmSGEEoK0u8fk5wgdRV9Tx+1ni931aYwovTkHQHHo9vDXkGl3iiBeEykkq13KQHOL9rnUS6j9dHmhwOkBkWvp/GZmmp74d7gyI0ViSUM7xeM094w4uhkIDhFdrfRkAeP6d/CgHlHx5Tre24/XSTI95nKtIkqQskUNjNyZgIeqc1H6z+F3Df86zvBIQakICzGxJxvb8yAUidlZFtsMtAuSYMhSTCd3og4Mr3kVBRXUkkzj9H0EXgKZc1k4gclyxOj1fdnIJb38q9TeNoJKB7gcmTUPNLNkYB3Va2FWKVMhI1qnE6x+5tJI3tRKC/50guKTgCWU3kOyyC0+wrCmis5RtIkzNNAZ3j/oYo4JAI6qtrnK7Z18IBye6ny9wMydaYDm7/OeECqPaTLwJKfkEHcDjidDB2PxE4fIOkzKNfUcAV2eHfsYfnn8/4LZj0hwm88lwl5CAVOzCzAKebwuyNJIzqGBatMqN8ybQ4srScDdjHpxD4Ikwt4m/8HBzvyhH3GiO5N+knhhUr/SJg4l4OQEg6I+5ri48fH/4ZSOPj6wcCvnw5AbOd88G3KKDOzxnKp9aTDbk8jXYkoCuw+P7+vjFFz/+QcjBL6YenqxdOU0FJN/iZ8XIkS4Z375GA/korr2Mi6CJ6N5THamZJ9tRlDU51RAI6YcyR6ICvlyO9C+DaIgHjm+zge24hOU4VEpAxfRPW0qrBz0RrfhFQvx5xjGh3JGBw1ZYgHyZM7j+Y/mcLz1Dw+Wsq93MWCSio9zXI2wsScBGbLUITSbc2n3Xu0S8xIt3mrsNiuWlzz6hMkWzOUw9k5tNSsAQkYCP3rdtTql+7aBUiKYX7FwH9UHjjZzA8TkHPAJ/vOpaOBPsgAdXoQ3wre9Mk3hRrUFbrOoetx7dkv63x+Lw+8XVXI8lsaQqwYHC67imhuSHBRV7AWu6aANq+tT2nxgswnqcSyejORRLPpxpoS4vK+z6GIrmlhQr6bcfiSLJEjiS6Y+EYpfGelaY4Bhdb54uAuBVRJ6+btsZ7QIHHdyd4fCllBKBtqxmSV8QxzySOhmNUxPdzdUMC2mfDBqf0+si+gmTNhU+Crz9yFLxNvIf+vjHFzn/q5//fTcCfHlPLYv0Zo4BjRdAxCti3hh8rgg5NIcZEUG2OZFKf25nbdFKRf4sCDmsBTSV/WyMBhSeHJBkSQT1KU9ypdGiDsTW8whja976AJenY71HAqYXP/xYF/DsRdFwL6O5r5zsBh0TQkYBDFHBoCjEQcEwEdST8my7vH+I8KyTPUBG0o1Mk6pAIyuWM6LJ3rfkqB8OKU3DpfUpRttIhAQ+HqfW9HMxAwLnAV18VQYdE0CEKaO7nBi3XNrtw+Y3cflUEXVbOwm3KW5c73Sdpxygga4W/CPjsqqk77zrqe1OIsS+gs3rr8vNQfyWCfiPgmAgacaaEBFxP3Oazx/0NBAzwHoBk1H6tBZS73fqLgEMi6BAFHBJB/7EE/Hvt0H+XgII4/2Naw/90FFCPggieTL/WrJx6urr/LF5Qp7FB7d/yR1LDu5nAE85aHl5tJGIcHxKoHmslj3QiKeqKEcK+tbqW7zM4S6oSp0jAh7KiwnN8QQIeyQNezwlKqGLPkTp7Cme4rG/rPF5upacqyasdXKXOwMOgu1LtfCRicUyQgHBAAuJR51ClCZKSeXeJWj7zHJ5HDUnl37qNmi2CGKrzCgknRUiu52ZWwPtzwv2J5/NTrbv3HWrHVJGgUtaqBzJ7QfV56UHIVUjQE367w6OdaXn8vp6v6i11cf+bFh8v+oqeSr86Ir9ckIBTCTKVgJvCzej7JLLdWVGdrEkh8wskZnwCTgU32EOhxUjEpd4nbl5mfVONAI9X3KZI6jRP4arZerB3BSSjCvkW7nFjBPvlC8m9OoYXuOdPJN/JQcKl0SGDTDsi6ZYRno8czjL8UtxoVMzaeD78bnGErJ31ZHwjAZeHHIkeC31fQLGzVEZc3HCam+L1WM7xetUrJOB5LZr5vizb30dAQRT/c2v4f0Yi6I9HAZfhB0C5JVzuNkskg0ezZ7DibZ+I2RxpIr76Jg03Gqc/QxRw+TrtgVzDvglDHwX8XPkAiOUzFODd/UlkJs5gwd9Y4uXLGsg7rDOcvvV9+mZ7JNzSn57AXH8E4j25MiJeYbhgVsEcSVhNMsLt2T2YkjjPgVpOStL2iZiazLOBH+RIrqeN5NHO3ifwrBUS0DXuIaxblcmBKDZOF9/Oo68WiNM34tklcdjpDUzKZQKfk5KM3Lo4hwXsZ5R7XOPf9bYAMGMZXz8kglrC6QyrJuXykYCKY+DfRUDnbl73BCTOHlT5QePr3aNOaArPV2+WDIHDXMyIpyORl2eOyb1XjOdzP5xCsB6TjnI/npkQccUeYKU8ZhToAZI4zPgdaMetQPkvHJTkLeLx6Zc3F/j4XdmSW/k5gPF6I2knHyTgVDIQut4Dz6+xSprMsvoBq8dqSkC1kLy30k9ArWU+99+RKJIDDhMwqgtL/BuNBHTSuAVpayEBncf0t/UwY0WK4v8UAi5+eEy5JwcJeOVpCvjDAQnF+B6oE/zM+Gs3eZJM3PVr89yWuGF6KAl9L4wxEdS/8zxHiF3ooBXrLved1kRSuUjApWV1+OmyS46oVGGDUnwQb3Fx4Mg0r02wthc28G5638cvM2RYdH1TBPpYbkjc9K3fE52i3IpNdMI+kGRGrLeUb1wFmvj83YbFe1JTUAs4JkUDCbhOoQs8+VpKpGR4D5xL0xFX1vH1t8xwYJVyDZJTE6SRgIv5EQn42plXcrJPC1BDu/tKBGWjou+jt8Mx27VIrINYIwGTvqLpc1LQ5AI+Hh/4SNL7FLe/KaYuLGdpS7lPVtjg8d6XsA7tlkDW9zUk53oJSOsy8O7ZXiQ2iXWQvAYJWFL4+rTqCbihZni9KBwDUY1kVUmA9ywnfCeEX8cqmGzeUb5qWBapzNMa7Gf4Cdz7Gt8vYb+LYdUtcQwJVJmQraHpsOITvAc4GpJ5t/eRgNEH34/lqrSI48onWJ+9OfE31OT3RQFFihH+kETQHyfgv0cB/z0R9PNhkIiJXgUjAcdyMH8TcNZUgjtVm5YyXcWEsRwMvxNaMiaCDlFAmo3w74GAQyIofRKZr0TQnfiafW8NnyhIwHEt4D0Xra++gEM5mM3ykMgnvnDHcjC2c0HiDBVBJ+K6zq1TarbywdKMkYBjOZhrw+vurMDP5FgO5u9E0DEKOKW3ky8CbkXc/kDAMQoo+ZYlr5OL+0XAv6OA/14O5lsU0DrJS/ezk3+Vg+GrWHJn93MXWK5ntWNF0CER1N4t+VJ+GsupOwlomowVQYdEUE7QPsT2nqYuy4dYcxkVx+xIwCERdIgCOkcJHx+aQojPnuDU+xCNBPzWFOJbOZhPiuf3dzkYu3Tx/P6JBPzrsf8qAWcUzf0preHFn24Nn/NuBBm3RgJyHpLjtXq/oBSmBhXLKySgdEXypdkaCXi5IhH1xfsI902MBJytQFGbYBXBbX7WqH297BQ1Ph3u8Ji7SMDNDgk4XacPKN3JKojTSRepl/x9gbyYrvNwxUpXNZGaEK6OawTxsUQCWgvzAunzhQSML0hASRRyuEv3VR4dp+dEXfjUFWrWV4JQuSJpaGLGUEQnJKjSnjM1qRcF5Pst7o9anJGUnnDHx3caiSaB1KpHtnlBJgCSaoWWVB2jCSClDhoVkhoJiN9QZ7hvdT2IJ2bfKn6e4sQ1ttV8T/QsUwuROsFFQXJGL95T1JcY4t/ZXaUivHGI6pw67JFwc3z8WnVXdeX2UdNDpeTxLmtENbYPKdSehwScdpmoLmYECVgqBpKPOYsq0zY5XHUKj+9zQsI9DBPJdzTx/dmk3VMV3NUZUr/D6y3Q0KrCJT/Dg9rh9Vx8kIDvW3OEqjF0ar/s8PW06SIBtWpF9usZXq/85b7hVt/NPIxOQP8uAuKYEpj/WA7mH0LAn56u+pdheqpy1EhAaWFcwLbpvinDZIKTzMj3wc4cOsAvpAQJqF1isOzlJ3c75nAlG9/YgiEJLHE3FRJxIKD1KdjAFXrSbC7FBRSnb02eWEgmf+OnYJClQHzjmERkU/MAxi3mCWh9BU/Fl2NYFPkcyahUNKn7KJwzX7C4vxRfzzD8BRb78pP76wliSNkhsZymZclIQPZlPMB4FjPKkxv7StSQf4DWTnE6PBBwqAi6NJpZ7s5L8UrYCve/nL4Yyn2Hx4hMujoH5yVxuSdTVUKED+7f9mk6hwdTZuRpIlGlXEZS7pzKIu+jk8La/yD53Di5kqtTR2A+ljgdl4UqI1Qc72FZXToKlvd3RC6TSzIS0HuujxaRBX8Hy1eC+FaDekPU6/0KMg+4f4mxWqLkcgI2mc5yf1vYEUnJ54TTVR9fTxN81ZsUH9Bm3pJszBrJvBf66ahUCQS2/kQao4D2WcL3R3giIY1X3YF6zSeBpx9SS/l9Y0oUfqpy9e8m4E9XBE3ZnQa6lDDEd99ICn6BY2jB3JEQaVg+yeoUS+BUZUN59uNdku1JM78SQQcCzgLWAJUt8DNj9K3Zt7OegGHZ4XvKiBxhzdqG1cnD0UkS3L5iahZ+hrZs7pmH/mcZySFgRAlDeexEBKIdZBWs+Z1GsvRrA4/h1IRVeW8pmE+QgFTGI+m6XdNX2EwSYvjFGiy57CjvIiYSOdqsB9LM6vAekSUKWeMtApxNjsfPeAeFzPcnF1YRjwTk2/eVBOS0BI2xusDvKiTgOkECrtnZh8Axe3Nk3lcgldafmnKhNCWSJVMVbCXC89MoJNUQBbSlGF9v7g4ROR5iGex83ebuq7YkQrGGAvbqWeZQz5GA6cdZg9n2vUvPLh7/dluswNx7s8B7mZVEUlZDsl1airhVX8X45F00sK8Wku/q4/6m750JS3n+yb2Zbekke9V3cMrtIt/WgXUlxXG6hoWH76d3PSEB89vJAasJu8Cd4egk6319Aq3m5wQmVF3+LgLOKIYW/5RE0J9utDKsBewWLyqwTc1UvgjYJ4L2ffzasRzMt7WAQyLoUA7G3NT7UjYalR8J6FyXSLyRgC3/i4BDX8AxEfSmHHQ5rosVkspn8pGA1GY7G6OAY0XQgYBDa/hvTSFGAgra4TpGAYXnsSBjFHBoDT/nV/iB4k/vciwHM90qdGBq2q+mEEMU8Hs5mL+jgAMBu8n811pAdSt77tQ9/VoL+K0v4FARtDSnv8rBjImgfV/AGYXfbtZtj39vb7zk8lF/Pszi8J2A3xJBP+Groca1gEMi6EjAIRF0203tr7WAQxTwbwKO5WBAu2iuEDkMsZlAkGR1/5HcSct2ZCQgnZz0/y8CDomgY1/ADu8J/0gC/vW99N8lIM3Ofuyr9XcTcPHDBKxW6R7Oc+UvAqarAgqxRgJSPhLQMpAw5SvW8j5Kp6tWHSZwvd+VfM8GkqLqV7KHzHqtgr2j4eNuc3hAHe50El4PSMD3MXjAef3Ex7c+Eo7X+yhX1a6pUODhqoJzQAIeKiOPzQoJODHcC1zkFgnYdkjAYPpGqRnWKg+NS5ep9/hxhTeHBN1LgKTU/TSG9B2tSGj1fQSXSfCGukMyxs8cCZg9FnckXN8kYq21tGqWixfcTILEumhtqaa7cAOFc/xFwHlEIbGWNBJNXy6v6meG5HwVLBKwjqVM3V2FFC6XQAv2l+lZUedNmsL1SjQS1xcQ1WD5jqHuybzHGWGpvhqCZK6feLyyLuH1PK4yuG3fuP3s7kmq7K92cIepgeRb4/W+npGcZ3uBxxfkSLhITc/wCpc6FUnmslSZ5HCGm0+tSCS0Ga264eMBOZsYVFR3XaI+uOYEVcnpVPgJz6BOoT9/TVkhSf1zpF6TEAn4f8i7m61FlWZR1BdkQxARaYokKchvQALSA1FRUFFRkavfgbxzzdo/Y3ynUbXWnOP0yvJVEEnIx4iM8NdIwLZoxT9GQF6QflultT9NwN/da3M8VnE6xx9nJYzu/Vq7aXwaooBBBjtxSAQ1pYhn/pVDAt5scw+6hATzmP6oib2KE8TNCsn3/Ng8WbLXERa1g2QbeW5OLlepAu2aTEoQrRGQS305wGKxm7MhCjifrHzcfiIR3+8reOZdsAXNe0r4+rWrkDqWyj6pTSiDcOnY5DlRkWjrRccF49UuJDdewu13wZRBWz1D0j77KKCSihx0+rMmwTa+g+7s+3IyulwTtzhVYJaTKTcQ0GhPAZB5KzDYrJ2CpKz7i4Cr86gi7zpDcnJHnP7Fvowk25kZOHY24cC+9Ymnhz5q+jLw8wpd/36LfQ72xZ8S/+jscPrejPeg8euOeKf5IydGP120tolIQEidmsxrNwHl7sucL+73OQn2+xJsKZuRgYDiLsb3swSR+KsUCWidggJW9U1kfik5QJKPpUJ42FMSXZQRT2RBPeL0+o6k9DkkIDfbn5C8DElaWPh5ygrJSC7mqATFUow/RkBemMv/ligg95unq7WZITFWJzznv1FAOMfBTyLoL1FA1rYERHHbkHp998B51O9ySAStmr0DRmJ1zOcO85aoC9XrW7t/yoCObZm8CxcAD1vL/O7dKIRfZs4QBQQ57fvu2QEBNZQFMkQBz1mng/LWeM5PXk1O3nHfZ7CPAvrb61YcCKji9JTzV7Hdl0RCAlrNBcnk2D35FkIAK+vSN4IpkEijGLe0mLUtA3pHApZGALDeaFwZVP68Ie4cCUhH908J67NsELU+2bBOBPw8NwNJ+bx0JljHvqLpNNva5JEJFNbTFxJzbtshIQkSUHsBjsSbM8/J2O6fv5+QhN1I1oi5f+lgtOumDLi1pCBc+yjq68AxgBlegzZLJKCWWiLzNPNpDGsB9bGL+zd+4xikHhKQfPsYXpeyTXwHj59m7LnSf83lhFRaLIOanzXCzDte8+7LPvWNz3CMRzv8fEuGBHRWOJ31JOjXE3urAsxYmZX+7HIQ/9yYmvL/ltbwovgnooDfRFDneZlr6mo0VodEUPekPcRfo4AH4V6osnScDQQcmkJUbSp7/Jv7EHemzu2hL+DcnSFxvmsBp+Vl9X8R8FsR1KKmaatSNROHtYBDFLAITeoJR5Ur7XHf6POXRNBvOZjrEUk2RAH/7gsoaO6Ls/3Flh+igAMB/4+KoLZh2n9FAYv1m9gjvW+qoM3G3mhvIgn/jgJ+W8MPFUGHvoB/t4Znq8z4SQR9MUsZooBv/40E/RKwmoyRwAltOStXZNze874cEkEHAl5equmJ2guJXcq4/5f7ffFDwG9F0G9TiE5fd2yIArrNysDP036YtZ5ua7W79sfvrvKcrVR4PGmGZB/P9E/prt7zSvXDselNdZiUthf3hOzLwbxFHFP2rvyrKcSsxmuoBW6e/yMJ+F9j6L+XgBNR+M+t4f8hBJz/5oqgdYSEer0dJAM0SI6Rxu5wNVcmPmaBNhDwUAircnM7+khEvi+HYlYal91uhUa3qpdBNY6RXImGr392176iqIQEbA9IwP3nWsNxwyHhpn2TBDgjceqPZpLNmCo1dfxFCqfgY5ZDImiF7wTVJkYSGSoS6oOnBlTSSefSWYzEs4XHGV414PZHMhIw1awMrvSks2zW9VGyGfeEh9/qXBbvji3lVrg/z+l9xbLHDvi+6cUdzpcOCTa6Q0Pz8BEBzqZ1kjVvfP/DcnuCx0s3WGZv+rWE3vsCrxDfKBHqoqDnJ3eA2/KBx6MWkbxZZyEBCV2xTcQrMvXnCyQpjZDM+v3D06jd7qFuTxq3sYRCoZzwOMFt/e7fn/9oVHtaMVT7jYnvdwgUemfzEk72vE/sHB9ter+9j1C6NyThyvy09ELJCe5spZdJskfCSfmihXpkOyQ76n0TDNEq8P08g8sWu09I2Z3g/s9K/Ptxjsdrez40SOwTEpA7HpU/RsCJOPvPldb+IQT83bfWujB9UMauVPq5JMtEh1UF+nk7Y/5nMRLJXM5+COjt3nlLvPm4AmN/RoIpjVURjpx2sNZB4Hw7chRSjSQkYDTBx5TbV2R9lGqgx/2kDCJrh4R59X3qJvqcDVFAJQxwIrkqJTYQcJ/cc1DtYl769uoFJDeyCxjNHqdfnfy0iXpSKyBOidO3Nx0lQyLoMkIyBeLKyYco4CJZzzg4FUisWt+/cbp2mBLQb38R0PgcplxQP3B6d95lDIyMRyIWx11BJhQnntq7FDlvJ44acrVPJzDGwYT56Qank2m22gKNXSSp/EGSLbevAiyOQzKSsqnJqeijoLyBj0fJriW0PV3Anfsd8+o7Tj/Ho/vxJwrIqa9kIOCKsDHzgw8eryC5V6AgbJkvbBqRbNhlB3qM+wOcvcsJ6UvjGxsXP+/z+myIHhOA/PQ2y7ASxzgdvwglrD6zEQcr8/lDQGvbr4sSr0+ekEwQQJPf4zKwHp/qj01XJ+Kc+4/lYP4/Tlf/MAGV351cbef7FVhFO8VzskSiCYuYAVnrPAeTqfwTBbRmfD+a7g8kXhLHYH+4d+mZbSaTY7pnYF9sJNdTf8gDAReR/WG+997ZxDxnETi7UVsGM8MGooUnFxZx/zPJ9fSoSRdkFOz5HM9p7YwEfKovA5z0gGNwtpdbIhoX74eAY5jLOIPNkJgyhySrnT6KZiABle0Wz3nJagxyvr0CoGTHcUGbIAENck+B+Eg8n4stm+CM7oeAfjO2GqJyewKkWX84ICN8vSvGDtDHpmNIXnz9TkMCqmGB5K0IkoptuxUsmz6yr/BI0PQy9sCCI196m7GVkK1imrAMRRzzs6cMpPQlAN21G/zHCQmYC30fwT4RFBz3WRPnejdA2ZWz0hNu/XrhKT6/cgwksDOdF+R2vaxgTWY8CU6lbRPxfA/AuXQ8gU7JZWLougP5KDdLlhR4TTzoFxfMZiqWQT7C/T0sMxes3RZJulnJDSH71QnIVpdKLwuO9Z8bUzOO//8rAdX7iBuaQvwaBdzpfXmXvhzMQMBvFPBLwIW6nP1aEbRO05HXEQmJUlErHAj4TQQd+gJ+CTgNDn+tBazf9/WvawG/BJz6elsOBPyuBfxGAQcC/l0O5hcCTqX6ToamEN+KoF0QIem+UcCBgAeNL4eKoHYSm95M+3Sla7iyPUQBv+VgfokCSorxFwG/UcBf+gJewgv8lIP5RgGzcL/yRIk+OXtlSfJQDuZLQKeb3ZGkKxU/f776kKEi6HlvkoGAv1QE5UFpiUsTJOA3EZTfzvmf1vDC52J5o7PekaEczJeA34qgzuyJ+/cl4DcKaK2ahz0QsF2m3c9awC8BZ541YU7S4f59CTi5tEhSjv5v5WBwLtAU/0gCTv9nCChIAvdvSQT93YWBHfWQw+XxNLhU4JAccCvvcBRVi2T7ZWDQj2jl8NI+qzL9BB8YCFjaPmXZc95qNJ6WWzjvUoNtgvMR6OQ4vcJ9+sTH1xwJKL3KK1z8HRIxm34KqpjvEkmTmyw9ikpFk/s0g/O7s0gqvfq1gO++j93YQQIe+yiao+HjqvsYLKm2x4oqwrbv80coyQL+k9Pl6Y2vZwzJKT2QfKxDEj3JGon3iY8iVWQk6OEWrVgaSUjAqHs/kEC7/v0otHS920bwkv6LgNmxT1Rd5n3fvtWRp5Dj66sdpdyGjKCg68+hgNNcwL9X33i8xFLv1wK+8P3TaKlQq8LjceTKFZde9JNBD5cSyfg5IFn9W2vQU2pVcE8dPD5murTp3tVjuO5fZpk9j6oylIM5PSUk31vH47lWuBMcryckHT9FUnZbfP7Ov5C4xhtkehRwt6pE8risWB0bWi/xpt3s7/h9sgiPzyTlrlDmFzw++sNPaBhvn0MiaPpaIun/1K1VkETxX1IO5rdPV7+JoOuxLnO/ENB8b5CAuymS4XKPA7CnEo+kMWSe3A7ueyDgkAjq8+Mz2CMkHxwbnG59o4CGwQmcF8uuSGCVtbDaVBPOf02QZF8CfqOAQzkYIZZCUN7nfu3aDgnWVgKSEuYjAjv24sm6vTzAitW/CNiIeyQqzTjih/wOyGy+Svo+hHIJi13fNKGPAqoPnDgP5WDEfDUDN3rPiG8nOP3uYiTsdy2g33hNS3aRyWBhCTh9znynIMZWKoGeTmLpBZORPEQB7WUqMH/SV0h9cZctrN+tSPzjeVQPUcD1cjtHYjU4HZzbuH2avCXOS3RXI2GOVyJr2a8zOnNWTrTV6Yr7YyJBLX6B2Kz66fS+TzpjiovTTRWJ6h4mMgGtzcUhCqhfkeiBukMCdvOsRnK/cC/L9lWQ946UsLHzgLGH9qpIed/j9slTYeE3EfRLQLuwkANk/rJJaGYSKJ23YDHZEv6PTVcFSeL/JYmgvyxb+o2JoObKnJWBs0UC4vWfgUFWfUmiQ1OT8LRfgu2zvwi45y/9+s8Y7zZhkYnE8lY7MGdIIl/wcpscZCSRXTw+XFAfnYroW7dPgZaRgEu5T27uCUjmT2T+6fmoSBKeVkC5ufCzFvAV9q3fn3j7C+QpjhFneYrAip4fEhylrUw2cEfCZds3CaRZ/hMF1ARd5ILqIWtk4ncBksuZcMG+RsKV8bgEYnNc6ZWjrUHM/ARgZAuO+aMEP8/8mGmgS6uOeB8NybYPXBeWjoAEdKZNTmR4maDYUVt68Q3JN+/7Gi78ExKsmuOYVKQx4Oc5i8x/O1ZBmn3ng25WSNLds6mIOZV2YHnsSfzlHAmI5wn7SQRtzIOmWXMkoKoHMvOuDo5ROVMdUK3RlPiNPq9ISjsd7NSYcEMi6MW4bPD7aial97niGN9b+E1srR0jUePgNYmN8Bph1Z1cDomg8jtGAlL5018T8Jp0Pd9rMK54zfGqrtL+4JiSJ/+StYDT310RtCQR70kjgSuHKCB/7n6igEMi6FAR9Cr8VQ7m7yigI13SWvU/dOTNd30i4peApxBJMtPGfROCPgpolpI+lINxL+s5/ELAIQr4XQsoO3bLDeVgvlHAb2v4gYDr0UVHYhotGwj4TQT9pTU8Oy/nnpSlb2Y343mjulpPwA8ScIgCfhNBZfXVsV8IOEQBV/m9UZfybfRTEfSbCBo6fxFwSASNctMZooB4yRnBsBbwS8BhLeC3KcQ8V5CQ4xTJ9Y0Cdnv9g4QrLFltdpLqveXmww3lYL5RwG9FUEuqt8oQBRwIuGFNoh7WJ9MTnmbH7NBA4n37Ag6t4b9rAUkbGJ4sXyfMeifzUKV9eZgumnNkaArhRBd7KAczJIIuQcC/z1Lc3peA82ocea31mBDbxZv+P5KA4v8MAad4FfiXNIWQpd+9FvCtF1BeBKOvoOkDbSbWA14ErDKDhwo0PHA7OB0okmZ7Oib0FV33cCo/K5bxXmHTCz/fwXW3X7PNYo/keIlIvsMYCZZF0Smh3H5RQy3udC5Rtki6zkICPSveYqkDbU21yXQHRWLh9lrDb2l+v1b4fq3FsnKJj1OLVFBrs3W5iV5+Tb3RGwmIBMW/339qutxsMnhuPmuSjA4nhUZHToDLDQwueU5OGq2VsoHnsU/MvHaKSKvs8IRmMTbKzJj2rdzzbQz1Q9XLtB4tK+o9Fyc4LBgSLDI7g+Z6+YJH+FmRjTmGip6fSMD7p9PLDW/g8SB1Xx7GuKy4xBojAbXNNodb4OskYfqppjwjfYXPCyWptoSELvZWDbe5YZSbLMHX3435Bso4M7lsUqkaZSFOfGvliuSrrvh9XK7lCV5Hht/PtMXnzem0BLxn4/7xsNTotawcqIyMseRNkJBIyhqKx3nNEpcgqRf29gaVnODxYeYyp1zotXBvnhbub/99/alb61SeSr+rgP2fjgL+7tbwzktCAh7XCmE13WnktUdiqX1i6BAFhPEpAHd24MsAkciT0iJLyKYNR4ZE0Of9xMGq7cuv+MWzJfmmO4Jyy3C6tb0gcXan9wI29+eEg0TBiaqxDY5DOZigW+J08H5wIzCWET7OJyMk2MTcw1qdL8o43h1y7ayO8dy5VDidjefPkCyj/RlJqeF0s5GdBPciS0GvV0oZpftnTs40rmG5qRZlyMRnTdzsTSF6TnA6CILdDFFA1b0gwRhF0mp2FoFpFVMyRAFrMziDddNEnB5+3ILEVVeC3q5FFmTnt6ZNHn1i5n4kMTjcxjbZZOaxX5unMEYn+P7ydD8Bo0ViRdZsXJBAnRNgTtmVHrweOJ1N9m/QzAkSlG6LRAvsMe6/aONcgj4XttYo3RnWW4L7/yWg5YyRA+fDmMBkjvu3KlccGNJa5rzn5lBoV4oTg+17uWUxwtPWpKnQgslHpAy5cqcQ1w76qOYZSb6kC027fYgKYG6VMpxwqz8XsZjKs+n/89z7BxJw9punqznfN1Wot+NyiALOjlkIxkvnOa8w8Bx5ttkSLFdAAga2xZM8uEg/BBSju0zkm/SEhf7iCBj7fn1tnxg5EJDY45A4MH6DvtJazj89HYPMOhPAOk6RgN9EULWP+ukHaUo8lfblXU5IwMX5PGf+7ObWZO6vDrD4OB8co32TCPK5+GBX5zeDREVSHsZIQHN7WpDIf+Q/UUBr85SYXxS2Teafuwhq3Fel/SQPIO8Yt6+NcXruqX0TjM85o+BGVcd894x/vzVMFxwz6pjXxk8Nx6Rggl2qHedPxniN8c4m7u/OFzhwol1ChA6vSYsPP0ZyyThmArNPfj7upNLb7XYG8fD+MxDQg6ekkWfz2sFiseG4AG/YoGlOv5ZRMRQS0+sLiH8eu+A+r3iNaa5IQKMcG0AWVyT6NwpoLvYljjlPLANzjaPzkFcLYK24I9Hkvc9J18U70ItwyVi3f/ADAY299ilhVOw1wh4BB0phLQi7v/Q/l1w9lefT39W/9k9HAX/3zyrfRFDZXXCc29ZbQ/X2J82bUIaE+bsv4OekPclAQKmk0hAFHBJB39tMwfPG+nDW+/z4IeA0VT/Ese5yq+5C0/DavEQS/j8JuDz3pFwHuL1vFLDmA/0nEfSuIYme0d34iQJ+1wJ+m0J8o4ADAbc7Hwl4Ob1/EkG/TSHeNzr5qQiat5LrjfK+nMu1a+CXiqC27eLrrShb/BoFdJ8r5k2uB564YmDD0BRCelGOudVnlKjLvWR4k/ryYvZJmCtDFFBu6Lt0NhmS6ygE1JNy/cOsR9Eo6mZ/p564en9+mkIEUU+8viKoq5cWqOdurHhdbfCcW03sn3Iwc8/qymEt4LaU/rdEUKO7mN7kxU+YvaFWrtKDaniieOSZhSpukJwvfP1sM+GG1vBkdll7H/WMx3+/tmq1ccexJyTjCWfJ1vOfuRZw9j9DwBnPT/8tUcDZ714LSN8XuOyua5I56RKotUYC3sPAZtknCCq6ackO6kRFAlp9lGwb6we4zC46l45SJaTiBAn0CjSLbPQbksN7IAGvSk+ca9sl9Had3uCkhjqX7R9LmVK6PcN5s7G5jHOLmtry4wiNbtplWoyPDR1d5ki8UWyzDT87tvR+up7hFt4ttrlF+Lwr6Bc4zbMV26yOvkilK1r1FAgmy25dkFAcWgskpbzmMnEa5HS8sVo4fw5ItMBTZJpb+geK8oj798n7tXTT6wZqZ6aX2abvI7jiryUUrC+/ko27ioq77RRKfblCco6VmlZ3doRTdcPXT/q1h8e1dYBnOdVZWjtHjeprJPORe+plwh9YQtvCukBzN5CAUVo0VH6QNzTlCwkHwbKmkkoSeK7WfRR0ERj0sOaQeDxbk82F+iGNTpsSqmeNj8d2V1D5skUi38J1mVX5x6b3Z7hHAt43SLzHqaBGxD7wVMi6TG59Iu/YWDzhOnLNMhVkP6fh+MrB2aY2yazu88cqguKYEuT/eGv9Z0QBl8JvvrXy0yCAlZqQkonO8y8CLtVZv6p1J5N5cGfg+hbP+YdI7tsyl4i9x/ovAk6i7Qo8oZ2WvtlHoVYCTqeWs8WU+aubx2v5wXMgUPYC84MGCZUJqxPQWpmzgYCh5Mawbl2ZBLbb9/FbBAfQpo5asnXWJtrT3iBZbhZOD2d9lE9JpL7pwwHPPLUvjxKe+wqlxpGSeLXoo3jp/QbWk6hl5B53OH2mmxDSM4fkqYq8JVPvgsS7Nojby9HmialeYlBHNyRseXvi9PcVn0FTKpELYjjYWlLez6Br2znnbS9gay9zvwNNisYlZDqS6ktAo/1QEq1WSGRuO0dyLltCYqF6G9qd5yIIMui4gYBPdzUC43jBie+nUBVtsztlYE0WtGTN9NBo9NVVYOaGysUrFQlXK5cDWCOyLEOnQyJP5qUKu2umkNAKikYbc0UCiQcnnK4WB1m7nbwFJGG6JnG+czSy6aOKAwElb8FrcNqaEMs+IaHHJ/kfm67OeFH8l7SGV6TfPKaQJDoY9KJy0ZHIGlmSfQiupU9I4BhNS+ba/oeA/uPwEMldnwNsufGbC7q+yULUzDVIth5XBsvJsyavAklklVZHgvOk/1lF81awkx5IuOD+6gmWASiTu8D5Ud9k4lEgsRZROuWGRNC3sMfHZogkGvl4DqjjuAPNbvD1I70xiNTGATin47sM7HNTEIdHQrlbXSNxkMk2edELA7XCszFyWyTTOd9akH6sEecrwSMk50Dwwc13HOeFu61IXlsk4HJddqVPwgaI40m4f7u+KcMyHGtEEccWuOdQKH0peTeacxTWYK2zeekpt1dCniZ+Xk1baCxK+2Tz6/GFk/LQXZJ40zxlMpsuHEj09NknYt4NokUXPApVznHAiydNG88uJqxLB19/Mhe2Jr4FDzSuUDjW9BVTfc1cw2qULcpwr+H+GY0pgl6rIxIU17bWtl5RQGgdyjJ6nN+VtjqrSPKno7OwuiABZ2nnDQQMXvUi0UzrrUK61pdltFmt/1wUcMZLs99VtuxPE3Dym8fUykkFb9z5/E9r+FEca79WBHXIjf+1Iuj7OZN/JWDHZ6onrPA7sz0dSeLIneqJvtJyzr2xRXUmn9ZeJ95bzrp6j0RtDXM9rAV0HT8D1bj0pPyuBcxUJM6qCVaedCQ8sXSaF+p+bJoeeqgtBwKumAleG4zvfbkXSxsSQcfiE/eXHHB/3RwJ2L7phBsqgm7XpoeENJCUXwL+XRHU4TtTVA1n/ddawG9fwL+jgPaza8IfAib965VkV6nVSNK9TxS8OCvOHpr6WOBjUepJV0pIwuTVl6852R2zFku83YyvfR/Av6OAU2XlDAR00hjJWbHL0pu17oS4s01T/6wFdAIk6zcKmMlI1ulF/XBDa3i5CSxPfF8E4pYRPqYnJPF8TSbMsQSLV1+7zPLGZSmUAwG/iaDzEI+/s3aQiFMlSDxuneHr39PRPzMR9L8mgv+9BJQE7j83hfiHRAF/d19A/7xpodbTdZme3x+g2X766NfrOeVmW5cK1dwyh9tYQgKuyqNMjdGjgMtrarLNRFEqKjyuJ7iuWodLy+XJoBxv1XCaaEgkMlNzagOSsn5EBslSF0m4eV8vSBrR+1kLOPcPNRSjtcNtTBEJGR6QeA9945L0SI8i3RJygev4hM+nzTeKiI+bV9Wv/Xt3IeWmXAbXi4xkvU+YQqeH0IXj3EYyChzT6OFoTeF5P+sk295bmX7iqzhEARNhhgScjTcbuFcUiaqskIBjSkp4XC9GmS1sklBOyVf4fKUTlGLRUn2uH6F6CyZJa/EjU2/2OMBp5+vcpjsvNfrYXfdw3hU9kQs+p8Lu/YAb3vFZuiNI7LO0ncErmxssFQ54PDc3lsCL76wy49eqTfdTvYS7WK7ZhhlIwM2pb7j92OP3Y+KNlVYZhySuZSTjuvoktE6LDzzehy1Jyh2XU62wxlAsribJtP2poazxOHicO4ckFkGyKpupBBeysHH7e/y+/tStVRKE/9wU4p9BQOV39wXsdpcAjFW9Llk6cnCS10hnJOFuxjz16IjkouD0j1RjvgyKtS0TeXt9DVHAYS2gYesZRJI45SB94XTo0cUlrE1lyrznuBA1wdFPAwGDffgWtbsjleBmFKd72cXOifO5p7A4cyM2NIU4RtkBaPVYcbF3WcraZ7r1YbdyBC54wS4n5UO9ANFjjvMXBT5+e10Gq5llldHiiq+f0u4OKit1LvTIjifxybpD/vJpGUKF5GM3868o4EzGx4mvbkBPnnjmChkSlEqnC5hSXyG1yXB/NWd8xkmspLBInH9ENNV+D04+VllYOm9e272CIzjK3i7Zcy/zZMLjGN9KdE3CUMPp7Sy+vmGfR0jmZYrHa7F/rCGVD2JfQD60tfp434IblRYXX19FrTWrSwXOVDJYVPRr+Xbj0x6MqbPiBgJyzzIA9r6TMi7wRq9NbqEA3vFzJdGo8zVtpulryJ+Jz1g63mlk3GYVLLQbEvoW4vPj+XYD8SfUSXhRMvhj01VJ+H2R9T9MwMXvTq4+UCTGcnRfl1HB2xq5PJGAa349Yd6xyBvy5jsV1mu5xce1JZK4PLzBo9e/CLjv5jnAykdSqZODom0NJJEZPJCAs3GLY2x92AM73pFw2ehdaOFH9fEcrPA7Zo9HTd7vlQOLuTDDMTuxE7INMiTXyKb9lpaF5swtA+Kx+yFel+QGWUnjANTo8+a8+wsJiBd1JKO+tBgLTSTS5ZaFSDQNx9AxsYEkxaGEYC4QHKP2IyH2dOUjqRQck8HWkknlZTqQ0bHjYNTkQO4nFQmm900ZouZga+pStcHlihGDbulXmlLg9vQiW5Lw9DoU2peAytPDMSVbfVQzvwaQbHZ6GW+WnqbtWu8O0eLwxCtNKGnEdSwV8ssFjxdxtVobzZGARldYJAyK4oeASu2vfgg4yd01ONWTsng67tcWKpwLkUaXXGi6QatJylOBrZHeWBhICq/ZDO+GyWQJ5UDAjY4EXPG3D+fjYOS15LgNYPPerFj8qbZ/joCS0P+o/q8g4G9PBP1WBO3uzwkZEkEfrku8ie7/FQVcPXacNwv9Z2kFSVapuy5b/roW8DBZEe+dLJGAlWEVQxTwS0D7ZMmieniuLG92vyDhNi8rHKKAAwG/FUEHAvZRQGe2fFQ/UcCb3lcMvTStuo739pAI6rrGvFZHzcn3PvrtQX7pC8hteyJ9m0JcedxeF1GhHAj4vO19j2Mxzxzdz3+igF8C/l9RwC8Bv1HAbzkY9xjI+dAXcAYhT9zwtON/mkIsR29mdRSJ9o0CCuHrUw4E3AuXtSdVLkcGAp7b2BkIOKwF5G53d1gLaMnyvB0IKBi1QKxlIjdDX8DO2+L2svUWVF7O1p7QvbifRNBq0Xkep9oCs3fZVlRpFXjeuzOmPwSs97HrvdeTKRI2QiJ/+wJ+y8E4ZoLHQ13eU++zrQXmdv5L+UcScP4/Q8D5VP7XNIXgf3M5mHg/HcOtMZAMY/kI9M1xDZzNp1dmI53j6R7KHTxKW2ebQO8qql65Ei5zzmWZsPYVurqxvtyKEZCUvoKGqjhW4RkwJNa7DSq6FaZPOGtXJKCuINEksY86kjkjmZBCTdlS5+CK/0eSwPdb+poukHz3Gz6Wtp1CDa9PbCymPkvF67KlN396hfJ6WpeZHSHxcmuRwUPDG1V6XVcKrWfGEerOcshmedU0ut6KCpRCq5ebp9Mnah5qDQ722ShTKS5EOr8fErhcNdy/pX+s6azZ4ucLV0jAsuQTmmd1CsXbM1g2voFIoyNOv5+5Z7NEldWCTlfvA1ytxuCyXd8nUFCRiMfqja9XblFLtUfJQW9XlsS6qtFdpulQKikSuSZBQo/HRQrnwkGSZR8VqHMvSyTvbM0l79MypNMMSXjlLvj9FI5mUO9E7nC6Tp0y0a/4tnoxUuGVswPJzg0v0nGSuFAcp2aZySuuoTTF77dma5+kwtSvqflMCDRqaJfZKzlVf4yAc3Hyn5tC/FMI+JtvrUt3z8C8nwMWrYSRRkxudYHF/TwrQQ6eOJ17CxHY3oVHEl13CjH0ZgOBp3JsIOBRO8wgfxxFBp6i5Jo8vpSgV6Rvvc6dKu2c4zkcSJXA4Pz6aJpidSWs1tmc88JLkxDLcHeg3c0FC499E4f6LRxBy8YOYbunZms4N77DXkimBGwLCcRmQT0QMKg7JODdeaWg2U/GxWk9qkixUh9AT0uXY4U9EonOQh38/QXfz5og+U4MCakkIBLv0DUiOT3iDWjjPopJJHz93dhf+tQxkQuEumi1fbu/gvZMcLo43/GAQ/J1AEPY6ixe+oqsmR8JCcjLMRcVccOTWaDPIF5Xfhl/DCXRVI3H6eGWRzKL3bYi8zmOoc3qKRLfoFNF0+t9DuZIiwhbnjqcrvLCGUkuQRkfOSRgle4L0Nc7t2R4QPC4WjqSUsoNxprxRNOO54kJwcRqWHhK1EZL1MMGObHJS1avngY5zvb4fsl0SoJLSRTt+J43sNfGDsdobP+56epcFOb/EgL+9rWASrQ3wRZHrAz5HIk1IvsIlpfbhMBUadqBgOZBbJl/sXOFEE3MIRXDlgzlYFxdWYAXdDzxx41iaOpJCsCQrI55q6YLtb75CPhz/lP6Vlfw2t1Hwq2lI37H33IwZLsHoE9fJgMBXaFPFUMocZH30hTtCWUFmxn3YcE6yG1yc8YMyFh4c74+zX8IaLwWIWP8CQn3pkEE65XlsHgylUMibWsVUrfr3+85Twjdx8EPAcvJQ8YxhgRc7A8c8bIS/349EQDsmHVlkHatrZ3PpgPmzSUsJmZla5PTywRnt1xx0VFuea12++R0RUgIm5b4ecbFYwJBNQUuZu271UpfBPBWBAmYbzKDFI0XwjZ0eRIEdJNoPB5WcEZNVEZhtZQHAqpwBBJtFasha/VkwUJrXRJ5szwkfLh9wpZc9TKKHFprwfETQNxobxInr67WzuHDh9Dtci7cu3ORjJ59VNH+dMSPpoGs3edlDf7dcbgoODl/LhF0Lor/uSnEP2Qt4O/uCziUg3n4AvuVgH0U0PlctvLQGv5bDsadbbNa1UW1b9LQIsG+BBwtMn1IBHXej0czNIX4rgV0ju7OUGH88odEUGe9QcJ8CSg4/F8VQc/OZ+YJdPNhQ1OIqnJXnnQzBGLL+khRm03m/zSFuJJ5MfQFlI/GvRzKwQwEnIcdZ2UK7u83CshTOv0hoK9mG0/wuklpXSZ2OEQBpzb/LgcCurv7wpu77M25VW7l6i5ahQMB7XMnJ8NaQHG/45l9bV7akAg6a/dvzvbaBwwE5OcmEu27FjA4qJ7XvSK+dC5qE6qrNRJUjIWODFHArfTyftYCjnXbVk/2SfVGljXF/Rvl8tAUol3Uk5+1gMuqX7t4NXgyRAHhfMH9S6spczcHfD0dS4HHmXORs+udbag0FsCbGumM/Z+t4R3RRQK/VtLO49MNvp5/7P+ZFUH/a4j89xJQns3/NU0hfvetNRsZPjyVh8mlH/UY0u6xaOBkhEg0R0ZSqOUGCShHOpfqrMypoR2ucBh5+HwpIpm43eMJB07fkFQhZUWf5rSGC/fuK1J2XUsj693Cfa4aLBEOZUub5/YKxfmUkEw7tDWNY02FkjYBl562SLx8t73A42Yyksw91abhYfqAW2JFLEnhiGSTyRUeSWhzabzgDaq01y2c0yIgSfugQFcPYwZNN/HKZK+ec5rktQ2XywMJJ90/Cr02SggPKJCA20mLny88IMHUk0ES2/rU1AquFZxrE4l2yqOaNnf+A+exteY2un006DL1TlCsfY9s3LgMKXtskIBZh88H0ceg68Ohgjrm1izzZ1eNbl4PGW7SDgloAWdQZ1YkcM1tJPJxeuKpe9vi9ucbhyWzU5fTg2dVcKIH/D4eyieh+9Lq3y81ueR4ojlVmgWSelRDuXm8Thpd7VILLw3ukaShdhFpEtlHKErB4lLcE5nSzHCgHpOYbKBc8pQ/JwCP/Ru3N3I57Y8RUJb4f0tTCIX85jHlvXF653Tejou5FskwOWRXcDk642B13ivkvL6EYIzSCfG9bGST6pMS2MkNx7ybvm2ItuYLiD4vsYTj+tNq87xvApGvp5wvVRNF237sFqIFJ3DBfIzTqXHgVkiml/yzFrC7vUpYWs2SRfIFCbbfr45Auy5iIfe8InFw7yBcH6fM08+7gviF+QCbtDyB7IMk1MRVBkYd7Eq2Wj9rkmUrJOB1l5D4+ELCTk3+BjtjsmHxVETyLRXpAlTjRJyOf2R8fjFOYZ3yuL9zx2lJeX9dYZ3oM+I9Vh9Re67NGmxOsFm4WUw17fJUD7B+OC4L35Mg17LGPcIqOxwJk8VcJGdmlLAR65zFJ3Vpa4kHMqTZp+OCWz6vSborG0j6RNBAONaFNg+FHSw2tCChbYWVRjnzAutyseVCI3xqpG6FEpxrlJLQO45q0lEjgnDMkLjJ5lpppksz2I3hw8Ldia81eUJqwOFZlfEidWxi1Uj6tfmYMvwUOL19P/IVbOXzpmTT7fPPFbCXpcl/Tq7+hxDwdyetjdjdAqe5Hriwsxub3BenGDTJnDDvnDY8GXEqAT05tmWgaUiwmuzWkNt6y7zn+aGQUVA34POML/2y82ttGwgMdPnRlbCII0VbLRQe8nDyKcFaBbXmNZegT/TEMXIfbWtyeoxxe/dqUTJ45glRzZ5cjy4isWpsDM1ciBZsTxISMgtlIFUgbEDju5YFo7lcE3nfRwGfpwOJpkt8vcbUDbjWcVNG642cEzJuathwBY6p93ibkPsGCUrncyQgD7ZCEj0zwJznXOkfJDsnt/XFByPgutIrxE+uPaLMA0NULBJOl1dbg26PZGOaW0aBGFTafoXkVW/2qWQNQ7LxtC0hWkLOwtSGRptOmjFAVD8RBZ1kk5FwvUOYpTzx1lKqadfDxQU7kAouFuQw13TyQoLuTjmJzQTf7169bFimWVpGTYCfrxLyDST5wSPxlTcUbfGcVJCs9jwXclHFay7RKwi967lk+81WJjUKGJZi0iHh5YmIBK91JLuScLFsLv5ctoosTeX/mFz9DyHg7/6p8hyOBK+tfZEMFUGpMF55E1QI5+wri/8hYJ8Iajcjs1Z5qlq/RgHdZu96cqN/OEt7z+UhEVSYkw9zhM8oVyO4pN4EPh/iyLolq/T4sjxxqU+YdbxkhtrsI8lrD9mntNKlVaienRne9G1NmZPen4W6NNRwWAs4RAG/iaDig+H2/44C4oyYL626sMQhCjhd0BkbCMg/gtxr95spsXUmh7/0BRwSQb8EnLY+EvDvtYADAR2uqVQvj11PeL0nxCbzcT4Q8EOFlrMf20fyEwVctjw3rAWMrqfI67pswjlrYicqXiWSXwl4PkjRT0XQ0zMvhiggH72RcKQY2T+JoKkglENTiCt/Mb1uPZuwIQrosnHm8eO3SGy/sguVfqSN91mnM86mmp2rhXdhnrBW5uyXphDfRFC72uPfk9nl4PGLk8hZZfJW/o9em/8IAv59e/tvJaDIzSX5X0PA35y0pi3gCrXXWFzSbv2QznwkXVG/N31FSQGodL0iAddrJF234Gs6fb0fcA3kBAlx6WpqbDcTODrKjmwaphV07pU3JJJncBsxRmKss/kE6jYxWFo+w5qqwfwG5eW8J+msLBpKBSRZ1a1jknmXT0vL+fsKx3MYl9nZDHLqL8kbt5+lLL09Twpd8e8aXszx2aZPG6XnT7mFZ5pGZbq3Yp6SyXkNz80m4DaTQFfoTdUyOOwJkozDE4Pu3PYO1bgv9yKkINNuoWdQJgz3r6mXSL7HtkKCUnweb6UK9cmNQj2JbLJJlWVCo5bDiblcB+Wm3WpAl4tDAYfItNiG/ywNWiysGprd3CyTzUzn6fENBjSjkCL5Qi2hZC4/4FWdjTITtyShU+6QQRUmLlL7FDSUdZsKbmFok2ThIwEnNe5P6Xxskt7YRqGyUnZwduMQyT0/FbRIHbzS6kWJxwNqgzavfIIELB2SBq5Q0CZpj3DV45xl3UXF11+qAxTZ22Wp8yj/WBRQ5GTu39IU4rcTsNOCGJxleiYsWO5soqwDJEPQzDi/cV8a8Z5dOEQBYXd4JqSozgeI+qI0vji2aqJ+ohVAOJqRIGxIol13wRkU7T7lgpQiUSSN+hDlgsB5e7fKtXIj4fOqL7NgtrQLsgP1AUuHIxw7+U5DnDo44Zlq7bn47dSi5rxbCeI3nZbBcvwsiGvuX2AaL575noQE/CaCUtkpy6ic7xqyzi9P0PkWp3+72V4jn52jQ/iOj2XkBbZMGi24gv0oRebvakchJM9SWIy3SDLp/UQiZuP6h4ARZba2eAt3WEdbnAxKH7HW5rdxAQt3EzMWGlWi3ePTCZSyrFlcQiMT/TyxIG5YycX266RpcbYMAd53rgygmDdkcc412O72IvPenGRol4O7B4MJFy4cWVfQgql7gdUhLPF45COtr66IpN5/TiTad0hA3t8tYf/axFxYwRr/frF8QKrHQhkd8rjRdtxbhugVNYSZ6hMGApqjEI/fwbrK2qcyrhCvyiOJvM07/INjavKfm0L8Qwj4u3+qVC8qkuZErozljWyTeH6JgbBmwuFtQ+aJLAoq6Eu1Lb33BQlybSY17O4IHW823SokKhwPgmfIc17Is1wbjTsk4MdCQt2iTaMd3XUEe5Z+OKgcrdKogkRU9deUw7tJ37du/NqDGh5UJEuEBLu4KwfsUX0gsR/fNA0nbXMAafHh/NG4T9SMLhko00OLZOPsmizalwX2xz8TnPL1ffI6IQFj7eA5M/eamrD8bABeyI8cc9ttTk5vN4Tl4ckTf4/CI848W8MqzzjOSxW7ITG9/xDQT4SA18qyrzDqRyFjS1eUtXTUHy8OkJjyvmq0c4EE1KlxZ2EXbFtiZEcHYomvWGSWx0YrRucNZKH1Il7gZiE5vAoCUfXB7d8KU9bOHBLQaI51GVuFngwEdBZ8VbJMwfdrD6oLVIhLEh7PSFoePhRAm2+4OA1TfH00mUKcplIZ8Wtd0y6VJ0FgPp9lOJnKCrGSntxQIMk/gQFa+skfEATTUxmdNeWPERDH1PQ/N4X4hySC/u771EDAuT3jrGC9tX/pCzhUBP07EXRoCgEvlf1aEXRlmOFPOZjKzzU1rwQylIOxzMTV1PS0Lzx59URSOi9bGwg4lIMZqXdDXRZ07L1Hpw83JIJ+CYgnOBLFfe4VtTwKe6+b+G3pPppHMySCjlLuQezR7aGpcu7MvNnJnnDDWsBva/jZg0o/awFflXr0+NlyRqxVnCc/iaB9RVC3uku8mo3vS29cR0iybyLo31FA68k3/NAXkGNM4JxRslDIty+g4JUdc3Mdt/ddCzjeM6G0TSmT1b3o7j1JPInEajUk5KEaF16bSx0bEkH3DEn4XQtoK9tGVounSTxBzaXSMde7dmgKwbea+LMW8JsIKp0EJOy3NTx3xqvV7CDNiDPb7RR1pUlbT1bJHIl5y2s1g1PsTeh19JMI+q0I+iWgW2/x799jocTv9yARK5Pfxj+SgP/13H8vASecxP2uX4L+NAGF6e+9DFRGI8PZPiAZJPkT0guZP+G1UHfcZupNE2qK8x3cUsHsW6lHMgV/3sEpee24bOwwmRqMjOERz48ku0xoQfEegMSr1DVJaoFLqFBZc3h0fSv0dxFVdPYiDzh+4Mhtgqxoaf6ob3B8HdMyXfblX3wVCVVyi6xMr2rXUmE55eEkPHZl5o0CoBF4N3jM2rjc7OW4pm743kLJX1KWZMm0pdfW38DTv8Rkc4qnImWvFsnIU9z/+9THO/typsJR9ZBgILcyvaX4j+P7g+RTFseGzj7cGZpxjo/3wRUfy+sAHnaNRHMefk116VBC0bKYZTo5h7SjXgGXxdkhm5Xn2/Ssek+ojjWS8VaKNa0SkcFl/qBctprRllplusDjd+8TQWNNoSeRy+C2wElDOhGIQg/+tILmunPK1H0eE5p/Dme4pxOnzAqpJyXVp3BdnJDgJ4tpdF8sD3AB5cxSa5Im+PlHFA7a3i2TSzutKD8BEZ5MO5LkpHYhXShVC5XoeFy6P2l/7tY64WTxd0Us/jgBf/PPKsHinsCCsoaxjz+ySaCp9Q8BzdvLGAioBB+cjtqfXU2EaCZDIs5xuvUl4MfY7SCqqxnzxq+zrVWphJBxPiKBW19anlZRA3u5mBJ4pBfQ+BSJs8glmQsgx+lXujnxoBUHnYVq38dPFU4lUB0qErHm3mqfdBRBNGumJVTFsyJr0eWAPA58CaeDU5FwHGRgdcsbCfPKafvqgi2sdOvCMUpfIXma6y2wT9ITTc5lstm8ajAWCp7pJ3uHxK2RkIuuf/ypXjZpiXqDVWLNGEzXOL0uDuYT1h1eY8KKZInWiO4J9GlzIKFO4lxr73d87GnvHwIywalhb5p3xg4Vp2kST594HQo5Do/svCVHHXYQvFQkoBPNec2fXfaw3j5eJFxMElmbrfH4ONXyXrJOf+L3McuuQJVHzbGx5vBkehllwFZX3L4sZLImn29z8EbunIX6YyNqklwDZBOe48Iz7wB5fVY1rDQbiat1s0Z7aE8N0s2+JhF/Kf7gmOJ5/nfdp/40AX938yKwMwcWq+m7DFf8XwRUSpz+BazLRZJYLgF6XbWonqvdEqWO15DXgI/9bK6Rify5waaNJ6W/n01ybXt5xbCij46DaL2utc1+jf+SZSRcZl9qjWZBCK67wHNYuz0a8lne70BvxoqFOY9jzL/35FH2FRfZM8vQjHeUgj+pOhyTmzwkj6dbgGLELec1HyRblCMBdT55sFAGuyBxtscxQpUri5V3zpNFPdrDbvW8scjuHgUR8i4CaxnyxLNC2SDmJzNBbSWcIdvWSCP7eYak2386ztsQHseQZkagS+s9iyHLeO3RmS6Qk1f0P0NtNC3cIwGVcd4RFnd9E4bLEcdQ7D7KqDW7VqN02cH22r5YUBpZQtIaDsCMJc+C3T7nBwISZ9KWzG5uoOWHiw+r7PXgYrHd8uS1eeFjUcMxJntNQYz35Ai7XC1YXBwtUVtZSNjAyhZltpyJthbuEoD0LgkkTnRZI0LwYmAF+H340vhua1K0M4DdxkjWS+X/sWwVHFPCf16w8A8h4PI3j6mBgMvxnNiROQf1eLnToSLoEAUcmkL8HQV8v7LtkAg6lIMZlV3mSZrbIUmSvFBn1VjzhLP2Ye403xdqy19qr8VpJbP65GDVltwfAg7lYPb6Z+SNP5+uHAjY8LHhTeYBEqVoX7XqlGo1lINxk7tVq+dIDbxZOX6wXwgoGOcps5ziIatX2XS8kUdlzhlfLVl1d/ubJ31m89KhW7sYEkGHKOCsQiJthGzpieO8Zc5UnheqdF5FP63hzehpqOv85Hmtw4v9ee/Z5BsFlEuKRGwN2RiaQrTPBZL1vd1q6kl5nT1Ovc1Ki1G7Vl/x/eq1NofH51sRdMWvUpzE4uhzhImTq4fJXsPPG4+II3t7Q+W7wPNmRSFxw1pAhx/jgfPF2U8i6Cc0b1738qXSFe+7RF0l98ITF4sRcR288auB338f02ZRel1i2UNFUH63xOO/yUeVuq3M2pObt4zf18ZL/pEE/K/70n8vAYXJ7Lf1W/q3JYKuiGPAc1W5LAm1T0J3PBLwcboeywRUw6An87GDpgmdMnHbqUEtk4hwPo8KblPuJgndXvgVvLxzVaaHTVzRzWyBpBOzNUmnBYekO4ZLJMepJ1Yp5FRSry3Ul9uZJEYCIn1VxwWUH2tHslL1eWo1Jd58nvc9S7k3Emd14WZQvu4FS2qpayhvPpCAi3leZkf7muNNebOFY/fakdTeGTXd0WcF5XKZlhvzbbSUL6spNEfb4rJt4hv0PjkDFPfCKJNyu1RorLItEstEEhbbT0MnATnD4943XShjI6HWcVJAw6Y+2QjiUaa5SpBoozIjWXQRQipNFgWcdhO3TP1L3yfQmXbwsASHy1h2S+iiFQsoNJtyaaPoBt23nzWcl4Dbt/Z8TWX/gYSFtV+mZ/yM9KHh+1+Y65ENIcecLm5lT8CdR9LHS2zofL2R4RCIONF3L1xFH4Ffw+NtXZGArYnvRx0PnpsR9NVIjZw+rzhBPsZuxdJ9qFb0qNwUqD5LnyTSpWr+2K1VmMxnv2uZ/Z8m4PI3E3A7WqWwWKw5LjpYT8T9QqrBnSUSC3R1bxNpKeH0Th1PCIQL1yAyG6ew49Y8847ptiVzeYITWSWXiD/qfzF3VtIdFkKA5CjB0jRzLKwAvPuUQXTbFJrxvFxgdZmOGFRvOyeVtR+D7lCLRLvNqCai9qrAlpY4vXw8mlbTxFELm9t0ynlTd9SQvnAfrNw7z8HdRpK+68sWVs37xYXJ6MkTc3HqwFCnTcme/qsgqum8gRH3zcWe0lfI7AmoHsZi6fmWY5N6ecrBaEuxhL2754k1Wf1FQOEYyRqeTm+gzack0ce0Nc2Q+76CdFKWIYfTZE1ShBJUs55woemPFKIEqg6Ztvqw0JpXmjYemX2F0D5q6rOtSJROnEJoLUUOjsQptEPjHsDexxPCIkFqhyiguhA+jNkekvySuQ3Y/6u69+lWlXfyeF+QA0FEYAiSRBEQCoLADARFg4qAiL76G7en+/esde+6PTmn+zlD90b+hFTq+7EqVZvsSXcnmMjIohcR9mvGhEjfaQ0Ww6kDUWdyuUpdS8Ng4ysEhq0yev9EbVvXu8PmfpD5+zzwGwrmrxiyzYmP1yUbtT9nU5Iw+11Vdv90OZjfnbQ2FUzg75S/7d3+0xcvL9sE1qEnIb/tXO2bCIq1T2v2s8Dn4LExWziYn/Isq1a1EIo5Iua7OUfGO1sDnhbXFMjAkcP3M6fGu3wVAOymLyEk0ZzPweEQgXu+y59yMuqIlsowA0sabRY/Pj+z4IniwzITWrYTF48I95PJDDLz8kZB5vQFmpADt9ls+0IgGL2IvJQjIH6vXmw3m7s1Wr9XJZAMHsKuvXEbYmIgQnnk/4975NTofLUT2OoHkYJeFy6a3mMHjGMmIliU3EZnGUdAAwkcmV5LIuM6PKfg5Q/G6Fx3+ZzX3wC67F5opKQWcKRVKKwkc8G+CNjbsQcp9gS0e7ZIxLdwuv0iYDBlSoFQEqkAXSAy/zT1enwqOQJu5bvMYtvfR5jdWgCrkwUaZxVHQOuqJOD6h5dAV1OtQUgl3Aep3oVSo5uIeG/ne0jF3kQ5GIsUn+S0Ab+opkKMjd5FGQo5wi5TgYKVFxHGwbaEVDi/uc2+Xn/Spmaz31UH4k8joP4nEFBxVhP6bQrxnyigy4WG9o0CvvItR0Bq5KMJ15B9o4DfRNCZfqj8cQjfyEGa25udqyBfWpMX2y7Ho4Gmw/X5KxH0veb//w8CflvDW2Or+5PrUqDfRNBFfXb8yXKn0u3hrmM0jeLun1FAcTalvjg5tMK3Iuh3LyBaL+g3EfRbETRZTZm7/ySell44+O/VaUK/UcD/IKCz3ymaGQ224c+qnCOgXXaN2U1WkT/1DwL1JGkL3yjgJA8W1AscvUKuxee+IJci285UF/j3JczH46L8FwJuzk9fsN+qsC1XmmwawK//kwj6jQJCFh587oxHtp3rpWyeRc/kz7uYUseUveZbDmbx6ZX5RcDl1nb81yBxJKRjV5nuKR98JfI05Nz6LX8/NKx9hdsn8sTsEZk2NQ/+XNMMCj+JoPgk2b7iqS/kEdkzTBnx78+zeiJ4bfys/pUI+N829L+LgPO5/D/3Bfx3RAFV/JvLwVxXZQjVcw4o6fenlPiH9QOOrLrQRL6nIrFMdoCjpwQ0nWmJSHpN1qESU8aRMVppJA+rTwXO5CZk3uoWkUDvWui2C46AOwVbxK60NVyjK0ceJecIuRDUOTzmz4bl1y1Hslc0saF/FUeWG5gj4B07d+gLqIRcI0JFJFzp0DLnzPJDwrEmU9QWrtauErJ00Rhk38z30EFWocyss4pE8ewFQ5aWNJ/J94bIl60JF5xvaVYfThaZncsj3J72p3W6GhiEr157uESjJaS5+xqJ0+j/FQXMj3dMbuOdI3F6pDSRHmZEEsnniHaalEIebhL3i4DHqgaa03IJxLgfF9CUns/y88LmnteUHzA8FhwBFZWP39lehNCVisUSbTWLiLfi1+/SBUWJZiCRvJBQw/2TnJrbblCQ5IiucIEX/yzge010wTXhlNZHluRVzcdzW45wLe53lDTRXiSnepNBe/JDlDKy4QgqlhSasL8J+flmyuQtvSy46nLI0m51gT/mWudzRflbooC/+9fVBnt78E6JinbTYgvIlu0GUH9VhNB7TD+l1uMd6OZmRoPCndboPbxnEKSII1i36mS0v7w3AKu7QoMNTQ38Gt5P0Jkis6CTOMIlrVRBFgdzGlhHucDPYrjBthenKNjSokJOcsSQ4JVPo8eniQNczAtsx3wQ4rI6jFjtzzb411pG/kl8jGh0dQT0Hs6on5rbEbXxeQ8WwyKLcXMwkK3ZIqBo+xZ26noQ0aArCEpDnaOdiiYWCojZgfFo5J+mF4CG9cARsLa4fD7NnhGOfa+F9dpeUP9l3Vz82fkLpry/sXhXPkZcGu8GjPbSoN2lSWWMbisGXtho6IuA6pnP1L1zlBH3lcTCLAkPUKw+BetVT9VQ7gcWFEops9Cwnpg0Xnjk8hQ0tAO3b/CxC6+AbW3Ovgjo+wcJlsv5jO6YPjXQNvVcSKd5g+LUnEb4Gkk5BDNlybLC2mhYIKkGWecuUe4pZYEOr3fPkTXnyOltHxWWlVcDubOZCTvUB80ftClN+ktaw+u/26bk5zmE9fUTRcIT9xcC6senRP2HyxHqJwpouvBCYaTxOf3Knhg66/liXMp1gLyJsocCLSQWmkuZI0icH4DQTkDhxODvMF+eH3AY128KRimL2NhJMSDNWQjBCnNkOnUJV3T3xqdfBHyuOQJuRn1k3A0egSjQUvgUqWbBdt5XaBZLcyB2yq9frAv5GwV0Vngu7NjV7dEia4+A8VNk0W01SZFAzhvY3S8LuuvrfY3Ss5QCOs1FjrDQA1qw2AXXiDkSSm+vQZ3jUXCuwVsI1ZjblOspOXjPdSPsNt1Q44M9pUD6d0vjhbYpsB1zBHS1QBcS59SJCEurEfarQaG7/SXSsHc6NLDfpQML9+u2Rkp3dyA+fJLD1VwfSfq6AtiNqrMkmZbRNwpoaKJCo6bha1YpSyfY2qZM47RzRxQeDxnkqd3S6DT6EakM5QGxrGOWrxylwnN9Y0AsDaaQkqCPkIbe/H2OfHUB/zGkeLydXpDSp4Jo+Dj/seZF8lwWf9uGhT+NgOpvtqmfvoCv+WT6/0oE/UYB3+/Z+4uA3uqkjObz2nb/TAQ1hfPVF/vizdxhucVmfLHJNwroyuETkJu2819RQOr38jcR9KcczDcK+JMIOl0vhF99AW0tXvvyOufIdmufKbdM6f2rNfzrwhHxJwr4kwi69c5744uAKhdT7B8IuAhMnQU/UUDj5om+Ymx1Fq7SvjBDgV9/bkdP5IZGh7+JoD/lYL4ImMzs+BcCXqVH+o0CKuenwtxQ1HtUPj9IZekzwbG1ov7uBVQsS/vVF7Cw7bmvRsoUuedPORucx9I3CvhFwE2Rn35VBN09Bvgi4FR+68w/H48ceX8Q8IGn9LsX8CcKKMyeGvv2BZxuDjN/zIQJcqbuFMxVaV858jHuvZ+TR2He9oej/1aC5S8E/IkCfvcCbmZDZfKvvH1hmfDjvVgf/5UIOP+/QUB5wQXr34GAmvCbEfD0mOzhRpVAyLC2TEmMhQEeStkISZ0sKjI/+Qe4H8oY5YVp1SReRms4p/mFZfd8PRIImhgaOWuFZEluIlFuQgssuW9o9rhGNemGygU23C2W797rilwgRXBXvI7l75yvAdcDieASb08obS8vkdB8fofj9XQWMnPFNNJzDAW2F2qWzqTIJceH38GlUZiQrUKrIRPX38PjDmeUXtd5SsL9cgJdXVYoF5FSEROdNnBODB+lK2fpkmU1G6DTOfLl/W6JyZwdC6hfCkfC224pEuenKUWDOBLG3qInZ2GzgH7m71iC5bAnRFxfoOuvFc0ubN2T7fZY8eMFPn4VWUbkTGEJ7WMesOz4UEbywqkCdzlaody4NDW5VY8Cjvu7JSTt+moQSXb2UIckYrm6E11ihXOOgPWLI9w84wiYe8kVzncvRMl0UCKST4o13ETrxPI9rXviGWQBXdHy8b8HvUhQvznDcN5QIS/9FsjmsT3A0Mgdzc8lAsKUC0DTHvj/V1Py51yrvFhof0sU8Hc3hVg/ryXY7GKwZL+dRGhWH+7gvJ4qgnH0IuRH5g6W+jBjAeMnxkVL13A8z0QhjE6dhoYiLyFUmUr9eG1xBGntBSA1k5nv3qcF1ppQhoCMc+rr6B5hTTXvQCZsKgQ01GqORL4DYM4ppeiDdMXEvoCbc+G3Y+JRJHWS15AWd5n6i00pI3ul2rA7rGccUeuJjIihFMCdvoKic36wkJO+52DIrSxQXfINrlvbHRQgTunuE3pHt730AHJwOKLOJP68771UgKu6CxTg+4gxSeJPEp27oLAr5jJu72cJcA6dELex7hK5iHvAgtsLUT7cNexOQgaoMvj4OcrDQGKdcJvyximjV/dqYVFpJYjChstFzyswEieXCMKeIyewB38+yVBOgGatwbLy6KW4v59vHNn8CYu2MkdAcPcI4jxVER12B4zudVvDHks9o0ukF8QOzneAp4iE7J23Gk6szALQ95il1mbL5TvmuGDcP30eH+HTJXl3VyA8nDUav/zzn9sLKC/U35Zc/bc1hfAUk8I2VxDL0ksRIX0+pIBJKAlh7j4sdPFDDPpz/qJheRtSdMw6CtXbeQnBZnAi9DJiASKmzWl4qu98TiTTO+CXIyDfYEeL0A23zhO7vWmArpsRO46ZgJP1CvsioL3R11DIfoR2jVZUaOW/A/BaVaJRSMeIrGF4QpLN3kKQmkWD3ndqQj5n/HzKq+A2nQ8u2F04pdGx50joBDaDbTvwOWisHj1SVy23+fPKQEkO+x7tnt4ejBVHMJ9etRTNOo6AjiuKLMT+scHpOqSg+y8BBUqZaFhG+RFWKXmwaIifPZHrliOhhJ40ap9KjxdYimAtigilycbhNj45ruG6XBs0S60rxpOeI26zlwbmq4LSINcNMggWd46AFTJ6kj+uPh/fAtFM7n2L/EQB7YWmC/mt4WvWsx1mQFb4Y6MLV0bnuSlCGsMTRd4ILmkW+RTy17ASknDjNFgtNw7k0WXF/exZq5B2DjPYSLrIgmH3HIneXAnET8bv73RF1Z+zKUWQf5f2+yujgIs5NpAvtI77KxH0Uw7Gk1aaYfb5/eW/wvjBvgjo3VbCNxH0i4BMkjp/nu7en8TKB3wR8GcvoDedHSs0ab2JPz2LL+TOkgk2947nfptCfMvB/EQBX3EiUs+qusJM+rPtC3fu1IKx93uErNX0VyLobKuO3yjgT1OIbyLoDwKOJ1VD30TQn72Aqm0azD+tC8O8zCXZf24qg34R8KcczA8CbtHis3dvpZjfRFBXn/Lzb7b2r0RQR023o1lF74A/D2jILR5HDcWnt8sRcT6n2zbjSKuvrpgj3nnyKwpIRtWALffsgn+zJpbpR/bUHx9L/gi7mB/fVhyZFxMyCk4ynzbfRNBX5RifRix++kXAycXSafgTBcx37dZ/tvX0V1OI5+k68TX3xa+3aQ+juaqU3l9gUWcwuW5FU9vZF/8FN5PBcr63/tEUwlPXTwPNYo7k81rm77txfe1fiYDy/w0CLlTpt7Xc/dsQ0GpmNbD5lbJMcl4FeSyOHJHKR8+y6mFbpCf0ACfH3LNkVWUuSd/Yg5qfgOXuBwnpEpfQ+/jBXUFvARn26w66XbGhyaOqNYL2aQiMxhx57spa5khZR3ANYeBIOHtb5BmQI1RwP7PsGnEEm5t6C9doe0HJ4h6lRFpgBx6Xw5Vm1uFikcynD46si6uQ4uvCIhd/X/DrtTVKorNqES5aNxxBd2eULCsVyG0786FlPXDXc+cIeNrvNLgHhCPebvHi6tS6FdDvbhuUvY2TRoRIv0IPOr9fYbCBvGUTQzebJxxxS2oRf6AXuMcBP38UpC65uc8KKjmgNC+7ICW0iCyOYClliTdXU6JKOwT9crdCqShugMy1Sw01c/j1r5u4JwfdKbi8XXDE3gp1TaxWraHb6/x95NqyIAreNzDoNT9fzZc9QmbWFm6XG6OJibnTnUuKwRH60tNEg0lNts6lg0Fb7YQ8fPLj9eJyBy6rB5Zu70JDhGSXAiuFHc17WP05ubpQF8LfEgX87ZXWAu8I5vqIhNS+PiLEpu87eJOpyvzwfUiRtzVj2L6qmeB7sZ9i8yBQuBjajAZ+6mL0FLhqipupxl1zn4nYph0B/ycKuNSfFUFPLkdbN5kzqDa5hVnrtWCdSp3S28WtUYHVAKL2nrDIC8tfCGh1nySw9ae3JTBpAvF9/kHK+UNDiXwMIZQ/ERU0bH8h4FoddZp7hCOrUZ4VMERvKtBB0l18ens3LldvJkpel4mFmuvqBVusyoJ/zz4VRYdDCZ5GFzTMVoHFEZUjoHt+cATs7LTGwy1UYPM6jIji51Ej/DXPwHDJC+3g3BmYBp++ezJGNBXUB0azVPfhNNRLIT1mCcat263gZC1F5Ce3wkUq3p2+COi/J2PNZYh9AvO9RBzZ3seKLMrrDVC0WPI1YVMCsrqEQtjedJZ21gDofIpVjtzdKMSFDBYZi+scMlZyYzETR8aptwjBT7y1kM6GUkSTnfIE9/RQKEgC5xB7Mjiw4+uHkGrL859LWluoyuJviQL+bgQ8nYcYLF1Z0ySZ9BGy1XcGqyyes/BAJoAykmNw1emLy6nWN/CJfJrzeNGbQnzqCmTlPoL7MJ0LfsdabnOBNwXsdQICORwNcjPXANes5ci2Mtoeq8uYI+ZO5TbrLPYjMnHnA92sU4Fu+r5CUfkG8FilUboslxFp0Z77iZXGkVJdF3xmT/cOhNrkzWD9LLn8GjgCbh7RkiX5m8/pMr1ewUznBk312MOovbQjROoTo2SzUHs0seMDbOodR6LnjiNl58cerE8RR8BZO474Jwq4xiNHQOZaPa6TKQMs0DfaGTujJqoenmGprUQabyediKUrR0BjUa5QxsZORvQqJNAdL0jI0ZHb1D5nW7g/94MQqo4io5PzukE6P4gcmd9BRTgYB2Be4hXL1o8KE88/hLCuLITydcoRkA6+A8ExWAo59bcYDSZbwRFvBIHWiPvZpaOu4PyONyjdSH2Dk/iRQNQvbJpexU9UVPUK0O/TGYNZZYzkwFcKoKcGCVkyr90/aFOa8rc0hdB+s039tIaXdrUhwLzrwPQPZ/xFQOd22cv/7At4WimyKW7fC1/QtY5+ERAr3uir8fHNHGSVlWmW+cqf+euX4PJJPyIS3ExY9/KLurflIzLPdOAnF2OJfhNBk+V76Y/9UfxVDuaFP+VPPNBZeClHAz2duQHmJxHU2UAnmjbHxV97AftRtUy2O2n+DNKJ4L0qjqxibXu+NjWXvxAQRboOTq0sWfCfvYA/TSG+ewHrJEdfBHTosZO/ewF/ooDOPvOMLwKKS3HCPHtmcD+XhY4vdVimrjPfWt9yMIJo6jR4aKprtncfw3JHDBawdpKa9wMzwfiUg/nuBbS8sPs2hXDv2MfoEH/2El6qJYX6dqx/RQGXYKCgvKtgZsNnL2Lu6ZQ7/67nMuG5hGUx1/ldB76FVsx++tPjxqBc4k4NMymnN3+aSeifUcAFcV/MnSyOgPptqPkazpbIP46A/5UIuPi/QUBVmP0treHV3126Ip8serhc9R1KmpgjYFRwBDy+qxGlVqiM5ByxA3TB5ChkMluIpN1pO7ik4Z1mxLlHpNFqBrfza6TJoMo9saF7QLvtNzTXxEtE/JOcwgCMI9UYyEAOG/cOw2X2ounhJWCymgYNPIonE7Ite4nkcX62UMP7hhL/jGUiyDiAW2M3KJ0iySJSTAe4FtmdJQ3LGrJ6zwu4P7Iryot3J5JFO+VC03OZkNSCo5HZMNnBHR4hS/V34BJf4mBX3/n9ZDhfWuRcJSVUMdqgZLY+Y7JddFdgt4gjGoy5SFgl+XBfZpmQObFQk9xJrlDtVMYR8mg1RD92Jzg+95GQ2e2yIgcFAG7CYydkDXcv5FYHNlw20grl3WGhkcV7x8cnXX0Q009c0qz4/Z+zfcLy9fpikNyd13D2tEhI9yt+PhFYCxVJ+OcydUZyErUQ7pPnBeUH8cJdJcnXfAFxBpSo75Ijtz8RoTY7fr5d1MkkPZw+DaydFz//pcbE6ZZHeMzbmCNosBL/mGtVBVn8W/oC6r97L2D+6Tu3GFYsXehl+kVAktoc6chuqJBXnbmcLQeJy0/y7LEQ6UdoiDZjgZb0LkquR4Nj+qgxf9FwORr4QgSHpSaz8F1xVNrheQA1IVzO7oJWxvY978B5jTpHtLpvkCyoKRwe4Z7tGnvLLVk/3MARoimjw/zT+1Keb6CXUplB+54aqFw4e8irUhKCu1RqXwS0SmkpZFkyFGh25nJ5+eauNJUCPcXOejWHgm0IS8r7w0VaehXAXMQLFKS3iYzsuj0AqZUFCwXt0+Shu3aA196C+fi1cPF1z8+3Uo8ios8CelLRpw6las9oFGiOhovbp5X7KyAsuxVbC412UsApN7GQD8t5jUVvHfA57XJ5mmR9ipJ08oD08paFAMEp+iKgFe5WNNO9KiKL5N3AJtsgluF9GaH78/iAgI0mStcHr0DqwNZw92tRiIq5IZJntTbhvEFrlr23rohf6aSEvfewWaJcDxgpr+EN9tZUKT8JaARf+HgVr4Ijv3ygxR+0qYXyuyIWfx0CLs8ZIDLaLG0nWop6YcjAvGcyCivvEX0RcLO5vwQfQj5HNYP7iXMdvgWQgn2P9ov9Frja4nMkXu1TPEh7D2jjCBzj5+NIogvaw8ML3ly+ndUKqzlHTCxGmhC0OUcm0acJcBFT0mgnujVikzaA5ZYaNEO6yRGw8gN4jFw+hmKriUiqnBjoehSoP0ociX4Q0LpYmGWuwe83KVZ3wGfOTqlR8jXBz7nNN5sbn3P3u9OjWXpmYK3jGfL9fmugW8IRcHV/i0IoTk3gyLeKwGS+QANfXqQYivMNrMyXaFS7r5SsX9IAm2S54Hrw1GtfBNwGR+7XgkqVkdLTC5x275WQ0vm6xsqeZjDYysCC0VQxCtzFDLLHniPntgsjYqNPxU4n3HC/9uRzHt3PAaz2LRFSadT4GmJ0DWQlxjRJjxzJd0chBBZPZUqTayCSOk486K+2g/JdvO3xOD4Y0Oyx5WsKKTRUPSUuUktTEvx5FIyk894tHKrNmvKBiP6kn1L/59bw/xIE/N2JoGtvO/dn8oQjUuruo19NIX7KweiWi/9RDsZZ27ZmVrY0/ScCOponfBHQHbalaB4f5/UXAbcse2pIbDkSeT9RwMWwrb8IKMan/0LAS6ggf7bqZ9TNzX1j0uKw8ScQGixc6xChoX4SQOuII+kPAgb7gU/wVuyEbxSQXpaqLzFVp2G95PfrRZ7vTzmKMnBvPb//6MgtZReYLLgutMIcJyv3VxTwBwHbm4J9AdgobN1l75rX0o791+QTBcTZ1P0VBRQ7HYXRUKXfKKAiaQvmzEeOeD8IOC8CA4WL0gGTzpjFbc76IGdXFuZO9QlskCOgbxQwHePhuxfQUeZH94uAz2FmogDtfRH99AWcT/dLBJXN38clXUW+sLkayJ9O1NEszyoGS3nqDE4T/v2VpIj+5JwazCfvITKDT+PE+ZRg9C0H87MX8IuAbexXaGXxYcVDumQQPEf3X4mA/21g/7sIqM3E3+Za/7aKoHryEKHaCLGQZHpQETdSn3DlhMCScbuPyK7cH+DmGWeWLZBSkGnfc9VmP1ohu75tg5xo0cJ1txdQWmkbi1ARPeEh7zcsi6RZT1aOVsJREThy9Ze0JrM8WMLtKYgoMUMRiPbevoEJ/QVlyeskEhmEDqrX5Y4SR5ylpNeaBC6v853lV+uGid6xJ/SC2tN0mSmYJJlTADObBmVqUVQkXrclMK7KhDRztIa47XYPt1qKWFJXLyDq4pzAMf4gIPFeLin6ZwmPZb3hrqt9cyTz6acphW4Jub12UiJvlRQeF7oXkmEhGkQJ5w20/PwsibI75ir4doI+bWKUMe01kv0TZ9C/60TIcdFXZDM+PnL1taL5JldqUk75eJ9amyPgazWvid53/P43WoZy4/O8lqBfYBgPMc1R+aqIvRQe8DDFGCXh0U3JYsLHo549r0Ku4zgicWduoU/Yk6VmOVikmcxU6NkuY/l74taE3ScTqPu7SHPTqWuSarMrdAcOJvmsX/+56oXabD77H/dY/EsQ8Hf/rCJrqzOssbuh+bp5pMjb2y0sS1MTwno81GiB2xiMAkksVOwR4y5z7nAdbxIKtlsub5333oLb2pkwaMJ9jdsdn3N+cJYFP0wqmazGTwmh3uQIeK67Gmcn7wFkuBmUurrWo81qfYRQGI70GwX8QcBlcF+i3FybFSG5HkEVPxdcPptTF4mH5AL+WZwz0PLBQO0xLmE1dzBL0v7QIxTpBsS2iGlWlnqNvcIx4UQdbkOSyeXeSL0FWPdxQf02GWp08TkCuzuVI9+EYgsHz7YHOxg/n4dMxP5wXMJeDucs2s2XKaHdbQXpUVlQKs00Gc/k1YXL2XYtpA2euGj9EBq4LPU1S7a0wVjb7wu45KFIAx3cBonpfQEBl8JCoEZng5T39xksP92gRE0DTKg+vYPO1iuUBOI2QpdjH0B5n2OUR+dDg7y7E8A5a2UW9+RUkVwVLDg/5huaTvVHj710doMQ3blctdefJEP1IMJKOHNE3xRc3ppvs4civKxYvi3Rn4sCajP5f+5f++9AwN/eFEJQvD041/P2FwKOu3cO5nPK53C9nhQoe14JEBq9aSjEzxG7TbeAWiYCCnfHvYhO6jOG66HmczDYFxHuKbtAaDkCC84Cf+dyeLvC9Z1yZNTvPeCXddhz5IEpCvFK1ZC3REegglpRetE4AgrlOYTt00YoKy3kknjg6/hlRgQWNrGmoYvLKsgPfBz8XJtYCEnvLejHcs3S9WpSITI5PGDjHVY0lWaezG2ObrjfOTkovdv7kVtm3gB5hDMKF2XboMMm9sEYXzMU9EOEcW4pO7BTjyPn7dZifHjYPei7o4KiKQstIqnhBFybTmi0aQYD9wNHQL26OzRvn/x5lgIV4P46brifezcWVhrhAlVLniicdR2g69wzoTQsUQhmtmARMuEIuHE7l+W6ehpJK+T8+Wf1p9/vBwFJBT7s3o8VS9YX7l1WwEpofaYJ0TMwa6JkbAf1+bhFidgeGnybBQPE0h1Y4uklv56Zn2DtrjjSn5xzT17OQQMQbhz5u+GS/kGbUv7nDQv/EgT83a3hsXaZ+XLmmwj+URFU373oP8rBfKOACmpFs751S0AfBPxWBL3H57n/Nthb2Mrj1DBJvHL82WP1Yttc+0TNbvr6GwX0tMVW/EcU8NdewLY1fbH4tIrfnJ3anEUH25fCaImCYawqhC6J9c8o4J152T8rgu7LQPXFJ9IFXzc041sRdFwhRIPnurfMSdEh2JIb+hUFfLu242vn+5N6esyR7ea32H9Kp5G5x3MB33Iwz9NRoK6seGBGO5v60lTUKSAJauTTwfNHo1XR1n1N+l99AZ9HQ4Cq6FwTLnOX+3nXpP5hu+3N6ahvYLnxBeQWRWmY3tZ8f6OAW1U7pl8EnDfIFILDUBlfBJx0zEQ+a9XInCwOqf88KwYL4lTtTSdjK9isRIMGBtYLtHqGM3/acr8eZHOvMvukffhvNSfUr2X1V0VQIQlfgrvE+oiWbG+Ct/ZNGlSlEf0rEVD9P0HAT8bab3OtfxoBf3fL3RPjyHCcJClNdVhWpN7cOGKlL0nIXpI6kmWnHuC4f19o+u5bjfibmsFVCnuUvFdtT+aayJHRxjOaa2hTkz5Eb+galSPg2pQwednRGRpd5nJsojUiOTxmPtyIJ9GET+CaGN1Ggfu4v6JUgqVMOunZwblDHUr600UjQZZyRNvGrZC+0a0m8un5gqY7DkL62LcF2Sy4672WVcuRJiwxeT6vV2jPqxvLWmfrkoW9rKB185gl2isActAGBhcj2KDsmi2BbC7HA9T7y4bl3iVMCWepGzSTN0dAxDqRpH14gscoliybMbEiTsDuUE93N5SM701BiNSd4NJqCcpSzXSJr+IKTg8hE3JF7TWCpVkC/Tjhrv6aOxbppa0G52DB5bPzSmQuWtb8+Vo7pzk2iEgqkyPgpUgSlpWMI2AfsRccL31C02TJz1dqbgHnsG9o5iwl8dM2lUJTtaOQePTgkv3W5vL8udvTPNuVQNxLvoLHmvL3eT0Qgwyz0wPuVcYR8eUmf8y1cpuSpN/lWv80Ahq/GQFvaXgB8vYdluzCbYG0S97BelJNBHhz+YNkRYmByIc5d70nI8VGq7+hDweJBvTV12gXzn1ox+uUAl5pKX7akQG5YsoCHF5BQW63J4NadbhcAqG3MHW8Aez5c4niV16MyL06V8jo7ITiyClFRE/vBrafgEDSDMwlhSIc4MpgQeFhDxFaqc4IQfLZG5jPpgZSLucScDmuhAwnXJ5eG38J0WS3RtmwfYp4bQsbYJvAYflt9gAUjkyHGKsLATRyjHC3ayswJnsut93qouENHXow77BgYRbnBX4eEgQ03Shchr45sjH89CEs4wnaLcXHiO++dAF7tLk83WsPCx3dtQA1zGyUNklacUTUr1AzXRT88eGKaLo9Y4i26wWCVfzpVSp+9lnRlUMz2VqOZLUcGlgXZwtlymTC5WkpT7icv65QPsmmI8qzLocbqjW6C6MQk5Pqe9CowOX4Y30o8ACTF8CzApSj89CjrXqYg2Vt+PssGJe36qNVIKUCR8azHf1Jm5r/La3hf3tF0CW0fDULW6B5s3KrXwiosIUQ3hqOVBzJMHiPFUe4Zlm5mFQGhkvkccRb3zWMuI8/QBNaihAe262LX2plQKB1AvOlI1+3KZo/4X6Zv4VwenE1XNh5CY7y1FE8PxYGEvDzBnv/eKbxtXA/P3N8dn3rN8JSDowG6Yb9DTp3w5EvdkqMZqraQzhsRQHk6wSQY3MEdF5vG2W++OjRaEkvLudC7hff5Olie8YAbk3v8edzOxFJc2WAdVfwP+/xoKHS4QiIpwNHwv0YY/xwpR2YW46AXKq2I142pgCWvZywaKacRSIf9xYE49mgaakNGi4VfrwTp1uabf3eQG9R06FOOdKlXGg2eC3sRzi75hP50ejU6ORPfQhO3sfGaiYSc3flQni39lEO0rkiGeEIaHL3ynKS8vF9OAsd9uGn0vbdmzT8/XA/Osw3BkrnE77mODYqoBZr/v2n9wTyyjP5E+WjLB2yskY59WqwkMDXCM1jNT/7cwX9/crv1zsQ+Q/alPL/Pff+hQj4u/cC3qSL7M+1z8z5DwKKs/2LffcC/qMiqNq1mimu5+SLgE40cATcnpWp/4xaATlM8iKzuJ69XxVB68cYoYI+7V8IuK0844uAk9CWkHd/tK65nHEemUZTif4DATVhtxTCYVmNSJ3qzq8oYPhSRdO62Hv/vdB75NXR3v0i4MzfGUL4n0TQV44w8ieWCyZ7+WvQYYIZkLKvzaBu3W9fQOe64M/7sxdQSw8j8+ya/39G7MQXnKMguJUyLcx5aYbcDFRdCNHREFEntr4v7yUNOVCXsrlL2pWvweUTtfsg4DRGPmwrH9GQbSeiebU4EhoT6y18EVBYX2dfBHS05bNBx+0b8+vtOKIKgeGi0vY4Yup3kwX3rkvNXdGePk0SlzQYC2c03xOOlC66cuSr7GOD1shU/OdbXTK/V6e9WTfKy5/eGBH8lbKHfyCgg8zRQPj1xECmO1MIw6Iq/pUI+N8m8r+LgKKs/TWt4aXfvAw0bFhyZHlnHBEsjoBPXRi5E0ULIcunhUvQST9Ce+puQurrXUVuWn+HoZs/aHJN9kC2NojQ1/c5S6aQaSQ8zEW4togj4C6RUtKIBUeqe7xBuT/bYFKUywMwOpdZ7q9ijUhFa0K/Xt9QGoYcAe+O2sFVdnohEbS4IPHd4nL37HRCEngNJvf2xuVy4b5QGhXKSDTvWcBxfe5RFpIJdx3loefn1+8ssZNHT1p6ucBRxqmQ6ptlRB51O0BTX/n9xAP/vC05Al6ajiPgJgw5wkrODSrlbAkJgwLIkE458gnKEaXDPNJIGzst1K9Xw/JheheJkD9PwKoVR+jFKtRIf8ENDH22F/LHo0yJ7V1KOHlrjoD+yeHy1JgiaLtP04wtWEDM9bOE64ntWWpNJY6Iq/kF2lecCvlUO1VkE6kSNPEkpXmBtgXJQDzB0G7vQjL4a4vMb9cUurv7/iAzR0CcrjYwiNcS5a9gIpK6eXtwmY8LlNr2riLT9UyAqxvmHKnZ7Y+1hl+Ii9nf0hp+KfzuRNC1dANb8D2U1Hn5CwGRJehod74eRsRInIBR93PqS2414sSkKhz9p8SRYqGJaJT8HZzyiB9PFw+M2eiWXPreFyhoL6ZBTtWc20iXyBREye3xq+VyEk3PS0araSEi0qgD+KF9ZjF7T0Z0XCgNOJuMy1VPozJZveYNdEq6oKHLvAJlN1WFXHYXNIjOBwvN0KGEtXTm8vSy1DE++AKGkF43LKlaMPByhoDLxYlHk82jBITuTxOKiatQ/4qNCC/q1Qk8aioodNitwE6gPGCpBAsW+JlqYKm9rSDZxhN+v3eObN75lsPOynQhDSdejftAucBaTByWFt4WkPmeTzkCqi5NDkeuN598RODcmKIQNF3pok3O5bEvxRyRzangEq0614CjcktTnYYpOYqcP7HY2yiJ07JC8vBIAGbSmmWv61RDLnQMriTTaVpvw4agK4vgaLUuS1zLx6R8TRSIdmNIc2euGzji2gc2T6pTSt8sIol+xHB/7hzhs1PxjyWtcZua/zWt4Re/2U9t0LniCNWGQn6Vigp5WykH7NsqRyCTI1WzlQjYjiBwm0qgxvHV2HKkWgoClPc+5aLz0+xncDUUcgWJ8fwWHQEa/gWYbEyRvI2nDFV+FFBg5dsar934CPZV0YVY54SGtqvjE+IA14iandYg+5JHYE9vayHvqTiSHZu/4db7Igrs8AGor24LCDd8DYSFtU1R6HEEdJPIFZKWbWV0lVYSrNvQEZJqcUyxdNkn0BZdQPNEckQ0TEwJNrteQv6RAcbJOgZYUm/G/N3x1mBNGmIgVS+w8Ljfp/glDgsw3rYu5OoFVUSJUARJiU0+Z6/HgvwgoGEoPk26NX+eZRrZwD2zj5LkvLFwn3UKHLH1pP5k12kIXtIeEui4jT1DsSIaPUdg5lFAExogIIYfUyDr2BXS+u5aSBp2e0gry2bZZsOf77VBI1z6cCnkjsgRMpKenx6fJxDSPjs2pLyvTNhPzBjlb2dqoMVg34BoG5UG5jpKyZLrcjgpb0DJ0oj/3M8q4mIh/q5slb8tCvizF1BY64h9EfC7F/ATBfwi4E8i6LcczA722Hze9RWg1vqvKGDx8nXQPwjosoVXmcejR31xv3kjlz7HCpkRdX8h4HCeYnN1CH1fPcwltt2lSmQmbkx8IcAS+1YE/SkH81ykJvMf4aiha0y3HOT+uxyMr58P/tuIOvZtCvGDgIvPXrrQWvaWKfYe+G8NERRmN8015YyuYQ0uoV8E/EkE/UYBZ4aa/jMKeFoVookmXvJNBN1O9tPxGwXUJNugQSzy+6mv18Af52iCvNN7anz7As7D95J9EbBf0RCWpxAJYTRsRRMWNx82fihQJ816zeyUQf6VCGrq/vhFQBGX/Hg3MtJvFHCqtCb7loOJvPzqy3W8ZF8ExORmg7lcLSlcw2eP1q6t+tP3xkShbhw0Uz8Noi/77xX7RgHX9tXxJ/fkJXj5yNlRm3YY3HWDBNDn4/9vU4h/fvh/AGQGsNs=</prop>
			<obj name="TemperatureLog" class="TemperatureLog" version="2">
				<prop name="Times">TEFSWgAA6Z0AAIDpmFAAAADqAQAAjgMAACgFAADCBgAAXAgAAPYJAACaCwAANA0AAM4OAABoEAAADBIAAKYTAABAFQAA5BYAAH4YAAAYGgAAshsAAEwdAADwHgAAiiAAACQiAAC+IwAAYiUAAPwmAACWKAAAMCoAANQrAABuLQAACC8AAKwwAABGMgAA4DMAAHo1AAAUNwAAuDgAAFI6AADsOwAAhj0AACo/AADEQAAAXkIAAPhDAACcRQAANkcAANBIAAB0SgAADkwAAKhNAABCTwAA3FAAAIBSAAAaVAAAtFUAAE5XAADyWAAAjFoAACZcAADKXQAAZF8AAP5gAACYYgAAMmQAANZlAABwZwAACmkAAKRqAABIbAAA4m0AAHxvAAAWcQAAunIAAFR0AADudQAAkncAACx5AADGegAAYHwAAPp9AACefwAAOIEAANKCAABshAAABoYAAKqHAABEiQAA6IoAAIKMAAAcjgAAto8AAFCRAAD0kgAAjpQAACiWAADClwAAZpkAAACbAACanAAANJ4AANifAAByoQAADKMAALCkAABKpgAA5KcAAH6pAAAYqwAAvKwAAFauAADwrwAAlLEAAC6zAADItAAAYrYAAPy3AACguQAAOrsAANS8AABuvgAAEsAAAKzBAABGwwAA4MQAAITGAAAeyAAAuMkAAFLLAAD2zAAAkM4AACrQAADE0QAAaNMAAALVAACc1gAANtgAANrZAAB02wAADt0AALLeAABM4AAA5uEAAIDjAAAa5QAAvuYAAFjoAADy6QAAjOsAACbtAADK7gAAZPAAAAjyAACi8wAAPPUAANb2AAB6+AAAFPoAAK77AABI/QAA4v4AAIYAAQAgAgEAugMBAFQFAQD4BgEAkggBACwKAQDQCwEAag0BAAQPAQCeEAEAOBIBANwTAQB2FQEAEBcBAKoYAQBEGgEA6BsBAIIdAQAmHwEAwCABAFoiAQD0IwEAmCUBADInAQDMKAEAZioBAAAsAQCkLQEAPi8BANgwAQByMgEAFjQBALA1AQBKNwEA7jgBAIg6AQAiPAEAvD0BAFY/AQD6QAEAlEIBAC5EAQDIRQEAYkcBAAZJAQCgSgEAREwBAN5NAQB4TwEAElEBAKxSAQBQVAEA6lUBAIRXAQAeWQEAwloBAFxcAQD2XQEAkF8BADRhAQDOYgEAaGQBAAxmAQCmZwEAQGkBANpqAQB0bAEAGG4BALJvAQBMcQEA5nIBAIp0AQAkdgEAvncBAFh5AQD8egEAlnwBADB+AQDUfwEAboEBAAiDAQCihAEAPIYBAOCHAQB6iQEAFIsBAK6MAQBIjgEA7I8BAIaRAQAqkwEAxJQBAF6WAQD4lwEAkpkBADabAQDQnAEAap4BAASgAQCooQEAQqMBANykAQB2pgEAGqgBALSpAQBOqwEA8qwBAIyuAQAmsAEAwLEBAFqzAQD+tAEAmLYBADK4AQDMuQEAcLsBAAq9AQCkvgEAPsABAOLBAQB8wwEAFsUBALrGAQBUyAEA7skBAIjLAQAizQEAxs4BAGDQAQD60QEAlNMBAC7VAQDS1gEAbNgBAAbaAQCq2wEARN0BAN7eAQCC4AEAHOIBALbjAQBQ5QEA6uYBAI7oAQAo6gEAzOsBAFztAQAA7wEAmvABADTyAQDO8wEAcvUBAAz3AQCm+AEAQPoBAOT7AQB+/QEAGP8BALwAAgBWAgIA8AMCAIoFAgAkBwIAyAgCAGIKAgD8CwIAlg0CADoPAgDUEAIAbhICABIUAgCsFQIARhcCAOAYAgB6GgIAHhwCALgdAgBSHwIA7CACAJAiAgAqJAIAxCUCAF4nAgACKQIAnCoCADYsAgDaLQIAdC8CAA4xAgCoMgIAQjQCAOY1AgCANwIAGjkCALQ6AgBYPAIA8j0CAIw/AgAwQQIAykICAGREAgD+RQIAmEcCADxJAgDWSgIAcEwCAApOAgCuTwIASFECAOJSAgB8VAIAIFYCALpXAgBUWQIA+FoCAJJcAgAsXgIAxl8CAGBhAgAEYwIAnmQCADhmAgDSZwIAbGkCABBrAgCqbAIATm4CAOhvAgCCcQIAHHMCALZ0AgBadgIA9HcCAI55AgAoewIAzHwCAGZ+AgAAgAIAmoECAD6DAgDYhAIAcoYCABaIAgCwiQIASosCAOSMAgB+jgIAIpACALyRAgBWkwIA8JQCAIqWAgAumAIAyJkCAGybAgAGnQIAoJ4CADqgAgDUoQIAeKMCABKlAgCspgIARqgCAOCpAgCEqwIAHq0CAMKuAgBcsAIA9rECAJCzAgAqtQIAzrYCAGi4AgACugIAnLsCAEC9AgDavgIAdMACAA7CAgCywwIATMUCAObGAgCKyAIAJMoCAL7LAgBYzQIA8s4CAJbQAgAw0gIAytMCAGTVAgD+1gIAotgCADzaAgDW2wIAet0CABTfAgCu4AIAUuICAOzjAgCG5QIAIOcCALroAgBe6gIA+OsCAJLtAgAs7wIAxvACAGryAgAE9AIAnvUCAEL3AgDc+AIAdvoCABr8AgC0/QIATv8CAOgAAwCCAgMAJgQDAMAFAwBaBwMA9AgDAJgKAwAyDAMAzA0DAGYPAwAKEQMApBIDAD4UAwDiFQMAfBcDABYZAwCwGgMAShwDAO4dAwCIHwMAIiEDALwiAwBgJAMA+iUDAJQnAwAuKQMA0ioDAGwsAwAGLgMAoC8DAEQxAwDeMgMAeDQDABI2AwC2NwMAUDkDAOo6AwCOPAMAKD4DAMI/AwBcQQMA9kIDAJpEAwA0RgMAzkcDAHJJAwAMSwMApkwDAEBOAwDaTwMAflEDABhTAwCyVAMATFYDAPBXAwCKWQMAJFsDAL5cAwBiXgMA/F8DAJZhAwA6YwMA1GQDAG5mAwAIaAMAomkDAEZrAwDgbAMAem4DABRwAwC4cQMAUnMDAOx0AwCGdgMAKngDAMR5AwBeewMAAn0DAJx+AwA2gAMA0IEDAGqDAwAOhQMAqIYDAEKIAwDciQMAdosDABqNAwC0jgMAWJADAPKRAwCMkwMAJpUDAMCWAwBkmAMA/pkDAJibAwAynQMA1p4DAHCgAwAKogMApKMDAEilAwDipgMAfKgDACCqAwC6qwMAVK0DAO6uAwCIsAMALLIDAMazAwBgtQMA+rYDAJS4AwA4ugMA0rsDAHa9AwAQvwMAqsADAETCAwDewwMAgsUDABzHAwC2yAMAUMoDAPTLAwCOzQMAKM8DAMLQAwBm0gMAANQDAJrVAwA+1wMA2NgDAHLaAwAM3AMApt0DAErfAwDk4AMAfuIDABjkAwC85QMAVucDAPDoAwCK6gMALuwDAMjtAwBi7wMABvEDAKDyAwA69AMA1PUDAG73AwAS+QMArPoDAEb8AwDg/QMAev8DAB4BBAC4AgQAUgQEAPYFBACQBwQAKgkEAMQKBABoDAQAAg4EAJwPBAA2EQQA2hIEAHQUBAAOFgQAqBcEAEIZBADmGgQAgBwEABoeBAC+HwQAWCEEAPIiBACMJAQAMCYEAMonBABkKQQA/ioEAKIsBAA8LgQA1i8EAHAxBAAKMwQArjQEAEg2BADiNwQAhjkEACA7BAC6PAQAVD4EAPg/BACSQQQALEMEAMZEBABqRgQABEgEAJ5JBAA4SwQA0kwEAHZOBAAQUAQAqlEEAE5TBADoVAQAglYEABxYBADAWQQAWlsEAPRcBACOXgQAKGAEAMxhBABmYwQACmUEAKRmBAA+aAQA2GkEAHJrBAAWbQQAsG4EAEpwBADkcQQAiHMEACJ1BAC8dgQAVngEAPp5BACUewQALn0EAMh+BABsgAQABoIEAKCDBAA6hQQA1IYEAIKIBAAcigQAwIsEAFqNBAD0jgQAjpAEACiSBADMkwQAZpUEAAqXBACumAQASJoEAOKbBACGnQQAIJ8EALqgBABUogQA7qMEAJKlBAA2pwQA2qgEAHSqBAAOrAQAsq0EAFavBADwsAQAnrIEADi0BADStQQAbLcEAAa5BACqugQARLwEAN69BACCvwQAHMEEALbCBABaxAQA9MUEAI7HBAAoyQQAwsoEAGbMBAAAzgQAms8EADTRBADY0gQActQEAAzWBACm1wQAStkEAOTaBAB+3AQAGN4EALzfBABW4QQA8OIEAJTkBAAu5gQAyOcEAGLpBAD86gQAluwEADruBADU7wQAbvEEABLzBACs9AQARvYEAOD3BACE+QQAHvsEALj8BABS/gQA9v8EAJABBQAqAwUAxAQFAGgGBQACCAUAnAkFAEALBQDaDAUAdA4FAA4QBQCoEQUATBMFAOYUBQCAFgUAJBgFAL4ZBQBYGwUA8hwFAIweBQAwIAUAyiEFAGQjBQD+JAUAmCYFADwoBQDWKQUAeisFABQtBQCuLgUASDAFAOIxBQCGMwUAIDUFALo2BQBUOAUA+DkFAJI7BQAsPQUAxj4FAGpABQAEQgUAnkMFAEJFBQDcRgUAdkgFABBKBQCqSwUATk0FAOhOBQCCUAUAHFIFAMBTBQBaVQUA9FYFAI5YBQAyWgUAzFsFAGZdBQAKXwUApGAFAD5iBQDYYwUAcmUFABZnBQCwaAUASmoFAORrBQB+bQUAIm8FALxwBQBWcgUA+nMFAJR1BQAudwUAyHgFAGx6BQAGfAUAoH0FADp/BQDegAUAeIIFABKEBQCshQUAUIcFAOqIBQCEigUAHowFAMKNBQBcjwUA9pAFAJCSBQA0lAUAzpUFAGiXBQAMmQUAppoFAECcBQDanQUAdJ8FABihBQCyogUATKQFAOalBQCKpwUAJKkFAL6qBQBYrAUA/K0FAJavBQAwsQUAyrIFAGS0BQAItgUAorcFAEa5BQDgugUAerwFABS+BQCuvwUAUsEFAOzCBQCGxAUAIMYFALrHBQBeyQUA+MoFAJzMBQA2zgUA0M8FAGrRBQAE0wUAqNQFAELWBQDc1wUAdtkFABrbBQC03AUATt4FAOjfBQCM4QUAJuMFAMDkBQBk5gUA/ucFAJjpBQAy6wUAzOwFAHDuBQAK8AUApPEFAD7zBQDY9AUAfPYFABb4BQC6+QUAVPsFAO78BQCI/gUAIgAGAMYBBgBgAwYA+gQGAJQGBgAuCAYA0gkGAGwLBgAGDQYAqg4GAEQQBgDeEQYAeBMGABwVBgC2FgYAUBgGAOoZBgCOGwYAKB0GAMIeBgBcIAYAACIGAJojBgA0JQYA2CYGAHIoBgAMKgYApisGAEAtBgDaLgYAfjAGABgyBgCyMwYAVjUGAPA2BgCKOAYAJDoGAMg7BgBiPQYA/D4GAJZABgA6QgYA1EMGAG5FBgAIRwYArEgGAEZKBgDgSwYAhE0GAB5PBgC4UAYAUlIGAOxTBgCQVQYAKlcGAMRYBgBeWgYA+FsGAJxdBgA2XwYA2mAGAHRiBgAOZAYAqGUGAEJnBgDmaAYAgGoGABpsBgC0bQYATm8GAPJwBgCMcgYAJnQGAMp1BgBkdwYA/ngGAJh6BgA8fAYA1n0GAHB/BgAKgQYApIIGAEiEBgDihQYAfIcGACCJBgC6igYAVIwGAPiNBgCSjwYALJEGAMaSBgBglAYABJYGAJ6XBgA4mQYA0poGAGycBgAQngYAqp8GAEShBgDoogYAgqQGABymBgC2pwYAWqkGAPSqBgCOrAYAKK4GAMyvBgBmsQYAALMGAJq0BgA0tgYA2LcGAHK5BgAWuwYAsLwGAEq+BgDuvwYAksEGACzDBgDGxAYAYMYGAATIBgCeyQYAOMsGANzMBgBszgYAGtAGALTRBgBY0wYA8tQGAIzWBgAm2AYAytkGAGTbBgD+3AYAot4GADzgBgDW4QYAcOMGAArlBgCk5gYASOgGAOLpBgCG6wYAIO0GALruBgBU8AYA7vEGAJLzBgAs9QYAxvYGAGD4BgD6+QYAnvsGADj9BgDS/gYAdgAHABACBwCqAwcARAUHAOgGBwCCCAcAHAoHALYLBwBaDQcA9A4HAI4QBwAoEgcAwhMHAGYVBwAAFwcApBgHAD4aBwDYGwcAch0HAAwfBwCwIAcASiIHAOQjBwB+JQcAGCcHALwoBwBWKgcA8CsHAJQtBwAuLwcAyDAHAGIyBwAGNAcAoDUHADo3BwDUOAcAeDoHABI8BwCsPQcARj8HAOBABwCEQgcAHkQHALhFBwBcRwcA9kgHAJBKBwAqTAcAzk0HAGhPBwACUQcAnFIHAEBUBwDaVQcAdFcHAA5ZBwCyWgcATFwHAOZdBwCAXwcAJGEHAL5iBwBYZAcA8mUHAIxnBwAwaQcAymoHAGRsBwAIbgcAom8HADxxBwDWcgcAenQHABR2BwCudwcASHkHAOx6BwCGfAcAIH4HALp/BwBUgQcA+IIHAJKEBwA2hgcA0IcHAGqJBwAEiwcAnowHAEKOBwDcjwcAdpEHABCTBwC0lAcATpYHAOiXBwCCmQcAHJsHAMCcBwBangcA/p8HAJihBwAyowcAzKQHAGamBwAKqAcApKkHAD6rBwDYrAcAfK4HABawBwCwsQcASrMHAOS0BwCItgcAIrgHAMa5BwBWuwcA+rwHAJS+BwAuwAcA0sEHAGzDBwAGxQcAoMYHAETIBwDeyQcAeMsHABLNBwC2zgcAUNAHAOrRBwCE0wcAKNUHAMLWBwBc2AcA9tkHAJrbBwA03QcAzt4HAGjgBwAC4gcApuMHAEDlBwDa5gcAfugHABjqBwCy6wcATO0HAPDuBwCK8AcAJPIHAL7zBwBi9QcA/PYHAJb4BwAw+gcAyvsHAG79BwAI/wcAogAIAEYCCADgAwgAegUIABQHCAC4CAgAUgoIAOwLCACGDQgAKg8IAMQQCABeEggA+BMIAJIVCAA2FwgA0BgIAHQaCAAOHAgAqB0IAEIfCADcIAgAgCIIABokCAC0JQgATicIAOgoCACMKggAJiwIAMAtCABkLwgA/jAIAJgyCAAyNAgA1jUIAHA3CAAKOQgApDoIAEg8CADiPQgAfD8IABZBCAC6QggAVEQIAO5FCACIRwgALEkIAMZKCABgTAgA+k0IAJ5PCAA4UQgA0lIIAGxUCAAQVggAqlcIAERZCADeWggAglwIABxeCAC2XwgAUGEIAOpiCACOZAgAKGYIAMJnCABmaQgAAGsIAJpsCAA0bggA2G8IAHJxCAAMcwgApnQIAEB2CADkdwgAfnkIACJ7CAC8fAgAVn4IAPB/CACKgQgALoMIAMiECABihggA/IcIAJaJCAA6iwgA1IwIAHiOCAASkAgArJEIAEaTCADglAgAhJYIAB6YCAC4mQgAUpsIAPacCACQnggAKqAIAM6hCABoowgAAqUIAJymCAA2qAgA2qkIAHSrCAAOrQgAqK4IAEywCADmsQgAgLMIABq1CAC+tggAWLgIAPK5CACMuwgAML0IAMq+CABkwAgA/sEIAKLDCAA8xQgA1sYIAHDICAAKyggArssIAEjNCADszggAhtAIACDSCAC60wgAVNUIAPjWCACS2AgALNoIAMbbCABg3QgABN8IAJ7gCAA44ggA3OMIAHblCAAQ5wgAqugIAE7qCADo6wgAgu0IABzvCADA8AgAWvIIAPTzCACO9QgAKPcIAMz4CABm+ggAAPwIAKT9CAA+/wgA2AAJAHICCQAWBAkAsAUJAEoHCQDkCAkAiAoJACIMCQC8DQkAVg8JAPAQCQCUEgkALhQJAMgVCQBsFwkABhkJAKAaCQA6HAkA3h0JAHgfCQASIQkAtiIJAFAkCQDqJQkAhCcJAB4pCQDCKgkAXCwJAPYtCQCQLwkAKjEJAM4yCQBoNAkAAjYJAKY3CQBAOQkA2joJAHQ8CQAYPgkAsj8JAExBCQDmQgkAikQJACRGCQC+RwkAWEkJAPJKCQCWTAkAME4JAMpPCQBuUQkACFMJAKJUCQA8VgkA4FcJAHpZCQAUWwkArlwJAEheCQDsXwkAhmEJACBjCQDEZAkAXmYJAPhnCQCSaQkANmsJANBsCQBqbgkABHAJAJ5xCQBCcwkA3HQJAHZ2CQAaeAkAtHkJAE57CQDofAkAjH4JACaACQDAgQkAWoMJAPSECQCYhgkAMogJAMyJCQBwiwkACo0JAKSOCQA+kAkA4pEJAHyTCQAWlQkAsJYJAEqYCQDumQkAiJsJACKdCQDGngkAYKAJAPqhCQCUowkAOKUJANKmCQBsqAkABqoJAKCrCQBErQkA3q4JAHiwCQAcsgkAtrMJAFC1CQDqtgkAjrgJACi6CQDCuwkAXL0JAPa+CQCawAkANMIJAM7DCQByxQkADMcJAKbICQBAygkA5MsJAH7NCQAYzwkAstAJAFbSCQDw0wkAitUJACTXCQC+2AkAYtoJAPzbCQCg3QkAOt8JANTgCQBu4gkACOQJAKzlCQBG5wkA4OgJAHrqCQAU7AkAuO0JAFLvCQDs8AkAkPIJACr0CQDE9QkAXvcJAAL5CQCc+gkANvwJAND9CQBq/wkADgEKAKgCCgBCBAoA5gUKAIAHCgAaCQoAtAoKAFgMCgDyDQoAjA8KACYRCgDKEgoAZBQKAP4VCgCYFwoAMhkKANYaCgBwHAoAFB4KAK4fCgBIIQoA4iIKAHwkCgAgJgoAuicKAFQpCgDuKgoAiCwKACwuCgDGLwoAYDEKAAQzCgCeNAoAODYKANI3CgB2OQoAEDsKAKo8CgBEPgoA3j8KAIJBCgAcQwoAtkQKAFpGCgD0RwoAjkkKAChLCgDMTAoAZk4KAABQCgCaUQoAPlMKANhUCgByVgoADFgKALBZCgBKWwoA5FwKAH5eCgAiYAoAvGEKAFZjCgDwZAoAlGYKAC5oCgDIaQoAYmsKAAZtCgCgbgoAOnAKANRxCgB4cwoAEnUKAKx2CgBQeAoA9HkKAI57CgAofQoAzH4KAGaACgAAggoApIMKAD6FCgDYhgoAcogKAAyKCgCwiwoASo0KAOSOCgB+kAoAIpIKALyTCgBWlQoA+pYKAJSYCgAumgoAyJsKAGKdCgAGnwoAoKAKADqiCgDUowoAbqUKABKnCgCsqAoARqoKAOqrCgCErQoAHq8KALiwCgBcsgoA9rMKAJC1CgAqtwoAxLgKAGi6CgACvAoAnL0KADa/CgDawAoAdMIKABjECgCyxQoATMcKAObICgCAygoAJMwKAL7NCgBYzwoA8tAKAIzSCgAw1AoAytUKAGTXCgAI2QoAotoKADzcCgDW3QoAet8KABThCgCu4goASOQKAOzlCgCG5woAIOkKALrqCgBU7AoA+O0KAJLvCgAs8QoA0PIKAGr0CgAE9goAnvcKADj5CgDc+goAdvwKABD+CgCq/woATgELAOgCCwCMBAsAJgYLAMAHCwBaCQsA9AoLAJgMCwAyDgsAzA8LAGYRCwAAEwsApBQLAD4WCwDYFwsAfBkLABYbCwCwHAsASh4LAO4fCwCIIQsAIiMLALwkCwBgJgsA+icLAJQpCwAuKwsAyCwLAGwuCwAGMAsAoDELAEQzCwDeNAsAeDYLABI4CwC2OQsAUDsLAOo8CwCEPgsAKEALAMJBCwBcQwsA9kQLAJpGCwA0SAsAzkkLAGhLCwACTQsApk4LAEBQCwDaUQsAflMLABhVCwCyVgsATFgLAPBZCwCKWwsAJF0LAL5eCwBiYAsA/GELAJZjCwAwZQsAymYLAG5oCwAIagsAomsLAEZtCwDgbgsAenALABRyCwC4cwsAUnULAOx2CwCGeAsAKnoLAMR7CwBefQsA+H4LAJKACwA2ggsA0IMLAGqFCwAOhwsAqIgLAEKKCwDciwsAgI0LABqPCwC0kAsATpILAOiTCwCMlQsAJpcLAMCYCwBkmgsA/psLAJidCwAynwsA1qALAHCiCwAKpAsApKULAD6nCwDiqAsAfKoLABasCwCwrQsAVK8LAO6wCwCIsgsALLQLAMa1CwBgtwsA+rgLAJ66CwA4vAsA0r0LAGy/CwAGwQsAqsILAETECwDexQsAgscLABzJCwC2ygsAUMwLAPTNCwCOzwsAKNELAMLSCwBc1AsAANYLAJrXCwA02QsA2NoLAHLcCwAM3gsApt8LAErhCwDk4gsAfuQLABjmCwC85wsAVukLAPDqCwCK7AsAJO4LAMjvCwBi8QsA/PILAKD0CwA69gsA1PcLAG75CwAS+wsArPwLAEb+CwDg/wsAhAEMAB4DDAC4BAwAUgYMAOwHDACQCQwAKgsMAMQMDABoDgwAAhAMAJwRDAA2EwwA2hQMAHQWDAAOGAwAqBkMAEwbDADmHAwAgB4MABogDAC0IQwAWCMMAPIkDACWJgwAMCgMAMopDABkKwwA/iwMAKIuDAA8MAwA1jEMAHAzDAAUNQwArjYMAEg4DADiOQwAhjsMACA9DAC6PgwAVEAMAPhBDACmQwwASkUMAORGDACISAwALEoMAMZLDABgTQwA+k4MAJRQDAA4UgwA0lMMAGxVDAAQVwwAqlgMAERaDADeWwwAgl0MABxfDAC2YAwAUGIMAOpjDACOZQwAKGcMAMJoDABmagwAAGwMAJptDAA0bwwA2HAMAHJyDAAMdAwApnUMAEp3DADkeAwAfnoMABh8DACyfQwAVn8MAPCADACKggwALoQMAMiFDABihwwA/IgMAKCKDAA6jAwA1I0MAG6PDAASkQwArJIMAEaUDADglQwAepcMAB6ZDAC4mgwAUpwMAPadDACQnwwAKqEMAMSiDABopAwAAqYMAJynDAA2qQwA2qoMAHSsDAAOrgwAqK8MAEKxDADmsgwAgLQMABq2DAC+twwAWLkMAPK6DACMvAwAML4MAMq/DABkwQwA/sIMAKLEDAA8xgwA1scMAHDJDAAUywwArswMAEjODADizwwAhtEMACDTDAC61AwAVNYMAO7XDACS2QwALNsMAMbcDABq3gwABOAMAJ7hDAA44wwA3OQMAHbmDAAQ6AwAqukMAE7rDADo7AwAgu4MABzwDAC28QwAWvMMAPT0DACO9gwAKPgMAMz5DABm+wwAAP0MAKT+DAA+AA0A2AENAHIDDQAWBQ0AsAYNAEoIDQDkCQ0AiAsNACINDQC8Dg0AVhANAPoRDQCUEw0ALhUNAMgWDQBiGA0ABhoNAKAbDQA6HQ0A3h4NAHggDQASIg0ArCMNAFAlDQDqJg0AhCgNAB4qDQDCKw0AXC0NAPYuDQCQMA0AKjINAM4zDQBoNQ0AAjcNAJw4DQBAOg0A2jsNAH49DQAYPw0AskANAExCDQDmQw0AikUNACRHDQC+SA0AWEoNAPJLDQCWTQ0AME8NAMpQDQBkUg0ACFQNAKJVDQA8Vw0A4FgNAHpaDQAUXA0Arl0NAFJfDQDsYA0AhmINACBkDQC6ZQ0AXmcNAPhoDQCSag0ANmwNANBtDQBqbw0ABHENAKhyDQBCdA0A3HUNAHZ3DQAaeQ0AtHoNAE58DQDofQ0Agn8NACaBDQDAgg0AWoQNAP6FDQCYhw0AMokNAMyKDQBwjA0ACo4NAKSPDQA+kQ0A2JINAHyUDQAWlg0AsJcNAFSZDQDumg0AiJwNACKeDQDGnw0AYKENAPqiDQCUpA0ALqYNANKnDQBsqQ0ABqsNAKCsDQBErg0A3q8NAHixDQAcsw0AtrQNAFC2DQDqtw0AjrkNACi7DQDCvA0AXL4NAPa/DQCawQ0ANMMNAM7EDQBoxg0ADMgNAKbJDQBAyw0A5MwNAH7ODQAY0A0AstENAFbTDQDw1A0AitYNACTYDQDI2Q0AYtsNAPzcDQCW3g0AMOANANThDQBu4w0ACOUNAKzmDQBG6A0A4OkNAHrrDQAe7Q0AuO4NAFLwDQDs8Q0AkPMNACr1DQDE9g0AXvgNAPj5DQCc+w0ANv0NAND+DQB0AA4ADgIOAKgDDgBMBQ4A8AYOAIoIDgAuCg4AyAsOAGINDgAGDw4AoBAOAEQSDgDeEw4AjBUOACYXDgDAGA4AWhoOAP4bDgCYHQ4AMh8OAMwgDgBwIg4ACiQOAKQlDgA+Jw4A2CgOAHwqDgAWLA4AsC0OAFQvDgDuMA4AiDIOACI0DgDGNQ4AYDcOAPo4DgCUOg4AODwOANI9DgBsPw4ABkEOAKBCDgBERA4A3kUOAHhHDgAcSQ4AtkoOAFBMDgDqTQ4Ajk8OAChRDgDCUg4AXFQOAABWDgCaVw4ANFkOAM5aDgBoXA4ADF4OAKZfDgBAYQ4A5GIOAH5kDgAYZg4AsmcOAFZpDgDwag4AimwOACRuDgDIbw4AYnEOAPxyDgCWdA4AMHYOANR3DgBueQ4ACHsOAKJ8DgBGfg4A4H8OAHqBDgAegw4AuIQOAFKGDgDshw4AkIkOACqLDgDEjA4AXo4OAPiPDgCckQ4ANpMOANCUDgB0lg4ADpgOAKiZDgBCmw4A5pwOAICeDgAaoA4AtKEOAE6jDgDypA4AjKYOACaoDgDKqQ4AZKsOAP6sDgCYrg4APLAOANaxDgBwsw4ACrUOAK62DgBIuA4A4rkOAHy7DgAWvQ4Aur4OAFTADgDuwQ4AiMMOACzFDgDGxg4AYMgOAPrJDgCeyw4AOM0OANLODgB20A4AENIOAKrTDgBE1Q4A6NYOAILYDgAc2g4AttsOAFrdDgD03g4AjuAOACjiDgDM4w4AZuUOAADnDgCa6A4APuoOANjrDgBy7Q4ADO8OAKbwDgBK8g4A5PMOAH71DgAY9w4AvPgOAFb6DgDw+w4AlP0OAC7/DgDIAA8AYgIPAAYEDwCgBQ8AOgcPANQIDwBuCg8AEgwPAKwNDwBGDw8A4BAPAIQSDwAeFA8AuBUPAFwXDwD2GA8AkBoPACocDwDOHQ8AaB8PAAIhDwCcIg8ANiQPANolDwB0Jw8ADikPAKgqDwBMLA8A5i0PAIAvDwAkMQ8AvjIPAFg0DwDyNQ8AljcPADA5DwDKOg8AZDwPAP49DwCiPw8APEEPANZCDwBwRA8AFEYPAK5HDwBISQ8A7EoPAIZMDwAgTg8Auk8PAF5RDwD4Ug8AklQPACxWDwDGVw8AalkPAARbDwCeXA8AOF4PANxfDwB2YQ8AEGMPALRkDwBOZg8A6GcPAIJpDwAmaw8AwGwPAFpuDwD0bw8AjnEPADJzDwDMdA8AZnYPAAB4DwCkeQ8APnsPANh8DwB8fg8AFoAPALCBDwBKgw8A7oQPAIiGDwAiiA8AvIkPAFaLDwD6jA8AlI4PAC6QDwDIkQ8AbJMPAAaVDwCglg8ARJgPAN6ZDwB4mw8AEp0PALaeDwBQoA8A6qEPAISjDwAepQ8AwqYPAFyoDwD2qQ8AmqsPADStDwDOrg8AaLAPAAyyDwCmsw8AQLUPANq2DwB+uA8AGLoPALK7DwBMvQ8A5r4PAIrADwAkwg8AvsMPAGLFDwD8xg8AlsgPADDKDwDUyw8Abs0PAAjPDwCi0A8ARtIPAODTDwB61Q8AFNcPALjYDwBS2g8A7NsPAIbdDwAq3w8AxOAPAF7iDwD44w8AnOUPADbnDwDQ6A8AauoPAA7sDwCo7Q8AQu8PANzwDwCA8g8AGvQPALT1DwBO9w8A6PgPAIz6DwAm/A8AwP0PAGT/DwD+ABAAmAIQADIEEADWBRAAcAcQAAoJEACkChAASAwQAOINEAB8DxAAFhEQALoSEABUFBAA7hUQAIgXEAAiGRAAxhoQAGAcEAD6HRAAlB8QADghEADSIhAAbCQQABAmEACqJxAARCkQAN4qEACCLBAAHC4QALYvEABQMRAA6jIQAI40EAAoNhAAwjcQAFw5EAAAOxAAmjwQADQ+EADYPxAAckEQAAxDEACmRBAASkYQAORHEAB+SRAAGEsQALJMEABWThAA8E8QAIpREAAkUxAAyFQQAGJWEAD8VxAAoFkQADpbEADUXBAAbl4QABJgEACsYRAARmMQAOBkEACEZhAAHmgQALhpEABSaxAA9mwQAJBuEAAqcBAAxHEQAF5zEAACdRAAnHYQADZ4EADaeRAAdHsQAA59EACofhAATIAQAOaBEACAgxAAGoUQALSGEABYiBAA8okQAIyLEAAmjRAAyo4QAGSQEAD+kRAAopMQADyVEADWlhAAcJgQAAqaEACumxAASJ0QAOKeEACGoBAAIKIQALqjEABUpRAA+KYQAJKoEAAsqhAAxqsQAGCtEAAErxAAnrAQADiyEADSsxAAdrUQABC3EACquBAATroQAOi7EACCvRAAHL8QALbAEABawhAA9MMQAI7FEAAoxxAAzMgQAGbKEAAAzBAApM0QAD7PEADY0BAActIQABbUEACw1RAAStcQAOTYEAB+2hAAItwQALzdEABW3xAA+uAQAJTiEAAu5BAAyOUQAGznEAAG6RAAoOoQADrsEADU7RAAeO8QABLxEACs8hAARvQQAOr1EACE9xAAHvkQAML6EABc/BAA9v0QAJD/EAAqAREAzgIRAGgEEQACBhEAnAcRAEAJEQDaChEAdAwRABgOEQCyDxEATBERAOYSEQCKFBEAJBYRAL4XEQBYGREA8hoRAJYcEQAwHhEAyh8RAG4hEQAIIxEAoiQRADwmEQDgJxEAeikRABQrEQCuLBEASC4RAOwvEQCGMREAIDMRAMQ0EQBeNhEA+DcRAJI5EQA2OxEA0DwRAGo+EQAEQBEAnkERAEJDEQDcRBEAdkYRABBIEQC0SREATksRAOhMEQCCThEAJlARAMBREQBaUxEA9FQRAJhWEQAyWBEAzFkRAHBbEQAKXREApF4RAD5gEQDYYREAfGMRABZlEQCwZhEAVGgRAO5pEQCIaxEAIm0RALxuEQBgcBEA+nERAJRzEQAudREA0nYRAGx4EQAGehEAqnsRAER9EQDefhEAeIARABKCEQC2gxEAUIURAOqGEQCEiBEAKIoRAMKLEQBcjREAAI8RAJqQEQA0khEAzpMRAHKVEQAMlxEAppgRAECaEQDamxEAfp0RABifEQCyoBEAVqIRAPCjEQCKpREAJKcRAMioEQBiqhEA/KsRAJatEQAwrxEA1LARAG6yEQAItBEArLURAEa3EQDguBEAeroRAB68EQC4vREAUr8RAOzAEQCGwhEAKsQRAMTFEQBexxEAAskRAJzKEQA2zBEA0M0RAGrPEQAO0REAqNIRAELUEQDc1REAgNcRABrZEQC02hEAWNwRAPLdEQCM3xEAJuERAMDiEQBk5BEA/uURAJjnEQAy6REA1uoRAHDsEQAK7hEAru8RAEjxEQDi8hEAfPQRACD2EQC69xEAVPkRAO76EQCI/BEALP4RAMb/EQBgARIA+gISAJ4EEgA4BhIA0gcSAHYJEgAQCxIAqgwSAEQOEgDeDxIAghESABwTEgC2FBIAUBYSAPQXEgCOGRIAKBsSAMwcEgBmHhIAACASAJohEgA+IxIA2CQSAHImEgAMKBIApikSAEorEgDkLBIAfi4SACIwEgC8MRIAVjMSAPA0EgCKNhIALjgSAMg5EgBiOxIA/DwSAKA+EgA6QBIA1EESAHhDEgASRRIArEYSAEZIEgDgSRIAhEsSAB5NEgC4ThIAUlASAPZREgCQUxIAKlUSAM5WEgBoWBIAAloSAJxbEgBAXRIA2l4SAHRgEgAOYhIAqGMSAExlEgDmZhIAgGgSABpqEgC+axIAWG0SAPJuEgCWcBIAMHISAMpzEgBkdRIACHcSAKJ4EgA8ehIA1nsSAHB9EgAUfxIAroASAEiCEgDigxIAhoUSACCHEgC6iBIAXooSAPiLEgCSjRIALI8SANCQEgBqkhIABJQSAJ6VEgA4lxIA3JgSAHaaEgAQnBIAqp0SAE6fEgDooBIAgqISACakEgDApRIAWqcSAPSoEgCOqhIAMqwSAMytEgBmrxIACrESAKSyEgA+tBIA2LUSAHy3EgAWuRIAsLoSAEq8EgDkvRIAiL8SACLBEgC8whIAYMQSAPrFEgCUxxIALskSANLKEgBszBIABs4SAKDPEgA60RIA3tISAHjUEgAS1hIArNcSAFDZEgDq2hIAhNwSACjeEgDC3xIAXOESAPbiEgCa5BIANOYSAM7nEgBo6RIAAusSAKbsEgBA7hIA2u8SAHTxEgAY8xIAsvQSAEz2EgDw9xIAivkSACT7EgC+/BIAYv4SAPz/EgCWARMAMAMTAMoEEwBuBhMACAgTAKIJEwA8CxMA4AwTAHoOEwAUEBMAuBETAFITEwDsFBMAhhYTACAYEwDEGRMAXhsTAPgcEwCSHhMANiATANAhEwBqIxMADiUTAKgmEwBCKBMA3CkTAIArEwAaLRMAtC4TAE4wEwDoMRMAjDMTACY1EwDANhMAZDgTAP45EwCYOxMAMj0TANY+EwBwQBMACkITAKRDEwA+RRMA4kYTAHxIEwAWShMAsEsTAFRNEwDuThMAiFATACxSEwDGUxMAYFUTAPpWEwCUWBMAOFoTANJbEwBsXRMABl8TAKpgEwBEYhMA3mMTAIJlEwAcZxMAtmgTAFBqEwD0axMAjm0TAChvEwDCcBMAXHITAAB0EwCadRMANHcTAM54EwByehMADHwTAKZ9EwBAfxMA5IATAH6CEwAYhBMAsoUTAFaHEwD6iBMAnooTADiMEwDSjRMAbI8TABCREwCqkhMARJQTAN6VEwCClxMAHJkTALaaEwBQnBMA6p0TAI6fEwAooRMAwqITAGakEwAAphMAmqcTADSpEwDOqhMAcqwTAAyuEwCwrxMASrETAOSyEwB+tBMAGLYTALK3EwBWuRMA8LoTAIq8EwAkvhMAyL8TAGLBEwD8whMAoMQTADrGEwDUxxMAbskTABLLEwCszBMARs4TAODPEwB60RMAHtMTALjUEwBS1hMA9tcTAJDZEwAq2xMAxNwTAGjeEwAC4BMAnOETADbjEwDQ5BMAdOYTAA7oEwCo6RMAQusTAObsEwCA7hMAGvATAL7xEwBY8xMA8vQTAIz2EwAm+BMAyvkTAGT7EwD+/BMAmP4TADwAFADWARQAcAMUABQFFACuBhQASAgUAOIJFAB8CxQAIA0UALoOFABUEBQA+BEUAJITFAAsFRQAxhYUAGoYFAAEGhQAnhsUADgdFADSHhQAdiAUABAiFACqIxQARCUUAOgmFACCKBQAHCoUAMArFABaLRQA9C4UAI4wFAAyMhQAzDMUAGY1FAAANxQAmjgUAD46FADYOxQAcj0UABY/FACwQBQASkIUAORDFACIRRQAIkcUALxIFABWShQA8EsUAJRNFAAuTxQAyFAUAGJSFAAGVBQAoFUUADpXFADeWBQAeFoUABJcFACsXRQAUF8UAOpgFACEYhQAHmQUALhlFABcZxQA9mgUAJBqFAAqbBQAzm0UAGhvFAACcRQApnIUAEB0FADadRQAdHcUAA55FACyehQATHwUAOZ9FACAfxQAJIEUAL6CFABYhBQA/IUUAJaHFAAwiRQAyooUAG6MFAAIjhQAoo8UADyRFADWkhQAepQUABSWFACulxQASJkUAOyaFACGnBQAIJ4UAMSfFABeoRQA+KIUAJKkFAAsphQA0KcUAGqpFAAEqxQAnqwUAEKuFADcrxQAdrEUABqzFAC0tBQATrYUAOi3FACCuRQAJrsUAMC8FABavhQA9L8UAJjBFAAywxQAzMQUAHDGFAAKyBQApMkUAD7LFADizBQAfM4UABbQFACw0RQAStMUAO7UFACI1hQAItgUALzZFABg2xQA+twUAJTeFAA44BQA0uEUAGzjFAAG5RQAoOYUAEToFADe6RQAeOsUABLtFAC27hQAUPAUAOrxFACE8xQAKPUUAML2FABc+BQA9vkUAJr7FAA0/RQAzv4UAHIAFQAMAhUApgMVAEAFFQDaBhUAfggVABgKFQCyCxUATA0VAPAOFQCKEBUAJBIVAMgTFQBiFRUA/BYVAJYYFQAwGhUA1BsVAG4dFQAIHxUAoiAVAEYiFQDgIxUAeiUVAB4nFQC4KBUAUioVAOwrFQCGLRUAKi8VAMQwFQBeMhUA+DMVAJw1FQA2NxUA0DgVAHQ6FQAOPBUAqD0VAEI/FQDmQBUAgEIVABpEFQC0RRUATkcVAPJIFQCMShUAJkwVAMBNFQBuTxUACFEVAKJSFQBGVBUA6lUVAIRXFQAoWRUAwloVAFxcFQD2XRUAml8VADRhFQDOYhUAaGQVAAxmFQCmZxUAQGkVAORqFQB+bBUAGG4VALJvFQBWcRUA8HIVAIp0FQAkdhUAvncVAGJ5FQD8ehUAlnwVADB+FQDUfxUAboEVAAiDFQCshBUARoYVAOCHFQB6iRUAHosVALiMFQBSjhUA7I8VAIaRFQAqkxUAxJQVAF6WFQACmBUAnJkVADabFQDQnBUAdJ4VAA6gFQCooRUAQqMVANykFQCAphUAGqgVALSpFQBOqxUA8qwVAIyuFQAmsBUAyrEVAGSzFQD+tBUAmLYVADy4FQDWuRUAcLsVAAq9FQCkvhUASMAVAOLBFQB8wxUAIMUVALrGFQBUyBUA7skVAJLLFQAszRUAxs4VAGDQFQD60RUAntMVADjVFQDS1hUAbNgVABDaFQCq2xUARN0VAN7eFQCC4BUAHOIVALbjFQBQ5RUA9OYVAI7oFQAo6hUAzOsVAGbtFQAA7xUAmvAVAD7yFQDY8xUAcvUVAAz3FQCm+BUASvoVAOT7FQB+/RUAGP8VALwAFgBWAhYA8AMWAJQFFgAuBxYAyAgWAGIKFgAGDBYAoA0WADoPFgDUEBYAbhIWABIUFgCsFRYARhcWAOAYFgCEGhYAHhwWALgdFgBcHxYA9iAWAJAiFgAqJBYAziUWAGgnFgACKRYAnCoWADYsFgDaLRYAdC8WAA4xFgCyMhYATDQWAOY1FgCANxYAJDkWAL46FgBYPBYA8j0WAIw/FgAwQRYAykIWAGREFgD+RRYAokcWADxJFgDWShYAekwWABROFgCuTxYASFEWAOJSFgCGVBYAIFYWALpXFgBUWRYA+FoWAJJcFgAsXhYAxl8WAGphFgAEYxYAnmQWAEJmFgDcZxYAdmkWABBrFgC0bBYATm4WAOhvFgCCcRYAHHMWAMB0FgBadhYA9HcWAI55FgAyexYAzHwWAGZ+FgAKgBYApIEWAD6DFgDYhBYAcoYWABaIFgCwiRYASosWAOSMFgCIjhYAIpAWALyRFgBWkxYA+pQWAJSWFgAumBYA0pkWAGybFgAGnRYAoJ4WADqgFgDeoRYAeKMWABKlFgCsphYAUKgWAOqpFgCEqxYAHq0WAMKuFgBcsBYA9rEWAJqzFgA0tRYAzrYWAGi4FgAMuhYAprsWAEC9FgDavhYAdMAWABjCFgCywxYATMUWAObGFgCKyBYAJMoWAL7LFgBizRYA/M4WAJbQFgAw0hYA1NMWAG7VFgAI1xYAotgWADzaFgDg2xYAet0WABTfFgCu4BYAUuIWAOzjFgCG5RYAKucWAMToFgBe6hYA+OsWAJztFgA27xYA0PAWAGryFgAE9BYAqPUWAEL3FgDc+BYAdvoWABr8FgC0/RYATv8WAPIAFwCMAhcAJgQXAMAFFwBaBxcA/ggXAJgKFwAyDBcA1g0XAHAPFwAKERcApBIXAEgUFwDiFRcAfBcXABYZFwCwGhcAVBwXAO4dFwCIHxcALCEXAMYiFwBgJBcA+iUXAJ4nFwA4KRcA0ioXAGwsFwAQLhcAqi8XAEQxFwDeMhcAeDQXABw2FwC2NxcAUDkXAPQ6FwCOPBcAKD4XAMI/FwBcQRcAAEMXAJpEFwA0RhcA2EcXAHJJFwAMSxcApkwXAEBOFwDkTxcAflEXABhTFwCyVBcAVlYXAPBXFwCKWRcALlsXAMhcFwBiXhcA/F8XAKBhFwA6YxcA1GQXAG5mFwAIaBcArGkXAEZrFwDgbBcAem4XAB5wFwC4cRcAUnMXAPZ0FwCQdhcAKngXAMR5FwBeexcAAn0XAJx+FwA2gBcA2oEXAHSDFwAOhRcAqIYXAEyIFwDmiRcAgIsXABqNFwC0jhcAWJAXAPKRFwCMkxcAMJUXAMqWFwBkmBcA/pkXAJibFwA8nRcA1p4XAHCgFwAKohcArqMXAEilFwDiphcAhqgXACCqFwC6qxcAVK0XAO6uFwCSsBcALLIXAMazFwBqtRcABLcXAJ64FwA4uhcA0rsXAHa9FwAQvxcAqsAXAETCFwDowxcAgsUXABzHFwDAyBcAWsoXAPTLFwCOzRcAMs8XAMzQFwBm0hcAANQXAJrVFwA+1xcA2NgXAHLaFwAM3BcAsN0XAErfFwDk4BcAiOIXACLkFwC85RcAVucXAPDoFwCU6hcALuwXAMjtFwBi7xcABvEXAKDyFwA69BcA3vUXAHj3FwAS+RcArPoXAEb8FwDq/RcAhP8XAB4BGAC4AhgAXAQYAPYFGACQBxgANAkYAM4KGABoDBgAAg4YAKYPGABAERgA2hIYAHQUGAAOFhgAshcYAEwZGADmGhgAgBwYACQeGAC+HxgAWCEYAPwiGACWJBgAMCYYAMonGABkKRgACCsYAKIsGAA8LhgA1i8YAHoxGAAUMxgArjQYAFI2GADsNxgAhjkYACA7GAC6PBgAXj4YAPg/GACSQRgALEMYANBEGABqRhgABEgYAJ5JGABCSxgA3EwYAHZOGAAQUBgAtFEYAE5TGADoVBgAjFYYACZYGADAWRgAWlsYAPRcGACYXhgAMmAYAMxhGABwYxgACmUYAKRmGAA+aBgA2GkYAHxrGAAWbRgAsG4YAEpwGADucRgAiHMYACJ1GADGdhgAYHgYAPp5GACUexgAOH0YANJ+GABsgBgABoIYAKCDGABEhRgA3oYYAHiIGAASihgAtosYAFCNGADqjhgAjpAYACiSGADCkxgAXJUYAPaWGACamBgANJoYAM6bGABonRgADJ8YAKagGABAohgA5KMYAH6lGAAYpxgAsqgYAFaqGADwqxgAiq0YACSvGAC+sBgAYrIYAPyzGACWtRgAMLcYANS4GABuuhgACLwYAKy9GABGvxgA4MAYAHrCGAAUxBgAuMUYAFLHGADsyBgAhsoYACrMGADEzRgAXs8YAALRGACc0hgANtQYANDVGABq1xgADtkYAKjaGABC3BgA3N0YAIDfGAAa4RgAtOIYAE7kGADy5RgAjOcYACbpGADK6hgAZOwYAP7tGACY7xgAPPEYANbyGABw9BgACvYYAK73GABI+RgA4voYAHz8GAAW/hgAuv8YAFQBGQDuAhkAiAQZACwGGQDGBxkAYAkZAAQLGQCeDBkAOA4ZANIPGQBsERkAEBMZAKoUGQBEFhkA3hcZAIIZGQAcGxkAthwZAFoeGQD0HxkAjiEZACgjGQDCJBkAZiYZAAAoGQCaKRkANCsZANgsGQByLhkADDAZAKYxGQBKMxkA5DQZAH42GQAiOBkAvDkZAFY7GQDwPBkAij4ZAC5AGQDIQRkAYkMZAPxEGQCgRhkAOkgZANRJGQB4SxkAEk0ZAKxOGQBGUBkA6lEZAIRTGQAeVRkAuFYZAFJYGQD2WRkAkFsZACpdGQDEXhkAaGAZAAJiGQCcYxkAQGUZANpmGQB0aBkADmoZAKhrGQBMbRkA5m4ZAIBwGQAachkAvnMZAFh1GQDydhkAlngZADB6GQDKexkAZH0ZAP5+GQCigBkAPIIZANaDGQB6hRkAFIcZAK6IGQBIihkA4osZAIaNGQAgjxkAupAZAFSSGQD4kxkAkpUZACyXGQDGmBkAapoZAAScGQCenRkAQp8ZANygGQB2ohkAEKQZAKqlGQBOpxkA6KgZAIKqGQAmrBkAwK0ZAFqvGQD0sBkAjrIZADK0GQDMtRkAZrcZAAC5GQCkuhkAPrwZANi9GQByvxkAFsEZALDCGQBKxBkA7sUZAIjHGQAiyRkAvMoZAFbMGQD6zRkAlM8ZAC7RGQDI0hkAbNQZAAbWGQCg1xkARNkZAN7aGQB43BkAEt4ZAKzfGQBQ4RkA6uIZAITkGQAe5hkAwucZAFzpGQD26hkAkOwZADTuGQDO7xkAaPEZAAzzGQCm9BkAQPYZANr3GQB0+RkAGPsZALL8GQBM/hkA5v8ZAIoBGgAkAxoAvgQaAFgGGgD8BxoAlgkaADALGgDUDBoAbg4aAAgQGgCiERoAPBMaAOAUGgB6FhoAFBgaAK4ZGgBSGxoA7BwaAIYeGgAgIBoAxCEaAF4jGgD4JBoAnCYaADYoGgDQKRoAaisaAAQtGgCoLhoAQjAaANwxGgB2MxoAGjUaALQ2GgBOOBoA8jkaAIw7GgAmPRoAwD4aAFpAGgD+QRoAmEMaADJFGgDMRhoAcEgaAApKGgCkSxoAPk0aAOJOGgB8UBoAFlIaALpTGgBUVRoA7lYaAIhYGgAiWhoAxlsaAGBdGgD6XhoAlGAaADhiGgDSYxoAbGUaABBnGgCqaBoARGoaAN5rGgB4bRoAHG8aALZwGgBQchoA6nMaAI51GgAodxoAwngaAFx6GgAAfBoAmn0aADR/GgDYgBoAcoIaAAyEGgCmhRoAQIcaAOSIGgB+ihoAGIwaALKNGgBWjxoA8JAaAIqSGgAklBoAyJUaAGKXGgD8mBoAoJoaADqcGgDUnRoAbp8aAAihGgCsohoARqQaAOClGgB6pxoAHqkaALiqGgBSrBoA7K0aAJCvGgAqsRoAxLIaAGi0GgACthoAnLcaADa5GgDQuhoAdLwaAA6+GgCovxoATMEaAObCGgCAxBoAGsYaAL7HGgBYyRoA8soaAJbMGgBEzhoA3s8aAHjRGgAm0xoAwNQaAFrWGgD+1xoAmNkaADLbGgDM3BoAcN4aABTgGgCu4RoAUuMaAOzkGgCG5hoAKugaAMTpGgBe6xoA+OwaAJLuGgA28BoA0PEaAGrzGgAE9RoAnvYaAEL4GgDc+RoAgPsaABr9GgC0/hoATgAbAOgBGwCMAxsAJgUbAMAGGwBaCBsA/gkbAJgLGwAyDRsAzA4bAHAQGwAKEhsApBMbAEgVGwDiFhsAfBgbABYaGwCwGxsAVB0bAO4eGwCIIBsAIiIbAMYjGwBgJRsA+iYbAJQoGwA4KhsA0isbAGwtGwAGLxsAqjAbAEQyGwDeMxsAeDUbABw3GwC2OBsAUDobAPQ7GwCOPRsAKD8bAMJAGwBcQhsAAEQbAJpFGwA0RxsAzkgbAHJKGwAMTBsApk0bAEBPGwDkUBsAflIbABhUGwCyVRsAVlcbAPBYGwCKWhsAJFwbAL5dGwBiXxsA/GAbAJZiGwA6ZBsA1GUbAG5nGwASaRsArGobAEZsGwDgbRsAem8bAB5xGwC4chsAUnQbAOx1GwCQdxsAKnkbAMR6GwBofBsAAn4bAJx/GwA2gRsA0IIbAHSEGwAOhhsAqIcbAEKJGwDmihsAgIwbABqOGwC0jxsAWJEbAPKSGwCMlBsAMJYbAMqXGwBkmRsA/pobAJicGwA8nhsA1p8bAHChGwAKoxsArqQbAEimGwDipxsAhqkbACCrGwC6rBsAVK4bAO6vGwCSsRsALLMbAMa0GwBgthsA+rcbAJ65GwA4uxsA0rwbAHa+GwAQwBsAqsEbAE7DGwDoxBsAgsYbABzIGwC2yRsAWssbAPTMGwCOzhsAKNAbAMzRGwBm0xsAANUbAJrWGwA+2BsA2NkbAHLbGwAW3RsAsN4bAErgGwDk4RsAfuMbACLlGwC85hsAVugbAPDpGwCK6xsALu0bAMjuGwBs8BsABvIbAKDzGwA69RsA1PYbAHj4GwAS+hsArPsbAEb9GwDq/hsAhAAcAB4CHAC4AxwAXAUcAPYGHACQCBwANAocAM4LHABoDRwAAg8cAJwQHABAEhwA2hMcAHQVHAAOFxwAshgcAEwaHADmGxwAgB0cACQfHAC+IBwAWCIcAPwjHACWJRwAMCccAMooHABkKhwACCwcAKItHAA8LxwA1jAcAHoyHAAUNBwArjUcAEg3HADsOBwAhjocACA8HADEPRwAXj8cAPhAHACSQhwALEQcANBFHABqRxwABEkcAJ5KHABCTBwA3E0cAHZPHAAQURwAtFIcAE5UHADoVRwAjFccACZZHADAWhwAWlwcAPRdHACYXxwAMmEcAMxiHABmZBwACmYcAKRnHAA+aRwA2GocAHxsHAAWbhwAsG8cAEpxHADuchwAiHQcACJ2HADGdxwAYHkcAPp6HACUfBwALn4cANJ/HABsgRwABoMcAKCEHABEhhwA3occAHiJHAASixwAtowcAFCOHADqjxwAjpEcACiTHADClBwAXJYcAACYHACamRwANJscAM6cHABynhwAFqAcALChHABKoxwA7qQcAIimHAAiqBwAxqkcAGCrHAD6rBwAlK4cAC6wHADIsRwAbLMcAAa1HACqthwARLgcAN65HAB4uxwAEr0cALa+HABQwBwA6sEcAITDHAAoxRwAwsYcAFzIHAD2yRwAkMscADTNHADOzhwAaNAcAAzSHACm0xwAQNUcAOTWHAB+2BwAGNocALLbHABM3RwA8N4cAIrgHAAk4hwAvuMcAGLlHAD85hwAlugcADDqHADU6xwAbu0cAAjvHACs8BwARvIcAODzHAB69RwAFPccALj4HABS+hwA7PscAIb9HAAq/xwAxAAdAF4CHQD4Ax0AnAUdADYHHQDQCB0AdAodAA4MHQCoDR0AQg8dANwQHQCAEh0AGhQdALQVHQBOFx0A8hgdAIwaHQAmHB0AwB0dAGQfHQD+IB0AmCIdADIkHQDWJR0AcCcdAAopHQCkKh0APiwdAOItHQB8Lx0AIDEdALoyHQBUNB0A7jUdAJI3HQAsOR0AxjodAGA8HQD6PR0Anj8dADhBHQDSQh0AbEQdABBGHQCqRx0AREkdAOhKHQCCTB0AHE4dALZPHQBQUR0A9FIdAI5UHQAoVh0AwlcdAGZZHQAAWx0AmlwdADReHQDYXx0AcmEdAAxjHQCwZB0ASmYdAORnHQB+aR0AGGsdALxsHQBWbh0A8G8dAIpxHQAucx0AyHQdAGJ2HQD8dx0AoHkdADp7HQDUfB0AeH4dABKAHQCsgR0ARoMdAOCEHQCEhh0AHogdALiJHQBSix0A7IwdAJCOHQAqkB0AxJEdAGiTHQAClR0AnJYdADaYHQDamR0AdJsdAA6dHQConh0ATKAdAOahHQCAox0AGqUdALSmHQBYqB0A8qkdAIyrHQAwrR0Ayq4dAGSwHQD+sR0AorMdADy1HQDWth0AcLgdABS6HQCuux0ASL0dAOK+HQB8wB0AIMIdALrDHQBUxR0A+MYdAJLIHQAsyh0AxssdAGrNHQAEzx0AntAdADjSHQDc0x0AdtUdABDXHQCq2B0ATtodAOjbHQCC3R0AJt8dAMDgHQBa4h0A9OMdAI7lHQAy5x0AzOgdAGbqHQAA7B0ApO0dAD7vHQDY8B0AcvIdABb0HQCw9R0ASvcdAO74HQCI+h0AIvwdALz9HQBW/x0A+gAeAJQCHgAuBB4AyAUeAGwHHgAGCR4AoAoeAEQMHgDeDR4AeA8eABIRHgCsEh4AUBQeAOoVHgCEFx4AHhkeALgaHgBcHB4A9h0eAJAfHgA0IR4AziIeAGgkHgAMJh4ApiceAEApHgDaKh4AdCweABguHgCyLx4ATDEeAOYyHgCANB4AJDYeAL43HgBYOR4A/DoeAJY8HgAwPh4Ayj8eAG5BHgAIQx4AokQeADxGHgDgRx4AekkeABRLHgCuTB4ASE4eAOxPHgCGUR4AKlMeAMRUHgBeVh4A+FceAJJZHgA2Wx4A0FweAGpeHgAEYB4AqGEeAEJjHgDcZB4AgGYeABpoHgC0aR4ATmseAOhsHgCMbh4AJnAeAMBxHgBkcx4A/nQeAJh2HgAyeB4AzHkeAGZ7HgAKfR4ApH4eAD6AHgDigR4AfIMeABaFHgCwhh4AVIgeAO6JHgCIix4ALI0eAMaOHgBgkB4A+pEeAJSTHgA4lR4A0pYeAGyYHgAGmh4AoJseAESdHgDenh4AgqAeAByiHgC2ox4AUKUeAOqmHgCOqB4AKKoeAMKrHgBcrR4A9q4eAJqwHgA0sh4AzrMeAHK1HgAMtx4AprgeAEC6HgDaux4Afr0eABi/HgC8wB4AVsIeAPDDHgCKxR4AJMceAMjIHgBiyh4A/MseAJbNHgAwzx4A1NAeAG7SHgAI1B4ArNUeAEbXHgDg2B4AetoeAB7cHgC43R4AUt8eAPbgHgCQ4h4AKuQeAMTlHgBe5x4AAukeAJzqHgA27B4A0O0eAHTvHgAO8R4AqPIeAEL0HgDm9R4AgPceABr5HgC0+h4ATvweAPL9HgCM/x4AJgEfAMoCHwBkBB8A/gUfAJgHHwA8CR8A1gofAHAMHwAKDh8Arg8fAEgRHwDiEh8AfBQfACAWHwC6Fx8AVBkfAPgaHwCSHB8ALB4fAMYfHwBgIR8ABCMfAJ4kHwA4Jh8A0icfAGwpHwAQKx8AqiwfAEQuHwDoLx8AgjEfABwzHwDANB8AWjYfAPQ3HwCOOR8AKDsfAMw8HwBmPh8AAEAfAJpBHwA+Qx8A2EQfAHJGHwAWSB8AsEkfAEpLHwDkTB8Afk4fACJQHwC8UR8AVlMfAPBUHwCKVh8ALlgfAMhZHwBsWx8ABl0fAKBeHwA6YB8A1GEfAHhjHwASZR8ArGYfAEZoHwDqaR8AhGsfAB5tHwC4bh8AXHAfAPZxHwCQcx8ANHUfAM52HwBoeB8AAnofAJx7HwBAfR8A2n4fAHSAHwAOgh8AqIMfAEyFHwDmhh8AgIgfACSKHwC+ix8AWI0fAPyOHwCWkB8AMJIfAMqTHwBklR8ACJcfAKKYHwA8mh8A1psfAHCdHwAUnx8ArqAfAEiiHwDsox8AhqUfACCnHwC6qB8AXqofAPirHwCSrR8ALK8fANCwHwBqsh8ABLQfAJ61HwA4tx8A3LgfAHa6HwAQvB8AtL0fAE6/HwDowB8AgsIfACbEHwDAxR8AWscfAPTIHwCYyh8AMswfAMzNHwBmzx8AANEfAKTSHwA+1B8A2NUfAHzXHwAW2R8AsNofAErcHwDu3R8AiN8fACLhHwC84h8AYOQfAPrlHwCU5x8ALukfAMjqHwBs7B8ABu4fAKrvHwBE8R8A3vIfAHj0HwAS9h8AtvcfAFD5HwDq+h8AhPwfACj+HwDC/x8AXAEgAPYCIACaBCAANAYgAM4HIAByCSAADAsgAKYMIABADiAA2g8gAH4RIAAYEyAAshQgAFYWIADwFyAAihkgACQbIAC+HCAAYh4gAPwfIACWISAAMCMgANQkIABuJiAACCggAKIpIABGKyAA4CwgAHouIAAUMCAAuDEgAFIzIADsNCAAkDYgACo4IADEOSAAXjsgAPg8IACcPiAANkAgANBBIABqQyAADkUgAKhGIABCSCAA3EkgAHZLIAAaTSAAtE4gAE5QIADyUSAAjFMgACZVIADAViAAZFggAP5ZIACYWyAAMl0gAMxeIABwYCAACmIgAKRjIABIZSAA4mYgAHxoIAAWaiAAumsgAFRtIADubiAAiHAgACxyIADGcyAAYHUgAPp2IACUeCAAOHogANJ7IABsfSAAEH8gAKqAIABEgiAA3oMgAIKFIAAchyAAtoggAFCKIAD0iyAAjo0gACiPIADCkCAAZpIgAACUIACalSAAPpcgANiYIABymiAADJwgAKadIABKnyAA5KAgAH6iIAAYpCAAvKUgAFanIADwqCAAlKogAC6sIADIrSAAYq8gAPywIACgsiAAOrQgANS1IAButyAACLkgAKy6IABGvCAA4L0gAIS/IAAewSAAuMIgAFLEIADsxSAAkMcgACrJIADEyiAAaMwgAALOIACczyAANtEgANrSIAB01CAADtYgAKjXIABM2SAA5togAIDcIAAa3iAAtN8gAFjhIADy4iAAluQgADDmIADK5yAAZOkgAP7qIACi7CAAPO4gANbvIABw8SAACvMgAK70IABI9iAA4vcgAIb5IAAg+yAAuvwgAFT+IAD4/yAAkgEhACwDIQDGBCEAagYhAAQIIQCeCSEAOAshANIMIQB2DiEAEBAhALQRIQBOEyEA6BQhAIIWIQAcGCEAwBkhAFobIQD0HCEAjh4hADIgIQDMISEAZiMhAAAlIQCaJiEAPighANgpIQB8KyEAFi0hALAuIQBKMCEA5DEhAIgzIQAiNSEAvDYhAFY4IQDwOSEAlDshAC49IQDIPiEAbEAhAAZCIQCgQyEAOkUhAN5GIQB4SCEAEkohAKxLIQBQTSEA6k4hAIRQIQAeUiEAuFMhAFxVIQD2ViEAkFghADRaIQDOWyEAaF0hAAJfIQCmYCEAQGIhANpjIQB0ZSEAGGchALJoIQBMaiEA5mshAIptIQAkbyEAvnAhAFhyIQDycyEAlnUhADB3IQDKeCEAbnohAAh8IQCifSEAPH8hAOCAIQB6giEAFIQhAK6FIQBShyEA7IghAIaKIQAgjCEAuo0hAF6PIQD4kCEAnJIhADaUIQDQlSEAapchAASZIQComiEAQpwhANydIQB2nyEAGqEhALSiIQBOpCEA6KUhAIKnIQAmqSEAwKohAGSsIQD+rSEAmK8hADKxIQDMsiEAcLQhAAq2IQCktyEAPrkhANi6IQB8vCEAFr4hALC/IQBUwSEA7sIhAIjEIQAixiEAxschAGDJIQD6yiEAlMwhADjOIQDSzyEAbNEhAAbTIQCg1CEARNYhAN7XIQB42SEAHNshALbcIQBQ3iEA6t8hAIThIQAo4yEAwuQhAFzmIQAA6CEAmukhADTrIQDO7CEAcu4hAAzwIQCm8SEAQPMhAOT0IQB+9iEAGPghALL5IQBW+yEA8PwhAIr+IQAuACIAyAEiAGIDIgD8BCIAoAYiADoIIgDUCSIAbgsiAAgNIgCsDiIARhAiAPQRIgCOEyIAKBUiAMIWIgBcGCIA9hkiAJobIgA0HSIAzh4iAGggIgAMIiIAsCMiAFQlIgDuJiIAiCgiACIqIgDGKyIAYC0iAPouIgCUMCIALjIiANIzIgBsNSIABjciAKo4IgBEOiIA3jsiAHg9IgAcPyIAtkAiAFBCIgDqQyIAjkUiAChHIgDCSCIAXEoiAPZLIgCaTSIANE8iAM5QIgByUiIADFQiAKZVIgBKVyIA5FgiAH5aIgAYXCIAsl0iAFZfIgDwYCIAimIiACRkIgC+ZSIAYmciAPxoIgCWaiIAOmwiANRtIgBubyIAEnEiAKxyIgBGdCIA4HUiAHp3IgAeeSIAuHoiAFJ8IgDsfSIAkH8iACqBIgDEgiIAXoQiAPiFIgCchyIANokiANCKIgB0jCIADo4iAKiPIgBMkSIA3JIiAICUIgAaliIAtJciAFiZIgDymiIAjJwiACaeIgDKnyIAZKEiAP6iIgCYpCIAPKYiANanIgBwqSIACqsiAKSsIgBIriIA4q8iAHyxIgAgsyIAurQiAFS2IgDutyIAkrkiACy7IgDGvCIAYL4iAPq/IgCewSIAOMMiANLEIgB2xiIAEMgiAKrJIgBOyyIA6MwiAILOIgAc0CIAttEiAFrTIgD01CIAjtYiACjYIgDC2SIAZtsiAADdIgCa3iIAPuAiANjhIgBy4yIADOUiALDmIgBK6CIA5OkiAH7rIgAi7SIAvO4iAFbwIgDw8SIAivMiAC71IgDI9iIAYvgiAAb6IgCg+yIAOv0iANT+IgB4ACMAEgIjAKwDIwBGBSMA6gYjAIQIIwAeCiMAuAsjAFINIwD2DiMAkBAjADQSIwDOEyMAaBUjAAIXIwCcGCMAQBojANobIwB0HSMADh8jAKggIwBMIiMA5iMjAIAlIwAkJyMAvigjAFgqIwDyKyMAli0jADAvIwDKMCMAZDIjAAg0IwCiNSMAPDcjANY4IwBwOiMAFDwjAK49IwBIPyMA7EAjAIZCIwAgRCMAukUjAF5HIwD4SCMAkkojACxMIwDQTSMAak8jAARRIwCeUiMAOFQjANxVIwB2VyMAEFkjALRaIwBOXCMA6F0jAIJfIwAmYSMAwGIjAFpkIwD0ZSMAmGcjADJpIwDMaiMAcGwjAApuIwCkbyMAPnEjANhyIwB8dCMAFnYjALB3IwBKeSMA7nojAIh8IwAifiMAvH8jAFaBIwD6giMAlIQjAC6GIwDShyMAbIkjAAaLIwCgjCMARI4jAN6PIwB4kSMAEpMjALaUIwBQliMA6pcjAISZIwAemyMAwpwjAFyeIwD2nyMAmqEjADSjIwDOpCMAcqYjAAyoIwCmqSMAQKsjANqsIwB+riMAGLAjALKxIwBMsyMA5rQjAIq2IwAkuCMAvrkjAGK7IwD8vCMAlr4jADDAIwDUwSMAbsMjAAjFIwCixiMARsgjAODJIwB6yyMAFM0jAK7OIwBS0CMA7NEjAIbTIwAg1SMAxNYjAF7YIwD42SMAnNsjADbdIwDQ3iMAauAjAATiIwCo4yMAQuUjANzmIwCA6CMAGuojALTrIwBO7SMA8u4jAIzwIwAm8iMAwPMjAGT1IwD+9iMAmPgjADL6IwDW+yMAcP0jAAr/IwCkACQASAIkAOIDJAB8BSQAFgckALAIJABUCiQA7gskAJINJAAsDyQAxhAkAGASJAD6EyQAnhUkADgXJADSGCQAbBokABAcJACqHSQARB8kAN4gJAB4IiQAHCQkALYlJABaJyQA9CgkAI4qJAAoLCQAwi0kAGYvJAAAMSQAmjIkADQ0JADONSQAcjckAAw5JACmOiQASjwkAOQ9JAB+PyQAGEEkALxCJABWRCQA8EUkAIpHJAAuSSQAyEokAGJMJAD8TSQAoE8kADpRJADUUiQAblQkAAhWJACsVyQARlkkAOBaJACEXCQAHl4kALhfJABSYSQAAGMkAJpkJAA0ZiQA2GckAHJpJAAMayQApmwkAEpuJADkbyQAfnEkABhzJAC8dCQAVnYkAPB3JACKeSQALnskAMh8JABifiQA/H8kAJaBJAA6gyQA1IQkAG6GJAAIiCQArIkkAEaLJADqjCQAhI4kAB6QJAC4kSQAUpMkAPaUJACQliQAKpgkAMSZJABemyQAAp0kAJyeJAA2oCQA2qEkAHSjJAAOpSQAsqYkAEyoJADmqSQAgKskABqtJAC+riQAWLAkAPKxJACMsyQAJrUkAMq2JABkuCQA/rkkAKK7JAA8vSQA1r4kAHrAJAAUwiQArsMkAEjFJADixiQAhsgkACDKJAC6yyQAVM0kAO7OJACS0CQALNIkAMbTJABq1SQABNckAJ7YJABC2iQA3NskAHbdJAAQ3yQAquAkAE7iJADo4yQAguUkABznJAC26CQAWuokAPTrJACO7SQAMu8kAMzwJABm8iQACvQkAKT1JAA+9yQA2PgkAHL6JAAW/CQAsP0kAEr/JADkACUAfgIlACIEJQC8BSUAVgclAPoIJQCUCiUALgwlAMgNJQBsDyUABhElAKASJQA6FCUA3hUlAHgXJQASGSUArBolAEYcJQDqHSUAhB8lAB4hJQDCIiUAXCQlAPYlJQCQJyUANCklAM4qJQBoLCUAAi4lAKYvJQBAMSUA2jIlAHQ0JQAONiUAsjclAEw5JQDmOiUAijwlACQ+JQC+PyUAWEElAPxCJQCWRCUAMEYlAMpHJQBuSSUACEslAKJMJQA8TiUA4E8lAHpRJQAUUyUArlQlAEhWJQDsVyUAhlklACBbJQDEXCUAXl4lAPhfJQCSYSUANmMlANBkJQBqZiUABGglAKhpJQBCayUA3GwlAHZuJQAQcCUAtHElAE5zJQDodCUAjHYlACZ4JQDAeSUAWnslAP58JQCYfiUAMoAlAMyBJQBwgyUACoUlAKSGJQA+iCUA2IklAHyLJQAWjSUAsI4lAFSQJQDukSUAiJMlACKVJQDGliUAYJglAPqZJQCUmyUAOJ0lANKeJQBsoCUABqIlAKCjJQBEpSUA3qYlAHioJQASqiUAtqslAFCtJQDqriUAjrAlACiyJQDCsyUAXLUlAPa2JQCauCUANLolAM67JQBovSUADL8lAKbAJQBAwiUA2sMlAH7FJQAYxyUAssglAFbKJQDwyyUAis0lACTPJQC+0CUAYtIlAPzTJQCW1SUAOtclANTYJQBu2iUACNwlAKzdJQBG3yUA4OAlAHriJQAe5CUAuOUlAFLnJQDs6CUAhuolACrsJQDE7SUAXu8lAALxJQCc8iUANvQlAND1JQB09yUADvklAKj6JQBC/CUA5v0lAID/JQAaASYAtAImAE4EJgDyBSYAjAcmACYJJgDKCiYAZAwmAP4NJgCYDyYAPBEmANYSJgBwFCYAChYmAK4XJgBIGSYA4homAHwcJgAWHiYAuh8mAFQhJgDuIiYAkiQmACwmJgDGJyYAYCkmAAQrJgCeLCYAOC4mANIvJgB2MSYAEDMmAKo0JgBENiYA6DcmAII5JgAcOyYAtjwmAFA+JgD0PyYAjkEmAChDJgDMRCYAZkYmAABIJgCaSSYAPksmANhMJgByTiYADFAmALBRJgBKUyYA5FQmAH5WJgAYWCYAvFkmAFZbJgDwXCYAlF4mAC5gJgDIYSYAYmMmAAZlJgCgZiYAOmgmANRpJgB4ayYAEm0mAKxuJgBGcCYA4HEmAIRzJgAedSYAuHYmAFx4JgD2eSYAkHsmACp9JgDOfiYAaIAmAAKCJgCcgyYAQIUmANqGJgB0iCYADoomAKiLJgBMjSYA5o4mAICQJgAkkiYAvpMmAFiVJgDyliYAlpgmADCaJgDKmyYAZJ0mAAifJgCioCYAPKImANajJgBwpSYAFKcmAK6oJgBIqiYA7KsmAIatJgAgryYAurAmAF6yJgD4syYAkrUmACy3JgDQuCYAaromAAS8JgCevSYAOL8mANzAJgB2wiYAEMQmALTFJgBOxyYA6MgmAILKJgAmzCYAwM0mAFrPJgD00CYAmNImADLUJgDM1SYAZtcmAADZJgCk2iYAPtwmANjdJgB83yYAFuEmALDiJgBK5CYA7uUmAIjnJgAi6SYAvOomAGDsJgD67SYAlO8mAC7xJgDI8iYAbPQmAAb2JgCg9yYARPkmAN76JgB4/CYAEv4mALb/JgBQAScA6gInAIQEJwAoBicAwgcnAFwJJwD2CicAkAwnADQOJwDODycAaBEnAAwTJwCmFCcAQBYnANoXJwB+GScAGBsnALIcJwBMHicA5h8nAIohJwAkIycAviQnAGImJwD8JycAliknADArJwDULCcAbi4nAAgwJwCiMScARjMnAOA0JwB6NicAFDgnAK45JwBSOycA7DwnAIY+JwAgQCcAxEEnAF5DJwACRScAnEYnADZIJwDQSScAaksnAA5NJwCoTicAQlAnANxRJwCAUycAGlUnALRWJwBOWCcA6FknAIxbJwAmXScAwF4nAGRgJwD+YScAmGMnADJlJwDWZicAcGgnAApqJwCkaycAPm0nAOJuJwB8cCcAFnInALpzJwBUdScA7nYnAIh4JwAseicAxnsnAGB9JwAEfycAnoAnADiCJwDSgycAbIUnABCHJwCqiCcARIonAPyLJwCWjScAMI8nAMqQJwBukicACJQnAKKVJwBGlycA6pgnAISaJwAenCcAwp0nAFyfJwD2oCcAmqInADSkJwDOpScAaKcnAAypJwCmqicAQKwnANqtJwB+rycAGLEnALKyJwBMtCcA5rUnAIq3JwAkuScAvronAGK8JwD8vScAlr8nADDBJwDUwicAbsQnAAjGJwCixycAPMknAODKJwB6zCcAFM4nALjPJwBS0ScA7NInAIbUJwAq1icAxNcnAF7ZJwD42icAnNwnADbeJwDQ3ycAauEnAATjJwCo5CcAQuYnAObnJwCA6ScAGusnALTsJwBO7icA8u8nAIzxJwAm8ycAwPQnAFr2JwD+9ycAmPknADL7JwDW/CcAcP4nAAoAKACkASgASAMoAOIEKAB8BigAFggoALoJKABUCygA7gwoAIgOKAAsECgAxhEoAGATKAD6FCgAlBYoADgYKADSGSgAbBsoABAdKACqHigARCAoAN4hKACCIygAHCUoALYmKABQKCgA9CkoAI4rKAAoLSgAwi4oAFwwKAAAMigAmjMoADQ1KADYNigAcjgoAAw6KACmOygASj0oAOQ+KAB+QCgAGEIoALxDKABWRSgA8EYoAIpIKAAkSigAyEsoAGJNKAD8TigAoFAoADpSKADUUygAblUoABJXKACsWCgARlooAOBbKACEXSgAHl8oALhgKABSYigA7GMoAJBlKAAqZygAxGgoAGhqKAACbCgAnG0oADZvKADacCgAdHIoAA50KACodSgATHcoAOZ4KACAeigAGnwoALR9KABYfygA8oAoAIyCKAAwhCgAyoUoAGSHKAD+iCgAooooADyMKADWjSgAcI8oABSRKACukigASJQoAOKVKAB8lygAIJkoALqaKABUnCgA+J0oAJKfKAAsoSgAxqIoAGqkKAAEpigAnqcoADipKADcqigAdqwoABCuKACqrygARLEoAOiyKACCtCgAHLYoAMC3KABauSgA9LooAI68KAAovigAzL8oAGbBKAAAwygApMQoAD7GKADYxygAcskoABbLKACwzCgASs4oAOTPKACI0SgAItMoALzUKABW1igA+tcoAJTZKAAu2ygAyNwoAGzeKAAG4CgAoOEoADrjKADU5CgAeOYoABLoKACs6SgAUOsoAOrsKACE7igAHvAoAMLxKABc8ygA9vQoAJD2KAA0+CgAzvkoAGj7KAAC/SgAnP4oAEAAKQDaASkAdAMpABgFKQCyBikATAgpAOYJKQCKCykAJA0pAL4OKQBYECkA8hEpAJYTKQAwFSkAyhYpAGQYKQAIGikAohspADwdKQDgHikAeiApABQiKQCuIykAUiUpAOwmKQCGKCkAICopALorKQBeLSkA+C4pAJIwKQA2MikA0DMpAGo1KQAENykAqDgpAEI6KQDcOykAdj0pABA/KQC0QCkATkIpAOhDKQCMRSkAJkcpAMBIKQBaSikA/kspAJhNKQAyTykAzFApAGZSKQAKVCkApFUpAD5XKQDYWCkAfFopABZcKQCwXSkASl8pAO5gKQCIYikAImQpALxlKQBgZykA+mgpAJRqKQA4bCkA0m0pAGxvKQAGcSkAoHIpAER0KQDedSkAeHcpABJ5KQC2eikAUHwpAOp9KQCOfykAKIEpAMKCKQBchCkAAIYpAJqHKQA0iSkAzoopAGiMKQAMjikApo8pAECRKQDkkikAfpQpABiWKQCylykAVpkpAPCaKQCKnCkAJJ4pAL6fKQBioSkA/KIpAJakKQAwpikA1KcpAG6pKQAIqykArKwpAEauKQDgrykAerEpAB6zKQC4tCkAUrYpAOy3KQCGuSkAKrspAMS8KQBevikAAsApAJzBKQA2wykA0MQpAHTGKQAOyCkAqMkpAELLKQDczCkAgM4pABrQKQC00SkAWNMpAPLUKQCM1ikAJtgpAMDZKQBk2ykA/twpAJjeKQA84CkA1uEpAHDjKQAK5SkAruYpAEjoKQDi6SkAfOspABbtKQC67ikAVPApAO7xKQCI8ykALPUpAMb2KQBg+CkABPopAJ77KQA4/SkA0v4pAHYAKgAQAioAqgMqAEQFKgDeBioAgggqABwKKgC2CyoAWg0qAPQOKgCOECoAKBIqAMITKgBmFSoAABcqAJoYKgA+GioA2BsqAHIdKgAMHyoAsCAqAEoiKgDkIyoAfiUqABgnKgC8KCoAVioqAPArKgCULSoALi8qAMgwKgBiMioABjQqAKA1KgA6NyoA1DgqAG46KgASPCoArD0qAEY/KgDgQCoAhEIqAB5EKgC4RSoAXEcqAPZIKgCQSioAKkwqAM5NKgBoTyoAAlEqAJxSKgA2VCoA2lUqAHRXKgAOWSoAsloqAExcKgDmXSoAgF8qACRhKgC+YioAWGQqAPJlKgCMZyoAMGkqAMpqKgBkbCoA/m0qAKJvKgA8cSoA1nIqAHp0KgAUdioArncqAEh5KgDseioAhnwqACB+KgC6fyoAVIEqAPiCKgCShCoALIYqANCHKgBqiSoABIsqAJ6MKgBCjioA3I8qAHaRKgAQkyoAtJQqAE6WKgDolyoAgpkqABybKgDAnCoAWp4qAPSfKgCYoSoAMqMqAMykKgBmpioACqgqAKSpKgA+qyoA2KwqAHKuKgAWsCoAsLEqAEqzKgDktCoAiLYqACK4KgC8uSoAYLsqAPq8KgCUvioALsAqANLBKgBswyoABsUqAKDGKgA6yCoA3skqAHjLKgASzSoArM4qAFDQKgDq0SoAhNMqACjVKgDC1ioAXNgqAPbZKgCa2yoANN0qAM7eKgBo4CoAAuIqAKbjKgBA5SoA2uYqAHToKgAY6ioAsusqAEztKgDw7ioAivAqACTyKgC+8yoAYvUqAPz2KgCW+CoAMPoqANT7KgBu/SoACP8qAKIAKwA8AisA4AMrAHoFKwAUBysAuAgrAFIKKwDsCysAhg0rACoPKwDEECsAXhIrAPgTKwCcFSsANhcrANAYKwBqGisADhwrAKgdKwBCHysA3CArAIAiKwAaJCsAtCUrAE4nKwDyKCsAjCorACYsKwDALSsAWi8rAP4wKwCYMisAMjQrAMw1KwBwNysACjkrAKQ6KwBIPCsA4j0rAHw/KwAWQSsAukIrAFREKwDuRSsAiEcrACJJKwDGSisAYEwrAPpNKwCUTysAOFErANJSKwBsVCsABlYrAKpXKwBEWSsA3lorAHhcKwAcXisAtl8rAFBhKwD0YisAjmQrAChmKwDCZysAZmkrAABrKwCabCsANG4rAM5vKwBycSsADHMrAKZ0KwBAdisA5HcrAH55KwAYeysAvHwrAFZ+KwDwfysAioErAC6DKwDIhCsAYoYrAPyHKwCWiSsAOosrANSMKwBujisAEpArAKyRKwBGkysA4JQrAISWKwAemCsAuJkrAFKbKwD2nCsAkJ4rACqgKwDEoSsAXqMrAAKlKwCcpisANqgrANqpKwB0qysADq0rAKiuKwBCsCsA5rErAICzKwAatSsAtLYrAFi4KwDyuSsAjLsrADC9KwDKvisAZMArAP7BKwCiwysAPMUrANbGKwBwyCsACsorAK7LKwBIzSsA4s4rAIbQKwAg0isAutMrAFTVKwD41isAktgrACzaKwDG2ysAYN0rAATfKwCe4CsAOOIrANzjKwB25SsAEOcrAKroKwBO6isA6OsrAILtKwAc7ysAtvArAFryKwD08ysAjvUrACj3KwDM+CsAZvorAAD8KwCk/SsAPv8rANgALAByAiwAFgQsALAFLABKBywA5AgsAH4KLAAiDCwAvA0sAFYPLADwECwAlBIsAC4ULADIFSwAbBcsAAYZLACgGiwAOhwsAN4dLAB4HywAEiEsAKwiLABGJCwA6iUsAIQnLAAeKSwAuCosAFwsLAD2LSwAkC8sADQxLADOMiwAaDQsAAI2LACmNywAQDksANo6LAB0PCwADj4sALI/LABMQSwA5kIsAIBELAAkRiwAvkcsAFhJLAD8SiwAlkwsADBOLADKTywAblEsAAhTLACiVCwAPFYsANZXLAB6WSwAFFssAK5cLABIXiwA7F8sAIZhLAAgYywAxGQsAF5mLAD4ZywAkmksADZrLADQbCwAam4sAARwLACecSwAQnMsANx0LAB2diwAEHgsALR5LABOeywA6HwsAIx+LAAmgCwAwIEsAFqDLAD+hCwAmIYsADKILADMiSwAZossAAqNLACkjiwAPpAsANiRLAB8kywAFpUsALCWLABKmCwA7pksAIibLAAinSwAvJ4sAGCgLAD6oSwAlKMsADilLADSpiwAbKgsAAaqLACqqywARK0sAN6uLAB4sCwAErIsALazLABQtSwA6rYsAI64LAAouiwAwrssAFy9LAAAvywAmsAsADTCLADOwywAaMUsAAzHLACmyCwAQMosANrLLAB+zSwAGM8sALLQLABW0iwA8NMsAIrVLAAk1ywAyNgsAGLaLAD82ywAlt0sADDfLADU4CwAbuIsAAjkLACi5SwARucsAODoLAB66iwAFOwsALjtLABS7ywA7PAsAJDyLAAq9CwAxPUsAF73LAAC+SwAnPosADb8LADQ/SwAdP8sAA4BLQCyAi0ATAQtAPAFLQCKBy0AJAktAL4KLQBiDC0A/A0tAJYPLQA6ES0A1BItAG4ULQAIFi0AohctAEYZLQDgGi0AehwtABQeLQC4Hy0AUiEtAOwiLQCQJC0AKiYtAMQnLQBeKS0AAistAJwsLQA2Li0A0C8tAGoxLQAOMy0AqDQtAEI2LQDmNy0AgDktABo7LQC0PC0AWD4tAPI/LQCMQS0AJkMtAMBELQBkRi0A/kctAJhJLQAySy0A1kwtAHBOLQAKUC0ArlEtAEhTLQDiVC0AfFYtACBYLQC6WS0AVFstAO5cLQCIXi0ALGAtAMZhLQBgYy0A+mQtAJ5mLQA4aC0A0mktAHZrLQAQbS0Aqm4tAERwLQDocS0AgnMtABx1LQC2di0AUHgtAPR5LQCOey0AKH0tAMx+LQBmgC0AAIItAJqDLQA0hS0A2IYtAHKILQAMii0ApostAEqNLQDkji0AfpAtACKSLQC8ky0AVpUtAPCWLQCUmC0ALpotAMibLQBinS0ABp8tAKCgLQA6oi0A1KMtAHilLQASpy0ArKgtAEaqLQDgqy0AhK0tAB6vLQC4sC0AUrItAPazLQCQtS0AKrctAM64LQBoui0AArwtAJy9LQA2vy0A2sAtAHTCLQAOxC0AqMUtAEzHLQDmyC0AgMotACTMLQC+zS0AWM8tAPLQLQCW0i0AMNQtAMrVLQBk1y0A/tgtAKLaLQA83C0A1t0tAHDfLQAU4S0AruItAEjkLQDs5S0AhuctACDpLQC66i0AXuwtAPjtLQCS7y0ALPEtAMbyLQBq9C0ABPYtAJ73LQA4+S0A3PotAHb8LQAQ/i0AtP8tAE4BLgDoAi4AggQuACYGLgDABy4AWgkuAPQKLgCODC4AMg4uAMwPLgBmES4AChMuAKQULgA+Fi4A2BcuAHwZLgAWGy4AsBwuAEoeLgDkHy4AiCEuACIjLgC8JC4AYCYuAPonLgCUKS4ALisuANIsLgBsLi4ABjAuAKAxLgA6My4A3jQuAHg2LgASOC4AtjkuAFA7LgDqPC4AhD4uAChALgDCQS4AXEMuAPZELgCQRi4ANEguAM5JLgBoSy4ADE0uAKZOLgBAUC4A2lEuAH5TLgAYVS4AslYuAExYLgDmWS4AilsuACRdLgC+Xi4AWGAuAPxhLgCWYy4AMGUuANRmLgBuaC4ACGouAKJrLgBGbS4A4G4uAHpwLgAUci4ArnMuAFJ1LgDsdi4AhnguACB6LgDEey4AXn0uAPh+LgCcgC4ANoIuANCDLgBqhS4ADocuAKiILgBCii4A3IsuAHaNLgAajy4AtJAuAE6SLgDyky4AjJUuACaXLgDAmC4AZJouAP6bLgCYnS4AMp8uAMygLgBwoi4ACqQuAKSlLgA+py4A4qguAHyqLgAWrC4Auq0uAFSvLgDusC4AiLIuACy0LgDGtS4AYLcuAPq4LgCUui4AOLwuANK9LgBsvy4AEMEuAKrCLgBExC4A3sUuAILHLgAcyS4AtsouAFrMLgD+zS4AmM8uADLRLgDW0i4AetQuABTWLgC41y4AUtkuAOzaLgCG3C4AIN4uAMTfLgBe4S4A+OIuAJzkLgA25i4A0OcuAGrpLgAO6y4AqOwuAELuLgDc7y4AdvEuABrzLgC09C4ATvYuAOj3LgCM+S4AJvsuAMD8LgBa/i4A/v8uAJgBLwAyAy8A1gQvAHAGLwAKCC8ApAkvAD4LLwDiDC8AfA4vABYQLwCwES8AVBMvAO4ULwCIFi8ALBgvAMYZLwBgGy8A+hwvAJ4eLwA4IC8A0iEvAGwjLwAGJS8AqiYvAEQoLwDeKS8AeCsvABwtLwC2Li8AUDAvAPQxLwCOMy8AKDUvAMI2LwBmOC8AADovAJo7LwA0PS8Azj4vAHJALwAMQi8ApkMvAEBFLwDkRi8AfkgvABhKLwC8Sy8AVk0vAPBOLwCKUC8AJFIvAMhTLwBiVS8A/FYvAJZYLwA6Wi8A1FsvAG5dLwASXy8ArGAvAEZiLwDgYy8AemUvAB5nLwC4aC8AUmovAOxrLwCQbS8AKm8vAMRwLwBoci8AAnQvAJx1LwA2dy8A2ngvAHR6LwAOfC8AqH0vAEJ/LwDmgC8AgIIvABqELwC0hS8AWIcvAPKILwCMii8AMIwvAMqNLwBkjy8A/pAvAKKSLwA8lC8A1pUvAHCXLwAKmS8ArpovAEicLwDinS8AfJ8vACChLwC6oi8AVKQvAPilLwCSpy8ALKkvAMaqLwBqrC8ABK4vAJ6vLwA4sS8A3LIvAHa0LwAQti8AqrcvAE65LwDoui8AgrwvABy+LwC2vy8AWsEvAPTCLwCOxC8AKMYvAMzHLwBmyS8AAMsvAKTMLwA+zi8A2M8vAHLRLwAM0y8AsNQvAErWLwDk1y8AftkvACLbLwC83C8AVt4vAPrfLwCU4S8ALuMvAMjkLwBs5i8ABugvAKDpLwA66y8A1OwvAHjuLwAS8C8ArPEvAFDzLwDq9C8AhPYvAB74LwDC+S8AXPsvAPb8LwCQ/i8AKgAwAM4BMABoAzAAAgUwAKYGMABACDAA2gkwAHQLMAAYDTAAsg4wAEwQMADmETAAgBMwACQVMAC+FjAAWBgwAPIZMACWGzAAMB0wAMoeMABuIDAACCIwAKIjMAA8JTAA4CYwAHooMAAUKjAAriswAEgtMADsLjAAhjAwACAyMADEMzAAXjUwAPg2MACSODAANjowANA7MABqPTAABD8wAJ5AMABCQjAA3EMwAHZFMAAQRzAAtEgwAE5KMADoSzAAjE0wACZPMADAUDAAWlIwAPRTMACYVTAAMlcwAMxYMABmWjAAClwwAKRdMAA+XzAA4mAwAHxiMAAWZDAAsGUwAFRnMADuaDAAiGowACJsMAC8bTAAYG8wAPpwMACUcjAALnQwANJ1MABsdzAABnkwAKp6MABEfDAA3n0wAHh/MAAcgTAAtoIwAFCEMADqhTAAhIcwACiJMADCijAAXIwwAPaNMACajzAANJEwAM6SMABylDAADJYwAKaXMABAmTAA2powAH6cMAAYnjAAsp8wAFahMADwojAAiqQwACSmMADIpzAAYqkwAPyqMACWrDAAMK4wANSvMABusTAACLMwAKy0MABGtjAA4LcwAHq5MAAeuzAAuLwwAFK+MADsvzAAhsEwACrDMADExDAAXsYwAPjHMACcyTAANsswANDMMABqzjAADtAwAKjRMABC0zAA5tQwAIDWMAAa2DAAtNkwAFjbMADy3DAAjN4wACbgMADA4TAAZOMwAP7kMACY5jAAMugwANbpMABw6zAACu0wAK7uMABI8DAA4vEwAHzzMAAg9TAAuvYwAFT4MADu+TAAkvswACz9MADG/jAAYAAxAPoBMQCeAzEAOAUxANIGMQB2CDEAEAoxAKoLMQBEDTEA6A4xAIIQMQAcEjEAthMxAFAVMQD0FjEAjhgxACgaMQDMGzEAZh0xAAAfMQCaIDEAPiIxANgjMQByJTEADCcxAKYoMQBKKjEA5CsxAH4tMQAYLzEAvDAxAFYyMQDwMzEAlDUxAC43MQDIODEAYjoxAAY8MQCgPTEAOj8xANRAMQBuQjEAEkQxAKxFMQBGRzEA4EgxAIRKMQAeTDEAuE0xAFxPMQD2UDEAkFIxACpUMQDOVTEAaFcxAAJZMQCcWjEANlwxANpdMQB0XzEADmExAKhiMQBMZDEA5mUxAIBnMQAkaTEAvmoxAFhsMQDybTEAlm8xADBxMQDKcjEAZHQxAP51MQCidzEAPHkxANZ6MQB6fDEAFH4xAK5/MQBIgTEA7IIxAIaEMQAghjEAuocxAFSJMQD4ijEAkowxACyOMQDGjzEAapExAASTMQCelDEAQpYxANyXMQB2mTEAEJsxALScMQBOnjEA6J8xAIKhMQAcozEAwKQxAFqmMQD0pzEAjqkxADKrMQDMrDEAZq4xAAqwMQCksTEAPrMxANi0MQB8tjEAFrgxALC5MQBKuzEA5LwxAIi+MQAiwDEAvMExAFbDMQD6xDEAlMYxAC7IMQDIyTEAbMsxAAbNMQCgzjEARNAxAN7RMQB40zEAEtUxAKzWMQBQ2DEA6tkxAITbMQAe3TEAwt4xAFzgMQD24TEAkOMxADTlMQDO5jEAaOgxAAzqMQCm6zEAQO0xANruMQB+8DEAGPIxALLzMQBM9TEA5vYxAIr4MQAk+jEAvvsxAFj9MQD8/jEAlgAyADACMgDUAzIAbgUyAAgHMgCiCDIAPAoyAOALMgB6DTIAFA8yAK4QMgBSEjIA7BMyAIYVMgAgFzIAxBgyAF4aMgD4GzIAnB0yADYfMgDQIDIAaiIyAA4kMgCoJTIAQicyANwoMgB2KjIAGiwyALQtMgBOLzIA6DAyAIwyMgAmNDIAwDUyAGQ3MgD+ODIAmDoyADI8MgDWPTIAcD8yAApBMgCkQjIAPkQyAOJFMgB8RzIAFkkyALBKMgBUTDIA7k0yAIhPMgAsUTIAxlIyAGBUMgD6VTIAnlcyADhZMgDSWjIAbFwyAAZeMgCqXzIARGEyAN5iMgCCZDIAHGYyALZnMgBQaTIA9GoyAI5sMgAobjIAwm8yAGZxMgAAczIAmnQyADR2MgDOdzIAcnkyAAx7MgCwfDIAVH4yAO5/MgCIgTIALIMyAMaEMgBghjIA+ocyAJSJMgA4izIA0owyAGyOMgAGkDIAqpEyAESTMgDelDIAgpYyAByYMgC2mTIAUJsyAOqcMgCOnjIAKKAyAMKhMgBcozIAAKUyAJqmMgA0qDIA2KkyAHKrMgAMrTIApq4yAECwMgDksTIAfrMyABi1MgCytjIAVrgyAPC5MgCKuzIALr0yAMi+MgBiwDIA/MEyAKDDMgA6xTIA1MYyAG7IMgAIyjIArMsyAEbNMgDgzjIAetAyAB7SMgC40zIAUtUyAPbWMgCQ2DIAKtoyAMTbMgBo3TIAAt8yAJzgMgA24jIA0OMyAHTlMgAO5zIAqOgyAELqMgDm6zIAgO0yABrvMgC08DIAWPIyAPLzMgCM9TIAJvcyAMr4MgBk+jIA/vsyAKL9MgA8/zIA1gAzAHACMwAKBDMArgUzAEgHMwDiCDMAfAozACAMMwC6DTMAVA8zAPgQMwCSEjMALBQzAMYVMwBgFzMABBkzAJ4aMwA4HDMA0h0zAHYfMwAQITMAqiIzAE4kMwDoJTMAgiczABwpMwDAKjMAWiwzAPQtMwCOLzMAKDEzAMwyMwBmNDMAADYzAJo3MwA+OTMA2DozAHI8MwAMPjMAsD8zAEpBMwDkQjMAfkQzACJGMwC8RzMAVkkzAPpKMwCUTDMALk4zAMhPMwBiUTMABlMzAKBUMwA6VjMA1FczAHhZMwASWzMArFwzAFBeMwDqXzMAhGEzAB5jMwDCZDMAXGYzAPZnMwCQaTMAKmszAM5sMwBobjMAAnAzAKZxMwBAczMA2nQzAHR2MwAYeDMAsnkzAEx7MwDmfDMAgH4zACSAMwC+gTMAWIMzAPKEMwCWhjMAMIgzAMqJMwBuizMACI0zAKKOMwA8kDMA1pEzAHqTMwAUlTMArpYzAEiYMwDsmTMAhpszACCdMwC6njMAXqAzAPihMwCSozMANqUzANCmMwBqqDMABKozAJ6rMwBCrTMA3K4zAHawMwAQsjMAtLMzAE61MwDotjMAjLgzACa6MwDAuzMAWr0zAP6+MwCYwDMAMsIzAMzDMwBmxTMACsczAKTIMwA+yjMA2MszAHzNMwAWzzMAsNAzAFTSMwDu0zMAiNUzACLXMwC82DMAYNozAPrbMwCU3TMALt8zANLgMwBs4jMABuQzAKrlMwBE5zMA3ugzAHjqMwAS7DMAtu0zAFDvMwDq8DMAhPIzACj0MwDC9TMAXPczAAD5MwCa+jMANPwzAM79MwBo/zMADAE0AKYCNABABDQA2gU0AH4HNAAYCTQAsgo0AEwMNADwDTQAig80ACQRNADIEjQAYhQ0APwVNACWFzQAMBk0ANQaNABuHDQACB40AKIfNABGITQA4CI0AHokNAAeJjQAuCc0AFIpNADsKjQAkCw0ACouNADELzQAXjE0AAIzNACcNDQANjY0ANA3NAB0OTQADjs0AKg8NABCPjQA8D80AIpBNAAkQzQAvkQ0AGJGNAD8RzQAlkk0ADpLNADUTDQAbk40ABJQNAC2UTQAUFM0AOpUNACEVjQAKFg0AMJZNABcWzQA9lw0AJpeNAA0YDQAzmE0AHJjNAAMZTQApmY0AEBoNADkaTQAfms0ABhtNACybjQATHA0APBxNACKczQAJHU0AL52NABieDQA/Hk0AJZ7NAA6fTQA1H40AG6ANAAIgjQAooM0AEaFNADghjQAeog0ABSKNAC4izQAUo00AOyONACQkDQAKpI0AMSTNABelTQA+JY0AJyYNAA2mjQA0Js0AGqdNAAOnzQAqKA0AEKiNADmozQAgKU0ABqnNAC0qDQATqo0APKrNACMrTQAJq80AMCwNABksjQA/rM0AJi1NAA8tzQA1rg0AHC6NAAKvDQApL00AEi/NADiwDQAfMI0ABbENAC6xTQAVMc0AO7INACIyjQALMw0AMbNNABgzzQA+tA0AJ7SNAA41DQA0tU0AHbXNAAQ2TQAqto0AETcNADe3TQAgt80ABzhNAC24jQAUOQ0APTlNACO5zQAKOk0AMzqNABm7DQAAO40AJrvNAA08TQA2PI0AHL0NAAM9jQApvc0AEr5NADk+jQAfvw0ACL+NAC8/zQAVgE1APACNQCKBDUALgY1AMgHNQBiCTUA/Ao1AKAMNQA6DjUA1A81AHgRNQASEzUArBQ1AEYWNQDgFzUAhBk1AB4bNQC4HDUAUh41APYfNQCQITUAKiM1AM4kNQBoJjUAAig1AJwpNQA2KzUA2iw1AHQuNQAOMDUAqDE1AEwzNQDmNDUAgDY1ABo4NQC+OTUAWDs1API8NQCMPjUAMEA1AMpBNQBkQzUA/kQ1AKJGNQA8SDUA1kk1AHBLNQAUTTUArk41AEhQNQDiUTUAhlM1ACBVNQC6VjUAXlg1APhZNQCSWzUALF01AMZeNQBqYDUABGI1AJ5jNQA4ZTUA3GY1AHZoNQAQajUAqms1AE5tNQDobjUAgnA1ABxyNQDAczUAWnU1APR2NQCYeDUAMno1AMx7NQBmfTUAAH81AKSANQA+gjUA2IM1AHKFNQAWhzUAsIg1AEqKNQDuizUAiI01ACKPNQC8kDUAVpI1APqTNQCUlTUALpc1AMiYNQBsmjUABpw1AKCdNQBEnzUA3qA1AHiiNQASpDUAtqU1AFCnNQDqqDUAhKo1AB6sNQDCrTUAXK81APawNQCQsjUANLQ1AM61NQBotzUADLk1AKa6NQBAvDUA2r01AHS/NQAYwTUAssI1AEzENQDmxTUAisc1ACTJNQC+yjUAYsw1APzNNQCWzzUAMNE1AMrSNQBu1DUACNY1AKLXNQA82TUA4No1AHrcNQAU3jUAuN81AFLhNQDs4jUAhuQ1ACDmNQDE5zUAXuk1APjqNQCS7DUANu41ANDvNQBq8TUADvM1AKj0NQBC9jUA3Pc1AHb5NQAa+zUAtPw1AE7+NQDo/zUAjAE2ACYDNgDABDYAWgY2AP4HNgCYCTYAMgs2AMwMNgBwDjYAChA2AKQRNgA+EzYA4hQ2AHwWNgAWGDYAuhk2AFQbNgDuHDYAiB42ACIgNgDGITYAYCM2APokNgCeJjYAOCg2ANIpNgBsKzYAEC02AKouNgBEMDYA3jE2AHgzNgAcNTYAtjY2AFA4NgDqOTYAjjs2ACg9NgDCPjYAZkA2AABCNgCaQzYANEU2AM5GNgBySDYADEo2AKZLNgBATTYA5E42AH5QNgAYUjYAslM2AFZVNgDwVjYAilg2AC5aNgDIWzYAYl02APxeNgCWYDYAOmI2ANRjNgBuZTYACGc2AKxoNgBGajYA4Gs2AIRtNgAebzYAuHA2AFJyNgDsczYAkHU2ACp3NgDEeDYAXno2AAJ8NgCcfTYANn82ANCANgB0gjYADoQ2AKiFNgBMhzYA5og2AICKNgAajDYAtI02AFiPNgDykDYAjJI2ADCUNgDKlTYAZJc2AP6YNgCYmjYAPJw2ANadNgBwnzYACqE2AK6iNgBIpDYA4qU2AHynNgAgqTYAuqo2AFSsNgDurTYAkq82ACyxNgDGsjYAYLQ2AAS2NgCetzYAOLk2ANy6NgB2vDYAEL42AKq/NgBEwTYA6MI2AILENgAcxjYAtsc2AFrJNgD0yjYAjsw2ADLONgDMzzYAZtE2AADTNgCa1DYAPtY2ANjXNgBy2TYADNs2ALDcNgBK3jYA5N82AH7hNgAi4zYAvOQ2AFbmNgD65zYAlOk2AC7rNgDI7DYAYu42AAbwNgCg8TYAOvM2ANT0NgBu9jYAEvg2AKz5NgBQ+zYA6vw2AIT+NgAeADcAuAE3AFwDNwD2BDcAkAY3ACoINwDOCTcAaAs3AAINNwCcDjcAQBA3ANoRNwB0EzcAGBU3ALIWNwBMGDcA5hk3AIAbNwAkHTcAvh43AFggNwDyITcAliM3ADAlNwDKJjcAZCg3AAgqNwCiKzcAPC03AOAuNwB6MDcAFDI3AK4zNwBINTcA4jY3AIY4NwAgOjcAxDs3AF49NwD4PjcAkkA3ACxCNwDQQzcAakU3AARHNwCeSDcAQko3ANxLNwB2TTcAEE83ALRQNwBOUjcA6FM3AIxVNwAmVzcAwFg3AFpaNwD0WzcAmF03ADJfNwDMYDcAZmI3AApkNwCkZTcAPmc3ANhoNwB8ajcAFmw3ALBtNwBUbzcA7nA3AIhyNwAidDcAvHU3AGB3NwD6eDcAlHo3AC58NwDSfTcAbH83AAaBNwCqgjcARIQ3AN6FNwB4hzcAEok3ALaKNwBQjDcA6o03AISPNwAokTcAwpI3AFyUNwD2lTcAmpc3ADSZNwDOmjcAcpw3AAyeNwCmnzcAQKE3ANqiNwB+pDcAGKY3ALKnNwBMqTcA8Ko3AIqsNwAkrjcAvq83AGKxNwD8sjcAlrQ3ADq2NwDUtzcAbrk3AAi7NwCivDcARr43AOC/NwB6wTcAFMM3ALjENwBSxjcA7Mc3AIbJNwAqyzcAxMw3AF7ONwAC0DcAnNE3ADbTNwDQ1DcAdNY3AA7YNwCo2TcAQts3AObcNwCA3jcAGuA3ALThNwBO4zcA8uQ3AIzmNwAm6DcAyuk3AGTrNwD+7DcAmO43ADLwNwDW8TcAcPM3AAr1NwCk9jcASPg3AOL5NwB8+zcAIP03ALr+NwBUADgA7gE4AIgDOAAsBTgAxgY4AGAIOAD6CTgAngs4ADgNOADSDjgAbBA4ABASOACqEzgARBU4AN4WOACCGDgAHBo4ALYbOABaHTgA9B44AI4gOAAoIjgAwiM4AGYlOAAAJzgAmig4ADQqOADYKzgAci04AAwvOACwMDgASjI4AOQzOAB+NTgAGDc4ALw4OABWOjgA8Ds4AIo9OAAuPzgAyEA4AGJCOAAGRDgAoEU4ADpHOADUSDgAbko4ABJMOACsTTgARk84AOBQOACEUjgAHlQ4ALhVOABSVzgA9lg4AJBaOAAqXDgAzl04AGhfOAACYTgAnGI4ADZkOADaZTgAdGc4AA5pOACyajgATGw4AOZtOACAbzgAGnE4AL5yOABYdDgA8nU4AIx3OAAweTgAyno4AGR8OAAIfjgAon84ADyBOADWgjgAcIQ4ABSGOACuhzgASIk4AOKKOACGjDgAII44ALqPOABekTgA+JI4AJKUOAAsljgA0Jc4AGqZOAAEmzgAnpw4ADieOADcnzgAdqE4ABCjOACqpDgATqY4AOinOACCqTgAJqs4AMCsOABarjgA9K84AI6xOAAyszgAzLQ4AGa2OAAAuDgAmrk4AD67OADYvDgAfL44ABbAOACwwTgASsM4AOTEOACIxjgAIsg4ALzJOABWyzgA+sw4AJTOOAAu0DgA0tE4AGzTOAAG1TgAoNY4ADrYOADe2TgAeNs4ABLdOACs3jgARuA4AOrhOACE4zgAKOU4AMLmOABc6DgA9uk4AJrrOAA07TgAzu44AGjwOAAC8jgApvM4AED1OADa9jgAdPg4ABj6OACy+zgATP04APD+OACKADkAJAI5AL4DOQBYBTkA/AY5AJYIOQAwCjkAygs5AGQNOQAIDzkAohA5AEYSOQDgEzkAehU5ABQXOQCuGDkAUho5AOwbOQCGHTkAIB85AMQgOQBeIjkA+CM5AJIlOQA2JzkA0Cg5AGoqOQAOLDkAqC05AEIvOQDcMDkAdjI5ABo0OQC0NTkATjc5AOg4OQCCOjkAJjw5AMA9OQBkPzkA/kA5AJhCOQAyRDkAzEU5AHBHOQAKSTkApEo5AEhMOQDiTTkAfE85ABZROQCwUjkAVFQ5AO5VOQCIVzkAIlk5AMZaOQBgXDkA+l05AJRfOQA4YTkA0mI5AGxkOQAQZjkAqmc5AERpOQDeajkAeGw5ABxuOQC2bzkAUHE5AOpyOQCOdDkAKHY5AMJ3OQBceTkAAHs5AJp8OQA0fjkAzn85AHKBOQAMgzkApoQ5AECGOQDkhzkAfok5ABiLOQCyjDkAVo45APCPOQCKkTkALpM5AMiUOQBiljkA/Jc5AJaZOQA6mzkA1Jw5AG6eOQAIoDkAoqE5AEajOQDgpDkAeqY5AB6oOQC4qTkAUqs5AOysOQCQrjkAKrA5AMSxOQBeszkAArU5AJy2OQA2uDkA0Lk5AHS7OQAOvTkAqL45AELAOQDmwTkAgMM5ABrFOQC+xjkAWMg5APLJOQCMyzkAJs05AMrOOQBk0DkA/tE5AJjTOQA81TkA1tY5AHDYOQAK2jkArts5AEjdOQDi3jkAhuA5ACDiOQC64zkAVOU5AO7mOQCS6DkALOo5AMbrOQBg7TkABO85AJ7wOQA48jkA3PM5AHb1OQAQ9zkAqvg5AET6OQDo+zkAgv05ABz/OQC2ADoAWgI6APQDOgCOBToAMgc6AMwIOgBmCjoAAAw6AJoNOgA+DzoA2BA6AHISOgAMFDoAsBU6AEoXOgDkGDoAiBo6ACIcOgC8HToAVh86APAgOgCUIjoALiQ6AMglOgBiJzoABik6AKAqOgA6LDoA1C06AHgvOgASMToArDI6AFA0OgDqNToAhDc6AB45OgC4OjoAXDw6APY9OgCQPzoAKkE6AM5COgBoRDoAAkY6AJxHOgBASToA2ko6AHRMOgAYTjoAsk86AExROgDmUjoAgFQ6ACRWOgC+VzoAWFk6APJaOgCWXDoAMF46AMpfOgBkYToACGM6AKJkOgA8ZjoA4Gc6AHppOgAUazoArmw6AEhuOgDsbzoAhnE6ACBzOgC6dDoAXnY6APh3OgCSeToALHs6AMZ8OgBqfjoABIA6AKiBOgBCgzoA3IQ6AHaGOgAaiDoAtIk6AE6LOgDojDoAgo46ACaQOgDAkToAWpM6AP6UOgCYljoAMpg6AMyZOgBmmzoACp06AKSeOgA+oDoA2KE6AHyjOgAWpToAsKY6AFSoOgDuqToAiKs6ACKtOgC8rjoAYLA6APqxOgCUszoALrU6ANK2OgBsuDoABro6AKC7OgBEvToA3r46AHjAOgAcwjoAtsM6AFDFOgDqxjoAhMg6ACjKOgDCyzoAXM06APbOOgCa0DoANNI6AM7TOgBo1ToADNc6AKbYOgBA2joA5Ns6AH7dOgAY3zoAsuA6AEziOgDw4zoAiuU6ACTnOgC+6DoAYuo6APzrOgCW7ToAMO86AMrwOgBu8joACPQ6AKz1OgBG9zoA4Pg6AHr6OgAU/DoAuP06AFL/OgDsADsAhgI7ACoEOwDEBTsAXgc7APgIOwCSCjsANgw7ANANOwBqDzsADhE7AKgSOwBCFDsA3BU7AIAXOwAaGTsAtBo7AE4cOwDyHTsAjB87ACYhOwDAIjsAZCQ7AP4lOwCYJzsAPCk7ANYqOwBwLDsACi47AKQvOwBIMTsA4jI7AHw0OwAWNjsAujc7AFQ5OwDuOjsAiDw7ACw+OwDGPzsAYEE7APpCOwCeRDsAOEY7ANJHOwB2STsAEEs7AKpMOwBETjsA3k87AIJROwAcUzsAtlQ7AFBWOwD0VzsAjlk7AChbOwDCXDsAXF47AABgOwCaYTsAPmM7ANhkOwByZjsADGg7AKZpOwBKazsA5Gw7AH5uOwAYcDsAvHE7AFZzOwDwdDsAinY7AC54OwDIeTsAbHs7APx8OwCgfjsAOoA7ANSBOwBugzsAEoU7AKyGOwBGiDsA4Ik7AISLOwAejTsAuI47AFKQOwD2kTsAkJM7ACqVOwDOljsAaJg7AAKaOwCcmzsANp07ANqeOwB0oDsADqI7AKijOwBMpTsA5qY7AICoOwAkqjsAvqs7AFitOwDyrjsAjLA7ADCyOwDKszsAZLU7AP62OwCiuDsAPLo7ANa7OwBwvTsAFL87AK7AOwBIwjsA7MM7AIbFOwAgxzsAusg7AFTKOwD4yzsAks07ACzPOwDG0DsAYNI7AATUOwCe1TsAQtc7ANzYOwB22jsAENw7AKrdOwBO3zsA6OA7AILiOwAc5DsAtuU7AFrnOwD06DsAmOo7ADLsOwDM7TsAZu87AADxOwCk8jsAPvQ7ANj1OwBy9zsAFvk7ALD6OwBK/DsA5P07AIj/OwAiATwAvAI8AFYEPAD6BTwAlAc8AC4JPADSCjwAbAw8AAYOPACgDzwAOhE8AN4SPAB4FDwAEhY8AKwXPABQGTwA6ho8AIQcPAAeHjwAwh88AFwhPAD2IjwAmiQ8ADQmPADOJzwAaCk8AAIrPACmLDwAQC48ANovPAB0MTwAGDM8ALI0PABMNjwA5jc8AIo5PAAkOzwAvjw8AGI+PAD8PzwAlkE8ADBDPADKRDwAbkY8AAhIPACiSTwAPEs8AOBMPAB6TjwAFFA8AK5RPABIUzwA7FQ8AIZWPAAqWDwAxFk8AF5bPAD4XDwAkl48ADZgPADQYTwAamM8AARlPACoZjwAQmg8ANxpPAB2azwAGm08ALRuPABOcDwA6HE8AIxzPAAmdTwAwHY8AGR4PAD+eTwAmHs8ADJ9PADMfjwAcIA8AAqCPACkgzwAPoU8AOKGPAB8iDwAFoo8ALCLPABUjTwA7o48AIiQPAAskjwAxpM8AGCVPAD6ljwAlJg8ADiaPADSmzwAbJ08AAafPACqoDwARKI8AN6jPAB4pTwAHKc8ALaoPABQqjwA9Ks8AI6tPAAorzwAwrA8AFyyPAAAtDwAmrU8ADS3PADOuDwAcro8AAy8PACmvTwAQL88AOTAPAB+wjwAGMQ8ALzFPABWxzwA8Mg8AIrKPAAkzDwAyM08AGLPPAD80DwAltI8ADDUPADU1TwAbtc8AAjZPACs2jwARtw8AODdPAB63zwAHuE8ALjiPABS5DwA7OU8AJDnPAAq6TwAxOo8AF7sPAAC7jwAnO88ADbxPADQ8jwAdPQ8AA72PACo9zwATPk8AOb6PACA/DwAGv48ALT/PABYAT0A8gI9AIwEPQAmBj0Aygc9AGQJPQD+Cj0AmAw9ADwOPQDWDz0AcBE9ABQTPQCuFD0ASBY9AOIXPQB8GT0AIBs9ALocPQBUHj0A7h89AJIhPQAsIz0AxiQ9AGAmPQAEKD0Anik9ADgrPQDcLD0Adi49ABAwPQCqMT0ARDM9AOg0PQCCNj0AHDg9ALY5PQBaOz0A9Dw9AI4+PQAyQD0AzEE9AGZDPQAART0ApEY9AEhIPQDiST0AfEs9ACBNPQC6Tj0AaFA9AAJSPQCcUz0ANlU9ANBWPQB0WD0ADlo9AKhbPQBCXT0A5l49AIBgPQAaYj0AtGM9AFhlPQDyZj0AjGg9ACZqPQDKaz0AZG09AP5uPQCYcD0APHI9ANZzPQBwdT0ACnc9AKR4PQBIej0A4ns9AHx9PQAgfz0AuoA9AFSCPQDugz0AkoU9ACyHPQDGiD0AYIo9AASMPQCejT0AOI89ANKQPQB2kj0AEJQ9AKqVPQBOlz0A6Jg9AIKaPQAcnD0Atp09AFqfPQD0oD0AjqI9ACikPQDMpT0AZqc9AACpPQCaqj0APqw9ANitPQByrz0AFrE9ALCyPQBKtD0A5LU9AH63PQAiuT0AvLo9AFa8PQDwvT0Air89AC7BPQDIwj0AYsQ9AAbGPQCgxz0AOsk9ANTKPQB4zD0AEs49AKzPPQBG0T0A6tI9AITUPQAe1j0Awtc9AFzZPQD22j0AkNw9ACrePQDO3z0AaOE9AALjPQCc5D0ANuY9ANrnPQB06T0ADus9ALLsPQBM7j0A5u89AIrxPQAk8z0AvvQ9AFj2PQDy9z0Alvk9ADD7PQDK/D0Abv49AAgAPgCiAT4APAM+ANYEPgB6Bj4AFAg+AK4JPgBICz4A4gw+AIYOPgAgED4AxBE+AF4TPgD4FD4AkhY+ACwYPgDQGT4Aahs+AAQdPgCeHj4AOCA+ANwhPgB2Iz4AECU+ALQmPgBOKD4A6Ck+AIIrPgAmLT4AwC4+AFowPgD0MT4AmDM+ADI1PgDMNj4AZjg+AAA6PgCkOz4APj0+ANg+PgB8QD4AFkI+ALBDPgBKRT4A7kY+AIhIPgAiSj4AvEs+AGBNPgD6Tj4AlFA+AC5SPgDSUz4AbFU+AAZXPgCqWD4ARFo+AN5bPgB4XT4AEl8+ALZgPgBQYj4A6mM+AIRlPgAeZz4Awmg+AFxqPgD2az4Amm0+ADRvPgDOcD4AcnI+AAx0PgCmdT4AQHc+ANp4PgB+ej4AGHw+ALJ9PgBMfz4A8IA+AIqCPgAkhD4AyIU+AGKHPgD8iD4Aloo+ADCMPgDUjT4Abo8+AAiRPgCikj4APJQ+AOCVPgB6lz4AFJk+ALiaPgBSnD4A7J0+AIafPgAqoT4AxKI+AF6kPgD4pT4AnKc+ADapPgDQqj4Aaqw+AA6uPgCorz4AQrE+ANyyPgCAtD4AGrY+ALS3PgBOuT4A8ro+AIy8PgAmvj4AwL8+AGTBPgD+wj4AmMQ+ADLGPgDMxz4AcMk+AArLPgCkzD4ASM4+AOLPPgB80T4AFtM+ALrUPgBU1j4A7tc+AIjZPgAs2z4Axtw+AGDePgD63z4AlOE+ADjjPgDS5D4AbOY+ABDoPgCq6T4AROs+AN7sPgCC7j4AHPA+ALbxPgBQ8z4A9PQ+AI72PgAo+D4Awvk+AFz7PgAA/T4Amv4+ADQAPwDYAT8AcgM/AAwFPwCmBj8ASgg/AOQJPwB+Cz8AGA0/ALwOPwBWED8A8BE/AIoTPwAkFT8AyBY/AGIYPwD8GT8Alhs/ADodPwDUHj8AbiA/AAgiPwCsIz8ARiU/AOAmPwCEKD8AHio/ALgrPwBSLT8A9i4/AJAwPwAqMj8AxDM/AGg1PwACNz8AnDg/ADY6PwDaOz8AdD0/AA4/PwCoQD8ATEI/AOZDPwCART8AJEc/AL5IPwBYSj8A8ks/AIxNPwAwTz8AylA/AGRSPwD+Uz8AolU/ADxXPwDWWD8AcFo/ABRcPwCuXT8ASF8/AOxgPwCGYj8AIGQ/ALplPwBUZz8A+Gg/AJJqPwAsbD8Axm0/AGpvPwAEcT8AnnI/ADh0PwDcdT8Adnc/ABB5PwC0ej8ATnw/AOh9PwCCfz8AHIE/AMCCPwBahD8A9IU/AI6HPwAoiT8AzIo/AGaMPwAAjj8ApI8/AD6RPwDYkj8AcpQ/ABaWPwCwlz8ASpk/AOSaPwCInD8AIp4/ALyfPwBWoT8A+qI/AJSkPwAupj8AyKc/AGypPwAGqz8AoKw/ADquPwDUrz8AeLE/ABKzPwCstD8AULY/AOq3PwCEuT8AHrs/AMK8PwBcvj8A9r8/AJDBPwAqwz8AzsQ/AGjGPwACyD8Apsk/AEDLPwDazD8Afs4/ABjQPwCy0T8ATNM/AObUPwCK1j8AJNg/AL7ZPwBY2z8A8tw/AJbePwAw4D8AyuE/AG7jPwAI5T8AouY/AEboPwDg6T8Aeus/ABTtPwCu7j8AUvA/AOzxPwCG8z8AIPU/ALr2PwBe+D8A+Pk/AJL7PwA2/T8A0P4/AGoAQAAEAkAAqANAAEIFQADcBkAAdghAABoKQAC0C0AATg1AAOgOQACCEEAAJhJAAMATQABaFUAA/hZAAJgYQAAyGkAAzBtAAHAdQAAKH0AApCBAAD4iQADiI0AAfCVAABYnQACwKEAAVCpAAO4rQACILUAAIi9AAMYwQABgMkAA+jNAAJQ1QAA4N0AA0jhAAGw6QAAGPEAAoD1AAEQ/QADeQEAAeEJAABxEQAC2RUAAUEdAAOpIQACOSkAAKExAAMJNQABcT0AAAFFAAJpSQAA0VEAAzlVAAGhXQAAMWUAAplpAAEBcQADkXUAAfl9AABhhQACyYkAAVmRAAPBlQACKZ0AAJGlAAMhqQABibEAA/G1AAJZvQAAwcUAA1HJAAG50QAAIdkAArHdAAEZ5QADgekAAenxAABR+QAC4f0AAUoFAAOyCQACQhEAAKoZAAMSHQABeiUAAAotAAJyMQAA2jkAA0I9AAHSRQAAOk0AAqJRAAEKWQADml0AAgJlAABqbQAC0nEAAWJ5AAPKfQACMoUAAJqNAAMqkQABkpkAA/qdAAJipQAAyq0AA1qxAAHCuQAAKsEAArrFAAEizQADitEAAfLZAACC4QAC6uUAAVLtAAO68QACSvkAALMBAAMbBQABgw0AA+sRAAJ7GQAA4yEAA0slAAHbLQAAQzUAAqs5AAETQQADo0UAAgtNAABzVQAC21kAAWthAAPTZQACO20AAKN1AAMLeQABm4EAAAOJAAJrjQAA+5UAA2OZAAHLoQAAW6kAAsOtAAErtQADk7kAAfvBAACLyQAC880AAVvVAAPr2QACU+EAALvpAAMj7QABs/UAABv9AAKoAQQBEAkEA3gNBAIIFQQAcB0EAwAhBAFoKQQD0C0EAjg1BACgPQQDCEEEAZhJBAAAUQQCaFUEAPhdBANgYQQByGkEADBxBALAdQQBKH0EA5CBBAH4iQQAiJEEAvCVBAFYnQQDwKEEAiipBAC4sQQDILUEAbC9BAAYxQQCgMkEAOjRBANQ1QQB4N0EAEjlBAKw6QQBGPEEA4D1BAIQ/QQAeQUEAuEJBAFxEQQD2RUEAkEdBADRJQQDOSkEAaExBAAJOQQCcT0EAQFFBANpSQQB0VEEADlZBAKhXQQBMWUEA5lpBAIBcQQAkXkEAvl9BAFhhQQDyYkEAlmRBADBmQQDKZ0EAZGlBAAhrQQCibEEAPG5BANZvQQBwcUEAFHNBAK50QQBIdkEA7HdBAIZ5QQAge0EAunxBAFR+QQD4f0EAkoFBACyDQQDQhEEAaoZBAASIQQCeiUEAQotBANyMQQB2jkEAEJBBALSRQQBOk0EA6JRBAIKWQQAcmEEAwJlBAFqbQQD0nEEAmJ5BADKgQQDMoUEAZqNBAAClQQCkpkEAPqhBANipQQB8q0EAFq1BALCuQQBKsEEA7rFBAIizQQAitUEAvLZBAFa4QQD6uUEAlLtBAC69QQDSvkEAbMBBAAbCQQCqw0EARMVBAN7GQQB4yEEAEspBALbLQQBQzUEA6s5BAITQQQAe0kEAwtNBAFzVQQD21kEAmthBADTaQQDO20EAaN1BAAzfQQCm4EEAQOJBANrjQQB+5UEAGOdBALLoQQBM6kEA8OtBAIrtQQAk70EAvvBBAGLyQQD880EAlvVBADD3QQDU+EEAbvpBAAj8QQCi/UEAPP9BAOAAQgB6AkIAFARCALgFQgBSB0IA7AhCAIYKQgAqDEIAxA1CAF4PQgD4EEIAnBJCADYUQgDQFUIAahdCAAQZQgCoGkIAQhxCAOYdQgCAH0IAGiFCALQiQgBOJEIA8iVCAIwnQgAmKUIAwCpCAGQsQgD+LUIAmC9CADIxQgDWMkIAcDRCAAo2QgCkN0IASDlCAOI6QgB8PEIAFj5CALA/QgBUQUIA7kJCAIhEQgAsRkIAxkdCAGBJQgD6SkIAnkxCADhOQgDST0IAbFFCAAZTQgCqVEIARFZCAN5XQgCCWUIAHFtCALZcQgBQXkIA9F9CAI5hQgAoY0IAwmRCAGZmQgAAaEIAmmlCADRrQgDObEIAcm5CAAxwQgCwcUIASnNCAOR0QgB+dkIAGHhCALx5QgBWe0IA8HxCAIp+QgAkgEIAyIFCAGKDQgD8hEIAoIZCADqIQgDUiUIAbotCABKNQgCsjkIARpBCAOCRQgB6k0IAHpVCALiWQgBSmEIA9plCAJCbQgAqnUIAxJ5CAGigQgACokIAnKNCADalQgDapkIAdKhCAA6qQgCoq0IAQq1CAOauQgCAsEIAGrJCAL6zQgBYtUIA8rZCAIy4QgAwukIAyrtCAGS9QgASv0IArMBCAEbCQgDqw0IAjsVCACjHQgDCyEIAZspCAADMQgCazUIANM9CANjQQgB80kIAFtRCALDVQgBU10IA7thCAIjaQgAs3EIAxt1CAGDfQgD64EIAnuJCADjkQgDS5UIAbOdCAAbpQgCq6kIAROxCAOjtQgCC70IAHPFCALbyQgBQ9EIA9PVCAI73QgAo+UIAwvpCAFz8QgAA/kIAmv9CADQBQwDYAkMAcgRDAAwGQwCmB0MASglDAOQKQwB+DEMAGA5DALwPQwBWEUMA8BJDAIoUQwAkFkMAyBdDAGIZQwD8GkMAoBxDADoeQwDUH0MAbiFDABIjQwCsJEMARiZDAOAnQwCEKUMAHitDALgsQwBSLkMA9i9DAJAxQwAqM0MAzjRDAGg2QwACOEMAnDlDADY7QwDaPEMAdD5DAA5AQwCoQUMAQkNDAOZEQwCARkMAGkhDAL5JQwBYS0MA8kxDAIxOQwAmUEMAylFDAGRTQwD+VEMAolZDADxYQwDWWUMAcFtDABRdQwCuXkMASGBDAOJhQwCGY0MAIGVDALpmQwBUaEMA+GlDAJJrQwAsbUMAxm5DAGpwQwAEckMAnnNDADh1QwDSdkMAdnhDABB6QwC0e0MATn1DAOh+QwCCgEMAHIJDALaDQwBahUMA9IZDAI6IQwAyikMAzItDAGaNQwAAj0MApJBDAD6SQwDYk0MAcpVDABaXQwCwmEMASppDAOSbQwB+nUMAIp9DALygQwBWokMA+qNDAJSlQwAup0MAyKhDAGyqQwAGrEMAoK1DADqvQwDUsEMAeLJDABK0QwC2tUMAULdDAOq4QwCEukMAHrxDAMK9QwBcv0MA9sBDAJDCQwA0xEMAzsVDAGjHQwACyUMAnMpDAEDMQwDazUMAdM9DABjRQwCy0kMATNRDAObVQwCK10MAJNlDAL7aQwBY3EMA8t1DAJbfQwAw4UMAyuJDAG7kQwAI5kMAoudDADzpQwDg6kMAeuxDABTuQwCu70MASPFDAOzyQwCG9EMAIPZDAMT3QwBe+UMA+PpDAJL8QwA2/kMA0P9DAGoBRAAEA0QAqAREAEIGRADcB0QAdglEABALRAC0DEQATg5EAOgPRACMEUQAJhNEAMAURABaFkQA/hdEAJgZRAAyG0QAzBxEAGYeRAAKIEQApCFEAD4jRADiJEQAfCZEABYoRACwKUQAVCtEAO4sRACILkQAIjBEALwxRABgM0QA+jREAJQ2RAA4OEQA0jlEAGw7RAAGPUQAqj5EAERARADeQUQAeENEABJFRAC2RkQAUEhEAOpJRACOS0QAKE1EAMJORABcUEQAAFJEAJpTRAA0VUQAzlZEAHJYRAAMWkQApltEAEBdRADaXkQAfmBEABhiRAC8Y0QAVmVEAPBmRACKaEQAJGpEAMhrRABibUQA/G5EAJZwRAAwckQA1HNEAG51RAAId0QArHhEAEZ6RADge0QAen1EAB5/RAC4gEQAUoJEAOyDRACQhUQAKodEAMSIRABeikQAAoxEAJyNRAA2j0QA2pBEAHSSRAAOlEQAspVEAEyXRADwmEQAippEADicRADSnUQAbJ9EABChRACqokQARKREAN6lRAB4p0QAHKlEALaqRABQrEQA6q1EAISvRAAosUQAwrJEAFy0RAAAtkQAmrdEADS5RADOukQAcrxEAAy+RACmv0QAQMFEANrCRAB+xEQAGMZEALzHRABWyUQA8MpEAIrMRAAkzkQAyM9EAGLRRAD80kQAltREADDWRADU10QAbtlEAAjbRACi3EQARt5EAODfRAB64UQAHuNEALjkRABS5kQA7OdEAJDpRAAq60QAxOxEAF7uRAD470QAnPFEADbzRADQ9EQAdPZEAA74RACo+UQAQvtEAOb8RACA/kQAGgBFALQBRQBYA0UA8gRFAIwGRQAmCEUAwAlFAGQLRQD+DEUAmA5FADwQRQDWEUUAcBNFAAoVRQCuFkUASBhFAOIZRQB8G0UAIB1FALoeRQBUIEUA7iFFAJIjRQAsJUUAxiZFAGAoRQAEKkUAnitFADgtRQDSLkUAbDBFABAyRQCqM0UARDVFAOg2RQCCOEUAHDpFALY7RQBaPUUA9D5FAI5ARQAoQkUAzENFAGZFRQAAR0UAmkhFAD5KRQDYS0UAck1FAAxPRQCmUEUASlJFAORTRQB+VUUAIldFALxYRQBWWkUA8FtFAJRdRQAuX0UAyGBFAGJiRQAGZEUAoGVFADpnRQDUaEUAbmpFABJsRQCsbUUARm9FAOBwRQCEckUAHnRFALh1RQBSd0UA9nhFAJB6RQAqfEUAxH1FAGh/RQACgUUAnIJFAECERQDahUUAdIdFAA6JRQCyikUATIxFAOaNRQCAj0UAGpFFAL6SRQBYlEUA8pVFAJaXRQAwmUUAyppFAGScRQAInkUAop9FADyhRQDWokUAeqRFABSmRQCup0UASKlFAOKqRQCGrEUAIK5FALqvRQBesUUA+LJFAJK0RQAstkUA0LdFAGq5RQAEu0UAnrxFAEK+RQDcv0UAdsFFABDDRQCqxEUATsZFAOjHRQCCyUUAHMtFAMDMRQBazkUA9M9FAJjRRQAy00UAzNRFAGbWRQAK2EUApNlFAD7bRQDY3EUAfN5FABbgRQCw4UUASuNFAOTkRQCI5kUAIuhFALzpRQBg60UA+uxFAJTuRQAu8EUA0vFFAGzzRQAG9UUAoPZFAET4RQDe+UUAePtFABL9RQCs/kUAUABGAOoBRgCEA0YAHgVGAMIGRgBcCEYA9glGAJoLRgA0DUYAzg5GAGgQRgAMEkYAphNGAEAVRgDaFkYAfhhGABgaRgCyG0YATB1GAOYeRgCKIEYAJCJGAL4jRgBiJUYA/CZGAJYoRgAwKkYA1CtGAG4tRgAIL0YAojBGAEYyRgDgM0YAejVGABQ3RgCuOEYAUjpGAOw7RgCGPUYAKj9GAMRARgBeQkYA+ENGAJxFRgA2R0YA0EhGAGpKRgAOTEYAqE1GAEJPRgDcUEYAdlJGABpURgC0VUYATldGAOhYRgCMWkYAJlxGAMBdRgBaX0YA/mBGAJhiRgAyZEYA1mVGAHBnRgAKaUYApGpGAEhsRgDibUYAfG9GABZxRgC6ckYAVHRGAO51RgCId0YALHlGAMZ6RgBgfEYA+n1GAJR/RgA4gUYA0oJGAGyERgAQhkYAqodGAESJRgDeikYAgoxGAByORgC2j0YAUJFGAOqSRgCOlEYAKJZGAMKXRgBcmUYAAJtGAJqcRgA0nkYA2J9GAHKhRgAMo0YApqRGAEqmRgDkp0YAfqlGABirRgCyrEYAVq5GAPCvRgCKsUYALrNGAMi0RgBitkYA/LdGAKC5RgA6u0YA1LxGAG6+RgASwEYArMFGAEbDRgDgxEYAesZGAB7IRgC4yUYAUstGAPbMRgCQzkYAKtBGAMTRRgBe00YAAtVGAJzWRgA22EYA2tlGAHTbRgAO3UYAqN5GAEzgRgDm4UYAgONGABrlRgC+5kYAWOhGAPLpRgCM60YAMO1GAMruRgBk8EYA/vFGAKLzRgA89UYA1vZGAHD4RgAK+kYArvtGAEj9RgDi/kYAhgBHACACRwC6A0cAVAVHAPgGRwCSCEcALApHAMYLRwBgDUcABA9HAJ4QRwA4EkcA3BNHAHYVRwAQF0cAqhhHAE4aRwDoG0cAgh1HABwfRwC2IEcAWiJHAPQjRwCOJUcAMidHAMwoRwBmKkcAACxHAKQtRwA+L0cA2DBHAHIyRwAMNEcAsDVHAEo3RwDkOEcAfjpHACI8RwC8PUcAVj9HAPpARwCUQkcALkRHAMhFRwBsR0cABklHAKBKRwA6TEcA1E1HAHhPRwASUUcArFJHAFBURwDqVUcAhFdHAB5ZRwDCWkcAXFxHAPZdRwCQX0cAKmFHAM5iRwBoZEcAAmZHAKZnRwBAaUcA2mpHAHRsRwAYbkcAsm9HAExxRwDmckcAgHRHACR2RwC+d0cAWHlHAPx6RwCWfEcAMH5HAMp/RwBugUcACINHAKKERwA8hkcA1odHAHqJRwAUi0cAroxHAEiORwDsj0cAhpFHACCTRwDElEcAXpZHAPiXRwCSmUcANptHANCcRwBqnkcABKBHAJ6hRwBCo0cA3KRHAHamRwAaqEcAtKlHAE6rRwDorEcAjK5HACawRwDAsUcAWrNHAPS0RwCYtkcAMrhHAMy5RwBwu0cACr1HAKS+RwA+wEcA4sFHAHzDRwAWxUcAsMZHAErIRwDuyUcAiMtHACLNRwDGzkcAYNBHAPrRRwCU00cAONVHANLWRwBs2EcABtpHAKDbRwBE3UcA3t5HAHjgRwAS4kcAtuNHAFDlRwDq5kcAjuhHACjqRwDC60cAXO1HAADvRwCa8EcANPJHAM7zRwBo9UcADPdHAKb4RwBA+kcA5PtHAH79RwAY/0cAsgBIAFYCSADwA0gAigVIACQHSAC+CEgAYgpIAPwLSACWDUgAOg9IANQQSABuEkgACBRIAKwVSABGF0gA4BhIAHoaSAAeHEgAuB1IAFIfSADsIEgAhiJIACokSADEJUgAXidIAAIpSACcKkgANixIANAtSABqL0gADjFIAKgySABCNEgA5jVIAIA3SAAaOUgAtDpIAE48SADyPUgAjD9IACZBSADKQkgAZERIAP5FSACYR0gAMklIANZKSABwTEgACk5IAK5PSABIUUgA4lJIAHxUSAAWVkgAuldIAFRZSADuWkgAiFxIACxeSADGX0gAYGFIAARjSACeZEgAOGZIANJnSAB2aUgAEGtIAKpsSABEbkgA3m9IAIJxSAAcc0gAtnRIAFp2SAD0d0gAjnlIACh7SADMfEgAZn5IAACASACagUgANINIANiESAByhkgADIhIALCJSABKi0gA5IxIAH6OSAAikEgAvJFIAFaTSADwlEgAipZIAC6YSADImUgAYptIAAadSACgnkgAOqBIANShSAB4o0gAEqVIAKymSABGqEgA4KlIAISrSAAerUgAuK5IAFKwSAD2sUgAkLNIACq1SADOtkgAaLhIAAK6SACcu0gAQL1IANq+SAB0wEgADsJIALLDSABMxUgA5sZIAIDISAAaykgAvstIAFjNSADyzkgAltBIADDSSADK00gAZNVIAAjXSACi2EgAPNpIANbbSABw3UgAFN9IAK7gSABI4kgA7ONIAIblSAAg50gAuuhIAF7qSAD460gAku1IACzvSADG8EgAavJIAAT0SACe9UgAQvdIANz4SAB2+kgAEPxIALT9SABO/0gA6ABJAIICSQAcBEkAwAVJAFoHSQD0CEkAjgpJADIMSQDMDUkAZg9JAAoRSQCkEkkAPhRJANgVSQByF0kAFhlJALAaSQBKHEkA5B1JAIgfSQAiIUkAvCJJAGAkSQD6JUkAlCdJAC4pSQDSKkkAbCxJAAYuSQCgL0kAOjFJAN4ySQB4NEkAEjZJALY3SQBQOUkA6jpJAIQ8SQAoPkkAwj9JAFxBSQD2QkkAkERJADRGSQDOR0kAaElJAAxLSQCmTEkAQE5JANpPSQB+UUkAGFNJALJUSQBMVkkA5ldJAIpZSQAkW0kAvlxJAGJeSQD8X0kAlmFJADBjSQDUZEkAbmZJAAhoSQCiaUkAPGtJAOBsSQB6bkkAFHBJALhxSQBSc0kA7HRJAIZ2SQAgeEkAxHlJAF57SQD4fEkAnH5JADaASQDQgUkAaoNJAA6FSQCohkkAQohJANyJSQB2i0kAGo1JALSOSQBOkEkA8pFJAIyTSQAmlUkAwJZJAGSYSQD+mUkAmJtJADKdSQDMnkkAcKBJAAqiSQCko0kASKVJAOKmSQB8qEkAFqpJALqrSQBUrUkA7q5JAIiwSQAiskkAxrNJAGC1SQD6tkkAlLhJADi6SQDSu0kAbL1JABC/SQCqwEkARMJJAN7DSQCCxUkAHMdJALbISQBQykkA6stJAI7NSQAoz0kAwtBJAGbSSQAA1EkAmtVJADTXSQDY2EkActpJAAzcSQCm3UkAQN9JAOTgSQB+4kkAGORJALzlSQBW50kA8OhJAIrqSQAu7EkAyO1JAGLvSQD88EkAlvJJADr0SQDU9UkAbvdJABL5SQCs+kkARvxJAOD9SQCE/0kAHgFKALgCSgBSBEoA9gVKAJAHSgAqCUoAxApKAGgMSgACDkoAnA9KADYRSgDaEkoAdBRKAA4WSgCoF0oATBlKAOYaSgCAHEoAGh5KAL4fSgBYIUoA8iJKAIwkSgAwJkoAyidKAGQpSgD+KkoAmCxKADwuSgDWL0oAcDFKAAozSgCuNEoASDZKAOI3SgCGOUoAIDtKALo8SgBUPkoA+D9KAJJBSgAsQ0oAxkRKAGBGSgAESEoAnklKADhLSgDSTEoAdk5KABBQSgCqUUoATlNKAOhUSgCCVkoAHFhKAMBZSgBaW0oA9FxKAI5eSgAoYEoAzGFKAGZjSgAAZUoAmmZKAD5oSgDYaUoAcmtKABZtSgCwbkoASnBKAORxSgCIc0oAInVKALx2SgBWeEoA8HlKAJR7SgAufUoAyH5KAGKASgAGgkoAoINKADqFSgDehkoAeIhKABKKSgCsi0oAUI1KAOqOSgCEkEoAHpJKAMKTSgBclUoA9pZKAJCYSgA0mkoAzptKAGidSgACn0oAnKBKAECiSgDao0oAdKVKAA6nSgCyqEoATKpKAOarSgCKrUoAJK9KAL6wSgBYskoA/LNKAJa1SgAwt0oAyrhKAGS6SgAIvEoAor1KADy/SgDgwEoAesJKABTESgCuxUoAUsdKAOzISgCGykoAIMxKAMTNSgBez0oA+NBKAJLSSgA21EoA0NVKAGrXSgAE2UoAntpKAELcSgDc3UoAdt9KABDhSgC04koATuRKAOjlSgCM50oAJulKAMDqSgBa7EoA9O1KAJjvSgAy8UoAzPJKAGb0SgAK9koApPdKAD75SgDi+koAfPxKABb+SgCw/0oAVAFLAO4CSwCIBEsAIgZLALwHSwBgCUsA+gpLAJQMSwA4DksA0g9LAGwRSwAGE0sAqhRLAEQWSwDeF0sAeBlLABIbSwC2HEsAUB5LAOofSwCEIUsAKCNLAMIkSwBcJksAAChLAJopSwA0K0sAzixLAHIuSwAMMEsApjFLAEAzSwDaNEsAfjZLABg4SwCyOUsAVjtLAPA8SwCKPksAJEBLAMhBSwBiQ0sA/ERLAJZGSwAwSEsA1ElLAG5LSwAITUsArE5LAEZQSwDgUUsAelNLAB5VSwC4VksAUlhLAOxZSwCGW0sAKl1LAMReSwBeYEsA+GFLAJxjSwA2ZUsA0GZLAHRoSwAOaksAqGtLAEJtSwDmbksAgHBLABpySwC0c0sATnVLAPJ2SwCMeEsAJnpLAMB7SwBkfUsA/n5LAJiASwA8gksA1oNLAHCFSwAKh0sArohLAEiKSwDii0sAfI1LABaPSwC6kEsAVJJLAO6TSwCSlUsALJdLAMaYSwBgmksABJxLAJ6dSwA4n0sA0qBLAGyiSwAQpEsAqqVLAESnSwDeqEsAgqpLABysSwC2rUsAWq9LAPSwSwCOsksAKLRLAMy1SwBmt0sAALlLAJq6SwA0vEsA2L1LAHK/SwAMwUsApsJLAErESwDkxUsAfsdLACLJSwC8yksAVsxLAPDNSwCKz0sALtFLAMjSSwBi1EsABtZLAKDXSwA62UsA1NpLAHjcSwAS3ksArN9LAEbhSwDq4ksAhORLAB7mSwDC50sAXOlLAPbqSwCQ7EsAKu5LAM7vSwBo8UsAAvNLAJz0SwA29ksA2vdLAHT5SwAO+0sAsvxLAEz+SwDm/0sAgAFMACQDTAC+BEwAWAZMAPIHTACMCUwAMAtMAMoMTABkDkwACBBMAKIRTAA8E0wA1hRMAHAWTAAUGEwArhlMAEgbTADiHEwAhh5MACAgTAC6IUwAXiNMAPgkTACSJkwALChMANApTABqK0wABC1MAJ4uTAA4MEwA3DFMAHYzTAAQNUwAqjZMAE44TADoOUwAgjtMACY9TADAPkwAWkBMAPRBTACYQ0wAMkVMAMxGTABmSEwAAEpMAKRLTAA+TUwA2E5MAHJQTAAWUkwAsFNMAEpVTADuVkwAiFhMACJaTAC8W0wAYF1MAPpeTACUYEwALmJMANJjTABsZUwABmdMAKBoTABEakwA3mtMAHhtTAASb0wArHBMAFByTADqc0wAhHVMAB53TADCeEwAXHpMAPZ7TACafUwANH9MAM6ATABogkwADIRMAKaFTABAh0wA2ohMAHSKTAAYjEwAso1MAEyPTADwkEwAipJMACSUTAC+lUwAYpdMAPyYTACWmkwAMJxMAMqdTABun0wACKFMAKKiTAA8pEwA4KVMAHqnTAAUqUwAuKpMAFKsTADsrUwAhq9MACqxTADEskwAXrRMAPi1TACSt0wANrlMANC6TABqvEwADr5MAKi/TABCwUwA3MJMAIDETAAaxkwAtMdMAE7JTADoykwAjMxMACbOTADAz0wAWtFMAP7STACY1EwAMtZMANbXTABw2UwACttMAKTcTABI3kwA4t9MAHzhTAAW40wAsORMAFTmTADu50wAiOlMACLrTADG7EwAYO5MAPrvTACe8UwAOPNMANL0TABs9kwAEPhMAKr5TABE+0wA3vxMAHj+TAAcAE0AtgFNAFADTQDqBE0AjgZNACgITQDCCU0AZgtNAAANTQCaDk0ANBBNAM4RTQByE00ADBVNAKYWTQBAGE0A5BlNAH4bTQAYHU0AvB5NAFYgTQDwIU0AiiNNAC4lTQDIJk0AYihNAPwpTQCWK00AOi1NANQuTQBuME0ACDJNAKwzTQBGNU0A4DZNAIQ4TQAeOk0AuDtNAFI9TQD2Pk0AkEBNACpCTQDEQ00AXkVNAAJHTQCcSE0ANkpNANpLTQB0TU0ADk9NAKhQTQBCUk0A5lNNAIBVTQAaV00AvlhNAFhaTQDyW00AjF1NADBfTQDKYE0AZGJNAP5jTQCYZU0APGdNANZoTQBwak0AFGxNAK5tTQBIb00A4nBNAHxyTQAgdE0AunVNAFR3TQDueE0AknpNACx8TQDGfU0Aan9NAASBTQCegk0AOIRNANyFTQB2h00AEIlNAKqKTQBEjE0A6I1NAIKPTQAckU0AwJJNAFqUTQD0lU0AjpdNADKZTQDMmk0AZpxNAACeTQCan00APqFNANiiTQBypE0AFqZNALCnTQBKqU0A5KpNAIisTQAirk0AvK9NAFaxTQAEs00AnrRNADi2TQDct00AdrlNABC7TQCqvE0ATr5NAOi/TQCCwU0AHMNNAMDETQBaxk0A9MdNAI7JTQAyy00AzMxNAGbOTQAA0E0AmtFNAD7TTQDY1E0ActZNAAzYTQCw2U0ASttNAOTcTQCI3k0AIuBNALzhTQBW400A+uRNAJTmTQAu6E0AyOlNAGLrTQAG7U0AoO5NADrwTQDe8U0AePNNABL1TQCs9k0AUPhNAOr5TQCE+00AHv1NALj+TQBcAE4A9gFOAJADTgAqBU4AzgZOAGgITgACCk4ApgtOAEANTgDaDk4AdBBOABgSTgCyE04ATBVOAOYWTgCAGE4AJBpOAL4bTgBYHU4A8h5OAJYgTgAwIk4AyiNOAG4lTgAIJ04AoihOADwqTgDWK04Aei1OABQvTgCuME4AUjJOAOwzTgCGNU4AIDdOALo4TgBeOk4A+DtOAJI9TgAsP04A0EBOAGpCTgAERE4AnkVOAEJHTgDcSE4AdkpOABpMTgC0TU4ATk9OAOhQTgCMUk4AJlROAMBVTgBaV04A9FhOAJhaTgAyXE4AzF1OAGZfTgAKYU4ApGJOAD5kTgDiZU4AfGdOABZpTgCwak4AVGxOAO5tTgCIb04AInFOAMZyTgBgdE4A+nVOAJR3TgA4eU4A0npOAGx8TgAGfk4AoH9OAESBTgDegk4AeIROABKGTgC2h04AUIlOAOqKTgCOjE4AKI5OAMKPTgBckU4A9pJOAJqUTgA0lk4AzpdOAGiZTgAMm04AppxOAECeTgDkn04AfqFOABijTgCypE4AVqZOAPCnTgCKqU4AJKtOAL6sTgBirk4A/K9OAJaxTgAws04A1LROAG62TgAIuE4ArLlOAEa7TgDgvE4Aer5OAB7ATgC4wU4AUsNOAOzETgCGxk4AKshOAMTJTgBey04AAs1OAJzOTgA20E4A0NFOAHTTTgAO1U4AqNZOAELYTgDc2U4AgNtOABrdTgC03k4ATuBOAPLhTgCM404AJuVOAMrmTgBk6E4A/ulOAJjrTgA87U4A1u5OAHDwTgAK8k4ApPNOAEj1TgDi9k4AfPhOACD6TgC6+04AVP1OAO7+TgCSAE8ALAJPAMYDTwBgBU8A+gZPAJ4ITwA4Ck8A0gtPAGwNTwAQD08AqhBPAEQSTwDoE08AghVPABwXTwC2GE8AWhpPAPQbTwCOHU8AKB9PAMIgTwBmIk8AACRPAJolTwA0J08A2ChPAHIqTwAMLE8AsC1PAEovTwDkME8AfjJPACI0TwC8NU8AVjdPAPA4TwCKOk8ALjxPAMg9TwBiP08A/EBPAKBCTwA6RE8A1EVPAHhHTwASSU8ArEpPAEZMTwDqTU8AhE9PAB5RTwC4Uk8AUlRPAPZVTwCQV08AKllPAMRaTwBoXE8AAl5PAJxfTwBAYU8A2mJPAHRkTwAOZk8AqGdPAExpTwDmak8AgGxPABpuTwC+b08AWHFPAPJyTwCMdE8AMHZPAMp3TwBkeU8ACHtPAKJ8TwA8fk8A1n9PAHCBTwAUg08AroRPAEiGTwDsh08AholPACCLTwC6jE8AXo5PAPiPTwCSkU8ALJNPAMaUTwBqlk8ABJhPAJ6ZTwBCm08A3JxPAHaeTwAQoE8AtKFPAE6jTwDopE8AgqZPAByoTwDAqU8AWqtPAPSsTwCOrk8AMrBPAMyxTwBms08AALVPAKS2TwA+uE8A2LlPAHy7TwAWvU8AsL5PAErATwDuwU8AiMNPACLFTwC8xk8AVshPAPrJTwCUy08ALs1PANLOTwBs0E8ABtJPAKDTTwA61U8A3tZPAHjYTwAS2k8ArNtPAFDdTwDq3k8AhOBPACjiTwDC408AXOVPAPbmTwCQ6E8ANOpPAM7rTwBo7U8AAu9PAKbwTwBA8k8A2vNPAH71TwAY908AsvhPAEz6TwDw+08Aiv1PACT/TwC+AFAAYgJQAPwDUACWBVAAMAdQANQIUABuClAACAxQAKINUAA8D1AA4BBQAHoSUAAUFFAAuBVQAFIXUADsGFAAhhpQACocUADEHVAAXh9QAPggUACSIlAANiRQANAlUABqJ1AADilQAKgqUABCLFAA3C1QAIAvUAAaMVAAtDJQAE40UADoNVAAjDdQACY5UADAOlAAZDxQAP49UACYP1AAMkFQANZCUABwRFAACkZQAKRHUAA+SVAA4kpQAHxMUAAWTlAAuk9QAFRRUADuUlAAiFRQACxWUADGV1AAYFlQAPpaUACUXFAAOF5QANJfUABsYVAAEGNQAKpkUABEZlAA3mdQAIJpUAAca1AAtmxQAFBuUADqb1AAjnFQAChzUADCdFAAXHZQAAB4UACaeVAANHtQANh8UAByflAADIBQAKaBUABAg1AA5IRQAH6GUAAYiFAAsolQAFaLUADwjFAAio5QAC6QUADIkVAAYpNQAPyUUACWllAAOphQANSZUABum1AAEp1QAKyeUABGoFAA4KFQAISjUAAepVAAuKZQAFKoUADsqVAAkKtQACqtUADErlAAXrBQAAKyUACcs1AANrVQANq2UAB0uFAADrpQAKi7UABCvVAA5r5QAIDAUAAawlAAtMNQAFjFUADyxlAAjMhQADDKUADKy1AAZM1QAP7OUACY0FAAPNJQANbTUABw1VAACtdQAK7YUABI2lAA4ttQAIbdUAAg31AAuuBQAFTiUADu41AAkuVQACznUADG6FAAYOpQAATsUACe7VAAOO9QANzwUAB28lAAEPRQAKr1UABO91AA6PhQAIL6UAAc/FAAwP1QAFr/UAD0AFEAjgJRACgEUQDMBVEAZgdRAAAJUQCaClEAPgxRANgNUQByD1EADBFRALASUQBKFFEA5BVRAIgXUQAiGVEAvBpRAFYcUQD6HVEAlB9RAC4hUQDIIlEAYiRRAAYmUQCgJ1EAOilRAN4qUQB4LFEAEi5RAKwvUQBQMVEA6jJRAIQ0UQAeNlEAuDdRAFw5UQD2OlEAkDxRACo+UQDOP1EAaEFRAAJDUQCmRFEAQEZRANpHUQB0SVEAGEtRALJMUQBMTlEA5k9RAIpRUQAkU1EAvlRRAFhWUQD8V1EAlllRADBbUQDUXFEAeF5RABJgUQCsYVEARmNRAOpkUQCEZlEAHmhRALhpUQBca1EA9mxRAJBuUQAqcFEAznFRAGhzUQACdVEApnZRAEB4UQDaeVEAdHtRAA59UQCyflEATIBRAOaBUQCAg1EAJIVRAL6GUQBYiFEA/IlRAJaLUQAwjVEAyo5RAGSQUQAIklEAopNRADyVUQDWllEAephRABSaUQCum1EAUp1RAOyeUQCGoFEAIKJRAMSjUQBepVEA+KZRAJKoUQAsqlEA0KtRAGqtUQAEr1EAnrBRAEKyUQDcs1EAdrVRABq3UQC0uFEATrpRAOi7UQCCvVEAJr9RAMDAUQBawlEA9MNRAJjFUQAyx1EAzMhRAHDKUQAKzFEApM1RAD7PUQDi0FEAfNJRABbUUQCw1VEAVNdRAO7YUQCI2lEAItxRAMbdUQBg31EA+uBRAJTiUQAu5FEA0uVRAGznUQAG6VEAoOpRAETsUQDe7VEAeO9RABzxUQC28lEAUPRRAOr1UQCE91EAKPlRAML6UQBc/FEAAP5RAJr/UQA0AVIAzgJSAGgEUgAMBlIApgdSAEAJUgDaClIAfgxSABgOUgCyD1IAVhFSAPASUgCKFFIAJBZSAL4XUgBiGVIA/BpSAJYcUgAwHlIA1B9SAG4hUgAII1IArCRSAEYmUgDgJ1IAeilSABQrUgC4LFIAUi5SAOwvUgCGMVIAKjNSAMQ0UgBeNlIAAjhSAJw5UgA2O1IA0DxSAGo+UgAOQFIAqEFSAEJDUgDcRFIAgEZSABpIUgC0SVIATktSAPJMUgCMTlIAJlBSAMpRUgBkU1IA/lRSAJhWUgAyWFIA1llSAHBbUgAKXVIApF5SAEhgUgDiYVIAfGNSACBlUgC6ZlIAVGhSAO5pUgCIa1IALG1SAMZuUgBgcFIABHJSAJ5zUgA4dVIA0nZSAGx4UgAQelIAqntSAER9UgDeflIAgoBSAByCUgC2g1IAWoVSAPSGUgCOiFIAKIpSAMyLUgBmjVIAAI9SAJqQUgA0klIA2JNSAHKVUgAMl1IApphSAEqaUgDkm1IAfp1SACKfUgC8oFIAVqJSAPCjUgCKpVIALqdSAMioUgBiqlIA/KtSAKCtUgA6r1IA1LBSAHiyUgAStFIArLVSAEa3UgDquFIAhLpSAB68UgC4vVIAUr9SAPbAUgCQwlIAKsRSAMTFUgBox1IAAslSAJzKUgBAzFIA2s1SAHTPUgAO0VIAqNJSAEzUUgDm1VIAgNdSABrZUgC+2lIAWNxSAPLdUgCW31IAMOFSAMriUgBk5FIA/uVSAKLnUgA86VIA1upSAHDsUgAU7lIAru9SAEjxUgDs8lIAhvRSACD2UgC691IAVPlSAPj6UgCS/FIALP5SAMb/UgBqAVMABANTAJ4EUwA4BlMA3AdTAHYJUwAQC1MAtAxTAE4OUwDoD1MAghFTABwTUwDAFFMAWhZTAPQXUwCOGVMAMhtTAMwcUwBmHlMACiBTAKQhUwA+I1MA7CRTAIYmUwAgKFMAuilTAFQrUwD4LFMAki5TACwwUwDGMVMAajNTAAQ1UwCeNlMATDhTAOY5UwCAO1MAGj1TAL4+UwBYQFMA8kFTAJZDUwAwRVMAykZTAGRIUwD+SVMAoktTADxNUwDWTlMAcFBTABRSUwCuU1MASFVTAOxWUwCGWFMAIFpTALpbUwBUXVMA+F5TAJJgUwAsYlMAxmNTAGplUwAEZ1MAnmhTAEJqUwDca1MAdm1TABBvUwC0cFMATnJTAOhzUwCCdVMAHHdTAMB4UwBaelMA9HtTAI59UwAyf1MAzIBTAGaCUwAKhFMApIVTAD6HUwDYiFMAcopTABaMUwCwjVMASo9TAOSQUwCIklMAIpRTALyVUwBgl1MA+phTAJSaUwAunFMAyJ1TAGyfUwAGoVMAoKJTADqkUwDepVMAeKdTABKpUwCsqlMAUKxTAOqtUwCEr1MAHrFTAMKyUwBctFMA9rVTAJq3UwA0uVMAzrpTAGi8UwAMvlMApr9TAEDBUwDawlMAdMRTABjGUwCyx1MATMlTAObKUwCKzFMAJM5TAL7PUwBi0VMA/NJTAJbUUwAw1lMAytdTAG7ZUwAI21MAotxTADzeUwDg31MAeuFTABTjUwCu5FMAUuZTAOznUwCG6VMAKutTAMTsUwBe7lMA+O9TAJLxUwA281MA0PRTAGr2UwAO+FMAqPlTAEL7UwDc/FMAdv5TABoAVAC0AVQATgNUAOgEVACMBlQAJghUAMAJVABkC1QA/gxUAJgOVAAyEFQAzBFUAHATVAAKFVQApBZUAD4YVADiGVQAfBtUABYdVACwHlQAVCBUAO4hVACII1QALCVUAMYmVABgKFQA+ilUAJQrVAA4LVQA0i5UAGwwVAAGMlQAqjNUAEQ1VADeNlQAgjhUABw6VAC2O1QAUD1UAOo+VACOQFQAKEJUAMJDVABcRVQAAEdUAJpIVAA0SlQA2EtUAHJNVAAMT1QAplBUAEBSVADkU1QAflVUABhXVACyWFQAVlpUAPBbVACKXVQAJF9UAMhgVABiYlQA/GNUAKBlVAA6Z1QA1GhUAG5qVAAIbFQArG1UAEZvVADgcFQAenJUAB50VAC4dVQAUndUAPZ4VACQelQAKnxUAMR9VABef1QAAoFUAJyCVAA2hFQA0IVUAHSHVAAOiVQAqIpUAEyMVADmjVQAgI9UABqRVAC0klQAWJRUAPKVVACMl1QAJplUAMqaVABknFQA/p1UAKKfVAA8oVQA1qJUAHCkVAAKplQArqdUAEipVADiqlQAfKxUACCuVAC6r1QAVLFUAO6yVACStFQALLZUAMa3VABquVQABLtUAJ68VAA4vlQA0r9UAHbBVAAQw1QAqsRUAETGVADox1QAgslUABzLVADAzFQAWs5UAPTPVACO0VQAKNNUAMzUVABm1lQAANhUAJrZVAA+21QA2NxUAHLeVAAW4FQAsOFUAErjVADk5FQAfuZUACLoVAC86VQAVutUAPrsVACU7lQALvBUAMjxVABi81QABvVUAKD2VAA6+FQA1PlUAHj7VAAS/VQArP5UAEYAVQDqAVUAhANVAB4FVQC4BlUAXAhVAPYJVQCQC1UANA1VAM4OVQBoEFUAAhJVAJwTVQBAFVUA2hZVAHQYVQAOGlUAshtVAEwdVQDmHlUAiiBVACQiVQC+I1UAWCVVAPImVQCWKFUAMCpVAMorVQBkLVUACC9VAKIwVQA8MlUA1jNVAHo1VQAUN1UArjhVAFI6VQDsO1UAhj1VACA/VQC6QFUAXkJVAPhDVQCSRVUALEdVAMZIVQBqSlUABExVAKhNVQBCT1UA3FBVAHZSVQAQVFUAtFVVAE5XVQDoWFUAjFpVACZcVQDAXVUAWl9VAPRgVQCYYlUAMmRVAMxlVQBmZ1UACmlVAKRqVQA+bFUA2G1VAHxvVQAWcVUAsHJVAFR0VQDudVUAiHdVACJ5VQC8elUAYHxVAPp9VQCUf1UAOIFVANKCVQBshFUABoZVAKCHVQBEiVUA3opVAHiMVQASjlUAto9VAFCRVQDqklUAjpRVACiWVQDCl1UAXJlVAPaaVQCanFUANJ5VAM6fVQBooVUAAqNVAKakVQBAplUA2qdVAH6pVQAYq1UAsqxVAFauVQDwr1UAirFVACSzVQC+tFUAYrZVAPy3VQCWuVUAMLtVANS8VQBuvlUACMBVAKzBVQBGw1UA4MRVAHrGVQAUyFUAuMlVAFLLVQDszFUAhs5VACDQVQDE0VUAXtNVAALVVQCc1lUANthVANDZVQBq21UADt1VAKjeVQBC4FUA3OFVAIDjVQAa5VUAtOZVAE7oVQDy6VUAjOtVACbtVQDK7lUAZPBVAP7xVQCY81UAMvVVANb2VQBw+FUACvpVAKT7VQBI/VUA4v5VAHwAVgAWAlYAugNWAFQFVgDuBlYAkghWACwKVgDGC1YAYA1WAPoOVgCeEFYAOBJWANITVgBsFVYAEBdWAKoYVgBEGlYA6BtWAIIdVgAcH1YAtiBWAFAiVgD0I1YAjiVWACgnVgDCKFYAZipWAAAsVgCaLVYANC9WANgwVgByMlYADDRWALA1VgBKN1YA5DhWAH46VgAYPFYAvD1WAFY/VgDwQFYAikJWACREVgDIRVYAYkdWAPxIVgCgSlYAOkxWANRNVgB4T1YAElFWAKxSVgBGVFYA4FVWAIRXVgAeWVYAuFpWAFJcVgD2XVYAkF9WACphVgDEYlYAaGRWAAJmVgCcZ1YAQGlWANpqVgB0bFYADm5WAKhvVgBMcVYA5nJWAIB0VgAkdlYAvndWAFh5VgDyelYAjHxWADB+VgDKf1YAZIFWAP6CVgCYhFYAPIZWANaHVgBwiVYAFItWAK6MVgBIjlYA7I9WAIaRVgAgk1YAupRWAFSWVgDul1YAkplWACybVgDGnFYAap5WAASgVgCeoVYAQqNWANykVgB2plYAEKhWAKqpVgBOq1YA6KxWAIKuVgAcsFYAwLFWAFqzVgD0tFYAmLZWADK4VgDMuVYAZrtWAAq9VgCavlYAPsBWANjBVgByw1YAFsVWALDGVgBKyFYA5MlWAH7LVgAizVYAvM5WAFbQVgD60VYAlNNWAC7VVgDI1lYAbNhWAAbaVgCg21YAOt1WAN7eVgB44FYAEuJWAKzjVgBQ5VYA6uZWAIToVgAe6lYAwutWAFztVgD27lYAmvBWADTyVgDO81YAaPVWAAL3VgCm+FYAQPpWANr7VgB0/VYAGP9WALIAVwBMAlcA5gNXAIoFVwAkB1cAvghXAGIKVwD8C1cAlg1XADAPVwDKEFcAbhJXAAgUVwCiFVcAPBdXAOAYVwB6GlcAFBxXALgdVwBSH1cA7CBXAIYiVwAgJFcAxCVXAF4nVwD4KFcAkipXADYsVwDQLVcAai9XAA4xVwCoMlcAQjRXANw1VwB2N1cAGjlXALQ6VwBOPFcA6D1XAII/VwAmQVcAwEJXAGREVwD+RVcAmEdXADJJVwDMSlcAcExXAApOVwCkT1cASFFXAOJSVwB8VFcAFlZXALBXVwBUWVcA7lpXAIhcVwAiXlcAxl9XAGBhVwD6YlcAlGRXADhmVwDSZ1cAbGlXABBrVwCqbFcARG5XAN5vVwB4cVcAHHNXALZ0VwBQdlcA6ndXAI55VwAoe1cAwnxXAGZ+VwAAgFcAmoFXADSDVwDOhFcAcoZXAAyIVwCmiVcAQItXAOSMVwB+jlcAGJBXALKRVwBWk1cA8JRXAIqWVwAkmFcAyJlXAGKbVwD8nFcAlp5XADqgVwDUoVcAbqNXAAilVwCsplcARqhXAOCpVwCEq1cAHq1XALiuVwBSsFcA7LFXAJCzVwAqtVcAxLZXAF64VwACulcAnLtXADa9VwDavlcAdMBXAA7CVwCow1cAQsVXAObGVwCAyFcAGspXALTLVwBOzVcA8s5XAIzQVwAm0lcAytNXAGTVVwD+1lcAothXADzaVwDW21cAcN1XAArfVwCu4FcASOJXAOLjVwB85VcAIOdXALroVwBU6lcA+OtXAJLtVwAs71cAxvBXAGDyVwAE9FcAnvVXADj3VwDS+FcAdvpXABD8VwCq/VcATv9XAOgAWACCAlgAHARYALYFWABaB1gA9AhYAI4KWAAoDFgAzA1YAGYPWAAAEVgApBJYAD4UWADYFVgAchdYAAwZWACwGlgAShxYAOQdWAB+H1gAGCFYALwiWABWJFgA+iVYAJQnWAAuKVgAyCpYAGIsWAAGLlgAoC9YADoxWADUMlgAeDRYABI2WACsN1gAUDlYAOo6WACEPFgAHj5YALg/WABcQVgA9kJYAJBEWAAqRlgAxEdYAGhJWAACS1gApkxYAEBOWADaT1gAdFFYAA5TWACyVFgATFZYAOZXWACAWVgAGltYAL5cWABYXlgA8l9YAJZhWAAwY1gAymRYAG5mWAAIaFgAomlYADxrWADWbFgAem5YABRwWACucVgAUnNYAOx0WACGdlgAIHhYALp5WABee1gA+HxYAJJ+WAAsgFgAxoFYAGqDWAAEhVgAqIZYAEKIWADciVgAdotYABqNWAC0jlgATpBYAOiRWACCk1gAJpVYAMCWWABamFgA9JlYAJibWAAynVgAzJ5YAHCgWAAKolgApKNYAD6lWADiplgAfKhYABaqWACwq1gASq1YAO6uWACIsFgAIrJYAMazWABgtVgA+rZYAJS4WAAuulgA0rtYAGy9WAAGv1gAoMBYADrCWADew1gAeMVYABzHWAC2yFgAUMpYAOrLWACEzVgAKM9YAMLQWABc0lgA9tNYAJDVWAA011gAzthYAGjaWAAM3FgApt1YAEDfWADa4FgAfuJYABjkWACy5VgATOdYAPDoWACK6lgAJOxYAL7tWABY71gA/PBYAJbyWAA69FgA1PVYAG73WAAI+VgAovpYAEb8WADg/VgAev9YABQBWQC4AlkAUgRZAOwFWQCGB1kAKglZAMQKWQBeDFkAAg5ZAJwPWQA2EVkA0BJZAGoUWQAOFlkAqBdZAEIZWQDmGlkAgBxZABoeWQC0H1kATiFZAPIiWQCMJFkAJiZZAMAnWQBkKVkA/ipZAJgsWQAyLlkA1i9ZAHAxWQAKM1kApDRZAEg2WQDiN1kAfDlZABY7WQC6PFkAVD5ZAO4/WQCIQVkALENZAMZEWQBgRlkABEhZAJ5JWQA4S1kA0kxZAGxOWQAQUFkAqlFZAERTWQDeVFkAeFZZABxYWQC2WVkAWltZAPRcWQCOXlkAKGBZAMJhWQBmY1kAAGVZAJpmWQA0aFkA2GlZAHJrWQAMbVkApm5ZAEpwWQDkcVkAfnNZACJ1WQC8dlkAVnhZAPB5WQCKe1kALn1ZAMh+WQBigFkABoJZAKCDWQA6hVkA1IZZAG6IWQASilkArItZAEaNWQDgjlkAepBZAB6SWQC4k1kAXJVZAPaWWQCQmFkAKppZAMSbWQBonVkAAp9ZAJygWQA2olkA0KNZAHSlWQAOp1kAqKhZAEyqWQDmq1kAgK1ZABqvWQC+sFkAWLJZAPKzWQCMtVkAMLdZAMq4WQBkulkA/rtZAJi9WQA8v1kA1sBZAHrCWQAUxFkArsVZAEjHWQDiyFkAhspZACDMWQC6zVkAVM9ZAPjQWQCS0lkALNRZAMbVWQBq11kABNlZAJ7aWQBC3FkA3N1ZAHbfWQAQ4VkAquJZAE7kWQDo5VkAgudZABzpWQDA6lkAWuxZAPTtWQCY71kAMvFZAMzyWQBm9FkAAPZZAKT3WQA++VkA2PpZAHL8WQAM/lkAsP9ZAEoBWgDuAloAiARaACIGWgC8B1oAVglaAPoKWgCUDFoALg5aAMgPWgBiEVoABhNaAKAUWgBEFloA3hdaAHgZWgASG1oArBxaAFAeWgDqH1oAhCFaAB4jWgC4JFoAXCZaAPYnWgCQKVoANCtaAM4sWgBoLloAAjBaAKYxWgBAM1oA2jRaAHQ2WgAYOFoAsjlaAEw7WgDmPFoAgD5aACRAWgC+QVoAYkNaAPxEWgCWRloAMEhaAMpJWgBuS1oACE1aAKJOWgA8UFoA4FFaAHpTWgAUVVoArlZaAFJYWgDsWVoAhltaACBdWgDEXloAXmBaAPhhWgCSY1oANmVaANBmWgBqaFoADmpaAJ5rWgBCbVoA3G5aAIBwWgAacloAtHNaAE51WgDodloAjHhaACZ6WgDAe1oAWn1aAPR+WgCYgFoAMoJaAMyDWgBwhVoACodaAKSIWgA+iloA4otaAHyNWgAWj1oAsJBaAFSSWgDuk1oAiJVaACKXWgDGmFoAYJpaAPqbWgCenVoAOJ9aANKgWgBsoloABqRaAKqlWgBEp1oA3qhaAHiqWgASrFoAtq1aAFCvWgD0sFoAjrJaACi0WgDCtVoAXLdaAAC5WgCauloANLxaAM69WgBov1oADMFaAKbCWgBKxFoA5MVaAH7HWgAYyVoAsspaAFbMWgDwzVoAis9aACTRWgDI0loAYtRaAPzVWgCW11oAOtlaANTaWgBu3FoACN5aAKzfWgBG4VoA4OJaAHrkWgAU5loAuOdaAFLpWgDs6loAkOxaACruWgDE71oAXvFaAALzWgCc9FoANvZaANr3WgB0+VoADvtaAKj8WgBC/loA5v9aAIABWwAaA1sAtARbAE4GWwDyB1sAjAlbADALWwDKDFsAZA5bAP4PWwCYEVsAPBNbANYUWwBwFlsAChhbAKQZWwBIG1sA4hxbAIYeWwAgIFsAuiFbAFQjWwDuJFsAkiZbACwoWwDGKVsAYCtbAPosWwCeLlsAODBbANwxWwB2M1sAEDVbAKo2WwBEOFsA6DlbAII7WwAcPVsAtj5bAFBAWwD0QVsAjkNbAChFWwDMRlsAZkhbAABKWwCaS1sAPk1bANhOWwByUFsADFJbALBTWwBKVVsA5FZbAIhYWwAiWlsAvFtbAFZdWwDwXlsAlGBbAC5iWwDIY1sAYmVbAAZnWwCgaFsAOmpbAN5rWwB4bVsAEm9bAKxwWwBGclsA6nNbAIR1WwAed1sAuHhbAFJ6WwD2e1sAkH1bADR/WwDOgFsAaIJbAAKEWwCchVsAQIdbANqIWwB0ilsADoxbALKNWwBMj1sA5pBbAIqSWwAklFsAvpVbAFiXWwDymFsAlppbADCcWwDKnVsAZJ9bAP6gWwCiolsAPKRbAOClWwB6p1sAFKlbAK6qWwBIrFsA7K1bAIavWwAgsVsAurJbAFS0WwD4tVsAkrdbACy5WwDQulsAarxbAAS+WwCev1sAQsFbANzCWwB2xFsAEMZbALTHWwBOyVsA6MpbAILMWwAczlsAwM9bAFrRWwD+0lsAmNRbADLWWwDM11sAZtlbAArbWwCk3FsAPt5bANjfWwBy4VsAFuNbALDkWwBK5lsA7udbAIjpWwAi61sAvOxbAGDuWwD671sAlPFbAC7zWwDS9FsAbPZbAAb4WwCg+VsARPtbAN78WwB4/lsAHABcALYBXABQA1wA6gRcAIQGXAAoCFwAwglcAFwLXAD2DFwAkA5cADQQXADOEVwAchNcAAwVXACmFlwAQBhcANoZXAB+G1wAGB1cALIeXABMIFwA8CFcAIojXAAkJVwAviZcAGIoXAD8KVwAlitcADAtXADULlwAbjBcAAgyXACiM1wARjVcAOA2XAB6OFwAFDpcALg7XABSPVwA7D5cAIZAXAAqQlwAxENcAF5FXAD4RlwAnEhcADZKXADQS1wAak1cAARPXACoUFwAQlJcAOZTXACAVVwAGldcALRYXABOWlwA8ltcAIxdXAAmX1wAwGBcAFpiXAD+Y1wAmGVcADJnXADWaFwAcGpcAApsXACubVwASG9cAOJwXAB8clwAFnRcALp1XABUd1wA7nhcAIh6XAAifFwAxn1cAGB/XAAEgVwAnoJcADiEXADShVwAbIdcABCJXACqilwARIxcAN6NXAB4j1wAHJFcALaSXABQlFwA9JVcAI6XXAAomVwAwppcAGacXAAAnlwAmp9cADShXADYolwAcqRcAAymXACmp1wASqlcAOSqXAB+rFwAIq5cALyvXABWsVwA8LJcAIq0XAAutlwAyLdcAGK5XAD8ulwAoLxcADq+XADUv1wAbsFcABLDXACsxFwARsZcAODHXAB6yVwAHstcALjMXABSzlwA9s9cAJDRXAAq01wAxNRcAGjWXAAC2FwAnNlcADbbXADa3FwAdN5cAA7gXACo4VwAQuNcAObkXACA5lwAJOhcAL7pXABY61wA8uxcAIzuXAAw8FwAyvFcAGTzXAD+9FwAmPZcADz4XADW+VwAevtcABT9XACu/lwASABdAOIBXQCGA10AIAVdALoGXQBUCF0A+AldAJILXQAsDV0Axg5dAGAQXQAEEl0AnhNdAEIVXQDcFl0AdhhdABAaXQCqG10ATh1dAOgeXQCCIF0AHCJdAMAjXQBaJV0A9CZdAI4oXQAoKl0AzCtdAGYtXQAKL10ApDBdAD4yXQDYM10AcjVdABY3XQCwOF0ASjpdAOQ7XQCIPV0AIj9dALxAXQBWQl0A8ENdAJRFXQAuR10A0khdAGxKXQAGTF0AoE1dADpPXQDeUF0AeFJdABJUXQCsVV0ARlddAOpYXQCEWl0AHlxdAMJdXQBcX10A9mBdAJBiXQAqZF0AzmVdAGhnXQACaV0ApmpdAEBsXQDabV0AdG9dABhxXQCycl0ATHRdAOZ1XQCKd10AJHldAL56XQBYfF0A8n1dAJZ/XQAwgV0A1IJdAG6EXQAIhl0AooddADyJXQDgil0AeoxdABSOXQCuj10ASJFdAOySXQCGlF0AKpZdAMSXXQBemV0A+JpdAJKcXQA2nl0A0J9dAGqhXQAEo10AqKRdAEKmXQDcp10AdqldABqrXQC0rF0ATq5dAPKvXQCMsV0AJrNdAMC0XQBatl0A/rddAJi5XQAyu10AzLxdAGa+XQAKwF0ApMFdAD7DXQDixF0AfMZdABbIXQCwyV0AVMtdAO7MXQCIzl0AItBdALzRXQBg010A+tRdAJTWXQA42F0A0tldAGzbXQAG3V0Aqt5dAETgXQDe4V0AeONdABLlXQC25l0AUOhdAOrpXQCO610AKO1dAMLuXQBc8F0AAPJdAJrzXQA09V0AzvZdAGj4XQAM+l0ApvtdAED9XQDa/l0AfgBeABgCXgCyA14AVgVeAPAGXgCKCF4AJApeAL4LXgBiDV4A/A5eAJYQXgA6El4A1BNeAG4VXgAIF14ArBheAEYaXgAA</prop>
				<prop name="Temps">REFSWgAAZ8ECAIBnvP/Xo3A9Clc9QP1m9vI9QPYoXI/fwrU+QDMGAVNA/0C4HoXrUVhB/0CPwvUoXE9C/UAAAPUoPENApL7w8NcjREBxKACjuxBF/fP1RUDu8hf7R0AvAXD9R0Ap7h4B6EhARwE9yknbQFIOAbFKPQOXS/5FA31MQOF6FK5vR2FNQOnygE719HdPQMMYAI8iUGUEb1BAmpmfAAlRnQPbeVFFA+1RfQNgUvdArkd2AO5SQB9uEAC4XlMtA9BTjQPbQlSNA7JULQMgVbZ1A5FVXQMBVkUDjW9WQOxRDgD7Vk0D92hXQHgA4XrUV9odBFgFA6NYJQMDWbZdAzFZHQMcWT0D5+1YBROrWEUDbVhArXsWESpYNQRXXRPafVeNA9JXQM3MfxGIfB+GFV4SypwfphUOAsgkvB/28sbUHxYSxOwXjgIRwvwfDi3p8sAkLzYvQCOCRgK9TC9eLXYvaCMGErtQjC+mL7gvyi9XnQO55CcA1i/wKwY/6CsuP0A/Uj9kPwrmJUh2Abd8P4Y9pj+4PwCSP8Q/fj/oP/o/1D8OTzBPAEJPZE9+T5BPWk+kT55PsE8A0k/sTw5f+E8iX0Rf3k84XwBqX3xfnl+QX6pf1F/mX7BfALpP/F8ObyBvQm9Ub2ZveG8Aim9cX/ZfoG/Sb9xv3m/obwD6byx/Dn8Ifxp/ZH+Of4B/ALp/pH/Of8B/6n8Uj05/GI8ACo8sj06PQI96j5SPho+ojwC6j9yP/o/wjxKfJJ9Gn1ifACqfbJ9+n5Cfap+kn8af2J8A6p8Mr0Z/CK8Cr1SvTq94rwBqr5yvhq+Yr9Kv5K++rwC/APKvLL8mrxi/Yr88v36/cL8Aqr+Mv7a/4L/Cv/y/9r8YzwAqz0zPXs9wz4LPlM9Ov5jPAMrPpM/ez7DP6s8U3ybfON8AAt9c39bPkN+i33zfxt+43wDS3/zfZt8A7xLvNO9O7yjvAHrvZO+G75jvwu+s71bv6O8A2u8M//bv8O8i/2T/dv+I/wAy/5z/Nv9I/9r/vP8GD8D7lscBHrUcFIwcFcz0+bVW7fRWLRNzVo0DMrZUBPNVvRO4VYUTfG1VFRM0VW0T+lQtE9vDVAUTi1QlE1NUtm0TGlQVE+RTnSOttVMNFFPtAzFThQRSdo0EUkAXERSOUkUT21dSnSMdUu3z51G2XQOiUW0TalF9BFHbQB9wAf5Q7fPHUL1APwFcj1BAnyE921pQXQMiUG0Tuk+2JRNPT8UD4U71E3RtTvUDB06dI51NnQPbM03NI8tM9QNHTLZdA+JLbSOAS0UDGe1L5QO3SuUESkD21hAh9UkVE560FH5J1iUTr0mVFEqdA5NKtvUTFEttA1hLnQNz3pwUd0tAUm4BcUtavQRLLQNlS8UDYRQnAp4iXSQnFi0OJUYvECMGJQhmLwgj3gJuhCd+L6Avsi8A/BfOLwAj7hXeL/Ar7hUWPwAoO/YVPj/4EyY/OD96P4w/EFY9lj/AO6YCesQ/5j/IPwDaMdY/0D/6PwxPPk9QT2JPAHxPhk+oT7pPxE/eT9hP6k8AFF/+T3BPOl9MXyZfYF+KXwCcX6ZfsF+CX+xf1l/4XwpvACRvNm9Ib2JvdG9+b6Bvmm8AtG+2b+Bv8m8EfyZ/EH9CfwDMby5/YH9af3x/pn+If5p/ANx/tn8AjxKPHI8uj0CPYo8AfI9uj5iPio+sj86PsI/qj21LFRPeSy0TqkxlFtr+A06NE6BP5QNHUF51A7xQQHG2ATD8BGvCUUUDOewErVKNE2sgU9UUU20DCFQtE816lATrVPUUbAToVdZFA1lWdRRWbQM4V/adA6NXjRMQWEBmts6RdlglE+9YNRRZtq0TFVm9A+hYjROwWVj9FPyUMVhlBFd1A1vMV1UTxFdVlFf9E4HBJKc2r0ivWqkupY4SwBB0r26vmKu2Ar2kr76v0KtClgK75K/erwi/Gr9XxRRqxJSAxJRAJLT7VuUDradUBGNWnQMjVLTnbVW9A6hVJRNvVc2TrTZ0BPxUbQRUjRRUtH0UnLQQlLTYU/0Toa1TLRNqU10EUxUT7rbkBLdS/ROBUkUDSS1SXQMSUi0T2vwHdgLbbFFtAyhRxQPxUNa9A7hQnQODRJRMULYtAxVQFRO+T50ET7bNk8ZOPRNaTv0T8W1NLQOFTT0DHE3dAxuuTM2TRkwVlg4ljhLNAOQUmEq1lKzE2EnSdQOMvBduA0m1Az1KCj0USt0DLjQnXj2OLR4vACgvGik+L1gvci9035YvmN8Aqt+83/Yv8C/a3/TfXj9oPwBaP+x/pj9Y74LvlO+m77jvAMrv3O/u7+CPCv/0j/aPGP8AKv/8707/iP+a/6T/nv/Q/wDK/+z//v+w/9r/NA9OD0gPACIPhA+eD5APsg/MD34PyA8A8g8MHw4fAB8aH2QfXh9wHwCCH0Qfph9QH7of7B/eFR6y24tLDcMMTP2z6kzabcPlbMTlTs2z4k8W5ZOFUN3D+kSUE8BeslvjUT2TV1Ldw8pslGtAUx3Dscy0QlQdo7W0lLQopJSZVd3DCraslHtW3cPqVg3TWMo0tN8ktEv0l9fCClm2pZMpWb2TE1lNk+BVWL2UWOWTVfwkE9SUBMsglrLIZKeWrzg7Vq2GrwA4P3o/1K+OP7A/wj8kv84/lCC/Ck9XpZO5FE9uwqVWNLRfV73THiRE2VS0y5dWBTRWPcS8JNhV1g1Dm1Udo1SkJBpVWgWj4YSUqlQ15FTdw1s6VM2zAlQVpFNFJK1TTZNQUw3TGLy04bbstKlSHaN0Ug3DPLbctAdSTZPAUQ3TiNZUlFJRdcRRHaPkUGp9xFBl5FB9sz9QlbOr+E8NVE91xE8dlE62HcNBTh2j1E0NxE22XbMDTR3DgUylkxnVTE2TsBQkSxyU6kpWzZOGSt2USm3DxcTHVk6SkEklJEldxEplkwPdSkW0hNcm7Q7VTtU23QAu3zhvSt9cb37fgG+S36RvALZv0Nv+zf7fGO8Kfxx/bu8AaO9Cf1R/Nu9of5p/rH++fwDoH/of1H/ufwCPCo80j/4fAMgfKo+Ej2aPmI+qj8yPho8ASI/KjwSf3o/4jzqfRJ9OnwBgn0KfhJ9mn5if0p/kn+6fAAivGq8krx6vsJ9qrzSvdq8AkK+ir7yv1q/Ir/Kv/Kd2wmucS9WzPiwkJU0N02soTqWzJ1RULFB9U1WjJMQYDMSMHMQB7Ee2DtLoUg1DW1N1w+xW1LReVO3T0bREQoREa7RV/UMndESYVj2zrQdENJBX/bP6TDRitVg9s8fcJBpZRSMltuy0BVkdw9FYjSOE2gTERPwkA1j9Q9dXAFXEZD9ePS7FVjVGzUbNfj8AqD+iP6zPvs/wP+o55s/4z0ASTxxPJkXGtRZTDNQNJNSty7y0h1atU0ZkRAU2XETHVVUjfFWdtuYi0QmURJuwtrNU9SNgVFrlJFR9U/NTVSOsxERTdVN1JpYiCMxE0Hy0W5tSpUNjUkW0Uj2za+dR1SRR5SN5UdVj20FRHdMLUUUj1VA2xVOeUD2zZ1C1VDRUbddcVGpPLWP9Tr1jrY5kVCFORSO1dFRMtU3dtEx1I2BMHVP8aoSkl4x0MxQky0pVJFVKJeRKnSRJzdRJxeYMTiPU5HlKleS85KNQvmUAhn2+ZRZvKGsub1BvWv+MbwB+/5hvov+U/8Zv8G/aYdZlANb9/m/4byp/hK9OD3B/Qg8AhA+WD6gPcg/MD94PiK8CvwAEH/YPIB86H0wfJh9gH3IfABQfnh8IH9If7B/WH8Af+h8AJC82L0Avgh9cL2YvCC+iLwDEL74v0C/iL/wvri+4LyI/AEQ/Vj9oP4I/nD+WP6g/ij9AxD82P+A/+jE208QFTE30bU2tU6ZO1dOgT/1D20dQdVO8UOXTMFGsPUQk5BtSZeRSxVMe1VOlQ5Pc1VRdU3pU2j3z7ZxEXVXFU85VtuXTQFY9881WXVM61Vf9Q6d0xBHktHpYNsXz3ljl0yBZ7UZ2s2VYDeRY1WQMVDFYvdQWPMTQVwXDxHTPPsVWxQBOX1jDfs94X4pf1M+Wz6BfgNJfJN/+z+hfGm8sb/6ysao8xIA8xEAMZP20tLjWdNR1Vh3zNXzU51Xu9TOqVUA4sVxvVVpt0zaE1PxUzdPFnERbjVQd81VU1dMQlERb2lPd86FTVeRTBcONNMTU/FKlZHRHttJJrVKN0xJSxWRRjdOitly0bFGd4zdR5dMA1VHdtFAtQ4NURExQ2h3zFTTkvk8tQ1NPth3z5U7d03hOJeROtr3ziE098x1N3fOxVUz15EwF5Eu904MkRG0ZDES6Sj3zPUrV09vgSeXTkEmNs35JWo1jr9R0Hkrd05jsdAEYRPcuDbb9Hv0+/0CPUv8AZI+G/4iPwv+sj76P0P/i+QDOheb/CJ8KDyyfNg8wP2KfAEyfhp+Yn6qffJ/On+CfAk8A9J8Wr/ifEk8sr+4/SK9arwB8r46vmK+qr8yv3q/or8KvABS/Br84v1q/RL8ev1C/er8ApL+mv8i/mr/Uv/a/CM8azwAszz7PaM9Kz4TPjs+oz2LPUMTPls+gz/LPS01kS31DLd7UhK5MHfOlPEcWc1VPDdNKXETAXERQZEStxhx0PFLddFLV0yBtUx3zlVMlQwlU/dO1fJzUDKxEflXV0/BtVd3zYVYtQ9NWVWbahmNXBeMXWA3Tmli2nYP4WC1jK1ml0xxVWZ1EWEXjshxUcxxUWzNYJUPpV7XjzGRfAL5dRl2OXTZfgO/KX5Tvlu8A4F/yX9zv/u8Q/xrxJkMs91AW/d5zTG8O0up8ZKdsZMVldGQlfG+Obd5y71RajUO4vGSAVJ1zR7xvbM5tbmIlU31D7lJlZMVSdeOB/G8OdQ/SpFG2hdNgUY1DKFFFY/FhULV0PH9OfY5COE9t1G1ODdNaTnXj8U0lg5GFhH+WdRbyy5SHpnIDFkyEoUpFY0HEf9Z13kKzykm9dobyt0rlQy4ATIf2zSaVHo9QizaPWI9iHwB0j4YfoI+qH7wfzh/4jxqfAAQvPp8oLzovDB9OL3Avgi8AlC+mL7gvyi/cL+4vAN8S3wDkzx4/OD9KP2w/Jj9oP2I/AKQ/dj/AP9o/5D/mP/g/Ck8APE8uT9A/Qk98T0ZPWE/CTwCkT9ZPgE8CXwxfBl/QTxpfAFRfZl+AX5JfpF9OX3hfyl+w5F/uXwhrFvKLS00DDG1M3fPqTJ0T6E2dc2snT33TD1QEhVDt1LZUdG5RdePhUZ0TWK1SzVPKUhXzW+z0ztbcZERUnfO2rPQoVdYV85tVNWRWFfN7VmadcwdXZSRM9N9XnRPbSFiF07BY3fMKWdYFAylZvQMRBHTRWLYdA5RYdfNVWGUjEwFY3WaGY3TvRn9Y73LvfH8Ajn+w78LvtH/O7+jvGv8Mj1Aejyj/Ovnm01dVFFc1060ePITZVp0TmMxkV9qE9Bd0hMhVRRONVaodA1SM9Bq81OHM9Kq1VGUkVM1TOlR18/VZU/V05PSFU2XUU50TtRjU9OEEBKlSHQN0mVL9BPT0+FFd1HxkiK1RDQNSUf3UUXXz5dlQNdRkZGhQdXMxUFZlA/hPJZRP/dRPNdQ1TsUETh0D1E1l1Exk2+dMvQOBTAUDGUxqXdOwLGRL3BTuSt3zW4pKJYMLSh0DtNwHtk4CjEltE+VJdQRKFkUT3UoV40MUJ14t1hUAnhU2H0gTRh9YH2qvfB+OrwCgH7KvxK/WrRYl3h/wHxovACS/Nr9IL3JPFK92v4i7Vr8AsL/Cv9S/5r/4v7JfDM8ezwAwz0LPVM8Wb2DPgs+Uz/5fAKjPws+0z97P+M/qzyzfHt8AGN9q30zfht+Q36LfvN/G3wBg3+rf/N/O3yjvGu9E717vAHDvSu+M76bvmO9638Tv7u+o+O/i6TaSnBz0OpyUIa1NBaNjTp3zZnSULjVQBaOjZGQYUeWUNARbAVKd83ZSdaMF7ISreFM18+zkhGC8hNOtVA0DQlWlZFV1oyXVVpUEVs1zIGSEjleyXZRXpfQcdMVYTWMXrVktkyJZbQP27GTAbVgtk4JYdXNBWI30FVj9s9fk9Mhkd3Z1ZnUAVg9oD3oJdn+YD6oPzH/Of0DgD/IP7H8mjygfMo9XdaNRtdz3jpMUFA08FMt8hFuHVr3zRlbNhFX1Y7O6Vd2UnIREVTXzDGlVrfY281QVc2RU3ZNbHlT9s+dTLXOvlPe0JgOc9AycZNRSvWOcqBSUg2COkiD8hOl0ZLFpUcVkPJRFdPQMUTUEzVCls5NQjWRcZCVQms3j2nSUbk999FRkj9lOxfR8lKFN/bM3TdYtc89MTWNnnJQBTKxVhNTkN0uFlEr9s1e1Ss2ESS2Tokn9Y3mq3JSe3JT+5CVKNfP8BUrl81gUvx6tdqU2r1CvAFqvbD+Gr5A/oq+0P8Y/2D8A+q8Ev/Y/IE8yT0RPbr9YTwB6T4xPnk+wT8JP1E/mT/hPANrvHP/O7zBfQl9MX05fWF8Agl+cXw7/uF/aX+xfBm/4XwASbyRvnl/wX2JvfG9Gb1BvAJJvrG92b+Bv0m8EfxZ/MH8AKn9Ef05/aH+Cf5R/Nn+4f4Byf9R//n8Qj/J/NPfekj5VTHU0Ta00TpUTalz/yG7/gPMWApCM9/7yd1MWxXPqU92TXqz/vvWmE9aMFLVWbUMjjASRV6oFNFfFFFiVE8r8hBpsBAeuMvhYnZPBWMUTLYQklERYbUMDNAe+8gHGvA9WnU4Njg9om1afwA8A+gm2n9ifAh/8nw6vIK8yrwBEr1YfaB96GZYjjB+eH7AfbMIRvvJWVD0jHFStMwHo3B/uHwAj3vMMLx4vMCMSTvJDPCf+8sdML14vcC8kgiFGoguMJ25CM5wvri8swCPGcrpKxXNa1C+mowjsL/4lPgIYTDduTW5FrjUANj9IP1o/fD9+P6A/qj+0zwDGz9jP6skWNQ5N/s0GTRbfAEhPUt/Mf2bfiN9y35zfvt8A0N/i3/TfBu/AfyLvLO9G7wD4f2LvdO8WjzjvWu+878bvAMDv2u8U/wb/IP/671T/5u8AcP+K/5T/nv+w/8L/1P/u/wAADzr/HA/m/0gPWg8sD2YPAIgPog+sD7YPsA/CD9QP7g/UCBuugt7sxK5MhKVN1sWDpk7dJE+tw0hQtq2DvlDFEzRRDTPIrVENEzpS5aRSlZMhrVN9w5VTJbMJxKR8tVRVw+3UpHxV5cPubVVlk2BWXcPRVmWTa0BXDROqXKQVWOXDs35YFZYGwilZPYMctVm9FFi9g7JYbYNzViwkM1jVJFdFs8x0lwCmn4ifcpluLZafoC+yL+yfQNYv6C/6mfafGD8qP1clsyG5RDc+PeajxCSAxCTrENYOMv1WrcOolKRlVqxltIyk51XtFFWls2+2xIQ2VUWz/FQNw7jVVG00VJ2DR8w0EFSanaPa9KShU12EBLQ0VqyE7lIN47ecFIEktNtJUr2DElI9g9xRrOW0fIRsUZ2jKoSE8dpstLpUtINQRbNMUGoN4xd0FU+t01NP/YTVTtW0TpUj8VSEiE1WVcMdTS20TC0zS6y0aeekx56CB2TEoUpVw1s9Sl3D4Ulto5DstxYPErRJDcM41LTTsGaDAGTHrt0+1TbPUM9iz2zPfl8AkM+iX+zPvlW2X+BfEt883wAGb1jfOm9Mb67fqNtmb6jfABLvnG/Gb9hv6m/8bw5/IH8AIh9Efz5/aH96f1x/Lh8oHwCyf7x/3n/wf8J/HI8uj0CPAAqPVI/+f3iPao+sj6aPuI8Ayo/kj5aPAJ8SnySfRo9AnwD6j1yfhp+Yn2qfpJ+2n9CfYNqfBK8Gr9CDLjKLS0W0zUydo+pM3aScROhOVoVT5U+FU4VstPpkRGxDQCZi4VHNg1dSvZNtygy0PlNlU7FTJUNrQlRdE7bENChVLTNbm1VVUw1WNbRWvZO16oQ0WGQ031dtFFg2bSOwWPUzClkNJmZSWxFZ7UPgWL1jozwkDVUstBNY9aaeo3wvZi8AkCuWLVa1li+ov8ovvL/evwDwv/ovDM8WzzA/Qj9Ex86Cq6dXZVRX5VMe7BTaqoQ0mIw0VZQ0FZw016zMp+5CUFXVMxfUFODW1DSnVK00VNVTOFRaZVMB3MTIUzUjgwREK05TbURTxcRSzcQkRDFynKSTEL5iA1J1FJSkq4dRtcRR1VMYNETitVA9w6tcRHNQ3URQtu1D8E9lU4FPhRMYWU9dFrYSPE7tQ9BkpGtoTW0jAKREfUyNM2sVTE2jrESkS0tVpG1KvaOGSiVDIkqFU5nF9EfWModJ5UaWo0oGhRPYSuUUrFe2bc5dRl0AVu9o73pflF+e79hfwu/U7wDm7/hfCv8c/1ZvQP9S/7xvAK5vcP+C/5z/vv/Q/6L/5P8ABg/InxKvHA8mrzAPQg90DwBOD6gPag+8D5YPwA/aDwQfABYfKB/6D0wfXh9AH2oflB8Aph/gD7of3B/uHwgvsg80LwAeL1gvSi9sL3YvcC+qL4wvAF4vuC/iL/QvDj8AP8ohltKtnCQ0OkyVNE1t4yFtTvXDI0+V0yxQ7TQsbEVM1IhRrTP/NEQj0JrOEuccRFlT5aQERF621MTPVO1DQFX9RFXMXTScxJVWLdR8xI5X1jWz9VftQ2A0tMVYar3EWV00WfXDA1n1Q1vOWLWjglids0EstFsDWL2j1le9o8ZUvwCOvZa9lr2ev6hPur/Mv/6/APBPAl8szz7POF9KX1TP9jW0tsMkVA1UVMtW/dRWZtUzRFYlRKTEx1VNo2t8VbWkVVXDCVWdQ23R7MSYVLWjYlQVtG1U9cPzU23TrVO9w213DNRAUxXjCFOd1JlSzaQs1GNSdTQU1OfVUQW0UVXDeYykQVG2TVMLUTWz1VC9M57NUL3DZ1Dl1IQ010+2DbNqT23T/U71NE5sZTY2srVNTaNMTY1UrUz1w2NMldP8zCSXVvT0M0vFNEqFpEpVZGVKZWRJRWT8ZJlJfaQWDOR3Ss0T9+xk09C25QBm/e7lTu9Yf2p/jO+O76jvALrvtH/Wf+h/Av8s/x6PMI8AQo9Uj+7/6P96j5yPro/AjwDSj+SP9o8InxqfJD8mnzifAGKfVJ92n2ifkp+0n6afID8A4p8Er9afGK8iryyvVq9QrwBCr4Svjq+or7qvzK92r9ivAAqv/K8Ovyi/4q9Mv36/kL8AMr+kv6a/cL/qv8y//r8Qz2jSvzTHZlNLFeN4TKXWqs5zTo3UTzXDSmRkvm1Q1TM0URXjqFFt01sdUt1DkFKNcwUE1GuXU8VUVJXTfFRt0y3txDRfVY2D09Q0o1Xbs1btcz5XzXOoV9aNgxNYxcRYBUPgWNQdRnZjWc1z+DREsliK7VNzPNQzDEQDQHZi0gVX1TPEnE+WTY5PaN+iTwC0395P2E8KX/zfFl8Q71JfUETvVl9oU8Yyr+TUgOTUbUAs5P1WzXO4Vv0ztXXkNDWc5PVVNcOqrVXFM29VTUM2tFT82VQNRMzEjVRNQ1ZUtr0zHlSFY9pTfTRTKoVkU43EU83kUg1EpMe2znJYUnVDElL15FHW1TOkUeVkUZ2jN1G2BUMAUTVjx1Btc5FVUK1kUOUzFYTFT42DW1NP5TPlTl3ETlVk1pxkoU2dxE2l07FMqiV0TDVkS+1Tg1TEGbY0xLpKNcNaSm1z4W1JBUOQSb0zfkl15LYEBB5K1TOUSpXDGIJcxFhcjxaFznVOfS7iXQB0f3Z/kH+if6wPrn/wf+IPAPQPBo8Qj0IJPg32BVaPYB8Ako9sH34fmB+6H8wf3h/wHwACLxQvPs8wz8q/VC9eLygvAHovlC+uLzgvoi/sL8Yv4C8A+i8UPzY/KD9aP2w/9r+IPwCiP7Q/Hj/IP9o/9D9+PwhPADJPRE8OT2BPck98T35PkE8Aqk+8T+ZPyE/STwxfJl3W9Tbu4t5LhWOqTK32dmKrok51VE/NA0h09LzVUBXTUET0xERkOVIs9VSkxCBTrROTDGX05Gt6VDVjB7TkelX1A1vuVeXTYFZ1A9H0x2q241d99FiVw5hYLda2bmInWa3jFVndM+etWPUDrljl03BEZDAKTNTlBGTKhNe+33DbhtUAht+o37Jv5N/W39Bv+m8MfwBW7zB/Qn9Uf2Z9du+I4yZSq+pW3TOnnORlpOQlYpx057TvxuV2AvFUlcNTuFR95NRUR+R0EPTvtAb1JmNT7ePuUt0zty1SpWOBUm3jSTT/RvVa7lNR/XMqUdV0UOX0xVCtE4N0/4b1XsI4T1b9c8pO7fROpWPxbMRJiLT3ruK1xPd+cs/EB5TWU3wEofT0QfT3ruKVVAQHnoNJlYRKJYRK9QMBLnwHrh1GDXYPYA9in5QPAJ4PsJ/Cn/wP5p/4nwIfFK8ANh84q06vYK+SH6Qf3j+QrwCir8yv3q/wrwK/FL8uXyhfADK/TL8+X0i/ar+Uv6a/sL8Awr90v+6/AM8aXxzPPs8gzwDiv2zPbs94z2rPrM+GzyjPAOLPBN++zwjfMt88307fWN8Act+M32bfmN+639Tfnt/I32Dy3xTvJu8442Zyi0t9g9sMTP1z6kzVk+hNquVUTpX0T63jhWyE+miMVFPwRgLhVPRXUl1k2iT0QLxUs1OVY0JUWkXztNx0KFVlc5u8dJsKVmVze1aVdi7zV+z19Gx0S1iVY7JYQG7XkSgMWTWDKVl9k1sRWf3z4Fi1o6NUZC1VRPQTWH1z31xnpm8AeP+C8ZZtdm+g/8pv5G/O/wD4/xp/HAcWDRYPSA9aCaZSYblsB1YFnnMM9GFXBaO1HgRk2gT0mFbtc1fanHQXBPTYVb2DnVWanVNUvHQaVaXk/HSqtVS1pFR9gzxUlWMCWvQEzBSEh1OVVFPVk20YBIThUlUDq1KdU2t0UvUEUpWTBVKVU9vAUTXjilGVY1JRViXzHFFVZFA9ZFCdxK1QfXM/UBVj+IRUiFVPZRRPPWRO9YROFWOr2E0tpE3VVE2Vk4WVTGUUTMWES80EtKTzrUp9c49KVQMr9BTPUUlVVASXhuNJreRKtRQBSo10zJd2rQal1pWWlX6fAHgvkp+kn64v2J/SL+Qv9i8AEK8iqQY1Pq9wrzo/ZD+2rwCIP7KvrD++P9A/4j/0PwZPABhPKk807z5PUE8y74RPVk8AmE96T7xPrk/YT+pPBF/GTwAwXxpfRF9OX0hfal98X55fALhfql/cX9Zf6F8KbxxvLm8AQG9Kb2xvdm+Qb6JvxG9ObwC4b/pv3G8Wf+Bv8m80d2YSq5xLjYM+dOQotIQoWU79FKQULlAFhFAdFLVRfYOMZIQBUs1zdllSdeQsFFtTZXPsHIRrXlS189H8BEJVtXOrtlVVUyekDAe09JFtV2Vz/FfV42RYnYStWI2DHln9FFnFFFnWxYPVWFVTh0yER1gsRRRMhNdXtXPG7P++/wCw+7b/sI/q/8yP1o8IDwqfgDwPPg9An1KfbA92DfaCkNaU9FJX9RMPXJTLVpYt84lWtXNGBIUE9MhNVfUDfFXldi7yCdwEtONwbuKa/ARiVC30VNYNI/NT9ROvDBR3U1S95m7iChQU0CwUm0QUa2VSjXRSxRPnUfWDW7BRLfN5UQ0jQ6R0rQxsFNVQ1XOenHRotVCV8yKU5NpPbeNqzU81k/1O9RSE5CVOqnWUTRUUTQUkTMUTZ2FMRRTUFGtwNnI6Sy0m2l6jSt0TFUrFE6dJatVzfhS0nhQk9UldNAlK7RbGIki8J549Vi9oLwCKL4y/pi+wv8ov1L/mv/i/ADI/FM8mz3A/Us9kz6Y/oD8AWl+sz47PuM/iz/TPNn8I3wAi3yzfRn8Qf1rfPN9+35DfAKLfvN+u3+Df0t/03x7vMO8AGu9M7/7fEO9a76Tvnu/I7wC679zvzu8Q/3LvHP9G/yj/AGr/XP9W/4D/kv+s/77/yP8A2v/8//7/MA9CD1QPdpP0pG14dHRoTfUDbE71k9uiT1WTS1B1s8FQ2jUTNFQUqlE1kx1StA2ERBVTbfOXU40TCG1UZXN8VPUT71TtE4tjVZWz1ex0u5DeE1Zs5XQ0lK1XjRMYWPWTW4JYHYPkWMUTJzyEmDsQpqNMhLdYtXRchDUpWCW0lJTSHITEHJ+OjwCoj6ofvB/2j/CPGp8sn/4fgFibHi9Yn1ovZJ9mJXaysWKUlIKUlBMQbnL+Vl3zrboEhHdWbfM3BBT1NVWtBFWdk29VpQTMlG38BKTDVGUji1SVs5tVVG2jHFT1pBykoLVTxbRT9ZMyU13z+tlS7SREpI5SbfNXUjYtoxBSJYPaUY0EpHSrbFFdFFGlJFBNo8e2nASRUG2jTFCVsxW2lKS6TzWzU0+Vs+XZTnUEhHQLTnWzoU3WdbMhTXWUTB2DVExq5QRL9SRLtXMmS+0krUplo2NK5QRJ/ZOZ1UklFEklg6ostBFKFiWDikq9NEvdNMzPVr8AaLtuvZa/oL9quba/yL9qSQD+v/hLPsUGXTbNLl8gX0JfAGRfzs/Iy35fqF+6X8xf3l8A8F8CbyQPBg8Qb0pvLG82bwAYD4JvjG+mb1Bvum/Eb+5vANhvCn8sfx5/MH/qb0R/bn8AYH+if7x/rn+4f+J/DI/ufwAAjyqPTI82j0iPco+Mj56PAGCPwo/cj6aPCJ/ijySfFp/Y0G9ake4SgEulI95LWiVD6tyk5U3lQ+iMBLPiT9WkjDTcUMWkUWx1FGw0VVL1o8hS3QNrPFONJFM1syNUzQS1VE2jB8wkelW9ownZVl2krCTqVuVDWFda/QPGnBQxWE2Tmiyk2/pY9UMuWTWzE1mqdbPhXBSlLBRkJBQiLVh9I+lXZTPMzB+GrwiYH5KhDhLClK/Gr9AfGi8A/K8Ov0AvOi9sL1a/aL96v1VXVaRX1SRXPaRXDatVqLQkV7wkF6wk2tQks59V7QYmQipVhUPx1VQlQ7rsBHMENDxUlt0zBFSlI87MB6YiXtlTNRQUNPBSfbOrUtbdM3RSpSM+RDQHUrblA89RfTOXUZ0TYbVR5bRRBRPlUPVDrmlQVZScBEF8NAdQjQbazpNP9UPOTpVDRU5W3QPcTUXETb00TY0ELUxNkzpMVZPXXJfeAmv8SsWTmATUOErFxK1JrZOQSX0zhyREyhlJpQQMRM9K5cTER4ZfAGBPckmGRYZPmN+iT7zf5k8A4N/y3wTvDuVOX2BfQu9U7wBm76BfYtmG75jvuu/M797vAPDvAv8U/yb/KJ8y/zz/Vv8AaP+K/5T/tv9In7L/1P/u/wCo/xIPJA/+//j/Wg9kD24PAIAPmg+0D9YP6A+6D/wPpg8A+A8aHywfTh84D4IfZB+eHwCwH8IfzB/2H8gfCi8ULx4vUDAvSinuNU7DTNXTKIyUrSi8NCtP5TMPlDSFtpw0+lB1M25RjdMBrVL1M3ZSjZRSZTNcrVOtk9BT3TNEDMS0VVT1NFXtJFWl0yUUpDWYvLQHlLR1V02khLRtS2Skslh1Mx5ZlSRtWSVDCll9w9VY9TMzlli9tFSkFVglNh6qAKuolq+oo4Y/oK+SP9w/3q8AIL8STyRPfr9IT1pPbE8GojG5hEduRdYinFfdtPw0tSA0RM0EpIlWHaNGrBQ1FKTIVXUkVWWjUtVV1dMY3LTT9LSaVHZlo2JUlSRUQKTwwWvzUzVEU33DhVNdw6tPU000U2Wj0jzEm2VSpdRSPaRUxPdRdZPbvlHV04hRFVNDUdbVIwxR7cRQ/TOgUGrV1FAlpFDlI/RPpSSpT70knCSPvMQlxMS8tszEVE19m4VMNUMdxUyN06FMJEvQNkLdSqwFpAxkGUo1REkVU4NtSdUjjEl9w/VJLeQtSq3j80rV00hM33b1AC7ldt1+35Dfom/M387fEOsA1m/4bwp5Nu946y7vKH86eQBOf7Dvqu+Mf3b/wH/Sf6x/APZ/CI+SHyyPDi9IjyqPZI8AXi+Aj3qPlI+mj9CP2o/kjwD+jwif4o88nzafSJ9an4SfAIafkJ+yn8yfzp8Ar/KfFK8AJq84r0KvTK9Gr4Cvcq+krwCWr8Cviq/sr1av2K8SvyS/yD6/SLuGQ0tFxIQkaE3W1SNsTuWzarTELlDaFVOjpMQyUQXTqFGq7VRSPXORTFQFLMR31VMls+okxVQ1Q+1Uyl3DX/RFVcVGfsK1VtrtcyPENJFXZVP+V1Yd04BY5SPkZDQnVDTbJVk1Q/1YfcPFWGrtg4dkxEdcxPVXPVSFV+UjxPw/7j8AQ97CwgCkz8bP2M+Sz+zPDt84SzZPQDDfck9k345Nht1mMrcE1FWQfMRSLMVWJbO6FDRrd1alYzUUxPVVTTOrulXVI3zkRELk1PzaFFTDDFSLVKVjVVQq1SMc7CTkHFSt3Le2s6bktPpS/dRUVI5cVFdtUr1TH1Lds+dRBdOtsHxUbFHlIzRkVP5tUN2zx1CVY5FQTTO1WrS0Iqwk2k/tc1PWrFTlTr2zeJQkC05a9VRN7YM3TfVETIXTZWvs5Ot0J5ZiIUv91K1KFVNjSi3ESU0zqqVJZVN+JPd+U0q9VEoEzeSEtFQMd+Z95m1+b5BvAKpvtG/G//Bv6m/8/w5/QHsALg9Af2J/ZA92D/B/6n+sDwCmD8APsg/0Dy6/KL8qHzwfAA4fSL8aH3Qfbh+AH6ofxB8Alh+4H/IfBC9mvyAvMi8MLwA+L3gvii+kL5YvwC+yL9QvAGYv6C/6LzQ/3i8wP0o/ZD8Adj+IP6I/lD+uP8g/+j/sP0DuPyBPAk88T05NJmNLZVO13hQEruRUpU0NA+6mxFTlT5VWhkNQNcNQzVENw8ZR/VRc5K9StgXTQFPdA7NTxVRUljUzl1QNYwnk185S7LVVDQNevNTqVvXzWNlXxUQE1DBYvbOYWLb18/hYhdMrWS3zHk1ZnfPhWJVEPMRkPMQtJExU61cNA86Ez5ZdAkYCwbTPrlWuz5hfAt/0zwAW3yDfSt88b0ZviN96b4xvVjYyp1ed83E0VVcV41XsJFSoFMRlzNQlJFRb2FWNY5tVnfRVvbPbKFVF8+9UDcO2VLYNY4BU3bNHVJ3zAbVUtTPK5ESTU41jW6VTTcRTnUTUtLXcRIBpUs1G1rNSZWPNUa3zs5VRFVS8tChR/WRQtvXzuFCt83VQZWM9bVBdwwVQDWOgT33ktU/FRE61M1pORQPx2pS1Tf3TA01lY51MFkUDMUxF888UB071lkPWTPQrSuXkSd2zh0lafURJrfPFSX3kSo1EAUoF9q713g1u/Yb/mP+y/wC0j87/2P/q/+yPFg9AD0oPADyXDpV+D2ifep9sj84PoJ8Awp+0n+af+J8KrxyvLq9gTwC6P1Svdq9or5KvpK9Gr7ivALKv9K/OrwC/qq80vwa/UL8AYr9sv36/kL9qv8y/xr/gvwDyv/y/Ds8gzyrPTM9WzzDPAILPnM9mz8jPcs/cz47P+M+AEt8c3zbfqM9i3/znPvNM2p3j6pREJU790yNPqs3kUN2Tg5R0+KzkamZs5OBRVeb2oudS/UNbWVMV48xTvUNAHORttAR0JlUVc5dV/URZVvVEzGQFV92UV0Xz299X/YNIWNVTsli2DVMMWRVzJ1k1kwG1We3UWA1jkFidg1FtWDWTEVhlY91XxeMByNRfpl2uXb7t5l3O7/DvABJvBP8m/zj/Km9c/1b/gP+kivH+QrmM9/7CmqxkYaoc9CCs9NrcZJjMZFXVVhVzB9xkyORki1U25eNSVf2DGFXN1BR0taccdHH8RClUfUPz2VN19Dx0hVNVU05T1vWjF1M1k+Hk1KlS1t2TY1INky7c1PdRNlVTvlH9g4hRvUb+wisaUb1z5LREnpR0s0DaNlNQvXP0T7WDhU+2jeMYT5XTqk6dg0GVTp30Tb1ETZXWnoKBbUwNUxxMzWO1S9VDrU/clPNK9aRKfeRKto3juEnl44JJvWOMbUkNU9xJDZNOSv10AUo95NyHhp02lf6Fho+YjwC6j7wf1o/gj/qJ/o8QLyIpAEadPi9QL0KZbi+AL4qfpC8Ati/Yn8Iv7C/+LxA/Ij80PwBGP3DfSt9UP24/gD9iP7Q/AMY/oD+KP+w/Dk/4P9I/TE8AVk9oTzJPlE+GT8BPmk/kTwCuT/hP4k8MXzZfMF8aX2xfAGZfWF+aX6xftl/IX+Jf9F8Ahl8YbypvNG9GbxBvWmFGErWcdGQ6nNRlTRVzZ21OxXNmT0UTLFBdI1OhUEUEjASKjHT/fHS1jlwEAzx0dVMFI+g2PAReVB3z0FT11PT027JVdQM+Vo1zr1a2HSMeV0UTjFfV8/W1V310WNXzxVhV4xdNWeUDIFm91HTkwUTkW4JYvXNEWOVkWMVzA9ZXxXTk777vuH/K79x/AO5/AI8i+R7/MI9S/2z/Vo/QaI+Kj5yHvhK1RHSOV7TlBHyEDZyEy1bl04laHOQ33PT3Ve0Duhx0W35VvRNFVU3kVbUDs9RUjWQE5FZUdQMeVVTd1FOlE7H0ZHhMBKtBU03kUw2UUm3kUmYFI1hSXXTk1OlRpdNbs1F9g31R1fNFdARrDlHl08m01JNQlYMzW1Cd1JwE3k8dJLwEqwVPpZRONeMP1AShbU1FEzxN1SPTTJWDpWuc1AX8BJNmSyWESrYlg2BKdQP+SQ0ESWz1hDyknklVY/pJ5dMteSwUGEt9g13UL9YlAPYdlh+gr6IfxK/eH+ivCi8ADL/+rVYvYCMuv1i/ar9kLwCOv9gvsr+cv7a/0C/ivwzPAB7PMM9Cz1TPLm9oz3JvlM8Azl+oz8rPfM/mz7DP2s8s3wAm3zjfSt8E317feN9q36zfAK7foN+q3wTvxt/43xLvPO8ATu9g7wrvlO9+76Dvsu/E7wDW7+jvCv8U/yb/MO8y/1z/WFb9vpMUtK5M/aOo7ARs0wDWcqJPdfNKUOUDzcC0BDRRlXSMBDpSaiV0Un2zIUQEl1N1k20JFJR8VFUT71Q9E6t8VQ2z7hwEXiR0z9YsdD5XdfOqrIQVWGYNs35YZXb+8ilZ/QTVWX2D7XR0sox0dlgifZMzTHRDcD4SzNR/pg0CfrLBvA+uD8gPqg9EjwYfACgfOh90j36PcB+CH5QX/vJRuaQXJnMcFIAcFEBkFGv9VqX0Vo2TZVa1lK1WXaPoVT0EVb2jcbVVrWM29IT+VF2juK1UfbOBVOWDRxwkEbVU7YPaRJShU+2DaqpUlDT8ZO5klLjs9IFtUo0TS1KdAxJSFZNr3FENk6SUlG5R7YNbKlG9o/FQdfO6pJRLg1AVA0zEZbyUvtSUW1NP7YPKTv1kTj10bU0VA4xNvaMhTY2Tk7VMvYT8lOsUt44SC6VLrfRK/YQsNOVUpJltSX2Tg0kNk7RJXaMbOEp9s7FKlSS8p26vAPizjq+wr6o/zK/Wr+A/+q8ABE8WTyhPOkl2v4C/+rFWTwCIv5JPdD/mv6hPuk/sT/5PABBfIl80X0ZfgP96/2xfjl8AgF+qX2z/hl/IX+Jf7F++XwAgbxJvTG82b0hvWm98b45vAGhvum/Ub95v2G/Kbwx/Ln8AQH9Kf2R/7m94f4p/rH+ufwDAf5J/7H8GjxCPIo88jz6PaHCPSomOEouERBFM7YMt6qT06E0dBE41NNSUYLMgTqO8lJMgfpLjUQVja1dS9XPKXJRAU9VDrbNUlERUBSO2FCQomVU9NByUCVZVpNQU6NlW5YS0FN9X/TNIWLYdE7BYDaMMWY0TK21Z1UMTWb0z4VjFMwWljARVfJRLAEaV7oOcDwDWD/AL5g/Qn/IPFB8GryAfADqvlB9Or2Cvkh+Ur6YVlqVWBmKnV700VzVDHjwEVdrUFJjcFFU8lBfUFFvYVX2jnVVNM1T0FDMaVd2EBASsVNVEFARrPFRNMwQUBMxT7RNLiFMFNFMNtPyE42wkW6tSTTN0Ui20UgVjswdSxfTc9IpRpZNSNVFlBFHdE+VQnfS8JNt3UOXzP1DtE/hPlv0ziE9lBE+d9LyERdVOfSRNfURNJSMHTVrNtEx9ox1MpRRL7RNtWPx090rVQ5NKxfNlMCzE00Q3xvKQSXWUNUnNJEpNM9RK3fT0NwDWTTZFjj+wP8I/xM/WP+jPAAJP/M8e30BPgkEu3W5PaN8Aik+M385PyE/aT9Tfxt/43wAK7xzvLu9YjzrvTO9u70iPAGLvlO+m74Dvgo+87+bvGP8A+u8k/9bvMP9C/3T/hv+Y/wCq/8z/Xv/A//L/FA9u/yAPAOr/PA9ODzAPag+MD5YPqA8Acg/MD7YP4A8SHxwfFh8IH7BqH1QfLhWespxL1YM+mqyEKATEKE5llNy0Lm1QRTOjUBXTGFHtJGKcJAFst66DdLRcU52ztexUJF4ktNNUpZNC1VUNlFXNwyU8lJdWbP20LKSQVyUz+ldNM2tkWNUkWNWDHlkVw9spWSUzClmFk9VYqlXjh4QkR4QkB4Qk1wVXDZPGFK+2n/Cb9p/oLwD6Lww/Jq9Ar0I/nK9OP5ivQIo/pK+urUYllrNElA90NC3NLJSJVg2TRjwlNJRryFUts3wEtERVdSStVXXT0VR1I5ocJGK1VG0kVN2D81O9s69tU/2zd1N100FTdSS1U6WT0mS0m1LNxFJaxRRS/bPnUVWUUS2UqtyEQ9wUDOSE19SEnlbUFGhQpZMizITa3LSrbk/lFE+9s4+8hCVW7LS8TQW0TT3ETJUzbWushAhMtcOhS/WEbUt1M91KdTN9ShXD2xlKdSOqSaWTgklaHZRJhZP1SXXUSr2zBe88xDMcxy7fkMuWzd7NAN7P0F/6z/RfBm8Yb1Lf7NcAPt2+3VZtVm/A3+LfnG++bwCob9Jv5G8Gfxh/Kn+EHy4fAEB/Wn9sf3Z/cH+qf8R/zn8A6H/ifwyPFo8ojwqPTI8ujwBAj2qPlI+ej4CPqo/Uj96PAMCPEp8kny6fQJ9Kn2yfxo8AgJ+yn5yfxp+Yn9qfDK/+j0D4nzqvVK8mr1ivSq9LFcZqbrNMzcRN7TOmTk1TraLMtEhQLbO8xEQyNVG9pFGVMxtSRST0pKsgU83DlUS0CCREerVUdTPtHLRdVQ0jzs1VTcNAVt02nrI8V7btU6hXzcMVWCVjfm1YTVPiWKWzJVktJLVZHbRYzcO1WO0zdlVYPUMzbLT1zDTSVCQhxBQ/vi/YI05SwsS/3i8AAM8aPyQ/Rj9Iz1rPZD+WP6CQz6LPtDdGQzTEgDTEQFZ8xP1WZaO6PCR3NCRrN1Z9U+gERKxV5RNrcVV9UzgstP5UfSNbxVQNI45UfVRUddObEVT1Q9xTzRQEJGxVU+0TNAwk/oREx/SnWqbCS+wUFFJF1FHtE9ukUQ0jblHtUzhRWjWzAJREyVCtU4W0RGtOUPWDF8REwk/1g7VXzKTo9ER8TvVjE1VO3RRNLSRNfcRMfVStTPVj80vlREt1IypZS23UdFRTSm1j8UxUm6JJPUODSUVEXFQVVmxUj0qlwwssVF30bxBGbaZfsFvmEmG078Zf6O8A6l8M/x7/MP9Sb0z3Nm94bwCKb5T/hu+o//qPxP/e/9D/ABIPJA82D3Cvaq9UD4aveA8AYg+cD44PqA/aD+wP/g/IDwAKHzQfLh/AD2IfhB9mH3gfAEofvB/eH7Afwh8ML/4fQC8ACi8sLyYveC8iL4wvZi9QLwDiL8wvBj/wLwI/LD8+Pxg/YMIvbD92Nc7DfPQRTBVDW+pMpUPsTTXz7uxE0eXMpMNAxtLexERSUVpN8+Gk1FhSdTPKfERbPlP987NTbbRUBfOtmETUDFVtRFV9ww3VVl3jfzxE7zy0XVds/TRUtDVYfcOdWPXUbVk18y5Z3UMRWTWz1eBsRKNktGJktCJYFqWj6Vd9U8gUz75P8L8Ayk/UTzbPMM9izzxfZs94z4CqyW5fkF+yz7zHnlXW4qVaxMRvJFQwV700Vh1EquzEV/TEF+TE2jREnU1V/fNjVS3kDNTxRNRrrFT99FTVozxUraOtBCzUzlNlA5dk1F7VU23TJwxE43zUq1JqjbRSPWRSZQMHUl3ja89RbdOX7DRhUUXTWxxRJdPlUDXzrszU23dQDdNBUKWjCVCq5aRPFdRPTfOxzDRFVuzU3E2tpE115E3FpC1MdTM6TGUD13zn7tJr/EoV05g8dDhKRdRtSTWzkElt04dJ1eNrxUk1805s5M9K9cQA1Oeu/5jrzu/A77J//O/ufwAA/zr/JI9G/V79Ro12/6D/AIqPnI+Of7CP8v/Uj+aPCJ8AGp8snz6fUJ9in3Sfdj+AnwCSn6yfvp/Qn3I/7J/unxivACqvTK8+rxCvWq+Ur3aviK8Aoq/Ur5avAL8Sv+yvJr8YvwBCv2y/Vr9ov6K/jL/er9C/AOK/7L/2vwDP6r88zybPEM8Qas+Mz1bFnlKLrDfGM7w3sEbjzD/eNf7SbFFN0+Ms9D8mUkBTxXOxFE/mYmsoVdVjmTTUCVadU5V7BGTq7FRYrEdmgjEtWNVztVjF0w50R25F2sZy4WzUpVjdY2ZYBkVjJFiN1FRH3k/4T8LRAL7d5t/A3xLvHF8mX0jvWu8ApF92X3Dvou+078Zf2FsGYwjsX/5dPkKfFG/2wyxn1nJJdTxv7sLMVG9Wwhpsb0R+ZXbSPoxvnmVXwlSsbwC+b9Bv4mG28+xv/m8QfyJxSpbjS+VjWDR3V8KURASlNDx02FR/jtNJ/YNTBkQE1EoddASH7o+gf7p/AMQPzn/gf/oPDI8eHzAfQh8ATI9GFaaPyIt2j6Afyo+8HwD+j8CP4h8MLx4vMC9CL1QvAF7PWM+Cz4Qvhi+gL7ov1C8A5i+QLwI/HD8OPzg/Sj9kPwBuP2A/kj+kP7Y/yD/SP/Q/APY/CE8qT0xPRk9YT9IvdE8ALj+wT5JP1E+eT9hPCl/0TwDOTzhfQl9kXy5feF+KWbbya5xLjfRM5QMlTcVUtU5lZE+V4w1Q/RODtsz0F1FNU4pR3eP/2qz0dJT051LVY1lTbFX2FnJCVD3j0FRdA2tAVRVzshz0I1blA1uVVr3zBVfVA3GU5NvdVxVzYlidY8dYmrX0WdVjKVlVZITU07ak1JRYvfNVWP0TAxVYJXRX3WPGNO/Ob0DjAhZywuRvBu8QfyJ/LO9e7YBGf5jrZn/A75p/rH/e8rmoxHeude7CnFxkYdzkD7aEdM1W3fOJVuXzRpr85Af05MhVrcQ8ZFK2JPQKVWWD0VQl85q1VG1kVK1zK1T1w/M1UwUDvBzUhVMN1i6DWiRk0nz0m1LlBFJ91LaU9PdRddO+Ud3zeVb0xENRFQRRtWRQXXPToFDdxubjUA0D9E9aRRRP1QMBT93jj9TEWNNQXoMMBFRNJfPqxFQbhUwVEwhMtVaGBWZjtUqthEq98xVKhXRJ1h0Dgkk11Em98/VJWpUUSv0T80oVE0iMDwBWVUYVFhW+D9AP4g/sD/6fABAfSh80r04fmBNerY4dbq8AgK+yH7Sv7h/Ar9of/K/2rwAgvzK/RL9eX1Bfer9kv26/AJi/qr/Ev7a/4L/avwzPjl8AMM9Cz2TPRs8gz4LPlM9OzwDAz9LPrM/ez/jPAt8s3z7fAOjPWt9s337fEN+S37Tftt8A4N/63xTvDu/I39LfVO9u76Bg74LvlO/GczQEeCyUaK1NRfNsTiXzauyELm1QXQPAUB0DMlEdo62o/FQfUp2jkYyEBdVTpfN3XITsXIR8VNbtc+9U1ZRV7ZPVVWpVA0gMhLdUZCVXtYObk1dVAxhYZZS0ZOdadGQnjGQlWYVz/aRkrcW0ZIdY7ZM1pGT1Amxk0uxnTn8of+r//P8ODwAwf9L5Pg9QD4J/dA+GD5gPULp/tA/GdVbzV0WjjiwErUBsBP1WPeO6VGR1akxkNVRk9Uz0uFWlg1t+VQWDNlU94/pUhG3DTISLVO2TVVQdY1scVOWD5FP9U690hK1qJGQyUzUUUj0UUppdg4wMZFdSBfbWUudNUXXzolHV5ARkNKSEa/5QdWRQXWORUC2DTVr05CJQpYT8hE/0hKvhTsXkTr2ETl1joW1NReM3Tf1Tz0w1Y1tQTKUD60sd84fUlGshSy0ESi0DYErFFC1JHfOnSSUUSWUUfJRLEUr9hEq9hOyURdSXAEattp2+L9Av+p/0LxavSK8AKj88P049jq1eP6Cvkj+kPwDerxC/0j/cP+Y/8D8KTzRPAEZPWE9S72xPdk+QT6JPrO8Ark/IT7pP9E/mTyBf4k80XwAGX2Bfel+cX0ZfcF+iX7xfAN5f6F/6Xxxvxl8ob1JvRG8ABm9wb4pvfG+Wb+Bv8m+8bwD+bxB/Kn88fz5/UH+Cf5R/tL5tLgKArHTaSy2DqrYklKVNBYOmTs2ET1Yd82dQtRPc7ORQvBStxKyEOVJtA60M9CG1UyVDkySEI1SFQ5e1VG2TCTQUelVNM+7WTIReViUkVk0zPlfaLRPGLAQwWMXjmFi2FTP4WG2TKVkNkxxZWTUkdPSyWOWDZHT0LSKMhOlXtRPMxP8eDQKGMsHMh8b15o3uhR4PKA8A2o9kD24PqANen6gPmp+sn6jGD8ALRiKx5JRxdIVXpr1j6lb95Fz0ZQwUJZVWffRV/eRVPfZO8ijZVTX2LhK2VE0zflQqHfNHTKQORKTWJIe2kstbU430U02EFPS1Uqy9dKQUR1J18xIUhM2tUd0jlVFVhFEtEyZtUT3z8VAVM7hQhTNtgfR0TFCd8wVQ5XZqvhNPbYROvWNaToUzW/FNFTOITYWTHSS0G51MnfM1TCUkVDeOKtOlSpUkXLTlZCSHSbY9E4NJPfPBSe3jMA1KhTOxSsWknCcmTYY1ALYv4COeJda91i/gLwo/VD8ALs9Az1LJhjVmz3jPcj+czwCuz8DPKk8cT+bP+M8a3yzfAD7fUN9i33Tfht84b5rfpN8Art9wf8Lf9N8G78jfIu8s7wA+7xjvSu98757vYO+K79zvAI7vyO+67wz/ru8g/zL/VP8AXv94/6L/tP+G/3D/yv/8/wDe/wAPkv9EDz4PEA9iD2wPaJYPkAtGE0u1EwxMbROr6kwdwygMJCv0FA9m7KSFUDUU7BRuUYUz2+FRHcNYUh3D6FK2tRNcU/1z0FNdE0SoRKc2pQ6CmUSECgSkmFVWPYRX7XN35JThhJSrTViNpFjtEw6chCttWe1zB1kNo9VYxaPbllgNo1VYDdMTWAo9o9/8lMpMnyafCJ8anwAUL0af4BtWn1gvgp90L4afoKAvsi/En9adbgKa5JRhikQkIPyU2lwXthMMpAW2BKTIVZUjjVW1g1LWJKQYVUUj4DyEqVRs7ZQ8hClUdbPzU5UktnykhVM9o09TzdMXZVNFNFJNNIykZVJNw1suUs3T91EFE74UFFOIUf12bgIaBITkBBTTnlDtdnaDUAWD9E+2/bOFTzWjGE/NdE5W1bNBTtUkTf10TdUGsv4zTJWENLS1SwWDVNYM1PNKzdRKDaMVSrY1o7hJtYOCSSUTjLVJRTRJTcNOSj20SgIdw0gUx87NTsW+v9C/6r8A9E8GzxhfIskez0hfWs9sXwB+Xc7Nhl/Iz8JfdA/+z9hfAPpZ/l8obzpvTG9eb3Bvgm8AtA+Ob6hvum/Mb95voG/6bwAMfyZ/6G86f1R/bn+Ib4J/AKR/jn9Qf8J/1H9mf+h/Ao8AHI9Gj1iPao+EjxaPmI+qjwC8j+aP2I/6jwyfFp84nzKfgFSfZp+In3KfpJ82hd8CnFq0lDo0RGVN5TROxaNrZk89QyzcpKFQBVNtFcw0ilE9o/9RRSNrkFIdYwN8pHVTNYNr6lMlFFRFI9BUJUNrQFVNQ7Q0NEJWZTNrs1bVsyH8FJFXPUNb/FdNQ2RY1QPKjBRbHlkFUyVZ/QRYZTOrw1hNQ4S0pES8FAMGrBTWVwW0RC8mL0gjdkIBwvSvBi/gr0ovPL9ev3C/gIovxC+mv7i/0inOLeYyt01XVVOOVyVElLQNxLRty2QUiVaVczdWbRPb91UtQ7pVBRN+VdYFU0VVVVMOVKTUVKzNlDwUVlSVpFQdFFO23UOxUz1TeFMdY0M1Uz1DDDQU1FIdphYVti4SIFK9s+tRZaRR1r2ze1G1E0UUpA9Rtl0zyVAdY5NQvbNbmgSkJQQU3k99VPw0BdVP5cRO7QROBVOlTbY9QzxNHWPTTL2za7bcBAhM3UOhS1WzQNVLraRKZTNjZNQDSqgNRHRH3jNJ/QRJXTN5BUpNQxRMR1ZV9l2+T9hPAOJP9N8GXyBfKl887zbvYF8AglFmXZ5fmO+qX7zvFm8QbwAib+TvBv8Y/zr/TP9e/3D/AIL/lP+m/4CfOo+8/97/8P8AAg8UDyYPyP9CD1QPZg94DwCCD6wPhg/ID9oP5A/eDxAfAMIPNB8+HzgfUh+MH34foB8Akh+0H84f+B/aHwwvLi9ALwAaL1Qvbi9IL5ovrC92Lf7DYUsNRDREK9DukqZOBbNrok+dRFB9Q7xQBbNTMlHVpNzEObTEq5zEbSCExJNTbUMIVC1Dm3pUlbPtVF0URMTu1kTEXlaVRFZd4z5X1l0TqlcFpFhd435YtlXj+FjlsylZPURZqrXEWAWzsqykc6ykMxaspPNXfUPMBL/mrxi7AB69Hr8oTzpP5D9eT3BPgr+AjE+mT7hPyr/MT3bD3DSCtlREQFeVo/5WVeOozVbNw2VWnaQcxOdV2hVUVZ1DbVXtkzZVtI3UXMS2RKSAVOWTR7VURcRUPTPYU1VDoK1TjaNqUw00U100UpqdA7ecxIBSZVSsxBCtUo2j2lH1JFE9o2xtUT0zKFHl0/FQVeNVuPyUgezESwSlUF0TW7pP1cNPT9WkTl0T21pOpePxTVXjiE02nUMdTc3DtUz9tDzUSetk58ZCC9wldNRKdNQ16pTUmYTUfkl11v6y2zBKXeOuSu2TJksCnUNdLP++39Df4t8M7xbvABh/Mu/Mb17vcO9qf6zvju8AuO+6f8x/Hv/gf/J/FI8mjwA4j0qPXI+GL2Afko+Ej3aPALCPuo/Mj86P6I/6jwyfNp8ASJ8an2yffp+Qn2KftJ/WnwDAn9KfDK8er/Cfup8sry6vANiPWq+Mr66voK/Kr+Sv3q8A+K8Kvxy/fq+Irzq/XL92v4Aov+qvvL9eU9QnnmNE1KgpTd0kJNTl/CRo/MUMNLVS1FTIzFQ8UtXDr7VSpeMhhMSzU83DJdZsxJhUjcRV1TN8VdpVQ/BkxGBW7WPRVrIdZFcdxBxEMVjVM5y1WJ1D/Yw0LlmVYyBtWdXD71hlU6dYRVMbZlid0yRYTWTUP+4/APjPGk8U305PgE+KST7fcN8Akk/kT5bfuN/K39RP3kVOsqunV20zb2TUMNzE7LQUV2ZSZyxUJ1Y9M+i2PFSdVQ2DY1V1YypZVd1URDS6VO1UVH1jrUlk5BFU1TRTTbOXrVMNU15TZVMnfFTwqVLlVDTEgSQ0S5xUB7YsxM9RZVOXUW3EUcpN5FENg/MENwZyhVC2bTM/UH1jCVDtJE+2PTM4T3Vjyk6N5E62fWP5TZVjkE1dZE1a9SRMhbM6TE2z14y3aoeyFKR0sZxkTkqlM23clGSQSWVTh0kFcxvFSc3DNEpt9qZl7mUA/n/Ib9pv9G/+/xB/Ig9MfwA+f0APYn98D5Z/mA+yf8QPANYPuG8Sj+QPTr8wH0IfVB8AZh94H4ofxL+WH7Afwh/UHwDmH6gfkh8ULw4vQC8aL2QvAF4vcC+CL6wvvi+gL9ov7C8Axi/AvyI/TD+mLwg/Uj90PwCGP5A/aj+8P74/4D+aPwRPAP4/OE9KT1xPZk/QP5pPtE9Krk2kWPGD3Ld2Y0z9tJlN/bQk9N5PJeTs5NzVUEVkURVkUQ0DVVJaHcRSZQM+U+3zsTzEKyNUheRUrVMHXMcG8xVW1dN7fMTqfM+Oxa5C2Zqczx4SE1nt8+FY2g0DpczEZFhF8yJYAi3z6dzHJtVW3zDfCt8UbwBm3/hfQm9sb35vkG+y37RvQN7f+NPGb/Br/tVW4nGMxaqkZO0c7Fcs5Bcc5Ni0POfu81U14yhVtcRUVjXjuFQNdFRN9FRF87UCdHTKPMSTU33jXNpExVNlA+5SLfOpUtZF83JSTfRSDQMFUralY81RRcOVUWUDXrYcxChRzcPkUKVjrZr05HX0dD1QXVQUxKKxT530HPdW4kFONePY1U2NBE1dVE2N455M1kXDNUwdE9McHPdK0o10Sp32NoNJfeOMSWrdREnt88GE9DBKxeQFSrVDNwwHBh/Q/+L55v0ABg8QnxoPXA9OD0Cfap+MDwB+na4Nrp+4D9KfHB/2DwCvALpPFK8+r1CvYq90r75PiE8Ayk+0r46vyK+ar+yvtq+ATwAivwy/Nr9gv3K/hL+mv1i/ADK/nL/Wv+i/+r8Mzw7PSM8AIs9cz17PcM+Sz6zPvr+gzwDaz/zP3s/wzyLfNN9W30DfgDrffN+G35Dfqt+c115igC1LfeMMTJXj5/RHXpKL6E5F8+IMXx5VXmLgLCxffvI8U8Xjr0xfXlWozuNsV25SeSR06DR0V9lXJVRcZDBYNYOYWJZ98wxZ7WMrtFc28uAFWDWjo8xf3lWGc+xfFm8AKGsmZSZvOP9K/1xvbv+A/wCS/6Rv7mWu/9D/4v/cbwZ1hq6Cb1etVOzkg1BekphkLH+W0tpEdzaiY1XtQ20qTHTxVEXjrFQ1pK1UjYM8VO1zBHwEzLVTVVRT5UNeU11TJ7aMdONS5fOrUiVTdm1S5UM+Ul3TB1KthFlRbeQs5GBRReMc1HRb5VBtk65QXdRQLYS1UG1UUCVTpk81gzi1T/0ETh2TRU5F49xtTe1zdE3l8wtNFYS1THV0TF3T10s1g1iVS0Xj/HyElHyPHlKQbUldU4dJHZPFSTWjDVOEFNRKdXQ0lyav2IsA7o8Ak/4dFp8gnzKfXJ9WLwBoL3ovjCfen6ib1o2eL9gvADqv/C8urwg/Ej80P1Y/aD8Aej+MP57fmN/CP7Q/xt/A3wD6PwRPHk8QTzpPTE+u31BPAHpPjE+uT5hPuk/kT/ZP2E8AEl8kX05fAF9aX4RfNl9wXwBqX8xf3l/AX+pfpF/2XxBvAMo/PG8mb1hvgm9kb7ZvcG+symlG4pxLxQRMTSMoVgTkKE615E+tgw/8dGuFUJVj+hzkjFENI7EBvAcG47QEW1PF49CtU+1zRFQdE7aEBERNVTWDuFX9ZEQEmnzkqwlX/XRXDSPhxPRNtViNBFhNgx5Z5eMptVklgwq85NNYHROWbVhVg1VYJSMVWGUUAJTsa/hW/wj/Mv88j2b/CIsAnv+Aj6r/vP/m/8iP2o/8/6j+jYZznHRhHAQetITNVnzkiVYdE0Y0BAdEBNvKVU3jj1W1E1RVqpVjGlyU1GwEnGR0ZtVUtYMtZOT3TOS/U1ql44hUdFBTreRTHRM11sQEnswEZ1Kd5ER0W/hR3ePCUZVjivQE20VRnQMOUU0j2FBqtSOhJHRqBKQxUKXj2/hPTSOITyUjBU+mRTOTTgV2boNNbRRN2oUj7vxkiEy1gx1M2g0joeTUQEu1g91KtrWDfUrl4xlKDSPBl0lApGgRg5QXJnNJWk1kSk1j90r9g0uMJwBObbYlTiX2HwgvIi8kvz4vAEgviilWv3i/grG2JZa/uCsAri3GL9i/6r/8v0Y/QDsWzQAWz1DPYs90z55vyG+Kz5TPAL7P0G/Sz+zPDt+Yz/rPPN8ALt8o33LfjN9+36Dfst/M3wDG38Bv4t8k7+bf+N9K71zvAG7vgO+S7yzvpu+47zrv/O8ADv8g/9LvLP+e70D/Kv+M/4B2/2j/qv/E/7b19oNsFHg2/GRoTX0DbE59tCwUmy5QnaOjUIUU/JSoNVFlpFK1I5FSLaSkBLV3rJTsVHRgVFWT721URcNjVS2z1VU9ltb2ArVWRcMjLISRV9p1FFdVc4BYtRPkWLZFkydZLbMlWSV0WKqdo8PsdIfsdEfcdPUtV92T0le1E8RMjx6PADCDJh0OH0gfUo9sH2aPeB+Aoh8En6aPuB/qH/wfRpK3WowUkPQEUlf1Y/6EdK26RJR3Vi2zNYwE9W1VxXO6Va1zfFXdk81CZJT6VNUEhJSNVNYts1VUrXMcbHTkU7J9o61UB/6iMVMldFJq1QRSfbOOxJRXUlWT2x9SRZPnUa2zsVHSDQRRLQYuI1BFk8dQtg2zkVDFc1pQ3ZMiWiR02hR0T0+ddE799NYMdAtObaRN/cM3TbZVk89MRZNnTP0T69VLRZOHDLQhdKTAStaNE2BKLSRJRZOnSbb1Y35JxXOqSa2zERlKVZS8NA9LXZTMr0bFAGa9Lr0Gvyi/Or88T06/gL8Ack+ET469zr/Au6a/CM/qTwDcP0bPIF8yXwRfTl9AX3pfAIxfnl+wX8Jf1P/e/9D/8l8A5F8GbxhvQm8kb1ZviG9SbwCcby5vwG+yb+xvjm/obwp/ACx/Pn9Qf2J/dH92f6h/un8AzH/ef9Bvon8Ejw6PII86jwBUj0aPaI+Cj5yPpo+4j8qPNnSkgEv1k95LrTRspW1NfZOmTt2Tok/FpFlQ/YQcNFJRHaPI5JS1OtQkr0QEIVNtY5dtU/XzCVRVI5pUrZS1VaU0VY0T8FXVQ2FmlATTVmUk3BStV9UD2zNYXSOcWH2j/ViaHQRZ9ZMeWW0E3AS3tViFA3a0BCRYbTRXAl0jzDQXfh9YHyqvPK9eHwCIH6ofhK+uHwAvuq/Mr96voPCv+qH28/ynDkKxbKSAmmykMPyU7FY1BIwEZbZEJCVWbWPnVTUEVYq9M2+EBCZktHMAhgK2rVSNQ35UVQNHhLQObVQ9k9hTbaOgU10jW1xTjQMlU41D7kwEs7VS9YTcJEdSrQMQbVJVI9pRJUOVUY1DrV48lChRbQRQXUO4rVDVQ4FQXSNMJAQT1VCltE8tBE+FA8ZOtvVzWk7VQ/FNXUOI1U09BE2NBEzVQzFMsF00lEdGMyREpUolQ0VtSlUj6kmNA5VJHZPbgkklQ8VJrQMwSlaNQ65KbbRLpaNdZF8AZlVWTQZPGE8i3yxPRt9gTwBq33zflk/IS55Ntk/A277fABBfCl/8fxbvOO8q71zvbu8AgO+S79SPtu/I7+KPrO+m7wAA/xL/7O8e/zj/Qv90/17/AHj/av+s/4b/0P/K//z/Dg8A6P8yDyQPTg+4/2IPjA+ODwBwD7oP3A/WD/gPGh8MHyYfADgfYh9UH3YfiB/qD6wflh/Y0B+6Efaii0tdIwxMWp3ETF3T6E29tE7FNFVQNdOFJDT6LJRu5CTT4VHNJrYSysy0QFOmvcPQU52UlCS0nLQobVVlk5lVtRMKVvWjU3tWNbY20nUctOGkpGtNWMW0WH2TDln1o5srWVXjE1k1NOSUlrVYZcNVvCQVWL0z3xVXVSRXHZPCVK8ePQalAAalLj0eP2A/Yq90P5Y/qD8Aqq+8P94/8D8CTxRHtpMctNVhjDQgBDTaPLSYVmqNs1dMtBU8tNhV/RRpVTWUXLQYhJTgVGWTW6lUFdNxVF3TOIxEswFU1TS0tIVTZbNPZlyUF1NFJNS0p1Idk7FyVCRLkM7i91F9k77VUVXEUb3DUESUGlFWNcPkUA1DqywkdSzEWzBQNcP0Ty0kTz2TaxhPBZROFdNBTjXDm9RNrbNsTQ0mLiNMlmWTGUxlxEu1RFTk861KZbOPSs0kSj2TuGysx66yjEl1k9xJVeMLU0pVVEpFlFTXzu3m1QD+zxDbDt8w3zrfTG9W35DbAG5vkG+a36zfxt+4a+7f+G8AEu8Ufx5/MH9Cf2R/dn+IfwCaf6x/vh9oH7of5H/2fxCPAMJ/PI8Wj+B/So9sj06PoI8Amo/Mj8aP2I+yj/SPvo8QnwBCnyyfHp9wn4KflJ+en7CfAFqf3J/mn/ifAq8sryavEK8AQq98r3avoK+Sr7SvZq/Ar6zSob5SnEs9Iz4UJCi2VMQoTuWzak+dYy5aJMSjDMQYUbVUUZ1EzVJts3ZSFSRctHhT2r1T7GQkYFRVc9NUspXEVaVUdEQoVs2jmm1WZcMlVyXDk1c9I1v+V83DZlgdw8zEJNkezCdGUgpZZcPFWKo9g4fstEe8JAXstNcCvLTGjD9+Pyg/Uj9Uzx7PAGjPis+cz8Y/sM/Cz+TP9s2yhiK5BN9OQrdXnWOOqgw0UtzEDfzEy0xEh7VWDcNGTEQHVmVTurVVBSN8bERCVd20VbblY9FUZVOaVK1TYmqERCl0JOS0RK9TzUNjd1NdJt6zbCTSUvXDq5tSPWRStUMfzETnbVF9w7BRhUN5UTWzrUNEtAxRfVPVPCSerVBlU1pQrVMiNCTaViy0bk+dRE+VVE49Y2slTg3UTT2DN021Q2vPTM1DZ2xUBUwFtqzWVX4i2Eo9hEq1tElazURJPSN+SYUkSX1Ts/VJ5WSc5PdKhWNIAMRvVnV+bT5tHm84b0JvTP8AZm+gb4L/lP/m79hv4m+8/wDW/wAPEn8kD05/MA86D1wPAH4PkA+iD7QPxg/Yr9Kv9K8A9g8QHyIfRB8GH1gfQh98HwBuH5gfkh/MH64f6B+6HwwvAP4f+B9CL1wvJi9QL3IvhC8Api/AL5ov5C/mL9gvEj8sPwAWP0A/cj9UP1Y/aD+6P6w/YK4/8D+iMX5VnzJ0TCXz26FNDcOmTq1Tok+03eQc5L4s5DJRJURRtvXDG1Ldw61SfcMgrVNtA5NTpVMIjNR6bVT1w+tUtUNfVSXzW9FV3cNdVm3kVm2z2zxXtSOnV20DE1hWbbN8WCXz4fy0Jdy0bRrUtOtYrVOyWDWzzXP0RDNYxeQ01NJXIi1TxFzPJl2uUsI8V0bFAEbPYF9yX6TPhl+oX7pf3M9A1s/4zwJvFN+u05xUgJxUaUC0tZy0uqS0dVZV5LVWtSPnlLSoVeXTb21VDcM2VZ0z+lQ1s23DhESLVK3jR1Sd8zMOVJXkvNSgU230zNRLMlOFZFKNZGREgOzUW0dSdbMQUpXkUS1ENkS0bFGl0zRRtbQ8tNu4UPXzgVBFs0xQ0j3zFTxFTORPROThTtZ1Q3hO9fPxHLSITbbtUx1N9fOxTA1jS5Z05OdLTdRLbXQ89KUpSoW0pHTlxOSVtOeu09bE5BVKTeRKveMZSwB9dDz3nv1m/Tb/II9K/0SPAGb/+H9qj4yPrv3G/8CP+vkA9v/wjwKfpD8WnzifKp9cnwBun4Cfkp/kP56fsJ/Kn9SfAM6fAK8Sr+yfNq8or1KvZK8Afq9wr5qvrK9Gr+Cv0q+8rwDmrxi/+q9Uvya/SL+Kv3S/AJ6/QL/Cv8y/pr/4vwrPLM8A5r84z1LPdM+Gz1jPas+8z2iuz0DP0r9L9UODSz1Da95LZdOqfOSlTS1EUU61ZDRP7mJQDHTE/NRJOVxH5oIhbEd+YgZ8R7a+4glVDeN8VYXj7GVVlYNepEeWgj5XbWS1VzV0WHVDmFh9g/gtWL3jKVmF4xzkT/ZNCoZzVwVzzDxXdl8w7zrhAFZfWO9q75xfju+g77Lv5F8Avu8Qb/rvHG8ebzBvQmEGctPsVm1kVGRlZGQnVmp1Q+iU1KyURHFVdUM1OJRE8axkuFQldJxn2uaCEXxE2lP1Q6NTth3TalONcydTPUPu2VIddGzUgVJd00lS1sVjElLFQ9wMdKRRtoXjYFEd0ypRVZPzSVBNZDR0hSx33rIXRERrwk+F9E8d08pOPUNrXk4FVE0V44xNHUNrIU0t9EwVU1RMVZOp01SXjkIPHNVKHdNKtqwE6kld05lJxWOCLUktg8VJDXRKdXSsBAsqSx1DYVSfVpUOje4FAB4dFh0mjziLNo9gj5qPlB8Aph+gj7KJxh3mH/gfCi8cLwBGnzAvQi9UL96/iC+aL6wvAL4v+M/SL9wv/i/AzxI/5C8AJj9IP1o/bD9+P5A/Mj/MPwCmP9A/wj8ETw5PCE9CT1xPAE5PeE9yT4xPhk9oT6JP3E8A5k/YTwpfLF82X9BPUl9sXwB+X5Bfml+0X75f0F/iX+R0rYvkhBFMtQRMfRPoTU21E+5OrXQ81GgkBG36RNRuUeWD4VH9Q1tXUh1TylK11FON81uxU00TJVR907asZFsoVQXzm1WdBFaN85OBVl10rNRfFOen8lG21NS4WHUjE1mF4zBtWY1zF1n18+JYnXTVWFXTZNxlWDXz31cCfdPGhO/e7XbvgO9CfzR/AHZ/mH+qf8zvxn8I//J/JP9oBo8g+/5Cp8xkcVe1E6seVx1T2lT0mFz0VUlWxdRU9NicZ+4DVX0TaxhVjXPgjNSpVH30bVR9EzhU9fMCVG1kLHTXpmJPUz0EU11k7PS1qfT0cmxkOlJNEwU2ZNTNUX0TiFFN1h5SrRpU1ORQ/XOrLAR1LVDdcz1QXfMFLAVMBG0YVASqTo3zQU5V023UbARsTb3zA03dc2udTOXUTF3ztUuFBLZ0JPNKNfOPSv1zK7aslM9JpfOHSW0ESVr99Em1E05KbZRK9YQATBcmLbYVDh8gH0IfRK9uHwBor4IffK+er7Cr1h3eHwirAB4vAL8Sv2wvLr8AX2ovXL8Afr+Qv6K/tL/Gv9i/Ml/8vwDmvwBv+l80z/a/SM9iz3TPAIbPmM+yz6TPxs/4z8LPHN8AFt8w30LfTN9m33jfUt+c3wDez6Dfst/k3/bfCO/C3yTvAD7vYO8y73Tvju9o77rvpO9ozu/g74LvS42TnEtVY60+LGQoTS30TrWUT6qlZFC99FCNhFFVY47WHAQDUo1jdtz06FJW/XNbUxWT0NT0Xqz0rdG0hEJVjWRVxdMnbVb945pW/XMLV+1ja3dXVWP+HHRmWMVkrVgVkyBZtZRZpQMKbVllg9VYTQOYWMXTFUf8ZAUMBNccf35/UH8KUg9XHWPBXA8uD5APog8AtA/Of8gPAo/8Dw4fKI8aGcpeg1cVlFelZDQUy1a2nYOJVo1jRlbtYwe2tPTKVeUDjVVNo0VtVa2jDlVts9NUHfS1VAV0VOUDLVRlg/XWzIS/U5WjeMSEQ1PWjZMMU22UUs2TnFLWxdNnUuVkUvXz+lG2TfOzURUTe1Flg0VZUaVkZGTXUB1joUxktWpM9DNUZN5PxaRPSv2ET8WETjX2hgNNnZRqNGVMFRNrLGQITH1j26FLhQNAS+UD3UpanYN5tCQZSuUESbWDa4JJVWOe1CT+ScXULUrF0/dKlaNIzKdmvQAOryCvMj9Mr06vcK96r4w/AJ4/sD+6r8SnbrXWP+g7Fr8AGE8qTwQ/br9gv1pPhE+WTwCoT7pPzE/u7/jvmu/0T/7vAOBPMl9MX1ZfaF96X5Rfnl8AGF+qX9Rf1l/AXxpvJG+uXwBAb1pvZG9+b3Bvim/Eb75vAKBvsm/8bwZ/GH9CfyR/Jn8AOH9if3R/Tn/Af4p/5H/Of1CQf+JxLhN0RUxdNE11E8tnTtX0T/UkTCS+UFa1gzJRbfOmFCQb/BRrkFJl9FMdI3VTVZOrCFT183q0FO20FF1tVY3zzlUVk0BWxaNrsVaFAyBEFKhXdUPbE1iNk3xYnSPhWKad8yJZ7YaGMvjkhMFVWE3zcwyUMwyU84QEC9BXrRPEfA9eD3ADnvIBwlyXVp1uBW4PgA86D6SfAMaf4A/aDzQfDq8gHzIRLhWqdhK3tJSAtJRA/JT9tVaFM7h0FHdW5XM3tVa9FFXdE7xVVRNvVVUFAzishP68FMW0FNuNVG3zVlSN8x5UpuVz51NN9NwUbOQUNI1T7RP8UqWkdIeGMli1UuX0Ut0T3FGtE6TaXPRuLCQ3UYXzAFFWZRPJUGUkUH30UOVzrRdchMJP5XNXTITo1U7dhE5VFE5dM6VNlt0TPE0tFExNFIwk621LHaOLS23zJktN85vDSk3zY0rdJmYSmUTMJyYir8y0wyBmI0qtEwsUSwUDWOw3Bj/AM149ADY/QD9aP2Q/ds+IP5rPrM8Avs/QP+LPBE8GTxjfUk8MzwA233BPYt9035bfqN+638zfAN7f8N+afxTvDu8g7wqPRO8AZu9I71LvhO9+77jvqu/s7wB27+jv+u8U/w7/SP86/3T/AGb/eP+i/8T/rv+o//L/1P8A1v8QDyoPRA9OD2APcg+MDwCeD7AP4v/UD8YPCB/yAU6jVUtNJEuVg6qcJU1lhEp8tOVMhGhMJVyEUmSEW8ZR7RM8Ut20Ug2TbSPUFLNTZcMlVI3DtZiUhAqshH5VtZPwbVX1w2FWhdPTVu0Da1pX/bPIbJQxWHUTa5xYXaRYxcMuWQW0rVklI+9YfbRYRYRYtn0jJFi1I+lXdRPMAFyXtp2On1CbTi+Yn0ov9J8Ari/AL/qf5C/2Lwg/Mq8UP6w2pTbip1c9w3GcJDDVV+0D6mSkqHykZVZslRR0pOdVDTObVT3EapSkKIyk77SktlTFw2t+VEWjR7Q0DlTtA83KjBSTU0W0hIQlU9bFw+5SZcO1dISAUrS9NHyFUt0jzVFlw5WtUcXDXlGdNFEFJFBsZaQ8tINQ3SM9UIWDWwVQnSOgT92kT20UtU7NFE71w/FNjcOIbU0NkwNN3SOdTN0UpUx1s8/Mx26iB2TEpa1KZcNFSqVESUWjh9TUtwaTSd2kSsXDrkoArbY+xXbfiNOGzS7PUM9SXwBsz3ZfkMuOz6hful/0x9bPAOhf2lkm3xhvKm8UXzbvEF8AUm+Eb5ZvqG+6b8xv3m8AHwDyDwR/Jn8QfwJ/RH9Gf3B/AIp/lH+mf2B/sn/cf+5/2H8AAo8kj85/SI8qj2yPXo9YjwCKj6yPxo/Yj+qP/I8GnwCfADKfRJ9mn1Cfep+Mn6aPoJ+Awp/knx6f2J/6maa1dhIMrUzVQ+dMTRRN1UMnZU8NMwtERzZy91B1E2tsUX1D4SS0V1KlE9vKUuWzWVO9o85T1jUjQlQ1I7KsNCZVbM20tKQJVuWzeVa1RNVXdWRXdbPfNDRLWNqlpFhtswxZDTMrWWY9wxFZxRQcJJRYvbMrU1h9QxHsFN3UHGsvAFUvP7Q2LXa/iL+aL4wvzi8A0L/aL/S37r8QzyLPLD8uNVr2kprcpF9XvVMeZDRV2mw0mMykV4Q0F2w0bcikNI9VZUNUVfWTbRq8FOFU9aOsVHVk2VR1FLw091N9E79TNp0ziFP9E1BTpcSMFFvjUiXDq1JlQ3T8NNswUp1T+FH9E8BR1vWTilGdxFH1oxxR1nUz5VD1RFD1k2pQat0UUJ0z+FQUiE811NlP9URMFEVOnTPYTbKdxE3tNESkhUwFwx1lTC00S53E/JT3StU0rUp1MxVKBcRJHbODtUn9E5DkROFJdWNTLUplQ9RK9ZM6xFc2fQCWXTZfQF9iX2Tvfl+I76JfAKzvvu/Q63Zl7l/w4zZt9u8AMG8y/3Rvbm9Y/0r/jP+e/wCw/8L/1P/m//j/Cg8cDxavADgPMg9UD96f8J9iD4wPpg8AuA/CD+QPdg8AH6IPLB8mHwBQH0IfdB9mH4Afmh+0H84fAJAf2h8ELw4vCC86L0QvPi8AyB9yL5Qv/h+oL8ov3C+OLwBYIwA</prop>
			</obj>
			<obj name="Protocol" class="HTCProtocol" version="1">
				<prop name="Created">2016-06-30T11:26:04.031</prop>
				<prop name="LastModified">1899-12-30T00:00:00.000</prop>
				<obj name="Programs" class="HTCRunProgramList" version="5">
					<list name="emlist" count="2">
						<obj name="item" class="HTCRunProgram" version="1">
							<prop name="name">Program</prop>
							<prop name="Cycles">1</prop>
							<prop name="AnalysisMode">None</prop>
							<obj name="Segments" class="TEMRunSegmentList" version="1">
								<list name="emlist" count="1">
									<obj name="item" class="HTCRunSegment" version="2">
										<prop name="Hold">180</prop>
										<prop name="Slope">4.4</prop>
										<prop name="StepDelay">0</prop>
										<prop name="StepSize">0</prop>
										<prop name="Target">95</prop>
										<prop name="Target2">0</prop>
										<prop name="AcquisitionMode">0</prop>
										<prop name="AcqPerDegree">5</prop>
									</obj>
								</list>
							</obj>
						</obj>
						<obj name="item" class="HTCRunProgram" version="1">
							<prop name="name">Program</prop>
							<prop name="Cycles">50</prop>
							<prop name="AnalysisMode">Quantification</prop>
							<obj name="Segments" class="TEMRunSegmentList" version="1">
								<list name="emlist" count="2">
									<obj name="item" class="HTCRunSegment" version="2">
										<prop name="Hold">15</prop>
										<prop name="Slope">4.4</prop>
										<prop name="StepDelay">0</prop>
										<prop name="StepSize">0</prop>
										<prop name="Target">95</prop>
										<prop name="Target2">0</prop>
										<prop name="AcquisitionMode">0</prop>
										<prop name="AcqPerDegree">5</prop>
									</obj>
									<obj name="item" class="HTCRunSegment" version="2">
										<prop name="Hold">60</prop>
										<prop name="Slope">2.2</prop>
										<prop name="StepDelay">0</prop>
										<prop name="StepSize">0</prop>
										<prop name="Target">55</prop>
										<prop name="Target2">0</prop>
										<prop name="AcquisitionMode">1</prop>
										<prop name="AcqPerDegree">5</prop>
									</obj>
								</list>
							</obj>
						</obj>
					</list>
					<list name="AnalysisModes" count="4">
						<item>None</item>
						<item>Quantification</item>
						<item>Melting Curves</item>
						<item>Color Compensation</item>
					</list>
					<prop name="ChannelCount">4</prop>
					<prop name="InstrumentSubclass">HTC_VER_10</prop>
					<obj name="Container" class="HTCBlockType" version="1">
						<prop name="Id">bt96S</prop>
						<prop name="RowCount">8</prop>
						<prop name="ColCount">12</prop>
						<prop name="OvershootDnDelay">10</prop>
						<prop name="OvershootUpDelay">10</prop>
						<prop name="RampRateMaxDn">2.2</prop>
						<prop name="RampRateMaxUp">4.4</prop>
						<prop name="ReactionVolMin">10</prop>
						<prop name="ReactionVolMax">100</prop>
						<prop name="ReactionVolDefault">20</prop>
						<prop name="HorVertCrosstalkCoefficient">0.0003</prop>
						<prop name="DiagCrosstalkCoefficent">0.0001</prop>
					</obj>
					<prop name="MaxPositionsToSeek">96</prop>
					<obj name="DetectionFormats" class="DetectionFormats" version="2">
						<list name="emlist" count="14">
							<obj name="item" class="HTCDetectionFormat" version="1">
								<list name="emlist" count="1">
									<obj name="item" class="HTCChannel" version="2">
										<prop name="name">SYBR Green I / HRM Dye</prop>
										<prop name="Active">1</prop>
										<prop name="EmissionWL">510</prop>
										<prop name="ExcitationWL">465</prop>
										<prop name="IntgrTime">250</prop>
										<prop name="MaxIntgrTime">1000</prop>
										<prop name="MeltFactor">1.2</prop>
										<prop name="QuantFactor">30</prop>
									</obj>
								</list>
								<prop name="name">SYBR Green I / HRM Dye</prop>
								<prop name="Active">1</prop>
								<prop name="DefChannelNdx">0</prop>
								<prop name="DenominatorNdx">-1</prop>
								<prop name="ReadOnly">0</prop>
								<list name="EmissionWLAvail" count="6">
									<item>488</item>
									<item>510</item>
									<item>580</item>
									<item>610</item>
									<item>640</item>
									<item>660</item>
								</list>
								<list name="ExcitationWLAvail" count="5">
									<item>440</item>
									<item>465</item>
									<item>498</item>
									<item>533</item>
									<item>618</item>
								</list>
								<prop name="MeasuringMode">hmmDynamic</prop>
							</obj>
							<obj name="item" class="HTCDetectionFormat" version="1">
								<list name="emlist" count="1">
									<obj name="item" class="HTCChannel" version="2">
										<prop name="name">SimpleProbe</prop>
										<prop name="Active">1</prop>
										<prop name="EmissionWL">510</prop>
										<prop name="ExcitationWL">465</prop>
										<prop name="IntgrTime">250</prop>
										<prop name="MaxIntgrTime">2000</prop>
										<prop name="MeltFactor">1.2</prop>
										<prop name="QuantFactor">2</prop>
									</obj>
								</list>
								<prop name="name">SimpleProbe</prop>
								<prop name="Active">1</prop>
								<prop name="DefChannelNdx">0</prop>
								<prop name="DenominatorNdx">-1</prop>
								<prop name="ReadOnly">0</prop>
								<list name="EmissionWLAvail" count="6">
									<item>488</item>
									<item>510</item>
									<item>580</item>
									<item>610</item>
									<item>640</item>
									<item>660</item>
								</list>
								<list name="ExcitationWLAvail" count="5">
									<item>440</item>
									<item>465</item>
									<item>498</item>
									<item>533</item>
									<item>618</item>
								</list>
								<prop name="MeasuringMode">hmmDynamic</prop>
							</obj>
							<obj name="item" class="HTCDetectionFormat" version="1">
								<list name="emlist" count="1">
									<obj name="item" class="HTCChannel" version="2">
										<prop name="name">FAM</prop>
										<prop name="Active">1</prop>
										<prop name="EmissionWL">510</prop>
										<prop name="ExcitationWL">465</prop>
										<prop name="IntgrTime">250</prop>
										<prop name="MaxIntgrTime">2000</prop>
										<prop name="MeltFactor">1</prop>
										<prop name="QuantFactor">10</prop>
									</obj>
								</list>
								<prop name="name">Mono Color Hydrolysis Probe / UPL Probe</prop>
								<prop name="Active">1</prop>
								<prop name="DefChannelNdx">0</prop>
								<prop name="DenominatorNdx">-1</prop>
								<prop name="ReadOnly">0</prop>
								<list name="EmissionWLAvail" count="6">
									<item>488</item>
									<item>510</item>
									<item>580</item>
									<item>610</item>
									<item>640</item>
									<item>660</item>
								</list>
								<list name="ExcitationWLAvail" count="5">
									<item>440</item>
									<item>465</item>
									<item>498</item>
									<item>533</item>
									<item>618</item>
								</list>
								<prop name="MeasuringMode">hmmDynamic</prop>
							</obj>
							<obj name="item" class="HTCDetectionFormat" version="1">
								<list name="emlist" count="2">
									<obj name="item" class="HTCChannel" version="2">
										<prop name="name">FAM</prop>
										<prop name="Active">1</prop>
										<prop name="EmissionWL">510</prop>
										<prop name="ExcitationWL">465</prop>
										<prop name="IntgrTime">250</prop>
										<prop name="MaxIntgrTime">2000</prop>
										<prop name="MeltFactor">1</prop>
										<prop name="QuantFactor">10</prop>
									</obj>
									<obj name="item" class="HTCChannel" version="2">
										<prop name="name">VIC / HEX / Yellow555</prop>
										<prop name="Active">1</prop>
										<prop name="EmissionWL">580</prop>
										<prop name="ExcitationWL">533</prop>
										<prop name="IntgrTime">250</prop>
										<prop name="MaxIntgrTime">2000</prop>
										<prop name="MeltFactor">1</prop>
										<prop name="QuantFactor">10</prop>
									</obj>
								</list>
								<prop name="name">Dual Color Hydrolysis Probe / UPL Probe</prop>
								<prop name="Active">1</prop>
								<prop name="DefChannelNdx">0</prop>
								<prop name="DenominatorNdx">-1</prop>
								<prop name="ReadOnly">0</prop>
								<list name="EmissionWLAvail" count="6">
									<item>488</item>
									<item>510</item>
									<item>580</item>
									<item>610</item>
									<item>640</item>
									<item>660</item>
								</list>
								<list name="ExcitationWLAvail" count="5">
									<item>440</item>
									<item>465</item>
									<item>498</item>
									<item>533</item>
									<item>618</item>
								</list>
								<prop name="MeasuringMode">hmmDynamic</prop>
							</obj>
							<obj name="item" class="HTCDetectionFormat" version="1">
								<list name="emlist" count="3">
									<obj name="item" class="HTCChannel" version="2">
										<prop name="name">FAM</prop>
										<prop name="Active">1</prop>
										<prop name="EmissionWL">510</prop>
										<prop name="ExcitationWL">465</prop>
										<prop name="IntgrTime">250</prop>
										<prop name="MaxIntgrTime">2000</prop>
										<prop name="MeltFactor">1</prop>
										<prop name="QuantFactor">10</prop>
									</obj>
									<obj name="item" class="HTCChannel" version="2">
										<prop name="name">VIC / HEX / Yellow555</prop>
										<prop name="Active">1</prop>
										<prop name="EmissionWL">580</prop>
										<prop name="ExcitationWL">533</prop>
										<prop name="IntgrTime">250</prop>
										<prop name="MaxIntgrTime">2000</prop>
										<prop name="MeltFactor">1</prop>
										<prop name="QuantFactor">10</prop>
									</obj>
									<obj name="item" class="HTCChannel" version="2">
										<prop name="name">Cy 5 / Cy 5.5</prop>
										<prop name="Active">1</prop>
										<prop name="EmissionWL">660</prop>
										<prop name="ExcitationWL">618</prop>
										<prop name="IntgrTime">250</prop>
										<prop name="MaxIntgrTime">2000</prop>
										<prop name="MeltFactor">1</prop>
										<prop name="QuantFactor">10</prop>
									</obj>
								</list>
								<prop name="name">3 Color Hydrolysis Probe</prop>
								<prop name="Active">1</prop>
								<prop name="DefChannelNdx">0</prop>
								<prop name="DenominatorNdx">-1</prop>
								<prop name="ReadOnly">0</prop>
								<list name="EmissionWLAvail" count="6">
									<item>488</item>
									<item>510</item>
									<item>580</item>
									<item>610</item>
									<item>640</item>
									<item>660</item>
								</list>
								<list name="ExcitationWLAvail" count="5">
									<item>440</item>
									<item>465</item>
									<item>498</item>
									<item>533</item>
									<item>618</item>
								</list>
								<prop name="MeasuringMode">hmmDynamic</prop>
							</obj>
							<obj name="item" class="HTCDetectionFormat" version="1">
								<list name="emlist" count="4">
									<obj name="item" class="HTCChannel" version="2">
										<prop name="name">Cyan 500</prop>
										<prop name="Active">1</prop>
										<prop name="EmissionWL">488</prop>
										<prop name="ExcitationWL">440</prop>
										<prop name="IntgrTime">250</prop>
										<prop name="MaxIntgrTime">2000</prop>
										<prop name="MeltFactor">1</prop>
										<prop name="QuantFactor">10</prop>
									</obj>
									<obj name="item" class="HTCChannel" version="2">
										<prop name="name">FAM</prop>
										<prop name="Active">1</prop>
										<prop name="EmissionWL">580</prop>
										<prop name="ExcitationWL">498</prop>
										<prop name="IntgrTime">250</prop>
										<prop name="MaxIntgrTime">2000</prop>
										<prop name="MeltFactor">1</prop>
										<prop name="QuantFactor">10</prop>
									</obj>
									<obj name="item" class="HTCChannel" version="2">
										<prop name="name">Red 610</prop>
										<prop name="Active">1</prop>
										<prop name="EmissionWL">610</prop>
										<prop name="ExcitationWL">533</prop>
										<prop name="IntgrTime">250</prop>
										<prop name="MaxIntgrTime">2000</prop>
										<prop name="MeltFactor">1</prop>
										<prop name="QuantFactor">10</prop>
									</obj>
									<obj name="item" class="HTCChannel" version="2">
										<prop name="name">Cy 5 / Cy 5.5</prop>
										<prop name="Active">1</prop>
										<prop name="EmissionWL">660</prop>
										<prop name="ExcitationWL">618</prop>
										<prop name="IntgrTime">250</prop>
										<prop name="MaxIntgrTime">2000</prop>
										<prop name="MeltFactor">1</prop>
										<prop name="QuantFactor">10</prop>
									</obj>
								</list>
								<prop name="name">4 Color Hydrolysis Probe</prop>
								<prop name="Active">1</prop>
								<prop name="DefChannelNdx">0</prop>
								<prop name="DenominatorNdx">-1</prop>
								<prop name="ReadOnly">0</prop>
								<list name="EmissionWLAvail" count="6">
									<item>488</item>
									<item>510</item>
									<item>580</item>
									<item>610</item>
									<item>640</item>
									<item>660</item>
								</list>
								<list name="ExcitationWLAvail" count="5">
									<item>440</item>
									<item>465</item>
									<item>498</item>
									<item>533</item>
									<item>618</item>
								</list>
								<prop name="MeasuringMode">hmmDynamic</prop>
							</obj>
							<obj name="item" class="HTCDetectionFormat" version="1">
								<list name="emlist" count="1">
									<obj name="item" class="HTCChannel" version="2">
										<prop name="name">Red 640</prop>
										<prop name="Active">1</prop>
										<prop name="EmissionWL">640</prop>
										<prop name="ExcitationWL">498</prop>
										<prop name="IntgrTime">250</prop>
										<prop name="MaxIntgrTime">2000</prop>
										<prop name="MeltFactor">1.2</prop>
										<prop name="QuantFactor">5</prop>
									</obj>
								</list>
								<prop name="name">Mono Color HybProbe</prop>
								<prop name="Active">1</prop>
								<prop name="DefChannelNdx">0</prop>
								<prop name="DenominatorNdx">-1</prop>
								<prop name="ReadOnly">0</prop>
								<list name="EmissionWLAvail" count="6">
									<item>488</item>
									<item>510</item>
									<item>580</item>
									<item>610</item>
									<item>640</item>
									<item>660</item>
								</list>
								<list name="ExcitationWLAvail" count="5">
									<item>440</item>
									<item>465</item>
									<item>498</item>
									<item>533</item>
									<item>618</item>
								</list>
								<prop name="MeasuringMode">hmmDynamic</prop>
							</obj>
							<obj name="item" class="HTCDetectionFormat" version="1">
								<list name="emlist" count="4">
									<obj name="item" class="HTCChannel" version="2">
										<prop name="name">Fluos</prop>
										<prop name="Active">1</prop>
										<prop name="EmissionWL">510</prop>
										<prop name="ExcitationWL">465</prop>
										<prop name="IntgrTime">250</prop>
										<prop name="MaxIntgrTime">2000</prop>
										<prop name="MeltFactor">2</prop>
										<prop name="QuantFactor">1.5</prop>
									</obj>
									<obj name="item" class="HTCChannel" version="2">
										<prop name="name">Red 610</prop>
										<prop name="Active">1</prop>
										<prop name="EmissionWL">610</prop>
										<prop name="ExcitationWL">498</prop>
										<prop name="IntgrTime">250</prop>
										<prop name="MaxIntgrTime">2000</prop>
										<prop name="MeltFactor">1.2</prop>
										<prop name="QuantFactor">5</prop>
									</obj>
									<obj name="item" class="HTCChannel" version="2">
										<prop name="name">Red 640</prop>
										<prop name="Active">1</prop>
										<prop name="EmissionWL">640</prop>
										<prop name="ExcitationWL">498</prop>
										<prop name="IntgrTime">250</prop>
										<prop name="MaxIntgrTime">2000</prop>
										<prop name="MeltFactor">1.2</prop>
										<prop name="QuantFactor">5</prop>
									</obj>
									<obj name="item" class="HTCChannel" version="2">
										<prop name="name">Cy 5 / Cy 5.5</prop>
										<prop name="Active">1</prop>
										<prop name="EmissionWL">660</prop>
										<prop name="ExcitationWL">498</prop>
										<prop name="IntgrTime">250</prop>
										<prop name="MaxIntgrTime">2000</prop>
										<prop name="MeltFactor">1.2</prop>
										<prop name="QuantFactor">5</prop>
									</obj>
								</list>
								<prop name="name">Multi Color HybProbe</prop>
								<prop name="Active">1</prop>
								<prop name="DefChannelNdx">0</prop>
								<prop name="DenominatorNdx">-1</prop>
								<prop name="ReadOnly">0</prop>
								<list name="EmissionWLAvail" count="6">
									<item>488</item>
									<item>510</item>
									<item>580</item>
									<item>610</item>
									<item>640</item>
									<item>660</item>
								</list>
								<list name="ExcitationWLAvail" count="5">
									<item>440</item>
									<item>465</item>
									<item>498</item>
									<item>533</item>
									<item>618</item>
								</list>
								<prop name="MeasuringMode">hmmDynamic</prop>
							</obj>
							<obj name="item" class="HTCDetectionFormat" version="1">
								<list name="emlist" count="4">
									<obj name="item" class="HTCChannel" version="2">
										<prop name="name">465-510</prop>
										<prop name="Active">1</prop>
										<prop name="EmissionWL">510</prop>
										<prop name="ExcitationWL">465</prop>
										<prop name="IntgrTime">250</prop>
										<prop name="MaxIntgrTime">1000</prop>
										<prop name="MeltFactor">1</prop>
										<prop name="QuantFactor">1</prop>
									</obj>
									<obj name="item" class="HTCChannel" version="2">
										<prop name="name">533-580</prop>
										<prop name="Active">1</prop>
										<prop name="EmissionWL">580</prop>
										<prop name="ExcitationWL">533</prop>
										<prop name="IntgrTime">250</prop>
										<prop name="MaxIntgrTime">1000</prop>
										<prop name="MeltFactor">1</prop>
										<prop name="QuantFactor">1</prop>
									</obj>
									<obj name="item" class="HTCChannel" version="2">
										<prop name="name">533-610</prop>
										<prop name="Active">1</prop>
										<prop name="EmissionWL">610</prop>
										<prop name="ExcitationWL">533</prop>
										<prop name="IntgrTime">250</prop>
										<prop name="MaxIntgrTime">1000</prop>
										<prop name="MeltFactor">1</prop>
										<prop name="QuantFactor">1</prop>
									</obj>
									<obj name="item" class="HTCChannel" version="2">
										<prop name="name">618-660</prop>
										<prop name="Active">1</prop>
										<prop name="EmissionWL">660</prop>
										<prop name="ExcitationWL">618</prop>
										<prop name="IntgrTime">250</prop>
										<prop name="MaxIntgrTime">1000</prop>
										<prop name="MeltFactor">1</prop>
										<prop name="QuantFactor">1</prop>
									</obj>
								</list>
								<prop name="name">SCicchitano1</prop>
								<prop name="Active">1</prop>
								<prop name="DefChannelNdx">0</prop>
								<prop name="DenominatorNdx">-1</prop>
								<prop name="ReadOnly">0</prop>
								<list name="EmissionWLAvail" count="6">
									<item>488</item>
									<item>510</item>
									<item>580</item>
									<item>610</item>
									<item>640</item>
									<item>660</item>
								</list>
								<list name="ExcitationWLAvail" count="5">
									<item>440</item>
									<item>465</item>
									<item>498</item>
									<item>533</item>
									<item>618</item>
								</list>
								<prop name="MeasuringMode">hmmDynamic</prop>
							</obj>
							<obj name="item" class="HTCDetectionFormat" version="1">
								<list name="emlist" count="2">
									<obj name="item" class="HTCChannel" version="2">
										<prop name="name">465-510</prop>
										<prop name="Active">1</prop>
										<prop name="EmissionWL">510</prop>
										<prop name="ExcitationWL">465</prop>
										<prop name="IntgrTime">250</prop>
										<prop name="MaxIntgrTime">1000</prop>
										<prop name="MeltFactor">1</prop>
										<prop name="QuantFactor">1</prop>
									</obj>
									<obj name="item" class="HTCChannel" version="2">
										<prop name="name">498-580</prop>
										<prop name="Active">1</prop>
										<prop name="EmissionWL">580</prop>
										<prop name="ExcitationWL">498</prop>
										<prop name="IntgrTime">250</prop>
										<prop name="MaxIntgrTime">1000</prop>
										<prop name="MeltFactor">1</prop>
										<prop name="QuantFactor">1</prop>
									</obj>
								</list>
								<prop name="name">VIC and FAM</prop>
								<prop name="Active">1</prop>
								<prop name="DefChannelNdx">0</prop>
								<prop name="DenominatorNdx">-1</prop>
								<prop name="ReadOnly">0</prop>
								<list name="EmissionWLAvail" count="6">
									<item>488</item>
									<item>510</item>
									<item>580</item>
									<item>610</item>
									<item>640</item>
									<item>660</item>
								</list>
								<list name="ExcitationWLAvail" count="5">
									<item>440</item>
									<item>465</item>
									<item>498</item>
									<item>533</item>
									<item>618</item>
								</list>
								<prop name="MeasuringMode">hmmDynamic</prop>
							</obj>
							<obj name="item" class="HTCDetectionFormat" version="1">
								<list name="emlist" count="2">
									<obj name="item" class="HTCChannel" version="2">
										<prop name="name">465-510</prop>
										<prop name="Active">1</prop>
										<prop name="EmissionWL">510</prop>
										<prop name="ExcitationWL">465</prop>
										<prop name="IntgrTime">250</prop>
										<prop name="MaxIntgrTime">1000</prop>
										<prop name="MeltFactor">1</prop>
										<prop name="QuantFactor">1</prop>
									</obj>
									<obj name="item" class="HTCChannel" version="2">
										<prop name="name">533-580</prop>
										<prop name="Active">1</prop>
										<prop name="EmissionWL">580</prop>
										<prop name="ExcitationWL">533</prop>
										<prop name="IntgrTime">250</prop>
										<prop name="MaxIntgrTime">1000</prop>
										<prop name="MeltFactor">1</prop>
										<prop name="QuantFactor">1</prop>
									</obj>
								</list>
								<prop name="name">Borowsky</prop>
								<prop name="Active">1</prop>
								<prop name="DefChannelNdx">0</prop>
								<prop name="DenominatorNdx">-1</prop>
								<prop name="ReadOnly">0</prop>
								<list name="EmissionWLAvail" count="6">
									<item>488</item>
									<item>510</item>
									<item>580</item>
									<item>610</item>
									<item>640</item>
									<item>660</item>
								</list>
								<list name="ExcitationWLAvail" count="5">
									<item>440</item>
									<item>465</item>
									<item>498</item>
									<item>533</item>
									<item>618</item>
								</list>
								<prop name="MeasuringMode">hmmDynamic</prop>
							</obj>
							<obj name="item" class="HTCDetectionFormat" version="1">
								<list name="emlist" count="2">
									<obj name="item" class="HTCChannel" version="2">
										<prop name="name">533-580</prop>
										<prop name="Active">1</prop>
										<prop name="EmissionWL">580</prop>
										<prop name="ExcitationWL">533</prop>
										<prop name="IntgrTime">250</prop>
										<prop name="MaxIntgrTime">1000</prop>
										<prop name="MeltFactor">1</prop>
										<prop name="QuantFactor">1</prop>
									</obj>
									<obj name="item" class="HTCChannel" version="2">
										<prop name="name">465-510</prop>
										<prop name="Active">1</prop>
										<prop name="EmissionWL">510</prop>
										<prop name="ExcitationWL">465</prop>
										<prop name="IntgrTime">250</prop>
										<prop name="MaxIntgrTime">1000</prop>
										<prop name="MeltFactor">1</prop>
										<prop name="QuantFactor">1</prop>
									</obj>
								</list>
								<prop name="name">RLB</prop>
								<prop name="Active">1</prop>
								<prop name="DefChannelNdx">0</prop>
								<prop name="DenominatorNdx">-1</prop>
								<prop name="ReadOnly">0</prop>
								<list name="EmissionWLAvail" count="6">
									<item>488</item>
									<item>510</item>
									<item>580</item>
									<item>610</item>
									<item>640</item>
									<item>660</item>
								</list>
								<list name="ExcitationWLAvail" count="5">
									<item>440</item>
									<item>465</item>
									<item>498</item>
									<item>533</item>
									<item>618</item>
								</list>
								<prop name="MeasuringMode">hmmDynamic</prop>
							</obj>
							<obj name="item" class="HTCDetectionFormat" version="1">
								<list name="emlist" count="0">
								</list>
								<prop name="name">New Format 1</prop>
								<prop name="Active">1</prop>
								<prop name="DefChannelNdx">-1</prop>
								<prop name="DenominatorNdx">-1</prop>
								<prop name="ReadOnly">0</prop>
								<list name="EmissionWLAvail" count="6">
									<item>488</item>
									<item>510</item>
									<item>580</item>
									<item>610</item>
									<item>640</item>
									<item>660</item>
								</list>
								<list name="ExcitationWLAvail" count="5">
									<item>440</item>
									<item>465</item>
									<item>498</item>
									<item>533</item>
									<item>618</item>
								</list>
								<prop name="MeasuringMode">hmmDynamic</prop>
							</obj>
							<obj name="item" class="HTCDetectionFormat" version="1">
								<list name="emlist" count="4">
									<obj name="item" class="HTCChannel" version="2">
										<prop name="name">618-660</prop>
										<prop name="Active">1</prop>
										<prop name="EmissionWL">660</prop>
										<prop name="ExcitationWL">618</prop>
										<prop name="IntgrTime">250</prop>
										<prop name="MaxIntgrTime">1000</prop>
										<prop name="MeltFactor">1</prop>
										<prop name="QuantFactor">1</prop>
									</obj>
									<obj name="item" class="HTCChannel" version="2">
										<prop name="name">498-580</prop>
										<prop name="Active">1</prop>
										<prop name="EmissionWL">580</prop>
										<prop name="ExcitationWL">498</prop>
										<prop name="IntgrTime">250</prop>
										<prop name="MaxIntgrTime">1000</prop>
										<prop name="MeltFactor">1</prop>
										<prop name="QuantFactor">1</prop>
									</obj>
									<obj name="item" class="HTCChannel" version="2">
										<prop name="name">533-580</prop>
										<prop name="Active">1</prop>
										<prop name="EmissionWL">580</prop>
										<prop name="ExcitationWL">533</prop>
										<prop name="IntgrTime">250</prop>
										<prop name="MaxIntgrTime">1000</prop>
										<prop name="MeltFactor">1</prop>
										<prop name="QuantFactor">1</prop>
									</obj>
									<obj name="item" class="HTCChannel" version="2">
										<prop name="name">465-510</prop>
										<prop name="Active">1</prop>
										<prop name="EmissionWL">510</prop>
										<prop name="ExcitationWL">465</prop>
										<prop name="IntgrTime">250</prop>
										<prop name="MaxIntgrTime">1000</prop>
										<prop name="MeltFactor">1</prop>
										<prop name="QuantFactor">1</prop>
									</obj>
								</list>
								<prop name="name">Borowsky_2</prop>
								<prop name="Active">1</prop>
								<prop name="DefChannelNdx">0</prop>
								<prop name="DenominatorNdx">-1</prop>
								<prop name="ReadOnly">0</prop>
								<list name="EmissionWLAvail" count="6">
									<item>488</item>
									<item>510</item>
									<item>580</item>
									<item>610</item>
									<item>640</item>
									<item>660</item>
								</list>
								<list name="ExcitationWLAvail" count="5">
									<item>440</item>
									<item>465</item>
									<item>498</item>
									<item>533</item>
									<item>618</item>
								</list>
								<prop name="MeasuringMode">hmmDynamic</prop>
							</obj>
						</list>
						<prop name="DefFormatName">Borowsky_2</prop>
					</obj>
					<list name="AcquisitionModes" count="4">
						<item>None</item>
						<item>Single</item>
						<item>Continuous</item>
						<item>Step</item>
					</list>
					<prop name="SeekTemp">30</prop>
					<prop name="SampleVolume">10</prop>
					<prop name="PlateID">06148370</prop>
				</obj>
			</obj>
			<prop name="CompletedProgramNo">3</prop>
			<prop name="StopPoint">3</prop>
			<prop name="CarouselConstMoved">0</prop>
		</obj>
		<obj name="AnlsAndSampleInfo" class="AnlsAndSampleInfo" version="1">
			<obj name="AnlsPropTypes" class="PropertyTypeList" version="1">
				<list name="emlist" count="3">
					<obj name="item" class="SamplePropType" version="1">
						<prop name="name">Units</prop>
						<prop name="PropClass">QuantUnitsProp</prop>
						<prop name="IsChannelProperty">0</prop>
						<prop name="SelectorOrder">0</prop>
						<prop name="ShowInSelector">0</prop>
						<prop name="ShowInTable">0</prop>
						<prop name="TableOrder">0</prop>
					</obj>
					<obj name="item" class="SamplePropType" version="1">
						<prop name="name">ExtRef</prop>
						<prop name="PropClass">RQExtRefProp</prop>
						<prop name="IsChannelProperty">0</prop>
						<prop name="SelectorOrder">0</prop>
						<prop name="ShowInSelector">0</prop>
						<prop name="ShowInTable">0</prop>
						<prop name="TableOrder">0</prop>
					</obj>
					<obj name="item" class="SamplePropType" version="1">
						<prop name="name">Endpt External Experiment</prop>
						<prop name="PropClass">EndptGenoExtExp</prop>
						<prop name="IsChannelProperty">0</prop>
						<prop name="SelectorOrder">0</prop>
						<prop name="ShowInSelector">0</prop>
						<prop name="ShowInTable">0</prop>
						<prop name="TableOrder">0</prop>
					</obj>
				</list>
			</obj>
			<obj name="SamplePropTypes" class="PropertyTypeList" version="1">
				<list name="emlist" count="26">
					<obj name="item" class="SamplePosPropType" version="1">
						<prop name="name">Position</prop>
						<prop name="PropClass">GenSampleEditPosition</prop>
						<prop name="AnalysisClass">General</prop>
						<prop name="IsChannelProperty">0</prop>
						<prop name="SelectorOrder">0</prop>
						<prop name="ShowInSelector">0</prop>
						<prop name="ShowInTable">1</prop>
						<prop name="TableOrder">0</prop>
					</obj>
					<obj name="item" class="SamplePropType" version="1">
						<prop name="name">Color</prop>
						<prop name="PropClass">SamplePrefColor</prop>
						<prop name="AnalysisClass">General</prop>
						<prop name="IsChannelProperty">0</prop>
						<prop name="SelectorOrder">1</prop>
						<prop name="ShowInSelector">0</prop>
						<prop name="ShowInTable">1</prop>
						<prop name="TableOrder">1</prop>
					</obj>
					<obj name="item" class="SamplePropType" version="1">
						<prop name="name">Replicate of</prop>
						<prop name="PropClass">GenSampleEditReplicate</prop>
						<prop name="AnalysisClass">General</prop>
						<prop name="IsChannelProperty">0</prop>
						<prop name="SelectorOrder">2</prop>
						<prop name="ShowInSelector">0</prop>
						<prop name="ShowInTable">1</prop>
						<prop name="TableOrder">2</prop>
					</obj>
					<obj name="item" class="SamplePropType" version="1">
						<prop name="name">Sample Name</prop>
						<prop name="PropClass">GenSampleEditName</prop>
						<prop name="AnalysisClass">General</prop>
						<prop name="IsChannelProperty">0</prop>
						<prop name="SelectorOrder">3</prop>
						<prop name="ShowInSelector">1</prop>
						<prop name="ShowInTable">1</prop>
						<prop name="TableOrder">3</prop>
					</obj>
					<obj name="item" class="SamplePropType" version="1">
						<prop name="name">Subsets</prop>
						<prop name="PropClass">GenSampleEditSubset</prop>
						<prop name="AnalysisClass">General</prop>
						<prop name="IsChannelProperty">0</prop>
						<prop name="SelectorOrder">4</prop>
						<prop name="ShowInSelector">0</prop>
						<prop name="ShowInTable">0</prop>
						<prop name="TableOrder">4</prop>
					</obj>
					<obj name="item" class="SamplePropType" version="1">
						<prop name="name">Notes</prop>
						<prop name="PropClass">GenSampleEditNotes</prop>
						<prop name="AnalysisClass">General</prop>
						<prop name="IsChannelProperty">0</prop>
						<prop name="SelectorOrder">5</prop>
						<prop name="ShowInSelector">0</prop>
						<prop name="ShowInTable">0</prop>
						<prop name="TableOrder">5</prop>
					</obj>
					<obj name="item" class="SamplePropType" version="1">
						<prop name="name">Sample ID</prop>
						<prop name="PropClass">HTCSampleID</prop>
						<prop name="AnalysisClass">General</prop>
						<prop name="IsChannelProperty">0</prop>
						<prop name="SelectorOrder">6</prop>
						<prop name="ShowInSelector">0</prop>
						<prop name="ShowInTable">0</prop>
						<prop name="TableOrder">6</prop>
					</obj>
					<obj name="item" class="SamplePropType" version="1">
						<prop name="name">Sample Prep Notes</prop>
						<prop name="PropClass">HTCSamplePrepNotes</prop>
						<prop name="AnalysisClass">General</prop>
						<prop name="IsChannelProperty">0</prop>
						<prop name="SelectorOrder">7</prop>
						<prop name="ShowInSelector">0</prop>
						<prop name="ShowInTable">0</prop>
						<prop name="TableOrder">7</prop>
					</obj>
					<obj name="item" class="SamplePrefWidthType" version="1">
						<prop name="name">Width</prop>
						<prop name="PropClass">SamplePrefWidth</prop>
						<prop name="AnalysisClass">Sample preferences</prop>
						<prop name="IsChannelProperty">0</prop>
						<prop name="SelectorOrder">8</prop>
						<prop name="ShowInSelector">0</prop>
						<prop name="ShowInTable">0</prop>
						<prop name="TableOrder">8</prop>
					</obj>
					<obj name="item" class="SamplePrefLineStyleType" version="1">
						<prop name="name">Line Style</prop>
						<prop name="PropClass">SamplePrefLineStyle</prop>
						<prop name="AnalysisClass">Sample preferences</prop>
						<prop name="IsChannelProperty">0</prop>
						<prop name="SelectorOrder">9</prop>
						<prop name="ShowInSelector">0</prop>
						<prop name="ShowInTable">0</prop>
						<prop name="TableOrder">9</prop>
					</obj>
					<obj name="item" class="SamplePrefPointStyleType" version="1">
						<prop name="name">Point Style</prop>
						<prop name="PropClass">SamplePrefPointStyle</prop>
						<prop name="AnalysisClass">Sample preferences</prop>
						<prop name="IsChannelProperty">0</prop>
						<prop name="SelectorOrder">10</prop>
						<prop name="ShowInSelector">0</prop>
						<prop name="ShowInTable">0</prop>
						<prop name="TableOrder">10</prop>
					</obj>
					<obj name="item" class="SamplePropType" version="1">
						<prop name="name">Dominant Channel</prop>
						<prop name="PropClass">DominantChannelProp</prop>
						<prop name="AnalysisClass">Color Compensation Analysis</prop>
						<prop name="IsChannelProperty">0</prop>
						<prop name="SelectorOrder">11</prop>
						<prop name="ShowInSelector">0</prop>
						<prop name="ShowInTable">0</prop>
						<prop name="TableOrder">11</prop>
					</obj>
					<obj name="item" class="EndPtSampleTypePropertyType" version="1">
						<prop name="name">EndPt Sample Type</prop>
						<prop name="PropClass">GroupingSample</prop>
						<prop name="AnalysisClass">EndPtGenotyping</prop>
						<prop name="IsChannelProperty">0</prop>
						<prop name="SelectorOrder">12</prop>
						<prop name="ShowInSelector">0</prop>
						<prop name="ShowInTable">0</prop>
						<prop name="TableOrder">12</prop>
					</obj>
					<obj name="item" class="SamplePropType" version="1">
						<prop name="name">EndPt Genotype</prop>
						<prop name="PropClass">Genotype</prop>
						<prop name="AnalysisClass">EndPtGenotyping</prop>
						<prop name="IsChannelProperty">0</prop>
						<prop name="SelectorOrder">13</prop>
						<prop name="ShowInSelector">0</prop>
						<prop name="ShowInTable">0</prop>
						<prop name="TableOrder">13</prop>
					</obj>
					<obj name="item" class="SamplePropType" version="1">
						<prop name="name">Target Name</prop>
						<prop name="PropClass">TargetName</prop>
						<prop name="AnalysisClass">General</prop>
						<prop name="IsChannelProperty">1</prop>
						<prop name="SelectorOrder">14</prop>
						<prop name="ShowInSelector">0</prop>
						<prop name="ShowInTable">0</prop>
						<prop name="TableOrder">14</prop>
					</obj>
					<obj name="item" class="QuantSampleTypePropertyType" version="1">
						<prop name="name">Quantification Sample Type</prop>
						<prop name="PropClass">QuantSampleTypeProperty</prop>
						<prop name="AnalysisClass">Quantification Analysis</prop>
						<prop name="IsChannelProperty">1</prop>
						<prop name="SelectorOrder">15</prop>
						<prop name="ShowInSelector">0</prop>
						<prop name="ShowInTable">0</prop>
						<prop name="TableOrder">15</prop>
					</obj>
					<obj name="item" class="SamplePropType" version="1">
						<prop name="name">Concentration</prop>
						<prop name="PropClass">QuantConcProperty</prop>
						<prop name="AnalysisClass">Quantification Analysis</prop>
						<prop name="IsChannelProperty">1</prop>
						<prop name="SelectorOrder">16</prop>
						<prop name="ShowInSelector">0</prop>
						<prop name="ShowInTable">0</prop>
						<prop name="TableOrder">16</prop>
					</obj>
					<obj name="item" class="QuantCpType" version="1">
						<prop name="name">Cp Low</prop>
						<prop name="PropClass">QuantCpLowProp</prop>
						<prop name="AnalysisClass">Quantification Analysis</prop>
						<prop name="IsChannelProperty">1</prop>
						<prop name="SelectorOrder">17</prop>
						<prop name="ShowInSelector">0</prop>
						<prop name="ShowInTable">0</prop>
						<prop name="TableOrder">17</prop>
					</obj>
					<obj name="item" class="QuantCpType" version="1">
						<prop name="name">Cp High</prop>
						<prop name="PropClass">QuantCpHighProp</prop>
						<prop name="AnalysisClass">Quantification Analysis</prop>
						<prop name="IsChannelProperty">1</prop>
						<prop name="SelectorOrder">18</prop>
						<prop name="ShowInSelector">0</prop>
						<prop name="ShowInTable">0</prop>
						<prop name="TableOrder">18</prop>
					</obj>
					<obj name="item" class="GroupSampleTypePropertyType" version="1">
						<prop name="name">Melt Geno Sample Type</prop>
						<prop name="PropClass">GroupChannelTypeProp</prop>
						<prop name="AnalysisClass">Melt Geno</prop>
						<prop name="IsChannelProperty">1</prop>
						<prop name="SelectorOrder">19</prop>
						<prop name="ShowInSelector">0</prop>
						<prop name="ShowInTable">0</prop>
						<prop name="TableOrder">19</prop>
					</obj>
					<obj name="item" class="SamplePropType" version="1">
						<prop name="name">Melt Geno Genotype</prop>
						<prop name="PropClass">ChannelGenotype</prop>
						<prop name="AnalysisClass">Melt Geno</prop>
						<prop name="IsChannelProperty">1</prop>
						<prop name="SelectorOrder">20</prop>
						<prop name="ShowInSelector">0</prop>
						<prop name="ShowInTable">0</prop>
						<prop name="TableOrder">20</prop>
					</obj>
					<obj name="item" class="RQTargetPropertyType" version="1">
						<prop name="name">Target Type</prop>
						<prop name="PropClass">RQTargetProperty</prop>
						<prop name="AnalysisClass">Relative Quantification</prop>
						<prop name="IsChannelProperty">1</prop>
						<prop name="SelectorOrder">21</prop>
						<prop name="ShowInSelector">0</prop>
						<prop name="ShowInTable">0</prop>
						<prop name="TableOrder">21</prop>
					</obj>
					<obj name="item" class="RQSampleTargetPropertyType" version="1">
						<prop name="name">Combined Sample and Target Type</prop>
						<prop name="PropClass">RQSampleTargetProperty</prop>
						<prop name="AnalysisClass">Relative Quantification</prop>
						<prop name="IsChannelProperty">1</prop>
						<prop name="SelectorOrder">22</prop>
						<prop name="ShowInSelector">0</prop>
						<prop name="ShowInTable">0</prop>
						<prop name="TableOrder">22</prop>
					</obj>
					<obj name="item" class="SamplePropType" version="1">
						<prop name="name">Efficiency</prop>
						<prop name="PropClass">RQEffProp</prop>
						<prop name="AnalysisClass">Relative Quantification</prop>
						<prop name="IsChannelProperty">1</prop>
						<prop name="SelectorOrder">23</prop>
						<prop name="ShowInSelector">0</prop>
						<prop name="ShowInTable">0</prop>
						<prop name="TableOrder">23</prop>
					</obj>
					<obj name="item" class="GroupSampleTypePropertyTypeNoPos" version="1">
						<prop name="name">Scanning Sample Type</prop>
						<prop name="PropClass">GroupChannelTypeProp</prop>
						<prop name="AnalysisClass">Scanning</prop>
						<prop name="IsChannelProperty">1</prop>
						<prop name="SelectorOrder">24</prop>
						<prop name="ShowInSelector">0</prop>
						<prop name="ShowInTable">0</prop>
						<prop name="TableOrder">24</prop>
					</obj>
					<obj name="item" class="SamplePropType" version="1">
						<prop name="name">Scanning Genotype</prop>
						<prop name="PropClass">ChannelGenotype</prop>
						<prop name="AnalysisClass">Scanning</prop>
						<prop name="IsChannelProperty">1</prop>
						<prop name="SelectorOrder">25</prop>
						<prop name="ShowInSelector">0</prop>
						<prop name="ShowInTable">0</prop>
						<prop name="TableOrder">25</prop>
					</obj>
				</list>
			</obj>
			<obj name="SelectedChannels" class="TEMIntegerSet" version="1">
				<list name="Items" count="4">
					<prop name="Item">0</prop>
					<prop name="Item">1</prop>
					<prop name="Item">2</prop>
					<prop name="Item">3</prop>
				</list>
			</obj>
			<obj name="AnalysisProperties" class="ExpPropList" version="1">
				<list name="emlist" count="3">
					<obj name="PropertyObject" class="EndptGenoExtExp" version="3">
						<prop name="PropertyTypeName">Endpt External Experiment</prop>
					</obj>
					<obj name="PropertyObject" class="RQExtRefProp" version="3">
						<prop name="PropertyTypeName">ExtRef</prop>
						<prop name="RefExpProg">-1</prop>
					</obj>
					<obj name="PropertyObject" class="QuantUnitsProp" version="3">
						<prop name="PropertyTypeName">Units</prop>
					</obj>
				</list>
			</obj>
			<obj name="SampleInfoList" class="SamplePropInfoList" version="1">
				<list name="emlist" count="96">
					<obj name="item" class="SamplePropInfo" version="1">
						<obj name="ChannelProperties" class="ChanPropList" version="2">
							<obj name="ChannelProperties" class="EMList" version="1">
								<list name="emlist" count="4">
									<obj name="item" class="PropertyList" version="1">
										<list name="emlist" count="12">
											<obj name="PropertyObject" class="RQSampleTargetProperty" version="4">
												<prop name="PropertyTypeName">Combined Sample and Target Type</prop>
												<prop name="Position">0</prop>
												<prop name="IsDefault">0</prop>
												<obj name="ChannelProp" class="ChannelProperty" version="1">
													<prop name="ChannelIdx">0</prop>
												</obj>
											</obj>
											<obj name="PropertyObject" class="QuantConcProperty" version="4">
												<prop name="PropertyTypeName">Concentration</prop>
												<prop name="Position">0</prop>
												<prop name="IsDefault">1</prop>
												<prop name="Concentration">0</prop>
												<obj name="ChannelProp" class="ChannelProperty" version="1">
													<prop name="ChannelIdx">0</prop>
												</obj>
												<prop name="ReadOnly">1</prop>
											</obj>
											<obj name="PropertyObject" class="QuantCpHighProp" version="4">
												<prop name="PropertyTypeName">Cp High</prop>
												<prop name="Position">0</prop>
												<prop name="IsDefault">1</prop>
												<prop name="CpRangeHigh">0</prop>
												<obj name="ChannelProp" class="ChannelProperty" version="1">
													<prop name="ChannelIdx">0</prop>
												</obj>
												<prop name="ReadOnly">1</prop>
											</obj>
											<obj name="PropertyObject" class="QuantCpLowProp" version="4">
												<prop name="PropertyTypeName">Cp Low</prop>
												<prop name="Position">0</prop>
												<prop name="IsDefault">1</prop>
												<prop name="CpRangeLow">0</prop>
												<obj name="ChannelProp" class="ChannelProperty" version="1">
													<prop name="ChannelIdx">0</prop>
												</obj>
												<prop name="ReadOnly">1</prop>
											</obj>
											<obj name="PropertyObject" class="RQEffProp" version="4">
												<prop name="PropertyTypeName">Efficiency</prop>
												<prop name="Position">0</prop>
												<prop name="IsDefault">1</prop>
												<prop name="Efficiency">2</prop>
												<obj name="ChannelProp" class="ChannelProperty" version="1">
													<prop name="ChannelIdx">0</prop>
												</obj>
											</obj>
											<obj name="PropertyObject" class="ChannelGenotype" version="4">
												<prop name="PropertyTypeName">Melt Geno Genotype</prop>
												<prop name="Position">0</prop>
												<prop name="IsDefault">1</prop>
												<prop name="ReadOnly">1</prop>
												<obj name="ChannelProp" class="ChannelProperty" version="1">
													<prop name="ChannelIdx">0</prop>
												</obj>
											</obj>
											<obj name="PropertyObject" class="GroupChannelTypeProp" version="4">
												<prop name="PropertyTypeName">Melt Geno Sample Type</prop>
												<prop name="Position">0</prop>
												<prop name="IsDefault">0</prop>
												<prop name="GroupSampleType">mstUnknown</prop>
												<obj name="ChannelProp" class="ChannelProperty" version="1">
													<prop name="ChannelIdx">0</prop>
												</obj>
											</obj>
											<obj name="PropertyObject" class="QuantSampleTypeProperty" version="4">
												<prop name="PropertyTypeName">Quantification Sample Type</prop>
												<prop name="Position">0</prop>
												<prop name="IsDefault">0</prop>
												<prop name="SampleType">qsUnknown</prop>
												<obj name="ChannelProp" class="ChannelProperty" version="1">
													<prop name="ChannelIdx">0</prop>
												</obj>
											</obj>
											<obj name="PropertyObject" class="ChannelGenotype" version="4">
												<prop name="PropertyTypeName">Scanning Genotype</prop>
												<prop name="Position">0</prop>
												<prop name="IsDefault">1</prop>
												<prop name="ReadOnly">1</prop>
												<obj name="ChannelProp" class="ChannelProperty" version="1">
													<prop name="ChannelIdx">0</prop>
												</obj>
											</obj>
											<obj name="PropertyObject" class="GroupChannelTypeProp" version="4">
												<prop name="PropertyTypeName">Scanning Sample Type</prop>
												<prop name="Position">0</prop>
												<prop name="IsDefault">0</prop>
												<prop name="GroupSampleType">mstUnknown</prop>
												<obj name="ChannelProp" class="ChannelProperty" version="1">
													<prop name="ChannelIdx">0</prop>
												</obj>
											</obj>
											<obj name="PropertyObject" class="TargetName" version="4">
												<prop name="PropertyTypeName">Target Name</prop>
												<prop name="Position">0</prop>
												<prop name="IsDefault">1</prop>
												<obj name="ChannelProp" class="ChannelProperty" version="1">
													<prop name="ChannelIdx">0</prop>
												</obj>
											</obj>
											<obj name="PropertyObject" class="RQTargetProperty" version="4">
												<prop name="PropertyTypeName">Target Type</prop>
												<prop name="Position">0</prop>
												<prop name="IsDefault">0</prop>
												<prop name="TargetType">dtNone</prop>
												<obj name="ChannelProp" class="ChannelProperty" version="1">
													<prop name="ChannelIdx">0</prop>
												</obj>
											</obj>
										</list>
									</obj>
									<obj name="item" class="PropertyList" version="1">
										<list name="emlist" count="12">
											<obj name="PropertyObject" class="RQSampleTargetProperty" version="4">
												<prop name="PropertyTypeName">Combined Sample and Target Type</prop>
												<prop name="Position">0</prop>
												<prop name="IsDefault">0</prop>
												<obj name="ChannelProp" class="ChannelProperty" version="1">
													<prop name="ChannelIdx">1</prop>
												</obj>
											</obj>
											<obj name="PropertyObject" class="QuantConcProperty" version="4">
												<prop name="PropertyTypeName">Concentration</prop>
												<prop name="Position">0</prop>
												<prop name="IsDefault">1</prop>
												<prop name="Concentration">0</prop>
												<obj name="ChannelProp" class="ChannelProperty" version="1">
													<prop name="ChannelIdx">1</prop>
												</obj>
												<prop name="ReadOnly">1</prop>
											</obj>
											<obj name="PropertyObject" class="QuantCpHighProp" version="4">
												<prop name="PropertyTypeName">Cp High</prop>
												<prop name="Position">0</prop>
												<prop name="IsDefault">1</prop>
												<prop name="CpRangeHigh">0</prop>
												<obj name="ChannelProp" class="ChannelProperty" version="1">
													<prop name="ChannelIdx">1</prop>
												</obj>
												<prop name="ReadOnly">1</prop>
											</obj>
											<obj name="PropertyObject" class="QuantCpLowProp" version="4">
												<prop name="PropertyTypeName">Cp Low</prop>
												<prop name="Position">0</prop>
												<prop name="IsDefault">1</prop>
												<prop name="CpRangeLow">0</prop>
												<obj name="ChannelProp" class="ChannelProperty" version="1">
													<prop name="ChannelIdx">1</prop>
												</obj>
												<prop name="ReadOnly">1</prop>
											</obj>
											<obj name="PropertyObject" class="RQEffProp" version="4">
												<prop name="PropertyTypeName">Efficiency</prop>
												<prop name="Position">0</prop>
												<prop name="IsDefault">1</prop>
												<prop name="Efficiency">2</prop>
												<obj name="ChannelProp" class="ChannelProperty" version="1">
													<prop name="ChannelIdx">1</prop>
												</obj>
											</obj>
											<obj name="PropertyObject" class="ChannelGenotype" version="4">
												<prop name="PropertyTypeName">Melt Geno Genotype</prop>
												<prop name="Position">0</prop>
												<prop name="IsDefault">1</prop>
												<prop name="ReadOnly">1</prop>
												<obj name="ChannelProp" class="ChannelProperty" version="1">
													<prop name="ChannelIdx">1</prop>
												</obj>
											</obj>
											<obj name="PropertyObject" class="GroupChannelTypeProp" version="4">
												<prop name="PropertyTypeName">Melt Geno Sample Type</prop>
												<prop name="Position">0</prop>
												<prop name="IsDefault">0</prop>
												<prop name="GroupSampleType">mstUnknown</prop>
												<obj name="ChannelProp" class="ChannelProperty" version="1">
													<prop name="ChannelIdx">1</prop>
												</obj>
											</obj>
											<obj name="PropertyObject" class="QuantSampleTypeProperty" version="4">
												<prop name="PropertyTypeName">Quantification Sample Type</prop>
												<prop name="Position">0</prop>
												<prop name="IsDefault">0</prop>
												<prop name="SampleType">qsUnknown</prop>
												<obj name="ChannelProp" class="ChannelProperty" version="1">
													<prop name="ChannelIdx">1</prop>
												</obj>
											</obj>
											<obj name="PropertyObject" class="ChannelGenotype" version="4">
												<prop name="PropertyTypeName">Scanning Genotype</prop>
												<prop name="Position">0</prop>
												<prop name="IsDefault">1</prop>
												<prop name="ReadOnly">1</prop>
												<obj name="ChannelProp" class="ChannelProperty" version="1">
													<prop name="ChannelIdx">1</prop>
												</obj>
											</obj>
											<obj name="PropertyObject" class="GroupChannelTypeProp" version="4">
												<prop name="PropertyTypeName">Scanning Sample Type</prop>
												<prop name="Position">0</prop>
												<prop name="IsDefault">0</prop>
												<prop name="GroupSampleType">mstUnknown</prop>
												<obj name="ChannelProp" class="ChannelProperty" version="1">
													<prop name="ChannelIdx">1</prop>
												</obj>
											</obj>
											<obj name="PropertyObject" class="TargetName" version="4">
												<prop name="PropertyTypeName">Target Name</prop>
												<prop name="Position">0</prop>
												<prop name="IsDefault">1</prop>
												<obj name="ChannelProp" class="ChannelProperty" version="1">
													<prop name="ChannelIdx">1</prop>
												</obj>
											</obj>
											<obj name="PropertyObject" class="RQTargetProperty" version="4">
												<prop name="PropertyTypeName">Target Type</prop>
												<prop name="Position">0</prop>
												<prop name="IsDefault">0</prop>
												<prop name="TargetType">dtNone</prop>
												<obj name="ChannelProp" class="ChannelProperty" version="1">
													<prop name="ChannelIdx">1</prop>
												</obj>
											</obj>
										</list>
									</obj>
									<obj name="item" class="PropertyList" version="1">
										<list name="emlist" count="12">
											<obj name="PropertyObject" class="RQSampleTargetProperty" version="4">
												<prop name="PropertyTypeName">Combined Sample and Target Type</prop>
												<prop name="Position">0</prop>
												<prop name="IsDefault">0</prop>
												<obj name="ChannelProp" class="ChannelProperty" version="1">
													<prop name="ChannelIdx">2</prop>
												</obj>
											</obj>
											<obj name="PropertyObject" class="QuantConcProperty" version="4">
												<prop name="PropertyTypeName">Concentration</prop>
												<prop name="Position">0</prop>
												<prop name="IsDefault">1</prop>
												<prop name="Concentration">0</prop>
												<obj name="ChannelProp" class="ChannelProperty" version="1">
													<prop name="ChannelIdx">2</prop>
												</obj>
												<prop name="ReadOnly">1</prop>
											</obj>
											<obj name="PropertyObject" class="QuantCpHighProp" version="4">
												<prop name="PropertyTypeName">Cp High</prop>
												<prop name="Position">0</prop>
												<prop name="IsDefault">1</prop>
												<prop name="CpRangeHigh">0</prop>
												<obj name="ChannelProp" class="ChannelProperty" version="1">
													<prop name="ChannelIdx">2</prop>
												</obj>
												<prop name="ReadOnly">1</prop>
											</obj>
											<obj name="PropertyObject" class="QuantCpLowProp" version="4">
												<prop name="PropertyTypeName">Cp Low</prop>
												<prop name="Position">0</prop>
												<prop name="IsDefault">1</prop>
												<prop name="CpRangeLow">0</prop>
												<obj name="ChannelProp" class="ChannelProperty" version="1">
													<prop name="ChannelIdx">2</prop>
												</obj>
												<prop name="ReadOnly">1</prop>
											</obj>
											<obj name="PropertyObject" class="RQEffProp" version="4">
												<prop name="PropertyTypeName">Efficiency</prop>
												<prop name="Position">0</prop>
												<prop name="IsDefault">1</prop>
												<prop name="Efficiency">2</prop>
												<obj name="ChannelProp" class="ChannelProperty" version="1">
													<prop name="ChannelIdx">2</prop>
												</obj>
											</obj>
											<obj name="PropertyObject" class="ChannelGenotype" version="4">
												<prop name="PropertyTypeName">Melt Geno Genotype</prop>
												<prop name="Position">0</prop>
												<prop name="IsDefault">1</prop>
												<prop name="ReadOnly">1</prop>
												<obj name="ChannelProp" class="ChannelProperty" version="1">
													<prop name="ChannelIdx">2</prop>
												</obj>
											</obj>
											<obj name="PropertyObject" class="GroupChannelTypeProp" version="4">
												<prop name="PropertyTypeName">Melt Geno Sample Type</prop>
												<prop name="Position">0</prop>
												<prop name="IsDefault">0</prop>
												<prop name="GroupSampleType">mstUnknown</prop>
												<obj name="ChannelProp" class="ChannelProperty" version="1">
													<prop name="ChannelIdx">2</prop>
												</obj>
											</obj>
											<obj name="PropertyObject" class="QuantSampleTypeProperty" version="4">
												<prop name="PropertyTypeName">Quantification Sample Type</prop>
												<prop name="Position">0</prop>
												<prop name="IsDefault">0</prop>
												<prop name="SampleType">qsUnknown</prop>
												<obj name="ChannelProp" class="ChannelProperty" version="1">
													<prop name="ChannelIdx">2</prop>
												</obj>
											</obj>
											<obj name="PropertyObject" class="ChannelGenotype" version="4">
												<prop name="PropertyTypeName">Scanning Genotype</prop>
												<prop name="Position">0</prop>
												<prop name="IsDefault">1</prop>
												<prop name="ReadOnly">1</prop>
												<obj name="ChannelProp" class="ChannelProperty" version="1">
													<prop name="ChannelIdx">2</prop>
												</obj>
											</obj>
											<obj name="PropertyObject" class="GroupChannelTypeProp" version="4">
												<prop name="PropertyTypeName">Scanning Sample Type</prop>
												<prop name="Position">0</prop>
												<prop name="IsDefault">0</prop>
												<prop name="GroupSampleType">mstUnknown</prop>
												<obj name="ChannelProp" class="ChannelProperty" version="1">
													<prop name="ChannelIdx">2</prop>
												</obj>
											</obj>
											<obj name="PropertyObject" class="TargetName" version="4">
												<prop name="PropertyTypeName">Target Name</prop>
												<prop name="Position">0</prop>
												<prop name="IsDefault">1</prop>
												<obj name="ChannelProp" class="ChannelProperty" version="1">
													<prop name="ChannelIdx">2</prop>
												</obj>
											</obj>
											<obj name="PropertyObject" class="RQTargetProperty" version="4">
												<prop name="PropertyTypeName">Target Type</prop>
												<prop name="Position">0</prop>
												<prop name="IsDefault">0</prop>
												<prop name="TargetType">dtNone</prop>
												<obj name="ChannelProp" class="ChannelProperty" version="1">
													<prop name="ChannelIdx">2</prop>
												</obj>
											</obj>
										</list>
									</obj>
									<obj name="item" class="PropertyList" version="1">
										<list name="emlist" count="12">
											<obj name="PropertyObject" class="RQSampleTargetProperty" version="4">
												<prop name="PropertyTypeName">Combined Sample and Target Type</prop>
												<prop name="Position">0</prop>
												<prop name="IsDefault">0</prop>
												<obj name="ChannelProp" class="ChannelProperty" version="1">
													<prop name="ChannelIdx">3</prop>
												</obj>
											</obj>
											<obj name="PropertyObject" class="QuantConcProperty" version="4">
												<prop name="PropertyTypeName">Concentration</prop>
												<prop name="Position">0</prop>
												<prop name="IsDefault">1</prop>
												<prop name="Concentration">0</prop>
												<obj name="ChannelProp" class="ChannelProperty" version="1">
													<prop name="ChannelIdx">3</prop>
												</obj>
												<prop name="ReadOnly">1</prop>
											</obj>
											<obj name="PropertyObject" class="QuantCpHighProp" version="4">
												<prop name="PropertyTypeName">Cp High</prop>
												<prop name="Position">0</prop>
												<prop name="IsDefault">1</prop>
												<prop name="CpRangeHigh">0</prop>
												<obj name="ChannelProp" class="ChannelProperty" version="1">
													<prop name="ChannelIdx">3</prop>
												</obj>
												<prop name="ReadOnly">1</prop>
											</obj>
											<obj name="PropertyObject" class="QuantCpLowProp" version="4">
												<prop name="PropertyTypeName">Cp Low</prop>
												<prop name="Position">0</prop>
												<prop name="IsDefault">1</prop>
												<prop name="CpRangeLow">0</prop>
												<obj name="ChannelProp" class="ChannelProperty" version="1">
													<prop name="ChannelIdx">3</prop>
												</obj>
												<prop name="ReadOnly">1</prop>
											</obj>
											<obj name="PropertyObject" class="RQEffProp" version="4">
												<prop name="PropertyTypeName">Efficiency</prop>
												<prop name="Position">0</prop>
												<prop name="IsDefault">1</prop>
												<prop name="Efficiency">2</prop>
												<obj name="ChannelProp" class="ChannelProperty" version="1">
													<prop name="ChannelIdx">3</prop>
												</obj>
											</obj>
											<obj name="PropertyObject" class="ChannelGenotype" version="4">
												<prop name="PropertyTypeName">Melt Geno Genotype</prop>
												<prop name="Position">0</prop>
												<prop name="IsDefault">1</prop>
												<prop name="ReadOnly">1</prop>
												<obj name="ChannelProp" class="ChannelProperty" version="1">
													<prop name="ChannelIdx">3</prop>
												</obj>
											</obj>
											<obj name="PropertyObject" class="GroupChannelTypeProp" version="4">
												<prop name="PropertyTypeName">Melt Geno Sample Type</prop>
												<prop name="Position">0</prop>
												<prop name="IsDefault">0</prop>
												<prop name="GroupSampleType">mstUnknown</prop>
												<obj name="ChannelProp" class="ChannelProperty" version="1">
													<prop name="ChannelIdx">3</prop>
												</obj>
											</obj>
											<obj name="PropertyObject" class="QuantSampleTypeProperty" version="4">
												<prop name="PropertyTypeName">Quantification Sample Type</prop>
												<prop name="Position">0</prop>
												<prop name="IsDefault">0</prop>
												<prop name="SampleType">qsUnknown</prop>
												<obj name="ChannelProp" class="ChannelProperty" version="1">
													<prop name="ChannelIdx">3</prop>
												</obj>
											</obj>
											<obj name="PropertyObject" class="ChannelGenotype" version="4">
												<prop name="PropertyTypeName">Scanning Genotype</prop>
												<prop name="Position">0</prop>
												<prop name="IsDefault">1</prop>
												<prop name="ReadOnly">1</prop>
												<obj name="ChannelProp" class="ChannelProperty" version="1">
													<prop name="ChannelIdx">3</prop>
												</obj>
											</obj>
											<obj name="PropertyObject" class="GroupChannelTypeProp" version="4">
												<prop name="PropertyTypeName">Scanning Sample Type</prop>
												<prop name="Position">0</prop>
												<prop name="IsDefault">0</prop>
												<prop name="GroupSampleType">mstUnknown</prop>
												<obj name="ChannelProp" class="ChannelProperty" version="1">
													<prop name="ChannelIdx">3</prop>
												</obj>
											</obj>
											<obj name="PropertyObject" class="TargetName" version="4">
												<prop name="PropertyTypeName">Target Name</prop>
												<prop name="Position">0</prop>
												<prop name="IsDefault">1</prop>
												<obj name="ChannelProp" class="ChannelProperty" version="1">
													<prop name="ChannelIdx">3</prop>
												</obj>
											</obj>
											<obj name="PropertyObject" class="RQTargetProperty" version="4">
												<prop name="PropertyTypeName">Target Type</prop>
												<prop name="Position">0</prop>
												<prop name="IsDefault">0</prop>
												<prop name="TargetType">dtNone</prop>
												<obj name="ChannelProp" class="ChannelProperty" version="1">
													<prop name="ChannelIdx">3</prop>
												</obj>
											</obj>
										</list>
									</obj>
								</list>
							</obj>
						</obj>
						<prop name="ChannelPropertyCount">4</prop>
						<prop name="ContainerPosition">0</prop>
						<prop name="HasSampleProperties">1</prop>
						<obj name="SampleProperties" class="PropertyList" version="1">
							<list name="emlist" count="14">
								<obj name="PropertyObject" class="SamplePrefColor" version="4">
									<prop name="PropertyTypeName">Color</prop>
									<prop name="Position">0</prop>
									<prop name="IsDefault">0</prop>
									<prop name="Color">$00FF8000</prop>
								</obj>
								<obj name="PropertyObject" class="DominantChannelProp" version="4">
									<prop name="PropertyTypeName">Dominant Channel</prop>
									<prop name="Position">0</prop>
									<prop name="IsDefault">0</prop>
									<prop name="DominantChannel">0</prop>
								</obj>
								<obj name="PropertyObject" class="Genotype" version="4">
									<prop name="PropertyTypeName">EndPt Genotype</prop>
									<prop name="Position">0</prop>
									<prop name="IsDefault">1</prop>
									<prop name="ReadOnly">1</prop>
								</obj>
								<obj name="PropertyObject" class="GroupingSample" version="4">
									<prop name="PropertyTypeName">EndPt Sample Type</prop>
									<prop name="Position">0</prop>
									<prop name="IsDefault">0</prop>
									<prop name="GroupSampleType">mstUnknown</prop>
								</obj>
								<obj name="PropertyObject" class="SamplePrefLineStyle" version="4">
									<prop name="PropertyTypeName">Line Style</prop>
									<prop name="Position">0</prop>
									<prop name="IsDefault">0</prop>
									<prop name="LineStyle">psSolid</prop>
								</obj>
								<obj name="PropertyObject" class="GenSampleEditNotes" version="4">
									<prop name="PropertyTypeName">Notes</prop>
									<prop name="Position">0</prop>
									<prop name="IsDefault">1</prop>
								</obj>
								<obj name="PropertyObject" class="SamplePrefPointStyle" version="4">
									<prop name="PropertyTypeName">Point Style</prop>
									<prop name="Position">0</prop>
									<prop name="IsDefault">0</prop>
									<prop name="PointStyle">psNothing</prop>
								</obj>
								<obj name="PropertyObject" class="GenSampleEditPosition" version="4">
									<prop name="PropertyTypeName">Position</prop>
									<prop name="Position">0</prop>
									<prop name="IsDefault">1</prop>
								</obj>
								<obj name="PropertyObject" class="GenSampleEditReplicate" version="4">
									<prop name="PropertyTypeName">Replicate of</prop>
									<prop name="Position">0</prop>
									<prop name="IsDefault">1</prop>
									<prop name="ReplicateOf">-1</prop>
								</obj>
								<obj name="PropertyObject" class="HTCSampleID" version="4">
									<prop name="PropertyTypeName">Sample ID</prop>
									<prop name="Position">0</prop>
									<prop name="IsDefault">1</prop>
								</obj>
								<obj name="PropertyObject" class="GenSampleEditName" version="4">
									<prop name="PropertyTypeName">Sample Name</prop>
									<prop name="Position">0</prop>
									<prop name="IsDefault">1</prop>
									<prop name="name">Sample 1</prop>
								</obj>
								<obj name="PropertyObject" class="HTCSamplePrepNotes" version="4">
									<prop name="PropertyTypeName">Sample Prep Notes</prop>
									<prop name="Position">0</prop>
									<prop name="IsDefault">1</prop>
								</obj>
								<obj name="PropertyObject" class="GenSampleEditSubset" version="4">
									<prop name="PropertyTypeName">Subsets</prop>
									<prop name="Position">0</prop>
									<prop name="IsDefault">1</prop>
								</obj>
								<obj name="PropertyObject" class="SamplePrefWidth" version="5">
									<prop name="PropertyTypeName">Width</prop>
									<prop name="Position">0</prop>
									<prop name="IsDefault">1</prop>
									<prop name="Width">1</prop>
								</obj>
							</list>
						</obj>
					</obj>
					<obj name="item" class="SamplePropInfo" version="1">
						<obj name="ChannelProperties" class="ChanPropList" version="2">
							<obj name="ChannelProperties" class="EMList" version="1">
								<list name="emlist" count="4">
									<obj name="item" class="PropertyList" version="1">
										<list name="emlist" count="12">
											<obj name="PropertyObject" class="RQSampleTargetProperty" version="4">
												<prop name="PropertyTypeName">Combined Sample and Target Type</prop>
												<prop name="Position">1</prop>
												<prop name="IsDefault">0</prop>
												<obj name="ChannelProp" class="ChannelProperty" version="1">
													<prop name="ChannelIdx">0</prop>
												</obj>
											</obj>
											<obj name="PropertyObject" class="QuantConcProperty" version="4">
												<prop name="PropertyTypeName">Concentration</prop>
												<prop name="Position">1</prop>
												<prop name="IsDefault">1</prop>
												<prop name="Concentration">0</prop>
												<obj name="ChannelProp" class="ChannelProperty" version="1">
													<prop name="ChannelIdx">0</prop>
												</obj>
												<prop name="ReadOnly">1</prop>
											</obj>
											<obj name="PropertyObject" class="QuantCpHighProp" version="4">
												<prop name="PropertyTypeName">Cp High</prop>
												<prop name="Position">1</prop>
												<prop name="IsDefault">1</prop>
												<prop name="CpRangeHigh">0</prop>
												<obj name="ChannelProp" class="ChannelProperty" version="1">
													<prop name="ChannelIdx">0</prop>
												</obj>
												<prop name="ReadOnly">1</prop>
											</obj>
											<obj name="PropertyObject" class="QuantCpLowProp" version="4">
												<prop name="PropertyTypeName">Cp Low</prop>
												<prop name="Position">1</prop>
												<prop name="IsDefault">1</prop>
												<prop name="CpRangeLow">0</prop>
												<obj name="ChannelProp" class="ChannelProperty" version="1">
													<prop name="ChannelIdx">0</prop>
												</obj>
												<prop name="ReadOnly">1</prop>
											</obj>
											<obj name="PropertyObject" class="RQEffProp" version="4">
												<prop name="PropertyTypeName">Efficiency</prop>
												<prop name="Position">1</prop>
												<prop name="IsDefault">1</prop>
												<prop name="Efficiency">2</prop>
												<obj name="ChannelProp" class="ChannelProperty" version="1">
													<prop name="ChannelIdx">0</prop>
												</obj>
											</obj>
											<obj name="PropertyObject" class="ChannelGenotype" version="4">
												<prop name="PropertyTypeName">Melt Geno Genotype</prop>
												<prop name="Position">1</prop>
												<prop name="IsDefault">1</prop>
												<prop name="ReadOnly">1</prop>
												<obj name="ChannelProp" class="ChannelProperty" version="1">
													<prop name="ChannelIdx">0</prop>
												</obj>
											</obj>
											<obj name="PropertyObject" class="GroupChannelTypeProp" version="4">
												<prop name="PropertyTypeName">Melt Geno Sample Type</prop>
												<prop name="Position">1</prop>
												<prop name="IsDefault">0</prop>
												<prop name="GroupSampleType">mstUnknown</prop>
												<obj name="ChannelProp" class="ChannelProperty" version="1">
													<prop name="ChannelIdx">0</prop>
												</obj>
											</obj>
											<obj name="PropertyObject" class="QuantSampleTypeProperty" version="4">
												<prop name="PropertyTypeName">Quantification Sample Type</prop>
												<prop name="Position">1</prop>
												<prop name="IsDefault">0</prop>
												<prop name="SampleType">qsUnknown</prop>
												<obj name="ChannelProp" class="ChannelProperty" version="1">
													<prop name="ChannelIdx">0</prop>
												</obj>
											</obj>
											<obj name="PropertyObject" class="ChannelGenotype" version="4">
												<prop name="PropertyTypeName">Scanning Genotype</prop>
												<prop name="Position">1</prop>
												<prop name="IsDefault">1</prop>
												<prop name="ReadOnly">1</prop>
												<obj name="ChannelProp" class="ChannelProperty" version="1">
													<prop name="ChannelIdx">0</prop>
												</obj>
											</obj>
											<obj name="PropertyObject" class="GroupChannelTypeProp" version="4">
												<prop name="PropertyTypeName">Scanning Sample Type</prop>
												<prop name="Position">1</prop>
												<prop name="IsDefault">0</prop>
												<prop name="GroupSampleType">mstUnknown</prop>
												<obj name="ChannelProp" class="ChannelProperty" version="1">
													<prop name="ChannelIdx">0</prop>
												</obj>
											</obj>
											<obj name="PropertyObject" class="TargetName" version="4">
												<prop name="PropertyTypeName">Target Name</prop>
												<prop name="Position">1</prop>
												<prop name="IsDefault">1</prop>
												<obj name="ChannelProp" class="ChannelProperty" version="1">
													<prop name="ChannelIdx">0</prop>
												</obj>
											</obj>
											<obj name="PropertyObject" class="RQTargetProperty" version="4">
												<prop name="PropertyTypeName">Target Type</prop>
												<prop name="Position">1</prop>
												<prop name="IsDefault">0</prop>
												<prop name="TargetType">dtNone</prop>
												<obj name="ChannelProp" class="ChannelProperty" version="1">
													<prop name="ChannelIdx">0</prop>
												</obj>
											</obj>
										</list>
									</obj>
									<obj name="item" class="PropertyList" version="1">
										<list name="emlist" count="12">
											<obj name="PropertyObject" class="RQSampleTargetProperty" version="4">
												<prop name="PropertyTypeName">Combined Sample and Target Type</prop>
												<prop name="Position">1</prop>
												<prop name="IsDefault">0</prop>
												<obj name="ChannelProp" class="ChannelProperty" version="1">
													<prop name="ChannelIdx">1</prop>
												</obj>
											</obj>
											<obj name="PropertyObject" class="QuantConcProperty" version="4">
												<prop name="PropertyTypeName">Concentration</prop>
												<prop name="Position">1</prop>
												<prop name="IsDefault">1</prop>
												<prop name="Concentration">0</prop>
												<obj name="ChannelProp" class="ChannelProperty" version="1">
													<prop name="ChannelIdx">1</prop>
												</obj>
												<prop name="ReadOnly">1</prop>
											</obj>
											<obj name="PropertyObject" class="QuantCpHighProp" version="4">
												<prop name="PropertyTypeName">Cp High</prop>
												<prop name="Position">1</prop>
												<prop name="IsDefault">1</prop>
												<prop name="CpRangeHigh">0</prop>
												<obj name="ChannelProp" class="ChannelProperty" version="1">
													<prop name="ChannelIdx">1</prop>
												</obj>
												<prop name="ReadOnly">1</prop>
											</obj>
											<obj name="PropertyObject" class="QuantCpLowProp" version="4">
												<prop name="PropertyTypeName">Cp Low</prop>
												<prop name="Position">1</prop>
												<prop name="IsDefault">1</prop>
												<prop name="CpRangeLow">0</prop>
												<obj name="ChannelProp" class="ChannelProperty" version="1">
													<prop name="ChannelIdx">1</prop>
												</obj>
												<prop name="ReadOnly">1</prop>
											</obj>
											<obj name="PropertyObject" class="RQEffProp" version="4">
												<prop name="PropertyTypeName">Efficiency</prop>
												<prop name="Position">1</prop>
												<prop name="IsDefault">1</prop>
												<prop name="Efficiency">2</prop>
												<obj name="ChannelProp" class="ChannelProperty" version="1">
													<prop name="ChannelIdx">1</prop>
												</obj>
											</obj>
											<obj name="PropertyObject" class="ChannelGenotype" version="4">
												<prop name="PropertyTypeName">Melt Geno Genotype</prop>
												<prop name="Position">1</prop>
												<prop name="IsDefault">1</prop>
												<prop name="ReadOnly">1</prop>
												<obj name="ChannelProp" class="ChannelProperty" version="1">
													<prop name="ChannelIdx">1</prop>
												</obj>
											</obj>
											<obj name="PropertyObject" class="GroupChannelTypeProp" version="4">
												<prop name="PropertyTypeName">Melt Geno Sample Type</prop>
												<prop name="Position">1</prop>
												<prop name="IsDefault">0</prop>
												<prop name="GroupSampleType">mstUnknown</prop>
												<obj name="ChannelProp" class="ChannelProperty" version="1">
													<prop name="ChannelIdx">1</prop>
												</obj>
											</obj>
											<obj name="PropertyObject" class="QuantSampleTypeProperty" version="4">
												<prop name="PropertyTypeName">Quantification Sample Type</prop>
												<prop name="Position">1</prop>
												<prop name="IsDefault">0</prop>
												<prop name="SampleType">qsUnknown</prop>
												<obj name="ChannelProp" class="ChannelProperty" version="1">
													<prop name="ChannelIdx">1</prop>
												</obj>
											</obj>
											<obj name="PropertyObject" class="ChannelGenotype" version="4">
												<prop name="PropertyTypeName">Scanning Genotype</prop>
												<prop name="Position">1</prop>
												<prop name="IsDefault">1</prop>
												<prop name="ReadOnly">1</prop>
												<obj name="ChannelProp" class="ChannelProperty" version="1">
													<prop name="ChannelIdx">1</prop>
												</obj>
											</obj>
											<obj name="PropertyObject" class="GroupChannelTypeProp" version="4">
												<prop name="PropertyTypeName">Scanning Sample Type</prop>
												<prop name="Position">1</prop>
												<prop name="IsDefault">0</prop>
												<prop name="GroupSampleType">mstUnknown</prop>
												<obj name="ChannelProp" class="ChannelProperty" version="1">
													<prop name="ChannelIdx">1</prop>
												</obj>
											</obj>
											<obj name="PropertyObject" class="TargetName" version="4">
												<prop name="PropertyTypeName">Target Name</prop>
												<prop name="Position">1</prop>
												<prop name="IsDefault">1</prop>
												<obj name="ChannelProp" class="ChannelProperty" version="1">
													<prop name="ChannelIdx">1</prop>
												</obj>
											</obj>
											<obj name="PropertyObject" class="RQTargetProperty" version="4">
												<prop name="PropertyTypeName">Target Type</prop>
												<prop name="Position">1</prop>
												<prop name="IsDefault">0</prop>
												<prop name="TargetType">dtNone</prop>
												<obj name="ChannelProp" class="ChannelProperty" version="1">
													<prop name="ChannelIdx">1</prop>
												</obj>
											</obj>
										</list>
									</obj>
									<obj name="item" class="PropertyList" version="1">
										<list name="emlist" count="12">
											<obj name="PropertyObject" class="RQSampleTargetProperty" version="4">
												<prop name="PropertyTypeName">Combined Sample and Target Type</prop>
												<prop name="Position">1</prop>
												<prop name="IsDefault">0</prop>
												<obj name="ChannelProp" class="ChannelProperty" version="1">
													<prop name="ChannelIdx">2</prop>
												</obj>
											</obj>
											<obj name="PropertyObject" class="QuantConcProperty" version="4">
												<prop name="PropertyTypeName">Concentration</prop>
												<prop name="Position">1</prop>
												<prop name="IsDefault">1</prop>
												<prop name="Concentration">0</prop>
												<obj name="ChannelProp" class="ChannelProperty" version="1">
													<prop name="ChannelIdx">2</prop>
												</obj>
												<prop name="ReadOnly">1</prop>
											</obj>
											<obj name="PropertyObject" class="QuantCpHighProp" version="4">
												<prop name="PropertyTypeName">Cp High</prop>
												<prop name="Position">1</prop>
												<prop name="IsDefault">1</prop>
												<prop name="CpRangeHigh">0</prop>
												<obj name="ChannelProp" class="ChannelProperty" version="1">
													<prop name="ChannelIdx">2</prop>
												</obj>
												<prop name="ReadOnly">1</prop>
											</obj>
											<obj name="PropertyObject" class="QuantCpLowProp" version="4">
												<prop name="PropertyTypeName">Cp Low</prop>
												<prop name="Position">1</prop>
												<prop name="IsDefault">1</prop>
												<prop name="CpRangeLow">0</prop>
												<obj name="ChannelProp" class="ChannelProperty" version="1">
													<prop name="ChannelIdx">2</prop>
												</obj>
												<prop name="ReadOnly">1</prop>
											</obj>
											<obj name="PropertyObject" class="RQEffProp" version="4">
												<prop name="PropertyTypeName">Efficiency</prop>
												<prop name="Position">1</prop>
												<prop name="IsDefault">1</prop>
												<prop name="Efficiency">2</prop>
												<obj name="ChannelProp" class="ChannelProperty" version="1">
													<prop name="ChannelIdx">2</prop>
												</obj>
											</obj>
											<obj name="PropertyObject" class="ChannelGenotype" version="4">
												<prop name="PropertyTypeName">Melt Geno Genotype</prop>
												<prop name="Position">1</prop>
												<prop name="IsDefault">1</prop>
												<prop name="ReadOnly">1</prop>
												<obj name="ChannelProp" class="ChannelProperty" version="1">
													<prop name="ChannelIdx">2</prop>
												</obj>
											</obj>
											<obj name="PropertyObject" class="GroupChannelTypeProp" version="4">
												<prop name="PropertyTypeName">Melt Geno Sample Type</prop>
												<prop name="Position">1</prop>
												<prop name="IsDefault">0</prop>
												<prop name="GroupSampleType">mstUnknown</prop>
												<obj name="ChannelProp" class="ChannelProperty" version="1">
													<prop name="ChannelIdx">2</prop>
												</obj>
											</obj>
											<obj name="PropertyObject" class="QuantSampleTypeProperty" version="4">
												<prop name="PropertyTypeName">Quantification Sample Type</prop>
												<prop name="Position">1</prop>
												<prop name="IsDefault">0</prop>
												<prop name="SampleType">qsUnknown</prop>
												<obj name="ChannelProp" class="ChannelProperty" version="1">
													<prop name="ChannelIdx">2</prop>
												</obj>
											</obj>
											<obj name="PropertyObject" class="ChannelGenotype" version="4">
												<prop name="PropertyTypeName">Scanning Genotype</prop>
												<prop name="Position">1</prop>
												<prop name="IsDefault">1</prop>
												<prop name="ReadOnly">1</prop>
												<obj name="ChannelProp" class="ChannelProperty" version="1">
													<prop name="ChannelIdx">2</prop>
												</obj>
											</obj>
											<obj name="PropertyObject" class="GroupChannelTypeProp" version="4">
												<prop name="PropertyTypeName">Scanning Sample Type</prop>
												<prop name="Position">1</prop>
												<prop name="IsDefault">0</prop>
												<prop name="GroupSampleType">mstUnknown</prop>
												<obj name="ChannelProp" class="ChannelProperty" version="1">
													<prop name="ChannelIdx">2</prop>
												</obj>
											</obj>
											<obj name="PropertyObject" class="TargetName" version="4">
												<prop name="PropertyTypeName">Target Name</prop>
												<prop name="Position">1</prop>
												<prop name="IsDefault">1</prop>
												<obj name="ChannelProp" class="ChannelProperty" version="1">
													<prop name="ChannelIdx">2</prop>
												</obj>
											</obj>
											<obj name="PropertyObject" class="RQTargetProperty" version="4">
												<prop name="PropertyTypeName">Target Type</prop>
												<prop name="Position">1</prop>
												<prop name="IsDefault">0</prop>
												<prop name="TargetType">dtNone</prop>
												<obj name="ChannelProp" class="ChannelProperty" version="1">
													<prop name="ChannelIdx">2</prop>
												</obj>
											</obj>
										</list>
									</obj>
									<obj name="item" class="PropertyList" version="1">
										<list name="emlist" count="12">
											<obj name="PropertyObject" class="RQSampleTargetProperty" version="4">
												<prop name="PropertyTypeName">Combined Sample and Target Type</prop>
												<prop name="Position">1</prop>
												<prop name="IsDefault">0</prop>
												<obj name="ChannelProp" class="ChannelProperty" version="1">
													<prop name="ChannelIdx">3</prop>
												</obj>
											</obj>
											<obj name="PropertyObject" class="QuantConcProperty" version="4">
												<prop name="PropertyTypeName">Concentration</prop>
												<prop name="Position">1</prop>
												<prop name="IsDefault">1</prop>
												<prop name="Concentration">0</prop>
												<obj name="ChannelProp" class="ChannelProperty" version="1">
													<prop name="ChannelIdx">3</prop>
												</obj>
												<prop name="ReadOnly">1</prop>
											</obj>
											<obj name="PropertyObject" class="QuantCpHighProp" version="4">
												<prop name="PropertyTypeName">Cp High</prop>
												<prop name="Position">1</prop>
												<prop name="IsDefault">1</prop>
												<prop name="CpRangeHigh">0</prop>
												<obj name="ChannelProp" class="ChannelProperty" version="1">
													<prop name="ChannelIdx">3</prop>
												</obj>
												<prop name="ReadOnly">1</prop>
											</obj>
											<obj name="PropertyObject" class="QuantCpLowProp" version="4">
												<prop name="PropertyTypeName">Cp Low</prop>
												<prop name="Position">1</prop>
												<prop name="IsDefault">1</prop>
												<prop name="CpRangeLow">0</prop>
												<obj name="ChannelProp" class="ChannelProperty" version="1">
													<prop name="ChannelIdx">3</prop>
												</obj>
												<prop name="ReadOnly">1</prop>
											</obj>
											<obj name="PropertyObject" class="RQEffProp" version="4">
												<prop name="PropertyTypeName">Efficiency</prop>
												<prop name="Position">1</prop>
												<prop name="IsDefault">1</prop>
												<prop name="Efficiency">2</prop>
												<obj name="ChannelProp" class="ChannelProperty" version="1">
													<prop name="ChannelIdx">3</prop>
												</obj>
											</obj>
											<obj name="PropertyObject" class="ChannelGenotype" version="4">
												<prop name="PropertyTypeName">Melt Geno Genotype</prop>
												<prop name="Position">1</prop>
												<prop name="IsDefault">1</prop>
												<prop name="ReadOnly">1</prop>
												<obj name="ChannelProp" class="ChannelProperty" version="1">
													<prop name="ChannelIdx">3</prop>
												</obj>
											</obj>
											<obj name="PropertyObject" class="GroupChannelTypeProp" version="4">
												<prop name="PropertyTypeName">Melt Geno Sample Type</prop>
												<prop name="Position">1</prop>
												<prop name="IsDefault">0</prop>
												<prop name="GroupSampleType">mstUnknown</prop>
												<obj name="ChannelProp" class="ChannelProperty" version="1">
													<prop name="ChannelIdx">3</prop>
												</obj>
											</obj>
											<obj name="PropertyObject" class="QuantSampleTypeProperty" version="4">
												<prop name="PropertyTypeName">Quantification Sample Type</prop>
												<prop name="Position">1</prop>
												<prop name="IsDefault">0</prop>
												<prop name="SampleType">qsUnknown</prop>
												<obj name="ChannelProp" class="ChannelProperty" version="1">
													<prop name="ChannelIdx">3</prop>
												</obj>
											</obj>
											<obj name="PropertyObject" class="ChannelGenotype" version="4">
												<prop name="PropertyTypeName">Scanning Genotype</prop>
												<prop name="Position">1</prop>
												<prop name="IsDefault">1</prop>
												<prop name="ReadOnly">1</prop>
												<obj name="ChannelProp" class="ChannelProperty" version="1">
													<prop name="ChannelIdx">3</prop>
												</obj>
											</obj>
											<obj name="PropertyObject" class="GroupChannelTypeProp" version="4">
												<prop name="PropertyTypeName">Scanning Sample Type</prop>
												<prop name="Position">1</prop>
												<prop name="IsDefault">0</prop>
												<prop name="GroupSampleType">mstUnknown</prop>
												<obj name="ChannelProp" class="ChannelProperty" version="1">
													<prop name="ChannelIdx">3</prop>
												</obj>
											</obj>
											<obj name="PropertyObject" class="TargetName" version="4">
												<prop name="PropertyTypeName">Target Name</prop>
												<prop name="Position">1</prop>
												<prop name="IsDefault">1</prop>
												<obj name="ChannelProp" class="ChannelProperty" version="1">
													<prop name="ChannelIdx">3</prop>
												</obj>
											</obj>
											<obj name="PropertyObject" class="RQTargetProperty" version="4">
												<prop name="PropertyTypeName">Target Type</prop>
												<prop name="Position">1</prop>
												<prop name="IsDefault">0</prop>
												<prop name="TargetType">dtNone</prop>
												<obj name="ChannelProp" class="ChannelProperty" version="1">
													<prop name="ChannelIdx">3</prop>
												</obj>
											</obj>
										</list>
									</obj>
								</list>
							</obj>
						</obj>
						<prop name="ChannelPropertyCount">4</prop>
						<prop name="ContainerPosition">1</prop>
						<prop name="HasSampleProperties">1</prop>
						<obj name="SampleProperties" class="PropertyList" version="1">
							<list name="emlist" count="14">
								<obj name="PropertyObject" class="SamplePrefColor" version="4">
									<prop name="PropertyTypeName">Color</prop>
									<prop name="Position">1</prop>
									<prop name="IsDefault">0</prop>
									<prop name="Color">clRed</prop>
								</obj>
								<obj name="PropertyObject" class="DominantChannelProp" version="4">
									<prop name="PropertyTypeName">Dominant Channel</prop>
									<prop name="Position">1</prop>
									<prop name="IsDefault">0</prop>
									<prop name="DominantChannel">0</prop>
								</obj>
								<obj name="PropertyObject" class="Genotype" version="4">
									<prop name="PropertyTypeName">EndPt Genotype</prop>
									<prop name="Position">1</prop>
									<prop name="IsDefault">1</prop>
									<prop name="ReadOnly">1</prop>
								</obj>
								<obj name="PropertyObject" class="GroupingSample" version="4">
									<prop name="PropertyTypeName">EndPt Sample Type</prop>
									<prop name="Position">1</prop>
									<prop name="IsDefault">0</prop>
									<prop name="GroupSampleType">mstUnknown</prop>
								</obj>
								<obj name="PropertyObject" class="SamplePrefLineStyle" version="4">
									<prop name="PropertyTypeName">Line Style</prop>
									<prop name="Position">1</prop>
									<prop name="IsDefault">0</prop>
									<prop name="LineStyle">psSolid</prop>
								</obj>
								<obj name="PropertyObject" class="GenSampleEditNotes" version="4">
									<prop name="PropertyTypeName">Notes</prop>
									<prop name="Position">1</prop>
									<prop name="IsDefault">1</prop>
								</obj>
								<obj name="PropertyObject" class="SamplePrefPointStyle" version="4">
									<prop name="PropertyTypeName">Point Style</prop>
									<prop name="Position">1</prop>
									<prop name="IsDefault">0</prop>
									<prop name="PointStyle">psNothing</prop>
								</obj>
								<obj name="PropertyObject" class="GenSampleEditPosition" version="4">
									<prop name="PropertyTypeName">Position</prop>
									<prop name="Position">1</prop>
									<prop name="IsDefault">1</prop>
								</obj>
								<obj name="PropertyObject" class="GenSampleEditReplicate" version="4">
									<prop name="PropertyTypeName">Replicate of</prop>
									<prop name="Position">1</prop>
									<prop name="IsDefault">1</prop>
									<prop name="ReplicateOf">-1</prop>
								</obj>
								<obj name="PropertyObject" class="HTCSampleID" version="4">
									<prop name="PropertyTypeName">Sample ID</prop>
									<prop name="Position">1</prop>
									<prop name="IsDefault">1</prop>
								</obj>
								<obj name="PropertyObject" class="GenSampleEditName" version="4">
									<prop name="PropertyTypeName">Sample Name</prop>
									<prop name="Position">1</prop>
									<prop name="IsDefault">1</prop>
									<prop name="name">Sample 2</prop>
								</obj>
								<obj name="PropertyObject" class="HTCSamplePrepNotes" version="4">
									<prop name="PropertyTypeName">Sample Prep Notes</prop>
									<prop name="Position">1</prop>
									<prop name="IsDefault">1</prop>
								</obj>
								<obj name="PropertyObject" class="GenSampleEditSubset" version="4">
									<prop name="PropertyTypeName">Subsets</prop>
									<prop name="Position">1</prop>
									<prop name="IsDefault">1</prop>
								</obj>
								<obj name="PropertyObject" class="SamplePrefWidth" version="5">
									<prop name="PropertyTypeName">Width</prop>
									<prop name="Position">1</prop>
									<prop name="IsDefault">1</prop>
									<prop name="Width">1</prop>
								</obj>
							</list>
						</obj>
					</obj>
					<obj name="item" class="SamplePropInfo" version="1">
						<obj name="ChannelProperties" class="ChanPropList" version="2">
							<obj name="ChannelProperties" class="EMList" version="1">
								<list name="emlist" count="4">
									<obj name="item" class="PropertyList" version="1">
										<list name="emlist" count="12">
											<obj name="PropertyObject" class="RQSampleTargetProperty" version="4">
												<prop name="PropertyTypeName">Combined Sample and Target Type</prop>
												<prop name="Position">2</prop>
												<prop name="IsDefault">0</prop>
												<obj name="ChannelProp" class="ChannelProperty" version="1">
													<prop name="ChannelIdx">0</prop>
												</obj>
											</obj>
											<obj name="PropertyObject" class="QuantConcProperty" version="4">
												<prop name="PropertyTypeName">Concentration</prop>
												<prop name="Position">2</prop>
												<prop name="IsDefault">1</prop>
												<prop name="Concentration">0</prop>
												<obj name="ChannelProp" class="ChannelProperty" version="1">
													<prop name="ChannelIdx">0</prop>
												</obj>
												<prop name="ReadOnly">1</prop>
											</obj>
											<obj name="PropertyObject" class="QuantCpHighProp" version="4">
												<prop name="PropertyTypeName">Cp High</prop>
												<prop name="Position">2</prop>
												<prop name="IsDefault">1</prop>
												<prop name="CpRangeHigh">0</prop>
												<obj name="ChannelProp" class="ChannelProperty" version="1">
													<prop name="ChannelIdx">0</prop>
												</obj>
												<prop name="ReadOnly">1</prop>
											</obj>
											<obj name="PropertyObject" class="QuantCpLowProp" version="4">
												<prop name="PropertyTypeName">Cp Low</prop>
												<prop name="Position">2</prop>
												<prop name="IsDefault">1</prop>
												<prop name="CpRangeLow">0</prop>
												<obj name="ChannelProp" class="ChannelProperty" version="1">
													<prop name="ChannelIdx">0</prop>
												</obj>
												<prop name="ReadOnly">1</prop>
											</obj>
											<obj name="PropertyObject" class="RQEffProp" version="4">
												<prop name="PropertyTypeName">Efficiency</prop>
												<prop name="Position">2</prop>
												<prop name="IsDefault">1</prop>
												<prop name="Efficiency">2</prop>
												<obj name="ChannelProp" class="ChannelProperty" version="1">
													<prop name="ChannelIdx">0</prop>
												</obj>
											</obj>
											<obj name="PropertyObject" class="ChannelGenotype" version="4">
												<prop name="PropertyTypeName">Melt Geno Genotype</prop>
												<prop name="Position">2</prop>
												<prop name="IsDefault">1</prop>
												<prop name="ReadOnly">1</prop>
												<obj name="ChannelProp" class="ChannelProperty" version="1">
													<prop name="ChannelIdx">0</prop>
												</obj>
											</obj>
											<obj name="PropertyObject" class="GroupChannelTypeProp" version="4">
												<prop name="PropertyTypeName">Melt Geno Sample Type</prop>
												<prop name="Position">2</prop>
												<prop name="IsDefault">0</prop>
												<prop name="GroupSampleType">mstUnknown</prop>
												<obj name="ChannelProp" class="ChannelProperty" version="1">
													<prop name="ChannelIdx">0</prop>
												</obj>
											</obj>
											<obj name="PropertyObject" class="QuantSampleTypeProperty" version="4">
												<prop name="PropertyTypeName">Quantification Sample Type</prop>
												<prop name="Position">2</prop>
												<prop name="IsDefault">0</prop>
												<prop name="SampleType">qsUnknown</prop>
												<obj name="ChannelProp" class="ChannelProperty" version="1">
													<prop name="ChannelIdx">0</prop>
												</obj>
											</obj>
											<obj name="PropertyObject" class="ChannelGenotype" version="4">
												<prop name="PropertyTypeName">Scanning Genotype</prop>
												<prop name="Position">2</prop>
												<prop name="IsDefault">1</prop>
												<prop name="ReadOnly">1</prop>
												<obj name="ChannelProp" class="ChannelProperty" version="1">
													<prop name="ChannelIdx">0</prop>
												</obj>
											</obj>
											<obj name="PropertyObject" class="GroupChannelTypeProp" version="4">
												<prop name="PropertyTypeName">Scanning Sample Type</prop>
												<prop name="Position">2</prop>
												<prop name="IsDefault">0</prop>
												<prop name="GroupSampleType">mstUnknown</prop>
												<obj name="ChannelProp" class="ChannelProperty" version="1">
													<prop name="ChannelIdx">0</prop>
												</obj>
											</obj>
											<obj name="PropertyObject" class="TargetName" version="4">
												<prop name="PropertyTypeName">Target Name</prop>
												<prop name="Position">2</prop>
												<prop name="IsDefault">1</prop>
												<obj name="ChannelProp" class="ChannelProperty" version="1">
													<prop name="ChannelIdx">0</prop>
												</obj>
											</obj>
											<obj name="PropertyObject" class="RQTargetProperty" version="4">
												<prop name="PropertyTypeName">Target Type</prop>
												<prop name="Position">2</prop>
												<prop name="IsDefault">0</prop>
												<prop name="TargetType">dtNone</prop>
												<obj name="ChannelProp" class="ChannelProperty" version="1">
													<prop name="ChannelIdx">0</prop>
												</obj>
											</obj>
										</list>
									</obj>
									<obj name="item" class="PropertyList" version="1">
										<list name="emlist" count="12">
											<obj name="PropertyObject" class="RQSampleTargetProperty" version="4">
												<prop name="PropertyTypeName">Combined Sample and Target Type</prop>
												<prop name="Position">2</prop>
												<prop name="IsDefault">0</prop>
												<obj name="ChannelProp" class="ChannelProperty" version="1">
													<prop name="ChannelIdx">1</prop>
												</obj>
											</obj>
											<obj name="PropertyObject" class="QuantConcProperty" version="4">
												<prop name="PropertyTypeName">Concentration</prop>
												<prop name="Position">2</prop>
												<prop name="IsDefault">1</prop>
												<prop name="Concentration">0</prop>
												<obj name="ChannelProp" class="ChannelProperty" version="1">
													<prop name="ChannelIdx">1</prop>
												</obj>
												<prop name="ReadOnly">1</prop>
											</obj>
											<obj name="PropertyObject" class="QuantCpHighProp" version="4">
												<prop name="PropertyTypeName">Cp High</prop>
												<prop name="Position">2</prop>
												<prop name="IsDefault">1</prop>
												<prop name="CpRangeHigh">0</prop>
												<obj name="ChannelProp" class="ChannelProperty" version="1">
													<prop name="ChannelIdx">1</prop>
												</obj>
												<prop name="ReadOnly">1</prop>
											</obj>
											<obj name="PropertyObject" class="QuantCpLowProp" version="4">
												<prop name="PropertyTypeName">Cp Low</prop>
												<prop name="Position">2</prop>
												<prop name="IsDefault">1</prop>
												<prop name="CpRangeLow">0</prop>
												<obj name="ChannelProp" class="ChannelProperty" version="1">
													<prop name="ChannelIdx">1</prop>
												</obj>
												<prop name="ReadOnly">1</prop>
											</obj>
											<obj name="PropertyObject" class="RQEffProp" version="4">
												<prop name="PropertyTypeName">Efficiency</prop>
												<prop name="Position">2</prop>
												<prop name="IsDefault">1</prop>
												<prop name="Efficiency">2</prop>
												<obj name="ChannelProp" class="ChannelProperty" version="1">
													<prop name="ChannelIdx">1</prop>
												</obj>
											</obj>
											<obj name="PropertyObject" class="ChannelGenotype" version="4">
												<prop name="PropertyTypeName">Melt Geno Genotype</prop>
												<prop name="Position">2</prop>
												<prop name="IsDefault">1</prop>
												<prop name="ReadOnly">1</prop>
												<obj name="ChannelProp" class="ChannelProperty" version="1">
													<prop name="ChannelIdx">1</prop>
												</obj>
											</obj>
											<obj name="PropertyObject" class="GroupChannelTypeProp" version="4">
												<prop name="PropertyTypeName">Melt Geno Sample Type</prop>
												<prop name="Position">2</prop>
												<prop name="IsDefault">0</prop>
												<prop name="GroupSampleType">mstUnknown</prop>
												<obj name="ChannelProp" class="ChannelProperty" version="1">
													<prop name="ChannelIdx">1</prop>
												</obj>
											</obj>
											<obj name="PropertyObject" class="QuantSampleTypeProperty" version="4">
												<prop name="PropertyTypeName">Quantification Sample Type</prop>
												<prop name="Position">2</prop>
												<prop name="IsDefault">0</prop>
												<prop name="SampleType">qsUnknown</prop>
												<obj name="ChannelProp" class="ChannelProperty" version="1">
													<prop name="ChannelIdx">1</prop>
												</obj>
											</obj>
											<obj name="PropertyObject" class="ChannelGenotype" version="4">
												<prop name="PropertyTypeName">Scanning Genotype</prop>
												<prop name="Position">2</prop>
												<prop name="IsDefault">1</prop>
												<prop name="ReadOnly">1</prop>
												<obj name="ChannelProp" class="ChannelProperty" version="1">
													<prop name="ChannelIdx">1</prop>
												</obj>
											</obj>
											<obj name="PropertyObject" class="GroupChannelTypeProp" version="4">
												<prop name="PropertyTypeName">Scanning Sample Type</prop>
												<prop name="Position">2</prop>
												<prop name="IsDefault">0</prop>
												<prop name="GroupSampleType">mstUnknown</prop>
												<obj name="ChannelProp" class="ChannelProperty" version="1">
													<prop name="ChannelIdx">1</prop>
												</obj>
											</obj>
											<obj name="PropertyObject" class="TargetName" version="4">
												<prop name="PropertyTypeName">Target Name</prop>
												<prop name="Position">2</prop>
												<prop name="IsDefault">1</prop>
												<obj name="ChannelProp" class="ChannelProperty" version="1">
													<prop name="ChannelIdx">1</prop>
												</obj>
											</obj>
											<obj name="PropertyObject" class="RQTargetProperty" version="4">
												<prop name="PropertyTypeName">Target Type</prop>
												<prop name="Position">2</prop>
												<prop name="IsDefault">0</prop>
												<prop name="TargetType">dtNone</prop>
												<obj name="ChannelProp" class="ChannelProperty" version="1">
													<prop name="ChannelIdx">1</prop>
												</obj>
											</obj>
										</list>
									</obj>
									<obj name="item" class="PropertyList" version="1">
										<list name="emlist" count="12">
											<obj name="PropertyObject" class="RQSampleTargetProperty" version="4">
												<prop name="PropertyTypeName">Combined Sample and Target Type</prop>
												<prop name="Position">2</prop>
												<prop name="IsDefault">0</prop>
												<obj name="ChannelProp" class="ChannelProperty" version="1">
													<prop name="ChannelIdx">2</prop>
												</obj>
											</obj>
											<obj name="PropertyObject" class="QuantConcProperty" version="4">
												<prop name="PropertyTypeName">Concentration</prop>
												<prop name="Position">2</prop>
												<prop name="IsDefault">1</prop>
												<prop name="Concentration">0</prop>
												<obj name="ChannelProp" class="ChannelProperty" version="1">
													<prop name="ChannelIdx">2</prop>
												</obj>
												<prop name="ReadOnly">1</prop>
											</obj>
											<obj name="PropertyObject" class="QuantCpHighProp" version="4">
												<prop name="PropertyTypeName">Cp High</prop>
												<prop name="Position">2</prop>
												<prop name="IsDefault">1</prop>
												<prop name="CpRangeHigh">0</prop>
												<obj name="ChannelProp" class="ChannelProperty" version="1">
													<prop name="ChannelIdx">2</prop>
												</obj>
												<prop name="ReadOnly">1</prop>
											</obj>
											<obj name="PropertyObject" class="QuantCpLowProp" version="4">
												<prop name="PropertyTypeName">Cp Low</prop>
												<prop name="Position">2</prop>
												<prop name="IsDefault">1</prop>
												<prop name="CpRangeLow">0</prop>
												<obj name="ChannelProp" class="ChannelProperty" version="1">
													<prop name="ChannelIdx">2</prop>
												</obj>
												<prop name="ReadOnly">1</prop>
											</obj>
											<obj name="PropertyObject" class="RQEffProp" version="4">
												<prop name="PropertyTypeName">Efficiency</prop>
												<prop name="Position">2</prop>
												<prop name="IsDefault">1</prop>
												<prop name="Efficiency">2</prop>
												<obj name="ChannelProp" class="ChannelProperty" version="1">
													<prop name="ChannelIdx">2</prop>
												</obj>
											</obj>
											<obj name="PropertyObject" class="ChannelGenotype" version="4">
												<prop name="PropertyTypeName">Melt Geno Genotype</prop>
												<prop name="Position">2</prop>
												<prop name="IsDefault">1</prop>
												<prop name="ReadOnly">1</prop>
												<obj name="ChannelProp" class="ChannelProperty" version="1">
													<prop name="ChannelIdx">2</prop>
												</obj>
											</obj>
											<obj name="PropertyObject" class="GroupChannelTypeProp" version="4">
												<prop name="PropertyTypeName">Melt Geno Sample Type</prop>
												<prop name="Position">2</prop>
												<prop name="IsDefault">0</prop>
												<prop name="GroupSampleType">mstUnknown</prop>
												<obj name="ChannelProp" class="ChannelProperty" version="1">
													<prop name="ChannelIdx">2</prop>
												</obj>
											</obj>
											<obj name="PropertyObject" class="QuantSampleTypeProperty" version="4">
												<prop name="PropertyTypeName">Quantification Sample Type</prop>
												<prop name="Position">2</prop>
												<prop name="IsDefault">0</prop>
												<prop name="SampleType">qsUnknown</prop>
												<obj name="ChannelProp" class="ChannelProperty" version="1">
													<prop name="ChannelIdx">2</prop>
												</obj>
											</obj>
											<obj name="PropertyObject" class="ChannelGenotype" version="4">
												<prop name="PropertyTypeName">Scanning Genotype</prop>
												<prop name="Position">2</prop>
												<prop name="IsDefault">1</prop>
												<prop name="ReadOnly">1</prop>
												<obj name="ChannelProp" class="ChannelProperty" version="1">
													<prop name="ChannelIdx">2</prop>
												</obj>
											</obj>
											<obj name="PropertyObject" class="GroupChannelTypeProp" version="4">
												<prop name="PropertyTypeName">Scanning Sample Type</prop>
												<prop name="Position">2</prop>
												<prop name="IsDefault">0</prop>
												<prop name="GroupSampleType">mstUnknown</prop>
												<obj name="ChannelProp" class="ChannelProperty" version="1">
													<prop name="ChannelIdx">2</prop>
												</obj>
											</obj>
											<obj name="PropertyObject" class="TargetName" version="4">
												<prop name="PropertyTypeName">Target Name</prop>
												<prop name="Position">2</prop>
												<prop name="IsDefault">1</prop>
												<obj name="ChannelProp" class="ChannelProperty" version="1">
													<prop name="ChannelIdx">2</prop>
												</obj>
											</obj>
											<obj name="PropertyObject" class="RQTargetProperty" version="4">
												<prop name="PropertyTypeName">Target Type</prop>
												<prop name="Position">2</prop>
												<prop name="IsDefault">0</prop>
												<prop name="TargetType">dtNone</prop>
												<obj name="ChannelProp" class="ChannelProperty" version="1">
													<prop name="ChannelIdx">2</prop>
												</obj>
											</obj>
										</list>
									</obj>
									<obj name="item" class="PropertyList" version="1">
										<list name="emlist" count="12">
											<obj name="PropertyObject" class="RQSampleTargetProperty" version="4">
												<prop name="PropertyTypeName">Combined Sample and Target Type</prop>
												<prop name="Position">2</prop>
												<prop name="IsDefault">0</prop>
												<obj name="ChannelProp" class="ChannelProperty" version="1">
													<prop name="ChannelIdx">3</prop>
												</obj>
											</obj>
											<obj name="PropertyObject" class="QuantConcProperty" version="4">
												<prop name="PropertyTypeName">Concentration</prop>
												<prop name="Position">2</prop>
												<prop name="IsDefault">1</prop>
												<prop name="Concentration">0</prop>
												<obj name="ChannelProp" class="ChannelProperty" version="1">
													<prop name="ChannelIdx">3</prop>
												</obj>
												<prop name="ReadOnly">1</prop>
											</obj>
											<obj name="PropertyObject" class="QuantCpHighProp" version="4">
												<prop name="PropertyTypeName">Cp High</prop>
												<prop name="Position">2</prop>
												<prop name="IsDefault">1</prop>
												<prop name="CpRangeHigh">0</prop>
												<obj name="ChannelProp" class="ChannelProperty" version="1">
													<prop name="ChannelIdx">3</prop>
												</obj>
												<prop name="ReadOnly">1</prop>
											</obj>
											<obj name="PropertyObject" class="QuantCpLowProp" version="4">
												<prop name="PropertyTypeName">Cp Low</prop>
												<prop name="Position">2</prop>
												<prop name="IsDefault">1</prop>
												<prop name="CpRangeLow">0</prop>
												<obj name="ChannelProp" class="ChannelProperty" version="1">
													<prop name="ChannelIdx">3</prop>
												</obj>
												<prop name="ReadOnly">1</prop>
											</obj>
											<obj name="PropertyObject" class="RQEffProp" version="4">
												<prop name="PropertyTypeName">Efficiency</prop>
												<prop name="Position">2</prop>
												<prop name="IsDefault">1</prop>
												<prop name="Efficiency">2</prop>
												<obj name="ChannelProp" class="ChannelProperty" version="1">
													<prop name="ChannelIdx">3</prop>
												</obj>
											</obj>
											<obj name="PropertyObject" class="ChannelGenotype" version="4">
												<prop name="PropertyTypeName">Melt Geno Genotype</prop>
												<prop name="Position">2</prop>
												<prop name="IsDefault">1</prop>
												<prop name="ReadOnly">1</prop>
												<obj name="ChannelProp" class="ChannelProperty" version="1">
													<prop name="ChannelIdx">3</prop>
												</obj>
											</obj>
											<obj name="PropertyObject" class="GroupChannelTypeProp" version="4">
												<prop name="PropertyTypeName">Melt Geno Sample Type</prop>
												<prop name="Position">2</prop>
												<prop name="IsDefault">0</prop>
												<prop name="GroupSampleType">mstUnknown</prop>
												<obj name="ChannelProp" class="ChannelProperty" version="1">
													<prop name="ChannelIdx">3</prop>
												</obj>
											</obj>
											<obj name="PropertyObject" class="QuantSampleTypeProperty" version="4">
												<prop name="PropertyTypeName">Quantification Sample Type</prop>
												<prop name="Position">2</prop>
												<prop name="IsDefault">0</prop>
												<prop name="SampleType">qsUnknown</prop>
												<obj name="ChannelProp" class="ChannelProperty" version="1">
													<prop name="ChannelIdx">3</prop>
												</obj>
											</obj>
											<obj name="PropertyObject" class="ChannelGenotype" version="4">
												<prop name="PropertyTypeName">Scanning Genotype</prop>
												<prop name="Position">2</prop>
												<prop name="IsDefault">1</prop>
												<prop name="ReadOnly">1</prop>
												<obj name="ChannelProp" class="ChannelProperty" version="1">
													<prop name="ChannelIdx">3</prop>
												</obj>
											</obj>
											<obj name="PropertyObject" class="GroupChannelTypeProp" version="4">
												<prop name="PropertyTypeName">Scanning Sample Type</prop>
												<prop name="Position">2</prop>
												<prop name="IsDefault">0</prop>
												<prop name="GroupSampleType">mstUnknown</prop>
												<obj name="ChannelProp" class="ChannelProperty" version="1">
													<prop name="ChannelIdx">3</prop>
												</obj>
											</obj>
											<obj name="PropertyObject" class="TargetName" version="4">
												<prop name="PropertyTypeName">Target Name</prop>
												<prop name="Position">2</prop>
												<prop name="IsDefault">1</prop>
												<obj name="ChannelProp" class="ChannelProperty" version="1">
													<prop name="ChannelIdx">3</prop>
												</obj>
											</obj>
											<obj name="PropertyObject" class="RQTargetProperty" version="4">
												<prop name="PropertyTypeName">Target Type</prop>
												<prop name="Position">2</prop>
												<prop name="IsDefault">0</prop>
												<prop name="TargetType">dtNone</prop>
												<obj name="ChannelProp" class="ChannelProperty" version="1">
													<prop name="ChannelIdx">3</prop>
												</obj>
											</obj>
										</list>
									</obj>
								</list>
							</obj>
						</obj>
						<prop name="ChannelPropertyCount">4</prop>
						<prop name="ContainerPosition">2</prop>
						<prop name="HasSampleProperties">1</prop>
						<obj name="SampleProperties" class="PropertyList" version="1">
							<list name="emlist" count="14">
								<obj name="PropertyObject" class="SamplePrefColor" version="4">
									<prop name="PropertyTypeName">Color</prop>
									<prop name="Position">2</prop>
									<prop name="IsDefault">0</prop>
									<prop name="Color">$0030D700</prop>
								</obj>
								<obj name="PropertyObject" class="DominantChannelProp" version="4">
									<prop name="PropertyTypeName">Dominant Channel</prop>
									<prop name="Position">2</prop>
									<prop name="IsDefault">0</prop>
									<prop name="DominantChannel">0</prop>
								</obj>
								<obj name="PropertyObject" class="Genotype" version="4">
									<prop name="PropertyTypeName">EndPt Genotype</prop>
									<prop name="Position">2</prop>
									<prop name="IsDefault">1</prop>
									<prop name="ReadOnly">1</prop>
								</obj>
								<obj name="PropertyObject" class="GroupingSample" version="4">
									<prop name="PropertyTypeName">EndPt Sample Type</prop>
									<prop name="Position">2</prop>
									<prop name="IsDefault">0</prop>
									<prop name="GroupSampleType">mstUnknown</prop>
								</obj>
								<obj name="PropertyObject" class="SamplePrefLineStyle" version="4">
									<prop name="PropertyTypeName">Line Style</prop>
									<prop name="Position">2</prop>
									<prop name="IsDefault">0</prop>
									<prop name="LineStyle">psSolid</prop>
								</obj>
								<obj name="PropertyObject" class="GenSampleEditNotes" version="4">
									<prop name="PropertyTypeName">Notes</prop>
									<prop name="Position">2</prop>
									<prop name="IsDefault">1</prop>
								</obj>
								<obj name="PropertyObject" class="SamplePrefPointStyle" version="4">
									<prop name="PropertyTypeName">Point Style</prop>
									<prop name="Position">2</prop>
									<prop name="IsDefault">0</prop>
									<prop name="PointStyle">psNothing</prop>
								</obj>
								<obj name="PropertyObject" class="GenSampleEditPosition" version="4">
									<prop name="PropertyTypeName">Position</prop>
									<prop name="Position">2</prop>
									<prop name="IsDefault">1</prop>
								</obj>
								<obj name="PropertyObject" class="GenSampleEditReplicate" version="4">
									<prop name="PropertyTypeName">Replicate of</prop>
									<prop name="Position">2</prop>
									<prop name="IsDefault">1</prop>
									<prop name="ReplicateOf">-1</prop>
								</obj>
								<obj name="PropertyObject" class="HTCSampleID" version="4">
									<prop name="PropertyTypeName">Sample ID</prop>
									<prop name="Position">2</prop>
									<prop name="IsDefault">1</prop>
								</obj>
								<obj name="PropertyObject" class="GenSampleEditName" version="4">
									<prop name="PropertyTypeName">Sample Name</prop>
									<prop name="Position">2</prop>
									<prop name="IsDefault">1</prop>
									<prop name="name">Sample 3</prop>
								</obj>
								<obj name="PropertyObject" class="HTCSamplePrepNotes" version="4">
									<prop name="PropertyTypeName">Sample Prep Notes</prop>
									<prop name="Position">2</prop>
									<prop name="IsDefault">1</prop>
								</obj>
								<obj name="PropertyObject" class="GenSampleEditSubset" version="4">
									<prop name="PropertyTypeName">Subsets</prop>
									<prop name="Position">2</prop>
									<prop name="IsDefault">1</prop>
								</obj>
								<obj name="PropertyObject" class="SamplePrefWidth" version="5">
									<prop name="PropertyTypeName">Width</prop>
									<prop name="Position">2</prop>
									<prop name="IsDefault">1</prop>
									<prop name="Width">1</prop>
								</obj>
							</list>
						</obj>
					</obj>
					<obj name="item" class="SamplePropInfo" version="1">
						<obj name="ChannelProperties" class="ChanPropList" version="2">
							<obj name="ChannelProperties" class="EMList" version="1">
								<list name="emlist" count="4">
									<obj name="item" class="PropertyList" version="1">
										<list name="emlist" count="12">
											<obj name="PropertyObject" class="RQSampleTargetProperty" version="4">
												<prop name="PropertyTypeName">Combined Sample and Target Type</prop>
												<prop name="Position">3</prop>
												<prop name="IsDefault">0</prop>
												<obj name="ChannelProp" class="ChannelProperty" version="1">
													<prop name="ChannelIdx">0</prop>
												</obj>
											</obj>
											<obj name="PropertyObject" class="QuantConcProperty" version="4">
												<prop name="PropertyTypeName">Concentration</prop>
												<prop name="Position">3</prop>
												<prop name="IsDefault">1</prop>
												<prop name="Concentration">0</prop>
												<obj name="ChannelProp" class="ChannelProperty" version="1">
													<prop name="ChannelIdx">0</prop>
												</obj>
												<prop name="ReadOnly">1</prop>
											</obj>
											<obj name="PropertyObject" class="QuantCpHighProp" version="4">
												<prop name="PropertyTypeName">Cp High</prop>
												<prop name="Position">3</prop>
												<prop name="IsDefault">1</prop>
												<prop name="CpRangeHigh">0</prop>
												<obj name="ChannelProp" class="ChannelProperty" version="1">
													<prop name="ChannelIdx">0</prop>
												</obj>
												<prop name="ReadOnly">1</prop>
											</obj>
											<obj name="PropertyObject" class="QuantCpLowProp" version="4">
												<prop name="PropertyTypeName">Cp Low</prop>
												<prop name="Position">3</prop>
												<prop name="IsDefault">1</prop>
												<prop name="CpRangeLow">0</prop>
												<obj name="ChannelProp" class="ChannelProperty" version="1">
													<prop name="ChannelIdx">0</prop>
												</obj>
												<prop name="ReadOnly">1</prop>
											</obj>
											<obj name="PropertyObject" class="RQEffProp" version="4">
												<prop name="PropertyTypeName">Efficiency</prop>
												<prop name="Position">3</prop>
												<prop name="IsDefault">1</prop>
												<prop name="Efficiency">2</prop>
												<obj name="ChannelProp" class="ChannelProperty" version="1">
													<prop name="ChannelIdx">0</prop>
												</obj>
											</obj>
											<obj name="PropertyObject" class="ChannelGenotype" version="4">
												<prop name="PropertyTypeName">Melt Geno Genotype</prop>
												<prop name="Position">3</prop>
												<prop name="IsDefault">1</prop>
												<prop name="ReadOnly">1</prop>
												<obj name="ChannelProp" class="ChannelProperty" version="1">
													<prop name="ChannelIdx">0</prop>
												</obj>
											</obj>
											<obj name="PropertyObject" class="GroupChannelTypeProp" version="4">
												<prop name="PropertyTypeName">Melt Geno Sample Type</prop>
												<prop name="Position">3</prop>
												<prop name="IsDefault">0</prop>
												<prop name="GroupSampleType">mstUnknown</prop>
												<obj name="ChannelProp" class="ChannelProperty" version="1">
													<prop name="ChannelIdx">0</prop>
												</obj>
											</obj>
											<obj name="PropertyObject" class="QuantSampleTypeProperty" version="4">
												<prop name="PropertyTypeName">Quantification Sample Type</prop>
												<prop name="Position">3</prop>
												<prop name="IsDefault">0</prop>
												<prop name="SampleType">qsUnknown</prop>
												<obj name="ChannelProp" class="ChannelProperty" version="1">
													<prop name="ChannelIdx">0</prop>
												</obj>
											</obj>
											<obj name="PropertyObject" class="ChannelGenotype" version="4">
												<prop name="PropertyTypeName">Scanning Genotype</prop>
												<prop name="Position">3</prop>
												<prop name="IsDefault">1</prop>
												<prop name="ReadOnly">1</prop>
												<obj name="ChannelProp" class="ChannelProperty" version="1">
													<prop name="ChannelIdx">0</prop>
												</obj>
											</obj>
											<obj name="PropertyObject" class="GroupChannelTypeProp" version="4">
												<prop name="PropertyTypeName">Scanning Sample Type</prop>
												<prop name="Position">3</prop>
												<prop name="IsDefault">0</prop>
												<prop name="GroupSampleType">mstUnknown</prop>
												<obj name="ChannelProp" class="ChannelProperty" version="1">
													<prop name="ChannelIdx">0</prop>
												</obj>
											</obj>
											<obj name="PropertyObject" class="TargetName" version="4">
												<prop name="PropertyTypeName">Target Name</prop>
												<prop name="Position">3</prop>
												<prop name="IsDefault">1</prop>
												<obj name="ChannelProp" class="ChannelProperty" version="1">
													<prop name="ChannelIdx">0</prop>
												</obj>
											</obj>
											<obj name="PropertyObject" class="RQTargetProperty" version="4">
												<prop name="PropertyTypeName">Target Type</prop>
												<prop name="Position">3</prop>
												<prop name="IsDefault">0</prop>
												<prop name="TargetType">dtNone</prop>
												<obj name="ChannelProp" class="ChannelProperty" version="1">
													<prop name="ChannelIdx">0</prop>
												</obj>
											</obj>
										</list>
									</obj>
									<obj name="item" class="PropertyList" version="1">
										<list name="emlist" count="12">
											<obj name="PropertyObject" class="RQSampleTargetProperty" version="4">
												<prop name="PropertyTypeName">Combined Sample and Target Type</prop>
												<prop name="Position">3</prop>
												<prop name="IsDefault">0</prop>
												<obj name="ChannelProp" class="ChannelProperty" version="1">
													<prop name="ChannelIdx">1</prop>
												</obj>
											</obj>
											<obj name="PropertyObject" class="QuantConcProperty" version="4">
												<prop name="PropertyTypeName">Concentration</prop>
												<prop name="Position">3</prop>
												<prop name="IsDefault">1</prop>
												<prop name="Concentration">0</prop>
												<obj name="ChannelProp" class="ChannelProperty" version="1">
													<prop name="ChannelIdx">1</prop>
												</obj>
												<prop name="ReadOnly">1</prop>
											</obj>
											<obj name="PropertyObject" class="QuantCpHighProp" version="4">
												<prop name="PropertyTypeName">Cp High</prop>
												<prop name="Position">3</prop>
												<prop name="IsDefault">1</prop>
												<prop name="CpRangeHigh">0</prop>
												<obj name="ChannelProp" class="ChannelProperty" version="1">
													<prop name="ChannelIdx">1</prop>
												</obj>
												<prop name="ReadOnly">1</prop>
											</obj>
											<obj name="PropertyObject" class="QuantCpLowProp" version="4">
												<prop name="PropertyTypeName">Cp Low</prop>
												<prop name="Position">3</prop>
												<prop name="IsDefault">1</prop>
												<prop name="CpRangeLow">0</prop>
												<obj name="ChannelProp" class="ChannelProperty" version="1">
													<prop name="ChannelIdx">1</prop>
												</obj>
												<prop name="ReadOnly">1</prop>
											</obj>
											<obj name="PropertyObject" class="RQEffProp" version="4">
												<prop name="PropertyTypeName">Efficiency</prop>
												<prop name="Position">3</prop>
												<prop name="IsDefault">1</prop>
												<prop name="Efficiency">2</prop>
												<obj name="ChannelProp" class="ChannelProperty" version="1">
													<prop name="ChannelIdx">1</prop>
												</obj>
											</obj>
											<obj name="PropertyObject" class="ChannelGenotype" version="4">
												<prop name="PropertyTypeName">Melt Geno Genotype</prop>
												<prop name="Position">3</prop>
												<prop name="IsDefault">1</prop>
												<prop name="ReadOnly">1</prop>
												<obj name="ChannelProp" class="ChannelProperty" version="1">
													<prop name="ChannelIdx">1</prop>
												</obj>
											</obj>
											<obj name="PropertyObject" class="GroupChannelTypeProp" version="4">
												<prop name="PropertyTypeName">Melt Geno Sample Type</prop>
												<prop name="Position">3</prop>
												<prop name="IsDefault">0</prop>
												<prop name="GroupSampleType">mstUnknown</prop>
												<obj name="ChannelProp" class="ChannelProperty" version="1">
													<prop name="ChannelIdx">1</prop>
												</obj>
											</obj>
											<obj name="PropertyObject" class="QuantSampleTypeProperty" version="4">
												<prop name="PropertyTypeName">Quantification Sample Type</prop>
												<prop name="Position">3</prop>
												<prop name="IsDefault">0</prop>
												<prop name="SampleType">qsUnknown</prop>
												<obj name="ChannelProp" class="ChannelProperty" version="1">
													<prop name="ChannelIdx">1</prop>
												</obj>
											</obj>
											<obj name="PropertyObject" class="ChannelGenotype" version="4">
												<prop name="PropertyTypeName">Scanning Genotype</prop>
												<prop name="Position">3</prop>
												<prop name="IsDefault">1</prop>
												<prop name="ReadOnly">1</prop>
												<obj name="ChannelProp" class="ChannelProperty" version="1">
													<prop name="ChannelIdx">1</prop>
												</obj>
											</obj>
											<obj name="PropertyObject" class="GroupChannelTypeProp" version="4">
												<prop name="PropertyTypeName">Scanning Sample Type</prop>
												<prop name="Position">3</prop>
												<prop name="IsDefault">0</prop>
												<prop name="GroupSampleType">mstUnknown</prop>
												<obj name="ChannelProp" class="ChannelProperty" version="1">
													<prop name="ChannelIdx">1</prop>
												</obj>
											</obj>
											<obj name="PropertyObject" class="TargetName" version="4">
												<prop name="PropertyTypeName">Target Name</prop>
												<prop name="Position">3</prop>
												<prop name="IsDefault">1</prop>
												<obj name="ChannelProp" class="ChannelProperty" version="1">
													<prop name="ChannelIdx">1</prop>
												</obj>
											</obj>
											<obj name="PropertyObject" class="RQTargetProperty" version="4">
												<prop name="PropertyTypeName">Target Type</prop>
												<prop name="Position">3</prop>
												<prop name="IsDefault">0</prop>
												<prop name="TargetType">dtNone</prop>
												<obj name="ChannelProp" class="ChannelProperty" version="1">
													<prop name="ChannelIdx">1</prop>
												</obj>
											</obj>
										</list>
									</obj>
									<obj name="item" class="PropertyList" version="1">
										<list name="emlist" count="12">
											<obj name="PropertyObject" class="RQSampleTargetProperty" version="4">
												<prop name="PropertyTypeName">Combined Sample and Target Type</prop>
												<prop name="Position">3</prop>
												<prop name="IsDefault">0</prop>
												<obj name="ChannelProp" class="ChannelProperty" version="1">
													<prop name="ChannelIdx">2</prop>
												</obj>
											</obj>
											<obj name="PropertyObject" class="QuantConcProperty" version="4">
												<prop name="PropertyTypeName">Concentration</prop>
												<prop name="Position">3</prop>
												<prop name="IsDefault">1</prop>
												<prop name="Concentration">0</prop>
												<obj name="ChannelProp" class="ChannelProperty" version="1">
													<prop name="ChannelIdx">2</prop>
												</obj>
												<prop name="ReadOnly">1</prop>
											</obj>
											<obj name="PropertyObject" class="QuantCpHighProp" version="4">
												<prop name="PropertyTypeName">Cp High</prop>
												<prop name="Position">3</prop>
												<prop name="IsDefault">1</prop>
												<prop name="CpRangeHigh">0</prop>
												<obj name="ChannelProp" class="ChannelProperty" version="1">
													<prop name="ChannelIdx">2</prop>
												</obj>
												<prop name="ReadOnly">1</prop>
											</obj>
											<obj name="PropertyObject" class="QuantCpLowProp" version="4">
												<prop name="PropertyTypeName">Cp Low</prop>
												<prop name="Position">3</prop>
												<prop name="IsDefault">1</prop>
												<prop name="CpRangeLow">0</prop>
												<obj name="ChannelProp" class="ChannelProperty" version="1">
													<prop name="ChannelIdx">2</prop>
												</obj>
												<prop name="ReadOnly">1</prop>
											</obj>
											<obj name="PropertyObject" class="RQEffProp" version="4">
												<prop name="PropertyTypeName">Efficiency</prop>
												<prop name="Position">3</prop>
												<prop name="IsDefault">1</prop>
												<prop name="Efficiency">2</prop>
												<obj name="ChannelProp" class="ChannelProperty" version="1">
													<prop name="ChannelIdx">2</prop>
												</obj>
											</obj>
											<obj name="PropertyObject" class="ChannelGenotype" version="4">
												<prop name="PropertyTypeName">Melt Geno Genotype</prop>
												<prop name="Position">3</prop>
												<prop name="IsDefault">1</prop>
												<prop name="ReadOnly">1</prop>
												<obj name="ChannelProp" class="ChannelProperty" version="1">
													<prop name="ChannelIdx">2</prop>
												</obj>
											</obj>
											<obj name="PropertyObject" class="GroupChannelTypeProp" version="4">
												<prop name="PropertyTypeName">Melt Geno Sample Type</prop>
												<prop name="Position">3</prop>
												<prop name="IsDefault">0</prop>
												<prop name="GroupSampleType">mstUnknown</prop>
												<obj name="ChannelProp" class="ChannelProperty" version="1">
													<prop name="ChannelIdx">2</prop>
												</obj>
											</obj>
											<obj name="PropertyObject" class="QuantSampleTypeProperty" version="4">
												<prop name="PropertyTypeName">Quantification Sample Type</prop>
												<prop name="Position">3</prop>
												<prop name="IsDefault">0</prop>
												<prop name="SampleType">qsUnknown</prop>
												<obj name="ChannelProp" class="ChannelProperty" version="1">
													<prop name="ChannelIdx">2</prop>
												</obj>
											</obj>
											<obj name="PropertyObject" class="ChannelGenotype" version="4">
												<prop name="PropertyTypeName">Scanning Genotype</prop>
												<prop name="Position">3</prop>
												<prop name="IsDefault">1</prop>
												<prop name="ReadOnly">1</prop>
												<obj name="ChannelProp" class="ChannelProperty" version="1">
													<prop name="ChannelIdx">2</prop>
												</obj>
											</obj>
											<obj name="PropertyObject" class="GroupChannelTypeProp" version="4">
												<prop name="PropertyTypeName">Scanning Sample Type</prop>
												<prop name="Position">3</prop>
												<prop name="IsDefault">0</prop>
												<prop name="GroupSampleType">mstUnknown</prop>
												<obj name="ChannelProp" class="ChannelProperty" version="1">
													<prop name="ChannelIdx">2</prop>
												</obj>
											</obj>
											<obj name="PropertyObject" class="TargetName" version="4">
												<prop name="PropertyTypeName">Target Name</prop>
												<prop name="Position">3</prop>
												<prop name="IsDefault">1</prop>
												<obj name="ChannelProp" class="ChannelProperty" version="1">
													<prop name="ChannelIdx">2</prop>
												</obj>
											</obj>
											<obj name="PropertyObject" class="RQTargetProperty" version="4">
												<prop name="PropertyTypeName">Target Type</prop>
												<prop name="Position">3</prop>
												<prop name="IsDefault">0</prop>
												<prop name="TargetType">dtNone</prop>
												<obj name="ChannelProp" class="ChannelProperty" version="1">
													<prop name="ChannelIdx">2</prop>
												</obj>
											</obj>
										</list>
									</obj>
									<obj name="item" class="PropertyList" version="1">
										<list name="emlist" count="12">
											<obj name="PropertyObject" class="RQSampleTargetProperty" version="4">
												<prop name="PropertyTypeName">Combined Sample and Target Type</prop>
												<prop name="Position">3</prop>
												<prop name="IsDefault">0</prop>
												<obj name="ChannelProp" class="ChannelProperty" version="1">
													<prop name="ChannelIdx">3</prop>
												</obj>
											</obj>
											<obj name="PropertyObject" class="QuantConcProperty" version="4">
												<prop name="PropertyTypeName">Concentration</prop>
												<prop name="Position">3</prop>
												<prop name="IsDefault">1</prop>
												<prop name="Concentration">0</prop>
												<obj name="ChannelProp" class="ChannelProperty" version="1">
													<prop name="ChannelIdx">3</prop>
												</obj>
												<prop name="ReadOnly">1</prop>
											</obj>
											<obj name="PropertyObject" class="QuantCpHighProp" version="4">
												<prop name="PropertyTypeName">Cp High</prop>
												<prop name="Position">3</prop>
												<prop name="IsDefault">1</prop>
												<prop name="CpRangeHigh">0</prop>
												<obj name="ChannelProp" class="ChannelProperty" version="1">
													<prop name="ChannelIdx">3</prop>
												</obj>
												<prop name="ReadOnly">1</prop>
											</obj>
											<obj name="PropertyObject" class="QuantCpLowProp" version="4">
												<prop name="PropertyTypeName">Cp Low</prop>
												<prop name="Position">3</prop>
												<prop name="IsDefault">1</prop>
												<prop name="CpRangeLow">0</prop>
												<obj name="ChannelProp" class="ChannelProperty" version="1">
													<prop name="ChannelIdx">3</prop>
												</obj>
												<prop name="ReadOnly">1</prop>
											</obj>
											<obj name="PropertyObject" class="RQEffProp" version="4">
												<prop name="PropertyTypeName">Efficiency</prop>
												<prop name="Position">3</prop>
												<prop name="IsDefault">1</prop>
												<prop name="Efficiency">2</prop>
												<obj name="ChannelProp" class="ChannelProperty" version="1">
													<prop name="ChannelIdx">3</prop>
												</obj>
											</obj>
											<obj name="PropertyObject" class="ChannelGenotype" version="4">
												<prop name="PropertyTypeName">Melt Geno Genotype</prop>
												<prop name="Position">3</prop>
												<prop name="IsDefault">1</prop>
												<prop name="ReadOnly">1</prop>
												<obj name="ChannelProp" class="ChannelProperty" version="1">
													<prop name="ChannelIdx">3</prop>
												</obj>
											</obj>
											<obj name="PropertyObject" class="GroupChannelTypeProp" version="4">
												<prop name="PropertyTypeName">Melt Geno Sample Type</prop>
												<prop name="Position">3</prop>
												<prop name="IsDefault">0</prop>
												<prop name="GroupSampleType">mstUnknown</prop>
												<obj name="ChannelProp" class="ChannelProperty" version="1">
													<prop name="ChannelIdx">3</prop>
												</obj>
											</obj>
											<obj name="PropertyObject" class="QuantSampleTypeProperty" version="4">
												<prop name="PropertyTypeName">Quantification Sample Type</prop>
												<prop name="Position">3</prop>
												<prop name="IsDefault">0</prop>
												<prop name="SampleType">qsUnknown</prop>
												<obj name="ChannelProp" class="ChannelProperty" version="1">
													<prop name="ChannelIdx">3</prop>
												</obj>
											</obj>
											<obj name="PropertyObject" class="ChannelGenotype" version="4">
												<prop name="PropertyTypeName">Scanning Genotype</prop>
												<prop name="Position">3</prop>
												<prop name="IsDefault">1</prop>
												<prop name="ReadOnly">1</prop>
												<obj name="ChannelProp" class="ChannelProperty" version="1">
													<prop name="ChannelIdx">3</prop>
												</obj>
											</obj>
											<obj name="PropertyObject" class="GroupChannelTypeProp" version="4">
												<prop name="PropertyTypeName">Scanning Sample Type</prop>
												<prop name="Position">3</prop>
												<prop name="IsDefault">0</prop>
												<prop name="GroupSampleType">mstUnknown</prop>
												<obj name="ChannelProp" class="ChannelProperty" version="1">
													<prop name="ChannelIdx">3</prop>
												</obj>
											</obj>
											<obj name="PropertyObject" class="TargetName" version="4">
												<prop name="PropertyTypeName">Target Name</prop>
												<prop name="Position">3</prop>
												<prop name="IsDefault">1</prop>
												<obj name="ChannelProp" class="ChannelProperty" version="1">
													<prop name="ChannelIdx">3</prop>
												</obj>
											</obj>
											<obj name="PropertyObject" class="RQTargetProperty" version="4">
												<prop name="PropertyTypeName">Target Type</prop>
												<prop name="Position">3</prop>
												<prop name="IsDefault">0</prop>
												<prop name="TargetType">dtNone</prop>
												<obj name="ChannelProp" class="ChannelProperty" version="1">
													<prop name="ChannelIdx">3</prop>
												</obj>
											</obj>
										</list>
									</obj>
								</list>
							</obj>
						</obj>
						<prop name="ChannelPropertyCount">4</prop>
						<prop name="ContainerPosition">3</prop>
						<prop name="HasSampleProperties">1</prop>
						<obj name="SampleProperties" class="PropertyList" version="1">
							<list name="emlist" count="14">
								<obj name="PropertyObject" class="SamplePrefColor" version="4">
									<prop name="PropertyTypeName">Color</prop>
									<prop name="Position">3</prop>
									<prop name="IsDefault">0</prop>
									<prop name="Color">clFuchsia</prop>
								</obj>
								<obj name="PropertyObject" class="DominantChannelProp" version="4">
									<prop name="PropertyTypeName">Dominant Channel</prop>
									<prop name="Position">3</prop>
									<prop name="IsDefault">0</prop>
									<prop name="DominantChannel">0</prop>
								</obj>
								<obj name="PropertyObject" class="Genotype" version="4">
									<prop name="PropertyTypeName">EndPt Genotype</prop>
									<prop name="Position">3</prop>
									<prop name="IsDefault">1</prop>
									<prop name="ReadOnly">1</prop>
								</obj>
								<obj name="PropertyObject" class="GroupingSample" version="4">
									<prop name="PropertyTypeName">EndPt Sample Type</prop>
									<prop name="Position">3</prop>
									<prop name="IsDefault">0</prop>
									<prop name="GroupSampleType">mstUnknown</prop>
								</obj>
								<obj name="PropertyObject" class="SamplePrefLineStyle" version="4">
									<prop name="PropertyTypeName">Line Style</prop>
									<prop name="Position">3</prop>
									<prop name="IsDefault">0</prop>
									<prop name="LineStyle">psSolid</prop>
								</obj>
								<obj name="PropertyObject" class="GenSampleEditNotes" version="4">
									<prop name="PropertyTypeName">Notes</prop>
									<prop name="Position">3</prop>
									<prop name="IsDefault">1</prop>
								</obj>
								<obj name="PropertyObject" class="SamplePrefPointStyle" version="4">
									<prop name="PropertyTypeName">Point Style</prop>
									<prop name="Position">3</prop>
									<prop name="IsDefault">0</prop>
									<prop name="PointStyle">psNothing</prop>
								</obj>
								<obj name="PropertyObject" class="GenSampleEditPosition" version="4">
									<prop name="PropertyTypeName">Position</prop>
									<prop name="Position">3</prop>
									<prop name="IsDefault">1</prop>
								</obj>
								<obj name="PropertyObject" class="GenSampleEditReplicate" version="4">
									<prop name="PropertyTypeName">Replicate of</prop>
									<prop name="Position">3</prop>
									<prop name="IsDefault">1</prop>
									<prop name="ReplicateOf">-1</prop>
								</obj>
								<obj name="PropertyObject" class="HTCSampleID" version="4">
									<prop name="PropertyTypeName">Sample ID</prop>
									<prop name="Position">3</prop>
									<prop name="IsDefault">1</prop>
								</obj>
								<obj name="PropertyObject" class="GenSampleEditName" version="4">
									<prop name="PropertyTypeName">Sample Name</prop>
									<prop name="Position">3</prop>
									<prop name="IsDefault">1</prop>
									<prop name="name">Sample 4</prop>
								</obj>
								<obj name="PropertyObject" class="HTCSamplePrepNotes" version="4">
									<prop name="PropertyTypeName">Sample Prep Notes</prop>
									<prop name="Position">3</prop>
									<prop name="IsDefault">1</prop>
								</obj>
								<obj name="PropertyObject" class="GenSampleEditSubset" version="4">
									<prop name="PropertyTypeName">Subsets</prop>
									<prop name="Position">3</prop>
									<prop name="IsDefault">1</prop>
								</obj>
								<obj name="PropertyObject" class="SamplePrefWidth" version="5">
									<prop name="PropertyTypeName">Width</prop>
									<prop name="Position">3</prop>
									<prop name="IsDefault">1</prop>
									<prop name="Width">1</prop>
								</obj>
							</list>
						</obj>
					</obj>
					<obj name="item" class="SamplePropInfo" version="1">
						<obj name="ChannelProperties" class="ChanPropList" version="2">
							<obj name="ChannelProperties" class="EMList" version="1">
								<list name="emlist" count="4">
									<obj name="item" class="PropertyList" version="1">
										<list name="emlist" count="12">
											<obj name="PropertyObject" class="RQSampleTargetProperty" version="4">
												<prop name="PropertyTypeName">Combined Sample and Target Type</prop>
												<prop name="Position">4</prop>
												<prop name="IsDefault">0</prop>
												<obj name="ChannelProp" class="ChannelProperty" version="1">
													<prop name="ChannelIdx">0</prop>
												</obj>
											</obj>
											<obj name="PropertyObject" class="QuantConcProperty" version="4">
												<prop name="PropertyTypeName">Concentration</prop>
												<prop name="Position">4</prop>
												<prop name="IsDefault">1</prop>
												<prop name="Concentration">0</prop>
												<obj name="ChannelProp" class="ChannelProperty" version="1">
													<prop name="ChannelIdx">0</prop>
												</obj>
												<prop name="ReadOnly">1</prop>
											</obj>
											<obj name="PropertyObject" class="QuantCpHighProp" version="4">
												<prop name="PropertyTypeName">Cp High</prop>
												<prop name="Position">4</prop>
												<prop name="IsDefault">1</prop>
												<prop name="CpRangeHigh">0</prop>
												<obj name="ChannelProp" class="ChannelProperty" version="1">
													<prop name="ChannelIdx">0</prop>
												</obj>
												<prop name="ReadOnly">1</prop>
											</obj>
											<obj name="PropertyObject" class="QuantCpLowProp" version="4">
												<prop name="PropertyTypeName">Cp Low</prop>
												<prop name="Position">4</prop>
												<prop name="IsDefault">1</prop>
												<prop name="CpRangeLow">0</prop>
												<obj name="ChannelProp" class="ChannelProperty" version="1">
													<prop name="ChannelIdx">0</prop>
												</obj>
												<prop name="ReadOnly">1</prop>
											</obj>
											<obj name="PropertyObject" class="RQEffProp" version="4">
												<prop name="PropertyTypeName">Efficiency</prop>
												<prop name="Position">4</prop>
												<prop name="IsDefault">1</prop>
												<prop name="Efficiency">2</prop>
												<obj name="ChannelProp" class="ChannelProperty" version="1">
													<prop name="ChannelIdx">0</prop>
												</obj>
											</obj>
											<obj name="PropertyObject" class="ChannelGenotype" version="4">
												<prop name="PropertyTypeName">Melt Geno Genotype</prop>
												<prop name="Position">4</prop>
												<prop name="IsDefault">1</prop>
												<prop name="ReadOnly">1</prop>
												<obj name="ChannelProp" class="ChannelProperty" version="1">
													<prop name="ChannelIdx">0</prop>
												</obj>
											</obj>
											<obj name="PropertyObject" class="GroupChannelTypeProp" version="4">
												<prop name="PropertyTypeName">Melt Geno Sample Type</prop>
												<prop name="Position">4</prop>
												<prop name="IsDefault">0</prop>
												<prop name="GroupSampleType">mstUnknown</prop>
												<obj name="ChannelProp" class="ChannelProperty" version="1">
													<prop name="ChannelIdx">0</prop>
												</obj>
											</obj>
											<obj name="PropertyObject" class="QuantSampleTypeProperty" version="4">
												<prop name="PropertyTypeName">Quantification Sample Type</prop>
												<prop name="Position">4</prop>
												<prop name="IsDefault">0</prop>
												<prop name="SampleType">qsUnknown</prop>
												<obj name="ChannelProp" class="ChannelProperty" version="1">
													<prop name="ChannelIdx">0</prop>
												</obj>
											</obj>
											<obj name="PropertyObject" class="ChannelGenotype" version="4">
												<prop name="PropertyTypeName">Scanning Genotype</prop>
												<prop name="Position">4</prop>
												<prop name="IsDefault">1</prop>
												<prop name="ReadOnly">1</prop>
												<obj name="ChannelProp" class="ChannelProperty" version="1">
													<prop name="ChannelIdx">0</prop>
												</obj>
											</obj>
											<obj name="PropertyObject" class="GroupChannelTypeProp" version="4">
												<prop name="PropertyTypeName">Scanning Sample Type</prop>
												<prop name="Position">4</prop>
												<prop name="IsDefault">0</prop>
												<prop name="GroupSampleType">mstUnknown</prop>
												<obj name="ChannelProp" class="ChannelProperty" version="1">
													<prop name="ChannelIdx">0</prop>
												</obj>
											</obj>
											<obj name="PropertyObject" class="TargetName" version="4">
												<prop name="PropertyTypeName">Target Name</prop>
												<prop name="Position">4</prop>
												<prop name="IsDefault">1</prop>
												<obj name="ChannelProp" class="ChannelProperty" version="1">
													<prop name="ChannelIdx">0</prop>
												</obj>
											</obj>
											<obj name="PropertyObject" class="RQTargetProperty" version="4">
												<prop name="PropertyTypeName">Target Type</prop>
												<prop name="Position">4</prop>
												<prop name="IsDefault">0</prop>
												<prop name="TargetType">dtNone</prop>
												<obj name="ChannelProp" class="ChannelProperty" version="1">
													<prop name="ChannelIdx">0</prop>
												</obj>
											</obj>
										</list>
									</obj>
									<obj name="item" class="PropertyList" version="1">
										<list name="emlist" count="12">
											<obj name="PropertyObject" class="RQSampleTargetProperty" version="4">
												<prop name="PropertyTypeName">Combined Sample and Target Type</prop>
												<prop name="Position">4</prop>
												<prop name="IsDefault">0</prop>
												<obj name="ChannelProp" class="ChannelProperty" version="1">
													<prop name="ChannelIdx">1</prop>
												</obj>
											</obj>
											<obj name="PropertyObject" class="QuantConcProperty" version="4">
												<prop name="PropertyTypeName">Concentration</prop>
												<prop name="Position">4</prop>
												<prop name="IsDefault">1</prop>
												<prop name="Concentration">0</prop>
												<obj name="ChannelProp" class="ChannelProperty" version="1">
													<prop name="ChannelIdx">1</prop>
												</obj>
												<prop name="ReadOnly">1</prop>
											</obj>
											<obj name="PropertyObject" class="QuantCpHighProp" version="4">
												<prop name="PropertyTypeName">Cp High</prop>
												<prop name="Position">4</prop>
												<prop name="IsDefault">1</prop>
												<prop name="CpRangeHigh">0</prop>
												<obj name="ChannelProp" class="ChannelProperty" version="1">
													<prop name="ChannelIdx">1</prop>
												</obj>
												<prop name="ReadOnly">1</prop>
											</obj>
											<obj name="PropertyObject" class="QuantCpLowProp" version="4">
												<prop name="PropertyTypeName">Cp Low</prop>
												<prop name="Position">4</prop>
												<prop name="IsDefault">1</prop>
												<prop name="CpRangeLow">0</prop>
												<obj name="ChannelProp" class="ChannelProperty" version="1">
													<prop name="ChannelIdx">1</prop>
												</obj>
												<prop name="ReadOnly">1</prop>
											</obj>
											<obj name="PropertyObject" class="RQEffProp" version="4">
												<prop name="PropertyTypeName">Efficiency</prop>
												<prop name="Position">4</prop>
												<prop name="IsDefault">1</prop>
												<prop name="Efficiency">2</prop>
												<obj name="ChannelProp" class="ChannelProperty" version="1">
													<prop name="ChannelIdx">1</prop>
												</obj>
											</obj>
											<obj name="PropertyObject" class="ChannelGenotype" version="4">
												<prop name="PropertyTypeName">Melt Geno Genotype</prop>
												<prop name="Position">4</prop>
												<prop name="IsDefault">1</prop>
												<prop name="ReadOnly">1</prop>
												<obj name="ChannelProp" class="ChannelProperty" version="1">
													<prop name="ChannelIdx">1</prop>
												</obj>
											</obj>
											<obj name="PropertyObject" class="GroupChannelTypeProp" version="4">
												<prop name="PropertyTypeName">Melt Geno Sample Type</prop>
												<prop name="Position">4</prop>
												<prop name="IsDefault">0</prop>
												<prop name="GroupSampleType">mstUnknown</prop>
												<obj name="ChannelProp" class="ChannelProperty" version="1">
													<prop name="ChannelIdx">1</prop>
												</obj>
											</obj>
											<obj name="PropertyObject" class="QuantSampleTypeProperty" version="4">
												<prop name="PropertyTypeName">Quantification Sample Type</prop>
												<prop name="Position">4</prop>
												<prop name="IsDefault">0</prop>
												<prop name="SampleType">qsUnknown</prop>
												<obj name="ChannelProp" class="ChannelProperty" version="1">
													<prop name="ChannelIdx">1</prop>
												</obj>
											</obj>
											<obj name="PropertyObject" class="ChannelGenotype" version="4">
												<prop name="PropertyTypeName">Scanning Genotype</prop>
												<prop name="Position">4</prop>
												<prop name="IsDefault">1</prop>
												<prop name="ReadOnly">1</prop>
												<obj name="ChannelProp" class="ChannelProperty" version="1">
													<prop name="ChannelIdx">1</prop>
												</obj>
											</obj>
											<obj name="PropertyObject" class="GroupChannelTypeProp" version="4">
												<prop name="PropertyTypeName">Scanning Sample Type</prop>
												<prop name="Position">4</prop>
												<prop name="IsDefault">0</prop>
												<prop name="GroupSampleType">mstUnknown</prop>
												<obj name="ChannelProp" class="ChannelProperty" version="1">
													<prop name="ChannelIdx">1</prop>
												</obj>
											</obj>
											<obj name="PropertyObject" class="TargetName" version="4">
												<prop name="PropertyTypeName">Target Name</prop>
												<prop name="Position">4</prop>
												<prop name="IsDefault">1</prop>
												<obj name="ChannelProp" class="ChannelProperty" version="1">
													<prop name="ChannelIdx">1</prop>
												</obj>
											</obj>
											<obj name="PropertyObject" class="RQTargetProperty" version="4">
												<prop name="PropertyTypeName">Target Type</prop>
												<prop name="Position">4</prop>
												<prop name="IsDefault">0</prop>
												<prop name="TargetType">dtNone</prop>
												<obj name="ChannelProp" class="ChannelProperty" version="1">
													<prop name="ChannelIdx">1</prop>
												</obj>
											</obj>
										</list>
									</obj>
									<obj name="item" class="PropertyList" version="1">
										<list name="emlist" count="12">
											<obj name="PropertyObject" class="RQSampleTargetProperty" version="4">
												<prop name="PropertyTypeName">Combined Sample and Target Type</prop>
												<prop name="Position">4</prop>
												<prop name="IsDefault">0</prop>
												<obj name="ChannelProp" class="ChannelProperty" version="1">
													<prop name="ChannelIdx">2</prop>
												</obj>
											</obj>
											<obj name="PropertyObject" class="QuantConcProperty" version="4">
												<prop name="PropertyTypeName">Concentration</prop>
												<prop name="Position">4</prop>
												<prop name="IsDefault">1</prop>
												<prop name="Concentration">0</prop>
												<obj name="ChannelProp" class="ChannelProperty" version="1">
													<prop name="ChannelIdx">2</prop>
												</obj>
												<prop name="ReadOnly">1</prop>
											</obj>
											<obj name="PropertyObject" class="QuantCpHighProp" version="4">
												<prop name="PropertyTypeName">Cp High</prop>
												<prop name="Position">4</prop>
												<prop name="IsDefault">1</prop>
												<prop name="CpRangeHigh">0</prop>
												<obj name="ChannelProp" class="ChannelProperty" version="1">
													<prop name="ChannelIdx">2</prop>
												</obj>
												<prop name="ReadOnly">1</prop>
											</obj>
											<obj name="PropertyObject" class="QuantCpLowProp" version="4">
												<prop name="PropertyTypeName">Cp Low</prop>
												<prop name="Position">4</prop>
												<prop name="IsDefault">1</prop>
												<prop name="CpRangeLow">0</prop>
												<obj name="ChannelProp" class="ChannelProperty" version="1">
													<prop name="ChannelIdx">2</prop>
												</obj>
												<prop name="ReadOnly">1</prop>
											</obj>
											<obj name="PropertyObject" class="RQEffProp" version="4">
												<prop name="PropertyTypeName">Efficiency</prop>
												<prop name="Position">4</prop>
												<prop name="IsDefault">1</prop>
												<prop name="Efficiency">2</prop>
												<obj name="ChannelProp" class="ChannelProperty" version="1">
													<prop name="ChannelIdx">2</prop>
												</obj>
											</obj>
											<obj name="PropertyObject" class="ChannelGenotype" version="4">
												<prop name="PropertyTypeName">Melt Geno Genotype</prop>
												<prop name="Position">4</prop>
												<prop name="IsDefault">1</prop>
												<prop name="ReadOnly">1</prop>
												<obj name="ChannelProp" class="ChannelProperty" version="1">
													<prop name="ChannelIdx">2</prop>
												</obj>
											</obj>
											<obj name="PropertyObject" class="GroupChannelTypeProp" version="4">
												<prop name="PropertyTypeName">Melt Geno Sample Type</prop>
												<prop name="Position">4</prop>
												<prop name="IsDefault">0</prop>
												<prop name="GroupSampleType">mstUnknown</prop>
												<obj name="ChannelProp" class="ChannelProperty" version="1">
													<prop name="ChannelIdx">2</prop>
												</obj>
											</obj>
											<obj name="PropertyObject" class="QuantSampleTypeProperty" version="4">
												<prop name="PropertyTypeName">Quantification Sample Type</prop>
												<prop name="Position">4</prop>
												<prop name="IsDefault">0</prop>
												<prop name="SampleType">qsUnknown</prop>
												<obj name="ChannelProp" class="ChannelProperty" version="1">
													<prop name="ChannelIdx">2</prop>
												</obj>
											</obj>
											<obj name="PropertyObject" class="ChannelGenotype" version="4">
												<prop name="PropertyTypeName">Scanning Genotype</prop>
												<prop name="Position">4</prop>
												<prop name="IsDefault">1</prop>
												<prop name="ReadOnly">1</prop>
												<obj name="ChannelProp" class="ChannelProperty" version="1">
													<prop name="ChannelIdx">2</prop>
												</obj>
											</obj>
											<obj name="PropertyObject" class="GroupChannelTypeProp" version="4">
												<prop name="PropertyTypeName">Scanning Sample Type</prop>
												<prop name="Position">4</prop>
												<prop name="IsDefault">0</prop>
												<prop name="GroupSampleType">mstUnknown</prop>
												<obj name="ChannelProp" class="ChannelProperty" version="1">
													<prop name="ChannelIdx">2</prop>
												</obj>
											</obj>
											<obj name="PropertyObject" class="TargetName" version="4">
												<prop name="PropertyTypeName">Target Name</prop>
												<prop name="Position">4</prop>
												<prop name="IsDefault">1</prop>
												<obj name="ChannelProp" class="ChannelProperty" version="1">
													<prop name="ChannelIdx">2</prop>
												</obj>
											</obj>
											<obj name="PropertyObject" class="RQTargetProperty" version="4">
												<prop name="PropertyTypeName">Target Type</prop>
												<prop name="Position">4</prop>
												<prop name="IsDefault">0</prop>
												<prop name="TargetType">dtNone</prop>
												<obj name="ChannelProp" class="ChannelProperty" version="1">
													<prop name="ChannelIdx">2</prop>
												</obj>
											</obj>
										</list>
									</obj>
									<obj name="item" class="PropertyList" version="1">
										<list name="emlist" count="12">
											<obj name="PropertyObject" class="RQSampleTargetProperty" version="4">
												<prop name="PropertyTypeName">Combined Sample and Target Type</prop>
												<prop name="Position">4</prop>
												<prop name="IsDefault">0</prop>
												<obj name="ChannelProp" class="ChannelProperty" version="1">
													<prop name="ChannelIdx">3</prop>
												</obj>
											</obj>
											<obj name="PropertyObject" class="QuantConcProperty" version="4">
												<prop name="PropertyTypeName">Concentration</prop>
												<prop name="Position">4</prop>
												<prop name="IsDefault">1</prop>
												<prop name="Concentration">0</prop>
												<obj name="ChannelProp" class="ChannelProperty" version="1">
													<prop name="ChannelIdx">3</prop>
												</obj>
												<prop name="ReadOnly">1</prop>
											</obj>
											<obj name="PropertyObject" class="QuantCpHighProp" version="4">
												<prop name="PropertyTypeName">Cp High</prop>
												<prop name="Position">4</prop>
												<prop name="IsDefault">1</prop>
												<prop name="CpRangeHigh">0</prop>
												<obj name="ChannelProp" class="ChannelProperty" version="1">
													<prop name="ChannelIdx">3</prop>
												</obj>
												<prop name="ReadOnly">1</prop>
											</obj>
											<obj name="PropertyObject" class="QuantCpLowProp" version="4">
												<prop name="PropertyTypeName">Cp Low</prop>
												<prop name="Position">4</prop>
												<prop name="IsDefault">1</prop>
												<prop name="CpRangeLow">0</prop>
												<obj name="ChannelProp" class="ChannelProperty" version="1">
													<prop name="ChannelIdx">3</prop>
												</obj>
												<prop name="ReadOnly">1</prop>
											</obj>
											<obj name="PropertyObject" class="RQEffProp" version="4">
												<prop name="PropertyTypeName">Efficiency</prop>
												<prop name="Position">4</prop>
												<prop name="IsDefault">1</prop>
												<prop name="Efficiency">2</prop>
												<obj name="ChannelProp" class="ChannelProperty" version="1">
													<prop name="ChannelIdx">3</prop>
												</obj>
											</obj>
											<obj name="PropertyObject" class="ChannelGenotype" version="4">
												<prop name="PropertyTypeName">Melt Geno Genotype</prop>
												<prop name="Position">4</prop>
												<prop name="IsDefault">1</prop>
												<prop name="ReadOnly">1</prop>
												<obj name="ChannelProp" class="ChannelProperty" version="1">
													<prop name="ChannelIdx">3</prop>
												</obj>
											</obj>
											<obj name="PropertyObject" class="GroupChannelTypeProp" version="4">
												<prop name="PropertyTypeName">Melt Geno Sample Type</prop>
												<prop name="Position">4</prop>
												<prop name="IsDefault">0</prop>
												<prop name="GroupSampleType">mstUnknown</prop>
												<obj name="ChannelProp" class="ChannelProperty" version="1">
													<prop name="ChannelIdx">3</prop>
												</obj>
											</obj>
											<obj name="PropertyObject" class="QuantSampleTypeProperty" version="4">
												<prop name="PropertyTypeName">Quantification Sample Type</prop>
												<prop name="Position">4</prop>
												<prop name="IsDefault">0</prop>
												<prop name="SampleType">qsUnknown</prop>
												<obj name="ChannelProp" class="ChannelProperty" version="1">
													<prop name="ChannelIdx">3</prop>
												</obj>
											</obj>
											<obj name="PropertyObject" class="ChannelGenotype" version="4">
												<prop name="PropertyTypeName">Scanning Genotype</prop>
												<prop name="Position">4</prop>
												<prop name="IsDefault">1</prop>
												<prop name="ReadOnly">1</prop>
												<obj name="ChannelProp" class="ChannelProperty" version="1">
													<prop name="ChannelIdx">3</prop>
												</obj>
											</obj>
											<obj name="PropertyObject" class="GroupChannelTypeProp" version="4">
												<prop name="PropertyTypeName">Scanning Sample Type</prop>
												<prop name="Position">4</prop>
												<prop name="IsDefault">0</prop>
												<prop name="GroupSampleType">mstUnknown</prop>
												<obj name="ChannelProp" class="ChannelProperty" version="1">
													<prop name="ChannelIdx">3</prop>
												</obj>
											</obj>
											<obj name="PropertyObject" class="TargetName" version="4">
												<prop name="PropertyTypeName">Target Name</prop>
												<prop name="Position">4</prop>
												<prop name="IsDefault">1</prop>
												<obj name="ChannelProp" class="ChannelProperty" version="1">
													<prop name="ChannelIdx">3</prop>
												</obj>
											</obj>
											<obj name="PropertyObject" class="RQTargetProperty" version="4">
												<prop name="PropertyTypeName">Target Type</prop>
												<prop name="Position">4</prop>
												<prop name="IsDefault">0</prop>
												<prop name="TargetType">dtNone</prop>
												<obj name="ChannelProp" class="ChannelProperty" version="1">
													<prop name="ChannelIdx">3</prop>
												</obj>
											</obj>
										</list>
									</obj>
								</list>
							</obj>
						</obj>
						<prop name="ChannelPropertyCount">4</prop>
						<prop name="ContainerPosition">4</prop>
						<prop name="HasSampleProperties">1</prop>
						<obj name="SampleProperties" class="PropertyList" version="1">
							<list name="emlist" count="14">
								<obj name="PropertyObject" class="SamplePrefColor" version="4">
									<prop name="PropertyTypeName">Color</prop>
									<prop name="Position">4</prop>
									<prop name="IsDefault">0</prop>
									<prop name="Color">clGray</prop>
								</obj>
								<obj name="PropertyObject" class="DominantChannelProp" version="4">
									<prop name="PropertyTypeName">Dominant Channel</prop>
									<prop name="Position">4</prop>
									<prop name="IsDefault">0</prop>
									<prop name="DominantChannel">0</prop>
								</obj>
								<obj name="PropertyObject" class="Genotype" version="4">
									<prop name="PropertyTypeName">EndPt Genotype</prop>
									<prop name="Position">4</prop>
									<prop name="IsDefault">1</prop>
									<prop name="ReadOnly">1</prop>
								</obj>
								<obj name="PropertyObject" class="GroupingSample" version="4">
									<prop name="PropertyTypeName">EndPt Sample Type</prop>
									<prop name="Position">4</prop>
									<prop name="IsDefault">0</prop>
									<prop name="GroupSampleType">mstUnknown</prop>
								</obj>
								<obj name="PropertyObject" class="SamplePrefLineStyle" version="4">
									<prop name="PropertyTypeName">Line Style</prop>
									<prop name="Position">4</prop>
									<prop name="IsDefault">0</prop>
									<prop name="LineStyle">psSolid</prop>
								</obj>
								<obj name="PropertyObject" class="GenSampleEditNotes" version="4">
									<prop name="PropertyTypeName">Notes</prop>
									<prop name="Position">4</prop>
									<prop name="IsDefault">1</prop>
								</obj>
								<obj name="PropertyObject" class="SamplePrefPointStyle" version="4">
									<prop name="PropertyTypeName">Point Style</prop>
									<prop name="Position">4</prop>
									<prop name="IsDefault">0</prop>
									<prop name="PointStyle">psNothing</prop>
								</obj>
								<obj name="PropertyObject" class="GenSampleEditPosition" version="4">
									<prop name="PropertyTypeName">Position</prop>
									<prop name="Position">4</prop>
									<prop name="IsDefault">1</prop>
								</obj>
								<obj name="PropertyObject" class="GenSampleEditReplicate" version="4">
									<prop name="PropertyTypeName">Replicate of</prop>
									<prop name="Position">4</prop>
									<prop name="IsDefault">1</prop>
									<prop name="ReplicateOf">-1</prop>
								</obj>
								<obj name="PropertyObject" class="HTCSampleID" version="4">
									<prop name="PropertyTypeName">Sample ID</prop>
									<prop name="Position">4</prop>
									<prop name="IsDefault">1</prop>
								</obj>
								<obj name="PropertyObject" class="GenSampleEditName" version="4">
									<prop name="PropertyTypeName">Sample Name</prop>
									<prop name="Position">4</prop>
									<prop name="IsDefault">1</prop>
									<prop name="name">Sample 5</prop>
								</obj>
								<obj name="PropertyObject" class="HTCSamplePrepNotes" version="4">
									<prop name="PropertyTypeName">Sample Prep Notes</prop>
									<prop name="Position">4</prop>
									<prop name="IsDefault">1</prop>
								</obj>
								<obj name="PropertyObject" class="GenSampleEditSubset" version="4">
									<prop name="PropertyTypeName">Subsets</prop>
									<prop name="Position">4</prop>
									<prop name="IsDefault">1</prop>
								</obj>
								<obj name="PropertyObject" class="SamplePrefWidth" version="5">
									<prop name="PropertyTypeName">Width</prop>
									<prop name="Position">4</prop>
									<prop name="IsDefault">1</prop>
									<prop name="Width">1</prop>
								</obj>
							</list>
						</obj>
					</obj>
					<obj name="item" class="SamplePropInfo" version="1">
						<obj name="ChannelProperties" class="ChanPropList" version="2">
							<obj name="ChannelProperties" class="EMList" version="1">
								<list name="emlist" count="4">
									<obj name="item" class="PropertyList" version="1">
										<list name="emlist" count="12">
											<obj name="PropertyObject" class="RQSampleTargetProperty" version="4">
												<prop name="PropertyTypeName">Combined Sample and Target Type</prop>
												<prop name="Position">5</prop>
												<prop name="IsDefault">0</prop>
												<obj name="ChannelProp" class="ChannelProperty" version="1">
													<prop name="ChannelIdx">0</prop>
												</obj>
											</obj>
											<obj name="PropertyObject" class="QuantConcProperty" version="4">
												<prop name="PropertyTypeName">Concentration</prop>
												<prop name="Position">5</prop>
												<prop name="IsDefault">1</prop>
												<prop name="Concentration">0</prop>
												<obj name="ChannelProp" class="ChannelProperty" version="1">
													<prop name="ChannelIdx">0</prop>
												</obj>
												<prop name="ReadOnly">1</prop>
											</obj>
											<obj name="PropertyObject" class="QuantCpHighProp" version="4">
												<prop name="PropertyTypeName">Cp High</prop>
												<prop name="Position">5</prop>
												<prop name="IsDefault">1</prop>
												<prop name="CpRangeHigh">0</prop>
												<obj name="ChannelProp" class="ChannelProperty" version="1">
													<prop name="ChannelIdx">0</prop>
												</obj>
												<prop name="ReadOnly">1</prop>
											</obj>
											<obj name="PropertyObject" class="QuantCpLowProp" version="4">
												<prop name="PropertyTypeName">Cp Low</prop>
												<prop name="Position">5</prop>
												<prop name="IsDefault">1</prop>
												<prop name="CpRangeLow">0</prop>
												<obj name="ChannelProp" class="ChannelProperty" version="1">
													<prop name="ChannelIdx">0</prop>
												</obj>
												<prop name="ReadOnly">1</prop>
											</obj>
											<obj name="PropertyObject" class="RQEffProp" version="4">
												<prop name="PropertyTypeName">Efficiency</prop>
												<prop name="Position">5</prop>
												<prop name="IsDefault">1</prop>
												<prop name="Efficiency">2</prop>
												<obj name="ChannelProp" class="ChannelProperty" version="1">
													<prop name="ChannelIdx">0</prop>
												</obj>
											</obj>
											<obj name="PropertyObject" class="ChannelGenotype" version="4">
												<prop name="PropertyTypeName">Melt Geno Genotype</prop>
												<prop name="Position">5</prop>
												<prop name="IsDefault">1</prop>
												<prop name="ReadOnly">1</prop>
												<obj name="ChannelProp" class="ChannelProperty" version="1">
													<prop name="ChannelIdx">0</prop>
												</obj>
											</obj>
											<obj name="PropertyObject" class="GroupChannelTypeProp" version="4">
												<prop name="PropertyTypeName">Melt Geno Sample Type</prop>
												<prop name="Position">5</prop>
												<prop name="IsDefault">0</prop>
												<prop name="GroupSampleType">mstUnknown</prop>
												<obj name="ChannelProp" class="ChannelProperty" version="1">
													<prop name="ChannelIdx">0</prop>
												</obj>
											</obj>
											<obj name="PropertyObject" class="QuantSampleTypeProperty" version="4">
												<prop name="PropertyTypeName">Quantification Sample Type</prop>
												<prop name="Position">5</prop>
												<prop name="IsDefault">0</prop>
												<prop name="SampleType">qsUnknown</prop>
												<obj name="ChannelProp" class="ChannelProperty" version="1">
													<prop name="ChannelIdx">0</prop>
												</obj>
											</obj>
											<obj name="PropertyObject" class="ChannelGenotype" version="4">
												<prop name="PropertyTypeName">Scanning Genotype</prop>
												<prop name="Position">5</prop>
												<prop name="IsDefault">1</prop>
												<prop name="ReadOnly">1</prop>
												<obj name="ChannelProp" class="ChannelProperty" version="1">
													<prop name="ChannelIdx">0</prop>
												</obj>
											</obj>
											<obj name="PropertyObject" class="GroupChannelTypeProp" version="4">
												<prop name="PropertyTypeName">Scanning Sample Type</prop>
												<prop name="Position">5</prop>
												<prop name="IsDefault">0</prop>
												<prop name="GroupSampleType">mstUnknown</prop>
												<obj name="ChannelProp" class="ChannelProperty" version="1">
													<prop name="ChannelIdx">0</prop>
												</obj>
											</obj>
											<obj name="PropertyObject" class="TargetName" version="4">
												<prop name="PropertyTypeName">Target Name</prop>
												<prop name="Position">5</prop>
												<prop name="IsDefault">1</prop>
												<obj name="ChannelProp" class="ChannelProperty" version="1">
													<prop name="ChannelIdx">0</prop>
												</obj>
											</obj>
											<obj name="PropertyObject" class="RQTargetProperty" version="4">
												<prop name="PropertyTypeName">Target Type</prop>
												<prop name="Position">5</prop>
												<prop name="IsDefault">0</prop>
												<prop name="TargetType">dtNone</prop>
												<obj name="ChannelProp" class="ChannelProperty" version="1">
													<prop name="ChannelIdx">0</prop>
												</obj>
											</obj>
										</list>
									</obj>
									<obj name="item" class="PropertyList" version="1">
										<list name="emlist" count="12">
											<obj name="PropertyObject" class="RQSampleTargetProperty" version="4">
												<prop name="PropertyTypeName">Combined Sample and Target Type</prop>
												<prop name="Position">5</prop>
												<prop name="IsDefault">0</prop>
												<obj name="ChannelProp" class="ChannelProperty" version="1">
													<prop name="ChannelIdx">1</prop>
												</obj>
											</obj>
											<obj name="PropertyObject" class="QuantConcProperty" version="4">
												<prop name="PropertyTypeName">Concentration</prop>
												<prop name="Position">5</prop>
												<prop name="IsDefault">1</prop>
												<prop name="Concentration">0</prop>
												<obj name="ChannelProp" class="ChannelProperty" version="1">
													<prop name="ChannelIdx">1</prop>
												</obj>
												<prop name="ReadOnly">1</prop>
											</obj>
											<obj name="PropertyObject" class="QuantCpHighProp" version="4">
												<prop name="PropertyTypeName">Cp High</prop>
												<prop name="Position">5</prop>
												<prop name="IsDefault">1</prop>
												<prop name="CpRangeHigh">0</prop>
												<obj name="ChannelProp" class="ChannelProperty" version="1">
													<prop name="ChannelIdx">1</prop>
												</obj>
												<prop name="ReadOnly">1</prop>
											</obj>
											<obj name="PropertyObject" class="QuantCpLowProp" version="4">
												<prop name="PropertyTypeName">Cp Low</prop>
												<prop name="Position">5</prop>
												<prop name="IsDefault">1</prop>
												<prop name="CpRangeLow">0</prop>
												<obj name="ChannelProp" class="ChannelProperty" version="1">
													<prop name="ChannelIdx">1</prop>
												</obj>
												<prop name="ReadOnly">1</prop>
											</obj>
											<obj name="PropertyObject" class="RQEffProp" version="4">
												<prop name="PropertyTypeName">Efficiency</prop>
												<prop name="Position">5</prop>
												<prop name="IsDefault">1</prop>
												<prop name="Efficiency">2</prop>
												<obj name="ChannelProp" class="ChannelProperty" version="1">
													<prop name="ChannelIdx">1</prop>
												</obj>
											</obj>
											<obj name="PropertyObject" class="ChannelGenotype" version="4">
												<prop name="PropertyTypeName">Melt Geno Genotype</prop>
												<prop name="Position">5</prop>
												<prop name="IsDefault">1</prop>
												<prop name="ReadOnly">1</prop>
												<obj name="ChannelProp" class="ChannelProperty" version="1">
													<prop name="ChannelIdx">1</prop>
												</obj>
											</obj>
											<obj name="PropertyObject" class="GroupChannelTypeProp" version="4">
												<prop name="PropertyTypeName">Melt Geno Sample Type</prop>
												<prop name="Position">5</prop>
												<prop name="IsDefault">0</prop>
												<prop name="GroupSampleType">mstUnknown</prop>
												<obj name="ChannelProp" class="ChannelProperty" version="1">
													<prop name="ChannelIdx">1</prop>
												</obj>
											</obj>
											<obj name="PropertyObject" class="QuantSampleTypeProperty" version="4">
												<prop name="PropertyTypeName">Quantification Sample Type</prop>
												<prop name="Position">5</prop>
												<prop name="IsDefault">0</prop>
												<prop name="SampleType">qsUnknown</prop>
												<obj name="ChannelProp" class="ChannelProperty" version="1">
													<prop name="ChannelIdx">1</prop>
												</obj>
											</obj>
											<obj name="PropertyObject" class="ChannelGenotype" version="4">
												<prop name="PropertyTypeName">Scanning Genotype</prop>
												<prop name="Position">5</prop>
												<prop name="IsDefault">1</prop>
												<prop name="ReadOnly">1</prop>
												<obj name="ChannelProp" class="ChannelProperty" version="1">
													<prop name="ChannelIdx">1</prop>
												</obj>
											</obj>
											<obj name="PropertyObject" class="GroupChannelTypeProp" version="4">
												<prop name="PropertyTypeName">Scanning Sample Type</prop>
												<prop name="Position">5</prop>
												<prop name="IsDefault">0</prop>
												<prop name="GroupSampleType">mstUnknown</prop>
												<obj name="ChannelProp" class="ChannelProperty" version="1">
													<prop name="ChannelIdx">1</prop>
												</obj>
											</obj>
											<obj name="PropertyObject" class="TargetName" version="4">
												<prop name="PropertyTypeName">Target Name</prop>
												<prop name="Position">5</prop>
												<prop name="IsDefault">1</prop>
												<obj name="ChannelProp" class="ChannelProperty" version="1">
													<prop name="ChannelIdx">1</prop>
												</obj>
											</obj>
											<obj name="PropertyObject" class="RQTargetProperty" version="4">
												<prop name="PropertyTypeName">Target Type</prop>
												<prop name="Position">5</prop>
												<prop name="IsDefault">0</prop>
												<prop name="TargetType">dtNone</prop>
												<obj name="ChannelProp" class="ChannelProperty" version="1">
													<prop name="ChannelIdx">1</prop>
												</obj>
											</obj>
										</list>
									</obj>
									<obj name="item" class="PropertyList" version="1">
										<list name="emlist" count="12">
											<obj name="PropertyObject" class="RQSampleTargetProperty" version="4">
												<prop name="PropertyTypeName">Combined Sample and Target Type</prop>
												<prop name="Position">5</prop>
												<prop name="IsDefault">0</prop>
												<obj name="ChannelProp" class="ChannelProperty" version="1">
													<prop name="ChannelIdx">2</prop>
												</obj>
											</obj>
[truncated: 2,484,515 more chars]
