# Supplementary material for: Unique sperm haplotypes are associated with phenotypically different sperm subpopulations in Astyanax fish
Source: BMC Biol. 2018 Jul 5;16:72. doi: 10.1186/s12915-018-0538-z (PMC6032774; doi:10.1186/s12915-018-0538-z)
Supplement: Supplementary file 8 — Original data. Each subfolder has two ixo files output by the Roche LightCycler480. The two files cover qPCR results for oca2 and mc1r. Subfolder names end in 1, 2, or 3, denoting which subpopulation of sperm was analyzed. (ZIP 10643 kb) [file 12915_2018_538_MOESM8_ESM.zip › G5Pop2/Jun 30 2016 0066 FACS Plate G5P2 oca2 RK.ixo]

<objectstream signature="IXOS" version="1">
	<obj name="root" class="HTCExperiment" version="5">
		<prop name="name">Jun 30 2016 0066 FACS Plate G5P2 oca2 RK</prop>
		<prop name="UID">4226BA6C23B247FF9E580284E8EF52BC</prop>
		<prop name="OwnerUID">C6C05626183A45218341EE89EA1A5F2A</prop>
		<prop name="Created">2016-06-30T16:46:47.800</prop>
		<prop name="CreatedBy">C6C05626183A45218341EE89EA1A5F2A</prop>
		<prop name="CreatedByName">System Admin</prop>
		<prop name="LastModified">2016-06-30T18:32:49.623</prop>
		<prop name="LastModifiedBy">C6C05626183A45218341EE89EA1A5F2A</prop>
		<prop name="LastModifiedByName">System Admin</prop>
		<list name="AppliedTemplates" count="1">
			<item>Borowsky Protocol PEP product version</item>
		</list>
		<list name="TemplateOwners" count="1">
			<item>System Admin</item>
		</list>
		<prop name="SWVersion">LCS480 1.5.1.62</prop>
		<obj name="AppProperty" class="TAppProperty" version="2">
			<prop name="Created">2016-06-30T16:46:47.800</prop>
			<prop name="LastModified">1899-12-30T00:00:00.000</prop>
		</obj>
		<obj name="ConProperty" class="TAppProperty" version="2">
			<prop name="Created">2016-06-30T16:46:47.800</prop>
			<prop name="LastModified">1899-12-30T00:00:00.000</prop>
		</obj>
		<obj name="run" class="HTCRun" version="7">
			<prop name="name">Run</prop>
			<prop name="Created">2016-06-30T16:46:47.792</prop>
			<prop name="LastModified">2016-06-30T18:32:38.351</prop>
			<obj name="AppProperty" class="TAppProperty" version="2">
				<prop name="Created">2016-06-30T16:46:47.792</prop>
				<prop name="LastModified">1899-12-30T00:00:00.000</prop>
			</obj>
			<obj name="ConProperty" class="TAppProperty" version="2">
				<prop name="Created">2016-06-30T16:46:47.792</prop>
				<prop name="LastModified">1899-12-30T00:00:00.000</prop>
				<prop name="HasProperties">1</prop>
				<obj name="_Properties" class="TAppProperties" version="1">
					<prop name="Created">2016-06-30T16:46:47.792</prop>
					<prop name="LastModified">1899-12-30T00:00:00.000</prop>
					<list name="emlist" count="4">
						<obj name="item" class="TAppProperty" version="2">
							<prop name="name">TopChart</prop>
							<prop name="Created">2016-06-30T16:46:58.235</prop>
							<prop name="LastModified">1899-12-30T00:00:00.000</prop>
						</obj>
						<obj name="item" class="TAppProperty" version="2">
							<prop name="name">LeftChart</prop>
							<prop name="Created">2016-06-30T16:46:58.235</prop>
							<prop name="LastModified">1899-12-30T00:00:00.000</prop>
						</obj>
						<obj name="item" class="TAppProperty" version="2">
							<prop name="name">RightChart</prop>
							<prop name="Created">2016-06-30T16:46:58.235</prop>
							<prop name="LastModified">1899-12-30T00:00:00.000</prop>
						</obj>
						<obj name="item" class="TAppProperty" version="2">
							<prop name="name">RunOverviewChart</prop>
							<prop name="Created">2016-06-30T16:46:58.235</prop>
							<prop name="LastModified">1899-12-30T00:00:00.000</prop>
						</obj>
					</list>
				</obj>
			</obj>
			<prop name="State">3</prop>
			<prop name="StartTime">2016-06-30T16:47:33.630</prop>
			<prop name="EndTime">2016-06-30T18:32:38.350</prop>
			<prop name="InstrumentID">28159</prop>
			<prop name="InstrumentVersion">HTC_VER_10</prop>
			<prop name="InstrumentName">28159</prop>
			<prop name="InstrCalibrationDate">1899.12.30 00:00:00:00</prop>
			<prop name="Technician">System Admin</prop>
			<prop name="AcqStoreClass">HTCAcquisitionStore</prop>
			<prop name="AcquisitionStore">eJzs3Uuzssi2KOy/cmLF17MhXlCI2HtFCGZyRxhcpacigqCCV/TXnwE463VX1d7rNOZcpyrOV42KmKFCkprK845L/sdpvf9fx9Vh+5//OJ9O13/8r02xulz+8x+yK8421S27ZNfsdHSup/P2H//rvj1f8K///MfgH//8j/J8Kt+vFNPV8bgtxNPteP3HP8f/0W8e+y/PcFaHsti+n8BPvp5RZJfr1zGem2J7wfM3z/nPf7AMnuLX2JTr9vDb2Nz2uf/9cKzzaXdeHf7xz8GfjWS7O2ybUfzZg92B/8n8yfg+ZuPXKMf/wyBxBmlx+njZx4BH/3XAbnbAs46GQ27A/Mmo3O2h/Mc//78xMxamMzIYd/8T/mz83RvxcQUfDyrH6+7cnYrn+T95gr8qsvjPJwa2CT5627bDmA/F+Zj5+u/P5niDRzru6GqDn5t//HP43zwNp8c6Zcfr5R//dFj1ZWcDPiR6FezofDhnHTuPRsDoyjAHcTM89ezLRTCJwth7Voz9C2df1C0lWm0+TXF+YC52MXAdoqSLVyH2gBnamVHYjF6XNBX3bt6zD4/KJop3EQeiZF8YuzjuXUblB1CKx/SS2+k0thklS5hUvF6M2s7jyzbX704hiOfEYO00mRmMJs5epThbF5G9U+dGrk7yzBQd+zKyj35iMeoC9qm4zE68nV16Xq6PODcWT+sHb9+GgK8HlVFFV2XOdv5UVU9RVqCKq1ks2ifFxccVQazFUb5a27tAW3nKuchNcXJ4sHZ+fZiMqp1oJIoqS+zC7imedp7VVzH3QLAvxcvIlURT8Xi5PbZ39cb1tJ5BYpE+l7x9juYLRusrAS9eFruRXd5izVPZhwtiRDelfbxMbU91FrkqcjtysfdkaHoa6YuqeJheLnZWFWquVOagFHcGl9n3SncZjRLgxfiKx7vcZdnThszRFAVrhvM9WDpEY7dPVjweUmKXzmqRa+ObK4jrtXGwi2FkeHp0zQvx69PRx9X0rUuKHbLftKT+bFl825ISh3TAfe+SKqYXHyKDURlv+8hiGoePDXgWKxG/doSSBvXSASfPKPFevEPp8rWLYZUlYh54k8eAzkJDga07U5lgG2WU9p+MDyt7TvNwGtYmDS3PguBly16wmUBM+5TZwOooqCRkVinQUt4Z4Pck2fOnIyeiR3MZQbyI8fzCQRToXMkXsD3cpDwcZDVPB6yRQXy6SnlwnOLx03qsg0enKhOqSSbQMUs24BwOCuM/fXz+ccOl4JKDxHiD+qnSaEy2EOS5RMLzC0o6OpwKiFecRvx4IMTUKTcbsMeG6oX6oR5Q77zc4/yUEhPM6yellypfQigZcu6ZCQh0UuD1uo+NlPvcWYjoecftIMmOshfulylLj56RAK54mQSFOOTpIrjsIVzuFS+wOMekW4NZgeNJWh5s+k5Byxm3gVjM8XgGK/DUWc9CsBOJMv4xFAr6CLw1LB8PnG9F2F2p4tpLsHMH349jged/eLsCkhOvMUHu4XwMF3h9riRITOg6oNL5bZcATDWVeKtZptIfW1ITjvumJTX8ySUlzJkJ871Lah4uPDCZvCJOOqpSMo8WMYiqd8id2IpqctuKHij3qMjhzFVASv6WwGy+yHJbGSo1yX1RAolcK2LfDXyjVstFAJpfH4jTsyKfhNfABj2nJ+Lux2pJriNnC9JtUBLnFkdArtlCB2XMHj3XsyYpOZyea1AW2oGBwX5iEjPSLNCszdFzqFqZ5FCvClicDkfivE4sENsfqmCtNxVxzdkEz59qW5indpk7Y6+ipB8fcqAFj68fZBOfzNxeCtaIHjwoQvZK5twtB+18rDx3dytTMp1nO9AfOB+w2lYCOY0WR9DK3tGzswmef17eVqBPhkfGzsQSv2hGmgt6MDp49vVexsRYOSnIxDkR2LGaQGYJno+cjvh8PcljqupVDqTPnjy3kCZADpteCHJlVp4zI6uScJ60AWk3wuu3Cc4nxM8IRLzB8+zXjS2JHR7WoM3LMnd7+rIg/ZXjwWIuprmrDVWf3BdaDhZbVYxNJJyPGVQHsFY4X3bsRjg/W7w+yfdw/qlc8uTHlhTHj75pSY1+dEkNprNvXlK+rXtglX2euAmXpISOXhWIyZwlruUvShKS8woM/Tjy7NWxx5Pl+oxv0W74JHbP2sSkz00VWIydHgGj6lPij90UVIFliZNFW58MlSQGnblynk0mWyDLvlyCeB5wuZvwV5Ncy+MCNL2Y5LY57V/Jo9hXMNdeE8aWlv2U8N4owfMn09zWmLtKplx/ANaBjhlbyOKIRNrZhLn+6nnutEpMcgn7dxBSuZ+7QXKPSF7LU5BXd47AUk9KMr2HN1BOxTiHdI23rz1LfwIZyj0G8jOOt/ZGD1Brd0bCwdryyVm990C7svj6cGvh/BxHB5jDfMI4KzBNwvn7DWgcw3pw125AdtqIAaK/OMbhtDteP7kPYDZbcJ4TDLcCUQR9BJZkTD14KguejOVmvlS9xzgnP8F3YaNfwByvp57NewkQ31ofwdpKbA79wS0lgayfwJqseAbCmLuS42KES/zOPBl3O+0JRJPvY/yiUWZeoJ7vlOBCZvH9MXC89T0uyXKWXGAhFzifZw+P91+XVL8B179aXz+tv98e+rfqbzwecNN/9SUwZWajefe//5v6E7/5VnW2FEad/rQUHvH8yfCaXZZlwCjXCRXEwwh1dLg8rLf+Zsp1Zu/dSCbqfPeMO/3drjP3U3/VZYd67JeDWqwYX/yD/jJ6BEZ9ZkLU6S9/Pa23/vrn5eBTf4qA4/nQ36iXxvbtTFFPhZ7VotOfTT71B8JV6PSnmJxninuDp/ZZO5h/1N/dF3ixl3k9O72PzbzTX0qz8K0/sUC9PeUaj3dVdUYvH7QUe0atfOrvlPCKXWWOnutkpqZ/0N8AOPbP9aexm5cgTuy8tk+Ji/M36jOFaE8fI7t6HBae8uCzSJxfGM7en49mjuP1WXHi7M52RUhAFHHkpmJPe0zte7BTPKVCV4jVRMD5AgmP5672Uae/VCutXH3tnFR0+XFlX/su6tKYeexP6W88Ho/+9KP3F9Qf881LatCbeeBt8JPmE+7p0wNVYkj2uZz7Yz690jN7cSBgh3hTtjk+hU5/sJfnxF8P7QFVnp4Gy8VYzb1KECmNfDvAmyyP5n4Sgk+52RjA9fB4IYhpQe0XF4NDS9RHb18Dje+MAevJQ8bfsZ7o0+x+WQE8dpIXcKoj0NkOtbKe16ihysfzzw4z1B9kUu5FUwDK9h4awF3G81t7fLw39WJY7+YK4/V2NUsX0TiF+DGUGH+0Q20tktMW3NEc9XdzoKbG2sthe1E0Eq4udUxfu+b6zjqOzx/BALX4wMcHGr5eF1GPwjGPYGNSvJ5URk0Rg7z1F5TbOqIHluwg6MmoXZ4FlmrrTQKBQFCD+TaM6VRnMtTuUSH+1BWBGmO83ui+xfPzzm/6M+BLf4GDuouYqUSC/Rq1qjM71Ck9oP5SDp8/2aIOo2w4J0H4Qr2azfV4MqflobhF/Rops4ft8IV67Tuo5U202UG4WeP83G8/p7/xmP22W9W/m/6mc8kD3U1RS3moxcS/o87k/vbkOXtWZYm6WwUg+3HBODyL+mn1J5HnPncWvXFNZH+lgAZGybj2GrVmD7UlqEtArewVNSZ2PXRBG2knYkt5WRPloCVgvS4lmrPH+uRgODrIfIS6YmZaStL8EAMdVl/6myuLDBbV9OhBYGhANm5WgCotjgRuazbq9EduMeqPjFcqGWu3HSjVvczhuKlUYluoLV1CvbmMtIrJeKplYPrCAW+FNXZAZAb1J09LfL23VQvyGAQpGFpRMnb/hvqrEucIOojH3L2uUb9G7qyBMvbJs8O1qhJB1jyYZcEhd21LTYmciXtYHJ0jAzTVKDnsexnIWxX1N/IHKs2WQQHybHFi3LmJGk2V3hK0wRX1pxiTgmz8Xow3vAHqdrZB/R3ZyQpEocDjn0S1JhmL8zObxzi+TJ2Unf4MkmQ58D7qM99pBRhKdSY2f0D93mo834JUOH/siDWJepRSnI/ixDiXJer0x5bUlJ/8TfTHf/OSYkZ3F+T5FLVyUKyI0MP8DIJ+nubAJLeaSPpxA4p0G+VuVd4GRGH3qJ9DhtoQ8SuQPIKjDlpxQ43A1KLk6ZxzMKQ167mD8zYlYl9POv25V/MWkSLuV/gVfOOJo594n0jb0ALq9yaew6+TKzkJ5wvQO+rPuY1Rf4W6H6Fm0ikDuz7qrtUfvetf+ts+RgvQ57cescfPu0n6l/mz05+djvq45KL5BHThxXmd/jROvsM8mI0ZOJio0ak0fYJhCr0cAh3H5wTTGgTx2Gdsb5/4JHFH/U5/9miZFOT1cI+d/mBT4Yf/YoVrXJJjvN65g/p79VB/hvlCx61dnM/HYzoEoX/liMO8birJn9YQFLLE+W31d1joGdCj0sudqrjzpNyi/og5mRLXMCwgi+v9BPShs4xthNuCbOfzCqyF3SOutsXjy8ZrBUpRvxjXtLb4FRTjfM2k9cwLzX1CiWng34p7Rl0fY74mbP94AZHjUJ/9e+8vqb/ffpX+rfpjJwz/L/X3F4n9Cd/8JdDG/vJV7BPNMh91p78iuvhv/dUKSPa5lu23/ibZZWxXvqt6nf7swe7R6U8fyoSKSWpM7L29cRjFrIZCF/u7DELnrT/zernb+2HhvGN//svYdfrTxjmBLvZX8c84V3uOV4t23Zz/fl78N/pDxqDeHndgFGLs6w/9qWvO5UVtarCf+jPd8d4+m5ri6aYA1y721+pP3Uwdvov9nRde5OlR7l07/Z2vmyY2OEZ9tfrLQlb39J4H/EfsT1PY8ipSd8ah/krnU3+nS43nZ5ZyLN4IzOxsvdbfsT98FmNf8XbU03f+ixWT2HjZZ58anr6ZPkvxstmN3/qb5AFqzvfu9t2fodZDzR2I2zHp23npau/Y30KJFvb58fKIOlu6pfgISsXGabNznePcf5v+2Mlo/F3h9B/X3zcvKcFE/bkFVZlwGmURXZ9RT/aLl5mANYQBnRWGCzBeUM8bXkSBjqsZ6tDV5nmnv90NP6u+ZqmMJ8dPSjfSKYRlPqGM/7ymETXpyYHNWkct7cK6oPkadeWJW5UEDxB86jq7BfgbF7X0TDOf3kbMGuDpSJ6XSXi85JUnsO3JEuPld9TgYnvKYNMLUVsx1D5lBjsD4jRH/RUMjm873G0hETyF8SdqylP1zKH+hqsv/dl7LoHwtEZdPodpTevdpgD/WuD1X+I0pY/oFEPknlUSPk8CSzNyQk3FF9TTs3ZUurpwEcBwK+feMhJMamao3dhZNDqV05g6DyOFtRPKnjcNUG/K0UsgOeDf/r041nR6yjNYP0DxfANvwmk+VNZgDxnNC7LDs6CbkGxgM5YkJiyWX/pzF7VEPOlRl1TilA1szzbOd1FkJR3UyhJW8XnOeE9AXY9nM9RqXumef3rh9V8rZQ/rfI3zV+uo8YG3TGE1DnD+Oef5Y/pjJywz/qZ/o/xp/Y2/eUm1+jNFWhEY91FHkRDsgNZ9/CAt1IgnDxH1hx/EA7G3zgQIsScpLPqDPeM8GWVAsleG+lqaVXMrhlpbcVIEilwfPLfYRSmJegsP5MXjhLeKF7Ym48sWb117x9JzrCiKyJVZmUDWqD8oxo0+le0WZn0V9bPCm0xyCxqtjfeoqTRALblOcADpNsPnLzPUjl1O0GYij3q7LVF7nF2h3hyrzBFoqNXb+pCDdKKor/1iEpPbaLiH2RLw+Ae+ZAmZoP6IoVYenK9RSULTSWHeR/255+2KEmO9OuGt5+nIuMdb5ROFrzZv/XELvPJRgvNHa+bAdPpbTSd7UDRA7aos6q04aXsggXUi7mhLY3oaLgoQ9yrOr0w1n6yWvQgEy6w89+xpJanK5xa02jt6zp3B1/cCcQ2GcEat9sxoQC7aYQuCemq0K61q4h8CH8Q7t/dck7AFiYYLvB5dO3twv6H+pjxquY39Ab4zON/mNgUVbycZe/H6Of2xkynD/030992xP6M4uyDJe9TYE/ox3rrtryDQ65RxDXGLS0oexSCPZmPiwqXHkv12egQpHLw8JwpRf8xgZAI9BD0CoZ6oZObPD2DlHJs7N39xJdP7FL+LXxGX2zcXNThI5QuYTsCj1jwzJnG6d4CUJ9Qe+7pfSRK/roALrdFJahVk2H+NQTUM1OPYQY3pZn8IBj9miZs8rimhlW4DmVl4FxZNUUtlIDMg3Bv9PW0rJZavT0HRh5xnz3LUn70e1bCYr1jibPSb3+mP0qyXu5d8EZPeAv9Wi/mMBMr8HhNx/eqBVK1Qf6FzL4l3148wk9eT3D2O4pg8V1YMWrXG6x3MFz4xZzg+zXRRf8Yricj5KuN4IcDrF/D3k8yt+RDEpzDN7avVFwjyOH/rL5RnAiXZ+gaG0UMdOqblk+PQqmDODSbEhlevJHx1RJ2vGJzvrZfE5Kiv12AZ4YC4gxVeT3TG+RLW6Sz3TgN8PxZ9edzF/uxXavJkNkpuYF1DPP/xcCv+ivr7bQn9W/U34Rjmu3Jqflp/E/EHYn/7gxkQ7aWlwtzz4kWnP204Zuou9vd7/X3E/rYE9XLhC/jUX5v52env6VPpM/bXn5/Gn5mfrf6OuWyRD/1d2SL51N/vMz87/d3HYiy651K0b1zgvPWn7mq8C1CuwVt/1mRWf+pvwD3u9i2UUUtwyswu9veR+dnG/lr9dbG/6xjvKlr9dbG/iXU1utjf7/Wn6i+V/4r9/aa/vM4HXexPue3ka6e/Nvans6pTd7G/3+uvzfzsYn89nXvY1WSg/Texv77vz+2SQy2qQo7H/xX7+73+usxPY5ffu8zPH9XfhBuy3xWo+GH9kflPxP5WU1vNA+cgRpRf2agf/YL6O7HpgAbCDPV3IF/6W9BLDKuDjG9qm/n5yE4GQFipeXhnMoHuoksI/n1J8+C2hJSK+tKFdU9B/b1qKKjBGFtwgkD1vE1fAJoxigXOSJCJvyxx/e1X4zUEK0nKO/31TpcE4tJHfT2azFItMPbg4DrLPSlHPWomY0DEKCrjOx4+nvZPWwh7TyX3wi3qaSA9UH/THupvfhVN6l9Qk6vshPo77esBlXwlB3c3V5mgp+H4vCPqz1VVlfjmDvU3HV2+9BeyqKWX460AyhL1dz/g+ONNHkDo91CjDx319+opO/AHEurPG9Y8PWRKAp4ko/5u5aimh3CXQWxpCgmv1AG6fOabt/5OC6eg9wznf1OfUGv0gq/3bhfUH6GSF+p71N9lTFDP22sTqx09SxqcNktYnw8k9/C+q6Tb/myP129+6U+zlnv8DLE4vvNNQI3XSgpB9PjhzM8JNx58179R/rT+vvsfVNrMT+VBvvT3OjoJqOruxLhchjqojUMAhCWov5eoAZlW2x1Y617u2ZfzckCu+lMDXUP9uXsd9TdeiSuQLzWaq/dAjWQTfP2CcU65m99RL0r/sAOjLFFX00yNSMYcLBDz6Ji70gn1J01Qf+pFPubOxUX9nR1nD7olHHPQxqilZDM5wHw/PBLXpGxKDnRigHHnUJ/cHc/veag/cQ6lZ9dGk6lJbwXo0xyPN0/w+oKNtIf5eoca0hmWJXSM+jNY5Ut/hyNqs9Wfc5BWKtlcUX+CfsDXDw4rn/D92waM0fVE4OixPqlYye/0Z2+GOJ7l8ZnD3Hui/uaCZhInQP0p6wD1a4wHEV30cDy0HuL86hzO54L01mD2L3j+8XRSkhm9JWB6DOqvjf152WID89cCdZkQFud7c9uCkmf4fhnZ5EpOdhDArI5yvJXfs1dyd1B/ol2dcycdov621gH1J8t4vX0Pxxfatz0srmfUd0Em9Kf0N+Emw3+ZofJ/+A8qP60/7puXVJGHHiz8IcdAPkct7bZ31N/8PmVsdWMJnf6s8XRMnNFjwZOBkhxBs3nmrT/z0bdQO96X/oaCjDokM9RKKW0HZHNZ56AfthzjViZqo3e+v/UH+xsfE2W1dnEJ6VMC6bxfE6EY3UB38CvOHZWotZzvs6BuLdSfatwj0hf1Uac/W1P5kiSk74A5u3/pL9rILxDS45f+2BL1R/szjnF2Mh4/XJ2f+JHfsZ49vt6iTn/zZYr6m5FeQQzkJqhKk/lZrFF/RjabgW+UOH5aoE4n+ugE0vaMWh1LZkmc4XkLwm3GMmjKXkTw8z/qYn/2keD5lZc1wptil/OcZdhDnTLhEFSumV+yRP1lfZwfa3jtMc4qtAWqLPY3oJGA1z/3UX/yLjnD/DmbeM7W317JTn9dOv3ZV7HRn3VcA6niIXG5RS8lmX8eg+LvZ4x/uVqov+V03MX+wHe3KtHHrzsQMZwyQLztX1J/v1Uu/lv1N+X5b/td/Wn9Tb+7SEmDe6c/laqC2sX+UvXuvfXX1v11mZ9K5Kmd/u63tfSu+/sV+/vI/PyI/bX6S2sB/qA/TVZSXiTksulif3p+edUiTE5sl/n5ob88qHRG8e8v+qm/tu6v1d9H5udunrN/iP21dX+KLqBeHwFz/Iz9DbYptW/5TX/r7+L1Ins3qUJP9Q5zvtNfW/fX6a+t+7scBYmoyytE4m6J5zvs8VZfO3Bs8aW/IXiKssDz/15/bebnaZMpnsIOUa9t7O9P6/4+9LfXJT1XcsmPRNN6HLq6v05/GwcfbzM/9Qc3xPPFTaZtU/enHzZ79SPzU18NXPh31f1xzGDyL2N//4e/qz+tv9k3L6lFgTdRm+Ki5v7edCJ6zvMtrDNVZrwnX79jfyt2Rr2gDlB383CM+ljlxAsPwYylHt2Y4IwvqBEjdwRa+9wS/INBGZ/WQkrnepPNst+glvxdU2e3J6gz1JoXWBfwac852V3sz/NNx6f3/WwDy7v8pb94yiQQbhjUV5SJb/0td5qUh5GCmnFizwS/OqA+mQs+/7E7JbD0ayXvYn94/BTcBScxYY9/mvRUczuIzjHqb+g3dXkB6m8pZ/h6smpiZ4M8BmfV3CTOrZqlZH7Cx18j1JPaE1UaMLu3/kKDS4HutqcAgktTV5dfhJiWdLaD2C5kL2Cf6Tv2t5ZOqL/TBPV3JHYGy+lGIf5uhOPxATW3kvaaF062WUFL38PzixVeL8ujXkuRiSBhfNTfa19fO/21mZ/emmZXSqTlEjZMQvPwMEivdMeO96jxB+ovOsNbf04zn+FkhOPrL1HDXhKqXjjc/Zz+OGY0/Jexv7+E/kT63Rkqi6vowvyelwwYxyol92Owg4Wc4AcJqpVA8uctBFE1Dp7jrVErwvaJesuSnLHHvDIg2kM0YLH/TX+BIq5B1uCQ2ymoJTkunyFI8eCU25WN2trK0g4Upjnf8Yz6473KBktcHnObKFpKnocggYV0aDIt9Ynf6U/05kfGefGoQa8vHkAJ6dFz8ya2OIWJ2cX+wN6htpRnlsFi/Sg9d+etgDznVQHSao/H298nMcnK3h7MnoG6Gi1Vvsv87GJ/EVNeyT6WMpg5Eo7vfkD98bAqgT4afZp91N/x1Yvfsb+Lw0ak4FF/UvL60t89Gb5jf25PwfmQFng8k5r495VD/XHJMAfBrk8M2C8cn7H80p89NFYlgRfqT5Bc1GYb+5OGzgYWtoVLMRqpA8JE2wSMsI/ji9dVSXZc4MOsCgrU+ZytiaWg/kyvPDPOcbH6jP25xqksyElB3bb6c1fTyY/F/jiGHf7L2N9fRH/Tb15S5jDxQPd41MpVT9JGR2/9OTyTCIRXrC2oo3RMoJds+S72Z0g9JncMnSsJn4fw1t9mfVfJmbeOIITZhDis1GPJTpseOv3ZwQF1pWvN8S2b9+zZ+pqSZTz3Ov11dX/8fHQH84U34vYmxb9b/ZnRDfW0kvoxWd2mI8Bl+6W/R7h3QRLsnmcLr7tPDqSJ/b1Qf6AvUV/jwuU6/bl39l6T4Qt1qFwL1oPbuRcT1nk9QdvNermT0W1JsmefAXXWxP56bh+XrIT6izLK5Z3+VpN7CdpNmTB29MTzK9MwAXFCUbuscUPNxvMhSIaH1xflOJ/HAepPOSSo6/J0e8f+zKT8iv3hBwuX/ITpE3tpof70yfkOi3TOEUca4PXcjLACjRDU2yZd1OSwmJ7BFK494pT3Rn+GvgEdyenB1lmUnf7McSCQd+yv6o9B104TvIXgF0BmhvsAobjg8Zf3v2bsj/2/oj9+wA3/Lvrjf6LrS6s/5UWFuIv9dXV/a85Pu9jfrk7gv8n8bGN/v+/6cn6EqJOmTFhkBwOti/1pfWZPO/39vu7vo+vLL/191P19ZH7ehTSzj0ui5+/Mz99ifx91fx+xv1Z/x2yKr9+s8rKL/bV1f13s7/ddX1r9HcRk+Rn7a/XXZX62sb8dN5P/0PVFLYfR4DPzM9LJtcv83F1PNqOVx9G77q/N/Ozq/j4yP4lMoo+6v67rS5f52eqvjf21mZ9t7K/L/Gzr/jJhgu8Hdwnjd9cXO/X/S+yv6frSZX62sb+fz/zkh8z0b6K/b8/8HIcXD3w3VXNPy8SISvKlic1NUX/ZGVjqX3cuuMeSel3dX5v5uewRwgQ32LG0LsgCNnUP9bcc4+PHrbKE5HSXSLg/QEGP/M4HnzzweFcRrjRVdluIqyPqb2Q3maGMBwBnpcmMpKJPl6WygeSgSQzenmaUrpmmjm7fZC7yBPUlxY89uGSDmpEfdURH08finfk5qVGH7va07fTnWRXqp+R3qLGpgZo6NXV2vfVpB44aoS4fF7y+vTPLwZ/M8PXGXSiokjNbCBZ4kxpQpea72J//EGXiT0XHpPdyvILgkcl5QDnBp+uZsYT1JpRJeF7WaRf7g3yI+hNkUaCSoCSwNS0596VlyFLb4L7q/trMz7tsx7C1PM3zIWj0l+xi2MQxnq+t+xtxSgSBqqD+DKeuaQxj1PNq/ZX5ubMfEcTjET4u7mBApwOcn8Dx9NwfTXH8k/0O0eEuUa9XpS5ofzTD84cU51+k4o/pjx8OR9/VSOmnY3/fHagIBcmDxXmOmtDCSUFGKuqPWOmJcXvVhJK+NgxhrpcHAv3z5K0/UZ8WjbZOLBEugQkz61YRZ9HE6kRb3ACd1wcGtkJZk1c2WcJsOEJN5jpq63USU5it7iXjlLSMye30BFDq8ZHp9Bdyix3IinTEG078oien7WoPhnZA/fWUKiLB+nYEldNQc63+slFvAVawRj31Lc0n7GqVgcXey9x9EtRVG/sTphUe3x2vYpIzWQ4GL6MeL8dK6PQnDjXUo5mrNbmIqLOu7m8krUyivYIT6GMcj5sJVUwevSwG8hBPuVvbOH46kkKQ1SfqTPLZktz8J94kszVqL5zhfPQ9Ccf/HJw8R7Jp2tX9LZgZOq/N/JSC3gbkRK9yJ3KrK9nJ2Q7U8IkaTi54fjJbxXgrjseHh4jz1+/d8PHb9Sv2N1KCAPTZ80DcWkNdsw/UnzpTL+T3mZ8O/pCXZDLC8cziccn8qP744Xj0XUlff7fYX9v1Zd4XeeL01nfUTqTfYcbWHIG011eJ/RjtQL/o49xZqKjBVE5OsFjQAYGRh/oLi7uL+ol7HqRnfP5ZTkpQ7By1Ic0sgdApPt8EHvV3drdX4rj6DT8CPp/bE4YvyNhxQ1ic7Om77u+RTO+g2UPOc+dCvyb8HfUn+AvOg7OAmqus0biL/cFaMa9EzdY+aLLT85yNYcVkuGj0VzX6G4yTgpijkAMyKVC38j4ZkEMYov5uMZu7vrVNycQbvev+3Ot1UZDruNFfk/npRxyeb9v0IgJVa2KXJ6smpECNKYftlOAbeq0Jo+P8WLUy8aBPFymZs/Lo3fVF9O4Fmd/X+Pd6hXpcN5mZDsW/P2J/VoCaNtVnn7irNeqvJE3dYU/mPNu/ov7cWr+CdDEnDN7F3Qbkpr2u77o/YYz6k6VzDFZ1HHtgFrealM38zNeaQIKU3k1iFS4LYlHj60OC2i1v6wegVLn8Lxv7+7OepD+vvwEzmo7+LvxjvzlScZMG0zf/UkGou6afH4V/H8G/ln9h//HqUj+VZCqw4lkcj7vUzz/n3+9TP9vCv9uxsvLf8+8j9fN/aPvS8u8z9bMp/Gv5p0XBHj7417V9aZt+tqmfCt7BRV3bl/8h+OcPJb8L/nVNP4ehzf+h8O+Df23wr2370hX+3Qc75rPtSxv8+yj8+33wb71+IIdHQ4d0/BM1Dzm3C6138O+j8K9t+tmmfuZTxWM+Uj9b/nXBv1+pn13Tz0SKZna6Ncx38O8X/340+Idriv+2Rro/Hf0TvnlNGU10LuD5r9zP1n+rZ4VeG75SllZLfLz1nz9dfFX+LecxYTxKZiydzAwbVrvGI9tLJlD7iv5zMkci/lKGkiKzAvDOVzn3RpZwpQMDfYVLEr0lROg3sWYcCBJWRr+o6L/I82KIg6nE+K/RV/Sv9Z+fjBxKy/54/+766Rzx9Vd7Y8P6NsTj6U1XUnn4SABJpaB3eilPd+kphZjPZNL5LxOVFDyl8aTpo69indnD+mCrue/NcbxczSVd7me4m+Hr2+hfYDDou+zxNOkkOK3wfAf0XZrj+Vv/eRMNvdY30Vet/7ro3/CMHi6V3yr/dP3IUn6a4/n3N4UEvdkT6Oy8icFduZoXFCv0X7DE+Q9pD8fb26FfN7wRQSQnX/4zp43PeU9lwu3uWeKtOBfBtpTRt+uoZml+P2WQrOZ6HsIRr0+IlD1sShu9PIW6pINnUznpj9U8PKs/F/0bMOPB+O8BQJHSb75bvfPOFwCH9yolvXMT/qt2J8ap3JVKTFVbfob/NsIEgeWsi7wD4MvYLrrwn7PUETyGIa6BWnBg7Kpka+K5WtSF/yDKETBbO8tAmbH4/FkYxeQoDh2QJ0sEVtv2U5ScHUhHciJ2wSGQehX++qj4PMZ+RquIZIHTJGOevsJ/1ysCUPa4ynPdPo7PVLZZl/zZhf86AFbKFwAXLwSYtL0fPXuxQeAqz6/GLyC65YD0JQScXJKK2IstAqwN/7UAtH1NiwkZidsOgE0jp5TgreASVAuPh5/0qOzCf23bT9ewcT6iGYKLzEcnz71dEYB3TypgJkZfyZ/irBeD0DTo7ZI/F1HWhFcB5yMxNJOcltsYZhmDwAQWgSfMJimCE8Hr+n2tJOpzhQAd2occXs+IJxPi7EE6/AbA6IwAXCxVHN8wReAOarw+4l7KHObVz5X+4Zoajf8uAvzu+N9tO/JA2xS8Z4dMkpKnL6MAGabJtryjIMJovgOhvKMA2+zPmf7Cz7SXDBgnFVGAa6bvg5yuUYAcb5mfAmTtPiWefC7BcCUUJqHbmqzj11uAzkW6Nv+0MF/CPA+muQ37+5XQfF7DbB/ir+PBQbEF2XyCIlyiqMYVCvXlTPHv6Mx68GCuV7I3rQAE6YkCLM/9iIhDfdDV/rnRMimJGa85mOl4fhi9+gMyyOcMCgm/Q+1eciu67M82/gcK3ytJSufDd99Pf2MVRBqhADevK4euBHx9+ZyfOwHC3I1xDZ5e+B2zvU9ye3u9vQWoGAzOZ2la5Tv785yigHVt4Xd9PwV9O2WcoGw6s4z2KOQ86Htd9mc16degayoK7Ujxel7T8AqLw3PStMZdsMQ+928we1Y9rxPgUU22oO/mrOfcTzdcczEKUH+sBc9bBfh+WOz6LUCYT3vpO/73WKBoXX3xlxTgb3GAf68AB+zk274FflqAox8r/tOrmTD4DAD+avz5UfzXCvB/CAD+vvXL7wU4Opy4rvWL5qyfZifAuyzDOwC4ZxnePi0vO0YH10//PADYbfuwTuaC6C3xO+Ji9dz898V/Wp8j720f9iPbegvwVwBQf3EosLb4rxA07S1AcT+J/7z1y0fjz2tvggKFk2jijYCKgiw8813890uAKqMRXgyc5vVt409nNKbiVVhyn40/f6V/fgQAWwF2rV/8jc3Y53Vg5MpgM1S7AOCHAHdiKb+L/9oAoHy+Su8A4DWYs+J4WBvv9M82ANimf7YCVPouVX9MgAOW44d/EwHy3yzAUBt7EA70RgTQ7LswPL0jgCFvo0D6I3wc3AkKUKIoPFdXYoAR3uf5QxMFGO9nABshRgE6SxRiWi4j2OwGkhc8TBTf+GmEsGEWMuPPd/g3/kAksL0uUVx6hoKiw9xFgV6a/NAm/5M7oAA9s48COuxRdJs+iszhtigspY8iHJ12eVf95xeGEFNx/LAhOlA8ni3g57tiLglsipmS+6sJCs4wdjtYli88HrtAcS24xw5csCUm3OhNhEy57AGcJgKaJCgk9ozjs+djhQmXRv0W4Hrg4/nnrmNSPts11YljFN7yCjHND8slLJOLTDxaQvpR/Rf29zhf0stIUMCc7Hkv68hTeBlf1X9OJZr0eSdbPIys5V3nT26CwoPdE5/fVv8NxvkKooUueX6PhZouTo1wm/zPkHuJJbVMO4JwpeL5huem2rDaZeBJA/3d+bPt/RLVTwmvT4ArJWyTf/qa/bQABxOG/X81AbQNAbatP2GQTAqS01WKd6uzrxDg89H7EuBJQ1HZET6umMmBAFmMWcJ7NxvvNm8oErlp1fkqehsgp7ppNsKiAHdXJwLh/Dx5TnVBobjM8y1A+zZhY7I/9VwQ0yWKrw0BJrmWvgU426AAfQkFaFW7Yw6XtIrIJdfeArRdvyyIthCtLgHUUWV8PmxXGdCqLj0nNVZ+t/GDxDYbL4gpCnMtLArQ9nM8XlmgkNQHClDfqxVxq3U0II6GQmoTQO11gAI8H4N38xfgay0iLCttYVaPTx5MDTz/8PUlQOcelyWJ0mZTp+CFgmsFmEzEDISFj9cfOUWBP1TPdwJoJ8DeaYICnOkV83sBwsPT1E6ASg1H4p73OH9zH+enbf5ij4arkhyz1RKkfdMK1WzKNX+FALuNH/xwi+KMCL5+zrCDToD65YDiHaU/KMDBZMj+Xbq/fHdDpbb+z4y3KLTNpB+TU9/9igE6jz50AlSPr3HedX9pY4BiWA+YLgaoDM4Bqr+HIrl5iUnS+bHZuUGeMM46uqtksZjj33SOx39sUYDR+XyDRbbjcygsFOC0P4pA2a2bjNMmBnjkUIBWGqKYHBEFeO7pE1hYIxRRf34vCIxDFlQDxWPnlVmTy3Efdr0/uxig89CHIPByn+kEmLHhW4COFScsMXpnBhZyNSFOHqAAR71zDTLF8cPgsLiSU9QIkN3PSBAaXwJcrgAFmYb3mqSSewZz+mi61dgmT6z+PAPVHk2JXfjblITXJgZoMXi+NEYBtjFAo87x26Qg2+jd/WWCkne0110gm3pagia6fdIJULIs/DVda1zexQDNJPmKAS7HW5YUC/kGhr//EqA87ydAdA5FC+e+QAwZzzfLL4IXyr0+ClDQWZBCHwW5jHsFiWsUrxVmOL/quPeXFCD3f0eAwynL/v8CVF5sUx/bCLArAMynFP68+ed1YqNgfhUAHk83779p/tmmgHbNP31pXn5u/dC2f2FnxukPAmzbv/whBXSsuuwfYoA+YZ1PAbYxwLOXh28B0kskfAqwjQEex5KedymgbQywTQFV6sHe/Nj470OAHwWArQDLklM9nJ8s7rZ+aAWoLC6V+SXA0vFUS6VmJ8Ab9a3PGOCHAPF7k3QpoB9bP6T9MRD8JnXYbuuH83S0yFXpFbCid1Jenymgv9q/dM0/2xjghwA/CgB/pYAe8Ms5159FEf2YAIdTjvm79H/57grANgbYCjAQ42dER/0xCuS4kZngXghvAW7yNc1DffV8C9B/pdTzktWDpcf9xQEvuqmMP92gALnrJoKlGkieJw6bnM9NHkLCjuTct2oUoJJvElgJFYqLsGlEJ1vGhXjAyU33TvxNWVm7GJLzDkVl7J4qjeNxAut1s/eCN80oLUabHOL+GI+/Pdcx1cY2QOI5eLxxjM9nfRTg8vT4igHKt7wRn4MCDEMH6Jx4aSdAby46AhXhtxzQ2k6v1Fa+BOhzbYxweMkBJuVXDPAUzdawHq1RaEMipHRDxxG4lY1/J2ya0nli7MBOBvj8iKBgqYXCi/QzPp71QhRgsHl3/wyqEO+rS362hXCiannX/6UVYDAQUXRt90+v1+wMeBJQvOEJBnTPLBOAQx/n2wqfJWUE/Nlf0rGMAt+LtKsADHJZZwKJ4PvR7f3Q9H/xOEmo6XHlZRDta5UJ8DeW/pgAh1N+8vdoACNS8ZvvVhNf80A97EvGVe8oQF9A4UmcUBLw9JVKZlT6EmC7+YMZNlvbWdWBdCWAy+cEQAtQgM552pQACr0YEGVHD+pKHRDfPaxhXgWn3EnoSiC3/WEP6h4F4qzmZUqOhejBoh9+CRACFI4u7E9eFwMUbk4Gs0OThDm2JxEZ326nd/vPuYbiOtxE+93+k2nag7ZJoLLyKHOnIijAKG2SPk/aieBx8Pjx+lnAfH74EqA0/EoCdfMXjrdY4N9dA5jJAoXWClAW1a8k0DYGKA9QdCBto4JcdRSgdrzi8doYYCvANgboDB8owIv4WwxQVYqmA26vAD11vwQ4Ok22YD6qiumSQGeNsEWjKSG0iGYSYZXFYDrR0XMlE8WGv/74/szxp6qLAW42qxBmvnnM7Rl+U5F74OxBc9Xz59Z/M1qgEMsti3e7WoDXq5HqZ0sAB0NuMP27dID57g1V2hig1ez912WBPufhoxOgfYpQIM9RiIpPx2OmiwHyjFsCOa6HuMaKy5WwibsEfdpHQQ0vKA4YvM6wiE5TtNjLwk+THV7AuhE8Pt4dDcjYej1A3K94xt4uUYDBQV7BXOGm7/6fgiM/OwF2MUCHawQYT75igGt9/Y4Bujy54prNpitQJMDzE4KPS0oTA2w7wGxm/boToKFc+dztX/ssyVVrAMrDnHh231iUhDs3u0Wcdz3PcW+3mvT8+eidBfogKMilO5uBRwa852oZjmdzWp+BLodTAsziJnQCnEdL/Ds/LIpOgF0HGHbQv3Y1gNIZby9gYfQiYs7dEZj5nsP53iWU6LukwpUX93Nnc9wJdCNYL5g5FYpXDayIvJLXDYTXAAX4nN54sjyOHl0M0M43eL2y9dqCVj0neH19S+12fzCHJgow2DYxQNd6xwCdaH67EuZ+r/E76IHX81eNAf62Qv69Ahzx43/9y/rX2PxP+O6t39ss0Ey4LonOjZ/+PNxHAQrsEH4WARZ1k6UYp0zUbf3eClD3X9lVHEPOvVvADJ29jybbPd9ZoL8E2LaA+SgC7GKAbQsYrfc4fwqwLQI8X+47789jgIc8PbyLAH/FAMv1wfsUYMUN/M8Y4O8bgKYnQ37HAH+//UNbBPgRA/xVBKgcZwezKwJsBdjFAD8EeL1P6EcD0I8YYCfANgb4qwiwawD6+yzQ38cAP7JAf8UAf98A9O6MFkSR1yP+DwJsiwB3IwneAqSu/bIPwdzOfzYGOOKng79LDJD95l/WLGrK8FYLFCA3znw6vTJb2PgnmfEXNQqqv1U8iHoZzYPAQTEt7RyFsl7R3Busdjyl86UL0X2i5p0Ab06+ggR0FMfzmNbUTx/LLgvU91kUljy6vGOA4d5LY7q3NijM21xmwmwpNo3/8PjASXIePDaZSrn5bAdwvkhMOIodla41FFmbBeqvMxTY4PRwYL18NTG8CT7ObZkEvMcOBejvcbydAIMhinI7wOMP5F0KvoEiDCser29I8j3Y5gPHw11qHN9GSQC/EFT8zWZrnlb2LoewzzUxRD4zqT411mD3fBSa1atTmlUzFCBx5TyMBl8xwI2eN8e3s7cA15cYhXvORzx1jcs7C9QTbijKJGv2hg8qLff1u4gCZFC8EFIU4znH8SWz8RqWz6YnTuwKLO0VKOj1aYuC6y+ykkr73QrsM6OQ0JdRwB8xwMcIX+8vyR7WZtpkzbL4fiyfsz34gq7hPU3+gwIc8dz075IF+t01S8dygfd52RzF027+Pjmv0q4FqD17NYLoO0uYresvAbYxQAkGB7x7C08sifsigHlvBNhmgYplI8C6Pnq2Ninx8SRbdWWA9vCuvQVoHedfMUAz1Hww7FGz3WA4ScluKGagRNkpB5ZocdcEphVglwU6N6pTVwbojK4sOvUgOaDhu+25+rDyCW8H+64JjLP0vmKAhip9xQBLtiqACo8j4xirZntAHBFoKgrQkZ1GSI0AFZmiiJ83FBinNgIMz0cGJisUoFkfElCfKxTgrBFoK0Ddv+DjywL/nr+aMsLpAwW4s1GkTw6vx8pDFLA880tqldlXE5i2DHA4QQHKUfUVA9StIAUT3x7PtvKVSQr82ID8WqN4E7mJWSbPdwzQuUWTK3meVnj+sNleUStR7FZz/TjzKMDhAt+/tgywzQLF91HlCdfD+RAWx+pnW4AO8HZq+neJAX7375S0eX3VAUr7puuJvEZh1APOc0JIfJJH6xTodvIlQDNIUIDjdJjbtsBdyVR/RV0dYBcDZFUUIA3OU8+9nlGQr97+Amav4IlrpyhAtp7WuIaSHn7mTvyVjDejNcgTFBE8sn5JVuNGgKMxjodx7iwZetb0LUA17xedAPW9iwIMk3hAUstddVmg8Lrg+PGebdjVAdrzMQosowkPcrzgc3s0TFii348owFc88WCgba9dDLDbAUIIegMiyig4beXOSIDXU5LBmszA3U1RkK0A3cv5DMZgOiVu7PcoeazX+08Bpnd8fdcFRjdRtG0McFHPUYTb+PYZA3SPIQpwVY0qXJP9fu5upw+BJtfwBYujgWJss0Cjnf4AtVo1opbx+RV+v8HiIKEA+aIRoKInuIZzfJwHFHfbBYbQq+D5g2MfOgEagjVh7PsShTs97l8g4y90/pftAvOrcOjfS0B2MJr+TQiIhPmxIOBu8Cz+PA207QPz5wSkO39m73Yb/zMIeBkvfEYZXaVaVOXIsbMJ9d5BwI800KOIBGqDgB99YAasINiFUqZvAl73fGCfGMEmH0HALg0UnnvogoAtATVW9oSPNNCuELDtA9MGAbs+MG0QsN0Dotv/fU/sSUfAjyBgS0DtsWf4jzTQjoD1oPD/PA20I+C7D4zlvQlIn0v+D2mgHzsAnlmP6wj4EQT8QxpoEwTsdgAUKm70h0LAloDdHhC/0kC7/d9/pYEq2/l+0O0AeDMV64cJyA4mw78LAblvXlPzw8WD1Wqgeh+NYILaUr4IZJCmUQxBAhZNmmFLwDWcmi3+hjOWDgXOA4foKuPnptM0bjmtINiaSBbfSAc0i5UlxABIyvEJaiotkDx2heT0rnEd07xkfFiOx0gYjXsCvZzx/B7IXwTkL0i6JNohqbxKVOn9eCq6NqAdAWl/5oCbDpCwVdOoBTWEhLIsxesI2KaBbkmFZON4B+hkpmSwGs+aRivWU+jSQDfTjer5RMDxhWtvB95RVpiAbwjcNoJxjb7s+cs1vv5cb9awmdlIWnUABT31lAicbYB/z4ZpQTPBSMG5jvB88hhJLA/sBJxLHwnYBgE56r3bgAb7AkmZZ4+mcUxPQ+JWz4I+qLGDID7h9bdtQPdLZQ2J1Gzi4F5SlqqP5a4jYOjOnkjWJ1kDkJ6Se/eVaNJQwOtZvg46EtjA628LAds2oH6k1QN6HCN5k2qoEQ/vnH+OgOxgyv2/SsBnX3Q7Arp6Hwn4UpF4QiKcGOd8rr4IeLcPHmx2SECtSUMkKx0hcSQKT06y43ZpoPBsOsWM+UkMs0l9zN0wK3lSltW6I6CjjFYC8RaLPZj2GQnSBQFHi+BNQP/RFNq1aZNJU2gXX7SIlGMkDeUb4qwnVURIFJRdELAjYJVL7rsQsCUg5ZCM3Q7wFw4J2O4Ab1oLfP2z0t4ElMTBkXFnFRKv3QPQ0pod4N1JxBLiZAfQHzn+rUgadHsAyr37icCI4Ot/EdAe7NUriXQxwttrHQkoX9hr1wmm3QWiI2DbB7TdBcJ1y0HZpYHOfQnxukwrIPVhkrwJaK2rK9nwSECd3PH5bSGgP3smINoxzufqhGRzdvjr3BKw6wQj7LYRGHsVx+MDPt/a4PXLtXohrnH4SgMVo96BcYZPfD88Z9IEIcc4Kz+aBsoOeO7vQsDvTgPdNjswktGKY2whTgpyuu6RgJMnR9yeaEVkr48ykMOcfTcCbYOAksEOGejPLjU5Pe9roCbX8xwpvgN59UdnXFmXaW73X32frMn5CtrxiAQq3S1LzrvpoyMgnB5xTc6jVwxmIHLvbSCOlf7Cz1SERKGTPksiLpyCxPTx9WGARGwLAelqwXq2OL6ypGKP6y4IaA9zJGBy+koDdcY7JFh2bwoBxyYSbmtZPJm6ryEsqIMEFIvFtWsE2hHw1kei4k/kuGsE2hUCOksk4HaQ8oydGhZLhIF+gblpTD27J95UgnfAuEak/tTrCNgWAi4WSED3ZuL15HGIpBxSngDPLXwyOayRaNXyi4BT6VyBstghATfnnUAHdySgur1wjLs0kYDGKcT5Gm2QnLp2V0nP2degqTMk723UEJDcdzBfraeMfdKQ3JP9cQzGqocEnFl4x962gjGfMb5+tdkOOgJK4f2vTMDfHvv3EnAyGnJ/k14wAvmxXjB6yTzLj14wXR7oLwKqifwq/5AH2vaC6SoBDX0+EIVZ3rNzz/XeBPzVClSteNfvesHsvNL+3Abw961A/zwK2BLwYxP4Lgo4LBZ/aAXabgTxr6KAHQFtrlS7PNDfbwLfEbA81ap9vTUbOfyKArbbAKpq9hK6VqBtL5jPSsDb3P4kYBsF/NgIIqU79bMXTFsJ2BGw3QawbQX6BwK2rUDbPNCWgOotn4M4u+P8/J6Av98EviWgOtNy2kUB/w2VgJMRO/qb9AIl391fqd0FPtofkUAvP4uoRUkCXr1Esh3umUDLwcaHDdon9+yGJF0vmPglEY+tdyw1ezuvqwQMo+JJKXAMEtAXJMY/DpCAVWIsu13gA1MSBnRtIYn8Q6kyHQEP7DKAJPTxfP1LBtS6PrZIJLWNqiH5uB337gUaPIdPlYaiXXR5oP7gkKbN+d2OgJ4UPE2q9cdITM1Rcn/oIUlbAroxrqGgcDKflglJwY04mXjlGK9vLJ32sEoTfL1qpjV9mUjALg80kpBwbSVg4hZIOm+AxIpezAZgw+D4Dnpd0qfnrd4EvFZIQtuz064XqD9hkVhtL9A2ChjY86VA+S2Tgq3MkKgtAWeABIzWay0PmZFY0A2DBFwPkMBdJWAvJE3eqfZFwC03e1cCdr1ALwdjDVG2RLLWTzwe/8DrSfhSZ7zLsulFIzdRv6xAAvITnH9rPd6DN1xo3s8ScDKa8H+XSsAf2QaeLrOvZqAfBGx2aCfH1IneBJRr/DuynilQb3bI3asx5kmRLlyQ+IaAwRzJU9DJFizePuLt05PliRZNNrCYh6fcXSwr2kUBlfMUCfi6synxLSeAOSARu14wLQG1TYrn3+ZIwrYXzNxttmFX3VVMbHdSvZuBHjIk1zzT8Hb7FiPZxBuSsSWg9rCRgHuyisi0aKJuTTNQVxDx+i5kcQAzc5q8Uh6J1G4E2ORhEtd0VJ6Eh+2hqwTs8kBbAio2nLyOgJcRkk188kjW9RnPr4XiCoxrheTb5vh30Gw9QVY1krE/m0RdLxjdGCOBr7iiOwKaxakkrletgFycyQ60fVkxrvialOSpNl132YaAd++LgHTOHT2brVeUuNlkD4SlTeXiGcmoEiSgPj01NcBLJGXbC6YjILWa1zcEbKOAru8h+S6yViBWCZLzR3vBTEYc/y9rgP4ieaCDb15TfGZ9EbDtBdMSUHn6nOco8yQmUtLPQPUo631EAZXdfuQ5p9vlSs5FgmvG2iJJ6s3dJHzcv+BnDAkI/CWJmh3dbyBEOU8cc31jyTA+I2nuZg9JM7/WJPWsLYh7guQkVRMFHFoMqCMWCbVd3VliBe4URHbXVCoek5JYVvOPN/YBCRgWJk8mK3kDhuI2+7hzSMCh1PRaafaCcKsHEjA973mQvBfPwCJBSGYTJOI8bvZGqJRbTdCJz3clIJKIJQNXZkHdvGbEq5h7Scrqi4BOtcHx2Fxy7XrBONf8ZhKJ2xdg9cRp7oxuXwTUTCQgHLZWTcpafxPQuZy3PgnD/Qj0wf9m707WFFXadgEfkANBBWEoGPQoBK3OUEQUReybo99vRGillVX/t/Ygc31V+9+zlVfZAKmp93reRpdQ8NhfFDQJH0esDldteE+sgYBbvuax8QCs+vstXD898K54PJP7CJ9Dz0LbTveGtYf4mgZaF84Sj4Zw/fweD2Sne+CtaqlUzxSwmz47AQM/bQlkGukDa8sOnM88P5d/JAF/fC79uwTsC7z8lxBQ7XxxK+DHNghLu694RkBWCPoPKSAbBhNclOGzFdBtV6W6KgTlFwLSVkBnMCa7+KbN4H0XIC0EPY7vwXMc6FsrICUg3QX4+1ZAug3ioxWQEVD1ePN9GAxtBfy8DYKmgKwQlLYCVn3Fe6aAH8Ng3gi4PaceZ238zuktBWStgDQFXFad8c+tgCQFpK2AlIBv2yA+NsGzVkCaAu6KMHymgI8d12atgGwcaCZrg19SwEs8SJF5zIF0ZT4a+6WIvfdC0EMoJZydhUBeZSv7/hKu9zsBaSHo97YC9oVe728ZBzr44o/WqHRjXDhkNXtzBwKeEtIK95ANLlmZQKjIvcY4aByNi0sLSDFaAdEyUdRR4rpXWbNDIBxrBZQ6cHt/Zs5w9EBk2EpC1i2MjlPsX1pAoHAMJFRa8yWGT2kg45bDubYLrykOemMzikZTINojkwpc3F0g4QID6eg6iFlnbaBEvq8sbXmfb5/DYOTwttEOiR+zZYDJ7gJEu3aAjLQVMDogVXtPAafaPdbOKUBz1u6+CAif6BUO6hMQOL0rN00fzkuc7iYWis0F/LupVBX2LRtIJq3vmBFwPhXhZ3mlnDR1fMzwtMwMLh21yo02eAABi1VtRNFVIYWZZBV8el/D7T1tp2jekiwzpCmgJwUjOKRJiaedpc3FanhvtGHiA3nDPrleWqBoHfM4ZwSMpymWNdQbLNkqeDYMpm36M4z5i4USjhwfKwTdzxwuHW6AsItx9CRg1O2Q30dEhi6GCRCwSr9xGExfELm/JQX86mEwdBwo2wZIh8HQQlDWCpgSglACjvfxtmK74ENnVWLP7G05RsB7sYqwOxzvI1+cAQHxCQg4Bv8BURxbQ9sZENCck/GXlIDjZVJhPV7vq8BWyHY6K5vgwYEUStJC0LnSqZ4ErI8vAhoXA0g5nIk52nj7VwpoZdYJjSdAQLoPAnc7QED4uWKFoDhzgYA0BXQzIGSAxX2Jwh0QT9nWpHBysn+mgHQYDL7eBDpOs2YpIOY7cL4n70VA38uBgAe0XbIUMORHFo9UGQg41nZk2IvUnJAqAPHoNkBGQNoKyPZBdDtxo81EIJmF1kBA2gq4cwkBM/OAfLQm+yBmQEB9eQYSt+dkl/weyOneFnXlRzPbYinguIr3Udivsga5WyCgNanh8fI2XH/aCjicN8cIz2og+yokrYB0GAzH7xWUZNkWI/4EBLyNvrEQtC9I/Fd9Tv1thaB0GIxlzoEcvdjboCQ83LB5TKUqvHBejppquMYe3gkRjnpnGWWls8cm33QjnATHG7pwlwW2yH7AIBkXMcrOzgnAThYeqBqQcsB7F2y4DZAu6y5k1CfjPtWW2ULYjUY8ckdGgY3CkiKWAhZ6yGN9Isqcf9+3BXQxCwkbBilU3ZpAuoVfS9iLTSCpZ54VFNdDeA9bUavyZ5tig4QJISBntDmfN+HxukYh4+GCkKd1LWR063S7jIA+Pi5ubBwobQVkBBzfHJERMBm4cP+Lbyo4Oa/h/nYChFwkxgkPhlUf+XO9BaRTL1vsJLs+h9VicWKFoDQFZK2AyqPoYbOzlRFrBaTjQL3JAMhLU0BDHAKZPZJaLs2Bpu36Bx67/YuMQi9p56h9LW5YSZx+FXq1N0LZsn5gtT36UQg6PZRYq0dA9vUZSEhTQEW+K1W09tvwNy7tivAem8Dxzni4/jo5UiWbAiGvvdafScAf76F/l4BSn+fEv4SAX/1/gj5SQKu5hBoj4NtCwP5Us/39fRQ+18FTAlaS41ZWra+VdwJ+FIJuJnbCWeG5xqqSNGPWC8gI+NteQLoO3nZn0Y0Vgr4RkKaA5zoecc4ZA2neCPiRAlICskLQj15AthDwt/NA6TSYt3mgrBBUvzxyRsC3aTAfBHR0cwtkvDf4PQWkvYCrKvUq59rYsXpVTgN/yavx+zSY9VSEY/f6PSCiYSH/MJi4ldkbPja/LASkKeDbOniaArJeQEpAuhHicy/gsV6M3lNAuhGCpYAfhaDWClex2tJ6XVYI+r0bIaR+t/dVBTZ/WyEo3Qg4OU6t6o2A07YDpClKIFQrNRPsx3ONiw4KkKRnoAX2p6peJdv1UtYuh2OCJz3ORvGotQIynt0ZTjxe5yLtoDwJSPfBJ8crEDCVgDg+6sLtgxUQsGmZKV40HhCQI2EjIilXYIwNLkpIYSPtBfTPIZkP2lctbdoyNzjHK71K3RJvtGEIhI0nayBguw2kaqdAQLoRIm6ZcPzz4bFkBIy9Ggh4lQZAwMHRiJKpRApXLbJh8LiwqnRpY14reSDgYiO8CMg2Qoxzo0pnShBrKIvmOKlPQLypcrtpWBjMcDztA1m5VIGvoyNCukEMz6eO4Xg3S3I9T0sgoDs2FW2bAtF8Zwjne33A8RaTZYln6d3m0pO3ajQ/gp8T9wjnP7Dg+WfT6xwHCia9kAIQ8HIkKeXHPni8n8xwNtpaUbK+wflZazgfSsB4eoP703mgs2oG928ZcH9KwPyY21Uaz74xBZT6Av+PE5b+LxOL7yag/MWfU/Mwi9lGCDYNRh0tSqyqaoOCs7snGyC22bMXkM4DpRshTEOqESsE3W7uyZOA1zUQRH0AWca7KxBQGQIB1bz1JCDeqJkFXydJCtY+vQjYTYEwIyXZcX5wAQL2Rh0gU9BugERSViJ/t6pYCoh7xwy+jjlZ81wIDx+nN1QndswKQfH5tM+RrY6rZwpICUgXwquL8w4FSmXD1/GhWjMC4g6ZXkMJyFJAowECRi4QiW6EwHWLzOsUFg0eDu67CHMnICTn2Uus3wwgGiVgf9WaYUWwgHjjo3VjBLRMH37WenA9KAF1fgqvZO6sNWwjBEsBKQHrBRBwtDQOkX8aiic0De01dg5nIOeFpLC7rgpEVNp1FfgSXL/pabV+rgR8mPYJzc6kEHSiNxEjYLUDAiJkvQi47Z632LtrNfLDNNPQyl09CRiGu/33EVDq9/n/rYWgHXMdYeVeAlGqoVciV+4CAU+TFwF7Sht+h+5YqHC1ugDL1fCA3e24h4Koezyhuecs2DzQALc8+IbnpxfsRZ4EZItfBFR190VA3e/e8fBRAWFKIb+h6vYosbs5SpVvRd4NBWragdd0BuSihaBJAgT03KEcMQLqliHhweL2ImAZzgrWCxhiGQgo7YFYqlIDqSY7IJw7XcvYHnZlDp9bFwENHkCksW6LVXAqzzySc+NJwHC5KxQ07RICko0Q8Q5dyA5DV8HZUmshP6oBZh0LvoMay6YfwTfMRYzuo+EWjzUHSHdJxyc2DUZ3Y7nCk1ZxQ0seCOgpNpz/oAUE3Ob9Lra1Bm7/GHkW6uzWJ0ZAvxi8CGiYZFoLJaCQpVc8Hpn9yk96QMBh1H/81AsYDFdYvywkLuT1dsk2QpgjrFTJvPRi5F9qAdsDAQjoyy0ZHZU1j01z2Ppzp8Hwvf8OAWWZ4/+WgaDcd+yEX/FyStYOra1fxsHQgaB0HMwbAXelOarexsG8FYLSpYB0IKilnboKI+BbIehvCfg5BXwrBG0HQLzPKeDnXsDPKyHoQNA3ArJCUJoCXhOufl8J8TEOhqWAdBwMXQrICEiXAn4uBN2NhxqQ11Nvb+NgGAFRh7u+DwSlSwFZLyBNAT9WQryNg3kj4MdSwLdxMHuRt58E/O1AUJoCspUQvx0Hs7tEwbMXkKaA55WMq2/dCQ/vqY74VV9X/zYC0pUQIdoDoVbn4FkIOnWAIMm2BYRqFtwzBUw7vVLW8mSwwNNm8yLgcVBN2FL4dCMCqeztZI7xwTYQkI6QpUEZ6wVkBNynqMTRdQMEFPWy1Bb93eRJQLoSwr6SJfCNb6IUjmek9Q1ziaNjA6TquUBCmgJO3DY8f6GVjfbYXJPnQFAEHzIsBZyPFbOKot1dY+NgJrfTi4DB2F3hcLsDwnX3cLwtlwMy3Ty4/25x4zVfrkrs37smF7X3d0U7FFKFsXoGwsbJKtaE03LOegEjQcc3bTIyZ3gSL00U8e0bfB0l/1MjsxIyIJQHYtWR+1wKH9nBRNH6DgfPP+DNiKWA+eVaAsFDByVTBwjYocS7tYCUpxEQ7jrqzXGsR0BqR77JmraB6zd7rF69gGhNiJhmFpyfCr8/Z0GWApJC0NhugOx0HMzkKgMBtQn8/u4zF0i7OtnV9xaCynKv81WfU99NwK8eXugcguc4mJA39hs0CRcr7OHyRUD1sc9YCsgIeGrtV0BGt45wu97JqHE6CfYm433l5w9SCFp0CjwSgYB+GAI5kkrN2UDQUL0BOVqdfYWdJt5zbwS0CiAgVmsgoO6Ia2z0lvD8omTnbCXESHeAcHcOiKd11D0jYGD3pzckDGx4fpzB8w9zEYiY6RVbCeG3KyBgPt1WWB25QL7VHUhpbewaa9s+EM1MyNJA6TUQNOBvtoJGk6DGw82PFHB+Iing5gEkc3W4Ph11scRjDkjoH/pAUAEBAcePegdfx8lSQboUcHAgKeBlIk7RZgeko+NgWC+g6Xe2z15AOg6mqsQSDx67VwpobOD27vgEt6cDQVVLX2LXXwOBxyP4eUZWOlACBiYHt7+Jiwx7xQbOd1rA89FeQGULBPQvXdtCpnCHr9OPXY1CC4sW+f1tyfiYA/recTCyLHa/anD1dxOw88XvKc8I4+dKCDoORuR/kwIa3gnIRdfCT6aXPXbzQw/5k9PxhmwpXT4JSFPAyg3PWMeBFPmdxNugWzi7sqWAeE/WoFMC2rnbqsLOAgiI506JdQFLnD/qt08og89DeM+RJYNtZalojIAL/UXAR3smYb3uCEA2vaWh3tFZYmvcgccb5vChqLa87nMlRN9s86hbzmRsjmOZCzs9INy1fvTwcG6SQk5CQDoQdHiQgHgiKXQ9Kk6frYSIhkc4nnXbHODEbloIi/5V0czB5UnAcFEA6aSbU2M1GwF55x4Q0DKcHla9GAjX6lx4tCpnzxTQ3xmLnBWC0oGg+HQvNNT1vRP2km2bw/kDHn+wfsD5329yhBfjVwrICHjrFxil9fDBCkEDY3DZICPxVlgtCTEdAX6ma+HH86tSpVi4xCgYD0WszFU43tnOU+C34PHYu27h98Xnf+ZaeF74rxCww3Ny5y8ZB6NoX1wIOuNP7WcKmB7C6RsBWS8gTQEvHfgy+FYI+kbAQj4ZTwLSiaA0BaQTQT8TkKWAdCcEKwSlWwHfCEhTQNPEGhsHY6khf1PhgypgBGQp4OeJoPGtzH6/FZCNg/lcCNoPjj1GQLu7DpW3nRC/7wV82wpIU8CPXkBWCGrnvMtSwN8XgvJYEhgBWQpIC0Gf42BWq5EqbYXBOwFpIejeNfxnCkh3QrylgG8TQWkh6AcB2U6It62AH72ATZCN38fB0ELQbyVgh+f5/t+yE+KrC2yKqxk/x8HQFBDN/ALn2wGQZi4CAcPHIMHR/qpxbBxMsHMXuFhkLwKmLprgdHa3OJYC9kwg4OJIdiZ8EJAVgt4FhdcSFciTrdGLgOLenOKi4oFspx3p2ClICqjfTRTXjoq1WQIEnFYTIFw8ub8ISMbBJAJ839XClZuyQtDY5AKszfeDZwoYuTwc/6YAAi6sOdx/uV49U8B8eIaf8+XK0lJtt8aJPrOi5LAFAnat4wpPZqnJJesECEXHwSQHIFyyDoCowUrKcaq78HMa3m7aEMH5ppc1mfBZ4EY7itEzBUwD0rtItwLSQtBkbOwUthUQb6RXL6ByBRLSFDApHupGy8dk3Eu2MLhoS1JXWwICzma6ziVKCj/7aq/EudV9FYIGPWmOs/JMCNu/T9k4mKg3dlHa1uH8NXhH4qK7g+t1m5KdHUVV4eiC7So+peq3ERDeU93uP1ar/CEp4FcnFpSA5hUBKYpa3KCzAARE99WLgLsZSZl64pbzF4GI0V5arbBuBvWzF9AY6BOM4DssyepIIWjdWeLRmkzEHM72FiOgE/Z2Fc5mJMXarDZYK3tAwOokbBDubjN4JyVAIkrA+ADE0fyiicI+Z5coPGZrbE8aICUtBL3Z4z12Nl5d+ac7EGzOjVNshKS3UNgAEdWOumE7IfwZyvJnCnj0gWhLDghHCTiwdkAsToDz+xgHE1xNINFyPq7ZRFBGwIVGUsAk2kX4ntobFGqrkvUC4lidCmg/aM3h+Wp4PErAww2eTznB8+FpD0jWjvQ11sI5/LvQ2jwLQR2zB+c3HMH1KudAwKFQHyJ8fWQnFMzg9l7s7jg2EbRzb8HX8RIBAfdbIGA+FCtWCOpv5RcB1bXWVLio4XzpVkCVBwKG3dR+FoKyXsDJCn4fwvUO54/mB/StvYDwnhL+uWHh/9FewNZ6GGPdWAPRMr69QYnSvz8JuDt58JpepvAaD10gl5kBIZpHuMcjP+tFbByMu+vCa2w1bFV+1fVipOuzCyNgqCXwIUUJOLwd5Mi/NxcFjZoUCNgXW1UQOiMeoa6xxq4d/ERAe9Ine94tICAdB2PEGpCoq7ZvaOB4EhsHg1seENAeP0psjPhWhe0RPJ8+8IBgKhAQ66XHs17A0b4PhJvl8HiUgGNHFbngPB4LLAWkvYAsBXxsCAFpIWhrDs/H666CF8M9kCtEvqINV90zKwQNU208RWl/Da/R7kVCfr97PqFr+0VAlgIW1rqHB9IeiCakLXjN25cO1rfk9nP4R8QJ8J1WaeoBiikBo8uFx44byJXvdi5TtLkCmfVg3Yfzd+H6RqfiVQjKdkIk7TUebuD6BqZDdmqQFJAWgsaW7U2Rn68FbA7g/oFx9DRGwGFwav3B42DE/w4BOx2p+1UtwX8bAdlSCJICWv3dsPklBdSm8vh9KcTAPA0YAd96AdlE0HIYxWwcDCsEpQSkE0Hf1gK+pYCfCUhTQDoOpsqPi8pahkBQWghaFgP3ScDBbDN9EpD1AhIC0omgb+Ng9qUePglIU8Df9gJasXe/sRTwXJ0d7vNE0LelEDQFfCMgXQrBUsCPXkCWAj6XQvxYDP9BwM8p4FsvIFsLOLtpGksBKQHZWkCaArK1gINDp3lbDM9SQDoOpiqB2L9fCkELQelSiH+1F7DT6XLSX0PAL04Bd/EkxvlcBEJk+2CqyUVU4MW0MBErBG00lOA8nugo7o+BEKvDfIFnpqZzsXfzZa2cX4FwwxJIIq/h9RW6SyARcCeKlZisEdybGcZbZHBJ21YELTwuS5xeHTuKJ+Wt1CSB9NLZE/O5GF603SWOZg94fjqBc0pSsXBGevdmZ3Wkxfxxi4NMB9LU91ujPVpVitM8guNXr3D7Ym2WeBLfTCDi9f4sBKUpYLpT1KlW17019sm4FUbA0pOeSyGSWxeI2kyAgJkKX+xYCoiPvQqnSCEkI0szOhrKMe4sjCrCpHC02pDU00rMKDJd5aTt1PmK9QKmvUS1tEacFDge3eD2RtZTtM0CCDoRCzOKXTKkYouBgMFg6KD0OgwarbnPSzzzgeBpdAbycbGZ44mTwvU+hXD9O2MOzqfPvQhoe+4cBy3D4pKgDQScutUKT1PX4aLxGEh+k4GAsVCQ3sw7nM+ORxucl0ub+9ZCUHhPdXpf1bDwtxGwpyQx9spVwwX5xG5QZwYEpIWgeDoXn4WglIBBNAMSbcwA/l3c15GvXXcyKnr25JkC1gdSCCoDAR3O31XBcQ2vzL2ovwg4HAFpohSINBDMAwo79nSDHvKLgKwXMA/PQMRh6ycCmvvjDv5LAgLi6/aAR+MICLpDFo9kfTwhUN1XwZX06rWWQEA6ETQ8k15CuhTCOI/g/pSAqpvtGAGDvZPB8bZ+rAXsXzMNDW19h70eKQR1xnaMzjUhoDwBwqU13L89UoG41wrOhxIwF4GAA2e7q/zDGghIC0FpCujLSzhe5zheY2vfh/tf8rjRdp0xkFQ/w/X1HxkQcyWuGAH9TR8IODjpzxQwWMBfGzQihafD0oHjJ8ve0EJXK7YWkC2F8ParGdbHQMBgZsD506UQgxkQMAgNICBNAUf58UVAbdWq4eu4D+T8zl5AeE/1hL+lF5D74vdUsmzHbBwMSwGHu+EdDy5dKcICX5RIU2cVdlBP4Px+v62g9bwNr2mj20PBbD3nkefUKzzqIyAFTQGnPSCg0npIkb/SgWTHS3phKWDQ5S4amttk6cEwBTJqORDwhuHxlTSSONyExQlxGRBwcJgDASPtRUDvaMlVIDjeDcX7oczWAvo3bWEhj2uvWC9geNeAkCwF5H6kgHQpBCVgYOAB/J2e9p8pYLgqWgJqr8PHcy2gtmxryOeBmG8pIC0EjbljK2Ip4CmfnbHqpH2yVvCcI7lp77DRD4G8s6J1Q6upB+RyebliKaD4OAjPQlB7B7enhaDeUoTrQwkYx8Mz1tQJELBAA01L4kcHm2JCJpBeihy588cNW/61zzECysqFe64FHJ6A7Ea4rvA4gOfz47l3QqY5FLDeUZUqGSltIODtIAKRpT7CErn+XbXbwW6pwvX/UxfD8z9w9e8SsNvr/y2b4eH7y9f+GfhYCmGhOjz90gv4T4WgbylgOX5sGAHpUoi3XkBKQFYI+rYUghKQLoVosjz8ZRwMIyAtBKW9gG8TQT8TkPUCTuFD5ZcU8JRVvH+GV/5zIuhHISjbDE8J+EsKeOaSyDxsqhFLAVcny/llLyBLAelE0OPm4VZOsBHz11KIHwSkhaBsL+D/TMC3pRAsBfyYCPq2GZ4S8KMQ9HMKyApBqzxW/eXVS94LQd+WQrBCUNoL+K0E7Aoc949LIf6QQtD+FxOQpoC0F5Bthk/v8yWe30sgyDq5W9quBGIFg66O2F5AQ5yQzeVXnYtuwxI++jgEhGtiG6VqCuQ5D6ocx1cM5FGGQEhfmcyASECoVAtKQQuGQKDF5GxH0SPHpWaXgxme7hyTi7u9O9YGCyBfwUdmlPjr1ZOAaTIyoqhVBiPNMaWfCFgOrxMc9xog0LgHBHR0t8ThYW1WKTcF4tEUcNLFrxTQFNEap5MBEDAc3UeamboVmwia2j0g6iEBItJxMGl1/5mAHAdEPUyiHOfK2OBit1vymrjmcrww9/B8FleeWCFovpzC+Z9I76LVAAHDgHsRsEb+czN8NLdVrOG5u8LwFQUIuJ/dG81fAFnj+9BEyWNKCD2b5DgV2gZcf3hha9vdbsVSwMSRgIzyZJnjjI8tLlaUVan1+esaHn/hoqhfB5rW8ScV9oM1EPLWhserFHPLCJiomvpt42DgPcV/2f7a7ybgVyfrx/7q2QuIHz4QUCtWTwL6er6P4euOOCPjWeC1YK/3TwLSQtDAESYy6i3HU5YCskLQS3wvsaMTApahOEIzdbzA2k7ccYyAaAFEs/n9AeF+u9nAPc8zjHRCQIUUogoXINlYy5vKb+Bk0G7xSgFZL6DE3Q9YvZ7qKhCv0ycB2TgYbZSVyHBaG9YL6A/mcPuhBqSkSyEwnokbNN4HO2wdvJ8IaPQbIJ8xsS1GQCdbvwpBWS8gIaAv9eB4TINsZqe9gBssyCjxWzk2l5sdF3pDC77+OiTlnFx/SgEZAWkKqNxbW6zXDzjf2w2ef2YTAl71QxVgx4av4z2SvYxduF6tOZBv5uhLjFS95hgBdw2Z6GnB+TICpmMg4PCCGs43CiAgHQejqM0xCq9tuN50L6B7P9cRXh7g/Lj+osbm/HH43r2A8J7q9v8WAn51CjjqFBEerCZAwB26bFChtYGAdV+q/NMIiLFcXjbYs24CMP9RPHsBR/dhLwqnJvx9xecUGD+ugBTn9DJF9r6+whetGEgXp0A6sb++PsfBXNZArP0s5cj4lBbnX7syj1zjAMRcZnIU8E77hpJg1mUEZIWg1WomYYN3gFRSWNxQ/TjILAUM+cdCQ0VcrJ/jYKRTu0FNAgRTejUQULU8AXVOaxkbGimcLER4vOV8CAQsyB4/aQcEpIWgXmvxIuBo+CJgrEhAQDoOJj+dWlE4ceH+s03/gp2r3o+Cy/lcolbw2ONBmUgVI2BovVLAQNsCAWkKSAnoS1mrZIWgirMA0tFC0HV9ueBxxAM5aS8gI2DalbnwpF9ydNTh90HHwWCndXkSkC6FeBaCEgKikwRkrHR4vt66LzxTwNbq8iQgStpwvrV2sZAopTy2uz6Q/Y8tBJX+OwTsieI/f7T+IQREX5wCUgJWWR4je1k9BJYCvi2FoAT87TgYthTijYAfSyEYAT8VgrLV8G8EpL2A85N/YQRkSyE+egHfCEj3AppVVk3fx8HQXsCk4HN4vE7yXgj6+9Xw/3MKSAn41gu4VYvJ/7Aano6DeSMgTQH/wziYNwLSvYCfJ4LSQlBKQCsA5r0Vgv4HArK9gJSAix5qvxPwrRCUErDeluj3BPzeQtCeKPO/fe39L0gBH1EUs17AVGm9CEgLQdNuAURo2X6CpwOkIzYRNJV3zxQwXewGsjYZLzOcHLDFRWYPbo/3QKLU6JCJli24/WQ4fxEwu2JBq0nhow+v+CiWt0DA+xGIuJhIJgeAVGONu0UlTs5bIKAgAZGyzAfCwVc1FKEOWaIwd18EjGZArn4LTXCxja0quvj3mGTxQMCoMrmkjIGANAUMV1dCyCM8/qw9X+OFsTGqdNJVnylggVpwf1eC45sMuBcBAwcINe1dgYDLB5lQWgMh0ej6TAEZAYtEynGE+mYVN0t8YnsBZ0FqRInZJimgSVLVB4Lroc+BgL5AUsZ4YkZxP4Tz4xAcz9SZvAiY9Hdwfz00ERsH05sDAfFmZKB0UwEBlel19ewFvIXqSfPEXY5nrgQET+QgZ0sh/Nx/FYLSFBDvAyA7fORrjIC+dna+dy9gp9fn+v+4FOIPIeBX9y2ZDRDQkDdkvAgh4IxfrZ/jYC4yEAjt1CcB2Wr4x10EYkh8XflYnSoIT5IpVhAQMDzP9lM0OwEBLRk+WrA3BAK2B/aCjYMJltLegp/1LUsB/aInlEjv3ufYbcVNxAiopEA2Q5ebCnsSkIuOg7G2dCLndk9GNZyfKaCfCkDA8TWYYkvMXimgg8UtHl3HQCJKwLBLCHgO4P6+bG+Q651r7DRkPM0yt2PSm7hhBAwvhWih41F9pYAfBByfeq8UcD7QVxhdyd5COwMCGkcgoDZD8Hj3lSCglkImjpJCUP9+FXPU25NewLgN/35w+UaL59sNI6DfSoDMKbmeg2oLX9r1EAg4vorAg57TILxwgXy3dFw+U0DlBsezasH18M7LfRQiPbuhVbSa47EJZA02Z7Fk42A80zxWgZ4C2XEp1oyAwakFv48KwfmpVw3I+a0E7PU7/a/63//fTEDxq//3P+0F9Jq2jMKD7jXIPRp3bFYziQunBfw85LrwmjM6QoV596IhXl8f8Hji9eA1nAEBGxdwwiaCbttezAholh0goHO5nNBkur6+p4BrtcuxQlD4a34SUCWlGzxIVJLyPeD2VxMIaGUSkA7npPfOXkssBcSm7N1QuXk8CRiow/MIXXvDCmsm90oBvS0pBFV+ENCJDy1s9udkCcV5AJ8Tg1DAw8WuH/nxDQjYunkPPJyUcDxdxbPQPvRkIBLZC5hXQNJmQ1LA7YWkbiUQUPMJaUkvYNCxgFCTKm2eBIx6Y3hPbICggzEP5BNbbR4NjFchqD9UgICBBueHHoGEgqQBAj6mDyDg1highE4EtVZG7z0FvJ/g92HzuM+FF709RdrowGNr2QHCLS1CwPQC53/PgYzBCY6XLoUYrNZKle5CIKTvFALW0Qh+S0ECBFSR18VmtgGC19s/tBD0x1vk3yWgIAl/y2p4Rf3iPwO/JSBNAd8I+FYI+pmAJ3fqPCeC0kJQuhSCFYKWl7RkhaCUgG+r4d96Ac+z6+OdgHQi6G5yXHJvq+E/9wIyAur6cMNSwO1hHL+vhqfjYN4KQT+Pg6EE/JwCvhWCUgK+9QL+di8gKwT96AW0H6v95i0FNJGhndhEULoUwnTbvfitF5BNBB0hIBpLAWkhKF0N/1YIeh/F6PcpoKNcq5gVgjICfkwEfUsBPwjIJoKyQlA0Hn8zAQVJ+udJa39ICtj5tr2A6dIDQtw3yyWeeaS3jSOkC+eTBE9Ooo7YXkBKwChqdC52MgwfVRtuxiaCskLQygQizXu6wSVSCIRCSTXD0eEE5OokpcwIGHljO0qNCxBwet/NcWa1TC6+aEC0tQ8EjIoUiGQe7piNg2EpoHcPRtoefo9PAl6WyklTfHeKp5wJBJ0OgGi7ySsFTLKS7BGMybiV3hCeX5DuTwIGnGVwkWgF7ylgpB8VQcvj3hrPlrsXAWkKuFB7JMVM1Km2PFRA3FAxqmiXAhlXzeBJwLSzAwI6x0mJ5zPSu9i5k15AsheQpoCJOdk9x8HQQlCWAjYNkC13LSdK6536TAH9NIbrv1yoipaf5kDArAQC9nZwPKkKxx+iiY1i1AUy9vqEgLhlo+SorUo2ETQ4Xl4p4CE9wpeYdgxkH+d3TWuG0RZj3nZQsq3u30dAQZL/ubj6DyHgVxet4dE2BmKtX4Wg6xQIaIvrJmIp4MEGAjpO8SoEpb2AVi7WFRsHMwgWGfw7IeBmDQTcp4SAHiHgWbKfKaDKz3ZcuM0JQbLzFpvrAAjod4QN2slAQMcBAmLfA2KlI9K7VxAClm4Gx3MFMlEChvGCFIbmwasQtNlMBbQUgYC0EDTEHBDoMQJCuYHXVH7gAgFLBR7PHJG9ftfRvkG5em4YAX0tymLU5siq+Hy/Rz5fZCO0qcUG64IKxPJiMl7FWTWA2YzsLcRwfe5Op8TK+UJSRE9UkLpsLbD+IKnpbA8E3MFrBo/bZ3i+sQkEpCkgI+B4+loK8ZYCJhwQ0LY2QLL7SrwhWe1ssLb/QcBJDAS0BtYOBbMMyLiN4PxGFim8pb2Aze5FwLAcw/Vj42BICuivDCAgnQjqzO91xQhYjM87PLysDtG3robvCDIv/W8lYDErnoWg+Oq2Nyg+zx6MgPh2LoA4YnsDv6O5wAXnnKRWpBB0HB57UaiRKovYAMKxQtCjV0zRwgUCOlIKpNykQBI0vNzYRFD8uACxdo3HYUXCbRSsLCCgWR22jIDP1fBbIJLh5m0U1jGQ67CqZeyqJ7kKh8fihob+rIWV3VSoWCEoml82bBwMXnSKEyqWQDDLBMJFo7IQ2ERQWggadgnhxjdPZATEcryQWSGoO1Lg/lPlAn8D+p6Ebe0xQPFU83ikrwgB/Tuc32bzSgHZavi0M94gYXDZAwlFifOXkzOPxJsjwOPxQNrHuC0g6VL3sKWf5CiYCYsc8VXYey6FsBO4HmrlXbEiCi8CIq/fwcZt0kKMgIc+/D6QP5GQb9nwc7L1OqwXkK2GrxO4/o6ltuA9mgA5b8Klh51zAATs3oGMuN8WsZqQ8TX3VXuENPnSYSngHzsR9KNw7N8lYJ/r/TWr4dVvWw1v3teR8r4X8KMQlI6DMTl/LbBeQEpAVghKCdhMrOS9F/AkaekvSyF+T8D/eSLo7wtBLXMTPwtB2UTQH72ALAWkvYBvewFpIejnpRBvE0HpanjaC/h5HIypbuD+lIBvKaBqCei9F5AS8G0i6HMcDJkI+tEL+JYC0tXwbykgJSDdC2g3vYhXq+50+BwH8+g9LEbAyjU9ztIfiaCe5WOf7QVkBFyqjeHXoyH+lYAf42DeegHdZXVhE0G/dTU8vKf63X8sBP1DUsCvTiz41o/V8NZQzTVLPC5xsekCwebmaqSF2jXFk9lVR8ktWSlavewVuDCOr17AVeHOcKBsCUFMINWwkICAdxGINZZWmnYcRDM8na6AUFIBhBwvB2tcrAs7ShRd2WicfgUCHm4ml4gx6QXkgVDJcUJ6+UgKKPTJEgk3BMLFRoCfBNT7ehWP+kAuqzhO2TgYlgJOu0BAuho+re5AWIEjSyES0ajiy+I+1c4cV2HcawFR+eI+YnsBaS9gmpKJma05SQWjnoWi8xAIVauDDc6tCG7fLFZTLW6RlLM6wPlpXSBjqs8XON3n8Hx+iW+a5c+BuG3BiNL1UB1ph/OywPlUgvtb0eSZAtKlEKwXUOmaFUsBE/8aNFquXlc4zntmlGYYrvcdVwtWCBobZNW8W+3WrBeQFYK2arTAYXKF6z9dBSUbB5MaJ7IavlCfhaBJNAVCUgLKLtriwmp/dwrY56S/ZjX8Vxet0RRwpGp7xAh4nwEBTXvYRMHtBATsLfRnChi6MfwsNUAM97ICUlzOjYIW+n6Gx8vLnmMpoPu4AxGHVyDfLiJLD47JAhuHBZCrtwViFW5nS5YcHKIgPggNyhRxgYcGD+SjBNw4QDLLkhrOl47ZBgXqosJONAZSLUf7JwEVZ1dHWD8DAav5jxSwjuD+9eG+xcqM9ALOyURROg7GXDxeKaDPdRo8NLtwPDsrm7IUcFA1+yhwUzi+2fS8x85gBQTsyUAupdnvWQqILwMgZObC+WlHAe5va7aGHkc4fs9U4Ho9BLJUQtg+C0H9dAIkpb2Aw1Ox49hq+LcU8CQCAaMMCDg8AwHDUNzf0CHqELIegIC0EHR9CEo8HJBxNgvbjtFNtIHQ4faVAkrBKsdWh5BV28Lvj46DGQnmEYhc/0gBnWsdhTOSIqobu8EKt4PnG8WZ9W0E7PPcP6+G/zMI+OW9gFveibEx7ANh6F5AMXCAgMUCCGikHuA/eGzwuDUU0XsvoLjtkfEiQEAFP7YsBWSFoFP1cMM6LwL5WoOCR/kISGjXtYzwbgIEObVrDnthCQS8mSMZybdhje0rkjmWAo5aazLRUmpxoTQlhZvSWsLIuwCpbA0er4vqFrbRWeD8jjAeocGk3hAiwe1THYhIC0FVh4yDSQUgYGcItyezcCtc331F09cpELA0+1zADTwNDU+HZy8gIyA/9WTshGQ1/Iz3nuNgpvtxKwrXs6WmBXvnAuQVgFSo1dqg6YnsSby24fxOvRaPJil5fjoR9JIAAWkv4Ajf4fg363GJ2js4PwVIF7GlEDeRdC9YXXi+9RIeX+PbQOCxAAQcti852myAqN6Wg+M9BfCzNOiT7osQSNoLSAo4KeA92jq3omC3vAiMgLQXML4OgYxkeuhzHIw8KuBv3LzbxV7bhN/Xn9oL2Pnxb/8uAaVO98v+DHw3AZUvXgpBU8BylE+R0yyi6XsKGMjxjU0ErTpSjOz7vmpYClgWYydyhGmI31LAXwpBz1fj9p/2An6kgNsVGW9CCfiRAppVtMVsIigtBH1LAdlSCJoC0kLQNwKy1fDL+eR9IujS2/icuVojgU0EpXsB2UTQt3EwdC8gJSDdC8hSwM0Uj95TwN8Wgv5+NfwHAbeDwn32AtK9gDQFfFsK8VYISsfB/IfV8B/jYFghKCUgHQfDJoKy1fDXB/w+wmw9fU8BP42D+d4UUOqIf81q+K9OAelq+ESWrSqeOEGuqWfu1QvYj4BI8hYIiCdrPWIE7FZmgYNipnMJWtwULRxxczxr9WzECkGzgbTARTU3UdTF8LM72c3YUohoWN9+JaDHRzmOrMhC8aQBwvWX1QrPksysWApICZhvzz+lgKm30Cs4rNtN27Z2U4xlm5Boo8aacI9WLAWMLioQNuiS8Skt0pu3vwABb1MgV7YQDC4u26t3AibzCo4Pr+HnvCPC8WyP6ouAW5Jqjmt1qgX6ZMFSwGRoAWnzDIiWbVUgbD6A49mfgbATwzSi2A/h8d3bbokzwYbzp72AdC8grtpwfrQQNHR8IGnUdyJGQHgprnDGp2YUzUTSi5hy8Pht1UBJapPC1m5vjRf3yEapubyfNJUbAAFBFEDESt1oK+6VAqZl//4kYDjvGygarIC0/nb3JGAcjoPv6wWU4IX6t6yG/2oCyuE+ASJs98ifLfcnlPJkicIGCIjzxJ6iIxrPsXnRa4STEZBF6NpAxKVWcz7fBQIaHBBwMPKBgMEDCCjMzits+D6QiJeAMJdJsMD2Qia9bSSVsvikxuqMP6CwNqcNMqatBUbDGMh2KYB8arPdYiefNxwrBO3dgUxjhfTWWaTQ8b4VD1hXu3XFCChnQcYI6M9Or0JQvRw3XNCbw8/66f6aCHrxxBM6x0C80WUNhBPW4hT1Vnv4uo13QED9QiZo5kBEbzHcAzZH8O+ltt1jW8vh9mIpkrml4xUeXrhd5bcfmYKOAVndri7hep3ERkBNvtqwFPCtENRErRcB6VKINwKGc1IIOq0OHEsBKQEHhQNQoONgQmuxYgTEHQTX9+EGWzzoHYG8eWnf0ABtczwqgYCBpWcNugQvAgbdAq73KCfkvnF1xQg4ToMGj4zkUOG9+H17ATtSl/tbVsOL6DtSQI8UgrIUsO4BOQb5QEaB2700qAidLdaGC4ELtM5FQ2hyeaaAPufPBXQOZjXWuRpI0RjFFNX7yw1rsiRXjIDXUfeGR8PzKwXsHVMem43QRv46AwKW07TGXqcGAsqz4oQkseixFNDvb66KRlfDvxWCUgKafV2o8M0G3LW2QCAvFoCA1dY7oS0iKaC7HqDEsgqZFYLax1Yr8j3H17SzdRDx2M76lZ91CwWp/RrIe28DAbu2hxFSQrj9av1KAd2dr+DJNYXH35/geB6T9hXrGQek0ifjE7poswOQrZSR75YLgaWAbC/grvaeKaDi3uTKT+PFBq26hcAIGKwKQkCVXC9vP0Dp0h1oWtd1enggz0jhKSHgXVlzWOsJEvKr0aWE9+ChgzXn+mMczNSD3484AqKuJkDeZdwWsOeEQMCy8oCATV/E7u7cr4LdAgi4Xqc9RkCMoj+zF7Dz43Pp3yWg3Oty/z8FtNAcbYZCwGfPpRCD9ha/rYb/ZSIoXQ3/uRD0bSIoTQFpIWgtnMMnAa/TZuCvtBo/CUh7Ad8I+LYU4mMiKC0EfesFfNsLmJyt8pdC0LcU0O67AksB2TiYj15AVghKl0JQAtqmot5+mQhKV8O/pYCfx8HQFLCqe370Pg6G45PI3JtazgpBaQrICkE/CGgJVyD0Ry8gGwdDCQi/qgCxQtCPpRCsEFTZS933cTBlPho/U8DPvYCfU8BPq+G/l4ByT/iySWvfTcDuF3+00l7A+eZoVZEgApF097rE2O2YUXz1XwQMj8GLgPfFcYF9NdK5lKuBgNMBSf0u0xcB5YO5wJOxBwSUT3dLk9B8hoOhAQQKSCFp726u8VQ+2VVc0NXuu3kORNNeBJycqxInDwkIJ08ICUkhaDa8GVEym6/gQ95ENZ5His7F8a68aeeWmeGJkllclJ6CWFNruNVsOTS5qB6TJRLlrsTToQNk40Zwfus5kCjqOkBAAQHBTvMICBaUVpXurUDRkh4QMbQsC6V2utK0rOdu4HewN7g0xPcnAee9KZzPsgAyRiIq8Dx5wPPdeCBgdw3PT8fBMAKeo+OLgFZCCkF3QNx8PILrWzf3JwGz3d6Jol5v1Wh7nXsSMBW3ZALoDgi4GN9eBDz2zVchaEcKThpSqwLPSmRH8W1238B3ByD2Yig7HCPgrN8D4ja5geI4ht9HcXK3eBFgByVScP8+Asq9Pv+XEBANv4OAI64CAuZXIIQgr9ZYi9evFFBbEQIOzDrCBwlI0eHVZwoYkv9Lh4TqPsfDLSFgL/yJgHgyh/s/OvAlaRTMd1yIdiJG3nBcY2d+BILQcTCSIS6wdgcCBuMLkM+vgYCqBwQMphIcDyWgmz5eBDTb2QGrSlVzQR83MrqoQEBF6u8rLHNwf1oIOriO9ii4VKRwlPYCtjkgoL+w4fGmaoONERCLEVDa7zfYWVtAvkUNBER9IKKHfhSCDjAQ0IskICAa2ie0sfcrPNiXcD5xAoRqOCCg6QyayPezqcwIqC8uQMBT70VAmgKGgzresHEwbuo3pAYFiD3KxIqlgH7L3vPI6AEBx4sGHk+W4PpRAto3socwlYCMlw3pdSSFoGF7AgQ0JkBAFJLUskPOr6qAgE7xg4A0BbTtDpD5bsP9S328x64hkNTxG1fDw3tK7nxVz/rfRsCulcbYnm/kKAhOlw26wesXDypJ4vC+Ln4iIB0HM7C6Rzw+xb3KL6ZAwGzehW94o6bFBZ1Le4qQ2Ie/vrUMBEpIIeZh+rixFNDvt9sWaqmXDna393bECLifASG1wJCfSyG4CRBQHedAStoLSFNA0xm/CDir+zLbC4idzRleM304Ph1PgTR+crmhzpimcPUrBaSFoENjBcSjKWAnXYt4uF72q7DGbQ1pjy4QS1u1qvCakdX2MRCQjoNJOjkQkKaA0bEHx3PpwP27ne6VpYDB6N46Ia+E6+Fxa7h+9xsQ0FZC8pejI1dB7AFBb902PJ/rw88Xt7VB4nb2SgFpIajveTfsHEQgZxkBUcsMCOhwYgt+H90iR8Ww5rCRZ0DA8bZdon2P7E08TVsVI2A9C58ExOdd+ycCBghuj9OuiEfrGAiYb9sYufy6B38Tqzb6Y8fBdH68h/5VAnY5scP/LQQcfPE4mI/V8IyAH4WgrBdw283V34+DYUsh6DiY82kAxOsYSGOr4f9DIShNASkBLZnHzS/jYD73AtIUcCOl+JkC0omgO1EZPSeCpm6+YeNgrIsavSaCkhTwbRwMKwSlKSAl4FsKSAnIVsN/pIBsL6C5jkf/YRzM22r4t3Ewz6UQP+8FpARkewFpIWipLa1fxsF83gv4yzgYWghKCfi2FIKmgLQXkC2F+ExAuhTityngt04EhfdUT/xbCkG/ft+S/0wBU99Qc+3Q7JY4lWszirw8GGnBcZACsbZ6FB85IGCaHZ+FoNHpWCrasejNyap1IInsA3l0JSpwsguAMOMGyHJtSAp4joBALlfK2oqL1jjGbbuK4gkQMD+SCaL7kxUxAobxcYWj+cnkkmxOevfIXkBcaqT3zlBjre1VNQaz6lxi34CA8zCa4UjrW1y6E4CAhQAES3je5OJ7oY60644rgbBjeP7+YTXVHvK8wpPd2kSMgPYUCJaqt58ImIwzIKCyBkINeHODw0MG9y/gL4q27s6fBIyLHRDwMR0U2F+E8HzDKb5pSbxc4UA+wPHqMyCo6wHRikgwuMTxTUXzli4QzuiZUbJPV+T53WcKmJaD1UnzJyQFrGZmlZw7cL3FKxATeGhEEX8Est2XZK/f5vZKAa0zPP+MO8D15Ab3RjuSQtZFvXZRkkzg9sOGA2K2lkDIwQV+H00J168Qr04UW93g2wpB4T0ldv6RgH9GL+CXE1Cr7wlWBQ0IZC6BEDQFHLqoqVgKiCV9ho3YJqvgyRw8Z92qMPJ3rxQwmItzrAjXPYfl/j5Hm/UZCDm6NkAMDgjj9VYFRt02KZwkBOFO9xobF7IEoVlbDSpFtcBuN2o4f5nuN4g7rLbYqzMg3NHNTmwczHDO7yr/7tsb1G7ZxycBR7IgI3OQzDCC21dhg+D4r8a+ZoWggYPg9unlvsFWON1VQdsgq9eV1R7bbgbEUnw7ZymgK5j7CPOdDKOWsTpgIyQpoJIDAQNnD7fPSC/fPoT7T6zFmvUC4gtZqpAgcYk1pYDrhW+ZgqRutoXzHcHx0kLQGynMtKJ1Axg7bDbauQmAuL0DHN8ygse3EOnts4cHLrBUIGA1h+N1+lYThfIcrteCTGgdlXgXBWEOxD6Hd7i/2gXydvviDeXcdgF8UPZwfVpw/pexDc9X7Y4cbsMXZdRLWzU2y1nNsRTwJu8bPFxyR+SbxfeNg4H3lNT9Wwj41XMg0vKRsL2A/rrlPVNAc5UDAVdL0ltHCIj6tYiAXO33cTC+swICauVwx1JAjCaXHN3M7h2P7iQFXJJxLJSAg+wkR6wQ1BjNOliT7RcBhwOnIVNlW4gVgtbRWsDjC+kFXGlXTcuTg4xRfgcialz7huSgePYCBkZ3gdF0DYQc+UA0rHbg36WVJ7JewPiqAMHs/qWF1aHRIiOMlvB4cv9ZCMoISAtB9Q78pfBz9RLDt9+wje12OECRSMg56PoKjlW+VQXufaBoF8e4YveOgJBTsgre9h4HbMkICLgpWzIbB6O7icyxXkBaCEpTQEbAnE8FthSCpYCD3LmxpRCsEJSmgNp63opCvQDCbaYXjvUChrkE11cw0i4e6Es4Xq79SgFtE8P5jXBbRunRELCWPZQqGpwIAUkv4CAJ+xXe4SJG9wU8vn59tBFuX1rlH0nA3n+HgLzEd/63FoJSArJewNEsat5TwE+FoG8pICMgTQE/TwSlq+HfxsH8thD0cy/g/9VE0DcCfk4BKQFZCkh7Ad/GwdAUkO4FfCsE/ZwCfp4I+rkX8G0v4GcC/n4czMdEUO0+kd/HwVAC0hTw90sh6DiY1TL1nqvhP/YCskLQt4mgajcs3wpB31LAt15ASsBGBTa+TQRlBJyeqs23EZCXuv2/ZSnEV/cC5sk8xnFYWlXk7YJcmz6kEude9iJgfXMneJ6JepRuC7JavAHS4IozUOS1boqG3Hn+7AW0NkCucT0vcC6EQMBYh/tH++MMZ94OCLXL7opWZtwa+/Bp8CSgpnIL7PPwGk3lG5CvkwIBZ3HL5KKFsIq1tKpK1gsYl7c71rZ7t8az5gAEHZuY18rNZIZnkmBxiaAB8SgB2URQ+QLPP572SjxFF3j+KadOtdiDL5rzvG+iJDCBYNG62uBFbw33H6hAov0YSDZZHoGk5wIIKHWBgNGyZSJGwPFJehIwldv4ScD4urVQgm2F1wwEBJytHCBgA9+otVMApE7aPikkJavhK7Rc4xz7QLybBec35eD54+nRiaI7Vk/a9SStcKwvzCrqe3A8muoCAceuEcVXAQhnTiMgXTx6pYDLuQT/bpR2FS96q422FHprPI+QG0Xj6EVAmgJGeU0Kc9VjjaNp6kTfmgLCe0r4a1bDc1/8nvooBMU3+FaJihQIqKibpvKtFpCDpoCGcqijkOdIIeFWr/BAcWoOuzNLeyfg3tmXKBEIAac+kKhLiENTQGSgBvnxDYhVVfYOe/h2qMJUn56Qo78IiBfdbIOWxgK+foYiEHCF4HjoOBijFwGpslv2JKA1Ul4EzI9AQCMQfyIgmp3I4x2BgLO0s8XDO1nqcDmLDYqb1h57pxMcDyWg3NtvGAHh03oPmGyAgOOzAj93TmKOUHM/YE8awO05jhSSauM1HjdkvE07zywUbl8EDM54/ySgGxACKj0yoXOeVGwcTNDRtY02HopwftYIru+cENO+vggYckHGo44NBNSvFhD6RMbV+OF2jb0H/0oB+45dP1NAU7R5dDwCAe1kueeCIobjEyQgoO2aRy7YX+0YPR7ik4B4LcD5yRf4oNWK84HDVf19vYDwnup/WcPCXzkOxolkGQFZigYt4BsYHhRtifPzdrtBah3Ca4Q/iJGPY09D3qF9xN641avCzsEV0EIymvcUsEbtB7bUBRAonAJJRofuDR7fAwJFNzKOZBZ2sFXE7QiPOXhWUpKNPf/SioKTVNyQdawF7I4JAbvWi4CDVShzYXpu82ghGy08bDdCFQ6tcYxq3N2xQlCfTz0eTaOwzwpB4dvRFT4XlfpJwODg+ZoWL4d9PFxd+1wwNAoLOUHIY0fetrgwyICAFwEI6Djk/iFPehnb0bMQFCspEE1veTdGQGzeFje0PzpHbGZbOYL7nWWWAlIC+uPiIqOJ9QDyYQznbxmLBo3P7R6Qdy1F2L8BAQurphNYB1FaHeHx1wMgpH2QWhEbBzPBfR7b+zmZIHpo5+jOeT1GQNzK4PdjBOkOW84Szj/MPBm1Fz8I6I28EgUduB72btLn8MNsPwk4GB3a1R87EbQj/HcI2OW4L/to/W4Cyl9MQFoISieCWrsJx/+yGp4SkI6DsfVHJPxCQLoanqaAZidYx4yArBeQElDgeZtNBGV7AXX/yL0Xgg7sqOufFTN9EvCjEJSlgJSAbxNBf1sI+rYUYrLayYyAn1NANhH0MwFbq6j1ngK+EfBjL+DniaCfV8P/PgWkvYCfC0E/CMgKQd8mgn4UglIC/r4Q9PNewI8U8PcE/DwOhhWCfvs4GHhPdaR//Gj9QwjIf8dqeJyNrSruzu655hzdEse1DYRTbveRFgT+TwS89a8Fnl1aOpcGawU+qnggXFId7YgRcDMBAsZ6bEZJ7wAE2qXVDE87G7JX7wAEdC2ytw4tbC6SpXKjnR6TAs+3MhCQb6lAIrL0IFoVQLjeKpgyAuYt40VA/3rc4WQk61zczYCAng2Pn4yPLwJ2PSBY8QiAUJManl8bD0q8mCzg+WkvoJW6G+yTGbhxcoTHG+eTCs+2vlWlnQaOT1v6GzwNDxaKHC54EnB6PJko5eNVrtVhVLBxMPFsBNdj4ftLHHT7Food/UXALLaBgJMdXA+v5pYYC0d4/ko0ZE0sEPx7NHsRsLlIG5wfxkCyYQmkG7YH8O/ZGY4/JoWoNAX0W7kRJQdCakpA2gsYnbv3k6Zfjks8Xws2l3Y2q0ZbtAc/pYC0EDS/tYCAFQZCGudrjcOygef7zr2A8J7q9f6ScTBfngKWm3OCFdcA8tBewK3wg4DOBYgUbIM51vduHbFewPYhAwJpyx180VwLGppv7AUrBA2O4T5HXL2v8FDwgWBD2Z6ilAMCunnZoLC1BpJcCiCJ3pVeBJQyfYn1LbdHoWwA4SgBlX22jwI+ehHQU+JdFS53IhCxWp2wFp6BgNJdVNAuSObYXQpA0CiC+3P5FohkHoG0lICyAwREQxHuvxDg8VZGZ4/Vo9xEQbeE470tgYzDCI7ab8YiELVYPAkYWDIQbc2fgYB7Ms6GErDrwaeje0x+IqDSbwHZRMFWUG0BAc3VCQhoXIGA9jLb4MFm0yBGwJm33zICBukWiG3qQED9QlLAfQYEFHakN1HcweONEFzvJn4RMLh24PatcgVfT/MbXGU/2fNI3+8LrA/bB4SN0f6GqqW9wXZ3d6ywvoTrLR3VGhudvOZ8a03G++wXe2wkO3i+yeIbCUjKVb5qcvXfngJSAtJxMCGeeCd0Kg14jXDNzwSsUI8LSw4IaIaPBjueA4Ryr0CU8XRIJooWLeR390ASYUP2DNIUcK5eMLLLQxcP/RkQhKaAnf7wSUCcz70bypa1iIenRTvy3TGZkBkRAl6TFgoWBknVmkcbq3dFqIL5uhWj8nCosZ3OgKCSDkTcukAeOg7GXwhAsGV9aGF3S8a9tGZAykq69LHJ5xLCHn/RkEFKRulEUH+8aj8JSJdCsHEwE8t/FoKGkjd4EpCuhg95cXxD2nYN7/F4L1fhTfUUlPOvQlBs1/D83sIQsTKH1xeulNbpOQ5mGkgVfDoDifO998DafjyIkmoHBJTO6ZOA+GFcSnTj2zw2go0UhUbcLtFFPPTYOBj4ywEErDdOg8crrY38gwjkjo8z8VkIul+0NygInD4eTyUgIE0B5aIQsKPd21EwufyhBBT/OwTs8XLvH1PAP4SAgy/+uvqxGt68T5AwzO7x4knAk6gpbwRkKaC4AkK99QKKjub5y+U8Ro7brsr3XkA6Dob2Ar4Vgr71An7sBVyfHvH7RFBaCGqpIX97I+Dbavi3vYC0EJT2An7eC/i2FIKmgJ/3ArKJoJSAbBwMTQHVtZizpRCfCeg0V635pReQEvCXiaCkF5ARkKaAb4WgdDX82zgYWghKJ4K+rYZn42DoRFA6DuY4n/gcI+DsWgLBS3nyPhGUpYC/XQrxUQjqSFJYvu0F/F4C9jq8/I8D7P+QQtCvTgGv4i7GxYEUQl5TII459kucKQuzipctkgICZfDi3OhRjK+BoiltIMm0czVQXGYgpvKIFrg45XYUz05we1TsChyoQJzYJ4WWZrsHREsFINCtXimatV5WOJlcbS4xtLLRogjIOAnbVpSsRSDgpuytcfJYvggYH7kSF4lAljqk91jjAu4nAk5bx1chqBcD8cYbsmRBSoFk6+4Kjn8ulXiqla9C0NNot8FFZAJxGwMez7+QwlBjBQR2FndN43bRBj5K51YUqQMg006Zb3EkX18E5GcSnF93bnBJIsL10LX5EkfVEY7/QI4nsipSyEkmjqIeXI9LDwiYt2+kEHZsKto4Oa7xRFiZVepW8PxLubfBk4nvVIkekxRwZ65xcR+RVfM1HE9lApGzVcuIUjGFxzvHQNTQmdsoFTfBDf6drIpfe3B/fho02n6FKjwV7y6KG0JGeHNu8CzOgJD3x/1JwHnac6K0s1x9HwF7na7wtxSCfnXfEi0EHUx3+yi8TYBIvAwE9CY6EKrQgUincQYETE51FPS2QBKz7MC/G3HN4ckRCDht6zl2B9cDCtYzuL0QA07U9hUIeNSAkJSAzm7bRHgWAEHQVYSvVwsdCHKeWCd0M4GAqhbB82cdsUGdUQYkO01Jr1uU3RgBlTOZyHmcZE8C2h0dnr/YA7kuCRDQGAEB/f1DfKaAVum+CHicEgLiOdlTSIhLU8Cxf24qfHpkQNY9kMs76UDANAEyjW6LI7bdJZyFpIlARIAa1kq1QbiWbbg+czKhdGcCae2LTXaCiSVW/w9599K2JtM0CvsHORA3qAwBuxUQkIJmN1NRQVA2oqK/fhWYPPHLneO9v8GV503WGl5REFDoPlPVVZlQcB8E7BJBnaFSZm8CrucXfP+tpjGN66Ql3rFglibh59Nru3aRza/EGsoaTyr8XmCdX3B/XSJo8HrixFT08tTGXUVEJbcCJ8IzPN65ju/P9fIIhO6uxNkM8PzeBOyigKdgExLxoeWwTHpIZqgmeP2vJRI486/k9xJwPOQnf0si6FffUx0Bu7WAbwKuhqMBKLuD0DauQgJendMFFg+YpO9E0H1viQS8XsacbQa6QJ5xVcA6vvcJqDkSsIsCLr2kh2Q0LIlux/MnSEtXSG2OQwKa7nQE4uXaT50q3ktEua+RgBr0UDW7++AdBaTWoc850RDJdZndBVB4H0l5Cu484bbTPixsfAY6dWKG7yjgfDvrcdAc2vItVySYqrdNHST9IdHDCcloOJde6iRtFG97eM3A1DUkVVn21TcB5yg7JG1bQbMjoC7NReZzdbs/J5DBKsIeZ+UpHs++cfD8ds8pZxdRb0AmT78GsbSQeEQ7SGR98CcgmqPvUcCOgKrHIRGf61vxXgtIZvostWmEBLzN8XqtDeE7Aa/mCQk5E5B4+hEJl5mrAaxmyiy17PmhINLc4d9RQPtxbaOAd7z+89kWySsN8Xy59DTF48skzl+5bRTwPwS0cXIJJBmvJqDZfB/JzczijyTgfwat/y4B+dGM/1vWAkq/ozV8R8AV8VzpH63hf1kO5mMtYFcO5mMt4EdTiF8S8KM1/O6OBPtREfQjEbTms0P6TgT9URH0g4DvphA/1gJ2FUFVE07xOwr4UQ6mI+BtCPpnFLAyNOVba/gf5WA+1gJmcX/72Rr+54qgXV9AVU1e0nst4AcBf0QBtXBF6ndr+CrE7d9NIToCdk0hfk3ArilE8aMcTEfArinEOxG0WwvYNYVQvTlXyH3Xnf+jIuhHa/jDIhTfiaCffQHbRNDfS0B+POD+knIwc/rF/62yrjkXNlNLTdn+gcRJYoaE4QQkHLdIgArzNgpIHovU92lC3wS0SmNJvLEOlB6Gx8MnAUU9PUBUtn3y2sIs9PoY72CTVwphEw7JtOfSFJxspHFuIklF22ThAI4gqam3XSD5jqF4gpDEKvGrtnzLIGoreup9JFS/h/tL4kcOW++IBMzmEk8Lrt1/YGrEbW64fX47JuA+xirxzgwJ+jzrCTj33TJ19yf5GwHd+QiP5+UmLt1NuewfBPSbGkl3UZBIC/l4hu18rhDvUT4jelk8jvj6ccn53BLfPzo+YrBCA8m4ujUDenOQeLbYRh2nIh4vbGdHCI8yft6luQhvAlraQklZ2ja9wHn6GVyuWaV+kNk1PfWsE7BB0lYY1ZFswhw/zxlzy5SZ7drCXn78TsCFIw+o/NDxeM1M59joKRd07enpOxHUt/mWfLMZEjeeISHTtlzP9nLMIajFFV6P7PdVBMV7ajj512yVPyQK+NXT1acx9GBhXZBgd6VscHpWZjB/0TYKuNzExDnuo08Cdomgi3SbkzcBnxdtD+sQCQixU8bkXrRRwJVVcLYmIFmuWnIAycmQQK8ZEqtv9wogcVpxjkLChniTtvX5GH9abdTxGwGJNMHjqQkScNC7ZUCCTc451avE12e9GhbjV07eUcBhiQQkSYgEFNu1euNTkoNZVkjAeZsY2kUB104bxetpWkMEUytBtPkidTYeHm8XBXwTUKdlSOYnG/evivh3PkACcstbBSK0a/nSM16fg9W2ri96bXmb7cYgJEECEmlaEoezJpRYkncBg+n4ekfAKEECGlFZMDuZZ/E7CigepkVqLzQksuS15V1IggS88SVPjs/zBWRdQULvdDyefnNLQbNGeWotpElMFo99gdP9R8k5T0cTCDWfJySeVyMHMrxea4IE7NYCOu4RCUiZ2a4rE3Ni5VQLySrcV++1gL83EZQfj6d/SSLolzeFyGnfA3GiCgzIHknhalMkIDvh30Jxbz4I+I4CTsspkseEMQfWCwmon+YVGEmJhAIJyWGcnAGss7jHbF8SPwkIzX3tEpisRmBIx35qPYObRBZCW2F04PZSSyZIwFl+QQLN+/0UBgmSKzy+emAs+B7+Zm0k1W0/739rCsGWt5DUyhzvoTDqE9u5IBF35zYRFNq1gOfgOwFxktQmqraEY8f+DJQRnRGbvJCAam/FgRRQJGTxOuAAKeUibH8kggYECRh0FUrXDyTaxtm+viWCemck4NZ81aAQQ+CccdETyLRCguowaqOWc/z8crxGklU7JGGV94r3WkAlFWeccxsdAO9x/wXy+S4yt3QtlZbBYQLKRsTrOVEOGamYM8TjXcwY3CdIwrXcRhkPZySg2UOiL0unRuIekay5+52AcuoiAZ8mbu8o/hRWSX/KgVL2XWLNRxNYPk28vhOp92cScPa/Q8AJP538La3hvzoKmE5s6VtTiBzJ9Y4ClsV+820t4Lps7PdaQHU7QzLQXqFY1wVtW4tfnfgzEfTHWsA3AX9qDf9OBP3oC9gRsFsL+EHALhH0HQX8sRbw11HA7WEuvRNBbzYN/j9NIX4QsGsK8REFDO5Izo8o4EdTiB9rAd9RwG4tYFcRtCOgpoxd/mMt4JuAH4mgXUXQHwR8VwT9uRzMz1HAbi1gjSRg73IwP1rDf5SD+TkR9F6unP+pHEwXBXw3hfixFvCjHMzvrwg6wrnq4G8pBzP64nvqurQ8JBlVOT9zk5gOlXYtmzFUOP82RqLM7o8A/KWySN1o2/aZu7VNGoY+ksLUJZVSc3wA+5VozMdfgEHDG5LH2u2RMEndtj5XlB0EhCrMPbStyh82EswSJyvisxsUdHZAAu5FT+Xc6QgJZ46RgB43RFJFBySXk5EEYIakcm8akvAKswIOXL0k7qoXD6jasAj2fq1y3t7E94skx+1XIzz+ePYEelMsJGAjIskudzui5gHJB/5KYW8CehkezwaIyrHdCsnn1/kZNsOeyvxDg/eLUz3O4F3H+P7MtWM6WAd4/pu2VfyjbRohjsQYHPZUU59fIUkN+kDC2S0RtcJG4qV6DPvsjARc01yiowM7gUPbtY7PI5JUO7TE3HCrlBWDZ02JgUQ+7GU8/jREsg3HeD0ju1im/tTE81kHYzy+k4vk3t8SnppsV8LG09aEGRO7oAIOT+8ooJe1ibBh2P7NV21TDRu/n96ZK8DVFCQniEjK33dPDaZ/S0XQ30JAuleQXPPHpCFbHwm4XJwLztIPSKSJjAQkxuuSvgkYtQSi5RkJOEtUlZjUO8CSg4oBN8f39+pzBrLxKJE0Ef7NvNsRtGlVMItvy5msdyWSRIQreROQyHYCmvQqU9v1kDBC5uUghTwSzE6RXMcZft56NvlOQAN/SqDE45w41QXJ5Wib6E1Ae7jdfCOgSCokpX9FAp6Pcg7kcSyIfWu0mqT2pgJtkCGxFhMtJtcNEtA4ZPj59wyJNLsvalCHB4SsHSEBu0TQRZQXDA58OSD2IclAOQ/aip5WiXt+DhMQuU1L6LbCZkdArayQnN1aQMvE90sDDbef3QYR5Xb4+mIdFClwdRmRfolENebSldihuhFwtE8usJwskdB6itcrVYcpqK/ZdwIaglmAqgyQ3HOoJGKOJzmSc/VIrVk2qUnYW+Dxuf8hoG1tClgY8ncC2p59BamY/O4o4GQy+vcFC38GASdfnVx9v1cu6NniOwHfUcCWgJbZ9Buyp5cLmDd3kr6bQrwJyEU8Yi5GAibuEgloWn3yTgStQiTVai1/jwIuk/ULjKsncEA9JKC7345AVHrfo4DX5aECsvB7SCodCXixqyksjv3vUcDUG/VAksPvBBQv9z6sTA8JWHBmSMTrvQByjPsM0v7hexTQfYnEW6UtibI2cbRbC9gRsKraCqNTYcbeBNSJj2St5vj5HQFLDwm4acvBuGNjPSDi8zsB7YZDAg45H8lIk+8EfIzmN7xHPDy+9HmXyHCE5CLOCElo+weBPPT5BOY7H//WNbMm1+mdh3XBzfCesg8uMcarb4mgfmGIOE4+L1O8W45IViFH8jXldgja9oLHq/XWBdGVO+7vtUOysgWe77I5PIFMHhJjkOD1Pomv2bcoIFv3i/dawDcBnQQ/b3BFYpqXMV7/q/aHEvA/t8h/l4BTFODfshbwqyuCdmsBE6kOiEqsQfQmYKKmwTcC0lAwPxNBT22Z6o6AH00hPgj4cyJoVw6mI+BHOZgjK6xvFUG7KGCXCPpzRdBfJ4J2awE/WsP7m6b47AvYRQGTa499JoL+sjX8z00hfi4H8+4L+CMK+FEOposCflQE7foCfjaFaHbO/5QI+hEF/FEO5tcVQbsoYEdAZbAbqh8VQf+xFvCnRNCPvoAfBHSEcfnfSASdToXBV62x+NsI6Byu3wjInBsS8MiNTxDlDhJOx3GTzvhjANuFveDeBPRYW2GzMpbMg0esUu0pHoFZqZaysYbkW0otiWwRidNPcHv1uIuAZaHCPGWPxCIXEUkSeCvizmdSQZuaHWFz7WnEN6dIwJ7ctkpXqMrcDcHjaa5IuN3KRVLpCzl6E3AT9NtW5y6Sq+GCCILsqBF2mT9jnA5eTxB6OJH2nm1U0WZIwnBFvxPQnSHpNtITiVWfkZT6ip1hl5yRoNEaj0+dIQGj8RpJ1xGQz/Hv7WGgELenyBllvBK3iat4PFcLX7+aSDz7NlBT5mxjnvo9vH7hvVlyntQkOJ0I2HcC1seLQI+5mAI7TRTONdrztZv0Aht2WXHuyLYb6ptIwHDWNsm4molB+/4Or+dlt0zZcIsEzHr5BTyw8Xrn5gmnHrfgBdYWFepnr6Sm0oScwbFcvb1+SNBzwp3BHon4faV7JF981kuw9z0k58r8jQSczrjZVyVX/20EdPaaD8qgRAL5oTYgvn9DkpgXJJzZVuBUrOcexHn/wtnr5SQkhWpmYKyqHDHkhwaxqs13AponJJ9NkZDSoSVg0MPt9fJ5hHXdJl7mbZ+89XlRgipVV+Ykj6IhmyEScLl1WvJ5+Pn3CxJQf46RYBpDcu0VJBL123IqsyESjj56D1ioZc6sxtt8J2AUVMQmTyRjPt3j9pGGBCx2SMDQWyABk7Yv336Dr6+GZQVzT+mIha/nNpJUjikS8sSQZGdpcQN66+P12OOpkGU4ucLKzwryJuB2szjD+mx/J+CNIQFXjofHK46RgObIxum9t0KyNhZuj6d3BlJeC2YHiRtRMcLzexNwkyDpZvKwXYsYXxk8Ck0gnuUVeCde8Phms3atIPQy0BdH3F+PbDKyHSJJZW5RMSs+rlRi++YLp9/DIbHnNRL6vpDPSHgkoCVaeL0X8q2EeazlDLwRkrB6yji91qNr6kx57fcRcDobzr4qA+xvI2CxePkgSo2QOu593SYnL4eg2JnAnHSDxJDC+wW0bDfh3omgRePfQLrrPLElXaBk7b6uoJzsPgGTX0eEGzkDWJAMCTOIkCTH6/IJmhsInMX3+y7Zh/Mx3i1Nn4PohQScaUvcftRD0oTcAcn5QAJ2iaA29SyVCvgaqKtNjyAEcX9dFLAj4DsRtCNglwjq9Py+8C0KmDtIqqnyoDR8zETwnufvFUE7As6T8Yw5Ne6JqDo+ELpyMJbZllvJ8acDO/ckMgRr21TC+U5AJ1LxeBy3JWP/Ok0tTbshhOeHOxgZ/uCdSMPr00UBZSfAvzcrJKg6weOh26GQfkQBpUSfcfZORZLNvIr7RsAqwv3fSzx/6Tzv4z07we+jrFdjMNJiltrHFEnXf25nIPbaxFvheeeJIvkCaEd3nrLEwM8TVUcAyVhInAcBbt8lgiq5PCNW74WfRy5I1C4KaCXj2x9JwB/D23+XgDOBn/3rdPUPSQT96nIwXSLouxxMR8CuKUTXGv7ncjC/rgjarQX8uTV8FwXUekEgfVQEVSufqe+1gB+t4X80hVDNPJX+kQja9QWMD6LOabL4Kv65FrAl4LspRJcI+qMv4Edr+J+bQnxEAa9abbzLwWj3dC681wJ2reHVQzKI3gTMbz3g1MwatomhcWglPr9i2m7owAcBPyuCtgR8J4J2BOwSQX+OAirj+SuTo4Qq/ygH8zMBPyqC/twXULy31+cHAU0lNP9REfQfTSGIaf7miqAzYTb6qtIVvz0R9IuH1rTUffAqTeX80EkyelDatXHzSbsWr426zexxCAd1h+QSuLZP3oglEMTbZerlDzBocjsekSAbLXWfHpLDmSCJLN9GYk2eT5eW+NVD6JtIwKOIpLna43ZtnbtifmBKSJZUT8CbvjTi7tqKpB0BbTtoo3AxTiPXbnoC51ogwdIrvh67egFOni2ZWz+Ap8lS3IN1S5CA5tGOqbhpF7CrOyTksm3lnmw5JJmO2zPvlUR0kwUXJGymEhavcf93M0AyObnKeb0USZQsHxcIXVFNPdJW4PSL6xl8tcTjty25oEmmnyDoO3g8S7krN/PA6yEpeP2kYyxQJWorchptUw1rgwSOgrbPX3XFz+/KwbyeXAYsEVSCe0ayKmf8PL9WVhyz/OeAjgIRr4+1xfPn5ki+Yxyc4DBtK6p234cg7UqIrusVYUnmhHS14Bfg+K8teSeC4lOvgP3AaxNBF7ZLh2aegWNM8PvyVNxfv0mvEJznSM5eaf8+As7wl/5V49TvJqD01RELfeHDvNGQPJ664cmmeF7wm2ybJCD3a5LkEyTgdn/hrPo2cd8EXB/2SDBzxqvEkfZHEO0nEtDfIgHnWySgWD/avnoLJFd2kGNYsbAkAC15OgIqptgSZMcPyHq4T2Fp2RWzdwJ+Pm2JJKlByYGzQ3IFEhJuVbZRuGE4GZDCKnH6Cw8kXcYjuWJ7s4elMq6IY5b4eTMeCbiOlDJ11tWkJs7VRlI5aUEco229vuPLK2KNIBGFBt+f7JGAyuyEhFy98PhlbXgHynpIQsv4TsAuCmjPFpVEtAT3px/7BU7nJ6VLpPEQsSo0SLJHf6KSNEMCGld8v3PMcfuE3PB6TqBIHbwyEdVvuL3i1AVn7Q9t4mvvOwHt0lpREl3x+lC+rdC61fF6lUQ7w2JxwYmn15tkpOkvalgGzwrPfz+NSXK6U7xTApG49gAJmAZIwHmY45lLoYbXO/SuIE/0HL+PGxI+0J8PmG8W1xQiphm/jYACN+S+apz628rBqPe1D7JpCylY+b0mUXgfgyi3iY2yth4Q7zC6gHgRkYDbdV8lj+z+ALmf8sx+nWuVXMpLDWvV7TPHg0NMfGk7BINHAlrL7ChRt7d9ta3gBSSe3LY6F7cT0F6H7wTU9VcNc09C0nRRwNn5PoN1vhZxXNwfDXo89hFqwrhHbN8QKbUbvw/m3ZwQO/ZvEXFf2wpoIPTxdVGU6PXozECtkYCexbeJpPiv4B9qJGZXDkYatRVFz5ZA3gRc7y6D91pAGO/WMXlVSMBIe+H2twgJ2EUB/d4RCeiNRJWeJ6chaOWmrbAJPYF42ekOy5pDot5PeH329+0UTDtEcjZHPB5yPsyAVvjMti/k1pBGGPEwv0RIbLHE6zFpybw+rPHzrsVRpcmwLwCdL/rMjuf9AUlXBx4Ml5txTmWvG+IZPh7/Cslt1cZDpdyeLWG36OE8wi/bvoVHSwKPekjAERzqdyKomhQzYnMxfp53PPTeUUDbkW71H0nA/7z2XyXgmBvw3N/SFGL6O9YCdgRceWv62RfwoxxM1rRE4awT/+4L2JWDWbmvpJaX4cD51hq+WwuYHHjJOu+k4BsBu0TQ68DH7f0jCd+JoD+3hv9lFPBdEfRHa/h/NIXoEkF9ntaf5WAmt4H+ScAfTSF+TgR99wU8EWvy60TQdxSwKwfzc1/An6OAXWt4zT1s6u+JoEjAdyJoR8BTOAFupc7zWK5W+esdBfxoDd+tBdSKMRu8CRhvQ+dzLeAv+wK+y8Ekl8Z7rwV8J4J2awE7AmobZPWbgD+3hv/9fQHxnpr+La3h5/MvjgKyyziA3YghwTz3WVBFQRL5BWujcIYcvQlomyoSom7Lk7CQpOBuxkgaJYpDCqM0AX+WrohXJwnQl4REhPNIJd6e4vbz9XEP2+VGSf1b2UaxrmMkFv9Ypd6wgJpaYn4CmNy1tF27FlNrH6TgjTdthdKHjccj7zLwNoaCgwIkBXW34xJgbixT164anuL4fXgT0OcKO6OTGxLQ2wBuX3FIPuN0RHIRTkFSTZ94POyYIzmRvEwv2iYKh9kFLL7SiJfISKbRTsxhfz3h67mEJFxHXRTtgKQzF8+GOmck7D6t8O+ehuezP1hIwqyvta3XE4kedbw+h8de4ZjhINm0nEshtFN8/2y45OmC6GcIphwSM6/aip498QJ2oiHJ3FDmaeNwSLi9raYsm9shFZePDHYxnr9r9PB6urddDVtar1LmH08ClVbxBbaRlKZt4mdNz6e0hl0x0hlbX5CgqYXkjZT5Et/v4/ml2+sdwqj5zQTEe0r49/61f0g5GPGLp6uK4gWwPrVNEWx5JZF6PcxB3ZdteZTNpJ2uynvQlHueOo8jEuK68jKQm2WeguoWQBpaxqDUdpVahxWSh7+3FTzDNRJs6JcCKQQzAUXIcX8SIMk2lV3BIilrYvVGxYCUXptYSZqKs47pSn0T0ByMkGCPa8mTqeAVoI3btYXGfSOQu7MZwGp1LYgly6VKUKhH0E9jfP8sxPeXK60E/UqRdNUKyVentxoW3KP4FgUkEZJuPdeQjDMXyeXoZQkkipGwuazVSC7vCWK0w9d3g01Byp5cIxkvBbN8YauSK28iIU8a/t3baRF5kbaPn726Emd/RwLGyzbqeF4g+ahVFkQ8yXiVpFmJx8NlIc1EDT/fSAoOhje8HjXDR8uai66cU/crPJ4ouYH5RKI6GkHyJXKSw5KzitSuNnjVdsITCZz419TO85naRjzOYPaXeA9XmTYgJOxdYHFSrhxYIX4f81K7gwkhkvm0QhJK4W0AS0lvOy5Gv4+AY244GH7VgoXfTUDhi++pSfUKYL7fIvmuMhJsLCNhOgLawRMJsh5VF5Cd15TZ7vGukoFcvYD0FJ7D+Q/OGHs8zsnmq2M/dc7yOiOcdBqB9Fx8jwKm2oUDak6RgKegnxH1usT99zZ9zlZNk5L7YH6D5bAtD9OVg9nfXjOQYlHEu/kuAk4SHxJErK2QmS8tleqoR1iu0gmDjPba3p7TKz4D+kjIaoefd3+2BOy3UbwELIPe1kQElj2QcPIYCWi92rWBlYXn+9j1XSTrevSOAtoZOWRkdswl2AsvMXVzo23q0K4FPMQpEjcP2v2dXhOQl8cpZw2qtUQu6akB1bJ7xJJmfYNYKpJPd6dIUkG3kKBiG8U8t+c/dvcNsbRqAvprh2Qc7JDcmnQfwgJlnHoPTTRoXSFxl3yJRLaHB4EMvbYcTrgTCOjnNvEzveLx9Sy8fhtTjGjaTwPY9g2DudwZzz966ASgjQIy53RoiJ2u8XovVzMC7g2Ju1QVEa9LhQRcO0jSP5GA/xmX/rsEHIzGf01fwK8eWreDuv9OBF1NVoPBOxH0HMYhp6i9s/TRF/BjLeBHRdAuEfSDgPN+mzj5UxTwIxH0IwrYVQT9uRzMj7WA2ostpH/0BYxGyJ13IuhiMc/eBIzlvf/ZF7AjoNrMSP2P1vAdAbvW8B/lYN59AX80heiigG8CdmsBf9ka/v/fWsCfo4C3ttpWR8CP1vCX6xQJ2RGwWwtYtOVg3lHAri/gx1rAriJoFwV8E/AjCqhlufGOAmb30udWS0hDWVtS9iagdj6kg/9WUwi8pyb/3hfwzyDgR87aF01Xl7sNbJ4UCXY52w19CKyNMvFIGjjLGYWtFQIr43btnGC3/zup5BBeSoVz+xoUVB+OU9jM5kgSzbaBxi8k0G7WV1P/3JLsWgZH2O5VlXlxnMSU8Lh/L0MpsWoYN9RPj2dgqy1uD21ThMk6z8AOjyrXrlXjqf8KCjhUSC636CU81fe7K+z2T4V5xTkWqFY9YnC1pcb86w6PX4ytMxwcFUnXk5Bs89gqIDy1ZMtuSMzr8VqBtRyuiC9IuP+HtavAte64fU3tmD5nuxLCQ6kRJmyTtox2nsPhVSBhBeK0/ZqOV2CDQEndou0TeO498PMqAa/f3klU+rJbQssGEm6xwP0JVEFiVhFOJx/BUqDVkeUAt6OWehXF/cFaKcDtv3TiLU8viY6vuxtEUaMxdzpFAj9vDyRvxOH27hqvD3j6ACxq6BxbFa5KnbVtweZQ3wmzqqSmSUaG4CSKzjx/jMcXz3Q8/7Jcct6gsCM65KwRbMxEJ/iyHP42Ag5Gs39vXvSHRAG/OmLR7MoQjEkbBVRXW5yIjuUrSP4dSTQ2K4OcJSSecbGLbwQUJzaSQ3i2TR6y0MUv8JnAcsGuxHIdJMdudT6Dnt4rArU0Dcm86Z1hYZYV51STCU9obdawKl74vG4sVSD6o1cCVdY1sU+PaUH6S7MAuT9EgjUpEtIlixtIwbLkHC6pEGvbHk5HOQOJeVWRMPs8SUB9+Ui+RETSTZ5IvGUTI0ltBz+vWiYvJKiI52cQJJIxRhIZr901hd5xGpP+81yDakyvBC77rURuy/MQ1nVYMVsS8P0nffMAyVQLZsO+Kkiun58wDxcFZ0UZkuyZ33IwPKHm4LzYuGQVIgG1oVgy2wnw9bX7vIGsXvDzOwJuL3KDBHPbiqUZft5pMixhIU9rAtYMr5czPg9AMZKSg8LVCvKSJ3h9/AKJ7kpI3NzvTUGa1jfmiIPaxSefDrCduh7zJ1cke7rEgbSLAoJc4vYLpo1AmesFfp+XTUYe0aIHi+G+Tq1EncBvI+AAb5q/pSLoV99Ti/y1AzNvenhP7fo8qdOZCP5x2uMcyXxI1Nws8TfTR0I442CtEj6qeFjlpylzbuOoIMvLHZlvjkXi7ot+TOrrEr+poEAyCcJRokHbylybqz3mNJN1QySzjb3Zd5H4dtYzyMRZ4W9UFUXmmsIaf/P5tAe6aomMjY9IHOmkzyGsjj1mSdrDpc/pFQmzy6bfCGgenBuYxbmfwlESVcpbSChtNxc5r+Lx/dKLybBb6z3OeqpHlZ5PlgThkvYZzigPESlTJJ2klEhEZ4AkO6CEAYapyLGngOQ6HY9zvJlqJCqLj7i/xQmJFkxnzKJ8XyWFt+Jgud3i+QXmOiTL6b0Phv7A80FvGlTSOBF2ixxfL5f7ARHq1xTW6y0SzJ4h2fLFYQRqORBTf9R7GDTcKDLs5yVu79pIQmf2wOPZ8wJn6SckrGg9KP4pIhllByjN+OMI9gnOfd10gt9XLrad1OyxxLlyuxbR1fuzb1HAYX0oiJE9CHjKro/fr2PyfyQB/3MP/XcJOORHo7+lHMxX/09QR8AuCqgZmiu8W8N3BPxYC9gRUFFCpr7XAnaJoCs+dOCdCPquCBrPmftRDuaDgF0U8E3AQsftPwjYRQE7Ar4TQTfLSH23hn9HAbuKoF0iqJJukDT/SAT9DwHVu8zgoynERzmYj76A+zaKGUdUT99RQGtWIPGm0vpbX8AfiaDvcjA/VwTtEkHfTSG6RNCP1vBdFPBHa/g3Abu+gB+t4btE0EoM9PQjEfQmP9g/KoJ+lIPpKoK+o4A/+gK+y8FIk9j+1yhgfmd2qpEgzeRhnk7/G1HAIc9/2TL7vy0RNK7Hewj28xVjeYAkmVbBC+zzZkVYL5B5mh3JFrYjUeVYwMsUScLdwSI4YvihJ6tUHhyRNJcTkqOLAmZcS57XHQm1v9oDep/lKdgvAYml8Uiu7VDH7fuNQdzNBniqCQ8k2VUwUp9fzyU6PbdRsc0Qt9d6L6CRkeL7+ZFKEIuvmC5negOO/EIikkoS6Ng+ZhCNTCTYsiXVujfOwRpPV8yF4QmH2tXjBmzfll/pCCiJwR0QtwYOvdrLpWyQ3yG0BTwfukZixoCvb8dnJOJdTUKavMYFOLerStyZ+MpotNOHONQ1KmF0geTcbvUK9jBacf5j/Qwp9ZBch9UKP186yTVV6qDG8+VUxsoCCbiKxAocc6KnrL+YN3StX68ASV9P/ecRz3fxSnnwrMOKY8IYj38pikMIbpJGfGMypzRiMIfdlF8T91UvgZ6XQwHsoy2kbHJCIianbAnefKMzdnDx+DYn5QYwIUjgxJYb6mUShcBS9dTN53L82wg45Kfjv6UpxFcngr4EcwvGvCpThMyqIed806bgjq6crV+nDckf5gk0Ra2+EdC+yBdQTQ4JtGz4mNCzmYIYDq+p9ZyWMeH55ALK4Y4EY+5MJcMNEsYQzFtqcfIqJi5/e4Cxt3DSZOsaJbHUJnbK2j0F+XWNyaKPBFwMnIqzFHdlkJSaA1j4xhUJ9KgGJPDuKxAf0ysHiTFxiTUuzzg99ivmHLOtS8TgfIM5HePr3rSSiDGVe2DQ47WNIGwGbZ+8BtTscSf2ZDVDcmlIuvWkqZlV5auMnJmJ0+W+jSR8XiuVCN6QA326LlLbAXx/f9brAdHOSLoR3apkbpc3vH5yw+wV02LCWT0k7LFdjZQcy4YU7DlAwp3xfM4pDenDHk5g7hklawsfxWSVDG+w9v06hc1jOiA195KBenu8fousbCNGvTvoG6Pi7OIwNUhvs9ZBHbgNc/LLHa93cOzDRuZT8o4Cnk77GsQ+EtDabJGMxfJCQDuykrPstdYQp3AsIGflhtdH/I0EHPLCv/cF/EMI+NXra/XdKAZ9u0FCeYIo0WQYUPB3PhJtF7TlU2g/x6fnukfeUcBgL0rgrVKBwaI2gYB+GIJqlCLnxw0S8LKoeqCNLyJhuw1uf8q3SJ5Lv0/spC3v8vDZHGyTiikbbUyX6DAdwRL5RtxFfedJEx1FgFcsMk92cR532I8XAI+klzqyIxZ0NbdECHCCxZyn24uJt6peoI1qJE1vLwINS12EbXmSmJvfHgVVA7w7tlqDxNsklkrXk90cfCuSGHtW/YaoIySjyK/7DLYpnj/qbQ7uMW23b6OApyyQwSt7IvFC+5EhAXcUPGc94+y66UfkvD+N3wS0aulQk+1cRMIBwf0XmuVSd4NPD5ZP8PzlvtmQ+2spgGhb+PotQuLOuTXeY4UqItnwsUFhJi4BJ3cS893zMcZxm2k4brckrwR8/Xi0dPDXipQyYdtWpt7yKRzumyRl5bwtn0OJD+y2RAIGazxfJlczWFRXJLxdIhFhs9MAdjs8H297+Hl97Z9BwPH/DgFH0+H4byHgV1cE7Qj4bgoxX1H+TcCfW8N/NIXoEkHfBOwSQbso4LsvYEfAj6YQNBir/9NawI6AXUXQj0TQLgrYrQX8aA1/u7jGZzmYDwIGfth8JoJ2UcBftoZ/l4P5EQV8E/CjImhHQOPlHX5dDuajNfxHU4gffQE/CfhjLeCP1vDvKGDXGv4jEbRrDf/LiqDKQ0jCdxTwnQjaRQFvwnX6mQjaNYXoooCrS5HTf/QFlM6C9dka/gcBf28UcDQdC38JAb++NfwdybXNM4P4ZDEvaLxq5hBs+wZzJ/dTRNOdvkOCzQ3iRSb+ftTTrgduHZjEe6knSi+l+IANG5qpf7nhRLceWjX44m6V+pve3KWUeyBxHhedcw/KfEBDLp2ANRqtkVAaDg13MR+CNcPJrM/Hp5gmRyQSG540jvXcVKWKOEPi0K3GPEXhMkr0Kw+7comEwrtLosR+1BBMtZZs01dBh/m4hh1BUrJtTiTKvOMUNhsXyajP7YKOZgF+XiM7hMUxM+jWGPMAhwGSi5lIvBeQEVjLI5KsFz8zyrZ4PO4hUjlvOWAxtZ7uCoenWmNufERCJidxAEG5MDjmKEjIsxLcYKuM8fyc40ulQoDnCweica4wDCScGpAXeJBbjM11vDx5/9jg0Jvh8e4OTkPnCuhg57yZuo8jMehAoCr4Fw6J3TznPCVqFkF0Jw7nan01otwWpyabUbrgtnn6bOgqKM4Q7K5IvCk+c+j2yg3BczWVeEeK30cqwwH2lBmMqTsk+u+7pyb/3hfwD4kCfnXpilpJjkCKdYU/TvtaEGHbRokO53tq6ZNIwjvnmSNR4jtztk0ZEl4uC1DjTZVCMgkHxNz1cpDN2Y1Z81OJhJLapgx7s2aOTYWGzIwFB+bMeKVOSfWMeP39EJZmzhFIlLbipvlEot2TF2dBjNNf77AoYX61rqmzcLcZsbd3AtLUv6cOv9EFnMb1LyBfioZYkYjb8xoSSnqMKmaPbjOpjUJyoJbZndnuahXh6DlisK6EG/eOAir+cAzqVuSYfaB7lfDlXgByOtw5uM30gpx93wTJVmtm36rtgAydngBy82r7/j0jnix3UxfWTw8nwf28EsiZ2/AgaTDinFjUePJ4Pksw1SOSdx20iazxksJKwOtj90c0ov2kj4SbXsrUuZ1mMUnsJ16f+IZnmVm7hkjT7QaW3rAmIC62QOrJYgLL++iW2ka95cm6nlZgLJcj5lgPqaZs585gn5EbYUN9wuP1nLxAuii4veRO8QGxqA54/Ns2yiojIafi4QXy9NUQ+6ls3N9GwNF09u99Af8vbQ2fq6srzGeeRJjrWUCPO9EEe7TBv6F8GG8CkucdyZb01zgs9FIdIgnJ4udavyD7MZLNkUfSNwLqU3EO3nAnpn5xa5swUAXJeJVExnTuEVNS4aTNmQlIoP3+FpOFg9uzYSOn7yign17nANETSXQ/xi7dLhgez7nqcdY9jg1KaYDv3/d7zLb2SEBBnU9ALQSRuYPjMaNQWzJEg5ecsjHXAB0/AhV2MweJJwl4Pu50piBxXULcB+DfJ0EhYHuDfuqk2QPoZsEt4KAwmXnnCAloqzsZHLYTOY8LJIluJcUCl157xAnb7olj+yrBQYhaoq6PKq1GbAHbXTRPPVc/FrTSdSQcVyGpT31TIEq71tCVGCHs0eD5TO+Xtlsf4PUO5mJMRR6H9ehynhP/XEtAm0YMwOUFvB6j4DigR20WQKDu5px7YqRttpRYOG5VZeo6a4vSuUNu7yggSzePiDJ2n4EenmfE4puHS19bxQPXPfU5e2Lh9/UnEpD/3yEgTlb/mr6AwhevBewI2DWF0JrlwvhoCvFzIqi2eDH+IxH03RTiRxRQiXG6944CflQE5QcD7R99AbuKoL9eC9gRsIsC/rovoLjNwm9rAd+JoG05mCqqw88o4AcBuyjg9cTDZyJotxbwIxG0Kwez2hSvWg7lZ/yZCJqFYFj3W2l9KwfTDDLXqnsTja3uKp7vRzmYjoA43ImfiaC/jAJ25WB+vRbw5yjg03DJJwF/7gvYVQQtuJ39jyjgrwn4IxH090YBx8L4b+kLSLgvJqAcP8ZwMP015y4pqWlgGTFseyJwXrREciXN9QDbbOsQb2wnKjX3agCONWeMiW46oMIOSRhMezZxd8vEpaIwG8Fhdzc4n5gEKL8IJmBLeyD46x+49HihBgTjGxKMXzwL/NW5GuyHB5/4Lk8iGo0eDVhxpDP/wbKaJi+pHQpmeuox65zRWV0giUQPj+9SPCn1AmsKvrdAIq0nePwlQcKx9jfD1mOa0fEkBrAeBZL0zNsNPVnGAmwod8wtJSpQv+ZXsL9YeLzLAxnQfBwuIHCEdertQlugJEGi7fUbbj/mvJC6Mn3Abmi1RKzxeKEn4VBKppB6ff+F9/NYRFL6A5cxsnnh/gsBYL+0DeZHkKt0OMokcIrEZ341WYbUcZQZ+LyBZDys0oZO98UddviW1PPoglLFlWpw73uLY77rRtSTFgvYHPs7xsbbWUh7R7aD85asSXjR24qi67MBm+sKr1eVcEjyuqGwidZI6FJkIb1WuL2Tnk3Oq73X70sEHQv85P9VAkrHMgeDthU9lwynj+r54IJ6PA2IfXveXfI473HSlzdD9o4CCs75CqJ7u6U42dtEZPHcNKD4WUMcvtpkZN5vCUjrB7HWPZz+Oqv1EoxBb8bZzRz3P+6tZZDm+ymzF5uVRNTDMgDNd2YMgvJR08lcrmAdKzdisdsOCYO0AuOkDoldBWuJzAczHbyFzTM425MaJ4G2gNOxYcUcZysY5Nm8RJg/ZCSeKu9U4k1XMzCvTy4FPdsMSNCv5rAcaW0piexRUGvo26DvkSv2Le0hwW4rJNbKQRK+CiSwvUKymapfEqjzo0vVsyjCdh7eUqeaCjEBfW7AaqjhdL0cVzGRn2UFCyl8cVApW5Xc+EMCa52+iF27tKAX6XIFDdQqtft5LyROfuvD/HhoUttu/z7sj3Nws8uDwOVQ8WS2POmwyHKuXauI58fj7BqcLMTp7cnDZ9qYajEExWPEuReCBLxuJ32QtTYR1C+vErk+rgrY4arhYORNBfIQAx8Y2ww4+zrQfh8Bx8J08q+LgP4vJeBhdxUh5HZzwm7kWNPhjuGDverNkVTKI6OivspB8ifzlCnywSCXR46vz3nCuS/2EKgiHFUIbgkhbwJWOdMBSNuX7rCwVLqaECTXSEbyBRLa6bEIPIg0Hon1uvUEYs13KriBRLk3AQe+qID7YEiYc88O6YqKO9gK035qbS0cB8d8KoKfLSTmDYmJ9yg9UjiQGvc/ECQVCRgsAZoUjy8gdkRPGgfvKKBdhKJLNS6wwX80KnFNGeeJ/GZn4Dhmi8xX6GNAM3m2AugvkIhdFHCRIwFtIcPjUfN4QKWefoJoORCJO8FJI32edhr4koxEPbp4/XZ0ZkJUG8vUDwTJoEWAY6r/oBJxX7e7Ssiam0O4yFXmVeukoCMtJRAOU9y/hv6j2uB6AojDReo2O7mgyuz4AHtQzIknaHFDt3LQQKQMl5xn3kco4vL8gDCZPFPPWLZRwFXowX5zkThvGUr0HQU0LGPGnDCLJWoO8iu4uYYkTXjx5/61fwYBJ/87BJwMuC9rufu7CTj74sfAuynEQPA/CfjLRFDtWabFOxH0Yy3gR0XQjoA/t4a3ctX7TATtooAf5WC6tYCV/go4Td+y5p0ImilFzN5rAeuT4L0JqG5OpJDPaXy28olkfDaF+FgL+C4Hc9wF39YCnnSBWsd1Zn0SsGsK8VERtFsL+CZg1xq+iwL+ujV8MY2iNwHfUcAuEfSjIuh7LWCbCKquVWr8oxxMtxbwIxH0ti5WnxVBu6YQcX8M38rBfBCwSwTt1gJ2BHxXBI0jw/wkYOPV9udawB/lYN6JoP+ttYCTwejf+wL+IU0hhl98T42VwoPNGX8DbiSeC+rNNxqEj3hDfC/2YhzxxBT8sRKl77WAFn+bg79nB+KOstGA0lsRwqbch8Tv+0+XrgpVRyJSm3ke7w7oyY49YJYYcO50NcZHvxA/IAjnuP8kP8X05g9qsFfHGIfmZKhSxxoLsFkc1sS9VYFBhxNPAsiXOFo7AY4Vz16EQ4993+LnI+Xo/ewiEceFmeJU4IwE41QV2D4NmevzY5VegpiH6JKZnAuhQ+nyEiWw0+0zceebIKThUL1Cm9zJuQdupNIBQAIO8pa53npe0O3iOoHo4JvMTVIFh+Jw6MNB4C3OXVnDjOYkugBTICBsGSHRNqTGodo/HZlnBzSi5iieQsCN8XqYt9yl5SjeAl6QOPVmTtHQ3TFaw/aGhGbayItoJt08OAykHede5XFBH43swu6wDXEqsgkofQnPCpzbOWN+Wj7oIh/tJlD2JS8NiqZdCznVkMD0pqeut0FC9ohxBMsaGsS3tmfkA0UObJwD4Pdtcb8vEXSCg8/fshbwq5OrIT0PQWdtalewePA4XX0JoOw2feJo82aAM7gXksnzJOYvZSRfsuo9QKoLjlgwa6N03hAJcx8hER180pPK2SChpqsBc8xKHtB8vryC4TaLlDmJJNHmfAnx/ngQxsDfIWmSdrpWXGnqx6UT0vo8uYLMbZGUm0sdk9NNV8GnO4n4wx5Od8lLHOP01SeE9bKtQRa7ZQhqzirOnvSRrIf9iYFRSAJx7EAISS9XYtjRYZ9B5Ws8Ecf4flpclsRbD09AN9p8DCtr1CMgqIjdwrAsgHKFJOwNDkCG4b2EhVmUnH142gWd3XA6uTlLL865y0egJ9V5gUY2OvPuss4TQbRrWNYvnIiPlFVG6sdxBey+mqaw2VKeekvFgY1tXTnrtbYGtC+eXBCb45DB6CnWtLrqBexcddD2HIuAcNvXFRZsiNPhQXaPyVwZ9/AZ5GrMd55BREN9JYO/8kW2CWaTAXEXjgNmdKmZM6miiMxu+gs2m8cEL3cqALGTYgl2RXsMR3vt54jFV95TKMC/hIBf/d8q/YnlgHVY42/sfm8imsqqBP5lt2Su7iCpTta6AH3oqsQ/bJGAs4lAYKPhj45li6dAqfvYQnSTFfZeC1jkDySbPEJC0blo0FM/dcGT9vPUJ1MkTzawcFy6WSRlz/TeEFlPQ/BvsMJ7xljjb/KQAxx8H8kT51xE7/PHAEJ7JjLvnDKgvdFOhP1rS5Fgz31E4PpwINhuZY6ZQgL0oaQWhBZrFxgkaUSJHbSkfSEBt6aY0clcT8Ee65Cy5T6u6fa2i8CarSXi7WOpoQ9XZ8DWyvJbOZiBjgT0U4Mwd5TjPeiqPIWN8ZAZ2w+bkL7YeAO7cdzjHHZqalrX+h5CfWNyTDbayt/HoMZ7FOnujpt7RgrrivOAY2SnXk8eSBTAMmF3N/H1+B7HtNkNJAjlQufc5ZEJ1F0LG3Bggt+HuzuFNDqGAexPezNlglHEtHe7mxDsxQl5RwEnk5sG21yViec/ZZW6g7UAprCdpU70sA2aOJEFOHsViRf0LeGPJOB/brD/LgGnQ+HLhta/MgrYEVDRcRz5BwF/NIV4RwF/7gvYVQR9J4J25WA+WsP/SATtCPiRCPozAbsooDbGQVaGSc5/Wwt4tzPpHQXsKoK+1wJ+9AXsooAhkfg3AZVUYNG31vA/CNhFATsCannlqvLUvo7fiaBvAv4cBfw5EfRHa/j/YS1gVxFUHe20wcdawDcB/y0K2BHwVJruZ0XQn5tCpNcCvq0F7BJBu7WA7yhgVw6mWwv4LgfzcxTw4RXKt76AXUVQ/Zje300hfmtr+PF0NPyySmt/GwFDKCn4wvHAPIshsZzUfkIwmKTEH1RjgV7xjgIruV1weuQ9VTpSbRz7Bq+ceaW+cWkobijsuTzhGJ/aLjVOfAORtNswtpBzgyp9W4agmeHrh7vmUmm198DHIZu4iu0adFA+cSIVnkvmzufjkAovikMbmTHmKYsypgUOQuBqScAY6Vc1fc68BVjMQQKpdpJRfyfLOH0scai633lKc17NwbVOp9S/3zY4NEvDCKe3Z8Z5Rh9JFw4XGuxX6yb1S6msqZppDrCpGKT+2Qhjak9NBezt5MBce0B46vvRCjY3hxHvua+A3pLtAlgvDTjG3QpKG0lbQ4jkQ+IekaybiduANSgKzk1jRaLlbH/A6fi2bdpwHGdUYs85uL5Xct7duCIHhLgBd9LzUxbj/UvN02mOhJyfifc4TFUc6rcyci0/cSwtJy7tzVZH8NTdg7nL3tNY7Ps8g/ywi9ibgB493QGGaz1l2iooaLIy2zUmpo1k5pCwUrxG/uHVZX4ZDn8fAaej0exvIeBXrwUMHo4Nyy2piSMM5hmNJOsAgXFVCF5z6tL7ZH2G5b2tiqtyJRLwbPOgXpnAOe7OyIh1qbagc3hlvPSFBCQX+w5zL+8TGFZDnmoL1k5XdfxNHntzge5zXQQWhmsOp1NmSJ6vdr3p7gKpp+l+TfuT5A66Hw+ZVWiHhoynjyfYRx4/f08ITg/DcAbhbG8R37NmLil317aUQ7t2b1k3GZ2XKwE0z12kntE7FERYxSFs/UJlrlZqAgmGVwkCsXZSn89GIZ0cr3tg8n7J/IXPubS8kx5ED0ng7Hwl1fRYMQusTXFloJyGQMeGG8JeVAUGcpAM6LYQQziY/R3x9+LdIPfm3ICWR4vUb/xdSJTbeADWCJ8U/rpcAC1xRAd/r984OO+RvDnn4HRycu4TSyvmIbUmkIAbeH3OIiZO/3cOAWBqojBP5XE6/CqKHjiva8BcyysHNB3MYwi3AWEBZROeNIPqCesrEtDe8g+JPofCCHZySNHcT7yekTvEHfr7Bec+lpOfqxd+5T3FC//PloN5BBx4g4nJmJI8eWqsswdsubvJ+YThuOTKTgFyUdvEG3D4m7kF0QwOReITl5ucJfpSCA8snqw5fzZfF6R/03kkTYC/gWu/bepgjGtwFjwS5q4jae536kA0PyqpZ+XHgk6SdACHzcXh/Gd24Aldj0/glvcFcVf8paCLkYrE1Noo4iodAR1MchGC8xXvsS4RVHzOrrBnMb6fjFKV5jsxBi93LRyHHpea6uZjCvtm0Md74t7g8S4EGfbuZk/cm3LCe6jOJxCcciTdNMbfuHu7pgCLq8H5aY0ELLx0DrZkK6l/0Sk+93fFEGDdWzD/PkoEqmnWAOyH1OOsYI3PpKsTTMEXw03qNkcO96cKFjDOxUfL+GVJVBV3LvhD58i8cBcADZbXAzj4sGDe7GbXVIiiG2y3Tx8JHCtA1dtmBcxrv59J5VHKafsFeDAIiV89q4L69SgHO7NEFnblYCaV+YJgpUgc2/YJCv2Fz5hl4syYLU84oPfrRIRQ7Is4T5jb0R9JwNn/DgFn49m/twf9Q9YCSr+jL2C3FlCd07M790+h99kavlFg8Y4CfrSG/+gLyPLY/+wL2DWF+CDgz00hPtYC7u5IsC4R9MjvvW9RwI/W8D8SQT+aQvzcGr5bC/gmYLcW8GXw1rsi6DsRtIsC/rIi6Hst4A8CflQEfTeFwKeE8UHAdyLoj6YQ7yjgj6YQbwK+E0G5gfeZCNqtBfx1FPBHIuhHFLAjoEb6svrZFOJHRdB7uXK4j76AF2MOn4mgZyt2v/UFfLeGtzfmP6KAvzcRdMYPRn8LAUdfPLQ6loxD3+1ySd3E3OLva/O6QODbN853+GlEVSNDwu2dF2OnEw61lL+E4IxmHPNHhRBRUykr2C7ta+pyj8TFZ3npw9YWUuLKKi/QUW4WsH0+r8SbjfD9dHjC6dI9uuJQkyqUntlShJ1hjIgr0o2KRFEFJOUw4rx6EdU08RwTQnWfMP82Wbs4NNknYJPTg3nL8GXQXT+5gHWqN4Rt1G1Db/3nGhg/vBG/yY2arvKtCrtxtOeYuuIami+GT/D7vki2UYmvB6thD7zwmBBvJF+RsPm5Bn+V5sS7r5YSHZyzHJjj7onn3noZLcV7HyxBPjFfnk8bWpubMbABuaTs4mwymte2B6G0GnKu5ZQGXY+2FhwUIeXcahQ0NG4SJO1yP2Jer7HcxUXG9x8sHwmZlZVKr+MLTgWKZZO6++wWU1NYTnC66t2YN9TqjJKUrVHtdo959Exgsds1FVy2Spxu8iBpaIRjMtQHCwk4iqaUFkV5BCtyN8QVHlVIew1nwG1H9ynjDwr/2wg444fC35II+tWlK+KxL4CCvxfOuQiXiCqmZADOxNzUe+14lVb3nQ3h3tgwvz+bRKR2XxR0bbHA6RU5ujS5IL7c8RKnp7cKCZjMekMwAhH/9onW1rIM2/+mEPE3qB/GlC7EPG5LTxwZa1QwaFbSFJy0PnJe2ZsUtL/qcUDyQmReMZUy2t8NUmCUtMnEJ5zezXLvCnCc4HQP5L1LQoWrAey6JhaLuYz65fgA9lJxmE8kqaCFVNqwC/UwZcG5ogS8WQIbksf4eauNS/Wea0M05l3iW/HYpT0nkSAy7QVOjzN8RAy2Vh82vfqeQq2GMW2ymwH2bbrgvGowLKi+oxoc+GvOeaEcZ5SOE5xUD4nN/LQXDcimaZ44PXds4u92i4LuQpNCYPsNB3fHE+hlPz6CLcRLxuLLpa0YajKw3GTJsebWRPTeBCPYbJ8u57X/9UqPZfvfTLmXMSaEkUqHV2cK3m6lkM0pLXmir0UTNjhRT0E+2QY9GF4OfnZCbigiCNT07QL2esDw+xlsf1treLyn+F//9v7AKOBX31N+0HYEvJJN6tf4mKbnRAtg74xC5k3/D3nvtq2osrTtXpAHgorKIWhmKihKQLI7A1E2iYhsFL36lV1rzbL1Mf5vtNVa1fxqrH8ezd7sG6CIjHhGRLzv7ini6HqqQMXG8UcXsPJ5xeXrbo68Zarxc5wGV7AufcSoat8qZK2rKxyl0565vqMEeDPC/B2hucHo0Jio+Di4EjBDe4/c6dZScb1XYzC7IuFI4wxltExUBH693VDH7q6Yv1Muj4NkuuTvpFcVOM6/dgvljcNj9N6lyGCxDT60W0SPyljF2L0PIKzP/HrGKs8T0VZOge4OQ2ZdLyDh0RM/eTWplMidXMQCt9OqAH+CMHK7ZyHi6/EwBGf48BE1ToqKb2qyhMP1YlJXiCYBLrNRCKA8DOqGI+zgyNVO4Kw3HDFz8xzjpW3wmFfnBfJ2yrjC4iNU+RlibgTKbqaBF+NDCba2viK3LK9fCxpoDuGt+fKzvaEUw+5sg3NrMsFLmV5hfW314GRDX/Du6kXGa6af4fSg/PmvNwbPu5unDOaoWyI/8BKMZ2ScgPuUVMEb7cYYB2gz/NEFDJbjGPvDRQx04SvI3fSs/yMR8D8h8t9FQHk6k/8tCDj/xQj4MQh6WpL0AwHfcjCvQdCPLuDPXcC3HMxrELTyNRdttkOWvk0hbst5wD4QsJQ6+3MQtChz+7ML2Klr78cu4Msa/sMX8G8R8C0H8/YF/I81/HdTiDcCtiETfyiCgsZ/3taE2qwNff1jF/AlB/NhCvFSBP3wBXwh4LnzOMKR9Tl+y8G8BkHfXcCXHMzbF/DDGv4nAp7zL7mYlxwM2lz6txzMCwHfphAvRdAPBPy5C/j3voA/FUG/I+B3a/i3IujPXcD1cZmLP6zhf78iKA+oyfjfMQj6yxVBL5sNRwSPPpFLb4MAJ75iwiW8zZmXD3YBPlhGDoG1VFC4EzgCHqTLChKxUVE0Nu8xYc8NTy0SmlLnclg4WOxWSzgOhx31noNGxW29jMC/sDH1sHVPiVc+B+Bp2YR5F3UaYGt4EyAq5gvB34YHDffC+QhufD0L3lRUehKIS4EjXnWlDln2LUG35QLC6VIWvIfBAqyd9j6Yopczd8xOGOfmbgoOUmaCqzzNnmjjsQyxURaCq65HLT5GEU9Nq9mKhSbh18OsfAQnf3llTnQbtrhL9zHE0UVAnlSsZRwuLB0gHvNUHKiqQWaJcoBL37UCPZ46GXvWqQVzM7oht0jbFpv5agF2e+P3s0SyhjkbIkj8nn9+0ioVA/V2cErIgvnH0SMglwv//uAkXah3q3Zf4tlKyAtjXrR7h1bVSJXNI0ivaIroXL/z+x+sG7guJoRGkyXBpKPtAAptx2jkqJmIdQU9obb7LXPDS2fghhEZwo2eMc9Pdy0enIUKyt4pqHcc1993LH5lTI1+mX/tv60L+NwqRwht6DkyDDQR38fnBS83US44pVXL2D9whIty4MhhN2GMjsnQBjTrTUS/tuiwl1xK/vM3irx4yRFQPVyHsI82DqIHX07x6uliCFu1Q26/maa4WPc7joRijdx9TQF36tn58vqsBC9ZdCruU2sG2zz5Mia5Iox3850Gp7K7CJSWYYWnAy+BY1JdEfUjXkdntZODOS87aqLrxMDI62047YuMl9M7inHmkxmPyX1JHVZEgG4GRz73ObsizxAOMoZyugHvJDPkNWIo4fx4vfJ3HoHgzo4+/5xZCI7lVmTW+XbAeJORDtx6bDM6G0kVHrUhAhidReTcxijApjBWYXOsOaJqI1PD48iKOTKylNHBZSRj5zm4A9UWIjWtuIqxEhcU4jS1mYebq4aTSp+AM6g5Qvb5ssXUcgo4kjGPCXFy+Sp3nxoELr9fV5qcNKwcEw2YYG+ov59zBOzkSQmRv2qZXYWYI3ORexCCnTG6bARejmf7LQStw+/3mGy+21j/ypiaiP+Yp/5/2gWUL1cAXyOF4JiXssVnmEpgV6ucUXtZSHgwyCtYL7uCOgt7byB76m0hutKaI5o503DaEQrWjBXMGz2GBdoZZw+irA+Rt8iVAq90awnm7siRTWYVzxN4cAU72fvI2a55zJyHHeF5gfJ3Hm9MFZfnYAwBsjj2+7tDj5OJ5YN1MAlyz5u6xS1CC3DOz4R5abzjoLU4LiHaJC6P4ZME2JHECqwlY4Kr902PnbBbAR3mQ4EH3pIj2nXh879ndYJ7XE0wrrSBAe7OXwvuRVvHuErTgr9zRU7d4Ethc6td+PUT80Dd/U7nSKmeJ2Blvid4rXLB2Kt0Deyi5QiYQoBxun/4YF+HreA+LpWMT+3iCN5epcj1LY7E5y1WwSxrgXqUbVu8uxkl+M55T11744q4XGQ9hPN1Tb2rYgCulNKDQ/3MEA02kYanVoQgUKccIbN2H+N7dFjBucSYBYsv04j5hCI4fyGgc2gDB/MkqoDvT+fMGmRBhW2b//ueRpWC6IpXCn8iAk7+88r+VxFQEuazX2a5+680hXgj4HZI+vcg6AsBN2PlXHzKwfzcBbzVi/3nLuBrEPTvu4CvXcCXHMzf+wIqOh3/fRfwQxH0wxfwtQv4loP52QX8QMCfphBva/jXIGitn40fiqDi/H77HAQdZHTwiYDfdwG/W8O/BkG/K4L+xRTimxzMaxdQX60u1Ycv4LsLWEt0/qkI+rEL+OoCvkwh6sjdflrDf3QBX7uAN2u8+4GAry5gfX/SH13A74OgPxFQLyZO9bsQkMeUPP2XdAF/OQLGcNlCHjGF+vOOI1ER3q9wHTFMfbk0v9Yojmtejh6xECGZvz9jtj4B82OOUMZzoZK4NXVIR7xODF5dQO2ZTwFWgylz2qLDuA3pGi6RqAiB+3hoZL8xY8i214UQ6ZlhYDxiNjTuVRMibcWRRT3NNPDN+oE4Mj5Eco0OOiSt9aRUCvKU88w4g5C2WAjHJXFwtz8QuKz3jUAv2xTIWfXuELsTJPj8RWhJpFKfJz2toXQhcqTjrLqD4v7Ysehk8+sfWHcP8tlKYN5xCwXRt8kKalVSkS/oeov7w+MM7oH21F2ulyrZJ2sR0nQ6Q46i9iqZtRyZW3s24ql+qqTkufdEcPSRJoS7PuHIOFROcE3jKfMOpDKwtBjOwOVlBYtuKnP47+Px45Png7myrAREcy4CXOMMs3D0sGRymlER2jBeUH/aWylJZY1Au1e2QlSFZUECFPLrDQ9nFjXuQsSNbOhvBKTPZ1KRnXRzwL0mleDEjF+vqcgLOOvPlpfXtvHbBkElQRZH/5ZB0F+dp+YirMDnx6hgGdmmx9fHNQZ6TPgzt5ZdiofOVAd32jSC5x7DFM2M/QmwLYQC3Tk0xiiMd3CY31PmRjOOgDe0MkB5bDLqLVLTITIJL3BE+VigY+Dlp+NfVfCUxwi5rr7GuPQWI7A2xoM5oWtWhK43GBa8GOZIKHoq1lB2BMsIBeTV14OE5yOeoKpefDLHGSIND7zjHpxbdKe2rn056Emdzq8nqin1PFfCjZ2ncBjpveB0Os+x6pwgMJ8S/1o8nQJ8W55v/J3mDOsOUBzgqWhToKNzgug8qHssn/QHnGZoKFiHxa7AOHzy58HcDDmkjyQ8SawCDgVVWOQSr8eVfzMAoUMpULeHHjN9qIC5JjV1H6sSsBGMIzgZtwk1F8UmwMrsrIPdzVPBHUXbGG/j2gfv/IipezSJgWWWaeBFy4ojaTo18KH2KghmNo9h+2HGZLERKCSTO8+scxrK6ODymsC3ypaZt/HawOw2HIDVeB31En+i4tXqeYUQ+3fBod38t5lC8Jgaj/9RtuwP6QL+ak/otbB4QJAc7shNN4GGS3fsQEjCK3Uew5WIW/HUgC4Cf0cr9wToItR3iDT9IdAllVVc5a4I/MDvmDPYnCqk3DYLOBxPXwsJRJHw2nU5Am2rmNJ6GgFeBfmOI5aWImf+dAu8VQc8ZpygY955wxFmM+bIFG0nCfX6xz7Ao45UECNZo+5qahR4nQhL8Hbrs0C3o2OFRvMd/37lxmP4eZ6pWOWvDJzQoaHuEJ8cbKyPRwgi90u+ZepibE/cMdjrKY9pW6kcPDiOLhBq4x11zYYjm1C4K/790y/EfZoc8b589CySFNSdLg4qnjWeBfajynhe0bUAx6djBpHo8pgDvFFxQE8LCNvVCHkbvQlwblozoJkeC56e3fn1920KzkmQmeM3HUfa7mrAydc4UiryJMXlLdIhqhnPWwf+PLE3fY7BvXslc0QzNvBqW8dwyh536qQXJSbm9bCDWscrIYhQouFreaCQZdsFor69wbhrvwZntYeMLFRHBR5sPQAoWoV6xOZI/ici4H8+++8i4EiY/rLU+rsRcPaL1QtfXcAfphDDUfuBgB9yMO8u4AsBX6YQH3IwPwdB36YQLwT86AL+rSnEuwv4cxD0owv4QsCXHIy2sMX+AwE/TCHeg6CvLqBftKLZWdj/MQj63gX82QX8aQrx9gV8dQFfcjDfB0Hfu4CvQdD/QQ7m+y7gaxD0jYAfXcCfvoAvOZgz2Vo/BkFvKw39RRH0JQejWTumfZhCfOwCfjeF+N4FfO8CfkPAtR3mwXsQNNWr/Y8uoC1Prj+6gEHLit+GgKOv/67y7+gC/nJF0HBMC8jLYIWixO5bIk1AgfLRbphfTdKeJHmXQUBqXQjDU2bg6W3bQyufDRTtxrZDnNM6g7xabIUADCvAAmdJaC+LJQp2w72EzfqQQLdfYBYN62dBxo9mAo0hr1nQzfcyLnnEQNOuTeSP16ZK7PFsAsdpNaCuMWUVWS+3AeQqnSGarx2NnPXlDPxbvxGi8uCnuBsqR0gabYwcHS16cphSCjmdbVBoVJQjli60cKMrXp6Gdg14YJhnqFSPUn+w49ffZ8kdsoM+YDS1n5iM7eQIzaPkqUpmW/79wgYBdOJUoHWBClLcNA2y8oyQn8oPINWdXeAcgYxcwBb/+fJgQ60gEwWKyJ+fKs3HUJ/VBfPzs+Zguk0sqAeZQcM2EyXSz0wHqrEtMzp/9hW5DgwNLhK/7IDehZSMDGMDtYFWKBwgqhHl7sRQ50eLhvOZH5DcHO2g8aQL85ssEzHZFTEkO3cruMLhoZKRM/v6r9n3nnrT4SMmXSu5wHaeyBw6OH3fsfiFMSUK48kviqnfjYCzX1yuGkF/B6gnE2b7j9jB+EnEr0FQkdG8Txxyn12fYF4fT+psz9MUzUdeDYq85Efz7nYu8GqoCkC7RYXeCHgelyEslxeOLGICLUG75wqs60ZBgTo+ttjuHxHEQTdkzpCfqVijKxv8pJxSR1tYGjHOY4CN7GWUapNKxfd6cOfXE8gCDS87CYd7eoROD+eINirPIe7SqiEMdg8BXNpgfEHn7msQ9Ot6D2sR6/ZWhdZNeEyIdK4hb8DL4wPZTQR37SUtadvxDqy5KjHvcbil+IZ4TAfEKikt8C7A3dTLIcIdFpz0C2mDpcfA4U+FOhVuJaxcnypQmWIh2mhSjH3hFgDOQo5cYvms8H15OsFJTp6CZ23GBe4EqvJysp7xIriKNVx47hXc2r4yN5juYqxdnvxO3GMueOeBD/g+uR4hvozvlJ7SWsbakC0gq0yZl7/jrwWrhvEzQNUA+SHjCChlRcSRftUyGJ6rHtfFxITLKZsi6nZaimVlvYDzQRpQp8wa8bch4Egcjf/RF/APQcBf3Vm/LeuvhYB4ihxlfjWw10QNOKS9I9pL6x6zx6YD9YLuyHnC3kGw9gkktyl/J/3yGOMyuQG4636MXLo9tegZrlqwL9FFoIMLYBxW3Qi8Vs6Qe42aCgfFrAEza4svBUuOPN2s6yE6JQJzkjtHrpgMl2Ad4Sw4T1ERye56nIAzlbfMHc72BpZctIRADxvmzeRji5Z7dwRQuVfqNehQ4One7SDcyA/q+da9JevN4wGmqCmUjjcTCS+E3ILjejQT6GinB1jPbAWoFFHkDUczB+fjMOSIWD6RJ59MDXedguGoowbR6GikePOMvvRqrhWiu+rK7/+eSUB9gyPmYtu0uFmdKjhegzmju2SQ4nY+tOBQJzl/pVdKizu5HcChNxcssqd3jeDR9AzO/pogLymDFJ/0MoHA0ybMueJEJNrtsoY6mPG/f4j4mfI4n55gN0ueZ/K1iokw/srLc1/7gYB1w+uCMjxwBAzv8xTvQqbwvyfL1O6YbOBZvznD0VorzIUu+iMVQSf/yUv/XQQcj6R/jTX8r06t7y6g2vpofZTP0hsBcy04fJpCdOOr939QBE3HRvSXXcDzQfX/sgv4RsB0WK0/dwFzjw4/EfClCJpOzqmwZvQMf98F/FAE/SkH8zaF+OkL+JaD0Wdb6S9yMC9TiL/sAvZibvyjIuhrF/CFgB+7gOc6gB+7gOE9Rj8QEK1w+0bA1yDod2v4776A3xVB376AzsEUPgdBv/sCvhDwQxH0NQj62gX8sIZ/dQH/q7uAPKZm8/9bu4A3Op9CYtpbIXRGj4rIumNBdb6bQvDElkhm3WIMvsz2yMf3Bz+al6kChZ8Di5wrDcitO4wg6WSbhvkii/HOXXfAb3UlhM1dacmh9QUoS1NjkbGnInkwZweZtzdYWC/BIGeZ//1rOnZoGOwTjpy9YgIb3hHzC0SA7C6TgueASBGCozeKiXPkqSZZDACFes/LMXVnPuC6e/ByeOELKokF1kF3uJnUd02xJatnq0B2rEbMO+Vyi59pM4P2ugtQEHpCTCo3wFD6yZL5X0M/ZNJyxG1UZLAoFOQC92p0/CrnVRZ5i0ImepNGUDBPR8FpnvP7D+4zaEpRRYG+WnIklu4lXE8CFYLkZGNyJMEG2ru2olG95OXikW4LyOzMFKIs8gwynrEaik2/ZKHSZi2JeucA6Tzfo8hwRJHkk/gI+QRtUHALi5iMl8YNqjjwkF8UF5lsTpkNjdBeWbAcL0QcuWkLVTnZCt7FtA2yhM0cnFIbM88oly2ZO/IFbtZoLjjb/T0lvy+m5H+2hv9DuoDSL46pKZ1uITg9ZxSGMOhxdBvrAIO1jNwOpw5RyqfHkekkUZqvwwJZ+1IAbbQpkXt/8DN8HQw24M41Xs42edii2XB1Bn1q3Jkr+JZEjqtbDkFjLoUQzxWDCM/rA3xvy78+Pmr+95JxC7EHCvV16emQkX2LYL0fV8hLj3qK0fqmQrRkS+RvfI5g7vRwh5S0KvOFqe5g+R4t4WQhgdm7VdzioZPvADx7ylzRvWLcIHMPzG5VGmyCpkWexMvnyC4HghPkfUEIq2teDq95TMS9WRF/ut0Aq60OOZM8AfKcKARuE+fL+MXmyMWZcwonrewFD8W3AhuyHQLdD3QUjQe6iDeDWQ67gSBQR1mIAV6QfAqWFs2oE8irHvfPCUAmcWi0ht2gxcm+JhAu9w/mpjTRSH6ZECi2gwtz3aQKsBJOeTkfu+KXuqGc4kmQ7OEmmAsUlq2lkoW1vkDFmM2iqtFlpPIMD+ak7BDQW83xg7ITsBXl3x8XUwmTBTXgIo8wigYQG78NAcdj8V9jDf+r1eBH95wBOBV/p6btRsOjwXDAMX8tCA7TqvSNgIZYPQUnK/eAnPQA0CUzmTnC7lTwvzQuITToALlaPayQUB7WkFdKy+iWpA52G1uDyMQF4i+u3OP9c76AhOkV8y45Rx5/lqvgRqbEXLLlCBOVq5zHkMcRbzDqe9LJTwQONHtKaawAuW78JUSrR0+dR7rr0VQqdeBZkX+dDvnvt+9LDazBiJORFqcp4ci0fCOgN3GnInbmeQkwm/O8Zh8jwHuyt8G52gHy3FOT4j0NazidLInfzzIx8OXJs6V/u/WMrvROxKE8lMBLJ53gnJuNgzdqvoFj0iqI3tlRxdV8juCyPClCKHcJJrN6fwZ/uiypO00TEatL14Cjf8XU7zamSNjhzGO01xmipcXPCNjlPZhGJVNnxxMiOfXUhjab3xi9L02NHBeTBVxWtsQ8PFRTQucHHy5xs6EBrwsw3nf3ChqrWSBH/crLXX//mmRYysw89V2MT249gsBOFebc/C38kQj4nxj67yLghP/vH7uAfwoC/pZdwC8E1JZTT3tbw798Ad9dwP21t/7eF3AjBV+KlqJ0MjNv7ApvRdCfphCbbbCGv8jBvHwBv+8CvgZBN2NXVD/lYF5dwNcu4NsafqE8OcsM0vjHIOirC/hCwA9fwJ9dwHU+R/IbActstvshB/MdAV+mEB9yMC9F0CIdRj/kYH76Ar53Ab/LwbwGQT9MIX74Ah5sqgk6//usZ6J5aXrjBwK+dgEvh2xN37uALwT82AX8e0XQ7XovaLDw4g8EfHcBs7J337uAb2v4n4qgbwR8DYJ+mEL8HAT9raYQPKam8r/EFGL5q3csFnq1gatIOFLtRnlKLq2YQme4HMnqVd4SThw6L+dGFvNP4sLAmqTqUF4I/1xSC57q9i2BTtr4Quh1iwCXg+0QMgi2yD+nEJApLzk5sq0MFIBQiIQu1IQjyg6E6OFmHAEfhQ554QdC0Fz7gOxNmsBZsjUWVkGZkkW5vkPX9by8rXergmTLiwWXceawMF3MVKxHxRLK251//uV0TsYkRXBeTSiL7o9RT8p5ZXLECqaCm2tDCVtJv30paKJolXGk8krZA2ZeVjRcYjEmvu4s4Lw/WjQ4ucce0857AhQOT4VqXGIyuhZXuFjTncDTIwqIkLdbqMZkyaJywhFynPhjaE3GEdPRmUaCSDvANXE3NOxZVWFs3UUovIFNo7KaaCSaJQNIzsOVEKhbuyLhPK4hjcYW9Zv1SCLtWW2BafWO+v3M5c9jDwPozGuEQiwHARnvO55a9UeDQtXiCHimosSRNjCQ41vUILdlQ+A6XHDkiyzaE23pjKE+GCoLL6de/W0IOJnMpV/lYfa7EXD6i2Mqnz9iiHE7QPZso6jkvlme4LA/qkLUaA+D0PF+DP7KHwieetNTNCG3OaxbpWZOKmmAxzaJ4CDjEaLyJuzRZHu7A9nnI+btB7lEpsZwBv78sEKh1IBKpGu+4ge9tmI+amSOONAsoHwqS+qPxzQgWnhjYAwWN0pLPJPwzN0DmJK/QsFI6jFZr3jRmokUCeFwdADMqqUPbhuOmDnzhhouo/IKlIgKC6bDyMDTwzqCOu4xChcbjjyOlm95eTheUD85WgGJswOPoX7F48MXISZ7cg8g0UuBeqztDTI7CD4kam8Jju1kmHQjYQWdABPmKNN7QQa2/eDl+mGHQvc517Dv2C0svUgSPF0tVayadw3aQFdRyIqLii12P0ESf9ly3wsFk8filIBdhxKj7e0uk/ZKgZ8Jw0bwfP0a42k9XsJhqPMz4dzsZNwJkwgyQ0SCH5VWS/aLSQ/X6dARwtWcI+Cq6Qh4jHTM2o22BWYDv4FupBMWHK2DgY/3NT9DRKyjoL3J8W9DwIkk/LPX5h/SBfzVw9V3YyyCCTqivjzj77AZ3glkF3kiuNXmivGa2B3gaTMS6D64OajYNz4wt+Hv7H2rGKS951MIj5kqhMHh1qLdk7qQdYOe0q2Zpnh2iQLghV3J3H5wrHDfsg2wsObvTK6FDh7fnzvwnr0sOEFy1zDd2nMI6rqnLno8UtLd9js4IgSCo+45Mr0Q8LifiNQb9jsR6ZMyBMhvY+rKNUe0vVOeINySGfOGN0sj4m4McOTIR50i5e/YaFdP4FClC46AaoPx47DPISjMmDlWJ8eYZZYEpj4YcCT0OAK+uoDe7T5CznDF85zgNAhu2fJJvSDbYvw09gEEh1hBTuDtMR7kE4DmcluicD+69ySar0ZgqfMrc4/4LuPB8OHDycxXNFjFqkOiSb0Bnyc56sYdL/SIoyj8+XYKjR6E5/HmlIRQD6YP5omze8Xrhska0kSQqXcapBJJd/MIWDTasmgvcAQcG+gOuRxxBDT87gcCOqtWZrZXD1OcUn6GXA4XRaCbp/Fn7gJO/ncQUJqO/9ke9A8ZBJ3+4qG1n7uAbwQ8qnD+gYDK8AyLoC7cT0XQS1oYfzGFeFvDv7qALwT86AL+HAT9sIZ/I+BrF/AnAr5NIV7W8O9B0Jci6E9fwA9TiI9dQE/C7aci6GsX8GMQ9GcX8L0L+N0X0JxX2ucu4GsQ9MMa/mcX8EMR9NUF/LCG/1AEffsCvuRgXl3AlxzMhy/gqwuY4kT7sQv4EwG/W8P/RQ7mhYAvRdDXIOhHFzCdwv4vXcCPXcDXIOjbGv6/JAfDY2r6y9bs/20IGBVSAGW1pjQqGgEIPUAH5+IRIJ+qLCZbdX8A/75zBL8+PQDHy9iC8+Tm03A/FyVSpZXDETKLaRCnjwA7h3gL5+q4F6JTsVBJditsSLyziYIL4kjmZvENsuXaYYF+X6okjiQXkqsXM79OVJnUS9QA26gGC0zpAgR1cwlqHchXx5t/fUyECDqfBCzKPZ4avb0KkEULIkQBOqtkHmsuNLuDTwMNvJZ4HRwhO6IhciZ6IhLHiUN+vSyhUXgeOSTfBWfI1avO/P2If51pPc/UBXVZ2O1vIs5Is4T6slvTcN6sVXKqgjFc58hG0YYUX6lPDqC4BZj51RcS86J0CcVsd6DhpaYykRSthnyj7phPYl5vPzfSArqjxxH6JF8Ksl23OyjrckN9y+NIaauSBN20dKh/HJUt6UR1CsUWAQ3OXhmTKhsR4O/DkZfbdiWSQd7FkGrblgXBJpOwPl+oPLXfDepV6wKTmTs3oJYXihAsJ2JBmoZ/fpEUhCLpoga/DQGl6Wz2b5GD+dUqu+Y57MAJUgW5T6QU5LTZPOCYehj5D56HiFQfNMjU/QL5u0Av0MFPFuDo5U1wDrfQwONzVsHxtp99SSBxBJTn0QRQrM2pOx9Tkehoq8GteOoouiK1J/J4GHEELHUh3EZH/g506y3UaU5QhM+FQzanWQ2740lE9DmLefk6vSVfipY6i5YaiORSOjvoVucVCwtpp2L7UTYQKI8JsscrE8ijRiok9WnJwn6xdfA0X5dQ2w2PiXATV8iJPf77hnckBODYGlkQ34Dk4q5ZNGALgxx5UEB1SKaIIpMjH09IF7ie9YB6jr3g91P7JtykyYB58wkvN/fBYQmXPcdOfybIDkb6/gnaxhkITjj1DbxKfQqNsUDIv54vGkbRuoaEXzFyN3Ol5fEx/tpLEhTkl+u0J9meI16y0HvkWGYd4Ee7oeAyZcgc1040Mm349WVDk5e7l2vuEEVcS3DtTz6KnvZMRZ2p28BRthNscSVLuFIE/nmm6DSqkpiHPtmeIEfVjgZ4Hv82ORgeU/L8V8mW/du6gFLTqFBz3GDRWjgU+Kn5W35uizPBdSQ9xk9l1QGiY4l6o8MtQHLUHOFclqrgD8b3mBzsC4Lmgfk7c2DDFuVLmkA6KAXmnLK0xYJ5OwO92BVzB+GQ/zuuGws653Jjzv40lfDBHXoA6KwI/uNrkDHqlTU0d1lkVH4+MWHF2APnsrOZY+vqjy6gvUonzNnOBj0K8qiE4L6cU3qshhX28mUPp/44YNQ+LypyTb0jxMONQr3I7VR87MwFNH2zZNHlsm3xjccXuBs1YV7jctjdnGsMdpWoyGf1/UcX8HjYSszVVkpAXMXX4br6UqZu6bbC13JcgCXeFOQNxJuEB6dLCE3SIxYkdu+Qe8dUKJjYcmTcpxgvnqMv04uWV7K3pm/JXTr5YJ2qinmRM4sxMQ4YzrWnslB8WhU5FdsUmmApIk+GFJOhTvmZgnoFhfWDI2KroSPwrGsI4WDNn9+oFkRo29mCf792ivG+UlT+Dm1kBoaj8DOk/pKdU7eK4Fm4Lf5IBJT+dxBwOh/9synEH4KA8i/uAv4cBNWmsxVeztM+e/sCfiiCvgdBf/oCfnQBX7uALwT8vgv4vQv4F2v4cmH1bzmY1yDoWw7mJwJ+t4Z/D4LG4/T6RsD1PMjFtxzMxy7gd0XQ1y7ghzX8Sw7m1QV8K4J+N4V4KYJ+DIL+VAR9I+DPXcA3An74Agb+VP7LLuALAV+7gG85mJ++gJuJx5H5/4Mi6M9dwJc1/BsB1WlqvXcB313AlzV8bc85Uv8cBH11Ad9yMP+tQdDpXBr/SxDwQ2v718TUw+TgcrY3HHk2JUeWjsGUIwXmCOONMSbublwDHTU+9dXFwsFaXXm8HIRQ4IjixmQ3xMlXOZuwQNQfMV6mhgvptrZReCutgujQJsDIzBL8ydNLSR7CDFgk+kJ4mOUtaXsjg4sZJywMaysmhKch4IEJKJgu1j0JhXYBV2WuIf8prSuS+vMMsmJ0EIL81GI82Ggx5PVSQ0EEI5E0U+MMmdlG/HraiUEsXNVQaGueqs5pmpJqLXPka8+p4JdeqZHQNwRopIPBQmU01oi8c45wSZUQBRsnCQgS7ltolhudBfZhEpP7ueOlSGm5HIF7LBE/1M5w3Xi8fB7HokzsSNzCDbsnGvWG05LyBGO4xQsQov2okvB0H3Dkm69cIbzuA5X4xzSCbGDtWKidHEzyx3kB568hVX8n+wZZjx/8/vcXmwXRfYLJJT9voYo2CYuumykvr0Wdp16h6AT/Zj8k3HdnDO3aNZjDqUAk2kygvFxFCyFMT65DilgncOtGhIajPU/tvy+meL36L0HAXy1doVnWAOKZpgiuR3tM9J2/gCLYrpFfb/KeDFvqQnnKefl1e3AEvN4nBMJ1LiA3ecw0nB3cEVhdwxEGzTgC3qabIWijJS8/Wf413HxSbEj7cCtEGzuLycg4dXAa3A3BH+d3jVwedw+yzOblm3w/a0RShgKQfjRlXnzoOALNhx1Qe2IIUXfjMTcIjAiueKHTwJRuLU611QCOSi1Ra5uaEmliYQtZvCPMJ7Xh4LOJHsDMbCP41ItlfhulCMfNcUXDJMxFUjmKD6kQboRofsgkgs73Hq5ePqRObC0kUtqHMS/nTwlygtJOySpgAVzq1QJF5LzAhMxMA7KpTlk4TQcpXvW2BCRrVCHYSBMZe9stL+95yhXCe+kDbhxlDHk3Vpjr7/uAHGrKMfAk83eeSvz5RPG9gLQTeXmqmgcHN1pUgLO4q0L0yMyeIFjfoQl3mhCkR1smY01UoclPIQoPmxqj8Hg+AUfdm2Bby5uGN0GFIPVlXs4GwqDA8WpbQnWb8xi/M1n+bQg4ncvCr1pY+Ncpgu7WBColXrNoJRgaNo4XE25Tc4BcU7j27y7gRqlniBIyjNGqUjKoD+oSRQq9t+T4aHSoV0cshEzet8hdH0qo1c2YOs6pF3E9vt3AL241ctyFqRKS8ne4VA694O6nNeBZtzyCU/J3NHAkRcNLQdlDs5EnjIrtMiUL8XYE/3ijgrNcpxVpQ/pl0nCbUSe7HEV0s7wegtt6yFzvampES7YKVMNcoWF4WKqkJfkFaGIojM6DvYaDwWEFjXhGQrS6GYBzfTgDh7UZ9eT8KOG7O9vzM0Jb8OdhJwZW+BOA8BDw437X8PuNK2UHTYMlgR6kVsXXsOZnxP2hUNdd3YGQs5nBebXDLJj1PA9ci8mK5+Hrjbnys9fwYkZqiBZDjUWjm6USd7vKgD7zmrn6shbxZDHR4bxRFywQlhyBRzezgOvoypFzfuAx6D4FG4pVoaLo0C1ikuocudl1tGOBHvDnp7NGgvPS4AiIg0Qlt3Kugt+DLICx5siOd/cN3HYWR0BXH/yZXcDp/w4Czvkh8G/ZBfzVXUA2tdQfu4BbqTQ+5GDeCPjyBXzJwfwPvoDfEfBjEPSlCPqxC1ht+c+/u4AvBPxuCvEaBH1Zw78R8LUL+DKF+Msg6LddwA9F0Pcg6EsR9IWAb0XQb4OgH9bwtXfY/ZCDee0CvrqA33cB/x4Bv+8C/hgE/Y8i6E85mO/W8N+7gN93Ad+DoA/DQT8GQV+7gD+7gB/W8B+mEP/nQdDvphC/dxB0Lkyk/1tNIbxa7iAJOeJFG8lJiXewVMjD9QmF1wGuyEjfT+E0WoTMH+mZg+cnHMEFrWPkb0wiE1jCFa67S4aiKrdiLGRwgDZXHB5/jKeG9UW6woUuHOrfLmtMZo9wCTntIo4sPXLIfaXVUF79VIiKipeHeivMoME+pYHdaJjIoaFBJSobGmllpZLBvqkgdboTC9deh/F5LfJUjjWd/76hF5MZcKQrlscjiqTcT8nxqY4gv96X1M+0TCXsJN05Aq1zFKaLUiQAlgL15GBS35yuRDJjPb/etRSjcENNkRy9A4WEpFsWhZ4vkkdicYQS5wENM/uckusR3yG1qUb94jTiyCtUNlTGl93uA4+A7J2vrtyNUOqz21TF0bkPoBifPOZrp8Ahoy49Q4nI16p+wp/3cuGu+PU6geDvL5eUbKwH/9r0HSGs6nVA5tYU4LoacYQ9VDov32c7BrU5vAlh31gSPrOHBp2dGYInxRzRrzuFl/ebGeKpXDnLJLGmG2i20ZoFuaPKvw0B58JU/L91ELQvhgbY45tKaZzDl4rr5KucKXUhMBiKCbWSHHLJW6GomIYFkucHDU670wS55XSOeYANlxCSzYL614gj4DSbLyBUFksWzoVzTA7G5UtVd75nwTPLMdlWX0NZDEwh7LJEJN5ukvDfv9eFcFAQiTh3bwpbMhgyJzvuC2znmznEuxOgsKx4jHYWlJBN6JfKbGtWJCzvK2jv5RRZSydNiV00HpyVTKORWwwAb9v1DK7DOS/njuEA0IxOEGTOUhNCsaAxCaxtBinyd0JQHZ4pEVU0h3rdLGgwS58F0ZoW8Xd+lgu0HVKNbHJejnYCRkJQGFZPvqRPoV7cPRo6t1OFjflJBmTsEA2MNGhx+RAucBEbjQWT+yXA9q1VoD0PVOSwHGTiHhUTikOEhUBcLg1SRmYHadJLyFN8w8DpbClCeM6XQjSQVYdIjSBB+bC2KIqmjJ+BD1GDZB4fkD+NOAJqyrmBo7i8M+gwL9+lcbuH67w0BT+bDVtc31ALXd7wM278GPw2X0AeU/PRvwUBf3UXcMkYRzi0/pITieQKh6pJoVLtoUCLfqPiOvQ6UIP1nL4RsCg5kjTOdcn8Xr+LZBChHXT3akV9l95apJNtA2mwlKh72fYyrp18BLE5aSidF3eDBDGKoCbwpE6VRgXuIWIQMuB5RO05wuwtxPPCcj5D7qDLRUKETQ7H49kR6FkDidCHgMBBkszeg6DpfDMBwDsVBeu7GRBfEjBH1KfK84a6dEi8ie7g+AOOgHV6k3B0WW8gM66YhdpDbjHIjQpVh3LmFsH+y+uy9uAYGPwdfg2CZhOOgEdpIFN6NHqVHDoBIMXZjHmJbgR4SfYiuFGqIMeamjG5HfwSyroiNPDThUr6gP+963jFc/JSSgHP6fEB0SPRaXR0F0DGt1kFPAm11NOkg4rFVWNAMsRLGtyx7RC6QRW08XNCve05LYg5Zi7cQF+gKK+zivQuyyCrDnueZ1NTw+uTOYN8e1tQ1+QwTPYzpIK1vXMEtE1+BhmX9R7YdqoIzn51DP5IBPxP0vrvIqA8Ev81phCzxa89BqKqW5qpEQdofR958bsL+BoEfcvBvHYBq7Ht/ugCvgZBX6YQ+rax0zcCvnYB34Ogp3Q7Nct8Ev6lC/jeBfyOgHARZn/fBfzwBfxQBP2LHIzlyOalcsIfCDjtxK1Z3+3ghxzMzy7gWw7mpzX8Ohgv4QMBv3cB34Ogr13AFwK+dwGrWRy/fQE/uoAfiqDvQdBviqB18PXzr0HQn76AbzmYbl9tzG5xp3+1hn91AV8ImNel8SkH8+oCvncBX13AlxzMhy/g90HQjy7g6ML48zbW+9/cBZRH4+k/KoL+GV3A5a+23A0zcQzFOQ6Yv8IuJmH8wNCpaSL4l4wYRBEogsTYHliYRhwBL5P0BJezdRT8vvMCopH+Ae1AzukbAV1fTOBqlD4Nn8guyLkInlDhkpdzmj0JyMnXV1DViyMKHrEgkbuRPiF1KUcymeY8lRwCjmTRxhWiza0KCGsNXm4pzKDh3dEcUs2aO3TLQyKEXrJX8SwTOdItLxshVCe+SgQvHcLZrBMaXSZ+TwYtHnJkUjAKqftwiDgACfJ9wVDgJBNeHu4H/P4c2WJhkF8M0m9TAcr17sQCX+mBtM/tATo6+yp3d5JG5sJCh1sTR0JkL1eYnIaxBKxQNyjE6xUvD+3Uh3yUp0LQmKOWuPczgcIrXRY9x1cNq0WfQfO8+TSYSFpB8jHcgenFV5dvMtLIA1sb/rycSAi3l3VPYug4Pox2HgvVzaQlvqY70NzHOfLb2bQlxvTIEZifHIK/NiwZr9hgC+niskPOtHFlUu7uKbTjjNDQjVYx0aLrDpLxSefldWtpvw0B5ZH0rzGF+NUdC7IfH8BejBaICodUJiSZO3DVXIP55rPQiLnddlDMJhoN59G0QunyvgO6PcypW15ajL1RtIPwdEb03QWsco5Y0abiSLNHJRBfT0pop6GFIvOQt+ShKDqkimoz/8r/D0H6/QpZfDNQ5NTjglimoEBo8HIrKpZJQMBhHMGmHkWhrtstUccBj2FT2aNQrCEmemfuIVeKKbP65UMjF+uSQrfa8Rjzm6GBB0sRw20zBBZKwiBFsFzvoNVhi/yaYUzWqd/wr8/AfKJyxFv5KYFyKHwNnVnMIV3nAJxxXjJ3UrOe7FbrK//91opGo+UzJqa0TiBVWYhC6XZ3SD2dKHDQfcKCSzYNsDG799Acuy0K59U6xZas6nCpjipzjnMrJfu0iYA9sjX1g/FTJH59H0N12crINVcDjI38soSLL2Ahqr+QMVLlJZyl545GAyZicqVgAlP5+RSgZaSh4XwwAbte9AKs1XtL5LoK4HKTeMy6Ki+nM6sR4Pzc+SzYaF3w2xBQHs3+2RTiD0HAXx1TYwFx5MhdnUXBbofxanVwodRThQVmsAEcb6MOVnIkU1e3TikyrckF0qhDyNf1u0zgQi24wpS/E30x7NF919wgb8wvpenBQsV6l8/AgVFLHX5kBuRYbY9QjgKBedlzJmLD8y7grAKEIllTDHz4MhtqF3f+TuFAwCSn5QXi6cpl9FI9eAyMEYLDtB8ib23vZPTMxgOI8X6BwtnmXhGTNjo0da4KwXyRp+Q5y798Bhc83y5t0yDz1N9BM9ySr3Oa3y9hPobzljFG1eO+x1d/fATPfiDm0/L+AwH9hTxgdFCqBmmbNYVarWXk4coo8AJuMwgvmUKdUaNU5NHOa7jF5QoFmyYzvmJsB+zCHoxuAQJc1dYYnODO89pds2KSl19d0r7tqFPQOeCV1fAY6Q78eZCLnRI8Mhs400hibnJMe3J8mgGUymUhRKeR1RPjOM/hsuz3gj9tEw2LNyS/EZD/jBKQ+5YjYBwceDaGxuzJ055b0EWBInhbsvszTSHm/ysIOBUmwuhfMwj6O0whXl1AffscV8vhvb3+vRyMFs2x9paDee0CvgdBX4qgL1/A79bwmzCYpAt/LYVva/g3AoZZZZgl/VKs7J1c/R8Q8EMO5oWAWpij6i+7gC8ELCZy9AMBX3IwLwR8y8EobaH9MIV4IaC6bhUzjfH2BwK+5GDYTN2zD1/Ajy7gCwFfg6BrFBD5jYDnZrxl3xHw+yCottew8aEI+mEN/+oCfreG/74LuH5OntpfrOFfXcAPBHz5Ar4Q8D0ISkXsmsXt6gmbFbDghzU8R26mn09MXNwic/geBP2tvoA8pkb/bArxpyDgrzaFUIwBNKEZsgCWZ16qNZ0G7MoRxl8uOcKcb0yH0vCPzPe8jKeGi5xBKc8TnprsUiTOpecIlETsyyfwEWNy7HNIDT1k4W2JVKKtpRkkDz1A0SWYVAT5uw1kizpB/i3CvBxdFjMobMRQuAx4OTojDoIOtQENQiK1xNF5Yr44MS9Ph5eqIAulGQM7DDJebg5PMp7W6hhuq/1WCGTsc4ScXRG0VZ/SoMw0lSxgxxEvbokQGXlWkKNiqXBe1QUKVpIfk8GE3+8lO1MWPh6TmKynrQylEyRC4OdqRWjt55C0mkkD/ooGZLw9GxzR4liI9n5ZkF3cKZCxaMsio1gVpErbA9zkJBP85DrmiIg4MiYrwWfR6jEF7KT9Fc4yDahfKZJEeIqQ4Ly5OfzzdlSR+8LaQxsbMQvX+0ol68NiB/m65M9DpxeZnKfnANrthj8vsQ95aePqVyguqGfhSsgkvCbhHrKo3DGnOnkxL68PJZyDZI2i+3EsE2EyAKjNdkvDoWA5vwsBeUxN/tkU4g9BwF/dsTjPZjUcXH3B3MUtcwjWmhiSoWOiyH84LVmUEwmKZ7NhkeB+KX6yiwVHt1VQGKEvL83SDjiESIRG/UYXUXMQMP99kzUNMncskSuiPbTugdJwLzEgDiQ2L7ceLvITlHFkk+5PuN6fPGambI3JapgsIMx9xEJNN2Wy2hw0yC3VFaJl9SUZtFLncDvLgHyUPwzCJo3H38FkRs2JkbUkcA9Xjjw+RySE75iocWpAa8uU+nS/ExFukAe3yXZHw1Th9zc/JyKkQc4/VwlqiY96E7pZz2MwaqlMyqkYw214qKln1w6PWbR+QGVVmhBSwjAp8m0FyXlwoCHoikTuY7YAW2VrIXgMIoz3UzSFWrjvWJR36wqfd70F+W2gCjQ/PDHZ+RMGtZ3qQiBmKCYQr4fQ4oNCA6XsJBwklw1U8/WKBcqeI+Mcy1tI1NSkIa+2K3KuWhfY0D9xRF/MDLQRT5iXp8oTWUPUGyRfBPxMuNQuDVdqqpIbUaSv4eqIBQ3hSPz7Ymo6/lXD1f82U4hBfeCIcg03NFyzY4AXK9OHShJUFCpuFGOH1DfYFcUA0TEaFigZ3iu45CXi/+YZqMRjyIH0yiubcLA7iah36QNuU3+OvGiRaXh2jobgrPsOUS9XUhLN7gl0z5FI3WPcqHggeDU47hwJfmmYBu4W9whu4WxA3eGEGaTXogZgiT3k7vUHvBHQ9E48pp/nTkJrmKtw69cLIczNe0+qJuExVOYLnqfSZUVy256DlasK4wc6RyKAgwnl9WvH3Rrx+7XHhxXcQC0olRNFJRIZ5nCYDDANlk+OgMJpS8AesSFzy5UakIlhulDgZoA84yL3GI9OQzjuKEfAQcURK9zOO2i24or52u4REH+/NaEZD5+Inlgf49P1OgM7DPkZtTYfBdGq2xNi2bshxy+2AXb6hCPaE/iZstLylhzSLyVusZwyd6z3EpFOfgiJrC1peO8tiWgHgUGlrXkefRamhu8BGsIFDTkCqsd7QW5TRYUwO3EERIe7RHS25Qi7YIrgbA47+Y9EwP+EyH8XAUVJ/mdTiD8EASe/eBdQ8dXx/2sN/4WAr0HQ1y7gGwFfg6AfcjDKF0K9BkE3zjNr33IwH6YQLzmY77uAdWPvf+wCfnQBX4qgL1/Aevv0fyiC5pIgfyLg38rBvH0Bfw6CvnYB34qg3+VgvvsCvgZB08t29SkH8+ELmOLM++wC/twF1NcTR3rLwby6gB++gK9dwE9fwK9B0DcCvqzhk/ZifsrBfPgCvgZBX76AH9bwH4qgzSGZ/L0pxEcX8DUI+iEH8/IF/BgEfcvB/De7gFNxKs7/Jb6AS/UXI2BAwgU0uzqioTQ/iyQTBxxxdnImRDbxNLJQTYBblScoskWLpyJJK+AypCmKKMd4sq3EIdT7aUEjccwRsKrjM5zn4YH5xpYFxK4yFZg2DQXf1X2JnJ67PZTTdYr8p1pIhDOPCgluC54qZaoSslFXUKZWRKPlVJOIMm1DyBrFFPzpWhLJENE5JEeWCaG1VWIi9NIAsrttCP6+81OC+qkGtbbNaHBvKoNMw2wF58dyTcNgnvVkFX8hovE8o1DO/ZZUF2JAcV64LNpll5Y8a2sBZ+FrlUmbLVRiR+wK1+ZufUlLaBXJlhbA9Tw+CaHsXFQy9hccMWVsCJHi8IoXrPYE5Q1y5mOjjMnNyAxI5hyJ/fQUBrjdfA2O7keBEEjnEJNcchUoW8FjkVpzZFwuRhbUcXtCUWjz63dgakFJUMgiT6g0MsrPvHzGAhP8szLj5Wg3aKDN8AP54siS8fnJf/62EvaIdteVRMqB2UCi2BrzW/dikOF9wFNrstoh3zo/fpspBI+p8eRXDVf/bgSc/OJyNavyKQTKboncVLNagrLmDKwdWSxIahfIY14tIVk8DeHdBWTJ/1PNnSwhiAMBAP0gDsYFxaMsCaKoNAYINxZZZBHZBL9+Ys0c5jSnmcMcqYIUqaK78ypNTA+i4qrQYHgkMn6j5Am+ZnO2my0n4Fv/6BA3uxNiyY3XOHNKt9DoK5eyj1QsiXBAEVRVySiT0NyTNv9IUMyShcK3wnzy2v4ajQdH19hplmNyv1hXSDvk02BqaU/KoVIgzdo7/8a/9p6shc0D3u/9Dtm9rwLRtykn5ani41WjFROclA68jqOnBeDeZO2URCl0YWdpTHDJhXyrSIBOpC5iL+ZcSOb6PvR0Y2g+nJyGJDpueIAJI6UjOJx4JidxEzGTk9cvGrKEdIb2Kj0KJruZT+Q9U8FaoN9xN/Juic0M/3btTAsF4nScsH/OfjnC4+S+zmpJzk86/P4FvFA2KiUmeL3UeUzVCo/5/tbjXcJsfv+Lv4+Jn5h8WUz5cjaztVAcVjyn2WIEr7ua0rDf7gxtLtY2RLqACjsYpoYcIeugqUVW8OflkiAp3UMuzg/qn6vhPzsOhseUuPm31n7/t0bQwbUs6GPD1ILT4trg06cLoBgrmYbS7lz+ScDb1xYKx2OLRuss1kF3sTUUnD8TJjqWPKiLX7PyEI+TloQST/LL454bcWcbeCYbGTplHgpne7Ya8gCUw3P9XGme+DUN7KzrHsJzi2l4izkBzY0ZQ2s+FoUn1JpD7FYdwXaoh+hCVBzyuL1USOL+UPgwcgKuGqZAS74qZa8jJ87nhSwY3LuCwld85yScowPkPwLSOeEkUniZgpxudOoHKZ/ven00oGJzibwo/BhkG9c12DjEiOEnJ2B84QRMaveghR9TzohbbBjk8iQg16L9Hvu3zQGGHwG91LVE0npsgmy46Yj56zwmkJp3GNTTF3nnccpwehAWYJG1qYVJajfEN/UVJLkzFm7T8gA0Noc79NyKvDJt1YkYR22Esu53mtNuYU8sj+ek/ByrRZAZd5n4UVpCx/lbBPGUGnhMZfmvRlCHWj35WKYCXpsLmqWpk0wqyXIgr48HRPfVePknAv794g/0vtrE</prop>
			<obj name="TemperatureLog" class="TemperatureLog" version="2">
				<prop name="Times">TEFSWgAA6Z0AAIDpmNwAAAB2AgAAGgQAALQFAABOBwAA6AgAAIwKAAAmDAAAwA0AAFoPAAD+EAAAmBIAADIUAADMFQAAZhcAAAoZAACkGgAAPhwAAOIdAAB8HwAAFiEAALoiAABUJAAA7iUAAIgnAAAiKQAAxioAAGAsAAD6LQAAlC8AAC4xAADSMgAAbDQAAAY2AACqNwAARDkAAN46AACCPAAAHD4AALY/AABQQQAA6kIAAI5EAAAoRgAAwkcAAFxJAAD2SgAAmkwAADROAADOTwAAclEAAAxTAACmVAAASlYAAORXAAB+WQAAGFsAALJcAABWXgAA8F8AAIphAAAkYwAAvmQAAGJmAAD8ZwAAlmkAADprAADUbAAAbm4AABJwAACscQAARnMAAOB0AAB6dgAAHngAALh5AABSewAA7HwAAIZ+AAAqgAAAxIEAAF6DAAAChQAAnIYAADaIAADQiQAAdIsAAA6NAACojgAAQpAAAOaRAACAkwAAGpUAALSWAABOmAAA8pkAAIybAAAmnQAAyp4AAGSgAAD+oQAAmKMAADKlAADWpgAAcKgAAAqqAACuqwAASK0AAOKuAAB8sAAAILIAALqzAABUtQAA7rYAAJK4AAAsugAAxrsAAGq9AAAEvwAAnsAAADjCAADSwwAAdsUAABDHAACqyAAARMoAAN7LAACCzQAAHM8AALbQAABa0gAA9NMAAI7VAAAo1wAAzNgAAGbaAAAA3AAAmt0AAD7fAADY4AAAcuIAAAzkAACm5QAASucAAOToAAB+6gAAIuwAALztAABW7wAA8PAAAJTyAAAu9AAAyPUAAGL3AAAG+QAAoPoAADr8AADU/QAAbv8AABIBAQCsAgEARgQBAOoFAQCEBwEAHgkBALgKAQBcDAEA9g0BAJAPAQAqEQEAzhIBAGgUAQACFgEAnBcBADYZAQDaGgEAdBwBAA4eAQCyHwEATCEBAOYiAQCAJAEAJCYBAL4nAQBYKQEA8ioBAIwsAQAwLgEAyi8BAGQxAQAIMwEAojQBADw2AQDgNwEAejkBABQ7AQCuPAEASD4BAOI/AQCGQQEAIEMBALpEAQBeRgEA+EcBAJJJAQA2SwEA0EwBAGpOAQAEUAEAnlEBAEJTAQDcVAEAdlYBABBYAQCqWQEATlsBAOhcAQCMXgEAJmABAMBhAQBaYwEA9GQBAJhmAQAyaAEAzGkBAGZrAQAKbQEApG4BAD5wAQDYcQEAcnMBABZ1AQCwdgEASngBAO55AQCIewEAIn0BALx+AQBggAEA+oEBAJSDAQAuhQEA0oYBAGyIAQAGigEAoIsBADqNAQDejgEAeJABABKSAQC2kwEAUJUBAOqWAQCEmAEAKJoBAMKbAQBcnQEA9p4BAJqgAQA0ogEAzqMBAGilAQACpwEApqgBAECqAQDaqwEAfq0BABivAQCysAEATLIBAPCzAQCKtQEAJLcBAL64AQBiugEA/LsBAJa9AQAwvwEAysABAG7CAQAIxAEAosUBAEbHAQDgyAEAesoBABTMAQC4zQEAUs8BAOzQAQCG0gEAKtQBAMTVAQBe1wEA+NgBAJLaAQA23AEA0N0BAGrfAQAO4QEAqOIBAELkAQDc5QEAgOcBABrpAQC06gEATuwBAPLtAQCM7wEAJvEBAMDyAQBa9AEA/vUBAJj3AQAy+QEA1voBAHD8AQAK/gEApP8BAD4BAgDiAgIAfAQCABYGAgC6BwIAVAkCAO4KAgCIDAIALA4CAMYPAgBgEQIA+hICAJ4UAgA4FgIA0hcCAGwZAgAGGwIAqhwCAEQeAgDeHwIAgiECABwjAgC2JAIAUCYCAPQnAgCOKQIAKCsCAMIsAgBmLgIAADACAJoxAgA0MwIAzjQCAHI2AgAMOAIApjkCAEo7AgDkPAIAfj4CABhAAgC8QQIAVkMCAPBEAgCKRgIALkgCAMhJAgBiSwIA/EwCAJZOAgA6UAIA1FECAG5TAgASVQIArFYCAEZYAgDgWQIAhFsCAB5dAgC4XgIAUmACAPZhAgCQYwIAKmUCAMRmAgBeaAIAAmoCAJxrAgA2bQIA2m4CAHRwAgAOcgIAqHMCAEx1AgDmdgIAgHgCABp6AgC0ewIAWH0CAPJ+AgCMgAIAMIICAMqDAgBkhQIA/oYCAKKIAgA8igIA1osCAHCNAgAUjwIArpACAEiSAgDikwIAfJUCACCXAgC6mAIAVJoCAPibAgCSnQIALJ8CAMagAgBqogIABKQCAJ6lAgA4pwIA3KgCAHaqAgAQrAIAqq0CAESvAgDosAIAgrICABy0AgDAtQIAWrcCAPS4AgCOugIAMrwCAMy9AgBmvwIAAMECAKTCAgA+xAIA2MUCAHLHAgAMyQIAsMoCAErMAgDkzQIAiM8CACLRAgC80gIAVtQCAPrVAgCU1wIALtkCAMjaAgBs3AIABt4CAKDfAgA64QIA1OICAHjkAgAS5gIArOcCAFDpAgDq6gIAhOwCAB7uAgDC7wIAXPECAPbyAgCQ9AIANPYCAM73AgBo+QIAAvsCAJz8AgBA/gIA2v8CAHQBAwAYAwMAsgQDAEwGAwDmBwMAigkDACQLAwC+DAMAWA4DAPwPAwCWEQMAMBMDAMoUAwBuFgMACBgDAKIZAwA8GwMA1hwDAHoeAwAUIAMAriEDAFIjAwDsJAMAhiYDACAoAwDEKQMAXisDAPgsAwCSLgMALDADANAxAwBqMwMABDUDAKg2AwBCOAMA3DkDAHY7AwAaPQMAtD4DAE5AAwDoQQMAjEMDACZFAwDARgMAWkgDAP5JAwCYSwMAMk0DAMxOAwBmUAMAClIDAKRTAwA+VQMA4lYDAHxYAwAWWgMAsFsDAFRdAwDuXgMAiGADACJiAwC8YwMAYGUDAPpmAwCUaAMAOGoDANJrAwBsbQMABm8DAKpwAwBEcgMA3nMDAHh1AwASdwMAtngDAFB6AwDqewMAhH0DACh/AwDCgAMAZoIDAACEAwCahQMANIcDAM6IAwByigMADIwDAKaNAwBAjwMA2pADAH6SAwAYlAMAspUDAFaXAwDwmAMAipoDACScAwDInQMAYp8DAPygAwCWogMAOqQDANSlAwBupwMACKkDAKKqAwBGrAMA4K0DAHqvAwAesQMAuLIDAFK0AwDstQMAkLcDACq5AwDEugMAXrwDAPi9AwCcvwMANsEDANDCAwB0xAMADsYDAKjHAwBCyQMA5soDAIDMAwAazgMAtM8DAFjRAwDy0gMAjNQDACbWAwDA1wMAZNkDAP7aAwCY3AMAPN4DANbfAwBw4QMACuMDAK7kAwBI5gMA4ucDAHzpAwAW6wMAuuwDAFTuAwDu7wMAkvEDACzzAwDG9AMAYPYDAAT4AwCe+QMAOPsDANL8AwB2/gMAEAAEAKoBBABEAwQA3gQEAIIGBAAcCAQAwAkEAFoLBAD0DAQAjg4EACgQBADMEQQAZhMEAAAVBACaFgQANBgEANgZBAByGwQADB0EALAeBABKIAQA5CEEAH4jBAAiJQQAvCYEAFYoBADwKQQAlCsEAC4tBADILgQAYjAEAPwxBACgMwQAOjUEANQ2BAB4OAQAEjoEAKw7BABGPQQA6j4EAIRABAAeQgQAuEMEAFxFBAD2RgQAkEgEACpKBADESwQAaE0EAAJPBACcUAQAQFIEANpTBAB0VQQADlcEALJYBABMWgQA5lsEAIBdBAAkXwQAvmAEAFhiBADyYwQAjGUEADBnBADKaAQAZGoEAAhsBACibQQAPG8EANZwBAB6cgQAFHQEAK51BABIdwQA4ngEAIZ6BAAgfAQAun0EAF5/BAD4gAQAkoIEACyEBADGhQQAaocEAASJBACeigQAOIwEANyNBAB2jwQAGpEEAL6SBABYlAQA8pUEAIyXBAAwmQQAypoEAGScBAAIngQAop8EADyhBADWogQAcKQEABSmBACupwQASKkEAOyqBACGrAQAIK4EALqvBABUsQQA+LIEAJK0BAAstgQAxrcEAGq5BAAEuwQAnrwEADi+BADcvwQAdsEEABDDBAC0xAQATsYEAOjHBACCyQQAJssEAMDMBABazgQA9M8EAJjRBAAy0wQAzNQEAGbWBAAK2AQAuNkEAFzbBAD23AQAkN4EACrgBADO4QQAaOMEAALlBACc5gQANugEANrpBAB06wQAIu0EALzuBABW8AQA8PEEAJTzBAAu9QQAyPYEAGL4BAAG+gQAoPsEADr9BADe/gQAeAAFABICBQCsAwUARgUFAOoGBQCECAUAHgoFALgLBQBSDQUA9g4FAJAQBQAqEgUAzhMFAGgVBQACFwUAnBgFAEAaBQDaGwUAdB0FAA4fBQCyIAUATCIFAOYjBQCAJQUAGicFAL4oBQBYKgUA8isFAJYtBQAwLwUAyjAFAGQyBQAINAUAojUFADw3BQDWOAUAejoFABQ8BQCuPQUASD8FAOJABQCGQgUAIEQFALpFBQBeRwUA+EgFAJJKBQAsTAUA0E0FAGpPBQAEUQUAnlIFADhUBQDcVQUAdlcFABBZBQC0WgUATlwFAOhdBQCCXwUAJmEFAMBiBQBaZAUA9GUFAI5nBQAyaQUAzGoFAGZsBQAAbgUApG8FAD5xBQDicgUAfHQFABZ2BQCwdwUASnkFAOR6BQCIfAUAIn4FALx/BQBggQUA+oIFAJSEBQAuhgUA0ocFAGyJBQAGiwUAoIwFADqOBQDejwUAeJEFABKTBQCslAUAUJYFAOqXBQCEmQUAKJsFAMKcBQBcngUA9p8FAJqhBQA0owUAzqQFAGimBQAMqAUApqkFAECrBQDarAUAdK4FABiwBQCysQUATLMFAPC0BQCKtgUAJLgFAL65BQBiuwUA/LwFAJa+BQAwwAUA1MEFAG7DBQAIxQUAosYFADzIBQDgyQUAessFABTNBQCuzgUAUtAFAOzRBQCG0wUAKtUFAMTWBQBe2AUA+NkFAJzbBQA23QUA0N4FAGrgBQAO4gUAqOMFAELlBQDc5gUAdugFABrqBQC06wUATu0FAPLuBQCM8AUAJvIFAMDzBQBk9QUA/vYFAJj4BQAy+gUA1vsFAHD9BQAK/wUApAAGAD4CBgDiAwYAfAUGABYHBgC6CAYAVAoGAO4LBgCIDQYALA8GAMYQBgBgEgYA+hMGAJ4VBgA4FwYA0hgGAGwaBgAGHAYAqh0GAEQfBgDeIAYAgiIGABwkBgC2JQYAUCcGAPQoBgCOKgYAKCwGAMItBgBcLwYAADEGAJoyBgA0NAYA2DUGAHI3BgAMOQYApjoGAEo8BgDkPQYAfj8GABhBBgC8QgYAVkQGAPBFBgCKRwYAJEkGAMhKBgBiTAYA/E0GAJZPBgA6UQYA1FIGAG5UBgASVgYArFcGAEZZBgDgWgYAhFwGAB5eBgC4XwYAUmEGAOxiBgCQZAYAKmYGAMRnBgBeaQYAAmsGAJxsBgA2bgYA2m8GAHRxBgAOcwYAqHQGAEx2BgDmdwYAgHkGABp7BgC+fAYAWH4GAPJ/BgCMgQYAJoMGAMqEBgBkhgYA/ocGAKKJBgA8iwYA1owGAHCOBgAUkAYArpEGAEiTBgDilAYAfJYGACCYBgC6mQYAVJsGAO6cBgCSngYALKAGAMahBgBqowYABKUGAJ6mBgA4qAYA3KkGAHarBgAQrQYAqq4GAESwBgDosQYAgrMGABy1BgC2tgYAWrgGAPS5BgCOuwYAMr0GAMy+BgBmwAYAAMIGAKTDBgA+xQYA2MYGAHLIBgAWygYAsMsGAErNBgDkzgYAiNAGACLSBgC80wYAVtUGAPDWBgCU2AYALtoGAMjbBgB23QYAEN8GAKrgBgBO4gYA6OMGAILlBgAc5wYAtugGAFrqBgD06wYAju0GACjvBgDM8AYAZvIGAAD0BgCk9QYAPvcGANj4BgBy+gYAFvwGALD9BgBK/wYA5AAHAIgCBwAiBAcAvAUHAFYHBwDwCAcAlAoHAC4MBwDIDQcAbA8HAAYRBwCgEgcAOhQHAN4VBwB4FwcAEhkHAKwaBwBQHAcA6h0HAIQfBwAeIQcAuCIHAFwkBwD2JQcAmicHADQpBwDOKgcAaCwHAAIuBwCcLwcAQDEHANoyBwB0NAcADjYHALI3BwBMOQcA5joHAIo8BwAkPgcAvj8HAFhBBwD8QgcAlkQHADBGBwDKRwcAZEkHAAhLBwCiTAcAPE4HAOBPBwB6UQcAFFMHAK5UBwBSVgcA7FcHAIZZBwAgWwcAulwHAF5eBwD4XwcAkmEHACxjBwDQZAcAamYHAARoBwCoaQcAQmsHANxsBwB2bgcAGnAHALRxBwBOcwcA6HQHAIJ2BwAmeAcAwHkHAFp7BwD0fAcAmH4HADKABwDMgQcAcIMHAAqFBwCkhgcAPogHAOKJBwB8iwcAFo0HALCOBwBKkAcA7pEHAIiTBwAilQcAvJYHAGCYBwD6mQcAlJsHADidBwDSngcAbKAHAAaiBwCqowcARKUHAN6mBwB4qAcAEqoHALarBwBQrQcA6q4HAISwBwAosgcAwrMHAFy1BwAAtwcAmrgHADS6BwDOuwcAcr0HAAy/BwCmwAcAQMIHANrDBwB+xQcAGMcHALLIBwBMygcA8MsHAIrNBwAkzwcAyNAHAGLSBwD80wcAltUHADrXBwDU2AcAbtoHAAjcBwCs3QcARt8HAODgBwB64gcAFOQHALjlBwBS5wcA7OgHAJDqBwAq7AcAxO0HAF7vBwAC8QcAnPIHADb0BwDQ9QcAdPcHAA75BwCo+gcAQvwHANz9BwCA/wcAGgEIALQCCABOBAgA8gUIAIwHCAAmCQgAygoIAGQMCAD+DQgAmA8IADwRCADWEggAcBQIAAoWCACkFwgASBkIAOIaCAB8HAgAFh4IALofCABUIQgA7iIIAJIkCAAsJggAxicIAGApCAAEKwgAniwIADguCADSLwgAbDEIABAzCACqNAgARDYIAN43CACCOQgAHDsIALY8CABaPggA9D8IAI5BCAAoQwgAzEQIAGZGCAAASAgAmkkIADRLCADYTAgAck4IAAxQCACmUQgASlMIAORUCAB+VggAIlgIALxZCABWWwgA8FwIAJReCAAuYAgAyGEIAGJjCAD8ZAgAoGYIADpoCADUaQgAbmsIABJtCACsbggARnAIAOpxCACEcwgAHnUIALh2CABceAgA9nkIAJB7CAAqfQgAxH4IAGiACAACgggAnIMIAECFCADahggAdIgIAA6KCACyiwgATI0IAOaOCACAkAgAJJIIAL6TCABYlQgA8pYIAJaYCAAwmggAypsIAGSdCAAInwgAoqAIADyiCADqowgAjqUIACinCADCqAgAZqoIAACsCACarQgAPq8IAOKwCAB8sggAFrQIALq1CABUtwgA7rgIAJK6CAAsvAgAxr0IAGC/CAAEwQgAnsIIADjECADSxQgAbMcIABDJCACqyggARMwIAN7NCACCzwgAHNEIALbSCABa1AgA9NUIAI7XCAAo2QgAzNoIAGbcCAAA3ggAmt8IADThCADY4ggAcuQIAAzmCACm5wgASukIAOTqCAB+7AgAGO4IALzvCABW8QgA8PIIAIr0CAAu9ggAyPcIAGL5CAAG+wgAoPwIADr+CADU/wgAeAEJABIDCQCsBAkARgYJAOoHCQCECQkAHgsJALgMCQBcDgkA9g8JAJARCQAqEwkAxBQJAGgWCQACGAkAnBkJADYbCQDaHAkAdB4JAA4gCQCyIQkATCMJAOYkCQCAJgkAGigJAL4pCQBYKwkA8iwJAIwuCQAwMAkAyjEJAGQzCQAINQkAojYJADw4CQDWOQkAejsJABQ9CQCuPgkASEAJAOJBCQCGQwkAIEUJALpGCQBUSAkA+EkJAJJLCQAsTQkA0E4JAGpQCQAEUgkAnlMJAEJVCQDcVgkAdlgJABBaCQCqWwkATl0JAOheCQCCYAkAHGIJAMBjCQBaZQkA9GYJAJhoCQAyagkAzGsJAGZtCQAKbwkApHAJAD5yCQDYcwkAcnUJABZ3CQCweAkASnoJAO57CQCIfQkAIn8JALyACQBgggkA+oMJAJSFCQAuhwkA0ogJAGyKCQAGjAkAoI0JADqPCQDekAkAeJIJABKUCQC2lQkAUJcJAOqYCQCEmgkAKJwJAMKdCQBcnwkA9qAJAJqiCQA0pAkAzqUJAGinCQACqQkApqoJAECsCQDarQkAdK8JABixCQCysgkATLQJAPC1CQCKtwkAJLkJAL66CQBivAkA/L0JAJa/CQAwwQkAysIJAG7ECQAIxgkAoscJADzJCQDgygkAeswJABTOCQC4zwkAUtEJAOzSCQCG1AkAKtYJAMTXCQBe2QkA+NoJAJLcCQA23gkA0N8JAGrhCQAE4wkAqOQJAELmCQDc5wkAgOkJABrrCQC07AkATu4JAPLvCQCM8QkAJvMJAMD0CQBa9gkA/vcJAJj5CQAy+wkAzPwJAHD+CQAKAAoApAEKAEgDCgDiBAoAfAYKABYICgC6CQoAVAsKAO4MCgCIDgoALBAKAMYRCgBgEwoA+hQKAJQWCgA4GAoA0hkKAGwbCgAGHQoAqh4KAEQgCgDeIQoAgiMKABwlCgC2JgoAUCgKAPQpCgCOKwoAKC0KAMIuCgBcMAoAADIKAJozCgA0NQoAzjYKAHI4CgAMOgoApjsKAEo9CgDkPgoAfkAKABhCCgC8QwoAVkUKAPBGCgCKSAoAJEoKAMhLCgBiTQoA/E4KAKBQCgA6UgoA1FMKAG5VCgASVwoArFgKAEZaCgDgWwoAel0KAB5fCgC4YAoAUmIKAPZjCgCQZQoAKmcKAMRoCgBoagoAAmwKAJxtCgA2bwoA2nAKAHRyCgAOdAoAqHUKAEJ3CgDmeAoAgHoKABp8CgC+fQoAWH8KAPKACgCMggoAJoQKAMqFCgBkhwoA/ogKAKKKCgA8jAoA1o0KAHCPCgAUkQoArpIKAEiUCgDilQoAfJcKACCZCgC6mgoAVJwKAO6dCgCSnwoALKEKAMaiCgBqpAoABKYKAJ6nCgA4qQoA3KoKAHasCgAQrgoAqq8KAESxCgDosgoAgrQKABy2CgDAtwoAWrkKAPS6CgCOvAoAMr4KAMy/CgBmwQoAAMMKAJrECgA+xgoA2McKAHLJCgAMywoAsMwKAErOCgDkzwoAiNEKACLTCgC81AoAVtYKAPDXCgCU2QoALtsKAMjcCgBi3goABuAKAKDhCgA64woA3uQKAHjmCgAS6AoArOkKAFDrCgDq7AoAhO4KAB7wCgDC8QoAXPMKAPb0CgCQ9goANPgKAM75CgBo+woAAv0KAJz+CgBAAAsA2gELAHQDCwAYBQsAsgYLAEwICwDmCQsAigsLACQNCwC+DgsAWBALAPIRCwCWEwsAMBULAMoWCwBkGAsACBoLAKIbCwA8HQsA4B4LAHogCwAUIgsAriMLAFIlCwDsJgsAhigLACAqCwC6KwsAXi0LAPguCwCSMAsALDILANAzCwBqNQsABDcLAKg4CwBCOgsA3DsLAHY9CwAQPwsAtEALAE5CCwDoQwsAgkULACZHCwDASAsAWkoLAP5LCwCYTQsAMk8LAMxQCwBwUgsAClQLAKRVCwA+VwsA2FgLAHxaCwAWXAsAsF0LAEpfCwDuYAsAiGILACJkCwDGZQsAYGcLAPpoCwCUagsAOGwLANJtCwBsbwsABnELAKByCwBEdAsA3nULAHh3CwASeQsAtnoLAFB8CwDqfQsAjn8LACiBCwDCggsAXIQLAACGCwCahwsANIkLAM6KCwBojAsADI4LAKaPCwBAkQsA2pILAH6UCwAYlgsAspcLAFaZCwDwmgsAipwLACSeCwDInwsAYqELAPyiCwCWpAsAOqYLANSnCwBuqQsACKsLAKysCwBGrgsA4K8LAHqxCwAUswsAuLQLAFK2CwDstwsAhrkLACq7CwDEvAsAXr4LAALACwCcwQsANsMLANDECwBqxgsADsgLAKjJCwBCywsA3MwLAIDOCwAa0AsAtNELAFjTCwDy1AsAjNYLACbYCwDK2QsAZNsLAP7cCwCY3gsAMuALANbhCwBw4wsACuULAKTmCwBI6AsA4ukLAHzrCwAg7QsAuu4LAFTwCwDu8QsAkvMLACz1CwDG9gsAYPgLAPr5CwCe+wsAOP0LANL+CwBsAAwAEAIMAKoDDABEBQwA6AYMAIIIDAAcCgwAtgsMAFoNDAD0DgwAjhAMACgSDADCEwwAZhUMAAAXDACaGAwAPhoMANgbDAByHQwADB8MALAgDABKIgwA5CMMAH4lDAAYJwwAvCgMAFYqDADwKwwAii0MAC4vDADIMAwAYjIMAPwzDACgNQwAOjcMANQ4DABuOgwAEjwMAKw9DABGPwwA4EAMAIRCDAAeRAwAuEUMAFxHDAD2SAwAkEoMACpMDADETQwAaE8MAAJRDACcUgwAQFQMANpVDAB0VwwADlkMALJaDABMXAwA5l0MAIBfDAAaYQwAvmIMAFhkDADyZQwAjGcMADBpDADKagwAZGwMAAhuDACibwwAPHEMANZyDAB6dAwAFHYMAK53DABIeQwA4noMAIZ8DAAgfgwAun8MAF6BDAD4ggwAkoQMACyGDADQhwwAaokMAASLDACejAwAOI4MANyPDAB2kQwAEJMMAKqUDABOlgwA6JcMAIKZDAAmmwwAwJwMAFqeDAD0nwwAmKEMADKjDADMpAwAZqYMAACoDACkqQwAPqsMANisDAByrgwAFrAMALCxDABKswwA7rQMAIi2DAAiuAwAvLkMAGC7DAD6vAwAlL4MAC7ADADSwQwAbMMMAAbFDACgxgwARMgMAN7JDAB4ywwAEs0MAKzODABQ0AwA6tEMAITTDAAe1QwAwtYMAFzYDAD22QwAmtsMADTdDADO3gwAaOAMAAziDACm4wwAQOUMANrmDAB06AwAGOoMALLrDABM7QwA5u4MAIrwDAAk8gwAvvMMAGL1DAD89gwAlvgMADD6DADU+wwAbv0MAAj/DACiAA0ARgINAOADDQB6BQ0AFAcNALgIDQBSCg0A7AsNAIYNDQAgDw0AxBANAF4SDQD4Ew0AkhUNADYXDQDQGA0AahoNAA4cDQCoHQ0AQh8NANwgDQB2Ig0AGiQNALQlDQBOJw0A6CgNAIwqDQAmLA0AwC0NAGQvDQD+MA0AmDINADI0DQDWNQ0AcDcNAAo5DQCkOg0APjwNAOI9DQB8Pw0AFkENALBCDQBURA0A7kUNAIhHDQAsSQ0AxkoNAGBMDQD6TQ0Ank8NADhRDQDSUg0AbFQNAAZWDQCqVw0ARFkNAN5aDQCCXA0AHF4NALZfDQBQYQ0A9GINAI5kDQAoZg0AwmcNAFxpDQAAaw0AmmwNADRuDQDObw0AcnENAAxzDQCmdA0ASnYNAOR3DQB+eQ0AGHsNALx8DQBWfg0A8H8NAIqBDQAkgw0AyIQNAGKGDQD8hw0AlokNADqLDQDUjA0Abo4NABKQDQCskQ0ARpMNAOCUDQB6lg0AHpgNALiZDQBSmw0A7JwNAJCeDQAqoA0AxKENAGijDQACpQ0AnKYNADaoDQDaqQ0AdKsNAA6tDQCorg0AQrANAOaxDQCAsw0AGrUNALS2DQBYuA0A8rkNAIy7DQAwvQ0Ayr4NAGTADQD+wQ0AmMMNADzFDQDWxg0AcMgNAArKDQCuyw0ASM0NAOLODQCG0A0AININALrTDQBU1Q0A+NYNAJLYDQAs2g0AxtsNAGDdDQAE3w0AnuANADjiDQDS4w0AduUNABDnDQCq6A0ATuoNAOjrDQCC7Q0AHO8NAMDwDQBa8g0A9PMNAI71DQAo9w0AzPgNAGb6DQAA/A0Amv0NAD7/DQDYAA4AcgIOAAwEDgCwBQ4ASgcOAOQIDgCICg4AIgwOALwNDgBWDw4A8BAOAJQSDgAuFA4AyBUOAGIXDgAGGQ4AoBoOADocDgDeHQ4AeB8OABIhDgCsIg4AUCQOAOolDgCEJw4AHikOAMIqDgBcLA4A9i0OAJAvDgAqMQ4AzjIOAGg0DgACNg4AnDcOAEA5DgDaOg4AdDwOABg+DgCyPw4ATEEOAOZCDgCARA4AJEYOAL5HDgBYSQ4A8koOAJZMDgAwTg4Ayk8OAG5RDgAIUw4AolQOADxWDgDgVw4AelkOABRbDgCuXA4AUl4OAOxfDgCGYQ4AIGMOAMRkDgBeZg4A+GcOAJJpDgAsaw4A0GwOAGpuDgAEcA4AnnEOAEJzDgDcdA4AdnYOABp4DgC0eQ4ATnsOAOh8DgCMfg4AJoAOAMCBDgBagw4A9IQOAJiGDgAyiA4AzIkOAGaLDgAKjQ4ApI4OAD6QDgDYkQ4AfJMOABaVDgCwlg4ASpgOAO6ZDgCImw4AIp0OAMaeDgBgoA4A+qEOAJSjDgA4pQ4A0qYOAGyoDgAGqg4AoKsOAEStDgDerg4AeLAOAByyDgC2sw4AULUOAOq2DgCOuA4AKLoOAMK7DgBcvQ4A9r4OAJrADgA0wg4AzsMOAGjFDgAMxw4ApsgOAEDKDgDkyw4Afs0OABjPDgCy0A4ATNIOAPDTDgCK1Q4AJNcOAL7YDgBi2g4A/NsOAJbdDgA63w4A1OAOAG7iDgAI5A4AouUOAEbnDgDg6A4AeuoOABTsDgC47Q4AUu8OAOzwDgCQ8g4AKvQOAMT1DgBe9w4AAvkOAJz6DgA2/A4A0P0OAGr/DgAOAQ8AqAIPAEIEDwDcBQ8AgAcPABoJDwC0Cg8AWAwPAPINDwCMDw8AJhEPAMASDwBkFA8A/hUPAJgXDwAyGQ8A1hoPAHAcDwAKHg8ApB8PAEghDwDiIg8AfCQPACAmDwC6Jw8AVCkPAO4qDwCILA8ALC4PAMYvDwBgMQ8A+jIPAJ40DwA4Ng8A0jcPAHY5DwAQOw8AqjwPAEQ+DwDoPw8AgkEPABxDDwC2RA8AUEYPAPRHDwCOSQ8AKEsPAMJMDwBmTg8AAFAPAJpRDwA+Uw8A2FQPAHJWDwAMWA8AplkPAEpbDwDkXA8Afl4PABhgDwC8YQ8AVmMPAPBkDwCKZg8ALmgPAMhpDwBiaw8ABm0PAKBuDwA6cA8A1HEPAG5zDwASdQ8ArHYPAEZ4DwDgeQ8AhHsPAB59DwC4fg8AXIAPAPaBDwCQgw8AKoUPAM6GDwBoiA8AAooPAJyLDwA2jQ8A2o4PAHSQDwAOkg8AqJMPAEyVDwDmlg8AgJgPACSaDwC+mw8AWJ0PAPKeDwCMoA8AMKIPAMqjDwBkpQ8ACKcPAKKoDwA8qg8A1qsPAHCtDwAUrw8ArrAPAEiyDwDisw8AhrUPACC3DwC6uA8AVLoPAPi7DwCSvQ8ALL8PAMbADwBqwg8ABMQPAJ7FDwBCxw8A3MgPAHbKDwAQzA8AtM0PAE7PDwDo0A8AgtIPACbUDwDA1Q8AWtcPAPTYDwCO2g8AMtwPAMzdDwBm3w8ACuEPAKTiDwBI5A8A7OUPAIbnDwAg6Q8AuuoPAF7sDwD47Q8Aku8PACzxDwDQ8g8AavQPAAT2DwCe9w8AOPkPANz6DwB2/A8AEP4PALT/DwBOARAA6AIQAIIEEAAcBhAAwAcQAFoJEAD0ChAAjgwQADIOEADMDxAAZhEQAAoTEACkFBAAPhYQANgXEAB8GRAAFhsQALAcEABKHhAA5B8QAIghEAAiIxAAvCQQAFYmEAD6JxAAlCkQAC4rEADSLBAAbC4QAAYwEACgMRAAOjMQAN40EAB4NhAAEjgQAKw5EABQOxAA6jwQAIQ+EAAeQBAAwkEQAFxDEAD2RBAAmkYQADRIEADOSRAAaEsQAAJNEACmThAAQFAQANpREAB0UxAAGFUQALJWEABMWBAA8FkQAIpbEAAkXRAAvl4QAFhgEAD8YRAAlmMQADBlEADUZhAAbmgQAAhqEACiaxAARm0QAOBuEAB6cBAAFHIQAK5zEABSdRAA7HYQAIZ4EAAgehAAxHsQAF59EAD4fhAAnIAQADaCEADQgxAAaoUQAASHEACoiBAAQooQANyLEAB2jRAAGo8QALSQEABOkhAA6JMQAIyVEAAmlxAAwJgQAGSaEAD+mxAAmJ0QADKfEADMoBAAcKIQAAqkEACkpRAAPqcQAOKoEAB8qhAAFqwQALCtEABUrxAA7rAQAIiyEAAstBAAxrUQAGC3EAD6uBAAlLoQADi8EADSvRAAdr8QABDBEACqwhAARMQQAN7FEAB4xxAAHMkQALbKEABQzBAA6s0QAI7PEAAo0RAAwtIQAGbUEAAA1hAAmtcQADTZEADY2hAActwQAAzeEACm3xAAQOEQAOTiEAB+5BAAGOYQALLnEABW6RAA8OoQAIrsEAAu7hAAyO8QAGLxEAD88hAAlvQQADr2EADU9xAAbvkQAAj7EACs/BAARv4QAOD/EAB6AREAHgMRALgEEQBSBhEA9gcRAJAJEQAqCxEAxAwRAGgOEQACEBEAnBERADYTEQDQFBEAdBYRAA4YEQCoGREAQhsRAOYcEQCAHhEAGiARAL4hEQBYIxEA8iQRAIwmEQAmKBEAyikRAGQrEQD+LBEAmC4RADwwEQDWMREAcDMRABQ1EQCuNhEASDgRAOI5EQCGOxEAID0RALo+EQBUQBEA7kERAJJDEQAsRREAxkYRAGpIEQAEShEAnksRADhNEQDcThEAdlARABBSEQCqUxEARFURAOhWEQCCWBEAHFoRALZbEQBaXREA9F4RAI5gEQAyYhEAzGMRAGZlEQAAZxEAmmgRAD5qEQDYaxEAcm0RAAxvEQCwcBEASnIRAORzEQB+dREAIncRALx4EQBWehEA+nsRAJR9EQAufxEAyIARAGKCEQAGhBEAoIURADqHEQDUiBEAeIoRABKMEQCsjREARo8RAOqQEQCEkhEAHpQRAMKVEQBclxEA9pgRAJCaEQAqnBEAzp0RAGifEQACoREAnKIRAECkEQDapREAdKcRAA6pEQCyqhEATKwRAOatEQCArxEAJLERAL6yEQBYtBEA8rURAJa3EQAwuREAyroRAG68EQAIvhEAor8RADzBEQDWwhEAesQRABTGEQCuxxEASMkRAOzKEQCGzBEAIM4RAMTPEQBe0REA+NIRAJLUEQAs1hEA0NcRAGrZEQAE2xEAntwRAELeEQDc3xEAduERABDjEQC05BEATuYRAOjnEQCM6REAJusRAMDsEQBa7hEA/u8RAJjxEQAy8xEAzPQRAGb2EQAK+BEApPkRAD77EQDY/BEAfP4RABYAEgCwARIASgMSAO4EEgCIBhIAIggSAMYJEgBgCxIA+gwSAJQOEgAuEBIA0hESAGwTEgAGFRIAoBYSAEQYEgDeGRIAghsSABIdEgC2HhIAUCASAOohEgCEIxIAKCUSAMImEgBcKBIA9ikSAJorEgA0LRIAzi4SAHIwEgAMMhIApjMSAEA1EgDaNhIAfjgSABg6EgCyOxIAVj0SAPA+EgCKQBIAJEISAL5DEgBiRRIA/EYSAJZIEgAwShIA1EsSAG5NEgAITxIAolASAEZSEgDgUxIAelUSAB5XEgC4WBIAUloSAOxbEgCGXRIAKl8SAMRgEgBeYhIA+GMSAJxlEgA2ZxIA0GgSAGpqEgAObBIAqG0SAEJvEgDmcBIAgHISABp0EgC0dRIAWHcSAPJ4EgCMehIAJnwSAMB9EgBkfxIA/oASAJiCEgAyhBIA1oUSAHCHEgAKiRIArooSAEiMEgDijRIAfI8SABaREgC6khIAVJQSAO6VEgCIlxIALJkSAMaaEgBgnBIA+p0SAJ6fEgA4oRIA0qISAHakEgAQphIAqqcSAESpEgDeqhIAgqwSAByuEgC2rxIAULESAPSyEgCOtBIAKLYSAMy3EgBmuRIAALsSAJq8EgA0vhIA2L8SAHLBEgAMwxIApsQSAErGEgDkxxIAfskSABjLEgC8zBIAVs4SAPDPEgCU0RIALtMSAMjUEgBi1hIABtgSAKDZEgA62xIA1NwSAG7eEgAS4BIArOESAEbjEgDg5BIAhOYSAB7oEgC46RIAUusSAPbsEgCQ7hIAKvASAM7xEgBo8xIAAvUSAJz2EgA2+BIA2vkSAHT7EgAO/RIAqP4SAEwAEwDmARMAgAMTABoFEwC+BhMAWAgTAPIJEwCWCxMAMA0TAMoOEwBkEBMA/hETAKITEwA8FRMA1hYTAHAYEwAUGhMArhsTAEgdEwDiHhMAhiATACAiEwC6IxMAXiUTAPgmEwCSKBMALCoTAMYrEwBqLRMABC8TAJ4wEwA4MhMA3DMTAHY1EwAQNxMAqjgTAE46EwDoOxMAgj0TACY/EwDAQBMAWkITAPRDEwCORRMAMkcTAMxIEwBmShMAAEwTAKRNEwA+TxMA2FATAHJSEwAWVBMAsFUTAEpXEwDuWBMAiFoTACJcEwC8XRMAVl8TAPpgEwCUYhMALmQTANJlEwBsZxMABmkTAKBqEwA6bBMA3m0TAHhvEwAScRMArHITAFB0EwDqdRMAhHcTAB55EwDCehMAXHwTAPZ9EwCQfxMANIETAM6CEwBohBMAAoYTAKaHEwBAiRMA2ooTAH6MEwAYjhMAso8TAEyREwDwkhMAipQTACSWEwC+lxMAWJkTAPyaEwCWnBMAMJ4TANSfEwBuoRMACKMTAKKkEwA8phMA4KcTAHqpEwAUqxMArqwTAFKuEwDsrxMAhrETACqzEwDEtBMAXrYTAPi3EwCSuRMANrsTANC8EwBqvhMABMATAKjBEwBCwxMA3MQTAHbGEwAayBMAtMkTAE7LEwDyzBMAjM4TACbQEwDA0RMAWtMTAP7UEwCY1hMAMtgTAMzZEwBw2xMACt0TAKTeEwA+4BMA4uETAHzjEwAW5RMAsOYTAFToEwDu6RMAiOsTACLtEwDG7hMAYPATAPrxEwCe8xMAOPUTANL2EwBs+BMAEPoTAKr7EwBE/RMA3v4TAHgAFAAcAhQAtgMUAFAFFAD0BhQAjggUACgKFADCCxQAXA0UAAAPFACaEBQANBIUAM4TFAByFRQADBcUAKYYFABKGhQA5BsUAH4dFAAYHxQAsiAUAFYiFADwIxQAiiUUACQnFADIKBQAYioUAPwrFACgLRQAOi8UANQwFABuMhQAEjQUAKw1FABGNxQA4DgUAHo6FAAePBQAuD0UAFI/FADsQBQAkEIUACpEFADERRQAaEcUAAJJFACcShQANkwUANBNFAB0TxQADlEUAKhSFABCVBQA3FUUAIBXFAAaWRQAvloUAFhcFADyXRQAjF8UACZhFADKYhQAZGQUAP5lFACYZxQAPGkUANZqFABwbBQACm4UAK5vFABIcRQA4nIUAIZ0FAAgdhQAuncUAFR5FADuehQAknwUACx+FADGfxQAYIEUAASDFACehBQAOIYUANKHFAB2iRQAEIsUAKqMFABOjhQA6I8UAIKRFAAckxQAtpQUAFqWFAD0lxQAjpkUACibFADMnBQAZp4UAACgFACkoRQAPqMUANikFAByphQADKgUALCpFABKqxQA5KwUAH6uFAAisBQAvLEUAFazFADwtBQAlLYUAC64FADIuRQAYrsUAAa9FACgvhQAOsAUANTBFAB4wxQAEsUUAKzGFABQyBQA6skUAITLFAAezRQAuM4UAFzQFAD20RQAkNMUACrVFADO1hQAaNgUAALaFACm2xQAQN0UANreFAB04BQADuIUALLjFABM5RQA5uYUAIDoFAAk6hQAvusUAFjtFADy7hQAlvAUADDyFADK8xQAbvUUAAj3FACi+BQAPPoUANb7FAB6/RQAFP8UAK4AFQBIAhUA4gMVAIYFFQAgBxUAxAgVAF4KFQD4CxUAkg0VACwPFQDQEBUAahIVAAQUFQCeFRUAQhcVANwYFQB2GhUAEBwVALQdFQBOHxUA6CAVAIwiFQAmJBUAwCUVAFonFQD0KBUAmCoVADIsFQDMLRUAZi8VAAoxFQCkMhUAPjQVAOI1FQB8NxUAFjkVALA6FQBKPBUA7j0VAIg/FQAiQRUAvEIVAGBEFQD6RRUAlEcVAC5JFQDSShUAbEwVAAZOFQCgTxUARFEVAN5SFQB4VBUAHFYVAMpXFQBkWRUACFsVAKJcFQA8XhUA1l8VAIRhFQAeYxUAwmQVAFxmFQD2ZxUAkGkVACprFQDEbBUAaG4VAAJwFQCmcRUAQHMVANp0FQB0dhUAGHgVALJ5FQBMexUA5nwVAIB+FQAkgBUAvoEVAFiDFQDyhBUAjIYVADCIFQDKiRUAbosVAAiNFQCijhUAPJAVANaRFQB6kxUAFJUVAK6WFQBImBUA7JkVAIabFQAgnRUAup4VAF6gFQD4oRUAkqMVADalFQDQphUAaqgVAASqFQCeqxUAQq0VANyuFQB2sBUAELIVALSzFQBOtRUA6LYVAIK4FQAmuhUAwLsVAFq9FQD+vhUAmMAVADLCFQDMwxUAZsUVAArHFQCkyBUAPsoVANjLFQB8zRUAFs8VALDQFQBK0hUA7tMVAIjVFQAi1xUAvNgVAGDaFQD62xUAlN0VAC7fFQDS4BUAbOIVAAbkFQCq5RUAROcVAN7oFQB46hUAEuwVALbtFQBQ7xUA6vAVAITyFQAo9BUAwvUVAFz3FQD2+BUAmvoVADT8FQDO/RUAcv8VAAwBFgCmAhYAQAQWANoFFgB+BxYAGAkWALIKFgBMDBYA8A0WAIoPFgAkERYAvhIWAGIUFgD8FRYAlhcWADoZFgDUGhYAbhwWAAgeFgCiHxYARiEWAOAiFgB6JBYAFCYWAK4nFgBSKRYA7CoWAIYsFgAqLhYAxC8WAF4xFgD4MhYAnDQWADY2FgDQNxYAajkWAA47FgCoPBYAQj4WANw/FgCAQRYAGkMWALREFgBYRhYA8kcWAIxJFgAmSxYAwEwWAGROFgD+TxYAmFEWADJTFgDMVBYAcFYWAApYFgCuWRYASFsWAOJcFgB8XhYAFmAWALphFgBUYxYA7mQWAIhmFgAsaBYAxmkWAGBrFgD6bBYAnm4WADhwFgDScRYAdnMWABB1FgCqdhYARHgWAN55FgCCexYAHH0WALZ+FgBQgBYA9IEWAI6DFgAohRYAwoYWAGaIFgAAihYAmosWAD6NFgDYjhYAcpAWAAySFgCmkxYASpUWAOSWFgB+mBYAGJoWALybFgBWnRYA8J4WAJSgFgAuohYAyKMWAGKlFgD8phYAoKgWADqqFgDUqxYAbq0WABKvFgCssBYARrIWAOCzFgCEtRYAHrcWALi4FgBcuhYA9rsWAJC9FgAqvxYAxMAWAGjCFgACxBYAnMUWADbHFgDQyBYAdMoWAA7MFgCyzRYATM8WAObQFgCA0hYAGtQWAL7VFgBY1xYA8tgWAIzaFgAw3BYAyt0WAGTfFgD+4BYAouIWADzkFgDW5RYAeucWABTpFgCu6hYASOwWAOLtFgCG7xYAIPEWALryFgBU9BYA7vUWAJL3FgAs+RYA0PoWAGr8FgAE/hYAnv8WADgBFwDcAhcAdgQXABAGFwCqBxcATgkXAOgKFwCCDBcAJg4XAMAPFwBaERcA9BIXAI4UFwAyFhcAzBcXAGYZFwAAGxcApBwXAD4eFwDYHxcAciEXABYjFwCwJBcASiYXAO4nFwCIKRcAIisXALwsFwBWLhcA+i8XAJQxFwAuMxcA0jQXAGw2FwAGOBcAoDkXADo7FwDUPBcAeD4XABJAFwC2QRcAUEMXAOpEFwCERhcAKEgXAMJJFwBcSxcA9kwXAJBOFwA0UBcAzlEXAGhTFwACVRcAplYXAEBYFwDaWRcAflsXABhdFwCyXhcATGAXAOZhFwCKYxcAJGUXAL5mFwBYaBcA/GkXAJZrFwAwbRcAym4XAG5wFwAIchcAonMXAEZ1FwDgdhcAengXABR6FwCuexcAUn0XAOx+FwCGgBcAIIIXAMSDFwBehRcA+IYXAJKIFwA2ihcA0IsXAGqNFwAOjxcAqJAXAEKSFwDckxcAdpUXABqXFwC0mBcATpoXAOibFwCCnRcAJp8XAMCgFwBkohcA/qMXAJilFwAypxcAzKgXAGaqFwAKrBcApK0XAEivFwDisBcAfLIXABa0FwCwtRcAVLcXAO64FwCIuhcAIrwXAMa9FwBgvxcA+sAXAJTCFwAuxBcA0sUXAGzHFwAQyRcAqsoXAETMFwDezRcAeM8XABzRFwC20hcAUNQXAOrVFwCO1xcAKNkXAMLaFwBm3BcAAN4XAJrfFwA04RcAzuIXAHLkFwAM5hcApucXAEDpFwDa6hcAfuwXABjuFwCy7xcAVvEXAPDyFwCK9BcALvYXAMj3FwBi+RcA/PoXAJb8FwA6/hcA1P8XAG4BGAAIAxgArAQYAEYGGADgBxgAegkYAB4LGAC4DBgAUg4YAPYPGACQERgAKhMYAMQUGABeFhgAAhgYAJwZGAA2GxgA0BwYAHQeGAAOIBgAqCEYAEIjGADcJBgAgCYYABooGAC+KRgAWCsYAPIsGACMLhgAJjAYAMoxGABkMxgA/jQYAJg2GAA8OBgA1jkYAHA7GAAKPRgArj4YAEhAGADiQRgAfEMYACBFGAC6RhgAVEgYAPhJGACSSxgALE0YAMZOGABgUBgABFIYAJ5TGAA4VRgA0lYYAHZYGAAQWhgAqlsYAE5dGADoXhgAgmAYABxiGAC2YxgAWmUYAPRmGACOaBgAKGoYAMxrGABmbRgAAG8YAJpwGAA+chgA2HMYAHJ1GAAWdxgAsHgYAEp6GADkexgAfn0YACJ/GAC8gBgAVoIYAPCDGACKhRgALocYAMiIGABiihgABowYAKCNGAA6jxgA3pAYAHiSGAASlBgArJUYAEaXGADqmBgAhJoYAB6cGAC4nRgAUp8YAPagGACQohgAKqQYAM6lGABopxgAAqkYAKaqGABArBgA2q0YAHSvGAAOsRgAsrIYAEy0GADmtRgAgLcYACS5GAC+uhgAWLwYAPK9GACWvxgAMMEYAMrCGABuxBgACMYYAKLHGAA8yRgA1soYAHrMGAAUzhgArs8YAEjRGADs0hgAhtQYACDWGAC61xgAXtkYAPjaGACS3BgANt4YANDfGABq4RgABOMYAJ7kGABC5hgA3OcYAHbpGAAQ6xgAtOwYAE7uGADo7xgAjPEYACbzGADA9BgAWvYYAPT3GACY+RgAMvsYAMz8GABw/hgACgAZAKQBGQA+AxkA2AQZAHwGGQAWCBkAsAkZAEoLGQDuDBkAiA4ZACIQGQC8ERkAVhMZAPoUGQCUFhkAOBgZANIZGQBsGxkABh0ZAKAeGQBEIBkA3iEZAHgjGQASJRkAtiYZAFAoGQDqKRkAhCsZACgtGQDCLhkAXDAZAAAyGQCaMxkANDUZAM42GQBoOBkADDoZAKY7GQBAPRkA2j4ZAH5AGQAYQhkAskMZAFZFGQDwRhkAikgZACRKGQC+SxkAYk0ZAPxOGQCWUBkAMFIZAMpTGQBuVRkACFcZAKJYGQBGWhkA4FsZAHpdGQAUXxkAuGAZAFJiGQDsYxkAhmUZACpnGQDEaBkAXmoZAPhrGQCcbRkANm8ZANBwGQB0chkADnQZAKh1GQBCdxkA3HgZAIB6GQAafBkAtH0ZAFh/GQDygBkAjIIZACaEGQDAhRkAZIcZAP6IGQCYihkAMowZANaNGQBwjxkACpEZAKSSGQA+lBkA4pUZAHyXGQAWmRkAupoZAFScGQDunRkAiJ8ZACyhGQDGohkAYKQZAPqlGQCUpxkAOKkZANKqGQBsrBkAEK4ZAKqvGQBEsRkA6LIZAIK0GQActhkAtrcZAFC5GQD0uhkAjrwZACi+GQDCvxkAZsEZAADDGQCaxBkANMYZAM7HGQByyRkADMsZAKbMGQBKzhkA5M8ZAH7RGQAi0xkAvNQZAFbWGQDw1xkAitkZAC7bGQDI3BkAYt4ZAPzfGQCg4RkAOuMZANTkGQBu5hkAEugZAKzpGQBG6xkA6uwZAITuGQAe8BkAuPEZAFLzGQD29BkAkPYZACr4GQDE+RkAaPsZAAL9GQCc/hkANgAaANABGgB0AxoADgUaAKgGGgBMCBoA5gkaAIALGgAkDRoAvg4aAFgQGgDyERoAjBMaADAVGgDKFhoAZBgaAP4ZGgCiGxoAPB0aANYeGgBwIBoACiIaAK4jGgBIJRoA4iYaAIYoGgAgKhoAuisaAF4tGgD4LhoAkjAaACwyGgDGMxoAajUaAAQ3GgCeOBoAODoaANw7GgB2PRoAED8aAKpAGgBOQhoA6EMaAIJFGgAmRxoAwEgaAFpKGgD0SxoAjk0aADJPGgDMUBoAZlIaAABUGgCkVRoAPlcaANhYGgByWhoADFwaALBdGgBKXxoA5GAaAIhiGgAiZBoAvGUaAGBnGgD6aBoAlGoaAC5sGgDIbRoAbG8aAAZxGgCgchoARHQaAN51GgB4dxoAEnkaAKx6GgBQfBoA6n0aAIR/GgAegRoAwoIaAFyEGgD2hRoAkIcaACqJGgDOihoAaIwaAAyOGgCmjxoAQJEaANqSGgB0lBoAGJYaALKXGgBMmRoA5poaAIqcGgAknhoAvp8aAFihGgD8ohoAlqQaADCmGgDKpxoAbqkaAAirGgCirBoARq4aAOCvGgB6sRoAFLMaAK60GgBSthoA7LcaAIa5GgAguxoAxLwaAF6+GgD4vxoAnMEaAEDDGgDaxBoAdMYaABjIGgCyyRoATMsaAObMGgCKzhoAJNAaAL7RGgBi0xoA/NQaAJbWGgA62BoA3tkaAHjbGgAS3RoArN4aAFDgGgDq4RoAhOMaACjlGgDC5hoAXOgaAPbpGgCQ6xoANO0aAM7uGgBo8BoAAvIaAKbzGgBA9RoA2vYaAHT4GgAO+hoAsvsaAEz9GgDm/hoAigAbACQCGwC+AxsAYgUbAPwGGwCWCBsAMAobAMoLGwBuDRsACA8bAKIQGwA8EhsA1hMbAHoVGwAUFxsArhgbAFIaGwDsGxsAhh0bACAfGwDEIBsAXiIbAPgjGwCSJRsANicbANAoGwBqKhsABCwbAKgtGwBCLxsA3DAbAIAyGwAaNBsAtDUbAE43GwDoOBsAjDobACY8GwDAPRsAWj8bAP5AGwCYQhsAMkQbANZFGwBwRxsACkkbAKRKGwA+TBsA4k0bAHxPGwAWURsAsFIbAFRUGwDuVRsAiFcbACJZGwDGWhsAYFwbAPpdGwCUXxsALmEbANJiGwBsZBsABmYbAKpnGwBEaRsA3mobAHhsGwAcbhsAtm8bAFBxGwDqchsAjnQbACh2GwDCdxsAXHkbAPZ6GwCafBsANH4bAM5/GwBygRsADIMbAKaEGwBAhhsA5IcbAH6JGwAYixsAsowbAFaOGwDwjxsAipEbACSTGwDIlBsAYpYbAPyXGwCgmRsAOpsbANScGwBunhsACKAbAKyhGwBGoxsA4KQbAHqmGwAUqBsAuKkbAFKrGwDsrBsAkK4bACqwGwDEsRsAXrMbAAK1GwCcthsANrgbANC5GwBquxsADr0bAKi+GwBCwBsA5sEbAIDDGwAaxRsAtMYbAFjIGwDyyRsAjMsbACbNGwDKzhsAZNAbAP7RGwCY0xsAMtUbANbWGwBw2BsACtobAK7bGwBI3RsA4t4bAHzgGwAg4hsAuuMbAFTlGwDu5hsAkugbACzqGwDG6xsAYO0bAPruGwCe8BsAOPIbANLzGwB29RsAEPcbAKr4GwBE+hsA6PsbAIL9GwAc/xsAtgAcAFoCHAD0AxwAjgUcACgHHADCCBwAZgocAAAMHACkDRwAPg8cANgQHAByEhwADBQcALAVHABKFxwA5BgcAH4aHAAiHBwAvB0cAFYfHADwIBwAlCIcAC4kHADIJRwAbCccAAYpHACgKhwAOiwcANQtHAB4LxwAEjEcAKwyHABGNBwA4DUcAIQ3HAAeORwAuDocAFw8HAD2PRwAkD8cACpBHADOQhwAaEQcAAJGHACcRxwAQEkcANpKHAB0TBwADk4cAKhPHABMURwA5lIcAIBUHAAkVhwAvlccAFhZHADyWhwAllwcADBeHADKXxwAZGEcAAhjHACiZBwAPGYcANZnHABwaRwAFGscAK5sHABIbhwA7G8cAIZxHAAgcxwAunQcAF52HAD4dxwAknkcADZ7HADQfBwAan4cAASAHACegRwAQoMcANyEHAB2hhwAEIgcAKqJHABOixwA6IwcAIKOHAAckBwAwJEcAFqTHAD0lBwAmJYcADKYHADMmRwAZpscAAqdHACknhwAPqAcANihHAB8oxwAFqUcALCmHABKqBwA7qkcAIirHAAirRwAvK4cAFawHAD6sRwAlLMcAC61HADSthwAbLgcAAa6HACguxwARL0cAN6+HAB4wBwAEsIcALbDHABQxRwA6sYcAITIHAAoyhwAwsscAFzNHAD2zhwAmtAcADTSHADO0xwAaNUcAAzXHACm2BwAQNocANrbHAB03RwAGN8cALLgHABW4hwA8OMcAIrlHAAk5xwAvugcAGLqHAD86xwAlu0cADDvHADU8BwAbvIcAAj0HACi9RwARvccAOD4HAB6+hwAFPwcALj9HABS/xwA7AAdAIYCHQAqBB0AxAUdAF4HHQD4CB0AnAodADYMHQDQDR0AdA8dAA4RHQCoEh0AQhQdANwVHQCAFx0AGhkdALQaHQBYHB0A8h0dAIwfHQAmIR0AwCIdAGQkHQD+JR0AmCcdADIpHQDMKh0AcCwdAAouHQCkLx0ASDEdAOIyHQB8NB0AFjYdALo3HQBUOR0A7jodAIg8HQAiPh0Axj8dAGBBHQD6Qh0AnkQdADhGHQDSRx0AbEkdABBLHQCqTB0ARE4dAN5PHQCCUR0AHFMdALZUHQBQVh0A9FcdAI5ZHQAoWx0AwlwdAGZeHQAAYB0AmmEdADRjHQDYZB0AcmYdAAxoHQCmaR0AQGsdAORsHQB+bh0AInAdALxxHQBWcx0A8HQdAIp2HQAueB0AyHkdAGJ7HQD8fB0Aln4dADqAHQDUgR0AboMdABKFHQCshh0ARogdAOCJHQCEix0AHo0dALiOHQBSkB0A7JEdAJCTHQAqlR0AxJYdAGiYHQACmh0AnJsdADadHQDanh0AdKAdAA6iHQCoox0ATKUdAOamHQCAqB0AGqodAL6rHQBYrR0A8q4dAJawHQAwsh0AyrMdAGS1HQD+th0AorgdADy6HQDWux0AcL0dAAq/HQCuwB0ASMIdAOzDHQCGxR0AIMcdALrIHQBUyh0A+MsdAJLNHQAszx0AxtAdAGrSHQAE1B0AntUdADjXHQDc2B0AdtodABDcHQCq3R0ATt8dAOjgHQCC4h0AHOQdALblHQBa5x0A9OgdAJjqHQAy7B0AzO0dAGbvHQAA8R0ApPIdAD70HQDY9R0AcvcdAAz5HQCw+h0ASvwdAOT9HQCI/x0AIgEeALwCHgBWBB4A+gUeAJQHHgAuCR4AyAoeAGIMHgAGDh4AoA8eADoRHgDeEh4AeBQeABIWHgCsFx4AUBkeAOoaHgCEHB4AHh4eAMIfHgBcIR4A9iIeAJAkHgAqJh4AziceAGgpHgAMKx4ApiweAEAuHgDaLx4AdDEeABgzHgCyNB4ATDYeAOY3HgCKOR4AJDseAL48HgBYPh4A/D8eAJZBHgAwQx4AykQeAG5GHgAISB4AokkeADxLHgDgTB4Aek4eABRQHgCuUR4ASFMeAOxUHgCGVh4AIFgeAMRZHgBeWx4A+FweAJxeHgA2YB4A0GEeAGpjHgAOZR4AnmYeAEJoHgDcaR4AgGseABBtHgC0bh4ATnAeAOhxHgCMcx4AJnUeAMB2HgBaeB4A/nkeAJh7HgAyfR4A1n4eAHCAHgAKgh4ApIMeAD6FHgDihh4AfIgeABaKHgCwix4ASo0eAO6OHgCIkB4AIpIeAMaTHgBglR4A+pYeAJSYHgA4mh4A0pseAGydHgAGnx4AoKAeAESiHgDeox4AeKUeABynHgC2qB4AUKoeAOqrHgCOrR4AKK8eAMKwHgBcsh4AALQeAJq1HgA0tx4AzrgeAGi6HgAMvB4Apr0eAEC/HgDkwB4AfsIeABjEHgCyxR4AVsceAPDIHgCKyh4AJMweAL7NHgBizx4A/NAeAJbSHgA61B4A1NUeAG7XHgAI2R4ArNoeAEbcHgDg3R4Aet8eAB7hHgC44h4AUuQeAOzlHgCG5x4AKukeAMTqHgBe7B4AAu4eAJzvHgA28R4A0PIeAGr0HgAO9h4AqPceAEL5HgDm+h4AgPweABr+HgC0/x4AWAEfAPICHwCMBB8AJgYfAMoHHwBkCR8A/gofAJgMHwAyDh8A1g8fAHARHwAKEx8ArhQfAEgWHwDiFx8AfBkfACAbHwC6HB8AVB4fAO4fHwCSIR8ALCMfAMYkHwBgJh8A+icfAJ4pHwA4Kx8A0iwfAHYuHwAQMB8AqjEfAEQzHwDeNB8AgjYfABw4HwC2OR8AWjsfAPQ8HwCOPh8AKEAfAMxBHwBmQx8AAEUfAJpGHwA0SB8A2EkfAHJLHwAMTR8AsE4fAEpQHwDkUR8AflMfACJVHwC8Vh8AVlgfAPBZHwCUWx8ALl0fAMheHwBiYB8A/GEfAKBjHwA6ZR8A3mYfAHhoHwASah8ArGsfAEZtHwDqbh8AhHAfAB5yHwC4cx8AUnUfAPZ2HwCQeB8AKnofAM57HwBofR8AAn8fAJyAHwBAgh8A2oMfAHSFHwAOhx8AsogfAEyKHwDmix8AgI0fABqPHwC+kB8AWJIfAPKTHwCWlR8AMJcfAMqYHwBkmh8ACJwfAKKdHwA8nx8A1qAfAHCiHwAUpB8ArqUfAEinHwDsqB8AhqofACCsHwC6rR8AXq8fAPiwHwCSsh8ALLQfANC1HwBqtx8ABLkfAJ66HwA4vB8A3L0fAHa/HwAawR8AtMIfAE7EHwDoxR8AgscfACbJHwDAyh8AWswfAPTNHwCOzx8AMtEfAMzSHwBm1B8ACtYfAKTXHwA+2R8A2NofAHzcHwAW3h8AsN8fAErhHwDu4h8AiOQfACLmHwC85x8AVukfAPrqHwCU7B8ALu4fANLvHwBs8R8ABvMfAKD0HwBE9h8A3vcfAHj5HwAS+x8AtvwfAFD+HwDq/x8AhAEgAB4DIADCBCAAXAYgAAAIIACaCSAANAsgAM4MIABoDiAADBAgAKYRIABAEyAA2hQgAHQWIAAYGCAAshkgAEwbIADwHCAAih4gACQgIAC+ISAAYiMgAPwkIACWJiAAMCggANQpIABuKyAACC0gAKIuIABGMCAA4DEgAHozIAAUNSAAuDYgAFI4IADsOSAAhjsgACo9IADEPiAAXkAgAPhBIACcQyAANkUgANBGIABqSCAADkogAKhLIABCTSAA3E4gAHZQIAAaUiAAtFMgAFhVIADyViAAjFggACZaIADAWyAAZF0gAP5eIACYYCAAMmIgANZjIABwZSAACmcgAKRoIAA+aiAA4msgAHxtIAAWbyAAunAgAFRyIADucyAAiHUgACx3IADGeCAAYHogAPp7IACefSAAOH8gANKAIABsgiAABoQgAKqFIABEhyAA3oggAIKKIAAcjCAAto0gAFCPIADqkCAAjpIgACiUIADClSAAZpcgAACZIACamiAANJwgANidIABynyAADKEgAKaiIABKpCAA5KUgAH6nIAAYqSAAsqogAFasIADwrSAAiq8gAC6xIADIsiAAYrQgAPy1IACgtyAAOrkgANS6IABuvCAAEr4gAKy/IABGwSAA4MIgAITEIAAexiAAuMcgAFLJIAD2yiAAkMwgACrOIADEzyAAXtEgAALTIACc1CAANtYgANrXIAB02SAADtsgAKjcIABM3iAA5t8gAIDhIAAa4yAAvuQgAFjmIADy5yAAjOkgACbrIADK7CAAZO4gAP7vIACi8SAAPPMgANb0IABw9iAAFPggAK75IABI+yAA4vwgAHz+IAAgACEAugEhAFQDIQDuBCEAkgYhACwIIQDGCSEAagshAAQNIQCeDiEAOBAhANwRIQB2EyEAEBUhAKoWIQBEGCEA6BkhAIIbIQAcHSEAwB4hAFogIQD0ISEAjiMhADIlIQDMJiEAZighAAAqIQCkKyEAPi0hANguIQByMCEADDIhALAzIQBKNSEA5DYhAIg4IQAiOiEAvDshAFY9IQD6PiEAlEAhAC5CIQDIQyEAYkUhAAZHIQCgSCEAOkohAN5LIQB4TSEAEk8hAKxQIQBQUiEA6lMhAIRVIQAeVyEAwlghAFxaIQD2WyEAkF0hACpfIQDOYCEAaGIhAAJkIQCmZSEAQGchANpoIQB0aiEAGGwhALJtIQBMbyEA5nAhAIpyIQAkdCEAvnUhAFh3IQDyeCEAlnohADB8IQDKfSEAbn8hAAiBIQCigiEAPIQhAOCFIQB6hyEAFIkhAK6KIQBSjCEA7I0hAIaPIQAgkSEAupIhAF6UIQD4lSEAkpchADaZIQDQmiEAapwhAASeIQConyEAQqEhANyiIQB2pCEAGqYhALSnIQBOqSEA6KohAIKsIQAmriEAwK8hAFqxIQD+siEAmLQhADK2IQDMtyEAcLkhAAq7IQCkvCEAPr4hAOK/IQB8wSEAFsMhALDEIQBKxiEA7schAIjJIQAiyyEAxswhAGDOIQD6zyEAlNEhAC7TIQDS1CEAbNYhAAbYIQCq2SEARNshAN7cIQB43iEAHOAhALbhIQBQ4yEA6uQhAITmIQAo6CEAwukhAFzrIQAA7SEAmu4hADTwIQDO8SEAcvMhAAz1IQCm9iEAQPghAOT5IQB++yEAGP0hALL+IQBMACIA8AEiAIoDIgAkBSIAyAYiAGIIIgD8CSIAlgsiADoNIgDeDiIAeBAiABwSIgC2EyIAUBUiAOoWIgCEGCIAKBoiAMIbIgBcHSIAAB8iAJogIgA+IiIA2CMiAHwlIgAWJyIAsCgiAEoqIgDuKyIAiC0iACwvIgDGMCIAYDIiAPozIgCUNSIAODciANI4IgBsOiIABjwiAKA9IgBEPyIA3kAiAHhCIgAcRCIAtkUiAFBHIgDqSCIAjkoiAChMIgDCTSIAXE8iAPZQIgCaUiIANFQiAM5VIgByVyIADFkiAKZaIgBAXCIA5F0iAH5fIgAYYSIAsmIiAExkIgDwZSIAimciACRpIgDIaiIAYmwiAPxtIgCWbyIAOnEiANRyIgBudCIACHYiAKJ3IgBGeSIA4HoiAHp8IgAUfiIAuH8iAFKBIgDsgiIAkIQiACqGIgDEhyIAXokiAAKLIgCcjCIANo4iANCPIgB0kSIADpMiAKiUIgBCliIA5pciAICZIgAamyIAtJwiAFieIgDynyIAjKEiACajIgDKpCIAZKYiAP6nIgCYqSIAMqsiANasIgBwriIACrAiAK6xIgBIsyIA4rQiAHy2IgAWuCIAurkiAFS7IgDuvCIAkr4iACzAIgDGwSIAYMMiAATFIgCexiIAOMgiANLJIgB2yyIAEM0iAKrOIgBE0CIA3tEiAILTIgAc1SIAwNYiAFrYIgD02SIAjtsiACjdIgDM3iIAZuAiAADiIgCa4yIANOUiANjmIgBy6CIADOoiALDrIgBK7SIA5O4iAH7wIgAi8iIAvPMiAFb1IgDw9iIAivgiAC76IgDI+yIAYv0iAPz+IgCgACMAOgIjANQDIwB4BSMAEgcjAKwIIwBGCiMA6gsjAIQNIwAeDyMAuBAjAFISIwD2EyMAkBUjACoXIwDOGCMAaBojAAIcIwCcHSMAQB8jANogIwB0IiMADiQjAKglIwBMJyMA5igjAIAqIwAkLCMAvi0jAFgvIwDyMCMAljIjADA0IwDKNSMAZDcjAP44IwCiOiMAPDwjAOA9IwB6PyMAFEEjAK5CIwBIRCMA7EUjAIZHIwAgSSMAukojAFRMIwD4TSMAkk8jACxRIwDQUiMAalQjAARWIwCeVyMAQlkjANxaIwB2XCMAEF4jAKpfIwBOYSMA6GIjAIJkIwAcZiMAwGcjAFppIwD0aiMAmGwjADJuIwDMbyMAZnEjAApzIwCkdCMAPnYjANh3IwByeSMAFnsjALB8IwBKfiMA7n8jAIiBIwAigyMAvIQjAGCGIwD6hyMAlIkjAC6LIwDIjCMAbI4jAAaQIwCgkSMARJMjAN6UIwB4liMAEpgjALaZIwBQmyMA6pwjAISeIwAooCMAwqEjAFyjIwD2pCMAkKYjADSoIwDOqSMAaKsjAAytIwCmriMAQLAjANqxIwB+syMAGLUjALK2IwBMuCMA5rkjAIq7IwAkvSMAvr4jAGLAIwD8wSMAlsMjADDFIwDUxiMAbsgjAAjKIwCiyyMARs0jAODOIwB60CMAHtIjAMLTIwBc1SMAANcjAKTYIwA+2iMA2NsjAHzdIwAW3yMAsOAjAF7iIwD44yMAkuUjACznIwDQ6CMAauojAATsIwCe7SMAOO8jANzwIwB28iMAEPQjALT1IwBO9yMA6PgjAIL6IwAm/CMAwP0jAFr/IwD0ACQAjgIkADIEJADMBSQAZgckAAAJJACkCiQAPgwkANgNJAB8DyQAFhEkALASJABKFCQA7hUkAIgXJAAiGSQAvBokAFYcJAD6HSQAlB8kAC4hJADIIiQAbCQkAAYmJACgJyQARCkkAN4qJAB4LCQAEi4kALYvJABQMSQA6jIkAIQ0JAAeNiQAwjckAFw5JAD2OiQAmjwkADQ+JADOPyQAaEEkAAxDJACmRCQAQEYkANpHJAB+SSQAGEskALJMJABMTiQA5k8kAIpRJAAkUyQAvlQkAGJWJAD8VyQAllkkADBbJADUXCQAbl4kAAhgJACiYSQAPGMkAOBkJAB6ZiQAFGgkALhpJABSayQA7GwkAIZuJAAqcCQAxHEkAF5zJAD4dCQAknYkADZ4JADQeSQAanskAA59JACofiQAQoAkANyBJACAgyQAGoUkALSGJABOiCQA6IkkAIyLJAAmjSQAwI4kAGSQJAD+kSQAmJMkADKVJADWliQAcJgkAAqaJACkmyQAPp0kAOKeJAB8oCQAFqIkALCjJABUpSQA7qYkAIioJAAsqiQAxqskAGCtJAD6riQAnrAkADiyJADSsyQAbLUkAAa3JACquCQARLokAN67JAB4vSQAHL8kALbAJABQwiQA9MMkAI7FJAAoxyQAwsgkAGbKJAAAzCQAms0kADTPJADO0CQActIkAAzUJACm1SQAQNckAOTYJAB+2iQAGNwkALzdJABW3yQA8OAkAIriJAAu5CQAyOUkAGLnJAD86CQAluokADrsJADU7SQAbu8kABLxJACs8iQARvQkAOD1JACE9yQAHvkkALj6JABS/CQA9v0kAJD/JAAqASUAxAIlAGgEJQACBiUAnAclADYJJQDaCiUAdAwlAA4OJQCoDyUATBElAOYSJQCAFCUAGhYlALQXJQBYGSUA8holAIwcJQAwHiUAyh8lAGQhJQD+IiUAoiQlADwmJQDWJyUAcCklAAorJQCuLCUASC4lAOIvJQB8MSUAIDMlALo0JQBUNiUA+DclAJI5JQAsOyUAxjwlAGo+JQAEQCUAnkElADhDJQDSRCUAdkYlABBIJQCqSSUAREslAOhMJQCCTiUAHFAlAMBRJQBaUyUA9FQlAI5WJQAyWCUAzFklAGZbJQAAXSUAml4lAD5gJQDYYSUAcmMlAAxlJQCwZiUASmglAORpJQCIayUAIm0lALxuJQBWcCUA+nElAJRzJQAudSUAyHYlAGJ4JQAGeiUAoHslADp9JQDUfiUAeIAlABKCJQCsgyUAUIUlAOqGJQCEiCUAHoolAMKLJQBcjSUA9o4lAJCQJQAqkiUAzpMlAGiVJQAClyUAnJglAECaJQDamyUAdJ0lABifJQCyoCUATKIlAOajJQCKpSUAJKclAL6oJQBYqiUA/KslAJatJQAwryUAyrAlAG6yJQAItCUAorUlADy3JQDWuCUAerolABS8JQCuvSUASL8lAOzAJQCGwiUAIMQlAMTFJQBexyUA+MglAJLKJQA2zCUA0M0lAGrPJQAE0SUAntIlAELUJQDc1SUAdtclABrZJQC02iUATtwlAOjdJQCC3yUAJuElAMDiJQBa5CUA9OUlAJjnJQAy6SUAzOolAHDsJQAK7iUApO8lAD7xJQDi8iUAfPQlABb2JQCw9yUASvklAO76JQCI/CUAIv4lALz/JQBgASYA+gImAJQEJgA4BiYA0gcmAGwJJgAGCyYAqgwmAEQOJgDeDyYAeBEmABwTJgC2FCYAUBYmAOoXJgCEGSYAKBsmAMIcJgBcHiYA9h8mAJohJgA0IyYAziQmAHImJgAMKCYApikmAEArJgDkLCYAfi4mABgwJgCyMSYAVjMmAPA0JgCKNiYAJDgmAMg5JgBiOyYA/DwmAJY+JgAwQCYA1EEmAG5DJgAIRSYAokYmAEZIJgDgSSYAeksmAB5NJgC4TiYAUlAmAOxRJgCQUyYAKlUmAMRWJgBeWCYA+FkmAJxbJgA2XSYA0F4mAGpgJgAOYiYAqGMmAEJlJgDmZiYAgGgmABpqJgC0ayYAWG0mAPJuJgCMcCYAJnImAMBzJgBkdSYA/nYmAJh4JgAyeiYA1nsmAHB9JgAKfyYAroAmAEiCJgDigyYAfIUmACCHJgC6iCYAVIomAO6LJgCIjSYALI8mAMaQJgBgkiYA+pMmAJ6VJgA4lyYA0pgmAHaaJgAQnCYAqp0mAESfJgDooCYAgqImABykJgC2pSYAWqcmAPSoJgCOqiYAKKwmAMKtJgBmryYAALEmAJqyJgA+tCYA2LUmAHK3JgAMuSYAsLomAEq8JgDkvSYAfr8mACLBJgC8wiYAVsQmAPDFJgCKxyYALskmAMjKJgBizCYABs4mAKDPJgA60SYA1NImAHjUJgAS1iYArNcmAEbZJgDq2iYAhNwmAB7eJgC43yYAUuEmAPbiJgCQ5CYAKuYmAMTnJgBo6SYAAusmAJzsJgBA7iYA2u8mAHTxJgAO8yYAsvQmAEz2JgDm9yYAgPkmABr7JgC+/CYAWP4mAPL/JgCMAScAMAMnAMoEJwBkBicACAgnAKIJJwA8CycA1gwnAHoOJwAUECcArhEnAEgTJwDsFCcAhhYnACAYJwC6GScAXhsnAPgcJwCSHicALCAnANAhJwBqIycABCUnAJ4mJwA4KCcA3CknAHYrJwAQLScAqi4nAE4wJwDoMScAgjMnACY1JwDANicAWjgnAPQ5JwCOOycAMj0nAMw+JwBmQCcAAEInAKRDJwA+RScA2EYnAHxIJwAWSicAsEsnAEpNJwDuTicAiFAnACJSJwC8UycAVlUnAPpWJwCUWCcALlonANJbJwBsXScABl8nAKBgJwBEYicA3mMnAHhlJwASZycAtmgnAFBqJwDqaycAhG0nAB5vJwDCcCcAXHInAPZzJwCQdScANHcnAM54JwBoeicADHwnAKZ9JwBAfycA2oAnAHSCJwAihCcAvIUnAGCHJwD6iCcAlIonAC6MJwDSjScAbI8nAAaRJwCgkicARJQnAN6VJwB4lycAEpknALaaJwBQnCcA6p0nAISfJwAooScAwqInAFykJwD2pScAkKcnADSpJwDOqicAaKwnAAKuJwCmrycAQLEnANqyJwB+tCcAGLYnALK3JwBMuScA8LonAIq8JwAkvicAvr8nAFjBJwD8wicAlsQnADDGJwDKxycAbsknAAjLJwCizCcARs4nAODPJwB60ScAFNMnAK7UJwBS1icA7NcnAIbZJwAg2ycAxNwnAF7eJwD43ycAnOEnADbjJwDQ5CcAauYnAA7oJwCo6ScAQusnANzsJwB27icAGvAnALTxJwBO8ycA6PQnAIz2JwAm+CcAwPknAGT7JwD+/CcAmP4nADIAKADWASgAcAMoAAoFKACkBigASAgoAOIJKAB8CygAFg0oALoOKABUECgA7hEoAIgTKAAiFSgAxhYoAGAYKAD6GSgAlBsoADgdKADSHigAbCAoABAiKACqIygARCUoAN4mKACCKCgAHCooALYrKABQLSgA6i4oAI4wKAAoMigAwjMoAFw1KAAANygAmjgoADQ6KADOOygAcj0oAAw/KACmQCgASkIoAORDKAB+RSgAGEcoALxIKABWSigA8EsoAIpNKAAkTygAyFAoAGJSKAD8UygAllUoADpXKADUWCgAblooABJcKACsXSgARl8oAOBgKACEYigAHmQoALhlKABSZygA7GgoAJBqKAAqbCgAxG0oAF5vKAACcSgAnHIoADZ0KADadSgAdHcoAA55KACoeigATHwoAOZ9KACAfygAGoEoALSCKABYhCgA8oUoAIyHKAAmiSgAyoooAGSMKAD+jSgAoo8oADyRKADWkigAcJQoAAqWKACulygASJkoAOKaKAB8nCgAIJ4oALqfKABUoSgA+KIoAJKkKAAspigAxqcoAGqpKAAEqygAnqwoADiuKADSrygAdrEoABCzKACqtCgATrYoAOi3KACCuSgAHLsoAMC8KABavigA9L8oAI7BKAAowygAzMQoAGbGKAAAyCgApMkoAD7LKADYzCgAcs4oABbQKACw0SgAStMoAOTUKAB+1igAItgoALzZKABW2ygA8NwoAJTeKAAu4CgAyOEoAGzjKAAG5SgAoOYoADroKADe6SgAeOsoABLtKACs7igARvAoAOrxKACE8ygAHvUoALj2KABc+CgA9vkoAJD7KAA0/SgAzv4oAGgAKQACAikAnAMpAEAFKQDaBikAdAgpAA4KKQCyCykATA0pAOYOKQCKECkAJBIpAL4TKQBYFSkA8hYpAJYYKQAwGikAyhspAGQdKQAIHykAoiApADwiKQDgIykAeiUpABQnKQCuKCkAUiopAOwrKQCGLSkAIC8pALowKQBeMikA+DMpAJI1KQAsNykA0DgpAGo6KQAEPCkAqD0pAEI/KQDcQCkAdkIpABpEKQC0RSkATkcpAOhIKQCMSikAOkwpAN5NKQB4TykAHFEpAMBSKQBaVCkA9FUpAI5XKQAyWSkAzFopAGZcKQAAXikApF8pAD5hKQDYYikAcmQpAAxmKQCwZykASmkpAORqKQB+bCkAIm4pALxvKQBWcSkA+nIpAJR0KQAudikAyHcpAGx5KQAGeykAoHwpADp+KQDUfykAeIEpABKDKQCshCkARoYpAOqHKQCEiSkAHospAMKMKQBcjikA9o8pAJCRKQA0kykAzpQpAGiWKQACmCkAnJkpAECbKQDanCkAdJ4pAA6gKQCyoSkATKMpAOakKQCKpikAJKgpAL6pKQBYqykA/KwpAJauKQAwsCkAyrEpAGSzKQAItSkAorYpADy4KQDWuSkAerspABS9KQCuvikAUsApAOzBKQCGwykAIMUpAMTGKQBeyCkA+MkpAJLLKQAszSkA0M4pAGrQKQAE0ikAntMpAELVKQDc1ikAdtgpABDaKQC02ykATt0pAOjeKQCC4CkAJuIpAMDjKQBa5SkA/uYpAJjoKQAy6ikAzOspAHDtKQAK7ykApPApAD7yKQDY8ykAfPUpABb3KQCw+CkASvopAO77KQCI/SkAIv8pAMYAKgBgAioA+gMqAJQFKgA4ByoA0ggqAGwKKgAGDCoAoA0qAEQPKgDeECoAeBIqABIUKgC2FSoAUBcqAOoYKgCEGioAKBwqAMIdKgBcHyoAACEqAJoiKgA0JCoAziUqAHInKgAMKSoApioqAEAsKgDaLSoAfi8qABgxKgCyMioATDQqAPA1KgCKNyoAJDkqAMg6KgBiPCoA/D0qAJY/KgA6QSoA1EIqAG5EKgAIRioAokcqAEZJKgDgSioAekwqAB5OKgC4TyoAUlEqAOxSKgCQVCoAKlYqAMRXKgBeWSoA+FoqAJxcKgA2XioA0F8qAGphKgAOYyoAqGQqAEJmKgDmZyoAgGkqABprKgC0bCoAWG4qAPJvKgCMcSoAJnMqAMB0KgBkdioA/ncqAJh5KgAyeyoA1nwqAHB+KgAKgCoAroEqAEiDKgDihCoAfIYqABaIKgC6iSoAVIsqAO6MKgCIjioALJAqAMaRKgBgkyoABJUqAJ6WKgA4mCoA0pkqAHabKgAQnSoAqp4qAESgKgDeoSoAgqMqABylKgC2pioAUKgqAPSpKgCOqyoAKK0qAMyuKgBmsCoAALIqAJqzKgA0tSoA2LYqAHK4KgAMuioAprsqAEq9KgDkvioAfsAqACLCKgC8wyoAVsUqAPDGKgCUyCoALsoqAMjLKgBizSoA/M4qAKDQKgA60ioA1NMqAG7VKgAS1yoArNgqAEbaKgDq2yoAhN0qAB7fKgC44CoAXOIqAPbjKgCQ5SoAKucqAMToKgBo6ioAAuwqAJztKgA27yoA2vAqAHTyKgAO9CoAsvUqAEz3KgDm+CoAgPoqABr8KgC+/SoAWP8qAPIAKwCMAisAMAQrAMoFKwBkBysACAkrAKIKKwA8DCsA1g0rAHoPKwAUESsArhIrAEgUKwDiFSsAhhcrACAZKwC6GisAXhwrAPgdKwCSHysALCErANAiKwBqJCsABCYrAJ4nKwBCKSsA3CorAHYsKwAQLisAtC8rAE4xKwDoMisAgjQrACY2KwDANysAWjkrAPQ6KwCOPCsAMj4rAMw/KwBmQSsACkMrAKREKwA+RisA2EcrAHxJKwAWSysAsEwrAEpOKwDkTysAiFErACJTKwC8VCsAVlYrAPpXKwCUWSsALlsrANJcKwBsXisABmArAKBhKwA6YysA3mQrAHhmKwASaCsArGkrAFBrKwDqbCsAhG4rAB5wKwDCcSsAXHMrAPZ0KwCadisANHgrAM55KwBoeysAAn0rAKZ+KwBAgCsA2oErAHSDKwAYhSsAsoYrAEyIKwDwiSsAiosrACSNKwC+jisAWJArAPyRKwCWkysAMJUrANSWKwBumCsACJorAKKbKwBGnSsA4J4rAHqgKwAUoisArqMrAFKlKwDspisAhqgrACqqKwDEqysAXq0rAPiuKwCSsCsANrIrANCzKwBqtSsABLcrAKi4KwBCuisA3LsrAIC9KwAavysAtMArAE7CKwDywysAjMUrACbHKwDAyCsAWsorAP7LKwCYzSsAMs8rAMzQKwBw0isACtQrAKTVKwBI1ysA4tgrAHzaKwAW3CsAut0rAFTfKwDu4CsAiOIrACLkKwDG5SsAYOcrAProKwCU6isAOOwrANLtKwBs7ysAEPErAKryKwBE9CsA3vUrAIL3KwAc+SsAtvorAFD8KwDq/SsAjv8rACgBLADCAiwAXAQsAAAGLACaBywANAksANgKLAByDCwADA4sAKYPLABKESwA5BIsAH4ULAAYFiwAshcsAFYZLADwGiwAihwsACQeLADIHywAYiEsAPwiLACWJCwAOiYsANQnLABuKSwAEissAKwsLABGLiwA4C8sAHoxLAAeMywAuDQsAFI2LADsNywAkDksACo7LADEPCwAXj4sAAJALACcQSwANkMsANpELAB0RiwADkgsAKhJLABCSywA5kwsAIBOLAAaUCwAtFEsAFhTLADyVCwAjFYsADBYLADKWSwAZFssAP5cLACiXiwAPGAsANZhLABwYywACmUsAK5mLABIaCwA4mksAHxrLAAgbSwAum4sAFRwLAD4cSwAknMsACx1LADGdiwAangsAAR6LACeeywAOH0sANJ+LAB2gCwAEIIsAKqDLABEhSwA6IYsAIKILAAciiwAwIssAFqNLAD0jiwAjpAsADKSLADMkywAZpUsAACXLACamCwAPposANibLABynSwADJ8sALCgLABKoiwA5KMsAIilLAAipywAvKgsAFaqLAD6qywAlK0sAC6vLADIsCwAYrIsAAa0LACgtSwAOrcsANS4LAB4uiwAErwsAKy9LABGvywA6sAsAITCLAAexCwAwsUsAFzHLAD2yCwAkMosACrMLADOzSwAaM8sAALRLACm0iwAQNQsANrVLAB01ywAGNksALLaLABM3CwA5t0sAIDfLAAk4SwAvuIsAFjkLADy5SwAlucsADDpLADK6iwAZOwsAAjuLACi7ywAPPEsANbyLAB69CwAFPYsAK73LABI+SwA7PosAIb8LAAg/iwAxP8sAF4BLQD4Ai0AkgQtACwGLQDQBy0AagktAAQLLQCoDC0AQg4tANwPLQB2ES0AGhMtALQULQBOFi0A6BctAIIZLQAmGy0AwBwtAFoeLQD0Hy0AmCEtADIjLQDMJC0AcCYtAAooLQCkKS0APistAOIsLQB8Li0AFjAtALAxLQBKMy0A7jQtAIg2LQAiOC0AvDktAGA7LQD6PC0AlD4tADhALQDSQS0AbEMtAAZFLQCgRi0AREgtAN5JLQB4Sy0AEk0tALZOLQBQUC0A6lEtAI5TLQAoVS0AwlYtAFxYLQAAWi0AmlstADRdLQDOXi0AaGAtAAxiLQCmYy0AQGUtANpmLQB+aC0AGGotALJrLQBWbS0A8G4tAIpwLQAkci0AyHMtAGJ1LQD8di0AlngtADp6LQDUey0Abn0tAAh/LQCsgC0ARoItAOCDLQB6hS0AFIctALiILQBSii0A7IstAIaNLQAqjy0AxJAtAF6SLQD4ky0AnJUtADaXLQDQmC0AdJotAA6cLQConS0AQp8tAOagLQCAoi0AGqQtALSlLQBOpy0A8qgtAIyqLQAmrC0AwK0tAGSvLQD+sC0AmLItADy0LQDWtS0AcLctAAq5LQCkui0ASLwtAOK9LQB8vy0AFsEtALrCLQBUxC0A7sUtAIjHLQAsyS0AxsotAGDMLQAEzi0Ans8tADjRLQDS0i0AbNQtABDWLQCq1y0ARNktAN7aLQCC3C0AHN4tALbfLQBa4S0A9OItAI7kLQAo5i0AzOctAGbpLQAA6y0AmuwtADTuLQDY7y0AcvEtAAzzLQCm9C0ASvYtAOT3LQB++S0AIvstALz8LQBW/i0A8P8tAJQBLgAuAy4AyAQuAGIGLgD8By4AoAkuADoLLgDUDC4Abg4uABIQLgCsES4ARhMuAOoULgCEFi4AHhguALgZLgBcGy4A9hwuAJAeLgAqIC4AxCEuAGgjLgACJS4AnCYuADYoLgDaKS4AdCsuAA4tLgCoLi4ATDAuAOYxLgCAMy4AGjUuAL42LgBYOC4A8jkuAIw7LgAwPS4Ayj4uAGRALgAIQi4AokMuADxFLgDWRi4AcEguABRKLgCuSy4ASE0uAOJOLgCGUC4AIFIuALpTLgBeVS4A+FYuAJJYLgAsWi4A0FsuAGpdLgAEXy4AnmAuADhiLgDcYy4AdmUuABBnLgCqaC4ATmouAOhrLgCCbS4AJm8uAMBwLgBaci4A9HMuAJh1LgAydy4AzHguAGZ6LgAAfC4ApH0uAD5/LgDYgC4AcoIuABaELgCwhS4ASocuAO6ILgCIii4AIowuALyNLgBWjy4A+pAuAJSSLgAulC4AyJUuAGyXLgAGmS4AoJouADqcLgDenS4AeJ8uABKhLgC2oi4AUKQuAOqlLgCEpy4AHqkuAMKqLgBcrC4A9q0uAJCvLgA0sS4AzrIuAGi0LgAMti4AprcuAEC5LgDaui4AdLwuABi+LgCyvy4ATMEuAObCLgCKxC4AJMYuAL7HLgBYyS4A/MouAJbMLgBEzi4A6M8uAILRLgAc0y4AwNQuAFrWLgD01y4AmNkuADzbLgDW3C4AcN4uABTgLgCu4S4ASOMuAOLkLgCG5i4AIOguALrpLgBe6y4A+OwuAJLuLgAs8C4AxvEuAGrzLgAE9S4AnvYuADj4LgDc+S4AdvsuABD9LgC0/i4ATgAvAOgBLwCCAy8AJgUvAMAGLwBaCC8A9AkvAI4LLwAyDS8AzA4vAGYQLwAAEi8ApBMvAD4VLwDYFi8AfBgvABYaLwCwGy8ASh0vAOQeLwCIIC8AIiIvALwjLwBWJS8A+iYvAJQoLwAuKi8A0isvAGwtLwAGLy8AoDAvAEQyLwDeMy8AeDUvABI3LwCsOC8AUDovAOo7LwCEPS8AHj8vAMJALwBcQi8A9kMvAJpFLwA0Ry8AzkgvAGhKLwACTC8Apk0vAEBPLwDaUC8AflIvABhULwCyVS8ATFcvAOZYLwCKWi8AJFwvAL5dLwBYXy8A/GAvAJZiLwAwZC8AymUvAG5nLwAIaS8AomovAEZsLwDgbS8Aem8vABRxLwCuci8AUnQvAOx1LwCGdy8AIHkvAMR6LwBefC8A+H0vAJx/LwA2gS8A0IIvAGqELwAEhi8AqIcvAEKJLwDcii8AdowvABqOLwC0jy8ATpEvAOiSLwCMlC8AJpYvAMCXLwBkmS8A/povAJicLwAyni8AzJ8vAHChLwAKoy8ApKQvAD6mLwDipy8AfKkvABarLwC6rC8AVK4vAO6vLwCIsS8AIrMvAMa0LwBgti8A+rcvAJS5LwA4uy8A0rwvAGy+LwAGwC8AqsEvAETDLwDexC8AgsYvABzILwC2yS8AUMsvAOrMLwCOzi8AKNAvAMLRLwBc0y8AANUvAJrWLwA02C8A2NkvAHLbLwAM3S8Apt4vAErgLwDk4S8AfuMvABjlLwCy5i8AVugvAPDpLwCK6y8ALu0vAMjuLwBi8C8A/PEvAJbzLwA69S8A1PYvAG74LwAI+i8ArPsvAEb9LwDg/i8AhAAwAB4CMAC4AzAAUgUwAOwGMACQCDAAKgowAMQLMABeDTAAAg8wAJwQMAA2EjAA2hMwAHQVMAAOFzAAqBgwAEwaMADmGzAAgB0wABofMAC0IDAAWCIwAPIjMACMJTAAJicwAMooMABkKjAA/iswAKItMAA8LzAA1jAwAHAyMAAKNDAArjUwAEg3MADiODAAfDowACA8MAC6PTAAVD8wAO5AMACSQjAALEQwAMZFMABqRzAABEkwAJ5KMAA4TDAA0k0wAHZPMAAQUTAAqlIwAERUMADoVTAAglcwABxZMAC2WjAAWlwwAPRdMACOXzAAMmEwAMxiMABmZDAAAGYwAJpnMAA+aTAA2GowAHJsMAAMbjAAsG8wAEpxMADkcjAAiHQwACJ2MAC8dzAAVnkwAPB6MACUfDAALn4wAMh/MABigTAABoMwAKCEMAA6hjAA3ocwAHiJMAASizAArIwwAFCOMADqjzAAhJEwAB6TMAC4lDAAXJYwAPaXMACQmTAAKpswAM6cMABonjAAAqAwAJyhMABAozAA2qQwAHSmMAAOqDAAsqkwAEyrMADmrDAAgK4wACSwMAC+sTAAWLMwAPK0MACWtjAAMLgwAMq5MABuuzAACL0wAKK+MAA8wDAA4MEwAHrDMAAUxTAArsYwAEjIMADsyTAAhsswACDNMAC6zjAAXtAwAPjRMACS0zAANtUwANDWMABq2DAABNowAJ7bMABC3TAA3N4wAHbgMAAQ4jAAtOMwAE7lMADo5jAAgugwACbqMADA6zAAWu0wAP7uMACY8DAAMvIwAMzzMABm9TAACvcwAKT4MAA++jAA2PswAHz9MAAW/zAAsAAxAFQCMQDuAzEAiAUxACIHMQDGCDEAYAoxAPoLMQCUDTEALg8xANIQMQBsEjEABhQxAKAVMQBEFzEA3hgxAHgaMQASHDEAth0xAFAfMQDqIDEAhCIxACgkMQDCJTEAXCcxAAApMQCaKjEANCwxAM4tMQBoLzEADDExAKYyMQBANDEA2jUxAH43MQAYOTEAsjoxAEw8MQDwPTEAij8xACRBMQDIQjEAYkQxAPxFMQCWRzEAMEkxANRKMQBuTDEACE4xAKxPMQBGUTEA4FIxAHpUMQAUVjEAuFcxAFJZMQDsWjEAhlwxACpeMQDEXzEAXmExAPhiMQCcZDEANmYxANBnMQB0aTEADmsxAKhsMQBCbjEA3G8xAIBxMQAaczEAtHQxAE52MQDydzEAjHkxACZ7MQDAfDEAZH4xAP5/MQCYgTEAPIMxANaEMQBwhjEACogxAKSJMQBIizEA4owxAHyOMQAWkDEAupExAFSTMQDulDEAkpYxACyYMQDGmTEAYJsxAPqcMQCenjEAOKAxANKhMQBsozEAEKUxAKqmMQBEqDEA3qkxAIKrMQAcrTEAtq4xAFqwMQD0sTEAjrMxACi1MQDCtjEAZrgxAAC6MQCauzEANL0xANi+MQBywDEADMIxAKbDMQBKxTEA5MYxAH7IMQAiyjEAvMsxAFbNMQDwzjEAitAxAC7SMQDI0zEAYtUxAPzWMQCg2DEAOtoxANTbMQBu3TEAEt8xAKzgMQBG4jEA6uMxAITlMQAe5zEAuOgxAFLqMQD26zEAkO0xACrvMQDE8DEAaPIxAAL0MQCc9TEANvcxANr4MQB0+jEADvwxALL9MQBM/zEA5gAyAIACMgAaBDIAvgUyAFgHMgDyCDIAjAoyADAMMgDKDTIAZA8yAP4QMgCiEjIAPBQyANYVMgB6FzIAFBkyAK4aMgBIHDIA4h0yAIYfMgAgITIAuiIyAFQkMgD4JTIAkicyACwpMgDGKjIAaiwyAAQuMgCeLzIAQjEyANwyMgB2NDIAEDYyAKo3MgBOOTIA6DoyAII8MgAcPjIAwD8yAFpBMgD0QjIAjkQyADJGMgDMRzIAZkkyAApLMgCkTDIAPk4yANhPMgByUTIAFlMyALBUMgBKVjIA5FcyAIhZMgAiWzIAvFwyAFZeMgD6XzIAlGEyAC5jMgDSZDIAbGYyAAZoMgCgaTIAOmsyAN5sMgB4bjIAEnAyALZxMgBQczIA6nQyAIR2MgAoeDIAwnkyAFx7MgD2fDIAkH4yACqAMgDOgTIAaIMyAAyFMgCmhjIAQIgyANqJMgB0izIAGI0yALKOMgBMkDIA8JEyAIqTMgAklTIAvpYyAGKYMgD8mTIAlpsyADCdMgDKnjIAbqAyAAiiMgCiozIAPKUyAOCmMgB6qDIAFKoyALirMgBSrTIA7K4yAIawMgAgsjIAxLMyAF61MgD4tjIAkrgyADa6MgDQuzIAar0yAAS/MgCowDIAQsIyANzDMgCAxTIAGscyALTIMgBOyjIA6MsyAIzNMgAmzzIAwNAyAFrSMgD+0zIAmNUyADLXMgDM2DIAZtoyAArcMgCk3TIASN8yAOLgMgB84jIAFuQyALDlMgBU5zIA7ugyAIjqMgAi7DIAxu0yAGDvMgD68DIAnvIyADj0MgDS9TIAbPcyAAb5MgCq+jIARPwyAN79MgB4/zIAHAEzALYCMwBQBDMA9AUzAI4HMwAoCTMAwgozAFwMMwAADjMAmg8zADQRMwDOEjMAchQzAAwWMwCmFzMAQBkzAOQaMwB+HDMAGB4zALwfMwBWITMA8CIzAIokMwAkJjMAyCczAGIpMwD8KjMAliwzADouMwDULzMAbjEzAAgzMwCsNDMARjYzAOA3MwCEOTMAHjszALg8MwBSPjMA7D8zAJBBMwAqQzMAxEQzAF5GMwACSDMAnEkzADZLMwDaTDMAdE4zAA5QMwCoUTMAQlMzAOZUMwCAVjMAGlgzALRZMwBYWzMA8lwzAIxeMwAmYDMAymEzAGRjMwD+ZDMAomYzADxoMwDWaTMAcGszAAptMwCubjMASHAzAOJxMwB8czMAIHUzALp2MwBUeDMA7nkzAJJ7MwAsfTMAxn4zAGqAMwAEgjMAnoMzADiFMwDShjMAdogzABCKMwCqizMARI0zAN6OMwCCkDMAHJIzAMCTMwBalTMA9JYzAI6YMwAomjMAzJszAGadMwAAnzMAmqAzAD6iMwDYozMAcqUzAAynMwCwqDMASqozAOSrMwCIrTMAIq8zALywMwBWsjMA8LMzAJS1MwAutzMAyLgzAGK6MwAGvDMAoL0zADq/MwDewDMAeMIzABLEMwCsxTMARsczAOrIMwCEyjMAHswzALjNMwBczzMA9tAzAJDSMwAq1DMAztUzAGjXMwAC2TMAptozAEDcMwDa3TMAdN8zAA7hMwCy4jMATOQzAPDlMwCK5zMAJOkzAL7qMwBY7DMA8u0zAJbvMwAw8TMAyvIzAGT0MwAI9jMAovczADz5MwDW+jMAevwzABT+MwCu/zMAUgE0AOwCNACGBDQAIAY0ALoHNABeCTQA+Ao0AJIMNAAsDjQA0A80AGoRNAAEEzQAqBQ0AEIWNADcFzQAdhk0ABAbNAC0HDQATh40AOgfNACCITQAJiM0AMAkNABaJjQA/ic0AJgpNAAyKzQAzCw0AGYuNAAKMDQApDE0AD4zNADYNDQAfDY0ABY4NACwOTQAVDs0AO48NACIPjQAIkA0AMZBNABgQzQA+kQ0AJRGNAA4SDQA0kk0AGxLNAAGTTQAoE40AERQNADeUTQAeFM0ABxVNAC2VjQAUFg0AOpZNACEWzQAKF00AMJeNABcYDQA9mE0AJpjNAA0ZTQAzmY0AGhoNAAMajQApms0AEBtNADabjQAfnA0ABhyNACyczQATHU0APB2NACKeDQAJHo0AL57NABifTQA/H40AJaANAA6gjQA1IM0AG6FNAAIhzQAoog0AEaKNADgizQAeo00ABSPNACukDQAUpI0AOyTNACQlTQAKpc0AMSYNABemjQA+Js0AJydNAA2nzQA0KA0AGqiNAAOpDQAqKU0AEKnNADcqDQAgKo0ABqsNAC0rTQAWK80APKwNACMsjQAJrQ0AMC1NABktzQA/rg0AJi6NAA8vDQA1r00AHC/NAAKwTQApMI0AEjENADixTQAfMc0ABbJNAC6yjQAVMw0AO7NNACIzzQALNE0AMbSNABg1DQABNY0AJ7XNAA42TQA0to0AGzcNAAQ3jQAqt80AEThNADe4jQAguQ0ABzmNAC25zQAUOk0APTqNACO7DQAKO40AMzvNABm8TQAAPM0AJr0NAA09jQA2Pc0AHL5NAAM+zQApvw0AEr+NADk/zQAfgE1ACIDNQC8BDUAVgY1APAHNQCKCTUALgs1AMgMNQBiDjUA/A81AKARNQA6EzUA1BQ1AHgWNQASGDUArBk1AEYbNQDgHDUAhB41AB4gNQC4ITUAUiM1APYkNQCQJjUAKig1AM4pNQBoKzUAAi01AJwuNQA2MDUA2jE1AHQzNQAONTUAqDY1AEw4NQDmOTUAgDs1ABo9NQC+PjUAWEA1APJBNQCMQzUAMEU1AMpGNQBkSDUA/kk1AKJLNQA8TTUA1k41AHpQNQAUUjUArlM1AEhVNQDiVjUAhlg1ACBaNQC6WzUAVF01AO5eNQCSYDUALGI1ANBjNQBqZTUABGc1AJ5oNQA4ajUA3Gs1AHZtNQAQbzUAqnA1AE5yNQDoczUAgnU1ABx3NQDAeDUAWno1APR7NQCYfTUAMn81AMyANQBmgjUAAIQ1AKSFNQA+hzUA2Ig1AHKKNQAWjDUAsI01AEqPNQDkkDUAiJI1ACKUNQC8lTUAVpc1APqYNQCUmjUALpw1AMidNQBsnzUABqE1AKCiNQA6pDUA3qU1AHinNQASqTUAtqo1AFCsNQDqrTUAhK81AB6xNQDCsjUAXLQ1APa1NQCQtzUANLk1AM66NQBovDUAAr41AKa/NQBAwTUA2sI1AH7ENQAYxjUAssc1AEzJNQDmyjUAgMw1ACTONQC+zzUAYtE1APzSNQCW1DUAMNY1AMrXNQBu2TUACNs1AKLcNQA83jUA4N81AHrhNQAU4zUAruQ1AFLmNQDs5zUAhuk1ACrrNQDE7DUAXu41APjvNQCS8TUANvM1AND0NQBq9jUABPg1AJ75NQBC+zUA3Pw1AID+NQAaADYAtAE2AE4DNgDyBDYAjAY2ACYINgDACTYAWgs2AP4MNgCYDjYAMhA2ANYRNgBwEzYAChU2AK4WNgBSGDYA7Bk2AIYbNgAgHTYAxB42AF4gNgD4ITYAnCM2ADYlNgDQJjYAaig2AAQqNgCoKzYAQi02ANwuNgB2MDYAGjI2ALQzNgBONTYA6DY2AIw4NgAmOjYAwDs2AGQ9NgD+PjYAmEA2ADJCNgDMQzYAcEU2AApHNgCkSDYAPko2ANhLNgB8TTYAFk82ALBQNgBUUjYA7lM2AIhVNgAiVzYAvFg2AGBaNgD6WzYAnl02ADhfNgDSYDYAbGI2AAZkNgCqZTYARGc2AN5oNgB4ajYAHGw2ALZtNgBQbzYA6nA2AI5yNgAodDYAwnU2AGZ3NgAAeTYAmno2ADR8NgDOfTYAcn82AAyBNgCmgjYAQIQ2ANqFNgB+hzYAGIk2ALyKNgBWjDYA8I02AIqPNgAkkTYAyJI2AGKUNgD8lTYAoJc2ADqZNgDUmjYAbpw2AAieNgCsnzYARqE2AOCiNgB6pDYAFKY2ALinNgBSqTYA9qo2AJCsNgAqrjYAxK82AF6xNgACszYAnLQ2ADa2NgDQtzYAdLk2AA67NgCovDYAQr42AOa/NgCAwTYAGsM2AL7ENgBYxjYA8sc2AIzJNgAmyzYAysw2AGTONgD+zzYAmNE2ADLTNgDW1DYAcNY2ABTYNgCu2TYASNs2AOLcNgB83jYAIOA2ALrhNgBU4zYA7uQ2AJLmNgAs6DYAxuk2AGDrNgAE7TYAnu42ADjwNgDc8TYAdvM2ABD1NgCq9jYARPg2AOj5NgCC+zYAHP02ALb+NgBQADcA9AE3AI4DNwAoBTcAzAY3AGYINwAACjcAmgs3AD4NNwDYDjcAchA3AAwSNwCwEzcAShU3AOQWNwB+GDcAGBo3ALwbNwBWHTcA+h43AJQgNwAuIjcAyCM3AGIlNwAGJzcAoCg3ADoqNwDUKzcAeC03ABIvNwCsMDcARjI3AOozNwCENTcAHjc3AMI4NwBcOjcA9js3AJA9NwAqPzcAzkA3AGhCNwACRDcAnEU3ADZHNwDaSDcAdEo3AA5MNwCyTTcATE83AOZQNwCAUjcAJFQ3AL5VNwBYVzcA8lg3AJZaNwAwXDcAyl03AGRfNwD+YDcAomI3ADxkNwDWZTcAemc3ABRpNwCuajcASGw3AOxtNwCGbzcAIHE3ALpyNwBedDcA+HU3AJJ3NwAseTcA0Ho3AGp8NwAEfjcAqH83AEKBNwDcgjcAdoQ3ABCGNwC0hzcATok3AOiKNwCCjDcAJo43AMCPNwBakTcA9JI3AJiUNwAyljcAzJc3AGaZNwAAmzcApJw3AD6eNwDYnzcAfKE3ABajNwCwpDcASqY3AO6nNwCIqTcAIqs3ALysNwBgrjcA+q83AJSxNwAuszcA0rQ3AGy2NwAGuDcAqrk3AES7NwDevDcAeL43ABLANwC2wTcAUMM3AOrENwCExjcAHsg3AMLJNwBcyzcA9sw3AJrONwA00DcAztE3AHLTNwAC1TcAptY3AEDYNwDa2TcAfts3ABjdNwCy3jcATOA3APDhNwCK4zcAJOU3AL7mNwBY6DcA/Ok3AJbrNwA67TcA1O43AG7wNwAI8jcAovM3ADz1NwDg9jcAevg3ABT6NwC4+zcAUv03AOz+NwCGADgAKgI4AMQDOABeBTgA+AY4AJwIOAA2CjgA0As4AGoNOAAEDzgAqBA4AEISOADmEzgAgBU4ABoXOAC0GDgATho4APIbOACMHTgAJh84AMAgOABaIjgA/iM4AJglOAA8JzgA1ig4AHAqOAAKLDgApC04AEgvOADiMDgAfDI4ABY0OAC6NTgAVDc4AO44OACIOjgALDw4AMY9OABgPzgABEE4AJ5COAA4RDgA0kU4AGxHOAAQSTgAqko4AERMOADeTTgAeE84ABxROAC2UjgAUFQ4APRVOACOVzgAKFk4AMxaOABmXDgAAF44AJpfOAA0YTgA2GI4AHJkOAAMZjgAsGc4AEppOADkajgAfmw4ABhuOAC8bzgAVnE4APByOACKdDgAJHY4AMh3OABieTgA/Ho4AKB8OAA6fjgA1H84AHiBOAASgzgArIQ4AEaGOADghzgAhIk4AB6LOAC4jDgAUo44AOyPOACQkTgAKpM4AMSUOABoljgAApg4AJyZOABAmzgA2pw4AHSeOAAOoDgAqKE4AEyjOADmpDgAgKY4ABqoOAC0qTgAWKs4APKsOACMrjgAMLA4AMqxOABkszgACLU4AKK2OAA8uDgA1rk4AHC7OAAUvTgArr44AEjAOADiwTgAfMM4ACDFOAC6xjgAVMg4APjJOACSyzgALM04AMbOOABq0DgABNI4AJ7TOAA41TgA3NY4AHbYOAAQ2jgAqts4AETdOADo3jgAguA4ABziOADA4zgAWuU4APTmOACO6DgAMuo4AMzrOABm7TgACu84AKTwOAA+8jgA2PM4AHL1OAAW9zgAsPg4AEr6OADk+zgAfv04ACL/OAC8ADkAVgI5APoDOQCUBTkALgc5AMgIOQBsCjkABgw5AKANOQA6DzkA3hA5AHgSOQASFDkArBU5AEYXOQDqGDkAhBo5AB4cOQDCHTkAXB85APYgOQCQIjkANCQ5AM4lOQBoJzkAAik5AKYqOQBALDkA2i05AHQvOQAOMTkAsjI5AEw0OQDmNTkAijc5ACQ5OQC+OjkAWDw5APw9OQCWPzkAMEE5AMpCOQBuRDkACEY5AKJHOQA8STkA1ko5AHpMOQAUTjkArk85AFJROQDsUjkAhlQ5ACBWOQDEVzkAXlk5APhaOQCSXDkALF45ANBfOQBqYTkABGM5AKhkOQBCZjkA3Gc5AIBpOQAaazkAtGw5AE5uOQDobzkAjHE5ACZzOQDAdDkAWnY5AP53OQCYeTkAMns5ANZ8OQBwfjkACoA5AKSBOQA+gzkA4oQ5AHyGOQAWiDkAsIk5AEqLOQDujDkAiI45ACKQOQDGkTkAYJM5APqUOQCeljkAOJg5ANKZOQBsmzkABp05AKqeOQBEoDkA3qE5AHijOQAcpTkAtqY5AFCoOQDqqTkAjqs5ACitOQDCrjkAXLA5AACyOQCaszkANLU5ANi2OQB8uDkAFro5ALC7OQBUvTkA7r45AIjAOQAswjkAxsM5AGDFOQD6xjkAlMg5ADjKOQDSyzkAbM05AAbPOQCg0DkARNI5AN7TOQB41TkAHNc5ALbYOQBQ2jkA6ts5AI7dOQAo3zkAwuA5AFziOQAA5DkAmuU5ADTnOQDO6DkAaOo5AAzsOQCm7TkAQO85AOTwOQB+8jkAGPQ5ALL1OQBM9zkA8Pg5AIr6OQAu/DkAyP05AGL/OQD8ADoAlgI6ADoEOgDUBToAbgc6AAgJOgCsCjoARgw6AOANOgB6DzoAHhE6ALgSOgBSFDoA7BU6AJAXOgAqGToAxBo6AF4cOgD4HToAnB86ADYhOgDQIjoAdCQ6AA4mOgCoJzoATCk6AOYqOgCALDoAGi46ALQvOgBYMToA8jI6AIw0OgAwNjoAyjc6AGQ5OgD+OjoAmDw6ADw+OgDWPzoAcEE6AApDOgCkRDoASEY6AOJHOgB8SToAIEs6ALpMOgBUTjoA7k86AJJROgAsUzoAxlQ6AGBWOgAEWDoAnlk6ADhbOgDSXDoAbF46ABBgOgCqYToARGM6AOhkOgCCZjoAHGg6ALZpOgBaazoA9Gw6AI5uOgAocDoAzHE6AGZzOgAAdToAmnY6ADR4OgDYeToAcns6ABZ9OgCwfjoASoA6AOSBOgB+gzoAIoU6ALyGOgBWiDoA8Ik6AJSLOgAujToAyI46AGKQOgD8kToAoJM6ADqVOgDeljoAeJg6ABKaOgCsmzoARp06AOqeOgCEoDoAHqI6ALijOgBcpToA9qY6AJCoOgAqqjoAxKs6AGitOgACrzoAprA6AECyOgDaszoAdLU6AA63OgCyuDoATLo6AOa7OgCAvToAJL86AL7AOgBYwjoA8sM6AIzFOgAwxzoAysg6AG7KOgAIzDoAos06ADzPOgDW0DoAetI6ABTUOgCu1ToASNc6AOzYOgCG2joAINw6ALrdOgBU3zoA+OA6AJLiOgAs5DoA0OU6AGrnOgAE6ToAnuo6AELsOgDc7ToAdu86ABDxOgC08joATvQ6AOj1OgCC9zoAHPk6AMD6OgBa/DoA9P06AJj/OgAyATsAzAI7AGYEOwAKBjsApAc7AD4JOwDYCjsAfAw7ABYOOwCwDzsAShE7AOQSOwCIFDsAIhY7ALwXOwBgGTsA+ho7AJQcOwAuHjsA0h87AGwhOwAGIzsAoCQ7AEQmOwDeJzsAeCk7ABIrOwCsLDsAUC47AOovOwCEMTsAKDM7AMI0OwBcNjsA9jc7AJo5OwA0OzsAzjw7AGg+OwAMQDsApkE7AEBDOwDaRDsAdEY7ABhIOwCySTsATEs7APBMOwCKTjsAJFA7AL5ROwBiUzsA/FQ7AJZWOwAwWDsAylk7AG5bOwAIXTsArF47AEZgOwDgYTsAemM7ABRlOwC4ZjsAUmg7AOxpOwCGazsAKm07AMRuOwBecDsA+HE7AJJzOwA2dTsA0HY7AGp4OwAOejsAqHs7AEJ9OwDcfjsAgIA7ABqCOwC0gzsAWIU7APKGOwCMiDsAJoo7AMCLOwBajTsA/o47AJiQOwAykjsA1pM7AHCVOwAKlzsApJg7AEiaOwDimzsAfJ07ABafOwCwoDsAVKI7AO6jOwCIpTsALKc7AMaoOwBgqjsA+qs7AJ6tOwA4rzsA0rA7AGyyOwAQtDsAqrU7AES3OwDeuDsAeLo7ABy8OwC2vTsAWr87APTAOwCOwjsAKMQ7AMLFOwBmxzsAAMk7AJrKOwA0zDsA2M07AHLPOwAM0TsAptI7AEDUOwDk1TsAftc7ABjZOwC82jsAVtw7APDdOwCK3zsALuE7AMjiOwBi5DsA/OU7AJbnOwA66TsA1Oo7AG7sOwAS7jsArO87AEbxOwDg8jsAhPQ7AB72OwC49zsAUvk7APb6OwCQ/DsAKv47AMT/OwBoATwAAgM8AJwEPAA2BjwA2gc8AHQJPAAOCzwAqAw8AEwOPADmDzwAgBE8ABoTPAC0FDwAWBY8APIXPACMGTwAMBs8AMocPABkHjwA/h88AKIhPAA8IzwA1iQ8AHAmPAAUKDwArik8AEgrPADiLDwAfC48ACAwPAC6MTwAVDM8APg0PACSNjwALDg8AMY5PABqOzwABD08AJ4+PAA4QDwA3EE8AHZDPAAQRTwAqkY8AE5IPADoSTwAgks8ACZNPADATjwAWlA8APRRPACOUzwAMlU8AMxWPABmWDwAAFo8AKRbPAA+XTwA2F48AHJgPAAMYjwAsGM8AEplPADuZjwAiGg8ACJqPAC8azwAVm08APpuPACUcDwALnI8AMhzPABsdTwABnc8AKB4PAA6ejwA3ns8AHh9PAASfzwAtoA8AFCCPADqgzwAhIU8AB6HPADCiDwAXIo8APaLPACQjTwANI88AM6QPABokjwAApQ8AKaVPABAlzwA2pg8AHSaPAAOnDwAsp08AEyfPADmoDwAiqI8ACSkPAC+pTwAYqc8APyoPACWqjwAMKw8AMqtPABurzwACLE8AKKyPABGtDwA4LU8AHq3PAAUuTwArro8AFK8PADsvTwAhr88ACDBPAC6wjwAXsQ8APjFPACSxzwANsk8ANDKPABqzDwABM48AKjPPABC0TwA3NI8AHbUPAAa1jwAtNc8AE7ZPADo2jwAgtw8ACbePADA3zwAWuE8AP7iPACY5DwAMuY8AMznPABw6TwACus8AKTsPAA+7jwA4u88AHzxPAAW8zwAsPQ8AEr2PADu9zwAiPk8ACL7PADG/DwAYP48APr/PACUAT0AOAM9ANIEPQBsBj0ABgg9AKoJPQBECz0A3gw9AHgOPQASED0AthE9AFATPQDqFD0AjhY9ACgYPQDCGT0AXBs9AAAdPQCaHj0ANCA9AM4hPQBoIz0ADCU9AKYmPQBAKD0A5Ck9AH4rPQAYLT0Asi49AFYwPQDwMT0AijM9ACQ1PQDINj0AYjg9APw5PQCWOz0AMD09ANQ+PQBuQD0AEkI9AKxDPQBGRT0A4EY9AIRIPQAoSj0Awks9AFxNPQAATz0AmlA9ADRSPQDOUz0AaFU9AAxXPQCmWD0AQFo9AORbPQB+XT0AGF89ALJgPQBWYj0A8GM9AIplPQAkZz0AyGg9AGJqPQD8az0Alm09ADpvPQDUcD0AbnI9AAh0PQCsdT0ARnc9AOB4PQB6ej0AFHw9ALh9PQBSfz0A7IA9AJCCPQAqhD0AxIU9AF6HPQACiT0AnIo9ADaMPQDQjT0AdI89AA6RPQCokj0AQpQ9ANyVPQCAlz0AGpk9ALSaPQBYnD0A8p09AIyfPQAmoT0AyqI9AGSkPQD+pT0AmKc9ADypPQDWqj0AcKw9AAquPQCkrz0ASLE9AOKyPQCGtD0AILY9ALq3PQBUuT0A7ro9AIi8PQAsvj0Axr89AGDBPQAEwz0AnsQ9ADjGPQDSxz0Adsk9ABDLPQCqzD0ARM49AN7PPQCC0T0AHNM9ALbUPQBa1j0A9Nc9AI7ZPQAo2z0Awtw9AGbePQAA4D0AmuE9AD7jPQDY5D0AcuY9AAzoPQCw6T0ASus9AOTsPQB+7j0AIvA9ALzxPQBW8z0A8PQ9AIr2PQAu+D0AyPk9AGL7PQAG/T0AoP49ADoAPgDUAT4AeAM+ABIFPgCsBj4ARgg+AOoJPgCECz4AHg0+ALgOPgBSED4A9hE+AJATPgAqFT4AzhY+AGgYPgACGj4AnBs+AEAdPgDaHj4AdCA+AA4iPgCyIz4ATCU+AOYmPgCAKD4AGio+AL4rPgBYLT4A8i4+AJYwPgAwMj4AyjM+AGQ1PgAINz4Aojg+ADw6PgDWOz4AcD0+ABQ/PgCuQD4ASEI+AOxDPgCGRT4AIEc+ALpIPgBeSj4A+Es+AJJNPgAsTz4AxlA+AGpSPgAEVD4AnlU+AEJXPgDcWD4Adlo+ABBcPgC0XT4ATl8+AOhgPgCCYj4AJmQ+AMBlPgBaZz4A9Gg+AI5qPgAybD4AzG0+AGZvPgAKcT4ApHI+AD50PgDYdT4AfHc+ABZ5PgCwej4ASnw+AOR9PgCIfz4AIoE+ALyCPgBghD4A+oU+AJSHPgAuiT4A0oo+AGyMPgAGjj4AoI8+AESRPgDekj4AeJQ+ABKWPgCslz4AUJk+AOqaPgCOnD4AKJ4+AMKfPgBcoT4A9qI+AJqkPgA0pj4Azqc+AGipPgACqz4Apqw+AECuPgDarz4AfrE+ABizPgCytD4AVrY+APC3PgCKuT4AJLs+AL68PgBivj4A/L8+AJbBPgAwwz4AysQ+AG7GPgAIyD4ArMk+AEbLPgDgzD4Aes4+ABTQPgC40T4AUtM+AOzUPgCG1j4AINg+AMTZPgBe2z4A+Nw+AJzePgA24D4A0OE+AGrjPgAO5T4AqOY+AELoPgDc6T4AgOs+ABrtPgC07j4ATvA+AOjxPgCM8z4AJvU+AMD2PgBk+D4A/vk+AJj7PgAy/T4A1v4+AHAAPwAKAj8ApAM/AEgFPwDiBj8AfAg/ABYKPwCwCz8AVA0/AO4OPwCSED8ALBI/AMYTPwBqFT8ADhc/AKgYPwBCGj8A3Bs/AIAdPwAaHz8AtCA/AE4iPwDyIz8AliU/ADAnPwDKKD8Abio/AAgsPwCiLT8ARi8/AOAwPwB6Mj8AFDQ/ALg1PwBSNz8A7Dg/AIY6PwAqPD8AxD0/AF4/PwD4QD8AkkI/ADZEPwDQRT8Aakc/AA5JPwCoSj8AQkw/ANxNPwCATz8AGlE/ALRSPwBOVD8A8lU/AIxXPwAmWT8AwFo/AFpcPwD+XT8AmF8/ADxhPwDWYj8AcGQ/AApmPwCkZz8ASGk/AOJqPwB8bD8AFm4/ALBvPwBUcT8A7nI/AIh0PwAsdj8Axnc/AGB5PwD6ej8Annw/ADh+PwDSfz8AbIE/ABCDPwCqhD8ARIY/AN6HPwB4iT8AHIs/ALaMPwBQjj8A9I8/AI6RPwAokz8AwpQ/AGaWPwAAmD8Ampk/ADSbPwDOnD8Acp4/AAygPwCmoT8ASqM/AOSkPwB+pj8AGKg/ALKpPwBWqz8A8Kw/AIquPwAusD8AyLE/AGKzPwD8tD8AoLY/ADq4PwDUuT8Abrs/ABK9PwCsvj8ARsA/AODBPwB6wz8AHsU/ALjGPwBcyD8A7Mk/AJDLPwAqzT8AxM4/AGjQPwAC0j8AnNM/ADbVPwDa1j8AdNg/AA7aPwCo2z8ATN0/AObePwCA4D8AGuI/AL7jPwBY5T8A8uY/AIzoPwAw6j8Ayus/AGTtPwD+7j8AmPA/ADzyPwDW8z8AcPU/ABT3PwCu+D8ASPo/AOL7PwCG/T8AIP8/ALoAQABUAkAA7gNAAJIFQAAsB0AAxghAAGAKQAAEDEAAng1AADgPQADcEEAAdhJAABAUQACqFUAAThdAAOgYQACCGkAAHBxAALYdQABaH0AA9CBAAI4iQAAyJEAAzCVAAGYnQAAAKUAApCpAAD4sQADYLUAAci9AABYxQACwMkAASjRAAOQ1QAB+N0AAIjlAALw6QABgPEAA+j1AAJQ/QAAuQUAAyEJAAGxEQAAGRkAAoEdAADpJQADUSkAAeExAABJOQACsT0AAUFFAAOpSQACEVEAAHlZAAMJXQABcWUAA9lpAAJBcQAAqXkAAzl9AAGhhQAACY0AApmRAAEBmQADaZ0AAdGlAABhrQACybEAATG5AAOZvQACAcUAAJHNAAL50QABYdkAA/HdAAJZ5QAAwe0AAynxAAG5+QAAIgEAAooFAADyDQADWhEAAeoZAABSIQACuiUAASItAAOyMQACGjkAAKpBAAMSRQABek0AA+JRAAJKWQAA2mEAA0JlAAGqbQAAEnUAAnp5AAEKgQADcoUAAdqNAABqlQAC0pkAATqhAAOipQACMq0AAJq1AAMCuQABasEAA9LFAAJizQAAytUAAzLZAAGa4QAAKukAApLtAAEi9QADivkAAfMBAABbCQACww0AAVMVAAO7GQACIyEAAIspAALzLQABgzUAA+s5AAJTQQAA40kAA0tNAAGzVQAAG10AAqthAAETaQADe20AAeN1AABzfQAC24EAAUOJAAOrjQACE5UAAKOdAAMLoQABc6kAA9utAAJrtQAA070AAzvBAAHLyQAAM9EAApvVAAED3QADk+EAAfvpAABj8QACy/UAATP9AAPAAQQCKAkEAJARBAMgFQQBiB0EA/AhBAJYKQQAwDEEA1A1BAG4PQQAIEUEArBJBAEYUQQDgFUEAehdBAB4ZQQC4GkEAUhxBAOwdQQCGH0EAKiFBAMQiQQBoJEEAAiZBAJwnQQA2KUEA0CpBAGosQQAOLkEAqC9BAEIxQQDmMkEAgDRBABo2QQC0N0EAWDlBAPI6QQCMPEEAJj5BAMo/QQBkQUEA/kJBAJhEQQA8RkEA1kdBAHBJQQAKS0EApExBAEhOQQDiT0EAfFFBACBTQQC6VEEAVFZBAO5XQQCSWUEALFtBAMZcQQBgXkEA+l9BAJ5hQQA4Y0EA0mRBAHZmQQAQaEEAqmlBAERrQQDobEEAgm5BABxwQQC2cUEAUHNBAPR0QQCOdkEAKHhBAMx5QQBme0EAAH1BAJp+QQA0gEEA2IFBAHKDQQAMhUEAsIZBAEqIQQDkiUEAfotBACKNQQC8jkEAVpBBAPCRQQCKk0EALpVBAMiWQQBimEEABppBAKCbQQA6nUEA1J5BAHigQQASokEArKNBAEalQQDgpkEAhKhBAB6qQQDCq0EAXK1BAPauQQCQsEEAKrJBAM6zQQBotUEAArdBAJy4QQA2ukEA2rtBAHS9QQAOv0EAssBBAEzCQQDmw0EAgMVBABrHQQC+yEEAWMpBAPLLQQCWzUEAMM9BAMrQQQBk0kEACNRBAKLVQQA810EA1thBAHDaQQAU3EEArt1BAEjfQQDi4EEAhuJBACDkQQC65UEAXudBAPjoQQCS6kEALOxBAMbtQQBq70EABPFBAJ7yQQA49EEA3PVBAHb3QQAQ+UEAtPpBAE78QQDo/UEAgv9BACYBQgDAAkIAWgRCAPQFQgCOB0IAMglCAMwKQgBmDEIACg5CAKQPQgA+EUIA2BJCAHwUQgAWFkIAsBdCAEoZQgDkGkIAiBxCACIeQgC8H0IAYCFCAPoiQgCUJEIALiZCANInQgBsKUIABitCAKAsQgA6LkIA3i9CAHgxQgASM0IAtjRCAFA2QgDqN0IAhDlCACg7QgDCPEIAXD5CAPY/QgCQQUIANENCAM5EQgBoRkIADEhCAKZJQgBAS0IA2kxCAH5OQgAYUEIAslFCAExTQgDmVEIAilZCACRYQgC+WUIAYltCAPxcQgCWXkIAMGBCANRhQgBuY0IACGVCAKJmQgBGaEIA4GlCAHprQgAUbUIArm5CAFJwQgDscUIAhnNCACp1QgDEdkIAXnhCAPh5QgCce0IANn1CANB+QgBqgEIADoJCAKiDQgBChUIA3IZCAHaIQgAaikIAtItCAE6NQgDojkIAjJBCACaSQgDAk0IAZJVCAP6WQgCYmEIAMppCANabQgBwnUIACp9CAKSgQgBIokIA4qNCAHylQgAWp0IAsKhCAFSqQgDuq0IAiK1CACyvQgDGsEIAYLJCAPqzQgCetUIAOLdCANK4QgBsukIAELxCAKq9QgBEv0IA3sBCAILCQgAcxEIAtsVCAFDHQgD0yEIAjspCACjMQgDCzUIAXM9CAADRQgCa0kIANNRCANjVQgBy10IADNlCAKbaQgBK3EIA5N1CAH7fQgAY4UIAsuJCAFbkQgDw5UIAiudCACTpQgDI6kIAYuxCAPztQgCg70IAOvFCANTyQgBu9EIAEvZCAKz3QgBG+UIA4PpCAHr8QgAe/kIAuP9CAFIBQwDsAkMAkARDACoGQwDEB0MAaAlDAAILQwCcDEMANg5DANAPQwB0EUMADhNDAKgUQwBCFkMA5hdDAIAZQwAaG0MAvhxDAFgeQwDyH0MAjCFDADAjQwDKJEMAZCZDAP4nQwCYKUMAPCtDANYsQwBwLkMAFDBDAK4xQwBIM0MA4jRDAIY2QwAgOEMAujlDAFQ7QwDuPEMAkj5DACxAQwDGQUMAYENDAARFQwCeRkMAOEhDANJJQwB2S0MAEE1DAKpOQwBEUEMA6FFDAIJTQwAcVUMAwFZDAFpYQwD0WUMAjltDADJdQwDMXkMAZmBDAABiQwCaY0MAPmVDANhmQwByaEMAFmpDALBrQwBKbUMA5G5DAIhwQwAickMAvHNDAFZ1QwD6dkMAlHhDAC56QwDIe0MAYn1DAAZ/QwCggEMAOoJDAN6DQwB4hUMAEodDAKyIQwBQikMA6otDAISNQwAej0MAuJBDAFySQwD2k0MAkJVDACqXQwDOmEMAaJpDAAKcQwCmnUMAQJ9DANqgQwB0okMAGKRDALKlQwBMp0MA5qhDAICqQwAkrEMAvq1DAFivQwD8sEMAlrJDADC0QwDKtUMAbrdDAAi5QwCiukMAPLxDANa9QwB6v0MAFMFDAK7CQwBIxEMA7MVDAIbHQwAgyUMAxMpDAF7MQwD4zUMAks9DADbRQwDQ0kMAatRDAATWQwCe10MAQtlDANzaQwB23EMAGt5DALTfQwBO4UMA6OJDAILkQwAm5kMAwOdDAFrpQwD+6kMAmOxDADLuQwDM70MAcPFDAArzQwCk9EMAPvZDAOL3QwB8+UMAFvtDALD8QwBU/kMA7v9DAIgBRAAiA0QAxgREAGAGRAD6B0QAlAlEAC4LRADSDEQAbA5EAAYQRACgEUQARBNEAN4URAB4FkQAHBhEALYZRABQG0QA6hxEAI4eRAAoIEQAwiFEAFwjRAD2JEQAmiZEADQoRADOKUQAaCtEAAwtRACmLkQAQDBEAOQxRAB+M0QAGDVEALI2RABWOEQA8DlEAIo7RAAkPUQAvj5EAGJARAD8QUQAlkNEADpFRADURkQAbkhEAAhKRACsS0QARk1EAOBORAB6UEQAFFJEALhTRABSVUQA7FZEAIZYRAAqWkQAxFtEAF5dRAACX0QAnGBEADZiRADQY0QAdGVEAA5nRACoaEQAQmpEANxrRACAbUQAGm9EALRwRABYckQA8nNEAIx1RAAmd0QAynhEAGR6RAD+e0QAmH1EADJ/RADWgEQAcIJEAAqERACuhUQASIdEAOKIRAB8ikQAIIxEALqNRABUj0QA7pBEAJKSRAAslEQAxpVEAGCXRAAEmUQAnppEADicRADSnUQAdp9EABChRACqokQARKREAOilRACCp0QAHKlEAMqqRABkrEQA/q1EAJivRAA8sUQA1rJEAHC0RAAKtkQApLdEAEi5RADiukQAfLxEACC+RAC6v0QAVMFEAO7CRACSxEQALMZEAMbHRABgyUQA+spEAJ7MRAA4zkQA0s9EAGzRRAAQ00QAqtREAETWRADo10QAgtlEABzbRAC23EQAWt5EAPTfRACO4UQAKONEAMLkRABm5kQAAOhEAJrpRAA+60QA2OxEAHLuRAAM8EQAsPFEAErzRADk9EQAfvZEABj4RAC8+UQAVvtEAPD8RACK/kQALgBFAMgBRQBiA0UA/ARFAKAGRQA6CEUA1AlFAHgLRQASDUUArA5FAEYQRQDqEUUAhBNFAB4VRQC4FkUAXBhFAPYZRQCQG0UAKh1FAM4eRQBoIEUAAiJFAJwjRQA2JUUA2iZFAHQoRQAOKkUAsitFAEwtRQDmLkUAgDBFACQyRQC+M0UAWDVFAPI2RQCMOEUAMDpFAMo7RQBkPUUA/j5FAKJARQA8QkUA1kNFAHpFRQAUR0UArkhFAEhKRQDsS0UAhk1FACBPRQC6UEUAVFJFAPhTRQCSVUUALFdFANBYRQBqWkUABFxFAJ5dRQBCX0UA3GBFAHZiRQAQZEUAqmVFAE5nRQDoaEUAgmpFABxsRQDAbUUAWm9FAPRwRQCYckUAMnRFAMx1RQBmd0UACnlFAKR6RQA+fEUA2H1FAHJ/RQAWgUUAsIJFAEqERQDuhUUAiIdFACKJRQC8ikUAVoxFAPqNRQCUj0UALpFFAMiSRQBslEUABpZFAKCXRQBEmUUA3ppFAHicRQASnkUAtp9FAFChRQDqokUAhKRFAB6mRQDCp0UAXKlFAPaqRQCQrEUANK5FAM6vRQBosUUADLNFAKa0RQBAtkUA2rdFAH65RQAYu0UAsrxFAEy+RQDmv0UAisFFACTDRQC+xEUAYsZFAPzHRQCWyUUAMMtFANTMRQBuzkUACNBFAKLRRQA800UA4NRFAHrWRQAU2EUAuNlFAFLbRQDs3EUAht5FACrgRQDE4UUAXuNFAPjkRQCS5kUANuhFANDpRQBq60UABO1FAKjuRQBC8EUA3PFFAIDzRQAa9UUAtPZFAE74RQDy+UUAjPtFACb9RQDA/kUAWgBGAP4BRgCYA0YAMgVGANYGRgBwCEYACgpGAKQLRgBIDUYA4g5GAHwQRgAWEkYAsBNGAFQVRgDuFkYAiBhGACIaRgDGG0YAYB1GAPoeRgCeIEYAOCJGANIjRgBsJUYABidGAKooRgBEKkYA3itGAHgtRgAcL0YAtjBGAFAyRgD0M0YAjjVGACg3RgDCOEYAZjpGAAA8RgCaPUYAND9GAM5ARgByQkYADERGAKZFRgBAR0YA5EhGAH5KRgAYTEYAvE1GAFZPRgDwUEYAilJGAC5URgDIVUYAYldGAPxYRgCgWkYAOlxGANRdRgBuX0YACGFGAKxiRgBGZEYA4GVGAHpnRgAeaUYAuGpGAFJsRgDsbUYAkG9GACpxRgDEckYAXnRGAAJ2RgCcd0YANnlGANp6RgB0fEYADn5GAKh/RgBCgUYA5oJGAICERgAahkYAtIdGAFiJRgDyikYAjIxGADCORgDKj0YAZJFGAP6SRgCilEYAPJZGANaXRgBwmUYACptGAK6cRgBInkYA4p9GAHyhRgAgo0YAuqRGAFSmRgD4p0YAkqlGACyrRgDGrEYAaq5GAASwRgCesUYAOLNGANK0RgB2tkYAELhGAKq5RgBOu0YA6LxGAIK+RgAcwEYAwMFGAFrDRgD0xEYAjsZGACjIRgDMyUYAZstGAADNRgCazkYAPtBGANjRRgBy00YAFtVGALDWRgBK2EYA5NlGAIjbRgAi3UYAvN5GAFbgRgDw4UYAlONGAC7lRgDI5kYAduhGABDqRgCq60YATu1GAOjuRgCC8EYAHPJGAMDzRgBa9UYA9PZGAI74RgAo+kYAzPtGAGb9RgAA/0YAmgBHAD4CRwDYA0cAcgVHABYHRwCwCEcASgpHAOQLRwCIDUcAIg9HALwQRwBWEkcA+hNHAJQVRwAuF0cAyBhHAGIaRwAGHEcAoB1HADofRwDUIEcAeCJHABIkRwCsJUcAUCdHAOooRwCEKkcAHixHAMItRwBcL0cA9jBHAJAyRwAqNEcAzjVHAGg3RwACOUcAnDpHAEA8RwDaPUcAdD9HABhBRwCyQkcATERHAOZFRwCKR0cAJElHAL5KRwBYTEcA8k1HAJZPRwAwUUcAylJHAGRURwAIVkcAoldHADxZRwDgWkcAelxHABReRwCuX0cAUmFHAOxiRwCGZEcAIGZHAMRnRwBeaUcA+GpHAJJsRwA2bkcA0G9HAGpxRwAEc0cAqHRHAEJ2RwDcd0cAdnlHABB7RwC0fEcATn5HAOh/RwCCgUcAJoNHAMCERwBahkcA9IdHAJiJRwAyi0cAzIxHAHCORwAKkEcApJFHAD6TRwDilEcAfJZHABaYRwCwmUcASptHAO6cRwCInkcAIqBHALyhRwBgo0cA+qRHAJSmRwA4qEcA0qlHAGyrRwAGrUcAqq5HAESwRwDesUcAeLNHABK1RwC2tkcAULhHAOq5RwCEu0cAKL1HAMK+RwBcwEcAAMJHAJrDRwA0xUcAzsZHAHLIRwAMykcApstHAEDNRwDazkcAftBHABjSRwCy00cATNVHAPDWRwCK2EcAJNpHAMjbRwBi3UcA/N5HAJbgRwA64kcA1ONHAG7lRwAI50cAouhHAEbqRwDg60cAeu1HABTvRwC48EcAUvJHAOzzRwCQ9UcAKvdHAMT4RwBe+kcAAvxHAJz9RwA2/0cA0ABIAGoCSAAOBEgAqAVIAEIHSADcCEgAgApIABoMSAC0DUgAWA9IAPIQSACMEkgAJhRIAMoVSABkF0gA/hhIAJgaSAAyHEgA1h1IAHAfSAAKIUgApCJIAEgkSADiJUgAfCdIACApSAC6KkgAVCxIAO4tSACSL0gALDFIAMYySABgNEgA+jVIAJ43SAA4OUgA0jpIAGw8SAAQPkgAqj9IAERBSADeQkgAgkRIABxGSAC2R0gAUElIAPRKSACOTEgAKE5IAMxPSABmUUgAAFNIAJpUSAA0VkgA2FdIAHJZSAAMW0gAsFxIAEpeSADkX0gAfmFIACJjSAC8ZEgAVmZIAPBnSACKaUgALmtIAMhsSABibkgA/G9IAKBxSAA6c0gA1HRIAHh2SAASeEgArHlIAEZ7SADgfEgAhH5IAB6ASAC4gUgAUoNIAPaESACQhkgAKohIAM6JSABoi0gAAo1IAJyOSABAkEgA2pFIAHSTSAAOlUgAqJZIAEyYSADmmUgAgJtIABqdSAC+nkgAWKBIAPKhSACWo0gAMKVIAMqmSABkqEgACKpIAKKrSAA8rUgA1q5IAHCwSAAUskgArrNIAEi1SADitkgAhrhIACC6SAC6u0gAVL1IAPi+SACSwEgALMJIANDDSABqxUgABMdIAJ7ISAA4ykgA3MtIAHbNSAAQz0gAtNBIAE7SSADo00gAgtVIACbXSADA2EgAWtpIAPTbSACO3UgAMt9IAMzgSABm4kgACuRIAKTlSAA+50gA2OhIAHzqSAAW7EgAsO1IAErvSADk8EgAiPJIACL0SAC89UgAVvdIAPr4SACU+kgALvxIANL9SABs/0gABgFJAKACSQA6BEkA3gVJAHgHSQASCUkArApJAFAMSQDqDUkAhA9JACgRSQDCEkkAXBRJAPYVSQCQF0kANBlJAM4aSQBoHEkAAh5JAKYfSQBAIUkA2iJJAH4kSQAYJkkAsidJAEwpSQDmKkkAiixJACQuSQC+L0kAWDFJAPwySQCWNEkAMDZJANQ3SQBuOUkACDtJAKI8SQBGPkkA4D9JAHpBSQAUQ0kArkRJAFJGSQDsR0kAhklJACpLSQDETEkAXk5JAPhPSQCcUUkANlNJANBUSQBqVkkABFhJAKhZSQBCW0kA3FxJAHZeSQAaYEkAtGFJAE5jSQDyZEkAjGZJACZoSQDAaUkAWmtJAP5sSQCYbkkAMnBJAMxxSQBwc0kACnVJAKR2SQBIeEkA4nlJAHx7SQAWfUkAsH5JAFSASQDugUkAiINJACKFSQDGhkkAYIhJAPqJSQCei0kAOI1JANKOSQBskEkAEJJJAKqTSQBElUkA3pZJAHiYSQAcmkkAtptJAFCdSQD0nkkAjqBJACiiSQDCo0kAZqVJAACnSQCaqEkANKpJAM6rSQByrUkADK9JAKawSQBAskkA5LNJAH61SQAYt0kAvLhJAFa6SQDwu0kAir1JACS/SQDIwEkAYsJJAPzDSQCWxUkAOsdJANTISQBuykkAEsxJAKzNSQBGz0kA4NBJAITSSQAe1EkAuNVJAFLXSQDs2EkAkNpJACrcSQDE3UkAaN9JAALhSQCc4kkANuRJANrlSQB050kADulJAKjqSQBM7EkA5u1JAIDvSQAa8UkAvvJJAFj0SQDy9UkAjPdJACb5SQDK+kkAZPxJAP79SQCY/0kAPAFKANYCSgBwBEoAFAZKAK4HSgBICUoA4gpKAIYMSgAgDkoAug9KAFQRSgD4EkoAkhRKACwWSgDGF0oAahlKAAQbSgCeHEoAOB5KANIfSgB2IUoAECNKAKokSgBOJkoA6CdKAIIpSgAcK0oAtixKAFouSgD0L0oAjjFKACgzSgDMNEoAZjZKAAA4SgCaOUoAPjtKANg8SgByPkoAFkBKALBBSgBKQ0oA5ERKAH5GSgAiSEoAvElKAFZLSgDwTEoAlE5KAC5QSgDIUUoAbFNKAAZVSgCgVkoAOlhKAN5ZSgB4W0oAEl1KAKxeSgBGYEoA6mFKAIRjSgAeZUoAuGZKAFxoSgD2aUoAkGtKADRtSgDObkoAaHBKAAJySgCcc0oAQHVKANp2SgB0eEoADnpKALJ7SgBMfUoA5n5KAIqASgAkgkoAvoNKAFiFSgD8hkoAlohKADCKSgDKi0oAbo1KAAiPSgCikEoAPJJKAOCTSgB6lUoAFJdKAK6YSgBImkoA7JtKAIadSgAgn0oAuqBKAF6iSgD4o0oAkqVKADanSgDQqEoAaqpKAASsSgCorUoAQq9KANywSgB2skoAELRKALS1SgBOt0oA6LhKAIK6SgAmvEoAwL1KAFq/SgD+wEoAmMJKADLESgDMxUoAcMdKAArJSgCkykoAPsxKANjNSgB8z0oAFtFKALDSSgBK1EoA7tVKAIjXSgAi2UoAxtpKAGDcSgD63UoAlN9KADjhSgDS4koAbORKAAbmSgCg50oAROlKAN7qSgB47EoAEu5KALbvSgBQ8UoA6vJKAI70SgAo9koAwvdKAFz5SgAA+0oAmvxKADT+SgDO/0oAaAFLAAwDSwCmBEsAQAZLANoHSwB+CUsAGAtLALIMSwBMDksA8A9LAIoRSwAkE0sAyBRLAGIWSwD8F0sAlhlLADobSwDUHEsAbh5LAAggSwCiIUsARiNLAOAkSwB6JksAFChLALgpSwBSK0sA7CxLAJAuSwAqMEsAxDFLAF4zSwACNUsAnDZLADY4SwDQOUsAajtLAA49SwCoPksAQkBLANxBSwCAQ0sAGkVLALRGSwBYSEsA8klLAIxLSwAmTUsAyk5LAGRQSwD+UUsAmFNLADJVSwDWVksAcFhLAApaSwCkW0sASF1LAOJeSwCGYEsAFmJLALpjSwBUZUsA7mZLAIhoSwAsaksAxmtLAGBtSwD6bksAnnBLADhySwDSc0sAdnVLABB3SwCqeEsARHpLAN57SwCCfUsAHH9LALaASwBagksA9INLAI6FSwAoh0sAzIhLAGaKSwAAjEsAmo1LADSPSwDYkEsAcpJLAAyUSwCmlUsASpdLAOSYSwB+mksAIpxLALydSwBWn0sA8KBLAJSiSwAupEsAyKVLAGKnSwD8qEsAoKpLADqsSwDUrUsAbq9LABKxSwCssksARrRLAOq1SwCEt0sAHrlLALi6SwBcvEsA9r1LAJC/SwAqwUsAxMJLAGjESwACxksAnMdLADbJSwDayksAdMxLAA7OSwCyz0sATNFLAObSSwCA1EsAJNZLAL7XSwBi2UsABttLAKDcSwA63ksA1N9LAHjhSwAS40sArORLAFrmSwD050sAjulLACjrSwDC7EsAZu5LAADwSwCa8UsAPvNLANj0SwBy9ksADPhLALD5SwBK+0sA5PxLAH7+SwAYAEwAvAFMAFYDTADwBEwAigZMAC4ITADICUwAYgtMAAYNTACgDkwAOhBMANQRTABuE0wAEhVMAKwWTABGGEwA6hlMAIQbTAAeHUwAuB5MAFIgTAD2IUwAkCNMAColTADEJkwAaChMAAIqTACcK0wANi1MANouTAB0MEwADjJMALIzTABMNUwA5jZMAIA4TAAaOkwAvjtMAFg9TADyPkwAjEBMADBCTADKQ0wAZEVMAAhHTACiSEwAPEpMANZLTABwTUwAFE9MAK5QTABIUkwA4lNMAIZVTAAgV0wAulhMAFRaTAD4W0wAkl1MACxfTADGYEwAamJMAARkTACeZUwAOGdMANxoTAB2akwAEGxMALRtTABOb0wA6HBMAIJyTAAcdEwAwHVMAFp3TAD0eEwAjnpMADJ8TADMfUwAZn9MAAqBTACkgkwAPoRMANiFTAByh0wAFolMALCKTABKjEwA5I1MAIiPTAAikUwAvJJMAGCUTAD6lUwAlJdMAC6ZTADSmkwAbJxMAAaeTACgn0wAOqFMAN6iTAB4pEwAEqZMAKynTABQqUwA6qpMAISsTAAorkwAwq9MAFyxTAD2skwAkLRMADS2TADOt0wAaLlMAAK7TACmvEwAQL5MANq/TAB+wUwAGMNMALLETABMxkwA5sdMAIrJTAAky0wAvsxMAFjOTAD8z0wAltFMADDTTADU1EwAbtZMAAjYTACi2UwARttMAODcTAB63kwAFOBMAK7hTABS40wA7ORMAIbmTAAg6EwAxOlMAF7rTAD47EwAnO5MADbwTADQ8UwAavNMAAT1TACo9kwAQvhMANz5TAB2+0wAGv1MALT+TABOAE0A6AFNAIwDTQAmBU0AwAZNAGQITQD+CU0AmAtNADINTQDMDk0AcBBNAAoSTQCkE00APhVNAOIWTQB8GE0AFhpNALAbTQBUHU0A7h5NAIggTQAsIk0AxiNNAGAlTQD6Jk0AlChNADgqTQDSK00AbC1NAAYvTQCqME0ARDJNAN4zTQCCNU0AHDdNALY4TQBQOk0A6jtNAI49TQAoP00AwkBNAFxCTQAARE0AmkVNADRHTQDYSE0AckpNAAxMTQCmTU0ASk9NAORQTQB+Uk0AGFRNALJVTQBWV00A8FhNAIpaTQAkXE0AyF1NAGJfTQD8YE0AoGJNADpkTQDUZU0AbmdNAAhpTQCsak0ARmxNAOBtTQB6b00AHnFNALhyTQBSdE0A7HVNAJB3TQAqeU0AxHpNAF58TQACfk0AnH9NADaBTQDagk0AdIRNAA6GTQCoh00ATIlNAOaKTQCAjE0AGo5NALSPTQBYkU0A8pJNAIyUTQAmlk0AypdNAGSZTQD+mk0AopxNADyeTQDWn00AcKFNABSjTQCupE0ASKZNAOKnTQCGqU0AIKtNALqsTQBUrk0A+K9NAJKxTQAss00AxrRNAGq2TQAEuE0AnrlNADi7TQDSvE0Adr5NABDATQCqwU0ATsNNAOjETQCCxk0AHMhNALbJTQBay00A9MxNAI7OTQAo0E0AzNFNAGbTTQAA1U0ApNZNAD7YTQDY2U0ActtNABbdTQCw3k0ASuBNAOThTQB+400AIuVNALzmTQBW6E0A8OlNAJTrTQAu7U0AyO5NAGzwTQAG8k0AoPNNADr1TQDU9k0AePhNABL6TQCs+00AUP1NAOr+TQCEAE4AHgJOAMIDTgBcBU4A9gZOAJAITgAqCk4AzgtOAGgNTgACD04AnBBOAEASTgDaE04AdBVOABgXTgCyGE4ATBpOAOYbTgCAHU4AJB9OAL4gTgBYIk4A8iNOAJYlTgAwJ04AyihOAG4qTgAILE4Aoi1OADwvTgDWME4AejJOABQ0TgCuNU4AUjdOAOw4TgCGOk4AIDxOALo9TgBeP04A+EBOAJJCTgAsRE4A0EVOAGpHTgAESU4AqEpOAEJMTgDcTU4Adk9OABpRTgC0Uk4ATlROAOhVTgCCV04AJllOAMBaTgBaXE4A9F1OAJhfTgAyYU4AzGJOAHBkTgAKZk4ApGdOAD5pTgDYak4AfGxOABZuTgCwb04ASnFOAO5yTgCIdE4AInZOALx3TgBgeU4A+npOAJR8TgA4fk4A0n9OAGyBTgAGg04AoIROAESGTgDeh04AeIlOABKLTgC2jE4AUI5OAOqPTgCOkU4AKJNOAMKUTgBclk4AAJhOAJqZTgA0m04AzpxOAGieTgAMoE4ApqFOAECjTgDapE4AfqZOABioTgCyqU4AVqtOAPCsTgCKrk4AJLBOAL6xTgBis04A/LROAJa2TgAwuE4A1LlOAG67TgAIvU4ArL5OAEbATgDgwU4AesNOABTFTgC4xk4AUshOAOzJTgCGy04AKs1OAMTOTgBe0E4A+NFOAJzTTgA21U4A0NZOAHTYTgAO2k4AqNtOAELdTgDc3k4AgOBOABriTgC0404ATuVOAPLmTgCM6E4AJupOAMDrTgBk7U4A/u5OAJjwTgA88k4A1vNOAHD1TgAK904ApPhOAEj6TgDi+04AfP1OABb/TgC6AE8AVAJPAO4DTwCIBU8ALAdPAMYITwBgCk8ABAxPAJ4NTwA4D08A0hBPAGwSTwAQFE8AqhVPAEQXTwDeGE8AghpPABwcTwC2HU8AWh9PAPQgTwCOIk8AKCRPAMIlTwBmJ08AAClPAJoqTwA0LE8A2C1PAHIvTwAMMU8ApjJPAEo0TwDkNU8AfjdPACI5TwC8Ok8AVjxPAPA9TwCKP08ALkFPAMhCTwBiRE8A/EVPAKBHTwA6SU8A1EpPAHhMTwASTk8ArE9PAEZRTwDgUk8AhFRPAB5WTwC4V08AUllPAPZaTwCQXE8AKl5PAM5fTwBoYU8AAmNPAJxkTwA2Zk8A2mdPAHRpTwAOa08AqGxPAExuTwDmb08AgHFPABpzTwC+dE8AWHZPAPJ3TwCMeU8AMHtPAMp8TwBkfk8ACIBPAKKBTwA8g08A1oRPAHqGTwAUiE8ArolPAEiLTwDsjE8Aho5PACCQTwC6kU8AVJNPAPiUTwCSlk8ALJhPANCZTwBqm08ABJ1PAJ6eTwA4oE8A3KFPAHajTwAQpU8AqqZPAE6oTwDoqU8AgqtPABytTwDArk8AWrBPAPSxTwCYs08AMrVPAMy2TwBmuE8AALpPAKS7TwA+vU8A2L5PAHLATwAWwk8AsMNPAErFTwDuxk8AiMhPACLKTwC8y08AVs1PAPrOTwCU0E8ALtJPAMjTTwBs1U8ABtdPAKDYTwA62k8A3ttPAHjdTwAS308AtuBPAFDiTwDq408AhOVPAB7nTwDC6E8AXOpPAPbrTwCQ7U8ANO9PAM7wTwBo8k8ADPRPAKb1TwBA908A2vhPAHT6TwAY/E8Asv1PAEz/TwDwAFAAigJQACQEUAC+BVAAWAdQAPwIUACWClAAMAxQAMoNUABuD1AACBFQAKISUAA8FFAA4BVQAHoXUAAUGVAAuBpQAFIcUADsHVAAhh9QACAhUADEIlAAXiRQAPglUACSJ1AALClQANAqUABqLFAADi5QAKgvUABCMVAA3DJQAHY0UAAaNlAAtDdQAE45UADoOlAAjDxQACY+UADAP1AAWkFQAP5CUACYRFAAMkZQANZHUABwSVAACktQAKRMUAA+TlAA4k9QAHxRUAAWU1AAsFRQAFRWUADuV1AAiFlQACJbUADGXFAAYF5QAPpfUACeYVAAOGNQANJkUABsZlAABmhQAKppUABEa1AA3mxQAHhuUAAScFAAtnFQAFBzUAD0dFAAjnZQACh4UADCeVAAXHtQAAB9UACaflAANIBQAM6BUAByg1AADIVQAKaGUABAiFAA5IlQAH6LUAAYjVAAvI5QAFaQUADwkVAAipNQACSVUADIllAAYphQAPyZUACWm1AAOp1QANSeUABuoFAACKJQAKyjUABGpVAA4KZQAISoUAAeqlAAuKtQAFKtUADsrlAAkLBQACqyUADEs1AAXrVQAAK3UACcuFAANrpQANq7UAB0vVAADr9QAKjAUABCwlAA5sNQAIDFUAAax1AAtMhQAFjKUADyy1AAjM1QACbPUADK0FAAZNJQAP7TUACi1VAAPNdQANbYUABw2lAACtxQAK7dUABI31AA4uBQAHziUAAg5FAAuuVQAFTnUADu6FAAkupQACzsUADG7VAAau9QAATxUACe8lAAOPRQANL1UAB291AAEPlQAKr6UABE/FAA3v1QAIL/UAAcAVEAwAJRAFoEUQD0BVEAjgdRACgJUQDMClEAZgxRAAAOUQCaD1EAPhFRANgSUQByFFEADBZRALAXUQBKGVEA5BpRAIgcUQAiHlEAvB9RAFYhUQDwIlEAlCRRAC4mUQDIJ1EAYilRAAYrUQCgLFEAOi5RANQvUQB4MVEAEjNRAKw0UQBQNlEA6jdRAIQ5UQAeO1EAuDxRAFw+UQD2P1EAkEFRACpDUQDORFEAaEZRAAJIUQCmSVEAQEtRANpMUQB0TlEADlBRALJRUQBMU1EA5lRRAIpWUQAkWFEAyFlRAGxbUQAGXVEAoF5RADpgUQDUYVEAeGNRABJlUQCsZlEAUGhRAOppUQCEa1EAHm1RALhuUQBccFEA9nFRAJBzUQAqdVEAznZRAGh4UQACelEApntRAEB9UQDaflEAdIBRAA6CUQCyg1EATIVRAOaGUQCAiFEAJIpRAL6LUQBYjVEA/I5RAJaQUQAwklEAypNRAG6VUQAIl1EAophRADyaUQDWm1EAep1RABSfUQCuoFEASKJRAOyjUQCGpVEAIKdRAMSoUQBeqlEA+KtRAJKtUQAsr1EA0LBRAGqyUQAEtFEAnrVRAEK3UQDcuFEAdrpRABC8UQC0vVEATr9RAOjAUQCCwlEAJsRRAMDFUQBax1EA9MhRAJjKUQAyzFEAzM1RAGbPUQAK0VEApNJRAD7UUQDY1VEAfNdRABbZUQCw2lEAStxRAO7dUQCI31EAIuFRAMbiUQBg5FEA+uVRAJTnUQAu6VEA0upRAGzsUQAG7lEAoO9RAETxUQDe8lEAePRRABz2UQC291EAUPlRAOr6UQCE/FEAKP5RAML/UQBcAVIA9gJSAJAEUgA0BlIAzgdSAHIJUgAMC1IApgxSAEAOUgDaD1IAfhFSABgTUgCyFFIATBZSAPAXUgCKGVIAJBtSAL4cUgBiHlIA/B9SAJYhUgA6I1IA1CRSAG4mUgAIKFIAoilSAEYrUgDgLFIAei5SABQwUgC4MVIAUjNSAOw0UgCQNlIAKjhSAMQ5UgBeO1IA+DxSAJw+UgA2QFIA0EFSAGpDUgAORVIAqEZSAEJIUgDmSVIAgEtSABpNUgC0TlIATlBSAPJRUgCMU1IAJlVSAMBWUgBkWFIA/llSAJhbUgAyXVIA1l5SAHBgUgAKYlIArmNSAEhlUgDiZlIAfGhSABZqUgC6a1IAVG1SAO5uUgCIcFIAInJSAMZzUgBgdVIABHdSAJ54UgA4elIA0ntSAGx9UgAQf1IAqoBSAESCUgDeg1IAgoVSAByHUgC2iFIAUIpSAPSLUgCOjVIAKI9SAMyQUgBmklIAAJRSAJqVUgA+l1IA2JhSAHKaUgAMnFIApp1SAEqfUgDkoFIAfqJSABikUgC8pVIAVqdSAPCoUgCKqlIALqxSAMitUgBir1IA/LBSAKCyUgA6tFIA1LVSAG63UgASuVIArLpSAEa8UgDgvVIAhL9SAB7BUgC4wlIAXMRSAPbFUgCQx1IAKslSAMTKUgBozFIAAs5SAJzPUgA20VIA2tJSAHTUUgAO1lIAstdSAEzZUgDm2lIAgNxSABreUgC+31IAWOFSAPLiUgCM5FIAMOZSAMrnUgBk6VIACOtSAKLsUgA87lIA1u9SAHDxUgAU81IArvRSAEj2UgDi91IAfPlSACD7UgC6/FIAXv5SAPj/UgCSAVMALANTAMYEUwBqBlMABAhTAJ4JUwA4C1MA3AxTAHYOUwAQEFMAtBFTAE4TUwDoFFMAghZTADAYUwDKGVMAZBtTAP4cUwCiHlMAPCBTANYhUwBwI1MAFCVTAK4mUwBIKFMA4ilTAHwrUwAgLVMAui5TAFQwUwD4MVMAkjNTADY1UwDaNlMAdDhTAA46UwCyO1MATD1TAOY+UwCAQFMAGkJTAL5DUwBYRVMA8kZTAIxIUwAmSlMAyktTAGRNUwAIT1MAolBTADxSUwDWU1MAcFVTABRXUwCuWFMASFpTAOJbUwCGXVMAIF9TALpgUwBUYlMA+GNTAJJlUwAsZ1MAxmhTAGpqUwAEbFMAnm1TADhvUwDccFMAdnJTABB0UwC0dVMATndTAOh4UwCCelMAHHxTAMB9UwBaf1MA9IBTAJiCUwAyhFMAzIVTAGaHUwAAiVMApIpTAD6MUwDYjVMAco9TAAyRUwCwklMASpRTAO6VUwCIl1MAIplTALyaUwBWnFMA+p1TAJSfUwAuoVMA0qJTAGykUwAGplMAoKdTADqpUwDeqlMAeKxTABKuUwCsr1MAULFTAOqyUwCEtFMAHrZTAMK3UwBcuVMA9rpTAJq8UwA0vlMAzr9TAGjBUwACw1MApsRTAEDGUwDax1MAdMlTAA7LUwCyzFMATM5TAPDPUwCK0VMAJNNTAL7UUwBY1lMA/NdTAJbZUwAw21MAytxTAGTeUwAI4FMAouFTADzjUwDg5FMAeuZTABToUwCu6VMAUutTAOzsUwCG7lMAIPBTAMTxUwBe81MA+PRTAJz2UwA2+FMA0PlTAGr7UwAE/VMAqP5TAEIAVADcAVQAdgNUABoFVAC0BlQATghUAPIJVACMC1QAJg1UAMAOVABaEFQA/hFUAJgTVAAyFVQAzBZUAHAYVAAKGlQApBtUAD4dVADiHlQAfCBUABYiVAC6I1QAVCVUAO4mVACIKFQAIipUAMYrVABgLVQA+i5UAJQwVAAuMlQA0jNUAGw1VAAQN1QAqjhUAEQ6VADeO1QAeD1UABw/VAC2QFQAUEJUAOpDVACORVQAKEdUAMJIVABcSlQAAExUAJpNVAA0T1QA2FBUAHJSVAAMVFQAplVUAEBXVADkWFQAflpUABhcVACyXVQATF9UAPBgVACKYlQAJGRUAMhlVABiZ1QA/GhUAKBqVAA6bFQA1G1UAG5vVAAIcVQArHJUAEZ0VADgdVQAendUAB55VAC4elQAUnxUAPZ9VACQf1QAKoFUAMSCVABehFQAAoZUAJyHVAA2iVQA0IpUAGqMVAAOjlQAqI9UAEyRVADmklQAgJRUABqWVAC0l1QAWJlUAPKaVACMnFQAJp5UAMqfVABkoVQA/qJUAJikVAA8plQA1qdUAHCpVAAUq1QArqxUAEiuVADir1QAfLFUACCzVAC6tFQAVLZUAO63VACIuVQALLtUAMa8VABgvlQABMBUAJ7BVAA4w1QA0sRUAHbGVAAQyFQAqslUAETLVADozFQAgs5UABzQVAC20VQAWtNUAPTUVACO1lQAMthUAMzZVABm21QAAN1UAJreVAA+4FQA2OFUAHLjVAAM5VQAsOZUAEroVADk6VQAfutUACLtVAC87lQAVvBUAPDxVACU81QALvVUAMj2VABi+FQABvpUAKD7VABO/VQA6P5UAIIAVQAcAlUAwANVAFoFVQD0BlUAjghVACgKVQDMC1UAZg1VAAAPVQCkEFUAPhJVANgTVQByFVUADBdVALAYVQBKGlUA5BtVAH4dVQAYH1UAvCBVAFYiVQDwI1UAlCVVAC4nVQDIKFUAYipVAAYsVQCgLVUAOi9VANQwVQB4MlUAEjRVAKw1VQBGN1UA6jhVAIQ6VQAePFUAwj1VAFw/VQD2QFUAkEJVACpEVQDORVUAaEdVAAJJVQCcSlUANkxVANpNVQB0T1UAGFFVALJSVQBMVFUA5lVVAIBXVQAkWVUAvlpVAFhcVQDyXVUAll9VADBhVQDKYlUAZGRVAAhmVQCiZ1UAPGlVAOBqVQB6bFUAFG5VAK5vVQBIcVUA7HJVAIZ0VQAgdlUAxHdVAF55VQD4elUAknxVACx+VQDQf1UAaoFVAASDVQCehFUAOIZVANyHVQB2iVUAEItVALSMVQBOjlUA6I9VAIKRVQAmk1UAwJRVAFqWVQD0l1UAmJlVADKbVQDMnFUAZp5VAAqgVQCkoVUAPqNVAOKkVQB8plUAFqhVALCpVQBKq1UA7qxVAIiuVQAisFUAvLFVAGCzVQD6tFUAlLZVAC64VQDSuVUAbLtVAAa9VQCqvlUARMBVAN7BVQB4w1UAEsVVALbGVQBQyFUA6slVAI7LVQAozVUAws5VAFzQVQD20VUAmtNVADTVVQDO1lUAaNhVAALaVQCm21UAQN1VAOTeVQB+4FUAGOJVALLjVQBM5VUA8OZVAIroVQAk6lUAvutVAFjtVQD87lUAlvBVADryVQDU81UAbvVVAAj3VQCi+FUARvpVAOD7VQB6/VUAFP9VALgAVgBSAlYA7ANWAIYFVgAqB1YAxAhWAF4KVgD4C1YAnA1WADYPVgDQEFYAahJWAA4UVgCoFVYAQhdWANwYVgB2GlYAGhxWALQdVgBYH1YA8iBWAIwiVgAmJFYAwCVWAGQnVgD+KFYAmCpWADIsVgDMLVYAcC9WAAoxVgCkMlYASDRWAOI1VgB8N1YAFjlWALo6VgBUPFYA7j1WAIg/VgAsQVYAxkJWAGBEVgD6RVYAnkdWADhJVgDSSlYAdkxWABBOVgCqT1YARFFWAN5SVgCCVFYAHFZWALZXVgBQWVYA9FpWAI5cVgAoXlYAwl9WAGZhVgAAY1YAmmRWADRmVgDYZ1YAcmlWAAxrVgCmbFYASm5WAORvVgB+cVYAGHNWALJ0VgBWdlYA8HdWAJR5VgAue1YAyHxWAGJ+VgD8f1YAoIFWADqDVgDUhFYAboZWABKIVgCsiVYARotWAOCMVgB6jlYAHpBWALiRVgBck1YA9pRWAJCWVgAqmFYAxJlWAGibVgACnVYAnJ5WADagVgDaoVYAdKNWAA6lVgCoplYAQqhWAOapVgCAq1YAJK1WAL6uVgBYsFYA8rFWAIyzVgAwtVYAyrZWAGS4VgD+uVYAortWADy9VgDWvlYAesBWABTCVgCuw1YASMVWAOLGVgCGyFYAIMpWALrLVgBUzVYA7s5WAJLQVgAs0lYA0NNWAGrVVgAE11YAnthWADjaVgDS21YAdt1WABDfVgC04FYATuJWAOjjVgCC5VYAHOdWAMDoVgBa6lYA9OtWAI7tVgAo71YAzPBWAGbyVgAA9FYApPVWAD73VgDY+FYAcvpWABb8VgCw/VYASv9WAOQAVwCIAlcAIgRXALwFVwBWB1cA8AhXAJQKVwAuDFcAyA1XAGwPVwAGEVcAoBJXADoUVwDeFVcAeBdXABIZVwCsGlcAUBxXAOodVwCEH1cAHiFXALgiVwBcJFcA9iVXAJonVwA0KVcAzipXAGgsVwACLlcApi9XAEAxVwDaMlcAdDRXABg2VwCyN1cATDlXAOY6VwCKPFcAJD5XAL4/VwBiQVcA/EJXAJZEVwAwRlcAykdXAG5JVwAIS1cAokxXAEZOVwDgT1cAelFXABRTVwCuVFcAUlZXAOxXVwCGWVcAIFtXALpcVwBeXlcA+F9XAJxhVwA2Y1cA0GRXAGpmVwAEaFcAqGlXAEJrVwDcbFcAdm5XABBwVwC0cVcATnNXAOh0VwCMdlcAJnhXAMB5VwBae1cA/nxXAJh+VwAygFcAzIFXAHCDVwAKhVcApIZXAD6IVwDYiVcAfItXABaNVwCwjlcAVJBXAO6RVwCIk1cAIpVXAMaWVwBgmFcA+plXAJSbVwA4nVcA0p5XAGygVwAGolcAoKNXAESlVwDeplcAeKhXAByqVwC2q1cAUK1XAOquVwCOsFcAKLJXAMKzVwBctVcAALdXAJq4VwA0ulcAzrtXAGi9VwAMv1cApsBXAEDCVwDkw1cAfsVXABjHVwCyyFcAVspXAPDLVwCKzVcAJM9XAMjQVwBi0lcA/NNXAJbVVwAw11cA1NhXAG7aVwAI3FcArN1XAEbfVwDg4FcAeuJXAB7kVwC45VcAUudXAOzoVwCQ6lcAKuxXAMTtVwBe71cA+PBXAJzyVwA29FcA0PVXAHT3VwAO+VcAqPpXAEL8VwDm/VcAgP9XABoBWAC0AlgAWARYAPIFWACMB1gAJglYAMoKWABkDFgA/g1YAKIPWAA8EVgA1hJYAHAUWAAKFlgArhdYAEgZWADiGlgAfBxYACAeWAC6H1gAVCFYAO4iWACSJFgALCZYAMYnWABqKVgABCtYAJ4sWAA4LlgA0i9YAHYxWAAQM1gAqjRYAEQ2WADeN1gAgjlYABw7WAC2PFgAWj5YAPQ/WACOQVgAKENYAMxEWABmRlgAAEhYAJpJWAA+S1gA2ExYAHJOWAAMUFgAplFYAEpTWADkVFgAiFZYACJYWAC8WVgAVltYAPBcWACUXlgALmBYAMhhWABiY1gABmVYAKBmWAA6aFgA1GlYAHhrWAASbVgArG5YAEZwWADqcVgAhHNYAB51WAC4dlgAXHhYAPZ5WACQe1gANH1YAM5+WABogFgAAoJYAJyDWABAhVgA2oZYAH6IWAAYilgAvItYAFaNWADwjlgAlJBYAC6SWADIk1gAYpVYAAaXWACgmFgAOppYANSbWAB4nVgAEp9YAKygWABGolgA6qNYAISlWAAep1gAuKhYAFyqWAD2q1gAkK1YACqvWADOsFgAaLJYAAK0WACctVgAQLdYANq4WAB0ulgADrxYAKi9WABMv1gA5sBYAIDCWAAkxFgAvsVYAFjHWAD8yFgAlspYADDMWADKzVgAZM9YAAjRWACi0lgAPNRYANbVWABw11gAFNlYAK7aWABI3FgA7N1YAIbfWAAg4VgAuuJYAF7kWAD45VgAkudYACzpWADQ6lgAauxYAATuWACe71gAOPFYANzyWAB29FgAEPZYALT3WABO+VgA6PpYAIz8WAAm/lgAwP9YAFoBWQD0AlkAmARZADIGWQDMB1kAZglZAAALWQCkDFkAPg5ZANgPWQB8EVkAFhNZALAUWQBKFlkA7hdZAIgZWQAiG1kAvBxZAFYeWQD6H1kAlCFZADgjWQDSJFkAbCZZAAYoWQCgKVkARCtZAN4sWQB4LlkAEjBZAKwxWQBQM1kA6jRZAIQ2WQAoOFkAwjlZAFw7WQAAPVkAmj5ZADRAWQDOQVkAaENZAAxFWQCmRlkAQEhZANpJWQB0S1kAGE1ZALJOWQBMUFkA8FFZAIpTWQAkVVkAvlZZAGJYWQD8WVkAlltZADBdWQDUXlkAbmBZAAhiWQCiY1kAPGVZAOBmWQB6aFkAFGpZALhrWQBSbVkA7G5ZAJBwWQAqclkAxHNZAF51WQD4dlkAknhZADZ6WQDQe1kAdH1ZAA5/WQCogFkAQoJZANyDWQCAhVkAGodZALSIWQBOilkA8otZAIyNWQAmj1kAwJBZAFqSWQD+k1kAmJVZADKXWQDWmFkAcJpZAAqcWQCknVkASJ9ZAOKgWQB8olkAFqRZALqlWQBUp1kA7qhZAIiqWQAsrFkAxq1ZAGCvWQD6sFkAnrJZADi0WQDStVkAbLdZABC5WQCqulkARLxZAN69WQB4v1kAHMFZALbCWQBQxFkA9MVZAI7HWQAoyVkAwspZAGbMWQAAzlkAms9ZADTRWQDY0lkActRZAAzWWQCm11kAQNlZAOTaWQB+3FkAGN5ZALzfWQBW4VkA8OJZAIrkWQAu5lkAyOdZAGLpWQD86lkAoOxZADruWQDU71kAbvFZAAjzWQCs9FkARvZZAOD3WQCE+VkAHvtZALj8WQBS/lkA9v9ZAJABWgAqA1oAxARaAGgGWgACCFoAnAlaADYLWgDQDFoAdA5aAA4QWgCyEVoATBNaAOYUWgCAFloAGhhaAL4ZWgBYG1oA8hxaAIweWgAwIFoAyiFaAGQjWgD+JFoAmCZaADwoWgDWKVoAeitaABQtWgCuLloASDBaAOIxWgCGM1oAIDVaALo2WgBUOFoA+DlaAJI7WgAsPVoAxj5aAGBAWgAEQloAnkNaAEJFWgDcRloAdkhaABBKWgCqS1oATk1aAOhOWgCCUFoAHFJaALZTWgBaVVoA9FZaAI5YWgAoWloAzFtaAGZdWgAAX1oApGBaAD5iWgDYY1oAcmVaAAxnWgCwaFoAVGpaAPhrWgCSbVoALG9aAMZwWgBgcloABHRaAJ51WgA4d1oA0nhaAHZ6WgAQfFoAtH1aAE5/WgDogFoAgoJaAByEWgDAhVoAWodaAPSIWgCOiloAKIxaAMyNWgBmj1oAAJFaAKSSWgA+lFoA2JVaAHKXWgAWmVoAsJpaAEqcWgDknVoAfp9aACKhWgC8oloAYKRaAPqlWgCUp1oALqlaAMiqWgBsrFoABq5aAKCvWgA6sVoA1LJaAHi0WgAStloAtrdaAFC5WgDquloAhLxaAB6+WgDCv1oAXMFaAPbCWgCQxFoANMZaAM7HWgBoyVoAAstaAKbMWgBAzloA2s9aAHTRWgAY01oAstRaAEzWWgDm11oAitlaACTbWgC+3FoAWN5aAPLfWgCW4VoAMONaANTkWgBu5loACOhaAKLpWgA861oA1uxaAHruWgAU8FoAuPFaAFLzWgDs9FoAhvZaACD4WgDE+VoAXvtaAPj8WgCS/loALABbANABWwBqA1sABAVbAKgGWwBCCFsA3AlbAHYLWwAaDVsAtA5bAE4QWwDoEVsAjBNbACYVWwDAFlsAWhhbAPQZWwCYG1sAMh1bAMweWwBwIFsACiJbAKQjWwA+JVsA4iZbAHwoWwAWKlsAsCtbAFQtWwDuLlsAiDBbACIyWwC8M1sAYDVbAPo2WwCUOFsAODpbANI7WwBsPVsABj9bAKpAWwBEQlsA3kNbAHhFWwAcR1sAtkhbAFBKWwDqS1sAhE1bAChPWwDCUFsAXFJbAABUWwCaVVsANFdbAM5YWwByWlsADFxbAKZdWwBAX1sA5GBbAH5iWwAYZFsAsmVbAExnWwDwaFsAimpbACRsWwDIbVsAYm9bAPxwWwCWclsAOnRbANR1WwBud1sACHlbAKx6WwBGfFsA4H1bAHp/WwAUgVsAuIJbAFKEWwDshVsAhodbACqJWwDEilsAaIxbAAKOWwCcj1sANpFbANCSWwB0lFsADpZbAKiXWwBCmVsA3JpbAICcWwAanlsAtJ9bAE6hWwDyolsAjKRbADCmWwDKp1sAZKlbAP6qWwCYrFsAPK5bANavWwBwsVsACrNbAKS0WwBItlsA4rdbAHy5WwAgu1sAurxbAFS+WwDuv1sAiMFbACzDWwDGxFsAYMZbAATIWwCeyVsAOMtbANLMWwB2zlsAENBbAKrRWwBE01sA6NRbAILWWwAc2FsAttlbAFDbWwD03FsAjt5bACjgWwDM4VsAZuNbAADlWwCa5lsAPuhbANjpWwBy61sADO1bALDuWwBK8FsA5PFbAH7zWwAY9VsAvPZbAFb4WwDw+VsAlPtbAC79WwDI/lsAYgBcAAYCXACgA1wAOgVcANQGXAB4CFwAEgpcAKwLXABGDVwA4A5cAIQQXAAeElwAuBNcAFwVXAD2FlwAkBhcACoaXADOG1wAaB1cAAIfXACcIFwAQCJcANojXAB0JVwADidcAKgoXABMKlwA5itcAIAtXAAaL1wAvjBcAFgyXADyM1wAljVcADA3XADKOFwAZDpcAP47XACiPVwAPD9cANZAXABwQlwAFERcAK5FXABSR1wA7EhcAIZKXAAgTFwAuk1cAFRPXAD4UFwAklJcACxUXADQVVwAaldcAARZXACeWlwAQlxcANxdXAB2X1wAEGFcAKpiXABOZFwA6GVcAIJnXAAmaVwAwGpcAFpsXAD0bVwAmG9cADJxXADMclwAZnRcAAB2XACkd1wAPnlcANh6XAB8fFwAFn5cALB/XABKgVwA7oJcAIiEXAAihlwAvIdcAGCJXAD6ilwAlIxcAC6OXADIj1wAbJFcAAaTXACglFwARJZcAN6XXAB4mVwAEptcALacXABQnlwA6p9cAIShXAAoo1wAwqRcAFymXAD2p1wAkKlcADSrXADOrFwAaK5cAAywXACmsVwAQLNcANq0XAB+tlwAGLhcALK5XABMu1wA8LxcAIq+XAAkwFwAvsFcAGLDXAD8xFwAlsZcADDIXADUyVwAbstcAAjNXACizlwAPNBcAODRXAB601wAFNVcALjWXABS2FwA7NlcAIbbXAAq3VwAxN5cAF7gXAD44VwAnONcADblXADQ5lwAauhcAA7qXACo61wAQu1cANzuXACA8FwAGvJcALTzXABO9VwA8vZcAIz4XAAm+lwAwPtcAFr9XAD+/lwAmABdADICXQDWA10AcAVdAAoHXQCkCF0ASApdAOILXQB8DV0AFg9dALAQXQBUEl0A7hNdAIgVXQAiF10AxhhdAGAaXQD6G10AlB1dADgfXQDSIF0AbCJdABAkXQCqJV0ARCddAN4oXQCCKl0AHCxdALYtXQBQL10A9DBdAI4yXQAoNF0AwjVdAFw3XQAAOV0AmjpdADQ8XQDYPV0Acj9dAAxBXQCmQl0ASkRdAORFXQB+R10AGEldALxKXQBWTF0A8E1dAIpPXQAuUV0AyFJdAGJUXQD8VV0AoFddADpZXQDUWl0AblxdABJeXQCsX10ARmFdAOBiXQB6ZF0AHmZdALhnXQBSaV0A9mpdAJBsXQAqbl0AxG9dAGhxXQACc10AnHRdADZ2XQDQd10AdHldAA57XQCofF0ATH5dAOZ/XQCAgV0AGoNdAL6EXQBYhl0A8oddAIyJXQAwi10AyoxdAGSOXQD+j10AmJFdADyTXQDWlF0AepZdABSYXQCumV0ASJtdAOKcXQCGnl0AIKBdALqhXQBUo10A7qRdAJKmXQAsqF0AxqldAGqrXQAErV0Anq5dADiwXQDcsV0AdrNdABC1XQCqtl0ARLhdAOi5XQCCu10AJr1dAMC+XQBawF0A9MFdAI7DXQAyxV0AzMZdAGbIXQAAyl0AmstdAD7NXQDYzl0ActBdABbSXQCw010AStVdAOTWXQCI2F0AItpdALzbXQBW3V0A8N5dAJTgXQAu4l0AyONdAGLlXQAG510AoOhdADrqXQDe610AeO1dABLvXQCs8F0ARvJdAOrzXQCE9V0AHvddAML4XQBc+l0A9vtdAJD9XQA0/10AzgBeAGgCXgACBF4AsAVeAEoHXgDkCF4AiApeACIMXgC8DV4AVg9eAPoQXgCUEl4ALhReAMgVXgBsF14ABhleAKAaXgAA</prop>
				<prop name="Temps">REFSWgAAZu4CAIBm6f/2KFyPwhVAQP/sUbgehUtAQP+kcD0K1wNBQP1mBgEGQkDhehR/rkcBQ0DXo//w7/dDQHsQAOEaRbVA6PNG9fPrRhUD1/tHQPDw9Si8SED/H4XrUbieSUC9ChYBikpAUjABce9LQM3MXwCMTEBuHwF6dE0VA1dOPQPbPE8lAxBQVQOBUL1ARwEe9VBA7vJlvVEVBFFAmpmnAGntUqUD2VIdA0pTQL4AAKNwvVNAPwFcay9UVQOhzAQRVcUD259VDQMRVg0DgVZ2VQPxVsUDX1dAZwHfFM5XQEgOATdYtg0DoVhFAx5ZtQRZthUDN1mVAwVZRQPOvVgFE45YQCk+AUgtWPXzC1i9A90EFzABF1HIVwUDxnQfbh+YH9SqGWYCxLwXw8gAj8IIzB/eHenywPQfBi8YK74DICQvPi9QL2Ip9vK7dCduLxCQL6IvtC+mArnEL9Yt7i8AAD8SPyQ/Nj9IP1o/3CcOEgG3fDduP4g/kj+sP7Y/0D8A4jn2P4A7Hk/gPwJPLE8+TwBgT8o/dE+eT7BPuk/cT+ZPAChPyk8UXy5fOF8qX2xffl8A0E9KX5Rfvl/QX+JfBG+mXwAIb/pfPG9Ob2Bvcm+Ub4ZvAKBvsm/Mb9Zv0G/qbxR/Hn8AAH9Kf1R/bn+Af6J/lH+WfwAwf9J//H/mfwCPEo8cj06PAGCPIo90j46PcI9Kj8yPPo8AoI/ajxyfFp9AnzKfXJ/mjwD4j4KflJ+en7if4p/En/afAAivEq8cr06vYK86r2yvpp8AmJ+qr7Svxq8Yr/KvBL/WrwCwrxq/TL9Wv6CvQr+Uv3a/AKi/wr/sv9a/6L8CzzTPXr8AQM9Sz2zPhs+Yz2LPrM++zwAoz+LPDN/uz8jP2s8k307fAGjfWt+M367foN+C39Tfpt8AyN+63/TfJu847xLvbO9G3wBY73rvnO8+78Dvuu/87xb/AAj/Kv9E/07/OP9a/4T/dv+AgP+y/9z/lv/Q/6L5ThKYbVf9Cx5XtQPaViUEbVaVA1VWjQMVVp0D28dVVROLVd0TUlW2TRMYVTUj4FQNE6ftVOUDcVRNEzhUQL2kMBDX81NATxEo+7xTnQODU0DNzLa3AExTXQMXU30EUq6FBFJAcV4SUqUDLG1ShRP2UR0TvlFdA1uHUdUDUFF1BFHdE9viUF0TrVCd82dQtjUjMFDFE/RPVQOF3U+NExhPQF8RPaptTo0DQU6NE9hNxRPbVE01A+5MJQOITNaNAyFMhSRLhSNdS7alA/xKPROYSt0TIo1KVQPFSa0ErBcuAs/tSVUDRUqd88dKQLUz1hJLJQNoS10DdyzkF9YSc0s1A27cF94VAlYCZRQvJi0GLUYv4BP+FbhmL3gvii9LQFI+EXEAnC+mJfYVvi3WL+gv+inmHwAIPyo/PD8eP2A/cj+EP5Y/CKg/SjE+Anq0P7Y/yDPuPQDmPwBPGk/cPzZPSE9aT2RPAIZPgE+ST6RPxk/YT+pPDF8A9k8IXypfNF9eX3BfUl+cXwA2X4hfgl/UX6Zf8F8KbxxvAD5vUG8qb3Rvbm+Ab3pfnG8Atm/Ib9Jv9G/+bxh/sm8sfwBGf2B/cn+Uf35/sH+if7x/AN5/8H/6fySPFo8wjxKPbI8APo9Yj4qPpI+uj9CPwo+MFGucS+0DPmwUKE0VlG1OZQMrTyUTEFA1FFlQBRa2AoxRjQMB5ATbdlIlA+hSZQNbU7bVA9BTXRNEVNUT01VUdZRV5QO2dAQoRAe2HuIJV1UDdVeNA+FtV10TZFi1A8xY7QPbHlkd4ylZnfMHWbZNA9VY5QOWWE0EWLZVAwVYXQPXV+UDxg1XJRPAV30UFKcWpaYiAcEkry6vQK9KqR6tHqWOrwigryKhZgK7tK++r9Cr7q9Q0Kse7daltgKctJRhLAS1D3ykzaSUiVblA0bJVt2URATIZA9GEgpVtqUj0VRFE5pUbQNi0VTVlJwHfhNTTQOFU1alI0FTfbRTbQPSZJRrm1IlJFI1Ay5SXQNZ9+wHHuJ5UZ0DQ0SULQz0BNdQ7QOeHB8uFWr+E09NlE8tA49OHZbQpgNcH24VlgIIdBShS9olE0CEFN1KfRN9SpYd4xlKjQPBrBce4pmtSU0D9UmlJEotA+8FSiUDSNwfRjX+H+jDNrMAFNcmLzDfOi9U344veN+aLwCM37Ytpi32L+Df8t9UP0Y/ABDvOu8s717vSO9a75Tv1o8AoO/qj8Tv7o/g7/LvDP8e/wCw7zr/LP9u/2D/av+k/37/ALj/iv/s/+7/EA8iD0QPNg8ACA9KD2wPjg+gD7IPzA/WDwDoD/oPBB/ODzAfQh9UHxYfAFgfeh+cH5YfqB/SH/QfFrOtS2XDdEw11E2ls2PNTg2jZk/dxBzEvlC2dbMyUQ2jplFdwxzVUi2TkNy0BbS0dVNtQL+xUQiMtHpUncPb7VQ9s19V9bPOVbZtk0BWhbOxVi2TILVXnZOorJQVWG3DftlYtZT8lCVZbZMgWZYNo/ZYTaRYxdT0JDEpWKW0hKTQvJTEVK9WpQJ2ssIsPz49Rj1mr3g/iq8AnD+uP8A/sq/cP/Y/CE/SqaomwreMNICMNEBEtP21Vr0TuqSUeVa94zetVnUj+FVdxFU1s3G1VXUjOJQk/lQlw8dtVPWzjlQNo1ZU3SS1VF2UU6Wzo1Ndw2w2dJQ0U8WT/FKNRFwn1paSWFLdJFJdw9xR1mXDpFE9s28UxDdRam2TAPy0yTSUlVCdw2tdUL3jF0Qkwk+947VXNCToXMR8TgXjE1ZUxKhNjcRNHaRMdSOrWEw1xEtNxEuNsyptS22zy0rFk2xKbbNLC0p1s6K0xz6yr8TEVRXUxI/UxA8UJFTE1wB+7f7NNt0W3zjfSt9Ub2bdAGbfiG+q38Tfrm/Q3+Jv9G8ABn+I6x5/iO86f1x/bn+AfwCSf6R/vh/If7J/vH++f+h/APJ/LI8mj0iPCo9sj36PkI8AWo/Ej76P2I+ij+SP7o8YnwACn0SfLp94n0KfbJ+mn9h/ANKfjJ/mn/CfAq8crzavIK8AUq9kr26vgK+Kr7Svjq/gr2qir0u1xEv1s95LJcNN5xwk5U1NViazTyXGVg7C3FCdI1D8RMQUxGtXUo2zyvREPFMlY2uxU9UkVKWjl1S9w7MJVfWklLQKVq1Te1ZMROpW5URXTSPGTDTUAzD2oprMtPrEJC5ZtM1U3CTg1CSlWGXDZG1YRSMiWL3D6VelUwHMjD/ONX49ZjVmP1jPas8AJM9+z6DPss8cT8bP6M/6z5gM3x7dpqKnV3VEDDQwWhTE7LS0qFYds1e0tG0YTETaVd1Tn1UVc9NjVZVUfNTzfCS6VLZlI3VUpVM8VOVTBFaURM5ThbRTPSNedCTbKFOVw/BSrVOrUrZNI3ZSPSM+UqWjB21S3VPPUR2zl1FNM2thUZVUUW0j5VDFI9uuUH1jeFAlY0FQqo20UE0kT220T8Ujzlo0tEVUVNxNFSRNrVQVTbVUTO3UTG3U/KdWUmv8SnUjmKTkOEr1RLbMVJVJHbOHSWUjxTVJnSMw1FTPSl1EfGcARn8AbxJvLG82/0hvWv98bwB+/5D/om+0/85lDn/g//L/AAQPLn9YfzoPLA9eD3APgg8AlA+mD7gPsq/0r/av2A/qDwAcHy4fQB9SH1wfVh+AH5IfAKQfth/IH3If5B8GLwAv8h8ARC8mLxAvOi90L1YvsC96LwC8L24v8C8CP9wvHj8oPxI/AFw/Nj+IP0o/nD9mP8gPyj+otD/ONa5Si+w0OiS0JbVNfbROHbMnTy1TDdVQFQODNFT3RLRsUWYlYwFSbeT01OdSjbOxWcTUu9AGwkJUBcOyrVRF4yZV5VO0jNQjtVYlVFblswVXFQRXat1T39TESwTEslhVU9scWY2zKVkdswdZ2hUD0/y0lFjls1VYAl1UWMVGvrVuzzjPSs88XwAuX3jPMs+8z65fwF/Cz9xfaPZfCG8ab1eNs7lXzbTWPNRhV53zHjxk2lZWjbOJVq3jSFxkCay0rcp01I9VReNWlLQa1pxE5FRts5yURGZUtnXTL1Qds/dTddO/WszUiIREUlONZFNF42vWUqXTnPTUZ1JF1LZktPpRBcPCUdWzirZUtFRRddMPUXXz2G1QRVOhUNWzalANs9szUK3j+E+l04xP1p1TIE+FtE6l0yxOti3zwU2t41hNjdRMSk10TJVETAV0RPRFRPRb5UpF44ZKBcRKzeZsxuXuspBJLfPhSb30FUqN1Ep180gM90YPCPsAPv8ojzqPTP9ej3D/ov98jwC+/aaPuIsWDcb/EA8Kn1QPAE4POJ/aP0SfXp+In5qfrJ8Avp/4P9I/5J/2nwivGq8srwA+r1CvAk9sr46vcK+qr7yvAM6vaK96r/SvDr8gvzK/RL8A1q9Yv2q/hL+Wv3i/or+0vwDev/C/gr8Mzy7PSM9az3zPAMafKM+qz7TPls9wz/rP1MdaNmNLreN4TH2ETVVEVU6F02pU5C48dKMs5LUYJHSoHHQfUkVTkW1SpXMFU7Vjd1NN41XsxNVU9URULfRVpXO11YRkRrREtValRFe2PXOTV+3T/ld9hFiybURY5Ua2QiVZPUP9agRUxdzUh9zUR1h11BbURNJXnUPE1F9WX0hfAELvXO+WX9Bfou+079Zf6F9AIm/87w7/MGs2ZcZyt2Tk05BXzWTERA88ZLpWan3UVt3DN7RE9VX9Y2u6VX1DfpxERFXdQ9sMVT1zw1Q9Q41UVqVzVVRlcxyUROa8ZGmvfNfugkHUZPpS/dQ1UoWDjmxEV1Jl1nZC2+lRTeOxURXze1HWpXM1Uc3UULVjx1C2XUORUBXzW1CVYyRaNHTaRNRuT6V0Tt1Da3xOHXROpXOlTd1DWzxN3cPXTMVDbyzUbQiMBI9L/WMqSy0EVux0aErtRErF9Ek9c1uDSXVDmUllcwysdxbe4gtLxUNP9H/exe6FAH6FRo8wH0IfVI92j4iPih8AnB+2j8iPwhkWn/AfAi8ULwBunXafSC9aL2wvfi+QL6IvALQv5s/Yz9Iv7C+uzwA/Mj8ARD+Gz1g/aj98P44/UD8K3wDUP6Y/wD8KT/w/Hk84T0pPAFRPTk9gT3JPlE+uT8BP2k8A9E/eTxBf8k88Xx5fMF9KXwB8X25fkF+iT6Rf3l+wX/JfrUuN44BLhfPepASq2Ux1BrZyok6N46BP2u10UIXzvlDNc1BRWq1zxgx0OlLl4630ZGsgU31zk8RkCFRlBK1U5dMJVb1UVZ0T7m1VjeNgVp3T0VaN47VAXPSqPPQXWE0DmrbcZPpYFfMrWYXzHlr01O0U5LVYPXNzDHStM+TU6Vdlc8xM9MIAzO9+72jvSn90f47vQHvG7wC4f9rvHP/ufwCPEo8k/9Z1qp7SsUz0gkz0QiR07KlWXdRk9Gds9Cds9OempGSqVY0ErNQ2jITvVrz0tlQdZFQtA0eshGsQVCXT2NT0oVN1FKlT7dSM1O709Ld8ZIC2BARJUk3zElJ989q1UT1kUZ0TXlEl0yi1UZ3T8UwEulCV04OtULXzTFCl0xVUZU+2JdM4T33zyk6N1E5sdfQ01IxNndMhTTX0jUwl01hMhQTEV79SFLakFK5KnRNOSk3j8dlJPWTMlIJJndPBSSrtZEotZEqFlEud1DwvAEY1nhUeH1AT/pVOH2AfYq8AdK+eH5ivqq/UH8YfuKMGpQDeH/CvGi8sL0Y/SL9av2y/AH6/kL+iv7S/xr+4X9K/5L8A/r/wvxLPRM82z1jPQs90zwBGz/hfss/Mz8bP6M8K3/zPAJbPGN8632Tfdt9I3yrfnN8Ajt+43+LfzN/237DfEu807wAm7zDvQu9075bvqO9y78zvYIbv2O/y7+Tn1nKLS90EtUx98+o0ZOVNhaPoTU5Vg+JPPZaGovhElJtsUaVz4FH19maTUlh9BMT33+JEVEUDtLz0qyZVLQOXrPQHbIR3WmSE6HSEV1eN89/UdNtLWFWDsliVYwxZbO1mNrITWV1j4FiFY2ujWN2DVQwEE1jV9gKWkshcfz4NLnVWfTYPeA8Aig+kf64PwA/SD9x/9g8IH6AaHyyP1nU2Y9T0X1wEIKbsBN1W3WRshFdkhBhqbBTanISflIRWVS3zaxxVrZPklGSsVAVzq3VULfM8nPQEvBTMtoxkiFNVg1JTNZMatoRk41IlE6tSlYN2VVJtkz7shAcElMJsZGuKUa2TVByUHlHdg7PlUI30XPR4UD2jQa1QHXP5T32UT31kT9ZtA7FOtYROlWPcTVatk3RNJRMLfJVMpfSxTC10/JdWcgBL7QOdVUpdlEpt9El9lEndg8uVSX0kSb2WjvLPSgJ9gzc0pya/OLO2pUavOD8ASj9Ur36vuKt+P6A/sj8MvwDGPxi/+j8MTza/ML86T1RPAGZPeE+KT5xPrk/AT9JP5E8ABv/g7/pPHF8GXzhfAv90XwBOX3Bfal+sX8ZfgF/aX/RfAA5v6F8ib5RfNm9gb4JvVG8Ajm+gb7JvzG/eb+hv+m8UfwA2fyB/Mn9cf35/aH96f7R/gLZvqH/qf9x/Do/Qc4bynNVLBSRMlTMoRPQoTnrllE+1My5QQKSgkU2jXPQYUX2ULJQB/BdsRvP0FFtThfPsUwUDq2BUxZPRnPRElBS2tVWdkyd8FJhWdZMFrVe1M45X7ZP6VARi2VhllOz0HFk9EylZrLX0/PTTWJ2ThxSUR21YTRMFWJUz2Fel8wHGnA9eD3ADVg1WD2gPQp8ApA+2n8if2p/snyYfEK8ir6A0rz6l1oXeE9T0D/yUza1WPROJVsUjSHSkCbaEFMpVbfOAVU0TRbVVtTMOpBTUVLUznrak9GZUjfMvVK3z901TrSOxU0Uk7BRDlISrDFOl89YEJJ4MJGe1Um3zMPQU61Fdg7O1Uf2TfTQkRVFlpFHaLZRQpYOhUG0TalBqvYRQBSPebCRxTyWUbU8Vk5dOLfMsTq0j28FNxSNYTRWT10xSHURMLfaWMqhcNEVcNNvlSqXzhkrlgyJKWp30Sa3zh0n9pEltE2v6SeU0SlXz80qVMwFIlDcWXeY1bj1WPa4lVj8AaD9yz5Q/ls+oz7rP5DfWzQBORdbPAN/qPyTfLk8w3xpfAGzfft+Q36LftN/G39h/+n8A/N/u3xDvGu8070ZvCO9q7wBM747voO+y78Tv1u/o7zLvAAT/Jv8I/0L/VP82/2D/mv8ArP+O/8D/0v/s/97/6P8SDwAkDy4PYA8qD3wPbg+AD1IPgMwPxg/gD/oPBB+2Bf6CudVLhSRMVcRN3bNnTmZlk6JPBcRctL5QZZObMlGdI6ZR9YQMtJDVUp2zA+wUk9QUCFTW7YN6VP2T7cSkX1VanYPQvBRAVm0kVr3D2z5XHSOqV0UTFVi2nYOAWGWT4ljdsyetWS2zJVn9k/0klLW1WH2EWF2DM1gts/UWfJTQV62jxKSfRp+ImwCOn4Avki/0n/6Vpi/QL/qfEOQvPq8YPyo/VzUUNDe2ElWvXCSAdJRCBDT9jKTVunSkecSEOHyk+FW2fbOsVXWDcVWdEzi1VTWD/sykx1Q1g47WvKRWVJ2DIKQU2lNsXYSUhGxTraM0U600sVK1NIQXjsJYUq2jFGVSlYPcdBe2Em9RFZPbN1FlkwJRLTPLUFSVFFy0TlS0F2wUwnS0bVdcFOhOlYN8Tp2zUxNOrbREhU0FNEyNtNVMraP0VNSTxMQuS1pFREp9s2xKLSRJVRTY3LfWtS6yFUrdg4pKCi0zCzwUVFTf/tW+xTbPAEDPUs9kz3ZfiM/Cz6xfxs8ACN8a0b5VJt8AbxJvJG9O3wAA70rZTm94b4pvnG+ub8BvANJv5G+2D/hvCn8cfxYfKH8AWn9kf35/QH9yf5x/ln/QDwDSf/x/7n/4fxqPTI8uj8B/AGKPlI82j6CPso/cj9aP8I8AAp8Un3aP4I8yn1yfZp94nwA6n6Sfjp+In9qf7J/+nyCrrJajFNQRTNUz6qy06C1NvVPuTr20T022XrNqbBRSHLTjNERXUr2TNcqEFECUFLNTBSTUNKuaVO2kVQUznZQ0DNVWLTN7dDTqdDRaV2adE8hXJSZ+spxYnTOzEVm9RAQkFVn1G6e2HCRmWK1DJFh9M+kC3BTKnC8GNXYvyCNmQ1y/AIa/yC/CL7y/zr/gv/K/ND9gFs8ozzo/PMe2cqdXnTTWXCQwV8Wj7IQ0mFYm5UNXVl1EhDTYvKdWU9akNChVtRPv1DSqVJqdNFS9kzpUPUTMxMqtU0UTlVPFo1ykpVPWZSPhUn0zqRREdFK2xaM8UkUTBVIFw81tUQUjlVG9U15RvZPbGlGtQ+RQBcOtULZFE3VQtRM/UAUjBahsFFsQpjNPvVOuXKRFrU6dE9hN5VRNBVRNalUUTM3ETLVz10sFw1tdSx1D/EqdE5jM1Gs4Sh1EScUTkEl9o1uDSZ0zwUnVM0oEVADLQDZDZFdmbWZlLl9gX1JfAGTvhl+YXzrpvl+479JfzO8ALu3u7e7tHv8w/2pvRP9m/wBY/3L/hP+u/8D/0v/k/7afAPj/Cq8UDy4PQA9KD3QPVg8AcA+SD6wPvg/QD6oP7A/+DwAQHxKvTB82H0gfIh98H9YPAJgfuh/MH9Yf4B/6H+wfDi8AAC9aL2wvHi9IL6IvjC+WL4C4Lzov7C/mLxg/+iG2opxFS60zPkykm0CWQ041w2srT13TD1TUhVCl4234VESOUZ0zAVLFM212jKTqUjXDW1PNM83Q7DREVO1E1MRCVdYlQ7ZVXQMnjMSXVtJl1Fel9GTE4TzES1i2vcPKWB1DHFkF0yk1Wb3DCgy01VjN1By0W1dYVeMVWJXEV40zAcaUv1ZPcLteTX6/mE+6vwCkT/a/4E8Cz/xPFl8oXzpfbExf9iKaV13TX1dVo20eDFTNVgXTiVZ101VIhFQJ3KTKtMSPxDRtVsSkHFVF09RUVaNrnlQltFRd0y9ULUPb91Nd079TddOIU2p1pFO1pFONM9ZSbaNrnlJdA2eUpDBSvcOr+lF1tFHFo4ws1EXVUWU0UZXEUI1DoVC0Zabuo1B10/hPNWRPah3UT9U0TsWjLE711LVNvdRNpfPzTDVkTKqNMyZMpKik5Ehs5OVtSo0zhkpt0yJKVePLxUk1ZEkt1PRk9UkK1eRKpWRKxWa+5Zb/qPMAPu9Q72LvbH9+74jvmu+kfwDGffbvCP/a6Tb/GI8qj6T/AJ7/YA9yj4SPlo+oj7qPzI8A3o8APyo/9I8GnzCfGp9MnwBWn9gvap+Mn7afyJ/an6SfAP6f8J8ar5yfLq9IrwqvXK8Adq+Qr6KvxK+2r9iv6q/0rwAWvwi/Qr8kv06/WL9qv4S/AJ6/sL/Cv+S/9r/YvxLPJM+WBtK5Sw3UTFV0VDRolU7NVE/d0yxUZ+bSMM1RjTOmUQVEHGSQUlpdgwP0xHVTtXPo7MU1VA1T7dRUX1WlNMzEW0BWjUOxVm1DIMxEa5BXJWRX5dOAWG3TG+JY3TMlWVVzE9B+otv6WO3Tw1g9o4dYtK00DNT1dETSV71TxADET35PkEOOTY5PiN9i3/RPAM7f4N/6T/TfTl8o7zrvTOdKRsNX3VO37Mf2U1cNY63+nFS6Vt1Td9Q0N7bcNPVVFUO6VQ1jfpq8VES0VPxUJdS8xI1NVFVzVVS1VLQ05ORUs69TjeT0VDJTHdRS1t0zxVLFU44UZFdSNtVTH1LdU+dR3cQ0ZKtsUZXkUX3kUN1Tx61Q7TORUJ00UL1TJNZcZNpPXYNTfGTlTto9M3xcNAtOVXOlTbY9MzxNPaPXTNVTb9a09O9LpVRLFUMqS2xV9BR0aErdUwdK7eRNSWVjg0nt9o5iDNRnBObzxPRPHH8+pa59Pn9YfwByf0QPtn22f7APwg/UD/59ANZ9Bh8YHyofPB9Wj0Cvch8AXB9+H0gfmh/MH94fKM/6HwAEzwYv8B8iL1QvRi9YL4IvAJwvji+YL8Iv3C/eL7AvCj8AJD82Pxg/Wj9EP3Y/mD+KPwBkP7Y/wD/SPwRPDk/oP/o/ADxPVk94T2pPlE+eT7BPwk/A5E9OT/BPCl8sX77SgEuqDWPe3ASuvGVNpeOqppz05U+lBHzE4HzEUK1RbWPIUfVDOiT0r61SpdMhU7UTs6TEJY1UpeOaVP1UrOfWAu6tVW3TYFaVY9GE5FrVV41UV2VkWL3jnFi2FeP9WBXzLln9wyAtWaXT8Vid9FhlxDTUWyRYRePrV73jzHTkAcIM75bfqN96b5xvvt2+3wDQb+JvTO/ub0jvKn88f1btrF7l5hKnV13zcZRkMaYUdO1WXVSM5GeU5CdtVvVT6FUVc51VZQStVfVTKFW99FRlw7atVBXzflQt80fUdA4tVPVDylNdA5W0xbRVaVPVVBz0t5TEgFJd49tJUl0DBVIVc81R1qXDlVEV816MVChR2l3z8XT0ulC1E4NQ2hVzPVT0B1D946JPtvVTOE+l48pOzVNetU491E2944xNFQRNin2ETJVUTK30/EdOwhTaVFVKFfNOSvVT2Emy/cOQ9PdmAsFJRXMrtUplVEpd8yFLFXNdALQfthWeDW4PYJ9yn4wPlp8AmA+qD8yf7gW2Fe4PAB/ymQA+HzCvsh9Mr1av6B+Kr5yvAK6vwK/Sr+Svlk/wrxq/NF8ALr8IvwK/bL8uX1i/ir+svwC+v5C/2r8Ez/6/KM8azzzPAE7PYM+Cz5TPpr9wz8LPzM8A1s/oz/rPFN8e38jPMt9s3wBe34Dfkt+0327f2N+a3/TfqObfCO8a70tFc4v0lBG1TKXj6lxU6E0NlE/WJfMPULVThXT0+lDazVNuNPThUb2TWFKy7XRS/XaGUtBTPWNEaMx3vnUmgpnU5AlWRXOte5R0B1ddA3V0dOHaFHRNLGS1WM1TDlnWjWMwWbVTFST01VjWpXOYWFXzVyxkFVgA/eb2VVZtpm/IY1Zllm2WbwCo/7pvvP/e//D/GnkGDxh/YDIPRA9Of2hzvpKYV3XjrV/U9CBXrdPajHSYqpR0V5x0F+xUysR0j21VNWNWVU1jHFU9Y63kxFSsVPXkVE1jPLbcdPdTdeO/U6VziK1ThfNSU63TGqxU461SVQOrUjVjdhyEMM1SZVP6UYX0lFSKUWo9Y1REhB48hOVQVVTWXIRqUP1UUCWD+U9qpYRPhQRPnfOxTt10bU7FU9xNpXNYTXWja/NMpYRMNWMmTIX0WUu1dERUAEs19EqF8xsiSnWTxUmlhPSH/uNZSeWGduLPSrXTN9SXAGavQJt2n1gj1hVWL4ifki8AvJ+2L8gv2i8cr/adDj8grwAyP0Q/dq84L2I/jD9uP4A/AMI/1D/mP8Dfst8MTxZPMO8AKk9UT05PYE9yT5xPRk+4TwDKT9xP3k8IXyJfNF8WX0hfAGJfdF9+X3hfUl+UX65fyF8A4l8Mb/ZfKG86b0xvXm/YXwB6b5xvrm/Ab5pv3G9+b8hvEBJ/HH8eddYCnDx0w4B2ImslTa0kTsXjZk/VAxssUJ3zoVClBEQXduKt/0wUdFK1MwMEhHXWDBTqU5WEVJXz0FRa9YNAzAS0VWV0Vv2Ds7NWHZTU9JBX1QP8rVfVg2RYhRPMFPQerVnd4ylZheRY/YPDtVjVg4Q8hERYrXRYFsXj1lfF48bU/679jv8AoP+ij2SPbo9oj8KP/I8eD8BYDzKfRJ9Wn2CTPvK3V1YtI45X1XNQfAQPHJRbzVbd44lWVfNInATb91XVA7xVjYOAVdYtQ0dVLSMOzATUVGotI57E5GbUdCBUZeStU20jsVOtI3gUFEO1U9UDDLzk1FKN456xUp3m7pMcFOtR7XRRqh2TfVwURZx0D5zk2K1QdSOVUB2TXYx0J9qM5N6UFHFPdSMFT7YtQ5dOhRMsTnUjpW1NjYNATS1D10yldKq8FAxkdKV8JEV8JOVtSoUTbEpdkwtK3XStSXUTg0klpEmF5EkSFTRKtRT8pFQcNy5NFjUAriVeL3Ajbi+AL6IvpL/eLwDIv+ov7LfWvf4t/i8gP1I/AEzPtj+wPzJPdM+Oz7jPys8A3M/uzwDfEt80fxZ/QN9S3wBs3ybfWN+S36Tftt/Y38LfAOzf/t9o34LfNO8O72Dv6t8AdO9276Dvsu+8787v4O+67wAc/xb/QP9S/zT/dv/w73L/AKz/hv+g/9L/5P++/wAPIg9oNA+O9Z6SueQUeEy1s1uoTTUTqk49E6KEFFtMUNVzwFA9EzJkpG2oTKQdUo2Tr1KVg2shU52kU52TCVRVc1t8VI2T71R1tFV1s7XRzJRe9HTRVi0jPrVXjfOqdJQXWNVzgDY8hORYnRMnWR2G1gO1WC3jt1SEdljlozWtWLVz9VfNE9IMhMQA1I92H/CDzhOMj5aPuB/ajwDkj/6PAC8SL2SfNi9IL1Ih0F4DVC/+k6wUgewUQFfWxXP+Vo3zuqyUd1asfaSklOhV7aOs5ARxrVVlAzhVlSRUJRPHtVTFc47cJEdUrRMRVswE3FPtc6MUpGwcpJs0U+2j/FLdJLQEgbY8pEtSLbMUUv0kUbblk6ZRxXNuUS3jN61R1XMAUe2jvGykhdKEpE6MdZQEwpykV09q9ZROzQROXQP5TdVz05BNZXYmI0xlA1hMWiW0S42Tj0t1AyosxC2xJLRTSq0T8Qy3BrVargNJtXMVSt00SuWTASZ0t6bNpsXWtVa9br+AvwCKv5xPtr/AT1pJ5r/wv+pPABzPNs84X0pfPE9eX6DPMu8ApF+2X8hf2l/sX5b/kP8KbwAUby5vQG8Sb2xvPg94b4pvAKxvvm+gb9pvzG8OfwB/Kn8ARH8OD0h/an+Ef5Z/sH/CfwDcf55/8H8aj/x/No8wj0KPAFSPZo94j5qPrI8Gj8CP2o9A/I/2j+iPKp8cl76TS4WkosxErtSldAdOM081NFCqdUPBlARSTDTGbDQ8YKwPvg/QAxaj1CR+Ve0TRfDslGD0DwYdFpKaHKQL+lhNIyssHz4fUBPGAgvpV8VDzmQf5h2eH7AfAKqvvK/uH+gfGi8Ev04vILOADr8gv1K/ZL9mJbaT7KSATIwnhgLsVp0EpCRnrC9Yvi/QI3ZC8VR1A7r0JMmB7C92AtoEP2YCKFOK7ZRStUO4LD8+PReSpFVR9ZRR5TRR1TRQbT9Yfz+RMv4iPE9lpE4FMyFjrD++P9AzzoLXTJdmAokY7D9WE0l9BAxHhkLFjUllMzBKbZQsRz6yXQCMX86FVk+IS25PkE+qT6zfALZP0N/i3/TfFl321VZfIFsAJu9Q73pfhF/Oj5jvqu+E7wDO7+Dv8u8E/w6fQJ8an0z/AB7/MP9y/4z/Pv+Q/7r/3P8Apv/A/9r/FA8eD9D/Kg9sDwBOD2APeg+kD7YPgA/SD+wPAO4PEB9yDywfRh84H1offB8Ajh/gD6of1B/GH7gf8h8ML7AuLwAvChlmsotLrZMMrUx9k+pMnTRNLaRPgu2jEHzHJqOExFswBjLjtlw0V1JFI8pSrZNctVNlM9AUNERULUO2tVQdxFXNk5lVRSMKzVZls3tWzZQUpHdXasXj4zy0TVSktViF05sRWe2jMFkdRDw01a1Y1cOYWBWjV1SkFRYsNOFX1cPInKd+r4g/AJKpjj+4P/KvxD8GvwBPOr+AHE8+v0hPWk98t15NrpKcqVeF1Ow0IDxE3aS0mGqstFe0tBektMhVPUOrjVWdlFXF0xjslOCtVM2TqVTNtFRFIzqtVBXT81M9RFMF04XNUz2jT1PdRCTE4FLa7URSDdNyUvXTLlK2VfP3UYXDvlHF04hpUZ2WRiIaVMTkUD1Da61QxdRQpTMxUEXDy/RPfcRP7cSkxK5OtnWTRU7Vw9hNRcNUtU310+58JIhMhdMh2Uw9ROzEWEtNw/xKFkXDlEo1pEqVlBTXrpJrjEm9VEl9k0pKXUMLy0pV8zfE17bvyOO23QCO3W7fiN+a37Rv9t/Yb+pvAATvDn8Q4wbvYO9Kf1x/bn8AgH/K76R/tn/If9p/7H/+fwAQjwofNI8ujygvIi98j1aPAIiPmo+8j6aPwI+6j/SPFp8AEJ8inzSfZp/4j1qfjJ+WnwCon7qf1J+Gn9Cf+p8Urz6vAOCfSq9Ur3avKK+Sr7Svrq8AoK/ar/Sv3q/Aryq/NL82tZpOwpxUtDpMxcbGY04qLWNqnMQsjFShjMVsVGuKUR1T/1TEdFKVc20DFFR1UzWz6lOFw9teVB1Tz1Ql00BVtkXDtFWVcyNW9cRWbJ1G9mKOVy1j+lcN09tiWC1jylhNwxxZ1g0zJ1mdJFgV08NYav1ThFTERFw0BVjdxAVXNdPGpD+WP4DDfs1+zwDAz9LP7D/uPwjfGt8s3zZPUGBPYt9sT1Yyt/zEkCTEq1JXHVMPdNTLBDSJbVbtU0hWPTP1VS1ja7pVBWN+1ERCVfVTbQz8tNNULWOaVP1Tq2RUbSMc3CTmHFSvtVMNNFO1w0FTLWMKFVPVQ9LEJJxMVLsgHlJbH1INM+dRBcRRdUPNeawkQ1FtJLQk11BWlWORUG3TW5RUJJwkbdqsVG5PlWMBT5Vz25NOxWMoTpVjoU1W9VM8Te3UTB1Tb3wkzQh8tKVLbeSUZOFKWsVkSg0zB0oV5EnVQ6uCSe0kSbXD8RxkbAoU9O/8VFT8ZzaNNnVubwCIb5phlm+ob7L/xG/W/+j/APr/NH8WfYZ/QA9SD2QPjn8AOI9Sb5wPvg/QD+IP9A8GHwAYHzK/PB9Wv1C/Sh9sH04fAJgfWh/EH6YfyB/yHxQvDi8AKC9CL0wvXi8IL3ovjC9mLwDALxov7C+2L9gvIj8UPzY/ACg/oi9sP24/WD9qP7Q/xj8A0D/iP/w/Bk8YTzJPTE+WNdSG0wQEruzlTS1jqk62dcOmT5UzSlDts8BWlFQ0Ue1TqGxUOkzk269StcMhUz0Tl1PWhdMJVP3zfuS071TWrQNjVf3D8PxEYFa07dQMxEBM1K1XpVRYbB30bMTnWP3zLlkFZFlZPfRsxLdYdcN2ZMRTNVjF1CTE0iTEwjTfAI7PoM/iz8Rf9s8w3/pfDG8Abt0eb0BvUm9kb4bVft2W8rWxrFSBJMRCV92z/m1WlTO6Vh3jZ1Z9tLVWNVRVlTOqVd3kVbZ1wzZVPeP8VE3EVNblU4BUHeNH/GQQVFa909hT5VOgLORqNOS1MtS0+kTkt1L9ZFK2hdNJUjXjElIt49rVUTXjonTkbHzkN1G2lfPxUM3zuFCtA4NtUD3jTFCF8xVQ3bNtvrTkU0+F8+VO3bS1TsXUTT3jjE2V8yFlTYXUTEX03OTvS2VjU4tLpdR8RUr980489cVJ3bOeHPeOQyz0EUoqjURK1XRLNWNdrA+uBQD+9W7/gP+a/6T/to/Q/9qPAOyPBg8wA/6FHg8oD3oPVJ8AZp+AD0IfnJ+un6gPup/knwD2nwivGq9cTy6vQK9ir1SvAIaveK9iT5Svtq/Qr9qv/K8A5q8AvxK/PL8mv0i/cr9kvwBWv6C/ir/Ev96/0L/6vwTPACbPOM9Kz1zPHs94z4rPlM8Avs+4zxLP7M/ez/jPEt8E35Au30jT9nV240xV5Ozk5S1NzYPoTjXj4rTkk3AijqL3lHRzcK5S4XzkS+BWLuLKUs3kU5VkU6VDa0BU5XO0DOQmVSX0ttRkClY1Y31WPePstrRkWlfNk+NXTeNPNmRUtViVgxFZPVbGctMVWf3kZFSlbFRVWFbNkxNY/XPfJFTI5F8Ajl+g77LvhO/O74jv+u8M/wA2byhvKv9U/2b/eP+K+Y6ibaeUZGFX/YMeV0XTq9pWzYOYvGRXzGQXtrz02FWF85tVfVNSrVXNgxhVvdRUjURUVpWDcVS9RFR9UwIMBFvKU8VzhVMt5FPt9NlTvdRMdKlS5XN0Uqy9RqaCBVKldFHNg4jaZHRSvEQaUeVz5FBUHVScdHWMBD2sRPS0dFuFT9XTHE99RE6Vg6tBThV0TT2UTb1jB1aU1IhM1XRMRfRLJVOtWEzU90rlc5QMFDS1ShV0SfVjg0nNdElm1dPcSQ2GhvLLSs2TATOUh36dFp12j4iPmo/EjwC+H9CP4hnWHxCfCikeLzifACqfPC9mL9Cfwp+UL4YvwC8A0i/kL/YvCD8aPyw/Tt9I3wBKP1Q/Vj+IP5o/rD9uP+A/AII/9D+2PxhPKk88T+Y/cE8AWk+ET3ZPmE+qT8xP1k9ITwDyTyRfBl8oX1pfRF9GX2hfAIpfpF+uX8Bf2l/8Xz5fCG9gGm8sb3ZfYGvW0pxLvXNrPkz1EyiU1ChOhfNbK0/t4zBQ9WOjhHS1GGx0jHx0AVLlY3bWVATqUoXzWzR06lNqvXRU1QPRFARCVfXTtbbs9Cgc5JpWhfMLbVfFc5VX5dMAWPUUljzk0Vjl0yBE59bSDFZM5NVYxTOHZHRHNOQtBWR011f108bs75bvAKh/un/Mf+bvGP8CjxSPRv8gQP+K/1yPbo3+0rl0j4aFqt4Sjix0UESEDYyEy61WRQOJVv0DSMT0B7Yc5MpV7XOAVW10VVpVdFUVE9RU3ROe9NRbZlRFgy1UxfP33NdaTmNTrSNDU1V0U/XTbdZkBJ5SxTNnUqVkttxk61GtY7NRDeRR1k3jRVF14w9sBNhQ1tUDoVBNY2qs1CdQZoVj3k/VBKwEBU/FM2uXTi0TLMQEwU39BBVNfXRMrSRMfdZe46QUrUWkFOVK5fOCFKQipUp1468kF06TSU1j+llJ1QRMFPNK9RNI9BcAxj3eHYYfmB+qH7Svxq/4HwDqr/yv/h9YKwYtbi9gH0K/AHS/ni+wL5q/vL+mv7i/8r8ABM8WzyjPYm9Mz0bPYM9yzwB8z/5foM/Cz8zPxs/wz7LPAAzfDt8A3zLfRN9W3xjfat8ArN9+37Dfwt/U3/bfEO8i7wA075bfaO9S73zvju8I75rvANTvvu/Q7+LvFP/+70D/Gv/QVP8m9YaD/AR4jGRoTbYtE2xOzWOmTyXzSq1QRXPAUOXzMmwEqNZ0lB1S1QORzGQGU2rFlFNFAwkElH5UnaNb8VTls2NV5bPT/IRbRFZ9k7VW7XNARISbrVf9AxhYFaR8dOe1WMWDKVx0JVlFg/1mfHS3WM1kdHQ1WH2TW/VX/WPSVxUTxOx/CM5/sAsussG0D9YP2H/qfwAMHx4fSItGj1AfYh+Uj24fSJATJqMEFIAEFCsF/RR0rbrUhHdWTcM31IT3bVWd86xVnaNxVc2D2zhVhWP+VH2TxVTqhWOODJRWDCQeVEDORxE92lOtZDyUbFNaFQM07GT+UtWDx1yU25BS3aNYUhUDFFK2fWPcURUDpFGFY27VUdUUUS10UcWDyVCqlaOVrJROpJQXvPTCtsSUV0/do+hOfWN8rU7lsxNO/ZRNlaMl1U1FFEzdlEwVA/RLtiWjj0slIypLvYRKWp30Si2z8Un9Y6Isp6wmpX6SFUolI4okpA8FSxUDVOS/bq3epY6voKMAnq+or9Kv1D8Ov/g/Ck8cTwBWvyi7fr9gT3JPZD+GT1DPALpPzE/eT/BPAl8UXyZfOF8ASl90/yb/IP+CX5Rfbl+4XwCqX9Rf7l/gX6JfLG82bwhvAFpvfG92b5Bvom+8b65vuG8A4m/8bx5/CH8afzx/Vn9ofwByf5R/jn/Yb6p/1H/ef/B/ANJ/HI8uj0CPAo9Uh+aDTERrEUwlI+qU9OhNHUOV7twk5cQkaKyVvPRSRVEts+GMlGMgVoLKXJStQDSUs1NVBFTlM5i2JCQKVU0DmVVVgwrNVk0DeVbFJCSUWFfaFSPGBBQwWFWDmljWHSMOWR1DLlQEFVnWvfPiWE0jp2wEZlg2FQMkWI0T61fdhIQEAcLsD6adlpXGBcafyA/qnwD8DyYfIK8yHzyvNq+QH3qvmHwfhqVWUqdX7RQ8lVeqnfPsJJSY3BRXJJQYFsQU2lUFM58MBAsADjNo7BQDAM4irAQEc1Sd8ys8VBUDBAwkzuT3HiJrXlNNIyfshONShaNtq9z0dlIdIz5SVVNbB1IFM89RTSOXzITbYVEdQx5RVQPlULYdQ65Q5TN4UKUzQWVQ7fRQpfbOIjxPRUNrsU5NI0fMJNxNFQNbdE2FowtNLTRMZbRVTOWkS2WjXYSEAIz0y5hK9RRKbSRENJVJtk0jh0mNM8VJHUNOAUoVNtYTtDdWXaZFfj+QPwCiP7TP1j/gPyJJ5s8I3xrfAERPTk1OT2Dfct+E36ZPqN8Amkmu39jf6t/83w7vIO8y7wBkj9Z/WI9q73zvju+g71LvALzvru/o79LvDP8W//jvQv8AVP9m/zD/gv+c/47/uP/K/wDs//7/6P/a/zwPLg8QD0IPAFQPfg9gD5oPtA/GD9gP+g8ADB8WHygfOh9MH14fiAPOIjOcS/22/sIoTZ0U1LSzJ09VNJwkhVCFA/otUB0zjFGtwwFct8YjrVIdM1xTjSPQPCREtVS9s7YktERVBSRV0t3jJ8yn7rNXTSN3V2pNtFcFM09MlM5YjSObIFmFoytZBZRclNXZWB3EbJRXWJXDFVgC/cPYNJwTr+2e1p/wn/qfAOQvLq8YPyo/jK9Gr0g/cj9ghD+Or6CjRpNEJF9XjbRanDTLHJSJVh3DSByUtQnkpMrspI9VfZNUVVXtExz8NNQMtJwEJNtmVF0zLVRtk/dTtkUjv1Mdw4hTxYRTVsWzDFM1k9ZktJ5stG1n5IQwUv2j+lGVlDVRhQOKlLRFUbUU1ITr2FA906HEFGpQQK2k4ODXM7S0+bSEiC1PlcMFTzW0TqUWBjOtTR3DWE3F0/OchIitTK3DIUyVw6W8xEW2rMThSsWDgkpNkx6hSkXGPsU2xcYTST3USgr1REr9w0j8x7bfyNOOzwCgy7bPuF/Kz9xfHt/4z/pfACRnlt1G3zjfWt90b4ZvyNsAnm/I33pfzG/ubwB/En8kfwCOD4gPSn9sf1Z/eB9yH5x/AJZ/yH/af/x/7n+wfxqPLI8ADo8Aj0KPZI+Gj5iPYo/EjwDOj+CP8o8cny6fQJ/KjwSfAE6feJ+Cn6yfhp+Yn8qf5J8A/p/Yn6qfJK8+r0ivCq8UxKuAS600S0UjbwRUYVVNPbROfUNixLQstERbo1B9QzJRvbRRxbNtHGxEkFLdYwNTNcNLdVMto+o8tSRE7SREa11VTSRV9RNAVrVDs7NWBVQENJBXxbP8bVf1E4BYDUPkWDXD2yVZfUMiWa2T91hqBTRYJVRYXWNBWLVDLfMENNBXDUPE/C+uvQB+Q8S3ti/QI86/+L8CP/QvAC4/QM9Sz5w/ds+Iz5rPNCRVt8Q0jky0UGTE/ew0q7pWNSRWrZM33DT4TVW9o7xVjaQcJEcctFv+VPWjxVSto44EJK1WHNQeVOUUU6VTsdVTDWN4/BQ0BLT+UrI9U8fkpw5iWFJVJFLWrTPpUS20Ua2jblHa5cRR9RMAUa0zyVBW3WOTUBW0UB0kUK2jtd7URFfEROhOvaN8tU7dYxPcRKhNvaM8TU2tk9dMnaYvovScpJuPS3VDKktd1GRUaG1KPVMHSjVDr0m1Q7ODST3m9qIVSnVDigY85A9L/TTcb66VBm2WXwCoX7rvzF/e7xBvAv8U/x71AF5tLv9Q/2pvdP+G/5hv2m8AtP/G/3jv8v8EDxYPKA86DwB0r0YPWA9qD3wPfg9Yr2qvAMwP7g/QD+IPFB8uH0Afug8AZB8WH1gfih+cH64fyB/aHwD8Hw4vIC+6HywvRi9oL1IvAHwvji+gLzovrC++L9Av+i8ADD8mP3gvOj9UP2Y/iKvG06oc5KoMVU19Q6LkRKC2xERIUAVD3FDFxFGsnbSk1DlSZcOtbEQgmVOt1DxECFTVRCxEB7VVDTRVdUPqVRW0VpZN489W9dRX7dQsxDBtWA0zmlj14/hYncOrK1ktVFkNtFid47W1WNWjdny0Ilh91FcCzTPMnL/Wv+iz5r+4T9JBAK5PMMv+T1jPMl+kzz5foM+AWlluX5hblqOcVz7TxLSCTExFnETsVu3U3MRn5MRtJ+zE6FXNM6xVreO1cSREKgRk8VQlQ7pVVF3zgRRERyRkERxk09pTxaQEtVPdwydTmh1T8GzUuFIlZHzUSW1SpUMUUr2j3FHdw1uXUV3zYVEd5FHl863zzDS8UJ3jhcTUTta81BdQ1aRPBUM4T2Yd885OraaWovlNzTNbjE2d4yVNhVRMraPDPkz91BQ3fmNk9LFKtuXzU0pd8/FJtTRJtt3Dh0md48VJTbMwbUod865K1aMmSxW0AOT/5vWO76jrru/Af9rv5H8A9u8IjxqPLI8+/Z79Zv1m/QBOj6D/4v+0j6aPyI/aj/yPAA6fIJ/qj0Sfdj8QP3qfXJ8Ajp9wP6Kf1J+2n8if4p/8nwD2nzivSq8cr16veK+KryyvAKavWK/Cr7Sv7q8Iv/qvJL8AFr9Iv1K/fL+Ov3i/Or+8vwBuv6C/8r/8vx7PMM8Cz1zPsEbPcM8KoZZSi0vNMww1TN3D56w05U3V1oZSzQ2s1INQXUTMNGxRth1T4FGd41VSJUPKtVItgz5MZM5T1UNCrVTVQ7JUbXRVjWRVtnVjCVZ1Y3lWDcPqVVad43W8VOGcVEuMRJuyWOVjDlllRlbjWWxN1IREllhV41VY5dQtWE3j31cFQ8gcX/ZPAOBPyknG3xhfOl/83w7vQO8Ail9U73bviO+iX6xfVkO8VFVhLOQgbOTd3FSY5FTVV9xUGDzU2ixEjVVqpUNUHEQaDPTkVD1Da6xUPZRUzTM8VKVDawRUNUO/BESIU9U0WVMV9Pw041KV46t8ZLN0Ug109MT6UV1zwLVRDcOK3DRUUS2DHs1RddPlUGV0xGR3ULZFYzNQBUP4T/VkT1Y9QxxPLXROLWROhWRVTXX0TaVkTPVkTLVzYyFM1UR0dy7iAEsFQ4uYStVkSlV2TnVW8pC1SU3USS2DTko1REoCDcM6/Hcun0CTnn2mf7h/ANJ/3A/uD/h/Mo8kHz6NRh8AWBtWj2gfih+cHwaviA+yHwDUH/YfCC8aLywvPi8Yz4rPAFwvdi+IL6ovZC+2L2jP0i8A9C/mLxA/Kj88PwY/AD9iPwCEP44/iD8iP8Q/nj/oP+I/ABxP9j8wT1pPTE9uT2BPik8AtE+mT8BPQk/kT/5PEF8qX8A8X1Zf8E9SX3xf3vKcS7QNdg4SKLzEKE49Y2pq3GQuxPSj1MQYUfVkrVG9AwFSzWN2ZGTolmRkeFPd8+xMZTRk0TYU1EJVzWO2Vf1k5OdsFgPc1JFX3fP8V3XzK2RYrWPMZNQebNfu4q0HdNTFWK0jh4xkR7VYxQMFjGTXV81jxgAk787f6NseA9Rv3t/AbzLvACx/Pn9Qf3Lpbu+Af5J/pO+snnXu4rdXLROO5GRS1VdtAw90dM001IlW2s3zSOzkB1bd87xVVh1zgFWVZFUtEw4c9LXUJPScHNRmVHVzLTVUvcRTvQOxUwVm7hJtQwxkDFOF09ZSZWNbnFKtI2dSVfMgbPRb61HVU7NRdXN9rPRrRVHddFENE9hQfROzoVAlBLz0J1B9897W5PRxT51kT60jl062ZWMsTr0DwU0dc0AVTaVkTG0DbwwEq8DOAmulS9VTQ7wE4UodA7OCSn1kbASvSdVTg21JffOeSW1T+kl9FBVKBQRKDRNIfBfmHS4VAJ4PsA/CD9QP5p8IHzIZBq8AKK8yoXYdPq9YH2IfhK+WrwCor/IZ7h/Yr+qv/K8OvyC/AMqvRL8+X1C/Wr98v4ZfmL8Aqr/Ev9a/6L+yvwzPHs8wzwD6v1TPPs9oz2LPnM+uz4jPAMrP3M/2z3DPus88307fYN8AKt9833bfmN+q3wzftt/I3wDi3wTvFu8o7zrv1N9W73DvyoLvS7V0S3X0FAShTTb1U6ZOHQOiT32U1IRbvlBV8zBRxeRR3fStUnVzrVIdcyBk9JM2TPQIVMVTelSNhET0q19VPbPTHIReRGTR1VYFlFdd46rEdBdY2j2UWP3z5Fi1cylZtG1mbgLvnGS1WNVTcyqU9DOU9PMcdNDkZ1Z9AMZvAHsGf/j/InkefygPOg8AdH9ufVYPgA+SD6x/tn1Og2LkZIIcBFPwrlL+Vl3jzbr8dHdWNWZ2sudVslX0VRWULGQ2VWVj/LVU1VPDPISNVMVzR7VUHYRUFfPYUx0DoLVTxVRTzeMyU2WUUqyFZAT0gFI9FFLN4xLNUsVT2lHN5ORUbFFWzZM1UeUEUO0EUD2zW4NQZWNMUM2TFdzltU89s1PkhOVOFfN4rU6lg/VN5VRNRWRNarV0TLXjVBSU70udA2uLS/VTJjSkrkrFU6VKTJTvXJc+k0nFU6pZSR2URCSKSkVkS8WEADy/lp+on7qftC/en/AvAq8AFD8mPzg/Oq9Mr66vgD+SPwCkPy6/uD/KP+w//j8QTyJPADRPRk9o72LvbE+G74hPgk8AvE/OT3Df4k+sT/ZPCF8iXwBEX1ZfaF8aX4Rfpl/wT9JfAORfjl/oX7pf/F8Gb1BvYm8ARG9Gb4hvmm+sb85vMG/CbwDkbwZ/gG/ybzR/Tn9gf3J/UIR/pu0+IySVTWUkTu3kLU81c0pQ/YRQZRS0hFuoUTVzOlJNlFJVk2sjU+2EU7UDCVRlg818NBTtVM0kPPTuVYIdA2BE//7jXP9u9UYyLmVZ5eMghPc2YrdY9RQqjPQ1nIT4tPTStP/G/wDQ//L//I8GD9CPIg9En1afAHAPog+Mn56fqA/CCQaDNJRVgLyEQnSU/ewMZwQUaydWFfPoJBSsVc0jm3FVFfM4VeUEPBTHrVR9o4FUtQNJPKQRthz02lOV86NT9eNsrVO14zRT5QRSDTO4tVI9pFKtk0tSteMUrVL149xRteOktBRuVvR0OFHlM/PMFLzUFK2F3OROUDVjF+x0wrVPNWNX1OToTn3zXm1OtQP5TeXjkE39BNVNdZRMFfNYHCT0S8oVE4+05BQ8J0YyTkraTaPxXCSiSZXzg0kWteO0SXUTFUy0QyA2JQCGL5gvqi+8L9Yv6C/yvwTPAEY/KM86z0zHZjVePW7Npj8AsDt+z7A/4j+0z8bPOG8K3wAc3y7fQN9S36R/Zt+Yf4LfAJzfnn8Af8rf9N/e3/DfEu8ANO8+7yDvSu90737vcO+q7wCc7ybvuO/67wz/Fv/o70r/ACz/Nv8w/1r/hP+m/xD/uv8A3P9u/wAPIg/k/xYPOA/y/1B8D1YPgAtms0vlA968f1zOf+B/j1JRTRPI/H+kDoXespUch0bCfiSEDEospH5EhPBEh/bC01SPNq6CGFgFI5xY7ZR8j1iOj6CLrpLrVwUjzLyHAB6fEJ/qH/wfDi8gL9IfbJ8Abp+wk2YveJ+SL6Qvvp/AKxjWn+iTFqLsVvV0/J8Orywgq86y8VT9A7g8p2aCMUdMr16tZoInU0UUfK8ojq+gq0aDUdUDKryvzq8U4Ksmo09Fw878rw6/ILMWjwJUTCUD15QHPr9Qu1I+Ep5kt9YCymy0NHy/AI6/oL+yv8S/1r/gvwrPDF8ARs0eX1DPcsFWz7BLps+IXwCaX6xf3s8oD/LP7F8GbxhvACpvPG9Ob5gPkg+Eb3ZvmG8Aim+0b85v4G/ybwR/hg8ofwA6f1R/Bn9Yf4J/nH+uf2h/AMp/7H/mfwCPEo8cj0aPWI8AGo90jz6PaI+aj7SPvo+IjwDyj9yPvm8QnwqfRJ9WnzCfsHKfhJ+Wla4ii0vNMwytTNUD6kz1pE09U+6NToUjDVB1s9swlpL6aNw0s6BWMuG0pFhSlZOrylJdFFONE9BspES1VI1Dtlw0KlWtI5vVVeWUVpUTf1Sk71a2JRN5V3Wz5VfVQ1G1WIU0WP1TE1lFIzCtWQUzF1nFE+KkFJhVWAUzV4SlWJUT32wUAchEL9Yf6K8yLwS//q9YLwBCv4QvZr1ev4i/mr+sv7YvVMgrlpKadKRhLLQg5LRV2vwkmAQ0Vww0F/wkrdhEpItVLURVNVMYWVUFpFw0qlQlNFQFFK1UxRMCVH20U+2UU1aVE09TNcRTBaRSJROLqVLFE3IUpAsQJpL3NVG9A74MpIhR9QaWks0arDTkUGUU1DR1UDZVMzFQFTP4T9U09DSzGE/VBtZCQU4VM9ixTWVU3JXUlIhMfbMd1jTUvUsVM1iclPdKgn1DlFTUg0DuA2xHHjKM2UmlNHRESkq9s8tKAv1TM9RHJp1WXb5P0N/i3wAUXwbvOF8qXyzvZlVW7U7vAGjvall+X6jvuu/0X9bvKJ8AAv8U/yb/OP9K/1z//o9w/wCC/6T/jp+w/8r/vP/m/2CfABoPLA/2/wgPOg9sD14PgA8Akg+kD24P0A/iD/wP7g+wDwAiH0QfNh9gH1ofnB+OH6gfAHIf1B/eH9AfCi8cLyYv6B+gAi9cL3Yv+B+KL0ttM5y1S63DPtSUKE3VJE5ahdNq/DQuUGU0UDXEtVF11FHVQwFSjUN2qoQ06IQ0eGw07CSkYG1U7ePTVOXTRVUV0624NMQoVuW0Vu2TJW1XbdOTV63D/lc95G1YrcPOWBVDIFntJG1ZhdMKWe2TxVidI62HrDRHWOXTBaw01wVXjUPGLL8ev/A/Ak8UTwDePyhPOk98v25PgE+ST6RPsLZP0LvWtZait1cl445VV73EV12jD8REy2Ska4lWNaNGDMQHVs2T27pVrcN+VZXDQlWmLTMMVT02zpKaXMRi1VS9Qys0pOZ0xK9Tpq2jd1Mdpp4zU5XD0q1SBTOcUuXUUl2jH7VSraPnBKSxUWWkUVpt00MENAxRxTRQVUNboFC9Q1tQlcMi9JSt2uwkbk8NNE/t45PZTt0mVzK8TZ0jN01qPTRMvUNr1JQITHWja6FLHaRLZUPdSmVDq31KHVRKRcRJlcOCrUmtw55J7ZP1dNRsBUpdpEpFNETnxu0u78jfANpv7G8O7xjvKu8cf0Z/cO8Aku98f57voH+yf8R/ni/o7wDyedZ/GI8qjwyPTo9gj1ovAHSPjo+gj4qPvI8+L9CPyo8A7I8mn/CPGp/8j16fUJ9anwCUn6afeJ+Cn+yf3p+4n/qfACyvJq9Ir1qvfK92r4ivmq8AxK+ur9ivCq8Mvwa/+K8qvwA0v06/WL9Cv4y/Xr+gs9ZDrUtV03RM7WRNFTOmNU7dVE89c0hQrcTsVGsyUeW0US0zHFJVQ62QHMQgUw1kUxXTCFpMVHpkxO1UlWNfRFUtVVXTRFY9NFZ9VGREq61X/cRYdWRYzcRYmh1TJ6Q0JVmVZLw0tVVYbdNztMQztMTzVEQL0FdV08RcTxZP+M8K3wBUTxbfWE9S32TfZk+I35rfoKzfvt/QT9pBDjKx9ESC0vREQnQ1XDS6HFR3VmwlZBzk51Wds6pVfdPbbVUVMzZVBTP8VGq1w8NExI1ENFVUTXNrDlRNM9h8VKBTPXS2jFQyU52z+lKlNFJs7USsVEdSVVMSUiVTa9pRVVOiBDRsUe1jazVRdTRQHVPHUIVzW4FQBTNMUO1jFfy11gxkU0/tY+UcZHxOav1ETgU0TQ0zIU3VRK1M1bNUTJVkS8XTi61LFTMmS93kSk1zTgqUZUnVQ5l0Z25lzlNsZFuKSsXTC0sNM2FEjwDWlcZv+Gum9ab17m8AfxIPADx/Nn9Qf2J/XA92f5B/yn8AtA8GjziP2g/sDw4fIB8yHwBEH1YfaB96H7S/nr+gH7ofAMQfZr/oHwIvFC/WHyAv+h8AXC9mL4Afei+kL5YvUC9aLwDsL/4v4C8qPzw/zi9QPxo/AHQ/hj9AP6I/vD9eP8g/8j8AFE8OTyBPMk/cP1ZPaE96T9icTzZNtsKDS/2z3kvaJVPqPGToTU0D7k7UDfT0tGj8tN7sVFJRWn3DyNRUV1J9Q8ocxMyDUAYSs1OdxDzEmlTWHWMMVUXTgDTkDVbalWN/ZFTvVn3TXVdqJVRXzeRYfdOdWJVja/9YRdMwnMQVWQ1TreKUxKdYPeNmjMQkLVg18+lXJfPMRN8u3wD4Xwpv7F8Wbyhrbt9gb3rfAIRnfm+gb9rZrm/Ab+Jp/vLVpezUcUxkMNRU7FaqRQOoFORXFHQYDOTatVVt859UxGNVhfMqtVXl8/Fs5LhUBRRUtiXzPFTVswRU/bPObVPFI5dT/bNeU5XEtnTk8FLdY6tSPeN2bVL9sz5SxSMHUm3z289RFeOXUY0DYVHaRXRRlePlUE0DrlC2RQN4UOXzQVA18wm2BMSiT33DOE9NA85a9ERFFPTcTdW0TZ30tU295Ex9QzpMxSPXrIRHFsL8Sn3DmGSEON1KJYRJQHGWYZBJthXjh0n188VJ1bM0Bmz0z0od5Pz3Bh0GFcb/AOD/8v/8jx4PIJ9KDzSfVg8AaA9qn4yflg+IC8YPCB8CHwDkn8YvGK8qrzyvTq9gr6pPAISvbq+Ar6KvxK+ur8iv8q8AFL8OvyC/+q9Uv16/cL9avwCUv56/qL+6v9S/5r+YvxrPADTP9r8wz0rPdM9uz5DPms8AtM/Gz+jP+s/Uz97PEN8i3wBU307faN9a35zffs+42071bK5z5EQoTf2DJU7dY2srT01jENzkh1CN5Jb85G5R5YMBpHfmQ1K2JfNcU32D0FM980S1VFXztmzkKFVN5FXM5dQUdJhW/XT0ZHVX2gWj45RkTVj9g7VYVn2DIFn11FmF8wqkVFPVWGWEtFRXlOQVlFQL31dV88ZMbyZv6OOekgvBVw1TwvzvNm/47+rvAEz/bv+A/5pvpP+2/8hv2m+07Pc+0pr8ZGFXVZMeWuz0y3TkiVYVU0h05WosdMo0dI9c5FZVNeNbHFVF49RUVZOeTOTbZlSV8y1UHXP3U7bV479TFVOIUw1UU1ZVkw5TpXPWrHSetHRtZyxUMFJFU/pRFfS1UT3Titx0RVHV4w+tUU2T2FCdk6EM5GptUM1DM1AVU/hPNeNbjE/9gwVPfXRONePbLE7lg8FNFVNYTdYFo/NMDRRM5YMhTLT1ZMxEQwSU5UoNU4INShXjHkqNhg4TfIcO41VJnZRKPRRKTZNITJcAtq2eldaNBp3ujwAvEp8kLwBWn0gvWi9sL7adji+wn8KfAMQv/p+4r+IvDD8ePzA/Qj8AVD9mP3g/it+EP44/wN/CPwDUP64/+D/qPyxPFk9AT2JPAFRPfk84T5pPrE/OT+BPwk8A9E8GX3BP6k80X15fcF+CXwAsX45fqF+6X9xf7l/IX9pfABRvll+ITzJvXG9ub4BvSm/IrG/Gbd7zSy2EVBRlTVo1JE5Fc2pPXYMs7Ae2BoIyUaVzplFdgxy2tASQUgUzA1Pdc3VNU51j6lM15GwE7WwE211VFePOVX2DQFbWlSOxVmXzIGT0kFesvQQMBH5YBYPixOQn1rTkJVkN5Fjdc8VYqmVDh8R0R7x09RT00gVXRePERP/2fwj7DvX+fwAwj0KPjP9e/2CPkv+cj66PkMCP0o/U/wbit4R3jgNXthXj/lY147xWBeN3rVZlQzdW1XRVreO6amR0flQEREwE/FRdE23DbASNVAUjVVRNBJpM5OZ8BK9TJZSMBDJWRHT6Ur10Um0jjqwE21dS1eMfUt3z6VHadXRRNeNsUQUjNVFsFZQE5MdQ9RORUN2Da1tQReMkDOTaTwUzbVMUFOVOBXN8Tt0EtU5VFE0FczxNZUPXrUzV429MPRRLPQRLVq3jKkvtlErVlErdg2sLSoWUSV0Tg0mt4y2qhBQMSmUDhnylXKQBT3Qnvh/QG9Yf8K8Cv9yvADYvcCMmv3AvWrGWLXYv0CsAni/IL7q/zL/+L2hP6r8UzwAmzzjPSs9cz27PqG+ib4zPAL5vmM+yz9zP7s+4z8pvHN8ANt8o31LfbN9+35Dfst/E3wCm39jfyt8E3/7fMO8K70TvAEbvGO9S75Tvpu+478rv5O8AZu/g7/rvFP8m/0D/Sv9k/8CG/5j/cv+8/+bldoKAS6p1E958tK5UFU0ddE7WbROiT60UUCUT3FBmjRNQUeV0zAQ6UpWDra20BCBTBbOVhAQItVQdFFT1gwlVLfRVWlWz7mwEXlb1E9F8dK1AlIStV/0EWCUTnG1YlYP9WFWzLlmNE2sgWYWT78R0t1gdc612nHQiWMWUVyUTzAIMlMKMj0aPEB8iH3SPdo8AWB9qH3wf3oWOH5iPqh/MH6Dmj/iD9oWGk0wUgEwUMFbkBOxWLfOqJJRnLJRrJ1ZNA+hkBKpV9ZNrcVVNAyhMJPFUTQOruFTd9FQlk0dsJBDGZCTYUw10THU8dCVTqkWT7rSUtzwEgMSUSW1SDZMSUj2T2lG9c1uVUU0TYFFVJFFdJNYMpLpQDcODFARMUGLl4xcUdAsATgI4T1Wz285ORZNeTvWD+U1aHQOQ9GQoTcUUTEWToz5MDaTM904CGDT0t7VKLfNafDT6SSWTp2yMp/aSwUndEytK9fQVSvWDGWw0WKS3Bs0+vwDor/o/5D9Gv1i/Qk9UT2a/AKi/mr+MT35PwE/av9RPDs8ACF8CzxxfPl9QX2JftP8u/wDY76JfvF/OX7Bf4l/0X4ZfABBvwv9Mb15vcG+qX4Rvdm8AuG8qb8Rvxm/gbwJ/JH8efwAwf0J/VH9uf4B/in+kf/5fALh/2n/sf/5/2G+ifyyPHo8AUI9Kj3yPho+Qj6qP1P/m/xg4o24DNKTlTy0kFA/+8mnGLA8+o1P1k7FTLVOTI1RFBHQkB2QHPqLstHQHloLqJCRaV00DyGSUB8YSnaQPPqIcWV1Da95Y9ZOh1ARiWLUEINwP7gU+H1ATrkLB7Af2nQAur0CvUq/8n04fiK+ar7wfwN4f0K/ir/QX5qXWUqdXYE0kFC8mLUYzLLTaVb0Dk59V/TR0lCxcJ84iurVUrUOBXARJVP3zBk1ULTPOU1UEpCReTARbKFN9o/BS9SRSlTRpUlU0rCQHPATQUS0j25dRrUNhUc0jKlHaLVPzHJS8UC1DeFBWTSNBUF0EUP30T0WU1CQ3LiNOpQRNTQN4TbYtUxNNzSOqTB2jQtBUNPOA5oW+oh3UhLpKbA3ErDTlSb0jmUmVI1mMnDe2AjBKVcRKdcYCTiJhLF/WPV5F/j8ITyJPACTfLk9I3+I5Zk+wQ07Vhk8AgNuuT/BPyt/c3x5f0M/y3wAk7zbvSO9a72zvno+Yj6LvAIzvtu/Qj9Lv5O++7xD/wo8ANP8+/zj/cv+M/4b/UP96/wDE/57/8P8CDwwPjv9ADyIPAFwPTg9YD3oPlA+uD8AP4g8A9A/W/9AP+g8kHzYfEB9SH4CEH24fYB8aH7wfxhXmoovWtNQRTAWUTJUjLE6qpTRP9RRQ/cOF9CT6bVBNs29RlTPjUWXTzVi0tOpSlSbektBTtF3EhLS2hCQoVeWjm9VVvaMNPLSYNLQHV2r9w3UUtOG8pE1Y/cPNtcyUEVkdtLyUDFnbQPYgodVYlZOYWIo1s1esJBXMlKMgxhLKACSnBq0OP4CjJq84P0o/pK8AVj+gr5I/vK+2r+iv2j/sP1T+PcYSmhS0YXw0IMQ0rd0stJpWFcNZPEQJ2VbtlEy0j1WFs1ZVbk0jHFVAxxLkVEWTraxclHVUTbMvZJT3rVNNs79TbbOKXCRSFVPFExpUlOM8l2bT1LSbMFJts/pRHaQ0lIrNUW1DVFG9lNy051CardOhJCRqUJ2UFMT5pU+dxE8lRBQksTTER7YMlMVNxTNdTa3j961MrdORTIWzJmRUxqwE156SA0udREo1syeytMTKnMfekpBJRZPcbUlts0pKTbPPSmXTAUhk1/bf4Mtm1f7PCG8abwA032bfUG9i33Rvtt+Y255vALBv4t/cb+bfEO/aXxR/Nn8ASH9af2x/fn+Qf6J/tH/WHwDIH8If7H/2fwiPEo80jx6PAECPUo+Ejy6PgI9ij9SPxo8A4I/6jwyfLp9An1Kf7I9mnwB4nyqfhJ+mn7ifWp/cn/afAAivGq8srz6v6J9ar3yvhq+goK9qr7Sv3q32QpzMpDpVTB1kTW1kTm2zaixUtTAUVKMExBhRxbOO1vS0A1JdVFIdYwVTagXEUyXD7FQkYFQlc6vTVG1DRFxEtmxERG1WzSO1ViVzI1cVU1uTV63DAFhtZFhlw9vOWP0jIlkdYyVZtm1j+FgVU8NYbUOE2ty0RKwkBVi9c9dXIG1UdD8Ozyg7rtLBHM9GzwBYz4I5fj+Iz5rPxD++z9DPsOLP9M/+xd4it1d1Y45WLDRSV71TD7TEzTxEW4lWvXM3VtUj+GRE27xVpbOAVb1zR1VadWMObETUVHVjnmwk21hUpbMgVG1j6FOqtSOxrER6tERDXLQMFVNtU9bMRJDEREMgvrO1Uv3D6zQks1G1w32tUc0jRVEt1FE9Q8nWHCSVUE1UUL1zJ1BatbPeNFRxT020T71z25dOJXMTTm1jqE22fcNATc2T2kxtQ3SAXFT7EE7jbGTLUL5VtmNKtk0jDEptQ7RJ3SOHbUm1s55JzSP1SY3mBv7CC0vtRMRnFn/oX/pfAUsdRAT/Nm84/3JvTP9u/wCAb7ppfvXub8Brxm/Y//pvAPT//v/AfxoPRA9WD2gPeg8AjA+mr6APyq+8D9YP4K8KHwD0D+YP4A9CH0wfZh94H4ofAJwfph+4H0of5B/2H9AfGi8AJC82LwgvAi90L34veC+SLwC8L84v4C/yLwQ/Fj8oPzo/AFw/pi9gP5I/bD+eP7A/yj/Y5Dcm44RUqkyd06FNtm1Tpk7dQ6JPbTNKViTkvlDdQzLsRMQE5LE5vEcuU7REk1OF0whtVJ1DelS1w+1UbTTWbNTuVX3DYJS001asVeS0xK1XhdMYvLSCbVi9U/9YffMuWfVENVnd1Fh9w7BYtWTkRC0x1LTzV20zyizHbs8AYM8qyS5fIF9qzxRfps+QX6Cyz6xfts/YX+pfVwXjuRT0Xy7Sr3xUgHxUo0A2sqv+Vk3kVhXTZ0TUJ9pM1OhU1KxVndNxVWaF0zhVNWRsRLpUtWOrgVQF40mEZBFsRNrZUyW0XLRsU3XTNFOqfVPwzNS4RLSB3NRLbVJ10xRStdPcURVE1jS0blFtQyo8tPNQlFXUDOSFJOROLLU0RMK2PORXT33zzk7Vs2OtTgXj+U2ls5AMtCglTc1UTIXUZOT05DeuQxZ0NLdKNXRKteYeQ6Tn2h5jSaWzMEp9865KAp3TIRT3Pg+YA/bvCP8a8QAW/yj/Oo9Mj17/gP+K/5SPAI6PuI/S/9yP7o/4/+J/JJ8ADp8wn1qfbJ9+n5Cfop/sPwC2n+A/0p/kn/afCK/CnzSvAEav6D8ir3yvjq9Yr2qvrK8A1q/4rwq/HL++r+ivKr9MvwBGvyC/gr+cv66/aL/Kv+S/AM6/+L8KzyzPTs84zxLPXM8AXs9wz7LPnM/Oz3jDJmP8N1rGc0wlg6VNBURO7WSxT22EJOU0RFJRhdPIrVF1wzpSHWRS5dMjrVNtg5hTJYMllNSYypxkClxkfIRPDkLRVtZ9gz5X7WPGfFQwWNp1w5q81PpY7VMrWbYtQx5Z/dPvWCWDtdVYPUNk7NQkzNTrVwaV48xXPURcXyZfOFNGXwBI71rvbO+eX5Dvou+076ZfQPBf6u/87/5dHmUeYm+01RYE5OxWdcOqRG9WbUaSE2NV/WRkZPF8b45t5mOtU62Tl1MtQ15kRCiMvG9GcoNSjWTcZx5izy1RrXOXUc2DYfxvDnWYnnIbeI5iCVAl1q5iPLA8f059btNkBKVMLUM+xUx1w9rcx95jzISxSpJFk1Ocd55ylax3DkLBLLx/7mImS9XjXUSfRpUA9n8IjyKPLB9Oj1iPao90HwCGH7CLjh3+jb6P0I/qH/wfAK6fQJ8aLyQvPi9oL3ovjC8Ani+Az3rPvC/eL+jP2s8MPwAWP8gvIj9UP04/YD+CP5Q/ALY/mD/SP+Q/pj+wPxJPLE8A7j9IT0JPdE+GT2BPok/ETwC+T7BPGk/sTxZfKF8yX0xfAF5faF96X4xfrl/AX/JP1F+o1vME3z5jTY3UTjUT5SQs175y4DzfZvI8VNem041TVSOzU51zc9iuYgy1VfVjfpTU8FX99Fba1ePtRPRaV91Tyle21fMzWA1znFjV4/1tWI0TLlm9cyBZpXNb4litc6dYNQNm9NcS3vLpBOfeEsHM727vOH8ASn987yZ9xu+Qf6J/tH8G/0DYf+p//H8O/yDzFtNXHRODcVfVZDz3HmNM/34DVcJV059s/37/kPvfUgRUkrXzzqz/TvInxP+O81JadQRS5VMHUn1z0PT/WAYPGANuEnhQHRNBLA9YPg9QC99SdE1V0w9sDxh+D5ALxnI9SqX0rA82EgHFxA/WBW4VRi/4DwoZHh8AKK86H0yvbh9wr4KvlK+eHQC+H9Afuq/sr/6vCC/ynyS/ACa/OL9qv3y/jr+gv7K/3F8Avr/QX9K//L+mXwjPKs88zwBWz0jP2r+Ez5bPgM+6z8zPAN7P6M+izwzf9s8I3yrfdN8AHt+Q33LfRN+u36jf4t/03wAG7yjvOu8U71bvUO9y75TvgIbvwN+y78zv3u/A435ygAlL5WQUbOgkbzZlDmNEbyBWZbZjZG92ZX6CmoRv3qIt8YSEgVad9FYdpDyE285XVYM3WB2joVi23aMBWX1zMFldsxO23GTgWF2zo1hN82IK/PQi7GTnDHd+fyh/Og8ATA8eDV4PuH+SD6QPvn8Qi4DGD+gP+g8khyaF/g3G0qeVV22Db3wEMESPVooXAGSPdo+Ij5qBVmOkj7aPyI8k2oE+knbkj15iz/yPDp0A1pMknzafSJ9aka6TZJf+AksLTU3zonyXxtLXxOcslpVOYphKTWM4rJ++nRK/4jTUl8bSNzynTr8ArwASqRavOK9Kr1Q/Dj2er4g/AJo/1K/Wr8irDr/wPwJPXL8AVr/I3ypPTE9uT4BPkk+kTwC2T8hP2k/8777vYO8SXyxfAB5fQF86X3xfdl+IXzJfvF8Apl/IX1pfDG/+XyBvCm9EbwBOb2Bvcm+Mb5ZvqG+6b9RvAN5v6G8ybyR//m8ofzp/TH8AVn+Af2p/rH+Wf+B/qn8Eh6b+AotLfZY+MiV0lCW2VJQjT90DDVBdQ4PaLCT4HJRsUXUT/1EsZZTshOdSnYNZxBS7ELZO8kJUTfOyVN2UVdadI7RVJYRWPTOVVqZ98wVXXUQ8FN8kFEu2/PSyWE0jHFk9Iym1WV0TB+T001hFI5Y1WH3zVfT0E1jFhkYiEcZ8D34F3jLBPJ9GlU7yAcJMl1YPgA9yCbYPqJ+6n4DUD94P8J8CrxSvJq3+cppqPBRflJQgPKTaVj0jq4lWVfNIXBQHbBTK2nQUj5yEVFX9cxpV1l0j41SdM56UhGZUtnUTL1RdE/dTdRO/tVNV84iEhFJTjaRTap0j1OwUnvQUZ1LdM1sxUoUT+lFdlFH9c7WKZIRUXIQPUXUz2G1Q3TOhUP1zalBdI2szUFXz+Dz0iE9NpLVPvRROpRMsTi0zwa1NVfNYTR0kTKUTjE1MLTMhTOWUPDRFPDRr5UpN84KstCJKzSZsxiXu8pBJlZPgSd00FUodJEp1M0h0N05PYEMAFj8gPzI/RD9Wz2jPej+MzwCez7A/0j8UT+bP+M8K31xPAC7fWE9C31Tfdt+I35rfrN8Avt/Af9rf9N8G79Df8n8c7wAu70Dv6t+E717vmO+q77zvAM7vkO/y7wT/3u8g/xr/NP8APv9g/1r/fP+G/8j/2v/s/wCO/8D/Cg8kDy4PSA+6/2wPAFYPYA+aD7QPtg/YD+oPBBdaPiK5pCR4TH3ETVWEaU6lxFQkLjy0o1DVJNYktKhR5ZMd9KSRUtZFwwVTLSRTTSPsU1rNs2CspO9UZdNjpISr1VVFI0a0hLW0hCWtV10jk1ftE/5clIK1WG2EWOWLJ1nlk/2qBJTF3BSH3BRHBJT1FlyU0ledI8SUny6dRi0ARp1GLzAvkp+cL64v4J8qqYDOL/AvAjkeEww//i3ugrdKlCSQXJRSzBV0pLpspGt3VoUDN7SE9VX9o1u6VR2DflWFhFVls1v8VD2zw1QVhFRFw6tVVGWzHJSE5rykr2lTZTSEhDLUpPpSnTS1UqXDjmyEV1Jdgx9tUu2D51HVw7FRVYbWRsI1Uc0UUO2Dx1A2NcORUP2jWlC1tDS0W9pPZdNTT6W0TiUUtU79IwtstKFN3YM8Nny000z9I2tMlRQUh6qWg0udNEo9s2O0RANVSsU0SdUUSf2jqty0WxFK/aOKSm1ES12DAU+sx17dpsVuzS7PQM9KzwBcX37PgF+SX6Rfts3Oz9BbANbP+F8Kb2TfLm9Ab1JvBF8AXm+Ib5pvrG++b9AP2m/8DwDGb9Bv8m8sfx5/oA8yf3x/AJZ/SH+Sf7x/vn/gf/p/tH8Ann84jwqPHI8mj1CPQo+MjwCej7CP2o/Ej1aP0I8inxSfADafSJ9an2yf9o+In4KfxJ9gnp+4n9KfBKc+soNL5aNt3rRUrkxNU6VN1URtTqWjpk/Vk0pQJaRWRERSUaWjxgy0Ovw0ra/kNCNTXbRT5RMJLVR1U5hUhRMMhDfuUrPxVbVEbDTXVt2jRLVXNVOxPDQ3WHVEWLbtUwFZlSMwWYUTHLb0FO1Y1TOyWD2zc1YEtCJYBURX1ZPKlC8APi9Iv1q/bL92L8Avor+0vwDmLeYv6L/6vwzPHj0uzc6l2u5SgVwkMVe1M+xWrF0UZDRnVk1TJWw0521V1ZOqVZUTb1VlQ7EojMSbEK4StlStU361VGUzR6zEDlRlQ9htU42zoFO1M1xTvRS1U61T7vQ0t1KNs4C2BERHUtUzElJ9M9ptUb0TlVGtU15RlcS1UTVT8UxEulB1Y4OtULUzTFBNUxVERKJtT2VDOE99M8pO1ZNrWk4VJE11U4hNNVMrIU21FExtpEyFRHRn0vZCDyyl5ERKxETvSdaFM55JHaRJNVPBSZqNEzDkRKpKhdQkFFgA7FcGXxhbRl8wX1JfXO9uXwCwXxpZtl/oW+5Vvl/QX+LvAPzvDv8gb2pvPP9mj1D/Yv8AjP+e/7D/wv8Er9b/8P/q/wAEDw4PIA9CDzQPTg9gD4oPAGwPng+wD+IP1A/uD5gPyp8AHB8+H1AfAh90H24fiB+CHwDEH74fOB+iHwQvFi8oL+IfAEwvNi9gL3IvVC+eL7gvyi8A7C+mLwgT</prop>
			</obj>
			<obj name="Protocol" class="HTCProtocol" version="1">
				<prop name="Created">2016-06-30T16:46:47.792</prop>
				<prop name="LastModified">1899-12-30T00:00:00.000</prop>
				<obj name="Programs" class="HTCRunProgramList" version="5">
					<list name="emlist" count="2">
						<obj name="item" class="HTCRunProgram" version="1">
							<prop name="name">Program</prop>
							<prop name="Cycles">1</prop>
							<prop name="AnalysisMode">None</prop>
							<obj name="Segments" class="TEMRunSegmentList" version="1">
								<list name="emlist" count="1">
									<obj name="item" class="HTCRunSegment" version="2">
										<prop name="Hold">180</prop>
										<prop name="Slope">4.4</prop>
										<prop name="StepDelay">0</prop>
										<prop name="StepSize">0</prop>
										<prop name="Target">95</prop>
										<prop name="Target2">0</prop>
										<prop name="AcquisitionMode">0</prop>
										<prop name="AcqPerDegree">5</prop>
									</obj>
								</list>
							</obj>
						</obj>
						<obj name="item" class="HTCRunProgram" version="1">
							<prop name="name">Program</prop>
							<prop name="Cycles">50</prop>
							<prop name="AnalysisMode">Quantification</prop>
							<obj name="Segments" class="TEMRunSegmentList" version="1">
								<list name="emlist" count="2">
									<obj name="item" class="HTCRunSegment" version="2">
										<prop name="Hold">15</prop>
										<prop name="Slope">4.4</prop>
										<prop name="StepDelay">0</prop>
										<prop name="StepSize">0</prop>
										<prop name="Target">95</prop>
										<prop name="Target2">0</prop>
										<prop name="AcquisitionMode">0</prop>
										<prop name="AcqPerDegree">5</prop>
									</obj>
									<obj name="item" class="HTCRunSegment" version="2">
										<prop name="Hold">60</prop>
										<prop name="Slope">2.2</prop>
										<prop name="StepDelay">0</prop>
										<prop name="StepSize">0</prop>
										<prop name="Target">55</prop>
										<prop name="Target2">0</prop>
										<prop name="AcquisitionMode">1</prop>
										<prop name="AcqPerDegree">5</prop>
									</obj>
								</list>
							</obj>
						</obj>
					</list>
					<list name="AnalysisModes" count="4">
						<item>None</item>
						<item>Quantification</item>
						<item>Melting Curves</item>
						<item>Color Compensation</item>
					</list>
					<prop name="ChannelCount">4</prop>
					<prop name="InstrumentSubclass">HTC_VER_10</prop>
					<obj name="Container" class="HTCBlockType" version="1">
						<prop name="Id">bt96S</prop>
						<prop name="RowCount">8</prop>
						<prop name="ColCount">12</prop>
						<prop name="OvershootDnDelay">10</prop>
						<prop name="OvershootUpDelay">10</prop>
						<prop name="RampRateMaxDn">2.2</prop>
						<prop name="RampRateMaxUp">4.4</prop>
						<prop name="ReactionVolMin">10</prop>
						<prop name="ReactionVolMax">100</prop>
						<prop name="ReactionVolDefault">20</prop>
						<prop name="HorVertCrosstalkCoefficient">0.0003</prop>
						<prop name="DiagCrosstalkCoefficent">0.0001</prop>
					</obj>
					<prop name="MaxPositionsToSeek">96</prop>
					<obj name="DetectionFormats" class="DetectionFormats" version="2">
						<list name="emlist" count="1">
							<obj name="item" class="HTCDetectionFormat" version="1">
								<list name="emlist" count="4">
									<obj name="item" class="HTCChannel" version="2">
										<prop name="name">618-660</prop>
										<prop name="Active">1</prop>
										<prop name="EmissionWL">660</prop>
										<prop name="ExcitationWL">618</prop>
										<prop name="IntgrTime">250</prop>
										<prop name="MaxIntgrTime">1000</prop>
										<prop name="MeltFactor">1</prop>
										<prop name="QuantFactor">1</prop>
									</obj>
									<obj name="item" class="HTCChannel" version="2">
										<prop name="name">498-580</prop>
										<prop name="Active">1</prop>
										<prop name="EmissionWL">580</prop>
										<prop name="ExcitationWL">498</prop>
										<prop name="IntgrTime">250</prop>
										<prop name="MaxIntgrTime">1000</prop>
										<prop name="MeltFactor">1</prop>
										<prop name="QuantFactor">1</prop>
									</obj>
									<obj name="item" class="HTCChannel" version="2">
										<prop name="name">533-580</prop>
										<prop name="Active">1</prop>
										<prop name="EmissionWL">580</prop>
										<prop name="ExcitationWL">533</prop>
										<prop name="IntgrTime">250</prop>
										<prop name="MaxIntgrTime">1000</prop>
										<prop name="MeltFactor">1</prop>
										<prop name="QuantFactor">1</prop>
									</obj>
									<obj name="item" class="HTCChannel" version="2">
										<prop name="name">465-510</prop>
										<prop name="Active">1</prop>
										<prop name="EmissionWL">510</prop>
										<prop name="ExcitationWL">465</prop>
										<prop name="IntgrTime">250</prop>
										<prop name="MaxIntgrTime">1000</prop>
										<prop name="MeltFactor">1</prop>
										<prop name="QuantFactor">1</prop>
									</obj>
								</list>
								<prop name="name">Borowsky_2</prop>
								<prop name="Active">1</prop>
								<prop name="DefChannelNdx">0</prop>
								<prop name="DenominatorNdx">-1</prop>
								<prop name="ReadOnly">0</prop>
								<list name="EmissionWLAvail" count="6">
									<item>488</item>
									<item>510</item>
									<item>580</item>
									<item>610</item>
									<item>640</item>
									<item>660</item>
								</list>
								<list name="ExcitationWLAvail" count="5">
									<item>440</item>
									<item>465</item>
									<item>498</item>
									<item>533</item>
									<item>618</item>
								</list>
								<prop name="MeasuringMode">hmmDynamic</prop>
							</obj>
						</list>
						<prop name="DefFormatName">Borowsky_2</prop>
					</obj>
					<list name="AcquisitionModes" count="4">
						<item>None</item>
						<item>Single</item>
						<item>Continuous</item>
						<item>Step</item>
					</list>
					<prop name="SeekTemp">30</prop>
					<prop name="SampleVolume">10</prop>
					<prop name="PlateID">06148399</prop>
				</obj>
			</obj>
			<prop name="CompletedProgramNo">3</prop>
			<prop name="StopPoint">3</prop>
			<prop name="CarouselConstMoved">0</prop>
		</obj>
		<obj name="AnlsAndSampleInfo" class="AnlsAndSampleInfo" version="1">
			<obj name="AnlsPropTypes" class="PropertyTypeList" version="1">
				<list name="emlist" count="3">
					<obj name="item" class="SamplePropType" version="1">
						<prop name="name">Units</prop>
						<prop name="PropClass">QuantUnitsProp</prop>
						<prop name="IsChannelProperty">0</prop>
						<prop name="SelectorOrder">0</prop>
						<prop name="ShowInSelector">0</prop>
						<prop name="ShowInTable">0</prop>
						<prop name="TableOrder">0</prop>
					</obj>
					<obj name="item" class="SamplePropType" version="1">
						<prop name="name">ExtRef</prop>
						<prop name="PropClass">RQExtRefProp</prop>
						<prop name="IsChannelProperty">0</prop>
						<prop name="SelectorOrder">0</prop>
						<prop name="ShowInSelector">0</prop>
						<prop name="ShowInTable">0</prop>
						<prop name="TableOrder">0</prop>
					</obj>
					<obj name="item" class="SamplePropType" version="1">
						<prop name="name">Endpt External Experiment</prop>
						<prop name="PropClass">EndptGenoExtExp</prop>
						<prop name="IsChannelProperty">0</prop>
						<prop name="SelectorOrder">0</prop>
						<prop name="ShowInSelector">0</prop>
						<prop name="ShowInTable">0</prop>
						<prop name="TableOrder">0</prop>
					</obj>
				</list>
			</obj>
			<obj name="SamplePropTypes" class="PropertyTypeList" version="1">
				<list name="emlist" count="26">
					<obj name="item" class="SamplePosPropType" version="1">
						<prop name="name">Position</prop>
						<prop name="PropClass">GenSampleEditPosition</prop>
						<prop name="AnalysisClass">General</prop>
						<prop name="IsChannelProperty">0</prop>
						<prop name="SelectorOrder">0</prop>
						<prop name="ShowInSelector">0</prop>
						<prop name="ShowInTable">1</prop>
						<prop name="TableOrder">0</prop>
					</obj>
					<obj name="item" class="SamplePropType" version="1">
						<prop name="name">Color</prop>
						<prop name="PropClass">SamplePrefColor</prop>
						<prop name="AnalysisClass">General</prop>
						<prop name="IsChannelProperty">0</prop>
						<prop name="SelectorOrder">1</prop>
						<prop name="ShowInSelector">0</prop>
						<prop name="ShowInTable">1</prop>
						<prop name="TableOrder">1</prop>
					</obj>
					<obj name="item" class="SamplePropType" version="1">
						<prop name="name">Replicate of</prop>
						<prop name="PropClass">GenSampleEditReplicate</prop>
						<prop name="AnalysisClass">General</prop>
						<prop name="IsChannelProperty">0</prop>
						<prop name="SelectorOrder">2</prop>
						<prop name="ShowInSelector">0</prop>
						<prop name="ShowInTable">1</prop>
						<prop name="TableOrder">2</prop>
					</obj>
					<obj name="item" class="SamplePropType" version="1">
						<prop name="name">Sample Name</prop>
						<prop name="PropClass">GenSampleEditName</prop>
						<prop name="AnalysisClass">General</prop>
						<prop name="IsChannelProperty">0</prop>
						<prop name="SelectorOrder">3</prop>
						<prop name="ShowInSelector">1</prop>
						<prop name="ShowInTable">1</prop>
						<prop name="TableOrder">3</prop>
					</obj>
					<obj name="item" class="SamplePropType" version="1">
						<prop name="name">Subsets</prop>
						<prop name="PropClass">GenSampleEditSubset</prop>
						<prop name="AnalysisClass">General</prop>
						<prop name="IsChannelProperty">0</prop>
						<prop name="SelectorOrder">4</prop>
						<prop name="ShowInSelector">0</prop>
						<prop name="ShowInTable">0</prop>
						<prop name="TableOrder">4</prop>
					</obj>
					<obj name="item" class="SamplePropType" version="1">
						<prop name="name">Notes</prop>
						<prop name="PropClass">GenSampleEditNotes</prop>
						<prop name="AnalysisClass">General</prop>
						<prop name="IsChannelProperty">0</prop>
						<prop name="SelectorOrder">5</prop>
						<prop name="ShowInSelector">0</prop>
						<prop name="ShowInTable">0</prop>
						<prop name="TableOrder">5</prop>
					</obj>
					<obj name="item" class="SamplePropType" version="1">
						<prop name="name">Sample ID</prop>
						<prop name="PropClass">HTCSampleID</prop>
						<prop name="AnalysisClass">General</prop>
						<prop name="IsChannelProperty">0</prop>
						<prop name="SelectorOrder">6</prop>
						<prop name="ShowInSelector">0</prop>
						<prop name="ShowInTable">0</prop>
						<prop name="TableOrder">6</prop>
					</obj>
					<obj name="item" class="SamplePropType" version="1">
						<prop name="name">Sample Prep Notes</prop>
						<prop name="PropClass">HTCSamplePrepNotes</prop>
						<prop name="AnalysisClass">General</prop>
						<prop name="IsChannelProperty">0</prop>
						<prop name="SelectorOrder">7</prop>
						<prop name="ShowInSelector">0</prop>
						<prop name="ShowInTable">0</prop>
						<prop name="TableOrder">7</prop>
					</obj>
					<obj name="item" class="SamplePrefWidthType" version="1">
						<prop name="name">Width</prop>
						<prop name="PropClass">SamplePrefWidth</prop>
						<prop name="AnalysisClass">Sample preferences</prop>
						<prop name="IsChannelProperty">0</prop>
						<prop name="SelectorOrder">8</prop>
						<prop name="ShowInSelector">0</prop>
						<prop name="ShowInTable">0</prop>
						<prop name="TableOrder">8</prop>
					</obj>
					<obj name="item" class="SamplePrefLineStyleType" version="1">
						<prop name="name">Line Style</prop>
						<prop name="PropClass">SamplePrefLineStyle</prop>
						<prop name="AnalysisClass">Sample preferences</prop>
						<prop name="IsChannelProperty">0</prop>
						<prop name="SelectorOrder">9</prop>
						<prop name="ShowInSelector">0</prop>
						<prop name="ShowInTable">0</prop>
						<prop name="TableOrder">9</prop>
					</obj>
					<obj name="item" class="SamplePrefPointStyleType" version="1">
						<prop name="name">Point Style</prop>
						<prop name="PropClass">SamplePrefPointStyle</prop>
						<prop name="AnalysisClass">Sample preferences</prop>
						<prop name="IsChannelProperty">0</prop>
						<prop name="SelectorOrder">10</prop>
						<prop name="ShowInSelector">0</prop>
						<prop name="ShowInTable">0</prop>
						<prop name="TableOrder">10</prop>
					</obj>
					<obj name="item" class="SamplePropType" version="1">
						<prop name="name">Dominant Channel</prop>
						<prop name="PropClass">DominantChannelProp</prop>
						<prop name="AnalysisClass">Color Compensation Analysis</prop>
						<prop name="IsChannelProperty">0</prop>
						<prop name="SelectorOrder">11</prop>
						<prop name="ShowInSelector">0</prop>
						<prop name="ShowInTable">0</prop>
						<prop name="TableOrder">11</prop>
					</obj>
					<obj name="item" class="EndPtSampleTypePropertyType" version="1">
						<prop name="name">EndPt Sample Type</prop>
						<prop name="PropClass">GroupingSample</prop>
						<prop name="AnalysisClass">EndPtGenotyping</prop>
						<prop name="IsChannelProperty">0</prop>
						<prop name="SelectorOrder">12</prop>
						<prop name="ShowInSelector">0</prop>
						<prop name="ShowInTable">0</prop>
						<prop name="TableOrder">12</prop>
					</obj>
					<obj name="item" class="SamplePropType" version="1">
						<prop name="name">EndPt Genotype</prop>
						<prop name="PropClass">Genotype</prop>
						<prop name="AnalysisClass">EndPtGenotyping</prop>
						<prop name="IsChannelProperty">0</prop>
						<prop name="SelectorOrder">13</prop>
						<prop name="ShowInSelector">0</prop>
						<prop name="ShowInTable">0</prop>
						<prop name="TableOrder">13</prop>
					</obj>
					<obj name="item" class="SamplePropType" version="1">
						<prop name="name">Target Name</prop>
						<prop name="PropClass">TargetName</prop>
						<prop name="AnalysisClass">General</prop>
						<prop name="IsChannelProperty">1</prop>
						<prop name="SelectorOrder">14</prop>
						<prop name="ShowInSelector">0</prop>
						<prop name="ShowInTable">0</prop>
						<prop name="TableOrder">14</prop>
					</obj>
					<obj name="item" class="QuantSampleTypePropertyType" version="1">
						<prop name="name">Quantification Sample Type</prop>
						<prop name="PropClass">QuantSampleTypeProperty</prop>
						<prop name="AnalysisClass">Quantification Analysis</prop>
						<prop name="IsChannelProperty">1</prop>
						<prop name="SelectorOrder">15</prop>
						<prop name="ShowInSelector">0</prop>
						<prop name="ShowInTable">0</prop>
						<prop name="TableOrder">15</prop>
					</obj>
					<obj name="item" class="SamplePropType" version="1">
						<prop name="name">Concentration</prop>
						<prop name="PropClass">QuantConcProperty</prop>
						<prop name="AnalysisClass">Quantification Analysis</prop>
						<prop name="IsChannelProperty">1</prop>
						<prop name="SelectorOrder">16</prop>
						<prop name="ShowInSelector">0</prop>
						<prop name="ShowInTable">0</prop>
						<prop name="TableOrder">16</prop>
					</obj>
					<obj name="item" class="QuantCpType" version="1">
						<prop name="name">Cp Low</prop>
						<prop name="PropClass">QuantCpLowProp</prop>
						<prop name="AnalysisClass">Quantification Analysis</prop>
						<prop name="IsChannelProperty">1</prop>
						<prop name="SelectorOrder">17</prop>
						<prop name="ShowInSelector">0</prop>
						<prop name="ShowInTable">0</prop>
						<prop name="TableOrder">17</prop>
					</obj>
					<obj name="item" class="QuantCpType" version="1">
						<prop name="name">Cp High</prop>
						<prop name="PropClass">QuantCpHighProp</prop>
						<prop name="AnalysisClass">Quantification Analysis</prop>
						<prop name="IsChannelProperty">1</prop>
						<prop name="SelectorOrder">18</prop>
						<prop name="ShowInSelector">0</prop>
						<prop name="ShowInTable">0</prop>
						<prop name="TableOrder">18</prop>
					</obj>
					<obj name="item" class="GroupSampleTypePropertyType" version="1">
						<prop name="name">Melt Geno Sample Type</prop>
						<prop name="PropClass">GroupChannelTypeProp</prop>
						<prop name="AnalysisClass">Melt Geno</prop>
						<prop name="IsChannelProperty">1</prop>
						<prop name="SelectorOrder">19</prop>
						<prop name="ShowInSelector">0</prop>
						<prop name="ShowInTable">0</prop>
						<prop name="TableOrder">19</prop>
					</obj>
					<obj name="item" class="SamplePropType" version="1">
						<prop name="name">Melt Geno Genotype</prop>
						<prop name="PropClass">ChannelGenotype</prop>
						<prop name="AnalysisClass">Melt Geno</prop>
						<prop name="IsChannelProperty">1</prop>
						<prop name="SelectorOrder">20</prop>
						<prop name="ShowInSelector">0</prop>
						<prop name="ShowInTable">0</prop>
						<prop name="TableOrder">20</prop>
					</obj>
					<obj name="item" class="RQTargetPropertyType" version="1">
						<prop name="name">Target Type</prop>
						<prop name="PropClass">RQTargetProperty</prop>
						<prop name="AnalysisClass">Relative Quantification</prop>
						<prop name="IsChannelProperty">1</prop>
						<prop name="SelectorOrder">21</prop>
						<prop name="ShowInSelector">0</prop>
						<prop name="ShowInTable">0</prop>
						<prop name="TableOrder">21</prop>
					</obj>
					<obj name="item" class="RQSampleTargetPropertyType" version="1">
						<prop name="name">Combined Sample and Target Type</prop>
						<prop name="PropClass">RQSampleTargetProperty</prop>
						<prop name="AnalysisClass">Relative Quantification</prop>
						<prop name="IsChannelProperty">1</prop>
						<prop name="SelectorOrder">22</prop>
						<prop name="ShowInSelector">0</prop>
						<prop name="ShowInTable">0</prop>
						<prop name="TableOrder">22</prop>
					</obj>
					<obj name="item" class="SamplePropType" version="1">
						<prop name="name">Efficiency</prop>
						<prop name="PropClass">RQEffProp</prop>
						<prop name="AnalysisClass">Relative Quantification</prop>
						<prop name="IsChannelProperty">1</prop>
						<prop name="SelectorOrder">23</prop>
						<prop name="ShowInSelector">0</prop>
						<prop name="ShowInTable">0</prop>
						<prop name="TableOrder">23</prop>
					</obj>
					<obj name="item" class="GroupSampleTypePropertyTypeNoPos" version="1">
						<prop name="name">Scanning Sample Type</prop>
						<prop name="PropClass">GroupChannelTypeProp</prop>
						<prop name="AnalysisClass">Scanning</prop>
						<prop name="IsChannelProperty">1</prop>
						<prop name="SelectorOrder">24</prop>
						<prop name="ShowInSelector">0</prop>
						<prop name="ShowInTable">0</prop>
						<prop name="TableOrder">24</prop>
					</obj>
					<obj name="item" class="SamplePropType" version="1">
						<prop name="name">Scanning Genotype</prop>
						<prop name="PropClass">ChannelGenotype</prop>
						<prop name="AnalysisClass">Scanning</prop>
						<prop name="IsChannelProperty">1</prop>
						<prop name="SelectorOrder">25</prop>
						<prop name="ShowInSelector">0</prop>
						<prop name="ShowInTable">0</prop>
						<prop name="TableOrder">25</prop>
					</obj>
				</list>
			</obj>
			<obj name="SelectedChannels" class="TEMIntegerSet" version="1">
				<list name="Items" count="4">
					<prop name="Item">0</prop>
					<prop name="Item">1</prop>
					<prop name="Item">2</prop>
					<prop name="Item">3</prop>
				</list>
			</obj>
			<obj name="AnalysisProperties" class="ExpPropList" version="1">
				<list name="emlist" count="3">
					<obj name="PropertyObject" class="EndptGenoExtExp" version="3">
						<prop name="PropertyTypeName">Endpt External Experiment</prop>
					</obj>
					<obj name="PropertyObject" class="RQExtRefProp" version="3">
						<prop name="PropertyTypeName">ExtRef</prop>
						<prop name="RefExpProg">-1</prop>
					</obj>
					<obj name="PropertyObject" class="QuantUnitsProp" version="3">
						<prop name="PropertyTypeName">Units</prop>
					</obj>
				</list>
			</obj>
			<obj name="SampleInfoList" class="SamplePropInfoList" version="1">
				<list name="emlist" count="96">
					<obj name="item" class="SamplePropInfo" version="1">
						<obj name="ChannelProperties" class="ChanPropList" version="2">
							<obj name="ChannelProperties" class="EMList" version="1">
								<list name="emlist" count="4">
									<obj name="item" class="PropertyList" version="1">
										<list name="emlist" count="12">
											<obj name="PropertyObject" class="RQSampleTargetProperty" version="4">
												<prop name="PropertyTypeName">Combined Sample and Target Type</prop>
												<prop name="Position">0</prop>
												<prop name="IsDefault">0</prop>
												<obj name="ChannelProp" class="ChannelProperty" version="1">
													<prop name="ChannelIdx">0</prop>
												</obj>
											</obj>
											<obj name="PropertyObject" class="QuantConcProperty" version="4">
												<prop name="PropertyTypeName">Concentration</prop>
												<prop name="Position">0</prop>
												<prop name="IsDefault">1</prop>
												<prop name="Concentration">0</prop>
												<obj name="ChannelProp" class="ChannelProperty" version="1">
													<prop name="ChannelIdx">0</prop>
												</obj>
												<prop name="ReadOnly">1</prop>
											</obj>
											<obj name="PropertyObject" class="QuantCpHighProp" version="4">
												<prop name="PropertyTypeName">Cp High</prop>
												<prop name="Position">0</prop>
												<prop name="IsDefault">1</prop>
												<prop name="CpRangeHigh">0</prop>
												<obj name="ChannelProp" class="ChannelProperty" version="1">
													<prop name="ChannelIdx">0</prop>
												</obj>
												<prop name="ReadOnly">1</prop>
											</obj>
											<obj name="PropertyObject" class="QuantCpLowProp" version="4">
												<prop name="PropertyTypeName">Cp Low</prop>
												<prop name="Position">0</prop>
												<prop name="IsDefault">1</prop>
												<prop name="CpRangeLow">0</prop>
												<obj name="ChannelProp" class="ChannelProperty" version="1">
													<prop name="ChannelIdx">0</prop>
												</obj>
												<prop name="ReadOnly">1</prop>
											</obj>
											<obj name="PropertyObject" class="RQEffProp" version="4">
												<prop name="PropertyTypeName">Efficiency</prop>
												<prop name="Position">0</prop>
												<prop name="IsDefault">1</prop>
												<prop name="Efficiency">2</prop>
												<obj name="ChannelProp" class="ChannelProperty" version="1">
													<prop name="ChannelIdx">0</prop>
												</obj>
											</obj>
											<obj name="PropertyObject" class="ChannelGenotype" version="4">
												<prop name="PropertyTypeName">Melt Geno Genotype</prop>
												<prop name="Position">0</prop>
												<prop name="IsDefault">1</prop>
												<prop name="ReadOnly">1</prop>
												<obj name="ChannelProp" class="ChannelProperty" version="1">
													<prop name="ChannelIdx">0</prop>
												</obj>
											</obj>
											<obj name="PropertyObject" class="GroupChannelTypeProp" version="4">
												<prop name="PropertyTypeName">Melt Geno Sample Type</prop>
												<prop name="Position">0</prop>
												<prop name="IsDefault">0</prop>
												<prop name="GroupSampleType">mstUnknown</prop>
												<obj name="ChannelProp" class="ChannelProperty" version="1">
													<prop name="ChannelIdx">0</prop>
												</obj>
											</obj>
											<obj name="PropertyObject" class="QuantSampleTypeProperty" version="4">
												<prop name="PropertyTypeName">Quantification Sample Type</prop>
												<prop name="Position">0</prop>
												<prop name="IsDefault">0</prop>
												<prop name="SampleType">qsUnknown</prop>
												<obj name="ChannelProp" class="ChannelProperty" version="1">
													<prop name="ChannelIdx">0</prop>
												</obj>
											</obj>
											<obj name="PropertyObject" class="ChannelGenotype" version="4">
												<prop name="PropertyTypeName">Scanning Genotype</prop>
												<prop name="Position">0</prop>
												<prop name="IsDefault">1</prop>
												<prop name="ReadOnly">1</prop>
												<obj name="ChannelProp" class="ChannelProperty" version="1">
													<prop name="ChannelIdx">0</prop>
												</obj>
											</obj>
											<obj name="PropertyObject" class="GroupChannelTypeProp" version="4">
												<prop name="PropertyTypeName">Scanning Sample Type</prop>
												<prop name="Position">0</prop>
												<prop name="IsDefault">0</prop>
												<prop name="GroupSampleType">mstUnknown</prop>
												<obj name="ChannelProp" class="ChannelProperty" version="1">
													<prop name="ChannelIdx">0</prop>
												</obj>
											</obj>
											<obj name="PropertyObject" class="TargetName" version="4">
												<prop name="PropertyTypeName">Target Name</prop>
												<prop name="Position">0</prop>
												<prop name="IsDefault">1</prop>
												<obj name="ChannelProp" class="ChannelProperty" version="1">
													<prop name="ChannelIdx">0</prop>
												</obj>
											</obj>
											<obj name="PropertyObject" class="RQTargetProperty" version="4">
												<prop name="PropertyTypeName">Target Type</prop>
												<prop name="Position">0</prop>
												<prop name="IsDefault">0</prop>
												<prop name="TargetType">dtNone</prop>
												<obj name="ChannelProp" class="ChannelProperty" version="1">
													<prop name="ChannelIdx">0</prop>
												</obj>
											</obj>
										</list>
									</obj>
									<obj name="item" class="PropertyList" version="1">
										<list name="emlist" count="12">
											<obj name="PropertyObject" class="RQSampleTargetProperty" version="4">
												<prop name="PropertyTypeName">Combined Sample and Target Type</prop>
												<prop name="Position">0</prop>
												<prop name="IsDefault">0</prop>
												<obj name="ChannelProp" class="ChannelProperty" version="1">
													<prop name="ChannelIdx">1</prop>
												</obj>
											</obj>
											<obj name="PropertyObject" class="QuantConcProperty" version="4">
												<prop name="PropertyTypeName">Concentration</prop>
												<prop name="Position">0</prop>
												<prop name="IsDefault">1</prop>
												<prop name="Concentration">0</prop>
												<obj name="ChannelProp" class="ChannelProperty" version="1">
													<prop name="ChannelIdx">1</prop>
												</obj>
												<prop name="ReadOnly">1</prop>
											</obj>
											<obj name="PropertyObject" class="QuantCpHighProp" version="4">
												<prop name="PropertyTypeName">Cp High</prop>
												<prop name="Position">0</prop>
												<prop name="IsDefault">1</prop>
												<prop name="CpRangeHigh">0</prop>
												<obj name="ChannelProp" class="ChannelProperty" version="1">
													<prop name="ChannelIdx">1</prop>
												</obj>
												<prop name="ReadOnly">1</prop>
											</obj>
											<obj name="PropertyObject" class="QuantCpLowProp" version="4">
												<prop name="PropertyTypeName">Cp Low</prop>
												<prop name="Position">0</prop>
												<prop name="IsDefault">1</prop>
												<prop name="CpRangeLow">0</prop>
												<obj name="ChannelProp" class="ChannelProperty" version="1">
													<prop name="ChannelIdx">1</prop>
												</obj>
												<prop name="ReadOnly">1</prop>
											</obj>
											<obj name="PropertyObject" class="RQEffProp" version="4">
												<prop name="PropertyTypeName">Efficiency</prop>
												<prop name="Position">0</prop>
												<prop name="IsDefault">1</prop>
												<prop name="Efficiency">2</prop>
												<obj name="ChannelProp" class="ChannelProperty" version="1">
													<prop name="ChannelIdx">1</prop>
												</obj>
											</obj>
											<obj name="PropertyObject" class="ChannelGenotype" version="4">
												<prop name="PropertyTypeName">Melt Geno Genotype</prop>
												<prop name="Position">0</prop>
												<prop name="IsDefault">1</prop>
												<prop name="ReadOnly">1</prop>
												<obj name="ChannelProp" class="ChannelProperty" version="1">
													<prop name="ChannelIdx">1</prop>
												</obj>
											</obj>
											<obj name="PropertyObject" class="GroupChannelTypeProp" version="4">
												<prop name="PropertyTypeName">Melt Geno Sample Type</prop>
												<prop name="Position">0</prop>
												<prop name="IsDefault">0</prop>
												<prop name="GroupSampleType">mstUnknown</prop>
												<obj name="ChannelProp" class="ChannelProperty" version="1">
													<prop name="ChannelIdx">1</prop>
												</obj>
											</obj>
											<obj name="PropertyObject" class="QuantSampleTypeProperty" version="4">
												<prop name="PropertyTypeName">Quantification Sample Type</prop>
												<prop name="Position">0</prop>
												<prop name="IsDefault">0</prop>
												<prop name="SampleType">qsUnknown</prop>
												<obj name="ChannelProp" class="ChannelProperty" version="1">
													<prop name="ChannelIdx">1</prop>
												</obj>
											</obj>
											<obj name="PropertyObject" class="ChannelGenotype" version="4">
												<prop name="PropertyTypeName">Scanning Genotype</prop>
												<prop name="Position">0</prop>
												<prop name="IsDefault">1</prop>
												<prop name="ReadOnly">1</prop>
												<obj name="ChannelProp" class="ChannelProperty" version="1">
													<prop name="ChannelIdx">1</prop>
												</obj>
											</obj>
											<obj name="PropertyObject" class="GroupChannelTypeProp" version="4">
												<prop name="PropertyTypeName">Scanning Sample Type</prop>
												<prop name="Position">0</prop>
												<prop name="IsDefault">0</prop>
												<prop name="GroupSampleType">mstUnknown</prop>
												<obj name="ChannelProp" class="ChannelProperty" version="1">
													<prop name="ChannelIdx">1</prop>
												</obj>
											</obj>
											<obj name="PropertyObject" class="TargetName" version="4">
												<prop name="PropertyTypeName">Target Name</prop>
												<prop name="Position">0</prop>
												<prop name="IsDefault">1</prop>
												<obj name="ChannelProp" class="ChannelProperty" version="1">
													<prop name="ChannelIdx">1</prop>
												</obj>
											</obj>
											<obj name="PropertyObject" class="RQTargetProperty" version="4">
												<prop name="PropertyTypeName">Target Type</prop>
												<prop name="Position">0</prop>
												<prop name="IsDefault">0</prop>
												<prop name="TargetType">dtNone</prop>
												<obj name="ChannelProp" class="ChannelProperty" version="1">
													<prop name="ChannelIdx">1</prop>
												</obj>
											</obj>
										</list>
									</obj>
									<obj name="item" class="PropertyList" version="1">
										<list name="emlist" count="12">
											<obj name="PropertyObject" class="RQSampleTargetProperty" version="4">
												<prop name="PropertyTypeName">Combined Sample and Target Type</prop>
												<prop name="Position">0</prop>
												<prop name="IsDefault">0</prop>
												<obj name="ChannelProp" class="ChannelProperty" version="1">
													<prop name="ChannelIdx">2</prop>
												</obj>
											</obj>
											<obj name="PropertyObject" class="QuantConcProperty" version="4">
												<prop name="PropertyTypeName">Concentration</prop>
												<prop name="Position">0</prop>
												<prop name="IsDefault">1</prop>
												<prop name="Concentration">0</prop>
												<obj name="ChannelProp" class="ChannelProperty" version="1">
													<prop name="ChannelIdx">2</prop>
												</obj>
												<prop name="ReadOnly">1</prop>
											</obj>
											<obj name="PropertyObject" class="QuantCpHighProp" version="4">
												<prop name="PropertyTypeName">Cp High</prop>
												<prop name="Position">0</prop>
												<prop name="IsDefault">1</prop>
												<prop name="CpRangeHigh">0</prop>
												<obj name="ChannelProp" class="ChannelProperty" version="1">
													<prop name="ChannelIdx">2</prop>
												</obj>
												<prop name="ReadOnly">1</prop>
											</obj>
											<obj name="PropertyObject" class="QuantCpLowProp" version="4">
												<prop name="PropertyTypeName">Cp Low</prop>
												<prop name="Position">0</prop>
												<prop name="IsDefault">1</prop>
												<prop name="CpRangeLow">0</prop>
												<obj name="ChannelProp" class="ChannelProperty" version="1">
													<prop name="ChannelIdx">2</prop>
												</obj>
												<prop name="ReadOnly">1</prop>
											</obj>
											<obj name="PropertyObject" class="RQEffProp" version="4">
												<prop name="PropertyTypeName">Efficiency</prop>
												<prop name="Position">0</prop>
												<prop name="IsDefault">1</prop>
												<prop name="Efficiency">2</prop>
												<obj name="ChannelProp" class="ChannelProperty" version="1">
													<prop name="ChannelIdx">2</prop>
												</obj>
											</obj>
											<obj name="PropertyObject" class="ChannelGenotype" version="4">
												<prop name="PropertyTypeName">Melt Geno Genotype</prop>
												<prop name="Position">0</prop>
												<prop name="IsDefault">1</prop>
												<prop name="ReadOnly">1</prop>
												<obj name="ChannelProp" class="ChannelProperty" version="1">
													<prop name="ChannelIdx">2</prop>
												</obj>
											</obj>
											<obj name="PropertyObject" class="GroupChannelTypeProp" version="4">
												<prop name="PropertyTypeName">Melt Geno Sample Type</prop>
												<prop name="Position">0</prop>
												<prop name="IsDefault">0</prop>
												<prop name="GroupSampleType">mstUnknown</prop>
												<obj name="ChannelProp" class="ChannelProperty" version="1">
													<prop name="ChannelIdx">2</prop>
												</obj>
											</obj>
											<obj name="PropertyObject" class="QuantSampleTypeProperty" version="4">
												<prop name="PropertyTypeName">Quantification Sample Type</prop>
												<prop name="Position">0</prop>
												<prop name="IsDefault">0</prop>
												<prop name="SampleType">qsUnknown</prop>
												<obj name="ChannelProp" class="ChannelProperty" version="1">
													<prop name="ChannelIdx">2</prop>
												</obj>
											</obj>
											<obj name="PropertyObject" class="ChannelGenotype" version="4">
												<prop name="PropertyTypeName">Scanning Genotype</prop>
												<prop name="Position">0</prop>
												<prop name="IsDefault">1</prop>
												<prop name="ReadOnly">1</prop>
												<obj name="ChannelProp" class="ChannelProperty" version="1">
													<prop name="ChannelIdx">2</prop>
												</obj>
											</obj>
											<obj name="PropertyObject" class="GroupChannelTypeProp" version="4">
												<prop name="PropertyTypeName">Scanning Sample Type</prop>
												<prop name="Position">0</prop>
												<prop name="IsDefault">0</prop>
												<prop name="GroupSampleType">mstUnknown</prop>
												<obj name="ChannelProp" class="ChannelProperty" version="1">
													<prop name="ChannelIdx">2</prop>
												</obj>
											</obj>
											<obj name="PropertyObject" class="TargetName" version="4">
												<prop name="PropertyTypeName">Target Name</prop>
												<prop name="Position">0</prop>
												<prop name="IsDefault">1</prop>
												<obj name="ChannelProp" class="ChannelProperty" version="1">
													<prop name="ChannelIdx">2</prop>
												</obj>
											</obj>
											<obj name="PropertyObject" class="RQTargetProperty" version="4">
												<prop name="PropertyTypeName">Target Type</prop>
												<prop name="Position">0</prop>
												<prop name="IsDefault">0</prop>
												<prop name="TargetType">dtNone</prop>
												<obj name="ChannelProp" class="ChannelProperty" version="1">
													<prop name="ChannelIdx">2</prop>
												</obj>
											</obj>
										</list>
									</obj>
									<obj name="item" class="PropertyList" version="1">
										<list name="emlist" count="12">
											<obj name="PropertyObject" class="RQSampleTargetProperty" version="4">
												<prop name="PropertyTypeName">Combined Sample and Target Type</prop>
												<prop name="Position">0</prop>
												<prop name="IsDefault">0</prop>
												<obj name="ChannelProp" class="ChannelProperty" version="1">
													<prop name="ChannelIdx">3</prop>
												</obj>
											</obj>
											<obj name="PropertyObject" class="QuantConcProperty" version="4">
												<prop name="PropertyTypeName">Concentration</prop>
												<prop name="Position">0</prop>
												<prop name="IsDefault">1</prop>
												<prop name="Concentration">0</prop>
												<obj name="ChannelProp" class="ChannelProperty" version="1">
													<prop name="ChannelIdx">3</prop>
												</obj>
												<prop name="ReadOnly">1</prop>
											</obj>
											<obj name="PropertyObject" class="QuantCpHighProp" version="4">
												<prop name="PropertyTypeName">Cp High</prop>
												<prop name="Position">0</prop>
												<prop name="IsDefault">1</prop>
												<prop name="CpRangeHigh">0</prop>
												<obj name="ChannelProp" class="ChannelProperty" version="1">
													<prop name="ChannelIdx">3</prop>
												</obj>
												<prop name="ReadOnly">1</prop>
											</obj>
											<obj name="PropertyObject" class="QuantCpLowProp" version="4">
												<prop name="PropertyTypeName">Cp Low</prop>
												<prop name="Position">0</prop>
												<prop name="IsDefault">1</prop>
												<prop name="CpRangeLow">0</prop>
												<obj name="ChannelProp" class="ChannelProperty" version="1">
													<prop name="ChannelIdx">3</prop>
												</obj>
												<prop name="ReadOnly">1</prop>
											</obj>
											<obj name="PropertyObject" class="RQEffProp" version="4">
												<prop name="PropertyTypeName">Efficiency</prop>
												<prop name="Position">0</prop>
												<prop name="IsDefault">1</prop>
												<prop name="Efficiency">2</prop>
												<obj name="ChannelProp" class="ChannelProperty" version="1">
													<prop name="ChannelIdx">3</prop>
												</obj>
											</obj>
											<obj name="PropertyObject" class="ChannelGenotype" version="4">
												<prop name="PropertyTypeName">Melt Geno Genotype</prop>
												<prop name="Position">0</prop>
												<prop name="IsDefault">1</prop>
												<prop name="ReadOnly">1</prop>
												<obj name="ChannelProp" class="ChannelProperty" version="1">
													<prop name="ChannelIdx">3</prop>
												</obj>
											</obj>
											<obj name="PropertyObject" class="GroupChannelTypeProp" version="4">
												<prop name="PropertyTypeName">Melt Geno Sample Type</prop>
												<prop name="Position">0</prop>
												<prop name="IsDefault">0</prop>
												<prop name="GroupSampleType">mstUnknown</prop>
												<obj name="ChannelProp" class="ChannelProperty" version="1">
													<prop name="ChannelIdx">3</prop>
												</obj>
											</obj>
											<obj name="PropertyObject" class="QuantSampleTypeProperty" version="4">
												<prop name="PropertyTypeName">Quantification Sample Type</prop>
												<prop name="Position">0</prop>
												<prop name="IsDefault">0</prop>
												<prop name="SampleType">qsUnknown</prop>
												<obj name="ChannelProp" class="ChannelProperty" version="1">
													<prop name="ChannelIdx">3</prop>
												</obj>
											</obj>
											<obj name="PropertyObject" class="ChannelGenotype" version="4">
												<prop name="PropertyTypeName">Scanning Genotype</prop>
												<prop name="Position">0</prop>
												<prop name="IsDefault">1</prop>
												<prop name="ReadOnly">1</prop>
												<obj name="ChannelProp" class="ChannelProperty" version="1">
													<prop name="ChannelIdx">3</prop>
												</obj>
											</obj>
											<obj name="PropertyObject" class="GroupChannelTypeProp" version="4">
												<prop name="PropertyTypeName">Scanning Sample Type</prop>
												<prop name="Position">0</prop>
												<prop name="IsDefault">0</prop>
												<prop name="GroupSampleType">mstUnknown</prop>
												<obj name="ChannelProp" class="ChannelProperty" version="1">
													<prop name="ChannelIdx">3</prop>
												</obj>
											</obj>
											<obj name="PropertyObject" class="TargetName" version="4">
												<prop name="PropertyTypeName">Target Name</prop>
												<prop name="Position">0</prop>
												<prop name="IsDefault">1</prop>
												<obj name="ChannelProp" class="ChannelProperty" version="1">
													<prop name="ChannelIdx">3</prop>
												</obj>
											</obj>
											<obj name="PropertyObject" class="RQTargetProperty" version="4">
												<prop name="PropertyTypeName">Target Type</prop>
												<prop name="Position">0</prop>
												<prop name="IsDefault">0</prop>
												<prop name="TargetType">dtNone</prop>
												<obj name="ChannelProp" class="ChannelProperty" version="1">
													<prop name="ChannelIdx">3</prop>
												</obj>
											</obj>
										</list>
									</obj>
								</list>
							</obj>
						</obj>
						<prop name="ChannelPropertyCount">4</prop>
						<prop name="ContainerPosition">0</prop>
						<prop name="HasSampleProperties">1</prop>
						<obj name="SampleProperties" class="PropertyList" version="1">
							<list name="emlist" count="14">
								<obj name="PropertyObject" class="SamplePrefColor" version="4">
									<prop name="PropertyTypeName">Color</prop>
									<prop name="Position">0</prop>
									<prop name="IsDefault">0</prop>
									<prop name="Color">$00FF8000</prop>
								</obj>
								<obj name="PropertyObject" class="DominantChannelProp" version="4">
									<prop name="PropertyTypeName">Dominant Channel</prop>
									<prop name="Position">0</prop>
									<prop name="IsDefault">0</prop>
									<prop name="DominantChannel">0</prop>
								</obj>
								<obj name="PropertyObject" class="Genotype" version="4">
									<prop name="PropertyTypeName">EndPt Genotype</prop>
									<prop name="Position">0</prop>
									<prop name="IsDefault">1</prop>
									<prop name="ReadOnly">1</prop>
								</obj>
								<obj name="PropertyObject" class="GroupingSample" version="4">
									<prop name="PropertyTypeName">EndPt Sample Type</prop>
									<prop name="Position">0</prop>
									<prop name="IsDefault">0</prop>
									<prop name="GroupSampleType">mstUnknown</prop>
								</obj>
								<obj name="PropertyObject" class="SamplePrefLineStyle" version="4">
									<prop name="PropertyTypeName">Line Style</prop>
									<prop name="Position">0</prop>
									<prop name="IsDefault">0</prop>
									<prop name="LineStyle">psSolid</prop>
								</obj>
								<obj name="PropertyObject" class="GenSampleEditNotes" version="4">
									<prop name="PropertyTypeName">Notes</prop>
									<prop name="Position">0</prop>
									<prop name="IsDefault">1</prop>
								</obj>
								<obj name="PropertyObject" class="SamplePrefPointStyle" version="4">
									<prop name="PropertyTypeName">Point Style</prop>
									<prop name="Position">0</prop>
									<prop name="IsDefault">0</prop>
									<prop name="PointStyle">psNothing</prop>
								</obj>
								<obj name="PropertyObject" class="GenSampleEditPosition" version="4">
									<prop name="PropertyTypeName">Position</prop>
									<prop name="Position">0</prop>
									<prop name="IsDefault">1</prop>
								</obj>
								<obj name="PropertyObject" class="GenSampleEditReplicate" version="4">
									<prop name="PropertyTypeName">Replicate of</prop>
									<prop name="Position">0</prop>
									<prop name="IsDefault">1</prop>
									<prop name="ReplicateOf">-1</prop>
								</obj>
								<obj name="PropertyObject" class="HTCSampleID" version="4">
									<prop name="PropertyTypeName">Sample ID</prop>
									<prop name="Position">0</prop>
									<prop name="IsDefault">1</prop>
								</obj>
								<obj name="PropertyObject" class="GenSampleEditName" version="4">
									<prop name="PropertyTypeName">Sample Name</prop>
									<prop name="Position">0</prop>
									<prop name="IsDefault">1</prop>
									<prop name="name">Sample 1</prop>
								</obj>
								<obj name="PropertyObject" class="HTCSamplePrepNotes" version="4">
									<prop name="PropertyTypeName">Sample Prep Notes</prop>
									<prop name="Position">0</prop>
									<prop name="IsDefault">1</prop>
								</obj>
								<obj name="PropertyObject" class="GenSampleEditSubset" version="4">
									<prop name="PropertyTypeName">Subsets</prop>
									<prop name="Position">0</prop>
									<prop name="IsDefault">1</prop>
								</obj>
								<obj name="PropertyObject" class="SamplePrefWidth" version="5">
									<prop name="PropertyTypeName">Width</prop>
									<prop name="Position">0</prop>
									<prop name="IsDefault">1</prop>
									<prop name="Width">1</prop>
								</obj>
							</list>
						</obj>
					</obj>
					<obj name="item" class="SamplePropInfo" version="1">
						<obj name="ChannelProperties" class="ChanPropList" version="2">
							<obj name="ChannelProperties" class="EMList" version="1">
								<list name="emlist" count="4">
									<obj name="item" class="PropertyList" version="1">
										<list name="emlist" count="12">
											<obj name="PropertyObject" class="RQSampleTargetProperty" version="4">
												<prop name="PropertyTypeName">Combined Sample and Target Type</prop>
												<prop name="Position">1</prop>
												<prop name="IsDefault">0</prop>
												<obj name="ChannelProp" class="ChannelProperty" version="1">
													<prop name="ChannelIdx">0</prop>
												</obj>
											</obj>
											<obj name="PropertyObject" class="QuantConcProperty" version="4">
												<prop name="PropertyTypeName">Concentration</prop>
												<prop name="Position">1</prop>
												<prop name="IsDefault">1</prop>
												<prop name="Concentration">0</prop>
												<obj name="ChannelProp" class="ChannelProperty" version="1">
													<prop name="ChannelIdx">0</prop>
												</obj>
												<prop name="ReadOnly">1</prop>
											</obj>
											<obj name="PropertyObject" class="QuantCpHighProp" version="4">
												<prop name="PropertyTypeName">Cp High</prop>
												<prop name="Position">1</prop>
												<prop name="IsDefault">1</prop>
												<prop name="CpRangeHigh">0</prop>
												<obj name="ChannelProp" class="ChannelProperty" version="1">
													<prop name="ChannelIdx">0</prop>
												</obj>
												<prop name="ReadOnly">1</prop>
											</obj>
											<obj name="PropertyObject" class="QuantCpLowProp" version="4">
												<prop name="PropertyTypeName">Cp Low</prop>
												<prop name="Position">1</prop>
												<prop name="IsDefault">1</prop>
												<prop name="CpRangeLow">0</prop>
												<obj name="ChannelProp" class="ChannelProperty" version="1">
													<prop name="ChannelIdx">0</prop>
												</obj>
												<prop name="ReadOnly">1</prop>
											</obj>
											<obj name="PropertyObject" class="RQEffProp" version="4">
												<prop name="PropertyTypeName">Efficiency</prop>
												<prop name="Position">1</prop>
												<prop name="IsDefault">1</prop>
												<prop name="Efficiency">2</prop>
												<obj name="ChannelProp" class="ChannelProperty" version="1">
													<prop name="ChannelIdx">0</prop>
												</obj>
											</obj>
											<obj name="PropertyObject" class="ChannelGenotype" version="4">
												<prop name="PropertyTypeName">Melt Geno Genotype</prop>
												<prop name="Position">1</prop>
												<prop name="IsDefault">1</prop>
												<prop name="ReadOnly">1</prop>
												<obj name="ChannelProp" class="ChannelProperty" version="1">
													<prop name="ChannelIdx">0</prop>
												</obj>
											</obj>
											<obj name="PropertyObject" class="GroupChannelTypeProp" version="4">
												<prop name="PropertyTypeName">Melt Geno Sample Type</prop>
												<prop name="Position">1</prop>
												<prop name="IsDefault">0</prop>
												<prop name="GroupSampleType">mstUnknown</prop>
												<obj name="ChannelProp" class="ChannelProperty" version="1">
													<prop name="ChannelIdx">0</prop>
												</obj>
											</obj>
											<obj name="PropertyObject" class="QuantSampleTypeProperty" version="4">
												<prop name="PropertyTypeName">Quantification Sample Type</prop>
												<prop name="Position">1</prop>
												<prop name="IsDefault">0</prop>
												<prop name="SampleType">qsUnknown</prop>
												<obj name="ChannelProp" class="ChannelProperty" version="1">
													<prop name="ChannelIdx">0</prop>
												</obj>
											</obj>
											<obj name="PropertyObject" class="ChannelGenotype" version="4">
												<prop name="PropertyTypeName">Scanning Genotype</prop>
												<prop name="Position">1</prop>
												<prop name="IsDefault">1</prop>
												<prop name="ReadOnly">1</prop>
												<obj name="ChannelProp" class="ChannelProperty" version="1">
													<prop name="ChannelIdx">0</prop>
												</obj>
											</obj>
											<obj name="PropertyObject" class="GroupChannelTypeProp" version="4">
												<prop name="PropertyTypeName">Scanning Sample Type</prop>
												<prop name="Position">1</prop>
												<prop name="IsDefault">0</prop>
												<prop name="GroupSampleType">mstUnknown</prop>
												<obj name="ChannelProp" class="ChannelProperty" version="1">
													<prop name="ChannelIdx">0</prop>
												</obj>
											</obj>
											<obj name="PropertyObject" class="TargetName" version="4">
												<prop name="PropertyTypeName">Target Name</prop>
												<prop name="Position">1</prop>
												<prop name="IsDefault">1</prop>
												<obj name="ChannelProp" class="ChannelProperty" version="1">
													<prop name="ChannelIdx">0</prop>
												</obj>
											</obj>
											<obj name="PropertyObject" class="RQTargetProperty" version="4">
												<prop name="PropertyTypeName">Target Type</prop>
												<prop name="Position">1</prop>
												<prop name="IsDefault">0</prop>
												<prop name="TargetType">dtNone</prop>
												<obj name="ChannelProp" class="ChannelProperty" version="1">
													<prop name="ChannelIdx">0</prop>
												</obj>
											</obj>
										</list>
									</obj>
									<obj name="item" class="PropertyList" version="1">
										<list name="emlist" count="12">
											<obj name="PropertyObject" class="RQSampleTargetProperty" version="4">
												<prop name="PropertyTypeName">Combined Sample and Target Type</prop>
												<prop name="Position">1</prop>
												<prop name="IsDefault">0</prop>
												<obj name="ChannelProp" class="ChannelProperty" version="1">
													<prop name="ChannelIdx">1</prop>
												</obj>
											</obj>
											<obj name="PropertyObject" class="QuantConcProperty" version="4">
												<prop name="PropertyTypeName">Concentration</prop>
												<prop name="Position">1</prop>
												<prop name="IsDefault">1</prop>
												<prop name="Concentration">0</prop>
												<obj name="ChannelProp" class="ChannelProperty" version="1">
													<prop name="ChannelIdx">1</prop>
												</obj>
												<prop name="ReadOnly">1</prop>
											</obj>
											<obj name="PropertyObject" class="QuantCpHighProp" version="4">
												<prop name="PropertyTypeName">Cp High</prop>
												<prop name="Position">1</prop>
												<prop name="IsDefault">1</prop>
												<prop name="CpRangeHigh">0</prop>
												<obj name="ChannelProp" class="ChannelProperty" version="1">
													<prop name="ChannelIdx">1</prop>
												</obj>
												<prop name="ReadOnly">1</prop>
											</obj>
											<obj name="PropertyObject" class="QuantCpLowProp" version="4">
												<prop name="PropertyTypeName">Cp Low</prop>
												<prop name="Position">1</prop>
												<prop name="IsDefault">1</prop>
												<prop name="CpRangeLow">0</prop>
												<obj name="ChannelProp" class="ChannelProperty" version="1">
													<prop name="ChannelIdx">1</prop>
												</obj>
												<prop name="ReadOnly">1</prop>
											</obj>
											<obj name="PropertyObject" class="RQEffProp" version="4">
												<prop name="PropertyTypeName">Efficiency</prop>
												<prop name="Position">1</prop>
												<prop name="IsDefault">1</prop>
												<prop name="Efficiency">2</prop>
												<obj name="ChannelProp" class="ChannelProperty" version="1">
													<prop name="ChannelIdx">1</prop>
												</obj>
											</obj>
											<obj name="PropertyObject" class="ChannelGenotype" version="4">
												<prop name="PropertyTypeName">Melt Geno Genotype</prop>
												<prop name="Position">1</prop>
												<prop name="IsDefault">1</prop>
												<prop name="ReadOnly">1</prop>
												<obj name="ChannelProp" class="ChannelProperty" version="1">
													<prop name="ChannelIdx">1</prop>
												</obj>
											</obj>
											<obj name="PropertyObject" class="GroupChannelTypeProp" version="4">
												<prop name="PropertyTypeName">Melt Geno Sample Type</prop>
												<prop name="Position">1</prop>
												<prop name="IsDefault">0</prop>
												<prop name="GroupSampleType">mstUnknown</prop>
												<obj name="ChannelProp" class="ChannelProperty" version="1">
													<prop name="ChannelIdx">1</prop>
												</obj>
											</obj>
											<obj name="PropertyObject" class="QuantSampleTypeProperty" version="4">
												<prop name="PropertyTypeName">Quantification Sample Type</prop>
												<prop name="Position">1</prop>
												<prop name="IsDefault">0</prop>
												<prop name="SampleType">qsUnknown</prop>
												<obj name="ChannelProp" class="ChannelProperty" version="1">
													<prop name="ChannelIdx">1</prop>
												</obj>
											</obj>
											<obj name="PropertyObject" class="ChannelGenotype" version="4">
												<prop name="PropertyTypeName">Scanning Genotype</prop>
												<prop name="Position">1</prop>
												<prop name="IsDefault">1</prop>
												<prop name="ReadOnly">1</prop>
												<obj name="ChannelProp" class="ChannelProperty" version="1">
													<prop name="ChannelIdx">1</prop>
												</obj>
											</obj>
											<obj name="PropertyObject" class="GroupChannelTypeProp" version="4">
												<prop name="PropertyTypeName">Scanning Sample Type</prop>
												<prop name="Position">1</prop>
												<prop name="IsDefault">0</prop>
												<prop name="GroupSampleType">mstUnknown</prop>
												<obj name="ChannelProp" class="ChannelProperty" version="1">
													<prop name="ChannelIdx">1</prop>
												</obj>
											</obj>
											<obj name="PropertyObject" class="TargetName" version="4">
												<prop name="PropertyTypeName">Target Name</prop>
												<prop name="Position">1</prop>
												<prop name="IsDefault">1</prop>
												<obj name="ChannelProp" class="ChannelProperty" version="1">
													<prop name="ChannelIdx">1</prop>
												</obj>
											</obj>
											<obj name="PropertyObject" class="RQTargetProperty" version="4">
												<prop name="PropertyTypeName">Target Type</prop>
												<prop name="Position">1</prop>
												<prop name="IsDefault">0</prop>
												<prop name="TargetType">dtNone</prop>
												<obj name="ChannelProp" class="ChannelProperty" version="1">
													<prop name="ChannelIdx">1</prop>
												</obj>
											</obj>
										</list>
									</obj>
									<obj name="item" class="PropertyList" version="1">
										<list name="emlist" count="12">
											<obj name="PropertyObject" class="RQSampleTargetProperty" version="4">
												<prop name="PropertyTypeName">Combined Sample and Target Type</prop>
												<prop name="Position">1</prop>
												<prop name="IsDefault">0</prop>
												<obj name="ChannelProp" class="ChannelProperty" version="1">
													<prop name="ChannelIdx">2</prop>
												</obj>
											</obj>
											<obj name="PropertyObject" class="QuantConcProperty" version="4">
												<prop name="PropertyTypeName">Concentration</prop>
												<prop name="Position">1</prop>
												<prop name="IsDefault">1</prop>
												<prop name="Concentration">0</prop>
												<obj name="ChannelProp" class="ChannelProperty" version="1">
													<prop name="ChannelIdx">2</prop>
												</obj>
												<prop name="ReadOnly">1</prop>
											</obj>
											<obj name="PropertyObject" class="QuantCpHighProp" version="4">
												<prop name="PropertyTypeName">Cp High</prop>
												<prop name="Position">1</prop>
												<prop name="IsDefault">1</prop>
												<prop name="CpRangeHigh">0</prop>
												<obj name="ChannelProp" class="ChannelProperty" version="1">
													<prop name="ChannelIdx">2</prop>
												</obj>
												<prop name="ReadOnly">1</prop>
											</obj>
											<obj name="PropertyObject" class="QuantCpLowProp" version="4">
												<prop name="PropertyTypeName">Cp Low</prop>
												<prop name="Position">1</prop>
												<prop name="IsDefault">1</prop>
												<prop name="CpRangeLow">0</prop>
												<obj name="ChannelProp" class="ChannelProperty" version="1">
													<prop name="ChannelIdx">2</prop>
												</obj>
												<prop name="ReadOnly">1</prop>
											</obj>
											<obj name="PropertyObject" class="RQEffProp" version="4">
												<prop name="PropertyTypeName">Efficiency</prop>
												<prop name="Position">1</prop>
												<prop name="IsDefault">1</prop>
												<prop name="Efficiency">2</prop>
												<obj name="ChannelProp" class="ChannelProperty" version="1">
													<prop name="ChannelIdx">2</prop>
												</obj>
											</obj>
											<obj name="PropertyObject" class="ChannelGenotype" version="4">
												<prop name="PropertyTypeName">Melt Geno Genotype</prop>
												<prop name="Position">1</prop>
												<prop name="IsDefault">1</prop>
												<prop name="ReadOnly">1</prop>
												<obj name="ChannelProp" class="ChannelProperty" version="1">
													<prop name="ChannelIdx">2</prop>
												</obj>
											</obj>
											<obj name="PropertyObject" class="GroupChannelTypeProp" version="4">
												<prop name="PropertyTypeName">Melt Geno Sample Type</prop>
												<prop name="Position">1</prop>
												<prop name="IsDefault">0</prop>
												<prop name="GroupSampleType">mstUnknown</prop>
												<obj name="ChannelProp" class="ChannelProperty" version="1">
													<prop name="ChannelIdx">2</prop>
												</obj>
											</obj>
											<obj name="PropertyObject" class="QuantSampleTypeProperty" version="4">
												<prop name="PropertyTypeName">Quantification Sample Type</prop>
												<prop name="Position">1</prop>
												<prop name="IsDefault">0</prop>
												<prop name="SampleType">qsUnknown</prop>
												<obj name="ChannelProp" class="ChannelProperty" version="1">
													<prop name="ChannelIdx">2</prop>
												</obj>
											</obj>
											<obj name="PropertyObject" class="ChannelGenotype" version="4">
												<prop name="PropertyTypeName">Scanning Genotype</prop>
												<prop name="Position">1</prop>
												<prop name="IsDefault">1</prop>
												<prop name="ReadOnly">1</prop>
												<obj name="ChannelProp" class="ChannelProperty" version="1">
													<prop name="ChannelIdx">2</prop>
												</obj>
											</obj>
											<obj name="PropertyObject" class="GroupChannelTypeProp" version="4">
												<prop name="PropertyTypeName">Scanning Sample Type</prop>
												<prop name="Position">1</prop>
												<prop name="IsDefault">0</prop>
												<prop name="GroupSampleType">mstUnknown</prop>
												<obj name="ChannelProp" class="ChannelProperty" version="1">
													<prop name="ChannelIdx">2</prop>
												</obj>
											</obj>
											<obj name="PropertyObject" class="TargetName" version="4">
												<prop name="PropertyTypeName">Target Name</prop>
												<prop name="Position">1</prop>
												<prop name="IsDefault">1</prop>
												<obj name="ChannelProp" class="ChannelProperty" version="1">
													<prop name="ChannelIdx">2</prop>
												</obj>
											</obj>
											<obj name="PropertyObject" class="RQTargetProperty" version="4">
												<prop name="PropertyTypeName">Target Type</prop>
												<prop name="Position">1</prop>
												<prop name="IsDefault">0</prop>
												<prop name="TargetType">dtNone</prop>
												<obj name="ChannelProp" class="ChannelProperty" version="1">
													<prop name="ChannelIdx">2</prop>
												</obj>
											</obj>
										</list>
									</obj>
									<obj name="item" class="PropertyList" version="1">
										<list name="emlist" count="12">
											<obj name="PropertyObject" class="RQSampleTargetProperty" version="4">
												<prop name="PropertyTypeName">Combined Sample and Target Type</prop>
												<prop name="Position">1</prop>
												<prop name="IsDefault">0</prop>
												<obj name="ChannelProp" class="ChannelProperty" version="1">
													<prop name="ChannelIdx">3</prop>
												</obj>
											</obj>
											<obj name="PropertyObject" class="QuantConcProperty" version="4">
												<prop name="PropertyTypeName">Concentration</prop>
												<prop name="Position">1</prop>
												<prop name="IsDefault">1</prop>
												<prop name="Concentration">0</prop>
												<obj name="ChannelProp" class="ChannelProperty" version="1">
													<prop name="ChannelIdx">3</prop>
												</obj>
												<prop name="ReadOnly">1</prop>
											</obj>
											<obj name="PropertyObject" class="QuantCpHighProp" version="4">
												<prop name="PropertyTypeName">Cp High</prop>
												<prop name="Position">1</prop>
												<prop name="IsDefault">1</prop>
												<prop name="CpRangeHigh">0</prop>
												<obj name="ChannelProp" class="ChannelProperty" version="1">
													<prop name="ChannelIdx">3</prop>
												</obj>
												<prop name="ReadOnly">1</prop>
											</obj>
											<obj name="PropertyObject" class="QuantCpLowProp" version="4">
												<prop name="PropertyTypeName">Cp Low</prop>
												<prop name="Position">1</prop>
												<prop name="IsDefault">1</prop>
												<prop name="CpRangeLow">0</prop>
												<obj name="ChannelProp" class="ChannelProperty" version="1">
													<prop name="ChannelIdx">3</prop>
												</obj>
												<prop name="ReadOnly">1</prop>
											</obj>
											<obj name="PropertyObject" class="RQEffProp" version="4">
												<prop name="PropertyTypeName">Efficiency</prop>
												<prop name="Position">1</prop>
												<prop name="IsDefault">1</prop>
												<prop name="Efficiency">2</prop>
												<obj name="ChannelProp" class="ChannelProperty" version="1">
													<prop name="ChannelIdx">3</prop>
												</obj>
											</obj>
											<obj name="PropertyObject" class="ChannelGenotype" version="4">
												<prop name="PropertyTypeName">Melt Geno Genotype</prop>
												<prop name="Position">1</prop>
												<prop name="IsDefault">1</prop>
												<prop name="ReadOnly">1</prop>
												<obj name="ChannelProp" class="ChannelProperty" version="1">
													<prop name="ChannelIdx">3</prop>
												</obj>
											</obj>
											<obj name="PropertyObject" class="GroupChannelTypeProp" version="4">
												<prop name="PropertyTypeName">Melt Geno Sample Type</prop>
												<prop name="Position">1</prop>
												<prop name="IsDefault">0</prop>
												<prop name="GroupSampleType">mstUnknown</prop>
												<obj name="ChannelProp" class="ChannelProperty" version="1">
													<prop name="ChannelIdx">3</prop>
												</obj>
											</obj>
											<obj name="PropertyObject" class="QuantSampleTypeProperty" version="4">
												<prop name="PropertyTypeName">Quantification Sample Type</prop>
												<prop name="Position">1</prop>
												<prop name="IsDefault">0</prop>
												<prop name="SampleType">qsUnknown</prop>
												<obj name="ChannelProp" class="ChannelProperty" version="1">
													<prop name="ChannelIdx">3</prop>
												</obj>
											</obj>
											<obj name="PropertyObject" class="ChannelGenotype" version="4">
												<prop name="PropertyTypeName">Scanning Genotype</prop>
												<prop name="Position">1</prop>
												<prop name="IsDefault">1</prop>
												<prop name="ReadOnly">1</prop>
												<obj name="ChannelProp" class="ChannelProperty" version="1">
													<prop name="ChannelIdx">3</prop>
												</obj>
											</obj>
											<obj name="PropertyObject" class="GroupChannelTypeProp" version="4">
												<prop name="PropertyTypeName">Scanning Sample Type</prop>
												<prop name="Position">1</prop>
												<prop name="IsDefault">0</prop>
												<prop name="GroupSampleType">mstUnknown</prop>
												<obj name="ChannelProp" class="ChannelProperty" version="1">
													<prop name="ChannelIdx">3</prop>
												</obj>
											</obj>
											<obj name="PropertyObject" class="TargetName" version="4">
												<prop name="PropertyTypeName">Target Name</prop>
												<prop name="Position">1</prop>
												<prop name="IsDefault">1</prop>
												<obj name="ChannelProp" class="ChannelProperty" version="1">
													<prop name="ChannelIdx">3</prop>
												</obj>
											</obj>
											<obj name="PropertyObject" class="RQTargetProperty" version="4">
												<prop name="PropertyTypeName">Target Type</prop>
												<prop name="Position">1</prop>
												<prop name="IsDefault">0</prop>
												<prop name="TargetType">dtNone</prop>
												<obj name="ChannelProp" class="ChannelProperty" version="1">
													<prop name="ChannelIdx">3</prop>
												</obj>
											</obj>
										</list>
									</obj>
								</list>
							</obj>
						</obj>
						<prop name="ChannelPropertyCount">4</prop>
						<prop name="ContainerPosition">1</prop>
						<prop name="HasSampleProperties">1</prop>
						<obj name="SampleProperties" class="PropertyList" version="1">
							<list name="emlist" count="14">
								<obj name="PropertyObject" class="SamplePrefColor" version="4">
									<prop name="PropertyTypeName">Color</prop>
									<prop name="Position">1</prop>
									<prop name="IsDefault">0</prop>
									<prop name="Color">clRed</prop>
								</obj>
								<obj name="PropertyObject" class="DominantChannelProp" version="4">
									<prop name="PropertyTypeName">Dominant Channel</prop>
									<prop name="Position">1</prop>
									<prop name="IsDefault">0</prop>
									<prop name="DominantChannel">0</prop>
								</obj>
								<obj name="PropertyObject" class="Genotype" version="4">
									<prop name="PropertyTypeName">EndPt Genotype</prop>
									<prop name="Position">1</prop>
									<prop name="IsDefault">1</prop>
									<prop name="ReadOnly">1</prop>
								</obj>
								<obj name="PropertyObject" class="GroupingSample" version="4">
									<prop name="PropertyTypeName">EndPt Sample Type</prop>
									<prop name="Position">1</prop>
									<prop name="IsDefault">0</prop>
									<prop name="GroupSampleType">mstUnknown</prop>
								</obj>
								<obj name="PropertyObject" class="SamplePrefLineStyle" version="4">
									<prop name="PropertyTypeName">Line Style</prop>
									<prop name="Position">1</prop>
									<prop name="IsDefault">0</prop>
									<prop name="LineStyle">psSolid</prop>
								</obj>
								<obj name="PropertyObject" class="GenSampleEditNotes" version="4">
									<prop name="PropertyTypeName">Notes</prop>
									<prop name="Position">1</prop>
									<prop name="IsDefault">1</prop>
								</obj>
								<obj name="PropertyObject" class="SamplePrefPointStyle" version="4">
									<prop name="PropertyTypeName">Point Style</prop>
									<prop name="Position">1</prop>
									<prop name="IsDefault">0</prop>
									<prop name="PointStyle">psNothing</prop>
								</obj>
								<obj name="PropertyObject" class="GenSampleEditPosition" version="4">
									<prop name="PropertyTypeName">Position</prop>
									<prop name="Position">1</prop>
									<prop name="IsDefault">1</prop>
								</obj>
								<obj name="PropertyObject" class="GenSampleEditReplicate" version="4">
									<prop name="PropertyTypeName">Replicate of</prop>
									<prop name="Position">1</prop>
									<prop name="IsDefault">1</prop>
									<prop name="ReplicateOf">-1</prop>
								</obj>
								<obj name="PropertyObject" class="HTCSampleID" version="4">
									<prop name="PropertyTypeName">Sample ID</prop>
									<prop name="Position">1</prop>
									<prop name="IsDefault">1</prop>
								</obj>
								<obj name="PropertyObject" class="GenSampleEditName" version="4">
									<prop name="PropertyTypeName">Sample Name</prop>
									<prop name="Position">1</prop>
									<prop name="IsDefault">1</prop>
									<prop name="name">Sample 2</prop>
								</obj>
								<obj name="PropertyObject" class="HTCSamplePrepNotes" version="4">
									<prop name="PropertyTypeName">Sample Prep Notes</prop>
									<prop name="Position">1</prop>
									<prop name="IsDefault">1</prop>
								</obj>
								<obj name="PropertyObject" class="GenSampleEditSubset" version="4">
									<prop name="PropertyTypeName">Subsets</prop>
									<prop name="Position">1</prop>
									<prop name="IsDefault">1</prop>
								</obj>
								<obj name="PropertyObject" class="SamplePrefWidth" version="5">
									<prop name="PropertyTypeName">Width</prop>
									<prop name="Position">1</prop>
									<prop name="IsDefault">1</prop>
									<prop name="Width">1</prop>
								</obj>
							</list>
						</obj>
					</obj>
					<obj name="item" class="SamplePropInfo" version="1">
						<obj name="ChannelProperties" class="ChanPropList" version="2">
							<obj name="ChannelProperties" class="EMList" version="1">
								<list name="emlist" count="4">
									<obj name="item" class="PropertyList" version="1">
										<list name="emlist" count="12">
											<obj name="PropertyObject" class="RQSampleTargetProperty" version="4">
												<prop name="PropertyTypeName">Combined Sample and Target Type</prop>
												<prop name="Position">2</prop>
												<prop name="IsDefault">0</prop>
												<obj name="ChannelProp" class="ChannelProperty" version="1">
													<prop name="ChannelIdx">0</prop>
												</obj>
											</obj>
											<obj name="PropertyObject" class="QuantConcProperty" version="4">
												<prop name="PropertyTypeName">Concentration</prop>
												<prop name="Position">2</prop>
												<prop name="IsDefault">1</prop>
												<prop name="Concentration">0</prop>
												<obj name="ChannelProp" class="ChannelProperty" version="1">
													<prop name="ChannelIdx">0</prop>
												</obj>
												<prop name="ReadOnly">1</prop>
											</obj>
											<obj name="PropertyObject" class="QuantCpHighProp" version="4">
												<prop name="PropertyTypeName">Cp High</prop>
												<prop name="Position">2</prop>
												<prop name="IsDefault">1</prop>
												<prop name="CpRangeHigh">0</prop>
												<obj name="ChannelProp" class="ChannelProperty" version="1">
													<prop name="ChannelIdx">0</prop>
												</obj>
												<prop name="ReadOnly">1</prop>
											</obj>
											<obj name="PropertyObject" class="QuantCpLowProp" version="4">
												<prop name="PropertyTypeName">Cp Low</prop>
												<prop name="Position">2</prop>
												<prop name="IsDefault">1</prop>
												<prop name="CpRangeLow">0</prop>
												<obj name="ChannelProp" class="ChannelProperty" version="1">
													<prop name="ChannelIdx">0</prop>
												</obj>
												<prop name="ReadOnly">1</prop>
											</obj>
											<obj name="PropertyObject" class="RQEffProp" version="4">
												<prop name="PropertyTypeName">Efficiency</prop>
												<prop name="Position">2</prop>
												<prop name="IsDefault">1</prop>
												<prop name="Efficiency">2</prop>
												<obj name="ChannelProp" class="ChannelProperty" version="1">
													<prop name="ChannelIdx">0</prop>
												</obj>
											</obj>
											<obj name="PropertyObject" class="ChannelGenotype" version="4">
												<prop name="PropertyTypeName">Melt Geno Genotype</prop>
												<prop name="Position">2</prop>
												<prop name="IsDefault">1</prop>
												<prop name="ReadOnly">1</prop>
												<obj name="ChannelProp" class="ChannelProperty" version="1">
													<prop name="ChannelIdx">0</prop>
												</obj>
											</obj>
											<obj name="PropertyObject" class="GroupChannelTypeProp" version="4">
												<prop name="PropertyTypeName">Melt Geno Sample Type</prop>
												<prop name="Position">2</prop>
												<prop name="IsDefault">0</prop>
												<prop name="GroupSampleType">mstUnknown</prop>
												<obj name="ChannelProp" class="ChannelProperty" version="1">
													<prop name="ChannelIdx">0</prop>
												</obj>
											</obj>
											<obj name="PropertyObject" class="QuantSampleTypeProperty" version="4">
												<prop name="PropertyTypeName">Quantification Sample Type</prop>
												<prop name="Position">2</prop>
												<prop name="IsDefault">0</prop>
												<prop name="SampleType">qsUnknown</prop>
												<obj name="ChannelProp" class="ChannelProperty" version="1">
													<prop name="ChannelIdx">0</prop>
												</obj>
											</obj>
											<obj name="PropertyObject" class="ChannelGenotype" version="4">
												<prop name="PropertyTypeName">Scanning Genotype</prop>
												<prop name="Position">2</prop>
												<prop name="IsDefault">1</prop>
												<prop name="ReadOnly">1</prop>
												<obj name="ChannelProp" class="ChannelProperty" version="1">
													<prop name="ChannelIdx">0</prop>
												</obj>
											</obj>
											<obj name="PropertyObject" class="GroupChannelTypeProp" version="4">
												<prop name="PropertyTypeName">Scanning Sample Type</prop>
												<prop name="Position">2</prop>
												<prop name="IsDefault">0</prop>
												<prop name="GroupSampleType">mstUnknown</prop>
												<obj name="ChannelProp" class="ChannelProperty" version="1">
													<prop name="ChannelIdx">0</prop>
												</obj>
											</obj>
											<obj name="PropertyObject" class="TargetName" version="4">
												<prop name="PropertyTypeName">Target Name</prop>
												<prop name="Position">2</prop>
												<prop name="IsDefault">1</prop>
												<obj name="ChannelProp" class="ChannelProperty" version="1">
													<prop name="ChannelIdx">0</prop>
												</obj>
											</obj>
											<obj name="PropertyObject" class="RQTargetProperty" version="4">
												<prop name="PropertyTypeName">Target Type</prop>
												<prop name="Position">2</prop>
												<prop name="IsDefault">0</prop>
												<prop name="TargetType">dtNone</prop>
												<obj name="ChannelProp" class="ChannelProperty" version="1">
													<prop name="ChannelIdx">0</prop>
												</obj>
											</obj>
										</list>
									</obj>
									<obj name="item" class="PropertyList" version="1">
										<list name="emlist" count="12">
											<obj name="PropertyObject" class="RQSampleTargetProperty" version="4">
												<prop name="PropertyTypeName">Combined Sample and Target Type</prop>
												<prop name="Position">2</prop>
												<prop name="IsDefault">0</prop>
												<obj name="ChannelProp" class="ChannelProperty" version="1">
													<prop name="ChannelIdx">1</prop>
												</obj>
											</obj>
											<obj name="PropertyObject" class="QuantConcProperty" version="4">
												<prop name="PropertyTypeName">Concentration</prop>
												<prop name="Position">2</prop>
												<prop name="IsDefault">1</prop>
												<prop name="Concentration">0</prop>
												<obj name="ChannelProp" class="ChannelProperty" version="1">
													<prop name="ChannelIdx">1</prop>
												</obj>
												<prop name="ReadOnly">1</prop>
											</obj>
											<obj name="PropertyObject" class="QuantCpHighProp" version="4">
												<prop name="PropertyTypeName">Cp High</prop>
												<prop name="Position">2</prop>
												<prop name="IsDefault">1</prop>
												<prop name="CpRangeHigh">0</prop>
												<obj name="ChannelProp" class="ChannelProperty" version="1">
													<prop name="ChannelIdx">1</prop>
												</obj>
												<prop name="ReadOnly">1</prop>
											</obj>
											<obj name="PropertyObject" class="QuantCpLowProp" version="4">
												<prop name="PropertyTypeName">Cp Low</prop>
												<prop name="Position">2</prop>
												<prop name="IsDefault">1</prop>
												<prop name="CpRangeLow">0</prop>
												<obj name="ChannelProp" class="ChannelProperty" version="1">
													<prop name="ChannelIdx">1</prop>
												</obj>
												<prop name="ReadOnly">1</prop>
											</obj>
											<obj name="PropertyObject" class="RQEffProp" version="4">
												<prop name="PropertyTypeName">Efficiency</prop>
												<prop name="Position">2</prop>
												<prop name="IsDefault">1</prop>
												<prop name="Efficiency">2</prop>
												<obj name="ChannelProp" class="ChannelProperty" version="1">
													<prop name="ChannelIdx">1</prop>
												</obj>
											</obj>
											<obj name="PropertyObject" class="ChannelGenotype" version="4">
												<prop name="PropertyTypeName">Melt Geno Genotype</prop>
												<prop name="Position">2</prop>
												<prop name="IsDefault">1</prop>
												<prop name="ReadOnly">1</prop>
												<obj name="ChannelProp" class="ChannelProperty" version="1">
													<prop name="ChannelIdx">1</prop>
												</obj>
											</obj>
											<obj name="PropertyObject" class="GroupChannelTypeProp" version="4">
												<prop name="PropertyTypeName">Melt Geno Sample Type</prop>
												<prop name="Position">2</prop>
												<prop name="IsDefault">0</prop>
												<prop name="GroupSampleType">mstUnknown</prop>
												<obj name="ChannelProp" class="ChannelProperty" version="1">
													<prop name="ChannelIdx">1</prop>
												</obj>
											</obj>
											<obj name="PropertyObject" class="QuantSampleTypeProperty" version="4">
												<prop name="PropertyTypeName">Quantification Sample Type</prop>
												<prop name="Position">2</prop>
												<prop name="IsDefault">0</prop>
												<prop name="SampleType">qsUnknown</prop>
												<obj name="ChannelProp" class="ChannelProperty" version="1">
													<prop name="ChannelIdx">1</prop>
												</obj>
											</obj>
											<obj name="PropertyObject" class="ChannelGenotype" version="4">
												<prop name="PropertyTypeName">Scanning Genotype</prop>
												<prop name="Position">2</prop>
												<prop name="IsDefault">1</prop>
												<prop name="ReadOnly">1</prop>
												<obj name="ChannelProp" class="ChannelProperty" version="1">
													<prop name="ChannelIdx">1</prop>
												</obj>
											</obj>
											<obj name="PropertyObject" class="GroupChannelTypeProp" version="4">
												<prop name="PropertyTypeName">Scanning Sample Type</prop>
												<prop name="Position">2</prop>
												<prop name="IsDefault">0</prop>
												<prop name="GroupSampleType">mstUnknown</prop>
												<obj name="ChannelProp" class="ChannelProperty" version="1">
													<prop name="ChannelIdx">1</prop>
												</obj>
											</obj>
											<obj name="PropertyObject" class="TargetName" version="4">
												<prop name="PropertyTypeName">Target Name</prop>
												<prop name="Position">2</prop>
												<prop name="IsDefault">1</prop>
												<obj name="ChannelProp" class="ChannelProperty" version="1">
													<prop name="ChannelIdx">1</prop>
												</obj>
											</obj>
											<obj name="PropertyObject" class="RQTargetProperty" version="4">
												<prop name="PropertyTypeName">Target Type</prop>
												<prop name="Position">2</prop>
												<prop name="IsDefault">0</prop>
												<prop name="TargetType">dtNone</prop>
												<obj name="ChannelProp" class="ChannelProperty" version="1">
													<prop name="ChannelIdx">1</prop>
												</obj>
											</obj>
										</list>
									</obj>
									<obj name="item" class="PropertyList" version="1">
										<list name="emlist" count="12">
											<obj name="PropertyObject" class="RQSampleTargetProperty" version="4">
												<prop name="PropertyTypeName">Combined Sample and Target Type</prop>
												<prop name="Position">2</prop>
												<prop name="IsDefault">0</prop>
												<obj name="ChannelProp" class="ChannelProperty" version="1">
													<prop name="ChannelIdx">2</prop>
												</obj>
											</obj>
											<obj name="PropertyObject" class="QuantConcProperty" version="4">
												<prop name="PropertyTypeName">Concentration</prop>
												<prop name="Position">2</prop>
												<prop name="IsDefault">1</prop>
												<prop name="Concentration">0</prop>
												<obj name="ChannelProp" class="ChannelProperty" version="1">
													<prop name="ChannelIdx">2</prop>
												</obj>
												<prop name="ReadOnly">1</prop>
											</obj>
											<obj name="PropertyObject" class="QuantCpHighProp" version="4">
												<prop name="PropertyTypeName">Cp High</prop>
												<prop name="Position">2</prop>
												<prop name="IsDefault">1</prop>
												<prop name="CpRangeHigh">0</prop>
												<obj name="ChannelProp" class="ChannelProperty" version="1">
													<prop name="ChannelIdx">2</prop>
												</obj>
												<prop name="ReadOnly">1</prop>
											</obj>
											<obj name="PropertyObject" class="QuantCpLowProp" version="4">
												<prop name="PropertyTypeName">Cp Low</prop>
												<prop name="Position">2</prop>
												<prop name="IsDefault">1</prop>
												<prop name="CpRangeLow">0</prop>
												<obj name="ChannelProp" class="ChannelProperty" version="1">
													<prop name="ChannelIdx">2</prop>
												</obj>
												<prop name="ReadOnly">1</prop>
											</obj>
											<obj name="PropertyObject" class="RQEffProp" version="4">
												<prop name="PropertyTypeName">Efficiency</prop>
												<prop name="Position">2</prop>
												<prop name="IsDefault">1</prop>
												<prop name="Efficiency">2</prop>
												<obj name="ChannelProp" class="ChannelProperty" version="1">
													<prop name="ChannelIdx">2</prop>
												</obj>
											</obj>
											<obj name="PropertyObject" class="ChannelGenotype" version="4">
												<prop name="PropertyTypeName">Melt Geno Genotype</prop>
												<prop name="Position">2</prop>
												<prop name="IsDefault">1</prop>
												<prop name="ReadOnly">1</prop>
												<obj name="ChannelProp" class="ChannelProperty" version="1">
													<prop name="ChannelIdx">2</prop>
												</obj>
											</obj>
											<obj name="PropertyObject" class="GroupChannelTypeProp" version="4">
												<prop name="PropertyTypeName">Melt Geno Sample Type</prop>
												<prop name="Position">2</prop>
												<prop name="IsDefault">0</prop>
												<prop name="GroupSampleType">mstUnknown</prop>
												<obj name="ChannelProp" class="ChannelProperty" version="1">
													<prop name="ChannelIdx">2</prop>
												</obj>
											</obj>
											<obj name="PropertyObject" class="QuantSampleTypeProperty" version="4">
												<prop name="PropertyTypeName">Quantification Sample Type</prop>
												<prop name="Position">2</prop>
												<prop name="IsDefault">0</prop>
												<prop name="SampleType">qsUnknown</prop>
												<obj name="ChannelProp" class="ChannelProperty" version="1">
													<prop name="ChannelIdx">2</prop>
												</obj>
											</obj>
											<obj name="PropertyObject" class="ChannelGenotype" version="4">
												<prop name="PropertyTypeName">Scanning Genotype</prop>
												<prop name="Position">2</prop>
												<prop name="IsDefault">1</prop>
												<prop name="ReadOnly">1</prop>
												<obj name="ChannelProp" class="ChannelProperty" version="1">
													<prop name="ChannelIdx">2</prop>
												</obj>
											</obj>
											<obj name="PropertyObject" class="GroupChannelTypeProp" version="4">
												<prop name="PropertyTypeName">Scanning Sample Type</prop>
												<prop name="Position">2</prop>
												<prop name="IsDefault">0</prop>
												<prop name="GroupSampleType">mstUnknown</prop>
												<obj name="ChannelProp" class="ChannelProperty" version="1">
													<prop name="ChannelIdx">2</prop>
												</obj>
											</obj>
											<obj name="PropertyObject" class="TargetName" version="4">
												<prop name="PropertyTypeName">Target Name</prop>
												<prop name="Position">2</prop>
												<prop name="IsDefault">1</prop>
												<obj name="ChannelProp" class="ChannelProperty" version="1">
													<prop name="ChannelIdx">2</prop>
												</obj>
											</obj>
											<obj name="PropertyObject" class="RQTargetProperty" version="4">
												<prop name="PropertyTypeName">Target Type</prop>
												<prop name="Position">2</prop>
												<prop name="IsDefault">0</prop>
												<prop name="TargetType">dtNone</prop>
												<obj name="ChannelProp" class="ChannelProperty" version="1">
													<prop name="ChannelIdx">2</prop>
												</obj>
											</obj>
										</list>
									</obj>
									<obj name="item" class="PropertyList" version="1">
										<list name="emlist" count="12">
											<obj name="PropertyObject" class="RQSampleTargetProperty" version="4">
												<prop name="PropertyTypeName">Combined Sample and Target Type</prop>
												<prop name="Position">2</prop>
												<prop name="IsDefault">0</prop>
												<obj name="ChannelProp" class="ChannelProperty" version="1">
													<prop name="ChannelIdx">3</prop>
												</obj>
											</obj>
											<obj name="PropertyObject" class="QuantConcProperty" version="4">
												<prop name="PropertyTypeName">Concentration</prop>
												<prop name="Position">2</prop>
												<prop name="IsDefault">1</prop>
												<prop name="Concentration">0</prop>
												<obj name="ChannelProp" class="ChannelProperty" version="1">
													<prop name="ChannelIdx">3</prop>
												</obj>
												<prop name="ReadOnly">1</prop>
											</obj>
											<obj name="PropertyObject" class="QuantCpHighProp" version="4">
												<prop name="PropertyTypeName">Cp High</prop>
												<prop name="Position">2</prop>
												<prop name="IsDefault">1</prop>
												<prop name="CpRangeHigh">0</prop>
												<obj name="ChannelProp" class="ChannelProperty" version="1">
													<prop name="ChannelIdx">3</prop>
												</obj>
												<prop name="ReadOnly">1</prop>
											</obj>
											<obj name="PropertyObject" class="QuantCpLowProp" version="4">
												<prop name="PropertyTypeName">Cp Low</prop>
												<prop name="Position">2</prop>
												<prop name="IsDefault">1</prop>
												<prop name="CpRangeLow">0</prop>
												<obj name="ChannelProp" class="ChannelProperty" version="1">
													<prop name="ChannelIdx">3</prop>
												</obj>
												<prop name="ReadOnly">1</prop>
											</obj>
											<obj name="PropertyObject" class="RQEffProp" version="4">
												<prop name="PropertyTypeName">Efficiency</prop>
												<prop name="Position">2</prop>
												<prop name="IsDefault">1</prop>
												<prop name="Efficiency">2</prop>
												<obj name="ChannelProp" class="ChannelProperty" version="1">
													<prop name="ChannelIdx">3</prop>
												</obj>
											</obj>
											<obj name="PropertyObject" class="ChannelGenotype" version="4">
												<prop name="PropertyTypeName">Melt Geno Genotype</prop>
												<prop name="Position">2</prop>
												<prop name="IsDefault">1</prop>
												<prop name="ReadOnly">1</prop>
												<obj name="ChannelProp" class="ChannelProperty" version="1">
													<prop name="ChannelIdx">3</prop>
												</obj>
											</obj>
											<obj name="PropertyObject" class="GroupChannelTypeProp" version="4">
												<prop name="PropertyTypeName">Melt Geno Sample Type</prop>
												<prop name="Position">2</prop>
												<prop name="IsDefault">0</prop>
												<prop name="GroupSampleType">mstUnknown</prop>
												<obj name="ChannelProp" class="ChannelProperty" version="1">
													<prop name="ChannelIdx">3</prop>
												</obj>
											</obj>
											<obj name="PropertyObject" class="QuantSampleTypeProperty" version="4">
												<prop name="PropertyTypeName">Quantification Sample Type</prop>
												<prop name="Position">2</prop>
												<prop name="IsDefault">0</prop>
												<prop name="SampleType">qsUnknown</prop>
												<obj name="ChannelProp" class="ChannelProperty" version="1">
													<prop name="ChannelIdx">3</prop>
												</obj>
											</obj>
											<obj name="PropertyObject" class="ChannelGenotype" version="4">
												<prop name="PropertyTypeName">Scanning Genotype</prop>
												<prop name="Position">2</prop>
												<prop name="IsDefault">1</prop>
												<prop name="ReadOnly">1</prop>
												<obj name="ChannelProp" class="ChannelProperty" version="1">
													<prop name="ChannelIdx">3</prop>
												</obj>
											</obj>
											<obj name="PropertyObject" class="GroupChannelTypeProp" version="4">
												<prop name="PropertyTypeName">Scanning Sample Type</prop>
												<prop name="Position">2</prop>
												<prop name="IsDefault">0</prop>
												<prop name="GroupSampleType">mstUnknown</prop>
												<obj name="ChannelProp" class="ChannelProperty" version="1">
													<prop name="ChannelIdx">3</prop>
												</obj>
											</obj>
											<obj name="PropertyObject" class="TargetName" version="4">
												<prop name="PropertyTypeName">Target Name</prop>
												<prop name="Position">2</prop>
												<prop name="IsDefault">1</prop>
												<obj name="ChannelProp" class="ChannelProperty" version="1">
													<prop name="ChannelIdx">3</prop>
												</obj>
											</obj>
											<obj name="PropertyObject" class="RQTargetProperty" version="4">
												<prop name="PropertyTypeName">Target Type</prop>
												<prop name="Position">2</prop>
												<prop name="IsDefault">0</prop>
												<prop name="TargetType">dtNone</prop>
												<obj name="ChannelProp" class="ChannelProperty" version="1">
													<prop name="ChannelIdx">3</prop>
												</obj>
											</obj>
										</list>
									</obj>
								</list>
							</obj>
						</obj>
						<prop name="ChannelPropertyCount">4</prop>
						<prop name="ContainerPosition">2</prop>
						<prop name="HasSampleProperties">1</prop>
						<obj name="SampleProperties" class="PropertyList" version="1">
							<list name="emlist" count="14">
								<obj name="PropertyObject" class="SamplePrefColor" version="4">
									<prop name="PropertyTypeName">Color</prop>
									<prop name="Position">2</prop>
									<prop name="IsDefault">0</prop>
									<prop name="Color">$0030D700</prop>
								</obj>
								<obj name="PropertyObject" class="DominantChannelProp" version="4">
									<prop name="PropertyTypeName">Dominant Channel</prop>
									<prop name="Position">2</prop>
									<prop name="IsDefault">0</prop>
									<prop name="DominantChannel">0</prop>
								</obj>
								<obj name="PropertyObject" class="Genotype" version="4">
									<prop name="PropertyTypeName">EndPt Genotype</prop>
									<prop name="Position">2</prop>
									<prop name="IsDefault">1</prop>
									<prop name="ReadOnly">1</prop>
								</obj>
								<obj name="PropertyObject" class="GroupingSample" version="4">
									<prop name="PropertyTypeName">EndPt Sample Type</prop>
									<prop name="Position">2</prop>
									<prop name="IsDefault">0</prop>
									<prop name="GroupSampleType">mstUnknown</prop>
								</obj>
								<obj name="PropertyObject" class="SamplePrefLineStyle" version="4">
									<prop name="PropertyTypeName">Line Style</prop>
									<prop name="Position">2</prop>
									<prop name="IsDefault">0</prop>
									<prop name="LineStyle">psSolid</prop>
								</obj>
								<obj name="PropertyObject" class="GenSampleEditNotes" version="4">
									<prop name="PropertyTypeName">Notes</prop>
									<prop name="Position">2</prop>
									<prop name="IsDefault">1</prop>
								</obj>
								<obj name="PropertyObject" class="SamplePrefPointStyle" version="4">
									<prop name="PropertyTypeName">Point Style</prop>
									<prop name="Position">2</prop>
									<prop name="IsDefault">0</prop>
									<prop name="PointStyle">psNothing</prop>
								</obj>
								<obj name="PropertyObject" class="GenSampleEditPosition" version="4">
									<prop name="PropertyTypeName">Position</prop>
									<prop name="Position">2</prop>
									<prop name="IsDefault">1</prop>
								</obj>
								<obj name="PropertyObject" class="GenSampleEditReplicate" version="4">
									<prop name="PropertyTypeName">Replicate of</prop>
									<prop name="Position">2</prop>
									<prop name="IsDefault">1</prop>
									<prop name="ReplicateOf">-1</prop>
								</obj>
								<obj name="PropertyObject" class="HTCSampleID" version="4">
									<prop name="PropertyTypeName">Sample ID</prop>
									<prop name="Position">2</prop>
									<prop name="IsDefault">1</prop>
								</obj>
								<obj name="PropertyObject" class="GenSampleEditName" version="4">
									<prop name="PropertyTypeName">Sample Name</prop>
									<prop name="Position">2</prop>
									<prop name="IsDefault">1</prop>
									<prop name="name">Sample 3</prop>
								</obj>
								<obj name="PropertyObject" class="HTCSamplePrepNotes" version="4">
									<prop name="PropertyTypeName">Sample Prep Notes</prop>
									<prop name="Position">2</prop>
									<prop name="IsDefault">1</prop>
								</obj>
								<obj name="PropertyObject" class="GenSampleEditSubset" version="4">
									<prop name="PropertyTypeName">Subsets</prop>
									<prop name="Position">2</prop>
									<prop name="IsDefault">1</prop>
								</obj>
								<obj name="PropertyObject" class="SamplePrefWidth" version="5">
									<prop name="PropertyTypeName">Width</prop>
									<prop name="Position">2</prop>
									<prop name="IsDefault">1</prop>
									<prop name="Width">1</prop>
								</obj>
							</list>
						</obj>
					</obj>
					<obj name="item" class="SamplePropInfo" version="1">
						<obj name="ChannelProperties" class="ChanPropList" version="2">
							<obj name="ChannelProperties" class="EMList" version="1">
								<list name="emlist" count="4">
									<obj name="item" class="PropertyList" version="1">
										<list name="emlist" count="12">
											<obj name="PropertyObject" class="RQSampleTargetProperty" version="4">
												<prop name="PropertyTypeName">Combined Sample and Target Type</prop>
												<prop name="Position">3</prop>
												<prop name="IsDefault">0</prop>
												<obj name="ChannelProp" class="ChannelProperty" version="1">
													<prop name="ChannelIdx">0</prop>
												</obj>
											</obj>
											<obj name="PropertyObject" class="QuantConcProperty" version="4">
												<prop name="PropertyTypeName">Concentration</prop>
												<prop name="Position">3</prop>
												<prop name="IsDefault">1</prop>
												<prop name="Concentration">0</prop>
												<obj name="ChannelProp" class="ChannelProperty" version="1">
													<prop name="ChannelIdx">0</prop>
												</obj>
												<prop name="ReadOnly">1</prop>
											</obj>
											<obj name="PropertyObject" class="QuantCpHighProp" version="4">
												<prop name="PropertyTypeName">Cp High</prop>
												<prop name="Position">3</prop>
												<prop name="IsDefault">1</prop>
												<prop name="CpRangeHigh">0</prop>
												<obj name="ChannelProp" class="ChannelProperty" version="1">
													<prop name="ChannelIdx">0</prop>
												</obj>
												<prop name="ReadOnly">1</prop>
											</obj>
											<obj name="PropertyObject" class="QuantCpLowProp" version="4">
												<prop name="PropertyTypeName">Cp Low</prop>
												<prop name="Position">3</prop>
												<prop name="IsDefault">1</prop>
												<prop name="CpRangeLow">0</prop>
												<obj name="ChannelProp" class="ChannelProperty" version="1">
													<prop name="ChannelIdx">0</prop>
												</obj>
												<prop name="ReadOnly">1</prop>
											</obj>
											<obj name="PropertyObject" class="RQEffProp" version="4">
												<prop name="PropertyTypeName">Efficiency</prop>
												<prop name="Position">3</prop>
												<prop name="IsDefault">1</prop>
												<prop name="Efficiency">2</prop>
												<obj name="ChannelProp" class="ChannelProperty" version="1">
													<prop name="ChannelIdx">0</prop>
												</obj>
											</obj>
											<obj name="PropertyObject" class="ChannelGenotype" version="4">
												<prop name="PropertyTypeName">Melt Geno Genotype</prop>
												<prop name="Position">3</prop>
												<prop name="IsDefault">1</prop>
												<prop name="ReadOnly">1</prop>
												<obj name="ChannelProp" class="ChannelProperty" version="1">
													<prop name="ChannelIdx">0</prop>
												</obj>
											</obj>
											<obj name="PropertyObject" class="GroupChannelTypeProp" version="4">
												<prop name="PropertyTypeName">Melt Geno Sample Type</prop>
												<prop name="Position">3</prop>
												<prop name="IsDefault">0</prop>
												<prop name="GroupSampleType">mstUnknown</prop>
												<obj name="ChannelProp" class="ChannelProperty" version="1">
													<prop name="ChannelIdx">0</prop>
												</obj>
											</obj>
											<obj name="PropertyObject" class="QuantSampleTypeProperty" version="4">
												<prop name="PropertyTypeName">Quantification Sample Type</prop>
												<prop name="Position">3</prop>
												<prop name="IsDefault">0</prop>
												<prop name="SampleType">qsUnknown</prop>
												<obj name="ChannelProp" class="ChannelProperty" version="1">
													<prop name="ChannelIdx">0</prop>
												</obj>
											</obj>
											<obj name="PropertyObject" class="ChannelGenotype" version="4">
												<prop name="PropertyTypeName">Scanning Genotype</prop>
												<prop name="Position">3</prop>
												<prop name="IsDefault">1</prop>
												<prop name="ReadOnly">1</prop>
												<obj name="ChannelProp" class="ChannelProperty" version="1">
													<prop name="ChannelIdx">0</prop>
												</obj>
											</obj>
											<obj name="PropertyObject" class="GroupChannelTypeProp" version="4">
												<prop name="PropertyTypeName">Scanning Sample Type</prop>
												<prop name="Position">3</prop>
												<prop name="IsDefault">0</prop>
												<prop name="GroupSampleType">mstUnknown</prop>
												<obj name="ChannelProp" class="ChannelProperty" version="1">
													<prop name="ChannelIdx">0</prop>
												</obj>
											</obj>
											<obj name="PropertyObject" class="TargetName" version="4">
												<prop name="PropertyTypeName">Target Name</prop>
												<prop name="Position">3</prop>
												<prop name="IsDefault">1</prop>
												<obj name="ChannelProp" class="ChannelProperty" version="1">
													<prop name="ChannelIdx">0</prop>
												</obj>
											</obj>
											<obj name="PropertyObject" class="RQTargetProperty" version="4">
												<prop name="PropertyTypeName">Target Type</prop>
												<prop name="Position">3</prop>
												<prop name="IsDefault">0</prop>
												<prop name="TargetType">dtNone</prop>
												<obj name="ChannelProp" class="ChannelProperty" version="1">
													<prop name="ChannelIdx">0</prop>
												</obj>
											</obj>
										</list>
									</obj>
									<obj name="item" class="PropertyList" version="1">
										<list name="emlist" count="12">
											<obj name="PropertyObject" class="RQSampleTargetProperty" version="4">
												<prop name="PropertyTypeName">Combined Sample and Target Type</prop>
												<prop name="Position">3</prop>
												<prop name="IsDefault">0</prop>
												<obj name="ChannelProp" class="ChannelProperty" version="1">
													<prop name="ChannelIdx">1</prop>
												</obj>
											</obj>
											<obj name="PropertyObject" class="QuantConcProperty" version="4">
												<prop name="PropertyTypeName">Concentration</prop>
												<prop name="Position">3</prop>
												<prop name="IsDefault">1</prop>
												<prop name="Concentration">0</prop>
												<obj name="ChannelProp" class="ChannelProperty" version="1">
													<prop name="ChannelIdx">1</prop>
												</obj>
												<prop name="ReadOnly">1</prop>
											</obj>
											<obj name="PropertyObject" class="QuantCpHighProp" version="4">
												<prop name="PropertyTypeName">Cp High</prop>
												<prop name="Position">3</prop>
												<prop name="IsDefault">1</prop>
												<prop name="CpRangeHigh">0</prop>
												<obj name="ChannelProp" class="ChannelProperty" version="1">
													<prop name="ChannelIdx">1</prop>
												</obj>
												<prop name="ReadOnly">1</prop>
											</obj>
											<obj name="PropertyObject" class="QuantCpLowProp" version="4">
												<prop name="PropertyTypeName">Cp Low</prop>
												<prop name="Position">3</prop>
												<prop name="IsDefault">1</prop>
												<prop name="CpRangeLow">0</prop>
												<obj name="ChannelProp" class="ChannelProperty" version="1">
													<prop name="ChannelIdx">1</prop>
												</obj>
												<prop name="ReadOnly">1</prop>
											</obj>
											<obj name="PropertyObject" class="RQEffProp" version="4">
												<prop name="PropertyTypeName">Efficiency</prop>
												<prop name="Position">3</prop>
												<prop name="IsDefault">1</prop>
												<prop name="Efficiency">2</prop>
												<obj name="ChannelProp" class="ChannelProperty" version="1">
													<prop name="ChannelIdx">1</prop>
												</obj>
											</obj>
											<obj name="PropertyObject" class="ChannelGenotype" version="4">
												<prop name="PropertyTypeName">Melt Geno Genotype</prop>
												<prop name="Position">3</prop>
												<prop name="IsDefault">1</prop>
												<prop name="ReadOnly">1</prop>
												<obj name="ChannelProp" class="ChannelProperty" version="1">
													<prop name="ChannelIdx">1</prop>
												</obj>
											</obj>
											<obj name="PropertyObject" class="GroupChannelTypeProp" version="4">
												<prop name="PropertyTypeName">Melt Geno Sample Type</prop>
												<prop name="Position">3</prop>
												<prop name="IsDefault">0</prop>
												<prop name="GroupSampleType">mstUnknown</prop>
												<obj name="ChannelProp" class="ChannelProperty" version="1">
													<prop name="ChannelIdx">1</prop>
												</obj>
											</obj>
											<obj name="PropertyObject" class="QuantSampleTypeProperty" version="4">
												<prop name="PropertyTypeName">Quantification Sample Type</prop>
												<prop name="Position">3</prop>
												<prop name="IsDefault">0</prop>
												<prop name="SampleType">qsUnknown</prop>
												<obj name="ChannelProp" class="ChannelProperty" version="1">
													<prop name="ChannelIdx">1</prop>
												</obj>
											</obj>
											<obj name="PropertyObject" class="ChannelGenotype" version="4">
												<prop name="PropertyTypeName">Scanning Genotype</prop>
												<prop name="Position">3</prop>
												<prop name="IsDefault">1</prop>
												<prop name="ReadOnly">1</prop>
												<obj name="ChannelProp" class="ChannelProperty" version="1">
													<prop name="ChannelIdx">1</prop>
												</obj>
											</obj>
											<obj name="PropertyObject" class="GroupChannelTypeProp" version="4">
												<prop name="PropertyTypeName">Scanning Sample Type</prop>
												<prop name="Position">3</prop>
												<prop name="IsDefault">0</prop>
												<prop name="GroupSampleType">mstUnknown</prop>
												<obj name="ChannelProp" class="ChannelProperty" version="1">
													<prop name="ChannelIdx">1</prop>
												</obj>
											</obj>
											<obj name="PropertyObject" class="TargetName" version="4">
												<prop name="PropertyTypeName">Target Name</prop>
												<prop name="Position">3</prop>
												<prop name="IsDefault">1</prop>
												<obj name="ChannelProp" class="ChannelProperty" version="1">
													<prop name="ChannelIdx">1</prop>
												</obj>
											</obj>
											<obj name="PropertyObject" class="RQTargetProperty" version="4">
												<prop name="PropertyTypeName">Target Type</prop>
												<prop name="Position">3</prop>
												<prop name="IsDefault">0</prop>
												<prop name="TargetType">dtNone</prop>
												<obj name="ChannelProp" class="ChannelProperty" version="1">
													<prop name="ChannelIdx">1</prop>
												</obj>
											</obj>
										</list>
									</obj>
									<obj name="item" class="PropertyList" version="1">
										<list name="emlist" count="12">
											<obj name="PropertyObject" class="RQSampleTargetProperty" version="4">
												<prop name="PropertyTypeName">Combined Sample and Target Type</prop>
												<prop name="Position">3</prop>
												<prop name="IsDefault">0</prop>
												<obj name="ChannelProp" class="ChannelProperty" version="1">
													<prop name="ChannelIdx">2</prop>
												</obj>
											</obj>
											<obj name="PropertyObject" class="QuantConcProperty" version="4">
												<prop name="PropertyTypeName">Concentration</prop>
												<prop name="Position">3</prop>
												<prop name="IsDefault">1</prop>
												<prop name="Concentration">0</prop>
												<obj name="ChannelProp" class="ChannelProperty" version="1">
													<prop name="ChannelIdx">2</prop>
												</obj>
												<prop name="ReadOnly">1</prop>
											</obj>
											<obj name="PropertyObject" class="QuantCpHighProp" version="4">
												<prop name="PropertyTypeName">Cp High</prop>
												<prop name="Position">3</prop>
												<prop name="IsDefault">1</prop>
												<prop name="CpRangeHigh">0</prop>
												<obj name="ChannelProp" class="ChannelProperty" version="1">
													<prop name="ChannelIdx">2</prop>
												</obj>
												<prop name="ReadOnly">1</prop>
											</obj>
											<obj name="PropertyObject" class="QuantCpLowProp" version="4">
												<prop name="PropertyTypeName">Cp Low</prop>
												<prop name="Position">3</prop>
												<prop name="IsDefault">1</prop>
												<prop name="CpRangeLow">0</prop>
												<obj name="ChannelProp" class="ChannelProperty" version="1">
													<prop name="ChannelIdx">2</prop>
												</obj>
												<prop name="ReadOnly">1</prop>
											</obj>
											<obj name="PropertyObject" class="RQEffProp" version="4">
												<prop name="PropertyTypeName">Efficiency</prop>
												<prop name="Position">3</prop>
												<prop name="IsDefault">1</prop>
												<prop name="Efficiency">2</prop>
												<obj name="ChannelProp" class="ChannelProperty" version="1">
													<prop name="ChannelIdx">2</prop>
												</obj>
											</obj>
											<obj name="PropertyObject" class="ChannelGenotype" version="4">
												<prop name="PropertyTypeName">Melt Geno Genotype</prop>
												<prop name="Position">3</prop>
												<prop name="IsDefault">1</prop>
												<prop name="ReadOnly">1</prop>
												<obj name="ChannelProp" class="ChannelProperty" version="1">
													<prop name="ChannelIdx">2</prop>
												</obj>
											</obj>
											<obj name="PropertyObject" class="GroupChannelTypeProp" version="4">
												<prop name="PropertyTypeName">Melt Geno Sample Type</prop>
												<prop name="Position">3</prop>
												<prop name="IsDefault">0</prop>
												<prop name="GroupSampleType">mstUnknown</prop>
												<obj name="ChannelProp" class="ChannelProperty" version="1">
													<prop name="ChannelIdx">2</prop>
												</obj>
											</obj>
											<obj name="PropertyObject" class="QuantSampleTypeProperty" version="4">
												<prop name="PropertyTypeName">Quantification Sample Type</prop>
												<prop name="Position">3</prop>
												<prop name="IsDefault">0</prop>
												<prop name="SampleType">qsUnknown</prop>
												<obj name="ChannelProp" class="ChannelProperty" version="1">
													<prop name="ChannelIdx">2</prop>
												</obj>
											</obj>
											<obj name="PropertyObject" class="ChannelGenotype" version="4">
												<prop name="PropertyTypeName">Scanning Genotype</prop>
												<prop name="Position">3</prop>
												<prop name="IsDefault">1</prop>
												<prop name="ReadOnly">1</prop>
												<obj name="ChannelProp" class="ChannelProperty" version="1">
													<prop name="ChannelIdx">2</prop>
												</obj>
											</obj>
											<obj name="PropertyObject" class="GroupChannelTypeProp" version="4">
												<prop name="PropertyTypeName">Scanning Sample Type</prop>
												<prop name="Position">3</prop>
												<prop name="IsDefault">0</prop>
												<prop name="GroupSampleType">mstUnknown</prop>
												<obj name="ChannelProp" class="ChannelProperty" version="1">
													<prop name="ChannelIdx">2</prop>
												</obj>
											</obj>
											<obj name="PropertyObject" class="TargetName" version="4">
												<prop name="PropertyTypeName">Target Name</prop>
												<prop name="Position">3</prop>
												<prop name="IsDefault">1</prop>
												<obj name="ChannelProp" class="ChannelProperty" version="1">
													<prop name="ChannelIdx">2</prop>
												</obj>
											</obj>
											<obj name="PropertyObject" class="RQTargetProperty" version="4">
												<prop name="PropertyTypeName">Target Type</prop>
												<prop name="Position">3</prop>
												<prop name="IsDefault">0</prop>
												<prop name="TargetType">dtNone</prop>
												<obj name="ChannelProp" class="ChannelProperty" version="1">
													<prop name="ChannelIdx">2</prop>
												</obj>
											</obj>
										</list>
									</obj>
									<obj name="item" class="PropertyList" version="1">
										<list name="emlist" count="12">
											<obj name="PropertyObject" class="RQSampleTargetProperty" version="4">
												<prop name="PropertyTypeName">Combined Sample and Target Type</prop>
												<prop name="Position">3</prop>
												<prop name="IsDefault">0</prop>
												<obj name="ChannelProp" class="ChannelProperty" version="1">
													<prop name="ChannelIdx">3</prop>
												</obj>
											</obj>
											<obj name="PropertyObject" class="QuantConcProperty" version="4">
												<prop name="PropertyTypeName">Concentration</prop>
												<prop name="Position">3</prop>
												<prop name="IsDefault">1</prop>
												<prop name="Concentration">0</prop>
												<obj name="ChannelProp" class="ChannelProperty" version="1">
													<prop name="ChannelIdx">3</prop>
												</obj>
												<prop name="ReadOnly">1</prop>
											</obj>
											<obj name="PropertyObject" class="QuantCpHighProp" version="4">
												<prop name="PropertyTypeName">Cp High</prop>
												<prop name="Position">3</prop>
												<prop name="IsDefault">1</prop>
												<prop name="CpRangeHigh">0</prop>
												<obj name="ChannelProp" class="ChannelProperty" version="1">
													<prop name="ChannelIdx">3</prop>
												</obj>
												<prop name="ReadOnly">1</prop>
											</obj>
											<obj name="PropertyObject" class="QuantCpLowProp" version="4">
												<prop name="PropertyTypeName">Cp Low</prop>
												<prop name="Position">3</prop>
												<prop name="IsDefault">1</prop>
												<prop name="CpRangeLow">0</prop>
												<obj name="ChannelProp" class="ChannelProperty" version="1">
													<prop name="ChannelIdx">3</prop>
												</obj>
												<prop name="ReadOnly">1</prop>
											</obj>
											<obj name="PropertyObject" class="RQEffProp" version="4">
												<prop name="PropertyTypeName">Efficiency</prop>
												<prop name="Position">3</prop>
												<prop name="IsDefault">1</prop>
												<prop name="Efficiency">2</prop>
												<obj name="ChannelProp" class="ChannelProperty" version="1">
													<prop name="ChannelIdx">3</prop>
												</obj>
											</obj>
											<obj name="PropertyObject" class="ChannelGenotype" version="4">
												<prop name="PropertyTypeName">Melt Geno Genotype</prop>
												<prop name="Position">3</prop>
												<prop name="IsDefault">1</prop>
												<prop name="ReadOnly">1</prop>
												<obj name="ChannelProp" class="ChannelProperty" version="1">
													<prop name="ChannelIdx">3</prop>
												</obj>
											</obj>
											<obj name="PropertyObject" class="GroupChannelTypeProp" version="4">
												<prop name="PropertyTypeName">Melt Geno Sample Type</prop>
												<prop name="Position">3</prop>
												<prop name="IsDefault">0</prop>
												<prop name="GroupSampleType">mstUnknown</prop>
												<obj name="ChannelProp" class="ChannelProperty" version="1">
													<prop name="ChannelIdx">3</prop>
												</obj>
											</obj>
											<obj name="PropertyObject" class="QuantSampleTypeProperty" version="4">
												<prop name="PropertyTypeName">Quantification Sample Type</prop>
												<prop name="Position">3</prop>
												<prop name="IsDefault">0</prop>
												<prop name="SampleType">qsUnknown</prop>
												<obj name="ChannelProp" class="ChannelProperty" version="1">
													<prop name="ChannelIdx">3</prop>
												</obj>
											</obj>
											<obj name="PropertyObject" class="ChannelGenotype" version="4">
												<prop name="PropertyTypeName">Scanning Genotype</prop>
												<prop name="Position">3</prop>
												<prop name="IsDefault">1</prop>
												<prop name="ReadOnly">1</prop>
												<obj name="ChannelProp" class="ChannelProperty" version="1">
													<prop name="ChannelIdx">3</prop>
												</obj>
											</obj>
											<obj name="PropertyObject" class="GroupChannelTypeProp" version="4">
												<prop name="PropertyTypeName">Scanning Sample Type</prop>
												<prop name="Position">3</prop>
												<prop name="IsDefault">0</prop>
												<prop name="GroupSampleType">mstUnknown</prop>
												<obj name="ChannelProp" class="ChannelProperty" version="1">
													<prop name="ChannelIdx">3</prop>
												</obj>
											</obj>
											<obj name="PropertyObject" class="TargetName" version="4">
												<prop name="PropertyTypeName">Target Name</prop>
												<prop name="Position">3</prop>
												<prop name="IsDefault">1</prop>
												<obj name="ChannelProp" class="ChannelProperty" version="1">
													<prop name="ChannelIdx">3</prop>
												</obj>
											</obj>
											<obj name="PropertyObject" class="RQTargetProperty" version="4">
												<prop name="PropertyTypeName">Target Type</prop>
												<prop name="Position">3</prop>
												<prop name="IsDefault">0</prop>
												<prop name="TargetType">dtNone</prop>
												<obj name="ChannelProp" class="ChannelProperty" version="1">
													<prop name="ChannelIdx">3</prop>
												</obj>
											</obj>
										</list>
									</obj>
								</list>
							</obj>
						</obj>
						<prop name="ChannelPropertyCount">4</prop>
						<prop name="ContainerPosition">3</prop>
						<prop name="HasSampleProperties">1</prop>
						<obj name="SampleProperties" class="PropertyList" version="1">
							<list name="emlist" count="14">
								<obj name="PropertyObject" class="SamplePrefColor" version="4">
									<prop name="PropertyTypeName">Color</prop>
									<prop name="Position">3</prop>
									<prop name="IsDefault">0</prop>
									<prop name="Color">clFuchsia</prop>
								</obj>
								<obj name="PropertyObject" class="DominantChannelProp" version="4">
									<prop name="PropertyTypeName">Dominant Channel</prop>
									<prop name="Position">3</prop>
									<prop name="IsDefault">0</prop>
									<prop name="DominantChannel">0</prop>
								</obj>
								<obj name="PropertyObject" class="Genotype" version="4">
									<prop name="PropertyTypeName">EndPt Genotype</prop>
									<prop name="Position">3</prop>
									<prop name="IsDefault">1</prop>
									<prop name="ReadOnly">1</prop>
								</obj>
								<obj name="PropertyObject" class="GroupingSample" version="4">
									<prop name="PropertyTypeName">EndPt Sample Type</prop>
									<prop name="Position">3</prop>
									<prop name="IsDefault">0</prop>
									<prop name="GroupSampleType">mstUnknown</prop>
								</obj>
								<obj name="PropertyObject" class="SamplePrefLineStyle" version="4">
									<prop name="PropertyTypeName">Line Style</prop>
									<prop name="Position">3</prop>
									<prop name="IsDefault">0</prop>
									<prop name="LineStyle">psSolid</prop>
								</obj>
								<obj name="PropertyObject" class="GenSampleEditNotes" version="4">
									<prop name="PropertyTypeName">Notes</prop>
									<prop name="Position">3</prop>
									<prop name="IsDefault">1</prop>
								</obj>
								<obj name="PropertyObject" class="SamplePrefPointStyle" version="4">
									<prop name="PropertyTypeName">Point Style</prop>
									<prop name="Position">3</prop>
									<prop name="IsDefault">0</prop>
									<prop name="PointStyle">psNothing</prop>
								</obj>
								<obj name="PropertyObject" class="GenSampleEditPosition" version="4">
									<prop name="PropertyTypeName">Position</prop>
									<prop name="Position">3</prop>
									<prop name="IsDefault">1</prop>
								</obj>
								<obj name="PropertyObject" class="GenSampleEditReplicate" version="4">
									<prop name="PropertyTypeName">Replicate of</prop>
									<prop name="Position">3</prop>
									<prop name="IsDefault">1</prop>
									<prop name="ReplicateOf">-1</prop>
								</obj>
								<obj name="PropertyObject" class="HTCSampleID" version="4">
									<prop name="PropertyTypeName">Sample ID</prop>
									<prop name="Position">3</prop>
									<prop name="IsDefault">1</prop>
								</obj>
								<obj name="PropertyObject" class="GenSampleEditName" version="4">
									<prop name="PropertyTypeName">Sample Name</prop>
									<prop name="Position">3</prop>
									<prop name="IsDefault">1</prop>
									<prop name="name">Sample 4</prop>
								</obj>
								<obj name="PropertyObject" class="HTCSamplePrepNotes" version="4">
									<prop name="PropertyTypeName">Sample Prep Notes</prop>
									<prop name="Position">3</prop>
									<prop name="IsDefault">1</prop>
								</obj>
								<obj name="PropertyObject" class="GenSampleEditSubset" version="4">
									<prop name="PropertyTypeName">Subsets</prop>
									<prop name="Position">3</prop>
									<prop name="IsDefault">1</prop>
								</obj>
								<obj name="PropertyObject" class="SamplePrefWidth" version="5">
									<prop name="PropertyTypeName">Width</prop>
									<prop name="Position">3</prop>
									<prop name="IsDefault">1</prop>
									<prop name="Width">1</prop>
								</obj>
							</list>
						</obj>
					</obj>
					<obj name="item" class="SamplePropInfo" version="1">
						<obj name="ChannelProperties" class="ChanPropList" version="2">
							<obj name="ChannelProperties" class="EMList" version="1">
								<list name="emlist" count="4">
									<obj name="item" class="PropertyList" version="1">
										<list name="emlist" count="12">
											<obj name="PropertyObject" class="RQSampleTargetProperty" version="4">
												<prop name="PropertyTypeName">Combined Sample and Target Type</prop>
												<prop name="Position">4</prop>
												<prop name="IsDefault">0</prop>
												<obj name="ChannelProp" class="ChannelProperty" version="1">
													<prop name="ChannelIdx">0</prop>
												</obj>
											</obj>
											<obj name="PropertyObject" class="QuantConcProperty" version="4">
												<prop name="PropertyTypeName">Concentration</prop>
												<prop name="Position">4</prop>
												<prop name="IsDefault">1</prop>
												<prop name="Concentration">0</prop>
												<obj name="ChannelProp" class="ChannelProperty" version="1">
													<prop name="ChannelIdx">0</prop>
												</obj>
												<prop name="ReadOnly">1</prop>
											</obj>
											<obj name="PropertyObject" class="QuantCpHighProp" version="4">
												<prop name="PropertyTypeName">Cp High</prop>
												<prop name="Position">4</prop>
												<prop name="IsDefault">1</prop>
												<prop name="CpRangeHigh">0</prop>
												<obj name="ChannelProp" class="ChannelProperty" version="1">
													<prop name="ChannelIdx">0</prop>
												</obj>
												<prop name="ReadOnly">1</prop>
											</obj>
											<obj name="PropertyObject" class="QuantCpLowProp" version="4">
												<prop name="PropertyTypeName">Cp Low</prop>
												<prop name="Position">4</prop>
												<prop name="IsDefault">1</prop>
												<prop name="CpRangeLow">0</prop>
												<obj name="ChannelProp" class="ChannelProperty" version="1">
													<prop name="ChannelIdx">0</prop>
												</obj>
												<prop name="ReadOnly">1</prop>
											</obj>
											<obj name="PropertyObject" class="RQEffProp" version="4">
												<prop name="PropertyTypeName">Efficiency</prop>
												<prop name="Position">4</prop>
												<prop name="IsDefault">1</prop>
												<prop name="Efficiency">2</prop>
												<obj name="ChannelProp" class="ChannelProperty" version="1">
													<prop name="ChannelIdx">0</prop>
												</obj>
											</obj>
											<obj name="PropertyObject" class="ChannelGenotype" version="4">
												<prop name="PropertyTypeName">Melt Geno Genotype</prop>
												<prop name="Position">4</prop>
												<prop name="IsDefault">1</prop>
												<prop name="ReadOnly">1</prop>
												<obj name="ChannelProp" class="ChannelProperty" version="1">
													<prop name="ChannelIdx">0</prop>
												</obj>
											</obj>
											<obj name="PropertyObject" class="GroupChannelTypeProp" version="4">
												<prop name="PropertyTypeName">Melt Geno Sample Type</prop>
												<prop name="Position">4</prop>
												<prop name="IsDefault">0</prop>
												<prop name="GroupSampleType">mstUnknown</prop>
												<obj name="ChannelProp" class="ChannelProperty" version="1">
													<prop name="ChannelIdx">0</prop>
												</obj>
											</obj>
											<obj name="PropertyObject" class="QuantSampleTypeProperty" version="4">
												<prop name="PropertyTypeName">Quantification Sample Type</prop>
												<prop name="Position">4</prop>
												<prop name="IsDefault">0</prop>
												<prop name="SampleType">qsUnknown</prop>
												<obj name="ChannelProp" class="ChannelProperty" version="1">
													<prop name="ChannelIdx">0</prop>
												</obj>
											</obj>
											<obj name="PropertyObject" class="ChannelGenotype" version="4">
												<prop name="PropertyTypeName">Scanning Genotype</prop>
												<prop name="Position">4</prop>
												<prop name="IsDefault">1</prop>
												<prop name="ReadOnly">1</prop>
												<obj name="ChannelProp" class="ChannelProperty" version="1">
													<prop name="ChannelIdx">0</prop>
												</obj>
											</obj>
											<obj name="PropertyObject" class="GroupChannelTypeProp" version="4">
												<prop name="PropertyTypeName">Scanning Sample Type</prop>
												<prop name="Position">4</prop>
												<prop name="IsDefault">0</prop>
												<prop name="GroupSampleType">mstUnknown</prop>
												<obj name="ChannelProp" class="ChannelProperty" version="1">
													<prop name="ChannelIdx">0</prop>
												</obj>
											</obj>
											<obj name="PropertyObject" class="TargetName" version="4">
												<prop name="PropertyTypeName">Target Name</prop>
												<prop name="Position">4</prop>
												<prop name="IsDefault">1</prop>
												<obj name="ChannelProp" class="ChannelProperty" version="1">
													<prop name="ChannelIdx">0</prop>
												</obj>
											</obj>
											<obj name="PropertyObject" class="RQTargetProperty" version="4">
												<prop name="PropertyTypeName">Target Type</prop>
												<prop name="Position">4</prop>
												<prop name="IsDefault">0</prop>
												<prop name="TargetType">dtNone</prop>
												<obj name="ChannelProp" class="ChannelProperty" version="1">
													<prop name="ChannelIdx">0</prop>
												</obj>
											</obj>
										</list>
									</obj>
									<obj name="item" class="PropertyList" version="1">
										<list name="emlist" count="12">
											<obj name="PropertyObject" class="RQSampleTargetProperty" version="4">
												<prop name="PropertyTypeName">Combined Sample and Target Type</prop>
												<prop name="Position">4</prop>
												<prop name="IsDefault">0</prop>
												<obj name="ChannelProp" class="ChannelProperty" version="1">
													<prop name="ChannelIdx">1</prop>
												</obj>
											</obj>
											<obj name="PropertyObject" class="QuantConcProperty" version="4">
												<prop name="PropertyTypeName">Concentration</prop>
												<prop name="Position">4</prop>
												<prop name="IsDefault">1</prop>
												<prop name="Concentration">0</prop>
												<obj name="ChannelProp" class="ChannelProperty" version="1">
													<prop name="ChannelIdx">1</prop>
												</obj>
												<prop name="ReadOnly">1</prop>
											</obj>
											<obj name="PropertyObject" class="QuantCpHighProp" version="4">
												<prop name="PropertyTypeName">Cp High</prop>
												<prop name="Position">4</prop>
												<prop name="IsDefault">1</prop>
												<prop name="CpRangeHigh">0</prop>
												<obj name="ChannelProp" class="ChannelProperty" version="1">
													<prop name="ChannelIdx">1</prop>
												</obj>
												<prop name="ReadOnly">1</prop>
											</obj>
											<obj name="PropertyObject" class="QuantCpLowProp" version="4">
												<prop name="PropertyTypeName">Cp Low</prop>
												<prop name="Position">4</prop>
												<prop name="IsDefault">1</prop>
												<prop name="CpRangeLow">0</prop>
												<obj name="ChannelProp" class="ChannelProperty" version="1">
													<prop name="ChannelIdx">1</prop>
												</obj>
												<prop name="ReadOnly">1</prop>
											</obj>
											<obj name="PropertyObject" class="RQEffProp" version="4">
												<prop name="PropertyTypeName">Efficiency</prop>
												<prop name="Position">4</prop>
												<prop name="IsDefault">1</prop>
												<prop name="Efficiency">2</prop>
												<obj name="ChannelProp" class="ChannelProperty" version="1">
													<prop name="ChannelIdx">1</prop>
												</obj>
											</obj>
											<obj name="PropertyObject" class="ChannelGenotype" version="4">
												<prop name="PropertyTypeName">Melt Geno Genotype</prop>
												<prop name="Position">4</prop>
												<prop name="IsDefault">1</prop>
												<prop name="ReadOnly">1</prop>
												<obj name="ChannelProp" class="ChannelProperty" version="1">
													<prop name="ChannelIdx">1</prop>
												</obj>
											</obj>
											<obj name="PropertyObject" class="GroupChannelTypeProp" version="4">
												<prop name="PropertyTypeName">Melt Geno Sample Type</prop>
												<prop name="Position">4</prop>
												<prop name="IsDefault">0</prop>
												<prop name="GroupSampleType">mstUnknown</prop>
												<obj name="ChannelProp" class="ChannelProperty" version="1">
													<prop name="ChannelIdx">1</prop>
												</obj>
											</obj>
											<obj name="PropertyObject" class="QuantSampleTypeProperty" version="4">
												<prop name="PropertyTypeName">Quantification Sample Type</prop>
												<prop name="Position">4</prop>
												<prop name="IsDefault">0</prop>
												<prop name="SampleType">qsUnknown</prop>
												<obj name="ChannelProp" class="ChannelProperty" version="1">
													<prop name="ChannelIdx">1</prop>
												</obj>
											</obj>
											<obj name="PropertyObject" class="ChannelGenotype" version="4">
												<prop name="PropertyTypeName">Scanning Genotype</prop>
												<prop name="Position">4</prop>
												<prop name="IsDefault">1</prop>
												<prop name="ReadOnly">1</prop>
												<obj name="ChannelProp" class="ChannelProperty" version="1">
													<prop name="ChannelIdx">1</prop>
												</obj>
											</obj>
											<obj name="PropertyObject" class="GroupChannelTypeProp" version="4">
												<prop name="PropertyTypeName">Scanning Sample Type</prop>
												<prop name="Position">4</prop>
												<prop name="IsDefault">0</prop>
												<prop name="GroupSampleType">mstUnknown</prop>
												<obj name="ChannelProp" class="ChannelProperty" version="1">
													<prop name="ChannelIdx">1</prop>
												</obj>
											</obj>
											<obj name="PropertyObject" class="TargetName" version="4">
												<prop name="PropertyTypeName">Target Name</prop>
												<prop name="Position">4</prop>
												<prop name="IsDefault">1</prop>
												<obj name="ChannelProp" class="ChannelProperty" version="1">
													<prop name="ChannelIdx">1</prop>
												</obj>
											</obj>
											<obj name="PropertyObject" class="RQTargetProperty" version="4">
												<prop name="PropertyTypeName">Target Type</prop>
												<prop name="Position">4</prop>
												<prop name="IsDefault">0</prop>
												<prop name="TargetType">dtNone</prop>
												<obj name="ChannelProp" class="ChannelProperty" version="1">
													<prop name="ChannelIdx">1</prop>
												</obj>
											</obj>
										</list>
									</obj>
									<obj name="item" class="PropertyList" version="1">
										<list name="emlist" count="12">
											<obj name="PropertyObject" class="RQSampleTargetProperty" version="4">
												<prop name="PropertyTypeName">Combined Sample and Target Type</prop>
												<prop name="Position">4</prop>
												<prop name="IsDefault">0</prop>
												<obj name="ChannelProp" class="ChannelProperty" version="1">
													<prop name="ChannelIdx">2</prop>
												</obj>
											</obj>
											<obj name="PropertyObject" class="QuantConcProperty" version="4">
												<prop name="PropertyTypeName">Concentration</prop>
												<prop name="Position">4</prop>
												<prop name="IsDefault">1</prop>
												<prop name="Concentration">0</prop>
												<obj name="ChannelProp" class="ChannelProperty" version="1">
													<prop name="ChannelIdx">2</prop>
												</obj>
												<prop name="ReadOnly">1</prop>
											</obj>
											<obj name="PropertyObject" class="QuantCpHighProp" version="4">
												<prop name="PropertyTypeName">Cp High</prop>
												<prop name="Position">4</prop>
												<prop name="IsDefault">1</prop>
												<prop name="CpRangeHigh">0</prop>
												<obj name="ChannelProp" class="ChannelProperty" version="1">
													<prop name="ChannelIdx">2</prop>
												</obj>
												<prop name="ReadOnly">1</prop>
											</obj>
											<obj name="PropertyObject" class="QuantCpLowProp" version="4">
												<prop name="PropertyTypeName">Cp Low</prop>
												<prop name="Position">4</prop>
												<prop name="IsDefault">1</prop>
												<prop name="CpRangeLow">0</prop>
												<obj name="ChannelProp" class="ChannelProperty" version="1">
													<prop name="ChannelIdx">2</prop>
												</obj>
												<prop name="ReadOnly">1</prop>
											</obj>
											<obj name="PropertyObject" class="RQEffProp" version="4">
												<prop name="PropertyTypeName">Efficiency</prop>
												<prop name="Position">4</prop>
												<prop name="IsDefault">1</prop>
												<prop name="Efficiency">2</prop>
												<obj name="ChannelProp" class="ChannelProperty" version="1">
													<prop name="ChannelIdx">2</prop>
												</obj>
											</obj>
											<obj name="PropertyObject" class="ChannelGenotype" version="4">
												<prop name="PropertyTypeName">Melt Geno Genotype</prop>
												<prop name="Position">4</prop>
												<prop name="IsDefault">1</prop>
												<prop name="ReadOnly">1</prop>
												<obj name="ChannelProp" class="ChannelProperty" version="1">
													<prop name="ChannelIdx">2</prop>
												</obj>
											</obj>
											<obj name="PropertyObject" class="GroupChannelTypeProp" version="4">
												<prop name="PropertyTypeName">Melt Geno Sample Type</prop>
												<prop name="Position">4</prop>
												<prop name="IsDefault">0</prop>
												<prop name="GroupSampleType">mstUnknown</prop>
												<obj name="ChannelProp" class="ChannelProperty" version="1">
													<prop name="ChannelIdx">2</prop>
												</obj>
											</obj>
											<obj name="PropertyObject" class="QuantSampleTypeProperty" version="4">
												<prop name="PropertyTypeName">Quantification Sample Type</prop>
												<prop name="Position">4</prop>
												<prop name="IsDefault">0</prop>
												<prop name="SampleType">qsUnknown</prop>
												<obj name="ChannelProp" class="ChannelProperty" version="1">
													<prop name="ChannelIdx">2</prop>
												</obj>
											</obj>
											<obj name="PropertyObject" class="ChannelGenotype" version="4">
												<prop name="PropertyTypeName">Scanning Genotype</prop>
												<prop name="Position">4</prop>
												<prop name="IsDefault">1</prop>
												<prop name="ReadOnly">1</prop>
												<obj name="ChannelProp" class="ChannelProperty" version="1">
													<prop name="ChannelIdx">2</prop>
												</obj>
											</obj>
											<obj name="PropertyObject" class="GroupChannelTypeProp" version="4">
												<prop name="PropertyTypeName">Scanning Sample Type</prop>
												<prop name="Position">4</prop>
												<prop name="IsDefault">0</prop>
												<prop name="GroupSampleType">mstUnknown</prop>
												<obj name="ChannelProp" class="ChannelProperty" version="1">
													<prop name="ChannelIdx">2</prop>
												</obj>
											</obj>
											<obj name="PropertyObject" class="TargetName" version="4">
												<prop name="PropertyTypeName">Target Name</prop>
												<prop name="Position">4</prop>
												<prop name="IsDefault">1</prop>
												<obj name="ChannelProp" class="ChannelProperty" version="1">
													<prop name="ChannelIdx">2</prop>
												</obj>
											</obj>
											<obj name="PropertyObject" class="RQTargetProperty" version="4">
												<prop name="PropertyTypeName">Target Type</prop>
												<prop name="Position">4</prop>
												<prop name="IsDefault">0</prop>
												<prop name="TargetType">dtNone</prop>
												<obj name="ChannelProp" class="ChannelProperty" version="1">
													<prop name="ChannelIdx">2</prop>
												</obj>
											</obj>
										</list>
									</obj>
									<obj name="item" class="PropertyList" version="1">
										<list name="emlist" count="12">
											<obj name="PropertyObject" class="RQSampleTargetProperty" version="4">
												<prop name="PropertyTypeName">Combined Sample and Target Type</prop>
												<prop name="Position">4</prop>
												<prop name="IsDefault">0</prop>
												<obj name="ChannelProp" class="ChannelProperty" version="1">
													<prop name="ChannelIdx">3</prop>
												</obj>
											</obj>
											<obj name="PropertyObject" class="QuantConcProperty" version="4">
												<prop name="PropertyTypeName">Concentration</prop>
												<prop name="Position">4</prop>
												<prop name="IsDefault">1</prop>
												<prop name="Concentration">0</prop>
												<obj name="ChannelProp" class="ChannelProperty" version="1">
													<prop name="ChannelIdx">3</prop>
												</obj>
												<prop name="ReadOnly">1</prop>
											</obj>
											<obj name="PropertyObject" class="QuantCpHighProp" version="4">
												<prop name="PropertyTypeName">Cp High</prop>
												<prop name="Position">4</prop>
												<prop name="IsDefault">1</prop>
												<prop name="CpRangeHigh">0</prop>
												<obj name="ChannelProp" class="ChannelProperty" version="1">
													<prop name="ChannelIdx">3</prop>
												</obj>
												<prop name="ReadOnly">1</prop>
											</obj>
											<obj name="PropertyObject" class="QuantCpLowProp" version="4">
												<prop name="PropertyTypeName">Cp Low</prop>
												<prop name="Position">4</prop>
												<prop name="IsDefault">1</prop>
												<prop name="CpRangeLow">0</prop>
												<obj name="ChannelProp" class="ChannelProperty" version="1">
													<prop name="ChannelIdx">3</prop>
												</obj>
												<prop name="ReadOnly">1</prop>
											</obj>
											<obj name="PropertyObject" class="RQEffProp" version="4">
												<prop name="PropertyTypeName">Efficiency</prop>
												<prop name="Position">4</prop>
												<prop name="IsDefault">1</prop>
												<prop name="Efficiency">2</prop>
												<obj name="ChannelProp" class="ChannelProperty" version="1">
													<prop name="ChannelIdx">3</prop>
												</obj>
											</obj>
											<obj name="PropertyObject" class="ChannelGenotype" version="4">
												<prop name="PropertyTypeName">Melt Geno Genotype</prop>
												<prop name="Position">4</prop>
												<prop name="IsDefault">1</prop>
												<prop name="ReadOnly">1</prop>
												<obj name="ChannelProp" class="ChannelProperty" version="1">
													<prop name="ChannelIdx">3</prop>
												</obj>
											</obj>
											<obj name="PropertyObject" class="GroupChannelTypeProp" version="4">
												<prop name="PropertyTypeName">Melt Geno Sample Type</prop>
												<prop name="Position">4</prop>
												<prop name="IsDefault">0</prop>
												<prop name="GroupSampleType">mstUnknown</prop>
												<obj name="ChannelProp" class="ChannelProperty" version="1">
													<prop name="ChannelIdx">3</prop>
												</obj>
											</obj>
											<obj name="PropertyObject" class="QuantSampleTypeProperty" version="4">
												<prop name="PropertyTypeName">Quantification Sample Type</prop>
												<prop name="Position">4</prop>
												<prop name="IsDefault">0</prop>
												<prop name="SampleType">qsUnknown</prop>
												<obj name="ChannelProp" class="ChannelProperty" version="1">
													<prop name="ChannelIdx">3</prop>
												</obj>
											</obj>
											<obj name="PropertyObject" class="ChannelGenotype" version="4">
												<prop name="PropertyTypeName">Scanning Genotype</prop>
												<prop name="Position">4</prop>
												<prop name="IsDefault">1</prop>
												<prop name="ReadOnly">1</prop>
												<obj name="ChannelProp" class="ChannelProperty" version="1">
													<prop name="ChannelIdx">3</prop>
												</obj>
											</obj>
											<obj name="PropertyObject" class="GroupChannelTypeProp" version="4">
												<prop name="PropertyTypeName">Scanning Sample Type</prop>
												<prop name="Position">4</prop>
												<prop name="IsDefault">0</prop>
												<prop name="GroupSampleType">mstUnknown</prop>
												<obj name="ChannelProp" class="ChannelProperty" version="1">
													<prop name="ChannelIdx">3</prop>
												</obj>
											</obj>
											<obj name="PropertyObject" class="TargetName" version="4">
												<prop name="PropertyTypeName">Target Name</prop>
												<prop name="Position">4</prop>
												<prop name="IsDefault">1</prop>
												<obj name="ChannelProp" class="ChannelProperty" version="1">
													<prop name="ChannelIdx">3</prop>
												</obj>
											</obj>
											<obj name="PropertyObject" class="RQTargetProperty" version="4">
												<prop name="PropertyTypeName">Target Type</prop>
												<prop name="Position">4</prop>
												<prop name="IsDefault">0</prop>
												<prop name="TargetType">dtNone</prop>
												<obj name="ChannelProp" class="ChannelProperty" version="1">
													<prop name="ChannelIdx">3</prop>
												</obj>
											</obj>
										</list>
									</obj>
								</list>
							</obj>
						</obj>
						<prop name="ChannelPropertyCount">4</prop>
						<prop name="ContainerPosition">4</prop>
						<prop name="HasSampleProperties">1</prop>
						<obj name="SampleProperties" class="PropertyList" version="1">
							<list name="emlist" count="14">
								<obj name="PropertyObject" class="SamplePrefColor" version="4">
									<prop name="PropertyTypeName">Color</prop>
									<prop name="Position">4</prop>
									<prop name="IsDefault">0</prop>
									<prop name="Color">clGray</prop>
								</obj>
								<obj name="PropertyObject" class="DominantChannelProp" version="4">
									<prop name="PropertyTypeName">Dominant Channel</prop>
									<prop name="Position">4</prop>
									<prop name="IsDefault">0</prop>
									<prop name="DominantChannel">0</prop>
								</obj>
								<obj name="PropertyObject" class="Genotype" version="4">
									<prop name="PropertyTypeName">EndPt Genotype</prop>
									<prop name="Position">4</prop>
									<prop name="IsDefault">1</prop>
									<prop name="ReadOnly">1</prop>
								</obj>
								<obj name="PropertyObject" class="GroupingSample" version="4">
									<prop name="PropertyTypeName">EndPt Sample Type</prop>
									<prop name="Position">4</prop>
									<prop name="IsDefault">0</prop>
									<prop name="GroupSampleType">mstUnknown</prop>
								</obj>
								<obj name="PropertyObject" class="SamplePrefLineStyle" version="4">
									<prop name="PropertyTypeName">Line Style</prop>
									<prop name="Position">4</prop>
									<prop name="IsDefault">0</prop>
									<prop name="LineStyle">psSolid</prop>
								</obj>
								<obj name="PropertyObject" class="GenSampleEditNotes" version="4">
									<prop name="PropertyTypeName">Notes</prop>
									<prop name="Position">4</prop>
									<prop name="IsDefault">1</prop>
								</obj>
								<obj name="PropertyObject" class="SamplePrefPointStyle" version="4">
									<prop name="PropertyTypeName">Point Style</prop>
									<prop name="Position">4</prop>
									<prop name="IsDefault">0</prop>
									<prop name="PointStyle">psNothing</prop>
								</obj>
								<obj name="PropertyObject" class="GenSampleEditPosition" version="4">
									<prop name="PropertyTypeName">Position</prop>
									<prop name="Position">4</prop>
									<prop name="IsDefault">1</prop>
								</obj>
								<obj name="PropertyObject" class="GenSampleEditReplicate" version="4">
									<prop name="PropertyTypeName">Replicate of</prop>
									<prop name="Position">4</prop>
									<prop name="IsDefault">1</prop>
									<prop name="ReplicateOf">-1</prop>
								</obj>
								<obj name="PropertyObject" class="HTCSampleID" version="4">
									<prop name="PropertyTypeName">Sample ID</prop>
									<prop name="Position">4</prop>
									<prop name="IsDefault">1</prop>
								</obj>
								<obj name="PropertyObject" class="GenSampleEditName" version="4">
									<prop name="PropertyTypeName">Sample Name</prop>
									<prop name="Position">4</prop>
									<prop name="IsDefault">1</prop>
									<prop name="name">Sample 5</prop>
								</obj>
								<obj name="PropertyObject" class="HTCSamplePrepNotes" version="4">
									<prop name="PropertyTypeName">Sample Prep Notes</prop>
									<prop name="Position">4</prop>
									<prop name="IsDefault">1</prop>
								</obj>
								<obj name="PropertyObject" class="GenSampleEditSubset" version="4">
									<prop name="PropertyTypeName">Subsets</prop>
									<prop name="Position">4</prop>
									<prop name="IsDefault">1</prop>
								</obj>
								<obj name="PropertyObject" class="SamplePrefWidth" version="5">
									<prop name="PropertyTypeName">Width</prop>
									<prop name="Position">4</prop>
									<prop name="IsDefault">1</prop>
									<prop name="Width">1</prop>
								</obj>
							</list>
						</obj>
					</obj>
					<obj name="item" class="SamplePropInfo" version="1">
						<obj name="ChannelProperties" class="ChanPropList" version="2">
							<obj name="ChannelProperties" class="EMList" version="1">
								<list name="emlist" count="4">
									<obj name="item" class="PropertyList" version="1">
										<list name="emlist" count="12">
											<obj name="PropertyObject" class="RQSampleTargetProperty" version="4">
												<prop name="PropertyTypeName">Combined Sample and Target Type</prop>
												<prop name="Position">5</prop>
												<prop name="IsDefault">0</prop>
												<obj name="ChannelProp" class="ChannelProperty" version="1">
													<prop name="ChannelIdx">0</prop>
												</obj>
											</obj>
											<obj name="PropertyObject" class="QuantConcProperty" version="4">
												<prop name="PropertyTypeName">Concentration</prop>
												<prop name="Position">5</prop>
												<prop name="IsDefault">1</prop>
												<prop name="Concentration">0</prop>
												<obj name="ChannelProp" class="ChannelProperty" version="1">
													<prop name="ChannelIdx">0</prop>
												</obj>
												<prop name="ReadOnly">1</prop>
											</obj>
											<obj name="PropertyObject" class="QuantCpHighProp" version="4">
												<prop name="PropertyTypeName">Cp High</prop>
												<prop name="Position">5</prop>
												<prop name="IsDefault">1</prop>
												<prop name="CpRangeHigh">0</prop>
												<obj name="ChannelProp" class="ChannelProperty" version="1">
													<prop name="ChannelIdx">0</prop>
												</obj>
												<prop name="ReadOnly">1</prop>
											</obj>
											<obj name="PropertyObject" class="QuantCpLowProp" version="4">
												<prop name="PropertyTypeName">Cp Low</prop>
												<prop name="Position">5</prop>
												<prop name="IsDefault">1</prop>
												<prop name="CpRangeLow">0</prop>
												<obj name="ChannelProp" class="ChannelProperty" version="1">
													<prop name="ChannelIdx">0</prop>
												</obj>
												<prop name="ReadOnly">1</prop>
											</obj>
											<obj name="PropertyObject" class="RQEffProp" version="4">
												<prop name="PropertyTypeName">Efficiency</prop>
												<prop name="Position">5</prop>
												<prop name="IsDefault">1</prop>
												<prop name="Efficiency">2</prop>
												<obj name="ChannelProp" class="ChannelProperty" version="1">
													<prop name="ChannelIdx">0</prop>
												</obj>
											</obj>
											<obj name="PropertyObject" class="ChannelGenotype" version="4">
												<prop name="PropertyTypeName">Melt Geno Genotype</prop>
												<prop name="Position">5</prop>
												<prop name="IsDefault">1</prop>
												<prop name="ReadOnly">1</prop>
												<obj name="ChannelProp" class="ChannelProperty" version="1">
													<prop name="ChannelIdx">0</prop>
												</obj>
											</obj>
											<obj name="PropertyObject" class="GroupChannelTypeProp" version="4">
												<prop name="PropertyTypeName">Melt Geno Sample Type</prop>
												<prop name="Position">5</prop>
												<prop name="IsDefault">0</prop>
												<prop name="GroupSampleType">mstUnknown</prop>
												<obj name="ChannelProp" class="ChannelProperty" version="1">
													<prop name="ChannelIdx">0</prop>
												</obj>
											</obj>
											<obj name="PropertyObject" class="QuantSampleTypeProperty" version="4">
												<prop name="PropertyTypeName">Quantification Sample Type</prop>
												<prop name="Position">5</prop>
												<prop name="IsDefault">0</prop>
												<prop name="SampleType">qsUnknown</prop>
												<obj name="ChannelProp" class="ChannelProperty" version="1">
													<prop name="ChannelIdx">0</prop>
												</obj>
											</obj>
											<obj name="PropertyObject" class="ChannelGenotype" version="4">
												<prop name="PropertyTypeName">Scanning Genotype</prop>
												<prop name="Position">5</prop>
												<prop name="IsDefault">1</prop>
												<prop name="ReadOnly">1</prop>
												<obj name="ChannelProp" class="ChannelProperty" version="1">
													<prop name="ChannelIdx">0</prop>
												</obj>
											</obj>
											<obj name="PropertyObject" class="GroupChannelTypeProp" version="4">
												<prop name="PropertyTypeName">Scanning Sample Type</prop>
												<prop name="Position">5</prop>
												<prop name="IsDefault">0</prop>
												<prop name="GroupSampleType">mstUnknown</prop>
												<obj name="ChannelProp" class="ChannelProperty" version="1">
													<prop name="ChannelIdx">0</prop>
												</obj>
											</obj>
											<obj name="PropertyObject" class="TargetName" version="4">
												<prop name="PropertyTypeName">Target Name</prop>
												<prop name="Position">5</prop>
												<prop name="IsDefault">1</prop>
												<obj name="ChannelProp" class="ChannelProperty" version="1">
													<prop name="ChannelIdx">0</prop>
												</obj>
											</obj>
											<obj name="PropertyObject" class="RQTargetProperty" version="4">
												<prop name="PropertyTypeName">Target Type</prop>
												<prop name="Position">5</prop>
												<prop name="IsDefault">0</prop>
												<prop name="TargetType">dtNone</prop>
												<obj name="ChannelProp" class="ChannelProperty" version="1">
													<prop name="ChannelIdx">0</prop>
												</obj>
											</obj>
										</list>
									</obj>
									<obj name="item" class="PropertyList" version="1">
										<list name="emlist" count="12">
											<obj name="PropertyObject" class="RQSampleTargetProperty" version="4">
												<prop name="PropertyTypeName">Combined Sample and Target Type</prop>
												<prop name="Position">5</prop>
												<prop name="IsDefault">0</prop>
												<obj name="ChannelProp" class="ChannelProperty" version="1">
													<prop name="ChannelIdx">1</prop>
												</obj>
											</obj>
											<obj name="PropertyObject" class="QuantConcProperty" version="4">
												<prop name="PropertyTypeName">Concentration</prop>
												<prop name="Position">5</prop>
												<prop name="IsDefault">1</prop>
												<prop name="Concentration">0</prop>
												<obj name="ChannelProp" class="ChannelProperty" version="1">
													<prop name="ChannelIdx">1</prop>
												</obj>
												<prop name="ReadOnly">1</prop>
											</obj>
											<obj name="PropertyObject" class="QuantCpHighProp" version="4">
												<prop name="PropertyTypeName">Cp High</prop>
												<prop name="Position">5</prop>
												<prop name="IsDefault">1</prop>
												<prop name="CpRangeHigh">0</prop>
												<obj name="ChannelProp" class="ChannelProperty" version="1">
													<prop name="ChannelIdx">1</prop>
												</obj>
												<prop name="ReadOnly">1</prop>
											</obj>
											<obj name="PropertyObject" class="QuantCpLowProp" version="4">
												<prop name="PropertyTypeName">Cp Low</prop>
												<prop name="Position">5</prop>
												<prop name="IsDefault">1</prop>
												<prop name="CpRangeLow">0</prop>
												<obj name="ChannelProp" class="ChannelProperty" version="1">
													<prop name="ChannelIdx">1</prop>
												</obj>
												<prop name="ReadOnly">1</prop>
											</obj>
											<obj name="PropertyObject" class="RQEffProp" version="4">
												<prop name="PropertyTypeName">Efficiency</prop>
												<prop name="Position">5</prop>
												<prop name="IsDefault">1</prop>
												<prop name="Efficiency">2</prop>
												<obj name="ChannelProp" class="ChannelProperty" version="1">
													<prop name="ChannelIdx">1</prop>
												</obj>
											</obj>
											<obj name="PropertyObject" class="ChannelGenotype" version="4">
												<prop name="PropertyTypeName">Melt Geno Genotype</prop>
												<prop name="Position">5</prop>
												<prop name="IsDefault">1</prop>
												<prop name="ReadOnly">1</prop>
												<obj name="ChannelProp" class="ChannelProperty" version="1">
													<prop name="ChannelIdx">1</prop>
												</obj>
											</obj>
											<obj name="PropertyObject" class="GroupChannelTypeProp" version="4">
												<prop name="PropertyTypeName">Melt Geno Sample Type</prop>
												<prop name="Position">5</prop>
												<prop name="IsDefault">0</prop>
												<prop name="GroupSampleType">mstUnknown</prop>
												<obj name="ChannelProp" class="ChannelProperty" version="1">
													<prop name="ChannelIdx">1</prop>
												</obj>
											</obj>
											<obj name="PropertyObject" class="QuantSampleTypeProperty" version="4">
												<prop name="PropertyTypeName">Quantification Sample Type</prop>
												<prop name="Position">5</prop>
												<prop name="IsDefault">0</prop>
												<prop name="SampleType">qsUnknown</prop>
												<obj name="ChannelProp" class="ChannelProperty" version="1">
													<prop name="ChannelIdx">1</prop>
												</obj>
											</obj>
											<obj name="PropertyObject" class="ChannelGenotype" version="4">
												<prop name="PropertyTypeName">Scanning Genotype</prop>
												<prop name="Position">5</prop>
												<prop name="IsDefault">1</prop>
												<prop name="ReadOnly">1</prop>
												<obj name="ChannelProp" class="ChannelProperty" version="1">
													<prop name="ChannelIdx">1</prop>
												</obj>
											</obj>
											<obj name="PropertyObject" class="GroupChannelTypeProp" version="4">
												<prop name="PropertyTypeName">Scanning Sample Type</prop>
												<prop name="Position">5</prop>
												<prop name="IsDefault">0</prop>
												<prop name="GroupSampleType">mstUnknown</prop>
												<obj name="ChannelProp" class="ChannelProperty" version="1">
													<prop name="ChannelIdx">1</prop>
												</obj>
											</obj>
											<obj name="PropertyObject" class="TargetName" version="4">
												<prop name="PropertyTypeName">Target Name</prop>
												<prop name="Position">5</prop>
												<prop name="IsDefault">1</prop>
												<obj name="ChannelProp" class="ChannelProperty" version="1">
													<prop name="ChannelIdx">1</prop>
												</obj>
											</obj>
											<obj name="PropertyObject" class="RQTargetProperty" version="4">
												<prop name="PropertyTypeName">Target Type</prop>
												<prop name="Position">5</prop>
												<prop name="IsDefault">0</prop>
												<prop name="TargetType">dtNone</prop>
												<obj name="ChannelProp" class="ChannelProperty" version="1">
													<prop name="ChannelIdx">1</prop>
												</obj>
											</obj>
										</list>
									</obj>
									<obj name="item" class="PropertyList" version="1">
										<list name="emlist" count="12">
											<obj name="PropertyObject" class="RQSampleTargetProperty" version="4">
												<prop name="PropertyTypeName">Combined Sample and Target Type</prop>
												<prop name="Position">5</prop>
												<prop name="IsDefault">0</prop>
												<obj name="ChannelProp" class="ChannelProperty" version="1">
													<prop name="ChannelIdx">2</prop>
												</obj>
											</obj>
											<obj name="PropertyObject" class="QuantConcProperty" version="4">
												<prop name="PropertyTypeName">Concentration</prop>
												<prop name="Position">5</prop>
												<prop name="IsDefault">1</prop>
												<prop name="Concentration">0</prop>
												<obj name="ChannelProp" class="ChannelProperty" version="1">
													<prop name="ChannelIdx">2</prop>
												</obj>
												<prop name="ReadOnly">1</prop>
											</obj>
											<obj name="PropertyObject" class="QuantCpHighProp" version="4">
												<prop name="PropertyTypeName">Cp High</prop>
												<prop name="Position">5</prop>
												<prop name="IsDefault">1</prop>
												<prop name="CpRangeHigh">0</prop>
												<obj name="ChannelProp" class="ChannelProperty" version="1">
													<prop name="ChannelIdx">2</prop>
												</obj>
												<prop name="ReadOnly">1</prop>
											</obj>
											<obj name="PropertyObject" class="QuantCpLowProp" version="4">
												<prop name="PropertyTypeName">Cp Low</prop>
												<prop name="Position">5</prop>
												<prop name="IsDefault">1</prop>
												<prop name="CpRangeLow">0</prop>
												<obj name="ChannelProp" class="ChannelProperty" version="1">
													<prop name="ChannelIdx">2</prop>
												</obj>
												<prop name="ReadOnly">1</prop>
											</obj>
											<obj name="PropertyObject" class="RQEffProp" version="4">
												<prop name="PropertyTypeName">Efficiency</prop>
												<prop name="Position">5</prop>
												<prop name="IsDefault">1</prop>
												<prop name="Efficiency">2</prop>
												<obj name="ChannelProp" class="ChannelProperty" version="1">
													<prop name="ChannelIdx">2</prop>
												</obj>
											</obj>
											<obj name="PropertyObject" class="ChannelGenotype" version="4">
												<prop name="PropertyTypeName">Melt Geno Genotype</prop>
												<prop name="Position">5</prop>
												<prop name="IsDefault">1</prop>
												<prop name="ReadOnly">1</prop>
												<obj name="ChannelProp" class="ChannelProperty" version="1">
													<prop name="ChannelIdx">2</prop>
												</obj>
											</obj>
											<obj name="PropertyObject" class="GroupChannelTypeProp" version="4">
												<prop name="PropertyTypeName">Melt Geno Sample Type</prop>
												<prop name="Position">5</prop>
												<prop name="IsDefault">0</prop>
												<prop name="GroupSampleType">mstUnknown</prop>
												<obj name="ChannelProp" class="ChannelProperty" version="1">
													<prop name="ChannelIdx">2</prop>
												</obj>
											</obj>
											<obj name="PropertyObject" class="QuantSampleTypeProperty" version="4">
												<prop name="PropertyTypeName">Quantification Sample Type</prop>
												<prop name="Position">5</prop>
												<prop name="IsDefault">0</prop>
												<prop name="SampleType">qsUnknown</prop>
												<obj name="ChannelProp" class="ChannelProperty" version="1">
													<prop name="ChannelIdx">2</prop>
												</obj>
											</obj>
											<obj name="PropertyObject" class="ChannelGenotype" version="4">
												<prop name="PropertyTypeName">Scanning Genotype</prop>
												<prop name="Position">5</prop>
												<prop name="IsDefault">1</prop>
												<prop name="ReadOnly">1</prop>
												<obj name="ChannelProp" class="ChannelProperty" version="1">
													<prop name="ChannelIdx">2</prop>
												</obj>
											</obj>
											<obj name="PropertyObject" class="GroupChannelTypeProp" version="4">
												<prop name="PropertyTypeName">Scanning Sample Type</prop>
												<prop name="Position">5</prop>
												<prop name="IsDefault">0</prop>
												<prop name="GroupSampleType">mstUnknown</prop>
												<obj name="ChannelProp" class="ChannelProperty" version="1">
													<prop name="ChannelIdx">2</prop>
												</obj>
											</obj>
											<obj name="PropertyObject" class="TargetName" version="4">
												<prop name="PropertyTypeName">Target Name</prop>
												<prop name="Position">5</prop>
												<prop name="IsDefault">1</prop>
												<obj name="ChannelProp" class="ChannelProperty" version="1">
													<prop name="ChannelIdx">2</prop>
												</obj>
											</obj>
											<obj name="PropertyObject" class="RQTargetProperty" version="4">
												<prop name="PropertyTypeName">Target Type</prop>
												<prop name="Position">5</prop>
												<prop name="IsDefault">0</prop>
												<prop name="TargetType">dtNone</prop>
												<obj name="ChannelProp" class="ChannelProperty" version="1">
													<prop name="ChannelIdx">2</prop>
												</obj>
											</obj>
										</list>
									</obj>
									<obj name="item" class="PropertyList" version="1">
										<list name="emlist" count="12">
											<obj name="PropertyObject" class="RQSampleTargetProperty" version="4">
												<prop name="PropertyTypeName">Combined Sample and Target Type</prop>
												<prop name="Position">5</prop>
												<prop name="IsDefault">0</prop>
												<obj name="ChannelProp" class="ChannelProperty" version="1">
													<prop name="ChannelIdx">3</prop>
												</obj>
											</obj>
											<obj name="PropertyObject" class="QuantConcProperty" version="4">
												<prop name="PropertyTypeName">Concentration</prop>
												<prop name="Position">5</prop>
												<prop name="IsDefault">1</prop>
												<prop name="Concentration">0</prop>
												<obj name="ChannelProp" class="ChannelProperty" version="1">
													<prop name="ChannelIdx">3</prop>
												</obj>
												<prop name="ReadOnly">1</prop>
											</obj>
											<obj name="PropertyObject" class="QuantCpHighProp" version="4">
												<prop name="PropertyTypeName">Cp High</prop>
												<prop name="Position">5</prop>
												<prop name="IsDefault">1</prop>
												<prop name="CpRangeHigh">0</prop>
												<obj name="ChannelProp" class="ChannelProperty" version="1">
													<prop name="ChannelIdx">3</prop>
												</obj>
												<prop name="ReadOnly">1</prop>
											</obj>
											<obj name="PropertyObject" class="QuantCpLowProp" version="4">
												<prop name="PropertyTypeName">Cp Low</prop>
												<prop name="Position">5</prop>
												<prop name="IsDefault">1</prop>
												<prop name="CpRangeLow">0</prop>
												<obj name="ChannelProp" class="ChannelProperty" version="1">
													<prop name="ChannelIdx">3</prop>
												</obj>
												<prop name="ReadOnly">1</prop>
											</obj>
											<obj name="PropertyObject" class="RQEffProp" version="4">
												<prop name="PropertyTypeName">Efficiency</prop>
												<prop name="Position">5</prop>
												<prop name="IsDefault">1</prop>
												<prop name="Efficiency">2</prop>
												<obj name="ChannelProp" class="ChannelProperty" version="1">
													<prop name="ChannelIdx">3</prop>
												</obj>
											</obj>
											<obj name="PropertyObject" class="ChannelGenotype" version="4">
												<prop name="PropertyTypeName">Melt Geno Genotype</prop>
												<prop name="Position">5</prop>
												<prop name="IsDefault">1</prop>
												<prop name="ReadOnly">1</prop>
												<obj name="ChannelProp" class="ChannelProperty" version="1">
													<prop name="ChannelIdx">3</prop>
												</obj>
											</obj>
											<obj name="PropertyObject" class="GroupChannelTypeProp" version="4">
												<prop name="PropertyTypeName">Melt Geno Sample Type</prop>
												<prop name="Position">5</prop>
												<prop name="IsDefault">0</prop>
												<prop name="GroupSampleType">mstUnknown</prop>
												<obj name="ChannelProp" class="ChannelProperty" version="1">
													<prop name="ChannelIdx">3</prop>
												</obj>
											</obj>
											<obj name="PropertyObject" class="QuantSampleTypeProperty" version="4">
												<prop name="PropertyTypeName">Quantification Sample Type</prop>
												<prop name="Position">5</prop>
												<prop name="IsDefault">0</prop>
												<prop name="SampleType">qsUnknown</prop>
												<obj name="ChannelProp" class="ChannelProperty" version="1">
													<prop name="ChannelIdx">3</prop>
												</obj>
											</obj>
											<obj name="PropertyObject" class="ChannelGenotype" version="4">
												<prop name="PropertyTypeName">Scanning Genotype</prop>
												<prop name="Position">5</prop>
												<prop name="IsDefault">1</prop>
												<prop name="ReadOnly">1</prop>
												<obj name="ChannelProp" class="ChannelProperty" version="1">
													<prop name="ChannelIdx">3</prop>
												</obj>
											</obj>
											<obj name="PropertyObject" class="GroupChannelTypeProp" version="4">
												<prop name="PropertyTypeName">Scanning Sample Type</prop>
												<prop name="Position">5</prop>
												<prop name="IsDefault">0</prop>
												<prop name="GroupSampleType">mstUnknown</prop>
												<obj name="ChannelProp" class="ChannelProperty" version="1">
													<prop name="ChannelIdx">3</prop>
												</obj>
											</obj>
											<obj name="PropertyObject" class="TargetName" version="4">
												<prop name="PropertyTypeName">Target Name</prop>
												<prop name="Position">5</prop>
												<prop name="IsDefault">1</prop>
												<obj name="ChannelProp" class="ChannelProperty" version="1">
													<prop name="ChannelIdx">3</prop>
												</obj>
											</obj>
											<obj name="PropertyObject" class="RQTargetProperty" version="4">
												<prop name="PropertyTypeName">Target Type</prop>
												<prop name="Position">5</prop>
												<prop name="IsDefault">0</prop>
												<prop name="TargetType">dtNone</prop>
												<obj name="ChannelProp" class="ChannelProperty" version="1">
													<prop name="ChannelIdx">3</prop>
												</obj>
											</obj>
										</list>
									</obj>
								</list>
							</obj>
						</obj>
						<prop name="ChannelPropertyCount">4</prop>
						<prop name="ContainerPosition">5</prop>
						<prop name="HasSampleProperties">1</prop>
						<obj name="SampleProperties" class="PropertyList" version="1">
							<list name="emlist" count="14">
								<obj name="PropertyObject" class="SamplePrefColor" version="4">
									<prop name="PropertyTypeName">Color</prop>
									<prop name="Position">5</prop>
									<prop name="IsDefault">0</prop>
									<prop name="Color">$0012D7FA</prop>
								</obj>
								<obj name="PropertyObject" class="DominantChannelProp" version="4">
									<prop name="PropertyTypeName">Dominant Channel</prop>
									<prop name="Position">5</prop>
									<prop name="IsDefault">0</prop>
									<prop name="DominantChannel">0</prop>
								</obj>
								<obj name="PropertyObject" class="Genotype" version="4">
									<prop name="PropertyTypeName">EndPt Genotype</prop>
									<prop name="Position">5</prop>
									<prop name="IsDefault">1</prop>
									<prop name="ReadOnly">1</prop>
								</obj>
								<obj name="PropertyObject" class="GroupingSample" version="4">
									<prop name="PropertyTypeName">EndPt Sample Type</prop>
									<prop name="Position">5</prop>
									<prop name="IsDefault">0</prop>
									<prop name="GroupSampleType">mstUnknown</prop>
								</obj>
								<obj name="PropertyObject" class="SamplePrefLineStyle" version="4">
									<prop name="PropertyTypeName">Line Style</prop>
									<prop name="Position">5</prop>
									<prop name="IsDefault">0</prop>
									<prop name="LineStyle">psSolid</prop>
								</obj>
								<obj name="PropertyObject" class="GenSampleEditNotes" version="4">
									<prop name="PropertyTypeName">Notes</prop>
									<prop name="Position">5</prop>
									<prop name="IsDefault">1</prop>
								</obj>
								<obj name="PropertyObject" class="SamplePrefPointStyle" version="4">
									<prop name="PropertyTypeName">Point Style</prop>
									<prop name="Position">5</prop>
									<prop name="IsDefault">0</prop>
									<prop name="PointStyle">psNothing</prop>
								</obj>
								<obj name="PropertyObject" class="GenSampleEditPosition" version="4">
									<prop name="PropertyTypeName">Position</prop>
									<prop name="Position">5</prop>
									<prop name="IsDefault">1</prop>
								</obj>
								<obj name="PropertyObject" class="GenSampleEditReplicate" version="4">
									<prop name="PropertyTypeName">Replicate of</prop>
									<prop name="Position">5</prop>
									<prop name="IsDefault">1</prop>
									<prop name="ReplicateOf">-1</prop>
								</obj>
								<obj name="PropertyObject" class="HTCSampleID" version="4">
									<prop name="PropertyTypeName">Sample ID</prop>
									<prop name="Position">5</prop>
									<prop name="IsDefault">1</prop>
								</obj>
								<obj name="PropertyObject" class="GenSampleEditName" version="4">
									<prop name="PropertyTypeName">Sample Name</prop>
									<prop name="Position">5</prop>
									<prop name="IsDefault">1</prop>
									<prop name="name">Sample 6</prop>
								</obj>
								<obj name="PropertyObject" class="HTCSamplePrepNotes" version="4">
									<prop name="PropertyTypeName">Sample Prep Notes</prop>
									<prop name="Position">5</prop>
									<prop name="IsDefault">1</prop>
								</obj>
								<obj name="PropertyObject" class="GenSampleEditSubset" version="4">
									<prop name="PropertyTypeName">Subsets</prop>
									<prop name="Position">5</prop>
									<prop name="IsDefault">1</prop>
								</obj>
								<obj name="PropertyObject" class="SamplePrefWidth" version="5">
									<prop name="PropertyTypeName">Width</prop>
									<prop name="Position">5</prop>
									<prop name="IsDefault">1</prop>
									<prop name="Width">1</prop>
								</obj>
							</list>
						</obj>
					</obj>
					<obj name="item" class="SamplePropInfo" version="1">
						<obj name="ChannelProperties" class="ChanPropList" version="2">
							<obj name="ChannelProperties" class="EMList" version="1">
								<list name="emlist" count="4">
									<obj name="item" class="PropertyList" version="1">
										<list name="emlist" count="12">
											<obj name="PropertyObject" class="RQSampleTargetProperty" version="4">
												<prop name="PropertyTypeName">Combined Sample and Target Type</prop>
												<prop name="Position">6</prop>
												<prop name="IsDefault">0</prop>
												<obj name="ChannelProp" class="ChannelProperty" version="1">
													<prop name="ChannelIdx">0</prop>
												</obj>
											</obj>
											<obj name="PropertyObject" class="QuantConcProperty" version="4">
												<prop name="PropertyTypeName">Concentration</prop>
												<prop name="Position">6</prop>
												<prop name="IsDefault">1</prop>
												<prop name="Concentration">0</prop>
												<obj name="ChannelProp" class="ChannelProperty" version="1">
													<prop name="ChannelIdx">0</prop>
												</obj>
												<prop name="ReadOnly">1</prop>
											</obj>
											<obj name="PropertyObject" class="QuantCpHighProp" version="4">
												<prop name="PropertyTypeName">Cp High</prop>
												<prop name="Position">6</prop>
												<prop name="IsDefault">1</prop>
												<prop name="CpRangeHigh">0</prop>
												<obj name="ChannelProp" class="ChannelProperty" version="1">
													<prop name="ChannelIdx">0</prop>
												</obj>
												<prop name="ReadOnly">1</prop>
											</obj>
											<obj name="PropertyObject" class="QuantCpLowProp" version="4">
												<prop name="PropertyTypeName">Cp Low</prop>
												<prop name="Position">6</prop>
												<prop name="IsDefault">1</prop>
												<prop name="CpRangeLow">0</prop>
												<obj name="ChannelProp" class="ChannelProperty" version="1">
													<prop name="ChannelIdx">0</prop>
												</obj>
												<prop name="ReadOnly">1</prop>
											</obj>
											<obj name="PropertyObject" class="RQEffProp" version="4">
												<prop name="PropertyTypeName">Efficiency</prop>
												<prop name="Position">6</prop>
												<prop name="IsDefault">1</prop>
												<prop name="Efficiency">2</prop>
												<obj name="ChannelProp" class="ChannelProperty" version="1">
													<prop name="ChannelIdx">0</prop>
												</obj>
											</obj>
											<obj name="PropertyObject" class="ChannelGenotype" version="4">
												<prop name="PropertyTypeName">Melt Geno Genotype</prop>
												<prop name="Position">6</prop>
												<prop name="IsDefault">1</prop>
												<prop name="ReadOnly">1</prop>
												<obj name="ChannelProp" class="ChannelProperty" version="1">
													<prop name="ChannelIdx">0</prop>
												</obj>
											</obj>
											<obj name="PropertyObject" class="GroupChannelTypeProp" version="4">
												<prop name="PropertyTypeName">Melt Geno Sample Type</prop>
												<prop name="Position">6</prop>
												<prop name="IsDefault">0</prop>
												<prop name="GroupSampleType">mstUnknown</prop>
												<obj name="ChannelProp" class="ChannelProperty" version="1">
													<prop name="ChannelIdx">0</prop>
												</obj>
											</obj>
											<obj name="PropertyObject" class="QuantSampleTypeProperty" version="4">
												<prop name="PropertyTypeName">Quantification Sample Type</prop>
												<prop name="Position">6</prop>
												<prop name="IsDefault">0</prop>
												<prop name="SampleType">qsUnknown</prop>
												<obj name="ChannelProp" class="ChannelProperty" version="1">
													<prop name="ChannelIdx">0</prop>
												</obj>
											</obj>
											<obj name="PropertyObject" class="ChannelGenotype" version="4">
												<prop name="PropertyTypeName">Scanning Genotype</prop>
												<prop name="Position">6</prop>
												<prop name="IsDefault">1</prop>
												<prop name="ReadOnly">1</prop>
												<obj name="ChannelProp" class="ChannelProperty" version="1">
													<prop name="ChannelIdx">0</prop>
												</obj>
											</obj>
											<obj name="PropertyObject" class="GroupChannelTypeProp" version="4">
												<prop name="PropertyTypeName">Scanning Sample Type</prop>
												<prop name="Position">6</prop>
												<prop name="IsDefault">0</prop>
												<prop name="GroupSampleType">mstUnknown</prop>
												<obj name="ChannelProp" class="ChannelProperty" version="1">
													<prop name="ChannelIdx">0</prop>
												</obj>
											</obj>
											<obj name="PropertyObject" class="TargetName" version="4">
												<prop name="PropertyTypeName">Target Name</prop>
												<prop name="Position">6</prop>
												<prop name="IsDefault">1</prop>
												<obj name="ChannelProp" class="ChannelProperty" version="1">
													<prop name="ChannelIdx">0</prop>
												</obj>
											</obj>
											<obj name="PropertyObject" class="RQTargetProperty" version="4">
												<prop name="PropertyTypeName">Target Type</prop>
												<prop name="Position">6</prop>
												<prop name="IsDefault">0</prop>
												<prop name="TargetType">dtNone</prop>
												<obj name="ChannelProp" class="ChannelProperty" version="1">
													<prop name="ChannelIdx">0</prop>
												</obj>
											</obj>
										</list>
									</obj>
									<obj name="item" class="PropertyList" version="1">
										<list name="emlist" count="12">
											<obj name="PropertyObject" class="RQSampleTargetProperty" version="4">
												<prop name="PropertyTypeName">Combined Sample and Target Type</prop>
												<prop name="Position">6</prop>
												<prop name="IsDefault">0</prop>
												<obj name="ChannelProp" class="ChannelProperty" version="1">
													<prop name="ChannelIdx">1</prop>
												</obj>
											</obj>
											<obj name="PropertyObject" class="QuantConcProperty" version="4">
												<prop name="PropertyTypeName">Concentration</prop>
												<prop name="Position">6</prop>
												<prop name="IsDefault">1</prop>
												<prop name="Concentration">0</prop>
												<obj name="ChannelProp" class="ChannelProperty" version="1">
													<prop name="ChannelIdx">1</prop>
												</obj>
												<prop name="ReadOnly">1</prop>
											</obj>
											<obj name="PropertyObject" class="QuantCpHighProp" version="4">
												<prop name="PropertyTypeName">Cp High</prop>
												<prop name="Position">6</prop>
												<prop name="IsDefault">1</prop>
												<prop name="CpRangeHigh">0</prop>
												<obj name="ChannelProp" class="ChannelProperty" version="1">
													<prop name="ChannelIdx">1</prop>
												</obj>
												<prop name="ReadOnly">1</prop>
											</obj>
											<obj name="PropertyObject" class="QuantCpLowProp" version="4">
												<prop name="PropertyTypeName">Cp Low</prop>
												<prop name="Position">6</prop>
												<prop name="IsDefault">1</prop>
												<prop name="CpRangeLow">0</prop>
												<obj name="ChannelProp" class="ChannelProperty" version="1">
													<prop name="ChannelIdx">1</prop>
												</obj>
												<prop name="ReadOnly">1</prop>
											</obj>
											<obj name="PropertyObject" class="RQEffProp" version="4">
												<prop name="PropertyTypeName">Efficiency</prop>
												<prop name="Position">6</prop>
												<prop name="IsDefault">1</prop>
												<prop name="Efficiency">2</prop>
												<obj name="ChannelProp" class="ChannelProperty" version="1">
													<prop name="ChannelIdx">1</prop>
												</obj>
											</obj>
											<obj name="PropertyObject" class="ChannelGenotype" version="4">
												<prop name="PropertyTypeName">Melt Geno Genotype</prop>
												<prop name="Position">6</prop>
												<prop name="IsDefault">1</prop>
												<prop name="ReadOnly">1</prop>
												<obj name="ChannelProp" class="ChannelProperty" version="1">
													<prop name="ChannelIdx">1</prop>
												</obj>
											</obj>
											<obj name="PropertyObject" class="GroupChannelTypeProp" version="4">
												<prop name="PropertyTypeName">Melt Geno Sample Type</prop>
												<prop name="Position">6</prop>
												<prop name="IsDefault">0</prop>
												<prop name="GroupSampleType">mstUnknown</prop>
												<obj name="ChannelProp" class="ChannelProperty" version="1">
													<prop name="ChannelIdx">1</prop>
												</obj>
											</obj>
											<obj name="PropertyObject" class="QuantSampleTypeProperty" version="4">
												<prop name="PropertyTypeName">Quantification Sample Type</prop>
												<prop name="Position">6</prop>
												<prop name="IsDefault">0</prop>
												<prop name="SampleType">qsUnknown</prop>
												<obj name="ChannelProp" class="ChannelProperty" version="1">
													<prop name="ChannelIdx">1</prop>
												</obj>
											</obj>
											<obj name="PropertyObject" class="ChannelGenotype" version="4">
												<prop name="PropertyTypeName">Scanning Genotype</prop>
												<prop name="Position">6</prop>
												<prop name="IsDefault">1</prop>
												<prop name="ReadOnly">1</prop>
												<obj name="ChannelProp" class="ChannelProperty" version="1">
													<prop name="ChannelIdx">1</prop>
												</obj>
											</obj>
											<obj name="PropertyObject" class="GroupChannelTypeProp" version="4">
												<prop name="PropertyTypeName">Scanning Sample Type</prop>
												<prop name="Position">6</prop>
												<prop name="IsDefault">0</prop>
												<prop name="GroupSampleType">mstUnknown</prop>
												<obj name="ChannelProp" class="ChannelProperty" version="1">
													<prop name="ChannelIdx">1</prop>
												</obj>
											</obj>
											<obj name="PropertyObject" class="TargetName" version="4">
												<prop name="PropertyTypeName">Target Name</prop>
												<prop name="Position">6</prop>
												<prop name="IsDefault">1</prop>
												<obj name="ChannelProp" class="ChannelProperty" version="1">
													<prop name="ChannelIdx">1</prop>
												</obj>
											</obj>
											<obj name="PropertyObject" class="RQTargetProperty" version="4">
												<prop name="PropertyTypeName">Target Type</prop>
												<prop name="Position">6</prop>
												<prop name="IsDefault">0</prop>
												<prop name="TargetType">dtNone</prop>
												<obj name="ChannelProp" class="ChannelProperty" version="1">
													<prop name="ChannelIdx">1</prop>
												</obj>
											</obj>
										</list>
									</obj>
									<obj name="item" class="PropertyList" version="1">
										<list name="emlist" count="12">
											<obj name="PropertyObject" class="RQSampleTargetProperty" version="4">
												<prop name="PropertyTypeName">Combined Sample and Target Type</prop>
												<prop name="Position">6</prop>
												<prop name="IsDefault">0</prop>
												<obj name="ChannelProp" class="ChannelProperty" version="1">
													<prop name="ChannelIdx">2</prop>
												</obj>
											</obj>
											<obj name="PropertyObject" class="QuantConcProperty" version="4">
												<prop name="PropertyTypeName">Concentration</prop>
												<prop name="Position">6</prop>
												<prop name="IsDefault">1</prop>
												<prop name="Concentration">0</prop>
												<obj name="ChannelProp" class="ChannelProperty" version="1">
													<prop name="ChannelIdx">2</prop>
												</obj>
												<prop name="ReadOnly">1</prop>
											</obj>
											<obj name="PropertyObject" class="QuantCpHighProp" version="4">
												<prop name="PropertyTypeName">Cp High</prop>
												<prop name="Position">6</prop>
												<prop name="IsDefault">1</prop>
												<prop name="CpRangeHigh">0</prop>
												<obj name="ChannelProp" class="ChannelProperty" version="1">
													<prop name="ChannelIdx">2</prop>
												</obj>
												<prop name="ReadOnly">1</prop>
											</obj>
											<obj name="PropertyObject" class="QuantCpLowProp" version="4">
												<prop name="PropertyTypeName">Cp Low</prop>
												<prop name="Position">6</prop>
												<prop name="IsDefault">1</prop>
												<prop name="CpRangeLow">0</prop>
												<obj name="ChannelProp" class="ChannelProperty" version="1">
													<prop name="ChannelIdx">2</prop>
												</obj>
												<prop name="ReadOnly">1</prop>
											</obj>
											<obj name="PropertyObject" class="RQEffProp" version="4">
												<prop name="PropertyTypeName">Efficiency</prop>
												<prop name="Position">6</prop>
												<prop name="IsDefault">1</prop>
												<prop name="Efficiency">2</prop>
												<obj name="ChannelProp" class="ChannelProperty" version="1">
													<prop name="ChannelIdx">2</prop>
												</obj>
											</obj>
											<obj name="PropertyObject" class="ChannelGenotype" version="4">
												<prop name="PropertyTypeName">Melt Geno Genotype</prop>
												<prop name="Position">6</prop>
												<prop name="IsDefault">1</prop>
												<prop name="ReadOnly">1</prop>
												<obj name="ChannelProp" class="ChannelProperty" version="1">
													<prop name="ChannelIdx">2</prop>
												</obj>
											</obj>
											<obj name="PropertyObject" class="GroupChannelTypeProp" version="4">
												<prop name="PropertyTypeName">Melt Geno Sample Type</prop>
												<prop name="Position">6</prop>
												<prop name="IsDefault">0</prop>
												<prop name="GroupSampleType">mstUnknown</prop>
												<obj name="ChannelProp" class="ChannelProperty" version="1">
													<prop name="ChannelIdx">2</prop>
												</obj>
											</obj>
											<obj name="PropertyObject" class="QuantSampleTypeProperty" version="4">
												<prop name="PropertyTypeName">Quantification Sample Type</prop>
												<prop name="Position">6</prop>
												<prop name="IsDefault">0</prop>
												<prop name="SampleType">qsUnknown</prop>
												<obj name="ChannelProp" class="ChannelProperty" version="1">
													<prop name="ChannelIdx">2</prop>
												</obj>
											</obj>
											<obj name="PropertyObject" class="ChannelGenotype" version="4">
												<prop name="PropertyTypeName">Scanning Genotype</prop>
												<prop name="Position">6</prop>
												<prop name="IsDefault">1</prop>
												<prop name="ReadOnly">1</prop>
												<obj name="ChannelProp" class="ChannelProperty" version="1">
													<prop name="ChannelIdx">2</prop>
												</obj>
											</obj>
											<obj name="PropertyObject" class="GroupChannelTypeProp" version="4">
												<prop name="PropertyTypeName">Scanning Sample Type</prop>
												<prop name="Position">6</prop>
												<prop name="IsDefault">0</prop>
												<prop name="GroupSampleType">mstUnknown</prop>
												<obj name="ChannelProp" class="ChannelProperty" version="1">
													<prop name="ChannelIdx">2</prop>
												</obj>
											</obj>
											<obj name="PropertyObject" class="TargetName" version="4">
												<prop name="PropertyTypeName">Target Name</prop>
												<prop name="Position">6</prop>
												<prop name="IsDefault">1</prop>
												<obj name="ChannelProp" class="ChannelProperty" version="1">
													<prop name="ChannelIdx">2</prop>
												</obj>
											</obj>
											<obj name="PropertyObject" class="RQTargetProperty" version="4">
												<prop name="PropertyTypeName">Target Type</prop>
												<prop name="Position">6</prop>
												<prop name="IsDefault">0</prop>
												<prop name="TargetType">dtNone</prop>
												<obj name="ChannelProp" class="ChannelProperty" version="1">
													<prop name="ChannelIdx">2</prop>
												</obj>
											</obj>
										</list>
									</obj>
									<obj name="item" class="PropertyList" version="1">
										<list name="emlist" count="12">
											<obj name="PropertyObject" class="RQSampleTargetProperty" version="4">
												<prop name="PropertyTypeName">Combined Sample and Target Type</prop>
												<prop name="Position">6</prop>
												<prop name="IsDefault">0</prop>
												<obj name="ChannelProp" class="ChannelProperty" version="1">
													<prop name="ChannelIdx">3</prop>
												</obj>
											</obj>
											<obj name="PropertyObject" class="QuantConcProperty" version="4">
												<prop name="PropertyTypeName">Concentration</prop>
												<prop name="Position">6</prop>
												<prop name="IsDefault">1</prop>
												<prop name="Concentration">0</prop>
												<obj name="ChannelProp" class="ChannelProperty" version="1">
													<prop name="ChannelIdx">3</prop>
												</obj>
												<prop name="ReadOnly">1</prop>
											</obj>
											<obj name="PropertyObject" class="QuantCpHighProp" version="4">
												<prop name="PropertyTypeName">Cp High</prop>
												<prop name="Position">6</prop>
												<prop name="IsDefault">1</prop>
												<prop name="CpRangeHigh">0</prop>
												<obj name="ChannelProp" class="ChannelProperty" version="1">
													<prop name="ChannelIdx">3</prop>
												</obj>
												<prop name="ReadOnly">1</prop>
											</obj>
											<obj name="PropertyObject" class="QuantCpLowProp" version="4">
												<prop name="PropertyTypeName">Cp Low</prop>
[truncated: 2,452,397 more chars]
