# Supplementary material for: Unique sperm haplotypes are associated with phenotypically different sperm subpopulations in Astyanax fish
Source: BMC Biol. 2018 Jul 5;16:72. doi: 10.1186/s12915-018-0538-z (PMC6032774; doi:10.1186/s12915-018-0538-z)
Supplement: Supplementary file 8 — Original data. Each subfolder has two ixo files output by the Roche LightCycler480. The two files cover qPCR results for oca2 and mc1r. Subfolder names end in 1, 2, or 3, denoting which subpopulation of sperm was analyzed. (ZIP 10643 kb) [file 12915_2018_538_MOESM8_ESM.zip › G5Pop2/Jun 30 2016 0067 FACS Plate G5P2 mc1r RK.ixo]

<objectstream signature="IXOS" version="1">
	<obj name="root" class="HTCExperiment" version="5">
		<prop name="name">Jun 30 2016 0067 FACS Plate G5P2 mc1r RK</prop>
		<prop name="UID">7C7CC66904F84FFA84FAC6A37AB7BB9D</prop>
		<prop name="OwnerUID">C6C05626183A45218341EE89EA1A5F2A</prop>
		<prop name="Created">2016-07-01T09:57:29.503</prop>
		<prop name="CreatedBy">C6C05626183A45218341EE89EA1A5F2A</prop>
		<prop name="CreatedByName">System Admin</prop>
		<prop name="LastModified">2016-07-01T11:43:51.439</prop>
		<prop name="LastModifiedBy">C6C05626183A45218341EE89EA1A5F2A</prop>
		<prop name="LastModifiedByName">System Admin</prop>
		<list name="AppliedTemplates" count="1">
			<item>Borowsky Protocol PEP product version</item>
		</list>
		<list name="TemplateOwners" count="1">
			<item>System Admin</item>
		</list>
		<prop name="SWVersion">LCS480 1.5.1.62</prop>
		<obj name="AppProperty" class="TAppProperty" version="2">
			<prop name="Created">2016-07-01T09:57:29.503</prop>
			<prop name="LastModified">1899-12-30T00:00:00.000</prop>
		</obj>
		<obj name="ConProperty" class="TAppProperty" version="2">
			<prop name="Created">2016-07-01T09:57:29.503</prop>
			<prop name="LastModified">1899-12-30T00:00:00.000</prop>
		</obj>
		<obj name="run" class="HTCRun" version="7">
			<prop name="name">Run</prop>
			<prop name="Created">2016-07-01T09:57:29.499</prop>
			<prop name="LastModified">2016-07-01T11:43:37.038</prop>
			<obj name="AppProperty" class="TAppProperty" version="2">
				<prop name="Created">2016-07-01T09:57:29.499</prop>
				<prop name="LastModified">1899-12-30T00:00:00.000</prop>
			</obj>
			<obj name="ConProperty" class="TAppProperty" version="2">
				<prop name="Created">2016-07-01T09:57:29.499</prop>
				<prop name="LastModified">1899-12-30T00:00:00.000</prop>
				<prop name="HasProperties">1</prop>
				<obj name="_Properties" class="TAppProperties" version="1">
					<prop name="Created">2016-07-01T09:57:29.499</prop>
					<prop name="LastModified">1899-12-30T00:00:00.000</prop>
					<list name="emlist" count="4">
						<obj name="item" class="TAppProperty" version="2">
							<prop name="name">TopChart</prop>
							<prop name="Created">2016-07-01T09:57:40.072</prop>
							<prop name="LastModified">1899-12-30T00:00:00.000</prop>
						</obj>
						<obj name="item" class="TAppProperty" version="2">
							<prop name="name">LeftChart</prop>
							<prop name="Created">2016-07-01T09:57:40.072</prop>
							<prop name="LastModified">1899-12-30T00:00:00.000</prop>
						</obj>
						<obj name="item" class="TAppProperty" version="2">
							<prop name="name">RightChart</prop>
							<prop name="Created">2016-07-01T09:57:40.072</prop>
							<prop name="LastModified">1899-12-30T00:00:00.000</prop>
						</obj>
						<obj name="item" class="TAppProperty" version="2">
							<prop name="name">RunOverviewChart</prop>
							<prop name="Created">2016-07-01T09:57:40.072</prop>
							<prop name="LastModified">1899-12-30T00:00:00.000</prop>
						</obj>
					</list>
				</obj>
			</obj>
			<prop name="State">3</prop>
			<prop name="StartTime">2016-07-01T09:58:33.292</prop>
			<prop name="EndTime">2016-07-01T11:43:37.037</prop>
			<prop name="InstrumentID">28159</prop>
			<prop name="InstrumentVersion">HTC_VER_10</prop>
			<prop name="InstrumentName">28159</prop>
			<prop name="InstrCalibrationDate">1899.12.30 00:00:00:00</prop>
			<prop name="Technician">System Admin</prop>
			<prop name="AcqStoreClass">HTCAcquisitionStore</prop>
			<prop name="AcquisitionStore">eJzc3cmyo0q2IOxXuXbsn2kgGiHA7N40o3FA9CxADTNQL5CE6OHpa2lrnzyRt7Iq7yAi65w/BmEmQ4DjwvH17eXu/Oczu/3HI70f/+u36vlsfvuPfZHW9X/9ZkSKtH+11/raXJ+PsHlWx9/+oztWNX76r9/o3/72n2X1LL/3VC7p43EslGf7aH772+I/5+9t//CNML2XxfH7C+Ly928U17r5/RjjvjjWeP73d/7rN47CU/xRtlVzvP+9bNHXd//PxfGr57lK77/9jf5nJTme78d3Kf7Zxs+B/0b9k/L9UBt/lHLxfykk1qBWPH/Y7YcCs/9Y4Oh6x7OyDEux1D8pVXS8l7/97f9bUAuZ5ymJVT///bPyf36IH67gh42rR3OuPqcSRfGffGGdFtfDP68YOJ5wa3v8KobKKAuF+v3fP6vjPR7pcdbSPd43v/2N+T98DavHf14fTf3b38zjzoRLzxpxeu5VWVcs6Q63jpHyXWRMrr5unByuUa/lmcNcS33G7iJ4KIkcJ4J4WesvI7jBc3AlssvO50aXG0GH8hU6VNJfItBzLaMhmVc22Z1YOOiHtTNCbrk6SV3pMuhcQd2h3Ee4f/kKDvp1tuqhNE4ulUWzKNHznVPDk8vVfKcVEqdzV4GC64MRqa0k9rJ+FKonnFpHptL9ELn6ma57eF4sJ0/2w83UMyU3obqLJrVbPS6gv4KzDy++UOI0yyVTX03OC16aoVC72Uy66E+pH+EsvVyyqwxV07fnYIDXnFWohGsGVxfkPUDDPlSS5Nmp0axl8ISHwdtUWhr9RU/YcwN3u7HybKdfOV1b9S6c54lJZXAcQVeZRQBXV7dIdpsNpb6c72oo9ZMbJ148mbpLSzZcrb0dp+p0k/UXIQ+oRU2JszLtB71InR6qg2rHmadXmkZfqQtc0mRFpcpLWuv7ofagGe5+ngga1sexWAxQJY8VXt/zKurdhh/hFIQeSS1HoLXf7445tqaf2qS4hfCvmpRE6MXnP/n/1qT+WbP4aU1KYTRO+LlNipWsORjGnInD43jkyKbtTmA1TE3CIvdEchMeO/CsaiSBarUa8RlWA7vrGwJeInBEnndX0BbrlkAKmUiU04uB1XlY5pGxPLlEzo4VqOOao4LU3A/E7PkGVj1Fk6hR3YSsjdMVrD5sKMg21UDi61SCUWdCHPq8L5ODmT2A7MI+D3niyGRsHh14tvvKA9bJ8MZvZwUY4aIjoLRHmqQ7+wkmn/FU+BK8gdwzXQD12S5yWEzChUScr8BKc7o40MvsQNolnk9/bfs4TDU8vxPyLejzC5+He6ltiOGyT5BW8z6Pzk+nII/W0MBYjR0VPi8ZkHrvP0G77HgSMUrWEE+Y7uDNLC4Pm2t7IOzjOgOls9k4zC97mjz2hg7m+bKgAp80JRGtqQXz0IlUOJa+SeT9dQ5qkiwJ7JRjQTzldgT3RLdxsGkdjbjTrQPrPBfiaD8tLsQ2qgv4yrQgoN0zjuTtSQfZBols4TzjiMKzeD1DxubhOmwHUi2YCmQpmlGBeS9L8suaFE//y17qf9ikmF/ZpGRF+6OT+jlN6jmkI8gLeiRwPR8aIpq8A+5i+aCA6t2CyNdKB0mZGiqaWFcm/qulQVO3JRXt8lojbexHYJOqzMNOtTgSaq8CvENFx9Fh3TTE3oxbUJyMIlF7rg7kvmQT8ASxj6OG3x/I63gLQe+ZksB0Wl5IPqtC8CoZm/jMby4kVjMfNNmrSHQ6vQZinaMMb6nzPQ+yWeqSNrXWQB4pNjFzIV4Il6gA0nVH5xCULpDnZbyDGTxHbIK7zCTuwupAPSUvKozrV0LuabQF+7SvqGB5w/O7UO3ADwmdB7x50MhMOgFoj+KF17exXSLZ7QCrZVDlYSwtXeKz7BbITGDiYF6/DmSf4vlVMZtyuJwckeiy9QJH0YccVkzFkVTwRrDnDUVCwtYHopPbAfy1j01sfRfxlp8vKzDpEbdrS9ck9KwywKCCMgfKXHKEqx4pOFcK62dJ7vgIORoAjnPE+i0O6UAWxxke/8UuYwgc/P1Cq9qCc9yPcdC967NR7gmoS2MZR+Jzdfh1TUqk+Z/UpNhf2qRofvmTm5RzPYrB+DqzueuuD6KqjvMwYLl9mzvtoXXVSMjMgGvmHeUUT+eivlb3ecAtyib3XeJoqtAaQUD31EicQHNAVZ1WCOh9x1KexniDuh5SPuBjn6VctWwaVSnVWzBlFIc3r1kn6j1R3WBZPnvilBcnUZVNdwgoKuAoh62PpSpf+DQY6GWfu/kejy+tsyYQNusm9k4af1Dj9bUK5od9n/tQHUFVmu4WcLHOE8+3j7LadLwSLOorTTllfdDUhZmtAvFq9ZSvmc5BvSq3JJid7D72zGWtqdGsewU0ueH5DWZmqqftdAiG1B4o19cOoJp6BUFvlVjebYbfP1+zNOgpjokdOrEHtZamNJjYI5s7TxP3n+uRHAiXkMnd07VJVCepvIA9XWjKtxXxoIoH4xDMBW4Zu0UxO6hLmV8FrLDA+tM5ca260iMOBjntKDe47F31mPGXoA+LeexVr0xT9bkdBuLiPuXOXRU0tTtmTsALK4FyE1Ec1GFn3AOG8encfbzERmU9WwmWvSwQt5GdtfqPTWr+Bte/al+/Wn9/3/Rv1d9iwfzrfvVPoj/2J+vvvN1bkIutQdLzdqR17iWg/vKDQ6XdDDW4upMC7uVGo3ZL+lrobppHcK9VOc+2BPVXOeQCrTHO81hYSoUuphKB88Vx8mxaqK5+yOcLCJ6NHSenQL7o6+g5wmsnoP7utUzrvCbg8YVwnq9pOhT16nbuoeBlN09lDfVnllQFlcmrqKNCEvXbUE/wdDkxXrOn3tTvm/kNMpnF8hz1CXSHR+3U7eTEyTlH/fkQf+svGbHH01dV7sFTa5Q8dTzJ1U+jU8I5VRQq85u+0Ps+GKEmOepVEfD61RY/N80Zt99WF1dfUUIAjzFD/bnRadC2Yf6Ay/VuU9m1lxLdyc8tvNKLFSdB+a7PMXagIoxF0rl+QX2d8wDOaw4/0xo0+u5KKqidB+qPziNTN7SVhbpeYX1JrkLrW9d5QslMWN6B7hudGqUBzu4cty9CvB6pEM7QrbEHzubcGfSrEOD51gcv35njyOk7QnVwvpqrOBXPWB7nKSzweKmbZ8NddvVf1K8uFgvuX/ar/8Mm9av1x/7kfjVc2TKsTk8mDynmOJBDh5qQGo6PQYxa1J+/TUDL65GKkhr15/VzA9TXvMlD1diL5L5Qb6DZVEMFdVKJZHMKaZDl3ZKKomkO5BYzLXgrDUOnihVoojeoP9VXaBIY8qEkBp1dweEHPJ711tqX/rxKEXLI6LlJ0qh7glKceyq8G45LMvY2gKm8MHTk7vaarE6zG6jbBPUX71Cr93Feg89JqCN9jfq5JLMZEM3j4sg5ot6uN4OAsWm6PLr3fEGe1KME+aX0eH1PmyNU46OudEMgsLmilpR5V4OnND0VHG91SdR5hnqzWgy1s62dkDJFbfpnGbWoWlVDYvuEx3NcjoI5PSuIWMzm4AtLlgp36p4jt/nDwPpiMDQ9PDGUr5iqBY3wszh6ZScg8pnH3yOSlnFwPc0OpKtvF7AFEbW6O+D1L+fqAI65F/JwsxET8jw/buCLxoICWqplcl50BkiPfp5jKb2GTKd5i6H0yKJ2+2NDUvfBY2hvz/LQzMRfFqouFkuG/ovoT/vJTeokWBToFoP6K+ZiQezA8EESHSYP9qfDhbCuYYDzEFoSVIOoEcVbsuBR/iv+6O/gbSMwd3aZR8/Ioklxa294C9g0FXSF2BBShQm4ikXlYclUBRl6NQNlVPs4qGb7kmzvjwiIvkH9VQfUSf3+7GwvqKnshOW5ilUAJGSqGF7aUiQlx6cf/UVdvTyQ4alH4DtvzTlbsST+/bQGrWJRbzdw1+TKzh4g5bspjhgO9ccyyx7MC1vFIXtBrX3pj7RcHQdgWQ1RUYZgGG/9URfXJbZprEG+oz7B6H7XnzK9UIsnYQnkyLMbUG4p1teSpBey2XYRKPP9FAf5W8tnVy/B7tqBCqqQp0lTKRMYikuhTq/YxDUd9aesW44E7vFAk5xlalBeQMXwKEXU9imyYJWrWN92jNdv27c9EGbGUMHZqV2y8AzU8nNP5cFmjTq+GcoIpr/g8oC7ucn7D2Rb8Ax2JNHgHA5kvERPvBJ+SeCy3ru/rkkJzPIvoj/+V+hvWpYs5ViRyKkPx98E0/bJxk6WHTU1zR9WwN1XqJ1ZLhzUouykYHmnm9x5OI6plu0EwWLfDJSDfZmrbvMjHzBBw6ION0da1SxdDBbCCj9HFmqEP59uwZx+ov6aQlirlrz1gnnR9LGfBwdOfbbTEcsDS+IfnWOjHs0pCUZD7HNPnuP3ny7bBIvzGc+v9/xF3btjFbDrHe6/tFCrH/31Oh87dYWa/UN/3ipEvXG7k/G/6Y/eBqjLZSqYqnWvngGb35bEszetqTKBegoG4o3Evd6xfw3izg/GTdSh3uaoX8aq0mCUZgyWj8sGleywvNN0YGM3Lj35oz+q2jC5IxP38NGfkM9o1OEd9TcTTvtv/bX32UW1LpMRTCmL9eVn7++XJ/w95o+e+AdFgI/+pu12TnnLI+pWb6rgoz+3v+Pv8aW/3p8LxIuWYvnRHzuf0cR/Bg2ttqrRBtSr5YmT7Fv6z6i/v/dK/1b9cUua+Vl/Vf3V+qN/sv62SmDDvb8ZcXaZK4NOjwvUzMV1qB3Ekaav2bf+5pVOdm6hFDq3CdZwCzIZdRShPq73/QUaoZxT8X4ulfr+5miQ1wHqL2xQfy5n8LA1bjZJ8IgXnS1WE+Ql6i/zlpdB98K8gGaMJZLmh5usN0YwwLVR3DzZV9FaX9NSBXdzr+a7owWybl4ECl5iJ+bx+Ri4esixV0gmF/WXC6gnEaQRLrsE9fe0UH/cDXVbiAbqj85k0Dsm8OEivbXHPAL8LNclfg5VklEN6ipd7gaoTqaTJ1WJ+guMeoSymxQqzefg6kNMAIoiwu+n6Zz76O/WXx3UnBccdL19NtCFJuqvyFFb47p2oTBciyRX6cLpKbsLoJ2XuP1JUH9xRr2wB8UeO9PYm6ZHeW/Dc0bsPEv3uL+560sot7VC7chcGvQ8fw6oTQ+3K0e8noNAnaC5aisq7dnzWk8b4kL9qLw4me6oP7cnHZT3AfV3LFGT+37Pom4zrN/RGeBX6Y9bsst/2a/+SfTH/OTcX5LxKqxWNEuC8OnR5JB3OehxwVOB7XYyYa0sA1XdT6ix6OiSa8BaYN/dloQsJYhky1Q5eJ7UxkHrOSbphheLoeaZJ8DqfkLEvdWD4TXLOLwS1GLA+T04skHnYRah/qYXns/c6S1qpj1yGLCeKrBILlBBNPNNsg2MEly/HwhwNAZp3ZafwD2zLyoKGv5AnvtNDj4/71CXz6NI1p2NWjsQIY+uHepVi1C3xNlwGBryGBrX+VYD46lhqDzrs5Lwhv0Ca28NcdDbgkkYPutBbp8CCaaopcnyNjVgmfFAgrwTGnLqqxWord3HAAOef701XqCJJk+FYW4PpGy6F+h0uCSRdp+VxLXx/K73WpDQ3wscOUeGCX66xfLEJxdDS/JowYq4GYmOzmlNvNtNBWNYoZ7tsr2QtdvdgGznHQWbYJ+gcdkJbGMrxqG8Qb1dtCwHyfE4EkUqlt/N5hZI9FEi29Me9Xo6RT1I2oulIn+P3xKkjAeTuc6o6NoiDX5Zk+LYf3rr/Qn1J/7kULUJrwyoVTLGAfd0S1Ls7AAU22MoYMFtyGI4mQjwqaWi9iaaRMruS9CHI97SObP/1t9X7i+48pb4yf05fkXn4B7xltH4NgPz0FNUePSrkij7xwFV9uipaHKFgWQhuo4s6TIP2cJFDUnbDUiHM0NFc6MpyCXqANT9saKACSqZpD1/hJUT3qkw0tKCWHcrBpPaoc4qCctPCO4v72iGROFOTEhUhyV+nk15oMU8oPaYEbxHUOURYZcFOevRDiSfrbEJGkuOFEOUgr5VUK8Wh/oTfNSfG8VVHDi3bI1Gu2KTHvBBD6b6SsiLnhLQthsWzxdhedZuFYEuJxMVJIarkbxLKzDZd/1SlE0T/TFS4NoOjU1aq0syH09HUAKXi6OoFkWSru8tKGlDk4AOXZMQdnLByYMXBVloa2TdVgeQmIKNITui3g6hHYN6Q/1F8f7FkYUy0qj5HUd99Hd78TtwBn6MI/2JTYjdPB7gmbtlHi0ezi/TH7fkWe4voj/uJzep2lKEgEf8U77oHkp1aW+jYLpcWeKe+dm3/oYn6Ym3M+tCfQy2FHDhoYmd03kvq5Jhhx/9+UtVcNWVkC4D9v5iibNmZrQ6mqMQjJbD5k4cNJxaMPNLQPvGIv/k/viz7QR0c+soL+pdWj171T7gmICjXLs6Hn7Qn9uKe1B7KquDnthN7IpxVqikUF4f/TmzspVVv+jyYLHQl5Sj2C6nKjtVDcbFkyHuqxTlb/3dXvj9xxI19aU/XjZ/z/0J3uMRjM8bl3vqZub+kPvzjNJdq1fH9wLqIHb5R380sMkn9+ftd1nz0R8/7FHPX7k/XTekT+7PL57uRX10qh1Mr4mOHeAPaxU7jSygNz1e70U7fuf+hDs+4x1nKSbq/PLYBgxHoX6fwl5TX1f7HLDn3Tz+1l9+8wM6Pk7xR3/e5uEGHAgCcRnh0Kgd+ygC4Wz+nvtzffsVzIyCz32r85o/o/7+3oT+rfpbChS7+Gvk/mRt8ZMTFa/cgVteGXkiTOGgXxzqAa21d6jMIqqm77eos3a31POEfqL+uni1gfp5UEhmYveiW5f8AjWVSPGOk1An642kQ77aof52Herv9KpmkGxcm+yMWr7ozvGJOiN7Pd8NzTDor1xC/VmjFGeyPqF+ONRfsbiiTvwr6s8mqL+nkKvUbpJl1OjVoaDbeDMSF3Kw1jfb7Ar7GBSSjPR7pGdHBnhMpUOS0sTPl71jw8O1sev1tvJal7Z5AI3LY2tVaGmtl0dSwuMaqXFqTMGgP823ro531J94Qf3dls4IdS++t8eRrJ9jKoS2uarxboJA1vfB8wE5PbepbPDOF327rBso6Y0Vp8oB9SbVTw91XVn5rkxvtJ4bOepxmeD2Z4T6m3GrF5x7xSU73lVNnVV3Dpydu52nz7ce7/NzCVfDQW0Km4D75P5K+2jniXce1nrXP88f/e1ubn/Q4+vZh9IzvTjD83N6HKH+Xma9indVG9L6tH6yUER7N96Nb73/on51KTD8X2TkJ/nZiQp/bWvgRD2LOjJRB0szKsA3XYFE67OvEbuL9iCPFEXCx3AEIg03B6xggVrDUEwmXWQXYF76lgpzSQCCV8mB7yp8HGS704Gw/DiB1L5Do3NykAk9YwfwIWVI0BVNSSQBz6xyfouh6An15ohTDQZrCKgf3XdJSFBTxigPedQ+nTV5bFUK/KTG0PEw4wviXhXUY4ZdbeBKc5ms6VP70V/QSL5MPJtVwFcELg9Sox6IcWNXoLhqnwdxkdHELacKtBONx09oDP3seTeAuV2h/i41ajiJoxbM1sbtJoXHs6yHCdZlg6G24WTFR38uwfoKL2JFEzmbVyBdqSUJnJ3XkNQyVPAPs0Ue+I9uTbLGQJ2xW46KXPWAAamn9t+5P609JeS5Zgk4rw71PE1tQaLUzsFaNajN7Xx/IKLuUx/9RcuTeCH+wBcgnWIOa4oRsPwhj6HtqpZI7NKov5Y3erDS5nf9rW3Un69xc/JL9bcUFot/mfv7H/ZSv1p/wk9uUnvTW2CVH0YqYHeHhuhjFILx9PCHXcjNQGKVtcC9610e7u+iS8auFcCvLxWC/oqAv6Yn1EfevuJQUXiTcNz1ASZXMSSM37msbhcewd7HNAEhrRrCnqcj+KfNEMNxg/qjx24Nfjq94gDipiGZHm1AOZ/w/Pt3Lu94YgHITkVtlUKlEVHlT6Ct+EcMsyZtCCxRf3LHVHjrn1CrwsLY4iNiTVMh26P+1sq9Bp2bTzlel52Qyp9N4DtZHUP+WjYk9qIEA9awicPZJpOJphmo1dcZ9RjtRCBt42/Au+xRn0aGt/A1fNFgVj3u3zKvA+mG3/UXMu/c4V3N8HryLUUih0Et08nYgvooRioc9SPW3y1kvvXHbPclWc5Qf6uzzeUf/Wlu2oHt23QcFhbqczirPqhbEXVrbSuX3J72CUy9ZVF3tbAm+R3155gZRUUzHnV8bV8M+Ft2SaLV7XAg3tpIwNVS1OcVKUJSUX2A6/LLPGTMev3rmtRy8S8Dv/+f6u8r97eUMjb3iuEwqE50i4OpPDKUB6knf+vv7KKOBn1/UWtJmQe8KzeUr+0y8aO/ud4PlNPf67UK1CgG9LLF4+XskVO90Jt964+ODuJn5OdiCBfUD7m/L/05VC9yan7sDsGMCpbEy20PNXSpUH+5OuDNoewP6uV2qj7682mWL1TnEL6CuRv1xH2sRFHdr6vrJ/fnr2xXVKuFTQJ6LGjKMd3G/EF/7rFAfR6X0e4z8tOZZajBL/1Ny7f+os1RU5Pt/Ij6XQ2UGy/bQp01th9MuxVqtYsdWT2Vj13AKgNN+eWiatRigVr70p+rm7j/Qr8pgQA26vB190Q1X6HOFn1Ak8/IT1l9ZMHQN6i/hByTj/5mFI31tROaizqW0zboH30f+6zurFVX3V7+QX817weDkk7E3Wp7U61OqheM2yVPeT13KNS+Y4tg2k4U5Ql3sfzo7yv35/lRO/wZ9ff3mYv/Vv3xorj4i+T+ZPKTExX8hK0dI0mDyoQS9Rfcgye8+KdD7eo00vTwTqHOTKJ/j/zk9XoLT3avkNSLUQ8X9XyB8n6V8rRrAlovmNz4zv3lE+pPxpYCt1K0SUoNqL/e341QKe/jRdll0Nkej/+wBinPLg5qzTg5qL/zHfVnn1B/1QP1d33KhGTSdNF0N6YoaNaXWR7vpT7R+c64QPZIlThT3/P8Tqo0wr0bUH/5Dj/jE8eFWzw3qSzey4keVTXAfdmocWLoqKVklpfQbAc1T5ytxOk6KwzQHQcnT0+A+tus9iPkw03N01mHGh5u+whqUcXP4eKs6auKusOrnGwqEUepwM/7BgrnZMVJeUO9UeU5gDxcW3nmQ9TobLoIsUfncTufDI1ezvYveAXYgybkgOVN2T2Wt0hQd12D+/N58IJym6M2r/de1O9nrJ+X4aIONyys9fHQn+Cl5ysqDV3Up78hACWEXpz2qsLp4Rh3WH/qKs4WyZXWQ8lhoWU5F/W5u/wy/QkULfxFcn/kZzcpcYhWYDj7BQkyqhVJNdzuYNsj6mdpdiY5bx8H8PZ3Kg9CpV2T12nugn7do9aWb83F2a0Ad15jKOs7+4QsHxYPRlPirfClP/OiMyDBGvU3jaJM9q06gnE1GQq4FvW3z7YFaFTWxTC+UJtVaLQgq45Igj17cgncpxd4dDySSN6gfvhpToNy86ocLtesIc0sRR25SZ9HWnmSSWDeWtCW999zfxvqRsAnZw5D8ZlDkz7kTXAHdsDryyqOZAu/BsLkGMppj/2alB2P5aMtIYYknnGE2kwdeNocz+9LJ/Od67TBvr5zgQsbz38UoxdI6oT6y8/797A01J9pxKi/FRwH8jBV1HXXLqggr30g6+bhgCvmuL12GprszgZqmBNmccidsL6es4cO8hDxcRS4MwzFN48CnPXzPfI0cUqyApsGfbETqeDynjf4yf3daA6vXHqHrkXng1fOJLI2Ny1eLz8N4IY2S8Fh1nKkJDYaHWAeh5rsFr8qVBUolvur5P5+9iQldj3jwdqrUx5YvTgQi2wjUNcBGwOX4OduY9tgMV5HBWF3cMnGDGegrcUqD6qL45LH/bEGfR68qKhSKiCz4ViCubVRT9mx4ci5Zy4f/QWrQzYQY0K9yaWOt6h1qgfi3Kc1uip65VCpIk02irEDyZmzJFI6sSGapEYgmUOdB7dz5pLV7HYCu/AfeUQNS5rszxaenxlrEnBb1KsWq7tP7i+Uz+KB5ArTfvQH55a/EHejMLAKzZqKKNWi8REVZSDN65ZE4x71Ogv4PbitxBDId+KayPNsC9prVceBG7h4SwchC05R11TorZclSW5TCrq8ZuNwvXvRhDtEa1iZb/3JOmp56eg9WFdviqOqOZrk1Y0L8P0LnYfDGZtIPTudweNeqD+KtDJJhdkI6rmi8fOIfdctN3zwzbqiQpHH+i3D6Qy+flkQoGeot05A/Snv0YvhkNkmcZV0+dFf6KvNhViymoB1uI55EAlNQbij8QS96JcUuNmv059AcdzP+rP/r9bf4ic3KfvyEgLaGxfEf44irfa3aR1Myf33kZ9f8/6G3abPP7m/45QpgWgXLfno72vk52feX/HWCZXfhYBpazb+zPv7GvnJnGX8TDqXVrfF/BwI28OC8orjHlSQUS+9f/899/elvyXlc7k/2sfLJ/c3EXOIvScRLqpyeZSfeX9unVXlJ/c33U597iYlao+mq3+Y97debbXv3J9pu5q6Bd786M9nZCFR15fb9pP7c12+dj/6G443Lv6M/BRO7O/z/uTkWPw48pPv8fqns7/56O8z8tM9V7tv/Y3PRvzoj7JXDHH6aq599LesH3TsTdvD+qO/5fPO5e5Lx+v9Y97fZ+TnPTHWH/152gO1vEJwBnyD8eoPuT/KcUfqk/srT1v/k/vzPVa8fHJ/nNag/mAlNqrismXABGeeuNL9WP4Z9cf9P9GfSAvcX0Z/P/kh4BHiw9nvf9ef4u+fUPGBQ6Vej/orn++RmVlikPS2QP156WIHt+Ch5LvBHkDnleAChXyXSdJrkqgLQr6Ce7Zw4iQ/RKBrXaBAY+s2yZIdFPopf05QtbZBMrOQB73b7AsoLzHu35DJ1KngOUKxev2uP5cKKqgCC2NiJhtMfc8KFJTcYk5i9nw+6DeGv8KByRQqqzvUE13UI9zOJp7/tn9/xqcP1NjKqUS+Xw76fU6FeL5JpdL9LbjoR2FXwiPaEbLzeyz/l/5+GPkJZ2mCez9XqZ0pY/nsZB/DTWpUKhlrwDjcX9yhLjqbSp3g3OjCiTRwWzNWnFoZ6m3mPwFei5OF2rVuF/0sP2MoF4aVpyS/NPpdWuH1rZ4uychLNfUZv8fy0hTqT6Vw//hFXlAjPPPdi5FlfTjvB6jVCfX3wmhaj1xygnNKraid7J4LfVNJIVyg9VCXJuov0VB/t7OxipP7Q6H1iCxYuN5mqL/j69eN/BQZSvxZ8+l/uf5+cpOirJsJ5rxdxIFdH0XSxTcMZTYLIY5WKuqL2mFo6bs3mkTPHPVXphg6eYdXF39yf9yNvYNynDCU3T/3CJJqJoK3fPF5GHD+gURxuACrwhA7CA+NRroVO4HZVRiKVhmGomWTFRialR2GYsuTRsRZ1IKzb8Q4ErdzIO42qmB1d8Y8rATnQjBoo0H2rhi63TWeJqvnWIB/MlBjp1enkcfp0YIbGwIVTpwvk9yYG0COd44KtQdq9TpFNpDWHHIslyOTk7CtYUWNEwmXA+pyU7IjOIdWyAHvKo7MLrcB5DwY82/9HW4uOI9wiMOUw9CP4rsKjJoS4tAdBZMcRrUGe71ZxtFlmA1EqB8rIOTB5cHO89eENzsPbHVckqg8ov741XYAjddm+Ud/pWuv3qvK8HGwF1sMZYvqAR7LDyTK1boh4WxO/ai/azQvQHqyXBwGvJAQ4zyFYEWSRDZj8B5JS9kjkG5A/VVR+537Uy70PI4W++aX6U9kmOVfZd7fz9YfEVIBZH81UaG9awaSO1kM9r1n4whe+JOLceaAwmh9DmTTJMTuHhLI1xK1dfL3LpGO3RpsF6oY+le1JvfiPdLRfuf+nvo7lzUPr2Cw6LSQiflv/anGNOItfKhp8tDZDRhBWMWBFaH+5Bb1ZnpHloT3LTY5vZyH4JRMjTeSyaMuz48zyJvsSSDcWyKhW9Sfmfl1DksdtWqWc9TjEDExHCXxQjpb6WDllqgxL61Kol5bFggrNSTqZkuOSHm0B2lltXmU8bxLdqaKGqyOTBzg/gne+KcdOEaHxx/PeAtzVYuPiCRo4vBG8BESmqg/60qhltvZUiQO629A3S6wPpkN6s9RNiPqNZry0JaPGtlkmyWoGKriI8jBJtJvUH+rtclRMGSoQ6dmJrBHi85hGg9AlpIfgM2FNYnaPkvIU6rOoC4sfAR+5f5mub0GYrzrdz1WLlFWnvCtv012OBDFyFIwxxwfSa/1+w9Y1K0E4+IuqVAJf53+RGbxr+cn/Elyfz97dnqTMmIg5M2CeGrQDKrCz1F/p/wfRn5ymxR1dQ+cRr1YrPzJ/XkidhhqpJ8AdcaPsas96uQH/fk0fcT4KOykYN4S1NDXqi9fIz+/cn/+YSO4n9zfl/4cxcPtX/P+etRf/NFfYc7TYNo4qL+v3N8kPZ7BtMQm8dHfV+6PvVx66jPy82ve3w8jPyPpYXyv+vKV+/vo77/N+xs4r8+d836//uivd1B/Lr/14Hve3zv351h0e1Brugo++nOOapOox37afuf+vATrg16h/j7z/r5yfz0zqZ/c30d/C9nwftTf17y/mVei/r5WfZFT3wyWgbiIvZBvDt+5P0t/r5r2NVJ22Z0D6nSf5c5BaTVVL6LgM/LTD0sH1MfpXb7/lvubTQ8qd0RHHD76Y5chAvvPOvLzn61J+uv1R1Msv/xZIwB+Nf+kn5ypaHUhgFJdrchu87gOemlSJWC3iRyBOfKvXlAF1DpjxNkDwlJfsfsEyjxGbhH+4up3Ffl3XmpynGbrQdYraWchj55Ovusd5N9+cyZQTYpNkr0rF3o29BPcXrURJ0KO/LNZoYDzzML9TUCuPS7IvzwekX+bB/LvqPUVdKcNiVP1KLs6Z6wouC30ObW1rtJFP42PG2xLU42z6Yo8u1uLv/PvnUxbHSjk7fppUlmXyRf92QgRNHyO3DtVyKXbyymhO6xJnjDOoOmndDXAeXwh/+wF8q+KAuRqcMPvexbyrKmfNTQ7kyB3L3g9rXC+QxM3yL+O7Qc9FZ8N3KXMipPk8ebblsLzrR7IvzmtrvVHeo6hqW3kX3aBRh8mqYImyF2SHlIs7zTrfbhfXOTfLrlyOgVxhfyrkJuyKGufiX+NkOD5gu0l0cXD+QQv6WaS7KicS93jhBjqUkT+vWzkH8bZHbwOtxWVqV5I62YSs3DjGzfemcpl/av4R1MLivqr+E/5yW3q8TJsUM3ZgoJk3clE9rclaI9EiIOmnrvkKBonIMWczqPJPyZkZU0Aip6j954zRyRN80B/EL3PwzBzSmJ46Qyk/ZPPgyfML+RgHJff/utXrkmabjuB99TZ/OM/pjsV77GXPQmbcG6SwLp13/5bz9GfX/7TVH/MgxVbFx//vQeuxcFprLjPqp9ORQ05POS5RiZ3wv1fJvovemcTb/lkgg8OBm9M6mokyFQHtFEaqEATBY2MR74BXX6nMspqXxBfMCZwnQb917YtXh83oc+U80hFbIA14asn9CIr4/5x75Y/+C84HDB4zDZGDbrNLeNwt/QGQk6++e0/KfQTci74APz0htuLHoNzaTcfYcWVMwr8wb8QRntYIJ+36Oej3w7IffsJxtCgV9VYoMk03hjQjqpIgbQRS5Is/QJk68rlYepj/Zxvj/jjv62ya7/9Z3HnBRWuduh7xX9n/6x4nkdmIf4y/2GbonnmLwJA5idHqzdrOQOve1EkoBYIqLNzWoM3A7zng/BAk63wcEBS3J4KK0VE4CmdAv59hvc0OwoueTkVfr+aKiq6XbMDIWpafwAI9sMVyYa95wg4kY7DqkEArtztGUzlMVIhdHuanM78FrCdVnmw4xGcHIMA1F8Y7UUPH8uzexoRKMK5ieFwQgDFnHEGW+KeedjrtvYBoH6ucTvcEbBAswm2uQkB9+wRgDM7HMBYGAjAxskaUixaDjxubBCUaqV9AOgWty4O1i8eu6sdu4cVgwCM6B2Ct4huCSjFtiHhNTw0BA+2AWVdNHmUjPXhk/5Ti4nNA8PD8rhDtMEWzLyX7TyKQF7BnQLLZ6Y8CEJPI91T4cE+Jwz5APD5PF3Aa58cFaZ8q5HifsdnhvH6HYD3xQ1g9Vy8nyFFdiE1Z59Bv+wXBHJNOBBeQQA6JUfH0WBWCalzZQZWxi7jSLabCznR2xTkpTDF0c7AZ9gXAF3V5QkYq33yC9sUBn9/kfzfzxagT/R5wBz5RezroUurMWVsPnP/vGJ/NL8FqNfD99y/LwEKl6QlHwHetSkIuHE2xs7ScBL1vEdR/rDyi6Gq8if/51NuQ38E+JX/c9Z+bX6P/rSrnnwE+MfcPy+t2t8F+JX/+1r55Y/8n5/P7fKz7ueXAF362XCf0Z9fAvSOL5FWyz7TfxTg7jxfBeLF6slHgNmo7t4iRUF2Agrqa+WXLwH+mP97r/ziF+MsUSfNuARDcMTyfgnwa/TnbNfSlLfLavkjwM/cv/TlmeqVjbRAkAlD3KntTPV8tf2PAD9z/37I/x1yPH55NczPyi+f0Z9f634y7xn0n/wfs8iO3/k/6f4W4Hv055cAPW61x/JvfT9gLVmIvfmuKdR687gFYrmgyfe6n87p+cn//WkF+Pf29e8VIP2eAvwXmfz3sxfUHvOv1xh0q3i3EsJBN2npBXkquWQXuCgSQlA4t1ti5Ol6cy31qugzqJONStKF/l5I81FfcLsq52lSXjSdPws2dObJyVOzRAGuNUGD5+1hk1SmoNAfG2eCctMY1G5zh0GfL3YowFyXqR3/XviSovMRzs0GBXhqUIDcKkABXjckTw3nAp/hn7dZJpG03QTlR4DreaWiGNXI1Tc9mVBc7wTkbo7lV1MUbjE/ogBv5aXQqfN5Dbf4hsdrnaDRH6HzgnKHcevueh9Mna1jFCBxHeojwM2CmqA9qwRF2aAA/WXQQKkF+NmXoNSdA9bPfeBtKlmn+LjcUFILuTla8Q77bxTXq0aRSTeLyswzXk+txhsoj4qV7873odFfm10F975Hce8GFOyWPgNWU2znu+SGAjzzzwpKCkOK5Mlj+XRtP8Ajlmxqt5QvB12f9Se4F4pJdlwoNbrtCGu4eIUXZ/uZQuspQzq4xhvc3r8TknMrZ+G+ei+tQ0nw6wRIcyL9V5n9J/9kAV7vnQNWOXDxR4BMcXqBXMyEPIw2PnwygG7woKmPAA3CR2DJYx8HVnCQSb1S72Aup54KjEkoyVK1ZbCZnqci5zYviNi1S7DJCqOjDY8CXC9UtEsQLuJQat2GaNn8Di597PPoyXffAlS3gxiH8+S0Jibd1eDM+ZEKLghDsmQzBhx1qPNovX4vlDEod9Du7/GZsoKCvHDzHmwP4+TIf4tSjXwLSM1g9BYFjUv254cHurEbYzC2NUaDyq0BrTAxuvQdoSGjzY5gt52QBxEzE8lodBigVs5EgmiF9cEdtg3gLTtiNP6eyrUNTyjI/RK/Hz4cjBaD9+zDOlnmYTwdsT+jeRtWyoWLo/x4OhAjewCow3qZg/FAAUJjjKCH1owKcdcLCZytA3KUoaDZdtaQ+cZ/guVIIwmYUeDI0WRpUMpkhtH3iAKdtVsU4NrgqGjoUbC7xXtZxT/e+2B7jxGUTF9Q0ZJ+j2fV1Bkom8U8h2px+HUCpJeU8C8F+CeZ/kf95H6qv0QSaNeOyoOpdGlSSbctGNHI5iBGLkfmu/fiI0t6IAG9bID45xsB/b5DERU7xyXdakLx2FRNYFQy/E21TQMrz2ZikLZHmZym2R0MfY4CjE88Ta7X7gze+8UIHwGaDr8BSYaahEZ04AiBKQO/EtivGaMDka5+DLamNzloUnUgNstfwIL+SYUkqlyiMt4G9KRE0X2lAGfGezreckTBbRdNQXjuvVhLi8IN+RWeP6PfAySvYouisjJsc22UgT5IHRXeAY/P7qc9OOIMBakGYkJ045GAyp5QmPXU4DMgeWB5XbMlgcrVF6Kusbz2EusrYOvMJYd6vgW53lBxGHjv6YPjkvkIMLo4nkkUfSmAaZS/C/DuoQDtvEQB8tHRJPW4YdGNJU2FN+v9B1SlCsHf5TUFTI/1O0CFvbVzXuTB9v3ijH3sb0DOOTqP+AGFzJrLOTjhdhmHywkF/JUClOCC9Z0RscRn5FSCY/Q8Ccub8+sESC+Zfz1P4U+SA6R/hQBFilnEnxzgZ+1PeLHfb374EuBiORtyd+4IJX6+qcHcMtv8I8Cv+X+fHODScopvAb5zgO5+63EfAf73HOB/HwH6tfanG7Xidw7wawToZ/WXrYnC+kGAKWc8v1d/sV72oPLe2AT844YCdMzjj6u/fEaAwopdfUaAfgTILLdmMLLYhrw42F8+OcB5uRnIJwcY6I97wMdXLN/X/L8/1v78QYBfq7985wCN+ToQnZLO/XnKi5/5f185QE9eHcRPDpDvRRToVw7Q743v+X+fHOA8t/fBdD5z8Wf+31cO8EuAnxzg19qfXzlA71ShsJPkcfqHHOB7BCh3v/4uQLLD3+OTA/wSYGsY+WcE6Gftz68c4Nf8vz/tCFDh/40AGZ4TftYaUL988c+fvPxLGdYhtNVjhSLxUAynAUVytSiXJOz71QnTzblDnYUoNpobS12i+z2UM0aNk1pDAVrp8wKX83v5lZcErq7tAgfKa/de/kVF8WyqvQ437WrHCZGHUmfNeILn47Eimd0Ngy5Iezy+dlRQnDQKazF3Rrh2FzdPLTtK9OUxRgGWG+wSts2w1nMX+5iG4aV4V1Nv8WznNwjInpB0slVXFzRhwuNJKMAouLn6KdyFXwIjyV5AsYlnZwOd1xAqLQ7SoAeh8IKK8rU8XcjYZxk+dl4v0jvU7rl6L38DTwrOa4vkO8bB48+WQgvnZUTy5HnD67lR0gNatkIBHvZnUc+mvn1PaLTi9Bij4FYnsoa7srSoXZ1hfbAvaov17Vl5JrAoQLPva2ivMYq7X6Fg3RUVQrN5D/GU+ZDT3UKooRYuJM+evoz17UoDtPIFz9fxcqKrKjnD9dWaJAUbr0cr91vIHwEKkN2OnJ6uqQ7a5GXGKS1caX1WSixcxczNd9b+FwqQ4QXmryLAn73+y9lVHVDOOy4PH7P5twC9HUIzOAf+mlC+ffoawIU2K7wD0X01BquoUGzV9XcB+jN+IOHar2lyaDIZNC4WSLQ7nEpihDOM2SyMjjD2QwFKlk+BqW8x2oqlw0B0ZvsAhe9xf0+du6Rt2R4sjxJzYC/dtwBt05xieDYY3Y7MjYWV2WD0uO32LllUmztYVINCZJZzjWheNIC190UUKo8CrK3IQbddUVy7BksCRRTAKtJHKjxtBLw+7PbBcFOKCpezesCmpk6AV4miWy58mUjn04Tnf69+in3smlQru31Hf2MeWtZ7MY8gQxFOCyGG+OJcSKijEM27sMwDWUVxnXzb/eQAo2OHAtxFWQQSe8PtpzVG56dTN4EThXOCV9UVZL98uCAtZIEEet8OpDPx95BIN8ah8Z5BGZsGAwp7mcVh/o7m08V0B/nZLt/r/DoDyd/RsqtoUhzvraNIYsJOoKk3Lg6oOQrfkLcimEk1pyDsml/25j9sU6L4VxkE+rMXgEm1SgaXhDSJMg5/Y5p67MBgJpYKXpEokokzPDDU+/A9CJRxbA1sd9bkUXzCu1WhUICGzdR5VCztkjxUrwdjbzN5yHcowGe/eYKp3VAoXmpz5CrYF5BnzESFSrPnyFipO7D3XU0FlO2KhIm6DORjhud/rlCkXwL0WheFN1H8hWzH0xW0Ii7joHRRPOe7twX1obfY5mgRY8D5IwW1ATz/5Yn3THFoKfDcloohEfH8fM8I4GmzlgpE3gbCPP0D6De+j6N0Zxek8R4HUGcCkwdF0FwIJ3YpilNvqDD18PjHYp6AZV3fKwhL+5LMEizvagAs72OqgBxZFQWoT1QOx42IbfaisGCfson6TAFstvc5CppDoXLRfiAnD6/Hu92XJJysmUsoT1+8V9RlCAwj1nc9shGs+B7F/SjshkjN9grGplrkELrYhkXG34LSL2gKtquqIJupU0BJt+9BnrFbELqsUKiCiwI+RvgMM4zpBZbD8HHgzH6hABmBFv8qAvzZA6u/BDhfzRffK8BwZLv9zAH85ADdGEWymNFD/IMAZyexjX8YBfqVA3QL07moNv3OKb4F6Ijr2aCmaqQES45hqM/bH4LD6fS/jQKdq3SffwSo31GAX+/++6wA85kD+DUK9HirD58c4NfbH/xIzwZVYfU2mLrn8L0CzB9zAD9vf/gS4NcKML7pi666UVgUrYvn84VJ+Bag4Mc95VOCgKKboQDF/sp9v/3hswLMlwARyQfVvxvXTw7Q0y3xoFKJug0WHsMQVxBq7cc5gF9vfzidMu0zB9DnKB9U6lX5n/U/3c3UwI8C/BoFugpP9o9vf/gaBSqM3hD78VBfPivAjHN39uMKMF8CdPZ2najSbop/zAF+CfCHtz887qfXJwf4p10B5u8t5N8rQFZciH+VBUDFn5yvIHMphOJirah0NYaDXneLF1yVhUvSukcBVo8zCu2qo9iUh1Lqck3t4bGs1fwjwJ0uXODcZEqcwWEAXbdiF0qmcvK0pd+vfq+fBlz3xI53rCl/C/C13q3ydH1GASpScId2i91AarcoQLrbj1Attd8FWIsERWq0KEDrdkn0+JVT8Kj2Up6uhmDQs1l0g93wzsnJBAW1eOcY275GAYYxClBp8Po6obNIuheh0QM33sC5e2pkl6Rn+pMDvG9qjdqNIl7P18v/7gNBAWYeCnDVrSa4kCue315ifQws1UJtYheYChsU4NcCoCVDo8i08iLrylr6fvnf59Xvm+q5geu9tah0q93W+pbPd3C9RVae4BcbfXukKri9nljf5vtV7YreR1i+h50n7QwFGOoowFcS4vnsDgUYZvUARfGyqZ2+kg86S+ozPGTKJEnq97ROrd9v2XjnAJPJUjj9tCIddFJhxllEhbQ+Xs8s3Hb5rxYgK/Ks+BcR4M9erP4RTD64icp9jwLN5xjNOHIuUJHfzoFMRXYGe1sxcXiKZgei1cYayExGsX3NAnyFpwf4WjBQ4aYUOKK/MvIRYMgUXUlW6nUG7ivlY2gP78XfWZsGO+IWFBxNjJ7W4fQEpTtgNDzbn1xi71GAxhIFF56XKFBtFTVg+T32F7aP0W01+izotIzR8qqtMTo0GTx/HE4kvDu+S/bxdgSL9UQS0CJ+NtLJBb+QUIBkaNaEzroAHNea4pBf7hOyWBstYKdGx9EUCCK5KTYF2FkKebjuUMSL+DaBtKEpPJ49XxNJszuQNycU52qPAmNY3F9jRPy+8H712OP5aEGxDyi8fH/kyOOG9auY7wUp1qs5CjHi1xj7uksqWPYNR57yRH0LULn6BXm5vv+jAPmTUcKqWY1U9Jo32keADifMSPDaiA2JmscDZGbEaLdmHZrIxSMB381RgMt0JpI9/x7VehFRgGaB1wNaJ6JY5/M80my3+WXRKiuK1F/k5e8//a8qejbJYI4bOv7kAMmi2oHTjywVrW8oQHeLAlQX/kiC/nFIyGo118HcxCgyf7PHe1rhUWDUronhdbXxHjOsAbS+YigoTyjA4novweXvvwtwob7f2Lk9U3GwzWu85xIUoLtqmziiK5cjjvkWVbNn8+AkYXnWOQpQY/2GioI7CkdO1Qu6zS7zIIztA8lXKEDdLdocVkf8/kO9ZSBpA5ODuGoaIm9nDHj1SOWBYQgyke6KCKq960jkRCjIRY4CJP17naVizhcktaoD2BOP+8sSCjAxUYC64rYkoGbvZ0CW7YCoAp7vqeyxDZTdHmQLBQhb4A/EmM2xPvoYBei1KEBHSzlYlRy2nH7mmWRcVhIoGsXEULfO+68ipxusyH0Zg8Hjdj5hliDpTxTg5YUC9NYGXr+VNRhzXjOazDMbxTgUKEBu3B/IbeFvYLXdYf2Sc1aQS/JQQW/ZZf4R4N6fMjDjNRWHTe7i7xNEFdirr3WbpvqXvVGTXlD0T5ut8IsFuPzZs9X/EOBnFRh7f9t+1gD9zAP8WgWmp9WB+jEH2K9byqMlfvgIsE+UMXf7EoWSNta3AD9rgAaV/fso0C8BHmen8+f9fz43Oebn7e/cYdF/zwP8X+Tdy5KqWNco7AuywVmhKTIBkeMAVOiJqCgeEAGRq/8HkKsq69s74u3ker9a/25URGXkUnAqOJ8cp6ELDMX2XWDEZx9zy46R17F+m48CNB/m/bsAy9p/eVRxbb/3AOWf2jQfe4De+VIfY4DOo7XtMQbIm+s3sS/bvqtN3wNUoNI2tJQ9CnCIAY4CHCZADAJ8+9sPnj/UsZKl939kgaJgo3ECxBgD3L+brwkQjvuwBeV2NMkoQDvyKRjrAIcYoF0fcX8wIV3qvRepQMYJEIMAhwkQ9npvo6g/23gU4BgDHCZADDHAb1mg4/R35SmulYsXBB57f8/CsQ5wEOC3HqB/Z4H+awX49x84/7sEFPBG8KcQ8KfTQOfePoRmnRokCt0Foz25vIRT1welVmpna1Q8v0FpX5Zhcpl8Cm1pPFLISU1IpOgZaGCHGRRUs8gTqc7W2lomLjxMxcqTgxqstaIiSyivUzPciX3QbFf3BOzLl6IFJbca/0Bi3g+woHf2Cslm3R8dXC89AbXlryBgoSxUklA8kodqCQNNATJJYhEJB+t7DtFmT/D4AZ7vq8Hnv2gECWjd8flolw/w8X0Q0DZaRsNn2cI1Xqp5fHh5gvYkyyc0+UILI/Egx1oHIj4+jiw6EdJO1XwvouHFH/D4MfTz7BuxhrqeqPh8DJI25vg7XF8Hi8RW2ara6v6qobhdV+EO6Spo5uS0hYp2TRKtjW6tVcIyhvy0WtFRJyIBX9n+BTVX2CTJEjzfXeKFcC4yJN555Uva7LSv4B7MkazmAglsOzkSsP4gOR+Ibs2iPSTg4WaQnQYnQXN3JIbC5JwwMjZIwMLq57/bnRHG6eIjaI+A5iC7vnB957PfSECBmfL/kYD/kjag8g9fU+lO8UC5OkiIZX2UycPvKjAdVaQhfSB5OnmWgfUScftpRoeMNNVxg4R5tfQYBHSf3B2WswluZ629JJPWUDTQl4KIZLwfKzIFRR6DgL6tV0AeZ44B52QJua9VVUua2+wB2meJj7/kjU2szv2A+thIdGD4TUzIc1vBwko72rNfL4nMGySgcg1qAnLSE45ePWCZnbrcl3pCDgQ05oGUg9o/XyoFDrjta0r7yrFKCVFLH4zHGrePT8HKyKI5IgGthqH9ZFrJSNALMxLQ2xauOhJwQWV0GGRXJKnTFxouj2EXjmmg+aqpwL5MxDxYzV4Fkc9921B9PqWhDh2BNJutB6s1I9CB1h0z4nDJBhbhGdeDDpEDwnpGAzkxVOjrl2NBOLUE3B7nSGhhPmGIIpVPII3UkWD7kQzylDsOVqo/Cb31BgkqmxckYOXi+6e+cft/mJg7WH1uv4KA12xL4/riesNUwff3OS8nYBo6RcM9rX4fAQVGZP6UQsCfLlpailsFnPmWyf2lgIRa7hq8Hx8ZHt/DVy2Te+M6MI/jTwiPTErJsaB0sKVpHcLuYQFpJ9wGbF2o8DNVzASSlnirV0WTpX19W6vE30+eYBK9n8pgmRLxP5czaH7IEL9M8DOAO8IIFN+pcvg88TM2pIFqaoKk6pZIwuemTwN18BryVtdZS0iQXPpBL0/iH2CWkXqCBHTURUP85xU3faaw3YPqekg4ncfPzKzWOHAmSLKAay2ZqMlqApatNjQkJZLt47kHWE7oNgzE/vn3VnAE/ZXgPWQgoChxCegZV+Prm1cCoZp7BCt+0YSBcsFr6OIiAd2o4kOw5ATvOWIXgbMGmvbOtRSTnDnjbUVc4DWpLSdAypZaIHkDfP4LJbZk4x8Riwd1GgZVi7+/wVPE70OdxWv4ifeA+xYJaE50vIe8wwTXy1DOsNyzPO1pi9eVeKcg+goCek2J5NWPKiwkbkp7B4IEnNpIar2e4vGTTT+V49InTnTxLP+9BBRYmvlTCgF/Og20eR2+CgHHNNAxCPh3K5j/OwGHNNCBgJvm6Ht0Yn1oR30iqcLqKI+FgOMQQDYpFY/Wp0jKIQ20co+ZN1mskXgDAf8OAjqf2i7GIOA3Ag5jILrcRQIOjUAHAg6FgJbQJsxIwBn3QiJ5D5tRFtcy84SVNqVHAl7fM8Ob3Y5MPhKQ3rvmGAS0ugO+nqEQcCDgGASU635o3vnM05bOTr6CgO9TiASU34e18ijLo/deFX3hYlTB2AqGyjsk5lAI+BUETHD9hkagCXfRvgcB/2ch4NAKhtP61jNDIeBpdfkHAYcgIH5J4euf1vt0LAQcgoD2dppKYyuYMQhIv/Zx3yV0/ZUGet7hev6dBjoWAkLHPTyRe0zDfy8B//rdf5eAU45j/pRWoMoPD4HPRSuEp9sgIarNh9H0wHtByeh2uFuckFS0jXf7x/a8DONaWVTaJScHeDzvJEw4XwYk1zyDy2mjkHhTtrGmkYcHteojoWgLCaivPAMJsjPDmMuQgE95T0MR60YYJbO21U4CEjCP1koYO1RnaFNnjkR8vW16l2yRgLWyfEHlOGq4Oyyyq1YGewa/fWo53L1tT9KaJMkhoAxC7/gLEupEezRUnxIJOHcvoJFjGMKLalYkYjxZ0LKtGEOjCiq9E/izqi2M0xOKVNTy5H5GUt0Wrw5u6hLP/5kjAScqjwS8SSrZZUd8/ueFNFA3vIrfc3Jbaff16w6vwrPIjutaQ5skYQ2vsFvlEbBIwEcaRnBXuBWSco7rIa74HVTXHf485IG+udcLCsvD9d7fAlv7qPM1VC2NBIzohYTEPVXQXPZqGOU8EjXxog/UqwIJ6ByyVJtfxRM0roXvXxfgejxOrwRuHIUEvAS/CNgoohHuPioS8EMTDgp2Z+cJO0dS/q6v1iknCP8xD/TfQsAfjqxTlAKgOMk09HLZNUimzSow7v0cvvKMBNPf/fbyzXLhSED+c4xxeyh/yEhA3As9wHGvuJ0NtkgUaGbLkYDe0qEqsriYeOUF1Cz0ZbayiTdDYi3xKxNJWPURiT4KSA6bT+4LqgukaM0PyCqS3H92x5go80sNFlvRxG/LSiVry+TxSjnUuT/TxYzE8z4iIqsdPRKwmyZIwBqkELLJEUj61JFgp2BGAsWurmTLmyHo+okmAfs4qGTFNQ2sYpEN/bpMVbLRSha0lJUInISjSspp0wGpCzr3nywScL9J3uDwTNcnkOL2724hma0Jvi0gb/YMuVplDVqZTelAEif99jLxwY72UxLMyfFKsmWzBaVLkKSxUPU5ggkDRtNRxHuXTUHSbObD/HTH9dskB4EcreYFdlF3eaCt7TVZX1welk/pFwH5rHmAPAtwPZkVEjywZnuQa24ero2LI5GNeqHB9kUk6CKjVHJ1jhKon46i/dcibX/bdnXKzdg/hYA/nbPmOCWBeZYwtFcLSDBT7HZgT2ie+MraUYlsIwHdevcJfabvLSId3SWolFHTcBNEIELW925JEiQK084koh4XDKhx+YuApey8wJ2uGDr4aHuZ8Kl+BvOsMWFwoC2JXCgzBpWp8PHuDslpl/c9KNkOjy8tbYmc6QsS00j7Zp0PkyH1anYGWSmfYXBbIHnIyo9AnR2bPHj1f6YQZTcFh31xJKiX+JlHegqwmm9p2l9f9waxntwcVm/tHQZ6Wcmk9ZGA6sL9ED9g8PkHAq4KniOeccLXi59xPJ/81BA4x3gNQI7rI78NJGTQ7Styypp0JGBwfJhXEtFIaOPeRx2rAxLwLX9EXM8rHfrKvMa7h5koYAg3Nh/zQIMVEtA0SJ/7LU/WpKDOIsyLe19JuZMyMrO3a1haH7yHnI2esCp3AXtzwG9POeyjkDUS0Nxx+P4pLp7/fBboIJtbvKaPVloQ3aD2oG8TGu95Dt7D2h1VgsUfZ3SwOu1/22xNvKYk9k/JA/3pSYAemc09riN8PhJwjAL2BPzWC+bNT39VAkaprnjvw7mm7UuOBBx6wXwjYKG6+HzL8tcsCKrryJgH6nRLuxqjgNPTSsjHXjD0E0lEZ907t8+2VCgrljt+zwOVs9nOo3dRSzuivr+OBBRisybuwi6ZsRKQEmok0mKZCkph/5oEOOaB2vHW/JoF8ejzLv8moFvdkUhDFPDNndvc3UhIrL8JOFYCDr1gxijgUAk4EHCymLzDb1HAoRfMmAe6eVw2XtclSN4hDxTcmf6dgFZcInlZQtPOvpTscQ78NwLe/c4eCThWAkZTM/Kod9LSVmWJ6TgLYmrM/yLgX5MAxzxQvMA3/6gEpLa5x7IuElj6/MoDHSoB/7W9YJi/vpf+uwSc4af0TyHg/IdvA5/rG8mhnYww0UIk4KdCctUkQJJIFRJQnzxuUK7bZR5pcyTgpkEClseC5PGinyR+Pp4yuBmhEkbLrk01shEBTnxp0RF3vqy1hSCu4L6uzTDxX3KhsXJfyifTRh6RPiqnS9YNTqal5EkaIoEMke4gh56A5RkJ2AWPvhQuVfNIlLJ+FmHOQLNz5HynH2RZE3PzCt4pRSIOBGzKB5Kt7qwwomkk4OkoruEUVasw4u+toFW70w6yp6yRJLj7qmYU3hMuYqyTZN5kmTZ/REhQzUUCZg8k4H1m0fDYTdUwvl5xPfDLs4F826l5kqtypSnP8A75WkYC8lSLZDbpGm78HAlo8EhANuZjuDGFSeL82YG2Tx4JnNm+Pai6QAJXRvSC+zzE9W5qxdbwTdlAMSUmnXyEj6QpGakhbyo1jwsO1ze/kg+cdA+JuLvKqbbWeCRgOTFILEa4Hk2dJ1AmDRKQgZ6AFZK1cmkkoH3C8+nuFgcvrbHzyHTb30fAmcBP/2OCzb+EgD/dYldab32QLxQSUH03uD2Nj/UYBfQeMyTgp04yWH4SLvSyaZ2Ri9BFsNog+XwvtlVCX0wkCDl1YWCsKiA7TTGAbLci8bi52xKC9BoTQf1TZgO53LZILDOf5sGWxe3TRNkWgFvjjgR0RQFZwLEDh95NSOCbVDpGAY3gjWTjm9QgT6bkwS0d3L6aZ9yuFdqnAGcb0mHwFCmbwKLDjdztI4X+/o5k0/AjBqo/RQL6S6nA7fRsjc/n0Lg9nOJ2mmSXBrfXd5YOQkuySftAAuoWgwT8nJBMl7ofX7Hoh7YrhRsTir+8Qd1tkaSLoC+rSre4CS0VJKDbiAKJT9R7jAL69nWC2+d14ON2HrdE/nqGtyItn8UwF4oZGQn48WcsuMBSIdTqEddrcUFsB1dcv9aqpZGAmr/sy46sak1C1uSAADsJA9xLM8RaJAUsgp7wborvhyCVBzzeAwkYlQeJULTOjAQEIEeDLG1uAvLUnpPNbyXgTJhyf8gs+B9PBF3wnApyemJD721UEinoLvlOwCEKaJ5uHzowplJKXKu/ZpRjQ/xVY63JldEjWDhiHQaP4qWS12fKA/FKJNSimeDP8MTP3MthiX+amBKxJ/oFLHvJ0HApUpnIQk/Az6vOPZj2kWb9mMLKjfH40cMWyJVP1qCJco2fSROJGR/NM8zD85P2szCpSHzzY1BWk4b2WBvJSCozBXKvWdoz3lVL3qvDFOZz/PQFl+PeJq9bsACbW79DP9gjQYcooGFZnxzYEp/fWG6PsNjx/Wx3L72SqkMCGmr2DwKqddDgNcPsC7IpkIDK1OZDb13PqpGAyqrFHbev4Xot24kEWpsjAe1sAsRgKXWMAgab3b5PdEUCyof8FwFb05+A8tZY/K7+IAENAwloVVN8/WwuqsSYbC+wsHSB+BcT7ynWJNiC7WyRgBctkQhrmEtQrn8R0P3oKeh4yYdwOUgMidmmhJV0ndHea/YbCTgTRO7/1ShgnTwn3js2+uYsfSngSMD7Ccn2rRSw05EgVokECyYu3kE/04aMBByawcxUtyPOrnwVYxSQEwuOjM1gKqWPGgYlG9r5K/0qBWRWL/TQ31HAbjZ705ZfIVmGRNAZ6whfw+DHRNChFHCIAoaH5uq9RbaixyjgQECufbbh2A50KAUcEkHHdqB85n4R0Fn6+OlfK505DoRw5tATq4+y0ZC3tKunr0xZ3y59M5kzn49RwMWx2XtUdETi1q6zVqaBefRmXPjOv0UBh4EQ1lraGyMBv0UBBwKO7UCHRNBl53pjFHAsBRwIyIQBT48EdJ+NNZYCjlHAa0v9g4BDFLDd0RPyRcBL53wNg79W+PvM69uH9omgrrDG11fW2/NYCjiOA9Q+l7s3M1hcn39tFPCva+i/S0BxxnB/CgGlH+4GY/jhBu5CiyTzz0jA1zWs4Mkc7TChRCTPJu+jXHyxpHcPvFC12YY/Qi3uVDISkM/2Z7gddkq+c6s20xzH8iG/7yw6rmkk4M3iTXjdSjOMVkxWaO0dSVVslgYdnfcyox0O/A3OIRCy+1yRQFMfN34DARNLQAK6oocEnK9UOmbDvnZOpRk4r1SZToRIVrWHcbnCgWrUMHJ4JGTn5ki2Y4AEfHl4fG1Fb6D0OySg58iSJrpiArl008IdrZ0N7SOIT7hagh7GPv6PZpZhBzcNz3JHS0jAskSyNsRT+8TNX1HAV54jITu3rbRaIHco1pxF4q0mr7X0NG+g4KlVntCS3/fznO/gcspNsnvkSNLX6rTH5xeRgNcVtBpjiy/8PWeH0b7D108tyBZPIzLpOIFO1iIVSVlf8PhxSCNRb6fHB4rLBIkofZCE7xkSML9wBklWUatq0t7aw9N6OvlOOHyQvAe6gVKa4Pub7pGAKbPkoFLWSMDs8BsJKM5+rtP2byfgD3+1MnwQwOrjTGlQoDHIY8s1sEjeEgkOKpWNBLSYK5cHcuhcSU3KGNz360N78jlVieU2D5hvqY7gPR2Jsj5RFlicJIaw46iK2NqMIInSWRioob0mmcixMC8+uJ0aCEhVTQHup+1yf+U0a7JcXzqwbtKE+GbopkS+NTXYxZHO/X2NxNzPjwI4mzNu3w7aqxgJuKp4JN2yT/zcOk0HuEhSDmKEZGvMYzAS0Lt2uH3b1PoWVnhl0iMBk6X7Rja6HAm6AxK1sBoWt6McEtAFyiCrmUvDqr32vRdXSNLnUXmDZZxpXI89nr/RISFd5ibhZZdJMjksuV+JoE8bCWaQIAQ3iZGAx4wqSLW77EBr+qgkt0AeuM9+wqGwQQLOwmNF0mkZ9omauH4fBgk4WcwqwP9o4k1S3P7O73ceVsFukvvVB4+/2OlIcHGNBIzeSNi+zyKYJJ7nIwHdI4U4Va9TMkYBmwUSkBRbJKAvVL+PgOJM4P+UgfA/vV192aYGenhkw7EbjOtwCZAFy4dBnCIB98eLC6uD8aF9q7IzcuK7Ffr80eQwSfdrMqnMCOb3CX7Gm/hlkMpiBSCcicQhS8cmVjvFz5zqIgHXW0smF/WOhKFw++hNZ7Y8RgHNeYmknHwOMlkHl18EfPJIwCEK6M7vDQmUuaWSXcldwHyo+MmjsxkzEnB+SN/Eq/qB6gMB3YPD0n4Y4euJD88ZmIsjg2Sav4C0SaKAJigtGaOAt8g9gqbj6/PsGZ7fgrgnUJwpSwP1RgJ6cwXPZ1s0YUACvAbI5Z7g1eu+Q4h0CwmqIwHnWp8Imm2S9jsBh0TQx76vPewTQcGMEcOGheutOQdcn+PyxRCbPV7BCXsCesJhTVaqPgfZuv0iINPetyC7ChK05PcG0Z/6FwG9pLGu5BgFuP7AsQQKG7fFG11Zgctv8JqN6KogbNSTOCI0HZR3+4uAQxTQXxe/kYDibMb/KRPhf3rKCqwb2RMU+xcBm1cXffUDHSbC33PK/J4IOkQBRwImglmMiaCUEneh6zkWo1zWl8X3RFA+v+vfu8EM/UC/JYIO/UB5f9l+JYIOBGRYVwhHAg4TIejp4UPci7WvxpmAkjuvaKcNZ4Kyajb1FwGHWsBhJuCQCDr2A70I5ur/iAJ+6DkSUFWq4jsBhyjg0A1mqiEBxyjgkAhK1ftPPtYCDgSkSPcOHVa0YYwCDt1gRgJ+9QPdIwH/jgIOBLREzl0r+1njjbWA1uMmpeNEiLEWsL5NsjEK2C5nPBkJOEQBWe2E5zd0g/k2EX6sBfxrJuCYCJoAEp4+MrP8qxbwryjg2A1mqAUUTuRfPBOQ4f93CChJNP+njIT46YiFsX9soH77Bp0cb2dGWxZ5BfddY4dx6OGX0IVBAj6u3JJOagcJWFLzI1RCpIY7McpAW7PLM5x9QaHjI0HibZpT8EXAlkGCHbKHDXe8GMOEC5BwV3NJ45dQsSLJ9poxWpbPkZjRhITxq0AC1UseichtkYDcNkg1Ct9U3EYrSDD1Jrean4QMPBbZguyiPDOQXNwNwvyl0sl1io8/MnMGsrlp5dHlhccH7xRBk1+RZIwIknajHykUpabl8T5DAs7txxOqtaEjmXS50i7SqYNa3yABi0VnaAHeA+GxVzUS7S1cD1d4NLheBhJydcJ/H1T7O1yDExJwqkOs6aHVwD3th/49XV/ScjwxqD8q7iCrXQCaL4gpNN1sRcediQTs/HcFzS1Aci9cfH6K5iO4ib5FoiRBAuK+uYZLmeHxfT67agzft8vZ5/3xFDnThMPpBAWdGeFOdWVDi077A+Qn3cmjyQsJKLLkDfdPZ+SJeu4blLIWBycLbHr3iuH3EVCSWPFPGQr409fUm56FSBoOofZ5Hg1i8ts3EqqPojHMMSX7Rj+Dci643LfM+krsmYvbQ/HYhcGFRgLO4+MDnOrT0T69sWPCFUcblvuDmIMiNC1hocPt8Eqd5YG5RyJartI3tAzxeEqO2yer4QpQRZEmfpE2QMotElA29hPi5RIScG7NalgoLpJtXuH270x3Asgn0oTetk8aq7NnCeZJZggwfSKp+pzRoOdbifYfMZ6/a+DrU7PVLPfoum9l0V5icNYGE3q+hdvpWDPf4Ip9s8TyXcUjAR1tIxFfnyKJF82WBidgmDywBCom/LZswXZOeD7TpBKI0iQ1LJdX/PdaZ6uE1XsiejckL9sccfsN5gbU/DEN/XN8LEg4d/f47/1ZDkaI2+ubu8X18BIqB+aFZH52+ga31wUScEuQcK0UVKDu5kjcIK4yUiYzHuTUmuSeOEu/CLiIJrjdfQMS+XaancHOynm+ycNG/kZAUJpfUUD7eJuTkLZw/X/fNcULf0pD0J/ertKZq4NaZmzo4fsnkUrj9qBxGyTgjjngZ+ReeqCF6y4ETkKSyCfXAsc7vUnwWrzWRFYCJI9xxM/4GZBYqshOQTH7KOAmOtjEyFdvkHUaCWi8kVhRjIRzNhwbgrSuVDI5ujuY+yUSq34iAT9tcsDPYMyHYyIoxyIBcQ/ahNDGSMCZb+aAX1JlDumjFMh9ggRcifGb9qMQH/9u9BTssOKIz/N9ImjESjC/ZEhAOcDzPVJbdSQgkAKPn1tIQFu84evTC9EgMNFPeI+IOAKXeVoQqqJwPfBpad83U4ksTv0QwaP3zn3JFSuiM80BrMDC8z1XCUPmn/sOlhOXIUHLVimZ+g4FVvSg8yA2kXgOhes9P8pIQFUSGbI6IAFJTf5BQD3Le4JOcb2V6r6BpXjF9c36EZm+7ebg7AuBwHYuFkTY4Pqr9BZJ7asvlawnMxOcAgnoeSESUAlxPZVKo2k/yySBhG3yAlNY/O4ooCRNhT8lCvjT9bXfCDgkgso0FXvd9sGFbiFODEUTlaXHl96HjFFAuHWq94m1JvxGQD7eIAF39YtR5utGGRNBRwLu967q8VnD5lboVcKYCCq6i+n3djBDFHBMBB0IOIyFd+pnvR5rAenlGgmkPl5XRdTN20hAS9ctVfG3t8brqPZXIujf7WDsa2kL3xJBrTtrr78IyJzeoe1G0ldD0Jnx+BBnN8HXlzuX/CsRNNkg4a7b+96beGX3VQs4EHBIBB0JOAwFHGoB7Sx92d8TQS/LiazYD1y/biYz9EhAdd/BVzuYvxuCjomgw0iIgYCciBYZhwJOpsfYE+bV56sh6DASYmwIOhKwHwkxDgXcNPtMmcbl1pvF3Ix291skZHXgvoYCjmPh/24HY0/lyb9yJAQj/K8QkGVoSfhDZkLIPz3DmnDWFrKSGHT/DSdotneq4ezd7Tw+B0iSiY4ErAhnkDh8IAF1A8lxJqJK74IbEvC+DJGA64qEyYZCAh5EcQ2Xy9Oik7l7iTXmkjtwCSoz3E1PbaXFKyReI91XYSJ3SMDbBglVdxnJY5/vbM00HzRcOQoJ2AAS0PuEFRQGfrsljw/gv7eXDJwn7iKM631ma9UpuUN8CzQSL3cX0CLjxUCzACRg1hO0ypYx1GGGJLN5X9ba9/IAJ9PXkLQUElBtTyWctoFOx6bctpq3sPD8osomO81HAqY+krLx+qghBbgetO0h8aKnlkf+Nas0Wc4f/fkiyfALM9XCDRLxVE/xePMYCViY1h5O9BwJfL/h+d1s7wDPR2ySJMzweHJEV/DSWDuMmhCff+5HMTxS2yK71ecia1bGN5BbBy1PmrIttGtJPlDFK4sgqZGAc/+RwctLjTACrjU0D7wj5CmDBNy9kYAyH72hjiKDjsvPQtBoac9BRjhcX3b3+wjIMkz/l5U/g4A/3Q6GujZr0BcXhNJAwN1cf49RQC85UBlpW/MCc2vPk8CeTK7EYrYJbhcByXePJINEKlXASj7TIURz3F5JluuCGuYiPRLwPeeWMC/6KYHb6i8CgjTL/eCFhBoIaLkaHQYqd1yTl4SEGxJB/e7VpERMggaUbofbzUNhp2MtoF1QDQ0XYgnkIp2fuB2tmDAQb82a0FuFAd2OJBohhI93bs0G5o6NBE0UJE8T4/bYvj2Z3L/ekYD38N7ilXjH7eYsxuePCMeBycRSGMCKsknL9bWLVj+RTQiQlHbrtuBkSyYcCXjTcL3MWpdIUNO20c/Y/iIgzO9IwKhINqAUJRJQuyLxpgyXjgQco4BccORgTmSKDqy8qQgUly2s2n4uvczh4zUYEnNrmg4OtXQlGy8QgBwnEyQ1SYWvRND0OM29jCBhhTbAK3fmzPPtiUECRprLIP4qJKB4cA2SsHdqJOBvjQLiNcVN/5COoD/eDmahl8t+zjlL+02G77Hy6uszhS2Pn8HrxCCeigQkbtLPFd/ge7ra3C2waOpNe4/kFRPtmMTgsv1UvWmxX5PDrZZgcTW50KO9GsiCf35AWUX4mfyckXCP1yyH5XSPBCoO6RcBlfaJj0/Ojkpe5fYw1gIGXoQE7KJmC65NNzlcVcsmV6PBzwy+pNy30lIi7MbfgXqKWhLslIlKJG92HGsBQXj3cYDZYoJ3/zNeA65npaS+93/mOTtt7rcW3hMeIRJQDhYd7TEtPv/MUzJYuRwStjz9IqDFCW/iuzQSGR+fgHI4vengsXn1XXDLAyysJ097zcuUyOtwj8Es33TfwbTKiBUd56C6d7znhNMJkOmzMcBZeHh+c03Ea4JHAur1eUr7uxYJWNHdAlZIbzpAAl7JBLoI3Bc0tBc5SFjnxuVgzrYCCZx8X4y1gMsZyxKIbMsgp4izvhPwekMCLpIVEpBSkLADAVXcEJOAJ9Zvm7TJ9iOh/5RawJ++ptqJLnu0nQv59yjgMBMCdkigMRH0En++ZkIMBOx0/xcBh46gnZx39BgF3N5M7ftc+FBCAklriSPjXPihHcw3Ag5RQOmttt9rAb9FAZdnPfmKAroGHn+oBWyZrA5d1ukTSfsoIC93Lf2tFnCYCjgScIgCUpMnEm0ZSutviaDunbG/5sIzxwaJNSSCDh1BhyigtWUP8lgLSGnnDz1GAa1Vc/hKBB1qAYeZEGNH0OnBAmXiXZBg7Q4JOCSCDgSkE5cNRwK2xAWv/ewZfP0uElC8JoevKOAwE4L73P+RCDp2BI1yfP0NLV5HAg61gN8ISFv2h7YnTk9E4CJPyj6zfCRgw92vIwHHjqBDIugk3U3Df+1UQGb6v0NAlhWn/zEZ4F9CQOWHbwOc897CJRVWZFf4SAT/wNeQeZSd7/anPhVl793hpO2QgEfuU2nni5jBOY00MhIwEL0zZEmNhJv17U3aItrCE5BQyfSMBOQubxey/cbMk89TrrSIIjS81rNVHr10WdDKJX+Hl/hRSXSMAtBUIMxIwGiVX1ItVkgFWZtoYeR7maQBdWLgpcMijy5X3Gj6u/IOx0+uhYlW9W2mvZyF+rBGAsYOHp/wyx08oFvlST3ta/+6+RHJGepkJ6cfW5OVVwnNer4MExZvL5qqRTSc5k+bxM4LCejwIdO3h9HyXfXoQCsaJNn5udDoyOqQgNGDPODh7aww0rw20/Azgr8n8oqOpk8k4LwIUyiY2MTf3/Hxp+h9hIsxM0ks1EhA58ZXcNavdhgXJb5+5izuAG9aFolM7aJqD76vPWxSLY8/+75osxI/kMs5/v6OC6+xbZQhSa9IwHSKJD44/BGu5wcSkFmdJQ13Tm9owr2B5xsu8HzwHgllMbXpnc3+RgKyHEP/KR1Bf/qacjb3DayWDyTJPGhsUk65FiyFk0JfOlFX3I52F3BznQ+BVw4VsfwEt7M7pm9Af0bySE5QgEJ7NA1xYuN2ljF9UD53kfYymWJIlnIGLFlAArKRHZNE43iwVp2IG+EdbkeZU1KC9nZxezcQ0HMpGlbr0yT0Q/uYkZm0bcCJkWyBJOP2610lApjz+zv0qPULt1/z1QuMJc3QkDjHfmhDwILzFCTak6ZuSmazJsJ/381ob9fiFxjLmgmsJKZP8jIPQLoT9ekb9veD02cVvl6R4kCmRCmEvMT1uFYNAzb9YsPA19yMPBfHD5BizuTAUpJA9s2sAfXVSjk0agWk7noinh+z0DeOroz/sh/S0LyRgHMWCWhxLm4fwxrXY8FPZDzfOweL5kTlvlC7LYFqhttT3sP1Y999LWKuN7AqJwzBTYhUkKw0BdAP7wmNzOy/kD3qCYtAnOJ2vEICPtL7FwHD19FVyTsKGHx/02kOteHaBD7uFwHXq+nviwLiNcXOfipb5XcTcPbD15QeUwZolxvbt9zpCfagDqBLEd8zvsb3YKoAyN2iHyxu2AU563cbDOrUEo+irJgowjYG9X1+h7AX9jER6xsFsldy+UhAfcN2oAp91O8+QwJejkoO7gM3fP5WRoLtZ3iNuvbynQc7Gcm5gO0RVL0fxfl6HOSRgDKh3iR4l9aaPBT9CtaDfoXAqS+D7FabBJYG24ZeLjoykW89Ac0VF8LaQ/JMjsEc5FDHa3Kye2XEuQRLsPPXhwSzma2SveWewLEnSLSCQ2LNy+4M8pPlwuC2tCuisHgNKAqFr2+3wefnzts9KIHRhvjJRAJKfT2rwT3xfGMTX9/mdN/BPPUYMhLQmyLpXH9F594+mODzp9wK12eC5zcQcHE63pGgPQH9xyQmF/9CYLHpo4DOBdfbuOM15sDpHQbPqRiTLcddwZbPQug/KKsg1nyLBF6ybOiJ+QvviU5jwypkZ7jeDJ6/d7ofYd42DPHivpbxdS1fsNidRAKhKf62UZt4TfGzn2pb9qeNBQzuW+WLgEMUcCRgdkayDVHAMRE0PXxy91PvC8VttqrHyGzzfSiE0NyRgGr1ahWaDfSRgGM7GDOffRHQIY3NjImgQy3g2A5mqAWUHBsJNySCDoPhh3Ywlrb6Kwo4EHCIAr5u7tVjyk1NxihgxmvvkYBjLeD/TAQ9CqXtSaRiQ+c+lVLFRxiOiaBjFNAvgo0nbrtPPkYBP+zl+p2AQyLo5PzoyLd2MNP2+Ka/RQGHWkBbm7xgTAT9Vgu4mpuGJ4KJBMySY6rE68AfxwKOHUFnEpJS3Mf4jTPUAlIr7qsdzDgWcEgEnU2meH7bWKzGRNChFvCLgC/T8cT3uiNO41lXZeub8ZgIOhJw6AgqngwmH6OAQ0fQIRHUuVwPwr+SgH9dYP9dAuJdYPanDIUgPxwFrI08gme4W4WxGyMBVy4S8HR17TxhaCTVTA4fcN8zSIz3ZFFp8zY8Q277PbkkGbTdRDzDbeEj4aQJkiZN9xHcndgmEbl2saauQg+u0woJOBWQTO/gzcBpF63oWEozQdtQ8ztklKOGiesggc797+tCc0i0eSEBb3lYwWu/0vJIv/qyJpM3C+XEW9BxUGRr7bxzH7BeuUi0hYjEaukTC1nDWH2UDgn4nOd7eDQxkrMNfFvDfe4Jzp9ID3ez88LWjOJUwrVdL/PdaQ2C9khOSNTFCc+f5pGA4gFJmomeRsfJBDeCYp6/IWfuOklakrXa5PF+wNnXkYDNEq4amb/ecGkEJGcjIrmSLX+Ap5SaYWxk+Ph5cTrB6UmZJMF9aqt10xe+vsi083jdn//zYO2gcTqLxNUxUPH3QxRwg2Tl9nKrHc5RB9V9hwSkCiTnXUcCltUT3x/lge+HdLBOULpmnwhqIAG15+MN5W5n0PGN4M/ZJkQCrlokdjWX099GQE6gmT8lEfSnCcgvyw2Sx53l/tvsO2pqTT9ZXZByz1m4BWm3yQUcquNDz/4cCsIGXQr2I0KyCX3Ua+MlT5hXCyYMXFuqyEsqg/4v+BIBKj8KZMV3JhhBiARTijQmh4LjYAkGbpe8CxLQze8lzI0jE/rrOZWS/VJnQDnIE9wuTn4RUMcLLfezudSSyUaZguK/3jloC0kmQn17gaYcWOIz7jEmdYmP1447iQbh3M/hOwQxzHfCjAZxg+RakiSF+cdD0m3ejk2qXdeCspwIoReISKzlzORBtiQk3UDASrgzoDML3M6zTpMROy8/MOcblgQdSBI5ttQbDN6T8qDtp1Z7MhKQMHo/I8xDgtUWFYNc10i0uqBacvKVIyjcHck9EBDihgO1JhTtka3LEH6l4/katpgHRd+hNV4oDdga4Hb7mOL6srfuFwGXhS2Qz1pHApb9pPnH3U5JQMwrmCU1z7dQHXF9nAsSVpnh8f2jC2RDJxQspfk83Dzu1e8jICcw4n+sBfz/KQFJ5K7AIAWSbCCgr+B7bp+RgF7HTmzCZRzA/H3t6JGA74/rwFJBcvlVjuQ76kckzyt/93+22KeEm15kkPcmlwfbd98I5uow4IQhfoYnOZLN0S9XQChyeA3XeE02l55U98eb9rm2Ngi0SDJL5pBUlxMS8HBDAvbHDb3D8ZWS9OpeQUuCVx6sGyRPt9zsYfGgW3qMArKkOYG666OQJMLHN8pdAZkz8ZqsrvsrCaLEgJV6+SCRDpVBDks8nuqiAnzmiKQlKncGNVzj+UceEgrP+wjkXrzp4FPjNZDd7nsw3bTNvajdt4S9lEdwlb7M4vp5qcQN3T04bYX3iOJQXcnmMVNgoVd07tM3JF78vJgjAf0u2wtEp4+3kYBQLGu8p+yOBMiU/CLgkVZisN/Xd+6fnH1GAnebgzwz8R5wPIsV2WpIwJXO4Hk2irgmT/bugj5FAgYr1W7J54wEtA98f88L8R624WcVyEdFJN4x/I0E5ARO/I8ZYP8SAv50FPAzmS1GAloljYT6v9cC9gS0b55VjVFA5rV4E6dem4VS1B14UtHSX7WAt4OrfU2GHxJBhyjgUAs4toP5OxF0JGC0OHrfCTgMhZjS/xwKwezyTx/1E9sxCsju5Zoeo4BDIqioM/j4YShEoTbX7wSks8bx6A3L5pa+TWOlnehIwOmpJdbhZF/HKOBAQFuciMXYEZR7nvshGf1cQNZDcn0j4JAIyl+ZlnzVAk6RXONQiOAgrr9Phh8SQanHcfU1F5ASqHicDD+0g3G6LRJQSvX0eyIo0+H325AIOnYEHaKAH4/60CMBhyjgWAv4PybD473hVSjsLojHRFAnmEpfQyGGWkDLr5GAC5srPG7qT2kr3tfMv5KA4v8OAfnpVPxTCDj/4aEQnzuJ4QnxKhyjgMk6bCBTFSTghEUC7g70HUqmNsJdY/itFipLJN9rhiQ7dBlogrQ/Q70TkXBIEEa7mH3UbWMgoRgGCfjgRIBqF5p55C6QMO+mH+2+dkyyC10koDC3HvA8ZGq+y494PJ4VkVzHFRLw8EECUlpfm3gs8XhpeVa1Pb9EAhqtQuLzJIs19qAjAdWDRidbCNaayyIRX2Jk0ZHbIAE33TyFy8VY5XEtnm0tMZGAt/il51H9/Ngamb1KODnqko4NV5a0+e1Bw7N+4PnPmF8EbOae3qfzdWstVJdveAqeHkZPA1+PZuH5l0Jnhcl81l616xl//4r2fbuXxpc07vY64pf4ygyTvRjYeHsSsy8CelMk5IzyKiglFddbopCIcfveQ5GYfZTviQRcva03FJsHklOO+w6qJv8ZCZi8O8i0Ijxl+P4F+P6UFZI4W74yuHdbJ09uAR7fcfB8sppDAspH/HmrP3h4nU82nVyi7PcRkJ9K7J/SEfSnZ23uqn5IwVwVQy9VcWNG2ksHhD9JdACFeyWqGORgwZTPfYGtK7K+93VFSo3bu2WJ2039qDzBWFRM7q1rJMrHSzZjImigBpRALtTFgtUtxe1RYqYpqdpSAFl3xdDfvfpug9asBFcwGdqbn5Bw9GPLgsreJrkvXZFwvNm9wSyOLAG6sRmS8e4ULGGP28flHrebxWOHBLznfcP3bROTaRzg49v9hARK52aEQIDbSxPfPr8yaiTZ0UxBuz3Z3NOFA27Hr/oHnOuhjwAwVUXmx37ognZAAsr7BkgKHAvaaY3b31LA5ztn9w70+Q23hwMBP/X2DY7SSKH/oSrcLibbFoy12c8I6wnYxbiddPgUt6NtdmyJruN2eulEeD73tEaS3ksOTJLPyXbSHBmi7rsE1AUt0p4n4OPZsHzj+ogMHThzJN9AQJPjJjTwR0kg0wlXwOIwn+aQfHB7zPH9dn5IBJ1o+PjPg2LBYfNp7sdnyibXKUWBbvSj4xMlFX7bdpWf0dL/q7WA8uZo4mf2xeWwPh9UomX6CRQl5ml/tXWAqCfTB7fWOxrSWVog2hMX5pNpS8P2jCRbMkhArVRb4hfQtyc54LfNXCh/EVCNzyxY9YHNwassg0xs7opEWXK0r1O/ooBWcsfHa8IvAhr1lsfPiIfn8w65CJaJ/UaSKfj8nVRewXTOLzqoVhaMBMQN6If47wteM6tFdwK3MPD4s5Mjk73LEdCvNX4myyWSKS+TFWjP3ScPAlnq/6DqZuD6fN8u5oaE3RrdGQyGRaIFPBJQPQR4Dzm5bejdbSTgszX79i9HPF4VvhhylcsTLKYFrterFQ3yOCUJrOYOEpB28DPeGAoB+2HTdMA1DpI5vVswX9zw+UX3JRBpn9xBduQZksxDAuqLQIOFcOGILyV4/PRgxjBXVn3t4R0JGAnUdSQgqEurGqOAynqD95Sb8orJsz56sNhuZrnvX9MvAjpvGglYM307G4N6wfxy+91RQH7GSj9VBPSntYMZEkHbwhfIOBp+JODfQyGGRND3df0JrevDysYoYFcdmtwO7OQ6EvC9LmkyEtBwdNXjdw+WHqOAAwGHWsBvo+H5Bzcl9iPfy0pV3B2Pe3gf4so2kmyIAg61gPZ6heQ6GB0S8HH/5CMBhyjgMBTiWxRwHAoh6EjMYS7gt1pAI+Ycb7p6s6Gj9YmVfxNwjAIO7WDaudzljnlAQg1RQHbfE3BoB3Pcdqkn7egu/5YIKpTPX1HAoSPoMBRiJKD+OK57orG5I+opM0YBh1pAJ1k332sBx0TQgYDTx03IxyjgwXTdr1pAayrFSqQoicfflQ9trfh9MXYEHRJBrXTxKwo4dAQdCcjHVDQOhfhWCziMhndvBEn4SpDQb93G9f/XJoL+dYn8dwkoiIL0hxBwwf0wAf3mFcNZZZBInXQWtEMgvuH2YG161x6QVLMEiZO9NSOPJzckIN2FF8hWGpIr2bRrjWjkAs3hotI7lWoF7f0ge8j01ibxx+hSbZt5AbzutZnvnlckE5UgqQoezDAiPBLQ1sMHNBFabGfiHUV7yzkLVdI6JF66l0xTLLGC6pXqJNYNJJzoRCzkz4sS7mCBBMpU6gm+sdHDeJMrSMAjEvEs5EhAEiAhE108wC3nVnQ8Xy3WmmgimZoNpdMxJyABu5P3wi+li0EiaXaWtan8YOASdnaY3PcXW1O5PQv3payHO/d0WWubHf+Gay3oeeJd2lYr8mUB19nJCuNu1VaajzdNuDhbPB6cFVmjxPwE+MrNPC7OSDynr50shL49zk4FRgvWpIaijOx8x13w+T+al0KeZVa4288VQ2v4F74f7RbJqoi4vtom7OAprZGc9UTONPtlZfCoZ0jAqYaka1fiGaqodeiEqxeSdtSWLTyK6wq/lGf486KkeSi2AhIwfra/j4CCKHL/McHm3xEFVPkf/moN5mUM8rpvP2IdXNz+mV0HrqdNiMf6TUF29B1JMVnytJfrk5Y8T/oRVimD258hClhbsyeoqwlL/PMbt0fzeBuBzawkEoB9lMj1VLogX9hfUcDX0hRA8VokjhUjgdR78AL3xbOhNzNc3C4+EyTL7DwJ4bR0CyJskUDWCdjcv/SJj43HzQC/JFsCrJ/2cwSdGixzjds7ZXlMyby8c6DuUiQglVBXYhtUCqqo4evj1hODnKgLbt/sHUsHn6BeE7VD0s2N95TAtqkYElwDAbS8J/AtRwI2/JGDZZDi9jK7HK+k1boPKAXF0lAtDzJx59QHlsMoe1qoUnJoyg+oXjOjgyajDDKPtnswWAGJVn6QgBtWOYOV9VHQLY/ba5tHchqTLRLwczoKpOz6boMtLxGfXyDZ1rvZG+T2hK9fPiCZbes+RdIVFAFi4/ZzGwdPWLQaEjNb9xEW17zDPGzn9KYrjga52n3UVeumtG/aFBBruZ/DerOch2vtmEq/bbsqSDT9hwyFUH86sn6+NRY4TsPRIwHL2S8CBifuAOS0DHy8hlg6DO4fqSCnMPBg1SG5gkKyUkJl/Wj0ya3NYSog0dZiooK7eHK0d2ydNdmdFgLMN8KvKGB31m+gaylPgtUutUl3RALaltbSgRofbKKqevZFQK6fhRnVVAQWfkgIzCkky2pj3sDdPKoQTHq/Jstwl4JtNJ/c13BvS277nmRFT8zzu49qVpQKi52LBDQSsSVMnZiwcKwP7el9SyJ4u2fQPHz/vXP4KvBKbM5A8gDXY/7AK/e+2x5BPvNt7osePp/BXVIwKP4T+o+5KODPJRKy7Tt0UpEI5FzreyBXi8mBv1UFCQFJpy1phsCMmsRIYIS1Qd49UcNKJrNT8gCbp2ZhYLmTjJwsRUdCLzi8x13wHtU9gx3IAd8S7+7skYTn4w0UeSPkgR9ZLSne2wRsM8RrDs6vjKwPCfSjJ5CA0hrvEc8HdcLfx0zoWVu8B6TXpgazDvEeo13x+X7fNcXSfwoBf2Mi6FALeFPd3RgFtLuJYyuZ1a2QePcP7cbtq1Ls7UzzWHH3Dp1bkWQjAdtSpHNLfYuS0mh3YyTgOBRiIOAwFMK69LVoAwGp1p6GYxRwqAXktKgfvd4TcGgH8z9HwzPT5ye3go/IjAScAlvn9l6wbKV93FrvvZM/X+1ghkTQgYDupzzIStri838jIGyQnLy1HqJ46Vc7GOk66UK7OlrVSEBqcRaIY27qr9Hw3wg4JIIy4ab9qgUcooBDR1C8MMT4Vy1ggoSWl6mk8FFjftUCDomgVdX5IwHHKODQDqY7nZC8mXpIvxNwaAfzWZS7LwLmM1z/a8OlX7WA/yMKaEGwx/PfzZJ/dAT9KxF0HA3/d0fQf20U8O+xt/9dAs7wJvCnDIWY/vBQiNmb38Fl8V7lUbFfCBoc5g1UrGPnUSwGoB3D5QMuZmqECbX7tNqGRwKiknSS0DKste1ieYFzTPe1ga0saVvrkcKFM5CAVxUJ+HGWAdw3rZlHW8haLXi8Gbg+n2YYX09IGuPTRwFfSy3cBX3t4S2N8PeLm0Oih4CEc6NlBY/FHglo6vgluNaQiLdGVMKIq31bs8rtE7YfH4kkWUiop2EhIU8hElA38PGpSh/hyfsreueF/lqjmP0ZMn65JDv2vbC17ECXUPqtEca1u1C1xZTQUPfpapFpdraWK0jK5uojMevjpY+yIfHqd6nTSenj6yEU/YBbfUCyNVe50py5hQRMl3g8aYkE1OzHCXKKRvIe2X7uofY+w4ku8OewRRLv2lcNN3jZeVIAEjYxxBSul8QiyaxVVM0HJPnpJvWvzwNJQ2128GpKi0SrNxL4kL+RtFfJ6NvryPh6z+8L5N7OoaOXeZY0z+2jkvx7hYS2PpLGFSKPv+8TbZ30NyaCzugZ/6eMhv/ppDWO2sbfo4ADAY1iJ+Ww2lEFSZxtPhIwuISHihzE5ARupOB27CmlBlnS9yfY+4LNvfk0ZQhNdfFIQNi/GoFILOfCYi2KxDNaKSbbjhNAXyUiDZszErAM9Bf+LOJ2Fp83/RYF9CLvWBC+aN7geHuW9mRWkgi7NmdAMrMNg+Y1sUl+XFUgm3KfBPegUlKox18EHKKA6095BDO8i6GvIf3I9WHicQA4Ekg33I43e64FVwqnIbzflUD2siuAQ1FSHoQSklj0Aw7sWZ9kJu6QlOjKFpZIViQeiyRrXsEbFi4+AyyeVUYWxv3zVQu46IdsLCaXPZgMiwTc7ymGyEvcHg9RwDERtHRnHDj6ck42d65hvgjIbyTilX17nmC7bcHZElxfq8P1qi76DAzF/kXATL6XsHjgV6Xn9aPi7fX2AUZ0+kXA/RZJPL86vwgoyfQcoj4RdBso1e8j4BAE/DOigD8+aOU57SxQAo+jg3CK5NpzPQGfOyQNt52sycs3fbALmyb+89rXxkkcgGW8P3kA8StFmJQJmB8dCcc+xIoU9VYDN0YCgr/Ex99XK+ErCqhqlk1q4t5gkfZDFA59ZTvESEBlfUNSMoAEDBQk4JAI6s/feD71dBaBrQhIoCKzKnKUZzdYmmYV+swTr9HM3x3AbewPPRJwwd4zvMb6KKDWk62c6zpYjI0ELOwXQ8hmZoHmnDrirwI8fiC6eLyXzxIvfe2/CLgsO7xG/44CWkGExAW/NghDKUheSv/ksOAthqQcknNIBPXnjbgmzsrcg+73iaCOhgTsZrgeDvWhaa/ZHGLyvDR4pd5LLvRuoiUQQftFQM+l6ozECrUco4BB1eHxt58kAbWdt/lIwGzJ3YCYmZBDQr8qcnO2OyQvgwS8ffooLB0EQNrNDP+9VLWEmnRHsLjpryjgQMDlTPrdBJwxDPOHEHD607M2abdRvOl2g+T51hG0OLD0WAv4NwHHjqADAbnn7R2OUcBK7wJvKvH/IODYEVRaT1rFrjjTa5vuH1FAqW+/860dTHtKPvm3KOAwF3CMAv5PAl6o8vbVDuZWIomGKCDtTj/kVyLo/fR/EHCoBbRvUvoVBZTyZxuOBBxqAbuA/9DfOoIOiaDWEb+HxrmAQ0fQcS7gEAUcCTjMBRxqAZnPC4k1EPCrI+iOzR33YQtK1eLxuueUyd2F2KTjUAh2JtD52BF0Qrr0qxZwfZmsRwJOaIbLRwIOiaATQe+IRU3EdqwF5JaORDt/1wKOQyEGAg6JoGMtoMNJX7WAw1zAMQo41AIO7WD+tXMB2b9+998loMjyzJ8yFOKnkwG2CyTgjTqu8rEWcO7NkQyTs53HezNYa1f68YCT80AiwRoJGIqnCzTvCkk0X2Rrbf62LpDVuhZGRXyWNSlbHiE3VSTgfoEE9Gd5CK+F9ysKeCI0A6/shCSUKySgeA0fUGag5XgJITm1lcgAflM4JJZXl0x7m0jA6/yCx/PU81pDqLJw0W5KvtuTD2iumZSwP991On5ekFDt48XCaSkjAU3pEmv0VTzBnZ8hyazAj7X0Q1/g5kx/EbBc7Utodjcjj6LgbGieEdJw3S5tkkzgYms7mUdS1paeJ/cAn58NcH3OwQGPFy6QgPwBz79wBCuMrF3bavr/R969tCnKJQ2j/kEOOAsMQRYoZwLwwExEREFFRUR+/RdI1lPZ/e1r9x5U9Vu130l3Z2cpiCyNOyNWhDbsvVu2Fr1ZsKFsLKe7AopdYZdpkyIB83jIou42SMA5hdfjiXEHNLWI5DYCvN4XY9g7SBv4fOkj0o0XjwSsPGdOb8P5WzXW9aOHey85ZDtp1cKQGXz+GoZCXYUqCmPCl/j+tG+vTOMlHn9zWnRQJLpFNmaGP7MszcMVz4TeJOVvLASV2KnwtxSC/uoZZtK7TcBc+FIZTeihHQwlfhWCBkcLCfYK0grJ0fA0bIM9hj86dwC7vjA0xHKjk8d6fQdt9x6IFmM4NA2RPE7k/tgLuHbvAaiSgAQ8RnJG2tTmwWNaJA4tI4H4pf0AZedwJDSGIQ52GLHjXsCRgFzDvUA7Vfj8nYbh54eA3lxEAs7AA0Lu5yfofM1jODvPkZjdnf9eCLoX1wdQjqpE4B1PgBhT/Nm+Vlw8ZgFVamjvYk+mZWh2eP4fAs7XORJY0PMl6dmUA+cOHP1FQD99g+8lGE5+CCiRUzfuBQy0KKuI0eHzLRxLLKP+2urEM9d7UMQUCXidUh2R7/cTeMoMr0cx7BPLnTUPi0xXyNLc4PUKl34GVsRIQ8N83x0LQZG8+Pr7oTXH7NlPwVBSikTxaihC4/wbzB7VlAalcxm83qcreDoo9NgOxhLn7EhAOND4fNvDS4Ho/FDiZT6MCf99a0pi/5K9gORXZ9a/EXBleV8EVEIBSWO3+69CUNuh6XgsBJ1yKYD2ZJGA+lzKSNGctqDr9TuG90ZiSD/xTVDsO1fCS/XwHg/DKZB4GIJwXT1cst9ezmAfSyRe8XBdwqV5BuZJf8dhXCABC0ACzq0VruFPFlB7UBuwQepiWC93zJgFtJNlU4ZZkH0RkIh2HweSjQRclUhAvK+QcPfrsAYXQ/uXumdJND88BFKGaw/8xxz/fWvJLvFY/whu2LIx7LQdQnOJ97waYLgI3MLtiHnOD+D6EyRuu8HzmQiXDAhr9gQhKn0R0BYuAomM1kmIcEYC+twDCRhNmoro3WUB5MwxBLTNBMks+T7M2Q1XBk63k8csoHWZiHFoHfYZOQniYswCBo8o68i1/AzNmCEBkXIdOWVDFnU6+UHA4w4JSIolWwZZJ9WEuvn4bX9nkZQfAorbNge7mDDlmAW0DQySTW6LBKRN5/d12ZU4mv1LhkJMf/WfVcLVaRZI4lUoXcV3m/+rHczYETQ9IsE+BLSVfD5mAceOoJ8sIL+kaNp/tQ9BAzZfjAQcO4JO5ZM1EtDV6qbRTELlAcuU09J1Fo4+DoVgd4f312j4z15A6eXytJvf9qAFZrr+IqAFj68s4PvpPOmRgPVh1QX0TkPC3S9I2J9DIfyFjYT77AX8RsBPFvDTEXTcC/jJAtJ7rS/dPYWE+uwFFOMjT48EHAtBH11fjnsBvxHwkwX8ORrezyln+aMdzJalvf1cFsa9gN8I+BkNz2hHOvZ2d9kdR8OPHUE/ewF/ZgG/zQVkfKcnXpc53ZgFHNvBjFnAoSPoOBq+X+0YLQr79Gs0/M9C0A8BxyxgkXDnQOKu09jRrckfOReQ/ed76b9LQJnn2L8lCyj+4ixgSSEBr2xs0cn19haMk8W/4Bp7Lr1lciTJLnshcfQ5Egm/DTtj7zgYeLHbeZkcAQkonJGEpS8Z5cbcH3XDlfkDPGLajbdRjAR8nMgKjm2IBHzTQ/sUKmDgYHk2veGHwkbFOuDz92Dg8V/4X1P9xUKtZF6c+DES8BlIT7jDEo9HrHdipIcDB2Xva/Q2uh/BmIf4VbGTtos4acXT0uDjFwfNGYOBlDpFmTFLh7138sai06p8Z0a1epRwlteLeNMDPn5xejzgQMAi2zgZCkP3OxquytqN0/0BCRgJDgs3YYPky7hhr6EQv+BkswuSmHt8PQXZ1FA4N6fcuOeOMZaO84Ln6onXc59rqqHtyBGOZWUjcVvNNQztVcIFIjtOtUXBGFfu8YQy191ye2KQmEXH53CebJCAsNJMQ3EOeLy7isebELy+Vsb3cPUWTpzcvWGUvY/RyOPiIdF56GojWikl1JL8oxB0xwyFoMbNImnJvZGE7Y6HQs89kgoqFL+NgDIvTP+WdjDCL26xhF8dW1gwO4mG+7MF4h9SBrzDZUIgP/lfhaDujEOcfPYC1vOoAO92YUnwLDDc+xDQIwqSKmaRdNyw124uPpF4a9kXiLK5hEBONoZH6iTLxiyga17keMwChvX6Ad4iwfDyQ8DsmbNgba4TOhJeVE3e5PQGz2QwfHsfMBx9xpEE9v7UIYkCJNzNmrXgVS8+DrebFsO95MSBru0nJLhlSEgm4wpQalOKQ9/eJ0ScUEfwbzVXjgSUxegNhqmLJGwjDG+v9Wk6FoIGztlfEuuu8aDoR3z+S9vWxND6Hkk1w3D2Uwi6udhvUKglkjHPmmYsBLUvrlgGKzU3SRjdMcyUD0iwTzuYaouPnG1piURZjMdLb3g9dGYY0pBeW4HkR+0A/nbzIwsoUZcOF3zBxeGdPF3Cy5QImt9RJDwQPP6YBZzWUzrM6EwmmymS0BbeCr1abiiTNPQcSRwt8fgy/6MQFPrgdxeCyrzI/SWFoL88C5iXlAs6HfExxEOWq81sXDPXrRBHhY/33DRII1ioGV0GhwbvGf+8xjViUUggcS0VZNn3O9Bt+00HKi8JJA1tB7z7UAgq13gPL8lEBnNCsSVQyg6IYKYXMGQaiffJAs6aU4ZrluDjtWG/6/GI9zx5s0jQ3WLI6mlaAtrq1JXh7roTyCOxL+Bn6ZOAepUz4kv7HObptaej2sJ7zp7lR5i/LxwNj4NnkhM5WTATIvwM0EmGa54SfdDf574cC0GDNxLQSV22DI+zB0Mc8XICZdcjiR9rmSGbQ3oArTm/46i+4/mE7/keFq+oj6N1iuezypCAzuWMnzksu8tINfN3oDAPpgy1VVOTPbQmuAnDkEAZ9vqt2ijANatwdJisHjLhtkjAeTYUgla5VxGluNhIOHVYQ1HGkGoy7M/tgzeuec8RyFW/XEBfPgQ6XBlI1i5ep2BuYpaGUtg1xIr9GM+fHYq7s4Yh51g8gLWYMXR4euEahP7yxPfvIZVRxjm/Lwso8zL3t2QBf3Vx9c92ML4RukgIef6VBRz3Am7LizUS0NuYj0pT7MgMhGoglNKl1dgRdGwHMw2cryzg2A7mkwXslqn1vRB05uT7kYBOd5f0cS+guKl6MhLw4N13Afv61ywg6zRIxJ+FoCMBuXJXa0LAvgNpPXnH34dC7JCAzsx2BW0ezoPvhaBtTvljFvDbXkCO13t6LATlV/kpYLwjT8a5gCMBF1xPj3MB1SLKRgKOewE/QyE+ewHHLOC4F/BDwE8hKP3inLEdzEjAz15AiiVIZotvVE0Vo+0XAT+FoHF/D8cs4Ld2MB237OMxC/jZC0hNtzLtrqf4/D/3ArqzGH9Pby/b70Mh7s/18ftQiA8B+1Un0H/sXkD2nzX0XyUgR09Z7m/JAoq/eC+gR8oUHo1qk60iHQWjsq4vOO+mLr3ZsUiqPkeiPeYrs0xcLWSMWUkqaJJgTqdCNGQBk+AER0Odk7Q+hUiW+eYI1+SBhDo0SMB7pKzxK9Sx6SRUVca4FVcWynKYe3fQQTYMK7jCM8/x8RP2hF86ux0LBVMhAY8FEtAnChKpVJFgW5hlhuN+9gJ6hCRvaQg0H/MnJMFuUW470BKjYIMfBJzSSMCqiY9wvntIMvoVFsZ0da3gsV0uyo21mYEB5uEBFT+z8HwxaDBcesHAU+tdshVfSEA1V5Cks3BB0meMz3/ylBeS0VqUqU51nSFcghpOi7NTbkkKgiHKmxc0xzeSc0n1quFw/AkezxkS8HzpXWPBBBWU3tWOk72FZCQ2/YRqfUACJnK/NGC5O0ATUk685U+9aaThq4Oq1RdxCu7RNBgtRlhMHPx9FhaV8ZD4AqqXY5apde0aYzbbVXCpJI/eThkk4Lm+dlBP3z/2Aj6LgwCXQvXIhpjqbyMgrile/FuGQvzqjMVzcUlhbisShpdLJAJhL18EjIiTNyMBbTUUSPB6PzsS8u0Rw68Qwzt5mEh5KOZ3mE+HboTykCEoZC4fCRg+l61M6j6PQauHQtPrDgk4MzQBnDJAYn2ygJ9CUOOoYXiozvyCSLOeh8X8MilD84Dk6p9rXCu7CVcGvYzh6IeAfrh9kyi8YzhNsxP8fZTwZTQX/Iw4ST8MnVAm8UjA126YeabepDhSJl5CFuRSgsdbPAk2Fv5szdsePMoVY7AxlCAkvUzB2utIyA8BL48LB4tVy5ehzSOJ3cW8B9VZ4fmejhOd7AdC2he8fyKRcjsiw72H+bET6YCJhqyb4R9gpulIsFVDMYQN72cw2hzDSaHd68RatQJo4VwhsWzmMskf+O/JfSsTeES5S1419QZfxjgiUpQ9kM06F2F+5ak4CEQknJxSd3x8JxJwWE8lAn+6j1nANQg/CDjXJ/j7DwH7+0OBQDwq8UqYyr+NgLimpjz7v5SASZH74AVLvGfqIxJwCv4J1J0oxAH38pbk8M4jmK9yugyXzNDlFagYfLHoSTivHwWp8zYdCRg9F0ialsxdcJ94z4acukcSyeEETIv8yAJqlX8BZfbANXouMhgJOAtIH4cKP0H2y1oBio0EjNQr3uPL+zwBs3beBJqbJBM1ppBA8usZjwTsD/sC5svzMHdvi2vu8lj/ICCzQQI+d60Ni23Mkqhcu7jmn20AyjLqaQBKdokzRQLOh46o0a5D0u2qvPwi4NRHAn6ygJbtvstQJUjUOe3vkWhcX0bhHF/vrLkXQKQzkrmrnIpwMy0D/W4zJew8JLMViRZYrsjEoT/bI5npPAT/ZiGRlzk+nnkOhaDcHtf01N9X5Hk62eAsFa4EScw6stydUtCC5F1GWo2vv163SOgceTXuBWyOSEBvHSEBswOefzydL7/awRAGzx/8+QHMgjB0IA4tpjavtAU/2Uo0PBnpt2UBcU1J/3nDwv9PCfgpBP1kAb8PhRjawYwdQSMpNb8XgpKtvQj4yeT1vR2MFJhM7PiQqVq9Eu3v7WDWOuV8ZQE/HUGDLM8DZgYiGQn4KQT9ZAHHQtDPXMBPIeg4FGJtXjZfBLwwO0HL9KgMJvyqJf7yjeRRTesdvG5WT0YCMsz9FPCeMY3dlf3URwKOQyF+EvDTDsYb/KldI20biKs5ElCh8Pm+tYP5EPAzF1Bipz8I+MkCcgcFCXnL5eW4F1DYimzsZgep0PJX+kXAsSPoZy/gJws47gW8zdfx/1UI+i0LWEVI6mlII6F/jobnzaQvRwJ+OoLy18s/WcB/COg5nPOVBeTbu0i+EfCN6yv+thdQNFkk8h+7F5D/nyEgIzH8/1YCPt1FCk0t2SShglA2wjLu4LK4uXR6vkVLQ3vRNZR9a5Zb1kAC+vdNBdejtSDbYNktjfcOiXOxlHmctNnQrqWl8eeZggTMHkjAPnps4FkHNp3OooIxJick3r32nRg/4lXZKLzNFQrujY9/D0MXprcHElBtvHir8UjAB/t6Qnsp5vSWNt+FMQ95DtpKJHEymR+Xhj+jXgAnb0Fv5V2fGK/sykE1HwjYO1Fh8I50gtNlaAeDC6IyqjQ+w9UsFnQaREcwGun6gOOltOJEi2dLg2NiBqqV4cbbnv5BwMduscDfc1Fi2M3hBU8uQXKmBjAGXTtIwD0ScGMeC9nwfCT0AZDU6ZRFAialU8IpHzqiOkN7GaNyznA6C3a8KXN8/Gk/FIIeLJceCVirSLrSKJF4+QUJSKVKB+VTRnLetJlrsEOhastt8PqBo1YGYYMjVG6CRA/aojM2zeaLgBuGaKpxlxYdHLW1RbaXRaQapHIEaLKtR5Iq+Y0EZKRf12z7b9sLSAwMh/RdiWTbzvMlmTotA9bJ+YeAN64CazMRMNzaTJA4mXaEGTe0U4k2Q7i5Xz9AkUQk1c5BosTv+xGhQctx5NgHVe/P9xVozkyKYTIUSobcegpe90ZiRQmScfHQGpgXNU8QjnlBIqflQKvMCR0FGyTc+5gjsbIhA5Kd9ktCXE4Ed715x2EjD90AueMwp++K4SKdtBg+p0hAezObIJlkqiaCnlZ4fjKGZ5dwUpAk7M9gR3sMp1lusvwi4HEt0nBrMNzd+ymSrCx/ENDjKR701ZSnxyzgcanRMDtP8HyrYDKQd/0GbTqV6fDVuQJZYyQLyjwU6fB4QsJddPuIJHVFEsgdheGwx11AYxqJBO0Zw+kPAecrHgnYTZGAwgaJbc0EfD8aCR+vezYSUJ3j+W7Pk2GMdSvhYqKoOJpf8fiPRf4ATaAwPK0FDO+3rPgYs4BxNhz/0w7GeU2RgO2JWpJZGKuwX6yVcpm6e/W3hauMJPD/8c8qf8hewF/dZddL7z7gwuBLkK2JOxKQuCmuISfH9zC+XiLQpRNNh/gvGOL22hIc/C86DMWhQ2XC7UDbuX0ZiIdGJ5qiBeAKN1xjJjwzwjIXBWz5hES5vne42sQTErB+CmV4X2VLkrmXPeithqQ6XJGA/EY8woKnhWEuH5JLSv0t+CR4x0HQyjqZdfcreJr5LINo6RbEdI5IsBNG8aGrPpcjAWfqGe/5heK5RChFF7wFx8YBlJlLXH4ewnzD0nE4OblAFm98vY6xQAKSIFOJMUcCzosXTyK44OudPpCAyjp60yCt8TNDYocOoZcaX3+W7GSi20hATyvxeln0riZFiQScyTeGhoZtavwMtB2w+6HjaHJ6FmThitEXAYnmqqR/pzXM3Z1IB3POq8hcXjvg5zlXRvc+YwiZtjuwCgWJvdbx+vY37opruJqSSM13DHmd0wwMeHNI9sCRCZVQK1DJCtc0K+P579MIiXywWALJfSjmbvwWdMOUSrgcH79t0AquKVH4VTOh/zYCftrBMEUj0N8J+BkN/8kC/iTgOBp+IWjzkYDfsoATacaQMQvITSj7eyHo4Tl3gr4uWDJmAdcVdRgJ+O97Ad3uIRdjO5hPR1DvefsxF3AkYBY7gubS61MgWgUS8JMF/LSDoR9OH4+FoD+zgGNH0O0sDb8Xggbzkx/wsOy+CkH302gTTF4mTZz3AQn1GQ3/IaDjs0jIkYCqRseOxTyzkYC98xgePxSC/pwL6JODk33tBWwTJOdnL+CHgJJK8PUbVFtoKruOvncE/bSD4acrnh47gj7u7b9kAT+FoB8C+s5hx4wE/OwF9OmVK4+FoJ+5gP4S1/jYDuYzFMK/s1k27I0sxnYw37KA3YOaEjfmvT9zL6DwP0NAjqaFv4WA019ctPa+ODtoTtMfBLyaQQdV7bn05j0UVo4EZEwTCZbNGGNdKmeoz8tFvPGGIQRH+XqCc7Wbl+m5DsE4T0kFxwhvso0qaJmhTQ8JFFliYzC56b4IeDhOhiEKR5CN7hXXcEyzebnVt9pyzAIeq6EQlG2RgKlNnnDZmwuSzJxZZRyHLN+5qki58dfvpZHu/Q7ycDvshcuHIRSTBQfNwnBJ2iZIwM1kUcLZpyx6s7HDxljdDheotOliyJrPwIjt3QPaSLfKdOkdE+MhHBgoVnskoG4iSe8Ej1dehEW8NdVTZrQdkurJsAs6CR4qY2iBcoN25jnlVrRD1Yj8zQuqRY0E1LVeN/j+UI0ETIUZEnCqShco+ocdp+bw+Nq/PuHGLFw6uWIAb4heWcDh3jvxZishAWd3uoOT/cbjSdLbNZ7WlYa7XeH1w5ikMniOP0KbiGa5OT2Q2O7xcIYmzD08PxUJ+PLwfG+2aJFUtKOBpAsBHqeFR9JX8/sKQXFNcf/P997/gkLQJcaa4EYWkuPmt0tyXWssaGtmEgdqhQRsT/YZnO1JiAMjnjBkd7iXQDSHi0P61gCh33kD9sHEcPfYeEAe/boEzeVkDF/9l6qTe7oG/R1jeHTusoJc7PsUrFWHzy/Ke52IiYgEhBVfhmC31UjAhW1PaKhVPH63urzBkGMMP6f7Z4LhaiQjNLueAE8jAacF24P6Xgo0UAVVkPapCWCt9UkZ2B4+fuYN+5yuqUQH1HZfk7mF4bLvHvF4jwofv1nZNCj9FMNF5fzEcDq6i2C7ZEJCL/cThKLII3RdfP08tA3ROZ8Gd0f4ODg+hsJRyHuY74a9h+0iEwitIia9SSDSkS4OQxgAyaxZLRLMGPb6bZn19asQFHYTk0y0+RS02lHidV5TMokUEbngKHIZHhlqKMz18fWdUjzelPcyknQXGaz7jcJwe/XEr2ylx3fBPeP5PzUMp80Iv7C9lCABxR6Pvz4iMQ3VFOOoUPMvAm6rHAm4fj/13xaucjQ//Y/7lv4QAqq/OFwtmJMPxmMYBS+/nyaSLsJPZ3nIAgoHvIcL6f6DgMGxYchKSJewCAQk1IeAnSpmoBUtTYJZ0JhkrVIAzuOG98A7QQKul5wKrjTnCGT2bkkSw77iPehOSRjekGB9d8lBhROS6pMFjEsKCecxAj7f4emS8IIEnDWbdwlNgc/v+rgm3EBpCbwyuSA9fcR7MFaYMlxauKajJxJQrw0kaHlAAh6FuQdeK7IxUIG7JHtxPrT/jelyJODkbJegLyuOhjRHYo0EnLc8HplCQsmPSwHOPevjIH7hPXuenvag5S4dR/MDEk7xkYDWVEPSEsdpiHWnMlAcE8llPJuGPIMICbqe4fl9CKgetBhmPI/ErHl8/NtAArpXJCC8jUlNSGR7oB7UHwT0X30GKnPtSeQvMpOw/vw6ZgEhvyIBqwAJ6DkBnv9qnunEpMQ1OD2Dz+esXIH0n72Vzp0lgV/hGo7EeQteIkt0ZMq730dAjsaPqb9kL+Cv/rPKkqf0kYDfC0F/DoX4FIKOHUE/o+GN4rIIxMuzIyMBz3ofBO+Jy8TONMpMLaZsfIPPN46MBJTY3BuHQnj9wv3aC9jtDPFrLuBnL+CnEPTf28GMWcDPUAjOEfrYJYmrjllAqlPb0s38XacF9a3/IuCnHYyfDUMhPoWgj3sma6+jDwEX9GzpGIVbax4/zCGsbu/vQyE+BBz3Ai7PpzKglaEQ9LSUZa1aX3ZfhaCfvYCt0H4Vgn5lAdX15nshaKvkq3EoxJgF/BSCii8Zf1/u/WLsCDqOhqcWrjsS8Fsh6M4Wo+9ZwLEdTJ71paNekNi3o334Ggrx9JCYRnMPAn4P+P78JOCnHYyzjrNkzAJ+CPitHcwnC/jnEnD6P0NAnpHFv2Yv4K/OWAiPHVwz1443CnrOsB6vDgkyc+ltDKfEuEdIwFuTmPTG2CABhat0hgKKRZl2LyRgWiollOfbnN4mh+PS6HQHCRLYbrk561phgPjYQsPekIDzJxIlXMYsFE8ayXSpCtnA8AmJeTguSCoU/dLgKJ6FO3vw4u3JO1XGex08odlaSLCUvGvjQiQO6sYidFKf8HhPcf2G/OHi+UUdnm8xo3l4+hOHTusHElCgggquG94mW9+Ydcbmer3CUcrNOE0fSNaEih8oKc6i045HAiqSggSMZDdOLmsMMt4MEvBImYtyw66HvYWa0kGjr02yPUadYGR5UEMdbvH11N5RN/Y6/r4gMpL6vUYCXkSMWB+bxsbnjzTXMFePCzzI1i43Bx4JmOf8E55xhQRUtlpi7CnpiFf37ZRpoSMZr3T5hkK/miRZY1RuCBZPQ3mN8XixXOCJ18OQiV1m0smFUQUj2OP1v88uQyEo9KrRTfgOWmFnxZu1c1INEl0FKKQEiS2qXfXbCMizLPOXDIUg3C8m4Pk+dKwsn3IcXV9IwK0fsUCm/Q8CbufrMyjJU0DSZXuGzHUNCXjROfzPovnKAvqrJ18GjI/hrZSJFczr1TBavQxUXU64DRBjIcXwEDC8lM18CjPDmJSR7+9N0r79J/hPCu+UTxbQyzUetCsgcUTU5bgXULeOfBxtkkn2lQX8FM19soD6fhj4vBWnJNJCJGT9RlLN7GGu4OFJNcSP++tIwIhw+4YE4vBzyfJ04HH7hOx3axpmnSrFYdY+l+NewJlxnpCgv+QJYZhIAGVBCyWwDtWNWUAtDPkYlsXEJWqIP1vyBMlYTTOZLH3xKwsYXeMcyD3Pj2D5gUiC5y6XySZc17Bw9lIczCMMxzfmegpGcFfiWMyQzAcTCU22ezkeCeg+7l8EDE3TK0jl5DK45x1VjlnAqO6foM+n+HzW01sSuRNbmO9phV5aku+Si3fiwWoDMYZYoBKSd44K6+lSKddTguHr71tTnPSXzAX85YWgdiIGyHhRIJF0xHuEhagEn90JZVS+hjVC+hhxv6BpuBAkxbEQV6CnWyTUh4DzCMmjqi8kYYpfd2RtiyHYFyRgtBKQgNe9PQNr3XAksDVnSSaHtgY1fiEBZ1ckWWHe8c57HJFUjoL3uLcXj+Be6B8EvCRIQKubvOnwTTcuEV5IJj3Ztggpy62IOzuXoJ73DA2PesgixnM8f3r4s0f4QgI2XRSA2UzYMvIsNyFnq1/iPVrTdHAzmiWSzC9hYZ54AoHvYjAdRfiZIHZIquNFxqB5NRBQovoSBGWyJKl034O53dElwA7/fV9fjqD5SMBIPzkdeSf9HpzDFcl13jcdcaepC7PnEQl4IpOKNOlpCa65xePNFvj4ZpbeRgJGS89rSGuJPjgixZXBPWoEMiMcXt+46eNw4spAhCrH16+8pni9pw5DgM/xeNDgZ9qLc3VCt/0G7AMjkSBiMQj+ZAEXrMHQ4frpmYSD/AWLxpdJuMil31dczbOC9Le0g/nVBPzsBXzLqRCP7WDGoRD/TkD3hUT7EPCTBZxGqxc9joZX5nYYsNKaoZ1tJ6tfBByygPh7r9Fuhu+OBPw2Gn4sBP0QcPbq3eA1Of0oBP05F3Ak4JgFfPQ9cb1ppmrMoz8F/ZlrY/e5cBrtYFn0FwGzucx8awfzjYDfsoAfAvIe0yGxnm4yEpC5enTs6IokfxsN76zZvToOhRBbg47HQtAPAemw+NEOhgEuCejzBUkXKI/iRxZwwxKvuTTMmAX8EHAsBJ34XDzuBRwJOJHyfyEgibgvAo5ZwMritl+FoLsbvv5PO5jPXkAP3gMBhyzgNwJCNN8FVN2IsbNg8PXd2PmPvYCwkBvNeJ9+zAX8Ywn4zwL77xJQ4CTpbyGg9IvDVc6ld/Bcv+14WxUzJCDtvKHllkhAaYukkm+LGs5pbNJb2CEBq3BzgaKSF/T2pnaJ8dalEoqLPnTYLJBQU2l3gasbuWXCH5CA95Ozg5N9telNTkAwdCFg4WqKDp2QNxKwXT5qJE+yiJNHjQSsjJiD0n8gAbsNEjBWNi0c3GhRJg/hWBvTLRLw3hx1kixoJJFfRDRk1sIiWyvoM6NlFR4Oydkl6aVHAi6pgawzA0lWREckl3TA4wW9WaZGewTDuJIGqmaOROyNd2FMfZ6Be3DA85+fkYCPXYnnM6kWdLrdIQG35w0S0AAz3ogUnv+a0Dc43q8Okk4LTWO3cJBcXoTHy3ZIQO7Cn+HSrZCAnywgcTZXuO/uQ4fUYSiGxJEWLq3i0pvHHa9358cnuC9NfL7TCf99uyJvuG0XSNaNhtc3kwMaqtpGIp56JNxhLeG/N0uLbDa9Khv6Dd+fG7X36ETC/wNZwL/hOHlbccpk+PPU2AlwsF2PbHYV/D4CCjzD/i17AX/1n1VyL8/AixWZBuOI5LG5EwdG0U1i0OuWIc9KvIC3WSABd7e9QDpjKKyka56EKwnDp94RG7CG3wRsjUQ7S5cho4Af/SHrBrreXtIUvBkjlSE85Iqc+LsIFm1TBFQJCWIZ6RMWpBZiOC79mpwpJJcuhFQcOKe2I8163oO2fmE4ZmrPmtCOJoMt5X0ZMrd9hkHthIF5aU7pkYDhcS2CWc0ndKjmSDY+R08au7NMAq16MkR/5XeYu3chHgn4flEs2CdTKqNFgc8ny70IvlEjgQsKyZRo7RTU2QYJKCU+Q143vwf/qCBZqQMSlB+GaFixOonDPkKSXVc+A46B4WKkMj6Gl0pegQErMQ6uDRJQnuQ38PM5fhLRCpIzvgxzDj8E5G+KqjdqfwYzU+VhbLWP4fQaieniyizDt4Kvf/u8y+ArHYWPJ0joN0QdzIMbkjUYWmOwRvoCUzJUsrw6LZCFIQrgL9cihtNrfH8P+U6FlSEoZVwVGM7/vjXFyn/LXsBfHa4GDx++CDiNPPxfHLLe4jOBji7wLMhqR8WgvnF1RYsMCdg9TivQ8hcSakN2FeHpORJE7fDnQ5AtyRCogr2x+DKiu0lB6v2F4D3v4f9ryLslKe11DTPtPY2j50teEq5BAmpPlabD+oX3qH9AbBE1wntYXOA955/WKTjNoo+D95DFq8i9BiNatWXkz+Wa1MdzBcQQ2Thskv2SPDqqAmuuIUGrNZLwTp0A/F3B0oHMuhnR7u0K1HnLxOG6xuMLB7sCr1KRjPzTdYkn+xVoio8/+2tZJi9rGBJBXXs6vOyGP+O8xBwWKw9fr7HHxz9yJKDXnIRhje8YkhZtDoY2tKBaskhAZXXywD8PXYlX6b4gwiNfjQQMDJIBKVfpHYmc/iDg/dDCSMBwmjYyOe/EDHSGwauyXuD1VY7RDZz8NiXgtQ+BmIuBoNl1SoKcRYLn/tA1+bZEAk7O+Pj7Oj8CgZiN8fdPkyzflw50lsfPmM2++X3F1QLPy7+qbdnvJiD5HVnAid0JtLN/ZrXGu+uvuYD+avpUvwpBBwKO7WBmYWsGkjvtYl/QUyRPm4dBV1ZILD/OXC27IEk+BBznAh4vWjC2gxmHQnyygPxhJ37NBaRvth9Q7zcS59MO5jH5sRfw21xAdsIiAQtJ1scsIJ5k+9UR9PLeMoFEB33pXhay/C0L6Pk2Em5j3aOg2wks7ZJrxmiNyoVjFvDbXEDpENKlEx8ewkhAnj/y5bgX8DMUQrQd/P2nEHQa2XnwNriOHrOAh2O6DaiyZ4k7U6VaYxb3zddQiE87mHO39gIJbLw+5iyvtWmdroLujavPATFbjnsBv80F7Hv8hv50BP0qBB1Gw4v2uae92sbX/8kCvil3EnvjUAhWg7EQ1Jmnrqq5UbsfC0E9aoPX89MR9Fsh6Gc0/LgX8I/tCCr9zxBwKojy30LAX/3XVWX9yOAQ35Ak8vstG+5984a7qnskjXIkyaxFMt1erkWS++IoGM1ducAjyUyS5AoSsL/yJVy5HgknzGeZkd3jK5yLu1tuzy0SMLwjMS8pjQRqLSRgkiMBHwsbicZ1IBu+E9dQySsknjodOnrWQ0fPTeuV6eKKBGxDvoWyC5Bg6+mxMXRqx8Ez2+jxdj0UbpKCYyAQDKtM8wqJdp/ueKiPCT5/7kaVMTsiua7sftib54eCsSp2dyidGkmrzcOlseTKBm5JjgQu3kjAFP8xXPCDpkzs8gcBG2tpku38rWVGWgcdFJujWW436dE0+PXuBmdQHXp7V46ukXlxByfOtsmmPyMBHf1wgdKShg6oZGgHkyo1HAzTLtPpHsn2IWDpn1w6MTUkLNc6JdxYBwn4KpCAvovvx+UtmOVG7WaJ8TKuzBcB32eojZcwXP/3yiqTY3ZUDa3nr9D4+N2fxveTahiL3Rua/mjFCenxZ11EAp6GdjvpPlfr30bA6ZTm/paOoPIvXlOaPLRiKIY5gB8C+lXOgXecTspI7CmBPHf2BRa72ZSEsjaRif7w8Q4a9iBE9QbDx7brW3AvG4EGv/EqXInzGnyunJAoL166HryiDObHg0SHayaryF6y8YsmqagymvRIkK3rt+CteiTmYmjf8iGg8+rwC2Y1zNG7dSkNyqVCYhabIYtXiwhPr+xpiHQMp/XLjQXTScUyyCJqKPTMkYDe4gcB+0y8geq7MgkFZi+T+LZ+gDZdY7j3MpF8lLtmwT0EMomes0lFknYgWWshgbfXNiNOLU4xPB5Gx48EzO6I5RsrxOHexvAyoy8MuNEZyZguPZPMFxEDynk6NIhnWwwvVe0M2skQy9CbH1Rd2OQPUCbqQOIFnv9zr+Hx7i8kIMMGqn4451fwnjMk4PvQJuQqtvh8gJwIlu6zIR1JKbCYN4VX5Y3H6zwRz39jK/GKCr2CiDx+VFmuoJL1a0UtSSDbAoaveH2AivD1yJNYBSgjhY7nMnLg960p9q8ZDf+rB60sJ6cQ1GYvxCDc90DS+zBbs8iRFNTxWZFqmQ5k6pCAj2smk9Rab8DUbSaOtpVUE/nl56Avo2EIwgKJFRb9CszlbaipmO4rstpQBhh9xMURTUtL/Ha71GAFExHX3FNOSNb2B/AShUGSLLyM9GVbwuKKBAwl5ZkQz0xTMF0PCbSomoy8KL8GvLNeMXSUW5HZ4XbGe3LD0rDdTBLSzYfMvjwUT7fzyZIstTYC3ddZOrorDa6ZE5eA1hIkmuZmCXmF9hnhO+HpyIyRdPvLHD8zWAcJu+aaLwL6mU/HUVIOWUoxz8HG0DUO7DRriGNeyqELL36mzGEnE1IPpF0ZSC7LaBhShiIAupMl4eOMnzm5ZW/A09ZIzNukSchBSXGNXbYSruls3xFyw/dDqffD4Jho6FqcRTnMyIHG893j67cYJOMcMBwP6W2m4vm3uAYNPHJYZM3Qf/WUIokZXNP1ahhkE91PMLsIbAwPC99fYUF9ERAuVPP7MuvTKU//quLqv20u4ErojYDXqWk8FoKOWcBhL6DzzJ7ut72AYxbwQ0D5GHblmAUcO4Ketww9FoI+8ssw1KDmiLNkJ4zms70/EnDMAlYsVQSScRHjcS/gh4BM8PpBwE8WcBga+H00PPegkHgfAn46go4E/LSD+RDwNY36r9HwYxZw989QCC28RMHkKCIByzm+Pme7DoP3RHnHYzuYz15AwQjo2L+oSKhPIehIwGi117+ygIlJfw2F+HQE/RDw30fD+9vZrtHcww8CjoWgeYfX47MX0L+d2lo7Wfn6OwE/haDf5gJ+CCidhR9DIT7tYLi+pcm3LOD3uYBsHwbTd9/TbiBneH1Sbh8IIEnk21zAbrFk6DEL+CHgHz4a/p8l8t8loCgOw+H/DgL+6nYw5trJ4AQZkqSdDURwkBx1UXtks7j3iVFIUg2nk2DS6S16C0Y+kS7QLHwzTqdLNTGm97KEx7VZ0JtdMCsMM9/UUJ7nSMB3jwRsJ0EGT8I4ZOuvOsEQ1BhJFahunErGWzUk/4EkmhEkXk1FSyTca8i6aUjAoEECzisHicQHJknNw7szmAMSr7kKeplWPhKwmNos7Kq3RSdvDonmBlcBLtsaCbj3kIC0t7sC3pVIMm2FxF3jPQpP6oykjdP30phauwbK19FGQrFhZTAcErUOHm65OXJIQMPnOSgaHV9vIyMxi7nUwXO7QQLe+Xdi7DfODYpgaD/z5GauUW+vHVS5huSc9CfdoOTXBerJ2qa3IX6ZG1YY3+D4bPF4PjVTjfvt0cJh2yEBL8McRXNVVvCI5ki8dRu5xoa6vuGgb0w6OR/CzEjYBQOXqnPKrXMtaiNZOmd4nJZ2nBzgrRvrqXOFG7/0Sao1+H7yKv+GM20jkRsBf06tjQCVGw97LZ9F89sIKIqy8L91L6B0mB/ABhHJcYqojBSBL4DbPfEDnncomTxn6RXDGxPD155CAvrc/AKzMubpINMx3DwuqRbmW2MaQ1g8O3KouDuY0wUSyj0rup4cxf0XAU9GVpNeyWVQHolClgtp75LAF18Ybh2QWJOhcHM1FIrqEkuVgcIiQavFHInFJUIJQYnPv6i1CRjzhI6D5xrDv9fG4kBnZiIdepXfkNu+lUCJ7xQJ5gPZot36DmqW4esDidJJxZ+eMEuSKQ3paVIQTT1xoD6nchy48b4mpUlJ4FjNpAzYob0M2WtTIJQ2LaNOywWi3+4MzJUDhtPpxgfCMnMW9HOFBKyfT5fcjjYDujGRyuDC+wkxh26D7s0TaRA0vB7Oad2Ap3gSHVFHDE+TayoBIaCU8fUS6Hps9DVo9HnomPrG9+PM42fGYhrj64+UiUAM2abA4EOFxMu3B+Q2ySkMb+NZuX6ISMDtxKZBE3w1XtGzPCPaEYlpbXyJhLtNXpCK4mewuRsKvVrAs/5t4aoo/X8YY/1nEPCX7wWkQi4G31PwPXOHwSO5O2TO1RkSY2Mj4z8E9Gcsg2tEfapkcuK2yP4zU0az2a4mbZAeYNEzDB25rVwRZn3fwDyyBBLep/ieadF6Aaqz5MpQ4R4JIYv5DVRtL8aRcpOLkYDOnmLKoF8/CwKzewXa6y0g2a5IQPN+2eEan9IkWij4/Dstv4FCri86Cmq3Iblyu4DNr7g4mG/2GTm2pwtY8oGnRwLaxZCVjCyOwHUudyS051uwVkNh6nmWZbhmbfz3w7iJcEKQhKTVzuBMany8OB8GwRjDt1Uh0vRIwGMvDk3JtkjeiYHXy7tchmJzVaADbtOo5LHOD2DsNJYO+UkmkOw67I3cNyyJlCteD4tptzBXMRwOQgbPf3VOG7AWCZKtl574GeCtI1xDMk+iSz/Ria1dCtBYk46BmyFhNxPxMRIQVmvXJNpF62BxqRR6OR1IWy/Xe1DVpVRGCrfXySnD81erHVsGGn6aEFHJe3yn3/gZ8q6a4jeuKe4/b1j4QwpBf3U7mPhqk6+5gMdWbv5f2sF8I+BnL+DYEfRbFrBaZvBFwGEv4JgFfPh28H00/IeAvTURy5GAlrr2vrKAhdMU2mzVZmMW8Fs7GI6aIQE3aaNrRO7Lr0LQz15AyrbYQCYJTVzm2giaX7Xl99Hwq5m4/J4FvL/7aMwCfpsLSE1iJB57kOSxI+i3LOBnKMSU8Wnaj+D5RUC5PyIhDUvOxnYwn46gHnXC85kEp6+5gO772sjapuCCcSiEE1oU839lAf99L2BIr1cBc+25eCTguBdQ7+l4JGC8xuP/S0dQ0Q/e3h2vH7/D6/NK/d04F/BbFvDTEdSBE77eDwE/7WB8q/X+yCzgz0zcf5eAkjz9z3MB/5R2ML+YgOLklcHRzu1yYyq9ajyMVw/VRfdIkk2QgE8ZCVjNiEW2/PwoG1X8QFIpOhLotO8S49EGJVxXGhItYMPCSCjpBs395pYpyEMhaBTkcFzOHJK+X4VgPKqAg0NIu/Em1pCAyeRQ4/FNEwOtQEsMP1O4gZBIQNo41UZ4RgIeRGKSDX2cMQZDrkjA+UKn024bJgZPcxxkkoMEOgWnYeiDIkDDvZCASY4EvKWkhuaSIwFZHwnkNbsHHPwOScQSJOQ+2yAB3QeSzFsfa6OgaRaKCecOe/XwS7VlFjwclKVZpm8dn9+WnQ6OwdSkN3WHJKZu9A3OzMGhN6UaLg37GLyhkI52nDoUEhAs/grF44wEnionJF1J7nDbcni9O30GxuqgvKDiE7zeXTQQU4nPUJ1OTpmEJMLA9Mz3SFgFyXqM34UhpDES8Cbg7ye12hgcf0VC+zMkaGK+TcPqXvh6TYIEPNf4et279IZjrVhlks413TCepQC3W4kETB0QfhsBJVn6z3MB/5BCUP4XEzCM2xP4G3YSh9nGr8idmk/BkxQkRuK+dH3mnmrwdt00Du1Fa5In6W8YThpCHD6kZkmI5negzm9iHHjMXiDlWXyC9owndBC/FFPXJhjOWgTDo/DmyTV5atQEHFgr8SonGP6RDT6exPdpGeTqkHVMWhH8xZSig9rPZXJ6RgzMvCOGz6rnyeTuXSjQVxg+jwQUnZADi26kOEiaHAkorinwihYJ+yGg2KdPcBxNHuYItkN4eUeyzlwpjk4PfDw/t6egrohMh5LndYQSBwLCmoohG0bBX3apiOHo0FHzMfVlsqWReO4ew1PgXnh9TjONB7/yJnSkB96SLM8tBySpZAKGSRVkvWlrWMgqhqPcHIlnnLgWz3/IGExcf0nCKp2Asq2UcjXhX6YeL5GsHwKGBUfVhKtsHhbrUqDDUqFU0sqKCihPhax7guS7lq85ZH1skDg3Jg2RBZsDfx8gAVcTJJ8k4fkrgoLHn1NtRRZUoEFQXVWyXsX+7ytak2ma+4+FoH/IXsBfTcDjqV2DTZMpiUzHy0hzOl3BeelItL7yGHJJ+jVYzIyhA+vwNMld63cwr24sAS7cNeR67I9ASh7JI60bJExy2oFmWUgiQdx3xFQpGzxm2GtX14+M1NL8AeQ+lQjkTlYTPtRKcNIJEinx9g0J49MZ/30wJdBsJgXZ+j0GwSuHpoOZ4nbEUofBLG3bldFFazoyo5/D/tkQyRS3+4KQfCBmiasTyTdJyH5rr8DVeY4G+iLLJGXWGdi6ydNBMXELsjLsGjRljffsNkSSnt79FazbUNh5vuxNwtwoxLG0YEqoBTyfNasdEMM8Xg/11iYkqJGcxgzDP3jPM5MIlHYE86wgOf0VEiyFdQxqNsOfjxmuWdmfpzDncp6OFuth0EuYtmCKrFRCuG11EoXaCryrxMcRKfdLctlqJ9ANjqbDfIpkpJZIPi8lUzpSGPxMg+ylQhIs9Xi1JUi6CRFPYF5iiYYHj+RTp+sKzAbD34AukcirU8/CjOlxzT7n+9/XYkmm2V9WrfJXZgE/haD+9S3/yAKurz+ygJeSsgM+uiMBk+7RfBWC8kZXjqPhP3sBp9OCJW7LyKCtMRQb5wL6j/VT/l4ISrsNM3YEpa7vHwTczHIk0pPvv4+G/7YXsC/yzRcBf7aDodNjS7vO6sFonvjkgs7a0f8yFOInAalIW30R8JMFtO0owtfD/CgEfZ5OadBv1jQ97gX8zAX896EQU1gy5Fs7GIpy3sR/hki0DwHHQtBec7oxCzjOBfx0BP0Ugn72Ao5ZQK+j1l97AcdC0GEv4JgFvBl7JN9j/lUI6vupm2nv2X37PQu4QJV+7QUcs4AUXn9RJHQ8ZgGf6Sn7IuBx69baY3X5IuCYBfzZDuaPzQJy//zuv0pAnmYE7j82Bv5TCPiLR8M/Z9IejmRv06mkIhki1aHhGIMXbyuvz4zb7HCDo1VbJH0sNdXIhiEOpdGaSBBKTQw3eFVwmp3NeBs9jpXhZPEdLtnMpVPB0pBgmnOA4rhzkDAayMahQuI1BuuWCbWeqYZRIBlbJjPjNBz2wuWHBw/nMvTojbPua0NMpBaPJ5txIoVHwSCOwkO1a4x4s3+8EyNkUx6gF5FcyiYqjLfHC3B8i26cxh0SkLccJOkisOOtY0a6IWZ8A2daQPKlHBIy7l5POLmNTW+11awxdFggQUsDz793o+VIwIpb4OvdDx1GT+6jg4Y6IQFZF8+vzoIb1NOtQ2+ZYW/idLV4w+FOkKTX9ck01iunxqBiIPBnL6DVvx5w7yk8vnXA63Vb715w5Gce2ZJhjuFOeVzgUAv4fJdcA0OvpR4OemDh+3GeVcaSUr4IuOWGuYLd9vCEc7rx6GQ3DU3jIu2QgLrok42iIUF95/GG67awys36hgTcHZ0pnImHxE4eSMbf9NWKa0oUf9VfV383AdlfTEDh1F9A95Aw4blsG8I2SCDzdUCS6MeDq6tBdAfbK6cllDyS5X6eI6kiV6AjrpYz8ryfaJj3JpJK8vMleVptD4vrBQlp3QPQ9+eoBD2uZTqiabkh2+dCgShdKvTSjYe9bZsTEk/KRQzqxEDVpYWPX9Bqp5Dl0g9MfSfMOXCetliG75hyibtYqLDuabYMVHFfkfPyNgWbFyQ6KqmWIXvamUHiNApZuaEvkNWr7cB5nCZldMrzinRE64G0KpKNkZBM+0kqgWdt8edj+2RIfkOSLYQ3Pn7u5R3Z9KcJaN0ViRmtFF1/qXMWrIQM18N7MXpXDR1Esxavn4CrjmTqegrWMRyyeFe/I3WsPcCsWzmGajpk+Xy7w+sxkcsw1ZB84ipWIOhueD0W4gH0AgMSWDzdCQEtb2Wi9JQMCjWZxqCrPhCniglsZwskdHN9CoSJXohV+2rHaxCeHeFkJPbsZKrl0nni8W8Svh6/MmXkyAWvT1YeDFi+KDVeF1u8Pr9vTcn/eS7gH0JA6ReHq0Ht78CML9M42GT7mlhyewM/fEp0eH21JuGNyxZ0KWDj6G49E2Iw/QHMtEPyXZJdRx6frOEpQ4I9c88lj2x9AGdaI1HSMldJarUYJyVDh1BnustI++BaXANvXGP+pRFIza8vYGUySwfTcoL3EO3XoIct3kOd4DWEo6MC9O2JoaNQcGWiV1QLGpn1cbDi5Y6cr88aDNNDUtnnSUX87br9FCOXwdqfZCR/5QmQ5MqX4WQodK3ySw4mfpHRUWRnDblv8TNCP+HB4R7gmq/3eQ3Ek6dxOMUzJ9bSP4PtCPj6BR/P52bbBSykNRuH++6Q6ZSd3mEm7PH6BRPZJIugrcBWUo4OXxN8fGK2K7y+QwfQpf2USVFQOajtRYghjvKESMd1B+aDlkk4OeBn1qLPt6D2Oz6GoPFqgtH4BUlHMSTc7j2VvLw1C3qliXG4fOPrV1gngE3v22R9cNyKvG/+HcxDhNc3uuFnzuyKj1f3Dzx+0+D7S73wM0B52fgZ8xQnv60dDE+zDP+3FIL+6j+rbKzL/HtHUJWmkqCfv7iv0fCGpC3G0fDjUIifhaDjXsAPASf8nS1dvZdN7ZyLPwj46Qj6k4BjR9DPXMBpFIu0n60kdxwNP3UYJOAnC/hzKMRYCPqZCzgWgn7awXyGQrzq5kXGdjBzbY8E3FZ0OQ6FGPcC3v4pBP1kAT+FoA65ycI3Ao4dQZfFaT0ScCwE/WQBx3YwOYuPHwmobZCAnyzgZyjEhFm/kVgMPt5cnFbjUAjncpSar46gPwm4M9uvQlDP0f3mGwG9fv2vBPwMhfiZBfTTnVyNBKRTno594rvmSMBPIaiTzX4QkLnsGeJt88Yd9wJ+CDjOBXxS6zJgWZ8pv7WDmWTbaeydqr3wRxLwn++l/y4BGY7/z3MB/5BCUOEXZwEP2xIJqGdIoKWJBGzoAwNXX/LiNE+RgEeDvsGBNaw4EbXeNA58XMPdsE069ULIDIbwFVwbGX++T8Pa0INFA/XB9Mim3iLBrtmrgOctcsjGypGAlBhwUKfDHLxZ8VaNYHj+x1lDYvkqEgjPh4d7JyNpNBmJlcpKCyfeMeltObSrmTBXAa4dZdCpIRwTY1dcBNgAEnbTklNlrF0kTjtfIQFtL6qNwxJJ2i5NJFnoIcm6FMn34Ask1q14F0Y1j5/wNEMk6ozMOkOzJQ4KgUEChjskoHuV8HxqEY/vDYWtL4V+Q/uQLJJswrgy5Bm5Q9nq+HzLCs+HWvJveAidXW7ggcebTxS8Xk/JwUA9iVzjPrk2cEeS0huJQ5LOJ48XFHqKBKTsU2FcI+UKh8XEJcnzigRcu0jA0t9aZdIX79q4LjYslOLDKVOBwutZbRwWim0M5aa4vl3jIb2Q7BhixNupjc8fIZTheF1b9Ja38f17M/QUTm93KLSNjr+tHQyuqekv67T2t2UBq+iORHqqVBwcS0XV6QCJFQasSi/3TlDokYvhn6ENe+2cB5IorEQazOtpSsN67dZEcyIMfzJ+QkMxFG72Jn63zlRfJTFLYzhnR/kNtBMzKSHTMTytzo4G+Xs7I8voQankgvwGF2KJRCytgP6UrgrsIFHK5f75An1hXyRwjis5jmS3rcnhetAgXj/4/0PevWwtqmyLon4gC4KCQJFLBIpyiQ7BrQaioqCioiJPv7uZ46w5Vzu7tXkKf641RjtFE3+ICOnQv4ybEM53/kCS2tbAPMwnJCTdwaB+xJew90Odx581kvKE7zEgIUXSHSffuXhKMAdiM6NJiIXp9LBgJoRTXyepo0wpkYKDDsm414VkQvH7qpzpkEZrTYBPrHu0KK05mJ6v8CjZDgMNTlcD2FPD9lNumB575DKF9duZ8sg0dIduZpcBzLk+JewZIYmptpmBex8xXRRWB5nWydYEVl0Mzo2YtVQRpwKYzwyPt3es/yXWTYilBtPTpYHtb3/UNZTnb6/hPAlqUl8eF9h7s7BJC2+nke3ibQN3FJOnLkHCH6ovuftgwsNnj+UxH9IaoldnCAlZHTr652JK/bHB1X+agD8+v3Y/b8GwBoXA4YX32KxHYpnHybRh0RIZnirKDrzrZU7Cx94XyafeXMEJfYmwauNqxD/Mn2AWdNGEu+dOJqo5RUIWV2T8fTetSfJexuDaLZJntlSRNLtUBMe+6ySe0ElOVpLSg5OVEgnxRqzIVRsfEMSO0kREfnmk0xUk5jVCwmyHXU7M9DSC4XpiE7paJRNp9nkAna9kAcStL5N895LB9UYsz/31rMnJW1bgDZcFYTzA8j/f4xmC60Xn6STcGaSxMUY2vFERZE8830KePsB/PlXCvPOkJpf9eANjf8T6lhg6JHSXR1h1363kz51R050XjbA0MoVEi6oHIu7vNyCzF9Z3208GUmSXLZDeXhCISiT1R08b8At90TBZxWdWmiHpzPox4dBvApkI5uUAq3suCSxN9kC04vQG04lnBEbPb8nNbAyIRB2fQdPLd59BUzjDfj1EhG/uSNrBs2QwlyE+43o78MhIrAeQ2wfLM+zxc2KtLCjUVCfc8vAZ9sdiShLkn5oE9E9bDuYXAX/NBfTboRqsbXUv2Rg85s3vXsBfK4L+6gX0zgzJpTzSNZvMboPwb72A4vm76UOQVvn/qxdwGpTAtFibk98DQftgX7Mhvat/rQiqLF6MTS6mwP3P0+t+E/DXXEAvXv+ae6cUTD5xPL4yNLD47tX+JuDv5WB2W19i8rEThN/LwXQUj//biqB8s0mY9DLmxD/5O8NaaZuYaf16/GsuYLsec7ZgJRLPMXpqNf6pYQo/SsK/E/DbC+hWyaS2dmbwFwG9kfT97+Vg3oI84797Af9aDqaa898DQWNn+tdA0CBYTgdrz63890DQ4PSsakurltW/9wKaHEn6ezmYnVa11lCetmzQUf7BLqy838vBKH0+QXI/J0j09z1mc0lHYn/0CiyHp4ffcwH9t4x//4uASvGdq6m52P7bdtMxdX5dcPf53Gl/SwL+Vwz9zxJwJs//MfsC/vRcwPCl7uFgNhuhPNwtw26/K25e67svlEuG5Lm4qxvcfWvdFPrrFNvm9HoDjMI1KeICanvqbVs4w3vNi+f72Nv65/GEe8SRNI2JBJM64QSPfYcErJrvciVmJsFr+/R5HmtIwI3R3OE5nztIvnSs7V2HxGvkQ0Dy6WXEtwMIb3haOZJrLoyGfbh8iVc1S6GcaJ/chuNmAens5pLSr8fWblquwiHRvKZYkKi3m9P2AY8xQwKqyejZ0uv6ghczfKHg300iOjHDz/nH5Vl4jxz7mDzw+ocTlj+RkIBLHYPquKvWpORahGSMth84OGck8dOivW05qzscdHxpoaXNypaD7/FPgqS+Ya5v5yX5DhRNXV5uVfx83KovOM+WePy0PMl2vlAHuOx3eL1DhmTWQ7eDo60iYccTtrdxeeNLciJvSMZmYW9POj7H8gKS04jM2Faj1oBjVHAh21Um2FfpgeWJ3YBnfYkEPM22I9Sr14YU+XDy7P3usYDmXuLve0qxPH/q1TqT5R9bae1PE/Cn99o8ktcUNscTEil8HmIa3jmFULgSkjY5IKH2CpJFfGucLUskjJghKTKy0ghb73uRfKebQclTJMwDDjVtHUJgv8nxXdnu3zL9sADTucbSOSf33Xcu3mEFbNsSwp/yqyf2HonDxqUmRDfOekrolQCbrPB8w4t1NH4dDCgUqvNEOx8cajFpBVslVJvwuPY1clkpOvir/VRgOxGJpqhuACHXDZ7Yb0ZpvjkpQM3c4PHa1bF8/nwKtnanJN3dMT1eGvoa8pls8DR2kMDAXAJgnU2eHEtM54wlfmYvE8v/iVhFw/4iw6bv1AbGLpTpGOhL4GsZ079G27XEuW4JZP5NFzhJ8HpLMl2ApRd4/jDB9JTa+wmYvYDf7/NBpkdFsGG7UE2SVrPBoOs0wvJNuykPL50+UIWqDkRVg/WdSdj+8lmNgN++9XtoekypTzF9pX5J0s7C9F5dshBAiy2eTK96R1klEMiRtDz1L3j9opUiCFNiCsniVrd/LF2dycrin7IpxE/PW1rvTjPQ2U5topmJ93hlXhYQ+IpJ4mX/rmh8XJ7BWRqSAI/4u3GJtxdgY37wJVBePI+800jFvxe+81k/B4MeslKG9WvUm1SJkfVstdmBexEUEp7DrUySe6bDNhdNHm+OU4cIgPecoWSyEPHq7dFFOBdhdTY0DvripZGx+W72fLx/t07Xp0Dq1JqA/uwXJGTfVWKf0gKJ9NwjGeMc3xbshvdoeDkj6c77XU9k00JCthfE27HZi8RQoydY6gdj+nN/tgTWqgXp4jUlkD6QbNFnPsLGY1MhelEkW/G4D2BEtsKhPAc1ORSXFpzoIzXwGU2RyunWgHz/UgkYlRcTVRtF8N8pxkAfBwOhoXUGsjpMCFPyfU/y0kIoNktVgLNS93T9xmdU6r4xxh4E73lP2dzATjmSNhKYR7XorUO+kec85D2SejWVNhCNpSaEV2kvk1XbY8wsJtsmXucaPmPCbI01WepCvDWZQyfnjYDPkLXKw0WIv8/xLrkQbjyDJOf1kP/BmNL+816bf5O5gH+EgLNhtiC/ewF/EfAzFSTiGftJbD29zX8bCCralsumh9nnr30Bf80FlA/ynHiLpIqtLrskbMb6efN7LmCZzqPfcwF/bw3/ay4giknlv3sB/0VA1/SRVP/aFOL/TsBfcwFl23z/t7mAzV0kvwkoal8CSjYq8l8DQf+NgI4acCalMRLwXyuCzma5ILgJ6avfW8Mv7KPUuMsZEusXASWlEZtA4n71eyDor7mAnhVV4u/lYH71Av43Apb/fS7gPZk1vwk4PvB6v/YF9PQQifaLgIvrGck7u0xa6/Yok98EdJtJ1f0bAd0o92IrpPcTGwphQgKY+mAtrXvOZB1mwu9ewPN2rNknXSiCT0tsz1/LwSzYfcbd8IkENL35XwT0TD1w/pYElP53CDhXZot/Si+g8cME7Aq3hoNYIaEgOlG7p6oC/aZDQpD01NqMszvcj/sNyQeOpLJL6QHN7LbmmcqHzj5q0hleZwmJEvuhaKux+4LWmvlNNhVPeFxaneGwMFyea0pIbXFylaBmD1/I+hd+3q+uSJZxj6TM51Zrz+lBgdcdAp6bL3zo3Jg7wGEV4PUD+zuXbq2rcBlGh2TJI6xsDDEF+OToNsUyGTs70t0pPI9XJFV1jga7nl97uMqnTZNfhBHsgWUDHI8q8PyljdTe2Nc3nI/EFfJqZyHRCq5As9sjUf08ym2/4zL0Zrzm5eeJxNRm315A1qybUk5nsi3nhwd0muKR7DrF8oyOPkJ73Lu80CZ4Pv2OJDsfTLfJVUw07dASvgM7TZfkak4GO/iWqqs6n2cfQPK+TvoNGn2C5T/rFp5vZCIc1xMkOjmZMhK1keH1+C53MylM0aZXz4dnmWRN/qg+sd1uHg9oh03Q5Pm3F/K+cEe4jToSmJFTbh+fWL8+8fH3VR1i/DECzhVZ+KdsCmH8MAFX6sOF0m6RXM/tAUlyentQHp2lkCx5rdF6cTCh7D46SbcLhunZ641kUmtMr3zZj4ljXAPInRNp4uvNqOj7xhiUK2LzWJkaLX0EDwOqTWI06eu5y8l1zEJI0sWSJ0R517R6CS7kEweJd4nqii74dgMQHMyGC74R01npOrCvBiRNr7wHOkiPANK8NppEyPYxWa0uSzATAYl3Nw8trTteQX5NkTjrJ6a/fCsRKGXXErhkQEwvy9USEmvqCHx9ejt0Ja4SKHTPEmJ3guQLGu5AmBwpTxcCkrQz39/0r7IIDz+6TLP9fQKWWExJWMvEoZ0oIKki9Tuw9fIdZHc+eBAva4ukxt1AskUZhe1jQRr+4QeNNsGBQvwkhhAfw8ij6aj6kMxFq4n3yiD+JiUjByTn/Gb0NDGxfPvTfdJEJp6ObufSCbJgbTYJvPAfclesAV+bR55OtvuaBJl+ht3yieXXuFHTy/WbnnYtfn/QBo8+tocj7FuZCNzZhuIfS1fnykL5hwwE/bdpSz/03ypDs4F8SJFwTEDyPZw3hUo92U180+ua7t2XCJTZSKrpBIki3w82gFdoCEFPG8jEuK4BYIb30GgYDqXssQaOD34eF95g0Fs0fUOwWuE98Tp6QEz1sIZdY2LMrXU9p5u1voJd/1EFVpGBUm97NSDbyDqJn4neU2/1XTJJ1b//LWGymOqr9xJSzdcbLk2eHYnytQTu0ZsI4akINMIcnkDq9VMBZpfAIKth/ICjyQaJF+SAF+g3Giw/idPwmYmk2hcCQEJjk3BHm+ZEnbwmEEyfppBW8ZvSd5NOIdA9JG0ODKhznd/AvLwVwtyjAHQ+d32I5BqJx0uvJvqJYwzfvhuZPD56R9XzaQ76uTJ5cvffMb3PygWsrt/5xa43ehQEgvUPRXxGnFMkmevvNXD5E88vPsGjNMs8qFwFyRtUrKVXa7WDTCixPNGqNqixGa6QbqxTE4fzXUxEp9lDoXKLxC/VMCjZrwwot67eJNWcDbRf6RWwJrB4HMjm8AdjSlV+as76Hyag8tOr7ErH6Yq9H2TReK9vr9ezHbfs0y+kxrf1XW4p1cll0kYYiedGSK7n/uWxD718GndVbXprfdykeBzmQvBSkHjaO43Z5ziTmuAkTx2rmU4jNjsY879WBFUO+xMbzZMqeOA8cmu9UUI2nlZC41mBJlqRjUSUZ0wWfOb6nTWu0y1TlmeR+C9by61CXl6RONZAfq8I2qtP+a9eQNdB4m3j8cIWrq00XrJ5Uus6Bil7G+t5Exzjp2fZeytlo31Acv5aDkYQrC0T3/2M+CrF8u8mSMDP9SQ3wXQ28aw3Cw5MMvC4xxdPJK+wOTBxtRibYEmfhjUb99vfK4K6rqUiod+vnCliNW/cq4OEXK6RyL8I6MXeS/5NwN+9gI3Uy5Z8vh/Y8O6xvstu0lustYrfBPQWdSVbJ/WyZ+PEx/orGtb/tAv+IqCfLvH3Wdr3io2SKpFAPfaxNY3nLXsHUxVJXHmD9ZpfWiY+Dli/iOP1ntbyyYQbxqy7ne3hb0lA+X+HgJIm/uet4f8uvYA//Bj4PMgJ6jFFkmzfEbVvaWfAJS8ZL5IBSaWqzR06m2+EYlJyz16mzQt6OUICvURDtBdEusLxMrgkq82jZiv99g23OA14GZ9Pve3XSMjH9oEEYhsTbN6tZLhchaApo4vp2LNGeMDtVSEp6xLJduKSBrU7YaR8tJZmX8/6AN0qc0nx/g7MpMzToT50SM7NAslFxUCF/GwjiVaPqLPlFTXhehT8JhfPkWybH/0JeF9uhHy6tXI7P7ofuGkWFzJCsH7TFx/wuO9hfbIT2Osrm0Kvf5dTuThIsPiTLaCbbtZNPrvj90/Vd9OMQsP6p+PKsLfDAYl52yEB35dja3fT6wh33/NIIalIzovKHnBZnVwh21RISi90JThpNrbXVol7e7vYinBLiM9Lq4lEuxm/JKa7gBRT97v8zDKbwUNNPZKvU/x9iuyNRB4GPL9rj7XNTlBB3S+3Tanrx9yey9cnlncMhMI/IEG141aAi/MdKNudkPTKbqvC49Mxkh+OXPxjBJQ0Sfyn9AL+9EBQ750doVraSKzKHWTKY55DUpSekIzhqaIv/+EBl5Bk6cqrvwSUSsg6MAXezwKHeJjUAhSBw/ndizA9zd0GsnO+4bHRmCLFm9SHau8QklJhapBptqohLj6ukMy+E0GpKewgGTamEG+HY0837yyBxEXCcEx6c0oslkAJ6orwOq0HKpweW4itnU3i6+lt0Bd/Rd/VBJFQsAKHFjO8hwrdoN9FS/WKmmaDRKX1Ukins2P7JWwE2YUxkq41JN6m5DeIkteS8/r8Fqm4JgCcLNeYLrtIqPv7EcP+kS6btPaxvHqbWbAzTkhafyVWtLAPZ8jqAdsnLH2N7CjZQlQyW0j94ljTz1UNITqcMT0+eUi64SAxYMaaCElIm446qVtCPt9i+u65J6DKYZsCN85I8s/H8qjUNTfYfncbSyM7BKrNHxqw65sSvq/Nih68owmpfbwQrvYHgy5bmQIvtZWQXNqPTDedlEF1ozbnaRrG9ClJC0hmlxWJpVBw/li6Kmny/2+3hs+0LTLdPhkCT8K6pU3SRBAPncfT+c1yaLxZLSF+C7qQ9Ac8fh9ZAdHsaJJ4d3n2hN6yPcA7x99Qm2MMrQvhAEDea57cHseYbhJiQ/X4IIGSYGKQqnErSF6Ry5NnhvcY9x8YozfBIMmBhBVdNsyHzN1ahAtBrVEjfHsQVye8J0wHKqoftwnsVUqF1LP3NfGrE4WVJ2F5xueho+G4fQH4GPOpa+87AnlG8B6cY4wF1hHoOsI8OUklxpNLjQQ9ba9XwPeDzZPi23O93D1WkGbWiqeaxGQ6nK9I5COhPNl7tUMFpC4EV08n/HRte2oLQgOVFupIxlU1kJuRxRD2CyLEsWNSene2a8hmi6WQkGJw6Na7rqA8zK0mfbdo3kunprA/HzDGpjTUaOML+Ayoaq1hmnGUqbbB87PLdy9Usq1l2gyNAtFJMIXEC82YHrTdCuD46kjyCqeUGJfehF03tYW4q/AZ4kRYKwjXpIn9zcegdPWQYFfZS5KYYRP/wZhS/vOEhb/JQNCfngtYbAOHyclq0fgsmRjW3E537MNWSKBPu+ssoU1dNp0YY+OfJVe02nrK2GccP38tBzM/jhkTT5lE3KDqB+t0VTL2UcX/h4B8dU9+E/D3cjBZ+F1xMz1rjTvrt7kF7j5i0t4TBJ8AEvQXAccFLIg7f+D1q+N9h6R6iU2QbLTaGvULZmeVNAi/ewHFZrJgmiCIjRuvd44lavPbvxOwGV9IqihEUhnKJP5NQG24idw9hUgkI17i+Xfn7755XwL2yeXym4C/ewF/EXB2UZFw53LSWdf7fc+kIv/uk8jxeh6/YHvpk1nzm4AKm5dsnO/ngv/ZPHNLX78iJpb3OXcnBTNIqV0KpjYTvN5OR7L+IqCYvJGApbuTrT09VX/1AmqGpllvL6rZTCqxfpsllm89vC5/7Qs4HZ+VtczvNVMuI5a3b6rcmqfLjommreLngydbHz29sIk0w/JNsl6zVrd9z4Z0rXD3vQqqvyUBF/87BFyIwj9ma/ifXg4mvLIL9OeTyzMtRjKQdbWGx9KCJlPXJ9G+Ou8HNJs5EuToEM1mT3eE8/W2IQUH07M3IrvBbUU8oZyWFrVZ++3ViuZIjHVt/VrBc4Db1nORJJewtsMdWSChFqwpw/gDtjF599CFyloonlwwbOkkGtBEGRNyr2g8u1luP0ieHIlGTmNrj75D4GA+PCTl0aztcXHRIIpCT8iWl6i3D2K1gmOWBkImaJzaZoKv2oNoICHV7XcuH2MCnLfTTCi5jKS1HUGAq3LyeeZlSExudjYcvFUg5MsIv0/1gwLn42FDcu0x9rZ8e4zwiGIsb6xJrd0vVk9oO+rx4pR+BvvVqEi6x87nxWKO5Fuft09otNzj5brE8u+DZgpXce7yoopnSOT4KkMbNUjWxb2h9jmSerh3ayZk0QoJvW7eEvRb9bvci3yK7VegT6C2DY/nKAuwEcg9PJvlgZcbC0n83l+R4EeLNVlvYH32JhPhaseukNMC6YmhNoV7XADP5IP4x/YFxJiaz/4xK4L+8Ks1XDkG5Id4SeJPcqrpS5cesHscE570qdhhOrStIR8MG/PYdqR0UjQzYNF+iWQ8M48qM2mKpKmZwC+8jamIrzMo8X2CxxXS08n+egR+oSshVjZvSjt5pUCsKTHhyz6q6W2J91RkcbuJN2uhpWbLr5B7pdPEH4M49Okc7lDei4Ak09GKaSQe3hANPaa7N+PQU3e4X8FdPpcC32ghpaTtOJS9hIQ7OEyj7LY9QHipfR6PH6GjSS5doRQhbeJuN1TUmWIMbjFR4KkhY/os38keKk8EzkXlKNLZbXWB7FH4Dc9Vy6CTTl3DfrugPJXUWU87TOlhOz+hnUdzn5NQW4ko4tYV4uOiwfObpIPoWgKPe47pp1lfD1CFrSPEzWtm0G2LMQBcQTKbxxjo/dO8YBu5FklfEs1p6TsOpPgOFng8awxqiFUN2alxSJwdTgOVpwmmx+vzgyT16o2/1915Qbx++EISpNSguxl7QhpcXRKfk1Gjca7todhtPZ50B7H+Y+nqQpS0fwoBf3ouIHXyJeTMtUlKrlZOg6VwhfihJUKyd2O8B/f6DqrpDRmvL/CeCrKtBNlHWXIuG8yh+xhjkg0xkGSr04qOdmXB9q6GQlLveUWzQtpiTC0xBm/fuX18zBYQf9ZxE6ttNNA42ipQqCrFGLo3NZ3d1SNsJ7Nlk97hJFJ2PTQAZuOTRMxPDvV9foekjNwmzT6Hiqq7TQXe2beFJJoOAz3N5RAJtEVyecUhpvoLicVNzW2Si4jlcbN3A/w8ZEKysgCoX+VrgBXFkhXfnnefqhkeDxlJ2v6T04XiInEnkStwxTM7KpoHE6L9k5Bk2c0duls7NsT2xhISZT0Bcna/MRI6GCNi2ng018kJeLplnF/0T0XFoikguYwO4etwllOjEF6QLCff/8YhsUdn4eoGcfvdCEVJ4pj2yDWIO2YSfshOMiXNcIKC+vgMWSTYPuV43sH2XD+FmPUHh7rNMMDWumDMqCui0ft3v+FEnm4ILz+RSPl6OEIx6q6QziQq/8GYWmj/FAL+9OBq/foK2LRcLIg/1SZgwXR5YIPEF9yr1t8VPZ94fH7NBB74p4paiadETHh+l00WdWWwYm9TMmm5kLlfEN+zwny+Y5phLnggVfvviplIMIUHSBrOetlSPevCpGAzEbzPZYvker5Spg4FkujMd2CZQdAwDQnIvaF/ypZ8Ko/4eYmEec6rwboVVsfUw/PT+KOx1SxX+yjss9FnxJ/dkXjbavpkqo4E8vU7Ek58REiqeJC5uz8j4Y7r6DvXUZ9xr1A1EV+QF3zHjt+BosG57618d78y7XZaNN4pnVRWwy5HJkj+vAkuBMvzazmYQSlHwd3aeL2TiIT7RUC/IVvZkmCzZ6NSS9zb9LvWuillwqZmJhPfrHRK9GtQMcUNZk3gpTvPElenE5OEEdtfCPbU6s8WkvCpSsTfnZ9gxUF5YeOhEQWfZUhkPkvvbH7Iptx/Xv3OWvKoZfIZsLxzu68tl81fTN3lWuNLLdZf+uD3B2jmjac3SNYpWCNbvA2VYLxP278lAf8rEfyfJaAy07SfGmDzxweC/nCPhdNkD3h4300NMBOP7d1Qp99NHSJeHJdIEsV7IHEyL+CFEImi/T5KC7hV801T1tdPb2vyd/mX+yVoysV3oKUz+7WpggxNPksbw14sHjLcqOaRUq6Omr0+SBq0Tx6SfK5+e62G7A31YbFpcs/nub1MnCW8mBY2+Uohtf04698J45OgyS8uEmZ6Hlx4mWvW5Dfj09nPz1aH83IWkGx9HEV7qrcMDpMeeCHu8O+N62GAZ8JdJK1o9baxUGdwtOWKlNpSkO1dq0rQnidIxqdk5fZ1EBm0DF+vmXUdO9t8vzW4qteNgJF8km3ljenovfQ3PBe63LFFyx3g5YxI1PS7CQN/ZnM4Ny9GCls9tfZdUAeo4eWTossj2Yaps4bO/K4gejrMW9tgSMLL4orlDzOhsqfZ4QW1sI2ajKiWbB9iVYHW+wDPMQ0Z7Ofds+BBfSRviVq2SzfX4HHfHr8DZz+1ncorAZrJFdtfM061vX2RGVzePbbtpmxyu58NJhxuZURKldnVHyOgMv+5xbb/NAHVH46p/OUgia6tR5JxKor0lbUU4pV8aFJTyTy6Jq0BW6K4PD1PhJ6qHwM5Q2NfiF/3waNHebggl8yCx9vb1aFKKj+B19tKiHsjrWm35VPMAktM15bel2RT4wARWeyFhNqJQ8O5/CXNGdNJbZFSehBEAvETGOGvybmiV9QUJIs+a+K0jTF95LULxX2MmrR+gEit14MAaGu/SaNhHCgxYgUw/2ZCvHYwfb3JugrZ08tIEs+WOeVO7kBUvPZCasER09VSHKD4fGIhfe5Hhzqr5rvpvFryZF0JGl0F9bc8VsbTiUkdWmJeDxGImI46/VKjV7N6Qaqaa56sMF+nYIsFhGDGPK3ii0Mfx2EDu6oum3TxIi3NL5IIezuHJp2e0pyyrRxAtuIR4cMi1eicexFkN5F+Sb1yaDSvRtgG4oqkk/Gc08tzt4RQPQZCEh4opfWs6CDfrQbOd/jwo6fxGUIh3VIhJd18oPCuGWBQcc5jMqN0PS2WwPUiJjG0yZ8bCKrMpf/7vfc3JOBPL2BPXU+EfFEjcZIkoXQaVhT2l7Tm6Wsr4T0M1IC9st80qR4IMj0sxRqqtg6EeDEFj+qG8YJyXJVN3CSrnI5Z94F0dt3xpNldKio0DxWSYBbgPdqwlkrnGkm3HA8CNx7nno5xfoWtoruEe+cLki3sDEgyISBcvM4qmrwxBsB/4D39GNucepK4gS3XYh6PB4yZFd7VwNSLz5NsGbU0ocYEMH/D6/Ve7VEjxfdSAl7KE8YxxlN3WEE5NDXhV3J08NlvyBDyIGmS9+ko05eNJIsnaUlSfBf0VNrkOtZ/njZxn2CM9XXDoGzGDUmi5Ar00XozgH5weLrTkbinsc8BpIY3sahdKN339RIyIdwSvjWamKY9w/bBrFFI5Giu0c2pjaDS7FDgw21F6TWpQ0gmiSXEpYTPNMYr/H3Gpd3wu3+u6VF4Yv23bsDjjos5nfhPAeJCFZpYtgegq8UkhjS8pzxWN1eDGq3mQdalGFP4uveovAjxGRXxuEnt2fzPzQVU5gvhp1aD/6dtCnEWNzGbk0ERXEaRSMi5hr3VNxLhPAa5lbwjzqb+XCRe965iy+7mKVNYIDRuJtxla3/dHJiknxTiynf8+094b5gcbVB9bT3VrHsx7pgsIBFdMao0i5ibnglGppMwoq5m4TO0YoLyXS7GSZ+tVe4vNyZPYkXwfbavLL+xWvZ+dEiivPUda7+MXuwjtQJxnbGn1jg3J2xx8maCN3h+bXXJUmAT09Ya138gKUt3WrN59l1hRin3npUZ45eY6zl3O4Kkmt6WVzb2scTd2XcFz+P5dWda06jcI9mkt3R4XdmbT+TGd9+BY410WSOxQGj8g+xXljpsLkzsPDyf9q3Pw7k0bJxekXRdMNEsVZhW7O2rSOJ8ZB6ZkfmRzacOknO198F6bZDEY1UoTfBMkMyfybRlkmVIjet6u8E6SNMHUwVxxv3j2sf23+0/bEIGnURTHUm6vFo39l5J2F7Xldda1X0zY5p+mzSBHu56a/JYPtl4xij30zmS9jzcF0zr3xoJGmE//C0JqP7vEFCVNOEf0wv4w+nqYY9EeYjc4+X1u9zJNWtbOHpG3ORRLMQ2s99IqAhJl7mf82ATuTfgUMUuL/julNtvmQxw1gIkXXDDv1eygwyPwYh4GVTEs4M5pnv3ZolkqT7f5VQwLqCfF5GQ3U9IuOB4GOHsgMuzaCIgcRoI4KwavCmkR6PZqySbwTOehCT7CDy2w6rlcMuiSCiFm9nbQscN6HYTJOH0O3DU6YcM3yFKhIRrKLWbC57/8a48XpxjPH7XVjKcMdUTshcVqy/pkFBmC02RiVZtn87OFg6JFQq5PYtEW8r0KRzDym0KDgK141aYw+MRuKS4RU5n85c7wv2+xfo9V2Nlf0p3Ac9wg+0xzE+irW6QsK/LxBdyN2jA7q5eBkdF83g+eFfPXouaDY/THAnNaiLbRoKv3mPvJkK2A+7Z8WQ7geP6je2xc/Hv/WPnwMV/+DxbaG1vv6MQyWztG16KktnZF2MlQcdvEcl4Mvb27XSVobv0SNxcwvNTbtjwOgoxz7ery5/bFEKVMVL+Kb2APxxT5rB2YY85TpPMaFbR2uwayKLLueHeyZGpMZNvUL26SEgNbrd0Fz2//9EvZA1XmNnSx+bowvZCj02iu45GF52NAnNZS+JGdyqqPjC9jZJJwZMT+Xi0CUxMF+XuzONIuLa0CjCgtoGNQsmUzqC5Xl2BwTPDX32X9ZRLmE6WO1bj+WdzkWKG+YStNSmFBBZjTZ2BV5BWHMmzi2YGzba3CKL8kjdJ5Hw0+tEQesX7fiScd11M2ctA4t3fDUmO/WhQR1wDkvd94PE0Q+LVHGM6quenJt1H845WR+8JVRofefLILjLN28MN9trISSKM15pulwuA3bmCJr6OrKdL90hgt3H3PG2euUMvWStCtVyehFRoZz09tV0AO4tuSXrvspg2STvH9HpVNXEMMqbz94UOu+btNOlhlAcapHYIeyf3Gl6dkOenfVHD1hxyHrerWU6f9VkDxvUZtl8welRTji9M3zGrTi83uabLU65hukuRD5sM0+u5HTYQdzP8/Nhc6R9LV1V5Lv5D5gL++EBQIVonEK3wDuHXx6qn6bY6w77Trjx+2jegYt2/oFIfnHB5OGv0fVw4gOFQCEn5MAeqT4sIsiM0JL3Ut5zuEz+BIh7OhM+OeI8cmXwEtgpKEkfvWqORY3qQLk9Xkj6fnUMT2WcQ1wYXOHk5Mb37HpIwzDLO63cm0kzyZKiKx5GkpJQodVRjgBwWO55eTuNAryHfwv6wxxhXN4lD/bOfAize2fcZYNa03sR7iC35SJIb6Tq6FnIJCq1rBX7yTwZ97EP8/udRk6R/xZSuq86FOKww5lxp3lLtaPTA5i4+M07TpUZf2qGB7WyP5ZXgKtNRPGawbwZo0pfKgFqbhQ0hGfZN/FQ6oCOt55A91o0Q149ZR/W6ZlDw+46kkYvPjDXcdAjB2QlxtcmR2GxtQUbMpZDK6YLS7X0XQwQJEr1/rwZ6up2vUJizgqSzJMH2EZUNVGWwIPFTtwza7tYz2D1ibC+rkMVvT/sUEr7ZN2mxkCq6e4YPJLl9IJzJ2Z8joCrLPzZh4Z/WC/jogoJp1U4jvvldIfJ+GC/s7ay0xitzJMLnOC3ZZCxnxK0WXm3dnOWOTTGr4YFHXGol4/zMND5RSUDCPbXKSHmwz6nUuF9/3g6JeNQwUd4tGm85nXhWFLw+THwzzIjIoMWWSqYnNj48iQRbBcl0mY49+9iZKviTTzBYUry5M2HJ5CZQhmdlieZlZEKniCS4fJeHKQ6pwZTgKn2XO0GyzfxAZtPCnnC/fDxzK/KmFzZ5zNXGk29Ba8Xj/czG9CDxYBnuqLVT7z2bemcZ6+M8Hct6Km82XbQT4rMF1md6w+Pqd39ej6jTynosrRMb7lNR8IzkOVh3Pn2yRfXt9XvaFbWWt+UNy/tE0pUREjo8709MFjuV+EflnZNiukcixlxCsmqT2rpqpzub2LpG3EYLZCs4WEi+zpQEfxYhWamy/LBpnCEx3XTXWsSdS2ycgM7DNQSGtTzen2wanfH3m72/c/3a/YSNbasTxkosP91tPkwQMeYC2u9EK9e2OlhzogneU9v/PfcF/K8Q+Z8loLZQxX/KXMCfJqC+ZRKclrfvpgS6Jdpb3ZnBPTmmQj6b886WNysBrrMHb/JwexHtdoFvg2eeeDyr2+/cQHk7g/7NuVBY4neuAiMTaFMvJsUmJbUNXozJ5+LuNzl/cbBnLCbQemVCMsU9anay1edwpC8kkeG1sU3UDgm36xOhOAxxZU+V79zB25kL+U0lok0nsINzKqUk3wyhbD9y1YLbpw2bsvgIjt3v6BH6qRYLGZuKoj0M0gy6CutXeo4AtrB9aHA6vE+8gBfVbHOTm3Ben5Gk6w+SqZe7G9zTFRfKqdU49gR6Cw7Wdx/D3b2J7dm0WUBbNK5QJs2a2jJ9z+FZFFi/QkJizq6PCbw+a95kuY7t0x8eSLBpxkhGCo7nf1QX6NyXz4tqcq3tBfIZbpea8fLVtbntjMIMXreoaApyx/Z7+hqWb6QZz9ce1l9e9AE8ySzgxUOyc3u3WuNn5XzmWRuYsr3qdBUe7oDlP+wjzT65TIVe2H17XXuxthOr38BrkLE0tEyHP0ZATRHkf0ov4PyHY6rYTVoI7RgJVJY3TB+Jb2F6mvU8GdJNT5+zow/bYblt0nUrAd3Dp4RYz5BEH7/x6D0orrC/jlch4VYpU43NXrB9He5NurwomO5+vku3T7oTuv926mlp+S0UqdeTWBaKmG7S2xny3KqEJC7XPdVX4Qri1kLy8RGPu+9bBqG3uzR8VGWgh3q3geS8P5L4HYgaPdW6AuFsUTfxu1tVtLnu7pAtx1qI9ylpaX8IHcjlbUf4yrl7NBrPHLZjdG3S+BZhuj2YDyidOZKU6cuOFpH8hPR0vBGexXJO++uawVasuiYxgrylidMSiF0T09F5lFMKgvmCdFiUAl+5Rk+bfn2ALJy1SN79Wqa28YkgF/qbEFsTqaZHTcZ0sX40TbJaZRod98cQ0/cCvx8b95i+rvYW8mXqNbExKVsqO58e9ncNyZmu8fdxzNsEkn44Njz0li1lXsogTRWFIEHjiubvZQDlZXklPD+XMXXscwH5xm6EFCSnpfYwtSA3taaJWyH7c5tCaMps9k8h4E8PBO3TcAR+N5Dh2m3dUdFLbEj251fDl1sXqJraEUTyHO95aFYtvY1FA/s6b3iqlQQJMxQCpGV2E5L3xm1pwXZz2K0nPef9qezoJrFt2G7wFuAeQ7LJsd9DTts3SdOgdKg12APExXPP45uheHQ5tzeQznOMiaEoOnrpCrwnPIoxUA54T0uvtQ/7ye0k8NtzVlF9wfEeW3p4gWkmdVSh5wFYHiD5rmsS0+3z7EC4ijFGbB/Lky7D/LvC/k1I3e0oUzE2Z5CYi4uQzuulSNOmfgEvhjs+M4a8pnJihrAPnzee5jNnoMY6NqFyzIOQzPyupi1dyLC/5FshVcGIqbA9trD1JCSwFJZY7tkzgW1ZPkg6XLB8SOE3FIqMx8m8i2nmTXLYWpuzEBv1faDFrKgh3BcuT0mgUvruPyPsgmckJIdxXdEI4wW4256E9HReUXoSTjWkH2XapM9DXNNHFeSwez86bP+4xPo46x0kD+2MbbGXNZqG8wBjqjrzRDDlPze/VlOk2T9lIOhPrwgaiq8D+5ytCfEWRVBZXTgiKYJ2yt18QMIt+uWBTXSYC75ka6LlZWXL5tZ1JgT8pTrWRN482RB8NMHPt6/eemmpyJT4Pm2CTfuuCGmVG5t9mMp9h+5yy9NTlX3ozRDg9p37t2avG1MneySPbkxbix4ikQnrckKCz0KnxJ3cP2yuaUrjnfdP0QIpldnCsWfED89eax1ud8oEslpwj4ZIpnLj6mCcl9PGdz2/tXZB9GJadJk0/j1glNyjy4tNzJv8FwHZ+zVj8sNVGrdwn0hceyoweYh0AqDukYx3/DwPKyRx9ppqluFMz0x4mvMmyAO/t3JpFNmCmQviSqsKrM58jUz1BI27XvISrWh1fzDlXGiCezUOLWHbTcfel9mi8Z1u11k1uw9MemL53Jepe2RrBPj3943cuG9lOmB5LIVNjkRqgnpA0j02ug6udDR4OGr4eTnfCOzzKCaCf5d2Hr4LdQv0m6gL7HL5Rd6NxoatqXC3MgIk5edNwX6PUxJIdvC33BTiXx3y/6MElAVVmf3HwQB/l17An34MnFodalZ995FTCLXtV2jBhc2LJpNnMbWL9CrD4RmmQmnbUmVnes3h5SN5ypMlOjY9EA3uCqRN9naQPFeoLGhvY8rLMyWyza99Bbfp+O3lgtaxfU9cwYFqGc+W+wjs6fmhwuty9nnunKlsV1V3gn5Z5k2pLm1qC2WjwXN6SYXMPdNfPXM3eG5zJNJLOCH52rcNd2IhOTvKKztd1D0cJpesKWdVMtgex/IfZ9eA5FFHWpvvHRO6Rdg2+Vo7V/bepg70x3vCi6RAMjmLSoarViExK4XktnyDJTxWu4CUuzuS+GKyKRzcHZJSFG+VvRO5AudtEDTZocLji7az4KFfsT2Em1Db2QvJeRNUaMr8Tql9XvYSHG5BwEuYrES7I0MO7fWCx8/PWLMbW1/Awz7smtIbGtlOTbqCV91smzIMkcRjS1Pox4zxLLrNDTu4PlNs3+LKyzSxHLtYiAa0cztpikf97XXcODoc5gUnWRgljr2MBwYn1y9Jxs7ZH+sFxJjSFv9xa/i/CQHFHybg67TUIXSSs5AMoWrQ7rRIIFtoo8DNR4/p52l2g1RzTyR1fUyvlqKN6Wm0uCKJ3ITSi7BZQsimLyTIpBIpbBQfyif9NPF63wMt57sM+NZBAnkBplO7KxIkSVoB06XEdajalASyh9AQTl9qTndhsodMWFx4Mj1uKT2Kzxlsp0bfxMy9DbSn5wPsWXPm/NFcc8om4g527h7JsxjWlKqPjQlbJcW/D9NzSx/P4gTcmr2bpJl4lPLPYoDs+exJgg6qqViMmP6t5g+BU+iAGuy8gnD3eguYIpQGNbdIxOKzHwgXiYIPmSfGfHzbIBmNG6arFzL6ELUWll9A31HvnUyhWmn3JnFemL7ri9kDwnUzNMi0fKC+hRzIjfgu8KOP6fDaXd/xc44kHm49pfrdXEC1iEKSSElf02SmIGFXUcmTIlB6OkyXBaTroePxK7vGlCjWCar3dSrw50NCwtPTC7IqfXH+TCuscHGWIJnObk1yfRUaTZJ9DUW9xc9JhAz4YzGlifN/ylzAn94a/kbmyHprccUYsrYD3U/OJRTpZU5iN5/ENO6SD1TPby/f0ugGekgvOiRichfSo3cW6SqOEiTJ9YPESp4ifYj4m+9LSyRxQnoZSbTYYoz6D86dhA500b0C/P5e+m4U0jsUxEsEe79peex/7/mp+Gkg2m+unL+Oj5oKh1D9jtp48dh5IhGF1e0M+3x9bfi1yvD8cn6GYr3rhORoFTVVImuDMRRijB2WSMS3sbhAyZUPj5WkGmh+m8kQnuqXEDsdElZ8RDFUy+2LpOs3xsicTdb4ffIR4sO6jJGekwH4R/sgMV/3ngqRcQZG8itPWnVt0Os92MI+fmH520XY0WJT2lAIPsYoi7E+7DP7QHk0Rrwevxk0gIUD1Zk8eSoeHY1GcYjPjKeKMTCb9AMVNoEJkVAD58oOM3yxC0Jgx00pxAuierR/B1dgoXDnqbVd9bRy7jPYbRST51zNYjpbvjSAUsFnQOF72D77xRSfWc6jiZ/3sqZ9Mkdy22FP0trJ/9iKoBhT8/lP5X5/moDmD8dUoZQX9nledcL8E5JlJyBBpoalC1FGWU5OLOiYdhCRaFyZeJZon+7ssxK/aygobm25WiCwYVUiuVJ4U7K2TxqSZ6HzSMzeA5m+Lm+2sJxvr9ww6axMeRjg7y1TYKU2iS0rjj7svdK+mxRQJNbufVfY298jIfM7i8nhMJ0y5X3TmuA5BN/+q8uEKbPtnPhir2nWswrW7P2pkYiyOO0sZckIrEtLb6Lw6cuWdr1L7C06WB5p/c7JtNnLTJqJCgkmmu9YbytQmBb2SLY72xvWZr+R2fDkuhA6U90g+/6isU/FpoI7NXVA0qY3Jg0LmfhdNcH20u4TtliflMafdd8VSzd7lamwmAjBQzt45HpbfthHuOskMovDQOh1/mSjJarEl/SdbCVeKrGpftc5RAmriH+3NKb2HIk41MwhfMUNIMVe5v5s8+os1Xxj/aKFSaJt9/KslRUtmKQ1Ognlw6S1SPVYQUDXJgl3MjMITB8m2M5W4/5hsu8sudS/xw29YfYD6/d3JOB/HfufJeBMWPzYY+CPE/CHN4WYp90KzuGH8fKTNZUdnY4e9PKy4mX9orX9vq4mcAkWSIbIX2n2PM138JwkgVDO5gm1w5dhwa07F0J2fiCxlAWs4Lla5UImvmLPtsL4Bq2+BZKb9dmwh6D34BJ+CqGUmqiza2hNuC8gaIpkgSQ7HpwXvI7utsl5YXd2qscm1Os1nj/5UM3ux3wG3W6smgLUEct7cR24ql7alM856e0rqSSo92WJpO2Wg319rlQ40QPjxX0iyPac5EjQSLwIhX07a7a5QBLdHmJO8nzDwX7LIYHe7fDqnxnvbZj0LrSDgOQCJzbsZdYSeKpSwLMtuYl2fNB0uO7feH4QaWzDTUOy3TZFkw8el+2pJ2P5d2IoYNosfns18fw38Ttw1WKdY6uT+AQNGlso39xuvxOUp/B8bGpe2g8xtvuD7EHT0wMvWY/tPePOHu5jg2QstEttS+fzHs70duPFPosquznnSyR8mQlZumk62whbir/HGknYciRx09cx9Pu6EnJpt8r/GAFngqr8Uwj4072Atf4qIbnRvkmtFaY3bDHrILfiRZN8pq+cDtbLhlR6Xkk81xYxrZS5C7G3fPHk1KYabSSlhXDSipyXSSDTgS1fsHUNueF9PwU6zJFAUeR8SHJ7XWLqLO5H2O8tpYmdE6azwTM4YnoGHU/E+kkxfbUxfbOXPU9j6olUf6QJ5DTFdO/ifXtQ2vMMqv5048lexfRPSRMTWLZ/CvFnvhGp0gY55KTCdCzXvkTa7nXYsYnUpPfV3qCNd/KBTZdIsgxioDlfNhC+HiPHfHMtUsF65gBkPufcMlxMP9vpGtK+kRoe9b1BI7WwYJ/cex5P+1yjF3fsMf093QQ+f5KY9qlVQXFqhyZOmA/UCkYCpXiUOOITSemm5xhJaY88PjH8ex5vKOSTB6b3XvSUaWtFBVTxO2lSoQtiqneXE+S6WmNAaL1H2W0uIQn9dxNvjStyoR9F2NlHkxTTlzPQ21pawtELZ02a8xcS+qykAOP9jen6sI1peU0nSEQL/34+6/5YL6A8EwXpP/YC/n8crfJP6wX0P/c3xKvsLfDtYfd/ynuXpmV5KG37BzkQVFSGIEkEZbcgCMxAEDQoKKjor3+X3V1d36wn9939PPXVVXVVUUpIwtqch9nJ9LucjZCfzImIQvvtsCN//bZXeXXioFwy9Lnt5QjH2Pjy2D+3NTVf3gKOyUkhB+X6rtljfE0AoFtLkdq8dVbV5w/EJ1sScfG5yVRsv3j96DWSvXYvhxrNVkaEuz9IxM4TlcrORIWEIJLxyXtS0DS5nCDXnBnha+gVemefKUCRDCTy0/tINXtmoo8WI+c0twvqt+gjPL4+CXfstqCRemMQZcpSii39pNB2/cggzitJis4nWtPxcZHhKE1m4uCOOdD7+n6Ekm8URDa9oKjrHgEUJlmRKA2cjkYHl+HnDG100+xq6sw1DR5Jj/W5cwnogt1ayKrLFxFVmWB/al8H0ku7ItybrSL6GD4ZHJvtTIqy87KmuwYROIEUffYrPETUfdxAqC4OJDIeGmXbx+oF5fFwJvypFdg/MicgXvmXH2CmIGPaJoXO3lCSMmvn0N3N9EEYFr4PI5uq9PyKa8i+0ec3sl+gT/sLC4RWfqXDqdr9taPh0admi3/L0fB/enL1dP6beNjKmgga03dIoXozf9J5uvDrzO+IbcSjj6SjSI5Jn4VxlF6/UathKZxD0I/GYn+Z+J/LDZFrzaqUmMbaAE0zdBH2K00l79Gb++/FWiPQJ4hM+61PwSlsQ/KradkZUE0VX92LNfFCqjlkqR010JxAQ7XVvxuSNbYBruJOiXPRToMx0xYboPtiLjnjbgLGcfJ1fFneqpJTrCuduHmyhb2Kz/dj7wRGohINHP+C9ZnzqiP79K2BUVVr4TyCSWrAvtXB/Ewn3Fn8Jm4Wr3Dir7dcl8Lh9AbS5ccNuMMGYcpaVQXRMAb586pbcfcQv6hxtMUG9HijEs+2nc7YlJoOO1vTeEBOiHTL70Pxp3cdkfquVyq5rqeIhO4Tn/cxXdWwx+3Un0xNncOzw/qlmbmB3SlZSp4lEFlZlyDyBcqSeKb6QuRdIeK5MjVIuCuxvib5rv2xHhBxqzuW1y8lG1hTGsRflBWQRJa2YJ5/CH7eeYoxGBw/X2zxed+tZv0jEfC/89L/LgLOZ8ri37IW8E+vW1qphQ+3KAaR+DaR2YQHB6gLrSLJwjvoLHqOBvT+WIpc+qYpuwulhfrTAsm5cbPY8xXtoeZxSZKjK+usVEcX7uJ6JIm/bRDhTroMrbsKeLbIrgo7UODQuKzg6eTAdRYfoi10ieVL+fVxo+yxSZdwfQ4nkc9Oc2AnXmzhupcQWebxrGFJ+NThbnmIRK/RkNlD7W1oDT2VUv7F5zt8g59P9yXJ9XCRsufR0aCpAUT2HBtgh4C6cD1qiEywuaWszesE+uKeS3liSQ2ztYkNw/mZ86S8YXkVyAGcTyeQku0QRUx5dzvoZdkXSTzJdeaOCoXrLsf+O28Q0R5fy4XzXRQif1Syg/WzsH2bC+fZJG1Gpm8QsR/tJiCp3KURey2jJ7SbDSeJq88dNqYDgfajXfCaUJkZHta9ca5nnporNjD5SG8giBuSNIK5yq7W7gr3DetJUiwvI7vuEbHPy1UmpWTNVXY6DhZ0kyYReTedR2w3jBki57ES2ZAlzV9DwPlstf63TASd/eHU+jlPJfA/QuLxa/saqCEOKhSi1USi3vyGbQvjDGWP8jBmch7R2QSRPowfsuBxv1CpVmPqeV1vKzSax1th1kXbQnvVUY6Gqtaw51hOIe5cRRzo3WzoaFUaXPSTzrNtO60pOvQUypn6JAf3cBpo8ZnakM32iGSn8FXTQprOIfhaiojqbhjoW33ZkAwzxK2jk4901ZcRBKKUxUHOh47Ooz0iaDf/8PjGlZrOd6sS5Wunkdw7vlMmr089ytM9yt8HixRaj5hqRUwUlOvzHuWtHXRwDC8qjzTZpbR14hsEtqmR1O7LjkoCEc4fVewvcrtHVNwXDM79/EM49xpEyOllCaX9mEuHZuoNVD1vj3AKg4mIJ9PeoVb1RDlqZEsRZR+8373mJaA3qJxbiwp9/vRQIL7lmcTJGfsP/DnK90eJL8g4PkeqLBY7qFbXOY8nRufQyZUbMGhHwpO9+kB9fTFjuKmlKniivQvGkrkM6f4uS/FsVww03ms21E4449EQ7/7aWkD0KVX5t2wHo/xhn5o8WwadJy94PJ/6KTv2jy34pbSRcmmlW6xRTiOUHrxIHF56nc51YwF5tlqKA1ERyx+Zj3HRuE2lmKU1+uC89+EcbDckeXSAcft+YhCcHmvBFz764Ck+7uA254Skz0NVM/2O1/dw8UYbWGkR+56/Bwgvgyzi48m32Osq6XD9XNf8MDGfNc3pNIHsdBnRJrr1QF/LrIRgnC2kaIuZgK5cbw2Q7SUSLQ1roNM6vMEhiXUpjTRfZXZzWcHxdFQEny4ODo17cwcXpValwzceKH2x2Qv44Y4+6JblQPef1wdypdJFvmtOKY2n9xR8z5tLke4sVfrWzQCa6RSRsillhdoLFObDOlny6LjwHZYVpwb8QNNJ4mj2QJXvrIf4DlPCp2e8n5b5C/ISMSTPX2+ZOXFP4Llwc8Jfd52y9UNQaKe8QYRbeQ29KD6He/bAGHZcKtj/99aDx5JueXIcjpTuO7uGfrXSeHYeK5WRPdehSuYK4X5T/kY5zQRuu3rJD5/1ffh7PjWXlX/LdjB/ehTwxuOvv8xLXYBx0gpi3baqP4F8wwNn6ivkNjMW/prVK8l5vSeIOPlp7o/KARGquduqoVTEgN1lhUgBu3dH1qLaApnvNhxKt46IF9zW/vd1/I1H0ZNlkAe3gGZoUr4lXrrRfhGZ6HyqcucY+ylR1j0i5IcjssmuppA2w7xnVVNN+Na+skiSaBT2l1Dh3p08ZcM655G/vIkp985lFRE+Rx91hLERcHyfGiOkEgW7WW1EQJ23QlhRETBVWRVeMCtTo00rCtvViJ6wnCMiWXGvY09EGxG61bsmcLQZkOC4IaCH74G485PsK8e5Spzd6kSN8LzYgtEMU+7sBnU0lkvOYBNQnft9hf1Bzr0G9inRRfA7aIUc08fcX3uDRoLzybMMw1nr4KoN1g/UX/1W2F7TOa64XZpaR4JgbYGdflaSa64QkacInWCbBSHhd3eqDWJizNm7TCdBtvBqgyIRgquPhPhDVDWknIodmMpc4377W5uZLFofvDNFxK3OWN4/EQH/24f+dxFwsVgo/xYEXP3hQyHiskug8tJASrdqZLGzk51AXNya57890dl02VlwPeWVlDyJojBpYn1A8EsgknbZ6oy3iHRXWa5E6ni0YOqti6B++iXH8mY6ezouItgqCqV0YPHIZmuawevrn6T0zkjK6sBy4LZ5I2KZsB1YkpUbOK+nNU8Vf66gFCwcuK7CiifPBSJnmH62cNmuapHoBwJMTYkPQtRHkS8eNGX54cww1W3w++V9obCYI6Kd5SokyaxFJKWWyuFyMHueJMFtYOpMreF1akqRjJVQWUY/IVxMXohUPtOIzUo9hn4ahzxbe3Rgz7L24Ey7gOTD5gFs+mpQGgyLQMpWj+vIpkLhUM/Gimdx29TM3qU2vDInknJnznT2vj8jeNmHUGQnW6lZng4KPL8QiUS+3hARyQ8xr7aQEoKih02ucgwv4ynQge15ynQ/GgF9gPNc3bcWG013gLPjD1LyVYXFpHmDiJ0uC5J2T6w/XSouImWUSVl9jVX2NZUKau9bS2kwaYe/hoCLxVL914wC/uHUqjSYCm5vdUXinfse2AtWAMeFbKA8m+gpysfTBKKHOUponT3QVT5dAQ/ISuITxVJpujr6UO96TaTRXR/ZsF8coIqYwVM66jWLnYcPub5D+fTwupruzmsP+nokItOPWs3CXWJDP59+pEPyQOR8pa8agnai8FhfoJyd2cc9dDt1ymMvf1m0hMsFjqYySgeTOgWdHNwW0q2D9ZkpXkTXA8qzIZ7MeVTvlgPd0PkaDkNMSKLUNbDLzSTQfI0liUl3TekpfTswXH1E1nx8IvKFnyWE+MJF4sSIoIrn69BJU0MkylhRRvXnDfJFjf3lSveOjl4SQa8sUQ6Gz21EB5PvoZKQEQ9vCetfPLwRsrHb8BxeakppdZChzADl6euDcvG6es0ges03AiUlyvvN1sT+EOTED95JL1gVkx00ftgimt99ypxFi3LTEhN+uMqIuO+1toeXlDGeJ6Jw6GeqNdAIe8Oz5w3bK5e2CVfdQnlbNqVKbyFPoWGblRRtPve/tnUF+tR6+afWrP9tBPzTCxauGo/g9juxNb2daoyDw6mAcvwwnlmLDWXN523CQ20kEaM6tWjv9SaIekCbKE47mcakLWEYzgZPOD83LHc1RJC5RUVSbM8Wyxe/keLfuYBp+O4QebJFBr3GTJLec3weW/opVOlrRuKtPzpsenwM6APzNeExqSnjYx/CXZ7piDQfX2dpOx8hd2cyP8ydSUft4fyFw5hrJCESIuNEIZhXw0AR8Sa/q7TYVwZcPIlKibvTFYbe70CtqhNxiNhBocfynWJemKANQv5UqH/xdCjGr8Gz7fZtMTnG9ldBSnmCmq9md3k5QN5oUxFdHjlQv5cucGebtRTHdtzQhyeF8HL3Gk83bNTZJ5uqkC/vBE357qh0by7xWioMkSWLR0Tr1w/xtpTy/OrByOZpFcFjzk4i9jYfys5FEsB1lnXSoXlrDTsGkoAueSKSGs6dUs3rEzh/dUsk7+1Tp4uL9oHa2RKeTPVaZdYMibjrh4nET/1UpZMruUI7YRjjxvfqr60FVBaKtPy3rAX806OAbv1Y+spyjsg35Yg4U2Hr4Hw7A+H+AhZ5tK2GyOWqxN6pE8W4ffYTf5G7qmRnikoN7WwysHYh3j++EBmvo2+DroDBAZ2rId0Sy7PWS0TC8eVFhrk2XdDfKRWBkbxq43dMFxjH05R4ZYrIxI5rBo502EgBOdUWMaa+g58fEAkD8k7JeSus34ZES+GtwxfCmuNl/lS1dOLHvlYT6Vu54M4NrP81eetkHiAC2SL7IVOrW+Rsoo+46X1K3Fp9FsZig9f6a6OTkKuaRcj2beDzI0PyP/p7JH5k22DNZSxv7/gqOa7DpT+n45S7n83LMfapvQciGxoP+nepG/6m3cHmYG6I//og0vU/n7b810b4paRHRB2+K3/Oic7/EwGPQiBiOorBg/eI7T1e3jaYYbMmTrTyZTJfY96y9NWa2GX0RkQ3TR9sfiYSTLIpvqbivQE7ixEx2+qlGJnaRrC9a0QKlBzvFx13YcNcDb+/rACz6ToEdg4Qke8PDf6RCLj4v0FA9ILln/ol6G8j4J9eY1HlFL3VfHCeCBmRxfAOLTx8dpaSx+mqsuo0eNA9vbNItHUG7D6p1yC+8EO6YYEIsx8KeE7YmSTSmcpssiuO0A+LiqdNzwrmRYhklWtFPHUfLbDWGSq4fw81Is1FDOxUFgFg4kZE2zJEmteZmXCph7OUbYwFft8aMVWdl4gs6mE7MlEuEQnd6kLym07w/logclXkRLLjuUG5bH72cN9ua5Ft7lbKpAvdgTjVXCT7ABFsclcRQV/Wk6fXDpHoHDgPlOteJeUwkSOmnFFLXsn9JBK+aho2TOoCRHeLSGb+JrKevmOE/cVDkWAETVmpyj5UJeck28zmBdsLPYOm0rA/vlIksy6mAP2qiUl6MX/Z/JkVUOcXLuWCpx3z6WYDQ0Bjnth702HtpEP5vwyvIhtfbGDZVT3Cqw6uJK0sU2dzQ11Cu1ARKVfcBEbIQcLnw4snIZCGpfM0B3F0TzwJBnlgkqqH0G83Rym9XrA/lVXRQM1WF54epslfOxoefWopqf+SHUH/9ETQ1DEBfUig/Dxb2NlNFwvw3ZLxlJ8Ch610TJUP+zoT0QuFHg3UCuVrb2tSwiOUg4dcKuG2faFcLW6fhk3bqoHru0G5m7RByo4EQSR/bg2BaXGX0nCvHUHY762UFi3KU3lYJ1CL81wcri8ARktPhsQkUxLtPT1is4WWw5kRlJM328ekIH0VRNCZTKIFe1FalpMlHDtJJ8llg8jVJ/4e6v1+zaP2mctIiVj/S3/bolx1Asr0Pcq3x3yYED4/zBQ6ZD76kD41SP5JTwMd4osFwSVBZDwqfvo7pdqDc/ZlUjLZvDFmrGZz7J9EE5maLFV6nfoC+jKeSrw3k4JelscEOk3TpVSxdYd93Ap9hgIlmajchtLjycBm5oTkj2yv0/VH28LlCkwkR4pymuRtDtcDr387rgbAYLmI4BxUDynONU1m32XfwOXpbniSXzqZahdMlc/byyQ5GphCHyvpC4MIqcgPAnFjIBIi+UJFHDGPiLDzIhFQ61NEdkaWf2/dkrJcrf7HtYD/EAT80xNBb1Q7w2X3+xkl8YKIVevXF/xcWDy50YvOzg98Jw8qK1K0p6VF67kdgXj2hGSzYK9SzVw/4fcbG88W27BmEU8+0O25KaXghpStilf/W5pGpXR6Rxs8vfoOmm6zR2SJzw7rzTUC6KtZkfjZ6SqLiNjAa57oJJcSUNjCW1ygGXREqNNKG5lXLyg8l5LCD8nmDcwPbibE8tsQSX9HZKTC5nAe978hkefRoclVhPDozjuSLtLzyJI2OUJlF7rIymKLqnm3aOHZUSplJ0+L2Dl6BJCLC8YU9VnJTI2SGCq4WCQnDURMkK+GCEiM3/m0+4buL74E/dpDn9+e247qs8UZmoRjDIkiGJh1Mi0YHvGWZwfuAXVcw4Hyu9qSRLSrgbLxHf7WpFtSUn4Rob9WcoWunp5JnHhnleXgn6AtL4Pg3QSfX3qLD1RmgEj6qTBGKTOzBtGreykNZp5M1/agw/3qYgyRnI3MlI9WwQDVhuT77t2xSce/UL82Bs/3Vv7XztpEn1JX/5aJoH96FFCabKf+h0QGD+1cU0kfEQJONMf/37hOyavpDdi1zpTYaX9yjNvb3ID3QF50SeqkxlagzRh0wPvHD0bjTbTGbNInaNJnrC/hpWTAVvuVH8xPtdFtEgDHPjAeasFrNJq72IIzVhr34/1bJqGD5blpYgiQ3gAEBAnAyXtEyElW1URTqj1svvKKu7f5tDGim1H67+KIyHU5ayORVsIHbU8MCWLFt8h2iwi0Vz6UBJsaUoxJmv1DQo0E/4GAXtXbsEckIphtEDGdk0SBZQci/GxTqWQS9R5shUM4GvTokI+3V/1J22kcrlfsD2cnuQiiJ0RUI3iCUc3WLuySvUHCg6RTEml8C5vYM0QglLogSmMjeLGJLsHxOnWMxdm3gNj4vHBPxpSUmsA0pndr4UlTREJfMT1wq4cqnOep6sh2zhHh5g6VgkXwagwStxScc7shgbpFxJNYn4IeeFRAoNWU3Od2AN7spQt4xH5NBrGIwcYb+T8XAZX/GwRcrmerf8sooPKnJ4KunQ5ayiKRGBlV2Me7jign94Kk58UtZbu8i6C9FYIkhZkhUpyvBiLhKyJJOklUFp+6K1TP5+W3Fm/msLpCg7trISIYyQ4KewT3PTwj+SCl7qLtGFXrK4hZcuZp20U68y5Fgki5RYSK3CRlXcAceIqv4Mn8m9RMLyCD515C5Hs+E4ulZPbbjsYWPF82MmXB6h2DmPuVSC3ngJ+/Jz5cd3CW8rZKFdaFsgdCLg+YSjbXlE2HpoKzs3nzdJUuKHNiS0I5ej2T3E2jkbnms4JmqVQi+3JZYWdWXBBp44NIZptrxIK9ksHZ+nIpFcWqZvOxiaG5+igpLM/E1I5xCvr4c+E515nFsh6R8bXPE54M4wG/L2YNPLCqPFHkdGAzmW2hq9SUJHcd26ukXQyXoGlJrrCtg4g71vBYtDcpKyYJMGO61DFVfxApj49FxLaELeGW0reUrUqhMpsNZ+jvD6w/+x4oUwcrhm4al1JWTrD8r5Te4SY9hZSEHr6/v5Val+s/t9n2v+1oeHPuI7Z/Jyj3uIvIcbEfc0jmqSllzilQ2YeLBC6+siIH335S2lcor8T+ZPD0rD5kGq7eD7imLSPZqrhETDr1H7iStUWy/cVwGOmNN+TXCxOpZu+BnsSxQznb7URya3SZ2fobEeo+rkRcebXKbnFL4JHvUF6tzx+dEeB36JYSkfKq9BWWhe0WmlpZ8Nj5JfFt+7IhS11EqkrWgd1WmATPSaOJ5NvZKj2uqgyqztzzrLqjfHuavIRaslEOb8w4pav7G+UhWp+UjgOS66ELEzjoaybymQCdnZ48h06nKHcvFyiYEcxNOGIOFTmZrSzqq+QDt9nTIOkn7xy6ey4EXDYpyutJNI7MDBc2iOVpKxInmA40ry8BnIxwS9LNuAI6C6QAmtNqRxLvhAidG+0dnunxIg4r+tVZrqxRrk79F+GoKQpmdeIDl7dJRbZxl5R2qZ1Bvb2i3F2s3g7jm1GHihNTZLfTWWaP9HgGsUBpkr6eKFejyHzBjQmDJO/iof81ubpcY6b6lyDgnx6xCIf3E54bD9/x7fK12Ms6okRcrm2eO3tDZhMqBAzRcSId+PxEaeiTGq7zCL/fyINO52OiQvudWjw/7XjEPutah+bztUlaZl+VwT5XoZw1iJR89VDo5CTm0KSDK+Xku8E8gN4Cj6k6FZHnfAYWT9EGL7sHIqbzCTrmMIF5JDpuSXZP9JoZGorYW/VUCW+s0WKGu8+hDBiT0msLKivnpIQXzTYkI6Va0JUrznDeJ46UH+i3Y+FN3OHy2aNPLF6xQmehNoNh6ppSUshY3nD7ngGOKSJfmkPNXHFsQNyuNk9rc0OZt9sHkH2u7Hd+b65QWwwEus2cSrnvWTUNPu833M+H389Kx0/EYJNweBLsm1SoaPObbV5C9DR3In0lvU5fj/YE99nZkTLjaKTMaPsZNJUkeBQiAbCo6e/QmN3ID6r3oWy5wcjxiFVTpNkuG+g7W3RQJQG27xT7MnMS3Yd2O9mTjMdGx5axP8DFdYlI5x3GnCZ8T2GodazfXcv/2lmb6FPrP7Zg4V93KER/1IEu3oQEh9OIyORIDBxNR0uf78eOiK2/RaT5bc/iyNPUUGeYR/bvURPhc1F0RuCZDjgD1suf0TEitGw52HpJCchsQ8nkmzDYyT0hYXOZysY16yOwg9OWBItTRUlnmjuwl70mBe2AQV9tfBvcSYbZ5gBjQ1bv9wFcS95IwUt7D+QgSYhkWbSSvHxxUoy8ji/+e/hNpOwIIle7bwPQgSBSNajCCPoogDtzGQ8qC9uTTRIX7OvuN7G0LmvjMuMeJp2zQYL922/IdrrA9g4HRMbtBcszShEC3bSUB+9Bj8gzOCIC3986Cd3hhXfyPoCdef+NcsrP2pidbES4k4sIO5FrIPqgISJvBeFBMUJHZu5bB8/jGwmk4BQZ8gXTj8N6ysPzvK5JX2PL7dVLJS7b/BbfozQFXfcmwiZLXyYXUiWwNQImwnryGwU8CuzfRN4If/GoEHEf/RG8VjAp7Bt8/tuWIrAMhojYv7WO7DPUHTQSP9BX/X8mAi7/bxBwLcnrfwsCLv7wdjC/LfXgpcNBSpb7Axpwe11CNVk0JPeKm8Jea4oZ5qI3IlmqD509H88thmr9wLO3pKRsfe8wlThOQ9JBZx07fqMH9FF7FunpcwPm5TsPKgIJz/yporPJuxugX8BFpOtbE7H4DkdoRBohMHqLjolxEsDrOmlEbtutzDQUn3Ad1kJkxSYpWGCVKD9bC+vzDKKamet3Du0o11LykVnB5Cs6ZEteiLChtUyZb1AOXeMkJHFPs4FFqnKFa9F8UA63C4vJy2gC12lx4ekwILLNMveKSFwjwpoRImXidi28xj4h+ZwcOhYr+gkuxuFA0u6TN+w+OpjKd5eDyKOiTZk6bxq4fkNErE/JUnZbdymId5xKSR6ykZV52f/nDqqZd7BkVl/OKGenWSayeLcY2afpSrgXZSfy133bscEbBbzqouPpuFg0bKa5W3g2eSKyC2sLNnlmUxDx+0PS2VGOmOFBh9LkVou8LbE/0kN0BHH+TUx9uabMUqhf0LH8StKxxffxt1LrWlrM/i0IOPvDP6tE3/UVHuqeiWR3PiOCTdYE7odiz5NLEXboY9oFxCSY8mjtPxXaUnKE6/VBpYQl9kjH3XEO98hG+UQ2QmdnZz1FJBn2Ir+dDJWtDvkEeDVaIqthTSldcwlEljo8f+oBIo17HNBH9KngbRLUTO64A/eWECl9BZuB0bydg9D8Lc/yn1xtVz7Aw7yvOH/WqLrWrXGEAymZlKvnMyKTt0akXd82+Lz+qVP+4S2Wd3JFyi6XmjkCkfJWzTdS7pF4pHLZjtAsXUSmfAcRy3fhFYqhMX9nZ0LDks68wXl1taVkbaNc9LJHDKUMjCe7cp/STyZN4ZYTRvKBpyptZ+QNAxqrlIJ+hl99OVxCExHNVKuImbpXQXyaWNJvB42atmsTbb74OiJZTUOHdSq2t7e0hvPd8TswW21bjEmvD+fdgEgctIsJtOxi8mScLIHKAvHhkmXY35cd9sfXAxtjkNjzHDm9ZthB2L/b3yS2629SYOZyDGiFjQj5uO7/3tYVa0lR//+6IygdhII29trx3FC/CnNt4sJTLj2SXrekYc+TeMPFPOtoY66ms8h5Yx6qjjuSSAra7Kkfd/Dib0Qk7dhQZrq6ByKZeST53MnI3N2CQdutbZEY+lqhte5QuDweIGUfO2xY3JIpvPrnhqTa+xuxq1/FMByLLeaRGyLReqYa0J+Xlkgt9+MwfYk+3Xe/tXpRrKvM/T6eEG4/aLNMfDAPdMkNGvmJNqT+Rvfgqo1QLUfgybvkKct6jAF9rqJNKbOFRZ3f4UR11u2ltDpieZfq8oEjlfeISCSwWGu/8X796IlcUhBRl/b0AukWsD6BfbTorbZCuOoOIq513UXUSZM1DPfaIsnBPSvsuukLaJWZLeVLR5NZLz0GyMgVkY2HNtDSJA9oNk/AGOQSiwWdTKF97K4kEhepZrd5IkHVFZL0U9Aje8aFC7Vp2CT/hDuVpmYyQv/KPJGMKIdZtbcK6NyPyxMllTBPM3sJ3fLFpCSMa4UBK3bQL00LdYFs/731tWtppf6Po4D/kLWA+h/2KT/mFNyNg8hXiToi9ayywBYOFUHpg0Jk0u/BXLUaD6Xa6wzZRB9xXpEmhTPhjMarOyKiGEBEYFuIbMHDTsAqBJXggTBGulYzYe9TSsK1qVGC0TIFSp8mCU5CAzJPEfm22y8iVebVDmmdowvb9RENKP/UA7GaNoPt3EKkeqaaQlzX92GnHVThzY3KIQsp7/y5Nho8fES6Q/K857D5EESqQ6YVJDDbAyKU2PLwBLpMxEQKQZ9Uvx1P27L5rWUMgXwGQwR3/S2TJF/vYKPHVAq/BiLUvFxEsFMmjPvjQW/IjSQEtHaxIRBWXmGwABF191IN4q/mTyzGO3LYIXuKcHdFhHtTYYNx+xDJv8z1kfiNSYAsMgOrMfMiw++EC9aJMR6ultjeTbpIwBhnquREApHwGGB7NGc1lRz+Q9yz0eewmcGW+7vHaTTI4WiBvnYMDu/a74jcryuwR2krArYbazK/kQw2XoGIuFloI+ndKgc9xLwVxkxL/5EI+N8O9r+LgOpMUv/H+eD/kImgf3oUMF8oCtxXW0Sc6Xht2Om22sBTMa88oytEpJMT1dDf72j+RvpI2VG62jBEeizyNE9lpsbpEs638crzpbVFRNw1H3jOlIvIxnE+sPdzE8IleKciE09ERluNPnCbjEKk3/C3XQwbarhf1UjKyk2rMOO0O8A18W8kfQwWZacJIs3LvfwO3IoSlK/Kp4K72VxFwtVGYdmlOkHtexeSLsRVZufSTeA1qxFh7c1dZpIpp9DvMkwzV/mmM+50PXSF+P4msiYO89FDobIQ2XJpNqtZKe49DBN+5ukhmaUsMekTOr1ORVKmTGF3CwRctyLm6XT3GNhKHxsY9m4sZcsE6zcrozsM8uzKU8VAJE5NvYCb5uQkbVS8f7P8fOHS0pRk90pRmBW5ALcPO/Kc3FKdZTcsr5fbu5TEQ4JQnTQd9OX8LuUaZku2DWaIjL6WIeLytmZz/UWh345fnoYZHdhhVSDSrwxE8OY8k9nXLSoQKa957pUpZcEt+mKqfdx4tvji9d9KrepsPv/XTAT905Or5/0Lbn1s8Xw7u6A8vfcO3JQrIskyI8Bi+fiEl2fqAuWq19H7IWngXhYmSaYPtaGrbtwgIlY7KV1+UN4ue3kPXbZ1SXZtpI45Dqbu3pNt9JH5WqavK59CdXE8KU+kAOXc8j2DNgx0nl+dkLK6xlRYT94oVw+hEbG2HAj0sWbxrCl+63iadQ5NGanS4bOrB8ZmqwfAXke56I8oJ/f7XkBnRASRsZhSGhw1CbpFiXY1NSWHxQchw8syiEhvt0SnarVWEaGCPcn0L8rVz/P2BT8YsT0bEuDz5vwDZ+p6eP8m6Jhy/l4hzDkiYpPtG+pItQ1nqbRI+pnuOlp27yU0F7zObv55YG3h5/B05jZJ3K2mYP1OA8B7Yovss8gHqsz7KyJi4uP1+yujT2B77wyu0mFdcUTGkI8wDLrMo1TdNEwZdAu65I71XfdZTdNocYPH7eCQTK70gd22RQKD32P/X2SO8nfw59A0MSIrcsTA5gXV4doMWynZdqvir8lVdaZIf+qnyn/bKODVHDFOd1eH5/JJYFxNkwQatEuRTNB72LCW1vDsn4Sk5KGlbHY6ytB8NmgTz/Kk03XTxehjlisll6mMecSDI4hnh0izMOSG6ebCgUbLEVFsTx1p/LR8GAqPS5ns4zvvd6oFt9fUkJL33VAZSFoFzTa1RHJvCNr0XQeMqxkiTxqdZVYp4oZ5Q9VFKm6f33rg7RSybmJLyYkjUrpvRNbXvmQ8X2me/NuedwoP785FmgaRxQhKWOgnx63IK2kR0YeBNb5ue1fkxMfyopmtwbmeY0zx43PH3FJS4WZdApFNa/Tx/ryV4FSHtkj7eB3R428NeJ/42B9yvrdoFFomvHb3vci3c/w+17EXm/KASL3AbMf66LGG4/XsiwRvqqlvVzOoizbCvLqSRmYslBAes/Qmxe83dZiYL/D55mmBSLi5oE4Yixweie+R3Jri87pWLOAaasCzy/H3M1VpYV6Prnhdd5Sy5Q2R8kokRFLzuCmY9hk4+jzdi+zo2tFf9KmV9D+uWf+HIOCfHgWs15yBZQsqYLHQC3KPyR5sJ2Mc+o+uEi+qHNCaqU5gNp5U4270iBxxogvfuT2pUbI2hP2rRGTrH9CRza3NwX3emfCze1AQ3U4s2FQ5lYK+9y2yrt5H8HrPFKGcVhFZziQP9pmmS6FR6xHR6xbAuhSU+4svyKQ82AVY9DexNHuOOlkDQcQ79qrkmtsqJZPJa/AVWBlSkB7qlNTzdwxGTajk37N3R2qVZ2D4islh2AWU6IqNSDitsP5T2+0My0oioOsFIpH8qRSynq4RefcY1+EkEOFOrzYFPfK2JDx1ekfaD2Fgw2UjgtP6lBqqb6fgkC0+v1y6qnEI2xg2Z479oW9RgdYz4oLtGlT4x+eoEsftKRgwJyTYq9PU8Ha2B+433RL/4GJ/x5+2AP2ynBDvdtMHRHCSgJ57iOCY8DAbvd4lOOZsKwW3rYcI+Eh2iJyRgeWzt4KI+b6AWUxMEtZHfP4SBQG47tsgwbBCxMVQcgSL2ZT4Qf2O/pEIuP4/QcCltJDkf8tawD99KERplRo8V2XKM2W8Kqx5GRbUsrjxJLUWKRuO+g3axGtF+rARefrm6YPY8ARTx+3uMDIcdHjQ4ibl4eoWsfrZKXCdqUIk48TU2aIrYxgWs5zkmquM7HMvFnALJ41I8ymVmf7bp7OZvg8i+ZwQSa5sksPvTBWez6ZpxDxFHuGqdjeSBadEZfq8vIIILayfZ88iljv2Ge5qIEhCyM1h4+NzhFdRX1EKaHtg26w+QU/NHFOrGadst5IRUZ+RzJO9SID51saCvguvJNn6V5Vly2yErrxeSFZdDii/h+GL0gIBLXHWW4vFht7BffZMBN7/GNnmg0gpiisiXWop+m8p1Rs6d34T2U5miKAnGRFsoh9JQpdzypzvfQmvl56RnD06lV382QFERUqS3q4KMLcuBmhP+4eUPv0FsHKkA9yT9FeDIUVp4JcAr2qSI6IXZsOmHr6vYTdKIqEVo2y9AQU6eX1B3NB+O4x2Msqk2edM8jbA/oxoM4fX84nvU+q6v3YuIPrUTPlTqfXfNhF0U78XUH0eKK+uW+GwbSV+65RMT+SlJGS2egl8B8PBEOmn0Cz2ZtIAl4e9I1k8IKc7uWwDQoxD8uONWuy8iA5QpXefZygWgVVXTNUdq12RZcrQ0M87teCc8gCRc/GN2LfUJnBeawZJ1pOwZosRjaZ5FYik0dlQ2MItfLhbCtavdRHBJkdJwNPqNJKevXPEHjdPgVO73kvZYnKJ2Ll/P6A1OCPZ8NV+o5KFBpd7wnlqZ2Jk7wqvKzZjJO3lhUV324LBMI8cnsoDIpY0eUyh2LgoP2OyqdkxXa9hQFoluacgojLji4i4PyGCffTHSOWZgjFja6D8W8Z5So9yg/J/F+55Fh4MyujSPEN/RCTLj0s9YrdnrgD/xK6URse9Qm/P9gWt99tyyel4yiYy9REppy1HVpUU9llrC2gewVyK451hsZaOHF5685PTzX2gztcfoLmHrkia3Tll10o5w+DYKIe7FRmYF6g6NGJpIiJ2G4vdVoOFfHnbkeQ7e/y1QyHQpxazf8tawD+NgJTWLjTs45Nc2tKItde2hjOMoZSEdYTv9Chv4dzUaINhU43scv6NJO/fLuYl4alU2dEzdJIOPLlaLGViM3aIfD7niW9dgQUPO8S8tglIpg2ThrZVcYT65cU8OyeInI/nGMDt+abiNxGtYB9NQ4S5gk2S91RCm8itEl5Mc3mabL8Fy/v1iEL6vJHSZBMWLI21LTTrCmPAcsGBnQtpDveqMTEPuVXB6Kveg1i8YilLe4p5ZV94UCmZJRCZFohgUp1BNYzA09V/jDqGxy10t6nH883kQlldDiYMxhkR7dqij6cy16EOB0SwR48Il1nWAOKz9Hh6OK8UmjzkAJ6O5pKsvH1HVh79HhpdYP8EXa2wm3ak0It3yPPMXw90S9Hm288s4eluQlP2wtpg/+ud4F3QKAzWI4WHcl2Rw0VDRCblcIXXxgUpU9pVSoVaYUySPyFJHf512O49yHBb5pzkMxvb61m6B5c1xxhQDhuVBTvliDHGcEm6na3/2lpA9Knl7N+yFvBPjwIajTBBowoj4WSlN+Qzbx2wjYqJ8NZsLJIu3z6QOERkema+TspJtUeEWW8IvHIXDEU6HsA8jFQKr6WOyHb0T+Achy0JKmczEkX9bWfyfmN5z/ENJNjxAvamY3G4235NLFMD2EnmhvvkXBckp+8QNvWJEfhKZ0qWh3WNCNlRAvvfKF9wPCLiQTzh9p3g/cX0+/K/rx0RYCZYf/cipYC6j/GA7bWRFKpUgLujpuQ7T2yPe3unsI1lXQI6cUcjLqsYdt1vlHJGaoe8j5oDjhEzKXCksSZrggjqddVW8ldeLZNaaCY44d3g/taY1obk9DlYhxSf3649ywjDNSJXc6ASXExExuw30ZRIEeO+hoZJmC5ZYBczIoVt/SqMu4YxZ9u9TeK3FSLq8kVOYGbaRLLLrFaJe0QEdV1b4z49IyKfzqSG3dE1pf+aCNr4DmwPZ0MKzV6nJNu9r2BpnkWgP2N9p9HxhO8zwM/JrNZJYkgV6P0ekXyZ+P/MUcD/dpH/XQSUf2MW/5aJoH94FLDUSpRXqp6JbDqNHRZ1Xx8uywgRrG0QMfyh6aE6+p2UdUmuMnO74zCU51QkR9g1jERPBk1/QoP31HnHQL4jUn41RLwrRhRW2s8M2jc98sx0lpiqfHkCN0O6iiyYHVD+hYCpeN/GPB8fFrBxdj/BpU06kfaG0rEllxW4SG7LkyK3HObrhx5uc6sliWUcBjYb/SsiXtqQlOW3mm1kVkE39a9Svs3zjnmENnBWx4Jn1nDr2DGncxjc/UxKi9BEKdFkLiKgfcP2avOI0UM5g1bfXqREv7CRrTyKyGqPWH/9c0tZdNSxP+o4lTL5upfZ8g1fuH63GUmNOAU2I6oMzxdrpfwZxTrb9tYFXqcWA1zqb4Fl1kODbtjmPDdvS5092l0Gt3F2EllZpzU+sZAQOae9lGzvZsHIDJGyjdWB5/veQjlrlxFKhf1RpKeD2bELf7nQtaEs5eP8kLK7Hmhw3c8Ez9UK++PJixa6S37G8iSrZlUPS6gV0Uk5qxXnryGgjH//lh1B5T+cWu2BT1HuXB0pMw9iYNeuKuDeyMDzJ5VTJjujhp+XlCfCeeM7jtYyNEljk1wxTxY9bdMIno8FytdlGHXsHqoV1E/5d7AKAhI7QeLDa+H6UqZFJVDhOAD1dY5yNlxeBnbY1xSut4GQdPX8qiz79A1ct/We54oioXxcWTki6tTh2dxGBLoH9gDVxNJJ/j6fFXbWTAOujz3WPx9Rzl3cxQjPJ+Jskk/9gi07fQ/36+Eg5a0SAZucOhPa03wr0nS6AOrPBw/E8+uJ7LW/OKxNfQpdfHZJUi3PMnvlCLLPinOep/uwYcnpMYFirByeaFWu0NkyqqFd+vj9ODnq1FgiEp/p2+F5531T9hCLFm7t0kNE3Ywy69+JAf3s4EtpbK4p3RJE8MFvDjwvf8hXvuscnnWNcnWVUMTTN+KB2A9LHpWvb8O+7lBg/zmelD4nd5mG3PzA7aLidfVEOXrQlQfchRdIqV82KN83hQXd07EQGbOgYa+x8+GR3xGZ3eX+r61bQo+az//HtYD/kFHAP70jaO93MVRI3yJlBSIfCqc7IlEVSTnMDwVzrBF9oBUmSeceWOww1RG5CgCSs2+VMnIee7gsolBkt+tBYUqFQu02+R5+P2bOFLZA7QiPjHGRrfenlGpruYFXcEwxjm8pZYlZIPSI65bkm15S2TA13yBmc5fnhRtFGMf1O9Sfh8/z0yxUWdEmKxSCMiF5JjhlBV8jwj48QJ8RRGXroZ/AsEwtKZtkb5UdKzkBUZwxD1uvWcSqnZrCfb3f88zbtAOdHDoBt8c0FMlzQXRGTdOBWrMQ2SzfqFljqwE80iRGxHSwj+p1soV7EoDI1xkinPqwFoi4DSLufbPuaGCoR+hvtk+yty4sNi/aDwyVh8jX+Z+UnU/rPTwsORLJ635UKHWtHbzmu5wn283sd5hT10Pf3+9SXH2vBYtdxYaHWKtSvHggIk8u6og+euYiXbV5Q8O8IDAc39i/W/uiMG3oJnAtkwPmsRO2N0iVBO5aakup8UPoL8f2CivC/izm9l87FAJ9Spn/qRlgfxsB//QWS3Ru74BNHUQ0czqO5LSofNhLDSKczD4IL/sqANMsNyQ4r946Oc6JDWSVbXi4O08io63bBDaTKSIOVKCSMalqMJrPVsClPCvEiLgDJCFbHsw2VUSea45IoneW8D/huyHftxQCUb2NCGUDGiJ1iwhMUm8JlPIZiBcLAfv8S3k4WBCRWk0S0BJnSty1qQ1Ymfjry2tOOby6eiTuY5EDjQiTwmxfqeR5TWpgTmSJwP5ge3ZLcQT7hfX33bAcjPM+QWSc2li+1WCkuLTEA3cZb4m/ixApV1VfgfvtTBJQjkiWtL4Jxn1liP9EwP2tRWTrbpT7n4kXGaNECti1KRP+vB0HYrlrAN0qmYC4CxySZdyC3TxE5PwPBDQjjYNNVqbwZf3jEOnbXv4LAe0eEThD0QfO+6wT3811RFKNXEBLnxb5r4mg3dEBb3InxL+/wCHN69iC6WS//m2wvnpmVqDdSvyc/ibaysqxBqcZGPkfEfD/e/H/ACAdWTg=</prop>
			<obj name="TemperatureLog" class="TemperatureLog" version="2">
				<prop name="Times">TEFSWgAA6Z0AAIDpmNwAAAB2AgAAGgQAALQFAABOBwAA6AgAAIwKAAAmDAAAwA0AAFoPAAD+EAAAmBIAADIUAADWFQAAcBcAAAoZAACkGgAAPhwAAOIdAAB8HwAAFiEAALAiAABKJAAA7iUAAIgnAAAiKQAAxioAAGAsAAD6LQAAlC8AADgxAADSMgAAbDQAAAY2AACqNwAARDkAAN46AAB4PAAAHD4AALY/AABQQQAA9EIAAI5EAAAoRgAAwkcAAFxJAAAASwAAmkwAADROAADOTwAAaFEAAAxTAACmVAAASlYAAORXAAB+WQAAGFsAALJcAABWXgAA8F8AAIphAAAkYwAAvmQAAGJmAAD8ZwAAlmkAADprAADUbAAAbm4AAAhwAACscQAARnMAAOB0AAB6dgAAHngAALh5AABSewAA7HwAAJB+AAAqgAAAxIEAAF6DAAAChQAAnIYAADaIAADQiQAAdIsAAA6NAACojgAAQpAAAOaRAACAkwAAGpUAAL6WAABYmAAA8pkAAIybAAAmnQAAyp4AAGSgAAD+oQAAmKMAADKlAADWpgAAcKgAAAqqAACuqwAASK0AAOKuAAB8sAAAILIAALqzAABUtQAA7rYAAJK4AAAsugAAxrsAAGC9AAAEvwAAnsAAADjCAADcwwAAdsUAABDHAACqyAAARMoAAOjLAACCzQAAHM8AALbQAABQ0gAA9NMAAI7VAAAy1wAAzNgAAGbaAAAA3AAAmt0AAD7fAADY4AAAcuIAAAzkAACm5QAASucAAOToAACI6gAAIuwAALztAABW7wAA8PAAAJTyAAAu9AAAyPUAAGL3AAD8+AAAoPoAADr8AADe/QAAeP8AABIBAQCsAgEARgQBAOoFAQCEBwEAHgkBALgKAQBcDAEA9g0BAJAPAQAqEQEAzhIBAGgUAQACFgEAphcBAEAZAQDaGgEAdBwBAA4eAQCyHwEATCEBAOYiAQCAJAEAGiYBAL4nAQBYKQEA/CoBAJYsAQAwLgEAyi8BAGQxAQAIMwEAojQBADw2AQDWNwEAcDkBABQ7AQCuPAEAUj4BAOw/AQCGQQEAIEMBALpEAQBeRgEA+EcBAJJJAQAsSwEA0EwBAGpOAQAEUAEAnlEBAEJTAQDcVAEAdlYBABBYAQC0WQEATlsBAOhcAQCCXgEAJmABAMBhAQBaYwEA9GQBAJhmAQAyaAEAzGkBAGZrAQAKbQEApG4BAD5wAQDYcQEAfHMBABZ1AQCwdgEASngBAOR5AQCIewEAIn0BAMZ+AQBggAEA+oEBAJSDAQAuhQEA0oYBAGyIAQAGigEAoIsBADqNAQDejgEAeJABABySAQC2kwEAUJUBAOqWAQCEmAEAKJoBAMKbAQBcnQEA9p4BAJCgAQA0ogEAzqMBAGilAQAMpwEApqgBAECqAQDaqwEAfq0BABivAQCysAEATLIBAPCzAQCKtQEAJLcBAL64AQBYugEA/LsBAJa9AQA6vwEA1MABAG7CAQAIxAEAosUBAEbHAQDgyAEAesoBABTMAQCuzQEAUs8BAOzQAQCG0gEAKtQBAMTVAQBe1wEA+NgBAJzaAQA23AEA0N0BAGrfAQAO4QEAqOIBAELkAQDc5QEAducBABrpAQC06gEAWOwBAPLtAQCM7wEAJvEBAMDyAQBk9AEA/vUBAJj3AQAy+QEAzPoBAHD8AQAK/gEArv8BAEgBAgDiAgIAfAQCABYGAgC6BwIAVAkCAO4KAgCIDAIALA4CAMYPAgBgEQIA+hICAJ4UAgA4FgIA0hcCAHYZAgAQGwIAqhwCAEQeAgDeHwIAgiECABwjAgC2JAIAUCYCAOonAgCOKQIAKCsCAMIsAgBmLgIAADACAJoxAgA0MwIA2DQCAHI2AgAMOAIAsDkCAEo7AgDkPAIAfj4CABhAAgC8QQIAVkMCAPBEAgCKRgIAJEgCAMhJAgBiSwIA/EwCAKBOAgA6UAIA1FECAG5TAgASVQIArFYCAEZYAgDgWQIAhFsCAB5dAgC4XgIAUmACAPZhAgCQYwIAKmUCAM5mAgBoaAIAAmoCAJxrAgA2bQIA2m4CAHRwAgAOcgIAqHMCAEJ1AgDmdgIAgHgCABp6AgC+ewIAWH0CAPJ+AgCMgAIAMIICAMqDAgBkhQIA/oYCAJiIAgA8igIA1osCAHqNAgAUjwIArpACAEiSAgDikwIAhpUCACCXAgC6mAIAVJoCAPibAgCSnQIALJ8CAMagAgBqogIABKQCAJ6lAgA4pwIA3KgCAHaqAgAQrAIAqq0CAE6vAgDosAIAgrICABy0AgDAtQIAWrcCAPS4AgCYugIAMrwCAMy9AgBmvwIAAMECAJrCAgA+xAIA2MUCAHLHAgAWyQIAsMoCAErMAgDkzQIAiM8CACLRAgC80gIAVtQCAPrVAgCU1wIALtkCAMjaAgBs3AIABt4CAKDfAgA64QIA3uICAHjkAgAS5gIArOcCAFDpAgDq6gIAhOwCAB7uAgC47wIAXPECAPbyAgCa9AIANPYCAM73AgBo+QIAAvsCAKb8AgBA/gIA2v8CAHQBAwAOAwMAsgQDAEwGAwDmBwMAgAkDACQLAwC+DAMAYg4DAPwPAwCWEQMAMBMDAMoUAwBuFgMACBgDAKIZAwA8GwMA1hwDAHoeAwAUIAMAriEDAFIjAwDsJAMAhiYDACAoAwDEKQMAXisDAPgsAwCSLgMANjADANAxAwBqMwMABDUDAJ42AwBCOAMA3DkDAHY7AwAaPQMAtD4DAE5AAwDoQQMAgkMDACZFAwDARgMAWkgDAP5JAwCYSwMAMk0DAMxOAwBwUAMAClIDAKRTAwA+VQMA2FYDAHxYAwAWWgMAsFsDAFRdAwDuXgMAiGADACJiAwDGYwMAYGUDAPpmAwCUaAMAOGoDANJrAwBsbQMABm8DAKBwAwBEcgMA3nMDAHh1AwAcdwMAtngDAFB6AwDqewMAjn0DACh/AwDCgAMAXIIDAACEAwCahQMANIcDAM6IAwByigMADIwDAKaNAwBAjwMA2pADAH6SAwAYlAMAspUDAFaXAwDwmAMAipoDACScAwDInQMAYp8DAPygAwCWogMAOqQDANSlAwBupwMACKkDAKKqAwBGrAMA4K0DAISvAwAesQMAuLIDAFK0AwDstQMAkLcDACq5AwDEugMAXrwDAPi9AwCcvwMANsEDANDCAwB0xAMADsYDAKjHAwBCyQMA5soDAIDMAwAazgMAtM8DAE7RAwDy0gMAjNQDACbWAwDK1wMAZNkDAP7aAwCY3AMAPN4DANbfAwBw4QMACuMDAKTkAwBI5gMA4ucDAHzpAwAg6wMAuuwDAFTuAwDu7wMAkvEDACzzAwDG9AMAYPYDAAT4AwCe+QMAOPsDANL8AwB2/gMAEAAEAKoBBABEAwQA6AQEAIIGBAAcCAQAtgkEAFoLBAD0DAQAjg4EACgQBADCEQQAZhMEAAAVBACkFgQAPhgEANgZBAByGwQADB0EALAeBABKIAQA5CEEAH4jBAAYJQQAvCYEAFYoBADwKQQAlCsEAC4tBADILgQAYjAEAAYyBACgMwQAOjUEANQ2BAB4OAQAEjoEAKw7BABGPQQA4D4EAIRABAAeQgQAwkMEAFxFBAD2RgQAkEgEACpKBADOSwQAaE0EAAJPBACcUAQANlIEANpTBAB0VQQADlcEALJYBABMWgQA5lsEAIBdBAAkXwQAvmAEAFhiBADyYwQAlmUEADBnBADKaAQAZGoEAAhsBACibQQAPG8EANZwBABwcgQAFHQEAK51BABSdwQA7HgEAIZ6BAAgfAQAun0EAF5/BAD4gAQAkoIEACyEBADGhQQAaocEAASJBACeigQAQowEANyNBAB2jwQAEJEEAKqSBABOlAQA8pUEAIyXBAAwmQQAypoEAGScBAD+nQQAop8EADyhBADWogQAeqQEACimBADMpwQAZqkEAACrBACarAQAPq4EANivBABysQQADLMEAKa0BABKtgQA5LcEAH65BAAYuwQAvLwEAFa+BADwvwQAlMEEAC7DBADIxAQAYsYEAPzHBACgyQQAOssEANTMBAB4zgQAEtAEAKzRBABG0wQA6tQEAITWBAAe2AQAuNkEAFzbBAD23AQAkN4EACrgBADE4QQAaOMEAALlBACc5gQAQOgEANrpBAB06wQADu0EAKjuBABM8AQA5vEEAIDzBAAa9QQAvvYEAFj4BADy+QQAlvsEADD9BADK/gQAZAAFAAgCBQCiAwUAPAUFANYGBQB6CAUAFAoFAK4LBQBSDQUA7A4FAIYQBQAgEgUAuhMFAFQVBQD4FgUAkhgFACwaBQDQGwUAah0FAAQfBQCeIAUAQiIFANwjBQB2JQUAECcFALQoBQBOKgUA6CsFAIItBQAcLwUAwDAFAFoyBQD0MwUAmDUFADI3BQDMOAUAZjoFAAo8BQCkPQUAPj8FANhABQB8QgUAFkQFALBFBQBKRwUA5EgFAIhKBQAiTAUAvE0FAGBPBQD6UAUAlFIFAC5UBQDIVQUAbFcFAAZZBQCgWgUARFwFAN5dBQB4XwUAEmEFALZiBQBQZAUA6mUFAIRnBQAoaQUAwmoFAFxsBQD2bQUAkG8FADRxBQDOcgUAaHQFAAx2BQCmdwUAQHkFANp6BQB0fAUAGH4FALJ/BQBMgQUA8IIFAIqEBQAkhgUAvocFAGKJBQD8igUAlowFADCOBQDUjwUAbpEFAAiTBQCilAUAPJYFAOCXBQB6mQUAFJsFALicBQBSngUA7J8FAIahBQAqowUAxKQFAF6mBQD4pwUAnKkFADarBQDQrAUAaq4FAASwBQCosQUAQrMFANy0BQB2tgUAGrgFALS5BQBYuwUA8rwFAIy+BQAmwAUAwMEFAGTDBQD+xAUAmMYFADLIBQDMyQUAcMsFAArNBQCkzgUASNAFAOLRBQB80wUAFtUFALrWBQBU2AUA7tkFAIjbBQAs3QUAxt4FAGDgBQD64QUAlOMFADjlBQDS5gUAbOgFABDqBQCq6wUARO0FAN7uBQCC8AUAHPIFALbzBQBQ9QUA9PYFAI74BQAo+gUAwvsFAFz9BQAA/wUAmgAGADQCBgDYAwYAcgUGAAwHBgCmCAYASgoGAOQLBgB+DQYAGA8GALwQBgBWEgYA8BMGAIoVBgAkFwYAyBgGAGIaBgD8GwYAoB0GADofBgDUIAYAbiIGABIkBgCsJQYARicGAOAoBgCEKgYAHiwGALgtBgBSLwYA7DAGAJAyBgAqNAYAzjUGAGg3BgACOQYAnDoGADY8BgDaPQYAdD8GAA5BBgCoQgYATEQGAOZFBgCARwYAGkkGALRKBgBYTAYA8k0GAIxPBgAwUQYAylIGAGRUBgD+VQYAolcGADxZBgDWWgYAcFwGABReBgCuXwYASGEGAOJiBgB8ZAYAIGYGALpnBgBUaQYA+GoGAJJsBgAsbgYAxm8GAGpxBgAEcwYAnnQGADh2BgDcdwYAdnkGABB7BgCqfAYARH4GAOh/BgCCgQYAHIMGAMCEBgBahgYA9IcGAI6JBgAyiwYAzIwGAGaOBgAAkAYApJEGAD6TBgDYlAYAcpYGABaYBgCwmQYASpsGAOScBgCIngYAIqAGALyhBgBWowYA8KQGAJSmBgAuqAYAyKkGAGyrBgAGrQYAoK4GADqwBgDUsQYAeLMGABK1BgCstgYAULgGAOq5BgCEuwYAHr0GAMK+BgBcwAYA9sEGAJDDBgAqxQYAzsYGAGjIBgACygYApssGAFTNBgD4zgYAktAGACzSBgDG0wYAatUGAATXBgCo2AYAQtoGAObbBgCA3QYAGt8GALTgBgBY4gYA8uMGAIzlBgAw5wYAyugGAGTqBgD+6wYAou0GADzvBgDW8AYAcPIGAAr0BgCu9QYASPcGAOL4BgB8+gYAIPwGALr9BgBU/wYA+AAHAJICBwAsBAcAxgUHAGoHBwAECQcAngoHADgMBwDcDQcAdg8HABARBwCqEgcARBQHAOgVBwCCFwcAHBkHALYaBwBaHAcA9B0HAI4fBwAoIQcAzCIHAGYkBwAAJgcApCcHAD4pBwDYKgcAciwHABYuBwCwLwcASjEHAOQyBwB+NAcAIjYHALw3BwBWOQcA8DoHAJQ8BwAuPgcAyD8HAGxBBwAGQwcAoEQHADpGBwDeRwcAeEkHABJLBwCsTAcAUE4HAOpPBwCEUQcAHlMHAMJUBwBcVgcA9lcHAJBZBwA0WwcAzlwHAGheBwACYAcAnGEHAEBjBwDaZAcAdGYHABhoBwCyaQcATGsHAOZsBwCKbgcAJHAHAL5xBwBYcwcA8nQHAJZ2BwAweAcAynkHAGR7BwAIfQcAon4HADyABwDggQcAeoMHABSFBwCuhgcAUogHAOyJBwCGiwcAII0HALqOBwBekAcA+JEHAJKTBwAslQcA0JYHAGqYBwAOmgcAqJsHAEKdBwDcngcAdqAHABCiBwC0owcATqUHAOimBwCCqAcAJqoHAMCrBwBkrQcA/q4HAJiwBwAysgcAzLMHAHC1BwAKtwcApLgHAD66BwDYuwcAfL0HABa/BwCwwAcAVMIHAO7DBwCIxQcAIscHAMbIBwBgygcA+ssHAJTNBwA4zwcA0tAHAGzSBwAG1AcAoNUHAETXBwDe2AcAeNoHABLcBwC23QcAUN8HAOrgBwCO4gcAKOQHAMLlBwBc5wcAAOkHAJrqBwA07AcAzu0HAGjvBwAM8QcApvIHAED0BwDa9QcAfvcHABj5BwCy+gcAVvwHAPD9BwCK/wcAJAEIAMgCCABiBAgA/AUIAJYHCAAwCQgA1AoIAG4MCAAIDggArA8IAEYRCADgEggAehQIAB4WCAC4FwgAUhkIAOwaCACQHAgAKh4IAMQfCABeIQgA+CIIAJwkCAA2JggA0CcIAHQpCAAOKwgAqCwIAEIuCADmLwgAgDEIABozCAC0NAgAWDYIAPI3CACMOQgAJjsIAMA8CABkPggA/j8IAJhBCAA8QwgA1kQIAHBGCAAKSAgArkkIAEhLCADiTAgAfE4IABZQCAC6UQgAVFMIAO5UCACSVggALFgIAMZZCABgWwgABF0IAJ5eCAA4YAgA0mEIAHZjCAAQZQgAqmYIAERoCADeaQgAgmsIABxtCAC2bggAWnAIAPRxCACOcwgAKHUIAMJ2CABmeAgAAHoIAJp7CAA+fQgA2H4IAHKACAAMgggAsIMIAEqFCADkhggAfogIABiKCAC8iwgAVo0IAPCOCACKkAgALpIIAMiTCABilQgABpcIAKCYCAA6mggA1JsIAG6dCAASnwgArKAIAEaiCADqowgAhKUIAB6nCAC4qAgAUqoIAParCACQrQgAKq8IAM6wCABosggAArQIAJy1CAA2twgA2rgIAHS6CAAOvAgAsr0IAEy/CADmwAgAgMIIACTECAC+xQgAWMcIAPLICACMyggAMMwIAMrNCABkzwgA/tAIAKLSCAA81AgA1tUIAHrXCAAU2QgArtoIAEjcCADs3QgAht8IACDhCAC64ggAVOQIAPjlCACS5wgALOkIANDqCABq7AgABO4IAJ7vCABC8QgA3PIIAHb0CAAQ9ggAqvcIAE75CADo+ggAgvwIACb+CADA/wgAWgEJAPQCCQCYBAkAMgYJAMwHCQBmCQkAAAsJAKQMCQA+DgkA2A8JAHwRCQAWEwkAsBQJAEoWCQDuFwkAiBkJACIbCQC8HAkAVh4JAPofCQCUIQkALiMJANIkCQBsJgkABigJAKApCQBEKwkA3iwJAHguCQASMAkArDEJAFAzCQDqNAkAhDYJACg4CQDCOQkAXDsJAPY8CQCaPgkANEAJAM5BCQBoQwkADEUJAKZGCQBASAkA2kkJAHRLCQAYTQkAsk4JAExQCQDwUQkAilMJACRVCQC+VgkAYlgJAPxZCQCWWwkAMF0JANReCQBuYAkACGIJAKJjCQA8ZQkA4GYJAHpoCQAUagkAuGsJAFJtCQDsbgkAhnAJACpyCQDEcwkAXnUJAPh2CQCceAkANnoJANB7CQBqfQkABH8JAKiACQBCggkA3IMJAHaFCQAahwkAtIgJAE6KCQDyiwkAjI0JACaPCQDAkAkAZJIJAP6TCQCYlQkAMpcJAMyYCQBwmgkACpwJAKSdCQBInwkA4qAJAHyiCQAWpAkAuqUJAFSnCQDuqAkAiKoJACysCQDGrQkAYK8JAPqwCQCUsgkAOLQJANK1CQBstwkAELkJAKq6CQBEvAkA3r0JAIK/CQAcwQkAtsIJAFDECQDqxQkAjscJACjJCQDCygkAXMwJAADOCQCazwkANNEJANjSCQBy1AkADNYJAKbXCQBA2QkA5NoJAH7cCQAY3gkAst8JAFbhCQDw4gkAiuQJAC7mCQDI5wkAYukJAPzqCQCg7AkAOu4JANTvCQBu8QkACPMJAKz0CQBG9gkA4PcJAIT5CQAe+wkAuPwJAFL+CQD2/wkAkAEKACoDCgDEBAoAXgYKAAIICgCcCQoANgsKANAMCgB0DgoADhAKAKgRCgBMEwoA5hQKAIAWCgAaGAoAvhkKAFgbCgDyHAoAjB4KACYgCgDKIQoAZCMKAP4kCgCiJgoAPCgKANYpCgBwKwoAFC0KAK4uCgBIMAoA4jEKAHwzCgAgNQoAujYKAFQ4CgD4OQoAkjsKACw9CgDGPgoAakAKAARCCgCeQwoAOEUKANJGCgB2SAoAEEoKAKpLCgBETQoA6E4KAIJQCgAcUgoAwFMKAFpVCgD0VgoAjlgKADJaCgDMWwoAZl0KAABfCgCaYAoAPmIKANhjCgByZQoAFmcKALBoCgBKagoA5GsKAIhtCgAibwoAvHAKAFZyCgD6cwoAlHUKAC53CgDIeAoAbHoKAAZ8CgCgfQoAOn8KAN6ACgB4ggoAEoQKAKyFCgBQhwoA6ogKAISKCgAejAoAwo0KAFyPCgD2kAoAkJIKACqUCgDOlQoAaJcKAAKZCgCcmgoAQJwKANqdCgB0nwoAGKEKALKiCgBMpAoA5qUKAICnCgAkqQoAvqoKAFisCgDyrQoAlq8KADCxCgDKsgoAbrQKAAi2CgCitwoAPLkKAOC6CgB6vAoAFL4KAK6/CgBIwQoA7MIKAIbECgAgxgoAxMcKAF7JCgD4ygoAkswKADbOCgDQzwoAatEKAATTCgCe1AoAQtYKANzXCgB22QoAGtsKALTcCgBO3goA6N8KAIzhCgAm4woAwOQKAFrmCgD05woAmOkKADLrCgDM7AoAcO4KAArwCgCk8QoAPvMKANj0CgB89goAFvgKALD5CgBU+woA7vwKAIj+CgAiAAsAxgELAGADCwD6BAsAlAYLAC4ICwDSCQsAbAsLAAYNCwCqDgsARBALAN4RCwB4EwsAEhULALYWCwBQGAsA6hkLAI4bCwAoHQsAwh4LAFwgCwAAIgsAmiMLADQlCwDOJgsAaCgLAAwqCwCmKwsAQC0LAOQuCwB+MAsAGDILALIzCwBMNQsA8DYLAIo4CwAkOgsAvjsLAGI9CwD8PgsAlkALADpCCwDUQwsAbkULAAhHCwCsSAsARkoLAOBLCwB6TQsAFE8LALhQCwBSUgsA7FMLAJBVCwAqVwsAxFgLAF5aCwACXAsAnF0LADZfCwDQYAsAamILAA5kCwCoZQsAQmcLAOZoCwCAagsAGmwLALRtCwBYbwsA8nALAIxyCwAmdAsAwHULAGR3CwD+eAsAmHoLADx8CwDWfQsAcH8LAAqBCwCuggsASIQLAOKFCwB8hwsAFokLALqKCwBUjAsA7o0LAIiPCwAskQsAxpILAGCUCwAElgsAnpcLADiZCwDSmgsAbJwLABCeCwCqnwsARKELAN6iCwCCpAsAHKYLALanCwBaqQsA9KoLAI6sCwAorgsAzK8LAGaxCwAAswsAmrQLADS2CwDYtwsAcrkLAAy7CwCwvAsASr4LAOS/CwB+wQsAIsMLALzECwBWxgsA8McLAIrJCwAuywsAyMwLAGLOCwAG0AsAoNELADrTCwDU1AsAeNYLABLYCwCs2QsARtsLAODcCwCE3gsAHuALALjhCwBS4wsA9uQLAJDmCwAq6AsAzukLAGjrCwAC7QsAnO4LAEDwCwDa8QsAdPMLAA71CwCo9gsATPgLAOb5CwCA+wsAJP0LAL7+CwBYAAwA8gEMAJYDDAAwBQwAygYMAGQIDAD+CQwAogsMADwNDADWDgwAcBAMABQSDACuEwwASBUMAOwWDACGGAwAIBoMALobDABeHQwA+B4MAJIgDAAsIgwAxiMMAGolDAAEJwwAnigMAEIqDADcKwwAdi0MABAvDAC0MAwATjIMAOgzDACCNQwAJjcMAMA4DABkOgwA/jsMAKI9DAA8PwwA1kAMAHpCDAAURAwArkUMAFxHDAD2SAwAkEoMACpMDADOTQwAaE8MAAJRDACcUgwAVFQMAO5VDACSVwwALFkMAMZaDABgXAwABF4MAJ5fDAA4YQwA0mIMAGxkDAAQZgwAqmcMAERpDADoagwAgmwMABxuDAC2bwwAWnEMAPRyDACOdAwAKHYMAMx3DABmeQwAAHsMAJp8DAA0fgwA2H8MAHKBDAAMgwwAsIQMAEqGDADkhwwAfokMACKLDAC8jAwAVo4MAPCPDACKkQwALpMMAMiUDABilgwA/JcMAKCZDAA6mwwA1JwMAHieDAASoAwArKEMAEajDADgpAwAhKYMAB6oDAC4qQwAXKsMAPasDACQrgwAKrAMAM6xDABoswwAArUMAJy2DAA2uAwA2rkMAHS7DAAOvQwAqL4MAEzADADmwQwAgMMMACTFDAC+xgwAWMgMAPLJDACMywwAMM0MAMrODABk0AwACNIMAKLTDAA81QwA1tYMAHrYDAAU2gwArtsMAEjdDADi3gwAhuAMACDiDAC64wwAVOUMAPjmDACS6AwALOoMANDrDABq7QwABO8MAJ7wDABC8gwA3PMMAHb1DAAQ9wwAqvgMAE76DADo+wwAgv0MACb/DADAAA0AWgINAPQDDQCYBQ0AMgcNAMwIDQBmCg0AAAwNAKQNDQA+Dw0A2BANAHISDQAWFA0AsBUNAEoXDQDuGA0AiBoNACIcDQC8HQ0AVh8NAPogDQCUIg0ALiQNANIlDQBsJw0ABikNAKAqDQBELA0A3i0NAHgvDQASMQ0ArDINAFA0DQDqNQ0AhDcNACg5DQDCOg0AXDwNAPY9DQCaPw0ANEENAM5CDQBoRA0AAkYNAKZHDQBASQ0A2koNAHRMDQAYTg0Ask8NAExRDQDwUg0AilQNACRWDQC+Vw0AYlkNAPxaDQCWXA0AMF4NAMpfDQBuYQ0ACGMNAKJkDQBGZg0A4GcNAHppDQAUaw0AuGwNAFJuDQDsbw0AhnENACBzDQDEdA0AXnYNAPh3DQCSeQ0ANnsNANB8DQBqfg0ADoANAKiBDQBCgw0A3IQNAICGDQAaiA0AtIkNAE6LDQDojA0AjI4NACaQDQDAkQ0AZJMNAP6UDQCYlg0AMpgNANaZDQBwmw0ACp0NAKSeDQA+oA0A4qENAHyjDQAWpQ0AsKYNAFSoDQDuqQ0AiKsNACytDQDGrg0AYLANAPqxDQCesw0AOLUNANK2DQBsuA0ABroNAKq7DQBEvQ0A3r4NAHjADQAcwg0AtsMNAFDFDQD0xg0AjsgNACjKDQDCyw0AZs0NAADPDQCa0A0ANNINAM7TDQBy1Q0ADNcNAKbYDQBK2g0A5NsNAH7dDQAY3w0AsuANAFbiDQDw4w0AiuUNAC7nDQDI6A0AYuoNAPzrDQCW7Q0AOu8NANTwDQBu8g0ACPQNAKz1DQBG9w0A4PgNAIT6DQAe/A0AuP0NAFL/DQD2AA4AkAIOACoEDgDEBQ4AaAcOAAIJDgCcCg4ANgwOANoNDgB0Dw4ADhEOAKgSDgBMFA4A5hUOAIAXDgAaGQ4AtBoOAFgcDgDyHQ4AjB8OADAhDgDKIg4AZCQOAP4lDgCYJw4APCkOANYqDgBwLA4AFC4OAK4vDgBIMQ4A4jIOAIY0DgAgNg4AujcOAFQ5DgDuOg4AkjwOACw+DgDGPw4AYEEOAARDDgCeRA4AOEYOANxHDgB2SQ4AEEsOAKpMDgBOTg4A6E8OAIJRDgAcUw4AtlQOAFpWDgD0Vw4AjlkOAChbDgDMXA4AZl4OAABgDgCkYQ4APmMOANhkDgByZg4AFmgOALBpDgBKaw4A5GwOAH5uDgAicA4AvHEOAFZzDgDwdA4AlHYOAC54DgDIeQ4AbHsOAAZ9DgCgfg4AOoAOAN6BDgB4gw4AEoUOAKyGDgBGiA4A6okOAISLDgAejQ4AuI4OAFyQDgD2kQ4ApJMOAD6VDgDYlg4AcpgOABaaDgCwmw4ASp0OAOSeDgB+oA4AIqIOALyjDgBWpQ4A8KYOAJSoDgAuqg4AyKsOAGytDgAGrw4AoLAOADqyDgDesw4AeLUOABK3DgCsuA4ARroOAOq7DgCEvQ4AHr8OALjADgBcwg4A9sMOAJDFDgA0xw4AzsgOAGjKDgACzA4Aps0OAEDPDgDa0A4AdNIOAA7UDgCy1Q4ATNcOAObYDgCK2g4AJNwOAL7dDgBY3w4A/OAOAJbiDgAw5A4AyuUOAG7nDgAI6Q4AouoOADzsDgDg7Q4Aeu8OABTxDgCu8g4ASPQOAOz1DgCG9w4AIPkOALr6DgBe/A4A+P0OAJL/DgAsAQ8A0AIPAGoEDwAEBg8AngcPAEIJDwDcCg8AdgwPABoODwC0Dw8AThEPAOgSDwCMFA8AJhYPAMAXDwBaGQ8A9BoPAJgcDwAyHg8AzB8PAHAhDwAKIw8ApCQPAD4mDwDiJw8AfCkPABYrDwCwLA8ASi4PAO4vDwCIMQ8AIjMPALw0DwBgNg8A+jcPAJQ5DwA4Ow8A0jwPAGw+DwAGQA8AqkEPAERDDwDeRA8AeEYPABJIDwC2SQ8AUEsPAOpMDwCETg8AKFAPAMJRDwBcUw8AAFUPAJpWDwA0WA8AzlkPAHJbDwAMXQ8Apl4PAEBgDwDaYQ8AfmMPABhlDwCyZg8ATGgPAPBpDwCKaw8AJG0PAMhuDwBicA8A/HEPAJZzDwAwdQ8A1HYPAG54DwAIeg8AonsPAEZ9DwDgfg8AeoAPAB6CDwC4gw8AUoUPAOyGDwCQiA8AKooPAMSLDwBejQ8A+I4PAJyQDwA2kg8A0JMPAHSVDwAOlw8AqJgPAEKaDwDmmw8AgJ0PABqfDwC0oA8ATqIPAPKjDwCMpQ8AJqcPAMCoDwBkqg8A/qsPAJitDwA8rw8A1rAPAHCyDwAKtA8ArrUPAEi3DwDiuA8AfLoPABa8DwC6vQ8AVL8PAO7ADwCIwg8ALMQPAMbFDwBgxw8ABMkPAJ7KDwA4zA8A0s0PAHbPDwAQ0Q8AqtIPAETUDwDo1Q8AgtcPABzZDwC22g8AWtwPAPTdDwCO3w8AKOEPAMziDwBm5A8AAOYPAJrnDwA+6Q8A2OoPAHLsDwAM7g8AsO8PAErxDwDk8g8AfvQPABj2DwC89w8AVvkPAPD6DwCK/A8ALv4PAMj/DwBiARAABgMQAKAEEAA6BhAA1AcQAHgJEAASCxAArAwQAEYOEADgDxAAhBEQAB4TEAC4FBAAUhYQAPYXEACQGRAAKhsQAMQcEABoHhAAAiAQAJwhEABAIxAA2iQQAHQmEAAOKBAAsikQAEwrEADmLBAAgC4QABowEAC+MRAAWDMQAPI0EACMNhAAMDgQAMo5EABkOxAACD0QAKI+EAA8QBAA1kEQAHBDEAAURRAArkYQAEhIEADsSRAAhksQACBNEAC6ThAAXlAQAPhREACSUxAALFUQAMZWEABqWBAABFoQAJ5bEAA4XRAA3F4QAHZgEAAQYhAAqmMQAE5lEADoZhAAgmgQABxqEADAaxAAWm0QAPRuEACOcBAAMnIQAMxzEABmdRAACncQAKR4EAA+ehAA2HsQAHx9EAAWfxAAsIAQAEqCEADkgxAAiIUQACKHEAC8iBAAVooQAPqLEACUjRAALo8QAMiQEABskhAABpQQAKCVEABElxAA3pgQAHiaEAASnBAAtp0QAFCfEADqoBAAhKIQAB6kEADCpRAAXKcQAPaoEACQqhAANKwQAM6tEABorxAADLEQAKayEABAtBAA2rUQAH63EAAYuRAAsroQAEy8EADmvRAAir8QACTBEAC+whAAWMQQAPzFEACWxxAAMMkQANTKEABuzBAACM4QAKLPEABG0RAA4NIQAHrUEAAU1hAArtcQAFLZEADs2hAAhtwQACDeEADE3xAAXuEQAPjiEACc5BAANuYQANDnEABq6RAADusQAKjsEABC7hAA3O8QAHbxEAAa8xAAtPQQAE72EADo9xAAjPkQACb7EADA/BAAZP4QAP7/EACYAREAMgMRANYEEQBwBhEACggRAKQJEQA+CxEA4gwRAHwOEQAWEBEAsBERAFQTEQDuFBEAiBYRACIYEQDGGREAYBsRAPocEQCeHhEAOCARANIhEQBsIxEAECURAKomEQBEKBEA3ikRAHgrEQAcLREAti4RAFAwEQDqMREAjjMRACg1EQDCNhEAZjgRAAA6EQCaOxEAND0RANg+EQByQBEADEIRAKZDEQBARREA5EYRAH5IEQAYShEAsksRAFZNEQDwThEAilARACRSEQDIUxEAYlURAPxWEQCgWBEAOloRANRbEQBuXREAEl8RAKxgEQBGYhEA4GMRAHplEQAeZxEAuGgRAFJqEQDsaxEAkG0RACpvEQDEcBEAaHIRAAJ0EQCcdREANncRANp4EQB0ehEADnwRAKh9EQBCfxEA5oARAICCEQAahBEAvoURAFiHEQDyiBEAjIoRADCMEQDKjREAZI8RAP6QEQCYkhEAPJQRANaVEQBwlxEACpkRAK6aEQBInBEA4p0RAIafEQAgoREAuqIRAFSkEQDupREAkqcRACypEQDGqhEAaqwRAASuEQCerxEAOLERANyyEQB2tBEAELYRAKq3EQBEuREA6LoRAIK8EQAcvhEAwL8RAFrBEQD0whEAjsQRADLGEQDMxxEAZskRAADLEQCazBEAPs4RANjPEQBy0REAFtMRALDUEQBK1hEA5NcRAH7ZEQAi2xEAvNwRAFbeEQDw3xEAlOERAC7jEQDI5BEAYuYRAAboEQCg6REAOusRAN7sEQB47hEAEvARAKzxEQBG8xEA6vQRAIT2EQAe+BEAuPkRAFz7EQD2/BEAkP4RADQAEgDOARIAaAMSAAIFEgCmBhIAQAgSANoJEgB0CxIADg0SALIOEgBMEBIA5hESAIATEgAkFRIAvhYSAFgYEgD8GRIAlhsSADAdEgDKHhIAbiASAAgiEgCiIxIAPCUSANYmEgB6KBIAFCoSAK4rEgBILRIA7C4SAIYwEgAgMhIAxDMSAF41EgD4NhIAkjgSACw6EgDQOxIAaj0SAAQ/EgCoQBIAQkISANxDEgB2RRIAEEcSALRIEgBOShIA6EsSAIJNEgAmTxIAwFASAFpSEgD0UxIAmFUSADJXEgDMWBIAcFoSAApcEgCkXRIAPl8SANhgEgB8YhIAFmQSALBlEgBKZxIA7mgSAIhqEgAibBIAxm0SAGBvEgD6cBIAlHISAC50EgDSdRIAbHcSAAZ5EgCgehIARHwSAN59EgB4fxIAEoESALaCEgBQhBIA6oUSAI6HEgAoiRIAwooSAFyMEgD2jRIAmo8SADSREgDOkhIAaJQSAAyWEgCmlxIAQJkSAOSaEgB+nBIAGJ4SALKfEgBMoRIA8KISAIqkEgAkphIAvqcSAGKpEgD8qhIAlqwSADCuEgDUrxIAbrESAAizEgCstBIARrYSAOC3EgB6uRIAFLsSALi8EgBSvhIA7L8SAIbBEgAqwxIAxMQSAF7GEgACyBIAnMkSADbLEgDQzBIAdM4SAA7QEgCo0RIAQtMSANzUEgCA1hIAGtgSALTZEgBO2xIA8twSAIzeEgAm4BIAwOESAGTjEgD+5BIAmOYSADLoEgDW6RIAcOsSAArtEgCu7hIASPASAOLxEgB88xIAFvUSALr2EgBU+BIA7vkSAJL7EgAs/RIAxv4SAGAAEwAEAhMAngMTADgFEwDSBhMAbAgTABAKEwCqCxMARA0TAN4OEwCCEBMAHBITALYTEwBaFRMA9BYTAI4YEwAoGhMAwhsTAGYdEwAAHxMAmiATADQiEwDYIxMAciUTAAwnEwCwKBMASioTAOQrEwB+LRMAIi8TALwwEwBWMhMA8DMTAIo1EwAuNxMAyDgTAGI6EwD8OxMAoD0TADo/EwDUQBMAeEITABJEEwCsRRMARkcTAOBIEwCEShMAHkwTALhNEwBSTxMA9lATAJBSEwAqVBMAzlUTAGhXEwACWRMAnFoTADZcEwDaXRMAdF8TAA5hEwCoYhMATGQTAOZlEwCAZxMAJGkTAL5qEwBYbBMA8m0TAIxvEwAwcRMAynITAGR0EwD+dRMArHcTAEZ5EwDqehMAhHwTAB5+EwC4fxMAXIETAPaCEwCQhBMAKoYTAM6HEwBoiRMAAosTAJyMEwA2jhMA2o8TAHSREwAOkxMAspQTAEyWEwDmlxMAgJkTABqbEwC+nBMAWJ4TAPKfEwCWoRMAMKMTAMqkEwBkphMACKgTAKKpEwA8qxMA1qwTAHCuEwAUsBMArrETAEizEwDitBMAhrYTACC4EwC6uRMAVLsTAPi8EwCSvhMALMATANDBEwBqwxMABMUTAJ7GEwBCyBMA3MkTAHbLEwAQzRMAqs4TAE7QEwDo0RMAgtMTABzVEwDA1hMAWtgTAPTZEwCY2xMAMt0TAMzeEwBm4BMAAOITAKTjEwA+5RMA2OYTAHzoEwAW6hMAsOsTAErtEwDu7hMAiPATACLyEwC88xMAVvUTAPr2EwCU+BMALvoTAMj7EwBs/RMABv8TAKAAFABEAhQA3gMUAHgFFAASBxQArAgUAFAKFADqCxQAhA0UACgPFADCEBQAXBIUAPYTFACQFRQANBcUAM4YFABoGhQAAhwUAKYdFABAHxQA2iAUAH4iFAAYJBQAsiUUAEwnFADmKBQAiioUACQsFAC+LRQAWC8UAPwwFACWMhQAMDQUANQ1FABuNxQACDkUAKI6FABGPBQA4D0UAHo/FAAUQRQArkIUAFJEFADsRRQAhkcUACBJFADEShQAXkwUAPhNFACcTxQANlEUANBSFABqVBQABFYUAKhXFABCWRQA3FoUAHZcFAAaXhQAtF8UAE5hFADyYhQAjGQUACZmFADAZxQAWmkUAP5qFACYbBQAMm4UAMxvFABwcRQACnMUAKR0FABIdhQA4ncUAHx5FAAWexQAsHwUAFR+FADufxQAiIEUACKDFADGhBQAYIYUAPqHFACeiRQAOIsUANKMFABsjhQABpAUAKqRFABEkxQA3pQUAHiWFAAcmBQAtpkUAFCbFAD0nBQAjp4UACigFADCoRQAXKMUAAClFACaphQANKgUAM6pFABoqxQADK0UAKauFABKsBQA5LEUAH6zFAAYtRQAvLYUAFa4FADwuRQAirsUACS9FADIvhQAYsAUAPzBFACWwxQAOsUUANTGFABuyBQAEsoUAKzLFABGzRQA4M4UAHrQFAAe0hQAuNMUAFLVFADs1hQAkNgUACraFADE2xQAaN0UAALfFACc4BQANuIUANDjFAB05RQADucUAKjoFABC6hQA5usUAIDtFAAa7xQAtPAUAFjyFADy8xQAjPUUADD3FADK+BQAZPoUAP77FACY/RQAPP8UANYAFQBwAhUACgQVAK4FFQBIBxUA4ggVAIYKFQAgDBUAug0VAFQPFQDuEBUAkhIVACwUFQDGFRUAYBcVAAQZFQCeGhUAOBwVANwdFQB2HxUAECEVAKoiFQBEJBUA6CUVAIInFQAcKRUAtioVAFosFQD0LRUAji8VACgxFQDMMhUAZjQVAAA2FQCkNxUAPjkVANg6FQByPBUADD4VALA/FQBKQRUA7kIVAH5EFQAiRhUAvEcVAFZJFQD6ShUAlEwVAC5OFQDITxUAYlEVAAZTFQCgVBUAOlYVANRXFQB4WRUAElsVAKxcFQBQXhUA6l8VAIRhFQAeYxUAwmQVAFxmFQD2ZxUAkGkVACprFQDEbBUAaG4VAAJwFQCmcRUAQHMVANp0FQB0dhUADngVALJ5FQBMexUA5nwVAIB+FQAkgBUAvoEVAFiDFQDyhBUAloYVADCIFQDKiRUAbosVAAiNFQCijhUAPJAVANaRFQB6kxUAFJUVAK6WFQBImBUA7JkVAIabFQAgnRUAxJ4VAF6gFQD4oRUAkqMVACylFQDQphUAaqgVAASqFQCeqxUAQq0VANyuFQB2sBUAGrIVALSzFQBOtRUA6LYVAIK4FQAmuhUAwLsVAFq9FQD0vhUAjsAVADLCFQDMwxUAZsUVAArHFQCkyBUAPsoVANjLFQB8zRUAFs8VALDQFQBK0hUA7tMVAIjVFQAi1xUAxtgVAGDaFQD62xUAlN0VAC7fFQDS4BUAbOIVAAbkFQCg5RUAOucVAN7oFQB46hUAHOwVALbtFQBQ7xUA6vAVAI7yFQAo9BUAwvUVAFz3FQD2+BUAmvoVADT8FQDO/RUAaP8VAAwBFgCmAhYAQAQWAOQFFgB+BxYAGAkWALIKFgBWDBYA8A0WAIoPFgAkERYAvhIWAGIUFgD8FRYAlhcWADAZFgDUGhYAbhwWAAgeFgCsHxYARiEWAOAiFgB6JBYAFCYWALgnFgBSKRYA7CoWAIYsFgAqLhYAxC8WAF4xFgD4MhYAnDQWADY2FgDQNxYAdDkWAA47FgCoPBYAQj4WANw/FgCAQRYAGkMWALREFgBORhYA8kcWAIxJFgAmSxYAwEwWAGROFgD+TxYAmFEWADxTFgDWVBYAcFYWAApYFgCkWRYASFsWAOJcFgB8XhYAFmAWALphFgBUYxYA7mQWAIhmFgAsaBYAxmkWAGBrFgAEbRYAnm4WADhwFgDScRYAbHMWABB1FgCqdhYARHgWAN55FgCCexYAHH0WALZ+FgBQgBYA9IEWAI6DFgAohRYAzIYWAGaIFgAAihYAmosWADSNFgDYjhYAcpAWAAySFgCmkxYASpUWAOSWFgB+mBYAGJoWALybFgBWnRYA8J4WAIqgFgAuohYAyKMWAGKlFgD8phYAoKgWADqqFgDUqxYAeK0WABKvFgCssBYARrIWAOCzFgCEtRYAHrcWALi4FgBSuhYA9rsWAJC9FgAqvxYAxMAWAGjCFgACxBYAnMUWAEDHFgDayBYAdMoWAA7MFgCozRYATM8WAObQFgCA0hYAGtQWAL7VFgBY1xYA8tgWAIzaFgAw3BYAyt0WAGTfFgAI4RYAouIWADzkFgDW5RYAcOcWABTpFgCu6hYASOwWAOLtFgCG7xYAIPEWALryFgBU9BYA+PUWAJL3FgAs+RYA0PoWAGr8FgAE/hYAnv8WADgBFwDcAhcAdgQXABAGFwCqBxcATgkXAOgKFwCCDBcAJg4XAMAPFwBaERcA9BIXAI4UFwAyFhcAzBcXAGYZFwAAGxcApBwXAD4eFwDYHxcAfCEXABYjFwCwJBcASiYXAOQnFwCIKRcAIisXALwsFwBgLhcA+i8XAJQxFwAuMxcA0jQXAGw2FwAGOBcAoDkXADo7FwDePBcAeD4XABJAFwCsQRcAUEMXAOpEFwCERhcAKEgXAMJJFwBcSxcA9kwXAJBOFwA0UBcAzlEXAGhTFwACVRcAplYXAEBYFwDaWRcAdFsXABhdFwCyXhcATGAXAPBhFwCKYxcAJGUXAL5mFwBYaBcA/GkXAJZrFwAwbRcAym4XAG5wFwAIchcAonMXADx1FwDgdhcAengXABR6FwC4excAUn0XAOx+FwCGgBcAKoIXAMSDFwBehRcA+IYXAJKIFwA2ihcA0IsXAGqNFwAEjxcAnpAXAEKSFwDckxcAgJUXABqXFwC0mBcATpoXAPKbFwCMnRcAJp8XAMCgFwBaohcA/qMXAJilFwAypxcA1qgXAHCqFwAKrBcApK0XAD6vFwDisBcAfLIXABa0FwCwtRcAVLcXAO64FwCIuhcAIrwXAMa9FwBgvxcA+sAXAJ7CFwA4xBcA0sUXAGzHFwAQyRcAqsoXAETMFwDezRcAeM8XABzRFwC20hcAUNQXAOrVFwCE1xcAKNkXAMLaFwBc3BcAAN4XAJrfFwA04RcAzuIXAGjkFwAM5hcApucXAEDpFwDk6hcAfuwXABjuFwC87xcAVvEXAPDyFwCK9BcAJPYXAMj3FwBi+RcA/PoXAJb8FwA6/hcA1P8XAG4BGAASAxgArAQYAEYGGADgBxgAegkYAB4LGAC4DBgAUg4YAOwPGACQERgAKhMYAMQUGABeFhgAAhgYAJwZGAA2GxgA2hwYAHQeGAAOIBgAqCEYAEIjGADmJBgAgCYYABooGAC0KRgAWCsYAPIsGACMLhgAJjAYAMoxGABkMxgA/jQYAKI2GAA8OBgA1jkYAHA7GAAKPRgArj4YAEhAGADiQRgAfEMYACBFGAC6RhgAVEgYAO5JGACSSxgALE0YAMZOGABqUBgABFIYAJ5TGAA4VRgA0lYYAHZYGAAQWhgAqlsYAERdGADoXhgAgmAYABxiGAC2YxgAUGUYAPRmGACOaBgAMmoYAMxrGABmbRgAAG8YAJpwGAA+chgA2HMYAHJ1GAAMdxgAsHgYAEp6GADkexgAfn0YACJ/GAC8gBgAVoIYAPqDGACUhRgALocYAMiIGABiihgABowYAKCNGAA6jxgA1JAYAHiSGAASlBgArJUYAEaXGADgmBgAhJoYAB6cGADCnRgAXJ8YAPagGACQohgAKqQYAM6lGABopxgAAqkYAJyqGABArBgA2q0YAHSvGAAOsRgAsrIYAEy0GADmtRgAgLcYACS5GAC+uhgAWLwYAPy9GACWvxgAMMEYAMrCGABkxBgACMYYAKLHGAA8yRgA1soYAHrMGAAUzhgArs8YAEjRGADs0hgAhtQYACDWGAC61xgAXtkYAPjaGACS3BgANt4YANDfGABq4RgABOMYAJ7kGABC5hgA3OcYAHbpGAAQ6xgAtOwYAE7uGADo7xgAgvEYACbzGADA9BgAWvYYAP73GACY+RgARvsYAOD8GACE/hgAHgAZALgBGQBcAxkA9gQZAJAGGQAqCBkAxAkZAGgLGQAMDRkAsA4ZAEoQGQDkERkAiBMZACIVGQC8FhkAVhgZAPAZGQCUGxkALh0ZAMgeGQBiIBkABiIZAKAjGQA6JRkA1CYZAHgoGQASKhkArCsZAFAtGQDqLhkAhDAZAB4yGQC4MxkAXDUZAPY2GQCQOBkAKjoZAM47GQBoPRkAAj8ZAJxAGQBAQhkA2kMZAHRFGQAYRxkAskgZAExKGQDmSxkAgE0ZACRPGQC+UBkAWFIZAPJTGQCWVRkAMFcZAMpYGQBkWhkA/lsZAKJdGQA8XxkA1mAZAHpiGQAUZBkArmUZAFJnGQDsaBkAhmoZACBsGQC6bRkAXm8ZAPhwGQCSchkALHQZANB1GQBqdxkABHkZAKh6GQBCfBkA3H0ZAHZ/GQAQgRkAtIIZAE6EGQDohRkAgocZACaJGQDAihkAWowZAPSNGQCOjxkAMpEZAMySGQBwlBkACpYZAKSXGQA+mRkA4poZAHycGQAWnhkAsJ8ZAEqhGQDuohkAiKQZACKmGQC8pxkAVqkZAPqqGQCUrBkALq4ZANKvGQBssRkABrMZAKq0GQBEthkA3rcZAHi5GQASuxkAtrwZAFC+GQDqvxkAhMEZACjDGQDCxBkAXMYZAPbHGQCQyRkANMsZAM7MGQByzhkADNAZAKbRGQBA0xkA2tQZAH7WGQAY2BkAstkZAEzbGQDw3BkAit4ZACTgGQC+4RkAWOMZAPzkGQCW5hkAMOgZANTpGQBu6xkACO0ZAKzuGQBG8BkA4PEZAHrzGQAU9RkAuPYZAFL4GQDs+RkAhvsZACD9GQDE/hkAXgAaAPgBGgCcAxoANgUaANAGGgB0CBoADgoaAKgLGgBCDRoA3A4aAHYQGgAaEhoAtBMaAE4VGgDyFhoAjBgaACYaGgDKGxoAZB0aAP4eGgCYIBoAMiIaANYjGgBwJRoACicaAKQoGgBIKhoA4isaAHwtGgAgLxoAujAaAFQyGgDuMxoAiDUaACw3GgDGOBoAYDoaAPo7GgCePRoAOD8aANJAGgBsQhoAEEQaAKpFGgBERxoA6EgaAIJKGgAcTBoAtk0aAFBPGgD0UBoAjlIaAChUGgDCVRoAZlcaAABZGgCaWhoANFwaANhdGgByXxoADGEaALBiGgBKZBoA5GUaAH5nGgAYaRoAvGoaAFZsGgDwbRoAim8aACRxGgDIchoAYnQaAPx1GgCgdxoAOnkaANR6GgB4fBoAEn4aAKx/GgBGgRoA4IIaAISEGgAehhoAuIcaAFKJGgD2ihoAkIwaACqOGgDEjxoAXpEaAAKTGgCclBoANpYaANqXGgB0mRoADpsaALKcGgBMnhoA5p8aAIChGgAaoxoAvqQaAFimGgDypxoAjKkaACarGgDKrBoAZK4aAP6vGgCisRoAPLMaANa0GgB6thoAFLgaAK65GgBIuxoA4rwaAIa+GgAgwBoAusEaAFTDGgDuxBoAksYaACzIGgDGyRoAassaAATNGgCezhoAONAaANzRGgB20xoAENUaAKrWGgBO2BoA6NkaAILbGgAc3RoAwN4aAFrgGgD04RoAmOMaADLlGgDM5hoAZugaAADqGgCk6xoAPu0aANjuGgBy8BoADPIaALDzGgBK9RoA5PYaAIj4GgAi+hoAvPsaAFb9GgDw/hoAlAAbAC4CGwDSAxsAbAUbAAYHGwCgCBsAOgobAN4LGwB4DRsAEg8bAKwQGwBGEhsA6hMbAIQVGwAeFxsAwhgbAFwaGwD2GxsAkB0bADQfGwDOIBsAaCIbAAIkGwCmJRsAQCcbANooGwB0KhsADiwbALItGwBMLxsA8DAbAIoyGwAkNBsAvjUbAFg3GwD8OBsAljobADA8GwDKPRsAZD8bAAhBGwCiQhsAPEQbAOBFGwB6RxsAFEkbAK5KGwBITBsA7E0bAIZPGwAgURsAxFIbAF5UGwD4VRsAklcbADZZGwDQWhsAalwbAAReGwCoXxsAQmEbANxiGwB2ZBsAGmYbALRnGwBOaRsA6GobAIxsGwAmbhsAwG8bAFpxGwD+chsAmHQbADJ2GwDMdxsAZnkbAAp7GwCkfBsASH4bAOJ/GwB8gRsAFoMbALCEGwBUhhsA7ocbAIiJGwAiixsAxowbAGCOGwD6jxsAnpEbADiTGwDSlBsAbJYbAAaYGwCqmRsARJsbAN6cGwB4nhsAHKAbALahGwBQoxsA9KQbAI6mGwAoqBsAwqkbAFyrGwAArRsAmq4bADSwGwDOsRsAaLMbAAy1GwCmthsAQLgbAOS5GwB+uxsAGL0bALK+GwBWwBsA8MEbAIrDGwAkxRsAyMYbAGLIGwD8yRsAlssbADDNGwDUzhsAbtAbABLSGwCs0xsARtUbAODWGwB62BsAHtobALjbGwBS3RsA7N4bAIbgGwAq4hsAxOMbAGjlGwAC5xsAnOgbADbqGwDQ6xsAdO0bAA7vGwCo8BsAQvIbANzzGwCA9RsAGvcbALT4GwBY+hsA8vsbAIz9GwAm/xsAygAcAGQCHAD+AxwAmAUcADwHHADWCBwAcAocAAoMHACkDRwASA8cAOIQHACGEhwAIBQcALoVHABUFxwA7hgcAJIaHAAsHBwAxh0cAGAfHAD6IBwAniIcADgkHADcJRwAdiccABApHACqKhwARCwcAOgtHACCLxwAHDEcALYyHABQNBwA9DUcAI43HAAoORwAzDocAGY8HAAAPhwAmj8cAD5BHADYQhwAckQcABZGHACwRxwASkkcAORKHAB+TBwAIk4cALxPHABWURwA8FIcAIpUHAAuVhwAyFccAGxZHAAGWxwAoFwcADpeHADUXxwAeGEcABJjHACsZBwARmYcAOBnHACEaRwAHmscALhsHABcbhwA9m8cAJBxHAAqcxwAznQcAGh2HAACeBwAnHkcADZ7HADafBwAdH4cAA6AHACygRwATIMcAOaEHACAhhwAJIgcAL6JHABYixwA8owcAJaOHAAwkBwAypEcAG6THAAIlRwAopYcADyYHADWmRwAepscABSdHACunhwASKAcAOyhHACGoxwAIKUcAMSmHABeqBwA+KkcAJKrHAAsrRwAxq4cAGqwHAAEshwAnrMcAEK1HADcthwAdrgcABq6HAC0uxwATr0cAOi+HACCwBwAJsIcAMDDHABaxRwA9MYcAI7IHAAyyhwAzMscAGbNHAAKzxwApNAcAD7SHADY0xwAfNUcABbXHACw2BwAStocAO7bHACI3RwAIt8cALzgHABW4hwA+uMcAJTlHAA45xwA0ugcAGzqHAAG7BwAoO0cAETvHADe8BwAePIcABL0HAC29RwAUPccAOr4HACE+hwAHvwcAML9HABc/xwAAAEdAJoCHQA0BB0AzgUdAGgHHQAMCR0ApgodAEAMHQDaDR0Afg8dABgRHQCyEh0ATBQdAOYVHQCKFx0AJBkdAMgaHQBiHB0A/B0dAJYfHQAwIR0AyiIdAG4kHQAIJh0AoicdAEYpHQDgKh0AeiwdABQuHQC4Lx0AUjEdAOwyHQCGNB0AKjYdAMQ3HQBeOR0A+DodAJI8HQA2Ph0A0D8dAHRBHQAOQx0AqEQdAEJGHQDcRx0AgEkdABpLHQC0TB0ATk4dAPJPHQCMUR0AJlMdAMBUHQBkVh0A/lcdAJhZHQAyWx0A1lwdAHBeHQAKYB0ApGEdAEhjHQDiZB0AfGYdABZoHQCwaR0AVGsdAO5sHQCIbh0ALHAdAMZxHQBgcx0A+nQdAJ52HQA4eB0A0nkdAGx7HQAQfR0Aqn4dAESAHQDegR0AeIMdAByFHQC2hh0AUIgdAPSJHQCOix0AKI0dAMKOHQBmkB0AAJIdAJqTHQA0lR0AzpYdAHKYHQAMmh0AppsdAEqdHQDknh0AfqAdABiiHQCyox0AVqUdAPCmHQCKqB0ALqodAMirHQBirR0A/K4dAKCwHQA6sh0A1LMdAG61HQAStx0ArLgdAEa6HQDgux0Aer0dAB6/HQC4wB0AXMIdAPbDHQCQxR0AKscdAMTIHQBoyh0AAswdAJzNHQA2zx0A2tAdAHTSHQAO1B0AqNUdAELXHQDm2B0AgNodACTcHQC+3R0AWN8dAPLgHQCM4h0AMOQdAMrlHQBk5x0A/ugdAKLqHQA87B0A1u0dAHDvHQAU8R0ArvIdAEj0HQDi9R0AhvcdACD5HQC6+h0AVPwdAPj9HQCS/x0ALAEeAMYCHgBgBB4ABAYeAJ4HHgBCCR4A3AoeAHYMHgAQDh4Aqg8eAE4RHgDoEh4AghQeABwWHgC2Fx4AWhkeAPQaHgCOHB4AMh4eAMwfHgBmIR4AACMeAKQkHgA+Jh4A2CceAHIpHgAWKx4AsCweAEouHgDkLx4AfjEeACIzHgC8NB4AYDYeAPo3HgCUOR4ALjseAMg8HgBsPh4ABkAeAKBBHgA6Qx4A1EQeAHhGHgASSB4ArEkeAFBLHgDqTB4AhE4eAB5QHgDCUR4AXFMeAPZUHgCQVh4ANFgeAM5ZHgBoWx4AAl0eAJxeHgBAYB4A2mEeAHRjHgAYZR4AvGYeAGBoHgD6aR4AlGseAC5tHgDIbh4AbHAeAAZyHgCgcx4AOnUeAN52HgB4eB4AEnoeAKx7HgBGfR4A6n4eAISAHgAegh4AuIMeAFyFHgD2hh4AkIgeADSKHgDOix4AaI0eAAKPHgCmkB4AQJIeANqTHgB0lR4AGJceALKYHgBMmh4A5pseAICdHgAknx4AvqAeAFiiHgD8ox4AlqUeADCnHgDKqB4AbqoeAAisHgCirR4APK8eANawHgB6sh4AFLQeAK61HgBStx4A7LgeAIa6HgAgvB4AxL0eAF6/HgD4wB4AksIeACzEHgDQxR4AasceAATJHgCoyh4AQsweANzNHgB2zx4AGtEeALTSHgBO1B4A6NUeAIzXHgAm2R4AwNoeAFrcHgD03R4AmN8eADLhHgDM4h4AcOQeAArmHgCk5x4APukeAOLqHgB87B4AFu4eALDvHgBU8R4A7vIeAIj0HgAi9h4AxvceAGD5HgD6+h4AlPweADj+HgDS/x4AbAEfAAYDHwCgBB8ARAYfAN4HHwB4CR8AHAsfALYMHwBQDh8A6g8fAI4RHwAoEx8AwhQfAFwWHwD2Fx8AmhkfADQbHwDOHB8Ach4fAAwgHwCmIR8AQCMfAOQkHwB+Jh8AGCgfALIpHwBMKx8A8CwfAIouHwAkMB8AyDEfAGIzHwD8NB8AljYfADo4HwDUOR8AbjsfAAg9HwCsPh8ARkAfAOBBHwB6Qx8AFEUfALhGHwBSSB8A9kkfAJBLHwAqTR8AxE4fAF5QHwACUh8AnFMfADZVHwDQVh8AalgfAA5aHwCoWx8AQl0fAOZeHwCAYB8AGmIfALRjHwBYZR8A8mYfAIxoHwAmah8AwGsfAGRtHwD+bh8AmHAfADxyHwDWcx8AcHUfAAp3HwCueB8ASHofAOJ7HwB8fR8AFn8fALqAHwBUgh8A7oMfAJKFHwAshx8AxogfAGCKHwAEjB8Ano0fADiPHwDSkB8AbJIfABCUHwCqlR8ARJcfAOiYHwCCmh8AHJwfALadHwBanx8A9KAfAI6iHwAopB8AwqUfAGanHwAAqR8AmqofAD6sHwDYrR8Acq8fAAyxHwCwsh8ASrQfAOS1HwB+tx8AGLkfALy6HwBWvB8A8L0fAJS/HwAuwR8AyMIfAGLEHwAGxh8AoMcfADrJHwDUyh8AeMwfABLOHwCszx8ARtEfAODSHwCE1B8AHtYfAMLXHwBc2R8A9tofAJDcHwAq3h8Azt8fAGjhHwAC4x8AnOQfADbmHwDa5x8AdOkfAA7rHwCy7B8ATO4fAObvHwCA8R8AJPMfAL70HwBY9h8A8vcfAIz5HwAw+x8AyvwfAGT+HwAIACAAogEgADwDIADWBCAAegYgABQIIACuCSAASAsgAOwMIACGDiAAIBAgALoRIABUEyAA+BQgAJIWIAA2GCAA0BkgAGobIAAEHSAAnh4gAEIgIADcISAAdiMgABAlIACqJiAATiggAOgpIACCKyAAJi0gAMAuIABaMCAA9DEgAJgzIAAyNSAAzDYgAGY4IAAKOiAApDsgAD49IADYPiAAhkAgACBCIAC6QyAAXkUgAPhGIACSSCAANkogANBLIABqTSAABE8gAJ5QIAA4UiAA3FMgAHZVIAAQVyAAtFggAE5aIADoWyAAgl0gACZfIADAYCAAWmIgAPRjIACOZSAAMmcgAMxoIABmaiAACmwgAKRtIAA+byAA2HAgAHxyIAAWdCAAsHUgAEp3IADkeCAAiHogACJ8IAC8fSAAYH8gAPqAIACUgiAALoQgANKFIABshyAABokgAKCKIABEjCAA3o0gAHiPIAASkSAAtpIgAFCUIADqlSAAhJcgAB6ZIADCmiAAXJwgAPadIACanyAANKEgAM6iIABopCAADKYgAKanIABAqSAA2qogAH6sIAAYriAAsq8gAEyxIADmsiAAirQgACS2IAC+tyAAYrkgAPy6IACWvCAAML4gANS/IABuwSAACMMgAKLEIABGxiAA4McgAHrJIAAUyyAAuMwgAFLOIADszyAAhtEgACDTIADE1CAAXtYgAPjXIACc2SAANtsgANDcIABq3iAADuAgAKjhIABC4yAA3OQgAIDmIAAa6CAAtOkgAE7rIADo7CAAjO4gACbwIADA8SAAZPMgAP70IACY9iAAMvggANb5IABw+yAACv0gAKT+IAA+ACEA4gEhAHwDIQAWBSEAugYhAFQIIQDuCSEAiAshACwNIQDGDiEAYBAhAPoRIQCUEyEAOBUhANIWIQBsGCEAEBohAKobIQBEHSEA3h4hAIIgIQAcIiEAtiMhAFAlIQD0JiEAjighACgqIQDCKyEAXC0hAAAvIQCaMCEANDIhANgzIQByNSEADDchAKY4IQBKOiEA5DshAH49IQAYPyEAvEAhAFZCIQDwQyEAikUhAC5HIQDISCEAYkohAPxLIQCgTSEAOk8hANRQIQBuUiEACFQhAKxVIQBGVyEA4FghAIRaIQAeXCEAuF0hAFJfIQDsYCEAkGIhACpkIQDEZSEAaGchAAJpIQCcaiEANmwhANptIQB0byEADnEhAKhyIQBMdCEA5nUhAIB3IQAaeSEAtHohAFh8IQDyfSEAln8hADCBIQDKgiEAZIQhAP6FIQCihyEAPIkhANaKIQBwjCEACo4hAK6PIQBIkSEA4pIhAIaUIQAgliEAupchAFSZIQD4miEAkpwhACyeIQDGnyEAaqEhAASjIQCepCEAOKYhANKnIQB2qSEAEKshAKqsIQBOriEA6K8hAIKxIQAcsyEAwLQhAFq2IQD0tyEAjrkhADK7IQDMvCEAZr4hAADAIQCawSEAPsMhANjEIQByxiEAFsghALDJIQBKyyEA5MwhAIjOIQAi0CEAvNEhAFbTIQDw1CEAlNYhAC7YIQDI2SEAbNshAAbdIQCg3iEAOuAhAN7hIQB44yEAEuUhAKzmIQBQ6CEA6ukhAITrIQAe7SEAuO4hAFzwIQD28SEAkPMhADT1IQDO9iEAaPghAAL6IQCm+yEAQP0hANr+IQB0ACIAGAIiALIDIgBMBSIA5gYiAIoIIgAkCiIAvgsiAFgNIgD8DiIAlhAiADASIgDKEyIAbhUiAAgXIgCiGCIAPBoiANYbIgB6HSIAFB8iAK4gIgBSIiIA7CMiAIYlIgAgJyIAuigiAF4qIgD4KyIAki0iADYvIgDQMCIAajIiAAQ0IgCoNSIAQjciANw4IgB2OiIAEDwiALQ9IgBOPyIA6EAiAIJCIgAmRCIAwEUiAFpHIgD+SCIAmEoiADJMIgDMTSIAcE8iAApRIgCkUiIAPlQiANhVIgB8VyIAFlkiALBaIgBUXCIA7l0iAIhfIgAiYSIAxmIiAGBkIgD6ZSIAlGciAC5pIgDSaiIAbGwiAAZuIgCgbyIARHEiAN5yIgB4dCIAHHYiALZ3IgBQeSIA6noiAI58IgAofiIAwn8iAFyBIgD2giIAmoQiADSGIgDOhyIAcokiAAyLIgCmjCIAQI4iANqPIgB+kSIAGJMiALKUIgBWliIA8JciAIqZIgAkmyIAyJwiAGKeIgD8nyIAlqEiADqjIgDUpCIAbqYiAAioIgCsqSIARqsiAOCsIgB6riIAHrAiALixIgBSsyIA7LQiAIa2IgAquCIAxLkiAF67IgACvSIAnL4iADbAIgDQwSIAdMMiAA7FIgCoxiIAQsgiAObJIgCAyyIAGs0iALTOIgBO0CIA8tEiAIzTIgAm1SIAytYiAGTYIgD+2SIAmNsiADzdIgDW3iIAcOAiAAriIgCk4yIASOUiAOLmIgB86CIAIOoiALrrIgBU7SIA7u4iAJLwIgAs8iIAxvMiAGD1IgAE9yIAnvgiADj6IgDS+yIAbP0iABD/IgCqACMARAIjAOgDIwCCBSMAHAcjALYIIwBaCiMA9AsjAI4NIwAoDyMAwhAjAGYSIwAAFCMAmhUjADQXIwDYGCMAchojABYcIwCwHSMASh8jAOQgIwB+IiMAGCQjALwlIwBWJyMA8CgjAIoqIwAuLCMAyC0jAGIvIwAGMSMAoDIjADo0IwDUNSMAeDcjABI5IwCsOiMARjwjAOA9IwCEPyMAHkEjALhCIwBcRCMA9kUjAJBHIwAqSSMAzkojAGhMIwACTiMAnE8jAEBRIwDaUiMAdFQjAA5WIwCoVyMATFkjAOZaIwCAXCMAJF4jAL5fIwBYYSMA8mIjAJZkIwAwZiMAymcjAGRpIwD+aiMAomwjADxuIwDWbyMAcHEjABRzIwCudCMAUnYjAOx3IwCGeSMAIHsjALp8IwBefiMA+H8jAJKBIwAsgyMAxoQjAGqGIwAEiCMAnokjAEKLIwDcjCMAdo4jABCQIwC0kSMATpMjAOiUIwCCliMAHJgjAMCZIwBamyMA9JwjAI6eIwAyoCMAzKEjAGajIwAKpSMApKYjAD6oIwDYqSMAfKsjABatIwCwriMASrAjAOSxIwCIsyMAIrUjALy2IwBguCMA+rkjAJS7IwAuvSMA0r4jAGzAIwAGwiMAoMMjADrFIwDexiMAeMgjABLKIwC2yyMAUM0jAOrOIwCE0CMAKNIjAMLTIwBc1SMA9tYjAJDYIwA02iMAztsjAHLdIwAC3yMApuAjAEDiIwDk4yMAiOUjACLnIwDG6CMAVuojAPrrIwCU7SMALu8jAMjwIwBs8iMABvQjAKD1IwBE9yMA3vgjAHj6IwAS/CMArP0jAFD/IwDqACQAhAIkACgEJADCBSQAXAckAPYIJACaCiQANAwkAM4NJABoDyQAAhEkAKYSJABAFCQA2hUkAH4XJAAYGSQAshokAEwcJADwHSQAih8kACQhJAC+IiQAYiQkAPwlJACWJyQAMCkkAMoqJABuLCQACC4kAKIvJABGMSQA4DIkAHo0JAAUNiQAuDckAFI5JADsOiQAhjwkACA+JADEPyQAXkEkAPhCJACSRCQANkYkANBHJABqSSQADkskAKhMJABCTiQA3E8kAIBRJAAaUyQAtFQkAE5WJADoVyQAjFkkACZbJADAXCQAWl4kAP5fJACYYSQAMmMkAMxkJABwZiQACmgkAKRpJABIayQA4mwkAHxuJAAWcCQAunEkAFRzJADudCQAiHYkACx4JADGeSQAYHskAPp8JACUfiQAOIAkANKBJABsgyQABoUkAKqGJABEiCQA3okkAIKLJAAcjSQAto4kAFCQJAD0kSQAjpMkACiVJADCliQAXJgkAACaJACamyQANJ0kANieJAByoCQADKIkAKajJABKpSQA5KYkAH6oJAAYqiQAvKskAFatJADwriQAirAkACSyJADIsyQAYrUkAPy2JACWuCQAOrokANS7JABuvSQAEr8kAKzAJABGwiQA4MMkAITFJAAexyQAuMgkAFLKJAD2yyQAkM0kACrPJADE0CQAXtIkAALUJACc1SQANtckANrYJAB02iQADtwkAKjdJABM3yQA5uAkAIDiJAAa5CQAvuUkAFjnJADy6CQAjOokADDsJADK7SQAZO8kAP7wJACi8iQAPPQkANb1JABw9yQACvkkAK76JABI/CQA4v0kAHz/JAAgASUAugIlAFQEJQD4BSUAkgclACwJJQDGCiUAagwlAAQOJQCeDyUAOBElANwSJQB2FCUAEBYlAKoXJQBEGSUA6BolAIIcJQAcHiUAwB8lAFohJQD0IiUAjiQlADImJQDMJyUAZiklAAArJQCkLCUAPi4lANgvJQByMSUADDMlALA0JQBKNiUA5DclAIg5JQAiOyUAvDwlAFY+JQD6PyUAlEElAC5DJQDIRCUAYkYlAAZIJQCgSSUAOkslANRMJQB4TiUAElAlAKxRJQBQUyUA6lQlAIRWJQAeWCUAwlklAFxbJQD2XCUAkF4lACpgJQDOYSUAaGMlAAJlJQCcZiUAQGglANppJQB0ayUAGG0lALJuJQBMcCUA5nElAIpzJQAkdSUAvnYlAFh4JQDyeSUAlnslADB9JQDKfiUAboAlAAiCJQCigyUAPIUlAOCGJQB6iCUAFIolAK6LJQBSjSUA7I4lAIaQJQAgkiUAupMlAF6VJQD4liUAkpglADaaJQDQmyUAap0lAASfJQCooCUAQqIlANyjJQB2pSUAGqclAL6oJQBYqiUA/KslAJatJQA6ryUA3rAlAHiyJQActCUAwLUlAFq3JQD0uCUAjrolADK8JQDMvSUAZr8lAADBJQCkwiUAPsQlANjFJQByxyUADMklALDKJQBKzCUA5M0lAIjPJQAi0SUAvNIlAFbUJQDw1SUAlNclAC7ZJQDI2iUAYtwlAAbeJQCg3yUAOuElAN7iJQB45CUAEuYlAKznJQBQ6SUA6uolAITsJQAe7iUAuO8lAFzxJQD28iUAkPQlADT2JQDO9yUAaPklAAL7JQCm/CUAQP4lANr/JQB0ASYAGAMmALIEJgBMBiYA5gcmAIAJJgAkCyYAvgwmAFgOJgD8DyYAlhEmADATJgDKFCYAbhYmAAgYJgCiGSYAPBsmANYcJgB6HiYAFCAmAK4hJgBIIyYA7CQmAIYmJgAgKCYAxCkmAF4rJgD4LCYAki4mADYwJgDQMSYAajMmAAQ1JgCoNiYAQjgmANw5JgB2OyYAGj0mALQ+JgBOQCYA6EEmAIJDJgAmRSYAwEYmAFpIJgD0SSYAmEsmADJNJgDMTiYAcFAmAApSJgCkUyYAPlUmAOJWJgB8WCYAFlomALBbJgBKXSYA7l4mAIhgJgAiYiYAvGMmAGBlJgD6ZiYAlGgmADhqJgDSayYAbG0mAAZvJgCqcCYARHImAN5zJgB4dSYAEncmALZ4JgBQeiYA6nsmAI59JgAofyYAwoAmAFyCJgAAhCYAmoUmADSHJgDOiCYAaIomAAyMJgCmjSYAQI8mANqQJgB+kiYAGJQmALKVJgBWlyYA8JgmAIqaJgAknCYAyJ0mAGKfJgD8oCYAlqImADCkJgDUpSYAbqcmABKpJgCsqiYARqwmAOCtJgB6ryYAFLEmALiyJgBStCYA7LUmAIa3JgAquSYAxLomAF68JgACviYAnL8mADbBJgDQwiYAdMQmAA7GJgCoxyYAQskmANzKJgCAzCYAGs4mALTPJgBO0SYA8tImAIzUJgAm1iYAytcmAGTZJgD+2iYAmNwmADzeJgDW3yYAcOEmAArjJgCk5CYASOYmAOLnJgB86SYAFusmALrsJgBU7iYA7u8mAJLxJgAs8yYAxvQmAGD2JgAE+CYAnvkmADj7JgDS/CYAbP4mABAAJwCqAScARAMnAN4EJwCCBicAHAgnALYJJwBaCycA9AwnAI4OJwAoECcAzBEnAGYTJwAAFScAmhYnADQYJwDYGScAchsnAAwdJwCmHicASiAnAOQhJwB+IycAIiUnALwmJwBWKCcA8CknAJQrJwAuLScAyC4nAGIwJwD8MScAoDMnADo1JwDUNicAeDgnABI6JwCsOycARj0nAOo+JwCEQCcAHkInALhDJwBSRScA9kYnAJBIJwAqSicAzksnAGhNJwACTycAnFAnAEBSJwDaUycAdFUnAA5XJwCoWCcATFonAOZbJwCAXScAGl8nAL5gJwBYYicA8mMnAJZlJwAwZycAymgnAGRqJwAIbCcAom0nADxvJwDWcCcAcHInABR0JwCudScASHcnAOx4JwCGeicAIHwnALp9JwBefycA+IAnAJKCJwAshCcA0IUnAGqHJwAEiScAnoonAEKMJwDcjScAdo8nABCRJwC0kicATpQnAOiVJwCClycAHJknAMCaJwBanCcA9J0nAJifJwAyoScAzKInAGakJwAKpicApKcnAD6pJwDYqicAcqwnABauJwCwrycASrEnAOSyJwCItCcAIrYnALy3JwBguScA+ronAJS8JwAuvicA0r8nAGzBJwAGwycAoMQnADrGJwDexycAeMknABLLJwCszCcAUM4nAOrPJwCE0ScAKNMnAMLUJwBc1icA9tcnAJrZJwA02ycAztwnAGjeJwAC4CcApuEnAEDjJwDa5CcAdOYnABjoJwCy6ScATOsnAPDsJwCK7icAJPAnAL7xJwBi8ycA/PQnAJb2JwAw+CcAyvknAG77JwAI/ScAov4nADwAKADgASgAegMoAB4FKAC4BigAUggoAOwJKACGCygAKg0oAMQOKABeECgA+BEoAJITKAA2FSgA0BYoAGoYKAAEGigAqBsoAEIdKADcHigAgCAoABoiKAC0IygATiUoAPImKACMKCgAJiooAMArKABaLSgA/i4oAJgwKAAyMigAzDMoAHA1KAAKNygApDgoAEg6KADiOygAfD0oABY/KAC6QCgAVEIoAO5DKACIRSgAIkcoAMZIKABgSigA+ksoAJRNKAA4TygA0lAoAGxSKAAQVCgAqlUoAERXKADeWCgAglooABxcKAC2XSgAUF8oAOpgKACOYigAKGQoAMJlKABcZygAAGkoAJpqKAA0bCgA2G0oAHJvKAAMcSgApnIoAEp0KADkdSgAfncoABh5KACyeigAVnwoAPB9KACKfygAJIEoAMiCKABihCgA/IUoAKCHKAA6iSgA1IooAG6MKAAIjigArI8oAEaRKADgkigAepQoAB6WKAC4lygAUpkoAPaaKACQnCgAKp4oAMSfKABooSgAAqMoAJykKAA2pigA0KcoAHSpKAAOqygAqKwoAEKuKADmrygAgLEoABqzKAC+tCgAWLYoAPK3KACMuSgAMLsoAMq8KABkvigA/r8oAJjBKAA8wygA1sQoAHDGKAAKyCgArskoAEjLKADizCgAhs4oACDQKAC60SgAVNMoAPjUKACS1igALNgoAMbZKABg2ygABN0oAJ7eKAA44CgA3OEoAHbjKAAQ5SgAquYoAE7oKADo6SgAgusoABztKAC27igAWvAoAPTxKACO8ygAKPUoAMz2KABm+CgAAPooAKT7KAA+/SgA2P4oAHIAKQAWAikAsAMpAEoFKQDkBikAfggpACIKKQC8CykAVg0pAPAOKQCUECkALhIpAMgTKQBsFSkABhcpAKAYKQA6GikA3hspAHgdKQASHykArCApAEYiKQDqIykAhCUpAB4nKQDCKCkAXCopAPYrKQCQLSkANC8pAM4wKQBoMikAAjQpAJw1KQBANykA2jgpAHQ6KQAOPCkAsj0pAEw/KQDmQCkAikIpACREKQC+RSkAWEcpAPJIKQCWSikAMEwpAMpNKQBuTykACFEpAKJSKQA8VCkA4FUpAHpXKQAUWSkArlopAFJcKQDsXSkAhl8pACBhKQC6YikAXmQpAPhlKQCSZykALGkpANBqKQBqbCkABG4pAKhvKQBCcSkA3HIpAHZ0KQAadikAtHcpAE55KQDoeikAgnwpACZ+KQDAfykAWoEpAPSCKQCYhCkAMoYpAMyHKQBwiSkACospAKSMKQA+jikA4o8pAHyRKQAWkykAsJQpAEqWKQDulykAiJkpACKbKQC8nCkAYJ4pAPqfKQCUoSkAOKMpANKkKQBspikABqgpAKCpKQBEqykA3qwpAHiuKQASsCkAtrEpAFCzKQDqtCkAjrYpACi4KQDCuSkAXLspAAC9KQCavikANMApAM7BKQBowykADMUpAKbGKQBAyCkA2skpAH7LKQAYzSkAss4pAFbQKQDw0SkAitMpACTVKQDI1ikAYtgpAPzZKQCW2ykAOt0pANTeKQBu4CkACOIpAKLjKQBG5SkA4OYpAHroKQAU6ikAuOspAFLtKQDs7ikAkPApACryKQDE8ykAXvUpAPj2KQCc+CkANvopAND7KQBq/SkADv8pAKgAKgBCAioA5gMqAIAFKgAaByoAtAgqAFgKKgDyCyoAjA0qACYPKgDAECoAZBIqAP4TKgCYFSoAMhcqANYYKgBwGioAChwqAK4dKgBIHyoA4iAqAHwiKgAgJCoAuiUqAFQnKgDuKCoAiCoqACwsKgDGLSoAYC8qAPowKgCeMioAODQqANI1KgB2NyoAEDkqAKo6KgBEPCoA3j0qAII/KgAcQSoAtkIqAFBEKgD0RSoAjkcqAChJKgDMSioAZkwqAABOKgCaTyoAPlEqANhSKgByVCoADFYqAKZXKgBKWSoA5FoqAH5cKgAYXioAvF8qAFZhKgDwYioAlGQqAC5mKgDIZyoAYmkqAAZrKgCgbCoAOm4qANRvKgBucSoAEnMqAKx0KgBGdioA4HcqAIR5KgAeeyoAuHwqAFx+KgD2fyoAkIEqACqDKgDOhCoAaIYqAAKIKgCciSoAQIsqANqMKgB0jioADpAqALKRKgBMkyoA5pQqAICWKgAamCoAvpkqAFibKgDynCoAjJ4qADCgKgDKoSoAZKMqAAilKgCipioAPKgqANapKgB6qyoAFK0qAK6uKgBIsCoA4rEqAIazKgAgtSoAurYqAF64KgD4uSoAkrsqACy9KgDQvioAasAqAATCKgCewyoAOMUqANzGKgB2yCoAEMoqAKrLKgBOzSoA6M4qAILQKgAm0ioAwNMqAFrVKgD01ioAjtgqADLaKgDM2yoAZt0qAADfKgCk4CoAPuIqANjjKgB85SoAFucqALDoKgBK6ioA7usqAIjtKgAi7yoAvPAqAFbyKgD68yoAlPUqAC73KgDI+CoAbPoqAAb8KgCg/SoARP8qAN4AKwB4AisAEgQrALYFKwBQBysA6ggrAIQKKwAeDCsAwg0rAFwPKwD2ECsAmhIrADQUKwDOFSsAaBcrAAIZKwCmGisAQBwrANodKwB0HysAGCErALIiKwBMJCsA+iUrAJQnKwAuKSsA0iorAHYsKwAQLisAtC8rAE4xKwDoMisAgjQrACY2KwDKNysAZDkrAP46KwCiPCsAPD4rANY/KwBwQSsAFEMrAK5EKwBIRisA7EcrAIZJKwAgSysAukwrAFROKwD4TysAklErACxTKwDGVCsAalYrAARYKwCeWSsAQlsrANxcKwB2XisAEGArAKphKwBOYysA6GQrAIJmKwAcaCsAwGkrAFprKwD0bCsAmG4rADJwKwDMcSsAZnMrAAp1KwCkdisAPngrANh5KwByeysAFn0rALB+KwBKgCsA5IErAIiDKwAihSsAvIYrAGCIKwD6iSsAlIsrAC6NKwDIjisAbJArAAaSKwCgkysARJUrAN6WKwB4mCsAEporALabKwBQnSsA6p4rAISgKwAeoisAwqMrAFylKwD2pisAmqgrADSqKwDOqysAaK0rAAKvKwCmsCsAQLIrANqzKwB0tSsAGLcrALK4KwBMuisA8LsrAIq9KwAkvysAvsArAFjCKwD8wysAlsUrADDHKwDKyCsAbsorAAjMKwCizSsARs8rAODQKwB60isAFNQrAK7VKwBS1ysA7NgrAIbaKwAg3CsAxN0rAF7fKwD44CsAnOIrADbkKwDQ5SsAaucrAA7pKwCo6isAQuwrANztKwB27ysAGvErALTyKwBO9CsA6PUrAIz3KwAm+SsAwPorAGT8KwD+/SsAmP8rADIBLADMAiwAcAQsAAoGLACkBywAPgksAOIKLAB8DCwAFg4sALoPLABUESwA7hIsAIgULAAsFiwAxhcsAGAZLAD6GiwAlBwsADgeLADSHywAbCEsAAYjLACqJCwARCYsAN4nLACCKSwAHCssALYsLABQLiwA6i8sAI4xLAAoMywAwjQsAFw2LAAAOCwAmjksADQ7LADYPCwAcj4sAAxALACmQSwASkMsAORELAB+RiwAGEgsALxJLABWSywA8EwsAIpOLAAuUCwAyFEsAGJTLAD8VCwAllYsADpYLADUWSwAblssAAhdLACsXiwARmAsAOBhLACEYywAHmUsALhmLABSaCwA7GksAJBrLAAqbSwAxG4sAF5wLAACciwAnHMsADZ1LADadiwAdHgsAA56LACoeywATH0sAOZ+LACAgCwAGoIsALSDLABYhSwA8oYsAIyILAAwiiwAyossAGSNLAD+jiwAopAsADySLADWkywAcJUsAAqXLACumCwASJosAOKbLACGnSwAIJ8sALqgLABUoiwA+KMsAJKlLAAspywAxqgsAGCqLAAErCwAnq0sADivLADSsCwAdrIsABC0LACqtSwATrcsAOi4LACCuiwAHLwsALa9LABavywA9MAsAI7CLAAoxCwAzMUsAGbHLAAAySwApMosAD7MLADYzSwAcs8sAAzRLACw0iwAStQsAOTVLAB+1ywAItksALzaLABW3CwA+t0sAJTfLAAu4SwAyOIsAGzkLAAG5iwAoOcsADrpLADe6iwAeOwsABLuLACs7ywAUPEsAOryLACE9CwAHvYsAML3LABc+SwA9vosAJD8LAAq/iwAzv8sAGgBLQACAy0AnAQtAEAGLQDaBy0AdAktAA4LLQCyDC0ATA4tAOYPLQCAES0AJBMtAL4ULQBYFi0A/BctAJYZLQAwGy0AyhwtAG4eLQAIIC0AoiEtADwjLQDWJC0AeiYtABQoLQCuKS0ASCstAOwsLQCGLi0AIDAtAMQxLQBeMy0A+DQtAJI2LQAsOC0A0DktAGo7LQAEPS0Anj4tAEJALQDcQS0AdkMtABpFLQC0Ri0ATkgtAOhJLQCMSy0AJk0tAMBOLQBaUC0A9FEtAJhTLQAyVS0AzFYtAHBYLQAKWi0ApFstAD5dLQDiXi0AfGAtABZiLQCwYy0ASmUtAO5mLQCIaC0AImotALxrLQBgbS0A+m4tAJRwLQA4ci0A0nMtAGx1LQAGdy0AoHgtAER6LQDeey0AeH0tABx/LQC2gC0AUIItAOqDLQCEhS0AKIctAMKILQBcii0AAIwtAJqNLQA0jy0AzpAtAHKSLQAMlC0AppUtAECXLQDamC0AfpotABicLQCynS0ATJ8tAPCgLQCKoi0AJKQtAL6lLQBipy0A/KgtAJaqLQAwrC0A1K0tAG6vLQAIsS0ArLItAEa0LQDgtS0AerctABS5LQC4ui0AUrwtAOy9LQCGvy0AKsEtAMTCLQBexC0A+MUtAJzHLQA2yS0A0MotAHTMLQAOzi0AqM8tAELRLQDc0i0AgNQtABrWLQC01y0ATtktAPLaLQCM3C0AJt4tAMDfLQBk4S0A/uItAJjkLQA85i0A1uctAHDpLQAK6y0ApOwtAEjuLQDi7y0AfPEtABbzLQC69C0AVPYtAO73LQCS+S0ALPstAMb8LQBg/i0ABAAuAJ4BLgA4Ay4A0gQuAGwGLgAQCC4AqgkuAEQLLgDeDC4Agg4uABwQLgC2ES4AWhMuAPQULgCOFi4AKBguAMIZLgBmGy4AAB0uAJoeLgA0IC4A2CEuAHIjLgAMJS4AsCYuAEooLgDkKS4AfisuACItLgC8Li4AVjAuAPAxLgCKMy4ALjUuAMg2LgBiOC4A/DkuAKA7LgA6PS4A1D4uAHhALgASQi4ArEMuAEZFLgDgRi4AhEguAB5KLgC4Sy4AUk0uAPZOLgCQUC4AKlIuAMRTLgBoVS4AAlcuAJxYLgBAWi4A2lsuAHRdLgAOXy4AqGAuAExiLgDmYy4AgGUuABpnLgC+aC4AWGouAPJrLgCWbS4AMG8uAMpwLgBkci4A/nMuAKJ1LgA8dy4A1nguAHB6LgAUfC4Arn0uAEh/LgDigC4AhoIuACCELgC6hS4AXocuAPiILgCSii4ALIwuAMaNLgBqjy4ABJEuAJ6SLgA4lC4A3JUuAHaXLgAQmS4AqpouAE6cLgDonS4Agp8uACahLgDAoi4AWqQuAPSlLgCOpy4AMqkuAMyqLgBmrC4AAK4uAKSvLgA+sS4A2LIuAHK0LgAWti4AsLcuAEq5LgDkui4AiLwuACK+LgC8vy4AVsEuAPrCLgCUxC4ALsYuANLHLgBsyS4ABssuAKDMLgBEzi4A3s8uAHjRLgAS0y4ArNQuAFDWLgDq1y4AhNkuAB7bLgDC3C4AXN4uAPbfLgCQ4S4ANOMuAM7kLgBo5i4AAuguAKbpLgBA6y4A2uwuAHTuLgAY8C4AsvEuAEzzLgDw9C4AivYuACT4LgC++S4AYvsuAPz8LgCW/i4AMAAvAMoBLwBuAy8ACAUvAKIGLwA8CC8A4AkvAHoLLwAUDS8AuA4vAFIQLwDsES8AhhMvACAVLwDEFi8AXhgvAPgZLwCSGy8ANh0vANAeLwBqIC8ABCIvAKgjLwBCJS8A3CYvAIAoLwAaKi8AtCsvAE4tLwDyLi8AjDAvACYyLwDAMy8AWjUvAP42LwCYOC8AMjovAMw7LwBwPS8ACj8vAKRALwBIQi8A4kMvAHxFLwAWRy8AsEgvAFRKLwDuSy8AiE0vACxPLwDGUC8AYFIvAPpTLwCUVS8AOFcvANJYLwBsWi8ABlwvAKBdLwBEXy8A3mAvAIJiLwAcZC8AtmUvAFBnLwD0aC8AjmovAChsLwDCbS8AXG8vAABxLwCaci8ANHQvANh1LwBydy8ADHkvAKZ6LwBAfC8A5H0vAH5/LwAYgS8AsoIvAFaELwDwhS8AiocvACSJLwDIii8AYowvAPyNLwCgjy8AOpEvANSSLwBulC8ACJYvAKyXLwBGmS8A4JovAHqcLwAeni8AuJ8vAFKhLwDsoi8AkKQvACqmLwDEpy8AaKkvAAKrLwCcrC8ANq4vANCvLwB0sS8ADrMvAKi0LwBCti8A5rcvAIC5LwAauy8AvrwvAFi+LwDyvy8AjMEvADDDLwDKxC8AZMYvAP7HLwCYyS8APMsvANbMLwBwzi8ACtAvAK7RLwBI0y8A4tQvAIbWLwAg2C8AutkvAFTbLwDu3C8Akt4vACzgLwDG4S8AYOMvAPrkLwCe5i8AOOgvANzpLwB26y8AEO0vAKruLwBO8C8A6PEvAILzLwAc9S8AtvYvAFr4LwD0+S8AjvsvACj9LwDM/i8AZgAwAAACMACkAzAAPgUwANgGMAByCDAADAowALALMABKDTAA5A4wAH4QMAAiEjAAvBMwAFYVMADwFjAAlBgwAC4aMADIGzAAbB0wAAYfMACgIDAAOiIwANQjMAB4JTAAEicwAKwoMABQKjAA6iswAIQtMAAeLzAAwjAwAFwyMAD2MzAAkDUwACo3MADOODAAaDowAAI8MACcPTAAQD8wANpAMAB0QjAADkQwALJFMABMRzAA5kgwAIBKMAAkTDAAvk0wAFhPMADyUDAAllIwADBUMADKVTAAblcwAAhZMACiWjAAPFwwANZdMAB6XzAAFGEwAK5iMABIZDAA7GUwAIZnMAAgaTAAxGowAF5sMAD4bTAAkm8wADZxMADQcjAAanQwAAR2MACedzAAQnkwANx6MAB2fDAAEH4wALR/MABOgTAA6IIwAIyEMAAmhjAAwIcwAFqJMAD0ijAAmIwwADKOMADMjzAAcJEwAAqTMACklDAAPpYwANiXMAB8mTAAFpswALCcMABUnjAA7p8wAIihMAAiozAAvKQwAGCmMAD6pzAAlKkwADirMADSrDAAbK4wAAawMACqsTAARLMwAN60MAB4tjAAErgwALa5MABQuzAA6rwwAIS+MAAowDAAwsEwAFzDMAAAxTAAmsYwADTIMADOyTAAaMswAAzNMACmzjAAQNAwANrRMAB+0zAAGNUwALLWMABM2DAA8NkwAIrbMAAk3TAAyN4wAGLgMAD84TAAluMwADDlMADU5jAAbugwAAjqMACi6zAARu0wAODuMAB68DAAHvIwALjzMABS9TAA7PYwAIb4MAAq+jAAxPswAF79MAD4/jAAnAAxADYCMQDQAzEAagUxAA4HMQCoCDEAQgoxAOYLMQCADTEAGg8xALQQMQBOEjEA8hMxAIwVMQAmFzEAwBgxAGQaMQD+GzEAmB0xADwfMQDWIDEAcCIxAAokMQCkJTEASCcxAOIoMQB8KjEAFiwxALotMQBULzEA7jAxAIgyMQAsNDEAxjUxAGA3MQAEOTEAnjoxADg8MQDSPTEAbD8xABBBMQCqQjEAREQxAN5FMQCCRzEAHEkxALZKMQBQTDEA9E0xAI5PMQAoUTEAzFIxAGZUMQAAVjEAmlcxADRZMQDYWjEAclwxAAxeMQCmXzEASmExAORiMQB+ZDEAGGYxALxnMQBWaTEA8GoxAJRsMQAubjEAyG8xAGJxMQD8cjEAoHQxADp2MQDUdzEAbnkxABJ7MQCsfDEARn4xAOB/MQCEgTEAHoMxALiEMQBShjEA9ocxAJCJMQAqizEAxIwxAF6OMQACkDEAnJExAECTMQDalDEAdJYxAA6YMQComTEATJsxAOacMQCAnjEAGqAxAL6hMQBYozEA8qQxAJamMQAwqDEAyqkxAGSrMQD+rDEAoq4xADywMQDWsTEAcLMxABS1MQCutjEASLgxAOK5MQB8uzEAIL0xALq+MQBUwDEA+MExAJLDMQAsxTEA0MYxAGrIMQAEyjEAnssxADjNMQDczjEAdtAxABDSMQCq0zEARNUxAOjWMQCC2DEAJtoxAMDbMQBa3TEA9N4xAI7gMQAy4jEAzOMxAGblMQAA5zEApOgxAD7qMQDY6zEAcu0xAAzvMQCw8DEASvIxAO7zMQCI9TEAIvcxALz4MQBW+jEA+vsxAJT9MQAu/zEAyAAyAGwCMgAGBDIAoAUyADoHMgDeCDIAeAoyABIMMgC2DTIAUA8yAOoQMgCEEjIAHhQyAMIVMgBcFzIA9hgyAJAaMgA0HDIAzh0yAGgfMgACITIApiIyAEAkMgDaJTIAficyABgpMgCyKjIATCwyAOYtMgCKLzIAJDEyAL4yMgBYNDIA/DUyAJY3MgAwOTIAyjoyAG48MgAIPjIAoj8yAEZBMgDgQjIAekQyABRGMgCuRzIAUkkyAOxKMgCGTDIAIE4yAMRPMgBeUTIA+FIyAJJUMgAsVjIA0FcyAGpZMgAEWzIAqFwyAEJeMgDcXzIAgGEyABBjMgC0ZDIATmYyAOhnMgCMaTIAJmsyAMBsMgBabjIA/m8yAJhxMgAyczIA1nQyAHp2MgAUeDIAuHkyAFJ7MgDsfDIAhn4yACCAMgDEgTIAXoMyAPiEMgCchjIANogyANCJMgBqizIABI0yAKiOMgBCkDIA3JEyAICTMgAalTIAtJYyAE6YMgDomTIAjJsyACadMgDAnjIAWqAyAP6hMgCYozIAMqUyANamMgBwqDIACqoyAKSrMgA+rTIA4q4yAHywMgAWsjIAsLMyAFS1MgDutjIAiLgyACK6MgDGuzIAYL0yAPq+MgCewDIAOMIyANLDMgBsxTIABscyAKrIMgBEyjIA3ssyAHjNMgAczzIAttAyAFDSMgD00zIAjtUyACjXMgDC2DIAXNoyAADcMgCa3TIANN8yAM7gMgBy4jIADOQyAKblMgBA5zIA5OgyAH7qMgAY7DIAsu0yAFbvMgDw8DIAivIyACT0MgDI9TIAYvcyAPz4MgCg+jIAOvwyANT9MgBu/zIACAEzAKwCMwBGBDMA4AUzAHoHMwAeCTMAuAozAFIMMwDsDTMAkA8zACoRMwDEEjMAaBQzAAIWMwCcFzMANhkzANAaMwB0HDMADh4zAKgfMwBCITMA5iIzAIAkMwAaJjMAtCczAFgpMwDyKjMAjCwzACYuMwDKLzMAZDEzAP4yMwCYNDMAPDYzANY3MwBwOTMACjszAK48MwBIPjMA4j8zAIZBMwAgQzMAukQzAFRGMwDuRzMAkkkzACxLMwDGTDMAYE4zAARQMwCeUTMAOFMzANJUMwB2VjMAEFgzAKpZMwBOWzMA6FwzAIJeMwAcYDMAtmEzAFpjMwD0ZDMAjmYzAChoMwDMaTMAZmszAABtMwCabjMAPnAzANhxMwByczMAFnUzALB2MwBKeDMA5HkzAH57MwAifTMAvH4zAFaAMwDwgTMAlIMzAC6FMwDIhjMAYogzAAaKMwCgizMAOo0zAN6OMwB4kDMAEpIzAKyTMwBGlTMA6pYzAISYMwAemjMAuJszAFydMwD2njMAkKAzACqiMwDOozMAaKUzAAKnMwCmqDMAQKozANqrMwB0rTMADq8zALKwMwBMsjMA5rMzAIC1MwAktzMAvrgzAFi6MwDyuzMAlr0zADC/MwDKwDMAbsIzAAjEMwCixTMAPMczANbIMwB6yjMAFMwzAK7NMwBIzzMA7NAzAIbSMwAg1DMAutUzAF7XMwD42DMAktozADbcMwDQ3TMAat8zAAThMwCe4jMAQuQzANzlMwB25zMAGukzALTqMwBO7DMA6O0zAILvMwAm8TMAwPIzAFr0MwD09TMAmPczADL5MwDM+jMAZvwzAAr+MwCk/zMAPgE0AOICNAB8BDQAFgY0ALAHNABKCTQA7go0AIgMNAAiDjQAvA80AGARNAD6EjQAlBQ0AC4WNADSFzQAbBk0AAYbNACqHDQARB40AN4fNAB4ITQAEiM0ALYkNABQJjQA6ic0AIQpNAAeKzQAwiw0AFwuNAD2LzQAmjE0ADQzNADONDQAaDY0AAI4NACmOTQAQDs0ANo8NAB+PjQAGEA0ALJBNABMQzQA8EQ0AIpGNAAkSDQAvkk0AGJLNAD8TDQAlk40ADBQNADUUTQAblM0AAhVNACiVjQARlg0AOBZNAB6WzQAHl00ALheNABSYDQA7GE0AIZjNAAqZTQAxGY0AF5oNAD4aTQAkms0ADZtNADQbjQAdHA0AA5yNACoczQAQnU0ANx2NACAeDQAGno0ALR7NABOfTQA8n40AIyANAAmgjQAyoM0AGSFNAD+hjQAmIg0ADKKNADWizQAcI00AAqPNACkkDQASJI0AOKTNAB8lTQAIJc0ALqYNABUmjQA7ps0AIidNAAsnzQAxqA0AGCiNAD6ozQAlKU0ADinNADSqDQAbKo0ABCsNACqrTQARK80AN6wNACCsjQAHLQ0ALa1NABQtzQA9Lg0AI66NAAovDQAzL00AGa/NAAAwTQAmsI0ADTENADYxTQAcsc0AAzJNACmyjQAQMw0AOTNNAB+zzQAGNE0ALzSNABW1DQA8NU0AJTXNAAu2TQAyNo0AGLcNAD83TQAoN80ADrhNADU4jQAbuQ0AAjmNACs5zQARuk0AODqNACE7DQAHu40ALjvNABS8TQA9vI0AJD0NAAq9jQAxPc0AGj5NAAC+zQAnPw0ADb+NADQ/zQAdAE1AA4DNQCyBDUATAY1AOYHNQCACTUAGgs1AL4MNQBYDjUA8g81AIwRNQAwEzUAyhQ1AGQWNQD+FzUAohk1ADwbNQDWHDUAeh41ABQgNQCuITUASCM1AOIkNQCGJjUAICg1ALopNQBUKzUA+Cw1AJIuNQAsMDUAxjE1AGozNQAENTUAnjY1AEI4NQDcOTUAdjs1ABA9NQCqPjUATkA1AOhBNQCCQzUAJkU1AMBGNQBaSDUA9Ek1AI5LNQAyTTUAzE41AGZQNQAAUjUAmlM1AD5VNQDYVjUAclg1ABZaNQCwWzUASl01AO5eNQCIYDUAImI1ALxjNQBWZTUA+mY1AJRoNQAuajUAyGs1AGxtNQAGbzUAoHA1AERyNQDeczUAeHU1ABJ3NQCseDUAUHo1AOp7NQCEfTUAHn81AMKANQBcgjUA9oM1AJCFNQA0hzUAzog1AGiKNQAMjDUApo01AECPNQDakDUAdJI1ABiUNQCylTUATJc1AOaYNQCKmjUAJJw1AL6dNQBinzUA/KA1AJaiNQAwpDUAyqU1AG6nNQAIqTUAoqo1ADysNQDgrTUAeq81ABSxNQCusjUAUrQ1AOy1NQCGtzUAKrk1AMS6NQBevDUA+L01AJK/NQA2wTUA0MI1AGrENQAExjUAnsc1AELJNQDcyjUAgMw1ABrONQC0zzUATtE1AOjSNQCM1DUAJtY1AMDXNQBa2TUA/to1AJjcNQAy3jUAzN81AGbhNQAK4zUApOQ1AEjmNQDi5zUAfOk1ABbrNQCw7DUAVO41AO7vNQCI8TUAIvM1ALz0NQBg9jUA+vc1AJT5NQA4+zUA0vw1AGz+NQAGADYAqgE2AEQDNgDeBDYAeAY2ABIINgC2CTYAUAs2AOoMNgCEDjYAKBA2AMIRNgBcEzYAABU2AJoWNgA0GDYAzhk2AHIbNgAMHTYAph42AEogNgDkITYAfiM2ABglNgCyJjYAVig2APApNgCKKzYAJC02AMguNgBiMDYA/DE2AJYzNgA6NTYA1DY2AG44NgAIOjYArDs2AEY9NgDgPjYAhEA2AB5CNgC4QzYAUkU2AOxGNgCQSDYAKko2AMRLNgBeTTYA+E42AJxQNgA2UjYA2lM2AHRVNgAOVzYAqFg2AEJaNgDmWzYAgF02ABpfNgC0YDYAWGI2APJjNgCMZTYAJmc2AMBoNgBkajYA/ms2AKJtNgA8bzYA1nA2AHByNgAKdDYArnU2AEh3NgDieDYAfHo2ACB8NgC6fTYAVH82AO6ANgCIgjYALIQ2AMaFNgBghzYABIk2AJ6KNgA4jDYA0o02AGyPNgAQkTYAqpI2AESUNgDolTYAgpc2AByZNgC2mjYAWpw2APSdNgCOnzYAKKE2AMyiNgBmpDYAAKY2AJqnNgA0qTYA2Ko2AHKsNgAMrjYAsK82AEqxNgDksjYAfrQ2ACK2NgC8tzYAVrk2APC6NgCUvDYALr42AMi/NgBiwTYABsM2AKDENgA6xjYA3sc2AHjJNgASyzYArMw2AEbONgDqzzYAhNE2AB7TNgC41DYAUtY2APbXNgCQ2TYAKts2AM7cNgBo3jYAAuA2AJzhNgBA4zYA2uQ2AHTmNgAO6DYAsuk2AEzrNgDm7DYAgO42ACTwNgC+8TYAWPM2APL0NgCW9jYAMPg2AMr5NgBk+zYA/vw2AKL+NgA8ADcA4AE3AHoDNwAUBTcArgY3AEgINwDsCTcAhgs3ACANNwDEDjcAXhA3APgRNwCSEzcALBU3ANAWNwBqGDcABBo3AJ4bNwBCHTcA3B43AHYgNwAQIjcAtCM3AE4lNwDoJjcAjCg3ACYqNwDAKzcAWi03APQuNwCYMDcAMjI3AMwzNwBmNTcAADc3AKQ4NwA+OjcA2Ds3AHw9NwAWPzcAsEA3AEpCNwDuQzcAiEU3ACJHNwC8SDcAYEo3APpLNwCUTTcALk83AMhQNwBsUjcABlQ3AKpVNwBEVzcA3lg3AHhaNwASXDcAtl03AFBfNwDqYDcAhGI3AChkNwDCZTcAXGc3APZoNwCQajcANGw3AM5tNwBybzcADHE3AKZyNwBAdDcA2nU3AH53NwAYeTcAsno3AEx8NwDmfTcAin83ACSBNwDIgjcAYoQ3APyFNwCWhzcAMIk3ANSKNwBujDcACI43AKKPNwBGkTcA4JI3AHqUNwAUljcArpc3AFKZNwDsmjcAkJw3ACqeNwDEnzcAXqE3APiiNwCcpDcANqY3ANCnNwBqqTcADqs3AKisNwBCrjcA3K83AICxNwAaszcAtLQ3AE62NwDytzcAjLk3ACa7NwDAvDcAZL43AP6/NwCYwTcAMsM3AMzENwBwxjcACsg3AKTJNwBIyzcA4sw3AHzONwAW0DcAutE3AFTTNwDu1DcAiNY3ACzYNwDG2TcAYNs3AATdNwCe3jcAOOA3ANLhNwBs4zcAEOU3AKrmNwBE6DcA3uk3AILrNwAc7TcAtu43AFDwNwDq8TcAjvM3ACj1NwDC9jcAZvg3AAD6NwCa+zcANP03ANj+NwByADgADAI4AKYDOABKBTgA5AY4AH4IOAAYCjgAsgs4AFYNOADwDjgAihA4AC4SOADIEzgAYhU4AAYXOACgGDgAOho4ANQbOABuHTgAEh84AKwgOABGIjgA4CM4AHolOAAeJzgAuCg4AFIqOAD2KzgAkC04ACovOADOMDgAaDI4AAI0OACcNTgANjc4ANo4OAB0OjgADjw4AKg9OABCPzgA5kA4AIBCOAAaRDgAvkU4AFhHOADySDgAlko4ADBMOADKTTgAZE84AP5QOACiUjgAPFQ4ANZVOABwVzgAClk4AK5aOABIXDgA4l04AIZfOAAgYTgAumI4AFRkOADuZTgAkmc4ACxpOADGajgAamw4AARuOACebzgAOHE4ANJyOAB2dDgAEHY4AKp3OABOeTgA6Ho4AIJ8OAAmfjgAwH84AFqBOAD0gjgAjoQ4ADKGOADMhzgAZok4AACLOACajDgAPo44ANiPOABykTgAFpM4ALCUOABKljgA5Jc4AIiZOAAimzgAvJw4AFaeOAD6nzgAlKE4AC6jOADIpDgAYqY4AAaoOACgqTgAOqs4AN6sOAB4rjgAErA4AKyxOABQszgA6rQ4AIS2OAAeuDgAwrk4AFy7OAD2vDgAkL44ACrAOADOwTgAaMM4AALFOACmxjgAQMg4ANrJOAB0yzgAGM04ALLOOABM0DgA5tE4AIrTOAAk1TgAvtY4AFjYOAD82TgAlts4ADDdOADU3jgAbuA4AAjiOACi4zgAPOU4AODmOAB66DgAFOo4AK7rOABI7TgA7O44AIbwOAAg8jgAxPM4AF71OAD49jgAkvg4ADb6OADQ+zgAav04AAT/OACoADkAQgI5ANwDOQB2BTkAEAc5ALQIOQBOCjkA6As5AIwNOQAmDzkAwBA5AFoSOQD+EzkAmBU5ADIXOQDMGDkAcBo5AAocOQCkHTkAPh85ANggOQB8IjkAFiQ5ALAlOQBUJzkA7ig5AIgqOQAiLDkAxi05AGAvOQD6MDkAlDI5ADg0OQDSNTkAbDc5AAY5OQCgOjkARDw5AN49OQB4PzkAHEE5ALZCOQBQRDkA6kU5AI5HOQAoSTkAwko5AFxMOQAATjkAmk85ADRROQDOUjkAaFQ5AAxWOQCmVzkAQFk5AORaOQB+XDkAGF45ALJfOQBWYTkA8GI5AIpkOQAkZjkAyGc5AGJpOQD8ajkAlmw5ADBuOQDUbzkAbnE5AAhzOQCsdDkARnY5AOB3OQB6eTkAHns5ALh8OQBSfjkA7H85AJCBOQAqgzkAxIQ5AF6GOQD4hzkAnIk5ADaLOQDQjDkAdI45AA6QOQCokTkAQpM5AOaUOQCAljkAGpg5ALSZOQBYmzkA8pw5AIyeOQAmoDkAwKE5AGSjOQD+pDkAmKY5ADyoOQDWqTkAcKs5AAqtOQCurjkAUrA5AACyOQCaszkANLU5AM62OQByuDkAFro5ALC7OQBUvTkA7r45AIjAOQAswjkAxsM5AGDFOQD6xjkAlMg5ADjKOQDSyzkAbM05AAbPOQCg0DkARNI5AN7TOQB41TkAHNc5ALbYOQBQ2jkA9Ns5AI7dOQAo3zkAwuA5AFziOQAA5DkAmuU5ADTnOQDO6DkAaOo5AAzsOQCm7TkAQO85AOTwOQB+8jkAGPQ5ALz1OQBW9zkA8Pg5AIr6OQAk/DkAyP05AGL/OQD8ADoAlgI6ADoEOgDUBToAbgc6AAgJOgCiCjoARgw6AOANOgB6DzoAHhE6ALgSOgBSFDoA7BU6AIYXOgAqGToAxBo6AF4cOgACHjoAnB86ADYhOgDQIjoAdCQ6AA4mOgCoJzoAQik6AOYqOgCALDoAGi46ALQvOgBYMToA8jI6AIw0OgAmNjoAyjc6AGQ5OgD+OjoAmDw6ADw+OgDWPzoAcEE6AApDOgCkRDoASEY6AOJHOgCGSToAIEs6ALpMOgBUTjoA7k86AJJROgAsUzoAxlQ6AGBWOgAEWDoAnlk6ADhbOgDSXDoAbF46ABBgOgCqYToARGM6AOhkOgCCZjoAHGg6ALZpOgBaazoA9Gw6AI5uOgAocDoAwnE6AGZzOgAAdToAmnY6AD54OgDYeToAcns6ABZ9OgCwfjoASoA6AOSBOgB+gzoAIoU6ALyGOgBWiDoA8Ik6AIqLOgAujToAyI46AGKQOgAGkjoAoJM6ADqVOgDUljoAeJg6ABKaOgCsmzoARp06AOqeOgCEoDoAHqI6ALijOgBSpToA9qY6AJCoOgA0qjoAzqs6AGitOgACrzoAnLA6AECyOgDaszoAdLU6AA63OgCouDoATLo6AOa7OgCAvToAJL86AL7AOgBYwjoA8sM6AJbFOgAwxzoAysg6AGTKOgAIzDoAos06ADzPOgDW0DoAcNI6ABTUOgCu1ToAUtc6AOzYOgCG2joAINw6ALrdOgBe3zoA+OA6AJLiOgAs5DoAxuU6AGrnOgAE6ToAnuo6AELsOgDc7ToAdu86ABDxOgC08joATvQ6AOj1OgCC9zoAJvk6AMD6OgBa/DoA9P06AI7/OgAyATsAzAI7AGYEOwAKBjsApAc7AD4JOwDYCjsAfAw7ABYOOwCwDzsAShE7AO4SOwCIFDsAIhY7ALwXOwBWGTsA+ho7AJQcOwAuHjsA0h87AGwhOwAGIzsAoCQ7AEQmOwDeJzsAeCk7ABIrOwC2LDsAUC47AOovOwCEMTsAHjM7AMI0OwBcNjsA9jc7AJo5OwA0OzsAzjw7AHI+OwAMQDsApkE7AEBDOwDaRDsAfkY7ABhIOwCySTsATEs7AOZMOwCKTjsAJFA7AL5ROwBYUzsA/FQ7AJZWOwA6WDsA1Fk7AG5bOwAIXTsAol47AEZgOwDgYTsAemM7ABRlOwCuZjsAUmg7AOxpOwCQazsAKm07AMRuOwBecDsA+HE7AJxzOwA2dTsA0HY7AGp4OwAOejsAqHs7AEx9OwDwfjsAioA7ACSCOwC+gzsAYoU7APyGOwCWiDsAMIo7ANSLOwBujTsACI87AKKQOwBGkjsA4JM7AHqVOwAUlzsArpg7AFKaOwDsmzsAhp07ACqfOwDEoDsAXqI7APijOwCcpTsANqc7ANCoOwBqqjsADqw7AKitOwBCrzsA3LA7AHayOwAatDsAtLU7AE63OwDyuDsAjLo7ACa8OwDAvTsAZL87AP7AOwCYwjsAMsQ7AMzFOwBwxzsACsk7AKTKOwBIzDsA4s07AHzPOwAW0TsAutI7AFTUOwDu1TsAiNc7ACLZOwDG2jsAYNw7AATeOwCe3zsAOOE7ANLiOwBs5DsAEOY7AKrnOwBE6TsA3uo7AHjsOwAc7jsAtu87AFDxOwD08jsAjvQ7ACj2OwDC9zsAZvk7AAD7OwCa/DsANP47ANj/OwByATwADAM8AKYEPABKBjwA5Ac8AH4JPAAYCzwAvAw8AFYOPADwDzwAihE8ACQTPADIFDwAYhY8APwXPACgGTwAOhs8ANQcPABuHjwAEiA8AKwhPABGIzwA4CQ8AIQmPAAeKDwAuCk8AFIrPADsLDwAkC48ACowPADEMTwAaDM8AAI1PACcNjwANjg8ANo5PAB0OzwADj08AKg+PABMQDwA5kE8AIBDPAAaRTwAtEY8AFhIPADySTwAlks8ADBNPADKTjwAZFA8AP5RPACiUzwAPFU8ANZWPABwWDwAClo8AK5bPABIXTwA4l48AIZgPAAgYjwAumM8AFRlPAD4ZjwAkmg8ACxqPADGazwAam08AARvPACecDwAOHI8ANJzPAB2dTwAEHc8AKp4PABOejwA6Hs8AIJ9PAAcfzwAtoA8AFqCPAD0gzwAmIU8ADKHPADMiDwAZoo8AACMPACkjTwAPo88ANiQPABykjwADJQ8ALCVPABKlzwA5Jg8AIiaPAAinDwAvJ08AFafPAD6oDwAlKI8AC6kPADIpTwAbKc8AAapPACgqjwAOqw8ANStPAB4rzwAErE8AKyyPABQtDwA6rU8AIS3PAAeuTwAwro8AFy8PAD2vTwAkL88ADTBPADOwjwAaMQ8AALGPACcxzwAQMk8ANrKPAB0zDwAGM48ALLPPABM0TwA5tI8AIrUPAAk1jwAvtc8AFjZPADy2jwAltw8ADDePADK3zwAZOE8AAjjPACi5DwARuY8AODnPAB66TwAFOs8AK7sPABS7jwA7O88AIbxPAAg8zwAuvQ8AF72PAD49zwAkvk8ADb7PADQ/DwAav48AAQAPQCoAT0AQgM9ANwEPQB2Bj0AEAg9ALQJPQBOCz0A6Aw9AIwOPQAmED0AwBE9AFoTPQD+FD0AmBY9ADIYPQDMGT0AcBs9AAodPQCkHj0APiA9ANghPQB8Iz0AFiU9ALAmPQBUKD0A7ik9AIgrPQAiLT0Axi49AGAwPQD6MT0AlDM9ADg1PQDSNj0AbDg9AAY6PQCgOz0ARD09AN4+PQB4QD0AHEI9ALZDPQBQRT0A6kY9AI5IPQAoSj0Awks9AFxNPQAATz0AmlA9ADRSPQDYUz0AclU9AAxXPQCmWD0AQFo9ANpbPQB+XT0AGF89ALJgPQBWYj0A8GM9AIplPQAkZz0Avmg9AGJqPQD8az0Alm09ADpvPQDUcD0AbnI9AAh0PQCsdT0ARnc9AOB4PQB6ej0AHnw9ALh9PQBSfz0A7IA9AJCCPQAqhD0AxIU9AF6HPQD4iD0AnIo9ADaMPQDQjT0AdI89AA6RPQCokj0AQpQ9AOaVPQCAlz0AGpk9ALSaPQBYnD0A8p09AIyfPQAmoT0AwKI9AGSkPQD+pT0AmKc9ADypPQDWqj0AcKw9AAquPQCurz0ASLE9AOKyPQB8tD0AFrY9ALq3PQBUuT0A7ro9AIi8PQAsvj0Axr89AGDBPQAEwz0AnsQ9ADjGPQDSxz0Adsk9ABDLPQCqzD0ARM49AOjPPQCC0T0AHNM9ALbUPQBQ1j0A9Nc9AI7ZPQAo2z0AzNw9AGbePQAA4D0AmuE9AD7jPQDY5D0AcuY9AAzoPQCw6T0ASus9AOTsPQB+7j0AIvA9ALzxPQBW8z0A8PQ9AJT2PQAu+D0AyPk9AGL7PQAG/T0AoP49ADoAPgDUAT4AeAM+ABIFPgCsBj4ARgg+AOAJPgCECz4AHg0+ALgOPgBcED4A9hE+AJATPgAqFT4AzhY+AGgYPgACGj4AnBs+AEAdPgDaHj4AdCA+AA4iPgCoIz4ATCU+AOYmPgCAKD4AJCo+AL4rPgBYLT4A8i4+AJYwPgAwMj4AyjM+AGQ1PgAINz4Aojg+ADw6PgDWOz4Aej0+ABQ/PgCuQD4ASEI+AOxDPgCGRT4AIEc+ALpIPgBeSj4A+Es+AJJNPgAsTz4AxlA+AGpSPgAEVD4AnlU+AEJXPgDcWD4Adlo+ABBcPgC0XT4ATl8+AOhgPgCCYj4AHGQ+AMBlPgBaZz4A9Gg+AI5qPgAybD4AzG0+AGZvPgAKcT4ApHI+AD50PgDYdT4AfHc+ABZ5PgCwej4ASnw+AO59PgCIfz4AIoE+ALyCPgBWhD4A+oU+AJSHPgAuiT4A0oo+AGyMPgAGjj4AoI8+AESRPgDekj4AeJQ+ABKWPgC2lz4AUJk+AOqaPgCEnD4AHp4+AMKfPgBcoT4A9qI+AJqkPgA0pj4Azqc+AGipPgAMqz4Apqw+AECuPgDarz4AfrE+ABizPgCytD4ATLY+AOa3PgCKuT4AJLs+AL68PgBYvj4A/L8+AJbBPgAwwz4A1MQ+AG7GPgAIyD4Aosk+AEbLPgDgzD4Aes4+ABTQPgCu0T4AUtM+AOzUPgCG1j4AINg+AMTZPgBe2z4A+Nw+AJzePgA24D4A0OE+AGrjPgAO5T4AqOY+AELoPgDc6T4Adus+ABrtPgC07j4ATvA+AOjxPgCM8z4AJvU+AMD2PgBk+D4A/vk+AJj7PgAy/T4A1v4+AHAAPwAKAj8ApAM/AEgFPwDiBj8AfAg/ABYKPwCwCz8AVA0/AO4OPwCIED8ALBI/AMYTPwBgFT8A+hY/AJ4YPwA4Gj8A0hs/AGwdPwAQHz8AqiA/AEQiPwDeIz8AgiU/ABwnPwC2KD8AUCo/APQrPwCOLT8AKC8/AMIwPwBcMj8AADQ/AJo1PwA0Nz8A2Dg/AHI6PwAMPD8Apj0/AEA/PwDkQD8AfkI/ABhEPwC8RT8AVkc/APBIPwCKSj8ALkw/AMhNPwBiTz8A/FA/AJZSPwA6VD8A1FU/AG5XPwAIWT8ArFo/AEZcPwDgXT8AhF8/AB5hPwC4Yj8AUmQ/APZlPwCQZz8AKmk/AMRqPwBebD8AAm4/AJxvPwA2cT8A0HI/AHR0PwAOdj8AqHc/AEx5PwDmej8AgHw/ABp+PwC0fz8AWIE/APKCPwCMhD8AJoY/AMqHPwBkiT8A/oo/AKKMPwA8jj8A1o8/AHCRPwAUkz8ArpQ/AEiWPwDilz8AfJk/ACCbPwC6nD8AVJ4/APifPwCSoT8ALKM/AMakPwBgpj8ABKg/AJ6pPwA4qz8A3Kw/AHauPwAQsD8AqrE/AE6zPwDotD8AgrY/ABy4PwC2uT8AWrs/APS8PwCOvj8AKMA/AMzBPwBmwz8AAMU/AKTGPwA+yD8A2Mk/AHLLPwAWzT8AsM4/AErQPwDk0T8AftM/ACLVPwC81j8AVtg/APrZPwCU2z8ALt0/AMjePwBs4D8ABuI/AKDjPwA65T8A3uY/AHjoPwAS6j8ArOs/AEbtPwDq7j8AhPA/AB7yPwDC8z8AXPU/APb2PwCQ+D8ANPo/AM77PwBo/T8AAv8/AKYAQABAAkAA2gNAAHQFQAAOB0AAsghAAEwKQADmC0AAig1AACQPQAC+EEAAWBJAAPwTQACWFUAAMBdAAMoYQABuGkAACBxAAKIdQAA8H0AA1iBAAHoiQAAUJEAAriVAAFInQADsKEAAhipAACAsQADELUAAXi9AAPgwQACSMkAANjRAANA1QABqN0AABDlAAJ46QABCPEAA3D1AAHY/QAAaQUAAtEJAAE5EQADoRUAAjEdAACZJQADASkAAWkxAAP5NQACYT0AAMlFAAMxSQABmVEAAClZAAKRXQAA+WUAA2FpAAHxcQAAWXkAAsF9AAFRhQADuYkAAiGRAACJmQADGZ0AAYGlAAPpqQACUbEAAOG5AANJvQABscUAABnNAAKp0QABEdkAA3ndAAHh5QAAce0AAtnxAAFB+QADqf0AAhIFAACiDQADChEAAXIZAAACIQACaiUAANItAAM6MQABojkAADJBAAKaRQABAk0AA5JRAAH6WQAAYmEAAsplAAFabQADwnEAAip5AACSgQADIoUAAYqNAAPykQACWpkAAMKhAANSpQABuq0AACK1AAKyuQABGsEAA4LFAAHqzQAAetUAAuLZAAFK4QADsuUAAkLtAACq9QADEvkAAXsBAAPjBQACcw0AANsVAANDGQABqyEAADspAAKjLQABCzUAA5s5AAIDQQAAa0kAAtNNAAFjVQADy1kAAjNhAACbaQADA20AAZN1AAP7eQACY4EAAMuJAANbjQABw5UAACudAAKToQABI6kAA4utAAHztQAAW70AAuvBAAFTyQADu80AAnPVAADb3QADQ+EAAdPpAAA78QACo/UAAQv9AANwAQQCAAkEAGgRBALQFQQBYB0EA/AhBAJYKQQAwDEEA1A1BAG4PQQAIEUEArBJBAEYUQQDgFUEAehdBAB4ZQQC4GkEAUhxBAOwdQQCGH0EAKiFBAMQiQQBeJEEAAiZBAJwnQQA2KUEA0CpBAHQsQQAOLkEAqC9BAEIxQQDmMkEAgDRBABo2QQC0N0EATjlBAPI6QQCMPEEAJj5BAMo/QQBkQUEA/kJBAJhEQQAyRkEA1kdBAHBJQQAKS0EArkxBAEhOQQDiT0EAfFFBACBTQQC6VEEAVFZBAO5XQQCIWUEALFtBAMZcQQBgXkEABGBBAJ5hQQA4Y0EA0mRBAHZmQQAQaEEAqmlBAERrQQDobEEAgm5BABxwQQC2cUEAUHNBAPR0QQCOdkEAKHhBAMx5QQBme0EAAH1BAJp+QQA0gEEA2IFBAHKDQQAMhUEAsIZBAEqIQQDkiUEAfotBACKNQQC8jkEAVpBBAPCRQQCKk0EALpVBAMiWQQBimEEABppBAKCbQQA6nUEA1J5BAHigQQASokEArKNBAEalQQDgpkEAhKhBAB6qQQC4q0EAXK1BAPauQQCQsEEAKrJBAM6zQQBotUEAArdBAJy4QQA2ukEA2rtBAHS9QQAOv0EAssBBAEzCQQDmw0EAgMVBACTHQQC+yEEAWMpBAPLLQQCMzUEAMM9BAMrQQQBk0kEACNRBAKLVQQA810EA1thBAHraQQAU3EEArt1BAEjfQQDi4EEAhuJBACDkQQC65UEAXudBAPjoQQCS6kEALOxBANDtQQBq70EABPFBAJ7yQQA49EEA3PVBAHb3QQAQ+UEAtPpBAE78QQDo/UEAgv9BACYBQgDAAkIAWgRCAPQFQgCOB0IAMglCAMwKQgBmDEIACg5CAKQPQgA+EUIA2BJCAHwUQgAWFkIAsBdCAEoZQgDkGkIAiBxCACIeQgC8H0IAYCFCAPoiQgCUJEIALiZCANInQgBsKUIABitCAKAsQgA6LkIA3i9CAHgxQgASM0IAtjRCAFA2QgDqN0IAhDlCACg7QgDCPEIAXD5CAPY/QgCQQUIANENCAM5EQgBoRkIADEhCAKZJQgBAS0IA2kxCAH5OQgAYUEIAslFCAExTQgDmVEIAilZCACRYQgC+WUIAYltCAPxcQgCWXkIAMGBCANRhQgBuY0IACGVCAKJmQgA8aEIA4GlCAHprQgAUbUIArm5CAFJwQgDscUIAhnNCACp1QgDEdkIAXnhCAPh5QgCSe0IANn1CANB+QgBqgEIABIJCAKiDQgBChUIA3IZCAHaIQgAaikIAtItCAE6NQgDyjkIAjJBCACaSQgDAk0IAZJVCAP6WQgCYmEIAMppCAMybQgBwnUIACp9CAKSgQgBIokIA4qNCAHylQgAWp0IAuqhCAFSqQgDuq0IAiK1CACKvQgDGsEIAYLJCAPqzQgCetUIAOLdCANK4QgBsukIAELxCAKq9QgBEv0IA3sBCAHjCQgAcxEIAtsVCAFDHQgDqyEIAjspCACjMQgDCzUIAXM9CAADRQgCa0kIANNRCANjVQgBy10IADNlCAKbaQgBK3EIA5N1CAH7fQgAY4UIAsuJCAFbkQgDw5UIAiudCACTpQgDI6kIAYuxCAPztQgCg70IAOvFCANTyQgBu9EIACPZCAKz3QgBG+UIA4PpCAHr8QgAe/kIAuP9CAFIBQwD2AkMAkARDACoGQwDEB0MAaAlDAAILQwCcDEMANg5DANAPQwB0EUMADhNDAKgUQwBCFkMA5hdDAIAZQwAaG0MAvhxDAFgeQwDyH0MAjCFDADAjQwDKJEMAZCZDAP4nQwCYKUMAPCtDANYsQwBwLkMAFDBDAK4xQwBIM0MA4jRDAIY2QwAgOEMAujlDAFQ7QwDuPEMAkj5DACxAQwDGQUMAYENDAARFQwCeRkMAOEhDANJJQwB2S0MAEE1DAKpOQwBEUEMA6FFDAIJTQwAcVUMAwFZDAFpYQwD0WUMAjltDADJdQwDMXkMAZmBDAABiQwCaY0MAPmVDANhmQwByaEMAFmpDALBrQwBKbUMA5G5DAIhwQwAickMAvHNDAFZ1QwDwdkMAlHhDAC56QwDIe0MAYn1DAAZ/QwCggEMAOoJDAN6DQwB4hUMAEodDAKyIQwBQikMA6otDAISNQwAej0MAuJBDAFySQwD2k0MAkJVDACqXQwDOmEMAaJpDAAKcQwCmnUMAQJ9DANqgQwB0okMAGKRDALKlQwBMp0MA5qhDAICqQwAkrEMAvq1DAFivQwD8sEMAlrJDADC0QwDKtUMAbrdDAAi5QwCiukMAPLxDANa9QwB6v0MAFMFDAK7CQwBSxEMA7MVDAIbHQwAgyUMAuspDAF7MQwD4zUMAks9DADbRQwDQ0kMAatRDAATWQwCo10MAQtlDANzaQwB23EMAGt5DALTfQwBO4UMA6OJDAIzkQwAm5kMAwOdDAFrpQwD06kMAmOxDADLuQwDM70MAZvFDAArzQwCk9EMAPvZDAOL3QwB8+UMAFvtDALD8QwBK/kMA7v9DAIgBRAAiA0QAvAREAGAGRAD6B0QAlAlEADgLRADSDEQAbA5EAAYQRACqEUQARBNEAN4URAB4FkQAEhhEALYZRABQG0QA6hxEAI4eRAAoIEQAwiFEAFwjRAAAJUQAmiZEADQoRADOKUQAaCtEAAwtRACmLkQAQDBEANoxRAB+M0QAGDVEALI2RABWOEQA8DlEAIo7RAAkPUQAvj5EAGJARAD8QUQAlkNEADBFRADURkQAbkhEAAhKRACsS0QARk1EAOBORAB6UEQAHlJEALhTRABSVUQA7FZEAIZYRAAqWkQAxFtEAF5dRAD4XkQAnGBEADZiRADQY0QAdGVEAA5nRACoaEQAQmpEANxrRACAbUQAGm9EALRwRABYckQA8nNEAIx1RAAmd0QAynhEAGR6RAD+e0QAmH1EADJ/RADWgEQAcIJEAAqERACkhUQASIdEAOKIRAB8ikQAFoxEALqNRABUj0QA7pBEAIiSRAAslEQAxpVEAGCXRAD6mEQAnppEADicRADSnUQAbJ9EABChRACqokQARKREAOilRACCp0QAHKlEALaqRABQrEQA9K1EAI6vRAAosUQAzLJEAGa0RAAAtkQAmrdEAD65RADYukQAcrxEAAy+RACmv0QASsFEAOTCRAB+xEQAGMZEALzHRABWyUQA8MpEAJTMRAAuzkQAyM9EAGLRRAAG00QAoNREADrWRADU10QAbtlEABLbRACs3EQARt5EAOrfRACE4UQAHuNEALjkRABc5kQA9udEAJDpRAAq60QAxOxEAGjuRAAC8EQAnPFEADbzRADa9EQAdPZEAA74RACy+UQATPtEAOb8RACA/kQAJABFAL4BRQBYA0UA8gRFAIwGRQAwCEUAyglFAGQLRQD+DEUAog5FADwQRQDWEUUAehNFABQVRQCuFkUASBhFAOwZRQCGG0UAIB1FALoeRQBeIEUA+CFFAJIjRQAsJUUAxiZFAGooRQAEKkUAnitFAEItRQDcLkUAdjBFABAyRQC0M0UATjVFAOg2RQCCOEUAHDpFAMA7RQBaPUUA9D5FAJhARQAyQkUAzENFAGZFRQAAR0UApEhFAD5KRQDYS0UAck1FABZPRQCwUEUASlJFAO5TRQCIVUUAIldFALxYRQBWWkUA+ltFAJRdRQAuX0UAyGBFAGxiRQAGZEUAoGVFAERnRQDeaEUAeGpFABJsRQC2bUUAUG9FAOpwRQCEckUAHnRFAMJ1RQBcd0UA9nhFAJB6RQA0fEUAzn1FAGh/RQAMgUUApoJFAECERQDahUUAfodFABiJRQCyikUATIxFAOaNRQCKj0UAJJFFAL6SRQBYlEUA/JVFAJaXRQAwmUUA1JpFAG6cRQAInkUAop9FADyhRQDgokUAeqRFABSmRQCup0UAUqlFAOyqRQCGrEUAKq5FAMSvRQBesUUA+LJFAJy0RQA2tkUA0LdFAGq5RQAEu0UAqLxFAEK+RQDcv0UAdsFFABrDRQC0xEUATsZFAPLHRQCMyUUAJstFAMDMRQBazkUA/s9FAJjRRQAy00UAzNRFAHDWRQAK2EUApNlFAEjbRQDi3EUAfN5FABbgRQCw4UUAVONFAO7kRQCI5kUAIuhFAMbpRQBg60UA+uxFAJ7uRQA48EUA0vFFAGzzRQAQ9UUAqvZFAET4RQDe+UUAePtFABz9RQC2/kUAUABGAPQBRgCOA0YAKAVGAMIGRgBmCEYAAApGAJoLRgA0DUYAzg5GAHIQRgAMEkYAphNGAEAVRgDkFkYAfhhGABgaRgC8G0YAVh1GAPAeRgCKIEYALiJGAMgjRgBiJUYA/CZGAJYoRgA6KkYA1CtGAG4tRgAIL0YArDBGAEYyRgDgM0YAhDVGAB43RgC4OEYAUjpGAPY7RgCQPUYAKj9GAMRARgBeQkYAAkRGAJxFRgA2R0YA2khGAHRKRgAOTEYAqE1GAExPRgDmUEYAgFJGABpURgC0VUYAWFdGAPJYRgCMWkYAMFxGAMpdRgBkX0YACGFGAKxiRgBGZEYA4GVGAIRnRgAeaUYAuGpGAFJsRgDsbUYAkG9GACpxRgDEckYAXnRGAAJ2RgCmd0YASnlGAOR6RgB+fEYAGH5GALJ/RgBWgUYA8IJGAIqERgAuhkYAyIdGAGKJRgD8ikYAoIxGADqORgDUj0YAbpFGAAiTRgCslEYARpZGAOCXRgB6mUYAHptGALicRgBSnkYA9p9GAJChRgAqo0YAxKRGAGimRgACqEYAnKlGADarRgDQrEYAdK5GAA6wRgCosUYAQrNGAOa0RgCAtkYAGrhGAL65RgBYu0YA8rxGAIy+RgAwwEYAysFGAGTDRgD+xEYAmMZGADzIRgDWyUYAcMtGAArNRgCuzkYASNBGAOLRRgCG00YAINVGALrWRgBU2EYA+NlGAJLbRgAs3UYAxt5GAGDgRgAE4kYAnuNGADjlRgDS5kYAduhGABDqRgCq60YARO1GAOjuRgCC8EYAHPJGALbzRgBa9UYA9PZGAI74RgAy+kYAzPtGAGb9RgAA/0YApABHAD4CRwDYA0cAcgVHAAwHRwCwCEcASgpHAOQLRwB+DUcAIg9HALwQRwBWEkcA+hNHAJQVRwAuF0cAyBhHAGIaRwAGHEcAoB1HADofRwDUIEcAeCJHABIkRwCsJUcAUCdHAOooRwCEKkcAHixHAMItRwBcL0cA9jBHAJAyRwA0NEcAzjVHAGg3RwACOUcAnDpHAEA8RwDaPUcAdD9HAA5BRwCyQkcATERHAOZFRwCKR0cAJElHAL5KRwBYTEcA/E1HAJZPRwAwUUcAylJHAGRURwAIVkcAoldHADxZRwDWWkcAelxHABReRwCuX0cAUmFHAOxiRwCGZEcAIGZHALpnRwBeaUcA+GpHAJJsRwAsbkcA0G9HAGpxRwAEc0cAqHRHAEJ2RwDcd0cAdnlHABp7RwC0fEcATn5HAOh/RwCCgUcAJoNHAMCERwBahkcA/odHAJiJRwAyi0cAzIxHAHCORwAKkEcApJFHAD6TRwDYlEcAfJZHABaYRwCwmUcASptHAO6cRwCInkcAIqBHAMahRwBgo0cA+qRHAJSmRwAuqEcA0qlHAGyrRwAGrUcAoK5HAESwRwDesUcAeLNHABy1RwC2tkcAULhHAOq5RwCOu0cAKL1HAMK+RwBcwEcA9sFHAJrDRwA0xUcAzsZHAHLIRwAMykcApstHAEDNRwDkzkcAftBHABjSRwCy00cATNVHAPDWRwCK2EcAJNpHAL7bRwBi3UcA/N5HAJbgRwA64kcA1ONHAG7lRwAI50cArOhHAEbqRwDg60cAeu1HABTvRwC48EcAUvJHAOzzRwCG9UcAKvdHAMT4RwBe+kcAAvxHAJz9RwA2/0cA0ABIAGoCSAAOBEgAqAVIAEIHSADcCEgAgApIABoMSAC0DUgAWA9IAPIQSACMEkgAJhRIAMAVSABkF0gA/hhIAJgaSAAyHEgA1h1IAHAfSAAKIUgAriJIAEgkSADiJUgAfCdIACApSAC6KkgAVCxIAO4tSACSL0gALDFIAMYySABgNEgABDZIAJ43SAA4OUgA0jpIAHY8SAAQPkgAqj9IAERBSADeQkgAgkRIABxGSAC2R0gAWklIAPRKSACOTEgAKE5IAMJPSABmUUgAAFNIAJpUSAA+VkgA2FdIAHJZSAAMW0gAsFxIAEpeSADkX0gAfmFIABhjSAC8ZEgAVmZIAPBnSACKaUgALmtIAMhsSABibkgABnBIAKBxSAA6c0gA1HRIAG52SAASeEgArHlIAEZ7SADqfEgAhH5IAB6ASAC4gUgAUoNIAPaESACQhkgAKohIAMSJSABoi0gAAo1IAJyOSAA2kEgA2pFIAHSTSAAOlUgAqJZIAEyYSADmmUgAgJtIACSdSAC+nkgAWKBIAPKhSACWo0gAMKVIAMqmSABkqEgA/qlIAKKrSAA8rUgA1q5IAHCwSAAUskgArrNIAEi1SADstkgAhrhIACC6SAC6u0gAVL1IAPi+SACSwEgALMJIANDDSABqxUgABMdIAJ7ISAA4ykgA3MtIAHbNSAAQz0gAqtBIAE7SSADo00gAgtVIACbXSADA2EgAWtpIAPTbSACY3UgAMt9IAMzgSABm4kgAAORIAKTlSAA+50gA2OhIAHLqSAAW7EgAsO1IAErvSADu8EgAiPJIACL0SAC89UgAVvdIAPr4SACU+kgALvxIANL9SABs/0gABgFJAKACSQBEBEkA3gVJAHgHSQASCUkArApJAFAMSQDqDUkAhA9JAB4RSQDCEkkAXBRJAPYVSQCaF0kANBlJAM4aSQBoHEkAAh5JAKYfSQBAIUkA2iJJAHQkSQAYJkkAsidJAEwpSQDwKkkAiixJACQuSQC+L0kAWDFJAPwySQCWNEkAMDZJAMo3SQBuOUkACDtJAKI8SQBGPkkA4D9JAHpBSQAUQ0kAuERJAFJGSQDsR0kAhklJACBLSQDETEkAXk5JAPhPSQCSUUkANlNJANBUSQBqVkkADlhJAKhZSQBCW0kA3FxJAHZeSQAaYEkAtGFJAE5jSQDoZEkAjGZJACZoSQDAaUkAZGtJAP5sSQCYbkkAMnBJAMxxSQBwc0kACnVJAKR2SQA+eEkA4nlJAHx7SQAWfUkAun5JAFSASQDugUkAiINJACKFSQDGhkkAYIhJAPqJSQCUi0kAOI1JANKOSQBskEkABpJJAKqTSQBElUkA3pZJAIKYSQAcmkkAtptJAFCdSQDqnkkAjqBJACiiSQDCo0kAXKVJAACnSQCaqEkANKpJANirSQByrUkADK9JAKawSQBAskkA5LNJAH61SQAYt0kAsrhJAFa6SQDwu0kAir1JACS/SQDIwEkAYsJJAPzDSQCgxUkAOsdJANTISQBuykkACMxJAKzNSQBGz0kA4NBJAHrSSQAe1EkAuNVJAFLXSQDs2EkAkNpJACrcSQDE3UkAXt9JAALhSQCc4kkANuRJANrlSQB050kADulJAKjqSQBC7EkA5u1JAIDvSQAa8UkAtPJJAFj0SQDy9UkAjPdJADD5SQDK+kkAZPxJAP79SQCi/0kAPAFKANYCSgBwBEoACgZKAK4HSgBICUoA4gpKAHwMSgAgDkoAug9KAFQRSgD4EkoAkhRKACwWSgDGF0oAahlKAAQbSgCeHEoAOB5KANIfSgB2IUoAECNKAKokSgBOJkoA6CdKAIIpSgAcK0oAtixKAFouSgD0L0oAjjFKACgzSgDMNEoAZjZKAAA4SgCaOUoAPjtKANg8SgByPkoAFkBKALBBSgBKQ0oA5ERKAIhGSgAiSEoAvElKAFZLSgDwTEoAlE5KAC5QSgDIUUoAYlNKAAZVSgCgVkoAOlhKAN5ZSgB4W0oAEl1KAKxeSgBGYEoA6mFKAIRjSgAeZUoAuGZKAFxoSgD2aUoAkGtKACptSgDObkoAaHBKAAJySgCmc0oAQHVKANp2SgB0eEoADnpKALJ7SgBMfUoA5n5KAICASgAkgkoAvoNKAFiFSgDyhkoAlohKADCKSgDKi0oAZI1KAAiPSgCikEoAPJJKANaTSgB6lUoAFJdKAK6YSgBImkoA7JtKAIadSgAgn0oAxKBKAF6iSgD4o0oAkqVKADanSgDQqEoAaqpKAASsSgCerUoAQq9KANywSgB2skoAELRKALS1SgBOt0oA6LhKAIy6SgAmvEoAwL1KAFq/SgD+wEoAmMJKADLESgDMxUoAZsdKAArJSgCkykoAPsxKANjNSgB8z0oAFtFKALDSSgBU1EoA7tVKAIjXSgAi2UoAvNpKAGDcSgD63UoAlN9KAC7hSgDS4koAbORKAAbmSgCg50oAROlKAN7qSgB47EoAHO5KALbvSgBQ8UoA6vJKAI70SgAo9koAwvdKAFz5SgD2+koAmvxKADT+SgDO/0oAaAFLAAwDSwCmBEsAQAZLANoHSwB+CUsAGAtLALIMSwBWDksA8A9LAIoRSwAkE0sAvhRLAGIWSwD8F0sAlhlLADAbSwDUHEsAbh5LAAggSwCiIUsARiNLAOAkSwB6JksAHihLALgpSwBSK0sA7CxLAIYuSwAqMEsAxDFLAF4zSwD4NEsAnDZLADY4SwDQOUsAajtLAA49SwCoPksAQkBLAOZBSwCAQ0sAGkVLALRGSwBOSEsA8klLAIxLSwAmTUsAwE5LAGRQSwD+UUsAmFNLADJVSwDWVksAcFhLAApaSwCuW0sASF1LAOJeSwB8YEsAFmJLALpjSwBUZUsA7mZLAIhoSwAsaksAxmtLAGBtSwAEb0sAnnBLADhySwDSc0sAdnVLABB3SwCqeEsARHpLAN57SwCCfUsAHH9LALaASwBQgksA9INLAI6FSwAoh0sAzIhLAGaKSwAAjEsAmo1LADSPSwDYkEsAcpJLAAyUSwCmlUsASpdLAOSYSwB+mksAIpxLALydSwBWn0sA8KBLAJSiSwAupEsAyKVLAGKnSwD8qEsAoKpLADqsSwDUrUsAbq9LABKxSwCssksARrRLAOq1SwCEt0sAHrlLALi6SwBSvEsA9r1LAJC/SwAqwUsAxMJLAGjESwACxksAnMdLAEDJSwDayksAdMxLAA7OSwCyz0sATNFLAObSSwCA1EsAJNZLAL7XSwBY2UsA8tpLAJbcSwAw3ksAyt9LAGThSwAI40sAouRLADzmSwDW50sAeulLABTrSwCu7EsASO5LAOLvSwCG8UsAIPNLALr0SwBe9ksA+PdLAJL5SwAs+0sAxvxLAGr+SwAEAEwAngFMADgDTADcBEwAdgZMABAITACqCUwATgtMAOgMTACCDkwAJhBMAMARTABaE0wA9BRMAI4WTAAyGEwAzBlMAGYbTAAAHUwApB5MAD4gTADYIUwAciNMABYlTACwJkwASihMAO4pTACIK0wAIi1MALwuTABgMEwA+jFMAJQzTAAuNUwAyDZMAGw4TAAGOkwAoDtMADo9TADUPkwAeEBMABJCTAC2Q0wAUEVMAOpGTACESEwAKEpMAMJLTABcTUwA9k5MAJBQTAA0UkwAzlNMAGhVTAACV0wAplhMAEBaTADaW0wAfl1MABhfTACyYEwATGJMAOZjTACKZUwAJGdMAL5oTABYakwA/GtMAJZtTAAwb0wAynBMAG5yTAAIdEwAonVMADx3TADgeEwAenpMABR8TAC4fUwAUn9MAOyATACGgkwAIIRMAMSFTABeh0wA+IhMAJKKTAA2jEwA0I1MAGqPTAAEkUwAqJJMAEKUTADclUwAgJdMABqZTAC0mkwATpxMAOidTACMn0wAJqFMAMCiTABapEwA/qVMAJinTAAyqUwAzKpMAHCsTAAKrkwApK9MAEixTADiskwAfLRMABa2TAC6t0wAVLlMAO66TACIvEwAIr5MAMa/TABgwUwA+sJMAJTETAA4xkwA0sdMAGzJTAAQy0wAqsxMAETOTADez0wAeNFMABzTTAC21EwAUNZMAOrXTACO2UwAKNtMAMLcTABc3kwA9t9MAJrhTAA040wA2ORMAHLmTAAM6EwApulMAErrTADk7EwAfu5MABjwTACy8UwAVvNMAPD0TACK9kwAJPhMAMj5TABi+0wA/PxMAKD+TAA6AE0A1AFNAG4DTQAIBU0ArAZNAEYITQDgCU0AegtNAB4NTQC4Dk0AUhBNAPYRTQCQE00AKhVNAMQWTQBeGE0AAhpNAJwbTQA2HU0A0B5NAHQgTQAOIk0AqCNNAEIlTQDmJk0AgChNABoqTQC+K00AWC1NAPIuTQCMME0AJjJNAMozTQBkNU0A/jZNAJg4TQA8Ok0A1jtNAHA9TQAKP00ArkBNAEhCTQDiQ00AhkVNACBHTQC6SE0AVEpNAO5LTQCSTU0ALE9NAMZQTQBgUk0ABFRNAJ5VTQA4V00A0lhNAHZaTQAQXE0Aql1NAE5fTQDoYE0AgmJNABxkTQC2ZU0AWmdNAPRoTQCOak0AKGxNAMxtTQBmb00AAHFNAJpyTQA+dE0A2HVNAHJ3TQAWeU0AsHpNAEp8TQDkfU0AiH9NACKBTQC8gk0AVoRNAPCFTQCUh00ALolNAMiKTQBijE0ABo5NAKCPTQA6kU0A3pJNAHiUTQASlk0ArJdNAEaZTQDqmk0AhJxNAB6eTQC4n00AXKFNAPaiTQCQpE0ANKZNAM6nTQBoqU0AAqtNAKasTQBArk0A2q9NAHSxTQAOs00AsrRNAEy2TQDmt00AirlNACS7TQC+vE0AWL5NAPK/TQCWwU0AMMNNAMrETQBuxk0ACMhNAKLJTQA8y00A1sxNAHrOTQAU0E0ArtFNAEjTTQDs1E0AhtZNACDYTQDE2U0AXttNAPjcTQCS3k0ALOBNANDhTQBq400ABOVNAJ7mTQBC6E0A3OlNAHbrTQAQ7U0AtO5NAE7wTQDo8U0AjPNNACb1TQDA9k0AWvhNAPT5TQCY+00AMv1NAMz+TQBmAE4ACgJOAKQDTgA+BU4A2AZOAHwITgAWCk4AsAtOAFQNTgDuDk4AiBBOACISTgC8E04AYBVOAPoWTgCUGE4ALhpOANIbTgBsHU4ABh9OAKAgTgBEIk4A3iNOAHglTgAcJ04AtihOAFAqTgDqK04AhC1OACgvTgDCME4AXDJOAPYzTgCaNU4ANDdOAM44TgBoOk4ADDxOAKY9TgBAP04A2kBOAH5CTgAYRE4AskVOAFZHTgDwSE4AikpOACRMTgC+TU4AYk9OAPxQTgCWUk4AMFROANRVTgBuV04ACFlOAKJaTgBGXE4A4F1OAHpfTgAeYU4AuGJOAFJkTgDsZU4AhmdOACppTgDEak4AXmxOAPhtTgCcb04ANnFOANByTgBqdE4ADnZOAKh3TgBCeU4A5npOAIB8TgAafk4AtH9OAE6BTgDygk4AjIROACaGTgDAh04AZIlOAP6KTgCYjE4AMo5OANaPTgBwkU4ACpNOAK6UTgBIlk4A4pdOAHyZTgAWm04AupxOAFSeTgDun04AiKFOACKjTgDGpE4AYKZOAPqnTgCeqU4AOKtOANKsTgB2rk4AELBOAKqxTgBEs04A3rROAIK2TgAcuE4AtrlOAFC7TgDqvE4Ajr5OACjATgDMwU4AZsNOAADFTgCaxk4APshOANjJTgByy04ADM1OAKbOTgBK0E4A5NFOAH7TTgAY1U4AvNZOAFbYTgDw2U4AittOAC7dTgDI3k4AYuBOAAbiTgCg404AOuVOANTmTgBu6E4AEupOAKzrTgBG7U4A6u5OAITwTgAe8k4AuPNOAFL1TgD29k4AkPhOACr6TgDE+04AaP1OAAL/TgCcAE8ANgJPANoDTwB0BU8ADgdPALIITwBMCk8A5gtPAIANTwAaD08AvhBPAFgSTwDyE08AjBVPADAXTwDKGE8AZBpPAAgcTwCiHU8APB9PANYgTwBwIk8AFCRPAK4lTwBIJ08A4ihPAIYqTwAgLE8Aui1PAFQvTwD4ME8AkjJPACw0TwDQNU8AajdPAAQ5TwCeOk8AODxPANw9TwB2P08AEEFPAKpCTwBORE8A6EVPAIJHTwAcSU8AwEpPAFpMTwD0TU8AmE9PADJRTwDMUk8AZlRPAABWTwCkV08APllPANhaTwByXE8AFl5PALBfTwBKYU8A5GJPAIhkTwAiZk8AvGdPAGBpTwD6ak8AlGxPAC5uTwDIb08AbHFPAAZzTwCgdE8ARHZPAN53TwB4eU8AEntPALZ8TwBQfk8A6n9PAISBTwAeg08AwoRPAFyGTwD2h08AkIlPADSLTwDOjE8AaI5PAAKQTwCmkU8AQJNPANqUTwB0lk8AGJhPALKZTwBMm08A5pxPAIqeTwAkoE8AvqFPAFijTwD8pE8AlqZPADCoTwDUqU8AbqtPAAitTwCirk8APLBPAOCxTwB6s08AFLVPAK62TwBIuE8A7LlPAIa7TwAqvU8AxL5PAF7ATwD4wU8AksNPADbFTwDQxk8AashPAATKTwCoy08AQs1PANzOTwB20E8AGtJPALTTTwBO1U8A8tZPAIzYTwAm2k8AwNtPAFrdTwD+3k8AmOBPADLiTwDM408AcOVPAArnTwCk6E8APupPAOLrTwB87U8AFu9PALrwTwBU8k8A7vNPAIj1TwAi908AxvhPAGD6TwD6+08AlP1PADj/TwDSAFAAbAJQAAYEUACqBVAARAdQAN4IUAB4ClAAHAxQALYNUABQD1AA6hBQAI4SUAAoFFAAwhVQAGYXUAAAGVAAmhpQADQcUADOHVAAch9QAAwhUACmIlAAQCRQANolUAB+J1AAGClQALIqUABWLFAA8C1QAIovUAAuMVAAyDJQAGI0UAD8NVAAljdQADo5UADUOlAAbjxQAAg+UACiP1AARkFQAOBCUACERFAAHkZQALhHUABSSVAA7EpQAIZMUAAqTlAAxE9QAGhRUAACU1AAnFRQADZWUADQV1AAdFlQAA5bUACoXFAAQl5QAOZfUACAYVAAGmNQALRkUABYZlAA8mdQAIxpUAAwa1AAymxQAGRuUAD+b1AAmHFQADxzUADWdFAAcHZQAAp4UACueVAASHtQAOJ8UAB8flAAIIBQALqBUABUg1AA+IRQAJKGUAAsiFAAxolQAGCLUAAEjVAAno5QADiQUADSkVAAbJNQABCVUACqllAARJhQAOiZUACCm1AAHJ1QALaeUABaoFAA9KFQAI6jUAAopVAAzKZQAGaoUAAAqlAAmqtQADStUADYrlAAcrBQAAyyUACws1AASrVQAOS2UAB+uFAAIrpQALy7UABWvVAA8L5QAJTAUAAuwlAAyMNQAGLFUAAGx1AAoMhQADrKUADUy1AAeM1QABLPUACs0FAARtJQAOrTUACE1VAAHtdQALjYUABc2lAA9ttQAJDdUAAq31AAzuBQAGjiUAAC5FAApuVQAEDnUADa6FAAdOpQAA7sUACy7VAATO9QAObwUACA8lAAGvRQAL71UABY91AA/PhQAJb6UAAw/FAAyv1QAGT/UAAIAVEAogJRADwEUQDWBVEAegdRABQJUQCuClEASAxRAOwNUQCGD1EAIBFRAMQSUQBeFFEA+BVRAJIXUQAsGVEA0BpRAGocUQAEHlEAnh9RAEIhUQDcIlEAdiRRABAmUQC0J1EATilRAOgqUQCMLFEAJi5RAMAvUQBaMVEA9DJRAJg0UQAyNlEAzDdRAGY5UQAKO1EApDxRAD4+UQDYP1EAfEFRABZDUQCwRFEASkZRAO5HUQCISVEAIktRALxMUQBWTlEA+k9RAJRRUQAuU1EAyFRRAGxWUQAGWFEAqllRAERbUQDeXFEAeF5RABJgUQC2YVEAUGNRAOpkUQCEZlEAKGhRAMJpUQBca1EAAG1RAJpuUQA0cFEAznFRAGhzUQAMdVEApnZRAEB4UQDaeVEAfntRABh9UQCyflEATIBRAOaBUQCKg1EAJIVRAMiGUQBiiFEA/IlRAJaLUQAwjVEA1I5RAG6QUQAIklEArJNRAEaVUQDgllEAephRABSaUQC4m1EAUp1RAOyeUQCGoFEAKqJRAMSjUQBepVEAAqdRAJyoUQA2qlEA0KtRAGqtUQAOr1EAqLBRAEKyUQDcs1EAdrVRABq3UQC0uFEATrpRAPK7UQCMvVEAJr9RAMrAUQBkwlEA/sNRAJjFUQAyx1EA1shRAHDKUQAKzFEApM1RAD7PUQDi0FEAfNJRABbUUQC61VEAVNdRAO7YUQCI2lEALNxRAMbdUQBg31EA+uBRAJTiUQA45FEA0uVRAGznUQAQ6VEAqupRAETsUQDo7VEAgu9RABzxUQC28lEAUPRRAPT1UQCO91EAKPlRAML6UQBc/FEAAP5RAJr/UQA0AVIA2AJSAHIEUgAMBlIApgdSAEoJUgDkClIAfgxSABgOUgC8D1IAVhFSAPASUgCKFFIALhZSAMgXUgBiGVIABhtSAKAcUgA6HlIA1B9SAG4hUgASI1IArCRSAEYmUgDgJ1IAeilSAB4rUgC4LFIAXC5SAPYvUgCQMVIAKjNSAMQ0UgBoNlIAAjhSAJw5UgA2O1IA2jxSAHQ+UgAOQFIAqEFSAExDUgDmRFIAgEZSACRIUgC+SVIAWEtSAPJMUgCMTlIAMFBSAMpRUgBkU1IA/lRSAKJWUgA8WFIA1llSAHBbUgAUXVIArl5SAEhgUgDsYVIAhmNSACBlUgC6ZlIAVGhSAPhpUgCSa1IALG1SAMZuUgBgcFIABHJSAJ5zUgA4dVIA3HZSAHZ4UgAQelIAtHtSAE59UgDoflIAgoBSAByCUgDAg1IAWoVSAPSGUgCOiFIAKIpSAMyLUgBmjVIACo9SAKSQUgA+klIA2JNSAHKVUgAWl1IAsJhSAEqaUgDkm1IAfp1SACKfUgC8oFIAVqJSAPqjUgCUpVIALqdSANKoUgBsqlIABqxSAKCtUgA6r1IA3rBSAHiyUgAStFIArLVSAFC3UgDquFIAhLpSAB68UgDCvVIAXL9SAPbAUgCawlIANMRSAM7FUgBox1IAAslSAKbKUgBAzFIA2s1SAHTPUgAO0VIAstJSAEzUUgDm1VIAitdSACTZUgC+2lIAYtxSAPzdUgCW31IAMOFSAMriUgBu5FIACOZSAKLnUgBG6VIA4OpSAHrsUgAU7lIAru9SAFLxUgDs8lIAhvRSACD2UgDE91IAXvlSAPj6UgCS/FIANv5SAND/UgBqAVMADgNTAKgEUwBCBlMA3AdTAHYJUwAaC1MAtAxTAE4OUwDoD1MAjBFTACYTUwDAFFMAWhZTAP4XUwCYGVMAMhtTAMwcUwBwHlMACiBTAKQhUwA+I1MA4iRTAHwmUwAWKFMAsClTAEorUwDuLFMAiC5TACIwUwC8MVMAYDNTAPo0UwCUNlMAODhTANI5UwBsO1MABj1TAKA+UwBEQFMA3kFTAHhDUwAcRVMAtkZTAFBIUwDqSVMAjktTAChNUwDCTlMAXFBTAABSUwCaU1MANFVTAM5WUwBoWFMADFpTAKZbUwBKXVMA5F5TAH5gUwAYYlMAsmNTAFZlUwDwZlMAimhTACRqUwC+a1MAYm1TAPxuUwCWcFMAOnJTANRzUwBudVMACHdTAKx4UwBGelMA4HtTAHp9UwAUf1MAuIBTAFKCUwD2g1MAkIVTACqHUwDEiFMAXopTAAKMUwCcjVMANo9TANCQUwBqklMADpRTAKiVUwBCl1MA5phTAICaUwAanFMAtJ1TAFifUwDyoFMAjKJTACakUwDKpVMAZKdTAP6oUwCYqlMAPKxTANatUwBwr1MACrFTAK6yUwBItFMA4rVTAHy3UwAWuVMAurpTAFS8UwDuvVMAkr9TACzBUwDGwlMAYMRTAATGUwCex1MAOMlTANLKUwB2zFMAEM5TAKrPUwBE0VMA3tJTAILUUwAc1lMAttdTAFrZUwD02lMAjtxTADLeUwDM31MAZuFTAADjUwCa5FMAPuZTANjnUwBy6VMADOtTALDsUwBK7lMA5O9TAH7xUwAi81MAvPRTAFb2UwD691MAlPlTAC77UwDI/FMAYv5TAAYAVACgAVQAOgNUANQEVAB4BlQAEghUAKwJVABGC1QA4AxUAIQOVAAeEFQAwhFUAFwTVAD2FFQAkBZUACoYVADOGVQAaBtUAAIdVACcHlQAQCBUANohVAB0I1QADiVUAKgmVABMKFQA5ilUAIArVAAkLVQAvi5UAFgwVADyMVQAljNUADA1VADKNlQAZDhUAAg6VACiO1QAPD1UANY+VABwQFQAFEJUAK5DVABIRVQA7EZUAIZIVAAgSlQAuktUAF5NVAD4TlQAklBUACxSVADQU1QAalVUAARXVACeWFQAOFpUANxbVAB2XVQAEF9UALRgVABOYlQA6GNUAIxlVAAmZ1QAwGhUAFpqVAD0a1QAmG1UADJvVADMcFQAZnJUAAB0VACkdVQAPndUANh4VAB8elQAFnxUALB9VABKf1QA7oBUAIiCVAAihFQAvIVUAGCHVAD6iFQAlIpUAC6MVADIjVQAbI9UAAaRVACgklQARJRUAN6VVAB4l1QAEplUALaaVABQnFQA6p1UAISfVAAooVQAwqJUAFykVAD2pVQAkKdUADSpVADOqlQAaKxUAAyuVACmr1QAQLFUANqyVAB+tFQAGLZUALK3VABMuVQA8LpUAIq8VAAkvlQAvr9UAFjBVAD8wlQAlsRUADrGVADUx1QAbslUAAjLVACizFQARs5UAODPVAB60VQAFNNUAK7UVABS1lQA7NdUAJDZVAAq21QAxNxUAF7eVAD431QAnOFUADbjVADa5FQAfuZUABjoVACy6VQATOtUAObsVACK7lQALvBUANLxVABs81QABvVUAKr2VABE+FQA3vlUAHj7VAAS/VQAtv5UAFAAVQDqAVUAhANVACgFVQDCBlUAXAhVAPYJVQCaC1UANA1VAM4OVQBoEFUADBJVAKYTVQBAFVUA2hZVAHQYVQAYGlUAshtVAEwdVQDwHlUAiiBVACQiVQC+I1UAYiVVAPwmVQCWKFUAMCpVANQrVQBuLVUACC9VAKIwVQA8MlUA4DNVAHo1VQAUN1UAuDhVAFI6VQDsO1UAhj1VACo/VQDEQFUAXkJVAPhDVQCcRVUANkdVANBIVQBqSlUABExVAKhNVQBCT1UA5lBVAIBSVQAaVFUAtFVVAE5XVQDyWFUAjFpVACZcVQDAXVUAWl9VAP5gVQCYYlUAMmRVANZlVQBwZ1UACmlVAKRqVQBIbFUA4m1VAHxvVQAWcVUAsHJVAFR0VQDudVUAiHdVACx5VQDGelUAYHxVAPp9VQCUf1UAOIFVANKCVQBshFUAEIZVAKqHVQBEiVUA3opVAIKMVQAcjlUAto9VAFCRVQD0klUAjpRVACiWVQDCl1UAXJlVAACbVQCanFUAPp5VANifVQByoVUADKNVAKakVQBKplUA5KdVAH6pVQAYq1UAsqxVAFauVQDwr1UAirFVAC6zVQDItFUAYrZVAPy3VQCguVUAOrtVANS8VQBuvlUAEsBVAKzBVQBGw1UA4MRVAHrGVQAeyFUAuMlVAFLLVQD2zFUAkM5VACrQVQDE0VUAaNNVAALVVQCc1lUANthVANrZVQB021UADt1VAKjeVQBC4FUA5uFVAIDjVQAk5VUAvuZVAFjoVQDy6VUAjOtVADDtVQDK7lUAZPBVAP7xVQCY81UAPPVVANb2VQBw+FUAFPpVAK77VQBI/VUA4v5VAIYAVgAgAlYAugNWAFQFVgD4BlYAkghWACwKVgDGC1YAYA1WAAQPVgCeEFYAOBJWANwTVgB2FVYAEBdWAKoYVgBOGlYA6BtWAIIdVgAcH1YAwCBWAFoiVgD0I1YAjiVWACgnVgDMKFYAZipWAAAsVgCkLVYAPi9WANgwVgByMlYAFjRWALA1VgBKN1YA5DhWAIg6VgAiPFYAvD1WAFY/VgD6QFYAlEJWAC5EVgDIRVYAbEdWAAZJVgCgSlYAOkxWANRNVgB4T1YAElFWAKxSVgBQVFYA6lVWAIRXVgAeWVYAwlpWAFxcVgD2XVYAkF9WACphVgDOYlYAaGRWAAJmVgCmZ1YAQGlWANpqVgB+bFYAGG5WALJvVgBMcVYA5nJWAIp0VgAkdlYAvndWAFh5VgDyelYAlnxWADB+VgDUf1YAboFWAAiDVgCihFYAPIZWAOCHVgB6iVYAFItWAK6MVgBIjlYA7I9WAIaRVgAgk1YAxJRWAF6WVgD4l1YAkplWADabVgDQnFYAap5WAASgVgCooVYAQqNWANykVgB2plYAGqhWALSpVgBOq1YA6KxWAIyuVgAmsFYAwLFWAFqzVgD+tFYAmLZWADK4VgDMuVYAcLtWAAq9VgCkvlYASMBWAOLBVgB8w1YAFsVWALrGVgBUyFYA7slWAIjLVgAizVYAvM5WAGDQVgD60VYAntNWADjVVgDS1lYAbNhWAAbaVgCg21YARN1WAN7eVgB44FYAHOJWALbjVgBQ5VYA6uZWAI7oVgAo6lYAwutWAFztVgAA71YAmvBWADTyVgDO81YAaPVWAAz3VgCm+FYAQPpWAOT7VgB+/VYAGP9WALIAVwBWAlcA8ANXAIoFVwAkB1cAyAhXAGIKVwD8C1cAlg1XADAPVwDUEFcAbhJXAAgUVwCsFVcARhdXAOAYVwB6GlcAHhxXALgdVwBSH1cA7CBXAJAiVwAqJFcAxCVXAF4nVwD4KFcAnCpXADYsVwDQLVcAdC9XAA4xVwCoMlcAQjRXAOY1VwCAN1cAGjlXALQ6VwBYPFcA8j1XAIw/VwAmQVcAwEJXAGREVwD+RVcAmEdXADxJVwDWSlcAcExXAApOVwCkT1cASFFXAOJSVwB8VFcAIFZXALpXVwBUWVcA7lpXAJJcVwAsXlcAxl9XAGBhVwD6YlcAnmRXADhmVwDSZ1cAdmlXABBrVwCqbFcARG5XAOhvVwCCcVcAHHNXALZ0VwBadlcA9HdXAI55VwAoe1cAzHxXAGZ+VwAAgFcAmoFXAD6DVwDYhFcAcoZXAAyIVwCmiVcASotXAOSMVwB+jlcAIpBXALyRVwBWk1cA8JRXAJSWVwAumFcAyJlXAGKbVwAGnVcAoJ5XADqgVwDUoVcAbqNXABKlVwCsplcAUKhXAOqpVwCEq1cAHq1XALiuVwBcsFcA9rFXAJCzVwAqtVcAxLZXAGi4VwACulcAnLtXAEC9VwDavlcAdMBXAA7CVwCyw1cATMVXAObGVwCAyFcAJMpXAL7LVwBYzVcA8s5XAIzQVwAw0lcAytNXAGTVVwAI11cAothXADzaVwDW21cAet1XABTfVwCu4FcASOJXAOLjVwCG5VcAIOdXALroVwBe6lcA+OtXAJLtVwAs71cA0PBXAGryVwAE9FcAnvVXAEL3VwDc+FcAdvpXABD8VwCq/VcATv9XAOgAWACCAlgAJgRYAMAFWABaB1gA9AhYAJgKWAAyDFgAzA1YAGYPWAAKEVgApBJYAD4UWADYFVgAchdYABYZWACwGlgAShxYAO4dWACIH1gAIiFYALwiWABgJFgA+iVYAJQnWAAuKVgAyCpYAGwsWAAGLlgAoC9YAEQxWADeMlgAeDRYABw2WAC2N1gAUDlYAOo6WACEPFgAKD5YAMI/WABcQVgA9kJYAJBEWAA0RlgAzkdYAGhJWAAMS1gApkxYAEBOWADaT1gAflFYABhTWACyVFgATFZYAOZXWACKWVgAJFtYAL5cWABiXlgA/F9YAJZhWAAwY1gA1GRYAG5mWAAIaFgAomlYAEZrWADgbFgAem5YABRwWACucVgAUnNYAOx0WACGdlgAKnhYAMR5WABee1gA+HxYAJx+WAA2gFgA0IFYAGqDWAAOhVgAqIZYAEKIWADciVgAgItYABqNWAC0jlgATpBYAPKRWACMk1gAJpVYAMqWWABkmFgA/plYAJibWAAynVgAzJ5YAHCgWAAKolgApKNYAEilWADsplgAhqhYACqqWADEq1gAXq1YAPiuWACcsFgANrJYANCzWABqtVgADrdYAKi4WABCulgA3LtYAHa9WAAav1gAtMBYAE7CWADow1gAjMVYACbHWADAyFgAZMpYAP7LWACYzVgAMs9YANbQWABw0lgACtRYAKTVWABI11gA4thYAHzaWAAW3FgAsN1YAFTfWADu4FgAiOJYACzkWADG5VgAYOdYAProWACe6lgAOOxYANLtWABs71gAEPFYAKryWABE9FgA3vVYAHj3WAAc+VgAtvpYAFD8WAD0/VgAjv9YACgBWQDCAlkAZgRZAAAGWQCaB1kANAlZANgKWQByDFkADA5ZAKYPWQBAEVkA5BJZAH4UWQAYFlkAvBdZAFYZWQDwGlkAihxZAC4eWQDIH1kAYiFZAPwiWQCWJFkAOiZZANQnWQBuKVkAEitZAKwsWQBGLlkA4C9ZAIQxWQAeM1kAuDRZAFI2WQD2N1kAkDlZACo7WQDEPFkAXj5ZAAJAWQCcQVkAQENZANpEWQB0RlkADkhZAKhJWQBMS1kA5kxZAIBOWQAaUFkAtFFZAFhTWQDyVFkAjFZZADBYWQDKWVkAZFtZAP5cWQCiXlkAPGBZANZhWQBwY1kACmVZAK5mWQBIaFkA4mlZAHxrWQAgbVkAum5ZAF5wWQD4cVkAknNZACx1WQDGdlkAanhZAAR6WQCee1kAOH1ZANJ+WQB2gFkAEIJZAKqDWQBOhVkA6IZZAIKIWQAcilkAwItZAFqNWQD0jlkAjpBZADKSWQDMk1kAZpVZAACXWQCamFkAPppZANibWQBynVkAFp9ZALCgWQBKolkA5KNZAIilWQAip1kAvKhZAFaqWQD6q1kAlK1ZAC6vWQDIsFkAYrJZAAa0WQCgtVkAOrdZAN64WQB4ulkAErxZAKy9WQBQv1kA6sBZAITCWQAexFkAwsVZAFzHWQD2yFkAkMpZADTMWQDOzVkAaM9ZAALRWQCc0lkAQNRZANrVWQB011kADtlZALLaWQBM3FkA5t1ZAIrfWQAk4VkAvuJZAFjkWQD85VkAludZADDpWQDK6lkAbuxZAAjuWQCi71kAPPFZAODyWQB69FkAFPZZAK73WQBI+VkA7PpZAIb8WQAg/lkAxP9ZAF4BWgD4AloAkgRaADYGWgDQB1oAaglaAAQLWgCeDFoAQg5aANwPWgB2EVoAGhNaALQUWgBOFloA6BdaAIwZWgAmG1oAwBxaAFoeWgD+H1oAmCFaADIjWgDMJFoAZiZaAAooWgCkKVoAPitaAOIsWgB8LloAFjBaALAxWgBUM1oA7jRaAIg2WgAiOFoAvDlaAGA7WgD6PFoAlD5aADhAWgDSQVoAbENaAAZFWgCqRloAREhaAN5JWgB4S1oAEk1aALZOWgBQUFoA6lFaAI5TWgAoVVoAwlZaAFxYWgAAWloAmltaADRdWgDOXloAcmBaAAxiWgCmY1oAQGVaAORmWgCIaFoAImpaAMZrWgBgbVoA+m5aAJRwWgA4cloA0nNaAGx1WgAGd1oAqnhaAER6WgDee1oAeH1aABJ/WgC2gFoAUIJaAOqDWgCOhVoAKIdaAMKIWgBciloAAIxaAJqNWgA0j1oAzpBaAHKSWgAMlFoAppVaAECXWgDamFoAfppaABicWgCynVoAVp9aAPCgWgCKoloAJKRaAMilWgBip1oA/KhaAJaqWgA6rFoA1K1aAG6vWgAIsVoAorJaAEa0WgDgtVoAerdaAB65WgC4uloAUrxaAOy9WgCQv1oAKsFaAMTCWgBexFoAAsZaAJzHWgA2yVoA0MpaAGrMWgAOzloAqM9aAELRWgDm0loAgNRaABrWWgC011oATtlaAPLaWgCM3FoAJt5aAMDfWgBk4VoA/uJaAJjkWgA85loA1udaAHDpWgAK61oApOxaAEjuWgDi71oAfPFaACDzWgC69FoAVPZaAO73WgCS+VoALPtaAMb8WgBg/loABABbAJ4BWwA4A1sA0gRbAGwGWwAQCFsAqglbAE4LWwDoDFsAgg5bABwQWwC2EVsAWhNbAPQUWwCOFlsAKBhbAMIZWwBmG1sAAB1bAJoeWwA0IFsA2CFbAHIjWwAMJVsAsCZbAEooWwDkKVsAfitbACItWwC8LlsAVjBbAPAxWwCKM1sALjVbAMg2WwBiOFsABjpbAKA7WwA6PVsA1D5bAHhAWwASQlsArENbAEZFWwDgRlsAhEhbAB5KWwC4S1sAXE1bAPZOWwCQUFsAKlJbAM5TWwBoVVsAAldbAJxYWwA2WlsA2ltbAHRdWwAOX1sAsmBbAExiWwDmY1sAgGVbACRnWwC+aFsAWGpbAPJrWwCMbVsAMG9bAMpwWwBkclsACHRbAKJ1WwA8d1sA1nhbAHp6WwAUfFsArn1bAEh/WwDigFsAhoJbACCEWwC6hVsAVIdbAPiIWwCSilsALIxbANCNWwBqj1sABJFbAJ6SWwBClFsA3JVbAHaXWwAQmVsAqppbAE6cWwDonVsAgp9bACahWwDAolsAWqRbAPSlWwCYp1sAMqlbAMyqWwBmrFsACq5bAKSvWwA+sVsA2LJbAHK0WwAWtlsAsLdbAEq5WwDuulsAiLxbACK+WwC8v1sAYMFbAPrCWwCUxFsALsZbAMjHWwBsyVsABstbAKDMWwBEzlsA3s9bAHjRWwAS01sAttRbAFDWWwDq11sAhNlbAB7bWwDC3FsAXN5bAPbfWwCQ4VsANONbAM7kWwBo5lsADOhbAKbpWwBA61sA2uxbAH7uWwAY8FsAsvFbAEzzWwDm9FsAivZbACT4WwC++VsAYvtbAPz8WwCW/lsAMABcANQBXABuA1wACAVcAKIGXAA8CFwA4AlcAHoLXAAUDVwAuA5cAFIQXADsEVwAhhNcACoVXADEFlwAXhhcAPgZXACSG1wANh1cANAeXABqIFwABCJcAKgjXABCJVwA3CZcAIAoXAAaKlwAtCtcAE4tXAAGL1wAoDBcAEQyXADeM1wAeDVcABI3XAC2OFwAWjpcAPQ7XACOPVwAMj9cAMxAXABmQlwAAERcAKRFXAA+R1wA2EhcAHxKXAAWTFwAsE1cAEpPXADkUFwAiFJcACJUXAC8VVwAYFdcAPpYXACUWlwALlxcANJdXABsX1wABmFcAKBiXAA6ZFwA3mVcAHhnXAASaVwAtmpcAFBsXADqbVwAhG9cAChxXADCclwAXHRcAPZ1XACQd1wANHlcAM56XABofFwADH5cAKZ/XABAgVwA2oJcAH6EXAAYhlwAsodcAEyJXADmilwAioxcACSOXAC+j1wAYpFcAPySXACWlFwAMJZcAMqXXABumVwACJtcAKKcXABGnlwA4J9cAHqhXAAUo1wAuKRcAFKmXADsp1wAhqlcACCrXADErFwAXq5cAPivXACcsVwANrNcANC0XABqtlwADrhcAKi5XABCu1wA3LxcAIC+XAAawFwAtMFcAE7DXADyxFwAjMZcACbIXADAyVwAWstcAP7MXACYzlwAMtBcAMzRXABw01wACtVcAKTWXABI2FwA4tlcAHzbXAAW3VwAut5cAFTgXADu4VwAiONcACLlXADG5lwAYOhcAPrpXACe61wAOO1cANLuXABs8FwAEPJcAKrzXABE9VwA3vZcAHj4XAAc+lwAtvtcAFD9XAD0/lwAjgBdACgCXQDCA10AZgVdAAAHXQCaCF0ANApdAM4LXQByDV0ADA9dAKYQXQBAEl0A5BNdAH4VXQAYF10AvBhdAFYaXQDwG10Aih1dACQfXQDIIF0AYiJdAPwjXQCWJV0AOiddANQoXQBuKl0AEixdAKwtXQBGL10A4DBdAIQyXQAeNF0AuDVdAFI3XQDsOF0AkDpdACo8XQDEPV0AXj9dAAJBXQCcQl0ANkRdANpFXQB0R10ADkldAKhKXQBMTF0A5k1dAIBPXQAaUV0AtFJdAFhUXQDyVV0AjFddADBZXQDKWl0AZFxdAP5dXQCiX10APGFdANZiXQBwZF0ACmZdAK5nXQBIaV0A4mpdAIZsXQAgbl0Aum9dAFRxXQD4cl0AknRdACx2XQDGd10AYHldAAR7XQCefF0AOH5dANx/XQB2gV0AEINdAKqEXQBOhl0A6IddAIKJXQAci10AtoxdAFqOXQD0j10AjpFdADKTXQDMlF0AZpZdAACYXQCkmV0APptdANicXQBynl0ADKBdALChXQBKo10A5KRdAIimXQAiqF0AvKldAFarXQD6rF0AlK5dAC6wXQDIsV0AYrNdAAa1XQCgtl0AOrhdAN65XQB4u10AEr1dAKy+XQBQwF0A6sFdAITDXQAexV0AuMZdAFzIXQD2yV0AkMtdACrNXQDOzl0AaNBdAALSXQCc010AQNVdANrWXQB02F0ADtpdALLbXQBM3V0A5t5dAIrgXQAk4l0AvuNdAFjlXQDy5l0AluhdADDqXQDK610AZO1dAAjvXQCi8F0APPJdAODzXQB69V0AFPddAK74XQBS+l0A7PtdAIb9XQAg/10AxABeAF4CXgD4A14AkgVeADYHXgDQCF4AagpeAAQMXgCoDV4AQg9eANwQXgB2El4AEBReALQVXgBOF14A6BheAIwaXgAA</prop>
				<prop name="Temps">REFSWgAAaNkCAIBo1P7t8kA/QBSuR+H/epQ/QEjhehR3rodA9fPUQUD38f8UzkJAuB6F6+9RuENA7fKgREB/CtejcD2KRRUD73hGQHv28VpHQP8pXI/C9UhIQO4YAR5lSSUDSkpAvTNWAktAmplfABndTB0DAE1A//FH4fdNQGZ2AcZOQOx+SACFq09A9ig/ANtlUD0D2FBdA0lR9jUDulENAy5SQHHtPSYAoFJtAxFTQHvD9YcAglNAUhYBaxFUvQRUVQPzVEUEbVVFA9VV9fNEVoUDu7VWVQMjV0CvAXDbrVcVAxhYvQRYQG4nAQrnWD0DOFm9A3dCWUA/ASgcWfXz2+RYFQOYWP3zV1jaRQMVTBTnVwUEV0ATzcxvEQwUyHQfhh+YH5CiEXYDtBf28sTEH74CwiTcH8YCwfQX7fLA/B8WLwgoLwohBhK9PC9WL2gvSiGCfgK7hC+WL6gvuileArkAvC/OJeYv+C8KOd4vKD86PxBMP14/cDv+8rd0P3Y/iDMAhj2GP6A/sj/cP/Y/6D8STwAkTy5PQE9aT2xPjk+IT6pPAHRPdk/IT/JP5E8OXRZfSF8AIl88X25fmE+CX5xfPl/IXwDaX/Rftl/wXxJvHG8+b0hvAFpvfG9+byBvqm/Ub8Zv6G8A2m8Ef75vGH9CfzR/Dn+IfwBif6x/nn/Af+J/tH8mfwiPABqP7H8mjziPYo9Ej26PiI8Auo+sj66P4I/Cj3yP1o8onwD6j1yfPp9gn1KfnJ+un3ifAIqf7J++n9ifyp8krx6vMK8AQq9sr1avkK+ir7Svtq/wnwCKrwy/9q/grwK/TL8mv2C/AHK/jL8uvzi/sr/Uv+a/+L8Aqr8szz7PEM+6v1zPds9QzwCaz6TPxs/Yz8LP/M/2z5DPABLfTN8+31jfYt+M35bfsN8Act/c377f0N/q3xTvHu847wBK71TvZu9w74LvtO+m78jvANrv7O/u7wD/Gv8k/1b/IP8AYv+M/z7/eP/C/9T/5v9w/1gCDwQXBhJ9V6UDPtQke/tWHROnVkCkIBDX12NWVRMlRATnVe4lE6hVQDcRXG9VtrUTNlVtE/xUtRO2rVQFI4BUTRNHjAQQdVRFE9jEBKFTQH8htz1qUy0TMlM1A+6tUlUTtVKNBFLNI0m3UkBxfiEQUrUD2m1RLROiUW0TbFFFE/coUUCXAvFQQHve1hG6UEAzHhGDUHY9A0tQVRRQQB/OAVu+T20DT0+1FE4VE29aTkD24BH1TWUD24hNDRMhTVUTtUy25QNQTD0D60s1A25tSz0DC0u1A6pKtQNtSpwU6knNI5lJNRNrfkmVFEnlAzBKNQNrrkplFEt9I11LHROLc0tdA3fkF4YVZgJoLUstE2VLDRNhFC8OJQAuL0ArBiVWLwgjhhV2LW4vBIgTrgJxnC92LeYVpiXWLwCoI+YV9i/oHwo/FD8uPU4/AGA/cj+EP5Y/qD+6P8w/Lj0CFhJ65D/uPfY/KE8KT0xPAD5PUE9iSYZPgE9qT7xPrk8AwE/yTwRf3k8gXzpfRF9OXwBIX3pfhF92T8Bfql/kX95fAPhfEm8kbzZvSG8Cb2Rvfm8AkG+SX7xvzm9wb7Jv7G/2bwCYb+JvNH9ef3B/Un+EfyZ/ABh/kn/Mf+Z/0H/afxyPFo8AwH/Kf2SPNo9Ij4qPnI+mj7Cwj9KP5Iduw0tAt4J0WUwNJFwUaE71BE8VE1tKUA0TwVC9BFFlBNVRJQMd1ASQzAQFU7ZdA5dTbcMJVDUDfq1UbQPvVBUkVS0T1XVVFZNETASzVkBnAdcoPFdlBFcdExNYtq2TfFjlA+BYvQMiaVnVlmYC+NSUslhNA7Vz9JQz9JTzV40D0JVXFZPEDKTAHK++AsIFV60DwTSnHqU+ryCrVqUEHq0mAr18r46lpq+4qyYSAbu8r8at7q8Av9Khbs0OEtWxVKSBNKRCJAT9VrZlA7hWVRN1VhWTNNJUtPVkByYCbZyUNFW2FRP6VE0Dw1Q9A4utVB0TU1QVExqEBNatU40DoFMFJFMNEzFVU4W0UlWkUq2TjMwEsVXkB6YDDBShURUTallRXbT8BPxQVRPFPJQRkRQUO5BOAhMUFTwXDhJr4U4VlE6VAwdOJQNbnU2tkxxNzRRMlQStTL0D4kuNBEsFExi2NDS3Sl0DV0qtk9yyxBSQtBduAq9JVRMVrUodE5NKFZMUFJRUABw/DjUGLxgvIt8kL0bfUC8Aat+8L47foN+aL8wvri3mLwDwzwrvHO++j0DvOj9U70bvAIjvmu+s777v0O/i7+yP7u8A8I/qjyz/Tv8Y/0r/PP8u/wCg/5L/zP9+/9j/8v/k/w4PAKj/Qg9MD1YPUA+CD4wPpg8AuA+SD+wP1g/4D9L/DB82HwAYH1IfdB9mH3gfih+0Hy4fUKAfaumOxRbCDHzE5xyUbeUklOhOvcPeT33DbWc8xNpQvcNOUTWz2+FRpcRSQGfBPcra3LQ8xLSxU3XjI1SqbZRUXcRVfcOXhLQKrVYFs3tWPcPqTLRYtVeVw8hUpDFYPcOabVi9ww5ZBbMrWb2UqVnNlnbio9SUYsyUIAFYHSS8J4avIK86P1Sndq8AmK8qOX4/2K/ir6w/Br/gP2DyPwRPFk/AM57Cp1dFw41vDKQwV60mbpNUtFW1VmWTFVRE11UdQ5utVUXDX1WtsyZ0tO1ajCSnjJRxVG2zOIyUtQGktMp8JJNTHUNbtVMdwyW0tOBSlURStkWTclI9wzpSdeMDbVIdQ8tRZZOVUXXDtV4ExBoMxORQHUOrrVBlk3VQZcM9HMQFVVC1tE9dtE9lI6pkxNs9Tu2z0E0Vw2xNtg2jAE0Nk5lMdcMutUz9REsdQ0tLZSPqbUplI4pKfcMnSmWT28VJ/ZODSUWTgkkyPZRJnbTcxNRK7UQE1wBm7a7VBt8w3ypvPN9e32BvAHJvtN+Wb6hv4t/Mb87d1m8AIO8Sf3Tvbu0uf1h/cu98fwCOf6B/sn/Ef9Z/wB/6HwyPAP5/II8yj0yPRo9Yj4KPjI8Ano8Qj7KP1I/Oj+iP4o8cnwAGnwCfOp9kn26fgJ+Sn6yfAMafwJ9an/Sf3p/onyKvPK8AXq8Ir1qvfK9mr7ivUq/Mr6j+nxCrrsKc/KQ6JCQltU1NwyFcxCdPHUMLrVB1c4NQbbP4PMSKzVFlw/1R5UaewudStn1TWVO9w85ThcNCbVSFw7JU7bNAVeXDM7RVJbRUTAVXdXQ8RGvfV+1TSAw0x1hlI7MaWc1E5LQFWU3D0a1Y1dORWDXDU/y0ES1YhUPWV+XDxGw/Rj8EWDPGUsI0z17PcM9yP5TPAI7PuM/Kz8w/7s8A3xLZflKRuSTXvjXOI1c1ZDzEILYU1MtWNbOHVoVDRrS0tVREx3REi1XtI1BWlCQXVdXT0aREmIy022JUfVMpVL1T81PWFbO8U71UUz1DT1OmvSMIU2VU/ESb9ERjtVKFVFKFQ/ZRTSO+tlwkh1G9U0NRPbRRmu2z1UwknlA9JkZDULbtI/BP9bOBT120TsatY45OLbYm02xUTE1sHSY2Un1MfVMZTM0ktnR0M0s9Q89K7WRKbBUk3FS0SU0jfkld1K1JTUP6SQ2kSjVD9wFKlVauZW59Bm02byj/Qm8ATP92b3D/gm+U/4b/uG/yYQCW9R5/6GvW/wgPGg/872Z/AEAPYg90D4YPmA+qD7wPzg8A4A/yr/yv9q/wDyIfTB9eHwBAH3ofhB+eHwAfkh/MH94fAPAfyh8ULyYvAC9CL0wv9h8AiC+CL6Qvbi/IL9ov9C++LwDoLxo/LD9mL1A/Yj90P44/AKA/sj80PwY/yD/SOSbTVAXZTDX0fORnToVDZk/WFbMsUO1joUTkMFEqhUOmHOQb9NSO9EXMRNt1U7VD6lNtU1xUVjVT7VTN01+E1NCE1NtAVq3DsFaV8x5XthWzjFfts/VXnVN6bViV895YTcMiWd3TyyBZ5eRYzVTkRIJYKt1TRATE8zzE0BzHRsUAPs2uxU7FTl1+z0DLLl2GzwDYz6rPxF/mz+hf+l8MbxbfTCjTNrK3V13kXFRS3FRr/Va187i0tHVWJVNtNLS09VXV07hVjUPLfFWFtFXV5LTUw1TafdRUTfNVVI1DHFSWJVPkU4XjrXxH9rIxVoRE+lKdZFLFRFKtZK1SzdMfUn3kUbVEUWY902pRbWQE5P5Q7bPbxVD1s5FQ1dNYUJrlRFCts9dPzdRM5OG1TiVTdDS0B06F453VTZ3kTVXUTAXDY0xWXVPiS71TgBxEGUwErbfk5FdKzURJXVOibMTnztKvSe2zFUpFsxuTSs3TD0s9dPT3Tg0AtvVO9Tb/MI9C/1SPfv94jwC6+bb/qI+6j/T/9vX29e79AOaPIA8in+Q/Np9Yn2qffJ8Ajp+gn7KfxJ/Wn+g/2j/0nwD+nxiv+j8sr0avWK+KrzyvAH6veK+Sr6yvbq/4rwq/HL8ALr9Av1K/XL9mv4C/kr+svwCmv7i/yr/kv9a/EM8izzTPAPa/aM9Kz1zPjs+oz7rPzM+g3s/wz5rBnnUG4t7EhK5tTFWD5U2dg+hONdRVT52EUI1D3ER0UlxEW8ZRjUM8UpXjymxEaz5TJUOzfEQlVJ2DW5hUxUMMVcXkVb1Tq/BVheRWlURWleNaNVd9Y8h8VDFYleTc1Fv6WB1jK1klQxPsRKvgWCVDowxUZORFWBaN4+lXjUPMVFe2XT7vAHBfgl90765fgO/SX7zvHm0Azu/w7wL/FP82ZTZlFvVWgmulV1Vzb0RkLleFRFVW1aOnZGRlZPQXXGRN2LTUnVU9hHxkKIz0a/FUfWRU1dOBVJXDtTq8ZAS0ZMxTVYOVrVOl015TbXMn1PTulVJdZFJldFJt1taiB9b8ZM9R3XOVDHRgUcqV9FGd9FDFZEx0d1BmVXM/UG10RHSiT31jmzhP1UPKTsXUZHTUbU2NQ2xNnWMDTXV0RUzV1EyFdISHbnNL1UOrikrd9EplBEltc4dtSZ1jg0lVg8VJXQQVSpXDuuR0M/R3Zo8QGwBWjUaPWI9SHxQfho/Aj5qPAKwfzo1Old6P2I8SnwwvHi8AMJ9Cn0wv1q94L2IvnC+uLwDAL9Iv5C/+zwA/ms8UPwbfACA/Mj9UP1Y/mD+KP6w/xj8AcD/iP7w/5j/4PypPNE9WTwBQT3JPPE+WT7hPok/UT65PANBP+k8UXyZfQF8CX2xfNl8ASF+aX4Rfpl/QX7pf7F/mTWqmY0v98ww01CVNNXPbIU6dYyNPveMNUJqVI4NMdPdQFXbW0uFYHHT78A5C51Klc1nU9NvOU/3TQFRVA7JUtmXTJlWlc5lVlSMjLVblY5NWlSMDTPfmQmvaV/XzROzUq1htdFVZNWRZhQRZNXPRDOTblFi9Y1NY1dMRWApVc99c9Mps76blLuVOfQBm5S7lRn1275B/ou+U777vANh/6unmfxj/Go80/x6F3tOqTPRfVPQe1GVWzQRWqmXTRmz0BXz0yIT0jW1V9fNUVeVDGlVtZNqc1Jy89GRU3XMtVGYVA/VT3XTc9IdTJXObT1OlExhTdQT89JxpUlUUfNQu7PT4Uf3Tm8BRpROIUV3WptIONhyU2FDFc6BQTdbW07VQpfP4TNSIT53THLVPJXOPRNQlTp3TvG1N/dNQTWUD6kyN81uBTB3jGUz907CMJKs3S3UESu0USi1kSrb187RJVQOCSf3zjK1JjfPhSbXUSsVzAAFL3YTsF44tthUuHzgbvtIBXTSvVh9or2ofpB+eH7gfAMKv1K8uL9gfAi8cvy6/mC8Aii9Uv2a/iL+av6y/vr/QvwDiv/S/5k8IzxrPJM8ezzjPAGLPhM9Gz4DPos+0z8bP2M8A8s/kzxbfCN8S3zzfbt8A3wCC35Tfpt+w32Lf3N/G3/DfAOrfJO+230jvOu9873bvkO8Aqu+0737v6O/K7wz/BvU2g1q0lHQ0ZGVNraROZQOrak8FlFC9Y6M8BBe2HJSoUd1zHVLFc5C1UnWDBuSEeFOtg+ya1PVUTZPRVFWEtGTTqpSERHyEtcRkIzR0kbVXrYP83GRkWFUD4qFYFQP7YPZlBvL6FHTDogx0hAx042BuogXs9NIC3GTExH+ef0hzNn9YD2oPAPx/lg+4D8oPBI8GjwAfEh9oLI8eHW6itVyEjleFlNb0BA1XraO4bIR3VtptozV8hPVVjZO6VWotk3689VWtgwxV9fO1xbyEjaRkVlQtkx6VVH1kUy2jsYz3TpJBTVMtY/xSrRQElI58ZKtXUhWTIIRk6Wxksc1RHRN7Ua2UFJQAUdo1E8lUZJNQHRNbULQ1ZGRk2lT0bk9to+VtTlWTeE4dEwtOLaNroU2tlE0lc89M7WOtZ5SUAUy9Y4NEpB1WBPS6SgXzWsQk+tSU06JJlRTULB7MlJRKFlWTGEtVk1g8v6atJq8AQK8yr3Svfq8oO46v2K+yPwDEP9Y/6K+CsQ61Bk8YTxK/AHy/Tk9gT3JPdL9+T6hPuk8AzE/eT/BPGv8MX/7vCF86XwAsX05fYF+SX3Rfpl+4X3pfANRf3l/oXwpv/F/GX0hvEm8AVG9+b2Bvom+Ub65vwG/SbwAMf/5vGH8qf1R/3m9wf2p/AJR/Xn/Af9J/5H+uf/B/onlWfgKASy2T3uQ0rjz0W6VNdYOmTtUkTz1zy0pQFZRQJZaG8sZRtj1zOlKVI69SpYMhbVNlM5VTNRMJVN0zY35UpRaWFX4C8FWl821hzPTTVq0DQFc9c9uqV3UTF1g9c5pYWg2UWB0TK1nFFFn1A9XtJAS1DARzDAQzWFoVJFfFk8xX1ZPCrA8Adg+IA4YPeJ+Kn0yfpp/YDwDSn/QP9g/4nyIfLB8+rdYTMryUgLyU24XqVm30xPRrZVZ1YyeEpOdV3YRtVU0zcVWF8zZVlSNb71R1I7hULYRUdRPVR7ykELSk2OQUoVOqTfRTdRMnnPTuBCS32oyEgRQkSVJtgxJStqUT3FE186RR3TNerVF1IyhRTTPxXCS61kQkg1DtE0xUJBVQtjWDvk91IzhPjRPK1U7FJE6l8/FE9IhNanX0TR0kTCWjS0yVJLSUN64iA1Q0oUpNM0EtSr2T4Ellg5DcJ3azAUlttMQkwyBW81Q3lk2WRQAmP0A7Rj9YP2o/jD+Oz6A/ALLPxM/Wz+DDLk0mT/g/Et8ANN+WT1jfat98307foN+y3wDE39bf6N/63wzvPn8Y7yrvAAyPTu9g73LvhO8+75jvwu8A3O+u79DvCv8c//7vQP9K/wBk/yb/gP+S/6T/pv/Q/7r/ANz/9v8ADxoPNA/m/0gPcg8AXA+WD7gPqg/cD9YP8A8CH2wcFyYii0vtEwxMjRNN6kSE5U1tJm6C4mwks4VQ9YRktG5RrSPjaCwkCyB2Asr8FD5TldNbs1Mls0RUpaO2tKTbKFUlo5tVFaMNVlqVI3/MFO9WTcRXldNl4xSkTRSXBpIOWQXErVmV0xNZZYPgFJSlrVh9o1VYDSRYlSPfBVd1I8i8n06fYC9an3QvAK6fmC/in8wvBq/gLwI/FD+wNq0eP0g7JgKnV62zX1VX3cMebKTadKSYfKTVVYSkF3Sk2MQUnVWqJbNUlKQaxIThrISs1VSV1FR9hFRtgwJUbDWU7KSHU2WDUFOlw20YnBTjUkUzq1Ils9t0UjWTPFJ1wwVSymWEUY20UW2GHrIcUTZ9o+VQ9SOtUCUETERbPVBts/hPjbRPPUTWdLSqTs20TiWz1E3WNZNsTb20TVXDgUzWTaMZTGWDsDQUS0saraRKRROKSu2kzETzsLZugoJJfaOVSU0USVp9tEr1I91KHZNDnMcAjt3exXbNVs9Ay2bPcF+KzwCUX6bPuF/KX+zPBt3WVRbfAPBfCt88b0bfiN9ab3xvhm8AKA+6b8xv3m/wbwJ/JB92DwA4f0p/LH8uf1h/an+cf6Z/AMB/0n/cf9Z/AI/ifyyPPo8AGI/yf2SPZo94j5qPtI+2jwCoj9KP5I/+jyif+o9Un0afAGifcp+cn5afgJ+Sn+Sfrp+w+J8KrxSnHrKcS2WzPrVMrVMoVBQlTkUzK9VPBcRQDVOjbBQYUUrdM4w8tAEMR65S6AREq1tTHbPs7DRgxDTTtVSlFFVts7hVTaRWtL0U1KQLhCSRV2Wz/q1XrRNmWN00WD1EWdatQylZ5TMHDCTTWGoNQ4QktEQsJANYzZMF1/SkxrQvji94L4ovjL8Azi9Yv6K/1L/uL0g/8r8czzAuzzA/OsnWUo5X7TQUxK0NVMTLVuU0Vq0TRlqExAeUNMhVdRN+pDSMw6C+MgxVtaY+o7ykZG1UFcMtVCUj9VNFU22x9DR4U32zQVNFE1UKpBTUFEScHERllBTbLlKtQ+lRfbOxUao1w3tEREV8pAyEFNc1UH2zoWwUaFBVpHQUrd5kpG5PhaRPpWOTtU5NpE69M7xNpTRNts0Tz0zlM2dMhaRMasWTmpxkN8REz0o1ZDVKPRRKNUOiSaXE7NRtnuzU/kmtQ3lKxbMFAMRET9xXnm2uVT5dXlUAXl1e7XZfgF+iX6Tv1l/I7wDa7wRv7u9QbyL/NP9G/1j/AKpvZP92/4j/0p/E/9b/6P8A+v8MD9afyJ8yD0wPZg94DwBaD5QPHq8Qr7oP1A/eD7APAAofFB82H0gf8g90H14fkB8Aoh+sHx4f0B/iH/QfBi8YLwAqLzQvRi9YL2ovdC+GL8gfAMIv3C/GL6gv6i8UP/4lTsNVSw1ETH3kTbXkTuXUtU/9I0ps1L5QNUMyNixEqFEVwx1S5aQcRa1TfeOVU61DCcTEfJbUxO1UFeNfvMWsxVa2PdO1VsWzQFf9I6ptV33jFVjl435YXeNr4VhVpFk1QyJZ/SNb+lh9M7JYDVNzLERrM1jdxFd9M9JXjaMRxMS/jr1+MsJ8v361dkUAjr+oT8q/vE/eT+C/Os8UX6gmXzhfQs9XFeOv1ESAqNRE6zD+Qv2cxLjcNHVZVsXU3DT1Ve00VRXjW29V9aM2VQ3T/NzEbcXUxI1U9aNWVEWjqx5U/cPa9MSh/MRqlgTUNFO9VFLFVBzUjraUpFhSfTMSUsXD3K1RjaOkUUWjbkzUN7Y8ZP5QrdPHUIXUUMoN00xk1BV0NYTUU0/WfePlTsWjeFykC05WXeOhTY00TS3UTEVTrUus1OdLNUODVOQdthw0ukr9I1pKBURJYj3TlezXZlME5BlKxaMFmAx0GFTnrv0u70DvUu8AZH9GfYbvqO+y77x/zn/gfwDyf6T/1tMcj17/QI9Sjyx/AG6PKB+Cj6yPvo/Qj+KP9I8ABp8Yn/ovPJ82n0ifGj+EnwBmn4Cfcp+0nx4/6J/Kn/yfABav+J9Cr1Svbq9gr3qvjK8AJq+wr6qvxK/urwC/Gr8svwDWr0i/Cr9sv36/kL+ar6y/ANa/yL/qv/y/Hs+gu8ZlRtOMvGW01OFNhWZu1a7TUN6ds9pQQHH+QVBRttVD4FF941VS/cPK0ixkPOTHZtNUlZOXVNat0wdVrTOZzMQJVhqt03eEVOhW1VRMR/5C2y1Y1VOWWOVTClloPdMTQLYyDBzU3Fj11LVYhcNgNNQgWL1kVwINc8iUT4ZPeEN233hPsk8ArN/WT9Df4t/03/ZPSFsW7VAW70jvWumOcqVkVG/E1FUw7DTqhFSY3DRVlFRtF4RU2FU9451VZXTVVQ1zKKxU77Q0rFTapYRUnbM6VH0zAlSyZWPMpDdOwlxTxcMntuxU4VJV46tSTTRStmVjPFKVkwdSxTPPWVHtZIzEYFG1Mxw0ZFvkUPVzrlCVlFDFM8U/VGQHfDRrME7SOE+0XfScZEGMZNhNhcNw2U3FxKRknUytYzFMajX0S8UzT8z070rFM2uPSlXjK9z0z0llY1uMScXDh0mdxEmVkw1XDHTYSuU0rHeWnR6FAD5/aH9iD4R/ln+YD6oP/H8Azg/gD/IPJIcGHwiPMh9EHwBWH6iPMnluH3gfkh+8H84fAOAf8h8ELxYvqL8yzzwvRi8AaC9iL4QvJi9wL8IvnC+2LwDYL1ovJD/2LzA/Qj9sP34/AJA/Wj+cP/4vuD/aP/Q/pj8ACE8CT0RPVk9oTzpPfE+OTwCgT6pPxE8WT9hP8k8MXwZfbLAjpsKcS91TPky1xFpkxCWUZCtPxeMPbGS1hXzE+mRkjFFtAwHVUtVTdhxk6BT0W1NahcPQ/FREVO3DtuTkS0JVxVRVtcSc5JeU5LMFV60UdOTfV70DSEpE1McM1BoU1+5TWW0DqdEE15bjWG1kWK0j1wVX7cPGVN9m35Dbjt9obwCab7xvPuXGbwjv+m887z7vlDB/Qn9XzcO5TH8OUppqdORf5GQgZHTLVs3DVYnsxEbcxAeM5Mis5FuNVVXzVFUNUxq8dG3UzOScVFXzZFT9xK1UFdP1UyV0U4XziKa0VFBTHdS8VNQk9JxmLPRnUn3kpFT4UYXDa8BRDVOKPPRFUU3E1VFNZFDlY6CEVGpQ2r30UFXz9E+9A4hPtmXDBU+tE5NOvQMorU4l07xNvXRNncPqhlxUhUxN9MSEU1CuIjdVS810Sq0kSg0TERQEy7hJ5eOC9PdWUv5JVs3DeUol0/zk9Ev8BwCuLfYFTg9Yn2qfhA+GD7APALKf/A/Wn+ifAh8Mrx6tXh8AiBsur2Cvshl2r7Afoq+MrwCur9iv6q/8rw6/IL8yXyy/ADa/SL8iX2S/hr+ov3K/nL8Azr/gv/q/BM++vxDPQs9UzwBez1jPis+Uz67PwM/Sz+TPAPbPkM8K3yzfNt8YzyLffN8AXt9I36LfvN+232jfAu/s32De3yDvMuFec9yEdEzFlNVNxZROBQNqjPQuUGtApFBho3yENFGF89uoUSVzHVINE5FStI2EBPR3DITsU1VTXtVU1fRUbZRVxaPTVZrNVFYNE7FWhXb2ko5tV53z+Felg3xYBYOb4Fh9YyJZHfY2g1hWhePDWFXzhExkRzxkLfWMZNJXzXPE3G+GbQB+/a5lrm2W/8Bv6m/E/wZ/QAAPKn8cfw4PIA9aD1cNY0237PSQVwWERAT9rHStuOxUdVaN5FaF4/OVVfWEVVWDfOTlxHT6tVQ19FRdA4tUxaNT2VTFdNx05FP9U69TWp0EU22TMVOFVFI19LVSpYOMrORVUv1TH61SDWPnUe3zsESEallRjeZWgvxQDWRQbZNbkVB141pQHfRQTWS2dFRPT22T4U5d5E7apXRORQOdTcWjM03ajXRMheNjTH1j4kuqheODVOQZLOS65IRXqUrtdAyUnhSVSXXjqq1JJWMVSpWESs1zFAVL9YNYJKe+rcaVTp9gLwByL5Sfnp+oL8KfzC/eL/AvAAqpTq0ePyivaq9UP26vwK8AUt+cP34/qD/SP+Q/9j8ITwAaTzzvJk9A70JPXE9mTzhPAHpPlE+eT8hPsk/cT95PGF8AMl8EXyZfYF9SX3xfhl9IXwC6X9Rfzl/gX/JfDG+WXzhvAEpvVG9+b2hvcm+kb7ZveG+A0m/kb/5v8G/6bzx37vKA1UsNk978JK68hKVNZp1zpk51dISEaFBVg63cfBRSUXVzxkSEOrVSRQOtpOQhU4Vjl7YEFCVUxSOYVFXjCbS8B77jVUUDXVb9A89lVqWDPFz3RgItWJ1zbZYUhPZYZRMnWcWEVVldA+sc9LI89GQc9RVYVePp/OTOXP9u/4D/AJL5do2+/8CP8v/MjzYPCJ8AQg8cn14PUJtW42SXTpV2IrWxfJRx9IQwV70D7NqUBKicBGVWVSMlVpqFY+fMBKpV1eaW4ihWxJTxVLUEVFV0VGUTbUfklBBUdePaU1UjaZXE5bTkJ8Tk7lKFY223pOSBUlXjSVIlJFasdM1RxXOVRBRglOSrKFHVlFDlFFC9M4NqjHRMZBQHfBSiT5Xj2zhPdePKThVzWk6aLTPxbOSITZ3kvKSdDUwtMzFM9XS8J6YTlCTbpUp1I0FKVSPlSbZlE4dJzROCSVUjxRlJlaTsFLdKfeR8J749AC41Ti94L3K/hC+WL7gvur8AxC/ev/C/As80PzY/GDtmPwBYz2rPtD+Gb6DPss/Ez9bPAOjP+s8M3x7fMN8ifzx/Tt8AWN9q34Tfht+w38rf1N/O3wB43wLvLO/m3zDvQu9c73bvAIjvWu+8757v0O/i7/TvBv8AGP9y70z/Lv9I/3L/hP+O/wC4/4r/zP/W/+j/2t8cD/7/tCgL3gNLXRMMTD0UTFqVFE3VEyNPPZMNdKdi1rL4bKRTECbC4VHtFGlSnaQ0pFkMpM5TzRNrQlQ9hFQdgyZVZRNtl+QEB1ZlE3dWjcPZA4SXPpLdVz3TR1iaZXRYdRMKWcV0LIQMbVldE8xYJcORWH2zTVFEFBFYDRYuIsiUhwB2j4iPkh+sj5Ydxo/wj+qJAN6P+B8aL1SfLp02L2AvYplWBgKaV/VzX1yEHoQkVdq0lJeklFW0lBeclK3I7HSNVQWDVLyUGllVpQT8lKpUjcRUpXStVMVz9VP1c78UpIe3U0BxTiFQU9WzGK1TjcPjUmUjqzykdK1S9XMvUpUEURUzwMVRtaRRlXYug0yk5VDQrXSUBItwzqNQlaP4T1Zds4VPLYRPZXROXbNbRU6Vo9hNzSRNJROt6mx0hUwthEzFc7W1S/VzT+Q070r1c4/VSlUUSt2USQ2jfkmWlZOMSXUESa0EBETYBUoNI0AMx4bNBsWevX6/AHhPir+cT8a/wE/av+RP9k8AEM8yzxxfRs9QX2JfjM+OzwCYX6pfvF/OX+Bf8l8EbxZvAChvKg88b0YPSG9yb4Rvlm8AqG+6b8xvVm/Yb/pvBH8mfwDobzJvVH8+f4B/on9kf7Z/AJh/0n/sf6Z/CI8ajyyPVo8A8H/6f3yPRo+Qj7KPzI++jwBoj9qPFJ9ejyif4oHmk0SUa5pLDaM+zDQlTeUDa2dO3QNmpDQuUH0Dy6NQtSRRFURkpAFS1t0DdlJlQwUcNHhT0mUz7Ayl7CTT1ARCVdbdA7ZVdZRWfQOzVloNIyAMJJBXJRP6pBRrYljlA8ckFBpZ5QPbJ1ndg/pYfQPDWFo1M4RMpERYvZRY5YMB12QXrh1+rZ4fsBt+FbatAN4fIC8CL+yvDr9QL0ovRL/QVr94K1617gK3lCSOV7QVNIwkD2S0y1a9A4m1Vt0DRqwk9VUlE7pZVQ1E9JRFVTUUVd2WtmYynFQ1M2RUbZMeLVTVQ+hThUOxxJc2Um1BzJQMUzUz1FI9E62cRDRYUhUzILwE6VakBLFRXbN7bDRFpJS1DKwE14wEk1Bds1vVUHWUUG2T3qQ0bk+yrZRPfcSsNCVOhUOhrU3lgzdNBTPPbARnanQEAdQ0nIRUN0stxLVK3YNa/MT6SZUTotQMR74CmQxE/hzUeUoKZTP8BERYPE9OT2BPikECPrJdjE+WT6hP2kGuT9BPAApf1N/+3xhfOlEW7S5fQF8Acl9s73Zf6I+KX6zvju+g7wDS7/zvDv8g/zL/PJ9G/+CPACKffP+G/4D/uv+c/9b/6P8AOp/8/8b/CA8iD1QPZg8oDwCCD4wPpg/QD7IP7A/eD+gPAAoflA8+H1AfYh98HzYfkB8Aqh+8H34fyB/SHwQv1h8YLwhKLywndrNL5STcxMPADtNtTv2joE/100hQNcPbvFAVMzBRhZOmUcr1JFJ1NFIFpCQ0k1O2jTMIVBWjelQ9s+21VO0zX8S06lV91Fa2PbPNVmUzPFc186dtV+3jE1hlM3xYTTPb4FhlwyVZZcMVWdY18+dYpTRY/aNwWLSFNESk8/yk0Ff1s8QAzK+Or5g/mqmur8iv2j/0rwAWvxBPIr80Ty5PWE9qT3S3qu4ir/w0gPw0QExE/TVW9dO4vLRlVvWWRjNtVS0jqlXNw29VPdNtOMy0/lRlw8VUXZRVVH2TR/REENwk2hzEa6FTFaNqLMQ0UzXDrfw8xLhSReOBTMRJbVKVoxJS3bPcUfWzq6RRbZNudMQ3rJTxVVAtI7p8xIOcJEycldqUxL6sxFNPbdPlTtr9xE5F4/FN9dOITTZNQx1NZcO1TJW01MRb50tFo4NLfZMHpNRrpUqF00EEZOFJZcOtlQzUgkn1s7Qc1BkNSjXzt0qNlKTXNv1G5QC23Xbdft+Q36LfzN/Gb9DfAArv/G8OfxhzPu0+71jvMn8AbH+G7+jv4u+kf8Z/2H/qfwD8fw6PII8yjzwvLi9QjxIvAIyPho9gj6qPvI/Wj8iP0o8AFJ8On/iPOp9Un2afeJ+SnwBEnwafiJ/Cn9yf5p/gn/KfACSv/p9Ir1KvZK9+r5CvQq8AzK+2r6ifqq8Uvwa/8K8av6w8t25Ci0ttxEz1JEzUBcTEVOi0xOWsVIVQouVj+JTEa1DuUuN0xFetUiWzylIVcz7MJLO2LMREVK0jtlQ90yi1VW1Dm/wkDVbNw39aBMTvBDRdV2XD5YxEa09YNWRYjWMRWT1kZDw3DmNY/VQ0NFVYHTYWTkLdVz3TyPw/9j2WzwCoz7rPjM8eT/DPAt9MT0ZPgHBPSt9c327fgNsWNe4jV1YVcx5XJbParESYtETVVcREF6xE2PwknVXa3bNUzEQaVUXj4VRWVVOsVLV0VLUkVN2zawRUjVPM1CSIU91UtVPlYxjMJONSfdOrbVLds3RSjVM8Uj2DWwdS3VPAUcVUUa0zW1JRVVMcUR3EUL0ktpRUd1CNQz9Q3UP4lpQkiE915E9NNJS0Ra1O3UPYTUV0TfVUTSqdtEx15EzVVEslxPTkW+9KjUOPSn3TKwT0mc8cZ3ayjEkNZrZTSgLF5EqdRNxnPo0WdWZveGsAjm+Yb6pv3G/O/+hv8v8EDwAOBUZ1Hg02fzgPgn9sD4Z/AKh/kg+0D8YPmA+qD/wPDh8AIB8yH0QfHr9QH2IfjB+eHwBwH4If1B8+v8gf4h8MLx4vAPgf8h9ULy4vYC+aL3Qvfi8AkC+qL+wv1i/oL/ovND/+LwBQPxI/dD9eP4A/ui+kP4Y/AOA/yj/0Pw5PGD9KT1xPVlKrnEtlUz6EtCjc5CVZTg30tOQuUO1To6S0axhRJUOKdFQBUuWztXY0VOhM5FxTVVPs1VNlU1781NMM5ERVlu2zuFUFQye019bjV7ZNA5FXVVP8V92zZK1YfbPKWHXkWS1jKWVZ1eRZ7UQsxIdY3bRaVMQFLMTXV+WzxtzPBN7FTgLBnFeWXb7PyF/izwDcX/5fEG8a3yxvNt9Yb2ppYkZSuWxvhmUOAo5XJeRqTGQNjGTLFFSHVp3jWUgUVbTUyFWts37c1Iz7QPbSDFXtRnZDDORkbVRNYy1URcP1U5XzVbEs5Hg05EPcRAzctK3UTOScUnX0UgXzL21SRVPpUU0DsVGFY617fORFUa2zDry01zVQ9VOgpLRoUI1ErLSt3rTkbk+9RE/tA5NYlLSTQPbSvE0l5E0V9A1M1eNnTL1E5OR7QAZCqzdLPXRKBURKTQMRTUod86JJ3WQkhJ4khBv+SUVTeUolVBT0++AADgXmDW7/mP+Kj6T/ro/A/wDSj+T/9o8InxqfTA8elYYNAFYPaJ+KD3yfBk/gD6Kf1J8A5p/4nwqvHK8urzBPYk8kTwCOP1Cvaq+Mr66vwK/Sr+SvAP6vkK8avyy/Pr8Qv/qvbL8Ahr+Yv3K/vL+uv7i/6r8EzwAWz/C/Ms/cv07PQM9Kz3zPAHbPuM+qz9TP7s8A3xLfLN9gHt9A31LZfmMEhHRMdfTNTaVDY04dhKTkSFC2TeO8UCXjMFGd46g2bHQbUvVTkFK9RDTkrZMc5AhUNVN6DHTtrVQF819VlYPR5GVWtqVDs1b9YzxXPaOntVfFkxM8VHxYXePgbVid0yJZ5UMeWYXTq/RYteRY9VNwZOQwVVilQ/P0VNAsVMTUXwT2VUbiwqTvtu2WX7hf2l8A7F8ebyD/Mv+Mb1b/aP96/1SM906Crwz0gAz0QET0tf3UZLi8ZHdW/XRWahV0VdXDqgTkcVV9U6s2Va3T/BR0xQx0jc1UfVNWVE3k7NTaU9ZNA6FTNVNqPHQ0U8r19FL99FKdZMxEWFK2ndMSUv1j3FGF06TafHRuhHQ3UaVjAFFmvWPHUL10rNRMUD2jtRekdL68dFNPtYPltU79Q3iURAtOlYOhbU1F8x1NdXO1TKVkLUyF8+tLvWRL3QRU1Fu6StXDWkq9BEl1c2mVJIfXwrQ8hBlKhdMtlEQUFEv9Q1jEn2aPAHiPih+cH7aPwI/ijySf9h8ACC8aLzyfRp1enTadXp+ALwCan6Qvni/IL9ov7C/+LxA/ACI/ND/ez9jPWj98P17feD8Acj+8P64/aN/CP9w/Dk/oPwBCTzRPJk9gT3JPjE+eT7BPAMJP1E/WT4BPAl8cXy5fQF8AGl9cX15faF96X6Rffl/QXwDCX/Rf5l8AbxJvPG9Obxhj2qbzS63TDEzt0+pMJuUT6E2VZJzU4qTUm3DUpnO01FBkdOGEdFdSyhVjykwEPhx3dnIlVLbVM5dU/QMHVf0DlzVVPRMJxPznVg0EhOe2RvItWA0Dlljt0wqtWf0DJ1n1cwxUdNypWNUERORiROVYPRPpAVfVZITntuXW7bbvuH/KeQDe7+h/+n88//7vEI9Cj4z/oGaPeI+KjyTn5vNXHSMuqoR06rz0mNT0Vcz0F7a89NhVVYOdVb0jY7VVvdMoBOTxVDXjrLVUvSRUFWM6VIXTBK1UrdPMU70TlTwEXNlTTXQkBOFSjYOrUtqF1FKt0zxS1TMHUtb9089RJRRRNYNgUZo14xx0lOVQXeSkBHctUP3TP1D9ZFCd1ubS0zhPXeTUBEHEBNhNaq3TbJTUA9wEnUx1I6sxTG2US/3TTwSk761K7dOKSo2DKxSkym1JdeODSZ3Tgkm9EyvFSc1kStWUSq303BcAti0eJXYfoB+ar6wfxh/YHwDir+QfBr8YvyovbK+OL2C/AHK/hL9eH5i/si/Ev9Y/8L8AAs8UzybPOM9Kz1zPJm9wzwBab6TPds/Az7rP5M/Wz/jPAArfHN/uz0jfMt9k3z7faN8Akt+s377f2N/63+Tf5s8o7wDy3xzvTu+wz2LvnO+O76jvADrv3O/G7/jvsu8U/y7/IP9YKv9U94aSnEsVAz6UZFsoTb2jJU5NdE8Fo1sPUL2jhVD9o/i0ZFuOUaWjAVINA3ZUBK3oTJRbU+0D0DQERG1UJXO2VDWjQlU1FGlVnfTUhJfMhAVX3bRtVwWj31f9o0hYjQRmRHQaWe1kVAQFWaWjq9FYRRRYzYRY3bMTLVhd89dXJXPGBI82hQDGf9B/onmWD+gPCo8sj0aPQDAfUo9MH2YfeB+KH1cNc1W5PASYNARftIQelBRVyxR0hyR0RhR0B8SEtcjkhI0MBFRVVfMaauyE0wSUnByUZFQ1dG1U7WP1UwWjv1O9k02I7PRQU1V09PTUXJStnGSUZ1IdEzDc9PitUb1jwFFV84qMlEW1UbVjDsxk11AdE6CovPSzYPaTUL2T+KxkiDVPzfRP3bOTTp32hpLLvE29ZE2NZqaigUxqhZRMVfOa1LQ3S00kFUo9tEqFZEoNBCyndpO2LKQDSg1zeUqFk/wCHKRLLLde/Sa1xq2mr6A/ALKvxD/ur+g/Ar8MTx5PML8AQr9ET0ZFRk1+T5BPsr+kTwBe/9hP2r/sT95PIF8yX0RfAFZfcP9a/2xffl/o77pf1F8All/AX6LvHG/GX+BfUm8kbwBmb0Bvgm+cb65vwG+ab/RvANZv8G8SfzR/5m84f0p/LH8Afn9of5J/vH/Of/B/Ao8UjwDmfyCPMo+cf0aPYIOmExQ0rXSU9GhN/TROJaNq1sSULlAto6O0lDJRtrUjqFFdEx1S9ZORVVLFMwU8lHdEJOzs9ItgVA2kVK00BCUMBEStVi2js1atMyEcFJBZV1U0vBR+WK0z4XQEtFsAnvNZXYP6WC2jw6psBIRsBER0BPW8BNIFVw0DxPwPpp3OD7Cfwp8A7J8+HxAfAq80r44fWKtGr6CYH6oRfq+oE84ytbwUjqlX5SRspP3kFLgkBHW1VsUzNSQE9VXtI7pVVcXzfhyVVSUz/CQktcUcJI389FZUxfMetVTd9FOtM7FT/TN4VkwkNFMFtFINtFK1pLbc9FhS5SMgUqUT6a1R5ZOxUSUzbJQkN7Z0JABRpRPJUK0zkalQ5fS09CXE9N7MJFNtT8Uz5U61I3hOdaNbC06tM6FNDTRNrfNrz0xFA2f8tOdLNTRZS9WEdIS6Sl2DWiTEW/pJBQOiSfWkSa3za69JpRMZLDSUSrUjCxhLtSNYDF8OVf41jj8AmM+qz7w/1j/gz/o/BNf+zwAg3zpPNN9O1WZNZt+gT5LfAGzPBl/A31J/zN/m3xDvIu8ANO9G71jvao9s73bvkO9ajwC0777v4O/y7/zvDv+o7xr/AET/Lv9o/1L/nP+O/6j/gv8A1P+2//j/Cg8kD77/OA9SDwBkD4bveA9yD7QPhg+4D+oPAPwPxg8AHxIfJB82H1AfQhGIDsW+s1TUrvQk67DWEqaVTp0kTz0TSry1xIRSNVEds8aEtDxSRcTchFshU40Dl1ONgwkstGuYVO0jCgS0fFVN07XuHCReLJTRVk3TPrVXPROqJKQwWAU0WFptJFh1oytZ/SRZbaOr7VitpFgds3Z0lCRVWHW0VyUzzIyUwiSvANaf6J+6KZ4t7i+oLyqvJD8ANj9wr1o/ZK9mP5A/iqk2s2oUNIC0pC48JOpWjQPVp9SkZdykJdyk5VW2FdOoVX0zbVUdsyZa/DTtHLS2VEWUVO2DtUccRA4ctNZTtRRTmq20U72DI1MdJOSEtWVSvTRSJURstBBS1bOb2FHNw5VRJSTUFCZVUQWUUM2kUMUjgay0TUu8hBNQtRZGs0/VFK1OjQNXTh0kTc3DhdVNZSRNfbRMxSMxTNKVM8v0x+6CB7zEoUpWfTM9Sk2USW2zkDzHVrbCwUlFtEp9tEoFRAC8x/7dbtWGz7jPql/Mz87PAPDP8l9U3xZvKG9C2UZtdt0AXt12b4hvqt+kb/7fwG+SDwD0b9ZvAH8qfzx/Tn9gf2ofAHx/Vh9wf6J/tH/Of8B/an8A7H8Wj/h/Mo9Ej1aPkH+CjwCMj7aPmI+qj9yPzo/4jwqfACyfJp9In1KfdJ9en4ifkp8ApJ/Gn7if6p/cn66f+J8Sr4A8rzavaK96ob4zlB/WUqVErBfOs08FZMQXbrJQ1B8s5h0WcrNT3TMlBC8WL4QoK2azV92kRC9WL2gvHi2lhCRkWJ0jIowvd6IBxBQ/1i+gI+Yv4L/yv6y/AAbPQD9KP0TPTs+YP4LPpD8Ijs3WM7Q0cUy1zD/ePX5Cbej8NJ1VFXNjVRWz2ypVrVPxVH1DuFRYvTQkRybCEFSVJFOFRG1THbNcUyVDJ1NFU9hbQKZD7BSBUo0jSVI2JaMHUm3DzVHdM4tAVibCYFEN1FEV1FB1o9u6UBVzg1DlEz9QbB1UzBSiT31DOE8Vs9vKTkVTXk7FI/FNFgVjiE0dVE39xARX5hLRzzRnHlWuo0rVU0VKWhXkSSVDh0mNFEnd1DVJ1dRKJaO3Sg3UtFcADn0uZY5fsF+y77xf3l/o7wACb4zvLm8w/0JvVP9mbVZvAID7lv+gbxJ/vP/W/yivAg8AFA/m/yAPSg9cD36veK96DwCED54PsA/CD+wP3g8AHxIfABwfLh84H0ofbB9eH5Afoh8AtB++H9Af2h/sH/4fGC8yLwBUL7YfcC+CL4wvni9gL8IvALQv5i/YL+IvDD8mP/gvUj/YXD9WPY7Ci0sdswxM1hWz6kwd8+j81CdPpm3DDVDtRKzU+sykbq1R/UPhUd1EUn0zytlSTdZ2QtBThbNEVNqFs7Q0RCZVlbOZVbZ9MwpWbcN9VpWzCa1XLdN3VzUD42zETbZ8tLVYRVMOWTXzLrVZNQMTdETTWGVTlq1YBbNVWHVEWO2j3wVXHdPIJM/+v8C7vk/oTwD6TzzPHl8wX0JfrM9mX3hfUIpfnM+mzR6ynMTEYQxUVSDUxNo8tJjkxFXsxK0V3MTHVZ00VdWzUq1VHfMYVQ1T4CzUp9lUxcQMtDhUTePzU9Zts7xTTeRT7aNPU1ZVExdTHWRSJWRS1bOzclJtRHzU91HdM75lUfXUUdWmfjIaUdWza+JQlVOrxNRnUE20VtSk8E+944HU1Bjc1NuqTlVTPU6Fs9RNrNWkvDTnTNVkTJWzGU1M1aOwS1VkPPTubOSrikqlNEoVREnVs4JtSR2zjEm94+FJNQMVUzzlSn0zOvznrv2O7wCg78rvxH/W7/jv+n88/x6PADCPSvk+j5D/iv9k/6b/sP8AMgk2D8CP0o/8jw6fIJ8ynwBEn1afaJ+KP3yfbj/QL7KfALyf3p/An9KfDK8GrxivQq8AVK9Wr2CvGj+Ur6aveK+6rwD0r96vAL8Svzy/Nr9gv4KvAHS/Vr9Qv2q/tL+Wv8i/6r8A/L8Oz9C/Os9Ez07PaM96yTZGYpxL3TM+TO3E9NRbaE7d02pPbURQTePLo1AVZFFVdKTUAVK2DUN0Ut1zBVMNg3jaRGTsXNReVG3T0VRWzdNCVRVEVbXEVk3ja7NWrXMhDFSQV93T2/pXzdNiWL0zx1i2RWMcWbVTKVnVNFg2TePDWIWjh1gNRFxEWwVYDYPYV4VDxgRfCM5PyNtOcsLM3/bfCF9KWQAW7yjvSl+cX27vgO+S77RftJblXkNXNYOOV/1kV2pVYw9c5M08RIlWhUNtRuxU9VXlY7pV3TOtfizURFVFYwws1NTZVKXEFERkVN0zHlSWhaPnU61zsQTXfoJBakRkDAxE1Pw0nFINg1tYUv1jIFK1U+nkNFuxUZXje1GNQ0WMZK0O7DTXUO2Dk7RkW6rMNCXcNN7MxG7UZAG1T730Tg2DKE6tc6EtTYWjN01tdEy9ZLTEkwVMpcYGA0v1ZHR0WpZ0dPpJJWRJDfRUBJ7ZSUUGFnJ5SkVj/EoC3WNY7I+OfaZ/sA/CD9x/AN5/AI8KH1SPLh9AH1qPTI8Abo+Yj5ofhA+2H7Afiq/0HwAGLxgvKi88L04vYC9yL4QvAFbPmC+qL7Qvri/gL9Iv/C8Ahi8YP4LPXD9WP2g/Qj+cPwCGP7A/kj/MP/4/EE/aP/Q/ACZPQE9qTzRPXk9YT6pPtE8Axk+QT+pP3E8GXxhfKl88X0BWX0hfYl+MV67jNAR0tMTbpU3146ZOTXOiT9p1U0rMZMBQRXM0UbbdY6hRXeMdUlVjr7VSTYMhXGSXU+3jCbYs9HxUVWPvVMUEVdbdE9NVTRNeRNTRVtZNEz5XdVOqxOQVWNZNE35YrWRYpfMlWbRt1l7i7ZzUtVj143ZqhNQzdGT15NTSV0VzAcQM78Zt5tXWbe7V7t8IfwAS7zzvTu9Qf2J/tO92f5h/UKLvrOf+Uzx0gDx0QIx0a/1WdVO6/OR1VjXWakbzVVVkVd3jb1V9A204DPT+VKXzxVSNc2uNVGXTRxzUEVRV083aXPShU8XEbPQ0U6Z18/xSLYQEZIGM9EltUl3TElJ1A9xR9cO1pOTEbLT0N1GF8wDZUe10vPSDUHXzTFBqhUMX1PS+7PRTT+0DW+VOfQN4Tm0T8bzEa4hN9VRNpfO1TNXkrUylc+tLZdOHzAQh1uwEpUrtA0VElOVJNqXzlUld04JJ/VRsBBsZSvXDlErNxOwHxh8g4BMeFe4NxgWOcl3MD9YPAPAPEh8Mr04VHh84r0qvXB8AZh94H5KvpK/WH8Af0h98XwD+rxC77q8wv0K/VL9mv3i/AIJfjF+Wv5Bfck+sv86/yL8A6r8czy7PQM8Kz2TPTs94zwByz6zPvs+Yz4LP7M8W3wjfAOLPNN8u32jfIt983z7foN8Ast/M377f6N/i3xTvJu8470D631Tvht+Y33Lh1nNLbWRSXKSuvF/GU0+lc0vU9a1QjYNSUcVTxryEOmj8Xw5tLqKYTIQKVXXzxXw8ZO48b05tPnIwWLZ9A5hYLaP4WG0DKWh8b45tjoIifPTpVzXzAczcb8b/6G8Cf/z/7v9AfwA6eSYPUA9yf3QPhg+YD6oPlLx/zpKx5PSCZPVUZOpKBISn9HRl/Hfug1Uto1uoVW0DbVXFUyYcFBvtVMVTtlRlZDyHVqJtDjQU1lNFA6BTrQNbW1OdYyNTPfRSjWTVUtV0Uj2EUrWDEFI2HYPYUe2TlVFF9PTkayZRJWRQLaO4UH2EWVDVVp5iE1BdFE9lhJVP9eRObeNa/IfukoU1TYX0TX2jsUx9lCSUacsUp55iA9SUoUptA9s9Ss2T4Um1g5BJtiWDfkntk8VJZYRKCh0kSk2DKtSXJr0mrbadAL4v2J/qn/SfBj8Yr1qvJD8ATj+Iq3atbj1uP5A7rj/orwAiv9Q/Rt/wPwJPFE8+T1BPAGJPdE9275jvku+0T6ZP4E8Ask/0T85PGF8qX0RfBl9IXwByX3xfhl+gX5JfxF/OX+BfABJvBG8mbzhvUl9cb35vaG8AYm+kb45vuG/Kb+Rv/m/YbwDibzR/Dn9Yf3p/bH9Gfa4C24tLNfMMTC2T50yQVSQMJPOAbgINxIcucveozISrgA7y4ZyEVJwUyLaUhDxT3YPOU42DQm1UjYOyVJ2DJFVVlK1VLZMHVi2Td/QE59pM9HFsBN1XRTNIWFZFA7BYLfRZ/QMlhPRtDIT03Fh9o5FYzSMNUZyEEVhlhg6DvP/e/QDej/CP6vkWDyCfQg80D06fgGAPag98n64PsJ/Cn+wEmq1XBfNfV1UzHuwE2qlWJfRMhFf0BBf8lNjWHBSNVQWEVUVzGlUs/XQs9KpUNURU/eQshGsCVJ2UU02Dh1OVE1tQU0UzGFP9dFLFk9urUgWDdFI18zxSanX0UZUTwPzkilHt5lqG81H9A+VQnZOt7HRtd8wUMVCdE/hPRTOriE+F9E89pE7NI0FVTp0UTfV0TYUj6sx0a4FMhfRM/QO1SwXzbU88tO9KBfOPSsWTWytKBYO0Sd0ESTXz04xJVSYucldMJN1KgmWTQBw3Lk2mL7grnpJdAMy31i/wL/q/HD8+P1g/Qs8AVM9exZ49pj+YP4rPtM/GPwAoT9LP5M8ufyDfCt9E31bfAGjfet+M305/SH+af7zfjn8A8N+CfwTv1t9A7yrvNO9e7wBw74rvlO+e77jv0u/07wb/AOjvEv8k/6bvSP9a/2T/Zv8AmP+q/7z/zv/g/3r/7P8WDwAoD0IPTA9GD3APMv+MDxaCzZykBDpMBRQMJCVOqlUTZvSkLOQVUAXDFTSsp06y/7SkclJVhIwU23dTfQPqU/VzXFTWvRPPVJUTQCSktFXUzQQMpJdchCFklJBX1hWD/FcFg2R8hMpYahUkWU2DJ4SEBVnNI9PBWGW0nIRBpBQCWAb1E9ZX9RRkn2aVDp/gGwD2HzCfOp80L0YvWC+an3QveI4voC+yL1dAmpnPIIm5zCdGgrdkF7ajhCQN2rwky0yEh1bdA0ZW2pUUVg2zuFX1c3xVaiWEVc0jCTSk0VT9lNYshGJUzSMpNITkU1rNpFOFg3VTjbRTDbO1CCSE0oSkm1I902O1UkWzHxwU51F1hFHezSN5UUCkgPDXQ7VRtSMLxKTVUB2Dnq1QfYNaUPWDIux017b8pGpPhSP9Tl3DjtYEtCFOzSRNPdMzTWr9JEy9M2PMdAFM3ZRaPNQzPLTPSp3ESoWDzfVktKJJtTRsRJlJmn0D+ny0d0rtdFS0SwA836a9vr3GT+C/As/8TxbNABbPYM9CX1RfZs94z6LBdl8AqM+yX8Rf7s+A/+rP9F8ebwA43ypvVG9mb3hvig+kD5ZvAKhv0m+8b9Zv6G+qDxx/Jn8AUH8ifzx/Xn+If5p/rH9WfwDIf9p/BI/mfxiPKo88j35/AFCPSo98j36PkI+yj8yPzo8A2I/qjxSfJp8In0KfbJ9en5B4n4qfnJfOI0uNpMwEZa1N3QOmTmVET5VEUGylpOQ0MlEtU6hRhSNrHVKdU5EUpCFTVRTVUzU0VOUDfDQU71Sq3URV3UPRLDVWNRRWVmVTPlcFpFf1BFhlUyt+WHW0WM0EWY2mhiK17YyktbwUdlgtQzMpWF1E7CTSdBTEJC/erQJmQsIML/al3q0OLygvaikAPr9gv4ovbL9+v5i/ur/MJ1S+td5CsVS0gFS0QKy0q/1WnZO6BDR3VBQ3tlQU51Wdk6pVXaNvbVXdAzZV1TP+VJUT28VUrbONVN0DVlS2VbMQVH0T2lOdU6HVU/U0U0UTNCwU/FJqRcRSBURSzSNJUmVD2xJS5QPcUUUTpFFWLRNsURXEUT0TALQ0W8lQPWODUC0TTPQFttQ0vk89Y1NPBVPl1U41pE7FNE4tU4hN2g2kTZUTtUw9E1BM0qU0SwU03EQhnJS6StoFU0Vc1OVJlROVSdbVM35JXaOvdEQZSgpFE5SM1BTcR55PQGMuVQi+T+BLrrJd1N/+TwhfIl8ALF8+71DvYu+cX3bvmO+iXwC87wZvAG/i76SfFv8o/zr/AEz/Xv9w/4L/lP8On6Cfov8AvP/W/7D/6v8UDyYPQA86DwBcD/7/aA+aD4QPrg/AD9IPAOwP3g8gH3IPLB9GHzgfqg8AZB+OH3Afqh/EH+YfuB+CHwAML/YfKC9CL1QvXi9YL4ovtJQv7rNL5cMMTHXD6rbUlOVNZePuTgXUT7Q15PSU4OQ0UlGt4+HWxMRXUqUjypTEPlNWBfOzU42kVDXjmGTEswpVdUQkxApWrbN9bVblw+xWNeNYV1XDrcZUtDBYPURYrcMMbVm9sytZBfMTWf0ktoykpVi1w2RY5TRYBhVD6VcdNCS/3j8gu9Y/ABBPIk+MvzZPWE9qT6y/pr+gwL+yT8y/vk2uM1ctxFeqZeMuzDTqbDSYDMRXWhzEF2w02FWdQ51MpNRLoHbCKkyk8TSkrFTaBfRUpSM6VAUzAlRq5cPMNDSVhMRcUz3TbScsNONSvUOrUs2UbVLlwzxSxfMHUp1Da81RbdRRTUNgUa3DbRy8VOVQZeOuUMX0LVBdoz9QPdMH/JTrkM4foVE4T91U7CRFTpa1w9RNvcRN9VQk1J2tTK3jMUxdpEtdo082TGTvSnXDikqVNFxkQ8pJRdR0Z25lFjNKBWMD2Er1tCznxv2238jf4t8A9N/+bxDvKu8070Z/WH9qfwB8dwb1hu+475J5zu/Qf/LvAOx//n8I/yqPPI9Oj2CPco8AhI+Wj6iPmi+0j8aP2I/qjwAEn66PEC8yn0SfVp8QnyKfAKSflp+on4Kf3J+2nwCv6p8ADK8OryCvOq9sr26veK8yrwC0r6avwK/ar/SvDr/Qrxq/AES/Br9gv4K/jL+Wv6izrsLbnEt10z5MPXMoTaw1NBTUK09FYw/sxIW1UKWz+uTEjFHtYwGtUlXDdlI9c+iUVFu1U83D0HzERFR1M7ZVVD3EVUXEVd20VoU0bVbFMwlXPdN3V41U1pxETVhtVFh10x5ZZsUzKVn1VJw001h1M1uWWC3TVVidNFjNkwHXdDdGT+DL7j8ITwrf5M8A9s9QT2LfdN++T5jfmk+831DWT9DbDlP0RF/8RB7c1K3LFFSHVnUzRhRUB1psNMgsVI1VnVNUVDTVGjzk1ExUnEzEZFS2tdMtVL1T9VNFY781UwVjiDTEUFONNDzENdSkVJysVGdSfTQkxFv4Uf0jwFGls4rUVKtFUc0kUSVUUL1zoalQ9SY+Y1AFY/j0JIgVTxXETx2Dk+wk67BOUmu8TT3kTdUrhUzNVFhE9NOwzpI3Sx1kSs2UtUq9cxGUZLhJBTOC1UkNxEkFxEnFM3lKBk1T/EpNZnZ1Fo12dc5vANj/6v8UfxZ/MH8yD3x/Vg8AaA96Cb51ln2Ofb5/qA+6DwDkDxaNHo8YHyofPB8Wj0gfAHIfhB+WH7C/or+0H6YfuB8Awh/0H/YfCC8yLxQvXi9QLwBKL6Qvbi+AL8ov3C/mL7gvABo/ND/2LyA/Wj9kP3Y/gD8Amj+0P44/oD/KPwxP3j8gTwAKT0RPVk9oTwI/fE+GTzBLeNbTXBU89GVNQKTQwVtjTlXDZk9NUyzk57Y2wjBRVcOmUb3TG61SdQOOUhXEU71TdWVTtUPqfFVk5O1U/dRtVfXz0VX9U0JW7UNrs1b18yFU1JBXhWNt+gTkflj18+FY5bTNWf1TIlm15JRUwViqffRYPcRY7UPzVNTQBVf9U8JU30bd3lXeXRZvAChv6l98315vcG+C35Rvrt+QoG/i39xvpsK3fFe+UlJatGT9LOS4VjVUVhUDrTUcdPVVdfRV1eN8bGRVROT6VO1Dw1TFY1uLVF0TU1TV4xxc5KXkRFSsNFe+UjI8VPq1UlV0UlXjjFIVA1VtUnXjH1J1w+dRTWNtsMTkalFd4zRR1bPb/lB1w8dQdeOPUJY181pQpVRQzcT0tE+2DPThTv3jeE6lxE62tWOdTV0TM00N5Eyq7URMvXRL7UOD1EQZmrREumT0V0qN9r5Som1J1bN+SXXjr0k1U1UVpPSPpPQPXPRUrP8Avv/Q/+KP9I8ODyAPKp9EDwBOn2Cfcp+cD8aNvg/YD8qfANyfVh+QTxKvJK82r1AfAq8AbK9+r5Cvoq+sT66vwK/SrwD8r/avEL8ivzS/Rr9YvwK/AGy/lr+Iv5K/rL/Wv8i/+r8ADM8ezzDPQs9Uz2bPeM/ivwCcz6bPuM+az+zP9s8Q3wrfACTfPt8w30rffN9m31jfot9tS01jgEvdc95LNfNbqkz9g6FNfYROvVPb4k8l42dQ1ePcUNrdc07UdMRR3WM5UtrFY6us5CBT/YOxUzZdoyNUpaOXVCWETHTbelVN8+xVfZNeVlaNg89WbYRXFVPGTGSbMFj945hYrVaW8im1WUX0WcVj61hdo6NavFRivFQiWL10V0VTIcwMZ+5fUGO+ksEE/95VAAb1Lm84/0JvhG9u/4D/kv/AzG+2/8j/2m/s96aip1dS/YNxjOXc5OwUdKgcdLVlJHQlJHTlVc3zm5lVVVYWUiZVTVYWUrZpVI1UVORHZAQOVEWTrchE5JNTzfNbNFQlVVN9k+6sdLU05IC8dGtHUl2jAyzky1EVk7OVUW3kFFQmUY2D79lQFXQEVIFQpfM9ULY1UwVQpXOcTw1UT6qF5E595E6dBE0Vk4VtTV3zAE3l85lMfZOjLkw9hDyX7kID/IShNUr9BErl08pJVYR8hGuCSbVUSTVzOEq9kwOxSk0E/IeWn4CTRpXWjwDoHwqfDC8WnzifSp9UL2YvAHgrvpW+lYYvkCven8gv2i8A7C+mrxA/Ij80P0Y/WD9qPwB8P44/oD+K38Q/tt/AP7o/APw/Dk+Q3yJPPE82T0hPYk8AjE9+T6hPuk/MT/ZP0E9STwAMXy5fQF8aX1xfTl+AX5JfAJxfvl+YX9JfrF9uX/BfMm8ARG8Wbwhvam98b15vsG8iadpec0ttcwxM5dPqTNZFI+hNJYMnDIQPULI1FFB1hBTkblG1I+G1UX3kUsVjylJtc1wtUxUT0FOtg0RcB04FakYTVeVkVqXzfVbl86sJVyUjdQQE4dT0S9bE5LJYreMMtOQrWdr9IxO0dNNYTQOWWNolA1W85BNYjYPfVwA1dCT/9u8Y//J5Bv32f0j/APLvnP9+j6D/0v+0j8aP2I9o4vnehcZimgQEYVd1I1Ue5HTafOSXJARVLAS1FXzkxzwEi1X901KtVUUjGFVtg+BU5KfZVAUEfAQ4VIUT81PareO8lASFU0UDT1PWHWMXU12UUuXzqVLW/dNyUk0UUh1j91HaHXO+LHSHURUTUFFaxWMaHOTkUC3kUAXmWo7jUBUT8E81FE+V42sYT+XUTq3jPE5FdLVN5WNM/GTnTHV0TFbl8xlMFROw3GRL5NSt6qwUhkrlZEpNc7RtSR1zfkkF44dJreNr3En9I1OEpNRKxWMBOnwnHmXGH9gf8h/8r/4fACgvOi9EL1a/aL96v4y3/iUAli32La4v8C/iv/wvxq3+vwAozzrPTM/GrVbPgM+Sz6TPAL5vsM/Cz5xv1s/4z9LPHN8ANt9I3+rPbN9e33Dfql+s3wC+36Dfmt/03w7vkN/y30zvAB7vUO9674zvru9g71rv5O8Avu/w7wr/FP/271D/Iv9c/4Bu/4D/mv+8/zb9DhPM9DptTA2zIU2FE2NOTQOrZk+lcyz0BKEMdBUW5JSKUQ2zAbSXvgOUBKt1U/VkUz10VJWTz61UFYNCVYWkVSWzJc1WhROzVvX0bISQV9rtY/oUhGJY/ZPHWNbtYxpZdQRZTXP0WFqdhFgVE4BYbYNAzAQNAMR01lcdFGSPboUWhQAOHxiD9g8oiy4fcI9iiY6PAIgfmo+sH6Yf0B/iH/QX/pLJt4wHTpNXBXT0FMtWapWkVlVzRiyU9VUdo0W4bHR8TJRrAH5zVc2za9FU7WOaZARiVOVjaxxU7ZRTxROtU/2TbXeklEBTHaMIUxWDi9JS7RObxJQzcJaSH7VSRaRRdROwUa2TedYkdEFR5WRRzXPVULaVk49Q7WNaUBWDIrVQJfPXJKRqT8UT/a1OhbOOTnUETsUTnS1NbcMzTSUkTP309PQzAUwFlIz0N0utpi5zNUo9JEkVg6JJ3SSUNEuZSRV0SSX0fDT3rKQBVKy/zq/grwq/BE8evzC/ADpPjL9OT3BPekGmvc69lk8A8L/KT9xPFs8o/2LP/E82XwBIX1pfbF9+X5Bfol/U/7ZfAMj/0l/sX9Zf4F/6XzRvTm8ASG9qb3Rvjm8ob5pvzG+2bwCob/pv7G8Wfyh/On9kf15/AHB/Wn+kf75/sH/af+R/7n8AGI8qjwyPhm9Ij2KPbI9+j6BAj6qPtI/GhVaiuXQ0dNb09KFNjTROdROgT2ZlQ0hQzZQMNDJRdaNbplHtExtSjSRSdRNbIFMtU5NTdaMGbCRrelTFE+1cBF9VDUNr0VV1E2CEBNFWdUNbPlfFg6pXHQRYdUMbflglE+JYRQO7AJ6isxxZZZSslLJY/fNzatSUM9SU83QU0FeFowHEdB9OH0AfEq88r2YfSK8Amh+Er8YfqK+6r8yv3q/wq1Tugxwkr2ykgGykQJyka/1WZUO4PCR1VnUGpqYi6FWVlHSUcUQkONZMJPxURQPFZJSNVNYtI0dUtUMRbCTaU6oVBFMdNFP1gzRUBPy1Um20UrVDgVKdM0nWNAQSUo20UfWDpFGWHZNuUW00Ud0EJAS6LVAtU4NQfSNMHAUMNNvCTy1TU08lQ+VOtqUjeE61Q/FNZUOIbU2dox1NRQO1TO2jS0tMzSRLLSQMRCEkRFulSg1DQUotxElFA5uVSR2TfkkNtJQ0GRVKTZRKlQMqDEcuXdY9AO4/+M8K3yRPLk9A30pPZN8AXk9w38o/tEeOT7hP2t/s3wAeXzBfCulWj0DvIu8s73bvAIjvmu+s777v0O/i79yP7u8AAP8a/wz/Zo9Q/yr/dP9m/wCI/6r/nP8uj8j/2v8UDyYPALj/Mg8EDz4PUA96D6QPng8AYA/CD9QPtg/oDwIfJB82HwAYH1offB9GH6Afch+sHz4dtlYyg0sdk95LjbPqqUwtxETE6DQ05RSUaFYclN5Q9bNQLJTG7LTMwyDGEspSjZRMlLNTqjU0VM0Tl1yUCmS0fLZMtApW7aN7Vu0j7K1WxRNaVzXDyCSkMWlYZTSsJPqklC5ZtZNbFVkV0+FYfcRY9YNtZNwkJFidM+lXjdMBzmSvXq0mpSavGK8iPwQ/AF6tjq+IP5qvrD+eP7A/4j+oBLfmPc4Spwy0b3Q0MNqUlOostKhWbcNXVtrNExcstNhVzTOdVWpt42NctCh0lPFUNcNruFRt5FTFEzpU9YOrBFQNw8xcJJWstFxtU23DJ1Mdk+5S5TNrq1L1hFINwzxSLdNbBVINs89RlcRRfZTZUb3E5ETlUI3TrlBazRRQDbM/UG3DBySUa6JPXbRPjbPKToXEtjTE2E0Nw2xN3ZMDNkzEnUy1kzVM3USU17YOsu9KDbOPSuUzK9a8xMpJbcRJHcOCSdYt08VJXbRKzTPdSgAdtFTXzh1+3e7PAG8SbyzfADbfSG9ab5Tffm+Qb8rZxt8AsNum39Bv8m8Ef1bvEH/SHwBMf15/cH+Cf5R/pn+4f9ofAMQf1n/ofxKPBI/+fxiPWo8ANI92jziPSo+cj6aPuI/KjwD0j/6PEJ/6jzSfPp9In2KfAHyffp+gn7KfzJ/en2ifUp8ABK8Or+ifIq9UrzavSK+Kr6Ckr5avoK/KqeYyi/QUPlYEJCVNPbROrURPpcMNDxTEhVC1JCQk67AeYrEBxEcOI7xEW1P1s9AWpLREVDUjtnREa0B2Q6p8JCqEJJuEJAv8NHnZV/1EHERPWM2jt1hW9bMgWY1UWR1UWTVz29NYNSOWWMUjVVg2NXMTWKXD31c1JMQ/AA49Hs8wz0LPDM9Wz3jPis8AnM/mP8DP0s/0P/bPAEuuI6lXHWT0JB4sRNo8RIetVjUjRlbFIwVERMe1VfWkVSVTUlVtYxhtVW3D4FRtY5hUJVPbYlTtIylU5WPxU11Ab2EovFPtFFOttNVTRURTJVPSvESbUmxdREwkLlI1I/ZRzUMbvFFtY4hRLSaWszwktdckJJ4cVGdQJURQVt0j9E8dY4EsVBgctK2PPFQhTv00TS0kTdadU+dMLeRM7SMZTGotI7A0dDN8VM9K5WRtSs1DDErdI7RJNbNZfpxXntLcSc2kSs2jBfeMVEucZyZ95l/4Xwr/ACRvLv9Ab1L/7O+Wb4j/om8ArG/mb+BvCn/0/zZ/KHvOrwAgDzIPXA82D0gPkg+kD7YPAMgPuq/UD+4P+A8qrxQfFh8AsK8qH1wfTh+AH6IfrB+2HwCwH+of9B/uHyAvEi9UL04vAGAvci+cL4YvQC9KL9wv5i8A+C/aLxQ/Jj8AP1I/XD9mP4DQL3o/lD++P9A/mjH+w0usxUQEtGVNdfRONVNqtU/V1FBVU6NQbdRRtkVTqFGtwx1SbcOQqtRFU3XzeJzU7LREXlaU1NFUHfRV1bRVZbS2TNS1VoUDI1fd85FtV53T/Fdls2RYJVMt4uS0JVkFtFkttOS0LcW0tIdYZbRYVUS8RIXStETETM8WX3DD3vLBBGzHplLCJF9Oz2DPal+MXwCmz+DDpl/gz9pf7F/+zxDTqhayt3xUkERUUqy0D7VXdfO4TNR1Vj3zNdJM1PV8t5bifGTUQlVWDdMJVTVUVPWkVIUDW1NUlTMaVGWz5KzU269TreN3U31TQFNaLbRSpdPDUp3TjFREW1VS9bMfUl3kUX1Ta7BRnbRRZbM0UTWzrf4U5MdQPeRQHUNaLVCF0yJQBeRPHUYe8rPhTkW0FLQHTsVTnbVNfeRN7VPLTKXTY1VMrURLfVOA/DQZ3DTNusTkV0pVZKTknklsnbSsdJlJTdMVSoUDFZOc5BQERFTc997vmPMAPv0W/xiPKv9E/06PYP+a/wCEj5aPoP+6+b7/AA/qj/yPAA6fiAuGD0CfUp8sn16fiJ8Amp+sn76fsD+aP+w/9p/onwDynzSvTq8YrzqvhK9+r0ivAHKvxK+Gr6ivYq/0r9avKL8AEr9Mvz6/cL9iv4y/nr+4vwDKv9y/rr/gv/K/LM8ezzDPAFrPZM9mz3jPms/Ez7bP0MvUfnVuQt7EhK4MRKVNtkXTpk6F06JPpcNKtVBV48AkdFJR3dPG1VGlwzrcZK/EZCNT1j2DlVN1ZFStQ3xUaHVmZmVmQ1Wlg15WheS1Vq1DPDxkqFc9gxVtWD1DmFhtg/hYBWNbKVmtQxxZxVPt9ESrtVgd03b0RDXM1OkFV6WDzgRfJl84U0ZVNlUAPu1GX2DvYl+E75bvqO/KX4C0X8bv8O8C/wxnpmN85IC2fORAV6XD6lb9s6dqlERlTGQlRPTnVaXDW6pVJYNxVUXTNmz0q/FUXWRUfXRUrWNHtnREEVQdQ9pT1YOhaVMdRKxkJ2xE7lL9s9u3UtWDgVIFY0lSqi1jEsxk3PxkpOxkYK1RHUMqUX30UI10UNZ1k4NQZWNMLHQXUNZtQ75PPUM4NHTKTtalw1pO1YPxFESITWpFRE2VREwF80tMndTYZIdOcySEoUolg0FKlj2D5Uk105Csd0YDSQw9BJR0t0olRDyHHp3WhRBuhQaPKIve4l0UHzaPSI8AWh9sj34fkB+iH9SHvh/YiwDWj/AfAi8UL26fAM9KL1wvAG4vgC+SL6Qvti/IL7LP1M8A5i/wLwI/JD8OP9jPYj9sPwA+P4A/mj+sP8Y/2D+yP/w/AAZPUD/qP1RPRk8YT1JPjE8Alk+IT7JP5E92T8hP8k8UXwAuXyBfSl9sX2ZfWF+aX6xfYM5f4F+KWYZjbBQITOVkJhTU5U2lBFR0DRwHHkJt9xQEalHlE+FRlXS1Ur3TyMxkPFOF08xtUz3TQlQ907JURdNrJlWtY5eMZAdWlfObd1Z1E+hWbfTc5N3WrNRIWO1kWB1zCllqvXMl1NQM1NTcWOUTa5FYLRNR7GQRWLVmAF5jTOdu7VblLn9AeybtFn8AcH+C74R/pn+4f+LvzH/ufzQAjxKPV4XTnFctFJx0VSA89NqkZJhM9FVU9C0VRPTXVQVkVT3UjGRrF1Wdc+CU9KdUVdNbb1R1EzhULRMBdNRrvFNd04PE9E5TLQRlU4WEUo2E5PRyUk3Wqj5jUTUEUV0EUTXTUFpM1Br09ORQFYOrNGTbc1CdczBQDeP0T6otE4E8BBhEBKosZD01TjXT0FwEaE0VZj6TrUwd8xlMNdOwBGRLbUsFA+pKRdOGSr30ZUoN47S0B44Ch0mFhDVJVWRKvdPYSk3UbBcAHk2mFf4PIB8SHzQfTh9YrwBqr/yfph+gr7oftK/eHeYfAPivCr8cvx4vIE9Svzy/dr8AiL+av6y/vr/Qv5Jf9F9+XwAIz/q/JM++X1DPYs88z+ZfAHDPos+0z87P6M/iz/zP9s8AEN8i30zfRt9Y32rfhN+e3wDA39LfdN+u3/DfAu8c7zbvAEjvKu9871bvgO+y78Tvhu+ooO/i6WZinOTkOhxkJVYkZCVOtfRP1QRQtYNbo1CNoxhRJQOMDASbAVKdk3ZSpWTUhHdVU+Vj7MT0Xpz00Xxky0JVrZRVHfRkhJdW1D2GpqKODHT4THRiWFptA8XMZBpZHfRZ7aNrAVmddFh1Y4JYrZNbRFhtswNYZYRXnZMBxkx/Pn84D0oPZH9uD4APAKJ/pA+WD8gP6n/cD94PEB9EGhGmkre09waTBBQNHBQty5xkh1adk0acZJtg1tbyulX1g36U9ERVtN1klPTUrIScVK2TZG1UFRMrVN2z51M1o9uxU42jeFPto0FTys1kU40UUi2E7IRnUtaFkyBStZPpTGSxUVYVE3tRVYNFTPQMVGQ11yyUoByUW1Ad9ERktdo09G48lAFPlYOPrU6NoyhOrYRN3bM31U2Vg88UZGd0lAFMWo3jmpTkN0uNFErtpFbclPpJdWOitCSCtCfWtoIDSrWUSuVj/EoAjZZuvW61/p8QryKvND9GrwB4q1Y/kK+KP5w/rj+4q7Y1AP4t7q/4PwpPHE/uL3C/Qk8AZE9WT3BPmk+sT75P0E/iTwDk7wZf+E8SXxxfTl/o72JfAIRfZl94X5JftF/GX6Bf+l8A3F9WX/BfKm9Eb15vEG9ybwAcb55vsG+Sb+Rv7m8If8pvAPxv/m84f1p/dH8uf4B/an9QrH+mf9h/yn9LtZO5hEWtTAUTnU21JE4lJE+2fTNIUN0TvFCFkzBtUZ2TplGtgxxSBRPbrVL1gx5ThUOTU7a98whU1fN6VAUT7bVUVSNfdBTOVSU0VrYFE81WZSM8V4VTp7VXhUMT1PR6WIWT4Kb09CJZ1fYWEuv09LJZWO00/IQxWD3z87wEC9BXrZPEjA9mBV4NNp8AaA9qn3yfvg+gn7oPxJ/mD0DYn/qfDK8erbYTvJSAvJStQOyU/VZ9M7hkFHdtVp3751X1c6pVdSPbb1W98zhV3RP8VNrN9FR1E45UZRNHVKq9kxCEhNrEFKHMFGpW1BQ0U42kUs30Uu0zbYH0FElSTQMSUrWkrVGdE6RRdRNuHCQ3bVE9EwBR9XO6UIVDtYNEhEw0JBVQTQRPtoVDU09NM+VOvfN4bU7tM/FNfTOITe2Tmx1NDSO1TOUkfCTn1Us984MkNB08NKFKWj0zQay04UkNI5W8J1qW80n1ExlKdYRK1fMBKjw3hk3uNQ4/OD8qz0Q/AE4/eDtuz3g/uj+kz7bP6D8AikHuNebNJk8I3xrf9L+GTwBQ30LfdN9u35jfqt+8387fAODfAo/0f/Z/+N8i7zzvTu8AKO9q74TvDu+w76rv3O9GfwAA/8LvFP8m/+jvCv9s/7bvAIj/mv+0/27/eP/K/+z//v8A2P8SDzwPRg8gD2oPVA9+D4B4D5oPvA8uD8APogl2Et62xMSuTFXDpU1VhE5StSRP5SRMhMBEtDJUhK3GJLQ6UnUjr+SkIaVTVcOVfIe+wn6UhO9tVN0TfFW9w+5VvZObYFaN09NWRaZ2o1daXaMX1ISAWK0kWB2jqytZbYRZjYRYVcO1tVhVg3YMlDNYlaP1BVedE8xUl66fMJu+lVaVAD4viJ+SnzQvxp+wL9Kf1C8Azi/4Lwo/HD8WgzSnxrNUlClCTKe+g1aVo2Vkr47CzaikhG1VzaR0pPpUUlWDtowXlqJFjBQOnDSr1lM1hFONxFM9wzFVU6UUUv0UUj2kUqWkbVJNgxBSXbPYUS2EWiS0alSEJlGVFFBVpGVQ5aRQRRaWshNQJbStT20TT089lE6181e1TqUUTVXDhU1dhE1a9cOxjLRHTD2T4lTHspayA6S37iI9SrWD3G1JTYOQSQ2zfkltFBbMtDRKhURKHUTsv4bdAA7NFs8wX0LPVF9ez3hfkskAjs+oX7pf7M/eX/DPKt8UbwAmbzDfgt9Ub7b/gG+Sb6RvALZvyG/ab+xv3g/4D/pvHH8A/m/wb1J/bH9ef4B/On+0fwC2f8h/6n/8fw6PqH/afzSPAE6PaI96j4yPhn+4j7KPzI8A5o/4j9KPDJ82nxCfIp9cnwBGn3CfSo+kn76f0J/in+yfth4yi0udEwxMxaPq2iwU5Wy06E5tEw9QmpWjhUxE+lANtpay49YUtFdSlZPK7DRAU1r9M9DMpERUzbRUXbNrKFXto5mUNApWHTOre1aVk+psNHU8NOG2JDRLWCUjslh9QwxZWeUWRlIRWf0z4AQkbZYUJFVYbWMTWG0TC99XXbPIVC82vSYlJiUAZi1mL3i/oi+cv66/wL/Sv4DsL/a/CM8qPzQ3FsWWkppqPDRhjLQgxBTaVp1TVZhkNFV0NBdkxNiENLWNjDRUlDQaVf1T4S1ULaOqVG1kVGUUlKRTBFTttIQUiISkUMw0axhTncRSFcOrUt1D23RSnRM8Up1T+FG0TRQURIoMRFJRfURRlt1D5FAlFFAllDREMW1QnaP4T51TiE99RLVPJRRORVNBTgVETWadE2xNLaZGUoFMfUTNTE2jtUtVRKTU70rWLaOKSuUUSp2juElaRTRJnROMSc2kSWVEBsTU2Eq9FIRXPm2WXSZfADDvSl9U725feO+KX5zvru8AwO/SX+Tv/l8I/xr/LP9ubwBQ/2L/dP8+/3j/qv+8/56fAJif2v/0/wYPGA/y/zQPVg8ACK9iD4QPjg+gD7IPxA/WDwDoD4oPFB8uH0AfAh8kH1YfAACvah+sH74fqB9CD9wfzh8ACC8aL/QfLi9YL0ovdC+OLwCAL0IvrC+2L8gvAjkA</prop>
			</obj>
			<obj name="Protocol" class="HTCProtocol" version="1">
				<prop name="Created">2016-07-01T09:57:29.499</prop>
				<prop name="LastModified">2016-07-01T09:58:04.789</prop>
				<obj name="Programs" class="HTCRunProgramList" version="5">
					<list name="emlist" count="2">
						<obj name="item" class="HTCRunProgram" version="1">
							<prop name="name">Program</prop>
							<prop name="Cycles">1</prop>
							<prop name="AnalysisMode">None</prop>
							<obj name="Segments" class="TEMRunSegmentList" version="1">
								<list name="emlist" count="1">
									<obj name="item" class="HTCRunSegment" version="2">
										<prop name="Hold">180</prop>
										<prop name="Slope">4.4</prop>
										<prop name="StepDelay">0</prop>
										<prop name="StepSize">0</prop>
										<prop name="Target">95</prop>
										<prop name="Target2">0</prop>
										<prop name="AcquisitionMode">0</prop>
										<prop name="AcqPerDegree">5</prop>
									</obj>
								</list>
							</obj>
						</obj>
						<obj name="item" class="HTCRunProgram" version="1">
							<prop name="name">Program</prop>
							<prop name="Cycles">50</prop>
							<prop name="AnalysisMode">Quantification</prop>
							<obj name="Segments" class="TEMRunSegmentList" version="1">
								<list name="emlist" count="2">
									<obj name="item" class="HTCRunSegment" version="2">
										<prop name="Hold">15</prop>
										<prop name="Slope">4.4</prop>
										<prop name="StepDelay">0</prop>
										<prop name="StepSize">0</prop>
										<prop name="Target">95</prop>
										<prop name="Target2">0</prop>
										<prop name="AcquisitionMode">0</prop>
										<prop name="AcqPerDegree">5</prop>
									</obj>
									<obj name="item" class="HTCRunSegment" version="2">
										<prop name="Hold">60</prop>
										<prop name="Slope">2.2</prop>
										<prop name="StepDelay">0</prop>
										<prop name="StepSize">0</prop>
										<prop name="Target">55</prop>
										<prop name="Target2">0</prop>
										<prop name="AcquisitionMode">1</prop>
										<prop name="AcqPerDegree">5</prop>
									</obj>
								</list>
							</obj>
						</obj>
					</list>
					<list name="AnalysisModes" count="4">
						<item>None</item>
						<item>Quantification</item>
						<item>Melting Curves</item>
						<item>Color Compensation</item>
					</list>
					<prop name="ChannelCount">4</prop>
					<prop name="InstrumentSubclass">HTC_VER_10</prop>
					<obj name="Container" class="HTCBlockType" version="1">
						<prop name="Id">bt96S</prop>
						<prop name="RowCount">8</prop>
						<prop name="ColCount">12</prop>
						<prop name="OvershootDnDelay">10</prop>
						<prop name="OvershootUpDelay">10</prop>
						<prop name="RampRateMaxDn">2.2</prop>
						<prop name="RampRateMaxUp">4.4</prop>
						<prop name="ReactionVolMin">10</prop>
						<prop name="ReactionVolMax">100</prop>
						<prop name="ReactionVolDefault">20</prop>
						<prop name="HorVertCrosstalkCoefficient">0.0003</prop>
						<prop name="DiagCrosstalkCoefficent">0.0001</prop>
					</obj>
					<prop name="MaxPositionsToSeek">96</prop>
					<obj name="DetectionFormats" class="DetectionFormats" version="2">
						<list name="emlist" count="14">
							<obj name="item" class="HTCDetectionFormat" version="1">
								<list name="emlist" count="1">
									<obj name="item" class="HTCChannel" version="2">
										<prop name="name">SYBR Green I / HRM Dye</prop>
										<prop name="Active">1</prop>
										<prop name="EmissionWL">510</prop>
										<prop name="ExcitationWL">465</prop>
										<prop name="IntgrTime">250</prop>
										<prop name="MaxIntgrTime">1000</prop>
										<prop name="MeltFactor">1.2</prop>
										<prop name="QuantFactor">30</prop>
									</obj>
								</list>
								<prop name="name">SYBR Green I / HRM Dye</prop>
								<prop name="Active">1</prop>
								<prop name="DefChannelNdx">0</prop>
								<prop name="DenominatorNdx">-1</prop>
								<prop name="ReadOnly">0</prop>
								<list name="EmissionWLAvail" count="6">
									<item>488</item>
									<item>510</item>
									<item>580</item>
									<item>610</item>
									<item>640</item>
									<item>660</item>
								</list>
								<list name="ExcitationWLAvail" count="5">
									<item>440</item>
									<item>465</item>
									<item>498</item>
									<item>533</item>
									<item>618</item>
								</list>
								<prop name="MeasuringMode">hmmDynamic</prop>
							</obj>
							<obj name="item" class="HTCDetectionFormat" version="1">
								<list name="emlist" count="1">
									<obj name="item" class="HTCChannel" version="2">
										<prop name="name">SimpleProbe</prop>
										<prop name="Active">1</prop>
										<prop name="EmissionWL">510</prop>
										<prop name="ExcitationWL">465</prop>
										<prop name="IntgrTime">250</prop>
										<prop name="MaxIntgrTime">2000</prop>
										<prop name="MeltFactor">1.2</prop>
										<prop name="QuantFactor">2</prop>
									</obj>
								</list>
								<prop name="name">SimpleProbe</prop>
								<prop name="Active">1</prop>
								<prop name="DefChannelNdx">0</prop>
								<prop name="DenominatorNdx">-1</prop>
								<prop name="ReadOnly">0</prop>
								<list name="EmissionWLAvail" count="6">
									<item>488</item>
									<item>510</item>
									<item>580</item>
									<item>610</item>
									<item>640</item>
									<item>660</item>
								</list>
								<list name="ExcitationWLAvail" count="5">
									<item>440</item>
									<item>465</item>
									<item>498</item>
									<item>533</item>
									<item>618</item>
								</list>
								<prop name="MeasuringMode">hmmDynamic</prop>
							</obj>
							<obj name="item" class="HTCDetectionFormat" version="1">
								<list name="emlist" count="1">
									<obj name="item" class="HTCChannel" version="2">
										<prop name="name">FAM</prop>
										<prop name="Active">1</prop>
										<prop name="EmissionWL">510</prop>
										<prop name="ExcitationWL">465</prop>
										<prop name="IntgrTime">250</prop>
										<prop name="MaxIntgrTime">2000</prop>
										<prop name="MeltFactor">1</prop>
										<prop name="QuantFactor">10</prop>
									</obj>
								</list>
								<prop name="name">Mono Color Hydrolysis Probe / UPL Probe</prop>
								<prop name="Active">1</prop>
								<prop name="DefChannelNdx">0</prop>
								<prop name="DenominatorNdx">-1</prop>
								<prop name="ReadOnly">0</prop>
								<list name="EmissionWLAvail" count="6">
									<item>488</item>
									<item>510</item>
									<item>580</item>
									<item>610</item>
									<item>640</item>
									<item>660</item>
								</list>
								<list name="ExcitationWLAvail" count="5">
									<item>440</item>
									<item>465</item>
									<item>498</item>
									<item>533</item>
									<item>618</item>
								</list>
								<prop name="MeasuringMode">hmmDynamic</prop>
							</obj>
							<obj name="item" class="HTCDetectionFormat" version="1">
								<list name="emlist" count="2">
									<obj name="item" class="HTCChannel" version="2">
										<prop name="name">FAM</prop>
										<prop name="Active">1</prop>
										<prop name="EmissionWL">510</prop>
										<prop name="ExcitationWL">465</prop>
										<prop name="IntgrTime">250</prop>
										<prop name="MaxIntgrTime">2000</prop>
										<prop name="MeltFactor">1</prop>
										<prop name="QuantFactor">10</prop>
									</obj>
									<obj name="item" class="HTCChannel" version="2">
										<prop name="name">VIC / HEX / Yellow555</prop>
										<prop name="Active">1</prop>
										<prop name="EmissionWL">580</prop>
										<prop name="ExcitationWL">533</prop>
										<prop name="IntgrTime">250</prop>
										<prop name="MaxIntgrTime">2000</prop>
										<prop name="MeltFactor">1</prop>
										<prop name="QuantFactor">10</prop>
									</obj>
								</list>
								<prop name="name">Dual Color Hydrolysis Probe / UPL Probe</prop>
								<prop name="Active">1</prop>
								<prop name="DefChannelNdx">0</prop>
								<prop name="DenominatorNdx">-1</prop>
								<prop name="ReadOnly">0</prop>
								<list name="EmissionWLAvail" count="6">
									<item>488</item>
									<item>510</item>
									<item>580</item>
									<item>610</item>
									<item>640</item>
									<item>660</item>
								</list>
								<list name="ExcitationWLAvail" count="5">
									<item>440</item>
									<item>465</item>
									<item>498</item>
									<item>533</item>
									<item>618</item>
								</list>
								<prop name="MeasuringMode">hmmDynamic</prop>
							</obj>
							<obj name="item" class="HTCDetectionFormat" version="1">
								<list name="emlist" count="3">
									<obj name="item" class="HTCChannel" version="2">
										<prop name="name">FAM</prop>
										<prop name="Active">1</prop>
										<prop name="EmissionWL">510</prop>
										<prop name="ExcitationWL">465</prop>
										<prop name="IntgrTime">250</prop>
										<prop name="MaxIntgrTime">2000</prop>
										<prop name="MeltFactor">1</prop>
										<prop name="QuantFactor">10</prop>
									</obj>
									<obj name="item" class="HTCChannel" version="2">
										<prop name="name">VIC / HEX / Yellow555</prop>
										<prop name="Active">1</prop>
										<prop name="EmissionWL">580</prop>
										<prop name="ExcitationWL">533</prop>
										<prop name="IntgrTime">250</prop>
										<prop name="MaxIntgrTime">2000</prop>
										<prop name="MeltFactor">1</prop>
										<prop name="QuantFactor">10</prop>
									</obj>
									<obj name="item" class="HTCChannel" version="2">
										<prop name="name">Cy 5 / Cy 5.5</prop>
										<prop name="Active">1</prop>
										<prop name="EmissionWL">660</prop>
										<prop name="ExcitationWL">618</prop>
										<prop name="IntgrTime">250</prop>
										<prop name="MaxIntgrTime">2000</prop>
										<prop name="MeltFactor">1</prop>
										<prop name="QuantFactor">10</prop>
									</obj>
								</list>
								<prop name="name">3 Color Hydrolysis Probe</prop>
								<prop name="Active">1</prop>
								<prop name="DefChannelNdx">0</prop>
								<prop name="DenominatorNdx">-1</prop>
								<prop name="ReadOnly">0</prop>
								<list name="EmissionWLAvail" count="6">
									<item>488</item>
									<item>510</item>
									<item>580</item>
									<item>610</item>
									<item>640</item>
									<item>660</item>
								</list>
								<list name="ExcitationWLAvail" count="5">
									<item>440</item>
									<item>465</item>
									<item>498</item>
									<item>533</item>
									<item>618</item>
								</list>
								<prop name="MeasuringMode">hmmDynamic</prop>
							</obj>
							<obj name="item" class="HTCDetectionFormat" version="1">
								<list name="emlist" count="4">
									<obj name="item" class="HTCChannel" version="2">
										<prop name="name">Cyan 500</prop>
										<prop name="Active">1</prop>
										<prop name="EmissionWL">488</prop>
										<prop name="ExcitationWL">440</prop>
										<prop name="IntgrTime">250</prop>
										<prop name="MaxIntgrTime">2000</prop>
										<prop name="MeltFactor">1</prop>
										<prop name="QuantFactor">10</prop>
									</obj>
									<obj name="item" class="HTCChannel" version="2">
										<prop name="name">FAM</prop>
										<prop name="Active">1</prop>
										<prop name="EmissionWL">580</prop>
										<prop name="ExcitationWL">498</prop>
										<prop name="IntgrTime">250</prop>
										<prop name="MaxIntgrTime">2000</prop>
										<prop name="MeltFactor">1</prop>
										<prop name="QuantFactor">10</prop>
									</obj>
									<obj name="item" class="HTCChannel" version="2">
										<prop name="name">Red 610</prop>
										<prop name="Active">1</prop>
										<prop name="EmissionWL">610</prop>
										<prop name="ExcitationWL">533</prop>
										<prop name="IntgrTime">250</prop>
										<prop name="MaxIntgrTime">2000</prop>
										<prop name="MeltFactor">1</prop>
										<prop name="QuantFactor">10</prop>
									</obj>
									<obj name="item" class="HTCChannel" version="2">
										<prop name="name">Cy 5 / Cy 5.5</prop>
										<prop name="Active">1</prop>
										<prop name="EmissionWL">660</prop>
										<prop name="ExcitationWL">618</prop>
										<prop name="IntgrTime">250</prop>
										<prop name="MaxIntgrTime">2000</prop>
										<prop name="MeltFactor">1</prop>
										<prop name="QuantFactor">10</prop>
									</obj>
								</list>
								<prop name="name">4 Color Hydrolysis Probe</prop>
								<prop name="Active">1</prop>
								<prop name="DefChannelNdx">0</prop>
								<prop name="DenominatorNdx">-1</prop>
								<prop name="ReadOnly">0</prop>
								<list name="EmissionWLAvail" count="6">
									<item>488</item>
									<item>510</item>
									<item>580</item>
									<item>610</item>
									<item>640</item>
									<item>660</item>
								</list>
								<list name="ExcitationWLAvail" count="5">
									<item>440</item>
									<item>465</item>
									<item>498</item>
									<item>533</item>
									<item>618</item>
								</list>
								<prop name="MeasuringMode">hmmDynamic</prop>
							</obj>
							<obj name="item" class="HTCDetectionFormat" version="1">
								<list name="emlist" count="1">
									<obj name="item" class="HTCChannel" version="2">
										<prop name="name">Red 640</prop>
										<prop name="Active">1</prop>
										<prop name="EmissionWL">640</prop>
										<prop name="ExcitationWL">498</prop>
										<prop name="IntgrTime">250</prop>
										<prop name="MaxIntgrTime">2000</prop>
										<prop name="MeltFactor">1.2</prop>
										<prop name="QuantFactor">5</prop>
									</obj>
								</list>
								<prop name="name">Mono Color HybProbe</prop>
								<prop name="Active">1</prop>
								<prop name="DefChannelNdx">0</prop>
								<prop name="DenominatorNdx">-1</prop>
								<prop name="ReadOnly">0</prop>
								<list name="EmissionWLAvail" count="6">
									<item>488</item>
									<item>510</item>
									<item>580</item>
									<item>610</item>
									<item>640</item>
									<item>660</item>
								</list>
								<list name="ExcitationWLAvail" count="5">
									<item>440</item>
									<item>465</item>
									<item>498</item>
									<item>533</item>
									<item>618</item>
								</list>
								<prop name="MeasuringMode">hmmDynamic</prop>
							</obj>
							<obj name="item" class="HTCDetectionFormat" version="1">
								<list name="emlist" count="4">
									<obj name="item" class="HTCChannel" version="2">
										<prop name="name">Fluos</prop>
										<prop name="Active">1</prop>
										<prop name="EmissionWL">510</prop>
										<prop name="ExcitationWL">465</prop>
										<prop name="IntgrTime">250</prop>
										<prop name="MaxIntgrTime">2000</prop>
										<prop name="MeltFactor">2</prop>
										<prop name="QuantFactor">1.5</prop>
									</obj>
									<obj name="item" class="HTCChannel" version="2">
										<prop name="name">Red 610</prop>
										<prop name="Active">1</prop>
										<prop name="EmissionWL">610</prop>
										<prop name="ExcitationWL">498</prop>
										<prop name="IntgrTime">250</prop>
										<prop name="MaxIntgrTime">2000</prop>
										<prop name="MeltFactor">1.2</prop>
										<prop name="QuantFactor">5</prop>
									</obj>
									<obj name="item" class="HTCChannel" version="2">
										<prop name="name">Red 640</prop>
										<prop name="Active">1</prop>
										<prop name="EmissionWL">640</prop>
										<prop name="ExcitationWL">498</prop>
										<prop name="IntgrTime">250</prop>
										<prop name="MaxIntgrTime">2000</prop>
										<prop name="MeltFactor">1.2</prop>
										<prop name="QuantFactor">5</prop>
									</obj>
									<obj name="item" class="HTCChannel" version="2">
										<prop name="name">Cy 5 / Cy 5.5</prop>
										<prop name="Active">1</prop>
										<prop name="EmissionWL">660</prop>
										<prop name="ExcitationWL">498</prop>
										<prop name="IntgrTime">250</prop>
										<prop name="MaxIntgrTime">2000</prop>
										<prop name="MeltFactor">1.2</prop>
										<prop name="QuantFactor">5</prop>
									</obj>
								</list>
								<prop name="name">Multi Color HybProbe</prop>
								<prop name="Active">1</prop>
								<prop name="DefChannelNdx">0</prop>
								<prop name="DenominatorNdx">-1</prop>
								<prop name="ReadOnly">0</prop>
								<list name="EmissionWLAvail" count="6">
									<item>488</item>
									<item>510</item>
									<item>580</item>
									<item>610</item>
									<item>640</item>
									<item>660</item>
								</list>
								<list name="ExcitationWLAvail" count="5">
									<item>440</item>
									<item>465</item>
									<item>498</item>
									<item>533</item>
									<item>618</item>
								</list>
								<prop name="MeasuringMode">hmmDynamic</prop>
							</obj>
							<obj name="item" class="HTCDetectionFormat" version="1">
								<list name="emlist" count="4">
									<obj name="item" class="HTCChannel" version="2">
										<prop name="name">465-510</prop>
										<prop name="Active">1</prop>
										<prop name="EmissionWL">510</prop>
										<prop name="ExcitationWL">465</prop>
										<prop name="IntgrTime">250</prop>
										<prop name="MaxIntgrTime">1000</prop>
										<prop name="MeltFactor">1</prop>
										<prop name="QuantFactor">1</prop>
									</obj>
									<obj name="item" class="HTCChannel" version="2">
										<prop name="name">533-580</prop>
										<prop name="Active">1</prop>
										<prop name="EmissionWL">580</prop>
										<prop name="ExcitationWL">533</prop>
										<prop name="IntgrTime">250</prop>
										<prop name="MaxIntgrTime">1000</prop>
										<prop name="MeltFactor">1</prop>
										<prop name="QuantFactor">1</prop>
									</obj>
									<obj name="item" class="HTCChannel" version="2">
										<prop name="name">533-610</prop>
										<prop name="Active">1</prop>
										<prop name="EmissionWL">610</prop>
										<prop name="ExcitationWL">533</prop>
										<prop name="IntgrTime">250</prop>
										<prop name="MaxIntgrTime">1000</prop>
										<prop name="MeltFactor">1</prop>
										<prop name="QuantFactor">1</prop>
									</obj>
									<obj name="item" class="HTCChannel" version="2">
										<prop name="name">618-660</prop>
										<prop name="Active">1</prop>
										<prop name="EmissionWL">660</prop>
										<prop name="ExcitationWL">618</prop>
										<prop name="IntgrTime">250</prop>
										<prop name="MaxIntgrTime">1000</prop>
										<prop name="MeltFactor">1</prop>
										<prop name="QuantFactor">1</prop>
									</obj>
								</list>
								<prop name="name">SCicchitano1</prop>
								<prop name="Active">1</prop>
								<prop name="DefChannelNdx">0</prop>
								<prop name="DenominatorNdx">-1</prop>
								<prop name="ReadOnly">0</prop>
								<list name="EmissionWLAvail" count="6">
									<item>488</item>
									<item>510</item>
									<item>580</item>
									<item>610</item>
									<item>640</item>
									<item>660</item>
								</list>
								<list name="ExcitationWLAvail" count="5">
									<item>440</item>
									<item>465</item>
									<item>498</item>
									<item>533</item>
									<item>618</item>
								</list>
								<prop name="MeasuringMode">hmmDynamic</prop>
							</obj>
							<obj name="item" class="HTCDetectionFormat" version="1">
								<list name="emlist" count="2">
									<obj name="item" class="HTCChannel" version="2">
										<prop name="name">465-510</prop>
										<prop name="Active">1</prop>
										<prop name="EmissionWL">510</prop>
										<prop name="ExcitationWL">465</prop>
										<prop name="IntgrTime">250</prop>
										<prop name="MaxIntgrTime">1000</prop>
										<prop name="MeltFactor">1</prop>
										<prop name="QuantFactor">1</prop>
									</obj>
									<obj name="item" class="HTCChannel" version="2">
										<prop name="name">498-580</prop>
										<prop name="Active">1</prop>
										<prop name="EmissionWL">580</prop>
										<prop name="ExcitationWL">498</prop>
										<prop name="IntgrTime">250</prop>
										<prop name="MaxIntgrTime">1000</prop>
										<prop name="MeltFactor">1</prop>
										<prop name="QuantFactor">1</prop>
									</obj>
								</list>
								<prop name="name">VIC and FAM</prop>
								<prop name="Active">1</prop>
								<prop name="DefChannelNdx">0</prop>
								<prop name="DenominatorNdx">-1</prop>
								<prop name="ReadOnly">0</prop>
								<list name="EmissionWLAvail" count="6">
									<item>488</item>
									<item>510</item>
									<item>580</item>
									<item>610</item>
									<item>640</item>
									<item>660</item>
								</list>
								<list name="ExcitationWLAvail" count="5">
									<item>440</item>
									<item>465</item>
									<item>498</item>
									<item>533</item>
									<item>618</item>
								</list>
								<prop name="MeasuringMode">hmmDynamic</prop>
							</obj>
							<obj name="item" class="HTCDetectionFormat" version="1">
								<list name="emlist" count="2">
									<obj name="item" class="HTCChannel" version="2">
										<prop name="name">465-510</prop>
										<prop name="Active">1</prop>
										<prop name="EmissionWL">510</prop>
										<prop name="ExcitationWL">465</prop>
										<prop name="IntgrTime">250</prop>
										<prop name="MaxIntgrTime">1000</prop>
										<prop name="MeltFactor">1</prop>
										<prop name="QuantFactor">1</prop>
									</obj>
									<obj name="item" class="HTCChannel" version="2">
										<prop name="name">533-580</prop>
										<prop name="Active">1</prop>
										<prop name="EmissionWL">580</prop>
										<prop name="ExcitationWL">533</prop>
										<prop name="IntgrTime">250</prop>
										<prop name="MaxIntgrTime">1000</prop>
										<prop name="MeltFactor">1</prop>
										<prop name="QuantFactor">1</prop>
									</obj>
								</list>
								<prop name="name">Borowsky</prop>
								<prop name="Active">1</prop>
								<prop name="DefChannelNdx">0</prop>
								<prop name="DenominatorNdx">-1</prop>
								<prop name="ReadOnly">0</prop>
								<list name="EmissionWLAvail" count="6">
									<item>488</item>
									<item>510</item>
									<item>580</item>
									<item>610</item>
									<item>640</item>
									<item>660</item>
								</list>
								<list name="ExcitationWLAvail" count="5">
									<item>440</item>
									<item>465</item>
									<item>498</item>
									<item>533</item>
									<item>618</item>
								</list>
								<prop name="MeasuringMode">hmmDynamic</prop>
							</obj>
							<obj name="item" class="HTCDetectionFormat" version="1">
								<list name="emlist" count="2">
									<obj name="item" class="HTCChannel" version="2">
										<prop name="name">533-580</prop>
										<prop name="Active">1</prop>
										<prop name="EmissionWL">580</prop>
										<prop name="ExcitationWL">533</prop>
										<prop name="IntgrTime">250</prop>
										<prop name="MaxIntgrTime">1000</prop>
										<prop name="MeltFactor">1</prop>
										<prop name="QuantFactor">1</prop>
									</obj>
									<obj name="item" class="HTCChannel" version="2">
										<prop name="name">465-510</prop>
										<prop name="Active">1</prop>
										<prop name="EmissionWL">510</prop>
										<prop name="ExcitationWL">465</prop>
										<prop name="IntgrTime">250</prop>
										<prop name="MaxIntgrTime">1000</prop>
										<prop name="MeltFactor">1</prop>
										<prop name="QuantFactor">1</prop>
									</obj>
								</list>
								<prop name="name">RLB</prop>
								<prop name="Active">1</prop>
								<prop name="DefChannelNdx">0</prop>
								<prop name="DenominatorNdx">-1</prop>
								<prop name="ReadOnly">0</prop>
								<list name="EmissionWLAvail" count="6">
									<item>488</item>
									<item>510</item>
									<item>580</item>
									<item>610</item>
									<item>640</item>
									<item>660</item>
								</list>
								<list name="ExcitationWLAvail" count="5">
									<item>440</item>
									<item>465</item>
									<item>498</item>
									<item>533</item>
									<item>618</item>
								</list>
								<prop name="MeasuringMode">hmmDynamic</prop>
							</obj>
							<obj name="item" class="HTCDetectionFormat" version="1">
								<list name="emlist" count="0">
								</list>
								<prop name="name">New Format 1</prop>
								<prop name="Active">1</prop>
								<prop name="DefChannelNdx">-1</prop>
								<prop name="DenominatorNdx">-1</prop>
								<prop name="ReadOnly">0</prop>
								<list name="EmissionWLAvail" count="6">
									<item>488</item>
									<item>510</item>
									<item>580</item>
									<item>610</item>
									<item>640</item>
									<item>660</item>
								</list>
								<list name="ExcitationWLAvail" count="5">
									<item>440</item>
									<item>465</item>
									<item>498</item>
									<item>533</item>
									<item>618</item>
								</list>
								<prop name="MeasuringMode">hmmDynamic</prop>
							</obj>
							<obj name="item" class="HTCDetectionFormat" version="1">
								<list name="emlist" count="4">
									<obj name="item" class="HTCChannel" version="2">
										<prop name="name">618-660</prop>
										<prop name="Active">1</prop>
										<prop name="EmissionWL">660</prop>
										<prop name="ExcitationWL">618</prop>
										<prop name="IntgrTime">250</prop>
										<prop name="MaxIntgrTime">1000</prop>
										<prop name="MeltFactor">1</prop>
										<prop name="QuantFactor">1</prop>
									</obj>
									<obj name="item" class="HTCChannel" version="2">
										<prop name="name">498-580</prop>
										<prop name="Active">1</prop>
										<prop name="EmissionWL">580</prop>
										<prop name="ExcitationWL">498</prop>
										<prop name="IntgrTime">250</prop>
										<prop name="MaxIntgrTime">1000</prop>
										<prop name="MeltFactor">1</prop>
										<prop name="QuantFactor">1</prop>
									</obj>
									<obj name="item" class="HTCChannel" version="2">
										<prop name="name">533-580</prop>
										<prop name="Active">1</prop>
										<prop name="EmissionWL">580</prop>
										<prop name="ExcitationWL">533</prop>
										<prop name="IntgrTime">250</prop>
										<prop name="MaxIntgrTime">1000</prop>
										<prop name="MeltFactor">1</prop>
										<prop name="QuantFactor">1</prop>
									</obj>
									<obj name="item" class="HTCChannel" version="2">
										<prop name="name">465-510</prop>
										<prop name="Active">1</prop>
										<prop name="EmissionWL">510</prop>
										<prop name="ExcitationWL">465</prop>
										<prop name="IntgrTime">250</prop>
										<prop name="MaxIntgrTime">1000</prop>
										<prop name="MeltFactor">1</prop>
										<prop name="QuantFactor">1</prop>
									</obj>
								</list>
								<prop name="name">Borowsky_2</prop>
								<prop name="Active">1</prop>
								<prop name="DefChannelNdx">0</prop>
								<prop name="DenominatorNdx">-1</prop>
								<prop name="ReadOnly">0</prop>
								<list name="EmissionWLAvail" count="6">
									<item>488</item>
									<item>510</item>
									<item>580</item>
									<item>610</item>
									<item>640</item>
									<item>660</item>
								</list>
								<list name="ExcitationWLAvail" count="5">
									<item>440</item>
									<item>465</item>
									<item>498</item>
									<item>533</item>
									<item>618</item>
								</list>
								<prop name="MeasuringMode">hmmDynamic</prop>
							</obj>
						</list>
						<prop name="DefFormatName">Borowsky_2</prop>
					</obj>
					<list name="AcquisitionModes" count="4">
						<item>None</item>
						<item>Single</item>
						<item>Continuous</item>
						<item>Step</item>
					</list>
					<prop name="SeekTemp">30</prop>
					<prop name="SampleVolume">10</prop>
					<prop name="PlateID">06148398</prop>
				</obj>
			</obj>
			<prop name="CompletedProgramNo">3</prop>
			<prop name="StopPoint">3</prop>
			<prop name="CarouselConstMoved">0</prop>
		</obj>
		<obj name="AnlsAndSampleInfo" class="AnlsAndSampleInfo" version="1">
			<obj name="AnlsPropTypes" class="PropertyTypeList" version="1">
				<list name="emlist" count="3">
					<obj name="item" class="SamplePropType" version="1">
						<prop name="name">Units</prop>
						<prop name="PropClass">QuantUnitsProp</prop>
						<prop name="IsChannelProperty">0</prop>
						<prop name="SelectorOrder">0</prop>
						<prop name="ShowInSelector">0</prop>
						<prop name="ShowInTable">0</prop>
						<prop name="TableOrder">0</prop>
					</obj>
					<obj name="item" class="SamplePropType" version="1">
						<prop name="name">ExtRef</prop>
						<prop name="PropClass">RQExtRefProp</prop>
						<prop name="IsChannelProperty">0</prop>
						<prop name="SelectorOrder">0</prop>
						<prop name="ShowInSelector">0</prop>
						<prop name="ShowInTable">0</prop>
						<prop name="TableOrder">0</prop>
					</obj>
					<obj name="item" class="SamplePropType" version="1">
						<prop name="name">Endpt External Experiment</prop>
						<prop name="PropClass">EndptGenoExtExp</prop>
						<prop name="IsChannelProperty">0</prop>
						<prop name="SelectorOrder">0</prop>
						<prop name="ShowInSelector">0</prop>
						<prop name="ShowInTable">0</prop>
						<prop name="TableOrder">0</prop>
					</obj>
				</list>
			</obj>
			<obj name="SamplePropTypes" class="PropertyTypeList" version="1">
				<list name="emlist" count="26">
					<obj name="item" class="SamplePosPropType" version="1">
						<prop name="name">Position</prop>
						<prop name="PropClass">GenSampleEditPosition</prop>
						<prop name="AnalysisClass">General</prop>
						<prop name="IsChannelProperty">0</prop>
						<prop name="SelectorOrder">0</prop>
						<prop name="ShowInSelector">0</prop>
						<prop name="ShowInTable">1</prop>
						<prop name="TableOrder">0</prop>
					</obj>
					<obj name="item" class="SamplePropType" version="1">
						<prop name="name">Color</prop>
						<prop name="PropClass">SamplePrefColor</prop>
						<prop name="AnalysisClass">General</prop>
						<prop name="IsChannelProperty">0</prop>
						<prop name="SelectorOrder">1</prop>
						<prop name="ShowInSelector">0</prop>
						<prop name="ShowInTable">1</prop>
						<prop name="TableOrder">1</prop>
					</obj>
					<obj name="item" class="SamplePropType" version="1">
						<prop name="name">Replicate of</prop>
						<prop name="PropClass">GenSampleEditReplicate</prop>
						<prop name="AnalysisClass">General</prop>
						<prop name="IsChannelProperty">0</prop>
						<prop name="SelectorOrder">2</prop>
						<prop name="ShowInSelector">0</prop>
						<prop name="ShowInTable">1</prop>
						<prop name="TableOrder">2</prop>
					</obj>
					<obj name="item" class="SamplePropType" version="1">
						<prop name="name">Sample Name</prop>
						<prop name="PropClass">GenSampleEditName</prop>
						<prop name="AnalysisClass">General</prop>
						<prop name="IsChannelProperty">0</prop>
						<prop name="SelectorOrder">3</prop>
						<prop name="ShowInSelector">1</prop>
						<prop name="ShowInTable">1</prop>
						<prop name="TableOrder">3</prop>
					</obj>
					<obj name="item" class="SamplePropType" version="1">
						<prop name="name">Subsets</prop>
						<prop name="PropClass">GenSampleEditSubset</prop>
						<prop name="AnalysisClass">General</prop>
						<prop name="IsChannelProperty">0</prop>
						<prop name="SelectorOrder">4</prop>
						<prop name="ShowInSelector">0</prop>
						<prop name="ShowInTable">0</prop>
						<prop name="TableOrder">4</prop>
					</obj>
					<obj name="item" class="SamplePropType" version="1">
						<prop name="name">Notes</prop>
						<prop name="PropClass">GenSampleEditNotes</prop>
						<prop name="AnalysisClass">General</prop>
						<prop name="IsChannelProperty">0</prop>
						<prop name="SelectorOrder">5</prop>
						<prop name="ShowInSelector">0</prop>
						<prop name="ShowInTable">0</prop>
						<prop name="TableOrder">5</prop>
					</obj>
					<obj name="item" class="SamplePropType" version="1">
						<prop name="name">Sample ID</prop>
						<prop name="PropClass">HTCSampleID</prop>
						<prop name="AnalysisClass">General</prop>
						<prop name="IsChannelProperty">0</prop>
						<prop name="SelectorOrder">6</prop>
						<prop name="ShowInSelector">0</prop>
						<prop name="ShowInTable">0</prop>
						<prop name="TableOrder">6</prop>
					</obj>
					<obj name="item" class="SamplePropType" version="1">
						<prop name="name">Sample Prep Notes</prop>
						<prop name="PropClass">HTCSamplePrepNotes</prop>
						<prop name="AnalysisClass">General</prop>
						<prop name="IsChannelProperty">0</prop>
						<prop name="SelectorOrder">7</prop>
						<prop name="ShowInSelector">0</prop>
						<prop name="ShowInTable">0</prop>
						<prop name="TableOrder">7</prop>
					</obj>
					<obj name="item" class="SamplePrefWidthType" version="1">
						<prop name="name">Width</prop>
						<prop name="PropClass">SamplePrefWidth</prop>
						<prop name="AnalysisClass">Sample preferences</prop>
						<prop name="IsChannelProperty">0</prop>
						<prop name="SelectorOrder">8</prop>
						<prop name="ShowInSelector">0</prop>
						<prop name="ShowInTable">0</prop>
						<prop name="TableOrder">8</prop>
					</obj>
					<obj name="item" class="SamplePrefLineStyleType" version="1">
						<prop name="name">Line Style</prop>
						<prop name="PropClass">SamplePrefLineStyle</prop>
						<prop name="AnalysisClass">Sample preferences</prop>
						<prop name="IsChannelProperty">0</prop>
						<prop name="SelectorOrder">9</prop>
						<prop name="ShowInSelector">0</prop>
						<prop name="ShowInTable">0</prop>
						<prop name="TableOrder">9</prop>
					</obj>
					<obj name="item" class="SamplePrefPointStyleType" version="1">
						<prop name="name">Point Style</prop>
						<prop name="PropClass">SamplePrefPointStyle</prop>
						<prop name="AnalysisClass">Sample preferences</prop>
						<prop name="IsChannelProperty">0</prop>
						<prop name="SelectorOrder">10</prop>
						<prop name="ShowInSelector">0</prop>
						<prop name="ShowInTable">0</prop>
						<prop name="TableOrder">10</prop>
					</obj>
					<obj name="item" class="SamplePropType" version="1">
						<prop name="name">Dominant Channel</prop>
						<prop name="PropClass">DominantChannelProp</prop>
						<prop name="AnalysisClass">Color Compensation Analysis</prop>
						<prop name="IsChannelProperty">0</prop>
						<prop name="SelectorOrder">11</prop>
						<prop name="ShowInSelector">0</prop>
						<prop name="ShowInTable">0</prop>
						<prop name="TableOrder">11</prop>
					</obj>
					<obj name="item" class="EndPtSampleTypePropertyType" version="1">
						<prop name="name">EndPt Sample Type</prop>
						<prop name="PropClass">GroupingSample</prop>
						<prop name="AnalysisClass">EndPtGenotyping</prop>
						<prop name="IsChannelProperty">0</prop>
						<prop name="SelectorOrder">12</prop>
						<prop name="ShowInSelector">0</prop>
						<prop name="ShowInTable">0</prop>
						<prop name="TableOrder">12</prop>
					</obj>
					<obj name="item" class="SamplePropType" version="1">
						<prop name="name">EndPt Genotype</prop>
						<prop name="PropClass">Genotype</prop>
						<prop name="AnalysisClass">EndPtGenotyping</prop>
						<prop name="IsChannelProperty">0</prop>
						<prop name="SelectorOrder">13</prop>
						<prop name="ShowInSelector">0</prop>
						<prop name="ShowInTable">0</prop>
						<prop name="TableOrder">13</prop>
					</obj>
					<obj name="item" class="SamplePropType" version="1">
						<prop name="name">Target Name</prop>
						<prop name="PropClass">TargetName</prop>
						<prop name="AnalysisClass">General</prop>
						<prop name="IsChannelProperty">1</prop>
						<prop name="SelectorOrder">14</prop>
						<prop name="ShowInSelector">0</prop>
						<prop name="ShowInTable">0</prop>
						<prop name="TableOrder">14</prop>
					</obj>
					<obj name="item" class="QuantSampleTypePropertyType" version="1">
						<prop name="name">Quantification Sample Type</prop>
						<prop name="PropClass">QuantSampleTypeProperty</prop>
						<prop name="AnalysisClass">Quantification Analysis</prop>
						<prop name="IsChannelProperty">1</prop>
						<prop name="SelectorOrder">15</prop>
						<prop name="ShowInSelector">0</prop>
						<prop name="ShowInTable">0</prop>
						<prop name="TableOrder">15</prop>
					</obj>
					<obj name="item" class="SamplePropType" version="1">
						<prop name="name">Concentration</prop>
						<prop name="PropClass">QuantConcProperty</prop>
						<prop name="AnalysisClass">Quantification Analysis</prop>
						<prop name="IsChannelProperty">1</prop>
						<prop name="SelectorOrder">16</prop>
						<prop name="ShowInSelector">0</prop>
						<prop name="ShowInTable">0</prop>
						<prop name="TableOrder">16</prop>
					</obj>
					<obj name="item" class="QuantCpType" version="1">
						<prop name="name">Cp Low</prop>
						<prop name="PropClass">QuantCpLowProp</prop>
						<prop name="AnalysisClass">Quantification Analysis</prop>
						<prop name="IsChannelProperty">1</prop>
						<prop name="SelectorOrder">17</prop>
						<prop name="ShowInSelector">0</prop>
						<prop name="ShowInTable">0</prop>
						<prop name="TableOrder">17</prop>
					</obj>
					<obj name="item" class="QuantCpType" version="1">
						<prop name="name">Cp High</prop>
						<prop name="PropClass">QuantCpHighProp</prop>
						<prop name="AnalysisClass">Quantification Analysis</prop>
						<prop name="IsChannelProperty">1</prop>
						<prop name="SelectorOrder">18</prop>
						<prop name="ShowInSelector">0</prop>
						<prop name="ShowInTable">0</prop>
						<prop name="TableOrder">18</prop>
					</obj>
					<obj name="item" class="GroupSampleTypePropertyType" version="1">
						<prop name="name">Melt Geno Sample Type</prop>
						<prop name="PropClass">GroupChannelTypeProp</prop>
						<prop name="AnalysisClass">Melt Geno</prop>
						<prop name="IsChannelProperty">1</prop>
						<prop name="SelectorOrder">19</prop>
						<prop name="ShowInSelector">0</prop>
						<prop name="ShowInTable">0</prop>
						<prop name="TableOrder">19</prop>
					</obj>
					<obj name="item" class="SamplePropType" version="1">
						<prop name="name">Melt Geno Genotype</prop>
						<prop name="PropClass">ChannelGenotype</prop>
						<prop name="AnalysisClass">Melt Geno</prop>
						<prop name="IsChannelProperty">1</prop>
						<prop name="SelectorOrder">20</prop>
						<prop name="ShowInSelector">0</prop>
						<prop name="ShowInTable">0</prop>
						<prop name="TableOrder">20</prop>
					</obj>
					<obj name="item" class="RQTargetPropertyType" version="1">
						<prop name="name">Target Type</prop>
						<prop name="PropClass">RQTargetProperty</prop>
						<prop name="AnalysisClass">Relative Quantification</prop>
						<prop name="IsChannelProperty">1</prop>
						<prop name="SelectorOrder">21</prop>
						<prop name="ShowInSelector">0</prop>
						<prop name="ShowInTable">0</prop>
						<prop name="TableOrder">21</prop>
					</obj>
					<obj name="item" class="RQSampleTargetPropertyType" version="1">
						<prop name="name">Combined Sample and Target Type</prop>
						<prop name="PropClass">RQSampleTargetProperty</prop>
						<prop name="AnalysisClass">Relative Quantification</prop>
						<prop name="IsChannelProperty">1</prop>
						<prop name="SelectorOrder">22</prop>
						<prop name="ShowInSelector">0</prop>
						<prop name="ShowInTable">0</prop>
						<prop name="TableOrder">22</prop>
					</obj>
					<obj name="item" class="SamplePropType" version="1">
						<prop name="name">Efficiency</prop>
						<prop name="PropClass">RQEffProp</prop>
						<prop name="AnalysisClass">Relative Quantification</prop>
						<prop name="IsChannelProperty">1</prop>
						<prop name="SelectorOrder">23</prop>
						<prop name="ShowInSelector">0</prop>
						<prop name="ShowInTable">0</prop>
						<prop name="TableOrder">23</prop>
					</obj>
					<obj name="item" class="GroupSampleTypePropertyTypeNoPos" version="1">
						<prop name="name">Scanning Sample Type</prop>
						<prop name="PropClass">GroupChannelTypeProp</prop>
						<prop name="AnalysisClass">Scanning</prop>
						<prop name="IsChannelProperty">1</prop>
						<prop name="SelectorOrder">24</prop>
						<prop name="ShowInSelector">0</prop>
						<prop name="ShowInTable">0</prop>
						<prop name="TableOrder">24</prop>
					</obj>
					<obj name="item" class="SamplePropType" version="1">
						<prop name="name">Scanning Genotype</prop>
						<prop name="PropClass">ChannelGenotype</prop>
						<prop name="AnalysisClass">Scanning</prop>
						<prop name="IsChannelProperty">1</prop>
						<prop name="SelectorOrder">25</prop>
						<prop name="ShowInSelector">0</prop>
						<prop name="ShowInTable">0</prop>
						<prop name="TableOrder">25</prop>
					</obj>
				</list>
			</obj>
			<obj name="SelectedChannels" class="TEMIntegerSet" version="1">
				<list name="Items" count="4">
					<prop name="Item">0</prop>
					<prop name="Item">1</prop>
					<prop name="Item">2</prop>
					<prop name="Item">3</prop>
				</list>
			</obj>
			<obj name="AnalysisProperties" class="ExpPropList" version="1">
				<list name="emlist" count="3">
					<obj name="PropertyObject" class="EndptGenoExtExp" version="3">
						<prop name="PropertyTypeName">Endpt External Experiment</prop>
					</obj>
					<obj name="PropertyObject" class="RQExtRefProp" version="3">
						<prop name="PropertyTypeName">ExtRef</prop>
						<prop name="RefExpProg">-1</prop>
					</obj>
					<obj name="PropertyObject" class="QuantUnitsProp" version="3">
						<prop name="PropertyTypeName">Units</prop>
					</obj>
				</list>
			</obj>
			<obj name="SampleInfoList" class="SamplePropInfoList" version="1">
				<list name="emlist" count="96">
					<obj name="item" class="SamplePropInfo" version="1">
						<obj name="ChannelProperties" class="ChanPropList" version="2">
							<obj name="ChannelProperties" class="EMList" version="1">
								<list name="emlist" count="4">
									<obj name="item" class="PropertyList" version="1">
										<list name="emlist" count="12">
											<obj name="PropertyObject" class="RQSampleTargetProperty" version="4">
												<prop name="PropertyTypeName">Combined Sample and Target Type</prop>
												<prop name="Position">0</prop>
												<prop name="IsDefault">0</prop>
												<obj name="ChannelProp" class="ChannelProperty" version="1">
													<prop name="ChannelIdx">0</prop>
												</obj>
											</obj>
											<obj name="PropertyObject" class="QuantConcProperty" version="4">
												<prop name="PropertyTypeName">Concentration</prop>
												<prop name="Position">0</prop>
												<prop name="IsDefault">1</prop>
												<prop name="Concentration">0</prop>
												<obj name="ChannelProp" class="ChannelProperty" version="1">
													<prop name="ChannelIdx">0</prop>
												</obj>
												<prop name="ReadOnly">1</prop>
											</obj>
											<obj name="PropertyObject" class="QuantCpHighProp" version="4">
												<prop name="PropertyTypeName">Cp High</prop>
												<prop name="Position">0</prop>
												<prop name="IsDefault">1</prop>
												<prop name="CpRangeHigh">0</prop>
												<obj name="ChannelProp" class="ChannelProperty" version="1">
													<prop name="ChannelIdx">0</prop>
												</obj>
												<prop name="ReadOnly">1</prop>
											</obj>
											<obj name="PropertyObject" class="QuantCpLowProp" version="4">
												<prop name="PropertyTypeName">Cp Low</prop>
												<prop name="Position">0</prop>
												<prop name="IsDefault">1</prop>
												<prop name="CpRangeLow">0</prop>
												<obj name="ChannelProp" class="ChannelProperty" version="1">
													<prop name="ChannelIdx">0</prop>
												</obj>
												<prop name="ReadOnly">1</prop>
											</obj>
											<obj name="PropertyObject" class="RQEffProp" version="4">
												<prop name="PropertyTypeName">Efficiency</prop>
												<prop name="Position">0</prop>
												<prop name="IsDefault">1</prop>
												<prop name="Efficiency">2</prop>
												<obj name="ChannelProp" class="ChannelProperty" version="1">
													<prop name="ChannelIdx">0</prop>
												</obj>
											</obj>
											<obj name="PropertyObject" class="ChannelGenotype" version="4">
												<prop name="PropertyTypeName">Melt Geno Genotype</prop>
												<prop name="Position">0</prop>
												<prop name="IsDefault">1</prop>
												<prop name="ReadOnly">1</prop>
												<obj name="ChannelProp" class="ChannelProperty" version="1">
													<prop name="ChannelIdx">0</prop>
												</obj>
											</obj>
											<obj name="PropertyObject" class="GroupChannelTypeProp" version="4">
												<prop name="PropertyTypeName">Melt Geno Sample Type</prop>
												<prop name="Position">0</prop>
												<prop name="IsDefault">0</prop>
												<prop name="GroupSampleType">mstUnknown</prop>
												<obj name="ChannelProp" class="ChannelProperty" version="1">
													<prop name="ChannelIdx">0</prop>
												</obj>
											</obj>
											<obj name="PropertyObject" class="QuantSampleTypeProperty" version="4">
												<prop name="PropertyTypeName">Quantification Sample Type</prop>
												<prop name="Position">0</prop>
												<prop name="IsDefault">0</prop>
												<prop name="SampleType">qsUnknown</prop>
												<obj name="ChannelProp" class="ChannelProperty" version="1">
													<prop name="ChannelIdx">0</prop>
												</obj>
											</obj>
											<obj name="PropertyObject" class="ChannelGenotype" version="4">
												<prop name="PropertyTypeName">Scanning Genotype</prop>
												<prop name="Position">0</prop>
												<prop name="IsDefault">1</prop>
												<prop name="ReadOnly">1</prop>
												<obj name="ChannelProp" class="ChannelProperty" version="1">
													<prop name="ChannelIdx">0</prop>
												</obj>
											</obj>
											<obj name="PropertyObject" class="GroupChannelTypeProp" version="4">
												<prop name="PropertyTypeName">Scanning Sample Type</prop>
												<prop name="Position">0</prop>
												<prop name="IsDefault">0</prop>
												<prop name="GroupSampleType">mstUnknown</prop>
												<obj name="ChannelProp" class="ChannelProperty" version="1">
													<prop name="ChannelIdx">0</prop>
												</obj>
											</obj>
											<obj name="PropertyObject" class="TargetName" version="4">
												<prop name="PropertyTypeName">Target Name</prop>
												<prop name="Position">0</prop>
												<prop name="IsDefault">1</prop>
												<obj name="ChannelProp" class="ChannelProperty" version="1">
													<prop name="ChannelIdx">0</prop>
												</obj>
											</obj>
											<obj name="PropertyObject" class="RQTargetProperty" version="4">
												<prop name="PropertyTypeName">Target Type</prop>
												<prop name="Position">0</prop>
												<prop name="IsDefault">0</prop>
												<prop name="TargetType">dtNone</prop>
												<obj name="ChannelProp" class="ChannelProperty" version="1">
													<prop name="ChannelIdx">0</prop>
												</obj>
											</obj>
										</list>
									</obj>
									<obj name="item" class="PropertyList" version="1">
										<list name="emlist" count="12">
											<obj name="PropertyObject" class="RQSampleTargetProperty" version="4">
												<prop name="PropertyTypeName">Combined Sample and Target Type</prop>
												<prop name="Position">0</prop>
												<prop name="IsDefault">0</prop>
												<obj name="ChannelProp" class="ChannelProperty" version="1">
													<prop name="ChannelIdx">1</prop>
												</obj>
											</obj>
											<obj name="PropertyObject" class="QuantConcProperty" version="4">
												<prop name="PropertyTypeName">Concentration</prop>
												<prop name="Position">0</prop>
												<prop name="IsDefault">1</prop>
												<prop name="Concentration">0</prop>
												<obj name="ChannelProp" class="ChannelProperty" version="1">
													<prop name="ChannelIdx">1</prop>
												</obj>
												<prop name="ReadOnly">1</prop>
											</obj>
											<obj name="PropertyObject" class="QuantCpHighProp" version="4">
												<prop name="PropertyTypeName">Cp High</prop>
												<prop name="Position">0</prop>
												<prop name="IsDefault">1</prop>
												<prop name="CpRangeHigh">0</prop>
												<obj name="ChannelProp" class="ChannelProperty" version="1">
													<prop name="ChannelIdx">1</prop>
												</obj>
												<prop name="ReadOnly">1</prop>
											</obj>
											<obj name="PropertyObject" class="QuantCpLowProp" version="4">
												<prop name="PropertyTypeName">Cp Low</prop>
												<prop name="Position">0</prop>
												<prop name="IsDefault">1</prop>
												<prop name="CpRangeLow">0</prop>
												<obj name="ChannelProp" class="ChannelProperty" version="1">
													<prop name="ChannelIdx">1</prop>
												</obj>
												<prop name="ReadOnly">1</prop>
											</obj>
											<obj name="PropertyObject" class="RQEffProp" version="4">
												<prop name="PropertyTypeName">Efficiency</prop>
												<prop name="Position">0</prop>
												<prop name="IsDefault">1</prop>
												<prop name="Efficiency">2</prop>
												<obj name="ChannelProp" class="ChannelProperty" version="1">
													<prop name="ChannelIdx">1</prop>
												</obj>
											</obj>
											<obj name="PropertyObject" class="ChannelGenotype" version="4">
												<prop name="PropertyTypeName">Melt Geno Genotype</prop>
												<prop name="Position">0</prop>
												<prop name="IsDefault">1</prop>
												<prop name="ReadOnly">1</prop>
												<obj name="ChannelProp" class="ChannelProperty" version="1">
													<prop name="ChannelIdx">1</prop>
												</obj>
											</obj>
											<obj name="PropertyObject" class="GroupChannelTypeProp" version="4">
												<prop name="PropertyTypeName">Melt Geno Sample Type</prop>
												<prop name="Position">0</prop>
												<prop name="IsDefault">0</prop>
												<prop name="GroupSampleType">mstUnknown</prop>
												<obj name="ChannelProp" class="ChannelProperty" version="1">
													<prop name="ChannelIdx">1</prop>
												</obj>
											</obj>
											<obj name="PropertyObject" class="QuantSampleTypeProperty" version="4">
												<prop name="PropertyTypeName">Quantification Sample Type</prop>
												<prop name="Position">0</prop>
												<prop name="IsDefault">0</prop>
												<prop name="SampleType">qsUnknown</prop>
												<obj name="ChannelProp" class="ChannelProperty" version="1">
													<prop name="ChannelIdx">1</prop>
												</obj>
											</obj>
											<obj name="PropertyObject" class="ChannelGenotype" version="4">
												<prop name="PropertyTypeName">Scanning Genotype</prop>
												<prop name="Position">0</prop>
												<prop name="IsDefault">1</prop>
												<prop name="ReadOnly">1</prop>
												<obj name="ChannelProp" class="ChannelProperty" version="1">
													<prop name="ChannelIdx">1</prop>
												</obj>
											</obj>
											<obj name="PropertyObject" class="GroupChannelTypeProp" version="4">
												<prop name="PropertyTypeName">Scanning Sample Type</prop>
												<prop name="Position">0</prop>
												<prop name="IsDefault">0</prop>
												<prop name="GroupSampleType">mstUnknown</prop>
												<obj name="ChannelProp" class="ChannelProperty" version="1">
													<prop name="ChannelIdx">1</prop>
												</obj>
											</obj>
											<obj name="PropertyObject" class="TargetName" version="4">
												<prop name="PropertyTypeName">Target Name</prop>
												<prop name="Position">0</prop>
												<prop name="IsDefault">1</prop>
												<obj name="ChannelProp" class="ChannelProperty" version="1">
													<prop name="ChannelIdx">1</prop>
												</obj>
											</obj>
											<obj name="PropertyObject" class="RQTargetProperty" version="4">
												<prop name="PropertyTypeName">Target Type</prop>
												<prop name="Position">0</prop>
												<prop name="IsDefault">0</prop>
												<prop name="TargetType">dtNone</prop>
												<obj name="ChannelProp" class="ChannelProperty" version="1">
													<prop name="ChannelIdx">1</prop>
												</obj>
											</obj>
										</list>
									</obj>
									<obj name="item" class="PropertyList" version="1">
										<list name="emlist" count="12">
											<obj name="PropertyObject" class="RQSampleTargetProperty" version="4">
												<prop name="PropertyTypeName">Combined Sample and Target Type</prop>
												<prop name="Position">0</prop>
												<prop name="IsDefault">0</prop>
												<obj name="ChannelProp" class="ChannelProperty" version="1">
													<prop name="ChannelIdx">2</prop>
												</obj>
											</obj>
											<obj name="PropertyObject" class="QuantConcProperty" version="4">
												<prop name="PropertyTypeName">Concentration</prop>
												<prop name="Position">0</prop>
												<prop name="IsDefault">1</prop>
												<prop name="Concentration">0</prop>
												<obj name="ChannelProp" class="ChannelProperty" version="1">
													<prop name="ChannelIdx">2</prop>
												</obj>
												<prop name="ReadOnly">1</prop>
											</obj>
											<obj name="PropertyObject" class="QuantCpHighProp" version="4">
												<prop name="PropertyTypeName">Cp High</prop>
												<prop name="Position">0</prop>
												<prop name="IsDefault">1</prop>
												<prop name="CpRangeHigh">0</prop>
												<obj name="ChannelProp" class="ChannelProperty" version="1">
													<prop name="ChannelIdx">2</prop>
												</obj>
												<prop name="ReadOnly">1</prop>
											</obj>
											<obj name="PropertyObject" class="QuantCpLowProp" version="4">
												<prop name="PropertyTypeName">Cp Low</prop>
												<prop name="Position">0</prop>
												<prop name="IsDefault">1</prop>
												<prop name="CpRangeLow">0</prop>
												<obj name="ChannelProp" class="ChannelProperty" version="1">
													<prop name="ChannelIdx">2</prop>
												</obj>
												<prop name="ReadOnly">1</prop>
											</obj>
											<obj name="PropertyObject" class="RQEffProp" version="4">
												<prop name="PropertyTypeName">Efficiency</prop>
												<prop name="Position">0</prop>
												<prop name="IsDefault">1</prop>
												<prop name="Efficiency">2</prop>
												<obj name="ChannelProp" class="ChannelProperty" version="1">
													<prop name="ChannelIdx">2</prop>
												</obj>
											</obj>
											<obj name="PropertyObject" class="ChannelGenotype" version="4">
												<prop name="PropertyTypeName">Melt Geno Genotype</prop>
												<prop name="Position">0</prop>
												<prop name="IsDefault">1</prop>
												<prop name="ReadOnly">1</prop>
												<obj name="ChannelProp" class="ChannelProperty" version="1">
													<prop name="ChannelIdx">2</prop>
												</obj>
											</obj>
											<obj name="PropertyObject" class="GroupChannelTypeProp" version="4">
												<prop name="PropertyTypeName">Melt Geno Sample Type</prop>
												<prop name="Position">0</prop>
												<prop name="IsDefault">0</prop>
												<prop name="GroupSampleType">mstUnknown</prop>
												<obj name="ChannelProp" class="ChannelProperty" version="1">
													<prop name="ChannelIdx">2</prop>
												</obj>
											</obj>
											<obj name="PropertyObject" class="QuantSampleTypeProperty" version="4">
												<prop name="PropertyTypeName">Quantification Sample Type</prop>
												<prop name="Position">0</prop>
												<prop name="IsDefault">0</prop>
												<prop name="SampleType">qsUnknown</prop>
												<obj name="ChannelProp" class="ChannelProperty" version="1">
													<prop name="ChannelIdx">2</prop>
												</obj>
											</obj>
											<obj name="PropertyObject" class="ChannelGenotype" version="4">
												<prop name="PropertyTypeName">Scanning Genotype</prop>
												<prop name="Position">0</prop>
												<prop name="IsDefault">1</prop>
												<prop name="ReadOnly">1</prop>
												<obj name="ChannelProp" class="ChannelProperty" version="1">
													<prop name="ChannelIdx">2</prop>
												</obj>
											</obj>
											<obj name="PropertyObject" class="GroupChannelTypeProp" version="4">
												<prop name="PropertyTypeName">Scanning Sample Type</prop>
												<prop name="Position">0</prop>
												<prop name="IsDefault">0</prop>
												<prop name="GroupSampleType">mstUnknown</prop>
												<obj name="ChannelProp" class="ChannelProperty" version="1">
													<prop name="ChannelIdx">2</prop>
												</obj>
											</obj>
											<obj name="PropertyObject" class="TargetName" version="4">
												<prop name="PropertyTypeName">Target Name</prop>
												<prop name="Position">0</prop>
												<prop name="IsDefault">1</prop>
												<obj name="ChannelProp" class="ChannelProperty" version="1">
													<prop name="ChannelIdx">2</prop>
												</obj>
											</obj>
											<obj name="PropertyObject" class="RQTargetProperty" version="4">
												<prop name="PropertyTypeName">Target Type</prop>
												<prop name="Position">0</prop>
												<prop name="IsDefault">0</prop>
												<prop name="TargetType">dtNone</prop>
												<obj name="ChannelProp" class="ChannelProperty" version="1">
													<prop name="ChannelIdx">2</prop>
												</obj>
											</obj>
										</list>
									</obj>
									<obj name="item" class="PropertyList" version="1">
										<list name="emlist" count="12">
											<obj name="PropertyObject" class="RQSampleTargetProperty" version="4">
												<prop name="PropertyTypeName">Combined Sample and Target Type</prop>
												<prop name="Position">0</prop>
												<prop name="IsDefault">0</prop>
												<obj name="ChannelProp" class="ChannelProperty" version="1">
													<prop name="ChannelIdx">3</prop>
												</obj>
											</obj>
											<obj name="PropertyObject" class="QuantConcProperty" version="4">
												<prop name="PropertyTypeName">Concentration</prop>
												<prop name="Position">0</prop>
												<prop name="IsDefault">1</prop>
												<prop name="Concentration">0</prop>
												<obj name="ChannelProp" class="ChannelProperty" version="1">
													<prop name="ChannelIdx">3</prop>
												</obj>
												<prop name="ReadOnly">1</prop>
											</obj>
											<obj name="PropertyObject" class="QuantCpHighProp" version="4">
												<prop name="PropertyTypeName">Cp High</prop>
												<prop name="Position">0</prop>
												<prop name="IsDefault">1</prop>
												<prop name="CpRangeHigh">0</prop>
												<obj name="ChannelProp" class="ChannelProperty" version="1">
													<prop name="ChannelIdx">3</prop>
												</obj>
												<prop name="ReadOnly">1</prop>
											</obj>
											<obj name="PropertyObject" class="QuantCpLowProp" version="4">
												<prop name="PropertyTypeName">Cp Low</prop>
												<prop name="Position">0</prop>
												<prop name="IsDefault">1</prop>
												<prop name="CpRangeLow">0</prop>
												<obj name="ChannelProp" class="ChannelProperty" version="1">
													<prop name="ChannelIdx">3</prop>
												</obj>
												<prop name="ReadOnly">1</prop>
											</obj>
											<obj name="PropertyObject" class="RQEffProp" version="4">
												<prop name="PropertyTypeName">Efficiency</prop>
												<prop name="Position">0</prop>
												<prop name="IsDefault">1</prop>
												<prop name="Efficiency">2</prop>
												<obj name="ChannelProp" class="ChannelProperty" version="1">
													<prop name="ChannelIdx">3</prop>
												</obj>
											</obj>
											<obj name="PropertyObject" class="ChannelGenotype" version="4">
												<prop name="PropertyTypeName">Melt Geno Genotype</prop>
												<prop name="Position">0</prop>
												<prop name="IsDefault">1</prop>
												<prop name="ReadOnly">1</prop>
												<obj name="ChannelProp" class="ChannelProperty" version="1">
													<prop name="ChannelIdx">3</prop>
												</obj>
											</obj>
											<obj name="PropertyObject" class="GroupChannelTypeProp" version="4">
												<prop name="PropertyTypeName">Melt Geno Sample Type</prop>
												<prop name="Position">0</prop>
												<prop name="IsDefault">0</prop>
												<prop name="GroupSampleType">mstUnknown</prop>
												<obj name="ChannelProp" class="ChannelProperty" version="1">
													<prop name="ChannelIdx">3</prop>
												</obj>
											</obj>
											<obj name="PropertyObject" class="QuantSampleTypeProperty" version="4">
												<prop name="PropertyTypeName">Quantification Sample Type</prop>
												<prop name="Position">0</prop>
												<prop name="IsDefault">0</prop>
												<prop name="SampleType">qsUnknown</prop>
												<obj name="ChannelProp" class="ChannelProperty" version="1">
													<prop name="ChannelIdx">3</prop>
												</obj>
											</obj>
											<obj name="PropertyObject" class="ChannelGenotype" version="4">
												<prop name="PropertyTypeName">Scanning Genotype</prop>
												<prop name="Position">0</prop>
												<prop name="IsDefault">1</prop>
												<prop name="ReadOnly">1</prop>
												<obj name="ChannelProp" class="ChannelProperty" version="1">
													<prop name="ChannelIdx">3</prop>
												</obj>
											</obj>
											<obj name="PropertyObject" class="GroupChannelTypeProp" version="4">
												<prop name="PropertyTypeName">Scanning Sample Type</prop>
												<prop name="Position">0</prop>
												<prop name="IsDefault">0</prop>
												<prop name="GroupSampleType">mstUnknown</prop>
												<obj name="ChannelProp" class="ChannelProperty" version="1">
													<prop name="ChannelIdx">3</prop>
												</obj>
											</obj>
											<obj name="PropertyObject" class="TargetName" version="4">
												<prop name="PropertyTypeName">Target Name</prop>
												<prop name="Position">0</prop>
												<prop name="IsDefault">1</prop>
												<obj name="ChannelProp" class="ChannelProperty" version="1">
													<prop name="ChannelIdx">3</prop>
												</obj>
											</obj>
											<obj name="PropertyObject" class="RQTargetProperty" version="4">
												<prop name="PropertyTypeName">Target Type</prop>
												<prop name="Position">0</prop>
												<prop name="IsDefault">0</prop>
												<prop name="TargetType">dtNone</prop>
												<obj name="ChannelProp" class="ChannelProperty" version="1">
													<prop name="ChannelIdx">3</prop>
												</obj>
											</obj>
										</list>
									</obj>
								</list>
							</obj>
						</obj>
						<prop name="ChannelPropertyCount">4</prop>
						<prop name="ContainerPosition">0</prop>
						<prop name="HasSampleProperties">1</prop>
						<obj name="SampleProperties" class="PropertyList" version="1">
							<list name="emlist" count="14">
								<obj name="PropertyObject" class="SamplePrefColor" version="4">
									<prop name="PropertyTypeName">Color</prop>
									<prop name="Position">0</prop>
									<prop name="IsDefault">0</prop>
									<prop name="Color">$00FF8000</prop>
								</obj>
								<obj name="PropertyObject" class="DominantChannelProp" version="4">
									<prop name="PropertyTypeName">Dominant Channel</prop>
									<prop name="Position">0</prop>
									<prop name="IsDefault">0</prop>
									<prop name="DominantChannel">0</prop>
								</obj>
								<obj name="PropertyObject" class="Genotype" version="4">
									<prop name="PropertyTypeName">EndPt Genotype</prop>
									<prop name="Position">0</prop>
									<prop name="IsDefault">1</prop>
									<prop name="ReadOnly">1</prop>
								</obj>
								<obj name="PropertyObject" class="GroupingSample" version="4">
									<prop name="PropertyTypeName">EndPt Sample Type</prop>
									<prop name="Position">0</prop>
									<prop name="IsDefault">0</prop>
									<prop name="GroupSampleType">mstUnknown</prop>
								</obj>
								<obj name="PropertyObject" class="SamplePrefLineStyle" version="4">
									<prop name="PropertyTypeName">Line Style</prop>
									<prop name="Position">0</prop>
									<prop name="IsDefault">0</prop>
									<prop name="LineStyle">psSolid</prop>
								</obj>
								<obj name="PropertyObject" class="GenSampleEditNotes" version="4">
									<prop name="PropertyTypeName">Notes</prop>
									<prop name="Position">0</prop>
									<prop name="IsDefault">1</prop>
								</obj>
								<obj name="PropertyObject" class="SamplePrefPointStyle" version="4">
									<prop name="PropertyTypeName">Point Style</prop>
									<prop name="Position">0</prop>
									<prop name="IsDefault">0</prop>
									<prop name="PointStyle">psNothing</prop>
								</obj>
								<obj name="PropertyObject" class="GenSampleEditPosition" version="4">
									<prop name="PropertyTypeName">Position</prop>
									<prop name="Position">0</prop>
									<prop name="IsDefault">1</prop>
								</obj>
								<obj name="PropertyObject" class="GenSampleEditReplicate" version="4">
									<prop name="PropertyTypeName">Replicate of</prop>
									<prop name="Position">0</prop>
									<prop name="IsDefault">1</prop>
									<prop name="ReplicateOf">-1</prop>
								</obj>
								<obj name="PropertyObject" class="HTCSampleID" version="4">
									<prop name="PropertyTypeName">Sample ID</prop>
									<prop name="Position">0</prop>
									<prop name="IsDefault">1</prop>
								</obj>
								<obj name="PropertyObject" class="GenSampleEditName" version="4">
									<prop name="PropertyTypeName">Sample Name</prop>
									<prop name="Position">0</prop>
									<prop name="IsDefault">1</prop>
									<prop name="name">Sample 1</prop>
								</obj>
								<obj name="PropertyObject" class="HTCSamplePrepNotes" version="4">
									<prop name="PropertyTypeName">Sample Prep Notes</prop>
									<prop name="Position">0</prop>
									<prop name="IsDefault">1</prop>
								</obj>
								<obj name="PropertyObject" class="GenSampleEditSubset" version="4">
									<prop name="PropertyTypeName">Subsets</prop>
									<prop name="Position">0</prop>
									<prop name="IsDefault">1</prop>
								</obj>
								<obj name="PropertyObject" class="SamplePrefWidth" version="5">
									<prop name="PropertyTypeName">Width</prop>
									<prop name="Position">0</prop>
									<prop name="IsDefault">1</prop>
									<prop name="Width">1</prop>
								</obj>
							</list>
						</obj>
					</obj>
					<obj name="item" class="SamplePropInfo" version="1">
						<obj name="ChannelProperties" class="ChanPropList" version="2">
							<obj name="ChannelProperties" class="EMList" version="1">
								<list name="emlist" count="4">
									<obj name="item" class="PropertyList" version="1">
										<list name="emlist" count="12">
											<obj name="PropertyObject" class="RQSampleTargetProperty" version="4">
												<prop name="PropertyTypeName">Combined Sample and Target Type</prop>
												<prop name="Position">1</prop>
												<prop name="IsDefault">0</prop>
												<obj name="ChannelProp" class="ChannelProperty" version="1">
													<prop name="ChannelIdx">0</prop>
												</obj>
											</obj>
											<obj name="PropertyObject" class="QuantConcProperty" version="4">
												<prop name="PropertyTypeName">Concentration</prop>
												<prop name="Position">1</prop>
												<prop name="IsDefault">1</prop>
												<prop name="Concentration">0</prop>
												<obj name="ChannelProp" class="ChannelProperty" version="1">
													<prop name="ChannelIdx">0</prop>
												</obj>
												<prop name="ReadOnly">1</prop>
											</obj>
											<obj name="PropertyObject" class="QuantCpHighProp" version="4">
												<prop name="PropertyTypeName">Cp High</prop>
												<prop name="Position">1</prop>
												<prop name="IsDefault">1</prop>
												<prop name="CpRangeHigh">0</prop>
												<obj name="ChannelProp" class="ChannelProperty" version="1">
													<prop name="ChannelIdx">0</prop>
												</obj>
												<prop name="ReadOnly">1</prop>
											</obj>
											<obj name="PropertyObject" class="QuantCpLowProp" version="4">
												<prop name="PropertyTypeName">Cp Low</prop>
												<prop name="Position">1</prop>
												<prop name="IsDefault">1</prop>
												<prop name="CpRangeLow">0</prop>
												<obj name="ChannelProp" class="ChannelProperty" version="1">
													<prop name="ChannelIdx">0</prop>
												</obj>
												<prop name="ReadOnly">1</prop>
											</obj>
											<obj name="PropertyObject" class="RQEffProp" version="4">
												<prop name="PropertyTypeName">Efficiency</prop>
												<prop name="Position">1</prop>
												<prop name="IsDefault">1</prop>
												<prop name="Efficiency">2</prop>
												<obj name="ChannelProp" class="ChannelProperty" version="1">
													<prop name="ChannelIdx">0</prop>
												</obj>
											</obj>
											<obj name="PropertyObject" class="ChannelGenotype" version="4">
												<prop name="PropertyTypeName">Melt Geno Genotype</prop>
												<prop name="Position">1</prop>
												<prop name="IsDefault">1</prop>
												<prop name="ReadOnly">1</prop>
												<obj name="ChannelProp" class="ChannelProperty" version="1">
													<prop name="ChannelIdx">0</prop>
												</obj>
											</obj>
											<obj name="PropertyObject" class="GroupChannelTypeProp" version="4">
												<prop name="PropertyTypeName">Melt Geno Sample Type</prop>
												<prop name="Position">1</prop>
												<prop name="IsDefault">0</prop>
												<prop name="GroupSampleType">mstUnknown</prop>
												<obj name="ChannelProp" class="ChannelProperty" version="1">
													<prop name="ChannelIdx">0</prop>
												</obj>
											</obj>
											<obj name="PropertyObject" class="QuantSampleTypeProperty" version="4">
												<prop name="PropertyTypeName">Quantification Sample Type</prop>
												<prop name="Position">1</prop>
												<prop name="IsDefault">0</prop>
												<prop name="SampleType">qsUnknown</prop>
												<obj name="ChannelProp" class="ChannelProperty" version="1">
													<prop name="ChannelIdx">0</prop>
												</obj>
											</obj>
											<obj name="PropertyObject" class="ChannelGenotype" version="4">
												<prop name="PropertyTypeName">Scanning Genotype</prop>
												<prop name="Position">1</prop>
												<prop name="IsDefault">1</prop>
												<prop name="ReadOnly">1</prop>
												<obj name="ChannelProp" class="ChannelProperty" version="1">
													<prop name="ChannelIdx">0</prop>
												</obj>
											</obj>
											<obj name="PropertyObject" class="GroupChannelTypeProp" version="4">
												<prop name="PropertyTypeName">Scanning Sample Type</prop>
												<prop name="Position">1</prop>
												<prop name="IsDefault">0</prop>
												<prop name="GroupSampleType">mstUnknown</prop>
												<obj name="ChannelProp" class="ChannelProperty" version="1">
													<prop name="ChannelIdx">0</prop>
												</obj>
											</obj>
											<obj name="PropertyObject" class="TargetName" version="4">
												<prop name="PropertyTypeName">Target Name</prop>
												<prop name="Position">1</prop>
												<prop name="IsDefault">1</prop>
												<obj name="ChannelProp" class="ChannelProperty" version="1">
													<prop name="ChannelIdx">0</prop>
												</obj>
											</obj>
											<obj name="PropertyObject" class="RQTargetProperty" version="4">
												<prop name="PropertyTypeName">Target Type</prop>
												<prop name="Position">1</prop>
												<prop name="IsDefault">0</prop>
												<prop name="TargetType">dtNone</prop>
												<obj name="ChannelProp" class="ChannelProperty" version="1">
													<prop name="ChannelIdx">0</prop>
												</obj>
											</obj>
										</list>
									</obj>
									<obj name="item" class="PropertyList" version="1">
										<list name="emlist" count="12">
											<obj name="PropertyObject" class="RQSampleTargetProperty" version="4">
												<prop name="PropertyTypeName">Combined Sample and Target Type</prop>
												<prop name="Position">1</prop>
												<prop name="IsDefault">0</prop>
												<obj name="ChannelProp" class="ChannelProperty" version="1">
													<prop name="ChannelIdx">1</prop>
												</obj>
											</obj>
											<obj name="PropertyObject" class="QuantConcProperty" version="4">
												<prop name="PropertyTypeName">Concentration</prop>
												<prop name="Position">1</prop>
												<prop name="IsDefault">1</prop>
												<prop name="Concentration">0</prop>
												<obj name="ChannelProp" class="ChannelProperty" version="1">
													<prop name="ChannelIdx">1</prop>
												</obj>
												<prop name="ReadOnly">1</prop>
											</obj>
											<obj name="PropertyObject" class="QuantCpHighProp" version="4">
												<prop name="PropertyTypeName">Cp High</prop>
												<prop name="Position">1</prop>
												<prop name="IsDefault">1</prop>
												<prop name="CpRangeHigh">0</prop>
												<obj name="ChannelProp" class="ChannelProperty" version="1">
													<prop name="ChannelIdx">1</prop>
												</obj>
												<prop name="ReadOnly">1</prop>
											</obj>
											<obj name="PropertyObject" class="QuantCpLowProp" version="4">
												<prop name="PropertyTypeName">Cp Low</prop>
												<prop name="Position">1</prop>
												<prop name="IsDefault">1</prop>
												<prop name="CpRangeLow">0</prop>
												<obj name="ChannelProp" class="ChannelProperty" version="1">
													<prop name="ChannelIdx">1</prop>
												</obj>
												<prop name="ReadOnly">1</prop>
											</obj>
											<obj name="PropertyObject" class="RQEffProp" version="4">
												<prop name="PropertyTypeName">Efficiency</prop>
												<prop name="Position">1</prop>
												<prop name="IsDefault">1</prop>
												<prop name="Efficiency">2</prop>
												<obj name="ChannelProp" class="ChannelProperty" version="1">
													<prop name="ChannelIdx">1</prop>
												</obj>
											</obj>
											<obj name="PropertyObject" class="ChannelGenotype" version="4">
												<prop name="PropertyTypeName">Melt Geno Genotype</prop>
												<prop name="Position">1</prop>
												<prop name="IsDefault">1</prop>
												<prop name="ReadOnly">1</prop>
												<obj name="ChannelProp" class="ChannelProperty" version="1">
													<prop name="ChannelIdx">1</prop>
												</obj>
											</obj>
											<obj name="PropertyObject" class="GroupChannelTypeProp" version="4">
												<prop name="PropertyTypeName">Melt Geno Sample Type</prop>
												<prop name="Position">1</prop>
												<prop name="IsDefault">0</prop>
												<prop name="GroupSampleType">mstUnknown</prop>
												<obj name="ChannelProp" class="ChannelProperty" version="1">
													<prop name="ChannelIdx">1</prop>
												</obj>
											</obj>
											<obj name="PropertyObject" class="QuantSampleTypeProperty" version="4">
												<prop name="PropertyTypeName">Quantification Sample Type</prop>
												<prop name="Position">1</prop>
												<prop name="IsDefault">0</prop>
												<prop name="SampleType">qsUnknown</prop>
												<obj name="ChannelProp" class="ChannelProperty" version="1">
													<prop name="ChannelIdx">1</prop>
												</obj>
											</obj>
											<obj name="PropertyObject" class="ChannelGenotype" version="4">
												<prop name="PropertyTypeName">Scanning Genotype</prop>
												<prop name="Position">1</prop>
												<prop name="IsDefault">1</prop>
												<prop name="ReadOnly">1</prop>
												<obj name="ChannelProp" class="ChannelProperty" version="1">
													<prop name="ChannelIdx">1</prop>
												</obj>
											</obj>
											<obj name="PropertyObject" class="GroupChannelTypeProp" version="4">
												<prop name="PropertyTypeName">Scanning Sample Type</prop>
												<prop name="Position">1</prop>
												<prop name="IsDefault">0</prop>
												<prop name="GroupSampleType">mstUnknown</prop>
												<obj name="ChannelProp" class="ChannelProperty" version="1">
													<prop name="ChannelIdx">1</prop>
												</obj>
											</obj>
											<obj name="PropertyObject" class="TargetName" version="4">
												<prop name="PropertyTypeName">Target Name</prop>
												<prop name="Position">1</prop>
												<prop name="IsDefault">1</prop>
												<obj name="ChannelProp" class="ChannelProperty" version="1">
													<prop name="ChannelIdx">1</prop>
												</obj>
											</obj>
											<obj name="PropertyObject" class="RQTargetProperty" version="4">
												<prop name="PropertyTypeName">Target Type</prop>
												<prop name="Position">1</prop>
												<prop name="IsDefault">0</prop>
												<prop name="TargetType">dtNone</prop>
												<obj name="ChannelProp" class="ChannelProperty" version="1">
													<prop name="ChannelIdx">1</prop>
												</obj>
											</obj>
										</list>
									</obj>
									<obj name="item" class="PropertyList" version="1">
										<list name="emlist" count="12">
											<obj name="PropertyObject" class="RQSampleTargetProperty" version="4">
												<prop name="PropertyTypeName">Combined Sample and Target Type</prop>
												<prop name="Position">1</prop>
												<prop name="IsDefault">0</prop>
												<obj name="ChannelProp" class="ChannelProperty" version="1">
													<prop name="ChannelIdx">2</prop>
												</obj>
											</obj>
											<obj name="PropertyObject" class="QuantConcProperty" version="4">
												<prop name="PropertyTypeName">Concentration</prop>
												<prop name="Position">1</prop>
												<prop name="IsDefault">1</prop>
												<prop name="Concentration">0</prop>
												<obj name="ChannelProp" class="ChannelProperty" version="1">
													<prop name="ChannelIdx">2</prop>
												</obj>
												<prop name="ReadOnly">1</prop>
											</obj>
											<obj name="PropertyObject" class="QuantCpHighProp" version="4">
												<prop name="PropertyTypeName">Cp High</prop>
												<prop name="Position">1</prop>
												<prop name="IsDefault">1</prop>
												<prop name="CpRangeHigh">0</prop>
												<obj name="ChannelProp" class="ChannelProperty" version="1">
													<prop name="ChannelIdx">2</prop>
												</obj>
												<prop name="ReadOnly">1</prop>
											</obj>
											<obj name="PropertyObject" class="QuantCpLowProp" version="4">
												<prop name="PropertyTypeName">Cp Low</prop>
												<prop name="Position">1</prop>
												<prop name="IsDefault">1</prop>
												<prop name="CpRangeLow">0</prop>
												<obj name="ChannelProp" class="ChannelProperty" version="1">
													<prop name="ChannelIdx">2</prop>
												</obj>
												<prop name="ReadOnly">1</prop>
											</obj>
											<obj name="PropertyObject" class="RQEffProp" version="4">
												<prop name="PropertyTypeName">Efficiency</prop>
												<prop name="Position">1</prop>
												<prop name="IsDefault">1</prop>
												<prop name="Efficiency">2</prop>
												<obj name="ChannelProp" class="ChannelProperty" version="1">
													<prop name="ChannelIdx">2</prop>
												</obj>
											</obj>
											<obj name="PropertyObject" class="ChannelGenotype" version="4">
												<prop name="PropertyTypeName">Melt Geno Genotype</prop>
												<prop name="Position">1</prop>
												<prop name="IsDefault">1</prop>
												<prop name="ReadOnly">1</prop>
												<obj name="ChannelProp" class="ChannelProperty" version="1">
													<prop name="ChannelIdx">2</prop>
												</obj>
											</obj>
											<obj name="PropertyObject" class="GroupChannelTypeProp" version="4">
												<prop name="PropertyTypeName">Melt Geno Sample Type</prop>
												<prop name="Position">1</prop>
												<prop name="IsDefault">0</prop>
												<prop name="GroupSampleType">mstUnknown</prop>
												<obj name="ChannelProp" class="ChannelProperty" version="1">
													<prop name="ChannelIdx">2</prop>
												</obj>
											</obj>
											<obj name="PropertyObject" class="QuantSampleTypeProperty" version="4">
												<prop name="PropertyTypeName">Quantification Sample Type</prop>
												<prop name="Position">1</prop>
												<prop name="IsDefault">0</prop>
												<prop name="SampleType">qsUnknown</prop>
												<obj name="ChannelProp" class="ChannelProperty" version="1">
													<prop name="ChannelIdx">2</prop>
												</obj>
											</obj>
											<obj name="PropertyObject" class="ChannelGenotype" version="4">
												<prop name="PropertyTypeName">Scanning Genotype</prop>
												<prop name="Position">1</prop>
												<prop name="IsDefault">1</prop>
												<prop name="ReadOnly">1</prop>
												<obj name="ChannelProp" class="ChannelProperty" version="1">
													<prop name="ChannelIdx">2</prop>
												</obj>
											</obj>
											<obj name="PropertyObject" class="GroupChannelTypeProp" version="4">
												<prop name="PropertyTypeName">Scanning Sample Type</prop>
												<prop name="Position">1</prop>
												<prop name="IsDefault">0</prop>
												<prop name="GroupSampleType">mstUnknown</prop>
												<obj name="ChannelProp" class="ChannelProperty" version="1">
													<prop name="ChannelIdx">2</prop>
												</obj>
											</obj>
											<obj name="PropertyObject" class="TargetName" version="4">
												<prop name="PropertyTypeName">Target Name</prop>
												<prop name="Position">1</prop>
												<prop name="IsDefault">1</prop>
												<obj name="ChannelProp" class="ChannelProperty" version="1">
													<prop name="ChannelIdx">2</prop>
												</obj>
											</obj>
											<obj name="PropertyObject" class="RQTargetProperty" version="4">
												<prop name="PropertyTypeName">Target Type</prop>
												<prop name="Position">1</prop>
												<prop name="IsDefault">0</prop>
												<prop name="TargetType">dtNone</prop>
												<obj name="ChannelProp" class="ChannelProperty" version="1">
													<prop name="ChannelIdx">2</prop>
												</obj>
											</obj>
										</list>
									</obj>
									<obj name="item" class="PropertyList" version="1">
										<list name="emlist" count="12">
											<obj name="PropertyObject" class="RQSampleTargetProperty" version="4">
												<prop name="PropertyTypeName">Combined Sample and Target Type</prop>
												<prop name="Position">1</prop>
												<prop name="IsDefault">0</prop>
												<obj name="ChannelProp" class="ChannelProperty" version="1">
													<prop name="ChannelIdx">3</prop>
												</obj>
											</obj>
											<obj name="PropertyObject" class="QuantConcProperty" version="4">
												<prop name="PropertyTypeName">Concentration</prop>
												<prop name="Position">1</prop>
												<prop name="IsDefault">1</prop>
												<prop name="Concentration">0</prop>
												<obj name="ChannelProp" class="ChannelProperty" version="1">
													<prop name="ChannelIdx">3</prop>
												</obj>
												<prop name="ReadOnly">1</prop>
											</obj>
											<obj name="PropertyObject" class="QuantCpHighProp" version="4">
												<prop name="PropertyTypeName">Cp High</prop>
												<prop name="Position">1</prop>
												<prop name="IsDefault">1</prop>
												<prop name="CpRangeHigh">0</prop>
												<obj name="ChannelProp" class="ChannelProperty" version="1">
													<prop name="ChannelIdx">3</prop>
												</obj>
												<prop name="ReadOnly">1</prop>
											</obj>
											<obj name="PropertyObject" class="QuantCpLowProp" version="4">
												<prop name="PropertyTypeName">Cp Low</prop>
												<prop name="Position">1</prop>
												<prop name="IsDefault">1</prop>
												<prop name="CpRangeLow">0</prop>
												<obj name="ChannelProp" class="ChannelProperty" version="1">
													<prop name="ChannelIdx">3</prop>
												</obj>
												<prop name="ReadOnly">1</prop>
											</obj>
											<obj name="PropertyObject" class="RQEffProp" version="4">
												<prop name="PropertyTypeName">Efficiency</prop>
												<prop name="Position">1</prop>
												<prop name="IsDefault">1</prop>
												<prop name="Efficiency">2</prop>
												<obj name="ChannelProp" class="ChannelProperty" version="1">
													<prop name="ChannelIdx">3</prop>
												</obj>
											</obj>
											<obj name="PropertyObject" class="ChannelGenotype" version="4">
												<prop name="PropertyTypeName">Melt Geno Genotype</prop>
												<prop name="Position">1</prop>
												<prop name="IsDefault">1</prop>
												<prop name="ReadOnly">1</prop>
												<obj name="ChannelProp" class="ChannelProperty" version="1">
													<prop name="ChannelIdx">3</prop>
												</obj>
											</obj>
											<obj name="PropertyObject" class="GroupChannelTypeProp" version="4">
												<prop name="PropertyTypeName">Melt Geno Sample Type</prop>
												<prop name="Position">1</prop>
												<prop name="IsDefault">0</prop>
												<prop name="GroupSampleType">mstUnknown</prop>
												<obj name="ChannelProp" class="ChannelProperty" version="1">
													<prop name="ChannelIdx">3</prop>
												</obj>
											</obj>
											<obj name="PropertyObject" class="QuantSampleTypeProperty" version="4">
												<prop name="PropertyTypeName">Quantification Sample Type</prop>
												<prop name="Position">1</prop>
												<prop name="IsDefault">0</prop>
												<prop name="SampleType">qsUnknown</prop>
												<obj name="ChannelProp" class="ChannelProperty" version="1">
													<prop name="ChannelIdx">3</prop>
												</obj>
											</obj>
											<obj name="PropertyObject" class="ChannelGenotype" version="4">
												<prop name="PropertyTypeName">Scanning Genotype</prop>
												<prop name="Position">1</prop>
												<prop name="IsDefault">1</prop>
												<prop name="ReadOnly">1</prop>
												<obj name="ChannelProp" class="ChannelProperty" version="1">
													<prop name="ChannelIdx">3</prop>
												</obj>
											</obj>
											<obj name="PropertyObject" class="GroupChannelTypeProp" version="4">
												<prop name="PropertyTypeName">Scanning Sample Type</prop>
												<prop name="Position">1</prop>
												<prop name="IsDefault">0</prop>
												<prop name="GroupSampleType">mstUnknown</prop>
												<obj name="ChannelProp" class="ChannelProperty" version="1">
													<prop name="ChannelIdx">3</prop>
												</obj>
											</obj>
											<obj name="PropertyObject" class="TargetName" version="4">
												<prop name="PropertyTypeName">Target Name</prop>
												<prop name="Position">1</prop>
												<prop name="IsDefault">1</prop>
												<obj name="ChannelProp" class="ChannelProperty" version="1">
													<prop name="ChannelIdx">3</prop>
												</obj>
											</obj>
											<obj name="PropertyObject" class="RQTargetProperty" version="4">
												<prop name="PropertyTypeName">Target Type</prop>
												<prop name="Position">1</prop>
												<prop name="IsDefault">0</prop>
												<prop name="TargetType">dtNone</prop>
												<obj name="ChannelProp" class="ChannelProperty" version="1">
													<prop name="ChannelIdx">3</prop>
												</obj>
											</obj>
										</list>
									</obj>
								</list>
							</obj>
						</obj>
						<prop name="ChannelPropertyCount">4</prop>
						<prop name="ContainerPosition">1</prop>
						<prop name="HasSampleProperties">1</prop>
						<obj name="SampleProperties" class="PropertyList" version="1">
							<list name="emlist" count="14">
								<obj name="PropertyObject" class="SamplePrefColor" version="4">
									<prop name="PropertyTypeName">Color</prop>
									<prop name="Position">1</prop>
									<prop name="IsDefault">0</prop>
									<prop name="Color">clRed</prop>
								</obj>
								<obj name="PropertyObject" class="DominantChannelProp" version="4">
									<prop name="PropertyTypeName">Dominant Channel</prop>
									<prop name="Position">1</prop>
									<prop name="IsDefault">0</prop>
									<prop name="DominantChannel">0</prop>
								</obj>
								<obj name="PropertyObject" class="Genotype" version="4">
									<prop name="PropertyTypeName">EndPt Genotype</prop>
									<prop name="Position">1</prop>
									<prop name="IsDefault">1</prop>
									<prop name="ReadOnly">1</prop>
								</obj>
								<obj name="PropertyObject" class="GroupingSample" version="4">
									<prop name="PropertyTypeName">EndPt Sample Type</prop>
									<prop name="Position">1</prop>
									<prop name="IsDefault">0</prop>
									<prop name="GroupSampleType">mstUnknown</prop>
								</obj>
								<obj name="PropertyObject" class="SamplePrefLineStyle" version="4">
									<prop name="PropertyTypeName">Line Style</prop>
									<prop name="Position">1</prop>
									<prop name="IsDefault">0</prop>
									<prop name="LineStyle">psSolid</prop>
								</obj>
								<obj name="PropertyObject" class="GenSampleEditNotes" version="4">
									<prop name="PropertyTypeName">Notes</prop>
									<prop name="Position">1</prop>
									<prop name="IsDefault">1</prop>
								</obj>
								<obj name="PropertyObject" class="SamplePrefPointStyle" version="4">
									<prop name="PropertyTypeName">Point Style</prop>
									<prop name="Position">1</prop>
									<prop name="IsDefault">0</prop>
									<prop name="PointStyle">psNothing</prop>
								</obj>
								<obj name="PropertyObject" class="GenSampleEditPosition" version="4">
									<prop name="PropertyTypeName">Position</prop>
									<prop name="Position">1</prop>
									<prop name="IsDefault">1</prop>
								</obj>
								<obj name="PropertyObject" class="GenSampleEditReplicate" version="4">
									<prop name="PropertyTypeName">Replicate of</prop>
									<prop name="Position">1</prop>
									<prop name="IsDefault">1</prop>
									<prop name="ReplicateOf">-1</prop>
								</obj>
								<obj name="PropertyObject" class="HTCSampleID" version="4">
									<prop name="PropertyTypeName">Sample ID</prop>
									<prop name="Position">1</prop>
									<prop name="IsDefault">1</prop>
								</obj>
								<obj name="PropertyObject" class="GenSampleEditName" version="4">
									<prop name="PropertyTypeName">Sample Name</prop>
									<prop name="Position">1</prop>
									<prop name="IsDefault">1</prop>
									<prop name="name">Sample 2</prop>
								</obj>
								<obj name="PropertyObject" class="HTCSamplePrepNotes" version="4">
									<prop name="PropertyTypeName">Sample Prep Notes</prop>
									<prop name="Position">1</prop>
									<prop name="IsDefault">1</prop>
								</obj>
								<obj name="PropertyObject" class="GenSampleEditSubset" version="4">
									<prop name="PropertyTypeName">Subsets</prop>
									<prop name="Position">1</prop>
									<prop name="IsDefault">1</prop>
								</obj>
								<obj name="PropertyObject" class="SamplePrefWidth" version="5">
									<prop name="PropertyTypeName">Width</prop>
									<prop name="Position">1</prop>
									<prop name="IsDefault">1</prop>
									<prop name="Width">1</prop>
								</obj>
							</list>
						</obj>
					</obj>
					<obj name="item" class="SamplePropInfo" version="1">
						<obj name="ChannelProperties" class="ChanPropList" version="2">
							<obj name="ChannelProperties" class="EMList" version="1">
								<list name="emlist" count="4">
									<obj name="item" class="PropertyList" version="1">
										<list name="emlist" count="12">
											<obj name="PropertyObject" class="RQSampleTargetProperty" version="4">
												<prop name="PropertyTypeName">Combined Sample and Target Type</prop>
												<prop name="Position">2</prop>
												<prop name="IsDefault">0</prop>
												<obj name="ChannelProp" class="ChannelProperty" version="1">
													<prop name="ChannelIdx">0</prop>
												</obj>
											</obj>
											<obj name="PropertyObject" class="QuantConcProperty" version="4">
												<prop name="PropertyTypeName">Concentration</prop>
												<prop name="Position">2</prop>
												<prop name="IsDefault">1</prop>
												<prop name="Concentration">0</prop>
												<obj name="ChannelProp" class="ChannelProperty" version="1">
													<prop name="ChannelIdx">0</prop>
												</obj>
												<prop name="ReadOnly">1</prop>
											</obj>
											<obj name="PropertyObject" class="QuantCpHighProp" version="4">
												<prop name="PropertyTypeName">Cp High</prop>
												<prop name="Position">2</prop>
												<prop name="IsDefault">1</prop>
												<prop name="CpRangeHigh">0</prop>
												<obj name="ChannelProp" class="ChannelProperty" version="1">
													<prop name="ChannelIdx">0</prop>
												</obj>
												<prop name="ReadOnly">1</prop>
											</obj>
											<obj name="PropertyObject" class="QuantCpLowProp" version="4">
												<prop name="PropertyTypeName">Cp Low</prop>
												<prop name="Position">2</prop>
												<prop name="IsDefault">1</prop>
												<prop name="CpRangeLow">0</prop>
												<obj name="ChannelProp" class="ChannelProperty" version="1">
													<prop name="ChannelIdx">0</prop>
												</obj>
												<prop name="ReadOnly">1</prop>
											</obj>
											<obj name="PropertyObject" class="RQEffProp" version="4">
												<prop name="PropertyTypeName">Efficiency</prop>
												<prop name="Position">2</prop>
												<prop name="IsDefault">1</prop>
												<prop name="Efficiency">2</prop>
												<obj name="ChannelProp" class="ChannelProperty" version="1">
													<prop name="ChannelIdx">0</prop>
												</obj>
											</obj>
											<obj name="PropertyObject" class="ChannelGenotype" version="4">
												<prop name="PropertyTypeName">Melt Geno Genotype</prop>
												<prop name="Position">2</prop>
												<prop name="IsDefault">1</prop>
												<prop name="ReadOnly">1</prop>
												<obj name="ChannelProp" class="ChannelProperty" version="1">
													<prop name="ChannelIdx">0</prop>
												</obj>
											</obj>
											<obj name="PropertyObject" class="GroupChannelTypeProp" version="4">
												<prop name="PropertyTypeName">Melt Geno Sample Type</prop>
												<prop name="Position">2</prop>
												<prop name="IsDefault">0</prop>
												<prop name="GroupSampleType">mstUnknown</prop>
												<obj name="ChannelProp" class="ChannelProperty" version="1">
													<prop name="ChannelIdx">0</prop>
												</obj>
											</obj>
											<obj name="PropertyObject" class="QuantSampleTypeProperty" version="4">
												<prop name="PropertyTypeName">Quantification Sample Type</prop>
												<prop name="Position">2</prop>
												<prop name="IsDefault">0</prop>
												<prop name="SampleType">qsUnknown</prop>
												<obj name="ChannelProp" class="ChannelProperty" version="1">
													<prop name="ChannelIdx">0</prop>
												</obj>
											</obj>
											<obj name="PropertyObject" class="ChannelGenotype" version="4">
												<prop name="PropertyTypeName">Scanning Genotype</prop>
												<prop name="Position">2</prop>
												<prop name="IsDefault">1</prop>
												<prop name="ReadOnly">1</prop>
												<obj name="ChannelProp" class="ChannelProperty" version="1">
													<prop name="ChannelIdx">0</prop>
												</obj>
											</obj>
											<obj name="PropertyObject" class="GroupChannelTypeProp" version="4">
												<prop name="PropertyTypeName">Scanning Sample Type</prop>
												<prop name="Position">2</prop>
												<prop name="IsDefault">0</prop>
												<prop name="GroupSampleType">mstUnknown</prop>
												<obj name="ChannelProp" class="ChannelProperty" version="1">
													<prop name="ChannelIdx">0</prop>
												</obj>
											</obj>
											<obj name="PropertyObject" class="TargetName" version="4">
												<prop name="PropertyTypeName">Target Name</prop>
												<prop name="Position">2</prop>
												<prop name="IsDefault">1</prop>
												<obj name="ChannelProp" class="ChannelProperty" version="1">
													<prop name="ChannelIdx">0</prop>
												</obj>
											</obj>
											<obj name="PropertyObject" class="RQTargetProperty" version="4">
												<prop name="PropertyTypeName">Target Type</prop>
												<prop name="Position">2</prop>
												<prop name="IsDefault">0</prop>
												<prop name="TargetType">dtNone</prop>
												<obj name="ChannelProp" class="ChannelProperty" version="1">
													<prop name="ChannelIdx">0</prop>
												</obj>
											</obj>
										</list>
									</obj>
									<obj name="item" class="PropertyList" version="1">
										<list name="emlist" count="12">
											<obj name="PropertyObject" class="RQSampleTargetProperty" version="4">
												<prop name="PropertyTypeName">Combined Sample and Target Type</prop>
												<prop name="Position">2</prop>
												<prop name="IsDefault">0</prop>
												<obj name="ChannelProp" class="ChannelProperty" version="1">
													<prop name="ChannelIdx">1</prop>
												</obj>
											</obj>
											<obj name="PropertyObject" class="QuantConcProperty" version="4">
												<prop name="PropertyTypeName">Concentration</prop>
												<prop name="Position">2</prop>
												<prop name="IsDefault">1</prop>
												<prop name="Concentration">0</prop>
												<obj name="ChannelProp" class="ChannelProperty" version="1">
													<prop name="ChannelIdx">1</prop>
												</obj>
												<prop name="ReadOnly">1</prop>
											</obj>
											<obj name="PropertyObject" class="QuantCpHighProp" version="4">
												<prop name="PropertyTypeName">Cp High</prop>
												<prop name="Position">2</prop>
												<prop name="IsDefault">1</prop>
												<prop name="CpRangeHigh">0</prop>
												<obj name="ChannelProp" class="ChannelProperty" version="1">
													<prop name="ChannelIdx">1</prop>
												</obj>
												<prop name="ReadOnly">1</prop>
											</obj>
											<obj name="PropertyObject" class="QuantCpLowProp" version="4">
												<prop name="PropertyTypeName">Cp Low</prop>
												<prop name="Position">2</prop>
												<prop name="IsDefault">1</prop>
												<prop name="CpRangeLow">0</prop>
												<obj name="ChannelProp" class="ChannelProperty" version="1">
													<prop name="ChannelIdx">1</prop>
												</obj>
												<prop name="ReadOnly">1</prop>
											</obj>
											<obj name="PropertyObject" class="RQEffProp" version="4">
												<prop name="PropertyTypeName">Efficiency</prop>
												<prop name="Position">2</prop>
												<prop name="IsDefault">1</prop>
												<prop name="Efficiency">2</prop>
												<obj name="ChannelProp" class="ChannelProperty" version="1">
													<prop name="ChannelIdx">1</prop>
												</obj>
											</obj>
											<obj name="PropertyObject" class="ChannelGenotype" version="4">
												<prop name="PropertyTypeName">Melt Geno Genotype</prop>
												<prop name="Position">2</prop>
												<prop name="IsDefault">1</prop>
												<prop name="ReadOnly">1</prop>
												<obj name="ChannelProp" class="ChannelProperty" version="1">
													<prop name="ChannelIdx">1</prop>
												</obj>
											</obj>
											<obj name="PropertyObject" class="GroupChannelTypeProp" version="4">
												<prop name="PropertyTypeName">Melt Geno Sample Type</prop>
												<prop name="Position">2</prop>
												<prop name="IsDefault">0</prop>
												<prop name="GroupSampleType">mstUnknown</prop>
												<obj name="ChannelProp" class="ChannelProperty" version="1">
													<prop name="ChannelIdx">1</prop>
												</obj>
											</obj>
											<obj name="PropertyObject" class="QuantSampleTypeProperty" version="4">
												<prop name="PropertyTypeName">Quantification Sample Type</prop>
												<prop name="Position">2</prop>
												<prop name="IsDefault">0</prop>
												<prop name="SampleType">qsUnknown</prop>
												<obj name="ChannelProp" class="ChannelProperty" version="1">
													<prop name="ChannelIdx">1</prop>
												</obj>
											</obj>
											<obj name="PropertyObject" class="ChannelGenotype" version="4">
												<prop name="PropertyTypeName">Scanning Genotype</prop>
												<prop name="Position">2</prop>
												<prop name="IsDefault">1</prop>
												<prop name="ReadOnly">1</prop>
												<obj name="ChannelProp" class="ChannelProperty" version="1">
													<prop name="ChannelIdx">1</prop>
												</obj>
											</obj>
											<obj name="PropertyObject" class="GroupChannelTypeProp" version="4">
												<prop name="PropertyTypeName">Scanning Sample Type</prop>
												<prop name="Position">2</prop>
												<prop name="IsDefault">0</prop>
												<prop name="GroupSampleType">mstUnknown</prop>
												<obj name="ChannelProp" class="ChannelProperty" version="1">
													<prop name="ChannelIdx">1</prop>
												</obj>
											</obj>
											<obj name="PropertyObject" class="TargetName" version="4">
												<prop name="PropertyTypeName">Target Name</prop>
												<prop name="Position">2</prop>
												<prop name="IsDefault">1</prop>
												<obj name="ChannelProp" class="ChannelProperty" version="1">
													<prop name="ChannelIdx">1</prop>
												</obj>
											</obj>
											<obj name="PropertyObject" class="RQTargetProperty" version="4">
												<prop name="PropertyTypeName">Target Type</prop>
												<prop name="Position">2</prop>
												<prop name="IsDefault">0</prop>
												<prop name="TargetType">dtNone</prop>
												<obj name="ChannelProp" class="ChannelProperty" version="1">
													<prop name="ChannelIdx">1</prop>
												</obj>
											</obj>
										</list>
									</obj>
									<obj name="item" class="PropertyList" version="1">
										<list name="emlist" count="12">
											<obj name="PropertyObject" class="RQSampleTargetProperty" version="4">
												<prop name="PropertyTypeName">Combined Sample and Target Type</prop>
												<prop name="Position">2</prop>
												<prop name="IsDefault">0</prop>
												<obj name="ChannelProp" class="ChannelProperty" version="1">
													<prop name="ChannelIdx">2</prop>
												</obj>
											</obj>
											<obj name="PropertyObject" class="QuantConcProperty" version="4">
												<prop name="PropertyTypeName">Concentration</prop>
												<prop name="Position">2</prop>
												<prop name="IsDefault">1</prop>
												<prop name="Concentration">0</prop>
												<obj name="ChannelProp" class="ChannelProperty" version="1">
													<prop name="ChannelIdx">2</prop>
												</obj>
												<prop name="ReadOnly">1</prop>
											</obj>
											<obj name="PropertyObject" class="QuantCpHighProp" version="4">
												<prop name="PropertyTypeName">Cp High</prop>
												<prop name="Position">2</prop>
												<prop name="IsDefault">1</prop>
												<prop name="CpRangeHigh">0</prop>
												<obj name="ChannelProp" class="ChannelProperty" version="1">
													<prop name="ChannelIdx">2</prop>
												</obj>
												<prop name="ReadOnly">1</prop>
											</obj>
											<obj name="PropertyObject" class="QuantCpLowProp" version="4">
												<prop name="PropertyTypeName">Cp Low</prop>
												<prop name="Position">2</prop>
												<prop name="IsDefault">1</prop>
												<prop name="CpRangeLow">0</prop>
												<obj name="ChannelProp" class="ChannelProperty" version="1">
													<prop name="ChannelIdx">2</prop>
												</obj>
												<prop name="ReadOnly">1</prop>
											</obj>
											<obj name="PropertyObject" class="RQEffProp" version="4">
												<prop name="PropertyTypeName">Efficiency</prop>
												<prop name="Position">2</prop>
												<prop name="IsDefault">1</prop>
												<prop name="Efficiency">2</prop>
												<obj name="ChannelProp" class="ChannelProperty" version="1">
													<prop name="ChannelIdx">2</prop>
												</obj>
											</obj>
											<obj name="PropertyObject" class="ChannelGenotype" version="4">
												<prop name="PropertyTypeName">Melt Geno Genotype</prop>
												<prop name="Position">2</prop>
												<prop name="IsDefault">1</prop>
												<prop name="ReadOnly">1</prop>
												<obj name="ChannelProp" class="ChannelProperty" version="1">
													<prop name="ChannelIdx">2</prop>
												</obj>
											</obj>
											<obj name="PropertyObject" class="GroupChannelTypeProp" version="4">
												<prop name="PropertyTypeName">Melt Geno Sample Type</prop>
												<prop name="Position">2</prop>
												<prop name="IsDefault">0</prop>
												<prop name="GroupSampleType">mstUnknown</prop>
												<obj name="ChannelProp" class="ChannelProperty" version="1">
													<prop name="ChannelIdx">2</prop>
												</obj>
											</obj>
											<obj name="PropertyObject" class="QuantSampleTypeProperty" version="4">
												<prop name="PropertyTypeName">Quantification Sample Type</prop>
												<prop name="Position">2</prop>
												<prop name="IsDefault">0</prop>
												<prop name="SampleType">qsUnknown</prop>
												<obj name="ChannelProp" class="ChannelProperty" version="1">
													<prop name="ChannelIdx">2</prop>
												</obj>
											</obj>
											<obj name="PropertyObject" class="ChannelGenotype" version="4">
												<prop name="PropertyTypeName">Scanning Genotype</prop>
												<prop name="Position">2</prop>
												<prop name="IsDefault">1</prop>
												<prop name="ReadOnly">1</prop>
												<obj name="ChannelProp" class="ChannelProperty" version="1">
													<prop name="ChannelIdx">2</prop>
												</obj>
											</obj>
											<obj name="PropertyObject" class="GroupChannelTypeProp" version="4">
												<prop name="PropertyTypeName">Scanning Sample Type</prop>
												<prop name="Position">2</prop>
												<prop name="IsDefault">0</prop>
												<prop name="GroupSampleType">mstUnknown</prop>
												<obj name="ChannelProp" class="ChannelProperty" version="1">
													<prop name="ChannelIdx">2</prop>
												</obj>
											</obj>
											<obj name="PropertyObject" class="TargetName" version="4">
												<prop name="PropertyTypeName">Target Name</prop>
												<prop name="Position">2</prop>
												<prop name="IsDefault">1</prop>
												<obj name="ChannelProp" class="ChannelProperty" version="1">
													<prop name="ChannelIdx">2</prop>
												</obj>
											</obj>
											<obj name="PropertyObject" class="RQTargetProperty" version="4">
												<prop name="PropertyTypeName">Target Type</prop>
												<prop name="Position">2</prop>
												<prop name="IsDefault">0</prop>
												<prop name="TargetType">dtNone</prop>
												<obj name="ChannelProp" class="ChannelProperty" version="1">
													<prop name="ChannelIdx">2</prop>
												</obj>
											</obj>
										</list>
									</obj>
									<obj name="item" class="PropertyList" version="1">
										<list name="emlist" count="12">
											<obj name="PropertyObject" class="RQSampleTargetProperty" version="4">
												<prop name="PropertyTypeName">Combined Sample and Target Type</prop>
												<prop name="Position">2</prop>
												<prop name="IsDefault">0</prop>
												<obj name="ChannelProp" class="ChannelProperty" version="1">
													<prop name="ChannelIdx">3</prop>
												</obj>
											</obj>
											<obj name="PropertyObject" class="QuantConcProperty" version="4">
												<prop name="PropertyTypeName">Concentration</prop>
												<prop name="Position">2</prop>
												<prop name="IsDefault">1</prop>
												<prop name="Concentration">0</prop>
												<obj name="ChannelProp" class="ChannelProperty" version="1">
													<prop name="ChannelIdx">3</prop>
												</obj>
												<prop name="ReadOnly">1</prop>
											</obj>
											<obj name="PropertyObject" class="QuantCpHighProp" version="4">
												<prop name="PropertyTypeName">Cp High</prop>
												<prop name="Position">2</prop>
												<prop name="IsDefault">1</prop>
												<prop name="CpRangeHigh">0</prop>
												<obj name="ChannelProp" class="ChannelProperty" version="1">
													<prop name="ChannelIdx">3</prop>
												</obj>
												<prop name="ReadOnly">1</prop>
											</obj>
											<obj name="PropertyObject" class="QuantCpLowProp" version="4">
												<prop name="PropertyTypeName">Cp Low</prop>
												<prop name="Position">2</prop>
												<prop name="IsDefault">1</prop>
												<prop name="CpRangeLow">0</prop>
												<obj name="ChannelProp" class="ChannelProperty" version="1">
													<prop name="ChannelIdx">3</prop>
												</obj>
												<prop name="ReadOnly">1</prop>
											</obj>
											<obj name="PropertyObject" class="RQEffProp" version="4">
												<prop name="PropertyTypeName">Efficiency</prop>
												<prop name="Position">2</prop>
												<prop name="IsDefault">1</prop>
												<prop name="Efficiency">2</prop>
												<obj name="ChannelProp" class="ChannelProperty" version="1">
													<prop name="ChannelIdx">3</prop>
												</obj>
											</obj>
											<obj name="PropertyObject" class="ChannelGenotype" version="4">
												<prop name="PropertyTypeName">Melt Geno Genotype</prop>
												<prop name="Position">2</prop>
												<prop name="IsDefault">1</prop>
												<prop name="ReadOnly">1</prop>
												<obj name="ChannelProp" class="ChannelProperty" version="1">
													<prop name="ChannelIdx">3</prop>
												</obj>
											</obj>
											<obj name="PropertyObject" class="GroupChannelTypeProp" version="4">
												<prop name="PropertyTypeName">Melt Geno Sample Type</prop>
												<prop name="Position">2</prop>
												<prop name="IsDefault">0</prop>
												<prop name="GroupSampleType">mstUnknown</prop>
												<obj name="ChannelProp" class="ChannelProperty" version="1">
													<prop name="ChannelIdx">3</prop>
												</obj>
											</obj>
											<obj name="PropertyObject" class="QuantSampleTypeProperty" version="4">
												<prop name="PropertyTypeName">Quantification Sample Type</prop>
												<prop name="Position">2</prop>
												<prop name="IsDefault">0</prop>
												<prop name="SampleType">qsUnknown</prop>
												<obj name="ChannelProp" class="ChannelProperty" version="1">
													<prop name="ChannelIdx">3</prop>
												</obj>
											</obj>
											<obj name="PropertyObject" class="ChannelGenotype" version="4">
												<prop name="PropertyTypeName">Scanning Genotype</prop>
												<prop name="Position">2</prop>
												<prop name="IsDefault">1</prop>
												<prop name="ReadOnly">1</prop>
												<obj name="ChannelProp" class="ChannelProperty" version="1">
													<prop name="ChannelIdx">3</prop>
												</obj>
											</obj>
											<obj name="PropertyObject" class="GroupChannelTypeProp" version="4">
												<prop name="PropertyTypeName">Scanning Sample Type</prop>
												<prop name="Position">2</prop>
												<prop name="IsDefault">0</prop>
												<prop name="GroupSampleType">mstUnknown</prop>
												<obj name="ChannelProp" class="ChannelProperty" version="1">
													<prop name="ChannelIdx">3</prop>
												</obj>
											</obj>
											<obj name="PropertyObject" class="TargetName" version="4">
												<prop name="PropertyTypeName">Target Name</prop>
												<prop name="Position">2</prop>
												<prop name="IsDefault">1</prop>
												<obj name="ChannelProp" class="ChannelProperty" version="1">
													<prop name="ChannelIdx">3</prop>
												</obj>
											</obj>
											<obj name="PropertyObject" class="RQTargetProperty" version="4">
												<prop name="PropertyTypeName">Target Type</prop>
												<prop name="Position">2</prop>
												<prop name="IsDefault">0</prop>
												<prop name="TargetType">dtNone</prop>
												<obj name="ChannelProp" class="ChannelProperty" version="1">
													<prop name="ChannelIdx">3</prop>
												</obj>
											</obj>
										</list>
									</obj>
								</list>
							</obj>
						</obj>
						<prop name="ChannelPropertyCount">4</prop>
						<prop name="ContainerPosition">2</prop>
						<prop name="HasSampleProperties">1</prop>
						<obj name="SampleProperties" class="PropertyList" version="1">
							<list name="emlist" count="14">
								<obj name="PropertyObject" class="SamplePrefColor" version="4">
									<prop name="PropertyTypeName">Color</prop>
									<prop name="Position">2</prop>
									<prop name="IsDefault">0</prop>
									<prop name="Color">$0030D700</prop>
								</obj>
								<obj name="PropertyObject" class="DominantChannelProp" version="4">
									<prop name="PropertyTypeName">Dominant Channel</prop>
									<prop name="Position">2</prop>
									<prop name="IsDefault">0</prop>
									<prop name="DominantChannel">0</prop>
								</obj>
								<obj name="PropertyObject" class="Genotype" version="4">
									<prop name="PropertyTypeName">EndPt Genotype</prop>
									<prop name="Position">2</prop>
									<prop name="IsDefault">1</prop>
									<prop name="ReadOnly">1</prop>
								</obj>
								<obj name="PropertyObject" class="GroupingSample" version="4">
									<prop name="PropertyTypeName">EndPt Sample Type</prop>
									<prop name="Position">2</prop>
									<prop name="IsDefault">0</prop>
									<prop name="GroupSampleType">mstUnknown</prop>
								</obj>
								<obj name="PropertyObject" class="SamplePrefLineStyle" version="4">
									<prop name="PropertyTypeName">Line Style</prop>
									<prop name="Position">2</prop>
									<prop name="IsDefault">0</prop>
									<prop name="LineStyle">psSolid</prop>
								</obj>
								<obj name="PropertyObject" class="GenSampleEditNotes" version="4">
									<prop name="PropertyTypeName">Notes</prop>
									<prop name="Position">2</prop>
									<prop name="IsDefault">1</prop>
								</obj>
								<obj name="PropertyObject" class="SamplePrefPointStyle" version="4">
									<prop name="PropertyTypeName">Point Style</prop>
									<prop name="Position">2</prop>
									<prop name="IsDefault">0</prop>
									<prop name="PointStyle">psNothing</prop>
								</obj>
								<obj name="PropertyObject" class="GenSampleEditPosition" version="4">
									<prop name="PropertyTypeName">Position</prop>
									<prop name="Position">2</prop>
									<prop name="IsDefault">1</prop>
								</obj>
								<obj name="PropertyObject" class="GenSampleEditReplicate" version="4">
									<prop name="PropertyTypeName">Replicate of</prop>
									<prop name="Position">2</prop>
									<prop name="IsDefault">1</prop>
									<prop name="ReplicateOf">-1</prop>
								</obj>
								<obj name="PropertyObject" class="HTCSampleID" version="4">
									<prop name="PropertyTypeName">Sample ID</prop>
									<prop name="Position">2</prop>
									<prop name="IsDefault">1</prop>
								</obj>
								<obj name="PropertyObject" class="GenSampleEditName" version="4">
									<prop name="PropertyTypeName">Sample Name</prop>
									<prop name="Position">2</prop>
									<prop name="IsDefault">1</prop>
									<prop name="name">Sample 3</prop>
								</obj>
								<obj name="PropertyObject" class="HTCSamplePrepNotes" version="4">
									<prop name="PropertyTypeName">Sample Prep Notes</prop>
									<prop name="Position">2</prop>
									<prop name="IsDefault">1</prop>
								</obj>
								<obj name="PropertyObject" class="GenSampleEditSubset" version="4">
									<prop name="PropertyTypeName">Subsets</prop>
									<prop name="Position">2</prop>
									<prop name="IsDefault">1</prop>
								</obj>
								<obj name="PropertyObject" class="SamplePrefWidth" version="5">
									<prop name="PropertyTypeName">Width</prop>
									<prop name="Position">2</prop>
									<prop name="IsDefault">1</prop>
									<prop name="Width">1</prop>
								</obj>
							</list>
						</obj>
					</obj>
					<obj name="item" class="SamplePropInfo" version="1">
						<obj name="ChannelProperties" class="ChanPropList" version="2">
							<obj name="ChannelProperties" class="EMList" version="1">
								<list name="emlist" count="4">
									<obj name="item" class="PropertyList" version="1">
										<list name="emlist" count="12">
											<obj name="PropertyObject" class="RQSampleTargetProperty" version="4">
												<prop name="PropertyTypeName">Combined Sample and Target Type</prop>
												<prop name="Position">3</prop>
												<prop name="IsDefault">0</prop>
												<obj name="ChannelProp" class="ChannelProperty" version="1">
													<prop name="ChannelIdx">0</prop>
												</obj>
											</obj>
											<obj name="PropertyObject" class="QuantConcProperty" version="4">
												<prop name="PropertyTypeName">Concentration</prop>
												<prop name="Position">3</prop>
												<prop name="IsDefault">1</prop>
												<prop name="Concentration">0</prop>
												<obj name="ChannelProp" class="ChannelProperty" version="1">
													<prop name="ChannelIdx">0</prop>
												</obj>
												<prop name="ReadOnly">1</prop>
											</obj>
											<obj name="PropertyObject" class="QuantCpHighProp" version="4">
												<prop name="PropertyTypeName">Cp High</prop>
												<prop name="Position">3</prop>
												<prop name="IsDefault">1</prop>
												<prop name="CpRangeHigh">0</prop>
												<obj name="ChannelProp" class="ChannelProperty" version="1">
													<prop name="ChannelIdx">0</prop>
												</obj>
												<prop name="ReadOnly">1</prop>
											</obj>
											<obj name="PropertyObject" class="QuantCpLowProp" version="4">
												<prop name="PropertyTypeName">Cp Low</prop>
												<prop name="Position">3</prop>
												<prop name="IsDefault">1</prop>
												<prop name="CpRangeLow">0</prop>
												<obj name="ChannelProp" class="ChannelProperty" version="1">
													<prop name="ChannelIdx">0</prop>
												</obj>
												<prop name="ReadOnly">1</prop>
											</obj>
											<obj name="PropertyObject" class="RQEffProp" version="4">
												<prop name="PropertyTypeName">Efficiency</prop>
												<prop name="Position">3</prop>
												<prop name="IsDefault">1</prop>
												<prop name="Efficiency">2</prop>
												<obj name="ChannelProp" class="ChannelProperty" version="1">
													<prop name="ChannelIdx">0</prop>
												</obj>
											</obj>
											<obj name="PropertyObject" class="ChannelGenotype" version="4">
												<prop name="PropertyTypeName">Melt Geno Genotype</prop>
												<prop name="Position">3</prop>
												<prop name="IsDefault">1</prop>
												<prop name="ReadOnly">1</prop>
												<obj name="ChannelProp" class="ChannelProperty" version="1">
													<prop name="ChannelIdx">0</prop>
												</obj>
											</obj>
											<obj name="PropertyObject" class="GroupChannelTypeProp" version="4">
												<prop name="PropertyTypeName">Melt Geno Sample Type</prop>
												<prop name="Position">3</prop>
												<prop name="IsDefault">0</prop>
												<prop name="GroupSampleType">mstUnknown</prop>
												<obj name="ChannelProp" class="ChannelProperty" version="1">
													<prop name="ChannelIdx">0</prop>
												</obj>
											</obj>
											<obj name="PropertyObject" class="QuantSampleTypeProperty" version="4">
												<prop name="PropertyTypeName">Quantification Sample Type</prop>
												<prop name="Position">3</prop>
												<prop name="IsDefault">0</prop>
												<prop name="SampleType">qsUnknown</prop>
												<obj name="ChannelProp" class="ChannelProperty" version="1">
													<prop name="ChannelIdx">0</prop>
												</obj>
											</obj>
											<obj name="PropertyObject" class="ChannelGenotype" version="4">
												<prop name="PropertyTypeName">Scanning Genotype</prop>
												<prop name="Position">3</prop>
												<prop name="IsDefault">1</prop>
												<prop name="ReadOnly">1</prop>
												<obj name="ChannelProp" class="ChannelProperty" version="1">
													<prop name="ChannelIdx">0</prop>
												</obj>
											</obj>
											<obj name="PropertyObject" class="GroupChannelTypeProp" version="4">
												<prop name="PropertyTypeName">Scanning Sample Type</prop>
												<prop name="Position">3</prop>
												<prop name="IsDefault">0</prop>
												<prop name="GroupSampleType">mstUnknown</prop>
												<obj name="ChannelProp" class="ChannelProperty" version="1">
													<prop name="ChannelIdx">0</prop>
												</obj>
											</obj>
											<obj name="PropertyObject" class="TargetName" version="4">
												<prop name="PropertyTypeName">Target Name</prop>
												<prop name="Position">3</prop>
												<prop name="IsDefault">1</prop>
												<obj name="ChannelProp" class="ChannelProperty" version="1">
													<prop name="ChannelIdx">0</prop>
												</obj>
											</obj>
											<obj name="PropertyObject" class="RQTargetProperty" version="4">
												<prop name="PropertyTypeName">Target Type</prop>
												<prop name="Position">3</prop>
												<prop name="IsDefault">0</prop>
												<prop name="TargetType">dtNone</prop>
												<obj name="ChannelProp" class="ChannelProperty" version="1">
													<prop name="ChannelIdx">0</prop>
												</obj>
											</obj>
										</list>
									</obj>
									<obj name="item" class="PropertyList" version="1">
										<list name="emlist" count="12">
											<obj name="PropertyObject" class="RQSampleTargetProperty" version="4">
												<prop name="PropertyTypeName">Combined Sample and Target Type</prop>
												<prop name="Position">3</prop>
												<prop name="IsDefault">0</prop>
												<obj name="ChannelProp" class="ChannelProperty" version="1">
													<prop name="ChannelIdx">1</prop>
												</obj>
											</obj>
											<obj name="PropertyObject" class="QuantConcProperty" version="4">
												<prop name="PropertyTypeName">Concentration</prop>
												<prop name="Position">3</prop>
												<prop name="IsDefault">1</prop>
												<prop name="Concentration">0</prop>
												<obj name="ChannelProp" class="ChannelProperty" version="1">
													<prop name="ChannelIdx">1</prop>
												</obj>
												<prop name="ReadOnly">1</prop>
											</obj>
											<obj name="PropertyObject" class="QuantCpHighProp" version="4">
												<prop name="PropertyTypeName">Cp High</prop>
												<prop name="Position">3</prop>
												<prop name="IsDefault">1</prop>
												<prop name="CpRangeHigh">0</prop>
												<obj name="ChannelProp" class="ChannelProperty" version="1">
													<prop name="ChannelIdx">1</prop>
												</obj>
												<prop name="ReadOnly">1</prop>
											</obj>
											<obj name="PropertyObject" class="QuantCpLowProp" version="4">
												<prop name="PropertyTypeName">Cp Low</prop>
												<prop name="Position">3</prop>
												<prop name="IsDefault">1</prop>
												<prop name="CpRangeLow">0</prop>
												<obj name="ChannelProp" class="ChannelProperty" version="1">
													<prop name="ChannelIdx">1</prop>
												</obj>
												<prop name="ReadOnly">1</prop>
											</obj>
											<obj name="PropertyObject" class="RQEffProp" version="4">
												<prop name="PropertyTypeName">Efficiency</prop>
												<prop name="Position">3</prop>
												<prop name="IsDefault">1</prop>
												<prop name="Efficiency">2</prop>
												<obj name="ChannelProp" class="ChannelProperty" version="1">
													<prop name="ChannelIdx">1</prop>
												</obj>
											</obj>
											<obj name="PropertyObject" class="ChannelGenotype" version="4">
												<prop name="PropertyTypeName">Melt Geno Genotype</prop>
												<prop name="Position">3</prop>
												<prop name="IsDefault">1</prop>
												<prop name="ReadOnly">1</prop>
												<obj name="ChannelProp" class="ChannelProperty" version="1">
													<prop name="ChannelIdx">1</prop>
												</obj>
											</obj>
											<obj name="PropertyObject" class="GroupChannelTypeProp" version="4">
												<prop name="PropertyTypeName">Melt Geno Sample Type</prop>
												<prop name="Position">3</prop>
												<prop name="IsDefault">0</prop>
												<prop name="GroupSampleType">mstUnknown</prop>
												<obj name="ChannelProp" class="ChannelProperty" version="1">
													<prop name="ChannelIdx">1</prop>
												</obj>
											</obj>
											<obj name="PropertyObject" class="QuantSampleTypeProperty" version="4">
												<prop name="PropertyTypeName">Quantification Sample Type</prop>
												<prop name="Position">3</prop>
												<prop name="IsDefault">0</prop>
												<prop name="SampleType">qsUnknown</prop>
												<obj name="ChannelProp" class="ChannelProperty" version="1">
													<prop name="ChannelIdx">1</prop>
												</obj>
											</obj>
											<obj name="PropertyObject" class="ChannelGenotype" version="4">
												<prop name="PropertyTypeName">Scanning Genotype</prop>
												<prop name="Position">3</prop>
												<prop name="IsDefault">1</prop>
												<prop name="ReadOnly">1</prop>
												<obj name="ChannelProp" class="ChannelProperty" version="1">
													<prop name="ChannelIdx">1</prop>
												</obj>
											</obj>
											<obj name="PropertyObject" class="GroupChannelTypeProp" version="4">
												<prop name="PropertyTypeName">Scanning Sample Type</prop>
												<prop name="Position">3</prop>
												<prop name="IsDefault">0</prop>
												<prop name="GroupSampleType">mstUnknown</prop>
												<obj name="ChannelProp" class="ChannelProperty" version="1">
													<prop name="ChannelIdx">1</prop>
												</obj>
											</obj>
											<obj name="PropertyObject" class="TargetName" version="4">
												<prop name="PropertyTypeName">Target Name</prop>
												<prop name="Position">3</prop>
												<prop name="IsDefault">1</prop>
												<obj name="ChannelProp" class="ChannelProperty" version="1">
													<prop name="ChannelIdx">1</prop>
												</obj>
											</obj>
											<obj name="PropertyObject" class="RQTargetProperty" version="4">
												<prop name="PropertyTypeName">Target Type</prop>
												<prop name="Position">3</prop>
												<prop name="IsDefault">0</prop>
												<prop name="TargetType">dtNone</prop>
												<obj name="ChannelProp" class="ChannelProperty" version="1">
													<prop name="ChannelIdx">1</prop>
												</obj>
											</obj>
										</list>
									</obj>
									<obj name="item" class="PropertyList" version="1">
										<list name="emlist" count="12">
											<obj name="PropertyObject" class="RQSampleTargetProperty" version="4">
												<prop name="PropertyTypeName">Combined Sample and Target Type</prop>
												<prop name="Position">3</prop>
												<prop name="IsDefault">0</prop>
												<obj name="ChannelProp" class="ChannelProperty" version="1">
													<prop name="ChannelIdx">2</prop>
												</obj>
											</obj>
											<obj name="PropertyObject" class="QuantConcProperty" version="4">
												<prop name="PropertyTypeName">Concentration</prop>
												<prop name="Position">3</prop>
												<prop name="IsDefault">1</prop>
												<prop name="Concentration">0</prop>
												<obj name="ChannelProp" class="ChannelProperty" version="1">
													<prop name="ChannelIdx">2</prop>
												</obj>
												<prop name="ReadOnly">1</prop>
											</obj>
											<obj name="PropertyObject" class="QuantCpHighProp" version="4">
												<prop name="PropertyTypeName">Cp High</prop>
												<prop name="Position">3</prop>
												<prop name="IsDefault">1</prop>
												<prop name="CpRangeHigh">0</prop>
												<obj name="ChannelProp" class="ChannelProperty" version="1">
													<prop name="ChannelIdx">2</prop>
												</obj>
												<prop name="ReadOnly">1</prop>
											</obj>
											<obj name="PropertyObject" class="QuantCpLowProp" version="4">
												<prop name="PropertyTypeName">Cp Low</prop>
												<prop name="Position">3</prop>
												<prop name="IsDefault">1</prop>
												<prop name="CpRangeLow">0</prop>
												<obj name="ChannelProp" class="ChannelProperty" version="1">
													<prop name="ChannelIdx">2</prop>
												</obj>
												<prop name="ReadOnly">1</prop>
											</obj>
											<obj name="PropertyObject" class="RQEffProp" version="4">
												<prop name="PropertyTypeName">Efficiency</prop>
												<prop name="Position">3</prop>
												<prop name="IsDefault">1</prop>
												<prop name="Efficiency">2</prop>
												<obj name="ChannelProp" class="ChannelProperty" version="1">
													<prop name="ChannelIdx">2</prop>
												</obj>
											</obj>
											<obj name="PropertyObject" class="ChannelGenotype" version="4">
												<prop name="PropertyTypeName">Melt Geno Genotype</prop>
												<prop name="Position">3</prop>
												<prop name="IsDefault">1</prop>
												<prop name="ReadOnly">1</prop>
												<obj name="ChannelProp" class="ChannelProperty" version="1">
													<prop name="ChannelIdx">2</prop>
												</obj>
											</obj>
											<obj name="PropertyObject" class="GroupChannelTypeProp" version="4">
												<prop name="PropertyTypeName">Melt Geno Sample Type</prop>
												<prop name="Position">3</prop>
												<prop name="IsDefault">0</prop>
												<prop name="GroupSampleType">mstUnknown</prop>
												<obj name="ChannelProp" class="ChannelProperty" version="1">
													<prop name="ChannelIdx">2</prop>
												</obj>
											</obj>
											<obj name="PropertyObject" class="QuantSampleTypeProperty" version="4">
												<prop name="PropertyTypeName">Quantification Sample Type</prop>
												<prop name="Position">3</prop>
												<prop name="IsDefault">0</prop>
												<prop name="SampleType">qsUnknown</prop>
												<obj name="ChannelProp" class="ChannelProperty" version="1">
													<prop name="ChannelIdx">2</prop>
												</obj>
											</obj>
											<obj name="PropertyObject" class="ChannelGenotype" version="4">
												<prop name="PropertyTypeName">Scanning Genotype</prop>
												<prop name="Position">3</prop>
												<prop name="IsDefault">1</prop>
												<prop name="ReadOnly">1</prop>
												<obj name="ChannelProp" class="ChannelProperty" version="1">
													<prop name="ChannelIdx">2</prop>
												</obj>
											</obj>
											<obj name="PropertyObject" class="GroupChannelTypeProp" version="4">
												<prop name="PropertyTypeName">Scanning Sample Type</prop>
												<prop name="Position">3</prop>
												<prop name="IsDefault">0</prop>
												<prop name="GroupSampleType">mstUnknown</prop>
												<obj name="ChannelProp" class="ChannelProperty" version="1">
													<prop name="ChannelIdx">2</prop>
												</obj>
											</obj>
											<obj name="PropertyObject" class="TargetName" version="4">
												<prop name="PropertyTypeName">Target Name</prop>
												<prop name="Position">3</prop>
												<prop name="IsDefault">1</prop>
												<obj name="ChannelProp" class="ChannelProperty" version="1">
													<prop name="ChannelIdx">2</prop>
												</obj>
											</obj>
											<obj name="PropertyObject" class="RQTargetProperty" version="4">
												<prop name="PropertyTypeName">Target Type</prop>
												<prop name="Position">3</prop>
												<prop name="IsDefault">0</prop>
												<prop name="TargetType">dtNone</prop>
												<obj name="ChannelProp" class="ChannelProperty" version="1">
													<prop name="ChannelIdx">2</prop>
												</obj>
											</obj>
										</list>
									</obj>
									<obj name="item" class="PropertyList" version="1">
										<list name="emlist" count="12">
											<obj name="PropertyObject" class="RQSampleTargetProperty" version="4">
												<prop name="PropertyTypeName">Combined Sample and Target Type</prop>
												<prop name="Position">3</prop>
												<prop name="IsDefault">0</prop>
												<obj name="ChannelProp" class="ChannelProperty" version="1">
													<prop name="ChannelIdx">3</prop>
												</obj>
											</obj>
											<obj name="PropertyObject" class="QuantConcProperty" version="4">
												<prop name="PropertyTypeName">Concentration</prop>
												<prop name="Position">3</prop>
												<prop name="IsDefault">1</prop>
												<prop name="Concentration">0</prop>
												<obj name="ChannelProp" class="ChannelProperty" version="1">
													<prop name="ChannelIdx">3</prop>
												</obj>
												<prop name="ReadOnly">1</prop>
											</obj>
											<obj name="PropertyObject" class="QuantCpHighProp" version="4">
												<prop name="PropertyTypeName">Cp High</prop>
												<prop name="Position">3</prop>
												<prop name="IsDefault">1</prop>
												<prop name="CpRangeHigh">0</prop>
												<obj name="ChannelProp" class="ChannelProperty" version="1">
													<prop name="ChannelIdx">3</prop>
												</obj>
												<prop name="ReadOnly">1</prop>
											</obj>
											<obj name="PropertyObject" class="QuantCpLowProp" version="4">
												<prop name="PropertyTypeName">Cp Low</prop>
												<prop name="Position">3</prop>
												<prop name="IsDefault">1</prop>
												<prop name="CpRangeLow">0</prop>
												<obj name="ChannelProp" class="ChannelProperty" version="1">
													<prop name="ChannelIdx">3</prop>
												</obj>
												<prop name="ReadOnly">1</prop>
											</obj>
											<obj name="PropertyObject" class="RQEffProp" version="4">
												<prop name="PropertyTypeName">Efficiency</prop>
												<prop name="Position">3</prop>
												<prop name="IsDefault">1</prop>
												<prop name="Efficiency">2</prop>
												<obj name="ChannelProp" class="ChannelProperty" version="1">
													<prop name="ChannelIdx">3</prop>
												</obj>
											</obj>
											<obj name="PropertyObject" class="ChannelGenotype" version="4">
												<prop name="PropertyTypeName">Melt Geno Genotype</prop>
												<prop name="Position">3</prop>
												<prop name="IsDefault">1</prop>
												<prop name="ReadOnly">1</prop>
												<obj name="ChannelProp" class="ChannelProperty" version="1">
													<prop name="ChannelIdx">3</prop>
												</obj>
											</obj>
											<obj name="PropertyObject" class="GroupChannelTypeProp" version="4">
												<prop name="PropertyTypeName">Melt Geno Sample Type</prop>
												<prop name="Position">3</prop>
												<prop name="IsDefault">0</prop>
												<prop name="GroupSampleType">mstUnknown</prop>
												<obj name="ChannelProp" class="ChannelProperty" version="1">
													<prop name="ChannelIdx">3</prop>
												</obj>
											</obj>
											<obj name="PropertyObject" class="QuantSampleTypeProperty" version="4">
												<prop name="PropertyTypeName">Quantification Sample Type</prop>
												<prop name="Position">3</prop>
												<prop name="IsDefault">0</prop>
												<prop name="SampleType">qsUnknown</prop>
												<obj name="ChannelProp" class="ChannelProperty" version="1">
													<prop name="ChannelIdx">3</prop>
												</obj>
											</obj>
											<obj name="PropertyObject" class="ChannelGenotype" version="4">
												<prop name="PropertyTypeName">Scanning Genotype</prop>
												<prop name="Position">3</prop>
												<prop name="IsDefault">1</prop>
												<prop name="ReadOnly">1</prop>
												<obj name="ChannelProp" class="ChannelProperty" version="1">
													<prop name="ChannelIdx">3</prop>
												</obj>
											</obj>
											<obj name="PropertyObject" class="GroupChannelTypeProp" version="4">
												<prop name="PropertyTypeName">Scanning Sample Type</prop>
												<prop name="Position">3</prop>
												<prop name="IsDefault">0</prop>
												<prop name="GroupSampleType">mstUnknown</prop>
												<obj name="ChannelProp" class="ChannelProperty" version="1">
													<prop name="ChannelIdx">3</prop>
												</obj>
											</obj>
											<obj name="PropertyObject" class="TargetName" version="4">
												<prop name="PropertyTypeName">Target Name</prop>
												<prop name="Position">3</prop>
												<prop name="IsDefault">1</prop>
												<obj name="ChannelProp" class="ChannelProperty" version="1">
													<prop name="ChannelIdx">3</prop>
												</obj>
											</obj>
											<obj name="PropertyObject" class="RQTargetProperty" version="4">
												<prop name="PropertyTypeName">Target Type</prop>
												<prop name="Position">3</prop>
												<prop name="IsDefault">0</prop>
												<prop name="TargetType">dtNone</prop>
												<obj name="ChannelProp" class="ChannelProperty" version="1">
													<prop name="ChannelIdx">3</prop>
												</obj>
											</obj>
										</list>
									</obj>
								</list>
							</obj>
						</obj>
						<prop name="ChannelPropertyCount">4</prop>
						<prop name="ContainerPosition">3</prop>
						<prop name="HasSampleProperties">1</prop>
						<obj name="SampleProperties" class="PropertyList" version="1">
							<list name="emlist" count="14">
								<obj name="PropertyObject" class="SamplePrefColor" version="4">
									<prop name="PropertyTypeName">Color</prop>
									<prop name="Position">3</prop>
									<prop name="IsDefault">0</prop>
									<prop name="Color">clFuchsia</prop>
								</obj>
								<obj name="PropertyObject" class="DominantChannelProp" version="4">
									<prop name="PropertyTypeName">Dominant Channel</prop>
									<prop name="Position">3</prop>
									<prop name="IsDefault">0</prop>
									<prop name="DominantChannel">0</prop>
								</obj>
								<obj name="PropertyObject" class="Genotype" version="4">
									<prop name="PropertyTypeName">EndPt Genotype</prop>
									<prop name="Position">3</prop>
									<prop name="IsDefault">1</prop>
									<prop name="ReadOnly">1</prop>
								</obj>
								<obj name="PropertyObject" class="GroupingSample" version="4">
									<prop name="PropertyTypeName">EndPt Sample Type</prop>
									<prop name="Position">3</prop>
									<prop name="IsDefault">0</prop>
									<prop name="GroupSampleType">mstUnknown</prop>
								</obj>
								<obj name="PropertyObject" class="SamplePrefLineStyle" version="4">
									<prop name="PropertyTypeName">Line Style</prop>
									<prop name="Position">3</prop>
									<prop name="IsDefault">0</prop>
									<prop name="LineStyle">psSolid</prop>
								</obj>
								<obj name="PropertyObject" class="GenSampleEditNotes" version="4">
									<prop name="PropertyTypeName">Notes</prop>
									<prop name="Position">3</prop>
									<prop name="IsDefault">1</prop>
								</obj>
								<obj name="PropertyObject" class="SamplePrefPointStyle" version="4">
									<prop name="PropertyTypeName">Point Style</prop>
									<prop name="Position">3</prop>
									<prop name="IsDefault">0</prop>
									<prop name="PointStyle">psNothing</prop>
								</obj>
								<obj name="PropertyObject" class="GenSampleEditPosition" version="4">
									<prop name="PropertyTypeName">Position</prop>
									<prop name="Position">3</prop>
									<prop name="IsDefault">1</prop>
								</obj>
								<obj name="PropertyObject" class="GenSampleEditReplicate" version="4">
									<prop name="PropertyTypeName">Replicate of</prop>
									<prop name="Position">3</prop>
									<prop name="IsDefault">1</prop>
									<prop name="ReplicateOf">-1</prop>
								</obj>
								<obj name="PropertyObject" class="HTCSampleID" version="4">
									<prop name="PropertyTypeName">Sample ID</prop>
									<prop name="Position">3</prop>
									<prop name="IsDefault">1</prop>
								</obj>
								<obj name="PropertyObject" class="GenSampleEditName" version="4">
									<prop name="PropertyTypeName">Sample Name</prop>
									<prop name="Position">3</prop>
									<prop name="IsDefault">1</prop>
									<prop name="name">Sample 4</prop>
								</obj>
								<obj name="PropertyObject" class="HTCSamplePrepNotes" version="4">
									<prop name="PropertyTypeName">Sample Prep Notes</prop>
									<prop name="Position">3</prop>
									<prop name="IsDefault">1</prop>
								</obj>
								<obj name="PropertyObject" class="GenSampleEditSubset" version="4">
									<prop name="PropertyTypeName">Subsets</prop>
									<prop name="Position">3</prop>
									<prop name="IsDefault">1</prop>
								</obj>
								<obj name="PropertyObject" class="SamplePrefWidth" version="5">
									<prop name="PropertyTypeName">Width</prop>
									<prop name="Position">3</prop>
									<prop name="IsDefault">1</prop>
									<prop name="Width">1</prop>
								</obj>
							</list>
						</obj>
					</obj>
					<obj name="item" class="SamplePropInfo" version="1">
						<obj name="ChannelProperties" class="ChanPropList" version="2">
							<obj name="ChannelProperties" class="EMList" version="1">
								<list name="emlist" count="4">
									<obj name="item" class="PropertyList" version="1">
										<list name="emlist" count="12">
											<obj name="PropertyObject" class="RQSampleTargetProperty" version="4">
												<prop name="PropertyTypeName">Combined Sample and Target Type</prop>
												<prop name="Position">4</prop>
												<prop name="IsDefault">0</prop>
												<obj name="ChannelProp" class="ChannelProperty" version="1">
													<prop name="ChannelIdx">0</prop>
												</obj>
											</obj>
											<obj name="PropertyObject" class="QuantConcProperty" version="4">
												<prop name="PropertyTypeName">Concentration</prop>
												<prop name="Position">4</prop>
												<prop name="IsDefault">1</prop>
												<prop name="Concentration">0</prop>
												<obj name="ChannelProp" class="ChannelProperty" version="1">
													<prop name="ChannelIdx">0</prop>
												</obj>
												<prop name="ReadOnly">1</prop>
											</obj>
											<obj name="PropertyObject" class="QuantCpHighProp" version="4">
												<prop name="PropertyTypeName">Cp High</prop>
												<prop name="Position">4</prop>
												<prop name="IsDefault">1</prop>
												<prop name="CpRangeHigh">0</prop>
												<obj name="ChannelProp" class="ChannelProperty" version="1">
													<prop name="ChannelIdx">0</prop>
												</obj>
												<prop name="ReadOnly">1</prop>
											</obj>
											<obj name="PropertyObject" class="QuantCpLowProp" version="4">
												<prop name="PropertyTypeName">Cp Low</prop>
												<prop name="Position">4</prop>
												<prop name="IsDefault">1</prop>
												<prop name="CpRangeLow">0</prop>
												<obj name="ChannelProp" class="ChannelProperty" version="1">
													<prop name="ChannelIdx">0</prop>
												</obj>
												<prop name="ReadOnly">1</prop>
											</obj>
											<obj name="PropertyObject" class="RQEffProp" version="4">
												<prop name="PropertyTypeName">Efficiency</prop>
												<prop name="Position">4</prop>
												<prop name="IsDefault">1</prop>
												<prop name="Efficiency">2</prop>
												<obj name="ChannelProp" class="ChannelProperty" version="1">
													<prop name="ChannelIdx">0</prop>
												</obj>
											</obj>
											<obj name="PropertyObject" class="ChannelGenotype" version="4">
												<prop name="PropertyTypeName">Melt Geno Genotype</prop>
												<prop name="Position">4</prop>
												<prop name="IsDefault">1</prop>
												<prop name="ReadOnly">1</prop>
												<obj name="ChannelProp" class="ChannelProperty" version="1">
													<prop name="ChannelIdx">0</prop>
												</obj>
											</obj>
											<obj name="PropertyObject" class="GroupChannelTypeProp" version="4">
												<prop name="PropertyTypeName">Melt Geno Sample Type</prop>
												<prop name="Position">4</prop>
												<prop name="IsDefault">0</prop>
												<prop name="GroupSampleType">mstUnknown</prop>
												<obj name="ChannelProp" class="ChannelProperty" version="1">
													<prop name="ChannelIdx">0</prop>
												</obj>
											</obj>
											<obj name="PropertyObject" class="QuantSampleTypeProperty" version="4">
												<prop name="PropertyTypeName">Quantification Sample Type</prop>
												<prop name="Position">4</prop>
												<prop name="IsDefault">0</prop>
												<prop name="SampleType">qsUnknown</prop>
												<obj name="ChannelProp" class="ChannelProperty" version="1">
													<prop name="ChannelIdx">0</prop>
												</obj>
											</obj>
											<obj name="PropertyObject" class="ChannelGenotype" version="4">
												<prop name="PropertyTypeName">Scanning Genotype</prop>
												<prop name="Position">4</prop>
												<prop name="IsDefault">1</prop>
												<prop name="ReadOnly">1</prop>
												<obj name="ChannelProp" class="ChannelProperty" version="1">
													<prop name="ChannelIdx">0</prop>
												</obj>
											</obj>
											<obj name="PropertyObject" class="GroupChannelTypeProp" version="4">
												<prop name="PropertyTypeName">Scanning Sample Type</prop>
												<prop name="Position">4</prop>
												<prop name="IsDefault">0</prop>
												<prop name="GroupSampleType">mstUnknown</prop>
												<obj name="ChannelProp" class="ChannelProperty" version="1">
													<prop name="ChannelIdx">0</prop>
												</obj>
											</obj>
											<obj name="PropertyObject" class="TargetName" version="4">
												<prop name="PropertyTypeName">Target Name</prop>
												<prop name="Position">4</prop>
												<prop name="IsDefault">1</prop>
												<obj name="ChannelProp" class="ChannelProperty" version="1">
													<prop name="ChannelIdx">0</prop>
												</obj>
											</obj>
											<obj name="PropertyObject" class="RQTargetProperty" version="4">
												<prop name="PropertyTypeName">Target Type</prop>
												<prop name="Position">4</prop>
												<prop name="IsDefault">0</prop>
												<prop name="TargetType">dtNone</prop>
												<obj name="ChannelProp" class="ChannelProperty" version="1">
													<prop name="ChannelIdx">0</prop>
												</obj>
											</obj>
										</list>
									</obj>
									<obj name="item" class="PropertyList" version="1">
										<list name="emlist" count="12">
											<obj name="PropertyObject" class="RQSampleTargetProperty" version="4">
												<prop name="PropertyTypeName">Combined Sample and Target Type</prop>
												<prop name="Position">4</prop>
												<prop name="IsDefault">0</prop>
												<obj name="ChannelProp" class="ChannelProperty" version="1">
													<prop name="ChannelIdx">1</prop>
												</obj>
											</obj>
											<obj name="PropertyObject" class="QuantConcProperty" version="4">
												<prop name="PropertyTypeName">Concentration</prop>
												<prop name="Position">4</prop>
												<prop name="IsDefault">1</prop>
												<prop name="Concentration">0</prop>
												<obj name="ChannelProp" class="ChannelProperty" version="1">
													<prop name="ChannelIdx">1</prop>
												</obj>
												<prop name="ReadOnly">1</prop>
											</obj>
											<obj name="PropertyObject" class="QuantCpHighProp" version="4">
												<prop name="PropertyTypeName">Cp High</prop>
												<prop name="Position">4</prop>
												<prop name="IsDefault">1</prop>
												<prop name="CpRangeHigh">0</prop>
												<obj name="ChannelProp" class="ChannelProperty" version="1">
													<prop name="ChannelIdx">1</prop>
												</obj>
												<prop name="ReadOnly">1</prop>
											</obj>
											<obj name="PropertyObject" class="QuantCpLowProp" version="4">
												<prop name="PropertyTypeName">Cp Low</prop>
												<prop name="Position">4</prop>
												<prop name="IsDefault">1</prop>
												<prop name="CpRangeLow">0</prop>
												<obj name="ChannelProp" class="ChannelProperty" version="1">
													<prop name="ChannelIdx">1</prop>
												</obj>
												<prop name="ReadOnly">1</prop>
											</obj>
											<obj name="PropertyObject" class="RQEffProp" version="4">
												<prop name="PropertyTypeName">Efficiency</prop>
												<prop name="Position">4</prop>
												<prop name="IsDefault">1</prop>
												<prop name="Efficiency">2</prop>
												<obj name="ChannelProp" class="ChannelProperty" version="1">
													<prop name="ChannelIdx">1</prop>
												</obj>
											</obj>
											<obj name="PropertyObject" class="ChannelGenotype" version="4">
												<prop name="PropertyTypeName">Melt Geno Genotype</prop>
												<prop name="Position">4</prop>
												<prop name="IsDefault">1</prop>
												<prop name="ReadOnly">1</prop>
												<obj name="ChannelProp" class="ChannelProperty" version="1">
													<prop name="ChannelIdx">1</prop>
												</obj>
											</obj>
											<obj name="PropertyObject" class="GroupChannelTypeProp" version="4">
												<prop name="PropertyTypeName">Melt Geno Sample Type</prop>
												<prop name="Position">4</prop>
												<prop name="IsDefault">0</prop>
												<prop name="GroupSampleType">mstUnknown</prop>
												<obj name="ChannelProp" class="ChannelProperty" version="1">
													<prop name="ChannelIdx">1</prop>
												</obj>
											</obj>
											<obj name="PropertyObject" class="QuantSampleTypeProperty" version="4">
												<prop name="PropertyTypeName">Quantification Sample Type</prop>
												<prop name="Position">4</prop>
												<prop name="IsDefault">0</prop>
												<prop name="SampleType">qsUnknown</prop>
												<obj name="ChannelProp" class="ChannelProperty" version="1">
													<prop name="ChannelIdx">1</prop>
												</obj>
											</obj>
											<obj name="PropertyObject" class="ChannelGenotype" version="4">
												<prop name="PropertyTypeName">Scanning Genotype</prop>
												<prop name="Position">4</prop>
												<prop name="IsDefault">1</prop>
												<prop name="ReadOnly">1</prop>
												<obj name="ChannelProp" class="ChannelProperty" version="1">
													<prop name="ChannelIdx">1</prop>
												</obj>
											</obj>
											<obj name="PropertyObject" class="GroupChannelTypeProp" version="4">
												<prop name="PropertyTypeName">Scanning Sample Type</prop>
												<prop name="Position">4</prop>
												<prop name="IsDefault">0</prop>
												<prop name="GroupSampleType">mstUnknown</prop>
												<obj name="ChannelProp" class="ChannelProperty" version="1">
													<prop name="ChannelIdx">1</prop>
												</obj>
											</obj>
											<obj name="PropertyObject" class="TargetName" version="4">
												<prop name="PropertyTypeName">Target Name</prop>
												<prop name="Position">4</prop>
												<prop name="IsDefault">1</prop>
												<obj name="ChannelProp" class="ChannelProperty" version="1">
													<prop name="ChannelIdx">1</prop>
												</obj>
											</obj>
											<obj name="PropertyObject" class="RQTargetProperty" version="4">
												<prop name="PropertyTypeName">Target Type</prop>
												<prop name="Position">4</prop>
												<prop name="IsDefault">0</prop>
												<prop name="TargetType">dtNone</prop>
												<obj name="ChannelProp" class="ChannelProperty" version="1">
													<prop name="ChannelIdx">1</prop>
												</obj>
											</obj>
										</list>
									</obj>
									<obj name="item" class="PropertyList" version="1">
										<list name="emlist" count="12">
											<obj name="PropertyObject" class="RQSampleTargetProperty" version="4">
												<prop name="PropertyTypeName">Combined Sample and Target Type</prop>
												<prop name="Position">4</prop>
												<prop name="IsDefault">0</prop>
												<obj name="ChannelProp" class="ChannelProperty" version="1">
													<prop name="ChannelIdx">2</prop>
												</obj>
											</obj>
											<obj name="PropertyObject" class="QuantConcProperty" version="4">
												<prop name="PropertyTypeName">Concentration</prop>
												<prop name="Position">4</prop>
												<prop name="IsDefault">1</prop>
												<prop name="Concentration">0</prop>
												<obj name="ChannelProp" class="ChannelProperty" version="1">
													<prop name="ChannelIdx">2</prop>
												</obj>
												<prop name="ReadOnly">1</prop>
											</obj>
											<obj name="PropertyObject" class="QuantCpHighProp" version="4">
												<prop name="PropertyTypeName">Cp High</prop>
												<prop name="Position">4</prop>
												<prop name="IsDefault">1</prop>
												<prop name="CpRangeHigh">0</prop>
												<obj name="ChannelProp" class="ChannelProperty" version="1">
													<prop name="ChannelIdx">2</prop>
												</obj>
												<prop name="ReadOnly">1</prop>
											</obj>
											<obj name="PropertyObject" class="QuantCpLowProp" version="4">
												<prop name="PropertyTypeName">Cp Low</prop>
												<prop name="Position">4</prop>
												<prop name="IsDefault">1</prop>
												<prop name="CpRangeLow">0</prop>
												<obj name="ChannelProp" class="ChannelProperty" version="1">
													<prop name="ChannelIdx">2</prop>
												</obj>
												<prop name="ReadOnly">1</prop>
											</obj>
											<obj name="PropertyObject" class="RQEffProp" version="4">
												<prop name="PropertyTypeName">Efficiency</prop>
												<prop name="Position">4</prop>
												<prop name="IsDefault">1</prop>
												<prop name="Efficiency">2</prop>
												<obj name="ChannelProp" class="ChannelProperty" version="1">
													<prop name="ChannelIdx">2</prop>
												</obj>
											</obj>
											<obj name="PropertyObject" class="ChannelGenotype" version="4">
												<prop name="PropertyTypeName">Melt Geno Genotype</prop>
												<prop name="Position">4</prop>
												<prop name="IsDefault">1</prop>
												<prop name="ReadOnly">1</prop>
												<obj name="ChannelProp" class="ChannelProperty" version="1">
													<prop name="ChannelIdx">2</prop>
												</obj>
											</obj>
											<obj name="PropertyObject" class="GroupChannelTypeProp" version="4">
												<prop name="PropertyTypeName">Melt Geno Sample Type</prop>
												<prop name="Position">4</prop>
												<prop name="IsDefault">0</prop>
												<prop name="GroupSampleType">mstUnknown</prop>
												<obj name="ChannelProp" class="ChannelProperty" version="1">
													<prop name="ChannelIdx">2</prop>
												</obj>
											</obj>
											<obj name="PropertyObject" class="QuantSampleTypeProperty" version="4">
												<prop name="PropertyTypeName">Quantification Sample Type</prop>
												<prop name="Position">4</prop>
												<prop name="IsDefault">0</prop>
												<prop name="SampleType">qsUnknown</prop>
												<obj name="ChannelProp" class="ChannelProperty" version="1">
													<prop name="ChannelIdx">2</prop>
												</obj>
											</obj>
											<obj name="PropertyObject" class="ChannelGenotype" version="4">
												<prop name="PropertyTypeName">Scanning Genotype</prop>
												<prop name="Position">4</prop>
												<prop name="IsDefault">1</prop>
												<prop name="ReadOnly">1</prop>
												<obj name="ChannelProp" class="ChannelProperty" version="1">
													<prop name="ChannelIdx">2</prop>
												</obj>
											</obj>
											<obj name="PropertyObject" class="GroupChannelTypeProp" version="4">
												<prop name="PropertyTypeName">Scanning Sample Type</prop>
												<prop name="Position">4</prop>
												<prop name="IsDefault">0</prop>
												<prop name="GroupSampleType">mstUnknown</prop>
												<obj name="ChannelProp" class="ChannelProperty" version="1">
													<prop name="ChannelIdx">2</prop>
												</obj>
											</obj>
											<obj name="PropertyObject" class="TargetName" version="4">
												<prop name="PropertyTypeName">Target Name</prop>
												<prop name="Position">4</prop>
												<prop name="IsDefault">1</prop>
												<obj name="ChannelProp" class="ChannelProperty" version="1">
													<prop name="ChannelIdx">2</prop>
												</obj>
											</obj>
											<obj name="PropertyObject" class="RQTargetProperty" version="4">
												<prop name="PropertyTypeName">Target Type</prop>
												<prop name="Position">4</prop>
												<prop name="IsDefault">0</prop>
												<prop name="TargetType">dtNone</prop>
												<obj name="ChannelProp" class="ChannelProperty" version="1">
													<prop name="ChannelIdx">2</prop>
												</obj>
											</obj>
										</list>
									</obj>
									<obj name="item" class="PropertyList" version="1">
										<list name="emlist" count="12">
											<obj name="PropertyObject" class="RQSampleTargetProperty" version="4">
												<prop name="PropertyTypeName">Combined Sample and Target Type</prop>
												<prop name="Position">4</prop>
												<prop name="IsDefault">0</prop>
												<obj name="ChannelProp" class="ChannelProperty" version="1">
													<prop name="ChannelIdx">3</prop>
												</obj>
											</obj>
											<obj name="PropertyObject" class="QuantConcProperty" version="4">
												<prop name="PropertyTypeName">Concentration</prop>
												<prop name="Position">4</prop>
												<prop name="IsDefault">1</prop>
												<prop name="Concentration">0</prop>
												<obj name="ChannelProp" class="ChannelProperty" version="1">
													<prop name="ChannelIdx">3</prop>
												</obj>
												<prop name="ReadOnly">1</prop>
											</obj>
											<obj name="PropertyObject" class="QuantCpHighProp" version="4">
												<prop name="PropertyTypeName">Cp High</prop>
												<prop name="Position">4</prop>
												<prop name="IsDefault">1</prop>
												<prop name="CpRangeHigh">0</prop>
												<obj name="ChannelProp" class="ChannelProperty" version="1">
													<prop name="ChannelIdx">3</prop>
												</obj>
												<prop name="ReadOnly">1</prop>
											</obj>
											<obj name="PropertyObject" class="QuantCpLowProp" version="4">
												<prop name="PropertyTypeName">Cp Low</prop>
												<prop name="Position">4</prop>
												<prop name="IsDefault">1</prop>
												<prop name="CpRangeLow">0</prop>
												<obj name="ChannelProp" class="ChannelProperty" version="1">
													<prop name="ChannelIdx">3</prop>
												</obj>
												<prop name="ReadOnly">1</prop>
											</obj>
											<obj name="PropertyObject" class="RQEffProp" version="4">
												<prop name="PropertyTypeName">Efficiency</prop>
												<prop name="Position">4</prop>
												<prop name="IsDefault">1</prop>
												<prop name="Efficiency">2</prop>
												<obj name="ChannelProp" class="ChannelProperty" version="1">
													<prop name="ChannelIdx">3</prop>
												</obj>
											</obj>
											<obj name="PropertyObject" class="ChannelGenotype" version="4">
												<prop name="PropertyTypeName">Melt Geno Genotype</prop>
												<prop name="Position">4</prop>
												<prop name="IsDefault">1</prop>
												<prop name="ReadOnly">1</prop>
												<obj name="ChannelProp" class="ChannelProperty" version="1">
													<prop name="ChannelIdx">3</prop>
												</obj>
											</obj>
											<obj name="PropertyObject" class="GroupChannelTypeProp" version="4">
												<prop name="PropertyTypeName">Melt Geno Sample Type</prop>
												<prop name="Position">4</prop>
												<prop name="IsDefault">0</prop>
												<prop name="GroupSampleType">mstUnknown</prop>
												<obj name="ChannelProp" class="ChannelProperty" version="1">
													<prop name="ChannelIdx">3</prop>
												</obj>
											</obj>
											<obj name="PropertyObject" class="QuantSampleTypeProperty" version="4">
												<prop name="PropertyTypeName">Quantification Sample Type</prop>
												<prop name="Position">4</prop>
												<prop name="IsDefault">0</prop>
												<prop name="SampleType">qsUnknown</prop>
												<obj name="ChannelProp" class="ChannelProperty" version="1">
													<prop name="ChannelIdx">3</prop>
												</obj>
											</obj>
											<obj name="PropertyObject" class="ChannelGenotype" version="4">
												<prop name="PropertyTypeName">Scanning Genotype</prop>
												<prop name="Position">4</prop>
												<prop name="IsDefault">1</prop>
												<prop name="ReadOnly">1</prop>
												<obj name="ChannelProp" class="ChannelProperty" version="1">
													<prop name="ChannelIdx">3</prop>
												</obj>
											</obj>
											<obj name="PropertyObject" class="GroupChannelTypeProp" version="4">
												<prop name="PropertyTypeName">Scanning Sample Type</prop>
												<prop name="Position">4</prop>
												<prop name="IsDefault">0</prop>
												<prop name="GroupSampleType">mstUnknown</prop>
												<obj name="ChannelProp" class="ChannelProperty" version="1">
													<prop name="ChannelIdx">3</prop>
												</obj>
											</obj>
											<obj name="PropertyObject" class="TargetName" version="4">
												<prop name="PropertyTypeName">Target Name</prop>
												<prop name="Position">4</prop>
												<prop name="IsDefault">1</prop>
												<obj name="ChannelProp" class="ChannelProperty" version="1">
													<prop name="ChannelIdx">3</prop>
												</obj>
											</obj>
											<obj name="PropertyObject" class="RQTargetProperty" version="4">
												<prop name="PropertyTypeName">Target Type</prop>
												<prop name="Position">4</prop>
												<prop name="IsDefault">0</prop>
												<prop name="TargetType">dtNone</prop>
												<obj name="ChannelProp" class="ChannelProperty" version="1">
													<prop name="ChannelIdx">3</prop>
												</obj>
											</obj>
										</list>
									</obj>
								</list>
							</obj>
						</obj>
						<prop name="ChannelPropertyCount">4</prop>
						<prop name="ContainerPosition">4</prop>
						<prop name="HasSampleProperties">1</prop>
						<obj name="SampleProperties" class="PropertyList" version="1">
							<list name="emlist" count="14">
								<obj name="PropertyObject" class="SamplePrefColor" version="4">
									<prop name="PropertyTypeName">Color</prop>
									<prop name="Position">4</prop>
									<prop name="IsDefault">0</prop>
									<prop name="Color">clGray</prop>
								</obj>
								<obj name="PropertyObject" class="DominantChannelProp" version="4">
									<prop name="PropertyTypeName">Dominant Channel</prop>
									<prop name="Position">4</prop>
									<prop name="IsDefault">0</prop>
									<prop name="DominantChannel">0</prop>
								</obj>
								<obj name="PropertyObject" class="Genotype" version="4">
									<prop name="PropertyTypeName">EndPt Genotype</prop>
									<prop name="Position">4</prop>
									<prop name="IsDefault">1</prop>
									<prop name="ReadOnly">1</prop>
								</obj>
								<obj name="PropertyObject" class="GroupingSample" version="4">
									<prop name="PropertyTypeName">EndPt Sample Type</prop>
									<prop name="Position">4</prop>
									<prop name="IsDefault">0</prop>
									<prop name="GroupSampleType">mstUnknown</prop>
								</obj>
								<obj name="PropertyObject" class="SamplePrefLineStyle" version="4">
									<prop name="PropertyTypeName">Line Style</prop>
									<prop name="Position">4</prop>
									<prop name="IsDefault">0</prop>
									<prop name="LineStyle">psSolid</prop>
								</obj>
								<obj name="PropertyObject" class="GenSampleEditNotes" version="4">
									<prop name="PropertyTypeName">Notes</prop>
									<prop name="Position">4</prop>
									<prop name="IsDefault">1</prop>
								</obj>
								<obj name="PropertyObject" class="SamplePrefPointStyle" version="4">
									<prop name="PropertyTypeName">Point Style</prop>
									<prop name="Position">4</prop>
									<prop name="IsDefault">0</prop>
									<prop name="PointStyle">psNothing</prop>
								</obj>
								<obj name="PropertyObject" class="GenSampleEditPosition" version="4">
									<prop name="PropertyTypeName">Position</prop>
									<prop name="Position">4</prop>
									<prop name="IsDefault">1</prop>
								</obj>
								<obj name="PropertyObject" class="GenSampleEditReplicate" version="4">
									<prop name="PropertyTypeName">Replicate of</prop>
									<prop name="Position">4</prop>
									<prop name="IsDefault">1</prop>
									<prop name="ReplicateOf">-1</prop>
								</obj>
								<obj name="PropertyObject" class="HTCSampleID" version="4">
									<prop name="PropertyTypeName">Sample ID</prop>
									<prop name="Position">4</prop>
									<prop name="IsDefault">1</prop>
								</obj>
								<obj name="PropertyObject" class="GenSampleEditName" version="4">
									<prop name="PropertyTypeName">Sample Name</prop>
									<prop name="Position">4</prop>
									<prop name="IsDefault">1</prop>
									<prop name="name">Sample 5</prop>
								</obj>
								<obj name="PropertyObject" class="HTCSamplePrepNotes" version="4">
									<prop name="PropertyTypeName">Sample Prep Notes</prop>
									<prop name="Position">4</prop>
									<prop name="IsDefault">1</prop>
								</obj>
								<obj name="PropertyObject" class="GenSampleEditSubset" version="4">
									<prop name="PropertyTypeName">Subsets</prop>
									<prop name="Position">4</prop>
									<prop name="IsDefault">1</prop>
								</obj>
								<obj name="PropertyObject" class="SamplePrefWidth" version="5">
									<prop name="PropertyTypeName">Width</prop>
									<prop name="Position">4</prop>
									<prop name="IsDefault">1</prop>
									<prop name="Width">1</prop>
								</obj>
							</list>
						</obj>
					</obj>
					<obj name="item" class="SamplePropInfo" version="1">
						<obj name="ChannelProperties" class="ChanPropList" version="2">
							<obj name="ChannelProperties" class="EMList" version="1">
								<list name="emlist" count="4">
									<obj name="item" class="PropertyList" version="1">
										<list name="emlist" count="12">
											<obj name="PropertyObject" class="RQSampleTargetProperty" version="4">
												<prop name="PropertyTypeName">Combined Sample and Target Type</prop>
												<prop name="Position">5</prop>
												<prop name="IsDefault">0</prop>
												<obj name="ChannelProp" class="ChannelProperty" version="1">
													<prop name="ChannelIdx">0</prop>
												</obj>
											</obj>
											<obj name="PropertyObject" class="QuantConcProperty" version="4">
												<prop name="PropertyTypeName">Concentration</prop>
												<prop name="Position">5</prop>
												<prop name="IsDefault">1</prop>
												<prop name="Concentration">0</prop>
												<obj name="ChannelProp" class="ChannelProperty" version="1">
													<prop name="ChannelIdx">0</prop>
												</obj>
												<prop name="ReadOnly">1</prop>
											</obj>
											<obj name="PropertyObject" class="QuantCpHighProp" version="4">
												<prop name="PropertyTypeName">Cp High</prop>
												<prop name="Position">5</prop>
												<prop name="IsDefault">1</prop>
												<prop name="CpRangeHigh">0</prop>
												<obj name="ChannelProp" class="ChannelProperty" version="1">
													<prop name="ChannelIdx">0</prop>
												</obj>
												<prop name="ReadOnly">1</prop>
											</obj>
											<obj name="PropertyObject" class="QuantCpLowProp" version="4">
												<prop name="PropertyTypeName">Cp Low</prop>
												<prop name="Position">5</prop>
												<prop name="IsDefault">1</prop>
												<prop name="CpRangeLow">0</prop>
												<obj name="ChannelProp" class="ChannelProperty" version="1">
													<prop name="ChannelIdx">0</prop>
												</obj>
												<prop name="ReadOnly">1</prop>
											</obj>
											<obj name="PropertyObject" class="RQEffProp" version="4">
												<prop name="PropertyTypeName">Efficiency</prop>
												<prop name="Position">5</prop>
												<prop name="IsDefault">1</prop>
												<prop name="Efficiency">2</prop>
												<obj name="ChannelProp" class="ChannelProperty" version="1">
													<prop name="ChannelIdx">0</prop>
												</obj>
											</obj>
											<obj name="PropertyObject" class="ChannelGenotype" version="4">
												<prop name="PropertyTypeName">Melt Geno Genotype</prop>
												<prop name="Position">5</prop>
												<prop name="IsDefault">1</prop>
												<prop name="ReadOnly">1</prop>
												<obj name="ChannelProp" class="ChannelProperty" version="1">
													<prop name="ChannelIdx">0</prop>
												</obj>
											</obj>
											<obj name="PropertyObject" class="GroupChannelTypeProp" version="4">
												<prop name="PropertyTypeName">Melt Geno Sample Type</prop>
												<prop name="Position">5</prop>
												<prop name="IsDefault">0</prop>
												<prop name="GroupSampleType">mstUnknown</prop>
												<obj name="ChannelProp" class="ChannelProperty" version="1">
													<prop name="ChannelIdx">0</prop>
												</obj>
											</obj>
											<obj name="PropertyObject" class="QuantSampleTypeProperty" version="4">
												<prop name="PropertyTypeName">Quantification Sample Type</prop>
												<prop name="Position">5</prop>
												<prop name="IsDefault">0</prop>
												<prop name="SampleType">qsUnknown</prop>
												<obj name="ChannelProp" class="ChannelProperty" version="1">
													<prop name="ChannelIdx">0</prop>
												</obj>
											</obj>
											<obj name="PropertyObject" class="ChannelGenotype" version="4">
												<prop name="PropertyTypeName">Scanning Genotype</prop>
												<prop name="Position">5</prop>
												<prop name="IsDefault">1</prop>
												<prop name="ReadOnly">1</prop>
												<obj name="ChannelProp" class="ChannelProperty" version="1">
													<prop name="ChannelIdx">0</prop>
												</obj>
											</obj>
											<obj name="PropertyObject" class="GroupChannelTypeProp" version="4">
												<prop name="PropertyTypeName">Scanning Sample Type</prop>
												<prop name="Position">5</prop>
												<prop name="IsDefault">0</prop>
												<prop name="GroupSampleType">mstUnknown</prop>
												<obj name="ChannelProp" class="ChannelProperty" version="1">
													<prop name="ChannelIdx">0</prop>
												</obj>
											</obj>
											<obj name="PropertyObject" class="TargetName" version="4">
												<prop name="PropertyTypeName">Target Name</prop>
												<prop name="Position">5</prop>
												<prop name="IsDefault">1</prop>
												<obj name="ChannelProp" class="ChannelProperty" version="1">
													<prop name="ChannelIdx">0</prop>
												</obj>
											</obj>
											<obj name="PropertyObject" class="RQTargetProperty" version="4">
												<prop name="PropertyTypeName">Target Type</prop>
												<prop name="Position">5</prop>
												<prop name="IsDefault">0</prop>
												<prop name="TargetType">dtNone</prop>
												<obj name="ChannelProp" class="ChannelProperty" version="1">
													<prop name="ChannelIdx">0</prop>
												</obj>
											</obj>
										</list>
									</obj>
									<obj name="item" class="PropertyList" version="1">
										<list name="emlist" count="12">
											<obj name="PropertyObject" class="RQSampleTargetProperty" version="4">
												<prop name="PropertyTypeName">Combined Sample and Target Type</prop>
												<prop name="Position">5</prop>
												<prop name="IsDefault">0</prop>
												<obj name="ChannelProp" class="ChannelProperty" version="1">
													<prop name="ChannelIdx">1</prop>
												</obj>
											</obj>
											<obj name="PropertyObject" class="QuantConcProperty" version="4">
												<prop name="PropertyTypeName">Concentration</prop>
												<prop name="Position">5</prop>
												<prop name="IsDefault">1</prop>
												<prop name="Concentration">0</prop>
												<obj name="ChannelProp" class="ChannelProperty" version="1">
													<prop name="ChannelIdx">1</prop>
												</obj>
												<prop name="ReadOnly">1</prop>
											</obj>
											<obj name="PropertyObject" class="QuantCpHighProp" version="4">
												<prop name="PropertyTypeName">Cp High</prop>
												<prop name="Position">5</prop>
												<prop name="IsDefault">1</prop>
												<prop name="CpRangeHigh">0</prop>
												<obj name="ChannelProp" class="ChannelProperty" version="1">
													<prop name="ChannelIdx">1</prop>
												</obj>
												<prop name="ReadOnly">1</prop>
											</obj>
											<obj name="PropertyObject" class="QuantCpLowProp" version="4">
												<prop name="PropertyTypeName">Cp Low</prop>
												<prop name="Position">5</prop>
												<prop name="IsDefault">1</prop>
												<prop name="CpRangeLow">0</prop>
												<obj name="ChannelProp" class="ChannelProperty" version="1">
													<prop name="ChannelIdx">1</prop>
												</obj>
												<prop name="ReadOnly">1</prop>
											</obj>
											<obj name="PropertyObject" class="RQEffProp" version="4">
												<prop name="PropertyTypeName">Efficiency</prop>
												<prop name="Position">5</prop>
												<prop name="IsDefault">1</prop>
												<prop name="Efficiency">2</prop>
												<obj name="ChannelProp" class="ChannelProperty" version="1">
													<prop name="ChannelIdx">1</prop>
												</obj>
											</obj>
											<obj name="PropertyObject" class="ChannelGenotype" version="4">
												<prop name="PropertyTypeName">Melt Geno Genotype</prop>
												<prop name="Position">5</prop>
												<prop name="IsDefault">1</prop>
												<prop name="ReadOnly">1</prop>
												<obj name="ChannelProp" class="ChannelProperty" version="1">
													<prop name="ChannelIdx">1</prop>
												</obj>
											</obj>
											<obj name="PropertyObject" class="GroupChannelTypeProp" version="4">
												<prop name="PropertyTypeName">Melt Geno Sample Type</prop>
												<prop name="Position">5</prop>
												<prop name="IsDefault">0</prop>
												<prop name="GroupSampleType">mstUnknown</prop>
												<obj name="ChannelProp" class="ChannelProperty" version="1">
													<prop name="ChannelIdx">1</prop>
												</obj>
											</obj>
											<obj name="PropertyObject" class="QuantSampleTypeProperty" version="4">
												<prop name="PropertyTypeName">Quantification Sample Type</prop>
												<prop name="Position">5</prop>
												<prop name="IsDefault">0</prop>
												<prop name="SampleType">qsUnknown</prop>
												<obj name="ChannelProp" class="ChannelProperty" version="1">
													<prop name="ChannelIdx">1</prop>
												</obj>
											</obj>
											<obj name="PropertyObject" class="ChannelGenotype" version="4">
												<prop name="PropertyTypeName">Scanning Genotype</prop>
												<prop name="Position">5</prop>
												<prop name="IsDefault">1</prop>
												<prop name="ReadOnly">1</prop>
												<obj name="ChannelProp" class="ChannelProperty" version="1">
													<prop name="ChannelIdx">1</prop>
												</obj>
											</obj>
											<obj name="PropertyObject" class="GroupChannelTypeProp" version="4">
												<prop name="PropertyTypeName">Scanning Sample Type</prop>
												<prop name="Position">5</prop>
												<prop name="IsDefault">0</prop>
												<prop name="GroupSampleType">mstUnknown</prop>
[truncated: 2,486,005 more chars]
