# Supplementary material for: Unique sperm haplotypes are associated with phenotypically different sperm subpopulations in Astyanax fish
Source: BMC Biol. 2018 Jul 5;16:72. doi: 10.1186/s12915-018-0538-z (PMC6032774; doi:10.1186/s12915-018-0538-z)
Supplement: Supplementary file 8 — Original data. Each subfolder has two ixo files output by the Roche LightCycler480. The two files cover qPCR results for oca2 and mc1r. Subfolder names end in 1, 2, or 3, denoting which subpopulation of sperm was analyzed. (ZIP 10643 kb) [file 12915_2018_538_MOESM8_ESM.zip › G5Pop3/Jul 1 2016 0070 FACS plate G5P3 oca2 RK.ixo]

<objectstream signature="IXOS" version="1">
	<obj name="root" class="HTCExperiment" version="5">
		<prop name="name">Jul 1 2016 0070 FACS plate G5P3 oca2 RK</prop>
		<prop name="UID">EF081C92E79D4031BF9FAAB4958DC19A</prop>
		<prop name="OwnerUID">C6C05626183A45218341EE89EA1A5F2A</prop>
		<prop name="Created">2016-07-01T16:57:33.281</prop>
		<prop name="CreatedBy">C6C05626183A45218341EE89EA1A5F2A</prop>
		<prop name="CreatedByName">System Admin</prop>
		<prop name="LastModified">2016-07-01T18:43:45.242</prop>
		<prop name="LastModifiedBy">C6C05626183A45218341EE89EA1A5F2A</prop>
		<prop name="LastModifiedByName">System Admin</prop>
		<list name="AppliedTemplates" count="1">
			<item>Borowsky Protocol PEP product version</item>
		</list>
		<list name="TemplateOwners" count="1">
			<item>System Admin</item>
		</list>
		<prop name="SWVersion">LCS480 1.5.1.62</prop>
		<obj name="AppProperty" class="TAppProperty" version="2">
			<prop name="Created">2016-07-01T16:57:33.281</prop>
			<prop name="LastModified">1899-12-30T00:00:00.000</prop>
		</obj>
		<obj name="ConProperty" class="TAppProperty" version="2">
			<prop name="Created">2016-07-01T16:57:33.281</prop>
			<prop name="LastModified">1899-12-30T00:00:00.000</prop>
		</obj>
		<obj name="run" class="HTCRun" version="7">
			<prop name="name">Run</prop>
			<prop name="Created">2016-07-01T16:57:33.274</prop>
			<prop name="LastModified">2016-07-01T18:43:34.155</prop>
			<obj name="AppProperty" class="TAppProperty" version="2">
				<prop name="Created">2016-07-01T16:57:33.274</prop>
				<prop name="LastModified">1899-12-30T00:00:00.000</prop>
			</obj>
			<obj name="ConProperty" class="TAppProperty" version="2">
				<prop name="Created">2016-07-01T16:57:33.274</prop>
				<prop name="LastModified">1899-12-30T00:00:00.000</prop>
				<prop name="HasProperties">1</prop>
				<obj name="_Properties" class="TAppProperties" version="1">
					<prop name="Created">2016-07-01T16:57:33.274</prop>
					<prop name="LastModified">1899-12-30T00:00:00.000</prop>
					<list name="emlist" count="4">
						<obj name="item" class="TAppProperty" version="2">
							<prop name="name">TopChart</prop>
							<prop name="Created">2016-07-01T16:57:54.166</prop>
							<prop name="LastModified">1899-12-30T00:00:00.000</prop>
						</obj>
						<obj name="item" class="TAppProperty" version="2">
							<prop name="name">LeftChart</prop>
							<prop name="Created">2016-07-01T16:57:54.167</prop>
							<prop name="LastModified">1899-12-30T00:00:00.000</prop>
						</obj>
						<obj name="item" class="TAppProperty" version="2">
							<prop name="name">RightChart</prop>
							<prop name="Created">2016-07-01T16:57:54.167</prop>
							<prop name="LastModified">1899-12-30T00:00:00.000</prop>
						</obj>
						<obj name="item" class="TAppProperty" version="2">
							<prop name="name">RunOverviewChart</prop>
							<prop name="Created">2016-07-01T16:57:54.167</prop>
							<prop name="LastModified">1899-12-30T00:00:00.000</prop>
						</obj>
					</list>
				</obj>
			</obj>
			<prop name="State">3</prop>
			<prop name="StartTime">2016-07-01T16:58:28.702</prop>
			<prop name="EndTime">2016-07-01T18:43:34.154</prop>
			<prop name="InstrumentID">28159</prop>
			<prop name="InstrumentVersion">HTC_VER_10</prop>
			<prop name="InstrumentName">28159</prop>
			<prop name="InstrCalibrationDate">1899.12.30 00:00:00:00</prop>
			<prop name="Technician">System Admin</prop>
			<prop name="AcqStoreClass">HTCAcquisitionStore</prop>
			<prop name="AcquisitionStore">eJzk3VvTqki2KOy/sqPiu/NCUEGIWKsjOAzOogxOyp2KgoKKior++m8ovjXtqtqr9sU7e9eM3Rcd/TYKSWpKPnOMHPlfh8X2f+3nu9V//3Y6HOrf/teynJ/P//2bESjS8njZnDf15rD368Np9dv/uq5OZ/rrv39jf/vXf1WnQ/V+p5LP9/tVqRwu+/q3fw3+q/s89m+v8Oe7qly9XyDyX68oN+f66xz3Zbk60/Wfr/nv3ziGLvGjbWa92v3etuD12v99cyanQ3aa7377F/tXLVllu9WzFX91sD3xv5i/aN9Hb/xo5eB/aCT1oFYePt720eD+vzc42Ozoqv1enxkyf9GqYLWrfvvX/zdgBvJQAnbQ/pf8V+1vP4iPO/g4aO7r7NReShTFv3hBNC836V93DK7WdPSyejVD7cmcwnz956/6eEln2mfafEnfm9/+1fvfvIy6Z3LY7Ovzb/+y8t3QE4A9MVacAar7jiZ6R95wGMfsFajIVy/xjtlMYUy8NbJiuMLcO1srDRw+khNFFsOZt7FULbSZSmaVrFJPXgb9EWMuTjtU1ssbvX8/cRhbkPJSWRrnvbeZDczQ2o8bSzk3Bu+llhiF4+6siZRyPcu9jZ1MC+swechK5pi5d2V9g3FQwFw5LUvwrhdfYuyxmFfKuDsIvGzJGeBcujIq4XyUekdrioUdChtR6R9GpbezDjZjTXtyrrjBYOudZqiCBQ+pVM4zuHuHeGkwJj+UUGGMy8TbLO1xYdmVnyq5H0ZeVV0W4EyMMFH8lfnwrpmugqkl1P6j5028Yns1C9MvZpYCx0PhZSdwQmcfPt8/XoZezQ3Vwu4EKCs711t5l7x69t+Q2n+eK6a3Mx27MO8KvX5re553Xqlm6KAtpcpiDqGXFblcmNco4hRcjiyv5CsnNJv+jVWmszN6+1mkFdbowuaKmg4W3kFg9NAU7l1WTtgw8zbFTCscS5RdZZAtY++8s+nz3EZ9Wfn6dnRpNH3rkOI49puG1F8Ni28bUkpPFZnvHVK9/fqC6vbeYXwvu7IwRFBxeTroEOr9vNGcbp9DmJgiBHI4LgGNcIbTw1ULY2GLssaYxRKT+0xkULWvKWDRZXB8XhhhWI981A7dqYnqfKAzYd5gpem8sMb1JVUhOu6bSDtepz1U+VEHgpszEYEZDha4CHwTovVpo2nhDeaIN15jwsstZzX5XuQYL3pigdkiR03feAnOt6oJ4YjrirAspAAXxcGEuO7kohY0syXOIlcvwmLhuZp/MlNMH40UhgbcNG07ERKcwsYMp9fjNYden14/z48mTPsV3X90Hqi4pnaHYfeIoibeCwnTkU5/jzzJ1e7CdICOq5lhbObrBu6usMDAWepFnF+w0YZzYYZLm+0Wvl52a1gflil60FD/2Okt0Q7grTHMMjucquhb2j0fAC6DmwFRmje1dozNEBNw6fM5DLJKk+dLFYP4KhdRGdw47SpsBTS2Dp2v62Oqre5hhNGYgyJkQYygM6L2rBr6rYgHB3S1tJwu0c7XEMbyXkq0nzakhuzgm4ZU72cOKVkB5puHlLpmS5RHWxoME8Uowe/uZJQ3wS5E55CwkMwtHq1GT0PfbnYRjM6dGbqDtAwDe3rgIA5Xc3RTexni7WLQL/+4vqFqNvvQ44s5gsdHKlriZQ945bkaOna8xlETbwr/kiYIWuM2aBbBsvDDbF/BxbsscXLYHkJvFvAWjEadOerBsGRwWyUiVN1ehrplphBYG8sFKRzHqC2O+8K7j4wGBrN7gKozP4A/CI8a8PNjiuMGd4wnbgYWKP3dCidMkYGnywYLl+N9io6UHCCI+gZCYCsp2hN2z/jOhWNpoF5UNN3LrvBnvi1D2bdEhOV+B55dHmTI+hHd7/G8Z4KU2efAWv4CR+cFXc+hRwSMhd0MzcFyHfoda5oD7/fo/JfJHoL1yXTBPncWaEpYMf6k4mUQy4uCmhHtwdudkhq6nXuIWqmuAL0l3XV96Mg4ZsYZE2Tugc4/0R5ojK87JhherAgW22OAWvQowLcloJ8oqbNEd9zZFJ7AcBac3NxDvRNtGVzvTAt+2pAS2b+d+A0Zqa+2//U/Dan+Tx1SLP/dQ4qnTkNFwisE45EjQrLd66gkGhd6+8G4oV/ti4gmTbfDIO0uZNg3pzVKkcsW/sgRKtjKzgblonNh/GjicLBQ+A468k0A7zygX+3p3F6jMw+HIardTgnJ6XRB6a4yod9T6wSs86aH0lC4hkHRFxAGzfCGcrWgp1ZtdRuop90rShzPg3801xrAds+gYq9qxt+uxJy+IlcaopIjhP4pOqfAGactTgq9U/jxbZKDuu4+0NqXw8JXrTMLvBfcUBl6N8bXdoIM63K7peltn9ory/S3BfR62dx1Qu9xWkdgp1sPR8ZxGAbD/jWCetTVETYpB950cdags9U5lMfmkIZUONLgrCyuONJqut5QvrowW65PqA4mDeMlmxHCsNhe0Fj0OCY4acsUusVjTwN52QFUuIkF09HEQmu2pfb0Ox0WlrNJgQZUt5CmD24Cl91Ux5E4uRdeKC05KAcKixJfcaEfJbUIjT7NEObnPuNX+2MCg9XkiI6uMs+zpA2ckssJAS8sYJoutT8Mqe4TXH83vn62/n4/9B/V32DQY4Vv+hH42frrD773R2DBXk2PH6R1aMUha6n6yidd2TB668/JYOVdi6vKODsOUSnmQkz6Wuif+qswgtBel76m7PTF0NtnQ4cxq3OcK9OzFHnFZmMx1t5CVtkW5+2n/swJSF5+q5JwVIWkw5f+Tkd/VpgnDGVlfM4q7yweTMZ6xEqkbLql+dYfoCwq47zwWv3ZquXR+ZcQebmYeYV5E+6pIuyl1CuYSH/r75gN1qS9kN4vOTet1V85CbS3/g4D3/XOD8YLncFBEZVUYRLvtIvSt/7ixeja6s++6xKnmP7S8TbZ2GDs/nyWK1fXXJL+VlZoutHGVZoLM/vU314yt97e3utgcRs63nX5Ras/a/y8Hykdma3+LNHMauV+pP7NQOoCFHqUKH29kL1TdrPe+mMzRveKswCFrfc1bPW3XW6M0HH6kqVsomXhHZc7/a2/JjDnrf6c/s38afobDAZ871fRn/C9Q4pmOg26l3knDMT5moN6PNMw6vV1moQ2yGpr9yTQ1K0vhrip6bmo9YoEAz7QihhWjazNexlpKbl2isAb0XPMqB3SH7s3YJp37642PZ4MHE+6pK+bntdaUt4yjEYe6c/ZNIkmwYJFKyHVemu5y8FwaC5xMbkYTKjuSX9B7M1xvbloTDzd55x2F8Mc/X1XDIOcxURrEtKVx07NMIrYm6w53ijEILFIb5A0onaVmRRn84Y0JjCZq+n38+qtv4FL+mP9bIE48+n95w3pLy6ZFa77A4OJZF5uNB0KjbR60Zmp4vmyFi+WMoaqT+c77uh8We/E4tg8msXUHFxrWFTU/lXfoeN3nvQoTmCG4VQmE/MGzROcbJDi4qYZxVTcealmqUyGi9HNDmNmvHG1tUf6iweE7GlPIv1tpjfSXH3/0t9yUAAGwUkO4+nMEzWu6NO8R+pRf52vcqrtrocIY/A1mC7WNG956W8KJ5Xul21Q03bDFE0a0UVkJN5P099zRPH/j+pvd6sq+nVckt5e+tOvd0Cp6+8AxxZp6+CXNIF045Tx+swugb2nk8b6eVngHkwRrqPNHCVxkhbBvO7TVFOv7qjMn/ozRscIzE6iorynF+M24BoYuyvSW8WRRjoCl4DXyFdUJ6Q/73Ej/QW7XYp6TPrDicq7QPpfonKTd2HAb+cyuNfdBq2Fn4KHgUXtOY6nqOxM0pvLTzmwpF2EziA5hH56Jv3dBvcVajq3B3+0HLjQq44rtOJRBsHK2HOwm99naMy4A3iL3j6CobrJ0GIZ0mOyI/2ZCq8h9BekNX5kazBXehKqrkK6Y88zDcx9csHxY38IAz2g9q9wvGz1FxScxcKDuc9Ru23WBbpD0l+2iFM0VGMfBlo2Q9JrJ0W4ehWD0eBoQS89KqRNhvqv9yD99UU7RtD9VeFbYzOHHtdR0DGbjPED1eRAcSwW9e2YtKjF1B+3/iZEM/QL0mFWyiC71B6jO96CP0tI294p9VHGfUH/6/rz9DcYCP2//Or9P6A/wtcFHVu4kPaKoQi6crVRiXXSxPE+5mDW8TtoR/6loF/ZIX1F63WGyrRhmcBfnutWf+PieA1953JigTPvIqrHK2lofps04Pf0NZpqPAy9fnWpoA7UG7rHkqGvoOKmIPGrHsr6/Bp6A2kUAXPt0vEhLzJ4a7r0qx87pMGzyhcBumsX2KvBojnZ1gzqi7oCwQtytFWbtDTVRzlcq2uJE9TpqWtIkxJmpsqgubWHDG6PAgu2YFzRHEXUMm5wlqEaBwWq94EAyCPpbzxU2VZ/AbuYRNBJ+z7qYSqEnsRcqb2biYkTK+AYb9UjPR18pY+2MKHjtyX9nZjbG9raeMh45X3iglv0a5yIXsMEWk3393BIsyD3+DBQxqQ/t789vPWXnLoRzAdTG9WqECBYXFccsNl1h1oU3ArfCcQE0NgaZEj3Dp4zP4ug8TaL9tbnCm/26MiQboYbct5gUHi8b+ek3ccZpazHgi/eaxbW9fiMk9mULTC5Lv84pP4R+vv9qfQf1R/Hs72/1d8/JPbHfHPsz8+dmTdY1zdwVEfj1L7b0Vv9kdUKWVk3510b+2v1V91IT6VRKIztHuTqT7E/cS6B1/+hv1fs77ob2Izp+4rWxv6yE2/Ah/7OXSstWv1ZKVO1sT8n8VT6uVkwpbc5izpjiu5G+x9if63+/hj7mxuH3KuXHZNxlh1sFEMU5q3+nM3ai5QteLx3Ol2AcYqr17Sxv5f+zPxwr1v9XZsmK1r9dUaN6W05Dd6xv11YGJ/6a2N/l6Mb2qnvi4oy8Zbeya2UwuQWz/7TBqdWfzY3Ie1lib6lJ9zBCe2Cv1dKOGNC78RR651IQ7fVXxX5UJhHl62UU37z29ifc2uo//8Y+7PtYvvW34C5JQpqo2WrP9N16P674g29c78LP1d/HN8f/q3+/g+fqz9bf/w3609s6InjxLMuPVeWVxHicWhgOOFIfwcuZ7V063RRx7hDz6HepYZTtExwOZpoTFSZsqwdlHCJXnjpFt4lpufY3Xn00F6ZBkQeKO/Yn+15OhMWbF5pNynMcGppKkzla5NqsN32Ub7XHQg060t/YTgxIezR56jhKpvj/Ngl/Uk3mdPidZajdxBFptWf7I2oPSfGhLixJU3b7LwQvZI0FB038lt/gcHoxbTee9jqD0tbKqZCQ/rrF8UCF2fZDGNte6X2T0l/y/ue3u/npLfOAHSMpt6X/sqdN8NkKpHudJ3Ot+52+2gcU7MI7XuXBaFPs+vIOtL1okBmtZVP7UvjNenPntD92dNZimF6MJjpOL+lWh2S/mYlfunv3vM0xMvagDCOSMuTfhgjcbgbeo84q7V7TsfT5VguQi/PZY1/LDo0NU1Ju/NbnmsDzZyiP+K1MOxhmsJ+WCwxnt/UIpZC6q84XucoxSfSobeh6/+0IcX1fxH9qco3T1VhLNeowCEt/FVgNKDLvIGKFe4K9DhOhDTnJZyE21WIXUcv4Rav5ji5FDsIuNVBhEW2W6BaPHUyrvs0FfNLBmWGeIGzJelPUTgd9STchzjSSFPVyM/RNHcbJlAbLoVl5Dat/oLLpN9AtdykaNfKgaZSzpf+TEfbhd7SJX1tFvEGVa1J6fybKoVLh/TnBsYB8A4DGVhlEyFUpL/AAtKf5vPrt/7mAxPpb3uNwHWy0Cuavgjr2T1B8z4g7e1YIwVbJJ1ql5DOJ/aovSLqBk64lNqf6nMLOuWFtDgZkf6us4PVxv4Mc38ogn5D7TcSaq97mZP+1MrioLZ7pGVxlgF28n0NktZZodSf7Bn/oQ4iEAQ+RXl9q5hgk9mk0zymh1P3sQ999pE04GxXM3TNzTpEYzXIAR4baPUXcPVAhKDvDtCgR3/h+6WVg1fOY5R4v4Sgk0cW3BZzOr+ibpmAFbkI1K0co6LEReGzc9LnTxtSw8F3Zaj8bP2x3zyk9M38hqpH+gqgQ/rJqpOLijnimODiX0QockPGka5dARvWseA83ueornc9wKN1bmA3d7ZoMqsb+OztJMJlYnfb2F+gPzNejvN5hpOcHxbeKVjVBP7g1sb+gqLr0ldA1PuoMfKVCTJv9NSPcUdtPuyQ5nzS41lYNDQkTzy1p5kgpNN9D7VTfAFvLNY1dPxpju7oJhS+0lvmNEQfe5x0n7G/vbmu4Bw7LE4aXwjxvh6JNAT2Dbp7hfRndgUNanNf0v2Q7oKtMtKg6Ks9VLqkP99T1wksRpMQtduWzr/YrXOY2dvTW38P/ezS9NXnUFEZ0l8kkqbsDZ1f0km/qPLkPGcwrHHsDkhr5m2UwEg/3dDayXQ/YyCt1qfTAcdbuRPidHGNQAwf1P/Zjs43m5C+L9v1ASVbb8BTxmIKx0XXQpio9zDINNGCko37pMs9aTLSLhZMt/0SJaXgwI+2fAnCcF+jvX+wRbAuSIe10Luia497YbC2qb//gfr7fQj9R/VH07/+L6I/Cb55qtpPF4XXD6KmcHhpV6un5dEjfQgTxuz2mVyhxyTvFaUBjM0rcqmMtoPtZ+xvMpJIN3DTQ9vON5EyScD2bs/MTyu47FHxHI9mjqfd6J35GfLn02fsLxEL8La2mBXjwCM99ldF6ZX6KCls3nuQxsYZ+xn7e+nvsKVH90fsb4uof+rvFftzNsKmbmN/uXk0PvVXr07dQn/F/jqbsONd7n3S5YT18jb2t993J5+xvzMOc7Auk6Jq9fcR+4P4prb6c6L0kHzF/v498/OQT+XP2F85OMM783O/vKSt/trY34/MT7MyJFGx+MPyrb9Vh6X2rgTXy+raDq3Fivp/oAlRqz9nttLlP+nvwZ7P3iZkjcI5gZwrm0O28WqLIX2n0aH8WfrjhZ7wt/+q+g+J/Q2++bkqHvZ91AMgXQSLm6xJ/NnEYDbXw1iQG0477wTCR928YntjFiKOeetvOujcRE0ulqQ/7S5BtFbWDVzNxQAteWpAPInvrlZdhxZNPQPS37EjV9qskjIMMlMNw/GsyTXjEAxQZzodptVf4Hkprh8dgwldfiNrTb2c42zG6BDyVi62sb+426Xnnr9vEi0YSjOcrXzS37VHmlOaZYSzeWwwsbgj/dFXYvnWn7DJIi2aPDMveyeJCe3tzdK43WGB871HevJ216aN/SX18/09V260HSyNz9jfLaDrrRJOL6K9fEONhpKA6qpjFrEDExE2NBHAJOXp+LT31OOD9OfNrlIYXpZrEdiY7m91kkh/r9jfD/1F6bO/zvVZR8zuRji1y6bWYsWMyd4l6fGy9WqNyxjSOWPKzNS/yprWnWYSesGZ+itfk66t4/mZaapoRVT06hIYRkjRd7akv0LNUy1IgwJNYkMYrle3/GfpjxcGg/43/YPKz9af9M1DyuxaDdrZMWX8pTplgV+T/kZFsCv83dyWIXAuAf19WhXBVdJrEMadOcq7CRnvEZE+tNVujlocrsFPxH0OOM9pqqf+Hvt76W/UuHsIrvEzk1Q5bkiPtw3p58rlkLg5g/StJM3FUr9q9feK/XmPE2+BKscpKnJFGuU6vAaD7X2LTiSSNvVekoAh+LNP/ZXHVYSTLUeaCxnSXxyS/qR4tQ+D6m4+E2l2a5RXbEb6qen1qznpzx71SYthMK0gX5D+XI7012Z+TpyxgdpqTY8cvyR9WtvjDEdusWNo4JsWGF1k0OjtDoUPtz0HN1So/cFTf1ZO+pOW/BzNkZiF/tXoczBqLiscz1cH8K4j0h/v8ys02MkRAtmcu3DIxzo6YbAvAm1I+rvnZDSnataML3uDEiLZ11Hr0CTfP28TGSZT5FGdnUmT92VSgZeMZ2g7TRmi7pcRMN1VipOzXgB2Q+rv8YpN0Chi0uG2Y/40/fECP/iuid9P1h+nffOQuuv8A6HYXotg4S9dGLL9Mdpa/dTNYyXCWJ4uSWfMtfCicEg6K9UNgnbvhX7YP9MQG022OGbrW4EHZ2TBfTuV0VmTfjxI1hw87psczWtnWPgCc6mhl5J+bLHHFMFDpF9RrpjzaG/tG3jsbBnBeUT6m5D+Qs9X1iyssvUd9dOFZ2h6s0aottMeSnPhUqA9SRswR9ccdReFIsh0gYak+6U/75StS5DsRY80+iBN3fNaBjPtNmgGdVP4Yofae5P6O5TkBekvOtH9p8GX/rAaXhMgq8ToVoVQeGV/ksNlPTyidZN5CPbHEfWXchQQ7lM6LusjhHq0vdEz4Er6dY7UXuCcy/Mf+++FP2bPOSzSZ+zTZYfgN4pQwkkIKpzMLHpKL4FmzWemSxPAxYHaWxsdERbR9oA60sQcrXWdgpqtR+iyqwcEt8p1QRPmAzRXErVnyXXo+ndjh6PEI71v4nkNXT+4osJuSess1yHtysc7yutxj+7/skz+ifr7feXif1R/Q1H8+x+Bf0bmpwTfHPvrJ4u711PEB9irfj9SrXo88vZVd8yYNa/Jrf6qcqW91/39UX9L+5y99ffK/OT6A2xjf1Z+neYf6/7+lPl539D7W/2Z3oZpY39/1N+PzM+P2F/NH0hvbezv98xPcwCotfrbRBP/Hfv7ob828/NH7K/N/DR6o96n/tJDz/nU3+wRpt7F32zBvHVD7U+xv/v0sGrX/TmPbIBv/R37o9BRAr9uY39bP9MKc2ZvWOWgSvs/ZX7+Mfa3rSLnrb/Bwiy8XFPUP8X+Wv3Nts91mepFD/9af6/Mz5f+2tjfa91fIfA6mDCapT9LfwLDit81Vf3Z+ht+83O1MR0OFX7ULUhhnqaFOLCQZE/6e2V+Khrpb/rwuuBh98LCvOsluKriL/0Z02KJqWxKYexdrhwwJ4dHaVGSlhZbxdWswcRGrbv6yvyc+1mG/gVIf48Uc2232PKoH07d0C950p/c9Za4vo8MJorupC0USH9TUHSIUoE0Op8KOSZbu0MTXIM0s7qaM/T2oQnhZpFZmsYXUbvuL3ppURgeSH+w05l42/cSrYfFCmmWKsO0691cbXVi3vqLHZn0xl7OKQY7xihCKSW97dWBiXPdpfczIWn0cDfp/hFId2qeoabCbIlTKTOZ8GCQPl/6WyxNut+1I7Nal6X+SqGSitg+y4nGVFmKWDxIl7Xslc/7yXB5UexwKtCMRTvfwaTjshG2sb9jz4tx4fIShK/Y37FPOvfVFemvzNHSxqdQxtkz9hcOS6w1uUvaxPlco/7jxRpiNyTtahxAWKKcax4YB3SXW62YbnpS+bP0JzB97rsWKf1s/cnfPKScSf1AZ3Zdhf40NETorckEr9ifX1QV6a5/DFDdaOsQ12zcwMMk7Y1mwg6CekT6M5jjAtVTvC4Cu57WYNwTvl33F6xgHoGzRqPN/PQNiTT00p+jS1vAJkpy6FdVj6aO3gpwIhkN5MUuRTdSD6SXIenvyo2Xn/q7RPwWNWlJ2nzpL9t9ZX568XCgQXSfx+91fy/9+efeCrUh6c0bnGf0+tlqjW73lDHe/TR4ZnLe563+/CbvN8Cs5xkqEkuavHVIf83UN9vMT69+riNMz/qszfwM+CPpz54qc5ogagfG6xukyZf+PmJ/o6JD/bPVSZuJyNHUlxvTcVOn++teqD1cSPpzpOsR0L3ZLpSGYqB5e+wLP9qS/vaLeIr2bpVBIN7NEsr187i/zWkqP04s6F8jESf1ac8Egy1XQ9nYpLuqKQuP22p0fnWzQvc6KsC/GFYJdaNlOKHBHPr7x+CPgYpvHFIc/11PqV8t9rc8HllUz86VIcCTfu7jYILyMODBO5/X8lt/lU466x2GCZjDNenv0emFwS4g/R30U4ES87gxnlacXQiNq4q2exdCP5WvIijje45ubzEscHAdN6B7fdJdlLKA5aSuwNrrQ7SN2y1ETl6mMOg4D5ROS9LXaTNpoIq39HrlTlrq2ZMIrvmkh5q8vNJg0b/0Z4590lfTF2rw+/0KJd8gTUneuoLjgLSoTAXSYXWpLZjOT3d0y+MdvB0NVuCS/R5HU5H093iQ4zqR2kfYPPU42pL+TvxwhrJlC0wb+2NO6zMqsUC6Enl6//nY3aGR8QINUYM0dZg9Y3/2TaCfjE03grJvXFB2mQd4XWFVwzFYNKRBY0gaNUcN2IPHESe9mtpbaJMUymCNqMuVUOCof+HgID+q5wLfOwTSPM1piKtjVO+dR+glUR3BbtLhUdGPfIhZOE4gN/sHalXCh15W8Swok8kNHcenzyu7XVxQIWbQDW998OPiXP4T9cf9X9GfyAr8d6V//2qZn1KsdjymVzKFc4wPmroczf137O+H/trY38RuWOW6Y/Zt1ZePzM+PdX+PPcTvzM9+rTdt7O+17q+N/R2b8/qd+ZkOM7at+rLM6yL8o/4s29vmrf5eVV9MQ5NZhbFKyTvPTmKhv2J/k9Vo+ln1ZcR5uXfM9eAz87NiA+uz6ks+DGTGcWWs/89if9uHVLwzP9l7hZ+xv5f+smWtM63+kuuZht8J7Xfs77Xu75X5aT+2dP3Sns3bqi8WH5IeX7G/LLtYhTl9bLiPzM+P2F+rvx+xv4/Mz7+L/f1Rf+26v2fm50+N/Yk9lvlV9PfdmZ+DxXCIxpTvMv4kJb10OiMLF4xF+ntlfsrXEDF9dElnwW4strG/9V7UingzymUtqw5v/UWn8CZrN90QaSpnGBCd16S/k6yO3vp7xf6uQZHhSonUcGpcSX89fyqgPpt1mcATSF+31ehLf1WHtOXPZ+91f+EsRlHrsbccF1NqD6pzJM2dpRn6Z80MI2GZudrhkEVt5mcsi8hpg/QZ+7NmpLesd0u1bkS6my9TOQyNqdxo3TPpL9msSU85T9fnH7cVXX9L+qPHd6P5q5GJyajSmeha3WWtTM4JBvVBL6byg/SXKEyKC6drFuESJYv6S1qgx82/Yn+5OUswORcSE4NI+stygTRm8dQ+5kH6k/CW4TrKSX/dvu9qZ8EzMe5mBsRq8nvmpxtR/87XUq0tMLNwPX4oEO+usquJ05uC3uZO2j2Mke6H8ea4kK86xP4h5eCynqWYqC5AXJtNqSm9V06QQv2pDL3qZ+lP7PV47hfR33dnfmojl0U5uJK+7PlMhgWvWDiZPb70N3hsAhxX/prxh0OdA5sj7b0yP9HLDly77s+Q4jXjZeKUBc5Hoc38bKu+qEFkoiP4pMFX7C9g7hvUU28bel6PK2Gc1j20upNV4VdXev8r9ufI20MYCEPSVhPYS5QV2IU+pvS3Kl+2pFGbtLntWgmw92esa78n7W22M6vVnyxzpDlHoNfL/FN/pUiPjP7lkMJwdV+juZnlgP17UsPUJP3p+ZSud/L2XBv7G0+jPePvV6Q/xphbaFedr8zPptgk1F/irgiYeOaCtCb9mVl5YPDRO5Amt6Q/ZcuT/kIk/e08foFG8YzVbddWCg+mk6Jcj+h6s46ZgjDmU4SS9OfPDqS/x7xn4nhz3xdBpFJ/vfQ3KfIsDKaLQQUN+BaO/TgvcDuqXFg+ki7qS4fuP1tUDWhbfY7jxKPPx2KiEsT9jnQ5fxShL06pv5tMo/7bM2WBu3iW/iz9ib3B8FdZ99f75iG1Evw+WhjfIFiOhQSioeG3+vNFhvRXXU9LVLPLjXSkOTmw9mKL+ojrMSgvzg0E836BDjunj7peLSOwHn1AHX3SFN+sObifO5tWfz5oqwa6s6BBy96y4A81twYddBEtU2jAy/H81p9qLjs0ZI5rFh7C/o7j25X0Z8A6AVz0eyh1jteCFCI2kFyDDU7chrQE2ZkFVuwfUVoaXcBIutYf+vMPjevCfre4oxlo9xCvs1UO/OL01p+nLun+Xdfoo3bWO0wb+1MekzlKfZf0N5a7Fdzc/ZmGyJQP/WY1iuDOkraMcS5Sfw1Ir/c56U9xvOe6vWCSwGo/vaKcDp9a63UauJbbBk2YDYsgS+iu50dqr7Y3OwWeOqS/uLr6SMYUGJxx1P+X6ZA0OwzuoX981Dms3ZOHEo8P+skrxRR0QxHQzG984aW7cQpry6lQnch8EezOR9J3f93gaJDR55XHlwhQ7dD9da79wsvqc/VP1N9f1ST9+fqjieqQ/1VSP9XvDv5ZM/pmjLVeYYr3WaJeTrtZyz+7N2AaZddPFe9SsvqfUj/N9VDm2tTP18I/i03vpTIuD+tP/v1Y+Nfy7xX8K7Se9Q7+vRb+lUOnZP648K8N/r0W/rX8ewX/hF0hfJZ9mZyzxWfw73/Pvzb180fRz5Z/r4V/L/59LPzLh0cM7d1eTZUwYOj9QbqDD/4dxqr2yb9X8K9d+JcMB5mXXdLxO/i3laTSy3ZjKOxU2ZRt8I/GoPEO/n3w71X0U+vPZi3/bFltUiW36Xx/5N/JKUehrQGKbfDvGmdmaB61uFHq2WDvHdaiBVb3gpYiRMztzb+r78tt6ucr+PdT+ccyA4b9VfzX/2b/VfjooMYzEkSRSn5xksJuV/6Fdo3kv/MIcdrnyBXd41Vu674s8KAx09VBEtuqn9OjIIXhgnvWXbEnYhv9a1f+neW9i+5dIP+9qn6+cj/D4U4tps5ELrVIO3XQWHTIf70jvX/2rJviG2PjGd0ibz3K0RxXrkBeeUXz8iU9gf3upcvgYPvlv1fu5zROyWOpdIhxpk6//LcdPKOTV588dlazvM39TOOjHMZxINdaVg/e/ot3z7ox1CkpzmzVKKJaaGpty84sXLG2Tvdr3D+jf1Mhu0XaOha+/FeIN6uN/oVS9W8r/2bTpcRE7D5Ptd76tnyv/PPGWaXZQvFV9fMV/Qv8s/323xGx1oaBGWMgSlIRi4xXa/0zHff6qBALrzJq89uN2OC51P7ulbzKqwe6/rNKaayeLzL0tcMKI5uHsPUfPzQuqC7POkTYJ0/+vDHFDv926d8/BIDCN89WD7U8wJHHrJiAtU0Z5FC3cST7BK4XAH2ZAKiV4wz8vdMT28Iv0mG+g7bs50onEL4AGBxqg2sBCDruwcMlAfDUTc132c/X0r/HQcnR6IrbEDdBUsKt5DiabY7XBLjLXoTrZkcgCooDtADUtfGSRsp2F3rMiX8XfpE1IXuH/5bM19I/j2amLszNOH7WOCQQXZdfZT9bAO5mz8Ipz8IvqqzlYaAVBKKE5pft0j+v8QwRMN9lODGmBLBzj2uAva4IgOFyH7bhvxcAdT/aFd4R6HoKPQpxFGoEwMOzjOadJbDayu8A5DYEQPnYEABrKclBut0JiEO6Pyy3BNLOgQBoXC8EwMn6iCB3Lla79K9N/lRVnwBo7LIQl/yhhOF0bqO0qXOaPZcVQq5epHbpX7DfWuwnAPesRhqY3FdoQ78gMMpcBSnPljhpuiUTmI350wBIY6ov/O3av3+IAJlvHlP73X2AVm3cCqzXywR4Zxq0AqSHStcC6KgpOvHwVnh1TAIsDwEJEGISRex/CVByug2g3SdBdW1HR+vxEEIccVcO2OGqQHuRDgscxWN6/eR6R7XRWDrflASY8b6I5mzXFN5cGeWwnU0YNG0SoB8eJw1Y5uPRZn8iCJOozf605t0r4wVNykK6JZFqISswwXkmcKCww1MrQH+QkQDDzbqPcpCT4KZ6nbTxP3Mq3guPn5OYukfjgOYxIyHOWRKctSABQm9HAi0X1xRO08UCtVFF5/ftSQUj8guOxIr657w8J3BZ7qu3ADfJsgRnSff3EqC3G1J7XwKcdKoHE2TppYFs7dxoJKyGhRfpAgvHJc0z9aXXheASr3NwzkaIk7P9JcCF1aXzu9N7EdwgLeGoktAdVnow3q1Hf+vGXUT7eOcLP5fGJWwfpxOqXMEz3mO90ECtTw2Oqwu5/CXA0Pc5tJYsTZSni1H9TxTg7+PrPytAluOHv4oAvzsH3M9MCxW5HoB5vMxqVeJ7Ky+zeO8dAFz2Dp02/fMjALgNEuPPAnTiQFOujLB9L/673IzmT6Vf3Pp8/RTg6Qymdyy2e6Zd/LeopboNALaFPwWRaT7TP18BwNzzVLD4ggT1CgD+cfHf5twJ34v/Pkq/YJ3jx+I/4yVAdpVrrQDtQZXLbQDwte2DM9lv3Tb98/wIys/SL+e9rL/TP3tBuPOOG98p7NnUrD4EaAVekLYCfKV/tgI8mrerd1huzNDhLL9RJqfN+jP9s68Nlp+lX14CbBf/vQp/tov/wo1bmPMp3T/nZWmb/mkV7i5vBbgZnmxoA4AvAR4t1SwsTHxUAnFw9Er/alK3H2bsTxMgy4m9X6X2C/fNAgyCYQdN60SCO90y67mdg9NGACNDlzntLIU+Lqq7BDG7W2swNM8JhpsRiYydZ6Lmzs9LXI4VqYg4ld5v6v0u2vtQZ+L7s5YJw0zGqG0Wz30XnrVf6iNkGHWmKglNJwHO7EUXjftRCuOg68laW/slTklw6VF5RwAD7awxka6hqN3kZY5zTaf23lQ51UYQvvd9iNZ+Rl/Dwy3GBEKDafM/m82MBMgedCYkHeZt7Zfp8CAXcQFNoxksXe+V/xn2VpmmqetbisvaN4rwnJHAJuuz1UYAw+ZC57v2lgkG044ehlPrlmjG0kxxVecmE5cTCbXXvg/zqUHHX/mf0n6WYNphZYh6W6T28tSeiEY0Ew36JEC2N8hwsWftMLIzH7VHTv0fs4oRRltNfkcAPXQlJq5uJDaQby7GdaMU0W0iJ1p/YUIbAYyvIl3veGQWOF3aJF5jNrYgOA5WuCzWUITWnvq7rrcNTi49PZyCnzU/TYA0BxR+leIv37387yVA1+TW5BX7oMFiaTto9R/PUpsNCXAd7QJU2DgLPRX7GngiieYlwDYE+Fr+N4lOGQQ3faZB1nM7qIZIgjmENkK01Jz38r/imrCgDu0NAstvGRx2qxLGd22IVuOuGZQ7JMBXAqjZISF5xy1PohL1xTsEeBDm8jsEWIgZzZFNi2aTIxKgvdkdQt/zZwh1jwRoz+dfAnyFAO09vwc/kklQr+V/0l7OCxz26PqvBNBWgMZ1JkNRbjLUB9OvEGDf2Ng42Q+/Sn8aWfwWoM+Fs9e8lvqDe4YAp/XMbYu/SGthV7QJoPcBHVf4mMRZ7pMU3PNm2SaABnp+yKF/4Fc4tkmAwXxKAuyEK+edAFqevhJALaPOijYE6OcdF/VNtgF/61sRWNxdRrfnUHvhQQK8KXQ9Y3ej/gKWZeGA9zU6RliEwcm2KkAlqVB//ssr+svDH7PVvnNM9cT/VwXIOXcO5RVzo+90QwJSht2oFWCwhqsGvUxdoTOBG+Nt1QV9JvugQG346BXt+r8jtygRVtuGxhA+a28KU4OOB0IYLJ6ZHzl7LNv1f20GqFtN7wi7nGX87CDW4IbHDhq9S8N48XyZgx+SAJ2uQAKczNcsbGwSoDqKhiGO068YIM0Ib2EwXZMA8+n2LUBPkkUZ/O5TgMN9Fzx10K2hmy36OEk6dLz7rNj8igG6Ff+gMcR0UlCLdYXyVhZIfLtR2cYAwSUBerDtphAMT8s2AzSQDt0SujC8oN10ebq/zjmFWTGtUDuoYugb/LIC+fglwGD0oPYOyi2Jz7oy4Cvd8WcMEDvZkgNuH5xaAWI9JgHubkHcCjDYN5O3AKW0eq73ewpw03Xo89FjJvT2Xl2DruldHPUZEuDM6lSQP7pndDbWELCLQxeAV++od1f9EOXbOILLas6j2zCD0Jvhmf0nClD4vyPA3pATfhUBfnf5Fysuxii7KQdOXiXanwRollLvT+VfDkUO8Mfin20MsCrMw3sB4Kv8y058CuXHxn8f5V8+FgB25Cr8EOBlp80LekIV+CFAu1qRoH6Uf3kL8BkD/BDgKwb4WgD4RwF+bP3wkQI6l1Kl3fqhFeCPBYBt8c+XAF8xwLb8y48YoDWrMVHC6BlTe8YALT4YNG8BPsu/tMU/Xymg/0MMMO7aSSvAjxhg4TLWOwX0Iwb4WgA4K4q4jQF+pIBuZN4K7VVEv48vAdaLmQNmeb9V7/Ivsm99xgD/AwLsDYX+38YA/yH1X75bgDP/JuFaQKkgo3uuNozCEa4VTYe2/ovsL31EgSAYb1YTF6TVKEFf1jQmHo1uYrv3Q/AgoUQXi96/ig8SLiXNgFaA9eY6QTfiSIC1QqI6i8/qn5oJEPLLptTc/XMnPW0sFSFnkMCONolsxtckQDO9y9q9CueYxO6XAMvwnGMwO1N7X9U/LyUJ0J8rJKCt6pGIrkyM4Uo3mHCvkdhslto3Sw2dmWbFrdRg9ay+ORZkJhxk8luAqeyaMPX3JFgajCkuOoFRxMaMBKawA/stQGNI1z+vpK8Y4ECTEm1TSSnOd4rJhNnjhpp3k5bvGCDoDaulmZngsqzlMDpqmGuv6p+v+i9RMfZqbbfI1m0OaCtAXRw5iOmWBPja+U8rPRIte5Ho/Nat0SIFxrhwBYUJAztPtUSWdPRW9LAO1TNdb1c+q49unjm3gyW1Eyaweu4tAcV0uslLbZE+GNTrIx0Pxhn70wTYG4riryLA704C3VQ5j6bVXTPB/UgC3FxIgBA/njFATET6XvTCVoCBpvattgCM2lF24He0wTsJdLwZZaF/6ZAAy47VfS8BfAkwnckOas5px7RJoC8BKtvNlvE7cxKJYJMAzUTPANdrU25jgI4PByDxPJfcDUmAo13xVf7zJUBzNsqYNgn0tfmDMTC+BLgJ6W/9ztP7feEow7p3X+Gkn+zBe7AkKA7Ga7ThkDPeoqpqCKQ7nX81OwCOLnT/r80f7LK3Z9oYoJHs7DYJ1I+GdD7/Mp6hNT2QkKvLAOn+SVzaAkiA8mgWQWrYX5s/jJOvGCBYw7wIljqJNRFXJNyTTOLkhFkOIv8s/+ldjiFqexJgfzl3UNWZr/KfrOFPUQqjHFoBzm+9MUpuswnxzND9X9270goQDzaJvfSeq6hyj4QaGbrWCtC4rQomGM65CsImOaOa6PT5StLsjxlr3zimhB7zqwjwu9cA2l5viMpFbMBfWEIO4WZKih8+vmKAzm6yQs060vFpMawg1p13FmgrwMiYlihrvTv42VCo4KrvLZRtVih8604CXAjKDtUqHzJBs+1wsLSnDzT38x54/nMltdWcJJTZ6T301OBcfQjQc+9XFrTNkMGJxw7DNgtUk0hoxj69Fd4hFTnYJvstjqOIxGQptQX3x7BG6U4CxIt5JQHq6z4d34rg73kxBWM8vKMqZ48imB1WJdDjrcIRbAQG6/WohkVpDNoYoC+p3RxujyuNgfNYBE9r1iXwe/WCasjzIX3zSYwq86wII4IYYvk4NxCtSIC66QmhLwbXFKb7/Q1tL2BCDCYdthWg7g2HhTdpRiJYyeItwIDbX0u4dvZTHO9H1B5VuspgCGqFrtU8Qi+/1CUE1+fnM5oxjNd/0Ke2M4bUfxrH0/07qxqus2mN1nxMYtaeFXt0ffFAaS72w2DkrlIAWRdJlMqA8YLtmfsnCvD3EfKfFWBfHIi/iAC/fREg/TgHKCUuD6ZA41dt+E3mFUkf31mgrxjghwBfMcBXFqh1UND6KAHTxgBhc27eAnzFAF8CbLNAxfkmagXYLgJ8CVCcFyNvX+dHZiI6G60V4CsL9K9jgH8pwOPAtP4tC1Rgo/8pC/QlQPMayWIbA3xt/W67ND5bAX5s/vcS4CZo9mC6U4ZrBfhRAuYlwMOmsQtr6R24P5WA8a+H7E8lYF4CNLmekn4UAP3bGOBfCnDIHs5/igG2WaD+LePeAnxu/d4uAlwsRrv/wCJAGlPDwa+y+5/w3fs/4FLG1d17CuOSuRr4N7cV4BRt+S3AWXWVwilQU9r9H9LL9asGzEVbPmNoPRnCSiEBPUpBRu+ZBRruryTAa9BHlI9nEgcfPAUoPfdu3zYQxlCSACd9U8blwqTr+3Cz3lmg8vIrBvgwvH/b/+FsSTlOR1uJmVab/B0DfO3/MPW2t0RLY2GKoWGQANfYiG0W6CznqD2bIKvaLNC5GisQVRUJsBnPvmKA++cqwltySNtVgNEiwka7SKbTZoGGUV8Wtc4E3gKM2YzEeRDNFJfCzWSm/DmLtAyl9/4P7e5/qlskGI5ALqKTLOdaPqT+CpQrCfAseU27CjDVDLuY3pgN9d8tc98VQG9pXmvhuIjR50cyxJ0TCfC0ZyaY8CcVYjfIc407M3OcbUnAYXrPOS2SSZhBcdeZGPxxCjcP1piqCRShIpAAYdHvP8s50ufBBBn30wTYF0XmV8kCVb95tjqM6iE6XkYCa5QBCW83dnHc3Hdhu/1ftr7Tc2wmZkWwHfYRFNVfPNcQ7d6bv9MrFygbl6zAc29mAUS61MYA/RF92rALExcnxfmrCIxlKRs0+mEBflFzJbB61EEpemY58k+BgX5ZtjHAINuSAF8xQGOS7SBwSl6DMzfeoHOMM8ar6ippY4AvAQaP5BC1AlTvAgnuJcDX9n8SCCTSsDQrWLk8idCWN2S/jATo6SRAtXlu/l6VdP+n6rhuY4CeubcaSNSj844BavVcA61WEpz4/V3hJRZd73whAVqDLc2z3WdRlYWoL98lQF8CnInKApV9Jy/wOCABvjZ/fy0D9P0RtUfpdEhs2fhIwjXmEfC8P0LdDb6KwLwEqMVkRQ/HZg213/Oov6UN48vZcwOM3nzWLgP09DkJ0AMSoMR4O8a/Gz33TwKc3ZIrGtJzA4vOZvDHjLXvG1MDhmV/FQH2v3tMpfMhgqo3odcvRs8sxu1bgL4TTyywZ8/d3gd8U9BMbNGAEjnFOwv0tQ4wfvR3qNzye9EKULyc3gL0+kcSII7jPcodZcj4SUMCWl/2D1Qe417oX/dpA92xKqF+7ND7tyEJTOiQACf1ssP4tn3lIOj0H6hzzRC8qEcCpP+nj8pUfe6IMKg5qNVhgVI8JTF15zTjEZKnAAWjS2L0SIDBZf/OAg1iVyxhlawf6Nb+g/FLdVyBLlyrZ6axUOCqu6Qxdn2uA1w/BdgJSIA9T6X7Lz0SZLadVNAMg0u7DjDoV+cSxpV6RFmqxALtkEQl6le6PwcFEphKAnzFAO1bzjBBZ04C3gndO1p9Ei3WoSi3MUAjmnXDgDUm9BvjPRI0owv13CsLVH5G2/Vi8Cg8xxBpTOSn+bMyNgtoTF0OjIma4ljo8YxvpKsGtN3pgk7Sp/7OdqcEDLpTHM93/cKf9jspzNVLF7WC5wA3Hl3/HyjAH0PxP0tAjn4IfhECfnsaaN8YPFdwC0Owx0pVtQT82APiRxqoVQREsB91YD72f2+DgNlcYQk12f2zCuiPOjAfVUDLHmOHbR2YdiHgA87QEvBVB+a1/3tbB+bHDoA0tDBv00A/q4A+dwB8BQH/uBDwYw+IDwL+qAJqneom+RMBf+wA2BLQg5Da48EhbIOADVtG74WAJ6mplctCiNs9IP5IQGuAwb/t/36432Vl53qrtg7MHwnY1oH5sRDwowroRxroqwrox0LAHwRs68DshNHaq4WJGbZBwD/WgXmlgb72gPi5QUCO5blfJQg4/GYCFtVAfhYmIWK4Bw81azMa49x19LAlYLw/EAGnpRTGl5rI9yoEEy0fXwsBX2mg3r4rh+HKJAL5IpFuetgZ0BLwBgsfrZVN5BCnRBq5s8xwHi2AyBMQSfr3TMF5vSRCirrkaitx9BUEbHr+OwgYPTyNiXxZfm8CEbk5vV7dk52GHZhhfCpMiNfLW9oScNZEXwTkO94C096cSMSfb1VbBjRlLko4dYZEwD4UKfr1it5/Y26uNnLOKYbR42sh4LCavQnYbgIxuY3mmNjPDd4byFLNXo3eaaAhy0uJVsewxGVpfZUB3V6IgKvpiAhY+kRAB4iMLwKGkiSxWv96WKP3/I2JZE2J6JMjgi8t3wg/CsFEzJb69xUE7F9vHk51WQ3jTCNCz8FcoPfaAnHlUP/gggiLA86AeHsdl0DT+jWGyy4w0yE2lZbIBo9Kl9WZaH3NxJ9GQI4V2L+tA/oPCQJ+NwHHq1TE8UHJQi8JZi44R/+LgJOcSPHaBWJSd7LC6y0SuQ0C6sjScRgPODjvVnPUoisRZazPEPKHIqPKN18LAbtmNW4JiPIzrXLlbTY0fbsURJwTkWQ3T7uobzUiZqUTIV87wLdBwNdCwFcQ8LUHIMbR/L0LhOWbOXzsAfiqBBMc0UzgeKNWvBYCBsWZCDhmngvh2CURUB0fasBMWaPi4ib0ntESQPidgGlE9x89C80rt/4XAY/ixWkXAra7QLwWAgJ6r7qkRMBXEFDeFwcmCB90/VclGM19BgETiwioDYmAo2OeM97hyqVQT/X3QkBfvh6qdyWYJwF9Y2oTYYEI3hLwlQbaLgTsJzn4d43a32c7iOO83oIfu1beEtDpnPYMKjyRXXsS80XAQEn0BIJFZ43PzUMZLxGqCpy+eEd5uiIC9ieH5qcRkOsxve/arOhXCwKC0RFQ0tiG8XJ3VEGqDBOUH0QczDtdC1h/vUa7v24KP9fqdxroKwjozWoioLTYlmjNi3sRSOmygagYOigXjFAEB0uSNWGwOuCoXwwZjM4rjn49u0Sw5Npjgt6KCHg/dBUaQ8aDvt2h0MCJJwLCNe0w9O0nAvLC44EGkSZsCfjaBFAarJqiJWCvMylwkvIieOzDtUCfdGuUx/tuiLtZt4HOedtH4EsiXO/qlu+FgPOaAW/Er0qYBIsTqiOFiGhe6X5eQcC2FEw+7KYg6MYa4XD9IuChu72g293zoX9ylxV0/McR1cdILIJtNBLhAUTAVxCwJWCP29/QlQwWAnpGc2BmE7q+6w8Zb7+sNUic9QndIiYC9qfrEo6Bs0DjQXj2j3jVIIftCfW5SpDr7Kj96ba7RJi6bOGVh1SEvbVeobYQeQZLfcXC6dC9ojTpCuBtmmEO+ozIq7HXPuNvrqsU+txUot8RmQNva6T/yC3g2d+P/WcJyPf77C9CwGcxzO8loD1b4nhWCIWTrSxRZa3V4TMK+KMWjJPXG7bNA/0oBfoRBXwR8Cpng/dKwB8bQbwI2K4EfEUBWwK+ooATy/S87WBfFxNfuZdK9zRj2zxQGiuQt1HAo9ax3nmgm25pvlcCXgdEqNdKwPqQme9SoNqByPYioHkT7umfSoG+8kDbjSDwsHHbPNCPlYAvAn7kgb5qwWTnTcX8cRP4Ng/US5h5GwU0RTeRP/JAWwK+ooCvPNA2CvjaBvCDgK+NIP5/8u6tSVV0WxPwD/JCUEG5FPg4Hwdn71RUFBXPor++B3xaaeWs7tUXOdeu2R07YkfkykxFpqQ89Y5Dkar2Zx1ouwaQzoL5IOC3FJB2AuaXVf+1BP7/kAJ+zYL56ASckwn8NgLy/Z+bsf3bU8Af/mi1pUiCvPLEKDkP7qDc76UHC3enkugh1Cwl4CLD92DEyCAq2wt5pYDxZYkEbGeBBtxaLKNejQTUwkoGYBIk4Cp4OArkYQiic3jPAk2ke4H3W2ckiXtFwiyFkQSziyRG8X2IBKSbIJo9gLG4k16bIL7PAl0wIEaptxBz5RA2mykW6zcBoUtSOgvmMwVcn1T8OhxflO1qtYBscpbK5NHM6lzlgxyWLr7HElcax7QTsN0EQQloSGeb1oGmJ3ktvupAide8nuH4RcBIZnUmuS+QhLMmxfwg4Hq0msC0q4lMvHfqgs6CyZiJTtJzsmJpCphuiBkl2egByn42dmGuykjA8ipelOpxTpGEMf77tCmg7usBBENJLtNhk+q1BMwuqh7Fxf1NwGSYIwGVk3uhBEyjHM83s4eDookp8qRwNZLma1H8bQTk+8PenzIMlPzwNXUu1mPQCBIMyKzpZDsmLmha+O4EpIsAd/sVE6QMEpCze1OQx87fUkBbQwKGw0THG8N1RwJJgH1ECTjIDf+TgG7Cr0G1OmUZ7vUJEqiDBHSXJf7bs67ukMno+EoBfdfiDToM1OAkfL51s9a9TQHF2bqIwuEECSiobgZS0aSA4/tgQm6qlIHiD5FYg2Z2S0e6LsBSO0hAOAyQdDMkoXvV1iUloNZ7zGknYGjPK6AElN3BvkQy4vFaxcOmqyAoAWfV49UJCMwRn69NAVVFPpBQ5rP8MwVsZ8G0KaB6UdavWTDtKgjVhSqCfTm40DXw2tE54vlUjxOyOEruaxgoIhLP1yRJ8fx3iyhwbtmFkMs0QGgXmyjcW5MtmV0XE3DcI54vkKYi2WaPHEzxtifhatIrSLqSVpSA4Xg3uRCvJ7D4eDb+e2yf2e8jIN8XesIfQsCfngaq6A8BjJH0iMKlhgQTQ28KYi/hkVzp0iE7ZrOE8cV+kEDThQspjBkScKj0GOiOm7rHpg6USI8nCePFnCWXk2bTFDAcK0hAi1wPrzpQgXdZEtX9J+hj6EdgRw5LKmUmg7J0n1FYCXZNkjJkKQHDxRQJeDC7DGgWMySQdW6vFNCq5EczbdNBAjm3Daj5VCBQznKHzPPu9UVAx0cCtp2AbR1oqGzyC3EdJJrzlJjI79oukvawPwER8PM/TLM5R9ZcUwfa7IIIllaTAqrh6jMFvOSzKxhnky/92e18IYuu90oBA2M7F4g6eL5SQF9vpok+xVsNRuyzUbAaIYHT3v4B5JgNmYC7IFnbFJAA1418mcPHPxveDGTDxdfjSUuDTDuzI7h+xZCQXQl4vPkNr5lBj2UC3V6IRLP2CzCv6yHxzf6VJUNHvoF9FUZ4nsLhgWgDPH/mhB/g+Tt2ClKFqQTjW8lF/khznH8lAf/6XPrvEnDI9Xp/CgF/uhig5PwVOLrdIcaBPzooq8eO7gKkBPzaBqEP5kEsaU6TojWtgLQQtB0GsxkttEjvBZtY8v3ByB+UD4cxO1km/jIMpiUgHQbTboJvh8FcAnIj9qizrmkK+NEK2G6D+CDg1zAYOg7UN5nl5zjQloAfw2BinTn4O6Myf0kBaSugPzoY/9wK+DEM5mKfjtE/E7AdB7rb+MarEPRrGAxtBfzHQtB2FyAdBtOmgC0BaSHo93GgdBfgdoO/f4tjjhKwHQZDC0FHd5vxzzdNe7UC+nv/RIfBUALScaBtK+BXIehldkAiHutK+G0EHHKD4Z8yDEb44RSwmt0lWOhHsUx9bzVR0u7Yg/mpUkl8S4pXChjMls06Ax/J0LYCJl18D6YE/FcKGKhzJI6kjicKp5+RgMJaZeg6iMdOi1/rIJ5mu9ocCednlUKSwxG2SpT4+PNdRyxjY+ADTQHzhfC3VfDtMJhoEyBx9N2ggKAykJwo1lzpDJFYi/tWj1IuvxfKIdYzSKsMSXfpFEhGP5pD6I6QcPwUCWWk4wVA7ymV6bgCVtFifQF+WjTDZK7NeE/xvqCtgHQdBDMf2ZA9+2qZcl0k6DOIpnQdRLSWV1vlJvpISi/SmVTw/EIxRnj8SXBqWgVPBasU/ByPT7lKhKaAKwXJmNsaPl8Ad07xBH0Fy/POLNPdJIiViNh4/iVGi6KHWtdKeZonkKHW8PkHq1p51qsQ0pkjM+l9XhwUOGZvAvYJnq9uf7CA6NRB4t1q/CiPh8240SH3JuBN6ndAFOf4+OeFqPw2Ag45vv+HEPBDgD9IQFJWKwZvspBA8nHqvVJAn+MEvD3tRGCabkEoAdsUkO6DaFPAdhugPboXZRBe9ZjkLhKQ5IAEabcBZsIEPofBHOLrBjyb3RLaCtg3Anz+AykikNmBQ1NAr/r7Pgg6DrTbw6/bcaDjalIwAXua5HQfhGLvkVS9wd8J2O6DuIyvr30QlIBtK2BLwDAYGkgi/TEDLeOQgGMbj78dB2rJfSQYqEjAfNazwbhkSKZ2H0RbCNqmgMGirnL8+H4T0I/NrKDDYGgK+DUMRrH0NaEpYEvAthUQyAmPZzhuhsEoDQFPi+mErFPeA1H9KwVsCSgeZDy/LQGNmA/BOi03pd/MayXpCAnYFoJCZ2r+jYAK3zsQ7oEElBxvG9EUMF9t+0A6JZ4PkR98H1zxk9fUqP+nEJD74WvKeQb4d6u+PUoYrW2W9If7GRjPPh8FxPNeBDT3NRKwmgs1mfObLWi21Se0EFR2wx3IcedZQl+3BTKSLQevgWhUBvbEF5WzaJ5g3LVGJHBmV44Wglq7ef9VCDrQZXx3scmTAUE9C2RwRgIqXaHDBEyABGxbAeX7bFiGuefhe5I/9cGQew9k0xwJePCeG5BmGRLOty6Ix0P3hn+HNSTVfIwEPEw3fRhbKhKQ7eHztYWgsnJnSt8NFxeSxN0zOPWmWed3wOPfnZCAaqzi89NWQHVZAEkeSMBxvsT39HWGj2/4fBmWGyRvS8A2BfRnnVwkg6bwklg1ErDXDJNpCahMgzcB2xTQy8ZINB9vHokmpRcw5/1uFEj3Lr7nl8v5KwW0i24z0Gl5AqmfMhEE2eVA5mGzs3TW7ZFwbV4NosldJLqiDyN87QuW6MWyBh01X/pjd1gTQ0lZEFl5gCR+Lgpym1kyuPjXsIRYFeBfScC/rqH/LgFHQ/bH/gz89hRw8LN/BoJKL8FORx3GHCXmVt5y7pGmgHQazPcU8Gse6Mc6+JaAtBeQ7yKrPgj4NQ3mn1PAdhrMStjey49eQLoOviWgcrEvtBfQeCZS/NELaH4tBGxTQHPDi8UvvYBtISidBrNWH8ovKeAXAelGiI95oB+9gBfjxNBeQN672J/TYNp5oB8EJMeq/CwEbdfBf0yDOSiDE+0FNLn5U6TzQHe6ZZamcZYN2gv4sQ7eO82rFwHbFBCJOPW324X7mgfaFoK2BKQpYEvAdiEgLQQ9KWVFU0DrRPD8tASk6+B/ayHoaNgf/Sm9gMIPf7RmxlyG+cIVy2QnIOH8p+5DLGcqidYn4JTTchQA3kWJJPH5WlTYFRIoqDoqoQTkhkjArK8gcepsnCvz9YjAtJkHmhbdh6OE7iwGafVQGToN5hQyBeSHKxKw7QVcOysZUqcWmdSt/Vhx5kiomXd9E7BNAf1hgQS0p8WLgHOXexMQkmxCNwJGu86qUPiu/yIgTQGrpJkGs8/xeMh+zCp1Nsphkm8kPB4HCSgDknCSECQku0cCj3Uk1EcKqDC2A0sYvafB8Ek1fc0DXezvLwLG951BYmvs49eP8ZxuBKQbIYhXIZmBlyJKwHYaTLQ6NRscml7KNT9eQRCpSMBV/UACZqVPp8FE8MDzdXNWCQT6/U3AW8+OAI4sISl3xePr6j4SkD/oUVJe8HwZK30JsVdqUWzebgol4Cw6KFGc3cUD/juRMcSxopXpRAPjtxFwNOQGf0gvIPnx/WVGp6nxsJB4sTWIyT2Z+jQFpIWgbS+gfg6KKBw4E4UoynQGZtFsjGinwbQpoKbVRel3evqE8CNepr2AsDlPgdTFIaQpICVg5+KuwayUbUQLQXk2EcHJkTj+1climgK2BKQpYLsQvp0GQ3sB20JQ+6T8jYCO28zX5NJBQWY6EpAuhM/PSMC5e83BylZIOu9acXQhvFina4amgDrzwOdzkyoKmGEVkz63WNFC0HDZ4WrS8ZCAHpe/N0K0BJQia1eGnV1VkPWuMwcJml7AyyTbkknVyelGiKBTvwtBDdtDct70Q0GnwdBewN0BCdYSUPQaAj53fEwM6PkgH57vlYBtIahtEjw/ho9kDDkpAm0gbRh/jzQl9g4JOOZOFfF3gOdnemw2TuxvSLzNcFfTFFD2zkjuOj5cyHRdcwh9Df99unkm/DYCjoZD7j/2Av5LCDj44WtKPzXTlt3Jg/Gdx5kl22V3TglIU8Cl+1yCuh48IlC2SCih5yEBs2uf0ELQthdQieUn45uiI5L9cOYC2SYjBjYxEnCnrc+0EJQScCP1GVAefr8MD+MLR7r6XgF32GEI4F29SHsB3VveJbQXsJNqLHjrwTAKpiqSyt1YA7BX10cZePpVpL2A4nqExNMZYUJ6TlMI2fQCQneFBIx0JKC13CGp5l7OEqXbRwISnyXhTEQCprx2hrYzNTTEC16zrMaBbqtdApORV5DS369Bn4JA/MMTiTZ+nO4vAp469icBIdznBrmukICmAUiwloCRd7uDcpywpd9n3BcBnXIzIj73yGNaCErOebekKeC6Pi1A0+9C5AfrrkGYAL+vrXimDK6+cyD7ar8CfZD1SlCuHSQgua3AHpZD4k/XrkA4J72DYRyRxBvfYonpnVhQc3dQwnrd7ECcLwnISc0xcMwuk38lAQf/MwQUBGbwx6SAP5xYXM3oCNbm3GUMNzpeKAHbgaAfKeDm6GivFPBrKeDHQNC2EFQv3OdWCr2t/FkI+jUOhvYCfk8BV3v8ED3OpAdxKg0f/zsB2xTwg4D/uBTwg4AdLTp8ErBf2VuaAlICtuNgSsEnhI6D+Z4Cfi0FpARsC0FvTnCOPsbBtAS0OhEInwNB/7EX8DsB20LQ7ylgS0DaC/hFQEPQV5dfVkK0BGxTQNoL2KaAbS8gXQr4ZFGybQpons/irysh7BV+/7+QAgpCT/hTCCj+8DX1MGwk27wrkbRcIOEmqxUAvlmROL1ngQQ8MwHk2lkkUeyDoighEqhNAaP0jIRZEpJDIPclkhjiuFA2+wxZph40Ehv7wFHIaZbSFDD2avzsOqakQILISpQ+n7BVypwQmPlzKUq6zYqF0PeRSFNRb4gjiUrtraaQZYxKkuHgnQLG9VFkEk2ocyWp5hOYc30koMGsDopcIglnZYXEYh/wLgRtCBh3B0hAmgKSSCaUgM4pehEwcqt7rugl8yJgNM6LWklnmQO+VbyXAn6lgOlQ8w+UgMsgM0i045CAdqa/UkBaCFqu8Hwt+w5efMmoKF5L4XXhTcBONVpByGZmGeEfsInC5JUPs+5Wi1JFwufnlmUCi/kIidwS8B76MUDNEfz+HL+v3yskJ88jYYNkrSjruiHg08Tjr+LVFm9i7vj4faKQ9DqqD4oWrUQItwetTHytdn4bAQVhwP0hvYA/TsDrQ5VgnDkFko4g4dzFwge7DHdlsGtSJW2E5FBPGX5/508MOg6G9gLOHhlHmOyIxNkGaxKOLoOcGHdeAclrCkHbrfD8VYxeKWA7EPRZLzbgDftvApryQgJjiAQEPhpMPgtB25UQ7VJA6S4iOZ+aaZAN6gc0clkTP2CQgFz5TgHDvTo4kGXeyV4rIdpCUAs/B2BcjfdlsNxlLwIaPrNuir6QeOoACWiP2Kr0x5tsQgeCtgSkKyHul44Dii4gmVZzJBZ/Uyegh9MdklVE8rW9gO5CQgKudXz+diDoBwG7ooSPL9brEjo8EnA1S3IgXQ6PF/8fR/gACUimlyPeXrvHCXG8q//LVnjVtJC8Rz2rSW5KMXjSuCQw8CZ4O24iAY3lsSKwrvH1bsdNIWsPCRhcz0jiNgUU3cc2grSLBORklgdzXiJx1wP99xFQEHj+TxkHw//wNVV3NBGUnfmMgoN9FoixCpH55ZxnQrG64TVx0VbgxsqDgbgh1Nk+bUG/qP0ovHbnNZF0eQfW8cyQQJghgYzl04fxuYcEnFxWogL19QKqWI1IqJjNOJS+xuA1/Bjge9BAAh7qpQZuoDIlHLuCSJbqOwXEOxRPIM9CZkEThCESyGhWJjQpoPycP8rQmi5EMs72W5A3AhLNUp0t8a7ynRaCBj7nIfTIaYDvMVOIwtLCn7okFgOytWLxznFwxWsg21xAGu0bIq7x+Ed7JKDaUTtMyJTelgyz/gZ0PUKSjWLvQkZRQ7r5hS+bGhqBdGf7EzjDs1AGwcBxSKIjcW2jRgLuCRKyHQjqjjc9Qgl46movAoaWJOQkPSNBrfumy/iKsbyQjtJfgh37QgTl0EPiRcMzePaRJf6oFg4k9rw1qPIJCXhtsL1XnyswLjVC+MxfBeLMug8gHpI1vE+FmJhsv4d/Q6xB6Wd5Z0vEKFVhrDk8/s3ynOJfSUDuf4SAPZYRuD+GgD/8Z2DG2Vcgz7VIPNcdGnJSdc6/ELBNAek4mC8C0hTwMMlK/8xY+qsQNO6ARcfB0BTwumhSuW8p4AcB217A8poxr0JQ4CuOFoIanQDv4L5SwI+dEJ+9gN/2wrcEbAtBP1LAj17Ae8LsP8fBaBULdByMUSzw+9/3wmvb6OJXzu7yScB2KyAl4PcU8IuAtBD0i4DfJ4Ia3D0Eqc8HxasQtE0BLSgruhOCTgRtU8AD+1RfhaAre7T2j4+p90sKSAn4UQja7oX/2glBCYgeeL7GwfzOXsAey/aYP2UczPiHCTiBSoHssUHCzZreNsEfBRBmUyRgmwIm03sA8aPpRTt2RZEScMYWSLLdZiUo3Q4zh3ARSWVM+FWhaGKlvsbBXOwAlEsvnNBxMHHAwouA0fOslFE2aLYCskjG6S6RymR8QoKVNRIwUMZIpHYczLV/n9EUMLmNkHQCj7+/uBIJyTVpJmzOywkspQoJ14vHF+WWvgkYT/lCUBL3Pod8aKtM4jx9Tjke9AUEuiVH6aTZoXA9IwGXUqRH8TrH429TQDoRNCiQWNWjdCkB49sBCWhr9yksdlcVCbVbXZTBfr6AdJsa+HyT+0GpOk2KeRvh641u+PikPk8h4Fg8P9kA8GXY9xzSyQpfnyzj6WxTwCTrm2WiqkhAdzwOAFKkWtzp4fly5XsKeNXjv086vbPKbr1KYIqXZBmdnnh8vetqBpPxRS+TzjNQlON1voRkLGhMzFg+Enbkr2gKmMhGfVHs5CzC5NykrBMo4HcREK+pPv+HEPDHx8F0p64Ecv9WRH4YIYHOyQLoVkDwAyRgWwjaEjAsF4ZCTO74ImDwYHSW7oSQ5OeaBPUFydHTewqIDCC52BES0NpNEroXnk4EbQtBne1yi7dXwuGAfyrXMtiLNZJuUjaFnH/thacp4LSPBPQitR2/ggS7xvwGyH25juAmGDkSNcheE0FbAm42/ISmgOHYRhJ9TQQNOhmSRxtdl6Cwpw0Bj3ungMoFCQjjppfP1davvfCBdW322C9UvCksOCSslODxlJtkCmIoIJHdHhJwv+7MKQFBqaoD7QWkBKyaufYtAVUSIzn7BRJQDZsthbekinyt0jmaAra9gJSAh80RwBoG+9JnngeWjPNpCuOTUzChWiABtxmfwNi2S7x9FpB0bSHo2DXx8WquSSlVJKDLX/H41QX+vLebFpSA4VJD8kZ7QwDlFu4Z39A55XcREK8p7j83LPw/mgKao74Eru0+8RpIcpGUoyUS8DLhy2CZLYEwZLiCcbx/MLQQ9BppLwL65/Jck9MNSSiOEiScSZBAvDgMwBv0kWTaFglY1p0rJSBNAUum6e0r9EHkK7nDkuF2r4FuAhJHzQSD9gIalyYFHJ/+RsBwd1/mpCtZfbC9Gkka9pB0D14rQV/MkDxCMy4luMs1iJnWLYP63q1Jdd+/CBhYJf78Lk2fIJt3NsLX417IwtxfaAroq4HgELe2eNCCHRKUZ5Bw9gkf3+J6SMhUxcdT/M2djoOBKkayHjbpCdTiJjD+aSDgXXQHCajqf6WAF2FYg544vQjEvIPQZJYvAgaKeSlIpfTP4OaLbukbhy5eI6W8AnUH+HwL3lOI00NimkuNYYLskB8IfxhuwCB5Pwq0siHg0noT0NrcRLLo3mrQqgAJGe/x8a253ANHvA1KuEw6BRGOTxXkbYiE7RzzfycB+f8ZAvZ6ox/7aP3tSyF++r+uyswTyGwqlt7DOk1kLbte6UTQj3EwH72Ah/tg+bkUoiXg9skZRLctmZW8S+77D3vrM4aSDQxKwNVNcF5LIdrF8N/HwRzSO8t8pIAfBPxaCvG9EPSDgB/jYOhawK9ewK8U0Ko8/P3vawHbFPBjImg3NeGTgO1E0MLhry8C4u3DxF+Nxlr0PQWk42C+L4VoCUh7ATf8Az56AT8KQb9PBP0g4Mc4mEWHVT4Ww9MUcB6M7v4tWemfKeB+qNrEmhzqw2cvYDsO5isF/L0E7PVZ9qcmrf1p42CAKVWYx7JUpoMzEsiZ+gFkR0eNYnNYv1LAeG6JJU0BVwRJM0EiEjoRtC0E9eOTxCRcON4qj3qkQXQYIAFJ/+Eoi/VtCpaZIKHGMyRI0L0XsHQ4JF1bCOpWRIXJNJeYeDW/FzQFDNQHEu7QWYuKaw5mkEcbJGdGkGDtUoisGuObeZwXLwJmeCcaxbxyr5VVDwm47Pc1Jh24+POqVjYE7CABzcddoIvhk8EVCVjXwCreJVtAuGX0KOkH/lZJtswCMlN+L4WwxbEHUX7G41d6eDzibPxKARPbxOd7hEjIvNgbJL26SEJt5TdrAof4/XxfvMbB5ETA1ze71YVi8M3Ezh3XTPBc4PlsU8B8ZZsMLQTlOyOApMTDjgehWCuLVZXCtDaQgKflmFXmNZJwOQ4Ik/AjJKB7JnMkoP0moMhUSMrkrjFJUCF5dX9eQNDzlCjKEjz/t2QsQaL0kIBl9RsJ2Ov3hn9IL+CPj4Mh550M5u5ZMJSA/ek6oASkKWC7FlAZTYuSFoK2i+FpCtguhp+tdjPwNs91FCwEJGAdPTQkYb2P/Ft0jMlZ3aZgjQL8mu0jqTb93gbGO37L+GOGO5Dqhs/vhOK6DJISCaZUbwKCOkRyaTdzBuZgvytpLyA/XpSgHGfr0j+6XEHGVUPAflMIuuhkBzLs9yZ0LSAtBN1ckVw0BcxPhkiXQugMv4n8dDthSbd3bZ6vV+HtbIHHbwqL92J4NsHjle+mRwnoHzv40XAr3CkdB+NvJk3qxyMBtVw8ROFmObiQm9rJwb1PkLwDDslrHUwkYjlEcrYp4BcBw/n4INIUUFudjyUsenxMOt01gKfUe4aOg7E2iwws3UUit4Wg5/iYgl5DGUFwRMJe9WYi6/1YRXCeTA3CZ7sl2NkVf3/eGbBEOrpIWqe/LcPOYfIi4Lgj4flZTQ+/j4C9/mD4H5uA/iUp4E//5/859AnYy8WTCdO+I5LuDslnlCOeoQTUh9oKJBeeJHBXSDZr3N1RAkISIAGvwWwP8gnvScN8hITa8lYIcp0hqXbiXVH8s/kioI+uEsilu0cCDntIwHtfYEk+n+mgkS7LhE9AQjHTtAeajQSEZIMETA2Lpb2A/nOKJGsLQUmlPaOw7l4EOhHU3S6QeNtF0yuXNAQskIChOUCyCdVpAA7oSCJrvxAJW8oM6OuYZWgKuDnIV0rAwLUuMS0E1fZNL2Bqe1uyEZCA3mQm4LP0lhdaCKofYyQUklMhzH55Ap04AhMIiCxyGCEBx+YDCTgpl/g3Jn7W+PjXHl5zXVegSyFaAkJl5Fui8fKLgAGsbzXRiFfAOHoKZVBMbwbZT08nUFKejfyd5VyIPuiWIPaOeP7bFFCLlwVo5W1YBr15V6EpoNed4u+7Sc4SW/L6YImTARNeu9ctWRpdDex+xUehk16+r9r8dxDwrwvsv0tA/Csw/I8E/L/8M/Dbl0L89Gb4Y9mE664UOWQ/u8jDfTLwqwMTfBKwOpY6ft0LP5dCfEwEbQloFXIUS4Z9iGkv4AcBt6ed/bkXkBJQYOHw2guYh/2I9gJul1nxORG0LQS9sYH2awrY7gVsx8FU2t1gdPcuia+JoG0h6GEUvgh47YH9GgcTGsyJFoJ+9AK2E0F1M1iLn3sB23EwFsMc/PJyv7wmgrZLIdpxMB8EbFNAXVQ5ePUCXo/OqxB0Mx5vKQFpIehRv98+ewFXE3XzmgjaErAq56vPvYC74fn8Sy9gmwJaEx9/v50I+kHAVB496WZ4SkBFHTOfKeAXAS2Z55TfRsA+x/T+lBRw+MMfreLD12A505GAizUSqFxmwasQFLJaUJJ8EIC/2IhlbGW1onRP9hRiVfl7Cji7IQHxjuqgLB6RDnl4fKeA+tXD27lgj4RqC0E7pwwJx8vNf8QXxYPi5b4KUdeWoySEO5JQy3JY1nckUpBKinIZIgEn9e5NwHYpRJpGEhLOq18EDDo6EtAKxrWy6SK5wruuk8g7NuNbunc8Pn+lIVlzUaQTQUNfkst4kSABJ/3zEu8Pm0LSbdMr5xrvXsDkMkECdve6R5dCxEVTmNq74utfPDdqGVfHVa2k6vxFwESS8euBZ89hObJVho6DaXsBZycWCThhxEJhDqscZrWLrw/2okFTwLnEm2V0ddcTZeYiwcHI3gQUdkwKeclIUdLZ+KyysAYZpMJWIfHIBE4JBqMXAeNktTYURkUCzvYavv4p17xeBaG37NzfKeCN8WWY5kskdmcI8W8jINJk9B8J+P9oCrgd9QgY9wgvCH40yIm62AW0EDQcrd+FoBIrF8xHCiiSDX4/OWQvAtpmQ0ApHmxJPmoI2E4E1WwkYLSuMzD055uA181uA7pBdgRkb3Ihcf9IQDwUGxKIQySYcG+WQoh/9QK242DUXH8TcDI1N2DmxzUTOgoSsJ0ISnsBu4l+IZn4mL56AdtC0K9eQJjbSNjI3DUD+ckmCiZ7JNGYeeRgxDF+ukTs5PAi4DpBArYp4HbkerQQlE4EvVz4KVjRZYe3q0N8vrYXsCWgf1xmNZF5JKC0aVLAp2gIdCIosccbhHR42BK7vi7As2cV3k6XxouAJLaPpW/3phMSzRYBqPdgz/hkdmDJo5hmIGW9deRvm3E2fZ7PwLYeZekrS/z+jkECutMDvv4y4x3irXYrJL2LKEgG+PhtCujuOCRgmwJyrNgFT9Pw/ISM8X2A/U9eU33hT1kK8dPF1SPeI+ANdCYK12PBINBF8rWFoP59dQPaC2jq8TOiBBxen9tPAqa8tgPlqLIE+CSPicSnEeha/10IembWdyCJgeQxEvdFQG9sI0mmEj7eQNoboGaHXgQyvrvpOJiPFFAUkGxtCugfBk1vXSEPQO2mbwLy63QL6mUjlP7iKhzIbS0/QNz9RcB2HIytX5BED+lqECbqsuAwJpKz7QVcXm8X8EJ894PhIVHroiFgkwLSXkAb0h1ovRQJWaRItOPFe6WAfm3g+TK95wkMP+gQiIM8Jyuz34yDQQKG8zn+fpsCmjXf7FFsUsCenD7BVA4jEvITPN52HIwkr7ul70/x8VePdA3S7tZMOG0KQafr/hnGszVbBs/z5UKcYYjne7/rl9DpLGKi5fjvpa5cPD9FsjSItJ4xYJyGTW/iJBeIwzwH4D6EAUMLQcecheTGK5nxi6fz7yTg6H+GgAOeH/0hhaBj5YeXQgSXigd5b0qlcygtQZ708Q3SFoLScTDtXsB/HAdDCfhRCNqmgNwI0k8Csl0kEO0FPGyCLSXgfv+wIlPTC4GmgLv5lSN0KcTlbNefKSDjrlg6EdRa7iWWLoX4SAFbArZ7AT+XQvzTaviPcTCnDOTPXsDvhaAfE0HbFHB3TW+fBPzYC9hOBG2XQlhreTJ5E/DvE0GrPdFK3Z6G8cc4mO+FoB8EbHsBf0kBWwI+eH3xOQ7mOwHbFLAloK7s69dE0AO3Ml8E7CiD/n+hFxCvKaH/p/QC/vRewIV11iDehxKTytn4oOzGgwhS2XsXgo6zKITJMn4T0BfnfxsH0zH8HBbiWibR2PUvyj6b6wAnE8lFygco3HSf03Ewccw1q84PfgGLaq2+egFlttQgWxGZSTX1flBGu+hFwPQ6QwL693IGKZHw+YJbISjW+r5GYm0ackpQKG59nwJYUySczN9rJV40E0LxnUeSPEWyDfIzEhACPJ5OJCrK0LQXSKa5zERmT2SVzohZ0kLQNJ8VB+VwQgIGpKcxtBB091z5MO3WKhONrYdCCTipjvi1KiLJOsNyAbGL79EoaXr1UvGdAkYzgudPn4yQzL2OTOLFHl4pYNzZ4+vT88JRTmeygpQ33gRkelmIRBxoZbpNkYBPckcChnMpihxmxSpPBsmbM4oSpWyIxF11dCRg+tTL5OhLhtITV/h4uoGv53IuDGXhkzVkA0Upk+sGz78OYxmfv0khwwNMfhsBB0NG+I/jYP4lBJR++HZ1upcUsOMUicFd9IJIi2MIXvZE4sBxKpLrAgko4h97JvSunIK3S48ZKNH4TcBe5zoD9xytGV8TBgcS3h86iFDvy0AskYCqFU+BTO9NiuZz70LQrLeLKAG3ylUBOV5tSjiH2YEUZZMCynIV0RTwugxehaCUgG0voLpKN4QSsC0EdQylKqHIq5qQEAloDSZVRFNAZtVbwphb4/Gc1IlBCegOs03pqyYST+D/SgFHgnGghaAGyzS9dSoeL9Kvmf273Ed0IujghI9v+ssdE25kJNkqQwJ6vfEhgp46YGkKqMFfKeAgVedgTcRNFHIHPN7zOViAfCmqMliO8HwyPo8cOJ6OZZDlfE5SLgmRjA8kaLg5cKTcLjJQuc669PNzxRKyTpB8c33bEJdrRoEgAc0bEjB4rpCAfLR+ETDYjTmHXKKkAMcXtozv8EjeTT8Zgz4d4c/bK+77APufvKb6//ze+xemgD9NwB6kKpjXKxP5O+niEJjt1zQFDMtB95UCeh3xWVIC0omgfNontBcwW6V7sH2DjQIvzSd49WwS0EIOCdMScDi+1uCs7FFECVhv+izIM4YjUN3zullwboKSsz0mEC0hpwQ0BeGdAvKF1wOPGSJxRsMlXvPpbADWof98FYIOVuEWlLIjRKG6dy5kNG0IGGrdKNyMu3jNuLcBeOoRv7+Orw6JRhsGZH3Ve42DaVNAcqkEEt50T6SFoIay6xL/wSzxnavNdrQQ1Dev3isFlEHGO2SuvBi0F3B89AUG3OPlRUBVD0ZMAAwe71nsPkDvzXqMH1yvLwKqu9uI+DdVuNBeQC/ZdRnfNZc14f3lBsbDAI83lj2HOKcmJeyP2RISFl+fNrD2IF25PhNyp8WEpoBkMRoyvs7eFPJ0wycQtSsw4ShH8rpqfwCGKHOEpoCL6xPJ7a+GBFg3v/wrCfjXJfLfJSA34oQ/hYDkhyeCzkZ2F6R1T2bsgzh3ZHN/7NEU8IOA31PA3T3Row8CXk8785UCjo7C0q/1q8sY4aSaSMq4vNJCUNoL+FEI+jUO5taz+JL2AraFoJXYnb1SwLYXsCUgLQT9ZS/gt3EwLQE3+iUpDXWEhGsJ+DEO5qsQlBJwo3IxJaC1tNefhaAfq+GPrnN7rYb/GgdDCdj2ArYENHcjbvsmoO+9CNimgC0BaQrYFoJW87UeUQJ+TwEnz3Hpn2IFvz5L8BoHszYbQn6Mg5FTvzSI8LhQAn70Av4jAb+Pg9mumpTxt6aA3Gg0+KnE4ncTkPthArpGpsPslsskXVerg+Isowii6qGW8YKIAiVgvl6KTApXJNTW1F8pYOzV/msczHJd4u8vjveLcsQ3P4TaUCNJR5dAKZjuAsxLiARsewHD86qAaCm9CagsRxr43JXg869WF9oLmK+Ldwp4lysk4GamksQxkHTkOi9gahzfBDyPz1MIbQsJZN+QSOeynH4SEN8Tc1jIKh5PdQBFuThzJF6xQQIOu0jAfIgEbMfBJFcdj++RMgtIKkVj0itb18rdZd4E7PMPUfE2eDyTdIznZ3zF51vNK3y8/tAgsTlpxs2M/p4CavsBHl9gIwHjcb1VnqvxAnx9rEexKImgaDPySgHj0Ul6ERDsvVYm/AgJKBfnFG9+D1JJCXiUmSnkQ0OJEjJHEptN6gjmGF+/bKwdJfUGK5gcZkhAvyn0BPVcANRTpYxZpr4oTj0nAPMQv7/eivlvIyAnMMxPVav8bgKKP3y7qgqmAmY1WZfh2kFY9M7H6DUOpjKRUG0K6Ia3NQGl/54I2hLQHwg6S8wjElBS4jcBJ/rVoASkKeCiu53RFDDM9AlH3FVSglpc8fenhXEhQf5QYHwaIwFNWb80haivpRB0HEw7EbQlIB0H0xaC2qMTkqpcTQpCTCSgtFKrMrQvWU3m6XUKosghIe/R0SDL3mMB6nSDx3PUkTztOJgxt9kwwUl8E9CdMvjpopfchTDL6QrcS7LHm84EiXUkU3zLdldIQc/Fx5tskVy2Uza9fiKS7ysFhFMvY4nqIfnIfoAETA+GQAnorXUkp3M+bGkhaEtA3zggSbmomQiqNIWgfdXMicG5Ed7CAxJOniEBb8N1BsYhX5cwYvD5/HQ3g/F5uY2C/Rwf/5jg8aijAxIY7g0B/QXevs7cioTmZALECpCA9ra7ZWDnIwGHp90Y4YBEBkgO3wfY/+Q11WP/lF7AH5+yu1mqYKlLhvFrOwcydZpes3WHZ2Cke0DKyawAue88mVC/Cyw5sN4ODMnuR+FEn7Pkpp/2SEafLf30JkyIWj1TmgKGgoAEDFj1AV54GpFw6yCBqoPHgLkyuddE0MLoWuDF3X7kb5k8J8591gfRXnSj4GDg79sbjQXdHg+ZULS6W6LH4QDGfsZEQcm6r3EwbSGoX/aFmvTUvwg4A48jwfjJ0RQwlHodh9idEwP6im1685pC0IO2vL0mggr7jkASBQmoHpoUEEZIQP6039MU0J97SLR2HIzVF/gyZNaCQ8jl9iJgoIaX7bsXEAnom+S2Jf6+X4NilX0SMF4Xj1c7PV9LIQ4uErgtBLXibrf0o6FXk0Dfb8A8PIUSZgTP/2rQPYO6rnsExs3P771bBXqVDaJAGXYKmgKO9QGen/3inQJK230n8vnaBeKsTgOwH3skoFzg602GTxNsD4bEz1Ln+6KVfwUBvy7F/y4BhwzH/EcC/jsKQUXmh1PA2dORQTKvJHKcjj2Rc7U3+mUpxOU4NP43KWCvIpW/30QWsexuWUjuUdzSXkBrOhkUNAVsC0FpCqj6Z4amgB+9gPsZN4w+UsDTMch+WQrxvRD0nyeCtr2AHwT82AvY9gK2E0FbAtJC0C8C0kLQLwIawm5zoYWgG7e4vwjY9gK242AMqCSHFoIe14FVmjp3uLz3AiIBP1bDn8JEL80gQEK3E0E/CNj2Av4jAT/2AlICfqWALQE/UsCPiaDtOBhKwMd2bfyyF/AjBew5h8lvI+CQ+b8Ytv0v2QvI/zABrdtZh3BNZJSfiASTtqsY8nGhlrQQND42JOkzSMChVb8I6Ft9hUmF+C4og0RHsnUEOUompV8rteubEK3OWhQnqwcoz6O3evUCtimg0EGY+D1FLZOzKR6UoYTenwoyidIOj7+/rLIckpOkI6mWgULHwcxn5t8ImLmV/BoHgy9xCql1RFI97TGnDBUkYNKZ4u9bIf78cTPIXyngZC4air8ZLWEmL2SG9gIuhcESsvFAL6PBConUFoJO5zEScCchEY16BAB5XyPRTMbjmY6zGURy0OwJvNw5mgJG5dmIogGLRFOiKIfIb5ZQBPY7BUw6lRxRAraFoNlwrpP0eMQP3Uec4flY1yYT9+R1rugWE9FCULoXsAY7g3jYQ/J2p/h8w2YVfBABko4bFe8UMIt0Jp7Aw1Hu/qAhsogkjCJxojy8MX59vSplFJyRuLtRRmAa4DUdzZ+/kYBDRmAHfwgBfzoF9ERXBZnM10xYCNmWdFwkoHaMdiUdB9OmgC0B/XnGGbQXUN9WbwJugmapwjbekGAkVBfS2x1NOg6G9gLqcwfJs2XbPXRIwMlc3YBVr3YMTQHNfk8FlVmWBJ48Eu4wX79TwHWIpCGnYA6GecTjWa+QgG0hqCFnbwK2KaBi7ZrC0RyPhzkdp0AOkzcB2xRQrRQkFZLoRUA7j0pCCTgorws6ERSWcyRgXk8LkKY9/PnJDr9/Oi8AlLu4L2kKmK7NGR0H4+t9fL62F1C3mhRwKlQcmW6kHPQ0QwK242BaAtpTd8NQAnKV9CIgnPZ4PD276QVcWsfSv7hIwIFlRkCeNT7/5oQEHIq7CSAJkNjjsGLJlL/OQdlpSMAxOot4xzWS3DCqMhD0I/KCQQJ6S6eKgl5gTEihHtdgwm5HAqXmalKvOhI44rJifI8z4t9GwCHLsj/1n/9/NwHZH76m9L6nw/h0YkmQXC8x8XfpFoxNl2d81VjG5NyOGxnsnwxsufxNwDR4F4Ket8MdOB2Gxfu0WihIfzps+kEnQgSeclcUXZs+aSGo3+kisZ5xlwVJ9jjGj2ZIQKdMbSDzTb8Mrmp+IYGU9oAIHSRgpCABPWHWA/u0HSKs5kiq0WQ5AGlfvQlI8H+kE0FBHecc4bKGgPN9t6QTQfej24ASEIrpNSal4bHg8I8eHu/WvZD9Jr29CkGzwQ2JNrE4mgKG8dzbElV7ViCvmsLKthC03+u/ewE3ihNTAmoXpoNnbuRsyTYbsrQQlPYCVkftAdbaw9fXEtC0hng+ngESkCVIsN1ueXmlgMGxW5PL/Fm+egGzzc2hBJRNHsnaEnAhy0eQ+M4AH//hbmkKSAmoakuHGPM9A3aidSI4bt2ceKHHwXhucxEl4Ha3R3Jf0mEZjh08//9GAv71vf8uAUe9wX/+M/DvIOCP9wIGV0MFsXMkpbucnGvZ6e06nwRsU8CWgN+XQnzsBVwtJftFwNVBPH2mgN97Ab8ISAtBH4me+as6FYjts0+QuqeMpSmgdQu2onRaIur2bmQyenx7KpSAR9El/5tewHYiaEtA2gv4mGSXFwGZ5YOlE0Gva1d59QJ+TQT9TkBaCEongl47NfM9BfyYCNqmgPrlxiv/p0LQb6vhP8bBfEwE/cdC0I/V8F+9gJSA7VKItcgbv4yDMe1COvwyEbRXlcP/xjiYUY/n/5RC0J8m4J7TDcj6Y7lMLtG4Vu7de0xTwGQ2RwIeR/MQYr4jkQQtoShHD4mVbmyV0KUQUPk5zI6sXEbb3ZhVnt3KogRM1hcJlIsRrsGTFCRg1fS2BfJ4DTDqqQydCHr38c09qU1SxkxDuO15jkQayXqUDG9rRbGLZtxJ2wsoOsGLgPP4iOT0TuLfUkDdGAvK7YJfT3tHJNZ99i4EzQ5PJOA+BUcZS0g+eBJCEnxsTjE0ewVTd6qX+JkvXpQZjwSMOVVjkrCDx2vWWQB+GeLvJxkSsIjOM9oLmLIBPl9LwPkQb4wTTsXzIQ0awq6X+Hr9g8gp5h3JFh43chn7TrFVHk9/AWm2QbJ2j0WsZDd8/qW4MJnU1JCAxXMUw+x60Mr4eUMC7rp6ijfSqUzw6X1OERN8PQkzV5hYOeL5mBd4/iHf60yi8khAoxgVsLS2epl2nkjc3lpfQ1jKCkMJSLhSgcAhSN4sg+1vI+AI/+//14mg7Oah4+2NgARcXqoDEVePBJQ5u2NCITgqlID2LlpH/l03DBLemyUHrPIm4Op8ncF4kW4iqIWqJl5ytEDMkYDhaIQEHOM7BsaP5G/jYIyl/ibgyOI1GG+6SDLPGHCv1fAZ/r3+KARtCRhePCSYX3XwOzdzUwZa2uzZ2wUTmgIGU4IEa1NASsD43LzTI34JokXweAYKkuc25lfgLCblayIot74241miCo83wq+18E1AmgI6g10A5qGzR+Ld8HjsMpjRQtAgn2Yc0c4dJGu6OkTBLDqIJOYfDXm5NwE7ipuD1rm9CThWOgsw5h18vtsCCdiv3gSkhaDqUop/IaBzOG6IzysNMRsCWlt+i69nOhUpAb1dhedrliEBvQoJOFav+Pq3rMGS7fS6Bmu/3jLNzDmWxNr0RUB4hNz3HWY/eE31mf6fshTip1NA7vk0QOwybITvdGFCWL0h4EIcEkrAdimEcuozJFiaDkf6HpLPMG/NRMrzHJk/7+/B5Isekul42RJT86aUgIFUI+EufZ4F03BHUTjtLwSizMIekmfJv5ZClPuNC250GZBw2BEuJAlmfXCRgCUtBL1bFpIK78ZeBOxZ+wGIBv5p8S9wFYmryTsg1VpoJoA2ewbPDQEH+y5DU8CR2eeAbAC/P1l3YjIbpizoK6HHhPNL50IuTySdJ1+RrC0Bg43Fg5k2haDhebkl6aR7APkxeE8EteZaDdpqxTMwiPMJiZ7N0garFpDINh7/bDdsXm9TCCpFeLxGhQQUz0yfCVxzqRDPlZ8g+tko8g81EnC/sN5LIbLZjSW1PtzSiaAfKaCYlr0y3CSXmqRdvC9VtGKABHXcA9HyfgHqvoMEXFSeQ+qms9a5OZ0y6BDPIF4//RsBR2Rmga4zwzIYLS/fF638Owj41+fSf5eAwqDf+1NWw//4viXC4kdhslAijyS5SFPAj6UQX+NgPlLAdhzM96UQlIDiYHJ77QVsCfi1Gv6jF/AQ3e2SpoAtAY8m03kVgn7vBfzHiaCUgF+9gC0BjYwV6w8CfqSAbS/gRwr4sRfwbF4cv+BF/ZOAe20ZvFLALwJ+3wtIU8AM7CMloGE9DeFjHMxHIWibAlICtr2ALQH1gfzc0l7AHb9xImtYbia/pIDtOJjjNNJfBGxTwI9xMC0B215As8fsnddewCnjIDEXD46Og2l7AelE0C8C/t4UsFlh9qeMg/lpAorVyIR4octMsg6QcD3PTsA/pX8j4NzpS1FUDMXXOJjJKFQjWgjaEjAfZDITCR4S7pGPbJhGIy1KL1wAypWflS8Cbl0kzZ40vWk9FUnVC8WDYka+CdP7nTDpo+ktbFPAGTR7+ppiaMVT7zOI2D4SsByvRSVI8fenlyeSSjfrrTJSBy8CRpULIiXgYjbUSTQ84c/bjwGS8rjVSGwLhUNTwGSJh5H0YiTgfZHhDTV/fKeA/TMScOFvkYCm2RDKqgK8Edy8CSisVzO6FCKCIRJQcs7489XMiGL+thIU9onnY84ISNy2F7DiR3i+YCQzsbHG430kqxcBU86tJ7QQtE0Bo+0zmCjDM4kBJP5dCDq/kBQCW0byting2RojaWNWYRLJxfOjPKIcJhmrM+nsGDgK3lEXEDIpfg3TglVCLVvDTKmQjG0h6H5aKTCTQySz9ax/HwGFwbD//2shqNDv6WCI4iby9Z1+IZHaS8ESkYAQSEjA4VqNwXbZdRQEBRJwwiDJ2hSQ7gVsC0FbAoYbFr+OFjv7sxdQXF0KsLz0nQJy2aME/ZTvCS0EPYQdJKi6KJsis0wgXWmxAPG2QcJMLN4hspjk4OyMNwG30bUEx1psGBAPk78RUH9WAhnUuxmoVoa/z9lvAtIUUFu8CeguFyUJnR6SlD0iAeV5VDGUgKkTFHQcjD9YIAHxMyqkhaD+fn/8JGAoeHi8bg8JOF6ND2XgE0Mh2YLPKQGhNzFFktZIwPEyacjJcK9xMNrYxeeztxMgjxKPb9w5Hhm4CceczHgeCZ7cK0IJuPZ2GWiHuhlf4yCRt04vB3F73eLPd/DxSYkENMc6Pl6QmTGZqkhA6+EgCVsCRlVnA+ao3BHaC0iWHQkMvKVkgNx/YwooDITBn1II+tMpoKnLBhiXFctAdLgg6ztPJF4+HhKwDt2YPPppAc52yETAbvIXAU1T7JcfvYD6XuoROD+FA9mn6Yz2AoYm3BVlslZ7tBA0EBUk4K2+sWB7Ek9gFiDZdK/vgm4PBmW4qvDr0yDtgXz5qxC0b+HX41gaMj6JkGRtL6B5G7Mk4IurQnxD24FViUIZMiJ+TXsBj/tu6XfqJUf2wZPDqy9Cok22iwkdByPb9z6hKeApP91Aymv8fdBvCikFJKBeN6vh72R5IN2OdQQrHr0ngu689FUI6m8XbwKa87QT+YTNXwS0jceICd1Rs8ewYz1AHkwHeD612ysF9Fb8KAqGIhKsTQHFw35MkjRcsmS9tPD8r1g83paAYW1dQOkFfbzj3SMBYfQ8gTdVORJcKyTgfjl8EdCvx12gBCQHv8OEzgbJ6Xa1AUjOlCsD7og/jw9rg1IZSGoz+ZcS8K9r6L9KwD7D9/6c1fA/XAjax7smEM2pUnpV6IDc6YXjz3EwLQEP24WCBNpKW7oU4mMi6NdSCKunEUU6p07vNQ6mJeDXOJiPvYCUgO1E0LYQdL2bdhl3x8si3QvYpoAfewHbXkCaAra9gB8E/MdewI+9gP84DuZjKcRXCkh7AatB4NCJoJ97ARsC/jIOphyu848U0LofzFi6TaKKpoBG6If5RyHoBwELZWVE1iBtlmg0KWBLwO/jYCgBP/YCsvOeQfcCbu0QGNoL+JUCWvdRT/joBaQp4HcC/pcKQfGaGgh/CgF/eimE6domgCsRkq6eSMB9f57CLN8gAS0TPw2P63MEqe9JZSpGhaEsAUm2ZHU1ohNB01kzwXMylZk03iKJeIY4MLtctCieC2tQfDncgTwdvFNAUH0k3GOIJNuu6oPyuFUmzF280YvvSS0qAiCRkjOjR/HytFaUE6PPaS9grK2RdKPLag3R6SaX6WJQvApB81zQy1QLQVEKGwmY7GfNxEtdUhR5P84hzG08njNTgCLt7SWk+wWJ8DZYfKWAE+XQ/L4BtbKLx0s6DoamgMV2FOLzm3i87VKIthcwsjUk3nmDx2uFgyUs+54RRW5ZiMpyMc8hPa3eKaD1sGcQ9H0koPR8EzDjl/j6FqaYKy7JkGyqjwRM7mv8uh8lMCstjaEpYEvA2JzKSOK7jwQcECTtRkASJ6JkKGv7/E4Bmc0DlNDUC8geQ52JcoLPLw/LNcyLVGEifKBaOZ+ICiG7QSL6WXH4XQTEa4r/sf21v5uAyg9fU2uD10HMyQZJt8tqsjGRgDrETa9b0wsY80EMxmO+LkGouVcKSKYWkqwY6hxxxo85yH0kYHDaIoke9tqB8aZ+p4CnHDa0ENQPJbyJZUy+BK3/2DcJwORCBmvJAFPPtyTsrziR1AQJ6JA1EqYl4Gk2zUESXCRpWwhKrtMNaFu1JMHyYbwI2I6D8aPZRCQ+iwR0pg0BF+XfCdjfTWKSbM0ViOtrGUERHljyvDYTOu9PJJFTIgHvbIJX3jVqVtPvuKbv6RGBBdK+pARsJ4K2vYCUgEYzAVQRl0jA5IzP3xJQPfX2EYwAidamgOJ1iM83SYwDLQRtCRgcz3g8Nx6Pz7kZRyacOtOCSAyef8kGJGDbC9imgMYg3uDruyGxd0t8PrlHkHTrJ/77tCmguGgKQYvVm4CG7+DrWeZIbuve24BeWbsolBkkb3e6k0FeICygvEzy30VAvKZG/H/8nPqXpIA/vRTC0vsmiEunR3xtKhSk4LwKkNvDyK8mt5iIChLQW2yZ0h81ZGP15R6MKkMCtr2ASiFXoPFurwzsOK8JH+5zMK9TIYKBcW/W3S76oOe3UQS9myuQjnTrgSGIeGW1BHzgrRDYlw1H/LvhCGRwnPVh7C6RcJDfRWW6WfbBnqyHTGCU3S2xjksOrEHFRiH7xDtQfGe/CBi404VB5gvtCZKldRlIOSTgbtDnwJT7AuP7j2tBhuETiemP+xEQuNbklnbvoFquEIWde1ch1a0ZBzNFAvrW+XYg63N6ApctmvEqBhKtJaAnbnnG569I5uVAPgOpBp0o0DsXFv/GdHtI2icSeFjetoSQ8Al6uhs043a8VwrYEhC/74pk23m+CBgtbDxeYZNWtBfQN05dh/A5Pr4XZ/2IEvBq4s+P+RUXBVtpUZN9Fq5Bq5ZIbHmyBOKrTxaMWdolQaHcHAJpn0cyzrkyzPzrgZyvSEA7fzapanUV/5UEHPzPEJAdsdyfshfwp1PA4HoIYJyYauklnrOVRTbUf+kF/BgHE0yYEy0E1ZdDkftlKYSz2/I0BaS9gG0hKCVgdJbYj4mgdBxMmwJuDhxC5WscTFFw81chaDsRtC0Epb2ALQFPe0slxtbCn/cWduofBzqSpk0Be7vsQieCWv0REuwfewHbiaAfhaAfSyHaFPBjKURLwOLU7Bf+thqepoD/ewJ+Hwfzzyngfn7Nf9kLeLzv3M9eQErAdhzMP/YCfl8N3xLQWG6CyUcv4H91HAxeU4M/ZjX86IdTwFl2tiBsooboOl8hWfajDNK53kzAVJGAYxEJGJS1VCZ7HwzlFo+RNIGvRumY9wWF2EiexS4iJJqroqjsmLmLBOlqUaIEUqz4z/6e9gImplizinduJnreEi1KoyscFNe1LZiWuRKlHblQlKm3yiEwk6a3r/9QFFtGAgb7s0qi8obHc8MbXAiPrswkjzmSatFvJm7uunoZ4122oTx2DB6fb+tRCjYSMLzaSMAy0somFUPGdZolEOMtKeOCBU7x8mwFye2sl1F8RfJlJRIQ4v57HMyx9qMXAfd8oCjVBF//MpCQeHsQFeXwYJaQqa6B5I2RoC0BIZY0kggcvAiYLQ54froj2Cpza7SAaF3j69uNkICju41kO4cWScVzkCuzbdkQ/IIEZTI8X20v4MLtyyUl4GWrL2AxzfH8j9KHoUzW+HiTHacjGVMk90LAx4sOd7xRj7v4+4M1s4HZfI3n71aLLwIuli4S8J4Xl99GQHbE/TGr4X+agPu5iwR7bjdlOOsgAfWSz14pYPQ0FaLvXHyzZqs1Ez55A/+lHubfCOjtenMw6sGGgZEzaQsTXRhHsGfC+sxPyEjZbkGdREg+p0CStARU8GyVPuNMEHyRaSK5hC0BuTooxPHXi1ch6GmGBBw7ixy07PImYL0MSlBZoYwoAVc8EtB7lkhAK+AUcjCQRNo2xa9r+4iEdDtLsCuzImGSGRMicMkKbHFaljQFbAtBbSN8p4AtAZ1NWBG4d5rC1aZjSFU2bwK2vYCue8DjyclBJHaGJBOd7qEM5yc8/lP1WIDIp0jAXY0ErC/N+VrlZRmAYGzJcrVegh7smuM9HibkZiMBNbw1JbBnzYKo62uGt//+OwWM5OMEbJN7E5CdNXv/ZsaOBNMUzwe3WPwv8u6kW1EtWxj2D7IhFqA0AdeSupiwAOmJgCioWKO//p1oRIZ3n3Nvfo0dmSfGN0Y20hGKwBZYz5nVEpfHhwPn9e9IwOq+3ABhdkO8ndj8lYD4aCdgTEYN8y2R/zrG+juvKQTe/08JOKWpCcozGrJAtLPmg4D+Y3lL3u1gzOTM/WgHM9+oSMDtAEkyG56736B5AMt6DHG1dBFbcqLP/E3A4BkiAW/3If8moLcLCvpOBCXaQOD8+SXjySFUAeS64ZlXQ09+E9C08n4VTJOfUUAtxzMPnogEhHHMg9UGA84PpvmPKODsPu/m8ilXm2weKgeK3CWCconLk5rrC0BcsUc8vH0gIW/7rhbQ+EnAs3u7gTQ1kawj2dXfUUBj1hHwyHUE9PcXmDk9sXoTMJvtWzw+DfefSVlJjmfzZxQQhcuTNYcEdIyuHczojPs7l9wnSNlxXL0TQXOWcmC3GZ6POzj0g4BRwZCAM7pvQBMiJKdluUCkrYvfP1ZHHLRjJHY/iK9g8i5fwfOeX4ia7zfganMk5dVHshfH0QBoL8L9X+JinsAEj9/aFnzlE3a9kGqS2khwbUrwyr9+nbX5zyAg/98hIF5af8xo+OF3L1fbSwTSxpkzJzpn7ezB9Y1PArZaF2M4BUgwsz8LlYF1v322g3EtafWDgK9E0JVxlT6jgGJxb96JoO9awJV63n92BH1FAY/no1x5vxJB67mV/CUK+JEI+jEX8FcU8E3Ad0fQ9WrxORr+ayLoBwFfiaB/Wwv4jgK+2sHszRv3l46gH+1g/g8C/qoFfLeDeRHw1Q7mHQX8NRTiXQtoQnXwtmRo/zUK+CsR9EVA43bcZB9DIT6igK9E0L8n4DsRtMnN30zArsTi39ZY/EMIKH7zoxUvGgtW8wsS8Lm5i0golkBIT0i2VxQwDO4MYNqNbleP8g8CBtZozsJGQ/JlOZItXPYICmqCJorVsQtL947Eg9wPqTEcS+CFLhKqd0dS1ctqA0u9QpLxjxbXd9LYhvyk0SpcCbj9WXjIoRh0Qxq2mqJTo2ErKKQrkmcoIelO1moDfrgh5J0IOp+QJaQnV6siv25t6o7HKSy1M35e7xI3z6WXw0LsOmxmezww9YZkAx0IF/k9JNrZ8LrR7BckEWtw/7gICbhwFyrH8pM8oL7d9fkTGtx/U0FymRMkHZukSMAiKXV6n08LCG9rJKCOH6fXflfLeC/x/a8oYFtUKSRSjud3sJQbqpVIuEAaaCy6p21Jo2FX2zggJhJTepQ09LnFOwr4JuCyWS8g44sZF0s+kjt3kHzhI55X4eaK+zOedKPmBzedhHrxALp6sA1kbaETNmElT9fefQuxHc5JtHbKlj7MtQqeesWFd8Rwh3/fNTX+U0bDf0yG/55r6rb2DcA7dUVw+Tnu2o30Epirw58E1NfLCAh/3BJgQYLLweNxBeqpGxrxDMci4avHCowjXxGwBkjAR5S77yigX6yQgI4+lH4Q8JUI2tyMCpef3J57E9A8OwZIoVgzv39AYs6FPIfZY3OofPWJBGxafG1y1o7zPB7Js2uXNZDyVlXe6Y6kehGQGjW+3+milL8SQb0DQwKOF0gsxbYOxKv9JCNWOSxB20HF+eFW58ltdy3eBARtwrfkcvJ/ENBzhzxPRlYvBNnc4fH0pSWS8rjrOpzCnvijGskpVl1Hz46AIGxx/+VomP+IAr4IGA2WOWhNVXHe+qY3ZCw6+H3P008CvodCbJsj9yYgxx0XYOOfB5f7QSOS4+2RwKwot5x/aQ4iEch8De6ga4/zbAWdcL3N6k1Af3Q7IimvyxLk4b8I+NgJW5hLAb7fFBPkRpwTMEcMCSiUTf3bCDjCpd939YH43QQcf/M1dX7MLJiZ6pCDUTekoNwXzQ8CekaRkJOMxJBjj+M8/4TEIcuuAyg3GVVekax4kgbqAcxtb0T8h2ojgdpJAa7Edx00lxKlQ70wwPG4aQW5cqNk6u2HIK/w8eK3mi0SX+z7uLp88JznbHOd+FIxBuoVfc7blXeZWvF2BHhbn5I3Ael5z4M6GA44uMSOTpJtugfrvkMyFaYDRF+aA1DmSEB/A4X4jgKqIxmJVux6DTE83J7dV0YVjLZ5SzgSt6ByLhJv3d3dSxMJaNrzPgvOVdEQ6j2vYDwUkfPcY39AXL7fgqwnEwI5l+E6dHm6gNMuegwuXW3dcYgENOwAj6zM3IaoU/MB1uMx5oKRj8d/WJw4MJztlPk210MSb/pX0PSRRNh6dePJlUcCztohktY935CA8ekK9gb31y832YDYm/QG1iUXiL9aXQdE9Z9bmOUmknL+RAK+ooBSuOwzzxz2fxDQ8S74/hcBMy11wKUSvr/Ie18HrfwzCCj8dwg4Hoj//jbwDyHg6LtHw6/rJbglr1Z2pF/lGdDt/EctYDWh8I4Cbo+2+iMK+GoH8xoK8dEO5kVAYzThWmX88GfvdjDvKKBVssdnLeBrKMQrEfTdDuY1FGKfJArzX4mgH7WA64B+dgR9zwX8IOCvRNBXFPBrR9B3IuirHcxl1dN+EPBXIujfE/A1F/BrFHB74rkfUcBXIugrCvhuB/OrFtD0ayH7aAfztSPoOwr4azT8m4C/hkK8CfiqBXwR0FxIeH5etYDvjqC/EkE/hkL0jPvEq5rA+BEFzO6HibePXPezFrC83MxPAr6jgG7El7+NgOPh8I8ZDa988zUVTA4WeNWKcDGvtjJVbocEgvzyMwrYP0kMFkGkcMwvkTz6UEPSyOf/QUC2H5MqgjESSNgQDzLZV6tw3kcCrtlYgeA5QTKND9BS++ltIQ8mSKxN3LUnGRIbol2fcvFjWdq0Z51zYJmuVcxaI3H0y2oFq+EWCRhYD0pXKn4+NgRCYuaUDeU3XgoF13aJj1fZpovLFPdvedUYS1cbSrf1IofEajQSCVmb0cmIrWFVdwOte7ksUs5fI8HSqVbFS0FuqaeRAoKDrpEwClqeyuE4BD9OfxJwCIcVsOsOjycVW53yF62AbFHqVdQ+8LVddrV+XSJoRO1WpLfTKkXijpCAPQn3Ny0sJNz08mpfAzUtFvj96XWEBCwTv6TKSlpApPSRgE6JBHWCcQLZ4znjwscYif4cHQrwRfz7REXg2z+igIM+kq60HiF12WID3rrWkeBr3P9W7M73VZgTNkyRgId6oQHMVkjElP+NBBwPR/9+fu0/hIDfnVzt3XcmyJtjRYI4H/Nk/OgtcTk22iP5zCXeC6M8gtnE/knAw1VYAb3re+JlTJfJIcfXmiFULKhtJJA5zz1wl/c9F+wzIyPx3FFA3YkdCelSJvpJqMFcOQfmF5HekoBFFpDzquaCdNQg2aZIJmNVIsleHUF7246E4+eeBPzSsMkq2NTgTKKqCmq5acgw8pfvKGDglbh/ryjgTBzh04JwSMAMHwVvAgazeVITKeiVQOazmgT3ExLvwK5r0LLngfOmJyRSsHU2oMsPJJieI8G00TwCyz7sOYgTJGD/2SXC6jzuz+bc6KThkHAOyRoukDf4/cHuWIB6GewrMJKO0NBF/ToCwnnRXMipzdfgcFKXiCkgSa8Ofp6Q5kSgOB9r/OVvEtBKJCD4M0EmRXJNQHJVJLr10ERCeSSecZsjiaeBAGQ23GWATz88X6yPBKwO/hYs/4zEmw14kcxGTvUmYLCJkODT1YPCzHMbDnpx8nWM9XdeU7z4p9QCfvc1Re9PG3CFMiLBqrFb8lypJ5DtZlIF7NhPiBPeNkCtdMDeBLw3+wMY0/uIw5XZCpm+Dw4wX+9GVeAfkECq55a4YluJFf5mPEqvx8B+E9A3UyRQopzG4B4ek+pNQG2ZBmBMJkiUHcvx13otRvhL6fcr3x38TASl3mXKYCsVSFQdf0nzGIbEM9dIwLQu9kAHKpLpYDkJmfrqAAm77RIr+ZtIhMtMAGsa9JnfM5B80nM/Bru3HLOgmPcGZHAoWjB96GoB4YbX8Mmc/CBgVd0uJNr0b+9EUP/YEU1Zxw/QD8GEBHaUXYgx3l/A0Hu9ypuvc5nc6WwEmsUhgRsbCVgeuzmA45Annjz9HwQEdXrVSWTdLqDFOu5vk+H+bujk9CYg+LYbkjnfjY4n7Zh4TBIHRF6Zd7yGegIL+tKVJ2rU3wLd2x3pGJK9CuMRGPesX+GViFerX7kTUM+WQMDtOxdy0G8uWIcQSR7hE/MfScB/PbT+swTkR1PxT2kH890lwVJaZuDqrUasaNezZ9vqZr2jgB8EfHUE/ZgL+IoCfrSDec0FfBMw5AXqCec1cHq5XDQKU8jw/xoKQfCx6lVzbUaC6vxs37WAH+1g/rYWcPOw6c9E0H8R8KMj6IlV8V+GQujXeFO/CfhqB/ORCHrKav1HLeAvAn7UAp4P1pB8HQrxlYDGc3OsfwyFOI6sHwT823YwfzsX8N0O5hUF/JgL+KsdjC6dho0i+OuTd8xcH4+nmsFHFFCv7F350RH0HQV8dQT9qAWkgff8TxCQHw++rcz+t0cBv5mAAFMk2HlHSZyLpUzv/HgJSdFH4gijxw8CBuF1RmK7DzrNe1wKkT2aV2HdIgHvl1UGq6mGhFx0UbHcYh4wn6lV5JubhPLpYQYrYaOSdyLoaLDYgt8/IgGlRzcqXj074O26KNXkDkBbrsoh9Q5IJBB9neLPaQXBjP4kYL/Bz3vLNWGR3SWSRi0SEE5rJOPjJAP1H9IKvAy0KryukYCU6wj4uCAR730koGZNS/D2OWVhvClFGgZVCYHVw39f9ZCoGf8vAu4nMKD4i48gM08qGi5AAmrKfQVLhSGRAxFs2m+9NXg9olfhI0XCvgjo5zOVxG1HzBcBI98hFRsDEvAW3QtIn0xjET7zairfuQ0E46XJokezQQJGVgJp7KpcHF7w+9n1jCTE1QaJEhlkqt8Xa4D9Ar+fdu1fLkHV1S4yJJ/dbEK6O65xe8FRZ+HhAvw7EZTd2zljh3k5QOKeNQhjqrMoOeP2f981NeK+a9bm704EJd/8nErI0QQNrlUF4X4hElwbpT+igOG2q6XjkIAKd9+ywEib/0HAwaiRib/C17NeWlX+cIAEZNMlgNsiAf1eiATkFkdcKIlLJODxnIiE5EoNlLVIrM29afFuv7RANpCAYLgNkMcuKkB2kID+MEXivAjolNcdFxirI+LNnCNp5tzPKKA0jZZgLCok0HTNA2nr5QpkLjpwQbxaAikv8zWo/duBeL6EZFSumx8E9Gdaw5OjhwSUHSRgUBhIQpEaG5CPHL5/dcXXvPiTgL5qGkDE/nUFisbtiX/uJTppHQH377FqOE/hcf+P+TUHMwuRgKGOBBy6uP/W9VSTdxTwUeDxSUqC3zcfJyU5DoU1SAP9RHzNEmoyHy6XbwJ6jyf/IwqoZKeKwUnAv49mH38QMEi68zFebzKwFvMGr3h3mZFb1BFQsPD1JUPClgOjgtkixfe3e50nrvmYg7tZ4v6GzW8kID/+voFgv5uA/DdfU6q8d2De34wqiDeXAZl65hn0YD5hsHu6CemPkICqNkUCPvqiSILpcw8WaEgSzlvxZKXHB9C2J/x8VV5lUkQpklGcIqmKuafTJJ+4oBvxtHonghrlaQTziz7h/OqIZBJmzwjcy0aogqfVC8mWFGMw/KKP/84jAYUQySir5pR4pwQJmJrdlTY+DytvyDs2KZrX3D5N5AKdXTOiDE0kYP6USGh7+Hm3rwrgznYSiaNnryVRX+XBkQyeILycLnK+b4EYD7HCo7nphPbx8WEVSEAoSb8lG1e9wXy16xF/MSkG5H54PoAuhkjAze7SknCKhFPTtMf8Yt2jRMtmQ1BcJiJRbSRk0UufoKsTHj/PuZSMbjMO3KaLir4IyC7xFWSB/0nA/UI9gzNHAnp5dQOylkc3oEpvzHxzgn+frRi04D48oQI97SEBi3gL89MVSemF/YzsQvx+7bDpc4Ha69skWKYTvKdNBObxnoPEN2ceSGI45YJ16HxtsfTPIOD0v0PArsj+j4kCfnc7mCgpwQlLndgHJa9nw9nE/zEaPp2G5TsR9OtcwI/R8K8o4Gsu4JuA82Sn/hgK8YWA71rADwL+Gg1f59NZ5b2GQvwaDf+uBXwRsIqO5v/WEXS02v8lEfSDgK9E0K+1gK+hEH8/Gv4rAV+JoI0WDSvjXAz0NwHXU0ll5tBV2s+OoKOVMfhLFPArAX+Nhv/7RNCvo+E/5gL+bSLo13Ywgu+NPodCvKKA77mALwK+agF//1CIkSBw/J9CQOmbH63hjHNgJW+QRCdN1mm6Q1Itg3zORU6XeNnHOzZ4p8GMsLGHxNEDC0l2v8+r2LHw/Q2551CYcyTkJJZtWkt3HyDYIQEnayWhD+FMIQtqJOD5jgQpl0iSwIo1Fs8OSBCjX7mQ3W+4vV1bhjQsOSQSs5Bk0VKxaTNd/CBgWIx8SufZfQuLc0W46LaWL1Q/rNN3LSCbjZCQ9pysIB0pSMCYIiGfKyTlsokNFvNmW9O0v9pC7rI5CcUFEjc7cSUUV1fjotMOiRpmWgHL8qjhwntc8rQpDzHkwlNl8ara6HQ91pCA627IhLfA79Pj9RpWw0qvomBRAh1Zh58EXJmKTIen6QrCfEI41kzlhlJyKCBOdxpj4woJezG1DXjO1WQhRJuabmpcZIePWff9DhIuv98TSFYeqd4EFEYWEtZTVRauSwXosl3j/joqks51kNyxfMbzW2Z6xTIDkKBHDhdNfX3OIlLh+RethQ5pbiBZ52HL/zYCCsJwIPwZUcBvHwqBtzILrO2tqgKxI900RAJa5giJJz2FH1FAWQ23zB+cuyEGSTe6vZb3LPC3PCX1eLjC5eak4kCs9W7IQeTj8rAj4JMuS0JBmYNyF5BEtqiLhN84O5jPnng3r8xkQFIrt2F2meyYN9jrITn2lkiqkYRE0k64MK2DY4HL5y4qWUZCSER9WHcN62sGyxpJdVr7S1DCWUM8TWtCojdIQK3gunYrZBkSVXdK0Gw4MP/ONRdC9Tk+jRpSV+9E0H2EBFSqR0OC6qn/iALauv8zCjgJjRjPj7HngkuK5Hq0w+xNQFBK3iZZ3iWa1mLDBbu7nrwJ+I4CeoAEnIg73P9dW7Ngr/IXsoiHSNKh2RD/dGlq0oyRgAbbn5ifBMcLaa9drWHX0dNXUkEmq+1wCbNrgueXVjqSe/3YgnQUkKC5gedn6uPfg172uP9yjAR0vWgL5g0J6F933VzHNqpBuWRdIq3WzRHsCGied0fiuZF++W0EFITx8LsKFv60jqD9eOSAsbDGxE8rmydTJ0UCGvqk8rVZkb2jgHPRGXBvAr6igCYMRxxkvdXgXQtoGNGYgLC5UjI/FkjAvShW/lBBAg72Ad7Nn8m0CrY2Emudmki8gCEBFxYSyBz1IzBkVeD8wL4mZCogAYkiSSTiRSScVv4k4EcUUJ6PkIBu0ANy0fBxZ46NHvEG1CmJfzeHoFcziUWTpBCJM0HSuXCTGcvuV56cTtspaJcLzwWbAgn1VJBUeth14EzkG94TVPMnAeVp/0IuJ/cOrpmLFQRPd0D4avsAbYcPHpgF2YCcWB8JZ297XHCSHZ34xaxLBGUiXsPTfv2OAtpbtavdu+LxX5ZPDq/5rnavVpC8ZLZH4rlHJOCl5yKxV0hwtV30yDsKeNFPV7D47bjyZsMLT8Zu2oI6DibEP/dx//fdf8Bx3SGeX0Lx7zXdBkjsxQzJ+yIgU05ToLehQAJB6Q0+COhrZu/roJV/BgH/dYn8Zwk4mUy+bTzob68FHH/vbSDl7RrsEgziWH2n/SDgX6KAr1rAvyXgx1xAN5kbn+1gqFRdvfVNtP8yF/BjKMQ+OhP2JuArEfRNQAiQoK+hEK8o4Eci6DsK+Gsu4CsKaM6OD/iIAr4TQf/3djDmc4qE7DEx+SSgsTsG76EQXwn4TgT9RcCPoRDv0fCvKOAPAv5rNPxzvWg+R8P/igIa42NFFW0v1O+OoG8CTtfk/JeOoB+JoO+hEF0U8D0U4n9vB/N/JIK+agF/b0fQyUT8Y+YCfncDe/6xdgH8glah1yU2rgfnFUCpI3meDZKrGaxCYIvBrOpmwNv0OVqvIKutORdCD8lXnkkOCSdQxkZiCzTZewGkka5ykXxUMlr0FnOIljZub3lH0tz9Qw3R+qhxYcWXIn2uNQDPvqkk5PIyoZdoXADbFEiyWt/gpePj9heRjURc1w+dUrBq8IMQSXWwkGxJ75yCN++GIvQ9/Hy+tjLc/0YnURki2QS1mwM4sm0STg7lhUp36wDhAi+9yDQ2KLItQYLtdjph87PM00njIemIiER7EVDbaAvwdEOtwlmXeDmkJINwnCDBdiMka30kJaysvc6xvd29LrohEckO/325R2IKw25oxgmJzI6jtqFKeVhDBp5Wxfa2vdDpbr0FJAAS0LwpNZ3GdyT4oCOysUOiicNpAn51RfIux61M53288oNQVCt2dh4hJUrVkdXWq9hbPhI6lqQKfDPWufg+6kbHu/h61XjzigUqHt9z5xmQK92/i5Es/jYCTqaDP2UuIPnuuqVFkONyVfJrEnierpOsb6xAPo/3zL+JBpB+1yHUOU62lX9PkGhbPi9wIdcRJ9wnQGbiPANHwKdHwDg+JIXlM3DgfsDlET3WpFfn2jsRNEj6R5m4M2cPjtdHonBHJFZ6PbpgPIRuFP2wSUi0jApcjq2RSP0tEse+PAqwpr195e8bISE6yXfgznUk4HPNt8QfRinu5QYJuI55JJjeDWGo/YZ5/WqZkOIUbXAvhUMV5HLDk6gbTS+5Us35owWSdONdS5BiQEK9ooC7vbEB7dT+JKDbX+JDTXocmFdUeD7mQpTB3OghkdWCB2JZSDh3lR6Jr7t89k4ElRw8P14Fhk72t8ca5vmoroK2QXKd5seu4fwT95eITUMa4zWncHdiQTozWmLsuw6jR7M7njMS0hkJSNzztiNvH8mdto8K5LW+5wAkJO4rEZQqXRTQ6htIQGLUMDfPTQW365GSTXDcgURrJOOim1N42G80oP3xkQSTFZL3911Toz9mLuB3RwFLWfVA0fkx872oJ5PJcXIFieOmzN9at5LMi/4GpJs4JB8EtNXRmHi+Y8vvKKCaZ/j5JXFsIgnPCrSqQMKMr3edQv/mgy70pxwcFkiShj757hqdMthwSKA+/rRhpk0nnHeIkXCRt8Vf6tFDwmy60fJPfcKDnru4P3LltqS6FhPAX+qQ8xrOSUhrIUHdnoXfF9nXmpzX5ggM7SlV4WOFhNyKHQGP8qyKz3uXEsM4y7AYipPKC1sk1HC5bWE2iUXOO28KIOnEnYKkq30uCGsk3wUKXFGGao8Et6rPk8H89AB13UyYf1oiydrb6AbKXe5xXrREkp7KbgiDG4oskOqfUUC5x5Bg9RqJWT3cIZ4facq9CehHwR1M3kKyngd9kZyF4AJzOukxX8jdhATL2Q3klc8Tf1rj9znLmAM62yFBpaEjEhUpCUq2RNJNXLckTz4dAZU4PH/TGI+H7Z5TsI0ucfRm5gOi2/j3mB02SNTSvH7tsvuPIOCv2qH/LAGnuFr9UwjIfXPS2lUL8bLmE72yrVUhz+JtGv19Iuh7KMTXRNBfBDQ2Yyorkvaw3u1g3gT8mgj6qgU80av9YyjEi4CNs6IEhDYo3wQ8io/sRyLoqyPoi4AfHUHftYBpMZPfiaB1sEDivQj4qx3MezT8RyLoayhEoHOnz7mAv6KAf98R9EXA6+E5Jh8EfI+Gf0UBhUK6eOf6aVV6shDEn+1g/icB16eJ8ZfR8P8uCviXdjBHe9C8CfgaCvGOAr5qAV9RwPdcwF9RQHO32uofQyHeBLylXv+dCPp7CTgVp5M/pR3M5LsTQRcHD2AoUC6edlGsobPIwL+UahXL7cOmLDmEEKbdXDt+hsRrdCRi5uRItsJtEyr0tByJqOPn3QBfX4cVg1RtNRKeTo+SQrrQIO1pSJbcUWQa9LgdeEmpM8ZdkXhjbhVAEYdIxvgsZxSItgZPjnUW3ZQHvAkIp/Oci8cCvp+P8fPpEO3G5HIjU66RVpBvcKEd3jb4+UBjGbBeiCTznvj+uqjWEGqxXzFLQhJFR3JDgsV6xVig6JQ9qy0sAhG/bzNAEpWDVQnR7K6xyL8i4U7rdQLp0lKriBdxe2pyyCG6b/D14gIZfS6kLXjjnkHirA8J5e7nAtKNieePtEjovF8hAZMDrVgJcKEIjjUE84lWhcsWSXoVLCTaeG5ykXf3G3q7jFMI57lWRb01iNQ/aUhAggvP+CiDTtsnknHluioXHp5+SK8bPF+pNcXvDywk96NY4PZIYTA2KfF86yKSO0sJnj+6wONXRWZCwjiDRYMIz9/vuqZEjhuN/5AooPLNy9XeUPFAboY1C8ZaYpO+7uSgcjwSL78ioUz2iMHI1IoEhwCJ1jvv1rj8nB2QQC1fksLE92t2r668I8HX43kXNXM9JNN5d7yQgzI3Qa/LPecVJZKGGzkNEJdruGA/w9fXwwNgtuX3DPI8yUgtOLj9foEEklZGSObWvATL2CF51vaxJL3dZgcmGdaVb66QdEvjJwF9pdAzEqVIQMt3m8q/VUZJPPdYgTlXkYTLI35flj5qkAfeDok2QeItpesGZqaLhLJ9JJLVn+PyfNUecDk7x1+y398k4CyiQwX+eQnE7PlI0rm9x+PzkZz9JZLMlvgjkpbyDRGM5Rpkj9tzQTbuahk1v6sgmu1IoGyTlkQPZwumNsbv2xB8vRkLJVKxPuH3HZcDsi92SOBYa6qgsAxc/k96S/z8dEe8cxeFvdXCDtTttBtycTKSdxRwZuzw+NQCj7cKenuQKutIvKZY2uTuRAfcfx1JP3zg8Q7BMEDf9Y5VcB3g+ft919Rw9F1FQL+bgNw3X1O+ffPAZi4SoyfnOpkk5g20AUOitdei/kHAtTvkAldzZFKqBa4VveWYeVQRdZINRg0oBR1XPhfmQKRwhn/zaIOEiU3Jpk/LZICXnEhwSYUk4RcTAWbKFgk0qLqGzm1/CWYfl7ReVvTqNwGlrYwkMnZdO5n+cwx2cp0yjxOQVKJf9GCmGyPmPdJrQ8Zciteo5PYYHIe4PaXnIgEnT4l7E3B42Yowj9Z4X1/Kt4Sk+lSFRMp6lbfyCp0o+vaJhMx7zJuYSK5j4Iqgr55IqPOl4EkJIw70o4P/PtDWMu3fVQ5IYEyqQKVXmaiaeQf3RJCA8vYakvii4vdDjCRd9IqWTBZbDjTWFypPCG86uQ6LId4jhGkVaPI1IUUbPGBOHlIVr064/Vza3oAs814VLOx+QpI1bt8hS575u57IE0EzOTB4Oql+ENAb7UCbemIF49Ktidd2ZH5M8PzxBW6JCZMpaMEJv3+S9kTC3FkAdN21mxHM/GuX3X8GAf/1b/9RAo65AT/+Y2oBv3m56t+a448o4D7p27Pd88Q+CfhKBH0NhXgT8NUO5qMj6KsWsIluNr7mQlAWi53t8YfG5fRbqvFKuuGEdxTw7xNBXwQ8zS3KfRDwVQv4fwyFeEcBv7SDedcCvoZCfCSCvtrBvOcCvmoBf42Gf9cCvqKAr9HwxnP+KD8I+I4CegRJ+ZWAr1rA91zAj1rAsFhe/m07mK9RwL9vB9NFAb/WAr4J+HUuYD4m/b8mgr7awbwSQe2dNv5BwOfaL/9T7WDwmpr8+7mA/x+Xq3/aUIg+dw8grat5xaoBEs7cawUs2rnGYk97IKkaLwJvIxIukvptSP2DlYMfjlWOLbrR5bk3XUMMs3kVZre2pCPjHIMX+xoXcqJ/oXHNmUimqUaiLcFL4Ta2jlBskSgROI+WJnv8P0Hh6Cy+XsuaNgwhmniqweKSbUI6XeP2IzlVWXg1Hgk9JOsG//1Cq3Aj+gnth9McsrJLxFS6RM+LyBWQFIlJIl5QQhorSLxUu6xI+CiQTHXF+gDe0WZRuMftG4mHC/OzZpAw7iPZWu6wgUUaaxw7yLi/rciWwMS7RthujO8vHisknAQaiXdm29AeX+2gUOe4vw+K+y+0uL9hWuKj3LKQsMfpqoCY1+YozhGSb3KoNuBplo4PPeg6jrbVHlaHmdU9Ch8DujqtMkjKFRI5FR7dqPv7ErL1lXJRVoBNm9W4htU6RUK2dJNRzkbiMqgNDi9KvGLvEduDv5qZJPafG4pkXR0AUsDzdwzx+AinubBqHgYXBo6v/y4C4jUl/vvhRf8QAn53LWCPDAPQ3aSuArOrpYNbVMAsmyC5Dg0SztaNBWhSN0cvGDQ1eT6ELej3dcP8pX3UiXdaFiDvFSRVcm4uRPGUFRjMO3CB4x5FMq8VF6hlHVjgugKQtbK7AE3cjjwEibd25wyIHR+qoKG4/fVQ2YDNTRsOWIXEEbqJhFYmNSTQJGFA5BsSZ+Z4NQejWtCJe+jmBjrdaPZmoDdkIvUK0BztWHnSVuBJ72E04OQyQlCRkJCWe92DJapIomcgUCI9rjVQ9dRw/l3D14seHp+aXQ+cl0ZIqEXxSME4lw0Bu78MyVaNtkCUzb4KWq/JyGp5bWB2iI74/mNXOyhFJbg1HAj0JSEh59A4guk8d1xwPCQ8ubF5DcoavezNe/j+JBc2MOeqE+dFa5OSwWi+BXtSHrngwvD7XgQ0NsKeBZqKxKbXqJtx1tVKTnKhJM50l4E8qfB8LZxlQ2bt7gw0M/F4Ww8J356iM6jDDElaV4JM7uHGweU4Psq9aSR8bWD/jddUl1v9hxDwu4dCcKNbAK6k81wQsh4QYTt5gORTkQXVshiQQ1RUQIfFmPi7Mv9BQMmBMZJtbmfEkIIjOK3IVwG3yDNyUgv8jfWOfSSV5IVUX/ZjcFY9JJFAi5L001EfbL2LckmjfkgWvpmDng2RPALfa0l+P03AjjYyiZZLT6eV2OfBFrkpXrMj3J+hNFagUOIR54eHrlnXoDiBEac9zr+o+YCsdsEErGQmc2F/jQRM7lMJAji6Vdhv3JbYnBeArxCFRVPTDYky2T9hHlz6BJarW038JuiBHXSJpAcVCVpq6gCsCe4fPHtINNGdDEBddFHM5eVqkx7Fz9sPG4/3LDoZ0dUu0RUSPJ5+/yYS/ox3JzcYT9g7EXRQBWNwZjDl8KwgAc0St29EJ4ljpedROhjvb6Bom24oxa5ISP9etGDzNV95aoAE7xtISPnKdbV/SUHJPjjt8Z4RImmHT7chwwrvXPMew+2x9oYkDU49JKaNZPQj/P6Nc4qA0B0eT6k4X7vs/jMI+K/n0n+WgIPR+I+ZC/jdt4HagBtYHm9W7oy71bOjsl99DoWYJNT4HArxmgv4SgR9zwUcHsjhMwrIjwTwHlbtceZheWjfUcDTOXDJOwrYnx3Gn6Phw6e19sqjgg9Y51DJypbnxL/MBXzVAr4TQZdKbXsVM1T2EQX8Ohr+HQX8lQj60RH0IxH0b0fDf3QEHR8U8d0O5qSJ4+prR9CvcwHfUcAfBMTl8FcCfiSCvjqCfiXgux3MKxH0ay3gURgYnx1BvyaCfhAwnk2f76EQH7WAr0TQdy3gLwL+1iggXlMT7rsSbP60WsCHwsVQJGe1Yq1WNvhI7TpKZqJexWTnD2igHGKAeTJn4SxB4s259RrwqYkPtbO5KemV3Uvwenu1CsMjknBvaSkUdmswdlluKZ0bBwfYnmpclGd+ScUD10I0tC0WHti2pfGTpOBxM4uEh17b0lGPbCGpZyYS7IHku68XWwjlbtT7bvdoKOiHG6BG5yRK2plOB7NVCXg5IikPXXuZzQPJF+c3u2LnrrZuuZsewN/oNZLUe1I6HOoppNMbq+K87zeUX5z3EO45JFPKkFSLIUNiFTudix8TJDA+CXOI4Ib7f5jg/sfj1RaWp1qrIlMqeSq24wsk0tFk8cLpSNfN+YPhRavi9qmUNDfGHflstYonE2ipmp1r3L8BkrcXyjxNPe8Mq5lok9hd4P41Y28NvjVBou1Ovk3T5L6ChRnPORYVZULnD68BX/D0iuklbj98rjaQJ1uLsab18Xxq0xMSb4SkjGofqH1anyDqU9yf/NB1aK2qEFb8Gc93r2sn8/uuqanwp7SD+e65gHS+S4DOezsS3Bo+I490swUH16QVCHEK5FgMl+DEOi7kKsaLRNHnDVgj5VT5w+epI2NvA8TdH4h3swydrPuID1LcmwqGy1NJRtIxBkvqav9MGQkWrXZPkFu4kmC2MVok4m4J1jnAT3kr/kK2zaMCZzA6cv7+bGTEPm2OoMRnJFE2m4QE7rsTWOPrjnmjTGjISMlLkKcT/LxoNCKxtMcaFDc9M98KzIzUjXFHoh3PFczGaUgaJ7/B3Jo3xE/uSNJMOzYw12okXOPg68n5it8/PuO/P2sk3E2Y5+BS8ciAToSMDJvHAYmGRPYmQ74hGbd5giG2JwbrHEmrbpQtyBcPyTvUjjWZSY8BKHf/wPxGQjJTvFRAGmRIVE0ybGKdhQqX/5szAY1LM6JJzhGoH14YqHTZEn1lpCDHq4YLuHXDE7GKbiDrhyOBp2Zc8Pt3OTgXJK4XhceWLFjvCVpxPJFgusTXXBjhwhgSJO3mYFCSNj0GOmxOSOie8bV1xTdeU2Pu388F/IcQ8LuTq/mOaDMvmhDI2LUm98OoI06/T4LeAUliZLMa/9qNwPzMuepItFkD+PfiKzCtKyXm9HkEbSEKnD/aXhuyzkYn0B5nqYoje53Rm1kk+JibImnorkukvJxnkAnTPuclIRKxhbQC6464YQfuJhN9MRJB16jCYmd+B8r3tlNQVUUknj9Fgg2fhzmsdHtcBTLr9i81r0Duxz4HYb83IH0u7oObPmcsHLVIuNHZkgF2gxULa8Qg5bsG2j6bql2bs35L2GQ2BOIwiTF5IcnU1s8yBJcKCdoP8PuX6UyAWU36zB+2nk2F4jYCPZHEyouHSKi5guSTA5BIGEV4/Nmg630bi328Bim+P1ZuAyDpclr5Z/Vmk/PkxgONBJH5io5k3mj9CejOVa7C+1yy6d4Z3UFbDyXCFmMk80PecmAXXcfU26hH8Z5xE0C9L8QK1CeSbl+bDUiZhfsfLF2RNEJ/CrI9RwKXlYv3pGohQRyYSE5cMZZkf1czsO/9Phc4mfO1xdI/g4D/uob+swQcolv+FAIOvrkdTDqwn2COW4vY4dO9vAn4UQv4t3MBP2oBX1HANwFfUUBfffg/hkK8CPiKAn4kgr4I+E4EfdUCvgh4je4q8ccVgXdH0Fct4HsoxKmw+HcU8E3AVxTw3Q7m1RHUS7Std1DvOvcRBXzPBXyNhn9FATeliITkisdAuUfc/t0O5h0FTJ40+4wC/qoF1MXd9qLMQq711k0qkHc7mGaSZZ/tYFarcftOBDV7zuRfcwE7AgYefv/szl0+E0FP5uH5oyPouEfCdy3gazT8/5EI+o4C/iLgRxTwFwHfiaAvAp6F0vlrLeArCtij49F/oBYQrynhj5kLOPnmR2tBrAJW40Jn4eIui1S5SnsI6M4isT+d1XR3tBJISK4ztliWA9r3WAVBZJlVNL49B5TmVgUA1CBsXSo25UCqIAt1i2PaNLjQXBgzSJPSqCJd3tr0mlp9iMKzR5gtDS70+hzXUPgjj4udh6JTtWftYSnrDhfJzeZCR9WigRXH61X0mD51OpO0CZJtP8dH6InV9Jl4O/Cj1OTiroco7aVSA0xNfBbdtluZGqLVQmEqLb7eVxntLZQ5sOi0ZuH9NgvpacrO4PtLu4psA8kaOOQAC1cykWyzgNLHGQkatD2DhUb+EKm0rU5Q7Hd4vNcUiZoFlYDvT60qCugG6Gl0R7IWe4OE6wI/f4ot3J95iqReLlqejsLFCeJCxn/PTYXSsWwNIBV7LgnBxfPttYcaWDlBEm7TjpB2VQDEWlcbaSAhhw/pBqFrIzn3T+VCvcGihuXacVmoTAKdPizyhJgsHC7kOaWmTXJ+QtqIBhevHGVAT/J9DUs+cFiYnZXstxFwyE8m/zYR9B9CwO+OAirysMYrwtizYGcmLVmaQgN0rR1ZwG3OIWHHYwZuGOwqf5oiuURcmIKy7d24QOrZITGHwgFk/n7k4DIxeHK+KRxY/RuSSnMtvBi3mwrm9NAwz9mnMtH2EwWkw+NJvHV+upD2nONy1bAvXDBPkTjj1jgiudxz5c/Py4bUN4MD4hfXylMNKySTQLmDLLT7bnS7WRI7Ou7A6bNTBaOhkZCH42xhPtjcOAj4aU1C0+jDfNXcKv9wnQ6I5jwmYGoqkkvQjw0xx0hS/bxAIh4UJNXxuNyBOyZHXK4PkKiX8RW3h0itPI4TLsRZOhzQM3/gfEnXReJGpgpuTs+cn3ATnUSzYw16dT5wMByn+DQMJgZYloHnw7SXGeFPPQ708fVMfI/H72+cYQPuY3rmYFtNcWFLohFoN7HlfOs6KUmmLDNwpvmN+P0hknBhODyYYn7ukvQEkZzPSECzWJ244BlMZGLJpxkYowOev/I2qYnTdxVQ7fxEoG8dbbLMN2tQ28mlCoSn8dtqAbuZEN82EOxPiwIeoJ/DbH4UmZdrN0ok7jkFZbSU8T66lTL6NG97kMQIMS70HSDaaH9EpgcTzmtvrk6EZnKGeb8nEp8rkXCJcmqBjAyFsTyTWuo80gx07i5xTMnXCV2fPRNgHMgck6WyRsIFV8RMSUhsCUVNqqaS8b57JCzqx/j+4+ggged5Iuef+3ebeuuu07XO8ZzfrNcijczTE5xlhNvv6wXuv8EIhHNuXkXXEAm22kyRjMZyX0WLsqQ02yYOLCzwuJC7rEPaSCcB6GGF+wP+PaER3Al4DhI0KhKvoZO5JMFysUZi5bt7RuN00gNNvfUr4NI+kHXNyRAfZ0jGR5vz5BGkSDB4Slz0UNclXfROXNeFF0mdDvs6mWxnfTAmVOSC9cXJyGE0nkESZQo+12UpoWzcb2FeO/j5Z9tvSDsLeFAn3ZzG8b2H+J49+2DVByR1Vrgh2a+3V9C9lcLC0w0JeR0uZFjU6qwK+R6SD8SDAlAskLDKcU2pLcQHcNZHmcVUdr5eU/8MAo7/OwQcTYbfNh70T0sElVblAExEBefMR5JMLniH90r9xn50BH1FAfe3riNnoT6bNwGPYaD/iAK+CLhxMucHAZVRzn5EAYdpIitHLlTeiaAfQyFeBHzPBdyX+NA60r1avaOALwK+awFfBNzcxuJnO5iPKCA8tvBuB/OqBdT5Ggl3o6vWO92D5EctoCtI7ScBX7WAB9Wef7aD+SBgOJyHn6PhvxLwYyjEr46gr3YwmhCe6Gc7mBcBXx1BL/2D/lkL+IoCvgl4Hx7373Yw5jp88srVOdzecwE/EkE3xxo/L1RR8h4K8SbgayhEPwxn76EQX2sBP6KAH7WAH6Phf2si6GjC//u5gP+QKOB3D4WY2ecL+MsICUOvm4YujOkDgiEuzmKlDPFWfF7nEF6eThXnayQDuXNIpuDmsTjfREDjaHyEOHo4jK2DGaV+bj1goWpQMXILZVo4qxwWTWzjoy9lGQ0bewlhzSJ89GwXGd0r4zHk913ChSPTH9DMqu6wuDPGseMIyad5ZACFvrQqhr9rfFRKoQ/FIdC4MLzHNt2stBZWTwXJ0179hKZbMgLWe6YsrrhgQCVfnkHEWRJJe1UkUoNtrpAdb0cS0VXV0Di5j2AlpT4JNzYuRAfWFMnYPl0S5xnTqVxZV4gEySahkG0v1J8zHh+1e7sKMzrDpcKtAcjDntslwgYyHannPXjtGAk37Fc6TccaEk8Y4Q2nHz90GowXI4h3KyQri5CQrsHPYcmuPheuDVbS2hqf8Xz5uD+ztDv+CIkbDRdIar/1M5ouJQGK89Yl0Sbe6lSUxifwzQWrwuI8E+nsGs4gHjsBx9bd5FRYUXz0Py0k5gNmLZ5fjoNCmyKRV9PHb+sIiteU8MfMBfzu7oVnyZiCJSBpvLMt2GTs7YYw340vJNgu8oQQZVfBbNPV2j1vqUh24swA3XfGxFfxhk5TH0lonmb3Cm7NKiHH58QHK71eKt+75zappkPcfg+J6K97pkhG62eOBBEnXECVCxJxZYzATUv8ycjlEkgyNJ4wz9e3bozzhJJgutXBVfkBC/oVLpfPpMeDQ7wD/u+CBI2cXgsaR66cXwwmQOzSP4Khc0Pi50XekmY+WYF8XD+7pK5+TS7TvQfy6Hiv/L5o2qR/TgnIz/JWebOHmZB2dEWCBosTEuuEhGrq3gXc5tQShNqJklM9MkHz1CODfLKsya5Icbm+aG9VYJqrlqxyJN1suj0Sv+2fKVFkXL4rO+dGvNQzdcKNThoovHrlAMy0Jufj4wFU8a6ct7tceFKxvovn/yZwXiKfeUKuvQKM1X5MgucYCdw/xxZYt+29CuoqbUg2P65hdg6QyOkBydgDtQSlpjf8e5Q2Jf3eswCpafH8PFOhJKtpbwz2en1ngblLfx8BR5Ppv58L+A9pB/PdBLT50xGk7VmqQqhdnmjmdAahs0KCwbPUqVHib0a7OQoXFvNeQyIlOIEjdh0zxeBeUsIhWQhCqWLzLZJlaagCzGczWrH1RA6pxGZbsAtR4aLTBrdXrsdL8Pwx4Zh9CRraDogMLIl0LirbtU35Zoxku1Qai1RcNNGjt6YQMK7PPFFZN/SmaDkkl3pKvErF385zM+qBoQVKFXPBLSHn3tqGYl3hc7cY3EOajTQb/MvgyUKXPTJqcksKiZwVeHz7btiQzPA+nuekivUVdPs3NSFezQkXDca4/xAzFbLSkau4OLcynY5xf+JdD8mobHF/6+PZgMgrlIrFhZuR9Hbrg70Q8Hy5BLfnqN2QiFrE9zPPtcmSXxCItAiPhy2dkhTbqQsBQfuF3BKP9xqrD7BHrVJFbtgXCVBPhkTsxnHUO+dCljuJAEAjMza74D1iz/cHMEsjyrHLEz/PnaU5eAnMq3hPC54kSVf7OJsruM6kSHLzZk7ByQ9IxPWl/zW5+p9BQP6/Q8CxOBD/lHYw3x0FrF3g3wR0d/VaJ7kc7Lwz3wY/ooAvAr7awbwJ+DUR9NUO5l0L+EoEHTvD+N0O5qMW8DUa/qMj6Hl4dqqPuYCnWaH+qAV8EfCdCPqrI+jXKOBpb84/o4BfawFfUcB3LeBSPZRvAn6dC/huB/MiYC0bxmci6EcUsD/3Bl7TXCefUcBXOxhd3zzlNwF3W0//2Q7G1laf7WAU11v9pRbwb0fDf50L+I4Cfh0Nb7v3nYciDz4JuPfOJtOn5zh7E/AVBXy3g9nvSuKVuWX/iAK+2sFc+gESs1knzW8j4Fgcj/+YRNBvJqC8tXXICttnrNa2IvV5OoeCCQnHakm90BWsDhABGiOGW1DS4W4lQDbxEhJmM12nqlMNYLmsIxZPCtJQQ81syHN7ycL6NgLqeOMHZD2DIYniYUvXzZVAOlyULIQylbu+awn4qVohIUdImGAedjUUTkGiuY0EgyYzIFtvkEQs2Ol0+eQFCM83i0RG27S45L1Q8IcCq+JQ2wJ1l3iXWAxGNWP8nSZ0ij99iKJQrZLW0Wsa3SYVeEUxYnGq7CmF/cWEnNsuWXxicyTksVYgl9uQhbmys2l0SBRcWOZIpmNad1G2MoAFPQYs9jahTldTfgKL5xLJOr8jcQtS3SBfeng+n5uI0tMat7+IvJDF11OXCHu+2BBEJZLssnqI1JnKSEZnmrBoUEU6lU5IPH+tLrnYFhhQwSAPiB0vqOKZiqQdm5kLLJBDFsn+s6U9XhqCR885Por5QUI5Wy4gaMiKsXlJkIwrcQW5qUYc02+o1nWvXODfA5YkniTBbxsNj9eU8MfMBfzuRNDDDJeTdCeciedskDjxbWKCfho8mE9UwOXZPWpBvjsXLlDOTkLmMT5RbO4yYxHnPRPqXwskzZIKVeDmLiV7MiaQRdaD86v1usXfYHyAmVpcOHBHWUviUlMh3R0oF+UnSaarxF2Ca9j9KhAvS540PZWC4W2GzF/ZCC/xfrqDltsyCSNL4unFL3D/OPtY+e1e0mll7zWwRg0Sb52vRML6ywHYwR2Xz1ZWhvhUuKvATsa48qD3oFTeug+wNtqYwT07J2S4M2uwzj6SMXpYA7I85i0Yw82VeH6ZIfk2Th+kuuCr4BSaA3JdpgOQFmskbmqmLcEdiyEVNY7zJVbUxOKEAZhZe2bB7ZoNiB90g19se1QF19M0I0k6u4A+WTw5IHqWkAk+pGEWTFvOP+leQrPDcwLWoEcZI06/JKI5rMCKQkJYeCqATO/PFtToNK4Cf2G15GAhAd1UejJ8KK6QlBdmwJLrcZx3EYoBcVvPgFC4DYm3OJsyUVeTEuTNbMD59sX+Wrf0ndfUlPtT2sEMvztbZXWWYBWP0fOOgkR49O42koYYJJKoklCpmgzA2u31Kr5R/JsqRXyDOd9D4qy3ik57tjoCh+8hoeZbKaFVzijA82EiwXIlo6WDZDSFg8pYUyHZhMR64n3TNVjXrZan08c4gHCUBCTUr7JM5ecanzPB3GWsZXhNTAixgfljiQsP4xZouj8IEKzXEv6Uw9Cmw7jSYXlG+0RURTLll2kOwOZRxY7Le0PLruZ8OfD7VfxckgHlNt1/qiRRU8Wk/2jpUpA0CFcqEtR/PPA5bHoRsKuus9C2/Qtdn9YBrMrtjItnxkbGnzrzINz6lAvT7pq1jEMKyTyjVZSYax23rxFIDkY3/zfxQxosRwPQD/05id8dQbmxDauslDi2dns1aWBVQVGnOscsXU6oWaYcaHWJx0MKCShNNR3Ycy6R6DB0Q1JdLQsWpx0SvV2vKa0KToHFzrBYjLetmiKOPXxudQRO2N2m+8jyYPk8IgmHri/T0NU88HcBEjsZuP/MWkDhv0PALmXtj2kH880E9B/NFIxVaHP2HH/g7yjgm4C+GLYftYDvuYBfCfg1EbSaPxY/EkFfUcC/bQfzrgV8tYN5JYLuz47GvUfDv2oBP6KAv9rB6NY4wKVsXcOPKOCbgN1cwI+OoG8CTs3lXxJBv7aD+YgCfoyG/+gI+qoFfHUEveiVUL1Hw/+qBXxHAV+1gO9E0MI8ZZ8dQV9RwF8dQd+1gEftfvusBXwlgr4IqMXPDf9jKMSvKOB7KMQrCvilFvCjHcyLgB/tYF61gG8CvtrBfCSCvmsBh4n1mxNBhcGI/7dRwH9IIuh3t4OxkmwMubjLCHv4Q5vekvoIq9WtYuGG50UqLCoeVqRfkdiIaE2H6YXBcjrY4qPjMOGpsR2YAAd+Q8L2oOLysGcj0aRthcvRIV/TcZT5EM1VJB134kPc/vAI6dk+EbYPehnVyFWHwNzduNBUkEDZ+FJCVloHxkprwNNJkdwAmklaRcvhoqG9i59DdtwiyS7TM0/VcdJA2B/lVewfOSRRGE5gOeTvXMxNVZHm+hIfRfLOqZJgMq3pYLvy4ZY3M7bY3pOSanVzg8VmV5FonzUydaleQg7hmrH9YTyg2aPeQXySVyS8SfsLPbqKBF5zykm0Gx0onc2Wa/y8gd+fwZCn0sTr/T/y3qVdUWVp2/1BNgQFlaZoZgoqSkBy6nFQwAQBRUB//c6hc68au+Z6v9WpWu+s/Y2el8rJPMQ9IuJ5IJqqkeCMVW3A1BBbsE5FhjxXsQFvSSBCQHMqOOrzJeMcExMSL8+Z59lagb2zbsFZkBijvu86+BapOliedxJcFzhS+pR/31tK/Pqy2sHYnes7OD+zK3PCSFNx3RINAF0LwVu++I6fzVwMkTjL+e/bSQZ+aSsdXPq6CPSIsPPbEHAmyn+KLyD61eHq4rawOdbDwKz1bd+inWQLQOxqzuBqXRRM8FWH3T4TBViNBgeji3YCmw8t6vXpNcDHIhpgd+t4eLX58s5kI20AV6sXyFoeXgV+PMwA3KJ/MXt9NRPcOxUPF70JnxNOmWO8SM09BGdXEzyFxJgv0psG9JG3ZB5cDYxmhz4AU9L31L3WrwFvNl0DWOkfHLHuzwSXtBvgWIgKD2n9VMUDW+9AoyNdcI6KUGB9nb7AH59GyLyfeRSoZqYJdLVVqROwUYYKRTDB080lc6V2HKBOH43BaB2OlPKi44j1jFIgYY8oLcIW0NP9knASsheywkYZ0IrhHThwHlGzHz91nK/POhDT6pm1bZY86lQTB6xFtEY0F08KSp+xB/BY8OttnNTBWXXOgRzFqQDn3BKxFaELWMLeot5gc2RF2YzjwXMCyM0mTxU/M+oDzbI1pWn3+FIz/CpUtdW5AJvjw0GbeSoB5K8RgnL+BHxvFhMe3jOV0kO/UxDI/O2YzcaCrVTL31dcPRPnf4wv4K82hWDTBQVXr3fMiXXLwCxBKQR4RRGNQ5rgPVRrcE8OZXS/5Ughn68iqMJRY1SwhQSbWryGYN/vqHcaZwGmAaMQ78+O4FAHOTh5vBZw3H39a26vFxg/Z04CUTq2mesZfB9Tq2qA87RPmftSODJetlUKjosiSsuRFeDrXYr4HOZjyL098wSP86Lmg6JDyJO1KsP2FMVwKkV+/etXn+Bt0I/gtL7wdb/WwMDT3nzBWb3wC9PWvo6fj3kMSd8I/HwXJ8FwWLoQzMcWpRckKHg8ku7AaRSYM2kcFT92Mae0maQhN1nwOa2YJgNv9FWNUpcvwOqml+Bs73bIize9gs/jfgf2dmLw5+MLAX7evxDw8uKfX0ZHQE67TAA29zXyQu9Uo3XW8n3o5oPgsc7KMO06ETRP2iHXCnsRn3aLEPx0yj9vzjgSQpdGYPmwRTQIlwUWRMECZ+Z61O0Zv577C2UQFRZHYIP1LV5mUgqnSXmglC81Bi6L5QOikWNSGpT9zz3r/wwE/Nem9d9FwPlU+GN8AaVfjIAPQxzxMWUc6KFc9cEnC/izIug3BHybQnSPiPylCPpNDuaNgMHpEP1lDf/OAr7lYH4uBH0j4KcQ9I2AlzPW0acQdHzzxe+9gG9r+P9DFvAtB/PuBfyGgN8KQd9yMLdtyc8vVxzB3r2APyPguxBUj+eWsspw7v0tC3grHeUvRdBiFGSfXsBtPLHhWyHopxfwZ1/AdyHozwj47gXUJOBIGeBT/d0X8Ecv4M5f8ufzTRH0RxbwmxzMGwFZbW+/F4K+s4D60rf/X0XQQuHPW3rY6qoylPUHAX9vFnA+ncz+GAT8xVtrPiEpuLvkipx8Xin4uHvacN66nAE7wcBYQlnIw8+yo1QkfoJ38TAGMO4P6mSXjiPjoR74Vinev0wW6oF/wU0hYZueUk/aZ7hsyhVYE7lizmG5d7D3is4QeolEHbcGnSzVRgRrr4yRO459GTtw2EOEliJylUpK8DMcuRCOygK50/1Ox50xNiFQDwn17us0INr9ZIPtBBVyxtk0w8WZ38/ZR0sUuctGxS+VTCDqNcpChfYGMTVhgNqZbYWg0u8ZDpyGHz/l9+dI1lzEfDPcQaKbNXNns1uBncvIglPYlchbmaGKR/Ws4FurcxWcINwWuPUjE8xNdWWeY9UBDqgawWnXFYKzGPO5objhkYeXtxvyaEBbPAsbvjVe2Bk5i6FoOdKeFmDV+zvz6Hkr49pNZP782w65e98XsSQlL0h2yhfizaQWq7dHAN7e5tf3WE/58wEYwFldX4LTl6GBJZ08IGyqAXmLSJJxeeSPOfnqy3Jfh1mNFTYbINCnDx5KrLTfZgrB55Q0+Y8I+M/IAqJfXbT20pwNwMScI9vYnmt0f2kJJEuOdA5TfBXbynoCmkpV6qpXOuCuNgKg5fMseNc0UPDq+OUNacQ2dbMFH5HnWSFAfB0wo9p8WuNIaPmYl28KtcPUUvDBVK5gJdNMcDxRGDAy4zmYeOkwT4STgeSUh7vJ9qC/pRgyVInBEYLaSZB3Plcqvlz8I9jdQRTs4eBwxBtoBLF1IoK7n69ajKZf6ot4cJnXb7UWs7nygnilqwK9b/icHYZly9cAbSM4D5eHl1GRqAD2V3/xWIMBG8BDR3SsFoJtPiyMR0dhDydxYgpuGxxF9JQDD+I1UpBVrtMal+1EA2DdhtHxDst4weYdGFogIatjtoo5p1lA+/mBOiHhx19QdQ/UKzfIw9HawMNy+ZVpr1XkBU+3xnXq5OA8uhxRdnQGHHUXFbaXacbcXigKLB2yHZzd8MCcLBkCvM5nFRxPLhK8/WnJ55yq8Oe574ngxFcX45fQziAenB1/nou2QM5cXUJMNxqipLDhN86p2R/jCzj7xXNqddP4mKsvruD4JcuwxgwV6MAyjuHZJsPTiW+Br534b/xYZxwR28USIJW/eun6jYPdEx/jzubsUM8jLx3bjLbgOlHOEWi14cixkPgYyGYRcwjTHLzc8X3AC/cpotfbXMZztT4DjYtacDY7jlwaqUZgJ9OS75sxR8xgWgkQTuZ8DBo1DbB/Prhwnpy3grd+hi22XosFBJQ5fExvOYI2E6WDM1rcKZU6PiegTnxw1lgXQs3m63hyqxA8QmmMqP/QaqyNaQf0WZ8FVw+kL3Mm1QZ3PzkJ9NZrgEeDY4KHj0fq7k4uH7OsRQBUDJCnH0sHN8ssB7qh/E8rnoDHKyGEUOZ7kptS/vxY4k35HDN96m3R2EFttZQByIl/YzrnCFjoWz7GzeYkOCeH32/3mk8Bx0dbcJtNNnCEW0pwcr7MpO77weH3Y074PnixBLf2IMFim7ZwFkYX5li3UsXZtlcgmhgcgZ0uy3BjpTPwWBVSz/Q3Neb34oJ19xPkDmP1533qn4GAi/8dBFxIyn/2Bfxn9AIu8S/OWLBFvvwg4F5SzQyN+67599bwHwT82RTijYDvXkBd6otslYij5GMK8ckC/s8I+FEEfReCdsZcZ58s4LsQ9G0Koa9scfgg4M++gB9TiLci6M/W8D/LwbQhE//yBfyBgG85mA8Ciqqe/U0O5m5T+69ewIlnKmZHdgv2KQR9I+BHEfRdCPrDF1CLrcj4Wy/gOwt4ocZO0Pah7XzkYN5ZwA8CvgtB7/ny8L0QtOnLw996AfXlbVL/DQHfcjBvBPz3iqAvkX//3/YC/l4EXMji/E/pBfzVWcDLYXeAILu8mOO48wGnxngJzrwY8XDqZQZkM2x1sG2yYPSxawY8Lp5njijNHFGaZ0C61dYHWC9lgYq3O1+6d/MDJP2Ub120X+okXIcFBLtWRE71NFVSJKYBj0u3FoLViPOZYW5aABdvWHSTowInq9UE4mK5oqHWhQq+9NMVxHr44OHi+GHgw3KxAXYvrszlIwbI/fJaQdhKAvPW11rG58XLAlAMjYazw6LAFr7d4NS4AQoyz9JJbKkGXEO+nQfVeKkSe9OtwdVHCnNely7BpfQUgYd2E+Yl/Riwa76WEODlwMNfkujYf6wdoKAIjK5pouDq4mMoKBKQU+h7jP1LueEIPBsYjzceA86iyZfi53IquPnuqxeRzHU4R2qFPLXRDExWFwl8fTGjTn85YHwYcg98IVggV9dugFenMAJTw0/q7Vc3jCNztwF3iSbIEbHc4sxsfIi0rcoC66Qk+OiPz+Da3pgjt30z8KZ7hWA2zxlyw40h4vPJO/PJ9VhQd7oJf58pxEKeTv+QLOAvLwQ9qw0C2xIworG8UnEfGwBOv+Dh6ETeJthopQz8Z7pF7kaWanzxLT6mtkoteK66MPBeSygPz5ocOck1ULHTHC4QgWEyV0hnATaK/AiJHhLq9TPiYJy5DsTj4MZcU/UGHAyyDIn4zJEbnJYiDjkGwmmYONRxjhyZ8sloB3Zf1Yiftqmxckk5Yo5NlTrzWuJzYDZwJLxGNvVqwRXxiC8GEAR6LvAYbV7gY3PIgO8PiM85eYfxOTH2EKrNgYfT7QtwVJ5W4N9UF1HguIqXwZKH68qVI7C8Fx08d2IZTijNkFPvMgUP28cRQvPMEWuxtg0sP1YDBPcRRV5p6w7uVmkI0eywQg4OSYKFTbcCs9ITRHvsJPjW5jo4L5EH2LJx5Qi776fgmwJH0FrSB7xyZyFH6OrO3ENcB9g5nxswiMXD79SQMfbSfAtB05/483SEDJ910gFaWAeB4ulax/JtdgWHh9CCtyprfr68qcBaWb5AN2WKsXwIRL5m+hwrapj+vizgQpal/6gI+g9BwF+dWSfVEEPk3S7IIZEn4qrNer4O7hvmqWrNMX/v38Fl00ag+Snn6yJe7IBeWUTduV3rmLj7AugSZ9SbGPzd/FQc4Ty+3fi+1fEx8VybKQRhXFL3Is0K/OK/BfgL/So47TDCmN3DPSSnr1696lA5WK3qGzgPqUeu0m4KHJ/EAEI33wtecNioeGRulmBNAkdwq9texjMpu0Fiixnzdo4lYgZuCGA/JtT1d5cMb2YzDNArBgtKL3bw2NI8uL92a8Hv6y3fZzq+JnhjraJuZjUZFovJBqJXWlFHsPj17vVmDedhHQiud5ATbDV6B/4VMeY+On7/Yj/bwUksUsHzVAFw0PZPSJYzxpHW4HMkEL8UQMXxBdH16egg+QYpmIVyoJ6+Gw0IrJyBn0v8fMtqquPl9jIDfIlP1GHri4FXhlrCaZYeEM3iXMQ5fwUnn5ypl68tBXu7ls/heXIXPMglBfNdlK9p3fzG6HyyEjF+FWcwqcsEdyANxsnuuQLI5JJRcJ7BPxIB/zVF/rsIqMwW0z8GAX91IWg3W4FuK0d0JIe0RX16vv+FgD8KQb/JwfwoBNXX6TP5my9gnjxO37OAPxeCvq3hv2UB33Iw5ave0o8i6LsQlCX301+9gG85mLcpxAcB33IwnyzgRw7mRyEoiy7qv5eDeUxg/x0B33IwunN8Dh9F0Hcv4FZTV8NHDuadBdRuBTNWs7KXTVbWo7/7Av6UBfwg4L8tBP2GgD+ygN8UQd8IqLeJXX/kYL71AjqxKXw3hXjLwbx7AbXV1M6+ZQH/5gv4VgR99wJ+soDO1Rr+sob/ygJuV3U9/DYEVObC4k9RBP3VWUBpdR2Dl59VFMVSp+Iq3kgAZU2EaG08Hb5z5j3Q2ERCFHZthrG+xhDJLkKhV64GcnKva75Un9dC+ISxjFHZq9BAvaE+uT114mlfSJgLqhAak0whqyHmm0sr8hngK0JLZifBhnt/O1J/vzyq+PW0bxDf+RiJDs2Dh2ubqwjBCmTkjkg/kElVlVDezBefwLDmx7Nucwhr4McXjnH7VQBD4Dq2TBTVky7AzEQWpPMgZkFWvGQCfnuBjCSuEEhbkAm6XGdguwqhPu3UmiTa+g62slkJUZ8MNbEmcwlOaxgxD1tpQFC7QFCyRBWCJl+KJFDpBfLDRKW+aJ11nG62LUdke0xdKeRxZuaNdX5OZcX8mPJwfr0YjzgPSAJyd7nMQ4NFFUMnWpj6dZSKpFusRID9HrEQz0Yqvl7mO4gNW+EIPRgFfr4uI3ATd4UiuY4TjA7HFTiiq6OomqYtSebCFi56vkF+9WhFfO9SDe7iAjE/6dOCXAtKoGaAhbDJ77+vF1CZT6Q/BQF/tSLo0yUMznpwpK7BCQw3o5UO4Bcn5Lx2e448xySAeHakiB6COWB9YfPwbbN5IUqDg45XomWCY/UNDx9plOHAW3NEGvmJQNVDi3F/H0kcuTRTcF+SrOJw2E7A/OqScxcSR6bDeJZAnBc1pcurDXhRrTgyPdcZcy+5IOJr777AdM0Xc6R7YuDpHmcQSosd83plpmJZe2rgqBf++cEIMT69hiVfE5qGupvjo8CqednycNffIBoeWwPXAQ9vz5O7wzwvIBiHh6aGZPTMKS1Dib/2aMbDz5WJnNFGK7C/k/n566oRnJ3DWjy+bDlCoamFvItc8jnbvAI+B4EjrHqay9hLOLmG+2QreH7Gw1k7PA7gCyIP170kMPCNzJ7gjdiF0nkaJvggBQ9wtJZSd435HJHobguuIUwEz/b3HDHLKgB4TSbMoeNdgDfLUOBIfK6QZz/9BO+jUIZDXgWCc9xOEuwQ2/5C6hN1x9NYx2V9dcB0Akbp7qW22GWNA6eRngrubjr7fUYrylyS/xQE/NWZ9VMwW0PMhjv1WCPzMZxafAMwzi+BPoJbho8afxm+rKfg6Rs+ppyDGYEpCRfqHCQ+JnZIReAcNxzpbgdJx+pJnwGNziJz8+QWYPXG5kBd1PE5F91FPFu/dhCVUYeogM8K9stH89WbtkDevpwleJxuLYjHqSw4RiAreB9YawiurU0dq6hkvLvYFTj7ryzXVh0NONsdLDDToUGOtaQcARtrDCAcx4I7GzBgEw4p0H1h0kBTT4BZHReQU2fDwqOn6Njv+fEdLxuQJ3oLER+9UwumN35yRDITFUPfFGCSNUdkK49ELNpPE5J9/EBeI0cOLtpTAWdW1ch1rm6LY1J4EGj+g1Lo5yIepuMZkEnZUJpF5wQJymoD5+vKp240PvDdt7noQIX9U6BtEOh4tNuNQJ+mHNm6wVHx5cy3tUR2HMFbX2mNPTzRwFrwrZKe4kLHi5u1BzhNJshJdlGAbXbYALVDgSNiIRR4s3oScMbbFrmhcQ/wY3IKwNfiDrnHWPhHFoL+ELz+ryKgLCzm8p9SCPqrewGneog+CHg4Gv3wHQF/KgT9Zg3/zRTiuF/G3xHQNsL0IwfzLQv4TQ7mjYDfrOHfWcBrm20FMz8L2TdF0G9yMNl5uRc0p3vh7wj4wxfwXQj6UQT9UQj6kYN5F4L+bA3/RsCPHMzPphDvXsC3IqhOy7XyUQR9I+CnF/DnLOCPXsD/DwL+yxr+XQhaXdGGbZMVP/8Pa/hPFvCtCPruBfwZAb8Vgn7rBXwjIJtr9K8s4Gjbz/9mCpHPb9v/qAiqxSiA34WAHOQF4U8pBP3ViqDeVqKQxopGfT5SMLGOsQet6B9QOOqpSqbbKIJ4s9giP7qkOmkP8xvfKnNdCNoHUklzvTwBdiV/HTtZQradH0KN9QNHGMpUMio4Up54VClEO7puSV8aCK4xsmhwfRFMelo9oCpSR/AzAJ1MZ9IR7oML1Pdy/npUxzZUpa0iv6yfBnlIwwqYuVRp5DHRId1JCiBt5hyB8sexxlu/T+H2yFyOpE9QSdexBpp7embB0hQTcl0XItT7c0R9DJeEcHYN4H67G8i/DnZAfK234bGStyja6XZGqtPehyxRMAsmvcWRdqAJNMmKnw/8Z0GE634EtyHg91cngMm98WKgy5ow/6DmMgnjeQ7x9aGxyFpsv8JfwYcmWi2FcGLOE7xI93PIGtXg4cjZyohAzhb4eralwV5ZOkQu/CXczvs1jczIVMmlFEKojrrGgs1r3OLAng/AH8ORhUR+toTq/gUeVDBo+Gx6gzg+ukBaRDuO9CM+w4Yn/31aZ71nIUyOv61ojc8pcfaretb/tF5AGK4qJNcoZM6IVhiPyegGYF0LRq280/G0fn79R/6UMO+mKy2+WuMenE6ZU292GvPwM2okSNIZD2efdTvgmz6eQgJywbz97ljgtXdNIQrvMXLaYCvisdfZYI83CnUuzazFe61cQDipe+QsxljGymzEx2C7q6gTGxVHwvPLA+9aLJijF12G3eygwclZ+4wGO46cUs7DXe8yrhk1m3uLORU1cHo+BkqnO7MmJ2nXAnidzqiqnBQcP0MM8XYT8/tbagG+WJ4JASpr5q6NWsTBw9GAhnbEaDfw8Jm4rg/21X8J7lKZtvhF5i6cm5Qj1nCqeHhLNyP+eZUj55k9eHhsn3QIxbGDvIiFCp42mgEPrW4ZvX0Vbwv+zQOL0zGjbccRe5muKHhimVK3tE4yplY0hVNYjpl3lTlDr0awBSeP+WshVDKs6ucIzoHdU0/1GgWLRodhV11zfrwwUPHkPJ0DBLMCubPyVGC5eI3AlIs7cpbyOsE1be5A58aVUbzaF79xTk3n/9EQ7P+nCBhtGxcswxEEdz3bFfjsWwPEs4wjmTczDFxWiQz0TmRGxdwdsOTdH+CfC4718XJeY5zIV3As3ApeneoJvlxDG9w+GFFvQ/jCHbhBANYBJOrBcBhwX58ZnBRDZB5NzZa09IzhZIsqC57DIsG3JUew8yVUURjRvYPH3SEEujED5vXPmYEtxDAU46IR3Lu8xESdkg5Mf/xEzq3dqPgVb1I4C5u14BvlFOO5u5XgTCKL+uf9WMaW5PfQ7jK+7/rCQ8ErfIghzokk0GbDx/R2t6EQmQK//5PZGXhWbAgEy5gjnpQ9VHxeTEoAt50wpzb4/Z0ddwz+FHo+pgutxn6er4BHZVNEidbyNcj0FrAvz71Ax35XIFM7nMDRRE6hI2WkIL4wNXB2ywV1J0pT41mireB0NRpE7VcpY1fIn+AHcYKca1pmuEncDGJleRdcK56K2HhMHuA8C4U5aG20eC2FEThTNGdecS0DvEtnCQRfnlcuSkcB5rfagpPdJtQhVfmPLASV/vXefxcBJ8Lsl3nD/G4EFH4xAuoJwaDdhqNg2PFS/hsC/sgCbicTG3+ygG9TiO1gPI1vphD65S4Oq3g/u3wvBP2RBfxWCPq4Nse/CkHfWcCaODv6N1OIdyHoWw7mGwJ+6wX8FIJ+KYK+s4DaI30O/wdfwE8W8G0KkVX7Df0Ugl6I7HwQ8JsczAcBf/QCfkPAdxbwmyLoGwE/vYBvOZgfhaDa42i3nyzgxxr+jYA/y8G8ewHfWcBPL+APOZidg8H4rgjaOY78QcCPHMxbEfTfIuA3X0DXNRd/IeA3RdAvBPytWUA+p5Q/xhTiV1vDSxm9QtUoB+pPtlZCwhvqgLGYougqFQkxirsKzWZzYP48GQJymVQb6BbuQYhSG+uEAke2/HQ6osCgq4EMDzrAFUrKovCAa0Jz/whXb3dgwTordIKCLIDbKODB1/Q1BUJkGcGdBRHzTWWVkd5NS6j1h4dCq7qopKyWNXw1+SHfNtcZSR98q75JT40GvVAmpFPuT7gXxpEFB1HVSXPbT+DKqphFj2JlEHZajuHqnFKOhPOyJSgiKjzwcBIi3KGWHI7xAPl6sISQ3qhMwNpzJDVyk4bnaaGS6p4O0GB7hyJWX2oibBYDXObOEfkBE1QShuDC3SmPKHTxMyFtt0RwMW57GqxtBiS8riWwHGYIQXq7KXgtcuR9mNGG+Z64bzGiugM32aI03JocqduXfYNQLo40ijo1I1aEfLjE/YaTo5Vh0mnxEzoHHWgoRllA9o90D+zZOCjcUcQ/n5ozyArFoqGM+fuUVTMopJGFwnp6cYjXoxt0J9dC0UPpW/Lb5pQoLP6QLOC3JOCvmVPo1oUQXW45D3dmPNyEbadBUkk3wRUqMyN697iCrR0v1NkczjzcDPottH6v0nDcpTUp5VsENA5lwT2e+fv2Ee2hDDZ35E3yXiS16avAz3ThSNXFAb75dgtJoa74mDMWKh4PYx+i+DShNC048k2Hbgne1ntQx1B5eCo9zxJERbyi/niStsSbEB7uuXwpp7t7LGJ1u9mAk/oDcq1Fp+Jl5+oQSNpUoMJKHchjv8RQbS57RN1V6hB8H9kQOU3GvE0d1Bju14EjHnSMzkY3B+8MPIApxhdK69PCwHoVCuCvjnOBWpbs4KKZPsFbLAvkLTazAE+v8QE6VxqYq12WOoHzpAZaojNysjousGmZZ6hq+fWlwjv6UhWeT8GixUTwqqLDmBx5uGnam5K6+sxMyLjlx8uL5Zr5rtcnpHnqIwhzcc2iUXZ2sLVZj3g4P59Sek9bA59G6yPos8WVubXStDhkmgm5d2uYCwG/30uyNKG8PJ6CQ11Hx645V+Fs7TmCNvXp9yHgRJwo/7dmAcvxswTr1c2Zq1cJxsrmrIMzVHzOXLtHjWNndoCToIyYo1e+g6u5rIKzPN4ZHRDHcssnCE7j0ZN5k2hbY2W9qsC1XT4HzqeHiNeeKELSuWNEr7WpE8mbzoBeLzOBwn0Asj/NQwCWIMEXxg8dZ94agb2IEAuF8Snh17PtIFS6M6L17hZgjmMWVA+Zn28972tS0bHGEe8iMe+49Quc6685OEFPBD6vtQCb2s6AYKbZQtCFaUHmEZLgqoz31O/2pkGMMn9BGAO/vsmhB9K16wmEoqkK4TxIE2KNNxmEC+2BvJ1xHPBTWM3AUmRF8OzgJGIvujpwptMpcpNIF/HhufXA6/sR5YvC2MBj66rA+m5x5HpsxgXaKSVHbM2rqBd9+ShGprSGbENXiA+gvYqlMObPU5w9OCLrlYOH19EAB06ZQPcXCePxecKR1no+kcuUgM+R+rqHODyqgu/EHUfIXXmHcyovWfjqNBXPu1UP7iriv+8sHit4HGwViOcSXyP2jvfznPpnIOC/9qX/LgJOJ/LiT7GGF6RfXAiahxpom8Jkh9c2U5F1HHfffQHfWcD7XTXQxxr+ZwT8uRdQoxP2KQTVUBzA33wBp2W1+AsB31lAebmvzFTf7JG1j+hfvYA/F4I+ro4hbFfLV/1dEfRHL+A3X8Ar48j4VgT9ZAHfCPhzL+B/KgR99wJ+EPDdC9iWi/FfhaBZ5pQfOZgPAn6zhle1qFiFGke49LE2vyPguxB0u8nXxep+SKdmhlP9ryzgj0LQn30BP1nA0W7R/1UI+sMX8OdC0G+mEElfzT+FoJodXoK/KYK+5WDephC7+CnLvw0Bp5PFL2uz/9MKQestncA9F2waaGhdEFa3ayj3si+E8ZIj06RnFmQ4s2hU7jniTLzYhWoqW0IUCK5KzBvL4GE4Nke8ypbJ+pbxEHD/CJgvKhOFHGfSGRq24Mc/jSZAiql+g7IxYuZbIwmTzWngx4v7FIUmH8Nkv0hl6OouEoL7ktZkh9gC6vtaE/zZQihIGgx3eNzYAflk5AWkkYsN5E+bCr5xeDpEOYAGaZamLGxsG4iwLwDyvMpYEBhXkUgXsoFr2HEkvEtiSzQcbKA+hh4LjosJJv1DXEORGA6NnnN+vdVcJdBp/ZH5lz2TyWLL5/2dzSiNkqUDRBcyjlSLhtJAP78K0pDKh/I+AxSFmRiQqGIY8l1tIV/0Wh1Lx2QJZU4NFMxwImOPBg1cBCnk92Nj4Ag5H4ObX2wWGW2ekaUbt3Dv9B2NmPlUyW7PMZWlpY1CdspbMnW0BKoFf95he8MKOQM2IHc7F4XFiz8Paovv8NejkXITHMLDeP58H73Lwss1q38bAk4nX4bnfwQCrle/Olx9RgOcPYUjhPSYDXj87C5gtZuBOnPOUuSxOaoQXKZX6i6j5UCuURrCnbiI+jIGhzzq8QxCyVuiaN9xRDuGfQSXQzEIbqEOIqkW6AhdZlWC6/itiPtNvIJuecIsaC6Gjo3NrodYjXn45DZBghvbC+Fs7AXk2G9pi2W8hQrvsBBpjVqQBZm8wDZIzejUOGB8beyMI2g7ZQ7UfUZuq2cCLi0V5mXRsyVNHVtQ36QDcwc5U0mzeuQQXF0meKzdiniopA08zq7IJ4ke8/tfkT0kgVYxZ6oZA6aLjQHRdaRSX0OzGttXja8Zvd9QRzBuA76u4xgu+4NEnaYHleTHNQ+p+xOjjhyeVNxb8QPKwZCpA4uzgndaqsPd3I0EJxY58qXHG4GwmnFk7o9DQOaldoabvSJC6GdZQEg788Ae8AZFg83D5wikA6RbQxEcPeDhsOzaASyb2506Wn438GK8SCE7GB1z7zfVIOS2P8OlUWXkBPlkwK9haoNdP1/U6WWOrL9tTk0nwn/0BfyHKIJKv3hOnR7WC7wn4shwsUaAY9+LwYr0teAfhvGAjdcqgfPyrtJoNZF1bM1bC0I975HzHBTAmr2ywdpeJ4wWQcQRpH3IEKoHjMLbocdEbdwNWOV8hYLW4XNyOPAxyU6bMaUEYCB+Nr0DfMm9BJl4TLB+eLngs3aD/IFwZBylFz6nPT8TXGrtHWxYS74uu6KMqMdjVCL56xhOUaB8NTDoCQ4tSYNa5LFVcD1xRDq70QmCY0qFyN2r/PPr/QjyLjOEYJmbLcmqOR/T25wjX1OlMklbX4NrFSIhmqv88ym7ShBOlk/kaGZfEBd3WwgvK5VF80uqkntwrsCOpguOkOOZiC2lrMEUO368kcMRMzU5Am5ZMRPca8oRcCHeVuCGl5ZSGXcYzfSFAWX2wjSUU0XHqi8Q8Iflk7pOUatYDucXcCYGY87toIl4UX01MKy2E75miFvAx8BmfM2LEfJP9bIgG7+Z832uWNFAcqQBT1fRCk6psWR+avHrh9f8qxCXj+Rwqvo/99f+MxDwX3Pov4uAkiQLv6oY4E/LAlrpVv8LAbsgw+g1jl5/8wV8I+BHDuaHNfw3BHwXgn6ygEp8uJo9mu4FXYlk/YOAt7t9RN98Ad/W8B9fwHcWMCPj/V+9gG8E/KYI+i4E/dYL+M4C/oyA70LQTxbw3Qt411bRXwj4Qw5mN+4vzjdreL5j58b3QtA3Ar7lYH62hs+ydkmNdxbwhy/gN2v4bwj4oxD0g4DvQtByed4LH0XQnxHwRxbwIwfzsynEOwt42ZHd/6AI+rMczLdewHch6MIRejNXLf0vBBxhaWoWKdv+Xmt4Pqfm8p/SC/irs4B6piC4XHKOIopAE6IZNYUGp7HgD+cNRwySpvA4Yo5ERLQdHq7GFyj9sytE6wMRSSBUTyhj8GgYC0gmTFU9SJ1VwsL9jiOeZaVfwtWeh6I+nQIBQ5xB89ymNIyOVUaESi2hXho5Cp0lasnoEmwhZ4ezEI7PWCbmQdxDlVx3QpjHRUFK0i6g8AebhtnMx6SwxQCueB3QCPK1Q+y97kHmP3LmrwdBJ/ZLzKBZFDkNnqgKCJLzHWR5mSP/rJGCLAFCaN1HxKLjfqOT6oodeJBHQMPAvjrEHxQfqlbn5+vvokhkWQG4umefRpXuApGPyQLKxPWZr66FmjxoVXPEOlAhOK5KjoAPvnXeL09HCJl8MPC2yUwo7BKESJkcZFyG+hyqEzux4PYqHZLJpg5tKXrU383tgGwe/QjK4HoQAtnOOcJm2IdcdzzkA+HITWas5sh9SjjilVOdWB1Ovlo5AxYdJheDTLvsDOVEiViwSkSdRF+dJ62xDGkQllby28LVLwPbPwUBf7UczKjtV1DOxTv1SnGnYGm+m4N1ukw40hiWTvLhGACd4BtzxwgKsjKqCorysUFhNAWZZLN+CyxUV4J/OgwZ0ZVlBZm+njJP4Ks6qZf3BC7R0DLqrzuOLBNqwDVCGg2diofH3mCuod0FS+o/xmGBM3n3BCreZepO9ZYv6DR24dJXOgqet9whNNlsIBIfHXOwcgZsemMZ6FxUqOe6KkcqKewg9DY8vJ56r4J4Tn+CW54CdelsaMmVNRx56bn66n2MVYxPiELVj2eCM+OLOPbY7ATe2m+p8zT49T6e6wI8VUDMF5ccSRPUm9Dcmw45aJKoWBnfr5Apwwi5wngYiDbenCGK40rwTsHZwfvTcg45Rz7m5sT8ytwzFx7WcSUEi3JwyCpZc2Td6QPyyGVlEOMstZC/NrrgvyaWQY7TUcf3zHqLfBHz8Hm54YtHVQiq4LvSMiH65JKCem16gR48pcb3LO7hZpaC4KnjQSGT9b6Foi9GgquDb+DjzbvAuXclRt3OVH7fnJLFyZ+SBfzVxdWRMBlBsF2tWLB/HXWciq87hMkWC0GX9w6Z26safBTzMaAasownG5yBaU5fyKt9RcZ5PDrB6drLzI3v9wRHj7UGUZpsUCRWHEm0xdMCx59zRJkJHPP3TbWHe+yqzLefK0zY7ChBUFh8zrxwD8QcXiUEy5nO97WoF0n4PJvge8eL4D7KRMf9TmBQidWIumOLz6Hp5HwHes9UFI72jYHLp2BCe7zvUCBKwYDby+0OzmnhsOh5yPg+p7QqVGhyRP7rNGDyunsuAPPWQvi6QUB25sKGe2gTITrv1ZrQtMKQjwcRec/DV0NHPPbAKshaCGaYB63n504Gl491FBRozpHZPUjgHOb8/WnT10Qpbwqss25EqVmfC9SU0RFoLQ3MyRadioixcCCbvjbMfx4fGNs50iAY+yL1rEdQY+l6E8DB5hV5L69OsPO0I7C6kSzQ0zA3cNefpwC2hQVfvfDnu7B3HLnDht/PqqwDfBjfTHDn+xXzkzxTyfx6dcGtmCoE43El/yMRUPrfQUB5Jol/TBbwFy8DD6PcwsZ2gB39DcAHAb/JweBAOXzPAr5NId4I+M0X8FshKGfU+lMI+g0Bfy4E/WYN/0bA1hwM9OkFFGVV/Z4FfBeCvhHwWyHoz76A+WW5+zsCRgtb+SYH8w0BvxWCvhGwcuPNXwj48QX8kQX8hoDbCgcfBPxZDqbKh+3ffQF/9AK240r/yxr+Z1OIn3sB3wj4bxVBPwh4dWj33Rr+XQj6RsCfreG/FYK+s4AfOZi0r7WPHMzvRUB5NpP/Y9/SPyQLOP/FcypPgiM8yjZkQTByDDJR5Qvc4lGKop1VAfFHyzvk6c5H4Y7/boSIUgd1cgqEiPNJQoZnvQS2G4XUf+V4IOdFXcBjfkip74854m0e+xmU3sA/T7pKJY/DaQ1lOOIItm4rkegczYBtHxcWcFLMyDXIOEJGUkajHZqqxOuKEEoaHPjW330hlTtBkE4eHo3GWpUQuTWu8FAbjqzjCBlkYysMyovKOCKFgkKGVHxAocS5EOwP0kBK6XSE/Lq7oABZHEnDk15DHl5PQkDiq0LyqcMRdxTFLBAPGiZ4VpTAxopLI2nn1uSl6Byxjm3EQvPkYbJZbQm0dBajYBfz628viykU05UnhGh81Qld9Q7c3DJA4Tjj4e9Ud05Qq76LfFR/9XykKwz18ZyhyAk9IDUVLGCqFDKf9cwgyy7YQ7bMOTLO8ldGmptewk23QhalEhKJdls8odHTFAXrHUfi6dK489BhFVP/eUAqEbOsg1ZZnGm4eDgDacbJEdr1OqH+orB/X8ZCni3+c3H1P6MXcL3+1Qio3ffQgd8L3pQqGLfKXYNL686/pBaeIg8nNw9IrGvH6Ml6AvGWywlcziOdBVqQc+Ry7x40zwdm0TF+GgQzQeBjflgIzuGxDojU3Cu4V5MnpU7QG8Sd7j3ohjkPJ68+R6RUiTkSHgIeDp/MaMDohhDc1sYIOc3xpOBSXmZwmyg7IQzvF5Wc43UIHuk54hA35ccr0g3c7rbKIuVs8TUAdiqAN/BwcZgjh+C5X0F1byn1bIkj5M25LCEeNxxpp06LMR80KXR9PhbcsOBI2dxGD4CgeSI3OaRATvZxBva+2bBwKXHk2+0WAZ9z5Yt6KDwBvizNF7DFWBXCzFpl5GFepzzqLe4CnV9NIEer0IDpc5WFHuYI2jcog2rKsBCe7Fwnou09wedkjNxAtxSimD1HxkeyZ0FGXyoZ744YvEe/F4KD+YWYrnaFalkiFsaGCqQ93QrA51xEjk4PMn5sBAXuji8zD1dWS9bbpcznFOXhaTvRFDxrrk+AS8OR+Rpnv6+4Wp4Lv0wN/ncjoPiL59SZ2Rtw6gahUNyOObmPPQlO9YTTuwjLlnQBeULy5MgTbqBJsEGzFiggkXmoODhYtr6yXn67oJQNio7D/vKFVKrGguTMkSMZHl8+fAOmgecOBWHdAqDo8pUQGij/OnisQrncb1kUPpc1mfVfPfDTZkujp5w5JPzKSsaF8dXvu1ZEnAmsgbR8qSgK1nxM7K8XGfxSXfEx1m4HPD/GDnRTtmfhSdsGWI7XUwjNwqXh+goyn9OAoNomRyF01l+Dfz1mYCOHX58tw0CqQArhzgSNhXuUq6S/Czt4NMspczcqJARFUQ7mDmPq5+ZSJsTmEdg9mql8X7XuGT4fr/ywDGMWrhm//2A5HYGqj5fMD+xjjYL4EoKdyRwpr94ZI/O5j4Fv6jrzp8VIxP2C6hAvQwlReTczcD6Nl3wNYjXyUjJT8cE5X8E/JgvBWwWxioXDUoXi/tjQIF1DS65njnzRTkVCeNZkBa/jeQLB3Ec0aEb8ecry8Qz23FgJ/rCsf/av/WcgoPy/g4CzxfQ/LwP/DARc4l9dCFqHO9icA6BGg4cATQ/e/JMF/BSCvhHwWy/gD1OInxFQkwsXVs9Lc+NDuzD/KgR9Oph85GC+KYK+EfCbL+CjLQz2QcAf1vDf5GB+zgJ+8wV8ZwHfCPgxhfhRCPrpBXwj4CcLKJyf4qcQ9I2A37KAHwR8y8EIm8fxb1nAO8xVZPywhv9WCPqzL+A3OZi3IugPX8BviqDvXsCPIugbAXN8Ov6VBTwn+9f/IAfzLgT9GQHfWcDOTbW/EPBbL+DPcjA/soDvXsDfi4CzhTz/VQU2f5opRLA3AuiUKqHhayyKJEudHkpFyWg46H5Nopk2hTvdhDRwDhw5bu5ChmKjxSySs6lCTmdjD/d1maCQvsqMmObwgoKsMyGoHr5CdDMj0GzNmEZbKgXEE0Md2Ly8sBBvZJ0MD1hAd5OZEF1yYpD1niNY1RS54Df1RiTlJbl+ZdkARcqWI9UQ5zoUZRIKQffwW1JJMg+PxdFZiNwjU0iUBQ9IpVPBgg0pWsJcQ4a7El5o2E91TLLsaUMpxwyF+ZMfP9eSKTxwnwrhnFUOYSP1AU1JOTKtR35AXFy84MoBEgWjA0c0n7QVdDQ6sdAYXQfS7x4c0ZqWI+TScx3Sq8MaulfKn1dBNjJpVD/++n4k+H2UYjLeKA00zTZgkbb4Mt0oZjuohYp/AjFfJd2ZBtAMk4RF5YPJRJspPty3GaW+KAs6WU2MFzzWk4QGbM2RTl8iGW4jLaM+7jgS940owW075dd312hLJkRcwIOu+PvlkV9fM0k4a5vDWfCXxXr4beHqbDH/Y0whfnUh6GiROpBrLxFRZTTS8WzBbLha3VjgjHBJyM2oVGhn8os5Z8mSiVzXKnQqj+XCCePIIip+Dmlz0VDY4pVMrKIaQ/1VARB5OtOJL6EXR8zbRPBktBSJMOtTqO2xwcLzYqmT28v0oLANjKKsvotYJ9oR7pvrV/hnfhWtLaobdB3f16Jgb7fkYRzv4K5LWaDPiofTwmQJkC1HCPlnjyNiO5lbEMkdocGB8D1SkqUnZNuzR53HcaWQbfw6gtOvO0ofycjAhsePX0X7FQrwxTQIzJsR+Hd7IjjGNuVzwq14mH49bVEwbvnnE1HKoZmQKaMTfxxgtqULqIYxDweN+Usns3RB4KFee8GN171MMpbYkB++lJwMhyMzlOkdbkGqCaFs8Oc5WfLd5jbMZhxBhXVB5BXewP06PSLfm/D7JbdpCJa/PjLf954OCaT4CSUYGxTy8FMhL/fVgB6FMnWOg6kSLxR1aN3tiLroZTvkmGUYitkCoci/6AO+MJ+Hv5OjivzN4hn8xjmlSP+3WsOXwc6AUB4wCudnPoZdJ+VIRq4ajUorVQjQ1QxsH3OkKO6hjNtzPQHXbafMW70eNd5NTwM498sIefXOGLAkbVLwlIAjzW2hOkQPHheAx4OgoFlzBBux1IWrnfHfeOrnBQl0DQHfT3YsmsRLheDtbQYn+b5jvgLDQKaqd4WTRUvBm6mnAKPYf0A5qlfMzw78eFdN4nNec9aCf4vngFO+YUA2AkMIXbERcf3kCFVfXi6Ldsuczxl+Lqj2V5OFRzUriFTMO/CLHaERjS1MiElTuG6xzkJ+fUAklwG0zVOm3rlWazKevG7glAZh/qUfdLJ49Bpcem/FokJMdNz0LwNMeURY5KscuSblfASa+fVvl7lwrlFveBeIJnQqeFv3qKOTkfLz6fVWCK5Jl+CLVO0g6bQZ8spxU+DUiBFkl3XDaDXmCK5OPP6869kYec4jrjlpxgTyW62h4HF78n0u3QRgbRT+Bh1mfM5X1wrcOMB8H/wqTg+L4xXoVVizIJDqf2Yv4Ox/BwEXwmT6pxSC/upiAN2fGECmhoWOC6RmHwR8ZwE/CPijEPRbL+BHEfRHIShTJRPph5qoq2NktZ8s4LdewHch6AcBx+tK+isL+EMOponjA7Knrqh+EDDLeDy5fVF+vHcv4Ddr+Lci6CcLSMi6+PfW8G85mI8pxLTiOPqtEPRHL+AnC2h2PHh79wJ+rOHfhaAfa/i3IujHF3AYluzwwxewMEca3XX6q/j4Aj4KarAtUufi30wh3gj4synEvy8EffcCmvN++u8LQXW+jf4PcjDfsoBvBPzWC/hDDuZnU4jf6gvI55S0+FMQcPmLEXAxzXJorfjMArOdBGRGxBlkQp+z8DT3ebi2HlSo0YYj3M0XAyLW8grSh3RGYVL6BlkkiQdXJzqzMLQ9vuPcixF06HVB/p5TI1G0+ghF559oqJGqJSgdHSA1NgWKYkcPSLtcfRWt+SXyO+SK5BgPLWS+xFBEXj6Qla0+oTUFm/pNthmIh8gBWLFNhODWaApJY3UM3VHJUBCFRUEeQzCFFo1LIcQqccjZmfBQoTleBH/xCAIiCSXf2qc3JgThyNfJYX5QIaVZjvxZqNVEywY+1hMjFQL19oWYXa1A9Wwj6s8IR8atNgyQFn1Ko8dVM0gePS2oPC9l4TL1VKKfgz2kwxCzcDXw9yN25+H8sOX3f0z6jGR7jqw3kfL3nXEqkma6NXk43zDkVyZHZD5oM7j1cYr8uVRkpJWUHB4n7LJQebKWKOCM4FqVKYp0mGRECiQF8ouY0zBfVyIJvJDjBPm6PvGFgcDFQjw8jnPmXxt3ICsmZnDVhAxFtkud3xauLoSZJP0ZCIh+dcai2aUnSBNXpnTWnA28mcUJXON4RYMbQ5iUZx4+5RtxytyuuWQk9uQ9VLg+UP9e2Ak59egBuWJvWaSO+WtYgQ7NabKmweaBBrJcxwpHGmGO3Hk4BGQ7fGUctK1Jw8MircmykVIoQnFD/SMYCo+q7gG0qrYWony2HEjt3Pl2Ju+AhuWSOeTL+Qv83hwJVO4yINqSRlCrGmFh0LxaEpk3Bt4r11gQXnlo6pRsDmnWRohuC379K3OXAp1Mn4KjHscOnjW9CJW0QSzcZ/x8jj89QOQUc0rRKsuI4FQAdzPdC2H46hxcg9DA5TaeMwdHSyBdrGNg7pIIoVWvB74i+SY87K3AvEUGCXmM1YTvRxoP18f0YpCg3E+giE87Fj51uybiZrmH8umMKS1NBOReqhbcKguEYHJjAemEVwcWoxYKr8ARGxnpAh6XQachslYtR9T5A3bRU2H8yfDnmc5lCqX8UPnvUa8VMtoNR6huDkfiYdXUGK3iDTyEhoerTm3j3zinFtKv+vf/nyYHc5xtLIiLGx/Mgp06xBzxX/byuOkoOu854gydNeJjbISpXy5uBj54nK8sx5epWyUHGYfGagrm5snHRB4/DNxvxjXElbulEX5AQWY3i7/WpkTwDypHrCjgESFbhRgFk/rZEum53PA5Pd9TP1EynfjTfsmJMeSvj72lkjzjiAbxpkJedhiJOEXSAI17WAtBbv8/3Z1Lt6JK0oZ/kANBxctQMDMEFTU0QXIGXrgkNxUU/fWdaq2uveqc7p7s6q/rG+yBawuiEpnvY0S88UIedU2xKAsivOAWpPQemQe5NjtLwWlvYNOK3ydYOMmOeMSJOYhRM8UqfCLxQ9QrGC7zLh6upynxW5bhgLroJXgzRjPGD+bmAEoSOnhrQV84z6Mu95V5+4F+t5kyPt5Fco2wPRtTZzthAdzsinaPqw1uWtGUBWfUZUz22y0cX2ND8ZJhuyQ0XZ3RJ+s+YXtyssiOMCHXmHKuBDBdjWgu7gtkRBsobt/3R/TQfn0+t9tFYXU+U+lOefZkqMZjxget1zzd/d7CSHKo3Jel9oXxfnDEY68tYyjb9hv66Awa5HcPlGAwxwaW61uFO5K/soJTTf2fRMB/blr/XQQcdWRw/xlZwG+3gwmGxyXCSt8oy6URlSRvTUcfO5j/NBfwL3YwbwRkE+P2QcDZfF9yQ1PV2d87gn6ygO+hEFJOLsWnF/BdCPrFEfSNgO/R8F+GQlTUNNmPuYAvR9APAv6cC/hrFvDfOIL+2gv4sxD0kwV8zwWs9c5Y+SDguxD0jYBfCkE/vYAfR9COcv9hB2Mut6OPHcyXXsCfCDjr9hzrYweT9RP7hyPoOwv4qx3MBwHfo+E/CEiISz69gD/nAv5aCDrP9on1sYP526EQvzcLOOp0v81p7bcXgn4zAs5rq8TLdS6RZ22BBvVJItFl+EwEN6kl5VVqW1jcZ0fiDwKqQeIcZlhEaiiCQS6RxYpGEZ6tIFSCoblrpFw9EhQqvpBmaKWw8+kOU3sgkSUxvRGwcb3BfOVkhG/yMoXhogbMapET7nldiYye2pFb7S0lPhNmCq27PcCYmQ7zx2lhwQH7G4zPhjxfxDUbnLBFMI7uEoHEDiTSrQ9tvJZprvgBy1TIzIziFR+C+erTKuE0AI43pZUqfnb1OOjnDmB03SWEJ2eJvIbrtPHMRaQE2b03guEum6BoOgcpDwv5+o2t9fAcJRHz5p3iAEXnId/fMI4UPz9OS1i5pYMXo3tkfHuR/3/o4wLzCQnfPSMjMFk6wvAMRyV4lRbBaeYyzG+WfL+lIhF00yU5pvpTIlpuAgUvai6YK7YnuNdzbDj5EplDzYuIf6ymFkzFQceiM0yYh7VGoT4eKeb5TF7f9URV2EyOFmZllojAga4ND0wLzBYQE86Aqb9Nro46rznWfwQCTvRvlquzS5hhqIQj4exbdwquGcrvNBkT5rUEKcHprx15TxdSPnkRo2BrmouXk75mvLC3GuztdVci4nSheKKj6NCtS4lMe0oVf8sphzhMAVORtIVredEIJmchv9Yo34iAjtGG0dEssVSoJYJ8f9IpjYcJinQJxO9dJDJibLYwm9hb4auaUCEITROvdaALflebBqBNEqzqgal4vcmrQLoXqLiZuzMlmNcdBGFpE0yz6qi48UShQLqrO26KsqPsfCu04Xbct/D8uEiEXCx1B2br5wFP7N5WmGXHFOih8DHjfEW4Mr4jzMeswWraagsngLUKi1Mj5epuKeV9lSpyTRgwjrWb9ZjTtg0dNnmV4yXtmMSrb/Lzkrt+G+NV21b4bMoc6HSuDlbbga4E9kPe4xuw9pjM21uFJ7mqQ8sLdYmMLmPBDCccXPmH12FnrnDqJg4orfYdrbY9VoJkodvgF/Qo17iuROjrQ0RQQMoxWaim8Cf8cqAJu9p4oyuqeE0x+X2FoKPO9w0E+9N6Ac9m7uJukAILHtlYIk8usTs6XS3hZ3mEcl3bTfCkDeR3IPR5RJXqqOO+O+2LnZuv6GvQylDew4+x3IeyOqWdXnLHtTOdvX7qk8ixDVs1nsz9lPnTpWHD1L8GeLUSeb7YMVSYThZyH+w/Foq/2st72jhdDczJwiaeMtzY0AkuKu5JUyjMq08WLRPyxMRVJfKd1QeFy2RhYtxdUeJ1J4FGC7E4ofCsFeOb6SCly+4dsGwHO4mw40cKzfZgYZVXyLyZ3aiQj6dt3NfxVHDlLJFvUowzFNOljEkZaimkQm4A+bIZMNcscARus+thYE5Nws89iXgzcUUsNhsZz528tugxn+4wCC8m8fGO5QcBZ4O9RMTVtN2Qmbm9YZBvBszZZ22baK81LblkCxZcDlIp7MjQxrVxGhHX5xJh1fXiVapGr8quGl0suUoNWuhpkU68eTFKKSmuC0z6wmLBafc4wPSxSjBQbYl8LJhTWlOJjOshn4pg6aAGpnF6IBvkRCJyWY7+JxFw+H+CgH2JVX/MXMDON8vVzaW/RtrRtszerpuGiNZ9vNbK0v0XvYD9+NpbR6fl/MdcwEmmXL8i4L2fNV8R8F0I+uto+I8dzDsL+C4EzcV0RT5DIdoXT/1aCPruBXwj4L8oBH31An6ZC0gLln4dCvGzEPRXR9BPIaiqW9G6FvX8BwJGNN6to2DGfvQCvhEwN2b6DwQ8CDx/CkE/CPh2BA1FZ/kjC/jFEfSNgAwXzVdH0Er3hh8EnPeEov3FDuanI+gnC7i67It1csntf1EI2nacyccR9DMU4qcdzJcs4JdewI8j6G8fCiFjqvttTmt/WhYw3ZYN1pdeJAK3KxFsrJ6lvDRVIfyOqnHYPhvEugsnJVi1XQei3JZyNFpHwqNxL4XrTCsxcgaR4ulbUyKSa5hY9topCaYLS4PesTlKycklski9JOWUpDbMQjVnfGBaKkyu9QyFtS1IoPGuCu7eaWE47khEVFo9FeZmS8d8bOxIEBQFh/Aeu1h39vJ8xsB6ZS1rUyJRK2F8scxKMBhM8FJCofgnfSflnFFbmPaXQvGPV67Bde0esHy0MuGvQ4lc0BhzvIWGRFYj5hbUYiOPp2ms+GVPIvBzEE+xmOQn4nNXIuO2GrWxUKhETn1sNiCqOEAptGPFc54mBRbZB4ytUUj4vigquPlhhRdo5PVuNxEHb9E3MNbbofD3m6aCgz/z8MbSjHneTCJy3RUVnt2FRLTnxE2hPcEnRvbFZ0G5oRWIU2uKdXyKSaCupg30XErwstwLxqOGO3DftyxMzmHMeOUCwmUwszEbJULweLhL4bC3a6zaM/n+eJzi75KrMqZ6fe3PQEDy3RmL8Z3dMDVQIkTWWqcQOkLG2KCQSHQ3Uhti8E4Yxa224pwPrIRn4oR4OTYbFuz6CsLtKrH+8txIRKrICxnr1Mca7xJ5rhEdwe58WGJegUQch28iODM2kOczmeLJbaWEhbZ/4LVP54JrRCJo02ZXvEiBy3w8xTpcshGg6BOXBK3+K7P/GnIg3OFE8c0wdoC2yBWrKpsz359KZBLD9QTLZ2QTfjddFci0mmM2UyOxs04khS5fjDGp8r5gh969guz4ctlVc1Phu7EuY47dLnjIDgYJosemhLi9TvC2tKW81Sd3iXxG0cXrvdAVr//qe7rbqkTkcDgXfskVDSZ7EWMyYQNl1x7EEbSe1R2LXTwjntPI149q3cSz+lyzoDsgI+h1zCNmtURufutLMRpFUYb1rO0Sr7OjJXRtRa45Le4yb7OYaJAX9grjRbkkXnmbjIDTqYI2USeEw1gi8f2k51g1dyCet6USYRdqjMI5zYRX4YJTczDeoogsKbdVpvy2zLqMqf63zdr83QjY/+aYEveEo5/4r8zwWcaUV5kWXlenGQmOr581tPkNMOAFMP/Cg4quwg3Bw/M8EE5stpFW3nSMJ3EdK9wMao2Gj6CDm/Qyl+tuq9HgZBgPxPZhKrxxYDgQ++KAydYCxvf1RoP+qTfDNGY283f36ABWWxC8Kpot/CQ1OJwO8z7iJizZTjNuB2rsTBVFL6LMu5WxDa5XzDBnkk35kQ0p3Yt7hClTV4p3qC8NDUaF3Der4U7uI+6mgkV5mEkEXKLiKaQZwZ6ZEjlnJ3mPVY+XzYuvFFgGfRmjcSKfP2uJV8/8Ych2Sx5TWDbBCNcL0xTepK2XEKpjhmcrJ8y/D2p5WXQQIItbpgiuid7A2pm3UR9RQvzQuzXkfkyeuM4eQ+HSg0RAcgkLzO6FRN5jc0cYCLLEjZ20mEMm8wPtrL0FpudVJdyiO+A0m/Z0FNVYF/78NtIoq9gS07FmKf6+lNd/HjwzPK2pRO7e8iKF93kwQnaoJZIuhxJh+8Odioc+p4R7q771P4mA/wyR/y4Cqtqo/6cUgn731tql/gbpWd0Ke9iKNOLUobFufmYBV+dm80FAU1knmrFr358fBLQm4ePwl0LQNwK+h0L8PQL+bSFovRqu2KcQ9GcW0BQsw08W8IsdzHsoxCcL+HYERed++WoH8ykEfQ+FeNvBvB1Bv9jBqMO7RFB7Zv7IAr4R8Ne5gNensv5qB/POAi7eQyHevYBf5gL+7AWcJXRe/WU0/OSuVD/sYH7pBfwg4LsX8J0F/GIHk5TO/CsCfukF/HU0/BsBv8wF/ImAnyzguxfwy1CIn4WgvzUL2Ff7HfVPQUD9uxGQ8y7GnSAWvOS7BvhpZmHVtVPmPxe8BL4rPbx4vVAJjpA14Pm4k/JvLRFD1QspjxS7wdvpLI83wOSQ3iRSXeXxCi86PgUFtRTPIy9SfPoqxLxOgGMxXBfMj8y+DpOks5TyNy8UTz31LEgbiWCFzXISjFoaBdH0KdbV2BN8Z/ZKGHY78vj2PCY+Lq0SsudygdeDJ5ifJjsKxfg8xWjWKoVv9LslIIkXeMvKlHk18S0QqRti3pvnwjsue3Lrtx9LDPsHoXjmWCJvCDVgNFUT4YVOeYBZ2Zpj1LmEjK/uRQrWdSnjOtonhB/PxQgCcE94MQ7y+U7tOQC2mmDS8kOFT/XeCNyUPFBcibzeiZBbbQIGYOk0ErmZu6EwmmR7jEmRM48bEpFno+EDw9CR5+9aU13K+UMf8/4zUPwW71A4Bq/PtykS4s99zwL5vCnmwTUl3iAtU4i3ho35wkmYf95nFai+VCZ1m6WMW1ZPB9ygIl9/mkhkP6q/LWMhY6o7+FMQ8Lv7lrbtsINRcDQUz610CmGtaFidmSkfmxLj2cwrMDpNJfLcTNWC8awpsCiBMe9aSiSMDXUukc9BFkiFZcGD6jGG6n7GJIF0IqjOIwdz7k8UD/oTHYwpTjAbH3fEN/cPC/aa18d0WNvCW/fCFBZDKUfDmEpkGV6l/ApxJOXYkHjMG7SpBszscQxnK4k4J/+hwljuQ5g/fFsE2EojMC7FAgszWzEexF2EzrrZoBA3QVzeSCTaHBQpXw9+S7i4jhCShq6xPj1nircPNq8itG4P1/6AMM+JExuabFjhNb5u5T16iaTc7u6HGN2uExHsVYmMN/WwR7Fry+v3M4fDFs0LhsNLm7nT05bCPj/0sIB4QTyVqwje62eqMrtshMepRLyx18vwJoNNePdEIvOloDWW/cYj/tkFG9rMY5hmY48FK08iG6Wah5HP1yTI1koKmjbv4qLtUOKTwQYhcOkdE8+QCF0FVMpXj14koh4Xwt8vKoe6ozHHCl/fz8kX2m+MKW34H6tV/p8i4GCQBxjMcMrkTjCu4HxczDFvuTMRbHSMoPd2+BwmoAT3+UCjTr6hyE+tIWMRW3Fq9S8TXM9uulxX7ZNFC3XSx2OXzwUPiVQeS79W0GUPiVjeSCKdslKOct/pgsL9mzGCTdBbYC6Erfh11aTQKwuQiJbZineJHhHEwaCF+01QKu4+P5W0XXuv4uSHRL6oI++hjSsWeI6nQILxYoG0LbdQzKbRmviH0XxEob+YYXxoeSS4GoaMwZLOXw6fG+LTaqNDMSEEQ/Yqxq64UUG3K85Y0dZc4fpSxmzeZXtM9MFQcaYPQ64pfjGW+0ZjKn47ixpAt/fqbQQigi47qnQzzA+4cffW6x5vVGi2U4mAj9dgmu761JDJaiIR+emPxI6OTw7xt94ZL2wvY3IfhzKm9fUKd/tFmznL3Tylg5TYePVYzVg2uqTU48MJJnWjK8FgW1tUCXuI2Xw5I15PSGRdD24l7rNyKvyjEkiErHpjvChziazLWO6L1Eg0eUCfMl5FZ/x3CPj1wT8AAIXSBA==</prop>
			<obj name="TemperatureLog" class="TemperatureLog" version="2">
				<prop name="Times">TEFSWgAA6Z0AAIDpmNwAAAB2AgAAEAQAAKoFAABOBwAA6AgAAIIKAAAcDAAAtg0AAFoPAAD0EAAAmBIAADIUAADMFQAAZhcAAAAZAACkGgAAPhwAANgdAAB8HwAAFiEAALAiAABKJAAA5CUAAIgnAAAiKQAAvCoAAFYsAADwLQAAlC8AAC4xAADIMgAAbDQAAAY2AACgNwAAOjkAANQ6AAB4PAAAEj4AAKw/AABQQQAA6kIAAIREAAAeRgAAwkcAAFxJAAD2SgAAkEwAADROAADOTwAAaFEAAAJTAACmVAAAQFYAANpXAAB+WQAAGFsAALJcAABMXgAA5l8AAIphAAAkYwAAvmQAAFhmAADyZwAAlmkAADBrAADKbAAAbm4AAAhwAACicQAAPHMAAOB0AAB6dgAAFHgAAK55AABSewAA7HwAAIZ+AAAggAAAxIEAAF6DAAD4hAAAnIYAADaIAADQiQAAaosAAASNAACojgAAQpAAANyRAAB2kwAAGpUAALSWAABOmAAA8pkAAIybAAAmnQAAwJ4AAFqgAAD+oQAAmKMAADKlAADMpgAAZqgAAAqqAACkqwAAPq0AAOKuAAB8sAAAFrIAALCzAABUtQAA7rYAAIi4AAAiugAAxrsAAGC9AAD6vgAAlMAAADjCAADSwwAAbMUAAAbHAACqyAAARMoAAN7LAAB4zQAAHM8AALbQAABQ0gAA6tMAAI7VAAAo1wAAwtgAAGbaAAAA3AAAmt0AADTfAADO4AAAcuIAAAzkAACm5QAAQOcAANroAAB+6gAAGOwAALztAABW7wAA8PAAAIryAAAk9AAAyPUAAGL3AAD8+AAAlvoAADD8AADU/QAAbv8AAAgBAQCsAgEARgQBAOAFAQB6BwEAHgkBALgKAQBSDAEA7A0BAJAPAQAqEQEAxBIBAF4UAQACFgEAnBcBADYZAQDaGgEAdBwBAA4eAQCoHwEAQiEBAOYiAQCAJAEAGiYBALQnAQBOKQEA8ioBAIwsAQAwLgEAyi8BAGQxAQD+MgEAmDQBADw2AQDWNwEAcDkBAAo7AQCkPAEASD4BAOI/AQB8QQEAIEMBALpEAQBURgEA7kcBAJJJAQAsSwEAxkwBAGBOAQAEUAEAnlEBADhTAQDSVAEAbFYBABBYAQCqWQEATlsBAOhcAQCCXgEAHGABALZhAQBaYwEA9GQBAI5mAQAoaAEAwmkBAGZrAQAAbQEApG4BAD5wAQDYcQEAcnMBAAx1AQCwdgEASngBAOR5AQCIewEAIn0BALx+AQBWgAEA8IEBAJSDAQAuhQEAyIYBAGKIAQD8iQEAoIsBADqNAQDejgEAeJABABKSAQCskwEARpUBAOqWAQCEmAEAHpoBALibAQBSnQEA9p4BAJCgAQA0ogEAzqMBAGilAQACpwEAnKgBAECqAQDaqwEAdK0BAA6vAQCysAEATLIBAOazAQCAtQEAJLcBAL64AQBYugEA/LsBAJa9AQAwvwEAysABAGTCAQAIxAEAosUBADzHAQDWyAEAcMoBABTMAQCuzQEAUs8BAOzQAQCG0gEAINQBALrVAQBe1wEA+NgBAJLaAQAs3AEAxt0BAGrfAQAE4QEAnuIBAELkAQDc5QEAducBABDpAQC06gEATuwBAOjtAQCC7wEAHPEBAMDyAQBa9AEA9PUBAJj3AQAy+QEAzPoBAGb8AQAK/gEApP8BAD4BAgDYAgIAcgQCABYGAgCwBwIAVAkCAO4KAgCIDAIAIg4CALwPAgBgEQIA+hICAJQUAgAuFgIAyBcCAGwZAgAGGwIAoBwCAEQeAgDeHwIAeCECABIjAgC2JAIAUCYCAOonAgCEKQIAKCsCAMIsAgBcLgIA9i8CAJoxAgA0MwIAzjQCAHI2AgAMOAIApjkCAEA7AgDaPAIAfj4CABhAAgCyQQIATEMCAOZEAgCKRgIAJEgCAMhJAgBiSwIA/EwCAJZOAgAwUAIA1FECAG5TAgAIVQIAolYCADxYAgDgWQIAelsCABRdAgC4XgIAUmACAOxhAgCGYwIAKmUCAMRmAgBeaAIA+GkCAJxrAgA2bQIA0G4CAGpwAgAOcgIAqHMCAEJ1AgDcdgIAgHgCABp6AgC0ewIATn0CAPJ+AgCMgAIAJoICAMCDAgBahQIA/oYCAJiIAgA8igIA1osCAHCNAgAKjwIApJACAEiSAgDikwIAfJUCABaXAgCwmAIAVJoCAO6bAgCInQIALJ8CAMagAgBgogIA+qMCAJ6lAgA4pwIA0qgCAGyqAgAQrAIAqq0CAESvAgDesAIAeLICABy0AgC2tQIAULcCAPS4AgCOugIAKLwCAMK9AgBmvwIAAMECAJrCAgA0xAIAzsUCAHLHAgAMyQIApsoCAErMAgDkzQIAfs8CABjRAgC80gIAVtQCAPDVAgCK1wIALtkCAMjaAgBi3AIA/N0CAKDfAgA64QIA1OICAG7kAgAS5gIArOcCAEbpAgDg6gIAeuwCAB7uAgC47wIAXPECAPbyAgCQ9AIAKvYCAMT3AgBo+QIAAvsCAJz8AgA2/gIA0P8CAHQBAwAOAwMAqAQDAEwGAwDmBwMAgAkDACQLAwC+DAMAWA4DAPIPAwCMEQMAMBMDAMoUAwBkFgMA/hcDAJgZAwA8GwMA1hwDAHAeAwAUIAMAriEDAEgjAwDiJAMAhiYDACAoAwC6KQMAVCsDAPgsAwCSLgMALDADAMYxAwBgMwMABDUDAJ42AwA4OAMA3DkDAHY7AwAQPQMAqj4DAE5AAwDoQQMAgkMDABxFAwDARgMAWkgDAPRJAwCOSwMAMk0DAMxOAwBmUAMAAFIDAKRTAwA+VQMA2FYDAHJYAwAMWgMAsFsDAEpdAwDkXgMAiGADACJiAwC8YwMAVmUDAPpmAwCUaAMALmoDAMhrAwBibQMABm8DAKBwAwA6cgMA3nMDAHh1AwASdwMArHgDAFB6AwDqewMAhH0DAB5/AwDCgAMAXIIDAPaDAwCQhQMAKocDAM6IAwBoigMADIwDAKaNAwBAjwMA2pADAHSSAwAYlAMAspUDAEyXAwDmmAMAgJoDACScAwC+nQMAWJ8DAPygAwCWogMAMKQDAMqlAwBupwMACKkDAKKqAwA8rAMA4K0DAHqvAwAUsQMArrIDAEi0AwDstQMAhrcDACC5AwDEugMAXrwDAPi9AwCSvwMANsEDANDCAwBqxAMABMYDAKjHAwBCyQMA3MoDAHbMAwAQzgMAtM8DAE7RAwDo0gMAjNQDACbWAwDA1wMAWtkDAP7aAwCY3AMAMt4DAMzfAwBw4QMACuMDAKTkAwA+5gMA2OcDAHzpAwAW6wMAsOwDAFTuAwDu7wMAiPEDACLzAwDG9AMAYPYDAPr3AwCU+QMAOPsDANL8AwBs/gMABgAEAKABBABEAwQA3gQEAHgGBAAcCAQAtgkEAFALBADqDAQAjg4EACgQBADCEQQAXBMEAAAVBACaFgQANBgEAM4ZBAByGwQADB0EAKYeBABAIAQA5CEEAH4jBAAYJQQAsiYEAEwoBADwKQQAiisEACQtBADILgQAYjAEAPwxBACWMwQAMDUEANQ2BABuOAQACDoEAKw7BABGPQQA4D4EAHpABAAeQgQAuEMEAFJFBADsRgQAkEgEACpKBADESwQAXk0EAPhOBACcUAQANlIEANpTBAB0VQQADlcEAKhYBABCWgQA5lsEAIBdBAAaXwQAtGAEAE5iBADyYwQAjGUEACZnBADKaAQAZGoEAP5rBACYbQQAPG8EANZwBABwcgQACnQEAK51BABIdwQA4ngEAHx6BAAWfAQAun0EAFR/BAD4gAQAkoIEACyEBADGhQQAYIcEAPqIBACeigQAQowEAOaNBACAjwQAGpEEALSSBABYlAQA/JUEAJaXBAA6mQQA1JoEAG6cBAAIngQArJ8EAEahBADgogQAhKQEADKmBADMpwQAZqkEAAqrBACurAQAUq4EAOyvBACQsQQANLMEAM60BABotgQAArgEAKa5BABAuwQA2rwEAHS+BAAOwAQAssEEAEzDBADmxAQAisYEACTIBAC+yQQAWMsEAPLMBACWzgQAMNAEAMrRBABu0wQACNUEAKLWBAA82AQA4NkEAHrbBAAU3QQArt4EAFLgBADs4QQAhuMEACDlBADE5gQAXugEAPjpBACS6wQANu0EANDuBABq8AQABPIEAKjzBABC9QQA3PYEAHb4BAAa+gQAtPsEAE79BADo/gQAggAFACYCBQDAAwUAWgUFAP4GBQCYCAUAMgoFAMwLBQBmDQUACg8FAKQQBQA+EgUA4hMFAHwVBQAWFwUAsBgFAFQaBQDuGwUAiB0FACIfBQDGIAUAYCIFAPojBQCUJQUALicFANIoBQBsKgUABiwFAKotBQBELwUA3jAFAHgyBQAcNAUAtjUFAFA3BQDqOAUAjjoFACg8BQDCPQUAXD8FAPZABQCaQgUANEQFAM5FBQByRwUADEkFAKZKBQBATAUA5E0FAH5PBQAYUQUAslIFAFZUBQDwVQUAilcFACRZBQC+WgUAYlwFAPxdBQCWXwUAOmEFANRiBQBuZAUACGYFAKxnBQBGaQUA4GoFAHpsBQAebgUAuG8FAFJxBQDscgUAhnQFACp2BQDEdwUAXnkFAAJ7BQCcfAUANn4FANB/BQBqgQUADoMFAKiEBQBChgUA5ocFAICJBQAaiwUAtIwFAFiOBQDyjwUAjJEFACaTBQDKlAUAZJYFAP6XBQCYmQUAMpsFANacBQBwngUACqAFAK6hBQBIowUA4qQFAHymBQAgqAUAuqkFAFSrBQDurAUAkq4FACywBQDGsQUAYLMFAPq0BQCetgUAOLgFANK5BQB2uwUAEL0FAKq+BQBEwAUA6MEFAILDBQAcxQUAtsYFAFrIBQD0yQUAjssFACjNBQDCzgUAZtAFAADSBQCa0wUAPtUFANjWBQBy2AUADNoFALDbBQBK3QUA5N4FAH7gBQAY4gUAvOMFAFblBQDw5gUAlOgFAC7qBQDI6wUAYu0FAAbvBQCg8AUAOvIFANTzBQB49QUAEvcFAKz4BQBG+gUA4PsFAIT9BQAe/wUAuAAGAFwCBgD2AwYAkAUGACoHBgDOCAYAaAoGAAIMBgCcDQYAQA8GANoQBgB0EgYADhQGAKgVBgBMFwYA5hgGAIoaBgAkHAYAvh0GAFgfBgDyIAYAliIGADAkBgDKJQYAZCcGAP4oBgCiKgYAPCwGANYtBgB6LwYAFDEGAK4yBgBINAYA7DUGAIY3BgAgOQYAujoGAF48BgD4PQYAkj8GACxBBgDGQgYAakQGAARGBgCeRwYAQkkGANxKBgB2TAYAEE4GALRPBgBOUQYA6FIGAIJUBgAcVgYAwFcGAFpZBgD0WgYAmFwGADJeBgDMXwYAZmEGAApjBgCkZAYAPmYGANhnBgB8aQYAFmsGALBsBgBKbgYA5G8GAIhxBgAicwYAxnQGAGB2BgD6dwYAlHkGAC57BgDSfAYAbH4GAAaABgCggQYAOoMGAN6EBgB4hgYAHIgGALaJBgBQiwYA6owGAISOBgAokAYAwpEGAFyTBgD2lAYAkJYGADSYBgDOmQYAaJsGAAydBgCmngYAQKAGANqhBgB+owYAGKUGALKmBgBMqAYA8KkGAIqrBgAkrQYAvq4GAFiwBgD8sQYAlrMGADC1BgDUtgYAbrgGAAi6BgCiuwYARr0GAOC+BgB6wAYAFMIGALjDBgBSxQYA7MYGAIbIBgAqygYAxMsGAF7NBgACzwYAnNAGADbSBgDk0wYAftUGABjXBgCy2AYATNoGAPDbBgCK3QYAJN8GANLgBgBs4gYABuQGAKDlBgA65wYA3ugGAHjqBgAS7AYArO0GAFDvBgDq8AYAjvIGACj0BgDC9QYAXPcGAPb4BgCa+gYANPwGAM79BgBo/wYAAgEHAKYCBwBABAcA2gUHAH4HBwAYCQcAsgoHAEwMBwDwDQcAig8HACQRBwC+EgcAYhQHAPwVBwCWFwcAMBkHAMoaBwBuHAcACB4HAKIfBwBGIQcA4CIHAHokBwAUJgcAuCcHAFIpBwDsKgcAhiwHACouBwDELwcAXjEHAPgyBwCcNAcANjYHANA3BwBqOQcADjsHAKg8BwBCPgcA3D8HAHZBBwAaQwcAtEQHAE5GBwDyRwcAjEkHACZLBwDATAcAWk4HAP5PBwCYUQcAMlMHANZUBwBwVgcAClgHAKRZBwBIWwcA4lwHAHxeBwAWYAcAsGEHAFRjBwDuZAcAiGYHACxoBwDGaQcAYGsHAPpsBwCebgcAOHAHANJxBwBscwcAEHUHAKp2BwBEeAcA3nkHAHh7BwAcfQcAtn4HAFCABwD0gQcAjoMHACiFBwDChgcAZogHAACKBwCaiwcANI0HAM6OBwBykAcADJIHAKaTBwBKlQcA5JYHAH6YBwAYmgcAvJsHAFadBwDwngcAiqAHACSiBwDIowcAYqUHAPymBwCgqAcAOqoHANSrBwBurQcAEq8HAKywBwBGsgcA4LMHAHq1BwAetwcAuLgHAFK6BwD2uwcAkL0HACq/BwDEwAcAaMIHAALEBwCcxQcANscHANrIBwB0ygcADswHAKjNBwBCzwcA5tAHAIDSBwAa1AcAvtUHAFjXBwDy2AcAjNoHADDcBwDK3QcAZN8HAP7gBwCi4gcAPOQHANblBwBw5wcAFOkHAK7qBwBI7AcA4u0HAIbvBwAg8QcAuvIHAFT0BwDu9QcAkvcHACz5BwDG+gcAYPwHAAT+BwCe/wcAQgEIANwCCAB2BAgAEAYIAKoHCABOCQgA6AoIAIIMCAAcDggAtg8IAFoRCAD0EggAjhQIADIWCADMFwgAZhkIAAAbCACkHAgAPh4IANgfCAByIQgADCMIALAkCABKJggA5CcIAIgpCAAiKwgAvCwIAFYuCAD6LwgAlDEIAC4zCADINAgAbDYIAAY4CACgOQgAOjsIANQ8CAB4PggAEkAIAKxBCABGQwgA6kQIAIRGCAAoSAgAwkkIAFxLCAD2TAgAkE4IADRQCADOUQgAaFMIAAJVCACcVggAQFgIANpZCAB0WwgAGF0IALJeCABMYAgA5mEIAIpjCAAkZQgAvmYIAFhoCADyaQgAlmsIADBtCADKbggAbnAIAAhyCACicwgAPHUIAOB2CAB6eAgAFHoIAK57CABSfQgA7H4IAIaACAAggggAuoMIAF6FCAD4hggAnIgIADaKCADQiwgAao0IAASPCACokAgAQpIIANyTCAB2lQgAGpcIALSYCABOmggA6JsIAIydCAAmnwgAwKAIAFqiCAD+owgAmKUIADKnCADMqAgAcKoIAAqsCACkrQgAPq8IANiwCAB8sggAFrQIALC1CABUtwgA7rgIAIi6CAAivAgAxr0IAGC/CAD6wAgAlMIIADjECADSxQgAbMcIAAbJCACgyggARMwIAN7NCAB4zwgAHNEIALbSCABQ1AgA6tUIAI7XCAAo2QgAwtoIAFzcCAD23QgAmt8IADThCADO4ggAcuQIAAzmCACm5wgAQOkIAOTqCAB+7AgAGO4IALLvCABW8QgA8PIIAIr0CAAk9ggAyPcIAGL5CAD8+ggAlvwIADr+CADU/wgAbgEJAAgDCQCiBAkARgYJAOAHCQB6CQkAFAsJALgMCQBSDgkA7A8JAJARCQAqEwkAxBQJAF4WCQACGAkAnBkJADYbCQDQHAkAdB4JABggCQCyIQkATCMJAPAkCQCKJgkAJCgJAMgpCQBiKwkA/CwJAJYuCQA6MAkA1DEJAG4zCQAINQkAojYJAEY4CQDgOQkAejsJAB49CQC4PgkAUkAJAOxBCQCQQwkAKkUJAMRGCQBeSAkA+EkJAJxLCQA2TQkA0E4JAHRQCQAOUgkAqFMJAEJVCQDmVgkAgFgJABpaCQC0WwkAWF0JAPJeCQCMYAkAJmIJAMBjCQBkZQkA/mYJAJhoCQA8agkA1msJAHBtCQAKbwkArnAJAEhyCQDicwkAfHUJACB3CQC6eAkAVHoJAO57CQCIfQkALH8JAMaACQBgggkABIQJAJ6FCQA4hwkA0ogJAHaKCQAQjAkAqo0JAESPCQDekAkAgpIJAByUCQC2lQkAWpcJAPSYCQCOmgkAKJwJAMKdCQBmnwkAAKEJAJqiCQA+pAkA2KUJAHKnCQAMqQkAsKoJAEqsCQDkrQkAfq8JABixCQC8sgkAVrQJAPC1CQCUtwkALrkJAMi6CQBivAkABr4JAKC/CQA6wQkA1MIJAG7ECQASxgkArMcJAEbJCQDqygkAhMwJAB7OCQC4zwkAXNEJAPbSCQCQ1AkAKtYJAM7XCQBo2QkAAtsJAJzcCQA23gkA2t8JAHThCQAO4wkAsuQJAEzmCQDm5wkAgOkJACTrCQC+7AkAWO4JAPLvCQCM8QkAMPMJAMr0CQBk9gkA/vcJAKL5CQA8+wkA1vwJAHr+CQAUAAoArgEKAEgDCgDsBAoAhgYKACAICgC6CQoAVAsKAPgMCgCSDgoALBAKANARCgBqEwoABBUKAJ4WCgBCGAoA3BkKAHYbCgAQHQoAqh4KAE4gCgDoIQoAgiMKACYlCgDAJgoAWigKAPQpCgCYKwoAMi0KAMwuCgBmMAoAADIKAKQzCgA+NQoA2DYKAHw4CgAWOgoAsDsKAEo9CgDuPgoAiEAKACJCCgC8QwoAVkUKAPpGCgCUSAoALkoKAMhLCgBsTQoABk8KAKBQCgBEUgoA3lMKAHhVCgASVwoAtlgKAFBaCgDqWwoAhF0KAB5fCgDCYAoAXGIKAPZjCgCQZQoANGcKAM5oCgBoagoAAmwKAKZtCgBAbwoA2nAKAHRyCgAYdAoAsnUKAEx3CgDweAoAinoKACR8CgC+fQoAYn8KAPyACgCWggoAMIQKAMqFCgBuhwoACIkKAKKKCgBGjAoA4I0KAHqPCgAUkQoAuJIKAFKUCgDslQoAhpcKACqZCgDEmgoAXpwKAPidCgCSnwoANqEKANCiCgBqpAoADqYKAKinCgBCqQoA3KoKAICsCgAargoAtK8KAE6xCgDysgoAjLQKACa2CgDAtwoAWrkKAP66CgCYvAoAMr4KANa/CgBwwQoACsMKAKTECgBIxgoA4scKAHzJCgAWywoAsMwKAFTOCgDuzwoAiNEKACLTCgDG1AoAYNYKAPrXCgCe2QoAONsKANLcCgBs3goAEOAKAKrhCgBE4woA3uQKAILmCgAc6AoAtukKAFDrCgDq7AoAju4KACjwCgDC8QoAZvMKAAD1CgCa9goANPgKANj5CgBy+woADP0KAKb+CgBKAAsA5AELAH4DCwAYBQsAsgYLAFYICwDwCQsAigsLAC4NCwDIDgsAYhALAPwRCwCWEwsAOhULANQWCwBuGAsAEhoLAKwbCwBGHQsA4B4LAIQgCwAeIgsAuCMLAFIlCwDsJgsAkCgLACoqCwDEKwsAXi0LAAIvCwCcMAsANjILANozCwB0NQsADjcLAKg4CwBMOgsA5jsLAIA9CwAaPwsAtEALAFhCCwDyQwsAjEULACZHCwDKSAsAZEoLAP5LCwCiTQsAPE8LANZQCwBwUgsAFFQLAK5VCwBIVwsA4lgLAHxaCwAgXAsAul0LAFRfCwD4YAsAkmILACxkCwDGZQsAamcLAARpCwCeagsAOGwLANJtCwB2bwsAEHELAKpyCwBEdAsA6HULAIJ3CwAceQsAwHoLAFp8CwD0fQsAjn8LACiBCwDMggsAZoQLAACGCwCkhwsAPokLANiKCwByjAsAFo4LALCPCwBKkQsA5JILAH6UCwAilgsAvJcLAFaZCwD6mgsAlJwLAC6eCwDInwsAbKELAAajCwCgpAsAOqYLANSnCwB4qQsAEqsLAKysCwBQrgsA6q8LAISxCwAeswsAwrQLAFy2CwD2twsAkLkLADS7CwDOvAsAaL4LAALACwCcwQsAQMMLANrECwB0xgsAGMgLALLJCwBMywsA5swLAIrOCwAk0AsAvtELAFjTCwDy1AsAltYLADDYCwDK2QsAZNsLAAjdCwCi3gsAPOALAODhCwB64wsAFOULAK7mCwBS6AsA7OkLAIbrCwAg7QsAuu4LAF7wCwD48QsAkvMLACz1CwDQ9gsAavgLAAT6CwCo+wsAQv0LANz+CwB2AAwAGgIMALQDDABOBQwA6AYMAIIIDAAmCgwAwAsMAFoNDAD0DgwAmBAMADISDADMEwwAcBUMAAoXDACkGAwAPhoMAOIbDAB8HQwAFh8MALAgDABKIgwA7iMMAIglDAAiJwwAvCgMAGAqDAD6KwwAlC0MADgvDADSMAwAbDIMAAY0DACqNQwARDcMAN44DAB4OgwAHDwMALY9DABQPwwA6kAMAI5CDAAoRAwAwkUMAFxHDAAASQwAmkoMADRMDADOTQwAck8MAAxRDACmUgwAQFQMANpVDAB+VwwAGFkMALJaDABMXAwA8F0MAIpfDAAkYQwAyGIMAGJkDAD8ZQwAlmcMADppDADUagwAbmwMAAhuDACibwwARnEMAOByDAB6dAwAFHYMALh3DABSeQwA7HoMAJB8DAAqfgwAxH8MAF6BDAACgwwAnIQMADaGDADQhwwAaokMAA6LDACojAwAQo4MANyPDACAkQwAGpMMALSUDABYlgwA8pcMAIyZDAAmmwwAypwMAGSeDAD+nwwAmKEMADKjDADWpAwAcKYMAAqoDACkqQwASKsMAOKsDAB8rgwAILAMALqxDABUswwA7rQMAJK2DAAsuAwAxrkMAGC7DAD6vAwAnr4MADjADADSwQwAdsMMABDFDACqxgwARMgMAOjJDACCywwAHM0MALbODABQ0AwA9NEMAI7TDAAo1QwAzNYMAGbYDAAA2gwAmtsMAD7dDADY3gwAcuAMAAziDACw4wwASuUMAOTmDAB+6AwAGOoMALzrDABW7QwA8O4MAJTwDAAu8gwAyPMMAGL1DAAG9wwAoPgMADr6DADU+wwAbv0MABL/DACsAA0ARgINAOADDQCEBQ0AHgcNALgIDQBcCg0A9gsNAJANDQAqDw0AzhANAGgSDQACFA0AnBUNADYXDQDaGA0AdBoNAA4cDQCoHQ0ATB8NAOYgDQCAIg0AJCQNAL4lDQBYJw0A8igNAJYqDQAwLA0Ayi0NAGQvDQD+MA0AojINADw0DQDWNQ0AcDcNABQ5DQCuOg0ASDwNAOw9DQCGPw0AIEENALpCDQBeRA0A+EUNAJJHDQAsSQ0AxkoNAGpMDQAETg0Ank8NADhRDQDcUg0AdlQNABBWDQC0Vw0ATlkNAOhaDQCCXA0AJl4NAMBfDQBaYQ0A9GINAI5kDQAyZg0AzGcNAGZpDQAAaw0ApGwNAD5uDQDYbw0AfHENABZzDQCwdA0ASnYNAO53DQCIeQ0AInsNALx8DQBWfg0A+n8NAJSBDQAugw0A0oQNAGyGDQAGiA0AoIkNAESLDQDejA0AeI4NABKQDQC2kQ0AUJMNAOqUDQCElg0AHpgNAMKZDQBcmw0A9pwNAJqeDQA0oA0AzqENAGijDQAMpQ0ApqYNAECoDQDaqQ0AfqsNABitDQCyrg0ATLANAPCxDQCKsw0AJLUNAL62DQBYuA0A/LkNAJa7DQAwvQ0Ayr4NAG7ADQAIwg0AosMNAEbFDQDgxg0AesgNABTKDQCuyw0AUs0NAOzODQCG0A0AININAMTTDQBe1Q0A+NYNAJzYDQA22g0A0NsNAGrdDQAO3w0AqOANAELiDQDc4w0AduUNABrnDQC06A0ATuoNAOjrDQCM7Q0AJu8NAMDwDQBk8g0A/vMNAJj1DQAy9w0A1vgNAHD6DQAK/A0ApP0NAD7/DQDiAA4AfAIOACAEDgDEBQ4AXgcOAPgIDgCcCg4ANgwOANANDgBqDw4ABBEOAKgSDgBCFA4A3BUOAHYXDgAaGQ4AtBoOAE4cDgDoHQ4AjB8OACYhDgDAIg4AZCQOAP4lDgCYJw4AMikOANYqDgBwLA4ACi4OAKQvDgA+MQ4A4jIOAHw0DgAWNg4AsDcOAFQ5DgDuOg4AiDwOACw+DgDGPw4AYEEOAPpCDgCeRA4AOEYOANJHDgBsSQ4ABksOAKpMDgBETg4A3k8OAHhRDgAcUw4AtlQOAFBWDgD0Vw4AjlkOAChbDgDCXA4AZl4OAABgDgCaYQ4ANGMOAM5kDgByZg4ADGgOAKZpDgBAaw4A5GwOAH5uDgAYcA4AvHEOAFZzDgDwdA4AinYOAC54DgDIeQ4AYnsOAPx8DgCgfg4AOoAOANSBDgBugw4ACIUOAKyGDgBGiA4A4IkOAHqLDgAejQ4AuI4OAFKQDgD2kQ4AkJMOACqVDgDElg4AXpgOAAKaDgCcmw4ANp0OANqeDgB0oA4ADqIOAKijDgBMpQ4A5qYOAICoDgAaqg4AvqsOAFitDgDyrg4AjLAOADCyDgDKsw4AZLUOAP62DgCiuA4APLoOANa7DgBwvQ4ACr8OAK7ADgBIwg4A4sMOAHzFDgAgxw4AusgOAFTKDgD4yw4Aks0OACzPDgDG0A4AatIOAATUDgCe1Q4AONcOANLYDgB22g4AENwOAKrdDgBE3w4A6OAOAILiDgAc5A4AwOUOAFrnDgD06A4AjuoOADLsDgDM7Q4AZu8OAADxDgCa8g4APvQOANj1DgBy9w4ADPkOALD6DgBK/A4A5P0OAIj/DgAiAQ8AvAIPAFYEDwD6BQ8AlAcPAC4JDwDICg8AYgwPAAYODwCgDw8AOhEPANQSDwB4FA8AEhYPAKwXDwBQGQ8A6hoPAIQcDwAeHg8Awh8PAFwhDwD2Ig8AkCQPAComDwDOJw8AaCkPAAIrDwCcLA8AQC4PANovDwB0MQ8AGDMPALI0DwBMNg8A5jcPAIA5DwAkOw8AvjwPAFg+DwDyPw8AlkEPADBDDwDKRA8AbkYPAAhIDwCiSQ8APEsPAOBMDwB6Tg8AFFAPAK5RDwBIUw8A7FQPAIZWDwAgWA8AxFkPAF5bDwD4XA8Akl4PADZgDwDQYQ8AamMPAARlDwCoZg8AQmgPANxpDwB2aw8AEG0PALRuDwBOcA8A6HEPAIxzDwAmdQ8AwHYPAFp4DwD+eQ8AmHsPADJ9DwDMfg8AZoAPAAqCDwCkgw8APoUPANiGDwB8iA8AFooPALCLDwBUjQ8A7o4PAIiQDwAikg8AxpMPAGCVDwD6lg8AlJgPAC6aDwDSmw8AbJ0PAAafDwCgoA8ARKIPAN6jDwB4pQ8AHKcPALaoDwBQqg8A6qsPAI6tDwAorw8AwrAPAFyyDwD2sw8AmrUPADS3DwDOuA8AaLoPAAy8DwCmvQ8AQL8PAOTADwB+wg8AGMQPALLFDwBWxw8A8MgPAIrKDwAkzA8AyM0PAGLPDwD80A8AltIPADDUDwDU1Q8AbtcPAAjZDwCs2g8ARtwPAODdDwB63w8AHuEPALjiDwBS5A8A7OUPAJDnDwAq6Q8AxOoPAF7sDwAC7g8AnO8PADbxDwDQ8g8AdPQPAA72DwCo9w8AQvkPAOb6DwCA/A8AGv4PALT/DwBYARAA8gIQAIwEEAAmBhAAwAcQAGQJEAD+ChAAogwQADIOEADWDxAAcBEQAAoTEACkFBAASBYQAOIXEAB8GRAAIBsQALocEABUHhAA7h8QAJIhEAAsIxAAxiQQAGAmEAD6JxAAnikQADgrEADSLBAAdi4QABAwEACqMRAARDMQAOg0EACCNhAAHDgQALY5EABQOxAA9DwQAI4+EAAoQBAAzEEQAGZDEAAARRAAmkYQAD5IEADYSRAAcksQAAxNEACmThAASlAQAORREAB+UxAAGFUQALxWEABWWBAA8FkQAJRbEAAuXRAAyF4QAGJgEAD8YRAAoGMQADplEADUZhAAeGgQABJqEACsaxAARm0QAOBuEACEcBAAHnIQALhzEABcdRAA9nYQAJB4EAAqehAAznsQAGh9EAACfxAAnIAQADaCEADagxAAdIUQAA6HEACyiBAATIoQAOaLEACAjRAAJI8QAL6QEABYkhAA8pMQAIyVEAAwlxAAypgQAGSaEAAInBAAop0QADyfEADWoBAAeqIQABSkEACupRAASKcQAOKoEACGqhAAIKwQALqtEABerxAA+LAQAJKyEAAstBAA0LUQAGq3EAAEuRAAnroQADi8EADcvRAAdr8QABDBEAC0whAATsQQAOjFEACCxxAAJskQAMDKEABazBAA9M0QAI7PEAAy0RAAzNIQAGbUEAAA1hAApNcQAD7ZEADY2hAAfNwQABbeEACw3xAASuEQAOTiEACI5BAAIuYQALznEABW6RAA+uoQAJTsEAAu7hAA0u8QAGzxEAAG8xAAoPQQADr2EADe9xAAePkQABL7EACs/BAAUP4QAOr/EACEAREAKAMRAMIEEQBcBhEA9gcRAJAJEQA0CxEAzgwRAGgOEQACEBEAphERAEATEQDaFBEAfhYRABgYEQCyGREATBsRAPAcEQCKHhEAJCARAL4hEQBYIxEA/CQRAJYmEQAwKBEA1CkRAG4rEQAILREAoi4RAEYwEQDgMREAejMRABQ1EQCuNhEAUjgRAOw5EQCGOxEAKj0RAMQ+EQBeQBEA+EERAJxDEQA2RREA0EYRAGpIEQAEShEAqEsRAEJNEQDcThEAdlARABpSEQC0UxEATlURAPJWEQCMWBEAJloRAMBbEQBaXREA/l4RAJhgEQAyYhEAzGMRAHBlEQAKZxEApGgRAD5qEQDiaxEAfG0RABZvEQC6cBEAVHIRAO5zEQCIdREALHcRAMZ4EQBgehEA+nsRAJR9EQA4fxEA0oARAGyCEQAGhBEAqoURAESHEQDeiBEAgooRAByMEQC2jREAUI8RAOqQEQCOkhEAKJQRAMKVEQBclxEAAJkRAJqaEQA0nBEA2J0RAHKfEQAMoREApqIRAECkEQDkpREAfqcRABipEQCyqhEAVqwRAPCtEQCKrxEALrERAMiyEQBitBEA/LURAKC3EQA6uREA1LoRAG68EQASvhEArL8RAEbBEQDgwhEAhMQRAB7GEQC4xxEAUskRAPbKEQCQzBEAKs4RAMTPEQBo0REAAtMRAJzUEQA21hEA0NcRAHTZEQAO2xEAqNwRAELeEQDm3xEAgOERABrjEQC+5BEAWOYRAPLnEQCM6REAJusRAMrsEQBk7hEA/u8RAJjxEQA88xEA1vQRAHD2EQAU+BEArvkRAEj7EQDi/BEAhv4RACAAEgC6ARIAVAMSAO4EEgCSBhIALAgSAMYJEgBgCxIABA0SAJ4OEgA4EBIA3BESAHYTEgAQFRIAqhYSAE4YEgDoGRIAghsSABwdEgC2HhIAWiASAPQhEgCOIxIAKCUSAMwmEgBmKBIAACoSAKQrEgA+LRIA2C4SAHIwEgAMMhIAsDMSAEo1EgDkNhIAiDgSACI6EgC8OxIAVj0SAPA+EgCUQBIALkISAMhDEgBiRRIABkcSAKBIEgA6ShIA3ksSAHhNEgASTxIArFASAEZSEgDqUxIAhFUSAB5XEgC4WBIAXFoSAPZbEgCQXRIANF8SAM5gEgBoYhIAAmQSAKZlEgBAZxIA2mgSAHRqEgAObBIAsm0SAExvEgDmcBIAinISACR0EgC+dRIAWHcSAPx4EgCWehIAMHwSAMp9EgBkfxIACIESAKKCEgA8hBIA4IUSAHqHEgAUiRIArooSAFKMEgDsjRIAho8SACCREgC6khIAXpQSAPiVEgCSlxIALJkSANCaEgBqnBIABJ4SAKifEgBCoRIA3KISAHakEgAQphIAtKcSAE6pEgDoqhIAgqwSACauEgDArxIAWrESAP6yEgCYtBIAMrYSAMy3EgBmuRIACrsSAKS8EgA+vhIA2L8SAHzBEgAWwxIAsMQSAErGEgDuxxIAiMkSACLLEgC8zBIAYM4SAPrPEgCU0RIAONMSANLUEgBs1hIABtgSAKDZEgBE2xIA3twSAHjeEgAS4BIAtuESAFDjEgDq5BIAjuYSACjoEgDC6RIAXOsSAADtEgCa7hIANPASAM7xEgBo8xIADPUSAKb2EgBA+BIA2vkSAH77EgAY/RIAsv4SAFYAEwDwARMAigMTACQFEwC+BhMAYggTAPwJEwCWCxMAMA0TANQOEwBuEBMACBITAKwTEwBGFRMA4BYTAHoYEwAUGhMAuBsTAFIdEwDsHhMAkCATACoiEwDEIxMAXiUTAAInEwCcKBMANioTANArEwBqLRMADi8TAKgwEwBCMhMA3DMTAIA1EwAaNxMAtDgTAFg6EwDyOxMAjD0TACY/EwDAQBMAZEITAP5DEwCYRRMAMkcTANZIEwBwShMACkwTAK5NEwBITxMA4lATAHxSEwAgVBMAulUTAFRXEwDuWBMAiFoTACxcEwDGXRMAYF8TAPpgEwCeYhMAOGQTANJlEwB2ZxMAEGkTAKpqEwBEbBMA3m0TAIJvEwAccRMAtnITAFB0EwD0dRMAjncTACh5EwDMehMAZnwTAAB+EwCafxMAPoETANiCEwByhBMAFoYTAMSHEwBeiRMAAosTAJyMEwA2jhMA0I8TAGqREwAOkxMAqJQTAEKWEwDmlxMAgJkTABqbEwC0nBMATp4TAPKfEwCMoRMAJqMTAMqkEwBkphMA/qcTAJipEwA8qxMA1qwTAHCuEwAKsBMApLETAEizEwDitBMAfLYTABa4EwC6uRMAVLsTAO68EwCSvhMALMATAMbBEwBgwxMABMUTAJ7GEwA4yBMA0skTAGzLEwAQzRMAqs4TAETQEwDe0RMAgtMTABzVEwC21hMAWtgTAPTZEwCO2xMAKN0TAMzeEwBm4BMAAOITAJrjEwA05RMA2OYTAHLoEwAM6hMApusTAErtEwDk7hMAfvATABjyEwC88xMAVvUTAPD2EwCU+BMALvoTAMj7EwBi/RMA/P4TAKAAFAA6AhQA1AMUAG4FFAASBxQArAgUAEYKFADgCxQAhA0UAB4PFAC4EBQAUhIUAPYTFACQFRQAKhcUAM4YFABoGhQAAhwUAJwdFABAHxQA2iAUAHQiFAAOJBQAqCUUAEwnFADmKBQAgCoUABosFAC+LRQAWC8UAPIwFACMMhQAMDQUAMo1FABkNxQACDkUAKI6FAA8PBQA1j0UAHA/FAAUQRQArkIUAEhEFADiRRQAhkcUACBJFAC6ShQAXkwUAPhNFACSTxQALFEUANBSFABqVBQABFYUAJ5XFAA4WRQA3FoUAHZcFAAQXhQAql8UAE5hFADoYhQAgmQUACZmFADAZxQAWmkUAPRqFACYbBQAMm4UAMxvFABmcRQAAHMUAKR0FAA+dhQA2HcUAHJ5FAAWexQAsHwUAEp+FADufxQAiIEUACKDFAC8hBQAYIYUAPqHFACUiRQALosUAMiMFABsjhQABpAUAKCRFAA6kxQA3pQUAHiWFAASmBQAtpkUAFCbFADqnBQAhJ4UACigFADCoRQAXKMUAPakFACQphQANKgUAM6pFABoqxQAAq0UAKauFABAsBQA2rEUAH6zFAAYtRQAsrYUAEy4FADmuRQAirsUACS9FAC+vhQAYsAUAPzBFACWwxQAMMUUANTGFABuyBQACMoUAKLLFAA8zRQA4M4UAHrQFAAU0hQArtMUAFLVFADs1hQAhtgUACraFADE2xQAXt0UAPjeFACc4BQANuIUANDjFABq5RQABOcUAKjoFABC6hQA3OsUAHbtFAAa7xQAtPAUAE7yFADy8xQAjPUUACb3FADA+BQAZPoUAP77FACY/RQAMv8UAMwAFQBwAhUACgQVAKQFFQA+BxUA4ggVAHwKFQAWDBUAug0VAFQPFQDuEBUAiBIVACIUFQDGFRUAYBcVAPoYFQCUGhUAOBwVANIdFQBsHxUABiEVAKoiFQBEJBUA3iUVAIInFQAcKRUAtioVAFAsFQDqLRUAji8VACgxFQDCMhUAXDQVAAA2FQCaNxUANDkVANg6FQByPBUADD4VAKY/FQBAQRUA5EIVAH5EFQAYRhUAskcVAFZJFQDwShUAikwVACROFQDITxUAYlEVAPxSFQCWVBUAOlYVANRXFQB4WRUACFsVAKxcFQBGXhUA4F8VAIRhFQAeYxUAuGQVAFJmFQD2ZxUAkGkVACprFQDEbBUAXm4VAAJwFQCccRUANnMVANp0FQB0dhUADngVAKh5FQBCexUA5nwVAIB+FQAagBUAtIEVAFiDFQDyhBUAjIYVACaIFQDKiRUAZIsVAP6MFQCijhUAPJAVANaRFQBwkxUACpUVAK6WFQBImBUA4pkVAHybFQAgnRUAup4VAFSgFQDuoRUAkqMVACylFQDGphUAaqgVAASqFQCeqxUAOK0VANyuFQB2sBUAELIVAKqzFQBEtRUA6LYVAIK4FQAcuhUAtrsVAFq9FQD0vhUAjsAVADLCFQDMwxUAZsUVAADHFQCkyBUAPsoVANjLFQByzRUADM8VALDQFQBK0hUA5NMVAH7VFQAi1xUAvNgVAFbaFQDw2xUAlN0VAC7fFQDI4BUAYuIVAAbkFQCg5RUAOucVANToFQB46hUAEuwVAKztFQBQ7xUA6vAVAITyFQAe9BUAuPUVAFz3FQD2+BUAkPoVACr8FQDO/RUAaP8VAAIBFgCmAhYAQAQWANoFFgB0BxYADgkWALIKFgBMDBYA5g0WAIAPFgAkERYAvhIWAFgUFgDyFRYAlhcWADAZFgDKGhYAbhwWAAgeFgCiHxYAPCEWANYiFgB6JBYAFCYWAK4nFgBIKRYA7CoWAIYsFgAgLhYAui8WAF4xFgD4MhYAkjQWADY2FgDQNxYAajkWAAQ7FgCePBYAQj4WANw/FgB2QRYAEEMWALREFgBORhYA6EcWAIJJFgAmSxYAwEwWAFpOFgD+TxYAmFEWADJTFgDMVBYAZlYWAApYFgCkWRYAPlsWANhcFgB8XhYAFmAWALBhFgBKYxYA7mQWAIhmFgAiaBYAxmkWAGBrFgD6bBYAlG4WAC5wFgDScRYAbHMWAAZ1FgCgdhYARHgWAN55FgB4exYAEn0WALZ+FgBQgBYA6oEWAI6DFgAohRYAwoYWAFyIFgD2iRYAmosWADSNFgDOjhYAaJAWAAySFgCmkxYAQJUWAOSWFgB+mBYAGJoWALKbFgBMnRYA8J4WAIqgFgAkohYAvqMWAGKlFgD8phYAlqgWADCqFgDUqxYAbq0WAAivFgCssBYARrIWAOCzFgB6tRYAFLcWALi4FgBSuhYA7LsWAIa9FgAgvxYAxMAWAF7CFgACxBYAnMUWADbHFgDQyBYAdMoWAA7MFgCozRYAQs8WANzQFgCA0hYAGtQWALTVFgBO1xYA8tgWAIzaFgAm3BYAyt0WAGTfFgD+4BYAmOIWADLkFgDW5RYAcOcWAArpFgCk6hYASOwWAOLtFgB87xYAFvEWALryFgBU9BYA7vUWAJL3FgAs+RYAxvoWAGD8FgD6/RYAnv8WADgBFwDSAhcAbAQXABAGFwCqBxcARAkXAN4KFwCCDBcAHA4XALYPFwBaERcA9BIXAI4UFwAoFhcAwhcXAGYZFwAAGxcAmhwXADQeFwDYHxcAciEXAAwjFwCmJBcASiYXAOQnFwB+KRcAIisXALwsFwBWLhcA8C8XAJQxFwAuMxcAyDQXAGI2FwD8NxcAoDkXADo7FwDUPBcAbj4XABJAFwCsQRcARkMXAOBEFwCERhcAHkgXALhJFwBSSxcA9kwXAJBOFwAqUBcAzlEXAGhTFwACVRcAnFYXADZYFwDaWRcAdFsXAA5dFwCoXhcATGAXAOZhFwCAYxcAJGUXAL5mFwBYaBcA8mkXAIxrFwAwbRcAym4XAGRwFwD+cRcAonMXADx1FwDWdhcAengXABR6FwCuexcASH0XAOx+FwCGgBcAIIIXALqDFwBUhRcA+IYXAJKIFwAsihcAxosXAGqNFwAEjxcAnpAXAEKSFwDckxcAdpUXABCXFwCqmBcATpoXAOibFwCCnRcAHJ8XAMCgFwBaohcA9KMXAI6lFwAypxcAzKgXAGaqFwAArBcApK0XAD6vFwDYsBcAcrIXABa0FwCwtRcASrcXAO64FwCIuhcAIrwXALy9FwBWvxcA+sAXAJTCFwAuxBcAyMUXAGzHFwAGyRcAoMoXADrMFwDezRcAeM8XABLRFwC20hcAUNQXAOrVFwCE1xcAHtkXAMLaFwBc3BcA9t0XAJDfFwA04RcAzuIXAGjkFwAC5hcApucXAEDpFwDa6hcAfuwXABjuFwCy7xcATPEXAObyFwCK9BcAJPYXAL73FwBY+RcA/PoXAJb8FwAw/hcAyv8XAG4BGAAIAxgAogQYAEYGGADgBxgAegkYABQLGACuDBgAUg4YAOwPGACGERgAIBMYAMQUGABeFhgA+BcYAJIZGAA2GxgA0BwYAGoeGAAOIBgAqCEYAEIjGADcJBgAdiYYABooGAC0KRgATisYAOgsGACMLhgAJjAYAMAxGABaMxgA/jQYAJg2GAAyOBgA1jkYAHA7GAAKPRgApD4YAEhAGADiQRgAfEMYABZFGACwRhgAVEgYAO5JGACISxgAIk0YALxOGABgUBgA+lEYAJRTGAA4VRgA0lYYAGxYGAAQWhgAqlsYAERdGADeXhgAeGAYABxiGAC2YxgAUGUYAOpmGACOaBgAKGoYAMJrGABcbRgAAG8YAJpwGAA0chgA2HMYAHJ1GAAMdxgApngYAEB6GADkexgAfn0YABh/GACygBgAVoIYAPCDGACKhRgAJIcYAMiIGABiihgA/IsYAKCNGAA6jxgA1JAYAG6SGAAIlBgArJUYAEaXGADgmBgAepoYAB6cGAC4nRgAUp8YAOygGACQohgAKqQYAMSlGABepxgAAqkYAJyqGAA2rBgA2q0YAHSvGAAOsRgAqLIYAEK0GADmtRgAgLcYABq5GAC0uhgATrwYAPK9GACMvxgAMMEYAMrCGABkxBgA/sUYAJjHGAA8yRgA1soYAHDMGAAKzhgArs8YAEjRGADi0hgAfNQYABbWGAC61xgAVNkYAPjaGACS3BgALN4YAMbfGABq4RgABOMYAJ7kGAA45hgA0ucYAHbpGAAQ6xgAquwYAETuGADo7xgAgvEYABzzGADA9BgAWvYYAPT3GACO+RgAMvsYAMz8GABm/hgAAAAZAKQBGQA+AxkA2AQZAHIGGQAWCBkAugkZAFQLGQDuDBkAkg4ZACwQGQDGERkAYBMZAAQVGQCeFhkAOBgZANIZGQB2GxkAEB0ZAKoeGQBOIBkA6CEZAIIjGQAcJRkAtiYZAFooGQD0KRkAjisZACgtGQDCLhkAZjAZAAAyGQCaMxkAPjUZANg2GQByOBkADDoZALA7GQBKPRkA5D4ZAH5AGQAiQhkAvEMZAFZFGQDwRhkAlEgZAC5KGQDISxkAbE0ZAAZPGQCgUBkAOlIZANRTGQB4VRkAElcZAKxYGQBGWhkA4FsZAIRdGQAeXxkAwmAZAFxiGQD2YxkAkGUZACpnGQDOaBkAaGoZAAJsGQCcbRkAQG8ZANpwGQB0chkADnQZALJ1GQBMdxkA5ngZAIB6GQAkfBkAvn0ZAFh/GQDygBkAloIZADCEGQDKhRkAbocZAAiJGQCiihkAPIwZANaNGQB6jxkAFJEZAK6SGQBIlBkA7JUZAIaXGQAgmRkAupoZAF6cGQD4nRkAkp8ZADahGQDQohkAaqQZAASmGQCepxkAQqkZANyqGQB2rBkAEK4ZALSvGQBOsRkA6LIZAIy0GQAmthkAwLcZAFq5GQD0uhkAmLwZADK+GQDMvxkAZsEZAArDGQCkxBkAPsYZANjHGQB8yRkAFssZALDMGQBUzhkA7s8ZAIjRGQAi0xkAvNQZAGDWGQD61xkAlNkZAC7bGQDS3BkAbN4ZAAbgGQCg4RkAROMZAN7kGQB45hkAHOgZALbpGQBQ6xkA6uwZAITuGQAo8BkAwvEZAFzzGQD29BkAmvYZADT4GQDO+RkAcvsZAAz9GQCm/hkAQAAaANoBGgB+AxoAGAUaALIGGgBMCBoA8AkaAIoLGgAkDRoAvg4aAGIQGgD8ERoAlhMaADoVGgDUFhoAbhgaAAgaGgCiGxoARh0aAOAeGgB6IBoAFCIaAK4jGgBSJRoA7CYaAJAoGgAqKhoAxCsaAF4tGgD4LhoAnDAaADYyGgDQMxoAajUaAA43GgCoOBoAQjoaAOY7GgCAPRoAGj8aALRAGgBOQhoA8kMaAIxFGgAmRxoAwEgaAFpKGgD+SxoAmE0aADxPGgDWUBoAcFIaAApUGgCkVRoASFcaAOJYGgB8WhoAFlwaALpdGgBUXxoA7mAaAIhiGgAsZBoAxmUaAGBnGgAEaRoAnmoaADhsGgDSbRoAbG8aABBxGgCqchoARHQaAN51GgCCdxoAHHkaALZ6GgBafBoA9H0aAI5/GgAogRoAwoIaAGaEGgAAhhoAmocaADSJGgDYihoAcowaAAyOGgCmjxoASpEaAOSSGgB+lBoAIpYaALyXGgBWmRoA8JoaAIqcGgAunhoAyJ8aAGKhGgD8ohoAoKQaADqmGgDUpxoAbqkaABKrGgCsrBoARq4aAOqvGgCEsRoAHrMaALi0GgBSthoA9rcaAJC5GgAquxoAxLwaAGi+GgACwBoAnMEaADbDGgDaxBoAdMYaAA7IGgCoyRoATMsaAObMGgCAzhoAGtAaAL7RGgBY0xoA8tQaAIzWGgAw2BoAytkaAGTbGgD+3BoAot4aADzgGgDW4RoAeuMaABTlGgCu5hoASOgaAOLpGgCG6xoAIO0aALruGgBe8BoA+PEaAJLzGgAs9RoAxvYaAGr4GgAE+hoAnvsaADj9GgDc/hoAdgAbABACGwC0AxsATgUbAOgGGwCCCBsAHAobAMALGwBaDRsA9A4bAI4QGwAyEhsAzBMbAGYVGwAAFxsApBgbAD4aGwDYGxsAfB0bABYfGwCwIBsASiIbAOQjGwCIJRsAIicbALwoGwBWKhsA8CsbAJQtGwAuLxsAyDAbAGwyGwAGNBsAoDUbAEQ3GwDeOBsAeDobABI8GwCsPRsAUD8bAOpAGwCEQhsAHkQbAMJFGwBcRxsA9kgbAJpKGwA0TBsAzk0bAGhPGwACURsAplIbAEBUGwDaVRsAdFcbABhZGwCyWhsATFwbAOZdGwCKXxsAJGEbAL5iGwBiZBsA/GUbAJZnGwAwaRsAymobAG5sGwAIbhsAom8bADxxGwDWchsAenQbABR2GwCudxsAUnkbAOx6GwCGfBsAIH4bAMR/GwBegRsA+IIbAJKEGwA2hhsA0IcbAGqJGwAEixsAqIwbAEKOGwDcjxsAgJEbABqTGwC0lBsATpYbAOiXGwCMmRsAJpsbAMCcGwBanhsA/p8bAJihGwAyoxsA1qQbAHCmGwAKqBsApKkbAD6rGwDirBsAfK4bABawGwCwsRsASrMbAO60GwCIthsAIrgbAMa5GwBguxsA+rwbAJ6+GwA4wBsA0sEbAGzDGwAGxRsAqsYbAETIGwDeyRsAeMsbABLNGwC2zhsAUNAbAOrRGwCO0xsAKNUbAMLWGwBm2BsAANobAJrbGwA03RsAzt4bAHLgGwAM4hsApuMbAEDlGwDa5hsAfugbABjqGwC86xsAVu0bAPDuGwCK8BsAJPIbAMjzGwBi9RsA/PYbAJb4GwA6+hsA1PsbAG79GwAI/xsAogAcAEYCHADgAxwAegUcAB4HHAC4CBwAUgocAOwLHACQDRwAKg8cAMQQHABeEhwAAhQcAJwVHAA2FxwA0BgcAGoaHAAOHBwAqB0cAEIfHADmIBwAgCIcABokHAC0JRwAWCccAPIoHACMKhwAJiwcAMotHABkLxwA/jAcAJgyHAAyNBwA1jUcAHA3HAAKORwArjocAEg8HADiPRwAhj8cACBBHAC6QhwAVEQcAO5FHACSRxwALEkcAMZKHABqTBwABE4cAJ5PHAA4URwA0lIcAHZUHAAQVhwAqlccAERZHADoWhwAglwcABxeHAC2XxwAWmEcAPRiHACOZBwAMmYcAMxnHABmaRwAAGscAJpsHAA+bhwA2G8cAHJxHAAMcxwAsHQcAEp2HADkdxwAfnkcACJ7HAC8fBwAVn4cAPp/HACUgRwALoMcAMiEHABihhwABogcAKCJHAA6ixwA1IwcAHiOHAASkBwArJEcAEaTHADqlBwAhJYcAB6YHAC4mRwAXJscAPacHACQnhwAKqAcAM6hHABooxwAAqUcAKamHABAqBwA2qkcAHSrHAAYrRwAsq4cAEywHADmsRwAgLMcACS1HAC+thwAWLgcAPy5HACWuxwAML0cAMq+HABkwBwACMIcAKLDHAA8xRwA1sYcAHrIHAAUyhwArsscAFLNHADszhwAhtAcACDSHAC60xwAXtUcAPjWHACS2BwALNocAMbbHABq3RwABN8cAJ7gHABC4hwA3OMcAHblHAAQ5xwAtOgcAE7qHADo6xwAgu0cACbvHADA8BwAWvIcAPTzHACO9RwAMvccAMz4HABm+hwACvwcAKT9HAA+/xwA4gAdAHwCHQAWBB0AsAUdAEoHHQDuCB0AiAodACIMHQC8DR0AVg8dAPoQHQCUEh0ALhQdANIVHQBsFx0ABhkdAKAaHQBEHB0A3h0dAHgfHQASIR0AtiIdAFAkHQDqJR0AjicdACgpHQDCKh0AXCwdAPYtHQCaLx0ANDEdAM4yHQBoNB0ADDYdAKY3HQBAOR0A2jodAHQ8HQAYPh0Asj8dAFZBHQDwQh0AikQdACRGHQC+Rx0AYkkdAPxKHQCWTB0AME4dANRPHQBuUR0ACFMdAKJUHQA8Vh0A4FcdAHpZHQAUWx0AuFwdAFJeHQDsXx0AkGEdACpjHQDEZB0AXmYdAPhnHQCcaR0ANmsdANBsHQBqbh0ABHAdAKhxHQBCcx0A3HQdAIB2HQAaeB0AtHkdAFh7HQDyfB0AjH4dACaAHQDAgR0AZIMdAP6EHQCYhh0APIgdANaJHQBwix0ACo0dAKSOHQBIkB0A4pEdAHyTHQAWlR0AsJYdAFSYHQDumR0AiJsdACydHQDGnh0AYKAdAPqhHQCeox0AOKUdANKmHQBsqB0AEKodAKqrHQBErR0A6K4dAIKwHQAcsh0AtrMdAFC1HQD0th0AjrgdACi6HQDCux0AZr0dAAC/HQCawB0ANMIdAM7DHQByxR0ADMcdALDIHQBKyh0A5MsdAH7NHQAYzx0AvNAdAFbSHQDw0x0AitUdAC7XHQDI2B0AYtodAPzbHQCg3R0AOt8dANTgHQB44h0AEuQdAKzlHQBG5x0A4OgdAITqHQAe7B0AuO0dAFLvHQDs8B0AkPIdACr0HQDE9R0AaPcdAAL5HQCc+h0AQPwdANr9HQB0/x0ADgEeAKgCHgBMBB4A5gUeAIAHHgAaCR4AtAoeAFgMHgDyDR4Alg8eADARHgDKEh4AZBQeAP4VHgCiFx4APBkeANYaHgBwHB4AFB4eAK4fHgBIIR4A4iIeAIYkHgAgJh4AuiceAF4pHgD4Kh4AkiweACwuHgDGLx4AajEeAAQzHgCeNB4AODYeANI3HgB2OR4AEDseAKo8HgBOPh4A6D8eAIJBHgAmQx4AwEQeAFpGHgD0Rx4AjkkeADJLHgDMTB4AZk4eAABQHgCkUR4APlMeANhUHgByVh4ADFgeALBZHgBKWx4A5FweAIheHgAiYB4AvGEeAGBjHgD6ZB4AlGYeAC5oHgDSaR4AbGseAAZtHgCgbh4AOnAeAN5xHgB4cx4AEnUeALZ2HgBQeB4A6nkeAIR7HgAofR4Awn4eAFyAHgD2gR4AkIMeACqFHgDOhh4AaIgeAAKKHgCmix4AQI0eANqOHgB+kB4AGJIeALKTHgBMlR4A5pYeAIqYHgAkmh4AvpseAFidHgD8nh4AlqAeADCiHgDKox4AbqUeAAinHgCiqB4ARqoeAOCrHgB6rR4AFK8eAK6wHgBSsh4A7LMeAIa1HgAgtx4AxLgeAF66HgD4ux4Akr0eACy/HgDQwB4AasIeAA7EHgCoxR4AQsceANzIHgB2yh4AGsweALTNHgBOzx4A6NAeAIzSHgAm1B4AwNUeAFrXHgD+2B4AmNoeADLcHgDW3R4AcN8eAArhHgCk4h4APuQeANjlHgB85x4AFukeALDqHgBU7B4A7u0eAIjvHgAi8R4AvPIeAGD0HgD69R4AlPceADj5HgDS+h4AbPweAAb+HgCq/x4ARAEfAN4CHwB4BB8AHAYfALYHHwBQCR8A6gofAI4MHwAoDh8Awg8fAGYRHwAAEx8AmhQfADQWHwDOFx8AchkfAAwbHwCmHB8AQB4fAOQfHwB+IR8AGCMfALIkHwBMJh8A8CcfAIopHwAuKx8AyCwfAGIuHwD8Lx8AljEfADozHwDUNB8AbjYfAAg4HwCiOR8ARjsfAOA8HwB6Ph8AHkAfALhBHwBSQx8A9kQfAJBGHwAqSB8AxEkfAF5LHwACTR8AnE4fADZQHwDQUR8AalMfAA5VHwCoVh8AQlgfAOZZHwCAWx8AGl0fALReHwBYYB8A8mEfAIxjHwAmZR8AymYfAGRoHwD+aR8AmGsfADxtHwDWbh8AcHAfABRyHwCucx8ASHUfAOJ2HwB8eB8AIHofALp7HwBUfR8A7n4fAJKAHwAsgh8AxoMfAGqFHwAEhx8AnogfADiKHwDSix8Ado0fABCPHwCqkB8ARJIfAOiTHwCClR8AHJcfALaYHwBQmh8A9JsfAI6dHwAonx8AzKAfAGaiHwAApB8AmqUfAD6nHwDYqB8AcqofAAysHwCwrR8ASq8fAOSwHwB+sh8AGLQfALy1HwBWtx8A8LgfAJS6HwAuvB8AyL0fAGK/HwAGwR8AoMIfADrEHwDUxR8AeMcfABLJHwCsyh8ARswfAODNHwCEzx8AHtEfALjSHwBc1B8A9tUfAJDXHwA02R8AztofAGjcHwAC3h8AnN8fAEDhHwDa4h8AdOQfAA7mHwCo5x8ATOkfAObqHwCA7B8AJO4fAL7vHwBY8R8A8vIfAJb0HwAw9h8AyvcfAGT5HwAI+x8AovwfADz+HwDW/x8AcAEgABQDIACuBCAASAYgAOwHIACGCSAAIAsgALoMIABeDiAA+A8gAJIRIAAsEyAA0BQgAGoWIAAEGCAAnhkgADgbIADcHCAAdh4gABAgIAC0ISAATiMgAOgkIACMJiAAJiggAMApIABaKyAA9CwgAJguIAAyMCAAzDEgAGYzIAAKNSAApDYgAD44IADYOSAAfDsgABY9IACwPiAASkAgAO5BIACIQyAAIkUgANpGIAB0SCAADkogALJLIABMTSAA5k4gAIpQIAAuUiAAyFMgAGJVIAAGVyAAoFggADpaIADUWyAAeF0gABJfIACsYCAARmIgAOBjIACEZSAAHmcgALhoIABcaiAA9msgAJBtIAAqbyAAznAgAGhyIAACdCAAnHUgAEB3IADaeCAAdHogAA58IACofSAATH8gAOaAIACAgiAAJIQgAL6FIABYhyAA8oggAJaKIAAwjCAAyo0gAGSPIAD+kCAAopIgADyUIADWlSAAepcgABSZIACumiAAUpwgAOydIACGnyAAIKEgALqiIABepCAA+KUgAJKnIAAsqSAA0KogAGqsIAAEriAAnq8gAEKxIADcsiAAdrQgABC2IACqtyAATrkgAOi6IACCvCAAJr4gAMC/IABawSAA9MIgAI7EIAAyxiAAzMcgAHDJIAAKyyAApMwgAD7OIADYzyAAfNEgABbTIACw1CAAStYgAOTXIACI2SAAItsgALzcIABg3iAA+t8gAJThIAA44yAA0uQgAGzmIAAG6CAAoOkgAETrIADe7CAAeO4gABLwIACs8SAAUPMgAOr0IACO9iAAKPggAML5IABc+yAA9vwgAJr+IAA0ACEAzgEhAGgDIQACBSEApgYhAEAIIQDaCSEAfgshABgNIQCyDiEATBAhAPARIQCKEyEAJBUhAL4WIQBiGCEA/BkhAJYbIQAwHSEAyh4hAG4gIQAIIiEAoiMhAEYlIQDgJiEAeighABQqIQC4KyEAUi0hAOwuIQCGMCEAIDIhAMQzIQBeNSEAAjchAJw4IQA2OiEA0DshAGo9IQAOPyEAqEAhAEJCIQDcQyEAdkUhABpHIQC0SCEATkohAPJLIQCMTSEAJk8hAMBQIQBkUiEA/lMhAJhVIQAyVyEA1lghAHBaIQAKXCEApF0hAD5fIQDiYCEAfGIhABZkIQC6ZSEAVGchAO5oIQCIaiEALGwhAMZtIQBgbyEA+nAhAJ5yIQA4dCEA0nUhAGx3IQAGeSEAqnohAER8IQDofSEAgn8hAByBIQC2giEAUIQhAPSFIQCOhyEAKIkhAMKKIQBcjCEAAI4hAJqPIQA0kSEA2JIhAHKUIQAMliEAppchAEqZIQDkmiEAfpwhABieIQC8nyEAVqEhAPCiIQCKpCEAJKYhAMinIQBiqSEA/KohAKCsIQA6riEA1K8hAG6xIQASsyEArLQhAEa2IQDgtyEAhLkhAB67IQC4vCEAUr4hAOy/IQCQwSEAKsMhAM7EIQBoxiEAAsghAJzJIQA2yyEA2swhAHTOIQAO0CEAqNEhAEzTIQDm1CEAgNYhABrYIQC02SEAWNshAPLcIQCM3iEAMOAhAMrhIQBk4yEA/uQhAJjmIQA86CEA1ukhAHDrIQAU7SEAru4hAEjwIQDi8SEAhvMhACD1IQC69iEAVPghAPj5IQCS+yEALP0hAND+IQBqACIABAIiAJ4DIgA4BSIA0gYiAHYIIgAQCiIAqgsiAEQNIgDoDiIAghAiABwSIgC2EyIAWhUiAPQWIgCOGCIAMhoiAMwbIgBmHSIAAB8iAKQgIgA+IiIA2CMiAHIlIgAWJyIAsCgiAEoqIgDkKyIAiC0iACIvIgC8MCIAVjIiAPAzIgCUNSIALjciAMg4IgBsOiIABjwiAKA9IgA6PyIA3kAiAHhCIgASRCIArEUiAEZHIgDqSCIAhEoiAB5MIgDCTSIAXE8iAPZQIgCQUiIANFQiAM5VIgBoVyIAAlkiAJxaIgBAXCIA2l0iAHRfIgAYYSIAsmIiAExkIgDmZSIAimciACRpIgC+aiIAWGwiAPxtIgCWbyIAMHEiAMpyIgBkdCIACHYiAKJ3IgBGeSIA4HoiAHp8IgAUfiIArn8iAFKBIgDsgiIAhoQiACCGIgDEhyIAXokiAPiKIgCSjCIANo4iANCPIgBqkSIABJMiAKiUIgBCliIA3JciAHaZIgAamyIAtJwiAE6eIgDonyIAjKEiACajIgDApCIAWqYiAPSnIgCYqSIAMqsiAMysIgBwriIACrAiAKSxIgA+syIA4rQiAHy2IgAWuCIAsLkiAEq7IgDuvCIAiL4iACLAIgDGwSIAYMMiAPrEIgCexiIAOMgiANLJIgBsyyIABs0iAKrOIgBE0CIA3tEiAHjTIgAS1SIAttYiAFDYIgDq2SIAjtsiACjdIgDC3iIAXOAiAADiIgCa4yIANOUiAM7mIgBy6CIADOoiAKbrIgBA7SIA2u4iAH7wIgAY8iIAvPMiAFb1IgDw9iIAivgiACT6IgDI+yIAYv0iAPz+IgCWACMAMAIjANQDIwBuBSMACAcjAKwIIwBGCiMA4AsjAHoNIwAeDyMAuBAjAFISIwDsEyMAkBUjACoXIwDEGCMAXhojAPgbIwCcHSMANh8jANAgIwB0IiMADiQjAKglIwBCJyMA5igjAIAqIwAaLCMAtC0jAFgvIwDyMCMAjDIjACY0IwDANSMAZDcjAP44IwCYOiMAPDwjANY9IwBwPyMACkEjAKRCIwBIRCMA4kUjAHxHIwAgSSMAukojAFRMIwDuTSMAkk8jACxRIwDGUiMAYFQjAARWIwCeVyMAOFkjANJaIwBsXCMAEF4jAKpfIwBEYSMA6GIjAIJkIwAcZiMAtmcjAFppIwD0aiMAjmwjAChuIwDMbyMAZnEjAABzIwCadCMANHYjANh3IwByeSMAFnsjALB8IwBKfiMA5H8jAH6BIwAigyMAvIQjAFaGIwDwhyMAiokjAC6LIwDIjCMAYo4jAAaQIwCgkSMAOpMjANSUIwB4liMAEpgjAKyZIwBGmyMA6pwjAISeIwAeoCMAuKEjAFKjIwD2pCMAkKYjACqoIwDOqSMAaKsjAAKtIwCcriMAQLAjANqxIwB0syMADrUjALK2IwBMuCMA5rkjAIC7IwAavSMAvr4jAFjAIwD8wSMAlsMjADDFIwDKxiMAZMgjAAjKIwCiyyMAPM0jANbOIwBw0CMAFNIjAK7TIwBI1SMA4tYjAIbYIwAg2iMAutsjAFTdIwD43iMAkuAjACziIwDG4yMAauUjAATnIwCe6CMAQuojANzrIwB27SMAEO8jAKrwIwBO8iMA6PMjAIL1IwAm9yMAwPgjAFr6IwD0+yMAmP0jADL/IwDMACQAZgIkAAAEJACkBSQAPgckANgIJAB8CiQAFgwkALANJABUDyQA7hAkAIgSJAAiFCQAvBUkAGAXJAD6GCQAlBokAC4cJADSHSQAbB8kAAYhJACgIiQAOiQkAN4lJAB4JyQAEikkALYqJABQLCQA6i0kAIQvJAAoMSQAwjIkAFw0JAD2NSQAmjckADQ5JADOOiQAaDwkAAw+JACmPyQAQEEkANpCJAB0RCQAGEYkALJHJABMSSQA8EokAIpMJAAkTiQAvk8kAGJRJAD8UiQAllQkADBWJADUVyQAblkkAAhbJACiXCQAPF4kAOBfJAB6YSQAFGMkALhkJABSZiQA7GckAIZpJAAqayQAxGwkAF5uJAD4byQAknEkADZzJADQdCQAanYkAA54JACoeSQAQnskANx8JACAfiQAGoAkALSBJABOgyQA8oQkAIyGJAAmiCQAwIkkAFqLJAD+jCQAmI4kADKQJADMkSQAcJMkAAqVJACkliQASJgkAOKZJAB8myQAFp0kALCeJABUoCQA7qEkAIijJAAspSQAxqYkAGCoJAD6qSQAnqskADitJADSriQAbLAkABCyJACqsyQARLUkAN62JAB4uCQAHLokALa7JABQvSQA9L4kAI7AJAAowiQAwsMkAGbFJAAAxyQAmsgkADTKJADYyyQAcs0kAAzPJACm0CQAQNIkAOTTJAB+1SQAItckALzYJABW2iQA8NskAIrdJAAu3yQAyOAkAGLiJAD84yQAluUkADrnJADU6CQAbuokAAjsJACs7SQARu8kAODwJACE8iQAHvQkALj1JABS9yQA9vgkAJD6JAAq/CQAxP0kAGj/JAACASUAnAIlADYEJQDQBSUAdAclAA4JJQCoCiUATAwlAOYNJQCADyUAGhElAL4SJQBYFCUA8hUlAIwXJQAwGSUAyholAGQcJQD+HSUAmB8lADwhJQDWIiUAcCQlABQmJQCuJyUASCklAOIqJQCGLCUAIC4lALovJQBUMSUA7jIlAJI0JQAsNiUAxjclAGA5JQAEOyUAnjwlAEI+JQDcPyUAdkElABBDJQCqRCUATkYlAOhHJQCCSSUAHEslALZMJQBaTiUA9E8lAI5RJQAoUyUAzFQlAGZWJQAAWCUApFklAD5bJQDYXCUAcl4lABZgJQCwYSUASmMlAORkJQCIZiUAImglALxpJQBWayUA8GwlAJRuJQAucCUAyHElAGxzJQAGdSUAoHYlADp4JQDeeSUAeHslABJ9JQCsfiUAUIAlAOqBJQCEgyUAHoUlALiGJQBciCUA9oklAJCLJQA0jSUAzo4lAGiQJQACkiUAppMlAECVJQDaliUAdJglABiaJQCymyUATJ0lAOaeJQCAoCUAJKIlAL6jJQBYpSUA8qYlAJaoJQAwqiUA3qslAHitJQASryUArLAlAFCyJQDqsyUAhLUlAB63JQDCuCUAXLolAPa7JQCQvSUAKr8lAM7AJQBowiUAAsQlAKbFJQBAxyUA2sglAHTKJQAOzCUAss0lAEzPJQDm0CUAitIlACTUJQC+1SUAWNclAPzYJQCW2iUAMNwlAMrdJQBu3yUACOElAKLiJQA85CUA1uUlAHrnJQAU6SUAruolAFLsJQDs7SUAhu8lACDxJQDE8iUAXvQlAPj1JQCS9yUALPklAND6JQBq/CUABP4lAJ7/JQBCASYA3AImAHYEJgAaBiYAtAcmAE4JJgDoCiYAjAwmACYOJgDADyYAWhEmAP4SJgCYFCYAMhYmAMwXJgBwGSYAChsmAKQcJgA+HiYA2B8mAHwhJgAWIyYAsCQmAEomJgDuJyYAiCkmACIrJgDGLCYAYC4mAPovJgCUMSYALjMmANI0JgBsNiYABjgmAKo5JgBEOyYA3jwmAHg+JgAcQCYAtkEmAFBDJgDqRCYAhEYmAChIJgDCSSYAXEsmAABNJgCaTiYANFAmAM5RJgByUyYADFUmAKZWJgBAWCYA5FkmAH5bJgAYXSYAsl4mAExgJgDwYSYAimMmACRlJgC+ZiYAYmgmAPxpJgCWayYAOm0mANRuJgBucCYACHImAKxzJgBGdSYA4HYmAHp4JgAeeiYAuHsmAFJ9JgDsfiYAhoAmACqCJgDEgyYAXoUmAAKHJgCciCYANoomANCLJgB0jSYADo8mAKiQJgBCkiYA3JMmAICVJgAalyYAtJgmAE6aJgDymyYAjJ0mACafJgDKoCYAZKImAP6jJgCYpSYAPKcmANaoJgBwqiYACqwmAKStJgBIryYA4rAmAHyyJgAWtCYAurUmAFS3JgDuuCYAkromACy8JgDGvSYAYL8mAATBJgCewiYAOMQmANLFJgB2xyYAEMkmAKrKJgBEzCYA6M0mAILPJgAc0SYAttImAFrUJgD01SYAjtcmACjZJgDM2iYAZtwmAADeJgCa3yYANOEmANjiJgBy5CYADOYmALDnJgBK6SYA5OomAH7sJgAY7iYAvO8mAFbxJgDw8iYAlPQmAC72JgDI9yYAYvkmAAb7JgCg/CYAOv4mANT/JgB4AScAEgMnAKwEJwBGBicA4AcnAIQJJwAeCycAuAwnAFwOJwD2DycAkBEnACoTJwDOFCcAaBYnAAIYJwCcGScAQBsnANocJwB0HicADiAnAKghJwBMIycA5iQnAIAmJwAkKCcAviknAFgrJwDyLCcAli4nADAwJwDKMScAZDMnAAg1JwCiNicAPDgnANY5JwBwOycAFD0nAK4+JwBIQCcA7EEnAIZDJwAgRScAukYnAF5IJwD4SScAkksnACxNJwDGTicAalAnAARSJwCeUycAOFUnANxWJwB2WCcAEFonALRbJwBOXScA6F4nAIJgJwAmYicAwGMnAFplJwD0ZicAjmgnADJqJwDMaycAZm0nAABvJwCkcCcAPnInANhzJwB8dScAFncnALB4JwBKeicA7nsnAIh9JwAifycA0IAnAGqCJwAEhCcAnoUnAEKHJwDciCcAdoonABCMJwC0jScATo8nAOiQJwCCkicAJpQnAMCVJwBalycA9JgnAI6aJwAynCcAzJ0nAGafJwAKoScApKInAD6kJwDYpScAfKcnABapJwCwqicASqwnAOStJwCIrycAIrEnALyyJwBWtCcA+rUnAJS3JwAuuScA0ronAGy8JwAGvicAoL8nAETBJwDewicAeMQnABLGJwCsxycAUMknAOrKJwCEzCcAHs4nAMLPJwBc0ScA9tInAJrUJwA01icAztcnAGjZJwAM2ycAptwnAEDeJwDa3ycAdOEnABjjJwCy5CcATOYnAObnJwCK6ScAJOsnAL7sJwBY7icA/O8nAJbxJwAw8ycAyvQnAG72JwAI+CcAovknAEb7JwDg/CcAev4nABQAKAC4ASgAUgMoAOwEKACGBigAKggoAMQJKABeCygA+AwoAJwOKAA2ECgA0BEoAGoTKAAEFSgAqBYoAEIYKADcGSgAdhsoABodKAC0HigATiAoAPIhKACMIygAJiUoAMAmKABkKCgA/ikoAJgrKAAyLSgAzC4oAHAwKAAKMigApDMoAD41KADiNigAfDgoABY6KAC6OygAVD0oAO4+KACIQCgALEIoAMZDKABgRSgA+kYoAJRIKAA4SigA0ksoAGxNKAAGTygAqlAoAERSKADeUygAglUoABxXKAC2WCgAUFooAPRbKACOXSgAKF8oAMJgKABcYigAAGQoAJplKAA0ZygA2GgoAHJqKAAMbCgApm0oAEpvKADkcCgAfnIoABh0KACydSgAVncoAPB4KACKeigAJHwoAMh9KABifygA/IAoAKCCKAA6hCgA1IUoAG6HKAASiSgArIooAEaMKADgjSgAeo8oAB6RKAC4kigAUpQoAPaVKACQlygAKpkoAMSaKABonCgAAp4oAJyfKAA2oSgA0KIoAHSkKAAOpigAqKcoAEypKADmqigAgKwoABquKAC+rygAWLEoAPKyKACMtCgAJrYoAMq3KABkuSgA/rooAKK8KAA8vigA1r8oAHDBKAAUwygArsQoAEjGKADixygAfMkoACDLKAC6zCgAVM4oAO7PKACS0SgALNMoAMbUKABq1igABNgoAJ7ZKAA42ygA0twoAHbeKAAQ4CgAquEoAETjKADo5CgAguYoABzoKADA6SgAWusoAPTsKACO7igAMvAoAMzxKABm8ygAAPUoAJr2KAA++CgA2PkoAHL7KAAW/SgAsP4oAEoAKQDkASkAiAMpACIFKQC8BikAVggpAPAJKQCUCykALg0pAMgOKQBsECkABhIpAKATKQA6FSkA3hYpAHgYKQASGikArBspAEYdKQDqHikAhCApAB4iKQC4IykAXCUpAPYmKQCQKCkANCopAM4rKQBoLSkAAi8pAKYwKQBAMikA2jMpAHQ1KQAYNykAsjgpAEw6KQDmOykAgD0pACQ/KQC+QCkAWEIpAPJDKQCWRSkAMEcpAMpIKQBkSikACEwpAKJNKQA8TykA1lApAHpSKQAUVCkArlUpAFJXKQDsWCkAhlopACBcKQDEXSkAXl8pAPhgKQCSYikALGQpANBlKQBqZykABGkpAKhqKQBCbCkA3G0pAHZvKQAacSkAtHIpAE50KQDodSkAgncpACZ5KQDAeikAWnwpAP59KQCYfykAMoEpAMyCKQBwhCkACoYpAKSHKQA+iSkA2IopAHyMKQAWjikAsI8pAEqRKQDukikAiJQpACKWKQDGlykAYJkpAPqaKQCUnCkAOJ4pANKfKQBsoSkABqMpAKCkKQBEpikA3qcpAHipKQAcqykAtqwpAFCuKQDqrykAjrEpACizKQDCtCkAXLYpAPa3KQCauSkANLspAM68KQByvikADMApAKbBKQBAwykA5MQpAH7GKQAYyCkAsskpAEzLKQDwzCkAis4pACTQKQDI0SkAYtMpAPzUKQCW1ikAMNgpANTZKQBu2ykACN0pAKzeKQBG4CkA4OEpAHrjKQAe5SkAuOYpAFLoKQDs6SkAkOspACrtKQDE7ikAXvApAPjxKQCc8ykANvUpAND2KQB0+CkADvopAKj7KQBC/SkA5v4pAIAAKgAaAioAtAMqAFgFKgDyBioAjAgqACYKKgDACyoAZA0qAP4OKgCYECoAPBIqANYTKgBwFSoAChcqAK4YKgBIGioA4hsqAHwdKgAgHyoAuiAqAFQiKgDuIyoAiCUqACwnKgDGKCoAYCoqAAQsKgCeLSoAOC8qANIwKgB2MioAEDQqAKo1KgBENyoA6DgqAII6KgAcPCoAtj0qAFA/KgD0QCoAjkIqAChEKgDCRSoAZkcqAABJKgCaSioAPkwqANhNKgByTyoADFEqALBSKgBKVCoA5FUqAH5XKgAYWSoAvFoqAFZcKgDwXSoAil8qAC5hKgDIYioAYmQqAAZmKgCgZyoAOmkqANRqKgB4bCoAEm4qAKxvKgBGcSoA4HIqAIR0KgAedioAuHcqAFJ5KgD2eioAkHwqACp+KgDOfyoAaIEqAAKDKgCchCoAQIYqANqHKgB0iSoADosqAKiMKgBMjioA5o8qAICRKgAakyoAvpQqAFiWKgDylyoAlpkqADCbKgDKnCoAZJ4qAAigKgCioSoAPKMqANakKgBwpioAFKgqAK6pKgBIqyoA4qwqAIauKgAgsCoAurEqAF6zKgD4tCoAkrYqACy4KgDQuSoAarsqAAS9KgCevioAOMAqANzBKgB2wyoAEMUqAKrGKgBOyCoA6MkqAILLKgAmzSoAwM4qAFrQKgD00SoAmNMqADLVKgDM1ioAZtgqAADaKgCk2yoAPt0qANjeKgBy4CoAFuIqALDjKgBK5SoA7uYqAIjoKgAi6ioAvOsqAGDtKgD67ioAlPAqAC7yKgDI8yoAbPUqAAb3KgCg+CoARPoqAN77KgB4/SoAEv8qALYAKwBQAisA6gMrAIQFKwAeBysAwggrAFwKKwD2CysAkA0rADQPKwDOECsAaBIrAAwUKwCmFSsAQBcrANoYKwB+GisAGBwrALIdKwBMHysA8CArAIoiKwAkJCsAviUrAGInKwD8KCsAliorADAsKwDULSsAbi8rAAgxKwCiMisARjQrAOA1KwB6NysAFDkrAK46KwBSPCsA7D0rAIY/KwAqQSsAxEIrAF5EKwD4RSsAnEcrADZJKwDQSisAakwrAA5OKwCoTysAQlErANxSKwB2VCsAGlYrALRXKwBOWSsA6ForAIxcKwAmXisAwF8rAGRhKwD+YisAmGQrADJmKwDWZysAcGkrAAprKwCkbCsAPm4rAOJvKwB8cSsAFnMrALB0KwBUdisA7ncrAIh5KwAseysAxnwrAGB+KwD6fysAnoErADiDKwDShCsAbIYrAAaIKwCqiSsARIsrAN6MKwB4jisAHJArALaRKwBQkysA9JQrAI6WKwAomCsAwpkrAGabKwAAnSsAmp4rADSgKwDYoSsAcqMrAAylKwCmpisASqgrAOSpKwB+qysAGK0rALyuKwBWsCsA8LErAIqzKwAutSsAyLYrAGK4KwD8uSsAoLsrADq9KwDUvisAbsArAAjCKwCswysARsUrAODGKwB6yCsAHsorALjLKwBSzSsA9s4rAJDQKwAq0isAxNMrAGjVKwAC1ysAnNgrADbaKwDQ2ysAdN0rAA7fKwCo4CsAQuIrAObjKwCA5SsAGucrAL7oKwBY6isA8usrAIztKwAw7ysAyvArAGTyKwD+8ysAmPUrADz3KwDW+CsAcPorAAr8KwCu/SsASP8rAOIALACGAiwAIAQsALoFLABUBywA+AgsAJIKLAAsDCwAxg0sAGAPLAAEESwAnhIsADgULADSFSwAdhcsABAZLACqGiwAThwsAOgdLACCHywAHCEsAMAiLABaJCwA9CUsAI4nLAAoKSwAzCosAGYsLAAALiwApC8sAD4xLADYMiwAcjQsABY2LACwNywASjksAOQ6LAB+PCwAIj4sALw/LABWQSwA8EIsAJRELAAuRiwAyEcsAGxJLAAGSywAoEwsADpOLADeTywAeFEsABJTLACsVCwARlYsAOpXLACEWSwAHlssALhcLABcXiwA9l8sAJBhLAA0YywAzmQsAGhmLAACaCwApmksAEBrLADabCwAdG4sAA5wLACycSwATHMsAOZ0LACAdiwAJHgsAL55LABYeywA/HwsAJZ+LAAwgCwAyoEsAG6DLAAIhSwAooYsADyILADWiSwAeossABSNLACujiwASJAsAOyRLACGkywAIJUsAMSWLABemCwA+JksAJKbLAA2nSwA0J4sAGqgLAAEoiwAnqMsAEKlLADcpiwAdqgsABCqLAC0qywATq0sAOiuLACMsCwAJrIsAMCzLABatSwA/rYsAJi4LAAyuiwAzLssAGa9LAAKvywApMAsAD7CLADYwywAfMUsABbHLACwyCwAVMosAO7LLACIzSwAIs8sAMbQLABg0iwA+tMsAJTVLAAu1ywA0tgsAGzaLAAG3CwAoN0sAETfLADe4CwAeOIsABzkLAC25SwAUOcsAOroLACO6iwAKOwsAMLtLABc7ywA9vAsAJryLAA09CwAzvUsAHz3LAAW+SwAsPosAFT8LADu/SwAiP8sACIBLQDGAi0AYAQtAPoFLQCUBy0AOAktAOYKLQCADC0AJA4tAL4PLQBYES0A8hItAJYULQAwFi0AyhctAG4ZLQAIGy0AohwtADweLQDgHy0AeiEtABQjLQCuJC0ASCYtAOwnLQCGKS0AICstALosLQBeLi0A+C8tAJIxLQA2My0A0DQtAGo2LQAEOC0AqDktAEI7LQDcPC0Adj4tABBALQC0QS0ATkMtAOhELQCCRi0AJkgtAMBJLQBaSy0A/kwtAJhOLQAyUC0AzFEtAHBTLQAKVS0ApFYtAD5YLQDYWS0AfFstABZdLQCwXi0ASmAtAO5hLQCIYy0AImUtAMZmLQBgaC0A+mktAJRrLQA4bS0A0m4tAGxwLQAGci0AoHMtAER1LQDedi0AeHgtABx6LQC2ey0AUH0tAOp+LQCEgC0AKIItAMKDLQBchS0A9oYtAJqILQA0ii0AzostAGiNLQAMjy0AppAtAECSLQDkky0AfpUtABiXLQCymC0AVpotAPCbLQCKnS0AJJ8tAL6gLQBioi0A/KMtAJalLQAwpy0A1KgtAG6qLQAIrC0ArK0tAEavLQDgsC0AerItABS0LQC4tS0AUrctAOy4LQCGui0AKrwtAMS9LQBevy0AAsEtAJzCLQA2xC0A0MUtAHTHLQAOyS0AqMotAELMLQDczS0AgM8tABrRLQC00i0ATtQtAPLVLQCM1y0AJtktAMraLQBk3C0A/t0tAJjfLQAy4S0A1uItAHDkLQAK5i0ApOctAEjpLQDi6i0AfOwtABbuLQC67y0AVPEtAO7yLQCS9C0ALPYtAMb3LQBg+S0A+votAJ78LQA4/i0A0v8tAGwBLgAQAy4AqgQuAEQGLgDoBy4AggkuABwLLgC2DC4AWg4uAPQPLgCOES4AKBMuAMIULgBmFi4AABguAJoZLgA0Gy4A2BwuAHIeLgAMIC4AsCEuAEojLgDkJC4AfiYuABgoLgC8KS4AVisuAPAsLgCKLi4ALjAuAMgxLgBiMy4ABjUuAKA2LgA6OC4A1DkuAHg7LgASPS4ArD4uAEZALgDgQS4AhEMuAB5FLgC4Ri4AUkguAPZJLgCQSy4AKk0uAM5OLgBoUC4AAlIuAJxTLgBAVS4A2lYuAHRYLgAOWi4AqFsuAExdLgDmXi4AgGAuABpiLgC+Yy4AWGUuAPJmLgCWaC4AMGouAMprLgBkbS4ACG8uAKJwLgA8ci4A1nMuAHB1LgAUdy4ArnguAEh6LgDiey4Ahn0uACB/LgC6gC4AXoIuAPiDLgCShS4ALIcuANCILgBqii4ABIwuAJ6NLgA4jy4A3JAuAHaSLgAQlC4AqpUuAE6XLgDomC4AgpouACacLgDAnS4AWp8uAPSgLgCYoi4AMqQuAMylLgBmpy4AAKkuAKSqLgA+rC4A2K0uAHKvLgAWsS4AsLIuAEq0LgDutS4AiLcuACK5LgC8ui4AYLwuAPq9LgCUvy4ALsEuANLCLgBsxC4AEMYuALTHLgBOyS4A6MouAILMLgAmzi4AwM8uAFrRLgD00i4AmNQuADLWLgDM1y4AZtkuAADbLgCk3C4APt4uANjfLgBy4S4AFuMuALDkLgBK5i4A7ucuAIjpLgAi6y4AvOwuAFbuLgD67y4AlPEuAC7zLgDI9C4AbPYuAAb4LgCg+S4ARPsuAN78LgB4/i4AEgAvALYBLwBQAy8A6gQvAIQGLwAeCC8AwgkvAFwLLwD2DC8Amg4vADQQLwDOES8AaBMvAAwVLwCmFi8AQBgvANoZLwB0Gy8AGB0vALIeLwBMIC8A8CEvAIojLwAkJS8AviYvAGIoLwD8KS8AlisvADAtLwDKLi8AbjAvAAgyLwCiMy8APDUvAOA2LwB6OC8AFDovALg7LwBSPS8A7D4vAIZALwAgQi8AxEMvAF5FLwD4Ri8AkkgvADZKLwDQSy8Aak0vAARPLwCoUC8AQlIvANxTLwB2VS8AGlcvALRYLwBOWi8A8lsvAIxdLwAmXy8AwGAvAFpiLwD+Yy8AmGUvADJnLwDMaC8AcGovAApsLwCkbS8ASG8vAOJwLwB8ci8AFnQvALp1LwBUdy8A7ngvAIh6LwAifC8Axn0vAGB/LwD6gC8AlIIvADiELwDShS8AbIcvABCJLwCqii8ARIwvAN6NLwB4jy8AHJEvALaSLwBQlC8A6pUvAI6XLwAomS8AwpovAGacLwAAni8Amp8vADShLwDYoi8AcqQvAAymLwCmpy8AQKkvAOSqLwB+rC8AGK4vALKvLwBWsS8A8LIvAIq0LwAuti8AyLcvAGK5LwD8ui8AlrwvADq+LwDUvy8AbsEvAAjDLwCsxC8ARsYvAODHLwCEyS8AHssvALjMLwBSzi8A7M8vAJDRLwAq0y8AxNQvAGjWLwAC2C8AnNkvADbbLwDQ3C8AdN4vAA7gLwCo4S8AQuMvAObkLwCA5i8AGugvAL7pLwBY6y8A8uwvAIzuLwAw8C8AyvEvAGTzLwD+9C8AmPYvADz4LwDW+S8AcPsvAAr9LwCu/i8ASAAwAOIBMACGAzAAIAUwALoGMABUCDAA7gkwAJILMAAsDTAAxg4wAGAQMAAEEjAAnhMwADgVMADcFjAAdhgwABAaMACqGzAARB0wAOgeMACCIDAAHCIwALYjMABaJTAA9CYwAI4oMAAyKjAAzCswAGYtMAAALzAApDAwAD4yMADYMzAAcjUwAAw3MACwODAASjowAOQ7MAB+PTAAIj8wALxAMABWQjAA+kMwAJRFMAAuRzAAyEgwAGJKMAAGTDAAoE0wADpPMADUUDAAeFIwABJUMACsVTAAUFcwAOpYMACEWjAAHlwwALhdMABcXzAA9mAwAJBiMAAqZDAAzmUwAGhnMAACaTAApmowAEBsMADabTAAdG8wAA5xMACycjAATHQwAOZ1MACAdzAAJHkwAL56MABYfDAA/H0wAJZ/MAAwgTAAyoIwAG6EMAAIhjAAoocwADyJMADWijAAeowwABSOMACujzAASJEwAOySMACGlDAAIJYwALqXMABemTAA+JowAJKcMAAsnjAA0J8wAGqhMAAEozAAqKQwAEKmMADcpzAAdqkwABqrMAC0rDAATq4wAOivMACCsTAAJrMwAMC0MABatjAA/rcwAJi5MAAyuzAAzLwwAGa+MAAKwDAApMEwAD7DMADYxDAAfMYwABbIMACwyTAASsswAO7MMACIzjAAItAwAMbRMABg0zAA+tQwAJTWMAA42DAA0tkwAGzbMAAG3TAAoN4wAETgMADe4TAAeOMwABLlMAC25jAAUOgwAOrpMACE6zAAKO0wAMLuMABc8DAAAPIwAJrzMAA09TAAzvYwAHL4MAAM+jAApvswAED9MADa/jAAfgAxABgCMQCyAzEATAUxAPAGMQCKCDEAJAoxAL4LMQBiDTEA/A4xAJYQMQA6EjEA1BMxAG4VMQAIFzEAohgxAEYaMQDgGzEAeh0xABQfMQC4IDEAUiIxAOwjMQCGJTEAKicxAMQoMQBeKjEA+CsxAJwtMQA2LzEA0DAxAHQyMQAONDEAqDUxAEI3MQDcODEAgDoxABo8MQC0PTEATj8xAPJAMQCMQjEAJkQxAMBFMQBkRzEA/kgxAJhKMQA8TDEA1k0xAHBPMQAKUTEApFIxAEhUMQDiVTEAfFcxABZZMQC6WjEAVFwxAO5dMQCSXzEALGExAMZiMQBgZDEABGYxAJ5nMQA4aTEA0moxAGxsMQAQbjEAqm8xAERxMQDecjEAgnQxABx2MQC2dzEAWnkxAPR6MQCOfDEAKH4xAMJ/MQBmgTEAAIMxAJqEMQA0hjEA2IcxAHKJMQAMizEApowxAEqOMQDkjzEAfpExACKTMQC8lDEAVpYxAPCXMQCKmTEALpsxAMicMQBinjEA/J8xAKChMQA6ozEA1KQxAHimMQASqDEArKkxAEarMQDgrDEAhK4xAB6wMQC4sTEAUrMxAPa0MQCQtjEAKrgxAMS5MQBouzEAAr0xAJy+MQBAwDEA2sExAHTDMQAOxTEAqMYxAEzIMQDmyTEAgMsxABrNMQC+zjEAWNAxAPLRMQCW0zEAMNUxAMrWMQBk2DEA/tkxAKLbMQA83TEA1t4xAHDgMQAU4jEAruMxAEjlMQDi5jEAhugxACDqMQC66zEAXu0xAPjuMQCS8DEALPIxAMbzMQBq9TEABPcxAJ74MQA4+jEA3PsxAHb9MQAQ/zEAqgAyAE4CMgDoAzIAggUyACYHMgDACDIAWgoyAPQLMgCODTIAMg8yAMwQMgBmEjIAABQyAKQVMgA+FzIA2BgyAHIaMgAWHDIAsB0yAEofMgDuIDIAiCIyACIkMgC8JTIAVicyAPooMgCUKjIALiwyAMgtMgBsLzIABjEyAKAyMgA6NDIA3jUyAHg3MgASOTIAtjoyAFA8MgDqPTIAhD8yAB5BMgDCQjIAXEQyAPZFMgCQRzIANEkyAM5KMgBoTDIAAk4yAKZPMgBAUTIA2lIyAH5UMgAYVjIAslcyAExZMgDmWjIAilwyACReMgC+XzIAYmEyAPxiMgCWZDIAMGYyANRnMgBuaTIACGsyAKJsMgA8bjIA4G8yAHpxMgAUczIAuHQyAFJ2MgDsdzIAhnkyACB7MgDEfDIAXn4yAPh/MgCcgTIANoMyANCEMgBqhjIABIgyAKiJMgBCizIA3IwyAICOMgAakDIAtJEyAE6TMgDolDIAjJYyACaYMgDAmTIAWpsyAP6cMgCYnjIAMqAyANahMgBwozIACqUyAKSmMgBIqDIA4qkyAHyrMgAWrTIAsK4yAFSwMgDusTIAiLMyACK1MgDGtjIAYLgyAPq5MgCUuzIAOL0yANK+MgBswDIAEMIyAKrDMgBExTIA3sYyAHjIMgAcyjIAtssyAFDNMgDqzjIAjtAyACjSMgDC0zIAXNUyAADXMgCa2DIANNoyANjbMgBy3TIADN8yAKbgMgBA4jIA5OMyAH7lMgAY5zIAsugyAFbqMgDw6zIAiu0yAC7vMgDI8DIAYvIyAPzzMgCW9TIAOvcyANT4MgBu+jIACPwyAKz9MgBG/zIA4AAzAIQCMwAeBDMAuAUzAFIHMwDsCDMAkAozACoMMwDEDTMAXg8zAAIRMwCcEjMANhQzANoVMwB0FzMADhkzAKgaMwBCHDMA5h0zAIAfMwAaITMAtCIzAFgkMwDyJTMAjCczADApMwDKKjMAZCwzAP4tMwCYLzMAPDEzANYyMwBwNDMACjYzAK43MwBIOTMA4jozAIY8MwAgPjMAuj8zAFRBMwDuQjMAkkQzACxGMwDGRzMAYEkzAARLMwCeTDMAOE4zANJPMwB2UTMAEFMzAKpUMwBOVjMA6FczAIJZMwAcWzMAtlwzAFpeMwD0XzMAjmEzAChjMwDMZDMAZmYzAABoMwCkaTMAPmszANhsMwBybjMAFnAzALBxMwBKczMA5HQzAH52MwAieDMAvHkzAFZ7MwDwfDMAin4zAC6AMwDIgTMAbIMzAAaFMwCghjMAOogzAN6JMwB4izMAEo0zAKyOMwBGkDMA6pEzAISTMwAelTMAuJYzAFyYMwD2mTMAkJszACqdMwDOnjMAaKAzAAKiMwCmozMAQKUzANqmMwB0qDMADqozALKrMwBMrTMA5q4zAICwMwAksjMAvrMzAFi1MwDytjMAlrgzADC6MwDKuzMAbr0zAAi/MwCiwDMAPMIzANbDMwB6xTMAFMczAK7IMwBIyjMA7MszAIbNMwAgzzMAutAzAF7SMwD40zMAktUzACzXMwDQ2DMAatozAATcMwCe3TMAQt8zANzgMwB24jMAGuQzALTlMwBO5zMA6OgzAILqMwAm7DMAwO0zAFrvMwD+8DMAmPIzADL0MwDM9TMAZvczAAr5MwCk+jMAPvwzANj9MwB8/zMAFgE0ALACNABKBDQA7gU0AIgHNAAiCTQAxgo0AGAMNAD6DTQAlA80AC4RNADSEjQAbBQ0AAYWNACgFzQARBk0AN4aNAB4HDQAEh40ALYfNABQITQA6iI0AI4kNAAoJjQAwic0AFwpNAD2KjQAmiw0ADQuNADOLzQAcjE0AAwzNACmNDQAQDY0AOQ3NAB+OTQAGDs0ALw8NABqPjQABEA0AKhBNABCQzQA3EQ0AHZGNAAQSDQAtEk0AE5LNADoTDQAjE40ADBQNADKUTQAZFM0AAhVNACiVjQAPFg0ANZZNAB6WzQAFF00AK5eNABIYDQA7GE0AIZjNAAgZTQAxGY0AF5oNAD4aTQAkms0ACxtNADGbjQAanA0AARyNACoczQAQnU0ANx2NAB2eDQAGno0ALR7NABOfTQA6H40AIKANAAmgjQAwIM0AFqFNAD0hjQAmIg0ADKKNADMizQAcI00AAqPNACkkDQAPpI0ANiTNAB8lTQAFpc0ALCYNABKmjQA7ps0AIidNAAinzQAvKA0AGCiNAD6ozQAlKU0ADinNADSqDQAbKo0AAasNACgrTQARK80AN6wNAB4sjQAErQ0ALa1NABQtzQA6rg0AIS6NAAovDQAwr00AFy/NAD2wDQAmsI0ADTENADOxTQAaMc0AAzJNACmyjQAQMw0AOTNNAB+zzQAGNE0ALLSNABM1DQA8NU0AIrXNAAk2TQAvto0AGLcNAD83TQAlt80ADrhNADU4jQAbuQ0AAjmNACi5zQARuk0AODqNAB67DQAFO40ALjvNABS8TQA7PI0AJD0NAAq9jQAxPc0AF75NAD4+jQAnPw0ADb+NADQ/zQAagE1AA4DNQCoBDUAQgY1ANwHNQCACTUAGgs1ALQMNQBYDjUA8g81AIwRNQAmEzUAwBQ1AGQWNQD+FzUAmBk1ADIbNQDWHDUAcB41AAogNQCuITUASCM1AOIkNQB8JjUAFig1ALopNQBUKzUA7iw1AIguNQAsMDUAxjE1AGAzNQD6NDUAnjY1ADg4NQDSOTUAdjs1ABA9NQCqPjUAREA1AN5BNQCCQzUAHEU1ALZGNQBQSDUA9Ek1AI5LNQAoTTUAzE41AGZQNQAAUjUAmlM1ADRVNQDYVjUAclg1AAxaNQCmWzUASl01AOReNQB+YDUAGGI1ALxjNQBWZTUA8GY1AJRoNQAuajUAyGs1AGJtNQD8bjUAoHA1ADpyNQDUczUAbnU1ABJ3NQCseDUARno1AOB7NQCEfTUAHn81ALiANQBcgjUA9oM1AJCFNQAqhzUAxIg1AGiKNQACjDUAnI01ADaPNQDakDUAdJI1AA6UNQColTUATJc1AOaYNQCAmjUAJJw1AL6dNQBYnzUA8qA1AIyiNQAwpDUAyqU1AGSnNQD+qDUAmKo1ADysNQDWrTUAcK81ABSxNQCusjUASLQ1AOK1NQCGtzUAILk1ALq6NQBevDUA+L01AJK/NQAswTUAxsI1AGrENQAExjUAnsc1ADjJNQDcyjUAdsw1ABDONQCqzzUATtE1AOjSNQCC1DUAJtY1AMDXNQBa2TUA9No1AI7cNQAy3jUAzN81AGbhNQAA4zUApOQ1AD7mNQDY5zUAcuk1ABbrNQCw7DUASu41AO7vNQCI8TUAIvM1ALz0NQBW9jUA+vc1AJT5NQAu+zUAyPw1AGz+NQAQADYAtAE2AE4DNgDoBDYAggY2ABwINgDACTYAWgs2APQMNgCODjYAMhA2AMwRNgBmEzYAABU2AKQWNgA+GDYA2Bk2AHIbNgAWHTYAsB42AEogNgDkITYAiCM2ACIlNgC8JjYAVig2APopNgCUKzYALi02AMguNgBsMDYABjI2AKAzNgBENTYA3jY2AHg4NgASOjYArDs2AFA9NgDqPjYAhEA2AB5CNgDCQzYAXEU2APZGNgCQSDYAKko2AM5LNgBoTTYAAk82AKZQNgBAUjYA2lM2AH5VNgAYVzYAslg2AExaNgDmWzYAil02ACRfNgC+YDYAWGI2APxjNgCWZTYAMGc2AMpoNgBuajYACGw2AKJtNgBGbzYA4HA2AHpyNgAUdDYArnU2AFJ3NgDseDYAhno2ACB8NgDEfTYAXn82APiANgCSgjYANoQ2ANCFNgBqhzYADok2AKiKNgBCjDYA3I02AHaPNgAQkTYAtJI2AE6UNgDylTYAjJc2ACaZNgDAmjYAWpw2AP6dNgCYnzYAMqE2AMyiNgBwpDYACqY2AKSnNgA+qTYA4qo2AHysNgAWrjYAsK82AFSxNgDusjYAiLQ2ACy2NgDGtzYAYLk2APq6NgCUvDYAOL42ANK/NgBswTYAEMM2AKrENgBExjYA3sc2AHjJNgAcyzYAtsw2AFDONgDqzzYAjtE2ACjTNgDC1DYAZtY2AADYNgCa2TYANNs2AM7cNgBy3jYADOA2AKbhNgBA4zYA5OQ2AH7mNgAY6DYAsuk2AFbrNgDw7DYAiu42AC7wNgDI8TYAYvM2APz0NgCW9jYAOvg2ANT5NgBu+zYACP02AKz+NgBGADcA4AE3AHoDNwAeBTcAuAY3AFIINwD2CTcAkAs3ACoNNwDEDjcAXhA3AAISNwCcEzcANhU3ANAWNwBqGDcADho3AKgbNwBCHTcA5h43AIAgNwAaIjcAviM3AFglNwDyJjcAjCg3ACYqNwDKKzcAZC03AP4uNwCYMDcAPDI3ANYzNwBwNTcACjc3AK44NwBIOjcA4js3AIY9NwAgPzcAukA3AFRCNwDuQzcAkkU3ACxHNwDGSDcAYEo3AARMNwCeTTcAOE83ANJQNwB2UjcAEFQ3AKpVNwBOVzcA6Fg3AIJaNwAcXDcAtl03AFpfNwD0YDcAjmI3AChkNwDMZTcAZmc3AABpNwCkajcAPmw3ANhtNwBybzcADHE3ALByNwBKdDcA5HU3AH53NwAieTcAvHo3AFZ8NwDwfTcAlH83AC6BNwDIgjcAbIQ3AAaGNwCghzcAOok3ANSKNwB4jDcAEo43AKyPNwBGkTcA6pI3AISUNwAeljcAwpc3AFyZNwD2mjcAkJw3ACqeNwDOnzcAaKE3AAKjNwCcpDcAQKY3ANqnNwB0qTcADqs3ALKsNwBMrjcA5q83AIqxNwAkszcAvrQ3AFi2NwDytzcAlrk3ADC7NwDKvDcAZL43AAjANwCiwTcAPMM3ANbENwB6xjcAFMg3AK7JNwBSyzcA7Mw3AIbONwAg0DcAxNE3AF7TNwD41DcAktY3ACzYNwDQ2TcAats3AATdNwCo3jcAQuA3ANzhNwB24zcAGuU3AKrmNwBO6DcA6Ok3AILrNwAc7TcAwO43AFrwNwD08TcAmPM3ADL1NwDM9jcAZvg3AAr6NwCk+zcAPv03ANj+NwB8ADgAFgI4ALADOABKBTgA7gY4AIgIOAAiCjgAxgs4AGANOAD6DjgAlBA4AC4SOADSEzgAbBU4AAYXOACgGDgARBo4AN4bOAB4HTgAEh84ALYgOABQIjgA6iM4AIQlOAAoJzgAwig4AFwqOAAALDgAmi04ADQvOADOMDgAaDI4AAI0OACmNTgAQDc4ANo4OAB+OjgAGDw4ALI9OABWPzgA8EA4AIpCOAAkRDgAvkU4AGJHOAD8SDgAlko4ADBMOADUTTgAbk84AAhROACiUjgAPFQ4AOBVOAB6VzgAHlk4ALhaOABSXDgA7F04AIZfOAAqYTgAxGI4AF5kOAD4ZTgAnGc4ADZpOADQajgAdGw4AA5uOACobzgAQnE4ANxyOACAdDgAGnY4ALR3OABOeTgA8no4AIx8OAAmfjgAwH84AGSBOAD+gjgAmIQ4ADyGOADWhzgAcIk4AAqLOACkjDgASI44AOKPOAB8kTgAFpM4ALqUOABUljgA7pc4AIiZOAAsmzgAxpw4AGCeOAAEoDgAnqE4ADijOADSpDgAbKY4ABCoOACqqTgARKs4AN6sOACCrjgAHLA4ALaxOABQszgA9LQ4AI62OAAouDgAzLk4AGa7OAAAvTgAmr44ADTAOADYwTgAcsM4AAzFOACmxjgAQMg4AOTJOAB+yzgAGM04ALzOOABW0DgA8NE4AIrTOAAu1TgAyNY4AGLYOAD82TgAoNs4ADrdOADU3jgAbuA4ABLiOACs4zgARuU4AOrmOACE6DgAHuo4ALjrOABS7TgA9u44AJDwOAAq8jgAxPM4AGj1OAAC9zgAnPg4ADb6OADQ+zgAdP04AA7/OACyADkATAI5AOYDOQCABTkAGgc5AL4IOQBYCjkA8gs5AIwNOQAwDzkAyhA5AGQSOQD+EzkAmBU5ADwXOQDWGDkAcBo5ABQcOQCuHTkASB85AOwgOQCGIjkAICQ5ALolOQBUJzkA+Cg5AJIqOQAsLDkAxi05AGovOQAEMTkAnjI5ADg0OQDcNTkAdjc5ABA5OQC0OjkATjw5AOg9OQCCPzkAHEE5AMBCOQBaRDkA9EU5AI5HOQAySTkAzEo5AGZMOQAATjkAmk85AD5ROQDYUjkAfFQ5ABZWOQCwVzkASlk5AORaOQCIXDkAIl45ALxfOQBWYTkA+mI5AJRkOQAuZjkAyGc5AGxpOQAGazkAoGw5ADpuOQDebzkAeHE5ABJzOQC2dDkAUHY5AOp3OQCEeTkAHns5AMJ8OQBcfjkA9n85AJCBOQA0gzkAzoQ5AGiGOQACiDkApok5AECLOQDajDkAdI45ABiQOQCykTkATJM5AOaUOQCKljkAJJg5AL6ZOQBYmzkA/Jw5AJaeOQAwoDkA1KE5AGSjOQAIpTkAoqY5ADyoOQDWqTkAeqs5ABStOQC4rjkAUrA5AOyxOQCGszkAILU5AMS2OQBeuDkA+Lk5AJK7OQAsvTkA0L45AGrAOQAEwjkAqMM5AELFOQDcxjkAdsg5ABrKOQC0yzkATs05AOjOOQCC0DkAJtI5AMDTOQBa1TkA/tY5AJjYOQAy2jkAzNs5AHDdOQAK3zkApOA5AD7iOQDi4zkAfOU5ABbnOQCw6DkASuo5AO7rOQCI7TkAIu85AMbwOQBg8jkA+vM5AJT1OQA49zkA0vg5AGz6OQAG/DkAqv05AET/OQDeADoAeAI6ABIEOgC2BToAUAc6AOoIOgCOCjoAKAw6AMINOgBmDzoAABE6AJoSOgA0FDoAzhU6AGgXOgAMGToApho6AEAcOgDkHToAfh86ABghOgCyIjoAViQ6APAlOgCKJzoAJCk6AMgqOgBiLDoA/C06AJYvOgA6MToA1DI6AG40OgAINjoArDc6AEY5OgDgOjoAejw6ABQ+OgC4PzoAUkE6AOxCOgCQRDoAKkY6AMRHOgBeSToAAks6AJxMOgA2TjoA0E86AGpROgAOUzoAqFQ6AEJWOgDmVzoAgFk6ABpbOgC0XDoAWF46APJfOgCMYToAJmM6AMpkOgBkZjoA/mc6AJhpOgA8azoA1mw6AHBuOgAKcDoArnE6AEhzOgDidDoAhnY6ACB4OgC6eToAVHs6AO58OgCSfjoALIA6AMaBOgBggzoABIU6AJ6GOgA4iDoA0ok6AGyLOgAQjToAqo46AE6QOgDokToAgpM6AByVOgC2ljoAWpg6APSZOgCOmzoAKJ06AMyeOgBmoDoAAKI6AJqjOgA+pToA2KY6AHKoOgAWqjoAsKs6AEqtOgDkrjoAfrA6ACKyOgC8szoAVrU6APC2OgCKuDoALro6AMi7OgBivToABr86AKDAOgA6wjoA1MM6AHjFOgASxzoArMg6AEbKOgDqyzoAhM06AB7POgC40DoAXNI6APbTOgCQ1ToAKtc6AMTYOgBo2joAAtw6AJzdOgBA3zoA2uA6AHTiOgAY5DoAsuU6AEznOgDm6DoAgOo6ACTsOgC+7ToAWO86APLwOgCM8joAMPQ6AMr1OgBu9zoACPk6AKL6OgA8/DoA1v06AHr/OgAUATsArgI7AEgEOwDsBTsAhgc7ACAJOwC6CjsAVAw7APgNOwCSDzsANhE7ANASOwBqFDsABBY7AJ4XOwBCGTsA3Bo7AHYcOwAQHjsAtB87AE4hOwDoIjsAgiQ7ACYmOwDAJzsAWik7AP4qOwCYLDsAMi47AMwvOwBmMTsACjM7AKQ0OwA+NjsA2Dc7AHI5OwAWOzsAsDw7AEo+OwDuPzsAiEE7ACJDOwDGRDsAYEY7APpHOwCUSTsALks7ANJMOwBsTjsABlA7AKBROwBEUzsA3lQ7AHhWOwAcWDsAtlk7AFBbOwDqXDsAhF47AChgOwDCYTsAXGM7APZkOwCQZjsANGg7AM5pOwBoazsADG07AKZuOwBAcDsA2nE7AH5zOwAYdTsAsnY7AFZ4OwDweTsAins7ACR9OwC+fjsAYoA7AAaCOwCggzsARIU7AN6GOwB4iDsAEoo7ALaLOwBQjTsA6o47AISQOwAokjsAwpM7AFyVOwAAlzsAmpg7ADSaOwDOmzsAaJ07AAyfOwCmoDsAQKI7ANqjOwB0pTsAGKc7ALKoOwBMqjsA8Ks7AIqtOwAkrzsAvrA7AGKyOwD8szsAlrU7ADC3OwDUuDsAbro7AAi8OwCivTsAPL87AODAOwB6wjsAFMQ7ALjFOwBSxzsA7Mg7AJDKOwAqzDsAxM07AF7POwD40DsAnNI7ADbUOwDQ1TsAatc7AATZOwCo2jsAQtw7AObdOwCA3zsAGuE7ALTiOwBO5DsA8uU7AIznOwAm6TsAwOo7AGTsOwD+7TsAmO87ADLxOwDW8jsAcPQ7AAr2OwCk9zsASPk7AOL6OwB8/DsAFv47ALD/OwBUATwA7gI8AIgEPAAsBjwAxgc8AGAJPAD6CjwAngw8ADgOPADSDzwAbBE8AAYTPACqFDwARBY8AN4XPACCGTwAHBs8ALYcPABaHjwA9B88AI4hPAAoIzwAwiQ8AGYmPAAAKDwAmik8ADQrPADOLDwAci48AAwwPACmMTwASjM8AOQ0PAB+NjwAGDg8ALw5PABWOzwA8Dw8AIo+PAAuQDwAyEE8AGJDPAD8RDwAlkY8ADpIPADUSTwAbks8ABJNPACsTjwARlA8AOBRPACEUzwAHlU8ALhWPABSWDwA9lk8AJBbPAAqXTwAxF48AGhgPAACYjwAnGM8AEBlPADaZjwAdGg8AA5qPACoazwATG08AOZuPACAcDwAGnI8AL5zPABYdTwA8nY8AJZ4PAAwejwAyns8AGR9PAD+fjwAooA8ADyCPADWgzwAcIU8ABSHPACuiDwASIo8AOKLPACGjTwAII88ALqQPABUkjwA+JM8AJKVPAAslzwA0Jg8AGqaPAAEnDwAnp08ADifPADcoDwAdqI8ABCkPACqpTwATqc8AOioPACCqjwAHKw8ALatPABarzwA9LA8AI6yPAAytDwAzLU8AGa3PAAAuTwApLo8AD68PADYvTwAcr88ABbBPACwwjwASsQ8AOTFPAB+xzwAIsk8ALzKPABWzDwA+s08AJTPPAAu0TwAyNI8AGzUPAAG1jwAoNc8ADrZPADe2jwAeNw8ABLePACs3zwAUOE8AOriPACE5DwAHuY8ALjnPABc6TwA9uo8AJrsPAA07jwAzu88AGjxPAAC8zwApvQ8AED2PADa9zwAdPk8ABj7PACy/DwATP48AOb/PACAAT0AJAM9AL4EPQBYBj0A/Ac9AJYJPQAwCz0A1Aw9AG4OPQAIED0AohE9ADwTPQDgFD0AehY9ABQYPQCuGT0AUhs9AOwcPQCGHj0AICA9ALohPQBeIz0A+CQ9AJwmPQA2KD0A0Ck9AGorPQAELT0AqC49AEIwPQDcMT0AdjM9ABo1PQC0Nj0ATjg9AOg5PQCMOz0AJj09AMA+PQBaQD0A/kE9AJhDPQAyRT0AzEY9AHBIPQAKSj0ApEs9AD5NPQDiTj0AfFA9ABZSPQDEUz0AXlU9APhWPQCSWD0ANlo9ANBbPQBqXT0ABF89AKhgPQBCYj0A3GM9AHZlPQAaZz0AtGg9AE5qPQDoaz0AjG09ACZvPQDAcD0AZHI9AP5zPQCYdT0AMnc9AMx4PQBwej0ACnw9AKR9PQA+fz0A4oA9AHyCPQAWhD0AsIU9AEqHPQDuiD0AiIo9ACKMPQDGjT0AYI89APqQPQCUkj0AOJQ9ANKVPQBslz0ABpk9AKqaPQBEnD0A3p09AHifPQASoT0AtqI9AFCkPQDqpT0Ajqc9ACipPQDCqj0AXKw9AACuPQCarz0ANLE9AM6yPQBytD0ADLY9AKa3PQBAuT0A5Lo9AH68PQAYvj0Asr89AEzBPQDwwj0AisQ9ACTGPQDIxz0AYsk9APzKPQCWzD0AOs49ANTPPQBu0T0ACNM9AKzUPQBG1j0A4Nc9AITZPQAe2z0AuNw9AFLePQDs3z0AkOE9ACrjPQDE5D0AXuY9AALoPQCc6T0ANus9ANDsPQBq7j0ADvA9AKjxPQBM8z0A5vQ9AID2PQAa+D0AtPk9AFj7PQDy/D0AjP49ACYAPgDKAT4AZAM+AP4EPgCYBj4AMgg+ANYJPgBwCz4ACg0+AK4OPgBIED4A4hE+AHwTPgAgFT4AuhY+AFQYPgDuGT4Akhs+ACwdPgDGHj4AaiA+AAQiPgCeIz4AOCU+ANImPgB2KD4AECo+AKorPgBELT4A3i4+AIIwPgAcMj4AtjM+AFo1PgD0Nj4Ajjg+ADI6PgDMOz4AZj0+AAA/PgCaQD4APkI+ANhDPgByRT4ADEc+ALBIPgBKSj4A5Es+AH5NPgAiTz4AvFA+AFZSPgDwUz4AlFU+AC5XPgDIWD4AYlo+AAZcPgCgXT4AOl8+ANRgPgBuYj4AEmQ+AKxlPgBGZz4A6mg+AIRqPgAebD4AuG0+AFxvPgD2cD4AkHI+ACp0PgDOdT4AaHc+AAJ5PgCcej4ANnw+ANp9PgB0fz4ADoE+ALKCPgBMhD4A5oU+AICHPgAkiT4Avoo+AFiMPgDyjT4Alo8+ADCRPgDKkj4AZJQ+AP6VPgCilz4APJk+ANaaPgB6nD4AFJ4+AK6fPgBIoT4A7KI+AIakPgAgpj4Auqc+AF6pPgD4qj4Akqw+ACyuPgDGrz4AarE+AASzPgCetD4AQrY+ANy3PgB2uT4AELs+ALS8PgBOvj4A6L8+AILBPgAmwz4AwMQ+AFrGPgD0xz4Ajsk+ADLLPgDMzD4AZs4+AArQPgCk0T4APtM+ANjUPgB81j4AFtg+ALDZPgBK2z4A7tw+AIjePgAi4D4AvOE+AFbjPgD65D4AlOY+AC7oPgDS6T4AbOs+AAbtPgCg7j4ARPA+AN7xPgB48z4AEvU+ALb2PgBQ+D4A6vk+AIT7PgAe/T4Awv4+AFwAPwD2AT8AmgM/ADQFPwDOBj8AaAg/AAwKPwCmCz8AQA0/ANoOPwB+ED8AGBI/ALITPwBMFT8A8BY/AIoYPwAkGj8Avhs/AGIdPwD8Hj8AliA/ADAiPwDUIz8AbiU/AAgnPwCiKD8APCo/AOArPwB6LT8AFC8/ALgwPwBSMj8A7DM/AIY1PwAqNz8AxDg/AF46PwD4Oz8AnD0/ADY/PwDQQD8AakI/AA5EPwCoRT8AQkc/ANxIPwB2Sj8AGkw/ALRNPwBOTz8A8lA/AIxSPwAmVD8AwFU/AGRXPwD+WD8AmFo/ADJcPwDWXT8AcF8/AAphPwCkYj8APmQ/AOJlPwB8Zz8AFmk/ALpqPwBUbD8A7m0/AIhvPwAscT8AxnI/AGB0PwD6dT8Annc/ADh5PwDSej8AbHw/ABB+PwCqfz8ARIE/AN6CPwCChD8AHIY/ALaHPwBQiT8A6oo/AI6MPwAojj8Awo8/AGaRPwAAkz8AmpQ/ADSWPwDYlz8Acpk/AAybPwCmnD8AQJ4/AOSfPwB+oT8AGKM/ALykPwBWpj8A8Kc/AIqpPwAkqz8AyKw/AGKuPwD8rz8AoLE/ADqzPwDUtD8AbrY/ABK4PwCsuT8ARrs/AOC8PwCEvj8AHsA/ALjBPwBSwz8A7MQ/AJDGPwAqyD8AxMk/AGjLPwACzT8AnM4/ADbQPwDa0T8AdNM/AA7VPwCo1j8AQtg/AObZPwCA2z8AGt0/AL7ePwBY4D8A8uE/AIzjPwAw5T8AyuY/AGToPwD+6T8Aous/ADztPwDW7j8AcPA/AAryPwCu8z8ASPU/AOL2PwCG+D8AIPo/ALr7PwBU/T8A+P4/AJIAQAAsAkAAxgNAAGAFQAAEB0AAnghAADgKQADcC0AAdg1AABAPQACqEEAAThJAAOgTQACCFUAAHBdAAMAYQABaGkAA9BtAAI4dQAAyH0AAzCBAAGYiQAAKJEAApCVAAD4nQADYKEAAcipAABYsQACwLUAASi9AAOQwQAB+MkAAIjRAALw1QABWN0AA+jhAAJQ6QAAuPEAAyD1AAGw/QAAGQUAAoEJAADpEQADeRUAAeEdAABJJQACsSkAARkxAAOpNQACET0AAHlFAAMJSQABcVEAA9lVAAJBXQAA0WUAAzlpAAGhcQAACXkAApl9AAEBhQADaYkAAdGRAAA5mQACyZ0AATGlAAOZqQACKbEAAJG5AAL5vQABYcUAA/HJAAJZ0QAAwdkAAyndAAG55QAAIe0AAonxAADx+QADWf0AAeoFAABSDQACuhEAAUoZAAOyHQACGiUAAIItAAMSMQABejkAA+I9AAJKRQAA2k0AA0JRAAGqWQAAEmEAAnplAAEKbQADcnEAAdp5AABCgQAC0oUAATqNAAPKkQACMpkAAJqhAAMCpQABaq0AA/qxAAJiuQAAysEAAzLFAAGazQAAKtUAApLZAAD64QADYuUAAfLtAABa9QACwvkAAVMBAAO7BQACIw0AAIsVAALzGQABgyEAA+slAAJTLQAA4zUAA0s5AAGzQQAAG0kAAqtNAAETVQADe1kAAgthAABzaQAC220AAUN1AAOreQACO4EAAKOJAAMLjQABc5UAA9uZAAJroQAA06kAAzutAAHLtQAAM70AApvBAAEDyQADa80AAfvVAABj3QACy+EAAVvpAAPD7QACK/UAAJP9AAMgAQQBiAkEA/ANBAJYFQQA6B0EA1AhBAG4KQQAIDEEArA1BAEYPQQDgEEEAehJBAB4UQQC4FUEAUhdBAOwYQQCQGkEAKhxBAMQdQQBeH0EA+CBBAJwiQQA2JEEA2iVBAHQnQQAOKUEAqCpBAEIsQQDmLUEAgC9BABoxQQC0MkEATjRBAPI1QQCMN0EAJjlBAMo6QQBkPEEA/j1BAJg/QQA8QUEA1kJBAHBEQQAKRkEArkdBAEhJQQDiSkEAfExBABZOQQC6T0EAVFFBAPhSQQCSVEEALFZBAMZXQQBgWUEABFtBAJ5cQQA4XkEA0l9BAGxhQQAQY0EAqmRBAE5mQQDoZ0EAgmlBABxrQQC2bEEAWm5BAPRvQQCOcUEAKHNBAMx0QQBmdkEAAHhBAJp5QQA+e0EA2HxBAHJ+QQAMgEEAsIFBAEqDQQDkhEEAfoZBABiIQQC8iUEAVotBAPCMQQCKjkEALpBBAMiRQQBsk0EABpVBAKCWQQA6mEEA1JlBAHibQQASnUEArJ5BAEagQQDgoUEAhKNBAB6lQQC4pkEAXKhBAPapQQCQq0EANK1BAM6uQQBosEEAArJBAJyzQQBAtUEA2rZBAHS4QQAOukEAqLtBAEy9QQDmvkEAgMBBACTCQQC+w0EAWMVBAPLGQQCWyEEAMMpBAMrLQQBkzUEACM9BAKLQQQA80kEA1tNBAHDVQQAU10EArthBAEjaQQDi20EAht1BACDfQQC64EEAXuJBAPjjQQCS5UEALOdBANDoQQBq6kEABOxBAJ7tQQBC70EA3PBBAHbyQQAQ9EEAqvVBAE73QQDo+EEAgvpBACb8QQDA/UEAWv9BAPQAQgCYAkIAMgRCAMwFQgBmB0IACglCAKQKQgA+DEIA2A1CAHIPQgAWEUIAsBJCAEoUQgDkFUIAiBdCACIZQgC8GkIAYBxCAPodQgCUH0IALiFCAMgiQgBsJEIABiZCAKAnQgBEKUIA3ipCAHgsQgASLkIAti9CAFAxQgDqMkIAhDRCAB42QgDCN0IAXDlCAPY6QgCaPEIAND5CAM4/QgBoQUIADENCAKZEQgBARkIA2kdCAH5JQgAYS0IAskxCAExOQgDmT0IAilFCACRTQgC+VEIAYlZCAPxXQgCWWUIAMFtCANRcQgBuXkIACGBCAKJhQgBGY0IA4GRCAHpmQgAUaEIArmlCAFJrQgDsbEIAhm5CACpwQgDEcUIAXnNCAPh0QgCcdkIANnhCANB5QgBqe0IADn1CAKh+QgBCgEIA3IFCAHaDQgAahUIAtIZCAE6IQgDyiUIAjItCACaNQgDAjkIAZJBCAP6RQgCYk0IAMpVCANaWQgBwmEIACppCAKSbQgBInUIA4p5CAHygQgAWokIAuqNCAFSlQgDupkIAiKhCACyqQgDGq0IAYK1CAPquQgCesEIAOLJCANKzQgBstUIABrdCAKq4QgBEukIA3rtCAHi9QgAcv0IAtsBCAFDCQgDqw0IAjsVCACjHQgDCyEIAXMpCAADMQgCazUIANM9CANjQQgBy0kIADNRCAKbVQgBK10IA5NhCAH7aQgAY3EIAvN1CAFbfQgDw4EIAiuJCAC7kQgDI5UIAYudCAPzoQgCg6kIAOuxCANTtQgBu70IACPFCAKzyQgBG9EIA4PVCAIT3QgAe+UIAuPpCAFL8QgD2/UIAkP9CACoBQwDEAkMAaARDAAIGQwCcB0MANglDANAKQwB0DEMADg5DAKgPQwBCEUMA5hJDAIAUQwAaFkMAvhdDAFgZQwDyGkMAjBxDADAeQwDKH0MAZCFDAP4iQwCYJEMAPCZDANYnQwBwKUMACitDAK4sQwBILkMA4i9DAIYxQwAgM0MAujRDAFQ2QwD4N0MAkjlDACw7QwDGPEMAaj5DAARAQwCeQUMAOENDANJEQwB2RkMAEEhDAKpJQwBOS0MA6ExDAIJOQwAcUEMAtlFDAFpTQwD0VEMAjlZDADJYQwDMWUMAZltDAABdQwCkXkMAPmBDANhhQwByY0MAFmVDALBmQwBKaEMA5GlDAIhrQwAibUMAvG5DAFZwQwDwcUMAlHNDAC51QwDIdkMAbHhDAAZ6QwCge0MAOn1DANR+QwB4gEMAEoJDAKyDQwBQhUMA6oZDAISIQwAeikMAwotDAFyNQwD2jkMAkJBDADSSQwDOk0MAaJVDAAKXQwCcmEMAQJpDANqbQwB0nUMADp9DALKgQwBMokMA5qNDAIqlQwAkp0MAvqhDAFiqQwD8q0MAlq1DADCvQwDKsEMAbrJDAAi0QwCitUMAPLdDANa4QwB6ukMAFLxDAK69QwBIv0MA7MBDAIbCQwAgxEMAxMVDAF7HQwD4yEMAkspDADbMQwDQzUMAas9DAATRQwCo0kMAQtRDANzVQwB210MAENlDALTaQwBO3EMA6N1DAILfQwAm4UMAwOJDAFrkQwD+5UMAmOdDADLpQwDM6kMAcOxDAAruQwCk70MAPvFDAOLyQwB89EMAFvZDALD3QwBK+UMA7vpDAIj8QwAi/kMAvP9DAGABRAD6AkQAlAREADgGRADSB0QAbAlEAAYLRACqDEQARA5EAN4PRAB4EUQAHBNEALYURABQFkQA6hdEAIQZRAAoG0QAwhxEAFweRAAAIEQAmiFEADQjRADOJEQAciZEAAwoRACmKUQAQCtEAOQsRAB+LkQAGDBEALIxRABWM0QA8DREAIo2RAAkOEQAvjlEAGI7RAD8PEQAlj5EADBARADUQUQAbkNEAAhFRACsRkQARkhEAOBJRAB6S0QAHk1EALhORABSUEQA7FFEAJBTRAAqVUQAxFZEAF5YRAD4WUQAnFtEADZdRADQXkQAamBEAA5iRACoY0QAQmVEAOZmRACAaEQAGmpEALRrRABYbUQA8m5EAIxwRAAmckQAynNEAGR1RAD+dkQAmHhEADJ6RADWe0QAcH1EAAp/RACkgEQASIJEAOKDRAB8hUQAIIdEALqIRABUikQA7otEAJKNRAAsj0QAxpBEAGCSRAAElEQAnpVEADiXRADSmEQAdppEABCcRACqnUQARJ9EAOigRACCokQAHKREALalRABap0QA9KhEAI6qRAAorEQAzK1EAGavRAAAsUQAmrJEAD60RADYtUQAcrdEAAy5RACwukQASrxEAOS9RAB+v0QAIsFEALzCRABWxEQA8MVEAIrHRAAuyUQAyMpEAGLMRAD8zUQAoM9EADrRRADU0kQAeNREABLWRACs10QARtlEAODaRACE3EQAHt5EALjfRABS4UQA9uJEAJDkRAAq5kQAzudEAGjpRAAC60QAnOxEAEDuRADa70QAdPFEAA7zRACo9EQATPZEAOb3RACA+UQAGvtEAL78RABY/kQA8v9EAJYBRQAwA0UAygRFAGQGRQAICEUAoglFADwLRQDWDEUAeg5FABQQRQCuEUUASBNFAOIURQCGFkUAIBhFALoZRQBeG0UA+BxFAJIeRQAsIEUAxiFFAGojRQAEJUUAniZFADgoRQDcKUUAditFABAtRQC0LkUATjBFAOgxRQCCM0UAJjVFAMA2RQBaOEUA9DlFAI47RQAyPUUAzD5FAGZARQAKQkUApENFAD5FRQDYRkUAfEhFABZKRQCwS0UASk1FAO5ORQCIUEUAIlJFALxTRQBWVUUA+lZFAJRYRQAuWkUA0ltFAGxdRQAGX0UAoGBFAERiRQDeY0UAeGVFABJnRQCsaEUAUGpFAOprRQCEbUUAHm9FAMJwRQBcckUA9nNFAJp1RQA0d0UAznhFAGh6RQAMfEUApn1FAEB/RQDagEUAdIJFABiERQCyhUUATIdFAPCIRQCKikUAJIxFAL6NRQBij0UA/JBFAJaSRQAwlEUA1JVFAG6XRQAImUUAoppFADycRQDgnUUAep9FABShRQC4okUAUqRFAOylRQCGp0UAKqlFAMSqRQBerEUA+K1FAJKvRQA2sUUA0LJFAGq0RQAEtkUAqLdFAEK5RQDcukUAgLxFABq+RQC0v0UATsFFAPLCRQCMxEUAJsZFAMDHRQBayUUA/spFAJjMRQAyzkUA1s9FAHDRRQAK00UApNRFAEjWRQDi10UAfNlFABbbRQC63EUAVN5FAO7fRQCI4UUAIuNFAMbkRQBg5kUA+udFAJTpRQA460UA0uxFAGzuRQAQ8EUAqvFFAETzRQDe9EUAgvZFABz4RQC2+UUAUPtFAOr8RQCO/kUAKABGAMIBRgBcA0YAAAVGAJoGRgA0CEYA2AlGAHILRgAMDUYApg5GAEoQRgDkEUYAfhNGABgVRgC8FkYAVhhGAPAZRgCKG0YALh1GAMgeRgBiIEYA/CFGAJYjRgA6JUYA1CZGAG4oRgAIKkYArCtGAEYtRgDgLkYAhDBGAB4yRgC4M0YAUjVGAPY2RgCQOEYAKjpGAMQ7RgBePUYAAj9GAJxARgA2QkYA0ENGAHRFRgAOR0YAqEhGAExKRgDmS0YAgE1GABpPRgC+UEYAWFJGAPJTRgCMVUYAJldGAMpYRgBkWkYA/ltGAKJdRgA8X0YA1mBGAHBiRgAUZEYArmVGAEhnRgDiaEYAfGpGACBsRgC6bUYAVG9GAO5wRgCSckYALHRGAMZ1RgBgd0YABHlGAJ56RgA4fEYA3H1GAHZ/RgAQgUYAqoJGAE6ERgDohUYAgodGAByJRgC2ikYAWoxGAPSNRgCOj0YAKJFGAMySRgBmlEYAAJZGAKSXRgA+mUYA2JpGAHKcRgAWnkYAsJ9GAEqhRgDkokYAfqRGACKmRgC8p0YAVqlGAPCqRgCUrEYALq5GAMivRgBssUYABrNGAKC0RgA6tkYA3rdGAHi5RgASu0YArLxGAEa+RgDqv0YAhMFGAB7DRgC4xEYAXMZGAPbHRgCQyUYANMtGAM7MRgBozkYAAtBGAKbRRgBA00YA2tRGAHTWRgAY2EYAstlGAEzbRgDm3EYAgN5GACTgRgC+4UYAWONGAPLkRgCW5kYAMOhGAMrpRgBu60YACO1GAKLuRgA88EYA1vFGAHrzRgAU9UYArvZGAFL4RgDs+UYAhvtGACD9RgDE/kYAXgBHAPgBRwCSA0cALAVHANAGRwBqCEcABApHAJ4LRwBCDUcA3A5HAHYQRwAaEkcAtBNHAE4VRwDoFkcAjBhHACYaRwDAG0cAWh1HAPQeRwCYIEcAMiJHAMwjRwBmJUcACidHAKQoRwA+KkcA4itHAHwtRwAWL0cAsDBHAFQyRwDuM0cAiDVHACI3RwC8OEcAYDpHAPo7RwCUPUcALj9HANJARwBsQkcABkRHAKpFRwBER0cA3khHAHhKRwAcTEcAtk1HAFBPRwDqUEcAhFJHAChURwDCVUcAXFdHAABZRwCaWkcANFxHAM5dRwByX0cADGFHAKZiRwBAZEcA2mVHAH5nRwAYaUcAsmpHAFZsRwDwbUcAim9HACRxRwDIckcAYnRHAPx1RwCWd0cAMHlHANR6RwBufEcACH5HAKx/RwBGgUcA4IJHAHqERwAehkcAuIdHAFKJRwDsikcAhoxHACqORwDEj0cAXpFHAPiSRwCclEcANpZHANCXRwB0mUcADptHAKicRwBCnkcA5p9HAIChRwAao0cAtKRHAE6mRwDyp0cAjKlHACarRwDArEcAZK5HAP6vRwCYsUcAPLNHANa0RwBwtkcACrhHAK65RwBIu0cA4rxHAHy+RwAWwEcAusFHAFTDRwDuxEcAksZHACzIRwDGyUcAYMtHAATNRwCezkcAONBHANLRRwB200cAENVHAKrWRwBE2EcA3tlHAILbRwAc3UcAtt5HAFrgRwD04UcAjuNHACjlRwDM5kcAZuhHAADqRwCa60cAPu1HANjuRwBy8EcADPJHAKbzRwBK9UcA5PZHAH74RwAi+kcAvPtHAFb9RwDw/kcAlABIAC4CSADIA0gAYgVIAPwGSACgCEgAOgpIANQLSABuDUgAEg9IAKwQSABGEkgA6hNIAIQVSAAeF0gAuBhIAFwaSAD2G0gAkB1IACofSADEIEgAaCJIAAIkSACcJUgANidIANooSAB0KkgADixIAKgtSABML0gA5jBIAIAySAAaNEgAvjVIAFg3SADyOEgAjDpIADA8SADKPUgAZD9IAP5ASACiQkgAPERIANZFSAB6R0gAFElIAK5KSABITEgA4k1IAIZPSAAgUUgAulJIAF5USAD4VUgAkldIACxZSADQWkgAalxIAAReSACeX0gAOGFIANxiSAB2ZEgAEGZIAKpnSABOaUgA6GpIAIJsSAAmbkgAwG9IAFpxSAD0ckgAmHRIADJ2SADMd0gAZnlIAAp7SACkfEgAPn5IANh/SABygUgAFoNIALCESABKhkgA5IdIAIiJSAAii0gAvIxIAGCOSAD6j0gAlJFIAC6TSADSlEgAbJZIAAaYSACgmUgAOptIAN6cSAB4nkgAEqBIAKyhSABQo0gA6qRIAISmSAAoqEgAwqlIAFyrSAD2rEgAmq5IADSwSADOsUgAaLNIAAK1SACmtkgAQLhIANq5SAB+u0gAGL1IALK+SABMwEgA8MFIAIrDSAAkxUgAvsZIAGLISAD8yUgAlstIADDNSADUzkgAbtBIAAjSSACi00gAPNVIAODWSAB62EgAFNpIAK7bSABS3UgA7N5IAIbgSAAq4kgAxONIAF7lSAD45kgAnOhIADbqSADQ60gAau1IAATvSACo8EgAQvJIANzzSAB29UgAGvdIALT4SABO+kgA8vtIAIz9SAAm/0gAwABJAGQCSQD+A0kAmAVJADIHSQDMCEkAcApJAAoMSQCkDUkAPg9JAOIQSQB8EkkAFhRJALoVSQBUF0kA7hhJAIgaSQAsHEkAxh1JAGAfSQD6IEkAlCJJADgkSQDSJUkAbCdJAAYpSQCqKkkARCxJAN4tSQCCL0kAHDFJALYySQBQNEkA9DVJAI43SQAoOUkAwjpJAFw8SQAAPkkAmj9JADRBSQDOQkkAckRJAAxGSQCmR0kASklJAORKSQB+TEkAGE5JALxPSQBWUUkA8FJJAIpUSQAkVkkAyFdJAGJZSQD8WkkAllxJADpeSQDUX0kAbmFJABJjSQCsZEkARmZJAOBnSQCEaUkAHmtJALhsSQBSbkkA7G9JAJBxSQAqc0kAxHRJAF52SQACeEkAnHlJADZ7SQDafEkAdH5JAA6ASQCogUkATINJAOaESQCAhkkAGohJALSJSQBYi0kA8oxJAIyOSQAmkEkAypFJAGSTSQD+lEkAopZJADyYSQDWmUkAcJtJABSdSQCunkkASKBJAOKhSQB8o0kAIKVJALqmSQBUqEkA7qlJAJKrSQAsrUkAxq5JAGCwSQAEskkAnrNJADi1SQDctkkAdrhJABC6SQCqu0kATr1JAOi+SQCCwEkAHMJJALbDSQBaxUkA9MZJAI7ISQAoykkAzMtJAGbNSQAAz0kApNBJAD7SSQDY00kActVJABbXSQCw2EkAStpJAOTbSQB+3UkAIt9JALzgSQBW4kkA8ONJAJTlSQAu50kAyOhJAGzqSQAG7EkAoO1JADrvSQDe8EkAePJJABL0SQCs9UkARvdJAOr4SQCE+kkAHvxJALj9SQBc/0kA9gBKAJACSgAqBEoAzgVKAGgHSgAMCUoApgpKAEAMSgDaDUoAdA9KABgRSgCyEkoATBRKAOYVSgCAF0oAJBlKAL4aSgBYHEoA8h1KAJYfSgAwIUoAyiJKAG4kSgAIJkoAoidKADwpSgDWKkoAeixKABQuSgCuL0oASDFKAOwySgCGNEoAIDZKAMQ3SgBeOUoA+DpKAJI8SgA2PkoA0D9KAGpBSgAEQ0oAnkRKAEJGSgDcR0oAdklKABBLSgC0TEoATk5KAOhPSgCMUUoAJlNKAMBUSgBaVkoA/ldKAJhZSgAyW0oAzFxKAGZeSgAKYEoApGFKAD5jSgDYZEoAfGZKABZoSgCwaUoAVGtKAO5sSgCIbkoAInBKAMZxSgBgc0oA+nRKAJR2SgAueEoA0nlKAGx7SgAGfUoAoH5KAESASgDegUoAeINKAByFSgC2hkoAUIhKAOqJSgCOi0oAKI1KAMKOSgBckEoA9pFKAJqTSgA0lUoAzpZKAHKYSgAMmkoApptKAECdSgDknkoAfqBKABiiSgCyo0oATKVKAPCmSgCKqEoAJKpKAL6rSgBirUoA/K5KAJawSgA6skoA1LNKAG61SgAIt0oArLhKAEa6SgDgu0oAer1KAB6/SgC4wEoAUsJKAOzDSgCGxUoAKsdKAMTISgBeykoA+MtKAJzNSgA2z0oA0NBKAHTSSgAO1EoAqNVKAELXSgDm2EoAgNpKABrcSgC03UoATt9KAPLgSgCM4koAJuRKAMDlSgBk50oA/uhKAJjqSgAy7EoA1u1KAHDvSgAK8UoArvJKAEj0SgDi9UoAfPdKACD5SgC6+koAVPxKAO79SgCI/0oALAFLAMYCSwBgBEsA+gVLAJ4HSwA4CUsA0gpLAHYMSwAQDksAqg9LAEQRSwDoEksAghRLABwWSwC2F0sAUBlLAPQaSwCOHEsAKB5LAMIfSwBmIUsAACNLAJokSwA0JksA2CdLAHIpSwAMK0sAsCxLAEouSwDkL0sAfjFLACIzSwC8NEsAVjZLAPA3SwCKOUsALjtLAMg8SwBiPksA/D9LAKBBSwA6Q0sA1ERLAHhGSwASSEsArElLAEZLSwDqTEsAhE5LAB5QSwC4UUsAUlNLAPZUSwCQVksAKlhLAMRZSwBoW0sAAl1LAJxeSwBAYEsA2mFLAHRjSwAOZUsAsmZLAExoSwDmaUsAgGtLABptSwC+bksAWHBLAPJxSwCMc0sAMHVLAMp2SwBkeEsACHpLAKJ7SwA8fUsA1n5LAHqASwAUgksAroNLAEiFSwDihksAhohLACCKSwC6i0sAVI1LAPiOSwCSkEsALJJLANCTSwBqlUsABJdLAJ6YSwBCmksA3JtLAHadSwAQn0sAqqBLAE6iSwDoo0sAgqVLABynSwDAqEsAWqpLAPSrSwCOrUsAMq9LAMywSwBmsksACrRLAKS1SwA+t0sA2LhLAHy6SwAWvEsAsL1LAEq/SwDkwEsAiMJLACLESwC8xUsAVsdLAPrISwCUyksALsxLANLNSwBsz0sABtFLAKDSSwBE1EsA3tVLAHjXSwAS2UsArNpLAFDcSwD03UsAmN9LADLhSwDM4ksAZuRLAArmSwCk50sAPulLANjqSwBy7EsAFu5LALDvSwBK8UsA7vJLAIj0SwAi9ksAvPdLAFb5SwD6+ksAlPxLAC7+SwDI/0sAbAFMAAYDTACgBEwAOgZMAN4HTAB4CUwAEgtMALYMTABQDkwA6g9MAIQRTAAeE0wAwhRMAFwWTAD2F0wAkBlMADQbTADOHEwAaB5MAAwgTACmIUwAQCNMANokTAB+JkwAGChMALIpTABMK0wA5ixMAIouTAAkMEwAvjFMAFgzTAD8NEwAljZMADA4TADKOUwAbjtMAAg9TACiPkwARkBMAOBBTAB6Q0wAFEVMAK5GTABSSEwA7ElMAIZLTAAgTUwAxE5MAF5QTAD4UUwAklNMADZVTADQVkwAalhMAA5aTACoW0wAQl1MANxeTAB2YEwAGmJMALRjTABOZUwA8mZMAIxoTAAmakwAwGtMAGRtTAD+bkwAmHBMADJyTADWc0wAcHVMAAp3TACkeEwASHpMAOJ7TAB8fUwAFn9MALCATABUgkwA7oNMAIiFTAAih0wAxohMAGCKTAD6i0wAno1MADiPTADSkEwAbJJMAAaUTACqlUwARJdMAN6YTAB4mkwAHJxMALadTABQn0wA6qBMAI6iTAAopEwAwqVMAGanTAAAqUwAmqpMADSsTADYrUwAcq9MAAyxTACmskwAQLRMAOS1TAB+t0wAGLlMALK6TABWvEwA8L1MAIq/TAAuwUwAyMJMAGLETAD8xUwAoMdMADrJTADUykwAbsxMAAjOTACsz0wARtFMAODSTAB61EwAHtZMALjXTABS2UwA7NpMAJDcTAAq3kwAxN9MAGjhTAAC40wAnORMADbmTADQ50wAdOlMAA7rTACo7EwAQu5MAObvTACA8UwAGvNMALT0TABY9kwA8vdMAIz5TAAm+0wAyvxMAGT+TAD+/0wAmAFNADwDTQDWBE0AcAZNAAoITQCuCU0ASAtNAOIMTQCGDk0AIBBNALoRTQBUE00A7hRNAJIWTQAsGE0AxhlNAGAbTQAEHU0Anh5NADggTQDcIU0AdiNNABAlTQCqJk0ATihNAOgpTQCCK00AHC1NALYuTQBaME0A9DFNAI4zTQAoNU0AzDZNAGY4TQAAOk0ApDtNAD49TQDYPk0AckBNABZCTQCwQ00ASkVNAORGTQB+SE0AIkpNALxLTQBWTU0A8E5NAJRQTQAuUk0AyFNNAGxVTQAGV00AoFhNADpaTQDeW00AeF1NABJfTQCsYE0ARmJNAOpjTQCEZU0AHmdNALhoTQBcak0A9mtNAJBtTQA0b00AznBNAGhyTQACdE0ApnVNAEB3TQDaeE0AdHpNAA58TQCyfU0ATH9NAOaATQCAgk0AJIRNAL6FTQBYh00A/IhNAJaKTQAwjE0Ayo1NAGSPTQAIkU0AopJNADyUTQDWlU0AepdNABSZTQCumk0ASJxNAOydTQCGn00AIKFNALqiTQBepE0AAqZNALCnTQBKqU0A5KpNAH6sTQAirk0Axq9NAGCxTQAEs00AnrRNADi2TQDct00AdrlNABC7TQCqvE0ATr5NAOi/TQCCwU0AOsNNANTETQBuxk0AEshNAKzJTQBGy00A4MxNAITOTQAe0E0AuNFNAFLTTQDs1E0AkNZNACrYTQDE2U0AXttNAALdTQCc3k0ANuBNANrhTQB0400ADuVNAKjmTQBM6E0A5ulNAIDrTQAa7U0AtO5NAFjwTQDy8U0AjPNNACb1TQDK9k0AZPhNAP75TQCi+00APP1NANb+TQBwAE4ACgJOAK4DTgBIBU4A4gZOAHwITgAgCk4AugtOAFQNTgDuDk4AkhBOACwSTgDGE04AahVOAAQXTgCeGE4AOBpOANIbTgB2HU4AEB9OAKogTgBEIk4A6CNOAIIlTgAcJ04AwChOAFoqTgD0K04Aji1OACgvTgDMME4AZjJOAAA0TgCkNU4APjdOANg4TgByOk4AFjxOALA9TgBKP04A5EBOAH5CTgAiRE4AvEVOAFZHTgDwSE4AlEpOAC5MTgDITU4AbE9OAAZRTgCgUk4AOlROANRVTgB4V04AEllOAKxaTgBGXE4A6l1OAIRfTgAeYU4AuGJOAFxkTgD2ZU4AkGdOADRpTgDOak4AaGxOAAJuTgCcb04AQHFOANpyTgB0dE4ADnZOALJ3TgBMeU4A5npOAIp8TgAkfk4Avn9OAFiBTgD8gk4AloROADCGTgDKh04AZIlOAAiLTgCijE4API5OANaPTgB6kU4AFJNOAK6UTgBSlk4A7JdOAIaZTgAgm04AupxOAF6eTgD4n04AkqFOACyjTgDQpE4AaqZOAASoTgCeqU4AQqtOANysTgB2rk4AGrBOALSxTgBOs04A6LROAIK2TgAmuE4AwLlOAFq7TgD0vE4AmL5OADLATgDMwU4AZsNOAArFTgCkxk4APshOAOLJTgB8y04AFs1OALDOTgBK0E4A7tFOAIjTTgAi1U4AvNZOAGDYTgD62U4AlNtOAC7dTgDS3k4AbOBOAAbiTgCq404AROVOAN7mTgB46E4AHOpOALbrTgBQ7U4A6u5OAI7wTgAo8k4AwvNOAFz1TgD29k4AmvhOADT6TgDO+04AaP1OAAz/TgCmAE8AQAJPAOQDTwB+BU8AGAdPALIITwBMCk8A8AtPAIoNTwAkD08AvhBPAGISTwD8E08AlhVPADAXTwDUGE8AbhpPAAgcTwCsHU8ARh9PAOAgTwB6Ik8AFCRPALglTwBSJ08A7ChPAIYqTwAqLE8AxC1PAF4vTwACMU8AnDJPADY0TwDQNU8AdDdPAA45TwCoOk8AQjxPANw9TwCAP08AGkFPALRCTwBORE8A8kVPAIxHTwAmSU8AykpPAGRMTwD+TU8AmE9PADJRTwDWUk8AcFRPAApWTwCkV08ASFlPAOJaTwB8XE8AFl5PALpfTwBUYU8A7mJPAJJkTwAsZk8AxmdPAGBpTwD6ak8AnmxPADhuTwDSb08AbHFPABpzTwC0dE8AWHZPAPJ3TwCMeU8AJntPAMB8TwBkfk8A/n9PAJiBTwAyg08A1oRPAHCGTwAKiE8ApIlPAEiLTwDijE8AfI5PABaQTwC6kU8AVJNPAO6UTwCSlk8ALJhPAMaZTwBgm08A+pxPAJ6eTwA4oE8A0qFPAGyjTwAQpU8AqqZPAESoTwDeqU8AgqtPABytTwC2rk8AWrBPAPSxTwCOs08AKLVPAMK2TwBmuE8AALpPAJq7TwA0vU8A2L5PAHLATwAMwk8ApsNPAErFTwDkxk8AfshPABjKTwC8y08AVs1PAPDOTwCU0E8ALtJPAMjTTwBi1U8ABtdPAKDYTwA62k8A1NtPAG7dTwAS308ArOBPAEbiTwDg408AhOVPAB7nTwC46E8AXOpPAPbrTwCQ7U8AKu9PAM7wTwBo8k8AAvRPAJz1TwBA908A2vhPAHT6TwAO/E8AqP1PAEz/TwDmAFAAigJQAC4EUADIBVAAYgdQAPwIUACgClAAOgxQANQNUABuD1AAEhFQAKwSUABGFFAA6hVQAIQXUAAeGVAAuBpQAFIcUAD2HVAAkB9QACohUADEIlAAaCRQAAImUACcJ1AANilQANAqUAB0LFAADi5QALIvUABMMVAA5jJQAIA0UAAkNlAAvjdQAFg5UADyOlAAjDxQADA+UADKP1AAZEFQAP5CUACiRFAAPEZQANZHUAB6SVAAFEtQAK5MUABITlAA7E9QAIZRUAAgU1AAulRQAFRWUAD4V1AAkllQACxbUADGXFAAal5QAARgUACeYVAAOGNQANxkUAB2ZlAAEGhQALRpUABOa1AA6GxQAIJuUAAmcFAAwHFQAFpzUAD0dFAAjnZQADJ4UADMeVAAZntQAAB9UACkflAAPoBQANiBUAByg1AAFoVQALCGUABKiFAA7olQAIiLUAAijVAAvI5QAFaQUAD6kVAAlJNQAC6VUADIllAAbJhQAAaaUACgm1AAOp1QAN6eUAB4oFAAEqJQAKyjUABQpVAA6qZQAISoUAAoqlAAwqtQAFytUAD2rlAAmrBQADSyUADOs1AAaLVQAAK3UACmuFAAQLpQANq7UAB0vVAAGL9QALLAUABMwlAA5sNQAIrFUAAkx1AAvshQAGLKUAD8y1AAls1QADDPUADK0FAAbtJQAAjUUACi1VAAPNdQAODYUAB62lAAFNxQAK7dUABS31AA7OBQAIbiUAAg5FAAxOVQAF7nUAD46FAAnOpQADbsUADQ7VAAau9QAA7xUACo8lAAQvRQANz1UAB291AAGvlQALT6UABO/FAA8v1QAIz/UAAmAVEAwAJRAFoEUQD+BVEAmAdRADIJUQDMClEAcAxRAAoOUQCkD1EAPhFRAOISUQB8FFEAFhZRALoXUQBUGVEA7hpRAIgcUQAiHlEAxh9RAGAhUQD6IlEAlCRRADgmUQDSJ1EAbClRAAYrUQCqLFEARC5RAN4vUQCCMVEAHDNRALY0UQBQNlEA6jdRAI45UQAoO1EAwjxRAFw+UQAAQFEAmkFRADRDUQDORFEAckZRAAxIUQCmSVEASktRAORMUQB+TlEAGFBRALJRUQBWU1EA8FRRAIpWUQAkWFEAyFlRAGJbUQD8XFEAll5RADpgUQDUYVEAbmNRAAhlUQCsZlEARmhRAOBpUQCEa1EAHm1RALhuUQBScFEA7HFRAJBzUQAqdVEAxHZRAF54UQACelEAnHtRADZ9UQDQflEAdIBRAA6CUQCog1EATIVRAOaGUQCAiFEAGopRALSLUQBYjVEA8o5RAIyQUQAmklEAypNRAGSVUQD+llEAmJhRADyaUQDWm1EAcJ1RAAqfUQCuoFEASKJRAOKjUQB8pVEAIKdRALqoUQBUqlEA7qtRAJKtUQAsr1EAxrBRAGqyUQAEtFEAnrVRADi3UQDSuFEAdrpRABC8UQCqvVEARL9RAOjAUQCCwlEAHMRRALbFUQBax1EA9MhRAI7KUQAyzFEAzM1RAGbPUQAA0VEAmtJRAD7UUQDY1VEActdRABbZUQCw2lEAStxRAOTdUQB+31EAIuFRALziUQBW5FEA8OVRAJTnUQAu6VEAyOpRAGLsUQAG7lEAoO9RADrxUQDe8lEAePRRABL2UQCs91EARvlRAOr6UQCE/FEAHv5RALj/UQBSAVIA9gJSAJAEUgA0BlIAzgdSAGgJUgACC1IApgxSAEAOUgDaD1IAdBFSAA4TUgCyFFIATBZSAOYXUgCAGVIAJBtSAL4cUgBYHlIA/B9SAJYhUgAwI1IAyiRSAG4mUgAIKFIAoilSADwrUgDWLFIAei5SABQwUgCuMVIASDNSAOw0UgCGNlIAIDhSAMQ5UgBeO1IA+DxSAJI+UgAsQFIA0EFSAGpDUgAERVIAnkZSAEJIUgDcSVIAdktSABBNUgC0TlIATlBSAOhRUgCMU1IAJlVSAMBWUgBaWFIA9FlSAJhbUgAyXVIAzF5SAHBgUgAKYlIApGNSAD5lUgDYZlIAfGhSABZqUgCwa1IASm1SAO5uUgCIcFIAInJSAMZzUgBgdVIA+nZSAJR4UgAuelIA0ntSAGx9UgAGf1IAoIBSAESCUgDeg1IAeIVSABKHUgC2iFIAUIpSAOqLUgCOjVIAKI9SAMKQUgBcklIA9pNSAJqVUgA0l1IAzphSAGiaUgAMnFIApp1SAECfUgDaoFIAfqJSABikUgCypVIAVqdSAPCoUgCKqlIAJKxSAL6tUgBir1IA/LBSAJayUgAwtFIA1LVSAG63UgAIuVIAorpSAEa8UgDgvVIAer9SAB7BUgC4wlIAUsRSAOzFUgCGx1IAKslSAMTKUgBezFIA+M1SAJzPUgA20VIA0NJSAHTUUgAO1lIAqNdSAELZUgDc2lIAgNxSABreUgC031IATuFSAPLiUgCM5FIAJuZSAMrnUgBk6VIA/upSAJjsUgAy7lIA1u9SAHDxUgAK81IApPRSAEj2UgDi91IAfPlSABb7UgC6/FIAVP5SAO7/UgCSAVMALANTAMYEUwBgBlMA+gdTAJ4JUwA4C1MA0gxTAGwOUwAQEFMAqhFTAEQTUwDeFFMAghZTABwYUwC2GVMAUBtTAPQcUwCOHlMAKCBTAMIhUwBmI1MAACVTAJomUwA0KFMA2ClTAHIrUwAMLVMAsC5TAEowUwDkMVMAfjNTABg1UwCyNlMAVjhTAPA5UwCUO1MALj1TAMg+UwBiQFMA/EFTAKBDUwA6RVMA1EZTAG5IUwASSlMArEtTAEZNUwDgTlMAhFBTAB5SUwC4U1MAXFVTAPZWUwCQWFMAKlpTAMRbUwBoXVMAAl9TAJxgUwA2YlMA2mNTAHRlUwAOZ1MAqGhTAExqUwDma1MAgG1TACRvUwC+cFMAWHJTAPJzUwCMdVMAMHdTAMp4UwBkelMA/ntTAKJ9UwA8f1MA1oBTAHCCUwAUhFMAroVTAEiHUwDsiFMAhopTACCMUwC6jVMAVI9TAPiQUwCSklMALJRTAMaVUwBql1MABJlTAJ6aUwA4nFMA3J1TAHafUwAQoVMAqqJTAE6kUwDopVMAgqdTABypUwDAqlMAWqxTAPStUwCOr1MAMrFTAMyyUwBmtFMAALZTAKS3UwA+uVMA2LpTAHy8UwAWvlMAsL9TAErBUwDkwlMAiMRTACLGUwC8x1MAVslTAPrKUwCUzFMALs5TAMjPUwBs0VMABtNTAKDUUwBE1lMA3tdTAHjZUwAS21MArNxTAFDeUwDq31MAhOFTAB7jUwDC5FMAXOZTAPbnUwCQ6VMANOtTAM7sUwBo7lMADPBTAKbxUwBA81MA2vRTAHT2UwAY+FMAsvlTAEz7UwDm/FMAgP5TACQAVAC+AVQAWANUAPwEVACWBlQAMAhUAMoJVABuC1QACA1UAKIOVAA8EFQA1hFUAHoTVAAUFVQAuBZUAFIYVADsGVQAhhtUACodVADEHlQAXiBUAPghVACSI1QANiVUANAmVABqKFQABCpUAKgrVABCLVQA3C5UAIAwVAAaMlQAtDNUAE41VADoNlQAjDhUACY6VADAO1QAWj1UAP4+VACYQFQAMkJUAMxDVABwRVQACkdUAKRIVABISlQA4ktUAHxNVAAWT1QAsFBUAFRSVADuU1QAiFVUACJXVADGWFQAYFpUAPpbVACeXVQAOF9UANJgVABsYlQABmRUAKplVABEZ1QA3mhUAHhqVAASbFQAtm1UAFBvVADqcFQAjnJUACh0VADCdVQAZndUAAB5VACaelQANHxUAM59VAByf1QADIFUAKaCVABAhFQA5IVUAH6HVAAYiVQAvIpUAFaMVADwjVQAio9UACSRVADIklQAYpRUAPyVVACWl1QAOplUANSaVABunFQACJ5UAKyfVABGoVQA4KJUAISkVAAeplQAuKdUAFKpVADsqlQAkKxUACquVADEr1QAXrFUAAKzVACctFQANrZUANC3VAB0uVQADrtUAKi8VABMvlQA5r9UAIDBVAAaw1QAtMRUAFjGVADyx1QAjMlUACbLVADKzFQAZM5UAP7PVACY0VQAPNNUANbUVABw1lQAFNhUAK7ZVABI21QA4txUAHzeVAAg4FQAuuFUAFTjVADu5FQAkuZUACzoVADG6VQAYOtUAATtVACe7lQAOPBUANLxVAB281QAEPVUAKr2VABE+FQA6PlUAIL7VAAc/VQAtv5UAFoAVQD0AVUAjgNVACgFVQDMBlUAZghVAAAKVQCaC1UAPg1VANgOVQByEFUADBJVALATVQBKFVUA5BZVAH4YVQAiGlUAvBtVAFYdVQD6HlUAlCBVAC4iVQDII1UAYiVVAAYnVQCgKFUAOipVANQrVQBuLVUAEi9VAKwwVQBGMlUA6jNVAIQ1VQAeN1UAwjhVAFw6VQD2O1UAkD1VACo/VQDOQFUAaEJVAAJEVQCcRVUAQEdVANpIVQB0SlUADkxVALJNVQBMT1UA5lBVAIpSVQAkVFUAvlVVAFhXVQDyWFUAllpVADBcVQDKXVUAZF9VAAhhVQCiYlUAPGRVANZlVQB6Z1UAFGlVAK5qVQBSbFUA7G1VAIZvVQAgcVUAunJVAF50VQD4dVUAkndVADZ5VQDQelUAanxVAAR+VQCef1UAQoFVANyCVQB2hFUAEIZVALSHVQBOiVUA6IpVAIKMVQAmjlUAwI9VAFqRVQD+klUAmJRVADKWVQDMl1UAZplVAAqbVQCknFUAPp5VANifVQB8oVUAFqNVALCkVQBUplUA7qdVAIipVQAiq1UAvKxVAGCuVQD6r1UAlLFVAC6zVQDItFUAbLZVAAa4VQCguVUARLtVAN68VQB4vlUAEsBVALbBVQBQw1UA6sRVAITGVQAoyFUAwslVAFzLVQD2zFUAms5VADTQVQDO0VUActNVAAzVVQCm1lUAQNhVANrZVQB+21UAGN1VALLeVQBM4FUA5uFVAIrjVQAk5VUAyOZVAGLoVQD86VUAlutVADDtVQDU7lUAbvBVAAjyVQCi81UAPPVVAOD2VQB6+FUAHvpVALj7VQBS/VUA7P5VAIYAVgAqAlYAxANWAF4FVgD4BlYAkghWADYKVgDQC1YAag1WAA4PVgCoEFYAQhJWAOYTVgCAFVYAGhdWALQYVgBOGlYA8htWAIwdVgAmH1YAwCBWAFoiVgD+I1YAmCVWADwnVgDWKFYAcCpWAAosVgCkLVYASC9WAOIwVgB8MlYAFjRWALA1VgBUN1YA7jhWAIg6VgAsPFYAxj1WAGA/VgAEQVYAnkJWADhEVgDSRVYAbEdWABBJVgCqSlYARExWAN5NVgB4T1YAHFFWALZSVgBQVFYA9FVWAI5XVgAoWVYAwlpWAFxcVgAAXlYAml9WADRhVgDYYlYAcmRWAAxmVgCmZ1YASmlWAORqVgB+bFYAGG5WALJvVgBWcVYA8HJWAIp0VgAudlYAyHdWAGJ5VgAGe1YAoHxWADp+VgDUf1YAboFWABKDVgCshFYARoZWAOCHVgCEiVYAHotWALiMVgBcjlYA9o9WAJCRVgAqk1YAxJRWAGiWVgACmFYAnJlWADabVgDQnFYAdJ5WAA6gVgCooVYATKNWAOakVgCAplYAGqhWAL6pVgBYq1YA8qxWAIyuVgAwsFYAyrFWAGSzVgD+tFYAmLZWADy4VgDWuVYAertWABS9VgCuvlYASMBWAOzBVgCGw1YAIMVWALrGVgBoyFYAAspWAJzLVgA2zVYA0M5WAHTQVgAO0lYAqNNWAEzVVgDm1lYAgNhWABraVgC+21YAWN1WAPLeVgCM4FYAJuJWAMrjVgBk5VYA/uZWAKLoVgA86lYA1utWAHrtVgAU71YArvBWAEjyVgDi81YAhvVWACD3VgC6+FYAVPpWAPj7VgCS/VYALP9WAMYAVwBqAlcABARXAJ4FVwBCB1cA3AhXAHYKVwAQDFcAqg1XAE4PVwDoEFcAghJXABwUVwDAFVcAWhdXAPQYVwCOGlcAKBxXAMwdVwBmH1cAACFXAKQiVwA+JFcA2CVXAHwnVwAWKVcAsCpXAEosVwDkLVcAiC9XACIxVwC8MlcAVjRXAPo1VwCUN1cALjlXAMg6VwBiPFcABj5XAKA/VwA6QVcA3kJXAHhEVwASRlcArEdXAFBJVwDqSlcAhExXAB5OVwC4T1cAXFFXAPZSVwCaVFcANFZXAM5XVwBoWVcAAltXAJxcVwBAXlcA2l9XAH5hVwAYY1cAsmRXAExmVwDmZ1cAimlXACRrVwC+bFcAWG5XAPxvVwCWcVcAMHNXAMp0VwBudlcACHhXAKJ5VwBGe1cA4HxXAHp+VwAUgFcAroFXAFKDVwDshFcAhoZXACCIVwDEiVcAXotXAPiMVwCSjlcANpBXANCRVwBqk1cADpVXAKiWVwBCmFcA3JlXAHabVwAanVcAtJ5XAE6gVwDooVcAgqNXACalVwDAplcAWqhXAP6pVwCYq1cAMq1XANauVwBwsFcACrJXAKSzVwA+tVcA4rZXAHy4VwAWulcAsLtXAEq9VwDuvlcAiMBXACLCVwDGw1cAYMVXAPrGVwCUyFcAOMpXANLLVwBszVcABs9XAKDQVwBE0lcA3tNXAILVVwAc11cAtthXAFDaVwDq21cAjt1XACjfVwDC4FcAXOJXAADkVwCa5VcANOdXANjoVwBy6lcADOxXAKbtVwBA71cA5PBXAH7yVwAY9FcAsvVXAEz3VwDw+FcAivpXAC78VwDI/VcAYv9XAPwAWACWAlgAOgRYANQFWABuB1gACAlYAKwKWABGDFgA4A1YAHoPWAAeEVgAuBJYAFIUWAD2FVgAkBdYACoZWADEGlgAXhxYAAIeWACcH1gANiFYANAiWABqJFgADiZYAKgnWABCKVgA5ipYAIAsWAAaLlgAtC9YAFgxWADyMlgAjDRYACY2WADKN1gAZDlYAP46WACYPFgAMj5YANY/WABwQVgACkNYAK5EWABIRlgA4kdYAHxJWAAgS1gAukxYAFROWADuT1gAklFYACxTWADGVFgAYFZYAPpXWACeWVgAOFtYANJcWAB2XlgAEGBYAKphWABEY1gA6GRYAIJmWAAcaFgAtmlYAFprWAD0bFgAjm5YAChwWADCcVgAZnNYAAB1WACadlgAPnhYANh5WABye1gADH1YALB+WABKgFgA5IFYAH6DWAAihVgAvIZYAFaIWADwiVgAlItYAC6NWADIjlgAbJBYAAaSWACgk1gAOpVYANSWWAB4mFgAEppYAKybWABGnVgA6p5YAISgWAAeolgAuKNYAFylWAD2plgAkKhYACqqWADEq1gAaK1YAAKvWACcsFgAQLJYANqzWAB0tVgADrdYAKi4WABMulgA5rtYAIC9WAAkv1gAvsBYAFjCWADyw1gAlsVYADDHWADKyFgAZMpYAAjMWACizVgAPM9YANbQWABw0lgAFNRYAK7VWABS11gA7NhYAIbaWAAg3FgAut1YAF7fWAD44FgAkuJYACzkWADQ5VgAaudYAATpWACe6lgAOOxYANztWAB271gAGvFYALTyWABO9FgA6PVYAIL3WAAm+VgAwPpYAFr8WAD0/VgAjv9YADIBWQDMAlkAZgRZAAoGWQCkB1kAPglZAOIKWQB8DFkAFg5ZALAPWQBKEVkA7hJZAIgUWQAiFlkAxhdZAGAZWQD6GlkAlBxZAC4eWQDSH1kAbCFZAAYjWQCgJFkAOiZZAN4nWQB4KVkAEitZALYsWQBQLlkA6i9ZAI4xWQAoM1kAwjRZAFw2WQD2N1kAmjlZADQ7WQDOPFkAaD5ZAAxAWQCmQVkAQENZAOREWQB+RlkAGEhZALJJWQBMS1kA8ExZAIpOWQAkUFkAvlFZAFhTWQD8VFkAllZZADBYWQDUWVkAbltZAAhdWQCiXlkARmBZAOBhWQB6Y1kAFGVZALhmWQBSaFkA7GlZAIZrWQAgbVkAxG5ZAF5wWQD4cVkAnHNZADZ1WQDQdlkAanhZAA56WQCoe1kAQn1ZANx+WQB2gFkAGoJZALSDWQBOhVkA8oZZAIyIWQAmilkAwItZAGSNWQD+jlkAmJBZADKSWQDWk1kAcJVZAAqXWQCkmFkASJpZAOKbWQB8nVkAIJ9ZALqgWQBUolkA7qNZAIilWQAsp1kAxqhZAGCqWQD6q1kAlK1ZADivWQDSsFkAbLJZABC0WQCqtVkARLdZAN64WQCCulkAHLxZALa9WQBQv1kA9MBZAI7CWQAoxFkAwsVZAFzHWQAAyVkAmspZAD7MWQDYzVkAcs9ZAAzRWQCm0lkAStRZAOTVWQB+11kAGNlZALLaWQBW3FkA8N1ZAIrfWQAu4VkAyOJZAGLkWQD85VkAoOdZADrpWQDU6lkAbuxZAAjuWQCs71kARvFZAODyWQCE9FkAHvZZALj3WQBS+VkA9vpZAJD8WQAq/lkAxP9ZAGgBWgACA1oAnARaADYGWgDQB1oAdAlaAA4LWgCoDFoATA5aAOYPWgCAEVoAGhNaALQUWgBYFloA8hdaAIwZWgAwG1oAyhxaAGQeWgD+H1oAoiFaADwjWgDWJFoAcCZaABQoWgCuKVoASCtaAOIsWgB8LloAIDBaALoxWgBeM1oA+DRaAJI2WgAsOFoAxjlaAGo7WgAEPVoAnj5aADhAWgDSQVoAdkNaABBFWgCqRloATkhaAOhJWgCCS1oAHE1aAMBOWgBaUFoA9FFaAI5TWgAyVVoAzFZaAGZYWgAAWloApFtaAD5dWgDYXloAcmBaABZiWgCwY1oASmVaAORmWgB+aFoAImpaALxrWgBWbVoA8G5aAJRwWgAucloAyHNaAGJ1WgAGd1oAoHhaADp6WgDee1oAeH1aABJ/WgCsgFoARoJaAOqDWgCEhVoAHodaAMKIWgBciloA9otaAJCNWgA0j1oAzpBaAGiSWgAClFoAppVaAECXWgDamFoAdJpaAA6cWgCynVoATJ9aAPCgWgCKoloAJKRaAL6lWgBYp1oA/KhaAJaqWgAwrFoAyq1aAG6vWgAIsVoAorJaADy0WgDWtVoAerdaABS5WgC4uloAUrxaAOy9WgCGv1oAIMFaAMTCWgBexFoA+MVaAJLHWgA2yVoA0MpaAGrMWgAEzloAns9aAELRWgDc0loAdtRaABrWWgC011oATtlaAOjaWgCM3FoAJt5aAMDfWgBa4VoA9OJaAJjkWgAy5loAzOdaAHDpWgAK61oApOxaAD7uWgDY71oAfPFaABbzWgCw9FoAVPZaAO73WgCI+VoALPtaAMb8WgBg/loA+v9aAJQBWwA4A1sA0gRbAGwGWwAGCFsAoAlbAEQLWwDeDFsAeA5bABIQWwC2EVsAUBNbAPQUWwCOFlsAKBhbAMIZWwBcG1sAAB1bAJoeWwA0IFsAziFbAGgjWwAMJVsApiZbAEAoWwDaKVsAfitbABgtWwC8LlsAVjBbAPAxWwCKM1sAJDVbAMg2WwBiOFsA/DlbAJY7WwA6PVsA1D5bAG5AWwAIQlsAokNbAEZFWwDgRlsAekhbAB5KWwC4S1sAUk1bAOxOWwCQUFsAKlJbAMRTWwBoVVsAAldbAJxYWwA2WlsA0FtbAHRdWwAOX1sAqGBbAEJiWwDmY1sAgGVbABpnWwC0aFsATmpbAPJrWwCMbVsAJm9bAMpwWwBkclsA/nNbAJh1WwA8d1sA1nhbAHB6WwAKfFsArn1bAEh/WwDigFsAfIJbABaEWwC6hVsAVIdbAO6IWwCSilsALIxbAMaNWwBgj1sABJFbAJ6SWwA4lFsA0pVbAHaXWwAQmVsAqppbAEScWwDonVsAgp9bAByhWwC2olsAUKRbAPSlWwCOp1sAMqlbAMyqWwBmrFsAAK5bAJqvWwA+sVsA2LJbAHK0WwAMtlsAsLdbAEq5WwDkulsAfrxbABi+WwC8v1sAVsFbAPDCWwCUxFsALsZbAMjHWwBiyVsABstbAKDMWwA6zlsA1M9bAHjRWwAS01sArNRbAEbWWwDg11sAhNlbAB7bWwDC3FsAXN5bAPbfWwCQ4VsAKuNbAM7kWwBo5lsAAuhbAJzpWwA261sA2uxbAHTuWwAO8FsAqPFbAEzzWwDm9FsAivZbACT4WwC++VsAWPtbAPL8WwCW/lsAMABcAMoBXABkA1wACAVcAKIGXAA8CFwA1glcAHALXAAUDVwArg5cAEgQXADsEVwAhhNcACAVXAC6FlwAXhhcAPgZXACSG1wALB1cANAeXABqIFwABCJcAJ4jXABCJVwA3CZcAHYoXAAQKlwAqitcAE4tXADoLlwAgjBcACYyXADAM1wAWjVcAPQ2XACYOFwAMjpcANY7XAB6PVwAFD9cAK5AXABIQlwA7ENcAJBFXAAqR1wAzkhcAGhKXAACTFwAnE1cAEBPXADaUFwAdFJcAA5UXACoVVwATFdcAOZYXACAWlwAJFxcAL5dXABYX1wA8mBcAJZiXAAwZFwAymVcAGRnXAAIaVwAompcADxsXADWbVwAcG9cABRxXACuclwASHRcAOx1XACGd1wAIHlcALp6XABefFwA+H1cAJJ/XAAsgVwAxoJcAGqEXAAEhlwAnodcADiJXADcilwAdoxcABCOXAC0j1wATpFcAOiSXACClFwAJpZcAMCXXABamVwA9JpcAJicXAAynlwAzJ9cAGahXAAAo1wApKRcAD6mXADYp1wAfKlcABarXACwrFwASq5cAO6vXACIsVwAIrNcALy0XABWtlwA+rdcAJS5XAAuu1wA0rxcAGy+XAAGwFwAoMFcAETDXADexFwAeMZcABLIXACsyVwAUMtcAOrMXACEzlwAKNBcAMLRXABc01wA9tRcAJrWXAA02FwAztlcAGjbXAAC3VwApt5cAEDgXADa4VwAdONcABjlXACy5lwAVuhcAPDpXACK61wAJO1cAL7uXABi8FwA/PFcAJbzXAAw9VwAyvZcAG74XAAI+lwAovtcAEb9XADg/lwAegBdAB4CXQC4A10AUgVdAOwGXQCGCF0AKgpdAMQLXQBeDV0A+A5dAJIQXQA2El0A0BNdAGoVXQAOF10AqBhdAEIaXQDcG10AgB1dABofXQC0IF0ATiJdAPIjXQCMJV0AJiddAMAoXQBaKl0A/itdAJgtXQAyL10A1jBdAHAyXQAKNF0ApDVdAEg3XQDiOF0AfDpdABY8XQC6PV0AVD9dAO5AXQCIQl0AIkRdAMZFXQBgR10A+khdAJ5KXQA4TF0A0k1dAHZPXQAQUV0AqlJdAERUXQDeVV0AglddABxZXQC2Wl0AUFxdAOpdXQCOX10AKGFdAMJiXQBcZF0AAGZdAJpnXQA0aV0AzmpdAHJsXQAMbl0Apm9dAEBxXQDkcl0AfnRdABh2XQC8d10AVnldAPB6XQCKfF0ALn5dAMh/XQBigV0A/IJdAKCEXQA6hl0A1IddAG6JXQAIi10ArIxdAEaOXQDgj10AhJFdAB6TXQC4lF0AUpZdAPaXXQCQmV0AKptdAMScXQBonl0AAqBdAJyhXQA2o10A0KRdAHSmXQAOqF0AqKldAEyrXQDmrF0AgK5dABqwXQC+sV0AWLNdAPK0XQCMtl0AMLhdAMq5XQBku10A/rxdAJi+XQA8wF0A1sFdAHDDXQAUxV0ArsZdAEjIXQDiyV0AhstdACDNXQC6zl0AVNBdAPjRXQCS010ALNVdAMbWXQBq2F0ABNpdAJ7bXQBC3V0A3N5dAHbgXQAQ4l0AquNdAE7lXQDo5l0AguhdABzqXQC2610AWu1dAPTuXQCO8F0AMvJdAMzzXQBm9V0AAPddAKT4XQA++l0A2PtdAHL9XQAW/10AsABeAEoCXgDkA14AfgVeACIHXgC8CF4AVgpeAPALXgCUDV4ALg9eAMgQXgBiEl4ABhReAKAVXgA6F14A1BheAHgaXgAA</prop>
				<prop name="Temps">REFSWgAAZ2oCAIBnZf7t8kA/QBSuR+H/epQ/QEjhehT/rodAQI/C9Sj/XI9BQOxRuB7vhYtCQP/xR4FD/g0Da0RACtejcL89ikVAmpkvAHn7RkDt8mBHQClc9gYASEg9AyhJQFLeEADrEUpARwL8Sv9AH4XrUbjeS7tAe/bx+kxAXwEeb+VNQGZ2AcZODQN3q09AJwEKR1BlA9+6UEDNzJcALFG7QD0mAZ1RQPfxFG8uUkBxngGgUhUD7xFTQMMIAYJTQN32CQDC9VP982dU1nUD1lSFBFVtA9VVtnUDRlb987dWxQMld1dApIgA15NXrQN7AFg9A2hYQDMeEdvTWA0DO1m9A0JZtl0DHln18+RY/fOnbVh1A2ZY9fMkWDUD2/BXvQPSV5UDzFcNQE8BUch0H4YfmBt2A0SsH/byxMQfzhW+AsLkH0Lt8sD8H/YfACOeAr0sJyAeLzArVi8wKw4Cu3wvdi8IoC+yKS4CucQnti/IK+4vAAA/0ikGPzA/Gj9UP2Y/QDMA9gN0P4Y/kD+iP8w/vj/wPwACT+Q35j8QTyJJJk1GTyhPAGJPhE+OT4BPuk/MT65P4E8A8k8UXx5fME8yX1xfZl94XwBKX5Rftl+AX+pfxF/2X8hfABJvNG9Ob2Bvcm88b45voG8Aum/Mb9Zv6G/6bxx//m8wbwAKf1R/Pn94f2J/nH+uf8B/ANJ/5H/uf5B/Ao88j4Z/SI8AYo90j06PWI9Cj5yP1o/QjwDyjwSfDp+wjzKfTJ9On2CfAIKfnJ+2nzifsp/cn96fAK8Awp80rx6vSK/Sn1SvXq+IrwCar3Svxq+gr/qvDL/Wr+ivABK/PL9Wv2i/er+Mv56/SL8Aur/cv/a/ML/yvxTPFs/ovwACz1zPLs+Az6rPvM+Gz6DPAOLP9M+OzwDfOt9M3y7fYN8AUt9836bfmN+638zf3t8A7wDy3yTvFu9A7zrvXO8+z0jvAHLvjO+u78DvMu/c7/7vCP8AGv8s/+bvaP9a/3z/lv+Q/2Cy/8T/Rv/o//r/V0BIAatcrzwkgDwkQGwk/bVWFRO4/AR1VlUTNLb8BPVVlROoVZUjbd1VVQRVQHtWEfpU20BSlhHBVCUTi1S2HRNTVH0DGlRVE9S7U0BXERSeUxUUU91A9wFHMVM9M/lSdoUEUkAXESiMUpUEbVI1Ew5SlRPYUb0D26FRfQNqUS0TMlG2bRP8UE0DxVAlA499UH0DSlBApHBuAG0TJBS6TyUDT0/1A9vhTpUTeE6tIwtO2vUETZUjHU1NA7VM20BxbgFQTK0j60vajQRL9QMhSy0Tw0ruDSNgSkBvAT3qSbbFA5lJ5QN+Sf3zp91JVRRKQGbOEYZK1v3zB0s9FEuVA3NLzUCnEQp35BeuAm5LNrUES0DnAR5lDC8eLwAwLzohBiVOLf4d/hV2L4gvCAIh5hWGAnGUL6YvwCveLwDwL+ofFD/uFe4dLj8gP0o5gG4/gD+SP6Q/tj/wE34CegDUN74/8D/SOc4/IE/iPzRPADZPQE8qT2xPfk9QT7JPzE8Alk/IT9pPDF/2TzBfqk9kXwAeX2hfel+UX0ZfwF+qX9xfAOZf+F8abwxvPm8wb3JvVG8Afm+ob4pvvG/eb8hv8m8MfwD+byB/Gn80f05/SH9qf4x/ALZ/yH/af+x/pn/wf3J/BI8AHo9Ij1qPPI9mj5CPgo+kj6Cmj+iPsok+81w1TDUkTbYtE2NOpRNqT7UDSM1Q5QO+UAUWzhKmUbbFAxlSrQOOUjUjBW1T/fN3U2UDCFRNFLaMBOtUbQNdVeUDzm1VdRNAVoUDsVYtA9sgV7UDqFeVAxNYttUDfFh1E+BYBRMibVl1EyBZtQP4WPUDs8FYrST0lDFYLRPzNiwE0FdVA8RXhQQsBAnAJKcGEsIcpz6tJq84qwhWrValbgK9jK+Gr7CvuqECjgK7zKe+r9Crzq0+9favRNCjNiK1LA8+DW6TVu0TWTdcB6YSulX1A3FkBMs4VQ0UVBUUjJSNVLbNE1ZU5QMeVLUD6K1ThQOhUy2UU1UEU2INFFIVFFyXtgJYUt2UttQE3FFVA6RR5QNu1VFdtFF1EwBUlMlQtpUDk1CNA1tQ7RMXajyVT5UETzUj5U7FlCVOJQMPXBfWAjxsH34Vwv7yh4wXVqOcF+YC/kliTQOVtBcmA6wUGUolxC1KVQMUS2UDWFw/9h0ENiX2AmEU3ybdNi9AL1IvAGzfji+Q36LftN8WPa4lriUAFj/43wrv9M9GPzDvOu9U7wB274jvWu+c777v0O/Kj+TvAAb/4I/ajyz/Rv/4j1r/dP8Ajv+g/4r/vP+m/+j/Gv8UDwAODygPOg9ED14PQA9SD5wPAKYPuA+aD9wPvg/QDxoPNB8AHh8QH2ofXB9WH5Afoh+0H1C+H+gfyhk2s0sFw95kJC2uHJTlTa20Tk3ENJS1aDyU3kSUUlF9k8itUYWzPFLNE8pclD6tU0XDs1N1wyWstJi1VMWTDIS0fFU1s/BtVYWTe1aFs+xWzRNDWldVJGykA6DGEprMJBv6WIWTK1m9lNyU05BWRtKlWBWjZNSVWB3DC+lXhbPMZKd2rzA/YqkANj9gP4KvfD+Wr5A/4q/Ur8AWv/A/Ak8Mv8419sKnV1rFw280tDBXzRPqTLTVqFS0Z1y0F0y02FVWjZOdVUXDY2y0KnS0rfF8lLhUNbRUXSRU2kWTAqREzFNF05VTqgXDXmyUJ8RE7uS0uM1SFaN0Ul0m9sIHUrbFw89RjcOXUaXEUcqFRFGNRFAdJDTEd1DWxcM/UI3DB0SUok9afbRPbbPKTsVETn2Tq9hN3dRNPVRNBcOeLUx1wzVMRcPTvNcuwlsLS8XDj0rNkzDUxGvTSY3ESSWTg0lVVFVJfbRKpZRKzRM6TNcAHu3e1X7VDt8w30rfRG9W3wBob4LffG+eb7Br3tXG39jfAOrf/G8Ofxjvqu9Efz5/aH8Aen+Mf55/sH/Cf9R/fh/ofwDKHxyPDo8ojzqPTI9Wj3CPAIKPnI/uf8iPIo/cj66PAJ8AEp8knzafSJ9an2yfzo+gnwCan7yfzp+An+qf/J8WrwivABKvTK82r1iviq+cr26vsK+wqq/kr9atLsKLS4WzDG1MlWMoTU1jJU7NRG1PnUMQUHXDhVDVJFg8xAvAxlLjUZ2zduS0q+hSLcRT7SPQxLREtVT9s7SURChVHcOZ1VX1wydURJhcRAdXVk1jdVdlw+HcNE0ENNuyWAXDDlkdwylZbD1U5CTTWGWzllh1w61V9CQVWMXD30xEyhB0P6Y9PjXeUsFEz24/cM8AMs+Ez64/uM/iOd4/6M/6z2AM3xZP0DPOI8S0YVeVU20eTETaVh1DiVZls2lGtLVURMikJItVTSS1VZVjGJwk4FRVU5rWrERiVOW0VMVT81PajSO8fCSFUxXDT1NqZURTBTPSdLSbUn1E2mwkLvRE91FVs75R1pVjiFHtI1BcJAxRan0j1UQknjxUZ1BFRK1Q5UP0T01jhUxUGKFPpVQ0JDOwvtNNFeRNtlVT6kwdY4FMjSMcooRUtQS061BmU0odQ3mtSn0jFUqVREkFM4JtSa0jjEmNI9xJTXQStFTz5Ffewl2Ub45tTm8AKP86/3Rvdm8I/3L/lP/mbQDObeZt7m/o//r/DA8mf1B/ACoPVA9mD3gPig+cD64PwA8Ayq/sr76v+A8KHxwf3g/wDwAyH1wfVh+QH6IfvB92H8gfAOIf1B/+HxgvIi9ML6YfMC8ASi+EL34vqC+yL8wv3i/wLwCKL/wv/i8gP0I/XD9mP4A/AJI/TD+uP8g/2j/8P+Y1luVsPkOE5GFNxVNjTmWz22ZPvdMsUN1ToVCsDcRktKZRjeRSnUOQWuzUA8TUdVNttFO1Q6tcVP1EVPXkVR1j0VVVhbRWleRWjVMjXMRbkVdVs/5XPURYrUNr5Fg1tFm14yVZTbTVWMVTw9xEhNxERFhadURYPePQV9WzwsTPAHbPQMsmVUZfcF+yz4Rfpl8A4M/ayb5f6F/6XwxvLtUu3Vo24rdM1I5XFeRXFcO1D1TUurS0d1b90ze2tLT3VZ3TulVVs35tVT3zRVW90wxVteNtxZxEjVRdQ1ZUVbPTHlSFRsaysYREeFMaTUNBjET8Up1kbEeG8ltYUn2zIFIt0+lctJuzUQ1je1FtZBTkAG1RNePHUE0Dk1B1tJpURCUs5N5PlfRM5OVmbOR8TlVkZOSlTW1k1U31tEwNY2sktAhMtjXjh0tdQyZL/URKKjVESs1ESZ3TqsTnLuOpSbXmNnNKrUMUpORYAEwPNgWW9T79RtMsjzaFPv8ASP9i/4T/fv+Y/7KP1P/WjwC4+97/CJ8an/x/Pg84mzafAGCfWi+Un6afuJ/Kn+w/1p8A6D8CrxSv5p/gn0qvXK82rwCAr6KvlK9ur2iv2q/0r/6vAKivEr9Evxa/QL8iv3y/br8AmL+qv8S/tr+Qv/q/DM/mvwAwv1LPLM8+z4jPGs+cz6bPYLjPys/0z87NPuKAS010pryErkx1dsZzTsXjom1P1cNKUE1jwFCF1NZcRMZR7eRSlUOvUtpNQyHU1JdTLWMJVGa1g35UlWYe4nxVtYNb7lU942BWpURWPeO1QFxkqjxkF1jVw5pY3NT7QA5iK1m1ZFndU1vtWFWDtVhdQ3b8RC0z7NTrV91jzFxfNu8EgFNOQsFE707vYO+CX5TvAK7vwO/iWd5f8O8C/xT/Hm+oMGN208REgSRUQiTk7DVWnYOotERlVkV0bGSr51Vl9FUlRFVdQzZajPTvrGS2VB3UVOVDbUeU1A5U9XPYUx1TtaCERGh8RCVTrdRSmoXTt2xEgFK19PxkEK1SfWPaUUXUUa3TXlZcRCZRnfRQnYO4TERVgTx0S1RFUF1kT61DazRPZdRO1cNaTk1D2/FNnYOITeXjHU2KHURMTWRMlUS8hx7yC1VLxXRKjWRKfWPq3HRtldR0fkmlQ8FJTWMLMEot1Eqldp5DfJ9OlQCWjSaPQI9aj2SPbh+gi56PAKAfsh/kj9Yf6ItOle4fKJ8AIi8EH3afSL9qL0wvdi+gLwCyL8Qv1r/QL+Iv/C8OPyA/ADI/DN9WPzg/Sj+MP5Y/kD8Aqj/UP+Y/CN/6PyRPvj8gTwAyT2RPXk8YT5JPrE+2T8BPANJP/E/uTwBfEl80X0ZfWF8Aal98X35fkF+yX8xfzl8gX2z6WR7yi0vdYwxMxQSmlHToTa3UdHTlXHSFalQE+kx0bgx041H1Ztr+UsrsZEBTjSOzU9hV9KT39nIoVR3zm1XW5eMNVp0Df7xk71Zq/QRXjSPjRPRPWO30bVjdAxFZrdMuWd10tVndA+EE5KVY3XNVbViNIxNYnQPfV/VzAcik74bvaO9673R/xu1+fwDI77p/5O/OfyD/Ao8Ujzb1WCaPGIOG0qdXNRRXrdO1HszU2mT0mFbV01dqfPQXZPTYtGSdVV0DW1RVBWMaVU3z4ZzUa6xUjSRUXfM8VF0DbQS8hMxTpWOIU5UE2VOdhIxk41IVg6tSpl0DdFK9hOz0BwQEwGJs1IoUBGPQntIcUd3zq+VQLdRQPURQnQM/rVClY/hPfQRPLZRPWk3zsUxkRU7F9E0NJKlNrQR8BUyFBEw19EtslYQMZPdKjSOTSuUGVo5i00kV44PkBJDcBNvhSY0jU0pdA9RKAG3UfBcOHyAfMh88r1YfaB8Acq+Er7YfqK+6rwQvzq3+HQD2rzAvIr80v34vSL9auQYfAGC/mr+sv76/0L/iv/xf7r8AAM/qvyTPJs8Yz1rPbM9+zwC4X5rPtM/Oz9jP6s/Ezw7fACjfSt80307PMM9C33zfnt8AsN/S3+zf/t/g34LfJO8O7wA470rvZO9274DvYu+k77bvYDDvou/s7wb1roKcS9UDrT48ZChNdfROtfMnrU9dczBQbWOjRJQXbByXjmIDUpXzdlI9ZFb0hFtTrYPs3IRgtIRt08SERFWlY7hVRZNpJ2yHppIJZHSRV62DW/xXJQNmWM2EWC2UbVmlkylZTfMHWc2UVVhdA4QUBEQMdAXkZAXX5PTGpH92f1h/an98DwCmf0gLng+wD+p/5A/2DwgfMBofNI8ujb6ijlcllNxktQ8sFMt0hIdWnWNGtVb9YwVshMhVzYN8ZVWVZFXN9KSE0VQ1Y1uaVCWTYlT99FRtY9vzU71jr1P9Y3VT1IVmNmIKlGTS9ISbUmpVpFL1ZFJN8+dRZQNrsFGlk3lsZENRjZTaNJTVZGSeUE3zZ1DaJZMiXGTaTzVjak8W3QP9Tr1jj0xkS/Cugmu8Td2ETb1jz0xNJEVMJQRMLfb+lX6TSkWUbUqFkxFKTfOnSWVj235JpZOZSf1j9UkshZTMlPNKlaNIxKcOrwAgr1qpRq9Yr2I/jK+Or8CvAKo/vD/GNR491q32PxC/Gk8ALE+Ov4i/cr9MT4ZPmE+qTwC8T85P4E/yTxz//k8IXwr/ADRfPl8oX1pfhF+WX6hful8AzF/mX4Bf8l8cbzZvAG8ybwBcb05vIG96b4xvrm/Ib7pvAORv5m/4bxp/NH9Gf1h/En8AbH+Wf4h/kn+sf65/6H/Cf7AEj6aVbkOkJGVNXfNjtU4lk6JclEhQzYO8tVDFlFF986ZRnZRSZmUDkFJ19OyEk1N9820GtBR6VN0D7VRNk2tfVcWT0LyEQFZtlG1W3fM8V5UzqFd1Q80T9PR8WOWUJAQlWdpVJFmVM/hYnROyWKpd83MclDMclPPEBNBFV/WTxIwPZg2eEsJsDwBmlUafkJ/KD6Sftp/QD9oPgPyfDq8grzIfRBfWE9SUgFrUlED0lP1WzXO6hBRrdVYFIzWEFPVV3YRtVWUTb1U1AzZVzXNt+swUw1Qto4tUBSObVVRlgxxUvSTkFKC1U5U0U0UzMVOtpFLataRS3fOMUnVTV1KWnfMQUr0kUVWEbPRqrVEdAzRRNfP+TCTHbVBFM5FQLaNLUAUjbRVcJLpPZRNPT/WErU69I3hONSRO9ZOdlU19hE3NhExVtJwk561LXfODS32ES2UESlbNc1pKBSPl7CSV3CeithKq9CTTIHYjSh0DFAK8JFh0Tx49Nj9IO0Y/aD8Acj+Ez44/yDumz8jL/jXWzwDoO25FBk8I3xLfFM92T2hPAFrfdN+W36jfut/M397f8N8AAu8U785/KO8KjzTvDo9I7wCC75TvFu9A76rv3O/u7wD/AMrvHP8m/3jvQv9k/87vgP8Aiv+k/77/0P/6/+z/Dg/g/wAaDzwP/v9YDzIPdA+WD7APgMIP1A9+D5APCh+0t0Yi3rVLtRPqpCTlTb3D6KpUhOJchGhEJN5UJFImdITGUQ229gLKhITrENo+grPcFCVUvcOYVGaFIwxV3SScpA9WVcOtgcyE8Va1hFdlg8zVV4WkWI20WJUj/1i2LaMrWVXDEVkNM97a9IShFJRiWI0jIFgArbTkF9adlp9gL1qZZi+gnwDKn5wvxi/4m9Yv6Csurxg/sDqvND8mNUbyp1dVw3G2vCQwVxUT6lbdhFbWrbNXVkXzF3w02FWmJTObVVXEpKQmnKTvTVR1g7ZUZTSsFDjENKMBVI0UlIdmglykFVO2xcPuUkWjqVIFk3K2jBQ6Uk0TBVIlM8ttUU0TlVHFw15RfbPVKDS05FS0q1y0dVC2BTM9UN2zBVDdpE9qNbRPfRROVcNBTj2Tq9RNZYNsTIQDlLSdLUwl0zFM/RPPnMc+grHz/LcGI/y0z0mts4dtSQWTgklVw8FJbYS2BMTUSsXDLks9k1QAfM+2zb7Fbs9QX3rPdF+ezwCwz5pfvF/OzyjfMt8EbxZvAChvct9Eb05vYG9yb5Rvpm8AuG/Kb9xvHh/oDxofJH/2DwAQfzJ/bH8mf2h/on+Uf7Z/AMh/2n/sfwaPGI+Sf0SPNo8AUI9qj3yPhn+wj2KPnI/OjwCQj0qPBJ8unyCfQp9Mn06fAIifmp+sn3afwJ9qn/Sfbp+w6J8Cqb6jLKQ6TFXDIbVNTaROtaMjT4W0ULaFY4NQrVP4UJVEUdD9FCS0E0C+guckRFtTtj2zzlP9Q0BUJbOyrVQVUyRVtaRVhWMjxVYtRFZlRGQ3BjLdV7atU0hYdSOwWO2zGmVZpRRZnUQMJNFYFVNblFi1s1NYhWMT9BQU86B+E1ftQ8J8L061Zr0AfiV+vY4voL+yv+wvxr/ov4D6Lyw/Hs8wz0LPTDf+kpqpV90WzlIedDTahDSHtVatM0aENAdWjRRV2g3Djaw0VlUVoxpVau1T4bQUnLykZFQNw9stVKUT9VP9E79T2j1DiKykUFOtUxhTqo1EUpVDnJSkZ5QUMLVSdaRR/UPAURWjiqiMpHsQxhNRlTRQ7VOhqHSkaxCuQ1A9Q/hkFIitT7UTHE/lNE6tUyiVTnUkTRVUTf00TBSFTUwNwx1MPTREpUs9Q9vYSgVDeUqlExVKsg3ESTUU/ESQSXUj4FVJvYRKvYP31ERL1FcAfm2mXV5VpjNM71blXl9oXwCKX5zvzl/A79Lv5O/+Xf7vAPBfAm88/z5vgG96b2z/lv8AqP+6/8z/3v/w/wIPFA8erwAArzIPRA9uD1gPYg+UD5YPAIAPwg/UD9YP6A8KHyQfdg8AKB8yH2wfPh9YH4ofvB+uHwDAH9If/B/eH+gfIi88L04vAGAvci+ML5YviC+6L9wv7i+g2C8KPyw/vtW/InSs1GW1Ta3kTgWzak8NVFBq7dOjdKQYPESoUbXU1VId85EcRVPlQ3dTWsXD7KykYFSN89O8NItjVdWj1azEk8D2MrVZVs2kjLSRV6Wj/kS0LWYktORY5UMnDLcOwq39LLTDWE0ThyxER7VYnTRY7UPSVxVTxAD0v7a/wLuOv8C/Wk+kT8ZPANhP+r/0Tw5fIF8yX0RfTlWapjK3dMSOV/XEBFQNWnzEuoTEd1ZNEzeExFv3VQWzulWlo37MNFtFVcXDDFXd08XUxGuNVK3EVKWjHlSVpLVTVaOx/MR4Ux3zQa1TDdP8UqUzxxzUkLYk1FhSraMgUtXT6W1R7dOzUU1Te1GVVNYs1ABR1dPJbKSTUNqdpFDVoyVQpaPeT2wd9HTU6E7Fw3xORdRtTtWjpU3FwzxNvTQVTE1Ta6zUBbRkQ6D+MmsmSyVESu3TY0r1NG1JBbOqSUVDgkmlo1OeSd3WhtNKvaMUzNQBWIz/Lu9A71rvZO9+76DvAJp/rO++f9B/8u/0fxb/MP8AKo88jyZ/UI9SH2yPlo+ojwC6j8yP3o/wjwKfFD8mnyA/AEqfNJ9Wnxifip90n5afqJ8Ayp/cn06fYJ/CnwyvNq9IrwBar2Svdq+Ir2KvtK/Gr9ivAJqv9K8OvyC/Mr88vz6/eL8Air+cv1a/qL/Cv9S/5r/4v0i6vyzP7tNLdWTkdK6s1CyjYP4ypk5lxE8V5HRl1VD1xFH9M8Y01DpStuXDr1Lt0yNTLZOX2uzECORUl1TV0wlVVg3TfFWl1FW1Q2DkNGvTVrVDQARUrVft05szWM3DnFgdRm4zWWrdVFmdw+8sRLdY/TNtdgREJFhNU+tXzcMLzFdFQ8K0T45PgEuGTwCY36rf7E++3+Df8k/8T05fhCjvOu9XRTRU7+5TVNSCWozUMRTk7Va1c6jcNLVllFQnlFTnVRXDqm1VFeNtVYUzKFUl1LbUVLZU3XN+VKUzR7bU5A5UhTPYU9XToCYEZFxTpcbWw1It1BRktYAMZEckZBBSZTParVFVM5VR3XNehDQotVHtU/F8NLhQ9XOBtVDNw0xsZBVQ9eRPtoUzOE9lM8pO/WNetU4Fc/VcNIhN7VMhNU1FNEwFczVMvTSMh2qWY0vtZEplM0pKJdRlScXDmfRnXnLBSSVjqzBKVcRKrfRLFeNdAIyPNn9If2p/bA9+f6h/sn8ARA/ef+h/+n8Mjw4fIB/6DwBEH36PWB9iH3wfnh+AH5IfANQf5h8gzxrPHC8GLzgvMi8ATC9mL1gvii+UL6YvuC/SLwDkL34vAD8SPyw/Hj9QP2I/AHQ/lj84P6I/rD/GP9g/6j8AFE/uPwBPgj9ET25PSE/KLwCET6ZPuE/KT9RPzk8AX/JPWBxfxmXOwgxM3ePnvGQR5aT0i2D2YuJ8ZGvwxgKt+Gz0bFEtE+FEZFfGNPTKUqVk7Ff2YkJUmlXTsszkJlX19NRUCdVWxcN5jOTonORXV1qdw99E5EtYxVRY/WPTDlkV1gZzWV1z4VjaXcRYBXNVWMUTE1gE/VYecsiM12bfeN+S0VbVAI7foG+yb2Rv7t/ob/pvFO/AHn8wf0J/VH9edZZCp1eqxRNj1GQgFHTdjOSYVVbd41ec5BeM5Ni05FudVVXTUlXFAxjcxGvgVN30VF0DcVSVxNrEVALkdMpTleOFU1adw09TxXRTlVRSxcObqVJV03JSlcZWAgWWLPTAUaX0UYXGNlIaTVE90+RQ9cR09HVkhNs9UD3T9E9VA4VP1q1THE9VxE5VA0VOqu3kTS0UTd3jB6T1TNoVcx3EhL1LhfNYS7atU/xKhfOYSj3TNNbkhNhJRcRJzcOMSWatU9xJ5fZecstKxRMBM1wHxh0uFUYPgA9qn4wPAI6fyA+yn8Sf5g3mDUYfCBsA/p8orzqvNJ9er8Afcq+ErwCmr7ivyq/cr+6vMF8KXxy/ADa/IF8iv2S/br+Av5K/RL8Atr+ov9K/5L/2vxDPIs9EzwD+v0DPYs90z4bPoM+Sz7TPAM7P4M/yzxzfBt+4zzrfTN8AHt9g33rfrN+e38Dfst/c32D23wjvGu88765SnEuV87U+ZFQlbFQoTt3jJ5qMhCxk9KFQpXRUhIpVURVz/VyEdBT05xyE1VkMhOj85VQFg89UNi3zQFVdg7RVZeSkdGuXVj1jBdRkkFfdhE1XXYNkWI30FGQeJGRbJVn9gwNZlfPODGRrglgtE0FEZANY9aML11fNU8a8b35thm2OZQB+b5j7tv/Ab9Jv7P/+/xAPwBp/NA9GD1gPYgHmUrlXps2TjldNhPxUDyQEzdbkVIlWpYNInHQHVmz1dMx0gFX1o0dVzZOtDtzk1FTNk57MVGaWzOQvVHXj97RXppJ4rVOVo0NTzQRTzVPWtVJd456s5GdSFaMxrVJdA+tR/YOznOR9TVF140dRjQREhNiE51oe4mqM5CdQXePefFStcYSEBU/t5E6NUyxtTi2TwU0lA11NZdNL2kyl5ExVVqaSqJyUbUh8lOVKzVOGSg1jbSLshLRJdeOHSSUUzUk9Y/VJFaQklPNKAN0WzpWGr5ijnp12n3Avgp8AlC+en9Cfyi/cL+6d5p8AOwAWrzA/Qj88Lz4vWD+KP5w/AH4/wD/SP+Q/9j8IT7LPLE8AJk8w70pPZE9WT4BPek+sTwAm70Dv2k/0TwZfGF86XyRfAE5fsE9iX4Rfvk+oX4pfzF8A1l/oX8JfDG8eb/BfOm9EbwD+X4Bvkm+cb6ZvuG/Sb+xvIA5/IH/6bzR/dgNLxRZ+Iza8hGhOPfOiT90UhBRbvlA98zJRXfOmnOTLHVL95FJN9AwUk1O2pYMIVH3jfFQlA+1WzORfVbUz09QERPTka7VW5fNAlAStV3XjKRc8916DWJ0DKST3nuNtWH0jtVhd83ZY/YMVM0yE8+T00Iz3Fg3G/wCIj5qPrI92j+j/4o/0jx4PgGAPKp88n24NTp94A+4Cr6rUhICM9EKUBP20BLpqrAR37OQ39OT1Vb1j26pV7QNvVV3zNlXWxeP8VCXzxdR0jVS2fSNVVMXjHFSlA9g1U4XkUxXzalOVdMTkm/xSTYPDUn0ErORXbVI98xJSFfPaUX10rVHF42xRrZRRhQMAtlQUx1CtE5FQxeNMVVB9IxWMdU+1M1OEdKvoTs10To0ETn0jpalNZeYWk0ylA1jEFPS1S+0Dj+wkLktFk8ulSlWkShUmfnNJTYODjUkV86pJzRTsF9aCABVL/XRLrRNh7C9GtaYvAGArXr+Iv7IvrL++v/AvCj8A9L+2Nf6/SD8yz7Q/Vs+wOwBOz4jPms+sz77P0M/iz/TPAMZvwG8S3yzfPn8wf0LfXN8Ajt+g34rfvN9m36jf0t/s3wAW7yjv6t9E71bvAO9q75TvAAbvsO+q79zvbu8Q//rvNP8Ahu9Q/zL/ZP+G/3j/mv+8/wCe/9j/6v/8//7/yO8iDzS004BLzRYWsurUFOhNKs2z7rSk5YR0aIQVlHS1UkQU42QUWFItA8parHRADBSzUy2EVBWzrZrMdAxVFZOd5AQN1VZNFFZ9o+yclFpXZsVzyFdNhn6inFitE2sRWdWDMCyEFVkVg9XiPISlRIRmHIQkWAZFk+tXtQTUj66PiB+aHwCsH74f2I/iH/QfBi8YnyovYDwvTi9Yn1opftKnV3WjzXHUFDBX/QamsphWKiWDWayUF5yU2uQHPrPVVcVzKMSU79QEqlTajSRUpbM4VBWDAlQqZRRTdbOVHKRczAUEpGvhUiWDqTykclJ9o9s8UnWzBVIdI81Rti2DlVHVE2BRLQMaZVEdhFAFhISkdVCto4s/UA2DB5R0g3AvAjS1T82zrrSkRU79lE1aHcRNVSMLTU2kTC0D2zpMfdPXSx0jXUvWzXP8SsVzmPQ0OEq2zXPcSWWjkEkNg4c1SXWjwRS0Skrtpq6TAHS3fs+A01a9drVuT4BPkkkAlr+gv1K/xE/Wv+i75kUOzwAYz0LPRF9WX0hLZl+A35pfAKxfvl/QX+Jf9F8Gbxhv0v8APG82b0APWm90b25vgG+qbwCcb7Zv0G/ybwx/vm8QfyJ/AEx/Xn9ID3J/fH+Wf7B/2n8AzH/ufwiPon8cj0aPWI9qjwAkj36POI96j8SP1o/oj/qPQAyfHp+gj7KPVJemopxUlGjbML6lvqNOjTMnT+0EbVCFU4NQ1UP4UDWTq4pRraP/bDR0NKTnaiw0WRykzBSkQlTVo620/CRCVd2UVS2DJ5a0JJdWjTRXfTSMJOHaHCRNHBTMWI2jHllWbSMpWY00WYVT00wU25ZYzQNVWIVTE1gK3TRXJbPG1B/GH9AbLlIBwZSvtq/QHxIp1q/4rwq/AHQvJrUev0i/Wr9sL161LpKtmowkYVflQx48tM1WrCSJVrUzSKwkCQQUbcrcJI9VTRNWVWU0WuyU1NwEnFRNFFSFM9svVI0z91OFM79TtrUziFMNQ1BT3QRTVk0T1lIto568lGe8BFswUtUD+lE1M8JkNNSrkM4CRayUD6wE2FBqLVOhpJRqfMQxUHWzrfmMBIhPRTRP/ZRO1j0zLE4dRE21M1hNtoVT80w9M4xMjSMhanQEqJxERZxE5Uo1My2C/MQiSoUDxRRHDkVWLpL6SS1USs3EStVDAUgEVy6NLlVmT3Dfgt+U3wCuT7jf2k/MT+5PAFseXQ5dAC7vgFsuX2Dvgl+E73Zdju8AuO/K79zv7u8A/0KfHP9GnwA4n1r/RP8u/3D/ev+k/17/AGj/yv+8/77/2P/6/xwPPg8AsP9qD3wPVg+YD7IP1A/GDwD4D+IPFB/uDxAfOh9MH14fAIgfKh+UH64foB/KH9wfHh9ACC+SHyQvJi8YI3azS7WUtuTEaE09M2xOJUNqXqQ0LlBApGiho3w0bTV0xKhRPbMdUlXj1ZFENVPt03gkxOxTWi2jXvy071SVtFX1w23V1LRGVh0ztVal420jpKSRVy2j/lf9xGVYbTRYNaZWMiVZPbNV/VSkxWSkh2SkR1SkLfUkNNJX5bPEzK+GPwCYr6qvvD92r/Cv4j8ETxZPgBi/Yr9MT15PaL96sYaSt6actI5XHcQ0RP3EtLpqBKR3/JQ3BKT3VSXDa7xV/TOA9CRFVR001VRNNFQto470tFZUth3TIFTt0+hTlbOxtMwnFyI03CT+UoWTx7ZExJBS7dNYUgVUUrZtQ+tRnSOzUS2jbrVRvURRHdMAUZXDydaUlJNQbUNbpCQlUGoto96sxFecxOhOJcNrfE5dpE71w6VN/TNrQE1lpEz9s29MzcS1S820S03DKks1VErahZNnBGQHSv2zr0mmnSODSRVmVqIVFGSPFUptQwt0JFRE3/4V5t0Alt2Ws4Rnlt+o37Jv7N/WbwDob/pvDO8efzB/Qn9073bvAJjvenl2f5h/Ai/Mf6Z/uH8AAo9ULw6PII86j0yPNi9ojwB6j5SPLo9Yj8qP5I+mj9iPAAqfJJ82nzAvGp9Un06fkJ8Aop+sn76f0J/in/SfHq8QrwByn0SvTq8orzqvbK92r6CvALqv5K+Or/iv0q8Uv+6vOL9UGrEeY0sF0+IMdK7kxa1NTcOqTgXToqxUaNqcVVAF01JR9bPGUWa1wzxSFWS8JCFT9cMzlVM9NAxUmFQlxOREbX7URPBVnSNjVvUkbVZ1M0RXtcPMV6UkbVj1Q55YVXMBWf0zqzBZBdRZVXPxVDS31Vj9Q2YsNCQ0NOlXAhWzyqw3Jk/4O57P0D+SzwC8z+bP+M86TxzXBt8Y30rfQFzfhkVm34hDFmOU1G+URE0udMTqVq0ktERnvES3J1ZAWFLoVYUjrK1V9XNjVfVUVe0j8W1UjbO6VFVzgVRtw7VJ/NQR9NTaU6Wjl5rcJVMNYydT/bREVLhavCSBVFRLUnUzFMS0289RDWOXUd3DYFGq9VRR5VRQhSO8hFSDtpxUTlBtwwlQ/UOmtU/N0ziUJM5O3SRObGU0hCSMTe0jIU2VtI1MFbM6TNVUHLfmIg9qfLVKBXNOFGTvSQVTW5BJDWOHSQ3DxRz0ETAM9Avw/kImhGfmf/hzAMZtfm+Ib5pvpG++/9Bv4v8A9P8Of1B/cnlGfQYFZn84CwBWD3B/8n+kD7YPmA/CD+wPAP4PmK8KHzQfFh9AH1IffB8Adh+IH5ofrB8+v1C/4h/8HwAOL+gfKi9EL8YfSC9aL4QvAH4vuC/KL+Qvni/wL9IvHD8AZi84P1I/XD/mL5g/qj+8PwBWP4g/yj/0P2Y/GE8KTzxPbC5NXtKLS72zDEwNY1vnTA3D5U0t5E8102kNjOdGMveE5GxRbQNt4WxUV1KNs8pSbcNrWVMdxFMFU0BURWNrtFRF9FVtw5lVLUPbClZtw3lW1QMDV9qF83E01N1XRTNHWLbdw7BYjbMKWd20WbLttFkdxDTEkVhts1NGNMQRWCVWdsWussLUzwCGVZ5fsFuuz+DDfsXGX9jPAMrPBG8mbzhvOtk232hvem9UjGdeQpocVGGk1B50xNXatNSYvNRXxNQXVlp1xFVdY41VFcNU1NSzHFW9ROy0rFTVBFRqvbRUxeRTxbO/U83Ta4hTrbRTLUMaU9UDNeNM5KtU5HRSPcQ85Cv4Ub1UUS1DimR0s7C2TlIcUd2z5VB9tFC2LUNqUG0DMVDN0/hmnLSIT310tOSuTg3DW0VOzdPYTeVkTQUDbe6EtIhMXWMdTHXUtUvN01g0RPdK1QOTLUptwxlKXWRJbbQc97aG8uFJ1QNTShXD1AFK5eQMB0Y9BgV2/X7/mP8Aoo+0/8aP2P/qj/yPDg8gCwAun3ALRp9wD3KfhJ+OD5CfANoPzJ/en/CfAq8UryavOE8AUk9Mr2avME9ar4yvdq+grwCyr9Sv5q/4r7qvJL8uv0C/AMKvbL9+v1i/mr+0v8a/6L8A2r+kv+6/AM86zxTPTs8gzwB6z5zPls+oz3LP1M/Oz/jPoArfLN8+3xjfSt9LTVOctUsl4z7kdChN3YROWuXTarTkLlDF46WsRGsXUc3kUYXzAVJF8212zNQGU92DeFNNU9Xs5ERgBHTT7EREVbbNc7hVXcMnVsXjtdoUVCPcVJFXTVP8V1pV42Q8VMpYfXRZ9XPbKVndw/pYxePFWKJdw4dk5DNQvoIFZOTXBVdF88YUb+5f2F+q77zvAPZfQG8SbxT/Tm8o/4pvXP+gbv32c4T3bvXGYresZI6tV+3TUFcdcw909MvWDFSJVs1zSMRk91W2PeO6VYXTflXFdFViTVRV9dZ+0+xEZFSF01seVN2D6FONg7Hc11pmkkHk1AxTRYRShdOtnlx0WFLt0yBEdOvWvESxUUXzfYR0RVFqtfRR3YPYpESTUG3z21tQhYMlUIXT3k8qZZRPdeRPDYROjdTEdFulTU1TPE311Ewdc21v5HQITI2DoUsN86tASyVUSiWDYxQUA21KPeOqSa1Tgkn9RBVJVeRJXcRKBYb+dWaVAKadbo+Ij5KPpB+2j9CP2o8A7B/mHxAvIp8kL16fsJ9qLwB8L7afYMuWL6gvwi/kL/YvAAg/Gj8sPz4/YN/iz3Q/Zj8AiD96P6Q/Vj9gP9o/7D/+PwAoTxJPPE8uT1hPek+MT55PAGBPyk/MP7ZP2E8CXxRfJl8AOF/yT0xfZl94X4JfjF++XwCQX6pf7F/2XxBvIm80b65fkFBvYmH2dU5zTNUG1tKmtU6dZE9t80tQ7dPArVBlczJRzXOodAQdbVIdc69SJYMjU60za5dT9XMJBAR8VB1z0+9UlRT89VUVI15WtpUT0VYVIz5XXWOqtpz0F1jt04BYZXPiVlzkJVkVBFlF8+105NO1WM3UdOQ1XOT1V4otE9I05MTk7w71vmLCAMznzu/I75p/DP/ufyD/Io8ANI9u/UaPaI+C/3SP1mMMhLWADIRAXIT9Vl1jumbU9HdWpQTM9OhVLXTVVZUTcQTkOOT0/lRsXeQUBI5UnfNHVFUjWxFUPePaUx0To+TUbWxEBDRTvdP8Ul3kbVJVI4FShWNJUi0T2xJS9fPcUY1jpFG2hdNuUa0zN1G1YwBavNS8lASDUL3TTLTVaqwEvsQEU7wE5U71ZNVOfXRNvdRNlRMhTVqFZEyNY1RMZQRLbYNNi5QUIUslFCQUSiQU0eo0Fy4V1mNJrdMVSgSVBCQUKpQX1i1uHYYfkK8Aoh+0r8Yf2K8KKQYvCL8avwB0ry4tLi2OL3C/gr+Uv8YvAKi/ur/Mv64/AM8SzyTPNs8A0F9Kz1zPbm9wz4rPpM+2zwDQz5rP7M8G3xjfCm9E31bfAGjfys8s35bfqN+638Tfft8A2N/63wzvHu847+LfTO9m7wB47yrvlO+G78Dvqu/k78bvALjv2u80/y7/UP/66a6DbPRt2sykpUxdg51NTQStTg2DoE/9o0iklNzatGRQdJTEUfXjOlK2XYOtUg2DIFOFo5XNU8VjCFTlZBSUB1XaLQRVbZPsVV2DXVZW1WPPVt0EV/2jqAyE2zBYxWOYWP2j+Fg2hWMpWW2THFn9lER0a7JYLZNzRHQiWM2DC+dX3ZPMrHfmf6B/snkApg/YD+oP/H8GHziPMh9cj0BWj3CPeh98j56PsIgwjAQT7FY1BMyEZ9SP5o1Wo1bshPFUxWO4HJSBFJ9sJpVesqFTVXNeU4UDLSc8JO5S/aO4VJ9mnbZOcpVRHRNgUVWkUSLts/OklJuQzqKFpJ++YmuiT/WETxWjyk49JBjUn+adTnI1TA10XLeGErELFK8mrd5ig0mFo8UVST2USnXDt1Sv7r1etQB+r5ivoq+0P8av4K/qr/w/AA5PIE8ySU6/UE9av3RPhk8AaK/yv7xPpk/IT/JPBF8WXwAoXzpfZP9GX3Bfgl9cX5ZfALBfql/cX75f2F/qXxRvzl8AOG9Kb1xvbm+AbypvpG+ubwDAb9pv/G/2bxB/mm80f/5vAFB/an90f45/gH+af8x/1n8A8H+yfwSPJo8YjzqPVI9mjawGpeYiDEwlpEz1M+htTS1D7k5lEw1QRaOiqyX8tJSDkG5C4YSUV7VS3XPK5PRAU8Xz0K1TNaNCVM3ztAwkKNlVLaTsFApWZRN9VqzFFtYydVelM+FkFE1tWI0ztVhNIw5ZLUPbLlndQxNZPZRYQG1mdpGWWEWjVVhllC1YJQPfV0UDyMQPFh0AHhXGBcaf2JvuDyAfGh8crwAur2gbPq+IH3KvhK+WH5CjWmaCmjyUYVctQx60pLXazBSY1BRXVrUkVlqN9FUlA49VzfNU7BRrGlXVhFQtA6xU3US1VMWDPASUBFQlA79a9PSI9IRQUwW0U91D2+NSjaOrUs3zdFJaTSM+VCT4UcXzwNT0m4pR/YNSUV0EfCTltVAtQ660JHdQPTMztVBFA/i09IhPXQRP2qW0To0zRU5FA9hNaGW0rIWkhIic9B1MnRS1S0UDWOR090rdQ5OtSsXzMEpdpEn9g4JtScXzkEkVo+BJ3UMbU0rN89RK1fTsN4ZdAG5F9jWOP6g/yj/Ez+Y/8D8AMk8M3x7fQE+COY5P4ENO3wB434rf3E/WTabfsN/C3/TfAAbvGO8q7zzvTu9g73LvbI8Afu+Q76LvxO9mj9jvsu8E/wD27zj/8u9M/yb/YP9y/4T/AKb/uP/S/5z/xv/o//r/HA8ANg9ID1oPdA9eD6APIg+sDwDGD9gP8g8EHw4fqA8qH0wf0LYPYB9yEZaynIQUOkyq3RRN3RROdZNmzLQsoVA1JLQlhLeOkv+MtHJtUpXz51J9I3VTpYRsPCUkJNFULcNAVf2Da7JV7dMjNJSVVhWjtSDEpI6UlPhX/YNirVjdo8dYlbRZ3aMntmQkB1k9M8NYBZOE2nwkRISUA1iV89dXQnWTxvSfri8Yo/6CwryfAOaf8C/6nwyvDj84P1qvTK8gXj9wP5I/pDfeorc8J46ztVfdEw+ENM1WpaOJtVY9s0jcpAdWlbO8rVXNg35V3bRVlbMMaiQk0xS0nASUZFSFM9MtVP0WpsKx/BR4U5ZtQ0FTDURTXcRstJ627BRnUi3DIFKlo+nNUbWzs1EllJy0RVFklYTchNfEF54yW1CtFNbMhN5PhcRPlcMFT1olxE71wyhOLTRNlbOrPE2VJEzdE2+khAitTKXDoUvthEuFM922NMR9SrWzA0qdg6q0PMdmQ0ltE/pJlfRKBB3GnjJL7N+W9SbVjs+gzwCqz8Rf1s/oX/rJ9s8YbzLfADRvPm+Iw5bfeG+Kb5xvdl8A4NuW/8hv2m8EfxZ/KH86fwBMf15/UB9yf3x/nn+Af5J/AMR/1n/wf/p/BI8GjxiPQo8AbI8mj3CPgo+cj56PsI/SjwDsj2Z/AJ8KnzSfHp9QnxqfAGyfbp8wj5KfvJ/On9if6p8ABK8WryCvMq9Ur2aveKsOxWxms6QUZU09w6JOtaTaxLRIxES+UD3DMlG2tROmUZ0zG1I9JFJsNSRUtJNTtRMGVD1T1XosRO0sRF38NM5V0hUkVtU29kNXfZOnV9rtYxNcJHxYtVPhWNqtFFk9wyJZnTPrWFodJFi1s3NYhcMxhLQt8yw00Fd9I8QkP+YlAM4lziW+veYv8L8Czyw/Hj0ARj9QP6I/VM9+z5DPosmeo6lXPURMJII0xEB0xP3NVnWTulb1FCwkNVZa7RRVDWOoVQVUVbUTqzZVVVRUdSRUncOLbVSdU1VUJWMOVEUja9hTNcOg/BRoU9WkRVNVVFJ1JOynZiJHdETTEFI91OQUotQUalE2fSM0UQUj/lBVJMQUW4FQnUNMUDVTE8ylrU/dE09PXbRORSN41U6dwwvkRIj0RBxNZk1DsUxtVAzk60tlIzWHtFQhHFTASgVENORr5Un1E5VMVH5J3RNbr0lNQxFK3ROPbFQDC0ttVt5dBm2WXabvuO8A2l/c7w5vAP8S/1xvNv9I/wBaaa5tZm+I/7JvnP9+n9D/AOL/9P8GDxgPKg88D04PYA8Aup90D34PkA+aD6wPzg+4DwCCrwQf5g8YHzIfXB8+H1gfAIIfTB+2H1Afch/sH5YfAC8A0h8sLzYvSC9aL3wvHi9wLwCaL6wvZi/QL+Iv/C8WPxA/wDI/PD9WP2g/cjk2woBLksVESz1UFFVN3aTsRKC0xK8uslDcpMZRnaM5ZVJ1w630p9bilVM902kIDLce4gcU1HpVVUOD7FUdtDS//sNMtz7SmG1Y9eP4WJ2jKVn91NFZFbR8vzZSM2xE6VcCvdPMxLcOz7C/6rHmva5PAPhPGs8MX0bPUM9yyU5feM9Agl+UX67Nts/Iw1bSQqREU+xW/cTkxGXsxCX0z1gG1Z7TBNTvVA3TtjTUxX4cREc030bd5sIlU1Yd8+5SxeO19KSAdN/SFkLajNce8l7cpCZRFiXj8VD147i01w7jxNeq3sNPndRP5TROtSNazU6Ns/FN9dZ2Uh1NEuXDtQzn1tLPJPceQ9Tki6VKJeNBPO9O5XfSwW1JfdMwSh3zrkqlZIFLNUS8/771lu/Y43fSYQC0f8bv0O/q7/x/Hv8gjzKPACz/Xv1O/1iLlv+Yj7r/jH8Axo/Aj+KPBJ8WnyifOp9MnwC+L7gvap+En5afqJ+6n9SfAM6fiD/inxSv5p8gr1qvTK8ALq94r3KvpK++r9Cvuq/krwAOv/ivCr9Evza/WL8qv3S/AI6/aL+yv8S/1r/ov/q/DM8AHs8wz5q/ZM9Oz2DPasEm021LvdMMTBVD6kxFdLb8ZOhO7UPiT9VzhdrUZPrUNG5RXePhUdYNg1hSjcPKbNQ+U0rFVFMVY0QkZxZCKjRENZ00RA08RH1W3VbuY1rEVOF0VE1YbWRYTeNjDlltRm7VPoLeWLU01pREU1hd5FhV499XAkVjyOxPzk221dZN1k223wAI7zJfHF8m72Bfol9c74bv0Jjvql+s52bCp8RUYVdWPYMeV43D2uRUmOxUtVX8VBfkVNhVpeObtVX901IEZBhVPePgbVSdQ6lUtTNxVA2DrTg09AFU/cRTjUODLVMNY09T/eRT7cR8ZGunUv3TcvzEOlL1gzMDUtU09MSIUd02RsJrGlEVY+TEZKtQ1XNbdVB94z1QFWP01MWtT0VjGE+tNE49dE62FWPUTa3DbE2NQwOtTbUzgUx1REwNdEtsXfT0hPNKDWOPSqXjrSs8BM9JzVRJrcOMrUlFQ9xJ9YNTTAVKAIX0BIfOj5h71n22f8h/2g8ABI/+DxCPIh80H0Yd9oVejwCIi36PqI+iH4wP7o9oz9IfAPwfDi8gLzIvRC9WL2gvis8ARM9uL7Avwi+UL84v4C/yLwAcPxY/KD86Pww/Pj+IP2I/AKw/nj+4P8o/5D9+LxBP2j8AJE8+TzBPSk90T35PkE+iTwDMT3ZP2E/qT7RP/k8oXxpfoExfRl9wX4JfjFSajFQ62rzEJRQEIU41YydPmh0DLLxkoVD95Kz0irVRDWP/tPR0Uq0z57VSveNZVGToU+XDXm1UPePQVIVjQFXdY1u0VfUTI1bdA5X05K0F3OSOVyXT+tTUYm1YzVPHWCXTGlnNVLZ8ZAdZ9RPTWN1jhNaUZERYjfRYrTPXVwDlZOzXDu9A49bfwG/K2RbvADjrFn9A70p/fO927WZ/kH+gsu+8777lVmWm81dd8w+2pHTLVr3jiVYd00ZpVoVk7OTIJPSAVa0za0dVRRMOPGTTVB0D25xUFdNkVIVzLVTS9eP1DNcWEnhs9EFTWh0DDBTU1FKtw5wEZKtnUj1zMAxk6ezEsW1RnXN7UfXjRVFt1Db0xNhQPXOgUBUUxPStJeTE3k9FFE9F9E+29ROTThUTKE4dA7ytTRXTVE2NZEydc2uqvMQFHASctFVLrdPYbUq943lK9eMVSnX0tUnlw35clJ5J3cRJKq00Sh0D/EQES0wXlg0ARhWmDb4PyJ/SD+yfBh8YHwCqmUYfQK9SqYYdZh2uH2AbAIavsK/6H8Svxq/Qr8KvHL8ALr9Av1K/ZL9WX1Bfir+svwCOX7i/yr/cv+6/AM+aXyzPAEbPWM9qz3TPhs9wz5rPtM8Axs8Qz7LPBN/WzzDfKt9M3wBO3zjfYt+k37bfeN+a39zfAPbf4N8S7yTvRu8Y3zrvfO+oJu9w675zS/1UTC2kTdotpE5VA6JPXQNMUNal88BQVQMynPSoUTaFcx1SbfORUiWUZPSrl1O9cwk0hHxEhO2VVF3zXyyFVf12JgNW2j1zQIR0rVfNUxdY2qXzgJRk5FitgyVZar1UWW2UWO2TtVj9c6t2WA0DM3z09dxk0gVXdYPEJH/2b+hv0v8EDwAmf1h7Jg9ID4J/bA9uf2gPoKIPxH+uBVaD3GSC3GRCrVcdY/5WdeO6BIR3WkRkNUxk9VX15FXlc21vNGQ0Vd3j/FSl89vDVK0Di1Ttk1VUlt3jHFQ9lFPFhBRkaFVT7eRTbZRSNRRS1XS2DPRVUi1jEFI9lFHU1eTsVGr8VDS0hP5Qmm1kUM2TkVCFlNSEFdVQ9QRP5XNP7IThTto9k3jMVAdOzZOhTbL95E2dhByUS0zNU+fNS6Xzg0v95KTkukq2deNaSu2T5Umtg5VsXJd2YqpJ5fMRSuVzK49KdYMUPJRYhO+enwCwn9Kf3J/mLwCvCj8sry4/AEA/Uj9sr3Y/oK+aP6w/Dr8AmC/KP+w/Bk8YTypPPE9OTwBgT3JPhE+O75BPmk+kT55PAMhP2k/8TwZfGF8qX0xfXl8AMF96X4xfnl+4X6pf3F/OXwDIXxJvNG9GXyhvSm98b15vAEBvom+Ub75v0G/qb/xvDn8AkG8qf9xv3m9Af3p/bH+u76DA4w4lphPU5yYySNyEvrbk5DBRnfOmUW2DHLVSXfRStYMeU+0jla1TPZMIVG0jejwU62w09+6C0VWVA11WlQNbzVZ9kzxX9eRX/TMLE1gl9Fj1FJT0g/BuIqsaWTWEWOUDsqT0cxSk96by8zwE0Lz/1v/o8wLmAsLs/979zo8gn0IPNJ+AVp9gD7IPdJ+en8APsp9XSn0jr0yUgEyUW/X99AfafvJ1BBQlVmVz51WynXOqHBf+EjhV7QRUtn3zxVRlI45UZfNHtVRNkxAshNpTNROjrVNtI2pTJRRTLRRSbD2kBPSBUrXjSVKFJLVSdYPctBSkUd3jbK1RZXM3UZUTAKwUuk1Q/TODUN3mZnIX7ORrwk/9M1PkdOhOdYTZTq30zOSITc0jIU1qTfRMlRNQJCTrS2XzVYfUJCH8JKVUJEVUJ1Ye8plJNSRJdfO0ZLRbGUr9M5NKnfMmPCQBXfw/pi2+L8i/4i/sv/4vABDPKj80z0bPWM9qOaYtvj8AmM+qz7zPnr/Qz2p/7M8W3wAI3yLfTN9e33Dfgt+cf5bfAKjfmn/E3+bf4N/S3wzvFu8AMO9a72zvHu9Q74rvnO/23wC479rv9O/m7/jvCv80/6bvAFD/ev9c/47/oP+y/8T/zv8A2P/y/wwPJg/o/xoPVA9mD9B4D/r/rAfmk0tNEwxMBm0j6kxVJBS0A7BWI+R0tWjsdN7spFJRDZPhrVElw1hSPQPKhBQ+tVM107MchCVUhdOXzVRlswlVZbQcpApWWqWTe/yU6lYNFFeNs63GTJQwWJ0TmHSEDFaUhCtZbYRZxaPghIRrpVjFg2SchCJYZbMD6VcVFOyHJp/gj/KB7o0Azh8YLyovPC9On2Avcp+Mn2B+L6gvui+8n4bSp1fNs1VxdBVXxQPsZBSYBKS1VQykFRSk11W9I5umRIRhVY20JKTvPBSp1VTtJFQlwzhMNAFUrBUUJBSTU70jW2SkI7VTVSPglKSpUt1zctYUFDpSNdMDDITNUWodhFFdw17MpBpR3XPb4lC9I6tQ9bN1ULadIz1QJbMFUFUjoLVPdaRPLYOqTuU0TtbFg9RNtaRNZaMDTWpltEwNkzE0tMtLJaNtT0RE70otg4pKPbONJ1REykk9tGy3zrLBFUn1pEoVREqdNATHNt0AdsUmxb6/2L/6v/RPFs8YXwAizzxfTl9oz3rBhs8403bFAJZdxs+4X8pfLN+G3wBv6l8AJG82bxBvIm9sb35vOA+KbwCUb55vuG/Kb+xv3m8QfyJ/AAR/1m84f0p/fH9Wf3B/mn8AxH/Wf+h/un8Uj/5/MI9CjwBUjx6PeI9qj5yPfo+wj9KPAOSP7o8Yn+qPNJ8Gn0CfIp+gbJ+Gn6CfUpEGspyUlDqpTB22HrNOfTRPnSMNbNSnXnL3UE2TilFdNNacpHRSXXPnlKRZU7ZFo85TlTNCVJUzsi1UxaNAVXW0VS0UFDRllQw0BewnniLdVzVT20hYPbPHWM0DGllaJbMllKQFWc1D0awU25RYfTNTWHVTEVgCjbPWbBxLLwUm5h3+r/CrAB6/UC9yLzy/Zr+YL5Ipvi+gqL+6v8wvxrWWkprsJGFaXLQgzLTLVm1EVm0TaUZkpRw0xyQ0i1X9BK1VNVMYVXVT0VQ0mNo8pGI8FClUfTPzU1qFE7x8NINTRURTfRNNCDSk0lIlNKQ0YxwUrS4cpPdR9QO+DBSIbVF9M0NRxbMLUQ0zrdX0BJ5QbUNn9DQwrVBFo/BP9UOF7JT9TU5dU45O3ZbWI01Fo2tQTW1D59SUgUwlozMZTO20VJQ3S41GplPZSsUEjES0SZUzgkm2xQOMSU2T+klddEoC/ZRKfaQsV159XlW+T9BPANpP9N8GXxjvMl+8315fYO8AcumOXW5djl3OX8Dv0u9UbwBOb/jvGv8s/z7/UP9i/3T/AIb/WJ9Sn5Sftv/Q/9r/5P8A9v94n7KfTA9GD1gP4v+EDwCOD4gPGg+kD94PyA/6DwwfAG4PIB8yH1Qfdh9IH3IfjB8Ahh/IH9IP5B+eHyAvMi8MLwD2H1gvEi98L24vmC+qId6zVlTUdEz91E1N5E4FQ2tqT6XEUH0zo1D9NLa8xKhRlbMdUl2zkK1S/dMFU21Dd2zE7C1TRaNgVE1EVN3UVKRb1VUVy7VWDfMjDLTbkVfFk/xXRaOAWKTNNISkJ5SnhtNYlaPF1VjtE4espESsNPVXCo3EV62jxDS/5j/4rxK/ABxPXr0uT3i/Yk+Uv46/yL9gqk+8T969vkUuMrdXDdRahDRQlET9VqUjugzEtXckxDdkpPVV7SO6tVUto35UpEVVZdP8tVStNFSVQ41UFcNWrVQtox5UHaRT3dOxrVNN43hTBTRTRVRSbK00pMSOUk3jWFJFo60gJKTpUZ3jsbTEbllRTdS0xP5QJaPJ9JSbk1C9Q1tQVaTcxN61Tw3zU/zE5U7Fk3y1Tn3DDxTUoU1N1E3WfcPPTL1Dazxk60usDcTk1CFLTURKTUNgFUrVVEktM6d0127VPtNZSuVUbNQUS4XDWAz/AA71Ru3e3+Bv6t8Efw7vMO8Acu9Mf15/cHuO77DvqumWfwCgf7p/tG/+7/h/Go8sjz6PAACPEo90j4aPmI9qL6yPvo8AoC/aj/yP3o/oj/qPNJ9OnwBgn3KfhJ+Wn0Cfsp/En9afAOCfKp8Mr/afMK9Cr1Svbq8AkK+Cr7Svnq+wr2Kv5K8OnwD4rxK/NL9Gvyi/yq9sv4a/wJi/wi/UL+Yv+CMm0sBQBlXDMlGFwxM/JT83NG5yWX5EP/6S11WFw0gUVG23ZDQlV8XDk1elY5UYjDSCtDTnlDcOwiKNWTVz+FhNRIzH1nIxBMQ3TkLQ1D8+TQZPGE/6PwAc3z5Nbk9g33LflE+OTY7fkLjfyk/UT+aytfRHTtJASARfFl0uMvcsX6ZiODRUEf5MX15dNnLodFfuI4RfIJZVJsWmX7hTr7KkxF+uUvMAUd1f719RuL5PIv2TVwxvHmXmsqUsZ2aCA9NM/UREb1ZvaG96ae4iAaqMb55v6H/Cbxx37m/w/wACfxx/Jg8wf3J/RA92f7B7AK59fg+wf9J/1A9mj/gPCh8AvP8WH0AfUh8sH3YfiB+aHwCsv74fqB+qv9wf9h/oHxIvACQv/h9QL2IvPC9uL4Avqi8AjC/OH7gv0i/sL/4vGD8KPwA8PzY/6C9SP4w/pj+YP9o/AMw/vj+4PxJPNE/+PyhPWk/ATE+GP3hPSk/ER37Cg0tE/VR0BK7ktDPwjvNODcPLok+NQ2r8VQzEUlG2XVPGUY1DOlIdY69tUs0DIVOdQ5dTdcS2dOSYVJXzCVWNU3ytVW0D7lVt9Fb189GJVgXmrvLIBNTLwIZCmraUVPpYxdMrWW3kWVat0+1Y9dRY3bNkjMRtIqRU61eV48xXDcMBwkzfHt8w3xpvLG823/hfAFLfdG+e37DfkmnG38hv2t+o5Nd+4/xkcWRkMNxU7DVWZQOodMRlVv3kJOSr51UddFUl819kxCiZVbVUZOS2VEXGdsJFtmR0DlSt89hT7eRTqPXkRFVExO4sxLUkxIC1Up3DR7TkEFK1Y82tUQ0DlVFtA14cVCa1UU3EUGUDuFDNA4G29ORLUHXDBVBlY6DVT43kTx1UTo1DWk62zQPxTQ0DhU0d8xxNTZXzmUzFxEz0yzwH2p7CB/z0oUr180FKYhX0SdVEhPf28sFJjeStSs0DsUrddEu1Y10AbB+eDd7/6I8KDwyfNg8wnwBCD1SfZp94D7IPzA+en+APANKfvI9mH/ifCq8srz6vUK8AYq90r4avmK+qr4xPrk+ITwDCr/yvzq8Qv9qvNL9Ov0C/AGq/fL+Ov6C/sr/Ev16/8L8A4r8Uzx7PMM9Cz2TPbs+AzwAav5zPjs/Az9LP5M/2zxDfACLfRN9W3zDfCt9032bfmN/ast9LzWOLS5XjDEwWZYPnTO2D4TSEG/C2Ym0N7OSDUKXD91CV42tsUb2T4cx0VVL1Q9vKUnWTPlPN485TtrXjQFTNU7JUxVMkrVVFU5VVZYRWZYN3sDR1dFQLcLZi3VdNk0htWGVjsFj1QwpZZYNrJ1kd8wy05NxYvZNrkVjVQ1PE5BFYJfMB34RX5lUOZQ5l5lUG/xj/AOpZBm9Ab2JvXP9mb5D/mm9QtP/G/9j/6v9XlVRXRXRVV3WTHgQE2hx0mCR01VU0dBccdNhUdI1VtsVTVFV10xpVJeRUlj2DrFQdpFQlVFzkBK1ULVO/U2WDh0zkULVTTZMYhHTjUu3zq21SxVN0UhVzPFJNk2v4Ub1zwCRUilEVVlo+g1FFU+VQrfOtFORtd/R0MVBNc/hPTZOriE89hE/lRE51hE7KfXRNvZRNZVTsRIVMmj2ETEVTtUtNBByk87VKhXRKvXMwSk1zuGSEh2bjSX2GHqJTSsVTA9RKJVQclxatdpVOld6PAPAfAp8ULz6fSJ96n0Qvbi8AiJuGn6ifki/kn9Yv6J8arwDsL6bPAD8qP1Q/Zj94P4o/AJw/dt+oP7o/zD/mP8jfAk8AFE8WTyhPOk9sT0ZPgE+STwCsT8ZPqE/iT/RP9k+wTyJfADRfRl9gX3JfhF+m35hfql8AxF/mX9hf+l8cb05fMG8qbwBcbwZveG+Kb7Rvnm9AYz6C25xLReM+TGUjKE1q9WRONeNqJBQuUIWDbaPsdBhRHeOMUfUTaQG0B2Yi6LR0d1M9g1vsUx3jXFTFI9Fc5NtEVd1ztlXdMydWagUEVj0zI0T0kVc9g2v8V00DZKTkylhF42seWe3zK6zkB1kFg2vFWN0zh8x0R1gVIw0FzHTXVx2EhP82/wD7AEb/MI9Cj6T/To+g/4qP9P+wpoWej8iP2omame+AuWjsh9aFduK3FASOV5UE2gwED9yEy1btg4lWYm1zRnTkc+CmcrpVReNbflUVI0VVteRVPTO102QEnFzkZFS1dFSqfeRT9ROxnAR4pARD1kx0DFOtFFJF455Stt0zZ1JN4yBS7YPp1iTksVHVg3vsBEVRZkXjDlHldAQUoVDVg1tbUBUjJVBF494kFCtuT910T3UUTv1mVhJbvE3dMzdNZZRM1YMVa0wUBfTUodRkuxCO421K7YN5SkXj/kl147OnSU2UlKSeST1j+ilJfaaWc0rd4088P941ANYf6B/6rwQvHi84L0K/ZC8AZr94v4q/nC+ev6gvyr8UPwAGPwDPyq8czz7PUM9iz3TPAIbPmM+qz8Rvts/Iz9Jv5M8ABt/wzyLfNN9O3xDfet+U3wBm34jfqt+c38bf4N/S3wzvAPbfIO+a30zvXu+Q76LvfO8Aru9A73rv7O/O7wj/2u9E/wA+/1j/Iv9k/4b/SP+a/8T/2O6DNMVkpGFN3QOiTrQFBBQUSBSkvlB9FFFabXOm3JQbUg2UUnWDbSCkBJNTDRMIVEWTbXp8lOtUvYNdVX0T29BV3QNCVr2jz1a2jbM+V12zqFcdsxVtWI2zfljdA+JY5ZOrJVndAyK0dOusBLJNWBVzc1gFFNQE83SEBdCcdMRsjw6NJo0Wjf4PAEgfco9kH34fkB/Cj7Qfxh+g2B/ij/SHjpMchIJ0FEC2pBT9Vl2zuFblk3VtVmVzNFYds+VVlQStVaUTbVU9JFWlpFTaFXPDfJSLVB2zVVS2jbMOVG1z1lN1E6C2lJRoU30DMlOlpFKqbSRSXZOMRHRHxJQQrVJVA9hRBQRRnfNqWVE9JCR0/FBFc8f8lLWBBKRLFHQTUJ3zurVPvaRPBbPhTlUDeLVO5RMLNKSITaUTHdlN1ZRUpEtMRXPnS2oVc4N0pB3c9LpKBbMtQYQ04Unlk5WUp76iVa+UNBW8pI+8pA90pAFd5LcuzY61Hr0Gvxi/Gk8ALL8+T2C/Yk90T4ZPkEPePQC+v/i7vk/gT/q/9E/OzyhfADpfTF9eX3Bfgl+UX6ZfuF8Ayl/U/95f8F8Cbxxvvv8wbwBSb2xvVm+IbxJvpG9mb7hvANJv5G/2bwh/In80f25vaH8Aen9Ufz5/iH/Cb7R/vn+YfwD6fxSP1n9Aj+p/NI9mj3iPgDqPjI+Oj8CP2onu9Y5CrlZcpKVNLQROLQRPxYPJShwHpiNRlQTkJDpS2qU0UtVDIVPFc5dT2s2TCYQkflS9o+9UKv00VaWT7FQkXYQHPqLZPJQHFlITWD2jfFjaLTRYBSMpWT2jHFm2pRPtWCVDtVgtA3Yq1AQztAT1NBTS9A8GHwAwGx4fMKtGr1ivYh9sH5YfAKCvsq/sH9av6K/6HwwnBjPSNBRCJC+2AmVEJCVWEsVz50wnvjJvXC9uJWaVEMYjhC+WLf4yMawn1pNEBJGAxC/WLfYibOwnbpNQwC0kBDcelRY/KDuuglpONtVD8U0lQ4VNxZRUPyiuA2w3zrIHBEShhD+WPxSoO1YzSi0DJgRH/k/gPwD6PwTfJk8o3zpPTN+OT3DfAILflN+2TZ5Ntk3WT+jf+t8A1M8GXxjvQu9U72bvIO867wCc786PyI/C7+Tv3u/w76qPAPzvDv8w/0r/XP9+/3j/iv8ArP++/6D/2v8ED/7/GA8KDwD0/0YPyP9iD3wPdg+ID5oPAMwPpg/ID+oP/A8mHxgfQh8AZB9OH3gfWh+cH2YfuB+qEWLGs0ttxv6NXtLoTkUkaU9d1CSU3iyUUlEVk9nGPJ+OokBTjeOzU1pFtFRd05hUXZRV9SNbfFWNo/BV3dNhjJRr71aFlFelE8pX5ZbW9iKcWC20WJXTLlmmpcMeWbWWBpNYZbNktVgtkyK8lOlXtSPMACSnfq8Qr0KvPD9urxg/kq8AhD++r/Crpj/IP9o//K8GvUzmNT7yp1ddtHQ0MKQkpeo0tKg8tz7yJzS02GaElJ1VdZa/MT0qZEQb8VTds7hUDcSEt6cSswRU/SRkJJVTtSNcbVPNsydTpcPuUjW0tkyUgVK1IzxSPfMHtkSUz1HNs5dRdTNgVVFtRFGN4/MkxVA99M1QjZM/UH3ELJSiT7bdszhPbUPKTqXDXrVO7ZRN1bNwTX3ETRpdREy1wzVMjZSc1+Yy2wtLbUOqSuUzK0rajZRJtSOMSc2zh0kCPVRJNVS8x25DPNeO7d7VAF7VLt0G3xDfMt88305vYN8Acm+Eb5ZvqNum3cbf2N8K7wD8b9bPEH9C/0R/Vn9of3p/AIx/nn+wf8J/1B/Wf8h/6n8ADI++HyiPOo9UjxaPSI+KjwCUj56PuI/Kj9yP9o8In4IfAByfNp9In1qfZJ+Gn5ifup8ArJ/On8CfAq/knxavqI8qrwA0r16vcK86r5Svjq+gr7KvbOyn5jKLS7UjDExlY60oFCQoTrVET70zDWlQTcQkxPosJG5R5WMV4fS0dMRE6NREs0DWsqvQU/WzRJS0tnxEKM1VBUOZVWUkTESXVlJ9xFctdCRE3+w0S+wkm7JYVcMMWbVEzLQHtVktc9PkJJRYtcNVTVgtcxNYrbZ+QsgsPwB2NQY1Jj0mzxDLDs9oz2I/AJw/nj+4P+o/1M/mz/A/Ck9WpCSaVxVkV51jHqQkW9pWDdOJVj0jRkRErQVMRMdV/aRVNSRV2mVjGIQk4FRtQ5pU2u0jYnQkKVStI/NTtsWzvFOtI4NT5UNPbVM9oxdT7SPSUvXDW5tSLXNjUsWzLNxE2/dRPbO+UT2jh1FWVVNQUYVUUW1T1SwkrZ4kVGdQLURQlUP02U8ttDRUGE+dY45OphVjIU4N1FRUUFxU521MFWOBTA3TGUxVU62wzKQ3S5VD1MRUcbVKBbRKlUO0Se0jgiykV8ay3Ek9pErl1JRUAUukZz6tnmX2XRZvGP8qbwBEb07/YP9qb3T/lv/Ab9JvAMz/Jn3e/wAPGn/k7yYPSA8AWg9sD34PkA+iD7QPxg/YDwDSr+wP5q8AH/oPHB8eHzgfAEofLB92H4gfoh/MH9YfCB8Ash8MLxYvKC/6H0wvZi+ILwByL5wv7h+wL9Iv5C/2Lwg/AFovHD8ePyg/Wj88P4Y/eD9gcj/MP8Y/2DvGspxLPbOLPkyNtE2NtBy3rrIPsVBtUzOwjvL4ULXkUZYd8wFSdbN2VLf2wltYZL+m44zUQlWl5FU1M0snVo3zmJy3BvJ1LNSx4bS3PlPEtBxZldRZyFXU3Ld2spbsvzYy11cCdbPGdM92zV7FTs84X1rPAGxfhs+gz6JftF+2zb7P6F9A+l8E3w7VJt840wZiy5y0IYdM317fcNv28tGE3wZiaSuc3zZDUz2zTlMFw5EIxN/W1Z7yLuTfjvKIBVGd00ME7xbvKO864d5SC/1OrbOPTO9e73DrLmOwhO+W76jjPrJ+SU1kSQg1tMTnPgLz1O8uD0AD/u8AIP8ijzz/Pv9o/2qPpP+OjwCgj7L5vo/4867/CA/6jwyfABYPQA/yfzSfZp94n4qfnJ8Arp/An9Kf5D+eP/Cf4j8ErwAer0ivWq9sr4avMK9yr6yvAHav0K/Cr/Sv5q8Qv9qvPL8Ajq9wv4K/LL+Ov6i/yr+8vwCev+C/Cs/0v9a/MM9Kz1zPAM6/eM+Sz6TPps+4z9rP/Me0XnOUdHQURGVNfYRO2oXTakTkLlClY6NQtq3jMlE946hR3VMdtVLlg5FURAZTfYN4WqTU7GxEYFRNc++E1NtfVSWD0VX900BW1uWDsVaNUyA8ZI5Xti3T+lcFQ3xYtURYUhVEWdXWxnNYpWPDBFQ1hwRUR/RE9VfNZAxfECZfUFtmVa7iwmRfTuUe7wB4X4pfnO+u79hf0lkGb/DvqAL/FP8mQreU5JAM5FKtV71j/lZdw7qkRHe1VkWDNVxk9VXFY7iFVaVzfHRki0DGc6Rkw7acZItUXZNTVF3DGrZ8RORT3eOtU1X0U1YlgzFTxXRS7dRSBUNtjOxkV1JNcx9SbXRtUZXjsFFdw2pRdUNrNFGlc/wkdMdQTXQ1UC3TWkTUIlAFVCxEy09PtUROFdQkRAdOtt3jnU1dkzNNRWRMtqVjY0yVY+JLpWODWgzUGfzEukrl9EoF5G1JlWOiSR1jeUkt06uqSd1DFdR0k6x0FAKUdFTkf/5/SIsmjygfOo8AVI9eH3iPqol+H6AfqhFelQDWj+iLxo/ojwIvFC9GnyAvAOKfXC9uL4Avki+kL7YvyC8A2i/0z+4v6M8KPxw/Nj/4LwBKPyQ/dj+IP8rPpD++P9A/AOI/9D8GTxhPaj9ET15PKE8AUk+ET5ZPsE+6T9RP3k/4TwAKX6RPJl84X0pfXF8WX4hfoHpPvF+eX9Bf4l9LleOA1Uu9Y96sFK4c1KVNVlVjpk4tZE/ddFClc1XcRNRSTNTIBAQ67PRtr1zUIVO9U5dTXXNbCVSVE5hU3fMMdPe2phLuVfUTYVZFI9NqrNRA3OStVOQxWIV02Mxk69AW8itZHXMeWdrd4+3U1LVYZdN2WFo1BFhdc+lXpXPMVO8Aju0u70h/Wulmf5jvku+cfwDG7xj/0n/kf/Z/CIsO0xyPai4SsQzkgpR0MFe1U6vqVpUTqGT0ZVz0Ja1WvVPnVVWEVb1zbdps9Ch8hO1UZdO2VNalE35UXQNHnIQOVLZN09hTlXOgUwWDW61T7dMjU51kUvVkUmwNZPT0R1Kd0xBStYStUUUTlVGlE15M1Ci1UYXUUJUTuFD1E4FZUD1mPtITUL2ETw0EtU8V5E61U1pO9RPxbU1FE4VN3fMcTaXUFUzFZEyN0890F14DNBSroUotE0GslOHMBJW2tASCSUUTxUkNBEpapdRKZdMmS71zXUQvAPYVBh8YHyqvFK9WH2Cvcq8ArB+Wr6ivuqnmHbYd3h/4HwAKvxy/Li8ov8JfZL92v4i/AJq/rL++v9C/4r/8X/ZfCM8A8r8czybPsF9iz3TPTs+QzwBKz7TP3s+oz4LPFN/uzyjfADrfXN9O32jfet+k35bfsN8AEt/U377f+N8i7wzvLu9A7wBa72zvBt9474rvtO+u78jvasLvS5X0S3XzDEwtA23qJGTlTYWj6E5FA8sPUG2UUIX0RGRsUbb9o+FRhaNYUvXjym1StaM+U/WD0FMNA7FElIeGhb4CmVX14wqtVr1zfVaVY+xkhHWVV02z47x0TfRn5mIOLVm1oy5ZzQRZTQT8ZNuWWM0DVVhNsxNYBkUD31dVZFR3Ln84D0oPAFwPbg8of5p/pA+2D8B/CoGAzg/wDwIfFI8OHc5jNIRhqpQEIEyE2lSEmFyEVVpkhBVUhNhVFfRVTWS2dIQYVZUD4FR9Y6lVVC2jcYRkOKQUAYxkW7xTXYOFU+VjTnRksxdTXfTshKdSTWNyWGz0Y2AW0vdR5WO+ZPRriFH1g1BcZBpRTZPT5FC9ZET0dUSUMFC2TZP0Ty2jgU+FgxitTyXzqk6tlE5Nk9S2NPRoTZ2T50xNJEy2fWMZTPWDsEs980+2nCTvSiXzikqdkydtSk2TtEnlY35JnZNbh0l1k9xJTbNTvCQD1EpdZHynFt22pQ6tLq8AOK8iOUavWK9yPww/tq+oPwDKr7w/7q3ur/ivIr8kTxbfAEhPQrlOT3hPik+cT65PwE8A0k/kT+7v+E8KXxRfJl9QXwAyXzxfNl+QX3JfhF+mX7hfAMpf9F/eXyhvCm88bzZvUG8ASm+Ub45voG+yb8xv1m+IbwDibxR/7m8Afzp/XH9uf4B/AJJ/tH9Of6h/0n/cf+Z1dpLVnAyEOiz0JWyUJU7W/fNmT+1zKiyUoVA01RQcJIoclP9R7Rb2cm3n5BR3U+1z6lO182tcVI2UVPWDQFW9JDVVLYRW9XOXVk0WlgLbkFcl8/pXTZNkWGadk8dYdZTs9CVZDUNrAVnlBFh984BYDUM1QQSUAPz01ldVlCQHEJYFJgUuncaSwlSXNp8wmwB+n5gPMg+cn8afyA8SH/yfkA6vIB8aobYit8SHFiNXbD305JTNViUTiVYdA9tIVrUjB1bNg7pVbMUkpIREVdUjDFVlQ63TvBScVNWEVOWTLbVUdYRTLTOxU5UzeGbcFEFTlaSE9NRS3fNrnlJVNFJ98yBSJROt6Vz0sVGt9FEFA0XVUR30UfVz1zwkoFDaFaNbRPQlUN3z3k9srTRMJAFPZUOTTpUzayhOvRRN9XM3TZ2kVUwVo2ss9AWEJKEkhW1LHQPYSiUTeUrd86X+zCSnxCfuo0lN9Eka9XRK1SP8Sp0mZk1mRQCuNVY9Lj84z1I/ZD9uz4A/ALI/pM+2z8A/0j8sT+Y/+M8AIt/8f1ZPON9S32zfjt+g3wCy38Tf1t8Aj/J/9N/+3/jfAArvHO9O78B/au+M737vqO8Ayu/U747v+O9K7+TvFv8w/wBK/2T/Xv+I/2r/rP+m/9D/APL/5P/m/ygPOg8cD0YPEA8Aeg9kD7b/qA+aD8wPxg/YD6zqCWYStUtFI3QshGWtTW2Dok41tE+Nw0htUI2DvFBtgzJRPYPbplEVoxtSvcOOUmq9hFNltFM9gwZUzYO1erSk7ZSEX1U9w9GtVW2DQlatFFa9wz6VV+0DqjykFwSXboLisVjthi6D/ITtWFXDtVdYQKQwsXMMJDMMJBXztJTQ1ITEpJ8+L1CbAHafcC+yn5Qvji+4L+qf3CeAxi/YLwo/LKcurS6lloKvaqwkgKwkQPQk/VbtA9W6dKR3tIQ3tITnVazNFKwUcVVtoziEpP5tVB2zxVTto45UPYOrVlStIxCUFNrUpKHVU82DauSkNIyE/FJspTR8FJBSDTNLUuWj2xRSdbPcUeWjpFFa7aNuLLQ3URWUUS2jlclEtIVUFExUhVwUwtZktFNPVcPldLR8TtpVpE6Ng4xNPcMhTbIlFExNpIy060vVE4fWRMQhS60kSlXDRUqWzYPqSR2zlcy3RjNJZi2jGUpltPS0D0v1tgBmzxBfksEez1DPSl8cX25fAJDPkl+kX7Zf6M8K2Q7fCN8AKt8cbx7/cN8yb2Rvdm+IbwCab6xvvm/Qb+JvDB/2bwh/ABp/BB/mbyh/Qn9cf35/kH8Aqn+cf8Z/YA8CjxSP3n/ofwAqj1SPZo8gj5KPdI+ej7CPAMqP7I/Wj+CPco80nxafQJ8AUp9sn46foJ+yn1yfxp/Yn1jqn/SfDiKDSyW0TNUTTeectOFNZUbmE0/VE01nVBTcUJVEDLThFEQrVFLFQ8oMRDzEp1Zi2yNUTVOVVCUzCVU2JTOZVfUjDVYVtGQ0W+pWhVNYV7Uzxqwk2zBYlTOYWHWzDFm2DTMrWT3DEVndE+DVWFVjo+QUYtwUIFgWJTPpV5UzyGQnni+wIwBmJV4lfi9wv4K/RL++L7i/AMq/FD/evwDPEs80Px7NNpJFp0Q0b9ylzBTLpZhsNNVXdDQXzKTYtKSdVdZVY2NVxUMqrBTxVNZtQ6xUVWRURUM8VFotIwS8xMxTnaRTrTOrXlPVEyeEFOP8NKvWBER0Ur3EUjWTB1LWRTPPUc1EUaWzYFFabUMcHNTlUL1TrkxEm3dQRTM/UKWkXBSiVU+VNE891E69RE6VM2vYTQVkTdUTB02tM1ueTO0TNUxVY9MsFLVUVGTz9ESPSt0TMFbsRNNJpURJJaRJTVNbxUk1k1dKfdRK9ZMBOnxXNp0GZSZdPlU270jrAE5fYF9678Rfju+w78LvzF8A5u/oXyJvHP8u/1hrVm9g/wBS/4T/lv+o/7r/zP/e//D/APKfDK8WDygPOg9MD1YP+J8AAg+cD5YPuA9iD8wP7g8AHwASH9QPHh9AH+oPXB9uHygfAKIftB+2H8gf6h8EL/YfiB8AIi8sL1YvOC9yL4Qvni+QLwC6L8wvTi/QKw</prop>
			</obj>
			<obj name="Protocol" class="HTCProtocol" version="1">
				<prop name="Created">2016-07-01T16:57:33.274</prop>
				<prop name="LastModified">1899-12-30T00:00:00.000</prop>
				<obj name="Programs" class="HTCRunProgramList" version="5">
					<list name="emlist" count="2">
						<obj name="item" class="HTCRunProgram" version="1">
							<prop name="name">Program</prop>
							<prop name="Cycles">1</prop>
							<prop name="AnalysisMode">None</prop>
							<obj name="Segments" class="TEMRunSegmentList" version="1">
								<list name="emlist" count="1">
									<obj name="item" class="HTCRunSegment" version="2">
										<prop name="Hold">180</prop>
										<prop name="Slope">4.4</prop>
										<prop name="StepDelay">0</prop>
										<prop name="StepSize">0</prop>
										<prop name="Target">95</prop>
										<prop name="Target2">0</prop>
										<prop name="AcquisitionMode">0</prop>
										<prop name="AcqPerDegree">5</prop>
									</obj>
								</list>
							</obj>
						</obj>
						<obj name="item" class="HTCRunProgram" version="1">
							<prop name="name">Program</prop>
							<prop name="Cycles">50</prop>
							<prop name="AnalysisMode">Quantification</prop>
							<obj name="Segments" class="TEMRunSegmentList" version="1">
								<list name="emlist" count="2">
									<obj name="item" class="HTCRunSegment" version="2">
										<prop name="Hold">15</prop>
										<prop name="Slope">4.4</prop>
										<prop name="StepDelay">0</prop>
										<prop name="StepSize">0</prop>
										<prop name="Target">95</prop>
										<prop name="Target2">0</prop>
										<prop name="AcquisitionMode">0</prop>
										<prop name="AcqPerDegree">5</prop>
									</obj>
									<obj name="item" class="HTCRunSegment" version="2">
										<prop name="Hold">60</prop>
										<prop name="Slope">2.2</prop>
										<prop name="StepDelay">0</prop>
										<prop name="StepSize">0</prop>
										<prop name="Target">55</prop>
										<prop name="Target2">0</prop>
										<prop name="AcquisitionMode">1</prop>
										<prop name="AcqPerDegree">5</prop>
									</obj>
								</list>
							</obj>
						</obj>
					</list>
					<list name="AnalysisModes" count="4">
						<item>None</item>
						<item>Quantification</item>
						<item>Melting Curves</item>
						<item>Color Compensation</item>
					</list>
					<prop name="ChannelCount">4</prop>
					<prop name="InstrumentSubclass">HTC_VER_10</prop>
					<obj name="Container" class="HTCBlockType" version="1">
						<prop name="Id">bt96S</prop>
						<prop name="RowCount">8</prop>
						<prop name="ColCount">12</prop>
						<prop name="OvershootDnDelay">10</prop>
						<prop name="OvershootUpDelay">10</prop>
						<prop name="RampRateMaxDn">2.2</prop>
						<prop name="RampRateMaxUp">4.4</prop>
						<prop name="ReactionVolMin">10</prop>
						<prop name="ReactionVolMax">100</prop>
						<prop name="ReactionVolDefault">20</prop>
						<prop name="HorVertCrosstalkCoefficient">0.0003</prop>
						<prop name="DiagCrosstalkCoefficent">0.0001</prop>
					</obj>
					<prop name="MaxPositionsToSeek">96</prop>
					<obj name="DetectionFormats" class="DetectionFormats" version="2">
						<list name="emlist" count="14">
							<obj name="item" class="HTCDetectionFormat" version="1">
								<list name="emlist" count="1">
									<obj name="item" class="HTCChannel" version="2">
										<prop name="name">SYBR Green I / HRM Dye</prop>
										<prop name="Active">1</prop>
										<prop name="EmissionWL">510</prop>
										<prop name="ExcitationWL">465</prop>
										<prop name="IntgrTime">250</prop>
										<prop name="MaxIntgrTime">1000</prop>
										<prop name="MeltFactor">1.2</prop>
										<prop name="QuantFactor">30</prop>
									</obj>
								</list>
								<prop name="name">SYBR Green I / HRM Dye</prop>
								<prop name="Active">1</prop>
								<prop name="DefChannelNdx">0</prop>
								<prop name="DenominatorNdx">-1</prop>
								<prop name="ReadOnly">0</prop>
								<list name="EmissionWLAvail" count="6">
									<item>488</item>
									<item>510</item>
									<item>580</item>
									<item>610</item>
									<item>640</item>
									<item>660</item>
								</list>
								<list name="ExcitationWLAvail" count="5">
									<item>440</item>
									<item>465</item>
									<item>498</item>
									<item>533</item>
									<item>618</item>
								</list>
								<prop name="MeasuringMode">hmmDynamic</prop>
							</obj>
							<obj name="item" class="HTCDetectionFormat" version="1">
								<list name="emlist" count="1">
									<obj name="item" class="HTCChannel" version="2">
										<prop name="name">SimpleProbe</prop>
										<prop name="Active">1</prop>
										<prop name="EmissionWL">510</prop>
										<prop name="ExcitationWL">465</prop>
										<prop name="IntgrTime">250</prop>
										<prop name="MaxIntgrTime">2000</prop>
										<prop name="MeltFactor">1.2</prop>
										<prop name="QuantFactor">2</prop>
									</obj>
								</list>
								<prop name="name">SimpleProbe</prop>
								<prop name="Active">1</prop>
								<prop name="DefChannelNdx">0</prop>
								<prop name="DenominatorNdx">-1</prop>
								<prop name="ReadOnly">0</prop>
								<list name="EmissionWLAvail" count="6">
									<item>488</item>
									<item>510</item>
									<item>580</item>
									<item>610</item>
									<item>640</item>
									<item>660</item>
								</list>
								<list name="ExcitationWLAvail" count="5">
									<item>440</item>
									<item>465</item>
									<item>498</item>
									<item>533</item>
									<item>618</item>
								</list>
								<prop name="MeasuringMode">hmmDynamic</prop>
							</obj>
							<obj name="item" class="HTCDetectionFormat" version="1">
								<list name="emlist" count="1">
									<obj name="item" class="HTCChannel" version="2">
										<prop name="name">FAM</prop>
										<prop name="Active">1</prop>
										<prop name="EmissionWL">510</prop>
										<prop name="ExcitationWL">465</prop>
										<prop name="IntgrTime">250</prop>
										<prop name="MaxIntgrTime">2000</prop>
										<prop name="MeltFactor">1</prop>
										<prop name="QuantFactor">10</prop>
									</obj>
								</list>
								<prop name="name">Mono Color Hydrolysis Probe / UPL Probe</prop>
								<prop name="Active">1</prop>
								<prop name="DefChannelNdx">0</prop>
								<prop name="DenominatorNdx">-1</prop>
								<prop name="ReadOnly">0</prop>
								<list name="EmissionWLAvail" count="6">
									<item>488</item>
									<item>510</item>
									<item>580</item>
									<item>610</item>
									<item>640</item>
									<item>660</item>
								</list>
								<list name="ExcitationWLAvail" count="5">
									<item>440</item>
									<item>465</item>
									<item>498</item>
									<item>533</item>
									<item>618</item>
								</list>
								<prop name="MeasuringMode">hmmDynamic</prop>
							</obj>
							<obj name="item" class="HTCDetectionFormat" version="1">
								<list name="emlist" count="2">
									<obj name="item" class="HTCChannel" version="2">
										<prop name="name">FAM</prop>
										<prop name="Active">1</prop>
										<prop name="EmissionWL">510</prop>
										<prop name="ExcitationWL">465</prop>
										<prop name="IntgrTime">250</prop>
										<prop name="MaxIntgrTime">2000</prop>
										<prop name="MeltFactor">1</prop>
										<prop name="QuantFactor">10</prop>
									</obj>
									<obj name="item" class="HTCChannel" version="2">
										<prop name="name">VIC / HEX / Yellow555</prop>
										<prop name="Active">1</prop>
										<prop name="EmissionWL">580</prop>
										<prop name="ExcitationWL">533</prop>
										<prop name="IntgrTime">250</prop>
										<prop name="MaxIntgrTime">2000</prop>
										<prop name="MeltFactor">1</prop>
										<prop name="QuantFactor">10</prop>
									</obj>
								</list>
								<prop name="name">Dual Color Hydrolysis Probe / UPL Probe</prop>
								<prop name="Active">1</prop>
								<prop name="DefChannelNdx">0</prop>
								<prop name="DenominatorNdx">-1</prop>
								<prop name="ReadOnly">0</prop>
								<list name="EmissionWLAvail" count="6">
									<item>488</item>
									<item>510</item>
									<item>580</item>
									<item>610</item>
									<item>640</item>
									<item>660</item>
								</list>
								<list name="ExcitationWLAvail" count="5">
									<item>440</item>
									<item>465</item>
									<item>498</item>
									<item>533</item>
									<item>618</item>
								</list>
								<prop name="MeasuringMode">hmmDynamic</prop>
							</obj>
							<obj name="item" class="HTCDetectionFormat" version="1">
								<list name="emlist" count="3">
									<obj name="item" class="HTCChannel" version="2">
										<prop name="name">FAM</prop>
										<prop name="Active">1</prop>
										<prop name="EmissionWL">510</prop>
										<prop name="ExcitationWL">465</prop>
										<prop name="IntgrTime">250</prop>
										<prop name="MaxIntgrTime">2000</prop>
										<prop name="MeltFactor">1</prop>
										<prop name="QuantFactor">10</prop>
									</obj>
									<obj name="item" class="HTCChannel" version="2">
										<prop name="name">VIC / HEX / Yellow555</prop>
										<prop name="Active">1</prop>
										<prop name="EmissionWL">580</prop>
										<prop name="ExcitationWL">533</prop>
										<prop name="IntgrTime">250</prop>
										<prop name="MaxIntgrTime">2000</prop>
										<prop name="MeltFactor">1</prop>
										<prop name="QuantFactor">10</prop>
									</obj>
									<obj name="item" class="HTCChannel" version="2">
										<prop name="name">Cy 5 / Cy 5.5</prop>
										<prop name="Active">1</prop>
										<prop name="EmissionWL">660</prop>
										<prop name="ExcitationWL">618</prop>
										<prop name="IntgrTime">250</prop>
										<prop name="MaxIntgrTime">2000</prop>
										<prop name="MeltFactor">1</prop>
										<prop name="QuantFactor">10</prop>
									</obj>
								</list>
								<prop name="name">3 Color Hydrolysis Probe</prop>
								<prop name="Active">1</prop>
								<prop name="DefChannelNdx">0</prop>
								<prop name="DenominatorNdx">-1</prop>
								<prop name="ReadOnly">0</prop>
								<list name="EmissionWLAvail" count="6">
									<item>488</item>
									<item>510</item>
									<item>580</item>
									<item>610</item>
									<item>640</item>
									<item>660</item>
								</list>
								<list name="ExcitationWLAvail" count="5">
									<item>440</item>
									<item>465</item>
									<item>498</item>
									<item>533</item>
									<item>618</item>
								</list>
								<prop name="MeasuringMode">hmmDynamic</prop>
							</obj>
							<obj name="item" class="HTCDetectionFormat" version="1">
								<list name="emlist" count="4">
									<obj name="item" class="HTCChannel" version="2">
										<prop name="name">Cyan 500</prop>
										<prop name="Active">1</prop>
										<prop name="EmissionWL">488</prop>
										<prop name="ExcitationWL">440</prop>
										<prop name="IntgrTime">250</prop>
										<prop name="MaxIntgrTime">2000</prop>
										<prop name="MeltFactor">1</prop>
										<prop name="QuantFactor">10</prop>
									</obj>
									<obj name="item" class="HTCChannel" version="2">
										<prop name="name">FAM</prop>
										<prop name="Active">1</prop>
										<prop name="EmissionWL">580</prop>
										<prop name="ExcitationWL">498</prop>
										<prop name="IntgrTime">250</prop>
										<prop name="MaxIntgrTime">2000</prop>
										<prop name="MeltFactor">1</prop>
										<prop name="QuantFactor">10</prop>
									</obj>
									<obj name="item" class="HTCChannel" version="2">
										<prop name="name">Red 610</prop>
										<prop name="Active">1</prop>
										<prop name="EmissionWL">610</prop>
										<prop name="ExcitationWL">533</prop>
										<prop name="IntgrTime">250</prop>
										<prop name="MaxIntgrTime">2000</prop>
										<prop name="MeltFactor">1</prop>
										<prop name="QuantFactor">10</prop>
									</obj>
									<obj name="item" class="HTCChannel" version="2">
										<prop name="name">Cy 5 / Cy 5.5</prop>
										<prop name="Active">1</prop>
										<prop name="EmissionWL">660</prop>
										<prop name="ExcitationWL">618</prop>
										<prop name="IntgrTime">250</prop>
										<prop name="MaxIntgrTime">2000</prop>
										<prop name="MeltFactor">1</prop>
										<prop name="QuantFactor">10</prop>
									</obj>
								</list>
								<prop name="name">4 Color Hydrolysis Probe</prop>
								<prop name="Active">1</prop>
								<prop name="DefChannelNdx">0</prop>
								<prop name="DenominatorNdx">-1</prop>
								<prop name="ReadOnly">0</prop>
								<list name="EmissionWLAvail" count="6">
									<item>488</item>
									<item>510</item>
									<item>580</item>
									<item>610</item>
									<item>640</item>
									<item>660</item>
								</list>
								<list name="ExcitationWLAvail" count="5">
									<item>440</item>
									<item>465</item>
									<item>498</item>
									<item>533</item>
									<item>618</item>
								</list>
								<prop name="MeasuringMode">hmmDynamic</prop>
							</obj>
							<obj name="item" class="HTCDetectionFormat" version="1">
								<list name="emlist" count="1">
									<obj name="item" class="HTCChannel" version="2">
										<prop name="name">Red 640</prop>
										<prop name="Active">1</prop>
										<prop name="EmissionWL">640</prop>
										<prop name="ExcitationWL">498</prop>
										<prop name="IntgrTime">250</prop>
										<prop name="MaxIntgrTime">2000</prop>
										<prop name="MeltFactor">1.2</prop>
										<prop name="QuantFactor">5</prop>
									</obj>
								</list>
								<prop name="name">Mono Color HybProbe</prop>
								<prop name="Active">1</prop>
								<prop name="DefChannelNdx">0</prop>
								<prop name="DenominatorNdx">-1</prop>
								<prop name="ReadOnly">0</prop>
								<list name="EmissionWLAvail" count="6">
									<item>488</item>
									<item>510</item>
									<item>580</item>
									<item>610</item>
									<item>640</item>
									<item>660</item>
								</list>
								<list name="ExcitationWLAvail" count="5">
									<item>440</item>
									<item>465</item>
									<item>498</item>
									<item>533</item>
									<item>618</item>
								</list>
								<prop name="MeasuringMode">hmmDynamic</prop>
							</obj>
							<obj name="item" class="HTCDetectionFormat" version="1">
								<list name="emlist" count="4">
									<obj name="item" class="HTCChannel" version="2">
										<prop name="name">Fluos</prop>
										<prop name="Active">1</prop>
										<prop name="EmissionWL">510</prop>
										<prop name="ExcitationWL">465</prop>
										<prop name="IntgrTime">250</prop>
										<prop name="MaxIntgrTime">2000</prop>
										<prop name="MeltFactor">2</prop>
										<prop name="QuantFactor">1.5</prop>
									</obj>
									<obj name="item" class="HTCChannel" version="2">
										<prop name="name">Red 610</prop>
										<prop name="Active">1</prop>
										<prop name="EmissionWL">610</prop>
										<prop name="ExcitationWL">498</prop>
										<prop name="IntgrTime">250</prop>
										<prop name="MaxIntgrTime">2000</prop>
										<prop name="MeltFactor">1.2</prop>
										<prop name="QuantFactor">5</prop>
									</obj>
									<obj name="item" class="HTCChannel" version="2">
										<prop name="name">Red 640</prop>
										<prop name="Active">1</prop>
										<prop name="EmissionWL">640</prop>
										<prop name="ExcitationWL">498</prop>
										<prop name="IntgrTime">250</prop>
										<prop name="MaxIntgrTime">2000</prop>
										<prop name="MeltFactor">1.2</prop>
										<prop name="QuantFactor">5</prop>
									</obj>
									<obj name="item" class="HTCChannel" version="2">
										<prop name="name">Cy 5 / Cy 5.5</prop>
										<prop name="Active">1</prop>
										<prop name="EmissionWL">660</prop>
										<prop name="ExcitationWL">498</prop>
										<prop name="IntgrTime">250</prop>
										<prop name="MaxIntgrTime">2000</prop>
										<prop name="MeltFactor">1.2</prop>
										<prop name="QuantFactor">5</prop>
									</obj>
								</list>
								<prop name="name">Multi Color HybProbe</prop>
								<prop name="Active">1</prop>
								<prop name="DefChannelNdx">0</prop>
								<prop name="DenominatorNdx">-1</prop>
								<prop name="ReadOnly">0</prop>
								<list name="EmissionWLAvail" count="6">
									<item>488</item>
									<item>510</item>
									<item>580</item>
									<item>610</item>
									<item>640</item>
									<item>660</item>
								</list>
								<list name="ExcitationWLAvail" count="5">
									<item>440</item>
									<item>465</item>
									<item>498</item>
									<item>533</item>
									<item>618</item>
								</list>
								<prop name="MeasuringMode">hmmDynamic</prop>
							</obj>
							<obj name="item" class="HTCDetectionFormat" version="1">
								<list name="emlist" count="4">
									<obj name="item" class="HTCChannel" version="2">
										<prop name="name">465-510</prop>
										<prop name="Active">1</prop>
										<prop name="EmissionWL">510</prop>
										<prop name="ExcitationWL">465</prop>
										<prop name="IntgrTime">250</prop>
										<prop name="MaxIntgrTime">1000</prop>
										<prop name="MeltFactor">1</prop>
										<prop name="QuantFactor">1</prop>
									</obj>
									<obj name="item" class="HTCChannel" version="2">
										<prop name="name">533-580</prop>
										<prop name="Active">1</prop>
										<prop name="EmissionWL">580</prop>
										<prop name="ExcitationWL">533</prop>
										<prop name="IntgrTime">250</prop>
										<prop name="MaxIntgrTime">1000</prop>
										<prop name="MeltFactor">1</prop>
										<prop name="QuantFactor">1</prop>
									</obj>
									<obj name="item" class="HTCChannel" version="2">
										<prop name="name">533-610</prop>
										<prop name="Active">1</prop>
										<prop name="EmissionWL">610</prop>
										<prop name="ExcitationWL">533</prop>
										<prop name="IntgrTime">250</prop>
										<prop name="MaxIntgrTime">1000</prop>
										<prop name="MeltFactor">1</prop>
										<prop name="QuantFactor">1</prop>
									</obj>
									<obj name="item" class="HTCChannel" version="2">
										<prop name="name">618-660</prop>
										<prop name="Active">1</prop>
										<prop name="EmissionWL">660</prop>
										<prop name="ExcitationWL">618</prop>
										<prop name="IntgrTime">250</prop>
										<prop name="MaxIntgrTime">1000</prop>
										<prop name="MeltFactor">1</prop>
										<prop name="QuantFactor">1</prop>
									</obj>
								</list>
								<prop name="name">SCicchitano1</prop>
								<prop name="Active">1</prop>
								<prop name="DefChannelNdx">0</prop>
								<prop name="DenominatorNdx">-1</prop>
								<prop name="ReadOnly">0</prop>
								<list name="EmissionWLAvail" count="6">
									<item>488</item>
									<item>510</item>
									<item>580</item>
									<item>610</item>
									<item>640</item>
									<item>660</item>
								</list>
								<list name="ExcitationWLAvail" count="5">
									<item>440</item>
									<item>465</item>
									<item>498</item>
									<item>533</item>
									<item>618</item>
								</list>
								<prop name="MeasuringMode">hmmDynamic</prop>
							</obj>
							<obj name="item" class="HTCDetectionFormat" version="1">
								<list name="emlist" count="2">
									<obj name="item" class="HTCChannel" version="2">
										<prop name="name">465-510</prop>
										<prop name="Active">1</prop>
										<prop name="EmissionWL">510</prop>
										<prop name="ExcitationWL">465</prop>
										<prop name="IntgrTime">250</prop>
										<prop name="MaxIntgrTime">1000</prop>
										<prop name="MeltFactor">1</prop>
										<prop name="QuantFactor">1</prop>
									</obj>
									<obj name="item" class="HTCChannel" version="2">
										<prop name="name">498-580</prop>
										<prop name="Active">1</prop>
										<prop name="EmissionWL">580</prop>
										<prop name="ExcitationWL">498</prop>
										<prop name="IntgrTime">250</prop>
										<prop name="MaxIntgrTime">1000</prop>
										<prop name="MeltFactor">1</prop>
										<prop name="QuantFactor">1</prop>
									</obj>
								</list>
								<prop name="name">VIC and FAM</prop>
								<prop name="Active">1</prop>
								<prop name="DefChannelNdx">0</prop>
								<prop name="DenominatorNdx">-1</prop>
								<prop name="ReadOnly">0</prop>
								<list name="EmissionWLAvail" count="6">
									<item>488</item>
									<item>510</item>
									<item>580</item>
									<item>610</item>
									<item>640</item>
									<item>660</item>
								</list>
								<list name="ExcitationWLAvail" count="5">
									<item>440</item>
									<item>465</item>
									<item>498</item>
									<item>533</item>
									<item>618</item>
								</list>
								<prop name="MeasuringMode">hmmDynamic</prop>
							</obj>
							<obj name="item" class="HTCDetectionFormat" version="1">
								<list name="emlist" count="2">
									<obj name="item" class="HTCChannel" version="2">
										<prop name="name">465-510</prop>
										<prop name="Active">1</prop>
										<prop name="EmissionWL">510</prop>
										<prop name="ExcitationWL">465</prop>
										<prop name="IntgrTime">250</prop>
										<prop name="MaxIntgrTime">1000</prop>
										<prop name="MeltFactor">1</prop>
										<prop name="QuantFactor">1</prop>
									</obj>
									<obj name="item" class="HTCChannel" version="2">
										<prop name="name">533-580</prop>
										<prop name="Active">1</prop>
										<prop name="EmissionWL">580</prop>
										<prop name="ExcitationWL">533</prop>
										<prop name="IntgrTime">250</prop>
										<prop name="MaxIntgrTime">1000</prop>
										<prop name="MeltFactor">1</prop>
										<prop name="QuantFactor">1</prop>
									</obj>
								</list>
								<prop name="name">Borowsky</prop>
								<prop name="Active">1</prop>
								<prop name="DefChannelNdx">0</prop>
								<prop name="DenominatorNdx">-1</prop>
								<prop name="ReadOnly">0</prop>
								<list name="EmissionWLAvail" count="6">
									<item>488</item>
									<item>510</item>
									<item>580</item>
									<item>610</item>
									<item>640</item>
									<item>660</item>
								</list>
								<list name="ExcitationWLAvail" count="5">
									<item>440</item>
									<item>465</item>
									<item>498</item>
									<item>533</item>
									<item>618</item>
								</list>
								<prop name="MeasuringMode">hmmDynamic</prop>
							</obj>
							<obj name="item" class="HTCDetectionFormat" version="1">
								<list name="emlist" count="2">
									<obj name="item" class="HTCChannel" version="2">
										<prop name="name">533-580</prop>
										<prop name="Active">1</prop>
										<prop name="EmissionWL">580</prop>
										<prop name="ExcitationWL">533</prop>
										<prop name="IntgrTime">250</prop>
										<prop name="MaxIntgrTime">1000</prop>
										<prop name="MeltFactor">1</prop>
										<prop name="QuantFactor">1</prop>
									</obj>
									<obj name="item" class="HTCChannel" version="2">
										<prop name="name">465-510</prop>
										<prop name="Active">1</prop>
										<prop name="EmissionWL">510</prop>
										<prop name="ExcitationWL">465</prop>
										<prop name="IntgrTime">250</prop>
										<prop name="MaxIntgrTime">1000</prop>
										<prop name="MeltFactor">1</prop>
										<prop name="QuantFactor">1</prop>
									</obj>
								</list>
								<prop name="name">RLB</prop>
								<prop name="Active">1</prop>
								<prop name="DefChannelNdx">0</prop>
								<prop name="DenominatorNdx">-1</prop>
								<prop name="ReadOnly">0</prop>
								<list name="EmissionWLAvail" count="6">
									<item>488</item>
									<item>510</item>
									<item>580</item>
									<item>610</item>
									<item>640</item>
									<item>660</item>
								</list>
								<list name="ExcitationWLAvail" count="5">
									<item>440</item>
									<item>465</item>
									<item>498</item>
									<item>533</item>
									<item>618</item>
								</list>
								<prop name="MeasuringMode">hmmDynamic</prop>
							</obj>
							<obj name="item" class="HTCDetectionFormat" version="1">
								<list name="emlist" count="0">
								</list>
								<prop name="name">New Format 1</prop>
								<prop name="Active">1</prop>
								<prop name="DefChannelNdx">-1</prop>
								<prop name="DenominatorNdx">-1</prop>
								<prop name="ReadOnly">0</prop>
								<list name="EmissionWLAvail" count="6">
									<item>488</item>
									<item>510</item>
									<item>580</item>
									<item>610</item>
									<item>640</item>
									<item>660</item>
								</list>
								<list name="ExcitationWLAvail" count="5">
									<item>440</item>
									<item>465</item>
									<item>498</item>
									<item>533</item>
									<item>618</item>
								</list>
								<prop name="MeasuringMode">hmmDynamic</prop>
							</obj>
							<obj name="item" class="HTCDetectionFormat" version="1">
								<list name="emlist" count="4">
									<obj name="item" class="HTCChannel" version="2">
										<prop name="name">618-660</prop>
										<prop name="Active">1</prop>
										<prop name="EmissionWL">660</prop>
										<prop name="ExcitationWL">618</prop>
										<prop name="IntgrTime">250</prop>
										<prop name="MaxIntgrTime">1000</prop>
										<prop name="MeltFactor">1</prop>
										<prop name="QuantFactor">1</prop>
									</obj>
									<obj name="item" class="HTCChannel" version="2">
										<prop name="name">498-580</prop>
										<prop name="Active">1</prop>
										<prop name="EmissionWL">580</prop>
										<prop name="ExcitationWL">498</prop>
										<prop name="IntgrTime">250</prop>
										<prop name="MaxIntgrTime">1000</prop>
										<prop name="MeltFactor">1</prop>
										<prop name="QuantFactor">1</prop>
									</obj>
									<obj name="item" class="HTCChannel" version="2">
										<prop name="name">533-580</prop>
										<prop name="Active">1</prop>
										<prop name="EmissionWL">580</prop>
										<prop name="ExcitationWL">533</prop>
										<prop name="IntgrTime">250</prop>
										<prop name="MaxIntgrTime">1000</prop>
										<prop name="MeltFactor">1</prop>
										<prop name="QuantFactor">1</prop>
									</obj>
									<obj name="item" class="HTCChannel" version="2">
										<prop name="name">465-510</prop>
										<prop name="Active">1</prop>
										<prop name="EmissionWL">510</prop>
										<prop name="ExcitationWL">465</prop>
										<prop name="IntgrTime">250</prop>
										<prop name="MaxIntgrTime">1000</prop>
										<prop name="MeltFactor">1</prop>
										<prop name="QuantFactor">1</prop>
									</obj>
								</list>
								<prop name="name">Borowsky_2</prop>
								<prop name="Active">1</prop>
								<prop name="DefChannelNdx">0</prop>
								<prop name="DenominatorNdx">-1</prop>
								<prop name="ReadOnly">0</prop>
								<list name="EmissionWLAvail" count="6">
									<item>488</item>
									<item>510</item>
									<item>580</item>
									<item>610</item>
									<item>640</item>
									<item>660</item>
								</list>
								<list name="ExcitationWLAvail" count="5">
									<item>440</item>
									<item>465</item>
									<item>498</item>
									<item>533</item>
									<item>618</item>
								</list>
								<prop name="MeasuringMode">hmmDynamic</prop>
							</obj>
						</list>
						<prop name="DefFormatName">Borowsky_2</prop>
					</obj>
					<list name="AcquisitionModes" count="4">
						<item>None</item>
						<item>Single</item>
						<item>Continuous</item>
						<item>Step</item>
					</list>
					<prop name="SeekTemp">30</prop>
					<prop name="SampleVolume">10</prop>
					<prop name="PlateID">06148395</prop>
				</obj>
			</obj>
			<prop name="CompletedProgramNo">3</prop>
			<prop name="StopPoint">3</prop>
			<prop name="CarouselConstMoved">0</prop>
		</obj>
		<obj name="AnlsAndSampleInfo" class="AnlsAndSampleInfo" version="1">
			<obj name="AnlsPropTypes" class="PropertyTypeList" version="1">
				<list name="emlist" count="3">
					<obj name="item" class="SamplePropType" version="1">
						<prop name="name">Units</prop>
						<prop name="PropClass">QuantUnitsProp</prop>
						<prop name="IsChannelProperty">0</prop>
						<prop name="SelectorOrder">0</prop>
						<prop name="ShowInSelector">0</prop>
						<prop name="ShowInTable">0</prop>
						<prop name="TableOrder">0</prop>
					</obj>
					<obj name="item" class="SamplePropType" version="1">
						<prop name="name">ExtRef</prop>
						<prop name="PropClass">RQExtRefProp</prop>
						<prop name="IsChannelProperty">0</prop>
						<prop name="SelectorOrder">0</prop>
						<prop name="ShowInSelector">0</prop>
						<prop name="ShowInTable">0</prop>
						<prop name="TableOrder">0</prop>
					</obj>
					<obj name="item" class="SamplePropType" version="1">
						<prop name="name">Endpt External Experiment</prop>
						<prop name="PropClass">EndptGenoExtExp</prop>
						<prop name="IsChannelProperty">0</prop>
						<prop name="SelectorOrder">0</prop>
						<prop name="ShowInSelector">0</prop>
						<prop name="ShowInTable">0</prop>
						<prop name="TableOrder">0</prop>
					</obj>
				</list>
			</obj>
			<obj name="SamplePropTypes" class="PropertyTypeList" version="1">
				<list name="emlist" count="26">
					<obj name="item" class="SamplePosPropType" version="1">
						<prop name="name">Position</prop>
						<prop name="PropClass">GenSampleEditPosition</prop>
						<prop name="AnalysisClass">General</prop>
						<prop name="IsChannelProperty">0</prop>
						<prop name="SelectorOrder">0</prop>
						<prop name="ShowInSelector">0</prop>
						<prop name="ShowInTable">1</prop>
						<prop name="TableOrder">0</prop>
					</obj>
					<obj name="item" class="SamplePropType" version="1">
						<prop name="name">Color</prop>
						<prop name="PropClass">SamplePrefColor</prop>
						<prop name="AnalysisClass">General</prop>
						<prop name="IsChannelProperty">0</prop>
						<prop name="SelectorOrder">1</prop>
						<prop name="ShowInSelector">0</prop>
						<prop name="ShowInTable">1</prop>
						<prop name="TableOrder">1</prop>
					</obj>
					<obj name="item" class="SamplePropType" version="1">
						<prop name="name">Replicate of</prop>
						<prop name="PropClass">GenSampleEditReplicate</prop>
						<prop name="AnalysisClass">General</prop>
						<prop name="IsChannelProperty">0</prop>
						<prop name="SelectorOrder">2</prop>
						<prop name="ShowInSelector">0</prop>
						<prop name="ShowInTable">1</prop>
						<prop name="TableOrder">2</prop>
					</obj>
					<obj name="item" class="SamplePropType" version="1">
						<prop name="name">Sample Name</prop>
						<prop name="PropClass">GenSampleEditName</prop>
						<prop name="AnalysisClass">General</prop>
						<prop name="IsChannelProperty">0</prop>
						<prop name="SelectorOrder">3</prop>
						<prop name="ShowInSelector">1</prop>
						<prop name="ShowInTable">1</prop>
						<prop name="TableOrder">3</prop>
					</obj>
					<obj name="item" class="SamplePropType" version="1">
						<prop name="name">Subsets</prop>
						<prop name="PropClass">GenSampleEditSubset</prop>
						<prop name="AnalysisClass">General</prop>
						<prop name="IsChannelProperty">0</prop>
						<prop name="SelectorOrder">4</prop>
						<prop name="ShowInSelector">0</prop>
						<prop name="ShowInTable">0</prop>
						<prop name="TableOrder">4</prop>
					</obj>
					<obj name="item" class="SamplePropType" version="1">
						<prop name="name">Notes</prop>
						<prop name="PropClass">GenSampleEditNotes</prop>
						<prop name="AnalysisClass">General</prop>
						<prop name="IsChannelProperty">0</prop>
						<prop name="SelectorOrder">5</prop>
						<prop name="ShowInSelector">0</prop>
						<prop name="ShowInTable">0</prop>
						<prop name="TableOrder">5</prop>
					</obj>
					<obj name="item" class="SamplePropType" version="1">
						<prop name="name">Sample ID</prop>
						<prop name="PropClass">HTCSampleID</prop>
						<prop name="AnalysisClass">General</prop>
						<prop name="IsChannelProperty">0</prop>
						<prop name="SelectorOrder">6</prop>
						<prop name="ShowInSelector">0</prop>
						<prop name="ShowInTable">0</prop>
						<prop name="TableOrder">6</prop>
					</obj>
					<obj name="item" class="SamplePropType" version="1">
						<prop name="name">Sample Prep Notes</prop>
						<prop name="PropClass">HTCSamplePrepNotes</prop>
						<prop name="AnalysisClass">General</prop>
						<prop name="IsChannelProperty">0</prop>
						<prop name="SelectorOrder">7</prop>
						<prop name="ShowInSelector">0</prop>
						<prop name="ShowInTable">0</prop>
						<prop name="TableOrder">7</prop>
					</obj>
					<obj name="item" class="SamplePrefWidthType" version="1">
						<prop name="name">Width</prop>
						<prop name="PropClass">SamplePrefWidth</prop>
						<prop name="AnalysisClass">Sample preferences</prop>
						<prop name="IsChannelProperty">0</prop>
						<prop name="SelectorOrder">8</prop>
						<prop name="ShowInSelector">0</prop>
						<prop name="ShowInTable">0</prop>
						<prop name="TableOrder">8</prop>
					</obj>
					<obj name="item" class="SamplePrefLineStyleType" version="1">
						<prop name="name">Line Style</prop>
						<prop name="PropClass">SamplePrefLineStyle</prop>
						<prop name="AnalysisClass">Sample preferences</prop>
						<prop name="IsChannelProperty">0</prop>
						<prop name="SelectorOrder">9</prop>
						<prop name="ShowInSelector">0</prop>
						<prop name="ShowInTable">0</prop>
						<prop name="TableOrder">9</prop>
					</obj>
					<obj name="item" class="SamplePrefPointStyleType" version="1">
						<prop name="name">Point Style</prop>
						<prop name="PropClass">SamplePrefPointStyle</prop>
						<prop name="AnalysisClass">Sample preferences</prop>
						<prop name="IsChannelProperty">0</prop>
						<prop name="SelectorOrder">10</prop>
						<prop name="ShowInSelector">0</prop>
						<prop name="ShowInTable">0</prop>
						<prop name="TableOrder">10</prop>
					</obj>
					<obj name="item" class="SamplePropType" version="1">
						<prop name="name">Dominant Channel</prop>
						<prop name="PropClass">DominantChannelProp</prop>
						<prop name="AnalysisClass">Color Compensation Analysis</prop>
						<prop name="IsChannelProperty">0</prop>
						<prop name="SelectorOrder">11</prop>
						<prop name="ShowInSelector">0</prop>
						<prop name="ShowInTable">0</prop>
						<prop name="TableOrder">11</prop>
					</obj>
					<obj name="item" class="EndPtSampleTypePropertyType" version="1">
						<prop name="name">EndPt Sample Type</prop>
						<prop name="PropClass">GroupingSample</prop>
						<prop name="AnalysisClass">EndPtGenotyping</prop>
						<prop name="IsChannelProperty">0</prop>
						<prop name="SelectorOrder">12</prop>
						<prop name="ShowInSelector">0</prop>
						<prop name="ShowInTable">0</prop>
						<prop name="TableOrder">12</prop>
					</obj>
					<obj name="item" class="SamplePropType" version="1">
						<prop name="name">EndPt Genotype</prop>
						<prop name="PropClass">Genotype</prop>
						<prop name="AnalysisClass">EndPtGenotyping</prop>
						<prop name="IsChannelProperty">0</prop>
						<prop name="SelectorOrder">13</prop>
						<prop name="ShowInSelector">0</prop>
						<prop name="ShowInTable">0</prop>
						<prop name="TableOrder">13</prop>
					</obj>
					<obj name="item" class="SamplePropType" version="1">
						<prop name="name">Target Name</prop>
						<prop name="PropClass">TargetName</prop>
						<prop name="AnalysisClass">General</prop>
						<prop name="IsChannelProperty">1</prop>
						<prop name="SelectorOrder">14</prop>
						<prop name="ShowInSelector">0</prop>
						<prop name="ShowInTable">0</prop>
						<prop name="TableOrder">14</prop>
					</obj>
					<obj name="item" class="QuantSampleTypePropertyType" version="1">
						<prop name="name">Quantification Sample Type</prop>
						<prop name="PropClass">QuantSampleTypeProperty</prop>
						<prop name="AnalysisClass">Quantification Analysis</prop>
						<prop name="IsChannelProperty">1</prop>
						<prop name="SelectorOrder">15</prop>
						<prop name="ShowInSelector">0</prop>
						<prop name="ShowInTable">0</prop>
						<prop name="TableOrder">15</prop>
					</obj>
					<obj name="item" class="SamplePropType" version="1">
						<prop name="name">Concentration</prop>
						<prop name="PropClass">QuantConcProperty</prop>
						<prop name="AnalysisClass">Quantification Analysis</prop>
						<prop name="IsChannelProperty">1</prop>
						<prop name="SelectorOrder">16</prop>
						<prop name="ShowInSelector">0</prop>
						<prop name="ShowInTable">0</prop>
						<prop name="TableOrder">16</prop>
					</obj>
					<obj name="item" class="QuantCpType" version="1">
						<prop name="name">Cp Low</prop>
						<prop name="PropClass">QuantCpLowProp</prop>
						<prop name="AnalysisClass">Quantification Analysis</prop>
						<prop name="IsChannelProperty">1</prop>
						<prop name="SelectorOrder">17</prop>
						<prop name="ShowInSelector">0</prop>
						<prop name="ShowInTable">0</prop>
						<prop name="TableOrder">17</prop>
					</obj>
					<obj name="item" class="QuantCpType" version="1">
						<prop name="name">Cp High</prop>
						<prop name="PropClass">QuantCpHighProp</prop>
						<prop name="AnalysisClass">Quantification Analysis</prop>
						<prop name="IsChannelProperty">1</prop>
						<prop name="SelectorOrder">18</prop>
						<prop name="ShowInSelector">0</prop>
						<prop name="ShowInTable">0</prop>
						<prop name="TableOrder">18</prop>
					</obj>
					<obj name="item" class="GroupSampleTypePropertyType" version="1">
						<prop name="name">Melt Geno Sample Type</prop>
						<prop name="PropClass">GroupChannelTypeProp</prop>
						<prop name="AnalysisClass">Melt Geno</prop>
						<prop name="IsChannelProperty">1</prop>
						<prop name="SelectorOrder">19</prop>
						<prop name="ShowInSelector">0</prop>
						<prop name="ShowInTable">0</prop>
						<prop name="TableOrder">19</prop>
					</obj>
					<obj name="item" class="SamplePropType" version="1">
						<prop name="name">Melt Geno Genotype</prop>
						<prop name="PropClass">ChannelGenotype</prop>
						<prop name="AnalysisClass">Melt Geno</prop>
						<prop name="IsChannelProperty">1</prop>
						<prop name="SelectorOrder">20</prop>
						<prop name="ShowInSelector">0</prop>
						<prop name="ShowInTable">0</prop>
						<prop name="TableOrder">20</prop>
					</obj>
					<obj name="item" class="RQTargetPropertyType" version="1">
						<prop name="name">Target Type</prop>
						<prop name="PropClass">RQTargetProperty</prop>
						<prop name="AnalysisClass">Relative Quantification</prop>
						<prop name="IsChannelProperty">1</prop>
						<prop name="SelectorOrder">21</prop>
						<prop name="ShowInSelector">0</prop>
						<prop name="ShowInTable">0</prop>
						<prop name="TableOrder">21</prop>
					</obj>
					<obj name="item" class="RQSampleTargetPropertyType" version="1">
						<prop name="name">Combined Sample and Target Type</prop>
						<prop name="PropClass">RQSampleTargetProperty</prop>
						<prop name="AnalysisClass">Relative Quantification</prop>
						<prop name="IsChannelProperty">1</prop>
						<prop name="SelectorOrder">22</prop>
						<prop name="ShowInSelector">0</prop>
						<prop name="ShowInTable">0</prop>
						<prop name="TableOrder">22</prop>
					</obj>
					<obj name="item" class="SamplePropType" version="1">
						<prop name="name">Efficiency</prop>
						<prop name="PropClass">RQEffProp</prop>
						<prop name="AnalysisClass">Relative Quantification</prop>
						<prop name="IsChannelProperty">1</prop>
						<prop name="SelectorOrder">23</prop>
						<prop name="ShowInSelector">0</prop>
						<prop name="ShowInTable">0</prop>
						<prop name="TableOrder">23</prop>
					</obj>
					<obj name="item" class="GroupSampleTypePropertyTypeNoPos" version="1">
						<prop name="name">Scanning Sample Type</prop>
						<prop name="PropClass">GroupChannelTypeProp</prop>
						<prop name="AnalysisClass">Scanning</prop>
						<prop name="IsChannelProperty">1</prop>
						<prop name="SelectorOrder">24</prop>
						<prop name="ShowInSelector">0</prop>
						<prop name="ShowInTable">0</prop>
						<prop name="TableOrder">24</prop>
					</obj>
					<obj name="item" class="SamplePropType" version="1">
						<prop name="name">Scanning Genotype</prop>
						<prop name="PropClass">ChannelGenotype</prop>
						<prop name="AnalysisClass">Scanning</prop>
						<prop name="IsChannelProperty">1</prop>
						<prop name="SelectorOrder">25</prop>
						<prop name="ShowInSelector">0</prop>
						<prop name="ShowInTable">0</prop>
						<prop name="TableOrder">25</prop>
					</obj>
				</list>
			</obj>
			<obj name="SelectedChannels" class="TEMIntegerSet" version="1">
				<list name="Items" count="4">
					<prop name="Item">0</prop>
					<prop name="Item">1</prop>
					<prop name="Item">2</prop>
					<prop name="Item">3</prop>
				</list>
			</obj>
			<obj name="AnalysisProperties" class="ExpPropList" version="1">
				<list name="emlist" count="3">
					<obj name="PropertyObject" class="EndptGenoExtExp" version="3">
						<prop name="PropertyTypeName">Endpt External Experiment</prop>
					</obj>
					<obj name="PropertyObject" class="RQExtRefProp" version="3">
						<prop name="PropertyTypeName">ExtRef</prop>
						<prop name="RefExpProg">-1</prop>
					</obj>
					<obj name="PropertyObject" class="QuantUnitsProp" version="3">
						<prop name="PropertyTypeName">Units</prop>
					</obj>
				</list>
			</obj>
			<obj name="SampleInfoList" class="SamplePropInfoList" version="1">
				<list name="emlist" count="96">
					<obj name="item" class="SamplePropInfo" version="1">
						<obj name="ChannelProperties" class="ChanPropList" version="2">
							<obj name="ChannelProperties" class="EMList" version="1">
								<list name="emlist" count="4">
									<obj name="item" class="PropertyList" version="1">
										<list name="emlist" count="12">
											<obj name="PropertyObject" class="RQSampleTargetProperty" version="4">
												<prop name="PropertyTypeName">Combined Sample and Target Type</prop>
												<prop name="Position">0</prop>
												<prop name="IsDefault">0</prop>
												<obj name="ChannelProp" class="ChannelProperty" version="1">
													<prop name="ChannelIdx">0</prop>
												</obj>
											</obj>
											<obj name="PropertyObject" class="QuantConcProperty" version="4">
												<prop name="PropertyTypeName">Concentration</prop>
												<prop name="Position">0</prop>
												<prop name="IsDefault">1</prop>
												<prop name="Concentration">0</prop>
												<obj name="ChannelProp" class="ChannelProperty" version="1">
													<prop name="ChannelIdx">0</prop>
												</obj>
												<prop name="ReadOnly">1</prop>
											</obj>
											<obj name="PropertyObject" class="QuantCpHighProp" version="4">
												<prop name="PropertyTypeName">Cp High</prop>
												<prop name="Position">0</prop>
												<prop name="IsDefault">1</prop>
												<prop name="CpRangeHigh">0</prop>
												<obj name="ChannelProp" class="ChannelProperty" version="1">
													<prop name="ChannelIdx">0</prop>
												</obj>
												<prop name="ReadOnly">1</prop>
											</obj>
											<obj name="PropertyObject" class="QuantCpLowProp" version="4">
												<prop name="PropertyTypeName">Cp Low</prop>
												<prop name="Position">0</prop>
												<prop name="IsDefault">1</prop>
												<prop name="CpRangeLow">0</prop>
												<obj name="ChannelProp" class="ChannelProperty" version="1">
													<prop name="ChannelIdx">0</prop>
												</obj>
												<prop name="ReadOnly">1</prop>
											</obj>
											<obj name="PropertyObject" class="RQEffProp" version="4">
												<prop name="PropertyTypeName">Efficiency</prop>
												<prop name="Position">0</prop>
												<prop name="IsDefault">1</prop>
												<prop name="Efficiency">2</prop>
												<obj name="ChannelProp" class="ChannelProperty" version="1">
													<prop name="ChannelIdx">0</prop>
												</obj>
											</obj>
											<obj name="PropertyObject" class="ChannelGenotype" version="4">
												<prop name="PropertyTypeName">Melt Geno Genotype</prop>
												<prop name="Position">0</prop>
												<prop name="IsDefault">1</prop>
												<prop name="ReadOnly">1</prop>
												<obj name="ChannelProp" class="ChannelProperty" version="1">
													<prop name="ChannelIdx">0</prop>
												</obj>
											</obj>
											<obj name="PropertyObject" class="GroupChannelTypeProp" version="4">
												<prop name="PropertyTypeName">Melt Geno Sample Type</prop>
												<prop name="Position">0</prop>
												<prop name="IsDefault">0</prop>
												<prop name="GroupSampleType">mstUnknown</prop>
												<obj name="ChannelProp" class="ChannelProperty" version="1">
													<prop name="ChannelIdx">0</prop>
												</obj>
											</obj>
											<obj name="PropertyObject" class="QuantSampleTypeProperty" version="4">
												<prop name="PropertyTypeName">Quantification Sample Type</prop>
												<prop name="Position">0</prop>
												<prop name="IsDefault">0</prop>
												<prop name="SampleType">qsUnknown</prop>
												<obj name="ChannelProp" class="ChannelProperty" version="1">
													<prop name="ChannelIdx">0</prop>
												</obj>
											</obj>
											<obj name="PropertyObject" class="ChannelGenotype" version="4">
												<prop name="PropertyTypeName">Scanning Genotype</prop>
												<prop name="Position">0</prop>
												<prop name="IsDefault">1</prop>
												<prop name="ReadOnly">1</prop>
												<obj name="ChannelProp" class="ChannelProperty" version="1">
													<prop name="ChannelIdx">0</prop>
												</obj>
											</obj>
											<obj name="PropertyObject" class="GroupChannelTypeProp" version="4">
												<prop name="PropertyTypeName">Scanning Sample Type</prop>
												<prop name="Position">0</prop>
												<prop name="IsDefault">0</prop>
												<prop name="GroupSampleType">mstUnknown</prop>
												<obj name="ChannelProp" class="ChannelProperty" version="1">
													<prop name="ChannelIdx">0</prop>
												</obj>
											</obj>
											<obj name="PropertyObject" class="TargetName" version="4">
												<prop name="PropertyTypeName">Target Name</prop>
												<prop name="Position">0</prop>
												<prop name="IsDefault">1</prop>
												<obj name="ChannelProp" class="ChannelProperty" version="1">
													<prop name="ChannelIdx">0</prop>
												</obj>
											</obj>
											<obj name="PropertyObject" class="RQTargetProperty" version="4">
												<prop name="PropertyTypeName">Target Type</prop>
												<prop name="Position">0</prop>
												<prop name="IsDefault">0</prop>
												<prop name="TargetType">dtNone</prop>
												<obj name="ChannelProp" class="ChannelProperty" version="1">
													<prop name="ChannelIdx">0</prop>
												</obj>
											</obj>
										</list>
									</obj>
									<obj name="item" class="PropertyList" version="1">
										<list name="emlist" count="12">
											<obj name="PropertyObject" class="RQSampleTargetProperty" version="4">
												<prop name="PropertyTypeName">Combined Sample and Target Type</prop>
												<prop name="Position">0</prop>
												<prop name="IsDefault">0</prop>
												<obj name="ChannelProp" class="ChannelProperty" version="1">
													<prop name="ChannelIdx">1</prop>
												</obj>
											</obj>
											<obj name="PropertyObject" class="QuantConcProperty" version="4">
												<prop name="PropertyTypeName">Concentration</prop>
												<prop name="Position">0</prop>
												<prop name="IsDefault">1</prop>
												<prop name="Concentration">0</prop>
												<obj name="ChannelProp" class="ChannelProperty" version="1">
													<prop name="ChannelIdx">1</prop>
												</obj>
												<prop name="ReadOnly">1</prop>
											</obj>
											<obj name="PropertyObject" class="QuantCpHighProp" version="4">
												<prop name="PropertyTypeName">Cp High</prop>
												<prop name="Position">0</prop>
												<prop name="IsDefault">1</prop>
												<prop name="CpRangeHigh">0</prop>
												<obj name="ChannelProp" class="ChannelProperty" version="1">
													<prop name="ChannelIdx">1</prop>
												</obj>
												<prop name="ReadOnly">1</prop>
											</obj>
											<obj name="PropertyObject" class="QuantCpLowProp" version="4">
												<prop name="PropertyTypeName">Cp Low</prop>
												<prop name="Position">0</prop>
												<prop name="IsDefault">1</prop>
												<prop name="CpRangeLow">0</prop>
												<obj name="ChannelProp" class="ChannelProperty" version="1">
													<prop name="ChannelIdx">1</prop>
												</obj>
												<prop name="ReadOnly">1</prop>
											</obj>
											<obj name="PropertyObject" class="RQEffProp" version="4">
												<prop name="PropertyTypeName">Efficiency</prop>
												<prop name="Position">0</prop>
												<prop name="IsDefault">1</prop>
												<prop name="Efficiency">2</prop>
												<obj name="ChannelProp" class="ChannelProperty" version="1">
													<prop name="ChannelIdx">1</prop>
												</obj>
											</obj>
											<obj name="PropertyObject" class="ChannelGenotype" version="4">
												<prop name="PropertyTypeName">Melt Geno Genotype</prop>
												<prop name="Position">0</prop>
												<prop name="IsDefault">1</prop>
												<prop name="ReadOnly">1</prop>
												<obj name="ChannelProp" class="ChannelProperty" version="1">
													<prop name="ChannelIdx">1</prop>
												</obj>
											</obj>
											<obj name="PropertyObject" class="GroupChannelTypeProp" version="4">
												<prop name="PropertyTypeName">Melt Geno Sample Type</prop>
												<prop name="Position">0</prop>
												<prop name="IsDefault">0</prop>
												<prop name="GroupSampleType">mstUnknown</prop>
												<obj name="ChannelProp" class="ChannelProperty" version="1">
													<prop name="ChannelIdx">1</prop>
												</obj>
											</obj>
											<obj name="PropertyObject" class="QuantSampleTypeProperty" version="4">
												<prop name="PropertyTypeName">Quantification Sample Type</prop>
												<prop name="Position">0</prop>
												<prop name="IsDefault">0</prop>
												<prop name="SampleType">qsUnknown</prop>
												<obj name="ChannelProp" class="ChannelProperty" version="1">
													<prop name="ChannelIdx">1</prop>
												</obj>
											</obj>
											<obj name="PropertyObject" class="ChannelGenotype" version="4">
												<prop name="PropertyTypeName">Scanning Genotype</prop>
												<prop name="Position">0</prop>
												<prop name="IsDefault">1</prop>
												<prop name="ReadOnly">1</prop>
												<obj name="ChannelProp" class="ChannelProperty" version="1">
													<prop name="ChannelIdx">1</prop>
												</obj>
											</obj>
											<obj name="PropertyObject" class="GroupChannelTypeProp" version="4">
												<prop name="PropertyTypeName">Scanning Sample Type</prop>
												<prop name="Position">0</prop>
												<prop name="IsDefault">0</prop>
												<prop name="GroupSampleType">mstUnknown</prop>
												<obj name="ChannelProp" class="ChannelProperty" version="1">
													<prop name="ChannelIdx">1</prop>
												</obj>
											</obj>
											<obj name="PropertyObject" class="TargetName" version="4">
												<prop name="PropertyTypeName">Target Name</prop>
												<prop name="Position">0</prop>
												<prop name="IsDefault">1</prop>
												<obj name="ChannelProp" class="ChannelProperty" version="1">
													<prop name="ChannelIdx">1</prop>
												</obj>
											</obj>
											<obj name="PropertyObject" class="RQTargetProperty" version="4">
												<prop name="PropertyTypeName">Target Type</prop>
												<prop name="Position">0</prop>
												<prop name="IsDefault">0</prop>
												<prop name="TargetType">dtNone</prop>
												<obj name="ChannelProp" class="ChannelProperty" version="1">
													<prop name="ChannelIdx">1</prop>
												</obj>
											</obj>
										</list>
									</obj>
									<obj name="item" class="PropertyList" version="1">
										<list name="emlist" count="12">
											<obj name="PropertyObject" class="RQSampleTargetProperty" version="4">
												<prop name="PropertyTypeName">Combined Sample and Target Type</prop>
												<prop name="Position">0</prop>
												<prop name="IsDefault">0</prop>
												<obj name="ChannelProp" class="ChannelProperty" version="1">
													<prop name="ChannelIdx">2</prop>
												</obj>
											</obj>
											<obj name="PropertyObject" class="QuantConcProperty" version="4">
												<prop name="PropertyTypeName">Concentration</prop>
												<prop name="Position">0</prop>
												<prop name="IsDefault">1</prop>
												<prop name="Concentration">0</prop>
												<obj name="ChannelProp" class="ChannelProperty" version="1">
													<prop name="ChannelIdx">2</prop>
												</obj>
												<prop name="ReadOnly">1</prop>
											</obj>
											<obj name="PropertyObject" class="QuantCpHighProp" version="4">
												<prop name="PropertyTypeName">Cp High</prop>
												<prop name="Position">0</prop>
												<prop name="IsDefault">1</prop>
												<prop name="CpRangeHigh">0</prop>
												<obj name="ChannelProp" class="ChannelProperty" version="1">
													<prop name="ChannelIdx">2</prop>
												</obj>
												<prop name="ReadOnly">1</prop>
											</obj>
											<obj name="PropertyObject" class="QuantCpLowProp" version="4">
												<prop name="PropertyTypeName">Cp Low</prop>
												<prop name="Position">0</prop>
												<prop name="IsDefault">1</prop>
												<prop name="CpRangeLow">0</prop>
												<obj name="ChannelProp" class="ChannelProperty" version="1">
													<prop name="ChannelIdx">2</prop>
												</obj>
												<prop name="ReadOnly">1</prop>
											</obj>
											<obj name="PropertyObject" class="RQEffProp" version="4">
												<prop name="PropertyTypeName">Efficiency</prop>
												<prop name="Position">0</prop>
												<prop name="IsDefault">1</prop>
												<prop name="Efficiency">2</prop>
												<obj name="ChannelProp" class="ChannelProperty" version="1">
													<prop name="ChannelIdx">2</prop>
												</obj>
											</obj>
											<obj name="PropertyObject" class="ChannelGenotype" version="4">
												<prop name="PropertyTypeName">Melt Geno Genotype</prop>
												<prop name="Position">0</prop>
												<prop name="IsDefault">1</prop>
												<prop name="ReadOnly">1</prop>
												<obj name="ChannelProp" class="ChannelProperty" version="1">
													<prop name="ChannelIdx">2</prop>
												</obj>
											</obj>
											<obj name="PropertyObject" class="GroupChannelTypeProp" version="4">
												<prop name="PropertyTypeName">Melt Geno Sample Type</prop>
												<prop name="Position">0</prop>
												<prop name="IsDefault">0</prop>
												<prop name="GroupSampleType">mstUnknown</prop>
												<obj name="ChannelProp" class="ChannelProperty" version="1">
													<prop name="ChannelIdx">2</prop>
												</obj>
											</obj>
											<obj name="PropertyObject" class="QuantSampleTypeProperty" version="4">
												<prop name="PropertyTypeName">Quantification Sample Type</prop>
												<prop name="Position">0</prop>
												<prop name="IsDefault">0</prop>
												<prop name="SampleType">qsUnknown</prop>
												<obj name="ChannelProp" class="ChannelProperty" version="1">
													<prop name="ChannelIdx">2</prop>
												</obj>
											</obj>
											<obj name="PropertyObject" class="ChannelGenotype" version="4">
												<prop name="PropertyTypeName">Scanning Genotype</prop>
												<prop name="Position">0</prop>
												<prop name="IsDefault">1</prop>
												<prop name="ReadOnly">1</prop>
												<obj name="ChannelProp" class="ChannelProperty" version="1">
													<prop name="ChannelIdx">2</prop>
												</obj>
											</obj>
											<obj name="PropertyObject" class="GroupChannelTypeProp" version="4">
												<prop name="PropertyTypeName">Scanning Sample Type</prop>
												<prop name="Position">0</prop>
												<prop name="IsDefault">0</prop>
												<prop name="GroupSampleType">mstUnknown</prop>
												<obj name="ChannelProp" class="ChannelProperty" version="1">
													<prop name="ChannelIdx">2</prop>
												</obj>
											</obj>
											<obj name="PropertyObject" class="TargetName" version="4">
												<prop name="PropertyTypeName">Target Name</prop>
												<prop name="Position">0</prop>
												<prop name="IsDefault">1</prop>
												<obj name="ChannelProp" class="ChannelProperty" version="1">
													<prop name="ChannelIdx">2</prop>
												</obj>
											</obj>
											<obj name="PropertyObject" class="RQTargetProperty" version="4">
												<prop name="PropertyTypeName">Target Type</prop>
												<prop name="Position">0</prop>
												<prop name="IsDefault">0</prop>
												<prop name="TargetType">dtNone</prop>
												<obj name="ChannelProp" class="ChannelProperty" version="1">
													<prop name="ChannelIdx">2</prop>
												</obj>
											</obj>
										</list>
									</obj>
									<obj name="item" class="PropertyList" version="1">
										<list name="emlist" count="12">
											<obj name="PropertyObject" class="RQSampleTargetProperty" version="4">
												<prop name="PropertyTypeName">Combined Sample and Target Type</prop>
												<prop name="Position">0</prop>
												<prop name="IsDefault">0</prop>
												<obj name="ChannelProp" class="ChannelProperty" version="1">
													<prop name="ChannelIdx">3</prop>
												</obj>
											</obj>
											<obj name="PropertyObject" class="QuantConcProperty" version="4">
												<prop name="PropertyTypeName">Concentration</prop>
												<prop name="Position">0</prop>
												<prop name="IsDefault">1</prop>
												<prop name="Concentration">0</prop>
												<obj name="ChannelProp" class="ChannelProperty" version="1">
													<prop name="ChannelIdx">3</prop>
												</obj>
												<prop name="ReadOnly">1</prop>
											</obj>
											<obj name="PropertyObject" class="QuantCpHighProp" version="4">
												<prop name="PropertyTypeName">Cp High</prop>
												<prop name="Position">0</prop>
												<prop name="IsDefault">1</prop>
												<prop name="CpRangeHigh">0</prop>
												<obj name="ChannelProp" class="ChannelProperty" version="1">
													<prop name="ChannelIdx">3</prop>
												</obj>
												<prop name="ReadOnly">1</prop>
											</obj>
											<obj name="PropertyObject" class="QuantCpLowProp" version="4">
												<prop name="PropertyTypeName">Cp Low</prop>
												<prop name="Position">0</prop>
												<prop name="IsDefault">1</prop>
												<prop name="CpRangeLow">0</prop>
												<obj name="ChannelProp" class="ChannelProperty" version="1">
													<prop name="ChannelIdx">3</prop>
												</obj>
												<prop name="ReadOnly">1</prop>
											</obj>
											<obj name="PropertyObject" class="RQEffProp" version="4">
												<prop name="PropertyTypeName">Efficiency</prop>
												<prop name="Position">0</prop>
												<prop name="IsDefault">1</prop>
												<prop name="Efficiency">2</prop>
												<obj name="ChannelProp" class="ChannelProperty" version="1">
													<prop name="ChannelIdx">3</prop>
												</obj>
											</obj>
											<obj name="PropertyObject" class="ChannelGenotype" version="4">
												<prop name="PropertyTypeName">Melt Geno Genotype</prop>
												<prop name="Position">0</prop>
												<prop name="IsDefault">1</prop>
												<prop name="ReadOnly">1</prop>
												<obj name="ChannelProp" class="ChannelProperty" version="1">
													<prop name="ChannelIdx">3</prop>
												</obj>
											</obj>
											<obj name="PropertyObject" class="GroupChannelTypeProp" version="4">
												<prop name="PropertyTypeName">Melt Geno Sample Type</prop>
												<prop name="Position">0</prop>
												<prop name="IsDefault">0</prop>
												<prop name="GroupSampleType">mstUnknown</prop>
												<obj name="ChannelProp" class="ChannelProperty" version="1">
													<prop name="ChannelIdx">3</prop>
												</obj>
											</obj>
											<obj name="PropertyObject" class="QuantSampleTypeProperty" version="4">
												<prop name="PropertyTypeName">Quantification Sample Type</prop>
												<prop name="Position">0</prop>
												<prop name="IsDefault">0</prop>
												<prop name="SampleType">qsUnknown</prop>
												<obj name="ChannelProp" class="ChannelProperty" version="1">
													<prop name="ChannelIdx">3</prop>
												</obj>
											</obj>
											<obj name="PropertyObject" class="ChannelGenotype" version="4">
												<prop name="PropertyTypeName">Scanning Genotype</prop>
												<prop name="Position">0</prop>
												<prop name="IsDefault">1</prop>
												<prop name="ReadOnly">1</prop>
												<obj name="ChannelProp" class="ChannelProperty" version="1">
													<prop name="ChannelIdx">3</prop>
												</obj>
											</obj>
											<obj name="PropertyObject" class="GroupChannelTypeProp" version="4">
												<prop name="PropertyTypeName">Scanning Sample Type</prop>
												<prop name="Position">0</prop>
												<prop name="IsDefault">0</prop>
												<prop name="GroupSampleType">mstUnknown</prop>
												<obj name="ChannelProp" class="ChannelProperty" version="1">
													<prop name="ChannelIdx">3</prop>
												</obj>
											</obj>
											<obj name="PropertyObject" class="TargetName" version="4">
												<prop name="PropertyTypeName">Target Name</prop>
												<prop name="Position">0</prop>
												<prop name="IsDefault">1</prop>
												<obj name="ChannelProp" class="ChannelProperty" version="1">
													<prop name="ChannelIdx">3</prop>
												</obj>
											</obj>
											<obj name="PropertyObject" class="RQTargetProperty" version="4">
												<prop name="PropertyTypeName">Target Type</prop>
												<prop name="Position">0</prop>
												<prop name="IsDefault">0</prop>
												<prop name="TargetType">dtNone</prop>
												<obj name="ChannelProp" class="ChannelProperty" version="1">
													<prop name="ChannelIdx">3</prop>
												</obj>
											</obj>
										</list>
									</obj>
								</list>
							</obj>
						</obj>
						<prop name="ChannelPropertyCount">4</prop>
						<prop name="ContainerPosition">0</prop>
						<prop name="HasSampleProperties">1</prop>
						<obj name="SampleProperties" class="PropertyList" version="1">
							<list name="emlist" count="14">
								<obj name="PropertyObject" class="SamplePrefColor" version="4">
									<prop name="PropertyTypeName">Color</prop>
									<prop name="Position">0</prop>
									<prop name="IsDefault">0</prop>
									<prop name="Color">$00FF8000</prop>
								</obj>
								<obj name="PropertyObject" class="DominantChannelProp" version="4">
									<prop name="PropertyTypeName">Dominant Channel</prop>
									<prop name="Position">0</prop>
									<prop name="IsDefault">0</prop>
									<prop name="DominantChannel">0</prop>
								</obj>
								<obj name="PropertyObject" class="Genotype" version="4">
									<prop name="PropertyTypeName">EndPt Genotype</prop>
									<prop name="Position">0</prop>
									<prop name="IsDefault">1</prop>
									<prop name="ReadOnly">1</prop>
								</obj>
								<obj name="PropertyObject" class="GroupingSample" version="4">
									<prop name="PropertyTypeName">EndPt Sample Type</prop>
									<prop name="Position">0</prop>
									<prop name="IsDefault">0</prop>
									<prop name="GroupSampleType">mstUnknown</prop>
								</obj>
								<obj name="PropertyObject" class="SamplePrefLineStyle" version="4">
									<prop name="PropertyTypeName">Line Style</prop>
									<prop name="Position">0</prop>
									<prop name="IsDefault">0</prop>
									<prop name="LineStyle">psSolid</prop>
								</obj>
								<obj name="PropertyObject" class="GenSampleEditNotes" version="4">
									<prop name="PropertyTypeName">Notes</prop>
									<prop name="Position">0</prop>
									<prop name="IsDefault">1</prop>
								</obj>
								<obj name="PropertyObject" class="SamplePrefPointStyle" version="4">
									<prop name="PropertyTypeName">Point Style</prop>
									<prop name="Position">0</prop>
									<prop name="IsDefault">0</prop>
									<prop name="PointStyle">psNothing</prop>
								</obj>
								<obj name="PropertyObject" class="GenSampleEditPosition" version="4">
									<prop name="PropertyTypeName">Position</prop>
									<prop name="Position">0</prop>
									<prop name="IsDefault">1</prop>
								</obj>
								<obj name="PropertyObject" class="GenSampleEditReplicate" version="4">
									<prop name="PropertyTypeName">Replicate of</prop>
									<prop name="Position">0</prop>
									<prop name="IsDefault">1</prop>
									<prop name="ReplicateOf">-1</prop>
								</obj>
								<obj name="PropertyObject" class="HTCSampleID" version="4">
									<prop name="PropertyTypeName">Sample ID</prop>
									<prop name="Position">0</prop>
									<prop name="IsDefault">1</prop>
								</obj>
								<obj name="PropertyObject" class="GenSampleEditName" version="4">
									<prop name="PropertyTypeName">Sample Name</prop>
									<prop name="Position">0</prop>
									<prop name="IsDefault">1</prop>
									<prop name="name">Sample 1</prop>
								</obj>
								<obj name="PropertyObject" class="HTCSamplePrepNotes" version="4">
									<prop name="PropertyTypeName">Sample Prep Notes</prop>
									<prop name="Position">0</prop>
									<prop name="IsDefault">1</prop>
								</obj>
								<obj name="PropertyObject" class="GenSampleEditSubset" version="4">
									<prop name="PropertyTypeName">Subsets</prop>
									<prop name="Position">0</prop>
									<prop name="IsDefault">1</prop>
								</obj>
								<obj name="PropertyObject" class="SamplePrefWidth" version="5">
									<prop name="PropertyTypeName">Width</prop>
									<prop name="Position">0</prop>
									<prop name="IsDefault">1</prop>
									<prop name="Width">1</prop>
								</obj>
							</list>
						</obj>
					</obj>
					<obj name="item" class="SamplePropInfo" version="1">
						<obj name="ChannelProperties" class="ChanPropList" version="2">
							<obj name="ChannelProperties" class="EMList" version="1">
								<list name="emlist" count="4">
									<obj name="item" class="PropertyList" version="1">
										<list name="emlist" count="12">
											<obj name="PropertyObject" class="RQSampleTargetProperty" version="4">
												<prop name="PropertyTypeName">Combined Sample and Target Type</prop>
												<prop name="Position">1</prop>
												<prop name="IsDefault">0</prop>
												<obj name="ChannelProp" class="ChannelProperty" version="1">
													<prop name="ChannelIdx">0</prop>
												</obj>
											</obj>
											<obj name="PropertyObject" class="QuantConcProperty" version="4">
												<prop name="PropertyTypeName">Concentration</prop>
												<prop name="Position">1</prop>
												<prop name="IsDefault">1</prop>
												<prop name="Concentration">0</prop>
												<obj name="ChannelProp" class="ChannelProperty" version="1">
													<prop name="ChannelIdx">0</prop>
												</obj>
												<prop name="ReadOnly">1</prop>
											</obj>
											<obj name="PropertyObject" class="QuantCpHighProp" version="4">
												<prop name="PropertyTypeName">Cp High</prop>
												<prop name="Position">1</prop>
												<prop name="IsDefault">1</prop>
												<prop name="CpRangeHigh">0</prop>
												<obj name="ChannelProp" class="ChannelProperty" version="1">
													<prop name="ChannelIdx">0</prop>
												</obj>
												<prop name="ReadOnly">1</prop>
											</obj>
											<obj name="PropertyObject" class="QuantCpLowProp" version="4">
												<prop name="PropertyTypeName">Cp Low</prop>
												<prop name="Position">1</prop>
												<prop name="IsDefault">1</prop>
												<prop name="CpRangeLow">0</prop>
												<obj name="ChannelProp" class="ChannelProperty" version="1">
													<prop name="ChannelIdx">0</prop>
												</obj>
												<prop name="ReadOnly">1</prop>
											</obj>
											<obj name="PropertyObject" class="RQEffProp" version="4">
												<prop name="PropertyTypeName">Efficiency</prop>
												<prop name="Position">1</prop>
												<prop name="IsDefault">1</prop>
												<prop name="Efficiency">2</prop>
												<obj name="ChannelProp" class="ChannelProperty" version="1">
													<prop name="ChannelIdx">0</prop>
												</obj>
											</obj>
											<obj name="PropertyObject" class="ChannelGenotype" version="4">
												<prop name="PropertyTypeName">Melt Geno Genotype</prop>
												<prop name="Position">1</prop>
												<prop name="IsDefault">1</prop>
												<prop name="ReadOnly">1</prop>
												<obj name="ChannelProp" class="ChannelProperty" version="1">
													<prop name="ChannelIdx">0</prop>
												</obj>
											</obj>
											<obj name="PropertyObject" class="GroupChannelTypeProp" version="4">
												<prop name="PropertyTypeName">Melt Geno Sample Type</prop>
												<prop name="Position">1</prop>
												<prop name="IsDefault">0</prop>
												<prop name="GroupSampleType">mstUnknown</prop>
												<obj name="ChannelProp" class="ChannelProperty" version="1">
													<prop name="ChannelIdx">0</prop>
												</obj>
											</obj>
											<obj name="PropertyObject" class="QuantSampleTypeProperty" version="4">
												<prop name="PropertyTypeName">Quantification Sample Type</prop>
												<prop name="Position">1</prop>
												<prop name="IsDefault">0</prop>
												<prop name="SampleType">qsUnknown</prop>
												<obj name="ChannelProp" class="ChannelProperty" version="1">
													<prop name="ChannelIdx">0</prop>
												</obj>
											</obj>
											<obj name="PropertyObject" class="ChannelGenotype" version="4">
												<prop name="PropertyTypeName">Scanning Genotype</prop>
												<prop name="Position">1</prop>
												<prop name="IsDefault">1</prop>
												<prop name="ReadOnly">1</prop>
												<obj name="ChannelProp" class="ChannelProperty" version="1">
													<prop name="ChannelIdx">0</prop>
												</obj>
											</obj>
											<obj name="PropertyObject" class="GroupChannelTypeProp" version="4">
												<prop name="PropertyTypeName">Scanning Sample Type</prop>
												<prop name="Position">1</prop>
												<prop name="IsDefault">0</prop>
												<prop name="GroupSampleType">mstUnknown</prop>
												<obj name="ChannelProp" class="ChannelProperty" version="1">
													<prop name="ChannelIdx">0</prop>
												</obj>
											</obj>
											<obj name="PropertyObject" class="TargetName" version="4">
												<prop name="PropertyTypeName">Target Name</prop>
												<prop name="Position">1</prop>
												<prop name="IsDefault">1</prop>
												<obj name="ChannelProp" class="ChannelProperty" version="1">
													<prop name="ChannelIdx">0</prop>
												</obj>
											</obj>
											<obj name="PropertyObject" class="RQTargetProperty" version="4">
												<prop name="PropertyTypeName">Target Type</prop>
												<prop name="Position">1</prop>
												<prop name="IsDefault">0</prop>
												<prop name="TargetType">dtNone</prop>
												<obj name="ChannelProp" class="ChannelProperty" version="1">
													<prop name="ChannelIdx">0</prop>
												</obj>
											</obj>
										</list>
									</obj>
									<obj name="item" class="PropertyList" version="1">
										<list name="emlist" count="12">
											<obj name="PropertyObject" class="RQSampleTargetProperty" version="4">
												<prop name="PropertyTypeName">Combined Sample and Target Type</prop>
												<prop name="Position">1</prop>
												<prop name="IsDefault">0</prop>
												<obj name="ChannelProp" class="ChannelProperty" version="1">
													<prop name="ChannelIdx">1</prop>
												</obj>
											</obj>
											<obj name="PropertyObject" class="QuantConcProperty" version="4">
												<prop name="PropertyTypeName">Concentration</prop>
												<prop name="Position">1</prop>
												<prop name="IsDefault">1</prop>
												<prop name="Concentration">0</prop>
												<obj name="ChannelProp" class="ChannelProperty" version="1">
													<prop name="ChannelIdx">1</prop>
												</obj>
												<prop name="ReadOnly">1</prop>
											</obj>
											<obj name="PropertyObject" class="QuantCpHighProp" version="4">
												<prop name="PropertyTypeName">Cp High</prop>
												<prop name="Position">1</prop>
												<prop name="IsDefault">1</prop>
												<prop name="CpRangeHigh">0</prop>
												<obj name="ChannelProp" class="ChannelProperty" version="1">
													<prop name="ChannelIdx">1</prop>
												</obj>
												<prop name="ReadOnly">1</prop>
											</obj>
											<obj name="PropertyObject" class="QuantCpLowProp" version="4">
												<prop name="PropertyTypeName">Cp Low</prop>
												<prop name="Position">1</prop>
												<prop name="IsDefault">1</prop>
												<prop name="CpRangeLow">0</prop>
												<obj name="ChannelProp" class="ChannelProperty" version="1">
													<prop name="ChannelIdx">1</prop>
												</obj>
												<prop name="ReadOnly">1</prop>
											</obj>
											<obj name="PropertyObject" class="RQEffProp" version="4">
												<prop name="PropertyTypeName">Efficiency</prop>
												<prop name="Position">1</prop>
												<prop name="IsDefault">1</prop>
												<prop name="Efficiency">2</prop>
												<obj name="ChannelProp" class="ChannelProperty" version="1">
													<prop name="ChannelIdx">1</prop>
												</obj>
											</obj>
											<obj name="PropertyObject" class="ChannelGenotype" version="4">
												<prop name="PropertyTypeName">Melt Geno Genotype</prop>
												<prop name="Position">1</prop>
												<prop name="IsDefault">1</prop>
												<prop name="ReadOnly">1</prop>
												<obj name="ChannelProp" class="ChannelProperty" version="1">
													<prop name="ChannelIdx">1</prop>
												</obj>
											</obj>
											<obj name="PropertyObject" class="GroupChannelTypeProp" version="4">
												<prop name="PropertyTypeName">Melt Geno Sample Type</prop>
												<prop name="Position">1</prop>
												<prop name="IsDefault">0</prop>
												<prop name="GroupSampleType">mstUnknown</prop>
												<obj name="ChannelProp" class="ChannelProperty" version="1">
													<prop name="ChannelIdx">1</prop>
												</obj>
											</obj>
											<obj name="PropertyObject" class="QuantSampleTypeProperty" version="4">
												<prop name="PropertyTypeName">Quantification Sample Type</prop>
												<prop name="Position">1</prop>
												<prop name="IsDefault">0</prop>
												<prop name="SampleType">qsUnknown</prop>
												<obj name="ChannelProp" class="ChannelProperty" version="1">
													<prop name="ChannelIdx">1</prop>
												</obj>
											</obj>
											<obj name="PropertyObject" class="ChannelGenotype" version="4">
												<prop name="PropertyTypeName">Scanning Genotype</prop>
												<prop name="Position">1</prop>
												<prop name="IsDefault">1</prop>
												<prop name="ReadOnly">1</prop>
												<obj name="ChannelProp" class="ChannelProperty" version="1">
													<prop name="ChannelIdx">1</prop>
												</obj>
											</obj>
											<obj name="PropertyObject" class="GroupChannelTypeProp" version="4">
												<prop name="PropertyTypeName">Scanning Sample Type</prop>
												<prop name="Position">1</prop>
												<prop name="IsDefault">0</prop>
												<prop name="GroupSampleType">mstUnknown</prop>
												<obj name="ChannelProp" class="ChannelProperty" version="1">
													<prop name="ChannelIdx">1</prop>
												</obj>
											</obj>
											<obj name="PropertyObject" class="TargetName" version="4">
												<prop name="PropertyTypeName">Target Name</prop>
												<prop name="Position">1</prop>
												<prop name="IsDefault">1</prop>
												<obj name="ChannelProp" class="ChannelProperty" version="1">
													<prop name="ChannelIdx">1</prop>
												</obj>
											</obj>
											<obj name="PropertyObject" class="RQTargetProperty" version="4">
												<prop name="PropertyTypeName">Target Type</prop>
												<prop name="Position">1</prop>
												<prop name="IsDefault">0</prop>
												<prop name="TargetType">dtNone</prop>
												<obj name="ChannelProp" class="ChannelProperty" version="1">
													<prop name="ChannelIdx">1</prop>
												</obj>
											</obj>
										</list>
									</obj>
									<obj name="item" class="PropertyList" version="1">
										<list name="emlist" count="12">
											<obj name="PropertyObject" class="RQSampleTargetProperty" version="4">
												<prop name="PropertyTypeName">Combined Sample and Target Type</prop>
												<prop name="Position">1</prop>
												<prop name="IsDefault">0</prop>
												<obj name="ChannelProp" class="ChannelProperty" version="1">
													<prop name="ChannelIdx">2</prop>
												</obj>
											</obj>
											<obj name="PropertyObject" class="QuantConcProperty" version="4">
												<prop name="PropertyTypeName">Concentration</prop>
												<prop name="Position">1</prop>
												<prop name="IsDefault">1</prop>
												<prop name="Concentration">0</prop>
												<obj name="ChannelProp" class="ChannelProperty" version="1">
													<prop name="ChannelIdx">2</prop>
												</obj>
												<prop name="ReadOnly">1</prop>
											</obj>
											<obj name="PropertyObject" class="QuantCpHighProp" version="4">
												<prop name="PropertyTypeName">Cp High</prop>
												<prop name="Position">1</prop>
												<prop name="IsDefault">1</prop>
												<prop name="CpRangeHigh">0</prop>
												<obj name="ChannelProp" class="ChannelProperty" version="1">
													<prop name="ChannelIdx">2</prop>
												</obj>
												<prop name="ReadOnly">1</prop>
											</obj>
											<obj name="PropertyObject" class="QuantCpLowProp" version="4">
												<prop name="PropertyTypeName">Cp Low</prop>
												<prop name="Position">1</prop>
												<prop name="IsDefault">1</prop>
												<prop name="CpRangeLow">0</prop>
												<obj name="ChannelProp" class="ChannelProperty" version="1">
													<prop name="ChannelIdx">2</prop>
												</obj>
												<prop name="ReadOnly">1</prop>
											</obj>
											<obj name="PropertyObject" class="RQEffProp" version="4">
												<prop name="PropertyTypeName">Efficiency</prop>
												<prop name="Position">1</prop>
												<prop name="IsDefault">1</prop>
												<prop name="Efficiency">2</prop>
												<obj name="ChannelProp" class="ChannelProperty" version="1">
													<prop name="ChannelIdx">2</prop>
												</obj>
											</obj>
											<obj name="PropertyObject" class="ChannelGenotype" version="4">
												<prop name="PropertyTypeName">Melt Geno Genotype</prop>
												<prop name="Position">1</prop>
												<prop name="IsDefault">1</prop>
												<prop name="ReadOnly">1</prop>
												<obj name="ChannelProp" class="ChannelProperty" version="1">
													<prop name="ChannelIdx">2</prop>
												</obj>
											</obj>
											<obj name="PropertyObject" class="GroupChannelTypeProp" version="4">
												<prop name="PropertyTypeName">Melt Geno Sample Type</prop>
												<prop name="Position">1</prop>
												<prop name="IsDefault">0</prop>
												<prop name="GroupSampleType">mstUnknown</prop>
												<obj name="ChannelProp" class="ChannelProperty" version="1">
													<prop name="ChannelIdx">2</prop>
												</obj>
											</obj>
											<obj name="PropertyObject" class="QuantSampleTypeProperty" version="4">
												<prop name="PropertyTypeName">Quantification Sample Type</prop>
												<prop name="Position">1</prop>
												<prop name="IsDefault">0</prop>
												<prop name="SampleType">qsUnknown</prop>
												<obj name="ChannelProp" class="ChannelProperty" version="1">
													<prop name="ChannelIdx">2</prop>
												</obj>
											</obj>
											<obj name="PropertyObject" class="ChannelGenotype" version="4">
												<prop name="PropertyTypeName">Scanning Genotype</prop>
												<prop name="Position">1</prop>
												<prop name="IsDefault">1</prop>
												<prop name="ReadOnly">1</prop>
												<obj name="ChannelProp" class="ChannelProperty" version="1">
													<prop name="ChannelIdx">2</prop>
												</obj>
											</obj>
											<obj name="PropertyObject" class="GroupChannelTypeProp" version="4">
												<prop name="PropertyTypeName">Scanning Sample Type</prop>
												<prop name="Position">1</prop>
												<prop name="IsDefault">0</prop>
												<prop name="GroupSampleType">mstUnknown</prop>
												<obj name="ChannelProp" class="ChannelProperty" version="1">
													<prop name="ChannelIdx">2</prop>
												</obj>
											</obj>
											<obj name="PropertyObject" class="TargetName" version="4">
												<prop name="PropertyTypeName">Target Name</prop>
												<prop name="Position">1</prop>
												<prop name="IsDefault">1</prop>
												<obj name="ChannelProp" class="ChannelProperty" version="1">
													<prop name="ChannelIdx">2</prop>
												</obj>
											</obj>
											<obj name="PropertyObject" class="RQTargetProperty" version="4">
												<prop name="PropertyTypeName">Target Type</prop>
												<prop name="Position">1</prop>
												<prop name="IsDefault">0</prop>
												<prop name="TargetType">dtNone</prop>
												<obj name="ChannelProp" class="ChannelProperty" version="1">
													<prop name="ChannelIdx">2</prop>
												</obj>
											</obj>
										</list>
									</obj>
									<obj name="item" class="PropertyList" version="1">
										<list name="emlist" count="12">
											<obj name="PropertyObject" class="RQSampleTargetProperty" version="4">
												<prop name="PropertyTypeName">Combined Sample and Target Type</prop>
												<prop name="Position">1</prop>
												<prop name="IsDefault">0</prop>
												<obj name="ChannelProp" class="ChannelProperty" version="1">
													<prop name="ChannelIdx">3</prop>
												</obj>
											</obj>
											<obj name="PropertyObject" class="QuantConcProperty" version="4">
												<prop name="PropertyTypeName">Concentration</prop>
												<prop name="Position">1</prop>
												<prop name="IsDefault">1</prop>
												<prop name="Concentration">0</prop>
												<obj name="ChannelProp" class="ChannelProperty" version="1">
													<prop name="ChannelIdx">3</prop>
												</obj>
												<prop name="ReadOnly">1</prop>
											</obj>
											<obj name="PropertyObject" class="QuantCpHighProp" version="4">
												<prop name="PropertyTypeName">Cp High</prop>
												<prop name="Position">1</prop>
												<prop name="IsDefault">1</prop>
												<prop name="CpRangeHigh">0</prop>
												<obj name="ChannelProp" class="ChannelProperty" version="1">
													<prop name="ChannelIdx">3</prop>
												</obj>
												<prop name="ReadOnly">1</prop>
											</obj>
											<obj name="PropertyObject" class="QuantCpLowProp" version="4">
												<prop name="PropertyTypeName">Cp Low</prop>
												<prop name="Position">1</prop>
												<prop name="IsDefault">1</prop>
												<prop name="CpRangeLow">0</prop>
												<obj name="ChannelProp" class="ChannelProperty" version="1">
													<prop name="ChannelIdx">3</prop>
												</obj>
												<prop name="ReadOnly">1</prop>
											</obj>
											<obj name="PropertyObject" class="RQEffProp" version="4">
												<prop name="PropertyTypeName">Efficiency</prop>
												<prop name="Position">1</prop>
												<prop name="IsDefault">1</prop>
												<prop name="Efficiency">2</prop>
												<obj name="ChannelProp" class="ChannelProperty" version="1">
													<prop name="ChannelIdx">3</prop>
												</obj>
											</obj>
											<obj name="PropertyObject" class="ChannelGenotype" version="4">
												<prop name="PropertyTypeName">Melt Geno Genotype</prop>
												<prop name="Position">1</prop>
												<prop name="IsDefault">1</prop>
												<prop name="ReadOnly">1</prop>
												<obj name="ChannelProp" class="ChannelProperty" version="1">
													<prop name="ChannelIdx">3</prop>
												</obj>
											</obj>
											<obj name="PropertyObject" class="GroupChannelTypeProp" version="4">
												<prop name="PropertyTypeName">Melt Geno Sample Type</prop>
												<prop name="Position">1</prop>
												<prop name="IsDefault">0</prop>
												<prop name="GroupSampleType">mstUnknown</prop>
												<obj name="ChannelProp" class="ChannelProperty" version="1">
													<prop name="ChannelIdx">3</prop>
												</obj>
											</obj>
											<obj name="PropertyObject" class="QuantSampleTypeProperty" version="4">
												<prop name="PropertyTypeName">Quantification Sample Type</prop>
												<prop name="Position">1</prop>
												<prop name="IsDefault">0</prop>
												<prop name="SampleType">qsUnknown</prop>
												<obj name="ChannelProp" class="ChannelProperty" version="1">
													<prop name="ChannelIdx">3</prop>
												</obj>
											</obj>
											<obj name="PropertyObject" class="ChannelGenotype" version="4">
												<prop name="PropertyTypeName">Scanning Genotype</prop>
												<prop name="Position">1</prop>
												<prop name="IsDefault">1</prop>
												<prop name="ReadOnly">1</prop>
												<obj name="ChannelProp" class="ChannelProperty" version="1">
													<prop name="ChannelIdx">3</prop>
												</obj>
											</obj>
											<obj name="PropertyObject" class="GroupChannelTypeProp" version="4">
												<prop name="PropertyTypeName">Scanning Sample Type</prop>
												<prop name="Position">1</prop>
												<prop name="IsDefault">0</prop>
												<prop name="GroupSampleType">mstUnknown</prop>
												<obj name="ChannelProp" class="ChannelProperty" version="1">
													<prop name="ChannelIdx">3</prop>
												</obj>
											</obj>
											<obj name="PropertyObject" class="TargetName" version="4">
												<prop name="PropertyTypeName">Target Name</prop>
												<prop name="Position">1</prop>
												<prop name="IsDefault">1</prop>
												<obj name="ChannelProp" class="ChannelProperty" version="1">
													<prop name="ChannelIdx">3</prop>
												</obj>
											</obj>
											<obj name="PropertyObject" class="RQTargetProperty" version="4">
												<prop name="PropertyTypeName">Target Type</prop>
												<prop name="Position">1</prop>
												<prop name="IsDefault">0</prop>
												<prop name="TargetType">dtNone</prop>
												<obj name="ChannelProp" class="ChannelProperty" version="1">
													<prop name="ChannelIdx">3</prop>
												</obj>
											</obj>
										</list>
									</obj>
								</list>
							</obj>
						</obj>
						<prop name="ChannelPropertyCount">4</prop>
						<prop name="ContainerPosition">1</prop>
						<prop name="HasSampleProperties">1</prop>
						<obj name="SampleProperties" class="PropertyList" version="1">
							<list name="emlist" count="14">
								<obj name="PropertyObject" class="SamplePrefColor" version="4">
									<prop name="PropertyTypeName">Color</prop>
									<prop name="Position">1</prop>
									<prop name="IsDefault">0</prop>
									<prop name="Color">clRed</prop>
								</obj>
								<obj name="PropertyObject" class="DominantChannelProp" version="4">
									<prop name="PropertyTypeName">Dominant Channel</prop>
									<prop name="Position">1</prop>
									<prop name="IsDefault">0</prop>
									<prop name="DominantChannel">0</prop>
								</obj>
								<obj name="PropertyObject" class="Genotype" version="4">
									<prop name="PropertyTypeName">EndPt Genotype</prop>
									<prop name="Position">1</prop>
									<prop name="IsDefault">1</prop>
									<prop name="ReadOnly">1</prop>
								</obj>
								<obj name="PropertyObject" class="GroupingSample" version="4">
									<prop name="PropertyTypeName">EndPt Sample Type</prop>
									<prop name="Position">1</prop>
									<prop name="IsDefault">0</prop>
									<prop name="GroupSampleType">mstUnknown</prop>
								</obj>
								<obj name="PropertyObject" class="SamplePrefLineStyle" version="4">
									<prop name="PropertyTypeName">Line Style</prop>
									<prop name="Position">1</prop>
									<prop name="IsDefault">0</prop>
									<prop name="LineStyle">psSolid</prop>
								</obj>
								<obj name="PropertyObject" class="GenSampleEditNotes" version="4">
									<prop name="PropertyTypeName">Notes</prop>
									<prop name="Position">1</prop>
									<prop name="IsDefault">1</prop>
								</obj>
								<obj name="PropertyObject" class="SamplePrefPointStyle" version="4">
									<prop name="PropertyTypeName">Point Style</prop>
									<prop name="Position">1</prop>
									<prop name="IsDefault">0</prop>
									<prop name="PointStyle">psNothing</prop>
								</obj>
								<obj name="PropertyObject" class="GenSampleEditPosition" version="4">
									<prop name="PropertyTypeName">Position</prop>
									<prop name="Position">1</prop>
									<prop name="IsDefault">1</prop>
								</obj>
								<obj name="PropertyObject" class="GenSampleEditReplicate" version="4">
									<prop name="PropertyTypeName">Replicate of</prop>
									<prop name="Position">1</prop>
									<prop name="IsDefault">1</prop>
									<prop name="ReplicateOf">-1</prop>
								</obj>
								<obj name="PropertyObject" class="HTCSampleID" version="4">
									<prop name="PropertyTypeName">Sample ID</prop>
									<prop name="Position">1</prop>
									<prop name="IsDefault">1</prop>
								</obj>
								<obj name="PropertyObject" class="GenSampleEditName" version="4">
									<prop name="PropertyTypeName">Sample Name</prop>
									<prop name="Position">1</prop>
									<prop name="IsDefault">1</prop>
									<prop name="name">Sample 2</prop>
								</obj>
								<obj name="PropertyObject" class="HTCSamplePrepNotes" version="4">
									<prop name="PropertyTypeName">Sample Prep Notes</prop>
									<prop name="Position">1</prop>
									<prop name="IsDefault">1</prop>
								</obj>
								<obj name="PropertyObject" class="GenSampleEditSubset" version="4">
									<prop name="PropertyTypeName">Subsets</prop>
									<prop name="Position">1</prop>
									<prop name="IsDefault">1</prop>
								</obj>
								<obj name="PropertyObject" class="SamplePrefWidth" version="5">
									<prop name="PropertyTypeName">Width</prop>
									<prop name="Position">1</prop>
									<prop name="IsDefault">1</prop>
									<prop name="Width">1</prop>
								</obj>
							</list>
						</obj>
					</obj>
					<obj name="item" class="SamplePropInfo" version="1">
						<obj name="ChannelProperties" class="ChanPropList" version="2">
							<obj name="ChannelProperties" class="EMList" version="1">
								<list name="emlist" count="4">
									<obj name="item" class="PropertyList" version="1">
										<list name="emlist" count="12">
											<obj name="PropertyObject" class="RQSampleTargetProperty" version="4">
												<prop name="PropertyTypeName">Combined Sample and Target Type</prop>
												<prop name="Position">2</prop>
												<prop name="IsDefault">0</prop>
												<obj name="ChannelProp" class="ChannelProperty" version="1">
													<prop name="ChannelIdx">0</prop>
												</obj>
											</obj>
											<obj name="PropertyObject" class="QuantConcProperty" version="4">
												<prop name="PropertyTypeName">Concentration</prop>
												<prop name="Position">2</prop>
												<prop name="IsDefault">1</prop>
												<prop name="Concentration">0</prop>
												<obj name="ChannelProp" class="ChannelProperty" version="1">
													<prop name="ChannelIdx">0</prop>
												</obj>
												<prop name="ReadOnly">1</prop>
											</obj>
											<obj name="PropertyObject" class="QuantCpHighProp" version="4">
												<prop name="PropertyTypeName">Cp High</prop>
												<prop name="Position">2</prop>
												<prop name="IsDefault">1</prop>
												<prop name="CpRangeHigh">0</prop>
												<obj name="ChannelProp" class="ChannelProperty" version="1">
													<prop name="ChannelIdx">0</prop>
												</obj>
												<prop name="ReadOnly">1</prop>
											</obj>
											<obj name="PropertyObject" class="QuantCpLowProp" version="4">
												<prop name="PropertyTypeName">Cp Low</prop>
												<prop name="Position">2</prop>
												<prop name="IsDefault">1</prop>
												<prop name="CpRangeLow">0</prop>
												<obj name="ChannelProp" class="ChannelProperty" version="1">
													<prop name="ChannelIdx">0</prop>
												</obj>
												<prop name="ReadOnly">1</prop>
											</obj>
											<obj name="PropertyObject" class="RQEffProp" version="4">
												<prop name="PropertyTypeName">Efficiency</prop>
												<prop name="Position">2</prop>
												<prop name="IsDefault">1</prop>
												<prop name="Efficiency">2</prop>
												<obj name="ChannelProp" class="ChannelProperty" version="1">
													<prop name="ChannelIdx">0</prop>
												</obj>
											</obj>
											<obj name="PropertyObject" class="ChannelGenotype" version="4">
												<prop name="PropertyTypeName">Melt Geno Genotype</prop>
												<prop name="Position">2</prop>
												<prop name="IsDefault">1</prop>
												<prop name="ReadOnly">1</prop>
												<obj name="ChannelProp" class="ChannelProperty" version="1">
													<prop name="ChannelIdx">0</prop>
												</obj>
											</obj>
											<obj name="PropertyObject" class="GroupChannelTypeProp" version="4">
												<prop name="PropertyTypeName">Melt Geno Sample Type</prop>
												<prop name="Position">2</prop>
												<prop name="IsDefault">0</prop>
												<prop name="GroupSampleType">mstUnknown</prop>
												<obj name="ChannelProp" class="ChannelProperty" version="1">
													<prop name="ChannelIdx">0</prop>
												</obj>
											</obj>
											<obj name="PropertyObject" class="QuantSampleTypeProperty" version="4">
												<prop name="PropertyTypeName">Quantification Sample Type</prop>
												<prop name="Position">2</prop>
												<prop name="IsDefault">0</prop>
												<prop name="SampleType">qsUnknown</prop>
												<obj name="ChannelProp" class="ChannelProperty" version="1">
													<prop name="ChannelIdx">0</prop>
												</obj>
											</obj>
											<obj name="PropertyObject" class="ChannelGenotype" version="4">
												<prop name="PropertyTypeName">Scanning Genotype</prop>
												<prop name="Position">2</prop>
												<prop name="IsDefault">1</prop>
												<prop name="ReadOnly">1</prop>
												<obj name="ChannelProp" class="ChannelProperty" version="1">
													<prop name="ChannelIdx">0</prop>
												</obj>
											</obj>
											<obj name="PropertyObject" class="GroupChannelTypeProp" version="4">
												<prop name="PropertyTypeName">Scanning Sample Type</prop>
												<prop name="Position">2</prop>
												<prop name="IsDefault">0</prop>
												<prop name="GroupSampleType">mstUnknown</prop>
												<obj name="ChannelProp" class="ChannelProperty" version="1">
													<prop name="ChannelIdx">0</prop>
												</obj>
											</obj>
											<obj name="PropertyObject" class="TargetName" version="4">
												<prop name="PropertyTypeName">Target Name</prop>
												<prop name="Position">2</prop>
												<prop name="IsDefault">1</prop>
												<obj name="ChannelProp" class="ChannelProperty" version="1">
													<prop name="ChannelIdx">0</prop>
												</obj>
											</obj>
											<obj name="PropertyObject" class="RQTargetProperty" version="4">
												<prop name="PropertyTypeName">Target Type</prop>
												<prop name="Position">2</prop>
												<prop name="IsDefault">0</prop>
												<prop name="TargetType">dtNone</prop>
												<obj name="ChannelProp" class="ChannelProperty" version="1">
													<prop name="ChannelIdx">0</prop>
												</obj>
											</obj>
										</list>
									</obj>
									<obj name="item" class="PropertyList" version="1">
										<list name="emlist" count="12">
											<obj name="PropertyObject" class="RQSampleTargetProperty" version="4">
												<prop name="PropertyTypeName">Combined Sample and Target Type</prop>
												<prop name="Position">2</prop>
												<prop name="IsDefault">0</prop>
												<obj name="ChannelProp" class="ChannelProperty" version="1">
													<prop name="ChannelIdx">1</prop>
												</obj>
											</obj>
											<obj name="PropertyObject" class="QuantConcProperty" version="4">
												<prop name="PropertyTypeName">Concentration</prop>
												<prop name="Position">2</prop>
												<prop name="IsDefault">1</prop>
												<prop name="Concentration">0</prop>
												<obj name="ChannelProp" class="ChannelProperty" version="1">
													<prop name="ChannelIdx">1</prop>
												</obj>
												<prop name="ReadOnly">1</prop>
											</obj>
											<obj name="PropertyObject" class="QuantCpHighProp" version="4">
												<prop name="PropertyTypeName">Cp High</prop>
												<prop name="Position">2</prop>
												<prop name="IsDefault">1</prop>
												<prop name="CpRangeHigh">0</prop>
												<obj name="ChannelProp" class="ChannelProperty" version="1">
													<prop name="ChannelIdx">1</prop>
												</obj>
												<prop name="ReadOnly">1</prop>
											</obj>
											<obj name="PropertyObject" class="QuantCpLowProp" version="4">
												<prop name="PropertyTypeName">Cp Low</prop>
												<prop name="Position">2</prop>
												<prop name="IsDefault">1</prop>
												<prop name="CpRangeLow">0</prop>
												<obj name="ChannelProp" class="ChannelProperty" version="1">
													<prop name="ChannelIdx">1</prop>
												</obj>
												<prop name="ReadOnly">1</prop>
											</obj>
											<obj name="PropertyObject" class="RQEffProp" version="4">
												<prop name="PropertyTypeName">Efficiency</prop>
												<prop name="Position">2</prop>
												<prop name="IsDefault">1</prop>
												<prop name="Efficiency">2</prop>
												<obj name="ChannelProp" class="ChannelProperty" version="1">
													<prop name="ChannelIdx">1</prop>
												</obj>
											</obj>
											<obj name="PropertyObject" class="ChannelGenotype" version="4">
												<prop name="PropertyTypeName">Melt Geno Genotype</prop>
												<prop name="Position">2</prop>
												<prop name="IsDefault">1</prop>
												<prop name="ReadOnly">1</prop>
												<obj name="ChannelProp" class="ChannelProperty" version="1">
													<prop name="ChannelIdx">1</prop>
												</obj>
											</obj>
											<obj name="PropertyObject" class="GroupChannelTypeProp" version="4">
												<prop name="PropertyTypeName">Melt Geno Sample Type</prop>
												<prop name="Position">2</prop>
												<prop name="IsDefault">0</prop>
												<prop name="GroupSampleType">mstUnknown</prop>
												<obj name="ChannelProp" class="ChannelProperty" version="1">
													<prop name="ChannelIdx">1</prop>
												</obj>
											</obj>
											<obj name="PropertyObject" class="QuantSampleTypeProperty" version="4">
												<prop name="PropertyTypeName">Quantification Sample Type</prop>
												<prop name="Position">2</prop>
												<prop name="IsDefault">0</prop>
												<prop name="SampleType">qsUnknown</prop>
												<obj name="ChannelProp" class="ChannelProperty" version="1">
													<prop name="ChannelIdx">1</prop>
												</obj>
											</obj>
											<obj name="PropertyObject" class="ChannelGenotype" version="4">
												<prop name="PropertyTypeName">Scanning Genotype</prop>
												<prop name="Position">2</prop>
												<prop name="IsDefault">1</prop>
												<prop name="ReadOnly">1</prop>
												<obj name="ChannelProp" class="ChannelProperty" version="1">
													<prop name="ChannelIdx">1</prop>
												</obj>
											</obj>
											<obj name="PropertyObject" class="GroupChannelTypeProp" version="4">
												<prop name="PropertyTypeName">Scanning Sample Type</prop>
												<prop name="Position">2</prop>
												<prop name="IsDefault">0</prop>
												<prop name="GroupSampleType">mstUnknown</prop>
												<obj name="ChannelProp" class="ChannelProperty" version="1">
													<prop name="ChannelIdx">1</prop>
												</obj>
											</obj>
											<obj name="PropertyObject" class="TargetName" version="4">
												<prop name="PropertyTypeName">Target Name</prop>
												<prop name="Position">2</prop>
												<prop name="IsDefault">1</prop>
												<obj name="ChannelProp" class="ChannelProperty" version="1">
													<prop name="ChannelIdx">1</prop>
												</obj>
											</obj>
											<obj name="PropertyObject" class="RQTargetProperty" version="4">
												<prop name="PropertyTypeName">Target Type</prop>
												<prop name="Position">2</prop>
												<prop name="IsDefault">0</prop>
												<prop name="TargetType">dtNone</prop>
												<obj name="ChannelProp" class="ChannelProperty" version="1">
													<prop name="ChannelIdx">1</prop>
												</obj>
											</obj>
										</list>
									</obj>
									<obj name="item" class="PropertyList" version="1">
										<list name="emlist" count="12">
											<obj name="PropertyObject" class="RQSampleTargetProperty" version="4">
												<prop name="PropertyTypeName">Combined Sample and Target Type</prop>
												<prop name="Position">2</prop>
												<prop name="IsDefault">0</prop>
												<obj name="ChannelProp" class="ChannelProperty" version="1">
													<prop name="ChannelIdx">2</prop>
												</obj>
											</obj>
											<obj name="PropertyObject" class="QuantConcProperty" version="4">
												<prop name="PropertyTypeName">Concentration</prop>
												<prop name="Position">2</prop>
												<prop name="IsDefault">1</prop>
												<prop name="Concentration">0</prop>
												<obj name="ChannelProp" class="ChannelProperty" version="1">
													<prop name="ChannelIdx">2</prop>
												</obj>
												<prop name="ReadOnly">1</prop>
											</obj>
											<obj name="PropertyObject" class="QuantCpHighProp" version="4">
												<prop name="PropertyTypeName">Cp High</prop>
												<prop name="Position">2</prop>
												<prop name="IsDefault">1</prop>
												<prop name="CpRangeHigh">0</prop>
												<obj name="ChannelProp" class="ChannelProperty" version="1">
													<prop name="ChannelIdx">2</prop>
												</obj>
												<prop name="ReadOnly">1</prop>
											</obj>
											<obj name="PropertyObject" class="QuantCpLowProp" version="4">
												<prop name="PropertyTypeName">Cp Low</prop>
												<prop name="Position">2</prop>
												<prop name="IsDefault">1</prop>
												<prop name="CpRangeLow">0</prop>
												<obj name="ChannelProp" class="ChannelProperty" version="1">
													<prop name="ChannelIdx">2</prop>
												</obj>
												<prop name="ReadOnly">1</prop>
											</obj>
											<obj name="PropertyObject" class="RQEffProp" version="4">
												<prop name="PropertyTypeName">Efficiency</prop>
												<prop name="Position">2</prop>
												<prop name="IsDefault">1</prop>
												<prop name="Efficiency">2</prop>
												<obj name="ChannelProp" class="ChannelProperty" version="1">
													<prop name="ChannelIdx">2</prop>
												</obj>
											</obj>
											<obj name="PropertyObject" class="ChannelGenotype" version="4">
												<prop name="PropertyTypeName">Melt Geno Genotype</prop>
												<prop name="Position">2</prop>
												<prop name="IsDefault">1</prop>
												<prop name="ReadOnly">1</prop>
												<obj name="ChannelProp" class="ChannelProperty" version="1">
													<prop name="ChannelIdx">2</prop>
												</obj>
											</obj>
											<obj name="PropertyObject" class="GroupChannelTypeProp" version="4">
												<prop name="PropertyTypeName">Melt Geno Sample Type</prop>
												<prop name="Position">2</prop>
												<prop name="IsDefault">0</prop>
												<prop name="GroupSampleType">mstUnknown</prop>
												<obj name="ChannelProp" class="ChannelProperty" version="1">
													<prop name="ChannelIdx">2</prop>
												</obj>
											</obj>
											<obj name="PropertyObject" class="QuantSampleTypeProperty" version="4">
												<prop name="PropertyTypeName">Quantification Sample Type</prop>
												<prop name="Position">2</prop>
												<prop name="IsDefault">0</prop>
												<prop name="SampleType">qsUnknown</prop>
												<obj name="ChannelProp" class="ChannelProperty" version="1">
													<prop name="ChannelIdx">2</prop>
												</obj>
											</obj>
											<obj name="PropertyObject" class="ChannelGenotype" version="4">
												<prop name="PropertyTypeName">Scanning Genotype</prop>
												<prop name="Position">2</prop>
												<prop name="IsDefault">1</prop>
												<prop name="ReadOnly">1</prop>
												<obj name="ChannelProp" class="ChannelProperty" version="1">
													<prop name="ChannelIdx">2</prop>
												</obj>
											</obj>
											<obj name="PropertyObject" class="GroupChannelTypeProp" version="4">
												<prop name="PropertyTypeName">Scanning Sample Type</prop>
												<prop name="Position">2</prop>
												<prop name="IsDefault">0</prop>
												<prop name="GroupSampleType">mstUnknown</prop>
												<obj name="ChannelProp" class="ChannelProperty" version="1">
													<prop name="ChannelIdx">2</prop>
												</obj>
											</obj>
											<obj name="PropertyObject" class="TargetName" version="4">
												<prop name="PropertyTypeName">Target Name</prop>
												<prop name="Position">2</prop>
												<prop name="IsDefault">1</prop>
												<obj name="ChannelProp" class="ChannelProperty" version="1">
													<prop name="ChannelIdx">2</prop>
												</obj>
											</obj>
											<obj name="PropertyObject" class="RQTargetProperty" version="4">
												<prop name="PropertyTypeName">Target Type</prop>
												<prop name="Position">2</prop>
												<prop name="IsDefault">0</prop>
												<prop name="TargetType">dtNone</prop>
												<obj name="ChannelProp" class="ChannelProperty" version="1">
													<prop name="ChannelIdx">2</prop>
												</obj>
											</obj>
										</list>
									</obj>
									<obj name="item" class="PropertyList" version="1">
										<list name="emlist" count="12">
											<obj name="PropertyObject" class="RQSampleTargetProperty" version="4">
												<prop name="PropertyTypeName">Combined Sample and Target Type</prop>
												<prop name="Position">2</prop>
												<prop name="IsDefault">0</prop>
												<obj name="ChannelProp" class="ChannelProperty" version="1">
													<prop name="ChannelIdx">3</prop>
												</obj>
											</obj>
											<obj name="PropertyObject" class="QuantConcProperty" version="4">
												<prop name="PropertyTypeName">Concentration</prop>
												<prop name="Position">2</prop>
												<prop name="IsDefault">1</prop>
												<prop name="Concentration">0</prop>
												<obj name="ChannelProp" class="ChannelProperty" version="1">
													<prop name="ChannelIdx">3</prop>
												</obj>
												<prop name="ReadOnly">1</prop>
											</obj>
											<obj name="PropertyObject" class="QuantCpHighProp" version="4">
												<prop name="PropertyTypeName">Cp High</prop>
												<prop name="Position">2</prop>
												<prop name="IsDefault">1</prop>
												<prop name="CpRangeHigh">0</prop>
												<obj name="ChannelProp" class="ChannelProperty" version="1">
													<prop name="ChannelIdx">3</prop>
												</obj>
												<prop name="ReadOnly">1</prop>
											</obj>
											<obj name="PropertyObject" class="QuantCpLowProp" version="4">
												<prop name="PropertyTypeName">Cp Low</prop>
												<prop name="Position">2</prop>
												<prop name="IsDefault">1</prop>
												<prop name="CpRangeLow">0</prop>
												<obj name="ChannelProp" class="ChannelProperty" version="1">
													<prop name="ChannelIdx">3</prop>
												</obj>
												<prop name="ReadOnly">1</prop>
											</obj>
											<obj name="PropertyObject" class="RQEffProp" version="4">
												<prop name="PropertyTypeName">Efficiency</prop>
												<prop name="Position">2</prop>
												<prop name="IsDefault">1</prop>
												<prop name="Efficiency">2</prop>
												<obj name="ChannelProp" class="ChannelProperty" version="1">
													<prop name="ChannelIdx">3</prop>
												</obj>
											</obj>
											<obj name="PropertyObject" class="ChannelGenotype" version="4">
												<prop name="PropertyTypeName">Melt Geno Genotype</prop>
												<prop name="Position">2</prop>
												<prop name="IsDefault">1</prop>
												<prop name="ReadOnly">1</prop>
												<obj name="ChannelProp" class="ChannelProperty" version="1">
													<prop name="ChannelIdx">3</prop>
												</obj>
											</obj>
											<obj name="PropertyObject" class="GroupChannelTypeProp" version="4">
												<prop name="PropertyTypeName">Melt Geno Sample Type</prop>
												<prop name="Position">2</prop>
												<prop name="IsDefault">0</prop>
												<prop name="GroupSampleType">mstUnknown</prop>
												<obj name="ChannelProp" class="ChannelProperty" version="1">
													<prop name="ChannelIdx">3</prop>
												</obj>
											</obj>
											<obj name="PropertyObject" class="QuantSampleTypeProperty" version="4">
												<prop name="PropertyTypeName">Quantification Sample Type</prop>
												<prop name="Position">2</prop>
												<prop name="IsDefault">0</prop>
												<prop name="SampleType">qsUnknown</prop>
												<obj name="ChannelProp" class="ChannelProperty" version="1">
													<prop name="ChannelIdx">3</prop>
												</obj>
											</obj>
											<obj name="PropertyObject" class="ChannelGenotype" version="4">
												<prop name="PropertyTypeName">Scanning Genotype</prop>
												<prop name="Position">2</prop>
												<prop name="IsDefault">1</prop>
												<prop name="ReadOnly">1</prop>
												<obj name="ChannelProp" class="ChannelProperty" version="1">
													<prop name="ChannelIdx">3</prop>
												</obj>
											</obj>
											<obj name="PropertyObject" class="GroupChannelTypeProp" version="4">
												<prop name="PropertyTypeName">Scanning Sample Type</prop>
												<prop name="Position">2</prop>
												<prop name="IsDefault">0</prop>
												<prop name="GroupSampleType">mstUnknown</prop>
												<obj name="ChannelProp" class="ChannelProperty" version="1">
													<prop name="ChannelIdx">3</prop>
												</obj>
											</obj>
											<obj name="PropertyObject" class="TargetName" version="4">
												<prop name="PropertyTypeName">Target Name</prop>
												<prop name="Position">2</prop>
												<prop name="IsDefault">1</prop>
												<obj name="ChannelProp" class="ChannelProperty" version="1">
													<prop name="ChannelIdx">3</prop>
												</obj>
											</obj>
											<obj name="PropertyObject" class="RQTargetProperty" version="4">
												<prop name="PropertyTypeName">Target Type</prop>
												<prop name="Position">2</prop>
												<prop name="IsDefault">0</prop>
												<prop name="TargetType">dtNone</prop>
												<obj name="ChannelProp" class="ChannelProperty" version="1">
													<prop name="ChannelIdx">3</prop>
												</obj>
											</obj>
										</list>
									</obj>
								</list>
							</obj>
						</obj>
						<prop name="ChannelPropertyCount">4</prop>
						<prop name="ContainerPosition">2</prop>
						<prop name="HasSampleProperties">1</prop>
						<obj name="SampleProperties" class="PropertyList" version="1">
							<list name="emlist" count="14">
								<obj name="PropertyObject" class="SamplePrefColor" version="4">
									<prop name="PropertyTypeName">Color</prop>
									<prop name="Position">2</prop>
									<prop name="IsDefault">0</prop>
									<prop name="Color">$0030D700</prop>
								</obj>
								<obj name="PropertyObject" class="DominantChannelProp" version="4">
									<prop name="PropertyTypeName">Dominant Channel</prop>
									<prop name="Position">2</prop>
									<prop name="IsDefault">0</prop>
									<prop name="DominantChannel">0</prop>
								</obj>
								<obj name="PropertyObject" class="Genotype" version="4">
									<prop name="PropertyTypeName">EndPt Genotype</prop>
									<prop name="Position">2</prop>
									<prop name="IsDefault">1</prop>
									<prop name="ReadOnly">1</prop>
								</obj>
								<obj name="PropertyObject" class="GroupingSample" version="4">
									<prop name="PropertyTypeName">EndPt Sample Type</prop>
									<prop name="Position">2</prop>
									<prop name="IsDefault">0</prop>
									<prop name="GroupSampleType">mstUnknown</prop>
								</obj>
								<obj name="PropertyObject" class="SamplePrefLineStyle" version="4">
									<prop name="PropertyTypeName">Line Style</prop>
									<prop name="Position">2</prop>
									<prop name="IsDefault">0</prop>
									<prop name="LineStyle">psSolid</prop>
								</obj>
								<obj name="PropertyObject" class="GenSampleEditNotes" version="4">
									<prop name="PropertyTypeName">Notes</prop>
									<prop name="Position">2</prop>
									<prop name="IsDefault">1</prop>
								</obj>
								<obj name="PropertyObject" class="SamplePrefPointStyle" version="4">
									<prop name="PropertyTypeName">Point Style</prop>
									<prop name="Position">2</prop>
									<prop name="IsDefault">0</prop>
									<prop name="PointStyle">psNothing</prop>
								</obj>
								<obj name="PropertyObject" class="GenSampleEditPosition" version="4">
									<prop name="PropertyTypeName">Position</prop>
									<prop name="Position">2</prop>
									<prop name="IsDefault">1</prop>
								</obj>
								<obj name="PropertyObject" class="GenSampleEditReplicate" version="4">
									<prop name="PropertyTypeName">Replicate of</prop>
									<prop name="Position">2</prop>
									<prop name="IsDefault">1</prop>
									<prop name="ReplicateOf">-1</prop>
								</obj>
								<obj name="PropertyObject" class="HTCSampleID" version="4">
									<prop name="PropertyTypeName">Sample ID</prop>
									<prop name="Position">2</prop>
									<prop name="IsDefault">1</prop>
								</obj>
								<obj name="PropertyObject" class="GenSampleEditName" version="4">
									<prop name="PropertyTypeName">Sample Name</prop>
									<prop name="Position">2</prop>
									<prop name="IsDefault">1</prop>
									<prop name="name">Sample 3</prop>
								</obj>
								<obj name="PropertyObject" class="HTCSamplePrepNotes" version="4">
									<prop name="PropertyTypeName">Sample Prep Notes</prop>
									<prop name="Position">2</prop>
									<prop name="IsDefault">1</prop>
								</obj>
								<obj name="PropertyObject" class="GenSampleEditSubset" version="4">
									<prop name="PropertyTypeName">Subsets</prop>
									<prop name="Position">2</prop>
									<prop name="IsDefault">1</prop>
								</obj>
								<obj name="PropertyObject" class="SamplePrefWidth" version="5">
									<prop name="PropertyTypeName">Width</prop>
									<prop name="Position">2</prop>
									<prop name="IsDefault">1</prop>
									<prop name="Width">1</prop>
								</obj>
							</list>
						</obj>
					</obj>
					<obj name="item" class="SamplePropInfo" version="1">
						<obj name="ChannelProperties" class="ChanPropList" version="2">
							<obj name="ChannelProperties" class="EMList" version="1">
								<list name="emlist" count="4">
									<obj name="item" class="PropertyList" version="1">
										<list name="emlist" count="12">
											<obj name="PropertyObject" class="RQSampleTargetProperty" version="4">
												<prop name="PropertyTypeName">Combined Sample and Target Type</prop>
												<prop name="Position">3</prop>
												<prop name="IsDefault">0</prop>
												<obj name="ChannelProp" class="ChannelProperty" version="1">
													<prop name="ChannelIdx">0</prop>
												</obj>
											</obj>
											<obj name="PropertyObject" class="QuantConcProperty" version="4">
												<prop name="PropertyTypeName">Concentration</prop>
												<prop name="Position">3</prop>
												<prop name="IsDefault">1</prop>
												<prop name="Concentration">0</prop>
												<obj name="ChannelProp" class="ChannelProperty" version="1">
													<prop name="ChannelIdx">0</prop>
												</obj>
												<prop name="ReadOnly">1</prop>
											</obj>
											<obj name="PropertyObject" class="QuantCpHighProp" version="4">
												<prop name="PropertyTypeName">Cp High</prop>
												<prop name="Position">3</prop>
												<prop name="IsDefault">1</prop>
												<prop name="CpRangeHigh">0</prop>
												<obj name="ChannelProp" class="ChannelProperty" version="1">
													<prop name="ChannelIdx">0</prop>
												</obj>
												<prop name="ReadOnly">1</prop>
											</obj>
											<obj name="PropertyObject" class="QuantCpLowProp" version="4">
												<prop name="PropertyTypeName">Cp Low</prop>
												<prop name="Position">3</prop>
												<prop name="IsDefault">1</prop>
												<prop name="CpRangeLow">0</prop>
												<obj name="ChannelProp" class="ChannelProperty" version="1">
													<prop name="ChannelIdx">0</prop>
												</obj>
												<prop name="ReadOnly">1</prop>
											</obj>
											<obj name="PropertyObject" class="RQEffProp" version="4">
												<prop name="PropertyTypeName">Efficiency</prop>
												<prop name="Position">3</prop>
												<prop name="IsDefault">1</prop>
												<prop name="Efficiency">2</prop>
												<obj name="ChannelProp" class="ChannelProperty" version="1">
													<prop name="ChannelIdx">0</prop>
												</obj>
											</obj>
											<obj name="PropertyObject" class="ChannelGenotype" version="4">
												<prop name="PropertyTypeName">Melt Geno Genotype</prop>
												<prop name="Position">3</prop>
												<prop name="IsDefault">1</prop>
												<prop name="ReadOnly">1</prop>
												<obj name="ChannelProp" class="ChannelProperty" version="1">
													<prop name="ChannelIdx">0</prop>
												</obj>
											</obj>
											<obj name="PropertyObject" class="GroupChannelTypeProp" version="4">
												<prop name="PropertyTypeName">Melt Geno Sample Type</prop>
												<prop name="Position">3</prop>
												<prop name="IsDefault">0</prop>
												<prop name="GroupSampleType">mstUnknown</prop>
												<obj name="ChannelProp" class="ChannelProperty" version="1">
													<prop name="ChannelIdx">0</prop>
												</obj>
											</obj>
											<obj name="PropertyObject" class="QuantSampleTypeProperty" version="4">
												<prop name="PropertyTypeName">Quantification Sample Type</prop>
												<prop name="Position">3</prop>
												<prop name="IsDefault">0</prop>
												<prop name="SampleType">qsUnknown</prop>
												<obj name="ChannelProp" class="ChannelProperty" version="1">
													<prop name="ChannelIdx">0</prop>
												</obj>
											</obj>
											<obj name="PropertyObject" class="ChannelGenotype" version="4">
												<prop name="PropertyTypeName">Scanning Genotype</prop>
												<prop name="Position">3</prop>
												<prop name="IsDefault">1</prop>
												<prop name="ReadOnly">1</prop>
												<obj name="ChannelProp" class="ChannelProperty" version="1">
													<prop name="ChannelIdx">0</prop>
												</obj>
											</obj>
											<obj name="PropertyObject" class="GroupChannelTypeProp" version="4">
												<prop name="PropertyTypeName">Scanning Sample Type</prop>
												<prop name="Position">3</prop>
												<prop name="IsDefault">0</prop>
												<prop name="GroupSampleType">mstUnknown</prop>
												<obj name="ChannelProp" class="ChannelProperty" version="1">
													<prop name="ChannelIdx">0</prop>
												</obj>
											</obj>
											<obj name="PropertyObject" class="TargetName" version="4">
												<prop name="PropertyTypeName">Target Name</prop>
												<prop name="Position">3</prop>
												<prop name="IsDefault">1</prop>
												<obj name="ChannelProp" class="ChannelProperty" version="1">
													<prop name="ChannelIdx">0</prop>
												</obj>
											</obj>
											<obj name="PropertyObject" class="RQTargetProperty" version="4">
												<prop name="PropertyTypeName">Target Type</prop>
												<prop name="Position">3</prop>
												<prop name="IsDefault">0</prop>
												<prop name="TargetType">dtNone</prop>
												<obj name="ChannelProp" class="ChannelProperty" version="1">
													<prop name="ChannelIdx">0</prop>
												</obj>
											</obj>
										</list>
									</obj>
									<obj name="item" class="PropertyList" version="1">
										<list name="emlist" count="12">
											<obj name="PropertyObject" class="RQSampleTargetProperty" version="4">
												<prop name="PropertyTypeName">Combined Sample and Target Type</prop>
												<prop name="Position">3</prop>
												<prop name="IsDefault">0</prop>
												<obj name="ChannelProp" class="ChannelProperty" version="1">
													<prop name="ChannelIdx">1</prop>
												</obj>
											</obj>
											<obj name="PropertyObject" class="QuantConcProperty" version="4">
												<prop name="PropertyTypeName">Concentration</prop>
												<prop name="Position">3</prop>
												<prop name="IsDefault">1</prop>
												<prop name="Concentration">0</prop>
												<obj name="ChannelProp" class="ChannelProperty" version="1">
													<prop name="ChannelIdx">1</prop>
												</obj>
												<prop name="ReadOnly">1</prop>
											</obj>
											<obj name="PropertyObject" class="QuantCpHighProp" version="4">
												<prop name="PropertyTypeName">Cp High</prop>
												<prop name="Position">3</prop>
												<prop name="IsDefault">1</prop>
												<prop name="CpRangeHigh">0</prop>
												<obj name="ChannelProp" class="ChannelProperty" version="1">
													<prop name="ChannelIdx">1</prop>
												</obj>
												<prop name="ReadOnly">1</prop>
											</obj>
											<obj name="PropertyObject" class="QuantCpLowProp" version="4">
												<prop name="PropertyTypeName">Cp Low</prop>
												<prop name="Position">3</prop>
												<prop name="IsDefault">1</prop>
												<prop name="CpRangeLow">0</prop>
												<obj name="ChannelProp" class="ChannelProperty" version="1">
													<prop name="ChannelIdx">1</prop>
												</obj>
												<prop name="ReadOnly">1</prop>
											</obj>
											<obj name="PropertyObject" class="RQEffProp" version="4">
												<prop name="PropertyTypeName">Efficiency</prop>
												<prop name="Position">3</prop>
												<prop name="IsDefault">1</prop>
												<prop name="Efficiency">2</prop>
												<obj name="ChannelProp" class="ChannelProperty" version="1">
													<prop name="ChannelIdx">1</prop>
												</obj>
											</obj>
											<obj name="PropertyObject" class="ChannelGenotype" version="4">
												<prop name="PropertyTypeName">Melt Geno Genotype</prop>
												<prop name="Position">3</prop>
												<prop name="IsDefault">1</prop>
												<prop name="ReadOnly">1</prop>
												<obj name="ChannelProp" class="ChannelProperty" version="1">
													<prop name="ChannelIdx">1</prop>
												</obj>
											</obj>
											<obj name="PropertyObject" class="GroupChannelTypeProp" version="4">
												<prop name="PropertyTypeName">Melt Geno Sample Type</prop>
												<prop name="Position">3</prop>
												<prop name="IsDefault">0</prop>
												<prop name="GroupSampleType">mstUnknown</prop>
												<obj name="ChannelProp" class="ChannelProperty" version="1">
													<prop name="ChannelIdx">1</prop>
												</obj>
											</obj>
											<obj name="PropertyObject" class="QuantSampleTypeProperty" version="4">
												<prop name="PropertyTypeName">Quantification Sample Type</prop>
												<prop name="Position">3</prop>
												<prop name="IsDefault">0</prop>
												<prop name="SampleType">qsUnknown</prop>
												<obj name="ChannelProp" class="ChannelProperty" version="1">
													<prop name="ChannelIdx">1</prop>
												</obj>
											</obj>
											<obj name="PropertyObject" class="ChannelGenotype" version="4">
												<prop name="PropertyTypeName">Scanning Genotype</prop>
												<prop name="Position">3</prop>
												<prop name="IsDefault">1</prop>
												<prop name="ReadOnly">1</prop>
												<obj name="ChannelProp" class="ChannelProperty" version="1">
													<prop name="ChannelIdx">1</prop>
												</obj>
											</obj>
											<obj name="PropertyObject" class="GroupChannelTypeProp" version="4">
												<prop name="PropertyTypeName">Scanning Sample Type</prop>
												<prop name="Position">3</prop>
												<prop name="IsDefault">0</prop>
												<prop name="GroupSampleType">mstUnknown</prop>
												<obj name="ChannelProp" class="ChannelProperty" version="1">
													<prop name="ChannelIdx">1</prop>
												</obj>
											</obj>
											<obj name="PropertyObject" class="TargetName" version="4">
												<prop name="PropertyTypeName">Target Name</prop>
												<prop name="Position">3</prop>
												<prop name="IsDefault">1</prop>
												<obj name="ChannelProp" class="ChannelProperty" version="1">
													<prop name="ChannelIdx">1</prop>
												</obj>
											</obj>
											<obj name="PropertyObject" class="RQTargetProperty" version="4">
												<prop name="PropertyTypeName">Target Type</prop>
												<prop name="Position">3</prop>
												<prop name="IsDefault">0</prop>
												<prop name="TargetType">dtNone</prop>
												<obj name="ChannelProp" class="ChannelProperty" version="1">
													<prop name="ChannelIdx">1</prop>
												</obj>
											</obj>
										</list>
									</obj>
									<obj name="item" class="PropertyList" version="1">
										<list name="emlist" count="12">
											<obj name="PropertyObject" class="RQSampleTargetProperty" version="4">
												<prop name="PropertyTypeName">Combined Sample and Target Type</prop>
												<prop name="Position">3</prop>
												<prop name="IsDefault">0</prop>
												<obj name="ChannelProp" class="ChannelProperty" version="1">
													<prop name="ChannelIdx">2</prop>
												</obj>
											</obj>
											<obj name="PropertyObject" class="QuantConcProperty" version="4">
												<prop name="PropertyTypeName">Concentration</prop>
												<prop name="Position">3</prop>
												<prop name="IsDefault">1</prop>
												<prop name="Concentration">0</prop>
												<obj name="ChannelProp" class="ChannelProperty" version="1">
													<prop name="ChannelIdx">2</prop>
												</obj>
												<prop name="ReadOnly">1</prop>
											</obj>
											<obj name="PropertyObject" class="QuantCpHighProp" version="4">
												<prop name="PropertyTypeName">Cp High</prop>
												<prop name="Position">3</prop>
												<prop name="IsDefault">1</prop>
												<prop name="CpRangeHigh">0</prop>
												<obj name="ChannelProp" class="ChannelProperty" version="1">
													<prop name="ChannelIdx">2</prop>
												</obj>
												<prop name="ReadOnly">1</prop>
											</obj>
											<obj name="PropertyObject" class="QuantCpLowProp" version="4">
												<prop name="PropertyTypeName">Cp Low</prop>
												<prop name="Position">3</prop>
												<prop name="IsDefault">1</prop>
												<prop name="CpRangeLow">0</prop>
												<obj name="ChannelProp" class="ChannelProperty" version="1">
													<prop name="ChannelIdx">2</prop>
												</obj>
												<prop name="ReadOnly">1</prop>
											</obj>
											<obj name="PropertyObject" class="RQEffProp" version="4">
												<prop name="PropertyTypeName">Efficiency</prop>
												<prop name="Position">3</prop>
												<prop name="IsDefault">1</prop>
												<prop name="Efficiency">2</prop>
												<obj name="ChannelProp" class="ChannelProperty" version="1">
													<prop name="ChannelIdx">2</prop>
												</obj>
											</obj>
											<obj name="PropertyObject" class="ChannelGenotype" version="4">
												<prop name="PropertyTypeName">Melt Geno Genotype</prop>
												<prop name="Position">3</prop>
												<prop name="IsDefault">1</prop>
												<prop name="ReadOnly">1</prop>
												<obj name="ChannelProp" class="ChannelProperty" version="1">
													<prop name="ChannelIdx">2</prop>
												</obj>
											</obj>
											<obj name="PropertyObject" class="GroupChannelTypeProp" version="4">
												<prop name="PropertyTypeName">Melt Geno Sample Type</prop>
												<prop name="Position">3</prop>
												<prop name="IsDefault">0</prop>
												<prop name="GroupSampleType">mstUnknown</prop>
												<obj name="ChannelProp" class="ChannelProperty" version="1">
													<prop name="ChannelIdx">2</prop>
												</obj>
											</obj>
											<obj name="PropertyObject" class="QuantSampleTypeProperty" version="4">
												<prop name="PropertyTypeName">Quantification Sample Type</prop>
												<prop name="Position">3</prop>
												<prop name="IsDefault">0</prop>
												<prop name="SampleType">qsUnknown</prop>
												<obj name="ChannelProp" class="ChannelProperty" version="1">
													<prop name="ChannelIdx">2</prop>
												</obj>
											</obj>
											<obj name="PropertyObject" class="ChannelGenotype" version="4">
												<prop name="PropertyTypeName">Scanning Genotype</prop>
												<prop name="Position">3</prop>
												<prop name="IsDefault">1</prop>
												<prop name="ReadOnly">1</prop>
												<obj name="ChannelProp" class="ChannelProperty" version="1">
													<prop name="ChannelIdx">2</prop>
												</obj>
											</obj>
											<obj name="PropertyObject" class="GroupChannelTypeProp" version="4">
												<prop name="PropertyTypeName">Scanning Sample Type</prop>
												<prop name="Position">3</prop>
												<prop name="IsDefault">0</prop>
												<prop name="GroupSampleType">mstUnknown</prop>
												<obj name="ChannelProp" class="ChannelProperty" version="1">
													<prop name="ChannelIdx">2</prop>
												</obj>
											</obj>
											<obj name="PropertyObject" class="TargetName" version="4">
												<prop name="PropertyTypeName">Target Name</prop>
												<prop name="Position">3</prop>
												<prop name="IsDefault">1</prop>
												<obj name="ChannelProp" class="ChannelProperty" version="1">
													<prop name="ChannelIdx">2</prop>
												</obj>
											</obj>
											<obj name="PropertyObject" class="RQTargetProperty" version="4">
												<prop name="PropertyTypeName">Target Type</prop>
												<prop name="Position">3</prop>
												<prop name="IsDefault">0</prop>
												<prop name="TargetType">dtNone</prop>
												<obj name="ChannelProp" class="ChannelProperty" version="1">
													<prop name="ChannelIdx">2</prop>
												</obj>
											</obj>
										</list>
									</obj>
									<obj name="item" class="PropertyList" version="1">
										<list name="emlist" count="12">
											<obj name="PropertyObject" class="RQSampleTargetProperty" version="4">
												<prop name="PropertyTypeName">Combined Sample and Target Type</prop>
												<prop name="Position">3</prop>
												<prop name="IsDefault">0</prop>
												<obj name="ChannelProp" class="ChannelProperty" version="1">
													<prop name="ChannelIdx">3</prop>
												</obj>
											</obj>
											<obj name="PropertyObject" class="QuantConcProperty" version="4">
												<prop name="PropertyTypeName">Concentration</prop>
												<prop name="Position">3</prop>
												<prop name="IsDefault">1</prop>
												<prop name="Concentration">0</prop>
												<obj name="ChannelProp" class="ChannelProperty" version="1">
													<prop name="ChannelIdx">3</prop>
												</obj>
												<prop name="ReadOnly">1</prop>
											</obj>
											<obj name="PropertyObject" class="QuantCpHighProp" version="4">
												<prop name="PropertyTypeName">Cp High</prop>
												<prop name="Position">3</prop>
												<prop name="IsDefault">1</prop>
												<prop name="CpRangeHigh">0</prop>
												<obj name="ChannelProp" class="ChannelProperty" version="1">
													<prop name="ChannelIdx">3</prop>
												</obj>
												<prop name="ReadOnly">1</prop>
											</obj>
											<obj name="PropertyObject" class="QuantCpLowProp" version="4">
												<prop name="PropertyTypeName">Cp Low</prop>
												<prop name="Position">3</prop>
												<prop name="IsDefault">1</prop>
												<prop name="CpRangeLow">0</prop>
												<obj name="ChannelProp" class="ChannelProperty" version="1">
													<prop name="ChannelIdx">3</prop>
												</obj>
												<prop name="ReadOnly">1</prop>
											</obj>
											<obj name="PropertyObject" class="RQEffProp" version="4">
												<prop name="PropertyTypeName">Efficiency</prop>
												<prop name="Position">3</prop>
												<prop name="IsDefault">1</prop>
												<prop name="Efficiency">2</prop>
												<obj name="ChannelProp" class="ChannelProperty" version="1">
													<prop name="ChannelIdx">3</prop>
												</obj>
											</obj>
											<obj name="PropertyObject" class="ChannelGenotype" version="4">
												<prop name="PropertyTypeName">Melt Geno Genotype</prop>
												<prop name="Position">3</prop>
												<prop name="IsDefault">1</prop>
												<prop name="ReadOnly">1</prop>
												<obj name="ChannelProp" class="ChannelProperty" version="1">
													<prop name="ChannelIdx">3</prop>
												</obj>
											</obj>
											<obj name="PropertyObject" class="GroupChannelTypeProp" version="4">
												<prop name="PropertyTypeName">Melt Geno Sample Type</prop>
												<prop name="Position">3</prop>
												<prop name="IsDefault">0</prop>
												<prop name="GroupSampleType">mstUnknown</prop>
												<obj name="ChannelProp" class="ChannelProperty" version="1">
													<prop name="ChannelIdx">3</prop>
												</obj>
											</obj>
											<obj name="PropertyObject" class="QuantSampleTypeProperty" version="4">
												<prop name="PropertyTypeName">Quantification Sample Type</prop>
												<prop name="Position">3</prop>
												<prop name="IsDefault">0</prop>
												<prop name="SampleType">qsUnknown</prop>
												<obj name="ChannelProp" class="ChannelProperty" version="1">
													<prop name="ChannelIdx">3</prop>
												</obj>
											</obj>
											<obj name="PropertyObject" class="ChannelGenotype" version="4">
												<prop name="PropertyTypeName">Scanning Genotype</prop>
												<prop name="Position">3</prop>
												<prop name="IsDefault">1</prop>
												<prop name="ReadOnly">1</prop>
												<obj name="ChannelProp" class="ChannelProperty" version="1">
													<prop name="ChannelIdx">3</prop>
												</obj>
											</obj>
											<obj name="PropertyObject" class="GroupChannelTypeProp" version="4">
												<prop name="PropertyTypeName">Scanning Sample Type</prop>
												<prop name="Position">3</prop>
												<prop name="IsDefault">0</prop>
												<prop name="GroupSampleType">mstUnknown</prop>
												<obj name="ChannelProp" class="ChannelProperty" version="1">
													<prop name="ChannelIdx">3</prop>
												</obj>
											</obj>
											<obj name="PropertyObject" class="TargetName" version="4">
												<prop name="PropertyTypeName">Target Name</prop>
												<prop name="Position">3</prop>
												<prop name="IsDefault">1</prop>
												<obj name="ChannelProp" class="ChannelProperty" version="1">
													<prop name="ChannelIdx">3</prop>
												</obj>
											</obj>
											<obj name="PropertyObject" class="RQTargetProperty" version="4">
												<prop name="PropertyTypeName">Target Type</prop>
												<prop name="Position">3</prop>
												<prop name="IsDefault">0</prop>
												<prop name="TargetType">dtNone</prop>
												<obj name="ChannelProp" class="ChannelProperty" version="1">
													<prop name="ChannelIdx">3</prop>
												</obj>
											</obj>
										</list>
									</obj>
								</list>
							</obj>
						</obj>
						<prop name="ChannelPropertyCount">4</prop>
						<prop name="ContainerPosition">3</prop>
						<prop name="HasSampleProperties">1</prop>
						<obj name="SampleProperties" class="PropertyList" version="1">
							<list name="emlist" count="14">
								<obj name="PropertyObject" class="SamplePrefColor" version="4">
									<prop name="PropertyTypeName">Color</prop>
									<prop name="Position">3</prop>
									<prop name="IsDefault">0</prop>
									<prop name="Color">clFuchsia</prop>
								</obj>
								<obj name="PropertyObject" class="DominantChannelProp" version="4">
									<prop name="PropertyTypeName">Dominant Channel</prop>
									<prop name="Position">3</prop>
									<prop name="IsDefault">0</prop>
									<prop name="DominantChannel">0</prop>
								</obj>
								<obj name="PropertyObject" class="Genotype" version="4">
									<prop name="PropertyTypeName">EndPt Genotype</prop>
									<prop name="Position">3</prop>
									<prop name="IsDefault">1</prop>
									<prop name="ReadOnly">1</prop>
								</obj>
								<obj name="PropertyObject" class="GroupingSample" version="4">
									<prop name="PropertyTypeName">EndPt Sample Type</prop>
									<prop name="Position">3</prop>
									<prop name="IsDefault">0</prop>
									<prop name="GroupSampleType">mstUnknown</prop>
								</obj>
								<obj name="PropertyObject" class="SamplePrefLineStyle" version="4">
									<prop name="PropertyTypeName">Line Style</prop>
									<prop name="Position">3</prop>
									<prop name="IsDefault">0</prop>
									<prop name="LineStyle">psSolid</prop>
								</obj>
								<obj name="PropertyObject" class="GenSampleEditNotes" version="4">
									<prop name="PropertyTypeName">Notes</prop>
									<prop name="Position">3</prop>
									<prop name="IsDefault">1</prop>
								</obj>
								<obj name="PropertyObject" class="SamplePrefPointStyle" version="4">
									<prop name="PropertyTypeName">Point Style</prop>
									<prop name="Position">3</prop>
									<prop name="IsDefault">0</prop>
									<prop name="PointStyle">psNothing</prop>
								</obj>
								<obj name="PropertyObject" class="GenSampleEditPosition" version="4">
									<prop name="PropertyTypeName">Position</prop>
									<prop name="Position">3</prop>
									<prop name="IsDefault">1</prop>
								</obj>
								<obj name="PropertyObject" class="GenSampleEditReplicate" version="4">
									<prop name="PropertyTypeName">Replicate of</prop>
									<prop name="Position">3</prop>
									<prop name="IsDefault">1</prop>
									<prop name="ReplicateOf">-1</prop>
								</obj>
								<obj name="PropertyObject" class="HTCSampleID" version="4">
									<prop name="PropertyTypeName">Sample ID</prop>
									<prop name="Position">3</prop>
									<prop name="IsDefault">1</prop>
								</obj>
								<obj name="PropertyObject" class="GenSampleEditName" version="4">
									<prop name="PropertyTypeName">Sample Name</prop>
									<prop name="Position">3</prop>
									<prop name="IsDefault">1</prop>
									<prop name="name">Sample 4</prop>
								</obj>
								<obj name="PropertyObject" class="HTCSamplePrepNotes" version="4">
									<prop name="PropertyTypeName">Sample Prep Notes</prop>
									<prop name="Position">3</prop>
									<prop name="IsDefault">1</prop>
								</obj>
								<obj name="PropertyObject" class="GenSampleEditSubset" version="4">
									<prop name="PropertyTypeName">Subsets</prop>
									<prop name="Position">3</prop>
									<prop name="IsDefault">1</prop>
								</obj>
								<obj name="PropertyObject" class="SamplePrefWidth" version="5">
									<prop name="PropertyTypeName">Width</prop>
									<prop name="Position">3</prop>
									<prop name="IsDefault">1</prop>
									<prop name="Width">1</prop>
								</obj>
							</list>
						</obj>
					</obj>
					<obj name="item" class="SamplePropInfo" version="1">
						<obj name="ChannelProperties" class="ChanPropList" version="2">
							<obj name="ChannelProperties" class="EMList" version="1">
								<list name="emlist" count="4">
									<obj name="item" class="PropertyList" version="1">
										<list name="emlist" count="12">
											<obj name="PropertyObject" class="RQSampleTargetProperty" version="4">
												<prop name="PropertyTypeName">Combined Sample and Target Type</prop>
												<prop name="Position">4</prop>
												<prop name="IsDefault">0</prop>
												<obj name="ChannelProp" class="ChannelProperty" version="1">
													<prop name="ChannelIdx">0</prop>
												</obj>
											</obj>
											<obj name="PropertyObject" class="QuantConcProperty" version="4">
												<prop name="PropertyTypeName">Concentration</prop>
												<prop name="Position">4</prop>
												<prop name="IsDefault">1</prop>
												<prop name="Concentration">0</prop>
												<obj name="ChannelProp" class="ChannelProperty" version="1">
													<prop name="ChannelIdx">0</prop>
												</obj>
												<prop name="ReadOnly">1</prop>
											</obj>
											<obj name="PropertyObject" class="QuantCpHighProp" version="4">
												<prop name="PropertyTypeName">Cp High</prop>
												<prop name="Position">4</prop>
												<prop name="IsDefault">1</prop>
												<prop name="CpRangeHigh">0</prop>
												<obj name="ChannelProp" class="ChannelProperty" version="1">
													<prop name="ChannelIdx">0</prop>
												</obj>
												<prop name="ReadOnly">1</prop>
											</obj>
											<obj name="PropertyObject" class="QuantCpLowProp" version="4">
												<prop name="PropertyTypeName">Cp Low</prop>
												<prop name="Position">4</prop>
												<prop name="IsDefault">1</prop>
												<prop name="CpRangeLow">0</prop>
												<obj name="ChannelProp" class="ChannelProperty" version="1">
													<prop name="ChannelIdx">0</prop>
												</obj>
												<prop name="ReadOnly">1</prop>
											</obj>
											<obj name="PropertyObject" class="RQEffProp" version="4">
												<prop name="PropertyTypeName">Efficiency</prop>
												<prop name="Position">4</prop>
												<prop name="IsDefault">1</prop>
												<prop name="Efficiency">2</prop>
												<obj name="ChannelProp" class="ChannelProperty" version="1">
													<prop name="ChannelIdx">0</prop>
												</obj>
											</obj>
											<obj name="PropertyObject" class="ChannelGenotype" version="4">
												<prop name="PropertyTypeName">Melt Geno Genotype</prop>
												<prop name="Position">4</prop>
												<prop name="IsDefault">1</prop>
												<prop name="ReadOnly">1</prop>
												<obj name="ChannelProp" class="ChannelProperty" version="1">
													<prop name="ChannelIdx">0</prop>
												</obj>
											</obj>
											<obj name="PropertyObject" class="GroupChannelTypeProp" version="4">
												<prop name="PropertyTypeName">Melt Geno Sample Type</prop>
												<prop name="Position">4</prop>
												<prop name="IsDefault">0</prop>
												<prop name="GroupSampleType">mstUnknown</prop>
												<obj name="ChannelProp" class="ChannelProperty" version="1">
													<prop name="ChannelIdx">0</prop>
												</obj>
											</obj>
											<obj name="PropertyObject" class="QuantSampleTypeProperty" version="4">
												<prop name="PropertyTypeName">Quantification Sample Type</prop>
												<prop name="Position">4</prop>
												<prop name="IsDefault">0</prop>
												<prop name="SampleType">qsUnknown</prop>
												<obj name="ChannelProp" class="ChannelProperty" version="1">
													<prop name="ChannelIdx">0</prop>
												</obj>
											</obj>
											<obj name="PropertyObject" class="ChannelGenotype" version="4">
												<prop name="PropertyTypeName">Scanning Genotype</prop>
												<prop name="Position">4</prop>
												<prop name="IsDefault">1</prop>
												<prop name="ReadOnly">1</prop>
												<obj name="ChannelProp" class="ChannelProperty" version="1">
													<prop name="ChannelIdx">0</prop>
												</obj>
											</obj>
											<obj name="PropertyObject" class="GroupChannelTypeProp" version="4">
												<prop name="PropertyTypeName">Scanning Sample Type</prop>
												<prop name="Position">4</prop>
												<prop name="IsDefault">0</prop>
												<prop name="GroupSampleType">mstUnknown</prop>
												<obj name="ChannelProp" class="ChannelProperty" version="1">
													<prop name="ChannelIdx">0</prop>
												</obj>
											</obj>
											<obj name="PropertyObject" class="TargetName" version="4">
												<prop name="PropertyTypeName">Target Name</prop>
												<prop name="Position">4</prop>
												<prop name="IsDefault">1</prop>
												<obj name="ChannelProp" class="ChannelProperty" version="1">
													<prop name="ChannelIdx">0</prop>
												</obj>
											</obj>
											<obj name="PropertyObject" class="RQTargetProperty" version="4">
												<prop name="PropertyTypeName">Target Type</prop>
												<prop name="Position">4</prop>
												<prop name="IsDefault">0</prop>
												<prop name="TargetType">dtNone</prop>
												<obj name="ChannelProp" class="ChannelProperty" version="1">
													<prop name="ChannelIdx">0</prop>
												</obj>
											</obj>
										</list>
									</obj>
									<obj name="item" class="PropertyList" version="1">
										<list name="emlist" count="12">
											<obj name="PropertyObject" class="RQSampleTargetProperty" version="4">
												<prop name="PropertyTypeName">Combined Sample and Target Type</prop>
												<prop name="Position">4</prop>
												<prop name="IsDefault">0</prop>
												<obj name="ChannelProp" class="ChannelProperty" version="1">
													<prop name="ChannelIdx">1</prop>
												</obj>
											</obj>
											<obj name="PropertyObject" class="QuantConcProperty" version="4">
												<prop name="PropertyTypeName">Concentration</prop>
												<prop name="Position">4</prop>
												<prop name="IsDefault">1</prop>
												<prop name="Concentration">0</prop>
												<obj name="ChannelProp" class="ChannelProperty" version="1">
													<prop name="ChannelIdx">1</prop>
												</obj>
												<prop name="ReadOnly">1</prop>
											</obj>
											<obj name="PropertyObject" class="QuantCpHighProp" version="4">
												<prop name="PropertyTypeName">Cp High</prop>
												<prop name="Position">4</prop>
												<prop name="IsDefault">1</prop>
												<prop name="CpRangeHigh">0</prop>
												<obj name="ChannelProp" class="ChannelProperty" version="1">
													<prop name="ChannelIdx">1</prop>
												</obj>
												<prop name="ReadOnly">1</prop>
											</obj>
											<obj name="PropertyObject" class="QuantCpLowProp" version="4">
												<prop name="PropertyTypeName">Cp Low</prop>
												<prop name="Position">4</prop>
												<prop name="IsDefault">1</prop>
												<prop name="CpRangeLow">0</prop>
												<obj name="ChannelProp" class="ChannelProperty" version="1">
													<prop name="ChannelIdx">1</prop>
												</obj>
												<prop name="ReadOnly">1</prop>
											</obj>
											<obj name="PropertyObject" class="RQEffProp" version="4">
												<prop name="PropertyTypeName">Efficiency</prop>
												<prop name="Position">4</prop>
												<prop name="IsDefault">1</prop>
												<prop name="Efficiency">2</prop>
												<obj name="ChannelProp" class="ChannelProperty" version="1">
													<prop name="ChannelIdx">1</prop>
												</obj>
											</obj>
											<obj name="PropertyObject" class="ChannelGenotype" version="4">
												<prop name="PropertyTypeName">Melt Geno Genotype</prop>
												<prop name="Position">4</prop>
												<prop name="IsDefault">1</prop>
												<prop name="ReadOnly">1</prop>
												<obj name="ChannelProp" class="ChannelProperty" version="1">
													<prop name="ChannelIdx">1</prop>
												</obj>
											</obj>
											<obj name="PropertyObject" class="GroupChannelTypeProp" version="4">
												<prop name="PropertyTypeName">Melt Geno Sample Type</prop>
												<prop name="Position">4</prop>
												<prop name="IsDefault">0</prop>
												<prop name="GroupSampleType">mstUnknown</prop>
												<obj name="ChannelProp" class="ChannelProperty" version="1">
													<prop name="ChannelIdx">1</prop>
												</obj>
											</obj>
											<obj name="PropertyObject" class="QuantSampleTypeProperty" version="4">
												<prop name="PropertyTypeName">Quantification Sample Type</prop>
												<prop name="Position">4</prop>
												<prop name="IsDefault">0</prop>
												<prop name="SampleType">qsUnknown</prop>
												<obj name="ChannelProp" class="ChannelProperty" version="1">
													<prop name="ChannelIdx">1</prop>
												</obj>
											</obj>
											<obj name="PropertyObject" class="ChannelGenotype" version="4">
												<prop name="PropertyTypeName">Scanning Genotype</prop>
												<prop name="Position">4</prop>
												<prop name="IsDefault">1</prop>
												<prop name="ReadOnly">1</prop>
												<obj name="ChannelProp" class="ChannelProperty" version="1">
													<prop name="ChannelIdx">1</prop>
												</obj>
											</obj>
											<obj name="PropertyObject" class="GroupChannelTypeProp" version="4">
												<prop name="PropertyTypeName">Scanning Sample Type</prop>
												<prop name="Position">4</prop>
												<prop name="IsDefault">0</prop>
												<prop name="GroupSampleType">mstUnknown</prop>
												<obj name="ChannelProp" class="ChannelProperty" version="1">
													<prop name="ChannelIdx">1</prop>
												</obj>
											</obj>
											<obj name="PropertyObject" class="TargetName" version="4">
												<prop name="PropertyTypeName">Target Name</prop>
												<prop name="Position">4</prop>
												<prop name="IsDefault">1</prop>
												<obj name="ChannelProp" class="ChannelProperty" version="1">
													<prop name="ChannelIdx">1</prop>
												</obj>
											</obj>
											<obj name="PropertyObject" class="RQTargetProperty" version="4">
												<prop name="PropertyTypeName">Target Type</prop>
												<prop name="Position">4</prop>
												<prop name="IsDefault">0</prop>
												<prop name="TargetType">dtNone</prop>
												<obj name="ChannelProp" class="ChannelProperty" version="1">
													<prop name="ChannelIdx">1</prop>
												</obj>
											</obj>
										</list>
									</obj>
									<obj name="item" class="PropertyList" version="1">
										<list name="emlist" count="12">
											<obj name="PropertyObject" class="RQSampleTargetProperty" version="4">
												<prop name="PropertyTypeName">Combined Sample and Target Type</prop>
												<prop name="Position">4</prop>
												<prop name="IsDefault">0</prop>
												<obj name="ChannelProp" class="ChannelProperty" version="1">
													<prop name="ChannelIdx">2</prop>
												</obj>
											</obj>
											<obj name="PropertyObject" class="QuantConcProperty" version="4">
												<prop name="PropertyTypeName">Concentration</prop>
												<prop name="Position">4</prop>
												<prop name="IsDefault">1</prop>
												<prop name="Concentration">0</prop>
												<obj name="ChannelProp" class="ChannelProperty" version="1">
													<prop name="ChannelIdx">2</prop>
												</obj>
												<prop name="ReadOnly">1</prop>
											</obj>
											<obj name="PropertyObject" class="QuantCpHighProp" version="4">
												<prop name="PropertyTypeName">Cp High</prop>
												<prop name="Position">4</prop>
												<prop name="IsDefault">1</prop>
												<prop name="CpRangeHigh">0</prop>
												<obj name="ChannelProp" class="ChannelProperty" version="1">
													<prop name="ChannelIdx">2</prop>
												</obj>
												<prop name="ReadOnly">1</prop>
											</obj>
											<obj name="PropertyObject" class="QuantCpLowProp" version="4">
												<prop name="PropertyTypeName">Cp Low</prop>
												<prop name="Position">4</prop>
												<prop name="IsDefault">1</prop>
												<prop name="CpRangeLow">0</prop>
												<obj name="ChannelProp" class="ChannelProperty" version="1">
													<prop name="ChannelIdx">2</prop>
												</obj>
												<prop name="ReadOnly">1</prop>
											</obj>
											<obj name="PropertyObject" class="RQEffProp" version="4">
												<prop name="PropertyTypeName">Efficiency</prop>
												<prop name="Position">4</prop>
												<prop name="IsDefault">1</prop>
												<prop name="Efficiency">2</prop>
												<obj name="ChannelProp" class="ChannelProperty" version="1">
													<prop name="ChannelIdx">2</prop>
												</obj>
											</obj>
											<obj name="PropertyObject" class="ChannelGenotype" version="4">
												<prop name="PropertyTypeName">Melt Geno Genotype</prop>
												<prop name="Position">4</prop>
												<prop name="IsDefault">1</prop>
												<prop name="ReadOnly">1</prop>
												<obj name="ChannelProp" class="ChannelProperty" version="1">
													<prop name="ChannelIdx">2</prop>
												</obj>
											</obj>
											<obj name="PropertyObject" class="GroupChannelTypeProp" version="4">
												<prop name="PropertyTypeName">Melt Geno Sample Type</prop>
												<prop name="Position">4</prop>
												<prop name="IsDefault">0</prop>
												<prop name="GroupSampleType">mstUnknown</prop>
												<obj name="ChannelProp" class="ChannelProperty" version="1">
													<prop name="ChannelIdx">2</prop>
												</obj>
											</obj>
											<obj name="PropertyObject" class="QuantSampleTypeProperty" version="4">
												<prop name="PropertyTypeName">Quantification Sample Type</prop>
												<prop name="Position">4</prop>
												<prop name="IsDefault">0</prop>
												<prop name="SampleType">qsUnknown</prop>
												<obj name="ChannelProp" class="ChannelProperty" version="1">
													<prop name="ChannelIdx">2</prop>
												</obj>
											</obj>
											<obj name="PropertyObject" class="ChannelGenotype" version="4">
												<prop name="PropertyTypeName">Scanning Genotype</prop>
												<prop name="Position">4</prop>
												<prop name="IsDefault">1</prop>
												<prop name="ReadOnly">1</prop>
												<obj name="ChannelProp" class="ChannelProperty" version="1">
													<prop name="ChannelIdx">2</prop>
												</obj>
											</obj>
											<obj name="PropertyObject" class="GroupChannelTypeProp" version="4">
												<prop name="PropertyTypeName">Scanning Sample Type</prop>
												<prop name="Position">4</prop>
												<prop name="IsDefault">0</prop>
												<prop name="GroupSampleType">mstUnknown</prop>
												<obj name="ChannelProp" class="ChannelProperty" version="1">
													<prop name="ChannelIdx">2</prop>
												</obj>
											</obj>
											<obj name="PropertyObject" class="TargetName" version="4">
												<prop name="PropertyTypeName">Target Name</prop>
												<prop name="Position">4</prop>
												<prop name="IsDefault">1</prop>
												<obj name="ChannelProp" class="ChannelProperty" version="1">
													<prop name="ChannelIdx">2</prop>
												</obj>
											</obj>
											<obj name="PropertyObject" class="RQTargetProperty" version="4">
												<prop name="PropertyTypeName">Target Type</prop>
												<prop name="Position">4</prop>
												<prop name="IsDefault">0</prop>
												<prop name="TargetType">dtNone</prop>
												<obj name="ChannelProp" class="ChannelProperty" version="1">
													<prop name="ChannelIdx">2</prop>
												</obj>
											</obj>
										</list>
									</obj>
									<obj name="item" class="PropertyList" version="1">
										<list name="emlist" count="12">
											<obj name="PropertyObject" class="RQSampleTargetProperty" version="4">
												<prop name="PropertyTypeName">Combined Sample and Target Type</prop>
												<prop name="Position">4</prop>
												<prop name="IsDefault">0</prop>
												<obj name="ChannelProp" class="ChannelProperty" version="1">
													<prop name="ChannelIdx">3</prop>
												</obj>
											</obj>
											<obj name="PropertyObject" class="QuantConcProperty" version="4">
												<prop name="PropertyTypeName">Concentration</prop>
												<prop name="Position">4</prop>
												<prop name="IsDefault">1</prop>
												<prop name="Concentration">0</prop>
												<obj name="ChannelProp" class="ChannelProperty" version="1">
													<prop name="ChannelIdx">3</prop>
												</obj>
												<prop name="ReadOnly">1</prop>
											</obj>
											<obj name="PropertyObject" class="QuantCpHighProp" version="4">
												<prop name="PropertyTypeName">Cp High</prop>
												<prop name="Position">4</prop>
												<prop name="IsDefault">1</prop>
												<prop name="CpRangeHigh">0</prop>
												<obj name="ChannelProp" class="ChannelProperty" version="1">
													<prop name="ChannelIdx">3</prop>
												</obj>
												<prop name="ReadOnly">1</prop>
											</obj>
											<obj name="PropertyObject" class="QuantCpLowProp" version="4">
												<prop name="PropertyTypeName">Cp Low</prop>
												<prop name="Position">4</prop>
												<prop name="IsDefault">1</prop>
												<prop name="CpRangeLow">0</prop>
												<obj name="ChannelProp" class="ChannelProperty" version="1">
													<prop name="ChannelIdx">3</prop>
												</obj>
												<prop name="ReadOnly">1</prop>
											</obj>
											<obj name="PropertyObject" class="RQEffProp" version="4">
												<prop name="PropertyTypeName">Efficiency</prop>
												<prop name="Position">4</prop>
												<prop name="IsDefault">1</prop>
												<prop name="Efficiency">2</prop>
												<obj name="ChannelProp" class="ChannelProperty" version="1">
													<prop name="ChannelIdx">3</prop>
												</obj>
											</obj>
											<obj name="PropertyObject" class="ChannelGenotype" version="4">
												<prop name="PropertyTypeName">Melt Geno Genotype</prop>
												<prop name="Position">4</prop>
												<prop name="IsDefault">1</prop>
												<prop name="ReadOnly">1</prop>
												<obj name="ChannelProp" class="ChannelProperty" version="1">
													<prop name="ChannelIdx">3</prop>
												</obj>
											</obj>
											<obj name="PropertyObject" class="GroupChannelTypeProp" version="4">
												<prop name="PropertyTypeName">Melt Geno Sample Type</prop>
												<prop name="Position">4</prop>
												<prop name="IsDefault">0</prop>
												<prop name="GroupSampleType">mstUnknown</prop>
												<obj name="ChannelProp" class="ChannelProperty" version="1">
													<prop name="ChannelIdx">3</prop>
												</obj>
											</obj>
											<obj name="PropertyObject" class="QuantSampleTypeProperty" version="4">
												<prop name="PropertyTypeName">Quantification Sample Type</prop>
												<prop name="Position">4</prop>
												<prop name="IsDefault">0</prop>
												<prop name="SampleType">qsUnknown</prop>
												<obj name="ChannelProp" class="ChannelProperty" version="1">
													<prop name="ChannelIdx">3</prop>
												</obj>
											</obj>
											<obj name="PropertyObject" class="ChannelGenotype" version="4">
												<prop name="PropertyTypeName">Scanning Genotype</prop>
												<prop name="Position">4</prop>
												<prop name="IsDefault">1</prop>
												<prop name="ReadOnly">1</prop>
												<obj name="ChannelProp" class="ChannelProperty" version="1">
													<prop name="ChannelIdx">3</prop>
												</obj>
											</obj>
											<obj name="PropertyObject" class="GroupChannelTypeProp" version="4">
												<prop name="PropertyTypeName">Scanning Sample Type</prop>
												<prop name="Position">4</prop>
												<prop name="IsDefault">0</prop>
												<prop name="GroupSampleType">mstUnknown</prop>
												<obj name="ChannelProp" class="ChannelProperty" version="1">
													<prop name="ChannelIdx">3</prop>
												</obj>
											</obj>
											<obj name="PropertyObject" class="TargetName" version="4">
												<prop name="PropertyTypeName">Target Name</prop>
												<prop name="Position">4</prop>
												<prop name="IsDefault">1</prop>
												<obj name="ChannelProp" class="ChannelProperty" version="1">
													<prop name="ChannelIdx">3</prop>
												</obj>
											</obj>
											<obj name="PropertyObject" class="RQTargetProperty" version="4">
												<prop name="PropertyTypeName">Target Type</prop>
												<prop name="Position">4</prop>
												<prop name="IsDefault">0</prop>
												<prop name="TargetType">dtNone</prop>
												<obj name="ChannelProp" class="ChannelProperty" version="1">
													<prop name="ChannelIdx">3</prop>
												</obj>
											</obj>
										</list>
									</obj>
								</list>
							</obj>
						</obj>
						<prop name="ChannelPropertyCount">4</prop>
						<prop name="ContainerPosition">4</prop>
						<prop name="HasSampleProperties">1</prop>
						<obj name="SampleProperties" class="PropertyList" version="1">
							<list name="emlist" count="14">
								<obj name="PropertyObject" class="SamplePrefColor" version="4">
									<prop name="PropertyTypeName">Color</prop>
									<prop name="Position">4</prop>
									<prop name="IsDefault">0</prop>
									<prop name="Color">clGray</prop>
								</obj>
								<obj name="PropertyObject" class="DominantChannelProp" version="4">
									<prop name="PropertyTypeName">Dominant Channel</prop>
									<prop name="Position">4</prop>
									<prop name="IsDefault">0</prop>
									<prop name="DominantChannel">0</prop>
								</obj>
								<obj name="PropertyObject" class="Genotype" version="4">
									<prop name="PropertyTypeName">EndPt Genotype</prop>
									<prop name="Position">4</prop>
									<prop name="IsDefault">1</prop>
									<prop name="ReadOnly">1</prop>
								</obj>
								<obj name="PropertyObject" class="GroupingSample" version="4">
									<prop name="PropertyTypeName">EndPt Sample Type</prop>
									<prop name="Position">4</prop>
									<prop name="IsDefault">0</prop>
									<prop name="GroupSampleType">mstUnknown</prop>
								</obj>
								<obj name="PropertyObject" class="SamplePrefLineStyle" version="4">
									<prop name="PropertyTypeName">Line Style</prop>
									<prop name="Position">4</prop>
									<prop name="IsDefault">0</prop>
									<prop name="LineStyle">psSolid</prop>
								</obj>
								<obj name="PropertyObject" class="GenSampleEditNotes" version="4">
									<prop name="PropertyTypeName">Notes</prop>
									<prop name="Position">4</prop>
									<prop name="IsDefault">1</prop>
								</obj>
								<obj name="PropertyObject" class="SamplePrefPointStyle" version="4">
									<prop name="PropertyTypeName">Point Style</prop>
									<prop name="Position">4</prop>
									<prop name="IsDefault">0</prop>
									<prop name="PointStyle">psNothing</prop>
								</obj>
								<obj name="PropertyObject" class="GenSampleEditPosition" version="4">
									<prop name="PropertyTypeName">Position</prop>
									<prop name="Position">4</prop>
									<prop name="IsDefault">1</prop>
								</obj>
								<obj name="PropertyObject" class="GenSampleEditReplicate" version="4">
									<prop name="PropertyTypeName">Replicate of</prop>
									<prop name="Position">4</prop>
									<prop name="IsDefault">1</prop>
									<prop name="ReplicateOf">-1</prop>
								</obj>
								<obj name="PropertyObject" class="HTCSampleID" version="4">
									<prop name="PropertyTypeName">Sample ID</prop>
									<prop name="Position">4</prop>
									<prop name="IsDefault">1</prop>
								</obj>
								<obj name="PropertyObject" class="GenSampleEditName" version="4">
									<prop name="PropertyTypeName">Sample Name</prop>
									<prop name="Position">4</prop>
									<prop name="IsDefault">1</prop>
									<prop name="name">Sample 5</prop>
								</obj>
								<obj name="PropertyObject" class="HTCSamplePrepNotes" version="4">
									<prop name="PropertyTypeName">Sample Prep Notes</prop>
									<prop name="Position">4</prop>
									<prop name="IsDefault">1</prop>
								</obj>
								<obj name="PropertyObject" class="GenSampleEditSubset" version="4">
									<prop name="PropertyTypeName">Subsets</prop>
									<prop name="Position">4</prop>
									<prop name="IsDefault">1</prop>
								</obj>
								<obj name="PropertyObject" class="SamplePrefWidth" version="5">
									<prop name="PropertyTypeName">Width</prop>
									<prop name="Position">4</prop>
									<prop name="IsDefault">1</prop>
									<prop name="Width">1</prop>
								</obj>
							</list>
						</obj>
					</obj>
					<obj name="item" class="SamplePropInfo" version="1">
						<obj name="ChannelProperties" class="ChanPropList" version="2">
							<obj name="ChannelProperties" class="EMList" version="1">
								<list name="emlist" count="4">
									<obj name="item" class="PropertyList" version="1">
										<list name="emlist" count="12">
											<obj name="PropertyObject" class="RQSampleTargetProperty" version="4">
												<prop name="PropertyTypeName">Combined Sample and Target Type</prop>
												<prop name="Position">5</prop>
												<prop name="IsDefault">0</prop>
												<obj name="ChannelProp" class="ChannelProperty" version="1">
													<prop name="ChannelIdx">0</prop>
												</obj>
											</obj>
											<obj name="PropertyObject" class="QuantConcProperty" version="4">
												<prop name="PropertyTypeName">Concentration</prop>
												<prop name="Position">5</prop>
												<prop name="IsDefault">1</prop>
												<prop name="Concentration">0</prop>
												<obj name="ChannelProp" class="ChannelProperty" version="1">
													<prop name="ChannelIdx">0</prop>
												</obj>
												<prop name="ReadOnly">1</prop>
											</obj>
											<obj name="PropertyObject" class="QuantCpHighProp" version="4">
												<prop name="PropertyTypeName">Cp High</prop>
												<prop name="Position">5</prop>
												<prop name="IsDefault">1</prop>
												<prop name="CpRangeHigh">0</prop>
												<obj name="ChannelProp" class="ChannelProperty" version="1">
													<prop name="ChannelIdx">0</prop>
												</obj>
												<prop name="ReadOnly">1</prop>
											</obj>
											<obj name="PropertyObject" class="QuantCpLowProp" version="4">
												<prop name="PropertyTypeName">Cp Low</prop>
												<prop name="Position">5</prop>
												<prop name="IsDefault">1</prop>
												<prop name="CpRangeLow">0</prop>
												<obj name="ChannelProp" class="ChannelProperty" version="1">
													<prop name="ChannelIdx">0</prop>
												</obj>
												<prop name="ReadOnly">1</prop>
											</obj>
											<obj name="PropertyObject" class="RQEffProp" version="4">
												<prop name="PropertyTypeName">Efficiency</prop>
												<prop name="Position">5</prop>
												<prop name="IsDefault">1</prop>
												<prop name="Efficiency">2</prop>
												<obj name="ChannelProp" class="ChannelProperty" version="1">
													<prop name="ChannelIdx">0</prop>
												</obj>
											</obj>
											<obj name="PropertyObject" class="ChannelGenotype" version="4">
												<prop name="PropertyTypeName">Melt Geno Genotype</prop>
												<prop name="Position">5</prop>
												<prop name="IsDefault">1</prop>
												<prop name="ReadOnly">1</prop>
												<obj name="ChannelProp" class="ChannelProperty" version="1">
													<prop name="ChannelIdx">0</prop>
												</obj>
											</obj>
											<obj name="PropertyObject" class="GroupChannelTypeProp" version="4">
												<prop name="PropertyTypeName">Melt Geno Sample Type</prop>
												<prop name="Position">5</prop>
												<prop name="IsDefault">0</prop>
												<prop name="GroupSampleType">mstUnknown</prop>
												<obj name="ChannelProp" class="ChannelProperty" version="1">
													<prop name="ChannelIdx">0</prop>
												</obj>
											</obj>
											<obj name="PropertyObject" class="QuantSampleTypeProperty" version="4">
												<prop name="PropertyTypeName">Quantification Sample Type</prop>
												<prop name="Position">5</prop>
												<prop name="IsDefault">0</prop>
												<prop name="SampleType">qsUnknown</prop>
												<obj name="ChannelProp" class="ChannelProperty" version="1">
													<prop name="ChannelIdx">0</prop>
												</obj>
											</obj>
											<obj name="PropertyObject" class="ChannelGenotype" version="4">
												<prop name="PropertyTypeName">Scanning Genotype</prop>
												<prop name="Position">5</prop>
												<prop name="IsDefault">1</prop>
												<prop name="ReadOnly">1</prop>
												<obj name="ChannelProp" class="ChannelProperty" version="1">
													<prop name="ChannelIdx">0</prop>
												</obj>
											</obj>
											<obj name="PropertyObject" class="GroupChannelTypeProp" version="4">
												<prop name="PropertyTypeName">Scanning Sample Type</prop>
												<prop name="Position">5</prop>
												<prop name="IsDefault">0</prop>
												<prop name="GroupSampleType">mstUnknown</prop>
												<obj name="ChannelProp" class="ChannelProperty" version="1">
													<prop name="ChannelIdx">0</prop>
												</obj>
											</obj>
											<obj name="PropertyObject" class="TargetName" version="4">
												<prop name="PropertyTypeName">Target Name</prop>
												<prop name="Position">5</prop>
												<prop name="IsDefault">1</prop>
												<obj name="ChannelProp" class="ChannelProperty" version="1">
													<prop name="ChannelIdx">0</prop>
												</obj>
											</obj>
											<obj name="PropertyObject" class="RQTargetProperty" version="4">
												<prop name="PropertyTypeName">Target Type</prop>
												<prop name="Position">5</prop>
												<prop name="IsDefault">0</prop>
												<prop name="TargetType">dtNone</prop>
												<obj name="ChannelProp" class="ChannelProperty" version="1">
													<prop name="ChannelIdx">0</prop>
												</obj>
											</obj>
										</list>
									</obj>
									<obj name="item" class="PropertyList" version="1">
										<list name="emlist" count="12">
											<obj name="PropertyObject" class="RQSampleTargetProperty" version="4">
												<prop name="PropertyTypeName">Combined Sample and Target Type</prop>
												<prop name="Position">5</prop>
												<prop name="IsDefault">0</prop>
												<obj name="ChannelProp" class="ChannelProperty" version="1">
													<prop name="ChannelIdx">1</prop>
												</obj>
											</obj>
											<obj name="PropertyObject" class="QuantConcProperty" version="4">
												<prop name="PropertyTypeName">Concentration</prop>
												<prop name="Position">5</prop>
												<prop name="IsDefault">1</prop>
												<prop name="Concentration">0</prop>
												<obj name="ChannelProp" class="ChannelProperty" version="1">
													<prop name="ChannelIdx">1</prop>
												</obj>
												<prop name="ReadOnly">1</prop>
											</obj>
											<obj name="PropertyObject" class="QuantCpHighProp" version="4">
												<prop name="PropertyTypeName">Cp High</prop>
												<prop name="Position">5</prop>
												<prop name="IsDefault">1</prop>
												<prop name="CpRangeHigh">0</prop>
												<obj name="ChannelProp" class="ChannelProperty" version="1">
													<prop name="ChannelIdx">1</prop>
												</obj>
												<prop name="ReadOnly">1</prop>
											</obj>
											<obj name="PropertyObject" class="QuantCpLowProp" version="4">
												<prop name="PropertyTypeName">Cp Low</prop>
												<prop name="Position">5</prop>
												<prop name="IsDefault">1</prop>
												<prop name="CpRangeLow">0</prop>
												<obj name="ChannelProp" class="ChannelProperty" version="1">
													<prop name="ChannelIdx">1</prop>
												</obj>
												<prop name="ReadOnly">1</prop>
											</obj>
											<obj name="PropertyObject" class="RQEffProp" version="4">
												<prop name="PropertyTypeName">Efficiency</prop>
												<prop name="Position">5</prop>
												<prop name="IsDefault">1</prop>
												<prop name="Efficiency">2</prop>
												<obj name="ChannelProp" class="ChannelProperty" version="1">
													<prop name="ChannelIdx">1</prop>
												</obj>
											</obj>
											<obj name="PropertyObject" class="ChannelGenotype" version="4">
												<prop name="PropertyTypeName">Melt Geno Genotype</prop>
												<prop name="Position">5</prop>
												<prop name="IsDefault">1</prop>
												<prop name="ReadOnly">1</prop>
												<obj name="ChannelProp" class="ChannelProperty" version="1">
													<prop name="ChannelIdx">1</prop>
												</obj>
											</obj>
											<obj name="PropertyObject" class="GroupChannelTypeProp" version="4">
												<prop name="PropertyTypeName">Melt Geno Sample Type</prop>
												<prop name="Position">5</prop>
												<prop name="IsDefault">0</prop>
												<prop name="GroupSampleType">mstUnknown</prop>
												<obj name="ChannelProp" class="ChannelProperty" version="1">
													<prop name="ChannelIdx">1</prop>
												</obj>
											</obj>
											<obj name="PropertyObject" class="QuantSampleTypeProperty" version="4">
												<prop name="PropertyTypeName">Quantification Sample Type</prop>
												<prop name="Position">5</prop>
												<prop name="IsDefault">0</prop>
												<prop name="SampleType">qsUnknown</prop>
												<obj name="ChannelProp" class="ChannelProperty" version="1">
													<prop name="ChannelIdx">1</prop>
												</obj>
											</obj>
											<obj name="PropertyObject" class="ChannelGenotype" version="4">
												<prop name="PropertyTypeName">Scanning Genotype</prop>
												<prop name="Position">5</prop>
												<prop name="IsDefault">1</prop>
												<prop name="ReadOnly">1</prop>
												<obj name="ChannelProp" class="ChannelProperty" version="1">
													<prop name="ChannelIdx">1</prop>
												</obj>
											</obj>
											<obj name="PropertyObject" class="GroupChannelTypeProp" version="4">
												<prop name="PropertyTypeName">Scanning Sample Type</prop>
												<prop name="Position">5</prop>
												<prop name="IsDefault">0</prop>
												<prop name="GroupSampleType">mstUnknown</prop>
												<obj name="ChannelProp" class="ChannelProperty" version="1">
													<prop name="ChannelIdx">1</prop>
												</obj>
											</obj>
											<obj name="PropertyObject" class="TargetName" version="4">
												<prop name="PropertyTypeName">Target Name</prop>
												<prop name="Position">5</prop>
												<prop name="IsDefault">1</prop>
												<obj name="ChannelProp" class="ChannelProperty" version="1">
													<prop name="ChannelIdx">1</prop>
												</obj>
											</obj>
											<obj name="PropertyObject" class="RQTargetProperty" version="4">
												<prop name="PropertyTypeName">Target Type</prop>
												<prop name="Position">5</prop>
												<prop name="IsDefault">0</prop>
												<prop name="TargetType">dtNone</prop>
												<obj name="ChannelProp" class="ChannelProperty" version="1">
													<prop name="ChannelIdx">1</prop>
												</obj>
											</obj>
										</list>
									</obj>
									<obj name="item" class="PropertyList" version="1">
										<list name="emlist" count="12">
											<obj name="PropertyObject" class="RQSampleTargetProperty" version="4">
												<prop name="PropertyTypeName">Combined Sample and Target Type</prop>
												<prop name="Position">5</prop>
												<prop name="IsDefault">0</prop>
												<obj name="ChannelProp" class="ChannelProperty" version="1">
													<prop name="ChannelIdx">2</prop>
												</obj>
											</obj>
											<obj name="PropertyObject" class="QuantConcProperty" version="4">
												<prop name="PropertyTypeName">Concentration</prop>
												<prop name="Position">5</prop>
												<prop name="IsDefault">1</prop>
												<prop name="Concentration">0</prop>
												<obj name="ChannelProp" class="ChannelProperty" version="1">
													<prop name="ChannelIdx">2</prop>
												</obj>
												<prop name="ReadOnly">1</prop>
											</obj>
											<obj name="PropertyObject" class="QuantCpHighProp" version="4">
												<prop name="PropertyTypeName">Cp High</prop>
												<prop name="Position">5</prop>
												<prop name="IsDefault">1</prop>
												<prop name="CpRangeHigh">0</prop>
												<obj name="ChannelProp" class="ChannelProperty" version="1">
													<prop name="ChannelIdx">2</prop>
												</obj>
												<prop name="ReadOnly">1</prop>
											</obj>
											<obj name="PropertyObject" class="QuantCpLowProp" version="4">
												<prop name="PropertyTypeName">Cp Low</prop>
												<prop name="Position">5</prop>
												<prop name="IsDefault">1</prop>
												<prop name="CpRangeLow">0</prop>
												<obj name="ChannelProp" class="ChannelProperty" version="1">
													<prop name="ChannelIdx">2</prop>
												</obj>
												<prop name="ReadOnly">1</prop>
											</obj>
											<obj name="PropertyObject" class="RQEffProp" version="4">
												<prop name="PropertyTypeName">Efficiency</prop>
												<prop name="Position">5</prop>
												<prop name="IsDefault">1</prop>
												<prop name="Efficiency">2</prop>
												<obj name="ChannelProp" class="ChannelProperty" version="1">
													<prop name="ChannelIdx">2</prop>
												</obj>
											</obj>
											<obj name="PropertyObject" class="ChannelGenotype" version="4">
												<prop name="PropertyTypeName">Melt Geno Genotype</prop>
												<prop name="Position">5</prop>
												<prop name="IsDefault">1</prop>
												<prop name="ReadOnly">1</prop>
												<obj name="ChannelProp" class="ChannelProperty" version="1">
													<prop name="ChannelIdx">2</prop>
												</obj>
											</obj>
											<obj name="PropertyObject" class="GroupChannelTypeProp" version="4">
												<prop name="PropertyTypeName">Melt Geno Sample Type</prop>
												<prop name="Position">5</prop>
												<prop name="IsDefault">0</prop>
												<prop name="GroupSampleType">mstUnknown</prop>
												<obj name="ChannelProp" class="ChannelProperty" version="1">
													<prop name="ChannelIdx">2</prop>
												</obj>
											</obj>
											<obj name="PropertyObject" class="QuantSampleTypeProperty" version="4">
												<prop name="PropertyTypeName">Quantification Sample Type</prop>
												<prop name="Position">5</prop>
												<prop name="IsDefault">0</prop>
												<prop name="SampleType">qsUnknown</prop>
												<obj name="ChannelProp" class="ChannelProperty" version="1">
													<prop name="ChannelIdx">2</prop>
												</obj>
											</obj>
											<obj name="PropertyObject" class="ChannelGenotype" version="4">
												<prop name="PropertyTypeName">Scanning Genotype</prop>
												<prop name="Position">5</prop>
												<prop name="IsDefault">1</prop>
												<prop name="ReadOnly">1</prop>
												<obj name="ChannelProp" class="ChannelProperty" version="1">
													<prop name="ChannelIdx">2</prop>
												</obj>
											</obj>
											<obj name="PropertyObject" class="GroupChannelTypeProp" version="4">
												<prop name="PropertyTypeName">Scanning Sample Type</prop>
												<prop name="Position">5</prop>
												<prop name="IsDefault">0</prop>
												<prop name="GroupSampleType">mstUnknown</prop>
												<obj name="ChannelProp" class="ChannelProperty" version="1">
													<prop name="ChannelIdx">2</prop>
												</obj>
											</obj>
											<obj name="PropertyObject" class="TargetName" version="4">
												<prop name="PropertyTypeName">Target Name</prop>
												<prop name="Position">5</prop>
												<prop name="IsDefault">1</prop>
												<obj name="ChannelProp" class="ChannelProperty" version="1">
													<prop name="ChannelIdx">2</prop>
												</obj>
											</obj>
											<obj name="PropertyObject" class="RQTargetProperty" version="4">
												<prop name="PropertyTypeName">Target Type</prop>
												<prop name="Position">5</prop>
												<prop name="IsDefault">0</prop>
												<prop name="TargetType">dtNone</prop>
												<obj name="ChannelProp" class="ChannelProperty" version="1">
													<prop name="ChannelIdx">2</prop>
												</obj>
											</obj>
										</list>
									</obj>
									<obj name="item" class="PropertyList" version="1">
										<list name="emlist" count="12">
											<obj name="PropertyObject" class="RQSampleTargetProperty" version="4">
												<prop name="PropertyTypeName">Combined Sample and Target Type</prop>
												<prop name="Position">5</prop>
												<prop name="IsDefault">0</prop>
												<obj name="ChannelProp" class="ChannelProperty" version="1">
													<prop name="ChannelIdx">3</prop>
												</obj>
											</obj>
											<obj name="PropertyObject" class="QuantConcProperty" version="4">
												<prop name="PropertyTypeName">Concentration</prop>
												<prop name="Position">5</prop>
												<prop name="IsDefault">1</prop>
												<prop name="Concentration">0</prop>
												<obj name="ChannelProp" class="ChannelProperty" version="1">
													<prop name="ChannelIdx">3</prop>
												</obj>
												<prop name="ReadOnly">1</prop>
											</obj>
											<obj name="PropertyObject" class="QuantCpHighProp" version="4">
												<prop name="PropertyTypeName">Cp High</prop>
												<prop name="Position">5</prop>
												<prop name="IsDefault">1</prop>
												<prop name="CpRangeHigh">0</prop>
												<obj name="ChannelProp" class="ChannelProperty" version="1">
													<prop name="ChannelIdx">3</prop>
												</obj>
												<prop name="ReadOnly">1</prop>
											</obj>
											<obj name="PropertyObject" class="QuantCpLowProp" version="4">
												<prop name="PropertyTypeName">Cp Low</prop>
												<prop name="Position">5</prop>
												<prop name="IsDefault">1</prop>
												<prop name="CpRangeLow">0</prop>
												<obj name="ChannelProp" class="ChannelProperty" version="1">
													<prop name="ChannelIdx">3</prop>
												</obj>
												<prop name="ReadOnly">1</prop>
											</obj>
											<obj name="PropertyObject" class="RQEffProp" version="4">
												<prop name="PropertyTypeName">Efficiency</prop>
												<prop name="Position">5</prop>
												<prop name="IsDefault">1</prop>
												<prop name="Efficiency">2</prop>
												<obj name="ChannelProp" class="ChannelProperty" version="1">
													<prop name="ChannelIdx">3</prop>
												</obj>
											</obj>
											<obj name="PropertyObject" class="ChannelGenotype" version="4">
												<prop name="PropertyTypeName">Melt Geno Genotype</prop>
												<prop name="Position">5</prop>
												<prop name="IsDefault">1</prop>
												<prop name="ReadOnly">1</prop>
												<obj name="ChannelProp" class="ChannelProperty" version="1">
													<prop name="ChannelIdx">3</prop>
												</obj>
[truncated: 2,476,897 more chars]
