# Supplementary material for: Unique sperm haplotypes are associated with phenotypically different sperm subpopulations in Astyanax fish
Source: BMC Biol. 2018 Jul 5;16:72. doi: 10.1186/s12915-018-0538-z (PMC6032774; doi:10.1186/s12915-018-0538-z)
Supplement: Supplementary file 8 — Original data. Each subfolder has two ixo files output by the Roche LightCycler480. The two files cover qPCR results for oca2 and mc1r. Subfolder names end in 1, 2, or 3, denoting which subpopulation of sperm was analyzed. (ZIP 10643 kb) [file 12915_2018_538_MOESM8_ESM.zip › G5Pop3/Jul 1 2016 0071 FACS plate G5P3 mc1r RK.ixo]

<objectstream signature="IXOS" version="1">
	<obj name="root" class="HTCExperiment" version="5">
		<prop name="name">Jul 1 2016 0071 FACS plate G5P3 mc1r RK</prop>
		<prop name="UID">D5E9977B9CEB4628BA7C56653F6AE8CD</prop>
		<prop name="OwnerUID">C6C05626183A45218341EE89EA1A5F2A</prop>
		<prop name="Created">2016-07-05T10:15:02.561</prop>
		<prop name="CreatedBy">C6C05626183A45218341EE89EA1A5F2A</prop>
		<prop name="CreatedByName">System Admin</prop>
		<prop name="LastModified">2016-07-05T12:01:48.290</prop>
		<prop name="LastModifiedBy">C6C05626183A45218341EE89EA1A5F2A</prop>
		<prop name="LastModifiedByName">System Admin</prop>
		<list name="AppliedTemplates" count="1">
			<item>Borowsky Protocol PEP product version</item>
		</list>
		<list name="TemplateOwners" count="1">
			<item>System Admin</item>
		</list>
		<prop name="SWVersion">LCS480 1.5.1.62</prop>
		<obj name="AppProperty" class="TAppProperty" version="2">
			<prop name="Created">2016-07-05T10:15:02.561</prop>
			<prop name="LastModified">1899-12-30T00:00:00.000</prop>
		</obj>
		<obj name="ConProperty" class="TAppProperty" version="2">
			<prop name="Created">2016-07-05T10:15:02.561</prop>
			<prop name="LastModified">1899-12-30T00:00:00.000</prop>
		</obj>
		<obj name="run" class="HTCRun" version="7">
			<prop name="name">Run</prop>
			<prop name="Created">2016-07-05T10:15:02.553</prop>
			<prop name="LastModified">2016-07-05T12:01:28.356</prop>
			<obj name="AppProperty" class="TAppProperty" version="2">
				<prop name="Created">2016-07-05T10:15:02.553</prop>
				<prop name="LastModified">1899-12-30T00:00:00.000</prop>
			</obj>
			<obj name="ConProperty" class="TAppProperty" version="2">
				<prop name="Created">2016-07-05T10:15:02.553</prop>
				<prop name="LastModified">1899-12-30T00:00:00.000</prop>
				<prop name="HasProperties">1</prop>
				<obj name="_Properties" class="TAppProperties" version="1">
					<prop name="Created">2016-07-05T10:15:02.553</prop>
					<prop name="LastModified">1899-12-30T00:00:00.000</prop>
					<list name="emlist" count="4">
						<obj name="item" class="TAppProperty" version="2">
							<prop name="name">TopChart</prop>
							<prop name="Created">2016-07-05T10:15:11.027</prop>
							<prop name="LastModified">1899-12-30T00:00:00.000</prop>
						</obj>
						<obj name="item" class="TAppProperty" version="2">
							<prop name="name">LeftChart</prop>
							<prop name="Created">2016-07-05T10:15:11.027</prop>
							<prop name="LastModified">1899-12-30T00:00:00.000</prop>
						</obj>
						<obj name="item" class="TAppProperty" version="2">
							<prop name="name">RightChart</prop>
							<prop name="Created">2016-07-05T10:15:11.027</prop>
							<prop name="LastModified">1899-12-30T00:00:00.000</prop>
						</obj>
						<obj name="item" class="TAppProperty" version="2">
							<prop name="name">RunOverviewChart</prop>
							<prop name="Created">2016-07-05T10:15:11.027</prop>
							<prop name="LastModified">1899-12-30T00:00:00.000</prop>
						</obj>
					</list>
				</obj>
			</obj>
			<prop name="State">3</prop>
			<prop name="StartTime">2016-07-05T10:16:22.737</prop>
			<prop name="EndTime">2016-07-05T12:01:28.125</prop>
			<prop name="InstrumentID">28159</prop>
			<prop name="InstrumentVersion">HTC_VER_10</prop>
			<prop name="InstrumentName">28159</prop>
			<prop name="InstrCalibrationDate">1899.12.30 00:00:00:00</prop>
			<prop name="Technician">System Admin</prop>
			<prop name="AcqStoreClass">HTCAcquisitionStore</prop>
			<prop name="AcquisitionStore">eJzU3Vmzqlq2KOq/smPFffNBkDri7Iyg6IDUNMCCNxAVxQIRBPz1t6ljZs48N/fJiBtj5FlrPcxYhgidokP7Rmu987+u+fG/Ltl5+99/NNdr+8d/bU7Z/f7ff5ixKm9u3eF+aA/XS9Rem+0f//XYNnf89N9/0H/87X/VzbX++qVaZpfL9qReu0v7x9/Y/zV9ffdPS0TZuT5tvxaQ+F9LnA739tc6xs1pe8ftv5b57z84Cjfxj7bN2+35722L38v+z80Jmuu+yc5//I3+Vy3Z7s/bVyv+1ZefFf+N+hft++1o/KOV7P+hkXgE9dP1t5/91mDmnxscH864VWbGUDz1L1oVb8/1H3/7f1iKVQSZ0OznH+Vftf9zIn7bg9++nF/affPZlCRJ/2KBRXY6FP/6wMB2h99223cztJkqidSv//7VMd7gmi57PdvgdfPH32b/w2J4eILr4dLe//hbNxcyiMRSoBYrWpJ05rLJodzUDEnG60Abh7xaQluVerIOg7I0LrOrDLfJVaIWetMXBjWTM9gTj6+WznOoDdMOt3CWe7FaPI5la4ShuIEDNGaVLY4gGRcttKElc4XKzHYKeiitF1AFyzmVre2DZSyk4xTyR4OfZ5NxYeydeQl7n5hUKh4iz1g8XQeuW3FKFoGrlAarbVZw0AqRrJwuVAx6w25hf5Yn1XJ9GS3j8GSP0GmckqxPQVQYgyFWUFUqtmeiyrqRr/IlZKthUi38OEh1MQl3cDO2cyo/xCVtlIv7AW7Mep7kQjmWRsXuVSjHyqByh+loffCfZ9g8J/Mqddd7y1h1gQTpbWtSGX1VwfA2oQy1spqTdSXi/jcG2cM+WuD64uWj1oVRzODeTO0kHadja9z4owCpIU6r5OoqnMFcrxo0nGBU64Y5gLG5ylc4sJScZMxV9oywEedQuWBU6dwaPUPj5TWctoZD8ttEaY2FkKyh6jb4e7qIdGPmxAkst75FpcdTWRi/ro4p9qZv7VIcR/+7LiVQMqN9/vk/dal/1S2+rUupM/27uxRQ/AZ03WkqKMWbTjJtlYBGx+cqYvnCIw/1YsF8xo1JuF6LNBGX4wCWmd5IbDlCS8g9WEFQxQ0JRcvzyHy6W8OcHRoCbtx6ZN09I1AWAk2F101REPNuTMBX5D6J64ldkkQ/AtjXjk3C+83jyHQ9o8G5eAwVZWKnkLCIM1CfGf5+Bfj90ngoYJ2fTQJ+7ynEmsUROHulqcKLKBTk2B43YJjrlsTzs9eSKmg24Jl6R2J96gO57Z8l6IfnLIHJXkhJynQ7kG/WnYq34U0iJSvk4NQjW0Wt3JZE3622oN8GhoSu2GH7zzYLRLnTSXwrspYArTZgWxemgkfTANlTIwVzejWrYsH1aHKmzyPoFplV4JXtQKANsH0HZ1ZFdiVYJPamGdg5wyfhZTVpybq3ByDbO655IxYp4fnlDPzVQFGwPrc0qWKnAn0tdhTUNbZf3U9lsCugSbjJJYnMPC0CazsXKLyR4fnIFvhZqzOKRLaI+3OZqCmoqsKRaGtJJfmxLiXQ3Dc9pWY/2aUUVVeo7+1S+8vBB7U2LyROpmuJHMxYAYfJSioUZjlHgvJMg+bbbQVzrxmIt4pKsJThghdTYtOECeM5ONf9OYlyECSyWB9VcPFGSUVPx6nJOupEME+znsTX5d0jwfTQgJrTDYl2S2sgx/1Ugfm+epIQhHtJxvNyByRbD1UkTDZ4yUu5Cvp+i7+vVm5B9tWhBUNlLlWYiaJOvFOOv1+E5ypcc7ZO9tpOBVuuzhR02cYidfokoI3raxXdbm5LVHflgHnwhwqcSZYSsZ/h/q+yCxXudK4mVh5r4KyrgYq6JsdbyDjVIUiwpfDURI4QRT2CVRp9BQ2kLdmaeInKTjpW8eOKtyR1z2MX9OM+CSeXO3aOxt6Af3TwM0u7QB7kYoISHkZc3z3DW07fzIFcLjSBsyB5ZKPicdTq56WKztOGI15g78HolAeJNHpTkOTQBBD4Xp1EwpYvCSnsHkzD7qn4zt1rwiwNCeaxRFfxIsXfnx4Gj+ejeCRxut4sSMl3JqijSFVhWt0XP9elJFr8pqcU86Ndihb4b+5SyXpyDse1+qiC0blJWrA+WiHvL28kYExJ0WZMJ4UcPXtUvskLJ22cGG3Y58mVBAfV8bTk+pyH/bF/JH7W3GtNvuR+OE6bjvLaW1trRH844TOY08TlJbfWHr2mhKPqUZRvLrJUs8SAhFIe0cRXHKnQBE8jIX+3mSrYzz1Oa9d5FDL36bPyo6MH2pOaYvvYObavmjq1BrZDwsmG7SrvKNwtrfael1D09WflXetioSkZk4TC5tgT9xBv8fukWYTS7TZSrsg1C21g1CHkZpNH5bEz3L+DH6ThsD1yibekilJDqyxDng6wvZt2AprKBHIoclZfeSeq0TUOVC6kxztdec3KOWlh103C5zObVYF98QZtJW2lkCcuRYJ0I4G2S7Q0FMruSYJNjzsbFqsw5DuLTbyUbFOt3T+UsH88e8p14T5o2yGbhmM4xfbO2lbXLsNuHU63Cq5fdZxUMzyeD7Gzj3g8FGmh8WmzCodgzRPvctzUmkuYIJzc1iPleyf8vRVO2PC5HDgqIEI7aP/cpaYvcP27/vXT+vv7V/9R/bHsjJa+6Sbw0/oTvvkmsLITFx6UwlOrcrL19LXnpnAIBINkBo368EN3CVXjEyqVfCgM8jhOIGknErXK7mFqLBfrFNqDivrLD0pt9IlboO5UkSzqEvWXlGEOD8U1k2xcDZzBW2QO+9BQqnTTK6mxv1wTfAhf5lUW0apiGIyoQJtP5sn6nI1gHHVqC3XwMJPcn6iW0W97C86aPSFLsh0Koyk3SzhOPIFaMdsHp3vdfAMNs5Co5UkcddSYW8I9YBWSptlhYZytOWpOCE2SM7BXDOcYRoD3kkmySj3U3w4DRKiY4xw1Fg6DQT36PZyqzRyDeF0tDGG5UeBu16ipZNa1+mQel7DJCtTcQ+wVo5Fe+gtzs8qjEvWnBMIUshNjUnlSAGd4+mYLzazE/Rt200LnAnENLd3aZP04HWqjJgIHhbqZVEl0AdrADamov6mRpFsBdefJ7hW6aYE6fLKhZ9xl0YIjorJaqzTquZlWuD79jposBmiNSYTn7+hP5iQVBjy+0aZZwraXrSp9GEP5U/pjWZZn/iL6E75Zf9tdrIIc3lB/iW6nH/0Z5ydVgZSjDlIttiE4imMCqety5CygTrTd41ZFbp+3hJFXa7BypUnCoGmBME9nDaSIMBRtZh5qqGdicKLrjMDuiutzr2cJXD7A0JMGdyCmtgPwhTtLooPQSqRpOhbUrGWouGk7nSyrYwr6ZjIjoTJD3ZgKhsJBekf9be3WIqm4+9IfdIlTEP55KcAYlqg/0ks0mZFgC+Y07JIocbdAWt0swY6XsyR2vLwkwhF1JBcdaotPBYVMa3MDWhSzFbC2dyIsvduBJ0yYJO7JBEPpzRn1V8t0FR03/ECuvF2jHh8MBYs8B7KwDBqUlEX9ebtCIt3VfoJmm7MqnLw06MuPLWi3HUNiP2osEtx3Odgzka/CfD4ZiBtuRwyN5y0Jm4lXEHY2MqCYBU2i5CZh6CkHJ1A0usP1jwK2p8FQ31modAWzdqKQDo54/h6aUEW7SbsgO0sIwRL4GRXve9yfseNzcJs7R0L2LLU/Fapij5p9198of1p/0jc/pYjvUxB4qKWYvnJA5jt/CjJ/flRR2osWYUcbT6ketqijhzOQvh+PYMyjSwVZY0vEFmMTNNy5KvQt1Fh4e+lvMpxQQ0LTfvTn5lxPQm7neoSWbw2QzmtILKp3hfAELwmzJqg/LRZLIqnqAYyWHap4v0XtzBRT+dLfWnNPH/0Fh8Mlic783SLrHPUnL/tzBYcB9Se2KxXU9rU/nIra2jGCDkTjr3jJwuZ3/YX07laS/r6dgO0y+KyM3XQgUwyVwXzo+P1RQP16uqaDnbm/9Oc55yMoRd5TIX20WiILxgq0CTdWAEOmEIk978BpEmzvfYd6rayoAFfy+yqSdNRWzk9NCOpurCIy5z2yIqg/T6qwS0wdb0F8FbVoDwnu32kqYheP7RLkbv7Sm7w5kTLTQjDqeZ2EB4uvyVSyR7AO8yGJz/s7guCmTkB9bmkS86MjkdEdOdAVDY8ny4kLshV5C5ylQiWx5uHx/LEuJTL/8tL7/9Glflp/7Dd3Kae8iR/9eavOUT76oyfrMfnoT2PtSTg8hV/64xKM954yuVIutc0tTal3VigJLx3ynjt89Pdc3DrKdxtp0J7blReKhUMnH/3N2KMS8tKMqtzLVSi0cyyQ8Hmc4+e+aVNtJk61j/48aT5RtPM6gJAdHIp89Fcl2jxk7Pif9Dc+yYN4i1z0vvRH6a/lrbbQ7uPjS3/eMZzo2lxyFuEo7lFThi+AlpDADad7BvV6Wjql1izjTdi7qL8gSoqTlm2n61BILaryLbcDrZ82csg1N9RZusb9P15HNhTEisbll3n5u/5SA/c/XyylcMxWVBJQbGtpjIrrGy9H3H5Z4+/f+hMLvABx57aLj/44+t4n3mIUaS2yztOQtdJn9dHf8iqsQjrY4NP3oz8jEj76c/HHqVZAsMTlMz5x7+fNoHk0rl+qWZp4BxO333FnNuTwvySYrrw/pf7+/lT6j+qP4+lvuwn8tP5m6vfeBBiV9eARzYRklVGThT7cUH8PSzWSNX1E/V3XyQIaqiNUtpwOqWHv1zI8nDnqy6v7haFIr9wSKEK1Wm1Rf8RNNnDt52K1OD5RTzp/z+BSnlBvkobrg5aaQytlSpXfTdQfP4QJ1IvdPMmey4Ni5NO5CnVmoo7mOupvIW92UM8Af7+9RJbxPFE2nMXFpFoVgPoreXYBJcZ6ZKHLgaRPjfsGumU5SZblfLSMW70uYW9vlCS/BurCuF2oA1TGwiRrn33l/lgqgrPATarlGDwK3bT7Auryiu05s0NrOPZ+D7dFOSfr7qCmhuXuFWjuhVF9cn/CYVpC4eWoRS4JdWO8NlNIjNRM1tw8AsMRZRn2m8ykMskZvvR3PNxw/26wK/VJvUGtOZpFZad5VBvz4ShBcdxNqIW0RP2N5lqDo70xknw5Rf21N/EC9byVST739ng+Ago1vLQNKj1s8PicWjGFS2rZSX44oP5Kdb+C5tpg+7I96lnXghTSrrSqjOuUH8v9cTwjfFei4qf1x32z/m7LHEMzqrgTEA92SR4bbQHyJKMo6KeoBfU5dVBr2ljF2XiXSB8bTyBN2RAIE2EgdPZcQ7CY3pP44EkpMYtnilqRmyp+ZkVBOOaSgB6gtiKnKk5EH89TsK89hnrTbDOQkX2iDquErT76g9tBQG2NqMH24VvEbR45+CsN9Tdovk5cLtbA13H9IYk9jyTHIAH52DZUNBLUkFEyaLywaCuwX7nE4323Be+gdFQkh/6CrOfHAzgrDzX2LDCUXnpCDOqWbpOweOY6OetxAabDslRYkrYl1+KxA8tSmCrs5O2JyPOOB72d0FSUnTKazLezG5jtkyXxyUB9qumZAX+7mVGQKqhXYYUaJIthRoVXs+VI2Ry3YHNzpooZEICMeMTBo/c8FWvhS3/HjAZNpNoqFK7SiWySjAcvr+kkkg5bhcD2cQb9gnFEbK1yDKDjIwG3FGYJBJetTvaXYA2u54kkXMtSQaROi4FMRiYJmUmL6z9nW5hzDFeFVu/9mP44nmP/bTr9T6K/705UbHg8hbZ/u+AlBXVK6jpWwG+NBxX39cYjsb380l/sDQKNXcQ+gqw4r1xZlHFE3ORzmGfVJYkX3F0n3XyH4eNiOKPmqpwmm56XwJ5pfRWubqgxu7zdIYABu9xbfxiNqiAX5JlAobk1uQWzIzhkNVChPrkXpNVxfW69Qz0Wy01NSBI9QI+7CxVNZxsgQ5qrYPPdmYqq/c0iZezgJbaQUU9X210QPdEMsKGsySf3tysCbIWmD1TkVnZNzuFOBlekrxXMBW4g/myqg5oeRhJdNBf1dTQN1NI4JNC3G47Qm20F3gqXjHjH4gg++tZg2asRNXi1LcLJyxKU7bNPYidAvYbOdgtODn0Vw9xNifLczcGZnEcqTm4Zdn7SWGCPhK6i/UFaoDG7HQT6gMeX9K5OPKk7grobHrjV6l6TYxej/hK3xvZfsUsLBep9Hhh4vFavcoeyfKC+ZYmuQoz0FNKtMCCXH/1AxWF1f+k5c2Ce4JLh+fpz+uN4gf2up9RP64/7Cf09786DCraDY/2mP1e8tooG88M05M5z1FOi5ING64f2d/01immFQiDh70PfpbXicgzCoe5QU//QH6st6SpoStThW39M3lCJ67hN+bv+SrctNQy99JDrHNTQW3+rHvXGevqTCjSrKD76++T+aAY1uh5zPZy0CupvIri6RkuP00d/gWMV6Ud/Ij/01Sf395v+3rk/7/lwPvrzMiavtf4cZOFUPXDkoz9pyXzpz2OaracJtamG/LDrqU/u7x/6c3czodRYo5uGz0c6S4LruW21sEUNDhPrSfnLzPO0o71bhVyNXdCbeI6n+UYchc+zxqJej5Mv/YnW0FNB/rxzGnN4auHALJ6JXzuSruVNkH5yfz5CtNQM/yaEQkXGKhAP7UJbRLvs99xfuDUh5PSWoj7628VnPqTlI0d5AWm5P6P+/t6F/qP640WK/avk/thv1t9qTjzYt5VIEnnrn770R41GkpoX1Fr93C/gsjmg/jgZtSV3oQzl1J9UScaGqbEOwjXcqJlYrc6TsjZintrAIewkkrQzhTbmvJjBnqrMJOX9kjOO+7UNp0RWqFSfoP6KaJ/AuWLnSc5FqL8bsARKWUQdBTbqT672O7jOJvj7xRF1I41XBw7FbkoWXlYWiKI16o/GbricHvaK0YjzDeyHbkItNznq78SyJdyXklKtdxbq7368HmDvA+pPl/aecZHxgffwpWmyHMddrV83mwL2rIT62wuoP81C/d2HGvVXp2NqXJW5Bjd2ivrLooeirw/PE0D9xPavHr2FOutlaOka27udRp4RwVWF61Eyq1zRcP9X82oL53GK6z8VQa2rK2oN10S3SQbpWBuOsJGhUalptZre8Pi595BA5e9R4wcO9Xe5UKi/pYT6QzeUxp6vbOhOR4PK8XpH3TWbHM4+sZO1vi1bw0jIGk5Te07ye696Rs5NU1hcRNSmF/6c/nhxJrF/Ef3x36y/iX0hGMrw9ypazPiaFOfVEqynSpO47tv6oz9fuKL+zkWhEO6KmnHPj6aK2AeGrpYYZOBOozsVRnuvILpoZjDX6zuJVve2JLcKNalf01kV9auiJvFeUMB5lqi/inZpktd58tEfjDrqLk0mEnjTJZuEF3biEXO/KkAWr6jHEz3RSVRqOhgrvaFCboP6uzk71OVxjfqU505LBEvYgmocWyoq7x2GwqKwQ13RjyQa1ElKJnGMoZ80QZ3pHYbS1WaVwJyRMRQ/dQ4QF1CLcrRC/QUF6ii4mXtQ4ydDwV3oTiThDBGMNJqRyI9siZhruwWj4Ngk9tfNiYSsyoF7VZkExAz3x5rbDGiHLUPCXYkafd4Z1OQ2QE0aM2dBtLWwAW1WC+g4wadJOlMZmJ92HQn7Ax6vZd3h9hY5avO2QE2+9Wfb8aOKLnUjEWV70cFttrMkXh22HuF4LQMtB5FECt8WhOWcBdh1xyTRbSZx2LEmW3BtmifRXS2GnwpVeZHlvusp9dP6++4KlZS9zcAqhiuJ28wqiRysFFDKC+pvSEUg7WHLgr9Y4Sk27g1HirA7gdaJ1wRGv1EI8VEvZvWqM5kPd4+E1Y6A8cQHT/QoUE/l7lWJqFZ9FXXxfUEccnhAID6xy9HhxiKK5HzpL5YisSbh5XwGZYb6w2cLamWxu2hg7DXUlPtAHQqx2oNzV3F73Bx1p2moQ3VwLhVcH6gpWkH9eU5xqUJqRG2xGerPOTl1FWXxfSDGsPNAl9FbIdeiXgt1p4C+7usk3B4siQzV0wCjVEfcC+GX/ow1PaDOdq5EHtHhghqkBgJ2xuHyt0kOfko/SRj42YIMz8kRvEfUJxF/Qf15z1mJmn1pcV2+9DfH4xV4MS7f8ri8K770d1Gxy6yzIiWj5R9A5x7XJNZC1yPbiXEC677uCZDLpiXD5RkB4fQbgXTiKIR/RDPQ7/qYxMlOlMisxeOv0xKNt4ibqBPCG5Mv/cVP1C8f2h7MbR91+JP640X+2ypU/mqVn3dbFUNKTHrilqPgaTclcEOazVAT79zfdi7IX/prJ0790R+VbGrym/4YNFQV6O19+OhvNNsHcfN7S2v7znTDCR3RlSeod/qjv3fl5yf3pzaNFnKK/iv39678pDubSXzzWnxVfrLHOerpnfsTm6MZ8mZRJ7/n/g5CV/luJuqaenqeQ8l45f7EWio1LbrE4djd+yTQWk/SHCfGz9P9QPlV4aSf3N844VF/9cr50p/Uo/4+lZ//u/7q4aJ9Kj/9IRR0zeeWXMj3O5p89Hed3Sah0K5Rf+/Kz2Rxnnxyfx4/KUBz8uP6f6j8fOuPYqdq+NTY4Sv3t81iJZzsimflQS9ZGmdr63D2oGeJGx9Rv4aJ5++T+2sr1O4qctLwuYo5yhV0PB/BiYFw8rzg8WVr1B8RI/6T+3P5UWr/jPr7+8jF/6j+BEn698/VP0nuj/pm/VUT14PzWke98XLX6jR3R/1teNTG5IT6O8byAvUwkCqdMmVq5OxdgcqspiRppn1q1LBJ4To8pGSxNVEbVo76O9tHqVrlD/y9ps8zqPvATHKdG2gjqikb9RKi/twtFMazchM4nAjq6Rqj/hr6qsNRvqL+bAP1F87kHbSu8Cv3txqvLpTDfUotBRu+cn+XzJDIas3LiuHr/QZuVxU1FwmoP3UxR/3ljUKtN0MEBr+7l3CyDiZJb1W/MJzjPobmbqOmlpfHoHMC6q8tQ9RZIaL+Fk6/h3O9QD2pfpQay0BG/RUh6m8hBrpudfEFQE9weWvde0bpsQqcDx7qz9dwe/vOVaGL12a1xsiZNgRjs4WyRC1mDUxpfW6hnu9zxkakeVFt0OZcgWZhyGR9qoA2FhLRoclEI8lq+uAZ1Tm8wEWYykmWPcKTIXh3B+73zKCyLYvHx25w/ztnaScpC3g+mIbg+ZHmc5IeStQjzzw3sGFkO8m8GaQ/pT+RmlH/Vn9/ksrP2Tfrb9YedZBTsyVhqWQDCbaXJZjrE52EPEgtWYmxAyr/HCmMviSFHOvDDOy2RH1NWYEjRz/OwN6f2gp6fI6Rfe/koNA0atK7SDWxnWcC/kOeVbHFoWb86pVYMNOBhAOFoR8VO1/6C9feVicXbTsFa83i57f+jDEvwJq1syQc91uLCLxggJcU9woUqwBCaAZ1o0r42QnzFp/25g7M1uqSeLPA9R3TeI9B9PxBhXq7TUnVmUdwczKjInOOoeh4e+LvKbNLIm8lpGS3Om7BV1KOxBO6aMl43ZXgL1OWfPRnxLwESpTOSCiDo5PnQn2AuszYJKqhqYmcbAUILsWMijXHt8higRrUixz15yWe9NFfEHNMFdVpUxJwjrh/m7uQRJWz5UhGzhxo5qHDb+IWQ1N2nIAha6hN1fO/9OcPh55EmYChqLvYmeAOCh7ft/6E2WMD8wUt4v7fvZJU7G4FqpOgRoc5bh/vDCV41xVPRRHX/pj+RIrh/23l559Ef99dprazJwwYJn1NQjz5NTnVKxXM07Un8dN+jRNbn1mQ1WeLGpQcjlj97QJWsrpS4bPPdWJlTxtk1sLP6/QO5CnnOpDrcCGxpt8togbLCeiB3ldgSLi+/mGg/vT5PYFkEL2P/syD9qw+uT/ptLx+6W9yRv1digdqpm36KqzLV+5OHUfQjBi3t5lugECD+ptrNmpv0fELojw1HfRQuJLwoLoFWS5Rfy5L30hce3f6k/sLzrORROEgKGi4nQrBrqsT2HI2avaK+rP9ciTx+NLT0YxN8ILJQH301+78C9jReUiik4jLQ4IBaGBSTwI5jdtXXzWgZgSoXf+yKYnLqqg5p0At7nnUn09yC9z+iDea7MCXRPcbG8hcxS5aqV5BCkXF35vttfrobyluL6AUQk9ClcX9H2shemn9hpruHY+MxZIFjTr9XX+LlQHBTZwREDQXdU2OMvj5Evfnrb/sOgZg8Rl20WD5c/oTKU74q1R+/kjuT1wGD8rT4ga05/VpY7C1/JX7W+0f8mfc30d/d3N8hNTkis8bk8/133N//ePO/Zb7++jvPe6PbgI6+ehPTy/qV+7vrT9wn/on9xfsHS/Vpp6ph9PuNe5veW0lLeyP8de4v7kiwW+5Py8/CK3GlSvt99zfR38HnUo++nuP+5tSHWrt6G8VrRmf8Wfcn/es8kLLkocXigaNWm3XzqBNt6i/97i/wE7aWhtW+Jm/RBTld4G/+FR+/pb7q8ozH1LnC534DJOftIkvKKi/9Ffl5zv39x7399HfO/f3qfzkEgFQZw2E7BSfWp53mIBWyIIaTorZkHxyf+TWqJ/Kz2AbFd5v4/6+9PfK/f2mvzh65hhfLHjiWZXY/pb78xmt1TV66YvhhAlY6k+rP+7/iv4kWvy2m8AP608h3z3ri3f3YG+sRGo1bDtarwTUX1f7qL/jDvWmhvsFlGcW9RdKw2ucX6jCvSinVfKI5MLYV2wK1TSRqFXVo5YefriBq3idJKtIjhRju1pnsA8Mk2SMgusLt70De89USSaaSmloczaBB7WZJ2meo/6OJ9fA71GD68hF/aVGv4Mb/codLsdXLm9MPLjwO9QRU7xyke58AWe+lKrEV3rLwGAZty9002oJ0qvyc6xKOPArleTeGdc3H9kDlCcP9Rft9oVxtvsYjjErk4y+PTh9EiVbuLEK6qzicH/2UriHylbnZG2tx9QI+4TAWRSMKqVXCmpvxtw+lZ/rZBmCceFYFU4dmMm6dlF/solB7iPfmFVmcKg5eU62UHsCLt/dd9xHf3VztqhUS9TaEAOiQnW8ykm+e6AWnXRtwHXZG0kq8y+9zfoLHKu7TOWOKLfGM5bx/FWdQaXkebAM4d4XcGgmqL9k8cr9Rajvtthg+3sv8gwt3O1ge9vbVaZ2w4/pT5rR3zZFxQ/rj+jf/Fy1AUMz2UjaBK4dzxGnb1ag0/iciOcO6mB1OLpgnmGkYJMWOmGDiEGduRhqLthGIrEo5KCziw7/rylOH/3Zy/xORdrRG8jz3Cy/9JdHqEmDCARUbjdUH/3R0jHB0HTHUlHbTnRCDVMFvAnPVrGdTRaEbB4FuHvA39+5ziInwswhYK53DGWnLZDd3lmC5jptEi4PAv3Rn1sPHQXjDLW0eOz2qLcFht7yxE/JeczRjc4V9ac9Nx6ZMPh7nRm7KnpyeUGmurAH71WAB53p0WRxFg4g6wfs+CHxa9K3qDF39pwlkXxDfZ5mxgBeJaFWw0jAUHIzikDMA2rvnqBeS+BRg9URn+7v3N+QMrh+WmaoeBc6JzKvd7gWr0P9bY8Tjsi0L4B7jR5IhQID3NPRnoJav8ZNbp64/xczv4CWjBi68zXSYH0TLPBkE/fnkU+A9PruVdmZi6jnRYvnQ7ukYAw5atN3JwpJw6gCVXjwVLjbej+mP2k2E77rb5Q/rT/mJ/TntWvUlNikLXG0XAN9bfVJtBvFBRH2HQeexGKX2XiCRC4L/gp2t6hJxHGOTugO9ReAXScxKVF31RL1pxRwqeJSErELSNEElFvTU+HjsUnJfsIPeCEI9ypauqi3yzTQQBO1JxUKo1iTMTdu4EvUmETZBPUXDk9cX+TiJWQw95qUov0E63DB7cPhviCds8MuWprXBPwFX5B6quHnI3tNolkplmR6c1BvdX5LomsnYhepBQ8sssX1O21jEYtFPSpr56VD5oaX7PJigqq99HcaUX+LUz7/6C9kWbwF7Dv1CibEeEvgp65Oii2/e3WBZxVO77eCXKzsDKTq+1eXR/01Bl7C2mk/JFDnr1xgerHBObz+zBRRt5JoUeOALB5QYyFIBWmS2QnknVOT+LBH/e02tys4E7EnMEk3A6F9JwKXeg1VLhsnJcMj42H+rHB/uqBVSPMITHCWm1mCR2FjkQqjd/BHeiTAFe5AZKMDcM/arAp3CR7vH+tSr4F/fw39fXeXeuf+ZmHRJ6iZ/Hf9BXqNWnjrb9h7fRKUu6bVup3fhbNYrhM/ODveZ9zfMFN6EpwCl9Puu0sQ9vnwqH7L/X30l09RI6/i6c+4v+DRO+Vn1hfuJlHko7+ajuehcLMY8rv+puqvWV/yYmf9rr/fxv31+cbSgvalvxD156UW6u9d+Ulf6z756M/NVlE4TmTcv8wUSm1/CvxwthaxvW/9kUmw/qr8fOuPWWnpl/7e4/52c0f50t99c08/+ntmB5p8Zn0xl4z8yf25+rmoNU+fTcOhEJ6Jywitp/nDdPXJ/X3050tTCOl0hvqTla2nNWWuhzRQA3HX8Yb75P7e+vtUfr7H/b1zf/6OctqP/iYDMxLP0L1CGzMhD8VpyVfu1nRpLX6Y8Sf399HfqfcnIRuaXPWnHff3r+Yk/Xn90RQj/PsH65+j9FORfyL5d5rxEknS/U7Ra8dNoT2dkX/3ErmWbMQEjmpAqlznytQwqY0GNz1FfkWLsDCSwyaF48ydJMnjlSzj2hf/LrNJtVg0r4F8qxc/xtAk60s8cIZ9v7pQV5SarA868s/oqQRu+ztyy7BHxQB6b37xLwXkmpYg/06LBDmlsKplzAPkatMe5NdAO+Wr9PPKhhOSzN3QM/bsfQN7XkHOwRT5t1mxJbQLH7en7cev5F9FP7E9D2V/MrzdNYbHciYnaxLIinGNqy3cueRX6WfgyHu4jP6c5K+Z04zTm3PX0qjypVWCscuaBrav0tV1X4YLQ4de+yf+qa4O5eOE/PPfk6heqS1czy6uPzD3irHiN2s4ip5NPvw7HXD9B4OWq9Q08fivbqL5Kf1M2+fBM6jn9QKX61wh681pTxsXZe1DVSgGtW7v74GO7hYaZmsn+Q133KjVdQ7XZmpS6TVA/lWr5gCQTu0qdY/Kj/GPplhq9heZ94V89xSF7+yfUkhtFSaWoBBSPVegNg2dRHvBa4lqPL78F0ujpJP75MCCm7r36uO/udGg9/K8I5HVejURqCAHQ7TaKmY1iSYqHy/AY3kMjuIdenKxeeD2vNVAxbrhKaTQngvQLYatYMJsLRIbKxV9uUEPlup2QbSQ2YKerWYV2LTvETPbWaA1+5bEu+rlLzVYQnDo2gT9KXCEruI92DvmQcL5cmJ9/KfRUwy+C6MryMF6HsHbCugziWAwrljxEhSNRS9ujuixe8Dsvkb+xUFBk2J8HjD4q375LycReuykzKpIWLUYzFOH8eO/2CAN+vP8ql0dNCaJpmTrkXp2EMGodfSfefIkkt+1PajBiP7rKAxJU+lSgMUMv7J/l/z8mtRj+SBwJtJAJpNGATUJZxgfNL5FBjq4gH3H4B/vRBj8zk9TBzzLQv/NF3i8vC3612jFX/6LrrsMghXNJPH0Vkik1pZnwJ6KCj+qeH5+rk+9/k75lwAgkX8CgK6c1ST0KIsmrYPXtNdidBfTPF5z3ebGfgAIs/KuEFNa1qDVaV3BkckRGFfBwT7wKq7cKgi8hYgA9IvwSqL2jICxhF8AjIuzmBJZuI3g3syWRD17B7IwYwLz9PiswMruLVnuEID2ZTEi8GYIQDHAq0ubdn0V80cEUDvDq1+5Krh9h0Jw3moEYECdrlV0SW4nYm8F3L5LX6lIBvH0AaDVnm8UXEKXI+LE9MDWj2MS6pd8QdQZ/p64FgJRNnggFrWbg7XdIagEGwH7Tv/NIwXbk414D4jvsxqcoBgqSLcI2Ol5VoLCDAjA6pidCB9HF7zGH3jNR9MNAtY/nMAUp0MSV/b9C4CyBs8k1JKsJfz54oK93GGfeaf/Uv5wAXM1r6swYjce6Qv1BlZQ9CTm+PtA2OoYgzaBJoEJ15SkDbYiaB4ZK1iahU6WgTNHoIu4Pq0RPTIoCGxvzeH+WK04kP0jisF63PEet1buPzaaFvsUI33X7NQ/LUDqm/vUW4ATvkQhXWlh8SVAIxnJR4DvmV/e+b/APAjDJ/8349y6+lR/djfTDtk9QSG+BTgGsfcRYPD0CknzWsYJeYXQ5DP2ryamHvarBUV+G/v3FqAn2+3ik//7bd5PYY1XH7MVn8lvApy0Uk39Vv05o41H8iXA06P6VH+6j7pNP9Wf7/yfW1ktp92Or7GEsBgoF0bh9Mn/vQXoOSsUbrwMUHzGga1+E+Bv1Z/veT/fM798BPie9/Mz9o+shNdTQFDC52M9IwFjFO2n+vO3sX//mPnFC+U8/eT/PgJ8V3++Bfiu/vwI8Habfo39cze3QtHsqEnDQc1nFIaOOa0ZMp6f99i/z8wv7/zfe+zfp/pzsbskv4/9yyb8V/7vTzvv59/7139WgDTHS3+VBOB3T6m20ikfypJI1TJyp5Z+aMRfAnyXf3ri5kuAa9Z9lVvGBOOccoNickYUoLJEqT3G6YQsrVoZjKGTUWAJNU2SzX3UPwK8dK1J8gOUnCGtWQ/aNlSr9SUry0/5Z7ffz5NcX6AYp3Q/h1Y5oqiwt4Ax1PIOGn+BoqIGFI4y9AGUUShX+TTF9njNdQGXmTlJlpzXg/FgUIB1X8hV5nqjZwhJUsLVu6tVGjcqGIYsHz4CzLStXBvzEgVaOxqujz71GEDTZAuPEgWanpbDYJwnKMCT0/8q/xzwGoD6NBrV2leHhbG6T1tIefUl2P0+NWRlQ+BkGWaSW0fcXtb3BhyY2kRBC4Biu623cIhRgOus/7sAndGissd6rA12d9ehnqUylV8XKOZrsZ/DlRmMJLuauD6Gdi/4OVBIVs7xdlc+qQDOo2hQaaSqL+FVOzi2V7vKqhoFaI/uBjqymqMwb6/Bf/L0DHlxsqtcuf5c+Sf2KYn5rr+t/rQAv/u9DyZrGkD2aktF/SbXiWIwXwKMNzEK5H5jXLAus5EK54VkEefhY0yX5Bht2mdX+WQA3fukS2DcFhh9RccNuI2HAjzoLUeE6+NdTzqjwvTqDUR0GANsbTOSsPALizArYQHuhWeryN+i2JjJQwM53rMUZHa3IHIRbME5s78EmBhHB/T9oqUAjtLiI8B5MEPB+gtRIY+DtoP5FZ+UrxjXIibdlEBIgNHyOwPYCFqFAtsxBKZbjB7TSFuDVePzGOgKRTarp3sgPFoSNruWJgf5cYD58vFq33Rbk8P8PAUzQ5FFjIDb3+bRE8iriDDuupwjBSynoLtHJgHa7TzyLHwJ1IeDAhOMiUL0SbCHubJhCeRlPhDvpm2/BOi2W4lkPQpTsfev0X0tHn/TC1QIYvdXBjBimSvo5mogsV9jNByLeH68Tc+QiJ6gABnqUoI6q0QKnhPpRMyttgFZvzFUuHlsFXK27RrmpiGQeLUtfk6ANE9JfxUBfvdYJda0WTCFaZ2EdlJLZGmiiN4CjErhnpKjO+HAYbHPhIs5CnDXLVFobl1TUTTJPQIuqt58NHUClvWa7GSCAnTP4TUJhfNrqkkFrzGtDgYSPWyxJAJjUxBcyjb5CPCpBLgO7fhMIpPftGS35u+fFGBsne81ceOpAao39FRkRCiYnFrOgDhqTYWG4aaE3r0E2B2vVHh78jUx5lMdjGVco0Br3N4YBigi99agM7cbmvT7wAf1bKAA5eNr/qOXAF39fKvC1dJekOfylfIrp2MCsxEF+EkBlnu8B4yOp5PLKbqB5x4GKrJYEXsfjwJ8pwBhF9ktcY/2Fey1P+BRNDc1eVzPZ3CTLQqwa8SCIO9sINXyWcUjc2sJx6IAcXuzJLZZCeOFm1+DyZs1FSshCtfg/Aa0uOqTcBmLNJE8LQYjujRVfKrymkzrrQRyp414Pi7YvsX4Oh/1Bu9BFwEF6KSvt9oYEu7v9HqniUl1K9C0Eu9xPypAmmeo2V9DgDz55j7VWL4QMvtzXwUNgyJZcabz+9yf79lfhivpURSkobWbvOw/OUBXtB3QdHXnfAToZgMuv2IYCKfWs/99/N977s+PADOMun4f/9cmO/33HKDZxuaXAN85wM/4v9fsL58KUNc9zsPp+XpLPjnA9+wvnxygKbqetileAnxVgAZ03Rba2m7ikDGYHsXoSNKnAvSdA/TrwDlpK3f3Nf7PFRlc3zsHKCQHFNJvs784LlW51nGiaF7YqB8BBslRLLRTlgmfClA34x36lwBfs7+8K0ANw5RDPox/jf975wDfs7/4XeWkmrsU4rCX5V+zv+TKxQg5bjISr6TukqY9j/rX+L+GQkG+Bcj1F4Z4cS9ImmFrcjjl5/8kwJmy46vP3J/r/WX1+9yfwsjIoeQVHPHtvUf/GQUo/t8R4Ow9tvavkQP87pkKK5r4cNqOUpUYm91Cj6V7Ck2WGUka1r9KQFu/IVXGrMrCqJs7gS4UUUzY+QsjiHD502k/qZJwQAGKHgrwQuTXgLoaxXa5ogCrXWSStH2Jho0qH1ruqlJ5lkJpsMtrApdeR3HZGxQg4RIL2nT3zqmhAIOc2kFZc2aS2eLr1Q9BEsCFt2UqO3nYHtsnCyiv9IRa5ctwgbE2imfPBfi9sUcB+ss1CjDUcHvvEtDJZP01AHAtsvvWcOI+gareobiEfG8Zt4u8hVNVoujSydB+BNjeX2LbWSjASTcnUA43o8q3K2VhKAuzhzBaomCXNR6PpYvHp+JRrNn99nrxnzY3ob4qJpWpCgpYt64oQF7A5bunrBu+fV9Dk2xsknGhWhstfTehKkeFrBcBHv/Ww+NxE7hfAiyT+wXq+KEk6UMZdOMehiFUK9mg8so9oPCGZA9Np6EA6QsKsNri8bhtTBTsWOD3Zy6oYTWUdrVWDj+YA5wJ4rfNq/bTAhS/uU8tr4IJXofwjueD45GiydfgacghuHkSTZR054Fzyp/kI8Bm0QkoMBRedI1RXPTNLEB/Ol0VtisUi7NlNmDs0o6Et5uvkCa5LMGYHmbVR4AlHOegsfFIxUJdvCbCj5cgzzi2itPXbJ/cwtTBdHK2gqM2SXH75hbI5jVfC1uhANNJ7MK8nXUk4mkU2C15/R6jaRKrK4wub26+Bz3TexIeexSYZj5KCLRyIOFs7xckKI8nIArNkFhhUVC7a7AGM76iuDK9GYjVmyhGR+RItJjj84e6rI6gULfX/DTmpCUZ85AxOudnSdgu24IoqkrDnCmx/dYlx2i/OHwJMFpsseXik5+CP4RMFSqz1wi8Ctvjrj02ifu9QJPKf80u+hJg/KB83N5sqoB8vWL7fR+P/2ETk48A43M6+RKgumyHJPLqzUDUeuVhtAsMCZkVCpfymRIF+arObWSpJYN7wfPTnxkqaqDTiTVT76DeRxTnT44ApF8jVf8iE8CQ7x6vJOcRC05c1hVkdKZ/BDh/3vokZrR7QR7LGQeuW6AAq+qukyE3GlAt9paEazMHcvFRHMHyjiIDDgVY7VcmWFKIIjub+PnwwGvM2HR4Tbv862UOYzcDt9i+5jya3ReE8fCaUeD4xOVtvEbcZdeBIlNjFdpbsSXlAgVo1GFPxQeCgtlKHQPKSN1ISAuvCV6GnQ5keqhJuD7wA5lhaAp+3qNIFUusiRa9Xk2ohE3yyQFO140PvsWMFeiecyLT+2tG4XN1o6JjciuIcfslwHBxQ0HN0tf0ppyOIjzFhU76x+wGgXUZKPBnKNzwPjuC/oBnFZ0hG8jozmrQb4+eCsUdClDpZoi+22WoQjcQT4SbCjY4Vv+kQE0zmrD8S4CbLd5zksErSWlNGnCa043Afo8Cv+bZHebjAZ+m9Mb9EqB/6PFpSF9zmggWHt+3AEN+i/c8+SDgPYdCAca06AIpPRSxPSh4PN8CbNVzCn4UMASEzebnBDgTZ/R3jVT/aQF+d62KFap82NtNX7neOi+0ct98VYH642UjfeUAXzPA/O85wCBb5rqW355OSJX8g3IDKBQtCHZ+OL2M+FloUVw3I/intz+8c4CTPe5GEMfC6ZMDnM55ivg7C4WnFYERzq4WQ/zIlOjP2x8Yl3smHj0tLC15mubvb3+wAH/P36Yd9ckB/u8CfFeB8jKFYnvPAPOpAn3NAOOZRdN+qkDf7/77TYDM7cB+jQHUlo/VVw5QNjvrtxlgPjlAQX3Nn/qqAnXp1Bl+zwG+Z4B5C3DoXlWsAy3pWrTOF19jAJ25U3xmgPmMAXwL8JAyZigG/FB9BBgKK/JVBerPW0XTw9XqkwP0Z4moaIYVTUNmiaL9CLDPg83X2x/eOcClySy+xgC+3/33FqBwbDjyp60C/XsP+c8KkJG4f/9k/ZPkAL/7yVrndx8ehjohy0c8LfWZgmK7+TMUx5pDgdC7DQppG6MAaxrFtasrHWpSoJgWdl9+coCXqTxNFpxT0p9BgKcnI5NsVaueUV6uGTSXs4kC6VFAsyMK7njcaiTfdkNp7LIkgVv9en1Cm6EA07yyoUmfKC66+iXAutijqDIKRZn5KJ6L3igkNxdKYWjbZAHHsJwmS1L1qXFdo3jaxVoh6fQ1YeYsu5Zwk4lG1mGNgqr7/gB1ujBJBguZNvIat19yFYor73sUkr/eYpxeYXuKbEDR7vsSLhf29ep2OKSGyt11FOwJBahdYWEc0+cIcflAMW7ysDRCcY3fn1lsbzDg9vIdiq6VPRRgqeL+L5rXFDCP18sCsxHFGXrUGlolQgGah0Nt0PrdQgHOlGS9nqGYGX9tQ52MRpXNVwcwxDG5wLkblWodlKVlLItNCJ2YoLCZVeQZ4ybcwzUK7Orz8r+H5hZwPujY/svrfOwaof2qAr3vfm4QIPYpgfuuv63+tAC/ewbQ++xp4pkquypW6XyB0dJqDVpu0wlMlh4K8Bh4oEa7J8HTXgBJKF8CU0raKoSHq5P6yRTg06vXtBIyiqXjtAK01Q6j29kRxbFRtBVY5PXu9LvS0sRYBRa43fpJPgLsqukKDKtgKeiCiUc882ECoScsikXoFmSi5zsw7QMK8GBNFsTmTGxPeOmSWD16KbHDxwq8J36OIMToUgiDPThjjdFdJ0+AcMKzBGucD8lHgJHOnGCucUwCPeO25HjH/SUYDaOzAoEjvRugoPgph0KTPe4zClC7vN4F32s+ClbUZFAnzayCqyaVRPMyBgzpxpF4LYs6OYSaCtb99S5459wBMbJGBncWM1XMBlvsucGxBLnnWBS3n3PEuGh7MJuVUEVRMpEIHTw0sK9jj9H0gAK98U8d5oclivOw3Xpkqz1qcNv1QIXmiNGnxggYfc93uL3SRzFzQ3z8EuCGbWsSJVN06GNgqHjZbHWyFaIOrOdJSELq9TbCn+tTEv0Xef3ft+cA548lC+SgoeDkme2R4lVVaZydvopOm3v5EaA9K7GPsDFeM5F6aMEVT7cq2oYOkG5wPJjf/FsSN6lbkt2IAjT5HkWWMyjIW7OdwnwX/RLgpljOQJbO2Af4g5gSnlvp4D0OvwQ43A8PsI0YxRKfUYDW3sQ+JsQ9BavFhiYlY3Cg8/ytAnfxyotrRwNcSamTKFd4jvgVClCNXBQiByjAnMotMEK6qSJDESVyvuM1qNeL1yzBU6EmzD3XIVgrDfbJnC9JMUfxuYOEQnRt7KNGs5uD1p5/CdA78HeQjd1Ioq7B9j/JeAK/C55UFPYoupTvbuA7HQqQuaAAOU6tX7MSD1VkTvH47Oe5A/66oEgU8dhexn9VgbqTXwIMHrcWTK16VaX2KECuGTuQ9zqej+g1C/Fk58R4vqr7q+7Bkciau8gfAcJs0lqkUZ8e6M4rB7ivUICd7RgfAYLP4fFLruoGvOWI97gfzQGyFD37rr/+/7QA1W/uU+9ZYNj+0VPeyDflpwr08wYI20ZxvecAHQR01OcNEBeW70NW6GvqMwvMRM7nn1lgXL0Xpd8E6B1difvMAjPJOKr6CNA9mNpHgL9Vgf4mQEdazUPq7jDUZw5Qan2Jf68Cfb/9Xeift+r/8/6/9yww/6gC/YwDfFeBUi4/EJfcsD3vOUA/VaDLCkX7rgL9CHDL4v695wCdbVCAnzlA3wJ8v/39tzdACEyCYt7Lm0I7a770EWBQsyhK2tS0rzlA31WgahfInyrQzzjAf8wC88kBOo8g/qoCnatb0HhFmIf9IKJQ/yHATxXo+/1/7xygADKTuCnnKr/nAN+zwEBs/rMAe3MZUsWBqoJDiYIs8+NXDjBo9KL+MwrwHwXZ/1kCcjT779///ichIM9+721AhnUA1e0wqVbPZlrr1nmdwVlUkRyMrEiGdJIXcFuFpMqXhlIaZ2NtwGNtY+ClBUiefSGmUHmFTNbtqNDGUd8U+P1rIFvfR2CsXTeDypwiudoOCSQOSJaWpbVq3evlyYiKfQLXV9ln7h+j10C80IXrOUCCrUQkILkhAU+dbibpGpB0CSMC3KqpkuT/L3n31qQqtiwK+Af5IKgIPAoMbnJNQIU3LiqKIgIq8utPIjW7a+29I9Z5qLl2z3P6oSOMKuVSAvnNzJHpHbpMKbpmC3eWnxaBK6xyZTkNUjgfdaGIlsMMidwxc3iElhQklznuT0qaE9xiDUm6fLiMUk8WAbRZIwRRxaxgJGCxHBYi1h0S8DVFUl31Pb7+EHCmmAqUiYrnh7yFjeLsHBqyMxI2iZLjRXmuAwWOJRIwurIDAYtAh4e8Vqkk3CCpm5rbw/EwzIBYrHB7rEQiaE7mmkR87VXKPVqt4cLNBSrq3ZxXFm1qQEX3ShG6PhJQ124lVNICf85xnaVs1xrACWg8v/YeiXfeujm01HFNJfeJ0CoetdpDs8w1Etc6no/2qXaQed26iHfFb0wCMvRy+W8J+A9JAv40AVeJpIIROw8K7CkbkaL0Q7DvDo1kGUbW1W1pDVO1+sCnN0hA6v7gETfWg/hvwdRJGiL51syQRGOiDMm4G6a78uaTuMfLXidc5CMBc2pOoNri50nEWYNSO33hOSyGV0ftvAXdPTHEDULbIpdyqn2VgZLiERFW6I8jAb1piaS7xjskz/b0oNxCQwI+p8YORN9CwrqJuSHCaSDW08NwkeRIMDqb5+DsNhguLnk7HwmozxwkoDvhaDKz2QgceoNkfOYY/hkTP4e1t2cC91YhAV9VcgaSbReUX77tljyH9LaW2DMMdzdIwEazGTB0nfnMN7PI0na+COgKD9xfo5QEUF9PJODBR4J9CChaC7yS67cpENobGsNAzFLuw3YEInqJgnBlMDw/nlqexA/8+8jGMOKveyIB/QtbgUoIhs9mlfJEkSUXrEkyDzzmiefrLfcFaMGDD2Cz5Fs8/ikSunSQgNp2P4xUPHWgaC2S81a2v4+ADM3N/m0Z6D8kCTj74XAVQy0GRPF6J74/TDFohikC+rZ+FT5jpvlYBro+iL+SgHQjPvA7fb7jdzpCAmKAaMHKcu+UxwnmhYCGBJQjtyo8SuUu5KnXqy8CslZzITl1X8BazB6Fu624jECLBDMWJ4rg09LsyNXz3mC3AwEX+FAjew8JaK6CjvjGBa8BOxSXIJ0a3L46TFlIL0hAdT+pKD+4LZF4Qx9P/P+98G8REufQHIYpFYeG+FcPv4OVenC+CNhvDZr0BX6Hpcu0LoDy7hW5TAwdVocMt386IQHvh1IHcjfx95cbvAesukeLQfW7o1yfQgK6GHsiIW2KuG2JpJustw3o77oL/OXUbEmobuuRgL5/a76SgMRgewoWrzWP1xTesyxI8Z6xWvEX0h+2T7DY/E6BGyIBE1t84jXZvCjvaZsM0d67DdhANYWbhEjyZVIKIClCH3iZzetkTT1tcEp2RrlxgPuneaUG67WEBOTqhiGr9/sA6xSvQT8b/lnpt11TM2r+U8+pPy0J+CkDXZJFRyw3YnNJfk2NcQyEvdIt+XsZ6EllmTEJuLCKXwT8LASkKeNVfGsEymfz19dCwJ08Nb8vBJxfVMWlixBff5KAnzJQ6rHoqXEh4IeA38pARwIOSUA7JdnmOwF9BcnWMUiyz0JAc5mmINF0fXYnN5n+7wT8LAT8lIEufPqNZNQS+nsSUFiw9JgE/EbAz0JATpCowHxc9/KYBFxc6I7YiwW3kUpTnLhMEVOULTC4P5fZVBwJaHNqRksL5Sy6DCX/9yGAjoxnZGwF0837eTASsDqp+pgENIuNJUgztv4qA3WIY+ljEvBDQGePcYKkxL0w/KPjmxoJ6PhJ9n0EfBTOdyMBxzJQuOD+fAj4j20ESv/1s/8sAZfz+exP6QXD/fBtIOkDBx7wnpLgsH928jsiSLbjciBHAPw4BrDuA1LEiZ/nCs+YKtxeFpIppF650h21GM7bchUkko7EM8omg1vOrajQLk4bRXZXCdwCQw3GLGBMBUiWDK+rxPLgolCPJoDT7ITE2nGioEgbYkEuDVnBq/LeKBpoR2hvjVpEdXWyFNs2PbjHPBKveAmZomy0LTTHKxJUCt2LYnlBBqd5OxDqgOQREy6H4nyXglgyxY3CKq8TXKemSpB8L16ZzMINlMAIRXwQ3UjpIDjA1Rlae+7nSMD9huSQi8OYwmSOBLxfbiqc1QDPz2uKBOT53RxcaY6/z6nHSlltFipczKdahImF28Nb2BrybKdS4fuIx29Nb3u4ukutiJecC8q6CCIon/aaxAvx1Cq28zIAhSuS+PbC81/sjia0h5VSJN4Jj+fWUiVeyqZIEnDzjXKcFR48dkckYMUiAbfF4gSVzyDxdF3oFP62OkDlgUaiR4wEFoZ/cz0uZ7+7F8xyzrB/CgF/enVt2ScaGGr6xECTGBciGEgipY5oyqWPSLZPHaggzPtiJGBfzKZA3t2DgJw2OnFMJwNVYF7Er2q8YRedsweT9p6Bj98UixR9HYI+mSMBs2FloDv0FpW8KUW8+YG3iMYMhHvLSKhq8bDINjyvQT8UDPEza5+RRTrM4bub+H7Dwy94I6ouCEfyDDwrRgJeDGkH6zsgCe9pGpF9gcSSXbYrYNnbG6J6hzOsZa6jfJvBz5u25+tIQD9Sh0kU5jwC4S4iGXdrDP8s7nACWbgwSDDgeeIP+TznESJJF4HdkegtEXwATjG8PA8ZBjl8L0HZ4ZF5IocEtIJyWK90x3c9pjaQbT6XwOGWSLCoQAJuZ9IJlKJaFCAdMPx3Ijw+eSZyxF+rzsCBuQr2UuoCLzceAiHKTgOSGzMMxzn8PP1i3EH1MHyGvYXhaUTXMPAByem6j4w4++QC1s7jA3d+z1qyItMclFO8IH7/snWyy88qrN4RW/iNiX+v33dNsfM/ZBTEj2cB8+TEgEbfkUzL2TIaCWg+zBflL4smJy9Acq2N8yPw+IWpEytTniBNpzWBQ8duSMb6FthXqAPvGP0ioHRykWSsZlaktJ7/QsD0NazOvYpPMhIwnSIBdVtEAr6BG2ZLrvuxDtQzbXwti76GJJzh+287jiFXa80CSW914O4FLidlggR0wuxOPOGWCORJahUE+lITVxK4ljCvnY7fMbHB7cUcT1KmdECvqjeFBEoY0t2QgErE15Rr5MuWnAJ1DWbCIflqsYGRgDK4b8p9Ua1M+tf+AaYWvMlIwPftcRsJ6K+GwYi3FAlonYwucFfztCX84dSA0BodNWYBo/vZAJ0Ne8qb04ZMnm5pwypBArq0hgR80usOzGw6HN8Kj4872h1e4xYS8Ori/svJNIC1NaxuFqXGIglfiyMBxyzg0axtME8J3oM8qtkQ0ko63qNkPJ+JhfeQ0+JKgXIv5wEol99YB7qc8/Of+uf/P5eAzi5lq6+VgH8TsMhVwWXa6ZP6lgVczoJ7MBLwsxKw17zXVx3opxvoZyWgFT9teewF8y0L+DcBv82C+NYL5i0n63ESoPnUfq0EHLuBfggoydO1y1X7mvzXXjAjAcX2eXb5iUwVtqe32TcCWuSGJPvUgfLluivsp2B0UpZOv3rBOO8QifvpBUOtTouvSYDHfb8bZisgKb3bRJd2S1Uas4AjAbnCm45ZwJGAX7Mgdr96wVCPWvyaBeHvMn1cCfjJAo4E/PSCGQn4qQONRB+Pf8d3lL0PzK8sIJu7v7KAn1kQlGT9RUDfEMdeMNb+wmdSk8z3X71gnJKjpRjUcCSgaRutJVUu/n0/daD/XAL+9Vz6zxKQZWaLP2Up4PKH24GSxcqB57SYBjtucmBkt0UCnjdbJE60RYKISyTSPbwTKuZqyBVXCTSotArJ9KpXucJObxEUk/eqSJ47YFAqIRJwcxZIXGyQTNNDGsP1SCEBd1MBCWg2AGWpEhLZu+6CRGzw85cMEivskIC5cLPh6JyRgM0aCeh7SMA81NQiWRWepXDJy4d23QtUrMzzLwKep6cViXTFrZSnSzIoKkUMoppBMqX7Jocz8FIRrdZIst11dYLn6a2S5OZ0ssKvkbgP74VknC1XA/HcA5RnH0m3YZGAon7L4ZYMswE3rRcpXKlp0C5EhYrwHhQpeC9jwF1utSLaa69W0feNioHqFI83j3H/uxmS7oQPbCpaenj8cj9kNVtDK5Kee20USR2mbzjimiT9Cgko3VILbrsF7v+ZxfPfVYGF5KWUIpaXGOgen1qJx4vHF1ZRFykzD8/H4+WpQWgt8Py4pokENF9rKqmHQtb1nhwgj2dIwFszNNdpAhfyeYpEFDa/kYAss+D+kFHw5KfnVn8IKDjlM3C9Z12R3E5iENTVDMnWDYWQC8kGZwV9ATVkG+ItDhh+JvdH4eoCkoci5z2sqPJVuLszkiJmkj0YK/5JwU1/bAgfzUNYU/w88Gy95fH8DUVuzvCvK9QWSblhnS8C4lYmQHYT1gDxJjMB2NkkI0w5PYKj2nPi7zj8vI6ZA8g7Fgm4UbOMLM9+CNIlxf2/0hj+sjMkoKQKHeU+T5MNoZb1GZymfQdAkn1O9klyBbNJkUyd0gpETHZ4vFnZEa+VkLThtjwjsU5M4ffvjCeFg68/BPQ9ZUKTmeTLuNc+7s9piQScWEsOhCswgStZGB4qbi+DEzVIvkmJ298HCYbwXDQUYjYTmfD1sD+BvCi8oEt10nW7YTjfgUMcTx2BVMJAYAMf/a7fWzxZOY4OttwgOcP5xCLVvqzAqH0kIBwtIAV39sC+VHPKXWpIXEo8XEGEOV/47KalCXRIWunBLYi3FIb2pFlpghHi98jjN+3vIyDLLBfcH1II+tP/VFk9rwyoWnOn/EW5zsikH7JqLwu/Y1cLSVd0WxbU5/pR+PQbydFS+w6cNV1TUEt1RNaHHf5ljz2+Fiok34FDsgmH153411vTEqdiBVgPo7hgpnJIwkvMoiqbZ+ETC0k0oZFga/lEEe+sI/lO0wkFq5f/pkYCaoqBpEuGgZzAmAzxJgoHWvGoKc+/4PvP1VAIemfvATx3iU6MR6ni1ZnXhWdXTUcEF7+jtnFrkDxnJJA3811YPx5vCib3VCCtm6iwLpcN8fvVnSaL99CsReNw++EbCcjp9RrW6RPJuJhaOrFf9gs0sX8HXhWaGXHJ4w4S/6CIq9pIOme1foC0uXeF/3TMDq+RYWnjQEB30+H5ZGTVBK1a4fFKh/pzjdhgOeyM8pNpW5GLt+zx6Zo2BCYvJOD1fUcSv3o8/tM75YkzVTegvYM2cItVuiHa5YlkZ6d94b33mUXWt7MLeogBtfdshkJV1lmDum7wePMQ7yH363UJ2iVHAlK6+fuW17IMx/zbdqD/EAL+dDOYTztQdiN0gbPg6+orC/hpBvOtHeiwFHBsBnOOxc7lqMWdGtuBfpYCMrMNEvDTDOZDQF5avIqRgONACHMYAPHJAr7SUnZf9pIOxizgZxj80qR7yn7ceF0KssN6XApoMjeL/iLg34WgHwIuxMmvQtDPUsAJv34WZsM1MBaCfssCfpYCTsJpF4xZwA8BP4WgNt0bzLcsoHNm8PVnHCBtDwS0qfarGcynEHRsBqOIJRkHQozNYP4moDONWV5Kn+qvQtBPM5jXrJfGLKATpTx8I6C92iWXsRnMuBTwkwXUvIHUivAOvprBpIk6EnAcCNH0fexydIS/f4dmmDXKSu5iD29qJOAnCzgS8JMFTJl59H0p4DpQ7bEdqP2q+H9mIehf19B/loAcS//728A/hYA/XAj6vhwdqF4XJNTJOwqKeVklcHx7SEB+jwRZMMUGaupBqMTv81x5OakGj9VCoMLV5Jgrs+cigls/DKg7Dt1jgmaRQRVkApJLe2eKeHjFkO/FYRx8JvBKYL88OMUiCSL3lF+Ux4QLoNkVSKxWeMvKiQ6H/TkhqXoHCcXJCySgtFOD+PB+W4pnEXyIGoZIomgiZEocrbZweU5XQeSkx1YpQy6Duy2JBYaMQ9ZsyPoVRSjh/h7w88A4nqB9qUimky7oyo03N3Ca6iKJA+aYKfTNPEB9jJFouzCnFWCRgFU5TIiIaSQtN6N0OC4qJGCg5JGSXVgWdl6F+ys/kYCiiER8tLZaxNQFt2deQhPqK6VSsUbh+ekpJODpetSKcLN6ZQr/0CIoTW0dJJXutUrqIIFLaipSCUW9BYVdhja0nKBQ8Zk9fWUBH5deLMLds8Pjj1MksbXE83ta4fEaHTlDOTmtqWhRIgHzkDpCYYgaiYW5CIqeaAFcQwWJmF9+IwE5ds7/IfPgfzxcvURPDdRd9yzglRstyY6HBMRqMiPew0OCfAgoVxskoNC3G/I2JQFWW+ZJ/LuPBJwu+z1oUfeixiyg25UHUBnpRfzsvt8QWu1DEB7bORkJqPn4edIroihXu7VAXs5uB1JXI6Gm0dA9Zedj+MsrSMD5bD90uvBzkP0Xkmsl2xGZ56UPVjV9Isn4NiPy7hCCwR2H8LdsLuS1r3NYMeo7cF1/EpGN6Z9AtlgkE23bl5GAZGchAeektYi5GSZaOM8u8CM6xfDxgWRy7sIvAr5v/gVURcRAeebsaXLMHAWcozQUfe2zCwnMmIf1GQNpn8zMDZGouQzi64XkwkdYRKqnIw/z3eeUxzJ7nZT8/Axm7CMBz5sUSGY8c9CyHAnoaE+dVBsksHai3sQ9Z0hGMB1jzAJ68RVJOVX9O6y8c088urIikuU7xPLTnFNQdni++GV9BUPt+WAkII9nBgwzX2B4yj8sYstTALUzWcp9db8xC8ixDPP/az/QrfxYgv12auIeneWF1NPyi4A+36YXwm+U5UhAvBdzFoG9+AadPzdImNKIyBF2Nn7ngoa4emS2pFogAS3GuQ/FzUiMDwGJzCOJVBeJaK1EJJy9f1IQkTQn4pDpJc2JCkYCavJsBqbuIcG6xy8CGsB1wUjA/e3Ow+qu4fZmKb4f90IDUsb3wrsN/Unnx7MG8mqP+yd3SMArV65BT6ymwKAZCdRypQvE3PYEmKupk8JL8PetbUP5J3XJEFkY+mkeY/y5Fzcbspd7Y8wCjgTcqkhgQdq+A3hskaDM9V6DcDKpwOf45IuAa2og4H2Hx8+qyyeI3OtNIGTwfHowt8BayxTxfcHYkGY2EFCJ58S9zPmKiOsrDWYXN4FvhdyFaMGSgrXkvigo8gYJK+22eA+02gLsKI1IlzxlWJUrJKBhDxgnSEBlggR0fd6MyFk/4P5Tr574kWsJxJ7YUxCYLd5TjOQ3EpBj2R9bsPC7CSj98DX1WQv4IaA1XbH0t7WA3wpBPwQcs4Bp/+hdJufuZOwGEwr4+yMBP1nAsRCUnb0C07Mn8tgN5jUfur8Y+7QdCcjdHr8I+PdEiJGAsw0S6FsWcCwE/XsivHdlje8E/GQBe8n6RcDKqk/uZIYEHCfCP+4HJN9F7opvBPxkAS3LqRnpSj8dl9LlFxmzgB8CjoWgHwJ+soCfQtBvWcBPP9BxLaCXXv87AfvnjqbGbjAfAn7WAv5XApqnfigEVXzvi4AR2UdS6fWWy3BqT8ZC0A8BP91gLHjh+fnMBKTL618E/KsQdJwJ+D9mAZdOSgXmomp1FHTijgS0aDv7Z2YBF/87BOR5ivlT1gL+dMbimCG58kJcBeFhuhIU6MMUHkteKeJmjgQkz3QDZe4QKjR5IVdMWK3hPLUEKppuVxfl1hcxVDsikHA5EId2qAwueOFQiTlDAtIUkvK0VJBwz6DjlbhZ+PDwrqSIWbq7KPlJ20DeECSRzIuCcp2uHLhEtlbEmxIJVVTNEY4hrRaJ0CMBj+Zrg9tLxCDmWSRQrr22cNtQqyKebdxOOdOrDPK0kUh0k/H9xhkJeLdtiYrT9ISktKgTnHZ3lUSN2VmKVBy3UPiVGCTWUEh6b8IDFE6pBYlwQgLWj0UONa0gCY/Td6TU86FdzeamUCHuUaSowoGH4D3s7xnvXwq/QCLfrMcvAsL9ZcFTWqlUUj86RnFm3AGeZwp/n9NfuSKj1aC8ZOsgLI7vVpn2Nxcah8L9PxlI4sUideAW3JGcO2Eg8ft1w+NdIhG3MyS5JgVIunhoP3OOkHjLNj3DYy6sqbB7IgFbOzjCkx2ygJyOx0/TTQhl0ODPm+tvHAnB83PqTxkK+NPX1Okl6aA9YyQVVycd0dJ5ApZczIKRgPVatcHchr8ImNzPEujlUDiapMOALSY5gGgehoxEi78/8ZGAprh+BeAZ+2gosgpB2p/mgddS+PNbarigvSgaw8EOCRhO8ef2WUE8fggoJon1lQX8m4C2Ts8DMIe1bnLs+2Dc+RdxVYXPiWuUIWgXFcPf07BOyTeRgNbdeVMYMNgZKVfzAuTN0N79uppUhFydEizKR5I5Eg8kaNkE7HuP4eV0y22Iun+eQX4VDIav64kwElC/P3B/JkckILc/qODYEZL0Q8DWXE7GLKDXak1OFpGqgFA/8fM/BOznUxU0XVkQX7ghAaeT+gSiM1kU4L/SDTHmJRKQunLBSMD0hcevrYaiObN86CSKh6GM7gwJ/SEgVR3uoJgqhqfbLR+RMqqRgJS9IBjET3JyA+cG+mHJF+7tgQS87Gs8nvyyCLz9Ds+vyx62IMaL301Anl8s/22T3f9HC0H30XsJq5SqCy/V4pbM+loDbTeMNPDo5kLCcs8O/0D2oEBMGyCVI/YgzdImcHO/zgg7PdjgHCkky3nBtWS78nUwrWdN/CWYNFHbqQAKk3YF3I9cRTJJ4UEmCV5zHwJGGySgcj4hiZ6QMuSQ3eegWh2S5X3lGKI0jgrWdBipwMQmT9pmGHOi4PbhAkgqrhwIeYruFNCbekMcCglIAg73j+8ammzXSECnoVoCl4AXyDI+IJHsY0+8lm4sclwPDUAnm4aCVqkFIpSsAc4zxmuyeiMBU/65htWNxv2hb61FVsajG7OAvr/ncrJv7g3Y4Z0q/CNlWETt3y9QZQyHvdMUj18J7A7UwHkTt+qbirxLx8RrMqYCtwEk9GU2FKYul3iNfrKA1Dqegb7bNZTb6khm+2AjCYeR1pAWmUB2/HQLTr19EH/9wmv4Q0Bxf/xFwPUx8UB+IgH9JDMzkjhzE4n77vEeJLYy0d4lAYlyfzcBeX7J/intYH560Ga1iJfu+8F3xIz3dTtmAWea9y9DAb+NhPiWBWzftTAWgvIvfE6N7WA+BJw8KSTV+rEXxizgh4CmWZj02BB0SSf0VzuYvwtBnaluWdLycjbdKRKw+N4O5tMQtN5bunSfJGv3dQju1LgWUKiGLCKrPQNTytJoXAs4Pcp0MWYB/yagjQ+VblwLOBaCfrKAn0LQeani/n6ygCfbib4agv6PIyE+BPw0BB0JWFJDg81hKKAdJo0g1VMk6bd2MNVcIl9ZQGqBBLse2e0XAZcHJOy3LCDJJ5Y0Xc+/COiUNJK6Sp8abv/aU98I+CkENdW2sUYCjkMBP2sBLf+5HwpXfw0FTPTdvxSC1qEEXyMh/rFZQOZ/hYAzehi29KcQ8IezgOQ9FAbuJqsgXkUvXTECLQX89iIB9ScScL4PkWgYJ1KxocFFmdbcGkm1FEm4PiMBD/NVDMf0LhTRDHJe6RR3DxUr4s+3jpgrza1I4LJl1SCkn0jAVavhQ1HPkJQci5+H7togqWgkoBqdZEVlQxeesa4NBEXyZNPVEZoqUovIUE+gTIxwC2eDE4vQ4IVMMRkk3O20WVGx93x1Sqo3GVzzVgqis4/vF/XiBLUeExIrZ3ytTjR8zadqkHyaOJjrYAvNjhGHQk63UnJucYAbdcftlw8kYPmZIVGVSMC762VKlR8NeFYJkiw7IKFUG4PekFM0KsxTl1H6W6hDU1JI1i44RUqoEBsq56JS8VTB8yMyBX7+IcHPp1g3VwQqjaHpXkjA+e3UKqYUAFzCQCri+obng9m5eD5ESaGS9IiE2waLGzy3vUQSVegqZT8hAZxTHc9PniAB+Ugr4FLnKMurgvuvsbj/91c5tNcpvI3SHJDkNbPFn+/u+W8j4IymZ/SfMhPip+esHLc7HZSH8Qr83cFgiLCapmB68ixwb9JkKHLCcMre8UhAc59heEUnBJSQeVLuYcXBSEDDqzEcPez3Aj596wOGa2xHPGuGBFPMc/RVCPohIKsMWSjS0IGXLn8RULibTOBfciSK1PUOEO7OFH43RdLMXSeH9XWB4dcTkIRc2m+QPPtX4VKnNiN3mo2ATGsk4KLCcLm49icwOegJGBzeCqKdhARMDQw36+fkQo7T5xV09YUwZPYZhqMzI0Xi7d/E2zgc3jq08ouAnurbAsFrpgDHd5CA59uEJodC1WGtHjG8jEQML7m5PQXZ6HH/t/hkILqE4bI6seaUmzFIQK4ptaHf/YJ4z2RvEVarC9Dk24LyLiKGk3OBPYG9r7gA2nIqk4z0NojG5U35ZTixyOY8ZDRewXzouG1HhN6ea9AjAcN7xWovRCrUDSAhfhFwZ51vsJaOPEakM54m5WFXgC1NcfsfAtLnPhmzgHC4Wb+NgHhNzdk/ZSbET7eDWe4eS9CUXU35T+3ekWNWqyBL7TDXfCDgpxBUi7VH4T7aFP8m6okCZe00hVemSUZm550NGjVk0aZH/E6LIRJQRwIWQFUpTRaKJI5ZQNfqkEA3zZsg7l+vwjNTDr/j9UEBYT1kAe0cCejlJwbE+ZAF3O85mki3nQZiPPlFwNg6r/DKk3F7YmxeiJ0P39n1Dsl5vCQb8gqGtX9ciKTrBSSg9qoNJNDsFwH/zgK6nG1uRgKuaa/Faz6rZVJOeyQgRHhNyickIA9P44uAbw+JpYqTHskovgu4iXgNRcd7C0qLBIT2PayNzJGAJKmQgIsDEvBAtm+Q3xj+A52Z7ZgFXLebobicJDk5p3jPWpkx3jO4XdYSi9gLIM8t7i/XIQFXvjcD5T2shZwaSMAk2O1A3w5dhikdz2cMvQrS/dBTcOF5JGCz+yKga17SjAiXKe71icLjvRaWTNq1oX9lAZkJ99sIiNcUw/0pWcCfXrP+WQvIM35HOaKYMF8EHObCjx1Bx0LQYS3gSMC48XqXWzf373PhRwI+37w8zoVnO3xO2Sdnr48EnBe422MhqGXX6vcsIHWRlO8dQT9ZwFfzVxbQfZ3/pR3M8rAzXFqm6uBbFpDFcIwy9ym3GdcCTjmZpsa1gLGYeC791LpiXAtoVQmMhaCWLzTydwLKTM3/t3YwnyzgNwJ+CkG/dQT15URw3+uMokYCso4jfxHwkwU8zX15XAs4toNZVsnWZfNHT+ydyLZ4PkrvqyMoSPuN9Kgl+zsB04LVRwI6ey+zJGYthe50ZiyIFSpmJimpjyR9bXpizZU2l+6pcfg+FfBTCNrveiT4h4BdUW9cBv8L/rEzIejl/w4BZ7NhMNifUQj60xkLfXN04aTRw1i899FS2nmRQmPwSpFQ6tCh820iudYD2Qy/uyidoRnQ3M9ikPDt8aKsFscYancjUKFZIRkZNkUC2oFYxKRHAlZhkEA795FczxYJNL+RDVw7USZRv4ZK8dbNBonXIbFmsScrTtQANOsKiUTzA+Ga4xFuzERFIspIQEKHO6i9t0hFkgC5Ik+QhI88wIfOVloxCNBbBk/PkwYS4fuVJTnBk3uTIOpqcaMEdHqGczbD/Skv+UbBt+4gX3kSCeebY6tEVniAy3GC248pJJTjpyco5wiraFuImXK9uSbcRSRgcngjoUhxXMFdJkjAxFzxytE56nA5I8nCrfGOFK1d2FAUtkbiFRmOP3IPcHqtNSqu5GOlbCQOz1/srIPE4N6twjJHD65BIFHRgUICXoUC4B6/kJzvIauYX7QbnGMXidsKw9i/vtjAUxDVIlaGDqxUjQ/5Gm8cJKws3P+tcDvB6SZpQfzY4/Efa2oPJ5dZU+Fp8RsJOJvTs5/KWPxphaAZV+tgzjYYPubrRhgJqLO3WQBugKSbPlgH9AbDIfe0QnItE0MGch7I1aUmkInsHEBmlhiOzdW9PBJQr2QMT8WdnWMosovAqIfCyZX1EEg+MzwQq5ouYLnhN+QqStH3QtDTVnVBrCt8vZgjaWbBLgeh6TH8ohdIoN1D3YKwu78oP77zObn48wgUaf4KPMPH8PTuDYPcp2lfeMoFyWi0TgHr6RCuZadJRfTHvITVI59T/tznM0Lv2QzUlfIuMMBoMtIOjVykc8lguJ4+ZGLF8ysQ0cL9qRkkoD6R1iDXw7qgbcZXJE3YFTiviKH8wsBwvWkTFazSWxA37gcCS7s1qJt+EXjNGUnnzs4FWKy3oOC1SHOibdUTGPM1EjDuDjq5q4kLQtX2gdtrD4tkb9UBa88hAXG3Iwyv2RqUYofhvcdmF6IIzg6cbbwI3KjYX8g9YyuQImlCPPGIxHtv/Sus5nskIJfaGzJv+v1XIai4/H1rAfGamnE/Va3yuwk4/x1ZQPk6rIVbQcwQef7U8G/idIFXPZAgV/rBgbKxf2UBpbdNAwaRiJn3w8iQ8TX+zZVdS8YsYD9xdFAapxmG/TUMCTRVBON5QBJdEiQQX9lTMCTnRXm0gYRT2lIFo8upwkt1JN7ssmfAKNw+8NkHx5DN9qDD+lDg+90ACaQlhgjaMsDtfQioZvh+st3Uhf9scH+Il+hgv2kklJPjNTaflGtQ/EkbQP9CAr27pzcS0FsaXEQiDX9fvL/awp2Q2iIAvQmSyCD5tqc0Iod2jgSc7PCavMQtkFmi0KBMLr8IyMTXB+hzA0m3AzYjIXPqQDN03N/bHAkoh/EbjGz7xmskwPMDpWQD4RdU4O9fdU7yI5LUWjF4z5ioVkfEfIIkT6kWz4eA56tNTnM867thVKiN+//JAkrC4oGfP8W/D9v3SODpHu95Ft1uyPTu+EBSdl54yaVBYs4HAs58PN590spEeNUmGLCeU781C4jX1IL/UwbD/3Q7mE8h6Owc/gsBP+1gTO7WCtLa3U7drmefxTcCTnS3JmM7mM9awEXadpR58TJ5HArxjYCfoRCc+KYCixUbWkqeteZOkisSbT6vL1Jo7ZSvQlD3zm+kI19bYxZwJODu9QzGQlBrekTCjAScHGrKapL6ay3g1PJfxATe/CLgy1ZoaswCfgbDT1kLyfch4NgR9G8CftYC0jv3VdiziBPGdjDfCkHj/TQc28GMHUGpRPqXtYAfAn6ygOYrTeVfWcDdjJjyNavGLOCHgONQiE8hKHVYIvGoa91+zwJ+CEjj7rnzh9EH3whIdadfWcAPAbv4gvs3EjCoybgWcBwLeEsPR3eqpsvA3KsmPRJw0pe/OoLurN0XAf+5haB/XWD/WQLOF+y/f7T+Qwj404/W465xoeFkgUT1ZYWBn6ylUAdoiSQSkIDTnttCi89cKt4O7VtswCD18eqReJP8dVFqJo3hQVKRRLsCCXgt3T2UsS9SYXP3LgpbUQmc9v2wVo3qkIhJg59n6nIQxVZeKX642sCxumpFeN8hefyF60HVC0iwy/tXFrAV10iq+1YEZSe9QrgcRIkkupLnCm3etnDiQiGItv6RV5bGIoNyzw2EGrJ++7Q4wc3ukIAKc9ooVU/O8JgNJJW8LlKuXbGD0/wmEXwErjolcakjNDqN27eWSCjLN09wVgLcv1f8zhTtsrDgZPsKFRtTJJRz1VBiQaZRCa2AoHTJag11rqpUOBWQgAXXOHBO1xpJJhoS8LUsDnBFElLRLnO/CHh5z9ZBZLy8VhGalQeNtiIkhmYgoBt6SERKocLZcDz21rzBkfaRuEeh65TLhNpAZV3UIkoYPD8PSbvAGXYGGbOAezk8wXHOIkGb0tsoXjYU1jLrNZWYz983F3A2Z/4vmm3/Qwi4+OEs4KcQlMR6R4CbpDJ5Jk4KmnufFZ7V2l8EFBNt6Lb3zCJiv6YqyM/sFfhkngLRNtPjSEDP2uLv3318vb57b+I34eNC7H35i4DK8POUqX38/cmM+K1kRcQK/Qj0lcMU3rp6ALmvzh6sYpMpRgJ2w1w+cyfNC3e/eiBBpToE+wFdgEGflRM3SGIQtwkSVmlNhlildAb1fMT9/RDQNYwC5EeC4a++QCKJAvtFQHD8LCfl6pCBUg/rkiKxuZCZ0hdAvCtDeW2ApI2K+grKncH9ccQ9Q3azGsNXJ/xFQJubYvishkzhRxsM/0hSayMBYeXh9k2hN8BwWiTYh4DXAm89yvWJBJykaUU48XAG5WZyhbdwnzrJdk8AQaX7YswCxuupC6q0nxOghg6pHwJqJkUV7n3Lt18EPO4XhS9KeHxG6t+/CPha8AyJiXMFZ3ZDgoK435Dt9pDDKj1wge9LLf/bwtU5Q//Y+to/jYDTu8iCsp82SJp8yZN3/0RCHQYC1vumJdbuzYG0oJ+Io0WzIS9PmYOtZogZorE5aQ8DAadhG3jhgutI9XbWIG2GLGEXcfxIwHEt4HGTdoR/1wIQonaB78yRUKxxVsFJcipw2y5liCLHSxCvHZJrN3TBFe1EA5uV8P2tggSqhIMERrRBIgUKfic/WUD9FtSUx0vJhVD3oRBVeLeFPxs+70NA4XzG399kFt4jnBJAdS49gXjCIWFNJKCxNB/E3/g1jAS02fAXAZ9TJKC5ivoAwhMPZJ+Ks5GAvj0QFpbXFxi8RlHemUnw8577DnRd6yjPPOA17hZ3Csm5eQf+ssXzafRIMrMbCkfNwLiQvYYE1J9D5QBl8wg9+s2CufZayjeGtZXl9L2A1ZsfZoUOBNwvnztQ0uhJfOGQ0kTV5xqIkwlFXMniN2Qd+j5eY0NX30BOc3w67uyRgCDLrU7WxdSGlTi0mJJV7rcNWsFras7/VIulP60Q9DMZ/lsW8LMW8JMFHAtBx7WA9OxZfFsL+CHgmAX8FILSL+pNvrWDYW4r/Lzq+dDHjqC9o9HESqZcK1Wvej0ScMwC6pyDRJq1SJ5PIWjaluaYBRwLQb+1g/msBdRfO2vsCGolJ7YdC0FHAn6ygOmmPrnTt0wX42R4Od7B2A7GKQz+azL8wqbxdZ0h+T4EXHTei7LLpSmMawHHjqD/tR1MItvfCfgtC0hdy18E/GQBv60FbPes9L0j6CcL+I2An46gXMbNqbEdzPY9/coCjh1BPwSkHbMnY0dQSn1u3cUt/IuAyVn8agfzWQv4yQJ+hkI478pkpOykxt/XAp7sejt2BP3nEpD73yHgYrnk/5S1gNIPF4LujJsLlyoVgtBiVxtlWqQZ5GyLBFzPT4LiDYWSD4bIJBGmwkW5nzgLLtFSpKJ45l6UFRQJtNZVDEJj/RYUulsc4HGmkWjX0qsUcuASeAh7tUjePv48EdIQ7tO7HMRNIVTKrRk6jvo7JNeRfcuKFhIfnsENSdWckVC3ZJFDPmeQON3QziQImwhOJEYCvRvIle2R7CAXbkIR05EgKNo52MPd2xISBSq+v7/czvC8AiniKDlFyu4WnKE6IwGjV5Bnir8MdlAKawnJV61ohYtuRygPLyQffc4Z5fo4nuBubjUqXtGnTNlNUhvOxFYH0gmZcmkoEQqx06hwnYCsBLeXATfxqlJRQ+H2/Enhwm3pIsHuQyGsdH4haWeABNy+3VaJYnPIou7XRXTL352iXW8BXLYnEoTcydOVYM0hAVlaoaLjFAm7OQQ3uIoPiQoxFKaVyQxJ3ZxlPD8HB4lXLtMLlHVjkOQ0zGmckPCMf99QC8KX5kXKuUXSPifzNRWfZMh+GwEXS37xb9cC/kMKQX96mb366HVQ9aQr4LJMLeKxTyRR28wK/71FAk2NxAUl9jAcetRZRh7lQQVp5iC5rjqGr9xzKPyE95tyJd3WyW1Yu7dOlu/AkzokyeM6j0FeP+aF38FDJpPG34Cw52cY/nXWhpRpEoF0CRnKZQs7Ilz6RAJmL4YCsbMv5FVLJxDLy7zw7vdJRjbFNAIru+D+fgh4jMsY7KkwzPgqMRz1vekZzF6lAp+fISHrpLyAzNU95dZ7uyWt7N/AkqkFPiBb/kIYX9rj8dE98RyTa4k/ly4gCtWSAJNNdAJhfwW52zBDB1GbJ7vsbH3PAhJXlb+ygPYew0d3b6xBi+hF4PLGIyfBNTFhHcaLwou3EyBLB0m65o8M8d0HhqNb7Yn7WwUcBYE+tcg8cJDIMww//dTbAwnVBEASfQwvlws7I7Nj3YLeAUW5WWVhuHrokYAHHreXbh4VOZ2SGuwJmSDBI57Hc4TxuVB5SMToOInINDgUYFciF4ByyH4fARcsTf0h7WBk6oevqQ8BbXJq8Tu1TuSRgHrudoUrDKPZk63Ig9CzSMDlztwQTVovwMkSJNZDYS9EUXsXNDZuh2JdJAVPGQas2GdD+YsYv+PaJJHAekgd5V5nw5w/bY6vtQmS7nZuKjLPax2UMEdCVS8koyDYHOjua8gsH5CA/PG8BuIhqWC9QAKJ/k6GlXlBInWOWZFHX+pIvHeDhPPqilQafqdXhxf+PNFTnuQikk4Uy3a45i19zAIaPoOkk49IOGeZIFn7+yOAo5dERKrwmrHzXR947jrNyHkmWaBJYl94fJ8hXqv7AkyGelP+5NJcSEaderA2Cl5NnFZfiDe3eyTW9U0gKXH/nXBGg3zAe4xvlHj8IRlG0/c0EnDJ1S3ZaUhSs9nO8fztkYDV9MSB8nw8CpcFJPMumzAgnVIkuRXh/t+MZzisHXwG3uvaMCTbzJGwBU8F3qy18Jo5qRswDzF+3lnmLqS1Swek43A8otZa5Ko5gEee4j3ltxJwwc7pP6QjKF79v6EQlFHv78C6X1NB4qKdObaDsZw7r0u743M1rgW0H1eDlrZWTLkvla6DsR3MWxo6fv5NwM9awG8E/Lsj6LgW8FMI+i0L+G0ohFO11pgF/FYI+m0t4CcL+CHgmAX8EPCTBZxvwlcwZgE/7WBeoTIjtnS3LmMh6CcL+G0u4Ht6xNcnjdOll31w3Wm17YhVs6Y+rgVcLE6LwlkHbTXOBWTahP5qBzOfJdrYDsbW1CaXgiHLN7aD0VP8PL/8EDD6NRfwUwj6Xrt4fMtJBuNcwA8BTdNL6O+j4T/tYKw6cd3X0u4L+77hZYnmk/X3LOBnKMSYBVSXzUVSMjx/3zqCXtM+H7OAIwEPYpmMWUDb7nD7kljH7sJVmeKfWwj61yXynyUgwy2pPyULKP3wUIijtwI4Z0ehSJb7Y6awAZfBsdGROMoMCbiJiy3cjwuZRC8CldLkBAl0UyQSCcarUoopFUN7asQiYVNPUHxaO0Buh1IR2tSpUnzlmH4RcDmMfm/JKoLz5iEX8eaNBJRe+Pl1IyKhZsJbV5SdFkAxcZGAVY6Eu9S3HJ5prlJJNLQzee+CGJpbKFGx33e5Es0WO2i5iUCFmi/IyjVq9lA0JSkiZ4Pvn24XZ2gPT3w9j5Fkdsyd4ZYqQ+HkMOpefHBIQFLg57WTFTMSME8D3B9zhgRsnu4JznSDBLxO3pmydxoHrsVZJVG97zJFJ5QEZ6dH0j1UQVfOZWpCs7SRgDsGtye+Ug9OSMQvAsaFiwS0T3h8af/qFIPTYqiyORKwe3udstG4DVTPDSmS80vUFS9yfcgvBv499KGwNDwuKrjZDRJXETtG0YLbDu5ndlgruX9vFKY3ryMBY4FHApprPN7j3NOCZLvD/eFXaQFHdr+mopD8RgIyHMf8KUMh5B/OAvo0a4BR6hgOrh4YjvI3JJGg+zPKfT6RgIF1dsGQXxSB577NiWT5GoaT+Chy7YKLSGA6RzBWOyTURNxbxEzPOWjl5U15/QlJcvD9BCzKm1PuliCpLGqYA3h5IDF7sc3ISnEiMI2AKbyLtMfPayUf9IpaEs8/2RVp6vN5WCuI79eu+5xMHkhKU2M6yqO57ELixTlGAqkd8epVq5MDxm4gZg8Mf99XJBhVHi7DqHgkoH59tMTeHb4I6IszqyJqfj7AutpjOHqzMJwUp8YFNM1YBq45eQxjq6UStFhgKI9LHgzZFgOJdw6S1npmLXEXGD4bxRIJ64YNT1br0gRbXCL57gkSNL/s7O8EtGIkpqbiJ/l7z6RHAqoqcBie1lMMh9NnAGu7pSgMopGA/O3sg0mZvwi4U50WtAuhA/fKZgxpT4cIHP62oHxjh8SVjn0zEhC2/gS5QJwKFD9aFC5XPSIyM5HEHwL6zg1//tuuKZ6i/23G4p+RBZR/OguoTtYsrN/XNnBnhmERvuyRXCUMBBxGm1P9hAdxzzyJ94YmInVzZ2A1R/L523OSk3cyEFBlH8RlNI4ZCWixD/y8rdfKpIvPBNZy9SYjAfuqJ2BufCSh6OLnSxKSU3NyJNHNbQXi5goPxu6JRHPmSCh3Ua/BSPCa99IDEjDWDgrorITby0naEiZCAuoZNIHf5mxLzMeQBTTbB75mhqzigzXBop1H4J0XmUxcsfbB8qS+gC2Ge0ThEgMct3xQEAhsRrK8tEDmtn3h3+8m3kNEJKBZZ0goNWg3pLmfhuOfvin31iBhwwUSkHAqTXxdNVqycJc0qPlAwHwgLBtPZiAGqzcF7qLpCKl9G1Rqjb9vbxKEY1h6IwF98WrRJCjxytN9+1F4S0hpQhSPBe146IbCU34YlDIPQVgxw3piDc/XZD4fyIsEdE+ylRHqJW1B52Mk3v2KxA01/PuIdoKkXkhIWLc+4Pb47SJwmzD9fcXVDD+b/dQ/Vf5uAi5++Jr6FIJ23fNdOF2V6hIGdkis1/5NjWsBRwIerVdgb6qEkazDfea+3kJdOCfRsL5Gw38I+HdHUHyivokjuA/4Nhp+LAQ93Qz9i4BJklRjISglr6hgJOCELi2Xvetz8n00/N9DIUYCDmsBRwIe77XsTrP0VTjW3szHoRBdoMyKkYCfoRBL1cf9I3f+qyPoh4BW2DeWFAdPy+Wc4EVZaZJaYxZwbAfzNwE/WUBrpT6+CPhtLqA/ccQxCzgSMHoOQxw+cwE/WcCg7NWRgGM7mE8WkI/lPnCUiGVGAn6bC/gpBF2Kbk+NhaBOq/7LWsAPAZdatyhs4Z3mkrJJZJcO9kjkTxZQD3bH7wTcx7v4aygE4/wi4LgWsJazf2Q7mL8Lx/6zBGQphv5TsoDiD4erpD8CHHd3oYjT4ytXDgszgyeVIjlSFglo2Yst5PRSJiEFXaU4mWbDya8lEqqeWykzcZVAeXyIVCwVSLynNrQ7UScSFV3h1CqRukqhvRtqEYbsUFjqhTHkXCtTYdDg583ODRKQGrJovoQELO1jAHc9xddCLyJZ+EUOp0uCBGTXSMDb9ZjA0Wjx85NnnivnBbXD5yqIJJQXICsHZbWHsloQKlpfh7V4cyTQ8z4lVHKgvUi5GukZCtNHkm5YJORMCEI4BjYhyfr94pXkQI5w0pCgoUshAUWPICHvJpJtFp1y5e7cXKj0GAm4PQmZEpEjgVKtP/ufW8pyQVnwVPHpGT6kU6aEE9eDWgWNJDIj8Aqtm0e491f8ffGwopVyZeLxzNR1ETsdEnByX+H55ue4v2sKCZjdiwCuXjqMfk9x/1eEquC5zkgQzmz8vGOGhH1SF9yefkQCTpoUCXg7G0G0FwRGcbjmDA9V1oLoeMXzeXQXF3ieH787C8hS7PL/1yzgZy2g4W7fgce/zGjMAn4I6AUhEmiS1wBOa1PEi7gsI22O4aFtF0jArcdtiHetc5C2EoZDydvWiTRLchB3HYabO2rSktmCjUEuOyTMup9g+Or6EVgSOytc3uAxPDyoMaiLLUP5eWNHZG34eIG8O3ydRJOKvCx1GOqgYzj3eiDpcnJIYW3NMRw07kjATxbQxIuy8J9dphO/8gtY3XsMB7NyciHGWroicVMk7FTbd8R31QrM3WYReK3bdsS41EjASOopXxhmpnXlUDgpNMsAtvbEIjdrV4LT3ZGkcoNw0xwHSbzXkIC6j+/nZUcF8TllKCDMsO7q3ltgvBYLJCKFZL1MaxucbIIE3B32XwRUbjQT+NIQvus0klWlE5749+QAZD43tgi/hqJ8MCaboaNpAEo4ZFGnJzz+TxbQ0nya8oNty5N0P0UCLq4Lyts/kMwfAirPxyTw2ZPFfyOgd3zj+W3JswTde/zuQlCW4mf/Ngv4zyAgkX/4mjretxzo8q0tXO1cAwms+S8CSk8kSxV4E1iJx2fg7YfCSJMoLOjboKW8VV5fyH46d0FIskfhliES8OgaJhLMxp8zbyQgoxwIyP71Vxaw7x0FjPyGJPwQ0N4gAdVAoCjA8PSLgM7D7gvPfVoC4ZRyjddU+ybeRGt18nJZFSzdegQwsYa1hcZAwK3dUPASDJoI5pAFlPTHVxbwdmIt0AIbSSjeLZ2kx7MPYj9kxZKiaYlIJSaoivwkLn9kc/K6YFCsV3RfuE8xzQm5qxaI8zOScWMOs0ZvSGaDvvZkJODKPFGg51fE3OaBBO1v9xlo5wte89snXmOltZ6Dc8reBcQRXrMTa/hnlmCJ14xS4v56bySgAkhAL5J5Bu9Z6gqssn4SP86RgJfFnsNrWsHzpy/brywgOcQvJKfCy6TkWQOIjQT0OxPvUcHsFwH91QQJuIz/ImD1bi1itXUwEtCf5+bvIyBL0/OfGgj2uwn40y2WPh1B2Zp7U2MW8O/R8P/zWkCfntBIrlsdfGsHw7wn78Bc+kjGvwloap0NYxbwQ0A7lVNGUk5P02VEbRaMWcA2OMjjXMBvhaCfoRAjAa+hA19DIT4EXDG97Xb+9Fc7mL8JaGvTtBoLQbsTEtA8rpGAn7WA3SZ9F7Z84bv/RsBze7C/E/DvdjAjAcdC0NKjqHEtoN5O1e9DIT5ZwM9awJGA6wOS9kPAMQt4OCDRPh1B7Y7m5bEjKFPtkNgFjwS0+emv0fCftYC8cQaXc82+GOcCJnxvuJND1hdjIehnLSBbrReUfd83laRkuP1OjH+1g/lkAblpvizGoRCfLOA3At5qPx4LQf+xHUFnf/3sP0tAbraY/ykdQcUfLgSdqzeASsOHdmiWq4vSZbcMmqxRSUjIW1YcCYlx3mCgGQnrvFKEnDjQiJIUxKfrsVJONJfAKYglkrCtKCgVQw7QrE0SJLsZEnCrvFK4vyUk4IXCn09sLob79oUEfFGAn7fhtvC4hEis3cbTlYtVbOC6HtqrEBrJAk6Tw4OeInEyA4lz5pCcN/tMyJgFFNdkB1fnhfsvZrmuVPxtD62kIgHlGRKQHgj09FSZjARss9UZ6oBXi2g/Ey7K5poiAQ83QsIdC4IS1IsjVJmE+3PWgVc0jzpDNVnha3X6RtK9Qg9aYf8rC7ijGhmKoNNJdL4iAd+bwoa7UyFZ/cjLFIbHuLMsJ0hAzkBS7+6rIzznGn4e67qMoni3BB4GWRdhw4udwuyaHR7fCc93qIiWwgrB0O5ligScX06RElSvCh4nhSCpr0NhKf6hoNpv8PyYc3GjqMdFCRc4GUG4lJGAhWIWSM6JFoSTOb5/MR0KRSEwSCIl3e8jIDdbsn9KR9Cf/meVTxZQUngk4O7M5WS5VvcYXgUzymcEJNDfBHQx1MmJME8wfMyXXeC2XhMR5YXks8xXT3m3/mGRLsTXSrroKZfi7ZbsBCcBZYnEdvHK1Ilc1BGIq92cuElpZcR+1/FYCAozc4Ik5OdbWGXBX1lAqzwD2b3mFHCRfSGRVOID4nV7B/5dzirCEjYB8pp1lFfGlkUufnIB67GkC3dxQAKenOcFBEnBcO76QJK6bH8DceksAugoviPAzg9glw0SsVo0DLEi/4uAfvXcfycg+PpUIFlqACgNg8djLtqWKMkBw+fgsgzchThkRKipDSbDLAqY0rj9eqI6IKQcEmz9f7i7ly1FtaxRwA9kQxBUaIosbnKdgAI9EBXFO4jA058JGDtjV9UY1Ymsf+dpOjRwQYquL+dN2K2/E9CNcXufaEhWMmE4yjU4Gwg57wPcjlJI2IK31uRsIollZcPkrqZZHwIqPm4Fnch8SUTX9zHYvIIEzPa7kjDjfQl29hj5cN5aAqkaJO9qemApiF67lCgGklCXVxz++21evy8KyE045k9pB/PTrSsIF3MgtQWS7d3O10TQ8B5bEfzADQTcOtYIBMIjAfsooKtu5mDys5c/ELCPAurH9EU5qzd+RqqVroOmIrkcfclrRFgiAe3i+hUFzLWrDOZi3fggPZBg8rjVQBjjaXk0mwrE8ydjIGsbyfW0kYD2rvqKApJFqhH+pqsggP+i3KIbMtGskYDiuCOgfJjThJeRgOLjjs+/aiTgajM2wTrTr9xrGvx75sJ4sHIpJFF07KJybySgNT5Wvmcpzzsp9b0JZrluc2+xREJRoYiP3QxJmAZmRHLe5cBsni3xxC6R9ersJiC9ZMQcayU1kdgjA+a6awg+C3D953ozBXHKN7m31owPAfsooHt66bhpLL4I6EhrJCBtMAJYqwde7z4KqMQvJLGjd/XLXSLoO75GIJ3Pb989ZUjsSpgbIFQchev1kYAPc4wEXM9YAuvN9k6UQARYQLf+KONNwk30NaxWY9Z31/JvjAJyDMX+IR1Bv3UC/OlEUMtQDEl8CLbxiQL2BOyjgH1HUFs5zmsR9x200xTn4tMOpq8FZBQJydgngi6uieWwsYgErB3LHGoB+0TQoRaQhac+EHCoBewTQYeOoP1cQFGqrO+1gH1HUNbsCNV3BK3D9m+JoGGDxOoTQa16V5xFO31mzvvRJYL2cwFF9+o5lBfh+fUE/NUR1K5t7t8J2CeCNs2RocwdZaaiuKmC7+1gegL2UUCz2BbREAWc5jFFmVmKpBSCvfqJAvZDIRLmJA8EHNrBuGGy/gyF6An4LRG0jwL2BKS3Np5vnwjaE7BPBB0IOAyF2Acs9UkE3ejydwIq/vOTCGos1GIqHlbMJxHUPpWpKY7K+XZIBDUzDl//TyTgX79L/1sC8izzYz+tv300/A9vV+dMCFCNMyRURi3uspx0UcDFG4mjeEhAbxx+ooDJaVPf5dv8bcPBzkQ/WZy6IQoekuzOIAFj6Ii3j5GAr1onecItj7Uccv4WTu4WyaXS+HxRdLWDNMgkWU2QgPQGj3/JBJWKXOuoyfsrkvB4vCEBNRYJKO62GTzqFkn1ACTgLGe3kJs74sfqXcjkeewEcF8xSz/kxrUm631H0ihGQmk3JODsEp7gMSokEm9bJCA1yk9QhCslj4MZnOUk9kN4WV3t3W5eS/Is9Q+QpS0SLTaRgJPDAckoT3E9Qdxk8m73dpFYG7w+s3uWyonLyQMBQyvCjey69W14MhmSLFKPKW5MQ38gYLSXkYCTCx7/sGPxfM/1eyoH1SKG63q+ypOrcqTlQL6F8FzFkh/zk6UmJyz7NwKyMrnDxdgTKpGkrvZypoZwWslfBKw22yuUaxkJeFCRgI/7FwHjdY3nnyTGBR58qJP4tBd+HwF5dsr9KYmg3A/fU8snks5YGw0FyxGHZGmCPcjtmCEDAT355A6JoI7NpkiQy1UHfSHgdvYXAUU+xufbxDKHKKBsHSjivcxdTXbHKv4kgvYEvL3bBIxdzhDYv8toIKDtRl+1gKYqBiCJDZJwfXqV5Cl0o83TBxLQeiABxVhJQfbaJncXbYrrtfD4Er3E7aGQpECedpCDdEro3B2FozthG/sKenfRhlrA6YNBAnk7lni7qMTtZbXfwYK2Kd8xXNxeVnckmjS3Zj6QKxIwOZ1uYLHyjHjL64gn1iPxBgKCgj/VpLkFGmitiM/vY9w+LvnABmkXs7mnla8zYWZj+BDQee+AHHLmgue/n3YTMrux1NeuYykz5gkI3h4InLq6JIun84GA9MzbDAQcEkGF+bUElfcnpCOuRKYMEnixXLG43beQuNv2+gKTrkc5KDoS77gZP2CZyPj85Pz6ENA6SlzuTmf874sC8uyc/UNqAclPN7Bf+0ceVL/qSFfMM3ISGB3wsiO5qoCjybL5igICLXIpiUcvJOBCeuUOcMmZZOs5fjsf90goZoGfEX6kGKBIXS3bfY5kMbdXAta8aLpESSTNWGA0WDpqk/9nAt5XzRiE2mopN2LwM36ctDooY7tB0nSJkLq918B0FhUZooBDIqhhlL7nqsl0iALKj2tFXE/D4/UEJPc5krDxSrznqdYD2zdbCiGHJFvckIAI1Sp3OWtekkuARJOOSECYP5CAPvcVBRwIyNJIsiVNvqKAVr5jYGWfkXTBdj4lxdZlgVAS3uP0HtfPMMcZmNyhoYZaQNwa27BYhBTlLmgd7ymCBFxya7zHTzxPk/r4FEERtQrJJhRTQvLJCJbis8bvvALXXxdVBGS1e+N3yts0BwJKMRLQjUmZkfF6HoDsxKw/RAF9z3bBngl4PqqPV6KZnzb4HeGwPu42fiMBeZaf/ikdQX86W2XlTOZDFNCgnob56Qg66aJmvo5kGAjYjYYfCGhf5YlTh+aTGgg4jIbvo4C/agEZVW5yc/remUNH0H4u4JAIWmv6ynnL+0n+LQr4rRbwnrb2dwL+qgUc2sHcjrbtTJhV4Q9zAfuhEEyWvamBgH1H0FqWJ/7QEbQn4Gi/a/KhHcyvjqCWVmw/tYCtEtXEOGy364GAtHVkiTGizVJEsGwGAprnFZLWVxLtOwF/1QJaL577TsAhCtgngvbtYIZE0G+j4XsC/mtH0LYd+wMBjfcGSXyz9qYzzxzcUhLb/HQEpcfvKTGrC5Ja3nsK/vscW3+YC9gTcBgK0UcB+0TQfi7g0BG0Uua7IQr4j60FnPx1D/1PCchQs8n0T4kCMj+8XQ00JGBWrJd56LydUi4tNYXHMldIOIKuPYu3DSBvll+JoGTjOHChczEP9fxwl5mcS+C2mol+eJsj8fjU2cOlORIqnKybWn6GXS3gg/tKBJ3w+RaulyMS8NgKdzm9IgHv0JHv5SAB304eQBkk3Zw9bZnKXsVlkF3Ur0RQNb+l8MR9dR5dZ107mMgP4HR/LvPEu9emzHHhDq5pKPlDIqh/N05weoDkh8wbCSSlSMDHfY8k9V18/67DEhSXBcm7OYWa/JjdkGjqVqXi8ogEjNfkBPnojGTz/GMmTxXWg8eCRZJpFKQy56oKXJwSCXgf4SZjhFcRLuPpVyIoPoeEO8SqP0QBd2pxgHNB8PXLt4PErMMETkGIBKxHeL1OXh7B2aekPE7nSMBFvd1AwTP471Hd8XwKmrrDIxKR5K64lOTrrkAyTkCh4vsUiczG1BUO77nuR+xIoOU3hwS8jSeqH26763nbhFeoyFknSQi/j4B4T+Fv65/SEfSHf1p7Aqqs3xK3YnH7VTkIkVUdM8SZxB0BHyKAqay/agEPN9EAM1W/CDj1TxmsGpHyh1rApV8dYRVcKd8z1q+aKKYSf6KA991OI+cSCWjd8F6E89tE0hyuMagMhwTcdqPc1TgIwTLcGQFqiaR5eO2HgM5hjgTUhC5qd2ZwvT0B+0RQYXpqfHdv4nZSFZIzGO6IppzQQQL66/kFhM2M+tQCxrx4B+XS4HbN5crpEAVcnuf4/NkzJbKm/0oE5RwLSHC+3kB8Elwf6+4FspBsH4y9/EXA8aLrjriVZr7nn3i8U/ZXB0Qj/IoCjksktHw8IAFNdgSEjvTLpxZw3rX26AlokognDk32awKNF4NYLmjqGwFt3kYCXp+7jBhRUoLQnpCAxz2S+rpmkIDy84uAUrkvh0TQgYArMn8MUUDXTfH6GrP5c+gICom5+21RQLynZtOf6l74uwn40/dUuHE50At45eCv9TOZXpGAUukhueIbEknkdn8jIHsa4abxusHXC2JSEnM6BtDmSEB3wiIB4aIjqW4WEs0VkSh9LaDmvxokR43HozaKBhIcG2ogYD6tNFioAk0cKkwlYjlPAcz41eZuoeBn3CLdnD7i4D1zveNn9km3KzByBt+vXBp4z9ZP/EyrzzL3FkzCkzoXdbDepMqBzbo5eiES0J7uK/wMzrq/D8cfAjrrHRKIfwUGLGH0Ju5zo9eEo5GABu8hQbUjEmrj6xao4xu+Pu4GzRgjix+igM4p5Ery2sUsvv+VJt7LRwJe8+UMtHP+RUD+/JgjYQkS8KYj6SbU0wHzekXyHltDICAjAe3J+isRlF50tZPFtWsQcMfXX4LleCCgm1FI4PY9jmFZBW9qIKBzwvNb4jc+EpPD9Y2BCUESkIBDFDDVg78RMLXaABTnxua/tRYQ7ylu9odEAX+8I2gfBWwFtqHMjc7BJxG0awcz1AL+ayJoHwUcCGhfdHOIAs4luyXDUIiegBNHbahvtYDfCNgngs7KBUOGWsBviaDVAxX0i4BDOxjtHbjf28FEgmcNBByGQvRRwPn1hAQcj7bZpx1MFwUcEkF7AjbMoyW2dErLT0fQPgq4wLtpiAL2BDTNeWGKE1kPv4+G74dCzCuZ8oeOoO9bsPqeCPrYe38jIGufNKetwq8o4Gqha0490vD8oi3/aQczzAUMTUP6PhewHw3vt093qAX81yjgt9HwPQE/iaC7k+xQhomk7AmYp8rRaaf5jBpqAbNnsP2eCBpJ3naoBfznJoKy/zcEpDl6+qe0g/npKGA+PgA8L4i+eDFxark+kx0SplBIRKVIQF9zkGQnpYuqvZGAi9fNgeu0Eqloy7zvsn1nEyg3SyRhxCEBTZ3aQ+atJRIbNZLGePpbyJRGyeOHhceb3qgULrUj+3GsZKUMDLuBE88iuZzI1WRpySJpqucXAYulcYSnnCtUJGzdtazbbApVeyN5wq7gLEeOGsI1i5ZUQjdIMPaN7385W1IeSQySydw7J6jWhpQnjNQg2RZqDq/zCQk4taCUx6URImE1QiX6AUx58c6zIRE0Th5IQGXGnuDoKxqJZ/smk1sWf7TyCAkY7Wd1KpsvR4H7+oob1XqRRfJoYQAcWVPtXu+m8s7Nu/PLkWDBGq9PY3EHuPkPjSTmTRDk1Q2v371MVkhM40jL83MYI1FPEhXPdo0pz17FBvJqjeScMMtINhJyh9d2L/nJ+YAE9BkkY9nGSMDSweePu8UVcu2i+3G+rqcyJ2zPUDmumocLFa/nviY3KM1SJ1G4+40EpDmW+lNqAX96NHxR7pGA56z1PdXc0iR9XPeg8fOvKOCta62gJgwScKZ15JIUEyxJwO3suOQiwrzGGSwmBoVQI0im1Yw5gsyvcfs2l0c0CYV2C+pKZInDMUiWQ+bhF3x+ZCgvTNOMMCc7AXM1+yIgk+8jsOzJjLhpsvsQ0GYilni1jqRTaO8AajNqCXhBeSdOiX+/rIomd8kmTcmkj6pJZOJDq77uhCLeFQztgOshTJcoKZ8+tYDeOSh5YjLVHsh1ic8rRaoNtYBL1ZtR3khDgikmcxsSQQcCrl19PRDQUbdIwIwJdDx/dea7/KSLQq7nLgjRCElWyBau19F9kCqTpYDmRmui8Sc8vrOa5s45KjUie8/zEAV07jQS0JWfeD3K1cR3D+YrIpRcdXP/9vh+/u51JsV4XoKtLSYU8JuXSZpttYWFbnwRMOSZrygglSPxkix5fhJB9QgJ+eKrBxivO5dDPf+NBKS56exPqQWc/vB21VzseLCV9pV7kCb3gYCL1m+IIx2+CGjyZyTVwS9SQmcTHlary4tyUku/DwQkSMTcdcJSIBXpomaxVfne5IREiSaVBIsZfBHwIbbdqPWmG1LQETA9daS7LL4IuFGv3dCIFxJsHCABmRu+3ti8GuLaOh4vB88A2dtUubPSkYDutWsX876XlJfZSKrpeK6DTB8rCtIpEtCyRRN0k1R9MrVJZkLigxWobe5tV1uetMcuMTNI38Sb8M8PAYcoICyNO5GXSEBzem4pGIOZEn76GIP69lrfSSV8/3ARz0AOJdr3TgQJet7PZrB6npCAUUdY0ZtwQxTQ3R7x/O/s3AH53HSNYFaGSfTm6oG27lo+caaJhJ0EEixHChIwypCAq2o1BtKuagr2UglDFFCj17XvmIt0TRppbIGw6BrLKNsuCmi2IcjzLhHUGhV3Mpt6LljOpcXvCKtck3mFRDSEKX6n1Cb32yLreE/N539KFPCn59f2BKRcAUkyfxlr8XB//q0dTE/AfijEEAXUVYv5ngja1wIOiaB9LWA/FKInoBXWr/U3Ag61gCe/shzGoieUeeoSOftE0J6Aw2j4noAzJGD+LQo4JIJezuVadOLKRrKui/xbIuhAwM3euA8ErEfy5PtcwD4KOLSDKQXmMxRiqAX8FgUcJUjgnoB9FNCUKSTSMBfw11CIPgrYD4UYOoL2BJy99zSx92O8frfx3xNBzZuo/lsUsK8FtITsyYuW7LmfKGA/FKKPAraWR5EhCmjReP1YLWrzIQrYt4MZldzUN4xlFwX8T4mgtR3iW/aJoL+igAMBLXGcfKKA/9h2MNP/GwIyFDX7UxJBf3o0/H3vAFzi2ZIK1dmBlo8TagfX51YhYUqWmhxEhwAuvin5EfvI7vKk2AKUqk9IvOIWd3kVqwmcSkWk4so7SjJrvvdwK1ok19ttaBn3uikUizEShVX6uX94/Pt7KechpdWlfIyoDbwmEyRXfMX3o++LEE7+uCOVj2Q5K4cjnMUG/z6cLNcyTLu/H7OECmNXOMtM5odQmC+RxE8DCRYfkYDFwpeokHeRfK/jG8nH4eOoj4IlSyeHfPRGkvo1vv/K4kKoykkXVTvUIHPOO4Pr7qVS0aObi/hQyAluawcJKL7cTHau1BoeIpIslNZ1JitOqEExXuB6ya6OZLZiuw6roUoSeYsEpJwwgLN0QwLa56Mg85VxgEJ9IQHfz1qS4xVJ4FBsulHt+yUte3ujI+BVJnF8QgIWMyR4RmTFDwujI6x5u8M5BLy+Coukfh79GJ5vB9/v3HVAneT+De7tQvdD64IENLTFGfLiqebxaoPrOdDvG5x3W53Er0v2+wjIUAz9pxBw9sP3FM+MdSDTCW5nsqPBE52aHz6JoMR/AeEfT9zubC9U7r6BP5PHfmzCanNufO89QQI+RP2IRNxQlPfydx8CinRC++4+sqaEue+TgYBgwc4k6Q4JaGsH3J71BCTnIPkkgvYEbOU2hsWBnflDIuh1pOQgxgH+/Tl7dXVSFa7PvLS5s7eQgOuxl4BSdWOmddbMiMkHOQj29YuAfSKoULh07priix4SQc3EYHNnc+B5klvJAUh8pX14SDwMBDRPr5k/EHA5nt9AOLT4WKNsgZwsewMG9cb1SwwSUDno5kBA5/1CAi5Y2/tOQKM4+SC+nS7e+EQC9lFAOw6QgC1fmoS29zksvZCjvCAfIwF1cQvm1prk7lrB69GIOt5A9QjJXKxHZxJCUMFSaSeUO5tbJiEjBgm4xuN7MH3VpNjZFUgiPcJ/L2knEUO6PkGIYUpcoloZOdNMAau5iQRckpf027arDMXO/xQC/nQiaHq78CCXQUW8qTSv8TLPDVCzFgkoO0gQdvsaDwR0y9E2JaY7G4F+yCvfrW79EAbFhUW1fJOBgH0iqH0uK8pl50iWF25HQSr8JgftZEzJOK8MIFEXGX+325JQChLQijoCigckoFbslyBSJkW8coyEonJcz+pWI6mSrh2K+MDvAHGuIvGuXldbCE8dBOH2Iq6EX8oDAUVr+UXABa1YIG/vSEbBxHumPOFnXNiE+B0yHiMB2VuAZKW6WZ1LLpkSurZtEAjVUs7ERQKu4sAGcXfF15+zMiXSYiwMBHRZzijJLNzMYXk4IwE9vRDIavrATa96anKvHfESUes+anpuKMAzoUlq6g6SeE3j3ZMXJhE3Vx+Ws46AXoH3uLL0ZFDcHNfDQsETJkgE0GqzIUMi6ESyYzCkZ507x4L/EJBUCUXBksPvqL3YRiCMZywSdYIEFLO9B9Y4R9JOZCTjsiOktH6xufeYFb+PgF0Y8A8ZCjFb/vA91SeCcpzU+lZkbtefoRB9O5iegP1cwH4oxEDAviMoteCLz1CInoBUYiAZf7WDober9lML+GsoxFAL2EcB+0RQc9y1c+mjgH0t4JAIqp8ZZ+gIarkKT3/mAvbtYHoC7udP55MI2reDGRJB60ftD+1gaPp5cuo3EvBbO5h5ljWUmSvmZzQ8f340xJ4IXCS2mwqc6Tit/W+JoPXhyFDWbG3W4mHX/q0WcLmfa85kp3ev76KAi3eifIZC9AQcBXh+QxSw7wjaE3AYCtHPBfw1Gn6IAjpp4HzvCLrV594QBfxGwH9tB9MT8BMF/Ksj6DAavidgG3hTahgN37eDGU83lG9YOl7fXL6mzjtdstQ/txZw9n9DQJbm5z+VYPO7Cbj44YjFAg4uvPQ1EspxHV7OrMMOcvJW/MRtkBjvBRLrUUSSH/KscJdnm9CFomufEl/Z910WyjyByy3Ax/wJf91qf3tAAh2RYMwDSdOe2BSy0lGo0Lzh8Y7qYQ8n/S3nycODUuZLbgPnm4CEMisk4OnuR1CWE41EfoFk2xgECRiekDivhRvJTmPs8UfqInVRyvosX3InhKPxEv1EyupUftN4/Bfz+iLgu13kcFZqiYqZ5JjKaDl8vNkreeJt61oWojCCh3zB81MfsJbdS9d+RjmrVFimSMBnFZ6gELa4nit9zORsssX1VkckoP3KkIAGp0E2ZnD9RiakMoxUF47xUyXxokRy6SMk9PHpqn5cPLpE0IbF49c+EpC8Mk0+WrcE8uUSCZixLi2rewofr4mM65khAbUFFUJedqPsX1u8Hrx4eyAJRxKVLCK8XnnMxZBlpUqi1w2vz5FTPwRM1Fc2lT3DOcOrDNQ8hBf+fcAjER+irBMUwm8kIDv5uWbbv5uAP9264rzouveN57g9G3m8QKp1kIGkCYzvKvORSdzI83C7pH4RcFd4NpjBGbefoovb1+01OILGhrj9uptInPNofgTzfKEpR1m8puQgIlHUq4yEawkS0Vt7BxACkfUHApbr+RYE84LE4qRRRqhST8AQ+FkOI84qyTlMzkMU0F2XXWJnhu+nykk3p/Bu4vP0fgvGFn964Tw1z6QWrheQJ2bfzgYJWV2CKyirgMZ9rWHRZOTtHyCOZDaH8mAJ5GgESEChxvUae9zO2cH+CuIDZrkzaZCATdh1EC1pJCltVhJhdT34EJDT0il5x912MXng81FoRoQ29rj9PI5ZCtjbriQbEcm4etdIwGKziwhlP5GY890UCZaVa1KX4zOozoH3PX09joi7T1IwCYXr566jlICWIAG3F3y/SENSHsf6C3SiMbnH7JHoNl3tYLH3vwg4kZP3QECvwK0AKc35E+RFOPW9eP7KSDBvS1A5iidevhn9PgKyE4ab/SGJoD99T/UENLdJhUSwEnogoE77jQ9p196FXB5jMIxVRTknmcvIg12NYWHoFeV5aVc7dxRdIGT59oHvOno+NooJ5sl8E0gSJMrOn8ugB27je0WLpIy9qwkWn7S5m9XbeogCrlokoHt8I/kmD5uArJd4j7v7VCP7piPpjML1ZCaS0mlsE0hN8P1+EVCdyS8fNJ8D/AJnDFhsx/i8riEpBwKOyyr33oz5IaDoH/GedLrkZuoQWCDG7JvyzNOcJ1tN/xDQW2tcSW6WjfeM9KQIrJo0JYZqL0GqFq3v3TZFTS63DQcL/BDjPd0USL71kQejyr4ISOXyCDT33hKvKfB6birPAaItaR+sA7cmq83VgyXt4XdMHwUUb4oCK25ZEy/MkGjL8iSA1ToN8RL8lyLT5zUG0X7UFLTPbuzZSLRBT2dI6G2B3yk+VDFY1pTN3YVclGR+bX38jusSWc19N9RiPI9BuHaDYCZi+fsi6+xkyv8hHUFn5IfvqWK15Bz6skIC9lHAYSjE69BQ30bD9wQ0jsp8KhKYTZ12U39FAYX7XnPqykPySW+O/0bAoRawjwKO4unXXEC/rcwhEXQg4Ld2MH0UsCdgHwUcEkG/dQTtawFZUf8Q0Fw99E8tYFvdamLuD0Y9ELDZyXj8Pgr4euxdhy6vSK6+HYzF7h2nmS7qfCDgha5s580c69xwuWI9RAGHjqBLny+/tYMZhkLs3ozusGe6JrZ/4j4E7DuCWt6OW4uV8tSdeRlOfDuS8f3km6cNBBzawTDLLrG0TwR9s4UmrpiT/0kE7WsBT76+dt5sgGSesaYpJpunhURct775pLrHTyTqdHFE4v2KAnLvNV7vfi6guPZOnyjgr1rAnoBDO5iegH07mH9uIuhfN9j/loBThuP+lCjg7IfnAjIqhQQUPCSUgftGmToVeziuQ8UPHQGJEVl5ABn3knwkW13K6XLrQcVvCBLFe5cyV74TuD/ehIRqhQQMZO4AZ+osk9iQl1OZo24pPMybQkW3dinJefs+wMV5KUi8Cx6vEqkAbsFUpWKXbjR5Vm9jeBw3SC77jmR5vfwjXN5XFcnVLNeyl273cDg2SDYuys6yu16EgLtYMQ9vS8jk9x3Xf1DWMgmnOySgK+c5PNxQRjJGXXsWrXtc7BQqwR1rLU+YWwTFtpHy6AEQyQsGCXh5A5Ju0SABz6/bCfJ7V7tni8uzvCsPG8gpgtenJ6D2olZwO95xvZVRZ7LD4PW5uh6S7NoiAdePbuhEsEICmnckILVxMni+8PVhthNMuawPW8hn6YqKx2IzlesbtYXX4oBEpvmjKUvWDc/Pvyh+3MR4PaKr/4Bbu0HSHmu8Xo/FNoHXrWs344yPkfx8H+7wcnZ6HhkcEnBtIgHL2lPzeNd2f79W71Aagu7HMwXX+7t+WqcszfwptYA/nbQ233k6SKOCQoLscLs4s/XDQEBnTY+6CiQGt6NpF+XjKv5O1LJywH4XDYUkK1KCX+VHWJS4/fIC6bUmk7l+Alk2J8TxZ9aUKPwzgUV8RgJe251JrLDNYFEXLOXNlmZGpuY1AVuWkYBpN8p9QQdbsLx45jvB2cLtYGMjkco967vFeXcndwvfb8mzFPFme74k7/t1C+Qi4Pb3jj8VZM+3FzCYhiGufUSCZdwJCRheJ2QgYArBAxYQ4/s/16+uGyCuZ3UJcL3Prj1Ne06usDo1s9xLZl8EXG4CJF68sSXib/chqGKG5zNiUpocOdGBhaPPcvei8l2tXbXG7bQwRcwpSNBkf90g+UIk4OWKBKyL5xXkx3yae0GG201bqr4SQTcjJKB0Pu2QtDvGBzV4pSTIgxhsQUECN4vXnZTF+AWC9GIocDd4vfnTFQl4R+I5t/hFEzFHAhomO8J/r9cL1ztnnqBI5pQ43gMJ6E6vJYh1ylG/Nwo4ZSf8TxUs/G4C/vRcwL4djPBKkYDtaz4lqiWa+CWN5HLrw1cUUDe7qB7ZIwGtrBLAmB2rTy2gO1HwnpuK73wgIP5GWGDE5tsfooDNYyyDuZ40uWuTLU9mjmeBMJq0FNg+R5MiY/QPARd7XiNHWZfAmBZItJ6A2mWMpBsnXUfNHRJuF+0t/Exbb985npFgz3NHQIq8KG+8LYAsEySgskjfubOrkYDA4HqWBwpJetilQNZKNxQ+xuO7VoBEK3dIQG2yqYk7fxoCCSvFBnXfIAEVQAJGxLNBu3RdePlZmZKJkSxhUdzwHm5uSFj1vRmBnYj4ncJGW5OIpTsCIRUaytG6OYbjd7CApXBriTPaIOm00wnAinB76wnz7ZpIyyuuZ+yyPtxSJKCrz1VQx1lNnEDgBdLozyUIx3dDIFDTNRn5SgLGaIaPTQnv4TrEe9o2kIAenZR3QgXPGMxrN1vTVox6IKDOmXg9t2/8+8xsY1ieAiSgYPxGAk7ZKfVTv1N/Wi1gHwVkV9uWsqSGy8Qmay2Hvh1bYodP3vzUAv4LAen1usi/1QKOxaj1h1rAgGHAoSwTH/8aCsEtG8ofEkHZkW1/agH7djAaZxOHerFfQyHs8xz+vR3Mr7mAiq/DkAg6RAGnWSAicV51PhCwTwTtCTjMBeyjgEMtYN8ORtc9z+GvKyTfdcbBkAhKQV5T9jk1UtHbfI2GH6KA3xJB+yhgXwvYE3CIAm7Cp+Lwxp3OvxFwiALeLmUpgj1XnGnAIPk2sfkh4JAI+ouA34ZCzA177dDHkMptijG/2sH0cwH7RNCibWPn7W6mue2uuHqoBezbwQyJoD0Bh46gPQH7WsBvHUG1ykuHRFDjkuH1+ScSkPu/IWBXZP9TI3d/NwGnPzwUAm82Fw79Nkd5giTzy46AwgHJsc+6RNBTGEIluZIfh5FQyu3IQOJ4GvEjdX8oZdhSCZKxJEjIIxLwQndRwLCQ/ZjxkYASvU3hVucKFR5rJKC6Zq/wnJ0UPyl2eDyjuQVwfr81knAVkmb+9GO4v3ZIqnKEZBEO6gle3Fgl8dNsIlle5wdc7wHJtsuEszySihBuvoXfF8ISH7ORsYfLw5P9cHLvooBTKoeKs/Axv8fHbff4yG5wPSKPBEziPIIqsiQqqhQhlVlVzXD9Z1xPNVsKsuQWOZzWNJKNNlwkJ9eNkqceeH023VCKcWXo8FJG+HqXRRLe6ZsPD89FstJjJODqyEbweNCqHyoTPB7QhwzOCRIwpiED+fomW7hb6xWVaPMlLfPndwrXipfzONWPICciEvUZvvB62QUSlibcA6pKQdJeQySiQkiC1zfD96sW+Dyz3N7hxOlIwIpFAjpzJOBZoNQ8vArHTK5u7zv++910EhJN+H0EnM2o6X+NAv5/SsA+Ckjw1yX32rlpkqb1MhDGEuO7SVfbx/GJ952AN9/G7dYpaIk3UoszSYT2BLrj0PjzpCBxxuB17U0mk3wgYK2eUhDuL9yOTQ0kJTs+PcGWTkiS28U8k9l1vMXt1xUJWOx2GfEEfH1PQFjwr5qcJ8EZhOuZ9b3mbiHpzATfz+Yof4gCztNqC2am43bsrZe4fbxWSECNYnwvbpBgqXW9wlK3vgiYv7wHaE1XGyeura6WjslAatKJ74yyNCX06XqDxWs9o74RUJH8me8GsNfI6IIkW3I31nfGLyQgO9sD6LvXLHesFZI2pZUAVINMfW95wPXu7/MAX89PfUgXo5RsLeaKxDtPKe8s4et1376ATGQ+h6ttp2QqtXuQKZHJvc3bSsnDnycg2RYScMVaZzzu/A26C0jA5DaKiPo47WExmeP7jY5IwDnL1LDImRHlugKSW3LEAkRjNvXdzBjh9Z4rr65uCwkYNL+RgLPZhP6vUcB/CAF/eobZJG/wk+4dKspJxglP7IOIJHrSXRRQM3giP8UFrHQHCcjF2zO5E2aJhBjh663JvCbrAv+BzeCEBKTeSIpDrJiwmplvJF+LBFwu5zJ+pugmd5p1N4vyKQZ4ZzmUD6xo0MS6znUQqAWdw3JhaoThFGlIBIWVnZpkFyIB9XyDf29f8Hje/IoEnK7e1NAOhpwqA8RQrIhbbI01kbPWBDmcvynvluHx1lVXy/cOkYz23VyTwA3Wnyhg+kZivrZIQGvh1bk3XxoauYVjB/TWwfenBK4mcREgAVmL8t1qyWdEFa7dlE8bCVj6BU3ohTsGA450PhCwOK/GnyigMkLSGuF+AeZDbYk7kzieVM8xgP1E/LrmmUs/BKRrJNnDeAlkfW81kMeL2h8ImNvVEjTHRZLTTrkmwuyUwCLa4vXgTLwnxUYBJGSMx5vN+TOhvCs+L8V4vPMer0+0/iKg5z74iDibAJ/PU5b6vQSczdjJn5II+tPJ1T0BR4bV5vaoKqJvBPzXjqDW66LT4jLeTYdE0GEuYE/AIQpYNbw01AK2bzzekAjaRwGZHJc9JIIqc2Y9EHAYCtGPhu9rAc2dWmoDAb9FAftE0KEWsCfghlZch3nSBTUQsK8FHKKAZXf8viNoT8Bv7WD6KOBQC9gTcJgLuDvj+Zay7ThMdampb1FAatHVAlpUef63oRB9FLCvBRw6gvYE7BNBTXbMReJ53BqfWsCegL9Gww9RwH40/Lco4LeOoH0t4K8o4LeOoH0t4JAI2tcCDlFAukLyfqsF/BUFHDqC9rWAvxJBzdxL1+Ie5geHN9N/8lzAv26R/y0B5/P5HzMa/qd/WvMp5UJZGCKVpHmmyfxD3UN5VZA4ixgJKE24EA5ZIPmJp2el7DGhD6+ZT5Ao0qKW072TQKF2HToJh8Q7GOoBzlUl+8n2gAR8h1wKTytCcq1ZJGLr5De4P4iSx/sUCWjZ3Aae5IAk2opImq37Tj5RQFZaZvJ07x/h1LyQgNxmGcmC7XTHfyMB78/6LG/1LsMxMEUqvjtwl8XbYQ8VhYQKmRzJd7+THDL3geupy+UnCngILCUP00NNy5RURHBvcomKjXmdyqKOBCwkB0kXSHg+7SH8EDBhXSTg64bX48RdkGTUGMl3Lg4GFEWm+eExwfVkx3AN+fX1RcDDoYjh1G5UP7q/uyEObZhBdSzxfOe0ADKTOVs4e82KionUTOVm56fwuOLCYk5GAs4eSEi89/H9UrojrBY+4DihkdhV1c0NlIoEng8b3++s4vtl0q0bGjFDAl6nSMC4ep/hyetqHh1EJOCMU+/w2Haj42cW/D4Czuf87E+JAlI/nFzNUlcDzN2eolzb5Nckf54yMC38aXOE8oUE9J4+2OaJJp58Te+EC0QPt1tam3uTuLgT8zw+gc1saMqrXq81gbF3GggI4nPHE/Vlb0FbaEjAPhG0J6Ckvqf5QMCDx2xB3q5m+RAFZO7zHSzpFB9Hlx1NjqS9gLQ6fhGQngU52C+Nyp3JJq3JRlVSkDjc/rryxcQfDO95AW08Y/IhCriaMDdQigTXE9ijKZHe+ydYe/GLgOxJPMJKkCcU6AJuR3sCau92RkHaImmzd/AAldoi8eSqkshb0BMwtwQJyEz4Kblpew9E/T3LYaJ3SWPrIAT72hFXhV1Nrn3UkKa+ooAyiDcQS62rfZzj+23Z4AIW3JCAr0kVkelKP4BOqUi8k4rXY2d7CSxlnUUyx7s7YRmmAkVx8bFKdikpd8/9EAV0Hy0S91CMa9BG0Yjydo+XSQLj9CGgMyK7c/eb8CGgc5//xkTQOUf/99Hw/4xEUPGnR8NfjAcP+jJ/+1BWnER2udg1SkICOlpd8OTQ6gKoEf0mjhUUGWHt/RJULXr7bnHSaTKOFRfkp1QTyBalNEQBVdOsiaPpeI9uwrEMZBwhiTIDj7eVniFoYUBRcBOMKVEAiTcQ0L4imZStKMPqaFDEXY6RgNuxaADZr78SQdehZ4Oh+28KIEaCLWokoI6E9Z1Lg6SyzacJ1jHE9xc1JN5Ds22w8tE7Hwh4etvrIQoI7NTsyIfEW4UtErCqC41UZhcFlOo+eRsJ2NcC2qmN92xZpBl5u3sJjFfa+o6pcVMShN4C1N0SCXhkt0jUcLxAIi8ayn1eeLxnV1cBDKIjxBi+wDtNSACWswftu4QpUjK/ndagSdBF5YqdQBqz0sD0RnUOSoQELKq5OBDQqRtcv3LWt4A3W5O77bvE9Tzw+hv3KR5PE/k78dNnDKtsisQLKrw+jFchAW8vPJ8+ETQQ8e8HAv7WRNA5xzB/SjuYn65Z7wk4PgRIMKHepp92MF0i6FALuFPnf5sL+CsKONQCqs+94bDRpv0+FKKPAg4dQfu5gH0UcCBgug4CZ+Tpf4sCDrWAvwj4rSNo8Ma7ZSBgnwg6Kk+uM08fBTUkggr353+IAt5kxv+WCNpHAa0zKWvx5eDxh0RQSTNS8c6P7U8UkOKQcH0tYB8FHEbDDx1BI/xdHIZCzAUkXh8FHNrBLI/i6nsi6KcWMKCpoR2MuEhWw1zAfx0KYXo+p31vB/MrEZSZpDQZOoJSlW4PiaDfagG57r9OPwQ8iNr3RNC+I+i3oRD9XMCZvaV8g73j+/dRwH82AX9FDf63BOT42eRP6Qj60wk2c26BBNyqhERRN1ThsCYHKOyr4ocy62ry02dDKKxc8sNqg2S7kO0ajkJJqLDInVpuLCTg/ZIgAT290eS0CJFop42cRzW4vPxQtymUT0uhoniGBLSoxQ2y1UShYu2Jx4MzCaCCBsm3UZCAK0tN4Hi64GNORQL2UcCnmSNxWhcJ2D4PGTzXu67Wr4GzLARIsuPWIn7sTrK7fLZue8jfqkyFVIlkUj3jjER9y3lsPJCARrY9w8OvkKTlM6Nlo1ZjKFapTOJxXmfyJVK7OYQhEu2UIgHXpMjhZkn4mAuPSM4LFcFj6iCR2beAj6e+CSUsND/2YuEu73YsXp/xBNcr6m4mHxMnhitJ1Dw+iHj+M4rL4LawkYxZBWtZ9I0tVHmok+S9Ok7lNXPbwSE5KiTKEb9y1nLxQMDoJOLxyJZ6wPNC5DxRJni90hGVwMXD6xPtLDy/U+zc4XAI9Dw5qsDLwc45w2FyV/PwvGoyuT6qD6gEU/fDXPqNiaAcz83/lCjgTzewP15wu2dQUzp3kjCNiB3MkURtiYQ6VR3plt4aBFtDAvZRwDml+LAsVrjdW6hGTS6seALt0XXgNHa7NTnOTzkYzW5COYf2xZOwCVJYBS7ruyGDBNy/qgK3v+KMQFshmTbyKQW9eSGhmuB1JtpE34NWcLPcPWcWT/LZ/gzKW8btXLl81SS0x2ewohS3u8/9FwGte4AkvI3KKTkQBQlncgw1EFB4jJGAo2e3ni0er9DtJ+j5hKU8/oLr4a76ERaNigSctOWZqNPqEwV0ZjkS69HN0dNeC1wfeYw1wvMdacmezb0WeJ7MaMaHFVvPKJeVzJKo92f0iQLunkiylzGOQBbzqQ8HFgnYTPSvKCB1x/OPNl1UULJ4ChFQnUnheBnoGweJ16zwesShnnbtepDQznF0J1Wu16A/Mrweh/0LiXjrEnG58TR3F3Mks615DSjNbESBkiPhlUNVwuqxRwJKazweGZ9eIEUcTzzdsrTftl3lKYr5U2oBf/qe6qOAQn1/U66rFkCyCRLIbrvETVpAInASkm8RFW/Kw4/6mTy8pwS4Y6qJe0sLgShG4MFyd6l9sBwkILVFQspZWfuenpsRObaKAvp70SIRb6lA6ss1gsWKoYm7jZCE73KugwVjvKfLoDSJc2ZUEK9INM8Y46cpmusmaJOOkKyChGGenoNEtLuhCDaSyo7wO8GcjqvcbeJtRub21QS1DPD9+yhgaiMZV3cNSZiSNCWXVbsGc251UT6KB3Lt273cnIa4yoID8jyJzoeA3hQJyLEJvh9exj4KiZ/5hEHSPpo2hyVr0KTZ2Esw7wea8oxgGxHrUC3BpnctcaUdHp9n8bEIuH135ArP9/i2XVikMzzfkVTcCeOeNqDObJYCR3xpRFdOOsgkbQhc70jAq6/j9Xa683fveP7mvt2CYD3x+EeGPyNhdR+EvPtOvHgdAYV9OiSCwt5GorYvfQ3qmqV87zgvo4GA8gq3qw7o6e/7bxWemvzYTOg/LRFUzx7ckAhqq9T2/KkF/BUFHDqCdgQcooA9Afso4JAI2oiK8UkE7aOA2r51nHZjt7l9r17aNwLazwzJ8pwEocNO8XfQrt569m0oxNAOZrYTPYcqdIayD6o5/bSD6RNB+9HwPQHb2aIk34ZCsEJbUyY5FLS4TavcaRuZ+bSDKRokJC9WrW+SW/ppB9MT0CgL7kPA0bVrD9Mngv7qCDoQsJ8LONcNKrcny50gSnPPHKKABvfcfieg4SyQhLTNmN8TQftawH4oxBAF7IdC9Img5mOxhe+j4dN8FImxcQ0GAprlJJXEuDo5n46gOxf/PXoC8ucSifeJAs4/cwH/jYD/cTT8dGrvnUamkLj/1I6gzF/P/U8JyFL09L9/DfxDCEj9cC1gT8DT5kVIvDkIIMcSdYCHGih5wtLdXLr5IYQ7VJIfvzIoZTF+r6E4UYSKyvpAyyLuAuFymeDjY3LU5MeziwKKgkzFqwgJKMXvFJ4MgwTk50ggkwtvcHQLlSThpC7l6WQRwKFL/ExGhmvKfuBsBwLGSwMJmLfhCW4T8ysRdCc7Rzh7C4lK3lp9l62C4PqWRyRgcs1KWTG2eyj9MRLwzSEBN8kBCXSYyVSypdwUyUXOUJoXhUpG45qWXy6J4WB5sh95NJIu0lgk4ItBgu54JOBT2eaQzRNcTxIgAa33IYZypyDJWgXfv2aIBXnjIgGvKp7PuHpvoMRfZz8+nHD95dVHIu8fqh8uR64gc5yTQSYdkIDvNItkn+2uH9clZo7uzVQmb1z/a/RAgj9TJKD5WiBRd117HrNLjE1a/4mkzPD8+OsS5ASKLWTUDo/P2/i8WW7vcL+99DxeuUjAk/i+QDXLkYCyh+vh6MMDHqyv59E5+n2JoHhPzbk/pR3MT/+3ijbWDSSKRlNuGON27rY7nZBoDoNEcV4RcfRuLp1r4PNbrSzJbNT9j3+5wu1P62x5sooZxJHpIbFoG18fr5Mc5MsDYdRHAWe6vgP9knRJVCoSMdjbL7C2NhIvc7tavvj5IaCjsrszWczabIgCuq94L5BMnV9AnpW4/bpuLSRfm1xhaXbd/27rkiZJjEQSA9xxuMtxyZOLHNxBSQSWDImgba3cQVXnjO8kiS2RV3V6Domg7oQZrZFMLRL2/WSIYxTlnayY+X2oBXQv4islUb5/gLEpkISvcWUSUl+RnNmyK87NTZ6Um/kGlud2RnnKrqxJMh7HIDn3aQ6LK66fSpIY5AkzJRDAKB2igAsm6OYMinxNCNhIVFiPiLdP7DspHvsMViMkn3uuRxk5Xp67gYCezO3upLaQeAvljtdz1D0Pi/0FhJM+pdwy301JPNIpMOrdmMBFwPXf7mIJ4uiFRJQ7QuKv/xts6sHnv5WAeE/x/300/D8kEZT+4XsqnkxGSBiz9gcCKo7uDASEw8MUyEpsRdDZsPad5sidybFA0olUVOeevzeAGOrex8/IraacPftFQDIx69wtn/x6IKDtxw3lOAc8nrHex7CgkSyw4g2ejOdjA5a3/YQ48y7qV62vK1CtrhawCZAskoYE7BNBPW2FpCxNJJmcI848uuE+BFycdhXl+Bmuj9WQdGS3xvXt70jAuW7bSB4Hz894mxlpbs81KOGE8p2HjKQ6qAEST3k1SM6FsSb5aO6AoQESlNEKmpSjvQPSjKFyoBkT73k/wPO5RS0F5QjfX+ra1/SJoBBtjIzsL3sRyGXUEqfc8RFJl4wISlF8EXDrBi6YukH7zuptlKRenAKwV+aUeGU9ArLIrjoYUdL4wNRdyysqkMGs4yYfooDbZ7IDg8ht7pDuv6WEmxeAvGfpfIgC7q4BfodpEUs5fGRK5DER1yAXKa4/btOIRCv8Dluk1dQHefn7CMhSE/q/z4T+h0QBf7obfN8O5hsBfw2FGGoB+3Yw3xJB+flx5jDetKCGKGCfCNoKefvpCNoTsCEuRb5FAftE0KEWsCfgeCQy1BAF7NvB9LWA1uvGa2IoIwH7RFCTV0eC6LxP3ncC9omg7OFQ5kMUsCdgHwU0mAU3Fe30mTnN7K8oYE/AmdS0+UDAfihEXwto+Q4Srp8LOEQBlRS/xMc7O3aa5ogE7dvBDB1Bry5Fme5tpA0EHOYC/iIgdbl+EdC89gTsooB9O5g+CviNgL8SQW01N+DfEkGX/ilwuHBH+0MtoBCI9veOoP1cwD4KaM8Zgx5Gw/dRQMu+ppl42bbZUAs4zAXsCdgPhRg6gvrOdf8PnwvI/PW79L8lIM2wf8xo+MkPE/CeIgHPKyRUKF1gLXPvrh3K9KTk8TpEkmWjRQhlsZTyyCmROBqTb+Cw6DpoCl4tyG7XvqQc4Y9qtLQbU24PfgYnfdGNlvdPgqw/nRQO5VEl0VFrNPkwye9QFKKax3dVqOWb/A7gZXcdMr10acqhw6ZQsCmSahMjWWjCnuDlpkjAInUj+co4JzjMjK7djCHcZRg5SEBbJHk8DbJaTj3/ANfrEYn0WjZIHtm/QL5PkaR193g3QhJm2hNJylQwlVXRj6FqJnIe75vsLu95gutPThoJxW5IBcUWOVzaJ67vmDVnGaYqknGUIgFrDl+fbIgN2W6KpNvzSFDrdcDzuYeqHz3euP6rc9vCmQ3UPPJjJOWDx+uTeSvNjzZqlsrxlNtCtbvqJMYP7FSWdGMPxWiC1//SuPijuVwkcDZcJQ/p1TGTWZl7QlbZeD5K04B8e3ZkXjv4fsIZiUt7iwdUa9yNRGwt8HJOnAucN7yaJ3p3PW+q+oA7t9GpSJ78RgLSzIxn/5AoIP3DiaBtbZug7m+THDy+zMhM885IFpeh8IdnF5FpmISweCsMgeaJZGObfQTiqpuzNw5wO+YnpzMIkwvju4+bhWRMrzkoV4ahXNawBeK8vU8U0FvNkYCuW71BcdczyqUhnZJX97zsMfh42pHNL4PT0BHU2TJ7c0gEtRZXNvdk6jUlbWZfQX4ekYDMGzd5zwNuz1Ryo/2BgGuVeSLRTkioB4dk7KOA6rbC9RjzsUneLVOAaF9xOzde7FKSbYMclhcK119JSLJF2t7ASoM5gcP5lZH0mDyAXGdz4ub3MRCXR5KJbtdqoifgBrqZYUoXNdRCfkpIiERcKMY0d6wW348zxwmoywy3hyqH76fEJ1z/XZgR775DwharblR9EY98JzAr3IQv5iew711H0XCJJPbL/R50kcPrl7BWSdSRTYMsmF2HUROfvxXtHZbWbOZDSI2mZG0HDIjzIxJQW+HrF3O9hCU/RSL2BIzytgaJLHnKsdvfSECa4f77aPh/BgF/PBFUMUYjWNhMQxxb2CIRJjbAimYaCrKOCMLxKXdRLiSIRrZ3ElOnFZDbEx+Xx21NKrXdgBWtGsqbhqlGDrlowyIrkTBVF3V7VKIM4vqEJBq3eLwgfiZgUKsJ3mMxku+udLV+293Ed+CFRNmY3XDpQO9qBbtI/lLyLJDiWZO75yDNiMPrLuihjqR7n5FIaVYhEZXtmzh6hOuL2LkLEud3o9Qz0yQ2jcQzRvOa8sIXfidQrb2BxWxH+d7W41OyMQIAzTDwfMIrtyaWMwf8DFv4PP6efgio7LKuY6mbloQrnyoYVxkJ2LjFlOxWuoyYOtCUuybcnRQjUQL5gdtrCDZlSezRGEl4wO2y63ej6uccrm/12iIZNdqgyfVyCsGaPqY5ZAsrI9ETz39RTvF6bjJeIlvuqQwE9FYFXh9enh/B8pEX3k4r74SZJSlY8WZCPFvH9bUnJRsSQeHZdQxVcyQgIWeKctVzmRLmWe1gVS6muZf65u8jIM1S/300/D+EgD+dCHpn45nTLB6Ub1284vypBewIOEQB+0TQOty8c0PVdV6cbh9zhxlJJflWC8jfa8o3bR9f39cC9gQc2sH861zAvGQCpz3YLDFV+Vn/W0fQPgrYE3CIAg4EHC+/hkL0UcBvBLy5c9l5a2zz6QjaE5BayCyxuPtXIihj00ioXCun/xYF7NvBzLVbQwYCvi9IwD4KOLSDGWoBf7WDucee4TCHRe1/I+BQC5geuE8UcF5ukIB9FJANK30g4DAUoidgHwUcCNiPhh8I2A+FqKlnOBDQyNemMHQE7Qk4jIb/t0TQLgrYD4X4z+1g+lrAfjT8kAjaE7BPBP3nRgH/uof+twScTHG39KdEAX94u9pUnAsXskVCbddZJB9EcoT8FSh5dLOQgPKCiqBYh1KeNDOhlItTHsA9vEl5+Lh1c/RkJOC1RhJGvIUkmVf5ASplpyAR/VaS0+KdQsbtVD++dYmizHh7h7O1V6khCljc8bcNv4CQWPkWCciySMZbqiEB5xSSpfFvJyi9VVfrxiIBi4w7Q452REJN4UPAfP4mVLI9CLRsESTg+XxHghYKkm+SdaPQ+T0+ZhQ83tbkLh8C3iLAH6pzEcPF1mVcD0Ats7aDBF4CEm3czeUjs3cOz2qukUgt3bOcnPwEymWoIOiOdS3HsuNAdeQ0P3me8e/n0iKCy3Gh+uFtsTzLm9DYwoX3kWAz6yjJd8c4Qik/tDzMFlkmH+bhFk7mXfcjdeZO5SNVIGF1V6EGAlbrdwJHVUYSLtZ4PvSaKqB0W4VEttWsZZ7ZppCXBr6fuu86noqHB1zXJRKQMEjAM71AAhdLvN6mg39/N6gHlKpp+OHVE86/jYCT6ey/d1r7Z0QBf3y72tcC2muaobwFk57Jpuyibh0BhyigXnlbkNddLVtPQDqd70CT+UnuXEQkxCLa38CUdDZ39l27E3587aKCZ3xclnbXzZBBMkUzJFz16oYiSEEDZL+fU04U9h05nykoymqeuzS/o0m0wOMZQjaj4KDad5L9P+ruZV1VZGkY9QXZEEQEmiKZCMopIBHogYgoqKioyNXvQEetmv/urM6c66vqDZ/hAVMT8jUiI07CCeylM8Vvdj9WSTjs7VsVCc88ceVQMiHFDohp4u2JOsIVtaO9wHpc8PUrDQkY50UDzmGL5KORW5PmJN1gOV3h+9FHSKjzAQm7dAIkoHTKkWCB0IBOp0jAt43LR3t1u8I8iCXOfy2KnPiw3IMzueP7uaU7ldySYwbqeDLjgjO3o8SMgj1Yi6fIeeGmaMl4MySOKjsk4LrH8aHLI46XUs0IVM8RLl9vzzsuZ/kx8zX/ReneXQ+JtSsRSTi0cj9ucHm6HIlT5imboRzObS2C7oYi81fFoyZjPuBgMV7heH0IKAqaDI6sjImv5y6OTJk9kNCvGfNH8MDlbSnhma+ukJyjZvTnCDgRpdnval70pwmo/eY5JQn6GLRH3VdwUO85MU9F+CWgL6yQbDNeWIG2X/Hkmwga5ZILattwJJhC3hBNjBJYz9oeiTJH0n0IuC6snnwJKJ0j45sI6lPWmiRSjjtYSxOBBE0ylBhyNAuWQj7hPKluS7xaCQD0ekMC+gZ+Rz8E1C7KG+fgDue01EUBUP3aVUEp23j1GD8toM/sxfxoLrekqoZGKOc3EvCaIAEXt8wDV+iQVFo5Ur8EVKUjEm9GkFAmh89nsCuSNxrJyTcKqDnuXwTccUcAYjg85z2Hn4Gqx9mE1UntOW85sUSyYcsVLNPdhPgzfygPk0cmqMGsR1KediZZii4FQwYcX0OQFXIJggB0e2j8sp7g+LqP49CLdDkjwc7aiURZIgGX5aRnwaRDAqrHaA1GH72ZZ2UKHt/TPcHqMkaC3pJhPC5DMvhqaMzyIaDyOp9B50SReFMH3+90MfQG3WZ85Z+XON5th+cEVcM5Fmzmyp+cU8q/pjX8H9kLKI0EDkm0kVutWbnuT1OITxTwUw7mS8BPRVCBOvI3CvhNBC203va6m4yP/1QEnQk3z+uuAUfcPYwS7aq79peA30RQtZASb7R6TdkvfQE/UcDvXsBPFPDTF9DdXFrlWxF0cu97Yo/3ra05DpLwkwjqBnrWaSZI5EtAyynvyrcpBOcgAX/pC9hlUs/9/yuCunKPZPsQ8JMI6kwVvE1G7k8iqDXi7b+igB8CmseR+gsBv3sBh1pmXwI6jWrVWrDXvG85GEde5vyXgJ+9gN8o4N97AZ002ua/EjAhu+RLwN7b8sQ987n6TQTlugMe/9+JoJxQzpi9y5DUerPGj3D77DnnYgzlb/5DQEe4IyE/BPylNfxzKe28yTX8BzeFEKb/NwQUpIn0b4kC/vZLq/gK4NaNCJd05zLXdUYq2J8FJOBpeRiWdHICF9JSLpFDlNemtGK4mnudZC+C5DkygsTTJCShdz8kume+Sri69yUXm+PA1lf8dAf32QMJNJ/5pn4v4hv+P0UCdS0SivqvGA5XarI4QHzq6rraQXvl8Pb6huSSu30FF8VGQhbBItdv6f4Ml/VBrzJcB6MEcYUL19amVdKyTtHjl1HCmV8iQXf8QKYdvt7eHW7j9bnUo+O0gWv2GPYmTheq/nKGVuzbJRLLVpGEp3N8gCYQzSpZTA6hXulcDYdHjyRdRIcGCTjfQjvnl1V84/D1RoIBcH8tzCq7d8Dr52yewVN4GCxp70PUUMbxaTTHqGIqDuVylt4BrovpiqRAAd/fOc7h7pVrLns8DwqOJ1fCfbzAx3uXRajPzgQJ2SHJY3+EhK0T9oDa3S5ZorpI4tEz3sHDm+Hzd2v8v0XJDZrtas0l4tCHUHl5Z9hP5kjAxMTxXPnsBrfL1WYZv0SC/6lLqyCJv6164Z+OAi5+888qy7CwcXmWIRHSm92SYajA0eQpCfzbIyfP4/oEjhQqzL9wuBwip+gCpmOLVRB7SCIlPz/A5SQkjeOPSlImQg3qyZgRb/MYU5IeiwIsbYeEo0NUzbhrAhjvk1L5uxxJs3oIOaw6VyHg1mMgc2nZwfJwRoL17GXTTBmaOrQFLr+agWDj+fMKTuDxlScpo5B4I5xaFEKe83EhbBOJSiIsFp5I/Iw9eDJdC1dYJesZ58X7PaVTr2/Bvg9784LZTiGHR4YkO+0EDnZjhSeLbNyARmVpIBcSi9uMkYyPAN8/yrUjZ7U4gPnskZjX40MlPJeVYFVbvH8LSNz0UtSgeTsk4Sv2gDpmhGRerUUkczKqyaI6NrDwNrOh9AeOlyFpb9Aaa84ifzRPaLs812BIGySkau0aEnXD+2+GvX/OxuFJ7VoqbJIc/3+QnIa8SkMDNopkFuSjh0IqbqvB5noes+DqvEx6n2VPWCMbOJjao5ZE8XICZnIbc8FyaNLx5+bUTP6vy9V/BgHJ775OocHGMD+rEwbFwUIicM8U54CIZBMDJNZmO2ZA6gd+B6/5tiHFOsiAGgwJ5wdPSu6zqAB3G/BVMDeQgCMYe6A2Fsf5ttzmRAuQgPa7wudr5goQLetrwCvClIO55tj4zEMfwfdsyhA6LU/kpk9xDl25CtmPJLqJSMB1e+xJkGsjSopyGYLDG2/iG9O8JDP16eBsTV4cbF0k2GM6lIhKXSTTSLSBXJZDFVxP5ZE8t11Lbq60ATrG5bknnHKFvP1gA6tQ7xnoOr7/znnCsJeRq2BX3kXyepwBtHMrELDqh02aw9ECs+w5AuebpRC8GnuwHitIwH6H7995Fy4Y+P8KivxpEvsc6eCcQyTy9W5TYthSAEuN8VwwuSglqXyco0t7i9/5QHdrMlmMXbASn8Nz0gLHXx72Zs618bvy9gKO5zIYv0GvTkhUoVE6kpeRAvToTFlQpXgbpNsbyCjBc8qpHpvkOT1H4ChHJPbTRWLvp7cjGEtH4jwx+4MEFCT5t/Xa/MME/CUP9PfMqZvpSF7P8DvwTQSVFpHn8ezaV98o4M0MVE90ji/OCZtM1F6PmeJJttpylrxaw7cczCu8ccSmvWJ+CfiKN0jCTxTw70TQb1/A2TJKvFlVIwE/UcBPRdDxe0jU/OwFrCbuBgk6lIOpG0f9aQoxRAFdzczzLwHlTdiyX6KAnDt7E/ddKuoPAf+OAn4IyL907icKeD0O5WUCHu+/lpBsk90YPDnq35WzHlqtf5pC/BIFZMUaj1eL/+oLeLBc59e9gFqK749/3/nK5cvtfwgYT5izWyqi1nZL+9dyMJ+9gEpKe2azwiq/TSHkXBY4u65HuVYyAYl8P/KcI0Q4HrbwBK/Lh/H99AX8NoW47iXiquOBgOVx/VMO5hMF3O202pPH5axyj6asaMdMyL/lYBynQwJ+9gJ+CGjzTt7+Iwko/t8QcKrwyr8lCrj4zaeB99ULoD4CJdkj7kp9UW7P8LCQSNlw0tfPZ7TKxZOQfHGB5NJJlcBN2utVvAiQfIrP5XCd9UMr+Ord6MXUK6GFFsm3b/tc9yZIlNNTN0kSC0hA+XB/wME1VlWqiiUSTohjeEgPJN8TfNAdEV/mHCABk/LsN/p7jgR8duVAqss71x3pfoNyXS1JuihKUd8JQ9RNaHWSmuc31Z/LeQnl+YHk27+QfIpqdHBtRkjaWYEkk7LqDpdGM0hWcG9Tp+olg/uQ95ZtJgdTV6mMBJS8FUnqYFHryozUcI8NJKGe4/uLIuuHgOlpguOz12MfrhT/Hx9CPJ5i+0LyhraB769GMnobA4n2PBj4+jY+/1u3DnB72ysu6WdqrXOzVw6PbWGxpNoFqp7PtkjALV5U00OGBNwoF3w9pcfXa4a+hBuf6+AMq2WV5TqOvz3e7+FgIjGT7cIv9dDc3qCapkjAzQXJKT68EzyDgYDbISo5P72QgKRxuNTukPR/6tI6Vab/vXTFP4SAv7uNdWbebFi6+YhBvcHlIpmceTCDBS5/PgScLZ482Fa4IGz3yjsyM84iqP1iRLyyntf0TcdTWGximfOMt5MTR5JqWO9jJAk3QQIe6mMBjtWKJGBDRc+cxHPIz8sx5+lh0ZLqPd4Bya0x8wL32ZFEdxWY36rZUJ5lz9NtVpyBLiVc3i43e5UefOkK9qLiOaiDkUgmeVCAru0mJLhqIyBjeiGwe8ZI1M0QVVSj/gpL4owI8Mqrodtl0OLy8IbL7/nIzclpcWyBuHRKQJgrCumIdgW6ESWCV3SnJi9Tu4FOn+PKr4QXpac1LrfN1EQCnpa4fPYp3p9ImUS8Ykh8PbyeT9AOoUyAW6iU4vwuwCYUCcg/dyWZw/EKbnpEAuJbpwT0SAY3S1TGZhtQaXAUTmB1tkR8fvtoSKfg8aqOhq83pkjAspqvoHBvIucH3aghbWYBRHIyqvxeH6vEfHJrYIWB4znV8PkyW3qAcY0UHO8XLtfDdSaBeeDmHJsNDbr/3JwSlX9JIij93ctV1kdzcHbtjPO62b0mnhAcYR1Pe+K5WW6SWfGswG1H8yra1/eGTOf4Ga3bEufMRcc5Fe6GqrXT3ZTzs8uwl++MJKKvoaTRa4vEiZrMAEtpkFjxU0lI0fQPWBzWUuW/g3FImuvaAfM1RKZ5AedwPncb0PSBgLa5t+knCrjSTng8d93pyDwqQljWtzfxtOPOJGrYOzC3hwqgEA0VQkskkpZab+5LwF199sFsltMKBMA5uTtoEWgKEs+3uV1Nxid3C3pz6lmQh1ZNyOLpfwnoreGuEPBvPqgHKnKBmow6shiNkZznpuf8iLYqcW9IVuIpSGg+Gs5JXp+AfTjjHF+v5jk9RcUSFiO+r7yWaylR9xrD8ZGRjP4czybZNbsDPa1GVVC/vJyuH5KLhLN5AjTFq9WZv0VA9cWbC850aASjvxbgRQLHvF5ShhJXhgvsUOGc3s/wduzMF8A2okhgtX2V1J4gAZcnUyRfAl4fazxnlNsRC7y2/XMEnOKM+l171v+VreE/BLRf8bb7IeCQCGofWhu0risWnqjfO/Il4NU4jT1JslvO7ZJbolmkcLxpOEbifaKAn72A4yriONuDXfjtC/gl4P0ki18CTjt/irevWadxtaZ74lXhyLcvoD4KNt8ooDNdISH/3gv4JeBpo/0Q0F3YN/67F/BDQKspLVHjlWf9JaDLN23+0xdwYiJxP1FAK418b+rwHbOP0b3+RgH54vlmTjpCwn2igN1+2Av4KQejbITYE9uMZ78Q8JeKoES72d++gPZClRtNiv8ioM0Gwl4T1/42hfj2Bfw7EdTpFnKtmfHQBGI+nxL7vdzVXwIK09OEfPcC/lIO5tMXcOXfkm85mJ8o4EDAt3NDQn8IqIbnyutFvM476bB3sCLLnac0U578shfwH07A2f8NAWc8999b7v5DooDqb+4LKNjbAE6eQaskGPrapWaFRID3kouT5xt0Jdpn8Ij2OouvKRKwM60UbqMnEsSpe1uv9mQH5zvVWUaUo6pnjzsSbFaaVbZcaaL+NpFAd/69Iqk3P9g6X+7fcGtci2UzG0Q9PRsx3MzYrNJgINU82e7hfHuZLAsmfqv7x6rC+4cGy3R/gcTZWPh4zjFIfJ4jqZYrK4H6dRwqdG7foe7R6gC4ElhW8XY0JD5uyQxqeWGQRNgh4Xaa1cN9OkHyGcki0cUryeB0SpCoxQaJVGXkAOVitiZZ2y4UvfWME1yfeHxxThetvmHzHO52hCTDcw+vy8t9AJf2hv/fuKqic3gscJ/FRhUbc7/ThTsSeD++IdGOQ9MM64YEvKdni6Sh0jW6LgzjN33aLH1vjlT3+TsSVLuaXKrtkYBb5Z7DuU/w/Wi6j2R0LB5u7LTk0lHhJ7qmkgrOkYCvl6eHUr9V8R2eRrvm0nW4sPXFoTrDU3VMkvErfHzr4udbJyqw5Prw1T9GwBkvTH9XxOJPE/B3V1pbHJYOOOfZotqQMy6SotdlARuq4/LOypEs+cUzIPVyg4TBFJdDj2K+hriBBcdiWe2ocZxTCBb3ORcqq0dJCLc8wVy9jrkAxi4l1/NAoP6Ky9m9ikQZT8gSsulrQaKD5nU0rW8FEP2uVgyceUIvhreCRLjg8uuevJEwxfkMa2+Ly69K2Ze03EQ3ULfvCfEC4ckTvA4XsDpqE+ZbW1z+BSPZB3+kzVigh0jEq4+Eoxtb5cJtVzZ0rAwVMpdTkQVbEZfDS3oTQDesIZH1+lDJ3sLl3GKjSLj8HONyNoiKOxiHp8pFNzpvqCufG1weh0ja8wjv/zieJTDi4f6281Lp6LRUwHZlJPUleieULfsCNGBD+ZfT6IeAi812VsF97FEaw3wJxb3Qqmj79FXaZuMT0OAlV75TIfEyv5dg9ajw8xDTXUeCB4khVmcz4tkSktqm0waKdaeyjekiQbfyNIMkv48ruNaHks7o8QFWJCP5PgTMpD1+vkRcVOGoH/05As54kfuv+2v/IVHA3/2zilX4YzDmisqibGic0r5cDkw36YkvZ4pNAitWId2WS/IloHGylrAR2aJi1VZVaGYKY9AJ4Hco2edArg0S0IZm9kPAMwQ/BPTMjd2R99odwzwM5yRiy32LR7q0wTo8xsRn+2dD6Po1B++54qpgu+pyqpwzFxaTuidB+XZFImzcDZjO6018whU2IQIS0N5OOuaPNkMFTGVrQKyRnoNlhwRMlSMA1ZpR5VuspLRNiwh0WeY4r50VLXn56xOYedVXMLPw/S3vPYBzRwIGz3KrEHd2BnC5csS8oBnzBBfSDAm74ZBwQ7mWRMxaJJs8Yd7+iHP49NAuYO/5aRWUispT2p0NoFyEx3PKkIDnS8FADQSe8yL3ieegwpjD9n5Sq4hvupqKL2Eox6NNOKivSMDro6h/CLgzbJyTNZ4zNhES2Q/feI5TNfkKufkec/7iire9Dk9OwXIg4GXzNil1Chyvna9UQSjmJentiMfXX8656I8ScMZL3L+lIujv3rDwqQjaLbdIGFe4t5r2Hvsef6r+qgiaLG7Um9689085mHIlqN54ZT4qa95l9ZeA/FXnf/oCui7eHq9ijnPi7vFDwJlK8P+fKKBxydIfAnoOPt9nL2B/NJBo+7WdaN0mS75RQDtcjRJtt5dCT7iPkUD2FUl3fyGhFHfecpbYZby2v+LxvVL1jcejKqq2UITLr1HAT19AZeEgSbW3Q38ICGHHfaOAixeqaNzxSF55JP8aBfyWgxEiDckqVXzlPFwn1O78zfMmu3XHnOqNhHyytYPEy4copybz2uoytK5/JhNmpVfH/BLwsxfQTbYKfBNBPwS0Tv62/RJw9jCnzB5dRs23Imjv1zxnz6ZIxtTIgp/W8GLYgqY5zy2+nigx63i8K5p+7HG85wL30xRC2hRnJGM6Y1bdt+G3HIy8N/Hz/fQFJLPz3uvu4xmxZm/ln0nA//xu+b8loCRw//008A+JAv7uS6vj3pEwAke5TLt2td4I8x7OT33JJfshlWNEjRyO7nVJUj9HAu5H0y08y6GJQ3titj4+TgtoD2in2Da0Tn9YcgnXxFyzGOdRrS9TGYkju2susau3rc8SYwpVqzpczLS3qgfXoaKnPTPxNkXSLHzj8I0CpvPHgddTjlVQn44GSzj6rvUJh5Opes9MFkdD30DF4hI4sq1JYlM5INHS+REe5x7JlI2RgLcMTNjPEySSlbw7ndve8fGJZ5C0zw6dfhvKtVy7csVlanoEPD7uAFfysrh4bPWNvtZkJGAiIMnUOT7eGQ97FfHiVcVB2bf6akgNqkcdEtbWDqredvsbXMKVgeN3PIj66SgXcJkuDS6TTd/Ur6v4AAd/7rBEh67T5ytWwGM1dbh02/emLsnzAxxXQ7vDqBsIaHk4fn6M5KYhDjPXeQrUEltyGesOiU5W7AKPrDG4VMz9Ul9w1QNa5YIEPI0OoS67+xM8SImk/hCQJPs73Cc645JbgwT+U5dWSZiI/5ZyMPJvnlOfRFAyBaNi41WukMlKtmHD1UiOTzkURzN2wK65V30JyGT8ziaj2Kg2xeYI1DLkEBJuRhkzLSSTnbonXChaGmHW1bXJTHoW4NQvXD7J3rghfCUzgCKhZHOUFzZN1sEO3NChLDp1ZUjtrbWFXapLxD/vNfEbBfwQ0F9OupLuk/4Oc0PH5aEq43K3W7sFLGbGpAqU9hGSUTZvIFjjxdCfPHYiWc2RcBo56RybbjWgC3/5+BLQC0KgdBUQAkGNXPGSYW/f5bK8Ar4TqQL/tWu+BJwrPeVCcPH1r4viDatXh8dTJSNK2JisodireP+ROEQtNSRyeNRw+a9SltNor+2BeoAEbADH56asG7DH1xnzdzt8fWUjRxD4DnLAWRw7qnPrM6jValx5W+XRkMeLrSBQHkhofvfgSfjYtrDTdkjc5PLoyEipV7DNJngkqzMS+xXMJ18CekMtGSrr7hO055qwcHscdSSbEAsF8SZc6Cl/MAooCdPf1r/230bAfJnNwYxHS44ttG1HZiNOh81O7AmcAiSgOXul4E8ozikVl3PkoON1JGcjk7Cm6Bu6D4kP2S7WONbP85BE6hhgZQZzbrO4IwFdpTDwy2ggAV9DCab11rIhDnZaFca7Q0g5eWjdLhcatznTl0h3k20Iu7XBcVCpQfkloJteB0LWnUqPwjoCla3ele8Tr6RuiwQ0CN9VPpvcRTLWtgec8yLPvDSxQxJqzwCMEUcqpmW+SA1PiMHNdxwXjK5eRz1ZE8G+lUg0rto2JNJvPqxcCwmoi0jARfz0wa4bjYXLdi/SfDzOYbW7cix4nxRKIIt1gPV2wkCW5gk1xJcKSdcpzO/GFaWR0Jtgq3HPBZydmwSX5Qw0ZuE5oXc9ni7VeQDbuUwrdt4ec3rbPwHIpp8RP1zYNlECJHFx1t6cF8+QcIH+ukJm+nj887WC5FyoHvgXkbDNaNXyJC6NDrxGFBk0eVVSfzVEEdMHkl27KTV5XS8U8uteqzbhMf9zydWSMJv8ruvUv5KAMrwnzBWGqNJFG5oUDAR07w871ETpvPReVOzZtxwMnAaytbtnZV+9m6jJj6XnvXzGV79UBJXee5777gWcKcfVz17AfIVE26nS1hsthijUpdqq30TQt+jxxFHXSBhxcsx+WsML913z7Qv4iQJay3eOX+2LtPE6vnwgma53qr3Wa92bHuib+yaCLnjp5nFTfVo52vWv1vDv6WVCbFUahd+KoN++gNAO5VSMgHlKPeqZ3RZW++0L+Esi6CcKKKwnOD5T5uSaUCzh1yhglh+9715AS6GWohWvLPT6Pp1Udmo7tXZMkMTv646rvnsB19kx/lYEtRRF7jSyiBJP3iYicTJrJ2peraXe6H3Hx38ImECw8YT+yZHvXsDrYb3/fxJBp3j8kkQ49t0L6Hlu+20K4RxSu9EOx3PuSWmKpPwQMFXcgycLFyTiP5aA8v8NAeWpMvldCTZ/moDKbz4NPNSYwdGc6Vx82kGjezobQSXrSKTUeof64o6EqdnJYNnxgWQZvbg9VFK/4tL1mAd9vhgqaMq7oVX6hnX6brct4ZwvbC49HMNa118eEue+d6pM8Rag2yZdwEGY+SQW64WpL69VDM/uuWLp0kayWaZRwdHbmlVG3J7qYcBV0L4lg8V0cmh0AqUDJ3eCRKqtgOqTnCRQLWQkT3k9Jrolz2to1+2Si7cyPt/DynNoHg6S0Vr6ih7bog1txQwSc+kxxNPFHokrK3aV0p6z9UJiB6irtYtkxFW7HvLVGaqLu2KZmCNJrzck2YeAWTElvB478QbaR2lWsU6GvY6wncD9LZoks8bHz8+iezgadyThJxHUMfD596UEXPaIVFGPhSmO12UMLGnyPtRfMD3CLTg6JF73SEBrY+yR6DmSs4iRwPFd1ZGskUF+CHiXH/AshnI02RYJWC6qDu7dfc1lYwHJZwzHf7hVOJ7PLT7e2Hot3GQlqWJm4Pj+qUurLPIS/y8h4O9ergb3swOOPfK4TYtXNyKMpzsAz5pywaNAsuxz/Lzzq5wx1mQ2T4qlqYMfPD22qS0i0sKZPiA7pxYJR9UIl0NchmQrwmW1UVdjIJotFDDv57h8SkbzkMrR9gzZqDCrMFmSkG7nSCTz5K/Z5jrH5eTJ50TYkkZiQTDb5DQWpQvY8zOSTSsCk3qx9gBjt5og0W6dSD+JoGvRFwi0Y1wOzzzFhryWR8RTRyOR7A/jFpbt2yGs7sOGXrv1E6zRkJg5uvhANUcOIDxJIgkM5pikX7g3cCpV4vzt/NGS91JqQU9wzoar3Vuha8mbQ+g5SNqwHNnkReUjZOyA5Mze+HzthmyheIRIYn92Nmm1G5dg4cWc85x81JAmXV9hrU5nVWBafkMTgstLtistEnEj3ab7U3EBIwkXJFzwSNDJhdvBphv2IX32AiaWusLlqzSr/Nlm1xGCZy8I1/GaMcEbU7JvVOSF4I6r4FBGJT0R4QWL8XVForzDx/e2sYWtJRkkrG9O+MeWq7IoCL9rufqvJODK3wELh5/jye4mJ1BEac98xcqBkBPOKS9jWyREZ7XEa6kJnkp9Ej0OYUmP7/kTtrq/rlgUIwH3yrA3btdRLpzmdv0loF6/+irIpKIho9Y6wK4zDS4cV6Sjn0TQVXlcVWFfvEsaeISDTLggAZvpCahbnz1wCtqToOP8jna7LAZyYO/Ki0TgqZEgAVe1/yb+nSp4TtiXBnjHs8DBIbGBCEskoJOsrIrdi7qkKwkf72wTjvPD89ukUsA5sO3HHAF4y903EVT1Vjzxr2auEub3+PiduML5L71zuhudH2AfFbx/9EQC+tF0/yWg34udQsN2yyAwDI1sjPJMaeUKPwT0hFAxv3sB59JAxnm8qKlcv16Q75drFvGzjU0NggRcTVDifr1CAgqKsYHkvOqJv42R1O0tWUHyWPMEIY4ErKJkDD4b45y6HpCA7qJNwVskIkPAL1u6eTyRgGsbx/tZ2i1RHC+CXfJcMnbj/yABZVEUflejlX9bIuhnL+D7uhcqxxeRRK9jH34J+E0EfdjrtSdcYo7Z8v2maCRdG95k47yIFXNIwNQomPdyFOFnL2AkCODN9GrCrMt79/+Ug/kQcNYP5Uj4ajY0Odgm33IwXYtkdN4PJIv41A5fAjoTnEo/BBz2AlrTuOW/UcCXPGk5tw639jcKKEejN3PNRWtqi4n28nimTzn3tMLn+yaCSkuBubvGab8VQT9RQKc+5apmzo+hN2lnPfnuBfxUBP02hfg7EZR/U3x/p2zUaJmz9n5tCvEWMvZNBHWkU0u157zYeFK3FZjTuCNF6+Kx9VMOZlso4TcRlCvw9dzVtFW1eSZlnqAfRebafgHas462Xs8eE+6bCDqaFclPFPCTCMqd+uonCujHeFufHSOvC1P+Jwp4u4yf3yigW2kP+iUgd+om7FsOZh251ZeA/9xE0P9Mkf8tAZWZLPxbCDj/zaUriEAYnAO2RBC5ZaubL7CgVA9IjCRFAuq5d4QHdzWrNL8jAbOEVXA4cTZL9ziP9G48H9KvkFTpOdxQfctdDtDySyA4m07Kl4A3ovtcGr78UD+tcxfOarypEl1b5DrXyjGc6XhNErletPpJuZ/hCRq+3tIMEr1MpxU81ncDiTQkXlYmPULZ310kltfz+uUwJKbO7y4Xb3ou0W2Ru8ANDkjGYCDPpBJ5aIv7isUi6239cFMO8ExG+P66V0X1/mwVgFcsqGIvqEt95uHy8zIzAxa/MsrrlCMNXPf2euhTqKm6p+738LSVZZX2wgkJq+wTuEtHJNaixPfnVCaBC1NMLrmsg1w/LJGAzyY2uIzFb1MPVesI5xW+/zievVVdt7hhPG3GEtHoa92WtkfYjxZQpQl5J7rivA7QCCUSsD0skHAoWjgcXwZJqt3Q9/D+QnIWsxWJp8Kh1I3e4GHvxEhioh4Ufa0PiaDnKxLWeSAJXxx5wW1v77gsGFV/LhFUkbjfVrri3xYFvDNcLlKVZRxr9B0l4kjmYKe7U86fvp2GqBPxCgDtkduYas4T0xPfECyuCbcRg01DV3M1gELYhFzotk5Nwld0Br3tbI7JWQGkv7p7WExdJNCRlSHNtGH5q/YuC6ddpNLGX+5huQsZ20zkWqXLqs6RWA8k1caf8jTtbhcw8ysSUl3Tkrrr4glqWk+4wGv7nOrBcQ+EywW8YEydnPiHUILU2KssOjwfCvHFdQtGmkRVZDzjkAb74AXr9VOs/G17FOnoMb2B16v4/J2CpPubgJ7lI7EmodCCuz/gAfqr0KaX1cuBsJkiAUF3gLSpqEOgVlIV7HSW0MXixQEkDi7fj7Jo0rPgHsDYTPH9M+svAtrKa8b5o65C8u7sEIpZ53NRkU1bOov7Bsz9kuL4RKOOFIalQG4JSMADIGlXvn2DsN5LxAvtHZJcX+DHU90Yi/bPsUrOjxMupDtcf/uMmQm13/0LyC73WaQuHYXQ7WUCW0Nac2ypPP4cARVpMv23tIb/3T9Vts/jHJamkVesuck8IeMYmT/N+sofywoQadQ8YHe91GTjXO4t2XGNBIiSLRdq+RK/40caQ9xFm4qRCxJQQ5GA2hUWt9mEeUNe+c0E+uJ7LuCbuUgNOkeyBFeXhKa7FH+igFXJKiYlRKGjdZN9o4C46I1F6qxvHhjQ9Cy493VCFWOcgCas3/gd3Rwbuil7F5bC6808x84pOc1LCZI1kSvPaOyQrEuBAZ3NIsJeqpHTunsmP4mg8/tRoTv+0kC+2XKVN55ZPBG5IgCiNDzxJBOfL7wKeJvfM8ZkkROpKG11iPOaY962RdJNrtSAnTqbVFAQFtJDOn/AFpjJhbdxM6SgjldgijuOfAmYyk88nricVEFYU5vmuzIBnFA+Fx5kPIeUTuHD6rBecBH3RgLaB078EjDYrJSaHHv6gJTb8MxPTq1I+PsuheSahmQTzfCcx71WS9j1eFH2Ha1paPruY6BTw2ebXZB3JF5YPOxG3rrayL3y5yLrijQVf9dPlX+agL/7Z5XPXsC3kok/UcDnvUfypJeeWZ2jJJoWPX1vdBtI96kIep0Lrqcc/K6yZxeLas56HXsjnk3JtynEh4D87CFU9mcv4C/lYHbeQLRGO3qKOJtx9mZttd8ooKS9J5VD8Pyt6W5Qe+PHEAXkX89cW7zW8E0EdfQDkoYux+FPIqi0vCffvYCvK37nvomg7mPND+VfxJ+KoGoqMI8XjtPK3gpj+hMFHO+RgLcYj/ewOCY/UcD5WO5+6QtoTfi8+yaCvjfNtHLD447XZrMCicw2XfVNBF2pUfzTGj5v8lA7TJF0Er+fMnfqP0Pt1EWONyPWX3sB/04EdfoI7y+ebntvLIufPn/jWrvky9Tr9LdArNcGSd1lx+23HIyjC0i47So4e2J8l9g3Crh0+50nrwgS79MXsLgK/E8i6Knd5dq+X269yXgnsG8UUH8fz54w83H8/6kE/PsXzv8pAUVOlqb/lr2Aym/eCyjNZAZ342SyJPCQeNvazuB5VQ0Sv59DImL+ukB94dckEwW106/yq4FDYXgkLbpzrZu5d4FHyptIjDCq9ag2kCyrN+Pi+TUGfaPuCzj4UkyynYRkEeR8h/efZyyVmkOrV9Y8huY9tUjSEiTW+83ucFmskYCPZd/p9zUS8DKfGVWSqYGpdzovwzFqgiqVllWrr2CeQjknbOijxze6Hk/vcBaORhU7Q0VOhSyWcJ/lay6OHn2p0xPM4DrZDnsD70TRixTJ2hjlhsu4Dsl6ozESLUtikhJeAH1ZsxaO+9Ii6e2l2fqy8Q7w2BRIQHoTSr1z7jlcCsus4sVQbuYWDjXpdqtVFR8tJOphYZRwyjuDS6FYmPp5bhyhncGWZULig/4KvAZO1QFfT2w1Xk9eSOwHvw65JHCRgJLpnaCyVkMTC/5Q60dR3MKxeSJxHy8k9LNlY7g/I/x87ioS0Qy8GbTCBgn4fgegu/EQxdxVaxYXMzw++c56OO62B5KkmzD8UwTEOaUov6vY9p8m4Ow3/6wyNzIH1qtbRcK4cChpb6ENO3FIPPTKIRGRGzngL/gr2bC7zRNj+QZIRfvANmpl2PQM+RhwJbTn2MF94HJ2U5xBu7thFd6sZ/gl4OrZIrnC7sDTdxHmECjmhrAZrlYpDmwBJr0W3CZXhIZy9UQDXzYlBtPVqqahETXfKCC8X1P7S0DK4aUnKKoQ6KZ57sHOK4HzpvCoibefJJA3AuGid4TkeZhDxdJ2V7IQfUWpoD9foO3HeDx2HIq0jG0HsrEuVl4Q7UJyPQU30Ma1xOFS3elII2st2At1X7Gquah0t7dq8A5jkQRreYe4kuAN6btGso6Fk0K7eehBER2RtMsmFemtKA5DuReRC2QPx0cZFVegXioxjzSCSO/tVQU42mm1eTfXkrYPCQl4m5lk0wxNINY38QzBZSMSL7k9RLJ/zOiXgNARRySj+fsK3mxUkOhYupRI5FF8o4CekEuUUuv4BHLwtxWLw6dJgkWbQRGKHgmtwy75U8tVkVN48XeVWPrTBPzdBewPyVMFY3JE01y2lkjkrYpz6CH3lccoEire7XwIxOxOwnplISHqXQKsmFQsUiqjo9rsTQBW75LbzGM7J9de8kH1LcaFcau0xCqeJiz7pOe8ZubX9PosCyRlvKkiFootbTeuC8aG7quoO0Y87XJ8vsi6IMHcw7X7EnBBbDyeXXEJ6XyRZWCXQ3mZjPIt7aH3wH05SEKdILH0ySnDOX5aEPYh4I0tNzBvuLKKdDEFetkGyTcRFKaWbtN6F7oQ5RneHoOlEGuKBJxvDX5oTGKbhJv0SMBZh3Nqu5+qNB5vd5CkAxlBz/HbCuYMgM8mlT+9CyZdF7wFW98KWDjXMyReKK3A8RSOfBNBP3sBbSOYcAHdI852p5MO6SHPqs36ecU5yGUB0Ctbsi8Bx8/mBNtNgwR8H5GAwCYmsPOZZ9CruULaiz+BwHrsuS8BXcOpIN/HeI7o1llJFYIEVP1jXm1ebySjXKo7yJqTx8KAKn/sZxWcU8Ls30LA371n/dsUYpZKxOkTmdemdpR+K4J+Cfg+jDOPnxRT8iWg0QWRxz2inrjVcosEO61z7/0yUDlphwT79AXsNxwS6NMa/tMX8LMX0JnHSqhxHBJkGqtyZY1fufrdCzhdpEi0ZeiEmnp+3r3XfSUwV072KvlWBB0IaB0mo/obBeRvmwexx3O5+SkHc7d65kaHnGrNJhp5kwted75RwA8BFWs1q2zx6tbfvYBfAnarPNEEOdh+o4C2W9y7byIoN/9PU4h0N449RYhnFRINSUcDJNwnEfQbBbTZefeNAlrxvW20Yqi42Y9rJLUmPJUvAT9RwG9fwE8i6CcKaEeK0mh9s648OQmGvX37PSUfAvapIPwkgm7y28Eb4cPZtyKoEBX3X/cCLjOpwvG/4f11audI7tvomwhqyaKjfAk4dbZT7hsFjOf4+HEbSdU/NhF0+p///W8JOOFm4r+FgOJvXq428Z7BczxbVYlTdLxu78wrXJ+8QVJGF4l+XrAHXGXHqjKTqbzuVfITHrs0INnoFoe6IhottKa24tLCN2p9dYoPcDpXMZKFiaY+Y0jAc7jesfjGFq2+XYsPaI72nsQzKVB10YsTOGSyzdK87UE319YLTpPIrLLbhpm6+7QqKK0TEjAIg1zna38NzaGPufQW0VrfsWkKl+U7qTI/jExdmV46uMwak8V+juQpl3oAezuzWQydJuoGvZpItBaJa5+pqFsz6wSPstxWyftogE6P8hHuWylHwl3jRD/4MQdV/7JJltBjrb/bfQ2XJxIwtmeXRJ+3SMLzxTG52HDfou6NlRqet/G6Ssuc2Lp6tkp4HgAJiFfBIVH0foTy3pcs3dR+qafd/QHn0z6rUqXA+9cFh69vb1MWp/EQBdTYDY/nuuTS+oTES0bqCZ7GGol7nyGpH+PEhKpMLZbuV/h+k/N+DNVtguQVJlqjLxl3httTsFimWItG54u5AKVYVFzSexv+jxFwwin/vdLaP4SA0998af1EAc1lc62isHRMks7FBtJpMOx1a0YN0V+jC8Q+9yJsfbFFQoP3DdIbd8ZzfZBQujInEbCld2YR3406Ig6tzzVbyCvm7sYJCWC8B0p3MxJEVq3SbqMosB1yotm1Shvq2uNhL191YtGhN206faTJNwoI3mMb0s173YAGJhLQ6kSFZsKxAyNSBIYz6WzTMheQmPp6SqBcI7Gyoy5ACvLqryhgPX6CQwCP76ZJIlUNrQP10YhVIE/PCo1O5hQ276FJgzz0NfwQcJGfZQIJG4lEV253MKX8zDZCZrbUL036EwUc752ECMwPYHPW8QKn5LFCpTJ/gHee76pQOMg1fTb9ERY7dUY844HjKXPjGxiGL1VBaePzLfJZCsHqXFabGS/ntBWXV+RDZnNhCzuejJXUwucLkOSfKOBotQnBf02QyH434smzvS0gX9Z1FdbiGAm/28y+UcDg0mxbyu9vL1ilckU2qYIkz6TDAqK3y6qw9Hb5H1uuTnhu9l+T1v4hUcDfPaegO6ugbmnLQvmOBISObyGVtz0HVxsJtVvtnpDylzcX6UckIDdKeShWypULXw+xo8LqsMfPftEwNvLsktQ8EtA8GDuyUU5Iku3ybIKpLjgWrEaVQh+SP+yV83dcuOLWJXW3gQv6Mj5zUcKZOX0eTjn45UDA4CS3VHgiAe1LiwR8KVebHt/LHMz9Bm/PCyRjbQ5RwNu9J1BoLZBsNpEhPl0NElWGkpC5427AdUt8/lktA928ht6Xmo7ku5E4pOe7MoLwEfHMW7kKJYWMBLPigViLoa+gYYwZLLvRhUT3qBGp8mhUiJIICSgP4wPdIoWI4HkZ2D2x6TWkD9g+zruKCZmt0ud2ucZzQIkEpMvWJvg9YWD4vUD84xpJmqXpAd/v/FBF19qm1Ijx9V02sxirVkjMsFo4AKztmf/i2po8gkkGYfvmK/8R2AqZjs4+bK/WudocDnjOM/21Bok7FStfqNrwmwiqbyc1C6XMAaKNDzr4eyGswtkm/3M/q0z4yb+mL+Dvjqx/y8EsxjL5RgFhvNx7/Pb0VxSwvT8LT1YOs5+KoI9onHtydeY4W5esUgtSofLEDYek+JSD+UQBFXE+I98ooL67OV8C2lrTttp+eb56430kc263VXKtsKWlNzuNZ8ydiaNO457jF5JuLXDucfUC8k0E/UQBR6uxqckQRd8ooG1t7j/lYD4EdOSDYmrl2dPAcHDN+Y0CflrDv4yzxDk316PEbjL49gW02QoJlBfRwZutZSTZbrxtv+VgPgT8loP5JILOWhHHRzYLXnuKz/ynL+AnCnjylrXHnXAOurvuYWqkPFcep12RnH27t8mHgJ9yMN+9gL8kgtrRztYuVLh7066VmT0n8/BLwKmmTqtvFLD0ltdvIqjTrHF8eSq8vf6J1zlHX7aqtrxoV2/UnsSfKKCXcQtwh76Adlm5+U9r+GRIDD22ua0R2r+82UuV/7nlYKb/uS79bwkoTMTZv6UcjPCbo4BNJjPY35EQ2WEFis657QxJoxgsndpIwMWBcHDS1jYXEx2JWGgXHkqd27CYsouoZ1vrjWTTkSAdSRI9n1VIorGak3gdrFR9XpMCKqs9sExlvqLveXUElxIOXHp+BcmXgLUycrhUz5BY96XMw2mXmVU8fZFS94ttBfdSQALmqsYjSR8xEnC3YyltJrnuXecpnKRHQeLgfgn1VH8J+PzNCsl3QBLR46aAugOHS44PAnoorUKo10jALL5MRH1dxzc4zJqSJY+2oXq0QAJWLV9W6WrSmLpmWiN4rJ5OlZ69XtHtcHuF41hZVomrJ1Rnk/gCj3qOBFTao60fVTpFcj0tLmnTqtanhVxCu14YXKLzb1O/DGRsnk3FslX1xvE05z0c232B4ymSWjedfQU1LAqS6IAEnEkDibvgryggAbGDA23+IiCnK0j4u2wjkRn+nycdhTJYr7mkPnGq7iXkDHdRsKuMP78bXQyJDJeDfGZp5F3sP0ZAYSLzv6vY9p8m4OQ3/6xSCUsX7KLqyGYuOzaZqNcFxOVEJN77OGqJWS4XENxKnvsScMoEAqFZtBwz1w0Syrq+oFD1B9mo/YP/RgHdhX0kYasWJWGLYwlLp50xgDCqqZVdHdia+YFFINxxeScXe9DXXEsiAteGbvLNE3a5I1W+cntQGszPV7DWjsi8zVnq6MRye7zN4QW9OU/LbxRQl/lp5UvWoyNueN5AIpnANkthpBBjInWwJGN8/iPBSeN2Uv/dC+jbN5Hi9/gUQL6RZxV0a6cmihzdwHnc8EzzeCAhR+Wzhfl+8uA20TQrqdiId8i6Jx6PLO0SQrP344eATZyWND6eluCtparacOnIpq+bcIT5kfxFQEjw+Q0nlrhA8LOaJpNJD6Ao9fDzqZPTZYQEXBQvH5e7Dxz/PN2dYbMdElUv8kMkmjeqIewvEvPbC94+h0IGiQx3wuzEpeRtLkMIiDInUeSOQiqUUQf20rsS1r4KnpyNawywChIS5vyj/GPLVWGiSP+SphC/bFv6TWXLxoIK+lvgqlC0WpVcTZ9CAErPeRu+DYnhri3It5nIvgQ0QPMhzO2uCv3drKN8tkFyPdavKnyOlYZsTSSgMZodK0ZOikj2db8ClXOGxM7Dkqf8wwkglgj+X87tkMpVgMSrVs8q0rmbSh9LJKbnGDwJJs6ooQcFCbieDXsJg/UdqKJJBRg64Yj/pKb6JaAlNH2FVxMkzWZXDFEuzyPR/DI0oXgVCWj2/sHCynFsunOlHBZ7nP2erps13aXvBKJrz3N+6OQ20UnEwDkseM67T5WQnJnEwMzkJ8f6ayZSeVu3wBh+Dt4NlJxwTTqFwE6QgGPhKtL8dDJwjgo1Cct6hOOzci2g5RgJOHq0Jtk/+xAWuiRUQbKSE5qXjxEU7/mZhWTyBFrJUQBr2QFuc1zlIblvnRsEZ/iLgId+d4d4YfBckNwdlXQz6QFhvMI5/yGguFiWsFnFIuftlEKlTrhMwBltbtxmGTo88etRAfFeTavwtG3/4JwSePnf0hTid29Y+EQB+4k1+kkEHT2l47c1/HcvoCvczh7nMSTHh4Bxfj543VrmK3vj3zttNTlevcm5Utgv5WBmpSGRX8rBfAm42TiqltxuD2+22OHrpQub/ykH0x5k4igKEi/dn2c/fQETeV+Sv/sC2vr2WWvrdxR7I+32YM48ss1fEkGdh2bbWhbEBqzwS8t+SQSV+GREHHPmheTviqB28RipmlwKF6+bq31lvfcW/20K8UkEtXVOab59AfnTc8SsdLw3iTI6Hr4E/EYBQ/nZfhNB7Q7P+5paShdPNju5cpWnl5OiO7u/ElBYjGNvwgBf704fjZZf3d7rU6Zw9qPZN+TTFKI/miL7RgFvUtb/tIb/7AX0gqXgzUQqVW5zGwh465/ee5XOuG8UMHlxOhhDIqhztJ/ityLo2DrK5JsIug+1iSeuXCTtjeb/yNbw0//Mof8tAafTqfQvIeBcWfzmS+tqzqDatki8Obyp/ppPKJw50WBZHSEBi7sswiXdugzXaiWvj8CT4HG8JlW2HDWhvplxApySkc0lxJqZ3yhgs3L3VZyXV15XqlcBF0bqKvFvx+GrmupwaM41S1Tz2A17DWOo26vHsusiEPWwYPh6E82skgtXiTob3ytoyxWSZ7PHU4H3OuFtb3Ug8WsqwDcKeJ3aSMwoME3dK+4KlOvTmsT+DgmoKtcGymjikbieVI3uLVblNwqY7JIlr9fK5Qn7kFVVGqxN8UvA+uRWLCYzvN2/8zU0k7uH979VoR7t4gecThEScLc2Gz2SqweUXIoE3L61UveaGYE7P3VIstgQRV9rcyRxzRtcjN9B89sUoprNz1XmnzVbX6y4KVyqeVll5EJVXUi4CipZwqe8XA+JnqbTCbTjblnF0m1o6jAGEWpNN6pMWx5KXZ7ZO7izicNl68Wi1i9yvoJ6Iq25NBv2W36igNfXCwlMlEOj+0Y9h+pqNVwynjd/bC8gzinpv1da+2cQUJN/MwGVx80BfcQJbOORHZBovHAhekQiCfgVEsQOlyn4/VUim/0Gl5/R3N3C9mr2LDxOry01y8yEPDc5tkknSK5PFNCYrs8skkK3IZIc7EFdZ7PKe/KmSe3FaQfMCU+E8bXdUu8S7cGVyp4LF3Sr0tVqTMB73CUWhBcX/2+Nr9+9gIEQ2jX19uMJuOObwMFeMHOqpkEJmlBMcXm5w+WYUWk8hEsl4ULLdRTSBu4bqPV6V9Eb3xmNdkIPemEhAc+PlUkzaXKFYn2RiO9tdw05rJBohHdwGV3MkVSfRFBSHngu6qI2odptsv5JBOVnj5y8L5EJO2+JpLtWePxTx9/ATmRXJK30bOh0l1XfKGAwNpyW+AfhBhrfyvhXlONpCucCRPnx/6vuXhpUVZJFAf8gB4CKwJBHkoryCkheMxAVARUVFP31NyxXn96Te/sO1jq999DSkkeRmfFVZGZcSRS9nxZd3vY3oFme8HFo4fUsHU//rgUEydqJpF0Ob8hXD6n5TgQN5ucR4uQ98nFw5CySSSGGr/5WRdKjXr8ENIToSRJlqjqmJC16CPd1ydi1cbs/Fq7O57L8D8kCGtPfHK7m5k0DO7tLTeJukYDvzZVBOkUChprZZ2QmYRsp9x5HvgQ87KU7+KtoTpKwlHrzwM4p7LvrrGHLRBm/awHt/Hlh8XM/mOQCjzVstgxJN3fF0lT1RQtBkZz5ZCpzmknWoQfWqZzyySy6V+ZZk+wvAf0sPDh0L74BLMd9NwGUg2OG22IPG+byzM+khWYuorcPy+KC57sYkXynI6/Cfb9P+cQ64GuL3HLYVCeesWrla1Sk3g60uuN52B3Xo7l60Pen8AtGkPPPxNcfAq7VakrC8wGv/2TPQlDjzYyPWaWI5k0MXNilPN+E07osSVQnCQR1Pm3CDWxbU72tM9j6xY3Emu479IeA37WAK99xyCIJkYAYGREQp5PKPI715/PXO0nelt/TzTREckpBQiIcIoFIF86CeHZ7k++OoH11lCE+a5/aoo2ikBAYgaNcCUjuoBTJZRLKUNBPrVEy94HWVykFdSAvFrfDviLWZT0DP3/sm3iZKX+wTYn8f16w8PcgoPi71wJ283zhS7XO8d+JoJXoXb4TQb8E3GUcEmeQ5V8EFGh980XdRqIFrqMZeuA9/TfPOPatC/hTGn529qRfdQF/CPizFtDtVm5pKPFm9KfJnGOecd5Z37qAPE0mjX3QH52xIQcV6MWaESd1DiOR0jfz585nOxX16pvkJws43WoD7+zaHn4VhfgQ8LsdTHU+OGAPVOadzFKqbxZwvL054i21Q0sGDF2/O4I67WHiGEciDX/NAv5sB8ORatb8ZSLoXLirxG9ENSOLDZLxLzuCDheP/+4I6l3zvWYIedj7fDifEFtSkXQ/BPypC/gl4M9awNe5fvEep3OOkdnLqT8fzpPG3TiqSL47gnKf5YM/WcCZM1v8qgv4syNodbvNvlnAXxNBn+HUF86OzL4EfIlz60tA73Z7WuRnIqiw7JXmOxH0aHMyHn8p/40ngs7/OwQUFzP5H0JATfrN4epA1QiOGvOazJ69gCZv3YGh8VeftXZBSdO5oEL/9nw+tXtNoNuro0FnX0qWGkMm0NVDVeDxHPD3heIqUq7e1nDcLI5NKrw2He2H1R6ah3lp0lZ7t7SaDS6csXEgmba8RaWLnUHt5wEppDNxaDFhEzilnyIRuyTKKL86tNA3nyILG5FHwuwmD6iu14bPq/PcpOcnKeA+UVuSKVIm0j0On1B/Jj6mqwkSML9OeLi0MfCZUpsm9bPgDg/LXbE0318yKt63ArRlfuYxQlx09GYfanik45llvJ73NHq1OZx3C+DzoSECZeGchyqrl3zx3q4dyi5MgL6u8XyN+RuPXwYOnO4u3o9RjCK6PzQ1XNLGImkcvRw6365qOK+eVz67Cu+OtvJ2Ao/JqmZZX0QVVcR7Czdv2ZC0VI8lLV+8Aqc3fOoAFki47WaiAfZ9SMqZjtdXToUO6vkUCa20+PpZVQDniWeTTOzJSKOCneFW2D7JC/Ya6fwamfDI7ndWDJr15yaCiovF7J8yEfR3T66eamcftLuoNEza7yKizoMSdqsjhjusnYzEf0pv2HNUxWciwPConN7esPUykUQr89aaRZFUSKL5giXH8TMRcTQ6IOZwa1ilcQJh7+URzEyUWGA9151ZAR0gIVskUlvsHVNMpQrIdLdoIuHSR2YZcBlkE4akCqZ+R/2rdIWNIyDZyoTLzHpM5mCb53kTfnYhMuXVpgInfuD5mt1eI7G/XcPdEaomSrW9SeJ1woOr1RheR2u/pHZYT8H2TiIfvi8SmEQMdQxcE4mHMUVizdzzHdSEybyf4/mRlVwPsCZ45Ykheo7pXIIjxJEtsuCkDx2pnrMWQLh+to8xkai8R08Qe96DsaP4xDaSv1swutuCfbOA0od4eqHK2NJnj9K8TpIjFFN5YGzRayZl2eOOBF1iIBwc3JGIu6SE0DyJ7LsW8HTmNNi9J3i+YrxTSP58Eqg3kzlhyntvEXndGND+EDASDxVNu8cISyWdkqj11N6cZ2cD/PZSIRG3SMw/16Yk5R9CQCL+5nBVMiUdCN9prNgojkn2yamBkh34xs/iviScxLBfXE90lq+irUD0+dOATnMmTVxet525KWdvCJtg0kQa14tk0n7IFHk9Pt3PnUMsjduA+qBCEz5ukmnG3G4K/ky6k2itqhndXRNs08lqwpJeHTSTO0tHSDkqMP8WVSa1+hmSchq9eTgeVJOKwr4GS/hs55JtC9NMTHzfcwyeD+wESSO/VgDXMqiaOPSVktwHbgvuyVmwWDqoIr2SBzbrShdYeLFszRzbmQvB4j7lA1cvWxINHoPVdDdlwSXF19fIiMA6ulzDTpu9Yp7WOyQxO+HxYx2Px3ueANtJPCNhMd2BOeb6DfZi8uQjGJ8KDdPaBTo2PAMm9s43C7jUjvMGzwKv/35O3hAHmycfc9uxp/fVEo+nspJ8s4C32jtDwd5I4M2u7MhU/vwbprc/O5DSiUmW2d2HfjzLjDXWoBEVDjY0Uop9BoeIp8JmkwG5YG/BMvMJZsrvfWDNeGzY+uWMf65NSf+XZ+/vR8CF/pvb1M92MMp8ovL+orQVI8lvvS8EdyTHT1GIvEVyLCRpwr4E3MkbJF/pfEqLa0gaJZ7NfEms1QZ+toP5IeCrLhTmzl6T8lsX8O2tBOLc04lghPdw5j8nOcc76WzSfrOA72SnkiA8eXj85m6A+lkLaHOTp/KXiaCeVR8i8pMF/CkKYd+lsvxmAecv983c0EASFuElAG9FJ8xZX8vOuL/w9wVgeH3CVhXIZhOG34mgtlXtKsOZ7wWf3xn4/dODrPxlIqj7ikrhux2McHe0BkJB7cljs3z+dTuYt7JUfOF1Fxo72Xul0emPty9nE473TN0XvwT8WQvo8XMk6g8Bf7KAjrB99IZ72E/8sZlwjXs6wL/WAt4K6VdpeLbCPs3dl3h+P3UB8+Qh+YJ3k/hvFnBl1oovquqEfItCbN6qA/RnLaCtPjNS3RIk4ErmGq8VncxYJ1sdzMNU+RtvByP+dwi4kKfKP2VHUO137wg69yPohhhIxu1fFaX3BYOTRFZNygokiLHrKLRiErCMTkGg4SVbQs/VB5Z66Rro6lTiUBtfgBS3o9TS+QKJM6zmDZ/VgpzRqkcC9jm7NYXf1yJdnmkEV6u6slT2+YoORZrBVePCz1o+fH3RFQMG3bGQbLIw0qTg/0XA4o2EyzfBAtqWnJtUeaUljd9qAQMnnZvsvkDC7bXIhcNUdJqC2yKZ2lc8gToqQ1bQR1vSm7abwUA1JGD9TgV6P6wkGI7VlU+rXsro5Wk3cAj7js+OfpHR7KQgsXDgxPvhIOlMcSVCfbwhyQr32lNxQWQ4Px54vqGEw+VI1jF0z87n81Uj9LTa4P2oP7mE3DvqDjVkJDL2cn2TwgsJPKsEAvf4hYR9ZqZCvYqcoD8eTizfMST4Ia8MOPvBimT1Ve/oRolN6LLFh5SnoKWzffSGRhCgyfZJ0FF57BO4uhMk4P4embSPmwvcLzU0hZoc8e83H9cwBHRAkuvX9o8RcCGL83/KRNDfnQU8lp8y0VWrNdl17kYIHQy3ipcpNlDtJzgU2SkSg/MxXNVqhBAGXgTOyxeGq8tCjkyTcXNgc1klmRZ7QGbz2QUc7vZoog6HSrIl5wqsEEnnv7qtaYqPWIZ9E/V88tyrn71DvSNozFGbwvF2ramU3A38kcfPL89aRm0xuX12LEXi+T2SZhIbC1gJokj8oETC0TsSdAPtovFfDMn20EgKdUZPjDmjpxHDK6awmd4UwkJFs+gxR0Iua0Pkg1tmR6ZeJBn4CZGZ/zY8k5zop3R8gqEBKLNHRs4y9wBn2Gl8Ac9nSVtxMYdtaeD5pPNdT9bCY4Lxco8ke2icZl5v8RRiXuGbqIzBoep7efoSMOyMYST19XYHu62Uxq8Oh56+LA+/r1q9mkRwQKHLx+wOnnaoSLTMBoEclGIGwW6Kx9tYSNx2NBwoo04mOA7j9ZkGc+GxxqEyTs09kMluhX2KgKEKU9vK+hLQ2k6kJpncNcu0h1sC+SSuGTM3+Pt/rk1JvPgPIaDxm8PV893QMTyckKbghdIiSbR7fwkIzykSajyqLlzOb8IX1wEJKE3nHnTztd5k60KpTL2/ULjnM51l8XJnEWcvBUCu/djEM21XEo0aG3DqDCM0d7/tzei+WUIuvZ+Mza9gUXFdAKz9Xsfvx0jRVKebGRTB6UM0F0Q6zvD7fggYSHWl0bL1WlirD6GBlX//RUCtr/DzSqvg+TH1AD2Gvny0U5WKSA9vByvN5/gkyqqetrSuQaVX/HyooXl3dHOB5ExnDeQpkohTNxFsssWUB/WCr23YxGCsbwbLGP8UKffYcRCGeGfh6pcjSa7EgjZBAvqBsBfMl+rKkBvRlEWtAh19vc4eWGfKs+BKkHQnfZbARrawz0pfVUn374ZCFwoCS7wEx6E8RwI6nzXtUXXtM9JvMVy9kAwJbD2cjtyOywyC42Xa+NfrYJLr6rmFnnJIeC3bacQR79inXNIFAe2NbxRVmIMnTDmWzBx/NPWXdIb98doSlgjDn2xTivBPIeDvrgv4UxRiSrdaE+y5UjPIpkbirJ9v/rsWcPUwFvinKFQCP0UhFLme+9OntWD2FftLo6q9ib+oJY1BG5XwJaB8vnDkS8BsJ3n+3IiFxqucR2R0r2Tii0GBJLOah2ZI7XnpzxgOL2HODhbRt3MT1p+iEJ7ja/CdCPqTBXTb/aEjuvTOfmUB95IyfusCinqC7/9MBL0Y9wisxlCZ/zMRNNalyJ8+jhoLm/eokWuNJJyHwguJF+Lx35u95EvxEq+XHe6i4dKwwO8/ztlfCCida52F4gE0gi9mXwJ6T1duDcqYDuRnLeC2QcIK4XLuvwJD5cOY10wSWZz/zQJ+S8PX6/0vAnrh7mkRbWh0sK6C2oQgVNmXgNzyKPG2kiL5aMmbsPmsBfxuB3PfqDi633Fc/RKQ2L4Kpipz/JeAYcoAcBRd8J6BQyH5KQqxuJlq40ON75uvpwnq+YBkXB8c4W9JwMV/h4AyPxV+165Q/7SiEDM7jaAvLkGTrj9Zoui2K6B9HFZN1vZIwLobbbipRyTQQEaRbqvIQUJNjiS1smtHj3K3gmMaBk2xmMgO7TbIje60PTUFLEqTXg37AC1IA8snAnPodH/C79eNe5M6IhForh1yOC6riGTSlo3UF5CYnatYfL6bxRbVuXkLR2214tP5q63onO0JPALnSlJSXgQ6sG0B3a25kgyUTURfjhPBox1cvljckYD34kzhGF9Yk++egkB3YqJC636KTOxuHVCNCSp85pby2aGzTXp6zxu48da9yW/8VqPSWZvDNfIilop8NFL1Mp/A8F4hAbv1xqLlC8l6i1Zrki62DMlZuzt4THPg85sTm9Qa7w3ch5NFsst4dOioIAGvmfBEklafialv0YJHpp34fGDTjJ7N7Qmq53hp0tMZCbi8KRZUjYQErCS8Hg1yCw7LLZIymCIB5YWjwOV2DPiiCZGAu0O3hSa1bJa9jKikF/YpHb+5499XLI8inQ2aC9dF/0QiGxL8MQLK/Fz8XeHqP42AP1lAe78gJO8yNyOcsZsjEU5iE7zUiUhSHBPgvhwJS49Kr5AJYPh6uFs6SZuzo5kzWaVQ75jeFKecK0ndeR2oD/fdxPJVNU17ND5ZQJCbMMowvL3CYwPpNBwZk2++SO/xDAm31Ywmmwxcb9qTpQyZMkfiVIfA/BLQKpBs4TGHCNtQKAORBLHx9XGrmVV8O8IqDyQSrAYuIsHdxjZRVDcSv0UkzjLfzEGnK5VPPU0T6ftSL8C89xjOraIyMlft7QFlIijEZxwSVpu/e4TlUeH9afaoyG0hPcBNSsLn1xGARuezA1ArIgvt1hUINz1soNkEMvEb5TOR09mbUCShSGLvqI2UjvUZvMcTCVgzJOBU2PewWQ0T4o8vaGnxOlAYoJo2kXY99rRKOHz/Oq2b73Yw922zhLuR4N9jLmMAMrP3CcAwyiSoFpxGJtd5An0cIOEH5wGEY5cMqg2oJGno2FPgNy8k71plmbyH3pxsihuk1GubWHw+rD8Wrsr84j+Xhv+brAX83bsXbiZLHTzJXbLMMnuHdF2oQbHRkIDjuaxIM5tn0EwnS5LfMZwju2iVw+m6Nlnqh0NkBt42gJPfmSy7em5EtuGMwXoiCTxb5kNHWoPbwLJx8afXmwvmtV4mwEjLN4k70QR6jJGAG/NNSUYtP6LkRnAc6k0k3kbEfthUjRAMDsNRIAmSMFsvL7A6llPip7msmG2JBCS2gq97gqR5Gc0Ad6G9k2h+QcI27+KABLOQqJb3KqmpG+2XgL74GLB1NXcV7slhzmD66TPcBRJMV2cz5m89RSG9iQTUHY/yaTZiG5ke6wTyMOT5cLFHcoLDx1DV0xkJ05ff0eltZsPWmUpNfOdeQDN685CgFt/47acIw9s9x+A0Brax80qvaCA8Ae+ML/LJInlXtJxxMbg1aQjTF31EngVzvwQMTb/sySMtGtjN1kjAbJxY5BSSM5yJioT/IaClfIpN3ZMFg5eCx19zdQ56aehNStwxM/fvQgHfCc9Nshp3f6wuILYp+bctWPjTBPzd/1b5yQJOPBGJox0c04i2N/5LQHfhKaXxUnkNVKFHojxcWzPumqH4o7eWmS1elMrYD08VNlNbJ/7PdjA/BOS7ufqJ0IbyWxRCLjcCs3mO6w0jsFVQ85dGfPfkRd/tYEZ7oTV+EatA7oK6AvNnLeAKqorolhH583r15r3ryhe/BJzM4wdxQ3lnGpdA+kVAZ06cyIiWfAbrAQkGP1nAn7WA88UMr0/fjdE3C/hdC+gfPctYSysk1MXlmWdpvfnX0vDXqBe/awHHlWI04WaqWUS+nDmfD6qxcdJ42xkKIKmcz46gePOQsLWRSP4kMrXPLsXY2rfW418TQX/qAv5kAbl4+27cJlAjsjNkE1yqIoHvq7EjqukhQbVObmxVdMCYT/gVuJ8dQb9ZwKy6GGD+OwtIolQH8z2qLPjZDsZL5fBXFlCfPTtSF7PSnxdnjX0JOGT3JY7r7YT/+04E/Z9B63+XgMpUmP5TdgT93ZMBDuUlgtoVGMkPT0OjITsd4VE9VnwucEhA7zoG0OwOrElx9BHpYiYG0AljzefRda3QZZC5cJbUEAli3QXKSiTgZba6sJxRZaSbk3qAm1s/+SzXWUutA37/9fOfnJSzWoeuAj+HDgeiJuPvrUa5Y7SBynbWpDCn04rC2T5Bu9Y+pdVjU6FF7tnQtTsk2n6aWTTe+gUcngitnD8g2ex5V0Iz3n1S8BqGf169d6F5ZRGf6h51kFxLC8PL/Yrh+2JPn4fShGH5RJKFU7mnfrtqoBvEgc/mhd3RXKEGXJVtzGc3KXZou0by9bWEvY0c3ir6lMGCTrkhAU9vplAuD1q4CJuQFP6cRvQ5kxs48cRi+VF6OXRRbxu45vGLzyuptehFH124SVu8X2edCjSSmhM8xvTa5C6nYyhw7Hy4ivsVyR3z1dNbsLahz2KLZY8GSTifLQzorkeGsDjoHb12YwUX+WmzYiO0PX13zQWH5hrfn1yOCpVUJYRj5byawm024h8joDKdSf+ULODvDlctYeaDfqxpU6y6ISPy+Uwg4J4iH+zmg0CWFz+FhrtTkvYXDIfqixpjG1EJy6Jb35lv5+DDYRgIny2zfU/uXtKBzdisYbn9dEyhSI6wrgSFQTu6olldMVzd4sjGx2cZSnp4bCoMZxXKUslXM7q2fRPaYirx/tXTe2oXSBZ7ooq8/9aQhGXEcaBp4wLDzdYeP7OyatBuB6kJsyPXEv/MnvgMbZ4k8QLOIvxjswAjXRqkULrXJ7NeK0CfzYIFboDh80I/6DA8bhMCrxdXkeF468F60AkJj9QbCT5OT6AbE9sQL700qob7CspVguezDAaRMJnFcDDeSMBzogq0dd8hZFapNLG00SO62czOYE3FRRMeSvcXAb3zbcIHaorn86htDxqBX7BoRcOSLnkPg+jheCKRIrsiEatVCJcFQwICj6SdXusDMOkmN4F+QRI+V5cD3LkcCf+TBVzR+/FLwLiDo0X1NHmBuQOdz6ziGJkHO1SgfJTnhm1c78/tCKpM/z/KWP9NsoC/u4y1moYG6FtvzfKtiURx/LP3JaBfLJ0KSYcY7OOp9YuAbJjXUG/X2M9TjTPNfZTu4NC9lnx63U1aIp5nIWjX9YLEqoRtMluENpAUw79Q5L3R5JtZC/lyNmfRcAsqukrrAIzX0SJZGjxFSo4XB07Fh4D93QCauJsQrLzgCewA++n3/HxDMu6QQO+uHM3ZchaA28xmBFg+OGSLDxz0/mNk3yzgRJrVYNkx4fOR1hbl3u8z6ITH7y9mj8h03csGLspn7VzzmjiEH5FgK3jN+OB03lnEgzBBEr7XJJOWr46edskdIMY+IVisHYUERVPDUeJnLGiXVUaNYrOFLO9Vku71o0iD7cMDfdnj/XxETkT2PJeAtT1IJDjt6pK6pl1AtzAnJHL0JqJVO0tglZxOfBQc+wxPFMfh/py8cbRbOT05JckAyZIhOV82Eo6ZlxGGPlqyvLBck9SPtIfKTRfELyxdoPexLsCWVSR7mASmyd+bFZyq4ErigzL5k21Kmv9TikL87jb1Q8Dn0zawX1YVy9CdevZXAh7WNgG7MjX2zQKupLkGdHtVGrfYlr3hFrIOzqrUeXgICvwqDc8UJNi/CSjcPIG5dncwyYHYOpBXhkR6GFz3zQJyT3yewJn7JblXvg3WsJnxDuha9xcCut2hMgk+o7n/GuwBCTTsfq0F5OUI36/q0jE0SS5h8zA0Fv4UhWCbTexPXxgz+4E/ZuSnNPxPUQiPP+5LI9mudNBdmydfAv6sBfzJAtqD0P/KAs5inzDYqVCSGToYlv/eEXTyTlffLKDtmYeIzEZehTVb6QyCGDKSVjPfX/ghEu4nC/izHczcvyBp97tnixGuvQSP9zXeN6RxJMtyv/Vl6aH8Wgu4Swn2SZ/tYBx4fv4+kfyLgN+1gGTvE7BMopEvAXMFY/mfLKA93p7CNws4nicaD+crkm+8qBaozo1r/r5ZQPm/QsAFP+dn/xQC/vaJoK8mhtYMoiYXojCivb64wP2FBCx451jR2dimcHjtoybztpVIx/eYwDU8tkiaegPUflYhnLRpRLJpUkZfAtZOciWZJw9A87N/gF5dvlk2M3iR7prJGY4P9myK7NhWtHnfc6gel5RkL2iBvnnFhWvmIwG9KhapO5VPcGsbJGBMaUaXDceg7xcDn5OdWNJaehZwTWBoUnkmt3SxyJBw0gtI8TaQgPuiZnDUFgkpTtqpoleR86Gp3RXLFs7VpPGhWkO7n76QmJoSUbNjDdwmMJLCIopDtfdiA/frMWX5XKId7QRnBQcZVqRwCkmgmh/50OstEpDn8PxReXcYDh+SSQF+fsupDZxFDQkYsyPQ4ozEvFmJQHLsNXranc0A7obZ8cVDWDr0fLDPcJuZd5Z5ll7RroYYToGNx8u4T1az0104Jjl+n9zi60a7ruA8vCOWWhcc+jPNQjIfTCSgsW0VquzIBQnsRaQ424ZJLeYk8LgwnuVtI5d/ioDYpqbyf/zv6t9kLeDvJmAa3wCs8bTi82O5q8j9fPPAb8MFgenFFcg0XlVwlNmSL2b7QSOHwN5B/0Iy5mdrB6bPpRnUnkD5rJpyIpn0YQe6r0iErW8+mE51rkE9HCYs8HFopXRq1IAhHoar5yzQ6FIojkCUF7bhDJ4CTee8DQdelpk/yqFDLeFxRzI1Ig4NRB8pt9+qENi+RPy7UGZfAnosQBJJ5mMkpbNawKAB37Cs3ltkLkoyDn0twT5CfZtUlIoJhp/agoWzk2eZk8t9A+fVhCOhFe/H70RQe91PGn9X7T9FIfZIwDWsm8J+Yxs9Vuc3pNoOz0eEvUZ6HDzhfOdlFlQehqt391xBzD3UJg8U/HxgJxcwZW7Bh2U7jGStYrhpzy2VJITH64PJNoa7gH16bOeNSdklHEBPlpfmS8Cy35bQ1uK/soBnfn8B/9jIjf8kn4mrN/uTOUdCF+aABFRS/wotr6ssLoZXRUlnvJEPD5Nk2nhUzOljS+G0nHZNvEi5/k+Fq9im5vN/yo6gvztjIegFAWPl23xhThwgaj4roBh0nocX11fkln3qt2qLNZ8NgawQ58Hu0CpkzRfBy8P4biNf4LHJsJ/2XCRfEn2ygOocScPznEnMxsNwS/DnTdBN/JaaSfiCcDvILLbqTz3aZh+Ado9skiremNHNDAPD69gIvC/AW6S354YBmcg8Cc7Wu6RJmvRgYE/e+FPZLc2ngQSkBZs14WM1yYjbCBSuD2lK2OWJBJQXyxZhe8Q2T533SO3V7QrrNhaaUFqoFp1lfozjZrBgvpoOJY5OUgy0H+YMsrMbEUf0YtjUBxv7HP+dUdFaqXD3U4HAOpto5BbxDzg9GF61Vhw1uuqQqDum6axYzoyIYlOHXwRUvTIj3L5OQOsFmcDc5iPqCWkDV6XUSD7yLf4+907AaEZ85rUFEvCK8R20bPHmYVErI/Hs9xTYUZ8xf9ghAav4soA6tC0+uwIS0NdXM6iEORLQc95Aw/OtgKUdYZ+Y5oFgBthFwPGo3ln0mrl/bC0gtqmF+A/ZDkbif3Obso87xZcmR6P5ZgG3U2/xay0g9yxLI57OKdiZqzVfAtbgG7AZ1pPGUzxFNNTjisLyeTMYmG/l146gc09HMv4QkJiPXwT0hvGJ+LO2SJiboPGhGjxGQ596K38SVgbzJ5nfErdjNnif0vBeU2vCX+oCOq9ci0il3IpfE0H9bJcZsN4Qf1xveeJ4jZIZ7l09gC0YOoF/rwWc7VcGCdQbkvInC/izHYy3YPvOGK4qBYv6PHMXlYLXP/zPRNCfLKC7T3Jf2dcmgTitOnImKQHzMxHUthd2ZwjP+eabBXTV5FARMSYGtnFLZ/5qVlW/CPgpDf/NAv6bgM6hUUeS7J4WuGqJn8+HSvkScGpKE+YZWRkZ19L2MI6d/6su4NS7IPmeU5n/FoUg/nMJbo2kDtWL0hqR26TfLKA3Gw7KNwso0ByJ/UNAfso2YF7WKgmJ1I9/SwL+TxP53yWgICr/eWj9uxDwN3cDialiuMQlMV/ETtjR46D3cDtvVnwaMgx3bk1WwpDmcZOv2lGkXZMV0B+8M8mNy62ist0lcDr3MSkKoR9pFDYNtNEUf+/BDSOFDX+Aq7gRWFEsI4dO9fwOh839xYpGEEZqzi45tKqdNVnoRCWdRAJA52zXJB/6mUNlyT7B/THDcHYdTkfKd2EOl43zxKFil/VU0vgt9C6PpHRLx6JVE93gogoBK15LDBcjw8uhsyYpSbUhHukt8BI4PutVk5PnIqPJsnXhprYCS98HRaCRjWTrouubZHND6akWXQMY2knGpyd5aVL9nNlw1soVSQ+PO4a/kOHQfJaQrLdX1FK53b2RiOuIpE5IRerEfAtNNiDZhAgJGK22DfRLbUbSexk71ODLGA5WcGPpcpV0NI7ZGbrpZSDZxUQCCgPe7+Zhrkh+6V5Ixnnsw/3JWU26NT6vhbUNF9DiJlvwQYehSnuFc3+zWZ4uTw5V9xcMfcgsZgXEhkUn8zGHx8QQ+FTgZeWPEVBYCL9tp7V/Wmn4/JkAONsaw0+YuhU5pe8M9uMbCaguJiIp5PQCZ2dikdRYDyZhGcFO+n7ENlcmw2hWg1zB1VwhIQ3lqZled77CJttPWJLAM/sScJOEkyZY0UNP3zTsIXVHiTH5GpT0aNX4pC0uG5Lr1ejQ/jQPoPtMBPXVIezpSpzdwVbPGH6x2zuiE32uw06upCboqauZWr2sYRWWMu9PVE4hjQAEuriZ8zF3QwKeXG4Ca6lHInlVWNGu8JGQHwIG+tFTzOHoM2j8XCXRvjpo5vMwG4CKPEeCUH+a5mv5WUs3LR2SPzUjo+X+qcHlQ8DwvURY3ah6hbqKkKxaXon0fDkPUIovnWW+hs9w+Nx34M5LJGAyRQIKN66H1alSP7XjQ4XObLmEKlBVbCMISjr4xQN0637l2WgPCslN9Qy3nsPjHUwkn365DeDf7wqB/oLHLzj7AbWFfUSa7XAQDjp1hItRqSTeT44CvVLvBYbhLUm2nb47MxifLrQtd2vYifPEPxauCovZP6Y0/O+erQIqEtC6li4Sb1dGpHD2p78S8NGsptBBYLMvAa8HwsMgzRySrYanRV8v9QW9vcJ+cU89fIa9WQhrs1D5dOPuM6LMkYCuaX12qOwASaKFE0ifE46PPKHu6E6uA1h+NoLIU08T6HqB49ZlRwQ+EESWUfXoMbCXyg8BeYsWE3zmjO0OiTYzOcs0H1IAqghzFm5OEwx3r44Pj/d8wSdS2rdkMU/OsOzeq6bQXwyoslwiIU0RCXihz45eGvsAF93CNjo0k5FI02UE2nYz5wMxHlqiJtg3OFfBa3Ita0y6lxoLesf7TCTdDRZJDvMFjgMhkrSpg5bespsIbD4nJN9ekZzlhQOw/AHvpzTpI/IK3yl415NC/EUm4PXsmhtcE0fni0Me9fQh3lLQFHYnXwKWczLCva3w+hMZCRgsDbx/zn7GQvvsOmT/6HQ4WZvPNm0VElCY2BO4FrPPzIH7u6VjdC4Ax2gc9+9D2JoAfA536zk0cb/bm3+wTYn/uTT834OAvz0L2OdTxV84L0J85JVlNKmqAj6JPPsScPbgV2BDovFwfMiaMfMZkqlcqgTSRFEMjN1WoKeiwUPOK45x2kvgTwZT+2zx41bGe5c4/mJfCrzLpc+SEPdJQNu8kSTHq6oRa/q2/PnmbvCht3j2pMgO3peAdkd07deOoD9ZwGyvld8soGzYj8ZtN7v2uxZwzFu+cbTPjpjFndTgBob+ayLoTxZQxkCP+Ht3HIkle7/WAtrTcS8ac/2J13cI+Ma96Y5lcDsv9+fz47xx6wiv72ci6HvBmzjOaCCSd3FYfrOAnlbee2N2PLjgpoPAO0mndmR1sgm42cYg4TZFcsJxCd+JoM5iUoKxZ0b2XQvoFs9RI0J92IC+7/TGF7SXQ6bKufTnuTrhv9vBdCcSgFbeeOLS2ae0+4Gn4B19mTk2DrMoW9+ClffWWZhZfWcY189E2NlpwTuBWpmktZOdPz9MkeiXKZK27JkDWturLOQS5/9JwL+++D+6TSh+</prop>
			<obj name="TemperatureLog" class="TemperatureLog" version="2">
				<prop name="Times">TEFSWgAA6Z0AAIDpmNwAAAB2AgAAEAQAALQFAABOBwAA6AgAAIIKAAAcDAAAwA0AAFoPAAD0EAAAjhIAADIUAADMFQAAZhcAAAAZAACkGgAAPhwAANgdAAB8HwAAFiEAALAiAABKJAAA5CUAAIgnAAAiKQAAvCoAAFYsAAD6LQAAlC8AAC4xAADIMgAAbDQAAAY2AACgNwAARDkAAN46AAB4PAAAEj4AAKw/AABQQQAA6kIAAIREAAAeRgAAwkcAAFxJAAD2SgAAkEwAADROAADOTwAAaFEAAAxTAACmVAAAQFYAANpXAAB0WQAAGFsAALJcAABMXgAA5l8AAIphAAAkYwAAvmQAAFhmAAD8ZwAAlmkAADBrAADUbAAAbm4AAAhwAACicQAAPHMAAOB0AAB6dgAAFHgAAK55AABIewAA7HwAAIZ+AAAqgAAAxIEAAF6DAAD4hAAAnIYAADaIAADQiQAAaosAAASNAACojgAAQpAAANyRAAB2kwAAEJUAALSWAABOmAAA8pkAAIybAAAmnQAAwJ4AAGSgAAD+oQAAmKMAADKlAADMpgAAcKgAAAqqAACkqwAAPq0AANiuAAB8sAAAFrIAALqzAABUtQAA7rYAAIi4AAAsugAAxrsAAGC9AAD6vgAAlMAAADjCAADSwwAAbMUAAAbHAACgyAAARMoAAN7LAACCzQAAHM8AALbQAABQ0gAA9NMAAI7VAAAo1wAAwtgAAFzaAAAA3AAAmt0AADTfAADO4AAAaOIAAAzkAACm5QAAQOcAAOToAAB+6gAAGOwAALztAABW7wAA8PAAAIryAAAk9AAAyPUAAGL3AAD8+AAAlvoAADr8AADU/QAAbv8AAAgBAQCsAgEARgQBAOAFAQCEBwEAHgkBALgKAQBSDAEA7A0BAJAPAQAqEQEAxBIBAF4UAQACFgEAnBcBADYZAQDQGgEAdBwBAA4eAQCoHwEATCEBAOYiAQCAJAEAGiYBALQnAQBYKQEA8ioBAIwsAQAmLgEAyi8BAGQxAQD+MgEAmDQBADw2AQDWNwEAcDkBABQ7AQCuPAEASD4BAOI/AQB8QQEAIEMBALpEAQBURgEA+EcBAJJJAQAsSwEAxkwBAGpOAQAEUAEAnlEBADhTAQDSVAEAdlYBABBYAQCqWQEARFsBAN5cAQCCXgEAHGABAMBhAQBaYwEA9GQBAI5mAQAyaAEAzGkBAGZrAQAAbQEAmm4BAD5wAQDYcQEAcnMBAAx1AQCmdgEASngBAOR5AQCIewEAIn0BALx+AQBWgAEA+oEBAJSDAQAuhQEAyIYBAGKIAQAGigEAoIsBADqNAQDUjgEAeJABABKSAQCskwEAUJUBAOqWAQCEmAEAHpoBALibAQBcnQEA9p4BAJCgAQAqogEAzqMBAGilAQACpwEAnKgBAECqAQDaqwEAdK0BABivAQCysAEATLIBAOazAQCAtQEAJLcBAL64AQBYugEA8rsBAJa9AQAwvwEAysABAGTCAQAIxAEAosUBADzHAQDgyAEAesoBABTMAQCuzQEASM8BAOzQAQCG0gEAINQBALrVAQBU1wEA+NgBAJLaAQA23AEA0N0BAGrfAQAE4QEAqOIBAELkAQDc5QEAducBABDpAQC06gEATuwBAOjtAQCC7wEAJvEBAMDyAQBa9AEA/vUBAJj3AQAy+QEAzPoBAGb8AQAK/gEApP8BAD4BAgDYAgIAfAQCABYGAgCwBwIASgkCAO4KAgCIDAIAIg4CAMYPAgBgEQIA+hICAJQUAgAuFgIA0hcCAGwZAgAGGwIAoBwCAEQeAgDeHwIAeCECABIjAgC2JAIAUCYCAOonAgCOKQIAKCsCAMIsAgBcLgIA9i8CAJoxAgA0MwIAzjQCAGg2AgAMOAIApjkCAEA7AgDaPAIAfj4CABhAAgCyQQIAVkMCAPBEAgCKRgIAJEgCAL5JAgBiSwIA/EwCAJZOAgAwUAIA1FECAG5TAgAIVQIAolYCADxYAgDgWQIAelsCABRdAgC4XgIAUmACAOxhAgCQYwIAKmUCAMRmAgBeaAIA+GkCAJxrAgA2bQIA0G4CAGpwAgAOcgIAqHMCAEJ1AgDcdgIAgHgCABp6AgC0ewIAWH0CAPJ+AgCMgAIAJoICAMCDAgBkhQIA/oYCAJiIAgAyigIA1osCAHCNAgAKjwIApJACAEiSAgDikwIAfJUCACCXAgC6mAIAVJoCAO6bAgCInQIALJ8CAMagAgBgogIABKQCAJ6lAgA4pwIA0qgCAGyqAgAQrAIAqq0CAESvAgDesAIAgrICABy0AgC2tQIAULcCAPS4AgCOugIAKLwCAMy9AgBmvwIAAMECAJrCAgA0xAIA2MUCAHLHAgAMyQIApsoCAErMAgDkzQIAfs8CABjRAgCy0gIAVtQCAPDVAgCU1wIALtkCAMjaAgBi3AIA/N0CAKDfAgA64QIA1OICAG7kAgAS5gIArOcCAEbpAgDg6gIAeuwCAB7uAgC47wIAXPECAPbyAgCQ9AIAKvYCAMT3AgBo+QIAAvsCAJz8AgA2/gIA2v8CAHQBAwAOAwMAqAQDAEwGAwD6BwMAngkDADgLAwDSDAMAbA4DABAQAwCqEQMARBMDAOgUAwCCFgMAHBgDALYZAwBQGwMA9BwDAI4eAwAoIAMAwiEDAGYjAwAAJQMAmiYDADQoAwDOKQMAcisDAAwtAwCmLgMASjADAOQxAwB+MwMAIjUDALw2AwBWOAMA8DkDAIo7AwAuPQMAyD4DAGJAAwD8QQMAoEMDADpFAwDURgMAbkgDABJKAwCsSwMARk0DAOBOAwCEUAMAHlIDALhTAwBSVQMA7FYDAJBYAwAqWgMAzlsDAGhdAwACXwMAnGADADZiAwDaYwMAdGUDAA5nAwCoaAMATGoDAOZrAwCAbQMAGm8DALRwAwBYcgMA8nMDAJZ1AwAwdwMAyngDAGR6AwD+ewMAon0DADx/AwDWgAMAcIIDABSEAwCuhQMASIcDAOKIAwB8igMAIIwDALqNAwBUjwMA+JADAJKSAwAslAMA0JUDAGqXAwAEmQMAnpoDADicAwDcnQMAdp8DABChAwCqogMATqQDAOilAwCCpwMAHKkDALaqAwBarAMA9K0DAI6vAwAysQMAzLIDAGa0AwAKtgMApLcDAD65AwDYugMAcrwDABa+AwCwvwMASsEDAOTCAwB+xAMAIsYDALzHAwBWyQMA+soDAJTMAwAuzgMA0s8DAGzRAwAG0wMAoNQDADrWAwDe1wMAeNkDABLbAwCs3AMAUN4DAOrfAwCE4QMAKOMDAMLkAwBc5gMA9ucDAJDpAwA06wMAzuwDAGjuAwAC8AMApvEDAEDzAwDa9AMAdPYDAA74AwCy+QMATPsDAPD8AwCK/gMAJAAEAL4BBABYAwQA/AQEAJYGBAAwCAQAygkEAG4LBAAIDQQAog4EADwQBADWEQQAehMEABQVBACuFgQAUhgEAOwZBACGGwQAKh0EAMQeBABeIAQA+CEEAJIjBAA2JQQA0CYEAGooBAAEKgQAqCsEAEItBADcLgQAdjAEABAyBAC0MwQATjUEAPI2BACMOAQAJjoEAMA7BABaPQQA/j4EAJhABAAyQgQAzEMEAHBFBAAKRwQApEgEAD5KBADYSwQAfE0EABZPBACwUAQAVFIEAO5TBACIVQQALFcEAMZYBABgWgQA+lsEAJRdBAA4XwQA0mAEAGxiBAAGZAQAqmUEAERnBADeaAQAeGoEABJsBAC2bQQAUG8EAOpwBACOcgQAKHQEAMJ1BABcdwQAAHkEAJp6BAA0fAQAzn0EAHJ/BAAMgQQApoIEAECEBADahQQAfocEABiJBACyigQAVowEAPCNBACKjwQAJJEEAL6SBABilAQA/JUEAJaXBAA6mQQA1JoEAG6cBAASngQArJ8EAEahBADgogQAeqQEAB6mBAC4pwQAUqkEAOyqBACQrAQAKq4EANivBABysQQADLMEAKa0BABKtgQA5LcEAH65BAAiuwQAxrwEAGC+BAD6vwQAnsEEADjDBADSxAQAbMYEAAbIBACqyQQARMsEAN7MBACCzgQAHNAEALbRBABQ0wQA6tQEAI7WBAAo2AQAwtkEAFzbBAD23AQAmt4EADTgBADO4QQAaOMEAAzlBACm5gQAQOgEANrpBAB+6wQAGO0EALLuBABM8AQA8PEEAIrzBAAk9QQAvvYEAGL4BAD8+QQAlvsEADD9BADU/gQAbgAFAAgCBQCsAwUARgUFAOAGBQB6CAUAHgoFALgLBQBSDQUA9g4FAJAQBQAqEgUAxBMFAF4VBQACFwUAnBgFADYaBQDQGwUAah0FAA4fBQCoIAUAQiIFAOYjBQCAJQUAGicFALQoBQBYKgUA8isFAIwtBQAmLwUAyjAFAGQyBQD+MwUAmDUFADI3BQDWOAUAcDoFAAo8BQCuPQUASD8FAOJABQB8QgUAIEQFALpFBQBURwUA7kgFAJJKBQAsTAUAxk0FAGBPBQAEUQUAnlIFADhUBQDSVQUAbFcFABBZBQCqWgUARFwFAOhdBQCCXwUAHGEFAMBiBQBaZAUA9GUFAI5nBQAoaQUAzGoFAGZsBQAAbgUAmm8FADRxBQDYcgUAcnQFABZ2BQCwdwUASnkFAOR6BQB+fAUAGH4FALx/BQBWgQUA8IIFAJSEBQAuhgUAyIcFAGKJBQAGiwUAoIwFADqOBQDUjwUAeJEFABKTBQCslAUARpYFAOCXBQCEmQUAHpsFALicBQBcngUA9p8FAJChBQAqowUAzqQFAGimBQACqAUAnKkFAECrBQDarAUAdK4FAA6wBQCysQUATLMFAOa0BQCKtgUAJLgFAL65BQBYuwUA8rwFAJa+BQAwwAUAysEFAGTDBQD+xAUAosYFADzIBQDWyQUAessFABTNBQCuzgUAUtAFAOzRBQCG0wUAINUFALrWBQBe2AUA+NkFAJLbBQAs3QUAxt4FAGrgBQAE4gUAnuMFAELlBQDc5gUAdugFABrqBQC06wUATu0FAOjuBQCC8AUAJvIFAMDzBQBa9QUA9PYFAI74BQAy+gUAzPsFAGb9BQAK/wUApAAGAD4CBgDiAwYAfAUGABYHBgCwCAYASgoGAO4LBgCIDQYAIg8GALwQBgBWEgYA+hMGAJQVBgA4FwYA0hgGAGwaBgAGHAYAoB0GAEQfBgDeIAYAeCIGABIkBgC2JQYAUCcGAOooBgCEKgYAHiwGAMItBgBcLwYAADEGAJoyBgA0NAYAzjUGAGg3BgAMOQYApjoGAEA8BgDaPQYAfj8GABhBBgCyQgYATEQGAOZFBgCKRwYAJEkGAL5KBgBiTAYA/E0GAJZPBgAwUQYA1FIGAG5UBgAIVgYAolcGAEZZBgDgWgYAelwGABReBgCuXwYAUmEGAOxiBgCGZAYAKmYGAMRnBgBeaQYA+GoGAJxsBgA2bgYA0G8GAGpxBgAOcwYAqHQGAEJ2BgDcdwYAdnkGABp7BgC0fAYATn4GAPJ/BgCMgQYAJoMGAMCEBgBkhgYA/ocGAJiJBgAyiwYA1owGAHCOBgAKkAYApJEGAD6TBgDilAYAfJYGABaYBgC6mQYAVJsGAO6cBgCSngYALKAGAMahBgBgowYA+qQGAJ6mBgA4qAYA0qkGAGyrBgAGrQYAqq4GAESwBgDesQYAgrMGABy1BgC2tgYAULgGAOq5BgCOuwYAKL0GAMK+BgBcwAYAAMIGAJrDBgA0xQYAzsYGAHLIBgAMygYAsMsGAErNBgDkzgYAftAGACLSBgC80wYAVtUGAPDWBgCU2AYALtoGAMjbBgBi3QYA/N4GAKDgBgA64gYA1OMGAG7lBgAS5wYArOgGAEbqBgDg6wYAhO0GAB7vBgC48AYAUvIGAOzzBgCQ9QYAKvcGAMT4BgBo+gYAAvwGAJz9BgA2/wYA2gAHAHQCBwAOBAcAqAUHAEwHBwDmCAcAgAoHABoMBwC0DQcAWA8HAPIQBwCWEgcAMBQHAMoVBwBkFwcA/hgHAKIaBwA8HAcA1h0HAHAfBwAKIQcAriIHAEgkBwDiJQcAhicHACApBwC6KgcAVCwHAPgtBwCSLwcALDEHAMYyBwBgNAcABDYHAJ43BwA4OQcA3DoHAHY8BwAQPgcAqj8HAE5BBwDoQgcAgkQHABxGBwDARwcAWkkHAPRKBwCOTAcAMk4HAMxPBwBmUQcAAFMHAJpUBwA+VgcA2FcHAHJZBwAWWwcAsFwHAEpeBwDuXwcAiGEHACJjBwC8ZAcAVmYHAPpnBwCUaQcALmsHAMhsBwBibgcABnAHAKBxBwA6cwcA3nQHAHh2BwASeAcArHkHAFB7BwDqfAcAhH4HAB6ABwDCgQcAXIMHAPaEBwCQhgcAKogHAM6JBwBoiwcADI0HAKaOBwBAkAcA2pEHAHSTBwAYlQcAspYHAEyYBwDmmQcAgJsHACSdBwC+ngcAWKAHAPyhBwCWowcAMKUHAMqmBwBuqAcACKoHAKKrBwA8rQcA4K4HAHqwBwAUsgcArrMHAEi1BwDstgcAhrgHACC6BwDEuwcAXr0HAPi+BwCSwAcANsIHANDDBwBqxQcABMcHAKjIBwBCygcA3MsHAHbNBwAQzwcAtNAHAE7SBwDo0wcAjNUHACbXBwDA2AcAZNoHAP7bBwCY3QcAMt8HAMzgBwBw4gcACuQHAKTlBwA+5wcA2OgHAHzqBwAW7AcAsO0HAFTvBwDu8AcAiPIHACL0BwDG9QcAYPcHAPr4BwCU+gcAOPwHANL9BwBs/wcABgEIAKACCABEBAgA3gUIAHgHCAAcCQgAtgoIAFAMCADqDQgAjg8IACgRCADCEggAXBQIAAAWCACaFwgANBkIAM4aCABoHAgADB4IAKYfCABAIQgA5CIIAH4kCAAYJggAsicIAFYpCADwKggAiiwIACQuCADILwgAYjEIAPwyCACWNAgAMDYIANQ3CABuOQgAEjsIAKw8CABGPggA4D8IAHpBCAAeQwgAuEQIAFJGCADsRwgAhkkIACpLCADETAgAXk4IAAJQCACcUQgANlMIANpUCAB0VggADlgIAKhZCABCWwgA5lwIAIBeCAAaYAgAtGEIAE5jCADyZAgAjGYIACZoCADKaQgAZGsIAP5sCACYbggAPHAIANZxCABwcwgACnUIAKR2CABIeAgA4nkIAHx7CAAgfQgAun4IAFSACADugQgAkoMIACyFCADGhggAYIgIAASKCACeiwgAOI0IANKOCAB2kAgAEJIIAKqTCABOlQgA3pYIAIKYCAAcmggAtpsIAFqdCAD0nggAjqAIACiiCADMowgAZqUIAACnCACkqAgASKoIAOKrCAB8rQgAFq8IALqwCABUsggA7rMIAJK1CAAstwgAxrgIAGC6CAD6uwgAnr0IADi/CADSwAgAdsIIABDECACqxQgARMcIAOjICACCyggAHMwIALbNCABazwgA9NAIAI7SCAAo1AgAwtUIAGbXCAAA2QgAmtoIAD7cCADY3QgAct8IAAzhCACw4ggASuQIAOTlCAB+5wgAIukIALzqCABW7AgA8O0IAIrvCAAu8QgAyPIIAGz0CAAG9ggAoPcIADr5CADe+ggAePwIABL+CACs/wgARgEJAOoCCQCEBAkAHgYJALgHCQBSCQkA9goJAJAMCQAqDgkAzg8JAGgRCQACEwkAnBQJADYWCQDaFwkAdBkJABgbCQCyHAkATB4JAOYfCQCAIQkAGiMJAL4kCQBYJgkA/CcJAJYpCQAwKwkAyiwJAGQuCQAIMAkAojEJADwzCQDWNAkAcDYJABQ4CQCuOQkASDsJAOw8CQCGPgkAIEAJALpBCQBeQwkA+EQJAJJGCQAsSAkA0EkJAGpLCQAETQkAnk4JADhQCQDcUQkAdlMJABBVCQC0VgkATlgJAOhZCQCMWwkAJl0JAMBeCQBaYAkA9GEJAJhjCQAyZQkAzGYJAGZoCQAAagkApGsJAD5tCQDYbgkAfHAJABZyCQCwcwkASnUJAO52CQCIeAkAInoJALx7CQBgfQkA+n4JAJSACQAuggkA0oMJAGyFCQAGhwkAoIgJAESKCQDeiwkAeI0JABKPCQC2kAkAUJIJAOqTCQCElQkAHpcJAMKYCQBcmgkAAJwJAJqdCQA0nwkAzqAJAGiiCQAMpAkApqUJAECnCQDaqAkAdKoJABisCQCyrQkATK8JAPCwCQCKsgkAJLQJAL61CQBitwkA/LgJAJa6CQAwvAkAyr0JAG6/CQAIwQkAosIJAEbECQDgxQkAescJABTJCQC4ygkAUswJAOzNCQCGzwkAKtEJAMTSCQBe1AkA+NUJAJLXCQA22QkA0NoJAGrcCQAO3gkAqN8JAELhCQDc4gkAgOQJABrmCQC05wkATukJAPLqCQCM7AkAJu4JAMDvCQBa8QkA/vIJAJj0CQAy9gkA1vcJAHD5CQAK+wkApPwJAEj+CQDi/wkAfAEKABYDCgCwBAoAVAYKAO4HCgCICQoALAsKAMYMCgBgDgoA+g8KAJ4RCgA4EwoA0hQKAGwWCgAQGAoAqhkKAEQbCgDeHAoAeB4KABwgCgC2IQoAUCMKAPQkCgCOJgoAKCgKAMIpCgBmKwoAAC0KAJouCgA0MAoAzjEKAHIzCgAMNQoApjYKAEA4CgDkOQoAfjsKABg9CgCyPgoAVkAKAPBBCgCKQwoAJEUKAMhGCgBiSAoABkoKAKBLCgA6TQoA1E4KAG5QCgASUgoArFMKAEZVCgDgVgoAhFgKAB5aCgC4WwoAUl0KAPZeCgCQYAoAKmIKAM5jCgByZQoADGcKAKZoCgBAagoA5GsKAH5tCgAYbwoAsnAKAFZyCgDwcwoAinUKAC53CgDIeAoAYnoKAPx7CgCgfQoAOn8KANSACgBuggoAEoQKAKyFCgBGhwoA4IgKAISKCgAejAoAuI0KAFKPCgDskAoAkJIKACqUCgDElQoAaJcKAAKZCgCcmgoANpwKANqdCgB0nwoADqEKAKiiCgBMpAoA5qUKAICnCgAaqQoAtKoKAFisCgDyrQoAlq8KADCxCgDKsgoAZLQKAP61CgCitwoAPLkKANa6CgBwvAoACr4KAK6/CgBIwQoA4sIKAIbECgAgxgoAuscKAFTJCgD4ygoAkswKACzOCgDGzwoAYNEKAATTCgCe1AoAONYKANzXCgB22QoAENsKAKrcCgBO3goA6N8KAILhCgAc4woAwOQKAFrmCgD05woAjukKACjrCgDM7AoAZu4KAADwCgCk8QoAPvMKANj0CgBy9goADPgKALD5CgBK+woA5PwKAIj+CgAiAAsAvAELAFYDCwD6BAsAlAYLAC4ICwDICQsAYgsLAAYNCwCgDgsAOhALANQRCwB4EwsAEhULALYWCwBQGAsA6hkLAIQbCwAeHQsAwh4LAFwgCwD2IQsAkCMLAColCwDOJgsAaCgLAAIqCwCmKwsAQC0LANouCwB0MAsAGDILALIzCwBMNQsA5jYLAIo4CwAkOgsAvjsLAFg9CwDyPgsAlkALADBCCwDKQwsAbkULAAhHCwCiSAsAPEoLANZLCwB6TQsAFE8LAK5QCwBSUgsA7FMLAIZVCwAgVwsAxFgLAF5aCwD4WwsAkl0LADZfCwDQYAsAamILAARkCwCoZQsAQmcLANxoCwB2agsAGmwLALRtCwBObwsA6HALAIxyCwAmdAsAwHULAFp3CwD0eAsAmHoLADJ8CwDMfQsAcH8LAAqBCwCkggsAPoQLAOKFCwB8hwsAFokLALCKCwBUjAsA7o0LAIiPCwAikQsAvJILAGCUCwD6lQsAlJcLADiZCwDSmgsAbJwLAAaeCwCqnwsARKELAN6iCwB4pAsAEqYLALanCwBQqQsA6qoLAISsCwAorgsAwq8LAFyxCwAAswsAmrQLADS2CwDOtwsAcrkLAAy7CwCmvAsAQL4LANq/CwB+wQsAGMMLALLECwBWxgsA8McLAIrJCwAkywsAyMwLAGLOCwD8zwsAltELADDTCwDU1AsAbtYLAAjYCwCi2QsARtsLAODcCwB63gsAHuALALjhCwBS4wsA7OQLAIbmCwAq6AsAxOkLAF7rCwD47AsAnO4LADbwCwDa8QsAdPMLAA71CwCo9gsAQvgLAOb5CwCA+wsAGv0LALT+CwBOAAwA8gEMAIwDDAAmBQwAygYMAGQIDAD+CQwAmAsMADwNDADWDgwAcBAMAAoSDACkEwwASBUMAOIWDAB8GAwAFhoMALobDABUHQwA7h4MAJIgDAAsIgwAxiMMAGAlDAAEJwwAnigMADgqDADSKwwAbC0MABAvDACqMAwARDIMAOgzDACCNQwAHDcMALY4DABaOgwA9DsMAI49DAAoPwwAzEAMAGZCDAAARAwAmkUMAD5HDADYSAwAckoMAAxMDACwTQwASk8MAORQDAB+UgwAGFQMALxVDABWVwwA8FgMAJRaDAAuXAwAyF0MAGJfDAAGYQwAoGIMADpkDADUZQwAbmcMABJpDACsagwARmwMAOBtDACEbwwAHnEMALhyDABcdAwA9nUMAJB3DAAqeQwAznoMAGh8DAACfgwAnH8MADaBDADaggwAdIQMAA6GDACyhwwATIkMAOaKDACAjAwAJI4MAL6PDABYkQwA8pIMAIyUDAAwlgwAypcMAGSZDAD+mgwAopwMADyeDADWnwwAeqEMABSjDACupAwASKYMAOynDACGqQwAIKsMALqsDABUrgwA+K8MAJKxDAAsswwA0LQMAGq2DAAEuAwAnrkMAEK7DADcvAwAdr4MABDADAC0wQwATsMMAOjEDACCxgwAJsgMAMDJDABaywwA9MwMAI7ODAAy0AwAzNEMAGbTDAAK1QwApNYMAD7YDADY2QwAfNsMABbdDACw3gwASuAMAO7hDACI4wwAIuUMALzmDABW6AwA+ukMAJTrDAAu7QwA0u4MAGzwDAAG8gwAoPMMAET1DADe9gwAePgMABL6DACs+wwAUP0MAOr+DACEAA0AHgINAMIDDQBcBQ0A9gYNAJoIDQA0Cg0AzgsNAGgNDQAMDw0AphANAEASDQDaEw0AdBUNABgXDQCyGA0ATBoNAOYbDQCKHQ0AJB8NAL4gDQBiIg0A/CMNAJYlDQAwJw0AyigNAG4qDQAILA0Aoi0NAEYvDQDgMA0AejINABQ0DQC4NQ0AUjcNAOw4DQCGOg0AKjwNAMQ9DQBePw0A+EANAJJCDQA2RA0A0EUNAGpHDQAOSQ0AqEoNAEJMDQDcTQ0AgE8NABpRDQC0Ug0ATlQNAOhVDQCMVw0AJlkNAMBaDQBaXA0A/l0NAJhfDQAyYQ0A1mINAHBkDQAKZg0ApGcNAEhpDQDiag0AfGwNABZuDQCwbw0AVHENAO5yDQCIdA0ALHYNAMZ3DQBgeQ0A+noNAJ58DQA4fg0A0n8NAGyBDQAGgw0AqoQNAESGDQDehw0AeIkNAByLDQC2jA0AUI4NAPSPDQCOkQ0AKJMNAMKUDQBmlg0AAJgNAJqZDQA0mw0AzpwNAHKeDQAMoA0ApqENAECjDQDkpA0AfqYNABioDQC8qQ0AVqsNAPCsDQCKrg0ALrANAMixDQBisw0A/LQNAJa2DQA6uA0A1LkNAG67DQAIvQ0ArL4NAEbADQDgwQ0AhMMNAB7FDQC4xg0AUsgNAPbJDQCQyw0AKs0NAMTODQBe0A0AAtINAJzTDQA21Q0A0NYNAHTYDQAO2g0AqNsNAEzdDQDm3g0AgOANABriDQC04w0AWOUNAPLmDQCM6A0AMOoNAMrrDQBk7Q0A/u4NAKLwDQA88g0A1vMNAHD1DQAK9w0ArvgNAEj6DQDi+w0Ahv0NACD/DQC6AA4AVAIOAPgDDgCSBQ4ALAcOAMYIDgBqCg4ABAwOAJ4NDgBCDw4A3BAOAHYSDgAQFA4AqhUOAE4XDgDoGA4AghoOABwcDgC2HQ4AWh8OAPQgDgCYIg4APCQOANYlDgBwJw4AFCkOAK4qDgBILA4A4i0OAIYvDgAgMQ4AujIOAFQ0DgDuNQ4AkjcOACw5DgDGOg4AajwOAAQ+DgCePw4AOEEOANxCDgB2RA4AEEYOAKpHDgBESQ4A6EoOAIJMDgAcTg4Atk8OAFpRDgD0Ug4AjlQOADJWDgDMVw4AZlkOAABbDgCkXA4APl4OANhfDgByYQ4ADGMOALBkDgBKZg4A5GcOAIhpDgAiaw4AvGwOAFZuDgD6bw4AlHEOAC5zDgDIdA4AYnYOAAZ4DgCgeQ4AOnsOANR8DgB4fg4AEoAOAKyBDgBQgw4A6oQOAISGDgAeiA4AwokOAFyLDgD2jA4AkI4OACqQDgDOkQ4AaJMOAAKVDgCmlg4AQJgOANqZDgB0mw4ADp0OALKeDgBMoA4A5qEOAIqjDgAkpQ4AvqYOAFioDgD8qQ4AlqsOADCtDgDKrg4AbrAOAAiyDgCisw4APLUOANa2DgB6uA4AFLoOAK67DgBSvQ4A7L4OAIbADgAgwg4AxMMOAF7FDgD4xg4AksgOACzKDgDQyw4Aas0OAATPDgCe0A4AQtIOANzTDgB21Q4AGtcOALTYDgBO2g4A6NsOAIzdDgAm3w4AwOAOAFriDgD04w4AmOUOADLnDgDM6A4AZuoOAArsDgCk7Q4APu8OAOLwDgB88g4AFvQOALD1DgBU9w4A7vgOAIj6DgAi/A4AvP0OAGD/DgD6AA8AlAIPAC4EDwDSBQ8AbAcPAAYJDwCqCg8ARAwPAN4NDwB4Dw8AHBEPALYSDwBQFA8A6hUPAIQXDwAoGQ8AwhoPAFwcDwD2HQ8Amh8PADQhDwDOIg8AciQPAAwmDwCmJw8AQCkPAOQqDwB+LA8AGC4PALIvDwBMMQ8A8DIPAIo0DwAkNg8AvjcPAGI5DwD8Og8AljwPADo+DwDUPw8AbkEPAAhDDwCsRA8ARkYPAOBHDwB6SQ8AFEsPALhMDwBSTg8A7E8PAIZRDwAqUw8AxFQPAF5WDwACWA8AnFkPADZbDwDQXA8AdF4PAA5gDwCoYQ8AQmMPANxkDwCAZg8AGmgPALRpDwBOaw8A8mwPAIxuDwAmcA8AynEPAGRzDwD+dA8AmHYPADJ4DwDWeQ8AcHsPAAp9DwCkfg8ASIAPAOKBDwB8gw8AIIUPALqGDwBUiA8A7okPAJKLDwAsjQ8Axo4PAGCQDwD6kQ8AnpMPADiVDwDSlg8AbJgPABCaDwCqmw8ARJ0PAOieDwCCoA8AHKIPALajDwBapQ8A9KYPAI6oDwAoqg8AwqsPAGatDwAArw8AmrAPAD6yDwDYsw8AcrUPAAy3DwCwuA8ASroPAOS7DwB+vQ8AIr8PALzADwBWwg8A8MMPAIrFDwAuxw8AyMgPAGLKDwAGzA8AoM0PADrPDwDU0A8AeNIPABLUDwCs1Q8ARtcPAOrYDwCY2g8APNwPANbdDwBw3w8ACuEPAKTiDwBI5A8A7OUPAJDnDwAq6Q8AxOoPAF7sDwD47Q8AnO8PADbxDwDQ8g8AdPQPAA72DwCo9w8AQvkPANz6DwCA/A8AGv4PALT/DwBYARAA8gIQAIwEEAAmBhAAygcQAGQJEAD+ChAAmAwQADIOEADWDxAAcBEQAAoTEACkFBAASBYQAOIXEAB8GRAAIBsQALocEABUHhAA7h8QAJIhEAAsIxAAxiQQAGAmEAAEKBAAnikQADgrEADSLBAAbC4QABAwEACqMRAARDMQAOg0EACCNhAAHDgQALY5EABaOxAA9DwQAI4+EAAoQBAAzEEQAGZDEAAARRAAmkYQADRIEADYSRAAcksQAAxNEACmThAASlAQAORREAB+UxAAIlUQALxWEABWWBAA8FkQAJRbEAAuXRAAyF4QAGJgEAD8YRAAoGMQADplEADUZhAAeGgQABJqEACsaxAARm0QAOBuEACEcBAAHnIQALhzEABSdRAA9nYQAJB4EAAqehAAznsQAGh9EAACfxAAnIAQAECCEADagxAAdIUQAA6HEACoiBAATIoQAOaLEACAjRAAGo8QAL6QEABYkhAA8pMQAJaVEAAwlxAAypgQAGSaEAAInBAAop0QADyfEADWoBAAcKIQABSkEACupRAASKcQAOKoEACGqhAAIKwQALqtEABerxAA+LAQAJKyEAAstBAA0LUQAGq3EAAEuRAAnroQADi8EADcvRAAdr8QABDBEACqwhAATsQQAOjFEACMxxAAJskQAMDKEABazBAA9M0QAI7PEAAy0RAAzNIQAGbUEAAA1hAApNcQAD7ZEADY2hAAfNwQABbeEACw3xAASuEQAO7iEACI5BAAIuYQALznEABW6RAA+uoQAJTsEAAu7hAAyO8QAGzxEAAG8xAAoPQQAET2EADe9xAAePkQABL7EAC2/BAAUP4QAOr/EACEAREAHgMRAMIEEQBcBhEA9gcRAJAJEQA0CxEAzgwRAGgOEQAMEBEAphERAEATEQDaFBEAfhYRABgYEQCyGREATBsRAOYcEQCKHhEAJCARAL4hEQBiIxEA/CQRAJYmEQAwKBEA1CkRAG4rEQAILREAoi4RADwwEQDgMREAejMRABQ1EQCuNhEAUjgRAOw5EQCGOxEAKj0RAMQ+EQBeQBEA+EERAJxDEQA2RREA0EYRAGpIEQAEShEAqEsRAEJNEQDcThEAgFARABpSEQC0UxEATlURAPJWEQCMWBEAJloRAMBbEQBaXREA/l4RAJhgEQAyYhEAzGMRAHBlEQAKZxEApGgRAEhqEQDiaxEAfG0RABZvEQC6cBEAVHIRAO5zEQCIdREAIncRAMZ4EQBgehEA+nsRAJR9EQA4fxEA0oARAGyCEQAQhBEAqoURAESHEQDeiBEAgooRAByMEQC2jREAUI8RAOqQEQCOkhEAKJQRAMKVEQBclxEAAJkRAJqaEQA0nBEA2J0RAHKfEQAMoREApqIRAEqkEQDkpREAfqcRABipEQC8qhEAVqwRAPCtEQCKrxEALrERAMiyEQBitBEA/LURAJa3EQA6uREA1LoRAG68EQAIvhEArL8RAEbBEQDgwhEAesQRAB7GEQC4xxEAUskRAPbKEQCQzBEAKs4RAMTPEQBe0REAAtMRAJzUEQA21hEA0NcRAHTZEQAO2xEAqNwRAEzeEQDm3xEAgOERABrjEQC+5BEAWOYRAPLnEQCM6REAJusRAMrsEQBk7hEA/u8RAJjxEQA88xEA1vQRAHD2EQAK+BEArvkRAEj7EQDi/BEAhv4RACAAEgC6ARIAVAMSAPgEEgCSBhIALAgSAMYJEgBgCxIABA0SAJ4OEgA4EBIA0hESAHYTEgAQFRIAqhYSAE4YEgDoGRIAghsSABwdEgDAHhIAWiASAPQhEgCOIxIAKCUSAMwmEgBmKBIAACoSAJorEgA+LRIA2C4SAHIwEgAWMhIAsDMSAEo1EgDkNhIAfjgSACI6EgC8OxIAVj0SAPA+EgCUQBIALkISAMhDEgBsRRIABkcSAKBIEgA6ShIA3ksSAHhNEgASTxIArFASAFBSEgDqUxIAhFUSAB5XEgC4WBIAXFoSAPZbEgCQXRIAKl8SAM5gEgBoYhIAAmQSAKZlEgBAZxIA2mgSAHRqEgAYbBIAsm0SAExvEgDmcBIAinISACR0EgC+dRIAWHcSAPJ4EgCWehIAMHwSAMp9EgBkfxIACIESAKKCEgA8hBIA4IUSAHqHEgAUiRIArooSAFKMEgDsjRIAho8SACCREgC6khIAXpQSAPiVEgCSlxIALJkSANCaEgBqnBIABJ4SAJ6fEgBCoRIA3KISAHakEgAaphIAtKcSAE6pEgDoqhIAjKwSACauEgDArxIAWrESAPSyEgCYtBIAMrYSAMy3EgBmuRIACrsSAKS8EgA+vhIA2L8SAHzBEgAWwxIAsMQSAFTGEgDuxxIAiMkSACLLEgDGzBIAYM4SAPrPEgCU0RIAONMSANLUEgBs1hIABtgSAKDZEgBE2xIA3twSAHjeEgAS4BIAtuESAFDjEgDq5BIAjuYSACjoEgDC6RIAXOsSAADtEgCa7hIANPASAM7xEgBy8xIADPUSAKb2EgBA+BIA2vkSAH77EgAY/RIAsv4SAEwAEwDwARMAigMTACQFEwDIBhMAYggTAPwJEwCWCxMAOg0TANQOEwBuEBMACBITAKwTEwBGFRMA4BYTAHoYEwAUGhMAuBsTAFIdEwDsHhMAhiATACoiEwDEIxMAXiUTAPgmEwCcKBMANioTANArEwB0LRMADi8TAKgwEwBCMhMA5jMTAIA1EwAaNxMAtDgTAE46EwDyOxMAjD0TACY/EwDAQBMAZEITAP5DEwCYRRMAMkcTANZIEwBwShMACkwTAKRNEwBITxMA4lATAHxSEwAWVBMAulUTAFRXEwDuWBMAiFoTACxcEwDGXRMAYF8TAARhEwCeYhMAOGQTANJlEwBsZxMAEGkTAKpqEwBEbBMA6G0TAIJvEwAccRMAtnITAFp0EwD0dRMAjncTACh5EwDMehMAZnwTAAB+EwCafxMAPoETANiCEwByhBMADIYTALCHEwBKiRMA5IoTAH6MEwAYjhMAvI8TAFaREwDwkhMAlJQTAC6WEwDIlxMAYpkTAPyaEwCgnBMAOp4TANSfEwBuoRMAEqMTAKykEwBGphMA4KcTAISpEwAeqxMAuKwTAFyuEwD2rxMAkLETACqzEwDOtBMAaLYTAAK4EwCcuRMANrsTANq8EwB0vhMADsATAKjBEwBMwxMA5sQTAIDGEwAkyBMAvskTAFjLEwDyzBMAls4TADDQEwDK0RMAZNMTAP7UEwCi1hMAPNgTANbZEwBw2xMAFN0TAK7eEwBI4BMA7OETAIbjEwAg5RMAuuYTAF7oEwD46RMAkusTACztEwDG7hMAavATAATyEwCe8xMAOPUTANz2EwB2+BMAEPoTALT7EwBO/RMA6P4TAIIAFAAmAhQAwAMUAFoFFAD0BhQAjggUADIKFADMCxQAZg0UAAoPFACkEBQAPhIUANgTFAB8FRQAFhcUALAYFABKGhQA5BsUAIgdFAAiHxQAvCAUAFYiFAD6IxQAlCUUAC4nFADSKBQAbCoUAAYsFACgLRQARC8UAN4wFAB4MhQAEjQUAKw1FABQNxQA6jgUAIQ6FAAePBQAwj0UAFw/FAD2QBQAmkIUADREFADORRQAaEcUAAxJFACmShQAQEwUANpNFAB0TxQAGFEUALJSFABMVBQA5lUUAIpXFAAkWRQAvloUAFhcFAD8XRQAll8UADBhFADUYhQAbmQUAAhmFACiZxQARmkUAOBqFAB6bBQAFG4UAK5vFABScRQA7HIUAIZ0FAAgdhQAxHcUAF55FAD4ehQAnHwUADZ+FADQfxQAaoEUAA6DFACohBQAQoYUANyHFAB2iRQAGosUALSMFABOjhQA6I8UAIyRFAAmkxQAwJQUAGSWFAD+lxQAmJkUADKbFADWnBQAcJ4UAAqgFACkoRQAPqMUAOKkFAB8phQAFqgUALCpFABUqxQA7qwUAIiuFAAssBQAxrEUAGCzFAD6tBQAnrYUADi4FADSuRQAbLsUAAa9FACqvhQARMAUAN7BFACCwxQAHMUUALbGFABQyBQA6skUAI7LFAAozRQAws4UAFzQFAAA0hQAmtMUADTVFADY1hQActgUAAzaFACm2xQASt0UAOTeFAB+4BQAGOIUALLjFABW5RQA8OYUAIroFAAk6hQAyOsUAGLtFAD87hQAlvAUADryFADU8xQAbvUUABL3FACs+BQARvoUAOD7FAB6/RQAHv8UALgAFQBSAhUA7AMVAJAFFQAqBxUAxAgVAGgKFQACDBUAnA0VADYPFQDaEBUAdBIVAA4UFQCoFRUAQhcVAOYYFQCAGhUAGhwVALQdFQBYHxUA8iAVAIwiFQAwJBUAyiUVAGQnFQD+KBUAoioVADwsFQDWLRUAcC8VAAoxFQCuMhUASDQVAOI1FQB8NxUAIDkVALo6FQBUPBUA+D0VAJI/FQAsQRUAxkIVAGpEFQAERhUAnkcVADhJFQDcShUAdkwVABBOFQCqTxUATlEVAOhSFQCCVBUAHFYVAMpXFQBkWRUA/loVAJhcFQA8XhUA1l8VAHBhFQAeYxUAuGQVAFJmFQD2ZxUAkGkVACprFQDEbBUAXm4VAAJwFQCccRUANnMVANp0FQB0dhUADngVAKh5FQBMexUA5nwVAIB+FQAagBUAvoEVAFiDFQDyhBUAjIYVACaIFQDKiRUAZIsVAP6MFQCYjhUAPJAVANaRFQBwkxUACpUVAK6WFQBImBUA4pkVAIabFQAgnRUAup4VAFSgFQDuoRUAkqMVACylFQDGphUAYKgVAASqFQCeqxUAOK0VANKuFQB2sBUAELIVAKqzFQBOtRUA6LYVAIK4FQAcuhUAtrsVAFq9FQD0vhUAjsAVACjCFQDMwxUAZsUVAADHFQCayBUAPsoVANjLFQByzRUAFs8VALDQFQBK0hUA5NMVAH7VFQAi1xUAvNgVAFbaFQD62xUAlN0VAC7fFQDI4BUAYuIVAAbkFQCg5RUAOucVANToFQB46hUAEuwVAKztFQBG7xUA6vAVAITyFQAe9BUAwvUVAFz3FQD2+BUAkPoVACr8FQDO/RUAaP8VAAIBFgCcAhYAQAQWANoFFgB0BxYAGAkWALIKFgBMDBYA5g0WAIAPFgAkERYAvhIWAFgUFgDyFRYAlhcWADAZFgDKGhYAZBwWAAgeFgCiHxYAPCEWAOAiFgB6JBYAFCYWAK4nFgBIKRYA7CoWAIYsFgAgLhYAui8WAF4xFgD4MhYAkjQWADY2FgDQNxYAajkWAAQ7FgCoPBYAQj4WANw/FgB2QRYAEEMWALREFgBORhYA6EcWAIJJFgAmSxYAwEwWAFpOFgD0TxYAmFEWADJTFgDMVBYAcFYWAApYFgCkWRYAPlsWANhcFgB8XhYAFmAWALBhFgBKYxYA7mQWAIhmFgAiaBYAvGkWAGBrFgD6bBYAlG4WADhwFgDScRYAbHMWAAZ1FgCgdhYARHgWAN55FgB4exYAEn0WALZ+FgBQgBYA6oEWAI6DFgAohRYAwoYWAFyIFgAAihYAmosWADSNFgDOjhYAaJAWAAySFgCmkxYAQJUWANqWFgB+mBYAGJoWALKbFgBWnRYA8J4WAIqgFgAkohYAyKMWAGKlFgD8phYAlqgWADCqFgDUqxYAbq0WAAivFgCisBYARrIWAOCzFgB6tRYAHrcWALi4FgBSuhYA7LsWAIa9FgAqvxYAxMAWAF7CFgD4wxYAnMUWADbHFgDQyBYAasoWAA7MFgCozRYAQs8WAObQFgCA0hYAGtQWALTVFgBO1xYA8tgWAIzaFgAm3BYAwN0WAGTfFgD+4BYAmOIWADzkFgDW5RYAcOcWAArpFgCk6hYASOwWAOLtFgB87xYAFvEWALryFgBU9BYA7vUWAIj3FgAs+RYAxvoWAGD8FgAE/hYAnv8WADgBFwDSAhcAbAQXABAGFwCqBxcARAkXAN4KFwCCDBcAHA4XALYPFwBaERcA9BIXAI4UFwAoFhcAzBcXAGYZFwAAGxcAmhwXAD4eFwDYHxcAciEXAAwjFwCwJBcASiYXAOQnFwB+KRcAIisXALwsFwBWLhcA8C8XAIoxFwAuMxcAyDQXAGI2FwAGOBcAoDkXADo7FwDUPBcAbj4XABJAFwCsQRcARkMXAOpEFwCERhcAHkgXALhJFwBcSxcA9kwXAJBOFwAqUBcAxFEXAGhTFwACVRcAnFYXADZYFwDaWRcAdFsXAA5dFwCyXhcATGAXAOZhFwCAYxcAJGUXAL5mFwBYaBcA8mkXAIxrFwAwbRcAym4XAGRwFwD+cRcAonMXADx1FwDWdhcAcHgXABR6FwCuexcASH0XAOx+FwCGgBcAIIIXALqDFwBUhRcA+IYXAJKIFwAsihcAxosXAGqNFwAEjxcAnpAXADiSFwDckxcAdpUXABCXFwC0mBcATpoXAOibFwCCnRcAJp8XAMCgFwBaohcA9KMXAI6lFwAypxcAzKgXAGaqFwAKrBcApK0XAD6vFwDYsBcAcrIXABa0FwCwtRcASrcXAOS4FwCIuhcAIrwXALy9FwBWvxcA+sAXAJTCFwAuxBcA0sUXAGzHFwAGyRcAoMoXADrMFwDezRcAeM8XABLRFwCs0hcAUNQXAOrVFwCE1xcAHtkXAMLaFwBc3BcA9t0XAJrfFwA04RcAzuIXAGjkFwAC5hcApucXAEDpFwDa6hcAdOwXABjuFwCy7xcATPEXAObyFwCK9BcAJPYXAL73FwBi+RcA/PoXAJb8FwAw/hcAyv8XAG4BGAAIAxgAogQYADwGGADgBxgAegkYABQLGACuDBgAUg4YAOwPGACGERgAKhMYAMQUGABeFhgA+BcYAJIZGAA2GxgA0BwYAGoeGAAOIBgAqCEYAEIjGADcJBgAdiYYABooGAC0KRgATisYAOgsGACMLhgAJjAYAMAxGABaMxgA/jQYAJg2GAAyOBgA1jkYAHA7GAAKPRgApD4YAD5AGADiQRgAfEMYABZFGACwRhgAVEgYAO5JGACISxgALE0YAMZOGABgUBgA+lEYAJ5TGAA4VRgA0lYYAGxYGAAGWhgAqlsYAERdGADeXhgAeGAYABxiGAC2YxgAUGUYAOpmGACOaBgAKGoYAMJrGABmbRgAAG8YAJpwGAA0chgAznMYAHJ1GAAMdxgApngYAEB6GADkexgAfn0YABh/GACygBgAVoIYAPCDGACKhRgALocYAMiIGABiihgA/IsYAJaNGAA6jxgA1JAYAG6SGAAIlBgArJUYAEaXGADgmBgAhJoYAB6cGAC4nRgAUp8YAOygGACQohgAKqQYAMSlGABepxgAAqkYAJyqGAA2rBgA0K0YAHSvGAAOsRgAqLIYAEy0GADmtRgAgLcYABq5GAC0uhgAWLwYAPK9GACMvxgAJsEYAMrCGABkxBgA/sUYAJjHGAA8yRgA1soYAHDMGAAUzhgArs8YAEjRGADi0hgAfNQYACDWGAC61xgAVNkYAO7aGACS3BgALN4YAMbfGABg4RgABOMYAJ7kGAA45hgA3OcYAHbpGAAQ6xgAquwYAE7uGADo7xgAgvEYABzzGAC29BgAWvYYAPT3GACO+RgAKPsYAMz8GABm/hgAAAAZAJoBGQA0AxkA2AQZAHIGGQAWCBkAsAkZAEoLGQDkDBkAfg4ZACIQGQC8ERkAVhMZAPAUGQCUFhkALhgZAMgZGQBsGxkABh0ZAKAeGQA6IBkA1CEZAHgjGQASJRkArCYZAEYoGQDqKRkAhCsZAB4tGQC4LhkAXDAZAPYxGQCQMxkANDUZAM42GQBoOBkAAjoZAJw7GQBAPRkA2j4ZAHRAGQAOQhkAskMZAExFGQDmRhkAgEgZACRKGQC+SxkAWE0ZAPxOGQCWUBkAMFIZAMpTGQBkVRkACFcZAKJYGQA8WhkA1lsZAHpdGQAUXxkArmAZAFJiGQDsYxkAhmUZACBnGQC6aBkAXmoZAPhrGQCSbRkALG8ZANBwGQBqchkABHQZAJ51GQBCdxkA3HgZAHZ6GQAQfBkAtH0ZAE5/GQDogBkAgoIZACaEGQDAhRkAWocZAP6IGQCYihkAMowZAMyNGQBmjxkACpEZAKSSGQA+lBkA2JUZAHyXGQAWmRkAsJoZAEqcGQDunRkAiJ8ZACKhGQDGohkAYKQZAPqlGQCUpxkALqkZANKqGQBsrBkABq4ZAKCvGQBEsRkA3rIZAHi0GQASthkAtrcZAFC5GQDquhkAjrwZACi+GQDCvxkAXMEZAPbCGQCaxBkANMYZAM7HGQBoyRkADMsZAKbMGQBAzhkA5M8ZAH7RGQAY0xkAstQZAEzWGQDw1xkAitkZACTbGQC+3BkAYt4ZAPzfGQCW4RkAOuMZANTkGQBu5hkACOgZAKLpGQBG6xkA4OwZAHruGQAU8BkAuPEZAFLzGQDs9BkAhvYZACr4GQDE+RkAXvsZAAL9GQCc/hkANgAaANABGgBqAxoADgUaAKgGGgBCCBoA3AkaAIALGgAaDRoAtA4aAE4QGgDyERoAjBMaACYVGgDKFhoAZBgaAP4ZGgCYGxoAMh0aANYeGgBwIBoACiIaAKQjGgBIJRoA4iYaAHwoGgAWKhoAuisaAFQtGgDuLhoAkjAaACwyGgDGMxoAYDUaAPo2GgCeOBoAODoaANI7GgBsPRoABj8aAKpAGgBEQhoA6EMaAIJFGgAcRxoAtkgaAFpKGgD0SxoAjk0aAChPGgDCUBoAZlIaAABUGgCaVRoANFcaANhYGgByWhoADFwaALBdGgBKXxoA5GAaAH5iGgAYZBoAvGUaAFZnGgDwaBoAimoaAC5sGgDIbRoAYm8aAPxwGgCgchoAOnQaANR1GgB4dxoAEnkaAKx6GgBGfBoA4H0aAIR/GgAegRoAuIIaAFKEGgD2hRoAkIcaACqJGgDEihoAaIwaAAKOGgCcjxoAQJEaANqSGgB0lBoADpYaAKiXGgBMmRoA5poaAICcGgAanhoAvp8aAFihGgDyohoAjKQaADCmGgDKpxoAZKkaAAirGgCirBoAPK4aANavGgBwsRoAFLMaAK60GgBIthoA7LcaAIa5GgAguxoAurwaAF6+GgD4vxoAksEaACzDGgDGxBoAasYaAATIGgCeyRoAQssaANzMGgB2zhoAENAaAKrRGgBO0xoA6NQaAILWGgAc2BoAwNkaAFrbGgD03BoAjt4aADLgGgDM4RoAZuMaAADlGgCk5hoAPugaANjpGgB86xoAFu0aALDuGgBK8BoA5PEaAIjzGgAi9RoAvPYaAFb4GgD6+RoAlPsaAC79GgDI/hoAbAAbAAYCGwCgAxsARAUbAN4GGwB4CBsAEgobAKwLGwBQDRsA6g4bAIQQGwAeEhsAwhMbAFwVGwD2FhsAkBgbADQaGwDOGxsAaB0bAAwfGwCmIBsAQCIbANojGwB0JRsAGCcbALIoGwBMKhsA5isbAIotGwAkLxsAvjAbAFgyGwD8MxsAljUbADA3GwDUOBsAbjobAAg8GwCiPRsAPD8bAOBAGwB6QhsAFEQbAK5FGwBSRxsA7EgbAIZKGwAqTBsAxE0bAF5PGwD4UBsAklIbADZUGwDQVRsAalcbAARZGwCoWhsAQlwbANxdGwCAXxsAGmEbALRiGwBOZBsA6GUbAIxnGwAmaRsAwGobAFpsGwD+bRsAmG8bADJxGwDMchsAcHQbAAp2GwCkdxsASHkbAOJ6GwB8fBsAFn4bALB/GwBUgRsA7oIbAIiEGwAihhsAxocbAGCJGwD6ihsAlIwbADiOGwDSjxsAbJEbABCTGwCqlBsARJYbAN6XGwB4mRsAHJsbALacGwBQnhsA6p8bAI6hGwAooxsAwqQbAFymGwAAqBsAmqkbADSrGwDYrBsAcq4bAAywGwCmsRsAQLMbAOS0GwB+thsAGLgbALK5GwBWuxsA8LwbAIq+GwAkwBsAyMEbAGLDGwD8xBsAoMYbADrIGwDUyRsAbssbAAjNGwCszhsARtAbAODRGwB60xsAHtUbALjWGwBS2BsA7NkbAJDbGwAq3RsAxN4bAGjgGwAC4hsAnOMbADblGwDQ5hsAdOgbAA7qGwCo6xsAQu0bANzuGwCA8BsAGvIbALTzGwBY9RsA8vYbAIz4GwAm+hsAwPsbAGT9GwD+/hsAmAAcADwCHADWAxwAcAUcABQHHACuCBwASAocAOILHAB8DRwAIA8cALoQHABUEhwA7hMcAJIVHAAsFxwAxhgcAGoaHAAEHBwAnh0cADgfHADSIBwAdiIcABAkHACqJRwARCccAOgoHACCKhwAHCwcALYtHABaLxwA9DAcAI4yHAAyNBwAzDUcAGY3HAAAORwAmjocAD48HADYPRwAcj8cAAxBHACwQhwASkQcAORFHAB+RxwAIkkcALxKHABWTBwA+k0cAJRPHAAuURwAyFIcAGJUHAAGVhwAoFccADpZHADUWhwAblwcABJeHACsXxwAUGEcAOpiHACEZBwAHmYcALhnHABcaRwA9mocAJBsHAAqbhwAzm8cAGhxHAACcxwAnHQcAEB2HADadxwAdHkcAA57HACyfBwATH4cAOZ/HACAgRwAJIMcAL6EHABYhhwA8occAIyJHAAwixwAyowcAG6OHAASkBwArJEcAFCTHADqlBwAhJYcAB6YHAC4mRwAXJscAPacHACQnhwANKAcAM6hHABooxwAAqUcAKamHABAqBwA2qkcAHSrHAAYrRwAsq4cAEywHADmsRwAgLMcACS1HAC+thwAWLgcAPy5HACWuxwAML0cAMq+HABkwBwACMIcAKLDHAA8xRwA1sYcAHrIHAAUyhwArsscAEjNHADszhwAhtAcACDSHADE0xwAXtUcAPjWHACS2BwALNocANDbHABq3RwABN8cAJ7gHABC4hwA3OMcAHblHAAQ5xwAqugcAE7qHADo6xwAgu0cACbvHADA8BwAWvIcAP7zHACY9RwAMvccAMz4HABm+hwACvwcAKT9HAA+/xwA4gAdAHwCHQAWBB0AsAUdAEoHHQDuCB0AiAodACIMHQC8DR0AYA8dAPoQHQCUEh0ALhQdANIVHQBsFx0ABhkdAKAaHQBEHB0A3h0dAHgfHQASIR0AtiIdAFAkHQDqJR0AhCcdACgpHQDCKh0AXCwdAAAuHQCaLx0ANDEdAM4yHQBoNB0ADDYdAKY3HQBAOR0A2jodAH48HQAYPh0Asj8dAExBHQDwQh0AikQdACRGHQDIRx0AYkkdAPxKHQCWTB0AME4dANRPHQBuUR0ACFMdAKJUHQA8Vh0A4FcdAHpZHQAeWx0AuFwdAFJeHQDsXx0AkGEdACpjHQDEZB0AXmYdAPhnHQCcaR0ANmsdANBsHQBqbh0ABHAdAKhxHQBCcx0A3HQdAIB2HQAaeB0AtHkdAFh7HQDyfB0AjH4dACaAHQDAgR0AZIMdAP6EHQCYhh0AMogdAMyJHQBwix0ACo0dAK6OHQBIkB0A4pEdAHyTHQAWlR0AupYdAFSYHQDumR0AiJsdACydHQDGnh0AYKAdAPqhHQCeox0AOKUdANKmHQB2qB0AEKodAKqrHQBErR0A3q4dAIKwHQAcsh0AtrMdAFC1HQD0th0AjrgdACi6HQDCux0AZr0dAAC/HQCawB0APsIdANjDHQByxR0ADMcdAKbIHQBKyh0A5MsdAH7NHQAYzx0AvNAdAFbSHQDw0x0AitUdAC7XHQDI2B0AYtodAAbcHQCg3R0AOt8dANTgHQBu4h0AEuQdAKzlHQBG5x0A4OgdAITqHQAe7B0AuO0dAFLvHQD28B0AkPIdACr0HQDO9R0AaPcdAAL5HQCc+h0ANvwdANr9HQB0/x0ADgEeAKgCHgBMBB4A5gUeAIAHHgAaCR4AvgoeAFgMHgDyDR4Alg8eADARHgDKEh4AZBQeAP4VHgCiFx4APBkeANYaHgBwHB4AFB4eAK4fHgBIIR4A4iIeAIYkHgAgJh4AuiceAF4pHgD4Kh4AkiweACwuHgDGLx4AajEeAAQzHgCeNB4AODYeANw3HgB2OR4AEDseAKo8HgBOPh4A6D8eAIJBHgAmQx4AwEQeAFpGHgD0Rx4AjkkeADJLHgDMTB4AZk4eAABQHgCkUR4APlMeANhUHgByVh4AFlgeALBZHgBKWx4A5FweAH5eHgAiYB4AvGEeAFZjHgD6ZB4AlGYeAC5oHgDIaR4AbGseAAZtHgCgbh4ARHAeAN5xHgB4cx4AEnUeALZ2HgBQeB4A6nkeAIR7HgAefR4Awn4eAFyAHgD2gR4AkIMeADSFHgDOhh4AaIgeAAyKHgCmix4AQI0eANqOHgB0kB4AGJIeALKTHgBMlR4A5pYeAIqYHgAkmh4AvpseAFidHgD8nh4AlqAeADCiHgDUox4AbqUeAAinHgCiqB4APKoeAOCrHgB6rR4AFK8eAK6wHgBSsh4A7LMeAIa1HgAgtx4AurgeAF66HgD4ux4AnL0eADa/HgDQwB4AasIeAATEHgCoxR4AQsceANzIHgB2yh4AGsweALTNHgBOzx4A6NAeAILSHgAm1B4AwNUeAFrXHgD+2B4AmNoeADLcHgDW3R4AcN8eAArhHgCk4h4APuQeAOLlHgB85x4AFukeALDqHgBU7B4A7u0eAIjvHgAi8R4AxvIeAGD0HgD69R4AlPceADj5HgDS+h4AbPweAAb+HgCg/x4ARAEfAN4CHwB4BB8AHAYfALYHHwBQCR8A9AofAI4MHwAoDh8Awg8fAFwRHwAAEx8AmhQfADQWHwDOFx8AchkfAAwbHwCmHB8AQB4fAOQfHwB+IR8AGCMfALwkHwBWJh8A8CcfAIopHwAkKx8AyCwfAGIuHwD8Lx8AljEfADozHwDUNB8AbjYfAAg4HwCsOR8ARjsfAOA8HwCEPh8AHkAfALhBHwBSQx8A7EQfAJBGHwAqSB8AxEkfAF5LHwD4TB8AnE4fADZQHwDQUR8AdFMfAA5VHwCoVh8ATFgfAOZZHwCAWx8AGl0fALReHwBYYB8A8mEfAIxjHwAmZR8AwGYfAGRoHwD+aR8AmGsfADxtHwDWbh8AcHAfABRyHwCucx8ASHUfAOJ2HwB8eB8AIHofALp7HwBUfR8A7n4fAJKAHwAsgh8AxoMfAGCFHwAEhx8AnogfADiKHwDcix8Ado0fABCPHwCqkB8ARJIfAOiTHwCClR8AHJcfALaYHwBamh8A9JsfAI6dHwAonx8AwqAfAGaiHwAApB8ApKUfAD6nHwDYqB8AcqofAAysHwCwrR8ASq8fAOSwHwB+sh8AIrQfALy1HwBWtx8A8LgfAJS6HwAuvB8AyL0fAGy/HwAGwR8AoMIfADrEHwDUxR8AeMcfABLJHwCsyh8ARswfAODNHwCEzx8AHtEfALjSHwBc1B8A9tUfAJDXHwAq2R8AztofAGjcHwAC3h8AnN8fAEDhHwDa4h8AdOQfAA7mHwCo5x8ATOkfAObqHwCA7B8AJO4fAL7vHwBY8R8A8vIfAJb0HwAw9h8AyvcfAGT5HwAI+x8AovwfADz+HwDW/x8AcAEgABQDIACuBCAASAYgAOwHIACGCSAAIAsgALoMIABeDiAA+A8gAJIRIAAsEyAA0BQgAGoWIAAEGCAAnhkgADgbIADcHCAAdh4gABogIAC0ISAATiMgAOgkIACCJiAAJiggAMApIABaKyAA9CwgAJguIAAyMCAAzDEgAGYzIAAKNSAApDYgAD44IADYOSAAfDsgABY9IACwPiAASkAgAO5BIACIQyAAIkUgALxGIABgSCAA+kkgAJRLIAAuTSAA0k4gAGxQIAAGUiAAoFMgAERVIADeViAAeFggABJaIAC2WyAAUF0gAOpeIACEYCAAKGIgAMJjIABcZSAA9mYgAJBoIAA0aiAAzmsgAHJtIAAMbyAApnAgAEByIADacyAAfnUgABh3IACyeCAATHogAOZ7IACKfSAAJH8gAL6AIABigiAA/IMgAJaFIAAwhyAA1IggAG6KIAAIjCAAoo0gAEaPIADgkCAAepIgABSUIACulSAAUpcgAOyYIACQmiAAKpwgAMSdIABenyAA+KAgAJyiIAA2pCAA0KUgAGqnIAAEqSAAqKogAEKsIADcrSAAgK8gABqxIAC0siAATrQgAPK1IACMtyAAJrkgAMC6IABkvCAA/r0gAJi/IAA8wSAA1sIgAHDEIAAKxiAApMcgAEjJIADiyiAAfMwgABbOIACwzyAAVNEgAO7SIACI1CAALNYgAMbXIABg2SAA+togAJ7cIAA43iAA0t8gAGzhIAAQ4yAAquQgAETmIADe5yAAeOkgABzrIAC27CAAUO4gAPTvIACO8SAAKPMgAMz0IABc9iAAAPggAJr5IAA0+yAA2PwgAHL+IAAMACEApgEhAEoDIQDkBCEAfgYhABgIIQC8CSEAVgshAPAMIQCKDiEAJBAhAMgRIQBiEyEA/BQhAKAWIQA6GCEA1BkhAG4bIQAIHSEArB4hAEYgIQDgISEAeiMhAB4lIQC4JiEAXCghAPYpIQCQKyEAKi0hAMQuIQBoMCEAAjIhAJwzIQA2NSEA2jYhAHQ4IQAOOiEAqDshAEI9IQDmPiEAgEAhACRCIQC+QyEAWEUhAPJGIQCMSCEAMEohAMpLIQBkTSEA/k4hAJhQIQA8UiEA1lMhAHBVIQAUVyEArlghAEhaIQDsWyEAhl0hACBfIQC6YCEAVGIhAPhjIQCSZSEALGchAMZoIQBgaiEABGwhAJ5tIQA4byEA3HAhAHZyIQAQdCEAtHUhAE53IQDoeCEAgnohABx8IQDAfSEAWn8hAPSAIQCOgiEAKIQhAMyFIQBmhyEAAIkhAKSKIQA+jCEA2I0hAHKPIQAWkSEAsJIhAEqUIQDklSEAiJchACKZIQC8miEAVpwhAPCdIQCUnyEALqEhAMiiIQBspCEABqYhAKCnIQA6qSEA3qohAHisIQASriEArK8hAFCxIQDqsiEAhLQhAB62IQC4tyEAXLkhAPa6IQCQvCEANL4hAM6/IQBowSEADMMhAKbEIQBAxiEA2schAHTJIQAYyyEAsswhAEzOIQDmzyEAgNEhACTTIQC+1CEAWNYhAPzXIQCW2SEAMNshAMrcIQBu3iEACOAhAKLhIQA84yEA4OQhAHrmIQAU6CEArukhAEjrIQDs7CEAhu4hACDwIQDE8SEAXvMhAPj0IQCc9iEANvghAND5IQBq+yEABP0hAKj+IQBCACIA3AEiAHYDIgAaBSIAtAYiAE4IIgDoCSIAjAsiACYNIgDADiIAWhAiAP4RIgCYEyIAMhUiAMwWIgB6GCIAFBoiAK4bIgBSHSIA7B4iAIYgIgAqIiIAziMiAGglIgACJyIApigiAEAqIgDaKyIAdC0iABgvIgCyMCIATDIiAOYzIgCKNSIAJDciAL44IgBYOiIA8jsiAJY9IgAwPyIAykAiAG5CIgAIRCIAokUiADxHIgDgSCIAekoiABRMIgCuTSIAUk8iAOxQIgCGUiIAIFQiALpVIgBeVyIA+FgiAJJaIgA2XCIA0F0iAGpfIgAEYSIAqGIiAEJkIgDcZSIAdmciABBpIgC0aiIATmwiAPJtIgCMbyIAJnEiAMByIgBadCIA/nUiAJh3IgAyeSIAzHoiAGZ8IgAKfiIApH8iAD6BIgDigiIAfIQiABaGIgCwhyIAVIkiAO6KIgCIjCIAIo4iAMaPIgBgkSIA+pIiAJSUIgA4liIA0pciAGyZIgAGmyIAqpwiAESeIgDenyIAeKEiABKjIgC2pCIAUKYiAOqnIgCOqSIAKKsiAMKsIgBcriIAALAiAJqxIgA0syIAzrQiAHK2IgAMuCIAprkiAEC7IgDavCIAfr4iABjAIgCywSIAVsMiAPDEIgCKxiIAJMgiAMjJIgBiyyIA/MwiAJbOIgA60CIA1NEiAG7TIgAI1SIAotYiAEbYIgDg2SIAetsiAB7dIgC43iIAUuAiAOzhIgCQ4yIAKuUiAMTmIgBe6CIAAuoiAJzrIgA27SIA0O4iAGrwIgAO8iIAqPMiAEL1IgDm9iIAgPgiABr6IgC0+yIAWP0iAPL+IgCMACMAJgIjAMoDIwBkBSMA/gYjAJgIIwAyCiMA1gsjAHANIwAKDyMArhAjAEgSIwDiEyMAfBUjACAXIwC6GCMAVBojAO4bIwCSHSMALB8jAMYgIwBgIiMA+iMjAJ4lIwA4JyMA0igjAHYqIwAQLCMAqi0jAEQvIwDeMCMAgjIjABw0IwC2NSMAWjcjAPQ4IwCOOiMAKDwjAMw9IwBmPyMAAEEjAJpCIwA+RCMA2EUjAHJHIwAMSSMApkojAEpMIwDkTSMAfk8jACJRIwC8UiMAVlQjAPBVIwCUVyMALlkjAMhaIwBiXCMABl4jAKBfIwA6YSMA1GIjAG5kIwASZiMArGcjAEZpIwDqaiMAhGwjAB5uIwC4byMAXHEjAPZyIwCQdCMAKnYjAM53IwBoeSMAAnsjAJx8IwA2fiMA2n8jAHSBIwAYgyMAsoQjAEyGIwDmhyMAgIkjACSLIwC+jCMAWI4jAPKPIwCWkSMAMJMjAMqUIwBkliMACJgjAKKZIwA8myMA1pwjAHqeIwAUoCMArqEjAEijIwDspCMAhqYjACCoIwC6qSMAVKsjAPisIwCSriMALLAjANCxIwBqsyMABLUjAJ62IwBCuCMA3LkjAHa7IwAQvSMAtL4jAE7AIwDowSMAgsMjABzFIwDAxiMAWsgjAPTJIwCYyyMAMs0jAMzOIwBm0CMACtIjAKTTIwA+1SMA4tYjAHzYIwAW2iMAsNsjAFTdIwDu3iMAiOAjACLiIwC84yMAYOUjAPrmIwCU6CMALuojANLrIwBs7SMABu8jAKDwIwBE8iMA3vMjAHj1IwAS9yMArPgjAFD6IwDq+yMAhP0jACj/IwDCACQAXAIkAPYDJACaBSQANAckAM4IJABoCiQADAwkAKYNJABADyQA2hAkAHQSJAAYFCQAshUkAEwXJADwGCQAihokACQcJAC+HSQAYh8kAPwgJACWIiQAMCQkANQlJABuJyQACCkkAKIqJAA8LCQA4C0kAHovJAAUMSQAuDIkAFI0JADsNSQAhjckACo5JADEOiQAXjwkAPg9JACcPyQANkEkANBCJABqRCQABEYkAKhHJABCSSQA3EokAIBMJAAaTiQAtE8kAE5RJADyUiQAjFQkACZWJADAVyQAZFkkAP5aJACYXCQAMl4kAMxfJAB6YSQAFGMkAK5kJABSZiQA7GckAIZpJAAqayQAxGwkAF5uJAD4byQAnHEkADZzJADQdCQAanYkAA54JACoeSQAQnskANx8JAB2fiQAGoAkALSBJABOgyQA8oQkAIyGJAAmiCQAwIkkAGSLJAD+jCQAmI4kADKQJADWkSQAcJMkAAqVJACkliQAPpgkAOKZJAB8myQAFp0kALqeJABUoCQA7qEkAIijJAAspSQAxqYkAGCoJAD6qSQAnqskADitJADSriQAbLAkAAayJACqsyQARLUkAN62JACCuCQAHLokALa7JABQvSQA9L4kAI7AJAAowiQAwsMkAFzFJAAAxyQAmsgkADTKJADYyyQAcs0kAAzPJACm0CQAStIkAOTTJAB+1SQAGNckALzYJABW2iQA8NskAIrdJAAk3yQAyOAkAGLiJAD84yQAoOUkADrnJADU6CQAbuokABLsJACs7SQARu8kAODwJACE8iQAHvQkALj1JABS9yQA7PgkAJD6JAAq/CQAxP0kAGj/JAACASUAnAIlADYEJQDaBSUAdAclAA4JJQCoCiUATAwlAOYNJQCADyUAGhElALQSJQBYFCUA8hUlAIwXJQAwGSUAyholAGQcJQD+HSUAoh8lADwhJQDWIiUAcCQlABQmJQCuJyUASCklAOIqJQB8LCUAIC4lALovJQBUMSUA+DIlAJI0JQAsNiUAxjclAGo5JQAEOyUAnjwlADg+JQDcPyUAdkElABBDJQCqRCUAREYlAOhHJQCCSSUAHEslAMBMJQBaTiUA9E8lAI5RJQAyUyUAzFQlAGZWJQAAWCUApFklAD5bJQDYXCUAcl4lAAxgJQCwYSUASmMlAORkJQCIZiUAImglALxpJQBWayUA+mwlAJRuJQAucCUAyHElAGxzJQAGdSUAoHYlADp4JQDUeSUAeHslABJ9JQCsfiUARoAlAOqBJQCEgyUAHoUlAMKGJQBciCUA9oklAJCLJQAqjSUAzo4lAGiQJQACkiUAnJMlAECVJQDaliUAdJglABiaJQCymyUATJ0lAOaeJQCKoCUAJKIlAL6jJQBYpSUA/KYlAJaoJQAwqiUA1KslAG6tJQAIryUAorAlADyyJQDgsyUAerUlABS3JQCuuCUAUrolAOy7JQCGvSUAIL8lALrAJQBewiUA+MMlAJLFJQA2xyUA0MglAGrKJQAEzCUAqM0lAELPJQDc0CUAdtIlABDUJQC01SUATtclAOjYJQCM2iUAJtwlAMDdJQBa3yUA/uAlAJjiJQAy5CUAzOUlAHDnJQAK6SUApOolAD7sJQDY7SUAfO8lABbxJQCw8iUAVPQlAO71JQCI9yUAIvklAMb6JQBg/CUA+v0lAJT/JQAuASYA0gImAGwEJgAGBiYAqgcmAEQJJgDeCiYAeAwmABwOJgC2DyYAUBEmAOoSJgCEFCYAKBYmAMIXJgBcGSYAABsmAJocJgA0HiYAzh8mAHIhJgAMIyYApiQmAEAmJgDkJyYAfikmABgrJgCyLCYATC4mAPAvJgCKMSYAJDMmAMg0JgBiNiYA/DcmAJY5JgAwOyYA1DwmAG4+JgAIQCYArEEmAEZDJgDgRCYAekYmAB5IJgC4SSYAUksmAOxMJgCQTiYAKlAmAMRRJgBeUyYA+FQmAJxWJgA2WCYA0FkmAHRbJgAOXSYAqF4mAEJgJgDmYSYAgGMmABplJgC0ZiYAWGgmAPJpJgCMayYAJm0mAMBuJgBkcCYA/nEmAJhzJgA8dSYA1nYmAHB4JgAKeiYArnsmAEh9JgDifiYAfIAmABaCJgC6gyYAVIUmAO6GJgCIiCYALIomAMaLJgBgjSYABI8mAJ6QJgA4kiYA0pMmAHaVJgAQlyYAqpgmAESaJgDomyYAgp0mAByfJgC2oCYAUKImAPSjJgCOpSYAKKcmAMyoJgBmqiYAAKwmAJqtJgA+ryYA2LAmAHKyJgAMtCYAsLUmAEq3JgDkuCYAfromABi8JgC8vSYAVr8mAPDAJgCUwiYALsQmAMjFJgBixyYABskmAKDKJgA6zCYA1M0mAHjPJgAS0SYArNImAEbUJgDq1SYAhNcmAB7ZJgC42iYAXNwmAPbdJgCQ3yYAKuEmAMTiJgBo5CYAAuYmAJznJgBA6SYA2uomAHTsJgAO7iYAsu8mAEzxJgDm8iYAgPQmABr2JgC+9yYAWPkmAPL6JgCM/CYAMP4mAMr/JgBuAScACAMnAKIEJwA8BicA1gcnAHoJJwAUCycArgwnAEgOJwDiDycAhhEnACATJwC6FCcAVBYnAPgXJwCSGScALBsnANAcJwBqHicABCAnAJ4hJwBCIycA3CQnAHYmJwAQKCcAqiknAE4rJwDoLCcAgi4nABwwJwDAMScAWjMnAPQ0JwCYNicAMjgnAMw5JwBmOycACj0nAKQ+JwA+QCcA2EEnAHJDJwAWRScAsEYnAEpIJwDkSScAiEsnACJNJwC8TicAYFAnAPpRJwCUUycALlUnAMhWJwBsWCcABlonAKBbJwA6XScA3l4nAHhgJwASYicAtmMnAFBlJwDqZicAhGgnAChqJwDCaycAXG0nAPZuJwCQcCcANHInAM5zJwBodScAAncnAKZ4JwBAeicA2nsnAIh9JwAifycAvIAnAFaCJwD6gycAlIUnAC6HJwDIiCcAbIonAAaMJwCgjScAOo8nAN6QJwCCkicAJpQnAMCVJwBalycA9JgnAJiaJwAynCcAzJ0nAGafJwAKoScApKInAD6kJwDYpScAcqcnABapJwCwqicASqwnAO6tJwCIrycAIrEnALyyJwBgtCcA+rUnAJS3JwAuuScAyLonAGy8JwAGvicAoL8nADrBJwDewicAeMQnABzGJwC2xycAUMknAOrKJwCEzCcAKM4nAMLPJwBc0ScA9tInAJDUJwA01icAztcnAGjZJwAM2ycAptwnAEDeJwDa3ycAfuEnABjjJwCy5CcATOYnAObnJwCK6ScAJOsnAL7sJwBY7icA/O8nAJbxJwAw8ycA1PQnAG72JwAI+CcAovknAEb7JwDg/CcAev4nABQAKACuASgAUgMoAOwEKACGBigAKggoAMQJKABeCygA+AwoAJIOKAA2ECgA0BEoAGoTKAAOFSgAqBYoAEIYKADcGSgAgBsoABodKAC0HigATiAoAOghKACMIygAJiUoAMAmKABaKCgA/ikoAJgrKAAyLSgA1i4oAHAwKAAKMigApDMoAEg1KADiNigAfDgoABY6KACwOygAVD0oAO4+KACIQCgAIkIoAMZDKABgRSgA+kYoAJ5IKAA4SigA0ksoAGxNKAAQTygAqlAoAERSKADeUygAeFUoABxXKAC2WCgAUFooAPRbKACOXSgAKF8oAMJgKABmYigAAGQoAJplKAA0ZygA2GgoAHJqKAAMbCgApm0oAEBvKADkcCgAfnIoABh0KAC8dSgAVncoAPB4KACKeigALnwoAMh9KABifygA/IAoAKCCKAA6hCgA1IUoAG6HKAAIiSgArIooAEaMKADgjSgAhI8oAB6RKAC4kigAUpQoAPaVKACQlygAKpkoAMSaKABonCgAAp4oAJyfKAA2oSgA0KIoAHSkKAAOpigAqKcoAEKpKADmqigAgKwoABquKAC+rygAWLEoAPKyKACMtCgAMLYoAMq3KABkuSgA/rooAJi8KAA8vigA1r8oAHDBKAAKwygArsQoAEjGKADixygAhskoACDLKAC6zCgAVM4oAPjPKACS0SgALNMoAMbUKABg1igABNgoAJ7ZKAA42ygA0twoAHbeKAAQ4CgAquEoAE7jKADo5CgAguYoABzoKADA6SgAWusoAPTsKACO7igAKPAoAMzxKABm8ygAAPUoAKT2KAA++CgA2PkoAHL7KAAW/SgAsP4oAEoAKQDkASkAiAMpACIFKQC8BikAVggpAPAJKQCUCykALg0pAMgOKQBsECkABhIpAKATKQA6FSkA3hYpAHgYKQASGikArBspAFAdKQDqHikAhCApAB4iKQC4IykAXCUpAPYmKQCQKCkANCopAM4rKQBoLSkAAi8pAKYwKQBAMikA2jMpAHQ1KQAYNykAsjgpAEw6KQDmOykAgD0pACQ/KQC+QCkAWEIpAPxDKQCWRSkAMEcpAMpIKQBkSikACEwpAKJNKQA8TykA1lApAHpSKQAUVCkArlUpAFJXKQDsWCkAhlopACBcKQDEXSkAXl8pAPhgKQCSYikANmQpANBlKQBqZykABGkpAJ5qKQBCbCkA3G0pAHZvKQAacSkAtHIpAE50KQDodSkAjHcpACZ5KQDAeikAWnwpAPR9KQCYfykAMoEpAMyCKQBmhCkACoYpAKSHKQA+iSkA4oopAHyMKQAWjikAsI8pAFSRKQDukikAiJQpACKWKQC8lykAYJkpAPqaKQCUnCkALp4pANKfKQBsoSkABqMpAKqkKQBEpikA3qcpAHipKQAcqykAtqwpAFCuKQDqrykAhLEpACizKQDCtCkAXLYpAPa3KQCauSkANLspAM68KQByvikADMApAKbBKQBAwykA5MQpAH7GKQAYyCkAsskpAFbLKQDwzCkAis4pACTQKQC+0SkAYtMpAPzUKQCW1ikAOtgpANTZKQBu2ykACN0pAKLeKQBG4CkA4OEpAHrjKQAU5SkAuOYpAFLoKQDs6SkAkOspACrtKQDE7ikAXvApAALyKQCc8ykANvUpAND2KQBq+CkADvopAKj7KQBC/SkA3P4pAIAAKgAaAioAtAMqAFgFKgDyBioAjAgqACYKKgDKCyoAZA0qAP4OKgCYECoAMhIqANYTKgBwFSoAChcqAKQYKgBIGioA4hsqAHwdKgAgHyoAuiAqAFQiKgDuIyoAiCUqACwnKgDGKCoAYCoqAAQsKgCeLSoAOC8qANIwKgB2MioAEDQqAKo1KgBENyoA3jgqAII6KgAcPCoAtj0qAFA/KgD0QCoAjkIqAChEKgDMRSoAZkcqAABJKgCaSioAPkwqANhNKgByTyoADFEqAKZSKgBKVCoA5FUqAH5XKgAYWSoAvFoqAFZcKgDwXSoAlF8qAC5hKgDIYioAYmQqAAZmKgCgZyoAOmkqANRqKgBubCoAEm4qAKxvKgBGcSoA4HIqAIR0KgAedioAuHcqAFx5KgD2eioAkHwqACp+KgDOfyoAaIEqAAKDKgCchCoANoYqANqHKgB0iSoADosqALKMKgBMjioA5o8qAICRKgAkkyoAvpQqAFiWKgDylyoAlpkqADCbKgDKnCoAZJ4qAP6fKgCioSoAPKMqANakKgB6pioAFKgqAK6pKgBIqyoA7KwqAIauKgAgsCoAurEqAFSzKgD4tCoAkrYqACy4KgDGuSoAarsqAAS9KgCevioAQsAqANzBKgB2wyoAEMUqALTGKgBOyCoA6MkqAILLKgAczSoAwM4qAFrQKgD00SoAjtMqADLVKgDM1ioAZtgqAAraKgCk2yoAPt0qANjeKgB84CoAFuIqALDjKgBK5SoA5OYqAIjoKgAi6ioAvOsqAGDtKgD67ioAlPAqAC7yKgDS8yoAbPUqAAb3KgCg+CoAOvoqAN77KgB4/SoAEv8qAKwAKwBQAisA6gMrAIQFKwAoBysAwggrAFwKKwD2CysAmg0rADQPKwDOECsAaBIrAAIUKwCmFSsAQBcrANoYKwB+GisAGBwrALIdKwBMHysA8CArAIoiKwAkJCsAviUrAGInKwD8KCsAliorADAsKwDULSsAbi8rAAgxKwCiMisARjQrAOA1KwB6NysAFDkrAK46KwBSPCsA7D0rAIY/KwAqQSsAxEIrAF5EKwD4RSsAnEcrADZJKwDQSisAakwrAAROKwCoTysAQlErANxSKwB2VCsAGlYrALRXKwBOWSsA8lorAIxcKwAmXisAwF8rAGRhKwD+YisAmGQrADJmKwDMZysAcGkrAAprKwCkbCsAPm4rAOJvKwB8cSsAFnMrALp0KwBUdisA7ncrAIh5KwAseysAxnwrAGB+KwD6fysAlIErADiDKwDShCsAbIYrAAaIKwCqiSsARIsrAN6MKwCCjisAHJArALaRKwBQkysA9JQrAI6WKwAomCsAwpkrAFybKwAAnSsAmp4rADSgKwDOoSsAcqMrAAylKwCmpisAQKgrAOSpKwB+qysAGK0rALKuKwBWsCsA8LErAIqzKwAutSsAyLYrAGK4KwD8uSsAoLsrADq9KwDUvisAbsArAAjCKwCswysARsUrAODGKwB6yCsAHsorALjLKwBSzSsA9s4rAJDQKwAq0isAxNMrAGjVKwAC1ysAnNgrADbaKwDQ2ysAdN0rAA7fKwCo4CsATOIrAObjKwCA5SsAGucrAL7oKwBY6isA8usrAIztKwAm7ysAyvArAGTyKwD+8ysAmPUrADz3KwDW+CsAcPorABT8KwCu/SsASP8rAOIALACGAiwAIAQsALoFLABUBywA7ggsAJIKLAAsDCwAxg0sAGAPLAAEESwAnhIsADgULADcFSwAdhcsABAZLACqGiwAThwsAOgdLACCHywAHCEsALYiLABaJCwA9CUsAI4nLAAoKSwAzCosAGYsLAAALiwApC8sAD4xLADYMiwAcjQsABY2LACwNywASjksAOQ6LAB+PCwAIj4sALw/LABWQSwA8EIsAJRELAAuRiwAyEcsAGxJLAAGSywAoEwsADpOLADeTywAeFEsABJTLACsVCwARlYsAOpXLACEWSwAHlssALhcLABcXiwA9l8sAJBhLAA0YywAzmQsAGhmLAACaCwApmksAEBrLADabCwAdG4sAA5wLACycSwATHMsAOZ0LACAdiwAJHgsAL55LABYeywA/HwsAJZ+LAAwgCwAyoEsAG6DLAAIhSwAooYsADyILADWiSwAeossABSNLACujiwASJAsAOyRLACGkywAIJUsAMSWLABemCwA+JksAJKbLAA2nSwA0J4sAGqgLAAEoiwAnqMsAEKlLADcpiwAdqgsABCqLAC0qywATq0sAOiuLACMsCwAJrIsAMCzLABatSwA/rYsAJi4LAAyuiwAzLssAHC9LAAKvywApMAsAD7CLADiwywAfMUsABbHLACwyCwASsosAO7LLACIzSwAIs8sALzQLABg0iwA+tMsAJTVLAA41ywA0tgsAGzaLAAG3CwAqt0sAETfLADe4CwAeOIsABLkLAC25SwAUOcsAOroLACE6iwAKOwsAMLtLABc7ywA9vAsAJryLAA09CwAzvUsAGj3LAAM+SwApvosAED8LADa/SwAfv8sACIBLQC8Ai0AYAQtAPoFLQCUBy0ALgktANIKLQBsDC0ABg4tAKAPLQBEES0A3hItAHgULQASFi0AthctAFAZLQDqGi0AjhwtACgeLQDCHy0AXCEtAAAjLQCaJC0ANCYtAM4nLQBoKS0ADCstAKYsLQBALi0A2i8tAH4xLQAYMy0AsjQtAFY2LQDwNy0AijktACQ7LQDIPC0AYj4tAPw/LQCWQS0AMEMtANRELQBuRi0ACEgtAKxJLQBGSy0A4EwtAHpOLQAeUC0AuFEtAFJTLQDsVC0AhlYtACpYLQDEWS0AXlstAPhcLQCcXi0ANmAtANBhLQB0Yy0ADmUtAKhmLQBCaC0A5mktAIBrLQAabS0AtG4tAE5wLQDycS0AjHMtACZ1LQDAdi0AZHgtAP55LQCYey0APH0tANZ+LQBwgC0ACoItAK6DLQBIhS0A4oYtAHyILQAWii0AuostAFSNLQDuji0AiJAtACySLQDGky0AYJUtAASXLQCemC0AOJotANKbLQB2nS0AEJ8tAKqgLQBEoi0A3qMtAIKlLQAcpy0AtqgtAFCqLQD0qy0Ajq0tACivLQDMsC0AZrItAAC0LQCatS0APrctANi4LQByui0ADLwtAKa9LQBKvy0A5MAtAH7CLQAYxC0AvMUtAFbHLQDwyC0AlMotAC7MLQDIzS0AYs8tAAbRLQCg0i0AOtQtANTVLQBu1y0AEtktAKzaLQBG3C0A4N0tAITfLQAe4S0AuOItAFLkLQD25S0AkOctACrpLQDE6i0AaOwtAALuLQCc7y0AQPEtANryLQB09C0ADvYtALL3LQBM+S0A5votAID8LQAa/i0Avv8tAFgBLgDyAi4AjAQuADAGLgDKBy4AZAkuAAgLLgCiDC4APA4uANYPLgB6ES4AFBMuAK4ULgBIFi4A4hcuAIYZLgAgGy4AuhwuAF4eLgD4Hy4AkiEuACwjLgDQJC4AaiYuAAQoLgCeKS4AOCsuANwsLgB2Li4AEDAuAKoxLgBOMy4A6DQuAII2LgAmOC4AwDkuAFo7LgD0PC4Ajj4uADJALgDMQS4AZkMuAABFLgCkRi4APkguANhJLgB8Sy4AFk0uALBOLgBKUC4A5FEuAIhTLgAiVS4AvFYuAGBYLgD6WS4AlFsuAC5dLgDSXi4AbGAuAAZiLgCgYy4AOmUuAN5mLgB4aC4AEmouALZrLgBQbS4A6m4uAIRwLgAoci4AwnMuAFx1LgD2di4AkHguADR6LgDOey4AaH0uAAJ/LgCmgC4AQIIuANqDLgB+hS4AGIcuALKILgBMii4A8IsuAIqNLgAkjy4AvpAuAFiSLgD8ky4AlpUuADCXLgDKmC4AbpouAAicLgCinS4ARp8uAOCgLgB6oi4AFKQuALilLgBSpy4A7KguAIaqLgAgrC4AxK0uAF6vLgD4sC4AkrIuADa0LgDQtS4AarcuAA65LgCoui4AQrwuANy9LgCAvy4AGsEuALTCLgBOxC4A6MUuAIzHLgAmyS4AwMouAGTMLgD+zS4AmM8uADLRLgDW0i4AetQuABTWLgCu1y4AUtkuAOzaLgCG3C4AKt4uAMTfLgBe4S4A+OIuAJzkLgA25i4A0OcuAGrpLgAO6y4AqOwuAELuLgDc7y4AgPEuABrzLgC09C4ATvYuAOj3LgCM+S4AJvsuAMD8LgBa/i4A/v8uAJgBLwAyAy8A1gQvAHAGLwAKCC8ApAkvAEgLLwDiDC8AfA4vABYQLwCwES8AVBMvAO4ULwCIFi8AIhgvAMYZLwBgGy8A+hwvAJ4eLwA4IC8A0iEvAGwjLwAGJS8AqiYvAEQoLwDeKS8AeCsvABwtLwC2Li8AUDAvAPQxLwCOMy8AKDUvAMI2LwBmOC8AADovAJo7LwA0PS8Azj4vAHJALwAMQi8ApkMvAEBFLwDkRi8AfkgvABhKLwC8Sy8AVk0vAPBOLwCKUC8AJFIvAMhTLwBiVS8A/FYvAJZYLwA6Wi8A1FsvAG5dLwASXy8ArGAvAEZiLwDgYy8AemUvAB5nLwC4aC8AUmovAOxrLwCQbS8AKm8vAMRwLwBoci8AAnQvAJx1LwA2dy8A2ngvAHR6LwAOfC8AqH0vAEJ/LwDmgC8AgIIvABqELwC0hS8AWIcvAPKILwCMii8AMIwvAMqNLwBkjy8A/pAvAKKSLwA8lC8A1pUvAHCXLwAKmS8ArpovAEicLwDinS8AfJ8vACChLwC6oi8AVKQvAPilLwCSpy8ALKkvAMaqLwBqrC8ABK4vAJ6vLwA4sS8A0rIvAHa0LwAQti8AqrcvAES5LwDoui8AgrwvABy+LwDAvy8AWsEvAPTCLwCOxC8AMsYvAMzHLwBmyS8AAMsvAJrMLwA+zi8A2M8vAHLRLwAM0y8AsNQvAErWLwDk1y8AiNkvACLbLwC83C8AVt4vAPrfLwCU4S8ALuMvAMjkLwBi5i8ABugvAKDpLwA66y8A1OwvAHjuLwAS8C8ArPEvAFDzLwDq9C8AhPYvAB74LwDC+S8AXPsvAPb8LwCQ/i8AKgAwAM4BMABoAzAAAgUwAJwGMABACDAA2gkwAHQLMAAYDTAAsg4wAEwQMADmETAAihMwACQVMAC+FjAAWBgwAPIZMACWGzAAMB0wAMoeMABkIDAACCIwAKIjMAA8JTAA4CYwAHooMAAUKjAAriswAEgtMADsLjAAhjAwACAyMADEMzAAXjUwAPg2MACSODAANjowANA7MABqPTAABD8wAJ5AMABCQjAA3EMwAHZFMAAaRzAAtEgwAE5KMADoSzAAjE0wACZPMADAUDAAWlIwAPRTMACYVTAAMlcwAMxYMABmWjAAClwwAKRdMAA+XzAA4mAwAHxiMAAWZDAAsGUwAEpnMADuaDAAiGowACJsMAC8bTAAYG8wAPpwMACUcjAALnQwANJ1MABsdzAABnkwAKp6MABEfDAA3n0wAHh/MAASgTAAtoIwAFCEMADqhTAAhIcwACiJMADCijAAXIwwAPaNMACajzAANJEwAM6SMABolDAADJYwAKaXMABAmTAA2powAH6cMAAYnjAAsp8wAFahMADwojAAiqQwACSmMADIpzAAYqkwAPyqMACWrDAAMK4wANSvMABusTAACLMwAKy0MABGtjAA4LcwAHq5MAAUuzAAuLwwAFK+MADsvzAAhsEwACrDMADExDAAXsYwAALIMACcyTAANsswANDMMAB0zjAADtAwAKjRMABC0zAA3NQwAIDWMAAa2DAAtNkwAE7bMADy3DAAjN4wACbgMADK4TAAZOMwAP7kMACY5jAAMugwANbpMABw6zAACu0wAKTuMABI8DAA4vEwAHzzMAAW9TAAuvYwAFT4MADu+TAAkvswACz9MADG/jAAYAAxAPoBMQCeAzEAOAUxANIGMQBsCDEAEAoxAKoLMQBEDTEA3g4xAIIQMQAcEjEAthMxAFoVMQD0FjEAjhgxACgaMQDCGzEAZh0xAAAfMQCaIDEAPiIxANgjMQByJTEADCcxAKYoMQBKKjEA5CsxAH4tMQAYLzEAvDAxAFYyMQDwMzEAijUxAC43MQDIODEAYjoxAAY8MQCgPTEAOj8xANRAMQBuQjEAEkQxAKxFMQBGRzEA4EgxAIRKMQAeTDEAuE0xAFJPMQD2UDEAkFIxACpUMQDOVTEAaFcxAAJZMQCcWjEAQFwxANpdMQB0XzEADmExAKhiMQBMZDEA5mUxAIBnMQAaaTEAvmoxAFhsMQDybTEAlm8xADBxMQDKcjEAZHQxAAh2MQCidzEAPHkxANZ6MQBwfDEAFH4xAK5/MQBIgTEA4oIxAIaEMQAghjEAuocxAF6JMQD4ijEAkowxACyOMQDGjzEAapExAASTMQCelDEAOJYxANyXMQB2mTEAEJsxAKqcMQBOnjEA6J8xAIKhMQAmozEAwKQxAFqmMQD0pzEAjqkxADKrMQDMrDEAZq4xAACwMQCksTEAPrMxANi0MQB8tjEAFrgxALC5MQBKuzEA7rwxAIi+MQAiwDEAvMExAFbDMQD6xDEAlMYxAC7IMQDIyTEAbMsxAAbNMQCgzjEARNAxAN7RMQB40zEAEtUxALbWMQBQ2DEA6tkxAITbMQAe3TEAwt4xAFzgMQD24TEAkOMxADTlMQDO5jEAaOgxAAzqMQCm6zEAQO0xANruMQB08DEAGPIxALLzMQBM9TEA5vYxAIr4MQAk+jEAvvsxAFj9MQD8/jEAlgAyADACMgDUAzIAbgUyAAgHMgCiCDIAPAoyAOALMgB6DTIAFA8yAK4QMgBSEjIA7BMyAIYVMgAgFzIAxBgyAF4aMgD4GzIAnB0yADYfMgDQIDIAaiIyAAQkMgCoJTIAQicyANwoMgB2KjIAGiwyALQtMgBOLzIA8jAyAIwyMgAmNDIAwDUyAGQ3MgD+ODIAmDoyADI8MgDMPTIAcD8yAApBMgCkQjIAPkQyAOJFMgB8RzIAFkkyALpKMgBUTDIA7k0yAIhPMgAsUTIAxlIyAGBUMgD6VTIAlFcyADhZMgDSWjIAbFwyABBeMgCqXzIARGEyAN5iMgCCZDIAHGYyALZnMgBQaTIA9GoyAI5sMgAobjIAwm8yAGZxMgAAczIAmnQyADR2MgDOdzIAcnkyAAx7MgCmfDIASn4yAOR/MgB+gTIAGIMyALKEMgBWhjIA8IcyAIqJMgAkizIAyIwyAGKOMgD8jzIAoJEyADqTMgDUlDIAbpYyAAiYMgCsmTIARpsyAOCcMgB6njIAHqAyALihMgBSozIA7KQyAJCmMgAqqDIAxKkyAGirMgACrTIAnK4yADawMgDQsTIAdLMyAA61MgCotjIAQrgyAOa5MgCAuzIAGr0yAL6+MgBYwDIA8sEyAIzDMgAmxTIAysYyAGTIMgD+yTIAmMsyADzNMgDWzjIAcNAyAArSMgCu0zIASNUyAOLWMgCG2DIAINoyALrbMgBU3TIA7t4yAJLgMgAs4jIAxuMyAGrlMgAE5zIAnugyADjqMgDS6zIAdu0yABDvMgCq8DIATvIyAOjzMgCC9TIAHPcyAMD4MgBa+jIA9PsyAI79MgAo/zIAzAAzAGYCMwAABDMApAUzAD4HMwDYCDMAcgozABYMMwCwDTMASg8zAOQQMwB+EjMAIhQzALwVMwBWFzMA8BgzAJQaMwAuHDMAyB0zAGwfMwAGITMAoCIzADokMwDeJTMAeCczABIpMwCsKjMARiwzAOotMwCELzMAHjEzALgyMwBcNDMA9jUzAJA3MwA0OTMAzjozAGg8MwACPjMApj8zAEBBMwDaQjMAdEQzAA5GMwCyRzMATEkzAOZKMwCATDMAJE4zAL5PMwBYUTMA8lIzAJZUMwAwVjMAylczAG5ZMwAIWzMAolwzADxeMwDWXzMAemEzABRjMwCuZDMASGYzAOxnMwCGaTMAIGszAMRsMwBebjMA+G8zAJJxMwA2czMA0HQzAGp2MwAEeDMAnnkzAEJ7MwDcfDMAdn4zABCAMwC0gTMAToMzAOiEMwCMhjMAJogzAMCJMwBaizMA9IwzAJiOMwAykDMAzJEzAGaTMwAKlTMApJYzAD6YMwDYmTMAfJszABadMwCwnjMAVKAzAO6hMwCIozMAIqUzALymMwBgqDMA+qkzAJSrMwAurTMA0q4zAGywMwAGsjMAoLMzAES1MwDetjMAeLgzABy6MwC2uzMAUL0zAOq+MwCEwDMAKMIzAMLDMwBcxTMA9sYzAJrIMwA0yjMAzsszAGjNMwAMzzMAptAzAEDSMwDk0zMAftUzABjXMwCy2DMAVtozAPDbMwCK3TMAJN8zAL7gMwBi4jMA/OMzAJblMwAw5zMA1OgzAG7qMwAI7DMAou0zAEbvMwDg8DMAevIzAB70MwC49TMAUvczAOz4MwCG+jMAKvwzAMT9MwBe/zMA+AA0AJwCNAA2BDQA0AU0AGoHNAAOCTQAqAo0AEIMNADmDTQAgA80ABoRNAC0EjQAWBQ0APIVNACMFzQAJhk0AMAaNABkHDQA/h00AJgfNAAyITQA1iI0AHAkNAAKJjQApCc0AEgpNADiKjQAfCw0ACAuNAC6LzQAVDE0AO4yNACINDQALDY0AMY3NABgOTQABDs0AJ48NAA4PjQA0j80AGxBNAAQQzQAqkQ0AERGNADoRzQAgkk0ABxLNAC2TDQAWk40APRPNACOUTQAKFM0AMxUNABmVjQAAFg0AJpZNAA0WzQA2Fw0AHJeNAAMYDQAsGE0AEpjNADkZDQAfmY0ACJoNAC8aTQAVms0APBsNACKbjQALnA0AMhxNABiczQA/HQ0AKB2NAA6eDQA1Hk0AG57NAASfTQArH40AEaANADqgTQAhIM0AB6FNAC4hjQAUog0APaJNACQizQAKo00AMSONABokDQAApI0AJyTNAA2lTQA2pY0AHSYNAAOmjQAsps0AEydNADmnjQAgKA0ABqiNAC+ozQAWKU0APKmNACMqDQAMKo0AMqrNABkrTQA/q40AKKwNAA8sjQA1rM0AHq1NAAUtzQArrg0AEi6NADiuzQAhr00ACC/NAC6wDQAXsI0APjDNACSxTQALMc0AMbINABqyjQABMw0AJ7NNAA4zzQA3NA0AHbSNAAQ1DQAqtU0AE7XNADo2DQAgto0ACbcNADA3TQAWt80APTgNACO4jQAMuQ0AMzlNABm5zQAAOk0AKTqNAA+7DQA2O00AHLvNAAW8TQAsPI0AEr0NADu9TQAiPc0ACL5NAC8+jQAVvw0APr9NACU/zQALgE1AMgCNQBsBDUABgY1AKAHNQA6CTUA3go1AHgMNQASDjUAtg81AFARNQDqEjUAhBQ1AB4WNQDCFzUAXBk1APYaNQCQHDUANB41AM4fNQBoITUAAiM1AJwkNQBAJjUA2ic1AH4pNQAYKzUAsiw1AEwuNQDmLzUAijE1ACQzNQC+NDUAWDY1APw3NQCWOTUAMDs1AMo8NQBkPjUACEA1AKJBNQBGQzUA4EQ1AHpGNQAUSDUAuEk1AFJLNQDsTDUAhk41ACBQNQDEUTUAXlM1APhUNQCSVjUANlg1ANBZNQBqWzUABF01AKheNQBCYDUA3GE1AIBjNQAaZTUAtGY1AE5oNQDoaTUAjGs1ACZtNQDAbjUAWnA1AP5xNQCYczUAMnU1AMx2NQBweDUACno1AKR7NQBIfTUA4n41AHyANQAWgjUAsIM1AFSFNQDuhjUAiIg1ACyKNQDGizUAYI01APqONQCUkDUAOJI1ANKTNQBslTUABpc1AKqYNQBEmjUA3ps1AHidNQAcnzUAtqA1AFCiNQD0ozUAjqU1ACinNQDCqDUAZqo1AACsNQCarTUANK81AM6wNQBysjUADLQ1AKa1NQBAtzUA5Lg1AH66NQAYvDUAvL01AFa/NQDwwDUAisI1ACTENQDIxTUAYsc1APzINQCWyjUAOsw1ANTNNQBuzzUACNE1AKzSNQBG1DUA4NU1AITXNQAe2TUAuNo1AFLcNQDs3TUAkN81ACrhNQDE4jUAXuQ1AALmNQCc5zUANuk1ANDqNQBq7DUADu41AKjvNQBM8TUA5vI1AID0NQAa9jUAtPc1AFj5NQDy+jUAjPw1ACb+NQDK/zUAZAE2AP4CNgCiBDYAPAY2ANYHNgBwCTYACgs2AK4MNgBIDjYA7A82AJARNgAqEzYAxBQ2AF4WNgD4FzYAnBk2ADYbNgDQHDYAdB42AA4gNgCoITYAQiM2AOYkNgCAJjYAGig2AL4pNgBYKzYA8iw2AIwuNgAmMDYAyjE2AGQzNgD+NDYAmDY2ADw4NgDWOTYAcDs2AAo9NgCuPjYASEA2AOJBNgCGQzYAIEU2ALpGNgBUSDYA7kk2AJJLNgAsTTYAxk42AGBQNgAEUjYAnlM2ADhVNgDSVjYAdlg2ABBaNgCqWzYATl02AOheNgCCYDYAHGI2ALZjNgBaZTYA9GY2AI5oNgAoajYAzGs2AGZtNgAAbzYAmnA2AD5yNgDYczYAcnU2ABZ3NgCweDYASno2AOR7NgB+fTYAIn82ALyANgBWgjYA8IM2AJSFNgAuhzYAyIg2AGKKNgAGjDYAoI02ADqPNgDUkDYAeJI2ABKUNgCslTYARpc2AOqYNgCEmjYAHpw2ALidNgBcnzYA9qA2AJCiNgAqpDYAzqU2AGinNgACqTYAnKo2AECsNgDarTYAdK82AA6xNgCysjYATLQ2AOa1NgCAtzYAJLk2AL66NgBYvDYA/L02AJa/NgAwwTYAysI2AGTENgAIxjYAosc2ADzJNgDWyjYAesw2ABTONgCuzzYASNE2AOzSNgCG1DYAINY2AMTXNgBe2TYA+No2AJLcNgAs3jYA0N82AGrhNgAE4zYAnuQ2AELmNgDc5zYAduk2ABDrNgC07DYATu42AOjvNgCM8TYAJvM2AMD0NgBa9jYA9Pc2AJj5NgAy+zYAzPw2AGb+NgAKADcApAE3AD4DNwDYBDcAfAY3ABYINwCwCTcAVAs3AO4MNwCIDjcAIhA3ALwRNwBgEzcA+hQ3AJQWNwAuGDcA0hk3AGwbNwAGHTcAqh43AEQgNwDeITcAeCM3ABIlNwC2JjcAUCg3AOopNwCEKzcAKC03AMIuNwBcMDcA9jE3AJozNwA0NTcAzjY3AHI4NwAMOjcApjs3AEA9NwDaPjcAfkA3ABhCNwCyQzcATEU3APBGNwCKSDcAJEo3AL5LNwBiTTcA/E43AJZQNwA6UjcA1FM3AG5VNwAIVzcAolg3AEZaNwDgWzcAel03ABRfNwCuYDcAUmI3AOxjNwCQZTcAKmc3AMRoNwBeajcA+Gs3AJxtNwA2bzcA0HA3AGpyNwAEdDcAqHU3AEJ3NwDceDcAgHo3ABp8NwC0fTcAWH83APKANwCMgjcAJoQ3AMCFNwBkhzcA/og3AJiKNwAyjDcA1o03AHCPNwAKkTcArpI3AEiUNwDilTcAfJc3ABaZNwC6mjcAVJw3AO6dNwCInzcAIqE3AMaiNwBgpDcABKY3AJ6nNwA4qTcA0qo3AGysNwAQrjcAqq83AESxNwDesjcAgrQ3ABy2NwC2tzcAULk3APS6NwCOvDcAKL43AMy/NwBmwTcAAMM3AJrENwA0xjcA2Mc3AHLJNwAMyzcApsw3AEDONwDkzzcAiNE3ACzTNwDG1DcAYNY3APrXNwCe2TcAONs3ANLcNwB23jcAEOA3AKrhNwBE4zcA6OQ3AILmNwAc6DcAtuk3AFDrNwD07DcAju43ACjwNwDC8TcAZvM3AAD1NwCa9jcANPg3ANj5NwBy+zcADP03AKb+NwBKADgA5AE4AH4DOAAiBTgAvAY4AFYIOADwCTgAigs4AC4NOADIDjgAYhA4APwROACWEzgAOhU4ANQWOAB4GDgAEho4AKwbOABGHTgA4B44AIQgOAAeIjgAuCM4AFIlOAD2JjgAkCg4ACoqOADEKzgAaC04AAIvOACcMDgAQDI4ANozOAB0NTgADjc4AKg4OABMOjgA5js4AIA9OAAaPzgAvkA4AFhCOADyQzgAjEU4ADBHOADKSDgAZEo4AAhMOACiTTgAPE84ANZQOABwUjgAFFQ4AK5VOABIVzgA4lg4AIZaOAAgXDgAul04AGhfOAAMYTgApmI4AEpkOADkZTgAfmc4ACJpOAC8ajgAVmw4APBtOACKbzgALnE4AMhyOABidDgA/HU4AKB3OAA6eTgA1Ho4AG58OAASfjgArH84AEaBOADqgjgAhIQ4AB6GOAC4hzgAUok4APaKOACQjDgAKo44AMSPOABokTgAApM4AJyUOAA2ljgA0Jc4AHSZOAAOmzgAspw4AEyeOADmnzgAgKE4ABqjOAC+pDgAWKY4APKnOACMqTgAMKs4AMqsOABkrjgA/q84AJixOAA8szgA1rQ4AHC2OAAUuDgArrk4AEi7OADivDgAhr44ACDAOAC6wTgAVMM4APjEOACSxjgALMg4AMbJOABgyzgABM04AJ7OOABC0DgA3NE4AHbTOAAQ1TgAqtY4AE7YOADo2TgAgts4ABzdOADA3jgAWuA4APThOACO4zgAKOU4AMzmOABm6DgACuo4AKTrOAA+7TgA2O44AHLwOAAW8jgAsPM4AEr1OADk9jgAiPg4ACL6OAC8+zgAVv04APr+OACUADkALgI5ANIDOQBsBTkABgc5AKAIOQA6CjkA3gs5AHgNOQASDzkArBA5AFASOQDqEzkAhBU5AB4XOQC4GDkAXBo5APYbOQCQHTkANB85AM4gOQBoIjkADCQ5AKYlOQBAJzkA2ig5AHQqOQAYLDkAsi05AEwvOQDmMDkAijI5ACQ0OQC+NTkAWDc5API4OQCWOjkAMDw5ANQ9OQBuPzkACEE5AKJCOQA8RDkA4EU5AHpHOQAUSTkArko5AFJMOQDsTTkAhk85ACBROQC6UjkAXlQ5APhVOQCcVzkANlk5ANBaOQBqXDkABF45AKhfOQBCYTkA3GI5AHZkOQAaZjkAtGc5AE5pOQDoajkAjGw5ACZuOQDAbzkAZHE5AP5yOQCYdDkAMnY5AMx3OQBweTkACns5AKR8OQA+fjkA4n85AHyBOQAWgzkAsIQ5AFSGOQDuhzkAiIk5ACyLOQDGjDkAYI45APqPOQCUkTkAOJM5ANKUOQBsljkABpg5AKqZOQBEmzkA3pw5AHieOQAcoDkAtqE5AFCjOQDqpDkAhKY5ACioOQDCqTkAZqs5AACtOQCarjkANLA5AM6xOQByszkADLU5AKa2OQBKuDkA5Lk5AH67OQAYvTkAsr45AFbAOQDwwTkAisM5ACTFOQDIxjkAYsg5APzJOQCWyzkAOs05ANTOOQBu0DkAEtI5AKzTOQBG1TkA4NY5AHrYOQAe2jkAuNs5AFLdOQDs3jkAkOA5ACriOQDE4zkAXuU5AALnOQCc6DkANuo5ANrrOQB07TkADu85AKjwOQBC8jkA5vM5AID1OQAa9zkAtPg5AFj6OQDy+zkAjP05ACb/OQDKADoAZAI6AP4DOgCiBToAPAc6ANYIOgBwCjoACgw6AK4NOgBIDzoA4hA6AHwSOgAWFDoAuhU6AFQXOgDuGDoAkho6ACwcOgDGHToAYB86AAQhOgCeIjoAOCQ6ANIlOgB2JzoAECk6AKoqOgBELDoA3i06AIIvOgAcMToAtjI6AFo0OgD0NToAjjc6ACg5OgDMOjoAZjw6AAA+OgCaPzoAPkE6ANhCOgByRDoAFkY6ALBHOgBKSToA5Eo6AH5MOgAYTjoAvE86AFZROgDwUjoAlFQ6AC5WOgDIVzoAYlk6AAZbOgCgXDoAOl46ANRfOgB4YToAEmM6AKxkOgBGZjoA4Gc6AIRpOgAeazoAuGw6AFxuOgD2bzoAkHE6ADRzOgDOdDoAaHY6AAJ4OgCceToAQHs6ANp8OgB0fjoADoA6ALKBOgBMgzoA5oQ6AICGOgAaiDoAvok6AFiLOgD8jDoAlo46ADCQOgDKkToAZJM6AAiVOgCiljoAPJg6ANaZOgB6mzoAFJ06AK6eOgBIoDoA4qE6AIajOgAgpToAuqY6AF6oOgD4qToAkqs6ADatOgDQrjoAarA6AASyOgCeszoAQrU6ANy2OgB2uDoAELo6AKq7OgBOvToA6L46AILAOgAmwjoAwMM6AFrFOgD+xjoAmMg6ADLKOgDMyzoAZs06AArPOgCk0DoAPtI6ANjTOgB81ToAFtc6ALDYOgBU2joA7ts6AIjdOgAi3zoAvOA6AGDiOgD64zoAlOU6AC7nOgDS6DoAbOo6AAbsOgCg7ToAOu86AN7wOgB48joAHPQ6ALb1OgBQ9zoA6vg6AIT6OgAo/DoAwv06AFz/OgD2ADsAmgI7ADQEOwDOBTsAaAc7AAIJOwCmCjsAQAw7ANoNOwB+DzsAGBE7ALISOwBWFDsA8BU7AIoXOwAkGTsAvho7AGIcOwD8HTsAlh87ADAhOwDKIjsAbiQ7AAgmOwCsJzsARik7AOAqOwB6LDsAFC47ALgvOwBSMTsA7DI7AIY0OwAqNjsAxDc7AF45OwD4OjsAkjw7ADY+OwDQPzsAdEE7AA5DOwCoRDsAQkY7ANxHOwCASTsAGks7ALRMOwBOTjsA8k87AIxROwAmUzsAwFQ7AGRWOwD+VzsAmFk7ADxbOwDWXDsAcF47AApgOwCkYTsASGM7AOJkOwB8ZjsAFmg7ALppOwBUazsA7mw7AIhuOwAscDsAxnE7AGBzOwD6dDsAlHY7ADh4OwDSeTsAgHs7ABp9OwC0fjsAToA7APKBOwCMgzsAJoU7AMqGOwBkiDsACIo7AKKLOwBGjTsA4I47AHqQOwAUkjsAuJM7AFKVOwDsljsAhpg7ACCaOwDEmzsAXp07APieOwCcoDsANqI7ANCjOwBqpTsADqc7AKioOwBCqjsA3Ks7AICtOwAarzsAtLA7AE6yOwDoszsAjLU7ACa3OwDAuDsAZLo7AP67OwCYvTsAMr87AMzAOwBwwjsACsQ7AKTFOwBIxzsA4sg7AHzKOwAWzDsAus07AFTPOwDu0DsAiNI7ACzUOwDG1TsAYNc7AATZOwCe2jsAONw7ANLdOwBs3zsAEOE7AKriOwBE5DsA3uU7AILnOwAc6TsAtuo7AFDsOwDq7TsAju87ACjxOwDM8jsAZvQ7AAD2OwCa9zsANPk7ANj6OwBy/DsADP47AKb/OwBKATwA5AI8AH4EPAAiBjwAvAc8AFYJPADwCjwAigw8AC4OPADIDzwAYhE8APwSPACWFDwAOhY8ANQXPABuGTwAEhs8AKwcPABGHjwA4B88AIQhPAAeIzwAuCQ8AFImPAD2JzwAkCk8ACorPADELDwAXi48AAIwPACcMTwAQDM8ANo0PAB0NjwADjg8AKg5PABMOzwA5jw8AIA+PAAaQDwAvkE8AFhDPADyRDwAjEY8ADBIPADKSTwAZEs8AP5MPACiTjwAPFA8ANZRPAB6UzwAFFU8AK5WPABIWDwA4lk8AIZbPAAgXTwAul48AFRgPADuYTwAkmM8ACxlPADQZjwAamg8AARqPACeazwAOG08ANxuPAB2cDwAEHI8AKpzPABOdTwA6HY8AIJ4PAAcejwAwHs8AFp9PAD0fjwAmIA8ADKCPADMgzwAZoU8AACHPACkiDwAPoo8ANiLPAByjTwADI88ALCQPABKkjwA5JM8AIiVPAAilzwAvJg8AGCaPAD6mzwAlJ08AC6fPADIoDwAbKI8AAakPACgpTwAOqc8AN6oPAB4qjwAEqw8AKytPABQrzwA6rA8AISyPAAotDwAwrU8AFy3PAD2uDwAkLo8ADS8PADOvTwAaL88AALBPACmwjwAQMQ8ANrFPAB0xzwADsk8ALLKPABMzDwA8M08AIrPPAAk0TwAvtI8AFjUPAD81TwAltc8ADDZPADK2jwAbtw8AAjePACi3zwAPOE8ANbiPAB65DwAFOY8AK7nPABS6TwA7Oo8AIbsPAAq7jwAxO88AF7xPAD48jwAkvQ8ADb2PADQ9zwAavk8AAT7PACo/DwAQv48ANz/PAB2AT0AEAM9ALQEPQBOBj0A6Ac9AIwJPQAmCz0AwAw9AFoOPQD+Dz0AmBE9ADITPQDMFD0AcBY9AAoYPQCkGT0APhs9ANgcPQB8Hj0AFiA9ALAhPQBUIz0A7iQ9AIgmPQAiKD0Axik9AGArPQD6LD0AlC49ADgwPQDSMT0AbDM9AAY1PQCgNj0ARDg9AN45PQB4Oz0AHD09ALY+PQBQQD0A9EE9AI5DPQAoRT0AwkY9AGZIPQD2ST0Amks9ADRNPQDOTj0AclA9AAxSPQCmUz0AQFU9ANpWPQB+WD0AGFo9ALJbPQBWXT0A8F49AIpgPQAkYj0AyGM9AGJlPQD8Zj0Almg9ADpqPQDUaz0Abm09AAhvPQCscD0ARnI9AOBzPQB6dT0AFHc9ALh4PQBSej0A7Hs9AJB9PQAqfz0AxIA9AF6CPQAChD0AnIU9ADaHPQDQiD0AdIo9AA6MPQCojT0AQo89ANyQPQCAkj0AGpQ9ALSVPQBYlz0A8pg9AIyaPQAmnD0Ayp09AGSfPQD+oD0AmKI9ADKkPQDWpT0AcKc9AAqpPQCuqj0ASKw9AOKtPQB8rz0AILE9ALqyPQBUtD0A7rU9AJK3PQAsuT0Axro9AGC8PQD6vT0Anr89ADjBPQDcwj0AdsQ9ABDGPQCqxz0ARMk9AOjKPQCCzD0AHM49ALbPPQBa0T0A9NI9AI7UPQAo1j0AzNc9AGbZPQAA2z0Amtw9AD7ePQDY3z0AcuE9AAzjPQCw5D0ASuY9AOTnPQB+6T0AGOs9ALzsPQBW7j0A8O89AJTxPQAu8z0AyPQ9AGL2PQAG+D0AoPk9ADr7PQDU/D0AeP49ABIAPgCsAT4ARgM+AOoEPgCEBj4AHgg+ALgJPgBSCz4A9gw+AJAOPgA0ED4AzhE+AGgTPgACFT4AnBY+AEAYPgDaGT4AdBs+AA4dPgCyHj4ATCA+AOYhPgCAIz4AGiU+AL4mPgBYKD4A8ik+AJYrPgAwLT4Ayi4+AGQwPgAIMj4AojM+ADw1PgDWNj4Aejg+ABQ6PgCuOz4ASD0+AOI+PgCGQD4AIEI+ALpDPgBeRT4A+EY+AJJIPgA2Sj4A0Es+AGpNPgAETz4AnlA+AEJSPgDcUz4AdlU+ABBXPgC0WD4ATlo+AOhbPgCCXT4AJl8+AMBgPgBaYj4A9GM+AJhlPgAyZz4AzGg+AGZqPgAAbD4ApG0+AD5vPgDYcD4AfHI+ABZ0PgCwdT4ASnc+AO54PgCIej4AInw+ALx9PgBgfz4A+oA+AJSCPgAuhD4A0oU+AGyHPgAGiT4AoIo+ADqMPgDejT4AeI8+AByRPgC2kj4AUJQ+AOqVPgCElz4AKJk+AMKaPgBcnD4A9p0+AJCfPgA0oT4AzqI+AGikPgAMpj4Apqc+AECpPgDaqj4Afqw+ABiuPgCyrz4ATLE+APCyPgCKtD4AJLY+AL63PgBYuT4A/Lo+AJa8PgAwvj4Ayr8+AG7BPgAIwz4ArMQ+AEbGPgDgxz4Aesk+ABTLPgC4zD4AUs4+AOzPPgCG0T4AINM+AMTUPgBe1j4A+Nc+AJzZPgA22z4A0Nw+AGrePgAO4D4AqOE+AELjPgDc5D4AgOY+ABroPgC06T4ATus+AOjsPgCM7j4AJvA+AMDxPgBk8z4A/vQ+AJj2PgA8+D4A1vk+AHD7PgAK/T4ApP4+AEgAPwDiAT8AfAM/ABYFPwCwBj8AVAg/AO4JPwCICz8ALA0/AMYOPwBgED8A+hE/AJ4TPwA4FT8A0hY/AGwYPwAQGj8Aqhs/AEQdPwDeHj8AeCA/ABwiPwC2Iz8AUCU/AOomPwCOKD8AKCo/AMIrPwBmLT8AAC8/AJowPwA0Mj8AzjM/AHI1PwAMNz8Apjg/AEo6PwDkOz8Afj0/ABg/PwC8QD8AVkI/APBDPwCKRT8AJEc/AMhIPwBiSj8A/Es/AKBNPwA6Tz8A1FA/AG5SPwASVD8ArFU/AEZXPwDgWD8AhFo/AB5cPwC4XT8AUl8/AOxgPwCQYj8AKmQ/AMRlPwBoZz8AAmk/AJxqPwA2bD8A2m0/AHRvPwAOcT8AqHI/AEx0PwDmdT8AgHc/ABp5PwC0ej8AWHw/APJ9PwCMfz8AJoE/AMqCPwBkhD8ACIY/AKKHPwA8iT8A1oo/AHCMPwAUjj8Aro8/AEiRPwDikj8AfJQ/ACCWPwC6lz8AVJk/APiaPwCSnD8ALJ4/AMafPwBqoT8ABKM/AJ6kPwA4pj8A3Kc/AHapPwAQqz8Aqqw/AE6uPwDorz8AgrE/AByzPwDAtD8AWrY/APS3PwCOuT8AMrs/AMy8PwBmvj8AAMA/AKTBPwA+wz8A2MQ/AHLGPwAMyD8AsMk/AErLPwDkzD8AiM4/ACLQPwC80T8AVtM/APDUPwCU1j8ALtg/AMjZPwBs2z8ABt0/AKDePwA64D8A3uE/AHjjPwAS5T8ArOY/AFDoPwDq6T8AhOs/AB7tPwC47j8AXPA/APbxPwCQ8z8ANPU/AM72PwBo+D8AAvo/AKb7PwBA/T8A2v4/AHQAQAAYAkAAsgNAAEwFQADmBkAAgAhAACQKQAC+C0AAWA1AAPwOQACWEEAAMBJAAMoTQABuFUAACBdAAKIYQAA8GkAA4BtAAHodQAAUH0AAriBAAEgiQADsI0AAhiVAACAnQADEKEAAXipAAPgrQACSLUAANi9AANAwQABqMkAABDRAAKg1QABCN0AA3DhAAHY6QAAaPEAAtD1AAE4/QADoQEAAjEJAACZEQADARUAAWkdAAP5IQACYSkAAMkxAAMxNQABmT0AAClFAAKRSQAA+VEAA4lVAAHxXQAAWWUAAsFpAAFRcQADuXUAAiF9AACJhQADGYkAAYGRAAPplQACUZ0AALmlAANJqQABsbEAABm5AAKpvQABEcUAA3nJAAHh0QAAcdkAAtndAAFB5QADqekAAjnxAACh+QADCf0AAXIFAAPaCQACahEAANIZAAM6HQAByiUAADItAAKaMQABAjkAA5I9AAH6RQAAYk0AAspRAAFaWQADwl0AAiplAACSbQAC+nEAAYp5AAPyfQACWoUAAOqNAANSkQABupkAACKhAAKypQABGq0AA4KxAAHquQAAesEAAuLFAAFKzQADstEAAhrZAACq4QADEuUAAaLtAAAK9QACcvkAANsBAANDBQAB0w0AADsVAAKjGQABCyEAA3MlAAIDLQAAazUAAtM5AAFjQQADy0UAAjNNAACbVQADK1kAAZNhAAP7ZQACY20AAPN1AANbeQABw4EAACuJAAKTjQABI5UAA4uZAAHzoQAAW6kAAuutAAFTtQADu7kAAkvBAACzyQADG80AAYPVAAAT3QACe+EAAOPpAANL7QAB2/UAAEP9AAKoAQQBEAkEA6ANBAIIFQQAcB0EAtghBAFoKQQD0C0EAjg1BACgPQQDMEEEAZhJBAAAUQQCaFUEAPhdBANgYQQByGkEADBxBALAdQQBKH0EA5CBBAH4iQQAYJEEAvCVBAFYnQQDwKEEAlCpBAC4sQQDILUEAYi9BAAYxQQCgMkEAOjRBANQ1QQB4N0EAEjlBAKw6QQBGPEEA4D1BAIQ/QQAeQUEAuEJBAFxEQQD2RUEAkEdBACpJQQDOSkEAaExBAAJOQQCcT0EAQFFBANpSQQB0VEEADlZBAKhXQQBMWUEA5lpBAIBcQQAkXkEAvl9BAFhhQQDyYkEAlmRBADBmQQDKZ0EAZGlBAAhrQQCibEEAPG5BANZvQQBwcUEAFHNBAK50QQBIdkEA7HdBAIZ5QQAge0EAunxBAFR+QQD4f0EAkoFBACyDQQDQhEEAaoZBAASIQQCeiUEAQotBANyMQQB2jkEAEJBBALSRQQBOk0EA6JRBAIKWQQAmmEEAwJlBAFqbQQD0nEEAmJ5BADKgQQDMoUEAZqNBAAClQQCkpkEAPqhBANipQQByq0EAFq1BALCuQQBKsEEA7rFBAIizQQAitUEAvLZBAGC4QQD6uUEAlLtBAC69QQDIvkEAbMBBAAbCQQCgw0EAOsVBAN7GQQB4yEEAEspBALbLQQBQzUEA6s5BAITQQQAo0kEAwtNBAFzVQQD21kEAkNhBADTaQQDO20EAaN1BAALfQQCm4EEAQOJBANrjQQB+5UEAGOdBALLoQQBM6kEA8OtBAIrtQQAk70EAvvBBAGLyQQD880EAlvVBADD3QQDK+EEAbvpBAAj8QQCi/UEARv9BAOAAQgB6AkIAFARCALgFQgBSB0IA7AhCAIYKQgAqDEIAxA1CAF4PQgD4EEIAkhJCADYUQgDQFUIAahdCAA4ZQgCoGkIAQhxCAOYdQgCAH0IAGiFCALQiQgBOJEIA8iVCAIwnQgAmKUIAwCpCAFosQgD+LUIAmC9CADIxQgDWMkIAcDRCAAo2QgCkN0IASDlCAOI6QgB8PEIAFj5CALo/QgBUQUIA7kJCAIhEQgAiRkIAxkdCAGBJQgD6SkIAnkxCADhOQgDST0IAbFFCABBTQgCqVEIARFZCAN5XQgCCWUIAHFtCALZcQgBQXkIA6l9CAI5hQgAoY0IAwmRCAGZmQgAAaEIAmmlCADRrQgDYbEIAcm5CAAxwQgCmcUIAQHNCAOR0QgB+dkIAGHhCALJ5QgBWe0IA8HxCAIp+QgAugEIAyIFCAGKDQgD8hEIAoIZCADqIQgDUiUIAbotCAAiNQgCsjkIARpBCAOCRQgB6k0IAHpVCALiWQgBSmEIA9plCAJCbQgAqnUIAxJ5CAGigQgACokIAnKNCADalQgDapkIAdKhCAA6qQgCoq0IAQq1CAOauQgCAsEIAGrJCAL6zQgBYtUIA8rZCAIy4QgAwukIAyrtCAGS9QgD+vkIAmMBCADzCQgDWw0IAcMVCABTHQgCuyEIASMpCAOLLQgB8zUIAIM9CALrQQgBU0kIA7tNCAJLVQgAs10IAxthCAGraQgAE3EIAnt1CADjfQgDS4EIAduJCABDkQgCq5UIATudCAOjoQgCC6kIAHOxCAMDtQgBa70IA9PBCAI7yQgAo9EIAzPVCAGb3QgAA+UIAmvpCAD78QgDY/UIAcv9CABYBQwCwAkMASgRDAOQFQwCIB0MAIglDALwKQwBWDEMA8A1DAJQPQwAuEUMAyBJDAGwUQwAGFkMAoBdDADoZQwDeGkMAeBxDABIeQwCsH0MAUCFDAOoiQwCEJEMAHiZDALgnQwBcKUMA9ipDAJAsQwA0LkMAzi9DAGgxQwACM0MApjRDAEA2QwDaN0MAdDlDABg7QwCyPEMATD5DAOY/QwCAQUMAJENDAL5EQwBYRkMA/EdDAJZJQwAwS0MAykxDAGROQwAIUEMAolFDADxTQwDgVEMAelZDABRYQwCuWUMAUltDAOxcQwCGXkMAIGBDAMRhQwBeY0MA+GRDAJJmQwAsaEMA0GlDAGprQwAEbUMAqG5DAEJwQwDccUMAdnNDABp1QwC0dkMATnhDAOh5QwCMe0MAJn1DAMB+QwBagEMA9IFDAJiDQwAyhUMAzIZDAHCIQwAKikMApItDAD6NQwDijkMAfJBDABaSQwCwk0MAVJVDAO6WQwCImEMAIppDALybQwBgnUMA+p5DAJSgQwA4okMA0qNDAGylQwAGp0MAqqhDAESqQwDeq0MAeK1DAByvQwC2sEMAULJDAOqzQwCOtUMAKLdDAMK4QwBcukMA9rtDAJq9QwA0v0MAzsBDAGjCQwAMxEMApsVDAErHQwDkyEMAfspDABjMQwCyzUMAVs9DAPDQQwCK0kMAJNRDAL7VQwBi10MA/NhDAJbaQwA63EMA1N1DAG7fQwAI4UMArOJDAEbkQwDg5UMAeudDAB7pQwC46kMAUuxDAOztQwCG70MAKvFDAMTyQwBe9EMAAvZDAJz3QwA2+UMA0PpDAHT8QwAO/kMAqP9DAEIBRADmAkQAgAREABoGRAC0B0QATglEAPIKRACMDEQAJg5EAMoPRABkEUQA/hJEAJgURAA8FkQA1hdEAHAZRAAKG0QApBxEAEgeRADiH0QAfCFEABYjRAC6JEQAVCZEAO4nRACSKUQALCtEAMYsRABgLkQABDBEAJ4xRAA4M0QA0jREAGw2RAAQOEQAqjlEAEQ7RADoPEQAgj5EABxARAC2QUQAWkNEAPRERACORkQAKEhEAMJJRABmS0QAAE1EAJpORAA+UEQA2FFEAHJTRAAMVUQAsFZEAEpYRADkWUQAfltEABhdRAC8XkQAVmBEAPBhRACKY0QALmVEAMhmRABsaEQABmpEAKBrRAA6bUQA1G5EAHhwRAASckQArHNEAEZ1RADgdkQAhHhEAB56RAC4e0QAXH1EAPZ+RACQgEQAKoJEAM6DRABohUQAAodEAJyIRAA2ikQA2otEAHSNRAAOj0QAspBEAEySRADmk0QAgJVEACSXRAC+mEQAWJpEAPKbRACWnUQAMJ9EAMqgRABkokQACKREAKKlRAA8p0QA1qhEAHqqRAAUrEQArq1EAEivRADssEQAhrJEACC0RAC6tUQAVLdEAPi4RACSukQALLxEAMa9RABqv0QABMFEAJ7CRABCxEQA3MVEAHbHRAAQyUQAtMpEAE7MRADozUQAgs9EABzRRADA0kQAWtREAPTVRACY10QAMtlEAMzaRABm3EQACt5EAKTfRAA+4UQA2OJEAHLkRAAW5kQAsOdEAErpRADk6kQAiOxEACLuRAC870QAYPFEAPryRACU9EQALvZEANL3RABs+UQABvtEAKD8RAA6/kQA3v9EAHgBRQASA0UArARFAFAGRQDqB0UAhAlFACgLRQDCDEUAXA5FAPYPRQCaEUUANBNFAM4URQBoFkUAAhhFAKYZRQBAG0UA2hxFAH4eRQAYIEUAsiFFAEwjRQDwJEUAiiZFACQoRQC+KUUAYitFAPwsRQCWLkUAMDBFAMoxRQBuM0UACDVFAKI2RQBGOEUA4DlFAHo7RQAUPUUAuD5FAFJARQDsQUUAhkNFACBFRQDERkUAXkhFAPhJRQCSS0UANk1FANBORQBqUEUADlJFAKhTRQBCVUUA3FZFAIBYRQAaWkUAtFtFAE5dRQDoXkUAjGBFACZiRQDAY0UAZGVFAP5mRQCYaEUAMmpFANZrRQBwbUUACm9FAKRwRQBIckUA4nNFAHx1RQAWd0UAsHhFAFR6RQDue0UAiH1FACx/RQDGgEUAYIJFAPqDRQCehUUAOIdFANKIRQBsikUAEIxFAKqNRQBEj0UA3pBFAHiSRQAclEUAtpVFAFCXRQD0mEUAjppFACicRQDCnUUAZp9FAAChRQCaokUANKRFAM6lRQByp0UADKlFAKaqRQBKrEUA5K1FAH6vRQAYsUUAvLJFAFa0RQDwtUUAirdFACS5RQDIukUAYrxFAPy9RQCWv0UAOsFFANTCRQBuxEUAEsZFAKzHRQBGyUUA4MpFAHrMRQAezkUAuM9FAFLRRQDs0kUAkNRFACrWRQDE10UAaNlFAALbRQCc3EUANt5FANrfRQB04UUADuNFAKjkRQBC5kUA5udFAIDpRQAa60UAvuxFAFjuRQDy70UAjPFFADDzRQDK9EUAZPZFAP73RQCY+UUAPPtFANb8RQBw/kUAFABGAK4BRgBIA0YA4gRGAIYGRgAgCEYAuglGAFQLRgDuDEYAkg5GACwQRgDGEUYAYBNGAAQVRgCeFkYAOBhGANwZRgB2G0YAEB1GAKoeRgBOIEYA6CFGAIIjRgAcJUYAtiZGAFooRgD0KUYAjitGACgtRgDMLkYAZjBGAAAyRgCkM0YAPjVGANg2RgByOEYAFjpGALA7RgBKPUYA5D5GAH5ARgAiQkYAvENGAFZFRgD6RkYAlEhGAC5KRgDIS0YAbE1GAAZPRgCgUEYAOlJGANRTRgB4VUYAEldGAKxYRgBGWkYA6ltGAIRdRgAeX0YAwmBGAFxiRgD2Y0YAkGVGADRnRgDOaEYAaGpGAAJsRgCmbUYAQG9GANpwRgB0ckYADnRGALJ1RgBMd0YA5nhGAIp6RgAkfEYAvn1GAFh/RgDygEYAloJGADCERgDKhUYAbodGAAiJRgCiikYAPIxGAOCNRgB6j0YAFJFGAK6SRgBIlEYA7JVGAIaXRgAgmUYAuppGAF6cRgD4nUYAkp9GADahRgDQokYAaqRGAASmRgCop0YAQqlGANyqRgB2rEYAEK5GALSvRgBOsUYA6LJGAIK0RgAmtkYAwLdGAFq5RgD+ukYAmLxGADK+RgDMv0YAcMFGAArDRgCkxEYAPsZGANjHRgB8yUYAFstGALDMRgBKzkYA7s9GAIjRRgAi00YAxtRGAGDWRgD610YAlNlGADjbRgDS3EYAbN5GAAbgRgCg4UYARONGAN7kRgB45kYAEuhGALbpRgBQ60YA6uxGAITuRgAo8EYAwvFGAFzzRgAA9UYAmvZGADT4RgDO+UYAcvtGAAz9RgCm/kYAQABHAOQBRwB+A0cAGAVHALIGRwBMCEcA8AlHAIoLRwAkDUcAyA5HAGIQRwD8EUcAlhNHADoVRwDUFkcAbhhHAAgaRwCiG0cARh1HAOAeRwB6IEcAFCJHALgjRwBSJUcA7CZHAJAoRwAqKkcAxCtHAF4tRwACL0cAnDBHADYyRwDQM0cAajVHAA43RwCoOEcAQjpHANw7RwCAPUcAGj9HALRARwBYQkcA8kNHAIxFRwAmR0cAykhHAGRKRwD+S0cAmE1HADxPRwDWUEcAcFJHAApURwCkVUcASFdHAOJYRwB8WkcAFlxHALpdRwBUX0cA7mBHAJJiRwAsZEcAxmVHAGBnRwAEaUcAnmpHADhsRwDSbUcAbG9HABBxRwCqckcARHRHAN51RwCCd0cAHHlHALZ6RwBafEcA9H1HAI5/RwAogUcAzIJHAGaERwAAhkcAmodHAD6JRwDYikcAcoxHAAyORwCmj0cASpFHAOSSRwB+lEcAGJZHALyXRwBWmUcA8JpHAJScRwAunkcAyJ9HAGKhRwAGo0cAoKRHADqmRwDUp0cAeKlHABKrRwCsrEcARq5HAOqvRwCEsUcAHrNHALi0RwBStkcA9rdHAJC5RwAqu0cAxLxHAGi+RwACwEcApsFHAEDDRwDaxEcAdMZHAA7IRwCoyUcATMtHAObMRwCAzkcAGtBHAL7RRwBY00cA8tRHAJbWRwAw2EcAytlHAGTbRwAI3UcAot5HADzgRwDW4UcAcONHABTlRwCu5kcASOhHAOLpRwCG60cAIO1HALruRwBe8EcA+PFHAJLzRwAs9UcA0PZHAGr4RwAE+kcAnvtHADj9RwDc/kcAdgBIABACSACqA0gATgVIAOgGSACCCEgAHApIAMALSABaDUgA9A5IAJgQSAAyEkgAzBNIAGYVSAAKF0gApBhIAD4aSADYG0gAch1IABYfSACwIEgASiJIAOQjSACIJUgAIidIALwoSABgKkgA+itIAJQtSAAuL0gA0jBIAGwySAAGNEgAoDVIADo3SADeOEgAeDpIABI8SACsPUgAUD9IAOpASACEQkgAHkRIAMJFSABcR0gA9khIAJpKSAA0TEgAzk1IAGhPSAACUUgAplJIAEBUSADaVUgAdFdIABhZSACyWkgATFxIAPBdSACKX0gAJGFIAL5iSABiZEgA/GVIAJZnSAAwaUgAympIAG5sSAAIbkgAom9IAEZxSADgckgAenRIABR2SAC4d0gAUnlIAOx6SACGfEgAIH5IAMR/SABegUgA+IJIAJKESAA2hkgA0IdIAGqJSAAOi0gAqIxIAEKOSADcj0gAgJFIABqTSAC0lEgATpZIAOiXSACMmUgAJptIAMCcSABknkgA/p9IAJihSAAyo0gA1qRIAHCmSAAKqEgApKlIAD6rSADirEgAfK5IABawSAC6sUgAVLNIAO60SACItkgALLhIAMa5SABgu0gA+rxIAJ6+SAA4wEgA0sFIAGzDSAAQxUgAqsZIAETISADeyUgAeMtIABzNSAC2zkgAUNBIAPTRSACO00gAKNVIAMLWSABm2EgAANpIAJrbSAA03UgAzt5IAHLgSAAM4kgApuNIAEDlSADk5kgAfuhIABjqSAC860gAVu1IAPDuSACK8EgALvJIAMjzSABi9UgA/PZIAJb4SAA6+kgA1PtIAG79SAAI/0gArABJAEYCSQDgA0kAhAVJAB4HSQC4CEkAUgpJAOwLSQCQDUkAKg9JAMQQSQBeEkkAAhRJAJwVSQA2F0kA2hhJAHQaSQAOHEkAqB1JAEwfSQDmIEkAgCJJABokSQC0JUkAWCdJAPIoSQCMKkkAJixJAMotSQBkL0kA/jBJAKIySQA8NEkA1jVJAHA3SQAUOUkArjpJAEg8SQDiPUkAhj9JACBBSQC6QkkAVERJAO5FSQCSR0kALElJAMZKSQBgTEkABE5JAJ5PSQA4UUkA3FJJAHZUSQAQVkkAqldJAERZSQDoWkkAglxJABxeSQC2X0kAWmFJAPRiSQCOZEkAMmZJAMxnSQBmaUkAAGtJAKRsSQA+bkkA2G9JAHJxSQAMc0kAsHRJAEp2SQDkd0kAfnlJACJ7SQC8fEkAVn5JAPp/SQCUgUkALoNJAMiESQBihkkABohJAKCJSQA6i0kA1IxJAHiOSQASkEkArJFJAFCTSQDqlEkAhJZJAB6YSQDCmUkAXJtJAPacSQCQnkkAKqBJAM6hSQBoo0kAAqVJAKamSQBAqEkA2qlJAHSrSQAOrUkAsq5JAEywSQDmsUkAgLNJACS1SQC+tkkAWLhJAPy5SQCWu0kAML1JAMq+SQBuwEkACMJJAKLDSQA8xUkA1sZJAHrISQAUykkArstJAEjNSQDszkkAhtBJACDSSQDE00kAXtVJAPjWSQCS2EkALNpJANDbSQBq3UkABN9JAJ7gSQBC4kkA3ONJAHblSQAa50kAtOhJAE7qSQDo60kAjO1JACbvSQDA8EkAWvJJAPTzSQCY9UkAMvdJAMz4SQBm+kkACvxJAKT9SQA+/0kA2ABKAHwCSgAWBEoAsAVKAEoHSgDuCEoAiApKACIMSgC8DUoAYA9KAPoQSgCUEkoALhRKANIVSgBsF0oABhlKAKAaSgBEHEoA6B1KAIIfSgAmIUoAwCJKAFokSgD+JUoAmCdKADIpSgDMKkoAcCxKAAouSgCkL0oAPjFKANgySgB8NEoAFjZKALA3SgBKOUoA7jpKAIg8SgAiPkoAxj9KAGBBSgD6QkoAlERKADhGSgDSR0oAbElKAAZLSgCgTEoARE5KAN5PSgB4UUoAElNKALZUSgBQVkoA6ldKAI5ZSgAoW0oAwlxKAFxeSgAAYEoAmmFKADRjSgDOZEoAaGZKAAxoSgCmaUoAQGtKANpsSgB+bkoAGHBKALJxSgBWc0oA8HRKAIp2SgAkeEoAyHlKAGJ7SgD8fEoAln5KADCASgDUgUoAboNKAAiFSgCihkoARohKAOCJSgB6i0oAFI1KALiOSgBSkEoA7JFKAIaTSgAqlUoAxJZKAF6YSgACmkoAnJtKADadSgDQnkoAdKBKAA6iSgCoo0oAQqVKANymSgCAqEoAGqpKALSrSgBOrUoA8q5KAIywSgAmskoAyrNKAGS1SgD+tkoAmLhKADK6SgDWu0oAcL1KAAq/SgCkwEoASMJKAOLDSgB8xUoAIMdKALrISgBUykoA7stKAIjNSgAsz0oAxtBKAGDSSgD600oAntVKADjXSgDS2EoAdtpKABDcSgCq3UoARN9KAN7gSgCC4koAHORKALblSgBQ50oA9OhKAI7qSgAo7EoAzO1KAGbvSgAA8UoAmvJKAD70SgDY9UoAcvdKAAz5SgCm+koASvxKAOT9SgB+/0oAGAFLALwCSwBWBEsA8AVLAJQHSwAuCUsAyApLAGIMSwAGDksAoA9LADoRSwDUEksAbhRLABIWSwCsF0sARhlLAOoaSwCEHEsAHh5LALgfSwBcIUsA9iJLAJAkSwAqJksAxCdLAGgpSwACK0sAnCxLADYuSwDaL0sAdDFLAA4zSwCyNEsATDZLAOY3SwCAOUsAGjtLAL48SwBYPksA8j9LAIxBSwAwQ0sAykRLAGRGSwAISEsAoklLADxLSwDWTEsAek5LABRQSwCuUUsASFNLAOJUSwCGVksAIFhLALpZSwBeW0sA+FxLAJJeSwAsYEsA0GFLAGpjSwAEZUsAnmZLADhoSwDcaUsAdmtLABBtSwCqbksATnBLAOhxSwCCc0sAJnVLAMB2SwBaeEsA9HlLAJh7SwAyfUsAzH5LAGaASwAAgksApINLAD6FSwDYhksAfIhLABaKSwCwi0sASo1LAOSOSwCIkEsAIpJLALyTSwBWlUsA+pZLAJSYSwAumksA0ptLAGydSwAGn0sAoKBLADqiSwDeo0sAeKVLABKnSwCsqEsAUKpLAOqrSwCErUsAKK9LAMKwSwBcsksA9rNLAJq1SwA0t0sAzrhLAGi6SwACvEsApr1LAEC/SwDawEsAdMJLABjESwCyxUsATMdLAPDISwCKyksAJMxLAL7NSwBiz0sA/NBLAJbSSwAw1EsAytVLAG7XSwAI2UsAotpLAEbcSwDg3UsAet9LABThSwC44ksAZuRLAADmSwCk50sAPulLANjqSwBy7EsAFu5LALDvSwBK8UsA7vJLAIj0SwAi9ksAvPdLAGD5SwD6+ksAlPxLAC7+SwDI/0sAbAFMAAYDTACgBEwAOgZMAN4HTAB4CUwAEgtMALYMTABQDkwA6g9MAIQRTAAoE0wAwhRMAFwWTAD2F0wAkBlMADQbTADOHEwAaB5MAAIgTACmIUwAQCNMANokTAB0JkwAGChMALIpTABMK0wA8CxMAIouTAAkMEwAvjFMAGIzTAD8NEwAljZMADA4TADKOUwAbjtMAAg9TACiPkwARkBMAOBBTAB6Q0wAFEVMALhGTABSSEwA7ElMAIZLTAAgTUwAxE5MAF5QTAD4UUwAklNMADZVTADQVkwAalhMAARaTACoW0wAQl1MANxeTACAYEwAGmJMALRjTABOZUwA6GZMAIxoTAAmakwAwGtMAFptTAD+bkwAmHBMADJyTADWc0wAcHVMAAp3TACkeEwASHpMAOJ7TAB8fUwAFn9MALCATABUgkwA7oNMAIiFTAAih0wAxohMAGCKTAD6i0wAno1MADiPTADSkEwAbJJMABCUTACqlUwARJdMAN6YTAB4mkwAHJxMALadTABQn0wA6qBMAI6iTAAopEwAwqVMAGanTAAAqUwAmqpMADSsTADYrUwAcq9MAAyxTACmskwAQLRMAOS1TAB+t0wAGLlMALK6TABWvEwA8L1MAIq/TAAuwUwAyMJMAGLETAD8xUwAlsdMADrJTADUykwAbsxMAAjOTACsz0wARtFMAODSTACE1EwAHtZMALjXTABS2UwA9tpMAJDcTAAq3kwAxN9MAF7hTAAC40wAnORMADbmTADa50wAdOlMAA7rTACo7EwATO5MAObvTACA8UwAGvNMALT0TABY9kwA8vdMAIz5TAAw+0wAyvxMAGT+TAD+/0wAogFNADwDTQDWBE0AcAZNAAoITQCuCU0ASAtNAOIMTQB8Dk0AIBBNALoRTQBUE00A+BRNAJIWTQAsGE0AxhlNAGobTQAEHU0Anh5NADggTQDSIU0AdiNNABAlTQCqJk0ARChNAOgpTQCCK00AHC1NAMAuTQBaME0A9DFNAI4zTQAyNU0AzDZNAGY4TQAAOk0AmjtNAD49TQDYPk0AckBNAAxCTQCwQ00ASkVNAORGTQCISE0AIkpNALxLTQBWTU0A+k5NAJRQTQAuUk0AyFNNAGJVTQAGV00AoFhNADpaTQDUW00AeF1NABJfTQCsYE0AUGJNAOpjTQCEZU0AHmdNAMJoTQBcak0A9mtNAJBtTQAqb00AznBNAGhyTQACdE0AnHVNAEB3TQDaeE0AdHpNABh8TQCyfU0ATH9NAOaATQCKgk0AJIRNAL6FTQBYh00A8ohNAJaKTQAwjE0Ayo1NAGSPTQAIkU0AopJNADyUTQDglU0AepdNABSZTQCumk0ASJxNAOydTQCGn00ANKFNAM6iTQBopE0AAqZNAKanTQBAqU0A2qpNAHSsTQAYrk0Asq9NAEyxTQDmsk0AirRNACS2TQC+t00AWLlNAPy6TQCWvE0AML5NAMq/TQBkwU0ACMNNAKLETQA8xk0A4MdNAHrJTQAUy00ArsxNAEjOTQDsz00AhtFNACDTTQC61E0AXtZNAPjXTQCS2U0ANttNANDcTQBq3k0ABOBNAJ7hTQBC400A3ORNAHbmTQAQ6E0AtOlNAE7rTQDo7E0AjO5NACbwTQDA8U0AWvNNAPT0TQCY9k0AMvhNAMz5TQBm+00ACv1NAKT+TQA+AE4A4gFOAHwDTgAWBU4AsAZOAEoITgDuCU4AiAtOACINTgC8Dk4AYBBOAPoRTgCUE04AOBVOANIWTgBsGE4ABhpOAKAbTgBEHU4A3h5OAHggTgASIk4AtiNOAFAlTgDqJk4AjihOACgqTgDCK04AXC1OAPYuTgCaME4ANDJOAM4zTgByNU4ADDdOAKY4TgBAOk4A5DtOAH49TgAYP04AskBOAExCTgDwQ04AikVOACRHTgC+SE4AYkpOAPxLTgCWTU4AOk9OANRQTgBuUk4ACFROAKJVTgBGV04A4FhOAHpaTgAUXE4AuF1OAFJfTgDsYE4AhmJOACpkTgDEZU4AXmdOAAJpTgCcak4ANmxOANBtTgBqb04ADnFOAKhyTgBCdE4A3HVOAIB3TgAaeU4AtHpOAFh8TgDyfU4AjH9OACaBTgDKgk4AZIROAP6FTgCYh04AMolOANaKTgBwjE4ACo5OAKSPTgBIkU4A4pJOAHyUTgAglk4AupdOAFSZTgDumk4AkpxOACyeTgDGn04AYKFOAASjTgCepE4AOKZOANKnTgB2qU4AEKtOAKqsTgBErk4A3q9OAIKxTgAcs04AtrROAFC2TgD0t04AjrlOACi7TgDMvE4AZr5OAADATgCawU4ANMNOANjETgByxk4ADMhOAKbJTgBKy04A5MxOAH7OTgAi0E4AvNFOAFbTTgDw1E4AlNZOAC7YTgDI2U4AYttOAPzcTgCg3k4AOuBOANThTgBu404AEuVOAKzmTgBG6E4A6ulOAITrTgAe7U4AuO5OAFLwTgD28U4AkPNOACr1TgDE9k4AaPhOAAL6TgCc+04ANv1OANr+TgB0AE8ADgJPALIDTwBMBU8A5gZPAIAITwAaCk8AvgtPAFgNTwDyDk8AjBBPADASTwDKE08AZBVPAAgXTwCiGE8APBpPANYbTwB6HU8AFB9PAK4gTwBIIk8A4iNPAIYlTwAgJ08AuihPAFQqTwD4K08Aki1PACwvTwDQME8AajJPAAQ0TwCeNU8AODdPANw4TwB2Ok8AEDxPAKo9TwBOP08A6EBPAIJCTwAcRE8AwEVPAFpHTwD0SE8AmEpPADJMTwDMTU8AZk9PAABRTwCkUk8APlRPANhVTwByV08AFllPALBaTwBKXE8A7l1PAIhfTwAiYU8AvGJPAFZkTwD6ZU8AlGdPAC5pTwDIak8AbGxPAAZuTwCgb08AOnFPAN5yTwB4dE8AEnZPAKx3TwBQeU8A6npPAIR8TwAefk8Awn9PAFyBTwD2gk8AkIRPADSGTwDOh08AaIlPAAKLTwCmjE8AQI5PANqPTwB0kU8AGJNPALKUTwBMlk8A8JdPAIqZTwAkm08AvpxPAFieTwD8n08AlqFPADCjTwDKpE8AbqZPAAioTwCiqU8ARqtPAOCsTwB6rk8AFLBPAK6xTwBSs08A7LRPAIa2TwAguE8AxLlPAF67TwD4vE8AnL5PADbATwDQwU8AasNPAA7FTwCoxk8AQshPANzJTwB2y08AGs1PALTOTwBO0E8A6NFPAIzTTwAm1U8AwNZPAGTYTwD+2U8AmNtPADLdTwDM3k8AcOBPAAriTwCk408APuVPAOLmTwB86E8AFupPALrrTwBU7U8A7u5PAIjwTwAi8k8AxvNPAGD1TwD69k8AlPhPADj6TwDS+08AbP1PAAb/TwCqAFAARAJQAN4DUAB4BVAAHAdQALYIUABQClAA6gtQAI4NUAAoD1AAwhBQAGYSUAAAFFAAmhVQADQXUADOGFAAchpQAAwcUACmHVAASh9QAOQgUAB+IlAAGCRQALIlUABWJ1AA8ChQAIoqUAAkLFAAyC1QAGIvUAD8MFAAoDJQADo0UADUNVAAbjdQAAg5UACsOlAARjxQAOA9UAB6P1AAHkFQALhCUABSRFAA7EVQAJBHUAAqSVAAxEpQAGhMUAACTlAAnE9QADZRUADQUlAAdFRQAA5WUACoV1AAQllQAOZaUACAXFAAGl5QAL5fUABYYVAA8mJQAIxkUAAmZlAAymdQAGRpUAD+alAAmGxQADxuUADWb1AAcHFQAApzUACudFAASHZQAOJ3UACGeVAAIHtQALp8UABUflAA7n9QAJKBUAAsg1AAxoRQAGCGUAAEiFAAnolQADiLUADcjFAAdo5QABCQUACqkVAARJNQAOiUUACCllAAHJhQALaZUABQm1AA9JxQAI6eUAAyoFAAzKFQAGajUAAApVAAmqZQAD6oUADYqVAAcqtQAAytUACwrlAASrBQAOSxUAB+s1AAIrVQALy2UABWuFAA+rlQAJS7UAAuvVAAyL5QAGLAUAAGwlAAoMNQADrFUADUxlAAeMhQABLKUACsy1AAUM1QAOrOUACE0FAAHtJQALjTUABc1VAA9tZQAJDYUAAq2lAAzttQAGjdUAAC31AApuBQAEDiUADa41AAdOVQAA7nUACy6FAATOpQAObrUACA7VAAJO9QAL7wUABY8lAA8vNQAJb1UAAw91AAyvhQAG76UAAI/FAAov1QADz/UADWAFEAegJRABQEUQCuBVEASAdRAOwIUQCGClEAIAxRALoNUQBeD1EA+BBRAJISUQA2FFEA0BVRAGoXUQAEGVEAnhpRAEIcUQDcHVEAdh9RABAhUQC0IlEATiRRAOglUQCMJ1EAJilRAMAqUQBaLFEA9C1RAJgvUQAyMVEAzDJRAGY0UQAKNlEApDdRAD45UQDYOlEAfDxRABY+UQCwP1EAVEFRAO5CUQCIRFEAIkZRAMZHUQBgSVEA+kpRAJRMUQA4TlEA0k9RAGxRUQAQU1EAoFRRAERWUQDeV1EAgllRACZbUQDAXFEAWl5RAPRfUQCYYVEAMmNRAMxkUQBmZlEACmhRAKRpUQA+a1EA4mxRAHxuUQAWcFEAsHFRAEpzUQDudFEAiHZRACJ4UQC8eVEAYHtRAPp8UQCUflEALoBRANKBUQBsg1EABoVRAKqGUQBEiFEA3olRAHiLUQASjVEAto5RAFCQUQDqkVEAhJNRACiVUQDCllEAXJhRAACaUQCam1EANJ1RAM6eUQBooFEADKJRAKajUQBApVEA2qZRAH6oUQAYqlEAsqtRAFatUQDwrlEAirBRACSyUQDIs1EAYrVRAPy2UQCWuFEAMLpRANS7UQBuvVEACL9RAKLAUQBGwlEA4MNRAHrFUQAex1EAuMhRAFLKUQDsy1EAhs1RACrPUQDE0FEAXtJRAALUUQCc1VEANtdRANDYUQB02lEADtxRAKjdUQBC31EA3OBRAIDiUQAa5FEAtOVRAE7nUQDy6FEAjOpRACbsUQDK7VEAZO9RAP7wUQCY8lEAMvRRANb1UQBw91EACvlRAKT6UQBI/FEA4v1RAHz/UQAgAVIAugJSAFQEUgDuBVIAkgdSACwJUgDGClIAYAxSAPoNUgCeD1IAOBFSANISUgBsFFIAEBZSAKoXUgBEGVIA6BpSAIIcUgAcHlIAth9SAFAhUgD0IlIAjiRSACgmUgDCJ1IAZilSAAArUgCaLFIANC5SANgvUgByMVIADDNSALA0UgBKNlIA5DdSAH45UgAYO1IAvDxSAFY+UgDwP1IAikFSAC5DUgDIRFIAYkZSAPxHUgCgSVIAOktSANRMUgB4TlIAElBSAKxRUgBGU1IA4FRSAIRWUgAeWFIAuFlSAFJbUgDsXFIAkF5SACpgUgDOYVIAaGNSAAJlUgCcZlIAQGhSANppUgB0a1IADm1SAKhuUgBMcFIA5nFSAIBzUgAadVIAvnZSAFh4UgDyeVIAlntSADB9UgDKflIAZIBSAP6BUgCig1IAPIVSANaGUgB6iFIAFIpSAK6LUgBIjVIA7I5SAIaQUgAgklIAupNSAFSVUgD4llIAkphSACyaUgDGm1IAap1SAASfUgCeoFIAQqJSANyjUgB2pVIAEKdSAKqoUgBOqlIA6KtSAIKtUgAcr1IAwLBSAFqyUgD0s1IAjrVSADK3UgDMuFIAZrpSAAq8UgCkvVIAPr9SANjAUgBywlIAFsRSALDFUgBKx1IA5MhSAIjKUgAizFIAvM1SAFbPUgD60FIAlNJSAC7UUgDI1VIAbNdSAAbZUgCg2lIAOtxSAN7dUgB431IAEuFSAKziUgBQ5FIA6uVSAITnUgAo6VIAwupSAFzsUgD27VIAkO9SADTxUgDO8lIAaPRSAAL2UgCm91IAQPlSANr6UgB0/FIAGP5SALL/UgBMAVMA8AJTAIoEUwAkBlMAvgdTAFgJUwD8ClMAlgxTADAOUwDKD1MAbhFTAAgTUwCiFFMAPBZTAOAXUwB6GVMAFBtTAK4cUwBSHlMA9h9TAJAhUwA0I1MAziRTAGgmUwAMKFMAnClTAEArUwDaLFMAdC5TABgwUwCyMVMATDNTAOY0UwCKNlMAJDhTAL45UwBYO1MA/DxTAJY+UwAwQFMAykFTAG5DUwAIRVMAokZTAEZIUwDgSVMAektTABRNUwCuTlMAUlBTAOxRUwCGU1MAIFVTAMRWUwBeWFMA+FlTAJxbUwA2XVMA0F5TAGpgUwAEYlMAqGNTAEJlUwDcZlMAdmhTABpqUwC0a1MATm1TAOhuUwCMcFMAJnJTAMBzUwBkdVMA/nZTAJh4UwAyelMAzHtTAHB9UwAKf1MApIBTAD6CUwDig1MAfIVTABaHUwC6iFMAVIpTAO6LUwCIjVMAIo9TALyQUwBgklMA+pNTAJSVUwA4l1MA0phTAGyaUwAQnFMAqp1TAESfUwDeoFMAeKJTABykUwC2pVMAUKdTAPSoUwCOqlMAKKxTAMKtUwBcr1MAALFTAJqyUwA0tFMAzrVTAHK3UwAMuVMAprpTAEq8UwDkvVMAfr9TABjBUwCywlMAVsRTAPDFUwCKx1MAJMlTAMjKUwBizFMA/M1TAKDPUwA60VMA1NJTAG7UUwAI1lMArNdTAEbZUwDg2lMAetxTAB7eUwC431MAUuFTAPbiUwCQ5FMAKuZTAMTnUwBe6VMAAutTAJzsUwA27lMA0O9TAHTxUwAO81MAqPRTAEz2UwDm91MAgPlTABr7UwC0/FMAWP5TAPL/UwCMAVQAJgNUAMoEVABkBlQA/gdUAKIJVAA8C1QA1gxUAHAOVAAKEFQArhFUAEgTVADiFFQAhhZUACAYVAC6GVQAVBtUAO4cVACSHlQALCBUAMYhVABgI1QABCVUAJ4mVAA4KFQA0ilUAHYrVAAQLVQAqi5UAEQwVADoMVQAgjNUABw1VAC2NlQAWjhUAPQ5VACOO1QAKD1UAMw+VABmQFQAAEJUAKRDVAA+RVQA2EZUAHJIVAAMSlQAsEtUAEpNVADkTlQAflBUACJSVAC8U1QAVlVUAPpWVACUWFQALlpUAMhbVABiXVQABl9UAKBgVAA6YlQA1GNUAHhlVAASZ1QArGhUAFBqVADqa1QAhG1UAB5vVAC4cFQAXHJUAPZzVACQdVQAKndUAM54VABoelQAAnxUAKZ9VABAf1QA2oBUAHSCVAAOhFQAsoVUAEyHVADmiFQAgIpUABqMVAC+jVQAWI9UAPyQVACWklQAMJRUAMqVVABkl1QACJlUAKKaVAA8nFQA1p1UAHqfVAAUoVQArqJUAFKkVADspVQAhqdUACCpVAC6qlQAXqxUAPitVACSr1QALLFUANCyVABqtFQABLZUAKi3VABCuVQA3LpUAHa8VAAQvlQAtL9UAE7BVADowlQAgsRUACbGVADAx1QAWslUAP7KVACYzFQAMs5UAMzPVABm0VQACtNUAKTUVAA+1lQA2NdUAHLZVAAW21QAsNxUAFTeVADu31QAiOFUACLjVAC85FQAYOZUAPrnVACU6VQALutUANLsVABs7lQABvBUAKDxVABE81QA3vRUAHj2VAAS+FQAtvlUAFD7VADq/FQAhP5UACgAVQDCAVUAXANVAPYEVQCaBlUANAhVAM4JVQByC1UADA1VAKYOVQBAEFUA2hFVAH4TVQAYFVUAshZVAEwYVQDwGVUAihtVACQdVQC+HlUAYiBVAPwhVQCWI1UAMCVVANQmVQBuKFUACCpVAKIrVQBGLVUA4C5VAHowVQAUMlUArjNVAFI1VQDsNlUAkDhVACo6VQDEO1UAXj1VAPg+VQCcQFUANkJVANBDVQBqRVUADkdVAKhIVQBCSlUA3EtVAIBNVQAaT1UAtFBVAFhSVQDyU1UAjFVVACZXVQDAWFUAZFpVAP5bVQCYXVUAMl9VAMxgVQBwYlUACmRVAKRlVQBIZ1UA4mhVAHxqVQAWbFUAum1VAFRvVQDucFUAiHJVACx0VQDGdVUAYHdVAPp4VQCeelUAOHxVANJ9VQBsf1UAEIFVAKqCVQBEhFUA3oVVAIKHVQAciVUAtopVAFqMVQD0jVUAjo9VACiRVQDCklUAZpRVAACWVQCal1UANJlVANiaVQBynFUADJ5VAKafVQBKoVUA5KJVAH6kVQAiplUAvKdVAFapVQDwqlUAiqxVAC6uVQDIr1UAYrFVAPyyVQCgtFUAOrZVANS3VQBuuVUAErtVAKy8VQBGvlUA4L9VAITBVQAew1UAuMRVAFLGVQD2x1UAkMlVACrLVQDOzFUAaM5VAALQVQCc0VUANtNVANrUVQB01lUADthVAKjZVQBC21UA5txVAIDeVQAa4FUAvuFVAFjjVQDy5FUAjOZVADDoVQDK6VUAZOtVAP7sVQCi7lUAPPBVANbxVQBw81UAFPVVAK72VQBI+FUA7PlVAIb7VQAg/VUAuv5VAFQAVgD4AVYAkgNWACwFVgDGBlYAYAhWAAQKVgCeC1YAOA1WANwOVgB2EFYAEBJWAKoTVgBOFVYA6BZWAIIYVgAcGlYAwBtWAFodVgD0HlYAjiBWADIiVgDMI1YAZiVWAAAnVgCkKFYAPipWANgrVgByLVYAFi9WALAwVgBKMlYA5DNWAIg1VgAiN1YAvDhWAGA6VgD6O1YAlD1WAC4/VgDIQFYAbEJWAAZEVgCgRVYAREdWAN5IVgB4SlYAEkxWAKxNVgBQT1YA6lBWAIRSVgAeVFYAwlVWAFxXVgD2WFYAkFpWADRcVgDOXVYAaF9WAAxhVgCmYlYAQGRWANplVgB0Z1YAGGlWALJqVgBMbFYA5m1WAIpvVgAkcVYAvnJWAFh0VgD8dVYAlndWADB5VgDUelYAbnxWAAh+VgCif1YAPIFWAOCCVgB6hFYAFIZWAK6HVgBIiVYA7IpWAIaMVgAgjlYAxI9WAF6RVgD4klYAnJRWADaWVgDQl1YAaplWAASbVgConFYAQp5WANyfVgB2oVYAGqNWALSkVgBOplYA8qdWAIypVgAmq1YAwKxWAFquVgD0r1YAmLFWADKzVgDMtFYAcLZWAAq4VgCkuVYAPrtWAOK8VgB8vlYAFsBWALDBVgBKw1YA7sRWAIjGVgAiyFYAvMlWAGDLVgD6zFYAqM5WAELQVgDc0VYAdtNWABrVVgC01lYATthWAOjZVgCM21YAJt1WAMDeVgBa4FYA/uFWAJjjVgAy5VYAzOZWAGboVgAK6lYApOtWAD7tVgDi7lYAfPBWABbyVgCw81YAVPVWAO72VgCI+FYAIvpWAMb7VgBg/VYA+v5WAJQAVwAuAlcA0gNXAGwFVwAGB1cAqghXAEQKVwDeC1cAeA1XABwPVwC2EFcAUBJXAOoTVwCOFVcAKBdXAMIYVwBcGlcA9htXAJodVwA0H1cA2CBXAHIiVwAMJFcApiVXAEAnVwDkKFcAfipXABgsVwCyLVcAVi9XAPAwVwCKMlcAJDRXAMg1VwBiN1cA/DhXAJY6VwA6PFcA1D1XAG4/VwAIQVcArEJXAEZEVwDgRVcAekdXAB5JVwC4SlcAUkxXAPZNVwCQT1cAKlFXAMRSVwBeVFcAAlZXAJxXVwA2WVcA0FpXAGpcVwAOXlcAqF9XAEJhVwDmYlcAgGRXABpmVwC0Z1cAWGlXAPJqVwCMbFcAJm5XAMpvVwBkcVcA/nJXAJh0VwA8dlcA1ndXAHB5VwAUe1cArnxXAEh+VwDif1cAfIFXACCDVwC6hFcAVIZXAO6HVwCSiVcALItXAMaMVwBqjlcABJBXAJ6RVwA4k1cA0pRXAHaWVwAQmFcAqplXAESbVwDonFcAgp5XABygVwC2oVcAWqNXAPSkVwCOplcAMqhXAMypVwBmq1cAAK1XAJquVwA+sFcA2LFXAHKzVwAMtVcAprZXAEq4VwDkuVcAiLtXACK9VwC8vlcAVsBXAPDBVwCUw1cALsVXAMjGVwBiyFcABspXAKDLVwA6zVcA1M5XAHjQVwAS0lcArNNXAFDVVwDq1lcAhNhXAB7aVwC421cAXN1XAPbeVwCQ4FcAKuJXAMTjVwBo5VcAAudXAJzoVwBA6lcA2utXAHTtVwAO71cAsvBXAEzyVwDm81cAgPVXACT3VwC++FcAWPpXAPL7VwCW/VcAMP9XAMoAWABuAlgACARYAKIFWAA8B1gA1ghYAHoKWAAUDFgArg1YAEgPWADiEFgAhhJYACAUWAC6FVgAXhdYAPgYWACSGlgALBxYANAdWABqH1gABCFYAJ4iWABCJFgA3CVYAHYnWAAQKVgAtCpYAE4sWADoLVgAjC9YACYxWADAMlgAWjRYAPQ1WACYN1gAMjlYAMw6WABmPFgAAD5YAKQ/WAA+QVgA2EJYAHxEWAAWRlgAsEdYAFRJWADuSlgAiExYACJOWAC8T1gAYFFYAPpSWACUVFgALlZYAMhXWABsWVgABltYAKpcWABEXlgA3l9YAHhhWAASY1gAtmRYAFBmWADqZ1gAhGlYAChrWADCbFgAXG5YAPZvWACQcVgANHNYAM50WABodlgADHhYAKZ5WABAe1gA2nxYAH5+WAAYgFgAsoFYAEyDWADwhFgAioZYACSIWAC+iVgAYotYAPyMWACWjlgAMJBYAMqRWABuk1gACJVYALaWWABamFgA9JlYAJibWAAynVgAzJ5YAHCgWAAAolgApKNYAD6lWADYplgAfKhYACCqWAC6q1gAXq1YAPiuWACSsFgALLJYANCzWABqtVgABLdYAJ64WABCulgA3LtYAHa9WAAQv1gAqsBYAE7CWADow1gAjMVYACbHWADAyFgAWspYAPTLWACYzVgAMs9YAMzQWABm0lgACtRYAKTVWAA+11gA2NhYAHLaWAAW3FgAsN1YAFTfWADu4FgAiOJYACLkWAC85VgAYOdYAProWACU6lgALuxYANLtWABs71gABvFYAKDyWAA69FgA3vVYAHj3WAAS+VgAtvpYAFD8WADq/VgAhP9YACgBWQDCAlkAXARZAPYFWQCaB1kANAlZAM4KWQBoDFkAAg5ZAKYPWQBAEVkA2hJZAH4UWQAYFlkAshdZAEwZWQDwGlkAihxZACQeWQC+H1kAYiFZAPwiWQCWJFkAOiZZANQnWQBuKVkACCtZAKIsWQBGLlkA4C9ZAHoxWQAUM1kAuDRZAFI2WQDsN1kAhjlZACo7WQDEPFkAXj5ZAPg/WQCSQVkANkNZANBEWQB0RlkADkhZAKhJWQBCS1kA3ExZAIBOWQAaUFkAtFFZAE5TWQDyVFkAjFZZACZYWQDAWVkAWltZAP5cWQCYXlkAPGBZANZhWQBwY1kACmVZAKRmWQBIaFkA4mlZAHxrWQAWbVkAsG5ZAFRwWQDucVkAiHNZACx1WQDGdlkAYHhZAAR6WQCee1kAOH1ZANJ+WQBsgFkAEIJZAKqDWQBEhVkA3oZZAHiIWQAcilkAtotZAFCNWQD0jlkAjpBZACiSWQDCk1kAZpVZAACXWQCamFkANJpZANibWQBynVkADJ9ZAKagWQBAolkA5KNZAH6lWQAip1kAvKhZAFaqWQDwq1kAiq1ZAC6vWQDIsFkAYrJZAPyzWQCgtVkAOrdZANS4WQBuulkAErxZAKy9WQBGv1kA4MBZAITCWQAexFkAuMVZAFLHWQD2yFkAkMpZACrMWQDEzVkAXs9ZAALRWQCc0lkAQNRZANrVWQB011kADtlZAKjaWQBM3FkA5t1ZAIDfWQAa4VkAvuJZAFjkWQDy5VkAjOdZADDpWQDK6lkAZOxZAAjuWQCi71kAPPFZANbyWQBw9FkAFPZZAK73WQBI+VkA4vpZAHz8WQAg/lkAuv9ZAFQBWgD4AloAkgRaACwGWgDQB1oAaglaAAQLWgCeDFoAOA5aANwPWgB2EVoAEBNaAKoUWgBEFloA6BdaAIIZWgAcG1oAwBxaAFoeWgD0H1oAjiFaADIjWgDMJFoAZiZaAAAoWgCkKVoAPitaANgsWgByLloADDBaALAxWgBKM1oA5DRaAIg2WgAiOFoAvDlaAFY7WgD6PFoAlD5aAC5AWgDIQVoAbENaAAZFWgCgRloAOkhaANRJWgB4S1oAEk1aAKxOWgBQUFoA6lFaAIRTWgAoVVoAwlZaAFxYWgD2WVoAkFtaADRdWgDOXloAaGBaAAxiWgCwY1oASmVaAORmWgB+aFoAImpaALxrWgBWbVoA+m5aAJRwWgAucloAyHNaAGJ1WgAGd1oAoHhaADp6WgDee1oAeH1aABJ/WgCsgFoARoJaAOqDWgCEhVoAHodaAMKIWgBciloA9otaAJCNWgA0j1oAzpBaAGiSWgAClFoAppVaAECXWgDamFoAdJpaABicWgCynVoATJ9aAOagWgCKoloAJKRaAL6lWgBYp1oA/KhaAJaqWgAwrFoAyq1aAG6vWgAIsVoAorJaADy0WgDgtVoAerdaABS5WgCuuloAUrxaAOy9WgCGv1oAKsFaAMTCWgBexFoA+MVaAJLHWgA2yVoA0MpaAGrMWgAEzloAqM9aAELRWgDc0loAdtRaABrWWgC011oATtlaAOjaWgCM3FoAJt5aAMDfWgBa4VoA/uJaAJjkWgAy5loAzOdaAHDpWgAK61oApOxaAD7uWgDi71oAfPFaABbzWgCw9FoASvZaAO73WgCI+VoAIvtaAMb8WgBg/loA+v9aAJQBWwA4A1sA0gRbAGwGWwAGCFsAqglbAEQLWwDeDFsAeA5bABwQWwC2EVsAUBNbAOoUWwCEFlsAKBhbAMIZWwBmG1sAAB1bAJoeWwA0IFsAziFbAHIjWwAMJVsApiZbAEAoWwDkKVsAfitbABgtWwCyLlsATDBbAPAxWwCKM1sAJDVbAMg2WwBiOFsA/DlbAJY7WwA6PVsA1D5bAG5AWwAIQlsArENbAEZFWwDgRlsAekhbABRKWwC4S1sAUk1bAOxOWwCQUFsAKlJbAMRTWwBoVVsAAldbAJxYWwA2WlsA0FtbAHRdWwAOX1sAqGBbAEJiWwDcY1sAgGVbABpnWwC0aFsAWGpbAPJrWwCMbVsAMG9bAMpwWwBkclsA/nNbAJh1WwA8d1sA1nhbAHB6WwAKfFsApH1bAEh/WwDigFsAfIJbACCEWwC6hVsAVIdbAPiIWwCSilsALIxbAMaNWwBgj1sABJFbAJ6SWwA4lFsA0pVbAHaXWwAQmVsAqppbAEScWwDonVsAgp9bAByhWwC2olsAUKRbAPSlWwCOp1sAKKlbAMyqWwBmrFsAAK5bAJqvWwA+sVsA2LJbAHK0WwAMtlsAsLdbAEq5WwDkulsAfrxbABi+WwC8v1sAVsFbAPDCWwCUxFsALsZbAMjHWwBiyVsABstbAKDMWwA6zlsA1M9bAHjRWwAS01sArNRbAEbWWwDg11sAhNlbAB7bWwC43FsAUt5bAPbfWwCQ4VsANONbAM7kWwBo5lsAAuhbAJzpWwBA61sA2uxbAHTuWwAO8FsAsvFbAEzzWwDm9FsAgPZbABr4WwC++VsAWPtbAPL8WwCW/lsAMABcAMoBXABkA1wACAVcAKIGXAA8CFwA1glcAHoLXAAUDVwArg5cAEgQXADiEVwAhhNcACAVXAC6FlwAXhhcAPgZXACSG1wALB1cANAeXABqIFwABCJcAJ4jXAA4JVwA3CZcAHYoXAAQKlwAqitcAE4tXADoLlwAgjBcACYyXADAM1wAWjVcAPQ2XACOOFwAMjpcAMw7XABmPVwACj9cAKRAXAA+QlwA2ENcAHxFXAAWR1wAsEhcAEpKXADkS1wAiE1cACJPXAC8UFwAYFJcAPpTXACUVVwALldcANJYXABsWlwABlxcAKBdXABEX1wA3mBcAHhiXAASZFwArGVcAFBnXADqaFwAhGpcAChsXADCbVwAXG9cAPZwXACaclwANHRcAM51XABod1wADHlcAKZ6XABAfFwA2n1cAHR/XAAYgVwAsoJcAFaEXADwhVwAiodcACSJXAC+ilwAYoxcAPyNXACWj1wAMJFcAMqSXABulFwACJZcAKKXXABGmVwA4JpcAHqcXAAUnlwAuJ9cAFKhXADsolwAhqRcACCmXADEp1wAXqlcAPiqXACcrFwANq5cANCvXABqsVwADrNcAKi0XABCtlwA3LdcAIC5XAAau1wAtLxcAFi+XADyv1wAjMFcACbDXADAxFwAZMZcAP7HXACYyVwAMstcAMzMXABwzlwACtBcAKTRXABI01wA4tRcAHzWXAAW2FwAutlcAFTbXADu3FwAiN5cACLgXADG4VwAYONcAPrkXACe5lwAOOhcANLpXABs61wAEO1cAKruXABE8FwA3vFcAILzXAAc9VwAtvZcAFD4XAD0+VwAjvtcACj9XADC/lwAXABdAAACXQCaA10APgVdANgGXQByCF0ADApdAKYLXQBKDV0A5A5dAH4QXQAYEl0AvBNdAFYVXQDwFl0AihhdAC4aXQDIG10AYh1dAPweXQCgIF0AOiJdANQjXQBuJV0AEiddAKwoXQBGKl0A4CtdAHotXQAeL10AuDBdAFwyXQD2M10AkDVdACo3XQDEOF0AaDpdAAI8XQCcPV0ANj9dANBAXQB0Ql0ADkRdAKhFXQBMR10A5khdAIBKXQAaTF0Avk1dAFhPXQDyUF0AjFJdADBUXQDKVV0AZFddAP5YXQCiWl0APFxdANZdXQBwX10AFGFdAK5iXQBIZF0A4mVdAIZnXQAgaV0AumpdAFRsXQDubV0Akm9dACxxXQDGcl0AanRdAAR2XQCed10AOHldANx6XQB2fF0AEH5dAKp/XQBOgV0A6IJdAIKEXQAchl0AwIddAFqJXQD0il0AjoxdADKOXQDMj10AZpFdAACTXQCalF0APpZdANiXXQB8mV0AFptdALCcXQBKnl0A5J9dAIihXQAio10AvKRdAFamXQDwp10AlKldAC6rXQDSrF0AbK5dAAawXQCgsV0AOrNdAN60XQB4tl0AErhdAKy5XQBQu10A6rxdAIS+XQAewF0AwsFdAFzDXQD2xF0AkMZdADTIXQDOyV0AaMtdAALNXQCmzl0AQNBdANrRXQB0010ADtVdALLWXQBM2F0A5tldAIrbXQAk3V0Avt5dAFjgXQD84V0AluNdADDlXQDK5l0AZOhdAAjqXQCi610APO1dAODuXQB68F0AFPJdAK7zXQBS9V0A7PZdAIb4XQAg+l0AxPtdAF79XQD4/l0AkgBeADYCXgDQA14AagVeAAQHXgCoCF4AQgpeANwLXgCADV4AGg9eALQQXgBOEl4A6BNeAIwVXgAmF14AwBheAGQaXgAA</prop>
				<prop name="Temps">REFSWgAAaKgCAIBoo/+PwvUoXE8/QP7p8sA/QBSuR+H/epRAQNejcD3/CpdBQLgehevfUZhCQGYWAYZD70BxPQoGAERAe27+8VpFQB8CfUb18/dgR0D/8RROSEB9Ug4BMUlAmplPAHsZSvXzAEtAw/Dw74/iS0Du8s9MQNspXO7w6E09A85O+0AzfgGzT0DsUb4OAEtQQM3MjwC891BAHxAAuC5RQN5AAK5HoVH98xRS7UCXAR6lrAQVU0Dd9mAAwoVTTQP5U+4lA2pUQCABPdpUto0DTFWVA75VJQNKbVYlA7pWTQMpVxUD25ZXrQMFWC0DbVjbQEieAddY9fMwWbYFA0dZHQMgWW0EWNaFA6tYzQRYbQMoWLtApAgA1/NXBQPXrVeNA8xXDQPIBBTGQHwXdh12FXYfgBv+8sTEHxZeAsJXRQPB5Bf28/QfEAYvGC8qKR8CvTwnNi9AKwKGArtkL3YviCueL7ArTgIBucQvvi2+L+gvyi8cPy4/EEA/Uj9kNx4St2Q/dj+IPwCaP6w/vj2+NdY/8D/qPwxPABZPKE8yT1xPvj94T4pPnE8APk9YT8JP3E/2TwhfGl80XwA+X9BP4k9sX3ZfiF+6X5xfAK5f8F/aX/xf/l84XxJvXG8ATm84b2JvjG+eb7Bvym90bwDeb/Bv+m8Uf7ZvOH8Sf1x/AI5/oH+yf8R/bn+Af9J//H8AHo8IjzKPRI8efyh/Ko98jwCOj1CPuo/Ej86PCJ/qjxyfAD6fIJ/if2yfLp9wn6KftJ8Afp/In/KfBK++nxCvOq8krwBWr2ivKq+Er5avqK96r8yvALavAL8Sv/Sv9q84v0q/ZL8AFr9gv4K/tL/er8C/2r/svwD+v8i/Is88z7a/UM9iz3TPACbPmM+Sz8zP1s/oz7LPDN8A7s8434LPTN9u31Dfmt+s3wBe3yjfwt/c3/bfCO8a7zzvAC7vUO9i73Tvzt+I76LvrO8A3u/A79rv9O8O/zj/Iv9c/wBW/4D/av+U//7voP+y/9z/aP7/4PtmAq8sJIBXdQNtPowk+1ZtA7hWXRPbc1bdEzJWrQPlVbalE6hVjQNsVVUEVdZFA/hU5RRUxQOJVN1AHxFHUVSVIw1UttUT1FM1A55TLRNnbVOVAzFTHRP3UuUUu1JAnwE9ilIFE0a3UkAfXgEOUmUUUbaVA6FRRQNoUVUEUd5tA/xQQPbgEcVQ2i0EUEUDSFDlExFQdmUTt0+NI0tPQEcBtyjcTtUTdE618wdtTl0DhU1FExxN5RNrsUw9FEzdE+JLTQN7g0uVIx1LQHumAeu6SvUDQZwU4UlAbXGeAZBJ/SN5SdUDq6pJLRRK1QRKJQMP9owUXUuFA3FLQDO27hFzSzUDbkv9BEsWXQNlS/UDYQwvBi0GJQA2Lf4VTi9gK/Yd9hWGL5gvAPoR5hWuLe4V5hXWLe4V7i8IAD/yEe4Cdxw3Dj8gO0Y/AFg/aj80P44/oD+yP8Q/1j8I6D96OZYSegxH/j8QTypJAPY/KE86T3RPZk+IT0pPxE8Atk/QT7JP/E/WT/BPGl88XwBeX+hPcl+UX0ZfgF+iX9RfAK5fCG/6XxxvLm9Ab1Jv5F8Abm9Yb5pvhG+eb8Bvum/0bwCubwB/En80fx5/SH9af4x/AIZ/mH+qf3R/3n/of8pvDI8ABo84j0qPbI9Wj2iPko8cj6Cmj4CP6o/8h8bjS00UTKoFJE39BE7dA2ZEFCzVUE0DozQUF/wEqFGsjRTMBJFSXQMFxAR3rVNFE+xT5QNehATRbVQlA19V9QPRVa0Tq0BWbRRWLQMgNASOtVcVE/U0BF5YNQPezVitEyBZ1ZbuAvdY1vUDwVhNE4T0lERY2mWUWFUD0ldNE8RXLIUELATAV1UDwiyvPq9ASKMer0ijJqV2rZ4CvYynIH6vkKu2r5CrPhK73KfOr0Dgq96tvv+487aVrhJQ7KSzDVdFBhYSdVZNEzTWVLT1VdUDumwEfFWa/ZRVRRMMVRUUnASNbVRdA1VU5QMeVN0Da+ZTJQRTRQN4U4UDW0FTlRP6UhUUUrWUtuwEV1IlAx9SxePptVFtFFE9E3tR7QM3bVHlA/5QtfPHUPUD25FQPRNbUF0DJVBWlRPaT/UUT10ETmUD23hOPRMLTt0TnU227RMzTT0Ty0xNA2OtTEUT/EstBEtlAxi25CSxSu0TU0qFA/G1SeUDnrTEfklVA6IWtMQeSmUDmNTEm8BmAgFY5C/mFf4fECPeFd4VDi8AGC86L0Qvbt+AL3ovpN+23wCoL+ovtC8GPxDvij8k7zbvAEjvIu98727vgO+y78Tv1u8AyI/y7/zvDv/47yL//I9O/wBo/3r/lP9W/5j/qv+8/97/AMj/+o8UD/b/AA9CD1wPLg8AiA+aD7wPTg8ID7IP9A/WDwAQH/oPPB8mH8APSh+EH2YfwJAfwh/MH8YfiON+woNLthXD3ktts6pMJcOhtU3FxE6Nw6BPHRNHrVB1s7xQPbRRLZPGbVEdszlSXcOrUq2UbVNNw5VTLZMGVG2zm3pUbZMHVeUUbLTqtVUtxFYd081WbbM61VdNw6VcpBH0lJRY2q3EWFWzJVltkxdZVk2T6FiNw7DUJHHUJFsxWG2T51d1s8wUpwB2ryivQj9cr16lXq1+P6ivAKI/tD/urwi/6q/kPw5PGLu0trM0NIC0lD5X5RPqNVYdE6dUtGVWNcRURG3nlCSqVbWzb1Utk202fETvVNXDuFSNxKqMJEecRBCEJNrEtKFVU22zamyUJ3yU7uS0tbdclIH0tElSDaMSbVKFw9xRFZOkUY3DW2BR1cMoUSXD8TzEq7pQneODRCRMNMQVrVAVw75PXbRPVSRO1uUTWk6txE1Nw4VNVoXDHE2llEylREx1xLQE137CAxzUnUod0z2VSv1EST2zkLzHbrLKKUmtViZTSrWTLgzXnu0A/s8Q3yLfNG9W32Dfet98bwCO35Bvsm/U3+7f0G8a7wx/AB5/oOue70B/Ih90f4Z/mH8AWn+8f85/4H/yf/wfFo/YHwDiHyyPHo9Qj0KPhI+Wj2CPAHqPzI/Oj6iPuo8cnzaP4I8AKp9kn0afWJ9Cn5yflp+wnwDSn+Sf/p/wnxqvNK8mr1ivAGqvfK8+r6ifiq+8r9av6K+w+qGOxRYl3rKuTL0kTZaFQ6ZOxcRPpWREVN61UH2zVBRUyFHFozpK7LSv5EQhdCc2w1S9s9uYVC1DCVU1U3xV1t2z7lUNVFYlw9FWZo3DQFdVJDQ0MFjVxBVYRbP4DDQn5CduQ/QnWk4iYATEIFgtQ+kUNwBGNYY9Xj9Aw1Y9dj84z4o/APw3lj+wz8LP1M/2PxhPCt+AJE8uTX5DzLVMT15F3mIjVmRE5VVFs6iMRF+ERNsmVSVj7VRNU7RUtr1jflRdQ0VUJWMNbVSFQ9ZTtXOTU6UkrVMNIyNTpbRSvSO1VmwkgFKlRFJNIxBkJKvLUXUkUf1DXFQkJjVRjURQRbO4UOVEJFQbSlBdQwVQNSZOVUYzjU7tg1dOpbRsV+6CF21NXUOVTB0jKkxVJCQ8ZxayAKRXFlI4tFdGMpmCxFe+IsVJtebeQ0oAjeQ8ZyZ9nm02byj7Lm9IbwBa/4Rvfv+ob6L/tP/Gb9hjAOZv+G/iafb/IA8yfzwPpn8AUA96D4wPng+wD8IP1A/OrwDIrwofHB8uH/APAr9UH04fAGAfih+sH54fwB/SH+Qfbh8AeB/6HzQvFi8gLwovdC9GLwCIL1IvvC+uL6gvuh/cL84vAAA/Sj88P24/GD8qP5w/lj/AuD/KP9w/Zj+AMybSi0tqNVMMjOTqLLTlTc1EVU9tsw88VIUs5PhEVFtuUX1T4VFl5FLlM7HKBOTT0A7C0FNNU0RWvNS2VBVUVY1Tm5TUWw1WJWN9VpW0Vy2za3VXJfPhHNRLWCXD27JY/UMMWb1DKVnaJfMR9ETRWE1TlFi21dNTWG0DE1hts98BV120jM9uz2DLVl+Az3pfAJzP5s+wX8Jf9M8m1d5fAG9QEm8kbybVJkKczERhRFRNIFTU2laNtGTUVXTUtRVc1MekRItVDcNQ2VXttKS03lT106dUbEXUjLQ4VNXT81O942281NSDU02zTlN95NVTFbPg9NSn/NRwUra94yxSndP0USVDvNZsRIdRjWRRRbMYUbYlw+JQLWOrUPXTZ1pM5DBUtPRPJfOBVOSzFE81tr7iPE6FRE22JUNMTdXT40y1REzWZdMVTCVDrBxES0vaLURKjdOGSi1jC0rabbRJvUN5SfXTh0ky5WRJZeS05NhKvbQM9wBmDcb1XvUm/zCPQo9k/27/AHiPkv+cj66P0P/i+d6PEA8ACgkuDyCfMp/sP0afWJ9ynwCMn56faJ+Kn9Sf7j/oP/KfAAyvBk8AT0KvXK9mr3iviq8AnK+ur8ivUq/0r9avwK8KvwAcv+avQL9yv1y/fr+Yv4q/ALS/Lr/4r9K//L8OzyDPMs8ARM9mz2DPgs+Uz07PqM+iz7Dkz/a/4Mu+4pxLzeM+tUwV8yh8dGxOLUNqLU/d0y5Q1dOjVEQrcFa2wopRRYMBBHR05NSrBVMV83jEZOzUZF6tVMWT01SNRFWVRFW2dbMnVtXTs1ZFgyG2RFSQVy1D+ldd42K1WD1Dx+TUF1ltYyVVWVVEWEWDwQRUhARUa0RYfdRYdbPXV5XkAtzUwoRfZlU25Tblbl1uXwCA74pflF/OX8jv+ln2X/jvsAr/HP/m5b5CuVc9Q7dkzNeOY1dFRCz0y1bVdNlWjURsZPVVnUO4VbYlQ3xV3UNCVb1EVVrl89G0ZJhU3dRUtcOtGqTU5FOddFNtY3W25GRAU51DCFPdQ9JafESbfNRVUq1DHexkm+dR9XOwUc10ZERBtVG9dFFtY9VQxXOPbVAtQ1pQhUMgUCXk2U9F1q5C/U6dY45O2sXUTs1zmU3Fcy9NWmX0TPVzYEzFY/y8xLWXxIQuHETLSsWTUy1K7YPxSV1Dnsx3zgVqXkL+zHVKdbP3SgVTQVTEhwadFo9Ii65CXSwfAFaPaI+Kj4Qflo+oH7ofzB8ABp0OnwAr7h8ALzIvvM9GLwBYL3q/dC+eL7Avwi/UL77PAODP8i8MPy4/+C8iP1Q/Tj8AYD+KP3w/lj+oP8I/5D/ePwAQTyJPPE8uT/A/Yk9MT4ZPAGhPck+8T5ZPqE/aTwxfFl8AKF8KX0xfRk9gX1pfpF9+XwC4X6Jf3F/eXxBv0lE+86x0m6pMRROhTWV23tKizU+dE0hQDXRMBDBRtGV0ZNQ6BAStUvVzIFVTndOT5PVUrXN6nGRb6lTFY1xVrXRVPRRtVo1zzVatczpXdVOtp3TkEVidZFhtA95pWPXWrnIa/NToWBUEWVjthBR0MViFc/Ns5AHQNO9G71jrXn9g73Lpdu8AuO+q77R/1n/of/LvDI8ej6g4+z71BuKxlHSBbHRC1vx0/VadE7i81GNWtp3TI1YlE+VVnROotrxkbVUN4zRVzVP6tVR9dFRtA35U9dNFrVS9Yw1UrdPW3PSgNoTUaFNFEzFTpYR81LO1UrWEDARHUlXzEE1S5fPYUU1kZNRqHJRrMlE9A+9c1LhQVYTVUM1TSlTUE0yUuk+2PQNPT0UT4U51U1e2bATuTSUThU11UxdtTW0Drkyt00ZM7fNr4kuFY4CslABL5fPbmErl8zhKJdPcSaJdY4zUBzZj1AQZ9AS3BUo1YypMF5YtzhWeFSYfADgfSh9kH2YfkB+aH6Svtq8AyK/SoRYt3q0OLxC/Ii8EvwCWLT4veF9av3S/nr+wv8K/ANS/5r/4X/q/BM8uzxDPIs8ATM9ez4jPcs98z57PsM+SzwDcz8bPAG8i3yzfNt8w32rfAEzfdt/Qz6LfzN+235jfkt8A/N8m7/jfEu9M707vWO867wCM76bvaO+a79zvxu/A7zLhmvbyi5SkCEwNBDxk4baElOVO5QPeT41jg2pUBPdcZGwkBOFR/faq5vLI/IQ+5ISx7PRCtVTt87LE9CRV9WOVzVUFkwdW1QRshOhWTHWU/HTdV1Vk7GSu5GRjCln1a/vw1gLZWM0EBVhNo1EUdONg3vWG8zR/AE5/WA9yf0QPln+gf7p/vA8A7n/4fyqB/n8QHyIfNB8+FWzWZa9iX1e1gx5X7eOt2myEmFb1Y1XU9BeqbITYlISdnIRUpIQaWVV19JxkqlSNtFR1ZLak9AJUXWPMUwWTh7VTZWNQ3IQYU3X0UrY9E6tSnYN0Ul1jPKr0hAUMlMAklIoclFJtUa1jHFGdg+RQfWS2ZPR3UGWTP1Cdg/RVT4WUTzUkTzVkTk2jW0FOnYPUTW30TSVzWwNNTaOBTO2UTGVjtbAs9Es0ZOpKbWOGbUplAyJKLaPFSWUDa4JJZWOQ5JTqSe3jLVrElNhKhWNAlKd+vQAerTavSK9SP3Svdq+Qr5qvAKw/Hq22P+A7hr32r0C/Mr8ANE+GvzDver9sT45PoE+yTwDET9ZP6E/67/xPFv/4TxpfAERfHl9YX1JfnF92X5Bfsl8A1F/mX/hfCm8cbzZvIG+aXwBkb3ZvWG+Cb5xvzm+wb5JvANxv/m8Yf/JvNH8Of1h/an8AfH+Wf4h/yn/cf7Z/AI86f2wUhzYinEtV8z5MLaNtJYSUJU51gyNPtYM1LlSUo2T0F1HVlDSUm/9RxSN2Us30DCRctuyE6lNV815UtZPQtqT0QlXFI7ZVtWMn2HQXvvOEBJBXNSP8V7at82RY1YPHWDUkWdrVgyf89AVZXfPTWFqt84QclERYFSRYtWML11fFI8akD6YNjg9IAwB2D1Cfmp/sD66f0J/yD/SfEAavGK8qqaYiuTSvJqXehdQuI1wUDyyky9SEh1a0JZR8FAXU9MdVbfN8aVW1hqYiCawU0VR1FNak9GJUBZRUVYPzU1pFJFP983VTBTRT/SO1COQU0PwUm1Jd82OtUjUjLFI99FHFk7DZUcX0dPRBUSWjC1HW/fPVUBUEUNWDZ1C0zSRk9Nd0JGpPpSP5tU7dM458JCFO/fO11owkTE11pExVg2NM1OWEHISX5DQuLPTLSmpt9Eo9tEqlI5lJ5aS25LSVSVXz/knF9EoA5YTUtLsg3jUWP+AzdjVWPwBAP2I/bM+GP5DPoj+0z8bPANjLDkXmPxhLHk8g3zLfRN8Afk1W37hvit+c367fwN/S3wBk397fCO/6byzv9n/wf1rvADzvPu9Q73LvvO+m77jvyu8A5O8G/+Dv8u8c/yb/YP9C/wB8/6b/mP9y/8z/nv/o//L/ABQPJg/4/8L/bA9GD2APcg8AhA+eD7gP6g/cD/YP2A8iEWg+o/TVRIRllCRjTn2T26JPrcNIUI0jvFDW5RMwUf0jqDy0G1KsfbQMtANTvROT9KVUtr0jelQlo+tUVcRVZj3D0VWFppYis1Y1I1s8V63DqFdFExP8hFt8WP2j4FhdtFn9hrYOQvFY1cOuWFUjb61YrYMwWBUkV9XDzgLshMSkn36Vfp2GlX6Vnp8AkC+iL+Sfti/YL+ovLK/2L1AorzI/RK8+wrFsJIFclFVAHDT9zIS4jKR1hKStNIyk9VXlFFUdM202zBQ0VR0T+lSFlLQU24tURRNTVB0TGlRahYPW7KSgU63EUz3DrTGchPpSVYPDFLSMbVJ1w1VS/aMQUvWj29hRPcOhUR0TalFsjTR0hPxQDZPFUG2jq49QHRNKZIQTXES6bU9to09PPcPhTiWTq3RO1YRO3bRN/YRN2h0kTIWDRkxNs95L1q2DgEv1oxgU1LFKjM00BMTcSXWE5LeuEqqa/LQZ1ESTSsVG9qJYAOzf1sWuxTbPUM9Cz3zPfl8AiM+qzyxf1s/YX+pfBN9u3QAO3whvUt/032bfYG9qb4xvAK5vmG+6b+Rv9m8oHwIfDH8AJn9Af1J/ZH9ufxgfkn+sfwCufxAfon/cfx5/GI/SfySPAC6PUI9qj3yPfo+Qj6KPzI8Aro/wjwqfFJ8mn+CPYo9UnwBWn2ifep+0n46fmJ/Kn7yfMPafCK8ioWZCg0u1Rq4SbepMFOVNxVPoTlWkamQUaGwU3Fy0UlGtQ1vGUbWTV1Ido8qMFG0+nBSzU1WjJVTFU2uYVC2zCbQ0elW9pBlWLbR8NOhWjaREJx4y2y1YrUOWWM0T9Fhq7bMlDCQMDCTcWC1E2gQkYvwUIFj9s+lXAs2zzFwvdiVWL3C/gr+sLwDOJV69zi/AL8q/9L8ePQbPMEA/Os9Mz7aSp1clJDwkay5XHaPqfDSoVo1DVVfkpBd8NNikNJ3EFNthVSVDKFVVQ+9U1iVDuFRdU3HUNDpUZpWzAlRFtKyklVNtE9tcU41DJ1NFo+5SVv1DqVKFRFJtEzwURNsFUiXDzVGFM5VR1mWzYFGtEyo8RORQZiXDrVC1lFREP1CNRKh8pGMQjjNPhaROXVNB1oRE1E1tE2xUFANNKpVETHXETE3Dy4xXTqOtSq1DhkoFJEpVo8XVST2kSY1Dh/REykk2JcM9SiXD3UptNKRXAHZtLl9AW1ZfYO9yX4Tvnl8AqF+6X7zv3u/o4y5vKGs+ZQD+XS7/QP96b1T/tp/Ib4r/AJz/vv/Q/6r/9P8erwgPEq8AFA82D/j/Sg+ED34PYA96DwCsDx4P6A/6DwQfDh8YHwIfAFwfPh9oH0oflB+mH4gfwh8A7B+uH+gf2h8ULxYvWC9qLwBEL3YviC+qLzQvvi/QL+IvoJwv9i8YO8YzRKQ+VKQlaU2tpIxEJ3RED1BVo6uFUM3j+FREbyxEAbQU116jUk3DW1M1s9AVUwWzRNw0tsTEu8AfMqu0Ve0jJ+Skl4zEB9lX7fRsxN9XzeNIWDZls7BYRdMaWQ227kKrBVll49EEtJQMtFUNWO3zE1j1NoajtL9mvwBQv2KxVk+wu45PwL8Cz9xPgMZPAF8qzyRfNl9AU86iuVREXx4ymmzEX3TEHlRULdmMxIdWhaNG5DWExNXIpMSNzDRUxKQaVbY9Y+FUHbOcVAWzZG1UPVMrVDVD9VMVVLVTNUOFrDRQU83jGGq0NNQc1Jwk1GVSZUNtMJw0+FE1s8BRzePTiFF9pp7SDDxk2FBiZUOgfDRzoB7yMVAFtFVPdTRPxcMYbDSPZKTUYzBWU039VE2Nw+dMtmXjgUzNoxlMNbOwtuz0M0ttw89KHfRK2k1kSm3Dr0mVs4JJZjWzkElVpATkfUodswv8Sj1TSyT/Lu/Q407vAGjvan+M75bvoH+y78R/1n8A6H/y7wyPTv8wj0KPVI/u/wB4j+L/jI+Oj6CP0o/kj/aPAAifGp8sPy4/GD8yn2Sfdp8AgJ9an6Sfvp9An7KfBK/2nwAQryKvPK8ur2CvUq90r5avAHCvgq/Er86v4K/CrxS/Br8AGL9Svzy/Zr+Av5K/pL+uv0Bgv8K/5L8GzwDPIs9LVVRZSxXUVDRlTb10TkXTq2pPtdRQpdOjfDQYbVHFw6hRFVMdUq1DWZEk1fzEd1Mds+oE1FteVK1D0VRtdFXFg9vTVXXTQlatQ7FW2mVDIHxUjleNw/hX1q0zYFitM+AM1CBZls1THFl1ZFgVVAzUgLVYrUNBPEQDWHXT0kBMR3ZFZk9w33rRH7LEfN8Apk2uT8BP8knO3/hPAu8UX1A+VRbvQF9KX1cFc7X0x7T+UzzkDfw0uFY1Q3W1VgVzNZTk9VUNQ7q1VU0zfsw0RFXNUwxtVTVDxVRNM45UBXNtVdTkHlTto+dTbXOtsQRkeFM91FNNY/xpUs3kJGSQLGRYUoUzWx9ShVPpUeXEUU3j23tR7aM3UU0z/lA2rWPHUG1zkVClNHQ0qyVQHbPadMRufGTlbU6Nw3hOTeMLTm1zq6FNzWRN1WRMrWNnVrRkAUx9w4NMxBkktJu3Su2jV0rlVPRkoq1JhVN5SU0znvz0GVVKLURKhWRLjcNYHI8ANn2GdU5/cH9yD4x/ln+oDwC6fzx/9n/wDwqPBB9mjSYfAEgfWh/Ej34fwI+KH7Qfxh8A2B/qH/wfDi8gLzrPNC9OLwAwL2ovfC+GL5gvOi/EL9YvAPi/Cj+8Lw4/8C9CP1w/Zj8AUD+KP5w/pj+gP9o/9D++PwD4PwpPJE8+T1BPIk9sT35PAOA/Ok/MT75P0E/aTxRf7k+sCFv20oBL9WPi/ASutlzEpU2VU6ZObVRPlg1TSlA1ZFBFZlbTUdoNUzos9K9SfcMjU7YFc5VTZeMJVB3TfNVUvVRVTWN8xOTsVVb1A15WtfRWHdM8jORbqFedExNYVdOWDGTb9liV4yVZrWMXWart5Fhl07A81HE81DEVWDX0V+VjzJTf9tW21QB234hvotne3aZvyG/q3zTvAP5vOO9S7zR/Rn9Y72rhplNa7GSA7GRAV7XEVv1UWpTkZZzkJVbt5FUNU9uqVXUDcVVV0zZVti3z71SNw7hUTVRUql3zR9x0ENR02AT0oWlTbcSsxCe8xO5S3fTanMSBNPRJUo1TElK2HdPcUY3TpFFl02DWjMQoUXUD8Xz0ulDWnRODUNVTTHT0FVC25eO+T43DOE9tw8ptTg1TWk69Y/FNbeOrhU0d1E3lxExVc0vSxITLvAd+wgN8BKFKth1zPUpl0+BJhVOQVgQEfkmVhEmNhEplhAFKrfSUBx5dPhXeBU4PYAMAXg+ID4qfnA+un8AP0g/UnwD+DxAbFq8QGzYfQK9qH2yvAI4fgK+ir3Svpq/Yr+qv/K8ADr8oXwpfLL8ev0i/Or+MvwCGv5i/qk+0v36/4L/yvwzPAP6/KM/Sv0TPZs94z5LPnM8Aps+gz9rP9M++zwjfEt8c3wA+3zDfYt9U31bfgN+a36TfAM7fcN+y3xTv9t8Q7wLhVnJbi0vVUwxMrePqZFRb5U3lk+hOjfRPnXPVhXz0+nSEbDz04VFsJfb+0spS9ZM+U8WjW7NTRYNEVBVjttR0ayhV/fOZ3OQJVv30qpR06Kx0Vxx03fxUSEw0Z++CClkdZraCDCz0q9xYpfRYzfNTRGQRtVi189+MdMpXRYPEALRvjm+I/5pvbP/Ob/Bv6m8A9P8GDxh/Wn8kD04PYA9qAVYm0qdXdZRX9ZMejHSt2pR0mFblc1esdBe2lHTYVUUDnVVFg1TWtHQaVZ3kVGXjqlRqxaRUnVRUjVMCVFVktgyEh1OFU1BT5ZMYtvx04VJlA6tSRYN0NVLVUzwchAdShVSk5GOIUY1WtoNEhORQRQNrrVAl1FB1cz9QRYOr9E+thE+1hE9dVE62dZNBTkWD1E2V5E3a3YRNdZOBTC2DGUxahVOwVORLS2XkSmXjg4pKDYTsFBOQBpXWUoxlSX3kSZ2E7ITdSkXzAUPEl46t9pVWnV6ddp9YLwCCn6Sfti/on9ovzC/+n1ijAAY/KK9ar0w/Xj9wP8qpfj8AKN+yP4w/vj/oP/o/DE8eTwAI7wLvPE9WT2hPek+UT35PAEDvqk+8T9ZP0E9STwxfLl8AGF/6T2Rfdl+IX0pfrF+eXwCoX9Jf7F/+XxBvOm8cbx5vADBvUm+Mb4ZvqG+6b9Rv3m/AaG/qbwx/9m8ge7aCnEtqFYM+bOQldOQoTg2EtpwULlBF86NQFRRRbA0kXIQBUs3jdlL15FYkFFtTtYPsDBRg5ASr01TF5FWNg7jMBCq1VmUDm/R0C1dF85NtV4WD/lfN42ZY/QRtWIWDHlnNEylZfXOrB1nVdFgtE4REhEStWNUzA1jdU9cUhMYA7P/m/c79vvW+/9D/eo/EjwDmj0gL/o9IDyqfPJ9OnebiMblcn2aV/iKOVw0UHJS1DVSUy6QEh1bF5FbaJfMF/OTHVZXjfFUyVRNC5OXUBNFUnQT0BGtiVC2EVEXz81NtFG1TJfN1U23zQFPV47UIDBTQJBSbUtUzY7a05C5SfXPnURX0Uazt5JzkQVH9dFEl89VtUAUjnlB9c2dQVRNtInQU109l42pPHZMz/U6FlKQUIU5llLQUa0xNnZRMRfNjTC3ztfwsdJfUNDNLfRPPFUo9NEr9dEp1pAQnBrUqjuNJ3VRK3VP3/KTjEAD+JT4v8CuGL3C/ki+Uv64vALi/yr8cP+6/AM8iP9Q3Pj0ADsV2P1jPas8sf4Y/gM+yzwDEz6bP6M/6zwzfHt8wfyp/AEx/Pt9Q32LflN+O34Dfgm8A5N/O3/Dfyt8U7wbvGO+i3wBM71bvYO+K76zvtu/Y79LvAPTvnu8Q/yL/RP8+/zD/av8AfP/G77j/gv/E/57/+P/q/0AMD9b/KA86AWaT3MVMhbS2vBRjTpWDoE/ds0i2dKS+UNUTMFGtc6bWZKQbUpWDkDSkA1Nq3cOTHKVU5RN6VE2Tq+tUbSRVJaRVZXRWtn0Tr1blEzpXFSOltqSEEVgdo3hYDcPeTVjVEyBZLRYus1hNpFlYPTRMFDFYtZP11IRL0FdNg8S0j86SwqSHAIYVlh+IH7IRro/QH9qP9B8ABi8YLyKfFJ82L1ifapn+A2rkFIDkFEBMJP1W3bOtuKSUd1YNEzW0lPW27HSqVYWzcVWtczbW9AT+VLWTxeQEjVRmDRNVVCWE1ATaU6WDa6FTlaRTTYM0U72j0/xS5SQ8pI60dFhS1s2TElIFNFFNg6RRZg2zblG1JFw0/lDVk6vJUMUEUL2kUA0TFdqUBU/dw1NPDRPlTrIdFE79dKykoU1NIx2tTaWDsUw1tExFpEtm/ZODS8U0TAS6SjUDW1pKhbPhSc1zkAy32v4DSdWTGUpNg5RKBCVE7DRd3M82xV6/gL96TwCkv55PsL/CT9y/5k/4TxrPABRfLs02zS7PcM9yX0RP1s8AmO+6X8xf3l/wXwJvFG8mbwBADzoPTG9Wb1APIg+cb2ZvAJBvsm/cb+Zv8G9ybxR/Hn8AMH9Sf0R/Zn94f0J/pH+ufwDAf9p/9H8Gj5B/Oo9Ej06PAFiPco+cj4aPYI+Sj8yP5o+A2I8anwyf/o9Qm+Y1/iLe2UtFpHQE4U3dQ+hOVs2T4k+1k2WENNycBK1QVDTEUU2TV0w0yq1S1aM8U4VDscQEI9b0JJVURaMHxCR6VdZ1IwlWXSN7pCToVti1lGwXTiItWNUjllhsPRZ+oidZhUMRWSUWyr4zWIWjYiwVNKTnVwJFk8rcH36vgBvmFY4Vrq0Ahq/Qr+oZ5q/oHyovRC8ev8BIv3IvbL92JQ4VhiJvV6oFUy5spOoMpKesJFdaDKQXpCTYVZ0jncwka2FV1QMqzCTxVB0Ta7hUpVRURZM6VEUzWwJUhTPMU92UU10zs15TNaQcxO5SbbOrbVIdM3RShTM8Ug0T2wVShSPPUZWTlVHWBbNgUR0TKFzE5VDWBVOuUE2UUIUjP1Da5ZRQRTOiTx0TOE/avZRODRNFTh0z1E1qhTNsfAQDxDSdTFUUstQ0y9RHhiLvStUDitlKNaT8xMpJdZOHSbZFM4JJDRPFSaXEShadI91K5TND1EeGXQZVAF5PgE+C34xPrk/QT8rf3E8A7t8A7xJfXF8m71hfgl9s7wCmXYbvqF+y75zvvu/o7/rvAAz/Hv8w/zqfRP8+/yCfav8AhP9W/7D/Yv/U/+7/6P/K/wAcDw4POA8CD2QPXg9wD4IPAKwPng/ID9oP5A/mD/APEh8APB9OHzgfMh+EH5YfYB+yHwDEH9YfcB/qHyQv/h84LwIZ2m6yi1QkOkzdkyVNWn0kTuUzI0810w18NG2DhMT3UFUjalEdQ9v/UUUzclL9A+dSWoWzWRzEzlNFM0IExNuyVB0zJFUdM7RVqv0DJwSkmLS0B4y0dWlXfZR0tEtUpLJYxZOrHFl9JFm1JFgNxFhqBbOQTKRRVDQQWDXUBVclo8bcr4Y/mKuepb6tALav4K8SudY/EL8ST3S/Hk+gcL9aT3y/Zk1WIpocNGFqnLQeRETNtLSHVqXDqUgMNQSkyMy0jfQkVLbslBpV1ePTVN2zmtbsJGRUHaRUlZP1U7aVs79TlZOFU6WUU6bdswpTvcRExJzEJGe1Up20UuXT+FFdo8CtUeXTiFE91FFFwwy2tJTXUP0zoFDl1FDa3cRQpcP4T92ThU+2ldMBT5Wzj07l0yhVToW0TaWUTd2z6nwkm4VMhbMZTJVEXCQ3VUu9xEo95Ep1VEr1JK1JHcN+SUXDjBxk/q1JhbN5Sv0zAPTET0AU587tDuWm3ZbVRkJdlN8Ant+ob7rfzG/m3/BvAn8UfwAedTbvWO+C6UZ/cH+Cf1RvAP4PyO+qf9x/7n8AjxKPJI8ANo8YL1IvbI9+j1CPQi+sjwC+j9CP4o/8j16PCJ8an0SfAOaPOJ9an3yflp9In2qf1J8Abp+4n6qfDK8WrxCvQq9UrwAur3ivmq+Er7avqK/Kr+SvgO6v6K/arxy/Nr9Au8ZTS1alw3hM5WRN5WRO3bOrak9NVFBtU6OcxDK2bMSoUTXTHVI9c5GsTMUkxHdTNTPsJFRg1VT1xFSVZFUVw9VVtnUzRlZdw7VWlWMhtvw0kFctU/pXNTN8Zlw04Vg9Ni4yIln9o1v6WG1Tw1jtI4RcxLNEWA1UpDTSV+0jxAD0P5Y/sD/CP5TP9j/wPwJPAAzfRk84S2ZPMN9C33RPfkViDjK3HMfOU2TU/Vb9o626DMR1Vu0jNAzE9W1VnVO4VXVTfFXdJFbkRPpUVcRUbSRUzXOrU1R1Uxz8ROQUVK+U1Leus1NNxFJVxExUjmbMtFVSvbYOMudR/cNTsFGtJsbTUS1kULVDU8dQtVScVFistCKkJLXXtFRPrFThTu0jdLVODTROrUOdTc1zM21NbdPLTG1TY0ylM6viS/3DgHS0GQS0t01K/ZNXSg1ULGSeHGdMHuM0ZBlKtVQUZBR8tAFYZHdWb2hrjm+I/5pvrP8A1m/Q/+Jv9P8GDxgPIgE+fwBYfzoBLg2Gf3gPig8Ev8Z/AKgP0g+0D94PCB8aHywfPh8AUL8Cv2Qfhh94H5ofrB+uHwDAH+If/B8OL2AfGi9MLy4vAEAvYi+EL44vWC+6L8Qvli8A+C8KP9wvJj/oLxo/XD9mPwBwP4o/pD9+P7A/2j/kP/4/gNA/+j8sTy5PIEP25R7y3tokBK7cVKVNBcOmTpalU+VPbeRQfUSstFKqtLTIbOQ6VOStPOQjrVOd87FTPcRU1SOXZVTFUwnc1x4C7lX9w7VgFMTRtNRaVwXDxrb8xDBYnVOYWFVUWLbFUylZlbMaWWXT7TVY9QOjXMRkWEXERFQL6VcNY8ykx9bPuM/CzwC0X75f+M8a2eZfGN8i31zfwD5vcN+C2V5vgNvWIqdXap3zcSxVVx1D6lbt822oDMRlVvUDI1adRK1VfWObVe2zXwTEJtjkZPOwBsK2VB0DflTavdNFBHQOVO3zyFM29QOTU31jW1PVRgZTVkzktVL15FIFxFL1A2sDUt3kUXXzlVHds6tcUe1kUe20UO3zuG1QNQOBUFVjPVC909sFUA1joE/lszBPqiVUTg30TgVUTXXzhW1NDWMATXWzmUydtLFM3eS099ZCA0vN5EpanXRKdfPFSdVDgySHbB6FtrI4SjUDsUrtZACc95YNHgXu9Xb/iI+aj7T/AN7/0I/q//SPBp8YnzIPZA8ARp9An5IPhJ/2D/ALnp/wDwDaL9Sf/p8QryKvNK9OT0ivAEJPZK9+r5Cvsq+kr2av0K8Ayq/8rwa/AL8yv0S/Nk9YTwB6v4y/lr+ov9K/XL/ev1C/APq/7L8mz0DPMs9Uz3bPYM8Aks+kz37PcM+6zwTfTs8Q36Aa3zzf7s9g0/7TS31TDG1MTVPqTO2D6E0l41snT1VjDVDVdFDt1LaM5G9RZZPhUQ30UmJd08pkdDNwtnLQU0XzWUT8ZzZSKFXldFVd01sKVn1je1bF5Ff1lG1X9WPfV+2DSFhl5M1YTVMKWUVWpoIRWbb1k9NYVXOWWMVjVSZcVBNYteS0ZMqEX85fALBTjuWu7Zbv2O8Kb/zv9u8AIP8y/0xvNm9Y/4pvdG9e0q2aLORfVx2THpT02aq8ZJjEZFXUZBW8ZMitVW3zjVVlU1QM5Bq1VcXUVHVzrFT1lFSsxUQMdPVTbfRTndOHluTUUFP19FPF1GR0q21SZVN0UvVjL1I9VG1RtXPAUe2DiFG1RjZ2chxRZVPkUIVEjHRtaJR0MVBlU/RP1XTVT4UET4VETqWDQU6WZVPUTTUETY3WpoKBbUzlcxlMtXOwS/VjbU8EFO9KjdOKSoXUbUplU7RJxeOCSbVzzZA0hOVJxXQUhN1KAhXzQCSX7p1uj4CPkh+sjwC2H8CLvo/wi+6PCC8aLyyfACYlXp9on7qZZi+IL7qfrC8Arp+oL+Iv9C8GPxg/Kj88PwBOP9jPYj98P3Y/iD9a38Q/ALY/2D/qPxRP/j8gTzJPRE8AXk/QP3JPpE+WT0hPik/ETwDGT+BP2k80XxZfUF9aPzxfAH5fiF9yX6xfzl+gX+Jf/F+ADm/AXxpvTG9mbzBjdnKct0tAH8YRPkyFEyXVTf0UTo3TasQELlDaNXOjjHQYUYXTjFHUXXZWcnZEdAUsBHdTtnVz7FONY15UXSPRtVTF40Ls9LRVlWRW1jVzs1alEyEU9JBXqo3T+sTkYmzkxUTkGmVZlWRZrQQ85MBYLRTVWO3UWN1kWLVT11cAvXS078blpn+4e67l5u+o6wDWfxj/Eo8kjzaPSI9y/1SPiHb/kIue0rcsdzYDLOQPWpSEyxzkh1b100bM9Nv1Vf3TuFWF03xVhAV2TuIJ/PQDcMbzBHRi1hQEGlSNBFMNE69TVm3jdVNVFFP90wjk1Wbc1JtSzda+0h9SndOr51E95FG983nE1EGtUY2DC1Ft49W81I9tUI3TWlDF4yJQhXRZT6VmfoL9TiUjjswE2yFOfYOdTdUjM01axYRMtWNjTO1j/DRkNZfUJDMMFM9KRRYeAxVJjWOeLKR+LKe200QUFXccpPckFFR8L14lfh8AoB+ar6wfxh/oG96v6B8qLwAUvya/OCs+L3gvmi98v46/ANgvsr+kv9a/6L/Cv/y/Hs8AMM9Cz1TPZs9gbzJvjM+WzwCIz8LP5M/Wz/jP6s8U3xbfAKjPOt9M317fcN8i34zfnt8AwN/K3+TfDu8g7+rfNO8+7wA471rvbO+W76jvwu/U797vAPjvSu+M7yb/OP9K/1z/DvXW9gK5SxUTquwEoU221WOmTm1zok8V80c1UI1jvqyUMlGl9HyU2zlSfYOtUgWDIFNqDcOTRJVUFRN6VI2DW+tUDRNfVe1kVX2Da11WFaRW7WM8VxXza6dXDcMTTHR6WE2TseBEdFtwJqIVWRXz52lYlQRkdHBkdDBYXSMF8QSE0MR3/n22f7gPyg8AnHfuf/gPCo8MHy4feI+Sj6BkH3YfiB+SEY7zV62jsWokFIA8dEJMFP1W/aNNuNyEZVYVdmYDVf2jtagcBG0MdDRVRaRUth1zw1Qts35UJaNF1hQkDlTVY9Y8lKBTmv2kU62jMVNFpNxktdlSFSRslEdSTZMQUtZFk9hRrfRRDfNqUWr9FFFlk++8ZLhQZaNrgVCNE0u0ZBNQDfPbuk9lk09PraPhTmwdpMyU7k2Fo4VN7WNbHE1lo7FMZSRMbXNr4ku1FEsdcwNL3ZRtSk0TPUrtY9xJTZOpkDSnLpNJXQRK9SRKAkUDKqynDs2etS61hq+YPwCqP8Svzq/gP/qvBE8WTyhPAEK5Xr1GvV6/mL+KT2w//r8AqE/ST+RPxk8IXxpfLF8+XwBQXwr/dF9mX4hfYv+kX35fAMhf4l/sX+ZfAG8KbzxvTm8AWG8ab3xvlm+ob8pvvG/ebwD4bwp/hG/ubyB/Mn9Uf25/AGB/0m+Uf65/yH+6f+R/9n+AEI8ijzSP1n+of0KJjhKLtUvtgwz8JOdMjTPlbU39M+hOvfPeT2Ujq2dQ7YPcxIRsdJTgbVGNM1VSRQPKUi0EzCyXnkIjVAWkLCQmVVplI5cUlAdWZSN35BWtVs3zVlddo8RMFC20bAcek1mN8ylZtTMRbVndI95Y/UOjWL0TbWJMBCBYTRPdV/XzAciUDwYd5g+4n/IP7J8GHwAgHxofJK9OH1ivaqlOr4iv0KIZjqU2BbYycTSkMFeqPYPazBSY1BRV3BQVNuQU11WNo5tVDQYOlWrWg1RlI6cMBG9U/TNbOFS1MwFUPYPK7PfWjqJbU9VTFzQk4FK2jfOpUr0TclI9gzqtUv1DA1KNo8vchJVVUU0DUIQkGnwk4qwkq6tQ/URQJTRQ1RMFtVA1JE/18xhPlfROaiU0Tk0D0KyEaE01o9sATY3zmUzdIy5Mas2DrIyES5T06krN89uGSmUjJ0qNM8VJ0rUjgzzH1oNJ/UNTShb9E9RKNaNA9DfWXWZFAP41jj+gz7o/xM/WP+jP+j8ADN8e3zDfQtlOT2BPmk+E3wCW36jfAl+8397f8N/K3wTvACbvOO9K71zvdo9g72rvlO8Anu/A73Lv1O/O7wD/8u8s/wA+/xD/Iv98/yb/aP+a/7T/AKb/0P/i//T/jv8wD/r/HA8AFg84D3IPjA+WD6gPug/UDwDGD/AP+g8kHxYfIB9CH2QfbP4FLjKcSz0zPkwF080o5CQlTi3ExCQPUNZlI4dQTbRRzYOMUVottFIlw3ZSrYRSzYNrXFPltFOdk0JUNaOz0FQFJAS0tlWlFFa2/QOaVl2zCVeVw3VavKThPJRkWOWEWO0k2FyXVpW20tNYJcOWWFrdpFiVwwVY7aRXJcMBxjSvrp/Ym96f4C/yL0SvAC6vED9Kr0w/Xj94r2o/nK+Ypq0uI7ykYVe9FJQ0y6oklIc0lEbcpAXspMe29KSLVZ2TUlU1JFXWZUPRVB3DmhQkYlTaXZRUPcPzU5UTvFNavbOFVLRAU5WTCPwVany0m3S0Y+yELFJNA9v3UZ0TvlFds3lRtm3TQVGNMwtRvbPVRVCdE57EFMOAxqNQ5bNt8NS0ak99M/1ObZNbjk61wyFOpaRNzYOzTE2dhrbCgUyVE/zaBBSXFOQzS/WDz0qybdRKnURcxLRJnZOCtUmtREn9A/pJTQRKAH1ENFQbwD7VDu0+1dbNrs8AsF/Cz9Rf9s8A30LRBt8gbwAyb2Tfbt9ob1rfdG+ebxjrAK5vUA/ib7xv7m8Yfyp/PH8ATn8IH3IfhH9+f5B/eh+sfwC+f+h/en/8fxaPKI86j1SPAE4fgI9qj5SPXo+4j6qP1I8A7o/gjwqfNJ9Gn1ifap8cnwD2j5ifqp98n4afyJ/an/yfAAavIK8yr+SfPq9Yr0qppjNqBHVMnVRNPcNjTiXDq2ZPdURQ9RO8xEQwLVElw6ZRXSRS3UR0tdZERHVT7RRTHcN6VJp9M+0UtF1V5bQktEBtVo1jsVYlMyBX3US1VwVzE1wkfFjls+BtWEVTIlmdEx5ZPVOz9Fh9NFy0gFiNYzEpWDVERLTOTCTE1C9GUgHCzCe+tb6/2LO+LfYvCM8AKj8szz7PQD96OX4/gM+Sz8Skz7YSt0S3TkN0xP1WWhVjuOw0dVadUzXsNFv1VVUjulWdE34cJFs2VfUT/FTtM8UUtFuNVOUTVlRttFSlc2vnU71TsQy0alM9U4s0UxXUUh3U7KcWYlhtUoWzIFKNQ+lRPVNtpNQUbFGlczdRhbPbAFG1E8dQBXOTUGalw1tQrRSsRL5PBXPbU0+dU+VOVUN4TqydROREoU2d1E0lVExqbVRM/URLtaODS3XDLR18pLpKfaNaNORbULJGUqJEV1ZCuEmNQxm2PFSUSlVDGEtVQ1gABH8ObZ5fqO+679xf3l/4XwAabwT/Jv9Ab5JhRm+Qa1b9AKZvkP+i//xvvm8If8L/7P8Apn8gDzIPRA9WD2gPiq98rwB+D5APog+0D3av0A/qDwwfAAYfMB8iH0wfDh9gH3IflB8Afh+wH9If5B/GHwgv6h8sLwA+LyAvWi+EL5YvaC9KL7wvAMYv2C/iLwQ/7i8APyI/ND+gTj9oP1oxHuVust489K5mrKSlTd2kvKSmTx30ZqxE3lAFRNykxlFVM9s6UiVTr1J98yFT2p3jlQREJVQd85hU2v3DChTUfFVVs+xVVt1DXlYF5FZVszykt7Z2wi1Y5dOYWH1EWFaNQylZ5aRZFbRYneOrtVg9U2SMRCRsROkAnL8Oz/C7zk3OvcZP+L8iyQAezyBfUs90z2bPYF+KX5xfpKZVnqNX9TTEVG9EtC6tV1Uz6lbFA6fkxGW27MQlVuXT6FVVM6ppVcXk/MQqDGTxVFXkbVQ9U4BUFeNHVH3zZREcRNoER26yXlMV41UnVGTudNS4/DSBhNTbSVLdMxJSfVPNUbblw5VRPVNgUeXTKE1RDQPzUC3ktNSDzKRrTFAV4wfcNKJP5dNbOE/9w8pONeROffOb8U0d84hNJeQEdJ2JTI20DOTL/OfOY8TkobVKxeNBPHThSRXjh7RMdwbjSX1TPUrFA7cBShVkxOdm/5Dvou+0f87vANh/8u/8fx7/II8yj0SPbv8AgPtuj4D/mo8MDwYPyA/ijwDEj+6PGJ8qnzyfTp9gn3KfAIQ/hp+Yn4o/vJ9+n7if0p8ABK/+nyivCq9Mr1avaK+SrwB8r7avgK+qr9Sv9q/wrwK/ACS/Nr/oryK/bL8+v5iver8AtL++v9C/6r8Mz/6/GM8qzxBUz66/SM9iz0stZKQ3/sKzqkz11haC6E7dM+K1TxXjZ8Rk3FB901Bs5Dde4jlSpVOrUkVE1ETXroIjPNSXNGQHVbIVg3gsR35SXVbFxFbSxTNWTE/GMpZk1PZY2l1kWbXDGllFg95YqvXUWN0zYpTUInTU5wVX3cPM7E++T+BLzk8IXwAC7xTvTl8470rvfF9uXaZfoJDvou+8V6bl5lNXxXNxkiTkMNxXFoKo7F8WgthtVaXjm1Vdc19VbdNtJjzU7VRt07ZURYPbflTtU0VUxXMBVNplw8oU1JNTpeNbU0adMyNTRYNrYIZDUjX0aVLtNuZyBfzEy1EFRLVRRUNc5DQmUV1z77VQbWRQpXN1UGV0ULbtUwVQJeOgT01DNDVP5TROpbNXTm30/GTbaE0l4wBNbUOZTMrVVExVc8fkd54yA0tqDXRKndRKpXPFSZ00DUndM4JJTQbm82x/FoUApr2Wf6h7PtPEf85/4A/qfwAEHxaPoAtGj2iLZo1mH3gfAIoZpo+oH7ofjA/eH/iP0h8AFC8mLzgvSi9cL24vcM+SzwCML54veM/KL9wvfs+4LxI/APQvHj8wP0I/dD9+P5g/kj8AtD+eP8g/6j/8Pw5PcD8qTwBET34vWE9qT3xPfk+IT7pPAMxPjk+gT/JPJF8uX+BPAl+wZF9OX2BbpuKLS93DDFa8xCFNvVROZfRPfeNpDbxnBlL3xGRsUZUTW+FRndNyUgVT53xkbVlkZM5TndNCVJ3TEbIs9CPwFgNV/eYe0/Tk2QXU537i3Vc1E0hYtiXjsFi1wwpZndRZprXz/1it1GxkkIzUUU1YlRMRWF1m3mLI9N8Azt+4095tvm8o47bfGH8i7wA8f05/YH+C74R/ln+of7LvWuTkmtTkYVc9Ex68dNvLVvXDiVa1Y0hWtCXURNTIPNSNVVXTVG1VfVMaVQUj01QF05ucVFXTZFRd1Dz09bVTdXRT1cOHU+XEU1p1ZFNV09RS3cOcdPTbZVK18y9SNRP4Ubblw8BRfVOKUT30Ucq1VFEFU9fc9bz0aFC2lRMxULVj+E81E4i1T0X0T7Xzj0795E5WBdO8TeXETbXD6rzEm4FM9cMZTNV0hFQ3VUt1hEqVFEq1VEpV09m0XAfmwpBJrcP+Sbb1w3lKBdP8SrXzTwBEFwZVVh2uDc4Nvg3uD+ifAAIfDK8+HzCvQq9Ur8YdVh0Avh+Yr6qvvK/2H8iv2q/8rwAGXyi/Or9Mv16/cL+KX4S/AI5fmL+Sv8y/1r/ov/q/JM8Azr84zxLPbM9ez4DPks+kzwA+z8jPqs/cz+7PGN8C3zTfADbfQN9i33zfjt+o37rf1N8Azt+wz/LfDO/+3wjvOu9U76gm73Dvmu9LzXRLtWN4aUwFBh6jTn0Dak8dBK1QVQOjUOX0UbVjqK1RdXMdUpVkUu3zBlZchHdTBZPsFGReRISr7VS1818shVUdZFZWlROxVjVzIOR0jrRk2/hXfQN6WA2T4FisfWYWYh5ZVZP0bGTANnz0glhVk0RYTYTsZAvSV1WTxAx/Bn3e//D/APJvFA8uf2h7Ng9YD2oPvH8gdg+ID6IPxAcGgrdc9w6TarQE/QyEuASEd1btk201TGT1VXVjulUVY61+HIREVY1j/EyExVpEhI0sZFZUhfRUBWStU/WDr1Mdo3h0hDSVUy0UUjUUUl30BGRX1VINkyAMZOn0VLFRahVjbryEN5yEAFEFg23H3FSTUL0DW1D9hG1QFWPeTxWzU0/tk2vlTr3kTr0DC069k2uhTTWUTfWDz0wFg61nJCTnS81Tg8yUHVZ85LpKfeNaTCT6XJSNomyUfklVlobzVJSUFUpl8xi85Fh8pw69HqUArp/AL9Iv9J/2nxCvGj9crwA+P1A/iql+r3A7bq+QP7I/ABS/3q/QP/o/7D8eTzBPQk8AVE9mT3hPik+k7x7vuE+aTwDcT9ZP6E/6Txxfnk8QX6LvAFxfPl94X4pfbF+2X2hf8l8A3F8GbxhvKm9MbzZvWG9qbwCEb6ZfkE+Sb9xvhm/wbwJ/AMRv5m8Qfyp/XH9uf4B/SnlmTgKAS+UUXDSuTPUjK6VNDfOm/ITl5ITTgKrmE1ANlFEN88a0hDy2jISvUkWTIVMVQ7O1U/2EVC0zmFQlkwnWLBR8VVUz7kSEXlaavZPR9ARYV/10TAQwrVhl85hYlYRYJZMpLVkFkxxZLfRYzXSk9FVkpPQkhITpXPTOvPcATg1OBQ4F5o3ejSYPGJ/SjwAsn06fYJ+6D4Sflp+on7qZWLbjzJe+YqdX5SNxbIVVV41z6vQEqAwUZQQUayVWVRRVtZObVTX2Zg7yJlUt9g7ytlRVM7V+NBRFRKQOVI1zytYchJNT1RRT5eMjU2pFhFL1I7UE9IBS/QPbR1IVQwNStZPLUWb1I5VRTYT8dCZRNfNr71D1BFAVg4FQdZPbPVA1EwVQRZOgT6rt5E8FBE6NFE5FhE229SOFTUWTAE01g5lFTN3kTKWk/Cfm4gM8JGudSt2kSvUjxUk1JLRkJ+YiwWwkNEq9Y7cFShUTKtwnvm12Na4v2C8A0r/kL/4vID8az1w/Ps9QzwBiyXY1dj/AP5rPnD+mz9DPAOLPnL8GT/jPKt88307fYN8Act+E34Z/kN+i37zfzt9QfwBKfwzv5t9AfyLvTO9W72jvADrvjO+W76Dvuu/c777v0O8ACv8k/yb/MP8C/2z/dv9Q/wCi/8T/vv/o//r/3P8GD5D/ABIPVA9OD2APQg+MD5YFtpJbi0s9gwxMFRPqzHRb5U39AydPXRMP5KRFhcyk+Ox0sxAWguG0FESTEN+iyqSkc6D2ctBsFJlEPKd2gihVJbREFAmNViUjd1adpOSXdpLd1tyUR1jFdFglIwdZqt0EWe2zEZQU0ayElG1YBaNVWB3TE1jtswXh9JTKxI9Glf6j5B/2HwAAI/aPCJ8yL0QvZp1WL3gvgHKfnC+uL8Cf2pG+JZYCmqlXJaS8hB70lNr8lJiqBKRVFKQX/JTINKSNbVWlE1RVlQMaVQUUTVSNg6xUHdRcpDpMpKv1U5UkU5WjhyQUUK1TLcMYUwUUUjWDqbVSpRN0DIQvUn2EUbb1c8BRlQOKUf2jUlVRjYRRBaPl3KSt9ASs63AWgjFQdYP45HSI1U+NhE/FdE7ts0FOZqUT1E31dNwE50zts9uBTDWDGUz1c7BLag2DT0RE74y0ikrFBG1KpRO0Sf2jgkn1c8uQSd10SQ0UVLTdSgJtI0BkxxbdXsUuxd6/0E8A4k/8vwbPGF8qzzxfTl9gXwByX+zPbs2uz6hfyl8c3xbdAOZfGN+K/zRvRm9Yb2pvfG8Ajm+gb6IPtG+2b8hvqg/8bwD+byB/Mn9EfxZ/2G9af4x/AJZ/qH/Cf4R/5n/wfwKPzH8A1n84j2KPTI92jyCPmo+sjwCGj8CP2o/8j/aPGJ/ijzSfgAafaJ9Sn3yfjp9Ak8YynG1LbbM+TDVTKE01VLVOjbNqBEQuUGWzo7L0BBi0N/ZCAVI1E3ZahKQFbDR3U8Uz7CQUrWBMNNNULRRVPRO4ajQ0KlQUtww0JVdls1uTVx1DAFg1VFjFA9vMWG2zHlm9IytZtpUj/Vhls8NYBYOH2qQURLQUA1g1E9ZXAjUTxowvZi3urwC/Er/krwDWr0i/Wr/EL36/kL+iv8wvULa/2CNeo/QkjnSkUGy0tQ3MtMtUFIdWLRRWsvWT80ynxgJ8VW1DQmxMFTw00VTNA5pUbUNVYlQ0GkSk5GQ0rSSnWpZDUz0TCFNtQ9IcFLWbHKRVnDQfUiVEUbY1s7BRNUN5UfWTQ7VRrbMLzDTVUPVDkW1QzQNaUG1DIlD9JMlP5Zaeo07ttAxEIU62bbOdTR1jM00FxEya9ZNjLEQBTOUkHGQzpkxEz0qFRl4zSf0DnllJvcR01JlJPZP6hEQtd1zU90o9E1icT65NAAZd5k/g3/pPBO8mXzBfukkANl9Y72rpvlVu78Bbvl+w7wDC7xxv5u8Yb/LvHP/+7yj/AFL/ZP92/4j/mv+s/z6fuP8Asp/0/97/CA8aDzQPxv8oDwAyD3QPXg+QD1IPrA/OD5gPAOoPBB8GHygfOh9UH04fYB8Aih+cH7YfqB/KH+wf3h/4HwAKLxwv7h9AL1ovZC9eL5gvqlIvS920S5U0TAXjpW1NFaOmTm1Dok+ts7NLUK007MQyUU3jqK1RbbMdUtU0Uh3DI9VTvROXhMVUxTN8VGxNRDykY1UF49VVNbNLYFY9pFaVRGy0reS02xdYHUOAWG1D4liyZaRZjaZusu1YBeO1qsSkdqSkM5Q09TS00EVX1SPENL8evW5Cwtw3An7iwew/Hk84vzK/VE9mv0Cwv4pPnE+uT8C/wk9XVdNlr0xEgExEczX9Vk3jbbhkpHVWBeMlVoXDrehUpKpV9dNxTKQ4tizE/FRlo8VUdUONrVStw0dUTUMQTMTarVN946FT5ZRT1SM01VNFVFJNVFJ944FStj3DSVKNMxJSbVRRttUjpFHNk25RvRM32VF1pASkulA984NQtoWjTFC9ExdQzZO+bU8981NPBePlToXDa3hOfePx3JSITRU0rU1947FM9SRMrcRLZh3Dg0sVNOzUoUr1021BZGThSWWjlUmNM2uCSdUjtHzUGUrVIwOUSu2U7Nc+/dblTuXO3wDYb+pvDO8O7yjvOu+E71Z/AIjvguF+7ZbvgHt+fc7v0H8A2u+0b74fGI8qjzyPTo9gjwByj4SPlo+oj6IvvI+uj9CPAJIvBJ8mn+CPGp88n16fSJ8Aap+kn46fwJ/Sn+Sfpp/4nwASrxyvFq8Ir2qvVK9+r5CvAPKfvK/Gr+Cvoq/8rxa/KL8A2q88v0a/WL96v2y/bq/ALzTSIU7CqjzUoU3tJOwnakZySOxUvPwkMFHlJLK8xDkcN05CIFMFg5OsNDd+UnpUtUPrVFRdbVU9M+xVZXNeVlXUrVZlcz5XDTRXDXMVrVhlc35YbWRYfdMpTVl9UxpZTcSMNLK8NAlzvDdOYvPMN/495s/4OwAOTQ5PKN9STzTfZk9w33pPAJTfht+438pJ1t/oT/pPDFwrZVZlsyck5OcsV/bSW29V5SM2VZ0z/kxXAJ5TXF9uX4BfklEOU5xfrl9kwFPuUmzMV/5i8VDdXyDvVIbD/F8OZZ6yWhxvLmXWTlK1TNVTUDxk60sqRWOHVPQHFHSlZGcOY1B0b/bTjGfm40qF4yqkbwD+fWZ1zm/g//L/FH8efygPADJ/TA9GD3B/in+cf44PoHsA3n/YD+oPtP8Gj/h/Gh9EHwA2H2gfeh+MH56/mB+qH8QfANYf6B+avwQvhr8wL/IfVC8ATi94L2ovlC+WL6gvyi/cLwD2Lwg/wr88P+YvKD8iP3Q/AH4/kD+aP8w/xj/wPwJP3D8Avj/gPxpPRE9OT2hPgk+kT1BeT7hDTmXuUgxEZUwNZKlNDWa24uL8tGgE9N5tUAXTUlFNY+NRZQObWFK1Q8pSdcQ0xLNtUw0DJVQlQ5dUreNbCVWt45lV3URWrdNbfVbtU+xWHfRXFWNtyBzUMVi1Q5pYxVNtDqzEK1k98xVZlcaqZvNYjeNktMQinMTpAIRX3s/wX1rZHt8gbzJvfN8ARm9ob3pvxN+eb7Bvwm/k32ju1cZlJkKn9NRvV20DUy5XdVZmApgc5FUk5G0XFOTYVY1jnVVdE6tjVaX0Vd3kVF3DrLVUXRRUtUM6VI3jBLVU9ePMRFSVU51TXrVTVfMnNMTjUsVjq21SjeN0UvXjPFIlQ6sHUm3EUX30UV1jYLVRXcMczHTlUG0DrjVQJURQ9dM/UF30FFSs+7A+wjhP7XRODQNFbU49w9hNRfNwTV30VjT0nUyNVExtxEv1021PXITvSvXTj0qlVMZshM9JVfSE94biykkKHfRKLYRKBeQ8ByZNXg0A1v/oj/qPFA8eDzCfQg9UnwBmn3ifsgmWn8gPwg/Mn96fAGAfWh8MryavOK9Kr1yvbq8AgK+Sr6Svvk+wTzpP3K/urwDYr9KvJL82vwC/Ur9kv26/AHi/kr+svw6/2L/Kv/S/Ds8AAM8yzzzPHs9Iz2LPlM92zwCIz7rP3M/Gz/DPCt8c3ybfAFDfOt9E33bfIN9i36zfbtVqXnKczNQ67EQlTQ2TKyFOlXRPjWMN7Odu0i335OSKUY3z/8Tks3CKbtLnrORZlOSDcEbyQLZ0dLRU5VNCVVXkVZJt0yccd17zVx2kBHTfVsxkS1iVhFjddFmVdGqsVAW0VNHEVJRYHVN7U1ilAxFYQGbe4QvWV93jxlxvNm9gY+ZfABBvAv/s70b/gG96/8xnjv+AiP/Kb8z/1m3W/ZZTBHRfagx0HvT0y3zkh1bd46lGfOUcdMg8dI1k5FRVVYXTGkR001x0nHR022RUtfMtVM1z9VPWbYO/Uy2DiEzkUFNWXXMMU3Vz1LR0nLx022dSZfMwUk2T+FFmTePAUR3m1kJDUd1ENiRU2FBl86BQBVaOU7VQLYP4BFSITw2TAW1PHaOTTk2TKE5dc6u8TU0ETU1z6uxEhWFM3XRUFOPQbtI3S6UEJUpt1ErV5KSEuIyHtnLbjEmdU/5J1VN5Sgpdc/x0hEuEl76P0I/ijwD0HwafGJ8qnzwvfp9gL3IvAIyfli+oL7ovxJ/eLxCvIq8ABD8mPxg/Mj9cP0Y/gD+SPwDM377fuN/KP9Q/5j+oPxJPABxPFk9ITzpPZE92T4hPmk8ApE/GT1jfsk/8Tw5fGF/iTwBUX85PSF9aX3Rfhl9oX8JfANxf5l/AT9JfFG8ubzhv4l8AbG92b4hvmm9Ub65t3t/w31QC6cYigfR0F+QEjCTnkhbycjTn1vJbRO9m8tAUXO/2Y1bFY5d8747lFvILYliFg8ek77blXgPE7wLuIgPc707/QP8q/ySPNo8AaP8CiX7/eI+Kj/T/no/Aj0Di/+z/7v0GBRYjjOQPHA/YLgW243x0x1XNg4tVthXzUlXt8wlVxSPRtVRFE5pkdGJU7fMptVTN4/OcBLxTteOFVVNlg0CMBAiUBNBEdFubUnUzY1JlAyw05Fv3UZ0TvlGlFFHFI9tBUc2DC1HFY9dQ1p0TnlCt42f0BDBQ1k3j8E9FE2oE5P1Opn0jjk79Zu7zTUXjTG1NrePnTLWDfUwdFFlMBQR0NDNLDQPPfBRLcUrlBEpV5JwUfqQUG5lJvWP6SXUWFuO0HwDGH9gf6h/8rxYvIL8yL0wvAFa/4Ktev5Arji/QL+ovzL8A3r/wv/ovzK8WzzjPSs9czwBuz4DPks+kz7bPcG/Cz7RvAN7P0M8K3zTf9s9A36pvXN8ARt9w36rfxN+u35Df6t/03wD+3xDvIu8871bv2N+C75zvAK7vkO+672zvxu/g7/LvFP8A9u8o/zr/XP8u73D/gv+0/2iG/5jz5oNLhRN4THW01U11tE7lc2YUFEhQWk1zvBSkMFHlc6bslLMbUi2kvJQDU7Vzd7VT5XMGbJR6VLWD7a1UHZNfVRWz0VSUQm1WhZOzVmWDIFd1s9uoVyWzFVh9s35Y1hWz4Vj1ZFmNEyJZanWz+KwEwdR0c1gFFFrUdPNkhNBXPRPEZI8QDo8gix6FNnLCDB9GH2iPAGKPfB+2j6iPmh/EH9Yf6B9U+hkGcrd0FIB0FEC0FKv9VnWzuCyUd3x0N7Y8lPVVbZO6VR2Tb21V9fM4VU1z/FS9c23FZASNVOVzVlTVk2seVD10U6WzoVMdpDVT9QM0THT8Um0kPAe2drJYUlVzIFJtk9rVUfUDpCR0bPSUN1HWVXMAUaV0UC3Dk1DYRXQcdfyUvk8tw1NPliWz5U719E7tlDSkobVNPSRNvXO1TFVzUKVMTaRLLZQMtCHU9LpFStXzWoQ0q6C+cpWUp2oekq+cpBmMpJRK9fMFGPT0WCzP/rV+te6v+D8ACk8svy6/QL96uXa/cE+CTwCUT6a/uE+6uba/6E/6T9Q/AC7PMF9CX1RfHs8oX4pfnF8Arl+g/8r/1F/W79j/Gm8EbwAubxBv0l9kbz5vAG+Kb6xvAL5vyG96b+xvBn8Yf/JvNH8ARn/gb1p/hH9ef2h/kn/MfwC+f6B/0n8cj/Z/EI9Cj1SPgGaPkI+ij4SPfo+wixYjS2rVk96cRK789OhNlUPT7k4tNBQEaPyU3lBUVZQsBMbkJDzUJMo8BGs+Ux1DsZSUJVRlQ7WYXAQKZCR8VQ2UVVpVpFYdA+xWhTRX9fNhyBwU4wBmo6yU+lg9o9spWX1TE1mtC6VYsg0EWL0EvJTpVx0DzAA0F2YfGBseHyCvUh90HwavQGCviq+cr6YfsK/Sr1ft9Fjcr+6t7nKnVx1DcXykYTD0lJOQFrNEJGVWnQRWPCTXVdWjm3QEYVwkNShUJO98JLZUpQRklNs4VB1DAVTFg8pTagU0Uw00U4UDI1N9lG1SLUO1Ui2TclLFg7U6RAVS1aPLUS1Dla1RlUNeUWW0UW20UNbFo61QLUN1BMQ9ULZdkwVQfaOgT6UkT9o1lE7tc1dO9QPUTdrlJE2FAwNN7fOZTGLdBEzdtExH/iIHS10DW4pKZTMnSkWUSYUDW4NJLZOCSc0ESaUkFUq9Q7GENDpMR35dXk0A7j8A3xpPJN8+T0jfUk9s3wB+35Dfqkme39BPyt8cXx5fAHhfEu8s7z7vUO9i73Tvhu8AmO+q77zvzo/Ij+Lv9O/+7wAQ/yL/NP/O7/jvav98/07/ALj/ov/E/97/6P/a/wwPlv8AIA8qD0wPRg9YD6IPbA+GDwCwD9oP5A8GH/gPGh80HyYfAFAfah+MH3YfiB+qH8QfthVq1qKL9IQ+BJQoTQUk1U6NxE+lMw8MxIVQUo00UOUmjrNS3ZN2xCTb6FJ1k1xTHTPOU2Itk0J0t2a1xjK4VQUkaVZVtIwkCwS0eVcl49vjV6UzT1iVE7dYtvUjIFnVoytZbZRZ2l2T1dyUllhdk1VYGsWUWKUz31c1lKSvTq8AID8yP0Q/Dj+Ar3o/jD++rwC4r7I/1D/+re6t7q2ukxy0a2FXldMeHETaVhUjq4dWNZNGPLQFNLTHZlS0i1UtlIQkGFVtM1ngZJcukmJUvZRUncNX81NAByK8XJSFXCSrTlOVExdkJNLctJvW1LRjUp1DLEQk9lG2/RO+UWXTiFG9I1BlUZUkUU20JJSeUBUjbWckxDBQLcP0TyUkbU91IxhPldOOTh3TqyFO7aRN9URNFSPnbUwd04FMXcMZTL0jrbAk5DNLrSPPvMRxbUp1kwxKLcO0Sf0TW35JdZOMSXVESZUULUqVE/dK3TNLtNce7QDmz/jPCm8c3zbfWN9Sb+xfAJbfiG+ab+TXtm/o3wLpzm8AAO+aGf5vmB8i70x/Xn9AfwBqf5R/pn+4f8p/1B/ef9B/APp/FI8mj9AfQo9Ujy6PiI8Aao+kj8aP2I+6j+yP/o8QnwAin0SfLp9An3qPbJ92n5ifAIKfvJ/Wn/ifyp8MryavOK8ACq9Ur3avEK8ar4yvnq+Ar6pir0v9NEstw3QEJGjWDCRoToXDajxULlBm1dOhUG1E7ESoUcUzqx1S1dOR1LVTFSN3tVO1o+pcJF5U1dPRtVQlZFV9c9NVLcNEzVadw7NWRVRsNJBX1oXD+leFRFglY+FYpi1jJVnFti4jWJ3Dw2a0JIdYjbTEtAVYvUSQ/CdGP2g71tLBLMdmIsIAHM9Oz2DPcj90z5bPmD/iP1DMz97P8M/qP1cVI7csRFOOV/VEtMQNHES6TEQrdVadUzRMRPV8J1YibXxkREJVnSMJVd20tVT1FFQtY1VUNSMcLVSdU+RTtcOtXLeOws1AZLT6Ut201ESMUlqN1FKtIx9SXVRRjcOrsFGdJFFN1FE1I/xtUE1DxVCtI49QrbNbWlBlIyJQBVRPHbayvrNOBbQUJAdOtcOdtU19VE39w8tMlUNjqmRUAWzkg/ykGeSkutbEVFdKVdRJZSOiSWydJKzkmUlNQxVKfXMVk5xUFAS0VKRn5m2eZQA2bRZvIG8ybzxvTv94b3L5AF7/cP/i6a5t5l3mbe5v8P8AAg98f35/KA9CD1wPbg+ADwCSD6QPtg/ID0Kv3A/ODxAfACIf/A8uH+iv2q9kH3YfUB8Agh+0H8Yf2B/qH6Qf9h8YLwCSH1QvPi94L4ovbC8uLwgvAMov1C/uLwA/Ej8kP64vSB8AQj9kP3Y/UD+CP6w/tj+oP6ziMY7CgEvlQ96c9K5tTDXzpU1FQ6ZOHUStT90zSlCV09wk5FKq/NTEBOQ83NSvTLQhrVM185VTddRUjfOYpVSdQwxk15by7oxEXlactNFWlfM+PNSqjMTbMFg1U5hYjfP4WLb9wytZDVMeWbXD7dbEtLVYBcN2/LQiWBb10+lXldPMPM8ezzDLADbNNlUWX2Bfcs98X4ZfqM8Ass/MX95f8F8K3xTXVkOkVDWAJNQuPNTqVj20RNRrZVbFtFZVM+dVrUStVSXzcVWtsypsZPFVVF3UVP00VE3jR3S0WxFUrbPaU92zo2y1Wly0J2y07lKN87hMtFuBUvXTSVIl4xLM1GvcUb3jlezUYFFd01soUVUD81A91FBVA9WDNERMLOQXJOSiT1pd0zg05MpObbRO5fOt8RS0iE1FtE2947UtTL3jNUzd08+c907jVjz0pUo180WcdOW85GuVSX3kSTXzxUk9dAaU5LdKJbQc91YNfv0G/wAQjyL/NI9G/1iPiv98j46PALj7tv2uj+j73v8QDwKfFJ8AVg84DzKfXJ9un4Cfkp+knwC2n8if2p/UP+af+J8SrxyvAJY/UK9Kr2Svhq9or6KvvK8Axq/Yr+qv/K8OvyC/gq88vwA+v0i/4p98v56/qL+6v9S/AOa/iL/yvxzPLs9AzxrPZM8ARs9Yz5rPfM+2z4jP6smG001LldMMTOXUFETlXHQt6FTkDVDVZFDFRDREa2xR7YPhRERUUkV02szUPLRkzlMl40JUWiXjspzUJFVN45eM1EsHVk3jd1xlnERxxFRb3VeNs0dYDURYpWPbCln10ylZLYMRWbaVg95YRUOUWK1jU21YTZMTWFVD31eFYwHIDF8uX0BfOu9MX2bveF8Aul+c767vwO/KX+Tv9u8Ib6gaYQb1vsKaJGRfNGQeqqxE2kRkmExkVVxkFzZEZNhV1eONVVXUZGSzGlVN1HxErFRNlFTavcM6hNQEVFVDv1PehWOIU0Bx1uFQU9p99FNNk+NSBfOrUqZFQ3RSTUbGQ1G988BNUb3DilE9Rn5CHPRk0+VQDUQsdHc01DFQVoVj+E9ddE8NBE8NRG1OLYNBToVj2E2982twTaVj6hREhUwNBNZ0dLVLVUNPTJTzSlZVQ49KzURKhWRJ5WPbgkm985BJLYPhSVqNs1esBNhKheNAbIcARp32fwiPGh8sjz4fUI9iHwCcj3YfmB+qH+SPzh/oj+KJAB6fEC9SmU6fQC8yL2Qvdi8AiC+aL6wvvi/Iz8LP1M/uLwAAPxI/ND8+P1A/Yj9sPzY/AJg/ij/EP6Y/uD/CP/Q/1j8AME8qT0RPPk9wT4JPXE+OTwCgT7JP1E+2TwBfEl/sTx5fADBfAk9kX1ZfUF+iX7Rfjl/Y2F/iWWbSnEu1Yz5MWo0TKCTUKE6lY2pMBLMuUK1kPNQYUQ3TjL1RNRMBUkBmXmF2Wsxk6MxkeFNl0+y89LVgnGTRhNREVV1jtlVVHWRWLfRWXSMjRORbkVdNc/5XXWNmzNTbylhNcx5ZbXMlWZY9YwNZheRYtQTs1ERW/NQDWF1j1sRkxnzvAH7tRu9Y7yLpJn+A78rhfn8AyO+yfwz/xn/of/p/FP8GhZqW0rc89I5XvfQ09A+23HTNVtXTiVZdY0ZYnNSb0M7SulUVY3509KyTYGbSDFVdI9OM9Jy2hNRkVN1zLVSl1FOmNROxU21m/hJBdGQMtVPt09Tk9JxSzSNnrVK98yBS1dPpTNSx1VEFg3sUBEVMZAxR2mX0UJ1zoFAFg1tQ1kUTJVAVY95MBG5PmlVkT10jk04lZmbSvG1NzSM3TZ0Dz0wFg0VrdAQFfAQTYJ7zS9UG2s4jSsVT+kmV06dJtHWEvJSevJT+SdXTeQqklPekBEtcL/YNDh8YrwAyHzyvVh9gr3IfhK+Wr6ivAMIfvK/2HdavGC8Sv8xfVi8AOL9Kv2y/fr9Qv2K/tL/GvwDYv+q/5F8OzwDPIs80z+5fAEjPQs98z4bPgM9Sz9TPvs8AmM+izxTf/s9A3xLfVN923wBY39rPZN9e38jfmt/c39bfAAjvGu8s7+bf4N9K73Tvfu+AkO9a77Tvzu/A7/LRnnKA2UsdhIwEb0zdc51NZkVzok4llDwESFDl81u8UL3zMFFdY6YElNsbUt1zrVKdcyBTakWjlbT0CJSEfFQFg23rpIRdVTWj0VWdc2tgVp30Vq2jPlf1462qLIQXWK2jfvRk4pVYNZRZDQRZjfT0ZLJVWD1jc/z0M/z085x0C9BXnYPElH8uDzB/an8AZA+Gf6B/ig+sD9593n/gD0DyDwQfFo0ehbaDRHSCRHTVQtQE/aRkumSEd1YyNZRWrYScZKhVHfR8hKs0Va2UVD1jw4z0i21UZYNHVK2jDlQNdNlTJZS8hGhTRXMyUzKtlFKVFGz0gFKlFOyEqxBSnZRRLfRR9eNqZVGFFFG9ZERkuFD9o7WBLJRLNJQVUFUUT9p1k09MlOFOnZN4Trb9o/FNRaOFTeX0TWz9hHyUS0xlg+dLPWNrg0vVAx0spKFKNaNtQawk4UndY5VJ9WS1SXWTr7wkFUp1k48FSl1jJiyn7p8Ar1KpJq8AMK9Kr1SvZj+Ar4o/nD++rwDwr8I/1D8evfY/IL+iuaa/AEhPor9sT35PYE+KT7RPxu8A+O/qT9xPlu/w7xJf9E9GXwBYX/JPjF8+X6Bfsl/MX3ZfANBf+l8cb/5fGG9Cb1Rvbm8AaG+Kb5Rvpm+wb8JvDG/ObwDgbxJ/JH8+f1h/Un9sf4Z/AHh/qn+8f5Z/kH+SWZYlPpOtS22DqkylJE1V9E6oLfQ89/5y2kz0UFT0xi1RLRM5Ug0Tq2z/fvVqjlKXpBQHjBR6VSWDa+pVLZRW1QPNViWDazpXjVOn1AQtWOUjjZbUhPZY1SPj8NYjWWxtFMz0rlilA3BYTfMrIFiNJFdF88wcD6YFAj4SwjyfTp1WD1APcg+kDwCeDZ6fyJ/CD+Sf9p/YDxofWVfNJLyUgFelMy689KvqVnUUVtUjZWwUJ1VWXSPojBSqnPRxpIRtKpz08VRdI7hUDfRspBcOQhFUJYPaUw1DW6FTHSNeU10TJ7wUq/BSJSRSLSRSLRNJbVL18xJShfPcUb0kVVGl9FGNpFGdQ/NE99o2QoNE9ExQjVMXUGw9hn7yOE8lg8pOzaRtTtUj9U19M4hNnSRtTdUjtUzVIzVMzSNpz6w3HqILVDSlSk0zpUW0tOW8J5YjSU0zxTVJVbRKjVO3So2k7C8AjlUORX41Hj8ozzo/TM9ePwBwz3o/lM+mz7jPsj/czwZNAMbFFk8Y36JPLN8u32Dfct8AhN+W36jfut/M397f8N/afwD8fwbvOO/Sf0zvZu9g74LvACTvnu/437Lv5O/W77jv8u8ANP/+7zD/Kv9s/3b/oP+y/wCU/8b/2P/q//T/Dg8gDzIPAEQPTg9gD/rvlA+mD3gPwg9QhA/mDwgbnhNLHZMMjCVZTL20dLToThWjDTS3qo7C+Cy0bBS04BQkVGr8FMgEtDzMpM5TDZNrQFQFI7K0FCZVNaOtmaQUCVato3dspOcpVoWkFKTdxIRH/IcmglEK7ITrgHYiDPQU3ASUW5BYRcNRWLWkWM0WAHYTXJ82n0gvWi+0n36fkC8Awp+kL8Yv4J8iqd4vEK8ir0wsP/4CmldFxEykHjSkVdlcpJhkpFVspBdcpJvYVT2jj1VtFJyEGm1VDUPhVPUTrFRV1G1U/QM6VCWTBFQ9o7W/hISIjBRQU5U0U7JV0+Nsh/8CdFIdkzy25KT4UQ2TwFF1tFHWTbNSUfUTHAy05VDaFTOtRLR3UA3DMVBaVbP4RISITyVET/2EtU61tE5Vs9hNDZNwmU2lhDQUhUwlRIy0tVlLbRRU1PNKhTRKLTNrK0qdpElNs4JJHZPRjNS0w7AGElfERNhKAr0jQITHBh3GxRbPOM86XwBcz2bPcF+CX8zPll+4X9rPANxf7l8Ab/LJHm9I3zpvBF8AZm9Qb3JvnG+ub8Bv0m/kbwDWD+AP8m8Ufz5/UH8qf2R/AA5/gH+Sf7R/rn+gf9p/7H8A7n8AjyKPPI8+j2CPco98jwCGj1iPwo+sj66PmI/yj/yPACafCJ9Knzyfbp9gn2qfpJ/Ahp+4n7Kf7J/WnfYSnEvWhRM+TK1TKHS0KE5ajaNqZEQuUM2zo1QUaxhR1URRTVMBUp0TTXbkpOhStRTcNOqMFLVgrDTTlBRCVZ0TtqVVvZMnZDdOUiG8JJBtVx2z+lf1M2RYtRNrx1glRFmlEylZtRPbB1nNs8NY9TOEWLTVFl5SBRS011edE8YAnC92L4gjhi+AL0K/vC+OvwDYL8K/1L8WP/gv8r8cz64Sabkkx7YSt1Q0jlfVNNVXhTMPJMTLtBSHVtqdE0a0FAdW5RO6VZaFE35VbURV9RSMNNRapDScvDRkVL1EVL0UbVNNU7FTrVN4U0VDy0FT9RRTpcT8NJxStr2TZ1KNEyBSXTPprVFFQ7FRHcN7LERFrVGFEw5RJbRQrbOgbVAdw1tQVVMlUPWTrdpkRG5PHbRPhTRObD2m9hK8Tb2TN02FMxXPLBRnNBQFlEQroIbTVqRE1Eq9lEr1k/rMRNOiSY3E1NSe1NT+SVZdM3lK9RP8vERLhG8ALmW+VV5dPl9A71JfZF927wCQX8JfrO++78hfCmne7wD/ABpvJP+Gb4BvUv9s/2b/kP8Aov+0/8b/2P/q//z/9p8gDwASD0QP1p9IDzoPfA+OD6APAKoPzA+2D+AP6g/8Dw4fKB8AQh9cH04fIB+KH5Qfbh+AHwDKH+Qf5h8ILyIvNC9OL6AfAHIvXC9+L5AvOi+sL8Yv4C8Goi9LQA</prop>
			</obj>
			<obj name="Protocol" class="HTCProtocol" version="1">
				<prop name="Created">2016-07-05T10:15:02.553</prop>
				<prop name="LastModified">1899-12-30T00:00:00.000</prop>
				<obj name="Programs" class="HTCRunProgramList" version="5">
					<list name="emlist" count="2">
						<obj name="item" class="HTCRunProgram" version="1">
							<prop name="name">Program</prop>
							<prop name="Cycles">1</prop>
							<prop name="AnalysisMode">None</prop>
							<obj name="Segments" class="TEMRunSegmentList" version="1">
								<list name="emlist" count="1">
									<obj name="item" class="HTCRunSegment" version="2">
										<prop name="Hold">180</prop>
										<prop name="Slope">4.4</prop>
										<prop name="StepDelay">0</prop>
										<prop name="StepSize">0</prop>
										<prop name="Target">95</prop>
										<prop name="Target2">0</prop>
										<prop name="AcquisitionMode">0</prop>
										<prop name="AcqPerDegree">5</prop>
									</obj>
								</list>
							</obj>
						</obj>
						<obj name="item" class="HTCRunProgram" version="1">
							<prop name="name">Program</prop>
							<prop name="Cycles">50</prop>
							<prop name="AnalysisMode">Quantification</prop>
							<obj name="Segments" class="TEMRunSegmentList" version="1">
								<list name="emlist" count="2">
									<obj name="item" class="HTCRunSegment" version="2">
										<prop name="Hold">15</prop>
										<prop name="Slope">4.4</prop>
										<prop name="StepDelay">0</prop>
										<prop name="StepSize">0</prop>
										<prop name="Target">95</prop>
										<prop name="Target2">0</prop>
										<prop name="AcquisitionMode">0</prop>
										<prop name="AcqPerDegree">5</prop>
									</obj>
									<obj name="item" class="HTCRunSegment" version="2">
										<prop name="Hold">60</prop>
										<prop name="Slope">2.2</prop>
										<prop name="StepDelay">0</prop>
										<prop name="StepSize">0</prop>
										<prop name="Target">55</prop>
										<prop name="Target2">0</prop>
										<prop name="AcquisitionMode">1</prop>
										<prop name="AcqPerDegree">5</prop>
									</obj>
								</list>
							</obj>
						</obj>
					</list>
					<list name="AnalysisModes" count="4">
						<item>None</item>
						<item>Quantification</item>
						<item>Melting Curves</item>
						<item>Color Compensation</item>
					</list>
					<prop name="ChannelCount">4</prop>
					<prop name="InstrumentSubclass">HTC_VER_10</prop>
					<obj name="Container" class="HTCBlockType" version="1">
						<prop name="Id">bt96S</prop>
						<prop name="RowCount">8</prop>
						<prop name="ColCount">12</prop>
						<prop name="OvershootDnDelay">10</prop>
						<prop name="OvershootUpDelay">10</prop>
						<prop name="RampRateMaxDn">2.2</prop>
						<prop name="RampRateMaxUp">4.4</prop>
						<prop name="ReactionVolMin">10</prop>
						<prop name="ReactionVolMax">100</prop>
						<prop name="ReactionVolDefault">20</prop>
						<prop name="HorVertCrosstalkCoefficient">0.0003</prop>
						<prop name="DiagCrosstalkCoefficent">0.0001</prop>
					</obj>
					<prop name="MaxPositionsToSeek">96</prop>
					<obj name="DetectionFormats" class="DetectionFormats" version="2">
						<list name="emlist" count="14">
							<obj name="item" class="HTCDetectionFormat" version="1">
								<list name="emlist" count="1">
									<obj name="item" class="HTCChannel" version="2">
										<prop name="name">SYBR Green I / HRM Dye</prop>
										<prop name="Active">1</prop>
										<prop name="EmissionWL">510</prop>
										<prop name="ExcitationWL">465</prop>
										<prop name="IntgrTime">250</prop>
										<prop name="MaxIntgrTime">1000</prop>
										<prop name="MeltFactor">1.2</prop>
										<prop name="QuantFactor">30</prop>
									</obj>
								</list>
								<prop name="name">SYBR Green I / HRM Dye</prop>
								<prop name="Active">1</prop>
								<prop name="DefChannelNdx">0</prop>
								<prop name="DenominatorNdx">-1</prop>
								<prop name="ReadOnly">0</prop>
								<list name="EmissionWLAvail" count="6">
									<item>488</item>
									<item>510</item>
									<item>580</item>
									<item>610</item>
									<item>640</item>
									<item>660</item>
								</list>
								<list name="ExcitationWLAvail" count="5">
									<item>440</item>
									<item>465</item>
									<item>498</item>
									<item>533</item>
									<item>618</item>
								</list>
								<prop name="MeasuringMode">hmmDynamic</prop>
							</obj>
							<obj name="item" class="HTCDetectionFormat" version="1">
								<list name="emlist" count="1">
									<obj name="item" class="HTCChannel" version="2">
										<prop name="name">SimpleProbe</prop>
										<prop name="Active">1</prop>
										<prop name="EmissionWL">510</prop>
										<prop name="ExcitationWL">465</prop>
										<prop name="IntgrTime">250</prop>
										<prop name="MaxIntgrTime">2000</prop>
										<prop name="MeltFactor">1.2</prop>
										<prop name="QuantFactor">2</prop>
									</obj>
								</list>
								<prop name="name">SimpleProbe</prop>
								<prop name="Active">1</prop>
								<prop name="DefChannelNdx">0</prop>
								<prop name="DenominatorNdx">-1</prop>
								<prop name="ReadOnly">0</prop>
								<list name="EmissionWLAvail" count="6">
									<item>488</item>
									<item>510</item>
									<item>580</item>
									<item>610</item>
									<item>640</item>
									<item>660</item>
								</list>
								<list name="ExcitationWLAvail" count="5">
									<item>440</item>
									<item>465</item>
									<item>498</item>
									<item>533</item>
									<item>618</item>
								</list>
								<prop name="MeasuringMode">hmmDynamic</prop>
							</obj>
							<obj name="item" class="HTCDetectionFormat" version="1">
								<list name="emlist" count="1">
									<obj name="item" class="HTCChannel" version="2">
										<prop name="name">FAM</prop>
										<prop name="Active">1</prop>
										<prop name="EmissionWL">510</prop>
										<prop name="ExcitationWL">465</prop>
										<prop name="IntgrTime">250</prop>
										<prop name="MaxIntgrTime">2000</prop>
										<prop name="MeltFactor">1</prop>
										<prop name="QuantFactor">10</prop>
									</obj>
								</list>
								<prop name="name">Mono Color Hydrolysis Probe / UPL Probe</prop>
								<prop name="Active">1</prop>
								<prop name="DefChannelNdx">0</prop>
								<prop name="DenominatorNdx">-1</prop>
								<prop name="ReadOnly">0</prop>
								<list name="EmissionWLAvail" count="6">
									<item>488</item>
									<item>510</item>
									<item>580</item>
									<item>610</item>
									<item>640</item>
									<item>660</item>
								</list>
								<list name="ExcitationWLAvail" count="5">
									<item>440</item>
									<item>465</item>
									<item>498</item>
									<item>533</item>
									<item>618</item>
								</list>
								<prop name="MeasuringMode">hmmDynamic</prop>
							</obj>
							<obj name="item" class="HTCDetectionFormat" version="1">
								<list name="emlist" count="2">
									<obj name="item" class="HTCChannel" version="2">
										<prop name="name">FAM</prop>
										<prop name="Active">1</prop>
										<prop name="EmissionWL">510</prop>
										<prop name="ExcitationWL">465</prop>
										<prop name="IntgrTime">250</prop>
										<prop name="MaxIntgrTime">2000</prop>
										<prop name="MeltFactor">1</prop>
										<prop name="QuantFactor">10</prop>
									</obj>
									<obj name="item" class="HTCChannel" version="2">
										<prop name="name">VIC / HEX / Yellow555</prop>
										<prop name="Active">1</prop>
										<prop name="EmissionWL">580</prop>
										<prop name="ExcitationWL">533</prop>
										<prop name="IntgrTime">250</prop>
										<prop name="MaxIntgrTime">2000</prop>
										<prop name="MeltFactor">1</prop>
										<prop name="QuantFactor">10</prop>
									</obj>
								</list>
								<prop name="name">Dual Color Hydrolysis Probe / UPL Probe</prop>
								<prop name="Active">1</prop>
								<prop name="DefChannelNdx">0</prop>
								<prop name="DenominatorNdx">-1</prop>
								<prop name="ReadOnly">0</prop>
								<list name="EmissionWLAvail" count="6">
									<item>488</item>
									<item>510</item>
									<item>580</item>
									<item>610</item>
									<item>640</item>
									<item>660</item>
								</list>
								<list name="ExcitationWLAvail" count="5">
									<item>440</item>
									<item>465</item>
									<item>498</item>
									<item>533</item>
									<item>618</item>
								</list>
								<prop name="MeasuringMode">hmmDynamic</prop>
							</obj>
							<obj name="item" class="HTCDetectionFormat" version="1">
								<list name="emlist" count="3">
									<obj name="item" class="HTCChannel" version="2">
										<prop name="name">FAM</prop>
										<prop name="Active">1</prop>
										<prop name="EmissionWL">510</prop>
										<prop name="ExcitationWL">465</prop>
										<prop name="IntgrTime">250</prop>
										<prop name="MaxIntgrTime">2000</prop>
										<prop name="MeltFactor">1</prop>
										<prop name="QuantFactor">10</prop>
									</obj>
									<obj name="item" class="HTCChannel" version="2">
										<prop name="name">VIC / HEX / Yellow555</prop>
										<prop name="Active">1</prop>
										<prop name="EmissionWL">580</prop>
										<prop name="ExcitationWL">533</prop>
										<prop name="IntgrTime">250</prop>
										<prop name="MaxIntgrTime">2000</prop>
										<prop name="MeltFactor">1</prop>
										<prop name="QuantFactor">10</prop>
									</obj>
									<obj name="item" class="HTCChannel" version="2">
										<prop name="name">Cy 5 / Cy 5.5</prop>
										<prop name="Active">1</prop>
										<prop name="EmissionWL">660</prop>
										<prop name="ExcitationWL">618</prop>
										<prop name="IntgrTime">250</prop>
										<prop name="MaxIntgrTime">2000</prop>
										<prop name="MeltFactor">1</prop>
										<prop name="QuantFactor">10</prop>
									</obj>
								</list>
								<prop name="name">3 Color Hydrolysis Probe</prop>
								<prop name="Active">1</prop>
								<prop name="DefChannelNdx">0</prop>
								<prop name="DenominatorNdx">-1</prop>
								<prop name="ReadOnly">0</prop>
								<list name="EmissionWLAvail" count="6">
									<item>488</item>
									<item>510</item>
									<item>580</item>
									<item>610</item>
									<item>640</item>
									<item>660</item>
								</list>
								<list name="ExcitationWLAvail" count="5">
									<item>440</item>
									<item>465</item>
									<item>498</item>
									<item>533</item>
									<item>618</item>
								</list>
								<prop name="MeasuringMode">hmmDynamic</prop>
							</obj>
							<obj name="item" class="HTCDetectionFormat" version="1">
								<list name="emlist" count="4">
									<obj name="item" class="HTCChannel" version="2">
										<prop name="name">Cyan 500</prop>
										<prop name="Active">1</prop>
										<prop name="EmissionWL">488</prop>
										<prop name="ExcitationWL">440</prop>
										<prop name="IntgrTime">250</prop>
										<prop name="MaxIntgrTime">2000</prop>
										<prop name="MeltFactor">1</prop>
										<prop name="QuantFactor">10</prop>
									</obj>
									<obj name="item" class="HTCChannel" version="2">
										<prop name="name">FAM</prop>
										<prop name="Active">1</prop>
										<prop name="EmissionWL">580</prop>
										<prop name="ExcitationWL">498</prop>
										<prop name="IntgrTime">250</prop>
										<prop name="MaxIntgrTime">2000</prop>
										<prop name="MeltFactor">1</prop>
										<prop name="QuantFactor">10</prop>
									</obj>
									<obj name="item" class="HTCChannel" version="2">
										<prop name="name">Red 610</prop>
										<prop name="Active">1</prop>
										<prop name="EmissionWL">610</prop>
										<prop name="ExcitationWL">533</prop>
										<prop name="IntgrTime">250</prop>
										<prop name="MaxIntgrTime">2000</prop>
										<prop name="MeltFactor">1</prop>
										<prop name="QuantFactor">10</prop>
									</obj>
									<obj name="item" class="HTCChannel" version="2">
										<prop name="name">Cy 5 / Cy 5.5</prop>
										<prop name="Active">1</prop>
										<prop name="EmissionWL">660</prop>
										<prop name="ExcitationWL">618</prop>
										<prop name="IntgrTime">250</prop>
										<prop name="MaxIntgrTime">2000</prop>
										<prop name="MeltFactor">1</prop>
										<prop name="QuantFactor">10</prop>
									</obj>
								</list>
								<prop name="name">4 Color Hydrolysis Probe</prop>
								<prop name="Active">1</prop>
								<prop name="DefChannelNdx">0</prop>
								<prop name="DenominatorNdx">-1</prop>
								<prop name="ReadOnly">0</prop>
								<list name="EmissionWLAvail" count="6">
									<item>488</item>
									<item>510</item>
									<item>580</item>
									<item>610</item>
									<item>640</item>
									<item>660</item>
								</list>
								<list name="ExcitationWLAvail" count="5">
									<item>440</item>
									<item>465</item>
									<item>498</item>
									<item>533</item>
									<item>618</item>
								</list>
								<prop name="MeasuringMode">hmmDynamic</prop>
							</obj>
							<obj name="item" class="HTCDetectionFormat" version="1">
								<list name="emlist" count="1">
									<obj name="item" class="HTCChannel" version="2">
										<prop name="name">Red 640</prop>
										<prop name="Active">1</prop>
										<prop name="EmissionWL">640</prop>
										<prop name="ExcitationWL">498</prop>
										<prop name="IntgrTime">250</prop>
										<prop name="MaxIntgrTime">2000</prop>
										<prop name="MeltFactor">1.2</prop>
										<prop name="QuantFactor">5</prop>
									</obj>
								</list>
								<prop name="name">Mono Color HybProbe</prop>
								<prop name="Active">1</prop>
								<prop name="DefChannelNdx">0</prop>
								<prop name="DenominatorNdx">-1</prop>
								<prop name="ReadOnly">0</prop>
								<list name="EmissionWLAvail" count="6">
									<item>488</item>
									<item>510</item>
									<item>580</item>
									<item>610</item>
									<item>640</item>
									<item>660</item>
								</list>
								<list name="ExcitationWLAvail" count="5">
									<item>440</item>
									<item>465</item>
									<item>498</item>
									<item>533</item>
									<item>618</item>
								</list>
								<prop name="MeasuringMode">hmmDynamic</prop>
							</obj>
							<obj name="item" class="HTCDetectionFormat" version="1">
								<list name="emlist" count="4">
									<obj name="item" class="HTCChannel" version="2">
										<prop name="name">Fluos</prop>
										<prop name="Active">1</prop>
										<prop name="EmissionWL">510</prop>
										<prop name="ExcitationWL">465</prop>
										<prop name="IntgrTime">250</prop>
										<prop name="MaxIntgrTime">2000</prop>
										<prop name="MeltFactor">2</prop>
										<prop name="QuantFactor">1.5</prop>
									</obj>
									<obj name="item" class="HTCChannel" version="2">
										<prop name="name">Red 610</prop>
										<prop name="Active">1</prop>
										<prop name="EmissionWL">610</prop>
										<prop name="ExcitationWL">498</prop>
										<prop name="IntgrTime">250</prop>
										<prop name="MaxIntgrTime">2000</prop>
										<prop name="MeltFactor">1.2</prop>
										<prop name="QuantFactor">5</prop>
									</obj>
									<obj name="item" class="HTCChannel" version="2">
										<prop name="name">Red 640</prop>
										<prop name="Active">1</prop>
										<prop name="EmissionWL">640</prop>
										<prop name="ExcitationWL">498</prop>
										<prop name="IntgrTime">250</prop>
										<prop name="MaxIntgrTime">2000</prop>
										<prop name="MeltFactor">1.2</prop>
										<prop name="QuantFactor">5</prop>
									</obj>
									<obj name="item" class="HTCChannel" version="2">
										<prop name="name">Cy 5 / Cy 5.5</prop>
										<prop name="Active">1</prop>
										<prop name="EmissionWL">660</prop>
										<prop name="ExcitationWL">498</prop>
										<prop name="IntgrTime">250</prop>
										<prop name="MaxIntgrTime">2000</prop>
										<prop name="MeltFactor">1.2</prop>
										<prop name="QuantFactor">5</prop>
									</obj>
								</list>
								<prop name="name">Multi Color HybProbe</prop>
								<prop name="Active">1</prop>
								<prop name="DefChannelNdx">0</prop>
								<prop name="DenominatorNdx">-1</prop>
								<prop name="ReadOnly">0</prop>
								<list name="EmissionWLAvail" count="6">
									<item>488</item>
									<item>510</item>
									<item>580</item>
									<item>610</item>
									<item>640</item>
									<item>660</item>
								</list>
								<list name="ExcitationWLAvail" count="5">
									<item>440</item>
									<item>465</item>
									<item>498</item>
									<item>533</item>
									<item>618</item>
								</list>
								<prop name="MeasuringMode">hmmDynamic</prop>
							</obj>
							<obj name="item" class="HTCDetectionFormat" version="1">
								<list name="emlist" count="4">
									<obj name="item" class="HTCChannel" version="2">
										<prop name="name">465-510</prop>
										<prop name="Active">1</prop>
										<prop name="EmissionWL">510</prop>
										<prop name="ExcitationWL">465</prop>
										<prop name="IntgrTime">250</prop>
										<prop name="MaxIntgrTime">1000</prop>
										<prop name="MeltFactor">1</prop>
										<prop name="QuantFactor">1</prop>
									</obj>
									<obj name="item" class="HTCChannel" version="2">
										<prop name="name">533-580</prop>
										<prop name="Active">1</prop>
										<prop name="EmissionWL">580</prop>
										<prop name="ExcitationWL">533</prop>
										<prop name="IntgrTime">250</prop>
										<prop name="MaxIntgrTime">1000</prop>
										<prop name="MeltFactor">1</prop>
										<prop name="QuantFactor">1</prop>
									</obj>
									<obj name="item" class="HTCChannel" version="2">
										<prop name="name">533-610</prop>
										<prop name="Active">1</prop>
										<prop name="EmissionWL">610</prop>
										<prop name="ExcitationWL">533</prop>
										<prop name="IntgrTime">250</prop>
										<prop name="MaxIntgrTime">1000</prop>
										<prop name="MeltFactor">1</prop>
										<prop name="QuantFactor">1</prop>
									</obj>
									<obj name="item" class="HTCChannel" version="2">
										<prop name="name">618-660</prop>
										<prop name="Active">1</prop>
										<prop name="EmissionWL">660</prop>
										<prop name="ExcitationWL">618</prop>
										<prop name="IntgrTime">250</prop>
										<prop name="MaxIntgrTime">1000</prop>
										<prop name="MeltFactor">1</prop>
										<prop name="QuantFactor">1</prop>
									</obj>
								</list>
								<prop name="name">SCicchitano1</prop>
								<prop name="Active">1</prop>
								<prop name="DefChannelNdx">0</prop>
								<prop name="DenominatorNdx">-1</prop>
								<prop name="ReadOnly">0</prop>
								<list name="EmissionWLAvail" count="6">
									<item>488</item>
									<item>510</item>
									<item>580</item>
									<item>610</item>
									<item>640</item>
									<item>660</item>
								</list>
								<list name="ExcitationWLAvail" count="5">
									<item>440</item>
									<item>465</item>
									<item>498</item>
									<item>533</item>
									<item>618</item>
								</list>
								<prop name="MeasuringMode">hmmDynamic</prop>
							</obj>
							<obj name="item" class="HTCDetectionFormat" version="1">
								<list name="emlist" count="2">
									<obj name="item" class="HTCChannel" version="2">
										<prop name="name">465-510</prop>
										<prop name="Active">1</prop>
										<prop name="EmissionWL">510</prop>
										<prop name="ExcitationWL">465</prop>
										<prop name="IntgrTime">250</prop>
										<prop name="MaxIntgrTime">1000</prop>
										<prop name="MeltFactor">1</prop>
										<prop name="QuantFactor">1</prop>
									</obj>
									<obj name="item" class="HTCChannel" version="2">
										<prop name="name">498-580</prop>
										<prop name="Active">1</prop>
										<prop name="EmissionWL">580</prop>
										<prop name="ExcitationWL">498</prop>
										<prop name="IntgrTime">250</prop>
										<prop name="MaxIntgrTime">1000</prop>
										<prop name="MeltFactor">1</prop>
										<prop name="QuantFactor">1</prop>
									</obj>
								</list>
								<prop name="name">VIC and FAM</prop>
								<prop name="Active">1</prop>
								<prop name="DefChannelNdx">0</prop>
								<prop name="DenominatorNdx">-1</prop>
								<prop name="ReadOnly">0</prop>
								<list name="EmissionWLAvail" count="6">
									<item>488</item>
									<item>510</item>
									<item>580</item>
									<item>610</item>
									<item>640</item>
									<item>660</item>
								</list>
								<list name="ExcitationWLAvail" count="5">
									<item>440</item>
									<item>465</item>
									<item>498</item>
									<item>533</item>
									<item>618</item>
								</list>
								<prop name="MeasuringMode">hmmDynamic</prop>
							</obj>
							<obj name="item" class="HTCDetectionFormat" version="1">
								<list name="emlist" count="2">
									<obj name="item" class="HTCChannel" version="2">
										<prop name="name">465-510</prop>
										<prop name="Active">1</prop>
										<prop name="EmissionWL">510</prop>
										<prop name="ExcitationWL">465</prop>
										<prop name="IntgrTime">250</prop>
										<prop name="MaxIntgrTime">1000</prop>
										<prop name="MeltFactor">1</prop>
										<prop name="QuantFactor">1</prop>
									</obj>
									<obj name="item" class="HTCChannel" version="2">
										<prop name="name">533-580</prop>
										<prop name="Active">1</prop>
										<prop name="EmissionWL">580</prop>
										<prop name="ExcitationWL">533</prop>
										<prop name="IntgrTime">250</prop>
										<prop name="MaxIntgrTime">1000</prop>
										<prop name="MeltFactor">1</prop>
										<prop name="QuantFactor">1</prop>
									</obj>
								</list>
								<prop name="name">Borowsky</prop>
								<prop name="Active">1</prop>
								<prop name="DefChannelNdx">0</prop>
								<prop name="DenominatorNdx">-1</prop>
								<prop name="ReadOnly">0</prop>
								<list name="EmissionWLAvail" count="6">
									<item>488</item>
									<item>510</item>
									<item>580</item>
									<item>610</item>
									<item>640</item>
									<item>660</item>
								</list>
								<list name="ExcitationWLAvail" count="5">
									<item>440</item>
									<item>465</item>
									<item>498</item>
									<item>533</item>
									<item>618</item>
								</list>
								<prop name="MeasuringMode">hmmDynamic</prop>
							</obj>
							<obj name="item" class="HTCDetectionFormat" version="1">
								<list name="emlist" count="2">
									<obj name="item" class="HTCChannel" version="2">
										<prop name="name">533-580</prop>
										<prop name="Active">1</prop>
										<prop name="EmissionWL">580</prop>
										<prop name="ExcitationWL">533</prop>
										<prop name="IntgrTime">250</prop>
										<prop name="MaxIntgrTime">1000</prop>
										<prop name="MeltFactor">1</prop>
										<prop name="QuantFactor">1</prop>
									</obj>
									<obj name="item" class="HTCChannel" version="2">
										<prop name="name">465-510</prop>
										<prop name="Active">1</prop>
										<prop name="EmissionWL">510</prop>
										<prop name="ExcitationWL">465</prop>
										<prop name="IntgrTime">250</prop>
										<prop name="MaxIntgrTime">1000</prop>
										<prop name="MeltFactor">1</prop>
										<prop name="QuantFactor">1</prop>
									</obj>
								</list>
								<prop name="name">RLB</prop>
								<prop name="Active">1</prop>
								<prop name="DefChannelNdx">0</prop>
								<prop name="DenominatorNdx">-1</prop>
								<prop name="ReadOnly">0</prop>
								<list name="EmissionWLAvail" count="6">
									<item>488</item>
									<item>510</item>
									<item>580</item>
									<item>610</item>
									<item>640</item>
									<item>660</item>
								</list>
								<list name="ExcitationWLAvail" count="5">
									<item>440</item>
									<item>465</item>
									<item>498</item>
									<item>533</item>
									<item>618</item>
								</list>
								<prop name="MeasuringMode">hmmDynamic</prop>
							</obj>
							<obj name="item" class="HTCDetectionFormat" version="1">
								<list name="emlist" count="0">
								</list>
								<prop name="name">New Format 1</prop>
								<prop name="Active">1</prop>
								<prop name="DefChannelNdx">-1</prop>
								<prop name="DenominatorNdx">-1</prop>
								<prop name="ReadOnly">0</prop>
								<list name="EmissionWLAvail" count="6">
									<item>488</item>
									<item>510</item>
									<item>580</item>
									<item>610</item>
									<item>640</item>
									<item>660</item>
								</list>
								<list name="ExcitationWLAvail" count="5">
									<item>440</item>
									<item>465</item>
									<item>498</item>
									<item>533</item>
									<item>618</item>
								</list>
								<prop name="MeasuringMode">hmmDynamic</prop>
							</obj>
							<obj name="item" class="HTCDetectionFormat" version="1">
								<list name="emlist" count="4">
									<obj name="item" class="HTCChannel" version="2">
										<prop name="name">618-660</prop>
										<prop name="Active">1</prop>
										<prop name="EmissionWL">660</prop>
										<prop name="ExcitationWL">618</prop>
										<prop name="IntgrTime">250</prop>
										<prop name="MaxIntgrTime">1000</prop>
										<prop name="MeltFactor">1</prop>
										<prop name="QuantFactor">1</prop>
									</obj>
									<obj name="item" class="HTCChannel" version="2">
										<prop name="name">498-580</prop>
										<prop name="Active">1</prop>
										<prop name="EmissionWL">580</prop>
										<prop name="ExcitationWL">498</prop>
										<prop name="IntgrTime">250</prop>
										<prop name="MaxIntgrTime">1000</prop>
										<prop name="MeltFactor">1</prop>
										<prop name="QuantFactor">1</prop>
									</obj>
									<obj name="item" class="HTCChannel" version="2">
										<prop name="name">533-580</prop>
										<prop name="Active">1</prop>
										<prop name="EmissionWL">580</prop>
										<prop name="ExcitationWL">533</prop>
										<prop name="IntgrTime">250</prop>
										<prop name="MaxIntgrTime">1000</prop>
										<prop name="MeltFactor">1</prop>
										<prop name="QuantFactor">1</prop>
									</obj>
									<obj name="item" class="HTCChannel" version="2">
										<prop name="name">465-510</prop>
										<prop name="Active">1</prop>
										<prop name="EmissionWL">510</prop>
										<prop name="ExcitationWL">465</prop>
										<prop name="IntgrTime">250</prop>
										<prop name="MaxIntgrTime">1000</prop>
										<prop name="MeltFactor">1</prop>
										<prop name="QuantFactor">1</prop>
									</obj>
								</list>
								<prop name="name">Borowsky_2</prop>
								<prop name="Active">1</prop>
								<prop name="DefChannelNdx">0</prop>
								<prop name="DenominatorNdx">-1</prop>
								<prop name="ReadOnly">0</prop>
								<list name="EmissionWLAvail" count="6">
									<item>488</item>
									<item>510</item>
									<item>580</item>
									<item>610</item>
									<item>640</item>
									<item>660</item>
								</list>
								<list name="ExcitationWLAvail" count="5">
									<item>440</item>
									<item>465</item>
									<item>498</item>
									<item>533</item>
									<item>618</item>
								</list>
								<prop name="MeasuringMode">hmmDynamic</prop>
							</obj>
						</list>
						<prop name="DefFormatName">Borowsky_2</prop>
					</obj>
					<list name="AcquisitionModes" count="4">
						<item>None</item>
						<item>Single</item>
						<item>Continuous</item>
						<item>Step</item>
					</list>
					<prop name="SeekTemp">30</prop>
					<prop name="SampleVolume">10</prop>
					<prop name="PlateID">06148394</prop>
				</obj>
			</obj>
			<prop name="CompletedProgramNo">3</prop>
			<prop name="StopPoint">3</prop>
			<prop name="CarouselConstMoved">0</prop>
		</obj>
		<obj name="AnlsAndSampleInfo" class="AnlsAndSampleInfo" version="1">
			<obj name="AnlsPropTypes" class="PropertyTypeList" version="1">
				<list name="emlist" count="3">
					<obj name="item" class="SamplePropType" version="1">
						<prop name="name">Units</prop>
						<prop name="PropClass">QuantUnitsProp</prop>
						<prop name="IsChannelProperty">0</prop>
						<prop name="SelectorOrder">0</prop>
						<prop name="ShowInSelector">0</prop>
						<prop name="ShowInTable">0</prop>
						<prop name="TableOrder">0</prop>
					</obj>
					<obj name="item" class="SamplePropType" version="1">
						<prop name="name">ExtRef</prop>
						<prop name="PropClass">RQExtRefProp</prop>
						<prop name="IsChannelProperty">0</prop>
						<prop name="SelectorOrder">0</prop>
						<prop name="ShowInSelector">0</prop>
						<prop name="ShowInTable">0</prop>
						<prop name="TableOrder">0</prop>
					</obj>
					<obj name="item" class="SamplePropType" version="1">
						<prop name="name">Endpt External Experiment</prop>
						<prop name="PropClass">EndptGenoExtExp</prop>
						<prop name="IsChannelProperty">0</prop>
						<prop name="SelectorOrder">0</prop>
						<prop name="ShowInSelector">0</prop>
						<prop name="ShowInTable">0</prop>
						<prop name="TableOrder">0</prop>
					</obj>
				</list>
			</obj>
			<obj name="SamplePropTypes" class="PropertyTypeList" version="1">
				<list name="emlist" count="26">
					<obj name="item" class="SamplePosPropType" version="1">
						<prop name="name">Position</prop>
						<prop name="PropClass">GenSampleEditPosition</prop>
						<prop name="AnalysisClass">General</prop>
						<prop name="IsChannelProperty">0</prop>
						<prop name="SelectorOrder">0</prop>
						<prop name="ShowInSelector">0</prop>
						<prop name="ShowInTable">1</prop>
						<prop name="TableOrder">0</prop>
					</obj>
					<obj name="item" class="SamplePropType" version="1">
						<prop name="name">Color</prop>
						<prop name="PropClass">SamplePrefColor</prop>
						<prop name="AnalysisClass">General</prop>
						<prop name="IsChannelProperty">0</prop>
						<prop name="SelectorOrder">1</prop>
						<prop name="ShowInSelector">0</prop>
						<prop name="ShowInTable">1</prop>
						<prop name="TableOrder">1</prop>
					</obj>
					<obj name="item" class="SamplePropType" version="1">
						<prop name="name">Replicate of</prop>
						<prop name="PropClass">GenSampleEditReplicate</prop>
						<prop name="AnalysisClass">General</prop>
						<prop name="IsChannelProperty">0</prop>
						<prop name="SelectorOrder">2</prop>
						<prop name="ShowInSelector">0</prop>
						<prop name="ShowInTable">1</prop>
						<prop name="TableOrder">2</prop>
					</obj>
					<obj name="item" class="SamplePropType" version="1">
						<prop name="name">Sample Name</prop>
						<prop name="PropClass">GenSampleEditName</prop>
						<prop name="AnalysisClass">General</prop>
						<prop name="IsChannelProperty">0</prop>
						<prop name="SelectorOrder">3</prop>
						<prop name="ShowInSelector">1</prop>
						<prop name="ShowInTable">1</prop>
						<prop name="TableOrder">3</prop>
					</obj>
					<obj name="item" class="SamplePropType" version="1">
						<prop name="name">Subsets</prop>
						<prop name="PropClass">GenSampleEditSubset</prop>
						<prop name="AnalysisClass">General</prop>
						<prop name="IsChannelProperty">0</prop>
						<prop name="SelectorOrder">4</prop>
						<prop name="ShowInSelector">0</prop>
						<prop name="ShowInTable">0</prop>
						<prop name="TableOrder">4</prop>
					</obj>
					<obj name="item" class="SamplePropType" version="1">
						<prop name="name">Notes</prop>
						<prop name="PropClass">GenSampleEditNotes</prop>
						<prop name="AnalysisClass">General</prop>
						<prop name="IsChannelProperty">0</prop>
						<prop name="SelectorOrder">5</prop>
						<prop name="ShowInSelector">0</prop>
						<prop name="ShowInTable">0</prop>
						<prop name="TableOrder">5</prop>
					</obj>
					<obj name="item" class="SamplePropType" version="1">
						<prop name="name">Sample ID</prop>
						<prop name="PropClass">HTCSampleID</prop>
						<prop name="AnalysisClass">General</prop>
						<prop name="IsChannelProperty">0</prop>
						<prop name="SelectorOrder">6</prop>
						<prop name="ShowInSelector">0</prop>
						<prop name="ShowInTable">0</prop>
						<prop name="TableOrder">6</prop>
					</obj>
					<obj name="item" class="SamplePropType" version="1">
						<prop name="name">Sample Prep Notes</prop>
						<prop name="PropClass">HTCSamplePrepNotes</prop>
						<prop name="AnalysisClass">General</prop>
						<prop name="IsChannelProperty">0</prop>
						<prop name="SelectorOrder">7</prop>
						<prop name="ShowInSelector">0</prop>
						<prop name="ShowInTable">0</prop>
						<prop name="TableOrder">7</prop>
					</obj>
					<obj name="item" class="SamplePrefWidthType" version="1">
						<prop name="name">Width</prop>
						<prop name="PropClass">SamplePrefWidth</prop>
						<prop name="AnalysisClass">Sample preferences</prop>
						<prop name="IsChannelProperty">0</prop>
						<prop name="SelectorOrder">8</prop>
						<prop name="ShowInSelector">0</prop>
						<prop name="ShowInTable">0</prop>
						<prop name="TableOrder">8</prop>
					</obj>
					<obj name="item" class="SamplePrefLineStyleType" version="1">
						<prop name="name">Line Style</prop>
						<prop name="PropClass">SamplePrefLineStyle</prop>
						<prop name="AnalysisClass">Sample preferences</prop>
						<prop name="IsChannelProperty">0</prop>
						<prop name="SelectorOrder">9</prop>
						<prop name="ShowInSelector">0</prop>
						<prop name="ShowInTable">0</prop>
						<prop name="TableOrder">9</prop>
					</obj>
					<obj name="item" class="SamplePrefPointStyleType" version="1">
						<prop name="name">Point Style</prop>
						<prop name="PropClass">SamplePrefPointStyle</prop>
						<prop name="AnalysisClass">Sample preferences</prop>
						<prop name="IsChannelProperty">0</prop>
						<prop name="SelectorOrder">10</prop>
						<prop name="ShowInSelector">0</prop>
						<prop name="ShowInTable">0</prop>
						<prop name="TableOrder">10</prop>
					</obj>
					<obj name="item" class="SamplePropType" version="1">
						<prop name="name">Dominant Channel</prop>
						<prop name="PropClass">DominantChannelProp</prop>
						<prop name="AnalysisClass">Color Compensation Analysis</prop>
						<prop name="IsChannelProperty">0</prop>
						<prop name="SelectorOrder">11</prop>
						<prop name="ShowInSelector">0</prop>
						<prop name="ShowInTable">0</prop>
						<prop name="TableOrder">11</prop>
					</obj>
					<obj name="item" class="EndPtSampleTypePropertyType" version="1">
						<prop name="name">EndPt Sample Type</prop>
						<prop name="PropClass">GroupingSample</prop>
						<prop name="AnalysisClass">EndPtGenotyping</prop>
						<prop name="IsChannelProperty">0</prop>
						<prop name="SelectorOrder">12</prop>
						<prop name="ShowInSelector">0</prop>
						<prop name="ShowInTable">0</prop>
						<prop name="TableOrder">12</prop>
					</obj>
					<obj name="item" class="SamplePropType" version="1">
						<prop name="name">EndPt Genotype</prop>
						<prop name="PropClass">Genotype</prop>
						<prop name="AnalysisClass">EndPtGenotyping</prop>
						<prop name="IsChannelProperty">0</prop>
						<prop name="SelectorOrder">13</prop>
						<prop name="ShowInSelector">0</prop>
						<prop name="ShowInTable">0</prop>
						<prop name="TableOrder">13</prop>
					</obj>
					<obj name="item" class="SamplePropType" version="1">
						<prop name="name">Target Name</prop>
						<prop name="PropClass">TargetName</prop>
						<prop name="AnalysisClass">General</prop>
						<prop name="IsChannelProperty">1</prop>
						<prop name="SelectorOrder">14</prop>
						<prop name="ShowInSelector">0</prop>
						<prop name="ShowInTable">0</prop>
						<prop name="TableOrder">14</prop>
					</obj>
					<obj name="item" class="QuantSampleTypePropertyType" version="1">
						<prop name="name">Quantification Sample Type</prop>
						<prop name="PropClass">QuantSampleTypeProperty</prop>
						<prop name="AnalysisClass">Quantification Analysis</prop>
						<prop name="IsChannelProperty">1</prop>
						<prop name="SelectorOrder">15</prop>
						<prop name="ShowInSelector">0</prop>
						<prop name="ShowInTable">0</prop>
						<prop name="TableOrder">15</prop>
					</obj>
					<obj name="item" class="SamplePropType" version="1">
						<prop name="name">Concentration</prop>
						<prop name="PropClass">QuantConcProperty</prop>
						<prop name="AnalysisClass">Quantification Analysis</prop>
						<prop name="IsChannelProperty">1</prop>
						<prop name="SelectorOrder">16</prop>
						<prop name="ShowInSelector">0</prop>
						<prop name="ShowInTable">0</prop>
						<prop name="TableOrder">16</prop>
					</obj>
					<obj name="item" class="QuantCpType" version="1">
						<prop name="name">Cp Low</prop>
						<prop name="PropClass">QuantCpLowProp</prop>
						<prop name="AnalysisClass">Quantification Analysis</prop>
						<prop name="IsChannelProperty">1</prop>
						<prop name="SelectorOrder">17</prop>
						<prop name="ShowInSelector">0</prop>
						<prop name="ShowInTable">0</prop>
						<prop name="TableOrder">17</prop>
					</obj>
					<obj name="item" class="QuantCpType" version="1">
						<prop name="name">Cp High</prop>
						<prop name="PropClass">QuantCpHighProp</prop>
						<prop name="AnalysisClass">Quantification Analysis</prop>
						<prop name="IsChannelProperty">1</prop>
						<prop name="SelectorOrder">18</prop>
						<prop name="ShowInSelector">0</prop>
						<prop name="ShowInTable">0</prop>
						<prop name="TableOrder">18</prop>
					</obj>
					<obj name="item" class="GroupSampleTypePropertyType" version="1">
						<prop name="name">Melt Geno Sample Type</prop>
						<prop name="PropClass">GroupChannelTypeProp</prop>
						<prop name="AnalysisClass">Melt Geno</prop>
						<prop name="IsChannelProperty">1</prop>
						<prop name="SelectorOrder">19</prop>
						<prop name="ShowInSelector">0</prop>
						<prop name="ShowInTable">0</prop>
						<prop name="TableOrder">19</prop>
					</obj>
					<obj name="item" class="SamplePropType" version="1">
						<prop name="name">Melt Geno Genotype</prop>
						<prop name="PropClass">ChannelGenotype</prop>
						<prop name="AnalysisClass">Melt Geno</prop>
						<prop name="IsChannelProperty">1</prop>
						<prop name="SelectorOrder">20</prop>
						<prop name="ShowInSelector">0</prop>
						<prop name="ShowInTable">0</prop>
						<prop name="TableOrder">20</prop>
					</obj>
					<obj name="item" class="RQTargetPropertyType" version="1">
						<prop name="name">Target Type</prop>
						<prop name="PropClass">RQTargetProperty</prop>
						<prop name="AnalysisClass">Relative Quantification</prop>
						<prop name="IsChannelProperty">1</prop>
						<prop name="SelectorOrder">21</prop>
						<prop name="ShowInSelector">0</prop>
						<prop name="ShowInTable">0</prop>
						<prop name="TableOrder">21</prop>
					</obj>
					<obj name="item" class="RQSampleTargetPropertyType" version="1">
						<prop name="name">Combined Sample and Target Type</prop>
						<prop name="PropClass">RQSampleTargetProperty</prop>
						<prop name="AnalysisClass">Relative Quantification</prop>
						<prop name="IsChannelProperty">1</prop>
						<prop name="SelectorOrder">22</prop>
						<prop name="ShowInSelector">0</prop>
						<prop name="ShowInTable">0</prop>
						<prop name="TableOrder">22</prop>
					</obj>
					<obj name="item" class="SamplePropType" version="1">
						<prop name="name">Efficiency</prop>
						<prop name="PropClass">RQEffProp</prop>
						<prop name="AnalysisClass">Relative Quantification</prop>
						<prop name="IsChannelProperty">1</prop>
						<prop name="SelectorOrder">23</prop>
						<prop name="ShowInSelector">0</prop>
						<prop name="ShowInTable">0</prop>
						<prop name="TableOrder">23</prop>
					</obj>
					<obj name="item" class="GroupSampleTypePropertyTypeNoPos" version="1">
						<prop name="name">Scanning Sample Type</prop>
						<prop name="PropClass">GroupChannelTypeProp</prop>
						<prop name="AnalysisClass">Scanning</prop>
						<prop name="IsChannelProperty">1</prop>
						<prop name="SelectorOrder">24</prop>
						<prop name="ShowInSelector">0</prop>
						<prop name="ShowInTable">0</prop>
						<prop name="TableOrder">24</prop>
					</obj>
					<obj name="item" class="SamplePropType" version="1">
						<prop name="name">Scanning Genotype</prop>
						<prop name="PropClass">ChannelGenotype</prop>
						<prop name="AnalysisClass">Scanning</prop>
						<prop name="IsChannelProperty">1</prop>
						<prop name="SelectorOrder">25</prop>
						<prop name="ShowInSelector">0</prop>
						<prop name="ShowInTable">0</prop>
						<prop name="TableOrder">25</prop>
					</obj>
				</list>
			</obj>
			<obj name="SelectedChannels" class="TEMIntegerSet" version="1">
				<list name="Items" count="4">
					<prop name="Item">0</prop>
					<prop name="Item">1</prop>
					<prop name="Item">2</prop>
					<prop name="Item">3</prop>
				</list>
			</obj>
			<obj name="AnalysisProperties" class="ExpPropList" version="1">
				<list name="emlist" count="3">
					<obj name="PropertyObject" class="EndptGenoExtExp" version="3">
						<prop name="PropertyTypeName">Endpt External Experiment</prop>
					</obj>
					<obj name="PropertyObject" class="RQExtRefProp" version="3">
						<prop name="PropertyTypeName">ExtRef</prop>
						<prop name="RefExpProg">-1</prop>
					</obj>
					<obj name="PropertyObject" class="QuantUnitsProp" version="3">
						<prop name="PropertyTypeName">Units</prop>
					</obj>
				</list>
			</obj>
			<obj name="SampleInfoList" class="SamplePropInfoList" version="1">
				<list name="emlist" count="96">
					<obj name="item" class="SamplePropInfo" version="1">
						<obj name="ChannelProperties" class="ChanPropList" version="2">
							<obj name="ChannelProperties" class="EMList" version="1">
								<list name="emlist" count="4">
									<obj name="item" class="PropertyList" version="1">
										<list name="emlist" count="12">
											<obj name="PropertyObject" class="RQSampleTargetProperty" version="4">
												<prop name="PropertyTypeName">Combined Sample and Target Type</prop>
												<prop name="Position">0</prop>
												<prop name="IsDefault">0</prop>
												<obj name="ChannelProp" class="ChannelProperty" version="1">
													<prop name="ChannelIdx">0</prop>
												</obj>
											</obj>
											<obj name="PropertyObject" class="QuantConcProperty" version="4">
												<prop name="PropertyTypeName">Concentration</prop>
												<prop name="Position">0</prop>
												<prop name="IsDefault">1</prop>
												<prop name="Concentration">0</prop>
												<obj name="ChannelProp" class="ChannelProperty" version="1">
													<prop name="ChannelIdx">0</prop>
												</obj>
												<prop name="ReadOnly">1</prop>
											</obj>
											<obj name="PropertyObject" class="QuantCpHighProp" version="4">
												<prop name="PropertyTypeName">Cp High</prop>
												<prop name="Position">0</prop>
												<prop name="IsDefault">1</prop>
												<prop name="CpRangeHigh">0</prop>
												<obj name="ChannelProp" class="ChannelProperty" version="1">
													<prop name="ChannelIdx">0</prop>
												</obj>
												<prop name="ReadOnly">1</prop>
											</obj>
											<obj name="PropertyObject" class="QuantCpLowProp" version="4">
												<prop name="PropertyTypeName">Cp Low</prop>
												<prop name="Position">0</prop>
												<prop name="IsDefault">1</prop>
												<prop name="CpRangeLow">0</prop>
												<obj name="ChannelProp" class="ChannelProperty" version="1">
													<prop name="ChannelIdx">0</prop>
												</obj>
												<prop name="ReadOnly">1</prop>
											</obj>
											<obj name="PropertyObject" class="RQEffProp" version="4">
												<prop name="PropertyTypeName">Efficiency</prop>
												<prop name="Position">0</prop>
												<prop name="IsDefault">1</prop>
												<prop name="Efficiency">2</prop>
												<obj name="ChannelProp" class="ChannelProperty" version="1">
													<prop name="ChannelIdx">0</prop>
												</obj>
											</obj>
											<obj name="PropertyObject" class="ChannelGenotype" version="4">
												<prop name="PropertyTypeName">Melt Geno Genotype</prop>
												<prop name="Position">0</prop>
												<prop name="IsDefault">1</prop>
												<prop name="ReadOnly">1</prop>
												<obj name="ChannelProp" class="ChannelProperty" version="1">
													<prop name="ChannelIdx">0</prop>
												</obj>
											</obj>
											<obj name="PropertyObject" class="GroupChannelTypeProp" version="4">
												<prop name="PropertyTypeName">Melt Geno Sample Type</prop>
												<prop name="Position">0</prop>
												<prop name="IsDefault">0</prop>
												<prop name="GroupSampleType">mstUnknown</prop>
												<obj name="ChannelProp" class="ChannelProperty" version="1">
													<prop name="ChannelIdx">0</prop>
												</obj>
											</obj>
											<obj name="PropertyObject" class="QuantSampleTypeProperty" version="4">
												<prop name="PropertyTypeName">Quantification Sample Type</prop>
												<prop name="Position">0</prop>
												<prop name="IsDefault">0</prop>
												<prop name="SampleType">qsUnknown</prop>
												<obj name="ChannelProp" class="ChannelProperty" version="1">
													<prop name="ChannelIdx">0</prop>
												</obj>
											</obj>
											<obj name="PropertyObject" class="ChannelGenotype" version="4">
												<prop name="PropertyTypeName">Scanning Genotype</prop>
												<prop name="Position">0</prop>
												<prop name="IsDefault">1</prop>
												<prop name="ReadOnly">1</prop>
												<obj name="ChannelProp" class="ChannelProperty" version="1">
													<prop name="ChannelIdx">0</prop>
												</obj>
											</obj>
											<obj name="PropertyObject" class="GroupChannelTypeProp" version="4">
												<prop name="PropertyTypeName">Scanning Sample Type</prop>
												<prop name="Position">0</prop>
												<prop name="IsDefault">0</prop>
												<prop name="GroupSampleType">mstUnknown</prop>
												<obj name="ChannelProp" class="ChannelProperty" version="1">
													<prop name="ChannelIdx">0</prop>
												</obj>
											</obj>
											<obj name="PropertyObject" class="TargetName" version="4">
												<prop name="PropertyTypeName">Target Name</prop>
												<prop name="Position">0</prop>
												<prop name="IsDefault">1</prop>
												<obj name="ChannelProp" class="ChannelProperty" version="1">
													<prop name="ChannelIdx">0</prop>
												</obj>
											</obj>
											<obj name="PropertyObject" class="RQTargetProperty" version="4">
												<prop name="PropertyTypeName">Target Type</prop>
												<prop name="Position">0</prop>
												<prop name="IsDefault">0</prop>
												<prop name="TargetType">dtNone</prop>
												<obj name="ChannelProp" class="ChannelProperty" version="1">
													<prop name="ChannelIdx">0</prop>
												</obj>
											</obj>
										</list>
									</obj>
									<obj name="item" class="PropertyList" version="1">
										<list name="emlist" count="12">
											<obj name="PropertyObject" class="RQSampleTargetProperty" version="4">
												<prop name="PropertyTypeName">Combined Sample and Target Type</prop>
												<prop name="Position">0</prop>
												<prop name="IsDefault">0</prop>
												<obj name="ChannelProp" class="ChannelProperty" version="1">
													<prop name="ChannelIdx">1</prop>
												</obj>
											</obj>
											<obj name="PropertyObject" class="QuantConcProperty" version="4">
												<prop name="PropertyTypeName">Concentration</prop>
												<prop name="Position">0</prop>
												<prop name="IsDefault">1</prop>
												<prop name="Concentration">0</prop>
												<obj name="ChannelProp" class="ChannelProperty" version="1">
													<prop name="ChannelIdx">1</prop>
												</obj>
												<prop name="ReadOnly">1</prop>
											</obj>
											<obj name="PropertyObject" class="QuantCpHighProp" version="4">
												<prop name="PropertyTypeName">Cp High</prop>
												<prop name="Position">0</prop>
												<prop name="IsDefault">1</prop>
												<prop name="CpRangeHigh">0</prop>
												<obj name="ChannelProp" class="ChannelProperty" version="1">
													<prop name="ChannelIdx">1</prop>
												</obj>
												<prop name="ReadOnly">1</prop>
											</obj>
											<obj name="PropertyObject" class="QuantCpLowProp" version="4">
												<prop name="PropertyTypeName">Cp Low</prop>
												<prop name="Position">0</prop>
												<prop name="IsDefault">1</prop>
												<prop name="CpRangeLow">0</prop>
												<obj name="ChannelProp" class="ChannelProperty" version="1">
													<prop name="ChannelIdx">1</prop>
												</obj>
												<prop name="ReadOnly">1</prop>
											</obj>
											<obj name="PropertyObject" class="RQEffProp" version="4">
												<prop name="PropertyTypeName">Efficiency</prop>
												<prop name="Position">0</prop>
												<prop name="IsDefault">1</prop>
												<prop name="Efficiency">2</prop>
												<obj name="ChannelProp" class="ChannelProperty" version="1">
													<prop name="ChannelIdx">1</prop>
												</obj>
											</obj>
											<obj name="PropertyObject" class="ChannelGenotype" version="4">
												<prop name="PropertyTypeName">Melt Geno Genotype</prop>
												<prop name="Position">0</prop>
												<prop name="IsDefault">1</prop>
												<prop name="ReadOnly">1</prop>
												<obj name="ChannelProp" class="ChannelProperty" version="1">
													<prop name="ChannelIdx">1</prop>
												</obj>
											</obj>
											<obj name="PropertyObject" class="GroupChannelTypeProp" version="4">
												<prop name="PropertyTypeName">Melt Geno Sample Type</prop>
												<prop name="Position">0</prop>
												<prop name="IsDefault">0</prop>
												<prop name="GroupSampleType">mstUnknown</prop>
												<obj name="ChannelProp" class="ChannelProperty" version="1">
													<prop name="ChannelIdx">1</prop>
												</obj>
											</obj>
											<obj name="PropertyObject" class="QuantSampleTypeProperty" version="4">
												<prop name="PropertyTypeName">Quantification Sample Type</prop>
												<prop name="Position">0</prop>
												<prop name="IsDefault">0</prop>
												<prop name="SampleType">qsUnknown</prop>
												<obj name="ChannelProp" class="ChannelProperty" version="1">
													<prop name="ChannelIdx">1</prop>
												</obj>
											</obj>
											<obj name="PropertyObject" class="ChannelGenotype" version="4">
												<prop name="PropertyTypeName">Scanning Genotype</prop>
												<prop name="Position">0</prop>
												<prop name="IsDefault">1</prop>
												<prop name="ReadOnly">1</prop>
												<obj name="ChannelProp" class="ChannelProperty" version="1">
													<prop name="ChannelIdx">1</prop>
												</obj>
											</obj>
											<obj name="PropertyObject" class="GroupChannelTypeProp" version="4">
												<prop name="PropertyTypeName">Scanning Sample Type</prop>
												<prop name="Position">0</prop>
												<prop name="IsDefault">0</prop>
												<prop name="GroupSampleType">mstUnknown</prop>
												<obj name="ChannelProp" class="ChannelProperty" version="1">
													<prop name="ChannelIdx">1</prop>
												</obj>
											</obj>
											<obj name="PropertyObject" class="TargetName" version="4">
												<prop name="PropertyTypeName">Target Name</prop>
												<prop name="Position">0</prop>
												<prop name="IsDefault">1</prop>
												<obj name="ChannelProp" class="ChannelProperty" version="1">
													<prop name="ChannelIdx">1</prop>
												</obj>
											</obj>
											<obj name="PropertyObject" class="RQTargetProperty" version="4">
												<prop name="PropertyTypeName">Target Type</prop>
												<prop name="Position">0</prop>
												<prop name="IsDefault">0</prop>
												<prop name="TargetType">dtNone</prop>
												<obj name="ChannelProp" class="ChannelProperty" version="1">
													<prop name="ChannelIdx">1</prop>
												</obj>
											</obj>
										</list>
									</obj>
									<obj name="item" class="PropertyList" version="1">
										<list name="emlist" count="12">
											<obj name="PropertyObject" class="RQSampleTargetProperty" version="4">
												<prop name="PropertyTypeName">Combined Sample and Target Type</prop>
												<prop name="Position">0</prop>
												<prop name="IsDefault">0</prop>
												<obj name="ChannelProp" class="ChannelProperty" version="1">
													<prop name="ChannelIdx">2</prop>
												</obj>
											</obj>
											<obj name="PropertyObject" class="QuantConcProperty" version="4">
												<prop name="PropertyTypeName">Concentration</prop>
												<prop name="Position">0</prop>
												<prop name="IsDefault">1</prop>
												<prop name="Concentration">0</prop>
												<obj name="ChannelProp" class="ChannelProperty" version="1">
													<prop name="ChannelIdx">2</prop>
												</obj>
												<prop name="ReadOnly">1</prop>
											</obj>
											<obj name="PropertyObject" class="QuantCpHighProp" version="4">
												<prop name="PropertyTypeName">Cp High</prop>
												<prop name="Position">0</prop>
												<prop name="IsDefault">1</prop>
												<prop name="CpRangeHigh">0</prop>
												<obj name="ChannelProp" class="ChannelProperty" version="1">
													<prop name="ChannelIdx">2</prop>
												</obj>
												<prop name="ReadOnly">1</prop>
											</obj>
											<obj name="PropertyObject" class="QuantCpLowProp" version="4">
												<prop name="PropertyTypeName">Cp Low</prop>
												<prop name="Position">0</prop>
												<prop name="IsDefault">1</prop>
												<prop name="CpRangeLow">0</prop>
												<obj name="ChannelProp" class="ChannelProperty" version="1">
													<prop name="ChannelIdx">2</prop>
												</obj>
												<prop name="ReadOnly">1</prop>
											</obj>
											<obj name="PropertyObject" class="RQEffProp" version="4">
												<prop name="PropertyTypeName">Efficiency</prop>
												<prop name="Position">0</prop>
												<prop name="IsDefault">1</prop>
												<prop name="Efficiency">2</prop>
												<obj name="ChannelProp" class="ChannelProperty" version="1">
													<prop name="ChannelIdx">2</prop>
												</obj>
											</obj>
											<obj name="PropertyObject" class="ChannelGenotype" version="4">
												<prop name="PropertyTypeName">Melt Geno Genotype</prop>
												<prop name="Position">0</prop>
												<prop name="IsDefault">1</prop>
												<prop name="ReadOnly">1</prop>
												<obj name="ChannelProp" class="ChannelProperty" version="1">
													<prop name="ChannelIdx">2</prop>
												</obj>
											</obj>
											<obj name="PropertyObject" class="GroupChannelTypeProp" version="4">
												<prop name="PropertyTypeName">Melt Geno Sample Type</prop>
												<prop name="Position">0</prop>
												<prop name="IsDefault">0</prop>
												<prop name="GroupSampleType">mstUnknown</prop>
												<obj name="ChannelProp" class="ChannelProperty" version="1">
													<prop name="ChannelIdx">2</prop>
												</obj>
											</obj>
											<obj name="PropertyObject" class="QuantSampleTypeProperty" version="4">
												<prop name="PropertyTypeName">Quantification Sample Type</prop>
												<prop name="Position">0</prop>
												<prop name="IsDefault">0</prop>
												<prop name="SampleType">qsUnknown</prop>
												<obj name="ChannelProp" class="ChannelProperty" version="1">
													<prop name="ChannelIdx">2</prop>
												</obj>
											</obj>
											<obj name="PropertyObject" class="ChannelGenotype" version="4">
												<prop name="PropertyTypeName">Scanning Genotype</prop>
												<prop name="Position">0</prop>
												<prop name="IsDefault">1</prop>
												<prop name="ReadOnly">1</prop>
												<obj name="ChannelProp" class="ChannelProperty" version="1">
													<prop name="ChannelIdx">2</prop>
												</obj>
											</obj>
											<obj name="PropertyObject" class="GroupChannelTypeProp" version="4">
												<prop name="PropertyTypeName">Scanning Sample Type</prop>
												<prop name="Position">0</prop>
												<prop name="IsDefault">0</prop>
												<prop name="GroupSampleType">mstUnknown</prop>
												<obj name="ChannelProp" class="ChannelProperty" version="1">
													<prop name="ChannelIdx">2</prop>
												</obj>
											</obj>
											<obj name="PropertyObject" class="TargetName" version="4">
												<prop name="PropertyTypeName">Target Name</prop>
												<prop name="Position">0</prop>
												<prop name="IsDefault">1</prop>
												<obj name="ChannelProp" class="ChannelProperty" version="1">
													<prop name="ChannelIdx">2</prop>
												</obj>
											</obj>
											<obj name="PropertyObject" class="RQTargetProperty" version="4">
												<prop name="PropertyTypeName">Target Type</prop>
												<prop name="Position">0</prop>
												<prop name="IsDefault">0</prop>
												<prop name="TargetType">dtNone</prop>
												<obj name="ChannelProp" class="ChannelProperty" version="1">
													<prop name="ChannelIdx">2</prop>
												</obj>
											</obj>
										</list>
									</obj>
									<obj name="item" class="PropertyList" version="1">
										<list name="emlist" count="12">
											<obj name="PropertyObject" class="RQSampleTargetProperty" version="4">
												<prop name="PropertyTypeName">Combined Sample and Target Type</prop>
												<prop name="Position">0</prop>
												<prop name="IsDefault">0</prop>
												<obj name="ChannelProp" class="ChannelProperty" version="1">
													<prop name="ChannelIdx">3</prop>
												</obj>
											</obj>
											<obj name="PropertyObject" class="QuantConcProperty" version="4">
												<prop name="PropertyTypeName">Concentration</prop>
												<prop name="Position">0</prop>
												<prop name="IsDefault">1</prop>
												<prop name="Concentration">0</prop>
												<obj name="ChannelProp" class="ChannelProperty" version="1">
													<prop name="ChannelIdx">3</prop>
												</obj>
												<prop name="ReadOnly">1</prop>
											</obj>
											<obj name="PropertyObject" class="QuantCpHighProp" version="4">
												<prop name="PropertyTypeName">Cp High</prop>
												<prop name="Position">0</prop>
												<prop name="IsDefault">1</prop>
												<prop name="CpRangeHigh">0</prop>
												<obj name="ChannelProp" class="ChannelProperty" version="1">
													<prop name="ChannelIdx">3</prop>
												</obj>
												<prop name="ReadOnly">1</prop>
											</obj>
											<obj name="PropertyObject" class="QuantCpLowProp" version="4">
												<prop name="PropertyTypeName">Cp Low</prop>
												<prop name="Position">0</prop>
												<prop name="IsDefault">1</prop>
												<prop name="CpRangeLow">0</prop>
												<obj name="ChannelProp" class="ChannelProperty" version="1">
													<prop name="ChannelIdx">3</prop>
												</obj>
												<prop name="ReadOnly">1</prop>
											</obj>
											<obj name="PropertyObject" class="RQEffProp" version="4">
												<prop name="PropertyTypeName">Efficiency</prop>
												<prop name="Position">0</prop>
												<prop name="IsDefault">1</prop>
												<prop name="Efficiency">2</prop>
												<obj name="ChannelProp" class="ChannelProperty" version="1">
													<prop name="ChannelIdx">3</prop>
												</obj>
											</obj>
											<obj name="PropertyObject" class="ChannelGenotype" version="4">
												<prop name="PropertyTypeName">Melt Geno Genotype</prop>
												<prop name="Position">0</prop>
												<prop name="IsDefault">1</prop>
												<prop name="ReadOnly">1</prop>
												<obj name="ChannelProp" class="ChannelProperty" version="1">
													<prop name="ChannelIdx">3</prop>
												</obj>
											</obj>
											<obj name="PropertyObject" class="GroupChannelTypeProp" version="4">
												<prop name="PropertyTypeName">Melt Geno Sample Type</prop>
												<prop name="Position">0</prop>
												<prop name="IsDefault">0</prop>
												<prop name="GroupSampleType">mstUnknown</prop>
												<obj name="ChannelProp" class="ChannelProperty" version="1">
													<prop name="ChannelIdx">3</prop>
												</obj>
											</obj>
											<obj name="PropertyObject" class="QuantSampleTypeProperty" version="4">
												<prop name="PropertyTypeName">Quantification Sample Type</prop>
												<prop name="Position">0</prop>
												<prop name="IsDefault">0</prop>
												<prop name="SampleType">qsUnknown</prop>
												<obj name="ChannelProp" class="ChannelProperty" version="1">
													<prop name="ChannelIdx">3</prop>
												</obj>
											</obj>
											<obj name="PropertyObject" class="ChannelGenotype" version="4">
												<prop name="PropertyTypeName">Scanning Genotype</prop>
												<prop name="Position">0</prop>
												<prop name="IsDefault">1</prop>
												<prop name="ReadOnly">1</prop>
												<obj name="ChannelProp" class="ChannelProperty" version="1">
													<prop name="ChannelIdx">3</prop>
												</obj>
											</obj>
											<obj name="PropertyObject" class="GroupChannelTypeProp" version="4">
												<prop name="PropertyTypeName">Scanning Sample Type</prop>
												<prop name="Position">0</prop>
												<prop name="IsDefault">0</prop>
												<prop name="GroupSampleType">mstUnknown</prop>
												<obj name="ChannelProp" class="ChannelProperty" version="1">
													<prop name="ChannelIdx">3</prop>
												</obj>
											</obj>
											<obj name="PropertyObject" class="TargetName" version="4">
												<prop name="PropertyTypeName">Target Name</prop>
												<prop name="Position">0</prop>
												<prop name="IsDefault">1</prop>
												<obj name="ChannelProp" class="ChannelProperty" version="1">
													<prop name="ChannelIdx">3</prop>
												</obj>
											</obj>
											<obj name="PropertyObject" class="RQTargetProperty" version="4">
												<prop name="PropertyTypeName">Target Type</prop>
												<prop name="Position">0</prop>
												<prop name="IsDefault">0</prop>
												<prop name="TargetType">dtNone</prop>
												<obj name="ChannelProp" class="ChannelProperty" version="1">
													<prop name="ChannelIdx">3</prop>
												</obj>
											</obj>
										</list>
									</obj>
								</list>
							</obj>
						</obj>
						<prop name="ChannelPropertyCount">4</prop>
						<prop name="ContainerPosition">0</prop>
						<prop name="HasSampleProperties">1</prop>
						<obj name="SampleProperties" class="PropertyList" version="1">
							<list name="emlist" count="14">
								<obj name="PropertyObject" class="SamplePrefColor" version="4">
									<prop name="PropertyTypeName">Color</prop>
									<prop name="Position">0</prop>
									<prop name="IsDefault">0</prop>
									<prop name="Color">$00FF8000</prop>
								</obj>
								<obj name="PropertyObject" class="DominantChannelProp" version="4">
									<prop name="PropertyTypeName">Dominant Channel</prop>
									<prop name="Position">0</prop>
									<prop name="IsDefault">0</prop>
									<prop name="DominantChannel">0</prop>
								</obj>
								<obj name="PropertyObject" class="Genotype" version="4">
									<prop name="PropertyTypeName">EndPt Genotype</prop>
									<prop name="Position">0</prop>
									<prop name="IsDefault">1</prop>
									<prop name="ReadOnly">1</prop>
								</obj>
								<obj name="PropertyObject" class="GroupingSample" version="4">
									<prop name="PropertyTypeName">EndPt Sample Type</prop>
									<prop name="Position">0</prop>
									<prop name="IsDefault">0</prop>
									<prop name="GroupSampleType">mstUnknown</prop>
								</obj>
								<obj name="PropertyObject" class="SamplePrefLineStyle" version="4">
									<prop name="PropertyTypeName">Line Style</prop>
									<prop name="Position">0</prop>
									<prop name="IsDefault">0</prop>
									<prop name="LineStyle">psSolid</prop>
								</obj>
								<obj name="PropertyObject" class="GenSampleEditNotes" version="4">
									<prop name="PropertyTypeName">Notes</prop>
									<prop name="Position">0</prop>
									<prop name="IsDefault">1</prop>
								</obj>
								<obj name="PropertyObject" class="SamplePrefPointStyle" version="4">
									<prop name="PropertyTypeName">Point Style</prop>
									<prop name="Position">0</prop>
									<prop name="IsDefault">0</prop>
									<prop name="PointStyle">psNothing</prop>
								</obj>
								<obj name="PropertyObject" class="GenSampleEditPosition" version="4">
									<prop name="PropertyTypeName">Position</prop>
									<prop name="Position">0</prop>
									<prop name="IsDefault">1</prop>
								</obj>
								<obj name="PropertyObject" class="GenSampleEditReplicate" version="4">
									<prop name="PropertyTypeName">Replicate of</prop>
									<prop name="Position">0</prop>
									<prop name="IsDefault">1</prop>
									<prop name="ReplicateOf">-1</prop>
								</obj>
								<obj name="PropertyObject" class="HTCSampleID" version="4">
									<prop name="PropertyTypeName">Sample ID</prop>
									<prop name="Position">0</prop>
									<prop name="IsDefault">1</prop>
								</obj>
								<obj name="PropertyObject" class="GenSampleEditName" version="4">
									<prop name="PropertyTypeName">Sample Name</prop>
									<prop name="Position">0</prop>
									<prop name="IsDefault">1</prop>
									<prop name="name">Sample 1</prop>
								</obj>
								<obj name="PropertyObject" class="HTCSamplePrepNotes" version="4">
									<prop name="PropertyTypeName">Sample Prep Notes</prop>
									<prop name="Position">0</prop>
									<prop name="IsDefault">1</prop>
								</obj>
								<obj name="PropertyObject" class="GenSampleEditSubset" version="4">
									<prop name="PropertyTypeName">Subsets</prop>
									<prop name="Position">0</prop>
									<prop name="IsDefault">1</prop>
								</obj>
								<obj name="PropertyObject" class="SamplePrefWidth" version="5">
									<prop name="PropertyTypeName">Width</prop>
									<prop name="Position">0</prop>
									<prop name="IsDefault">1</prop>
									<prop name="Width">1</prop>
								</obj>
							</list>
						</obj>
					</obj>
					<obj name="item" class="SamplePropInfo" version="1">
						<obj name="ChannelProperties" class="ChanPropList" version="2">
							<obj name="ChannelProperties" class="EMList" version="1">
								<list name="emlist" count="4">
									<obj name="item" class="PropertyList" version="1">
										<list name="emlist" count="12">
											<obj name="PropertyObject" class="RQSampleTargetProperty" version="4">
												<prop name="PropertyTypeName">Combined Sample and Target Type</prop>
												<prop name="Position">1</prop>
												<prop name="IsDefault">0</prop>
												<obj name="ChannelProp" class="ChannelProperty" version="1">
													<prop name="ChannelIdx">0</prop>
												</obj>
											</obj>
											<obj name="PropertyObject" class="QuantConcProperty" version="4">
												<prop name="PropertyTypeName">Concentration</prop>
												<prop name="Position">1</prop>
												<prop name="IsDefault">1</prop>
												<prop name="Concentration">0</prop>
												<obj name="ChannelProp" class="ChannelProperty" version="1">
													<prop name="ChannelIdx">0</prop>
												</obj>
												<prop name="ReadOnly">1</prop>
											</obj>
											<obj name="PropertyObject" class="QuantCpHighProp" version="4">
												<prop name="PropertyTypeName">Cp High</prop>
												<prop name="Position">1</prop>
												<prop name="IsDefault">1</prop>
												<prop name="CpRangeHigh">0</prop>
												<obj name="ChannelProp" class="ChannelProperty" version="1">
													<prop name="ChannelIdx">0</prop>
												</obj>
												<prop name="ReadOnly">1</prop>
											</obj>
											<obj name="PropertyObject" class="QuantCpLowProp" version="4">
												<prop name="PropertyTypeName">Cp Low</prop>
												<prop name="Position">1</prop>
												<prop name="IsDefault">1</prop>
												<prop name="CpRangeLow">0</prop>
												<obj name="ChannelProp" class="ChannelProperty" version="1">
													<prop name="ChannelIdx">0</prop>
												</obj>
												<prop name="ReadOnly">1</prop>
											</obj>
											<obj name="PropertyObject" class="RQEffProp" version="4">
												<prop name="PropertyTypeName">Efficiency</prop>
												<prop name="Position">1</prop>
												<prop name="IsDefault">1</prop>
												<prop name="Efficiency">2</prop>
												<obj name="ChannelProp" class="ChannelProperty" version="1">
													<prop name="ChannelIdx">0</prop>
												</obj>
											</obj>
											<obj name="PropertyObject" class="ChannelGenotype" version="4">
												<prop name="PropertyTypeName">Melt Geno Genotype</prop>
												<prop name="Position">1</prop>
												<prop name="IsDefault">1</prop>
												<prop name="ReadOnly">1</prop>
												<obj name="ChannelProp" class="ChannelProperty" version="1">
													<prop name="ChannelIdx">0</prop>
												</obj>
											</obj>
											<obj name="PropertyObject" class="GroupChannelTypeProp" version="4">
												<prop name="PropertyTypeName">Melt Geno Sample Type</prop>
												<prop name="Position">1</prop>
												<prop name="IsDefault">0</prop>
												<prop name="GroupSampleType">mstUnknown</prop>
												<obj name="ChannelProp" class="ChannelProperty" version="1">
													<prop name="ChannelIdx">0</prop>
												</obj>
											</obj>
											<obj name="PropertyObject" class="QuantSampleTypeProperty" version="4">
												<prop name="PropertyTypeName">Quantification Sample Type</prop>
												<prop name="Position">1</prop>
												<prop name="IsDefault">0</prop>
												<prop name="SampleType">qsUnknown</prop>
												<obj name="ChannelProp" class="ChannelProperty" version="1">
													<prop name="ChannelIdx">0</prop>
												</obj>
											</obj>
											<obj name="PropertyObject" class="ChannelGenotype" version="4">
												<prop name="PropertyTypeName">Scanning Genotype</prop>
												<prop name="Position">1</prop>
												<prop name="IsDefault">1</prop>
												<prop name="ReadOnly">1</prop>
												<obj name="ChannelProp" class="ChannelProperty" version="1">
													<prop name="ChannelIdx">0</prop>
												</obj>
											</obj>
											<obj name="PropertyObject" class="GroupChannelTypeProp" version="4">
												<prop name="PropertyTypeName">Scanning Sample Type</prop>
												<prop name="Position">1</prop>
												<prop name="IsDefault">0</prop>
												<prop name="GroupSampleType">mstUnknown</prop>
												<obj name="ChannelProp" class="ChannelProperty" version="1">
													<prop name="ChannelIdx">0</prop>
												</obj>
											</obj>
											<obj name="PropertyObject" class="TargetName" version="4">
												<prop name="PropertyTypeName">Target Name</prop>
												<prop name="Position">1</prop>
												<prop name="IsDefault">1</prop>
												<obj name="ChannelProp" class="ChannelProperty" version="1">
													<prop name="ChannelIdx">0</prop>
												</obj>
											</obj>
											<obj name="PropertyObject" class="RQTargetProperty" version="4">
												<prop name="PropertyTypeName">Target Type</prop>
												<prop name="Position">1</prop>
												<prop name="IsDefault">0</prop>
												<prop name="TargetType">dtNone</prop>
												<obj name="ChannelProp" class="ChannelProperty" version="1">
													<prop name="ChannelIdx">0</prop>
												</obj>
											</obj>
										</list>
									</obj>
									<obj name="item" class="PropertyList" version="1">
										<list name="emlist" count="12">
											<obj name="PropertyObject" class="RQSampleTargetProperty" version="4">
												<prop name="PropertyTypeName">Combined Sample and Target Type</prop>
												<prop name="Position">1</prop>
												<prop name="IsDefault">0</prop>
												<obj name="ChannelProp" class="ChannelProperty" version="1">
													<prop name="ChannelIdx">1</prop>
												</obj>
											</obj>
											<obj name="PropertyObject" class="QuantConcProperty" version="4">
												<prop name="PropertyTypeName">Concentration</prop>
												<prop name="Position">1</prop>
												<prop name="IsDefault">1</prop>
												<prop name="Concentration">0</prop>
												<obj name="ChannelProp" class="ChannelProperty" version="1">
													<prop name="ChannelIdx">1</prop>
												</obj>
												<prop name="ReadOnly">1</prop>
											</obj>
											<obj name="PropertyObject" class="QuantCpHighProp" version="4">
												<prop name="PropertyTypeName">Cp High</prop>
												<prop name="Position">1</prop>
												<prop name="IsDefault">1</prop>
												<prop name="CpRangeHigh">0</prop>
												<obj name="ChannelProp" class="ChannelProperty" version="1">
													<prop name="ChannelIdx">1</prop>
												</obj>
												<prop name="ReadOnly">1</prop>
											</obj>
											<obj name="PropertyObject" class="QuantCpLowProp" version="4">
												<prop name="PropertyTypeName">Cp Low</prop>
												<prop name="Position">1</prop>
												<prop name="IsDefault">1</prop>
												<prop name="CpRangeLow">0</prop>
												<obj name="ChannelProp" class="ChannelProperty" version="1">
													<prop name="ChannelIdx">1</prop>
												</obj>
												<prop name="ReadOnly">1</prop>
											</obj>
											<obj name="PropertyObject" class="RQEffProp" version="4">
												<prop name="PropertyTypeName">Efficiency</prop>
												<prop name="Position">1</prop>
												<prop name="IsDefault">1</prop>
												<prop name="Efficiency">2</prop>
												<obj name="ChannelProp" class="ChannelProperty" version="1">
													<prop name="ChannelIdx">1</prop>
												</obj>
											</obj>
											<obj name="PropertyObject" class="ChannelGenotype" version="4">
												<prop name="PropertyTypeName">Melt Geno Genotype</prop>
												<prop name="Position">1</prop>
												<prop name="IsDefault">1</prop>
												<prop name="ReadOnly">1</prop>
												<obj name="ChannelProp" class="ChannelProperty" version="1">
													<prop name="ChannelIdx">1</prop>
												</obj>
											</obj>
											<obj name="PropertyObject" class="GroupChannelTypeProp" version="4">
												<prop name="PropertyTypeName">Melt Geno Sample Type</prop>
												<prop name="Position">1</prop>
												<prop name="IsDefault">0</prop>
												<prop name="GroupSampleType">mstUnknown</prop>
												<obj name="ChannelProp" class="ChannelProperty" version="1">
													<prop name="ChannelIdx">1</prop>
												</obj>
											</obj>
											<obj name="PropertyObject" class="QuantSampleTypeProperty" version="4">
												<prop name="PropertyTypeName">Quantification Sample Type</prop>
												<prop name="Position">1</prop>
												<prop name="IsDefault">0</prop>
												<prop name="SampleType">qsUnknown</prop>
												<obj name="ChannelProp" class="ChannelProperty" version="1">
													<prop name="ChannelIdx">1</prop>
												</obj>
											</obj>
											<obj name="PropertyObject" class="ChannelGenotype" version="4">
												<prop name="PropertyTypeName">Scanning Genotype</prop>
												<prop name="Position">1</prop>
												<prop name="IsDefault">1</prop>
												<prop name="ReadOnly">1</prop>
												<obj name="ChannelProp" class="ChannelProperty" version="1">
													<prop name="ChannelIdx">1</prop>
												</obj>
											</obj>
											<obj name="PropertyObject" class="GroupChannelTypeProp" version="4">
												<prop name="PropertyTypeName">Scanning Sample Type</prop>
												<prop name="Position">1</prop>
												<prop name="IsDefault">0</prop>
												<prop name="GroupSampleType">mstUnknown</prop>
												<obj name="ChannelProp" class="ChannelProperty" version="1">
													<prop name="ChannelIdx">1</prop>
												</obj>
											</obj>
											<obj name="PropertyObject" class="TargetName" version="4">
												<prop name="PropertyTypeName">Target Name</prop>
												<prop name="Position">1</prop>
												<prop name="IsDefault">1</prop>
												<obj name="ChannelProp" class="ChannelProperty" version="1">
													<prop name="ChannelIdx">1</prop>
												</obj>
											</obj>
											<obj name="PropertyObject" class="RQTargetProperty" version="4">
												<prop name="PropertyTypeName">Target Type</prop>
												<prop name="Position">1</prop>
												<prop name="IsDefault">0</prop>
												<prop name="TargetType">dtNone</prop>
												<obj name="ChannelProp" class="ChannelProperty" version="1">
													<prop name="ChannelIdx">1</prop>
												</obj>
											</obj>
										</list>
									</obj>
									<obj name="item" class="PropertyList" version="1">
										<list name="emlist" count="12">
											<obj name="PropertyObject" class="RQSampleTargetProperty" version="4">
												<prop name="PropertyTypeName">Combined Sample and Target Type</prop>
												<prop name="Position">1</prop>
												<prop name="IsDefault">0</prop>
												<obj name="ChannelProp" class="ChannelProperty" version="1">
													<prop name="ChannelIdx">2</prop>
												</obj>
											</obj>
											<obj name="PropertyObject" class="QuantConcProperty" version="4">
												<prop name="PropertyTypeName">Concentration</prop>
												<prop name="Position">1</prop>
												<prop name="IsDefault">1</prop>
												<prop name="Concentration">0</prop>
												<obj name="ChannelProp" class="ChannelProperty" version="1">
													<prop name="ChannelIdx">2</prop>
												</obj>
												<prop name="ReadOnly">1</prop>
											</obj>
											<obj name="PropertyObject" class="QuantCpHighProp" version="4">
												<prop name="PropertyTypeName">Cp High</prop>
												<prop name="Position">1</prop>
												<prop name="IsDefault">1</prop>
												<prop name="CpRangeHigh">0</prop>
												<obj name="ChannelProp" class="ChannelProperty" version="1">
													<prop name="ChannelIdx">2</prop>
												</obj>
												<prop name="ReadOnly">1</prop>
											</obj>
											<obj name="PropertyObject" class="QuantCpLowProp" version="4">
												<prop name="PropertyTypeName">Cp Low</prop>
												<prop name="Position">1</prop>
												<prop name="IsDefault">1</prop>
												<prop name="CpRangeLow">0</prop>
												<obj name="ChannelProp" class="ChannelProperty" version="1">
													<prop name="ChannelIdx">2</prop>
												</obj>
												<prop name="ReadOnly">1</prop>
											</obj>
											<obj name="PropertyObject" class="RQEffProp" version="4">
												<prop name="PropertyTypeName">Efficiency</prop>
												<prop name="Position">1</prop>
												<prop name="IsDefault">1</prop>
												<prop name="Efficiency">2</prop>
												<obj name="ChannelProp" class="ChannelProperty" version="1">
													<prop name="ChannelIdx">2</prop>
												</obj>
											</obj>
											<obj name="PropertyObject" class="ChannelGenotype" version="4">
												<prop name="PropertyTypeName">Melt Geno Genotype</prop>
												<prop name="Position">1</prop>
												<prop name="IsDefault">1</prop>
												<prop name="ReadOnly">1</prop>
												<obj name="ChannelProp" class="ChannelProperty" version="1">
													<prop name="ChannelIdx">2</prop>
												</obj>
											</obj>
											<obj name="PropertyObject" class="GroupChannelTypeProp" version="4">
												<prop name="PropertyTypeName">Melt Geno Sample Type</prop>
												<prop name="Position">1</prop>
												<prop name="IsDefault">0</prop>
												<prop name="GroupSampleType">mstUnknown</prop>
												<obj name="ChannelProp" class="ChannelProperty" version="1">
													<prop name="ChannelIdx">2</prop>
												</obj>
											</obj>
											<obj name="PropertyObject" class="QuantSampleTypeProperty" version="4">
												<prop name="PropertyTypeName">Quantification Sample Type</prop>
												<prop name="Position">1</prop>
												<prop name="IsDefault">0</prop>
												<prop name="SampleType">qsUnknown</prop>
												<obj name="ChannelProp" class="ChannelProperty" version="1">
													<prop name="ChannelIdx">2</prop>
												</obj>
											</obj>
											<obj name="PropertyObject" class="ChannelGenotype" version="4">
												<prop name="PropertyTypeName">Scanning Genotype</prop>
												<prop name="Position">1</prop>
												<prop name="IsDefault">1</prop>
												<prop name="ReadOnly">1</prop>
												<obj name="ChannelProp" class="ChannelProperty" version="1">
													<prop name="ChannelIdx">2</prop>
												</obj>
											</obj>
											<obj name="PropertyObject" class="GroupChannelTypeProp" version="4">
												<prop name="PropertyTypeName">Scanning Sample Type</prop>
												<prop name="Position">1</prop>
												<prop name="IsDefault">0</prop>
												<prop name="GroupSampleType">mstUnknown</prop>
												<obj name="ChannelProp" class="ChannelProperty" version="1">
													<prop name="ChannelIdx">2</prop>
												</obj>
											</obj>
											<obj name="PropertyObject" class="TargetName" version="4">
												<prop name="PropertyTypeName">Target Name</prop>
												<prop name="Position">1</prop>
												<prop name="IsDefault">1</prop>
												<obj name="ChannelProp" class="ChannelProperty" version="1">
													<prop name="ChannelIdx">2</prop>
												</obj>
											</obj>
											<obj name="PropertyObject" class="RQTargetProperty" version="4">
												<prop name="PropertyTypeName">Target Type</prop>
												<prop name="Position">1</prop>
												<prop name="IsDefault">0</prop>
												<prop name="TargetType">dtNone</prop>
												<obj name="ChannelProp" class="ChannelProperty" version="1">
													<prop name="ChannelIdx">2</prop>
												</obj>
											</obj>
										</list>
									</obj>
									<obj name="item" class="PropertyList" version="1">
										<list name="emlist" count="12">
											<obj name="PropertyObject" class="RQSampleTargetProperty" version="4">
												<prop name="PropertyTypeName">Combined Sample and Target Type</prop>
												<prop name="Position">1</prop>
												<prop name="IsDefault">0</prop>
												<obj name="ChannelProp" class="ChannelProperty" version="1">
													<prop name="ChannelIdx">3</prop>
												</obj>
											</obj>
											<obj name="PropertyObject" class="QuantConcProperty" version="4">
												<prop name="PropertyTypeName">Concentration</prop>
												<prop name="Position">1</prop>
												<prop name="IsDefault">1</prop>
												<prop name="Concentration">0</prop>
												<obj name="ChannelProp" class="ChannelProperty" version="1">
													<prop name="ChannelIdx">3</prop>
												</obj>
												<prop name="ReadOnly">1</prop>
											</obj>
											<obj name="PropertyObject" class="QuantCpHighProp" version="4">
												<prop name="PropertyTypeName">Cp High</prop>
												<prop name="Position">1</prop>
												<prop name="IsDefault">1</prop>
												<prop name="CpRangeHigh">0</prop>
												<obj name="ChannelProp" class="ChannelProperty" version="1">
													<prop name="ChannelIdx">3</prop>
												</obj>
												<prop name="ReadOnly">1</prop>
											</obj>
											<obj name="PropertyObject" class="QuantCpLowProp" version="4">
												<prop name="PropertyTypeName">Cp Low</prop>
												<prop name="Position">1</prop>
												<prop name="IsDefault">1</prop>
												<prop name="CpRangeLow">0</prop>
												<obj name="ChannelProp" class="ChannelProperty" version="1">
													<prop name="ChannelIdx">3</prop>
												</obj>
												<prop name="ReadOnly">1</prop>
											</obj>
											<obj name="PropertyObject" class="RQEffProp" version="4">
												<prop name="PropertyTypeName">Efficiency</prop>
												<prop name="Position">1</prop>
												<prop name="IsDefault">1</prop>
												<prop name="Efficiency">2</prop>
												<obj name="ChannelProp" class="ChannelProperty" version="1">
													<prop name="ChannelIdx">3</prop>
												</obj>
											</obj>
											<obj name="PropertyObject" class="ChannelGenotype" version="4">
												<prop name="PropertyTypeName">Melt Geno Genotype</prop>
												<prop name="Position">1</prop>
												<prop name="IsDefault">1</prop>
												<prop name="ReadOnly">1</prop>
												<obj name="ChannelProp" class="ChannelProperty" version="1">
													<prop name="ChannelIdx">3</prop>
												</obj>
											</obj>
											<obj name="PropertyObject" class="GroupChannelTypeProp" version="4">
												<prop name="PropertyTypeName">Melt Geno Sample Type</prop>
												<prop name="Position">1</prop>
												<prop name="IsDefault">0</prop>
												<prop name="GroupSampleType">mstUnknown</prop>
												<obj name="ChannelProp" class="ChannelProperty" version="1">
													<prop name="ChannelIdx">3</prop>
												</obj>
											</obj>
											<obj name="PropertyObject" class="QuantSampleTypeProperty" version="4">
												<prop name="PropertyTypeName">Quantification Sample Type</prop>
												<prop name="Position">1</prop>
												<prop name="IsDefault">0</prop>
												<prop name="SampleType">qsUnknown</prop>
												<obj name="ChannelProp" class="ChannelProperty" version="1">
													<prop name="ChannelIdx">3</prop>
												</obj>
											</obj>
											<obj name="PropertyObject" class="ChannelGenotype" version="4">
												<prop name="PropertyTypeName">Scanning Genotype</prop>
												<prop name="Position">1</prop>
												<prop name="IsDefault">1</prop>
												<prop name="ReadOnly">1</prop>
												<obj name="ChannelProp" class="ChannelProperty" version="1">
													<prop name="ChannelIdx">3</prop>
												</obj>
											</obj>
											<obj name="PropertyObject" class="GroupChannelTypeProp" version="4">
												<prop name="PropertyTypeName">Scanning Sample Type</prop>
												<prop name="Position">1</prop>
												<prop name="IsDefault">0</prop>
												<prop name="GroupSampleType">mstUnknown</prop>
												<obj name="ChannelProp" class="ChannelProperty" version="1">
													<prop name="ChannelIdx">3</prop>
												</obj>
											</obj>
											<obj name="PropertyObject" class="TargetName" version="4">
												<prop name="PropertyTypeName">Target Name</prop>
												<prop name="Position">1</prop>
												<prop name="IsDefault">1</prop>
												<obj name="ChannelProp" class="ChannelProperty" version="1">
													<prop name="ChannelIdx">3</prop>
												</obj>
											</obj>
											<obj name="PropertyObject" class="RQTargetProperty" version="4">
												<prop name="PropertyTypeName">Target Type</prop>
												<prop name="Position">1</prop>
												<prop name="IsDefault">0</prop>
												<prop name="TargetType">dtNone</prop>
												<obj name="ChannelProp" class="ChannelProperty" version="1">
													<prop name="ChannelIdx">3</prop>
												</obj>
											</obj>
										</list>
									</obj>
								</list>
							</obj>
						</obj>
						<prop name="ChannelPropertyCount">4</prop>
						<prop name="ContainerPosition">1</prop>
						<prop name="HasSampleProperties">1</prop>
						<obj name="SampleProperties" class="PropertyList" version="1">
							<list name="emlist" count="14">
								<obj name="PropertyObject" class="SamplePrefColor" version="4">
									<prop name="PropertyTypeName">Color</prop>
									<prop name="Position">1</prop>
									<prop name="IsDefault">0</prop>
									<prop name="Color">clRed</prop>
								</obj>
								<obj name="PropertyObject" class="DominantChannelProp" version="4">
									<prop name="PropertyTypeName">Dominant Channel</prop>
									<prop name="Position">1</prop>
									<prop name="IsDefault">0</prop>
									<prop name="DominantChannel">0</prop>
								</obj>
								<obj name="PropertyObject" class="Genotype" version="4">
									<prop name="PropertyTypeName">EndPt Genotype</prop>
									<prop name="Position">1</prop>
									<prop name="IsDefault">1</prop>
									<prop name="ReadOnly">1</prop>
								</obj>
								<obj name="PropertyObject" class="GroupingSample" version="4">
									<prop name="PropertyTypeName">EndPt Sample Type</prop>
									<prop name="Position">1</prop>
									<prop name="IsDefault">0</prop>
									<prop name="GroupSampleType">mstUnknown</prop>
								</obj>
								<obj name="PropertyObject" class="SamplePrefLineStyle" version="4">
									<prop name="PropertyTypeName">Line Style</prop>
									<prop name="Position">1</prop>
									<prop name="IsDefault">0</prop>
									<prop name="LineStyle">psSolid</prop>
								</obj>
								<obj name="PropertyObject" class="GenSampleEditNotes" version="4">
									<prop name="PropertyTypeName">Notes</prop>
									<prop name="Position">1</prop>
									<prop name="IsDefault">1</prop>
								</obj>
								<obj name="PropertyObject" class="SamplePrefPointStyle" version="4">
									<prop name="PropertyTypeName">Point Style</prop>
									<prop name="Position">1</prop>
									<prop name="IsDefault">0</prop>
									<prop name="PointStyle">psNothing</prop>
								</obj>
								<obj name="PropertyObject" class="GenSampleEditPosition" version="4">
									<prop name="PropertyTypeName">Position</prop>
									<prop name="Position">1</prop>
									<prop name="IsDefault">1</prop>
								</obj>
								<obj name="PropertyObject" class="GenSampleEditReplicate" version="4">
									<prop name="PropertyTypeName">Replicate of</prop>
									<prop name="Position">1</prop>
									<prop name="IsDefault">1</prop>
									<prop name="ReplicateOf">-1</prop>
								</obj>
								<obj name="PropertyObject" class="HTCSampleID" version="4">
									<prop name="PropertyTypeName">Sample ID</prop>
									<prop name="Position">1</prop>
									<prop name="IsDefault">1</prop>
								</obj>
								<obj name="PropertyObject" class="GenSampleEditName" version="4">
									<prop name="PropertyTypeName">Sample Name</prop>
									<prop name="Position">1</prop>
									<prop name="IsDefault">1</prop>
									<prop name="name">Sample 2</prop>
								</obj>
								<obj name="PropertyObject" class="HTCSamplePrepNotes" version="4">
									<prop name="PropertyTypeName">Sample Prep Notes</prop>
									<prop name="Position">1</prop>
									<prop name="IsDefault">1</prop>
								</obj>
								<obj name="PropertyObject" class="GenSampleEditSubset" version="4">
									<prop name="PropertyTypeName">Subsets</prop>
									<prop name="Position">1</prop>
									<prop name="IsDefault">1</prop>
								</obj>
								<obj name="PropertyObject" class="SamplePrefWidth" version="5">
									<prop name="PropertyTypeName">Width</prop>
									<prop name="Position">1</prop>
									<prop name="IsDefault">1</prop>
									<prop name="Width">1</prop>
								</obj>
							</list>
						</obj>
					</obj>
					<obj name="item" class="SamplePropInfo" version="1">
						<obj name="ChannelProperties" class="ChanPropList" version="2">
							<obj name="ChannelProperties" class="EMList" version="1">
								<list name="emlist" count="4">
									<obj name="item" class="PropertyList" version="1">
										<list name="emlist" count="12">
											<obj name="PropertyObject" class="RQSampleTargetProperty" version="4">
												<prop name="PropertyTypeName">Combined Sample and Target Type</prop>
												<prop name="Position">2</prop>
												<prop name="IsDefault">0</prop>
												<obj name="ChannelProp" class="ChannelProperty" version="1">
													<prop name="ChannelIdx">0</prop>
												</obj>
											</obj>
											<obj name="PropertyObject" class="QuantConcProperty" version="4">
												<prop name="PropertyTypeName">Concentration</prop>
												<prop name="Position">2</prop>
												<prop name="IsDefault">1</prop>
												<prop name="Concentration">0</prop>
												<obj name="ChannelProp" class="ChannelProperty" version="1">
													<prop name="ChannelIdx">0</prop>
												</obj>
												<prop name="ReadOnly">1</prop>
											</obj>
											<obj name="PropertyObject" class="QuantCpHighProp" version="4">
												<prop name="PropertyTypeName">Cp High</prop>
												<prop name="Position">2</prop>
												<prop name="IsDefault">1</prop>
												<prop name="CpRangeHigh">0</prop>
												<obj name="ChannelProp" class="ChannelProperty" version="1">
													<prop name="ChannelIdx">0</prop>
												</obj>
												<prop name="ReadOnly">1</prop>
											</obj>
											<obj name="PropertyObject" class="QuantCpLowProp" version="4">
												<prop name="PropertyTypeName">Cp Low</prop>
												<prop name="Position">2</prop>
												<prop name="IsDefault">1</prop>
												<prop name="CpRangeLow">0</prop>
												<obj name="ChannelProp" class="ChannelProperty" version="1">
													<prop name="ChannelIdx">0</prop>
												</obj>
												<prop name="ReadOnly">1</prop>
											</obj>
											<obj name="PropertyObject" class="RQEffProp" version="4">
												<prop name="PropertyTypeName">Efficiency</prop>
												<prop name="Position">2</prop>
												<prop name="IsDefault">1</prop>
												<prop name="Efficiency">2</prop>
												<obj name="ChannelProp" class="ChannelProperty" version="1">
													<prop name="ChannelIdx">0</prop>
												</obj>
											</obj>
											<obj name="PropertyObject" class="ChannelGenotype" version="4">
												<prop name="PropertyTypeName">Melt Geno Genotype</prop>
												<prop name="Position">2</prop>
												<prop name="IsDefault">1</prop>
												<prop name="ReadOnly">1</prop>
												<obj name="ChannelProp" class="ChannelProperty" version="1">
													<prop name="ChannelIdx">0</prop>
												</obj>
											</obj>
											<obj name="PropertyObject" class="GroupChannelTypeProp" version="4">
												<prop name="PropertyTypeName">Melt Geno Sample Type</prop>
												<prop name="Position">2</prop>
												<prop name="IsDefault">0</prop>
												<prop name="GroupSampleType">mstUnknown</prop>
												<obj name="ChannelProp" class="ChannelProperty" version="1">
													<prop name="ChannelIdx">0</prop>
												</obj>
											</obj>
											<obj name="PropertyObject" class="QuantSampleTypeProperty" version="4">
												<prop name="PropertyTypeName">Quantification Sample Type</prop>
												<prop name="Position">2</prop>
												<prop name="IsDefault">0</prop>
												<prop name="SampleType">qsUnknown</prop>
												<obj name="ChannelProp" class="ChannelProperty" version="1">
													<prop name="ChannelIdx">0</prop>
												</obj>
											</obj>
											<obj name="PropertyObject" class="ChannelGenotype" version="4">
												<prop name="PropertyTypeName">Scanning Genotype</prop>
												<prop name="Position">2</prop>
												<prop name="IsDefault">1</prop>
												<prop name="ReadOnly">1</prop>
												<obj name="ChannelProp" class="ChannelProperty" version="1">
													<prop name="ChannelIdx">0</prop>
												</obj>
											</obj>
											<obj name="PropertyObject" class="GroupChannelTypeProp" version="4">
												<prop name="PropertyTypeName">Scanning Sample Type</prop>
												<prop name="Position">2</prop>
												<prop name="IsDefault">0</prop>
												<prop name="GroupSampleType">mstUnknown</prop>
												<obj name="ChannelProp" class="ChannelProperty" version="1">
													<prop name="ChannelIdx">0</prop>
												</obj>
											</obj>
											<obj name="PropertyObject" class="TargetName" version="4">
												<prop name="PropertyTypeName">Target Name</prop>
												<prop name="Position">2</prop>
												<prop name="IsDefault">1</prop>
												<obj name="ChannelProp" class="ChannelProperty" version="1">
													<prop name="ChannelIdx">0</prop>
												</obj>
											</obj>
											<obj name="PropertyObject" class="RQTargetProperty" version="4">
												<prop name="PropertyTypeName">Target Type</prop>
												<prop name="Position">2</prop>
												<prop name="IsDefault">0</prop>
												<prop name="TargetType">dtNone</prop>
												<obj name="ChannelProp" class="ChannelProperty" version="1">
													<prop name="ChannelIdx">0</prop>
												</obj>
											</obj>
										</list>
									</obj>
									<obj name="item" class="PropertyList" version="1">
										<list name="emlist" count="12">
											<obj name="PropertyObject" class="RQSampleTargetProperty" version="4">
												<prop name="PropertyTypeName">Combined Sample and Target Type</prop>
												<prop name="Position">2</prop>
												<prop name="IsDefault">0</prop>
												<obj name="ChannelProp" class="ChannelProperty" version="1">
													<prop name="ChannelIdx">1</prop>
												</obj>
											</obj>
											<obj name="PropertyObject" class="QuantConcProperty" version="4">
												<prop name="PropertyTypeName">Concentration</prop>
												<prop name="Position">2</prop>
												<prop name="IsDefault">1</prop>
												<prop name="Concentration">0</prop>
												<obj name="ChannelProp" class="ChannelProperty" version="1">
													<prop name="ChannelIdx">1</prop>
												</obj>
												<prop name="ReadOnly">1</prop>
											</obj>
											<obj name="PropertyObject" class="QuantCpHighProp" version="4">
												<prop name="PropertyTypeName">Cp High</prop>
												<prop name="Position">2</prop>
												<prop name="IsDefault">1</prop>
												<prop name="CpRangeHigh">0</prop>
												<obj name="ChannelProp" class="ChannelProperty" version="1">
													<prop name="ChannelIdx">1</prop>
												</obj>
												<prop name="ReadOnly">1</prop>
											</obj>
											<obj name="PropertyObject" class="QuantCpLowProp" version="4">
												<prop name="PropertyTypeName">Cp Low</prop>
												<prop name="Position">2</prop>
												<prop name="IsDefault">1</prop>
												<prop name="CpRangeLow">0</prop>
												<obj name="ChannelProp" class="ChannelProperty" version="1">
													<prop name="ChannelIdx">1</prop>
												</obj>
												<prop name="ReadOnly">1</prop>
											</obj>
											<obj name="PropertyObject" class="RQEffProp" version="4">
												<prop name="PropertyTypeName">Efficiency</prop>
												<prop name="Position">2</prop>
												<prop name="IsDefault">1</prop>
												<prop name="Efficiency">2</prop>
												<obj name="ChannelProp" class="ChannelProperty" version="1">
													<prop name="ChannelIdx">1</prop>
												</obj>
											</obj>
											<obj name="PropertyObject" class="ChannelGenotype" version="4">
												<prop name="PropertyTypeName">Melt Geno Genotype</prop>
												<prop name="Position">2</prop>
												<prop name="IsDefault">1</prop>
												<prop name="ReadOnly">1</prop>
												<obj name="ChannelProp" class="ChannelProperty" version="1">
													<prop name="ChannelIdx">1</prop>
												</obj>
											</obj>
											<obj name="PropertyObject" class="GroupChannelTypeProp" version="4">
												<prop name="PropertyTypeName">Melt Geno Sample Type</prop>
												<prop name="Position">2</prop>
												<prop name="IsDefault">0</prop>
												<prop name="GroupSampleType">mstUnknown</prop>
												<obj name="ChannelProp" class="ChannelProperty" version="1">
													<prop name="ChannelIdx">1</prop>
												</obj>
											</obj>
											<obj name="PropertyObject" class="QuantSampleTypeProperty" version="4">
												<prop name="PropertyTypeName">Quantification Sample Type</prop>
												<prop name="Position">2</prop>
												<prop name="IsDefault">0</prop>
												<prop name="SampleType">qsUnknown</prop>
												<obj name="ChannelProp" class="ChannelProperty" version="1">
													<prop name="ChannelIdx">1</prop>
												</obj>
											</obj>
											<obj name="PropertyObject" class="ChannelGenotype" version="4">
												<prop name="PropertyTypeName">Scanning Genotype</prop>
												<prop name="Position">2</prop>
												<prop name="IsDefault">1</prop>
												<prop name="ReadOnly">1</prop>
												<obj name="ChannelProp" class="ChannelProperty" version="1">
													<prop name="ChannelIdx">1</prop>
												</obj>
											</obj>
											<obj name="PropertyObject" class="GroupChannelTypeProp" version="4">
												<prop name="PropertyTypeName">Scanning Sample Type</prop>
												<prop name="Position">2</prop>
												<prop name="IsDefault">0</prop>
												<prop name="GroupSampleType">mstUnknown</prop>
												<obj name="ChannelProp" class="ChannelProperty" version="1">
													<prop name="ChannelIdx">1</prop>
												</obj>
											</obj>
											<obj name="PropertyObject" class="TargetName" version="4">
												<prop name="PropertyTypeName">Target Name</prop>
												<prop name="Position">2</prop>
												<prop name="IsDefault">1</prop>
												<obj name="ChannelProp" class="ChannelProperty" version="1">
													<prop name="ChannelIdx">1</prop>
												</obj>
											</obj>
											<obj name="PropertyObject" class="RQTargetProperty" version="4">
												<prop name="PropertyTypeName">Target Type</prop>
												<prop name="Position">2</prop>
												<prop name="IsDefault">0</prop>
												<prop name="TargetType">dtNone</prop>
												<obj name="ChannelProp" class="ChannelProperty" version="1">
													<prop name="ChannelIdx">1</prop>
												</obj>
											</obj>
										</list>
									</obj>
									<obj name="item" class="PropertyList" version="1">
										<list name="emlist" count="12">
											<obj name="PropertyObject" class="RQSampleTargetProperty" version="4">
												<prop name="PropertyTypeName">Combined Sample and Target Type</prop>
												<prop name="Position">2</prop>
												<prop name="IsDefault">0</prop>
												<obj name="ChannelProp" class="ChannelProperty" version="1">
													<prop name="ChannelIdx">2</prop>
												</obj>
											</obj>
											<obj name="PropertyObject" class="QuantConcProperty" version="4">
												<prop name="PropertyTypeName">Concentration</prop>
												<prop name="Position">2</prop>
												<prop name="IsDefault">1</prop>
												<prop name="Concentration">0</prop>
												<obj name="ChannelProp" class="ChannelProperty" version="1">
													<prop name="ChannelIdx">2</prop>
												</obj>
												<prop name="ReadOnly">1</prop>
											</obj>
											<obj name="PropertyObject" class="QuantCpHighProp" version="4">
												<prop name="PropertyTypeName">Cp High</prop>
												<prop name="Position">2</prop>
												<prop name="IsDefault">1</prop>
												<prop name="CpRangeHigh">0</prop>
												<obj name="ChannelProp" class="ChannelProperty" version="1">
													<prop name="ChannelIdx">2</prop>
												</obj>
												<prop name="ReadOnly">1</prop>
											</obj>
											<obj name="PropertyObject" class="QuantCpLowProp" version="4">
												<prop name="PropertyTypeName">Cp Low</prop>
												<prop name="Position">2</prop>
												<prop name="IsDefault">1</prop>
												<prop name="CpRangeLow">0</prop>
												<obj name="ChannelProp" class="ChannelProperty" version="1">
													<prop name="ChannelIdx">2</prop>
												</obj>
												<prop name="ReadOnly">1</prop>
											</obj>
											<obj name="PropertyObject" class="RQEffProp" version="4">
												<prop name="PropertyTypeName">Efficiency</prop>
												<prop name="Position">2</prop>
												<prop name="IsDefault">1</prop>
												<prop name="Efficiency">2</prop>
												<obj name="ChannelProp" class="ChannelProperty" version="1">
													<prop name="ChannelIdx">2</prop>
												</obj>
											</obj>
											<obj name="PropertyObject" class="ChannelGenotype" version="4">
												<prop name="PropertyTypeName">Melt Geno Genotype</prop>
												<prop name="Position">2</prop>
												<prop name="IsDefault">1</prop>
												<prop name="ReadOnly">1</prop>
												<obj name="ChannelProp" class="ChannelProperty" version="1">
													<prop name="ChannelIdx">2</prop>
												</obj>
											</obj>
											<obj name="PropertyObject" class="GroupChannelTypeProp" version="4">
												<prop name="PropertyTypeName">Melt Geno Sample Type</prop>
												<prop name="Position">2</prop>
												<prop name="IsDefault">0</prop>
												<prop name="GroupSampleType">mstUnknown</prop>
												<obj name="ChannelProp" class="ChannelProperty" version="1">
													<prop name="ChannelIdx">2</prop>
												</obj>
											</obj>
											<obj name="PropertyObject" class="QuantSampleTypeProperty" version="4">
												<prop name="PropertyTypeName">Quantification Sample Type</prop>
												<prop name="Position">2</prop>
												<prop name="IsDefault">0</prop>
												<prop name="SampleType">qsUnknown</prop>
												<obj name="ChannelProp" class="ChannelProperty" version="1">
													<prop name="ChannelIdx">2</prop>
												</obj>
											</obj>
											<obj name="PropertyObject" class="ChannelGenotype" version="4">
												<prop name="PropertyTypeName">Scanning Genotype</prop>
												<prop name="Position">2</prop>
												<prop name="IsDefault">1</prop>
												<prop name="ReadOnly">1</prop>
												<obj name="ChannelProp" class="ChannelProperty" version="1">
													<prop name="ChannelIdx">2</prop>
												</obj>
											</obj>
											<obj name="PropertyObject" class="GroupChannelTypeProp" version="4">
												<prop name="PropertyTypeName">Scanning Sample Type</prop>
												<prop name="Position">2</prop>
												<prop name="IsDefault">0</prop>
												<prop name="GroupSampleType">mstUnknown</prop>
												<obj name="ChannelProp" class="ChannelProperty" version="1">
													<prop name="ChannelIdx">2</prop>
												</obj>
											</obj>
											<obj name="PropertyObject" class="TargetName" version="4">
												<prop name="PropertyTypeName">Target Name</prop>
												<prop name="Position">2</prop>
												<prop name="IsDefault">1</prop>
												<obj name="ChannelProp" class="ChannelProperty" version="1">
													<prop name="ChannelIdx">2</prop>
												</obj>
											</obj>
											<obj name="PropertyObject" class="RQTargetProperty" version="4">
												<prop name="PropertyTypeName">Target Type</prop>
												<prop name="Position">2</prop>
												<prop name="IsDefault">0</prop>
												<prop name="TargetType">dtNone</prop>
												<obj name="ChannelProp" class="ChannelProperty" version="1">
													<prop name="ChannelIdx">2</prop>
												</obj>
											</obj>
										</list>
									</obj>
									<obj name="item" class="PropertyList" version="1">
										<list name="emlist" count="12">
											<obj name="PropertyObject" class="RQSampleTargetProperty" version="4">
												<prop name="PropertyTypeName">Combined Sample and Target Type</prop>
												<prop name="Position">2</prop>
												<prop name="IsDefault">0</prop>
												<obj name="ChannelProp" class="ChannelProperty" version="1">
													<prop name="ChannelIdx">3</prop>
												</obj>
											</obj>
											<obj name="PropertyObject" class="QuantConcProperty" version="4">
												<prop name="PropertyTypeName">Concentration</prop>
												<prop name="Position">2</prop>
												<prop name="IsDefault">1</prop>
												<prop name="Concentration">0</prop>
												<obj name="ChannelProp" class="ChannelProperty" version="1">
													<prop name="ChannelIdx">3</prop>
												</obj>
												<prop name="ReadOnly">1</prop>
											</obj>
											<obj name="PropertyObject" class="QuantCpHighProp" version="4">
												<prop name="PropertyTypeName">Cp High</prop>
												<prop name="Position">2</prop>
												<prop name="IsDefault">1</prop>
												<prop name="CpRangeHigh">0</prop>
												<obj name="ChannelProp" class="ChannelProperty" version="1">
													<prop name="ChannelIdx">3</prop>
												</obj>
												<prop name="ReadOnly">1</prop>
											</obj>
											<obj name="PropertyObject" class="QuantCpLowProp" version="4">
												<prop name="PropertyTypeName">Cp Low</prop>
												<prop name="Position">2</prop>
												<prop name="IsDefault">1</prop>
												<prop name="CpRangeLow">0</prop>
												<obj name="ChannelProp" class="ChannelProperty" version="1">
													<prop name="ChannelIdx">3</prop>
												</obj>
												<prop name="ReadOnly">1</prop>
											</obj>
											<obj name="PropertyObject" class="RQEffProp" version="4">
												<prop name="PropertyTypeName">Efficiency</prop>
												<prop name="Position">2</prop>
												<prop name="IsDefault">1</prop>
												<prop name="Efficiency">2</prop>
												<obj name="ChannelProp" class="ChannelProperty" version="1">
													<prop name="ChannelIdx">3</prop>
												</obj>
											</obj>
											<obj name="PropertyObject" class="ChannelGenotype" version="4">
												<prop name="PropertyTypeName">Melt Geno Genotype</prop>
												<prop name="Position">2</prop>
												<prop name="IsDefault">1</prop>
												<prop name="ReadOnly">1</prop>
												<obj name="ChannelProp" class="ChannelProperty" version="1">
													<prop name="ChannelIdx">3</prop>
												</obj>
											</obj>
											<obj name="PropertyObject" class="GroupChannelTypeProp" version="4">
												<prop name="PropertyTypeName">Melt Geno Sample Type</prop>
												<prop name="Position">2</prop>
												<prop name="IsDefault">0</prop>
												<prop name="GroupSampleType">mstUnknown</prop>
												<obj name="ChannelProp" class="ChannelProperty" version="1">
													<prop name="ChannelIdx">3</prop>
												</obj>
											</obj>
											<obj name="PropertyObject" class="QuantSampleTypeProperty" version="4">
												<prop name="PropertyTypeName">Quantification Sample Type</prop>
												<prop name="Position">2</prop>
												<prop name="IsDefault">0</prop>
												<prop name="SampleType">qsUnknown</prop>
												<obj name="ChannelProp" class="ChannelProperty" version="1">
													<prop name="ChannelIdx">3</prop>
												</obj>
											</obj>
											<obj name="PropertyObject" class="ChannelGenotype" version="4">
												<prop name="PropertyTypeName">Scanning Genotype</prop>
												<prop name="Position">2</prop>
												<prop name="IsDefault">1</prop>
												<prop name="ReadOnly">1</prop>
												<obj name="ChannelProp" class="ChannelProperty" version="1">
													<prop name="ChannelIdx">3</prop>
												</obj>
											</obj>
											<obj name="PropertyObject" class="GroupChannelTypeProp" version="4">
												<prop name="PropertyTypeName">Scanning Sample Type</prop>
												<prop name="Position">2</prop>
												<prop name="IsDefault">0</prop>
												<prop name="GroupSampleType">mstUnknown</prop>
												<obj name="ChannelProp" class="ChannelProperty" version="1">
													<prop name="ChannelIdx">3</prop>
												</obj>
											</obj>
											<obj name="PropertyObject" class="TargetName" version="4">
												<prop name="PropertyTypeName">Target Name</prop>
												<prop name="Position">2</prop>
												<prop name="IsDefault">1</prop>
												<obj name="ChannelProp" class="ChannelProperty" version="1">
													<prop name="ChannelIdx">3</prop>
												</obj>
											</obj>
											<obj name="PropertyObject" class="RQTargetProperty" version="4">
												<prop name="PropertyTypeName">Target Type</prop>
												<prop name="Position">2</prop>
												<prop name="IsDefault">0</prop>
												<prop name="TargetType">dtNone</prop>
												<obj name="ChannelProp" class="ChannelProperty" version="1">
													<prop name="ChannelIdx">3</prop>
												</obj>
											</obj>
										</list>
									</obj>
								</list>
							</obj>
						</obj>
						<prop name="ChannelPropertyCount">4</prop>
						<prop name="ContainerPosition">2</prop>
						<prop name="HasSampleProperties">1</prop>
						<obj name="SampleProperties" class="PropertyList" version="1">
							<list name="emlist" count="14">
								<obj name="PropertyObject" class="SamplePrefColor" version="4">
									<prop name="PropertyTypeName">Color</prop>
									<prop name="Position">2</prop>
									<prop name="IsDefault">0</prop>
									<prop name="Color">$0030D700</prop>
								</obj>
								<obj name="PropertyObject" class="DominantChannelProp" version="4">
									<prop name="PropertyTypeName">Dominant Channel</prop>
									<prop name="Position">2</prop>
									<prop name="IsDefault">0</prop>
									<prop name="DominantChannel">0</prop>
								</obj>
								<obj name="PropertyObject" class="Genotype" version="4">
									<prop name="PropertyTypeName">EndPt Genotype</prop>
									<prop name="Position">2</prop>
									<prop name="IsDefault">1</prop>
									<prop name="ReadOnly">1</prop>
								</obj>
								<obj name="PropertyObject" class="GroupingSample" version="4">
									<prop name="PropertyTypeName">EndPt Sample Type</prop>
									<prop name="Position">2</prop>
									<prop name="IsDefault">0</prop>
									<prop name="GroupSampleType">mstUnknown</prop>
								</obj>
								<obj name="PropertyObject" class="SamplePrefLineStyle" version="4">
									<prop name="PropertyTypeName">Line Style</prop>
									<prop name="Position">2</prop>
									<prop name="IsDefault">0</prop>
									<prop name="LineStyle">psSolid</prop>
								</obj>
								<obj name="PropertyObject" class="GenSampleEditNotes" version="4">
									<prop name="PropertyTypeName">Notes</prop>
									<prop name="Position">2</prop>
									<prop name="IsDefault">1</prop>
								</obj>
								<obj name="PropertyObject" class="SamplePrefPointStyle" version="4">
									<prop name="PropertyTypeName">Point Style</prop>
									<prop name="Position">2</prop>
									<prop name="IsDefault">0</prop>
									<prop name="PointStyle">psNothing</prop>
								</obj>
								<obj name="PropertyObject" class="GenSampleEditPosition" version="4">
									<prop name="PropertyTypeName">Position</prop>
									<prop name="Position">2</prop>
									<prop name="IsDefault">1</prop>
								</obj>
								<obj name="PropertyObject" class="GenSampleEditReplicate" version="4">
									<prop name="PropertyTypeName">Replicate of</prop>
									<prop name="Position">2</prop>
									<prop name="IsDefault">1</prop>
									<prop name="ReplicateOf">-1</prop>
								</obj>
								<obj name="PropertyObject" class="HTCSampleID" version="4">
									<prop name="PropertyTypeName">Sample ID</prop>
									<prop name="Position">2</prop>
									<prop name="IsDefault">1</prop>
								</obj>
								<obj name="PropertyObject" class="GenSampleEditName" version="4">
									<prop name="PropertyTypeName">Sample Name</prop>
									<prop name="Position">2</prop>
									<prop name="IsDefault">1</prop>
									<prop name="name">Sample 3</prop>
								</obj>
								<obj name="PropertyObject" class="HTCSamplePrepNotes" version="4">
									<prop name="PropertyTypeName">Sample Prep Notes</prop>
									<prop name="Position">2</prop>
									<prop name="IsDefault">1</prop>
								</obj>
								<obj name="PropertyObject" class="GenSampleEditSubset" version="4">
									<prop name="PropertyTypeName">Subsets</prop>
									<prop name="Position">2</prop>
									<prop name="IsDefault">1</prop>
								</obj>
								<obj name="PropertyObject" class="SamplePrefWidth" version="5">
									<prop name="PropertyTypeName">Width</prop>
									<prop name="Position">2</prop>
									<prop name="IsDefault">1</prop>
									<prop name="Width">1</prop>
								</obj>
							</list>
						</obj>
					</obj>
					<obj name="item" class="SamplePropInfo" version="1">
						<obj name="ChannelProperties" class="ChanPropList" version="2">
							<obj name="ChannelProperties" class="EMList" version="1">
								<list name="emlist" count="4">
									<obj name="item" class="PropertyList" version="1">
										<list name="emlist" count="12">
											<obj name="PropertyObject" class="RQSampleTargetProperty" version="4">
												<prop name="PropertyTypeName">Combined Sample and Target Type</prop>
												<prop name="Position">3</prop>
												<prop name="IsDefault">0</prop>
												<obj name="ChannelProp" class="ChannelProperty" version="1">
													<prop name="ChannelIdx">0</prop>
												</obj>
											</obj>
											<obj name="PropertyObject" class="QuantConcProperty" version="4">
												<prop name="PropertyTypeName">Concentration</prop>
												<prop name="Position">3</prop>
												<prop name="IsDefault">1</prop>
												<prop name="Concentration">0</prop>
												<obj name="ChannelProp" class="ChannelProperty" version="1">
													<prop name="ChannelIdx">0</prop>
												</obj>
												<prop name="ReadOnly">1</prop>
											</obj>
											<obj name="PropertyObject" class="QuantCpHighProp" version="4">
												<prop name="PropertyTypeName">Cp High</prop>
												<prop name="Position">3</prop>
												<prop name="IsDefault">1</prop>
												<prop name="CpRangeHigh">0</prop>
												<obj name="ChannelProp" class="ChannelProperty" version="1">
													<prop name="ChannelIdx">0</prop>
												</obj>
												<prop name="ReadOnly">1</prop>
											</obj>
											<obj name="PropertyObject" class="QuantCpLowProp" version="4">
												<prop name="PropertyTypeName">Cp Low</prop>
												<prop name="Position">3</prop>
												<prop name="IsDefault">1</prop>
												<prop name="CpRangeLow">0</prop>
												<obj name="ChannelProp" class="ChannelProperty" version="1">
													<prop name="ChannelIdx">0</prop>
												</obj>
												<prop name="ReadOnly">1</prop>
											</obj>
											<obj name="PropertyObject" class="RQEffProp" version="4">
												<prop name="PropertyTypeName">Efficiency</prop>
												<prop name="Position">3</prop>
												<prop name="IsDefault">1</prop>
												<prop name="Efficiency">2</prop>
												<obj name="ChannelProp" class="ChannelProperty" version="1">
													<prop name="ChannelIdx">0</prop>
												</obj>
											</obj>
											<obj name="PropertyObject" class="ChannelGenotype" version="4">
												<prop name="PropertyTypeName">Melt Geno Genotype</prop>
												<prop name="Position">3</prop>
												<prop name="IsDefault">1</prop>
												<prop name="ReadOnly">1</prop>
												<obj name="ChannelProp" class="ChannelProperty" version="1">
													<prop name="ChannelIdx">0</prop>
												</obj>
											</obj>
											<obj name="PropertyObject" class="GroupChannelTypeProp" version="4">
												<prop name="PropertyTypeName">Melt Geno Sample Type</prop>
												<prop name="Position">3</prop>
												<prop name="IsDefault">0</prop>
												<prop name="GroupSampleType">mstUnknown</prop>
												<obj name="ChannelProp" class="ChannelProperty" version="1">
													<prop name="ChannelIdx">0</prop>
												</obj>
											</obj>
											<obj name="PropertyObject" class="QuantSampleTypeProperty" version="4">
												<prop name="PropertyTypeName">Quantification Sample Type</prop>
												<prop name="Position">3</prop>
												<prop name="IsDefault">0</prop>
												<prop name="SampleType">qsUnknown</prop>
												<obj name="ChannelProp" class="ChannelProperty" version="1">
													<prop name="ChannelIdx">0</prop>
												</obj>
											</obj>
											<obj name="PropertyObject" class="ChannelGenotype" version="4">
												<prop name="PropertyTypeName">Scanning Genotype</prop>
												<prop name="Position">3</prop>
												<prop name="IsDefault">1</prop>
												<prop name="ReadOnly">1</prop>
												<obj name="ChannelProp" class="ChannelProperty" version="1">
													<prop name="ChannelIdx">0</prop>
												</obj>
											</obj>
											<obj name="PropertyObject" class="GroupChannelTypeProp" version="4">
												<prop name="PropertyTypeName">Scanning Sample Type</prop>
												<prop name="Position">3</prop>
												<prop name="IsDefault">0</prop>
												<prop name="GroupSampleType">mstUnknown</prop>
												<obj name="ChannelProp" class="ChannelProperty" version="1">
													<prop name="ChannelIdx">0</prop>
												</obj>
											</obj>
											<obj name="PropertyObject" class="TargetName" version="4">
												<prop name="PropertyTypeName">Target Name</prop>
												<prop name="Position">3</prop>
												<prop name="IsDefault">1</prop>
												<obj name="ChannelProp" class="ChannelProperty" version="1">
													<prop name="ChannelIdx">0</prop>
												</obj>
											</obj>
											<obj name="PropertyObject" class="RQTargetProperty" version="4">
												<prop name="PropertyTypeName">Target Type</prop>
												<prop name="Position">3</prop>
												<prop name="IsDefault">0</prop>
												<prop name="TargetType">dtNone</prop>
												<obj name="ChannelProp" class="ChannelProperty" version="1">
													<prop name="ChannelIdx">0</prop>
												</obj>
											</obj>
										</list>
									</obj>
									<obj name="item" class="PropertyList" version="1">
										<list name="emlist" count="12">
											<obj name="PropertyObject" class="RQSampleTargetProperty" version="4">
												<prop name="PropertyTypeName">Combined Sample and Target Type</prop>
												<prop name="Position">3</prop>
												<prop name="IsDefault">0</prop>
												<obj name="ChannelProp" class="ChannelProperty" version="1">
													<prop name="ChannelIdx">1</prop>
												</obj>
											</obj>
											<obj name="PropertyObject" class="QuantConcProperty" version="4">
												<prop name="PropertyTypeName">Concentration</prop>
												<prop name="Position">3</prop>
												<prop name="IsDefault">1</prop>
												<prop name="Concentration">0</prop>
												<obj name="ChannelProp" class="ChannelProperty" version="1">
													<prop name="ChannelIdx">1</prop>
												</obj>
												<prop name="ReadOnly">1</prop>
											</obj>
											<obj name="PropertyObject" class="QuantCpHighProp" version="4">
												<prop name="PropertyTypeName">Cp High</prop>
												<prop name="Position">3</prop>
												<prop name="IsDefault">1</prop>
												<prop name="CpRangeHigh">0</prop>
												<obj name="ChannelProp" class="ChannelProperty" version="1">
													<prop name="ChannelIdx">1</prop>
												</obj>
												<prop name="ReadOnly">1</prop>
											</obj>
											<obj name="PropertyObject" class="QuantCpLowProp" version="4">
												<prop name="PropertyTypeName">Cp Low</prop>
												<prop name="Position">3</prop>
												<prop name="IsDefault">1</prop>
												<prop name="CpRangeLow">0</prop>
												<obj name="ChannelProp" class="ChannelProperty" version="1">
													<prop name="ChannelIdx">1</prop>
												</obj>
												<prop name="ReadOnly">1</prop>
											</obj>
											<obj name="PropertyObject" class="RQEffProp" version="4">
												<prop name="PropertyTypeName">Efficiency</prop>
												<prop name="Position">3</prop>
												<prop name="IsDefault">1</prop>
												<prop name="Efficiency">2</prop>
												<obj name="ChannelProp" class="ChannelProperty" version="1">
													<prop name="ChannelIdx">1</prop>
												</obj>
											</obj>
											<obj name="PropertyObject" class="ChannelGenotype" version="4">
												<prop name="PropertyTypeName">Melt Geno Genotype</prop>
												<prop name="Position">3</prop>
												<prop name="IsDefault">1</prop>
												<prop name="ReadOnly">1</prop>
												<obj name="ChannelProp" class="ChannelProperty" version="1">
													<prop name="ChannelIdx">1</prop>
												</obj>
											</obj>
											<obj name="PropertyObject" class="GroupChannelTypeProp" version="4">
												<prop name="PropertyTypeName">Melt Geno Sample Type</prop>
												<prop name="Position">3</prop>
												<prop name="IsDefault">0</prop>
												<prop name="GroupSampleType">mstUnknown</prop>
												<obj name="ChannelProp" class="ChannelProperty" version="1">
													<prop name="ChannelIdx">1</prop>
												</obj>
											</obj>
											<obj name="PropertyObject" class="QuantSampleTypeProperty" version="4">
												<prop name="PropertyTypeName">Quantification Sample Type</prop>
												<prop name="Position">3</prop>
												<prop name="IsDefault">0</prop>
												<prop name="SampleType">qsUnknown</prop>
												<obj name="ChannelProp" class="ChannelProperty" version="1">
													<prop name="ChannelIdx">1</prop>
												</obj>
											</obj>
											<obj name="PropertyObject" class="ChannelGenotype" version="4">
												<prop name="PropertyTypeName">Scanning Genotype</prop>
												<prop name="Position">3</prop>
												<prop name="IsDefault">1</prop>
												<prop name="ReadOnly">1</prop>
												<obj name="ChannelProp" class="ChannelProperty" version="1">
													<prop name="ChannelIdx">1</prop>
												</obj>
											</obj>
											<obj name="PropertyObject" class="GroupChannelTypeProp" version="4">
												<prop name="PropertyTypeName">Scanning Sample Type</prop>
												<prop name="Position">3</prop>
												<prop name="IsDefault">0</prop>
												<prop name="GroupSampleType">mstUnknown</prop>
												<obj name="ChannelProp" class="ChannelProperty" version="1">
													<prop name="ChannelIdx">1</prop>
												</obj>
											</obj>
											<obj name="PropertyObject" class="TargetName" version="4">
												<prop name="PropertyTypeName">Target Name</prop>
												<prop name="Position">3</prop>
												<prop name="IsDefault">1</prop>
												<obj name="ChannelProp" class="ChannelProperty" version="1">
													<prop name="ChannelIdx">1</prop>
												</obj>
											</obj>
											<obj name="PropertyObject" class="RQTargetProperty" version="4">
												<prop name="PropertyTypeName">Target Type</prop>
												<prop name="Position">3</prop>
												<prop name="IsDefault">0</prop>
												<prop name="TargetType">dtNone</prop>
												<obj name="ChannelProp" class="ChannelProperty" version="1">
													<prop name="ChannelIdx">1</prop>
												</obj>
											</obj>
										</list>
									</obj>
									<obj name="item" class="PropertyList" version="1">
										<list name="emlist" count="12">
											<obj name="PropertyObject" class="RQSampleTargetProperty" version="4">
												<prop name="PropertyTypeName">Combined Sample and Target Type</prop>
												<prop name="Position">3</prop>
												<prop name="IsDefault">0</prop>
												<obj name="ChannelProp" class="ChannelProperty" version="1">
													<prop name="ChannelIdx">2</prop>
												</obj>
											</obj>
											<obj name="PropertyObject" class="QuantConcProperty" version="4">
												<prop name="PropertyTypeName">Concentration</prop>
												<prop name="Position">3</prop>
												<prop name="IsDefault">1</prop>
												<prop name="Concentration">0</prop>
												<obj name="ChannelProp" class="ChannelProperty" version="1">
													<prop name="ChannelIdx">2</prop>
												</obj>
												<prop name="ReadOnly">1</prop>
											</obj>
											<obj name="PropertyObject" class="QuantCpHighProp" version="4">
												<prop name="PropertyTypeName">Cp High</prop>
												<prop name="Position">3</prop>
												<prop name="IsDefault">1</prop>
												<prop name="CpRangeHigh">0</prop>
												<obj name="ChannelProp" class="ChannelProperty" version="1">
													<prop name="ChannelIdx">2</prop>
												</obj>
												<prop name="ReadOnly">1</prop>
											</obj>
											<obj name="PropertyObject" class="QuantCpLowProp" version="4">
												<prop name="PropertyTypeName">Cp Low</prop>
												<prop name="Position">3</prop>
												<prop name="IsDefault">1</prop>
												<prop name="CpRangeLow">0</prop>
												<obj name="ChannelProp" class="ChannelProperty" version="1">
													<prop name="ChannelIdx">2</prop>
												</obj>
												<prop name="ReadOnly">1</prop>
											</obj>
											<obj name="PropertyObject" class="RQEffProp" version="4">
												<prop name="PropertyTypeName">Efficiency</prop>
												<prop name="Position">3</prop>
												<prop name="IsDefault">1</prop>
												<prop name="Efficiency">2</prop>
												<obj name="ChannelProp" class="ChannelProperty" version="1">
													<prop name="ChannelIdx">2</prop>
												</obj>
											</obj>
											<obj name="PropertyObject" class="ChannelGenotype" version="4">
												<prop name="PropertyTypeName">Melt Geno Genotype</prop>
												<prop name="Position">3</prop>
												<prop name="IsDefault">1</prop>
												<prop name="ReadOnly">1</prop>
												<obj name="ChannelProp" class="ChannelProperty" version="1">
													<prop name="ChannelIdx">2</prop>
												</obj>
											</obj>
											<obj name="PropertyObject" class="GroupChannelTypeProp" version="4">
												<prop name="PropertyTypeName">Melt Geno Sample Type</prop>
												<prop name="Position">3</prop>
												<prop name="IsDefault">0</prop>
												<prop name="GroupSampleType">mstUnknown</prop>
												<obj name="ChannelProp" class="ChannelProperty" version="1">
													<prop name="ChannelIdx">2</prop>
												</obj>
											</obj>
											<obj name="PropertyObject" class="QuantSampleTypeProperty" version="4">
												<prop name="PropertyTypeName">Quantification Sample Type</prop>
												<prop name="Position">3</prop>
												<prop name="IsDefault">0</prop>
												<prop name="SampleType">qsUnknown</prop>
												<obj name="ChannelProp" class="ChannelProperty" version="1">
													<prop name="ChannelIdx">2</prop>
												</obj>
											</obj>
											<obj name="PropertyObject" class="ChannelGenotype" version="4">
												<prop name="PropertyTypeName">Scanning Genotype</prop>
												<prop name="Position">3</prop>
												<prop name="IsDefault">1</prop>
												<prop name="ReadOnly">1</prop>
												<obj name="ChannelProp" class="ChannelProperty" version="1">
													<prop name="ChannelIdx">2</prop>
												</obj>
											</obj>
											<obj name="PropertyObject" class="GroupChannelTypeProp" version="4">
												<prop name="PropertyTypeName">Scanning Sample Type</prop>
												<prop name="Position">3</prop>
												<prop name="IsDefault">0</prop>
												<prop name="GroupSampleType">mstUnknown</prop>
												<obj name="ChannelProp" class="ChannelProperty" version="1">
													<prop name="ChannelIdx">2</prop>
												</obj>
											</obj>
											<obj name="PropertyObject" class="TargetName" version="4">
												<prop name="PropertyTypeName">Target Name</prop>
												<prop name="Position">3</prop>
												<prop name="IsDefault">1</prop>
												<obj name="ChannelProp" class="ChannelProperty" version="1">
													<prop name="ChannelIdx">2</prop>
												</obj>
											</obj>
											<obj name="PropertyObject" class="RQTargetProperty" version="4">
												<prop name="PropertyTypeName">Target Type</prop>
												<prop name="Position">3</prop>
												<prop name="IsDefault">0</prop>
												<prop name="TargetType">dtNone</prop>
												<obj name="ChannelProp" class="ChannelProperty" version="1">
													<prop name="ChannelIdx">2</prop>
												</obj>
											</obj>
										</list>
									</obj>
									<obj name="item" class="PropertyList" version="1">
										<list name="emlist" count="12">
											<obj name="PropertyObject" class="RQSampleTargetProperty" version="4">
												<prop name="PropertyTypeName">Combined Sample and Target Type</prop>
												<prop name="Position">3</prop>
												<prop name="IsDefault">0</prop>
												<obj name="ChannelProp" class="ChannelProperty" version="1">
													<prop name="ChannelIdx">3</prop>
												</obj>
											</obj>
											<obj name="PropertyObject" class="QuantConcProperty" version="4">
												<prop name="PropertyTypeName">Concentration</prop>
												<prop name="Position">3</prop>
												<prop name="IsDefault">1</prop>
												<prop name="Concentration">0</prop>
												<obj name="ChannelProp" class="ChannelProperty" version="1">
													<prop name="ChannelIdx">3</prop>
												</obj>
												<prop name="ReadOnly">1</prop>
											</obj>
											<obj name="PropertyObject" class="QuantCpHighProp" version="4">
												<prop name="PropertyTypeName">Cp High</prop>
												<prop name="Position">3</prop>
												<prop name="IsDefault">1</prop>
												<prop name="CpRangeHigh">0</prop>
												<obj name="ChannelProp" class="ChannelProperty" version="1">
													<prop name="ChannelIdx">3</prop>
												</obj>
												<prop name="ReadOnly">1</prop>
											</obj>
											<obj name="PropertyObject" class="QuantCpLowProp" version="4">
												<prop name="PropertyTypeName">Cp Low</prop>
												<prop name="Position">3</prop>
												<prop name="IsDefault">1</prop>
												<prop name="CpRangeLow">0</prop>
												<obj name="ChannelProp" class="ChannelProperty" version="1">
													<prop name="ChannelIdx">3</prop>
												</obj>
												<prop name="ReadOnly">1</prop>
											</obj>
											<obj name="PropertyObject" class="RQEffProp" version="4">
												<prop name="PropertyTypeName">Efficiency</prop>
												<prop name="Position">3</prop>
												<prop name="IsDefault">1</prop>
												<prop name="Efficiency">2</prop>
												<obj name="ChannelProp" class="ChannelProperty" version="1">
													<prop name="ChannelIdx">3</prop>
												</obj>
											</obj>
											<obj name="PropertyObject" class="ChannelGenotype" version="4">
												<prop name="PropertyTypeName">Melt Geno Genotype</prop>
												<prop name="Position">3</prop>
												<prop name="IsDefault">1</prop>
												<prop name="ReadOnly">1</prop>
												<obj name="ChannelProp" class="ChannelProperty" version="1">
													<prop name="ChannelIdx">3</prop>
												</obj>
											</obj>
											<obj name="PropertyObject" class="GroupChannelTypeProp" version="4">
												<prop name="PropertyTypeName">Melt Geno Sample Type</prop>
												<prop name="Position">3</prop>
												<prop name="IsDefault">0</prop>
												<prop name="GroupSampleType">mstUnknown</prop>
												<obj name="ChannelProp" class="ChannelProperty" version="1">
													<prop name="ChannelIdx">3</prop>
												</obj>
											</obj>
											<obj name="PropertyObject" class="QuantSampleTypeProperty" version="4">
												<prop name="PropertyTypeName">Quantification Sample Type</prop>
												<prop name="Position">3</prop>
												<prop name="IsDefault">0</prop>
												<prop name="SampleType">qsUnknown</prop>
												<obj name="ChannelProp" class="ChannelProperty" version="1">
													<prop name="ChannelIdx">3</prop>
												</obj>
											</obj>
											<obj name="PropertyObject" class="ChannelGenotype" version="4">
												<prop name="PropertyTypeName">Scanning Genotype</prop>
												<prop name="Position">3</prop>
												<prop name="IsDefault">1</prop>
												<prop name="ReadOnly">1</prop>
												<obj name="ChannelProp" class="ChannelProperty" version="1">
													<prop name="ChannelIdx">3</prop>
												</obj>
											</obj>
											<obj name="PropertyObject" class="GroupChannelTypeProp" version="4">
												<prop name="PropertyTypeName">Scanning Sample Type</prop>
												<prop name="Position">3</prop>
												<prop name="IsDefault">0</prop>
												<prop name="GroupSampleType">mstUnknown</prop>
												<obj name="ChannelProp" class="ChannelProperty" version="1">
													<prop name="ChannelIdx">3</prop>
												</obj>
											</obj>
											<obj name="PropertyObject" class="TargetName" version="4">
												<prop name="PropertyTypeName">Target Name</prop>
												<prop name="Position">3</prop>
												<prop name="IsDefault">1</prop>
												<obj name="ChannelProp" class="ChannelProperty" version="1">
													<prop name="ChannelIdx">3</prop>
												</obj>
											</obj>
											<obj name="PropertyObject" class="RQTargetProperty" version="4">
												<prop name="PropertyTypeName">Target Type</prop>
												<prop name="Position">3</prop>
												<prop name="IsDefault">0</prop>
												<prop name="TargetType">dtNone</prop>
												<obj name="ChannelProp" class="ChannelProperty" version="1">
													<prop name="ChannelIdx">3</prop>
												</obj>
											</obj>
										</list>
									</obj>
								</list>
							</obj>
						</obj>
						<prop name="ChannelPropertyCount">4</prop>
						<prop name="ContainerPosition">3</prop>
						<prop name="HasSampleProperties">1</prop>
						<obj name="SampleProperties" class="PropertyList" version="1">
							<list name="emlist" count="14">
								<obj name="PropertyObject" class="SamplePrefColor" version="4">
									<prop name="PropertyTypeName">Color</prop>
									<prop name="Position">3</prop>
									<prop name="IsDefault">0</prop>
									<prop name="Color">clFuchsia</prop>
								</obj>
								<obj name="PropertyObject" class="DominantChannelProp" version="4">
									<prop name="PropertyTypeName">Dominant Channel</prop>
									<prop name="Position">3</prop>
									<prop name="IsDefault">0</prop>
									<prop name="DominantChannel">0</prop>
								</obj>
								<obj name="PropertyObject" class="Genotype" version="4">
									<prop name="PropertyTypeName">EndPt Genotype</prop>
									<prop name="Position">3</prop>
									<prop name="IsDefault">1</prop>
									<prop name="ReadOnly">1</prop>
								</obj>
								<obj name="PropertyObject" class="GroupingSample" version="4">
									<prop name="PropertyTypeName">EndPt Sample Type</prop>
									<prop name="Position">3</prop>
									<prop name="IsDefault">0</prop>
									<prop name="GroupSampleType">mstUnknown</prop>
								</obj>
								<obj name="PropertyObject" class="SamplePrefLineStyle" version="4">
									<prop name="PropertyTypeName">Line Style</prop>
									<prop name="Position">3</prop>
									<prop name="IsDefault">0</prop>
									<prop name="LineStyle">psSolid</prop>
								</obj>
								<obj name="PropertyObject" class="GenSampleEditNotes" version="4">
									<prop name="PropertyTypeName">Notes</prop>
									<prop name="Position">3</prop>
									<prop name="IsDefault">1</prop>
								</obj>
								<obj name="PropertyObject" class="SamplePrefPointStyle" version="4">
									<prop name="PropertyTypeName">Point Style</prop>
									<prop name="Position">3</prop>
									<prop name="IsDefault">0</prop>
									<prop name="PointStyle">psNothing</prop>
								</obj>
								<obj name="PropertyObject" class="GenSampleEditPosition" version="4">
									<prop name="PropertyTypeName">Position</prop>
									<prop name="Position">3</prop>
									<prop name="IsDefault">1</prop>
								</obj>
								<obj name="PropertyObject" class="GenSampleEditReplicate" version="4">
									<prop name="PropertyTypeName">Replicate of</prop>
									<prop name="Position">3</prop>
									<prop name="IsDefault">1</prop>
									<prop name="ReplicateOf">-1</prop>
								</obj>
								<obj name="PropertyObject" class="HTCSampleID" version="4">
									<prop name="PropertyTypeName">Sample ID</prop>
									<prop name="Position">3</prop>
									<prop name="IsDefault">1</prop>
								</obj>
								<obj name="PropertyObject" class="GenSampleEditName" version="4">
									<prop name="PropertyTypeName">Sample Name</prop>
									<prop name="Position">3</prop>
									<prop name="IsDefault">1</prop>
									<prop name="name">Sample 4</prop>
								</obj>
								<obj name="PropertyObject" class="HTCSamplePrepNotes" version="4">
									<prop name="PropertyTypeName">Sample Prep Notes</prop>
									<prop name="Position">3</prop>
									<prop name="IsDefault">1</prop>
								</obj>
								<obj name="PropertyObject" class="GenSampleEditSubset" version="4">
									<prop name="PropertyTypeName">Subsets</prop>
									<prop name="Position">3</prop>
									<prop name="IsDefault">1</prop>
								</obj>
								<obj name="PropertyObject" class="SamplePrefWidth" version="5">
									<prop name="PropertyTypeName">Width</prop>
									<prop name="Position">3</prop>
									<prop name="IsDefault">1</prop>
									<prop name="Width">1</prop>
								</obj>
							</list>
						</obj>
					</obj>
					<obj name="item" class="SamplePropInfo" version="1">
						<obj name="ChannelProperties" class="ChanPropList" version="2">
							<obj name="ChannelProperties" class="EMList" version="1">
								<list name="emlist" count="4">
									<obj name="item" class="PropertyList" version="1">
										<list name="emlist" count="12">
											<obj name="PropertyObject" class="RQSampleTargetProperty" version="4">
												<prop name="PropertyTypeName">Combined Sample and Target Type</prop>
												<prop name="Position">4</prop>
												<prop name="IsDefault">0</prop>
												<obj name="ChannelProp" class="ChannelProperty" version="1">
													<prop name="ChannelIdx">0</prop>
												</obj>
											</obj>
											<obj name="PropertyObject" class="QuantConcProperty" version="4">
												<prop name="PropertyTypeName">Concentration</prop>
												<prop name="Position">4</prop>
												<prop name="IsDefault">1</prop>
												<prop name="Concentration">0</prop>
												<obj name="ChannelProp" class="ChannelProperty" version="1">
													<prop name="ChannelIdx">0</prop>
												</obj>
												<prop name="ReadOnly">1</prop>
											</obj>
											<obj name="PropertyObject" class="QuantCpHighProp" version="4">
												<prop name="PropertyTypeName">Cp High</prop>
												<prop name="Position">4</prop>
												<prop name="IsDefault">1</prop>
												<prop name="CpRangeHigh">0</prop>
												<obj name="ChannelProp" class="ChannelProperty" version="1">
													<prop name="ChannelIdx">0</prop>
												</obj>
												<prop name="ReadOnly">1</prop>
											</obj>
											<obj name="PropertyObject" class="QuantCpLowProp" version="4">
												<prop name="PropertyTypeName">Cp Low</prop>
												<prop name="Position">4</prop>
												<prop name="IsDefault">1</prop>
												<prop name="CpRangeLow">0</prop>
												<obj name="ChannelProp" class="ChannelProperty" version="1">
													<prop name="ChannelIdx">0</prop>
												</obj>
												<prop name="ReadOnly">1</prop>
											</obj>
											<obj name="PropertyObject" class="RQEffProp" version="4">
												<prop name="PropertyTypeName">Efficiency</prop>
												<prop name="Position">4</prop>
												<prop name="IsDefault">1</prop>
												<prop name="Efficiency">2</prop>
												<obj name="ChannelProp" class="ChannelProperty" version="1">
													<prop name="ChannelIdx">0</prop>
												</obj>
											</obj>
											<obj name="PropertyObject" class="ChannelGenotype" version="4">
												<prop name="PropertyTypeName">Melt Geno Genotype</prop>
												<prop name="Position">4</prop>
												<prop name="IsDefault">1</prop>
												<prop name="ReadOnly">1</prop>
												<obj name="ChannelProp" class="ChannelProperty" version="1">
													<prop name="ChannelIdx">0</prop>
												</obj>
											</obj>
											<obj name="PropertyObject" class="GroupChannelTypeProp" version="4">
												<prop name="PropertyTypeName">Melt Geno Sample Type</prop>
												<prop name="Position">4</prop>
												<prop name="IsDefault">0</prop>
												<prop name="GroupSampleType">mstUnknown</prop>
												<obj name="ChannelProp" class="ChannelProperty" version="1">
													<prop name="ChannelIdx">0</prop>
												</obj>
											</obj>
											<obj name="PropertyObject" class="QuantSampleTypeProperty" version="4">
												<prop name="PropertyTypeName">Quantification Sample Type</prop>
												<prop name="Position">4</prop>
												<prop name="IsDefault">0</prop>
												<prop name="SampleType">qsUnknown</prop>
												<obj name="ChannelProp" class="ChannelProperty" version="1">
													<prop name="ChannelIdx">0</prop>
												</obj>
											</obj>
											<obj name="PropertyObject" class="ChannelGenotype" version="4">
												<prop name="PropertyTypeName">Scanning Genotype</prop>
												<prop name="Position">4</prop>
												<prop name="IsDefault">1</prop>
												<prop name="ReadOnly">1</prop>
												<obj name="ChannelProp" class="ChannelProperty" version="1">
													<prop name="ChannelIdx">0</prop>
												</obj>
											</obj>
											<obj name="PropertyObject" class="GroupChannelTypeProp" version="4">
												<prop name="PropertyTypeName">Scanning Sample Type</prop>
												<prop name="Position">4</prop>
												<prop name="IsDefault">0</prop>
												<prop name="GroupSampleType">mstUnknown</prop>
												<obj name="ChannelProp" class="ChannelProperty" version="1">
													<prop name="ChannelIdx">0</prop>
												</obj>
											</obj>
											<obj name="PropertyObject" class="TargetName" version="4">
												<prop name="PropertyTypeName">Target Name</prop>
												<prop name="Position">4</prop>
												<prop name="IsDefault">1</prop>
												<obj name="ChannelProp" class="ChannelProperty" version="1">
													<prop name="ChannelIdx">0</prop>
												</obj>
											</obj>
											<obj name="PropertyObject" class="RQTargetProperty" version="4">
												<prop name="PropertyTypeName">Target Type</prop>
												<prop name="Position">4</prop>
												<prop name="IsDefault">0</prop>
												<prop name="TargetType">dtNone</prop>
												<obj name="ChannelProp" class="ChannelProperty" version="1">
													<prop name="ChannelIdx">0</prop>
												</obj>
											</obj>
										</list>
									</obj>
									<obj name="item" class="PropertyList" version="1">
										<list name="emlist" count="12">
											<obj name="PropertyObject" class="RQSampleTargetProperty" version="4">
												<prop name="PropertyTypeName">Combined Sample and Target Type</prop>
												<prop name="Position">4</prop>
												<prop name="IsDefault">0</prop>
												<obj name="ChannelProp" class="ChannelProperty" version="1">
													<prop name="ChannelIdx">1</prop>
												</obj>
											</obj>
											<obj name="PropertyObject" class="QuantConcProperty" version="4">
												<prop name="PropertyTypeName">Concentration</prop>
												<prop name="Position">4</prop>
												<prop name="IsDefault">1</prop>
												<prop name="Concentration">0</prop>
												<obj name="ChannelProp" class="ChannelProperty" version="1">
													<prop name="ChannelIdx">1</prop>
												</obj>
												<prop name="ReadOnly">1</prop>
											</obj>
											<obj name="PropertyObject" class="QuantCpHighProp" version="4">
												<prop name="PropertyTypeName">Cp High</prop>
												<prop name="Position">4</prop>
												<prop name="IsDefault">1</prop>
												<prop name="CpRangeHigh">0</prop>
												<obj name="ChannelProp" class="ChannelProperty" version="1">
													<prop name="ChannelIdx">1</prop>
												</obj>
												<prop name="ReadOnly">1</prop>
											</obj>
											<obj name="PropertyObject" class="QuantCpLowProp" version="4">
												<prop name="PropertyTypeName">Cp Low</prop>
												<prop name="Position">4</prop>
												<prop name="IsDefault">1</prop>
												<prop name="CpRangeLow">0</prop>
												<obj name="ChannelProp" class="ChannelProperty" version="1">
													<prop name="ChannelIdx">1</prop>
												</obj>
												<prop name="ReadOnly">1</prop>
											</obj>
											<obj name="PropertyObject" class="RQEffProp" version="4">
												<prop name="PropertyTypeName">Efficiency</prop>
												<prop name="Position">4</prop>
												<prop name="IsDefault">1</prop>
												<prop name="Efficiency">2</prop>
												<obj name="ChannelProp" class="ChannelProperty" version="1">
													<prop name="ChannelIdx">1</prop>
												</obj>
											</obj>
											<obj name="PropertyObject" class="ChannelGenotype" version="4">
												<prop name="PropertyTypeName">Melt Geno Genotype</prop>
												<prop name="Position">4</prop>
												<prop name="IsDefault">1</prop>
												<prop name="ReadOnly">1</prop>
												<obj name="ChannelProp" class="ChannelProperty" version="1">
													<prop name="ChannelIdx">1</prop>
												</obj>
											</obj>
											<obj name="PropertyObject" class="GroupChannelTypeProp" version="4">
												<prop name="PropertyTypeName">Melt Geno Sample Type</prop>
												<prop name="Position">4</prop>
												<prop name="IsDefault">0</prop>
												<prop name="GroupSampleType">mstUnknown</prop>
												<obj name="ChannelProp" class="ChannelProperty" version="1">
													<prop name="ChannelIdx">1</prop>
												</obj>
											</obj>
											<obj name="PropertyObject" class="QuantSampleTypeProperty" version="4">
												<prop name="PropertyTypeName">Quantification Sample Type</prop>
												<prop name="Position">4</prop>
												<prop name="IsDefault">0</prop>
												<prop name="SampleType">qsUnknown</prop>
												<obj name="ChannelProp" class="ChannelProperty" version="1">
													<prop name="ChannelIdx">1</prop>
												</obj>
											</obj>
											<obj name="PropertyObject" class="ChannelGenotype" version="4">
												<prop name="PropertyTypeName">Scanning Genotype</prop>
												<prop name="Position">4</prop>
												<prop name="IsDefault">1</prop>
												<prop name="ReadOnly">1</prop>
												<obj name="ChannelProp" class="ChannelProperty" version="1">
													<prop name="ChannelIdx">1</prop>
												</obj>
											</obj>
											<obj name="PropertyObject" class="GroupChannelTypeProp" version="4">
												<prop name="PropertyTypeName">Scanning Sample Type</prop>
												<prop name="Position">4</prop>
												<prop name="IsDefault">0</prop>
												<prop name="GroupSampleType">mstUnknown</prop>
												<obj name="ChannelProp" class="ChannelProperty" version="1">
													<prop name="ChannelIdx">1</prop>
												</obj>
											</obj>
											<obj name="PropertyObject" class="TargetName" version="4">
												<prop name="PropertyTypeName">Target Name</prop>
												<prop name="Position">4</prop>
												<prop name="IsDefault">1</prop>
												<obj name="ChannelProp" class="ChannelProperty" version="1">
													<prop name="ChannelIdx">1</prop>
												</obj>
											</obj>
											<obj name="PropertyObject" class="RQTargetProperty" version="4">
												<prop name="PropertyTypeName">Target Type</prop>
												<prop name="Position">4</prop>
												<prop name="IsDefault">0</prop>
												<prop name="TargetType">dtNone</prop>
												<obj name="ChannelProp" class="ChannelProperty" version="1">
													<prop name="ChannelIdx">1</prop>
												</obj>
											</obj>
										</list>
									</obj>
									<obj name="item" class="PropertyList" version="1">
										<list name="emlist" count="12">
											<obj name="PropertyObject" class="RQSampleTargetProperty" version="4">
												<prop name="PropertyTypeName">Combined Sample and Target Type</prop>
												<prop name="Position">4</prop>
												<prop name="IsDefault">0</prop>
												<obj name="ChannelProp" class="ChannelProperty" version="1">
													<prop name="ChannelIdx">2</prop>
												</obj>
											</obj>
											<obj name="PropertyObject" class="QuantConcProperty" version="4">
												<prop name="PropertyTypeName">Concentration</prop>
												<prop name="Position">4</prop>
												<prop name="IsDefault">1</prop>
												<prop name="Concentration">0</prop>
												<obj name="ChannelProp" class="ChannelProperty" version="1">
													<prop name="ChannelIdx">2</prop>
												</obj>
												<prop name="ReadOnly">1</prop>
											</obj>
											<obj name="PropertyObject" class="QuantCpHighProp" version="4">
												<prop name="PropertyTypeName">Cp High</prop>
												<prop name="Position">4</prop>
												<prop name="IsDefault">1</prop>
												<prop name="CpRangeHigh">0</prop>
												<obj name="ChannelProp" class="ChannelProperty" version="1">
													<prop name="ChannelIdx">2</prop>
												</obj>
												<prop name="ReadOnly">1</prop>
											</obj>
											<obj name="PropertyObject" class="QuantCpLowProp" version="4">
												<prop name="PropertyTypeName">Cp Low</prop>
												<prop name="Position">4</prop>
												<prop name="IsDefault">1</prop>
												<prop name="CpRangeLow">0</prop>
												<obj name="ChannelProp" class="ChannelProperty" version="1">
													<prop name="ChannelIdx">2</prop>
												</obj>
												<prop name="ReadOnly">1</prop>
											</obj>
											<obj name="PropertyObject" class="RQEffProp" version="4">
												<prop name="PropertyTypeName">Efficiency</prop>
												<prop name="Position">4</prop>
												<prop name="IsDefault">1</prop>
												<prop name="Efficiency">2</prop>
												<obj name="ChannelProp" class="ChannelProperty" version="1">
													<prop name="ChannelIdx">2</prop>
												</obj>
											</obj>
											<obj name="PropertyObject" class="ChannelGenotype" version="4">
												<prop name="PropertyTypeName">Melt Geno Genotype</prop>
												<prop name="Position">4</prop>
												<prop name="IsDefault">1</prop>
												<prop name="ReadOnly">1</prop>
												<obj name="ChannelProp" class="ChannelProperty" version="1">
													<prop name="ChannelIdx">2</prop>
												</obj>
											</obj>
											<obj name="PropertyObject" class="GroupChannelTypeProp" version="4">
												<prop name="PropertyTypeName">Melt Geno Sample Type</prop>
												<prop name="Position">4</prop>
												<prop name="IsDefault">0</prop>
												<prop name="GroupSampleType">mstUnknown</prop>
												<obj name="ChannelProp" class="ChannelProperty" version="1">
													<prop name="ChannelIdx">2</prop>
												</obj>
											</obj>
											<obj name="PropertyObject" class="QuantSampleTypeProperty" version="4">
												<prop name="PropertyTypeName">Quantification Sample Type</prop>
												<prop name="Position">4</prop>
												<prop name="IsDefault">0</prop>
												<prop name="SampleType">qsUnknown</prop>
												<obj name="ChannelProp" class="ChannelProperty" version="1">
													<prop name="ChannelIdx">2</prop>
												</obj>
											</obj>
											<obj name="PropertyObject" class="ChannelGenotype" version="4">
												<prop name="PropertyTypeName">Scanning Genotype</prop>
												<prop name="Position">4</prop>
												<prop name="IsDefault">1</prop>
												<prop name="ReadOnly">1</prop>
												<obj name="ChannelProp" class="ChannelProperty" version="1">
													<prop name="ChannelIdx">2</prop>
												</obj>
											</obj>
											<obj name="PropertyObject" class="GroupChannelTypeProp" version="4">
												<prop name="PropertyTypeName">Scanning Sample Type</prop>
												<prop name="Position">4</prop>
												<prop name="IsDefault">0</prop>
												<prop name="GroupSampleType">mstUnknown</prop>
												<obj name="ChannelProp" class="ChannelProperty" version="1">
													<prop name="ChannelIdx">2</prop>
												</obj>
											</obj>
											<obj name="PropertyObject" class="TargetName" version="4">
												<prop name="PropertyTypeName">Target Name</prop>
												<prop name="Position">4</prop>
												<prop name="IsDefault">1</prop>
												<obj name="ChannelProp" class="ChannelProperty" version="1">
													<prop name="ChannelIdx">2</prop>
												</obj>
											</obj>
											<obj name="PropertyObject" class="RQTargetProperty" version="4">
												<prop name="PropertyTypeName">Target Type</prop>
												<prop name="Position">4</prop>
												<prop name="IsDefault">0</prop>
												<prop name="TargetType">dtNone</prop>
												<obj name="ChannelProp" class="ChannelProperty" version="1">
													<prop name="ChannelIdx">2</prop>
												</obj>
											</obj>
										</list>
									</obj>
									<obj name="item" class="PropertyList" version="1">
										<list name="emlist" count="12">
											<obj name="PropertyObject" class="RQSampleTargetProperty" version="4">
												<prop name="PropertyTypeName">Combined Sample and Target Type</prop>
												<prop name="Position">4</prop>
												<prop name="IsDefault">0</prop>
												<obj name="ChannelProp" class="ChannelProperty" version="1">
													<prop name="ChannelIdx">3</prop>
												</obj>
											</obj>
											<obj name="PropertyObject" class="QuantConcProperty" version="4">
												<prop name="PropertyTypeName">Concentration</prop>
												<prop name="Position">4</prop>
												<prop name="IsDefault">1</prop>
												<prop name="Concentration">0</prop>
												<obj name="ChannelProp" class="ChannelProperty" version="1">
													<prop name="ChannelIdx">3</prop>
												</obj>
												<prop name="ReadOnly">1</prop>
											</obj>
											<obj name="PropertyObject" class="QuantCpHighProp" version="4">
												<prop name="PropertyTypeName">Cp High</prop>
												<prop name="Position">4</prop>
												<prop name="IsDefault">1</prop>
												<prop name="CpRangeHigh">0</prop>
												<obj name="ChannelProp" class="ChannelProperty" version="1">
													<prop name="ChannelIdx">3</prop>
												</obj>
												<prop name="ReadOnly">1</prop>
											</obj>
											<obj name="PropertyObject" class="QuantCpLowProp" version="4">
												<prop name="PropertyTypeName">Cp Low</prop>
												<prop name="Position">4</prop>
												<prop name="IsDefault">1</prop>
												<prop name="CpRangeLow">0</prop>
												<obj name="ChannelProp" class="ChannelProperty" version="1">
													<prop name="ChannelIdx">3</prop>
												</obj>
												<prop name="ReadOnly">1</prop>
											</obj>
											<obj name="PropertyObject" class="RQEffProp" version="4">
												<prop name="PropertyTypeName">Efficiency</prop>
												<prop name="Position">4</prop>
												<prop name="IsDefault">1</prop>
												<prop name="Efficiency">2</prop>
												<obj name="ChannelProp" class="ChannelProperty" version="1">
													<prop name="ChannelIdx">3</prop>
												</obj>
											</obj>
											<obj name="PropertyObject" class="ChannelGenotype" version="4">
												<prop name="PropertyTypeName">Melt Geno Genotype</prop>
												<prop name="Position">4</prop>
												<prop name="IsDefault">1</prop>
												<prop name="ReadOnly">1</prop>
												<obj name="ChannelProp" class="ChannelProperty" version="1">
													<prop name="ChannelIdx">3</prop>
												</obj>
											</obj>
											<obj name="PropertyObject" class="GroupChannelTypeProp" version="4">
												<prop name="PropertyTypeName">Melt Geno Sample Type</prop>
												<prop name="Position">4</prop>
												<prop name="IsDefault">0</prop>
												<prop name="GroupSampleType">mstUnknown</prop>
												<obj name="ChannelProp" class="ChannelProperty" version="1">
													<prop name="ChannelIdx">3</prop>
												</obj>
											</obj>
											<obj name="PropertyObject" class="QuantSampleTypeProperty" version="4">
												<prop name="PropertyTypeName">Quantification Sample Type</prop>
												<prop name="Position">4</prop>
												<prop name="IsDefault">0</prop>
												<prop name="SampleType">qsUnknown</prop>
												<obj name="ChannelProp" class="ChannelProperty" version="1">
													<prop name="ChannelIdx">3</prop>
												</obj>
											</obj>
											<obj name="PropertyObject" class="ChannelGenotype" version="4">
												<prop name="PropertyTypeName">Scanning Genotype</prop>
												<prop name="Position">4</prop>
												<prop name="IsDefault">1</prop>
												<prop name="ReadOnly">1</prop>
												<obj name="ChannelProp" class="ChannelProperty" version="1">
													<prop name="ChannelIdx">3</prop>
												</obj>
											</obj>
											<obj name="PropertyObject" class="GroupChannelTypeProp" version="4">
												<prop name="PropertyTypeName">Scanning Sample Type</prop>
												<prop name="Position">4</prop>
												<prop name="IsDefault">0</prop>
												<prop name="GroupSampleType">mstUnknown</prop>
												<obj name="ChannelProp" class="ChannelProperty" version="1">
													<prop name="ChannelIdx">3</prop>
												</obj>
											</obj>
											<obj name="PropertyObject" class="TargetName" version="4">
												<prop name="PropertyTypeName">Target Name</prop>
												<prop name="Position">4</prop>
												<prop name="IsDefault">1</prop>
												<obj name="ChannelProp" class="ChannelProperty" version="1">
													<prop name="ChannelIdx">3</prop>
												</obj>
											</obj>
											<obj name="PropertyObject" class="RQTargetProperty" version="4">
												<prop name="PropertyTypeName">Target Type</prop>
												<prop name="Position">4</prop>
												<prop name="IsDefault">0</prop>
												<prop name="TargetType">dtNone</prop>
												<obj name="ChannelProp" class="ChannelProperty" version="1">
													<prop name="ChannelIdx">3</prop>
												</obj>
											</obj>
										</list>
									</obj>
								</list>
							</obj>
						</obj>
						<prop name="ChannelPropertyCount">4</prop>
						<prop name="ContainerPosition">4</prop>
						<prop name="HasSampleProperties">1</prop>
						<obj name="SampleProperties" class="PropertyList" version="1">
							<list name="emlist" count="14">
								<obj name="PropertyObject" class="SamplePrefColor" version="4">
									<prop name="PropertyTypeName">Color</prop>
									<prop name="Position">4</prop>
									<prop name="IsDefault">0</prop>
									<prop name="Color">clGray</prop>
								</obj>
								<obj name="PropertyObject" class="DominantChannelProp" version="4">
									<prop name="PropertyTypeName">Dominant Channel</prop>
									<prop name="Position">4</prop>
									<prop name="IsDefault">0</prop>
									<prop name="DominantChannel">0</prop>
								</obj>
								<obj name="PropertyObject" class="Genotype" version="4">
									<prop name="PropertyTypeName">EndPt Genotype</prop>
									<prop name="Position">4</prop>
									<prop name="IsDefault">1</prop>
									<prop name="ReadOnly">1</prop>
								</obj>
								<obj name="PropertyObject" class="GroupingSample" version="4">
									<prop name="PropertyTypeName">EndPt Sample Type</prop>
									<prop name="Position">4</prop>
									<prop name="IsDefault">0</prop>
									<prop name="GroupSampleType">mstUnknown</prop>
								</obj>
								<obj name="PropertyObject" class="SamplePrefLineStyle" version="4">
									<prop name="PropertyTypeName">Line Style</prop>
									<prop name="Position">4</prop>
									<prop name="IsDefault">0</prop>
									<prop name="LineStyle">psSolid</prop>
								</obj>
								<obj name="PropertyObject" class="GenSampleEditNotes" version="4">
									<prop name="PropertyTypeName">Notes</prop>
									<prop name="Position">4</prop>
									<prop name="IsDefault">1</prop>
								</obj>
								<obj name="PropertyObject" class="SamplePrefPointStyle" version="4">
									<prop name="PropertyTypeName">Point Style</prop>
									<prop name="Position">4</prop>
									<prop name="IsDefault">0</prop>
									<prop name="PointStyle">psNothing</prop>
								</obj>
								<obj name="PropertyObject" class="GenSampleEditPosition" version="4">
									<prop name="PropertyTypeName">Position</prop>
									<prop name="Position">4</prop>
									<prop name="IsDefault">1</prop>
								</obj>
								<obj name="PropertyObject" class="GenSampleEditReplicate" version="4">
									<prop name="PropertyTypeName">Replicate of</prop>
									<prop name="Position">4</prop>
									<prop name="IsDefault">1</prop>
									<prop name="ReplicateOf">-1</prop>
								</obj>
								<obj name="PropertyObject" class="HTCSampleID" version="4">
									<prop name="PropertyTypeName">Sample ID</prop>
									<prop name="Position">4</prop>
									<prop name="IsDefault">1</prop>
								</obj>
								<obj name="PropertyObject" class="GenSampleEditName" version="4">
									<prop name="PropertyTypeName">Sample Name</prop>
									<prop name="Position">4</prop>
									<prop name="IsDefault">1</prop>
									<prop name="name">Sample 5</prop>
								</obj>
								<obj name="PropertyObject" class="HTCSamplePrepNotes" version="4">
									<prop name="PropertyTypeName">Sample Prep Notes</prop>
									<prop name="Position">4</prop>
									<prop name="IsDefault">1</prop>
								</obj>
								<obj name="PropertyObject" class="GenSampleEditSubset" version="4">
									<prop name="PropertyTypeName">Subsets</prop>
									<prop name="Position">4</prop>
									<prop name="IsDefault">1</prop>
								</obj>
								<obj name="PropertyObject" class="SamplePrefWidth" version="5">
									<prop name="PropertyTypeName">Width</prop>
									<prop name="Position">4</prop>
									<prop name="IsDefault">1</prop>
									<prop name="Width">1</prop>
								</obj>
							</list>
						</obj>
					</obj>
					<obj name="item" class="SamplePropInfo" version="1">
						<obj name="ChannelProperties" class="ChanPropList" version="2">
							<obj name="ChannelProperties" class="EMList" version="1">
								<list name="emlist" count="4">
									<obj name="item" class="PropertyList" version="1">
										<list name="emlist" count="12">
											<obj name="PropertyObject" class="RQSampleTargetProperty" version="4">
												<prop name="PropertyTypeName">Combined Sample and Target Type</prop>
												<prop name="Position">5</prop>
												<prop name="IsDefault">0</prop>
												<obj name="ChannelProp" class="ChannelProperty" version="1">
													<prop name="ChannelIdx">0</prop>
												</obj>
											</obj>
											<obj name="PropertyObject" class="QuantConcProperty" version="4">
												<prop name="PropertyTypeName">Concentration</prop>
												<prop name="Position">5</prop>
												<prop name="IsDefault">1</prop>
												<prop name="Concentration">0</prop>
												<obj name="ChannelProp" class="ChannelProperty" version="1">
													<prop name="ChannelIdx">0</prop>
												</obj>
												<prop name="ReadOnly">1</prop>
											</obj>
											<obj name="PropertyObject" class="QuantCpHighProp" version="4">
												<prop name="PropertyTypeName">Cp High</prop>
												<prop name="Position">5</prop>
												<prop name="IsDefault">1</prop>
												<prop name="CpRangeHigh">0</prop>
												<obj name="ChannelProp" class="ChannelProperty" version="1">
													<prop name="ChannelIdx">0</prop>
												</obj>
												<prop name="ReadOnly">1</prop>
											</obj>
											<obj name="PropertyObject" class="QuantCpLowProp" version="4">
												<prop name="PropertyTypeName">Cp Low</prop>
												<prop name="Position">5</prop>
												<prop name="IsDefault">1</prop>
												<prop name="CpRangeLow">0</prop>
												<obj name="ChannelProp" class="ChannelProperty" version="1">
													<prop name="ChannelIdx">0</prop>
												</obj>
												<prop name="ReadOnly">1</prop>
											</obj>
											<obj name="PropertyObject" class="RQEffProp" version="4">
												<prop name="PropertyTypeName">Efficiency</prop>
												<prop name="Position">5</prop>
												<prop name="IsDefault">1</prop>
												<prop name="Efficiency">2</prop>
												<obj name="ChannelProp" class="ChannelProperty" version="1">
													<prop name="ChannelIdx">0</prop>
												</obj>
											</obj>
											<obj name="PropertyObject" class="ChannelGenotype" version="4">
												<prop name="PropertyTypeName">Melt Geno Genotype</prop>
												<prop name="Position">5</prop>
												<prop name="IsDefault">1</prop>
												<prop name="ReadOnly">1</prop>
												<obj name="ChannelProp" class="ChannelProperty" version="1">
													<prop name="ChannelIdx">0</prop>
												</obj>
											</obj>
											<obj name="PropertyObject" class="GroupChannelTypeProp" version="4">
												<prop name="PropertyTypeName">Melt Geno Sample Type</prop>
												<prop name="Position">5</prop>
												<prop name="IsDefault">0</prop>
												<prop name="GroupSampleType">mstUnknown</prop>
												<obj name="ChannelProp" class="ChannelProperty" version="1">
													<prop name="ChannelIdx">0</prop>
												</obj>
											</obj>
											<obj name="PropertyObject" class="QuantSampleTypeProperty" version="4">
												<prop name="PropertyTypeName">Quantification Sample Type</prop>
												<prop name="Position">5</prop>
												<prop name="IsDefault">0</prop>
												<prop name="SampleType">qsUnknown</prop>
												<obj name="ChannelProp" class="ChannelProperty" version="1">
													<prop name="ChannelIdx">0</prop>
												</obj>
											</obj>
											<obj name="PropertyObject" class="ChannelGenotype" version="4">
												<prop name="PropertyTypeName">Scanning Genotype</prop>
												<prop name="Position">5</prop>
												<prop name="IsDefault">1</prop>
												<prop name="ReadOnly">1</prop>
												<obj name="ChannelProp" class="ChannelProperty" version="1">
													<prop name="ChannelIdx">0</prop>
												</obj>
											</obj>
											<obj name="PropertyObject" class="GroupChannelTypeProp" version="4">
												<prop name="PropertyTypeName">Scanning Sample Type</prop>
												<prop name="Position">5</prop>
												<prop name="IsDefault">0</prop>
												<prop name="GroupSampleType">mstUnknown</prop>
												<obj name="ChannelProp" class="ChannelProperty" version="1">
													<prop name="ChannelIdx">0</prop>
												</obj>
											</obj>
											<obj name="PropertyObject" class="TargetName" version="4">
												<prop name="PropertyTypeName">Target Name</prop>
												<prop name="Position">5</prop>
												<prop name="IsDefault">1</prop>
												<obj name="ChannelProp" class="ChannelProperty" version="1">
													<prop name="ChannelIdx">0</prop>
												</obj>
											</obj>
											<obj name="PropertyObject" class="RQTargetProperty" version="4">
												<prop name="PropertyTypeName">Target Type</prop>
												<prop name="Position">5</prop>
												<prop name="IsDefault">0</prop>
												<prop name="TargetType">dtNone</prop>
												<obj name="ChannelProp" class="ChannelProperty" version="1">
													<prop name="ChannelIdx">0</prop>
												</obj>
											</obj>
										</list>
									</obj>
									<obj name="item" class="PropertyList" version="1">
										<list name="emlist" count="12">
											<obj name="PropertyObject" class="RQSampleTargetProperty" version="4">
												<prop name="PropertyTypeName">Combined Sample and Target Type</prop>
												<prop name="Position">5</prop>
												<prop name="IsDefault">0</prop>
												<obj name="ChannelProp" class="ChannelProperty" version="1">
													<prop name="ChannelIdx">1</prop>
												</obj>
											</obj>
											<obj name="PropertyObject" class="QuantConcProperty" version="4">
												<prop name="PropertyTypeName">Concentration</prop>
												<prop name="Position">5</prop>
												<prop name="IsDefault">1</prop>
												<prop name="Concentration">0</prop>
												<obj name="ChannelProp" class="ChannelProperty" version="1">
													<prop name="ChannelIdx">1</prop>
												</obj>
												<prop name="ReadOnly">1</prop>
											</obj>
											<obj name="PropertyObject" class="QuantCpHighProp" version="4">
												<prop name="PropertyTypeName">Cp High</prop>
												<prop name="Position">5</prop>
												<prop name="IsDefault">1</prop>
												<prop name="CpRangeHigh">0</prop>
												<obj name="ChannelProp" class="ChannelProperty" version="1">
													<prop name="ChannelIdx">1</prop>
												</obj>
												<prop name="ReadOnly">1</prop>
											</obj>
											<obj name="PropertyObject" class="QuantCpLowProp" version="4">
												<prop name="PropertyTypeName">Cp Low</prop>
												<prop name="Position">5</prop>
												<prop name="IsDefault">1</prop>
												<prop name="CpRangeLow">0</prop>
												<obj name="ChannelProp" class="ChannelProperty" version="1">
													<prop name="ChannelIdx">1</prop>
												</obj>
												<prop name="ReadOnly">1</prop>
											</obj>
											<obj name="PropertyObject" class="RQEffProp" version="4">
												<prop name="PropertyTypeName">Efficiency</prop>
												<prop name="Position">5</prop>
												<prop name="IsDefault">1</prop>
												<prop name="Efficiency">2</prop>
												<obj name="ChannelProp" class="ChannelProperty" version="1">
													<prop name="ChannelIdx">1</prop>
												</obj>
											</obj>
											<obj name="PropertyObject" class="ChannelGenotype" version="4">
												<prop name="PropertyTypeName">Melt Geno Genotype</prop>
												<prop name="Position">5</prop>
												<prop name="IsDefault">1</prop>
												<prop name="ReadOnly">1</prop>
												<obj name="ChannelProp" class="ChannelProperty" version="1">
													<prop name="ChannelIdx">1</prop>
												</obj>
											</obj>
											<obj name="PropertyObject" class="GroupChannelTypeProp" version="4">
												<prop name="PropertyTypeName">Melt Geno Sample Type</prop>
												<prop name="Position">5</prop>
												<prop name="IsDefault">0</prop>
												<prop name="GroupSampleType">mstUnknown</prop>
												<obj name="ChannelProp" class="ChannelProperty" version="1">
													<prop name="ChannelIdx">1</prop>
												</obj>
											</obj>
											<obj name="PropertyObject" class="QuantSampleTypeProperty" version="4">
												<prop name="PropertyTypeName">Quantification Sample Type</prop>
												<prop name="Position">5</prop>
												<prop name="IsDefault">0</prop>
												<prop name="SampleType">qsUnknown</prop>
												<obj name="ChannelProp" class="ChannelProperty" version="1">
													<prop name="ChannelIdx">1</prop>
												</obj>
											</obj>
											<obj name="PropertyObject" class="ChannelGenotype" version="4">
												<prop name="PropertyTypeName">Scanning Genotype</prop>
												<prop name="Position">5</prop>
												<prop name="IsDefault">1</prop>
												<prop name="ReadOnly">1</prop>
												<obj name="ChannelProp" class="ChannelProperty" version="1">
													<prop name="ChannelIdx">1</prop>
												</obj>
											</obj>
											<obj name="PropertyObject" class="GroupChannelTypeProp" version="4">
												<prop name="PropertyTypeName">Scanning Sample Type</prop>
												<prop name="Position">5</prop>
												<prop name="IsDefault">0</prop>
												<prop name="GroupSampleType">mstUnknown</prop>
												<obj name="ChannelProp" class="ChannelProperty" version="1">
													<prop name="ChannelIdx">1</prop>
												</obj>
											</obj>
											<obj name="PropertyObject" class="TargetName" version="4">
												<prop name="PropertyTypeName">Target Name</prop>
												<prop name="Position">5</prop>
												<prop name="IsDefault">1</prop>
												<obj name="ChannelProp" class="ChannelProperty" version="1">
													<prop name="ChannelIdx">1</prop>
												</obj>
											</obj>
											<obj name="PropertyObject" class="RQTargetProperty" version="4">
												<prop name="PropertyTypeName">Target Type</prop>
												<prop name="Position">5</prop>
												<prop name="IsDefault">0</prop>
												<prop name="TargetType">dtNone</prop>
												<obj name="ChannelProp" class="ChannelProperty" version="1">
													<prop name="ChannelIdx">1</prop>
												</obj>
											</obj>
										</list>
									</obj>
									<obj name="item" class="PropertyList" version="1">
										<list name="emlist" count="12">
											<obj name="PropertyObject" class="RQSampleTargetProperty" version="4">
												<prop name="PropertyTypeName">Combined Sample and Target Type</prop>
												<prop name="Position">5</prop>
												<prop name="IsDefault">0</prop>
												<obj name="ChannelProp" class="ChannelProperty" version="1">
													<prop name="ChannelIdx">2</prop>
												</obj>
											</obj>
											<obj name="PropertyObject" class="QuantConcProperty" version="4">
												<prop name="PropertyTypeName">Concentration</prop>
												<prop name="Position">5</prop>
												<prop name="IsDefault">1</prop>
												<prop name="Concentration">0</prop>
												<obj name="ChannelProp" class="ChannelProperty" version="1">
													<prop name="ChannelIdx">2</prop>
												</obj>
												<prop name="ReadOnly">1</prop>
											</obj>
											<obj name="PropertyObject" class="QuantCpHighProp" version="4">
												<prop name="PropertyTypeName">Cp High</prop>
												<prop name="Position">5</prop>
												<prop name="IsDefault">1</prop>
												<prop name="CpRangeHigh">0</prop>
												<obj name="ChannelProp" class="ChannelProperty" version="1">
													<prop name="ChannelIdx">2</prop>
												</obj>
[truncated: 2,483,643 more chars]
