# Supplementary material for: Unique sperm haplotypes are associated with phenotypically different sperm subpopulations in Astyanax fish
Source: BMC Biol. 2018 Jul 5;16:72. doi: 10.1186/s12915-018-0538-z (PMC6032774; doi:10.1186/s12915-018-0538-z)
Supplement: Supplementary file 8 — Original data. Each subfolder has two ixo files output by the Roche LightCycler480. The two files cover qPCR results for oca2 and mc1r. Subfolder names end in 1, 2, or 3, denoting which subpopulation of sperm was analyzed. (ZIP 10643 kb) [file 12915_2018_538_MOESM8_ESM.zip › H5Pop1/Jul 5 2016 0072 FACS plate H5P1 oca2 RK.ixo]

<objectstream signature="IXOS" version="1">
	<obj name="root" class="HTCExperiment" version="5">
		<prop name="name">Jul 5 2016 0072 FACS plate H5P1 oca2 RK</prop>
		<prop name="UID">A13BB7A3E87F45DD8326A25B297785CF</prop>
		<prop name="OwnerUID">C6C05626183A45218341EE89EA1A5F2A</prop>
		<prop name="Created">2016-07-05T12:03:11.757</prop>
		<prop name="CreatedBy">C6C05626183A45218341EE89EA1A5F2A</prop>
		<prop name="CreatedByName">System Admin</prop>
		<prop name="LastModified">2016-07-05T13:47:28.191</prop>
		<prop name="LastModifiedBy">C6C05626183A45218341EE89EA1A5F2A</prop>
		<prop name="LastModifiedByName">System Admin</prop>
		<list name="AppliedTemplates" count="1">
			<item>Borowsky Protocol PEP product version</item>
		</list>
		<list name="TemplateOwners" count="1">
			<item>System Admin</item>
		</list>
		<prop name="SWVersion">LCS480 1.5.1.62</prop>
		<obj name="AppProperty" class="TAppProperty" version="2">
			<prop name="Created">2016-07-05T12:03:11.757</prop>
			<prop name="LastModified">1899-12-30T00:00:00.000</prop>
		</obj>
		<obj name="ConProperty" class="TAppProperty" version="2">
			<prop name="Created">2016-07-05T12:03:11.757</prop>
			<prop name="LastModified">1899-12-30T00:00:00.000</prop>
		</obj>
		<obj name="run" class="HTCRun" version="7">
			<prop name="name">Run</prop>
			<prop name="Created">2016-07-05T12:03:11.747</prop>
			<prop name="LastModified">2016-07-05T13:47:15.993</prop>
			<obj name="AppProperty" class="TAppProperty" version="2">
				<prop name="Created">2016-07-05T12:03:11.747</prop>
				<prop name="LastModified">1899-12-30T00:00:00.000</prop>
			</obj>
			<obj name="ConProperty" class="TAppProperty" version="2">
				<prop name="Created">2016-07-05T12:03:11.747</prop>
				<prop name="LastModified">1899-12-30T00:00:00.000</prop>
				<prop name="HasProperties">1</prop>
				<obj name="_Properties" class="TAppProperties" version="1">
					<prop name="Created">2016-07-05T12:03:11.747</prop>
					<prop name="LastModified">1899-12-30T00:00:00.000</prop>
					<list name="emlist" count="4">
						<obj name="item" class="TAppProperty" version="2">
							<prop name="name">TopChart</prop>
							<prop name="Created">2016-07-05T12:03:34.672</prop>
							<prop name="LastModified">1899-12-30T00:00:00.000</prop>
						</obj>
						<obj name="item" class="TAppProperty" version="2">
							<prop name="name">LeftChart</prop>
							<prop name="Created">2016-07-05T12:03:34.672</prop>
							<prop name="LastModified">1899-12-30T00:00:00.000</prop>
						</obj>
						<obj name="item" class="TAppProperty" version="2">
							<prop name="name">RightChart</prop>
							<prop name="Created">2016-07-05T12:03:34.673</prop>
							<prop name="LastModified">1899-12-30T00:00:00.000</prop>
						</obj>
						<obj name="item" class="TAppProperty" version="2">
							<prop name="name">RunOverviewChart</prop>
							<prop name="Created">2016-07-05T12:03:34.673</prop>
							<prop name="LastModified">1899-12-30T00:00:00.000</prop>
						</obj>
					</list>
				</obj>
			</obj>
			<prop name="State">3</prop>
			<prop name="StartTime">2016-07-05T12:04:06.375</prop>
			<prop name="EndTime">2016-07-05T13:47:15.685</prop>
			<prop name="InstrumentID">28159</prop>
			<prop name="InstrumentVersion">HTC_VER_10</prop>
			<prop name="InstrumentName">28159</prop>
			<prop name="InstrCalibrationDate">1899.12.30 00:00:00:00</prop>
			<prop name="Technician">System Admin</prop>
			<prop name="AcqStoreClass">HTCAcquisitionStore</prop>
			<prop name="AcquisitionStore">eJzk3Vmvq0iTKOy/0ip9d74AjLFB6n4lhmCeMgBPd7bxCB7BxvavP2Gzdu3VVXW6zsVab9fWVyWV5PJAgp0Z+ayITP7zON/9x2G2X/7Xb5fjsf7tPxblrKr+6zc71dXF+bqttvX2eEjq42X523/clpeKHv3Xb8Jv//rP0+V4+ninvpkdDstSP14P9W//6v0n93ruv70ime1P5fLjBUr/xyvKbVX/+IzHolxWdPzXa/7rN4mnQ/xsm1Mv97+3LX2/9v/enPhyXF9m+9/+JfxVS5br/fLVir96sv3gf/F/0b5PV+NnK3v/QyPpCprl8dPbPjVY/O8NTrd7OqrYFQcK/xetSpf702//+v96fE8bDHhVNNr//FX72y/i0xl8etI51OtLeyhFUf7iBcNZuc3/+sLgckXPXpfvZhhdbdDjf/zzV9d4QZ90WJuzBf1ufvtX9//yMro88XF7qKvf/qVONJXtnpGe+XLvMdT7i17E1m6f8X7n9rjr2o1NWbnWNN7fS4j6NAaT3XYnCWDdbTSdezYmW6/0APyAKzZ6d9gs2elUqbz73KaoZzp0WZ01wHuD/fquP6Jqxq79gQXOgEUbTZkVATueLRfcYY6m7j0nEauSR1p4Vqxv9O2tp7CNzbTCN3CNepMdd6zuH7nCDpy1qUdcL2X1ju9kdhixUr+Zizu79Xmr8AP5ruia0Buyg1fT+7HeUPs5av85uyqF9dzS8TtctWXFZN/JzL3amLq6cdesZllY+L2jrui5zk/Z8WHS+2M7m+qjeXBjl9jReE/ymanvs8Jmx+VR5x1HsYb6NXtdj8vSzfxDluT6XFzd2Tw86YUbD5pQX7mOxi7Kk65Pd3rdaH7Up+t/NzTeSbpqrU8Mu8/ygwaZj56a62t1IDEGKge26BlD/bJpElaWy6jw8mJd6hJb56x6NFrhBldho6eW47BCm0Lmcld09TybANsOBkbmdccdSXMasc8We0/nvbI3POk/fh0c9aYv7VL9bu+LutRfdYsv61J6F372qC/qUnPDxnA3uPEstK5D6C64MRq6Tt+pxTVDU+RvPTSjVMjw0jDXHMJqhe5q/+TTxA1ymCiHKUbKpVskI3MQgrDLHByFWVWkaXctmLEaaJh2lV7BZLHjAlfuzqg/xzKwW1mfwN9lJrJUErN04a5MWDfGCkHVnzy78JUCw2vmImuePcDoHJWQPeM7WiunyyeNrkgwrwrAFbvQ40nc0cAF1cMx53WL9HRlpXk/VxYum0rKsNzkd1jO53sMjrUEOOlfTYB8PkNrcuhl6MehALPlwsV0Hur8UHDV0rytGhuzQ38A6VhRN6bVFBaitVH57MrlCqA+ztEIbt0Ct2ouAUfdCWNJ0WB4njQnk7vPunR9tV6BuO3kEKi7PcYZSllSNooA9/t4gzY/6RdJpxebUI/8AzoHXePHxpSdzEl2WKInn7p8mskRQnqQAxxNc4lPWNrczSOOOxi6exWGshcJ4C5tCZ2hIGfo3W4mXLzdDL3zSspYZzzPYXV4NAhexhWp2LkI8G1daiAPvqhLdb+zS2k69L+4S52kZoRg10CXfPpQAO7HEs3VIi0wd0GBhJdUtEYzh8e5lpVg+sEJDX5lZ2zk0mCYFOs9WobvZliM1Cm4aTnHcPvQ+WQ0HJ5gJro26uHWLxL5sBVgUFcPVJMi5Jml61O4SRsbDVtwC4xnew02p+yI9smxs7T0UYLMwwzDXuBDEuwNFzp2JlKXYm6RnDvbHOy8tDE+buj4ZphsIBrdUwyS2C1S0MwQpuMwRq2Y+TzbRY8cHvfmhuZm5wNzt3oNaVRt0d+5HuC4pvZsOtoQo60+5On86f3RdoPonvWwQA7NHJbFKaAuf0qyJBo+aEho+ALDilqW1gtqTySyA3q6mvDJuiuEsC2Yi9Et8yE9n7YK5OKixqgb0fWwPD0HQ+/tMUwLv0hrIR3C0z/WGO/uGaT7k2CC06yPqFpXN0t7x0QA5zEcos5bfsbcoAzBrxcDjMWAQbLwdybo2aSP/sQOi1Tf76bgzFmB5mDrA86X6w3sxExFddZjwDrbpv6+LqUowhd1KfFbu5TQl7+4S1WDM0UdvXfgk+F4cAe99LpoOLXIJ3oQuRAeDzEa1qTiExfyHAZ7XUTnFp54ttVOd3ANr6EuUNR8ch+cTpBVzwK1Z7jn0+i8CqFa0yiuGX5TME28KLCerijejNwHJP1kJoGTcRMMyuuVZ1G90OC6EDX0GdYFTnl/A5z7vKKFq4ZnYlfegNuMQ9S9JR2v8gYI8sSYoJvgFZLDjN6vK1yN1rJsMjrKUoGCrS4YKOwBTOrT8QN9bqL+cG5FUh39E3gnS8A4XNBjwabzv0e3C2pJKVPUOXUoClmXGrUGnwWT7tc7VLaxQ1O8UlQ0TpcNKNqyi9SvrtQ5pzTqrzoPDn2poKi4PEY0JHH6FsOc+kgCPrW/2V9M1MzyVqSjuT+FHb/voaVVDZ+YXnUHY7oz0akf/YwF4fIOpvZU0a6dW0btr0LYR4ML+lW3KdKtd3XBmosOWusVnyWT+wLBGouIZndA7T1osgL1ajZAK541RTJkrgR8daXr9ZzTLKOXun+MUtwLXH/Xv75bf78/9W/VX6/XVf6ys/wT9Sd/8VT1pb9qrfgf+hND2WLFVETes6+PjS4uJ0O275RcZsXeXdAPejpgOBZ43k7lKNfe+ttGeQT+xsiG+rh0tmyfg/tZf9tsZnzo73yvVn/S33XU2OBfNmuh1d/lnEwKZxg9sNVffXK4zP6pv3P3Osg+9LcpGNsBdVqYpOuh3t1PatKpCYUzU7RaL4YM2fkxUQvXL1HTxQA0Vji8lNm3vqJoOzzSRPcuquD0BypNPFWtYNuFFxXO5vioW/2dH5VRuNe4OOnJ0nmyfddTeT+43UoNRo3BivmeNGcae/dDf4VpFc5jtFH0TbTI2HEzJj26xnqjrwPVZNfNyYRWfxbuR5/1l6+pfeXoYWbO3ictdo40qT9mTC18BXel3lnKYas/3/Lurj5V+HWrP1/lhpo+3fLsQ39Js5Za/V2MSs+8Q1dV9L1ln1r9uWPfVL5Lf72eJEp/16VUEHrtf7T/Tf1JX9ylBuODg9F9a2TZW3/O+DlFbQ70WykCdWpuY7+HUHJCkax7jWuuVuMV+r2aB5wmAcW9y2qKptfpAuvJvgmHycLBcZVq2ajpNIJ52E80nIcT0s/m3KG4kL3i1nEvQ3qZKzVwo4n5mgSLGbvEFIdCfbDF6LTVYGwxWYChOvFwpGQ9SKpyeYImWz3QU4Yi4LJXK3DZNiauthTn0ut5SfZbyi6iVHazZHwm/XWdo4XTXSplaWArd4B9fEC750nkKLVDca0aT9B5FD1q/5J0mJekzUk91/kM83VpLnuq0+qPqc16Y3qLhYVz7qDy48tsqQF/u83R6FbdDGVGpjyX8Rrdw4r0nMzp/ddJYWBS7Hs86+07G5gJ4yMCmloxEjSKi56zI+3Obn3A9YRzYZ3fSnQWhQ6j45H0ua+fC7T3EZ2fDPT99Lp8QBp2+1naPa/v5shaq5hvrmo2zs4dAXg4DDAccDQvEJ2VC+LDz1Etoz6fTOt1aLJ7RPo7jUmLw2r+bfrr9Wi8+qIu9d36++qp6lt/UW8xgiQ5kf78sjmgBssMWNAfamCuBRq7xcIFlj+LErbrBXUJWbBJh89NDpdFsacu5ZF+hl0VoRHzHG2rSvn0WJL+FnbpYrDf+QWbjnUB5v3FE51qGvKJL5K2BnXtos/xLt/qrzLVC1oKS0mjA6xb/WmbzM9QsNMQNLWR0B+tXD7V+0kJF40+3xttXUi686SG0eOUobF56XCzIb3plyn7rD+x22vQ2h5Jf8fkIcHQI/2ZZ8fLUA30Dcxdia6Ho42AeRK9/3mtE4xjIyySmy5sQO8oEYYdPSnS3oOOzyp+h9FSp/Pfvt6/WPIn1Hcv/XkjASEfSh6GFBGyJFgaJhy3zR299Enntw+TEygdfo/qtPD5hAdjA/Hth/4Ss2+6gKw6YQyiyyddia5fzJlDtCcPOp9tJQzBDtcKmn2fjBdfyKCV7MhIk9uINDp65iBXKg0hszAo2KnPb+C+lnV0njHLsLLW9+/rUgovflGX+m79aV/cpZS4S/pbdiT6io/zO+yFmYiG3Yg8rgcdE8RMZBiqFE+S6ZX05zsR6W/QnPiUldMP/QVHuaafsCedYOkNSnQlsccn/RmHMJntcnTXe9JfzSoNDsiRfnTpzjPNPUuwmV4oKirRlceu7EtwnXEGjfI3KUuSy3wK883tiuZ9Su9/60/cX0KMxbAu2HFLz4M6nmKYpdcsqXcLF26bQY3mpbyRRrukv4jfkZb8650eq3OF9Hog/YnNrUBlTtpTr8kTPWt6y9Jt49+ht71VqA5NuUgV5DTw1QN93uZJpu1InTucRmKJNrcRodUfNh0BrfRK569JdP3mnkg/6B7pL7XjpQS7I0fXY1veMxwuqg2kwsFC/6yIGY7X8xL283MXI6Wk8wOd9JcYKcUwRlErnRTXGi71mfusP5SfFwyV1/XIFh3SXz32MFItvkiT1596Ks9PMLIMnqKqU0lwO3oKfb+v81cetQA2WlMEO+AzNtT+mfr7PSr9W/Un9bvC3/4J6P9xEPhu/X31VLXosx67VHWQOWvhUeoTZeH9KffX6q+va2Wrv9Ur92eLG07TQn3tkjZ6DDxxwN/b3N9hPfA/9Dff8n12nNom77Clumn1V7uKCc7+VCta7Dqszf152l4t/9/0V00uSmHrC3Wox9V63ub+LMNlwp9yfytrMW1zf5/09879maK7MrVZyO9ZOVxo4L5zf3/U3+SZ5azeyxyYb/29c39FZ8IVEKzo+D9zf77fHZX61KDr8c79OeFwG+r3Kz9hl3fuD3zS7ybquewmFqTdrkrHH3He9LP+os6RYvXScDJXcda1PpSY86G/d+5vUhQjtjbGrPCbu3bSJzv6fq6czGXmO/f31t91Y5mfc3/nxoXCv4C20ceX1b3Vn+Pl3fC79Cf1e1L/F9Gf+MVxtacMHAzinpGNTtNoCvGENAPJTMuGlxPpryuuJDRHchdwPmpC0/FIZzAX+CLZcYsSVk9/gVocdwvcPwcmXC5rB/P5WMvG05RJJq81Oi6DV65NCjoISzOuUSWjZWzD5QLMeNlq9ZfKEzLT/ZLu0H4YpM85vDJor9zfdI09Hrn0eoduENNUd/yKSwxJk1HKkx6lhOKcJNPnRxzpj1nnbsH4TlOaOHVszMZLqUAsQwHk2D+hHV4oblclnW/H9mcYdTKaBxibXIG9xlwcdxY6P9xtSG+qSPrLz5dBkcCIHvcu2Q/9reyIBoJOvMBYo/NPOt5VgzQXtxirDZ2/u6PXT3XSbSIrNG+J8s4JTjP/jPo91vhxfxEhxFObtHiqKY42Os1D+tn8iEa80/hsWJFen7vLGtXoSOcbQieH61QNMPN90ijNNwVz1eFVHPZttaBhIqKpt87JaFWCUiS8QJ+XPvwdOqf94EN/1+uoQf/okRZzYSB911RV6ve7f/s3yn+I/r4691d52QTDeEnakc47E/gN6UW7rUgfojc0wZ2WOobp0y3SdVmcwPLUirS0dyBpbvcShII/on7+mfs75EsEq8oyvIyGAg3lpDsvfgSAzjmRYGH0BDTSTgRsNtqWMAoFDz2H94DV3siEa6+pP/SXDzbUEa3pEI3F0ufT0/gZAnhOH62z4WXJyH7cwb6fPIzzJelxcCYdrZYbclwT0ufhxhxC+CwTdN1LUKBqkrZmgfxAby/7GdOmWwWgXxXo8qbHs+NFL1v9mQrpLxGPpLfuUkhRzYMI0HsMc6ieboyGlCSkSYk+T5abH7k/bbY9wXhfXNAouBSSoUXvjx+ajzq/8IvkpFH7Z3JAsVfaZZDGne0dBJ2un3XaBpCGaVpC/Mwa9LiGrl95Jv1ZUnBBp6DzxV2c0tTZKocY2qcga/Wn1wVHU2EHScvnFEGT1Q5p3IqKZDYx6PvaBBUNmdewYLMzbIDpYGA4fTA+mZ3Zt+lP6stfVqHy3fpTv7hLXYPlGp3tXipSXZ+TFoYdCQ313oOkXCxd6IQGQ68h3bC8H27g0Usk9IX9uUimlSuB2CQPjNJDzSfywq2h2yUdOYe+BOnO4KaweVyW6CZjcs3sFrgAYNioTQ8PSOSnr0G+v8xR2/A3aHN/3YttYgA3qWBqRjrabgY3jGfVPUt3waKmjniLSXejKzCrGWzA5ldT+knNrkV64xcI3IX0Z+3KJkuwc9OgB5cKw+v4kSXroWzCtKHj66J649PDhM7XSfoC2t0tPc6mpMPcetZomKXMpyMvNmE7Ea+oHnPSVBVSFPDM2x591xXp81d+CXne76LhPWoep95AgUShCarGmRSV7lxHgsl9fCCt3e88wrk6warcOaj5Lum6r13u8Oyee+h3LdLcZh8osKxv1kfub2NFAoyPBx3BW1D75G01BT4fVGgNLqTJ65yinLVfkfm2igBs4dPzKzYYordueD6toH7pfUXvn6QPHjslzRWOTTRDZ+LT88/S/WOU+kfo7/cu9G/VX18Wur9K5Wf/i/V3tejnc+7lYeaebqmpKxd+1Ob+/OphoD5selt2Xk903nvn/t6Vn/tTMcjays8ZBiErhTQBb9szNT3rLmbspnIe72k7Y/NJf23ub1dUu7/WX1v5metFwq57c1Z4RZRoOruj9VH5Kc1IjyvvePmT/nbcVgX/Xfn5zv0drcr+k/78RQfvbeVnvbxwH/p7V35+yv2d9XDBjs4qKNzH6RG2+ts8pnrhNCSsNvf31p/9zv2pI19kkz/pD73MHY83dau/UjDVwjsdOEV7V34eF1sna/W31B8ZO03W+of+KIQ7H7m/k60qbe5vXWyo/dVAv+u4CFxWBiny7nypTVv93Zau/lH5uY7X48/6K/m1w7bFxCx8VyGrvys/s5tp8L7Rl8zv0l9fFgd/+1fVf0jlp/DFXWqecB5q6swoxlrd2YCDA4qDi1ArRhQaSH8p10egnlKk1oH09whIZ4a3FgAFobqDtp4v0cO5CGxTz12YhoWDLOhrRaYfVcm0O5WG00lBcftUdqZk+jnFybklF+zaIW299Tfc5mLBnkEcgiHuCoxOFukTp3XY6m/Yr6kxfW8pQR09BYzOXA/S2YQ+7xQ5JmY8vT+Zra455GvZw9HqlSvb9ElfzyOQ/tZen+KwECpQ+fEFoehKfKu/g7rK0fNmNClehlEItjMhPQ5lnR9xU9KXfCL9zc7dAd/m/vZ9ZpEjVQ2yGf+qaSlXK9JyTvo85qTBFRuXqDuqlmXFgfQ5XjLAxD3T+e+D6A6lcqHjp77Gj/TiOoVtkG4xNEb9DPvmbQqZyp3b3N/4xtPxgd22aNkjsUirYads9bcsu4Oi1d+iWes4WtAkdrhxbib4yzmH0Wyp8Knh3XJQwvhAg9KA5gldf43mfGs9SPOOmo3GQzU3v61LSeLfVn7+Q/T31cXU4ew4RS1fj7LEnxshTJfqpdVfm/vLyILoNooHSXQsargdmitqYuIUaVZqJ8jvGQ3JGLg8qyw1h8llukJdqbIiUfakP/lw99DQO0GR7NnThEWeddEKJ1GBk2lyh1xQApqKPkk3+XE/hM7keEUYxmmRjudbE4plPsRgQdpJ8facwpxjA7Sarg9p3ttKMHJf+psvqH1nZ6fB4UxadDeBBynXCB/6A/9Kx+fsbQ2+v6AueWB+gbX8UEA+H0uMJ5qfJcepfofDtB7T1FYdQXp1SG98956SzjDKPunvnftjEyR9zibNHh2ecws0nAdF/FlQo3lU0izVqA9D1A0DjLyC9IrWcwiq2+PRnKUpnxRj0vAh4c+t/tgxSWsYx3Bvc38M+sMQLhqjqbbpe0UadcmYb/154TykqT8bTokWpYZ+30I+vbu7KVTpXUPPMGNIguOuBicKbkjDSfSR+xtHPQPtE9AwoN1I89/WpQa9XyX399X663Y7G7TPkcSja1akJWs7QE8a9jIG1hKha6dIoF9dIenreQmz42yAoVxfIOlGfQ0G0+SJIReSxjrFtIZqy+0x7gykDJVqNYWEDVbodrh7ltzmFcL8dnHQP81IY5nku3BfpDO0HsIN0sF+QT8ZLrbQgobac1P8GsLh84oBju4887ASYFo/GY2y02uBVnd+gnQtzlA7r648e5hVDo8n6c+emw2f8ksatQP5WaG/2Tz4JL4sQuj2xy46QdgUifD0JRh7loiGdG4oSsxkF4YP0p++IP2xxSzWoOa5G9qXA5+lB7hKEO0OewwDmaJi7VH76GvtIahL0meeBSYId99EmtdKBcbOSgNmXo5oFcajSHAc3GER2y6Gd6dHQ4g6F2BTbyXq0m7DJ5dbqEH85By0C75f4HO5FOC8mgOaa4c0278uctArrkYYhA9o9bffXCK0eSbwKTsEG5Cn4xHqT0mAZHfMQ1C6Kwvdg/Is8Ngl/YkDmqtrgiFkjFsrf+xS/wj9/b5y8d+qP5r99X6Vyk/xi9f9JSdH/qy/RTBJWCXd04/cn7+GZbvuz3vn/roL0Fr9fcr9HY7X7LP+3pWfn/T3rvx09zfU9IVdHT7095fr/jSaNrOjxs0/1v1N16Xe6s+5bZu7fjgcD+26P0u80XPvys//Yd2fxVch26100tG4q21a/R2S+yBr1/2hp17b3J8TC2zT5v4+rfvLUn7zed1fROMku60tA9rKz3fu75r7pNv41hV00Fn4ed1fcjuuP+f+tloTtfpzu4dV2VZ+XjnFKDy4rpU/6e+d+9uYulH4RGezXfd3fsziotXfe93fJ/39zP3509P9pF+LY/An/S1EDnj3fD9+W+WnzHflXyX3x3915ecy9Wncd41iFEyXJ0ia5xptIdaK4XjdfOgvqOQuz/YRC835+VmiG6wFPjntApqK3i6kH3BJJ4v9JQTvUbk4S3PSo9xjkikbvI7D5Yb0VRvXDRTKrkFfNRVIh1EnhDgnTeWyRZorrNUQjqtBiZpW0fHjfTj9yP3NDdJaM6M4tbuPezQVnPT4FIA0ZNWkv+F5L5J2pteyXfeX+DNqz8xqTmZvpNo4SwyKU8fZ1YTpluKS/lhLfJrMlzlol/ES1f1eKtj0cB1CkC9czLxA54fzuvnI/a30s5ylZa/ZtLk/vAsajNMntf+xHW/QUWqRZ3CgSXbdee7bys8R9tTSnB8L0umi0yfxTa6vFRd+jZ750PjxDel6CPGqQPPSofbN1XgD2XB8QWc61GE475FevcFlhyB1aZ6jYecEz84iwHx4kiHVJ6S/6SMwcMTPtWzE+Ry1hxUaTgZhJ0N/SJ93Wx4qjEeOUqRg04xkXM2e6DwMtRjvGZ3Pt3WpV6Ha10Sp79Zf94unqvmjmaErbUdFYg/oyxsuoUJntskKFp4FE2Qz19HWTNJZ6cEdpmbRoLXsucA4UxOgNivSDvkmS59C86E/La8ynsXdUoBsfnLR77ohpNXDMMFesR6qjRIDk4akn7f+PO1JupF7oyHMiuqKoRemfOpcHtjqz1wLAZ8ezbSEoMs41GFGesuWOxcep5OPLjf3aGpt0+M298c5XpGIjUBd0qhTNMMuHV+5kO4eq6OA5pkPIBEvugIN/SzQNDp+kY5Eao+mCWM0HW6UpemE9Cd2adKt3bKIutSmzGEkTmO0xUXCY49m2FBX1RFDVaLrw4mkUZovN63+cDkifR63boB2twkyHI531GVnvIDq4pllGDqk4W1E+gukdZAl1T29Q5n0nuhN7lmWlJ4ZgqyRhm0z8XhMsqfbrvvz5/sQ2tzfWTgZGG+NpEiKk0E6tUsDTduMM7SmKXXheM2jPg5I2weFL0G4yYCaPMIsveTfpz+Z70t/m/v7h+hP+eIuNWHR7kN/9L2bIO50BfW63yvSrUCjMJaXBK2FfaUZUBqWIJqRjOpDuxSJ0j+bwB23AsZljzSWvSpBU9HYo2EspSIZFFwOY+BWGO+EBzB+Lw/h1Fw8NJzVg2eF4w+hEOMFakHvlqXNLQjBrlMbnR72M2ZfSWenrd0gTVgeGSNdSdCpd9SeGEiLnRXpaT61STPd441+QtfFBhY5d0UnelVaTjqcCX6PNOhml2eW2N2Auqi6CjDceqQtqUfaXW+7Ejr3hLRo+aTTjkPaNK6v3J+QxCawnd9gJF95ngX2kmKrttpTVFqR/vhiUEP88AZost2Vx7kgh5Dh2EZTtiiqXiZ0/MvteURHPD2KdGlUEhxuho/O9t7L0hsbSLC8PkjTxeieMVnKXaij2EVtPOoXzBiR/tyObaFndZtXBYxcwoizSX+xQXq2i5f+zs8Y9c28C63+bmt7SrMGTiiw59VDMLeij8Z+wGds+QgVEOPugrQ5FookisI/ptP/EfqT/lf0pwhK/6tqar698vOLB4H3ur8zhNGH/t67vrz15+6e6abN/b3159KwYLa5v/q2VDKY21ypvXN/6/ViCG6vKTftur9Pub/3ur+28hN7GupZv7p8zv299bd27eBj3d9P/flinNx1R1M8do1L/WPXlz/l/pbBuM39OT0gPb71tx4Vzse6v/euL2/9tbk/eat6be4PBg3prZrQ7O6T/t67vrwrPz/p74/r/t67vjg/Kz+r/Ay8M9qKw0+Vn63+PlV+vnd9eVd+fsr9XdejSZv7c0+rO73+UgVt5ac/NDHUidHsI/f3Xvf3rvw8PaQptJWfb/1tzZ1ROMm+vOtG3puz3WJrf+T+xKxh7LzYWx+Vnz9zf243PE2/S39Kt8v/Kru+fHXurzsbBKiJRyMbmfn1DppvrxEuqVaMhVqdmuue38fICkVoc3/9+fyAnux3C5Z0FhLMtecOo9uY9GWNBwjW7ehg7nAa3+rvXfk5gSfp5r6JaKrUEe9oPHyFppaPDoKhTmxMo0sPmLpeTYE/UlwO8rlWZGZfodcrzEW2HFOcjZ+xC1l8kFB7ZFKWLoJrDT4XmDiShV6B3oD02lZ+ZivSZJKqJ3NkA+lvfOjTVPhB84Sb9LyhGl76WaIInQ0snXiN/p6RzoYaPe5UExfHcf5DfxfqO7jqRXKRuhorTWSNjdg/a5BFmyVdqfFuR3Ero/anWjSFrWEf0SC/ZsNJsD6Zskv6Gw/kfpEcOle6Xo5/Q9tRdRilArXXftwO6GqHAaR3vJVwtV81QOfRj9xfnNL1CMXDa9cY7Nxb/Y14QedHhaUK5u68NnDs6KTle4dDqG6yhujkHODpEZ/gbMUPdCd+J0sSQ0XzsFrSVLkqVX4kztRv05/SFfu/yrq/r9afPXbmaHR2oyKdLNIcOjOH9DUg/SW9/g/9qY+xx7ODnN1B300eaJymboH+6C4As+D1E2UenxyFZkNTseEa1awaQup0zTvA7u4h1MOwYHNzF0ICiz4GThBnbI6pBvyJ9BeuHz7g6NDN4V6tbxiHQQbJcKHnsJmVI+osUsCzerI7QXGZqug/ej6f9rrPsNUfHGakvbtFj22vzDCoTJ8mmWgO4bk6JehdxdfynnorwPKkiuhcjSBLp2tDg1l0PKG6lgNg8+5DafX3x9yfs8wjPjE79HnXbh61lZ/JNiTtTeXqhJbdI31ux4kCMCzuGPrKj8rPd+4v3PBBkRZuOoXpqBDQXh4zQJjtTBh5fIWGuwoKnDVPmprqL52Gv+vvKMk3tIoxXR9vTNfvve5PW+qkc+TNKTC3BnTASPg0cowTaCvSX3iCmE9y6SlBus566Ncrut6SX5QgLxoTg/SAGfIufFvlp9KVBr+K/gZf3KXcRXeHweAoFSz1FiHMn6MO6heZ9De7UhRZG4cEA3xeCwZKXoKqWfR8VVavLnB2YXrqi6S3gjS2CSWBusSgbPWHpwXpr+MbKwxAfLyKq4MhcDOfNHIIH3yq8ZchdC/jBaoD+ZaxnkrP96XUQXAeFFXcvWy2+gvvx0eR2JtcA6HLZRjmd9Lioh4okM99mnsa9a1gvagqIRFf+ivLe8HC/Ut/S65Gh7FnwfZTeQrP0A/QCZU7UIeu6PMH+z5627ThWSLTQNDq71X5mbD+yoTnxaCf9O7J86lUdiR4NvRzfOf+2KKa30FY72U0xtUNkvV1gbDbzB205b300uVNA+8unkiv/BPSxzhQwByIAcbrspclJ5q+gvzcKhjp/TtFTS0PwUlWPlqrLp2/1b0KsLNeuweUxR3YehWcgF3o/DSrpKiK3Kvy8y4ihknZzRjSFYGiu5uhM7AEno2znKaH3i5C16xJr2/96Vq0pO/jKfApDOp/pP7+ak/S79efwIvy4FfhX1f/Bv69F/55UWV8bPpZTqvh5+TfendWi0/Jv9vPhX8PgR6fJu7og39/XPi3S4vO59LPd/Kv3fblZ+nnm3/OKduULf82G2nxJ/655QW1ln+3a6Ly/pt/Pzf9bLd9MY9ZyQ5XxSzcI3WrT/xrk3/HJB2w8R+Sf+9NP+Fn6ec7+fdp4V9b+hmOeekT/9rkn5Ms/JZ/bfLvZ+nnXy/8eyf/Dt7Bgk/Jv+Iwh8/Jvz8u/Gv593PhX7FRJtAm//oXKFhRyfDBP/nuZJ/5h2awaPnnhD7x92fy71tLPwW+JwhfVVXzzf4z4KvLqRUxbLN/WXKMBHAWxhbJueS/TfHK/tU3CY3tSSQ/NSw0C+55wMBWujwuLrUGd+dWYMDOvYL1mwtC2W1cHD5e2a1Vo0rmROd1TNl5AHiZXEsY9gweTa5WitQ+XqdgCIWNif6gSGNNVzmoTXxo/TdKuxT/+PvEw+WlID/W11UI1yyV0Z3pEp/KGnlqJwP5ak0zIzYMOwJUmkyv94pehlys/sj+LW99Pj12rwhyPG5Qn07p8bVD3lMH4y2GI/IZFufrh//mj4p81S1/X/lXKxRpa5c8WHdeu36+/De219chhJ20QDjqdPzB+bUyzzyc0VowLRttgZ3a7N+yl/f5ZDmJFJgIftNm/1r/9fLDEYMVG2TsDHEN2W5QY1iXP/y3NQ7kwy5JO80P9P1M80mAq4Oh8+N39o+ECbgajeh6FR5dv67j0PUebDlg1/x2B/EYODiXjx2ebco1mrvpQ2z9lw3t78v+UZ/qDn6R4k/D+OLZ6pgjiLXpP03e5dD3glub/sP12fwo/tTyocejJGU1OIfjA+2x9yq2LO4KWI/JHWGFPiT9kgA44XCL8Z7moWxq/Vj6Z/RmIc9AJMA8NGeA9m4RZ8naSs0WgI5PAEyTw2gDZyg+AMjkKikh0jcjNK96mKWd2bOGQ3EnkJ6dABJrZExBvdcBuvyEgJRbKbYbvzhTw8/SOROmcDuUHwBMB7eHBN5jImHUbAIeLYMANtGPZwznPQJhzzRcuIbCCK2xPuTbjV+yhAAYGcv/BsB38SfWq0SCx+J4QXvV9QrkDzoB8r54YOTKadZu/CJ4BEBtLxNg/Wi3oVhFAH0v/WsB6Mz4Kwa7RcCny/ipQLknIML5QQB+A5AbQYO+uaLz4c5PhHAmDNEz7KxIR1sCoLypLQwN/QcAR/OhhdoYWIbFzFCgP7szmq0e4gKdRVbC8bB2UK9N5JNbmn3btp/Up3ryV839vluAX71CfTvfFhj5dxr3zQEJsCjPHHrHBY271/wawiQUE1Q97sqns1F+goXSJxeOjCpjhn8O4d659lDdNbfXclpXgMPJ2KN23/ThkwDtm06CCyYksLgeBwja4Al4XQ3yNv/nmzoNysJk8SFAu5/0CxbZMoJe0LiuY0RizKvQBNPmhmg9Hg1g50yCO5ir+YcA49viBNWYu6Hrm3c+2Y44txUgYO/JJ6EQ5KC7g5BEmN8LGgMCEl42ktHazElgXlBN4dL5Uf3ZCtBT7Bv9hicCsOXxqrRr/+CqkwAL2xegO50p6PCPG52fSIK95jsXXcWSeFzfYxOKtXFGcyI96fq4JNhrQPOCd/6PJY+FBv1qSaI2tvcCw0FO4vZ2PgaeQALsryIJ5POFRFzx9DxzgxrkKQkVxE3/I/9n9WNEm2u6BcpB9XKtvUAtirsZPvZhDrw+OKIBF+Gj+tN19RU6+qgL6faU/yMF+Hse4N8rQEEa/P0o8A8p//zqZRXt4r9XAtB7HJ/lZwG+F/+9Bfhe/Pc/JAAvcTHmvZAfYivAWnKcz1u/fCr//GMC8DFyJiSURQReyjRBT1lAx1Me+YcAuaSMPgtwlB9vH+WfkzMJ6L34bxN7GnjvrV8OxVp47QzlfpR/ygc1ZzdxZHxe/Nfe9kH1G1PfAeuzq6Tqn8s/DwcuztoEIAMS5TsB6FUrwdU9UOV240939ViX+nUuj9qtX/6bAMH/EKAes8XnjT/fCcC3AD8lAP9Y/lk8Uvuj/POdADzyd/0jAWiKk9nnBOB74893ArAt/3wnAD+Vf06FjJ7PBPuj/HMoNCarXgJ0FjDFbxOg0Of/flX9P0OAX17/GZ3iGN1rZBRjeddRIF5wNMbbulZkS4UEuNEGfbSkV0ZtU6mheYUnze7Sm5hhptQmJAK3Rz17UiQuNoMhyAcS4Kqz+ZEBfAswP88GWbruRzWI/UsXvZ7Tod/yKMo/MoBKp8cnm2e8aQWoaYzez4zlx94vq+VoQLPTV4ZwdaN4azXnfoaM4zTo7CcWCWdNQuqPOlJb/zk/XXo8inP2kQFk2maQJbG/nL528H7QbDQnkVqdZQlj3ShQe2gktFzunKC5/BAg/ahJfMmSBJUFNO9LMCGRrUrZwhF/pZap42gKnMgcTBeOBGy0I1EWgnhpBTiuZLU0FaUycehWdLzDK9J2MH2gc5Y0PjsIdD2Oxx1FXqM3KHDbXd1hs9/dWgFmgtqcTCW5nDC+eRK13yRBvgW4DK4GZF6uCqbcfWUYy4DEnRW3DcheYWDOn7ki2a9uAqxGDgmwPnBZoiwaNP35qEfzFF+DkbNj3ydAoS/8/Y0f/hkCBOGL49RZlJdtCpAdlbSEnZXd2xRgu/zvnQL0vb3/UQBqPILXhpYXr0hLZUvfzKh5osYlfpYMzaYEzx9uMI5/F2BpKD76/fNr+dyEBHPo8DLq/YpEIk6MDwHqj4efMc/a16AFr29+QAJMu0FyB+WKGbpjNyxYFadCK0DntgkylgrpBiTlVQB6GvoF88znEMTkVTB6VH2+Xf73FqB6VUiQEr/TXvf5kVDnuyEkj/3TBL9PgvMSgYT24I2wFeB7689285e3AHVlEfFsVZdDAPIdxpz9Q4C9lRKhXlD7MRVIdDSV5RH2nRTaAlB96froiErAJzOVru/YcqS2AJQxk47HXRuaXSdzEqq4Ag3cUSaiyTckcHNmulBFJGzT3dP5SbkxbJf/2Y40zFoBJsrdQsPS0ixNRk8BLju0Ud+SANPnLHvld2qGWsiRCN8CvBU0RsGFwyLZ0hz42wRIrlK6v4gAvzoHSD+SPfpWj8RWrxZTmEe2ivqeo3He3ZP1aoNLMbDMG7QCtMqVSiP8s+Jxmc4QfLfbRzfovXYnWbkS5EP/QO8kASb74WoDZzNeozEMn8DMUN7AVVvFqHvHZ5EcJX8DO/OWo7fzGhLWSc6hFsYuav20z6PckMhKOW7Q2OUkKG5dhyDjeIyupTdZWg5JrM3tOUd1KDUZu4tyDXvjJUCpfGStANe2cUW/UPksMbnXnRduRoRh8bjz6e21V2h/1FdIUNq9YEZJz3d5EpbZNSkuvQUIStrQlHMnFMlBesWJ0DigWak9SIJoLsFOuKzRnOYk0h5Hwj2ntwAN7kCinmgxRc1ZfEat45JADwEJVqqeMVq3jAR4zmUXTr7OoRrfHnR9C4UEGpFQ1UqkuHmwKO7KxkuEhykJ8HaUhTYHGJY1CZnfLYewlw4pmv2lCJhwCwFEc56j8+C7r8qYOgdhMz6hrssCTzasFRCk5YYE++hmqRrW/8jdX+T/HQF2B335q4prfrXNP39u//JJgBv3ln0I8OeN/1oByrrq/Wn7l1rnprz72mFCfx5g9LkE9GcO8E8LAN8CXB+OGSuej5j3uMl92AqwyKvlxwLAdw7wMh4Yn7d/eecAvfcCwJ8loN7PzT/f27+0OcD39i9tDnBrPcxPAvxUAtpu//IW4DsH+McS0N1ThQ8BWpaitgJsb/zHpvzscw7wYwEgep9LQGvp1f63AN85wI25dj8WAHJhf96WgH4SYK1vrc8C/JQDfC8AfOcAP9364TAZmnS9RBM/CfCPOcC2BDQ3Xre++PbtX6hPKeKvIsCvLlgr6meCMZLqR6JNQslPz32bAxzOR+vc9BfjPmpl3cvwoFEMqd/39OnMRB6DmCKdEqUnjHJDyvCyGORwdnkXl5PX/iXGUFXMYKLqOE2zAZ9Ki+gOy5Mo0oSO6xRs2ZCYuruFjbPAkbJ0sr/VrQCNEZJoRvaV5nD7wsMlCZBPlkKcg3MyOhQJ3T7Pnp2bC5dBYSGTA6lIntxVAl58rQDUGYlQv6xP7f4vs8eOBOh6yw08j+MnhvF1UCS5cj1BfbyVGHEhCdW9Xu/tnf/eAhxWQ/YhwEXOlAyPKxIddztauBAbmqd379cc+kc633x5l2i2XUclNL1x/bH/S5y9BPcSIBbugMfJnNrb559P9HdXEmBkUXvP9qFC9QIypI/1SgJnwTXojCwdRlug98+G4zM6R1niUd/FGhRHFiJxwYDx5rwWzN6JPn/V25IY7WZ1gmpDMT4dCRyf7tQbRWY/c3A1kkiE/oS+v5vtDTB47Tg3Dhw6n2/rUzKv/P9VgFmQrVoB4kDZnYDpkwfazzUJ5S1Aexi+NoA5+0W7AcxbgL468PhU2egkOE/m0bayAJg4bOg7PeAWw+wy/NgA5r0E0BpXJECpIsE8CrWDbu0zSM7NzoXYM0O08O7zzDC7FDMrEmhQ+lmW+MFW+lgCKMYhn/Q6uzsMt1Mg48SvJX2DZ/lRBIrZ62YIQ2PaLgG0XY4eC9qPIlDrqYdFMi0MDY4p65PIMhLhcP50gXsUNcKUJxEaBgm1n5/GaO7UEaA+Nen/9l83f8B9nLGZWubtzR/eAqRoS6J8C9CQG7o+U54+r8d6AgbmS4B8lwR52A9D9Md2mDG6ztTnEr6PPleTcBe3lOaNo+aB8XhMwmXXwoTlI+i123+mMKPjT7oVtcpvSLTXJp22RaBhfiRhv4tAufLuYDxXSYCHfSqB+nRdDOYGK5LaBxcMXcHX1WJFWwRa7dc+avt+kjF//n1FoNSnRP5XEeBX31ClSxpDOA37rxuIVDlU/EpHb72WIIlsEsaya6Tod8e3AsWlcgI83qiPJXmdIToeCe0+U2jc10lwo+b0WiOXHkksRj9Dr7xRXMjHa7RymcTnTeQS+usxw2D0uvdcmg5KuIjPHOGITZF0Z/Q8C+ek/jkJkHVOVQluNr5Tn3ndEdf3QhLpYjBBQzg2PHanJNbHRlxgOJk3RTptgjs8BiRA71g++ERf0W/Jm9tX1E2dz9JqHpygU10Y6orzAJw8qxAsscOh7x5JYCNrcSIR/hAgq7YUV7zd6/hbR+DTSnvdeej2Ei6XU5we6q/t4gt/g+51SdHhPgkojrrPAH3l8Lp7w+8CBPfGAy60MITF4MYQOJHi/lldIIxmsYbqOX1k6WlUb8BK/RjdnjQAPB+WEgxELsB4s6f2HXaVBBt+d6Mxqt8vkhtbTmHf2WUYLfcijRHThQK7DbfCIBW6BTu59H0JYXxEO792M3aiuTbI92SHbvfcLbB65P/Iuz/83kP+vQIUFenLbqv0q20B8xbgKVViaAX43gC0zQHO+PTeLgK8FTfjYwPQpaBGrBCmXNEK8LDqUUjozuYfAuzxiz1bgxjQ63fP+ycBtosAw7q6fd4C5p0DPBR2/JEDFJdFSWIqVyS4+Km1OcC3ANsc4KctYCJlc9KZx6/+OgfoNPIjb3OAx4VKAr2Ot6W+GlL7j6OMBPfOAb4F+M4B+sWN3T/nAOPDLmxzgG8BtosA3znAT4sAH+Pjkp2XrvFjEeCtytpFgG4P048c4C5Zm58F+L79gzuwVVN/3/7hLUBfPGhhuwjwnQP0NOOe67W7Dj5ygO8tYH5WgXomoNIK8H+oAn3nAD8J8GcO8HsFKCryl+2t9u0C/OK/qti6mCFINQlQe1AkgR4J7L0KsN0DZjO/SBilq17BxnwTmpuOX6G22FJk6MXhEOyVcUbr8doJWyn9HFwkga2E1x4ms7pRzN4FdEwDXc7YxOoIND+69NBwxA6fPPVOCeLkaCOeAxLUSuMk0EeHI0bPVxWpN+sMIYO1h+NsIQM7ryhS22yi4lxUB8CW59sQ5sLEwrwrSDzbIQkpoWCIo35PKtocoBMyG5lzGhRpzl83AN2DgIbqypBco6UAevi6F3zJBgX2jiSydxXoaLE0oK0CnZ2BBGXKStEKcBGuP6pAR9d+tAFx1LiYDkloKdeNTnDid68lXySs7FHT8fMFCS25PUmAxpgivThJ+Y9VgDsaFWCIXI1a/lplWGuqZm7j9I7hrkfXTw7Vkxks/AuC4vYhKW+cCdKuF2JSdql9070qmMKczn+ij+j15fN2B5q4Ai5PHRXGkrfWTHW5dpDB625/6alB043OCtrFXMvGg843VoG+hn75FxHgV98AwuSbDTpBMeLZppPeYW4tnp9zgO8qUFt93W4uDUEALqhEjKuNn7FeX3fhLLIuwn4YZAwFEuDSDgv0p5chzSb35r3dAtQ9SBGPPjNoNmeqHKqrC8uY9aoKlRMzQrV3J0FOsoPW5gCjo/fKgVVPra0CVU+TKEs7uJNgHNPwrBfPsEiZS+0d5XWA9OFBlu53u027BajeVYKPLUBFu05bATL6ObuQLY4D9Ps7aqXG0WNxW1wx7t9JaLG+m7YCDJTOj01ghmchRW98irP25u9vAZr9ccInoknvX+0UhmFd+3xipGQ1Jzh222WArGMJr/wPBujePWqvZqY1KFFBY9QkJwGW+e5DgE5vHPJMzYsQyj4TPwswPZOwI78bQLIznpt2E5hWgO9NYPKh4FK7uJRPtZGhvEZDut6SwXgm+/R5natA7Qs8evzeAnTOgY/2+JgAHrbFt91Rk/pUV/hVBPjVe4Da4+j0kQO8zUlgnb5ooL5WSYDN+DqEchmTAK/rG5+e1byGcCqSEM3gdXf2Zz9vBRgJNQnudJpp0B++BBgCCWVR/xCguTKffHKeVycYrtOE+qhCItsm8xMog1ftozVt+GSXBTVk+crDmMZ1YOZjUcN4TeO2a0Q8sM2Q4qI+eN1FN5zfAcs1idVxDjm6+y29v2GyBCeTBOiPyicw0aa4wN9+F2Agk/BqTUxIgOxBv3GjGkLY36kYXCISmBDJNbBEvKENppIlR/0WwuEyv1Ofu3YhDV7RZ7+/HNC6CyLP3H2gAXd8btErPBLpSHrdtVcTozYHyJ7I0W96SQK0ygVfJGtDQchSP0GLj3p8KjOZ4nCfrqc9Fh4ZNnFdwtKPY6RWDSBRXn95nW/jEOPR/ZFRnCLhLft0fgFO6fm3AC3JGKKt02wyubxyjJttukZ7uBAhSfskwF7gn9HI9S6f8FbHBF/t7KmPnro8y07hPzIH+PMufP9eAkr07y+zEPDbykD9cbkT2l1AT6fT6HMS8E3ANgn4JuAfy0APV2fBO7vN/mMfmJaAf5kEfJeBvhcCuqx709p9YP6YBHyXgbZJwJ9loJ92AX3f/936mQT8RMBPScCO/Ag/LwR8JwHf+8C8dwFtk4B2N+h+LgP9eQ+IP5aBtgsBdVeCzwR8JwHfu4D+NwL+Xgb6TgKu9xEUXiel8/95B8D2/u+HxTX/631gPiUB211A32Wgj76zbMtAWwK+FwK+dwH9YxLQqyptqjslTD4I+KkM9HUHwO8loCQMpF/kJhCG8cUE3HrPUVsGOvI5GtSPk8vxg4DtLQBfCwG164hC7cJT0fS5Q42Qb3tFqsv5FE5BXGEMsz6w/Wi+AeosHmJkE3H2fVUxszMRcBSPZZou3l/bRS8vr1sKTjlgZbMs24WAE5EIlVgXToH7+kYTZOCJNOMxEYtPFx4uLoUMOLtwJezPoGLSTF9JxQE3BQkyC5ezQR/ShUSh750EHNoKhbbKJ0LJT/kHAS83IicGPk0nS4tIKr7KRp3XQjt7PSBihpur0iYB3xvBtDeBeCcB585O4Vnn0pSmMXE+tgEdnZfU/tVcdjHvbOn8o7hzB2d/uKKZEkaz9YaOv4waE2eDDn3+3CSyPrZpF4POQeOHV3mlQSPGN9TTicyze3+lgNO3+TYJOHZkImhHH9D1Hk37WXJYUqg+sWOIw01hwHCQNoI5W72SoIGnZ1mnjgWYGgEdb/1Us0y4NJq5kxi1X3CJgAHH0OzqIw61ZKplQ3XXfF8SUBIU4W+TgP+MfUAN84vjlFg723YhYOpGRCz7sebRXe+IGO99QN9JQAj6AbQLAd8EVM+vnUm4Youw2RW9loDpZbiuWwIG+9+TgO+dYKKhHANul8YUjlir6GgCK9LcNbAloK00RMhnYZvAr9kD1duLgPLi+XEXCEhWUZGIQqrAlQ8t9M5ByCO/eQofBHwyev/xfQ+9Pb0+OvSDj4WAF26D6DcctUoUDRO622MH444Y8ol9ShHuVyKgfm6IiMqaiNXeBWLM/bedYOLeOS7Sc1ROWwL6spIUSdjZaS0B1c05yLBnpENYQfVBwE8LAUP6X0TG4r1QL+u3CwGT4/Q5hV2neaJ5GP0g4GDK91G1ft8JZrPv8Whf9KDATUbEta5m1i4EbAk4MAUPtQcRkEaKzIThQ/FRX9GVxcOA/yCg348Yj5MaSjgdqxCNDZ8Qqfns+wgokQB/FQJ+9RKgiRyd0ecYjeubMDhBxThAfalLgBfCDLCJnaKxvjZZcr/VJxpHOQP9UKv51HmcN/QbsTg0nKTh2eV+JhLdYhr3+2W/SK8CEXDIzdcYnRwe0q0nn2DReyYEoYgvMCuIgDPjkqNx5u4UB6G6Q0dc+S0Bk+1DFmA7Gt8xXD75DMWVMgVHukzRe07uRDp/UUJvYixQP/wf7t6kX1Ut2d7+QDYAlapJMZFKiqBQ6amIBaioWH76f8B0nWXuk/fm21g779lv5/zSVAHZwIxnjYgxdNz/QkVEogi4Nl5JnOzbNlABn/PWScfvJ/1Lm6wSx+Cd588Slvw4JcHqrOA1GT3LaGEuHyQhiIC0DbRDQN7E/Qflo4/X4PYLAf1I+BcENHc+IqCm4u/b12I7fDvi2Xhg4/eLJSKgcmXYMt6NGlynbuIbASFjWwTUXTyfyfLJxtzQqwh/W4QQHIYCG9lTH9dR6+aDM88QWdMsVykCBqORwL7bQF/FBMZZMsAF3WtsEvlBAWTbG5D4Nm4epG/uahhNmX4Z18uVSvT8CwGxuvhntoFyf73330VAYTD8z/G6/4xJQMX4YS+YX/tAFYFtJ/n207cK2E0ClpVJPhGw6wMdPe11qrHXMgnrzW7FWn7ef1AE7LxgqArYWYFec9ZkHUnZVNoovLCISIL5RsCuD3Qj5iFLvWCqYrZ5q4BOuNtozU6efKqA3SQg7QPdTTb2hwr4YQXaqYAUAQfHcfWpAn5bgb5jALdJL9wShxBnWG/UjxD4/2USsENAOgn4KwJe7xKE6+vJS1wtjpoPFZAi4I4cI9oHaolzPH/BeVtQLxiKgDsnDD8nARdzguc3jcinFegtVabvScBvL5iPScCjxI7ek4DfCOgc+ri97z7Q3xoEgfeUIPwhKqCu/jACzpvbFLSZjmtPfx7g0rUIEMHyqcomDrfOEPkG7V/YLR6LUDn0jLPu3sDnBjyJB7Wck3GhN+DMHKEMA/OMiDWwENn6B0TAdR7Kxj1TNEQwXKogiFcIkoOpAG5WMWWou9eanN27CbngCSWoYqgausR8IeDZxve5IrEB1EQqsQC7NWSksypMo73IwvOIS7c+XI9g8lSEBAoWEWnKtX2gPV1IwnIa1sa8UkxEJkfEcq9NUpCK3QD0bCOVkT/xZXIZInKaloGI+tIDgyZB4F3ypQJe2lT4pWbKbCQabTLDcvnlBdPofkX7QONHI5RR3SLuMGLuNAmCqoBK3OYc6iYi5/gepOQeIAL6yx0i3nF9M3ABbCf/SIZLuVIohtEhoHcwv5IgdqWJ7wvCFwIS9f4vCFiI+Ptm6VJLUnVV8CT1loiAz72SpIRVVCPXL4io56eC++uvwVBesQp2m9OYXufr34eAwkDq/1S6yu9GwJ9WLGbyckdVQHgU7Qxpv+TAkrcJ+6ECapYyfk8Chvx6COOB5paR28fCM9bvPCjFzCMgcGss91yELds9TwiNgui8YLRFG00g7OIN6Y0NDUbzNo/Svezwv30by7vgNsbyVp96FAEdFREwLBvdI4KQpaA8K5+N1pNSJYvUNikCRuN8J38gYJxGu5pOAjrJcMzSGHjHRQRUI9Vre+J2HjEWVg+0numTUBYRlM7z8gZWdGlftwi4TqsZRcBIsRCxuknAEd4KLI2CUMQ6AJsZRkmkTXWb1As5AKtf4/nZbuOMGMP1gCIg1CP8/jcCQjZr+1jXa4mqgBQBVwIWulaT4v7tBZuRkLuL1AyUqoBKHPZBtxFpo8VoV1EVUL/OEhZWvSol64zH8j6WExIeUmKTs4Ov1VCH5AMBnRL/paL0TmrSC6wAcYDB409Hya/l6g/eU0N28FO135+GgJv99QwGv8LnfOkjIrGP3ajtKuYT2gdqbacJBAv2noA/9GpCliaB8Ti+kmhFThWZqlMF3Fx5JAhSJwORJD62vciIMJHBVGSUnzeI8VO2jFbGsiEXUWw7iqUvBJxF7gqs2f5RxuvmwuE9eRiDnidiEsluo9I+UFXI8PPW3MvJop3804Mrfn5QLvF4SJGDdywfJH5uZJXwQauS2dWrjHtmAMR+4Lrqji8sIuoWt3/a3RLQ9TsiFz+XcpLVBd7jcvpkw2R94cl+hQg4ciqZxPsIEe5l7p5gun1EwNWSMUh+Et8qIAytsU3mO3cHnpIgks41/H0Rhwhoy2abj1vfbLKx3BNYHFbs0UxsMrLWTTyf/WzIhsVzmZOnKSJyD8wXiYyn1xDlcItAPy/w/93cVzI5HKYheMn+RcL1SLaJeYtv4DRYon+pgK8J6ENp2P6pNMd76HTbILKWgzJacoiAg1g8geGHAxIxPURAv4gOYEfxIAkfE/mfiYB/rUv/XQQU+cGPPQZ+uwr4w+WqXVZj2gjqitvknQS/tcvZZyNoZwZjDZdRSkcBaSNopwJ2CLjNsFakCNiZwfzbRlCqAnYI+KsK2CEgbQTtELAbBaSNoL8i4EcjKDWD+UsF/ETAbxWwGwWkZjDHQEspAlIzmM4OtEPATgX8TwhIVcBuFPBXBKSjgMv08DkK6ORRJFME7EYB/70d6Dob7f6GgB92oF0jaKcCWloWc39Lg+gQsBsFpI2gjlPuaCPohxnMydattx1opwKWkjAibjDhN78NAUX+/4PR9j9FBfzhpVV63jLwVze9nGplkZPJUT/TUUCKgF0YoDl68GX44BXPSDbnB4xnd56Eu7qpsDx73UGVU3zUGwIulf0XItgqnn0h4HEiaZCdb1gIe0dcKvpxIbWIw7DRKvcbYhSSifVkLLDxZHE3jGMbhjfeto2kinx90EbQ6FFIbByKTEPm9ztuz1xICYJRUFEzmGlp4/6tK5MSfUYcyCYHRNJOBYTMQgTcXxEBGWv1IK5d8G8EPLWqoV4UJ7DtMW5fPyOSiSnub6E3GpvuNuu3Crg6vXqEqoDfdqCTlYvHX61xf4USCiwUO/x9j8K9g1khtKZShfsvFHYEi3GK218MmJzoJ3dAETDdGIFNUv/wwF+ykxN4hYptbPeHPkVAagYzXRWIgKGD52e4wt93GxEPMuGsk6SLgq8mSwvCOtHKpMoQ+eIIj694OEqZTDdrw5ity9ZMZ6EkyVxUwJgLNx2Mk6aW02nxG0cBRV4c/CkI+NP3lFMNK0CSmSaxxrB4TT2PAyD6DhHwOw1wXAaIVNIZi8IxISKWY7sxiVfPbUbsNb72mJmHyGGsObILbNwejwgYPScVTxFwfB8FZawQRJgOAZUegTJi5y8g9cludREsDKN6i3tej8dPGGOVykb71vykQ0BT3PuIYHVp4NM1t8Hcc34Sn018nW8aD+yJP2YjNdIbvOaqBEZqm/73nQXfIWDM9hD5tpLCgK1UfhmPY0S2IiofoDCIgJF/370RsEsDpGYwr2uD338MQkJHAWdC44M69L4aQecHOQQd9mMWpvDKyXSYDN+jgHa/3b+QeaAymU/ioxNzFAFpGiBLEImnwr3Nf4j8kiLgVGYFmgVPVcAOAU3HxPM/PeoVITaXABnuvhpBezY/BuLLSRJKZYmf3+Jr/6khAmbjJCXmVAUsTyeIgKMiqclyHQLu/xaT32sGI/Lyj+VA/24E/OkkML3oXUBjK6GMjuH4QUz7NqKjgHF86L0bQXVQ7mzIinnTDuUZ4NX+NYnD1bwm5lnXWvh7lAC7uU24xfQI7ssQSuj1i4oU090GlBEiXDgVlg8iLsUE3EGESBTI54ZskmAFWhE82HhpSDxpHge8Bn1OLKOhiEh3kRYPcCBnWbgVXkUe/mEJ7lF/4jUlI7J2KiAZerj/p+jZZGTpdxjLBvtuBC26P606NSKkmCx5co8LRCYtfCXhNVviPXTRdVwml4hg/EySqQpoyhWuG9tn28gp4/61dd5no3lyeyMgVQEvZ8kmayPYgQptnF8W4+8znDYaVrIQqe8Zfp93FmewDZvDa7jKcZ2K9PQTAZmnOAJvdMHjiRYyR54eInI3ChgvbiuemHAAGL0aREDR8bw3ApI+vm9l7Sjg/TUD5WUPk9jdeEDK3NyCIp8RUZmBx5FB8KpB94RBEttcTyX9vn8Cf+4OSnAmjfyPRMC/7qH/LgJKYn/wU0G7vxsBf3rK/nsW8N8jYKcCfjSCdgjYNYKak1vIacFYWYbX/XiTuOXEBG0es6dwY1191snLUtWeqTH6VAHvWa2E29kQEafKg4oi4M004d0IelPvk08E/E6E+GgE/XCDCTNrF17nD+2NgN0s4PoaO+9AwA4BL+65neX7d7OAcyXX/hYIeHmx4d9mAd36btQ0Dn7HG4R8zAJSFfB+OKp/UwG7OPhOBbT4BQBVAWkcfDcLaB2EivqBfjSCdiogRcBOBfxAwM4P9ETI5J0IsbBmR4qA7mw1UrW9NC4+VcBtuizfCHiLIlXzj0s7bGzW/M0IKIlD6Q9xg9G1H76nuPQ8pyrg1L0zFVHJ4oLl5khlp96yVQFbNxjPXfNsuC3WYKykHZZ36gmRUDQRSfxYfIJvVGISC5HYUBVwEZ60hDaCKs1Yg9idy0nE7xiVmMlAhrFyUkjCXFccOd8lRKx6jQuuVCqGcQ9eFzCZASLQaXrlKQIuziUi1DG8cURwlhosTnt8PVEDjvRvlxFgBYZLzcoucKk8IZLlToTb62YBOxUwTFORjZa9HkeujMjjUv2UCdxyxiCLYXAB6zKRk9Bc3YA0Ce4P+EAn04GGCHcvEAHDTOpheWy0SNkmAk7XmppMQwW3Z6r4e2czWUzCYhyohKS7J00EnE5r/DwDbHt8Ah7veIvHl56LIXWDmdZeAaQobi9QQ09mYZOtPSPtiwOwIvz90xrw+6cAS4XgmoskZHdFRt1gOgScDIaIgIQZmzCrdURA4O6qcWza/Wk9pZxcG0Rq7zC0IXsViIBdIsTiEBgQTBlE/NHkNyKgJArDP2QW8MdVwJcw3mM5c5omcAoTj2h7lqcICJVY2RQBvZ47Luks4ChoEWXfGydQDncNUZYzCfAR6pV4xSMCPnXjAE6ICAjrESJgE/AOjGZewIY5q2/Ika10ioDxM9/lpJl4AXjW1Uti8pziPXoecmDmiIChkMc5nQXUmluQRIWHx9fXaweCo++z4VxCZA2yVgU8YiEXL8IXRxHQ2z3weDo3mC4Q3uQcRLAI9IwioKWvESFvFm4f/PIJhl37JZwZvX43graRgBQBu0bQTgWMuBuX0UQIqgJe8pdHJIYH0JlqzMbCA7eXlmP+HQjfucF0CGjucz8JjWuMzwjuIr8jATsEDFb3Prh5iIjLO+WGsNVSprOAIRFSjzSL9YAiYDwW45qqgCPtmpL4MP9CwPFdSspwglhJztoDi1ZBA5YioHs2sNw9rSChCOgOWQC/YmMSh+FvnAWUROk/Dyz8/7QRtOSdK1UBI6Z1GwkkHSu4GeETOgt47i8SCMajB4lMS27I6lGMwOf0axnO2DNPuI1IQDX6TwKT18mmbjAUAes9UxO1PmzAvew4Eq8dCZ/r4iAFfTLlEEkmIkde1nQF4zJ9JpExGSPypK8ArIYT2VheNh4ZbIsnOFz7fTmUa6LcDnn7p8BnGWUbRFYlnOZ4DYaPMhzHMlAE9PgKkc8ucB2wp8EN9EPI4j04HMtkCNMJeI3zSqIkRAQsJ1OC96z2KuOD6qlkuv+aBQzFcwBkcz7gOryUEQEv3JcK6NkGFpqqNManTFPswOsrDxZm5Zgjyt4FMKWDQCIvK2wi9KeIgGmIv/cGckWWy3MKajUYstFDkyriG2cTHDZ9sVgf5jLxIjelKmDYmD2ZmCM9AiViX4iUYZOSxmbuoJzWuC7z5xYBeXcG6uA0TKKT46VksUMkNV7PIYnro8eT4To+AyGbQRknzUols2p+BldeD9g48/J/JgIO/28QUJY5/k+ZBWR/2A5mwTXWOxOeLEmlVfz4FO6zTfZGwOJx2dNGUKoCftvB/C8IeCyf3lsFPLGpFpbbrf1GwMH+KH02gnahgHskok8V8Di7rNlfVUBn8XrAZyNopwJ2jaAdArpXRgVtrZf8px3M3DxuwpJNR3+3g9mP1jxFwA87mI9M+A4Bvw1BbedoZJ+GoM+RwlMEXC+b0RsBv+1gKALuFKX6bAQ9KIisHQLSRtB7/4RI+0xHpbuYQaMlMzb5zIT/bgSlCNjNAnZ2MNZ8uvW0ZSTdw5N+ReTrEJA2ghayTSzj8OC1F3e5hFs1st8I+K0CWvU6q38bAsryQP5TZgF/GgHPV3EBLm/obGq9gpqwRWJCZhxUNsFrJjfcvSng0vIQkjiKECGOZfECuz/i2cjgAiz/qpiF8SJDxBol5wd5+KEDy2ahJdPnCNfcyz3UIe8h4oTp7maTyfLcQ6RcIALaLRKODMuCqemIWF5GoWc89u4VxmtTSxLFvRkkVWYOZOxTTuK6YXDpfVk6rOwHvt4vblj++YiAS34gYvmoFRWZ9xDJQrknvQ1BOzuYxdyVEqhcXyY79iCBJs3lMh4cEBGvzqsB/aLi8R1uiLTFDhGws4OZXv3wjYAxO+4hArchfaMSkbIzBE3cFmEn4tKBqDjg8V8rPN4h/3pRFZAiYPEcjgDyUibR44qILY5YA+aE00g6EW5YdI5dFrwo7yVR7beGnXwwBO0u4PnTs3b/NfME9xHh9n2b2ZCTd/FgqslfdjCv8xERVRI1dlJvW+SDdvZxXyrsRF2ENkXAhesryYRcFTCWu5sJlhOo7OR4DH8fAsoyz/8pCPjT91TTv2B5WV+mJRyVEoifQASB8dcsYIeAtpF5hCIg1o0SjJxgXOIdFnMkuN8ZLN8WfhL10lAmImPswUQELEOy594IGASzkIR9HhGmQ0DzsotILJkvvAeuEIDPNh4i32O6ISqDSKQ9WxVw2iAidQhokVdQxp5apmR8sR0gRRvS10uJR1VAXUAEjIpiJ1M7GOd69QltBO0MQb2J6xOAGJEzFjaItITH7ztx5ZFAK18QhAdESn/1asio2cyoHUy0QBglgz6fwHjAh4TOAp4YLniHAl4sPSWjgYxINd8gwiIkV6QqhsLbDuY1QWTsENDzNn4ZJWtdJq9IdcGYx/gksvJW1evfh2CpXpBAYpc10fikRyMhaCPoXEckV+q4ReSe3pBITycwjnNE9BsW/uS0kX1wQERkJnHZ2t/j+dBmWkRgvGQzioCkLqGEvo/bH+pr/D0nAY+P7/1GFVCWxR8bWPjTQgGb3elGVUAIWUSwTHJLioB0FnByjxEBSfBI4Dr2HmS+PZgQSMMrGy1PC0SW/ssA5bFsY9/Zk0d6fFGDudwLbGxMbngP3c4bxPpWZLjsJVxXTrcJjIZbrozdwVkmwdpEBJxmiIA9UzaIWw1CsHvtnxYLvDooAppzh0tC85nXZOIvVqC/ls8ylHLcXtcIOja5B4vrEiIgLuV38B8GIuN3I6gxe+L+n5tGJebVxHt0mr6SkD3i7zuGeNHZ1QgRTNjg/jsV0A4qGZHYYYAsuN0TYW83IPGjF7TzxrsjVQFhOl6mFAFH9umZxI8SEbpDQJ05CuRDBTSrIVdG8MorcjOZCnxNaqOVlLYx9mlaEMRrlkTHESKa9IwnbwQM2rBbTzkk4E4Wr/IDAfWd99UIaurnDNd1RIJIkeSMIuC4ZocJbIcNIuATEVSF8gsB1fG8Ae3mIgL2xX+oHQz/f4KAfY5jhT8EAZWfbrD5VgGtokhSioBUBezsYDoE/F9UQFVOZuGOf2xZNzJmb0dQioDnKnnnwtdb1/qcBSyNvv2pAlZre/6eBezsYLpZQDfDQvcjE+IjF/4yO8vliM4Ctipg1whKEbBrBF1PSuvTEZSqgPwxftvBdAhoWXOwPxCQNoJ+IGDXCOqybB1eXrHxbgT9TgWkKmCSrre0EdSKypn9VgFbOxjqCNqpgB92MHsvXH0i4LcKSBGwUwE/MiF+dQTtMiG6WcCPXPiPRtBOBWykwHo7gnYq4K+pgB0C2n2vzn4XAvbbVPg/RQWUf/iesu6HFahrTmenrMc8KALOIktl05Ef5sZ66Arg9odCEsq7OxhRJSLyDUa4dIB5ywj0phyMo0AqQfVdjhxGS/cTAS0m1KA4ZT0SXo2bR5KXy4BbxEqSTLaMTYqEIAKWK71MRgvc/sQ/4FJ4OWrJRPcLj9rBrKKNXIJZFzLRhYuOhWcsl9GdKKrRqYB5JiMivUpE2A4BJ1Dh8Rxe99qoen8hIDsqVDKObzKoDsHtPXutyjceNGDIO5mN5CP+nk4FzDY3naT2CBGMP61tWMWnXhne78obATsVcKJaPZk8rQSRs7ojctptQ48/NllQ7OcXAm4Oygiy+oZLtX4tGsLLCdaPaYYI+EiZjDwjEcvz4aZXxnKL2Pb5wFMVkDqCZs/4BZZRiCxWuMWGOoJCsPlSAW+ruwWzgamVkyZRbOM5wePLpFHrWMri6/vzaMN0IiplEofr1MjXgQ2Bp2lkksPvQ0C8p4bCn4KAP51gFphKTRtBYX9nsXwbpzG1g4mGAiJgNwto36f/goDGeD5mY32048nxyDJYfi0Rcc4VIuDAVY8UAWHS596NoNagCJOwOMcNedUPAsGkiUjEpbuGEAREIMkKP/8Ipw2xD63dTGcHAx6+7/r1BNxGCFjI8JtksE5d8D0pSMLXsPToLKD+crwSVnedpwg4Ki5+QhGws4PRBh4i4X2/2xBDMzS81f2AxLHKecTqIQIqJ0TAuC/vHkRVuSltBA33NSJYh4C63qbqBUWafTaCbvoxEPeFCGjm69Zh9P7akFCUhHcqYDcL2GVCaMM9ImZ2f8lkvwf3nQrIXBGB5f6FB3X/CwJ6f9nBjCQLn2lO4uHnCzy+Lhe+UwGjs42/b5fLHgRjISWgvJKMpFs8vqCn4vm9XRABczeNKAJGlcI2ZFIeUzD0KE5+ayMo3lOC+B/tYP4hjaA/3QHWXzk3cPy1kMBSlmRibuMKnFmJV1J591MiELzbrB6HCLjaeg3hTMbCa2B6I/CUEAH5hzsCe+Q82VCX8Wra1NMjjMqjSKBgcN0o3cMGzMmVS2J2sORbRJkCCV5tTnm5VAmRdiv8fiwmMF/LNnnIIoAbcSIbSg0iTT1pZ/GOHiLj7JI35NwEBfg79UVA2uUq8XqvHDSffyKiJV5KskR/QLA28PPjAa4bqzpApNPbBBe7tUtJF7cZeLfTq6QIeD6KBm7/xBK4CZ5BFrMvFZA2gnYIaO8OAxJyo5tNetntCBZ/HJIwcqSMIqAr24iwUxaRtBjFWOIxlkAiUcV1uVMBjVOGCLjIvZqwjllRO5houJUQqdXYgdHiwCbRa3o1yP6OCGhP5l8qYCYNEty/8WLDGddk5OWZN1AnJ0TsTgU8qLsMgud0yIayL2/I41Hgik6GwzKSHUS+wVA/gXW5IPIVZU8lq6d2AyVaD8k/txFU+L9BwH5fFv6QUAjlp90Lu1nAY9GE5EMFvPKLxd9CISgCqkclChu5Vlj7qCFiLJ0LIk563CWO4B8eFAFpI+g3AnaNoFYU4bLWqYBdI6glq3dD6+xgtmd2UdpHM0o1O0fkOl9u6+RDBTwuAe+fTgX07kc2PO5A/VIBB8vD31VAwXHfCPhtB+My911KVcCNGKtvFbCbBTwuK/2tAhKPO3+GQnwj4IcK+DEL+N0I6qb5MdNunrX8RMBOBayE56h0Xjt1QxGwvubOGwEzY1WHJ2dovBHwexaQhkI8T4jYm2pnfAbDf4RCSPcxS+1gqArYzQJ2CPgZDP+tApqu5f03ELA/6HN/ih3MT8ct7Ya7NZZXgs6m9zDgyN4sLYDWDmZazdtYQO0ggrU+C2w08EMwDtcDC+ojFZKo3CLCvM67ARjJUm6jYBcckQeIgLNUQgQM/I1qyGSGyDaoe1gOR1iYPo2lAvnMUsppNrsBbQRNhSci4CNXEFFqXBp9ztKSNLCDdyhE0bvILKzWjEw4Y4mLdhIiUkqWYhj+5TiCuVYimA4SpqGNoNkV5CQ0rLAxhHjWBqMzEhsuFoFBBlOzB95misi3M5XGiBgGkbOxegSqCBHLXxwROQeyxk6WDiKgfFzasDQyhsR8O5vnHZMvFbB/uamEm88cmJeZhAh3wKVUXO76YF0jRMAjh9/XLNI6iIqInFuXwXJ/ex9BIRSIYIs02JDJPB6CO/Rw+01wT43dzMTzHRzbWMVWBZRvAw6c3VMi4UAtatoIWjxcPUmON0RAjcHjy4JAY6d3WHvGfWGZEB+waEkT6+4ZvbFiw2Lfnu/NGM9vGJ3HYPeviJiO8PscQfGeGoh/SCyg/tNNa8NzcqIIGAZqixBWllAVkCJgpwISsfKS+HRNOFLziQTjpkAEDGYxlmepjatDuAoIjDlQSXZQaxi5iICx1Tce1BG0UwFBmiPS9a6yAbr5+kJAxfd88Kx8wkb1bcqR8WLJgwZmmkC/wfc7R1CVMGFrlUEyItSIfLiABUkE2zIlT7mdBTRsj4VxG6zeOYKOF0ef/VAB/SRGRA0G+oZst7IOxMoRIfN7ahPSL/GbbhmQyBu/eJJt8uxvoRDeSg4TagdzedkBdQSFzXqXkfAmh4iEuY+LRrGriX0rJTAvYlx+qIDuiMX99ZPSIJWYjykCxuvH60FOz4uERb4TsPGsjV2E3GJAqVsVsDwhAp7JWESEW3tsONjGHHUE7RCQzgI+DRmLbhMREBfFpCLptfbBfqkRPnaaJCdJ7H0hYGcHMxaUCYx64zj5raEQeE/x0p/iCMr+8D1lsdoTr0EV1x37mBuEs6YVaJMRn8Tc0H83gjqD4lHG4gkRbKLfLNCE2y2B3MCn4d49jEC9xS8STfon/LxZ1OCmrWOlN0AE7OxgOgQEr77IZF8wUzDUoE9if7a0ieS0ql48F0twVRnIbKTHMN6lIhvPr/mGIuDYfHJluGDlhhzZ3QZcgX0l8WvUqobSLQdlrj7L0JC9jNiOfgdFHvWTiL0hAnaNoIaxwu9vBh7Wt3NEJitrZwU7BGQfZxMU744IJp5kj2wvrR3Mq5JJtNYYIEP58AR1Vg+SiJkGNtEG5y8EPCzGOUVAa8MiAi96iKTXCSJzFwsYXTaIkINVcYaRc+gTCCPvQSztvH83gur9cUOGI90FPbTYMpTWPZvceocp6ERq7XDaUIjYdVOsIxo83udQzsnsMLiD93iKSbzZtgioxXOwJmuewDXMKxLy5xL8JsftdwjIT3D/FAE7FXBv9+8QLPZD8s9tBP3rbyz/XQQcDCXpT1EBtR92BO0Q8NdG0A8V8BsBf7WDoY6gnQpYQ1omtqUf7c9G0A4Bu0bQj1nA70bQXxGQNoJ2KiBFwM4RtL+DKLxxkcm6IMHmf2kEdXYCIhZVAdtZQGoH06mAH42g346gow4BudXGoAjoeDtEzObKHygCOvuDnv8NATsV8LYe4ee7RtBvR1CKgG8V8C87mE4FPHu19p4F/FYB6SxgZwfzoQJSR1CPtT9DIT4aQTsE/HAEFbnjhTaCOqu0DxQBPxpBv+1gaC5gh4DdLODvRcABz/2Ye+HvRkDhh/+scg9w6VPqg85OjlwhE7OPCNg1gk70g/JOhtfDNgF2dlTAMFOXg7F9QiRcsExOZCkYQsCcELku2VkmfDlzodjKXwjYNYLOc69XUgS8LyREwCOnsEm9KVLCH1u7ld4GETBT75nxOB9eYFzn+P3Ixe0n2zYUoqzVJJkd1qpRLCQCcX/VI/F8hwi42rImLEZ3KQm1PGjI2GtVQGuBiNghIFUBOROXyrHItE1uIgOWlvZI5GrrxjgkhweM0ysiai8uKlIOy7cKSBtBF/UaESrgvhpBZykxYerPEAGvHCJl7166kKgjmQDD4++73QfDNwJ2KuBuYY1gYd8RMZ2A4Yk3G4+oCpjck9aJjgsEIGuOSZDnlMy4T6YSbQRN7vm6NhLzwIE3zaUkmvv4+7pG0E4FnE6cNf+FgHeNTdgAET1OEHkn5Ir7F/LQM7AIsCEVx4iAnSOoNjt44FyXuH9oft8sIN5Tfemn/lT5uxHwp5vWNszlDOr6Mi1Dd8PmRCOIUFQFFM6ISF0ohLHfeUl4kJIHiaeto+ZEbGfvTjpPZDtFRNTWQYmrDBjkOZFPFAHBPRgyVQH18SYs3yrgyxuBX2hREk1gx1EVcKTkUxLqq4FM7sWMByyaEWn2Hr5PHUEnYVxSBAyfngfj2ylgQagRWdX0gcijWD4iUY9VyUxrGyX3OzyeHRjvXEB7MvHL+GbuKuJLKaEICEqVeoTdr/tga5ughP75JZNXvfkXO5ipxidgW1jchilCIA2F0PkoYmM13eWkDvgIjMnMx2dGr1U1B0kPkVeME5oLqEw2PkVAcKbEJjMGEZYmwwsSfr5DQH9kB2zomAlPJMKrMFrcvhpBg2Uign3bIQJeKzzf7qhqQy9eXwi46qkBWD0+xXJbRYQ89asAVEeNWKjzcvNGQG3/pQI+zeEMvKKOy98aCoH31FD+qW6V34yAPPnhe0o7Oy/wd1shCcWsscmFtCrgZM8n4cy6ZiSfFXj1cfqDDd2keZDnfYf3yGx2K0N2igjISKIF/pV5lWF9O2UUAf3BobXxalXAbhZw7EgcG1WLRiXsncnAKOQ+iarVEohgiQVovRUiX/mUU9LMzQSMqC+RaD+Sa2L0igdYW45n4cHg/icncQO6t32V8VDA4+0QcFyaLxLXcp5TFVAL9wNCZwFZw72B5m44/Py2zeUbnzPwrg5L4iBfpUTaxxYYsxdbgrbD/T8SRKzODiaW54iAJHu9YFxEgxLmNiJlpwIaFwURatG75LjuLnagPFYvRM4eIql5LFKqAsbH+qsRlLgWIuBclB+EHwcVtYOJL8GFI/39eQyq+mBZIJseIuNo0NrICV+OoPyimIC5FtgyvhNEvK4R1BzbXwhoKswC7IWKCNhrcwCZdIDbT9pcx7XbM2gjqOJyAzYqpvhaZ7YPIIdimPxzEVD6v0HAoSDKfwoCKr9DBewQkDaCmrPLlc4C2rtXvPmYBfxQATsENDoVsIuGr5pxyX4g4IcdzGLLCuEuW40+EfDDDqaLhu8aQX9FQNoI2qmA24uMCNc1gnYq4K8IeN5n+hsBQW3UTwTsZgFpKETXCKrN8Pi7RlD73DwyioA0FKJDwLtYvcKNeILElve7RjOrpAmvL8F828F0uYCdHczHLGCHgM5satUaWS1nVAX8cASlKuAvjaAfdjCdCmj7oMot4s0+ZwH/rQp4Zbj5WwX8RkC79PYbrZkND+FWPDvELnZRpp2N8hjW/Np5O4J2CFhFN+v3zgL2hyI74P8QBPxpxUKavHZ0FjDRY0SsTgUshJnKpovJOje4eyGCGeriexbwMdn1Qc8VkcSzsMhJ5J0FfPRzMi4N2kWlKuDKGbddxw4iYGcHE9W3XhmdbreUkHWiwlTBe2Ki1Pj9DgEnwgwRNIhDRM6ozc2reEQgI2c2WLQikoUHRU0md29tGA9PIZDeYtze/K7YFAETVZRYmA1uHBncLRcWM61Xhunt/jULKL8QUcsUl1pOvygwjfuIfF0jaDN/PUBZz3psNE1ala1FwDxldJIumntlFANELJg8mTJW4UsFjKoeImkl32yqAkaPsZxA9gxSUhouD765w/e7XMBtTUYQBoicofxoEZCVRjCrJY1MjXZ/wTQWQCEqw4Y7H8+3vHrJYFkZnr9Jigj6cAIsp2VNwvJy3jbqntfvWUCqAu72FwcgK3Uy2ZJ1aiwl/PebHBO1nMga/nt1KuB8Eyts2tPxfS8rAgg0AxF72/+NCDgUOflPQcCfblo7xffLGwGtVkXqENC479MyDBaIgDQUon/2yjhlCEdOQ4sBS3C9JBqyL46kj1wH314HbLQzVI8ioHE/T1jaCNrNAlpaGZbg93YPYieeCeoyR0Txi1ims4AUAa8HSyUv3ZIQQREBQfQQybpGUKNJYjbCJSMj0ijzIJDZkIDXZzdEUBsf/LHhl6HgI2LRRlBuG7BxoyCCdSqgM2tVSi/XG5KXDwMcX0REzC4GkMtkPQD/lIck9ESiUgQcH+SvWUCKgC8LEbBzBO1CIQLGjBBxcd2gCEiOmV9GQz9+EC0eM28VMO9/qYBa3A+wPLRYj6qARB4mSTzVEXFLrbWHASMso2KASObMHtqnCugopYy/7+wncTnE89WpgB0CRvYUj2evqSG4uYCvlQ1bk9M1D8HLlLYRtUXAMMBHgqZe4J0LeHPI/L+BgENx+GMDC78bAX96CEg/91gw1JFQRmtRRsQZL6p3KEQdIgIGzi4B62U+WOj1vQfxUsYBsjjdyngjjlUySWMb/En1YkN+PUckgkUNjmh+qYBNfNuCEu36JH4OcoOM+vEctJffT8L9VUrJZH0uwBR2Egnv5yYj2jVIQXsgAsa3Qd5QBLTDnpCAu/B44tzcDbj14MXGh1Y17GYBtZuLCOjL8oaMl/odtBUiYHifftnBeKTpJ/G9aVKibQYLsDKZTcKB6meEzBkbnF0fEZA5fyGgFbXR8J0K6GSHJ1iL16CMYVi8VcDODiYe1JeKqoCO3EMEbKaeTSbH3eQ9Cxi1cTKv/uECyhL6Zcis8fg3ebyHcVwM2Wg/XfKEM2N8Rngyl0AcX1PiWWKGx5+3dcEQEXDIiFN8evTYMtxcm4qclMUD/FwSSRix1zcCejX+e8Vmjv8+q5VegTfG15AnvkH42e4MTiYMSXQKVnj+5f4LtBE7LOOn56v/SAT86xb57yIgL4n//nb5ByLg8IcRsLOD6WYBqQpI7Ps+PNWr+d8aQZ3AeXDvWcC2EdQV0jaUobODKfmKdWT1+C92ML84gtoHGzitHtfkbQfTIWCnAl4YO0fEcRExF43SfKqAJVvPPxHwbypgOwt47KvkjYBdI+jG0cafCNipgC5bPDmKgB+NoBen8cLz+UpYioDzS3P7tIPpHEE7FZAiYKcCfiBgpwJ2djC2EA8fXwgIzt8cQT8QkEbDf6uAHwjY2cGc+dL5tIPZOgQpwlqzBrWD6VTAj0bQy800k49QiE4F/NURlKqA3SxgpwI6Wl0/fhsC8pI8/I8I+M+wg9F+PMY6XpQwgonOpiDdVeO5HdqQhA0iCr+958b6uhBAl/tiSR1BQzMY4lLj46N93Atyoo9jEQKD6RHIDckmYbp8q4CT1oWbImDOVwyhCIgXpYoIBSpJFmKwISMhsWB+2+llkivhxlDuuwE40QkRhb8zNXlxrUOn+FSTtN/anUwXxIBimPXYOOARASX1bkI4K2QSgqGoRl1Y+Hmt7rFhvvuyg5nII5mN3ZpJiWVbCmSjcS+JlNu9MWYTlwV7K2KB4a1uWE6PEAHBCRGp4gl+f0RmbwQE6YBIJw7GX42g+SgAqgJmw1Au44XeIu0Bz5ex0xFZC3n9ngWECYP7s5NQNQan5K0CTte3G5aX0k5CZLQUMrXa8y3PmB5YhoPnL9/g97nHgYfgcZfYeKYWPCE91kPEJXpCZwEpAq72bU5gT0mN4+1oQeRNEAGvQugZWjH+UgG7RlCiHgC8qNZ+bzR8n5c59qecq38zAmrqD99TC2ncgFmcp601RFmRHsknEBzLNKEIeH1kiCSPh8fGSsDy5C7NGPCq9vVBfPFk+ECkCrQNIplcIQK6I/kMJDxP346g0uHhAC7vkMRzVedJveYtGA8uERsnSaISs5+GYA5yRMbLaGgQQSRvBIxPDatSO5gOAeE+KnPCBA//jYDyma2oCui7xC/hdCmB3PH5gEVsESYUAQXmEWO5WAb49L/rD0J49Y2Acb/PeaScrPEZ8ViGSSTig5x4UM+AzORJSRtBu1lAZ47YFt00bvOBgPGafVXkZSICmss0IDHTqpbnBWGoCgjx/msW0BSEoITHkgBVASkCjg46R3Lt0gPlrIds5O8Tmehho4M6viUsVQH7QxbvsfETETNzWwdUxnjnAlJH0OlcDUAt+bSMQyAPwvQzAPuixEms9BD5OhXQSLZQUkfQ/mi4AHd9w/P5WxtBeXnA/SGzgPxPz9fGd4cD0zsIZawtG3gjYNsICgy/yshzdeg06GdCVcALloBgsNWdxP0nIuD1ZDq4LDgsCXv3U47X5OEEfnYUSRz2ioq4KiKgf9D7BB/WskGc+W4OozTrl3ExuKS0EdQKCpEFufRyskyCCaibiUQiMZA5GgoxvkwF3N654REkgx2YrMaSWG2P17IOOajPWxsFP5Ib6giq6/tBEsUDRLBVEN/AlaJ+Gd3uXkYi+TAHnVhs61i6SoltTh2wDnOWDasyz2guoLVvQyH0E+NRBHSnqyEJ9eKGFdVrcQSbyQdsdPaWNTFetxKcQ/UqQ6XIbaJfz9M3Am6E4N0IqhX3fgJD/gsB9TQZspDWiIBRuQhA9yuuhIzg+VaMYPHOBdSVm0qMSzAD41Hi8UkPuSZ3ffd2BI38zTUnB5NZQtA3EQH5VcMRoiwO4AlHfC3lV5sioM5liKxs3FPJmu9xYA1XiKD4wPpHIuD3rfjfRUCRFf7z0voPQUD+hxtBB3EW0llAx0srg6qAH7OA/1YF3GwP6t8Q0Hoxw/RzFrBDwG4WsHMEpQj4b2cBb4PVsqR2MN+zgB8q4EU+Wu9GUCM+Dv+GgB+hEDQXsJ0FpAiocsP0PQv4nQtIVUDyUiqKgB/R8N0sYIeAtBG0UwGr1wGrWGuY8h8qoGVkD5vawXQqoL0Mj/x7FvA0GH86glI7mO9ZwE4FdIXmXlEEpI6gir31qArYNYJSBNw4w3VYc6/RWwXsELDLBaSOoJ0K2CHgZyjELwj4MQv4iK05VQF/aygE3lMS/4fYwWjGD/9Z5Zjho96eLnR26vcQsa6s9EbAyWXQqoD7m4hLwVZkI++OCFgF4hCUSY5I2CGglCKyjM9Rr4yQRmwyyo8uhMwNL7bD4csOJrOXTBkLK/x8zUkaLJwaEUpJEfGEvG1cnFU6m4wqZWMUZDAE4zLWsGBeFA+KgLmiqWUiDRXDqPTLCKZri0lAHa49o560uYLLs1yGCEqqsduNXZg+xwyWy4rSGPF+bcHUfvZItHu0iCYlChS9HBFxlSMCPu9MH7ymxO1lWArTXMAuFOJjFnAVSQwb7ef4mn0OTZheBmqSpD4irUHuiLy3eVtAN8WG1PpAoo2gievj/nVpPIJl/eixkVavVWP4YkeQRL7WhrgzD7KYFj0sf9vQhnCGv3/qTpk3Asp9RM5XT+fBSE05CSUfQbebBfxoBCW+gse7MxEBD/N7ht+X2tm/oVqmzxbZTx6xYRKNFJYiYK6eKxhJBzy/v3UWUORY7g/JBdR+umntyg7vbwQ0tmxNbgoioOFVaUJDIToVcHyQfBJd1iVP/E2jgnsyfUIREGreAGKUIRsWnApk1+cvoLuIgNFxxMkfCBjayU4mtZDaoD03cRmaDV6RjwhCsHfLaRLx/swmqxsiYNcICmYP3+8QcNxPsdjyhskbAS3dD5NwICOyBk2LgIYWkPAmJhlZr7xJm0kWljQXsGsEHTFNUEanZ8wRu2ePwPPb2bsOAZejNQ8auwjLUMwSjzB1mgF5to6gXTQ872Ph6qoh3gffCNg1goau+KrJfMHHoIpRkOBZQ8QVRw+VqoAUAV+91hG06uH+Lm4ChNnKY7BXcpLAbVaqBPwLA46q4PYPXKWS2aXSqSMoDYVIOU8B05d8NkybxKCOoFZMENGBNTLS7PHYaCMoEyY8UZxNCPpGwf0vr4iAm1sWgXK7A0sR8MqwWL7yZkJi/UR+WzQ83lP9/h8yC8j/dNDKRH0O3rmAk2uTkmx23lMVMBRmvbcKqOSrZxk/p4gYsyxwYbR9IAJ2KuBTN8egShO2jPeneUV4ZleDY9pfdjBP87UFhXH7SfiSPbyGi9cCzKp12IwzKSe6qxdY4W0lErfTBORxjKcw2iEChk6Y82Q7mT5A4QWBhPt+IxPxdN4BGXmIgNI1x/812uF/pTZUgTfzB3UE1cv9gIXt4QsBHXHQL+H2bHCdSgZLsOYcW4bGAn8fXHUXgmLFkZD1vA1VAZ2skstIFRABD3B+wainDRMERcYmD8WscZ2+IhKOhXFNlM25BPXsvNjwsUYkZZzzDIJeOwuYawG8G0HPE0RQbSvLRDiIB7DuFcLsgZdk/H1FAN7wiohcVb2cNEy8AMtbikk42gSIgOF5DtbtwZHodWkaoi7dO7hYLSRUBTzoryUoQo3ILg1lvKcnxQFG9oNnY9PwbSL4t7cKCCdtZRNPGRjgD4Ih+49VAft/vfffRUCpz3N/SC6gov1wuVo+cdGjs4DHGctRFfCjEfQ7F9DyKq36QMBPO5hZemCdWLAaqgLWxzp4I2A3C/jRCNrlAlZ91klsK1VSrQuFODns6n9QAZdGuqIq4IcdzCYMdUIRMLisF9QR1NHtkNP6+1lDG0HdsfSQKQJ2jqBUBfwVAT8cQTsV8FcE/M4F/JgF7BxBP+xgOkdQioC/qoCPKzv7dAStnNn83Qj6HQ3fIeCHCtg1gtJZwK4R9EMF/LaDoY6gXShEh4C0EfQbAT9mASkCdo2gjHyH/wYCSv2fM9v+0xxB2fXiCL4r6WyKRZNneCPFBhBCRMBuFtC5mSIoZiqRaLYIU2M3xdeOw4tsfA2DDbmppQILdcQkoeZIKakH7BiK7IGIgeuAYWyMpQ7ZtmDKsCcyGyKFdx3SEhFqarsBR67K2oa8f0QEnVzDylh6OwGciY/ff5iBjEsf60CyaVUtf7C2DaXN+YNHgPtLlncwem0uXkzkVtXTFdvIB6EL+euBSDcbh18IuHN6ZXj0bxV5jdcqpM8hQ2JxFD4MLAAGMJpGDBtqR4Ynm83FhZn+QAR0tvfaaJQL7t+tFSzclXVjMHHrYMpfEPGM4pYjAEpuGz/fK/FiCSoyu8eIxL2tmqSpgYhZeu3s323SY+G6bkMb2lnArhF0Iti4vycbKgDiQCkn+3pdGU9fUmAq5lqSnAREztH1LMAoPCAyqzyej24WcMnnepJW8Z03xBKRN+u3rxs5zA1JQSRM1yoipuEh8r30xKGNoIkhrlNjzjIn0FYqnt+0bWz9ffeU/GPztb+7EfSnY6yZXLnTUIioeZGGIqAS7P9FBXQKzU9oI+h6lX8h4MtDpOP7qQVqVQGJVfLIiLTnGtA0RMr4Zo5U4q3tMVimAbi6ZKxBmAU44Nv3mA1hisi1OqUheEaLgJOeZZP7s1GAJKO0jJc94r1VQGGTYHnmIvKpvBe2c1aIbI5LHmSyeWC5xyhBEuvndjbQN6bgbuchG1UKl5PelEtAW7eqobXH4+UGuQUaAiiJAxmP2hbWIoyZLCwjLD492gjaIWB4GX4h4MiMARHPSCsaCtGpgFE62D1IqSMCOmMIylCQdjzxJjUu33cef183CzjXclx/zqOQhPYtSUml1D6dBYT9KVGJ7iNSK7YMbIwXF55vKycwNq4JC/o8RaTe2Ap4jznuD/zSJvmwmkLQ9BDRPQN/39A3InDng5QNQ4aVSRrlgB9k4rZZG5GveuUxBNkrQuTbJg3hz8cbjMoWMS+z5PchoDTgBj/VAfa7EfCnu1UO++cQEc4T2PBlyTkZNfoBKyybL8MnIJKcjoMUrMX2WYJRIWLdD64HVvi8l1A9xgYZk8IHK2VYNrITpyEb/XACrzqJSYTrTEPEm4gIqCR9NhY9RKTT+pWDMd0OkuhUSBV5TAYFeG4pEVjtvZqU22IO6msgJZAoPZWMe+cnGOZSIPBcI7LsYrcEc2dghSSzHiLqfbACY7xiE4jXHkcmmv4Ashwhsgk3RECTX9wRoVREzusgr8h+zqzwGt2yLEXArbjwgUxNroyCvKlIOhQf4BgGIuDADVI6C+jkh2EZ77KbR2w9OMHo0RsmkQMXjpyfLt6ZZsImMVhySmbLVwaOagslbQR9OucLGG6J+w/aRsz4eTjiPRkjAjrDRiXF9AagPVeIqNd9b0PyoljC+JW3+bs1IuBw9poDmRd8Eh9f+PtEi3lQBKQqoOnHS3APL76MRwu/tX95HYFcMiGJFoeVR4TwdQGV0/F8dAio8C4+A7c5n0RzvWf8IxHwr3Xpv4uA8nD4nx8D/xAElH84F/DDEbRDwG9HUBs4RLiuEfRacaO3Hcy3I6jbhULU2awMayz1WGslWZUm7qzrGwG/7WC6UAjqCNo1gtJZwA4BCbksw61ntA6grSNoh4CVVW8SB6/gxwcCUhXwVwTsVMCPWcB/6wjaNYI6Bq9XH46gNBTi10bQ/1kF/HAE/VABP3IBC8e23wj4rQJ2jaDHAyLcBwJ2jaDUEVRNonNYpS9EvKcW5dqxXK7fjaAzZSNTFfA0T6zS8o9Jqq3H0vY9C3g7bfOPRtAPO5hmMXOJ9ay29mc0/H8VAeWhIP4hjaD64If/rGIIzBH010XHtWkfesaBJ28ETLavdW6wr0ACL1vgUreL7qmhe2cRl0JewjtDRqSbewQRxgiYMk4iRED/dR9D6muIGOS2QQYcrXWIC49hId8XFREOoQ6T21FNJtcKEUjUShsi49CqkAIiENu8RPCFlVZi7RmqRrhFxCrqvVomzzY6PZoQE2bPAyLb0kHE6VTAxVLtYbm96xAREXARDRk22i3XbwSMpikiWNY6alr9UIM8OyJC9reIiE+FEcDIXAULPVVRDYqAz7tOkv0AESzOjzYUXK4kyYIg0nWzgB0CTvQHIuC+urswucSt6ji41eQpLHp0FnByt/HznSNoKh8QSU/N2jDcDR5vNMCHydRqGJki4IwZKyxFwOGeqDBrVcDpysHjH6YLCUY6LrLT0QGPb35Y+xQBJ/5I4Q1jWbqIkIGeTG/pfWOYOwuRb/zEfz/7ooBRkFk7S+l8qYBYGl7BbGYaOyHW+vchoDyUBv8xFOKf0Qj6Mbb0M/fULAsfVAWMmV3JEc9qkaudBYTDxcDyLKvaXMCRX0a6RmRyGckaqDHiBVUBuevDAXvc2o0sSkTAwfNxA2V7nr7tYCgCDhVEnMUQkaeYqS5FQGhWpP2LfgZgXpbTthcGC63ltVYQcQzc/+raRpu3s4CaN09IvPPYmsygBiDMABHvuks4ioC602uj50/JhtrBOMEEkthefzWC/lsEjIwgTYm8XcpgLaeIsNExgXcuoCdNSjoLmL3UFPTRNiLRKeUqkrBGSEMhYq4N5+5UQPcY4P7LRYm/b5/rYD2FVuWcIKJ1djDmxAmTaLYhWRsi4dFGUMgl8kbAoCfg9qdlhQi4tEcw6l3bnL9WBbyoqQraaxXhET9ZjyTTagKmxX8h4P1ktDmOiIDx6ZaqhOlBBFbGJIQiYKcC+uYAt89C2ZDUl55g7U5J8ntVQJlnh3+KCvjTWZt3iHgg1lVg44r/CwGnJp9QBBz2Xyko6eHJRsNR25hpxT7Y5uZehpI+tok/CAJQGIsjkV/OG3I7n09gxy4iyqEoGqIk+g4CdYkIdB/kQLh8hwj4DAdlqKSXmux38Rq0HcF1T/ObhgTL3Rx8bSIlUf5AZNKswxO8+04oQzXyDXLZBxXYQsriPd+qdulBX4E6b6Pgs9qTyVZoEbDaD5MwLG4pyV1EQHKvcX+5g9vvsQdEwOecI6Ew93Gd4W54/PWJY+OhJ9dEmg/u4J4ruQyTXfFGQPV5G7KhoCPSzYXblwo4mHd2LnEF+kVkWajtJiP5adAevyUkoAu39yygB4dBEu+2PZvY1+kB9JWPCLgpPZv0iBuBsjYHBNjptSJ9+ZBTBIxttTAIbKZL0Lgen8ACGo4Mg8UbAcPtFJHxMBZzMLNCIJHe4Pm5X8QjqLyI+7fDFVAVMNAMRNbODoaFxRjwuYNImRarf6YK+Nc99F9FwAErDIZ/yCyg/NOhENHGnr0bQR9Rmv4tFOKkrU9hXa2MTwSszFL7VAGrF4+FoD2ccRQB12Qw/pwF7BDwYxawywWkjaAdAt5mt80bAZvL+BFuhvsNSxEwnqjbT0fQrhH0pPqEOL68qWkoxA5gRCz/rqnabHuU6Sygu5W2DZ0F3Fgn8x0KYcrSnCIgtYMJpdr+bAT9dgT9mAX8QEBfJcO/IeBpZevvWcB3NPy/2sF0s4DUEfR/RsCPRtAOAWkoxHcj6KcKOH4uEpvIz4aqgLfJ2vpEwM4OhqqAH42gHQLWHLsKLwOGsL/VERTvKV76UxpB+R++p3r5oAbHrxEB19f1GwFTMv5CwK4R1DJqqQTLX6dGs2Ek0DRLSmgj6FoZqzC1p4hkejXOSFUiAs7Gd62cDncqItwj+ULAO8NUhBcQCfPERaSbx4iAnR1M/Ir1Ml0eEEl2A9y+kyzx+wsDkSk6XRxIBQs/r5/w+Fy4m1C4fQaXWmP9RsBkMe6xeG0iwj7J2IXYzPB4OjsYqgLe+j02fFjMg7jzUoNZY3whoGAHArjGQiGTeYqb7EIhumj4ZLi6vx1BU9VTknR9w+MrspkJS6lSkyl7R6RVn4iMsfPosfGm3f65f2DAkRK1THV+/Q6FyBSfKWGr3W1jI61HsNg+NJKuFrg/vikRoa2bStJRO3s4O+P5jDpHUKfC/W/kG55vYaySpJZaR9Tb0IPoIiDyMdKdM07hZQyZpOD5m8+VjbFm21nIeR///Q7SGgwQ21AIWVPYdMyEyOrrdmkOQ0TAF/P7cgHxnhKHf0guoPrT5ar9uLyoHUx0YBEJBLKZUgSMpAXnkY2MCGLenC8EfLoeLk/P3E9C9xHLxJ63oQ89REDgyCOnCKjdz62Ne4uArMg5LQJFJCanBMul28YB4yXGbLhoo947O5huFjBiuBmQ4QkR0GJGaRIdr0n2dgTd5QnBohgRMLumAO7MhQSYa/IgVvbwsfyUQhI7dVnRWUCKgIsQEbBrBNX1Ib6/n5e4vNxkC4zJK0yoHcxttexhuTxBBBxN2fQdCtHZwXSNoDQaPp5BGRdstaGhEIYwjdiweO14cnVbR9DUw+1brZ1Mh4AfKmA3C+guICzDOCzfCGiujoho9b60iRo1GuhEiJI4SxC5OwTsZgHD0kmx3PQAz8drGiWRBYlHcwG7RlCKgMzWiME8twioF4ZBEdARmZiNz1dEwC4XkCJgFwpRVzOOqoC/FQHxnpJ57s9AwOFPN1eH/JUHtVwiMjjLvCLba1GBFlp8SWcBy//H3Z11KapsjcL+QV4IKjaXNBG0IkwIujsVFQUVFRX99d8Ecu1019rn7HOR9b6rvpsaI4eZCmhIPDU78RqAHOovzuUmaUUyqthgFOaT66KAAtUcsPoPnnkxGdfkaB9KsPvlhHRRQId/70HbI7G9kW4H5LZHsswlc5j7uYD7wDYK2NYCegfHrsl6cVqBIkbT3O1LTYfMZjT8vLccE1CWSMJR3S/AUmZIPm9XpcTP+xvQl4TL/V08m31FAYdIwK4WUPejLwJ6BanqLgqopwGSdZM3iZSnt4Pnd+U5r2qikBcRCWhwSEAQJg6QgH+8QdWtEQfVZWuTsTX8GgrhX3tzhORwiHdwCXcP3qCcJWQ/mqxAF89j5oYevn5bC6hF5pDBeHk3yHplfQ2FgFMfCWgvTrgGHjck8mx3L8m+viJRg+mEdR1B69VhDc55IjDPmiABe97hqx0MrJ0mCugoSOp5OiauM7tTEm/6Z5DzzTjvooDdaHh5PSJev4fkS/VVQ3gRCfiPTQQd/e8QkJ8ORn9ILeBM+eFawDYR9HRN4YuApa6/3IORrD/bwbS1gF0iqGY3hPolEXTvPMu8SwRtCfjrUIgPAmb9Uv8aDe+d3eJrKEQTBewSQYebvHDP8W33RcDvdjAfUcDPuYBNR9C2HUw3F/CU7/jPWsBfO4K2UcA2EfTXdjBGtpGyrh3Mx1CIXzuC9ua13hHQiCtIulrAjyjgdy3gx1CI/0stYEvAj1rANgr461zALhG0jQL+Wgv4nQjatYNpO4L+X4ZCfNcC/taOoLim/h+abf8zooDy9IcJqFv41dvVAmqKCFQ1dQO86oGEGEyeKTVpNAVlY01zfyQhuYbT4RSopiMJt8k2I8pBlAEuHBLq7NwyMpKRJCvZ+ysK2A6F2PQ2+HjVzO3LwjUBz22GTozsp0S/E0FZMUOSLW+nHujKqvuwUlrPnmYXBQxPcyRM3UcCwvwmEtabPAMKyyYqOK77BOzz0+5qAWPtiY+3QyFaAsZSS7DJo8btHVFgW4RIUufYtIMZOVMgWl8kwVUWKQ2Hfw2F6GoB+XVuwDoeiHmXCFqbaw1SY4kEvI36JQknaxPiVa/POgLeh2sRlg0Bu3YwbUdQmC/x9ZK1a3TtYNooYGC+RAmJRiR8fh6fr/bw9WI+bqKUy79qAQ1v2wPKNR1G8SLjfrRpBxPkZ4UFzzcS0ByJXwQMN9GuoJcbMyGFpp3OuMTrE26a91MWRC5aZvj+rdI3B1SYIgF7ofvbooC4psbCH9IRVPrp7SpZzDkwpveI88ccm5GriAQUB6e/CHjImvYk67XD3HXAS8TZZQS0wXuRu5GC5Lmt6BykW4mEqbksI+9F9QRRuCIpvVOI26Mm6ifvNI+AWxGDBLRC1EQ7xtzjlUsIv/grEdS923FAokszh7BNBN1tWEq4VxnBot4yBneO1GRDEgaiv4KmQUzOk5RvEkHPYzf3BR0fH+0NJOyUAedJOyRSGwUkqogEy3vMILGNBDUiDX//9SoCUnnrPoicBxx4YZ52BGzbwbigI+Hiy6ypWDp4pBsKUc4zF5z30yceH75nZKs1tYB60zF0MUZiXhJB/YoCfieCOmvErTsO8ozU0wTPX4yReM6Ks0k9KAkYxgBJuVZ4IJ4l6F/tYJRlEBC5yr6igF6tN6Pem0RQvMni+9N2BJ3IRgBSOgiZyxaFTQIVfKD9PiPea5FXJB4iCUXy+isKuJ5ORyCO5Ob5fycB+el0/KdEAQc/vKb2m/v4azT8bWYXRO29j2C6Z6Gp7VukpJaUEFTLf5MuEdSan5AQPfeJZAuRgJ7rABj+gM+9Ox3zHQE/agHbKKDu7IYE9LIKiNI7bUCd94ZILvFWd7WAtqROmX/dzniyaoY8ON5gyjzjtYGOgNJNGefuOVrYZKohoWTvynH+9ll9RQH1i40YcyQkTrlBAlLzOMq7RNC35OMafwG+Hi1mNZm//B3Y9YVncPV6uKZvEwCaeQMG9QkJqrl/JYJ2BOwdrm+wrUAgPvH70A2FIBcLSXWc3gSy6yk5kOOJb+pv7ZQEqYYkm/4rCsi40w2sV4ivTwiSjC/eJ9AkHZ+P7mc2ufoR7pC9CImqGJuKMG2C12O0+ouAZv+6BkOXhdx976oZIcHjay4gflM0BFSczRcBNQ2ff2tYJYjrw5jzpd0dyDif3IDcxCZx9dxDIh4e8EXAf2wUUPjfIeCQ43/s1vq7CfjTcwHbdjAftYAtAT86gra1gB0Bv6OAHQHJeld0iaD36/FCLI5L6GdHUOeAhGvbwbQE7GoBv6OAH7WAHwRs28G0iaBdLWDbDqaNAna1gB8dQbsoYJMIepRK+m9RwKxe/C0K2CWCFuY0/M9RQH0QQ91FAX/tCNoSsGsH850I+mtH0I6A31HAbjT891AIg1i7Wj6JTQfThoAfUcDLzNX/D1HAtiNolwj6Sy3gR0fQdijEx2j4/9wOpo0CtgSsVqXxmwk45EbcH1ILKP90pzXmbSugG13hwqkkBtQ4EwOS/U4mkdh/fiWCkuF6yrm+io9nqwhJcpWmnOer/YJIs7UMW+8qMqYmt4KQyXQO663yb7WArn0WWTTvbyuynU4JLPm+xDF1gAT8TgRlQfCsaX/fEKqtBeydngZ9rf6KAkZhjITZj3Mdgh4RSbQOn0lHwI2+7XOem+yAxhazwHvneDwtAaXFEwloj/uc76+3M1LcRkjAZIV/bzbkfPsKknOriCzovZ6U+rubBStOUlhXC6gpHBJPvYpI2hGSTJ7kGnj9JpG1GOH5tImg7DlA4kbjPk9U/iaBv+OlnKX44aXHd6zBKtojAS15Z9Ohnf81FEIJkbhxjuTzkh6S0Yqa9jSnmwJpaCEBI/wyotpm0gMnIUhA1LZBL+PnoiMgSx1XQJLebPD8ERIw0/F4lVmMxzu44d/Ld3y/lplrdgQMnne8fgvXGeFNeSdzrH6Jv4+AQ04Y/yG1gNJPdwRlR8Z3BPRyVkhdFFCN/kXAMC2RZHPmELemVCKrUsKNa99YcF0U8JuAnsiykpReVX8mggZraoGaOc0cwEXTbqVn2OBsOZa7z5BkXRRQjtZR7k6bJjD3FxCwL2rAgN/kBRkOshAsEjPi9gdIvvWp8mFxCYC5czufEankXZBH+DmBIkYCugMkoOj48FULSEdSAKQgLofbLNziHfmZBfNl6HLemQRIKjmVPgnozYKkSwTtCNjWAhJ28XLgh/QrEdR+XXHzuk1z6asdzFhDAiKpjI6Akv+vRND5vcDtPc/w8ZpD0ra1gG07GJ93OSD3DRJQ73FIyt2ex/N/8EjAd1MLeMCzJLSe4ePeGl9/GHJB1w6mrQXsCPhY2CHygEcClhsKXRRQUvpI5vGdqz7bwbQEnGxEAWzVRoJua+7XGWY/uaYmkz8kCvhRXvsza+q1H0/AGV7HuQ/btCLXHRLFtHD34ZOkl5L9WwtBV2Zv1g2FCJ2hA9aIq5k3spGA5f0NoJ/kZtT7aSkQrjg1g1aaWsB0+PiqBVQMZci8gKYpsTRtC2L8GhFIrlOezG38uU0EBaXpAMrvHxsQD9GUuVcZidbbI8GMk4Sk4kQkzaF/RaI+RCTf84FktXvvFPRxyOfu4bKgZHtuCPhUBQLS469E0Pl7hK83fVY8uZkPJCBn8pzP9nh+48THz5zKDZh/GeL58WrTDubeEHD5RgKazvCNn/wlkqkl4JlEJTjuaMTgHMwkXMVOgZ/pCglsT9KMbB0koKwYY+Yt9v+KAg7jIedr2gK6WkDpXgsEb1JI4sv1ili0tkhErexVJLloO5AmvQnzT7Ujkcvd34B5O+D7Ud8WUlcL2M4F9E6XloD9Lf69ha93HSEBh5H2bwScGAoS1M2QgJyKBDTshwd0uBb+uUMhBuP/HQKOBtzkD0kEFYc/XAvYRgHbRFArdOjXaPhTEqacpQ9y6DqCHi629kXAfImEOucZIV0UsO0IetXSS270BvHsbwT8GA0/W+6D/1wL2CaC6tPevv7PiaAX2jO+ooDTYz79qgUkTfuU77mAHQHbKGAZCPZXLeD3UIiPuYAftYAHVQj+FgW8vTn3b1HAj1rAq6Pj37eJoC0B97uF9u8E/Ndo+LYdTFsL+JEI+jEX8DsR1MzHr/KjI2hHQGN8Xn8RMBkyvosCtrWA/2+JoN9zAT+igC0Bf+tQCFxTQ/4PmQso/3RytSBZd1D5mpBAt3YJnbhIhtQIZMaEepd1UUB94c2YX56RFFb/0QPL0GfMXTr9khTunMC6d0AiTefritgescHfCzIXmHOgtE5yBUC7I8nSu8OT592l4OZbmbB6jOTax5wBG3eFry9FIk/F9CZCLPeRgGLp2l0tIJs+JC6INDehZW+EBBQPSMqciClFG+HPl6NImHTF43tAPIclPpRH/G5X0eAwQtIWHD5+WyM51+cngUic49/HD7GmTr/fB+Vq4PHvm0RSq+nwCb0cidXWAsr8CAkqD0QuChIkGm7dkZROKLEI9SyQxQWPLwgqJORx5szI0+WQdKczkm41wN/XRw0ZoyZq+VaRqLuDqEFwM/H6lrAz6PEkIvmOBM+vpyOB5w4SNaWOnEfxCQkZxqIIwcFq2ufYSMjgoS8gUpGowfL9FCgVpg549YEQJjRRw9kUCZssPTkPYeAGVJw/TQhLUSIdAZf2aQLqpVIImxpi9dsIOBqMJn/KUIjpD29X+WOO325xHRNvWwRGFwWcb88B5/WnPJAnXytgeycnB9pECftypoJs8Q5z94yTiLNKF6BsrggMnWQVkeXqBQv3gs/XRgFnuKnFTd/G49w9Mo1cnkgo1WMB8TcCy8hMTT18HAno6dNzQsoepWDJNMj9vJeXRDfrCGxlz5i3PjOBZHYdgI5A4tyJjGR9Q40EfA2Aeb2QEzoCmkvwSBcFlJ2mnYvpAgPUc0BIKCBZt89m49hEARe9VAYqO/j7FmUFoZSuuiigNxsVCVmtaACW9vY4f6kVZUdAiz/6BC5JbhB1JeB208O15vZjJN2Z1hoo0cjn/KNaZARfxAGl2AHzU6OpZURUgpzpLPdv+xzI5lVqYAm1n8NijyTlJ4XZEdDfXwLczppI7vkwx+uHgEu7KKB5WgZ5lwgqhJCAFL4j0hHwIkshvl89lnvFFjfTeo4EtrZ9j7mPiONJWLMZGG4SILSD4tft6k+uqfF/L1j4/+lQCPzGxPtQ+hzjbgc/r8SVh0hA/SZw/uawyDoCaiP1zfn6E4kmariDmY/UOofxGQl4g4MPpl3hPjHsjwUS9h8XsK0rEqaI+jWhunYAhb8Oc4D+LCVu2g5sT0a5m73XwlctoHaZMh+MO65RdbKDed1EAXNrkZJihwRcyMdxDslsE5BMbRIdpTvPPKlKyy4KOFemPAfFZGGTgaq8QHWPAvMK55GQ+rBtooLrEXP9LZKnHm+RpPpuQLwd4PNT1cE1AasB5w7OttC1g7HkpiNorDgB6SUTXCnrVMDPcP4AYmda0/YLSeW7qU0J7JCkdO0PiLtleDyzh7OFuVQiqUceEtRx3xWYag8JOpsuAjKUtiVQ+4qrf13bCYnGQ1wD9RmJ5lx6NTGf0R7MLJtw3jzrU2LGhy2S1hI47zFEwvF0+AKzaVcGrOxlRAudPe74lvj+PbxmrmCxuoAu6RM8sgter/F+eANndBvlYK56BpkW/RDMPhM4mIaLf2Y7mH8tsP9ZAgrD2fQPiQKKwu8gYBsF/KgF7Aj4PRTiox1MS8CPWsA2Cpgr1jU3yldpfw6FaBNB2yhgS8CuHcxHImg7F7AlYDEtMs7y5FfRtYNpCahfgUmyeayOn0Mh2kTQz1rAJgrY1gIaMS/VH3MBPwj4UQv4HQX8lYAfcwFbAnaj4ZWAqzsC6ifxaH9EAbtE0IHPjh0Brb2SJB/tYD4SQa9+iIS7X/H42kTQjO6M/0Mi6HdH0I9awI92MG0UsE0E/YgC5qVvfnUEdU/u1T1N1PlXO5iWgG0UEHftHnwR8LfPBRwKaMA/JQr400lrG2dyB+vo4T5OuyEBU8c1IGS5zIKB6RaU2z6mILqnGeflqpjQy4WJkPhj3AQ6s22JX/05EtBKkUjPfFqRvqbbsLUSmWNkXaNQVmcFvOUQiXViSKR4OVfBzyk+/3LbzPW7TQ0I7ltCItUVBcpPRhIE7ycScHN/AgVxZEEImcRFhxqPb+zHJiSbJ5JrEbopPb6QgK65RmLeG8K2UcBkoCIBqxsSbB6LBmylpp3LOBYp9dmZwur5EFm4yHY1jbZrJBZ3FTm2myMBE9q0d8neCguFJirHUoIEHC2RUIixmq52UyRgbCHx5rhXIO+FaME6rsWcaSYSMy90JNyi6WBqXJCgl9VZA7fXRCUvOxEorzEN4nNfZmEPRJvmdxdv7MmliQqaSOBkoRPwkh0Srpq7NXXTuQie/pTyqLaRkGhBB4LHDY9POeL1sl87D1bZnuShG+LxTiVuDq53QEKut3g9mHX7i4AlwfdvN3r3QdY1hUXD/DdGAYXRcPZTLZZ+NwHHP7ymtuZ0CPPsXwSMpkgMLStD4gYpEmT+ambozAok4PKQz3B7x6tgHh+4ydtUOe2GJJDo5hN/SqAm+b18gXW6xMzToiMlgzkgAfuJl7uWQgLCFwBgc5uAuWORlcS/ZB5YziriQFnrGUmlmQbqqmkHc7pzuN1VhbgjoNuvAonsLylu7+aKR+A6bKKWARJQ672B8/sqEtUoZzEYlo2vN97xWRcFlB4R5K4YkoQYa8kGec0jCTchTYjaS5G4jwUSUOS4gmxtYwkyJyCp2ihg2w5GPPN+Qzz8WJ6MZs5JkwjqcldmEOmBBFRvInCee0bSDevU6GoB/VX4FwHnbIMEfM5ZRXp2sABNtpFop2eOz99DAi5Gd0bcGQQZsbTMQkzfAtYlgi48g34ScMWCCKyqCDh3atOMLMJ002ykY+IqNh+QfiBEoIc9JKTrML7rCGqaCl4Pqchr4r93fbAH06aW8HcSUBgJs5/a+/1uAv50l91UvczAvppIlp6BxOPyhoC0+jcC0vf9zcF8WgnE9jQPFhet5lwvmBtkqW9ZE7UbcP5dn0hEMN7Xrh2Mextta3JaIgFt5T7M3cStMvI8NHMCiw2SZL6Yz4hvX5F8N3Oa+9TbUFIvkIC2GE05n7zv2QcB/drdpGR6uJawcEY8g5VuVyS5WhuQFvmAuSt/A18ErFUk23KIBFtruKNzwmyUe6sEyQNeH49ncBkQeMSbjNjmMABFFocEqNuTSLpuEkGboRDu/ICEdHgkoOKWY+LBrQ9dR1BLWiEphbwyyJo1ibOzBF8/vlUl2QpIQKJc8HhXvpOQ22BYwdzLkYyP+yIhi+f2DOZ5iitxzJr2O8kqaqKYI87d5j2BjN3tASz8quLcsfGgRBkMdx0B3eOraScTK18EdI1FQ8BtdABHPE4YCFwvIavm+lPvMiFevkdytomg8uOCx3vhNwYJ91aMO/IRPp9l/0MJOP3fIWBTYfGnRAG5H04E/e4I2kUBv+cC/q0j6HctYBsF/OgI2hLQ2jzLoIsCfhDwux1MFwX0aQmfcwFfoR7/jYBtImhHwLYj6K9zAT8ICMHz2hHQUi4v6BJB2yigyab7WUfAat3TP9vBXGNQiGVLUMk9Nks+o4BtR9BfCXh6LvDv21rA77mAHwTMDw89x7VrZHIyQbLt7hf7KxG0nQvYErCrBWwTQct7imQbs9qQx+6x/uwIOqSj9d/awfzaEfSjFvA7EfSDgG0U0BQ2r68o4H+sBfytHUGH4zH/3zut/UNqAX963tJpFjWjFQ5IsCB4pvQ5WJsQEQWJYnq7gm7t6xRU4fIXAcdN+5Jk+MZbz9N5VGQ6vRH8GTeSUd2f1+RWzm1g/YvMBW8UFuWbVJooe4j4c9EMNeBFDTaqJ7No3pDr6SKx/JOIBI2S3YxOr7oM/t5HQl4UN6DPGgnoUlHigsMOySdFTxM2ro7Eu9V/EXB5ASTYbeQicZ4xEqi4IEk3FAnVu+sGsKSPZLyaT4NevbPaDI1of3Z5qmeiDNt+H49vAi5Q+YyLdxkqCgs2O7Gid1G3ICZMYuwxf9Z0z7t6lwjKsiWSTzXXc4ikWORC3mmimslc+YwCXu2bhhv9IRLQ4pshDUB03CoDnj9tai+vJyR0WNR4vYcTJKCgzClElwwJ947xAj78WAIYxlLO4hCPT42nDsT3jZIHgirO6GzNQmDFhbJw1sfX82NxDr50xut3MsSUnsZnvF5m0bSTuTwTWuIXJaTlDgn5yHe/Lwo4Hg+5/5oI+g8hIP/Da0pcuSNQ2CDO/YdKA4RcGYP+uIbMjWwkUP9uEzDetcP5W42nRKWlAZIpOrmXqMwmw5MAoGQPRjyr6QgjhwUP1vyCz+dEA4M0k0ZAW159JF/YzO072T6IvBDkXqiRitzNwodFjQT0n/65IFOpwud/0oDz6jvHk/sYCUj0nOXuaVFQMnohccQlkg1YL6DEqXkAbVR7zCcBpSSr8PeV5RzJRFy+II+5EYL2WAMHmyvLyHUvIRn3C8h9SwgS8lwmKiiR1RD1jchqo4DychQRuJyLlODmMQJ5L/lIymtQfRDQ55BRpHrwSMR1D49nrCHpNgWYYI2GjHQETFQkskouSERjiwRrCbgQZSSgXXApYZdSBz1tCFiJSMwBgrFJNA2Yl5n4+nkPkIBh6RMEIhJ1GAVLUE8SEr0loHqvz7DYnxPOc9Z8Si6G0AyNmOHfR4+c76KAxpbi+fXP+HNWGWLT7TAg3jmlv25Xf3JNCfx/TQT9h0QBRz+8pjbapveVCKp6Nk/2Zv8EsroQOM/i7kVXC2jVwJGOgMvb2wOnTF7EL49Tg7xSH9+z+XbI3MXlSrsooL6yJ7nnO39FAc0gxrvVS64KMtnhp1TGzR/n25tUwh2MloE0m/9FwNzA37few2nu9Q69ohsKIfVUPL75FckTi6sLqOcFz8GTq5rP+GkLyuE+4LzlbZOQxx6JpIUqHn8bBXz2TzWQtz7ivIu9scluez2AYscDBvdrLyVBdojAPmVD4j0kJFFyQQLaJp1x/sLfJmS01PA7wrggAYmOP4frYdlFAWHBzWxy0idHXKMECTyz05pciigDUUYCdrWA5aZfgXmaI3mvJpL65URNO5mtwFxujSQOV9sI5usEd5TlYDEj/f0176KA/vvVN8iM4vWxL08ked7D41c32xfYxnmSw+3VdAQtrBIcXZ0yD4J7SqzigQRfLpCEI9KQ+bStwJYeo9znt/j9uFD6TebAfJx7QYCk/CcS8F9L5H+WgJPJ9E8ZDT8jP5y01hKw9GfOZ0fQ/9gOxnTMmu+igN1o+JaAgzM5u7fx6JZbxk0o/hYFbAnYjobvooDLfWl/dgT9JuDHUIhfE0FbAn7MBezawXSJoE1H0Oq80z8TQT+igFt1nXQE/LUW8KMdTNcRtI0CPifF+zMR9D/WAj52qvI5Gv68r80vAnbtYO7p4pOAVf9s5Ob59ZLksyKeOgJ2UcD9Y/n6rAVsCfifE0HbWsBfCdiOhv8g4Ec7mO+hEH+rBWyigL+3FhCXlPCnRAF/OmktHZxeoMQCYeFqgmQ4zpEM7s1CgliZWNLNezIDc8r1iG/ySMC+SGTcwBm93BvG2xpvVTsKnrBHomSwFsg+ixfgu5mCxDFqg47nc9xYzgyJBOvMlWjuiDqkblPrd+ghAYs0b0axM8KCc9NB9Lbb4cZsyGQuupFdQhv/w+ZpIwGnvJjR2dY1ITabRM+2A+Z0meuQyLGSh6mxy+jGzuewytfNEIWLWNNbGJtIJEHMg2ixs2m+5zRwyz7+vb1GAg6fawU2m1hiURgiOcdzJGC6YkiksEnM7J+YBX4QSSx8vfDn52ykg3+cSnmULEVK7w6+XlBv8PwOgWjQ4WRNIBYFiWPXLf7+rebwfC+bJippILG1+KZ3UUDWP+2ATuQphbRS5Tw8jVyBbh9rvJ7OG6/PZIEk9HYjGeB2k5C04jOgNzZyOwJGswcScHpiO9gMLZWLrmd8PcdzbXAHBl4/O92lNN5wJiy9ZlT9XkQy99Y5Ph9d4/UaT34jASfTwX8fDf//UwJmq50ATk+IOY8NaUp4rohhMb+Gubu8IymKkBJQ2cRlvhkjwdJBaYJWuUhCw0YCLc/gw/x99zk4EhBIeSw40OeXBLenI9UgdzGwQXpXPoOyzFMSDusYrCQNiZfVrCbiCwk4nyxj5lqHuCQrKbNwu6aEBK4OlboooAUFy33TD+yOgOp47zHvdcafI4oEVK9xyLlqM1eviwKGus/8164omkEKESjuAYk4bUajH33ew+dPkWS5iIR6HZGAc9H0OP8scQJ5SUhASxFCriMgeWRIYqUZI2EKRUkmUumBdqN+7pcVFxBnyEdgFYKXQ9LUNnq7cgHagWMMorCoOgKaRu0R98qIQA5XJGibCArvFf4+yEhqyy6bIRA7WpJTH425SC5B7mcXfP2nJ+Dj7O3nXtTUNPYYHp8+jEIGxyMtyGYLYzBX65R0BGQVXh9ynAWcP+kj+WBtBEAzQEJWSzw/c0wpmFRvEkl/ZxRwMh0N/pRawOEPr6mhavZh/nqNObzG6YzMIusMxqweE/yMbCrSk1YRSMcex4A/pPiZGz8YSN7oxTzZn9rkrRxCMPfPIecd31eDaNnkhp/h55TA5dlHxrvbAkRBHeWeR9OSeFMrB+NyF3DNWDYlB9Hfg6Y8pjmE3ALXSNDM/SPxDEnG3Ssk6fsNVGhG1z/P95IYVv8KGo/vl3+O7ZqU1nULarGaMD/ikIBzpr1BGxzHxH+ckIBk9n6B6ePrec0dlKjHfgGKIw6Yl4dI3O00ikHc3/H4Qbob5MpNXuBItEc8XXmkxBggARelM2auyOHPw9X1AvRsjHLXXdgBGW61I9DSHjJQVCT0WjgcQBXNMeeJ8iMgO78ZTT/0RxzwbySbqk3KLgroHsAuyWHxbpKjmzmMb21LibIZIh7LZk7i+N23yVQ44PUxhkjQ0bMH5Nw/vUEn8YSDg73ANTjaNl2SkxnnpscFHu9RuYH5YEjEloBtLaA9aqKM1qJnE+Php0jaQUNqBUn5DyTg95bxf5aA09nkjxkN/9NRwLYdzK8EbBNBuyhgmwj60Q7mVwJ2cwHDR0X0/tWoOgJ+jIb/JmAXBfwmYFcL2BLwoLv7ryjgdy1gFwX8Hgqhz+w97aKAXS1glwja1ALu1oL2lQj6TcCPjqAfcwF/HQrRRgE/hkK0UcBscgFmjc7y7GMoxEcUsK0F/GgH87dE0O/R8C0B23YwXS1gmwjaDoXoCNhGAVsC6tF7L3xEAfWbDNVXR9BLgYTzH1zxQcBf5wJ+ELCrBfwvBPy9UcDpbDb+U4ZCTH74v1Uu9uMNcnFFArJmSEDEjSxY9V05Z8MBEio9WH2QQ76Xu9YZSXFXpwqEh6pPfHpxBPL0GZJqw8sk4u0ZJXGZL2B1nSAxHlZmU3V4phBNN1IeuuWO0keEpFsvTSQPpyJpOFNEYoUVyQMuAAOff0QBvLNCAu2BJH36078IuDi4Jd3moznuT7ciFxw3Ih4vmRqwEjxCIj18FlSzORvS8IWkE7ZIqGiDr8feEf6+YyNhpXKHJJM8kYvK/lOg/D3GLd20lrhw/H4mdGqJSEgzwuPnQiTi9NwkVr6aDp+jPj4fZzwNwC0jEo9pO4Oea30B24WJJEwF/Lk8cCrEbiWTUD0gycIyNyCY8yIXCku8vo8Iv6y2wl5mYX+G57967VTw747MBeLsOaO36qZCOGlq9cZHJJ65b4ZojOd4fV/TXUBHcw7AVWOFww18TanzmNcIhrtJgsfryVMjOyPBJxJev+CMRLZD3QJ4j5CwBxuJbEyeFGLdUbhIHOLv/641NeP4wZ8yFEL54e2qr0wnIB9mCXHfJeUJGZUxOLN7RNzU4QuiRJIGSqa4uP1ZFQZJJNsGO7y6BKJ9Qzq3CoH6Ncu9MpclMrpkPCjBJeFccTQAMpxXuElc9BkBb5VnpFqkuL18ViHzrqtcIPqlYiCmq5hB4Z3rpjvmAmggIUGH/cAgsiIlIC9PSKZb3Mzx02cJiIXkcS54RUA2BhJQIiziXP4QALkYdQLOrt+MPneLmsyn1RIoEor48ZDg9nleRKCfc4/zthM8P+uVWCDlms/ccBdI5HkuU5Aug4h55zgocHtZJGCiIBlcUlqTggoeWBcHSfhmSDJ2qpeg3ptEUU1luB29SQDG6YWf+I0aCKRvIgGlZTOaPSqRXPfa8LsoICQuK4geIqnJ6RQQd9DD452tpAWI5Slk/vaCx7c/zgwQwyGSU6dcRYI7Hh8Z9JC8V4bHFz1NB9RSzjjfmiIZy6JYwWI1RUJPXXy9zTkIYeEefc4b3/MZ0aag4fb8GHBQefyvEYufXFPDHytY+N0E/On/Vuk/ryJY4+WEeG7Yk74IyHFIntNoUXcENBKL43zhPkMizvoBKJPzi/OM/g1IZm4jUOtyxHkT7mqTuapVsFC9KXNJshWI8joUeJ8LBeJvM7six8PhCMoKge8Zum2TbPPeg+onMyRbsQjIOfKP4AxHSMAd3eBf9YZvMAMklZ8tejxRfb8CapcDAvw55cnVfmzBnByRRKHdzNXDXRjoCxWPPxv2EyKvm5/VkZD7Ix0Jlj+jE+i72YBz+3Mk1HXl45ozJ6McAvkOpLdoCDguesRPV/2M7HrRAKTxCMm0uz9wzfhIKu09xd+/bGcB8ZLtCcz3eMj5i6EtkIF1ymEhWxMC9b4fkDFsn6Dpa4GB7+Dxjyrr8hUFHE+rpgXSaglWdhc4X8seNtFr5Qhz/tgMhxogYR/1A0l5s5GUp+M9IVU9GcA83eD5rk5IdG7zlMFNiZizudCQlsPro40GzeMUz3carCpQF017nPnpjt9J2iEDMXjg9dwFeL3/iQT812P/owQccfz4TxkNP6M//T9B/yKgNbb4r9Hw18Lf/C0R1GiG4v6tHUw7FOJXAn7MBWxrAVsCdkMhfo0Cth1BPwjYv8b8Z0fQNhG0bQeja1TiPxNBv0fDd4mg7VCIB13XXSLorwT8tRawiwImb5p2BOwSQX+dC/hdC9hFAU0iTj8TQdu5gH9LBP3uCNoSsGsH810L2EYBzbHkCjLUg8ffooAftYAfUcCWgN/tYLooYFrthp/tYH4dCgF0vu7awXzMBcynY/X3RgFxTU0nfwoBfzoKWHKrISiXjHBs2USdBhQJCMUMCWJw7oy+Vts+qJtzP/ehRlIMBFGFtToWWTRVkTzzdK1DfA0VEhlm1XQi011IRw3p/LQGqp3nKrDtBglD66dB36XuQMzbMscW92dKQZ7asF4YlDCby4DWylmH9RuUPLrgtpQ6DRm9e44EXCc7npJBvIDkcZdIIDVz+pJXbEJg7vD17MKtqMbw+UOhRKIFgijQRHcXsNw2o9yNMT7fXMPz8/hKImGPQ0LF0k4DGIZyHjx6eH63miHpXhMk0rPG89+eXBuS2JeRZLJEKb0zE5LJGclYmE+gK3nuQlJfZcZekQvU6LsaJAUSL+iHrkB7M90EX1xKLNgFeH39yw5JuyllFi0yPP/wjL/vDiqFBW89M2iSER1crlS48HiVDKpekai+N0SSP0ZIcDPCjfMyxbeH7VXJpvre8GC13DscywokpHbO8fo/DSTsc/ssaTiP8fW8DV4PvRZLWipnA7xjj5AwnuH5/bY1NeD++2j4fwgBf3ou4CB/9kDsWcscv70HARFHVYKEGcTMdzK+Jkxp5vrdc8jd1YgmJDtQH6yt5DI4T5BUOp8uQRtzQe56uWyQ+TEdgXEoV8zfGWFKnFpyQfTigADzkDCESx5gZi8kjrkMbBKbswgWhyTmvGsSz8hrWnqgjntNexOnSMh0ZeN2bvNqemFWfEqkB12BMushiexjkeFvzQKggpnk7iRDAl2TdAVSzCOBlF0wI64RbMGezhnz/AzJU2yLLeg873OuEvICeSyDBVhLkRHchzZDIk71HpzbEz/JvQgfX5xma3AOr4DzTbEQCK8hWe3DjBHvLOKm+3YttzD3qiaRk5GKjBQ7xO12U8s3D1UgId48QU00JOIjoAFRzxACKVLGuT2al0S9NFHV+Q6vh7IaUOKNSwDbOYS4/V8FPDGVbA5O0BxfPWO4XY9mB9CuJzy+oApKsh3KFUjZ/MR55wmtiF/SDMh6EuXePONtsggokvgNAfGdNRK5Now5SFEQMtjdgl8jFj+5pgajP4SAo5/+bxUvPMhgyfKEwQJ6BokPqxKM93DMQOMfeFtYXSPcP6x45pbN6HFROSSgTwsO3yN3nZD8sE3Aqi5j4h8H14CUqnOHxXE8Q+KAK1FNUk5g9V74uM5VNYn7Wgn26SQwfzauAsKERw7meD/L3XTbQ8JkhwvIpyX+nNg9XBPs8OoI6O1OjkSKwHqA5kwHua8eK4FwZ2UHlPFTDpxBryKhbA3AwAPgIN85GSm57RDXwEbgoDdHgpV4UwZlEQ+RpCr+PCGHFGzbFHIILSTWMe9zIOnHHsPtaL8iu/yE3xFWH18/nmx5kowcJGjuIU536yols7J/Brq9jzjwxDslt/fjiBvROV5Pb7kFcgj9N0gbVci9fdo3CK8+kJCmLDDvYc0EstldU5BcPF4/9LcBmcz8ExLTQRIbF9xRO+6qAEtUJ7kXrDcZkRRfAKtmU+L3xbtA8uHZB5hSvK8bFpJw7g4foJ+SSVsaVJPZ9lGBuJ7j9Z7bm5R4W6UA43WcMPch39N/JAH/dV/6nyUgPxT++2j4fwgBf/pr4HsuYEfAthbwwbvbLwK2o+FbAlpZtee7WsCbsaH4+wESrI0CXk3zQfTLKZl1cwE/ooDfcwE/agGLAWd+zQVso4DljR6+OoK2BOwSQdeQw0c7GOMdykHXEbQloDHOkUC/JoJ+t4P5GApR8r7BmYAM/agF7KKAvxLwOwrY1QK2HUHbWsCOgN+1gB+j4Y8H1/g3Av6f28G0HUHbdjD6+IyETOim7AjYdQRt5wJ+JIJ+1AK2BLSd57EbCvGRCLqXxsYXAdtawGoVW5/tYDoCPjxP6gj4+2sBcU1Npn9KR9Af7174cqYgGxXNo4NSG7SvuHOIUwkJ8jxCQvfDpwS+8hbzKOghsUh6NiGlhsRFwtRN6KWPpHHvdySkP04zMrBFD7bnh4o3zWGGxFvFOoSarORoILwJeis9QkL1kICaLtb0NZ66sI5ClYSrS1bQKxVtgLWIpCNZ0yGzjpvEzhIJtnCQRA+8E4Mr10jC9wQf36auBUv7pZKgHj2RfJeRB8FNk7nwlAOlmYl2DfYC/v0B92l0LHBIpEMo5VEW4vlFgMcfpTwhQdjUBhbmyIWwehEWpePMptP4jMQb35uo6CQLaDrObQhTqem4KYopne7nDILlGG9ta89N6ZWJSMzyKnNRnkgSja9kAdFoh2S8LvDvDSo6kMpNome6dks6PTMDAnlHCJsUUkDffmzAVt9TEgieVNBLPNUgGuOtk22WSLqLwi3BM5HMET+SEgS7rEBSbZckum3AoBEVGWwNHYmn7JDAZYnHC+enzAV8U2vJYrzeK9w9c+G8kuC3EZAfzn5sfu3vJuBP/1clLycEpPkhJf5UOmWk5soEzLW0zD0zQsKcy8QBlQU+g1sU1CTRpBWQ1wIYrApaEGkpIJlyIWJ+cdgnRPBgCmp13uS+NhkI5Ny0f6F6M2ShNyUCKZ8eBX28DpFUAS3Je5usQZrETS3b0zDI/VovQY8nEee+XMrj3aRYg3HjkVTbMKjINpztwB46LPcOg4InINMlmMV0Tbx3xePSqIwUjG0W51D3kbThqyhhoQ9D5s2fNCN3WjxBNfSAg32FGBsdIQDHGwXEvYQUt8c9/gRK/4RXxY9Cm6xHRQaWv444/xGH+ElfJTFQd4IkxSWWkb6VXEEnadjMMMPzg9rewyLaImHvxckmmZMykNQdEq6c8zMirZGgHQFliavJ+FjMQZTiKIdSP+L2d5/4oKwTfP3ghscn71KAOZcg4XYyL5H3o8btumiuCKQMiRrfD/hNdaMv5p/LYkbOIlwBWbMk7obg+zO2qxXQeBdx3sbH928TUAYyIXh8eP1/3a7+4JoaNfP2fmbv96clgs4mCgUreU84f/RapOTdPyEBU3FC/MljWxLlpsWweK8GBMb9BZDJ/roB2VrwyPj7rSKSdlrD4upMc/e5XBXE4IYv0CZmn3nRUaT0pOE+yt7NpwwqucLPlLmtQRuuhNz1xrOKpIOoxDWU95l/sDb4uN9/glGlfeLDybGJob/foFrncQ5XCUl33FgcEO81ZF7OLyQSVQ6uadQdwbW8pUhAfwLmCcnk8s08Wd559EDKwwlxx/t+QoJYq0DxdsPco7utTeJ9fw+2uUBiEYqEHErKENRA7XHu9CpKtBhaE7AOT3y+MXUNKu8iJCk/QFIWjl2SwtRuYJxcPL6Hecc1mvRLJKCDRLu8+gHprQ4jEBfTMfMuMhLy4q9qJO8Tb5e+g+SeqMoWlHTZJG5uHwVZHx5I4IfU4/yywNdbVI8z4I58ynmHulcT3DL0YWFMp5y/Lh82CTL9CV5tG4Qt94sZKcoJXv9nPs19QUIyi7s3Xs9kOcZthIzkXR5OTyCuMM3BNRe/ztr8ZxDwX2vof5aAA2H0x4yG/+m5gF5mxJ8EbOcCtlFAvT/kss9E0LYdzHcUsCOgcuRuHQFNrjT4z3Ywv0YBy4NXdFHAX9vB7PzJIf8YCnFl2/3fCNhFATmjEN39y6Z/EbCJAn4Q8LsdTEfA4XledB1BdUs6CPJlN9q6+cwlX+1gWgIWjk853fT2UtcRtCXgr0Mhuo6g36PhzatYVx0B20RQUxfK6oOAXSLof+wI2g6F+DUK+EHAj0TQ0UrPvxJBv0fDf0QBv9vBfAyFqKYOXt9fE0G/Cfj7awFxTY1n//V/V/8h7WBGP5wIKr5jGaJgo3JBv65LmgfuArZhjBuzaiUb1MrWBEJbl0m00zJKN4OnD6xuEi9HveeM8s4OSWZlGsdWr4VBpv11CG7k6Vywmko1TdSpDcswR+IRYZdQZewWsJIfCpKHIEHO/jMCb7TQGQuITOn+4gbANCRkWOc1pZf5bQ4bz0bCGXJdUXkwjyG9hPj3G66W6Gu/c2Ern/Hv8Z4IFPokAnf6ICzcCXVA47meItkOSKhihn9/VUmCt2BAovEuzNCISNY0SlQWBmM8HvM9CsB9O3iTHth4/Kt4GkBC1grHrnsQ6NQTfUiEQsnDuYkEBUFcgc+ulItOGRItO+P1iEkfCTZXm436PA9gvdWRfPgdYFB90bRv8ZZIskTB61c8XRu8hUgZChQqWm3nFqznmcYCGr0SOhOec3yaAc1DSpFwdu+Zw5Is1TwsphlPrdC8wnodFSy67pHcdzdf4fUdUCT4Hsmp208ktl0gacdDKaXq6baG7X2A55vc4LclguKamgqTP4SAPz0XcCAiQehK2+X4SRtVuM+qErDUYENg8YgkohJhBdY8Czh3yB0TYsyqO9DjzmPwEDWD4IbuBYYkJTkM37JAFpIqguS+98y3HqeS+F6TiEiNJPe4E2+Tu3jfgbpdRbkv7sKE7EX7CNKBIeH0oESy3GkJDq0TDh8fFGTIQQaOrYbET8dHm9wS4wRS9g7xeNKwIPde87j73OX+Qx8k5KnbBzDyMR5/9dAkskulCSyO9pK5kxcSq9xdVFBes4QDxTkZZLWwd+DUZyRsuBzMyIzVb5j32Yq5U1WdkY1KcXubcGvc4ulqRtL+LAW174UEDgu1JCzbi2BsaMK83p03iM8LPDicvsTzN/UUITmLYV5TvH638CQRGhYPMNQ94/ytnvPkZRY2SA9tic+XRTbxgypGAmprJLg9pMTx7CWQlRDidvsRAOGKuwxi7u2IPz+p+Ps8C8APmMSCkXYMyCSsZiDt3xviFTESUrL4A+jHYk38qgpLXOn8FpxhFRO4zZHMv21Njbk/ZTT86Kf/W8XShyao2mFGXI1HEux22wrEx3DKPFdyE6oPHkvQesMh55XSvSKvWjmDwi5C7kHepPkOHhlQZyfifeFxFQjAA8nDSRJjE9HF78nhuwZjf+3jmr1tDEKHwwneDW5IoPMKybSd9muQBi+JsJvQz8iDu05AS2sRv9cBCXrb4apqo4AQ8qJBT+/rDBbrdMT5TOoBieroBJRWIossbpuSezSXIDVxNYDtPiWqM45CGLIp81/W06arScSDfq1GSMzjY0YWWXQFUXCQoHLdt0nvajVr8NjPvX6M5/9w9abNF5LKS7xnQcfbxxDm/GSCZ6rPBJI4/Tco7/kMiWr3CjIgqwfoc27GukRQKxYlWLExEs/WxIyehJMA8iJBEh4v94K8SwsfmeP2w4s0JOckV24gjh2RY48m++Z46j9gUSZ9Dt4PJN/qEuP5rEmPeJsMSXkyyyUwUniEbdk2IfPXYYJkDGfMPZ2cgtC9/wajrpG4pvLIyP2+E2Fjcj3mO/tH+Y8k4Oh/h4DDyfCPGQ3/018Doiutu46g+lYf0I6Ae/W0Yx9RwHYuYBcFLJ9IqI+hEC0Bd+njmevidpx2UcBuLmDbDkYKy8UnAf9jFPDXRND7eb9nXTsY6ZRcvgjY1gJ+zAXsagGbKOBlpBv/1g6mGQ3fJYK2BGyjgF0i6DcBu6EQbS1gS8CPKGCbCPoRBSxvvMlZqn5M5bFTzT8TQcdbseqigEY5SHiZXM55R8AuEfS9i8u/EfCjI2g7FOKoW+bfOoLiF0g2+4oCjnnzay5gWwv4EQVsE0E/agG/O4L+51rA7yjg7yXgcDL+76Ph/yEE/OkooHSemrCc4GcieFz2NXXUG0Cy97Q87L3fBU21kQHLuUK4ILsiUbbqKAeAu86xoH5Ruhzs1rDciDYX1LGY0rpuDFTvFznzj3JK43IawoYXLBLcRruKKmvWh5W/VpAg65dByXl6AL+vz0mwHr9mFLjnETz3aLDgXmQlpSJbIKFWMgte/VdFh2fcWLuSThk7JlJGj6kYAopqzgXs9JKoSM4H2I7WSKj9HYmXvUY1eOeRSoIdOxj0jR942PgKyXGHfKA04s9bCG+Fxdhj6hk0md5S2AwLNY+e+PGh9zs+7s7elGPc+yDRdIuEClYzyiJCpYQmDneG0AGTRGWK93j+7aawTgIkln9GcmYH/QDBLcHXC9mbp+Z4noPHXZpEzVWdUXk89SE2DC0P3s4rpZm8dtHUSytnkymu3X30RJKuRIOxfoTnSzhXgNUmxOuD33c1FdTHBtyX8eQip/AkKk1GZ2DXnkbCcCvbdLEgAayCJV4PxXplVHjMXwBmonOhtngJv42Aw8lk/Ickgv54O5itWK+AGH6B27vhMiXajV+Buu7vkWBaDOSwFHC7dLGQRNZ0WJI0UHUkU48x94a3FCInngZO6G6IK7uFQWpzQMGZuSfOv7/jDJdMsgXNTLYEPwlBTS6pMwfypDFzjdlwRpRUGIFj2tscxrtLQg6TvQzz7Sbl/OoVCaQqihKkTTNqvpggiebPQAD7pa8YDA749xcTybZQooL4l42WkfCY3UHcCgfOdzdnJFA4cEBZIhHdu3ZGUs2XGSxWxY55twLPb29KQzAqe0XAMkcpWVwQjw57bjn8dh/ZpBotJViYZsa5PRgiYROKz6oqSL4y0RNiOaYP8i7eMm+fFCXZ+ccF6Oy+I55kmBI5PnGp6VacMFcx9Yxo5l3F6y0HDNYeT8l+UzhAr9cNcx8vfD3G0gw0HTLOS+JzQnCdlmBtvST3B7hiybNnRmAcdzkH1Vjlyf1UKrAi5hzX5BvJe8zGLmgOOxD3IOL75USzN9j7dJ/7tyUeeZ4mQ9Aye8n52gIJ/fvW1GzyhySCCoMfXlM32/FAZLc+c+WkXxPlrLzAiTd9AoOJFFDe225BT+wJ8w6Ok5JD4EzAXCciY/VgAUQ4XG+wEHr4PZxvKp70iqeMdLuQPJJ1saJRYfVgrr4UwuTxJiUnfa5BMNXHSCRhi59OH0mSPkcKx9zNM6DRTtTBG0QyF6ima9BhOOFg8XxMkDyOOKNzb6eBuy4mzHfzTUlGo0MF5uAic8zqiTbVnbUBcDkhObMMn6+6cgCeovVybyVJNs0CV4a4qprE0MWzpA9A8hn1G4/PFZ8GfUxvTVsvhgSzFInSMXXxeN1XL/eDR5bQKpsj/iYTJN7svQmI9tRFCPOVlEeG/zDIuLYEJOu6z2CvOAmRvHwOScjNcn/i1CW91yMKLM7x+MXLIyVk4t+b2kIkqF01w5cK7QWKvML7mDaFml5UZQIWd5e5KLFciY4OI4DV3hBJOOCfeN/yPAPWgbVpOn2LlKZPPL5N8Oxx7monBnQRT0bNf8b0mLvVxIRueiMHls5V5KLFBUn6TySg8L9DwNFs8KeMhp/R39EOphsK8Z0I2kYBP0bD/5oI+msUsCWgFcTm12j4LhFUOJJMFnje/CSgNSqDr3YwLQGD93znHifPnPyaCKrbHv79rwRso4AtAX9NBO3awbRRwDYRtBsK0RLwoyNomwh6DnGZd1FAXjKybiiEPoiRSG0UsKsFbNvBfEcBPxJB246gHQFjmF86AnZRwI6A/3EoRNsRtE0E/SBgeZCrTwImbzH/WxSwI+Cmx391BM3nrxXr2sH0zOekqwXULzSs5TefP7pEUHOeyWVHwLKYzb/mAu7Pu31HwN86FxDXlMD/MbWAPxwFtE0ugcSKkWzvQV7Q03AdQTqmuP3RqtCgV4P5gDtOgwuklyfQrOBlCNcZsOCUMUrVvvsEL0XmR/4eyVYP2ROiYBuzSJkfahpu4xPAeshIxLMM6JFVV3CdkZIHV86vacZuEwgea59FRclVtL7g9mu9JQ5jSw9JKji3hkQ53vrw9lvRp7yeQnC2jDzMnl5Ai/sIybfaMS54jw8BteN4BOtdNudCsVIozaBk4C4KMw8mG1pSfw0arNOJTqJLxKMwD2QE4TjwufCtHng6vLM7LGdnJN3hhdcjjvM3rHZPkwSTNcXzDc5PWFuyQdhe32cU+hJuJSwGXHQ8ZQL1QvYCN+uZOWPWC6+ny6YQJiuNY4t0UFKPTfsQDGvcekhLr6CvB9ng2vOsPBj3DhXlo1GM5Ix8LlqxsKQD+jxBeD26SFoBCXehGf7+5IDv12HFpZRyOwvwc97jglJ6G3Q9yyTY9p4mx/xa4Wn/ou8glVO8HsKTpNS4FStYmxM7D68++30EHM3Gk/8aBfxndAT98XYwEYcEM0S5Im4vSpuOlgKqIziUzEtCoyTZY2mBsZntcy/iEonw0v0IqnhsRr/3VjZZvi8ZWPHgwLzpXaOEnfcLoH27Zm5gJgLBm98DCefkOezLAU90MzZhLc4SzsXvz4Ts90sbSSMeGOTDlUCIel+Ds5juOVfzBCDxyMZ/5XLJ/NRGcgXn0ARtOMhyt4c4IlEyMEAR5k1TGTqqyU54iaBKg4r4xswoyNXrPYDw0QlJFOHP0XUFoI/eJ+Ilp6Qm9xsScdGrdpx/cJY2qbnjEpR4dODc96lMyfHSC4AO8pJ42VoPyOHN94AU+w3n5+NLQBb5ZghzWSqId0jxVbly8ADjXRTM357mNekPhBtYbIgkzPpjIGbm7UG1oyD3uVMBxGo6olqX5YG5+3uZkeAOT6Dh80xcsip5Mj0tFVioMb6etGye315MQbSdivnKIZbI2aYcbLwkySOt0m1yuIZ3PN/rJXc3cULJk99roI+FC+fFYMwIncsuGAJskZzP069Jaz+5pppv/z+DgD/93yrF6rAHfTGT8rDc7kr8np5MQd4dJC7ivINBz+E2B31yFlmQrp9NVJDYsDE0lYRr40npyDr0QBn1LC4cPPoJWS93NrA0Mv8/8t6mb1ElSPP+QC5MVBSWopmJiCgByduON0EBRUBFP/2Tak2XU+dM9yyqus95ZunvVgQkM+J/xxVXMLZpODKpt3YN1majMbdJ93x3n0sBWKiZMruJs/Il2N+CWSsr5A5FcIh73QRgljlFblybHUkZR0C1mXIEdYcPID7GLuy1EUcgJPHvW+7sKeiLqcq8Z9MrZB4iH2LxuMDO+naXSZyxE4RupRRO9oqz7i3egn2YS9jcTEEgHI824AxkDTvKMVfIQ5N0HlfJonj9nwPIY8MsAO06R251tmSCZy/1R7JSsFsYOw27CdPBOmwoY47HEXKamARcT1WQQ16OomK02cP+onCkjEZHHtfquQ3pSpeZNeyynDgqnoPdVApizzVH1P16LMFmM1whJ6E8bjn9y5k70FTkxI7Zk8DKKvBVb4FZs1D436P1CcxIPWEnRXf+dySZkAz288JLKL+fnAgViLXXvN0FgZzclpsG0nqNeZ5B4Nc49c9AwOn/DAJOBeG3bQP/tqEQ7yrg2w5GW5LKWaxP59GnCvg1Gv5dBfwIQd9VwF8RsA7ivtAv0bRbJIvs8UMIujs++08v4K2arL8dQT9VwGSWCQtxvjn/QEBTeMJfegHvq+5hnrZs/Y2AzUmn3wj4dgT9+7mAvw6F+OkI+qkCvhHw+hjTHwj461CIn72AnyrgWwj6RsCPEPQ9FOJtB/OpAv4Ugv79XMCfvYAfR9B3L2CWXbUfjqBvBHz3Av5FCPquAr57Ab8cQf/vEPDVC/hBwI8QNKq1P4yAr7GA/yUC/v+0CkjYHYFdSl7hmWO1JosjRyp/gx3mrIhmkJXGt3Im+TZm3tghZBUpT0jhvscsCVWHSEizAYZewRw/fvak3clbAHVbYOcWVAoZskCFaOzl2L07D4NcBzz9MzsLM9dLqpqEUV9AdJX2iO0np5KcTWME6RaH2NmorCd0IjngnNol8mZLXyF1r1QA8z1gV8NHmcxGLUdCV8qZWy6dnuwqMeWIuXOQG1mORqTnQAWTUouHpvlZJNElF4GdZ1vmYWFlkKjSDuDshRwzFdOakAPsIGmyHWLHw/gl9Mxd8PhXMkfMfSDrXmbgSTMTu/t9kfDjGVeA6Zjfj6B6JmRUCi74nc4vkKfyMtG8jof2/LbFrkTFmuRq3fHzaShipV/w0HqWEEe8BT+/POPI3e/jE8RIyRDrFlpOzmODwl6KY+QZOUsID+IG7B+xj93jcZyQ8QpXcClSinyRcaSV74QfP62gcLQ17cjkeBcgoNTliJmeerINrS3E6sQtmOD42h9DwKkgSv+SKuBv7wVMjwPvZQczLezq2BNSBCSDHTkK2BzeWgUXcdWDRtqmsPJZo+Fl4HmgD4o9Ns3HVsaRszNgezQu2JwlGuBrP03BYM85Y8m1BXzZhypQW+84XM44QsmUSWDPixiZl9VMwPFucYGlKtSFNfYGCXZnMxXmq6RGtl9GJVbDgw5bFvOk2UtrEc+6dQFLap/5569NgvfzywkWwmGGIYkvJV5eBhbQ0VnC1iiMCT7PlyXslvqjMN3jhuDNwDd4+qk+kNk8+fnBtnpwkDxWhf24dhrO4abAxpk1GA7Lpse74ZWD2+o1M83ecURrlpYNW0QKBKXU9dhaej2o/fTKLB/7Dl6kUcURbX9FsLDmNdnttwrg6lBh0+oTA9+aIcB2TF3+WiAdLqd8pRr3ywXBRZn1eCQs1BfyPRAcshiwykZ70KVRgezrwzew6s9EIKY6Q6bi1AYmjWWBs2RH5tVdkOB0Ozzw+xeNkVWWM8Bsneaw2b7cGbtQEvHQWiOgA+eIbOmg/TFHUL6mZvK/pRcQ/eY11S5PQzA0gWCmK7lIUDNXwU8WBHmpwuPMONHvoOy3pHixWEkUNT5DcrdNzG6bvub77GoH1nbhMU+9mzI5rFu+71t7u2C386MjLi5yCMc9j3OxPtcIVfFL0llMC1NfHgxyquYnsF/9ad5kyZFz05kTCKQjjyODUd+TgacKwJ/UWWE9XVaTYyr14BwizNhMngfEW52117/6dti97Rc5WQoZAqYwjqiSuiBkcXY4oqkZKRyhL2sCCSogrjhCstjlcaS6SyVY3cIuvO30kRMfxTGYhzF/v7LCCZnupQrc3OZxMpZJTo4iv37z3hHmCdbdIfNjtgd3+djyQE1zjnBN5kBUVAQxL9oHOF05Cvh8Mym8fTuqiWLPr2B7wzn2lCqXiXFBJvh+S7FXDQ85MYmkQjLzgDHzPHp9zSaC9B6YiDnGQSMOSVaQPGYEOdOKI+LWehIIFtWNudmWb7lLKePXE0wXyE1MWyPzfMUR14/58RV2TEi10lxg88eaOROEyT8SAf9jgf33IuBsjOR/CQLOp5Pfuw287WCqsWH9EIK+q4Dttsy+h0L87Wj4LyHotZs/8WpkNc5XFVBXK9R/qoCX005HK9YuhIWclol5Oj10pp22LzuVlxC025dFsa6mS2UB07P4EYJ+hkL8rRD0azT8TyHoBwFB6ZSPEPSrF/DLDubtCPolBH33Ar4RUN9vDrBQw3z8bQejI8QRrX1VMUtz1H2EoO1JoVgfMJC/7GC+ewF/VgF/CkG/EPAQRfq3EPQzFOL/PBr+VwT86gX8iYD6XRrJfxGCPoW2/VQBP0LQn1VAPX6I4h9DwNl4PP4v7WD+IQi4/M3/Vmk2cICoqg/IdWGtENiaIoTCJC+cc7oxSE8FCkk7zzkUir5DQjrdQ9Ck9WvOnSaTbbUmsB+3N+ToI5UQaUMVYJTdmDNeTXio3dcSQDBpX6G1ICQI10NwdyrBzpTWObEmFxuihVIjTz5fCFmWg/z1/SXy8ttKIWQ2SSAa9jxUBaNLTmx0cMAfKilmg54jJJqJFYTTrincEJ17cu4OHHGy3eEVmlZAJk74gHRwzbCrDvSedJcqg9T1/MIN5qFAhuHDgnjitNh9hnVCZuJagf1oHhaOJYQOydPrCoIkSgp2jtYi0YZTlSNZEDPPacYlIYoVgMum/H7I08ogGaMq2INlilzJJjKRKL+v4VbyEUNI6ol8foTgSxudMVyPRVIf6hjcO+yROzrXCllslVefyrLBjkDikizGucRv3/aEPE8bC2R+HkzBKc5H5k6XoUYmk2II2XZjFOGd+Aax7IsHSbWJC2ffaSWxzkkIrjU+IC96rh2yCiyJ/z7ZATmZcfljcwH5mprI/xI7mIX8m9PV4mIvQfMHKnL4agX+FAQV0FOxLBgMhh2eov0VjGEmIuvgpjWWPWkHbH8tGdhHnh41abwCFlsCtm5Bq+GjOZqCsR2u+RpN5oSsk/QIm4nCEfOBpwZ+XuQxJPScY9u57BNsdF4E29PiiazE6w2+5jaErxkqMKtVhgmeR9szUJGW2C5fSDRljQWLyx4hW1P2Gq6lpQ9801ULNr8nJV7jNUcyZGnMFbf3V+V/E0BychbMfU6HPd6r9RySnCwQ8zE/v5TqZ8DH/Q3B+jTvyb7l6btG0Liw7vKef9/JG8PS2PI9oFhyJPXYQwB9e79ia6P2Cdln6Ahmr0vIRuaUYLTj6WV8PQ0Ks/R4OjxebV1YFPYd2ecRz3LtPduANevdwtJtN8eFlRzAoOEYW85w6GCntA6wHuZKwbbeTcQLZbYFQ3x2zAzGmoCHz/MZfLzTsDedciTPrLDm6bFUI8Z2sw5H6sYH85TzPchZDgTshfYWNocTLZykvPM9YG7XsBP5HmQ/pdmfcwSdjWfod/2r8k8j4PR3I+Dt7EFsRzp2G2MpkJt457/J47BBbuWKCrmV7RK8MOZItsqOHGEWmg3WsEuZZx2PAjFTXENQHo8c+YylQtAIVHCYnhXOcIxF4i5KjjTVIkMOmByRNptX79pKmCKzuXOko6nD1yj10sKpWyKQdRpwJJxCiJm54t+3OXIEVE4gMXsGZ42sF/Ue0qbXC8fTOILeR/OUI9EwLFy1L2Si+nXO40ixeU27XMpES8QhBPNqU7hlexZIMpApeLGDsTvHJ0L8e2lAeDrkmD26UiHzrTkGr1vrzPXMU0eQ6qwB9GiF2OK56gie9ADuZMrvT7TlSHxrsiHYgc+ZdOzYCqmk7AYWPWyKTxVwE5ERR7yTjp27rAVkY4re6+KWhXcVGI/Th+wK+8VrIiKbM5Gcm9YDd3BNC1bUYkIOTSFBNL4kyNmXOCeTqTh7xa0Nc+YjKpMTfWYQrqsxvx4oNJJvRRVScChy7MCRSRpvUggqyWBsE1YBuTzDNbj1ihWebZ7KfyQCSv8zCCiJ/4fl8g9EQPSbEfBtB/MWgn6qgD8dQT9C0L/tBTzagfqjCvgeDf9GQH3OIuNbCPruBXzbwbyrgB8EfAtBv3oBMW5jjohmWXwJQT8I+BaCvquA76EQ6zo9lH8RgoJzb/6CgF9VwEfgd+Yhl/UfCHh30cm8Hnio/AhBG9k5/30V8IOA76EQbwT8VAF/CkE/VcCRzSrzcrB0jrCSWP4vIWiy/eEI+qsQ9DRfHT9VwF97Addau9Q+djDH2tHZGg8X2rcQ9KsX8CUE1bD86D4IWNT2+kcV0FtKz+8q4AcBfzqCRtGmMsvs1Wv4RxFQEkeTf4sQdPqbEXCIHjbsn+OWOSrZdOTmODmY51FTvNzRBVLIOYKgPTaFl0uXnvSDZstDzW3EQ1/f1sTxHi14p1B+9ZoFPfEyqwZ79pQK5iezmqgqrcCzHRF7suJpJLTHVwjTLd/6DRwHHHHGHBmf6xFyMy8WyR2fLPDNbY+cxfkSkBWYHVirhYYcVzf4+VgqAVc5ngtnGQYBsc2KgTfZTAqHJVFOlv1VglgiLXbwbN2Tpb8sIdTtmnkpGTrEyp4bCBX5iJwu2yrkcg0HkEwnImPU3wC5rx4niGbrknkkMnJy0K8P8Kz+hB1wtwZZXhZPMAfOibkHo5YJcW3M08XnCHvtXAPCcrfloT85Fywc8FTgktsU3BsrkDc8mgZ9KvoakvphIXfuTxMSlakBvrquObKakUCkuSZARNiEsVi6K3Sbv+4fVM+ClQF/fxHYd2DVtMPOAXcJifPEgeI2t4vwslvXJD8cl8C0fYW95ev3Yfp1DRHSO8yCVAai26cHOJ10xawp5T8nBJXECfq3VAF/tx2MhVYLiOHpYK+3PZ6u1kIHBhvtkNshi6eXzzaHxAz4GoiOeU32MJHAn+ods+ZpIZIuYSOwhLvCmPrIFHI29BIWpe4xJz08ejLXdBO2N5MgTxdkDQvqI4BonVbMVG4HQq602IGDkcLc7cruyUqPX2LtdomdZrIICM9KI6Dz+FrY192+xtZAWoG9WCwZw8eHQc77uQlefrELlhzvHGAvYw5uIHvYPT0PMrHtQIPgqG4LpvoWkDUKJpBc8I455av/tzNeFk9uJiE4omNOOr6xQNo2hDl5eFDIcjYvwc4EiznjS+rgy2F/AU1bScjU9aIjQAUPnCpWkStcYgGreb0FCz/XPP3VVJnE0hWBFh/mhReelw5Z9O0MfHvqM56kjmtsTAOO2IM7Rm684ffbZWMT1CrcMDaa8NdHr9Ag2ltiYbv7jYOXXReBfxXdgl0uVw6mj4HE7xfcsLOY7RR8PyhrsHO+xpxnkfeEsUKHyD/ZzNtWR0KIvHFes0jHGEQzJX8MASVxKvxLqoC/3Q7muM/4b7yObY44w4r/5sp5AvvL1kXeyNEDkpUrBn77CAtnRaqEzJQRhr2vnLEjHUYlmfalCQletQXLd05N/GspQxAofJ+OT2eFUKbxODBy68I7DCyRzMMDhkScTpG9eHp8TQrXJQTIP2N3Ip9LYhZbCzwpLjETDi6PG7ouwErfyoUZz/k+PfPpFuLWcJF73T1Lohn3Iey3YlF4F8HXSDemJphP6mJ33VcdoeF6D0FS89eHQDfIDcGDP4OZhtzHPUiItL3OwVnJl4LJdKKR+zDIID3uGHZn20Am5VibgetHZuFQT9fIU3oQCPyTz9xn+ORrHqABu3zZhlFR6El4cBiPuxe3cBWdI6DbuxnE68jBbus2AmmilIJzumrM8UX+fWlWJ2BNDQ85OfMJobhAAMryVHio4O83rfwKiWOemFN1K47Y80sC4fzkMLaX65rcJuMxWNVIRt5EG2tErwUBmIw48qqnlUi2A74HOrLtFZ6rTGQyihYt+K6bF8w81f9MIeh/LJH/XgSUpzL6l9jBzH+3HvwtBK0Wsv2q6rnlRwhauUXOPo6gyGZX83wpVj8QcHOcHD9VwLVxVupFijfIzDIeVNaN2SQfBDxsSvO7F/CrCjhSysOPKuBbCPpGwC9H0C87mLcQ9F0FfCPgZyjET0fQNQZF/iDguxfwWwjanXffvYBfVcC3HcwbAT9DIdQoaX8g4E9H0NZmNtNYtZQ/CPgWgn6qgG8h6Hm7JD96AX8i4K92MB9H0C87mOOUn98bAX+tAja3M0e+NwK+haBvBPzYwfxXvYDpBA8/CPipAr6FoKcZ3WBtf7SCz1CIvLvpP4SgHwR828EIUqj8MQSUZy8T638HAiq/GQHVxWEA+/N5XLApuZUkSVOTI141Zq45y3s60Ecu7G+bCXaOS6Mm422swPVJFRZOxruEI9UsglhbEBwlD0kjU+sYQyTYhEXRcshD6+YY8NDnL1mIRY6IE9XcwsXyNOR5/b4k1JiNwSdogfyhORTI/X7H0CJnWDjmkCPLQU0opPXdxM5unvUUbZYyhGWFCs+cxxpJKmvAQ220ZJExSgUiSs0T7IEzZp55NGSyn2MDcgyoYN4IEipJjQjJ1e4KN0BmR+mSI1FA2RJFXrgPCG5mLk8F1veCBZMsofu+KSB2tj1jQjAXqLrwajDF4Fm4s1WcE2EwGwHYtVKEu7FEiG8ePUi3B8TYzA1yYoSqDJ7b3Zmzlw8KDZE9gACCDHvjBb+fwTGdAKOqgBz9euPpakd5KmCJ/Hp2QS/Qqz70wRvocxxWc47AjwVPdLOFypFXGpslNRZwhquu+ihw13JHqnwnQNJdb4V77e6EriDkyGocJ4WrN3OF6qPYhqu6nRWOtZnX9M+tqbHwL3EEXUx+c5yy7nEDcRfmyKmeQUdG03oGeMASxJBQcKSaORbs3ZnFXO2JA7K41A24g2iM7DhXBRLZTgNWHWqYDbyHQ6TYf81sjw7YuzYVIaczpjzdM3bIO3hmTwT3wH/z1Ly/TFcQ33gDJoI9R2vm1ncakPtKycEWJIN5R52nf9pi4wLPAIcYgOUyGWf3nqdf9y1zjBFJSBKyIaTXKX9GzavN0+WNvwNPuB2xe2+qnCwVeQZM12LmqRlH1rPtesA2OC1YJZd8TeaJAvGBp9VOFtGSREV9BKdxoPCioBBIaAU+WF6YFczacsTc733++VnAkW9xmhAyM1wVvEdgFY57erk9ig8FGMo9zHa3tUYyektgva115uUbqhGRlFdwej9iNs3POZ5rawXmzdJETI5KINo61mG/m/mM2TLryLldCeDtr5i50X0vY2peVgDaji/aS53J5HwfbgEewydia1XhRx/kQ468Vc4R+VHUZCmxGU9/7xlzEkUoif/0p+DjbMlcVN77P/ZvFXkmjoR/SS/g715ToqldwB5tUuZaF78kZCBeIE1ZjtzbyOjJTj9fIJ5FRcGW+lkgw3x7AN983Au3j84dOT6EIYB3QMgp05VBWrI+wP4Ad8S6cqoQpoYHMJfswRxalzkhURpDys4zDJ5XC0QbXI5gtXrPESi/OGS+4xkS5PoVe0p+7slK5vvu5uLMMTvGkkzCxHpw5IQDc9UxR8R1QFoIcd0iVstrgzh+NYZw1mTIS3BgkAYN5xDfaIbcQZHkxKktgKS+8j1iN9NzcrR5XIhoi7C3sTjywSRdQ3KMMuaOko1BJGsUQdQVAXIaISlJeXrUwPbOsWCns9ORh2jtID4rXeGx4aQjjjedAxvdcuTNiluJZ/uxBvEOcuYNb6lGNotrCeyuM+xZ20tJJpdqC0HrH7FzYmtCDqXCEfQw5nEyUVKD+GcOwmGc3bEjt6FDHquHzONsm2GHtRuOrBajcD2Cgnx/wZFW5fcKErlnyAv7hhC2lM88z9D5+ZTLS02EA1+DHn5y5D3dJOWfiIA/qwb/rQgoIkkS/i0IOPkTQtBf5wK+haBfQyG+egF/FYKaQnb/RsAvR9C/RUDc1MF3FfBtB/OrEPTLDmYyUa7/GQL+FIJqYvnIf8wFlDPzP5sL+DUU4mcV8CME/djBqHvrBwK+haC/9gJ+IeC7F/B86Nf/tRD0XQX86Qj6NRfw117ALyHoGwGPOtV/IODPoRCfKuAbAb+EoG8EbKf59i9VwG8E/ONVQBHJaPpvcQT93WOsxXB/ARaHCvaZARq9G1QCSz0qKJLWdk7r6fUB1nS2YEE/mBN6tIoIuqVBUSQkuULXuzmB+r5bF8E9GgRkR+4a3C4zvQjGt9ygyx6toGU7rfCHulQT7dEWUF3cHXMmfh5QuWldyKuxhny+oAwqp1IMh1lDcWgbHGFGxKjBH16Cwltmh4TaJz+EjApz5j8HN41I0bEFS+m1IpgEuUbjOnPh1GYcyUC41/TCkwDojHjI2OZiE8qfaYBSkSeIGeMFUKM3Lbj5y3UR6Vv+/dWKLaGWQWZOQy1CUSatoasXM+y65iOgxxrv4GI7cxaQK0fcB8U2HMWxioID3fF0NCsUyIyan99ZCwWSjviJFIUuM28jP2varwqPv6Y18tDpHlDhoZ9grwj8fF0zd+gz8HiovVlrHJzxM6DDAaLQ3QgpooJwZD1lqINCvCgoMGdWQDd9MIHC6RMWsHEWUGfF+PUsTyJzzidFoNpGzSDwVwsczhL+ewxkqYbGMnHhDzJ+fX9uTY1G/xYEFH/zmlKOCUes6+bMvJPROMQ4TlVQjKzk6c3B64iu0zlwqkqxcwNXJPM23EA8Xr2qfofaIODQHUR1bmK2kVlC3BQ/IZ3Mz9g7rFYduczvF4iIHTBHuD1zUq/3Blijco7cVlL5+wdGCfvFw0bMn60cYvnhCoKi8ZAzVCc5T7cC/uVpyRFqMUI8Hd1qIaSXOkDMsifJy7Kph+hxqTgj7TnCDfMzAnZeXhgLOpEQA6cMApXHQTe/jBOCoqrjyCmdsCc/Tz1PL7UaXG28RW4S8HRz41YbsN1qj11a8/MzN9sluIJ/eomjHx1BQzyAcHKzkFekQU1GqZtD6pwT7OytRUfkzTSEcOAe+OtxaxBj/OoDs/Ze4Vx3fkDsAU9P3ctlX1iXNnDwM1psYDG7JwXbRjzdf3irCUfsPf+8clE1ouZOydPnvY7cdMXDM5oe9uBVQl28mFwjT2+WgLMdTjCTKcrJTKMBuIfkjLzhWc2Jaws3ni6vqsLDu3FJaNTFwPzphjEGj1/dC3/nmpqM/19FwIxeN2BO4wIzy6llIrKpB7DwzoU73t9E0miggJcOW+xemwsQc14NwbpJY46ArwYH5zkNgDWjWeFa0zohN8lTwbHxhDm23xKSPlWVY705xY4Z8mdKltMnOONuxqzFICpJMtgtYb9dTZF3kSO+r188E0I0HDF3Mp465DY8jUElPMnyyt0QSIYaF5JiUjOPEb4GcpVuAdYxwo54lhwydo8pOIP2xNfEOSLkIe8jMGO1Qq6k7mpCp9czpBsrRq4vGgFZPV0Z/EsmFW51bPjxnG0J9vR8KlyxGBhEVhYTSGzIC2+UD3vycJd8T5mIDXI31ZkQ75XCubDkCOzNpjW5qBcPmDs7I9eW9zUe7fUHhLtBjd14ZhK6s44KR7xHztxM6zgi9xx52V6/MM9etxwR55XO3y/xOLo3+Pvv/WUM3n075nFzE/ekcvd8T4lIWXi+dE1IfGm3cAoYZuG9mAEx8vUdmLZKCmcqyQbJfZfvEfsj3+OmRqwQBF4N0fn+ZMz3jF+HF/0zEPA//vbfi4AjNBv9WxDwd1cB3wj4cQR1d+RHFfBXBPxyBH3PBfwaCvEWgn4Q0N3M/jc7mPdcwIdD6AcBtYtsOx8E/LUKeHrMqh8IKIiK8pkL+OUIWrgX/YcQ9N0L+JkLWOqH/msu4KcK+EHAVy/g6i49kg8CfuxgfvYCvquA64pm4gcBP3MBfzqCvnsB9d3paHw5gv7FDuZB5+KnCvhGQE1/avJfhkK8haBZM1v/QMDzcn76dgS9jy6nDwJ+qoA6FOcfCPgWgu6a+PzdC/iuAn71Ar6HQvztaPhPFfBXIei7F/BtB/NHh0LwNSXP/i1C0N/dt/Q0Yw2azZUU4XJyAKrgqIX0TlQUPX0k06VxW0Pw3K5woMQckVR87uF8Wuks2LULQiXPjKGVvS0Kg+1do+YIHeHqSoDD+ejRU7OJM+jG2Zb5PCgnxNplI7jSm4dcb2sJ1ILzDbKiNXFUPiyDlkN+/Drf64UvjnOgEj6swJ3ZB+Zuxk+RWsL5ARflQFBgy71Cp2emw+Fpb5E/da2OrgL/Btecs1swtR4GvWfZGOrSwSzSgCUU1fcjVMZggYPZkSPZ8ojPUDbaDoXR3MrpPcQ+VE+VI5LMSY8ez2YKmdIryM8v/P1OjCrIwoSyqCHzmhpddoZrJGxQlDSmSHdly4Dnthxh2yQSCVpsnpAdKD9eciYKzXZtA3mgCpihJu9pIeIVP/9ALfx9z+8HzzxksJYzfj5lgUvqHdo9lGa5ZjzePjiyRrkC1+OSFqG+s2Wa6KMFR3A9K/weOPLNU3SC7HLjSL9Olw493yYYmvWN3w/HeWi07OIZFDdYF2EgP40/hoAjQRj/W4Sgv9sRVNtoEphw7BALK6km6/QAsN3xdMzTUlEjtB8xfg4LThzu2E/IoK0yiGYmLVgCa4dkelVBrFUuc4vRKCFSUftgLtSOp7+XtUGGq3rLI+GrL4hVVUKw3uSQxMqWp7vNRCbC3qWwNw4xYikTA5IXVQJWNMwKz5EDgSyEkQrp1fWRK6qjgGTL6RxC4h+wN7KnCllohx1HvH2D2Qyda6JsCU+3l/TOzwemPTGMxQms+/rCnJWyEkn4mM3BPY2v2H3FRDKWQgrOynCR415rkdzi6RHYsSoRu8ZnkWxPrs8Ry+f351TjhARLpwBzVfHzXSymMlHX6au38X7ETLGwSBaFdQfLn56xM/VThVyDNoM0uOSFu4rEkmijlB8/nx2YrU2nCq7RwINlKRaILZdiTUCpT2Bf2xPzEnlVk4M1WkF0tThyiipH7PRV0Qlk7cZYKhKDrI9eA6ZZS5iNbU8hR8/iyOcYN+zmWCME3yt+f+5Wix0eKUsyoooEgcnhkz374o9ZLPE1NZ78vzoUYmBecth39Fw4aBxp5HoaSeC00Q07oyAT6GTUOxCz4sExvWg4pteeDxYz5cLdTHTC1wTlyJFM5oX/vF1yEi/VC+yj0QCxGDqZnJuoAmu0nuNQq17IuNqtwJzIErZp1hnExfYeYn+psMC4voyYx/sanN1ZQk4o6h2Rb0MRNvFrnm42ved0P10++Rpa8WcqX6yBWIZVgL1rp8xdxBzZFCcagmkbLfI6aAUymqsPgOmq4c9sndVUMbc8DqzSAnvHTSoTJz/yNShoCgoWsmGQrRTyZ85nV+Sm3k4gkbg3wSZhibygv3f0suAg7Gz6J3YJrYG0KR1wxAynHPlSjqClb7VgPYQbc6p01+NunulwUrI78/j9lKkhnXxI5uaFsXCzJyR6ub4lfINhbioYIpkNrQrs9DlEzsi/CzRiOoP9oJKx194HArmg5wPiRXsp2ObO84LzGDlQCy5lfn+ORfKsbRXcMuVrfEqHhDgwOgIM0o7vUZahka285+e7SaeF48t74x+JgP8Rl/57EXA8epms/J6KxZ9GwPFvFq39HA3/6QV8zwX8QsB3L+CXEPRWodN3L+C7Cnh9dmO22ui68C0EffcC/qwCfiFgze6b4mMH89UL+HYEXa2AfCPguxfwbQfz1Qv4QcDbhAPnTwT8rgK+EPBLCFpp5/X3aPivXsCDmN+/q4DvXsBPFfDdCzikpvCfzQX8WQX8IQRNY/+7CvhzNPxXL+BtXKj4Mxr+LQTNPbr5IQT9aQfzcQT9WwT86gV8j4b/W0fQLyHoVxXwCwH/pBCUrylJ+rcg4O/uW1qLWQDdSNVYaMdHh+IH1qGSFI40jUYN+nzYGcTXJ38N4wehG1/GUDlkh0Ops2S6YugOzf1oMd/SeOgodisRyqXqFD5xsEbjzkdwzQqr8G84V2jhOCrkaZYhZ5ozjnBMWELG348j2ThqdHuul3DZyjvkF8cFP5/8EoLZtKeCTYcCoUcnp1D37poF4yH/+7XaJFDajs3C+xUrVPMEDFkp6cx3pGVCJREotOtixRH0RnKKDPSArKtUFpEb7mg8lmbQTGMe6eyRXdJ5l13g6l01FK2rIqDKZH6DYzYiRaRLqKZ70k759QkcgSWvL2kQsSkUkxxYOIwOCn0mrIATec3a8GZtTw5CoELBBhoKZhNXo9fbXIJKT4aFd8oeAh3ZUgAX19+gMH8wjc4NZEMhtwyFqu+UNPGKJ5TK00CRkr0QNBP43wcKP75OBIN2Z2sFrSQfcETJkSNmuhHhsLoRHC0aVlKXfytcw1rH/qa0RLo2gzV0cbYrohFhfw4Bx2M0+Zcg4G8Xgs7TwY4jYMLTUaHteuIm6xj0661njJDQIWZ+ebnaujX2TCMIyL1LH8DYSkeOONGBjDCdgZVPY+xcka+R0nRmwFakR85yMSvJc9TfOHKsSuxGg0lOLv34CfbimTJvQUJCTGkRwB7EQ+GeCEdKY1LdIC1nBeLUNyNEG9AC/MWO/73Yrgzi0BFAsJpWheuJkUPO6eIAcbW7Fa5yFUWST8spOM1YKFjHYoN4Z1cEU1/cMOtm/O+1ut9BOKpRwar5mpDbxPIgHNMUu8ZDV0j3fEz48VdN4bXrWiadRy8Q6BlPTwczVyGavlhwxJwcEKvNSCbWSV3z9DTjyMYkypH11CwgWh877GybfU78LhYh8oZV4U2jsCN9sBXAXOICmZUR1vgymmZAgtMFuweYikQ7hyvwGrvFnrvUOsIO2xgcNAmY8zRoSdxqiCHKEsTYAZ0MMmiaMU/v2ZC5eO53BK11fn77E2I8C+cI/qg40lrp7l642oqn17p62YAzmiQcUZ/OH7NY4mtq9F83LPwzegF/ux2MRyqOSP68ZWyaSQaZ758JmLMaMSdFkFN3L3DMf6gTxnq1LclKaK78mcVzFGCzVcg22hMIpodFEQ6Xs4SMzu0SunC5wKFl82fKciZzaHfjBYvMlZ6QszoOIYBEQma0T0sye4xHsD9sMPMvaEDIYuzJECUPBQdreyMSS9KnQAqkFu5irjhUW0woXHMfFd5wq9fE7B5jsP3BsGD0OuwJu5kbqNdC/5p7lzoEy5kCF391Z+5O45+XZuMtJPRaM8++3QmNq30Hdu7gIlCta06OhyEAwz5CbH6d5/R2GBYQTu514cIJArqoiznUqjPhD/WGn9laGFsQ1sC/P9sbHbGG2wGw5oiQS6qbgKNsEkA2U0fMPUpKSfFt3EC4Hz8KdunmDk2VUwM2moyxN3D3AdlM3QHY3WyB/P2+D6jRLFuIcn2OwnVtAhXbbAHn7fSKvMaci7RbnCM4NL2KomSaGqTJbhGwmV4VLE8yoHh5GYEbRg/Gxpjf34huVDhFBkfyxuEI+U9EwP9YQ/+9CDiZiOL/q3Ywkdwdf/QCvhGw9fD0L72A3WWmofVoZJMPArZaSr57AWtfG+EPAr6rgF9zAd9VwC87mC8h6LsKmJ3OzHx7mH1Gw/+tI+iXEPSnI+gHAX+1g/kVAZ0Vqj9C0A8CGvbk+BGCfqqAf9sL+OUI+tMO5tML+LaDeSPgxw7mPRfwjYCrbXsxvqqAq+vO7v5iB1OTSfO/hkLM8voLAT9C0J9VwE8v4K8I+NMR9Fc7mPWIh9qPHcwhRAZei+lDXAQCy/7aC/gSgq53hJ/vnwqtk8lM/rcg4O+2g1Ef0gnadrMpokHOEWQzXUVQV3cTBdF9rFG43XpI1nMTReGOIwueBgyO1wqQP6mPHR2kIg81V5GhSN0qNcWmsYED5elVcO0dg6p5T6BxHg5Hmpew0hHAgeIwLJl3vTgc2RrNhvzEA3XgHJYCnU8TgBITm0WZvjRoMFufwRlLPH0b+5TQqMpduBjeFodKZid01K9ayJqDh8P9VtCoaQsONKMpR1QtwCXdXHoL+NOtF6HR0IDe1PkQCrvXkZ/XHLHsutfhot49FEo5zungzhGv2AZb5vsORyxxzziyldmqiLKBk9DQ6TS4bra7wrefHEHNsaPxUHdkRTRccCRWD+YTzndpi3xmyjx1yEoPmo29xcGIngh9UGEN+TPAOBLTZ0lP400FV55S4lCfl0DXYVbAbdz6RXg/VQ5VE1hCexyahb/wObK2my6Dg+Xw81OcSqPPnBpw7csjC8RuKdPAMFZQDfIVC9iVX9+tlko4j57bIjoqy5ymA/773azAZr6bIPGPIeBr2Oa/RAiq/G5xtbQ5pBB6gxFybboViLyvCtBuKwG5gwFHLJsnZOAY0GE2cUKN3C8cMWK+xgoWepJG5qq6AbYUMuYUeaAQe0c3LzdEoXDybdsRqa4osD2cGcvaoCMaz3Ghyq9V4ZSbmUKeLc/1HKmpGEunESHG9jEEDx7nwmXzjUEEayCDnW5PyNUUTSPdgWYQktd/7INGysmmOzzBNw7PwnluG4UEWrgBe5NOmXuR5IDQfKZBGtlP5k3GU4GMSzUCxz2KyGkmoUhEhSNutFsfmNvLjUyQt9PAqdZ37DblWiB4UHGENMIx8uajU07SjgKALXMEnUibjuw2dgih/Wiwe+wnDrngyAJ3uOQIPR+YDk3OMn/7fNswt75ENRnclwSgJScMxmrGs+nBqAK96q88/T7x7zc2oxDg6t2xV1nTkqjyoAXHm++xqx4nBrECfvx0jCbM7YxVTqb5q9956ys4nHZiRzrlaYNbKyJ2h15kkNN9IYAVj1Dhkl7siVlz5HaPiwNmq0r9c1XAiShM/yV2ML99LuCzv835I9LesLfRO0Ju9+UEwiwT+evoQShk2gjC9i4hz3wkDsmtmMel0ZEjX/rkzxS6Lz1Ihx7GYb3baKQdSls4t2eOdPZqHlAl26yh2EwxC0e9VBI0tWsIWl3GZodvHWktH0O9K2kR2s1WJAfmUyiHpwWKsrLrSSB5M1i4rYY8R1VEOji1O6hEd1Iw5m56sr80FDzDVpBfWRzZNmvThSynI+xeJzu+5u7zFeTH8lmwzgaBSviWQBK2V+zmMn/f6aEPwVrtaRHoE46sAsxycIKliNiB9grN3dsTEqS2zB0YvUjn+lmDbETlwr2sGo0sjH0OViIohZ8Zg57k59kW3NgQC2dMhyKekOIIJ02YMW+6WmhUwfYUolIUmbusTZEml/EAAvEyK9y9eAdK3SOAaWoER/M5P19HiIaQzPNF4QcT/v7TDK+hTL0Hc70DR9JcK/ZweGraS31zA7KVlhcwN26NvGAw59d75muYR6wRZjf/2pOpWRiQh+GCBdOA369/IgJO/mcQUJxOpv8WIejoN6er162w/wyF+NjBvBHwqwr4RsB3L+AHAd92MO8q4BcCNrtijPR8GTufXsBLm8GPoRCKW2//YgfTkKtRfBDwPRTiXQXUpr2dL3jMk7/tYH72An6GQjRxiX8g4Gcu4P9NFTBfXdQfcwF/HQrxqxAUG0LzGQ3/mQv4sxfwyw7m19HwbzuYVXebkr8g4LsXsBuetR92MG8haDP3N8WnF/AtBH3bwXwh4McR9GsoxBqr/5sdTC77P+YCvoWg7yrglxD0bQfzGQrxrgJetOXqv3coBF9TM+HfYgfzu0fDK4fJE64x48g0DTkS6Or8DK2+YcxPFV+hkzGeQ0PuDEdtYfOt/OQc4JiEDAfbvHCoqHU7ONR8KYYeHAz6TEkIx0EQFz66cUTpF6UFzVb2mY8fB5HuWJdDHlt14d3HgkivzySH1tJjjlgqTmjPAxlHyNpBfr3iSHPsqxF4w92dp7tSJVAyEY5QCmOOTHceHuhx54/hOlRCFnm9q9DrQj7w400sFp4NIae1lcdwGwpbFl6op9Ep1niobw47FJ4pdej6WQZw3JIQBQ8iOFS/yK//3p4tHM7ugkBLKVfhUFk6DsQd1aigc8QslYWFguS0VGhryi4cI9NjoSHZNT2v4yGUtxH//BCnBoGBfIS8uEHhn8VxT+HcO6+eCJWF+bkglOX3O1wPFkfIWuH3C9aTB1zsNkLRza5k2qMc4KxdbRwlYyen47PRQptcgUV3mYpUMi2AeutzepBq3FOqOvz44UnHvj12A0rn7QMKq4AijExbpo+dmMARarcIlyZH2j+3pqT/ejT8PwMBF79btNbPwhZSBU+R47AhTx9h0IDqXkXkpVn7mtFlL8FdvqpI6SLsiR7bJkQ35GA3jWORrA/PGMLZ5lC45TYQCJscOGJNHyJj4knuyNBeMADRbJDn3vjnZb1V4Uhox/janImEJ1gTYBe5LtgR6wLpu9MWbHJosbMyEoMEj6UN1rlrkaOvLxwZT+sOwtXhytwg6nJirIZLsLfDMWYDEitkGW5DSP3zgLnN7ZqTanHzwJdflktziefjS3VcQso2g8IdiVFHDKd6AiusEjkzXRLJdToOIImHr4JEPqvJnj5V8LODhB298RMCyXYPIQ9OjK1PHDEv42EN3nx3Rezq1wbJ0igDz+oE5jrGXaSjB5wh2sxv/PWEI6s9PFlgd3w9mRaNEhxvRg1s74MHcrw2lklZpw04cfxErkybhMz2oxmYj/rAnHAoEn7+zR68aChh1wqCgPB7Q6HNPJ7OPgbrmkTH4wG8SStjVggbQrLrDUMgTyfYsfKLQZ4BR87A0EvkLfwV/DEEFGdI+rcg4O9eUwc808GzSY89ahkC2WxMAtllKhWOfHjklHrrOaSCO8dhqAwUsvPOKpzYZMn39V4G0qyHJYRWRDhS1G1NFIl5cLyKBIVkMxep6GCArHmQIurGSUIO6nEEbnHlCHh8cuQ57/w1VJaxKkIVOILVZraBhg04Mt5ea0JmkQTrcKYj9zUanqYJduGyOMwKxx/xNTsxbgD2xFgW/hU4sm0ObQpV63IEm7ivKpjPj1exxahwHgGPo/lSv0BykThC5Xgu04jw68kO6goH8c406HrnXWFPjAF2t1fFocHRG/I4ebwyZz998M+XZ5Pv+da8iNZqI5Jo++zAubUcWa/lLSfL3T4CtkMy/iBgKLIGrl41xK4RLHKqrM0F3PYjfoEPkjsU6YhCLV6GmBlF1tPJaZlBYjQUBfh+IJRvYSrUzXVZ8LxACXgeYPLvpyuBsWjFEZGYrwaRW7rGYXU2FWpPdhzhD/eWsXwAQM1Mt4DZBxG79m0PhM3vAM34yH+/prv3/0gEFP9nEHAqjf8to+Hno8Xv3QbeVcAvIegbAbP0mKNfq4BfjqC3a0R/CEEbDmkfBNRaEhufKuAbAT9C0DcCvquAHyHolyPo48A//7aDefcCfhDwLQQ94/j4YyjEKQhG31XANwIWbK2yvx8K8asj6LsX8C0E/dUR9CMEHaglMs9uzBHxSTlCvucCfhxBfwpBv4ZCCI8aPlXAz1zAX3sBbwE7/30v4OraKP1HCPrVC/hzKMQHAd9DIf6TKuDPXsCvKuDJbPn9LIwq/0LAX4WgX72A7yrgnxWCTqXp6N8yF/B3O4Iqp1aCizLhSNWeOTLRoughZ6LHgpj5Dq33GYVyzZEhqKdPgQo76OBymzsoOiRMoPrKiOByLPwi2g0eNW1z5wSXx2iPw33AEWXYiTFUThIWARWOJX9CoYHSTHi6Kl9oTR9ux5HmSvYsTGQs0jFLKqjh7uPoMSpyKoiqAra5Q9jrUi+n61buoGwqmwWjotRoWHcKtPEwwX58d3uqaUILR3HgYF/wXKB5axyhurcmitjd62g4NSw4zEqbI+6UI+Xt0RdQq3XCEe9e8lAbAEC5WTks4mfvUA5mJr++s4H95jCq6W2i7aFOdw7zhdguaXwUMx4q26CInlcElLa1Bl2zZMi/3a8debZ9B8fnmUfCk3E26PjUpXCirsYi1+bImypsDLk09Aq/FqlAk2Esc+SjaRHMRS+gj2cQ89AcMxSO7q5BjZ0iwPGQ2yjsKzWnl7nF4BZFJQ76DUe6iRVkcJHGRhEMao/Qp4UluPoaw379xECFXizhPPUC7F+b8s9VATkBSv+WuYC/2w5G6EcieOsrT586lad3J2rdQUsDmTHpbBjEnw13YG0Ywu7yoAPRm10Cdnt82bF4cklIebuAdVkWBVP3l5JIVlqDJWtSweL0WhOBTnNIL9srcuJ91BO/mhhwE+iTMX7YmiPbjEA02XPE8+JNQpaGGoN9f3JkIiglpH6eKvCLsGds8bIswm4lQjjN+8Kpy0FAHP5IQnBzpswbmRzhIKdniKk6R8GG8fSxnQwLcDRviliyaUuSbqIOgmOi4DDeSwlp8WAIpvWymuheLrXzuXcGdyyOkXdlcUCUlWcDrNiw8NpdrZGFsGghWt/4nuAoiUyywW0EZjx4YMcNOKJuM4+nr64+Qc5R5+looSUyuMeOI55Tyw6xei8Dd+fXheUPmhoPr48b6PPRqPCOsiwQQ51OIXkcONJak9ggPFtdQxh6JfZcs5ZJtfH4/T41w8K5ZxzpYvnO0/2dvSwinEUlicXZDczzZM78IdqIxKw4QttrOsMMDS856c+HBwT1tX4Nopn8sUErfE3J8r9FCPq711SjRzbH7hP/zeUJf0avmWlANz8MkQf9QeDIbmGIUlFh/qFOExKOmAGnZoeLQKr5Mxjbxwcwf0FZZLQdIefnPIX2fFNZOC0VoEO04kioBrTwYX7VyNmfz+GUrmVmN4bZUV1tTSidHUcY+bKTifIoOOIYDmGRiW8aeQy8Gaj7ncHcMl3U1Iz8GEp253vA8dWb7rFhCOm9wchfFn1ArVFxhKajEnPo8V7T3Z0f7+rNJoU37g4JbQa7J/hZP8IsMcGg7pFfb34+aixA53tOh/5JBNOc8zWpV0pJl2m8hMJa3zHbbayc3i6xA9dmpCD/KvA1eQSVI9dSX6JopL2cojW7gn3nzXHwRkDhWtyhXZcKjvrJoqf8KBQuzYkj5AP48a8LtoGbnc1RlBag0VWwb8AcJSvsJxMLqC3HGyitCy6iXs97KukbB5rNfIyYEXFE7H1UQj64rlHknO48rhJfgWO1vTJPrYFf/8SOYB+Is8J1edJAjp1kQ7EsCQ7207v8j0TA6f8MAkpo9NtC6x8Xgv7mbeBnL+BnNPzfDoX4OIJOYsv5QsCvKuCpiSZM3wzb/EsI+lUF5Onl5q+j4d+OoO8q4NW9n/BXFfBXO5jTlq2Rvj/xz78R8NehEG8EXF2zR/9BwF+FoP8JAgZlN/n7XsBPFfBtB/PuBfx1KMSvcwF/rQJ+EJDBpv+LHcxbCPqpAtbHRfddBZQy3P5nQyF+CkE/VcA3Ar7tYD4I2PmT01+qgF9CUFueXP47HEEl9Gpd+ncgoPybEbA9dRhKf2uhAM6uQht1MuZbeRgU/nR/5shm+xu4zCK/CMpLYVCpUsbQpnuPhbOOGHSwlvnWLs5DHAiZTWiHlTuc8mtWhKaoJjTcOQVUJo1ZmF+wRnGgPTkSZXfmuvMx0HZbIzgdh1kR7VXBoUyoOWK2hwD50YQoVK4jHcLxZIzdg79S6CkLRlBtFKcImr3T0yyFFRxGOUfOdKg61JM0BCX4/PzQjSPV5N5f4NAgqwjjk0/ofFQH0E0WLvNXY5V//6p7teNv9zhQJqOE8hAbQr0ZecgfrGhPL3eZpwZ1u0WRhlSFXhhH3Otl47HokiB+v1w4QzPYRyy0APdUtEoLqnXn4dCY7QiRBYNDb1e4KIThhGcYV7GA8/DlQLpxcEfX1kSCXKH8ekvfS+h+Sygc7ueMBXg7Fmif5gU0l5vLgtuaI26JFPn/q+7M2hRFtjX8g7wwUBG5ZIgInFCXBkPcMagogwiI6K/fodbZladOP7v7Imuf7kueytI0ZLG+N9fwwdlADuLRuFDp1TJcKLdGhvyzLBDWH/ELlDdtzfjOKEpKZzaG+gri59mYCWmApQrymR1if1fm8NsQcILG6p/OAv7FmPrdCDj85jy1WlUYOB9raSCEY0atxwmB8cw0HHr1TSd6sQjgYJwHyOGZiKL5dl1CXCt7zKqJkJ969hzAdlDmzDPTCshONiSAsd9nTLu/Vip1PYFExahLXbmNSmK0R4C6uY9SB/dsINtbH8AfP9rUtY6NTpxOvP42Jg/mXNd7lXjb4RAOMZGY01yVjNTe7rXtUEKpGzZCzg4VkWO9s6MyZ7+LhXxe5AhidWIwf2DebdqNBBLFrawip78RKngzMZ/AAsNAwcpTCQFLmcM+lSrkrM4rgZToIH7/wVDBTt3EOuGlFYtrTcj1HpUlEjjBCLZz+Y6dU3B7WVVvNEimhYTZ8znvSLZVRsDzSEFOPhFycZw/RIIoFwPsXCWBtMvx8AoR867pxg4qFR/zBwLN5TJyrr19ScZWOIWXjT1m5nCiEro7uBB1+9c2xWLeECc+PGHnKzrjeVbpxPKmK7gcFJwGzUIgtGyGCmyzlY54eGxKwjcCOb3YVxEbR1eJ0PahQqDeasamjP9qY/2dMaWif0oV8LtjSu2vOTjn9omcmb+XyVhBAHk/FwhE12fxlVZjC7wOGyw8sZtEsuNkC9fmQliwa1Y6eayfCsSzHkVcllRxTx61M6Sj3ZT5FRWIQ2M/gDRbWYzzaJ+Rx5JhON5PKttuXgiylFIGp3izEM/17D6j2Wizg9viRsQ9/+gLkTQ5T2DWXVepK422Eo3X0RFqXeunbjfsExI06wPwtCSIj3HX0FbzC2iDvCdi2hOvPzwJkEqVaIxd1tuWNKSKAntjOkLeeSuQMYjuIsbVqUDQUXLs6LAZadDMNAOHO1sg121fU8izfcccdfdoaLKf+JBfB4ZAtqZWiaU9+7BdDQSizZd3oEbeb4GdLjrml2It4/iAEByXTMQ4Xu10as20mTi/k7jnVaZ3dHRL11A2io5CkBJOpaZ6bQr3Ztjni21MuTYCOCmY4GDOTjpNpyMukNqUmVfODKCqKz5v3d4XLDhhLaOSg8mr26VFHqp0mQrCP0EopSpj/qhVyUa9CIS8bIRgQAb8PWcB/x1g/10EVAeDPw6Xv+E6GPl3zAJ+rOHfjaDvdTD/YRbwV2v49zqYXxtB/5ov4E9TiDcCflkH84dVwM86mFM/m26qYkH/pxH036YQHwR8N4K+q4AzOjnbX3wBf50F/CDgexbwXQX8Mgv4xRTiV2v4n1XAX30BPwj4pQq42+ziTxXw3Qj6qzX8BwF/+gJ+NYVwyPIHAn4aQd9VwF2Lsi8I+NkI+hMBv5hCfLGG/1QBM3X51Rr+v7AORh2M/jHW8OY3I2A3jecCoWyGQwQCgY4mmkCW5wJpvPVIovYSbeCCr0EaqEaa0MOz60MVrX0U7lonoX1zdoNiH4bi/9dmTGXNHkF66yfM7w8FotCbXEG7OcYolFSU0e08G8O5KJ/MeyZWR+NLNhHyFSWpv6VOSYOkQXBSjZCFwy6LqQVnB7YwG2Nv9fBtejuqKpQcCcRq5cErtczWcBnNBXLy2pOolhAFLmnOcVAiz6HhUm4Fgo4YCyVpKlLfTd/DtXD8NFh3w5KuJVmCI/QEcpmEqnQjqwlcjR5HwaSzCB3FUgTXStrgoLp7nG5qqYGj7XAcjntYIOtBvkFuWRHyVSuzqSbPOFxn4t8D4q8TstDF58s700e8Mkcl3d55Jd5PXqBgS7FKnVTWhNRwwldVVZxX94hXAvmsBIfEFcgKmV1DOeUCSeNoaFO+fOgC8TIv5WgvzkPiK1+kWpozPutTTql4JsCp9TaI80wgs3uPF3BBOy8NKWEdHUySOyQ9PUKBSelv8wUUMTX+c2v4vwkCKt8sV59zaw0Hc60jv241mfLxbQjz0tfTIKxvHZnIVgrxaSWn7GjXhPCbQCi/o8l7W2BHEpVpcHbzAjnjRlGJPDd18NFryytIG0Ip743AE8jGvPm1ScjQRC5Ukqsy9+DHKtGTfgz8pj6YC3qcEW3UR+BbQ4FUbHRoyNgdmVAXtow9a1g7ZGzvbPCieJiys7WWiZaaJTAinnaBfbtx0u0rDbaHtSnuOSaQVjO8MWwfisbC51XI68gKZXD5ETO/XqslUTZPBw6b4oZc22kJqWQhV5PGE/GCBuL3WTltDkEyN4R8L+YxOdcCQXfy9oE801w1JO58IWeryxB511GVkOsR6XAK+73U5bmu0kc2ZnBIMiEvpWLfkVtXScAPywpvszaa4dXmMYSloaiY9cJ1TPqN6UC0ySbimIgtkG/VJhCi+IrZoF3ERE2eE9jdEiMN0CKUSOLVAi8gImmQzgVSb9ZHA4rD1MR8GfUcwq+LV9WSi/OBs0DGVWlNYbM4t8xJi+D3zQKqg4n0Xd0q/7R1MNu83cPWdhByersDEIf6DpTHvkCSJDGBrk13Ds4sFN/RbiyQ61ptHGj07QvR7BsQbzXV4XaNLOZvenZJAG1yaPpoKmK0hI5my0sMaZhaiDu1QMzj+TIVMdWpaLdEnU17m7sHCWsXKNR6G5FHmqUD52hDU384biVSnQoV7PFznXpt/6nTu1anUA9MjQX43M+IcvJSCHAgfj7IE5neRssSyuXhte4ECcSxnhqDa75QUoarh0T1u6+L57apMKc4Jwm1MvF5yvVknob6XRN5qnc3oeg1JvaPOcj0QqYz8dw3Htib7E4SjbxjCLmTmmnQPlWH7EVAQL32CQ7x+MiprfUHwAuBdP7q0KqYN8chnAdHEwdSfp5Rr8ILOPf7RhoKdpRpsJ9uoTk9RYz0XL2kz6R9zfPSGfKj4pTQkzFhUC8cETMKNmzqD7UIWkrHrz9Wnjh1wtEFmqG5QHw02DT06tynIo8pHWbF9SQQPmwLcCO9h9g8Fc+4crn0hC4Z0jScIP3XtWV/DwSc/L8g4BiNpG+zB/3dCPjdqfU9C/hGwPmyT7u/1gj6XgfzpRG03A/GbD5UJp3RAzT40Qj6RsB3FfDYqvaPRtAbyvIfG0HfjaBFUqcfBFyk9bMzAiuefRDwMwv4EwE/VcCfCPipAm4N//kVAUFv9K+NoO8q4G0Ayx9VwDcCXiybfm0E/eN1MG8EfFcBv6yDeSPgexbw0wg6PmjNDwR8r4P5IOB7I+gfIuB7HcyXWcB3FfDLRtCfCPjZCJordf2fqoBvX8B3I+gHAcfbzfDHOphfEfA9C/izCvhb18GImBqOx/8QBMTfjID80K3hXGKHBdok76hV1X24BrlAhOuU6/Tq+UxQ2ClE/CqxhqZLasDZuHIh34gj0emulMR1Gonsxs4dnUtND9IBnHAwnk1tak3VDvJFvUchYKLT3jTpQ/MshH5NEoE42Ax0OM+UE/MPkSRT0yAyZHEZpcEgkyQqXcwYthWdMDZTfE7R9iZCYbTz05CfaEMHM5lBrhQJ5o52mYlUeNXgpt8C5tt20dEKcwTpvnbSwC+nMd2eszO0ey1I/RETyKWtYwUqPhHItR0PgRalXUARh6GQg1YhUteOJFA8RIyFOPEa2uydBzTjR8BC7YZKOpAyBEWd7xkfNlkiEJUfoDpsxPsr875EnlVPg8JKA8ZXNyHzydVpoW7ZMg2PBzKj6YWbcBl4sZDTij+jLesYnKZhgsJMudh0tXc6uB5PArkL5mV0BCsMx8VeXNf8wqmsnwK4lVaOfJvnEpVBlSBvelvsz7KRTdc3soGmSATyljcs06UUS1D3zD0Ljgn9bY2gIqbk4XdVLH43Ak6+OU8FgcKBaysTh0Jr2tS+jsegFYqR+s+RQJKpWtSwi0YT7LoockhNLBVceXlO3bTX2mRRTwgU20eJvV2zTIjas5YAz7OBuX7QYtoUTxPiw36A3JEs5K2jjjhcL0hDoRWsEnJIlMurqibk8tKyVUKDYQ/i/nyIHFs7AnU5m4t7LJmkzrNqCMmj1gF3n46xW+aaTdPh8wnOLdJZMEdrQiDwlnCQKUZhOrrLVC/vOhS2p6fh7rkviT/rq8BzjaTc8VYz0lIh1x0p7FI3fjV1XfY1gWNvookYT26ErKNFA7uzYaKwTBRCovNwBc5GkbD3hLVOaCESYNtOxszz5hMgBrsQqPBAS8M2ftj0Voz3cOg1E4Gw4wMnZdbvgROWFdrujSjGg+ltDPSONOzTnZCTZ64kAMtHH7uT494hhvWsgc+eNfYuQh+Q+e6FB3j3mhtbTzIyGtwZVKBT5i/sm06sy8WCxLYw4/jeU8lyowzBP8x0HPaOC5sIybF9rbd5MKa1wW/bCCpiShl+13zt70bA79Z+rTU8gavfpdTthW1C8tPUh3ylGoxL0Y7TXrBawrYpzdRn6dohnqT5UD8pxeFy04vJ5e4TOO0DCwWJpMqEji8XEQPlLA1l1ql0fJgc4Jxsp4zHWxGDRTdafBBwyxqdUyZHHEopX7KgfvmvjmTNg9SQX2Y717tO2+lhArrZbTDLes8ZJRLKIbl0GuJHs1XJfW4VAmE1C/u950mne1er4OqG4p7GSefQuDk6UI3aScpK/lDpflybcM43KmYjD0ramb4P2WOxwOFA02d0rSEK7TAzUTBci9e7J/UC8vn8gTxHOcm0caIYij3DOKRKUxJvx7B4mZik/v3VSNpmQwU25U0gnbM+qDjoazLclpKIgWt4BjocLG1xXq7JgizeEjrKRw5cqkQ80+AikFmzlQl4ZTVnQbx8lNTJIhdud0uc95QZDl1N0B6ydaUgz9htE5q191Kct7FkoXLXJLqb1nOoja5Djvw82TRYPyvgA7mfOoBfnQaGz6GRjxYOhxtw/pYI+O8Q+e8ioDRG3+a39Nt9Ab9ZrmobPfog4KcR9NeNoG9fwC+mED8bQb9awxdCNH4aQd+mEF/WwbyrgO9ZwHkfnckHAT9VwLcpxLsR9D0LOJ30Tt3HF/BTBXxvBH2vg3mbQnzWwbwR8NMIulKT8lMFPEay9X+s4T++gO8q4NsXcNG/n51PI+iXjaA/ZwG/NIJ+QcD3OpgvCPjTFOLTCPrwLvtNft7M/lcjaIUXX63hvzSCvquAl+g0/bER9G0N/2UW8EsjqCOkzqcR9Mss4NsavnzI/AcCvk0hfq0CXg7q7Gsj6JdZwA8CvtbB/NYqoIipwZ+P2f9NEPC7fQGVp8Tg9vRcIS+VoU6DZyYQD6/3mF/92Yzu8NKDc2tFKLxzJNP1c0Agc1cBCkfeQKd84IwFYkUR4hZCOn1MHzq0vDsJRPNHDp2QbiBSx/WAwqnvOHQYCISrg2KEXUWfAi2vWxOaR3FCfDeghM64rkIhP+OU85krkE4kBdgOrj3mjP1LRu/PqwmZtuApJxdLp9ie+VCllwT5+tEH6tc3Q8jHV2Pmzr/odKnqQ7juIzfltPIzumU8h0s7DJEfsCmhkzTXIFmckjTUPIFYi0FXQzYoBALTaJjR08VJIakuW8yXd4GM5iIbQjo1BSIWUybT2rdHcGlWB8YblknUsAViprQLU5G6jjrdmLlAPEMS13tpKtNNpz8hZWc79QsqzmOg6yKV9+N9GuxS36FckUXqi8oTC2Ekrp0yGQpE7PHUV9yhTMfNVcjp6syRT3I/ocrODQVi6wUOu6iY0cTQRSrHpx0O3MPUofNWZ5AFsTiv7OHodLASsZ5L+0MaVLvhrw023xlTo9E/ZR0M+uaYQl17An8zxeI7uCScnneGCvqjfq1KOGs6Dc99gVhO3sPOqY0yglbYgCMdZKk3NdeCGpvLDJLo1XTsTQWiqeO1C9GWmti/To8dXdemDT6JZexN1ZtKkmwUQduTDBETpUCoa9F24NZkiN2btQLiHXwhJ4cXgXiKIuTfZoI3kF1wP2U7pnbkuVci2Kz2E8aW6j2mmXWeQPToGSzM835Jwn0r3n9+J2mQ+IlNV/6GwCUqBNKqmZDLrfVqSkt7NOXzVS8jdVnlsN1tXrOO5VEQqDwVSDc+68zP/F5C/IXyBPfqYsTjalGSwenswaEvDRBzZfF6k3O0glMPTVJPKWuZDA6TKVTyTU/5oX1wOnODCzik6aXOeSXkdRrVhpD7Wp1ueuLN8cW/TQBHE53x3fAoYioPBXI/NxrjQg7IxEfVAEK+v2FPm9Yd0RaaeKaEDKdct20gz0H6aq5eCHkf6/uGmAQv4DZUCQ7CV2Xf78TnvYSdjvj5rjjEtcIQPH6QsFvF1a8eZt8ZU+N/jCnEd28E1Zs2BXcVDrBD1HVDrqcogERFhsg7yTmms3hlg2veBMJsdIGIe6MO4GS6lIVnSdxzXpNSuGylKQ5df0/I1p1eoe4tZgJ5iEGoi9MEmtXztflZbR2yb7Ql3NSVijbXChIaHsT7ndF6iYKdd0zoVBn50IwlC/Nss5nRwbRSwRrMNylbFE+g29gv4Jo0OvadVCN0vViUwMcDi4WndjujtM9qqHRTx3x7gpi2C9+Fa6ypjF3ok1A0WBIojbDHPMvvGhoBC+B6VheMzx66TY1oZEGqjDELt/6D0Gd8X0I2vD+Za66eIi+79R7SzBD3tH9uZLKMa4HA4Z0gTqRjRpd124do9BTPlHcVcJqPFCiVBmPea02BpIPlCq67SpyneX7YVB6kgkT7tniGnR6JTA9rpQ/7Pp2LpLV8NLQ9I4HcfCXOmyuGyLVzdIRKm0+Qm6SnjOqFfxV5lgsETFYblUq6v4RqfHik7srYOrRHlBvAvtVwcGMboL32IvLgemSJfL3s+H9CwK8X/wI+6OCl</prop>
			<obj name="TemperatureLog" class="TemperatureLog" version="2">
				<prop name="Times">TEFSWgAA6Z0AAIDpmFAAAAD0AQAAjgMAACgFAADCBgAAZggAAAAKAACaCwAAPg0AANgOAAByEAAADBIAALATAABKFQAA5BYAAH4YAAAiGgAAvBsAAFYdAADwHgAAlCAAAC4iAADIIwAAYiUAAPwmAACgKAAAOioAANQrAABuLQAAEi8AAKwwAABGMgAA6jMAAIQ1AAAeNwAAuDgAAFw6AAD2OwAAkD0AACo/AADEQAAAaEIAAAJEAACcRQAANkcAANpIAAB0SgAADkwAALJNAABMTwAA5lAAAIBSAAAaVAAAvlUAAFhXAADyWAAAjFoAADBcAADKXQAAZF8AAP5gAACiYgAAPGQAANZlAAB6ZwAAFGkAAK5qAABIbAAA4m0AAIZvAAAgcQAAunIAAFR0AAD4dQAAkncAACx5AADQegAAanwAAAR+AACefwAAQoEAANyCAAB2hAAAEIYAAKqHAABOiQAA6IoAAIKMAAAcjgAAwI8AAFqRAAD0kgAAmJQAADKWAADMlwAAZpkAAAqbAACknAAAPp4AANifAAByoQAAFqMAALCkAABKpgAA7qcAAIipAAAiqwAAvKwAAGCuAAD6rwAAlLEAAC6zAADItAAAbLYAAAa4AACguQAAOrsAAN68AAB4vgAAEsAAALbBAABQwwAA6sQAAITGAAAeyAAAwskAAFzLAAD2zAAAkM4AADTQAADO0QAAaNMAAAzVAACm1gAAQNgAANrZAAB02wAAGN0AALLeAABM4AAA5uEAAIrjAAAk5QAAvuYAAFjoAAD86QAAlusAADDtAADU7gAAbvAAAAjyAACi8wAAPPUAAOD2AAB6+AAAFPoAAK77AABS/QAA7P4AAIYAAQAgAgEAxAMBAF4FAQD4BgEAnAgBADYKAQDQCwEAag0BAAQPAQCoEAEAQhIBANwTAQB2FQEAGhcBALQYAQBOGgEA8hsBAIwdAQAmHwEAwCABAGQiAQD+IwEAmCUBADInAQDMKAEAcCoBAAosAQCkLQEAPi8BAOIwAQB8MgEAFjQBALo1AQBUNwEA7jgBAIg6AQAsPAEAxj0BAGA/AQD6QAEAlEIBADhEAQDSRQEAbEcBAAZJAQCqSgEAREwBAN5NAQCCTwEAHFEBALZSAQBQVAEA9FUBAI5XAQAoWQEAwloBAFxcAQAAXgEAml8BADRhAQDOYgEAcmQBAAxmAQCmZwEASmkBAORqAQB+bAEAGG4BALxvAQBWcQEA8HIBAIp0AQAkdgEAyHcBAGJ5AQD8egEAlnwBADp+AQDUfwEAboEBABKDAQCshAEARoYBAOCHAQCEiQEAHosBALiMAQBSjgEA7I8BAJCRAQAqkwEAxJQBAF6WAQACmAEAnJkBADabAQDanAEAdJ4BAA6gAQCooQEATKMBAOakAQCApgEAGqgBALSpAQBYqwEA8qwBAIyuAQAmsAEAyrEBAGSzAQD+tAEAorYBADy4AQDWuQEAcLsBAAq9AQCuvgEASMABAOLBAQB8wwEAIMUBALrGAQBUyAEA7skBAJLLAQAszQEAxs4BAGrQAQAE0gEAntMBADjVAQDS1gEAdtgBABDaAQCq2wEARN0BAOjeAQCC4AEAHOIBAMDjAQBa5QEA9OYBAI7oAQAo6gEAzOsBAGbtAQAA7wEAmvABAD7yAQDY8wEAcvUBABb3AQCw+AEASvoBAOT7AQB+/QEAIv8BALwAAgBWAgIA8AMCAJQFAgAuBwIAyAgCAGIKAgAGDAIAoA0CADoPAgDeEAIAeBICABIUAgCsFQIAUBcCAOoYAgCEGgIAHhwCALgdAgBcHwIA9iACAJAiAgAqJAIAziUCAGgnAgACKQIApioCAEAsAgDaLQIAdC8CABgxAgCyMgIATDQCAOY1AgCANwIAJDkCAL46AgBYPAIA/D0CAJY/AgAwQQIAykICAG5EAgAIRgIAokcCADxJAgDWSgIAekwCABROAgCuTwIASFECAOxSAgCGVAIAIFYCAMRXAgBeWQIA+FoCAJJcAgA2XgIA0F8CAGphAgAEYwIAnmQCAEJmAgDcZwIAdmkCABBrAgC0bAIATm4CAOhvAgCMcQIAJnMCAMB0AgBadgIA/ncCAJh5AgAyewIAzHwCAGZ+AgAKgAIApIECAD6DAgDYhAIAfIYCABaIAgCwiQIASosCAO6MAgCIjgIAIpACAMaRAgBgkwIA+pQCAJSWAgAumAIA0pkCAGybAgAGnQIAoJ4CAESgAgDeoQIAeKMCABylAgC2pgIAUKgCAOqpAgCOqwIAKK0CAMKuAgBcsAIA9rECAJqzAgA0tQIAzrYCAGi4AgAMugIAprsCAEC9AgDavgIAfsACABjCAgCywwIATMUCAPDGAgCKyAIAJMoCAMjLAgBizQIA/M4CAJbQAgAw0gIA1NMCAG7VAgAI1wIAotgCAEbaAgDg2wIAet0CABTfAgC44AIAUuICAOzjAgCQ5QIAKucCAMToAgBe6gIA+OsCAJztAgA27wIA0PACAGryAgAO9AIAqPUCAEL3AgDc+AIAgPoCABr8AgC0/QIAWP8CAPIAAwCMAgMAJgQDAMAFAwBkBwMA/ggDAJgKAwAyDAMA1g0DAHAPAwAKEQMApBIDAEgUAwDiFQMAfBcDACAZAwC6GgMAVBwDAO4dAwCSHwMALCEDAMYiAwBgJAMA+iUDAJ4nAwA4KQMA0ioDAGwsAwAQLgMAqi8DAEQxAwDoMgMAgjQDABw2AwC2NwMAUDkDAPQ6AwCOPAMAKD4DAMw/AwBmQQMAAEMDAJpEAwA0RgMA2EcDAHJJAwAMSwMApkwDAEpOAwDkTwMAflEDACJTAwC8VAMAVlYDAPBXAwCKWQMALlsDAMhcAwBiXgMA/F8DAKBhAwA6YwMA1GQDAG5mAwASaAMArGkDAEZrAwDqbAMAhG4DAB5wAwC4cQMAUnMDAPZ0AwCQdgMAKngDAMR5AwBoewMAAn0DAJx+AwA2gAMA2oEDAHSDAwAOhQMAsoYDAEyIAwDmiQMAgIsDABqNAwC+jgMAWJADAPKRAwCMkwMAMJUDAMqWAwBkmAMACJoDAKKbAwA8nQMA1p4DAHqgAwAUogMArqMDAEilAwDipgMAhqgDACCqAwC6qwMAVK0DAPiuAwCSsAMALLIDANCzAwBqtQMABLcDAJ64AwBCugMA3LsDAHa9AwAQvwMAqsADAE7CAwDowwMAgsUDABzHAwDAyAMAWsoDAPTLAwCOzQMAMs8DAMzQAwBm0gMACtQDAKTVAwA+1wMA2NgDAHLaAwAW3AMAsN0DAErfAwDk4AMAiOIDACLkAwC85QMAVucDAProAwCU6gMALuwDANLtAwBs7wMABvEDAKDyAwA69AMA3vUDAHj3AwAS+QMArPoDAFD8AwDq/QMAhP8DAB4BBADCAgQAXAQEAPYFBACaBwQANAkEAM4KBABoDAQAAg4EAKYPBABAEQQA2hIEAH4UBAAYFgQAshcEAEwZBADmGgQAihwEACQeBAC+HwQAWCEEAPwiBACWJAQAMCYEAMonBABuKQQACCsEAKIsBABGLgQA4C8EAHoxBAAUMwQArjQEAFI2BADsNwQAhjkEACA7BADEPAQAXj4EAPg/BACSQQQANkMEANBEBABqRgQADkgEAKhJBABCSwQA3EwEAHZOBAAaUAQAtFEEAE5TBADoVAQAjFYEACZYBADAWQQAWlsEAP5cBACYXgQAMmAEANZhBABwYwQACmUEAKRmBAA+aAQA4mkEAHxrBAAWbQQAsG4EAFRwBADucQQAiHMEACJ1BADGdgQAYHgEAPp5BACeewQAOH0EANJ+BABsgAQABoIEAKqDBABEhQQA3oYEAHiIBAAcigQAwIsEAFqNBAD+jgQAmJAEADKSBADMkwQAcJUEAAqXBACkmAQAPpoEAOKbBAB8nQQAFp8EALCgBABUogQA7qMEAIilBAAipwQAxqgEAGCqBAD6qwQAlK0EADivBADSsAQAbLIEAAa0BACqtQQARLcEAPK4BACMugQAJrwEAMC9BABkvwQA/sAEAJjCBAAyxAQA1sUEAHDHBAAKyQQApMoEAD7MBADizQQAfM8EABbRBACw0gQAVNQEAO7VBACI1wQAItkEAMbaBABg3AQA+t0EAJTfBAA44QQA0uIEAGzkBAAG5gQAqucEAETpBADe6gQAeOwEABzuBAC27wQAUPEEAOryBACO9AQAKPYEAML3BABc+QQAAPsEAJr8BAA0/gQAzv8EAHIBBQAMAwUApgQFAEAGBQDkBwUAfgkFABgLBQCyDAUAVg4FAPAPBQCKEQUAJBMFAMgUBQBiFgUA/BcFAJYZBQA6GwUA1BwFAG4eBQASIAUArCEFAEYjBQDgJAUAhCYFAB4oBQC4KQUAUisFAOwsBQCQLgUAKjAFAMQxBQBeMwUAAjUFAJw2BQA2OAUA2jkFAHQ7BQAOPQUAqD4FAEJABQDmQQUAgEMFABpFBQC0RgUAWEgFAPJJBQCMSwUAJk0FAMpOBQBkUAUA/lEFAKJTBQA8VQUA1lYFAHBYBQAKWgUArlsFAEhdBQDiXgUAfGAFACBiBQC6YwUAVGUFAO5mBQCSaAUALGoFAMZrBQBqbQUABG8FAJ5wBQA4cgUA0nMFAHZ1BQAQdwUAqngFAER6BQDoewUAgn0FABx/BQDAgAUAWoIFAPSDBQCOhQUAKIcFAMyIBQBmigUAAIwFAJqNBQA+jwUA2JAFAHKSBQAWlAUAsJUFAEqXBQDkmAUAfpoFACKcBQC8nQUAVp8FAPCgBQCUogUALqQFAMilBQBipwUABqkFAKCqBQA6rAUA3q0FAHivBQASsQUArLIFAEa0BQDqtQUAhLcFAB65BQC4ugUAXLwFAPa9BQCQvwUAKsEFAM7CBQBoxAUAAsYFAKbHBQBAyQUA2soFAHTMBQAOzgUAss8FAEzRBQDm0gUAgNQFACTWBQC+1wUAWNkFAPLaBQCW3AUAMN4FAMrfBQBu4QUACOMFAKLkBQA85gUA4OcFAHrpBQAU6wUAruwFAEjuBQDs7wUAhvEFACDzBQC69AUAXvYFAPj3BQCS+QUANvsFAND8BQBq/gUABAAGAJ4BBgBCAwYA3AQGAHYGBgAQCAYAtAkGAE4LBgDoDAYAgg4GACYQBgDAEQYAWhMGAP4UBgCYFgYAMhgGAMwZBgBwGwYACh0GAKQeBgA+IAYA2CEGAHwjBgAWJQYAsCYGAEooBgDkKQYAiCsGACItBgC8LgYAYDAGAPoxBgCUMwYAODUGANI2BgBsOAYABjoGAKA7BgBEPQYA3j4GAHhABgAcQgYAtkMGAFBFBgDqRgYAhEgGAChKBgDCSwYAXE0GAPZOBgCaUAYANFIGAM5TBgBoVQYADFcGAKZYBgBAWgYA5FsGAH5dBgAYXwYAsmAGAExiBgDwYwYAimUGACRnBgC+aAYAYmoGAPxrBgCWbQYAMG8GAMpwBgBucgYACHQGAKJ1BgBGdwYA4HgGAHp6BgAefAYAuH0GAFJ/BgDsgAYAhoIGACqEBgDEhQYAXocGAPiIBgCcigYANowGANCNBgBqjwYADpEGAKiSBgBClAYA5pUGAICXBgAamQYAtJoGAE6cBgDynQYAjJ8GACahBgDAogYAZKQGAP6lBgCYpwYAMqkGANaqBgBwrAYACq4GAK6vBgBIsQYA4rIGAHy0BgAWtgYAurcGAFS5BgDuugYAiLwGACy+BgDGvwYAYMEGAPrCBgCexAYAOMYGANLHBgBsyQYAEMsGAKrMBgBEzgYA3s8GAILRBgAc0wYAttQGAFDWBgD01wYAjtkGACjbBgDC3AYAZt4GAADgBgCa4QYANOMGANjkBgBy5gYADOgGALDpBgBK6wYA5OwGAH7uBgAY8AYAvPEGAFbzBgDw9AYAivYGAC74BgDI+QYAYvsGAPz8BgCg/gYAOgAHANQBBwBuAwcAEgUHAKwGBwBGCAcA6gkHAIQLBwAeDQcAuA4HAFIQBwD2EQcAkBMHACoVBwDEFgcAaBgHAAIaBwCcGwcANh0HANoeBwB0IAcADiIHALIjBwBMJQcA5iYHAIAoBwAaKgcAvisHAFgtBwDyLgcAjDAHADAyBwDKMwcAZDUHAP42BwCiOAcAPDoHANY7BwB6PQcAFD8HAK5ABwBIQgcA4kMHAIZFBwAgRwcAukgHAFRKBwD4SwcAkk0HACxPBwDGUAcAalIHAARUBwCeVQcAOFcHANxYBwB2WgcAEFwHAKpdBwBEXwcA6GAHAIJiBwAcZAcAwGUHAFpnBwD0aAcAmGoHADJsBwDMbQcAZm8HAABxBwCkcgcAPnQHANh1BwBydwcAFnkHALB6BwBKfAcA5H0HAIh/BwAigQcAvIIHAFaEBwDwhQcAlIcHAC6JBwDIigcAbIwHAAaOBwCgjwcARJEHAN6SBwB4lAcAEpYHAKyXBwBQmQcA6poHAIScBwAengcAwp8HAFyhBwD2ogcAkKQHADSmBwDOpwcAaKkHAAyrBwCmrAcAQK4HANqvBwB0sQcAGLMHALK0BwBMtgcA5rcHAIC5BwAkuwcAvrwHAGK+BwD8vwcAlsEHADDDBwDUxAcAbsYHAAjIBwCiyQcAPMsHAODMBwB6zgcAFNAHAK7RBwBS0wcA7NQHAIbWBwAg2AcAxNkHAF7bBwD43AcAnN4HADbgBwDQ4QcAauMHAATlBwCo5gcAQugHANzpBwB26wcAEO0HALTuBwBO8AcA8vEHAIzzBwAm9QcAwPYHAFr4BwD++QcAmPsHADL9BwDM/gcAcAAIAAoCCACkAwgAPgUIAOIGCAB8CAgAFgoIALoLCABUDQgA7g4IAIgQCAAiEggAxhMIAGAVCAD6FggAlBgIADgaCADSGwgAbB0IAAYfCACqIAgARCIIAN4jCACCJQgAHCcIALYoCABQKggA6isIAI4tCAAoLwgAwjAIAFwyCAAANAgAmjUIADQ3CADOOAgAcjoIAAw8CACmPQgASj8IAORACAB+QggAGEQIALJFCABWRwgA8EgIAIpKCAAkTAgAyE0IAGJPCAD8UAgAllIIADBUCADUVQgAblcIABJZCACsWggARlwIAOBdCAB6XwgAHmEIALhiCABSZAgA7GUIAJBnCAAqaQgAxGoIAF5sCAD4bQgAnG8IADZxCADQcggAdHQIAA52CACodwgATHkIAOZ6CACAfAgAGn4IALR/CABYgQgA8oIIAIyECAAmhggAyocIAGSJCAD+iggAmIwIADyOCADWjwgAcJEIABSTCACulAgASJYIAOKXCAB8mQgAFpsIALqcCABUnggA+J8IAJKhCAAsowgAxqQIAGqmCAAEqAgAnqkIADirCADSrAgAdq4IABCwCAC0sQgAWLMIAPK0CACMtggAMLgIAMq5CABkuwgA/rwIAJi+CAA8wAgA1sEIAHDDCAAKxQgArsYIAEjICADiyQgAfMsIABbNCAC6zggAVNAIAO7RCACS0wgALNUIAMbWCABq2AgABNoIAJ7bCAA43QgA0t4IAHbgCAAQ4ggAquMIAETlCADo5ggAgugIABzqCAC26wgAWu0IAPTuCACO8AgAMvIIAMzzCABm9QgAAPcIAKT4CAA++ggA2PsIAHL9CAAM/wgAsAAJAEoCCQDkAwkAfgUJABgHCQC8CAkAVgoJAPALCQCUDQkALg8JAMgQCQBsEgkABhQJAKAVCQA6FwkA1BgJAHgaCQASHAkArB0JAEYfCQDgIAkAhCIJAB4kCQC4JQkAXCcJAPYoCQCQKgkAKiwJAM4tCQBoLwkAAjEJAKYyCQBANAkA2jUJAHQ3CQAOOQkAsjoJAEw8CQDmPQkAgD8JACRBCQC+QgkAWEQJAPJFCQCWRwkAMEkJAMpKCQBuTAkACE4JAKJPCQA8UQkA1lIJAHpUCQAUVgkArlcJAEhZCQDsWgkAhlwJACBeCQC6XwkAVGEJAPhiCQCSZAkANmYJANBnCQBqaQkABGsJAJ5sCQBCbgkA3G8JAHZxCQAQcwkAtHQJAE52CQDodwkAgnkJACZ7CQDAfAkAWn4JAP5/CQCYgQkAMoMJAMyECQBmhgkACogJAKSJCQA+iwkA2IwJAHyOCQAWkAkAsJEJAEqTCQDklAkAiJYJACKYCQC8mQkAYJsJAPqcCQCUngkAOKAJANKhCQBsowkABqUJAKCmCQBEqAkA3qkJAHirCQASrQkAtq4JAFCwCQDqsQkAhLMJACi1CQDCtgkAXLgJAAC6CQCauwkANL0JAM6+CQBowAkADMIJAKbDCQBAxQkA2sYJAH7ICQAYygkAsssJAEzNCQDwzgkAitAJACTSCQDI0wkAYtUJAPzWCQCW2AkAMNoJANTbCQBu3QkACN8JAKLgCQBG4gkA4OMJAHrlCQAe5wkAuOgJAFLqCQDs6wkAhu0JACrvCQDE8AkAXvIJAPjzCQCc9QkANvcJAND4CQB0+gkADvwJAKj9CQBC/wkA3AAKAIACCgAaBAoAtAUKAE4HCgDyCAoAjAoKACYMCgDADQoAZA8KAP4QCgCYEgoAPBQKANYVCgBwFwoAChkKAKQaCgBIHAoA4h0KAHwfCgAWIQoAuiIKAFQkCgDuJQoAiCcKACIpCgDGKgoAYCwKAAQuCgCeLwoAODEKANIyCgBsNAoAEDYKAKo3CgBEOQoA3joKAII8CgAcPgoAtj8KAFBBCgD0QgoAjkQKAChGCgDMRwoAZkkKAABLCgCaTAoANE4KANhPCgByUQoADFMKAKZUCgBKVgoA5FcKAH5ZCgAYWwoAslwKAFZeCgDwXwoAimEKAC5jCgDIZAoAYmYKAPxnCgCgaQoAOmsKAN5sCgCCbgoAHHAKALZxCgBacwoA6nQKAI52CgAoeAoAzHkKAFx7CgAAfQoAmn4KADSACgDYgQoAcoMKAAyFCgCmhgoASogKAOSJCgB+iwoAGI0KALKOCgBWkAoA8JEKAIqTCgAulQoAyJYKAGKYCgAGmgoAoJsKADqdCgDUngoAbqAKABKiCgCsowoARqUKAOCmCgB6qAoAHqoKALirCgBcrQoA9q4KAJCwCgAqsgoAxLMKAGi1CgACtwoAnLgKADa6CgDQuwoAdL0KAA6/CgCowAoATMIKAObDCgCAxQoAJMcKAL7ICgBYygoA8ssKAIzNCgAwzwoAytAKAGTSCgD+0woAotUKADzXCgDW2AoAcNoKABTcCgCu3QoASN8KAOLgCgCG4goAIOQKALrlCgBU5woA7ugKAJLqCgAs7AoAxu0KAGrvCgAE8QoAnvIKADj0CgDc9QoAdvcKABD5CgCq+goATvwKAOj9CgCC/woAHAELALYCCwBaBAsA9AULAJgHCwAyCQsAzAoLAGYMCwAADgsApA8LAD4RCwDYEgsAchQLAAwWCwCwFwsAShkLAOQaCwCIHAsAIh4LALwfCwBgIQsA+iILAJQkCwAuJgsAyCcLAGwpCwAGKwsAoCwLADouCwDeLwsAeDELABIzCwC2NAsAUDYLAOo3CwCEOQsAHjsLAMI8CwBcPgsA9j8LAJBBCwAqQwsAzkQLAGhGCwAMSAsApkkLAEBLCwDaTAsAdE4LABhQCwCyUQsATFMLAOZUCwCAVgsAJFgLAL5ZCwBYWwsA/FwLAJZeCwAwYAsAymELAG5jCwAIZQsAomYLADxoCwDgaQsAemsLABRtCwC4bgsAUnALAOxxCwCGcwsAIHULAMR2CwBeeAsA+HkLAJJ7CwA2fQsA0H4LAGqACwAOggsAqIMLAEKFCwDchgsAdogLABqKCwC0iwsATo0LAOiOCwCCkAsAJpILAMCTCwBklQsA/pYLAJiYCwAymgsAzJsLAHCdCwAKnwsApKALAD6iCwDYowsAfKULABanCwCwqAsAVKoLAO6rCwCIrQsAIq8LAMawCwBgsgsA+rMLAJS1CwA4twsA0rgLAGy6CwAGvAsAqr0LAES/CwDewAsAgsILABzECwC2xQsAUMcLAOrICwCOygsAKMwLAMLNCwBczwsA9tALAJrSCwA01AsA2NULAHLXCwAM2QsAptoLAEDcCwDk3QsAft8LABjhCwCy4gsAVuQLAPDlCwCK5wsAJOkLAMjqCwBi7AsA/O0LAKDvCwA68QsA1PILAG70CwAI9gsArPcLAEb5CwDg+gsAevwLAB7+CwC4/wsAUgEMAPYCDACQBAwAKgYMAMQHDABeCQwAAgsMAJwMDAA2DgwA0A8MAGoRDAAOEwwAqBQMAEwWDADmFwwAgBkMABobDAC0HAwAWB4MAPIfDACMIQwAJiMMAMAkDABkJgwA/icMAJgpDAA8KwwA1iwMAHAuDAAUMAwArjEMAEgzDADiNAwAfDYMACA4DAC6OQwAVDsMAPg8DACSPgwALEAMANBBDAB0QwwADkUMALxGDABWSAwA8EkMAIpLDAAkTQwAyE4MAGJQDAD8UQwAllMMADpVDADUVgwAblgMAAhaDACiWwwARl0MAOBeDACEYAwAHmIMALhjDABSZQwA7GYMAJBoDAAqagwAxGsMAF5tDAD4bgwAnHAMADZyDADQcwwAdHUMAA53DACoeAwAQnoMAOZ7DACAfQwAGn8MALSADABYggwA8oMMAIyFDAAmhwwAyogMAGSKDAD+iwwAoo0MADyPDADWkAwAcJIMAAqUDACulQwASJcMAOKYDAB8mgwAFpwMALqdDABUnwwA+KAMAJKiDAAspAwAxqUMAGCnDAAEqQwAnqoMADisDADSrQwAbK8MABCxDACqsgwARLQMAOi1DACCtwwAHLkMALa6DABavAwA9L0MAI6/DAAowQwAzMIMAGbEDAAAxgwAmscMAD7JDADYygwAcswMAAzODACwzwwAStEMAOTSDAB+1AwAGNYMALzXDABW2QwA+toMAJTcDAAu3gwAyN8MAGLhDAAG4wwAoOQMADrmDADU5wwAeOkMABLrDACs7AwARu4MAODvDACE8QwAHvMMAML0DABc9gwA9vcMAJD5DAAq+wwAzvwMAGj+DAACAA0AnAENAEADDQDaBA0AdAYNAA4IDQCyCQ0ATAsNAOYMDQCADg0AGhANAL4RDQBYEw0A8hQNAJYWDQAwGA0AyhkNAG4bDQAIHQ0Aoh4NADwgDQDWIQ0AeiMNABQlDQCuJg0ASCgNAOIpDQCGKw0AIC0NAMQuDQBeMA0A+DENAJIzDQAsNQ0A0DYNAGo4DQAEOg0AnjsNADg9DQDcPg0AdkANABBCDQC0Qw0ATkUNAOhGDQCCSA0AJkoNAMBLDQBaTQ0A9E4NAJhQDQAyUg0AzFMNAGZVDQAAVw0ApFgNAD5aDQDiWw0AfF0NABZfDQCwYA0ASmINAO5jDQCIZQ0AImcNALxoDQBgag0A+msNAJRtDQAubw0A0nANAGxyDQAGdA0AoHUNAER3DQDeeA0AeHoNABJ8DQC2fQ0AUH8NAOqADQCEgg0AHoQNAMKFDQBchw0A9ogNAJqKDQA0jA0Azo0NAGiPDQAMkQ0AppINAECUDQDalQ0AdJcNABiZDQCymg0AVpwNAPCdDQCKnw0AJKENAL6iDQBipA0A/KUNAJanDQAwqQ0AyqoNAG6sDQAIrg0ArK8NAEaxDQDgsg0AerQNABS2DQC4tw0AUrkNAOy6DQCGvA0AKr4NAMS/DQBewQ0A+MINAJzEDQA2xg0A0McNAGrJDQAOyw0AqMwNAELODQDczw0AgNENABrTDQC01A0ATtYNAOjXDQCM2Q0AJtsNAMDcDQBk3g0A/t8NAJjhDQAy4w0A1uQNAHDmDQAK6A0ApOkNAEjrDQDi7A0AfO4NABbwDQCw8Q0AVPMNAO70DQCS9g0ALPgNAMb5DQBg+w0A+vwNAJ7+DQA4AA4A0gEOAGwDDgAQBQ4AqgYOAE4IDgDoCQ4AjAsOACYNDgDADg4AWhAOAP4RDgCYEw4AMhUOAMwWDgBwGA4AChoOAKQbDgBIHQ4A4h4OAHwgDgAWIg4AuiMOAFQlDgDuJg4AiCgOACwqDgDGKw4AYC0OAPouDgCUMA4AODIOANIzDgB2NQ4AEDcOAKo4DgBEOg4A3jsOAII9DgAcPw4AtkAOAFBCDgD0Qw4AjkUOAChHDgDCSA4AZkoOAABMDgCaTQ4ANE8OANhQDgByUg4ADFQOAKZVDgBKVw4A5FgOAH5aDgAYXA4Asl0OAFZfDgDwYA4AlGIOAC5kDgDIZQ4AYmcOAPxoDgCgag4AOmwOANRtDgBubw4ACHEOAKxyDgBGdA4A4HUOAIR3DgAeeQ4AuHoOAFJ8DgD2fQ4AkH8OACqBDgDEgg4AaIQOAAKGDgCchw4ANokOANCKDgB0jA4ADo4OALKPDgBMkQ4A5pIOAICUDgAklg4AyJcOAGKZDgD8mg4AoJwOADqeDgDUnw4AbqEOAAijDgCspA4ARqYOAOCnDgCEqQ4AHqsOALisDgBSrg4A9q8OAJCxDgAqsw4AxLQOAGi2DgACuA4AnLkOADa7DgDQvA4AdL4OAA7ADgCowQ4ATMMOAObEDgCAxg4AGsgOAL7JDgBYyw4A8swOAIzODgAw0A4AytEOAGTTDgD+1A4AmNYOADzYDgDW2Q4AcNsOABTdDgCu3g4ASOAOAOLhDgCG4w4AIOUOALrmDgBU6A4A+OkOAJLrDgAs7Q4Axu4OAGDwDgAE8g4AnvMOADj1DgDc9g4AdvgOABD6DgCq+w4ATv0OAOj+DgCCAA8AHAIPAMADDwBaBQ8A9AYPAI4IDwAoCg8AzAsPAGYNDwAADw8ApBAPAD4SDwDYEw8AchUPABYXDwCwGA8AShoPAOQbDwCIHQ8AIh8PALwgDwBWIg8A8CMPAJQlDwAuJw8AyCgPAGwqDwAGLA8AoC0PADovDwDeMA8AeDIPABI0DwCsNQ8ARjcPAOo4DwCEOg8AKDwPAMI9DwBcPw8A9kAPAJBCDwA0RA8AzkUPAGhHDwACSQ8ApkoPAEBMDwDaTQ8AdE8PAA5RDwCyUg8ATFQPAOZVDwCKVw8AJFkPAL5aDwBYXA8A/F0PAJZfDwAwYQ8AymIPAG5kDwAIZg8AomcPADxpDwDWag8AemwPABRuDwCubw8AUnEPAOxyDwCGdA8AIHYPAMR3DwBeeQ8A+HoPAJJ8DwA2fg8A0H8PAGqBDwAEgw8AnoQPAEKGDwDchw8AdokPABqLDwC0jA8ATo4PAOiPDwCMkQ8AJpMPAMCUDwBalg8A/pcPAJiZDwAymw8AzJwPAGaeDwAKoA8ApKEPAD6jDwDipA8AfKYPABaoDwCwqQ8AVKsPAO6sDwCIrg8AIrAPALyxDwBgsw8A+rQPAJS2DwA4uA8A0rkPAGy7DwAGvQ8Aqr4PAETADwDewQ8AeMMPABzFDwC2xg8AUMgPAOrJDwCEyw8AKM0PAMLODwBc0A8AANIPAJrTDwA01Q8AztYPAHLYDwAM2g8AptsPAErdDwDk3g8AfuAPABjiDwCy4w8AVuUPAPDmDwCK6A8AJOoPAL7rDwBi7Q8A/O4PAJbwDwAw8g8A1PMPAG71DwAI9w8AovgPAEb6DwDg+w8Aev0PAB7/DwC4ABAAUgIQAOwDEACGBRAAKgcQAMQIEABeChAAAgwQAJwNEAA2DxAA0BAQAHQSEAAOFBAAqBUQAEIXEADmGBAAgBoQABocEAC0HRAATh8QAPIgEACMIhAAJiQQAMolEABkJxAA/igQAJgqEAA8LBAA1i0QAHAvEAAKMRAArjIQAEg0EADiNRAAfDcQABY5EAC6OhAAVDwQAO49EACSPxAALEEQAMZCEABgRBAABEYQAJ5HEAA4SRAA0koQAHZMEAAQThAAqk8QAERREADeUhAAglQQABxWEADAVxAAWlkQAPRaEACOXBAAKF4QAMxfEABmYRAAAGMQAJpkEAA0ZhAA2GcQAHJpEAAMaxAAsGwQAEpuEADkbxAAfnEQABhzEAC8dBAAVnYQAPB3EACUeRAALnsQAMh8EABifhAA/H8QAKCBEAA6gxAA1IQQAHiGEAASiBAArIkQAEaLEADqjBAAhI4QAB6QEAC4kRAAUpMQAPaUEACQlhAAKpgQAM6ZEABomxAAAp0QAJyeEABAoBAA2qEQAHSjEAAOpRAAsqYQAEyoEADmqRAAgKsQABqtEAC+rhAAWLAQAPKxEACWsxAAMLUQAMq2EABkuBAACLoQAKK7EAA8vRAA1r4QAHrAEAAUwhAArsMQAEjFEADixhAAhsgQACDKEAC6yxAAXs0QAPjOEACS0BAALNIQANDTEABq1RAABNcQAJ7YEABC2hAA3NsQAHbdEAAQ3xAAquAQAE7iEADo4xAAguUQACbnEADA6BAAWuoQAPTrEACY7RAAMu8QAMzwEABm8hAACvQQAKT1EAA+9xAA2PgQAHL6EAAW/BAAsP0QAEr/EADuABEAiAIRACIEEQC8BREAYAcRAPoIEQCUChEALgwRANINEQBsDxEABhERAKASEQA6FBEA3hURAHgXEQASGREAthoRAFAcEQDqHREAhB8RACghEQDCIhEAXCQRAPYlEQCaJxEANCkRAM4qEQBoLBEAAi4RAKYvEQBAMREA2jIRAH40EQAYNhEAsjcRAEw5EQDwOhEAijwRACQ+EQC+PxEAYkERAPxCEQCWRBEAMEYRAMpHEQBuSREACEsRAKxMEQBGThEA4E8RAHpREQAUUxEAuFQRAFJWEQDsVxEAhlkRACpbEQDEXBEAXl4RAPhfEQCSYREANmMRANBkEQBqZhEADmgRAKhpEQBCaxEA3GwRAIBuEQAacBEAtHERAE5zEQDydBEAjHYRACZ4EQDAeREAWnsRAP58EQCYfhEAMoARANaBEQBwgxEACoURAKSGEQBIiBEA4okRAHyLEQAWjREAuo4RAFSQEQDukREAiJMRACKVEQDGlhEAYJgRAPqZEQCemxEAOJ0RANKeEQBsoBEAEKIRAKqjEQBEpREA3qYRAIKoEQAcqhEAtqsRAFCtEQD0rhEAjrARACiyEQDCsxEAZrURAAC3EQCauBEANLoRANi7EQByvREADL8RAKbAEQBKwhEA5MMRAH7FEQAYxxEAvMgRAFbKEQDwyxEAis0RAC7PEQDI0BEAYtIRAPzTEQCg1REAOtcRANTYEQBu2hEAEtwRAKzdEQBG3xEA4OARAHriEQAe5BEAuOURAFLnEQD26BEAkOoRACrsEQDE7REAaO8RAALxEQCc8hEANvQRANr1EQB09xEADvkRAKj6EQBM/BEA5v0RAID/EQAaARIAtAISAFgEEgDyBRIAjAcSADAJEgDKChIAZAwSAP4NEgCiDxIAPBESANYSEgBwFBIAChYSAK4XEgBIGRIA4hoSAIYcEgAgHhIAuh8SAFQhEgD4IhIAkiQSACwmEgDGJxIAaikSAAQrEgCeLBIAOC4SANIvEgB2MRIAEDMSALQ0EgBONhIA6DcSAII5EgAcOxIAtjwSAFo+EgD0PxIAmEESADJDEgDMRBIAZkYSAABIEgCkSRIAPksSANhMEgByThIADFASALBREgBKUxIA5FQSAIhWEgAiWBIAvFkSAFZbEgD6XBIAlF4SAC5gEgDIYRIAYmMSAAZlEgCgZhIAOmgSAN5pEgB4axIAEm0SAKxuEgBQcBIA6nESAIRzEgAedRIAuHYSAFx4EgD2eRIAkHsSADR9EgDOfhIAaIASAAKCEgCmgxIAQIUSANqGEgB0iBIADooSALKLEgBMjRIA5o4SAIqQEgAkkhIAvpMSAFiVEgD8lhIAlpgSADCaEgDKmxIAbp0SAAifEgCioBIAPKISANajEgB6pRIAFKcSALioEgBSqhIA7KsSAIatEgAgrxIAxLASAF6yEgD4sxIAkrUSACy3EgDQuBIAaroSAAS8EgCevRIAQr8SANzAEgCAwhIAGsQSALTFEgBOxxIA6MgSAIzKEgAmzBIAwM0SAFrPEgD00BIAmNISADLUEgDM1RIAcNcSAArZEgCk2hIAPtwSAOLdEgB83xIAFuESALDiEgBU5BIA7uUSAIjnEgAi6RIAvOoSAGDsEgD67RIAlO8SADjxEgDS8hIAbPQSAAb2EgCq9xIARPkSAN76EgB4/BIAHP4SALb/EgBQARMA6gITAIQEEwAoBhMAwgcTAFwJEwAACxMAmgwTADQOEwDODxMAchETAAwTEwCmFBMAQBYTAOQXEwB+GRMAGBsTALIcEwBMHhMA8B8TAIohEwAkIxMAyCQTAGImEwD8JxMAlikTADorEwDULBMAbi4TAAgwEwCiMRMARjMTAOA0EwCENhMAHjgTALg5EwBSOxMA7DwTAJA+EwAqQBMAxEETAF5DEwD4RBMAnEYTADZIEwDQSRMAdEsTAA5NEwCoThMAQlATAOZREwCAUxMAGlUTALRWEwBYWBMA8lkTAIxbEwAmXRMAwF4TAGRgEwD+YRMAmGMTADxlEwDWZhMAcGgTAApqEwCuaxMASG0TAOJuEwB8cBMAIHITALpzEwBUdRMA7nYTAIh4EwAsehMAxnsTAGB9EwD6fhMAnoATADiCEwDSgxMAdoUTABCHEwCqiBMARIoTAPKLEwCMjRMAJo8TAMqQEwBkkhMA/pMTAJiVEwA8lxMA1pgTAHCaEwAKnBMApJ0TAEifEwDioBMAhqITACCkEwC6pRMAVKcTAO6oEwCSqhMALKwTAMatEwBgrxMA+rATAJ6yEwA4tBMA0rUTAHa3EwAQuRMAqroTAES8EwDovRMAgr8TABzBEwC2whMAUMQTAPTFEwCOxxMAKMkTAMzKEwBmzBMAAM4TAJrPEwA+0RMA2NITAHLUEwAM1hMAsNcTAErZEwDk2hMAftwTABjeEwC83xMAVuETAPDiEwCU5BMALuYTAMjnEwBi6RMABusTAKDsEwA67hMA1O8TAHjxEwAS8xMArPQTAEb2EwDg9xMAhPkTAB77EwDC/BMAXP4TAPb/EwCQARQAKgMUAM4EFABoBhQAAggUAJwJFABACxQA2gwUAHQOFAAOEBQAshEUAEwTFADmFBQAgBYUABoYFAC+GRQAWBsUAPIcFACWHhQAMCAUAMohFABkIxQACCUUAKImFAA8KBQA1ikUAHorFAAULRQAri4UAEgwFADiMRQAhjMUACA1FADENhQAXjgUAPg5FACSOxQALD0UAMY+FABqQBQABEIUAJ5DFAA4RRQA3EYUAHZIFAAQShQAtEsUAE5NFADoThQAglAUACZSFADAUxQAWlUUAPRWFACOWBQAMloUAMxbFABmXRQACl8UAKRgFAA+YhQA2GMUAHxlFAAWZxQAsGgUAEpqFADuaxQAiG0UACJvFAC8cBQAVnIUAPpzFACUdRQALncUANJ4FABsehQABnwUAKB9FABEfxQA3oAUAHiCFAAShBQAtoUUAFCHFADqiBQAhIoUAB6MFADCjRQAXI8UAPaQFACakhQANJQUAM6VFABolxQADJkUAKaaFABAnBQA2p0UAH6fFAAYoRQAsqIUAEykFADmpRQAiqcUACSpFAC+qhQAYqwUAPytFACWrxQAMLEUANSyFAButBQACLYUAKK3FAA8uRQA4LoUAHq8FAAUvhQAuL8UAFLBFADswhQAhsQUACrGFADExxQAXskUAPjKFACczBQANs4UANDPFABq0RQABNMUAKjUFABC1hQA3NcUAIDZFAAa2xQAtNwUAE7eFADy3xQAjOEUACbjFADA5BQAWuYUAP7nFACY6RQAMusUAMzsFABw7hQACvAUAKTxFABI8xQA4vQUAHz2FAAW+BQAuvkUAFT7FADu/BQAiP4UACIAFQDGARUAYAMVAPoEFQCeBhUAOAgVANIJFQBsCxUAEA0VAKoOFQBEEBUA3hEVAIITFQAcFRUAthYVAFAYFQDqGRUAjhsVACgdFQDCHhUAZiAVAAAiFQCaIxUANCUVANgmFQByKBUADCoVAKYrFQBKLRUA5C4VAH4wFQAYMhUAsjMVAFY1FQDwNhUAijgVAC46FQDIOxUAYj0VAPw+FQCgQBUAOkIVANRDFQBuRRUAEkcVAKxIFQBGShUA4EsVAIRNFQAeTxUAuFAVAFJSFQD2UxUAkFUVACpXFQDEWBUAXloVAAJcFQCcXRUANl8VANpgFQB0YhUADmQVAKhlFQBMZxUA5mgVAIBqFQAabBUAtG0VAFhvFQDycBUAjHIVADB0FQDKdRUAZHcVAP54FQCiehUAPHwVANZ9FQBwfxUAFIEVAK6CFQBIhBUA4oUVAIaHFQAgiRUAuooVAFSMFQDujRUAko8VACyRFQDGkhUAapQVAASWFQCelxUAOJkVANyaFQB2nBUAEJ4VAKqfFQBEoRUA6KIVAIKkFQAcphUAtqcVAFqpFQD0qhUAjqwVADKuFQDMrxUAZrEVAACzFQCktBUAPrYVANi3FQByuRUADLsVALC8FQBKvhUA5L8VAIjBFQAiwxUAvMQVAFbGFQD6xxUAlMkVAC7LFQDIzBUAYs4VAAbQFQCg0RUAOtMVANTUFQB41hUAEtgVAKzZFQBG2xUA6twVAITeFQAe4BUAuOEVAFzjFQD25BUAkOYVADToFQDO6RUAaOsVAALtFQCm7hUAQPAVANrxFQB08xUADvUVALL2FQBM+BUA5vkVAID7FQAk/RUAvv4VAFgAFgD8ARYAlgMWADAFFgDKBhYAZAgWAAgKFgCiCxYAPA0WANYOFgB6EBYAFBIWAK4TFgBSFRYA7BYWAIYYFgAgGhYAxBsWAF4dFgD4HhYAkiAWACwiFgDQIxYAaiUWAAQnFgCoKBYAQioWANwrFgB2LRYAGi8WALQwFgBOMhYA6DMWAII1FgAmNxYAwDgWAFo6FgD0OxYAmD0WADI/FgDMQBYAcEIWAApEFgCkRRYAPkcWAOJIFgB8ShYAFkwWALBNFgBUTxYA7lAWAIhSFgAiVBYAvFUWAGBXFgD6WBYAlFoWADhcFgDSXRYAbF8WAAZhFgCqYhYARGQWAN5lFgB4ZxYAEmkWALZqFgBQbBYA6m0WAIRvFgAocRYAwnIWAFx0FgAAdhYAmncWADR5FgDOehYAcnwWAAx+FgCmfxYAQIEWAOSCFgB+hBYAGIYWALKHFgBMiRYA8IoWAIqMFgAkjhYAyI8WAGKRFgD8khYAlpQWADqWFgDUlxYAbpkWAAibFgCsnBYARp4WAOCfFgB6oRYAFKMWALikFgBSphYA7KcWAIapFgAqqxYAxKwWAF6uFgACsBYAnLEWADazFgDQtBYAdLYWAA64FgCouRYAQrsWAOa8FgCAvhYAGsAWALTBFgBOwxYA8sQWAIzGFgAmyBYAwMkWAGTLFgD+zBYAmM4WADzQFgDW0RYAcNMWAArVFgCk1hYASNgWAOLZFgB82xYAFt0WALreFgBU4BYA7uEWAJLjFgAs5RYAxuYWAGDoFgAE6hYAnusWADjtFgDS7hYAbPAWABDyFgCq8xYARPUWAN72FgCC+BYAHPoWALb7FgBa/RYA9P4WAI4AFwAoAhcAzAMXAGYFFwAABxcAmggXAD4KFwDYCxcAcg0XAAwPFwCmEBcAShIXAOQTFwB+FRcAIhcXALwYFwBWGhcA8BsXAJQdFwAuHxcAyCAXAGIiFwD8IxcAoCUXADonFwDUKBcAeCoXABIsFwCsLRcARi8XAOAwFwCEMhcAHjQXALg1FwBSNxcA9jgXAJA6FwAqPBcAxD0XAGg/FwACQRcAnEIXAEBEFwDaRRcAdEcXAA5JFwCyShcATEwXAOZNFwCATxcAGlEXAL5SFwBYVBcA8lUXAJZXFwAwWRcAyloXAGRcFwAIXhcAol8XADxhFwDWYhcAcGQXABRmFwCuZxcASGkXAOxqFwCGbBcAIG4XALpvFwBecRcA+HIXAJJ0FwAsdhcAxncXAGp5FwAEexcAnnwXADh+FwDcfxcAdoEXABCDFwC0hBcAToYXAOiHFwCCiRcAJosXAMCMFwBajhcA9I8XAI6RFwAykxcAzJQXAGaWFwAAmBcApJkXAD6bFwDYnBcAfJ4XABagFwCwoRcASqMXAO6kFwCIphcAIqgXALypFwBWqxcA+qwXAJSuFwAusBcA0rEXAGyzFwAGtRcAoLYXADq4FwDeuRcAeLsXABK9FwCsvhcAUMAXAOrBFwCEwxcAKMUXAMLGFwBcyBcA9skXAJrLFwA0zRcAzs4XAGjQFwAM0hcAptMXAEDVFwDa1hcAdNgXABjaFwCy2xcATN0XAPDeFwCK4BcAJOIXAL7jFwBi5RcA/OYXAJboFwAw6hcA1OsXAG7tFwAI7xcAovAXADzyFwDg8xcAevUXABT3FwCu+BcAUvoXAOz7FwCG/RcAKv8XAMQAGABeAhgA+AMYAJwFGAA2BxgA0AgYAGoKGAAEDBgAqA0YAEIPGADcEBgAgBIYABoUGAC0FRgAThcYAOgYGACMGhgAJhwYAMAdGABaHxgA/iAYAJgiGAAyJBgA1iUYAHAnGAAKKRgApCoYAEgsGADiLRgAfC8YABYxGACwMhgAVDQYAO41GACINxgAIjkYAMY6GABgPBgA+j0YAJ4/GAA4QRgA0kIYAGxEGAAQRhgAqkcYAERJGADeShgAeEwYABxOGAC2TxgAUFEYAOpSGACOVBgAKFYYAMJXGABmWRgAAFsYAJpcGAA0XhgA2F8YAHJhGAAMYxgApmQYAEBmGADkZxgAfmkYABhrGACybBgAVm4YAPBvGACKcRgALnMYAMh0GABidhgA/HcYAKB5GAA6exgA1HwYAG5+GAAIgBgArIEYAEaDGADghBgAeoYYAB6IGAC4iRgAUosYAPaMGACQjhgAKpAYAMSRGABokxgAApUYAJyWGAA2mBgA0JkYAHSbGAAOnRgAqJ4YAEKgGADmoRgAgKMYABqlGAC+phgAWKgYAPKpGACMqxgAMK0YAMquGABksBgA/rEYAJizGAA8tRgA1rYYAHC4GAAKuhgArrsYAEi9GADivhgAhsAYACDCGAC6wxgAVMUYAPjGGACSyBgALMoYAMbLGABgzRgABM8YAJ7QGAA40hgA0tMYAHbVGAAQ1xgAqtgYAE7aGADo2xgAgt0YABzfGADA4BgAWuIYAPTjGACO5RgAKOcYAMzoGABm6hgAAOwYAJrtGAA+7xgA2PAYAHLyGAAM9BgAsPUYAEr3GADk+BgAfvoYACL8GADG/RgAYP8YAAQBGQCeAhkAOAQZANIFGQB2BxkAEAkZAKoKGQBODBkA6A0ZAIIPGQAcERkAthIZAFoUGQD0FRkAjhcZACgZGQDMGhkAZhwZAAAeGQCaHxkAPiEZANgiGQByJBkADCYZALAnGQBKKRkA5CoZAIgsGQAiLhkAvC8ZAFYxGQD6MhkAlDQZAC42GQDINxkAYjkZAAY7GQCgPBkAOj4ZAN4/GQB4QRkAEkMZAKxEGQBQRhkA6kcZAIRJGQAeSxkAuEwZAFxOGQD2TxkAkFEZACpTGQDOVBkAaFYZAAJYGQCmWRkAQFsZANpcGQB0XhkAGGAZALJhGQBMYxkA5mQZAIBmGQAkaBkAvmkZAFhrGQD8bBkAlm4ZADBwGQDKcRkAbnMZAAh1GQCidhkAPHgZANZ5GQB6exkAFH0ZAK5+GQBSgBkA7IEZAIaDGQAghRkAuoYZAF6IGQD4iRkAkosZADaNGQDQjhkAapAZAASSGQCokxkAQpUZANyWGQB2mBkAGpoZALSbGQBOnRkA6J4ZAIKgGQAmohkAwKMZAFqlGQD0phkAmKgZADKqGQDMqxkAcK0ZAAqvGQCksBkAPrIZAOKzGQB8tRkAFrcZALC4GQBKuhkA7rsZAIi9GQAivxkAvMAZAGDCGQD6wxkAlMUZADjHGQDSyBkAbMoZAAbMGQCqzRkARM8ZAN7QGQB40hkAEtQZALbVGQBQ1xkA6tgZAITaGQAo3BkAwt0ZAFzfGQAA4RkAmuIZADTkGQDO5RkAcucZAAzpGQCm6hkAQOwZANrtGQB+7xkAGPEZALLyGQBM9BkA8PUZAIr3GQAk+RkAyPoZAGL8GQD8/RkAlv8ZADoBGgDUAhoAbgQaAAgGGgCsBxoARgkaAOAKGgB6DBoAFA4aALgPGgBSERoA7BIaAIYUGgAqFhoAxBcaAF4ZGgACGxoAnBwaADYeGgDQHxoAdCEaAA4jGgCoJBoAQiYaANwnGgCAKRoAGisaALQsGgBOLhoA8i8aAIwxGgAmMxoAyjQaAGQ2GgD+NxoAmDkaADw7GgDWPBoAcD4aAApAGgCuQRoASEMaAOJEGgB8RhoAFkgaALpJGgBUSxoA7kwaAIhOGgAsUBoAxlEaAGBTGgAEVRoAnlYaADhYGgDSWRoAdlsaABBdGgCqXhoARGAaAOhhGgCCYxoAHGUaALZmGgBaaBoA9GkaAI5rGgAobRoAwm4aAGZwGgAAchoAmnMaADR1GgDYdhoAcngaABZ6GgCwexoASn0aAOR+GgB+gBoAIoIaALyDGgBWhRoA8IYaAIqIGgAuihoAyIsaAGKNGgD8jhoAoJAaADqSGgDUkxoAeJUaABKXGgCsmBoARpoaAOqbGgCEnRoAHp8aALigGgBSohoA9qMaAJClGgAqpxoAxKgaAGiqGgACrBoAnK0aAECvGgDasBoAdLIaAA60GgCytRoATLcaAOa4GgCAuhoAGrwaAL69GgBYvxoA/MAaAKDCGgA6xBoA1MUaAG7HGgASyRoArMoaAEbMGgDqzRoAhM8aAB7RGgC40hoAUtQaAPbVGgCQ1xoAKtkaAMTaGgBo3BoAAt4aAJzfGgBA4RoA2uIaAHTkGgAO5hoAsucaAEzpGgDm6hoAgOwaABruGgC+7xoAWPEaAPLyGgCM9BoAMPYaAMr3GgBk+RoACPsaAKL8GgA8/hoA1v8aAHoBGwAUAxsArgQbAEgGGwDiBxsAhgkbACALGwC6DBsAVA4bAPgPGwCSERsALBMbANAUGwBqFhsABBgbAJ4ZGwBCGxsA3BwbAHYeGwAQIBsAqiEbAE4jGwDoJBsAgiYbABwoGwDAKRsAWisbAPQsGwCOLhsAMjAbAMwxGwBmMxsACjUbAKQ2GwA+OBsA2DkbAHw7GwAWPRsAsD4bAEpAGwDkQRsAiEMbACJFGwC8RhsAVkgbAPpJGwCUSxsALk0bANxOGwB2UBsAEFIbALRTGwBOVRsA6FYbAIJYGwAmWhsAwFsbAFpdGwD0XhsAjmAbADJiGwDMYxsAZmUbAABnGwCkaBsAPmobANhrGwB8bRsAFm8bALBwGwBKchsA7nMbAIh1GwAidxsAvHgbAFZ6GwD6exsAlH0bAC5/GwDIgBsAbIIbAAaEGwCghRsARIcbAN6IGwB4ihsAEowbALaNGwBQjxsA6pAbAISSGwAelBsAwpUbAFyXGwD2mBsAkJobADScGwDOnRsAaJ8bAAyhGwCmohsAQKQbANqlGwB0pxsAGKkbALKqGwBMrBsA5q0bAIqvGwAksRsAvrIbAGK0GwD8tRsAlrcbADC5GwDKuhsAbrwbAAi+GwCivxsAPMEbAODCGwB6xBsAFMYbALjHGwBSyRsA7MobAIbMGwAqzhsAxM8bAF7RGwD40hsAktQbADbWGwDQ1xsAatkbAATbGwCo3BsAQt4bANzfGwCA4RsAGuMbALTkGwBO5hsA8ucbAIzpGwAm6xsAwOwbAFruGwD+7xsAmPEbADLzGwDW9BsAcPYbAAr4GwCk+RsASPsbAOL8GwB8/hsAFgAcALABHABUAxwA7gQcAIgGHAAiCBwAxgkcAGALHAD6DBwAng4cADgQHADSERwAbBMcABAVHACqFhwARBgcAN4ZHAB4GxwAHB0cALYeHABQIBwA6iEcAI4jHAAoJRwAwiYcAGYoHAAAKhwAmiscADQtHADYLhwAcjAcAAwyHACmMxwAQDUcAOQ2HAB+OBwAGDocALw7HABWPRwA8D4cAIpAHAAuQhwAyEMcAGJFHAD8RhwAlkgcADpKHADUSxwAbk0cAAhPHACsUBwARlIcAOBTHACEVRwAHlccALhYHABSWhwA9lscAJBdHAAqXxwAxGAcAF5iHAACZBwAnGUcADZnHADQaBwAdGocAA5sHACobRwATG8cAOZwHACAchwAGnQcAL51HABYdxwA8ngcAIx6HAAmfBwAyn0cAGR/HAD+gBwAmIIcADyEHADWhRwAcIccABSJHACuihwASIwcAOKNHACGjxwAIJEcALqSHABUlBwA+JUcAJKXHAAsmRwAxpocAGqcHAAEnhwAnp8cADihHADcohwAdqQcABCmHACqpxwATqkcAOiqHACCrBwAHK4cALavHABasRwA9LIcAI60HAAothwAzLccAGa5HAAAuxwAmrwcAD6+HADYvxwAcsEcABbDHACwxBwASsYcAOTHHACIyRwAIsscALzMHABWzhwA8M8cAJTRHAAu0xwAyNQcAGLWHAAG2BwAoNkcADrbHADU3BwAeN4cABLgHACs4RwAUOMcAOrkHACE5hwAHugcALjpHABc6xwA9uwcAJDuHAAq8BwAzvEcAGjzHAAC9RwApvYcAED4HADa+RwAdPscABj9HACy/hwATAAdAOYBHQCAAx0AJAUdAL4GHQBYCB0A8gkdAJYLHQAwDR0Ayg4dAGQQHQAIEh0AohMdADwVHQDgFh0AehgdABQaHQCuGx0ASB0dAOweHQCGIB0AICIdAMQjHQBeJR0A+CYdAJIoHQAsKh0A0CsdAGotHQAELx0AnjAdAEIyHQDcMx0AdjUdABo3HQC0OB0ATjodAOg7HQCMPR0AJj8dAMBAHQBaQh0A9EMdAJhFHQAyRx0AzEgdAGZKHQAKTB0ApE0dAD5PHQDiUB0AfFIdABZUHQCwVR0ASlcdAO5YHQCIWh0AIlwdALxdHQBgXx0A+mAdAJRiHQA4ZB0A0mUdAGxnHQAGaR0AoGodAERsHQDebR0AeG8dABJxHQC2ch0AUHQdAOp1HQCOdx0AKHkdAMJ6HQBcfB0AAH4dAJp/HQA0gR0AzoIdAGiEHQAMhh0ApocdAECJHQDaih0AfowdABiOHQCyjx0AVpEdAPCSHQCKlB0AJJYdAMiXHQBimR0A/JodAJacHQAwnh0A1J8dAG6hHQAIox0AoqQdAEamHQDgpx0AeqkdAB6rHQC4rB0AUq4dAOyvHQCQsR0AKrMdAMS0HQBeth0A+LcdAJy5HQA2ux0A0LwdAGq+HQAOwB0AqMEdAELDHQDmxB0AgMYdABrIHQC0yR0AWMsdAPLMHQCMzh0AJtAdAMDRHQBk0x0A/tQdAJjWHQA82B0A1tkdAHDbHQAK3R0Art4dAEjgHQDi4R0AfOMdABblHQC65h0AVOgdAO7pHQCI6x0ALO0dAMbuHQBg8B0ABPIdAJ7zHQA49R0A0vYdAHb4HQAQ+h0AqvsdAET9HQDe/h0AggAeABwCHgC2Ax4AUAUeAPQGHgCOCB4AKAoeAMwLHgBmDR4AAA8eAJoQHgA+Eh4A2BMeAHIVHgAMFx4AphgeAEoaHgDkGx4Afh0eABgfHgC8IB4AViIeAPAjHgCUJR4ALiceAMgoHgBiKh4A/CseAKAtHgA6Lx4A1DAeAG4yHgASNB4ArDUeAEY3HgDqOB4AhDoeAB48HgC4PR4AXD8eAPZAHgCQQh4AKkQeAMRFHgBoRx4AAkkeAJxKHgA2TB4A2k0eAHRPHgAOUR4AslIeAExUHgDmVR4AgFceACRZHgC+Wh4AWFweAPJdHgCMXx4AMGEeAMpiHgBkZB4A/mUeAKJnHgA8aR4A1moeAHpsHgAUbh4Arm8eAEhxHgDsch4AhnQeACB2HgC6dx4AXnkeAPh6HgCSfB4ALH4eAMZ/HgBqgR4ABIMeAJ6EHgBChh4A3IceAHaJHgAQix4AqoweAE6OHgDojx4AgpEeAByTHgDAlB4AWpYeAPSXHgCYmR4AMpseAMycHgBmnh4ACqAeAKShHgA+ox4A2KQeAHKmHgAWqB4AsKkeAEqrHgDkrB4AiK4eACKwHgC8sR4AYLMeAPq0HgCUth4ALrgeAMi5HgBsux4ABr0eAKC+HgA6wB4A3sEeAHjDHgASxR4AtsYeAFDIHgDqyR4AhMseACjNHgDCzh4AXNAeAPbRHgCQ0x4ANNUeAM7WHgBo2B4AAtoeAKbbHgBA3R4A2t4eAH7gHgAY4h4AsuMeAEzlHgDw5h4AiugeACTqHgC+6x4AWO0eAPzuHgCW8B4AMPIeANTzHgBu9R4ACPceAKL4HgA8+h4A4PseAHr9HgAU/x4ArgAfAFICHwDsAx8AhgUfACAHHwDECB8AXgofAPgLHwCcDR8ANg8fANAQHwBqEh8ADhQfAKgVHwBCFx8A3BgfAHYaHwAaHB8AtB0fAE4fHwDoIB8AjCIfACYkHwDAJR8AZCcfAP4oHwCYKh8AMiwfANYtHwBwLx8ACjEfAKQyHwA+NB8A4jUfAHw3HwAWOR8AsDofAFQ8HwDuPR8AiD8fACxBHwDGQh8AYEQfAPpFHwCeRx8AOEkfANJKHwBsTB8ABk4fAKpPHwBEUR8A3lIfAHhUHwAcVh8AtlcfAFBZHwD0Wh8AjlwfACheHwDCXx8AZmEfAABjHwCaZB8ANGYfANhnHwByaR8ADGsfAKZsHwBKbh8A5G8fAH5xHwAYcx8AsnQfAFZ2HwDwdx8AinkfACR7HwDIfB8AYn4fAPx/HwCWgR8AOoMfANSEHwBuhh8ACIgfAKyJHwBGix8A4IwfAISOHwAekB8AuJEfAFKTHwD2lB8AkJYfACqYHwDEmR8AXpsfAAKdHwCcnh8ANqAfANChHwB0ox8ADqUfAKimHwBCqB8A5qkfAICrHwAarR8Avq4fAFiwHwDysR8AjLMfACa1HwDKth8AZLgfAP65HwCYux8APL0fANa+HwBwwB8ACsIfAK7DHwBIxR8A4sYfAIbIHwAgyh8AussfAFTNHwDuzh8AktAfACzSHwDG0x8AYNUfAATXHwCe2B8AONofANLbHwB23R8AEN8fAKrgHwBO4h8A6OMfAILlHwAc5x8AtugfAFrqHwD06x8Aju0fACjvHwDM8B8AZvIfAAD0HwCk9R8APvcfANj4HwBy+h8AFvwfALD9HwBK/x8A5AAgAH4CIAAiBCAAvAUgAFYHIAD6CCAAlAogAC4MIADIDSAAbA8gAAYRIACgEiAAOhQgANQVIAB4FyAAEhkgAKwaIABGHCAA6h0gAIQfIAAeISAAwiIgAFwkIAD2JSAAkCcgADQpIADOKiAAaCwgAAIuIACcLyAAQDEgANoyIAB0NCAADjYgALI3IABMOSAA5jogAIo8IAAkPiAAvj8gAFhBIAD8QiAAoEQgADpGIADURyAAeEkgABJLIACsTCAAUE4gAOpPIACEUSAAHlMgALhUIABcViAA9lcgAJBZIAAqWyAAzlwgAGheIAACYCAApmEgAEBjIADaZCAAdGYgAA5oIACyaSAATGsgAOZsIACAbiAAJHAgAL5xIABYcyAA/HQgAJZ2IAAweCAAynkgAG57IAAIfSAAon4gADyAIADWgSAAeoMgABSFIAC4hiAAUoggAOyJIACGiyAAII0gALqOIABekCAA+JEgAJKTIAAslSAA0JYgAGqYIAAEmiAAqJsgAEKdIADcniAAdqAgABCiIAC0oyAATqUgAOimIACMqCAAJqogAMCrIABarSAA9K4gAJiwIAAysiAAzLMgAGa1IAAKtyAApLggAD66IADiuyAAfL0gABa/IACwwCAASsIgAO7DIACIxSAAIscgAMbIIABgyiAA+ssgAJTNIAAuzyAA0tAgAGzSIAAG1CAAoNUgAETXIADe2CAAeNogABzcIAC23SAAUN8gAOrgIACO4iAAKOQgAMLlIABc5yAA9uggAJrqIAA07CAAzu0gAGjvIAAM8SAApvIgAED0IADk9SAAfvcgABj5IACy+iAATPwgAPD9IACK/yAAJAEhAL4CIQBiBCEA/AUhAJYHIQA6CSEA1AohAG4MIQAIDiEAog8hAEYRIQDgEiEAehQhABQWIQC4FyEAUhkhAOwaIQCQHCEAKh4hAMQfIQBeISEA+CIhAJwkIQA2JiEA0CchAGopIQAOKyEAqCwhAEIuIQDmLyEAgDEhABozIQC0NCEATjYhAPI3IQCMOSEAJjshAMA8IQBkPiEA/j8hAJhBIQAyQyEA1kQhAHBGIQAKSCEArkkhAEhLIQDiTCEAfE4hABZQIQC6USEAVFMhAO5UIQCIViEALFghAMZZIQBgWyEABF0hAJ5eIQA4YCEA0mEhAGxjIQAQZSEAqmYhAERoIQDeaSEAgmshABxtIQC2biEAWnAhAPRxIQCOcyEAKHUhAMx2IQBmeCEAAHohAJp7IQA0fSEA2H4hAHKAIQAMgiEApoMhAEqFIQDkhiEAfoghACKKIQC8iyEAVo0hAPCOIQCKkCEALpIhAMiTIQBilSEA/JYhAKCYIQA6miEA1JshAHidIQASnyEArKAhAEaiIQDgoyEAhKUhAB6nIQC4qCEAUqohAParIQCQrSEAKq8hAM6wIQBosiEAArQhAJy1IQA2tyEA2rghAHS6IQAOvCEAqL0hAEy/IQDmwCEAgMIhABrEIQC+xSEAWMchAPLIIQCMyiEAMMwhAMrNIQBkzyEA/tAhAKLSIQA81CEA1tUhAHDXIQAU2SEArtohAEjcIQDs3SEAht8hACDhIQC64iEAVOQhAPjlIQCS5yEALOkhANDqIQBq7CEABO4hAJ7vIQA48SEA3PIhAHb0IQAQ9iEAqvchAE75IQDo+iEAgvwhACb+IQDA/yEAWgEiAPQCIgCOBCIAMgYiAMwHIgBmCSIACgsiAKQMIgA+DiIA2A8iAHwRIgAWEyIAsBQiAEoWIgDkFyIAiBkiACIbIgC8HCIAVh4iAPofIgCUISIALiMiAMgkIgBsJiIABigiAKApIgA6KyIA3iwiAHguIgASMCIArDEiAFAzIgDqNCIAhDYiACg4IgDCOSIAXDsiAPY8IgCQPiIANEAiAM5BIgBoQyIAAkUiAKZGIgBASCIA2kkiAH5LIgAYTSIAsk4iAExQIgDwUSIAilMiACRVIgC+ViIAWFgiAPxZIgCWWyIAMF0iAMpeIgBuYCIACGIiAKJjIgBGZSIA4GYiAHpoIgAUaiIArmsiAFJtIgDsbiIAhnAiACByIgDEcyIAXnUiAPh2IgCSeCIANnoiANB7IgBqfSIADn8iAKiAIgBCgiIA3IMiAHaFIgAahyIAtIgiAE6KIgDoiyIAjI0iACaPIgDAkCIAWpIiAP6TIgCYlSIAMpciAMyYIgBwmiIACpwiAKSdIgA+nyIA4qAiAHyiIgAWpCIAuqUiAFSnIgDuqCIAiKoiACKsIgDGrSIAYK8iAPqwIgCUsiIAOLQiANK1IgBstyIAELkiAKq6IgBEvCIA3r0iAHi/IgAcwSIAtsIiAFDEIgDqxSIAjsciACjJIgDCyiIAXMwiAADOIgCazyIANNEiANjSIgBy1CIADNYiAKbXIgBA2SIA5NoiAH7cIgAY3iIAst8iAFbhIgDw4iIAiuQiACTmIgDI5yIAYukiAPzqIgCg7CIAOu4iANTvIgBu8SIACPMiAKz0IgBG9iIA4PciAHr5IgAe+yIAuPwiAFL+IgD2/yIAkAEjACoDIwDEBCMAXgYjAAIIIwCcCSMANgsjANAMIwBqDiMADhAjAKgRIwBMEyMA5hQjAIAWIwAaGCMAtBkjAFgbIwDyHCMAjB4jACYgIwDKISMAZCMjAP4kIwCYJiMAPCgjANYpIwBwKyMAFC0jAK4uIwBIMCMA4jEjAHwzIwAgNSMAujYjAFQ4IwDuOSMAkjsjACw9IwDGPiMAYEAjAARCIwCeQyMAOEUjANJGIwB2SCMAEEojAKpLIwBOTSMA6E4jAIJQIwAcUiMAwFMjAFpVIwD0ViMAjlgjAChaIwDMWyMAZl0jAABfIwCaYCMAPmIjANhjIwByZSMAFmcjALBoIwBKaiMA5GsjAH5tIwAibyMAvHAjAFZyIwDwcyMAlHUjAC53IwDIeCMAYnojAAZ8IwCgfSMAOn8jAN6AIwB4giMAEoQjAKyFIwBGhyMA6ogjAISKIwAejCMAuI0jAFyPIwD2kCMAkJIjADSUIwDOlSMAaJcjAAKZIwCcmiMAQJwjANqdIwB0nyMADqEjALKiIwBMpCMA5qUjAICnIwAkqSMAvqojAFisIwD8rSMAlq8jADCxIwDKsiMAZLQjAAi2IwCityMAPLkjANa6IwB6vCMAFL4jAK6/IwBSwSMA7MIjAIbEIwAgxiMAxMcjAF7JIwD4yiMAkswjACzOIwDQzyMAatEjAATTIwCe1CMAQtYjANzXIwB22SMAENsjALTcIwBO3iMA6N8jAILhIwAm4yMAwOQjAFrmIwD05yMAmOkjADLrIwDM7CMAcO4jAArwIwCk8SMAPvMjANj0IwB89iMAFvgjALD5IwBU+yMA7vwjAIj+IwAiACQAvAEkAGADJAD6BCQAlAYkAC4IJADSCSQAbAskAAYNJACgDiQARBAkAN4RJAB4EyQAHBUkALYWJABQGCQA6hkkAIQbJAAoHSQAwh4kAFwgJAD2ISQAmiMkADQlJADOJiQAaCgkAAwqJACmKyQAQC0kAOQuJAB+MCQAGDIkALIzJABMNSQA8DYkAIo4JAAkOiQAvjskAFg9JAD8PiQAlkAkADpCJADUQyQAbkUkAAhHJACsSCQARkokAOBLJAB6TSQAFE8kALhQJABSUiQA7FMkAIZVJAAqVyQAxFgkAF5aJAACXCQAnF0kADZfJADQYCQAdGIkAA5kJACoZSQAQmckANxoJACAaiQAGmwkALRtJABYbyQA8nAkAIxyJAAmdCQAwHUkAGR3JAD+eCQAmHokADJ8JADWfSQAcH8kAAqBJACugiQASIQkAOKFJAB8hyQAFokkALqKJABUjCQA7o0kAIiPJAAskSQAxpIkAGCUJAD6lSQAlJckADiZJADSmiQAdpwkABCeJACqnyQARKEkAN6iJACCpCQAHKYkALanJABQqSQA9KokAI6sJAAoriQAwq8kAGaxJAAAsyQAmrQkAD62JADYtyQAcrkkAAy7JACmvCQASr4kAOS/JAB+wSQAGMMkALzEJABWxiQA8MckAIrJJAAuyyQAyMwkAGLOJAD8zyQAoNEkADrTJADU1CQAeNYkABLYJACs2SQARtskAODcJACE3iQAHuAkALjhJABS4yQA9uQkAJDmJAAq6CQAxOkkAF7rJAAC7SQAnO4kAEDwJADa8SQAdPMkAA71JACy9iQATPgkAOb5JACA+yQAGv0kAL7+JABYACUA8gElAIwDJQAwBSUAygYlAGQIJQD+CSUAogslADwNJQDWDiUAehAlABQSJQCuEyUASBUlAOIWJQCGGCUAIBolALobJQBUHSUA+B4lAJIgJQAsIiUAxiMlAGolJQAEJyUAniglADgqJQDcKyUAdi0lABAvJQC0MCUATjIlAOgzJQCCNSUAJjclAMA4JQBaOiUA9DslAI49JQAyPyUAzEAlAGZCJQAARCUApEUlAD5HJQDYSCUAckolABZMJQCwTSUASk8lAO5QJQCIUiUAIlQlALxVJQBgVyUA+lglAJRaJQAuXCUAyF0lAGxfJQAGYSUAoGIlADpkJQDeZSUAeGclABJpJQCsaiUARmwlAOptJQCEbyUAKHElAMJyJQBcdCUA9nUlAJp3JQA0eSUAznolAGh8JQACfiUApn8lAECBJQDagiUAdIQlABiGJQCyhyUATIklAOaKJQCAjCUAJI4lAL6PJQBikSUA/JIlAJaUJQAwliUA1JclAG6ZJQAImyUAopwlADyeJQDgnyUAeqElABSjJQCupCUAUqYlAOynJQCGqSUAIKslAMSsJQBeriUA+K8lAJKxJQA2syUA0LQlAGq2JQAiuCUAvLklAGC7JQD6vCUAlL4lAC7AJQDIwSUAbMMlAAbFJQCgxiUAOsglAN7JJQB4yyUAEs0lAKzOJQBQ0CUA6tElAITTJQAo1SUAwtYlAFzYJQD22SUAkNslADTdJQDO3iUAaOAlAALiJQCm4yUAQOUlANrmJQB06CUAGOolALLrJQBM7SUA8O4lAIrwJQAk8iUAvvMlAFj1JQD89iUAlvglADD6JQDK+yUAbv0lAAj/JQCiACYAPAImAOADJgB6BSYAFAcmALgIJgBSCiYA7AsmAIYNJgAgDyYAxBAmAF4SJgD4EyYAkhUmADYXJgDQGCYAahomAAQcJgCoHSYAQh8mANwgJgCAIiYAGiQmALQlJgBOJyYA6CgmAIwqJgAmLCYAwC0mAFovJgD+MCYAmDImADI0JgDMNSYAcDcmAAo5JgCkOiYAPjwmAOI9JgB8PyYAFkEmALBCJgBURCYA7kUmAIhHJgAiSSYAxkomAGBMJgD6TSYAnk8mADhRJgDSUiYAbFQmAAZWJgCqVyYARFkmAN5aJgB4XCYAHF4mALZfJgBQYSYA6mImAI5kJgAoZiYAwmcmAGZpJgAAayYAmmwmADRuJgDObyYAcnEmAAxzJgCmdCYAQHYmAOR3JgB+eSYAGHsmALJ8JgBWfiYA8H8mAIqBJgAugyYAyIQmAGKGJgD8hyYAlokmADqLJgDUjCYAbo4mAAiQJgCskSYARpMmAOCUJgCEliYAHpgmALiZJgBSmyYA7JwmAJCeJgAqoCYAxKEmAF6jJgACpSYAnKYmADaoJgDQqSYAdKsmAA6tJgCoriYATLAmAOaxJgCAsyYAGrUmALS2JgBYuCYA8rkmAIy7JgAmvSYAyr4mAGTAJgD+wSYAmMMmADzFJgDWxiYAcMgmABTKJgCuyyYASM0mAOLOJgB80CYAINImALrTJgBU1SYA7tYmAJLYJgAs2iYAxtsmAGDdJgD63iYAnuAmADjiJgDc4yYAduUmABDnJgCq6CYAROomAOjrJgCC7SYAHO8mALbwJgBa8iYA9PMmAI71JgAo9yYAwvgmAGb6JgAA/CYAmv0mAD7/JgDYACcAcgInABYEJwCwBScASgcnAOQIJwB+CicAIgwnALwNJwBWDycA8BAnAJQSJwAuFCcAyBUnAGIXJwAGGScAoBonADocJwDeHScAeB8nABIhJwCsIicARiQnAOolJwCEJycAHiknALgqJwBcLCcA9i0nAJAvJwAqMScAzjInAGg0JwACNicAnDcnAEA5JwDaOicAdDwnABg+JwCyPycATEEnAOZCJwCKRCcAJEYnAL5HJwBYSScA8konAJZMJwAwTicAyk8nAGRRJwAIUycAolQnADxWJwDWVycAcFknABRbJwCuXCcAUl4nAOxfJwCGYScAIGMnAMRkJwBeZicA+GcnAJJpJwAsaycA0GwnAGpuJwAEcCcAnnEnAEJzJwDcdCcAdnYnABB4JwC0eScATnsnAOh8JwCCficAJoAnAMCBJwBagycA9IQnAJiGJwAyiCcAzIknAGaLJwAKjScApI4nAD6QJwDYkScAfJMnABaVJwCwlicASpgnAOSZJwCImycAIp0nALyeJwBgoCcA+qEnAJSjJwA4pScA0qYnAGyoJwAGqicAoKsnAEStJwDericAeLAnABKyJwC2sycAULUnAOq2JwCEuCcAKLonAMK7JwBcvScAAL8nAJrAJwA0wicAzsMnAGjFJwAMxycApsgnAEDKJwDayycAdM0nABjPJwCy0CcATNInAPDTJwCK1ScAJNcnAL7YJwBY2icA/NsnAJbdJwA63ycA1OAnAG7iJwAI5CcArOUnAEbnJwDg6CcAeuonABTsJwC47ScAUu8nAOzwJwCG8icAKvQnAMT1JwBe9ycAAvknAJz6JwA2/CcA0P0nAGr/JwAOASgAqAIoAEIEKADcBSgAgAcoABoJKAC0CigATgwoAPINKACMDygAJhEoAMASKABkFCgA/hUoAJgXKAAyGSgA1hooAHAcKAAKHigApB8oAEghKADiIigAfCQoACAmKAC6JygAVCkoAO4qKACILCgALC4oAMYvKABgMSgA+jIoAJ40KAA4NigA0jcoAGw5KAAGOygAqjwoAEQ+KADePygAgkEoABxDKAC2RCgAUEYoAPRHKACOSSgAKEsoAMJMKABmTigAAFAoAJpRKAA0UygAzlQoAHJWKAAMWCgAplkoAEpbKADkXCgAfl4oACJgKAC8YSgAVmMoAPBkKACKZigALmgoAMhpKABiaygA/GwoAJZuKAA6cCgA1HEoAG5zKAASdSgArHYoAEZ4KADgeSgAhHsoAB59KAC4figAUoAoAPaBKACQgygAKoUoAMSGKABeiCgAAoooAJyLKAA2jSgA2o4oAHSQKAAOkigAspMoAEyVKADmligAgJgoABqaKAC+mygAWJ0oAPKeKACMoCgAMKIoAMqjKABkpSgA/qYoAJioKAA8qigA1qsoAHqtKAAUrygArrAoAEiyKADisygAhrUoACC3KAC6uCgAVLooAPi7KACSvSgALL8oAMbAKABgwigABMQoAJ7FKAA4xygA3MgoAHbKKAAQzCgAqs0oAE7PKADo0CgAgtIoABzUKADA1SgAWtcoAPTYKACO2igAMtwoAMzdKABm3ygAAOEoAKTiKAA+5CgA2OUoAHznKAAW6SgAsOooAErsKADk7SgAiO8oACLxKAC88igAVvQoAPr1KACU9ygALvkoAMj6KABs/CgABv4oAKD/KABEASkA3gIpAHgEKQASBikArAcpAFAJKQDqCikAhAwpAB4OKQDCDykAXBEpAPYSKQCQFCkAKhYpAM4XKQBoGSkADBspAKYcKQBAHikA2h8pAHQhKQAYIykAsiQpAEwmKQDmJykAiikpACQrKQC+LCkAWC4pAPIvKQCWMSkAMDMpAMo0KQBuNikACDgpAKI5KQA8OykA4DwpAHo+KQAUQCkArkEpAEhDKQDsRCkAhkYpACBIKQDESSkAXkspAPhMKQCSTikANlApANBRKQBqUykABFUpAJ5WKQBCWCkA3FkpAHZbKQAQXSkAtF4pAE5gKQDoYSkAjGMpACZlKQDAZikAWmgpAPRpKQCYaykAMm0pAMxuKQBwcCkACnIpAKRzKQA+dSkA2HYpAHx4KQAWeikAsHspAFR9KQDufikAiIApACKCKQDGgykAYIUpAPqGKQCUiCkAOIopANKLKQBsjSkABo8pAKqQKQBEkikA3pMpAIKVKQAclykAtpgpAFCaKQDqmykAjp0pACifKQDCoCkAXKIpAPajKQCapSkANKcpANioKQByqikADKwpAKatKQBArykA5LApAH6yKQAYtCkAsrUpAFa3KQDwuCkAiropAC68KQDIvSkAYr8pAPzAKQCWwikAOsQpANTFKQBuxykACMkpAKzKKQBGzCkA4M0pAITPKQAe0SkAuNIpAFLUKQDs1SkAkNcpACrZKQDE2ikAXtwpAALeKQCc3ykANuEpANDiKQB05CkADuYpAKjnKQBC6SkA3OopAIDsKQAa7ikAvu8pAFjxKQDy8ikAjPQpACb2KQDK9ykAZPkpAP76KQCY/CkAMv4pANb/KQBwASoAFAMqAK4EKgBIBioA4gcqAHwJKgAgCyoAugwqAFQOKgDuDyoAkhEqACwTKgDGFCoAYBYqAAQYKgCeGSoAOBsqANwcKgB2HioAECAqAKohKgBEIyoA6CQqAIImKgAcKCoAtikqAFArKgD0LCoAji4qADIwKgDMMSoAZjMqAAA1KgCaNioAPjgqANg5KgByOyoADD0qAKY+KgBKQCoA5EEqAH5DKgAiRSoAvEYqAFZIKgDwSSoAlEsqAC5NKgDITioAYlAqAAZSKgCgUyoAOlUqANRWKgB4WCoAEloqAKxbKgBQXSoA6l4qAIRgKgAeYioAuGMqAFxlKgD2ZioAkGgqACpqKgDEayoAaG0qAAJvKgCmcCoAQHIqANpzKgB0dSoADncqALJ4KgBMeioA5nsqAIp9KgAkfyoAvoAqAFiCKgDygyoAloUqADCHKgDKiCoAZIoqAAiMKgCijSoAPI8qANaQKgB6kioAFJQqAK6VKgBIlyoA4pgqAIaaKgAgnCoAxJ0qAF6fKgD4oCoAkqIqACykKgDQpSoAaqcqAASpKgCeqioAQqwqANytKgB2ryoAELEqALSyKgBOtCoA6LUqAIy3KgAmuSoAwLoqAFq8KgD0vSoAmL8qADLBKgDMwioAZsQqAADGKgCkxyoAPskqANjKKgB8zCoAFs4qALDPKgBK0SoA7tIqAIjUKgAi1ioAvNcqAGDZKgD62ioAlNwqAC7eKgDI3yoAbOEqAAbjKgCq5CoAROYqAN7nKgB46SoAEusqALbsKgBQ7ioA6u8qAITxKgAo8yoAwvQqAFz2KgD29yoAmvkqADT7KgDO/CoAcv4qAAwAKwCmASsAQAMrANoEKwB+BisAGAgrALIJKwBMCysA5gwrAIoOKwAkECsAyBErAGITKwD8FCsAlhYrADAYKwDUGSsAbhsrAAgdKwCiHisARiArAOAhKwB6IysAFCUrALgmKwBSKCsA7CkrAIYrKwAqLSsAxC4rAF4wKwD4MSsAnDMrADY1KwDQNisAdDgrAA46KwCoOysAQj0rAOY+KwCAQCsAGkIrALRDKwBORSsA8kYrAIxIKwAmSisAwEsrAGRNKwD+TisAmFArADJSKwDMUysAcFUrAApXKwCuWCsASForAOJbKwB8XSsAFl8rALpgKwBUYisA7mMrAIhlKwAiZysAxmgrAGBqKwD6aysAnm0rADhvKwDScCsAbHIrABB0KwCqdSsARHcrAN54KwCCeisAHHwrALZ9KwBQfysA6oArAI6CKwAohCsAwoUrAGaHKwAAiSsAmoorADSMKwDYjSsAco8rAAyRKwCmkisASpQrAOSVKwB+lysAGJkrALKaKwBWnCsA8J0rAJSfKwAuoSsAyKIrAGKkKwD8pSsAoKcrADqpKwDUqisAbqwrABKuKwCsrysARrErAOCyKwCEtCsAHrYrALi3KwBSuSsA9rorAJC8KwAqvisAxL8rAF7BKwACwysAnMQrADbGKwDaxysAdMkrAA7LKwCozCsAQs4rAObPKwCA0SsAGtMrAL7UKwBY1isA8tcrAJbZKwAw2ysAytwrAGTeKwD+3ysAouErADzjKwDW5CsAcOYrABToKwCu6SsASOsrAOLsKwCG7isAIPArALrxKwBU8ysA+PQrAJL2KwAs+CsAxvkrAGr7KwAE/SsAnv4rADgALADcASwAdgMsABAFLACqBiwATggsAOgJLACCCywAHA0sAMAOLABaECwA9BEsAI4TLAAyFSwAzBYsAGYYLAAAGiwAmhssAD4dLADYHiwAfCAsABYiLACwIywASiUsAOQmLACIKCwAIiosALwrLABWLSwA+i4sAJQwLAAuMiwAyDMsAGI1LAAGNywAoDgsAEQ6LADeOywAeD0sABI/LACsQCwAUEIsAOpDLACERSwAHkcsAMJILABcSiwA9kssAJBNLAAqTywAzlAsAGhSLAACVCwAplUsAEBXLADaWCwAdFosABhcLACyXSwATF8sAOZgLACKYiwAJGQsAL5lLABYZywA8mgsAJZqLAAwbCwAym0sAG5vLAAIcSwAonIsADx0LADgdSwAencsABR5LACueiwAUnwsAOx9LACGfywAIIEsALqCLABehCwA+IUsAJKHLAA2iSwA0IosAGqMLAAEjiwAqI8sAEKRLADckiwAdpQsABqWLAC0lywATpksAOiaLACCnCwAJp4sAMCfLABaoSwA/qIsAJikLAAypiwA1qcsAHCpLAAKqywApKwsAD6uLADirywAfLEsABazLACwtCwASrYsAO63LACIuSwAIrssAMa8LABgviwA+r8sAJ7BLAA4wywA0sQsAGzGLAAGyCwAqsksAETLLADezCwAeM4sABLQLAC20SwAUNMsAOrULACO1iwAKNgsAMLZLABm2ywAAN0sAJreLAA04CwAzuEsAHLjLAAM5SwApuYsAEDoLADa6SwAfussABjtLAC87iwAVvAsAPDxLACK8ywAJPUsAMj2LABs+CwABvosAKr7LABE/SwA3v4sAHgALQAcAi0AtgMtAFAFLQDqBi0AjggtACgKLQDCCy0AXA0tAAAPLQCaEC0ANBItAM4TLQByFS0ADBctAKYYLQBAGi0A5BstAH4dLQAYHy0AsiAtAFYiLQDwIy0AiiUtACQnLQC+KC0AYiotAPwrLQCgLS0AOi8tANQwLQBuMi0ACDQtAKw1LQBGNy0A4DgtAHo6LQAePC0AuD0tAFI/LQDsQC0AhkItACpELQDERS0AaEctAAJJLQCcSi0ANkwtANBNLQB0Ty0ADlEtAKhSLQBCVC0A5lUtAIBXLQAaWS0AtFotAE5cLQDyXS0AjF8tACZhLQDKYi0AZGQtAP5lLQCYZy0APGktANZqLQBwbC0ACm4tAK5vLQBIcS0A4nItAHx0LQAWdi0AunctAFR5LQDuei0AknwtACx+LQDGfy0AYIEtAPqCLQCehC0AOIYtANKHLQB2iS0AEIstAKqMLQBEji0A6I8tAIKRLQAcky0AtpQtAFqWLQD0ly0AjpktACibLQDCnC0AZp4tAACgLQCaoS0APqMtANikLQBypi0AFqgtALCpLQBKqy0A5KwtAH6uLQAisC0AvLEtAFazLQDwtC0AirYtAC64LQDIuS0AYrstAAa9LQCgvi0AOsAtAN7BLQB4wy0AEsUtAKzGLQBGyC0A6sktAITLLQAezS0AuM4tAFLQLQD20S0AkNMtACrVLQDE1i0AaNgtAALaLQCm2y0AQN0tANreLQB04C0ADuItALLjLQBM5S0A5uYtAIDoLQAk6i0AvustAFjtLQDy7i0AjPAtADDyLQDK8y0AZPUtAAj3LQCi+C0APPotANb7LQB6/S0AFP8tAK4ALgBIAi4A7AMuAIYFLgAgBy4AugguAF4KLgD4Cy4Akg0uACwPLgDGEC4AahIuAAQULgCeFS4AQhcuANwYLgB2Gi4AEBwuALQdLgBOHy4A6CAuAIIiLgAmJC4AwCUuAFonLgD0KC4AjiouADIsLgDMLS4AZi8uAAoxLgCkMi4APjQuANg1LgByNy4AFjkuALA6LgBKPC4A7j0uAIg/LgAiQS4AxkIuAGBELgD6RS4AlEcuAC5JLgDSSi4AbEwuAAZOLgCgTy4AOlEuAN5SLgB4VC4AElYuAKxXLgBQWS4A6louAIRcLgAoXi4Awl8uAFxhLgD2Yi4AmmQuADRmLgDOZy4AaGkuAAxrLgCmbC4AQG4uANpvLgB0cS4AGHMuALJ0LgBMdi4A8HcuAIp5LgAkey4AvnwuAGJ+LgD8fy4AloEuADCDLgDUhC4AboYuAAiILgCiiS4APIsuAOCMLgB6ji4AFJAuALiRLgBSky4A7JQuAIaWLgAqmC4AxJkuAF6bLgD4nC4AnJ4uADagLgDQoS4AaqMuAASlLgCopi4AQqguANypLgCAqy4AGq0uALSuLgBOsC4A8rEuAIyzLgAmtS4AwLYuAGS4LgD+uS4AmLsuADK9LgDWvi4AcMAuAArCLgCkwy4ASMUuAOLGLgB8yC4AFsouALrLLgBUzS4A7s4uAIjQLgAs0i4AxtMuAGDVLgD61i4AntguADjaLgDS2y4AbN0uABDfLgCq4C4AROIuAN7jLgB45S4AHOcuALboLgBQ6i4A9OsuAI7tLgAo7y4AwvAuAGbyLgAA9C4AmvUuADT3LgDY+C4AcvouAAz8LgCm/S4AQP8uAOQALwB+Ai8AGAQvALwFLwBWBy8A8AgvAJQKLwAuDC8AyA0vAGIPLwD8EC8AoBIvADoULwDUFS8AbhcvAAgZLwCsGi8ARhwvAOAdLwB6Hy8AHiEvALgiLwBcJC8A9iUvAJAnLwAqKS8AxCovAGgsLwACLi8AnC8vADYxLwDaMi8AdDQvAA42LwCoNy8AQjkvAOY6LwCAPC8AGj4vAL4/LwBYQS8A8kIvAIxELwAwRi8AykcvAGRJLwD+Si8AmEwvADxOLwDWTy8AelEvABRTLwCuVC8ASFYvAOJXLwCGWS8AIFsvALpcLwBUXi8A+F8vAJJhLwAsYy8AxmQvAGBmLwAEaC8AnmkvADhrLwDcbC8Adm4vABBwLwC0cS8ATnMvAOh0LwCCdi8AHHgvAMB5LwBaey8A9HwvAI5+LwAogC8AzIEvAGaDLwAAhS8ApIYvAD6ILwDYiS8AfIsvABaNLwCwji8ASpAvAOSRLwCIky8AIpUvALyWLwBWmC8A+pkvAJSbLwAunS8AyJ4vAGygLwAGoi8AoKMvADqlLwDepi8AeKgvABKqLwCsqy8ARq0vAOquLwCEsC8AHrIvAMKzLwBctS8A9rYvAJC4LwA0ui8AzrsvAGi9LwACvy8ApsAvAEDCLwDawy8AdMUvAA7HLwCyyC8ATMovAObLLwCKzS8AJM8vAL7QLwBY0i8A/NMvAJbVLwAw1y8AytgvAG7aLwAI3C8Aot0vADzfLwDW4C8AeuIvABTkLwCu5S8AUucvAOzoLwCG6i8AIOwvAMTtLwBe7y8A+PAvAJLyLwA29C8A0PUvAGr3LwAE+S8AqPovAEL8LwDc/S8Adv8vABoBMAC0AjAATgQwAOgFMACMBzAAJgkwAMAKMABaDDAA9A0wAJgPMAAyETAAzBIwAHAUMAAKFjAApBcwAD4ZMADiGjAAfBwwABYeMACwHzAAVCEwAO4iMACIJDAAIiYwALwnMABgKTAA+iowAJQsMAA4LjAA0i8wAGwxMAAGMzAAqjQwAEQ2MADeNzAAeDkwABw7MAC2PDAAUD4wAOo/MACEQTAAKEMwAMJEMABcRjAA9kcwAJpJMAA0SzAA2EwwAHJOMAAMUDAAplEwAEBTMADkVDAAflYwABhYMACyWTAATFswAPBcMACKXjAAJGAwAL5hMABiYzAA/GQwAKBmMAA6aDAA1GkwAG5rMAAIbTAArG4wAEZwMADgcTAAenMwAB51MAC4djAAUngwAOx5MACGezAAKn0wAMR+MABegDAAAoIwAJyDMAA2hTAA0IYwAHSIMAAOijAAqIswAEKNMADmjjAAgJAwABqSMAC0kzAAWJUwAPKWMACMmDAAJpowAMqbMABknTAA/p4wAJigMAA8ojAA1qMwAHClMAAKpzAArqgwAEiqMADiqzAAfK0wACCvMAC6sDAAVLIwAO6zMACStTAALLcwAMa4MABgujAABLwwAJ69MAA4vzAA0sAwAHbCMAAQxDAAqsUwAETHMADeyDAAgsowABzMMAC2zTAAWs8wAPTQMACO0jAAKNQwAMLVMABm1zAAANkwAKTaMAA+3DAA2N0wAHLfMAAM4TAAsOIwAErkMADk5TAAfucwACLpMAC86jAAVuwwAPDtMACK7zAALvEwAMjyMABs9DAABvYwAKD3MAA6+TAA1PowAHj8MAAS/jAArP8wAEYBMQDqAjEAhAQxAB4GMQC4BzEAUgkxAPYKMQCQDDEAKg4xAM4PMQBoETEAAhMxAJwUMQBAFjEA2hcxAHQZMQAOGzEAqBwxAEweMQDmHzEAgCExACQjMQC+JDEAWCYxAPInMQCWKTEAMCsxAMosMQBkLjEA/i8xAKIxMQA8MzEA4DQxAHo2MQAUODEArjkxAEg7MQDsPDEAhj4xACBAMQC6QTEAVEMxAPhEMQCSRjEALEgxANBJMQBqSzEABE0xAJ5OMQBCUDEA3FExAHZTMQAQVTEAqlYxAE5YMQDoWTEAglsxACZdMQDAXjEAWmAxAPRhMQCYYzEAMmUxAMxmMQBmaDEACmoxAKRrMQA+bTEA2G4xAHJwMQAWcjEAsHMxAEp1MQDudjEAiHgxACJ6MQC8ezEAYH0xAPp+MQCUgDEALoIxAMiDMQBshTEABocxAKCIMQBEijEA3osxAHiNMQASjzEAtpAxAFCSMQDqkzEAhJUxAB6XMQDCmDEAXJoxAPabMQCQnTEANJ8xAM6gMQBoojEADKQxAKalMQBApzEA2qgxAH6qMQAYrDEAsq0xAEyvMQDmsDEAirIxACS0MQC+tTEAYrcxAPy4MQCWujEAMLwxANS9MQBuvzEACMExAKLCMQBGxDEA4MUxAHrHMQAUyTEArsoxAFLMMQDszTEAhs8xACrRMQDE0jEAXtQxAPjVMQCc1zEANtkxANDaMQBq3DEADt4xAKjfMQBC4TEA3OIxAHbkMQAa5jEAtOcxAE7pMQDy6jEAjOwxACbuMQDA7zEAZPExAP7yMQCY9DEAMvYxANb3MQBw+TEACvsxAKT8MQA+/jEA4v8xAHwBMgAWAzIAugQyAFQGMgDuBzIAiAkyACwLMgDGDDIAYA4yAPoPMgCUETIAOBMyANIUMgBsFjIABhgyAKoZMgBEGzIA6BwyAIIeMgAcIDIAtiEyAFAjMgD0JDIAjiYyACgoMgDCKTIAZisyAAAtMgCaLjIANDAyANgxMgByMzIADDUyAKY2MgBAODIA5DkyAH47MgAYPTIAvD4yAFZAMgDwQTIAikMyAC5FMgDIRjIAYkgyAPxJMgCWSzIAOk0yANROMgBuUDIAElIyAKxTMgBGVTIA4FYyAIRYMgAeWjIAuFsyAFJdMgD2XjIAkGAyACpiMgDEYzIAaGUyAAJnMgCcaDIANmoyANprMgB0bTIADm8yAKhwMgBCcjIA5nMyAIB1MgAadzIAvngyAFh6MgDyezIAjH0yADB/MgDKgDIAboIyABKEMgCshTIARocyAOCIMgB6ijIAHowyALiNMgBSjzIA7JAyAJCSMgAqlDIAxJUyAGiXMgACmTIAnJoyADacMgDanTIAdJ8yAA6hMgCoojIATKQyAOalMgCApzIAGqkyALSqMgBYrDIA8q0yAIyvMgAwsTIAyrIyAGS0MgD+tTIAorcyADy5MgDWujIAcLwyABS+MgCuvzIASMEyAOLCMgB8xDIAIMYyALrHMgBUyTIA+MoyAJLMMgAszjIAxs8yAGrRMgAE0zIAntQyADjWMgDc1zIAdtkyABDbMgCq3DIARN4yAOjfMgCC4TIAHOMyAMDkMgBa5jIA9OcyAI7pMgAy6zIAzOwyAGbuMgAA8DIAmvEyAD7zMgDY9DIAcvYyABb4MgCw+TIASvsyAOT8MgCI/jIAIgAzALwBMwBWAzMA+gQzAJQGMwAuCDMAyAkzAGILMwAGDTMAoA4zADoQMwDeETMAeBMzABIVMwCsFjMAUBgzAOoZMwCEGzMAHh0zAMIeMwBcIDMA9iEzAJAjMwAqJTMAziYzAGgoMwACKjMApiszAEAtMwDaLjMAdDAzABgyMwCyMzMATDUzAOY2MwCAODMAJDozAL47MwBYPTMA/D4zAJZAMwAwQjMAykMzAG5FMwAIRzMAokgzADxKMwDgSzMAek0zABRPMwCuUDMASFIzAOxTMwCGVTMAIFczAMRYMwBeWjMA+FszAJJdMwA2XzMA0GAzAGpiMwAEZDMAnmUzAEJnMwDcaDMAdmozABBsMwC0bTMATm8zAOhwMwCMcjMAJnQzAMB1MwBadzMA/ngzAJh6MwAyfDMAzH0zAGZ/MwAKgTMApIIzAD6EMwDYhTMAfIczABaJMwCwijMAVIwzAO6NMwCIjzMAIpEzAMaSMwBglDMA+pUzAJSXMwA4mTMA0pozAGycMwAGnjMAoJ8zAEShMwDeojMAeKQzABymMwC2pzMAUKkzAOqqMwCOrDMAKK4zAMKvMwBcsTMAALMzAJq0MwA0tjMAzrczAGi5MwAMuzMAprwzAEC+MwDkvzMAfsEzABjDMwCyxDMAVsYzAPDHMwCKyTMAJMszAL7MMwBizjMA/M8zAJbRMwAw0zMA1NQzAG7WMwAI2DMArNkzAEbbMwDg3DMAet4zAB7gMwC44TMAUuMzAOzkMwCQ5jMAKugzAMTpMwBe6zMA+OwzAJzuMwA28DMA0PEzAHTzMwAO9TMAqPYzAEL4MwDm+TMAgPszABr9MwC0/jMAWAA0APIBNACMAzQAJgU0AMAGNABkCDQA/gk0AJgLNAA8DTQA1g40AHAQNAAKEjQArhM0AEgVNADiFjQAfBg0ACAaNAC6GzQAVB00AO4eNACIIDQALCI0AMYjNABgJTQA+iY0AJ4oNAA4KjQA0is0AHYtNAAQLzQAqjA0AEQyNADoMzQAgjU0ABw3NAC2ODQAUDo0APQ7NACOPTQAKD80AMJANABmQjQAAEQ0AJpFNAA0RzQA2Eg0AHJKNAAMTDQApk00AEpPNADkUDQAflI0ACJUNAC8VTQAVlc0APBYNACUWjQALlw0AMhdNABiXzQA/GA0AKBiNAA6ZDQA1GU0AHhnNAASaTQArGo0AEZsNADqbTQAhG80AB5xNAC4cjQAXHQ0APZ1NACQdzQAKnk0AM56NABofDQAAn40AJx/NABAgTQA2oI0AHSENAAOhjQAsoc0AEyJNADmijQAgIw0ABqONAC+jzQAWJE0APKSNACWlDQAMJY0AMqXNABkmTQACJs0AKKcNAA8njQA1p80AHqhNAAUozQArqQ0AEimNADipzQAhqk0ACCrNAC6rDQAXq40APivNACSsTQALLM0ANC0NABqtjQABLg0AJ65NABCuzQA3Lw0AHa+NAAQwDQAtME0AE7DNADoxDQAgsY0ACbINADAyTQAWss0APTMNACOzjQAMtA0AMzRNABm0zQAANU0AKTWNAA+2DQA2Nk0AHzbNAAW3TQAsN40AErgNADu4TQAiOM0ACLlNAC85jQAVug0APrpNACU6zQALu00AMjuNABs8DQABvI0AKDzNABE9TQA3vY0AHj4NAAS+jQAtvs0AFD9NADq/jQAhAA1AB4CNQDCAzUAXAU1APYGNQCaCDUANAo1AM4LNQBoDTUADA81AKYQNQBAEjUA2hM1AHQVNQAYFzUAshg1AEwaNQDmGzUAih01ACQfNQC+IDUAYiI1APwjNQCWJTUAMCc1ANQoNQBuKjUACCw1AKItNQA8LzUA4DA1AHoyNQAUNDUArjU1AFI3NQDsODUAhjo1ACo8NQDEPTUAXj81APhANQCcQjUANkQ1ANBFNQBqRzUABEk1AKhKNQBCTDUA3E01AHZPNQAaUTUAtFI1AE5UNQDyVTUAjFc1ACZZNQDAWjUAZFw1AP5dNQCYXzUAMmE1AMxiNQBwZDUACmY1AKRnNQA+aTUA4mo1AHxsNQAWbjUAum81AFRxNQDucjUAiHQ1ACx2NQDGdzUAYHk1APp6NQCefDUAOH41ANJ/NQBsgTUABoM1AKqENQBEhjUA3oc1AIKJNQAcizUAtow1AFCONQD0jzUAjpE1ACiTNQDClDUAZpY1AACYNQCamTUANJs1AM6cNQBynjUADKA1AKahNQBKozUA5KQ1AH6mNQAYqDUAvKk1AFarNQDwrDUAiq41AC6wNQDIsTUAYrM1APy0NQCWtjUAOrg1ANS5NQBuuzUAEr01AKy+NQBGwDUA4ME1AITDNQAexTUAuMY1AFLINQD2yTUAkMs1ACrNNQDEzjUAXtA1AALSNQCc0zUANtU1ANrWNQB02DUADto1AKjbNQBM3TUA5t41AIDgNQAa4jUAtOM1AFjlNQDy5jUAjOg1ADDqNQDK6zUAZO01AP7uNQCi8DUAPPI1ANbzNQBw9TUACvc1AK74NQBI+jUA4vs1AHz9NQAg/zUAugA2AFQCNgDuAzYAkgU2ACwHNgDGCDYAYAo2AAQMNgCeDTYAOA82ANIQNgB2EjYAEBQ2AKoVNgBEFzYA6Bg2AIIaNgAcHDYAth02AFofNgD0IDYAjiI2ADIkNgDMJTYAZic2AAApNgCkKjYAPiw2ANgtNgByLzYADDE2ALAyNgBKNDYA5DU2AH43NgAiOTYAvDo2AFY8NgD6PTYAlD82AC5BNgDIQjYAbEQ2AAZGNgCgRzYAOkk2ANRKNgB4TDYAEk42AKxPNgBGUTYA6lI2AIRUNgAeVjYAwlc2AFxZNgD2WjYAkFw2ACpeNgDOXzYAaGE2AAJjNgCcZDYAQGY2ANpnNgB0aTYAGGs2ALJsNgBMbjYA5m82AIpxNgAkczYAvnQ2AFh2NgDydzYAlnk2ADB7NgDKfDYAZH42AAiANgCigTYAPIM2AOCENgB6hjYAFIg2AK6JNgBSizYA7Iw2AIaONgAgkDYAxJE2AF6TNgD4lDYAkpY2ACyYNgDQmTYAaps2AASdNgConjYAQqA2ANyhNgB2ozYAGqU2ALSmNgBOqDYA6Kk2AIKrNgAmrTYAwK42AFqwNgD0sTYAmLM2ADK1NgDMtjYAcLg2AAq6NgCkuzYAPr02AOK+NgB8wDYAFsI2ALDDNgBKxTYA7sY2AIjINgAiyjYAvMs2AGDNNgD6zjYAlNA2ADjSNgDS0zYAbNU2AAbXNgCq2DYARNo2AN7bNgB43TYAHN82ALbgNgBQ4jYA6uM2AITlNgAo5zYAwug2AFzqNgAA7DYAmu02ADTvNgDO8DYAcvI2AAz0NgCm9TYAQPc2AOT4NgB++jYAGPw2ALL9NgBM/zYA8AA3AIoCNwAkBDcAvgU3AGIHNwD8CDcAlgo3ADoMNwDUDTcAbg83AAgRNwCsEjcARhQ3AOAVNwB6FzcAHhk3ALgaNwBSHDcA7B03AJAfNwAqITcAxCI3AF4kNwACJjcAnCc3ADYpNwDQKjcAaiw3AA4uNwCoLzcAQjE3AOYyNwCANDcAGjY3ALQ3NwBYOTcA8jo3AIw8NwAmPjcAyj83AGRBNwD+QjcAmEQ3ADJGNwDWRzcAcEk3AApLNwCkTDcASE43AOJPNwB8UTcAIFM3ALpUNwBUVjcA7lc3AJJZNwAsWzcAxlw3AGBeNwD6XzcAnmE3ADhjNwDSZDcAbGY3ABBoNwCqaTcARGs3AOhsNwCCbjcAHHA3ALZxNwBaczcA9HQ3AI52NwAoeDcAzHk3AGZ7NwAAfTcAmn43ADSANwDYgTcAcoM3AAyFNwCmhjcASog3AOSJNwB+izcAIo03ALyONwBWkDcA8JE3AJSTNwAulTcAyJY3AGKYNwAGmjcAoJs3ADqdNwDUnjcAbqA3ABKiNwCsozcARqU3AOqmNwCEqDcAHqo3ALirNwBcrTcA9q43AJCwNwAqsjcAzrM3AGi1NwACtzcAnLg3ADa6NwDauzcAdL03AA6/NwCowDcATMI3AObDNwCAxTcAJMc3AL7INwBYyjcA8ss3AJbNNwAwzzcAytA3AGTSNwD+0zcAotU3ADzXNwDW2DcAeto3ABTcNwCu3TcASN83AOzgNwCG4jcAIOQ3ALrlNwBe5zcA+Og3AJLqNwAs7DcAxu03AGrvNwAE8TcAnvI3ADj0NwDc9TcAdvc3ABD5NwCq+jcATvw3AOj9NwCC/zcAHAE4AMACOABaBDgA9AU4AJgHOAAyCTgAzAo4AGYMOAAKDjgApA84AD4ROADYEjgAchQ4ABYWOACwFzgAShk4AOQaOACIHDgAIh44ALwfOABgITgA+iI4AJQkOAAuJjgA0ic4AGwpOAAGKzgAoCw4ADouOADeLzgAeDE4ABIzOACsNDgAUDY4AOo3OACEOTgAKDs4AMI8OABcPjgA9j84AJpBOAA0QzgAzkQ4AGhGOAACSDgApkk4AEBLOADaTDgAdE44ABhQOACyUTgATFM4APBUOACKVjgAJFg4AL5ZOABYWzgA/Fw4AJZeOAAwYDgAymE4AG5jOAAIZTgAomY4AEZoOADgaTgAems4ABRtOAC4bjgAUnA4AOxxOACGczgAIHU4AMR2OABeeDgA+Hk4AJJ7OAA2fTgA0H44AGqAOAAOgjgAqIM4AEKFOADchjgAgIg4ABqKOAC0izgATo04AOiOOACMkDgAJpI4AMCTOABalTgA/pY4AJiYOAAymjgA1ps4AHCdOAAKnzgApKA4AD6iOADiozgAfKU4ABanOACwqDgAVKo4AO6rOACIrTgALK84AMawOABgsjgA+rM4AJ61OAA4tzgA0rg4AGy6OAAGvDgAqr04AES/OADewDgAeMI4ABzEOAC2xTgAUMc4APTIOACOyjgAKMw4AMLNOABmzzgAANE4AJrSOAA01DgAztU4AHLXOAAM2TgApto4AEDcOADk3TgAft84ABjhOAC84jgAVuQ4APDlOACK5zgALuk4AMjqOABi7DgA/O04AJbvOAA68TgA1PI4AG70OAAI9jgArPc4AEb5OADg+jgAhPw4AB7+OAC4/zgAUgE5APYCOQCQBDkAKgY5AMQHOQBeCTkAAgs5AJwMOQA2DjkA0A85AHQROQAOEzkAqBQ5AEwWOQDmFzkAgBk5ABobOQC+HDkAWB45APIfOQCMITkAMCM5AMokOQBkJjkA/ic5AJgpOQA8KzkA1iw5AHAuOQAKMDkArjE5AEgzOQDiNDkAhjY5ACA4OQC6OTkAVDs5APg8OQCSPjkALEA5AMZBOQBgQzkABEU5AJ5GOQA4SDkA3Ek5AHZLOQAQTTkAqk45AE5QOQDoUTkAglM5ABxVOQDAVjkAWlg5APRZOQCOWzkAKF05AMxeOQBmYDkAAGI5AKRjOQA+ZTkA2GY5AHJoOQAWajkAsGs5AEptOQDkbjkAiHA5ACJyOQC8czkAVnU5APB2OQCUeDkALno5AMh7OQBifTkABn85AKCAOQA6gjkA3oM5AHiFOQAShzkArIg5AFCKOQDqizkAhI05AB6POQC4kDkAXJI5APaTOQCQlTkAKpc5AM6YOQBomjkAApw5AKadOQBAnzkA2qA5AHSiOQAYpDkAsqU5AEynOQDmqDkAiqo5ACSsOQDIrTkAYq85AAaxOQCgsjkAOrQ5ANS1OQB4tzkAErk5AMq6OQBkvDkA/r05AKK/OQA8wTkA1sI5AHDEOQAUxjkAuMc5AFLJOQD2yjkAkMw5ACrOOQDEzzkAXtE5AALTOQCc1DkANtY5ANDXOQB02TkADts5AKjcOQBM3jkA5t85AIDhOQAa4zkAtOQ5AFjmOQDy5zkAjOk5ADDrOQDK7DkAZO45AP7vOQCi8TkAPPM5ANb0OQBw9jkACvg5AK75OQBI+zkA4vw5AIb+OQAgADoAugE6AFQDOgD4BDoAkgY6ACwIOgDGCToAYAs6AAQNOgCeDjoAOBA6ANIROgB2EzoAEBU6AKoWOgBOGDoA6Bk6AIIbOgAcHToAwB46AFogOgD0IToAjiM6ACglOgDMJjoAZig6AAAqOgCaKzoAPi06ANguOgByMDoAFjI6ALAzOgBKNToA5DY6AH44OgAiOjoAvDs6AFY9OgD6PjoAlEA6AC5COgDIQzoAbEU6AAZHOgCgSDoAOko6ANRLOgB4TToAEk86AKxQOgBGUjoA6lM6AIRVOgAeVzoAwlg6AFxaOgD2WzoAkF06ADRfOgDOYDoAaGI6AAJkOgCcZToAQGc6ANpoOgB0ajoADmw6ALJtOgBMbzoA5nA6AIpyOgAkdDoAvnU6AFh3OgD8eDoAlno6ADB8OgDKfToAZH86AAiBOgCigjoAPIQ6AOCFOgB6hzoAFIk6AK6KOgBSjDoA7I06AIaPOgAgkToAupI6AF6UOgD4lToAkpc6ACyZOgDQmjoAapw6AASeOgConzoAQqE6ANyiOgB2pDoAGqY6ALSnOgBOqToA6Ko6AIKsOgAmrjoAwK86AFqxOgD+sjoAmLQ6ADK2OgDMtzoAcLk6AAq7OgCkvDoAPr46ANi/OgB8wToAFsM6ALDEOgBKxjoA7sc6AIjJOgAiyzoAxsw6AGDOOgD6zzoAlNE6ADjTOgDS1DoAbNY6AAbYOgCg2ToARNs6AN7cOgB43joAEuA6ALbhOgBQ4zoA6uQ6AI7mOgAo6DoAwuk6AFzrOgAA7ToAmu46ADTwOgDO8ToAaPM6AAz1OgCm9joAQPg6ANr5OgB++zoAGP06ALL+OgBWADsA8AE7AIoDOwAkBTsAvgY7AGIIOwD8CTsAlgs7ADANOwDUDjsAbhA7AAgSOwCsEzsARhU7AOAWOwB6GDsAHho7ALgbOwBSHTsA7B47AIYgOwAqIjsAxCM7AF4lOwD4JjsAnCg7ADYqOwDQKzsAdC07AA4vOwCoMDsAQjI7AOYzOwCANTsAGjc7ALQ4OwBOOjsA8js7AIw9OwAmPzsAykA7AGRCOwD+QzsAmEU7ADJHOwDWSDsAcEo7AApMOwCkTTsASE87AOJQOwB8UjsAIFQ7ALpVOwBUVzsA7lg7AIhaOwAsXDsAxl07AGBfOwD6YDsAnmI7ADhkOwDSZTsAdmc7ABBpOwCqajsARGw7AOhtOwCCbzsAHHE7ALZyOwBQdDsA9HU7AI53OwAoeTsAzHo7AGZ8OwAAfjsAmn87AD6BOwDYgjsAcoQ7AAyGOwCmhzsASok7AOSKOwB+jDsAGI47ALyPOwBWkTsA8JI7AJSUOwAuljsAyJc7AGKZOwD8mjsAoJw7ADqeOwDUnzsAbqE7ABKjOwCspDsARqY7AOqnOwCEqTsAHqs7ALisOwBcrjsA9q87AJCxOwAqszsAxLQ7AGi2OwACuDsAnLk7ADa7OwDavDsAdL47AA7AOwCywTsATMM7AObEOwCAxjsAGsg7AL7JOwBYyzsA8sw7AJbOOwAw0DsAytE7AGTTOwAI1TsAotY7ADzYOwDW2TsAcNs7ABTdOwCu3jsASOA7AOLhOwCG4zsAIOU7ALrmOwBe6DsA+Ok7AJLrOwAs7TsAxu47AGrwOwAE8jsAnvM7ADj1OwDc9jsAdvg7ABD6OwC0+zsATv07AOj+OwCCADwAJgI8AMADPABaBTwACAc8AKIIPAA8CjwA1gs8AHANPAAUDzwArhA8AEgSPADiEzwAhhU8ACAXPAC6GDwAXho8APgbPACSHTwALB88AMYgPABqIjwABCQ8AJ4lPAA4JzwA3Cg8AHYqPAAQLDwAtC08AE4vPADoMDwAgjI8ACY0PADANTwAWjc8APQ4PACOOjwAMjw8AMw9PABmPzwAAEE8AKRCPAA+RDwA2EU8AHxHPAAWSTwAsEo8AEpMPADuTTwAiE88ACJRPAC8UjwAVlQ8APpVPACUVzwALlk8AMhaPABsXDwABl48AKBfPAA6YTwA3mI8AHhkPAASZjwAtmc8AFBpPADqajwAhGw8AChuPADCbzwAXHE8APZyPACQdDwANHY8AM53PABoeTwAAns8AKZ8PABAfjwA2n88AH6BPAAYgzwAsoQ8AEyGPADmhzwAiok8ACSLPAC+jDwAWI48APyPPACWkTwAMJM8ANSUPABuljwACJg8AKKZPABGmzwA4Jw8AHqePAAUoDwArqE8AFKjPADspDwAhqY8ACCoPADEqTwAXqs8APisPACcrjwANrA8ANCxPABqszwABLU8AKi2PABCuDwA3Lk8AHa7PAAavTwAtL48AE7APADywTwAjMM8ACbFPADAxjwAWsg8AP7JPACYyzwAMs08AMzOPABw0DwACtI8AKTTPAA+1TwA4tY8AHzYPAAW2jwAuts8AFTdPADu3jwAiOA8ACLiPADG4zwAYOU8APrmPACe6DwAOOo8ANLrPABs7TwAEO88AKrwPABE8jwA3vM8AHj1PAAc9zwAtvg8AFD6PADq+zwAjv08ACj/PADCAD0AZgI9AAAEPQCaBT0ANAc9AM4IPQByCj0ADAw9AKYNPQBADz0A5BA9AH4SPQAYFD0AshU9AFYXPQDwGD0Aiho9AC4cPQDIHT0AYh89APwgPQCWIj0AOiQ9ANQlPQBuJz0ACCk9AKwqPQBGLD0A4C09AIQvPQAeMT0AuDI9AFI0PQDsNT0AkDc9ACo5PQDEOj0AXjw9AAI+PQCcPz0ANkE9ANpCPQB0RD0ADkY9AKhHPQBCST0A5ko9AIBMPQAaTj0AtE89AFhRPQDyUj0AjFQ9ADBWPQDKVz0AZFk9AP5aPQCYXD0APF49ANZfPQBwYT0ACmM9AK5kPQBIZj0A4mc9AHxpPQAgaz0Aumw9AFRuPQDubz0AknE9ACxzPQDGdD0AanY9AAR4PQCeeT0AOHs9ANx8PQB2fj0AEIA9AKqBPQBEgz0A6IQ9AIKGPQAciD0AwIk9AFqLPQD0jD0Ajo49ADKQPQDMkT0AZpM9AACVPQCalj0APpg9ANiZPQBymz0ADJ09ALCePQBKoD0A5KE9AH6jPQAipT0AvKY9AFaoPQDwqT0AlKs9AC6tPQDIrj0AbLA9AAayPQCgsz0AOrU9AN62PQB4uD0AEro9AKy7PQBGvT0A6r49AITAPQAewj0AwsM9AFzFPQD2xj0AkMg9ADTKPQDOyz0AaM09AALPPQCc0D0AQNI9ANrTPQB01T0AGNc9ALLYPQBM2j0A5ts9AIDdPQAk3z0AvuA9AFjiPQDy4z0AluU9ADDnPQDK6D0Abuo9AAjsPQCi7T0APO89ANbwPQB68j0AFPQ9AK71PQBI9z0A7Pg9AIb6PQAg/D0AxP09AF7/PQD4AD4AkgI+ACwEPgDQBT4Aagc+AAQJPgCeCj4AQgw+ANwNPgB2Dz4AGhE+ALQSPgBOFD4A6BU+AIwXPgAmGT4AwBo+AFocPgD0HT4AmB8+ADIhPgDMIj4AZiQ+AAomPgCkJz4APik+AOIqPgB8LD4AFi4+ALAvPgBKMT4A7jI+AIg0PgAiNj4AvDc+AGA5PgD6Oj4AlDw+ADg+PgDSPz4AbEE+AAZDPgCgRD4AREY+AN5HPgB4ST4AEks+ALZMPgBQTj4A6k8+AI5RPgAoUz4AwlQ+AFxWPgD2Vz4Amlk+ADRbPgDOXD4AaF4+AAxgPgCmYT4AQGM+AORkPgB+Zj4AGGg+ALJpPgBMaz4A8Gw+AIpuPgAkcD4AvnE+AGJzPgD8dD4AlnY+ADp4PgDUeT4Abns+AAh9PgCsfj4ARoA+AOCBPgB6gz4AFIU+ALiGPgBSiD4A7Ik+AIaLPgAqjT4AxI4+AF6QPgACkj4AnJM+ADaVPgDQlj4Aapg+AA6aPgComz4AQp0+ANyePgCAoD4AGqI+ALSjPgBOpT4A8qY+AIyoPgAmqj4Ayqs+AGStPgD+rj4AmLA+ADKyPgDWsz4AcLU+AAq3PgCkuD4ASLo+AOK7PgB8vT4AIL8+ALrAPgBUwj4A7sM+AIjFPgAsxz4Axsg+AGDKPgD6yz4Ans0+ADjPPgDS0D4AdtI+ABDUPgCq1T4ARNc+AOjYPgCC2j4AHNw+ALbdPgBQ3z4A9OA+AI7iPgAo5D4AzOU+AGbnPgAA6T4Amuo+AD7sPgDY7T4Acu8+AAzxPgCm8j4ASvQ+AOT1PgB+9z4AGPk+ALz6PgBW/D4A8P0+AIr/PgAuAT8AyAI/AGIEPwD8BT8AoAc/ADoJPwDUCj8AeAw/ABIOPwCsDz8ARhE/AOoSPwCEFD8AHhY/ALgXPwBSGT8A9ho/AJAcPwAqHj8AxB8/AGghPwACIz8AnCQ/ADYmPwDaJz8AdCk/AA4rPwCoLD8ATC4/AOYvPwCAMT8AJDM/AL40PwBYNj8A8jc/AJY5PwAwOz8Ayjw/AGQ+PwD+Pz8AokE/ADxDPwDWRD8AekY/ABRIPwCuST8ASEs/AOJMPwCGTj8AIFA/ALpRPwBUUz8A+FQ/AJJWPwAsWD8Axlk/AGpbPwAEXT8Anl4/AEJgPwDcYT8AdmM/ABBlPwCqZj8ATmg/AOhpPwCCaz8AHG0/AMBuPwBacD8A9HE/AI5zPwAydT8AzHY/AGZ4PwAKej8ApHs/AD59PwDYfj8AcoA/ABaCPwCwgz8ASoU/AOSGPwCIiD8AIoo/ALyLPwBgjT8A+o4/AJSQPwAukj8AyJM/AGyVPwAGlz8AoJg/ADqaPwDemz8AeJ0/ABKfPwCsoD8AUKI/AOqjPwCEpT8AKKc/AMKoPwBcqj8A9qs/AJCtPwA0rz8AzrA/AGiyPwAMtD8AprU/AEC3PwDauD8Afro/ABi8PwCyvT8ATL8/AObAPwCKwj8AJMQ/AL7FPwBYxz8A/Mg/AJbKPwAwzD8A1M0/AG7PPwAI0T8AotI/AEbUPwDg1T8Aetc/ABTZPwCu2j8AUtw/AOzdPwCG3z8AIOE/AMTiPwBe5D8A+OU/AJznPwA26T8A0Oo/AGrsPwAO7j8AqO8/AELxPwDc8j8AdvQ/ABr2PwC09z8ATvk/AOj6PwCM/D8AJv4/AMD/PwBaAUAA/gJAAJgEQAAyBkAA1gdAAHAJQAAKC0AApAxAAD4OQADiD0AAfBFAABYTQACwFEAAVBZAAO4XQACIGUAAIhtAAMYcQABgHkAA+h9AAJ4hQAA4I0AA0iRAAGwmQAAQKEAAqilAAEQrQADeLEAAeC5AABwwQAC2MUAAUDNAAOo0QACONkAAKDhAAMI5QABcO0AAAD1AAJo+QAA0QEAA2EFAAHJDQAAMRUAApkZAAEBIQADkSUAAfktAABhNQACyTkAAVlBAAPBRQACKU0AAJFVAAMhWQABiWEAA/FlAAJZbQAA6XUAA1F5AAG5gQAAIYkAAomNAAEZlQADgZkAAhGhAAB5qQAC4a0AAUm1AAPZuQACQcEAAKnJAAMRzQABedUAAAndAAJx4QAA2ekAA0HtAAGp9QAAOf0AAqIBAAEyCQADmg0AAgIVAABqHQAC+iEAAWIpAAPKLQACMjUAAJo9AAMqQQABkkkAA/pNAAJiVQAA8l0AA1phAAHCaQAAKnEAArp1AAEifQADioEAAhqJAACCkQAC6pUAAVKdAAO6oQACSqkAALKxAAMatQABgr0AABLFAAJ6yQAA4tEAA0rVAAHa3QAAQuUAAqrpAAE68QADovUAAgr9AABzBQADAwkAAWsRAAPTFQACOx0AAKMlAAMzKQABmzEAAAM5AAJrPQAA+0UAA2NJAAHLUQAAW1kAAsNdAAErZQADk2kAAiNxAACLeQAC830AAVuFAAPDiQACU5EAALuZAAMjnQABi6UAAButAAKDsQAA67kAA1O9AAHjxQAAS80AArPRAAFD2QADq90AAhPlAAB77QADC/EAAXP5AAPb/QACQAUEAKgNBAM4EQQBoBkEAAghBAJwJQQBAC0EA2gxBAHQOQQAOEEEAshFBAEwTQQDmFEEAgBZBACQYQQC+GUEAWBtBAPwcQQCWHkEAMCBBAMohQQBkI0EACCVBAKImQQA8KEEA1ilBAHorQQAULUEAri5BAFIwQQDsMUEAhjNBACA1QQC6NkEAXjhBAPg5QQCSO0EALD1BANA+QQBqQEEABEJBAJ5DQQBCRUEA3EZBAHZIQQAaSkEAtEtBAE5NQQDoTkEAglBBACZSQQDAU0EAWlVBAPRWQQCYWEEAMlpBAMxbQQBwXUEACl9BAKRgQQA+YkEA2GNBAHxlQQAWZ0EAsGhBAEpqQQDua0EAiG1BACJvQQC8cEEAYHJBAPpzQQCUdUEAOHdBANJ4QQBsekEABnxBAKB9QQBEf0EA3oBBAHiCQQAchEEAtoVBAFCHQQDqiEEAhIpBACiMQQDCjUEAXI9BAPaQQQCakkEANJRBAM6VQQBol0EADJlBAKaaQQBAnEEA5J1BAH6fQQAYoUEAsqJBAEykQQDwpUEAiqdBACSpQQC+qkEAYqxBAPytQQCWr0EAMLFBANSyQQButEEACLZBAKy3QQBGuUEA4LpBAHq8QQAUvkEAuL9BAFLBQQDswkEAhsRBACrGQQDEx0EAXslBAALLQQCczEEANs5BANDPQQBq0UEADtNBAKjUQQBC1kEA3NdBAIDZQQAa20EAtNxBAFjeQQDy30EAjOFBACbjQQDA5EEAZOZBAP7nQQCY6UEAMutBANbsQQBw7kEACvBBAKTxQQBI80EA4vRBAHz2QQAg+EEAuvlBAFT7QQDu/EEAiP5BACwAQgDGAUIAYANCAPoEQgCeBkIAOAhCANIJQgB2C0IAEA1CAKoOQgBEEEIA3hFCAIITQgAcFUIAthZCAFAYQgD0GUIAjhtCACgdQgDCHkIAZiBCAAAiQgCaI0IANCVCANgmQgByKEIADCpCAKYrQgBKLUIA5C5CAH4wQgAiMkIAvDNCAFY1QgDwNkIAijhCAC46QgDIO0IAYj1CAPw+QgCgQEIAOkJCANRDQgB4RUIAEkdCAKxIQgBGSkIA4EtCAIRNQgAeT0IAuFBCAFJSQgD2U0IAkFVCACpXQgDOWEIAaFpCAAJcQgCcXUIAQF9CANpgQgB0YkIADmRCAKhlQgBMZ0IA5mhCAIBqQgAabEIAvm1CAFhvQgDycEIAlnJCADB0QgDKdUIAZHdCAP54QgCiekIAPHxCANZ9QgBwf0IACoFCAK6CQgBIhEIA7IVCAIaHQgAgiUIAuopCAF6MQgD4jUIAko9CACyRQgDGkkIAapRCAASWQgCel0IAOJlCANyaQgB2nEIAEJ5CALSfQgBOoUIA6KJCAIKkQgAcpkIAwKdCAFqpQgD0qkIAjqxCADKuQgDMr0IAZrFCAAqzQgCktEIAPrZCANi3QgByuUIAFrtCALC8QgBKvkIA7r9CAIjBQgAiw0IAvMRCAGDGQgD6x0IAlMlCAC7LQgDIzEIAbM5CAAbQQgCg0UIAOtNCAN7UQgB41kIAEthCALbZQgBQ20IA6txCAITeQgAe4EIAwuFCAFzjQgD25EIAkOZCADToQgDO6UIAaOtCAAztQgCm7kIAQPBCANrxQgB080IAGPVCALL2QgBM+EIA8PlCAIr7QgAk/UIAvv5CAFgAQwD8AUMAlgNDADAFQwDKBkMAZAhDAAgKQwCiC0MARg1DAOAOQwB6EEMAFBJDAK4TQwBSFUMA7BZDAIYYQwAgGkMAxBtDAF4dQwD4HkMAkiBDADYiQwDQI0MAaiVDAA4nQwCoKEMAQipDANwrQwB2LUMAGi9DALQwQwBOMkMA6DNDAIw1QwAmN0MAwDhDAFo6QwD+O0MAmD1DADI/QwDWQEMAcEJDAApEQwCkRUMAPkdDAOJIQwB8SkMAFkxDALpNQwBUT0MA7lBDAIhSQwAiVEMAxlVDAGBXQwD6WEMAlFpDADhcQwDSXUMAbF9DAAZhQwCqYkMARGRDAN5lQwCCZ0MAHGlDALZqQwBQbEMA6m1DAI5vQwAocUMAwnJDAFx0QwAAdkMAmndDADR5QwDOekMAcnxDAAx+QwCmf0MASoFDAOSCQwB+hEMAGIZDALKHQwBWiUMA8IpDAIqMQwAkjkMAyI9DAGKRQwD8kkMAlpRDADqWQwDUl0MAbplDABKbQwCsnEMARp5DAOCfQwB6oUMAHqNDALikQwBSpkMA7KdDAJCpQwAqq0MAxKxDAF6uQwD4r0MAnLFDADazQwDatEMAdLZDAA64QwCouUMAQrtDAOa8QwCAvkMAGsBDALTBQwBYw0MA8sRDAIzGQwAmyEMAwMlDAGTLQwD+zEMAmM5DADzQQwDW0UMAcNNDABTVQwCu1kMASNhDAOLZQwB820MAIN1DALreQwBU4EMA7uFDAJLjQwAs5UMAxuZDAGDoQwAE6kMAnutDADjtQwDc7kMAdvBDABDyQwCq80MARPVDAOj2QwCC+EMAHPpDALb7QwBa/UMA9P5DAI4ARAAoAkQAzANEAGYFRAAAB0QApAhEAD4KRADYC0QAcg1EAAwPRACwEEQAShJEAOQTRAB+FUQAIhdEALwYRABWGkQA8BtEAJQdRAAuH0QAyCBEAGwiRAAGJEQAoCVEADonRADUKEQAeCpEABIsRACsLUQARi9EAOowRACEMkQAHjREAMI1RABcN0QA9jhEAJA6RAAqPEQAzj1EAGg/RAACQUQAnEJEADZERADaRUQAdEdEAA5JRACySkQATExEAOZNRACKT0QAJFFEAL5SRABYVEQA8lVEAJZXRAAwWUQAylpEAGRcRAAIXkQAol9EADxhRADWYkQAemREABRmRACuZ0QAUmlEAOxqRACGbEQAIG5EALpvRABecUQA+HJEAJJ0RAAsdkQA0HdEAGp5RAAEe0QAnnxEAEJ+RADcf0QAdoFEABqDRAC0hEQAToZEAOiHRACCiUQAJotEAMCMRABajkQA9I9EAJiRRAAyk0QAzJREAHCWRAAKmEQApJlEAD6bRADinEQAfJ5EABagRACwoUQASqNEAO6kRACIpkQAIqhEAMapRABgq0QABK1EAJ6uRAA4sEQA3LFEAHazRAAQtUQAtLZEAE64RADouUQAgrtEACa9RADAvkQAWsBEAPTBRACYw0QAMsVEAMzGRABmyEQACspEAKTLRAA+zUQA4s5EAHzQRAAW0kQAsNNEAErVRADu1kQAiNhEACLaRAC820QAVt1EAPreRACU4EQAOOJEANLjRABs5UQABudEAKroRABE6kQA3utEAHjtRAAS70QAtvBEAFDyRADq80QAhPVEACj3RADC+EQAXPpEAAD8RACa/UQANP9EAM4ARQBoAkUADARFAKYFRQBAB0UA2ghFAHQKRQAYDEUAsg1FAEwPRQDwEEUAihJFACQURQC+FUUAYhdFAPwYRQCWGkUAMBxFANQdRQBuH0UACCFFAKwiRQBGJEUA4CVFAHonRQAUKUUAuCpFAFIsRQDsLUUAhi9FACoxRQDEMkUAXjRFAPg1RQCcN0UANjlFANA6RQB0PEUADj5FAKg/RQBCQUUA3EJFAIBERQAaRkUAtEdFAFhJRQDySkUAjExFACZORQDAT0UAZFFFAP5SRQCYVEUAMlZFANZXRQBwWUUACltFAKRcRQBIXkUA4l9FAHxhRQAgY0UAumRFAFRmRQDuZ0UAiGlFACxrRQDGbEUAYG5FAPpvRQCecUUAOHNFANJ0RQBsdkUAEHhFAKp5RQBEe0UA6HxFAIJ+RQAcgEUAtoFFAFCDRQD0hEUAjoZFACiIRQDCiUUAZotFAACNRQCajkUANJBFANiRRQByk0UADJVFALCWRQBKmEUA5JlFAH6bRQAYnUUAvJ5FAFagRQDwoUUAiqNFAC6lRQDIpkUAYqhFAPypRQCgq0UAOq1FANSuRQB4sEUAErJFAKyzRQBGtUUA4LZFAIS4RQAeukUAuLtFAFK9RQDsvkUAkMBFACrCRQDOw0UAaMVFAALHRQCcyEUANspFANrLRQB0zUUADs9FAKjQRQBM0kUA5tNFAIDVRQAa10UAtNhFAFjaRQDy20UAlt1FADDfRQDK4EUAZOJFAP7jRQCi5UUAPOdFANboRQBw6kUACuxFAK7tRQBI70UA4vBFAIbyRQAg9EUAuvVFAF73RQD4+EUAkvpFACz8RQDG/UUAav9FAAQBRgCeAkYAOARGANwFRgB2B0YAEAlGALQKRgBODEYA6A1GAIIPRgAcEUYAwBJGAFoURgD0FUYAjhdGADIZRgDMGkYAZhxGAAAeRgCkH0YAPiFGANgiRgB8JEYAFiZGALAnRgBKKUYA5CpGAIgsRgAiLkYAvC9GAFYxRgD6MkYAlDRGAC42RgDIN0YAbDlGAAY7RgCgPEYARD5GAN4/RgB4QUYAEkNGAKxERgBQRkYA6kdGAIRJRgAeS0YAwkxGAFxORgD2T0YAkFFGADRTRgDOVEYAaFZGAAxYRgCmWUYAQFtGANpcRgB0XkYAGGBGALJhRgBMY0YA5mRGAIpmRgAkaEYAvmlGAGJrRgD8bEYAlm5GADBwRgDKcUYAeHNGABJ1RgC2dkYAUHhGAOp5RgCEe0YAHn1GAMJ+RgBcgEYA9oFGAJCDRgA0hUYAzoZGAGiIRgACikYApotGAECNRgDajkYAfpBGABiSRgCyk0YATJVGAOaWRgCKmEYAJJpGAL6bRgBYnUYA/J5GAJagRgAwokYAyqNGAGSlRgAIp0YAoqhGADyqRgDgq0YAeq1GABSvRgC4sEYAUrJGAOyzRgCGtUYAILdGAMS4RgBeukYA+LtGAJK9RgAsv0YA0MBGAGrCRgAExEYAqMVGAELHRgDcyEYAgMpGABrMRgC0zUYATs9GAOjQRgCM0kYAJtRGAMDVRgBa10YA/thGAJjaRgAy3EYAzN1GAHDfRgAK4UYApOJGAEjkRgDi5UYAfOdGABbpRgCw6kYAVOxGAO7tRgCI70YAIvFGAMbyRgBg9EYA+vVGAJ73RgA4+UYA0vpGAGz8RgAG/kYAqv9GAEQBRwDeAkcAeARHABwGRwC2B0cAUAlHAOoKRwCODEcAKA5HAMIPRwBmEUcAABNHAJoURwA0FkcAzhdHAHIZRwAMG0cAphxHAEAeRwDkH0cAfiFHABgjRwCyJEcAViZHAPAnRwCKKUcALitHAMgsRwBiLkcA/C9HAJYxRwA6M0cA1DRHAG42RwAIOEcArDlHAEY7RwDgPEcAej5HAB5ARwC4QUcAUkNHAPZERwCQRkcAKkhHAMRJRwBeS0cAAk1HAJxORwA2UEcA0FFHAHRTRwAOVUcAqFZHAEJYRwDmWUcAgFtHABpdRwC+XkcAWGBHAPJhRwCMY0cAJmVHAMpmRwBkaEcA/mlHAJhrRwA8bUcA1m5HAHBwRwAKckcApHNHAEh1RwDidkcAhnhHACB6RwC6e0cAVH1HAO5+RwCSgEcALIJHAMaDRwBghUcABIdHAJ6IRwA4ikcA0otHAHaNRwAQj0cAqpBHAESSRwDok0cAgpVHAByXRwDAmEcAWppHAPSbRwCOnUcAKJ9HAMygRwBmokcAAKRHAJqlRwA+p0cA2KhHAHKqRwAMrEcAsK1HAEqvRwDksEcAfrJHACK0RwC8tUcAVrdHAPC4RwCKukcALrxHAMi9RwBiv0cABsFHAKDCRwA6xEcA3sVHAHjHRwASyUcArMpHAEbMRwDqzUcAhM9HAB7RRwC40kcAXNRHAPbVRwCQ10cAKtlHAM7aRwBo3EcAAt5HAKbfRwBA4UcA2uJHAHTkRwAO5kcAsudHAEzpRwDm6kcAgOxHACTuRwC+70cAWPFHAPLyRwCM9EcAMPZHAMr3RwBu+UcACPtHAKL8RwA8/kcA1v9HAHoBSAAUA0gArgRIAEgGSADsB0gAhglIACALSAC6DEgAVA5IAPgPSACSEUgALBNIANAUSABqFkgABBhIAKgZSABCG0gA3BxIAHYeSAAQIEgAtCFIAE4jSADoJEgAgiZIABwoSADAKUgAWitIAP4sSACYLkgAPDBIANYxSAB6M0gAFDVIAK42SABSOEgA7DlIAIY7SAAgPUgAxD5IAF5ASAD4QUgAkkNIACxFSADQRkgAakhIAARKSACoS0gAQk1IANxOSAB2UEgAEFJIALRTSABOVUgA6FZIAIJYSAAcWkgAwFtIAFpdSAD0XkgAmGBIADJiSADMY0gAcGVIAApnSACkaEgAPmpIANhrSAB8bUgAFm9IALBwSABKckgA5HNIAIh1SAAid0gAvHhIAGB6SAD6e0gAlH1IADh/SADSgEgAbIJIAAaESACghUgARIdIAN6ISAB4ikgAEoxIALaNSABQj0gA6pBIAISSSAAelEgAwpVIAFyXSAAAmUgAmppIADScSADOnUgAaJ9IAAyhSACmokgAQKRIANqlSAB+p0gAGKlIALKqSABMrEgA8K1IAIqvSAAksUgAyLJIAGK0SAD8tUgAlrdIADC5SADUukgAbrxIAAi+SACiv0gARsFIAODCSAB6xEgAHsZIALjHSABSyUgA7MpIAIbMSAAqzkgAxM9IAF7RSAD40kgAktRIADbWSADQ10gAatlIAA7bSACo3EgAQt5IAObfSACA4UgAGuNIALTkSABO5kgA8udIAIzpSAAm60gAwOxIAFruSAD+70gAmPFIADLzSADW9EgAcPZIAAr4SACu+UgASPtIAOL8SAB8/kgAFgBJALoBSQBUA0kA7gRJAIgGSQAiCEkAxglJAGALSQD6DEkAng5JADgQSQDSEUkAbBNJABAVSQCqFkkARBhJAN4ZSQCCG0kAHB1JALYeSQBQIEkA6iFJAI4jSQAoJUkAzCZJAGYoSQAAKkkAmitJADQtSQDYLkkAcjBJAAwySQCmM0kASjVJAOQ2SQB+OEkAGDpJALI7SQBWPUkA8D5JAIpASQAuQkkAyENJAGJFSQD8RkkAoEhJADpKSQDUS0kAbk1JABJPSQCsUEkARlJJAOBTSQB6VUkAHldJALhYSQBSWkkA9ltJAJBdSQAqX0kAzmBJAGhiSQACZEkAnGVJADZnSQDaaEkAdGpJAA5sSQCobUkAQm9JAOZwSQCAckkAGnRJAL51SQBYd0kA8nhJAJZ6SQAwfEkAyn1JAGR/SQD+gEkAooJJADyESQDWhUkAcIdJAAqJSQCuikkASIxJAOKNSQCGj0kAIJFJALqSSQBelEkA+JVJAJKXSQAsmUkAxppJAGqcSQAEnkkAnp9JADihSQDSokkAdqRJABCmSQCqp0kATqlJAOiqSQCCrEkAJq5JAMCvSQBasUkA9LJJAI60SQAytkkAzLdJAGa5SQAAu0kApLxJAD6+SQDYv0kAcsFJABbDSQCwxEkASsZJAO7HSQCIyUkAIstJALzMSQBWzkkA+s9JAJTRSQAu00kAyNRJAGzWSQAG2EkAoNlJADrbSQDU3EkAeN5JABLgSQCs4UkAUONJAOrkSQCE5kkAHuhJAMLpSQBc60kA9uxJAJDuSQA08EkAzvFJAGjzSQAM9UkApvZJAED4SQDa+UkAdPtJABj9SQCy/kkATABKAOYBSgCKA0oAJAVKAL4GSgBiCEoA/AlKAJYLSgAwDUoA1A5KAGQQSgAIEkoAohNKADwVSgDgFkoAehhKABQaSgCuG0oAUh1KAOweSgCGIEoAKiJKAMQjSgBeJUoA+CZKAJIoSgA2KkoA0CtKAGotSgAEL0oAnjBKAEIySgDcM0oAdjVKABo3SgC0OEoATjpKAPI7SgCMPUoAJj9KAMBASgBaQkoA/kNKAJhFSgAyR0oAzEhKAGZKSgAKTEoApE1KAD5PSgDiUEoAfFJKABZUSgC6VUoAVFdKAO5YSgCIWkoAIlxKAMZdSgBgX0oA+mBKAJRiSgAuZEoA0mVKAGxnSgAGaUoAqmpKAERsSgDebUoAgm9KABxxSgC2ckoAUHRKAOp1SgCOd0oAKHlKAMJ6SgBcfEoA9n1KAJp/SgA0gUoAzoJKAHKESgAMhkoApodKAECJSgDkikoAfoxKABiOSgCyj0oAVpFKAPCSSgCKlEoAJJZKAMiXSgBimUoA/JpKAJacSgA6nkoA1J9KAG6hSgAIo0oAoqRKAEamSgDgp0oAeqlKAB6rSgC4rEoAUq5KAPavSgCQsUoAKrNKAMS0SgBetkoAArhKAJy5SgA2u0oA0LxKAGq+SgAOwEoAqMFKAELDSgDmxEoAgMZKABrISgC+yUoAWMtKAPLMSgCMzkoAJtBKAMrRSgBk00oA/tRKAJjWSgAy2EoA1tlKAHDbSgAK3UoArt5KAEjgSgDi4UoAhuNKACDlSgC65koAVOhKAO7pSgCS60oALO1KAMbuSgBg8EoA+vFKAJ7zSgA49UoA0vZKAHb4SgAQ+koAqvtKAET9SgDo/koAggBLABwCSwC2A0sAWgVLAPQGSwCOCEsAKApLAMILSwBmDUsAAA9LAJoQSwA+EksA2BNLAHIVSwAWF0sAsBhLAEoaSwDkG0sAfh1LACIfSwC8IEsAViJLAPAjSwCKJUsALidLAMgoSwBiKksABixLAKAtSwA6L0sA3jBLAHgySwASNEsArDVLAEY3SwDqOEsAhDpLAB48SwC4PUsAUj9LAPZASwCQQksAKkRLAM5FSwBoR0sAAklLAKZKSwBATEsA2k1LAHRPSwAOUUsAslJLAExUSwDmVUsAgFdLABpZSwC+WksAWFxLAPJdSwCWX0sAMGFLAMpiSwBuZEsACGZLAKJnSwA8aUsA1mpLAHpsSwAUbksArm9LAEhxSwDscksAhnRLACB2SwC6d0sAXnlLAPh6SwCSfEsALH5LAMZ/SwBqgUsABINLAKiESwBChksA3IdLAHaJSwAQi0sAtIxLAE6OSwDoj0sAgpFLACaTSwDAlEsAWpZLAPSXSwCYmUsAMptLAMycSwBwnksACqBLAKShSwA+o0sA2KRLAHymSwAWqEsAsKlLAEqrSwDkrEsAiK5LACKwSwC8sUsAYLNLAPq0SwCUtksAOLhLANK5SwBsu0sABr1LAKC+SwBEwEsA3sFLAHjDSwASxUsArMZLAFDISwDqyUsAhMtLACjNSwDCzksAXNBLAPbRSwCa00sANNVLAM7WSwBo2EsAAtpLAKbbSwBA3UsA2t5LAH7gSwAY4ksAsuNLAEzlSwDw5ksAiuhLACTqSwC+60sAYu1LAPzuSwCW8EsAMPJLANTzSwBu9UsACPdLAKL4SwA8+ksA4PtLAHr9SwAU/0sAuABMAFICTADsA0wAkAVMACoHTADECEwAXgpMAPgLTACSDUwANg9MANAQTABqEkwADhRMAKgVTABCF0wA5hhMAIAaTAAaHEwAtB1MAE4fTADyIEwAjCJMACYkTADAJUwAWidMAP4oTACYKkwAMixMANYtTABwL0wACjFMAKQyTABINEwA4jVMAHw3TAAWOUwAujpMAFQ8TADuPUwAiD9MACJBTADGQkwAYERMAPpFTACeR0wAOElMANJKTAB2TEwAEE5MAKpPTABEUUwA3lJMAIJUTAAcVkwAtldMAFBZTADqWkwAjlxMACheTADCX0wAZmFMAABjTACaZEwANGZMAM5nTAByaUwADGtMAKZsTABKbkwA5G9MAH5xTAAic0wAvHRMAFZ2TADwd0wAinlMAC57TADIfEwAYn5MAPx/TACWgUwAOoNMANSETABuhkwAEohMAKyJTABGi0wA6oxMAISOTAAekEwAuJFMAFKTTAD2lEwAkJZMACqYTADEmUwAXptMAAKdTACcnkwANqBMANqhTAB0o0wADqVMAKimTABMqEwA5qlMAICrTAAarUwAtK5MAFiwTADysUwAjLNMADC1TADKtkwAZLhMAP65TACiu0wAPL1MANa+TABwwEwAFMJMAK7DTABIxUwA4sZMAIbITAAgykwAustMAFTNTAD4zkwAktBMACzSTADG00wAYNVMAATXTACe2EwAONpMANzbTAB23UwAEN9MAKrgTABO4kwA6ONMAILlTAAc50wAwOhMAFrqTAD060wAju1MACjvTADM8EwAZvJMAAD0TACk9UwAPvdMANj4TABy+kwAFvxMALD9TABK/0wA5ABNAH4CTQAiBE0AvAVNAFYHTQD6CE0AlApNAC4MTQDIDU0AbA9NAAYRTQCgEk0AOhRNAN4VTQB4F00AEhlNAKwaTQBGHE0A6h1NAIQfTQAoIU0AwiJNAFwkTQD2JU0AkCdNADQpTQDOKk0AaCxNAAIuTQCcL00AQDFNANoyTQB0NE0AGDZNALI3TQBMOU0A5jpNAIo8TQAkPk0Avj9NAFhBTQD8Qk0AlkRNADBGTQDKR00AZElNAAhLTQCiTE0APE5NAOBPTQB6UU0AFFNNAK5UTQBSVk0A7FdNAIZZTQAgW00AulxNAF5eTQD4X00AkmFNADZjTQDQZE0AamZNAARoTQCoaU0AQmtNANxsTQB2bk0AGnBNALRxTQBOc00A6HRNAIJ2TQAmeE0AwHlNAGR7TQD+fE0AmH5NADKATQDMgU0AcINNAAqFTQCkhk0APohNAOKJTQB8i00AFo1NALCOTQBKkE0A7pFNAIiTTQAslU0AxpZNAGCYTQD6mU0AlJtNADidTQDSnk0AbKBNAAaiTQCqo00ARKVNAN6mTQCCqE0AHKpNALarTQBQrU0A6q5NAISwTQAosk0AzLNNAHC1TQAKt00ApLhNAD66TQDYu00AfL1NABa/TQCwwE0ASsJNAO7DTQCIxU0AIsdNAMbITQBgyk0A+stNAJTNTQA4z00A0tBNAGzSTQAG1E0AqtVNAETXTQDe2E0AeNpNABLcTQC23U0AUN9NAOrgTQCO4k0AKORNAMLlTQBc500AAOlNAJrqTQA07E0Azu1NAHLvTQAM8U0ApvJNAED0TQDa9U0AfvdNABj5TQCy+k0AVvxNAPD9TQCK/00AJAFOAMgCTgBiBE4A/AVOAJYHTgA6CU4A1ApOAG4MTgAIDk4Aog9OAEYRTgDgEk4AehROAB4WTgC4F04AUhlOAOwaTgCQHE4AKh5OAMQfTgBeIU4AAiNOAJwkTgA2Jk4A0CdOAGopTgAOK04AqCxOAEIuTgDmL04AgDFOABozTgC0NE4AWDZOAPI3TgCMOU4AJjtOAMA8TgBkPk4A/j9OAJhBTgA8Q04A1kROAHBGTgAKSE4ArklOAEhLTgDiTE4AfE5OACBQTgC6UU4AVFNOAO5UTgCIVk4ALFhOAMZZTgBgW04ABF1OAJ5eTgA4YE4A0mFOAHZjTgAQZU4AqmZOAERoTgDoaU4AgmtOABxtTgC2bk4AUHBOAPRxTgCOc04AKHVOAMx2TgBmeE4AAHpOAJp7TgA+fU4A2H5OAHKATgAMgk4AsINOAEqFTgDkhk4AfohOABiKTgC8i04AVo1OAPCOTgCUkE4ALpJOAMiTTgBilU4ABpdOAKCYTgA6mk4A1JtOAHidTgASn04ArKBOAEaiTgDgo04AhKVOAB6nTgC4qE4AXKpOAParTgCQrU4AKq9OAM6wTgBosk4AArROAJy1TgBAt04A2rhOAHS6TgAOvE4AqL1OAEy/TgDmwE4AgMJOACTETgC+xU4AWMdOAPLITgCWyk4AMMxOAMrNTgBkz04ACNFOAKLSTgA81E4A1tVOAHDXTgAU2U4ArtpOAEjcTgDs3U4Aht9OACDhTgC64k4AXuROAPjlTgCS504ALOlOANDqTgBq7E4ABO5OAJ7vTgA48U4A3PJOAHb0TgAQ9k4AqvdOAE75TgDo+k4AgvxOACb+TgDA/04AWgFPAPQCTwCYBE8AMgZPAMwHTwBmCU8ACgtPAKQMTwA+Dk8A2A9PAHIRTwAWE08AsBRPAEoWTwDuF08AiBlPACIbTwC8HE8AYB5PAPofTwCUIU8ALiNPANIkTwBsJk8ABihPAKApTwBEK08A3ixPAHguTwASME8AtjFPAFAzTwDqNE8AhDZPACg4TwDCOU8AXDtPAPY8TwCQPk8ANEBPAM5BTwBoQ08ADEVPAKZGTwBASE8A2klPAH5LTwAYTU8Ask5PAExQTwDwUU8AilNPACRVTwC+Vk8AWFhPAPxZTwCWW08AMF1PAMpeTwBuYE8ACGJPAKxjTwBGZU8A4GZPAHpoTwAUak8AuGtPAFJtTwDsbk8AhnBPACpyTwDEc08AXnVPAPh2TwCceE8ANnpPANB7TwBqfU8ADn9PAKiATwBCgk8A3INPAICFTwAah08AtIhPAE6KTwDyi08AjI1PACaPTwDAkE8AZJJPAP6TTwCYlU8AMpdPANaYTwBwmk8ACpxPAKSdTwBIn08A4qBPAHyiTwAWpE8AuqVPAFSnTwDuqE8AiKpPACKsTwDGrU8AYK9PAPqwTwCesk8AOLRPANK1TwBst08AELlPAKq6TwBEvE8A3r1PAIK/TwAcwU8AtsJPAFDETwDqxU8AjsdPACjJTwDCyk8AZsxPAADOTwCaz08ANNFPANjSTwBy1E8ADNZPAKbXTwBK2U8A5NpPAH7cTwAY3k8Ast9PAFbhTwDw4k8AiuRPAC7mTwDI508AYulPAPzqTwCg7E8AOu5PANTvTwBu8U8AEvNPAKz0TwBG9k8A4PdPAHr5TwAe+08AuPxPAFL+TwD2/08AkAFQACoDUADEBFAAXgZQAAIIUACcCVAANgtQANoMUAB0DlAADhBQAKgRUABME1AA5hRQAIAWUAAaGFAAvhlQAFgbUADyHFAAjB5QACYgUADKIVAAZCNQAP4kUACiJlAAPChQANYpUABwK1AAFC1QAK4uUABIMFAA4jFQAIYzUAAgNVAAujZQAFQ4UADuOVAAkjtQACw9UADGPlAAakBQAARCUACeQ1AAOEVQANxGUAB2SFAAEEpQAKpLUABOTVAA6E5QAIJQUAAcUlAAtlNQAFpVUAD0VlAAjlhQAChaUADMW1AAZl1QAApfUACkYFAAPmJQANhjUAByZVAAFmdQALBoUABKalAA5GtQAH5tUAAib1AAvHBQAFZyUADwc1AAlHVQAC53UADIeFAAbHpQAAZ8UACgfVAAOn9QAN6AUAB4glAAEoRQAKyFUABQh1AA6ohQAISKUAAejFAAwo1QAFyPUAD2kFAAkJJQACqUUADOlVAAaJdQAAKZUACcmlAAQJxQANqdUAB0n1AAGKFQALKiUABMpFAA5qVQAIqnUAAkqVAAvqpQAFisUADyrVAAlq9QADCxUADKslAAbrRQAAi2UACit1AAPLlQAOC6UAB6vFAAFL5QAK6/UABSwVAA7MJQAIbEUAAgxlAAusdQAF7JUAD4ylAAksxQADbOUADQz1AAatFQAATTUACo1FAAQtZQANzXUAB22VAAGttQALTcUABO3lAA6N9QAILhUAAm41AAwORQAFrmUAD+51AAmOlQADLrUADM7FAAcO5QAArwUACk8VAAPvNQANj0UAB89lAAFvhQALD5UABK+1AA7vxQAIj+UAAsAFEAxgFRAGADUQD6BFEAlAZRADgIUQDSCVEAbAtRAAYNUQCgDlEARBBRAN4RUQCCE1EAHBVRALYWUQBQGFEA6hlRAI4bUQAoHVEAwh5RAFwgUQD2IVEAmiNRADQlUQDYJlEAcihRAAwqUQCmK1EAQC1RAOQuUQB+MFEAGDJRALIzUQBMNVEA8DZRAIo4UQAkOlEAyDtRAGI9UQD8PlEAlkBRADpCUQDUQ1EAbkVRAAhHUQCsSFEARkpRAOBLUQB6TVEAFE9RALhQUQBSUlEA7FNRAIZVUQAqV1EAxFhRAF5aUQD4W1EAnF1RADZfUQDQYFEAamJRAA5kUQCoZVEAQmdRAOZoUQCAalEAGmxRALRtUQBOb1EA8nBRAIxyUQAmdFEAynVRAGR3UQD+eFEAmHpRADx8UQDWfVEAcH9RAAqBUQCkglEASIRRAOKFUQB8h1EAIIlRALqKUQBUjFEA7o1RAJKPUQAskVEAxpJRAGCUUQAEllEAnpdRADiZUQDSmlEAbJxRABCeUQCqn1EARKFRAOiiUQCCpFEAHKZRALanUQBaqVEA9KpRAI6sUQAorlEAwq9RAGaxUQAAs1EAmrRRADS2UQDYt1EAcrlRAAy7UQCwvFEASr5RAOS/UQB+wVEAIsNRALzEUQBWxlEA+sdRAJTJUQAuy1EAyMxRAGLOUQAG0FEAoNFRADrTUQDU1FEAeNZRABLYUQCs2VEARttRAOrcUQCE3lEAHuBRAMLhUQBc41EA9uRRAJDmUQAq6FEAzulRAGjrUQAC7VEAnO5RADbwUQDa8VEAdPNRAA71UQCy9lEATPhRAOb5UQCA+1EAJP1RAL7+UQBYAFIA8gFSAIwDUgAwBVIAygZSAGQIUgAIClIAogtSADwNUgDWDlIAehBSABQSUgCuE1IASBVSAOIWUgCGGFIAIBpSALobUgBUHVIA+B5SAJIgUgAsIlIA0CNSAGolUgAEJ1IAnihSAEIqUgDcK1IAdi1SABAvUgCqMFIATjJSAOgzUgCCNVIAJjdSAMA4UgBaOlIA9DtSAJg9UgAyP1IAzEBSAGZCUgAARFIApEVSAD5HUgDYSFIAckpSABZMUgCwTVIASk9SAO5QUgCIUlIAIlRSALxVUgBgV1IA+lhSAJRaUgAuXFIAyF1SAGxfUgAGYVIAoGJSAERkUgDeZVIAeGdSABJpUgC2alIAUGxSAOptUgCEb1IAHnFSAMJyUgBcdFIA9nVSAJp3UgA0eVIAznpSAGh8UgAMflIApn9SAECBUgDaglIAdIRSABiGUgCyh1IATIlSAPCKUgCKjFIAJI5SAL6PUgBikVIA/JJSAJaUUgAwllIAypdSAG6ZUgAIm1IAopxSAEaeUgDgn1IAeqFSABSjUgC4pFIAUqZSAOynUgCGqVIAKqtSAMSsUgBerlIA+K9SAJKxUgA2s1IA0LRSAGq2UgAOuFIAqLlSAEK7UgDcvFIAgL5SABrAUgC0wVIATsNSAOjEUgCMxlIAJshSAMDJUgBay1IA/sxSAJjOUgAy0FIA1tFSAHDTUgAK1VIApNZSAEjYUgDi2VIAfNtSABbdUgCw3lIAVOBSAO7hUgCI41IAIuVSAMbmUgBg6FIA+ulSAJ7rUgA47VIA0u5SAGzwUgAQ8lIAqvNSAET1UgDe9lIAePhSABz6UgC2+1IAUP1SAPT+UgCOAFMAKAJTAMIDUwBmBVMAAAdTAJoIUwA0ClMAzgtTAHINUwAMD1MAphBTAEoSUwDkE1MAfhVTABgXUwC8GFMAVhpTAPAbUwCKHVMALh9TAMggUwBiIlMA/CNTAKAlUwBEJ1MA3ihTAHgqUwAmLFMAwC1TAGQvUwD+MFMAmDJTADI0UwDWNVMAcDdTACg5UwDCOlMAXDxTAPY9UwCaP1MANEFTAM5CUwBoRFMAAkZTAKZHUwBASVMA2kpTAHRMUwAYTlMAsk9TAExRUwDwUlMAilRTACRWUwC+V1MAYllTAPxaUwCWXFMAMF5TAMpfUwBuYVMACGNTAKJkUwA8ZlMA4GdTAHppUwAUa1MAuGxTAFJuUwDsb1MAhnFTACBzUwDEdFMAXnZTAPh3UwCceVMANntTANB8UwBqflMADoBTAKiBUwBCg1MA3IRTAHaGUwAaiFMAtIlTAE6LUwDyjFMAjI5TACaQUwDAkVMAZJNTAP6UUwCYllMAMphTAMyZUwBwm1MACp1TAKSeUwA+oFMA4qFTAHyjUwAWpVMAsKZTAFSoUwDuqVMAiKtTACKtUwDGrlMAYLBTAPqxUwCes1MAOLVTANK2UwBsuFMAELpTAKq7UwBEvVMA3r5TAHjAUwAcwlMAtsNTAFDFUwDqxlMAjshTACjKUwDCy1MAZs1TAADPUwCa0FMANNJTANjTUwBy1VMADNdTAKbYUwBA2lMA5NtTAH7dUwAY31MAsuBTAFbiUwDw41MAiuVTAC7nUwDI6FMAYupTAPzrUwCg7VMAOu9TANTwUwBu8lMACPRTAKz1UwBG91MA4PhTAIT6UwAe/FMAuP1TAFL/UwD2AFQAkAJUACoEVADEBVQAXgdUAAIJVACcClQANgxUANANVAB0D1QADhFUAKgSVABMFFQA5hVUAIAXVAAaGVQAvhpUAFgcVADyHVQAjB9UACYhVADKIlQAZCRUAP4lVACiJ1QAPClUANYqVABwLFQAFC5UAK4vVABIMVQA4jJUAHw0VAAgNlQAujdUAFQ5VADuOlQAkjxUACw+VADGP1QAakFUAARDVACeRFQAOEZUANxHVAB2SVQAEEtUAKpMVABETlQA6E9UAIJRVAAcU1QAtlRUAFpWVAD0V1QAjllUADJbVADMXFQAZl5UAABgVACkYVQAPmNUANhkVAByZlQADGhUALBpVABKa1QA5GxUAH5uVAAicFQAvHFUAFZzVAD6dFQAlHZUAC54VADIeVQAbHtUAAZ9VACgflQAOoBUANSBVAB4g1QAEoVUAKyGVABGiFQA6olUAISLVAAejVQAwo5UAFyQVAD2kVQAkJNUADSVVADOllQAaJhUAAKaVACcm1QAQJ1UANqeVAB0oFQAGKJUALKjVABMpVQA5qZUAIqoVAAkqlQAvqtUAFitVADyrlQAlrBUADCyVADKs1QAZLVUAAi3VACiuFQAPLpUAOC7VAB6vVQAFL9UAK7AVABSwlQA7MNUAIbFVAAgx1QAushUAF7KVAD4y1QAks1UADbPVADQ0FQAatJUAATUVACe1VQAQtdUANzYVAB22lQAENxUALTdVABO31QA6OBUAIziVAAm5FQAwOVUAFrnVAD+6FQAmOpUADLsVADM7VQAcO9UAArxVACk8lQAPvRUANj1VAB891QAIPlUAMT6VABe/FQA+P1UAJL/VAA2AVUA0AJVAGoEVQAEBlUAqAdVAEIJVQDcClUAdgxVABAOVQC0D1UAThFVAPISVQCWFFUAMBZVAMoXVQBkGVUACBtVAKIcVQA8HlUA1h9VAHohVQAUI1UAriRVAFImVQDsJ1UAhilVACArVQDELFUAXi5VAPgvVQCSMVUALDNVANA0VQBqNlUABDhVAJ45VQBCO1UA3DxVAHY+VQAaQFUAtEFVAE5DVQDoRFUAjEZVACZIVQDASVUAWktVAPRMVQCYTlUAMlBVAMxRVQBmU1UAClVVAKRWVQA+WFUA4llVAHxbVQAWXVUAsF5VAFRgVQDuYVUAiGNVACJlVQC8ZlUAYGhVAPppVQCUa1UAOG1VANJuVQBscFUABnJVAKpzVQBEdVUA3nZVAHh4VQASelUAtntVAFB9VQDqflUAjoBVACiCVQDCg1UAXIVVAACHVQCaiFUANIpVAM6LVQByjVUADI9VAKaQVQBAklUA5JNVAH6VVQAYl1UAsphVAEyaVQDwm1UAip1VACSfVQDIoFUAYqJVAPyjVQCWpVUAOqdVANSoVQBuqlUACKxVAKKtVQBGr1UA4LBVAHqyVQAetFUAuLVVAFK3VQDsuFUAkLpVACq8VQDEvVUAXr9VAPjAVQCcwlUANsRVANDFVQBqx1UADslVAKjKVQBCzFUA5s1VAIDPVQAa0VUAtNJVAFjUVQDy1VUAjNdVACbZVQDA2lUAZNxVAP7dVQCY31UAPOFVANbiVQBw5FUACuZVAK7nVQBI6VUA4upVAHzsVQAW7lUAuu9VAFTxVQDu8lUAkvRVACz2VQDG91UAYPlVAAT7VQCe/FUAOP5VANL/VQBsAVYAEANWAKoEVgBEBlYA6AdWAIIJVgAcC1YAtgxWAFoOVgD0D1YAjhFWACgTVgDCFFYAZhZWAAAYVgCaGVYAPhtWANgcVgByHlYADCBWALAhVgBKI1YA5CRWAH4mVgAYKFYAvClWAFYrVgDwLFYAlC5WAC4wVgDIMVYAYjNWAAY1VgCgNlYAOjhWANQ5VgBuO1YAEj1WAKw+VgBGQFYA6kFWAIRDVgAeRVYAuEZWAFxIVgD2SVYAkEtWACpNVgDETlYAaFBWAAJSVgCcU1YANlVWANpWVgB0WFYADlpWALJbVgBMXVYA5l5WAIBgVgAkYlYAvmNWAFhlVgDyZlYAjGhWADBqVgDKa1YAZG1WAAhvVgCicFYAPHJWANZzVgB6dVYAFHdWAK54VgBIelYA4ntWAIZ9VgAgf1YAuoBWAFSCVgD4g1YAkoVWACyHVgDQiFYAaopWAASMVgCejVYAQo9WANyQVgB2klYAEJRWAKqVVgBOl1YA6JhWAIKaVgAmnFYAwJ1WAFqfVgD0oFYAmKJWADKkVgDMpVYAZqdWAACpVgCkqlYAPqxWANitVgByr1YAFrFWALCyVgBKtFYA7rVWAIi3VgAiuVYAvLpWAGC8VgD6vVYAlL9WAC7BVgDSwlYAbMRWAAbGVgCgx1YARMlWAN7KVgB4zFYAEs5WAKzPVgBQ0VYA6tJWAITUVgAo1lYAwtdWAFzZVgD22lYAkNxWADTeVgDO31YAaOFWAAzjVgCm5FYAQOZWANrnVgB06VYAGOtWALLsVgBM7lYA5u9WAIrxVgAk81YAvvRWAGL2VgD891YAlvlWADD7VgDU/FYAbv5WAAgAVwCiAVcAPANXAOAEVwB6BlcAFAhXAK4JVwBSC1cA7AxXAIYOVwAqEFcAxBFXAF4TVwD4FFcAnBZXADYYVwDQGVcAahtXAAQdVwCoHlcAQiBXANwhVwB2I1cAGiVXALQmVwBOKFcA8ilXAIwrVwAmLVcAwC5XAGQwVwD+MVcAmDNXADI1VwDMNlcAcDhXAAo6VwCkO1cAPj1XAOI+VwB8QFcAFkJXALpDVwBURVcA7kZXAIhIVwAiSlcAxktXAGBNVwD6TlcAlFBXADhSVwDSU1cAbFVXABBXVwCqWFcARFpXAN5bVwB4XVcAHF9XALZgVwBQYlcA9GNXAI5lVwAoZ1cAwmhXAGZqVwAAbFcAmm1XADRvVwDOcFcAcnJXAAx0VwCmdVcAQHdXAOR4VwB+elcAGHxXALx9VwBWf1cA8IBXAIqCVwAkhFcAyIVXAGKHVwD8iFcAlopXADqMVwDUjVcAbo9XABKRVwCsklcARpRXAOCVVwCEl1cAHplXALiaVwBSnFcA7J1XAJCfVwAqoVcAxKJXAF6kVwACplcAnKdXADapVwDaqlcAdKxXAA6uVwCor1cATLFXAOayVwCAtFcAGrZXALS3VwBYuVcA8rpXAIy8VwAwvlcAyr9XAGTBVwD+wlcAosRXADzGVwDWx1cAcMlXAArLVwCuzFcASM5XAOLPVwB80VcAINNXALrUVwBU1lcA+NdXAJLZVwAs21cAxtxXAGreVwAE4FcAnuFXADjjVwDS5FcAduZXABDoVwCq6VcATutXAOjsVwCC7lcAHPBXAMDxVwBa81cA9PRXAI72VwAo+FcAzPlXAGb7VwAA/VcAmv5XAD4AWADYAVgAcgNYABYFWACwBlgASghYAOQJWACIC1gAIg1YALwOWABWEFgA8BFYAJQTWAAuFVgAyBZYAGIYWAAGGlgAoBtYADodWADeHlgAeCBYABIiWACsI1gAUCVYAOomWACEKFgAHipYALgrWABcLVgA9i5YAJAwWAAqMlgAzjNYAGg1WAACN1gApjhYAEA6WADaO1gAdD1YABg/WACyQFgATEJYAOZDWACKRVgAJEdYAL5IWABYSlgA8ktYAJZNWAAwT1gAylBYAGRSWAAIVFgAolVYADxXWADgWFgAelpYABRcWACuXVgAUl9YAOxgWACGYlgAIGRYALplWABeZ1gA+GhYAJJqWAA2bFgA0G1YAGpvWAAEcVgAqHJYAEJ0WADcdVgAdndYABB5WAC0elgATnxYAOh9WACCf1gAJoFYAMCCWABahFgA/oVYAJiHWAAyiVgAzIpYAHCMWAAKjlgApI9YAD6RWADiklgAfJRYABaWWACwl1gAVJlYAO6aWACInFgAIp5YAMafWABgoVgA+qJYAJSkWAA4plgA0qdYAGypWAAGq1gAoKxYAESuWADer1gAeLFYABKzWAC2tFgAULZYAOq3WACOuVgAKLtYAMK8WABcvlgA9r9YAJrBWAA0w1gAzsRYAGjGWAAMyFgApslYAEDLWADkzFgAfs5YABjQWACy0VgAVtNYAPDUWACK1lgAJNhYAL7ZWABi21gA/NxYAJbeWAAw4FgA1OFYAG7jWAAI5VgArOZYAEboWADg6VgAeutYAB7tWAC47lgAUvBYAOzxWACG81gAKvVYAMT2WABe+FgA+PlYAJz7WAA2/VgA0P5YAHQAWQAOAlkAqANZAEIFWQDmBlkAgAhZABoKWQC0C1kATg1ZAPIOWQCMEFkAJhJZAMATWQBkFVkA/hZZAJgYWQA8GlkA1htZAHAdWQAKH1kApCBZAEgiWQDiI1kAfCVZABYnWQC6KFkAVCpZAO4rWQCSLVkALC9ZAMYwWQBgMlkABDRZAJ41WQA4N1kA0jhZAGw6WQAQPFkAqj1ZAEQ/WQDeQFkAgkJZABxEWQC2RVkAWkdZAPRIWQCOSlkAKExZAMxNWQBmT1kAAFFZAJpSWQA0VFkA2FVZAHJXWQAMWVkAplpZAEpcWQDkXVkAfl9ZACJhWQC8YlkAVmRZAPBlWQCUZ1kALmlZAMhqWQBibFkA/G1ZAKBvWQA6cVkA1HJZAG50WQASdlkArHdZAEZ5WQDqelkAhHxZAB5+WQC4f1kAUoFZAPaCWQCQhFkAKoZZAMSHWQBoiVkAAotZAJyMWQBAjlkA2o9ZAHSRWQAOk1kAspRZAEyWWQDml1kAgJlZABqbWQC+nFkAWJ5ZAPKfWQCMoVkAMKNZAMqkWQBkplkACKhZAKKpWQA8q1kA1qxZAHquWQAUsFkArrFZAEizWQDitFkAhrZZACC4WQC6uVkAVLtZAPi8WQCSvlkALMBZANDBWQBqw1kABMVZAJ7GWQBCyFkA3MlZAHbLWQAQzVkAqs5ZAE7QWQDo0VkAgtNZABzVWQDA1lkAWthZAPTZWQCY21kAMt1ZAMzeWQBm4FkAAOJZAKTjWQA+5VkA2OZZAHLoWQAW6lkAsOtZAErtWQDu7lkAiPBZACLyWQC881kAYPVZAPr2WQCU+FkALvpZAMj7WQBs/VkABv9ZAKAAWgA6AloA3gNaAHgFWgASB1oAtghaAFAKWgDqC1oAhA1aACgPWgDCEFoAXBJaAPYTWgCQFVoANBdaAM4YWgBoGloAAhxaAKYdWgBAH1oA2iBaAH4iWgAYJFoAsiVaAEwnWgDmKFoAiipaACQsWgC+LVoAWC9aAPwwWgCWMloAMDRaANQ1WgBuN1oACDlaAKI6WgBGPFoA4D1aAHo/WgAUQVoArkJaAFJEWgDsRVoAhkdaACBJWgDESloAXkxaAPhNWgCcT1oANlFaANBSWgBqVFoADlZaAKhXWgBCWVoA3FpaAHZcWgAaXloAtF9aAE5hWgDyYloAjGRaACZmWgDAZ1oAZGlaABJrWgCsbFoAUG5aAOpvWgCEcVoAHnNaAMJ0WgBcdloA9ndaAJp5WgA0e1oAznxaAHJ+WgAWgFoAsIFaAEqDWgDuhFoAiIZaACKIWgC8iVoAVotaAPqMWgCUjloALpBaAMiRWgBsk1oABpVaAKCWWgBEmFoA3plaAHibWgASnVoArJ5aAFCgWgDqoVoAhKNaAB6lWgDCploAXKhaAPapWgCaq1oANK1aAM6uWgBosFoAArJaAKazWgBAtVoA2rZaAHS4WgAYuloAsrtaAEy9WgDwvloAisBaACTCWgC+w1oAYsVaAPzGWgCWyFoAMMpaAMrLWgBuzVoACM9aAKLQWgA80loA4NNaAHrVWgAU11oAuNhaAFLaWgDs21oAht1aACDfWgDE4FoAXuJaAPjjWgCS5VoANudaANDoWgBq6loADuxaAKjtWgBC71oA3PBaAHbyWgAa9FoAtPVaAE73WgDo+FoAjPpaACb8WgDA/VoAZP9aAP4AWwCYAlsAMgRbANYFWwBwB1sACglbAKQKWwA+DFsA4g1bAHwPWwAWEVsAsBJbAFQUWwDuFVsAiBdbACwZWwDGGlsAYBxbAPodWwCUH1sAOCFbANIiWwBsJFsABiZbAKonWwBEKVsA3ipbAIIsWwAcLlsAti9bAFAxWwD0MlsAjjRbACg2WwDCN1sAXDlbAAA7WwCaPFsAND5bAM4/WwByQVsADENbAKZEWwBARlsA5EdbAH5JWwAYS1sAvExbAFZOWwDwT1sAilFbACRTWwDIVFsAYlZbAPxXWwCgWVsAOltbANRcWwBuXlsACGBbAKxhWwBGY1sA4GRbAHpmWwAeaFsAuGlbAFJrWwD2bFsAkG5bACpwWwDEcVsAXnNbAAJ1WwCcdlsANnhbANB5WwB0e1sADn1bAKh+WwBCgFsA5oFbAICDWwAahVsAvoZbAFiIWwDyiVsAjItbACaNWwDKjlsAZJBbAP6RWwCYk1sAPJVbANaWWwBwmFsAFJpbAK6bWwBInVsA4p5bAIagWwAgolsAuqNbAFSlWwDuplsAkqhbACyqWwDGq1sAYK1bAASvWwCesFsAOLJbANyzWwB2tVsAELdbAKq4WwBEulsA6LtbAIK9WwAcv1sAtsBbAFrCWwD0w1sAjsVbADLHWwDMyFsAZspbAADMWwCazVsAPs9bANjQWwBy0lsADNRbALDVWwBK11sA5NhbAIjaWwAi3FsAvN1bAFbfWwDw4FsAlOJbAC7kWwDI5VsAYudbAAbpWwCg6lsAOuxbAN7tWwB471sAEvFbAKzyWwBG9FsA6vVbAIT3WwAe+VsAuPpbAFz8WwD2/VsAkP9bACoBXADOAlwAaARcAAIGXACmB1wAQAlcANoKXAB0DFwADg5cALIPXABMEVwA5hJcAIAUXAAkFlwAvhdcAFgZXAD8GlwAlhxcADAeXADKH1wAZCFcAAgjXACiJFwAPCZcANYnXAB6KVwAFCtcAK4sXABcLlwA9i9cAJAxXAA0M1wAzjRcAGg2XAACOFwAnDlcAEA7XADaPFwAdD5cAA5AXACyQVwATENcAOZEXACARlwAJEhcAL5JXABYS1wA/ExcAJZOXAA6UFwA3lFcAHhTXAASVVwArFZcAEZYXADqWVwAhFtcAB5dXAC4XlwAXGBcAPZhXACQY1wANGVcAM5mXABoaFwAAmpcAJxrXABAbVwA2m5cAHRwXAAOclwAsnNcAEx1XADmdlwAgHhcACR6XAC+e1wAWH1cAPx+XACWgFwAMIJcAMqDXABkhVwACIdcAKKIXAA8ilwA1otcAHqNXAAUj1wArpBcAEiSXADsk1wAhpVcACCXXADEmFwAXppcAPibXACSnVwALJ9cANCgXABqolwABKRcAJ6lXABCp1wA3KhcAHaqXAAarFwAtK1cAE6vXADosFwAjLJcACa0XADAtVwAWrdcAPS4XACYulwAMrxcAMy9XABwv1wACsFcAKTCXAA+xFwA2MVcAHzHXAAWyVwAsMpcAErMXADuzVwAiM9cACLRXAC80lwAYNRcAPrVXACU11wAONlcANLaXABs3FwABt5cAKDfXABE4VwA3uJcAHjkXAAS5lwAtudcAFDpXADq6lwAjuxcACjuXADC71wAXPFcAPbyXACa9FwANPZcAM73XABo+VwADPtcAKb8XABA/lwA2v9cAH4BXQAYA10AsgRdAFYGXQDwB10AigldACQLXQC+DF0AYg5dAPwPXQCWEV0AMBNdANQUXQBuFl0ACBhdAKIZXQBGG10A4BxdAHoeXQAeIF0AuCFdAFIjXQDsJF0AhiZdACooXQDEKV0AXitdAPgsXQCcLl0ANjBdANAxXQBqM10ADjVdAKg2XQBCOF0A5jldAIA7XQAaPV0AtD5dAE5AXQDyQV0AjENdACZFXQDARl0AZEhdAP5JXQCYS10APE1dANZOXQBwUF0AClJdAK5TXQBIVV0A4lZdAHxYXQAWWl0AultdAFRdXQDuXl0AiGBdACxiXQDGY10AYGVdAARnXQCeaF0AOGpdANJrXQB2bV0AEG9dAKpwXQBEcl0A6HNdAIJ1XQAcd10AtnhdAFB6XQD0e10Ajn1dACh/XQDCgF0AZoJdAACEXQCahV0APoddANiIXQByil0ADIxdAKaNXQBKj10A5JBdAH6SXQAYlF0AvJVdAFaXXQDwmF0AlJpdAC6cXQDInV0AYp9dAPygXQCgol0AOqRdANSlXQBup10AEqldAKyqXQBGrF0A4K1dAISvXQAesV0AuLJdAFy0XQD2tV0AkLddACq5XQDEul0AaLxdAAK+XQCcv10ANsFdANrCXQB0xF0ADsZdALLHXQBMyV0A5spdAIDMXQAazl0Avs9dAFjRXQDy0l0AjNRdADDWXQDK110AZNldAAjbXQCi3F0APN5dANbfXQB64V0AFONdAK7kXQBI5l0A4uddAIbpXQAg610AuuxdAFTuXQD4710AkvFdACzzXQDG9F0AavZdAAT4XQCe+V0AOPtdANz8XQB2/l0AEABeAKoBXgBOA14A6AReAIIGXgAcCF4AwAleAFoLXgD0DF4Ajg5eADIQXgDMEV4AZhNeAAAVXgCkFl4APhheANgZXgAA</prop>
				<prop name="Temps">REFSWgAAZw4CAIBnCf0z7vGzPEDD9Sj/XI/CPECuR+HfehSuPUAAAUcB/0BACtejcD0K90FAewgA4fpBQP+F61G4HuVCQO32+PHVQwUDwURA3aQRANejRf3zjkb/QFK4HoXrsUd9QO7yk0hAmplXAPd5SUDp8mBKQCnu+fD1SEsNAypMQN5oAChcD00lA/VN7kUDEU9ARwFR+E97QB8eAW5QQHE4AbvgUPXzUlFAFwF6e8RRJQM1UkBIAAHbp1KtAzRTJQOlU7a9AxdUjQOIVGUD+H1UFQNqVUDNzPcA3dz0BExWQA8C11a2rQNEV3UDr1eNAxhtWPXzglgFE+dYxQS1WQ0UWSUDFVn98957WEA4AXCdWEBnAWcoXFgdFr4C51f181vSV/UDzFcVA8qEH0iWH6ATjgLItB++FWbWEQHG1BeuA+Qf7hX28wQnRgIJwQQn6fLAJC82L0AjVhJBvUQvViVuL4AvkinsIABDhbukJ54vqCtWArnUJwC+L8gv4inWLR4/MD9CP1Q/gGY/eD+KP5w/rj/YI74CtwC8P8Y/4D/yP/w/Fk8oSz5PAChDTk9gSyZPcE+KT5RPnk8AuE/ST+xP9k8IXzJfFF/WTwDgT1JfjF+GX6Bfsl/EX9ZfAOBfel8Mby5vQG8ab1RvRm8AcG+Kb5Rvlm/Ab6pv3G8GfwAYf9JvLH8uf0B/Wn9kf15/AKB/cn/Mf95/8H+afwSPFo8AII+Kf0SPZo84j3qPlI+GjwCwj9KP7I/+j+CPCp8cnzafAFCfYp90n36fKJ+Sn7Sfxp8A0J96n+yfBq8grwKvTK8urwBgr3KvhK8Wr1Cvwq/Ur56vAOivGr8Evwa/ML9Sv2S/br8AgL+Kv6y/vr/Qv+K/9L/2vwAIzyrPPM9Oz2DPkr98z6bPAIDPms/Ez97P8M/6zwTfHt8AKN8C32zfPt9o36LflN/G3wCI3+rf1N+23wjvMu8c7z7vAFDveu9s74bvWN/639Tvvu8AuO8C/wz/5u8g/zL/TP92/wBA/3L/nP+W/7D/qv/k/wYPuBgPwvGXAR61V00Tjto8BD70JPtWvfRWQK2kCBFzViUTMlwE821V1RO2Va0TelVlBOlV5QYWI1TdI4lUQLbXAUdR7AQaVCUT4m1TrROqUy0TZ1MVE9svU90j+VIVJFJAvrchPYpSQDPuAVNtUrUjHVJFE+VRpQNboVGNA2hRZQRRfRPb/FBdA8NQtSONUN69E1hQQHG2ISBQtq0Tuk9NA0tPZSPgbU7tE3ROvfMHTrUj251N7QMzTU0Dy0xqTRRMtQRLXQODS90j2xlLxQO3SsUDV0re/QP1SUAfNgGeSbbdI3lJvfOnSRUjEbVK5QRKTQMLS10TVLVLPQNupBR3S+0Dc7T0Fw4TSzUDZUulA2EAJC8uJR4lRi8gIxYlZi8YIyD2FYYvmC+qKZYCcbQvzi0A9hUGJe4vAD8SPyQ//hU+PwAAK0Y/cD+CP5Q/pj+4P8o/ANw//hV+A/w37j8ASwZNBk8AGE9CT1RPbk+QT6JPfE+GTwDAT9JP3E/uT4BPIl80XwZfAEhfQl98X4ZfgF+6X8xf5j8AqF/qXwxvBm8gb0pvZG9ebwAwb5pvrG++b4Bvim/Ub8ZvAPhvem80fx5/6G9Kf3R/fn8AeH8af6x/bn+4f/J/3H/2fwAYjzKPTI9uj2CPgo+Mj4aPwMCPuo/Uj/6P4IOPASictgyUOkw1AyVNXQNjbU51A2ZPHZMsUJUD26FQNQMVUUUTilFmzQP/UV0U7AQDU/0DW3VTjQPoUx0TXJQEbdG0BEJVXRO0VS2UbVaVA7FWVRMgVx2Ta4xXtRRXPRNgWCUUrVi98xdZLZRZdQP2bVhVE8BYZQOCWJUDbUEEpAJYdQPWV3UDC8ZXlQRX/ZQ0ry6lZgJBwiyvZq9Iq26tbhK9nK8gpqWWr8iv2qlOErvkr/6vgBC/8qHu1e6lvvU+BT4SUGrcpA1MBMtUBIdWdQNtRlQE91XlA7pVvRNtfqSURFUdkwxV7QNr01QdlFRdE2RUvRNbHlTFA+dTpQOxhJRreFMNpFPlAwpTXRNb1FIdE5xSrRRSzQNbH1Lt0+lRtZRRTQNre1H9A0UcFAxRxQNb11ClA5FQTQNbVJRbJVC9E95P9RRPpQNbAU/NA49OLZROBRRsdBfOAs9MvfNnTF3EVUxFE5oEJDPsFNSsH0pmAqK8FH68F74S/sQVLUpVEwBLbRNdXD8GLQAeLzAj9sUuL0AvWt90L3YvAKgrht+oL8Lf1C/mL/jfCu8AHO8u72A/Uj9c70bviO+a7wCs777v0O/i7/SP5o/Ij/LvACT/Bp9I/2r/NP+G/5j/Uv8ApP+2/1j/6v8EDxYPKA86DwBUD0YPWA/a/6QPng+4D8oPANwPjg+YD/oPNB8eH1gfSh8AdB9+H5Afoh+sHxYfyB/qH6j8Hx6fINFNjcRO3bNqLESX/pKgUPWzF1yfRrOhUl3EfJ+OlYbDVNWTQLSkl46zVoUjtVZ9wyNahKSRxJT8V620WN2zI8pYtbTsl57C+tyXzxJNhAw0RFh1lAw01NwkAcTcr3avUK+Kr3Q/jq+4rwDar7w/9q/wrxq/BE8mvSZNJA5FHtK1RLcWolJUtzbSW81W5cOJVvWzN7wkCfV8vx7SRZS35rOktz6SMVa0v8a9f8JDU5W05Le2/pKQUoWTWFLVkyDYBM8WzdbCDlHlw8lQon3DkzzPTsXm008d0wWVTz1UTv2zD3THprI8tnzE00xds2tMhZMIKpTEoSSVS92USjWUvFQrA0rds6rExILUz9YT3UqtsxRLQLeRUVgAfO/WFZ7dHt84b0rfXG9+3wCAb7LfpG+2b8hv2tl25ebdAOZt7m0273jv2h9s705/WH8Aan+cf65/wH/Sfwwvzh8ALwACjxyPJo/wfxqPXI92j4iPAJqPtI9mj9CP8o/cj+aP4I8AMp9MnyafQI8an5Sfpp9wnwA6n8yf3p+4nwKvFK/unzCvACqvZK8+r3ivgq+Ur6avuK9Ayq/krw6/2KMuQ6zEdDQnSpZjTrVDZkwnFlKhXCcKtkKmHFQb9EceM4Qvli2KNtNVzUPRtC/GLd7DV2xNtAw05Fg9IydZjbMQ+y8NPx80TjLQXDeWP4g/AFI5Ts94z4rPnM/GP8DP8jmA7j/gy+bPEN8aTyTfPiK3ZExHpiJQXEdmIrpWPSNpd3RHPiL3nES8VU0z24BVdUNHVc1jDlUKjbPFvESOtE+Wtc5P4EOGliL8Uq3U9E8GXb5Ss61RXUN9UXVEUaUjAFA0X0ZfWFuWs04lI3x0V7IuYqWEV3ZC10xtI29snFd2Uo9LtUMmSz0ja8dKlWRKPSMHSm0jS69JDcOD3FeOshXU5BWP1OQPNLRU9GeGfR5vADBvUm9U/25veP+Sb5z/rv8AwP/S+e5tHn8YfzJ/JA+OfQCOf1gPag9ED4YPeA+yD8QPAGav2A/qD/wPDh8gHzIfPB8ARh9AH2IfjB+eH7Afgh/cHwDmH/gfyh8ULyYvOC9iL3QvAN4fiC+aL6wvxi+wL+Iv/C8ABj8gPzI/RD8WP0g/Ui98P4CWP1Afij+0P94/0D/6P0sKldRLVVRLzVQ8tIvgbrO1Tl3DoGzkSFD9M9rVUF3UUR3DxDzkOVJqBdOt/NQg3ESTU/1TWwhUNfOVVM3kVf00WozU7KTUXlaltFaFVLVXfdOnBNQtWL3TlqbsRPZY/bbu41l90+ctWM3zrljlZFgN5PS0G+dXnbPMV3VEpM82xQBWX2hbZsV+X2jPol9Ez8bPANhf6l883w5vIG8yb0Rn1uNqrFSAVNQuNFTsVv0ztaqE1Gd81CdWnUPotVWds6y0tHFVPUMqtrS08VQ9Q7pUXbOBaqxER7xkEbRk2lNdtK1TxdNeU/W0U13D8NYE5LhSvWRSPWNLUrYdwxRSdePcUfWzl61RXcNgUaVkUZVD81pkRLpU5IVQnbNMZLVtUDXDok+dQzhPPUPbyk4Nw2NOFeP5TVads4xNVeRNLbRM/TPDOkyV5ARHFnPU9K5Kys3zTtTk7+Tn9rKHSbY188VJHcM0Sl2zsQFKteY+9Y4PIP8y/0z/Vo8AaP+K/4yPLo3O/8CPyoEODQAODdaPMA8anyyfNg+AD1KfAFyfbp+Yn6qfvJ8OTwBP2p8A9J8Or/CfKq88r16vSK8CrwCMr36vkK+6r9Svxq/Qr/qvABS/Nr/orzK/TL9uv+Cvgr8AVL+2v6i/or/8vw7P6L/6vwA0z26vOM9Cz2zPfs+Yz8LPALTPzs9Qz+LPjM8uRWZDPIRrpUz9U52UdOVOZXMT4k99ZFR03GxPfk2O41VTVWRTVeRULeOXrE+svk0e0upWBeRXBYPG1pRUMVgd05r01PpYtj1jK1ld4x5ZNePgbViVQ6NY9XNkWGVzASIsX2ZVpl9Y72Lhll+A7wCS78Rfxl/I7/pf7Ofe7/jrAD5vKP86+Z5zPPfeRZ5jpORJMGxnroKofG9mQ1VVYwufVZVDY6Rvtm/IYz5SiwRUNVRTrdTkb+Zi7mz8b+ZiPlKFYwdSzURFUf1DlSx/PnVWcrxcdFt3UFVjP1Cdcwlkf7R2deZjTv1D9U31c3QNTTXzC01tBKR/XsXWcrEPxHf2dZ5C2El105AFSX1zg+x//n2uhXafKI8AOo9MH2aPcI+Sj6yPNh2eHwAAm/6P6IvmH/gfQp8sLz4vAEifIh9kL4YvmC+qL7wvzi8A4C8C3wQ/7i8Y3yI/PD8G3wBoP3o/hD+OP5g/qj/cP9Y/APA/4j8MT8Y/0D8aT1RPfk8AcE+ST6RPtk/IT9pP9E/uTwBQTyJfFF8+X4hPUl+EX5ZfAIBfsl/EX85f4F/yXwxvRkU2NvKLS1VzDEyVdpZztU7tZE8V8w1QdSODWlx091R0bFG9Y+F81K10HATnUp1zWez0zq1TbQNCVG0DstT0JGVVJXRVjfa+EphWZQStV11jd1d1I+MU9E1tWFXTtVhNExFZBeZqttNZdSPTJOSUWC0D21VYxfMRWBXz3VcC3QPI/O+e72h7Ru+If8LvAJR/1u/Qfwr/5H8GjxiPKo+wTP8+jfbTZPRhV80DHlpkhNrcZIlW3QNIhPS1B9TUypz0j1UNE1a2vNQaVe0D41SV05ytVA0TZlT9cy201Pe2nNS/U90DiFN11FNatYRT/QPUUkVjnJRks2dSbfQEBPhRfXRRWlVTiiyUUlHFBFG9E1vYUMXzoVBVU2pUlNsxUN0D+E+9E4hPtpXTHE91I5NORWMstU69dE3dA1hNzQPuNUx1lExNEyFMTfQ01G1AVBThSv1zfUpN84sZSk0TwewH5gXOk0kqRURKdWRKLYNLxBdGTQAWJT4fUB9iH2yvjh+Qr8IfALSvxq/Yr+IZ1h1OLxi/Kr8AdC8+v0hPci+Ev0a/gL+6vwDMv1Zf4L/SvxTP/r8ozzrPAEzPHm8Yb4rPlM+ez6jPus8A3M/+z+jPEt8c3zbfSN9S3wB0327fgN8q38Tfnt/g39rfAPzfBt/o3yrvFO8+7zjvWu8AnO+O78Dvsu/k73bv+O/i72gs/76VdgJ4rJRoTX1ktU41FE/NAy5Q7QOjbVCloxhR3QOoUf1zbR0MBJFS9QMFU6Wja3hTfZPs9IRgVB101rz0Y1X1A9WshEZWti0DtVatsyNXlfRX1oUD/lfNhFhtA+JYWl1kWS0DJVkN8/osdKvFWM1jhywER/xkBRYEBNJX/QPEvH+Of8BzAtYSwWwPjg/Af2IPrA/WDwDoDwKPDB8eHzAfUo9EF15iNbe8BJB8dFJXRZRkhK26lIR3Vs1jN9z09btVQNeBPbpVpWN+1VW9Y0SkFAq8hMNUWj1kVP1jVVRFYxy8ZC3k5ISvU+VkU8WU/ISr+lLFFFKt84yUZFdtUqWDH1JdY+dRxQNrsFE9E3uMZDRR9fRtUF1jx1BNo5FQpRNrWlA9kyJclNpPpRNbak/9Y+VOTfROPRNbC05No6FNlRRNpYNrz0w9E2tMZAVMXWO1h1SkIcSUwErFA2C1SvX0SaUTqkmtFEm2XYOZSS1zFUqlE4oVSkWUS71jVDSnpr3mpQA+r1ivcq90P5avoK/ir6Q/AM4/6K/6qf6lNr+wswZPME8AWr9MT0ZPSO9aT5xPbk+gTwDST+RP9k8IXwr/LF8mXzhfAPLvXF9eX2hfel+sX45fwF8A2l/sX/5fEG+KXzxvVm+YXwCCbyxvZm+wb5Jv1G/mb9BvAKJvDH8mfzh/Wn9Mf25/gH8Akn+cf65/2H/Cf/x/7n8Ij2wSecYCgEutE95L7STYtJSjIM6Cpk49k6JPNg1zSlCtE75Q9YREJFvEUUXzOVL9A60clLMgU4WU7IQIVKUTeq1UFQMFVQ10Va30VdZl815WrSRWrfM8V7bFM6hXTTMVWIXzmLVYJZRYRfMpWX2UWVo9E+s8BLVY7ZNzNJStMwwE51dd88x0FMIAvA9mnVaVfp1+BX4PqJ/KDwC8n96f8J8CGf4PEK9CH0SvqE4d7hO0lIB0FEJMlOxpVvWE3PRllBQnVoXzbejMhKpVVTNxVYXzbTi0pPFUhfO4VP2jq4FURZNH1KQRvITa1VP1M6Gs9Gz0FCdT1q0T7lLFM7iU9IFSVkXzSVIdMxQUJNxEJG2kNCRgUaUTKlG9Q1vzUF3zvFC9Q4N8hGtOUMVTF2wkwk+9pDZ8JMpOrRNeTp0UXPSrjE3NJE3d9EwdNEygvfT8NxY17iMMNEoMNOps/CduIoJJTTPFSUUkFUr1M7EMNCpUN15PwEMARj1OP1g/ej+Ez5Y/yD+6zwDMz97P6DseTSZPGE8S30TfAL5PkE/KX4zfdt+w38Lf1N8A5t/43wrvNI8e7xDvMu9U7wAWjzCPiu9s757vsO/C79TvAO7vmO8qjyT/Nv9I/2L/hP8Abv9474L/vP++/+D/mv8E/wAWDwAPSg8sDy4PQA9iD5QPAJ4PuA+CD+wP5g8QHwIfJB+qzhNL3RMMxCTnvCTlNU2tw+hshOJPZbYOk7Z0JGpR9TPhUdUUUsSNtDS0POwXfqPkFLRU1mWDJlVFk5fUFAdWWkWTd5yk51Zlg1YspNvdV93jR1jtw65YVlWDClkFMyUclAwclNvcWPUjnlhlw1FYMuWkWP0WBpLIV42EtJcAnpV+n4AvkilmLaYvsJ/anwDUL/YvCD8Crxw/Tq9QP2I51t7ip1dlxFftwx5XqtUD2oykmOQUV5ykFzVWjTRVPTOdVfUUrKTbGlU1k+NUNbOsVKql1FRVEzzEFATkNMyWtISIU4WEU8U0rITjtVJdM6sstHRS5TRS1t3jB1JVlFHVA4pR1m2DUlEdlFHFg+VQbA0kdLR3UNWzP1Clo1v4T63DiE8dlE8NJG1OVcNFTqWj2E011NlN3RRsFIhMPTMdTLJlpEu9tFTU80qthErahYMw5ETTSTWTg0m2hYOQSWXD4Uml01MtSg3D1ErVAzpUx1bdAPbFRs9Yz3LPfF+Wz6Bfss8AxF/WX+hf+sk23T7d/s02bwBIbzLP3A9ub5Bvgm+0b8ZvANhv6m/8b24PCH8af0R/Pn8AWH9KfzQfbn+If5p/vH/OfwDgf6J/HI8Gj/h/Mo9kj6Z/AFCPQo+Uj6aPaI/ij8SPho8A8I8CnzyfLp9An3KfVJ8OnwCIn2KfrJ/Wn8if6p8ErxavWLifOqH+opxLlbM+ZBSrJU1lpE7NMyOMRCyVUPWkUF1TFURH1rL/qkxEcjRE5yS0WQxE6m1TVRNcVO0j0FS9FGVVxRRVZaTsFJdWtbOtBYQ0jlfds/qUJGK1WF0TxxQkGlldEydtWc0zA1llU9FYDcNthEQkQVitYwNY9RML1lf1E8a8L269bi+QIwBmv6i/ur/kL+4v8L8Czyw/CD4/OM9Kz1fNRGTHTsXmstWQjLRSfDQRLMTNVoq1o4n0FEbkFOMQtlLIzVVVE3xV1aa2oglV1hVj0VQds5rUpGJUlrWjKVTNM/O0F+YTU6rls0D8NAi8FNIcRJttUq1jY1L1Uy5SXRRtUeWzsFG1o3lRzTOzQ1FVFFxE1VDls6CtUF0TZ1CloyKMFNptTx2zak8tw/1O/aSonERzoM5DTQVETbUTzzZcFGdMZVMBTFWmfnKrN0ulREp9dEpFJEq2XROnSV2jfkm1o5mNSR0j9Unt1t5FTsJLABRnfn1GX2Bfal98747vmF8Asl9M7/Zf6O8KaT5dBv0WbwBQb0r/XP+mb6Bvgv+M/57/AMj/2v/s//7/4J8SDywPJg8AMK8KD3wPZg9YD2IPpA82DwDYD8oP9A+ODyAfEh9UH64PAOAPeh+EH54fcB+CH9wf5h8A+B+6HxQvLi/gH0IvHC9uLwCAL5IvrC+WL8Av2i/sL1YvsCA/Cj9MN85KdEzV5E229TNsTh3Tok/1I0ptUF2jvlDtMzRRpUNrqFHFRFIt85FSXeOrBVPtpFPNxFTV03wtVP3D71Rt5FX1RNykrUT0pLVWDdRX9SOqtVeNpFjtQ4BYHdPizVj1oyVZJUb2IvpYql3jtVS0djxENSRE9RaMtNJXPbPE3L92v6C7AJ6/qE+6TyTPxk8IzwJfVM+AHs8YX0pfXM9WVf7DjLSCWoy0QjxU/Vb1I7qsxLN3Vk1E9KT1VQVEVVY9U21VVbM2vFT69MTbw1RVU4tUXeNVVGa9wxxU5dQM1KBTjdRaHNQyvKT6Ut1UUtXTbYyspFdSHdMSUuXUmqSkopSkalGVNl6i/rZ01MdQbeORUC3kUNr1wxOE1LpP/cNPT7Zd4+VO5dN4TlVTC61ObeOhTaU0TfU0TFq11ExVU+tLFbOHbORrIUvtRErtQ2BKnWRoDOcG5R6yqhTkFUr9ww2P/NQHS1XUbOfW7a7tAJbvcH+i75R/tu/Q7/Lv3H8ALv0u/Rb/KPte/0CPav+s/wBWH4iPao+cj76P0I9CP9yPAAafGJ8yP+yPHp8wn2KfhJ8Adp84n5KfvJ/en/Cfmp/8nwAOr8ifQq9cr26vKK9ar4yvAKavsK/Cr5yv7q/grwq/JL8ANr94r1K/fL8ev4i/mr+8vwDWv8i/4r/0v66/wL8azzR0q4NLBePe5HSubDToNU3dc+6k1OVPxXSMNK3efNRSUUVDxlRkOrVSJcPKNNQ+U62Ds9VTJURUxXOYzDQMVdoF5FUt8/FVbeOBVlrtxFYlc19XXdPMDERsU0AG4p5YJXP/WO1DmzBZbWMXWR1G/tNYWmUzZBxEIljFM+kERAHKnEcGX+BPkt+k33bfgN8Aut88X+7fKF/63yTvRu9oW1huXU7lxqKnVz1zcazUrTAM1OxWxXOo9DRlVVbFoxek5NjEVJ30xMzjMJ4yKFXVNs5StlTa3dOA1MQ4VE1jAlSsZdTExJNTDdNczMVTFH3ENGS3PGRytMSzwLYzbVI9481RfXOVUd1zbV6cNChRPXPxUD3jq61QfXN1dPQ9bGQHqJzEgzCWM0+lxE4lw1q2pGTYTRVDcE0tdE0aHdRM9TM1TOU0VIfWMm0PVISTShVDMEr9VK1JDdOMSV3EST1zwSlJ/fZuw0rFozeEd56PALCDTn1+f3gPig+Mf64PyH8A0gnGD/AP8n8UHyaPWIs2HwBYH7KJZh/Ir5ofrB+GH9AfAOIf9B82zwAvCi8sLy4vIM8AWi90L2YvkC+iL8Qv/r+oLwDiL/Qv9i8IPzI/RD9WP2g/AHo/jD8mP8A/uj/sP94/yD8A8j8UTzZPCE9ST2xPbk+ATwBaT7RPrk/IT9pP9E8WXwhf0BJfRFfmU2TEPnTEKE1UdVSsZCuUZA989IWMZLX6lMRubPQBUs1TdrVSdcRSTeNbU73z0EVTTdNE5OfW5ebjVU0jbSe85JhWBXMJV21jW3dXxRPjV5VkWC30rVi98yBZhVRZFXMKrVnFY9VYpcOWRNRXNViVAxUk1N9XpcTc3wCm35BrbtWmbY5v4N/a3+xvADbvIO8a7yR/Rn9Yf2LpXn1atkKajORhV/UDHjR0rc0EZIlW1eNIBGVWbGXU3OSPVU3TVFUN060c1HTUVPUDnuTkZm1UJdMvVEXT91Ml02u/U9XjiMxUUFPdxM1TpcPWUh3ULPRnUqwt1LxU+FG988CsxIqtUa3jRVGNVFG95FBqJROhnFRqfIQxUAVjq/lPDQRPRfRPTSOXrU4N0yxOHQRN1eNYrU3FE/NMDQRMpcMm1UyVA6WcBEWcBOVKWpXzgvyEIkqVA8UMB1a+8pBJnVRJJRRKzYQFSuUDSLwHTi0mFWYPcJsAzuN0n6YPqJ/qD8yf3p/wnwAKGQYfKB8ir0SvVq9wH2qvAIyvhq+wr8Kv1K/mr/ivCr8AVF+2TyBfGr9Ev2a/UF8yvwCsv56/wL/Kv+S/tr8Iz/q/ACzPJs9Qz2LPfM+Oz+C/as8AvM/Wz7DPus/szwbfIN8y3wA83zbfSN9636Tflt+438rfANTf7t/gzxrvJO827wjrdnO1S9XjeHRUaE2dg2xtTj1jak/1ky5QFQOzo1Cd9HSEqFE1cx1VUiWjkUT1Uw1kU0XjterMVGD8dO9UlXRVZo2T1VW1do7yt1Zlg20ltGSRV6VT/lf9hK1Y1XPkWAVjKURkJa1ZNXP9WGWDxSRkh2okZEdM9PUk9NJX1XMBxMRvhv+ga47/uP/Kb9xvAP5vAA8SD3x/Ng9ID1oPbA8odgUG88z0kCT0Uhz1xHStugT0d1atszcE9PetVT1julWlU37kdES23HT8VJ3jw1RlVFSmjZNVVN109HTmDISvtMznBpIy1OT6Uu0EUtr1k448hFdSZWMfUrYNY+dRJaOxUYXkUWq9BFEd9FANY8dQrVPTkVDFVJRUJZxU2k/apaNTpITlTiWDfE6qjVRO5YRNJYM8zITTtUxlY2/cFO9LzXRLZj1jKkt9FDyUaEoNY2sHShUUSZ3jg0kVJra2ggxKPWOKSnUDCwFL1XT8l6699pVmn4Cfkp8AnJ+2n/ibvi/gL/IvFK8WrwBAr4KpJq8wP2o/nK+mr6A/ALI/xD/WP+g/+j8MT07vIO8ASu9UT0ZPWO86T5xPlk+wTwDCT9xP5k/4T9pPFF/eT0BfADJfbF9mX1hfgl+cX7Zf0F8A4l/0XwZvyF+KXzRvNm9QbwCCb5Rvbm+gb8pv3G+ub/hvwAp/FH8mf0hvQnnu8oBLqjWD3gQ0ruSFTY3jqm1O9XOmT0VzSlB1dFVQnQRR/ePIXIQ6TBStrzQUI1OthFOVgwnNVNUjmFTddOQEfFW2JYPsVf0jXlYVE8+tVv0jPldFc6qk9DG1WEVzmiyE+liV5Flm1QMeWeXkVPS3WN2DbXYs9CRYdQPrV/0jQc50/5b/qPOm9QaSwqT/AKb/0P/i/+SPBp8YnyIPNJ8oTp9gn3KfV23kVxUU1IRVgNSEMByE6qwEqgT0rWe8BCdWtXPo5ASs1VWFE3HMBCrclPFUqs0EVMWDgex0SfyUEa1U/XPcU53kU9UDXm1TtXMoU/WD8FLVI224vOSBUnWTS1JFI2sUUhWkUbUDl1H1g2tgUfUUUZUz81D1c2u8UD3zhaR0TlBV82MXUJV2zhOU5M5OJaRtTm3j+U3d45BNlRS1TUWUTNUDPkxV89dYTHdWoyQ0sUqlFErFg9vxSSXzokm1A4dJtpUjxUnd4zBKfXRKFg0TJktFk12UP5Y1Zi8AeC+KL5y/ri+4LwI/5L8GPwAoO/a9Vj02z1A/Yj9sz4Y/AJg/islWT6jPus/kz/bPCN8AGt9UfybfON9K31zfVn+A3wB636zftt/I3zJ/9N+u3xjvAPrfTO8+71jvau+E7zbvkO8Auu+k797vwO/S7xT/Hv9I/wAa/1z/bv84/4r/nP92/1D/AOr/tP/O//D/Ag8sD1YPOAPK9gNLLSRMVRSEdOVNts2z6E5Fkw1QzcODIpyk94SkaxBOwuFsFEsQWvaSylykPFP1c8wkFGtCVEUjtAwUJlUFo9uZVTUDClZ1k3tWWvVz7LyUd1fNw+NElNtNWJ2ztViFExFZrD2GjqIVWYUT4VyElm1YjaNVWM3DE1jFcwvfV5VzxvSP7o2eH7AfAMIf1B8mn/CP8h8cL3adLi9AUC9iL4SfjpVuJS6DV420mnSEHhyE2lbldLyUV9q8JBi0lNpVxXOPVVqVc1YEFBpVZYPkFKRbrFSds3VU9XM87ARrBFTFc78spIhTNbOrUFPtJFMlFFJFI61lUl2EUuWkzAT6Ua2Etrx0ilFlg1RRrSRRZo2j5VB9dKwEd1Ado2szUMWkT/VzjE8FI2sgTwW0Tp2zRU4VpK1NZYN0TRW0TK00TMbdkyFMRSRMt/5y/EoatXOYDEQ4Si22JrWOotuVSQUj4En1s05KCg2ESmXTN6S3vs9ou56/AIi/gk/Ev75P0L/iSdZPAF8AKskGzY7NPs8wX2JfzM92XwBo36pfhF+2X+Bf8l8EbxZvAEAPOg88b0ZvWG+Cb3RvRg8AGA+6b8Rv5m+Ib+JvHH8mfwA4fxp/bH8ef4h/an+cf6Z/AKB/4n/Ef65/2H8SjzSPRo8AWI9qjwSPdo+ojyKPtI/WjwCYj/KPFJ8enzifMp9knxai05xL5ab2QiiUBChOtAVUtKQunDSjUM0kUUqtNFHdkwFMN5YDUh0U1VMVo+wkpVTNU9NULOUE5CS2VQ1zJ7wnzlJbI1e9M5FXBURXVaNrZFjNBFi9ox5ZbSNrK1nFIwdMFMVYDXNVh2SkRzQUBWSk13wXAk7CwdwfBiWOpY6trq+YrwDiH/Sv7q8YvyovPC9uL2C/aHovfL/GIrfkpJBX5QNrUlfdIw90tMtWpTNriVaFo0YcFAdWzQNrulVVM370JERVzQPTClX1ls4CmvyUYlRsTaTsBORT3SOvU92WZk7CQVP1tOQE0lK1A6ucUp1EUt0jH9yU561RDbOwUQ0UUa2TQ9q8lAzEBNdQDbOgUDZts1tQFTMkULUkpJQ0o5DGk0/NU5NOlZbOMqu8TdUETfWUTN0jb1qMlAjsNKFLDbNAlERb4UpNs31KrZMDRESbr0nlA4JJ/QQsRPW1SVVUSs0D6krNUzMA/Df2T/BLZtWmT4jbxk+43wBq39zf7t1GX1BfOl8k7zbvAFjvau9Un3bvEH+y74zvvu8A0O/i7wz/Vp9QnzL/RP8e/wBg/3r/jP+e/7D/yv/c/w6fAHD/wv8EDyYP8P9SD2QPZg8A6P96D6wPvg/YD4oPBB/ODwDgD/IPTB82DzAfQh+EH5YfAKgfuh/MH2Yf6B/iHxwvBi9QSC9aLzwvlrNLDUN4jJTbaE3ds6pOhaOmT7b1E0pQLTPAUEXDMm1RzdOoUU2zHVIlpK1SrZMjUxUDlyQ0CDVUzTN8HDTvVJVE/LW1Vf2UVpVD0Vbt0z61V/UTqpy0F1i1I4AtWEXD4liFMyVcpFMwzP4jfKS3WM2UdKQ1WCoNQ/istNI0pMTkr56vAMirtq/Qr+qv7D8OvxhPMr8ALE9Ov2BPck+Mv5a1JsMkpLWBrLRCVET9VvUTurbUtHdWFQM3Vo0j6G1VhcOsVcWTcVWNI6045LT+VF2kVIWTjq1UhaNWVCWjEQTE2tlTrZQ8xGpTNaM0U1aFw/xSXaRSpbRSfUPbS1JFwxJS1cPcUdY1o6RRhZNuxCQ4Uba1IwBRhbPJUI3Tha1QhZNOUBUDF7wkws1PFQNXT9WU1MR8Trb14xNOtSOQTY3TJbVNhbRMjSNYTPXj821L7cOPS03TKktVo9vHSu3TTkolo/FJooWTnizXJtVeohUk1I8KJNQPDNRh9O/25XbdjtUAXmWWbY7dpt/Ib8rf7G/+bwAQfyJ5Pu9Q4y5/WH9K73x/AGZv+O+S76x/1n/of/p/DI8AHo8AL2ovVI9Gj2CPeo+EjwBuj6CPwo/kj9aPqI9yLxyfAAafMJ9Kn1yfbp8gn5qfpJ8Anp/Qn8Kf7J/+n9ifso8srwBGr1Cv+o90r46voK+yr8yvAL6vEK/yrwy/9q9Iv1q/NL9aDkKAFOQRTB1z7pQkq+hNlbROtWPlxFRoqqRU3rwkUnzE44zEV61SJbPKUiU0U73DsbVT5VRU5WOYVJVDCbVVNdRVJbMKVnXEVlqFw+zERFpXjSPIvDTbMViFw5xYvcMRWZodcy5UNBVZDdR0NKVWbDRmWKXEWJVD6Sw0AcoMT94/qD/aP9TPls8QTwCizwTfNk8430rfhE9234jfaJrZbsOkRG8U1DBXJcbU/rPMRFfURBfERNpVmlVjnww0Y1UNZOxE8db0JKxUxXRU5UM8VMo9UwQMVM7kJ6ZSXlPWzUMnU8Vz41xUq1LWPVN0Uh3kUj2TB1K2VWPPUc1Dl1HVI2FtUfUjHFEFU+VQHXNtrqxUd1AdM0FQBcSWvCSiT/VET53krLRFrU6NI9hNdXRNzUMHVU0tZEwlszr8VNOMJK1YLLT3Sj1TlBz0NNVK3eRJ3VRJ3SODSWa1Y8VJvVQc9NRK/eQA3Gc+nXZ1hm+Yb6pvtP++bwDY/+pvfG/2/yALdn1OfXZ1AHZ/aA96D4wPnn+wf5oP1A8Azg/4DwofHB8uHzC/Kr9MHwBeH3Afih+UH7YfsB/CH+QfAM4f8B8SLywvJi9gvzovXC8Ahi94L6ovvC/eL/Avyi/ULwAOPyA/0i9cPzY/aD96P4w/AI4/mD9iP9Q/5j+4P8o/BE8gHk84TxJPfEfOUpx8RAPwVOZV9rNOReRPVWRQBVNso1BOQvpQ5UOMUe0DmwNSdcN2UsVUZORctVPdU9A8VERUdcO2tiTkRFX1U7hVDQMo1hzEm1YFxFfV03dXtGXEZNRNRMTMWL2zHi1ZhcMpWe3kWQX0dMRblli9Q1VY1VRYJUML11d1w8Yc397PwMvGzQDGz+hfol8s3x5vMG8y31RvkGZveG+KaQbCuYxvTkKaVjxUYVcdAx6kZMssVKuJVg3zSNTUByzEyq1VTWONVSXzVBTEGmr8ZNQM5JwEVGZUTWPbLVTV0/dT7dO/U1oN84j0RFBTjeMM/EQz1FL15GzkZ1K91OREW/hRNfPAUU1Dinzk20dRvbMOUQ0D2FDa5eOhxERqUD3zM1DaDfP4tLSIT8XzBU9W7QOTTh1UTg1kTQ30bKS1nLSITE1jHUzts22hhLRAS01j3UpNYyt9SoXDGSSEvTz3NvVMxkNM9HdKFfaGYkskBwAmTQYNxv2e/8D/yv/Uj+aPABALDg8YnzIJVg1GDU4PYA8AYpmOD8gP6g+8n86fsJ/anwAErxavKK86r0yvZk9gr1JPAHyvlq+4r4qvrK/er/Cvsq8ADL+mr8CvQr9cv26/gL+KvwCkv6a/uL8qv+y/xr8gz+q/ADTPRs9YzzLPjM92z/C/qs8AxM/Wz+jP+s8M3x7fMN9C3xhU317dDmKAS51knJWcRFtlTT3zY07902rM5M0utHSjUCX0nHSoUVoFhFLl45FSzXRTDZOreFO1w+o85VS1Q+/VVJX0VQX0VR1zRlbWvUO1Vu2TI9xUkVe2jeP8VzXzgFi94+JWfFQlWaVEWcVEWD3z1cOMVIeMVEd8VPVXFr3j0lcl88QMb7ZfyFsA3l/g7/LvRG8G/yj/Sm88/0CGb3D/gv+Ub471jnK3xGRVjkzkUFz0/exkuuRka3dW1aM35GT3VU1zm7xVXXN+VYXk/PT+rVS9Q8VUXXOOBFRWVhwEHlTlRFMNg7H011rO01NNU/xSjXPHbHRtkOREWFJFgyBSnWNr6VE9g7OUdG5R5fS2fHQAUZ1jyVDVdFDWXfNdUKVEUF1z3k/a1aNXxHToTk1zfE7atUROxYOlTU1zPE1qbVRMtUNvBBTvS43zW4tLHXMmS3XkSq3UtiwUA0q1Q69JVeOCrUn9Y7RJvUMVPBSPCUplVMSERaSHHp2Oj5gfAKof9I/OHxCf8h8ELxYvMJ8Aap98n0YvcC+CL+Sf7p/onwC6L8wv3i8APxI/JD82P0g/AALPXD9m33jfij+kP14/sD8A2j/8P8Y/EE8aTzxPVk9oTwAqT3RPLk+IT5pPxE+2T+BPAPpP7E8WXzBfIl9UX25PUF8AYl+UX2ZfwF+yX+Rf9l8IbwAabyRvLm9Ib2JvhN9W42QkbbH8dKhNtdOqTo1zq6dPNWNKxAVQVeNSNVG9c8iEdDpSPRTk1FshU7UTlVOl8wk0BMuYVAV0VTVk9PTsVbYdI15W5QPPVh0jPrVXNWOq/OQwWL1zmLVYdXRYjfMrWd0DHG1ZXfPtWLUTtVglA6t2WE0DJGR067z0zgKU5ML8777v0Oumddbv8H8AAo9U/xaPOI9Kj5T/Vo+Q/9CSj5z/7mMMhIC89C5XplUD7FbV1CzkZeT0J7VW3WPoHHSqVRXjcbVVtdMqBJTxVLXTulVURZOBFHRJJJQRHJTT2lPF1ATlU2UTJ1NqLYPwbAS45NSBUp2D20tSTQMUUt0D3FG2ZROXUTUjYVENlFFW9SPzUFUDvLwEhcQE205QrUMXUCUDpk+a3WM4vNTOTq3WFnL5rU1N45BNZeRNfYRMFh0DPkytQ9c8Z36TpGVtSh0jTko1I/FJHQNbnkllE4dJtRPFTBQNNDSkrkodFnYV5i/4IwCGH7gTdhV2Fa4fuB/aH+yvAOYfEL8ivzS/Ti9gL4ovfL8Ajr/4L7K/hK++v9C/4r8MzwAezzDPQm9Ez1bPaM+Cz5zPAH5vmM+Sz9TP3s8I3/LPLN8AHt843xrfXN9O34Dfkt+k3wC239jPat/s3/7fKO8K7xzvAD7vWO+C72zvju+476Lv3O8ATu/Q7+rvFP82/xj/Kv9s/7B+//DjFhVWAgxMDZPqtUzVhE01s+5OLYMQRLSX7uL6xASTAC4S45QEa1dS7ePKZARAU3UDLdBMBERUbaO2PJQTkNqegpscdApWnYN7VqzVhs6idVeto+F8hE2sfHeuohFZzYRZVRRZaJ1kVHdmEld8dBVY5QMF30R0ytR3Jo2+DzCDpn8A6A/6D7QPTo8YHyoffI9+j0B4H4ofrI+2hZYV7uKaTAS1YcyEHkR02lbFFFa0jQTchBjkFNpVnQOPbVVto1ZVPQMcVV2jW+RUbXOsVEUEVD0D2zxUXaMEVJ0Dv1Pa3WOIBARQU+3jGlNa9bPjdJSrUoV0Ug2kzVINk/pR3QTkZIpR1l2jVFFtdFHlg+VQbO1kxJR3UEWTM1DtlG1PBbOITz0TIE+lZNa8ZEdOTQRNXaN0TSyllLT0jExtpEzdBLSntj4SAEttE51KbRM9aUpVpg4zSeWDlUk9E1PgSTWmNnNKDdM3zKcA5r+Qr6Kprj/AP9Kv5D8GvwCgOza/KEtevUa9Rr1ev5i/AIpPnE/uvfa/0E/iT/RPBl8AGF8qXzxfTl9g/1L/fF9mXwCAX6pftF/WX9Bf4l8EbxZvAChvOm/0X15vQG96b4xvpm8AuG+ab8Rv5m/4bxJ/JH82fwBIf9pvfH9ef3B/kn+sf3Z/ALh/+n/sfwaP6H8Sj1SPJo80QI9Sj0ulI5xLDaYWQqsoTbWETg2TatyULlbEJKNQ9RRRDTRRraNZAXQnFkLoUo2Td1wkWepMlTSU0VTdA0IMJGO2VbWE5Bd2AiVXVTStV/WTAFgtg2pkBNGlWN0DImwHpiIMdATFrVjtk4lYfXNHlJQHLVgVQ9hXbaPGVB+2DwDQn+Kf9J/Gn0AfOh88r24fgGCvcq+Er5avoB+6EY4Ct6oUpJDcBFJMBBFUpM3VVo2UVoUDSOwUB1bWHQO6Vd3zfhwkRFWqfZRVxUPTJCScPCRktVSloysUBOZTtSRTthVDeFNtQ0FTHQMKbVPdA9JSPQOcUtU0bVKdAx9StRPpUeUkqVE1BOT0Q+SEDOz0161QNaOgUKWjW8z0JVrU9NrMhG5P7YRPxUNTk069hjajTf30TbW0oUzFRLT0q/AWQqjUNEW21DTlSt0DgkqlowttSj0jtEnVg4NJtRNrmUltQ/FMNGxKvfQARDQzwCZFfn12Re49zj/AzwDaP+TPBk/wzypPNE82TWZNAFbfoE+C38RPxk+4T5rf3N8A7t8A7xLvJO8270jvWu+EjwBu74Dvco+c74aPyO+67+TvAP7viO8S/zT/5u9Q/3r/XP8Abv+Q/6L/vP/W/+j/+v8cDwAODzgPwv8sD0YPeA9iD6wPAI4PoA/KD9wPBh/oDwIfJB9APh9QH3IfhB9ODb6jS00jbXgMNGxNZbOqTvWD26ZPpaNLUFUjwFDWPSM0USXEUVWjHVLabUOR/BQhU13jl1O2vaMJVCXTflQlM/GyJCRhJLUslEZWJbRWrAXEVKStV7UTGGyUgmqUlOeMlCmElCVZbTOt75SUt1i1FFjVwzValCT41KTSV03DxDSvCPafOKNu0sHUL/YvCD86rwAsPz4/UD9ar3Q/hj+YP7Kv1Kw33qKx1KSC1KRCV9YVk/5W5YO8/KR3Vtpd4zf0pOhV7QOqVdpNs28slDZV5YP8VLbVg8NUZTONVNXDVa1UHTMQVLUT2Fy0oWpktGpstDIMlPpShZS1UiXTjgSUR1JlIxKtUgWz2lFlI6LkhGzVUZ0kUeU0UP2jx1DW1dODUOWDTMy0FVBaFZO+7LRTTzXETi2zW3xOTbMPTuWETc20tU29pEy1E1hMTcP0tUtNs48s1C5LpTPLNUrlREp9I/VJnURUVLOCScUUbMQMSvWDhgpExUtlM13U317lBt+wzwDCX9Rf5s8Y36pZJt8obzrfAExnzt1u1W7fgG+Sb7zfpm8AuG9i7+xv/m8QfyJ/NH9GfwBYf/oPbH+WH5Afin+sf8Z/AGh/kn/8f85/II8Sj0yPLo8AQI9yj3yPno+wj8KP5I/WjwDwj/qPHJ8+nyifSp90n4afAICPYp+cn76f8H/Sn/Sf9p8AKK/inzSvXq84r1KvlK9Ww7VLZSPiTGTuTHXETcp1xE41xE8VZNxE3lDWZSNSUT0jxrS0V1LWPaPKUgXEU9Vjs1OazbRUFWOYVGW0JER8ZgxECladtOw07FY9o21aXCTIV1XDM1glQ1ucWGUz/VgdMzB8JGsVWbWkWIVDp1g9I9tmWCVTJFilM+tXQiVDzBw/Dj8gM2YiwtS/ANYv6C/Cv1w/Ls9Qz2I/dM+ghs+Yz6rPvD/eUqXMNHFaFMQwbMTtVu0UVhVT1Vn0xBhUtNoURJ9Vqt1UVcUTKjQk8yy0urY8RHVUJUM8VCVTBGVU5TPODCfmMl5TtRNtKFRE8VKtw6tSPSNrdlJF1FLlkwdSLVPbz1GFQ5dRRcNgUdol1FF9I+VQLWOuUFrllFDNM0FQFSRQzRY29kI8Ty1jzk6FRPREm9xNJVN0TX1UDFSljUzlMz5MDdScp0bCALaEVJ1KbcM9Ss0z4bVJfSOVbFSMSd1TxS1J3RMwSp3USv003FcA5p3WZaZd1l/gUy4jxO/mXwD47xppFm8o/zr/ZG9Wb2hrAJZvkP+i/7T/5p/Y/+r//P8ADg8gDzIPRA9WDxCvYg+MDwB2D5gPeq+8D8YPoA8CHwwfAB4f6A8KH1QfRh+IH5ofdB8ALh+4H+IfzB/uHwgvEi8sLwD2H0AvWi9sLzYvkC+iL7wvAMYv8C8CPxQ/3i8oPzo/HD+gbj+APyI/pK9uU0xlU+pBTE20zK/er/CjfvLh/KdgtrMMv4ayI7BmUppU9UOzDFVF5DxEDVZtw32wTL8Gs2S/VuIRWa3DK9lZfUZ24uBYxfOjWFpdU2KkRCJYFVPpZEcA5rXGv+C7DsUOzwBfEl9EzwA2X0hfWl9sX67Fbs+YX6pfyLxfxlWuAqfcz066mlYi/dNXBN8W1cbyYyTf7tKDrFTF9ETfVt9o28by42B83ybjlN+m1X7yYVHt04kcvN8e8njU3+bdfvKxCPzfDu2mQqIk79blPuVu0huYSm3TOEoNdFznBnIJh2znPvJOfO+O76Dvsu8AxH/W7/Dv+n8c/xb/QP9CiQB+9X79Vo1+/4iPmo/E/7aPALCPwo/0jwafGJ8qnzyfTp8AYJ9yn5w/hp+Yn6qflD92nwC4n+qf9J8Wr9ifMq9Er2avAHivkj+Er6avgK+6r9yv5q8A0K/6r0yvJr8wv0q/ZL9WvwCAv3K/xL+Gv9C/2r8Ez/6/ALi/+r9UzybPQM+Kz3TPLsVa7tKcnMQ6TC2DKBzkWyVOtTMjT0VEUO2DbYPUZPhQLcOKUR1js/9RDeScZOdStUNZaGxkY2CmQkJUZLRULdRVVTXUVT2zJwxkmARkqwdX5XN15FThjFRNtnREzFjtMx5ZtUMptVld1Fntg9NY5dOW1Vhd41WcRBOk1NZXAuXTxixfjlX2T/Df+tHm3wAY7ypfLO8+7W5feF/KX5TvhKbt5mK5tO++7XZD5FRh2kTkIHzkzVa1Q4lW0nVjSFzVDGTIPESNVSr1NFUtwxokZNMsRy/Ca2RUhURUtTPzU33ktiREhVMdY09TLUMKWizU0gxEnFLldFI9g20unGT3Ue0zvlEtg5uIUbUzQ1G9NARE121QXeOgUAVzZ1B9g9sxUFVj9E/lc4VPNm3TAU/tg5NOzcQMdGW8FHRU1DXMxIhMfeOrHUzlc6VEdEDcdOHVSk1ESoXUSm3TwUmqtTRJVUOMZHT1dARsBUrFNEq99AyHnn/wgwaNAMZ/2A/qf/wPLo8gHzIfRB8AVh3WjWYfiB+aH6wf1o9AvwDSj9wf5o8ALyovPC9OL2AvADrPdC9+z6jPqi/ML94vuC8Ayi/8Lw4/ID/qL0Q/Nj+wLwCaz6Q/hj/AP7I/1D9mP/g/ACJPBE8WT0BPUk9sT3ZPiE8Aok/ET9ZP6E/6T7xPBl/IPwBqTzxfNl9QX3pfjF+eXb7jWkx0eMzEaE2FBE5VFK1PXeMwUG0Do+z0NFa09KhRNQRSfYORlPTbBVMFc3dT9WPsU9tAcX7hYFR18+9Umt10Ve0D1VUN9hYSuNoE9CnE1JZXFSMDWLZNM4dYFRPoWFX0WWrVxFn1xFhtA8NYLfOrglgVc0SkZPNE5NAFVy3zwnTvJu/wbwJ/XO8AHn9g70p/XH+m7W5/gH+q77DE77Z/2OOW0rdXVROObVc1Y1BXJdP+Vl1Trbpc1HdWTTM3XNT31VUVBFU9c4BM1EdV2v10VG3zxVQl045UtqXTVlQ1YyBUhWRTlm3TsVNdVFP9VCTU/m1SldPHUj1zkFIVE6tYUl2EUq1z67z0s9qs9G7M9DdRNWMAUbbV48lQ7QOVUJ1zXbVQTdRQJdPeT00zV9lPhWQUBHxOBdMPTqo9BE1FBE3N9EwF029tTBUj80sF049LRfNLKkuNhEqFBpbTSjXUNGwHdvKvfAQVSkWUjJQDD0sdBFwX5h1WFcYN7uMA1JfmD/Cf+g8Ur1YdJq9IqwLm8nFcr2alFiVmr5Cvcq8AtK/uHwgv0q/krwa/UD8yvwBEv1a/aL96v6Rfhr+Yv7K/ANS/Hl+gX+K/BM/2vyDPMs8ADM9ez8i/cs+Uz67PwM+azwDcz87PCN/yzyTfPt9Q33LfAGTfft8w35rfrN+G38jf8t8A1N8O7+DfQu9U777faO+K70ic7xblLoNL9YRMpK4sBFnoJAUclOVPFeNq9IW1UC30Uc1TyFEV4zq1UhXjypz0PlMds7NabPQlZISYVH30VY3za3xVJQRVrXN7Vo3zrewEhFpXDfRX5fRYyhXjmoT0+oxnHrITWVJNBFg9BLRkZLRkJIxkhevsdM7MZy5/QHMWYsEAzGf29e79Dn8oD0J/TA9eDwBof5J/fA+mD7gPyg/cB9aya6dXbYNxNAQwV2X21AZjDIRnFIQXXGTYVWadA51VRWbOUihVPWZmbmK2VC2EZIQ4VAXzswJUHfQs9JNTTfNcbDT1hITuUtWzt1IF86tyUk3zPBxlUp0Dza1RNfOVUUWjXgz0KFVRbYPx5ISt3IR15IRrPVBllFA9A6BP/VStT02Tyk5t9E7NU9jVTZ2kTWWUTU2DnkykFfQ8lNPsp5aalGyUNJVKHSRJTfOMdJdGYsEVSY1kStXkShX0HKf+rwC4n8qZzp/gnwKvDD8erzCvADI/VD+epVatvi2ur4Crxq8AwD8Sv9Q/Fr/YvxpP/D8mTwBQTyLvZE9uT4BPkk+sT67vANBP4k/0T75PAF967zRfnk8AOF9KX4RfXl+YX5JfzF/WXwDQXwJvJG8WbzhvSm9cb25vAFhfgm+0by5vuG/qb8Rvlm8A2G8Kfyx/Nn9IfyJ/jH+Gf1igf2Jx1gKLS03zDNzk2yhN/SMlTmWTJ0+2nQMNUD1Dg1BFM/i1UF2UUT0D4FFtk3RqlBTnrIRbhITOU12DtUBkFLJMFCZVZZOXrVU9QyNW3YRWNfMF1Vc9RFdFE9/cBEtYWkWEWA2TDFntdFlthNqc9NO09JRYNfNVWAKd9Fh9hnb1Lg/oi/b97o8AGA8qnzyf5v1uD3Cfgp+cD3iOD6Cfyp9XQJqZ55CpudSXTvKc9ARhzPQebVddc9pW5ZOJVj0T1UgUFAcMFMhc9ItVmgX0VV1zGlUVhET0mtVUtfRUlfRUfSPzU2y9lDT0hVNFE09THRRVUwXz0iyEm6wUZST0bS6UFPdRjRO+UUUzW4hRPYNQUdV0USVjWdf8FfQUZ1B99FC1g9v0T/0jhU89ExhPYkUTj+zk63DfcrxNtYNbVE1F8+pMBbRMvZOzHUzllMTkQEu9k92tSr2TfUrlkxlktL1YfCd2Jd9y3EklJEpFFC1KJWM3Sz0TWEQ/Pj0Azi3Ov+C/As+0vybPOM9iPwBUz27NRsXGP5jPqs88TzZPANjPKm8E3+7PKN8S3zzfXt8AqH+6f4zfdt+o38LfbN/O3wD43+LfDO8m7wjvOu9s77bfAHjviu+k75bvwO/S7+zv3u8ACP8a/zT/Rv9Q/2L/jP92/wCY/6r/1P8m/+D/8v8EDxYPAMj/2v8sD14PcA+CD5wPng20TrU+EnjcdGhNDYROVjWzak+tpFB9I6MEhK0YzBSoUUW0UiUjkVqsFVNVg3dThQPqPISrYFSthFT9lFX9I9U1VU2DRmyEtVZdhPyEW5FXNYP+V02DZrSEo+RYnYaehb6S/byExTVYbeOHvBRHWC0UjIQL0le1g8S0nz6fAC8anwAkL06fYJ9aL2wvvp2+n6AvoLIvxC/mneaV9rK1BKSOqVfNpHyEDwykuiSkd5lWpbQcpPhVJbRMpIBpVcUUNDQMVITHVDWDtY5MhFZcNB5UHcPobVP9k7FTHcN4U03TW0NTDYP8UlU0Uk0j25BSHcNYUj2DIFJW5ZPpUX2zsxwUfdykrTfMpABR5ZPJ/HSTbVCVI11QbeMnUDWDy95PXcRPdTQktHxObA00HLSlTZWDPE3dpE1MnbNvTNV2FrNLNbMrKktVNEodxEolpJy0269JBZOCSTWDnkkqpYMVnLSPnLQPrLfezwBQ08a99rX2tf6T7EfeTd5NAA7PGM/CvzxfXl+Iy1bNvs0Abs+wX5Jf1F8+37hPAm/sXwAub/BfIm9kb3ZvkA+KD5xvAK4PuG+yb+xv1m/gbxJ/zG8AJn84f0p/bH9uf5h/qn+0fwC+f9h/6n8EjxaPII8yj0SPAFaPgI9qj5yPbo+4j4qP1I8A5o/Qf/KPLJ/2jwifGn9knyBen5Cfap+slz4zSwVEXETbqkxVE6FNZROmTraFQ6JPxSNLUIVDwmoMpFIUFMjUpDxSfUTaJBQhjKSXU90jCVTaHURUNbMKVe0DfFXaZVPuZKReVlUT0VZsVbQUNKpXHTMXWLWTbZqUpPpYxSMrWW00WqwU7bwUt1hlE3bMFDU1pKTr/CTOVw2kNC8ADi8gI+alHiUevfavQL9CLwB8L3a/iL+aL6y/vr/Qv9opaN4lfjMstIHkpEJX7QNr7FZNU6hsFGVWFVMtJSQ051WFpFVFRGQUtTZExO9kNLZUPTRU2h0zR2TEEFQVE9hT1mWzoFP1BFOVQyVTUmWkUr2kpDSAnDRHtDRbEFLlk9pR/ZRRbaRWHKQoUVUT8QwUuOw004NQBaYWUhUERL5PtpUTNE9lE8ZOtZNabU61U/FNTVOITR0UFU1tFEwFNExNFNxX1rLVC+SVSuWTSnTU6knavTOZjER+SVUTwUm2tTMwSmVTrkplEyYA7EcOb8hP2k/0T/7fGF8i7wBMXz5fQO9q6cZdtl/AX4rpANZfsO/iX+zv/u8Q/yL/NP8ARv9Y/8KftJ+O/4Cfov+8/wC2/1ifgv8EDw4P6P8aD1QPAD4PYA/6/5wPJg+AD6oP1A8A1g/oDwofHB8uH0Afwg9cHwCGH1Afmh+sH7YPwB/yH+QfABYvaB/aHyQvNi9ILyIvlC8wVi+AL7Ip1rKLS01GjqKL50wV4+U01BtAFqLitU9tw2fsxPhQJaNs1VGV4+HUNFfExMpSsjVEUy2kjDQjVBXTtLZcxCZVbcOXVUWkVta9M3lWXSPqHMRYV2wd1Ny0S1iFQ7JYTaPbDFll4y5Z5eMTWdq9w+DMpKVYFdNkWBq1NFgto99XHaRkv0a/AGizFr8Qu/4/QE9qv1RPdk8AoLuev5hP2r/MT/a1zk/wQ6ZWAqdXRcTcpB6EpNpWHMSYVm3DVzTEF3w0W9pVtUOdVeXjYzzEbxpVQKRYANfjTKSbrFQV43VUJaRUNASSdFTMPKdO01NVVEw0421S7UOrUhXTdFKN07U+pMQHLKTPUV0jim1RFdNUUU2jHFFF06vlUKXUUFUEUC2jP1lQRaTsxIhP5VRPpdRtThXjRU5No9xNleRlTWXUTf2U7JQhTLVEtUu1Q11kJPdKFdOUJnRkNEp9xJzUkIxndqJr4Unl41N0ZNRKXSMBOjTnVg2W5d7f8Nv2bQbvABDvMu9c7z5/aO966W5/mO8Aou+kf77v2H/C38Rv5n9YDwAyj0SPHo9oj2ovfI9+j5CPAMIvxI/Wj+iPwo8UnwafGJ8ASp9UnyafeJ+Kn6yfnp+4nwCSn+Sf7p/4nwqvPK82r1CvAGKvhK8ur2ivQq+0r86v4K8Aqq8Ev/6vKL86v0y/Xr9wv8AKv5y/vq/IvxKxpjKcS2q9VExdcyg01ChO7UOrK091xFBdU6P8VBe1UeUjjOTEAVJNw3ZVUv0kUuUjXJRU0JRUs2BUVdRUNERV3cO4tlRUKlbtQ5tWtUMNtvREe1e9wwBYDbNqlVgFc9GcNCKsN37SCm1ZRdPVWF0zlliVoxVHxDQF1MTXjDd+T/g/ABLfJN/2z0jfWt9s34ZPsE+Amt+038bf2E/qT/zXDrKaqixEUgxUD6zUzXQ0idVWhWNILFQHfDTKVVYNU49V1cRVpTRVrWTaZFScXDRmVK3TLVRa7SP3RDS/U11zeEw0S0NTpTRTrWS8VJ7EVKtnUjXTMDzE+CQ0sbVRrdN97FRFUb1TDq1RXXPYUJ1zoRQ0aLb85DFQvVPeT510T5rdxE9dg5NO/bY20022hWNYTWVz7kwNVEzU5SbGM0tdU0MEdOFK2t3kSr1THkoFc8FJ1k1jgkm15EkNs/pJApWkSm1mljOEd5atTn3mbwD4bwp/JH8uD2B/UglGD3APAHp/vH+2f6gPwg8Uj16PAB8AEh8kH/YPSB9aH2wffh8YvwASv7Qfnh/IH9of/B+Gv+gfAAovLC9GLzgvUi+ML4YvoC8Aki+8L84vcC/aLww/Hj8APwAqP1Q/Zj94P4o/nD/mL9A/AOI/vD8+P0g/Ek8sTz5PAE+AYk+ET0ZPgE96T6RPNtKAsUvt1OwFZPRlTS1TZ1VOTWRPvfRQjfRQfWS1UYVjqNzkHVKdc5FhUt3EjFcOY2zkfFRV82vvVA0EVSUD1VU1w1tGVu1TtVY100Cs1NutV4VjGFiVw4BY1n1j5FgNYynExCVZqq3T/dTEt8zEdtzENbVYxcP1FOTSV31jxBA03ybfONOecsEUbzZvMN8ACm+E335viN/62Z5vwG/Sb1Dkb+7V7tX+8rEkZIEU5NVCtGT9ROS6POR3VlTdVIRU9XTEqkzkb3xUWzZVJcP8VBXDw3zk241UJQNVVCXDHFTWbcPYU21joJTkaFNWlfMyU6X0Um10UnUDbY685FdSlcMQUr3DM9pRDVQkxGxR3VTs5Gv+UD3jxxxUkVAlw5tMUCUDFVAtdCz0U9Yk9OVObcN4BMQLTrYNA6FNDQMhTYVUTLaVw1BM5WPrS+Vji7VLNcMmbPTDShXDYy1KvcPqSe3TmZT3vsKrqkm1AxGMhIqEhAMAbPwTAFYPOA/q/+yPBp8onwBqCWYPWJ+CD3Sfrg+gn+IPAMSf1p9AHzofDK8er/ifCq8AVK9mr3ivyk+cr7ZPsK+arwDMr96vwK+STxS/Jr8IvwK/AGS/Rr+Av5K/rL/Ov7C/or8A7L/evxDPIs80z17PSM9azwCUz3bPiM/yv8TP3s/wzwrfANTP9s8o3yLfRN9+30jfWt+wnN+232DbhoKDS5Xz4lZslK5MTZPoTPVOLYRpTwX2FvNQlfNSUdVTrcbkdDxSndPKvHQ+Vpzks1O9VFRNk5hcVG0MZHR8VW1j8FXlY217LHTqVk2TWFc15NZkZDBYndOarOT6WJrlYyu8VBVZdfTcVKVq1FRmrFQkvOTrV+VzBcwcdMJkbxZvKG8a/zT/AGZvYG9yb4z/nv+Yb+pv1P9Q7m8Ic+b9LtKnDHRxpOWq9OTslOSoNHRnlOQY2ix02lR0n1VFo2NV1tVzKlVNg/GMdLhUbBV0hHQ8VK1TBFT1c1nOTFf2cl5T/XMnlHTb8FJNk7hSrVN0Umw95i7SB1JlU89R/XNbl1F982BRZQRRRaOr81D91FAt1FBlUz9hUFVULOQTUC5SOE9lk2vOTqUETl1T3E3FBNVNPYRNDVRMndM6TLIt09fkl1ZyD0utU5TVSiVUSo10SaVTkEk2/XOHSR2TxUmNFq6SA7FKZRQ0lzavSKPejR6VAM6FzoX+jR4vIJ9CL0yfZi8AeC+KL7Sfpi+wn8Iv5J/mnwDYHwo//C8u31A/Kj9kP4Y/AKjfot+sP7Y/0N/iP9Q/7j8AAE8STzRPXk9ITyJPjE+WTwCQ36pPzE/OT+BPAl8kX1ZPACBfGl9cXy5fQF+CX5Rfpl8AwF/SX+xf9l8Ib+JfNG82bwAob1JvhG+Ob6Bvim/Eb2ZFNG6F9nI+BOQoTQV0PIRTK099FBSEhRyE+iTkW25RTYMBUt3jdrwE2+hS5fNbU12D0FNihRNEdAdmBd7itlVlQ60nlOSYVh0UV/1zd2ocBOG89E3U5LVY9XPbHlmVgylZ/XMHWdp1M9Pc5JZYVYNVWBZ1MxNY3QPfnOxr/zX/AEf0Rv9Aj1KPtP9mj3iPsv+ArI/m/b6P4I/y//z/hgKcmhwEYVyEIFdNBJR0idVWLRNIPAQHlOTIVZbVg41VLeRVRQR85OC2dHSaVC3jYlS95FRm7dPzU9WEXOSFU90DrU+cBBdTLePSVHSbaVI1JEzkLtQE91El41u+UV0jiFGdE1A85GsMUW0UUJWDoFAd5pqm41CFE/RPJXQsFBiqHHSPFOQlRBS8TBRUrU1lA+pMJXRM1YMdYUz99LRkyxDWgt1KxXOreUrF5ErVhEnt1ElWhQOMSUUUSd0kSv0EBUpdI0jMH2ZF3iWOJS4tAA4vGL8yLzy/Vi+QL3K/hL8Ani2eLba/6C+yL+y/dj3+vwBoPxrPRM9Wz2jPes+Mz57PALDPws/Uz95v8M/qzwTfDm8AIN8y32Tf/s/gz1rfrN+e3wCI38rf1N/W3wjv6t8s7z7vAPDfWu+E727vGO+i77zvru8A4O/S7/zvDv8o/xr/RP9e/wBo/1r/nP+W/4j/yv/s93al2i4SeAR0aE2FA2xOpmUDak8dpqaioxSkGFbslKhRbaRSxbORzJRbBVNds3hTRRPsXHRbYFTFs9FUDbRVNbNt1Xx0RlaVo7VWPcNtIzSEkVdFE/xXhRPbZFi9k+JY5QMnWdaVoyVZ1YP95HTFWKqN04fkBEe0dAW8BNICtATEXI8WHyiPOo9MHw6PAJiPko+UH9aPuB/Sj9wf7h9o+I8Kkc5yt2wUkFdllGlXHXQ0lLpMlHdWjdNtN5QE9VVdo7pV5ZNtfmSUQlW1owxVpaNrw1RdlFQ1s1VU/ZNrHFS1A+SslK9TnXStU40TQFMtdFJ9JFLataOM3JRXUj2jH1K2nXPnUY0TsFGNpFHatQM05JT+UJ1zx1C2PXORUF2jWlC9kyImLHTaTx0GpnNOBQQUdFsLTj1zoU1NJE3VdLVM/RNrBHQITJ1zh1YMtCFLjRRKpaNjlDRbA0pdo6pJZSRJxXPNmbykEUo9pMQ0D0sAVaSUty7NjrVetf6vELMOvwAwv1K/TE+Ov3BPgk+sv6ZPAOi7tk/4v+pP/E8mzxBfGl8ANF8+X1Bfel+MX7b/sF/CXwDUX97/qF/yXwRvHm8wb0pvAFRvdm9Qb2JvhG+ub7hvym8A5G/mb/BvEn8kf0Z/OH9afwB0f4Z/UH+af6RvZn/Qf7J/AOx/Fo8gjzKPTI/+fziPYo/ApI+ej3CPwo/Uh44SgEtq5ZPelESuZKSlTY0Dq6ZODaRPzaRQ5ZRQ1PWWBhNRfaRS1ROtUraNEyBTZVOTU0UzCG1UXaN6VBUjCVX9k218dCTsVY1DXlY9M6vRVo1DPjwkqhwkF7VYzYOavJT6WP0TK9VZNZMe1ATt9AS1WGqlo3PslDPEBOdXraMFzCwkwoQfHq+QEw6lJq8AcB8ar6Qfhq+Yr9ofvK/Or0DgrxIp5q8QK6YjbKSAbKRNQDwk6lY9BJQEZUwkaydWRTPohJSsVT0zq3FVRTM4bLTxdJS6VnQEgVRFI0d0BBF0lFPaUy0EZARsrCQntCRr8FJdQ7hMBIFSFSNrSVK1AxTMJNxRHZS27CRgUV0jKlFlU/OtUIWTvFA1Q4UUxEw1UN1TFyQ0wk91tDQ0m8pONZNeTlUkFASMVU2FNE0VJEzVNExlNFDUh841pjOkNErENO+0N1YuIoJJRcRJ/SRKzUMFsaQ0KhxHZl3uPQZPGEsAHk8w3zpPVN9eT3jfit+c3wDuPcZNrt3e3/DfCl/sz95fABjvKu9c727vgO+S76Tvtu8AaI/S79zvvu/47xL/LP8G/wBA/1r/ZP92/zj/iv+0/5b/AKD/2v/0/+b/GA8qDzwPXg8AQA96D5wPbg8AD6oP1A/eDwDwDwIfHB8mHzAfUv9UH24fgFAfgh+UHx4f0B+6CQayi7bMRBFMXSPqTIWT7G1NndPuTkXT5U8dxmy+IzSUblHNQ+FRbdOLWFK1E8pclLsgJtKxbVN1w0RUHZO2VEUz2yhVBbObVa2jDVZmraN9Vj22thJaVz00tqykTVgNo7JYNZMObVmd0y5ZTbMVWT001uSUpVhNs1XklBVYWsUz36yUylfNQ8GkrwB2pRY1Lj02PVY/cK9qqZ6vAJg/sqmmPwi7rj/IP/o/DE9UFkVmEqe0JGFsNCCslK3aRLSYVpWzV1S0F7JEtNiMJw6iUlVt0xi1VYUz4HyUqVRttFRabdM4lEQBVA00U02zm4VTjcNPUy3ExLTgFty0qVINo3JcJFOQRtIzBVI1lFQkiFE9lrYSrRpElORQFUOrHMR1LVDtMz1QdcP0NCU8xG0YRMSqTp2TQU51s9vYTT2TcE2VswdNWh3ETLWzHExtxEt1xNoE5POkxI9KPZMwSqh9xLTHXsNJ7bRJndNOFqTEz0plEzdE1wbtntUAbtUG3yDfOt9E305vaN+i2QBub5BvmmHO1a5v0N8K6bZtAP7fAH/qzxR/Tu84f2ofTH8AVn+Qf6J/tH+2H8B/0n/8fwDuH/B/4h8sj0aPOI8aj3yPAF6PoI+Kj6yPxo/Aj/qPBJ8ABp8wn0qfZJ8en3ifYp+UnwBWn7Cfup/sn56f2J/qnxyvAC6vCK9Cr3Svhq+Qr1KvrK+wXq/Qr7qhtrKcS0UjPq1MhWMoTR20ThVDK1VP1SRQrbRQfURRXcRpUaVE5LR0zLToUiXDq1xTpSRTTcRUhTPQrVQ1w0JVfSRVvaMn2kxMB0Q0kVd9U/xXZnXDZFhFxMwkHlkttLVZTVMK3CTVWL2jh1r0tEfsJAVYZURXfSMBxmw/Js1OPzjPKs9szx4/AIDPos/sP7bP0D/az/zPBtVYhlMM35ZijlcFVFcFM20PJNTLVoVTiVaFI2lIrLWkJMqERIBVRWPbRVWVYw5VjVPUVGwNtHwkZlTtwy1UbVPZ92wnhmJ4U4VzQ1NqfVMMdCTU9ESeUr2j22dSBTMvUgXT61G2PbOzUQXTe1H1I0VZUc0k/ETYUJXDoDwkNWokVCVEJN5PxWQ0JJsFT4Vzk04ltpbDTaqNVE2tVEwF02sctAjNTG0joUtlJCRk4UoqnSRKhVMZ1FSvtFfe02VJPSRJvaTcVPdKBdMBS5xnvq3+XxhvIm80/z5vAGBvim9k/5ZvqG/Cb9xvzv8A4G/ybwwPLn8gD8KvVA9ufwBAD4oPnA+uD8AP6q/kD9avAPAPCh8cHzYfAB8qH2QfVh8AiB+SH7Qfrh/oD9If7B/+HwDAHxIvNC9OL2Avgi+UL6YvAHAvui/ML9Yv6C86Lww/Hj8ACD86P1Q/Zj94P5I/tD8uL7CIP7o//D+GWnRMVfRNtk2zbE61U6JPjfNIbVBNs7xQtVMyUZ3Ta6ZRfVRSlcOQUqVEtsTUk1Od0wZUTVN6NqTU7VTVU19VrVSUtFtGVg3jtVaV5FfVM9uqV21TF1ilU4BYWhVUWG1TJ1k15FnN5K1YtVOyWD2zc/xEM1r8RPN0xNBXtVPCzM8Abs9Iz1rPZF92X5jPml+sXwDez7hfCt/0XxbfCG8aYbbjooRUgIRUu0DeUv1s1LrWrLR3VuUTN6y091W2TbOsVY3jcVVd0zhtVX2z/lQN48VUfbOtjpzUVlTNQyCERNrVU7WzoczUbNTUNFOWTbP8Uq2zx2RHjvJYtly0FFLN09xRjdOk1hTkblFlZFHNQwBRZlXTyVB1RDzkTlDlE60XTETCT+UTVzxE6K1OzdN8TkXUTlXzpVVNNeRNFWRMbeRMtePb70v9U4tLFcMmS1Y9s8NKPbNjtOTvxOdovuW25a7qj7TkD0td0wFYfA9+BQb/GP8q/zyPVv8AYI+K/4SPlo+g/8L5vo/o/wD6//SPDp/4f4IPRJ9Wn3APADqfjJ+en7Cfwp/Un94/2D8ACq/0n/6f+J9Cr0yvbq9orwBar5Svnq+4r9Kv5K9+rwBPACq/DL8+v1C/Yr+Ev36/mL8Aqr+0v96/sL/6vwTPFs/QvwAiz1TPPs8wz3rPlM9ez+i/sMLP7M/Wzf5Cg0u94+JirISuJERzcIZCqk5VRK1PpcNKUM1DwExEUtZURMZRpcM67NSvUrb9QyNTvaOXU4VjCGlUXXSM1AyMZH5VjVMt8KTUYFaN49G0T8ZFYqbCmtTU80D+UitZNXNrHlmNRFhVg7VYVUNtdvzUNVit4+lXLUMBzBxXjl1GX1hTVl9A71rvAITvrl+o77rvzO/+X/DvAv/IFP8ObTaCsTxvLkLsVmp9g6hcZGdkZCdWhWOx6HRvhmU2gvFUhWO4rVTNg4FUbWNHpPQRyLRvxmXeQ1Ol1OxkuFKKpfRS1XNJ9G8Gda7TUTaFYyhRfZPzUFVkLHSlg0RETDx/hmNPpYPOrU41c15OrUP1LESMiHR/hnW+otesx+Z1JtNKYoVDSrR/xnVWgsVJzWQVSs2DsbQEKjSHJp+AkwAWjR6POIs2j1CPco98j4YfAJgfqh+8F+aP8I8imeYf+B8AGp/8D3adNi9gL0IvdC+WLwCwz6rPzC+2L+Av2s8UP/4vAODPOj9MP14/aD/qL5w/fj8AiD+qP9w/5j/4PwJPFE8+TwAYT2pPXE92T4hPok/ETy5PADhP2k/8Tx5fMF8KX0RfTk8AcF9qX5xfjl+wX5pfzF+eX9joW5Z1fhIITK1z40xafWPhfATlTh3UTzUGWn4S+DwEbFHNg+EUdGtXUrUDygQEPFM1c9vOU1XTQlQFc7RUqp10Vd1jl6RkB2T0d9Zc9OhWhSRXzXPfV7Z9E0hYleOwWJXUWWzl1oYiE1kdc+BYDQNblFhtA1VY9WRYzWYC5lLKjO82fSblJu1OfXbvAIB/kn/U77Z/yH/i6d7v+H+gCo8cjzb1HoU+Apw89GGqnHQgxNTaXPSYZPRX2mz0F1z02FXtc41ValXUVX0TGKTU4FQ186upVIX0VH0TOKyEAbaM1LxTbQOFU70DT2p81BfE9OH09KlSVdOzclJl1uZC91Ht076tUX0TiFFN01Bk1Bq2DATkUO1zrVBdE3VtUNUTMVANA/RPXRPNhVQEGE811kYSQU6qDQPUdARsNNTqLNSFLUzN8xxMNfRLjQRMJG3zvASPSk3TMErtdFTMB3YDSQUESbUTTrwEC89K5UM3XBfmTd4VFh8AKB9KH0yvXh9wr4IfhK+mrwCwo94dxh3OH/Cv4h8Uv/4PACi/6k9Ev1a/aL+Sv6S/tr8AyL/avwRv5r8Az/K/HM92XwAwz1rPZM82z0DPgs+0z6bPANDP6s/8z/7PMN9C31TfFt8AKN+K35zfdt+438rf1N/m3wD43wLvDO8u7yDvOu9s737vAJDvWu+k757vGO/y79TvtuW2zvKcS8UDPkydoyjVTTX0TrUDalwELlCaLWOjVGQYUXUEJAQDtVKdY3bk9OhStWRTarXj6oRkXrT00VSNZJVVlWRVncMnZIeGsiO2dHSRV8UD/ledY2YtWD0DzFjFAx7sZ3ZiWwpZbQPFWJ3DhwwEq0dYZaMFDATX3PTGAJx/7nVefXZ/aA96DzwPpn8AsA/CD+R/7n/4DwofHB82jTauYrdXraOOVx2UzGRtDyQUy1Y1g4lWXZPRSGyEs2B2YrqchIBVVmWjRVWtow6s9NTEhK2cnGRmVB1zL7SE6K1TNaOxU52jeOSEQZVT5WRTdZRSRYQElGe1Uh2TIOyE6VEtY7NtUe0DfVENc0VRXRS2FJTYUKUDoFAdE1s1ULX0UJXz3k/9pFSUmwVPncOXTj32pgNNWn1kTYWz00wdc2809GwrYGaipUulA0BL7QOt3cSUfUotYwPslK9szJeW8p5JteP6SZ3EFvSU90odE0u0p369lq0AJq84qz6vYK96r3w/rq+gPwCyP8Q//q8IvyK/DE8eTzBPAIq/RE9mT3hPik+cT65PwE8Amu/kTwb/2E/qTxRf9k84XwBCX3RfBl9YX3JfpF++X7BfAJJfBG/+X9hfIm9MbxZvWG8Aam+Eb5ZvqG+yb9Rvvm/YbwACfxR/Hn8wf1p/PH9uf4B/AJJ/pH/ub6h/4n/sf/Z/CIO0npVekng09GhNdfOmbU5VA6JP5fNMUB2TW8BQVQMyUXUTqBwk0x1SzfR8hCHchJdT1jUTCVTFM368FO9U2l1DY5QU1VV180ZWpkUz0VatJOwErUQUF61YHZOAWC2UWIXzJ61ZZTMlWe0D7RwEtVlYdfQcBDVYJSP1VAQL0ldNk8SkD4YPqANeDwBgn1Kf5A+Wn7if6g/cD+afQCAfEq8sHy6tziOMlICMlNbThf1WBYO6fBR3VtrFczd0FOhV5fOsVbZFM3FVdRM4VdX0VGoFBFSV8460FFZUrZNbEFT989pTVfRTRfRq7BQ0lPT+hPTHUq2TbZAMJElSVQMSUoUjW9xR7YOkUZXzbjQk2zhRBSMAUTUTyVCqXUODVCROTCQXZITCrU9dQ1NPxRROhSN81U5dFE5l9E1FMyFNajUUTO2DVJQk70sdo1uLS3XzJkv1pEr982VKzCTv3CdW8oNJzSa2JiIVSl1Dk0rtgxQATDdeTRY/KDs+P1A/Ws+EPwCGP8g/os+0z84/6DvGxV5FAO4/OE8a3yzfVk9QT0LfVN8Abt+A36rfvN/mf9Df8n/03wDe3wDvIu8070bvEO9i74TvAI7veO9a79Tvzu+w7/rvDP8AHv8o/zr/XP9m/4D/kv+k/wC2/3j/0v/s/wYPGA/i/ywPAFYPSA9yD3wPXg+YD7IPxA+gPv/YDwof9Afes0tVJEuihROqpCVEj47CSFQkvmpMtVG1E8Y8tDlSHaNZq4SHbsKVU7UTBsyks3pUlYSMpHxVxcPuDVXlM2FWjSTMj96FVoJrnFjlJFgdoytZTbNpHgSf3rJzHCQzWEWjC+lXjaPMrJ9Gn1grXrMAXC8+n4gvgi+0L86f+JvWLwAArwo/HD82rT6vUK/aEe4Cq+pWjcOodKRnfKQn2ISvlq1OwvFUnaO4VFblM4FU9YNHvDQRzK/WdrJsU/WEU60j8FIKjcO4fISBBLf+sxS/riJbYFE9EypRrTRQlTMLvFBtw4VERFuAVr2eo21PPRPKTk2zXk4llBFNhb+XvEby1zTXfrPMxIuuSsXDTsy/3rV2Q0kq5aRK/cOxxLQqBM8WzwDIw2bNPs9Qz2JfhM+GX5DPAKpfvF/Oz+jL/s/4yy7fIG8AMm8cX05vSP96b4xvnm+wbwDCb9Rv/g/wD+pv/G92Dwh/ADp/HH9Wf1B/en+sf45/uH8A0n/kfwaPGI/6fyyPPo9QjwBaj3yPdo/If6KPvI+Gj+iPANKPBJ8GnyifOp9En0afUJ8Aap+kn36fkJ/Kn9yflp+wn0D6mVajNBfGQ0QXPhNObbQqbLRoZBTeXLRSdBcOomM6UlU0jBdmYrNT7bNtJdQ0mlR1swxVNaTSvKTwxB/+Il1sNMpX2CUm7hX+Iv1YzVMuWWY1syBZpbQUJKVYdRMLZlglQyQsL24lRi94KwL2UsFcv36/kL+yL7S/xr8A6C/6L/y/Ds8gzzI5Nj8ow6qmkqdUNG+ctDA0JOzYdD+GPb5Cn1VlY2NVoDVErD++P9AzNiNTpZOXQVN9ROw//j8QQ6aSB4ykS89R9cOXLE9mYvNERzZmYoNQvUM/UK0UdKSIWxBuRc5SznxPjkUmwgsFTVUUTIWkrEemlb5NPhLbSkptQ9hJDbOQSSL1w4fsT/5FnhImVFemnQBmZZ5VNl9IX1pfbO+OX5hfANJZnu/A79Lv9F/m7wj/Em8ALP9mb1D/Iu9E/4b/YG+S/wAcr7b/IK/S//T/Bg8gDxoPAEQPPg9QD/L/fA9+D5APog8A1A/eD7AP6g8MHxYf+A8qHwBcH0YfgB+SH2QfZh+4H9ofAJwf/h8QL+IfHC9GL1AvQi8AhC/GH5gvsi/EL84v6C9qKQA</prop>
			</obj>
			<obj name="Protocol" class="HTCProtocol" version="1">
				<prop name="Created">2016-07-05T12:03:11.747</prop>
				<prop name="LastModified">1899-12-30T00:00:00.000</prop>
				<obj name="Programs" class="HTCRunProgramList" version="5">
					<list name="emlist" count="2">
						<obj name="item" class="HTCRunProgram" version="1">
							<prop name="name">Program</prop>
							<prop name="Cycles">1</prop>
							<prop name="AnalysisMode">None</prop>
							<obj name="Segments" class="TEMRunSegmentList" version="1">
								<list name="emlist" count="1">
									<obj name="item" class="HTCRunSegment" version="2">
										<prop name="Hold">180</prop>
										<prop name="Slope">4.4</prop>
										<prop name="StepDelay">0</prop>
										<prop name="StepSize">0</prop>
										<prop name="Target">95</prop>
										<prop name="Target2">0</prop>
										<prop name="AcquisitionMode">0</prop>
										<prop name="AcqPerDegree">5</prop>
									</obj>
								</list>
							</obj>
						</obj>
						<obj name="item" class="HTCRunProgram" version="1">
							<prop name="name">Program</prop>
							<prop name="Cycles">50</prop>
							<prop name="AnalysisMode">Quantification</prop>
							<obj name="Segments" class="TEMRunSegmentList" version="1">
								<list name="emlist" count="2">
									<obj name="item" class="HTCRunSegment" version="2">
										<prop name="Hold">15</prop>
										<prop name="Slope">4.4</prop>
										<prop name="StepDelay">0</prop>
										<prop name="StepSize">0</prop>
										<prop name="Target">95</prop>
										<prop name="Target2">0</prop>
										<prop name="AcquisitionMode">0</prop>
										<prop name="AcqPerDegree">5</prop>
									</obj>
									<obj name="item" class="HTCRunSegment" version="2">
										<prop name="Hold">60</prop>
										<prop name="Slope">2.2</prop>
										<prop name="StepDelay">0</prop>
										<prop name="StepSize">0</prop>
										<prop name="Target">55</prop>
										<prop name="Target2">0</prop>
										<prop name="AcquisitionMode">1</prop>
										<prop name="AcqPerDegree">5</prop>
									</obj>
								</list>
							</obj>
						</obj>
					</list>
					<list name="AnalysisModes" count="4">
						<item>None</item>
						<item>Quantification</item>
						<item>Melting Curves</item>
						<item>Color Compensation</item>
					</list>
					<prop name="ChannelCount">4</prop>
					<prop name="InstrumentSubclass">HTC_VER_10</prop>
					<obj name="Container" class="HTCBlockType" version="1">
						<prop name="Id">bt96S</prop>
						<prop name="RowCount">8</prop>
						<prop name="ColCount">12</prop>
						<prop name="OvershootDnDelay">10</prop>
						<prop name="OvershootUpDelay">10</prop>
						<prop name="RampRateMaxDn">2.2</prop>
						<prop name="RampRateMaxUp">4.4</prop>
						<prop name="ReactionVolMin">10</prop>
						<prop name="ReactionVolMax">100</prop>
						<prop name="ReactionVolDefault">20</prop>
						<prop name="HorVertCrosstalkCoefficient">0.0003</prop>
						<prop name="DiagCrosstalkCoefficent">0.0001</prop>
					</obj>
					<prop name="MaxPositionsToSeek">96</prop>
					<obj name="DetectionFormats" class="DetectionFormats" version="2">
						<list name="emlist" count="14">
							<obj name="item" class="HTCDetectionFormat" version="1">
								<list name="emlist" count="1">
									<obj name="item" class="HTCChannel" version="2">
										<prop name="name">SYBR Green I / HRM Dye</prop>
										<prop name="Active">1</prop>
										<prop name="EmissionWL">510</prop>
										<prop name="ExcitationWL">465</prop>
										<prop name="IntgrTime">250</prop>
										<prop name="MaxIntgrTime">1000</prop>
										<prop name="MeltFactor">1.2</prop>
										<prop name="QuantFactor">30</prop>
									</obj>
								</list>
								<prop name="name">SYBR Green I / HRM Dye</prop>
								<prop name="Active">1</prop>
								<prop name="DefChannelNdx">0</prop>
								<prop name="DenominatorNdx">-1</prop>
								<prop name="ReadOnly">0</prop>
								<list name="EmissionWLAvail" count="6">
									<item>488</item>
									<item>510</item>
									<item>580</item>
									<item>610</item>
									<item>640</item>
									<item>660</item>
								</list>
								<list name="ExcitationWLAvail" count="5">
									<item>440</item>
									<item>465</item>
									<item>498</item>
									<item>533</item>
									<item>618</item>
								</list>
								<prop name="MeasuringMode">hmmDynamic</prop>
							</obj>
							<obj name="item" class="HTCDetectionFormat" version="1">
								<list name="emlist" count="1">
									<obj name="item" class="HTCChannel" version="2">
										<prop name="name">SimpleProbe</prop>
										<prop name="Active">1</prop>
										<prop name="EmissionWL">510</prop>
										<prop name="ExcitationWL">465</prop>
										<prop name="IntgrTime">250</prop>
										<prop name="MaxIntgrTime">2000</prop>
										<prop name="MeltFactor">1.2</prop>
										<prop name="QuantFactor">2</prop>
									</obj>
								</list>
								<prop name="name">SimpleProbe</prop>
								<prop name="Active">1</prop>
								<prop name="DefChannelNdx">0</prop>
								<prop name="DenominatorNdx">-1</prop>
								<prop name="ReadOnly">0</prop>
								<list name="EmissionWLAvail" count="6">
									<item>488</item>
									<item>510</item>
									<item>580</item>
									<item>610</item>
									<item>640</item>
									<item>660</item>
								</list>
								<list name="ExcitationWLAvail" count="5">
									<item>440</item>
									<item>465</item>
									<item>498</item>
									<item>533</item>
									<item>618</item>
								</list>
								<prop name="MeasuringMode">hmmDynamic</prop>
							</obj>
							<obj name="item" class="HTCDetectionFormat" version="1">
								<list name="emlist" count="1">
									<obj name="item" class="HTCChannel" version="2">
										<prop name="name">FAM</prop>
										<prop name="Active">1</prop>
										<prop name="EmissionWL">510</prop>
										<prop name="ExcitationWL">465</prop>
										<prop name="IntgrTime">250</prop>
										<prop name="MaxIntgrTime">2000</prop>
										<prop name="MeltFactor">1</prop>
										<prop name="QuantFactor">10</prop>
									</obj>
								</list>
								<prop name="name">Mono Color Hydrolysis Probe / UPL Probe</prop>
								<prop name="Active">1</prop>
								<prop name="DefChannelNdx">0</prop>
								<prop name="DenominatorNdx">-1</prop>
								<prop name="ReadOnly">0</prop>
								<list name="EmissionWLAvail" count="6">
									<item>488</item>
									<item>510</item>
									<item>580</item>
									<item>610</item>
									<item>640</item>
									<item>660</item>
								</list>
								<list name="ExcitationWLAvail" count="5">
									<item>440</item>
									<item>465</item>
									<item>498</item>
									<item>533</item>
									<item>618</item>
								</list>
								<prop name="MeasuringMode">hmmDynamic</prop>
							</obj>
							<obj name="item" class="HTCDetectionFormat" version="1">
								<list name="emlist" count="2">
									<obj name="item" class="HTCChannel" version="2">
										<prop name="name">FAM</prop>
										<prop name="Active">1</prop>
										<prop name="EmissionWL">510</prop>
										<prop name="ExcitationWL">465</prop>
										<prop name="IntgrTime">250</prop>
										<prop name="MaxIntgrTime">2000</prop>
										<prop name="MeltFactor">1</prop>
										<prop name="QuantFactor">10</prop>
									</obj>
									<obj name="item" class="HTCChannel" version="2">
										<prop name="name">VIC / HEX / Yellow555</prop>
										<prop name="Active">1</prop>
										<prop name="EmissionWL">580</prop>
										<prop name="ExcitationWL">533</prop>
										<prop name="IntgrTime">250</prop>
										<prop name="MaxIntgrTime">2000</prop>
										<prop name="MeltFactor">1</prop>
										<prop name="QuantFactor">10</prop>
									</obj>
								</list>
								<prop name="name">Dual Color Hydrolysis Probe / UPL Probe</prop>
								<prop name="Active">1</prop>
								<prop name="DefChannelNdx">0</prop>
								<prop name="DenominatorNdx">-1</prop>
								<prop name="ReadOnly">0</prop>
								<list name="EmissionWLAvail" count="6">
									<item>488</item>
									<item>510</item>
									<item>580</item>
									<item>610</item>
									<item>640</item>
									<item>660</item>
								</list>
								<list name="ExcitationWLAvail" count="5">
									<item>440</item>
									<item>465</item>
									<item>498</item>
									<item>533</item>
									<item>618</item>
								</list>
								<prop name="MeasuringMode">hmmDynamic</prop>
							</obj>
							<obj name="item" class="HTCDetectionFormat" version="1">
								<list name="emlist" count="3">
									<obj name="item" class="HTCChannel" version="2">
										<prop name="name">FAM</prop>
										<prop name="Active">1</prop>
										<prop name="EmissionWL">510</prop>
										<prop name="ExcitationWL">465</prop>
										<prop name="IntgrTime">250</prop>
										<prop name="MaxIntgrTime">2000</prop>
										<prop name="MeltFactor">1</prop>
										<prop name="QuantFactor">10</prop>
									</obj>
									<obj name="item" class="HTCChannel" version="2">
										<prop name="name">VIC / HEX / Yellow555</prop>
										<prop name="Active">1</prop>
										<prop name="EmissionWL">580</prop>
										<prop name="ExcitationWL">533</prop>
										<prop name="IntgrTime">250</prop>
										<prop name="MaxIntgrTime">2000</prop>
										<prop name="MeltFactor">1</prop>
										<prop name="QuantFactor">10</prop>
									</obj>
									<obj name="item" class="HTCChannel" version="2">
										<prop name="name">Cy 5 / Cy 5.5</prop>
										<prop name="Active">1</prop>
										<prop name="EmissionWL">660</prop>
										<prop name="ExcitationWL">618</prop>
										<prop name="IntgrTime">250</prop>
										<prop name="MaxIntgrTime">2000</prop>
										<prop name="MeltFactor">1</prop>
										<prop name="QuantFactor">10</prop>
									</obj>
								</list>
								<prop name="name">3 Color Hydrolysis Probe</prop>
								<prop name="Active">1</prop>
								<prop name="DefChannelNdx">0</prop>
								<prop name="DenominatorNdx">-1</prop>
								<prop name="ReadOnly">0</prop>
								<list name="EmissionWLAvail" count="6">
									<item>488</item>
									<item>510</item>
									<item>580</item>
									<item>610</item>
									<item>640</item>
									<item>660</item>
								</list>
								<list name="ExcitationWLAvail" count="5">
									<item>440</item>
									<item>465</item>
									<item>498</item>
									<item>533</item>
									<item>618</item>
								</list>
								<prop name="MeasuringMode">hmmDynamic</prop>
							</obj>
							<obj name="item" class="HTCDetectionFormat" version="1">
								<list name="emlist" count="4">
									<obj name="item" class="HTCChannel" version="2">
										<prop name="name">Cyan 500</prop>
										<prop name="Active">1</prop>
										<prop name="EmissionWL">488</prop>
										<prop name="ExcitationWL">440</prop>
										<prop name="IntgrTime">250</prop>
										<prop name="MaxIntgrTime">2000</prop>
										<prop name="MeltFactor">1</prop>
										<prop name="QuantFactor">10</prop>
									</obj>
									<obj name="item" class="HTCChannel" version="2">
										<prop name="name">FAM</prop>
										<prop name="Active">1</prop>
										<prop name="EmissionWL">580</prop>
										<prop name="ExcitationWL">498</prop>
										<prop name="IntgrTime">250</prop>
										<prop name="MaxIntgrTime">2000</prop>
										<prop name="MeltFactor">1</prop>
										<prop name="QuantFactor">10</prop>
									</obj>
									<obj name="item" class="HTCChannel" version="2">
										<prop name="name">Red 610</prop>
										<prop name="Active">1</prop>
										<prop name="EmissionWL">610</prop>
										<prop name="ExcitationWL">533</prop>
										<prop name="IntgrTime">250</prop>
										<prop name="MaxIntgrTime">2000</prop>
										<prop name="MeltFactor">1</prop>
										<prop name="QuantFactor">10</prop>
									</obj>
									<obj name="item" class="HTCChannel" version="2">
										<prop name="name">Cy 5 / Cy 5.5</prop>
										<prop name="Active">1</prop>
										<prop name="EmissionWL">660</prop>
										<prop name="ExcitationWL">618</prop>
										<prop name="IntgrTime">250</prop>
										<prop name="MaxIntgrTime">2000</prop>
										<prop name="MeltFactor">1</prop>
										<prop name="QuantFactor">10</prop>
									</obj>
								</list>
								<prop name="name">4 Color Hydrolysis Probe</prop>
								<prop name="Active">1</prop>
								<prop name="DefChannelNdx">0</prop>
								<prop name="DenominatorNdx">-1</prop>
								<prop name="ReadOnly">0</prop>
								<list name="EmissionWLAvail" count="6">
									<item>488</item>
									<item>510</item>
									<item>580</item>
									<item>610</item>
									<item>640</item>
									<item>660</item>
								</list>
								<list name="ExcitationWLAvail" count="5">
									<item>440</item>
									<item>465</item>
									<item>498</item>
									<item>533</item>
									<item>618</item>
								</list>
								<prop name="MeasuringMode">hmmDynamic</prop>
							</obj>
							<obj name="item" class="HTCDetectionFormat" version="1">
								<list name="emlist" count="1">
									<obj name="item" class="HTCChannel" version="2">
										<prop name="name">Red 640</prop>
										<prop name="Active">1</prop>
										<prop name="EmissionWL">640</prop>
										<prop name="ExcitationWL">498</prop>
										<prop name="IntgrTime">250</prop>
										<prop name="MaxIntgrTime">2000</prop>
										<prop name="MeltFactor">1.2</prop>
										<prop name="QuantFactor">5</prop>
									</obj>
								</list>
								<prop name="name">Mono Color HybProbe</prop>
								<prop name="Active">1</prop>
								<prop name="DefChannelNdx">0</prop>
								<prop name="DenominatorNdx">-1</prop>
								<prop name="ReadOnly">0</prop>
								<list name="EmissionWLAvail" count="6">
									<item>488</item>
									<item>510</item>
									<item>580</item>
									<item>610</item>
									<item>640</item>
									<item>660</item>
								</list>
								<list name="ExcitationWLAvail" count="5">
									<item>440</item>
									<item>465</item>
									<item>498</item>
									<item>533</item>
									<item>618</item>
								</list>
								<prop name="MeasuringMode">hmmDynamic</prop>
							</obj>
							<obj name="item" class="HTCDetectionFormat" version="1">
								<list name="emlist" count="4">
									<obj name="item" class="HTCChannel" version="2">
										<prop name="name">Fluos</prop>
										<prop name="Active">1</prop>
										<prop name="EmissionWL">510</prop>
										<prop name="ExcitationWL">465</prop>
										<prop name="IntgrTime">250</prop>
										<prop name="MaxIntgrTime">2000</prop>
										<prop name="MeltFactor">2</prop>
										<prop name="QuantFactor">1.5</prop>
									</obj>
									<obj name="item" class="HTCChannel" version="2">
										<prop name="name">Red 610</prop>
										<prop name="Active">1</prop>
										<prop name="EmissionWL">610</prop>
										<prop name="ExcitationWL">498</prop>
										<prop name="IntgrTime">250</prop>
										<prop name="MaxIntgrTime">2000</prop>
										<prop name="MeltFactor">1.2</prop>
										<prop name="QuantFactor">5</prop>
									</obj>
									<obj name="item" class="HTCChannel" version="2">
										<prop name="name">Red 640</prop>
										<prop name="Active">1</prop>
										<prop name="EmissionWL">640</prop>
										<prop name="ExcitationWL">498</prop>
										<prop name="IntgrTime">250</prop>
										<prop name="MaxIntgrTime">2000</prop>
										<prop name="MeltFactor">1.2</prop>
										<prop name="QuantFactor">5</prop>
									</obj>
									<obj name="item" class="HTCChannel" version="2">
										<prop name="name">Cy 5 / Cy 5.5</prop>
										<prop name="Active">1</prop>
										<prop name="EmissionWL">660</prop>
										<prop name="ExcitationWL">498</prop>
										<prop name="IntgrTime">250</prop>
										<prop name="MaxIntgrTime">2000</prop>
										<prop name="MeltFactor">1.2</prop>
										<prop name="QuantFactor">5</prop>
									</obj>
								</list>
								<prop name="name">Multi Color HybProbe</prop>
								<prop name="Active">1</prop>
								<prop name="DefChannelNdx">0</prop>
								<prop name="DenominatorNdx">-1</prop>
								<prop name="ReadOnly">0</prop>
								<list name="EmissionWLAvail" count="6">
									<item>488</item>
									<item>510</item>
									<item>580</item>
									<item>610</item>
									<item>640</item>
									<item>660</item>
								</list>
								<list name="ExcitationWLAvail" count="5">
									<item>440</item>
									<item>465</item>
									<item>498</item>
									<item>533</item>
									<item>618</item>
								</list>
								<prop name="MeasuringMode">hmmDynamic</prop>
							</obj>
							<obj name="item" class="HTCDetectionFormat" version="1">
								<list name="emlist" count="4">
									<obj name="item" class="HTCChannel" version="2">
										<prop name="name">465-510</prop>
										<prop name="Active">1</prop>
										<prop name="EmissionWL">510</prop>
										<prop name="ExcitationWL">465</prop>
										<prop name="IntgrTime">250</prop>
										<prop name="MaxIntgrTime">1000</prop>
										<prop name="MeltFactor">1</prop>
										<prop name="QuantFactor">1</prop>
									</obj>
									<obj name="item" class="HTCChannel" version="2">
										<prop name="name">533-580</prop>
										<prop name="Active">1</prop>
										<prop name="EmissionWL">580</prop>
										<prop name="ExcitationWL">533</prop>
										<prop name="IntgrTime">250</prop>
										<prop name="MaxIntgrTime">1000</prop>
										<prop name="MeltFactor">1</prop>
										<prop name="QuantFactor">1</prop>
									</obj>
									<obj name="item" class="HTCChannel" version="2">
										<prop name="name">533-610</prop>
										<prop name="Active">1</prop>
										<prop name="EmissionWL">610</prop>
										<prop name="ExcitationWL">533</prop>
										<prop name="IntgrTime">250</prop>
										<prop name="MaxIntgrTime">1000</prop>
										<prop name="MeltFactor">1</prop>
										<prop name="QuantFactor">1</prop>
									</obj>
									<obj name="item" class="HTCChannel" version="2">
										<prop name="name">618-660</prop>
										<prop name="Active">1</prop>
										<prop name="EmissionWL">660</prop>
										<prop name="ExcitationWL">618</prop>
										<prop name="IntgrTime">250</prop>
										<prop name="MaxIntgrTime">1000</prop>
										<prop name="MeltFactor">1</prop>
										<prop name="QuantFactor">1</prop>
									</obj>
								</list>
								<prop name="name">SCicchitano1</prop>
								<prop name="Active">1</prop>
								<prop name="DefChannelNdx">0</prop>
								<prop name="DenominatorNdx">-1</prop>
								<prop name="ReadOnly">0</prop>
								<list name="EmissionWLAvail" count="6">
									<item>488</item>
									<item>510</item>
									<item>580</item>
									<item>610</item>
									<item>640</item>
									<item>660</item>
								</list>
								<list name="ExcitationWLAvail" count="5">
									<item>440</item>
									<item>465</item>
									<item>498</item>
									<item>533</item>
									<item>618</item>
								</list>
								<prop name="MeasuringMode">hmmDynamic</prop>
							</obj>
							<obj name="item" class="HTCDetectionFormat" version="1">
								<list name="emlist" count="2">
									<obj name="item" class="HTCChannel" version="2">
										<prop name="name">465-510</prop>
										<prop name="Active">1</prop>
										<prop name="EmissionWL">510</prop>
										<prop name="ExcitationWL">465</prop>
										<prop name="IntgrTime">250</prop>
										<prop name="MaxIntgrTime">1000</prop>
										<prop name="MeltFactor">1</prop>
										<prop name="QuantFactor">1</prop>
									</obj>
									<obj name="item" class="HTCChannel" version="2">
										<prop name="name">498-580</prop>
										<prop name="Active">1</prop>
										<prop name="EmissionWL">580</prop>
										<prop name="ExcitationWL">498</prop>
										<prop name="IntgrTime">250</prop>
										<prop name="MaxIntgrTime">1000</prop>
										<prop name="MeltFactor">1</prop>
										<prop name="QuantFactor">1</prop>
									</obj>
								</list>
								<prop name="name">VIC and FAM</prop>
								<prop name="Active">1</prop>
								<prop name="DefChannelNdx">0</prop>
								<prop name="DenominatorNdx">-1</prop>
								<prop name="ReadOnly">0</prop>
								<list name="EmissionWLAvail" count="6">
									<item>488</item>
									<item>510</item>
									<item>580</item>
									<item>610</item>
									<item>640</item>
									<item>660</item>
								</list>
								<list name="ExcitationWLAvail" count="5">
									<item>440</item>
									<item>465</item>
									<item>498</item>
									<item>533</item>
									<item>618</item>
								</list>
								<prop name="MeasuringMode">hmmDynamic</prop>
							</obj>
							<obj name="item" class="HTCDetectionFormat" version="1">
								<list name="emlist" count="2">
									<obj name="item" class="HTCChannel" version="2">
										<prop name="name">465-510</prop>
										<prop name="Active">1</prop>
										<prop name="EmissionWL">510</prop>
										<prop name="ExcitationWL">465</prop>
										<prop name="IntgrTime">250</prop>
										<prop name="MaxIntgrTime">1000</prop>
										<prop name="MeltFactor">1</prop>
										<prop name="QuantFactor">1</prop>
									</obj>
									<obj name="item" class="HTCChannel" version="2">
										<prop name="name">533-580</prop>
										<prop name="Active">1</prop>
										<prop name="EmissionWL">580</prop>
										<prop name="ExcitationWL">533</prop>
										<prop name="IntgrTime">250</prop>
										<prop name="MaxIntgrTime">1000</prop>
										<prop name="MeltFactor">1</prop>
										<prop name="QuantFactor">1</prop>
									</obj>
								</list>
								<prop name="name">Borowsky</prop>
								<prop name="Active">1</prop>
								<prop name="DefChannelNdx">0</prop>
								<prop name="DenominatorNdx">-1</prop>
								<prop name="ReadOnly">0</prop>
								<list name="EmissionWLAvail" count="6">
									<item>488</item>
									<item>510</item>
									<item>580</item>
									<item>610</item>
									<item>640</item>
									<item>660</item>
								</list>
								<list name="ExcitationWLAvail" count="5">
									<item>440</item>
									<item>465</item>
									<item>498</item>
									<item>533</item>
									<item>618</item>
								</list>
								<prop name="MeasuringMode">hmmDynamic</prop>
							</obj>
							<obj name="item" class="HTCDetectionFormat" version="1">
								<list name="emlist" count="2">
									<obj name="item" class="HTCChannel" version="2">
										<prop name="name">533-580</prop>
										<prop name="Active">1</prop>
										<prop name="EmissionWL">580</prop>
										<prop name="ExcitationWL">533</prop>
										<prop name="IntgrTime">250</prop>
										<prop name="MaxIntgrTime">1000</prop>
										<prop name="MeltFactor">1</prop>
										<prop name="QuantFactor">1</prop>
									</obj>
									<obj name="item" class="HTCChannel" version="2">
										<prop name="name">465-510</prop>
										<prop name="Active">1</prop>
										<prop name="EmissionWL">510</prop>
										<prop name="ExcitationWL">465</prop>
										<prop name="IntgrTime">250</prop>
										<prop name="MaxIntgrTime">1000</prop>
										<prop name="MeltFactor">1</prop>
										<prop name="QuantFactor">1</prop>
									</obj>
								</list>
								<prop name="name">RLB</prop>
								<prop name="Active">1</prop>
								<prop name="DefChannelNdx">0</prop>
								<prop name="DenominatorNdx">-1</prop>
								<prop name="ReadOnly">0</prop>
								<list name="EmissionWLAvail" count="6">
									<item>488</item>
									<item>510</item>
									<item>580</item>
									<item>610</item>
									<item>640</item>
									<item>660</item>
								</list>
								<list name="ExcitationWLAvail" count="5">
									<item>440</item>
									<item>465</item>
									<item>498</item>
									<item>533</item>
									<item>618</item>
								</list>
								<prop name="MeasuringMode">hmmDynamic</prop>
							</obj>
							<obj name="item" class="HTCDetectionFormat" version="1">
								<list name="emlist" count="0">
								</list>
								<prop name="name">New Format 1</prop>
								<prop name="Active">1</prop>
								<prop name="DefChannelNdx">-1</prop>
								<prop name="DenominatorNdx">-1</prop>
								<prop name="ReadOnly">0</prop>
								<list name="EmissionWLAvail" count="6">
									<item>488</item>
									<item>510</item>
									<item>580</item>
									<item>610</item>
									<item>640</item>
									<item>660</item>
								</list>
								<list name="ExcitationWLAvail" count="5">
									<item>440</item>
									<item>465</item>
									<item>498</item>
									<item>533</item>
									<item>618</item>
								</list>
								<prop name="MeasuringMode">hmmDynamic</prop>
							</obj>
							<obj name="item" class="HTCDetectionFormat" version="1">
								<list name="emlist" count="4">
									<obj name="item" class="HTCChannel" version="2">
										<prop name="name">618-660</prop>
										<prop name="Active">1</prop>
										<prop name="EmissionWL">660</prop>
										<prop name="ExcitationWL">618</prop>
										<prop name="IntgrTime">250</prop>
										<prop name="MaxIntgrTime">1000</prop>
										<prop name="MeltFactor">1</prop>
										<prop name="QuantFactor">1</prop>
									</obj>
									<obj name="item" class="HTCChannel" version="2">
										<prop name="name">498-580</prop>
										<prop name="Active">1</prop>
										<prop name="EmissionWL">580</prop>
										<prop name="ExcitationWL">498</prop>
										<prop name="IntgrTime">250</prop>
										<prop name="MaxIntgrTime">1000</prop>
										<prop name="MeltFactor">1</prop>
										<prop name="QuantFactor">1</prop>
									</obj>
									<obj name="item" class="HTCChannel" version="2">
										<prop name="name">533-580</prop>
										<prop name="Active">1</prop>
										<prop name="EmissionWL">580</prop>
										<prop name="ExcitationWL">533</prop>
										<prop name="IntgrTime">250</prop>
										<prop name="MaxIntgrTime">1000</prop>
										<prop name="MeltFactor">1</prop>
										<prop name="QuantFactor">1</prop>
									</obj>
									<obj name="item" class="HTCChannel" version="2">
										<prop name="name">465-510</prop>
										<prop name="Active">1</prop>
										<prop name="EmissionWL">510</prop>
										<prop name="ExcitationWL">465</prop>
										<prop name="IntgrTime">250</prop>
										<prop name="MaxIntgrTime">1000</prop>
										<prop name="MeltFactor">1</prop>
										<prop name="QuantFactor">1</prop>
									</obj>
								</list>
								<prop name="name">Borowsky_2</prop>
								<prop name="Active">1</prop>
								<prop name="DefChannelNdx">0</prop>
								<prop name="DenominatorNdx">-1</prop>
								<prop name="ReadOnly">0</prop>
								<list name="EmissionWLAvail" count="6">
									<item>488</item>
									<item>510</item>
									<item>580</item>
									<item>610</item>
									<item>640</item>
									<item>660</item>
								</list>
								<list name="ExcitationWLAvail" count="5">
									<item>440</item>
									<item>465</item>
									<item>498</item>
									<item>533</item>
									<item>618</item>
								</list>
								<prop name="MeasuringMode">hmmDynamic</prop>
							</obj>
						</list>
						<prop name="DefFormatName">Borowsky_2</prop>
					</obj>
					<list name="AcquisitionModes" count="4">
						<item>None</item>
						<item>Single</item>
						<item>Continuous</item>
						<item>Step</item>
					</list>
					<prop name="SeekTemp">30</prop>
					<prop name="SampleVolume">10</prop>
					<prop name="PlateID">06148392</prop>
				</obj>
			</obj>
			<prop name="CompletedProgramNo">3</prop>
			<prop name="StopPoint">3</prop>
			<prop name="CarouselConstMoved">0</prop>
		</obj>
		<obj name="AnlsAndSampleInfo" class="AnlsAndSampleInfo" version="1">
			<obj name="AnlsPropTypes" class="PropertyTypeList" version="1">
				<list name="emlist" count="3">
					<obj name="item" class="SamplePropType" version="1">
						<prop name="name">Units</prop>
						<prop name="PropClass">QuantUnitsProp</prop>
						<prop name="IsChannelProperty">0</prop>
						<prop name="SelectorOrder">0</prop>
						<prop name="ShowInSelector">0</prop>
						<prop name="ShowInTable">0</prop>
						<prop name="TableOrder">0</prop>
					</obj>
					<obj name="item" class="SamplePropType" version="1">
						<prop name="name">ExtRef</prop>
						<prop name="PropClass">RQExtRefProp</prop>
						<prop name="IsChannelProperty">0</prop>
						<prop name="SelectorOrder">0</prop>
						<prop name="ShowInSelector">0</prop>
						<prop name="ShowInTable">0</prop>
						<prop name="TableOrder">0</prop>
					</obj>
					<obj name="item" class="SamplePropType" version="1">
						<prop name="name">Endpt External Experiment</prop>
						<prop name="PropClass">EndptGenoExtExp</prop>
						<prop name="IsChannelProperty">0</prop>
						<prop name="SelectorOrder">0</prop>
						<prop name="ShowInSelector">0</prop>
						<prop name="ShowInTable">0</prop>
						<prop name="TableOrder">0</prop>
					</obj>
				</list>
			</obj>
			<obj name="SamplePropTypes" class="PropertyTypeList" version="1">
				<list name="emlist" count="26">
					<obj name="item" class="SamplePosPropType" version="1">
						<prop name="name">Position</prop>
						<prop name="PropClass">GenSampleEditPosition</prop>
						<prop name="AnalysisClass">General</prop>
						<prop name="IsChannelProperty">0</prop>
						<prop name="SelectorOrder">0</prop>
						<prop name="ShowInSelector">0</prop>
						<prop name="ShowInTable">1</prop>
						<prop name="TableOrder">0</prop>
					</obj>
					<obj name="item" class="SamplePropType" version="1">
						<prop name="name">Color</prop>
						<prop name="PropClass">SamplePrefColor</prop>
						<prop name="AnalysisClass">General</prop>
						<prop name="IsChannelProperty">0</prop>
						<prop name="SelectorOrder">1</prop>
						<prop name="ShowInSelector">0</prop>
						<prop name="ShowInTable">1</prop>
						<prop name="TableOrder">1</prop>
					</obj>
					<obj name="item" class="SamplePropType" version="1">
						<prop name="name">Replicate of</prop>
						<prop name="PropClass">GenSampleEditReplicate</prop>
						<prop name="AnalysisClass">General</prop>
						<prop name="IsChannelProperty">0</prop>
						<prop name="SelectorOrder">2</prop>
						<prop name="ShowInSelector">0</prop>
						<prop name="ShowInTable">1</prop>
						<prop name="TableOrder">2</prop>
					</obj>
					<obj name="item" class="SamplePropType" version="1">
						<prop name="name">Sample Name</prop>
						<prop name="PropClass">GenSampleEditName</prop>
						<prop name="AnalysisClass">General</prop>
						<prop name="IsChannelProperty">0</prop>
						<prop name="SelectorOrder">3</prop>
						<prop name="ShowInSelector">1</prop>
						<prop name="ShowInTable">1</prop>
						<prop name="TableOrder">3</prop>
					</obj>
					<obj name="item" class="SamplePropType" version="1">
						<prop name="name">Subsets</prop>
						<prop name="PropClass">GenSampleEditSubset</prop>
						<prop name="AnalysisClass">General</prop>
						<prop name="IsChannelProperty">0</prop>
						<prop name="SelectorOrder">4</prop>
						<prop name="ShowInSelector">0</prop>
						<prop name="ShowInTable">0</prop>
						<prop name="TableOrder">4</prop>
					</obj>
					<obj name="item" class="SamplePropType" version="1">
						<prop name="name">Notes</prop>
						<prop name="PropClass">GenSampleEditNotes</prop>
						<prop name="AnalysisClass">General</prop>
						<prop name="IsChannelProperty">0</prop>
						<prop name="SelectorOrder">5</prop>
						<prop name="ShowInSelector">0</prop>
						<prop name="ShowInTable">0</prop>
						<prop name="TableOrder">5</prop>
					</obj>
					<obj name="item" class="SamplePropType" version="1">
						<prop name="name">Sample ID</prop>
						<prop name="PropClass">HTCSampleID</prop>
						<prop name="AnalysisClass">General</prop>
						<prop name="IsChannelProperty">0</prop>
						<prop name="SelectorOrder">6</prop>
						<prop name="ShowInSelector">0</prop>
						<prop name="ShowInTable">0</prop>
						<prop name="TableOrder">6</prop>
					</obj>
					<obj name="item" class="SamplePropType" version="1">
						<prop name="name">Sample Prep Notes</prop>
						<prop name="PropClass">HTCSamplePrepNotes</prop>
						<prop name="AnalysisClass">General</prop>
						<prop name="IsChannelProperty">0</prop>
						<prop name="SelectorOrder">7</prop>
						<prop name="ShowInSelector">0</prop>
						<prop name="ShowInTable">0</prop>
						<prop name="TableOrder">7</prop>
					</obj>
					<obj name="item" class="SamplePrefWidthType" version="1">
						<prop name="name">Width</prop>
						<prop name="PropClass">SamplePrefWidth</prop>
						<prop name="AnalysisClass">Sample preferences</prop>
						<prop name="IsChannelProperty">0</prop>
						<prop name="SelectorOrder">8</prop>
						<prop name="ShowInSelector">0</prop>
						<prop name="ShowInTable">0</prop>
						<prop name="TableOrder">8</prop>
					</obj>
					<obj name="item" class="SamplePrefLineStyleType" version="1">
						<prop name="name">Line Style</prop>
						<prop name="PropClass">SamplePrefLineStyle</prop>
						<prop name="AnalysisClass">Sample preferences</prop>
						<prop name="IsChannelProperty">0</prop>
						<prop name="SelectorOrder">9</prop>
						<prop name="ShowInSelector">0</prop>
						<prop name="ShowInTable">0</prop>
						<prop name="TableOrder">9</prop>
					</obj>
					<obj name="item" class="SamplePrefPointStyleType" version="1">
						<prop name="name">Point Style</prop>
						<prop name="PropClass">SamplePrefPointStyle</prop>
						<prop name="AnalysisClass">Sample preferences</prop>
						<prop name="IsChannelProperty">0</prop>
						<prop name="SelectorOrder">10</prop>
						<prop name="ShowInSelector">0</prop>
						<prop name="ShowInTable">0</prop>
						<prop name="TableOrder">10</prop>
					</obj>
					<obj name="item" class="SamplePropType" version="1">
						<prop name="name">Dominant Channel</prop>
						<prop name="PropClass">DominantChannelProp</prop>
						<prop name="AnalysisClass">Color Compensation Analysis</prop>
						<prop name="IsChannelProperty">0</prop>
						<prop name="SelectorOrder">11</prop>
						<prop name="ShowInSelector">0</prop>
						<prop name="ShowInTable">0</prop>
						<prop name="TableOrder">11</prop>
					</obj>
					<obj name="item" class="EndPtSampleTypePropertyType" version="1">
						<prop name="name">EndPt Sample Type</prop>
						<prop name="PropClass">GroupingSample</prop>
						<prop name="AnalysisClass">EndPtGenotyping</prop>
						<prop name="IsChannelProperty">0</prop>
						<prop name="SelectorOrder">12</prop>
						<prop name="ShowInSelector">0</prop>
						<prop name="ShowInTable">0</prop>
						<prop name="TableOrder">12</prop>
					</obj>
					<obj name="item" class="SamplePropType" version="1">
						<prop name="name">EndPt Genotype</prop>
						<prop name="PropClass">Genotype</prop>
						<prop name="AnalysisClass">EndPtGenotyping</prop>
						<prop name="IsChannelProperty">0</prop>
						<prop name="SelectorOrder">13</prop>
						<prop name="ShowInSelector">0</prop>
						<prop name="ShowInTable">0</prop>
						<prop name="TableOrder">13</prop>
					</obj>
					<obj name="item" class="SamplePropType" version="1">
						<prop name="name">Target Name</prop>
						<prop name="PropClass">TargetName</prop>
						<prop name="AnalysisClass">General</prop>
						<prop name="IsChannelProperty">1</prop>
						<prop name="SelectorOrder">14</prop>
						<prop name="ShowInSelector">0</prop>
						<prop name="ShowInTable">0</prop>
						<prop name="TableOrder">14</prop>
					</obj>
					<obj name="item" class="QuantSampleTypePropertyType" version="1">
						<prop name="name">Quantification Sample Type</prop>
						<prop name="PropClass">QuantSampleTypeProperty</prop>
						<prop name="AnalysisClass">Quantification Analysis</prop>
						<prop name="IsChannelProperty">1</prop>
						<prop name="SelectorOrder">15</prop>
						<prop name="ShowInSelector">0</prop>
						<prop name="ShowInTable">0</prop>
						<prop name="TableOrder">15</prop>
					</obj>
					<obj name="item" class="SamplePropType" version="1">
						<prop name="name">Concentration</prop>
						<prop name="PropClass">QuantConcProperty</prop>
						<prop name="AnalysisClass">Quantification Analysis</prop>
						<prop name="IsChannelProperty">1</prop>
						<prop name="SelectorOrder">16</prop>
						<prop name="ShowInSelector">0</prop>
						<prop name="ShowInTable">0</prop>
						<prop name="TableOrder">16</prop>
					</obj>
					<obj name="item" class="QuantCpType" version="1">
						<prop name="name">Cp Low</prop>
						<prop name="PropClass">QuantCpLowProp</prop>
						<prop name="AnalysisClass">Quantification Analysis</prop>
						<prop name="IsChannelProperty">1</prop>
						<prop name="SelectorOrder">17</prop>
						<prop name="ShowInSelector">0</prop>
						<prop name="ShowInTable">0</prop>
						<prop name="TableOrder">17</prop>
					</obj>
					<obj name="item" class="QuantCpType" version="1">
						<prop name="name">Cp High</prop>
						<prop name="PropClass">QuantCpHighProp</prop>
						<prop name="AnalysisClass">Quantification Analysis</prop>
						<prop name="IsChannelProperty">1</prop>
						<prop name="SelectorOrder">18</prop>
						<prop name="ShowInSelector">0</prop>
						<prop name="ShowInTable">0</prop>
						<prop name="TableOrder">18</prop>
					</obj>
					<obj name="item" class="GroupSampleTypePropertyType" version="1">
						<prop name="name">Melt Geno Sample Type</prop>
						<prop name="PropClass">GroupChannelTypeProp</prop>
						<prop name="AnalysisClass">Melt Geno</prop>
						<prop name="IsChannelProperty">1</prop>
						<prop name="SelectorOrder">19</prop>
						<prop name="ShowInSelector">0</prop>
						<prop name="ShowInTable">0</prop>
						<prop name="TableOrder">19</prop>
					</obj>
					<obj name="item" class="SamplePropType" version="1">
						<prop name="name">Melt Geno Genotype</prop>
						<prop name="PropClass">ChannelGenotype</prop>
						<prop name="AnalysisClass">Melt Geno</prop>
						<prop name="IsChannelProperty">1</prop>
						<prop name="SelectorOrder">20</prop>
						<prop name="ShowInSelector">0</prop>
						<prop name="ShowInTable">0</prop>
						<prop name="TableOrder">20</prop>
					</obj>
					<obj name="item" class="RQTargetPropertyType" version="1">
						<prop name="name">Target Type</prop>
						<prop name="PropClass">RQTargetProperty</prop>
						<prop name="AnalysisClass">Relative Quantification</prop>
						<prop name="IsChannelProperty">1</prop>
						<prop name="SelectorOrder">21</prop>
						<prop name="ShowInSelector">0</prop>
						<prop name="ShowInTable">0</prop>
						<prop name="TableOrder">21</prop>
					</obj>
					<obj name="item" class="RQSampleTargetPropertyType" version="1">
						<prop name="name">Combined Sample and Target Type</prop>
						<prop name="PropClass">RQSampleTargetProperty</prop>
						<prop name="AnalysisClass">Relative Quantification</prop>
						<prop name="IsChannelProperty">1</prop>
						<prop name="SelectorOrder">22</prop>
						<prop name="ShowInSelector">0</prop>
						<prop name="ShowInTable">0</prop>
						<prop name="TableOrder">22</prop>
					</obj>
					<obj name="item" class="SamplePropType" version="1">
						<prop name="name">Efficiency</prop>
						<prop name="PropClass">RQEffProp</prop>
						<prop name="AnalysisClass">Relative Quantification</prop>
						<prop name="IsChannelProperty">1</prop>
						<prop name="SelectorOrder">23</prop>
						<prop name="ShowInSelector">0</prop>
						<prop name="ShowInTable">0</prop>
						<prop name="TableOrder">23</prop>
					</obj>
					<obj name="item" class="GroupSampleTypePropertyTypeNoPos" version="1">
						<prop name="name">Scanning Sample Type</prop>
						<prop name="PropClass">GroupChannelTypeProp</prop>
						<prop name="AnalysisClass">Scanning</prop>
						<prop name="IsChannelProperty">1</prop>
						<prop name="SelectorOrder">24</prop>
						<prop name="ShowInSelector">0</prop>
						<prop name="ShowInTable">0</prop>
						<prop name="TableOrder">24</prop>
					</obj>
					<obj name="item" class="SamplePropType" version="1">
						<prop name="name">Scanning Genotype</prop>
						<prop name="PropClass">ChannelGenotype</prop>
						<prop name="AnalysisClass">Scanning</prop>
						<prop name="IsChannelProperty">1</prop>
						<prop name="SelectorOrder">25</prop>
						<prop name="ShowInSelector">0</prop>
						<prop name="ShowInTable">0</prop>
						<prop name="TableOrder">25</prop>
					</obj>
				</list>
			</obj>
			<obj name="SelectedChannels" class="TEMIntegerSet" version="1">
				<list name="Items" count="4">
					<prop name="Item">0</prop>
					<prop name="Item">1</prop>
					<prop name="Item">2</prop>
					<prop name="Item">3</prop>
				</list>
			</obj>
			<obj name="AnalysisProperties" class="ExpPropList" version="1">
				<list name="emlist" count="3">
					<obj name="PropertyObject" class="EndptGenoExtExp" version="3">
						<prop name="PropertyTypeName">Endpt External Experiment</prop>
					</obj>
					<obj name="PropertyObject" class="RQExtRefProp" version="3">
						<prop name="PropertyTypeName">ExtRef</prop>
						<prop name="RefExpProg">-1</prop>
					</obj>
					<obj name="PropertyObject" class="QuantUnitsProp" version="3">
						<prop name="PropertyTypeName">Units</prop>
					</obj>
				</list>
			</obj>
			<obj name="SampleInfoList" class="SamplePropInfoList" version="1">
				<list name="emlist" count="96">
					<obj name="item" class="SamplePropInfo" version="1">
						<obj name="ChannelProperties" class="ChanPropList" version="2">
							<obj name="ChannelProperties" class="EMList" version="1">
								<list name="emlist" count="4">
									<obj name="item" class="PropertyList" version="1">
										<list name="emlist" count="12">
											<obj name="PropertyObject" class="RQSampleTargetProperty" version="4">
												<prop name="PropertyTypeName">Combined Sample and Target Type</prop>
												<prop name="Position">0</prop>
												<prop name="IsDefault">0</prop>
												<obj name="ChannelProp" class="ChannelProperty" version="1">
													<prop name="ChannelIdx">0</prop>
												</obj>
											</obj>
											<obj name="PropertyObject" class="QuantConcProperty" version="4">
												<prop name="PropertyTypeName">Concentration</prop>
												<prop name="Position">0</prop>
												<prop name="IsDefault">1</prop>
												<prop name="Concentration">0</prop>
												<obj name="ChannelProp" class="ChannelProperty" version="1">
													<prop name="ChannelIdx">0</prop>
												</obj>
												<prop name="ReadOnly">1</prop>
											</obj>
											<obj name="PropertyObject" class="QuantCpHighProp" version="4">
												<prop name="PropertyTypeName">Cp High</prop>
												<prop name="Position">0</prop>
												<prop name="IsDefault">1</prop>
												<prop name="CpRangeHigh">0</prop>
												<obj name="ChannelProp" class="ChannelProperty" version="1">
													<prop name="ChannelIdx">0</prop>
												</obj>
												<prop name="ReadOnly">1</prop>
											</obj>
											<obj name="PropertyObject" class="QuantCpLowProp" version="4">
												<prop name="PropertyTypeName">Cp Low</prop>
												<prop name="Position">0</prop>
												<prop name="IsDefault">1</prop>
												<prop name="CpRangeLow">0</prop>
												<obj name="ChannelProp" class="ChannelProperty" version="1">
													<prop name="ChannelIdx">0</prop>
												</obj>
												<prop name="ReadOnly">1</prop>
											</obj>
											<obj name="PropertyObject" class="RQEffProp" version="4">
												<prop name="PropertyTypeName">Efficiency</prop>
												<prop name="Position">0</prop>
												<prop name="IsDefault">1</prop>
												<prop name="Efficiency">2</prop>
												<obj name="ChannelProp" class="ChannelProperty" version="1">
													<prop name="ChannelIdx">0</prop>
												</obj>
											</obj>
											<obj name="PropertyObject" class="ChannelGenotype" version="4">
												<prop name="PropertyTypeName">Melt Geno Genotype</prop>
												<prop name="Position">0</prop>
												<prop name="IsDefault">1</prop>
												<prop name="ReadOnly">1</prop>
												<obj name="ChannelProp" class="ChannelProperty" version="1">
													<prop name="ChannelIdx">0</prop>
												</obj>
											</obj>
											<obj name="PropertyObject" class="GroupChannelTypeProp" version="4">
												<prop name="PropertyTypeName">Melt Geno Sample Type</prop>
												<prop name="Position">0</prop>
												<prop name="IsDefault">0</prop>
												<prop name="GroupSampleType">mstUnknown</prop>
												<obj name="ChannelProp" class="ChannelProperty" version="1">
													<prop name="ChannelIdx">0</prop>
												</obj>
											</obj>
											<obj name="PropertyObject" class="QuantSampleTypeProperty" version="4">
												<prop name="PropertyTypeName">Quantification Sample Type</prop>
												<prop name="Position">0</prop>
												<prop name="IsDefault">0</prop>
												<prop name="SampleType">qsUnknown</prop>
												<obj name="ChannelProp" class="ChannelProperty" version="1">
													<prop name="ChannelIdx">0</prop>
												</obj>
											</obj>
											<obj name="PropertyObject" class="ChannelGenotype" version="4">
												<prop name="PropertyTypeName">Scanning Genotype</prop>
												<prop name="Position">0</prop>
												<prop name="IsDefault">1</prop>
												<prop name="ReadOnly">1</prop>
												<obj name="ChannelProp" class="ChannelProperty" version="1">
													<prop name="ChannelIdx">0</prop>
												</obj>
											</obj>
											<obj name="PropertyObject" class="GroupChannelTypeProp" version="4">
												<prop name="PropertyTypeName">Scanning Sample Type</prop>
												<prop name="Position">0</prop>
												<prop name="IsDefault">0</prop>
												<prop name="GroupSampleType">mstUnknown</prop>
												<obj name="ChannelProp" class="ChannelProperty" version="1">
													<prop name="ChannelIdx">0</prop>
												</obj>
											</obj>
											<obj name="PropertyObject" class="TargetName" version="4">
												<prop name="PropertyTypeName">Target Name</prop>
												<prop name="Position">0</prop>
												<prop name="IsDefault">1</prop>
												<obj name="ChannelProp" class="ChannelProperty" version="1">
													<prop name="ChannelIdx">0</prop>
												</obj>
											</obj>
											<obj name="PropertyObject" class="RQTargetProperty" version="4">
												<prop name="PropertyTypeName">Target Type</prop>
												<prop name="Position">0</prop>
												<prop name="IsDefault">0</prop>
												<prop name="TargetType">dtNone</prop>
												<obj name="ChannelProp" class="ChannelProperty" version="1">
													<prop name="ChannelIdx">0</prop>
												</obj>
											</obj>
										</list>
									</obj>
									<obj name="item" class="PropertyList" version="1">
										<list name="emlist" count="12">
											<obj name="PropertyObject" class="RQSampleTargetProperty" version="4">
												<prop name="PropertyTypeName">Combined Sample and Target Type</prop>
												<prop name="Position">0</prop>
												<prop name="IsDefault">0</prop>
												<obj name="ChannelProp" class="ChannelProperty" version="1">
													<prop name="ChannelIdx">1</prop>
												</obj>
											</obj>
											<obj name="PropertyObject" class="QuantConcProperty" version="4">
												<prop name="PropertyTypeName">Concentration</prop>
												<prop name="Position">0</prop>
												<prop name="IsDefault">1</prop>
												<prop name="Concentration">0</prop>
												<obj name="ChannelProp" class="ChannelProperty" version="1">
													<prop name="ChannelIdx">1</prop>
												</obj>
												<prop name="ReadOnly">1</prop>
											</obj>
											<obj name="PropertyObject" class="QuantCpHighProp" version="4">
												<prop name="PropertyTypeName">Cp High</prop>
												<prop name="Position">0</prop>
												<prop name="IsDefault">1</prop>
												<prop name="CpRangeHigh">0</prop>
												<obj name="ChannelProp" class="ChannelProperty" version="1">
													<prop name="ChannelIdx">1</prop>
												</obj>
												<prop name="ReadOnly">1</prop>
											</obj>
											<obj name="PropertyObject" class="QuantCpLowProp" version="4">
												<prop name="PropertyTypeName">Cp Low</prop>
												<prop name="Position">0</prop>
												<prop name="IsDefault">1</prop>
												<prop name="CpRangeLow">0</prop>
												<obj name="ChannelProp" class="ChannelProperty" version="1">
													<prop name="ChannelIdx">1</prop>
												</obj>
												<prop name="ReadOnly">1</prop>
											</obj>
											<obj name="PropertyObject" class="RQEffProp" version="4">
												<prop name="PropertyTypeName">Efficiency</prop>
												<prop name="Position">0</prop>
												<prop name="IsDefault">1</prop>
												<prop name="Efficiency">2</prop>
												<obj name="ChannelProp" class="ChannelProperty" version="1">
													<prop name="ChannelIdx">1</prop>
												</obj>
											</obj>
											<obj name="PropertyObject" class="ChannelGenotype" version="4">
												<prop name="PropertyTypeName">Melt Geno Genotype</prop>
												<prop name="Position">0</prop>
												<prop name="IsDefault">1</prop>
												<prop name="ReadOnly">1</prop>
												<obj name="ChannelProp" class="ChannelProperty" version="1">
													<prop name="ChannelIdx">1</prop>
												</obj>
											</obj>
											<obj name="PropertyObject" class="GroupChannelTypeProp" version="4">
												<prop name="PropertyTypeName">Melt Geno Sample Type</prop>
												<prop name="Position">0</prop>
												<prop name="IsDefault">0</prop>
												<prop name="GroupSampleType">mstUnknown</prop>
												<obj name="ChannelProp" class="ChannelProperty" version="1">
													<prop name="ChannelIdx">1</prop>
												</obj>
											</obj>
											<obj name="PropertyObject" class="QuantSampleTypeProperty" version="4">
												<prop name="PropertyTypeName">Quantification Sample Type</prop>
												<prop name="Position">0</prop>
												<prop name="IsDefault">0</prop>
												<prop name="SampleType">qsUnknown</prop>
												<obj name="ChannelProp" class="ChannelProperty" version="1">
													<prop name="ChannelIdx">1</prop>
												</obj>
											</obj>
											<obj name="PropertyObject" class="ChannelGenotype" version="4">
												<prop name="PropertyTypeName">Scanning Genotype</prop>
												<prop name="Position">0</prop>
												<prop name="IsDefault">1</prop>
												<prop name="ReadOnly">1</prop>
												<obj name="ChannelProp" class="ChannelProperty" version="1">
													<prop name="ChannelIdx">1</prop>
												</obj>
											</obj>
											<obj name="PropertyObject" class="GroupChannelTypeProp" version="4">
												<prop name="PropertyTypeName">Scanning Sample Type</prop>
												<prop name="Position">0</prop>
												<prop name="IsDefault">0</prop>
												<prop name="GroupSampleType">mstUnknown</prop>
												<obj name="ChannelProp" class="ChannelProperty" version="1">
													<prop name="ChannelIdx">1</prop>
												</obj>
											</obj>
											<obj name="PropertyObject" class="TargetName" version="4">
												<prop name="PropertyTypeName">Target Name</prop>
												<prop name="Position">0</prop>
												<prop name="IsDefault">1</prop>
												<obj name="ChannelProp" class="ChannelProperty" version="1">
													<prop name="ChannelIdx">1</prop>
												</obj>
											</obj>
											<obj name="PropertyObject" class="RQTargetProperty" version="4">
												<prop name="PropertyTypeName">Target Type</prop>
												<prop name="Position">0</prop>
												<prop name="IsDefault">0</prop>
												<prop name="TargetType">dtNone</prop>
												<obj name="ChannelProp" class="ChannelProperty" version="1">
													<prop name="ChannelIdx">1</prop>
												</obj>
											</obj>
										</list>
									</obj>
									<obj name="item" class="PropertyList" version="1">
										<list name="emlist" count="12">
											<obj name="PropertyObject" class="RQSampleTargetProperty" version="4">
												<prop name="PropertyTypeName">Combined Sample and Target Type</prop>
												<prop name="Position">0</prop>
												<prop name="IsDefault">0</prop>
												<obj name="ChannelProp" class="ChannelProperty" version="1">
													<prop name="ChannelIdx">2</prop>
												</obj>
											</obj>
											<obj name="PropertyObject" class="QuantConcProperty" version="4">
												<prop name="PropertyTypeName">Concentration</prop>
												<prop name="Position">0</prop>
												<prop name="IsDefault">1</prop>
												<prop name="Concentration">0</prop>
												<obj name="ChannelProp" class="ChannelProperty" version="1">
													<prop name="ChannelIdx">2</prop>
												</obj>
												<prop name="ReadOnly">1</prop>
											</obj>
											<obj name="PropertyObject" class="QuantCpHighProp" version="4">
												<prop name="PropertyTypeName">Cp High</prop>
												<prop name="Position">0</prop>
												<prop name="IsDefault">1</prop>
												<prop name="CpRangeHigh">0</prop>
												<obj name="ChannelProp" class="ChannelProperty" version="1">
													<prop name="ChannelIdx">2</prop>
												</obj>
												<prop name="ReadOnly">1</prop>
											</obj>
											<obj name="PropertyObject" class="QuantCpLowProp" version="4">
												<prop name="PropertyTypeName">Cp Low</prop>
												<prop name="Position">0</prop>
												<prop name="IsDefault">1</prop>
												<prop name="CpRangeLow">0</prop>
												<obj name="ChannelProp" class="ChannelProperty" version="1">
													<prop name="ChannelIdx">2</prop>
												</obj>
												<prop name="ReadOnly">1</prop>
											</obj>
											<obj name="PropertyObject" class="RQEffProp" version="4">
												<prop name="PropertyTypeName">Efficiency</prop>
												<prop name="Position">0</prop>
												<prop name="IsDefault">1</prop>
												<prop name="Efficiency">2</prop>
												<obj name="ChannelProp" class="ChannelProperty" version="1">
													<prop name="ChannelIdx">2</prop>
												</obj>
											</obj>
											<obj name="PropertyObject" class="ChannelGenotype" version="4">
												<prop name="PropertyTypeName">Melt Geno Genotype</prop>
												<prop name="Position">0</prop>
												<prop name="IsDefault">1</prop>
												<prop name="ReadOnly">1</prop>
												<obj name="ChannelProp" class="ChannelProperty" version="1">
													<prop name="ChannelIdx">2</prop>
												</obj>
											</obj>
											<obj name="PropertyObject" class="GroupChannelTypeProp" version="4">
												<prop name="PropertyTypeName">Melt Geno Sample Type</prop>
												<prop name="Position">0</prop>
												<prop name="IsDefault">0</prop>
												<prop name="GroupSampleType">mstUnknown</prop>
												<obj name="ChannelProp" class="ChannelProperty" version="1">
													<prop name="ChannelIdx">2</prop>
												</obj>
											</obj>
											<obj name="PropertyObject" class="QuantSampleTypeProperty" version="4">
												<prop name="PropertyTypeName">Quantification Sample Type</prop>
												<prop name="Position">0</prop>
												<prop name="IsDefault">0</prop>
												<prop name="SampleType">qsUnknown</prop>
												<obj name="ChannelProp" class="ChannelProperty" version="1">
													<prop name="ChannelIdx">2</prop>
												</obj>
											</obj>
											<obj name="PropertyObject" class="ChannelGenotype" version="4">
												<prop name="PropertyTypeName">Scanning Genotype</prop>
												<prop name="Position">0</prop>
												<prop name="IsDefault">1</prop>
												<prop name="ReadOnly">1</prop>
												<obj name="ChannelProp" class="ChannelProperty" version="1">
													<prop name="ChannelIdx">2</prop>
												</obj>
											</obj>
											<obj name="PropertyObject" class="GroupChannelTypeProp" version="4">
												<prop name="PropertyTypeName">Scanning Sample Type</prop>
												<prop name="Position">0</prop>
												<prop name="IsDefault">0</prop>
												<prop name="GroupSampleType">mstUnknown</prop>
												<obj name="ChannelProp" class="ChannelProperty" version="1">
													<prop name="ChannelIdx">2</prop>
												</obj>
											</obj>
											<obj name="PropertyObject" class="TargetName" version="4">
												<prop name="PropertyTypeName">Target Name</prop>
												<prop name="Position">0</prop>
												<prop name="IsDefault">1</prop>
												<obj name="ChannelProp" class="ChannelProperty" version="1">
													<prop name="ChannelIdx">2</prop>
												</obj>
											</obj>
											<obj name="PropertyObject" class="RQTargetProperty" version="4">
												<prop name="PropertyTypeName">Target Type</prop>
												<prop name="Position">0</prop>
												<prop name="IsDefault">0</prop>
												<prop name="TargetType">dtNone</prop>
												<obj name="ChannelProp" class="ChannelProperty" version="1">
													<prop name="ChannelIdx">2</prop>
												</obj>
											</obj>
										</list>
									</obj>
									<obj name="item" class="PropertyList" version="1">
										<list name="emlist" count="12">
											<obj name="PropertyObject" class="RQSampleTargetProperty" version="4">
												<prop name="PropertyTypeName">Combined Sample and Target Type</prop>
												<prop name="Position">0</prop>
												<prop name="IsDefault">0</prop>
												<obj name="ChannelProp" class="ChannelProperty" version="1">
													<prop name="ChannelIdx">3</prop>
												</obj>
											</obj>
											<obj name="PropertyObject" class="QuantConcProperty" version="4">
												<prop name="PropertyTypeName">Concentration</prop>
												<prop name="Position">0</prop>
												<prop name="IsDefault">1</prop>
												<prop name="Concentration">0</prop>
												<obj name="ChannelProp" class="ChannelProperty" version="1">
													<prop name="ChannelIdx">3</prop>
												</obj>
												<prop name="ReadOnly">1</prop>
											</obj>
											<obj name="PropertyObject" class="QuantCpHighProp" version="4">
												<prop name="PropertyTypeName">Cp High</prop>
												<prop name="Position">0</prop>
												<prop name="IsDefault">1</prop>
												<prop name="CpRangeHigh">0</prop>
												<obj name="ChannelProp" class="ChannelProperty" version="1">
													<prop name="ChannelIdx">3</prop>
												</obj>
												<prop name="ReadOnly">1</prop>
											</obj>
											<obj name="PropertyObject" class="QuantCpLowProp" version="4">
												<prop name="PropertyTypeName">Cp Low</prop>
												<prop name="Position">0</prop>
												<prop name="IsDefault">1</prop>
												<prop name="CpRangeLow">0</prop>
												<obj name="ChannelProp" class="ChannelProperty" version="1">
													<prop name="ChannelIdx">3</prop>
												</obj>
												<prop name="ReadOnly">1</prop>
											</obj>
											<obj name="PropertyObject" class="RQEffProp" version="4">
												<prop name="PropertyTypeName">Efficiency</prop>
												<prop name="Position">0</prop>
												<prop name="IsDefault">1</prop>
												<prop name="Efficiency">2</prop>
												<obj name="ChannelProp" class="ChannelProperty" version="1">
													<prop name="ChannelIdx">3</prop>
												</obj>
											</obj>
											<obj name="PropertyObject" class="ChannelGenotype" version="4">
												<prop name="PropertyTypeName">Melt Geno Genotype</prop>
												<prop name="Position">0</prop>
												<prop name="IsDefault">1</prop>
												<prop name="ReadOnly">1</prop>
												<obj name="ChannelProp" class="ChannelProperty" version="1">
													<prop name="ChannelIdx">3</prop>
												</obj>
											</obj>
											<obj name="PropertyObject" class="GroupChannelTypeProp" version="4">
												<prop name="PropertyTypeName">Melt Geno Sample Type</prop>
												<prop name="Position">0</prop>
												<prop name="IsDefault">0</prop>
												<prop name="GroupSampleType">mstUnknown</prop>
												<obj name="ChannelProp" class="ChannelProperty" version="1">
													<prop name="ChannelIdx">3</prop>
												</obj>
											</obj>
											<obj name="PropertyObject" class="QuantSampleTypeProperty" version="4">
												<prop name="PropertyTypeName">Quantification Sample Type</prop>
												<prop name="Position">0</prop>
												<prop name="IsDefault">0</prop>
												<prop name="SampleType">qsUnknown</prop>
												<obj name="ChannelProp" class="ChannelProperty" version="1">
													<prop name="ChannelIdx">3</prop>
												</obj>
											</obj>
											<obj name="PropertyObject" class="ChannelGenotype" version="4">
												<prop name="PropertyTypeName">Scanning Genotype</prop>
												<prop name="Position">0</prop>
												<prop name="IsDefault">1</prop>
												<prop name="ReadOnly">1</prop>
												<obj name="ChannelProp" class="ChannelProperty" version="1">
													<prop name="ChannelIdx">3</prop>
												</obj>
											</obj>
											<obj name="PropertyObject" class="GroupChannelTypeProp" version="4">
												<prop name="PropertyTypeName">Scanning Sample Type</prop>
												<prop name="Position">0</prop>
												<prop name="IsDefault">0</prop>
												<prop name="GroupSampleType">mstUnknown</prop>
												<obj name="ChannelProp" class="ChannelProperty" version="1">
													<prop name="ChannelIdx">3</prop>
												</obj>
											</obj>
											<obj name="PropertyObject" class="TargetName" version="4">
												<prop name="PropertyTypeName">Target Name</prop>
												<prop name="Position">0</prop>
												<prop name="IsDefault">1</prop>
												<obj name="ChannelProp" class="ChannelProperty" version="1">
													<prop name="ChannelIdx">3</prop>
												</obj>
											</obj>
											<obj name="PropertyObject" class="RQTargetProperty" version="4">
												<prop name="PropertyTypeName">Target Type</prop>
												<prop name="Position">0</prop>
												<prop name="IsDefault">0</prop>
												<prop name="TargetType">dtNone</prop>
												<obj name="ChannelProp" class="ChannelProperty" version="1">
													<prop name="ChannelIdx">3</prop>
												</obj>
											</obj>
										</list>
									</obj>
								</list>
							</obj>
						</obj>
						<prop name="ChannelPropertyCount">4</prop>
						<prop name="ContainerPosition">0</prop>
						<prop name="HasSampleProperties">1</prop>
						<obj name="SampleProperties" class="PropertyList" version="1">
							<list name="emlist" count="14">
								<obj name="PropertyObject" class="SamplePrefColor" version="4">
									<prop name="PropertyTypeName">Color</prop>
									<prop name="Position">0</prop>
									<prop name="IsDefault">0</prop>
									<prop name="Color">$00FF8000</prop>
								</obj>
								<obj name="PropertyObject" class="DominantChannelProp" version="4">
									<prop name="PropertyTypeName">Dominant Channel</prop>
									<prop name="Position">0</prop>
									<prop name="IsDefault">0</prop>
									<prop name="DominantChannel">0</prop>
								</obj>
								<obj name="PropertyObject" class="Genotype" version="4">
									<prop name="PropertyTypeName">EndPt Genotype</prop>
									<prop name="Position">0</prop>
									<prop name="IsDefault">1</prop>
									<prop name="ReadOnly">1</prop>
								</obj>
								<obj name="PropertyObject" class="GroupingSample" version="4">
									<prop name="PropertyTypeName">EndPt Sample Type</prop>
									<prop name="Position">0</prop>
									<prop name="IsDefault">0</prop>
									<prop name="GroupSampleType">mstUnknown</prop>
								</obj>
								<obj name="PropertyObject" class="SamplePrefLineStyle" version="4">
									<prop name="PropertyTypeName">Line Style</prop>
									<prop name="Position">0</prop>
									<prop name="IsDefault">0</prop>
									<prop name="LineStyle">psSolid</prop>
								</obj>
								<obj name="PropertyObject" class="GenSampleEditNotes" version="4">
									<prop name="PropertyTypeName">Notes</prop>
									<prop name="Position">0</prop>
									<prop name="IsDefault">1</prop>
								</obj>
								<obj name="PropertyObject" class="SamplePrefPointStyle" version="4">
									<prop name="PropertyTypeName">Point Style</prop>
									<prop name="Position">0</prop>
									<prop name="IsDefault">0</prop>
									<prop name="PointStyle">psNothing</prop>
								</obj>
								<obj name="PropertyObject" class="GenSampleEditPosition" version="4">
									<prop name="PropertyTypeName">Position</prop>
									<prop name="Position">0</prop>
									<prop name="IsDefault">1</prop>
								</obj>
								<obj name="PropertyObject" class="GenSampleEditReplicate" version="4">
									<prop name="PropertyTypeName">Replicate of</prop>
									<prop name="Position">0</prop>
									<prop name="IsDefault">1</prop>
									<prop name="ReplicateOf">-1</prop>
								</obj>
								<obj name="PropertyObject" class="HTCSampleID" version="4">
									<prop name="PropertyTypeName">Sample ID</prop>
									<prop name="Position">0</prop>
									<prop name="IsDefault">1</prop>
								</obj>
								<obj name="PropertyObject" class="GenSampleEditName" version="4">
									<prop name="PropertyTypeName">Sample Name</prop>
									<prop name="Position">0</prop>
									<prop name="IsDefault">1</prop>
									<prop name="name">Sample 1</prop>
								</obj>
								<obj name="PropertyObject" class="HTCSamplePrepNotes" version="4">
									<prop name="PropertyTypeName">Sample Prep Notes</prop>
									<prop name="Position">0</prop>
									<prop name="IsDefault">1</prop>
								</obj>
								<obj name="PropertyObject" class="GenSampleEditSubset" version="4">
									<prop name="PropertyTypeName">Subsets</prop>
									<prop name="Position">0</prop>
									<prop name="IsDefault">1</prop>
								</obj>
								<obj name="PropertyObject" class="SamplePrefWidth" version="5">
									<prop name="PropertyTypeName">Width</prop>
									<prop name="Position">0</prop>
									<prop name="IsDefault">1</prop>
									<prop name="Width">1</prop>
								</obj>
							</list>
						</obj>
					</obj>
					<obj name="item" class="SamplePropInfo" version="1">
						<obj name="ChannelProperties" class="ChanPropList" version="2">
							<obj name="ChannelProperties" class="EMList" version="1">
								<list name="emlist" count="4">
									<obj name="item" class="PropertyList" version="1">
										<list name="emlist" count="12">
											<obj name="PropertyObject" class="RQSampleTargetProperty" version="4">
												<prop name="PropertyTypeName">Combined Sample and Target Type</prop>
												<prop name="Position">1</prop>
												<prop name="IsDefault">0</prop>
												<obj name="ChannelProp" class="ChannelProperty" version="1">
													<prop name="ChannelIdx">0</prop>
												</obj>
											</obj>
											<obj name="PropertyObject" class="QuantConcProperty" version="4">
												<prop name="PropertyTypeName">Concentration</prop>
												<prop name="Position">1</prop>
												<prop name="IsDefault">1</prop>
												<prop name="Concentration">0</prop>
												<obj name="ChannelProp" class="ChannelProperty" version="1">
													<prop name="ChannelIdx">0</prop>
												</obj>
												<prop name="ReadOnly">1</prop>
											</obj>
											<obj name="PropertyObject" class="QuantCpHighProp" version="4">
												<prop name="PropertyTypeName">Cp High</prop>
												<prop name="Position">1</prop>
												<prop name="IsDefault">1</prop>
												<prop name="CpRangeHigh">0</prop>
												<obj name="ChannelProp" class="ChannelProperty" version="1">
													<prop name="ChannelIdx">0</prop>
												</obj>
												<prop name="ReadOnly">1</prop>
											</obj>
											<obj name="PropertyObject" class="QuantCpLowProp" version="4">
												<prop name="PropertyTypeName">Cp Low</prop>
												<prop name="Position">1</prop>
												<prop name="IsDefault">1</prop>
												<prop name="CpRangeLow">0</prop>
												<obj name="ChannelProp" class="ChannelProperty" version="1">
													<prop name="ChannelIdx">0</prop>
												</obj>
												<prop name="ReadOnly">1</prop>
											</obj>
											<obj name="PropertyObject" class="RQEffProp" version="4">
												<prop name="PropertyTypeName">Efficiency</prop>
												<prop name="Position">1</prop>
												<prop name="IsDefault">1</prop>
												<prop name="Efficiency">2</prop>
												<obj name="ChannelProp" class="ChannelProperty" version="1">
													<prop name="ChannelIdx">0</prop>
												</obj>
											</obj>
											<obj name="PropertyObject" class="ChannelGenotype" version="4">
												<prop name="PropertyTypeName">Melt Geno Genotype</prop>
												<prop name="Position">1</prop>
												<prop name="IsDefault">1</prop>
												<prop name="ReadOnly">1</prop>
												<obj name="ChannelProp" class="ChannelProperty" version="1">
													<prop name="ChannelIdx">0</prop>
												</obj>
											</obj>
											<obj name="PropertyObject" class="GroupChannelTypeProp" version="4">
												<prop name="PropertyTypeName">Melt Geno Sample Type</prop>
												<prop name="Position">1</prop>
												<prop name="IsDefault">0</prop>
												<prop name="GroupSampleType">mstUnknown</prop>
												<obj name="ChannelProp" class="ChannelProperty" version="1">
													<prop name="ChannelIdx">0</prop>
												</obj>
											</obj>
											<obj name="PropertyObject" class="QuantSampleTypeProperty" version="4">
												<prop name="PropertyTypeName">Quantification Sample Type</prop>
												<prop name="Position">1</prop>
												<prop name="IsDefault">0</prop>
												<prop name="SampleType">qsUnknown</prop>
												<obj name="ChannelProp" class="ChannelProperty" version="1">
													<prop name="ChannelIdx">0</prop>
												</obj>
											</obj>
											<obj name="PropertyObject" class="ChannelGenotype" version="4">
												<prop name="PropertyTypeName">Scanning Genotype</prop>
												<prop name="Position">1</prop>
												<prop name="IsDefault">1</prop>
												<prop name="ReadOnly">1</prop>
												<obj name="ChannelProp" class="ChannelProperty" version="1">
													<prop name="ChannelIdx">0</prop>
												</obj>
											</obj>
											<obj name="PropertyObject" class="GroupChannelTypeProp" version="4">
												<prop name="PropertyTypeName">Scanning Sample Type</prop>
												<prop name="Position">1</prop>
												<prop name="IsDefault">0</prop>
												<prop name="GroupSampleType">mstUnknown</prop>
												<obj name="ChannelProp" class="ChannelProperty" version="1">
													<prop name="ChannelIdx">0</prop>
												</obj>
											</obj>
											<obj name="PropertyObject" class="TargetName" version="4">
												<prop name="PropertyTypeName">Target Name</prop>
												<prop name="Position">1</prop>
												<prop name="IsDefault">1</prop>
												<obj name="ChannelProp" class="ChannelProperty" version="1">
													<prop name="ChannelIdx">0</prop>
												</obj>
											</obj>
											<obj name="PropertyObject" class="RQTargetProperty" version="4">
												<prop name="PropertyTypeName">Target Type</prop>
												<prop name="Position">1</prop>
												<prop name="IsDefault">0</prop>
												<prop name="TargetType">dtNone</prop>
												<obj name="ChannelProp" class="ChannelProperty" version="1">
													<prop name="ChannelIdx">0</prop>
												</obj>
											</obj>
										</list>
									</obj>
									<obj name="item" class="PropertyList" version="1">
										<list name="emlist" count="12">
											<obj name="PropertyObject" class="RQSampleTargetProperty" version="4">
												<prop name="PropertyTypeName">Combined Sample and Target Type</prop>
												<prop name="Position">1</prop>
												<prop name="IsDefault">0</prop>
												<obj name="ChannelProp" class="ChannelProperty" version="1">
													<prop name="ChannelIdx">1</prop>
												</obj>
											</obj>
											<obj name="PropertyObject" class="QuantConcProperty" version="4">
												<prop name="PropertyTypeName">Concentration</prop>
												<prop name="Position">1</prop>
												<prop name="IsDefault">1</prop>
												<prop name="Concentration">0</prop>
												<obj name="ChannelProp" class="ChannelProperty" version="1">
													<prop name="ChannelIdx">1</prop>
												</obj>
												<prop name="ReadOnly">1</prop>
											</obj>
											<obj name="PropertyObject" class="QuantCpHighProp" version="4">
												<prop name="PropertyTypeName">Cp High</prop>
												<prop name="Position">1</prop>
												<prop name="IsDefault">1</prop>
												<prop name="CpRangeHigh">0</prop>
												<obj name="ChannelProp" class="ChannelProperty" version="1">
													<prop name="ChannelIdx">1</prop>
												</obj>
												<prop name="ReadOnly">1</prop>
											</obj>
											<obj name="PropertyObject" class="QuantCpLowProp" version="4">
												<prop name="PropertyTypeName">Cp Low</prop>
												<prop name="Position">1</prop>
												<prop name="IsDefault">1</prop>
												<prop name="CpRangeLow">0</prop>
												<obj name="ChannelProp" class="ChannelProperty" version="1">
													<prop name="ChannelIdx">1</prop>
												</obj>
												<prop name="ReadOnly">1</prop>
											</obj>
											<obj name="PropertyObject" class="RQEffProp" version="4">
												<prop name="PropertyTypeName">Efficiency</prop>
												<prop name="Position">1</prop>
												<prop name="IsDefault">1</prop>
												<prop name="Efficiency">2</prop>
												<obj name="ChannelProp" class="ChannelProperty" version="1">
													<prop name="ChannelIdx">1</prop>
												</obj>
											</obj>
											<obj name="PropertyObject" class="ChannelGenotype" version="4">
												<prop name="PropertyTypeName">Melt Geno Genotype</prop>
												<prop name="Position">1</prop>
												<prop name="IsDefault">1</prop>
												<prop name="ReadOnly">1</prop>
												<obj name="ChannelProp" class="ChannelProperty" version="1">
													<prop name="ChannelIdx">1</prop>
												</obj>
											</obj>
											<obj name="PropertyObject" class="GroupChannelTypeProp" version="4">
												<prop name="PropertyTypeName">Melt Geno Sample Type</prop>
												<prop name="Position">1</prop>
												<prop name="IsDefault">0</prop>
												<prop name="GroupSampleType">mstUnknown</prop>
												<obj name="ChannelProp" class="ChannelProperty" version="1">
													<prop name="ChannelIdx">1</prop>
												</obj>
											</obj>
											<obj name="PropertyObject" class="QuantSampleTypeProperty" version="4">
												<prop name="PropertyTypeName">Quantification Sample Type</prop>
												<prop name="Position">1</prop>
												<prop name="IsDefault">0</prop>
												<prop name="SampleType">qsUnknown</prop>
												<obj name="ChannelProp" class="ChannelProperty" version="1">
													<prop name="ChannelIdx">1</prop>
												</obj>
											</obj>
											<obj name="PropertyObject" class="ChannelGenotype" version="4">
												<prop name="PropertyTypeName">Scanning Genotype</prop>
												<prop name="Position">1</prop>
												<prop name="IsDefault">1</prop>
												<prop name="ReadOnly">1</prop>
												<obj name="ChannelProp" class="ChannelProperty" version="1">
													<prop name="ChannelIdx">1</prop>
												</obj>
											</obj>
											<obj name="PropertyObject" class="GroupChannelTypeProp" version="4">
												<prop name="PropertyTypeName">Scanning Sample Type</prop>
												<prop name="Position">1</prop>
												<prop name="IsDefault">0</prop>
												<prop name="GroupSampleType">mstUnknown</prop>
												<obj name="ChannelProp" class="ChannelProperty" version="1">
													<prop name="ChannelIdx">1</prop>
												</obj>
											</obj>
											<obj name="PropertyObject" class="TargetName" version="4">
												<prop name="PropertyTypeName">Target Name</prop>
												<prop name="Position">1</prop>
												<prop name="IsDefault">1</prop>
												<obj name="ChannelProp" class="ChannelProperty" version="1">
													<prop name="ChannelIdx">1</prop>
												</obj>
											</obj>
											<obj name="PropertyObject" class="RQTargetProperty" version="4">
												<prop name="PropertyTypeName">Target Type</prop>
												<prop name="Position">1</prop>
												<prop name="IsDefault">0</prop>
												<prop name="TargetType">dtNone</prop>
												<obj name="ChannelProp" class="ChannelProperty" version="1">
													<prop name="ChannelIdx">1</prop>
												</obj>
											</obj>
										</list>
									</obj>
									<obj name="item" class="PropertyList" version="1">
										<list name="emlist" count="12">
											<obj name="PropertyObject" class="RQSampleTargetProperty" version="4">
												<prop name="PropertyTypeName">Combined Sample and Target Type</prop>
												<prop name="Position">1</prop>
												<prop name="IsDefault">0</prop>
												<obj name="ChannelProp" class="ChannelProperty" version="1">
													<prop name="ChannelIdx">2</prop>
												</obj>
											</obj>
											<obj name="PropertyObject" class="QuantConcProperty" version="4">
												<prop name="PropertyTypeName">Concentration</prop>
												<prop name="Position">1</prop>
												<prop name="IsDefault">1</prop>
												<prop name="Concentration">0</prop>
												<obj name="ChannelProp" class="ChannelProperty" version="1">
													<prop name="ChannelIdx">2</prop>
												</obj>
												<prop name="ReadOnly">1</prop>
											</obj>
											<obj name="PropertyObject" class="QuantCpHighProp" version="4">
												<prop name="PropertyTypeName">Cp High</prop>
												<prop name="Position">1</prop>
												<prop name="IsDefault">1</prop>
												<prop name="CpRangeHigh">0</prop>
												<obj name="ChannelProp" class="ChannelProperty" version="1">
													<prop name="ChannelIdx">2</prop>
												</obj>
												<prop name="ReadOnly">1</prop>
											</obj>
											<obj name="PropertyObject" class="QuantCpLowProp" version="4">
												<prop name="PropertyTypeName">Cp Low</prop>
												<prop name="Position">1</prop>
												<prop name="IsDefault">1</prop>
												<prop name="CpRangeLow">0</prop>
												<obj name="ChannelProp" class="ChannelProperty" version="1">
													<prop name="ChannelIdx">2</prop>
												</obj>
												<prop name="ReadOnly">1</prop>
											</obj>
											<obj name="PropertyObject" class="RQEffProp" version="4">
												<prop name="PropertyTypeName">Efficiency</prop>
												<prop name="Position">1</prop>
												<prop name="IsDefault">1</prop>
												<prop name="Efficiency">2</prop>
												<obj name="ChannelProp" class="ChannelProperty" version="1">
													<prop name="ChannelIdx">2</prop>
												</obj>
											</obj>
											<obj name="PropertyObject" class="ChannelGenotype" version="4">
												<prop name="PropertyTypeName">Melt Geno Genotype</prop>
												<prop name="Position">1</prop>
												<prop name="IsDefault">1</prop>
												<prop name="ReadOnly">1</prop>
												<obj name="ChannelProp" class="ChannelProperty" version="1">
													<prop name="ChannelIdx">2</prop>
												</obj>
											</obj>
											<obj name="PropertyObject" class="GroupChannelTypeProp" version="4">
												<prop name="PropertyTypeName">Melt Geno Sample Type</prop>
												<prop name="Position">1</prop>
												<prop name="IsDefault">0</prop>
												<prop name="GroupSampleType">mstUnknown</prop>
												<obj name="ChannelProp" class="ChannelProperty" version="1">
													<prop name="ChannelIdx">2</prop>
												</obj>
											</obj>
											<obj name="PropertyObject" class="QuantSampleTypeProperty" version="4">
												<prop name="PropertyTypeName">Quantification Sample Type</prop>
												<prop name="Position">1</prop>
												<prop name="IsDefault">0</prop>
												<prop name="SampleType">qsUnknown</prop>
												<obj name="ChannelProp" class="ChannelProperty" version="1">
													<prop name="ChannelIdx">2</prop>
												</obj>
											</obj>
											<obj name="PropertyObject" class="ChannelGenotype" version="4">
												<prop name="PropertyTypeName">Scanning Genotype</prop>
												<prop name="Position">1</prop>
												<prop name="IsDefault">1</prop>
												<prop name="ReadOnly">1</prop>
												<obj name="ChannelProp" class="ChannelProperty" version="1">
													<prop name="ChannelIdx">2</prop>
												</obj>
											</obj>
											<obj name="PropertyObject" class="GroupChannelTypeProp" version="4">
												<prop name="PropertyTypeName">Scanning Sample Type</prop>
												<prop name="Position">1</prop>
												<prop name="IsDefault">0</prop>
												<prop name="GroupSampleType">mstUnknown</prop>
												<obj name="ChannelProp" class="ChannelProperty" version="1">
													<prop name="ChannelIdx">2</prop>
												</obj>
											</obj>
											<obj name="PropertyObject" class="TargetName" version="4">
												<prop name="PropertyTypeName">Target Name</prop>
												<prop name="Position">1</prop>
												<prop name="IsDefault">1</prop>
												<obj name="ChannelProp" class="ChannelProperty" version="1">
													<prop name="ChannelIdx">2</prop>
												</obj>
											</obj>
											<obj name="PropertyObject" class="RQTargetProperty" version="4">
												<prop name="PropertyTypeName">Target Type</prop>
												<prop name="Position">1</prop>
												<prop name="IsDefault">0</prop>
												<prop name="TargetType">dtNone</prop>
												<obj name="ChannelProp" class="ChannelProperty" version="1">
													<prop name="ChannelIdx">2</prop>
												</obj>
											</obj>
										</list>
									</obj>
									<obj name="item" class="PropertyList" version="1">
										<list name="emlist" count="12">
											<obj name="PropertyObject" class="RQSampleTargetProperty" version="4">
												<prop name="PropertyTypeName">Combined Sample and Target Type</prop>
												<prop name="Position">1</prop>
												<prop name="IsDefault">0</prop>
												<obj name="ChannelProp" class="ChannelProperty" version="1">
													<prop name="ChannelIdx">3</prop>
												</obj>
											</obj>
											<obj name="PropertyObject" class="QuantConcProperty" version="4">
												<prop name="PropertyTypeName">Concentration</prop>
												<prop name="Position">1</prop>
												<prop name="IsDefault">1</prop>
												<prop name="Concentration">0</prop>
												<obj name="ChannelProp" class="ChannelProperty" version="1">
													<prop name="ChannelIdx">3</prop>
												</obj>
												<prop name="ReadOnly">1</prop>
											</obj>
											<obj name="PropertyObject" class="QuantCpHighProp" version="4">
												<prop name="PropertyTypeName">Cp High</prop>
												<prop name="Position">1</prop>
												<prop name="IsDefault">1</prop>
												<prop name="CpRangeHigh">0</prop>
												<obj name="ChannelProp" class="ChannelProperty" version="1">
													<prop name="ChannelIdx">3</prop>
												</obj>
												<prop name="ReadOnly">1</prop>
											</obj>
											<obj name="PropertyObject" class="QuantCpLowProp" version="4">
												<prop name="PropertyTypeName">Cp Low</prop>
												<prop name="Position">1</prop>
												<prop name="IsDefault">1</prop>
												<prop name="CpRangeLow">0</prop>
												<obj name="ChannelProp" class="ChannelProperty" version="1">
													<prop name="ChannelIdx">3</prop>
												</obj>
												<prop name="ReadOnly">1</prop>
											</obj>
											<obj name="PropertyObject" class="RQEffProp" version="4">
												<prop name="PropertyTypeName">Efficiency</prop>
												<prop name="Position">1</prop>
												<prop name="IsDefault">1</prop>
												<prop name="Efficiency">2</prop>
												<obj name="ChannelProp" class="ChannelProperty" version="1">
													<prop name="ChannelIdx">3</prop>
												</obj>
											</obj>
											<obj name="PropertyObject" class="ChannelGenotype" version="4">
												<prop name="PropertyTypeName">Melt Geno Genotype</prop>
												<prop name="Position">1</prop>
												<prop name="IsDefault">1</prop>
												<prop name="ReadOnly">1</prop>
												<obj name="ChannelProp" class="ChannelProperty" version="1">
													<prop name="ChannelIdx">3</prop>
												</obj>
											</obj>
											<obj name="PropertyObject" class="GroupChannelTypeProp" version="4">
												<prop name="PropertyTypeName">Melt Geno Sample Type</prop>
												<prop name="Position">1</prop>
												<prop name="IsDefault">0</prop>
												<prop name="GroupSampleType">mstUnknown</prop>
												<obj name="ChannelProp" class="ChannelProperty" version="1">
													<prop name="ChannelIdx">3</prop>
												</obj>
											</obj>
											<obj name="PropertyObject" class="QuantSampleTypeProperty" version="4">
												<prop name="PropertyTypeName">Quantification Sample Type</prop>
												<prop name="Position">1</prop>
												<prop name="IsDefault">0</prop>
												<prop name="SampleType">qsUnknown</prop>
												<obj name="ChannelProp" class="ChannelProperty" version="1">
													<prop name="ChannelIdx">3</prop>
												</obj>
											</obj>
											<obj name="PropertyObject" class="ChannelGenotype" version="4">
												<prop name="PropertyTypeName">Scanning Genotype</prop>
												<prop name="Position">1</prop>
												<prop name="IsDefault">1</prop>
												<prop name="ReadOnly">1</prop>
												<obj name="ChannelProp" class="ChannelProperty" version="1">
													<prop name="ChannelIdx">3</prop>
												</obj>
											</obj>
											<obj name="PropertyObject" class="GroupChannelTypeProp" version="4">
												<prop name="PropertyTypeName">Scanning Sample Type</prop>
												<prop name="Position">1</prop>
												<prop name="IsDefault">0</prop>
												<prop name="GroupSampleType">mstUnknown</prop>
												<obj name="ChannelProp" class="ChannelProperty" version="1">
													<prop name="ChannelIdx">3</prop>
												</obj>
											</obj>
											<obj name="PropertyObject" class="TargetName" version="4">
												<prop name="PropertyTypeName">Target Name</prop>
												<prop name="Position">1</prop>
												<prop name="IsDefault">1</prop>
												<obj name="ChannelProp" class="ChannelProperty" version="1">
													<prop name="ChannelIdx">3</prop>
												</obj>
											</obj>
											<obj name="PropertyObject" class="RQTargetProperty" version="4">
												<prop name="PropertyTypeName">Target Type</prop>
												<prop name="Position">1</prop>
												<prop name="IsDefault">0</prop>
												<prop name="TargetType">dtNone</prop>
												<obj name="ChannelProp" class="ChannelProperty" version="1">
													<prop name="ChannelIdx">3</prop>
												</obj>
											</obj>
										</list>
									</obj>
								</list>
							</obj>
						</obj>
						<prop name="ChannelPropertyCount">4</prop>
						<prop name="ContainerPosition">1</prop>
						<prop name="HasSampleProperties">1</prop>
						<obj name="SampleProperties" class="PropertyList" version="1">
							<list name="emlist" count="14">
								<obj name="PropertyObject" class="SamplePrefColor" version="4">
									<prop name="PropertyTypeName">Color</prop>
									<prop name="Position">1</prop>
									<prop name="IsDefault">0</prop>
									<prop name="Color">clRed</prop>
								</obj>
								<obj name="PropertyObject" class="DominantChannelProp" version="4">
									<prop name="PropertyTypeName">Dominant Channel</prop>
									<prop name="Position">1</prop>
									<prop name="IsDefault">0</prop>
									<prop name="DominantChannel">0</prop>
								</obj>
								<obj name="PropertyObject" class="Genotype" version="4">
									<prop name="PropertyTypeName">EndPt Genotype</prop>
									<prop name="Position">1</prop>
									<prop name="IsDefault">1</prop>
									<prop name="ReadOnly">1</prop>
								</obj>
								<obj name="PropertyObject" class="GroupingSample" version="4">
									<prop name="PropertyTypeName">EndPt Sample Type</prop>
									<prop name="Position">1</prop>
									<prop name="IsDefault">0</prop>
									<prop name="GroupSampleType">mstUnknown</prop>
								</obj>
								<obj name="PropertyObject" class="SamplePrefLineStyle" version="4">
									<prop name="PropertyTypeName">Line Style</prop>
									<prop name="Position">1</prop>
									<prop name="IsDefault">0</prop>
									<prop name="LineStyle">psSolid</prop>
								</obj>
								<obj name="PropertyObject" class="GenSampleEditNotes" version="4">
									<prop name="PropertyTypeName">Notes</prop>
									<prop name="Position">1</prop>
									<prop name="IsDefault">1</prop>
								</obj>
								<obj name="PropertyObject" class="SamplePrefPointStyle" version="4">
									<prop name="PropertyTypeName">Point Style</prop>
									<prop name="Position">1</prop>
									<prop name="IsDefault">0</prop>
									<prop name="PointStyle">psNothing</prop>
								</obj>
								<obj name="PropertyObject" class="GenSampleEditPosition" version="4">
									<prop name="PropertyTypeName">Position</prop>
									<prop name="Position">1</prop>
									<prop name="IsDefault">1</prop>
								</obj>
								<obj name="PropertyObject" class="GenSampleEditReplicate" version="4">
									<prop name="PropertyTypeName">Replicate of</prop>
									<prop name="Position">1</prop>
									<prop name="IsDefault">1</prop>
									<prop name="ReplicateOf">-1</prop>
								</obj>
								<obj name="PropertyObject" class="HTCSampleID" version="4">
									<prop name="PropertyTypeName">Sample ID</prop>
									<prop name="Position">1</prop>
									<prop name="IsDefault">1</prop>
								</obj>
								<obj name="PropertyObject" class="GenSampleEditName" version="4">
									<prop name="PropertyTypeName">Sample Name</prop>
									<prop name="Position">1</prop>
									<prop name="IsDefault">1</prop>
									<prop name="name">Sample 2</prop>
								</obj>
								<obj name="PropertyObject" class="HTCSamplePrepNotes" version="4">
									<prop name="PropertyTypeName">Sample Prep Notes</prop>
									<prop name="Position">1</prop>
									<prop name="IsDefault">1</prop>
								</obj>
								<obj name="PropertyObject" class="GenSampleEditSubset" version="4">
									<prop name="PropertyTypeName">Subsets</prop>
									<prop name="Position">1</prop>
									<prop name="IsDefault">1</prop>
								</obj>
								<obj name="PropertyObject" class="SamplePrefWidth" version="5">
									<prop name="PropertyTypeName">Width</prop>
									<prop name="Position">1</prop>
									<prop name="IsDefault">1</prop>
									<prop name="Width">1</prop>
								</obj>
							</list>
						</obj>
					</obj>
					<obj name="item" class="SamplePropInfo" version="1">
						<obj name="ChannelProperties" class="ChanPropList" version="2">
							<obj name="ChannelProperties" class="EMList" version="1">
								<list name="emlist" count="4">
									<obj name="item" class="PropertyList" version="1">
										<list name="emlist" count="12">
											<obj name="PropertyObject" class="RQSampleTargetProperty" version="4">
												<prop name="PropertyTypeName">Combined Sample and Target Type</prop>
												<prop name="Position">2</prop>
												<prop name="IsDefault">0</prop>
												<obj name="ChannelProp" class="ChannelProperty" version="1">
													<prop name="ChannelIdx">0</prop>
												</obj>
											</obj>
											<obj name="PropertyObject" class="QuantConcProperty" version="4">
												<prop name="PropertyTypeName">Concentration</prop>
												<prop name="Position">2</prop>
												<prop name="IsDefault">1</prop>
												<prop name="Concentration">0</prop>
												<obj name="ChannelProp" class="ChannelProperty" version="1">
													<prop name="ChannelIdx">0</prop>
												</obj>
												<prop name="ReadOnly">1</prop>
											</obj>
											<obj name="PropertyObject" class="QuantCpHighProp" version="4">
												<prop name="PropertyTypeName">Cp High</prop>
												<prop name="Position">2</prop>
												<prop name="IsDefault">1</prop>
												<prop name="CpRangeHigh">0</prop>
												<obj name="ChannelProp" class="ChannelProperty" version="1">
													<prop name="ChannelIdx">0</prop>
												</obj>
												<prop name="ReadOnly">1</prop>
											</obj>
											<obj name="PropertyObject" class="QuantCpLowProp" version="4">
												<prop name="PropertyTypeName">Cp Low</prop>
												<prop name="Position">2</prop>
												<prop name="IsDefault">1</prop>
												<prop name="CpRangeLow">0</prop>
												<obj name="ChannelProp" class="ChannelProperty" version="1">
													<prop name="ChannelIdx">0</prop>
												</obj>
												<prop name="ReadOnly">1</prop>
											</obj>
											<obj name="PropertyObject" class="RQEffProp" version="4">
												<prop name="PropertyTypeName">Efficiency</prop>
												<prop name="Position">2</prop>
												<prop name="IsDefault">1</prop>
												<prop name="Efficiency">2</prop>
												<obj name="ChannelProp" class="ChannelProperty" version="1">
													<prop name="ChannelIdx">0</prop>
												</obj>
											</obj>
											<obj name="PropertyObject" class="ChannelGenotype" version="4">
												<prop name="PropertyTypeName">Melt Geno Genotype</prop>
												<prop name="Position">2</prop>
												<prop name="IsDefault">1</prop>
												<prop name="ReadOnly">1</prop>
												<obj name="ChannelProp" class="ChannelProperty" version="1">
													<prop name="ChannelIdx">0</prop>
												</obj>
											</obj>
											<obj name="PropertyObject" class="GroupChannelTypeProp" version="4">
												<prop name="PropertyTypeName">Melt Geno Sample Type</prop>
												<prop name="Position">2</prop>
												<prop name="IsDefault">0</prop>
												<prop name="GroupSampleType">mstUnknown</prop>
												<obj name="ChannelProp" class="ChannelProperty" version="1">
													<prop name="ChannelIdx">0</prop>
												</obj>
											</obj>
											<obj name="PropertyObject" class="QuantSampleTypeProperty" version="4">
												<prop name="PropertyTypeName">Quantification Sample Type</prop>
												<prop name="Position">2</prop>
												<prop name="IsDefault">0</prop>
												<prop name="SampleType">qsUnknown</prop>
												<obj name="ChannelProp" class="ChannelProperty" version="1">
													<prop name="ChannelIdx">0</prop>
												</obj>
											</obj>
											<obj name="PropertyObject" class="ChannelGenotype" version="4">
												<prop name="PropertyTypeName">Scanning Genotype</prop>
												<prop name="Position">2</prop>
												<prop name="IsDefault">1</prop>
												<prop name="ReadOnly">1</prop>
												<obj name="ChannelProp" class="ChannelProperty" version="1">
													<prop name="ChannelIdx">0</prop>
												</obj>
											</obj>
											<obj name="PropertyObject" class="GroupChannelTypeProp" version="4">
												<prop name="PropertyTypeName">Scanning Sample Type</prop>
												<prop name="Position">2</prop>
												<prop name="IsDefault">0</prop>
												<prop name="GroupSampleType">mstUnknown</prop>
												<obj name="ChannelProp" class="ChannelProperty" version="1">
													<prop name="ChannelIdx">0</prop>
												</obj>
											</obj>
											<obj name="PropertyObject" class="TargetName" version="4">
												<prop name="PropertyTypeName">Target Name</prop>
												<prop name="Position">2</prop>
												<prop name="IsDefault">1</prop>
												<obj name="ChannelProp" class="ChannelProperty" version="1">
													<prop name="ChannelIdx">0</prop>
												</obj>
											</obj>
											<obj name="PropertyObject" class="RQTargetProperty" version="4">
												<prop name="PropertyTypeName">Target Type</prop>
												<prop name="Position">2</prop>
												<prop name="IsDefault">0</prop>
												<prop name="TargetType">dtNone</prop>
												<obj name="ChannelProp" class="ChannelProperty" version="1">
													<prop name="ChannelIdx">0</prop>
												</obj>
											</obj>
										</list>
									</obj>
									<obj name="item" class="PropertyList" version="1">
										<list name="emlist" count="12">
											<obj name="PropertyObject" class="RQSampleTargetProperty" version="4">
												<prop name="PropertyTypeName">Combined Sample and Target Type</prop>
												<prop name="Position">2</prop>
												<prop name="IsDefault">0</prop>
												<obj name="ChannelProp" class="ChannelProperty" version="1">
													<prop name="ChannelIdx">1</prop>
												</obj>
											</obj>
											<obj name="PropertyObject" class="QuantConcProperty" version="4">
												<prop name="PropertyTypeName">Concentration</prop>
												<prop name="Position">2</prop>
												<prop name="IsDefault">1</prop>
												<prop name="Concentration">0</prop>
												<obj name="ChannelProp" class="ChannelProperty" version="1">
													<prop name="ChannelIdx">1</prop>
												</obj>
												<prop name="ReadOnly">1</prop>
											</obj>
											<obj name="PropertyObject" class="QuantCpHighProp" version="4">
												<prop name="PropertyTypeName">Cp High</prop>
												<prop name="Position">2</prop>
												<prop name="IsDefault">1</prop>
												<prop name="CpRangeHigh">0</prop>
												<obj name="ChannelProp" class="ChannelProperty" version="1">
													<prop name="ChannelIdx">1</prop>
												</obj>
												<prop name="ReadOnly">1</prop>
											</obj>
											<obj name="PropertyObject" class="QuantCpLowProp" version="4">
												<prop name="PropertyTypeName">Cp Low</prop>
												<prop name="Position">2</prop>
												<prop name="IsDefault">1</prop>
												<prop name="CpRangeLow">0</prop>
												<obj name="ChannelProp" class="ChannelProperty" version="1">
													<prop name="ChannelIdx">1</prop>
												</obj>
												<prop name="ReadOnly">1</prop>
											</obj>
											<obj name="PropertyObject" class="RQEffProp" version="4">
												<prop name="PropertyTypeName">Efficiency</prop>
												<prop name="Position">2</prop>
												<prop name="IsDefault">1</prop>
												<prop name="Efficiency">2</prop>
												<obj name="ChannelProp" class="ChannelProperty" version="1">
													<prop name="ChannelIdx">1</prop>
												</obj>
											</obj>
											<obj name="PropertyObject" class="ChannelGenotype" version="4">
												<prop name="PropertyTypeName">Melt Geno Genotype</prop>
												<prop name="Position">2</prop>
												<prop name="IsDefault">1</prop>
												<prop name="ReadOnly">1</prop>
												<obj name="ChannelProp" class="ChannelProperty" version="1">
													<prop name="ChannelIdx">1</prop>
												</obj>
											</obj>
											<obj name="PropertyObject" class="GroupChannelTypeProp" version="4">
												<prop name="PropertyTypeName">Melt Geno Sample Type</prop>
												<prop name="Position">2</prop>
												<prop name="IsDefault">0</prop>
												<prop name="GroupSampleType">mstUnknown</prop>
												<obj name="ChannelProp" class="ChannelProperty" version="1">
													<prop name="ChannelIdx">1</prop>
												</obj>
											</obj>
											<obj name="PropertyObject" class="QuantSampleTypeProperty" version="4">
												<prop name="PropertyTypeName">Quantification Sample Type</prop>
												<prop name="Position">2</prop>
												<prop name="IsDefault">0</prop>
												<prop name="SampleType">qsUnknown</prop>
												<obj name="ChannelProp" class="ChannelProperty" version="1">
													<prop name="ChannelIdx">1</prop>
												</obj>
											</obj>
											<obj name="PropertyObject" class="ChannelGenotype" version="4">
												<prop name="PropertyTypeName">Scanning Genotype</prop>
												<prop name="Position">2</prop>
												<prop name="IsDefault">1</prop>
												<prop name="ReadOnly">1</prop>
												<obj name="ChannelProp" class="ChannelProperty" version="1">
													<prop name="ChannelIdx">1</prop>
												</obj>
											</obj>
											<obj name="PropertyObject" class="GroupChannelTypeProp" version="4">
												<prop name="PropertyTypeName">Scanning Sample Type</prop>
												<prop name="Position">2</prop>
												<prop name="IsDefault">0</prop>
												<prop name="GroupSampleType">mstUnknown</prop>
												<obj name="ChannelProp" class="ChannelProperty" version="1">
													<prop name="ChannelIdx">1</prop>
												</obj>
											</obj>
											<obj name="PropertyObject" class="TargetName" version="4">
												<prop name="PropertyTypeName">Target Name</prop>
												<prop name="Position">2</prop>
												<prop name="IsDefault">1</prop>
												<obj name="ChannelProp" class="ChannelProperty" version="1">
													<prop name="ChannelIdx">1</prop>
												</obj>
											</obj>
											<obj name="PropertyObject" class="RQTargetProperty" version="4">
												<prop name="PropertyTypeName">Target Type</prop>
												<prop name="Position">2</prop>
												<prop name="IsDefault">0</prop>
												<prop name="TargetType">dtNone</prop>
												<obj name="ChannelProp" class="ChannelProperty" version="1">
													<prop name="ChannelIdx">1</prop>
												</obj>
											</obj>
										</list>
									</obj>
									<obj name="item" class="PropertyList" version="1">
										<list name="emlist" count="12">
											<obj name="PropertyObject" class="RQSampleTargetProperty" version="4">
												<prop name="PropertyTypeName">Combined Sample and Target Type</prop>
												<prop name="Position">2</prop>
												<prop name="IsDefault">0</prop>
												<obj name="ChannelProp" class="ChannelProperty" version="1">
													<prop name="ChannelIdx">2</prop>
												</obj>
											</obj>
											<obj name="PropertyObject" class="QuantConcProperty" version="4">
												<prop name="PropertyTypeName">Concentration</prop>
												<prop name="Position">2</prop>
												<prop name="IsDefault">1</prop>
												<prop name="Concentration">0</prop>
												<obj name="ChannelProp" class="ChannelProperty" version="1">
													<prop name="ChannelIdx">2</prop>
												</obj>
												<prop name="ReadOnly">1</prop>
											</obj>
											<obj name="PropertyObject" class="QuantCpHighProp" version="4">
												<prop name="PropertyTypeName">Cp High</prop>
												<prop name="Position">2</prop>
												<prop name="IsDefault">1</prop>
												<prop name="CpRangeHigh">0</prop>
												<obj name="ChannelProp" class="ChannelProperty" version="1">
													<prop name="ChannelIdx">2</prop>
												</obj>
												<prop name="ReadOnly">1</prop>
											</obj>
											<obj name="PropertyObject" class="QuantCpLowProp" version="4">
												<prop name="PropertyTypeName">Cp Low</prop>
												<prop name="Position">2</prop>
												<prop name="IsDefault">1</prop>
												<prop name="CpRangeLow">0</prop>
												<obj name="ChannelProp" class="ChannelProperty" version="1">
													<prop name="ChannelIdx">2</prop>
												</obj>
												<prop name="ReadOnly">1</prop>
											</obj>
											<obj name="PropertyObject" class="RQEffProp" version="4">
												<prop name="PropertyTypeName">Efficiency</prop>
												<prop name="Position">2</prop>
												<prop name="IsDefault">1</prop>
												<prop name="Efficiency">2</prop>
												<obj name="ChannelProp" class="ChannelProperty" version="1">
													<prop name="ChannelIdx">2</prop>
												</obj>
											</obj>
											<obj name="PropertyObject" class="ChannelGenotype" version="4">
												<prop name="PropertyTypeName">Melt Geno Genotype</prop>
												<prop name="Position">2</prop>
												<prop name="IsDefault">1</prop>
												<prop name="ReadOnly">1</prop>
												<obj name="ChannelProp" class="ChannelProperty" version="1">
													<prop name="ChannelIdx">2</prop>
												</obj>
											</obj>
											<obj name="PropertyObject" class="GroupChannelTypeProp" version="4">
												<prop name="PropertyTypeName">Melt Geno Sample Type</prop>
												<prop name="Position">2</prop>
												<prop name="IsDefault">0</prop>
												<prop name="GroupSampleType">mstUnknown</prop>
												<obj name="ChannelProp" class="ChannelProperty" version="1">
													<prop name="ChannelIdx">2</prop>
												</obj>
											</obj>
											<obj name="PropertyObject" class="QuantSampleTypeProperty" version="4">
												<prop name="PropertyTypeName">Quantification Sample Type</prop>
												<prop name="Position">2</prop>
												<prop name="IsDefault">0</prop>
												<prop name="SampleType">qsUnknown</prop>
												<obj name="ChannelProp" class="ChannelProperty" version="1">
													<prop name="ChannelIdx">2</prop>
												</obj>
											</obj>
											<obj name="PropertyObject" class="ChannelGenotype" version="4">
												<prop name="PropertyTypeName">Scanning Genotype</prop>
												<prop name="Position">2</prop>
												<prop name="IsDefault">1</prop>
												<prop name="ReadOnly">1</prop>
												<obj name="ChannelProp" class="ChannelProperty" version="1">
													<prop name="ChannelIdx">2</prop>
												</obj>
											</obj>
											<obj name="PropertyObject" class="GroupChannelTypeProp" version="4">
												<prop name="PropertyTypeName">Scanning Sample Type</prop>
												<prop name="Position">2</prop>
												<prop name="IsDefault">0</prop>
												<prop name="GroupSampleType">mstUnknown</prop>
												<obj name="ChannelProp" class="ChannelProperty" version="1">
													<prop name="ChannelIdx">2</prop>
												</obj>
											</obj>
											<obj name="PropertyObject" class="TargetName" version="4">
												<prop name="PropertyTypeName">Target Name</prop>
												<prop name="Position">2</prop>
												<prop name="IsDefault">1</prop>
												<obj name="ChannelProp" class="ChannelProperty" version="1">
													<prop name="ChannelIdx">2</prop>
												</obj>
											</obj>
											<obj name="PropertyObject" class="RQTargetProperty" version="4">
												<prop name="PropertyTypeName">Target Type</prop>
												<prop name="Position">2</prop>
												<prop name="IsDefault">0</prop>
												<prop name="TargetType">dtNone</prop>
												<obj name="ChannelProp" class="ChannelProperty" version="1">
													<prop name="ChannelIdx">2</prop>
												</obj>
											</obj>
										</list>
									</obj>
									<obj name="item" class="PropertyList" version="1">
										<list name="emlist" count="12">
											<obj name="PropertyObject" class="RQSampleTargetProperty" version="4">
												<prop name="PropertyTypeName">Combined Sample and Target Type</prop>
												<prop name="Position">2</prop>
												<prop name="IsDefault">0</prop>
												<obj name="ChannelProp" class="ChannelProperty" version="1">
													<prop name="ChannelIdx">3</prop>
												</obj>
											</obj>
											<obj name="PropertyObject" class="QuantConcProperty" version="4">
												<prop name="PropertyTypeName">Concentration</prop>
												<prop name="Position">2</prop>
												<prop name="IsDefault">1</prop>
												<prop name="Concentration">0</prop>
												<obj name="ChannelProp" class="ChannelProperty" version="1">
													<prop name="ChannelIdx">3</prop>
												</obj>
												<prop name="ReadOnly">1</prop>
											</obj>
											<obj name="PropertyObject" class="QuantCpHighProp" version="4">
												<prop name="PropertyTypeName">Cp High</prop>
												<prop name="Position">2</prop>
												<prop name="IsDefault">1</prop>
												<prop name="CpRangeHigh">0</prop>
												<obj name="ChannelProp" class="ChannelProperty" version="1">
													<prop name="ChannelIdx">3</prop>
												</obj>
												<prop name="ReadOnly">1</prop>
											</obj>
											<obj name="PropertyObject" class="QuantCpLowProp" version="4">
												<prop name="PropertyTypeName">Cp Low</prop>
												<prop name="Position">2</prop>
												<prop name="IsDefault">1</prop>
												<prop name="CpRangeLow">0</prop>
												<obj name="ChannelProp" class="ChannelProperty" version="1">
													<prop name="ChannelIdx">3</prop>
												</obj>
												<prop name="ReadOnly">1</prop>
											</obj>
											<obj name="PropertyObject" class="RQEffProp" version="4">
												<prop name="PropertyTypeName">Efficiency</prop>
												<prop name="Position">2</prop>
												<prop name="IsDefault">1</prop>
												<prop name="Efficiency">2</prop>
												<obj name="ChannelProp" class="ChannelProperty" version="1">
													<prop name="ChannelIdx">3</prop>
												</obj>
											</obj>
											<obj name="PropertyObject" class="ChannelGenotype" version="4">
												<prop name="PropertyTypeName">Melt Geno Genotype</prop>
												<prop name="Position">2</prop>
												<prop name="IsDefault">1</prop>
												<prop name="ReadOnly">1</prop>
												<obj name="ChannelProp" class="ChannelProperty" version="1">
													<prop name="ChannelIdx">3</prop>
												</obj>
											</obj>
											<obj name="PropertyObject" class="GroupChannelTypeProp" version="4">
												<prop name="PropertyTypeName">Melt Geno Sample Type</prop>
												<prop name="Position">2</prop>
												<prop name="IsDefault">0</prop>
												<prop name="GroupSampleType">mstUnknown</prop>
												<obj name="ChannelProp" class="ChannelProperty" version="1">
													<prop name="ChannelIdx">3</prop>
												</obj>
											</obj>
											<obj name="PropertyObject" class="QuantSampleTypeProperty" version="4">
												<prop name="PropertyTypeName">Quantification Sample Type</prop>
												<prop name="Position">2</prop>
												<prop name="IsDefault">0</prop>
												<prop name="SampleType">qsUnknown</prop>
												<obj name="ChannelProp" class="ChannelProperty" version="1">
													<prop name="ChannelIdx">3</prop>
												</obj>
											</obj>
											<obj name="PropertyObject" class="ChannelGenotype" version="4">
												<prop name="PropertyTypeName">Scanning Genotype</prop>
												<prop name="Position">2</prop>
												<prop name="IsDefault">1</prop>
												<prop name="ReadOnly">1</prop>
												<obj name="ChannelProp" class="ChannelProperty" version="1">
													<prop name="ChannelIdx">3</prop>
												</obj>
											</obj>
											<obj name="PropertyObject" class="GroupChannelTypeProp" version="4">
												<prop name="PropertyTypeName">Scanning Sample Type</prop>
												<prop name="Position">2</prop>
												<prop name="IsDefault">0</prop>
												<prop name="GroupSampleType">mstUnknown</prop>
												<obj name="ChannelProp" class="ChannelProperty" version="1">
													<prop name="ChannelIdx">3</prop>
												</obj>
											</obj>
											<obj name="PropertyObject" class="TargetName" version="4">
												<prop name="PropertyTypeName">Target Name</prop>
												<prop name="Position">2</prop>
												<prop name="IsDefault">1</prop>
												<obj name="ChannelProp" class="ChannelProperty" version="1">
													<prop name="ChannelIdx">3</prop>
												</obj>
											</obj>
											<obj name="PropertyObject" class="RQTargetProperty" version="4">
												<prop name="PropertyTypeName">Target Type</prop>
												<prop name="Position">2</prop>
												<prop name="IsDefault">0</prop>
												<prop name="TargetType">dtNone</prop>
												<obj name="ChannelProp" class="ChannelProperty" version="1">
													<prop name="ChannelIdx">3</prop>
												</obj>
											</obj>
										</list>
									</obj>
								</list>
							</obj>
						</obj>
						<prop name="ChannelPropertyCount">4</prop>
						<prop name="ContainerPosition">2</prop>
						<prop name="HasSampleProperties">1</prop>
						<obj name="SampleProperties" class="PropertyList" version="1">
							<list name="emlist" count="14">
								<obj name="PropertyObject" class="SamplePrefColor" version="4">
									<prop name="PropertyTypeName">Color</prop>
									<prop name="Position">2</prop>
									<prop name="IsDefault">0</prop>
									<prop name="Color">$0030D700</prop>
								</obj>
								<obj name="PropertyObject" class="DominantChannelProp" version="4">
									<prop name="PropertyTypeName">Dominant Channel</prop>
									<prop name="Position">2</prop>
									<prop name="IsDefault">0</prop>
									<prop name="DominantChannel">0</prop>
								</obj>
								<obj name="PropertyObject" class="Genotype" version="4">
									<prop name="PropertyTypeName">EndPt Genotype</prop>
									<prop name="Position">2</prop>
									<prop name="IsDefault">1</prop>
									<prop name="ReadOnly">1</prop>
								</obj>
								<obj name="PropertyObject" class="GroupingSample" version="4">
									<prop name="PropertyTypeName">EndPt Sample Type</prop>
									<prop name="Position">2</prop>
									<prop name="IsDefault">0</prop>
									<prop name="GroupSampleType">mstUnknown</prop>
								</obj>
								<obj name="PropertyObject" class="SamplePrefLineStyle" version="4">
									<prop name="PropertyTypeName">Line Style</prop>
									<prop name="Position">2</prop>
									<prop name="IsDefault">0</prop>
									<prop name="LineStyle">psSolid</prop>
								</obj>
								<obj name="PropertyObject" class="GenSampleEditNotes" version="4">
									<prop name="PropertyTypeName">Notes</prop>
									<prop name="Position">2</prop>
									<prop name="IsDefault">1</prop>
								</obj>
								<obj name="PropertyObject" class="SamplePrefPointStyle" version="4">
									<prop name="PropertyTypeName">Point Style</prop>
									<prop name="Position">2</prop>
									<prop name="IsDefault">0</prop>
									<prop name="PointStyle">psNothing</prop>
								</obj>
								<obj name="PropertyObject" class="GenSampleEditPosition" version="4">
									<prop name="PropertyTypeName">Position</prop>
									<prop name="Position">2</prop>
									<prop name="IsDefault">1</prop>
								</obj>
								<obj name="PropertyObject" class="GenSampleEditReplicate" version="4">
									<prop name="PropertyTypeName">Replicate of</prop>
									<prop name="Position">2</prop>
									<prop name="IsDefault">1</prop>
									<prop name="ReplicateOf">-1</prop>
								</obj>
								<obj name="PropertyObject" class="HTCSampleID" version="4">
									<prop name="PropertyTypeName">Sample ID</prop>
									<prop name="Position">2</prop>
									<prop name="IsDefault">1</prop>
								</obj>
								<obj name="PropertyObject" class="GenSampleEditName" version="4">
									<prop name="PropertyTypeName">Sample Name</prop>
									<prop name="Position">2</prop>
									<prop name="IsDefault">1</prop>
									<prop name="name">Sample 3</prop>
								</obj>
								<obj name="PropertyObject" class="HTCSamplePrepNotes" version="4">
									<prop name="PropertyTypeName">Sample Prep Notes</prop>
									<prop name="Position">2</prop>
									<prop name="IsDefault">1</prop>
								</obj>
								<obj name="PropertyObject" class="GenSampleEditSubset" version="4">
									<prop name="PropertyTypeName">Subsets</prop>
									<prop name="Position">2</prop>
									<prop name="IsDefault">1</prop>
								</obj>
								<obj name="PropertyObject" class="SamplePrefWidth" version="5">
									<prop name="PropertyTypeName">Width</prop>
									<prop name="Position">2</prop>
									<prop name="IsDefault">1</prop>
									<prop name="Width">1</prop>
								</obj>
							</list>
						</obj>
					</obj>
					<obj name="item" class="SamplePropInfo" version="1">
						<obj name="ChannelProperties" class="ChanPropList" version="2">
							<obj name="ChannelProperties" class="EMList" version="1">
								<list name="emlist" count="4">
									<obj name="item" class="PropertyList" version="1">
										<list name="emlist" count="12">
											<obj name="PropertyObject" class="RQSampleTargetProperty" version="4">
												<prop name="PropertyTypeName">Combined Sample and Target Type</prop>
												<prop name="Position">3</prop>
												<prop name="IsDefault">0</prop>
												<obj name="ChannelProp" class="ChannelProperty" version="1">
													<prop name="ChannelIdx">0</prop>
												</obj>
											</obj>
											<obj name="PropertyObject" class="QuantConcProperty" version="4">
												<prop name="PropertyTypeName">Concentration</prop>
												<prop name="Position">3</prop>
												<prop name="IsDefault">1</prop>
												<prop name="Concentration">0</prop>
												<obj name="ChannelProp" class="ChannelProperty" version="1">
													<prop name="ChannelIdx">0</prop>
												</obj>
												<prop name="ReadOnly">1</prop>
											</obj>
											<obj name="PropertyObject" class="QuantCpHighProp" version="4">
												<prop name="PropertyTypeName">Cp High</prop>
												<prop name="Position">3</prop>
												<prop name="IsDefault">1</prop>
												<prop name="CpRangeHigh">0</prop>
												<obj name="ChannelProp" class="ChannelProperty" version="1">
													<prop name="ChannelIdx">0</prop>
												</obj>
												<prop name="ReadOnly">1</prop>
											</obj>
											<obj name="PropertyObject" class="QuantCpLowProp" version="4">
												<prop name="PropertyTypeName">Cp Low</prop>
												<prop name="Position">3</prop>
												<prop name="IsDefault">1</prop>
												<prop name="CpRangeLow">0</prop>
												<obj name="ChannelProp" class="ChannelProperty" version="1">
													<prop name="ChannelIdx">0</prop>
												</obj>
												<prop name="ReadOnly">1</prop>
											</obj>
											<obj name="PropertyObject" class="RQEffProp" version="4">
												<prop name="PropertyTypeName">Efficiency</prop>
												<prop name="Position">3</prop>
												<prop name="IsDefault">1</prop>
												<prop name="Efficiency">2</prop>
												<obj name="ChannelProp" class="ChannelProperty" version="1">
													<prop name="ChannelIdx">0</prop>
												</obj>
											</obj>
											<obj name="PropertyObject" class="ChannelGenotype" version="4">
												<prop name="PropertyTypeName">Melt Geno Genotype</prop>
												<prop name="Position">3</prop>
												<prop name="IsDefault">1</prop>
												<prop name="ReadOnly">1</prop>
												<obj name="ChannelProp" class="ChannelProperty" version="1">
													<prop name="ChannelIdx">0</prop>
												</obj>
											</obj>
											<obj name="PropertyObject" class="GroupChannelTypeProp" version="4">
												<prop name="PropertyTypeName">Melt Geno Sample Type</prop>
												<prop name="Position">3</prop>
												<prop name="IsDefault">0</prop>
												<prop name="GroupSampleType">mstUnknown</prop>
												<obj name="ChannelProp" class="ChannelProperty" version="1">
													<prop name="ChannelIdx">0</prop>
												</obj>
											</obj>
											<obj name="PropertyObject" class="QuantSampleTypeProperty" version="4">
												<prop name="PropertyTypeName">Quantification Sample Type</prop>
												<prop name="Position">3</prop>
												<prop name="IsDefault">0</prop>
												<prop name="SampleType">qsUnknown</prop>
												<obj name="ChannelProp" class="ChannelProperty" version="1">
													<prop name="ChannelIdx">0</prop>
												</obj>
											</obj>
											<obj name="PropertyObject" class="ChannelGenotype" version="4">
												<prop name="PropertyTypeName">Scanning Genotype</prop>
												<prop name="Position">3</prop>
												<prop name="IsDefault">1</prop>
												<prop name="ReadOnly">1</prop>
												<obj name="ChannelProp" class="ChannelProperty" version="1">
													<prop name="ChannelIdx">0</prop>
												</obj>
											</obj>
											<obj name="PropertyObject" class="GroupChannelTypeProp" version="4">
												<prop name="PropertyTypeName">Scanning Sample Type</prop>
												<prop name="Position">3</prop>
												<prop name="IsDefault">0</prop>
												<prop name="GroupSampleType">mstUnknown</prop>
												<obj name="ChannelProp" class="ChannelProperty" version="1">
													<prop name="ChannelIdx">0</prop>
												</obj>
											</obj>
											<obj name="PropertyObject" class="TargetName" version="4">
												<prop name="PropertyTypeName">Target Name</prop>
												<prop name="Position">3</prop>
												<prop name="IsDefault">1</prop>
												<obj name="ChannelProp" class="ChannelProperty" version="1">
													<prop name="ChannelIdx">0</prop>
												</obj>
											</obj>
											<obj name="PropertyObject" class="RQTargetProperty" version="4">
												<prop name="PropertyTypeName">Target Type</prop>
												<prop name="Position">3</prop>
												<prop name="IsDefault">0</prop>
												<prop name="TargetType">dtNone</prop>
												<obj name="ChannelProp" class="ChannelProperty" version="1">
													<prop name="ChannelIdx">0</prop>
												</obj>
											</obj>
										</list>
									</obj>
									<obj name="item" class="PropertyList" version="1">
										<list name="emlist" count="12">
											<obj name="PropertyObject" class="RQSampleTargetProperty" version="4">
												<prop name="PropertyTypeName">Combined Sample and Target Type</prop>
												<prop name="Position">3</prop>
												<prop name="IsDefault">0</prop>
												<obj name="ChannelProp" class="ChannelProperty" version="1">
													<prop name="ChannelIdx">1</prop>
												</obj>
											</obj>
											<obj name="PropertyObject" class="QuantConcProperty" version="4">
												<prop name="PropertyTypeName">Concentration</prop>
												<prop name="Position">3</prop>
												<prop name="IsDefault">1</prop>
												<prop name="Concentration">0</prop>
												<obj name="ChannelProp" class="ChannelProperty" version="1">
													<prop name="ChannelIdx">1</prop>
												</obj>
												<prop name="ReadOnly">1</prop>
											</obj>
											<obj name="PropertyObject" class="QuantCpHighProp" version="4">
												<prop name="PropertyTypeName">Cp High</prop>
												<prop name="Position">3</prop>
												<prop name="IsDefault">1</prop>
												<prop name="CpRangeHigh">0</prop>
												<obj name="ChannelProp" class="ChannelProperty" version="1">
													<prop name="ChannelIdx">1</prop>
												</obj>
												<prop name="ReadOnly">1</prop>
											</obj>
											<obj name="PropertyObject" class="QuantCpLowProp" version="4">
												<prop name="PropertyTypeName">Cp Low</prop>
												<prop name="Position">3</prop>
												<prop name="IsDefault">1</prop>
												<prop name="CpRangeLow">0</prop>
												<obj name="ChannelProp" class="ChannelProperty" version="1">
													<prop name="ChannelIdx">1</prop>
												</obj>
												<prop name="ReadOnly">1</prop>
											</obj>
											<obj name="PropertyObject" class="RQEffProp" version="4">
												<prop name="PropertyTypeName">Efficiency</prop>
												<prop name="Position">3</prop>
												<prop name="IsDefault">1</prop>
												<prop name="Efficiency">2</prop>
												<obj name="ChannelProp" class="ChannelProperty" version="1">
													<prop name="ChannelIdx">1</prop>
												</obj>
											</obj>
											<obj name="PropertyObject" class="ChannelGenotype" version="4">
												<prop name="PropertyTypeName">Melt Geno Genotype</prop>
												<prop name="Position">3</prop>
												<prop name="IsDefault">1</prop>
												<prop name="ReadOnly">1</prop>
												<obj name="ChannelProp" class="ChannelProperty" version="1">
													<prop name="ChannelIdx">1</prop>
												</obj>
											</obj>
											<obj name="PropertyObject" class="GroupChannelTypeProp" version="4">
												<prop name="PropertyTypeName">Melt Geno Sample Type</prop>
												<prop name="Position">3</prop>
												<prop name="IsDefault">0</prop>
												<prop name="GroupSampleType">mstUnknown</prop>
												<obj name="ChannelProp" class="ChannelProperty" version="1">
													<prop name="ChannelIdx">1</prop>
												</obj>
											</obj>
											<obj name="PropertyObject" class="QuantSampleTypeProperty" version="4">
												<prop name="PropertyTypeName">Quantification Sample Type</prop>
												<prop name="Position">3</prop>
												<prop name="IsDefault">0</prop>
												<prop name="SampleType">qsUnknown</prop>
												<obj name="ChannelProp" class="ChannelProperty" version="1">
													<prop name="ChannelIdx">1</prop>
												</obj>
											</obj>
											<obj name="PropertyObject" class="ChannelGenotype" version="4">
												<prop name="PropertyTypeName">Scanning Genotype</prop>
												<prop name="Position">3</prop>
												<prop name="IsDefault">1</prop>
												<prop name="ReadOnly">1</prop>
												<obj name="ChannelProp" class="ChannelProperty" version="1">
													<prop name="ChannelIdx">1</prop>
												</obj>
											</obj>
											<obj name="PropertyObject" class="GroupChannelTypeProp" version="4">
												<prop name="PropertyTypeName">Scanning Sample Type</prop>
												<prop name="Position">3</prop>
												<prop name="IsDefault">0</prop>
												<prop name="GroupSampleType">mstUnknown</prop>
												<obj name="ChannelProp" class="ChannelProperty" version="1">
													<prop name="ChannelIdx">1</prop>
												</obj>
											</obj>
											<obj name="PropertyObject" class="TargetName" version="4">
												<prop name="PropertyTypeName">Target Name</prop>
												<prop name="Position">3</prop>
												<prop name="IsDefault">1</prop>
												<obj name="ChannelProp" class="ChannelProperty" version="1">
													<prop name="ChannelIdx">1</prop>
												</obj>
											</obj>
											<obj name="PropertyObject" class="RQTargetProperty" version="4">
												<prop name="PropertyTypeName">Target Type</prop>
												<prop name="Position">3</prop>
												<prop name="IsDefault">0</prop>
												<prop name="TargetType">dtNone</prop>
												<obj name="ChannelProp" class="ChannelProperty" version="1">
													<prop name="ChannelIdx">1</prop>
												</obj>
											</obj>
										</list>
									</obj>
									<obj name="item" class="PropertyList" version="1">
										<list name="emlist" count="12">
											<obj name="PropertyObject" class="RQSampleTargetProperty" version="4">
												<prop name="PropertyTypeName">Combined Sample and Target Type</prop>
												<prop name="Position">3</prop>
												<prop name="IsDefault">0</prop>
												<obj name="ChannelProp" class="ChannelProperty" version="1">
													<prop name="ChannelIdx">2</prop>
												</obj>
											</obj>
											<obj name="PropertyObject" class="QuantConcProperty" version="4">
												<prop name="PropertyTypeName">Concentration</prop>
												<prop name="Position">3</prop>
												<prop name="IsDefault">1</prop>
												<prop name="Concentration">0</prop>
												<obj name="ChannelProp" class="ChannelProperty" version="1">
													<prop name="ChannelIdx">2</prop>
												</obj>
												<prop name="ReadOnly">1</prop>
											</obj>
											<obj name="PropertyObject" class="QuantCpHighProp" version="4">
												<prop name="PropertyTypeName">Cp High</prop>
												<prop name="Position">3</prop>
												<prop name="IsDefault">1</prop>
												<prop name="CpRangeHigh">0</prop>
												<obj name="ChannelProp" class="ChannelProperty" version="1">
													<prop name="ChannelIdx">2</prop>
												</obj>
												<prop name="ReadOnly">1</prop>
											</obj>
											<obj name="PropertyObject" class="QuantCpLowProp" version="4">
												<prop name="PropertyTypeName">Cp Low</prop>
												<prop name="Position">3</prop>
												<prop name="IsDefault">1</prop>
												<prop name="CpRangeLow">0</prop>
												<obj name="ChannelProp" class="ChannelProperty" version="1">
													<prop name="ChannelIdx">2</prop>
												</obj>
												<prop name="ReadOnly">1</prop>
											</obj>
											<obj name="PropertyObject" class="RQEffProp" version="4">
												<prop name="PropertyTypeName">Efficiency</prop>
												<prop name="Position">3</prop>
												<prop name="IsDefault">1</prop>
												<prop name="Efficiency">2</prop>
												<obj name="ChannelProp" class="ChannelProperty" version="1">
													<prop name="ChannelIdx">2</prop>
												</obj>
											</obj>
											<obj name="PropertyObject" class="ChannelGenotype" version="4">
												<prop name="PropertyTypeName">Melt Geno Genotype</prop>
												<prop name="Position">3</prop>
												<prop name="IsDefault">1</prop>
												<prop name="ReadOnly">1</prop>
												<obj name="ChannelProp" class="ChannelProperty" version="1">
													<prop name="ChannelIdx">2</prop>
												</obj>
											</obj>
											<obj name="PropertyObject" class="GroupChannelTypeProp" version="4">
												<prop name="PropertyTypeName">Melt Geno Sample Type</prop>
												<prop name="Position">3</prop>
												<prop name="IsDefault">0</prop>
												<prop name="GroupSampleType">mstUnknown</prop>
												<obj name="ChannelProp" class="ChannelProperty" version="1">
													<prop name="ChannelIdx">2</prop>
												</obj>
											</obj>
											<obj name="PropertyObject" class="QuantSampleTypeProperty" version="4">
												<prop name="PropertyTypeName">Quantification Sample Type</prop>
												<prop name="Position">3</prop>
												<prop name="IsDefault">0</prop>
												<prop name="SampleType">qsUnknown</prop>
												<obj name="ChannelProp" class="ChannelProperty" version="1">
													<prop name="ChannelIdx">2</prop>
												</obj>
											</obj>
											<obj name="PropertyObject" class="ChannelGenotype" version="4">
												<prop name="PropertyTypeName">Scanning Genotype</prop>
												<prop name="Position">3</prop>
												<prop name="IsDefault">1</prop>
												<prop name="ReadOnly">1</prop>
												<obj name="ChannelProp" class="ChannelProperty" version="1">
													<prop name="ChannelIdx">2</prop>
												</obj>
											</obj>
											<obj name="PropertyObject" class="GroupChannelTypeProp" version="4">
												<prop name="PropertyTypeName">Scanning Sample Type</prop>
												<prop name="Position">3</prop>
												<prop name="IsDefault">0</prop>
												<prop name="GroupSampleType">mstUnknown</prop>
												<obj name="ChannelProp" class="ChannelProperty" version="1">
													<prop name="ChannelIdx">2</prop>
												</obj>
											</obj>
											<obj name="PropertyObject" class="TargetName" version="4">
												<prop name="PropertyTypeName">Target Name</prop>
												<prop name="Position">3</prop>
												<prop name="IsDefault">1</prop>
												<obj name="ChannelProp" class="ChannelProperty" version="1">
													<prop name="ChannelIdx">2</prop>
												</obj>
											</obj>
											<obj name="PropertyObject" class="RQTargetProperty" version="4">
												<prop name="PropertyTypeName">Target Type</prop>
												<prop name="Position">3</prop>
												<prop name="IsDefault">0</prop>
												<prop name="TargetType">dtNone</prop>
												<obj name="ChannelProp" class="ChannelProperty" version="1">
													<prop name="ChannelIdx">2</prop>
												</obj>
											</obj>
										</list>
									</obj>
									<obj name="item" class="PropertyList" version="1">
										<list name="emlist" count="12">
											<obj name="PropertyObject" class="RQSampleTargetProperty" version="4">
												<prop name="PropertyTypeName">Combined Sample and Target Type</prop>
												<prop name="Position">3</prop>
												<prop name="IsDefault">0</prop>
												<obj name="ChannelProp" class="ChannelProperty" version="1">
													<prop name="ChannelIdx">3</prop>
												</obj>
											</obj>
											<obj name="PropertyObject" class="QuantConcProperty" version="4">
												<prop name="PropertyTypeName">Concentration</prop>
												<prop name="Position">3</prop>
												<prop name="IsDefault">1</prop>
												<prop name="Concentration">0</prop>
												<obj name="ChannelProp" class="ChannelProperty" version="1">
													<prop name="ChannelIdx">3</prop>
												</obj>
												<prop name="ReadOnly">1</prop>
											</obj>
											<obj name="PropertyObject" class="QuantCpHighProp" version="4">
												<prop name="PropertyTypeName">Cp High</prop>
												<prop name="Position">3</prop>
												<prop name="IsDefault">1</prop>
												<prop name="CpRangeHigh">0</prop>
												<obj name="ChannelProp" class="ChannelProperty" version="1">
													<prop name="ChannelIdx">3</prop>
												</obj>
												<prop name="ReadOnly">1</prop>
											</obj>
											<obj name="PropertyObject" class="QuantCpLowProp" version="4">
												<prop name="PropertyTypeName">Cp Low</prop>
												<prop name="Position">3</prop>
												<prop name="IsDefault">1</prop>
												<prop name="CpRangeLow">0</prop>
												<obj name="ChannelProp" class="ChannelProperty" version="1">
													<prop name="ChannelIdx">3</prop>
												</obj>
												<prop name="ReadOnly">1</prop>
											</obj>
											<obj name="PropertyObject" class="RQEffProp" version="4">
												<prop name="PropertyTypeName">Efficiency</prop>
												<prop name="Position">3</prop>
												<prop name="IsDefault">1</prop>
												<prop name="Efficiency">2</prop>
												<obj name="ChannelProp" class="ChannelProperty" version="1">
													<prop name="ChannelIdx">3</prop>
												</obj>
											</obj>
											<obj name="PropertyObject" class="ChannelGenotype" version="4">
												<prop name="PropertyTypeName">Melt Geno Genotype</prop>
												<prop name="Position">3</prop>
												<prop name="IsDefault">1</prop>
												<prop name="ReadOnly">1</prop>
												<obj name="ChannelProp" class="ChannelProperty" version="1">
													<prop name="ChannelIdx">3</prop>
												</obj>
											</obj>
											<obj name="PropertyObject" class="GroupChannelTypeProp" version="4">
												<prop name="PropertyTypeName">Melt Geno Sample Type</prop>
												<prop name="Position">3</prop>
												<prop name="IsDefault">0</prop>
												<prop name="GroupSampleType">mstUnknown</prop>
												<obj name="ChannelProp" class="ChannelProperty" version="1">
													<prop name="ChannelIdx">3</prop>
												</obj>
											</obj>
											<obj name="PropertyObject" class="QuantSampleTypeProperty" version="4">
												<prop name="PropertyTypeName">Quantification Sample Type</prop>
												<prop name="Position">3</prop>
												<prop name="IsDefault">0</prop>
												<prop name="SampleType">qsUnknown</prop>
												<obj name="ChannelProp" class="ChannelProperty" version="1">
													<prop name="ChannelIdx">3</prop>
												</obj>
											</obj>
											<obj name="PropertyObject" class="ChannelGenotype" version="4">
												<prop name="PropertyTypeName">Scanning Genotype</prop>
												<prop name="Position">3</prop>
												<prop name="IsDefault">1</prop>
												<prop name="ReadOnly">1</prop>
												<obj name="ChannelProp" class="ChannelProperty" version="1">
													<prop name="ChannelIdx">3</prop>
												</obj>
											</obj>
											<obj name="PropertyObject" class="GroupChannelTypeProp" version="4">
												<prop name="PropertyTypeName">Scanning Sample Type</prop>
												<prop name="Position">3</prop>
												<prop name="IsDefault">0</prop>
												<prop name="GroupSampleType">mstUnknown</prop>
												<obj name="ChannelProp" class="ChannelProperty" version="1">
													<prop name="ChannelIdx">3</prop>
												</obj>
											</obj>
											<obj name="PropertyObject" class="TargetName" version="4">
												<prop name="PropertyTypeName">Target Name</prop>
												<prop name="Position">3</prop>
												<prop name="IsDefault">1</prop>
												<obj name="ChannelProp" class="ChannelProperty" version="1">
													<prop name="ChannelIdx">3</prop>
												</obj>
											</obj>
											<obj name="PropertyObject" class="RQTargetProperty" version="4">
												<prop name="PropertyTypeName">Target Type</prop>
												<prop name="Position">3</prop>
												<prop name="IsDefault">0</prop>
												<prop name="TargetType">dtNone</prop>
												<obj name="ChannelProp" class="ChannelProperty" version="1">
													<prop name="ChannelIdx">3</prop>
												</obj>
											</obj>
										</list>
									</obj>
								</list>
							</obj>
						</obj>
						<prop name="ChannelPropertyCount">4</prop>
						<prop name="ContainerPosition">3</prop>
						<prop name="HasSampleProperties">1</prop>
						<obj name="SampleProperties" class="PropertyList" version="1">
							<list name="emlist" count="14">
								<obj name="PropertyObject" class="SamplePrefColor" version="4">
									<prop name="PropertyTypeName">Color</prop>
									<prop name="Position">3</prop>
									<prop name="IsDefault">0</prop>
									<prop name="Color">clFuchsia</prop>
								</obj>
								<obj name="PropertyObject" class="DominantChannelProp" version="4">
									<prop name="PropertyTypeName">Dominant Channel</prop>
									<prop name="Position">3</prop>
									<prop name="IsDefault">0</prop>
									<prop name="DominantChannel">0</prop>
								</obj>
								<obj name="PropertyObject" class="Genotype" version="4">
									<prop name="PropertyTypeName">EndPt Genotype</prop>
									<prop name="Position">3</prop>
									<prop name="IsDefault">1</prop>
									<prop name="ReadOnly">1</prop>
								</obj>
								<obj name="PropertyObject" class="GroupingSample" version="4">
									<prop name="PropertyTypeName">EndPt Sample Type</prop>
									<prop name="Position">3</prop>
									<prop name="IsDefault">0</prop>
									<prop name="GroupSampleType">mstUnknown</prop>
								</obj>
								<obj name="PropertyObject" class="SamplePrefLineStyle" version="4">
									<prop name="PropertyTypeName">Line Style</prop>
									<prop name="Position">3</prop>
									<prop name="IsDefault">0</prop>
									<prop name="LineStyle">psSolid</prop>
								</obj>
								<obj name="PropertyObject" class="GenSampleEditNotes" version="4">
									<prop name="PropertyTypeName">Notes</prop>
									<prop name="Position">3</prop>
									<prop name="IsDefault">1</prop>
								</obj>
								<obj name="PropertyObject" class="SamplePrefPointStyle" version="4">
									<prop name="PropertyTypeName">Point Style</prop>
									<prop name="Position">3</prop>
									<prop name="IsDefault">0</prop>
									<prop name="PointStyle">psNothing</prop>
								</obj>
								<obj name="PropertyObject" class="GenSampleEditPosition" version="4">
									<prop name="PropertyTypeName">Position</prop>
									<prop name="Position">3</prop>
									<prop name="IsDefault">1</prop>
								</obj>
								<obj name="PropertyObject" class="GenSampleEditReplicate" version="4">
									<prop name="PropertyTypeName">Replicate of</prop>
									<prop name="Position">3</prop>
									<prop name="IsDefault">1</prop>
									<prop name="ReplicateOf">-1</prop>
								</obj>
								<obj name="PropertyObject" class="HTCSampleID" version="4">
									<prop name="PropertyTypeName">Sample ID</prop>
									<prop name="Position">3</prop>
									<prop name="IsDefault">1</prop>
								</obj>
								<obj name="PropertyObject" class="GenSampleEditName" version="4">
									<prop name="PropertyTypeName">Sample Name</prop>
									<prop name="Position">3</prop>
									<prop name="IsDefault">1</prop>
									<prop name="name">Sample 4</prop>
								</obj>
								<obj name="PropertyObject" class="HTCSamplePrepNotes" version="4">
									<prop name="PropertyTypeName">Sample Prep Notes</prop>
									<prop name="Position">3</prop>
									<prop name="IsDefault">1</prop>
								</obj>
								<obj name="PropertyObject" class="GenSampleEditSubset" version="4">
									<prop name="PropertyTypeName">Subsets</prop>
									<prop name="Position">3</prop>
									<prop name="IsDefault">1</prop>
								</obj>
								<obj name="PropertyObject" class="SamplePrefWidth" version="5">
									<prop name="PropertyTypeName">Width</prop>
									<prop name="Position">3</prop>
									<prop name="IsDefault">1</prop>
									<prop name="Width">1</prop>
								</obj>
							</list>
						</obj>
					</obj>
					<obj name="item" class="SamplePropInfo" version="1">
						<obj name="ChannelProperties" class="ChanPropList" version="2">
							<obj name="ChannelProperties" class="EMList" version="1">
								<list name="emlist" count="4">
									<obj name="item" class="PropertyList" version="1">
										<list name="emlist" count="12">
											<obj name="PropertyObject" class="RQSampleTargetProperty" version="4">
												<prop name="PropertyTypeName">Combined Sample and Target Type</prop>
												<prop name="Position">4</prop>
												<prop name="IsDefault">0</prop>
												<obj name="ChannelProp" class="ChannelProperty" version="1">
													<prop name="ChannelIdx">0</prop>
												</obj>
											</obj>
											<obj name="PropertyObject" class="QuantConcProperty" version="4">
												<prop name="PropertyTypeName">Concentration</prop>
												<prop name="Position">4</prop>
												<prop name="IsDefault">1</prop>
												<prop name="Concentration">0</prop>
												<obj name="ChannelProp" class="ChannelProperty" version="1">
													<prop name="ChannelIdx">0</prop>
												</obj>
												<prop name="ReadOnly">1</prop>
											</obj>
											<obj name="PropertyObject" class="QuantCpHighProp" version="4">
												<prop name="PropertyTypeName">Cp High</prop>
												<prop name="Position">4</prop>
												<prop name="IsDefault">1</prop>
												<prop name="CpRangeHigh">0</prop>
												<obj name="ChannelProp" class="ChannelProperty" version="1">
													<prop name="ChannelIdx">0</prop>
												</obj>
												<prop name="ReadOnly">1</prop>
											</obj>
											<obj name="PropertyObject" class="QuantCpLowProp" version="4">
												<prop name="PropertyTypeName">Cp Low</prop>
												<prop name="Position">4</prop>
												<prop name="IsDefault">1</prop>
												<prop name="CpRangeLow">0</prop>
												<obj name="ChannelProp" class="ChannelProperty" version="1">
													<prop name="ChannelIdx">0</prop>
												</obj>
												<prop name="ReadOnly">1</prop>
											</obj>
											<obj name="PropertyObject" class="RQEffProp" version="4">
												<prop name="PropertyTypeName">Efficiency</prop>
												<prop name="Position">4</prop>
												<prop name="IsDefault">1</prop>
												<prop name="Efficiency">2</prop>
												<obj name="ChannelProp" class="ChannelProperty" version="1">
													<prop name="ChannelIdx">0</prop>
												</obj>
											</obj>
											<obj name="PropertyObject" class="ChannelGenotype" version="4">
												<prop name="PropertyTypeName">Melt Geno Genotype</prop>
												<prop name="Position">4</prop>
												<prop name="IsDefault">1</prop>
												<prop name="ReadOnly">1</prop>
												<obj name="ChannelProp" class="ChannelProperty" version="1">
													<prop name="ChannelIdx">0</prop>
												</obj>
											</obj>
											<obj name="PropertyObject" class="GroupChannelTypeProp" version="4">
												<prop name="PropertyTypeName">Melt Geno Sample Type</prop>
												<prop name="Position">4</prop>
												<prop name="IsDefault">0</prop>
												<prop name="GroupSampleType">mstUnknown</prop>
												<obj name="ChannelProp" class="ChannelProperty" version="1">
													<prop name="ChannelIdx">0</prop>
												</obj>
											</obj>
											<obj name="PropertyObject" class="QuantSampleTypeProperty" version="4">
												<prop name="PropertyTypeName">Quantification Sample Type</prop>
												<prop name="Position">4</prop>
												<prop name="IsDefault">0</prop>
												<prop name="SampleType">qsUnknown</prop>
												<obj name="ChannelProp" class="ChannelProperty" version="1">
													<prop name="ChannelIdx">0</prop>
												</obj>
											</obj>
											<obj name="PropertyObject" class="ChannelGenotype" version="4">
												<prop name="PropertyTypeName">Scanning Genotype</prop>
												<prop name="Position">4</prop>
												<prop name="IsDefault">1</prop>
												<prop name="ReadOnly">1</prop>
												<obj name="ChannelProp" class="ChannelProperty" version="1">
													<prop name="ChannelIdx">0</prop>
												</obj>
											</obj>
											<obj name="PropertyObject" class="GroupChannelTypeProp" version="4">
												<prop name="PropertyTypeName">Scanning Sample Type</prop>
												<prop name="Position">4</prop>
												<prop name="IsDefault">0</prop>
												<prop name="GroupSampleType">mstUnknown</prop>
												<obj name="ChannelProp" class="ChannelProperty" version="1">
													<prop name="ChannelIdx">0</prop>
												</obj>
											</obj>
											<obj name="PropertyObject" class="TargetName" version="4">
												<prop name="PropertyTypeName">Target Name</prop>
												<prop name="Position">4</prop>
												<prop name="IsDefault">1</prop>
												<obj name="ChannelProp" class="ChannelProperty" version="1">
													<prop name="ChannelIdx">0</prop>
												</obj>
											</obj>
											<obj name="PropertyObject" class="RQTargetProperty" version="4">
												<prop name="PropertyTypeName">Target Type</prop>
												<prop name="Position">4</prop>
												<prop name="IsDefault">0</prop>
												<prop name="TargetType">dtNone</prop>
												<obj name="ChannelProp" class="ChannelProperty" version="1">
													<prop name="ChannelIdx">0</prop>
												</obj>
											</obj>
										</list>
									</obj>
									<obj name="item" class="PropertyList" version="1">
										<list name="emlist" count="12">
											<obj name="PropertyObject" class="RQSampleTargetProperty" version="4">
												<prop name="PropertyTypeName">Combined Sample and Target Type</prop>
												<prop name="Position">4</prop>
												<prop name="IsDefault">0</prop>
												<obj name="ChannelProp" class="ChannelProperty" version="1">
													<prop name="ChannelIdx">1</prop>
												</obj>
											</obj>
											<obj name="PropertyObject" class="QuantConcProperty" version="4">
												<prop name="PropertyTypeName">Concentration</prop>
												<prop name="Position">4</prop>
												<prop name="IsDefault">1</prop>
												<prop name="Concentration">0</prop>
												<obj name="ChannelProp" class="ChannelProperty" version="1">
													<prop name="ChannelIdx">1</prop>
												</obj>
												<prop name="ReadOnly">1</prop>
											</obj>
											<obj name="PropertyObject" class="QuantCpHighProp" version="4">
												<prop name="PropertyTypeName">Cp High</prop>
												<prop name="Position">4</prop>
												<prop name="IsDefault">1</prop>
												<prop name="CpRangeHigh">0</prop>
												<obj name="ChannelProp" class="ChannelProperty" version="1">
													<prop name="ChannelIdx">1</prop>
												</obj>
												<prop name="ReadOnly">1</prop>
											</obj>
											<obj name="PropertyObject" class="QuantCpLowProp" version="4">
												<prop name="PropertyTypeName">Cp Low</prop>
												<prop name="Position">4</prop>
												<prop name="IsDefault">1</prop>
												<prop name="CpRangeLow">0</prop>
												<obj name="ChannelProp" class="ChannelProperty" version="1">
													<prop name="ChannelIdx">1</prop>
												</obj>
												<prop name="ReadOnly">1</prop>
											</obj>
											<obj name="PropertyObject" class="RQEffProp" version="4">
												<prop name="PropertyTypeName">Efficiency</prop>
												<prop name="Position">4</prop>
												<prop name="IsDefault">1</prop>
												<prop name="Efficiency">2</prop>
												<obj name="ChannelProp" class="ChannelProperty" version="1">
													<prop name="ChannelIdx">1</prop>
												</obj>
											</obj>
											<obj name="PropertyObject" class="ChannelGenotype" version="4">
												<prop name="PropertyTypeName">Melt Geno Genotype</prop>
												<prop name="Position">4</prop>
												<prop name="IsDefault">1</prop>
												<prop name="ReadOnly">1</prop>
												<obj name="ChannelProp" class="ChannelProperty" version="1">
													<prop name="ChannelIdx">1</prop>
												</obj>
											</obj>
											<obj name="PropertyObject" class="GroupChannelTypeProp" version="4">
												<prop name="PropertyTypeName">Melt Geno Sample Type</prop>
												<prop name="Position">4</prop>
												<prop name="IsDefault">0</prop>
												<prop name="GroupSampleType">mstUnknown</prop>
												<obj name="ChannelProp" class="ChannelProperty" version="1">
													<prop name="ChannelIdx">1</prop>
												</obj>
											</obj>
											<obj name="PropertyObject" class="QuantSampleTypeProperty" version="4">
												<prop name="PropertyTypeName">Quantification Sample Type</prop>
												<prop name="Position">4</prop>
												<prop name="IsDefault">0</prop>
												<prop name="SampleType">qsUnknown</prop>
												<obj name="ChannelProp" class="ChannelProperty" version="1">
													<prop name="ChannelIdx">1</prop>
												</obj>
											</obj>
											<obj name="PropertyObject" class="ChannelGenotype" version="4">
												<prop name="PropertyTypeName">Scanning Genotype</prop>
												<prop name="Position">4</prop>
												<prop name="IsDefault">1</prop>
												<prop name="ReadOnly">1</prop>
												<obj name="ChannelProp" class="ChannelProperty" version="1">
													<prop name="ChannelIdx">1</prop>
												</obj>
											</obj>
											<obj name="PropertyObject" class="GroupChannelTypeProp" version="4">
												<prop name="PropertyTypeName">Scanning Sample Type</prop>
												<prop name="Position">4</prop>
												<prop name="IsDefault">0</prop>
												<prop name="GroupSampleType">mstUnknown</prop>
												<obj name="ChannelProp" class="ChannelProperty" version="1">
													<prop name="ChannelIdx">1</prop>
												</obj>
											</obj>
											<obj name="PropertyObject" class="TargetName" version="4">
												<prop name="PropertyTypeName">Target Name</prop>
												<prop name="Position">4</prop>
												<prop name="IsDefault">1</prop>
												<obj name="ChannelProp" class="ChannelProperty" version="1">
													<prop name="ChannelIdx">1</prop>
												</obj>
											</obj>
											<obj name="PropertyObject" class="RQTargetProperty" version="4">
												<prop name="PropertyTypeName">Target Type</prop>
												<prop name="Position">4</prop>
												<prop name="IsDefault">0</prop>
												<prop name="TargetType">dtNone</prop>
												<obj name="ChannelProp" class="ChannelProperty" version="1">
													<prop name="ChannelIdx">1</prop>
												</obj>
											</obj>
										</list>
									</obj>
									<obj name="item" class="PropertyList" version="1">
										<list name="emlist" count="12">
											<obj name="PropertyObject" class="RQSampleTargetProperty" version="4">
												<prop name="PropertyTypeName">Combined Sample and Target Type</prop>
												<prop name="Position">4</prop>
												<prop name="IsDefault">0</prop>
												<obj name="ChannelProp" class="ChannelProperty" version="1">
													<prop name="ChannelIdx">2</prop>
												</obj>
											</obj>
											<obj name="PropertyObject" class="QuantConcProperty" version="4">
												<prop name="PropertyTypeName">Concentration</prop>
												<prop name="Position">4</prop>
												<prop name="IsDefault">1</prop>
												<prop name="Concentration">0</prop>
												<obj name="ChannelProp" class="ChannelProperty" version="1">
													<prop name="ChannelIdx">2</prop>
												</obj>
												<prop name="ReadOnly">1</prop>
											</obj>
											<obj name="PropertyObject" class="QuantCpHighProp" version="4">
												<prop name="PropertyTypeName">Cp High</prop>
												<prop name="Position">4</prop>
												<prop name="IsDefault">1</prop>
												<prop name="CpRangeHigh">0</prop>
												<obj name="ChannelProp" class="ChannelProperty" version="1">
													<prop name="ChannelIdx">2</prop>
												</obj>
												<prop name="ReadOnly">1</prop>
											</obj>
											<obj name="PropertyObject" class="QuantCpLowProp" version="4">
												<prop name="PropertyTypeName">Cp Low</prop>
												<prop name="Position">4</prop>
												<prop name="IsDefault">1</prop>
												<prop name="CpRangeLow">0</prop>
												<obj name="ChannelProp" class="ChannelProperty" version="1">
													<prop name="ChannelIdx">2</prop>
												</obj>
												<prop name="ReadOnly">1</prop>
											</obj>
											<obj name="PropertyObject" class="RQEffProp" version="4">
												<prop name="PropertyTypeName">Efficiency</prop>
												<prop name="Position">4</prop>
												<prop name="IsDefault">1</prop>
												<prop name="Efficiency">2</prop>
												<obj name="ChannelProp" class="ChannelProperty" version="1">
													<prop name="ChannelIdx">2</prop>
												</obj>
											</obj>
											<obj name="PropertyObject" class="ChannelGenotype" version="4">
												<prop name="PropertyTypeName">Melt Geno Genotype</prop>
												<prop name="Position">4</prop>
												<prop name="IsDefault">1</prop>
												<prop name="ReadOnly">1</prop>
												<obj name="ChannelProp" class="ChannelProperty" version="1">
													<prop name="ChannelIdx">2</prop>
												</obj>
											</obj>
											<obj name="PropertyObject" class="GroupChannelTypeProp" version="4">
												<prop name="PropertyTypeName">Melt Geno Sample Type</prop>
												<prop name="Position">4</prop>
												<prop name="IsDefault">0</prop>
												<prop name="GroupSampleType">mstUnknown</prop>
												<obj name="ChannelProp" class="ChannelProperty" version="1">
													<prop name="ChannelIdx">2</prop>
												</obj>
											</obj>
											<obj name="PropertyObject" class="QuantSampleTypeProperty" version="4">
												<prop name="PropertyTypeName">Quantification Sample Type</prop>
												<prop name="Position">4</prop>
												<prop name="IsDefault">0</prop>
												<prop name="SampleType">qsUnknown</prop>
												<obj name="ChannelProp" class="ChannelProperty" version="1">
													<prop name="ChannelIdx">2</prop>
												</obj>
											</obj>
											<obj name="PropertyObject" class="ChannelGenotype" version="4">
												<prop name="PropertyTypeName">Scanning Genotype</prop>
												<prop name="Position">4</prop>
												<prop name="IsDefault">1</prop>
												<prop name="ReadOnly">1</prop>
												<obj name="ChannelProp" class="ChannelProperty" version="1">
													<prop name="ChannelIdx">2</prop>
												</obj>
											</obj>
											<obj name="PropertyObject" class="GroupChannelTypeProp" version="4">
												<prop name="PropertyTypeName">Scanning Sample Type</prop>
												<prop name="Position">4</prop>
												<prop name="IsDefault">0</prop>
												<prop name="GroupSampleType">mstUnknown</prop>
												<obj name="ChannelProp" class="ChannelProperty" version="1">
													<prop name="ChannelIdx">2</prop>
												</obj>
											</obj>
											<obj name="PropertyObject" class="TargetName" version="4">
												<prop name="PropertyTypeName">Target Name</prop>
												<prop name="Position">4</prop>
												<prop name="IsDefault">1</prop>
												<obj name="ChannelProp" class="ChannelProperty" version="1">
													<prop name="ChannelIdx">2</prop>
												</obj>
											</obj>
											<obj name="PropertyObject" class="RQTargetProperty" version="4">
												<prop name="PropertyTypeName">Target Type</prop>
												<prop name="Position">4</prop>
												<prop name="IsDefault">0</prop>
												<prop name="TargetType">dtNone</prop>
												<obj name="ChannelProp" class="ChannelProperty" version="1">
													<prop name="ChannelIdx">2</prop>
												</obj>
											</obj>
										</list>
									</obj>
									<obj name="item" class="PropertyList" version="1">
										<list name="emlist" count="12">
											<obj name="PropertyObject" class="RQSampleTargetProperty" version="4">
												<prop name="PropertyTypeName">Combined Sample and Target Type</prop>
												<prop name="Position">4</prop>
												<prop name="IsDefault">0</prop>
												<obj name="ChannelProp" class="ChannelProperty" version="1">
													<prop name="ChannelIdx">3</prop>
												</obj>
											</obj>
											<obj name="PropertyObject" class="QuantConcProperty" version="4">
												<prop name="PropertyTypeName">Concentration</prop>
												<prop name="Position">4</prop>
												<prop name="IsDefault">1</prop>
												<prop name="Concentration">0</prop>
												<obj name="ChannelProp" class="ChannelProperty" version="1">
													<prop name="ChannelIdx">3</prop>
												</obj>
												<prop name="ReadOnly">1</prop>
											</obj>
											<obj name="PropertyObject" class="QuantCpHighProp" version="4">
												<prop name="PropertyTypeName">Cp High</prop>
												<prop name="Position">4</prop>
												<prop name="IsDefault">1</prop>
												<prop name="CpRangeHigh">0</prop>
												<obj name="ChannelProp" class="ChannelProperty" version="1">
													<prop name="ChannelIdx">3</prop>
												</obj>
												<prop name="ReadOnly">1</prop>
											</obj>
											<obj name="PropertyObject" class="QuantCpLowProp" version="4">
												<prop name="PropertyTypeName">Cp Low</prop>
												<prop name="Position">4</prop>
												<prop name="IsDefault">1</prop>
												<prop name="CpRangeLow">0</prop>
												<obj name="ChannelProp" class="ChannelProperty" version="1">
													<prop name="ChannelIdx">3</prop>
												</obj>
												<prop name="ReadOnly">1</prop>
											</obj>
											<obj name="PropertyObject" class="RQEffProp" version="4">
												<prop name="PropertyTypeName">Efficiency</prop>
												<prop name="Position">4</prop>
												<prop name="IsDefault">1</prop>
												<prop name="Efficiency">2</prop>
												<obj name="ChannelProp" class="ChannelProperty" version="1">
													<prop name="ChannelIdx">3</prop>
												</obj>
											</obj>
											<obj name="PropertyObject" class="ChannelGenotype" version="4">
												<prop name="PropertyTypeName">Melt Geno Genotype</prop>
												<prop name="Position">4</prop>
												<prop name="IsDefault">1</prop>
												<prop name="ReadOnly">1</prop>
												<obj name="ChannelProp" class="ChannelProperty" version="1">
													<prop name="ChannelIdx">3</prop>
												</obj>
											</obj>
											<obj name="PropertyObject" class="GroupChannelTypeProp" version="4">
												<prop name="PropertyTypeName">Melt Geno Sample Type</prop>
												<prop name="Position">4</prop>
												<prop name="IsDefault">0</prop>
												<prop name="GroupSampleType">mstUnknown</prop>
												<obj name="ChannelProp" class="ChannelProperty" version="1">
													<prop name="ChannelIdx">3</prop>
												</obj>
											</obj>
											<obj name="PropertyObject" class="QuantSampleTypeProperty" version="4">
												<prop name="PropertyTypeName">Quantification Sample Type</prop>
												<prop name="Position">4</prop>
												<prop name="IsDefault">0</prop>
												<prop name="SampleType">qsUnknown</prop>
												<obj name="ChannelProp" class="ChannelProperty" version="1">
													<prop name="ChannelIdx">3</prop>
												</obj>
											</obj>
											<obj name="PropertyObject" class="ChannelGenotype" version="4">
												<prop name="PropertyTypeName">Scanning Genotype</prop>
												<prop name="Position">4</prop>
												<prop name="IsDefault">1</prop>
												<prop name="ReadOnly">1</prop>
												<obj name="ChannelProp" class="ChannelProperty" version="1">
													<prop name="ChannelIdx">3</prop>
												</obj>
											</obj>
											<obj name="PropertyObject" class="GroupChannelTypeProp" version="4">
												<prop name="PropertyTypeName">Scanning Sample Type</prop>
												<prop name="Position">4</prop>
												<prop name="IsDefault">0</prop>
												<prop name="GroupSampleType">mstUnknown</prop>
												<obj name="ChannelProp" class="ChannelProperty" version="1">
													<prop name="ChannelIdx">3</prop>
												</obj>
											</obj>
											<obj name="PropertyObject" class="TargetName" version="4">
												<prop name="PropertyTypeName">Target Name</prop>
												<prop name="Position">4</prop>
												<prop name="IsDefault">1</prop>
												<obj name="ChannelProp" class="ChannelProperty" version="1">
													<prop name="ChannelIdx">3</prop>
												</obj>
											</obj>
											<obj name="PropertyObject" class="RQTargetProperty" version="4">
												<prop name="PropertyTypeName">Target Type</prop>
												<prop name="Position">4</prop>
												<prop name="IsDefault">0</prop>
												<prop name="TargetType">dtNone</prop>
												<obj name="ChannelProp" class="ChannelProperty" version="1">
													<prop name="ChannelIdx">3</prop>
												</obj>
											</obj>
										</list>
									</obj>
								</list>
							</obj>
						</obj>
						<prop name="ChannelPropertyCount">4</prop>
						<prop name="ContainerPosition">4</prop>
						<prop name="HasSampleProperties">1</prop>
						<obj name="SampleProperties" class="PropertyList" version="1">
							<list name="emlist" count="14">
								<obj name="PropertyObject" class="SamplePrefColor" version="4">
									<prop name="PropertyTypeName">Color</prop>
									<prop name="Position">4</prop>
									<prop name="IsDefault">0</prop>
									<prop name="Color">clGray</prop>
								</obj>
								<obj name="PropertyObject" class="DominantChannelProp" version="4">
									<prop name="PropertyTypeName">Dominant Channel</prop>
									<prop name="Position">4</prop>
									<prop name="IsDefault">0</prop>
									<prop name="DominantChannel">0</prop>
								</obj>
								<obj name="PropertyObject" class="Genotype" version="4">
									<prop name="PropertyTypeName">EndPt Genotype</prop>
									<prop name="Position">4</prop>
									<prop name="IsDefault">1</prop>
									<prop name="ReadOnly">1</prop>
								</obj>
								<obj name="PropertyObject" class="GroupingSample" version="4">
									<prop name="PropertyTypeName">EndPt Sample Type</prop>
									<prop name="Position">4</prop>
									<prop name="IsDefault">0</prop>
									<prop name="GroupSampleType">mstUnknown</prop>
								</obj>
								<obj name="PropertyObject" class="SamplePrefLineStyle" version="4">
									<prop name="PropertyTypeName">Line Style</prop>
									<prop name="Position">4</prop>
									<prop name="IsDefault">0</prop>
									<prop name="LineStyle">psSolid</prop>
								</obj>
								<obj name="PropertyObject" class="GenSampleEditNotes" version="4">
									<prop name="PropertyTypeName">Notes</prop>
									<prop name="Position">4</prop>
									<prop name="IsDefault">1</prop>
								</obj>
								<obj name="PropertyObject" class="SamplePrefPointStyle" version="4">
									<prop name="PropertyTypeName">Point Style</prop>
									<prop name="Position">4</prop>
									<prop name="IsDefault">0</prop>
									<prop name="PointStyle">psNothing</prop>
								</obj>
								<obj name="PropertyObject" class="GenSampleEditPosition" version="4">
									<prop name="PropertyTypeName">Position</prop>
									<prop name="Position">4</prop>
									<prop name="IsDefault">1</prop>
								</obj>
								<obj name="PropertyObject" class="GenSampleEditReplicate" version="4">
									<prop name="PropertyTypeName">Replicate of</prop>
									<prop name="Position">4</prop>
									<prop name="IsDefault">1</prop>
									<prop name="ReplicateOf">-1</prop>
								</obj>
								<obj name="PropertyObject" class="HTCSampleID" version="4">
									<prop name="PropertyTypeName">Sample ID</prop>
									<prop name="Position">4</prop>
									<prop name="IsDefault">1</prop>
								</obj>
								<obj name="PropertyObject" class="GenSampleEditName" version="4">
									<prop name="PropertyTypeName">Sample Name</prop>
									<prop name="Position">4</prop>
									<prop name="IsDefault">1</prop>
									<prop name="name">Sample 5</prop>
								</obj>
								<obj name="PropertyObject" class="HTCSamplePrepNotes" version="4">
									<prop name="PropertyTypeName">Sample Prep Notes</prop>
									<prop name="Position">4</prop>
									<prop name="IsDefault">1</prop>
								</obj>
								<obj name="PropertyObject" class="GenSampleEditSubset" version="4">
									<prop name="PropertyTypeName">Subsets</prop>
									<prop name="Position">4</prop>
									<prop name="IsDefault">1</prop>
								</obj>
								<obj name="PropertyObject" class="SamplePrefWidth" version="5">
									<prop name="PropertyTypeName">Width</prop>
									<prop name="Position">4</prop>
									<prop name="IsDefault">1</prop>
									<prop name="Width">1</prop>
								</obj>
							</list>
						</obj>
					</obj>
					<obj name="item" class="SamplePropInfo" version="1">
						<obj name="ChannelProperties" class="ChanPropList" version="2">
							<obj name="ChannelProperties" class="EMList" version="1">
								<list name="emlist" count="4">
									<obj name="item" class="PropertyList" version="1">
										<list name="emlist" count="12">
											<obj name="PropertyObject" class="RQSampleTargetProperty" version="4">
												<prop name="PropertyTypeName">Combined Sample and Target Type</prop>
												<prop name="Position">5</prop>
												<prop name="IsDefault">0</prop>
												<obj name="ChannelProp" class="ChannelProperty" version="1">
													<prop name="ChannelIdx">0</prop>
												</obj>
											</obj>
											<obj name="PropertyObject" class="QuantConcProperty" version="4">
												<prop name="PropertyTypeName">Concentration</prop>
												<prop name="Position">5</prop>
												<prop name="IsDefault">1</prop>
												<prop name="Concentration">0</prop>
												<obj name="ChannelProp" class="ChannelProperty" version="1">
													<prop name="ChannelIdx">0</prop>
												</obj>
												<prop name="ReadOnly">1</prop>
											</obj>
											<obj name="PropertyObject" class="QuantCpHighProp" version="4">
												<prop name="PropertyTypeName">Cp High</prop>
												<prop name="Position">5</prop>
												<prop name="IsDefault">1</prop>
												<prop name="CpRangeHigh">0</prop>
												<obj name="ChannelProp" class="ChannelProperty" version="1">
													<prop name="ChannelIdx">0</prop>
												</obj>
												<prop name="ReadOnly">1</prop>
											</obj>
											<obj name="PropertyObject" class="QuantCpLowProp" version="4">
												<prop name="PropertyTypeName">Cp Low</prop>
												<prop name="Position">5</prop>
												<prop name="IsDefault">1</prop>
												<prop name="CpRangeLow">0</prop>
												<obj name="ChannelProp" class="ChannelProperty" version="1">
													<prop name="ChannelIdx">0</prop>
												</obj>
												<prop name="ReadOnly">1</prop>
											</obj>
											<obj name="PropertyObject" class="RQEffProp" version="4">
												<prop name="PropertyTypeName">Efficiency</prop>
												<prop name="Position">5</prop>
												<prop name="IsDefault">1</prop>
												<prop name="Efficiency">2</prop>
												<obj name="ChannelProp" class="ChannelProperty" version="1">
													<prop name="ChannelIdx">0</prop>
												</obj>
											</obj>
											<obj name="PropertyObject" class="ChannelGenotype" version="4">
												<prop name="PropertyTypeName">Melt Geno Genotype</prop>
												<prop name="Position">5</prop>
												<prop name="IsDefault">1</prop>
												<prop name="ReadOnly">1</prop>
												<obj name="ChannelProp" class="ChannelProperty" version="1">
													<prop name="ChannelIdx">0</prop>
												</obj>
											</obj>
											<obj name="PropertyObject" class="GroupChannelTypeProp" version="4">
												<prop name="PropertyTypeName">Melt Geno Sample Type</prop>
												<prop name="Position">5</prop>
												<prop name="IsDefault">0</prop>
												<prop name="GroupSampleType">mstUnknown</prop>
												<obj name="ChannelProp" class="ChannelProperty" version="1">
													<prop name="ChannelIdx">0</prop>
												</obj>
											</obj>
											<obj name="PropertyObject" class="QuantSampleTypeProperty" version="4">
												<prop name="PropertyTypeName">Quantification Sample Type</prop>
												<prop name="Position">5</prop>
												<prop name="IsDefault">0</prop>
												<prop name="SampleType">qsUnknown</prop>
												<obj name="ChannelProp" class="ChannelProperty" version="1">
													<prop name="ChannelIdx">0</prop>
												</obj>
											</obj>
											<obj name="PropertyObject" class="ChannelGenotype" version="4">
												<prop name="PropertyTypeName">Scanning Genotype</prop>
												<prop name="Position">5</prop>
												<prop name="IsDefault">1</prop>
												<prop name="ReadOnly">1</prop>
												<obj name="ChannelProp" class="ChannelProperty" version="1">
													<prop name="ChannelIdx">0</prop>
												</obj>
											</obj>
											<obj name="PropertyObject" class="GroupChannelTypeProp" version="4">
												<prop name="PropertyTypeName">Scanning Sample Type</prop>
												<prop name="Position">5</prop>
												<prop name="IsDefault">0</prop>
												<prop name="GroupSampleType">mstUnknown</prop>
												<obj name="ChannelProp" class="ChannelProperty" version="1">
													<prop name="ChannelIdx">0</prop>
												</obj>
											</obj>
											<obj name="PropertyObject" class="TargetName" version="4">
												<prop name="PropertyTypeName">Target Name</prop>
												<prop name="Position">5</prop>
												<prop name="IsDefault">1</prop>
												<obj name="ChannelProp" class="ChannelProperty" version="1">
													<prop name="ChannelIdx">0</prop>
												</obj>
											</obj>
											<obj name="PropertyObject" class="RQTargetProperty" version="4">
												<prop name="PropertyTypeName">Target Type</prop>
												<prop name="Position">5</prop>
												<prop name="IsDefault">0</prop>
												<prop name="TargetType">dtNone</prop>
												<obj name="ChannelProp" class="ChannelProperty" version="1">
													<prop name="ChannelIdx">0</prop>
												</obj>
											</obj>
										</list>
									</obj>
									<obj name="item" class="PropertyList" version="1">
										<list name="emlist" count="12">
											<obj name="PropertyObject" class="RQSampleTargetProperty" version="4">
												<prop name="PropertyTypeName">Combined Sample and Target Type</prop>
												<prop name="Position">5</prop>
												<prop name="IsDefault">0</prop>
												<obj name="ChannelProp" class="ChannelProperty" version="1">
													<prop name="ChannelIdx">1</prop>
												</obj>
											</obj>
											<obj name="PropertyObject" class="QuantConcProperty" version="4">
												<prop name="PropertyTypeName">Concentration</prop>
												<prop name="Position">5</prop>
												<prop name="IsDefault">1</prop>
												<prop name="Concentration">0</prop>
												<obj name="ChannelProp" class="ChannelProperty" version="1">
													<prop name="ChannelIdx">1</prop>
												</obj>
												<prop name="ReadOnly">1</prop>
											</obj>
											<obj name="PropertyObject" class="QuantCpHighProp" version="4">
												<prop name="PropertyTypeName">Cp High</prop>
												<prop name="Position">5</prop>
												<prop name="IsDefault">1</prop>
												<prop name="CpRangeHigh">0</prop>
												<obj name="ChannelProp" class="ChannelProperty" version="1">
													<prop name="ChannelIdx">1</prop>
												</obj>
												<prop name="ReadOnly">1</prop>
											</obj>
											<obj name="PropertyObject" class="QuantCpLowProp" version="4">
												<prop name="PropertyTypeName">Cp Low</prop>
												<prop name="Position">5</prop>
												<prop name="IsDefault">1</prop>
												<prop name="CpRangeLow">0</prop>
												<obj name="ChannelProp" class="ChannelProperty" version="1">
													<prop name="ChannelIdx">1</prop>
												</obj>
												<prop name="ReadOnly">1</prop>
											</obj>
											<obj name="PropertyObject" class="RQEffProp" version="4">
												<prop name="PropertyTypeName">Efficiency</prop>
												<prop name="Position">5</prop>
												<prop name="IsDefault">1</prop>
												<prop name="Efficiency">2</prop>
												<obj name="ChannelProp" class="ChannelProperty" version="1">
													<prop name="ChannelIdx">1</prop>
												</obj>
											</obj>
											<obj name="PropertyObject" class="ChannelGenotype" version="4">
												<prop name="PropertyTypeName">Melt Geno Genotype</prop>
												<prop name="Position">5</prop>
												<prop name="IsDefault">1</prop>
												<prop name="ReadOnly">1</prop>
												<obj name="ChannelProp" class="ChannelProperty" version="1">
													<prop name="ChannelIdx">1</prop>
												</obj>
											</obj>
											<obj name="PropertyObject" class="GroupChannelTypeProp" version="4">
												<prop name="PropertyTypeName">Melt Geno Sample Type</prop>
												<prop name="Position">5</prop>
												<prop name="IsDefault">0</prop>
												<prop name="GroupSampleType">mstUnknown</prop>
												<obj name="ChannelProp" class="ChannelProperty" version="1">
													<prop name="ChannelIdx">1</prop>
												</obj>
											</obj>
											<obj name="PropertyObject" class="QuantSampleTypeProperty" version="4">
												<prop name="PropertyTypeName">Quantification Sample Type</prop>
												<prop name="Position">5</prop>
												<prop name="IsDefault">0</prop>
												<prop name="SampleType">qsUnknown</prop>
												<obj name="ChannelProp" class="ChannelProperty" version="1">
													<prop name="ChannelIdx">1</prop>
												</obj>
											</obj>
											<obj name="PropertyObject" class="ChannelGenotype" version="4">
												<prop name="PropertyTypeName">Scanning Genotype</prop>
												<prop name="Position">5</prop>
												<prop name="IsDefault">1</prop>
												<prop name="ReadOnly">1</prop>
												<obj name="ChannelProp" class="ChannelProperty" version="1">
													<prop name="ChannelIdx">1</prop>
												</obj>
											</obj>
											<obj name="PropertyObject" class="GroupChannelTypeProp" version="4">
												<prop name="PropertyTypeName">Scanning Sample Type</prop>
												<prop name="Position">5</prop>
												<prop name="IsDefault">0</prop>
												<prop name="GroupSampleType">mstUnknown</prop>
												<obj name="ChannelProp" class="ChannelProperty" version="1">
													<prop name="ChannelIdx">1</prop>
												</obj>
											</obj>
											<obj name="PropertyObject" class="TargetName" version="4">
												<prop name="PropertyTypeName">Target Name</prop>
												<prop name="Position">5</prop>
												<prop name="IsDefault">1</prop>
												<obj name="ChannelProp" class="ChannelProperty" version="1">
													<prop name="ChannelIdx">1</prop>
												</obj>
											</obj>
											<obj name="PropertyObject" class="RQTargetProperty" version="4">
												<prop name="PropertyTypeName">Target Type</prop>
												<prop name="Position">5</prop>
												<prop name="IsDefault">0</prop>
												<prop name="TargetType">dtNone</prop>
												<obj name="ChannelProp" class="ChannelProperty" version="1">
													<prop name="ChannelIdx">1</prop>
												</obj>
											</obj>
										</list>
									</obj>
									<obj name="item" class="PropertyList" version="1">
										<list name="emlist" count="12">
											<obj name="PropertyObject" class="RQSampleTargetProperty" version="4">
												<prop name="PropertyTypeName">Combined Sample and Target Type</prop>
												<prop name="Position">5</prop>
												<prop name="IsDefault">0</prop>
												<obj name="ChannelProp" class="ChannelProperty" version="1">
													<prop name="ChannelIdx">2</prop>
												</obj>
											</obj>
											<obj name="PropertyObject" class="QuantConcProperty" version="4">
												<prop name="PropertyTypeName">Concentration</prop>
												<prop name="Position">5</prop>
												<prop name="IsDefault">1</prop>
												<prop name="Concentration">0</prop>
												<obj name="ChannelProp" class="ChannelProperty" version="1">
													<prop name="ChannelIdx">2</prop>
												</obj>
												<prop name="ReadOnly">1</prop>
											</obj>
											<obj name="PropertyObject" class="QuantCpHighProp" version="4">
												<prop name="PropertyTypeName">Cp High</prop>
												<prop name="Position">5</prop>
												<prop name="IsDefault">1</prop>
												<prop name="CpRangeHigh">0</prop>
												<obj name="ChannelProp" class="ChannelProperty" version="1">
													<prop name="ChannelIdx">2</prop>
												</obj>
												<prop name="ReadOnly">1</prop>
											</obj>
											<obj name="PropertyObject" class="QuantCpLowProp" version="4">
												<prop name="PropertyTypeName">Cp Low</prop>
												<prop name="Position">5</prop>
												<prop name="IsDefault">1</prop>
												<prop name="CpRangeLow">0</prop>
												<obj name="ChannelProp" class="ChannelProperty" version="1">
													<prop name="ChannelIdx">2</prop>
												</obj>
												<prop name="ReadOnly">1</prop>
											</obj>
											<obj name="PropertyObject" class="RQEffProp" version="4">
												<prop name="PropertyTypeName">Efficiency</prop>
												<prop name="Position">5</prop>
												<prop name="IsDefault">1</prop>
												<prop name="Efficiency">2</prop>
												<obj name="ChannelProp" class="ChannelProperty" version="1">
													<prop name="ChannelIdx">2</prop>
												</obj>
											</obj>
											<obj name="PropertyObject" class="ChannelGenotype" version="4">
												<prop name="PropertyTypeName">Melt Geno Genotype</prop>
												<prop name="Position">5</prop>
												<prop name="IsDefault">1</prop>
												<prop name="ReadOnly">1</prop>
												<obj name="ChannelProp" class="ChannelProperty" version="1">
													<prop name="ChannelIdx">2</prop>
												</obj>
											</obj>
											<obj name="PropertyObject" class="GroupChannelTypeProp" version="4">
												<prop name="PropertyTypeName">Melt Geno Sample Type</prop>
												<prop name="Position">5</prop>
												<prop name="IsDefault">0</prop>
												<prop name="GroupSampleType">mstUnknown</prop>
												<obj name="ChannelProp" class="ChannelProperty" version="1">
													<prop name="ChannelIdx">2</prop>
												</obj>
											</obj>
											<obj name="PropertyObject" class="QuantSampleTypeProperty" version="4">
												<prop name="PropertyTypeName">Quantification Sample Type</prop>
												<prop name="Position">5</prop>
												<prop name="IsDefault">0</prop>
												<prop name="SampleType">qsUnknown</prop>
												<obj name="ChannelProp" class="ChannelProperty" version="1">
													<prop name="ChannelIdx">2</prop>
												</obj>
											</obj>
											<obj name="PropertyObject" class="ChannelGenotype" version="4">
												<prop name="PropertyTypeName">Scanning Genotype</prop>
												<prop name="Position">5</prop>
												<prop name="IsDefault">1</prop>
												<prop name="ReadOnly">1</prop>
												<obj name="ChannelProp" class="ChannelProperty" version="1">
													<prop name="ChannelIdx">2</prop>
												</obj>
											</obj>
											<obj name="PropertyObject" class="GroupChannelTypeProp" version="4">
												<prop name="PropertyTypeName">Scanning Sample Type</prop>
												<prop name="Position">5</prop>
												<prop name="IsDefault">0</prop>
												<prop name="GroupSampleType">mstUnknown</prop>
												<obj name="ChannelProp" class="ChannelProperty" version="1">
													<prop name="ChannelIdx">2</prop>
												</obj>
											</obj>
											<obj name="PropertyObject" class="TargetName" version="4">
												<prop name="PropertyTypeName">Target Name</prop>
												<prop name="Position">5</prop>
												<prop name="IsDefault">1</prop>
												<obj name="ChannelProp" class="ChannelProperty" version="1">
													<prop name="ChannelIdx">2</prop>
												</obj>
											</obj>
											<obj name="PropertyObject" class="RQTargetProperty" version="4">
												<prop name="PropertyTypeName">Target Type</prop>
												<prop name="Position">5</prop>
												<prop name="IsDefault">0</prop>
												<prop name="TargetType">dtNone</prop>
												<obj name="ChannelProp" class="ChannelProperty" version="1">
													<prop name="ChannelIdx">2</prop>
												</obj>
											</obj>
										</list>
									</obj>
									<obj name="item" class="PropertyList" version="1">
										<list name="emlist" count="12">
											<obj name="PropertyObject" class="RQSampleTargetProperty" version="4">
												<prop name="PropertyTypeName">Combined Sample and Target Type</prop>
												<prop name="Position">5</prop>
												<prop name="IsDefault">0</prop>
												<obj name="ChannelProp" class="ChannelProperty" version="1">
													<prop name="ChannelIdx">3</prop>
												</obj>
											</obj>
											<obj name="PropertyObject" class="QuantConcProperty" version="4">
												<prop name="PropertyTypeName">Concentration</prop>
												<prop name="Position">5</prop>
												<prop name="IsDefault">1</prop>
												<prop name="Concentration">0</prop>
												<obj name="ChannelProp" class="ChannelProperty" version="1">
													<prop name="ChannelIdx">3</prop>
												</obj>
												<prop name="ReadOnly">1</prop>
											</obj>
											<obj name="PropertyObject" class="QuantCpHighProp" version="4">
												<prop name="PropertyTypeName">Cp High</prop>
												<prop name="Position">5</prop>
												<prop name="IsDefault">1</prop>
												<prop name="CpRangeHigh">0</prop>
												<obj name="ChannelProp" class="ChannelProperty" version="1">
													<prop name="ChannelIdx">3</prop>
												</obj>
												<prop name="ReadOnly">1</prop>
											</obj>
											<obj name="PropertyObject" class="QuantCpLowProp" version="4">
												<prop name="PropertyTypeName">Cp Low</prop>
												<prop name="Position">5</prop>
												<prop name="IsDefault">1</prop>
												<prop name="CpRangeLow">0</prop>
												<obj name="ChannelProp" class="ChannelProperty" version="1">
													<prop name="ChannelIdx">3</prop>
												</obj>
												<prop name="ReadOnly">1</prop>
											</obj>
											<obj name="PropertyObject" class="RQEffProp" version="4">
												<prop name="PropertyTypeName">Efficiency</prop>
												<prop name="Position">5</prop>
												<prop name="IsDefault">1</prop>
												<prop name="Efficiency">2</prop>
[truncated: 2,477,464 more chars]
