# Supplementary material for: Unique sperm haplotypes are associated with phenotypically different sperm subpopulations in Astyanax fish
Source: BMC Biol. 2018 Jul 5;16:72. doi: 10.1186/s12915-018-0538-z (PMC6032774; doi:10.1186/s12915-018-0538-z)
Supplement: Supplementary file 8 — Original data. Each subfolder has two ixo files output by the Roche LightCycler480. The two files cover qPCR results for oca2 and mc1r. Subfolder names end in 1, 2, or 3, denoting which subpopulation of sperm was analyzed. (ZIP 10643 kb) [file 12915_2018_538_MOESM8_ESM.zip › H5Pop1/Jul 5 2016 0075 FACS plate H5P1 mc1r RK.ixo]

<objectstream signature="IXOS" version="1">
	<obj name="root" class="HTCExperiment" version="5">
		<prop name="name">Jul 5 2016 0075 FACS plate H5P1 mc1r RK</prop>
		<prop name="UID">4B3ADA00BA21482F93DF431D5D35E42B</prop>
		<prop name="OwnerUID">C6C05626183A45218341EE89EA1A5F2A</prop>
		<prop name="Created">2016-07-05T17:18:09.597</prop>
		<prop name="CreatedBy">C6C05626183A45218341EE89EA1A5F2A</prop>
		<prop name="CreatedByName">System Admin</prop>
		<prop name="LastModified">2016-07-05T19:03:00.598</prop>
		<prop name="LastModifiedBy">C6C05626183A45218341EE89EA1A5F2A</prop>
		<prop name="LastModifiedByName">System Admin</prop>
		<list name="AppliedTemplates" count="1">
			<item>Borowsky Protocol PEP product version</item>
		</list>
		<list name="TemplateOwners" count="1">
			<item>System Admin</item>
		</list>
		<prop name="SWVersion">LCS480 1.5.1.62</prop>
		<obj name="AppProperty" class="TAppProperty" version="2">
			<prop name="Created">2016-07-05T17:18:09.597</prop>
			<prop name="LastModified">1899-12-30T00:00:00.000</prop>
		</obj>
		<obj name="ConProperty" class="TAppProperty" version="2">
			<prop name="Created">2016-07-05T17:18:09.597</prop>
			<prop name="LastModified">1899-12-30T00:00:00.000</prop>
		</obj>
		<obj name="run" class="HTCRun" version="7">
			<prop name="name">Run</prop>
			<prop name="Created">2016-07-05T17:18:09.585</prop>
			<prop name="LastModified">2016-07-05T19:02:34.424</prop>
			<obj name="AppProperty" class="TAppProperty" version="2">
				<prop name="Created">2016-07-05T17:18:09.585</prop>
				<prop name="LastModified">1899-12-30T00:00:00.000</prop>
			</obj>
			<obj name="ConProperty" class="TAppProperty" version="2">
				<prop name="Created">2016-07-05T17:18:09.585</prop>
				<prop name="LastModified">1899-12-30T00:00:00.000</prop>
				<prop name="HasProperties">1</prop>
				<obj name="_Properties" class="TAppProperties" version="1">
					<prop name="Created">2016-07-05T17:18:09.585</prop>
					<prop name="LastModified">1899-12-30T00:00:00.000</prop>
					<list name="emlist" count="4">
						<obj name="item" class="TAppProperty" version="2">
							<prop name="name">TopChart</prop>
							<prop name="Created">2016-07-05T17:18:46.677</prop>
							<prop name="LastModified">1899-12-30T00:00:00.000</prop>
						</obj>
						<obj name="item" class="TAppProperty" version="2">
							<prop name="name">LeftChart</prop>
							<prop name="Created">2016-07-05T17:18:46.677</prop>
							<prop name="LastModified">1899-12-30T00:00:00.000</prop>
						</obj>
						<obj name="item" class="TAppProperty" version="2">
							<prop name="name">RightChart</prop>
							<prop name="Created">2016-07-05T17:18:46.677</prop>
							<prop name="LastModified">1899-12-30T00:00:00.000</prop>
						</obj>
						<obj name="item" class="TAppProperty" version="2">
							<prop name="name">RunOverviewChart</prop>
							<prop name="Created">2016-07-05T17:18:46.677</prop>
							<prop name="LastModified">1899-12-30T00:00:00.000</prop>
						</obj>
					</list>
				</obj>
			</obj>
			<prop name="State">3</prop>
			<prop name="StartTime">2016-07-05T17:19:23.999</prop>
			<prop name="EndTime">2016-07-05T19:02:34.422</prop>
			<prop name="InstrumentID">28159</prop>
			<prop name="InstrumentVersion">HTC_VER_10</prop>
			<prop name="InstrumentName">28159</prop>
			<prop name="InstrCalibrationDate">1899.12.30 00:00:00:00</prop>
			<prop name="Technician">System Admin</prop>
			<prop name="AcqStoreClass">HTCAcquisitionStore</prop>
			<prop name="AcquisitionStore">eJzk3Vuzqsi2KOq/sqPivPkgNwUi1poRIMlNrg1Q4Y2LiuAVEYFff5rax6yx4tTecz30MXeNs+phVBBC3iAlv94y0/+4ZNX/Oqen7X/+0Vwu7R//Kz+m9/t//qGHCym/PQ73Q3u4nIP20mz/+F/dtrnj0X/+Qf/xj/+4Npfr15WLMj2ft8fF5XFu//gH9x/T12f/5YwgPV2P268TxPmPM46He/sjjSE/bu+Y/+uc//xjRmEWf5bNaLenf5YtfJ/7vy+O11z2TXr64x/0X5Vkuz9tX6X4qw8/Cf+D+ovy/dQaf5aS+z8UEltQPV5+uuynArP/tcDh4YS5sgxLidRflCrcnq5//OP/4ShO5iVCc59/5L8q/+dG/FSDnz40zu2++WQliuJfnLBKj4firxsGtjv89LF9F0NhxMWC+vHfX7Vxjimd92qa43Pzxz+Y/81p2Dze5XBu73/8Izv5CpyoiFBptl2AtnletnC/dRJJ+DuImk5zCVyYHamTKwu0Rtn+AS7qWouydPBFbcdKKRypFaHisw+FRiXGBs59rkaZMg6FdhqeGdzcxiDpIZdFLcgvKRxaZknS4CKrmpL7WzhdXhcmE0x/TLkMjlFjkqRl5F67rOoajs/KoOLFeUg0+vbcwyHIdSqd92WiVYHgQcevNBJfT1j+gML8jpujQSX77bDSxOc+hat/MaNUoQNHu86oLZwlSYvS6AyJdo2eOVwXe8y/aPuZ5o1GAbeKw8/p5eBoLnfZwI2NjSgtsgG0KVsnsJ8FWP/LrnS0JrE92AdLjaRi1RdaLV5y2LOKGsWrc9lqQ37PoZ5VOpUtn72oRX2UwEEpSRRPY1nW3AdZw0mgMH9LHkxtwdxruFgu1m/SwFUrU2MF962g1UlRyIXGZSSBTl6RKJMO8lXbN3g/brqp14k2DVQtzuIS2rExooSN8XN+ZhdwtRWZpLtFf9Q46ZLAYxLKVDblvZn64+mYYm/61i41m3Hf1KX+qlt8W5daMAtK+N4utXIGBjReHaPgNhYt8YqxAGd5utd+PLQFuVNnG+x735NwdrzPSCqzG1iaizGCFdeIRB12AT7IIkUAqlwksbTxYXEzRwIqTFZk53U+OAuKicC8OSZxSjYAZbKYR766FRzi9d0KlsycJnB4ukdyjMMYJPPOUuFu1SZE328KsPfA1FCwLU3sTZXBgm0oKpw2+ZGwG34BsnsZqTCoxJ484jEBqduylD9ftCIpbjrmT/t4fL3jMd3wG9D1PUXCvYrlOT6yGJzjkY4Cc+OsyFzu1kC0KZbHvRUi0SdTH9TwwtYBabcOmUlsBEYCNPHHY06T68IyQeV4KgoXZ2wfifNCsObFSAIjKfDJ3+krUJY6lt9PnJ6I0yqC5dMeqeCS3XsCQ4jHxpOpg5xtZ2R39/agT7C+4d4uTCJNdw4smwlNwrUiquRRjGuwnwrmb5O2JXG3w/ulnJjaF6dYf/UxzUG6XLgokMvWIZcZm4Bl3B9Yn7gA4vO7NXjK9Fn7j8a6kl/WpXia/1ddiqckVvn883/qUsyv7FLyQhap7+1SthrcwEnpBxUojd0SJ+kMsNf5BbtEkjtkxc1nYNfenQrGLhPJoz4bYOruk0CjNAk5rlgVrPO0i3xlbtGk9R8iWLrbUmCV+MhJk7kALms9Kf8uCSpZsMspuNWeroNbkx1JIWN6i4uBXTaUXSCu38igFZuegovIz8i56AjYUtQTv1jnV3IcFR30LddH/ibB/JrpggJnKnURnA95SSqzk8BQ6b4G7WAn5LnczkEXJgMJuv29IPq9WYBlSx3lb4vcJLd1poN0mj/rkF/YJqn5UQLpWjwoEBb3FVnuthxYItPXgURh/sv5fAJyPTyjUJpkNCnsdAbqysH2YNnsSpIsmIB5NNoach3LT9XaBFx7fFKBqGJ6WrTB8l1qTL++Wj1hl40Cyn6H6U8TTJ/mz0sgHcFH3uyylhzULQt6QXVUwEs8TU4Gll9e0djez+x+JaeFgl9hZTVQIVvmLbEAu7imyUMNTY/506tQARKzV6yvJMjEGM4ENLu41wGoy9mv61IiQ3/TW4r9pV2K5uRv7lLbffD0n8+SIt5tZV+V5arKfK6w29pe1XavPHcHwR9OQks5WsAXSrlkZV+0jg/iTN1GVqbDY+o/g4iuHfV8T5T5car6XKoMxBudQlSO9UbzJ+mMeqenKrntOT53YeeY36NxlDbhJZ+eX0ZiC2pOK/06S/zhYjC1fa5F/PqNPfDptB4ij3GFXrkcPM+fA/OoPapsVGW/XFI+29/6yJFVp1B4z5ZBGTSWclgDr5/EO82ngBspfAW2vbIB3vQ5h37WrnnPTcUZO8vnzQuWlxKERFm5SuALA3Z57xa2iXLJz5YvGixeb8zFXmGZzPB7f/sk3mA1V0VsdcnnurDH929xd5QDG2o+XxhD5JilLSrRedT9GaWOlPMYHVnhZN31xRRHBTZ/zWVl22Wv9okxfdZvTeXedJi/b4+1U1r5Slkcw6XPT+ZD7fhl7ijjpTH8YT7hakef34+KtldMXyhWPfH0p3BUKj8M/d71mMgeE9tR3Pbs+3y3v9ROEd9XCgWZ7fea+6ydKl0Wyn/tUtMXuP5V//rV+vvnR/9W/XEcw3zXUPVX60/55i8BfIJRf3pBoiRYLRxttkItHIxUojLafWmNFWKoY5vUWViVtGbN9yXcuVwjGYn3orYp4xQeq4jUseWhprjgvoFDI6ski0+HRKMUKoW2eWlmsZVnWkOeqLFQMOvMkntTyxscQB3ZCDVFxz2tXflLBlW/Nep0l8i0thfJATVFG1EsGag/bVXvodJ4vU75JWrzbHEuHBZnLM+twfJP5wZef7CNOhEU1FpeYf6H7oQalPODqd0edQH3R4daIznqsdCEDMrDqNXxPYWZNmNIDiXnaVGykRYmlpdsoOLvBomr7uBoqnaJ4fIQNZJsZNRfud97cOozlYrjM6YnGfcCzpSK+jPv/VW7yzFqsO+wvHaDuhQxI7hNddRblqL+LJ6soPamWH9hhfnJDXWAs2nrdXYWyqNWWRSOGMYWyzPhZdSuhOPk++JJSLYzUYdNfynh4ez0KEm7QdXCg1FCzcsGyTy2LzV9j/pEbyh1mrKo02iL96etqEWU8fNd/6v0x3HcXPg99Cer39ylEqQvmOJyrMNLVPRkmHhb1NUJh1rPqXMkazp0wEzrPgqekSgToqDOjA01Rn5S2DJplmMA3sqkan8etTJZ7BSAxaZHTc6Hx4pI8Rl1eNihbhy9BZLPmhB09j6PQjfCoWSz99bgike69qvAbcksZVPQRAv1lx8wf23ICtCXB4bypQR1dObGHOwtDhLBFnBoJi7QmQ7rUiTgw7YnUndG/UQ7jvhN5oiE22xCcPU9HrPniUzkvkpAvmyxvBsbddYyTQLe6Y75H/dFQpKnFYPV7WgSxHPUoimiVuXUQz1KtbsiFbtB/Q04aAzaDLWnRuMSrCfelhBkRyYqw6/BqTRszzZ3CpI0qK1FSjEUEB71dwi8DZibBPXZMvbsoz99aaOOmeVDJbOltQeDdNheD9dxiGiEHjga0DXQKzxOFtYG5CykI3+8Ynru2UL9STpDBQWFWmV0fgdGClwNIY4rSL/XU1jGKQ79mwJ1u59UMZg21VNBqTXtrxqqYo9i/+VQ9W+iP+Gbu5Qo3hogzhz1tAnznsTFaIJeLa4kyEEA8oTFHMznpsUHV7FVErioC2snP6PA4/iEqE9LB7LYdzW485dm1jfUz8R9kHAONk3y51wE5eqh7sgtV0mlsBIoBj4i4VbhWzLVUX/y84K6uz+xC46n3QKcjO3rMC5QK94GdSlnSU9AmgpXIli7L/2FtxNqVM40GhRv2qFmFveS2CpeLzGoPz9Z2vhIb288OF05kHB3EQoiXlFDRi88iZ8mNpCdnRmgL2LUWQCo3bQ9y+DN0o6Exi1PyHZ2m3/0B7yO7XPt3SlYB+tZw/TSiCR9/NBfqGyxPqcDK4M+O6F+zyx2vP0pmIJa0Khfs8tXxNYz1K1Hobarh4U626L+tFrER55w95YoPLa/ZClYnss068nteONgseuxfSMev0hupYVaPFl4nFF4vscoHmj+S38+2D3ZH5UlyH05UNCbzYxcEn0BRN/cKV845DKWh8U7ub22UTju5r9MfxwnsLPfRH/km7vUrtR6f5YeKeI847xXpHaao46iB/noj2Ef4kd/dru2SmU7ZgtfKBP8vB1Qf0o2Sj5inSEf/VFMqPusoQ21t3xsZaWzd1/68zQDNfKn/mzNshwlXowL/znBR8LLVWGm5O45++jPaVTUF/bmAHV4G2p7zgqiokcW+BOleaCuQh4UXdmy/nT26GsnJ3i+m/kLUNYaWzvOpVWx+7CGPylE1K1aFa2yUkbLHyjpSXm9Jzgf/QmbEdPf56itt/5EYU9TXho5pXLIRxv1pFGRO922M+U44TG9xeQZ2S7Dt8qlbWSf1wvM/62/Qd/oqL/lQNnSojAV7RKaPlYW2zfc4LGdNC7qjEINhpFgKoWkGP5MOlCRRwYH28fiw4/+vLNtJ8rCtWyfOyvYPqxmr5S1yZof/XnBEjWsrXnd7/kG88/oO96/GMcPnAGo5+MM6+cdWdTzcnWn7GH+Q3/TPHtSf1v9/fOt9G/V32xOs7+N/r459meGlAKNrKPe9mrgaJryLODRh3Idi1sQtbI2UH+VROrk7KLeTB21cWoG1M5weYpaZXOou+eTUNldQY2pzmUDx1JQo1RZov5uI0EdaiXqb9mWs0/s766tTUyfLk0t2xLUmNNoVDYD1FGp+ail886IskWP+qva6Et/aaJietfbfg91yaKmRB41oxYG6q+0tChtH6i/Sy3h9c8r6o9XUX/bOZbvftsbVOp4qCuqkrZwIN2P2F99umdwjzH/uPGwfFH2zKHhn6itjl6omuvfYzgMo0HSrML0O57C42uPelyGvaMJl7sH1XOBx2XcJ5r4qCtoF7oaJYJbtlo6Qc0eiIyaY9fYfpcijuFURSRKcx1UbWFFK3g8sWDJ9jCYWsDFBzg9PL2O/W151UKNW8GNx4LFZSYX2rAREjjWZxLF1xXqL+78PVzShR7FmYH1cxZxCRe7MqLkqPRHtG2cwWVRKnXW92WhmY98A13XKnhbhO6X6W82Z/l/GU7/bw5Vf3Xsj/3m2F+zWM/BG0qK+Iwo9kS29D1os/ODgupQtKQJWReWVtlToTiIKkmsaQxOz49UwBzvJnmm4wr0G01RvsM6KrmLqDvNfcXWwuOjID2ZhmC4DepkarUrshGtCOynPqfCLLRL0i7PayAKy5DguJrMSDGGOZAx4Eh4yoorWQz8FgymZUlQxw+ZtPtqC95ZoKNw3gs0OY8bFXQpx/zhUcxINbJbcMYjF4FGofY8k49AyRdc5MuUi+Wj+BSMfYd620dtQgyoMvBSoCmAwCkJu98kYB8NGsvL4/V8xK/A2eOAJjSoyYrcXrG8pVnRdVAahUx6aGxw1RY1ujVfx1dlh0NxfI/6zgPTO0h6DHYpsMQ/+s6MjKmCxyFQkT/42J7LabhCTe7xc8nZOkRbNAewJ2vUog3YXofrDjU9lbB8LEG9qT5qVY+QVgFNUHt3X9+B06xwAGozrkzq2ttjT92hK6MV6tZe8Bks1WSIQtnH+h6fXQLGURqJP53gUPiXdakZx3zTW+pX60/67kCFOLnDUph0FKyUO01mZ9YCw7/copAO7YQsr+4cSK21tT9Kd4cUTLMEZ6CedTCZ8gWh5h7qjyxQg7XJi6TizhLo6uNRw84URNJrExEcWPVRYJ1RV6PGy2DECk35ctrQhC0bE5blCbsszWIXDE7hKzbFDASmD9sk5WqqgVy/Pu9i1A6jYP6yucHjyM1NcvQ0BowMNRfszfxKCsdTwFLHnvL9APW3sVGfrqwMEYiFfST3wsMuGInP2hdcG7u4nZmwqNY9CeT4DmQQ8XptuUZN+su8IPV1LoA9z3sqaL17T3hmI4GaHVFzy/quEna+5sEwTUyPMKhfutiY4I7Kg/g3D9tj+sTzLTJD/WZX1GS/UrB8B6ZDvZaosYZqVDBTfOSDHZtj+yc7CxQ4YHlOU9SbJiznIBf8k8BlY4lEkBUVlncTj5e8gGfNdQCtl8comPr5jFjR1ALrtMcu08xRx7mVKSCZ+LIPh1xQiTfNsPOZz0cdnmap+Ou6FM/9y3D6/0/1J6frwZ8/HlTkeOy9/eiP7Q4P1IYuyj/pz9Xn/FHJ+enCF+ke9fWO/b31x7kXJnLmS/v40R+dL0di860oKlx9Rg3WIkXZzAm10x87D/W0mtXuOuFXyqJpFP8ZNWP0if3V2674iv3laoFaic+hz9xHTK9f30XFT7sfsT+ZzUA5ke3MF3S6p2xLc44KWogAcTWOuOXVAUXYd4Y/FSyKcsiloBUq9yyfs1c9ceIRtbaxd6irWY9aXYt5oVQnJfSn7kt/y6i9Knk+dXzeslGvdemIyvbJWj/rL1SzL/15860NinNm8fzSGonXH1B708tu6c/9kIpsL0KNUrfG80fdoojt5Jj/W3/C6fhf9Ddf+KjD1rEL5eLuHH8y0zG9P/XXp/gWtukOda7tsL3nO/wKccY1tp+QbNY+dzuwkb1O76AE7hk1a+P984pJnnz0N6wtPJ9t5se/o/7+2YX+rfqbCxT3u+jvu78ErnmswJ5vUX8tQf0VIBXQirCIkvyI+hv3dQwN9SBUahxRZ9wF9Xc83VTqM/MT5ZNBF/MqSUUTSu3E7PF821PrZGqi1iSC+joeTNRfIKJ+6BWef1hpZp0eJ7Kpsd2+gMMu0km8N2VR49w4h9uRN6I4usHsp9hfymuYnuOh/i6ajTp6FJhfZdsePM5z1JGyQO11xC+gileoP87FY8oxUqhOxKDiXjioGsyiLZyHAvUn7VCrt7TO4LGMUJ/XAfV3g0sBt3Kj1UnDov6aHOvTLU8/9LebPmPU8V0jidqUjpY3NY6R145GMvGCmoyVfQ2HLa9GcVui/mrfyOG4d1B/soLpyys/gVusYPsdZr2qSb6xhqvxRP31yuBocvg8oDZ3WL/pFHW3My8rKM8r1Oj51b7NDq9vdiWJEs5CHd4qUqKGOx3Z6h9MLQWuhGvgvGZ+yqi/15+N4VbUCuq9wvqGTY06bxQF9Uzt6F+lv7nACP8y9vc30R/9zV2qtE48LEqKqsN+L85I3VQl6P39SXy1fsXScs9Ffc2GyA+N1iHVmk3A3J1+6A+HTmuQ2gVqzFy2QDb5BrWUoSYDh3ELMmPPEcirkCXhlkG9nMkUz78Ocwq6Y16SZVihJhONoUK5e4iEvaL2zFXEReHMQY0KTrOD5Yl7zbeco/62/OZLf59Y5CWaGmCQCx35E1cUSXwI90DmBlf75+NEJY+VvgHl8uBqYFcTk/CTMQOzPmF5Wxl1ljNWDrI7YSK4hc6RjBJ+buguanSpbk1its0azHPOEdhVWJ/botqAGkU41N5UqN1Zb3n49uZQg/OwxfR35xLrO1BRkPjOlVwH1Jr1uLKRn1/bGUmmqC97QzN1sBNFk1wZ5RXLM7B+FuM6ZDcfUX/5Fs/3bbEg5sQLQJMUBvVJHNT0VE9BHis8jtbtayjc7cF1Srb2j91D/ejPfhozHGozqD+63+VgCywOhUce9bc5NSlgL0Sd8lXzywIVc4Gb/S7647+5S6n+qQOjKFETQW3PyEPlbbCGRxOBU79iZ+VNAGkxtlRoRzaQ69RawmIRPGvI71lJNnP88jQC5VmH2x41lK6rBRAWx76BAai/cqeJIAfbvvbxUQHyeMXbveUBH9k9z8/wcxY1qarYZe/ryZXouaJ99BeaD9shOWfpsNzVfR1aR4Em5YZf4iN2GkgwWeHn9/NyBovJHPVlvWZOasZUBUMI8HOmFErSMJMJENkcarhr9ysRfdSqMqNQb6cONWYNmQVaG2L5tj5qcOooBMtLoYbPB9TfZdAmoGgH1Cidos5cq5LBjXXU3FQQTLJar1GXi9OTCgrVmhG99ZZgxjLqqpjeZTKh8PzlUPaR31OYHmvoOJQ2WzweIry+0BodNDMear/CoTgZcCgJJNv3EaieIBN5nwqg7Sao28nBloka6BosM+cZ+ZyC9+sY6QGQQBrroDpje6/mrA06HkfBIkXthf2ogsue2gi2AepbpUYNnM7tat9ZWuqv61Lz2fw30d93T/pSmgnli55EUW4wQ00EjF747PnUEa9S7zNF3M1Rf5X6IB/93YzT1Od5563BTFUSSpf9+bxkyE/6Yx76ULtN68yUSETdvPXnbK6oHX0X+n5flzPqo7822qmfmZ+f2N9ijfpjb/+M/W2eXfQV+ysie/aJ/TG5/KBsLrNWyjZ3OX+c9n1tj8eiUDLFV0AhGlt76UV0for9uepR7BW6CZe+eFj+iP3tj57rM+0c83/rT2L06BP7c1yqPSqzleL6fGJS9Sf299afMDOftZOGFmpZP6s+NTsOxNtNUWfhXvFRf85Ye9EB819KlukP6YaK3J4WVdRz5/vjbaQj5ybloKQylmd83FGXcYT1Hcdp9NGf/WzvhUJ1lvfRn7tr7EThblPUpNFztdOhyRVtPy59xulQc+/YXwHe2u/vezby8gK19479zR7718qTl/6SuW77z3syEPsyuf0tY3//XLn4b9UfL4rftkjpl6/7++ZART3uCVTDFnW381A3fCQUsCe2gpoxA1mDBRdD3fGEyrrpKzbGoi7aSalSib4oZW19Rz11QqhGSdD3pTaR4gT2iw71N75idSKpU6jHCvWX2qWoUVsjg0ZYov6iEvVkj8IWWlZEvWzVQdZoDjVYMVPUHyWhPokUV3BT9kaUdd6QIPsw/0vBo6ZKCvOLQgqg4o+otWSDg7pKrlF3DWoxoV7r9Lg6zz76y9jboGrBM97Btda1OlaGvtCgw89vEOokPb7ym2T2ayZqoNWpeUX9TViSQHnqDJLsEFXaaoH1e6ywYNnaLEF7POsAagELEkOP+rvEOCiuE0et06sMvXZ5cqhZq9ajVLRQz0xnYHpjj/qjPTA1P/HXcNpgw8RkieWNL8YB7hNGr5PFWW41h8rXUC1z1OqADablOmq6Vq+o9Xfsr5Vs1N+k1KPkOKD+hioq4bDJsf12FupvPn/FHkFS6ti/loU29e4beFx0vD+TqPtl6/4EivnrR+/vN/NzwXxzl0oeBxyKsjFV+/sZ6k+WrAq82WvREKejVm6nsweaI+FQ6rZ1gHC7KgHVRD0EvingIMlAvTjHkaYCdVsk5Dnp1uBNGkyvN7ZHsrTGCIdWc5b4qwVq5mDs8Pw5N6eCrWlfiROHqCM5Qu3Ew04lh3W2B8nGBzN8lM6MzM7TPXhzCXWTXlBvdaWj7rQlaotboL64aroEWRnxuNu7MnH87gDWteGooN3i+ZtdtgH8H0f5wwmPZ+kuA9nb0BEQqT2S66IqwD5vmSgw6+JKplcdtdQNTBQeRVclsbaJQS8s1GRgTI7kOQ/jj/5CS0MNr5XRBy3A93AYVai5vEX9YUek6kC4tFf8JspScK4nrB9pUWvr0MvAC1uGArYpHAIPHtPzGJYCUZokBIcyFWhnncWh9Rl1GuRdiGODBw7tnQe2n3hWsHxLl6mhQj6SycHagVsaLBVcZ6hV+c5i/i3MqGA3aVeks/gcDKUb6uB4agvSdFgera0ZKsB2/2X6Eyh2zv4m+vvudX/bfOhAtY7PCIQ7auKmTh2Qt9E9Ck6OfSQyh3qzuMkjgvkGdUSCjQ0SfvlSPgjZkYxGtwQyOfYE0vLuEL/eEVgIjy766G+9SqewnNc95VsKXj9eRwJWUjDEP/aWSFKTt2C5qQfKjx/bltQzXgdVWKEGT5MciLoIDXBJg5qD4k6Tp8W+dFRiemqNXZpXXAEWLIv5O4bQkl1+1tGoSCuQTeFK5qwngadYQx0KO9ShW2F6phCgvkb1jvU7obbwddNTUHkvDea8CsSAZxRyh3e4P5iC0p6GKMxuqE/b8BYgvRbFhrMr6nM7hBJIRo1ak2rULMG8wPN2jzq463eTWHYjo6OVvoZRuBdESXTUmEz1VDiZvnQbo/7UyXqgQtMpVMJ4oQ2LdNrXAa2j3uzTFvWnKFieUMRj0Dc66lZDbT5P9xmhctSfzU9Rf/q0kEmzGB1wxN1IBeMBz5+fWRVs5t7W8Kgwv7jqdLDUfCC+VDXmr+tSs/nvEvtbfHOXesf+pmNAR3Ys5DPF3FZbn908utrGb1n5a91fuHnUXrlrWqUKQvnn2N9Io7fe+nN9y75+xf7m5kB9Yn9/rvtz2Dtq560/YVNwlDswFnxifx/9OSdBVJYMu/voz52rYvEV+9s+Mb0zjeXb8Y3vzxILNfqcNCtFVQ+8/zQ51MxJbUtFbiIC5KZx0Ud/nqwvffqpoa6OC6dVQqqzv2Z+Svjl8NHfe+anpxf38hP7o7SSiT76a1eZ789pD3X81h8vj7Y/JeOP2F9j6JovVueBuOFWWCm0xzr+WDlj9NEfeLz+88xPNR8BNbqiKftooBaT5Lz8iv2Vq7b4xP7o3PuhP3fLul/6U8+Y/lt/olPNyFfsb9MYn9ifW29QzzjK3fjCPGYoz5mgFh164/uTddNGn3V/06BzfKZiUcODnv4tY3+z/yv6E2lh/tvo77t3fSmfKuyPZ5Wkd3fxNfPzwDBKnVT7g6xxR9RftZqoJJt5sqj1G1LCNX2gXjblS3/qJYfDNXhpokdtpFcqwWP8PK1XqD+Xz1M47GcGyZw76o892jl0lIv6W6gy6kmntnDbUag5mKL+nmc8Pnge6i1JUWOejPo7b2I81q6ov3Pjl5+Zn8kllI/a4ikFcA091JN4XIBmdZftV+zv2aCmrCLKPjM/M7lHzVHHaAftfKbVWQ2ox8bH8t8Xgk4Sq8byRWBsoRktjUq010zKSBZSuLlrg6T7BvX3uFwSuNGX10zPO5Z/NtghlM8ratHL5UK7elIN+4ZX6/iyR/1tPdTuPbvrUcz78kyzF6jhR6uiHlkL9Turog1caBf1qTwPoNWbywH1dsD2IPO+1c5Le/0V+6tELO/4iFModzWps8Xmx8zPpjtg+nM+MDVyN/D+kMGo47WN90NybMwf7kqd7o6A+huoGI7yBMs3yX7dri+v1fTftZHS76Y/jx0m4DIGTcALUCfiAfVnVhUOBfdxMSNRr/hgTA8jCcpEXJHFbZd+9BcSFoeSMugJyNMnauThoS6OKy8Gr+BRVyw7Kcl4atag8Ec2gmRflGSYjTFIJOOjsIN7Sy7MmIKnT9k6vPCdSRBOJTiTOeqPTQuR0PEOj/2crYNz6DpkSm3w+DJHbYavWJuyn9ogr/AOhqOPHT8MphUONZccFSZ7PH/o2BjcQ87hUDR5OORZ7bagOhlNwb52roT1p1tYTG+ooU4Ve2IDfu4x+F7y7cnDJAPHYv2oG1cH8gnro7IvrS5LzE+/iQ5ZOThUNGoDtXgQUXNhwWLHWG2xPY3laxcae5qA2/tYP16byORSVzlI95aNwiouVmTd7VDTJ/4VW+S3Bdl72P7a+rXuMdTFI4nZZgXWOWFwKGzj8aXJclh2M2xvZ4fpmTPUsNvZeP7msMX6mfoBdJ+dE6huTkEu603x0V/Ip6hJ9zFmWN+OJXCaNr9smprIMPzvor/vXvf3oOZPcM7nZw0Q5SLJZNSfuXlNV7muUE+5707AzI+P2hdN1JETdzjAi/2eBNWav5KzO0XtTE59HW4gX5F6nakgzd2uBvOGGhk2L/2pV9Rbdb+viCKgrj6xvwUryEQH7BILn4xRcFg9aCLInfnRH8w1zE+qdyY+4peeCigddarqjQ1Lln5p8IDpnaxABIPQqCWXy1sSS5kJLucOta/IqMF4RP2RvYO6bM5YnzuxTCDb6Wvd4AZ1O683zisWNpBwvs0LItaoR3fePuswH1B/h7iSP/rzDQ3bZ6pNFTBWZR8FJof67DjU4MItsf4Vee2K42N9dE3oCPAeavh26hZg2nVf+7YnHD/6WxzmqD+Zx/ZyL40JxizE+m9q/Iqo5dABoxOxviFnm2SfP0SQlOWz9q8m6m3dTw2w/Lwnvny0xY/+9BVqL1R2jkoat3NgiRqkgtbC6/Va18ByoKX8qsDyulfdwPw32L6HSfbL9CcyHP8vY3//zRkqv5v+KuVA+ZPKpL/W/X305w0d9dGfwi0nP+vvvevLdGk+6k/sb8/oxJ9wDWotbe5XRXw0pk9dbNTPe9eXhT3qX7u+6A7qRdJG3x8zakY8N8i+9Ddn2jGy2xPq7vIYt1/r/srTaxeX1zo2xm5/6O8d+/vob6fyhULXk/mX/t6xP8OLvmZ+fvR3fL52ebkpqKv3ur/3zM937O8z8/Otv2lPD5TLiUKpaGsl+Mz8/OhvXVjuZ93fZ+anY24s/7m8Pom3SLNeuUu84TPmbYgcbXIH5ThFHX70pyoOKFzcWR/9eRTXmooxer4/BISJPKPGL6fNorL9p3FFnea0kygWDhH90Q0p8tFf2lW+T3s26m/+yAvFHM/WJ/bn8axNK9olMz+xv4/+5kmz+cz8dCdboVD8rQ4f/bnjHq+v+czxp8KD+vvO/PyrPUl/vf5oiuX/9Yv1v/kt8Kv59917VDxkQYMqj9Uo5jbIv9C8F8gfn5C065F/4zyPoRQeapQKI3LsPfWz1FiVis+0LGvT16aWlfoKBu5O8lXL6ftrE9Aj8ui2Qf7tBz+DVhsNEotTvJ4Razzfr5F/hwPyKY/rLew3vk4l5ZtnZb77WvinnwJZO5l5hVwsjTq1+SDRDk9E0unsI/9MEfk3efohHGGKfGP1YKWVWw55JxPk30UZVppTxzk06xz5l8gHUzukNaZPQo3KlpVcas4Zy38MTnqUeAT5Wc2FLRyHFtNbycg/v6eyz7YvH/65r01Ez0mokbhwSkw/vERwqiTkX/4oC21HX47QBE/kr67LtDZXkJdNeEGeDftyprWajdcPa+RfmPeOdkvJBu5ijfnPcGihBfT9AEcn1qlsvy17za+eGziQNabvJOVROwWvqarzE6E+m35SEXL43Lt6nS71AXna4fGjU5B/lzOe/972pZsJyHmV6gvN0vwYTrGM90+Ud7+MfzTFUd+2ReHvNvdT7RUJlJClo7A5uvLHf7qX4GBPsPH4ujv7QF6DybB0nIQc/GkGarukokDPhBWxAP2myq99TZLMOZKEf81trBM6+kT/KhzTgrp8sPXHfwpvoYfEK0+gnNotYSsvg+XlwUXBteiApGVWg25lXO3LIfpmiNBTZrvD65c0eu6QTNFXxxUOdquHg96a4uBaO9foIydwTZIcPTzT7GY42L4+gARb9JpbSzPib2/ov1Eft6BBgNdDi/7Ty2oHroce8rlt0ZOLgv4jWxF9RM7oqVT1UhxssxzlPySsz8GoUpCDhCG+qLYrPGuDPqta9J/gtPhOP6I/l/QB/asShyb0FM9XF7vXLqbhViX8dJODqm/Rf5sS2/N6aHJwT2f0Lm1PjuQuYv2ttc+RQJyLV0LPwzUY9oSp/VbC8o5MWIC2n2P57sNrpR/F78GDmIt8XZgAAX1XgYrDjSjoQmzv+YLdgsnEAxUshbbEwX+H1x/OLAlWTPbL/Id9iha+a4/C3y38d5zeBlD2DoJoTiFwNgvFBUUQHwiMEwLqGgUT0Fbugwob2y4+ANSuXE/Cm5z1pD97DtiNgSCzAMH2yDcauHn7JP46aFViWZ2EIAQEVPeabOkOug7S1cdnkAS5So4PHfvErRprf7vazki5OS/BUKIhCvcvkIVCZYI0INAC1byL2Ed45wNAXz/j5/64noI+GRFUz+m9f02OtECzPLx+fb23pLYyGZZ1MGL5uPxKYqdagiOcXpM9T6/w4AuAUuUgiKRCKEklVDqo0+ZJAVnaVxIxzQLI9DHUwX6H4NK2IT63ECI4yfG9dNBDEFqTnoLna2OccI4AM5evjXQ87w5EuPMKfmcZeL6/z7FPxqwOy+CO4HwD0JKaJXj6c6yxJ7z2Tsqw/S0mx/q+AchwzATUg/HalpTOkbKLKYKxWyIA16/3scZYIX7nFPgdV7gigtHvXNDdKUWC05ibJNqHOpj8qqUCm9y/AGjNLazPhv51AMQ+xQq/S/zvl8z+fAvwE/9jvE3pM+PkWbuS6ahfsz+Va0c+Anzv/PLe9/MnAc7ZJVu7c8fulfTBLj8CdNLOVRWrRiEJhUVHLvbGlTIEYfRZ+2dbdlMqsbPRfNrHZ+ojwFCblh8Bus9TUSqm6a0/sz8dd17ICqdYvt/T5SOytSdfKtFpIfiUN0cBvtf+RWykApFQgPbERIFVM2vpD4yJwnoL8BP/m+974nrbfKUUr7V97/ife93aR8V7/HP2p0aJV2VceZ4vyC9BBlPxK/4373dPCkvP08oGdqY/6e5DZPvSvVTu+tRDAbpj7TJVAV9r/94CTHIRPvG/twDdRYMifguQ9TuK8lrWKZUqslYfAbrsIy8VacqDz5c+tuchzI+K2Ia2P2mFWeRsM2wv7Yr1m/TsQLwVZqAwaZh8Zn+6+B1TKAHDhr6gOw/ibGtM708Beu1hXv4dBfjPceC/V4D0bC78NgHA7xag7WvQ2ZVapzMHBWjP8wLqqiN10mSDqrHLewx3t0YBpgMKbnN7lnCaGCqVTRa9qp0lroCzXKNojh5SzxAvKewdGo+lLQowLZ8ZlI8QBSjZKKyJEhWfxX/x8taDxnjxFu7MxiBJ4KLQGoHs4HEeUIC0Fqj4nfCsoXm+AnrLOCi0m7Y/QLW9oXjkFAVUeUYI5ymlkzQOFiuNPT73gDXD848eCjDJcxTe5mGgeMhgavoi38OeeWpUymQoyNhEIbbs9BWgOy1kTaox/1vi6V9bvzAnFNfNsrD8OoPCmlBxip/PNJLIK3mlzZooglrTNCqRVRTlijFQgMclCvGZowD5ivta/JdSOeBlTyGDbrvF67cq1p/zSQy3hsX8d8Yi+QQA3wKMuzkKkBOlDTwqQ4uyeoqiGy4o0svxqJL4eOuv2jXa4/3oryjidYxCZSu8/jLdoJgDDo6aPdr5JwCYPeYowGYjfQnwly7+wz4lMr/L6r/v/t2HjVVJoLdHmgqzHMUVzPkaDNkao4AWHzIJxxHAXsdjHSqpU5B7w6LYmpiK4PrA0VrlhinYpwmKQg/EI1GF106TT0JTgX+bXEku48tHkyiWCm4IPxIJuxScVclHoCUC/REgWQIKpltPV2RP71CAyylHQT5xVdLJHorGMVkKDuZkRa5ueEChNjTlkxBHd1fDc8HzG4YKH7ctju7E6giLhT8j4PUooutrNZ97rV/Hxct2mYfiu70ieNukxTG3yO9AEzkU5nYq0kQdux3IlcxGfom9nXi3MAfpLHJUYIwu1u/WYX2tHQpy3KPgboRdgyzQmH+/FlfEnOgVeKsTXQcPp50Rpj9noDA0W38EWE1e801jma39y4jtOYnDDOzU4bD8RxTm7ByiANsbS/nHTGwJpXUbrA/HRIFv4zHtZzuQ+Pd8UudhkiLpSvAsmiOwLR4r4kBXg2bU8zqcv8RnddmXAP0T5ZSEP+wKWDwHzJ81BPmXjVbpOSX+TxWgFy0oWLSPHsVCUBTKREeBeNKjho1u94ScblOQidhFAdmhkMJ8aoM5xdFeuOualujXEAU3mC9BAYpssd3o4GxeApymKMAdjDK4yx4/v17vxUeA7pplIqhGwSTeEgXonhcjFWTRRCRPdmeBLFEDPhnMvSQ+9xIS8VGQ4wEFOPVGF1QoML36iSK99hsJHH8YCISvEOFs+ppQerUHCoQZilBSGwWk+hX1mCtYH2uK6anSEoXVvv6q06UbFO/mJSKJEo4keWwMzN/sI/+SogDZRaeAd3dfW2v6okx4f6OC5DB9HdapnWAf8wjISxHzb17L7fhL5YKGT3rt6+x99RGgy1/w/OI1IfUtQOf42uyFsNgeqoDlWTjPkQoH7G2EhBZe36EAIcA3KDltFlNYwONJfQTYcN4SbLXB9J53RyZ7ysKW34lUFMaP1iR0ffZgwezwGKq7Q6a3TAeD4x4kXOpYHrF/LdckmwG/8w6W8wv7FCN+19jvd/vlByIMtN/rOV1/1v9VrPclQHu5LEwFjMP0S4DzPLt+xQCfqwf12fvzLUCxUtjIU9v7lwDHJwros/dnv8qW/pPFYtsX/54otRyGPtcHHOUoqlUopoAdhnpwI/URIL1FAQooQOoTA1yYyuorBvje+/M9A3R42Jj/W4D5NhB8DgQU2DsG+BagstdY6iNA5vra3eUVA7RPU/GoBMfG8cX61kcfAVbt7msG6CcGuF3rK3/gXjNA1xQKdFlU/keAbisW9CcG+P7lB4eZWL0iXz3jI0CP7O1COTx1+BLgWWlXSh9Pbb+fmFg/lm8dJVmFgc/u8D1pCyO2x2buWf58GP6/ArQlT7gqDtvBZ+/PTwzwLUB6+pyRn2KA7FrC/N8C/DMG+Fn/944BstWi/dr7sxM6928eAxT+7wiQ4Wfid02u+dUClLjv/RYYDpwOzbJX63iXoADBFAoo3UElaX5CAb5jgEdpg0J8QCBrVSP9EKBiAgopsQs4FZIWxYtp32q0us/gQFEolnn/2qxzlL5igGmwx+t7C4V5383MKOGMfqVJ/WUHR1tA8e2rhanxc2oHe68yovh6O6haUNU13GIw6ni2OxTakX39NMKj0GscXJdXbbfEcXM7H1Fs1gNlORe5HwKsVihA+vTaDmZJ/xDg2ar3UGcqCtDoUFTzfVzAraBQaNkCxTlGTxRg+niJ0MHy3J34S4CJ8jw4ms/46df2L1aL5X9yxgoe+oACFHev4OimPsLxhgJOt5P+KwZY2Sqmv8pQgDFrY/voKl7fUq/ttenXAssyxvrUFQownmP96keGAmwqoDX3gEJseFGLkjlB8WXBM4cT6+H9sS+vzUGPeD8evIzpjyMK0GHrA5yOjkEllgRXzQ6E/LP5Z1q8YpRM/JoCWnQqlVx3vzAGyPAC+5vEAGXy3XNAHzsZ1Puaifx08ooBnr0jWJCOFGymE5VcBB1AX5xGyn80xZcAFVbAJ3naCgnBN2MK6tVC4Yhq25JCeP02g36lKWhH90ruqrUBb7/lSGjOiivxpq8YosTwtb94ba1XTrwcDF9AAe3RaGStdEeQwv1rBV/nmh8BurqLgvQ5FN1zca5QSBwKbDDaFSFW5oOydRnKzyzXIca5O8Fy/5iRYJmiiHh1k4PbGTPit0e8HjPYg/kW3OG12+ktOpc4WpywKODXLwtSzbgD56ni8cR0Vx8BWtQUr09WWJ+w2mSgSyccbT/5IiHKKtuAtEQBh7YnJqS8o+AW9xvWv/Revz1x7FB4ioTpre/YnpbYbUGri9dvSexRaPZymsPSGbG81vZxJXsFBSvlFBeFY1H05ChWMRCmYmr/0TktkZrNDha5gte/BTij9AN4o8LVwax7JITl8P4Z/PWHAAWl2oF1lUcCCodCX151FOCVxvJ0pv3LNqugX3OVf5cff5h/92jVdSkw86GnwlmNAuRy3QNbULrIX2zynsD8MQUpef20n7tBkR3NzgE5P6GQXIbvyXK3ccBCUb2eQbskayk0wcrbZx10B9Ek1XQqw0KgUVh1hYKsQ8UAPeuYOnSF+2uSIorHdBcUCbT7TiZDsrFBzUI8P53cj+TAjBYYcwoFOG0LmZhF54LXkSEKny2mF2eZDDr7xOPd4/Vrn92I11ftK2aXoACjKQpOUqOR+Et8yMjC3ligqd5AfMNAEV7XGw9cyhhJuLmjAO8HLL9BG1g/+4YC3DCjAuoBh5NBYWD7PIPdlwCDa4wCve0tDfsEj6JjF7lJ5tudC86a6Sjf6VBc1xsKUCM3bN+3AB/JaIDE6Shc3sxLIp8aC1S8CcSnQwf7sIkCt5MMhfsWoFDh68Y7uE8K2LWwIreTvgRpGmH+Dv1DgEsxp2pgJijA21D54AQTCvtgbgMpYhSgfhIe5DMJdHXkTdCcAuvzS2OAjMBQv8uvP3z3lrpvAb5jgO6YCLQCU33vM1t8pv46BvjnGkAvXWeq4jCj6lOOztYfAb5ngQ4HGCn34G3NzyzQ9w4wLte/fltvjwJ6zwJ15mLztQPMFDvN1xrA7KxXPnMxWeKeNPH6iQG+9//EQVirKmtaD752gPlTgJ8Y4HsN4GMTaZ9ZoDb2v9VPs0B/EuB7/0/7PBe+1gC+9//8CPC9BvAjwC2FAn2vAfzp1x/eMcCf9v9cHJTlR4CfWaBkN3W/doB5zwJ9//rDsPQp4q5Tx1FkZhN+1gB+YoARv3P8fj6jiXdkML/3DjDsM6IiZ+4KRyU1svBr/8+OEr5igO81gF8xwNcawFERBvLTGsDPLNBPDPC1/+cwZ9v6p1mgQrukiS346fXvKMB/9pB/rwBZcUb9T40BsjYOR4+ThUrFt2ZwtLA0tnBf7NU6mwgoQLrbx7Cnkpf4nig4HIWgAAM8jvukVLWw5VB0F16r40cn99ogcznUkq7ViW0PhbbfvLaIqS4Gyej5Qtae08trg9HAxPSrcqWpr5jbgTmgAE0PBSMl+R6ap4uCO68OpqYZcQ2H+mbUKcyCQnttCwHNqUQxhUekpbTZr+Dm0q9FhFSw0pj0XkK9MPD64owCLOY1Co90JkmWL9HJnbSH+5XXSSK+NtBUNBTiqR51FOEDBVhL0R6qO6YXF9lLpOc8h3PeokgHIwBtNzVS2M9fwuMbOdFOXL2Gy3Sik3TavRYVWj4Wy29QxF3SzzR4XX+Q5nqdtDc8lhIs6J49ayQWQlhpbYHC2ycE8488bK+t6B/gEJ5QgNRSnmlJXcefWaBJckIBfhZd2q+YrD6Rr1p980u47tc6lYT24bVzBlVBpegGlZpr/DxiUIDvDUCzYNYXWtmg6K9nH+/f9Tj9dQJkRZ77XVYBfvcsUKqwFiicPVMHOotCqenmBIboU3Vw2U9MIlJZAPJA4WjK44qSWNNdDvLkgaOjUsLRGuGrHBaFyKGwNq/fj9goBZDaZ6JAO7k9yftzDMZSQQGeK7ElnHHOQR87/rV9ny3iw1IVIDM7FKBwm2L6MD2BtCEzEu4lFFvTNRU4zivGZb+EQ883NVjKgSGQgJMQd4qjM9tascTf1A8g7M26gOwHs8j3w0lCdmWH5VkOeJxcUYTdNSvBSCQU1X587XHzEiDJ9igq7dqK5HjQS1DmFxRnBdsVGbgGy1eUWB6x2F6JHbzqL7ZYv7MtluQwV2IU2Ymtg5MhFoRnsiOY2+drlupsK5PZZkQx6wcUl6NtTUIxKDhVrVkKgqE4Ys8+FyC5wiyCe4LtpXXjEdSW5iJgOhTp08P2czcEy5sdUITNrkEB3ixs78MO78+i4EvwxAuKWdhPcPSc4leNdXvMKaiZ9kjIjMX8JioK8BG0V5J0WB9DMrF+v3QWKCuK9P/UZYB2ENBgU9FAwKFEmQQDCtBtNRSM0t2/BOgE564OQh6F1D5RKF7No0DulUUT6CsPyOaO92w+s4/kOnhLWD5ey+iczHGI3qIAJXON4gkyFCS11k1QbjemBtKhSLYGCnChLagIemVqkmYMcYynj0Mdsu69JS5BAeoGi6IbRSzfcp5h+aY8HjdTTG/XvQTYPgbqtSZBJJXVOGBaDuZ3M+80yT2WgLRmRhKY4kt8fmXDUq1QjKWLnzcBCtARTmPkF/f8Sg4RCss2Xssaq9cyQj7lyUeA4bISVbLYNBpopoqiS4Z7QezXFqXmcoP575coQHfYeeCl1JOEp3OekFxXXpviPFGcuwDT10+VCWpiY/nGDMXM+GcHiPjah+q+bBNS5DxeX81RvNITBfl4bWKjh/3r5wAtzI82PRSxGuD9EoRCJfclCtAReIqCdI0p3R47H4z1hKL8M8lXpBR2Ohh4F0l4vdor0i4tE7wSUMQPPft1MUCOounvek/9bjHAmqy/YoA/zwJd233teDfR/AhwJrZd5ERy1ivHayd9ZoF+BPjnLNCPALWNbn9igHbgTtTPHqDvGOBnFmhjjqE/pS8zFNiF/4oBfmaBFnohfwT4jgF+BPheB8jaszH6zAJ9rwN8zwJ1Xccqlbs7iF8CjI9iqVyUfwrwHQPkSs/y+Vr6IcD3LND3OsCPAE905/ljyA3UZxeYYfvjFyA+McC3AH+KAV5TFNh7HeBnFmg8Yn17ix0oh5uicN+zQPnSHanPLjCKlC0/AvysA3zPAp1tOIZ8YoCrynL8SUSjAPtNe/zsAvOOAX4EeHp6PwQY9Vi+PwXoxuGPGOBnFuhjbosKl0xjnzmc8X78uQcoV/dtbRs55vdnDPBvOwv0zz9w/nsJOKO5b3u1/m6/AbFRawMa/oLEK/rDFwGvr4VuqZkjgUKZSqDqeZVKNimSkOqlA9Sejefzg6xqOtlv4Wh3GhW3fklr3CbKoRHnr4VxJySN//o996s0IKFovDEaUe9baGXKrFMxhkTjhWgH93Jh1BnHYv7z8Vl+fv89I2s8Zm2uhmvfGXV8XwWltuGQgKXv61QWTeRWC6nLGq5Ogcdre0g0X60P0N5YJGD4+r34GW9v4bLCl16abAJTA9MuYX+QdBIfT0hAP0HCXgsaySVHSM4de9/DsTkjAbNX/fFbCIkLWP5kXCIBtRgJ9/n99zOHBHwY+w2+VHs9yvaWfNR46XKCMpax/ge+nOEIFQl42ip6nRIBZpqwMHKockeLsvAhr7SK9hO4jlsk3IE/FJrj35FwUBskFXIko/O8JNAWCyRgHWJ9bSvO4Wqs1DpVwrLVnLv9+k2OBZafqQbQDkSo4E5WJsnKC5KxFJCAj1T8f8m7l3VVmWRh1BdkQxAQaKIkJzkG4IGeiHLyiIjI1e8Axqg5av3r2bUbc671zf136ik/h5CkovnOiIyQy323XOD8TdkdPE4zhdr7b/fPpYFy9Jz7XRss/rY00CjuN9U0Gi4fb9ejQj4iEkbbnenQm+0nNrnlWx+UdkKFwVux72QWdAnYtx1FBTddyMi9YxJQ0gWSJbmLNKm32yMoDD0LveNk0pJ1qkVgJBYbesGpbsmqOyUghy+eGgm4euHrFw+LC/1232QksOIrLKs7FwZh6ETkdpBLkPdblvh3+5uAkq7i8am8Toir4/gs8dgHIWsknryL7yC5azzehTpGpL0ERyCKg8ebtZM1mc22ORgpM6NGAlIvJJT+KZFU0R7Jdk2DHJa7B5J1CALalXuE5VbhiMfvJjVpbkhcO9d6QspIOGc23SNh70zpOSs7I+v39QLKPsTxze7OgkxK8wC6gT/1weKGBEym8glWUwcJmG6SmnRddwQzXnIlnFYOzt+iu4D7TljKu0s2R2w/2MMq4pC476NNk+zFp2DNX0hi6eMYxFLdHKS9j+MTuVdCLmVxgdWS5ok/ueH7Zad92VTR68JApMQ7EV7TI9gBkheE+vnn0kA5Wpj9LWmgv5uAUF5msAoZJEdqJ/iez0wPlJ3xDj2FPdCEPSABzcxqqIAKhftIQNvW2xAMt+9Rp/WlZWm7Kz22te6EnZlIlK5+U8EOl7ukqvgFuOH+Q/n2Ggl5n28NMF74mfTf7BMIWQVIsDKjSn9inmyCPkESMv6H8g4vJNjMYUxY1jskU7ZBgs2c6xcBYWJbNVnbJxnHbyNBFzO8R7sOiagXFb6e4pB4Ds0rYIZsF/r7AEkbuH2pwsr8hHCynhwp/K0HtkK6Eg7yoSUfe7oCV5WReAMBk62Mr4/WSMj9x14QehNrQCypr+N5fp4Jp2s6GNQGz+/C0yazd9+JvQ7eoT/vNyo2BhLQbF4t3iPd807SDonsxEhib7ZFErYWElDXHlQZ+IskI9yb8fCe4/D63rdnRC70dTkSEC4HPN68Yyyc+QRJuVfw/cJ7dg0r6AnYnOs1SaUTgAJHmowEfIRXHdTy9Ap9aYkkvYXMCsdbdCEcqj+YBsrNqNnf0gbid//z/3m9mnlssqXLMQj4vHbFTwIOTQDnSvkdBBzSQH8QcCgEOqFDlowEDKem9RUEXDrOVwv4H2mgw0bAoRDoGAQcNgJOP5+uHIOAJ8YsvfZhIAEP16SWz5n2HQQcCNhYV/DoaoPnpxn+LPusJnnv/eJTjkFAiv8m4NgEMGtjaywE6qgHO5M727R+loIZ0kDHUjD7yeE8poG2j76txa800B9BQIUP7K9CoAMBX9UWr3cr4PgGAg5BwO7aB/1WxI5+NAEcC4GuJ0zwtRGwXSLxhiAgfRDocEwD5S137b3ZLVWOaaCS3vVNbadI1CEIiN8R9kjArzTQfzUBtNhDrYwEnJYlEnAoBArq9isIOBYCXa9j16PmCpL4n9oGgv7Xc/+zBJwzzOw/RgH/IbVgfjcBiXjQ4f6qkTSyiOQiHxaJdr4gUeR73zSdhBGkU/zcxHUfJVM8JGDFhH0bOy0zVOEoHSHbpiq1Pz8WtJrQQgJXZ9I3WjCWmbo4PZFMjoWEqg/4+vytn/Cxb5SR3CEBt1KawvV6QvLNwyX+CMwPSDRxjuQLbSTNI3ueoXx5SLrshcebxkicpg2QPK+8bVVDKrdQBSISsCn9fufhroCLi2SMtuJnjb/85QnObWiQ3SlG4rnJri8lKiPZWr2t1WqB5C0F0MnuMMHnH+27P3+Ox5eveP0bU0/gYhx1nI++1Ojj2bfVO2zUcNfus0QVpt4WcsdBMs7K7KzaPnuBy0VGssV94wt+YiEBNwISkHdaUY1vzwOkUY7zWxzw+jdTPYLnaqKTuGo/mRot2QLqyRwJOCX4+jRkI8jOAZLyhW+M6i37PN1PopSR1++8XE+oDPJVplH7hMHxtXeCr5drg0QJgwQ8zPF89+AllztNgW8Ccn0tm0D8gwScM9z8P+4E/P8pAZ9vjYCu0wwJyjsSxZ/2UTjbocvgeXaAXKttAJrpUqW3L+wzMQ9FAqYLuLwaCLj/9LUzNy+29LZFwpGKrk5gCMKMGqOAtdLsvgh4eiMB4xLJMxJw4+DyU3w2CbjHJxd6TDA9k0g63ZAsKhLOOiDhrp55Bss74OtpFklYc6czyFNxFga+iARcuVoAdlIy1EhAY189cLm55Up/Y00SctvHR3BmXk/K+XFNuH2VA3mHMyo4b2uRqG1RwKLV2dDPP68F2ezi/nlgy8DwkZzpgkFC8S2+Xnkd70RMKyTheYEEPFzrMzlm/U6+k4vnp7g+TH4ozqDTW3zeMyYKWVqnA9gOktKnV0ebxE8ZCbfXGMpjZbFFcronUCuDoyDgkYDplkdC+jFbgscgqZ+7fufkO2QI7C41TbYTMwPlJuJ8VB8HiZ5eC5DW7TcB1xJzhYXF8WFQSWJNNpttCqu+5sEYBfw8rscxD/TP7gScMzzztzQC/N0E3MzmDJIo+oQBE+JnXMZvPzDEJ5Ijlg4c8SleAuPgv0lgzpAss9nJAZmK2jKQVSTgIUICGvtXR40EPDtIQJWtkYiXqgaS+n1b9reEhFq8kIBuiMTS54cZBazet0X3kUxSsKRCb463KknvsgtS0eddzmcCTXRbtsYoIKxYpFpt97nUjInP10urJVP6pID7sJBgkZIoJAzweCMBvQiJZ1iaChI97/pa1Eha4yDboNzXSLD1Ea8vcZCAZKf0tVhyfH7eNRY4z+WH4K+T0OJn3FTBfDE4/rViI7m8qQ74q4vPH/dI4k0fNdRXHRJz4wlA8kMfVWz8dxhIJyTbOsHvLFsO+mKj9bMeCbhkDz1xLXzceFcHzOWVJsGKFTMisVMk7C76UMEpfSbE7pCAOIuI11zEx1yL43PdvtXFEAVMVXcDrjVH8tk0EvAkxIDfKQkdBk2JBBx2AuIMvELIUmFNVHpqjgT8s1HAOSP+5/0K/xAC/u4ooObsGSTMmaaseWKJsr4t8pGATmgmtrzyNlOv7fimtHKN58ZaMJOT+ArdfGnaYx6oYMRs6L6bJ/dFQLwVyVgL5lcU0L5vrOxnFHCoBUOdZdWbXPGeGgm4dN1yzAO1Za1uvwg4mX3ngV42cjD2gR/zQOXtZYqknHzvBBwJeFDZcMwD/UXAsRfEDwIez0jSgYBzEwnnmMfnfYwCDnmgrh8mZ5kkDYx94Mco4EDAIQ903Ak4EJDNKCTasBNwrAXTE/BHHugPAtZ153t0sUJy77eHRAahcb+igDTb97HvCShs1khO1XvWIwF/5IEGLN5Qb3/DlV95oL92Ag5RwAiY3VctmKEa6JAHOkQBx06AAwGHKOA/thcE/a/fpf9ZAvLcjPlrEkF/czcIvygNqM5Ikv2hj3LdVYLSKBIkHCP7trpY7yK4UIxKYoMgia5EyOG2wz/br/A3eCRgtdppJE53wKkrm02gsu8qtaMiJNvdvsXw5Cok4H6OBPwU3glyfmGUe3+6iNQpHFJoCq8n2gvJN12GOZJthYRzZ30vP184w7Uz9HI/uyGRZAeJVL7PGhWBjOTc2MIWyvkKCZWKn0hNuLSAXHJ1KnL2+DgoKTzf5mWQvfjG8YvLsu+0vtPCXXZHQt1OFpLVT/D1co4EjvG7Ci4+kip+vT+GeioPR3x+iwQsL0is0CljqNlKDSOK6QnIUzu4axISUJSQXLtbeoGGaZFsNNX3Fpwgwa4nfD7eu0jAvVkeIN9HON/xpI1UbooXcpdmOD9bb3lWFx1eXzP/6CSyN0hAkb9F0Cw1PJ7zQrJmmxDHW7oKtSMOjv+UIslfrynOx2eK87XdIwFv68oIY2GZ4fOVgOQ8uLgaOk0XiVpnQoQEbvH9nGh/rhcg3lMs/7cQ8He3g5isrgRIJzLEK1YvG0kWICE0qS93qSKZRM0MwFxFFBX4vo3LLdZM8JOOo/AOfWEJe4Mksp85Eq6xEpGkBzMFJ4yRgKfI4ciZciNYFhQbAlBImJeLBLGeK57yHykujw1ySsBR0znx6/PpTvR99U3AyctJSDG5noHYBpKI55F0VN2dwWGiWeifM1zeTYtmDUvXZslIwOeLr8BikznBHyYkUSv3UTCYIwldE0kpx327iAWSF9iPKBIyPeWg6n383jwggXcbJNWyCNnSZyun72TWX09U4fWdsmNNzPsWCeut8fo2iXgnZK8dQJI+SDwvTs4IteYCphbNyuBS4J2sbroElM0Micn3zfr2fpGBu57i309PSU2e7w5JeIN5GNytl0iCl3yB1W7CUn5mIknTZb/1ch4j0Qte5Eh9YXJYqQSPF98mNvnseCRgzSFRl/LxTGauecX3a8GXHvPA40tkmoHacV0YEBXfP7WIkei3G0u8o/QHtwLy3Jz9W6KAv3u5amYqCwtTQBINUcDVBwmob52WePrCEkcC6hH9Jr5zQ7IsG9kBTV20pWe2sUhMmQdQ5w1FAk9HMjVEQ2JN7b7XeSCuCXULZDBaJA/MNCTTNA5WoJYEPyOiiAS8SEg2e3+iS++cN2vyuiIBHatPVHSmFhJzigSUbyKSKZ7XBmGZKYB0XnwT8HAu+q14q64MXnSyIIR3PVA3q44ENYfE854uEuiWdKWnT5806VadA+4Krxf2Ov59KG190C/LjsJPYv/89GrBysm+CSjzWw0W5xg/k3o/P12g6aAQ5puA4k02gQR9Pwfv9gSSLfF6XMZ7lz5hDhmhGFMBYq0/oc+eD/idpMfmTwI+rGv/j1dIQGBYvCfTOZIa7xEk4PSN5GvWnQxyfmhDX6aRlHLf7U9xyaf0/ZuI3wEfJKA+4ehwJOD6iAS0GSSgPyPPiDBpZwCZEiSg3/e6P+5dPL/Fd6U/UXj4g/eUwP4tWwF/dyl4RbzMvK56zchIwP2pyj2a3X9Kd1eJ9pgIOhDQWd9j7kdDiJGAcOpUb9beWcpyIVl8EVDwOmok4HFtGj+3AkrFdu3N09V3OVD+fNU8UVxR1JgIOkQB+ce/CPjMgq1H366f0sbV0GLcCjgQ0H7G1f2LgCUSaYwC6tpO+2oIYRpJhB/4q+2JSwePr2b2XW5OSLRhK6CrGEi2t3PyfhLwOdHWHjvJZl/lQCcJ44/tAMeGEJTcOGMzeJd/x+KPRNCxHOiB4Z0xEXQsBjMkgg7lQH9sBRTKCRJwjALKnTNGAS11ntRjQ4g5wXXBSEBbuoZjOVBrxR7uIwGZg/FvBKQs+/MVBRzKgYqHO0P9KAc6FINx9OUh+5EI+s8l4L/uof9ZAgo8zf4tBPzdVYGd1dOAy4lSw10cIgF3OyQgYk4j0c1BAlq8FcFrdUYyVAoSqur6epXnWiW7y7k1VD8iJ6i7jRbuPzaS5XL18PWMqFL7aI4EFKk+6vU56+Eu0ZBUEa+f4OHujTJ6vJFQl7WeQr67GmG00f216p+pHKpPjeSrZp+1qlDeGe7FpK/uIuaZugxICQ+11KjdJQdaPd31HZRthMeX9E+iqlOrgOwQIAEVFglYOXi+4vHBH6G88w1V00gOtdZ3aHguF616V3C8j/cSX29JSLzkfsugLjskoTvB8XYb4Qj3a4jPOwwSizuTA9QLGwnH9O3ZVxsvgkc2QYKdfbir3pq6wON4VZGgtr9QzfSd4PEVJOVAQLMlCWQrHuf7kCDJtDO7h9Rd4/GbDgloX5Bwr5hDAt7nfUPE0zMCBDoS8FZCq1omlUC5jJGAy2hRqxcKr6eUH3h8b4/ztc30EorXBwmo6UjAIsH5f4k9ASUNMtVZsz0pqT8dBRR4Rvhb6oH+7r2AhbFVYLFVmNCXBMcm3fJ0A/ewQGIVDZLKj4IAXLugSZAIfT3KN3Psl5O4vGpAOJM3h6RYnHQk0vuCZLEOSBxHlZFYQnbkiGoVSECBQWINBNS80xEMEXgKlA8uP7tTfAQlLeeh72xONWHK7v6VCOqnrzMppOoC0sP6JuDzyV/AsWUkVr6zz+S8xOXa6gFsGHAaklGm5Sc4zQ7Jl0+djBRRkIJRMhz+Pf36IqAUGQwup8lRISu6KsB6f1gKjjZeP6UjAVcmhQSUlkjG6TLIYJX6eLy3jIt489CdQH+yMwpljKQqJn2HhYTr9+6ZOJ73qidgscDrpy0ktb7iE5BjfN733kcg1X6b43KyTwy9H3E+aJ9JAb8g5mXgvZrFSECDV3Gh/SqPC3J0gxgkeodE/9i2SGwxzmGRTPqOiacXfBHwxnAhyAfnTMoK3z/Nv+P8ruf4fr05Dd8POOLy1NwiCe9+g/ORVThff7QajMBz3N8SBfzdlSsCesUisaZIJqNG4mQ7JODi07alT90PIqltWQJFPLzDkYDTJ+PAKr63JXCbSiTrp+mDu3b7mrupQJNN3+GBPOq+Y0KBBBRKFwmzLpB0yxW+PhQCE6wGl4NBzSNpzA+SRVOmNIXfvqeIkBoJiCvWLgS1QYIqhonHK3N8PYlFm5DP1QerqpGAGx3PJ1wLDSzmjp+ZPSUqJFM0AOV1Q7L5gON/9Xv1FrvJvxHQerJ4vVpV43fABAloV1lHBXkfNazNExJrM/2E3uuOBLxosY7kPXShVx9tg1wy3gCTqJ8QdppVk+seiao0gMen9AMS62V6YB7tlkBxPZzJwg0UcHwW/346QQKqEm+BlmRIPC44tKQ4XF3Q8hIJTFL7Tqq0ATDybUf8WsfvLH3L9FFUDgm4BQsfi7ENJv5kUv51ndikYPE7xbojAX33ICbk4eN3oBkldOk3TyEi+X5qwHJrvUpvGyMJ/ZtmguQvcL7+aD1Qgee5vyUR9I/sBRyigO56/vxOBFXDDxnrgf5KBHVeF5MeCThGAYdE0CuraR6X5Gzpzj0k5McNbK/1Qiocq8H8IuAYBXTJdjNGAd3mbX5FAQcC2qL6/IoCjomgvibS8jHl1z8TQQcCjomg5dS8y/t0u/gi4BAFdOKegI9/RQEHAg4dIca9gGMUsK8HOkYBBwIOewFtaSq0YyLoLM9mpbsMxfoHAcdE0NxynTEK6AR3k5Mjnrc9YSV35ZgIOhLw7OH1/7eJoAMBh3qgdnjC+QgOmuO9NZUuLYdP2jEKOFSDsSx4tmMUcKgHagsbJOpZ6jyPk3KO+toL2HeE4EvyKS0tRiKv/dP+qxpMliL5flWDGTtC/IoC/nP3ArL/OwQURYr7Wwio/O6CoE1pwDmg1HIkYCUiie5Dj3T8XgaVTNMIMhsREiWv3FC9OM3hnrQqPi+AoT5q4QTlKtbKiM6RLLpkneDysTQSbxwkDdUJSCatj3J510+/ty5NISVXg9oL2iJTm4eUwuN1QALuSiTMpjn0Tf8QMnGRIOH2FjlD0Yo6tWsD/6wmD5RQ/eA0ao8io9WnqfekmePxi/syURMVidhM1kjApYQk3BdWiiT0jHAf9Imego3EfMBbK/eTFAloPsMjVHtfD/ddiQScfPD818sMCajIfQuId3qClMqRoLS8XKvmBa+neklIwE3XZurhhUSrWRb//t4hAedvcoUzF+H1G/VyoV4UKYGX1a9II38hqmvKSqA63dUwzlpIVN2m9tA8EiSvlud3dfbcFXC/uHoYtza+vtUOe8iugO8PnJCAslYeIQs3OP9W2dZquRHweuz+/PQbxzfzQyTyQTfKGN+YWr26hwPcZxIScLPH8bqGFEGZKnh+/978OQKK4kz8vzUKSMmMCsvXiyl/EFBaU7icNCUnIkJQhaCxFh3CZNPv5eOuSDgOF4p+McXlWJFcT+BsOY7yz1NnQZpZk8NqgsTyK/+Fy8ULsx+jgL5j1CKZSnwKi9tFICMBL8kWj3d157hCPTY1uUymdzCKnpQFTO4kfUwvsEoeLC43L8eMJExzBf24muHyK0vOuDDWtmCutvi8u30lJI61JyhHgaM86/jKiNciSUm0xMdKjaTLja4AXeYYXG7OXwre+WYJmsByBFpxYhOWTM+gzRkkYdL1fy/h9ZjRDAlZT45fBDR2FhJPO4stmfHaEaS0YKmAOSR3Uk86HO9eQrLdHAfIKsPnFwcBSbnf9C0qtC0SUwxxPs5vkSZhVGWguwlef7xtFDIP4xsuDZRvAr6nzAGMDucTVH2yIPLpivPrWSzlrT94/MpuSlioC670ovJfUcD7laf8tMRF824rZ2Dupa4MmpP4RUCnXSIho9j6c4mgosjO/5Yo4O/et/SRH3NYSgsk10dEYq1nSCep6xMd04e9IC/NXQCZT99hMEn6vXXXwoUF27QU+LGgkMXbDcBatBQFmzfeaWmJhJM3dkv5+cGOyGJ5IiMBg3SN5GkqzQJdbfEz2b2fGZFSJKBcIAE9mLsRWR87JJDkdiVQWzz/e4ukNHB8xP9QtU1c7+TD4ih2BGCP4ynta19g9NZRnkpEgyhzHkmqGfj3TE/Y7OUiEecEiaelSDxmyrsjAb3OtRWCZ0FSdtM+ipkKIrlnsQO6d0CixREe/8YUBpIzQVKyUyRg8+y71C+9T+h/bn3BVKtPTQuavghxaq1JUiJBl6KDzyz7vX7pfauCcurLuzhv/PvdtLFAOj0/FOwBj3/Urx4sljIS+HpNauJanQeut8FFqt2X1zl2U/z2aSUktRsId2KfeRzf/YzzWVztLwLKu4guAylEAp4oJKBGRDweY1sJuUxlJOBkhQS8PA8RCZurBcad7ihYb/9gFFAU5/O/pS387/7n/+vlw3oCfGbhWA7GY7VyJOCPKOBQDua/jwIOBPwRBRzKwfwg4JAIOhDQ5RgkCPfovvYCOgxTneWTzWsee7K/o4ADAYemgG6q29yPlhA/ooBDOZgfBKQOSKQxChgHOx3kj8pQ9u2OBDxxVd8Ez/yOAsLm6oxRQCf0cDxDOZihJYR9nB7qsSkgHSIBx7bwYyJo1DcVnC2PizEKOOwFtDWLF+UmNB2vSxdd6Z6m1loOUtn7agkRFeJ6JOBnv6XCsRzMsBfwHdUzMkYB/RJJJpyXdOlOOBzf2BLCO9DEdVvhi4Ats/6OAi6byhkTQS1rKdSymsrGWBB0jAIOBByjgAMBh5YQP8rBDAQcCoLaxX71z9wLyP2vEHBGU+L8byHg4jcngpaMtYLcmqrU3jktvwjY+CctjKgVErAWkTjNZ9WTh0HCzTfvHPJkhwR5yK2tSlOURgqWRsWu2Ipq2rEnaJgGCcRGPQEjDwnii0i0ZbP8IuCZuRrlrnSRJMvZDQnYmUjArs3Xqi1ZBeSloVPx+YgEdM2egJGlU/v5Fglo2FIJ2bxGAuJCjFPtwtrDPXsh0WK6r0B6tEp4fmok49TEx3yN5yvJDglITZGA/rIsIH2JSMBH0ZNKQFK9eAbJZbF4vc0G/7e+tjrZHzZIwHIdnqDwHkjSrYrEStj3AQo8UBiTcHFWrZu+hzqMkGAHFUkGsXCBJmKR0HNpqYwELKiLRkXsGgko8fi4jD18vQhZpgbvZwwP5qQj8aafu2qz7wIuxgFJqhyRgLPbcw+X7txXXG3bVsUP6hHSrOm7Dn7wfPL1mUMh3nG8dw4JfdwKSGCpwfndHrJafS2ffTkbWaZ2zsI31PKOpK9dAV/vF3+uK+CMpmfUX0LAhfKbCbikGg30OctQkFUvm8xSJIgV7nA5edlM1kQQ4wAUJ0AC6g6SYn2Nj6AdaBqXn3vhTNZtl4J0TuYkqE4TZSSgfHwjKY39RCQzlt+DHM2RQPEeCbh2+igaGEjAeoPLY1yznEAJYU7597fbEs40H7BsbK70hfnrPiaCyts3W4IQOWfiudoFLH8xo7yTU9/J6l7swN1yeHziHhNyNYJ6JGAANJJQo5FYRjPlStj1RHx31RnwTmTKoFq/DOL2JFS6DUv58usFxDjwJdj+HklompOErC/8NwF9dYLwBS0FQ81nlL8MbJrIQYzXY5dIQH/dR9lU/gqSrDK4vL/i/Lliv1eyj9r59+fRJmJVFbC0WTYMDteEI4nZZOBYZ77vMOYqRHO2VyRwvzdy4joGeQlBAvJZRlKLOZIwordI1lOORL1ucLzd9YQEXOU4vk+C8zVEAY2jzvfjQ7IPUcAlf+lKT1m/zkQ7IcGXWx7PL/U9xP/cPcXwf0sUkP/Ny1UxOnKwMPK+ImaNn/FkhwRUwxCJM+vLnwSNJo0E9ALboknimx4QK++3JjUHJGKIBDSyD95j8e4pEt1BAi53NRJSFRIk3a7A/2cskWSObbXkkbhIkPOx72QZInHaEknnipMZ8cW2SUYC2pXbd/rsiTZEAc0aCenHaxGIbzABrIITEvBG43ikukKi1VeKgCeICvlYjA9LDRd5gREhAcVbbID2OCMBL/5AwsYDqbXx+KdPohBbQALKwZEKvU2aLEguBl8E9AJOwHvcQAKOUcCHhgR1cmYFRLp/wiBp8PzBAwkoUTYVAn1CYr3FKYCysFpcZDZIwBACFRYk/pTB2sC/N7upDaprIAElVeBI9LkCSEI+I95Ew+8sf17BSECwIutOZEvDuzuYtGHwOuDjddm5YBc2EvbIIQEXt2AL5LajqZGAtIXvB7kgAf37Ggn4Kwro+1Fij3sB9deuo/5oIijeUxz/u3oX/WkC/u5Omxc0icfV6XcUcCAg/T5+KFe5IylkdjXB56cNNe4FHHpCDFFAizrGxo8ooLVvxcUYBZxONlT5IxFUWH6ocIwCajyz9mhXY8sfBOwKnSqdiSYq8vO6vY4EHBNBf/SF/0VALjJfxI5zvv4ZBRz6wg9RwP9KwGEvoK0ekXT/LQFn9bwjIwGHRNCxJ8SQCJqtO98TZvPuKwo4qU33ay9gwQiLkYBzcdKFTnAU1l89Ic4uRUYCCtLVHBNBf+wF5C0XiWu8kHTDXsAxCrjai+3YE2IsBzNEASMINuNewB+JoPOUn//sCfFf9wIOFUF/EHDoC+8wMr6fv3pC/HMTQef/OwSczQT+d+WD/217AdM9u4Ja8/q9e/1eN2shneB2mCKRXlsk0dp776E67ZAsey+31amQ5pDuTSSgHwESifFSqHeNTnb3KF+oIU9OUJG+TV/AINmkR4gETHQkzrtvPC+ZuxSakjGQRO13FPBKaGPYexip1FMqIAvXSLjMWCaqeArPkC36tn75A0lpTXHh+jRFjdoFTcupJef1ROqPz3h+ps7T2xluhY1/Pz8gAZuCZHABQAJuNr6tHjQ8/lU38PVX0tJq3fUVSaU+yqcckVC5g8R9za5IMIiRgMwUSfuCvkmFniMBz4l1gIdM1DBaf+CsbjwqhudGQAIa5aJW76V0hVyQtXBHARJwGZVIPq7A8xEeRBV/3ZGE5gdJbWZIYG8fxkhQvL49G39qVS/eSLiYQ5KG3GehWgnO/7k+qVQ8WQGtPvjDEfLjGgm3nvUVUZ1dDiVj6wTJjvPnrnB+XvPEKPf0FWq1JX3UUbNlKpq07V1tBDaCUuzL0fzJvYCzGfP/odj2PyQR9HeXg9nceCRgqSAJxIkDZC/xd5AvSA7vfX9F5PLSQrBZni79iSHSZE1OJ3CoFR16od5X41ueMjD1al4Cm/W7WNcxEioL+qYD4WlBNFvbg725IrEoAQnIi0gQSToKuPyzEyDyJkjBeoVzKqCkEy7ntnEFxuWJZLMexzs5Fu4V3D5RM3i/Xhmp0u0NtI6alcG8j2o9aD4C9963FdQkJxsJSGQJSZpcJ2fyXExzcFeEw+XnDQnYbadncB93JGC2nPTLc7cEWZ9wob+aTIA0d/kM5vuABLsJSMDSvRaovoSj/P0WCThEAeXpfUbBhElocrfMFLRrf33BxK6JUstIuCf+tAWxe1wTyK5IxCRBAmp9Y3tfkkvQ5Rzn233bIjnXHc4fwpH4E7Yn4LK5g/OukcDt7KiMBByigAEcHYWcJfcM2v3BhfC+4fHyAK9n4Sl4fSd1UhPjdL3Bwv0IeDwKCbi/IsnJy+0oUF9ITgiDDKzPnf2zbQHxnpoJf0tTiN9NQLt9zEETLkgkPUHiPA9IQLKivwkY3oMFksl8U3Dqy7M0Du+Blq/6xuV9FLDztiGYjk8Tf8YiAX0ZCbQIkID+zkoSoqSVAm7bkyx8HVqyVhob5OMCPyMuczgT93Xqy5cckUBPo8mIqzd4/vv7m4AVhySTDLkjwfpoA1FP/fhqDY9Hf5BQDl2tQFtfqND/ECSRs+mQiJTWlRAukHgxhQTU7TsScVbhj8R8f/Jg2W3x9ctrYhCN3QZgCglVjgRUKtMFU+Q/VHDvo3QiNCYs80VXBvQN5yevgtVXFPAm4fm7oC/fcrIp4u2mVkR2FRLUKVf9XsnroSbRNFbBXE0+pW+cni2pjoUN1rvA6+uyA0f2KRJQs9JZCOzLpolOGoCV0hPwef83AnpXB4+3TwIXNOeIr5feeL2hH+xAPbF06WmHOiOr0A3xnk9oypvUh4RUsraCpVy/Spg5+B1o550FMqfheLP0DxJwxrD/ecPC/08TQW/MhRv3Ao4VQScNX3j0ZPcJrcSq4ScBddMU5WtrSmNj+DERdNgLSBlvjlhnP1HkYuv+WyKoWfL6z0TQX1HAH4mg3EL5JuBtG1w85oEEtLibTX+1Bfwv5WCGRFB79TBbOd9dvwk4NoUwdzoQSWXJSEAqG/a+mRQ1loMZ2wI6dBta9VNIRgIOewF/JIJSak/AIQoYr6fBz4qgv6KA417AfYmvp95q97UX8Fc5GPtJ6uRHORinpfH6BgIOTSHs5+r5RcDJ1p+RMRHUp7absRzMGAW8RDiekYAl/6xlLZvCVxSQbqx2jAJO5/qntE68+JUIyoevviJqT8ChKYRoCTVlUerhPO4FnGyEf/JewH8tBP9nCciwvPC3EPB3RwH96raCXBZUai91H1CvtHWC9Mpo5c564uPTIt1DQ/WJiLMYCbduvQIq56biwjbJbPXklRncixQJyPR9//jukEI2Y5CArOzfVbcqD3BbEL2MqxWSCn2ZQXEQkIDOtkUiHpCAuHBCAlrhMlJjB4mWlknf2fyCBHzJ7AVuzhwfbzok5S5EEl7TGMl1nS04VaGFGGqhxeef+2Wmhld8Pm84JCC/QQJyhPQVQCdGGEc7JKCSlAXc76BRURsgAbtrn7g6ifVyX7z9taoUQl9RNNbD6P3A8Rbrvk8hreLz5wMSkTlJB8i2RyTUxYO7uryVMRRvp+8bmPbkujyvcG9FLYyl50dRzQrJd56nGrVfTpGARiYd4fze4Xxa0uKsngUcf27nuNBXX36tzqYEiYreLON3kitq7r/jLwLW5aLvNO/heLMWCcoa0I4ETHcajtcIcP5AP5Rw/qg4nycWvqKAD9OQqd2KWdzVvShEkM7W+Hp/9ucSQWcMRzH/7Wfvn0jA3x2xaAMd+d9XxJwmSMBNPr2DLfZNDgprko0ENKDfBxM+cTlFzacnWCU0HQav57MmxwOfgVHd56EX900K6OhU9j3DGAo+h2ZBpnwRg2PVHPGvFRLQapAgRjwXiPe2xDW5+1oKdj3nidfckYBQnSpQJAdJ41RImsSIkVQpsBScs35vYHO6gXmtZlRgE7sl6f66B5efspTHAj7vGcULrPMRCVi7xzM57swcVnKHj9s3ku4YxxeQXhlDeRp3tEl9a84jAb1gi2Rb0+4FVv4RHys1Xr8ZT5GIFRISJumRJpHO4PjbGUN8UUJSNSlej/OoOOKlatISwXZxfBOcPyCRExFbC46wLC9IxMX+m4DSZ8ri8S+TBXlMtjksHi4fgpOfbJK+qzu+0uDCwLoiqfNLdQR198L3I22QhPs8PoPaN73wOnL8JuDthddnbp2aMDxzB+XyFpDACr5fXLPNQMtq5Ejo9X0PExnHe1H+NAEZjhZ/1+/Unybg745YrKbzLwL+SAS15Q2ShQtsg7zaeAnu1nlT3myHZCk28RcBg135VMiJikNQnRDvuYGAtoIEdE7WpwxOFpIky78JCM+dhYSkir5zeoEEvBVIksex8EFbTmZhEC3cM/kIlQ969+pKL+6J5t9PLlj1+PpkTYxdFY4EhCBBopZQmWBVZyoMgn6v4HzXBGBs+r9v7kg63y9WYEd633l+IYjETAoYCQgsh9enz5CAxkug8Hqn4oJ8rkhAeTfvCHj3J0cOYoPErNN+79yuj7pleD5TEHF+8triyD1GAlrCkwo9fyMkhGi8D/L6gQSUGCRbvegrcjanvvwMcoC0QoyQFdo+imfjeHYqEnBlJrMyWF7wHiAPnA97RiE5+daqifgOVFA8paW8JYuPUw0JbjuAxG2YBMhphwSUgJkRvwntMzk9Tbw7YwEf5yISsONdJOuWelEBLlLvYyKoQi0oElw28foP3lMs9buSq/82Ag4VQcWMn331BdSk4uLRtxzJ8V8JOEQBD/x0ORLwRxSQ1eZcOO4FdN2TM1YEdVev42KMAtLWjCrHRNAhCjgTp/j3QcCf5eXM1cco4JgI6jTx9asv4LAX8L8S0HGKwJvI1Xci6EDA92PVV8xUk7v8On0TcCwH8ysR1DmTuh2jgJ95+h0FrFX3qxyM7Z6eXwScWxlDxoqgvwhoGcVkIT/pyvtZDmYg4LgXMEmF7CsR9ApUaPMlnv9XFHBMBB32Av4goJds8fytiwQcooDDXsChHIxt4D01RgGHRFCnTZB8w17AIQr41RTi117AXwT8+O03AYemEEM5mJGA84nselx06ZtQ/FP3Agr/OwRk5/zf0xr+dyeCUoIJFeNpJD5Pc1Ct3eEEV77vMyf25U8kQvbwOoZqGVuv3Faztq+4aS77vnjdwlbf+TuD68RAAhlHJMthg2S60qpW7jUdCXgUqC8C7nlAQvoR/n1j6N8EvCzDDJ4X2Sij8JlHKvUWSkhzoSediASEq3WB+2WCjzn5c1d1ZXeGx6JAcqYBkmppSzE8Vx98nhz68jOgX3B8/d5B5owELG5IzorXjHAnxjj+t8sWcLsQJOC1QQI+xfQEZ8/q9xpKSKjKwuu76HO9jJgrEvAo9lHKSdmXo+nLrdRUmsDd7JtmTLv2rn4y4QDNadsTUEWSEV244vyFWrjvGiRgVIcJVBdKo+Js6S9USSdHKMs5EvBTIQHDFIl8mTcGiT+W36qV7+H1r9m+HM4N53O+85CIKw+J3nQZrV6oEMfbrPD8nNy2qn685dBwgR7GXd8Ug0gSEnn6RAK2MyTgQpCQoPxEpuJqigS8UIc93K7zP01Adi6yf00i6G/+aYVzoYNu+2wZOOcjkIW7vcNKchgq4AUnIbAM1rAQVJoKVn05l9Opb20+VNsTCyTg4YqEcabevAw2FZKqguoMts+zJCBKo4wEVFQVyXFinQUxlS4fo4B+PrfXYyKoeYl5Ag/f5QhVfxMQJPHVkuS6vYIihkhA54G/juE8uIOkcEiw2xrHUznNHkmHZILzB5+f0FUzRgG9G4sEXFJFAeSMRBoTQedlX06GXeH4Nm8Hx3vB8VpmxoV+MUWitVckoL7IuHIkoCxpZ3CWOY6nuE1oIvekcp0Iz0/rokiWhyYDpX0j2bRj3RKJNm8g5S+cv3mGBByigHaxYEtU7LFPDEUCquUdH5cNEvD46ApwE4ovQZ9P7TEKaEQOVwaLDMeXdtoJDD3C412iiUFUmbmAvK+4cowCPq0ACRjdcHyz6+uLgEMUENYaEvUhFzm4so8EnD4SkcS7KgOZTnqSG0/jjy1XWb5Pr/49/6zypwk4/833VPFUeZB2dyRBo+JnPNKRRAMBPUf+JqAt+i3xbE7gyGVXeLDqPkjAt24Z5Hq5rkF+rWkKqHe9IAcDCeQ8nkgkW6gTEs0aBRyh7xvo3pBAZ71zYGHemdCrJoc7OQpInlWJBAQ9QgLqeRUAWfd7AYNtgiRNtg4oZU8+4yUC3sNIvGXI9V/KJhKPE5Fk+ImlKG9SIQFPxwKP9Lp8RwELggQcooBjImhpBEgun+pCfxXUNlEEvF7riNPqd9taIZPLFK+P6cvF2NmTJq9rZ4IuL7+jgNs6RlJOlki6eoLzkSj4987uQZUQbayMvCLGByW6tVTw2Fp4j8knDeTr+UP5hxwJPGFNG5TPC88PNxxP8L4i+Vx+RnnKWuSQwCcfVBL2FUqjQ0tyPVZxvHpLQSb1jw+mB+7x2lEeda4Brw4JKAv/TkBbF5DUoXLISHM1kYBN8MLjPYR6JKBj7ajQl/nqz0UBWZ6h/69uCkHxzCx0mT6xMNpVSMDZAUkxEPBHRdD/Ug7G0eaxIlcLrW9NLnKl1XzEryjgtNxSlLvwXjBGAX80hRjKwXQxxRF72hNuqAj64TyajE0hVDc4j+Vgxijg0BSCOQrfreF/7QUcE0EfErP02I/ThSMBh72AQ1OIkYCf+9Qdy8GMUUBPK/AxJ7Wla/LWeSTgWA5mSATdzczt/0HAoTX8SMChHMzQGt41p5YiKxaSd4gC/mgNPxBwLAczEnCIAg4VQR/aNhz7Ao6JoAMBu7tBU5YfI3mHvYBDFHBMBLXup28CbiOhHgkoKOE8/CoH0yeC/qgI+oOAQ1OIoNEC711FSObTyrr/FQT81y3yP0tATpjTfwsBf3dfQMe4mVC3qoakEZGAnbk7wW0/06h94SB5SrQH1EsRyXKQ8EtfCJFQ59tbDXcpAVB3qpAB3llIoGvtK6o01VNIZw+tjJMSCVgXuwSabaGXu67zbfU+OeDfX3sCBjWc1eeSICGL1ijjlYdkc3VcyOWrp07t3TWSLroKFyRLpVOxl+R3NXCQODV31Ukkd33fPbUvd9J3X4unVZ6pennDv1d0g+ze8741fY3na7rACPevC5Jud9oV0LxefYVOFmg1sJBU2fqI54MDEmq1ogp4MAcknyH05WAyKYOsUXD8s36v3f32TKDcERWJJrW1qqzw/E9zoocRtUGSFUl5hQfZamVUSx9D/bR9uZmiRlIzm+VCzcwnPv7gfO5XMySwodwOkD5OSNS6+CABr7cSsk+H57cYJKBnhzEUq1CloneYcepnXp6gAanvO7hFcsaZVEDRXvH89h3HH1A6EpAtDGo/kRetymlCAo827iXvZLXaBvoeykONr5+EfzARlBME7j8mgv4zCLikf3Mi6Eo/GSMBvefWWZO5HD9AnfkMBVZyzIjHFmtYPV5IwPUJ4TAQ0FRedOnHcKhJvBj20s3nlKeKLyBbX74AOYks8Tav6RcB7e6BBKwMRyEtxRewOlZC6K2vdUTIu9+rtxd44vFxI5LzUa5BkT8cFUSXI032bXUD/cHi61tzciePoEMi3XC5OxIQf/liIHzftCFbIPkIM32DfFvMQ7z7jnfC3foKnyt+HvrGCq9nueCvQJ5nNvTYJZKXfk8vsHzrHOXP3q+I3M3gAtZDQVK5EycjUtsndgZnHM8ucDiyKqocVsmKCaHWjwvCL/p4XzZDMr5OIk0+4umOy19giV/nfZ++nrjubM0RaOxJRFgayWmkGV4P10f1NnqD47ujhoKymwKZH683kN8djie+I6lXZoyvrxg8y6Hrm0y8+72GlwVHeUdyjIh+aS5I9PU89HLWqYm7lB9gh5FQjgQkm20B+jbD5fpnjeOdbKc5GBKFZDYO1p8jIN5Q/9e2hveWjoDvoUmF8Doma8JIWyTEZYtk4WUkzyaplngPHNow8CpBJJ+FDEgw9hMGfCQY5GFVa3AzekY8S+9LJrlMAE6ABAxCQczIymG+CAhGYXFEWRcurKyUwXsm65si9FFAxUUCet27uZOLh4Sz9y8k3nKKBByigO6+T3WTfbwHJ/MmBHXT946sGCRnkjU2aEZOE9jwNhDGP61BPStIKDZDIkY5ElFOHCoMlDM+vgRINJWp+qYIBf79PA/W4LxjJGB2FA3ieDzAgprheI/ZkyOZwltg+xkSNif9PwP1UUB1ckbiJv1eQxJNAXTmSlFwmhwSss26AAwDyRbIbr9XUEECrqhLR/yLfODIo2hcMHOzC4M7ay+IsbsGIK15hsD7XHPktsH5cKIOx7/PkHyqV2jgtmpLecIDSVm+YzyfXHeUvzkgAaX5NgLrMsP5PzyRgCvPXIMpIgH9+PzMiFBszZGAnrDvK5g6fSLq+vinCciJs9nf0hTij5SD+REFHAn4SpFEeW1/RwEv+pvYwrPqo16F7AlZ9CJjOZjw1ulemzBcOJaDSa64EBwIOCaCXsXAGAnoRtQzkcua2X61hv9FwB+JoL+igD8TQYeKoEMUcCCg6Eo15S7tiv4RBRzLwfDbnTHuBbQmBo5/iAL+qAg6JIIOBPyxF/AHAX9VBB33Av4i4NgX0Aubf9sL2CodjFHAMRH0KwroU+WYCDo0hfg8jnh+hq9t2d/F659RwKEiKIN33xcBf7WGHxNBBwLyk/mnHAk4JIL+JGBWmGMUcNwLODSFoPbP76YQw17AttVfxKGeSMB003j/8Iqgv/6F83+WgDzFzf7jHot/SGv43x0FlMKnBcWr7lul+/5afTx3ffmTV9+qvN8bF9DlHqpboFIxN13aakULBdTCVQ0j0WpBfd1YJFx0RiJdHCTPOvIyeMZ3JCD/QgKW+S2BZ9EnWiovfH37lnJIV51BxRsRCRgofSt2VsHHydNP1KdZIgHzG5JP5pCAiiVdoCY3g0RahASM490ZzvUbCRi9QVQpMzxAdkyQgI2yPKsk8S6QSjYS8CV/MrVNhRyvB4wyknqCkh2FxEojfP0uajlVsCUk4PTV9xGkPpHqt4cSXu+ibyoxQQK6fN9K3t/1UUG+L7fCh0iqxENCQYwEPHhIrPPZwut7t0gu7SPdoBQneP1llhsqBeUR8lDF8/knf6G2dXqEUqWR1OZ6cVcfsX6A/Pkwyp2ifmj13Jf6b2ZzvYw7xTfULMPru/gpEvCFi1T18CCnnrxqGUsnJOd7ge/H9Tzvm1Yscpw/pTzDc7/4JiDP9X0PDZOQ3TzE8bYzbw+Zr+L5J7H75wjIU/z8d/3r6t+WCJputgZ+4HiWgriZrMnsfHrAcrFDwrTq60z4Q/UVBYSHg6QwuiYFvbzSpffQvwm4CiQk3EDA27EnlFDgJ0NNXYO40yYG5/zmSNDCSyGqERSg3hdCCOe3nZDnhvkmoKN6C0XQ+Bq0sJsTuG8cJGDQ3MCyaZbyst2xHqOAbpwzxIvWNjcSUBIsrgRhieRbFTwSEJZIvskOyRht5RJWynYeAomRgLdDdQUzOLJ4fBMJKJnbCxi715x4HItEi1ok2PJ9mxN/5yAp1z2xVoaBj5XniyOpbWaw0lJcXt6frwV5RUjMgYD+JhU58s6KBzjPgA19TcbzxXqQgtLYOL/PDZItLfso3qu/cz7BxCBsOi1BTzKBeM1huibaod+LORBwtsf5pLfuCeRlwJTBfP2yyeWB41WjBAkobJCse7ZDAtYujn8g4FvaVmDzUwGX+ynOj2nyOTjLhCI+1zftaCDOQSk5JOkfJSBPiczfQkDud99Tj40AtvpEEuxnSKJJjgR07F1H4BKINnnTnQwGSVv89va/CTgmgg4EDOZ4z2nCBgk3ELCykYBm8OzISMDNbqqCGXddGbB7JBUdMy5YOcsgsTZCS6QPEugHAeXJ6d8IeG7xR0baeEiyNdf3vZPdNcjipI8S9omgvwgYVBWOn7/FSNIN6SjPWuCvl3VrTNAnLhV6tIVk9JZVAG5o9+VQegJOHkEIrs/SZCRgFjIAirBB8tEcjldeyjboD7WjgobvW91fpyYQMUXi2l1fQdTlfdDiO1V6mnrISH3qfEAk4vwMBFTaqz5GAb0qRAIzzckBPTji/GSGqBDrjdcvZzF+RxzPtkgqKg5Aryg8f2UgAelJpQHpVkjKsDzQpAmQiEvOQNJe9+Ka0EhpUPQZkm/Oi2dCveUN3vOHWRhMaSTgxg5WSMptQyDmkdydVDmw2pc4H3u7+nOJoDxNM39LRdDfnVxteMt532eOIWM5mDER9BcBx9bwqY3kGQg4lIN5H/MXZQkrE8ZE0DEK+KscTPsIKPJjL+CYCDoQcOgL+KMi6H8l4FAOZmgN/5OAxzeOZ4gCNtYVvhJB/18ImKp9Rcw7jt+ImK+9gCMB24lmj00hfiSCDuVgrE+KpOIvfdTx/a++gOuNGf4k4FAOZkgEtbbxUxkJSOPxyUhA+8rYHn/3KepHIuhn5f1bIugkWSP5Lj6Sc9gLSMfRLPzRFGIgoL3+CPRIQNq1OjImgg4VQX8mgqbdatwLiJeVKDIbTXc/9wIOTSFmUfAKx76AqxDJ+c+OAs7+9dz/LAGFGcv8LXsBpd8csfALJOCrRLLsyx0SUFrsUqiavlU6myF5rleyhyv+bFC7Ts9BXbGkgOz9RAK6egbqlCcZFOkGyXb3kTxSjAS8S5FG7RIOydYVbALNZ4ZEimdIMCN851DXPBLlijeqOjd2XwTcu9Nlok4bqYR0wuLxVhMkYOWmF7iKBhJw5yMpu5hFAm4WOtlt/c9CXRAdSdZtDbLvdCSgtHhe4TGrkICVjQR0CJKzvrVILC1D0qW3vqKo/vgmYAFsCkX10Kn9440EXERI0Gvi9hVFF/1eSBHH91JZJNlRW0ZqYJIE0oOEBNtli1o1aHxcVVK/l5BktDqdeldo/AgJyB36JhobvU/8dHC8sYXjFe33Ec6TJRKyqvD65ec3AeMgWtJq9QhLuGsbJOf6iARsyvKA41vj/JMKOHUqUSk0J69vFR9nrcp1egHpRtXDuF4ioY8zcoZcPeN8+joScOVJR8hwpUOizbon6/q9h0eEBIzD5A8SUJjNhf+4F/CfQcCF/JvvqTZlVmA1Ekv5ho6k6DQkzGomsaG3eTtnMm/iDTh3dkbGKOBUYVJwdzISMN/jcso+Twsw5YwnMN84a/Km4ivgf2VL33Qbg+gv9wDuacYRb9VNvghIBA6J4oRJRtRYRlLtcz4cCVj52guWnzUS0JhNaPwkTm9gTyQky2SGxFNoDcfnTxniy1ckTiq4CSinliu9ZI/kq1mzhdWn+CZgnvMlkM9+HnrvE17P443HU3MeiTtjkLwDATXT4ihQomNCDm73RUBP3CCBhyigsrfmJFheJyKh91oObiozYVDtjwuyEtwStCTmcDmr4/y4wfUB0mSD87fvnIREYd9a/lUhAVMWCXiq8Hyr6Z4tvebiIJGVfi+iXwgEqKMbkXk+RULqWzwfI7/W5MBPkZCHC0s8F5CEQoDjsekNzg/HO19RwKUzx+s7348tudzMB5A8+SZg8DELsMQbcmQgoO/1ZKe8Px0FFGYC+7eUg2F+83J1HeYiSEeXKv3o8h0FNGb7LvSFfm/dSkYCrlZiG/q88BSJLPZEuqSf0Ksyyx6jgEt5i+RI3kgu+86EYEpWF3oX2z6TzwMJaEQuki6u+lbtq8YDYsgMBayMRIr9Csk5TWalL26nLbnmSLhF6yDRuCYBco1PLti3+puAp0xbA64skZQMnShEj/rE0k8fBWR8JFF6dDdfBJQNHI8ndRY4Jw/Jo5DkJwHB5vF4fBqsgYQ7OgxqFclJlo0PRtATzIT+ensCyn3i5UhAKo0tWLD2p28ygQQdCLjQr0jQ9mzhPcvj8bXs8iF+Pv0moBppHfHnCpJxiAJKMnQ4SzMcv7K8hqCeOSb01gf8zM8e2wAc4UMR/2Eg+Zx3o4PrmR/idU+BJq9F7MMqxOWzlz/xel9e8BUFHAl4uuH8qPvDrBwTQR25ssAikyYMcrmvcCoiQZV7QJUg3P7gXkCBodjfla3ytxFQdx3Wm1nSjBpbw49RwEv5vRcQ9Hz6Mwq4SzT5qxzMr6YQ9G7BUWM5mOfp6v4ffQEnew5JMySCbg7MV19Au+gTOYe9gGNreOeWfBFwiAL+qAg67gWsjrYx7gUcWsNbXBvT8uJeyR71xHt4LAejuwfj517AIRF0bA0/EHCsCNqXg7GL7fMrEbSVFl05EnDlmBuPP2YMGcvBfI5uOO4FdP2pyP2IAv4goLjRO8olqZWMUcChL+BIwLEpRE/AsRzMxMW7Z+gL+IOAYzmYrYDEHCqCDk0hRgJOs+v2qynEdCK08izqE0cD/d/2Ao6JoMNewCEKOC1LprTp5fM+EnBIBP0RBRwIaN0mj39kU4jZv36X/mcJKLLMX9MX8He33OXZ0IJnrmjlrsiRgHqKBKx9DsnCt8u1qhi7PaQLW6X2l7hvGjFEAT22rxC6BlDpuMyg3EtIJq2Pel3sZwbN7IAEbKZIQGdmJVDKMhJJIkiqN7v7jgKmN7irW9bK4BKWBhUZMpJv5r6RYM/AIDHISLrk5V2gjiJ8nJ8/d/WV7S5Inj4K2B7zhbqaPxPIbxsj3Ffh56ySxeEKOVBIwHOGBBR9K4fSUI0ysvncVo9C3zSC7fv+mTmSakOFSMAaCbkzlnmiagKePzV4vB5KxfGavpBDVs2/CfiRkFSvdd+qHX/manXKInFvgqpT0c0DWhU/hxvkARIwogScj2XAHqHaXXA+3TOO1/LT01cUMDy1dzUGfP3rhePb51VO4/x5JTxyVy93xgMJSCl9OR3mjvMfLVpR9RvqBPnupVJjFHCmHZDknwQJuDSR0PuHcIZrp39HAVVHwvmZS4TEaV+xVNtQezjP3kjQ8PEHCSiy3H/uC/jPKAezWP5mAjaauQKSXTkyEjBbMNUXAZd9Rc0hEVReb2dkjAI+bPM7ETQovgkor/F3xPenSMDV/0Pe3WwryiQNwz4gB4KIwFAgAZHfAFSYiagIiiioyNG/Abi79t3d3+pvsKv7rvXMyqVCkls0r4rIiDVzBWN/+YoCDuVguiigS+57hUgXPwdRc76igCvtcAJVy7nAu2+PotIngs6T4IuAfRTQeRhdomcXBezLwcjsCxfF9h6Js15oCVj5m6W88oTkU2y/GaKAELCPkuzJ+BMFHAj4LIvrJxE02yEBWVq7gDpq8Hw9AecJElC/6V8E1E0On/df+LhRbWGIAhK+wB/IW/b4EFBl9nj+V2N9CKi51DTwXQ4JGLDMARY0hYTto4ATr2t13yhIbuuJBFT9+xlsOeeJrzwOEakfXAm2R+PxlN1+RdrsfsT5WTO5XyxGuHzXkNjzl47XF19HEdFpvwBpGSF5CxHnq9oWd1BrnsdRjS2a7PA2QW4sqQC0LhHX2hcnUBKeDfzVfPf7CChMudmfshfwpwmYXC8CGNEDSdAnguZmHICkcUiUa5doKLAMLlmjU5N7hdWVV7kePLCMMxLw4OwsYlnyBjTCIDleRyTXJWpXnyjgm0YC2rWsgra9IylJshPIdnJwhyiga87wnvT5ZwDz9/6LgEK4WYG1tL4IeBLuLhizF5LswlsRmW8OK9BMXB4OBFynrQP6S6QDL7wh6agdEnD+IhTxra7ci/rgTNATJI+36qKGPQGXzBiPvymRUGyOBJxXUzpw34oAZHtEAiqLAI8vdIme9FGzwT6WSLLZDl/vX5CUJku9Kc9rBJHsSq5rinFBAqbVrhwIKBKcHy/RTJaMNSSgJF67+ah4lsgvvP6egL42thRCSEfAXcjgr2PwFwL62xQXrTv+ruG3U4vz/YuAQxRwTuP1kmoTwcJcTXI4tXVJgom8Bk3k8e8xTfgzmTMHA5athLPcRwF7AsrvCP/ei+Y3ElCYCrM/pSLoT1fZ7fcC9lHAgYBDFPAXAYe9gFfyIkNF0D4R9BsBZ0ysurxKvgjYl4MZL0OKGppC9Img38rB9AScNt5XIuhlf/gQ0Noval32xofrUBF06AtYpf7m0xfwn/YCDlFAWBpk2As4NIUQ77uvKKCn18n/RxSwWDa5w7d8Kmc1jrcn4FAOpifgEAVcU0kqT/fyV0XQPgr4qxzMNwKOLhZFHDrdnb/2AnaJoL8I+K0pRN8XsCegLeNlybYwhk8iaE/Afi8gfQr/EgXkUrcNrEgyWTmcZeBSTDoLzCyrhO8VQfu9gH1TiKEvYL8XsC8H0yeC/jF7ASf/uIf+qwRkqNlk9lP/u/rbE0F/uDW895ibcD4ckSz8E8mH69IjnNnzIohGXXkUdbTbwmkkITn0HRKw1Y4ZnEe6GoRWJYL6pKYnOFGlTrYcI+lq2SLx7vdQo6LJ+lSrdYhEe/AukuoIHqiLZHGCKpwtSWRwSCB9T1I42yqSJdueUjW7mGc4sTKSb5IgAVWPFJB5sU6i5RRJSTOLC9w3eyTcmpZE9Xpe7OH43iABndPprKbVHF/PHZB0pxsScBNTOL6oRQKeTRx/Mu/KyexrfP9MSgWV9pGAD6nC81HhO1FFtzpDevBwvEaEBBR0JORDiJF4Z/8UqQSQdLWkqXlsCUiqXHCRWKsAn1/EIq3OaSRg2jBI4NkSyemp4b4nMtlaJRJQD90DzrfwFQWcr14J3MkUr98WJFrV7SMS2NgjOddvnE87vu7gXMcaiayFKKjlBMdbzXwkYTpNG3V9eWWQ2RT+vdg7ErDaXZGA18mShNcACSjxxwSKfYAEjCdprS5qsoWLi6T/rQTEe4r9Y/oC/vQei5vcGmAGFht4kYuk8JfaHRQoprk7nnd95tpiA1IpTwJPzASBtHTXZy4iNAWVVrFklGc5WHyMhAkP+P4d1RFqWk4poOFgEfflJzBfCUg4nhnp5G5zOUj2/C9RwJ6AoD/nosLcnAco2hrJdds8kHiBU4I1L3B8tfRoSLlxbqBLPhKsTwTlLtkeJBLOiDdu7ZLsgs0bJFOZ5f72/aiRYFoOhBl9EZA64fG0y3sawNK3I2JungVY7XtGfKd5JMT3mRLUm4Wk0i5I4FfkFAMBhyjg4VVkoNw5JOjZHSlkExzOIKkSnr8n4ENBAspmiPMnGI+UbI7y8UPAco/zk442Z7A4XFrAUtxbZFO0Z1CvJp+769E4IrPauMGCW38RsNjj+w2eTLskQBuIZ7QFKJaL49tYSNZHiSSUwhFe7+j0oIm2zu4geSMkYO7UOD9HOQNdWVG5u3vuRZJuNhnYrsHmsF+a1u9aruI9NeP+lETQn06u3k4mI9CrF0UNUcD7AwmoHHYtksxEguV3DgnYiE0OW1wekbBCIs0j+5175xD/Js2IWYN+CyeU9wgTiyzoFh9zJpLveEYCbhlDA1lcI7l6Aq6uBZLuaTEUOAGSht0VPpiuMMHHc6cZEkFVo6sKe3BwPD0Bl4sW39/cE/xMWu0nCuhebrVOrnckIAnmdO5WXWJkwGsbJJn8FwLaowA/U8GhVoh62HTlZgokndIdf3JDAiqPDRLSuXSt1tcHHxaH9xcBta1jd41f8PVagOSC9mCBMtu8Kdg8BYWkZySgUWQdIXkkYJki6ZQJeQcwGSMBz8Z9AfPDvcV7Lq8+BMRFK45/Fgk6GY+yAGQXSexXfFeCauLj9d/9lnJ1tqKHRFBJvjeUbxZ4vJaXcf43zBcBN+pmC2pIT3J3Ltc1objxGiSFx/ncPcwPAfsooCueq4Yo47sN0pvH+fBnv4+AeE/x3H9MBP2bEPCn99f2ewFHEzKhvlcEnW7f+dAavo8C9gR0nrYpyvs2llyBbr76AvblYIYoYJ8IOi/ivxCwbw3/fj2pYCDgt72AfRSw7wvYJ4IOUcAXE/8bAvaJoP1ewFGdeUNTiIGA4TtWXJ5y2/zTF9DfLYHY/2gKkTSc444SgSIDAV9P2R4SQYdyMJN9R7Cp0lLfEkGnIySgswzqUnbWXeJqju8fmkL0UcChNXy/FzBOMnfoCziUg6GdLhH0VxRw2AvYRQFNJ8Dx9+VgegI6x4hvZOd8ByTtehIMewGNSgu+7wV8l+3mXyqCNu8nS33bC/gtCrjxjOiTCNrvBeybQgyJoH9MFHD6vyEgzdN/TF/An04E5d5XC/LVqYva0UhAQ8uPkF8UJEUj4GN3bG7hOvE6Mhy7Zrw8EvD47vYC0mUDKsl4JNali6Kp/ttS5xoS8JIfkTzZGQm4rY5fewGTXdd6/YVkKXcBEtBSkSRRtzfwcYl0KlZDJGCxnJ7hubrg8XZdX8GcUAXc1CcSsOoSS9/EvUBx2C5IKGsnRZVDag/nItGDcLF7n9XruCrgnPn4/uMLCbgzgxMcH0c9jw8aks5v52coYxxffGMaVk3X8yMcOTz+9hkjAcekaypB8Ec7nqU4XuroZnBTjAW1FdSu6YIyR9JNXCTgLIFG3TZdoqfULKi4LVJa3RLzikSzNSr2M89SI+a6h2wl43i1CZJVYPgDVPla7YjYdImkOD+pUuhUdFHfrLo97s640Oxa0ScNEnC3n+6gaDKNxHKCZE2ZK4637fYGuhaSs70FGZyu4iKPghWOXzrmF3gc90sSn+KmUTUbj59ZNqG2Y/qLgJV56ZqALBzhtxGQ5qf/uS/g34WAP3xPCczYAGfvIdHU5SghIokrkG8lEubeVdR00mwDtphPAtiouJzS3TYF3TzSlGfQO5psJvcc5qMjT9zDHN8f+1oJ8tiaUq55cz4EdKSWJS793Ouk4LgzaM83H3SpcGfCJ/cTGOsFl3vZ5SUq+uTwBC3mZoFfhUguf46kMg0bCbg27IYIlHGHxUZgAs8IEoGkinwAFWYzAkw8qsnpUrQg7rVZ7q5iJCOrxOeBgP79iaRj1AxJGZvTHLgdElAVswKMFT0LIFzaKVkyfRSuxsf0GK9fs5gr2DsBiTVb43hC3j/B/CwxuZdHSMDa4y6gt3IXNWQTtqvYeYflnZkG/svE8x3JHcnMI4HBaHF+6Mi4wEK5Tim/mto6kd74WKR8nvLG6jghqYPElT0Or2efPz4EtJ9PJCBP8PE1xfGrTY3jCRo83hAF9GO8PmDxevsooCLJ3fFESxjKwTg+weX4vduLOfP8HJa1z+bu9vz7ooB4T7H8T2Wr/G4CTn94udpm0hikRdu1OBkJEZmcDkiIB9+VS8lrIM1zjEtWSW7yoRzM/jhGsumvdw7OegdkMhtvQElYBj9TUySjxz03sBAqfD9lIUkK8BewyINu792mFsn5fgdQihcSMOqIdDs+Vx8C3pwnTZT5Zg0KZ1LEJU8kTuo/AWT5jceTayEhpxuOb7nvqsZO17VFxJJxQS/HdO5HWysi+M/wEwUkIpKOzTkLZN6j8J6ddomjJYdE21ZdyaE3Hv+19te4JF/h+2MLr9ecHrrrAySfHSUiKS++A45R42NGRYL2BByigOIEf81WBySg7OV0MEQBPbarSMqLSMRGM/EebIsFEqwr/yIX+Licci7M2S7RNd4IFuHX2Qr0eIXz4coPfSCgTneJoKGI5C7ez8UQBfQuLs4/bRseLGUNCQcUXu9phwTUw2BC+VFr1WQp499DdpGAQxRwfW9NkMzdK3CPmkmTxOccmE8livqtUUC8p7g/pi/gT0cB+76A3xJBBwJ6eE/YhVWvhnIw3wjY7wUcL/VHPlQE7fsC4pOzwJz5iS7PmLs7lIP51hq+jwKa29nuLLc2Ew4VQc3qFjcDAfuKoBau6pEwTlYOiaADASVdXn0I+CsRtN8LOPQF7BNBXzO/zR3hggQMGCRgXw7m217AoTX8RUjS7wTso4Av+/CviaA9AYco4ChhPJczTCRZnlrC976AfUXQPgrYVwS1SxFJ+a0pxD4XEnkaPg13dtx+lYPpE0FfUT0hpiAg8fqKoN/2Av5qDW973u6TCDot5Dc1ELBPBP1eDqbbCzg0heijgD0Bh9bwfRSwLwczTsvH976AnBzifGfb5d+TgOz/hoAMRf3YT+vvJqDww8vVhxxakK4eGhVx0jtS25mLxNDqRbC96Ege68EjAZkKybA9IQE3zzCDdL9Wg3CPC1dV1BYnuGoNEk1ykIA7F4l30jsCXi5IwIuABDkKLRKqJ+D9TTI4kxQJeA+bDwGz2VKnQpJ9RQGv6qOr6Kl4pfpUkIDFukCSBaaEpPRfFzjK4oJEI0lS1GB53EMdxki86oZkZE7T6ycKmLBIwHHpfhGQCbuKphISq97kXwScROERynShB1vpekpUhcnx+WjRlZe5dE0yfCRWUcoLKiwjnJ/idP1EASN9nzYqs6qQeC8PX181QKtUSfD8yxES8LVDAh4X+PpHfcfxqlMkoMYtDnAMY5WKF1u8/sm5q9i5rJDAu53EqjLg+K7adpGHpidZ6lq47qCk7xoulNNGUEcx/n1KZ4OEnHSJp48jyaGiMiTgMsHxJ043/lX0RUBbfOF4mz3Jhyhgax63+PeZ4/lF+jcSkKGYyZ8SBfzpRNDzPDZBuSRs7m+aUUSECxLQqZFw3vRtl+RcaGsgj+skcE9CLQwEVNuIzr3xiWcJPxrnIB1OPOn69iVkVPsl6BdgCXjR0yLzytjhcnCPBAqikUX8ojiDebV4aiDgOmWyz15AVjsqytounqCo3d62VfNAAj6QPD0BXbZGAqbrzR0kpFzuNruRSCaJf0DSHGaBZ1d2TTb2s8Xl6+WLgFRxOIMyv80oL1QeHwLOYYvXl3r7BO984wqL8RQJ9ZCQbD0BSeTOcm83f9TE39yvQJTDLAdfH4vk0lU0NfYLJODuhKRtCxlJl3WJmU0kCAMB57h0p74RcD6afxFwkcsFLIUjzs9l97DIbrr5CwGHKOBrOiPe0erLvcQpOKKGBCy7vYvJGscjvzsitwTJ+mTGV5Bm5Yxyr9sHTa4BU4G4vOPMcSck4OrN5GCUb+TI+4RkpV0tB1u3Wcqz5vzviwJ225b+lCjg5IeXq/f9aASa5dNdVVwkYHg7rGCeJi3lrpJkRYypQUCTL03ueXvrkwjaRwH94GACcTIthMUECQiViwS0hI6Ab/OLgCNa+0QBoXaSDwH1kJ4SmHt4T5qXdgXL5B8EfPHOGomFRANhUyeE4lr4RAF7AlqPJ97jzOyLgOYBCaiODnTudjU6SbP6KwEFc2wBydZUDqQQFDKaILkctmuKwO7xeh9bJKDqUjTlOwK+Ut935ViUBs/fdn0F7/bGgWXm4et7AjovwwaJJi2SMBd0IgtISu0l43cMMc2a5OwG5+/QNY2oHCSfwLU6yGB9EVDPMgAzWOD15CqOr48CSjNqSlzFwF/n2cIJYBk2VABl15dQz8c6GKcJEnDJ4HwJluyDltAU5d9tnB/tGO9Apikkn2MkNQlSJODc2U0oN7ORpC/lbuLzzAv/cs6O7iqI4vU4+MkAcW9Ev/Gemgn/V6OAfTmYaeUxgbUTeEEWrlwxJII61cP6TkDr9OTFoS9g3xRiKAcjlgfdnTw8JGDfFKLfCzgQkH3tre/lYPooYLLabFza0ab5QEB90upDX8AhEbSPAvZNIWztmnyigPTs9s6tlBc+fQH7RFCznN7ZIQo47AXso4CPYmcMTSEGAv5qCmGp+/o8NIX4thewjwIOiaB9a/hfewGHKGC/F3BWeBQ1JILq6h1cjgleudmqlSWrD+1TDmYgIBd2ewH7cjCOYqUfAnZNIYZyMH0iKGc6k9xalTt2iAIOBIx3Aju0hu8TQc3Qx+d7AvaJoI55RBL2UUDhXM9yRxzj87/KwXxrCvEtEbQn4EzYP3JTvyIB+yggdXTpv3FF0Nn/hoBTWhD+FAL+dBRwvppakDn5FwHD5HiE1Fgtgni3QgKO3lUMjyeP5OAfb1Cz5zWDy+akBnHGNvj4fkTC6U8klFUheaBBAhZti8RaNEjAsYMEvM268ip+iKTa5Dt8XimXZCs8oVazYHqC8yFHAt1b6RMFvJ5uSDhmiQRc6WEBtdFVBB2DV6t6Ob9AOT0tgshPPUV92os93E87Pd/yrHRWryESrDqu9SDcyu+zupFwvDf3hMScbfH8wYyc4UlVeH1nBUl1tudIqguN428aL1FLs0JCbTtybhp8vRd0rdrTrjwNFDgfroTnu3E7NQ/JBBoVfy/3kAdNV4FUElm13nVbHPkpXn8fBZxV0z2U4gZJPCY4XonND3Dni45wGZIsqZCA97rB+ZAPXwSshAWeb9xFVet3t9dwnSMBq5soqJo778rnXDUSW4lIq8vV4kPArZzh+M8tf4FL0vyDgKf5Hq7jkODzfBd1dM0YLl6qUtE6ef4+Ak4nE+ZPISD54XvKDBkTJOvMUpDzSKLWLCqwVWdKue9shMuvktkA/oZMcr+ikDiBXRzx+a5JROLicgpvrTOQWuEDz+/20mny4QbmoWWJr80OFolO3B50umDzIRH0IsUXkN0GyRP7SUmyDEklvUyOctPKVRR2Xrw+iaBz46kQ98bdhkRQKHZfUUBrd2Ryn/cfIom5FsczFpFgfRSQ5e8tku6KhLvx+PokbS+wjIwZ5YftoyS8Y5Sg4lqX8r0Yx3ulihKcF4uvJxySjRshwQyvQUJuNXz9Y4mvX1A7fDz1DiKBOM7wm8FBgq5DJO2E1S4wnyy68jNLHE9OIwEXdILElPlHSg5ekYIudATGtXI6RAFxRcoG/mxnAzGCrhW9QiOJ47mTkmCFxJUXCRJYe3wRUFKNLwLu5WcJShzO8oGA8vVegqzYHIGQGrEkf2oVaM1CIO7yVn8IuLwKdND1bfwQUKw0lnLnu+r3EXA6mVL/cS/g34SAPx0FvCb2GPT3mg7g9rSQWItsDUaBBPRFpY6GKKDiGQ0FgZsoJM00H5xD+BUFDMZOCOS2ZYJvUUBV76J4LF2XhNENDe8pgSJDFHD1lj2QkrpLbhaQRNkSCUisBAk5ZQ4fAspFR8CbhsRpoWvicGWpbn+rkJKMMZCYake8noDbggE8axcFbMokITe9jUB+SUg2lUVizWnNRsLFSCZ/3kXtug6DPQHdi4Svv7v+Boy1T1Pw7vb6HXgkoGw7+P4+CpjsDi4ofttV4Jxa+BkfyRbMmfGbcjdbPD6tMysQUxHf3/q7hsyKbi9jfXxTCDEkM1jMXwjIF08AZYsH9JZcYpHpHOfbefp4z+zuXcml3FiBRgOeL0wrgZwuSMBFu3nj+0teICJdBCA/Qory9I7IZzdOQLq8GfxOka2GjIEJwfBjhvj3BxJQAAZhu6O/CNhHAdUtItb3dvfkN95TM+pP6Qv4WwjY7wUcCHg/tkjA4IYkop9JJOepJrpNuH7lAwH7cjB9RVDbuRiW/LhpS/f9WsyI5QSJJV8OHLivcE3l35pCMLlAUUMUsE8EHQjo2gY9lIPpo4DfEkHf18Uk/0bAb4mgl7X8KQfzbS8gxa9aaogCDgTsysGYz7KOvjWFsNUdkux56MrDdHsBBwK26ycgqUZIyH9bEVRfZ0jCqHt/nwj6rTV8cTM/BBz2Am6lXf0pB1P6NPmXiqDRTsC7tRlvPn0B+0RQUPD1QyJolgiCvDM4fyDgkAgazozQHbFaS4a9gH1TiIGAQzmYri/gP7eG78vBDBVBewLSfo7z9WsvYE/Av28i6D82sP93CcgyAv2n7AX86aQ17/6yIF3cFyRUDyckIMWncN0eF3nYXL1IrSZuDEer24uWqKeVupSDHC4Vp+bRjBdBnb/MDJ7uQc+jw1wC1S14fCwg0WJWPDXqpmuKcOtavYfWE38k9/vwQ8BIXnat1EPqBGW/d02dI+G0U4CEOeHCNlodkIDxky+QWA89iNd3qVbJ6HiBanVDAi6eSCqla+1+3GRIwOsM378Ds4STsEcCBiES8EaQgFd+j8R8FF15l6rb63fb4PuvEXR7AbtyNrGIrx8bXROJtju/5utkq63xettjmEPq2Dh+r+u7dzCQVOfKUKntS0aCeQm/h8c6QQJejS6xdI7nP7PmgkSiiterPKo9HNvLFwEf8+AIV68rr8OIaaMW1BWJKD2RbDvaY9XLDcd3vcR4PolDAo7XuGC5cw2S78HCh4C11yIJuziemjrTHK74XZrHUwUJnayvSOTWx/lUKCRgQON4q2lDqOiwwfNRVPAhYHhvf2MUkJ3S7E/97+qf1hTiIeByZiBgQNkfAi5Jt3ftwT+QVBy3geVz05VGeI1E4k2fJ9Bf0YQMUUCPHndRsBsfgO0hcVq5vcOSnbCBhytPIHBkkIBhzubQkj0QsykK0JYxkqd9dj23ZkYGInqOuNH0qCiPB/MCiU5mObzisUKcp3yD+XGEZDFGSDq80yow0j1DeaedrQwENOQTElANRg3ZrGQatMl9hsvF3YgmDjP+ENAj+r4kh/MdiZdPur58gEQ7PeIryONsRrlbalQOBJw/VkjGi4ukPI+6qOZjjuTK788PAcXLHM8f3LqopvHE6xFMJOLFGKHyxuM7kEbE+eOfdjlEAQ19gQQer3B+VJCvoJ8KJLKnP1bkdhsXoAAuRF2yOKRk1mQVWC+h6/N3GCVkI/oZKI49xZkEJOFiqiFJt0u8nlHTHU/B+Sbyicvdh2Cz5LHxa1DOpUD8qotKCsdnDmTUlfYQvYdF7BgJaK7ev5uA7JT5seTqP601vHnwxkDqyRcB7/MumXojtBRUQr0iWzVWQJ46bwLz1PoQ0CoeSJy3Ua1IXfgR6M9ZV3JokawIie8RqJzZVdzcI0kOq80CiD1GsuHXrEIM1ffAropp4JkdCXWTW4PF80zg4+eRJebURwJuDCSYUyBx4njsgdXM8P3MCMn2WMkbUOoJEumUIDmvYySgngk05ca6kBDVf27BOY4p/A6IED8HUbaRcPjr7vmpoJP39d4lXs6RgMwOX5/N/RCW+2ZC3DhHAvZRQEd94POHCMnLT2MXP5NIMrAW+Hry9m1YvHwk3W4j4Mw9kYDkdqJzdxcjAdnER8K5h5a49AEJyIjMEua63+bgRfh4ouN4nRvd9S3c4/vfPBLQ3HrTwBckvEfbORJwOX7h+TeigN9hirEEVZ6+A2/v43z1BFzkcyQc6cg7Oh6OIPovvMelm9AggbvvwHvXZ9AeVeWQCDqfHF+BO75WNOGosYvEvtPE5dCgv/GeYic/9d8qv5uAP10KsJxuZ8NeQEvY1+KnIuj11JLviaAdAYdE0L41/JAI2hOwjwJ+SwQdooDdXkCzcW1rSATtCThUBO0JOJSDWaj35ltF0CER9Fc5mKEpxLcoIMHP5LeKoN8SQfu9gENreDE7mgMBh3IwVPq03dkCaDIQsK8IOpSD6fcC9n0BvyWC/nNr+KEcTJ8I2lcE7VvDD3sB8Xda/1YOxkqOfPo9CvgrEZSllJayZqME5FkZr4co4JAI2peD4bMDPv635WDOzTj83hr+VyKotY+7KOA11t3pHt6UvT3U1pAI+q0voF0X7pAIOhBwtYodl2mpv/NeQP5/Q8AZy//nvoB/EwL+dCLoRgptyNUECVjvkIAHYqZwo69IijKUInWRHWPIyATJkQlImq3n5nA3H0jAE6Qr1XCqE9zrExJQ9JBYdw6Jd6Q3XwR8ZxQS6HJE0gglEpFuSQ43yVmSbdk1LRiV808UMLx1TSBEj7rASbshAecuEnDt7D5RwG3WeLXamEicY7lfBNv1C0k1tqoDpExHUGmMBJyMd1c4n5dIupWPBGzPSMCzoOHx5SOOb7qlzpBndhdF3KWCanrTFEp5rAfbnYYEdBs8fjW3u1byBAkowDWHnNsuqGjPvSOVDpFs6UtTqQjXGLS6f4ZIQK0jq5sAq069RQlX1UECrkWcL2duHuCSdU0s9NdbUWl+cYDnaIXvZ95prdpZR8TtGEkMy7eg6qXbRSE1nC+6RQKKxS6Bi7vVgpiXTqI6CxYppOpUI9s4bGhVHx3PUF1THN/z/U5UV1tc4OxkXTmYFxJwrRxxfCMJCXiykdyBN48hP3QVRu+X30jA2Yz6sUprvz0K+NP/uzo2TLBf1Yx4p64VfE4xSIjNDAmzpfY1cTbtBpwtPcl9S0Ti4K/FCexbgcs7b7RjSV0XZ7CkF5/DhUOSlAYSSL7SbDBEAVNqvAdj8UJiph2ZprVzARKfeMqXmbokr66i6EJ6fUUBT+vnC0xRmOWewzniEAXUblM2H8rB1O+4BnH0+EoEbQI5Beeg4euZi03j8tWgYS4h+cAle5oE0vMKy6PPEXhZdk3kHRKv3ws4RAFvk3sJqq5wxEt4JKBN+XcQowAJyEyRjKt11ySjyPH4KDGFUEL2FQW0UyRtT0Dp3OL5xu1eJEcLr1+ZSUi8SkUCnmZMCpJ+QwJWi668TGZcQfII4tmJRyu885gCFvezEPgM66REO98rkMXxLPDXL/tDwIULuJzto4CBNL6BdHkgWWGNhJ0m3AMUk+dzf7NDAnK0U8Myt4TASwVbJOMmPoPYV3CddeVnegIuT2sk4HpZ/bY21nhPTZg/JQr4030Bg3YzB8mOkDCjTYKsJ0hAc7mniLuxhIhYfKaA2K7exL03SDhpmQVgONw7h1GyWxFRRgKKa56h/GZqrQidFlsgVIWEUROhJlzxDwKeZCTYmcav98V5iZ8R540kiilmDU7LM8T3Lk+BzHcGEkZcdl1mx3U0EFA2x0jCcze+WBmHSE6dIvCIuyYWGuOBmCYTAjs2+RDQYA8UfoZ1HM9L/iKge5rh+a2nvAJlzFC5552RmJdtFwWcviaBNyJJRFYPB69P7lrJb0VLJ/YpA5iTrpzMdt5F3TjO+iSCXsoayAYYHG82RoJuWrMhp3PXlILu+v7VKp5v6XNLkEZ0m7uZj6TceZuuomdGkW8E1JdvnI/g9LDIZITjm6tdIugmRQI6B3+JBN7ifLNCIhKiMwGo0gMJx1tW2mU6nMB8G3iP9gQ8bJgQzFMXBczXVU2qrqKpc8xeuX/28DtQKwwXnAbJ7yXn3xgFnM2mzH+MAv5N+gL+NAH7KOBAwG9RwOWrpYZE0KEpRD1+UvhZ2SkDARvyeJIhEbSPAn4jYN8afuRtafKtKUTfGn6IAvYVQf9tIqj9uAqfRNBXtWQCS1iMRNnV482nKcSvRNB+L+CQCNpHAVlp8xUFtO8dAW/qNBiaQvTlYPq9gM5ZsmrZnh66RMrbmwwEZAvH+5SDyeZIqj4K+K01fLWPV0NFUFPPuvH8agrRJ4JqF853mUVX/kUS+VI+vTRw27v/1RfwVyKovd5alnw5cut/SQSdCjsk4EFI2IGAfLhHovWJoKPZIRoI6BRZ9akIOlbVGfUhYMkZ3/sC9gQcEkH9LjG1rwjKMs8HZS9ts5aVcewOBLTf2vb8tyTgP26R/y4BOY5j/pREUPGHvwZsZ2dBIbsLslW7KJdc7FI4G9Ui3x5FL1Evq1cMV6GLOm06Ei20Yw7X10LN43jdrFR7lWeQ3xo9jzeIQjVKFhnclpMuShe/G3XHIJHq9waJEs/f+PrDLoNqRCN59oBE8YXdCfJIXZKYSbyzWlCvCxSw0oPo3rWWT+dIunvaIsnEl/eJAj7ZMRJTlk666uTkCFW16hI9jXepuhMkWHWxkIBwRAI60yqDE/vC5/3h/PkZrq24CEKXAkF1CIWkKiM936r+KVVPRbfXsPbwfKGN17siVQ7ZfY0kU3Wcj7Dc7aHKaZUKpbtIq2W+O8Ax3+L5nleRVYV0WsJp20VVXQ8JeMm68i/OCufXqE6KupR2Rzi38BUFpL1uL2F1XwZxbJ8EVeZNJN3eWFDxCXGsSkWVQEpULQhvHJK1J2BZMBqJsycSVJ29Cjgvuj6IjomEnt8IEnp6WgbbpZQiUXUXiZm9FBLtjjjfN6ZLBHVp/Hv+1iggxwncH0PAH/5vlbZxLDBiakZ8mNgpccB5gFzxbODdV/uG2LcsBPudTihXXj6+E9BjKF4gMO/6ABY4fwMBm5NWIZn2bPefL88VeesaEjBtkYCsOYIhEdSmcWHq32NczppBloM6YXg8nvnSFSVsOwKmM8qb+k+FWLRzh6W7w/eXLJJOvo8/UUCXXX5FAZ26i4pxJhIxk50JaFnVRfHyrq/g8X4FZ0oh8dLxqB6igIoofEUB+0RQhb9xgXtUkIhquLkPUUDX9PD6yai9gbNOZ7nvzA86qat7DuZBZSjPbJGAl4V2/RBw3kUl+yigvT8hoVcOnq9gnNOHgM/5/kyiO3Md9gL6jxxJtzpvrmD4BAl4vznnbwR0BcC/R+pvMhBfLS5n5T2StY8CKucjkray8Hi171Cgba0RcZvHXhgSQfu9gLD2Rx8CLgJv0kWAHjo5ycwZl6s1kn+6438fATmenv5fJWD9zOag7rY05RcMEmsxLTbgpEguqB9WRMz3RgFpSb3xMzmzPgSc0xskzjRAAi7oA5Ir4afEN0J8fWghARWhK7fCWUiSnoBifMTH9Q0JuTYO/pAIOkQBD0duA/N7whDv9MA77bZGAprBDYlGaXU6EFC77rvEzCk+dowYXz8rkKjg1UhQgfPAdBIkmCfi+O0xnt+W5zh+t7TwM58aDsyzlCbQUII1RAG1Ef7cwxaElBxVPwQpwOUjfsZw/NMdEkyam0jGGpBszqwAWFovPP87QmJaPIOkfM7bYCBgNEbCLkgyCeAq8fRAQFMZ4fy0o+567+Ml2MXqi4DSlvki4D5Aoj4DJPdi/Jrm3l3Ce/R5Hq9hXr7w+idd1DSJnSUoJ+Gde1yF82WGzxUsqTWNRF3h+K9zvOftw3mWe6NlTZOgRAKqI44JvLn6RUDzbL6orqouSybjuwvS1aYDKB+/kYAcz0z/lETQnyZg3xfwpdpfTSGGKOD22gZmYwvRv1QE7Qk47AXsK4J+iwL2ewE3DAPuqIpo4pTPhy7PhGw5RAHtZcif5ftkEw4VQf+5HMxAQIo5lMNeQGd9rYVPX8Cq/SJgnwgqOPOaspuAY+Xj7a58mkL0fQH7KGBfDsYkerIaysH0iaADAftyMG923uRDa/i+HAy31r4qgvZ7AYcooBQI9dAafkY7FOVMpP2HgN8SQXdrJBa/lNt8IOB7bngudwYqtypSJ0MiaE/AoSlEXxGU3UwnxI7Tih6igO39MqEGAvYVQYe9gCZUn4qg3/YC3mTNGwj4aQpx8s0hCmiVXbmcnoBvr/mqCNongk4f82dXngavt08EHcrBMPfZ35KAvyJx/10C8sJs+qcQ8Kf3AsbvhQ3F3FkEW/aMBIx3SIyMXyyorTjDx+ktiCG/BBqJyEpaqXvTzOGxktU8IgEScLVwMzgfY53ashWSx8q7RNFDl6ipbJGAh4rfQ6lO8Xj+Et9vtVd8/1hA8hlPJEmzM78IeN4jAe/l7gLXREcCUhQS0MyPV3gAhySj2VOtvo5deRgJjx8WcyTgLUMCZmKI5w/9ExJwfyzh4U87Ap6QgFHUEfCU6lR8dfD8ddolSu4P+P7VBQkosCGS95nqeVjVSCgqmeLzKwHPt3aQgD7Z5VCeg648THhK1KOF99yzjLuKnBUSUNLCA5RCoQcx1aas2qzyEs48jcendZyPO6kOcGNlJKs6eStqKvE4Xp4gwcSutft2ne+hGL2XQcRuPUG9COEZsscTyZnvkYDKdJfAU+S0IGa7voLplKRwWjBasA1YPP95b97gpgAS3LLeqTpbukjAt4sExO9sWj3c5jjeKaUE4b6BRp3PpjGc9G4vYTAZ/76mELzA8/9XK4LG+t3qCqYjAV/q40xylnsCOcZs4AfnUUMcW96AvJ1PkHBodPJ+Ol9RwFeFy58rzxVghDkS5i0gSV7zuIblSp2RDwHZ+wGIE7KU5z2QgIz8LGBhmQLxrl7SkDnP5EMU0Ds0R12Zc1rzSQSdrRx9IKBaH1jKnS337BAFVEMOCXbTcTzrd3YC+XpDslV7myZZlDFgX2wOx0cjGZ2gRXJVYyTeJsXr6aOA9kGeUuCCfSbV9FmCPba4wHvVj5q470P1SQQtZTxeIRh3EJXu+OoTSSqrXSt4KUOCeoJtEU+RkZRpiCTrCRivkWALk+D8nad4vIusfRHweBudySZkSjD3ByT2jbFXpNC7Poe7QsgHAs6454eAkC2Q1H0UUMziaeB6z0dClh7Oh/OWOeTAGuc73MVjUNjLPF+/Vg9hSASVhZcQDAQsDpsc9JWGf6/9EscbOoccrBEgAbPHbywHg2sp9k8h4E+Xg4GmEL8T8PS6R6CZByrwyaVOSLE8KDB/dYmI1lLQBwIu1ruWeHW+i8hB+ysBdb+IgSQVvv81shpyPLdLMKgUCbU71Qp5HZlPFBCEFT6eBEhAU+8SQUNjLir2tosCwh3fnz2RfMpc9sFucDwuD/WZPJtnCEbQRemyERJwFCOpbJrHzwyX4ngZzt+BKHWJoFqDBFysnC8CHvcJEPn+XIO9wx9Bf7xAQh0WSMC5+vgioD3TkIBbi8pdL0WytY+uCUYfBVz5OJ5w9kRSPRIkYCUkFpHTLupW8pPAhSUS0GT+EQU8rXG++DESUKE2LfWNgMa4RgKuz11r9wsSUHm5U8rdb0dfUcB/ImAfBfQ3Cs6XEo+DgYDunEOSBmdjAosdOyIQb5GAOvdFQHe952vyogwbDN99Uf5arFgiNQx8CPhby8EI1OQ/b1j4m0QBf7oi6K9yMA7TRZWGKOCvRNClu/5La/i+L2DfFGJIBFWkg+GyW+NrLyCtjb3v5WB+tYYfCNgngg4VQX/tBRRiD39RxrplyayW3T4VQXsCDnsBfxGwesXr71HAnoBDU4iBgPfcHsrBfGsK0UcBh6YQ/V7AgYD93r1+L+BAwD4KWOyNzScKuKesZGgK8c+JoN+igM2o8P59IqjZKPV5IGAz0ltqKAfjhfHqQ8A3/loPFUGHvYB9OZitWWwGAg4VQfu9gH1F0G99ASeb2Sz/RAE7AjbSFuenjwL2ewGHphC/9gLiUuBJDeVg/oBEUOYfz/1XCTilaJb9UxJBRelnvwbmG2JDPXkhWe5ESlTWJSdII4Jk4zQvUb3RIoY7t0ICyvcuipYHSBR2rOaxXMFKPQnXDOpijARZ3JE8+vaVQy02i3xrNkjAdWXu4bLjur19GyRVFJIcct9ZkujKIwHVI76/OplIQPMhnVXPQAI+9hUSbN+Vf6FD9wrlcoeP/SkSkIt2BZRMimTN/LeuHpdDK3sknnKTSpXOwxucXR5JZ76QgI9718o+KJZk6wbeSmUu5AJZ+/qKAk6iawrHOYOEPAldUwrlVcDtGSAhR9Mu6sm5OZxvb51s8SsvUYPk2kXVNiqSN25oVWHJAdCOSNbpo2HVs+6WUFl5R+pCAiQhErDWDTzftUEC3lUka2m5Gtm+WrFRlRhJ+XDpZR62Z0lQaw0JWo2XSEAFF+LqTqi6cjBHJJ+QIQG5LRK9OgdaEKkSns9LXy9ILSRkqN+QsO7exPmzrvh44yABrzYS8NacFSQhLjBUI8rx7/lW8Pyrze+LAuI9xQk/lWDzpxFQMVoLidElHh5H+5Q8w7YBcX3oKnA6SKiML3A5Z7QMcbdHWydaMc7AOJIJ5aU0EjC6Z1fQjrRA+UR5lMRbjB+gKymSzdmPI9LenCN+sm6zYCAgvXUKkJ5bJKBa1w0p6/gM8vPNUf7JnltK2RhvmOfzGeXJ9sEidoYEsx/40w0gjliyPCJxnPEdCagMyzsOCTiqvwhYxu0UVPmFBIQLknE56aJu7wyJN5rg9SyCFkmp4E/7EAW8vLMS9BEuWbwy2dekypGAprlFMvZRQFW4IwlNFUmIHkZCycYZRO6GBFwqjxW5rzIk4orliGebI520gV9/9gLS6aMheHE4PghwPi4REnDtbLq+gxySMI8fEbFk/wq6ehNyl589zyTIuBqsKEMCW115mj4KaMj8NPB03U5J8JLvQAwDz1c2+Hwg8TpApskk0CZIQGZ8qMG4R0LuvZS9QsqjfMHlMzMJvP1mD4Sz2zOYSxrnk5r+vr6AeE8Jsz+lIuhP7wXso4DOg6MpKBwkFtm2W5C8IxXAQ0VixLNWBUfevQPIq0Qnyxe3AuOKnx3v5FURcYt7DDYZs8Tbza2EJEq2w3sECegF+wRJIo4NECmbwhWlie8/vu4rEG9S18iFtRRSRHIIerZDsvD2S1HuU3ys1TckV3wQziR6IwFNa4nv7wnY7ONw2AsIT76OyL7mkIgvbhL41yOSLrwbCWiXBIkXu0JERq3vwpyW6cA7iPi4J6CYlV8ETEwkoKkumACcO16v4crd3sQ7RXlZaulkI3EBzJ+4fPRuKxxP1XZRxera5l66QsJFGc6XtcHzezOvogl1ljeghx0R7xfBIs5bNsBoWnz9NUPSXX3fB21/pYgPDyRsccnw/HMb73FziwvtWcytwTg98frXEp5fzDYGaHT6ptyHi6R0xkhUU0qRcJeLdSbSbKpA+Goksja9Lgq4aiNQNzGD5598EVAXgoYAf+8qjD7uAHIo0JS38eL0991TE3r2p1QE/eko4NKdcJ+KoP1ewBDut39pCtET0OaDSpfP5XP+fS9g3xdwVu1mlKm8eOHTFGK0RjL1UcC+HAwvvanAiaiuTx3ZrN2JMGYDh2ru9LfW8PZBF2Ag4NAXsCfgkAj6T+VgBgKyTUzLOnCfcjCfvoD3r72A+KvxbyqCDk0hfu0F7KOA1F5GQvYErEba6lMRtI8CfiNgHwWMbcN1Z83hRdk7i8fjM3Hgjt8eFQwVQclhbH9aw8/PSfppDd9FAf+5KYQzVf5aEfRXOZjRbYuE7vcC/ooCWpSyE2Quvnt/IWCXCCpML+0nEXSy9b/2AvYE7PcC9lHAYS/gr4qgf18C/uN36b9LQJqZ/jGt4X86EZTMXBtS5rgIIhoHoUrrHAn44ruo3ciL1IZDMhyjUgti+4kE1OddlGw/QwKGqhipVlHlUBYFEqqskYDr8ojE29RIQOWJBMQP/QHKVdfqve4IRiTqDJdKRaLkFyRUQR2RaCOm2xv4QgIquy4KqHUEjB0k4MWkrvAcvfQg1kQ8XmuSAurnGUlF5ZKuvngk1dF74/ktBYlYptUdzpMnElDR3qWq7vH4WVQjOd2b9CHgxZ0u8oioSKqSJylcxRrfb+reWV0l0wKq5wIJeJVOkVodkLSZccDxJy/vEwXMiK3h9TxEHL+BxCsYEwm4YVNWXRRdFPCBy+Kt8UYCOsvjAS5Bi+Odi56u0rp5hPumK+9SMF1fwcdxD/mNXeaRVr0FNeaCCxwp/BEN4wXOFx/weziVmpZH/vUtqk8SnOAEYyTgfgmseqevU6gmqpEPBAxeYQHPdYzzW1pIPnbSzb93QQI6XtcEQ6hiqJwTkv53VgTFe4qj/pByMD/eGl5bHT6JoK6z2Z9Ja7QtWCsZifKLgOrixOTe00bi8DMtgyVvTHJQu55mTSiXYPP0iHJ1E9+vWO0L5IUyI351QQLWun8CfcPPcu+82K/IYRcXsNw+hGCIAk515gIWBDxx1fgFijo2GpjfcyQXtX9aZNkUFejBbpb7SYWLujBEIi2ZBRJwRXeJmF15GoO+4+tz9cESelLwgItUJFxqIRlvZ6eE5djhclfwngqJTuMapGTBBp64tc8DAaXjhc8HAnqvOxIqwY82rE9IOFjED9CKJxLzMX5+EbAvB9Mngra0/AAjOHG5T1tI0td0gwQ0rnh8SrEFUtP3DEm96crZXPYl4e6HO+Juz+aelCMBp0lxBeOmC7kfts9yiAJaiwKvJw66vYjWM4P59D6lYMLvPwS04wcScHl4nImBX2CwKSot2CQjJOCuLR4wV0Mk4Nh6KASS8Rmkcj0JXJe2LTIXkYRDFPB3JoLiPcVz//az9zck4E8ngt7qVgSd4ZEEjiaURLPHCSzzOZXDc18nZCJxGixej5b4EVXrJOKyFViShKRhJ2ZEJns5AYfKZoG3dJGAxSo+gFh2iZSRigSU1njPirKPj69nJKBRGitQBWpKuVIXVdxFzha0asfkvjqZ68rGH0egbJdILpHB8WxswwepoGiCn8G6JLvTPYIFj+PzDh6S7OQgAfVwNsm9/RVJdzsVKcw3SEB3UVqrgYDiuaSRlDqSKTWLDchpSxPXzbpE07kfwTImDOULMRKwKZBgfSKotyqRYLyD5DIOUzzf+YrjyaaFDfbz1AbQcAl0VW8TkK1oQnlPyWTJ0tc2ILJIQChVJGJPQEsMu6YWY7x+/JwEID4NJKA+TyJSmV0UMKtZAmz0WJH1GM+vjh54fmWG5z9zsQHkrLXEG1kCkGBTrIEUBR24pCtR1ZyDNXj+S803/tZiCcoYCX+LmRxEx2yIrzo2LO4hfjv0iaB2NgZQ/QDnYz6//z4C0lPqP/eE/ptEAX+agHfd5txmu2EC5zQXdPlWtrehIuhAwM0RydccrVcwVATto4A9AZ2T9BUFbLbHGWUpLb6/rwgqTGM6GMrB9ASciYQm5kxAgvSJoGP6ypKBgKBtli5Dr+hgaArRE7DfC2ieS1uUN3oRfvYCjo9IKHoyDgYC2sedIcgvw1C/EzD2j9anKURfDuZ1cnA8ko2k6gn4cLvxdXsB8WeGL4co4Le9gH05mL4i6FAOpm8K8c99Ab8lgv4i4JAIWmlIzqEiaF8Opm40y33f9kjCvhxMnwja7wUcCGirvvdJBC1GiTA0hWAm+G3kxG3FysZ7E7lTPWrzYS+gmfu+SzHpLPgkglac47ZrnvpEAX2vjd3XcjINrCLblcNewGa2eVJDa/hJhI+HKKBEzcq/JQH/cQ/9dwk4YRnuTyHgT/cw25iVDXXdke0dv1NVWZkZ3LiuIuVpjyRcvnc7qIir5eFthiSxUiTS3WmQgBOpiVRDwB/haup1hBsheQSYnuEmzRdUbKpvWm10coDHZY6EOsanleqN+ihitQyi07propC7GdwPDySaj9RRHfdaQGZzer5tj0jAyT5AAga2nsdxKTVImvkV6niyCOLL6a2r7XuaQrGLlyTmuyYU7ZZUUCfnrs+giQT0nFcGx7DG85mlFKmefkQCXotFHqqu9yFgys7w/PQSCQjysYSL3JHTqJHAa4WcoXpRXbmYBxLw7VR7uK+RUHG6xPEHTwoJmNfdeHVRUPm4q0g6fyMx5wTJ6cXzLkqIJIxi86SrZLpI4XlttTw2u3IyFwgPkMbzJRXliiyqLscXcBMCnWzHIyR3Le46AsoaFT05HG/AV0jAjaYF22s3f7O7IkORZFZX1fR9VvPgWMA1SJd57G7w+G6DRH5ODQXnz5FE9TgjMVx8HQloKK6o/q6f1gk7o39qj8WfVg6mcFsHIUVmOSTzR0mexXgKkj5ikQyjUUNY+x6CZItTArG/t8jb9JEkI7MrkH5KRAKH5x1Mt5gHG+UwqslUytohEdTXn05E5s/nBcwNIFkO4xGQV9KVZ+kJ2EcB3/d7CbrA84G30eaJYrbOG0xF4Qg8rgcgC5apYBHsuKDr6ycQN0Ry9VFAd+3sE2JunAwWWw+P35eDOTvxGKQXy1G+ukICXjS/BMOXeeIb5XhFssBBIt3ebOBnFRJwHPs3JKw6wvE+kHyMjeQ0xxFH/DB+0CR9jhuQqDceP1iOE0IdkVTWjkwDXzvi8jIucbwWsXgCDv3QiaciAS1aZ3PfdR2FPMs2G6KA/jGxG5LduqgiDUjsTY7jf3ZRVEd7C5R7I05NgodWg8ZdkLyuhfPZE9BiimnuXrdIwnl6qMDhDS6HtYWPxZq6gevbVh4si7FIlPqABE3WSMpkbytkeY0/UUCXs3H+lwo+NuUp8uK3EnDCcvyfEgX8aQLaY0YEWxQmxM83SBx9hfeMxaVd+ZOHkBDxdFdhHqlImF0X1eoJaKhIGretdxFRTocj2AF+3UN9RQJWhX8CUa0oCo4qwoaguMCZLWnKX++QfPN2HICdjaYUPHwkparFuyEK6CnlfKWcUySglugU5c8OQkNkvClAn0g05Z7fSL5r4kQgR1f8daTEmiYtywUDAd35K0ESady5S4REMjIvISL5IXaRbNwkgNUEibTk4hDm+xyJ+IuARr1mKdBlKyWbJ7MGpe6igE2EBFtHRQSmiqsDOMiWQAw2c0C9M23uwytZkYlWnECnaCbwua6PnzYab8DYxV1fRLs+k9XRMJGQMc7Xc4UkbW0knGNvqWAg4NnMQlg8cWQ+fovg835XXkaxkKiBhMTsCWgy+ZuCTVdx1W2cNViLCgnXE1Bh5xVEN8WiVhcpYYnOtBE4xxl+58yYHf5ISTGOVxCawJs9KoGkHucNUUDf0H9jFHDCCvyfkggq/I4oYE/AIQpIiZvy+17APhF0IGCfCPqrHIxT1hz+dcR26QrhapYPiaD9XkBhv6ODoRxMs4qX/9IXcLR8TQMnXMXsEAX8Vg6mJ2C/F3AoBzMkgvYEtGeJKK9pzRsqgg4E7BNBh6YQfUVQqj3auH5TGepbImhPwCERdIgC/ioH0/cFHBJBgyMSa6Ia4feKoH05mL4voBkrtjJEAadnuiFDFHBxeP47Av61ImjfGv6fK4La8sSsBwJ+KwfTE7AvBzMkgvZRwIGAv/YC9gT8NIWo764ryCvqUxEUfG03RAEtWqpK2X9qviusjWc+EPAeyuC+J3ua+tuWg2Gm/xsCMtyE/48E/P/5NfDbCTj92a8B3Z06UKX1gto+NxISaOsi6fYMEm6+QPK0r+sOsvMRCRIu35FqdhU3y0WuUtFhjgSE9/UC+WmHBFsbSJZjfj1DeuiiZrgIo9Vt0bUyH6U6CeUdPp+/kJCnwF8G4eXYNTm4LzJ4aBd8P7f2SlVpwgJS08LH/gQJ+EjyDwEj74wEHPFItGfSNUHQzLc1EPB29JFw2tRr1Pnt+oDycFuSkFhIQKZ95XBM4mUeHiZIWnrmXuCxeyIBx8FJVHUwkVSyiON5hXj9i+PxDtfrWM/DjOuuf9pFLcU9nv/WNV3YUfwBsizQgpAWkFj2KjzCpemijlmadk0bpjdI3QMSutKRgOXodYDrtkYCbgIk61vF82VlvCCxN2lo1RenBzg9MiPYroxWVE0SlkMUMN4YeH79Ot9D/lQWJDrKJ0UlTyTto5C0IJpAgwRka4ASF6Nke5Nx/JGXI9GZ/TLYTrY4vonUNb0Ij0oeFqVkqeaza3B4NrUgXt8Ovy8KyHDs5D/+7+rfg4A/3hSCI2MHiXCa5R7XtYJXlekcos2Vzb3la0+TKcXhck70WCTOFYlT7A8ZkEJhct+iapFUl/sLxBUnUgG7R5IEZIOEpGskRsEcImKfnw8gvM3nnnDbr8hbc66gqXuBgnwh0EQT7/WHgM7uWCu8tXmDzlw7clmHlCxirgJxVPMB3NZfBCQJiyRNLki0QsxymGcBklF64HhP8pVA+N7zxBVHSEB/t7mDWnpCAMnsyZJ6dXiCZt2/ooCsot1gfoZ5sDInSN7k1tYgUxwXDHsB20nMgDi2Z5R7uhyabp/WGSQIpsSTudGKiK7MgzIR8PqktW2RksoeoEY3nD9XfKaklotPFNB7nW1cvrvMCxRTwsf78Sgi1VIuwdz5SFDPRALOaK7u+vrNKO8xw+vhT12irPCYUm50f7BEtLMvAorWviaTTUnAb+IVtTk+kYBCwz2HRFD8shzpQxRQjpeT3NcbG4YooHNoZ/nvJSDDzX5sf+2flgj6fGkymOEYiZS9rJJEPlPD/Ir3rrs7JCkpbUbFe8SkiS+MkYDXi4FEinH5NewFFHz/DBpDI+zyFxJw2WpXcC5d04HpCIlGZlwIWm4zgZuMvhJB5bZhiaeN8ds4ebZHxH4XBYzv81JZSxq+3rwi4cKr1e3f9QMw2RFD/AmN4xMWSERnF+D45GyvE5MZrz5RwNURCXgL8DNt+iuaGggI8d0DUXwweE/iepGwB38L0hHvRl+lkXzrJRLQXpzwnth6QkpEEQlmLUo8v9YgAYvt5oD3xA4JyHfJyf+cCLqn4xoWh2oauPxcEIlK4fUq8hafF+29SPSFZgwE9MJTkuDnv9iC2XTlbpgMx3c6ZRFIrsUGriru8R6L2w3oJ1xe++mtTgivZSaIQd0G/n7REVUYr0GSVjR+k8yR7Kvm/5F3B12qKkmjsH+QA0FAYCiSoCgIAYnADEREUUFERH/9DaTO2dXvu77Vd1C7++zvDnqdrmWVJkhCPDsyI1gD0uS0ZXwRZJlUcovHA0hA95yZHZnTzIZFKXYUYIHj47m1C+uOIvl/KwE5UZJ/Kvb707KAn6YQ01nCFUM5mF9ZQDM18Y49EPBXa/gPAf9nX8DPQtAhCzjsBfzVFOJTDuaTBdzcEiTJe8N9ZQGHcjBNq/7VGh5NaQ1NIT57AYe+gO88Cx3OFN7UqvtyJ2mW0S8C2qedMlQElUnEkK+mEJ+9gJu/+wL+KgeDD6Wm+2oND37HDFnARrcdhy03DB0I+NkL+K01/EDATzmYTxbwf+4F3C/GvsOHPhL3s7fwQ8BvC0GZJ2c6rzj4ayHot76Av7KAAwE/TSE+BJzi8TCbPcXv45MF/FYR9NdC0C8C8h51XmnNFkM5mM9CUMF883RDcun8LQs4LAT9VASdrOZs8c8loPDfISAvs39Ma/if3gtoUGpDszwaNJw9+qYLa+kC91G9ZCKvQjIl3n0H+aJvotBUSMD1qrjDXSp1Jr4pSMDTUSrhmt5XNGEMJN7oimR6cKZRJL6BBPS7AsmT1X1ThwpJpBAk3CENVjTizkgawZEKKNsFku3QzSvdPyyRgOsbvt9hjONpvbKC0jX+ImDsLO9QkBcSjm6QNBcvROLs+iYIm8lL0PdZ8YJqz6+YcBYhAdnToYA89dckLOmx0qOE9GS18O/r4KXoL+CP0NydNYk3+9dZv474B1yqNY7//CEkhHg+6spgQtftK4aqJRJwJSGJab+wcj475HCOXaOImVaR9e1heYNH3OHx8gWej7zvW1gdOzx/r/3c0EWrxOPlIyRe3eLf7xkk4jmJTRIVe0/RJ0+Kx2c9DRKV/hFJGjz7PoQi/v7FeWl615ezuU1GSNBrkgt6wPo5lHnuIblD96w7Z+cKxXjS7wW8IwHZ2adCq6IVya3F1wOH7OC4cvDvf2dFUJxT/P+zreFhLtr4v3JaOOV905A6mBkQPG8C4yWwF8jJDiJQJBAL58k+LHIRkVzqEgNJ2NVIQFmyeSQhT4qACR4NCXNegei5RcK8n+OUjP1aABKJI8ZbiUjAcJIgeeZ9qYUPAa+3KwvaY9QTsFUsLVojATexLvZ7BW2W6GTd9H3xRsVAwPdt/YDNbcwTzzzYKdlhqAbLu49km26RfPbWWUO8s2XqHdt+YaSmNjAPhTFxbXGWaivBew1ZQNBH/cJVONWAQeS88LXLoyMKjwRcphkSq5aQYFvpMIP9OMTx7JaOpTXO4gKLhkOCkhcScNQVC/Av5xF1qsfji4DL+o4EzMqDpj1rDsm8G00J+IVtkB2TTWDuOgIDk2afDgQk1QTPh0izhoizxQPm3hrJSV4thssjr8DwgeEZd1rjz8HCboD4Ho4vy/B8c1v5ALAiGaXTOb7/h4CLp4LvxzyRgMprfYG1XCABL2xPVut0hZWWTRmI293vIyAvT/+Y1vC/hYD2M0dCsYd+v+t7NwNvd0RipbZ8Hgi4Fk2OwHvZZ6UKFQn4mE2opy2kFM9H24Bp+irB+AuJIpMa54S7ZumQBXyK4gWMlhGYbwRcXRyh8Aodr44jc73Bpks4xinqztIMH4lnEgPJVeETYyCgdo3w9z8EZIJ3PBDQnbV9I5U1EnDzniJhVyUS0NTVEWwmdySjcUBiSdvFFpQuxWucndgVOdyyPawVhyUg6Xh8vokEtIrHjPHV+C8Cmi8kqHOpLIv45/YGSj3CzxO2eI8Z8Z4zZAHd3dyKCHngnHPeOd6DskOqDFnAmSW+C9g1o45sJrYJ83vKEO96TxvSvMTDFwHTCMl8mCABl9Ud53gHm4gsx31jG9PC8ZmntCMnDQlo68s3cVY53sn20zaAdXNmmYGAl6yrYPdKDwyNciTgZyHoh4DOsu37FN49DN+roiu+EdC8930QGe73VQTFOSUxP/VPlX9aFvCzEPRTEXTIAm6mi3rIAm6mtpyq+6U4czonezJDRdBfreGHphCfhaBIRpH+z3IwprsZaSrR+izYZyHopynEh4CfvoDDQtAPAYe+gLNV4w9ZQPHWt6r/1RSCu4/fxf8i4K8s4HPq/VUOJkkK+4uAn4qgC3fhfPUF/BDwUw7mQ8ChNXwl48+C7iDRtJkkf8sCWlsGCadu2+D7XsBPRVCRo89i6Av4PuCT8ZMFtNkcj+9bOZjTWT5/LQTtW8MPWcBPORguy1nmW0VQzqg4YtZ7PN5PU4jPXsBvTSE+reE3myV+Px8CfssCLtQ6cl74NCxMftdoKhNf/yoH82kK4W6uSMb98UmGphCfLOD4IvTlaP6pBJz+dwg4Zdl/fxv4h2QBlR/OAhK8vuF+Cw0mGhVzWR83JRJm7iEBD3ck4JnsdtAkgkEj1pmnenygb8hXus4kjwwJmJ6RhO1kuyqi1EPyzN7PC7TMGwnm7ues3kV9H8GXiH//0OeRHlVFA8d9hsQ7f8rLnMMC2gOsaFw9X02/8PIK1/d4TZPnyu30Q2hWkC/xWRt272OnT/dhC4+mWxaRVSMBq5uZw53vW8vT5m3gfC4EuBoTk4RKgISLFhTJdY5MEnOWK+iLGb1Cle//Wgh63jg55Kf9mknqGAk4Kg8s5PIVCWgs8PfdZnaB42axYpKsmuf6lJsh6W7n5RcBNxsk4L3C8UWZ2Mn6hDxvcLFPBpMUwTHS62zWZ/kiJOB58jL0VU1KaKf3VYFEnCv67YqkbFasVcTZDglYkbCDy+2KhHRneP6KkbOH4pHj+XrVSGa/fSKJx4cF/pzj5zMxvKAEZVvg3cLN9QUnXeFA5VWR1J3C6vwIx3+ev7QidiwP9OOM7uCxX/cEjH5jFnDKcvyfUhFU+2ECbirbhtVrg2Tz+wqg1HECSF6aUDjhDcMzS+7DucV8xLhOMrKIflyc+29GpM5IxvAnsQ9zCPaBUdBpXwFzNuUNDN9mInGSMEtJeOcXEEa5UgQfAs75awVWTUYMqAUGZWrsKBBMUol6D2VuaFmWvGAuGX0FT+dpaR8CLomnFFtls5HJq7m2sJlVPHXo7omBbJ8F1OaCSN1d25N1zgcQJNaYONIVCZhV+H6rzUYhwdtVfG305njQAl+gbun0CynT5AYGU+vFkAU0XREJtpXx8x3yEEg1f65g683x/Z121mjOy7vgA9LlKcwCDC9XjrmFvXGcFVu8fn1yLa8PWAkPDM/r7Nlp/D4pQE9EgXF3twzD7cVzBm5PQPd+6ptoxBiuz9MdEjKw2o7k9+CB4ayF5Nx2SMIPAa2jzTPObGULJCg8JPB5IhbuiyDZOVYbQzK6Fwy1Ilsjx4vaghqpIzJkAQtxfR2ygK7a4PmnxvsCpO37JmrKbyTglBXYn9qw8LsJyP1wuDoLva8soPOu8BqXltQGp88Cwmvc5EQN1AXY91KkHs2RgJyDRNEZXiBeWu9SUqQnGTRSLouBgJ4rqRDv1hPivrZIwNVKlGExpjiHAr7BOZl4PmhPblq4+R2JxcB4CrPDjmNcsTlaWrbuM/lcieSCrm8cgscPuqCMqJdtkVCjcx0jwV5M4YjHg6IFTZ8FDAS8Zsx+Ieupk0zw5iOBuOeZnJLznktgRjWZeFDhNV6JdYFzMmOpV92sMwl1vGfgw5Uw280cCXka138RMOxwfNbMHsHcm7PEVTpH0W5jDu9BF+XNeOtdE5HJbgmwfZT4/sY41UgSciHMfeHNIDkdTROZtQmLhdTvBZwhad/uqQGMyxk833ckal4gATVaI3HTwygiZ7UNYZE3LPEKBufAI7maYG4rJGCXjs5kotl4/JzMFt7eaCpyTKY6QDi7MP4qQgIap74vohnzxHPsHUvW5tUGrVS6wrkUlkYwonVB3dj4ff9WAk5Zkf1TysFIPzynfhFwyAIGcd183ws4EPDTGv7TF/DkeorDJLe2GAi4rDPTkelI+qoIqh4W3tAX0IrbjaYG2th0pHTN0oGAv5pCDAtBP3sB+cximI1zk301sE+VI98WE2qbBv79h4D8aflmzCmHRPvsBXw9zD4L2WcBPwT8lgV8XAvnexbwUw6GoQF+PrnJwrAX8FMRdCDgpxyM/EiRqL9aw/Ojfi/gJwsY78fhQEDLLUfGtyzgsBCUiVR8no76Jg7O7J5/6wtoUt2qvsrBEJMhQ1/A0yr7Kwt4iP5qDf/UTn81hXi/8fikLc65b3sBWdt8k2/lYORz81cWcKGtE+f5Nni6UUbyV1OIyfHKFfYu3UVDOZjPQtD/WRF0s2dv0T+SgH/j6j9LQJFjfuzR+rsJKP5wFrDazmw4vJFsURicIn06Lp5QX9dInHODBBxvkYD1MVuT8OYiMZK7KUOpHRdIlAAinY2lF9xdC19XIyQdE8yucDQZswjlOxJmcSiRcOLRKOIld/R1XpIYqDwDyfdskHiT0+EMF6dB4sg98c5vBom2JhaJbPPI6uLtXkG9hBVJ7h3+/nOznEA5myyLJL8fMXCe7nK4sPqKRMudeta9TTeHgplvSCKWx0o/bPgC7tzRKpJ9+MbAMTKvUO4BCUkBCXhwdke4rVKLRnl9POvjWzWD281FAr4tz9fTfXmFSzkxabLu3LMuSc++wqeAxEpCRdCfl/KE5+uK5NvNjor+mJMbnLt0TaPr20317jA7fC0ETReupd+WzxauGx0/r+ybRkziQwZnSBwSrnMkoGiXwkDAZP/wLH2FQTWclozJxO9+L+FpXz6hPXZIuPMFBL2D4xzKqRaTqE5wfEcdCXiXAEnejpGAcTlr4LpUNSapHsTQjyf8Ph9iiYSss99YDkbkJsKfkgX86f21xzSxwVi8poyzvmN4aDCzO3hvGwlzfyGBjudrDPOimxcB2Bsgya2vKHluxgxQudHIttltILjUQPzyuW+I0yxDoOdWZGBttDnZF2EEMeW1InBUDMeqa3uDFUXdb1lIBTIt7xvwTplEwSm8Slv6pzeYpOrDY3A6TVt6DZjjDj/pGWfKkAVc8joS7PXqLM08qDgegRMp0BCJeH/yFQRgIfk+WUB7XIugrEO1oGnjYrAmlwrAoxKKgYCGX9ewAtmkvrvYsCQr+4qm5l4sQDqNWKL49wgSbYwE5BKl0ebp4gKbdchTT34hAU+3+wP83Uyl21ONpCOb9gGzhYmEroxO1iY374uAThMcQAtlx4BEuePPq2aTk80xuMFykWE4rst2Q8QVEs8Ua/w+tNnB1z4EnIEoEMe4HnKtLdYdWOscCeh1o4rA8+FA8q5u1M+XrUYW8boFczOWGdge9gaRLfsKhq5PCi/qw+EPAdcnBY8no6b/28JVkeMnf8hewJn2Owg4uyoT6jYwUshlfb9AdDghQQweiVSSWgeiRjPG30dW//+CAGbeWWYGAs59YgIdneErC6jK1AN/Xk/QdiNZIKVfuuBeA7XYMlfZIjDLkFgbItEhC3gxnTWkLIYK3iTzBI1VOJzDsGCpe+2QUFc36Jsk2CqlTxnJk+3UGJYmShiMLje0z0JQvezLsXwIGNz4DGizwDnKl0jAYKMWsBIdhQaj+wu0Yu51YCsFiwQLmzNxGC+GFT9eF1sjxuO1oA5hNjHw+B9LGUgqmjYETxXJ6PqdoVXmyQHzqiMBP3sBjbRswNuOFLoN+71+8eYdwmrCvxkwm9zXPllALR8zSOJFC+RqhjPYfbKA9Ibj+ywE3Qj9YmzJwDnaCv1+5r69g8fqWUT8CAmob59vCto5E4jmiLuBgE6c4PkYjaYhpLtlQwYCMgESeVVMeeLuF0hAdtI6oAZlV8Cbkw3i1JkLZD7C7+eY/MaFoCI3/bENC38aAdf5TfpeEZSsT88vAn6ygJ++gE9+imT6LATdajVxXpHe0oGA7H1hOZ1nSF99AePnaTv0BRwWgkqTbONMtHJCrWpr5kNTiGEh6KcpRBYiIT8EtBXLOg8E/FQEHcrBfPYCCuqG+d4a/pMFtM/+zlLDV/IvBNzUJYBGdf6rL+CnHEwXx0getX0oqlUl8L0v4GchqLBpJ+Rba/hvWUCaIanEyEDiPS57TR0163/pC7g+jhNn+szweK9HqVFX5RqGLODGLi3he2t4WbEidZ2cwq+9gJ+mEFafpfvWFxBf8oeFoPaVTRX1Na/jYSGoubulX1nAt7dEVX7KwSzs996R7mRKh4Wgn3IwnyygbY3MaNgL+HyWSNbPXsA/oSKo9N8hoMTLkz+FgPIPZwEPkWRDTlYWicUr1fS96whQie8lkyzUY64fotkObt6kz1Jd5pUeGQ0+fcZ3JEjoKpHOME8J2tFrzYR52Zd74XcVnC+JTaOHhASE7v6Ea9KsSKxu3EhPVSRWKVxWRRzuT6l+24QXOFIBSbhfzmX9zjv9XsCRQ5Ld4yjo+qK8wX1XIGl4iiS8F8ocLps1EvBS4vvdpTCH9lLj+0+XjK9H08aGu3zCwFqskICSjcQs7cghMZ/h02pDzb7C6G1ZxN4CyTZVyiPkQWvT5CH2e+mayIHytkeyXllG0VslxM8/rzZMzNzmTd8O8QD37dmiiZ4gwcIXjr9+VSsaqi6Sch1JN3hs93i+3lH/+fnzAHm2WeL5cpCsZU4FuKp3DK6fUr/Qc4OhQDlNvCL0u7eij3ewgJabIwFNBsd7SJGAj+PFoSG7OVq6oTESkm6+KAYCGuplDefwvSeJdsDxm/HyKwsYvnQkqs0teSjHR42JpIPv602/sPexyxZFVM9nv68cjCSw0z+lHMxPN4Uws5ONxGP71umqbZE5IyyBXh5/EzDB8FHfMzqzTfQHXqkL7gK6fkVSKcdUI2ehzCC7XBMapMtRR+bvsgPXvMkEJ6edkrHlvMB/jtZFII73EZHcUw3rUlUY3+hr9tXj5QlSTZEKd2v4gsa19Rtmj7tInTNVUH5m0mA4nawpFfusnpCLT1jCEwm4aF+strDGBSiLvomDNRsr5D4DBahQqIUfKplGVg2jA0aBC2Yb3piz5lHGhIx38fjE+lERr+1buSdAqd+Fe4FEa7uFxeOAxAIZj189kSeE4kMsnK5RfS2YXC/9oji+8ITtPiUJWB6Gs9WCofMICfkh4MbppsQRfLXR2NIuYL5XpsRj5hhe6yEJIJULfP1DQO8l1gMBhyzgw0lamC8bkXiL0UHWnjsktzHZCQTEBM6aO0J8r5Ytjm+63XdkkV0ySF63J9m6x7HxLQvo5sbDInvt2u8jm0wYx7s9ctKQ9gobboxEf6a730dASeC4P6Ui6E9nAZdSoII6Ok0KEOo9IDnOOsCEsMTZl0giAvYSbL7WGD/S5IhUzDgC9TlGkpmve066UYjf6cTcMYG06BdWHpwWdvcbT92Us2Sy9O4PCKTtqvA/WcC77QUw385wJkSC7JNZGZ4gChMky5tsI23F/U3AwxSvwek08WERbleESsu0Iwe+TUBRYoZx2wLj4zM73sJ6FCIBVTttiGU/BbwndLPC38/61unLKw+mZuL4FYbxtZ07I7Dvs4BwLa1qIKC13dEiuEzTnBz8awhmeEXyaQck4PxFSwiTfjzO9iho3uwNsD7yDGIKkHAnjt3CbjbRi+ChWA1pwjoCczrB15ehB9p7lFhIOo2hjlk7uba5PW3Ys2Mcvyk1KUn3fRZwhuGnuzrgHM2F/ufcRKI69JlqtsxZsKbvd+EtKJ6P1+mdgyWLE+K0y/7z6lENvgBv6vvKQyF77pqA4SMBnXlwZ8nowTnDQlCneuH5P60SD4zDiKOuUYvn3zinBO6nNgH9aQtBf+0FtHayJKsqOTEOu3q+GYtt02jIAj5ZtWOGLOCHgNztgqTYguir0mPhOKI4Hn0tBJ0Ji8iRZylbDH0BH+GCOswCLzIrGSORPgScHlZCsZGEtaCG88z5ImDhIIE+reE/ewFNffXwh9bwol+xdGgK8S0LmL926VARtFvtkIDHS1OpYlB6oM91gQzlYFT36jmc80ZSzkb7SG0Uzh3KwQx9AaU2w5+n0uSrHMwnCyhPc44OWUArDA7DXkBLifbnbwTc8Lzkq5s0yZxR+EBSfQj4lQWkSMLSGBnDXsChNXx2bCKV7OtkyAIOBFy3NpK2vXPEZLKRps7pKXDezg7//rmVjYGAoyx9F6YXWb56HK9953k7iMRWxkjWhXcqnMluL5KBgK9YTL5aw3+aQnwWgn72AlqHp9mozrN1h3IwdnOc5v9IAv49Rf6zBMSr4MduA7+9NfwP3waKiWPD9fhySGitWU3vzh0Sy18YJFScV643NyRga5gOEwftS9BndZfDEQ5LkhxveaQXl3wJ5TswmciauL5uj5d3eNzPHk2Ox7mgp1bBwyl5rZiQP82RgC440AiHPutYFZHum6SCRlmuaGJbJ0OX1xISMBEpia8ikijNyztcZs7602qe1f1lCgMBQ7lFQp07hNXRzFc0uoEPup36e2gPJ58mb3Js9GxTXOFa2x4NX0BznZkuKzidZn0F1HSu6KzHHOGqnV2SBBIS6gjWGU6jqVEkL/Gs6JvN7A6nY+gWkeC6gp6tSA71skHC4RsLurK6V3B/rtYket+QlH61u8FtOnaYcCPgeBen4gB1USNZH8e+qYZhadBehW0RqkvV0lOjyKDZGCGNopmn6fj8i6E85H1r+z1p9Lszy6AwXz6Jzuu5r8uH3ISbhoQLRT4XdHIbeXDIRgcmOcg4/sp6XuF4viMBpxoScHurFnA4nHQa7TYTJHy028GRFIsinqi/kYCyyIj/rxIwjVUHrPwgUteyx2eSJXCF/abvGyd7SC7LeMdA8MZOt6/dxifF+H0F/c0aJND0xiAHp5yAZ84KErAdElC6WS54DzpiHC22Mfx7sh54Bka3ATsZRUgSu4EVeRC6je8YzoaBMAfHXEgM3DU+0lSUA5h2JxZwmb99bXbjHjDXJpRu53WmDARcXGOeOgub1YYsoGEmSKI5j+MNtSqF7f2MZH0LtkI2WekDvBKLbEV2ImgTKPYQnFSB8Tb6A8Pb6l0DsfM99c/cCIP0zGthps/+IiAX+BYEy0tPLoGtNMdHQqnXvk/fpxxMWdxmsKujTUHtAsl7fLYtmPtgSh3PuSia8DqdQSvKKfWY2M01cV9WEBXClMJuNDojke0aDOcxJlCmYyRg8cbjW77w+xBkRdaC7nSF+XMjFPhAVEGzzOsUNPkpMu6ObDriNXELwR5DmeDiZga575GwWnEcEW8WbywyTsUSw2Ufw3mPw8976SKO/3KQibdZSb+PgBhQ8z9VuuJP2wsY0YzAutA54s3lfUUWSVV9ZQFXTlqR2xsJSMypSejzmkaEb69IwCoyCl8MpJxEy5KHSEnPNLBaJCCdIK7ccIWkKXVZJiLBJ1PI1BTZ/0JSmX7Wl0PZzottvU19cqhTHbaNiGSp9ZDVnladDASE4HBkNcHJtmDLKsZ7HwLe394O1hlyzl3yfq5xYySg4vdZwGTfdARYNgJwtwRJ1Pf9y4uDBUk3WRfb9UUXtOIhBQCLFt/ft5qKrEdIwA1zyxhaCzj+c4c/L3KNLdzZEolKLX8Be7ixBcjTc6pdDRuAnJK/CPh0Yw3SfLWh20x5RMTfnuIvAl725067XgIL7MORQVIyc03bnZ0C/CRmCVRqcybhCn9/TXWcY7MSCVh2eH7tt9m/vurygYArjn8XcLI9RasCnNMrd/8XAUf8SAbHmApFgOG0QkbyKYE1N+UYz+CQgIeniOOdX7rC9a94PNNR7eHra575vQSURV74qX9W+d0E/OmGYJ+FoKJTcMwmG6eKSv2ad1jyYshAwE8WkE+Or6+FoJ+9gFNv+2SGiqDN4u050iWYEYgZ2VLdiNsPFUHNZbcBdQvX2Hku9zwdKoJ+FoLyJTclw0JQkfX8LwJyzAPUJLvenElpcMR+rfe5Os1rJGVJJsXQFELry698CGil9q5TuXey+MoC6lerUdn1HSPAqS4Uw0LQsaduHb5VOGLtHxtWvUyQWPyG7ehQDuZTEZRbB32F0rzPsvVZQKnsCfjpCxg64+IrC2gu9vJQEVSob0/Guu/ueH4O9cV5zUY4vrdqdgMBh6YQ1X2UD63hp88cCVk3cqXKSps5E/01Yf5XFvBDwNs92X4RcCZYMOwFHPoCno5y/q0pxEZfNIq62J5K55XG0ldF0M9ewKEpxK+KoKLeINn/lL2Avxj2HyWgwEjiv28N/w/ZC/jTFUEDhTqQ829axG49Af3pWSbkk9Yg0bRGAu5lZgc3g6U0PEqqr3siy8ODmy2Z0Fcg1XeGhjO95Tb4+6Qn3jbsoCrKkERH05X1WG7mUJuNSZL15BjpogkneJhkTeP76JzrgS81cLlNkYDR7h3pz44v4cyfIia57VTQ8VH0gEqamjScly6r797+Ca6FvmTibTln9eQkHeEsPlYkjleTVB+ftRZafxOTpHWQgPsFkuw4g4AmsshioD2X7kgggn8fPfqsXUqPUNAJEmsTHCu9lHwRrpJiMNH8roNO/PsT7iM+KGIxQ6KulaKA+0n2GbzakGCZGuL4JuyaieenuaaTNLwh8eaUSZ74dNMvPBKwnXFI1md6zPUR3iLgfpjvmJh5qbIuLu8HOG1pysQ0OGm607FPaGK7b02vso3Ou88MDoUd0yRZuLnO7s8ZXLfuoogaqd8LKE0TuHvhkUk49VXpYyhLaPXHqoj2Kb4uRFYEF9NYkGTTckhGudzBwZktcPz+72sKITDy/8e19w8k4E/vBSSvrF+QskDi8HIrk90uJuCcvSnxJhoSiqPrpC+A7hG/WmM4FZmLClbn2il8024sknGVDeH7disGAr6NVIRdeZwV1PXaM5lbAgfO0dwz9CpuUqLkSQvWo1jS7aF+KORVY3gc3FYS41xvU03bEpWFWceIjLN4+JE2eo5bUM63jAaHS6sR+rY70LcPvvBIxbEa55wuYOz7hZtXZawRa9dIsJu5KyaYH1qFuEfSQOLEHhNEatlp/sGcQuRHAgN5PmoINGINNrcomIA57AXiptkTdPOIn+9NRjKpp0ILWfQWGU9ahP5AQFJOMdwbVZuI6Poohuh0C4rtbDnzNXnFtUCibIrhM7cETZhlZ1jdTCRgeSSVVs6fY4gu42nhjdjHmezouAblCGPirEdtR8ST2oHSeUhAe+0Zmu2pF9D6JhJuAVqjEf6ugLOiOJ6ofHREKPcjCFxBJMGdGVsknp6eoDSrEfUk8S8CEnPEEdd38feltXfF8JiMi9+aBcQ5xU7/lHIw4k//U+WtXwhaXjmCV6JtkTqZLiBeF/0/MMyQgNo6WYLV6R7OgV2ak1Kpd6AXvkuD+XxXkWLRbWFLg4YEhENCGao+A1c2pAKY1pJJHFlTCK6LrAhOogUkiPtW8q/pggTZQ47I/u6/BgJ6u8Ot0Uq/TYAszmzhBCff0LjJaQvGrjgQWlRIPKvCzx+ygOMJ72sijAMwgMPxT3W5I087nwIw2yWzXYVINI+7n4EmO7fY7h5ITK+QJkD1EZLukwVcPT0cz/tyIQMBQ0NNYKYjQZ073xOwUe4Q4/wi7uGJn/fJAqoYXlPIZ1ZKGnZ7hDC7hzTQvbYiNUHSaYzLMKCH4VcW0LjqDHVHLBNp94iIkK5NJKjN4+e5EyQbeZBp4dZ8f88RkxjUQ43H3wpuoyWquIHFdf9mnPtWq7R3+8Z7TBNNiHeU04Zoh5MNWboaM/4NNtpAQE2JeeoxV0kg63oBMGufHeOMDvj9fQi42GYihWS5/m0ExDnFTX9qw8KfRsD7av4vC0GN60J2WPPxZuzxM/0qB8Px+puxjLepDX0BJV7viiELyB3fqCSxmTHOZyHofiWeHfF1YBnLgb2vbl5J6oyqpcB86wv49qIptcpip6jM2AsdOXH7iqHRo/vWF9CSLCTbZy/gc3TnkaTj1PjWF9CM70i20hV1R3APDLXli3VWH+0zgOVGn1KbrZpUvYh9RVHP5RhL2raaejKCeGgN/60iqHBqhOJbX8BhL+CnKcQpul6HLODGfNrGkAX8tIY3ib/z1XFyrR0Bdji+sDBZ1TuozrAXcMO3D2EoB/NpCmGPRg9FPbvvg8OsEiSjX+HnfbKAbDThiqEv4CcL+CkHs3FFHP9QDqbPAtrl22IHAo51fcp8EfCQ1A47tUZ0ICAfjfF4Cc8XQxaQXgP6tRD0Q8DPQlBZ7vda/lOzgPzfr/1nCThhpv++L+A/hYA/vBeQU2dIwJcTFVHiBJXuSqkPB26BBLRyJKDZhSmcOjEk4WtMFZ0T4yVc3YXBhK+REunCDh9St+ndLkJYIwHXfQbjWNwwsN3uToqe8rIFzWhikVC/uKme+B0Ssp2tmTBZ6ayuecsXVAdnVYSXJ05K2UECFkv5QCI/PCFBL9ILamdnFaHK9X0GX9oErmawZKLVXjX0UA+PGKheVzR6+YtKv+fuDMrZNqPJfddnAf3ZA84HPaHR0tUN/XiTWigkEQkosy9Fv73CE5QkCWmYF26lc9OJAY0kGUycWvh+hVsycPUWKQ2RgEhMZ1ZCZZ4TEs17gk005w2HPiiJ7G5u6NHxUMN5VUckSjZeqtvZ8gBXcbUsovrkdrrxqHC84OVFOH1SWacREjB/CDmDMa+q6cv9S4XDliABD+yl0qMVzaCiu6wI5dmx03exweLvP/uFnItc1r1ifoLbe1kgIXUk4PFMSjhs6lWRHGskakiMBgmaLEmsHfmzPn3u8Pvk7/izGR5+HwEnGK/+20fr/+Wc+t1NIdgfJuCjOH0REEaHGWA4pfsQXnZT6rz3PQEbMQZlVccksPqsFSe1NSz1JCIDAcWw6fvS+V1BRQzIyHziegCHTGG21d0+kzt/sWEn78+UjtNNTmy77Yu4HDdke60xvBrnj/UXAXk3kQcCLu6JRJ1btWA1MUMyGlvrzGzVZWsQ8xW8QCtDnoHQENIvAj5zkYFTkhkYnh03AHZi02A/zTSSE2sFcSTHDNWyWNP4WZSBI62mBAJ705GAWdzxUWzeGLyONzKpWvEFqnmRiGeFSM7jfmWAyxOJugy9Kdr5WJewDjWBDgtBS27FQiY8D0ywEBTQ3Gb9hNW8EIl7zoSzJpVtv3fSQAK2s2uKn68E4NIjvu6xfYaoDWqwtN24cJOyFchDPr3APIBIneWMRkMWUGH0KUESlr728CUdtmteIq5ONizxRc+ENLjNSOxTnNllmP1FwOY1ssiKiBjGHhUM59PRQyAOWZSgrHcKEr39fVlAYcIyf0xfwJ/et7R1Ww3IzOAoLN5ZRwzuGA8E9NZlUxG+y4y+HExCfcO0GkLhuoeFJiYMDcnuTBZjhYEs7hhmu+/34lF6C8F9LjGotMYPhVweLxci1r1Qv5WRVA1GtLC8R2gokUWiyZOJC1k+5amz2ew6beIhAfVVwTKQT4NO21/aADb548L4EwcJKF7tPRirN0sgoitNs3Yqvn6acGTIAuZijCQKcqsIXofmjKSSNcg0iAvqv2++Vj/ybCCg86BIqPnB24H90u5MsOz6iqPzNoV1gQT1orKJCLc4rsDpxAkSzl9ZGlgZwDweMwVswyYnfvWeQTJZ5cyWS5+C5r6SBKz20Y/PjhrNC08bWCoGU3jcM0iRoMoWQrizjDf3kNiw6gl4mk8Zdx6McsJFix3M5DV+PnNlNC18qBswyYWhXueVqQaSOgXzyEzoQMCrN85gu93OmcRU8B61f5+Q6OKUJxDypkDyNnFBbRdd4ZVh05DbwsZvmqvGjDs6/r4sIM6pyR/TF1D94TllHvfy0BdwyALCPcS77a++gEW+UBwuvDFfC0G9kU0chqzfZGgKAcU6dtilMSfwWQiaq9fbFwE/C0E96hWOrL1FOjSFUDIxcmRhioQhs7uihu56P1QEtUdj+ysL+KkIurk/xsbQGp65bgXmGwGHhaCnvZyr47pefN8L2P87PBhUF4kVGfj6gbFTh/M7gW6i5fisyudTNlQEHRaCfgj4LEBkvlUE/WQBLZ2RK1W4cQ9nqoYssQN93H0joL0eI4nnD7FzJvW7r5mtIck+ewGHhaCLVwvDXsBPUwhrY44iVb+Mi+9ZQHMres4IWo4OBPzsBRwqghYjPJ7zivvaC2hPzxs835erjyT38Pj2Sb8Q9Fg/HMGbjZlvewG/NYVw9gv4XhH0TyDg38+l/ywB+8oVf8pewJ8m4GyLBDxDkJGogDLXl6c0g0O9NkjsPJGA2eKewiGeJExSnxhZP8HFh+utXTFJvMhTfbZvXnD150BCZfeKkHAHEa7WOyexBG9Dl3IjhCYtNjQ+tcdcn4wnOtTs1SyiKRMq+pPfTeCc9K3bV0+q6TeOlvAow1ORWOm7028NTtrDfb1hYmvtCroORwIXbbVkkjJQ8fOj4giP6XlFY1Lwkf7Uj0s4iPWRJHWKBLyrDBKyUDMavqSJrN+mhzeU/Bj/3n0dFR0w3oXTRkmKkD8hAR/k4cPlXBpMdCDLXN/dCg4KJsyZ2NNPrD4eLRuoRSljwj0Lgl6tnzyURrEhocMfQW86JOAh4lMas3e8yaxG4QGOsxI/TyBvTVfKtIPDqSyKKL1PFP005Q9wGhUFk9gPfL2GiQP32EMCljmS3JgwGRzL9EhjrlUVfeK+dMg5flGEc4oEJC/3BvVhd2GSwsPxM9snEvpurJh4xSIBXW81g2J1MopwxQiGrh2eKZTCYkljvFB+HwG5iTT5Uwj40/uW5uEbYHPZiow7hudZY6Pp5Wsh6O7RfmUBFy0cCqrTvjyK8n6AMRkdmO2ytgyyeF5U2Dk3vgj2JySJl25K2Nq2Sujesiuiw+sE4etaU/o2kYDtknuDtuZ8EnDvh4GXxDGH8PyU+9brFqvtlgsWZvxBKhyXFwytf4rBZqzcSbBsbY2U3vUNsxPLF1CYN1mTjtcLKMIJCSj0TRO8/W0P2/hEyda74e+PV34F2eGVk20liZGWJTcN3Jkypa6QIwEv876a4CZ+MttVtJfJwlkzsGJ1iTiagu8XG6sdJCNWKrw9k3Ta/TIuQb9NkIDs9JESfooBQagoF7KNTi9Wo8LiCWT9EAvvmd5YTTn3TRnYybRwO7kCDedlC4lORAr1cdSQ8J3dYSXMx4zHL8YCWZ7bN5hLTiwcVjtX2v1cX2GzdPs+i09B0HjjuYbUr5CoaolBcfBaxLATn/MiUv0xkOLYdrDW7yPqrPsOiu93VsOqenDUm+djjWQrJOwSTI0G/EWKflu4yk1k+U/JAv70vqXLlNNg9rC4wn20jqUF+8sd4seZpZ45kxuSnU4GLNeLvNhmo0YgOvs+gC28joxPU7MixvyxglheS4W/s/H32/bRQvA+KcTP7IdG3MWoBEfKGhIouhWR9OHloMiaX/jawTqTOsVb8/4W89R9yntW87p6B6uZMimc60MALTXfAZg2NMVWPDUseV3UDOxrvzdvW+I1ri+RgIY54ajjs6lAtMsqh92rcQtqLeUzmfL+FWI7wTklLkVWa/XVciCgV5xxvNrUS0Bx7+8CQ1ok4PbQE3dBkIjvJRJvxMz3sMv68ayoZGii0vcZ3CJ5IbmnSNj9eo/fkXUtfDtzzxo1sxgUsWYL118lmibckYC2u2IKN9OrXMuP1hM8aiIpyyWSbPlAsln8WKTeOducicmqKRhdhUQsH+d0IKA1sfHvzzYSVCoKFTy57Su4inJHTu/kAXv7qhXx5TnSiHHF95tpMV84lycS8Gjh7N282BeBV4vn76yIPqxLm5CtGtbV75tTHCv/2w0L/xACzn94Tn0Wgg4EXBUyqPFOUkHrrzH7/rD8YSEop2lssZHo3Rj2AvJ19v5aCFqfs50jL9M5A5++gHem7hzJzFjGVpwHqHs2KB15dJa/N4WQu0z66gu42q7PzktwWLI5aragZm1dfzWFmEJWfVUENWciMywEpaW4HQho65dGGBaCftsLyKp8CitTF78Wgnb398F56sspNblJJqj+u74MewGHLOCnIugkrnB8HwJ++gJyz78rgpLT6TW0ht/A42mQT0XQz0LQYS9gckt4R7qb08JcLJBgv5pCWGffrr4R0NaUkaCOb+oVz9flXxaCDnsBPwT89AXkJimeD24mC0Nr+GEv4DV+VCqzaLfDXsAvAp6S1uGk96xwP1nAT1/AYS/gh4CfvYCSuXuSYS/gJApch31aSOx/akVQ/u859J8lIM/z/7496D+EgD/dFCIRQyRH1h5JPD1Glo7Pm3IgYLKSkYDb1zKFK7lneOs2kCznbpPDHbo1Ey2DLtX3p9EMmipyi1AOkYAH8TmGfqlkEXEnD/Sx0pygTnS7SEbpvNK1sQ5QybxF4xEfVvrtvBThyBf93rV3keq0IiVUyevCRK85kpA62hyOje2QKIajoDP2xIST4y3Rj2u10y18ekBpH5CA6zSU9bGOhCpohKSqzkjAyTGcQO4meYE3uEWnzxmKpPSjvxaCGnAv4Dji90zkNDg+djo/wFm+G0zMnAxDp3EhQptckGw5MJb+8ukETnFwpFEgILHSfSnDNV7bJInmcyRzGdZwW40PRbhbEIwmRki8NunJqtanSK8PjxlcS+fKhPPFtd/7yBygSKMrk0xGHhJws03gvH4ZNE47DIzDFcmg2edFEXq7t6/LtwfA6blfMHGyRQJe548n5DxbFvG5PlZ6vEAC3qsECdh0OL5NsDeg3dbrIrxehEaPOyeFZorjiZv29+0FxDklcj9VbPt3E3Dyw49WXxoDoOMk6i4WTyTG/DgBb65Oi4GA+XqxA72zCkp9EwkxW4stLK/bM/FvcmqQS+c64GXSiNkiDlkimHsZonxDCv/Z9wxbp3sW3DntqK+dHzmxXXUCmnXZMVvmtrGII98mAHYjMeA2baVpe5sF7ahLjNemt1Tjq/YJ1lh8kSELmG3XLKBK+cJr+HukBbvxFwG9mzS2SG49HuCx65Ch1WpsEN+7aLDbc0VB48W909abze4rC/hZCHp6Zg3gxT1h6AKQgHSZsWAES4lAUbcWCaLtA5ztTSbOgqZn7bxdVLCoGaEYCIjhXwXR7FbT7UomstZl6ycs65fIOAo1FW327vsIitK08BQQFW272KvgCCySVXX2HdkTtQHzPJmR7ScL6JcBi8ScioVbBbqgrWvxCquOm1Int8VckzUTgDYn/L4+WUDzjQQOrZtGkvZiAzncxx2QnT0q4MJugATm6Q5WbnLUnVxbILx2rTCcfaxJcOJ/YxaQ/xSE+Jlw9U8jYLsRNbCVDce4ZuOcNVbQR+DNdLYAvkobomtXA7TV81wEpvuwyFpvT7A8aFeGSsL9THbRNgJ6eilMZGRIquIQ4LUZHvF5UHNIkmdylIG6+AzashkSkL+cCpjdk31BJ3sk13j/JpD0zV6dZn1I9aS67mD9yiaMy23jRkuOXAjmQmbItiCy0GfpDkjEFolmpXKqJYUagp5vOQpBIcukULZv2F38kASbWVORhznXwM3KM8G7umVp5fJ4hLQ8I7G8NR7f+GLvgBBxSv1ziSTTHl4GeqPi6+4sPZNVp78gTG8ccZe7h6bZq7ULq7WERFZYKyUavxZhvyybInhGOKc+WUDjvZgQB6q7r5mPK17Zgs0wXlyufe2i43jSpYfHl8X4+au4J2C5wzkGLRJwP2kzMH2DZRzNuAja6riwYR6ESM5RJcoae38a4LguEnBvpx2ZdZwE6bRb0vgZPgxClSwdCOhKS1Mmy0L1wQqFF3VqfqSQvb+gMPNWK7rl7N9IQF74v2gI9v/ThaArZ/LXXsAPARm21EH7tRD0Q8BRMkGy/CKgzI/xDvmpCDqZZbnDLTi1GLKAlVxzjkjzCRn2AsrbunF4LRmTYSHodBFEzvgQSMxQDubCJ5XzCkKW2jE94HOoJyD7WHHUVD1bHvYCSvNG/uoLeH8mW2fEb1tidasRDOVgPn0Bv1rDMzOcc1MdyfgpB+Nr7cURn4lIrdV7ZpBN5N2/CDi/IIne2xYfW5YyKr4R8HtTiOItDAQ0C2EWkc9ewG9ZwL1cjxx2+ZSoOV/h+fqVBbQPHJJ2KAfTLwQ1Jc72VVZv7wMBTbv71yxgskPyffYCSuGepaZZbDQ1VNXkayGoxLSGeu2ycFgI+lUOZvR+O+JGV4iTibIy7AWUdxV+n0M5mAnnfS8H82kN/8LX6T+2IijP/3cIKEx55k8h4OyHs4AHdwZw8f2Cic/UEPRM9p9wv18MmuyU11mHyT2FizDKi8SNFpq+WUzuUJ/BZJIsQgI+qocOVZdSkpDOjfQTo2Cgd+AuJFqBmutSYDRwNCmQSFi+WF0+b3dwbvcbEr+eFegXaTeGe3RBAsouFfQkPZRIKOdGE9ErfH3B5RaSywYarcKXoDvRzYfDCwkTRqO+Yudud4SmFlc06tZGrq9ObghXm15JclCOnT563qdQ6TaSdDsLfX0jMxLcOxVJJt3nil6XSMC7K+QkqiavSl8Weg0nkAwm9EWh0ycBkvbKbK5FvLCLs755wAwOcxZJFqog6xhtqnBUJYeEbuE2+kjna7gcuWORtAsGj+/F59C8TwaJN67X6f32ErjZya2Ir/USz+fTzKF9LG9Fslmqhj43plc4l52B53tddjqUfbkYeXxhENjvSk/Y1w5qelkwYbxTZB1WFxaKlt5I3J5w/BMxLOHc9X0ZX2Mk4LxcuVC3ocUk+/Zm6To3S6HsRKMIG+k3ElCYTv+YvoA/3RreO3ku2LUpUYyWwNImNNMgijB8c8nYVsjk2WcQLtcrExAcCqkWyQuUo1DRgYDaa54CVbbzIv4QMM5bgIjJdLL1mnFFRuF1CdvdmqN+OO6zgMmaB8vZHAt/I46AZCCuIe5smXiK6zT69J5MYDG1Zeo6qdhgNPh+wppVeULtt22QZvNGIs7nPOPGXsoOBLRGCAkgIyRQoD8w3IZlygxZwPY69WF/d0u6fa42ipaujwzs7IvAuMtw05GSXJu+IqhUbANhJJORM+Zhwa4k6rQsvl9X62PYm6FcOPYzAy1l7Rssg6XAwNsc5SSP6QyqvfCklLO480DAlZNIBZhSo2malVxAk8ZTxquje6Uxc9eG/XyJ5xthwBJ4Zg9YdPKMbjdRKxMpFDlYdykeT8qWijbh2ivoJzplHLjj+81n9wC8AOMcx7f2LIk8sQM/KhY0TiZIPJHnOliK1ojC9o7nt6yQmB8Ces/Ojsi8b0W/yZdeQeW19Nt6mOGckth/uxD0H0LAn14I2m+CgRX/5in4V0fWtickx4eATgFyNxBwvomqYkv2+5SEG/UCyzq9F/5yvavI6xaX4NgXjQ4EXGyQNL75InQgoCQGADCZTcmwEHQUeFcwXusT41cTJNfskuwgGU956spFHukL/5TCUpY56tgbU9NqTo1gdeWnBX0yKUuUWM1xDs1Z6qjHVtPwPyEGrSxXQMv0HTXpmkA026RFoC2RgIL92kImehWhM3VUaZ18lMAnSLxhIaj68BKYy/sZTeZLHL/o4Puv4iMS8NKXW1HrMYHs4nOF190zWTvNrx4Qs8HPv4yQgC/uuYbro3mToDOu7EBAUyCTwh2PmnxYCGrqDsM41c4ytJyfuODMLxx1NzJ+nsng+VotI5xjHwKO+NMBlMOKZaAaLTXtMV3bYFyRBxCITaU9CsmB9D6eFB5X4feTC4TAPZVWTCzO9hapoiSFzSTiC4DDTibapi+nE71fBKE5ssiTQRLO1h4lNL79RgIKIsP+VE/o303Any4F2MQT2XlPq78IaD/C5f8m4Aw4xpalOwwLQVkNr5mBgJd4fXLGszX5IuBKP8mOUJ7x9Q8B+VnCOG9QZ9Src7NTt0KSONP5fkQ3h50oq2rcNgMBN3fuEH0j4MZfHSzyIeBzvR8XQ1OITzmYyU55MObjOsqHvoBsvyXeprrcqI/n7AjmQ0diukaTqtYWyTWld4mYUfX0ySUI3sNC0G/lYET/PaPOh4DHjR19VQT9lIPJmqvsTMFnieWxs4YYGBp+LwdzrQ4E5teFTO3jI2XViLddR6woEs6QHYN8CPjJAm5CJ5PV+Tx5fs8CbnTvX7KAvwi4cYvRV0VQ3ojexWaybitVc4JgWAhqV3W/F5CvJ87oFCkF/KoIykgyzwzlYD57AT8LQe2DL7FDRVDZSgVicfX0n1kORvjvEHAqcX9MX8DZD4erB38HgFf2lcZaFuf6os15qPmpQcM7nZ91JzmkcI/dE8XnVanpE+XBwUPTLSb2QiSgYc9NyFvTp3ipIwEjOV/C4zwpaWzk704v2JyDgzZx8fWrqugPbXqBIw82iSfTitXHvoVkTEerIu52Puih9Syh1q2miISUnPW+OzNUp8wtwml7FHQDn+9wzTQk3LxifF06FP3a1Bz/fmKvFF0rYyRTNqroQMD5Hm9uhXQ/F+EEykZf7s4KVOM1/v1RdhX9epDOcDW1I5Msl0i49fPBwnU0NpjEvE8jfXtv5nA4mUgs6UJkfWo3JrTWHUnWzJBgtDaWcCUB0FgiJ0W/PWY13KtxUSRjgUn1N0UCPhzZKOLkxWh6lkwtOHLLhsY7r6z0hVrg68YMf772C2dvxvQFuUuQgCERLB1jggzu46jERyecZN2bIxHvfrpgklODn2+k0ynUz0PNhIf2WOleS0ooztyKSfrWbHrhrBI4ODeHhqZ4qwYCPowaXz9On7+PgFMJI9Y/YyGoovzwnJqKtdv/i73EOJuuy7VQ4TwI1P0UwzElM4g5f+/AzPOa0mVmnwkc1AlYM6Ep/KOdAlk7txuEC0ajycTcCOTInE7gjtoF9a1R1qfJ1zGA4kuMbz6QgCYEEgZOxoWh0I0isvDXGWQzSyagWF2ul449AfMayYwbsKagsct1BypeHUXAizie6f8p7166FFWeRYF/IAckL4EhSJKA8gpewgxERPEtCPrpbyq1/6fvPYM96T5n73UnvVatsiykSYhfRWQET4mI148PAYXa+IWAkU/8BPei6cKGOzU4Ze709bP97AiBLN/ROlz5rnHr35+9c9UcB+V7O+KH9eyAjJqGs11Ya1itfeGnENQ50fc72FEA62ipoCAth4pY5fMGunSY44mA/k5woD1nLA2UkWgbj3M00vByIaOwfvWGoefRCTyhooQb8q1ryN2tgOwzNCO4NjMRC0u/A23zUlv6mRgRP0X6+7WolFoYyaUzNJs/g26JEgYu845GaNI1sZ0ROQ79dPsZXX+QYOPe7HgqBP0S0PTjv7KA75rpwdms+TYUK/r/d/X1C2iCRmORP0rAuSz9/VzAfwgB2T9RCKrHnNAG2wYSQ/MOW4jO5l9ZwFjnl7Dqsq5NK90bce7wV1i1n0z5l4BdlXKQiYPVZh1PSdOrzxHKXjPQOj/3BlbkuoXQ2Ks4M89djq/7+52Gk9ylTTmJkq688y8onLnQRtf5Aoh7P2/AX346WqKmSoxYo2vS6h01zr4EXHDPPWiOS4nKtSqQ/YUScMUnfBwVOiXnAt1j2AhtE6/XQnfEb21/gboOH2i9MxnFYKPzGnJrzWFQe+UnC6jmDz0ueIF+3kN+PkwEDA3VHbEr+ikkffnpsOkFIqmyewIr/KZE++4FRO2QwSnUhTbe0CerMR/o+2mGxuMoYmZ0DWyePpj9SAlo3zzWoGFrDdklETDA3GWxQSh5bYmT24mA3dbfgzlaHA7vx2ycCKhfKMmjWVMnxsVz0ikLCHlDj88MgyW0842Lc12d0fB4VdPzV4mUgN+9gC5HP687ZC9Kzvln0A23SsBsT7s4HeXyzxFwLiv/mrmAvzuz/i0E/ZWAS2H5yaS/EY3J3EZf755qoOxYAXmHtez+FILGKh+7mJUSvdusTsGQVsZPR1Cm3KlghyeunQpB5X0kBbJSa3G02m463bqURcBEDYOnvYCsd0c/haDkpl7xdy/geLMpkYwySPDWfueBuGPUFr57Af+rENSFT7uVbxbwl46gGrKO4D3IDHvyVWl0s66HYPZMFeRYTFDh2bGcBy9mNyIfOkpS8UzJNizocyo6a66m45n/f+0FPDCWCstPFtDX5J04EVA4siOe5gLSoJXQJ+xhhlzutXX/ygImbOyaHj3+MWMoAW9bREm8H1wcovo17QV0zpvO0Jf8If6VgIVzXgfsPkOtfzZn+bQX8EtA3wgHAy/DD4k/haBTOxjLKaVgHLpFHH5Hw3+zgLMFvUdNhaD/LwG/HUElm5tTwgfF9R9JwPn/DgFlxP175gL+5izg50/r0KXFtS01X7LJav9S4dalNPwxC0pAvaAE7DbRERd9lx2J6UsqXC97D+W3EyVgYC9DuHiPFJWRtqjIacs6sEfHW5vBkpJnXaYqPGanqM3Xgg4k72ZPOFWMjwpepMSqlNGCu5cv20xcGB25N84VWrIZ2rKrY5bc7e4Ex2KMUM6MlIB+uTzCbvGwUFbF+EpEXT1A42XLNje5eUW6+Z6+vt/f27JaUgJWF0ODrj2f46yOcoPYG5FA783oz5fayyBwHo7wVN9tnCfZoiPbJJ3BISopAbtuqZAdR19/2DaPltrNyEm71XI4V9UFlb392YvnKy70uKfE9bgDkC08HpSA8inOggfuSPIZXf9smCUutD0lYbAtImif9ycqW862iRZa9PtFRb9mLrpNdJ+TYTcalIzHrXgkJzeuKcn5Gyo+PQ5IpIUjHNjTp6PnjBIvYbgZJaZHCfmeL65kN2sv0JD5EmXrmn5/3BZ7ev4poYuUkTRiuUEFt1J3Yno/2Bl/jIAyEv4tcwF/2WLxm0bDYzOChf6gJGlBE420f9YAtTGn4eOlNjB7vVegDqserTvRZ/FxzwvgktMYp0rWfR4VHAebNLVwdtp+9tJ1KwTbMbZxojyfHTZm6xsEp5eGc+VFw7GrWTOgqvM7JdO5bzDO/HHaCxjsyhAmAlrmedZGe7TVjOeWhrNkrmn0ms+fNr6xdwG89iXi8GgOLnmw/hm8vU3JRt86x+nyXUKtrQ5tWm9qF2vb5Ruqd/3E6+s8sMk1fbaQDu08jm4374eA9LLW24Jb+QZeN3cJVOcmx0GQ1RVes8wOEkucUbFaGpC0Xd9hqReUyEinBExewRqu/ElEqRcXV+N4qF9gDhclDqjnNIN82rn4AZLiwDwwnfFyTkfIAo6SUvPp+bpzdxqA5LaKpizgoDESXTk7CQETiWBE8/ICzuImxRFZBRoJl/gwETBQXUrAEdQFPLXLKi6NvgbMv80XLFA6Q9GW9xKcXvWBErfk6ad+1h12vPIKJhMeURKKf5CAMprz/5Z2MOJvXlN8yBDwrYJeoyBBZywU/gHp+kzJEcwpMbrmvQQTwjFeGzpj43V+eIAp7FiU7Hr5inf2E8N2wa3azFwrI1aaxwKaoTHbeHfxbOwdDzzEM0vHuWspFQ23oidY8rZrk2SjKPjsxzpcchpeAf60IftmAfGLE1DkPSihbpWZg/5U6M/f5I7Feb3aw+qK6PG9LNCIgHX6ffazF/C9mLlYic4trPHrgNJs6K44znoBYqIObXzmdkcCx3oEuMw5PO0FlB+UbC7fE1yMAf28rGGeYOF/soCPtcLi5UM6w/p8FuJIn2kduaSHBHSNEm0i4CKLWzgHkoIShFeG4S1XGzAchW+DMamPxnFLCbh0JTYGcxkA2Z2XNN7VO6ENpVMlYoI/BGxeShzN+u0Vn3L+CFZsftq9kGtlNJ7vg5E/KUlz2FWkfQwVlGbHtYGT0vOxiy8+PCTdj8uHsLU/I9IqcM85JX2udhr2Enr+lkv91Ya7vD/inXNOYLEPzm0iG2X3B9fU7xsI9m8j4LcQ9HXb8a0DFzfX5aez+m8ElJX9HDsDt7F1dy2RQLrJPJqygEvucKPkeRsIjkkFujKoGKziwv10BL3PGSWYpU8Nhd92MN8s4Bhf1Tj8ZgF76y4EPPsh0+Whslg7Px8/HUHHTdBMWcD529PwRMBvIai0bJ6UkIPv/gyFiPeo9SpTYXUWW/S5YJFZ7Ok390hfb7LB4B5nrXM6Dx2+7R0NFjP19TMU4lsIytRLrY24naxMBBzSPT0fM5aSUo0GTJ9LGYvdhIwu5mvzh4BTFhAJ2AZTZFQcSHzfTXsBp0JQ5UnJOWUBlwGi588eclwPJjeNhp86gv6yF/C+nWlTR9DvXkBnuG6riYBo3L+R760GmAj4S0dQy13JwewmLtrwpdLz/80C/kJAIOufvYATAU9vSsL5oMn/4KEQ//m75f8sARWO/dfMBfzdW4LXpkUJt8B3VGx3ZUeybqnDqZjbcUEulIDSlt7Kn/Ps1BZ762qTODaX0Cwav50ImL7DDI7DLIvz1ZIS0Ozp8m8M/Gjzh4ByosWpAf3qEKO8sPQrqaOXCPeGBChT2zkl1NC5cFgulm3ROcQgoU4J2Kz37zjPStYgVTsiaJVtgkusLxQS94sHJenexqVxikUStLsDPONsiYrNcy4Shn110N2Dri3TAyWgTd0HzSW54qxyxYoYs2YF16izUJnloUGig3CCsywdUfHevjqy6NcEmuhso/zFrOjrN4kN/dzsUXFZJyMhOL/ApVjf2jz8dOR8vrUI+uEV0UNgoyPBL/kB55I/o+IlYZFsVpSAJ9eixxdJmB7PpqePSG3+irNCzzuiSI8GHl36ivM7iVwSHmmoc+g/hZq3ja0Qdod20OvtIy69J2qIaRdz6EPdRGW92Guk8Fc0XDWdvi0zP+wIQsIVrqqzwhMB9/X+CmfnmsT5KVtRcnefdjCF78XZHv3BdjAKx0u/q9n2Hx8K8ZvXVNu9QzDskZJld1qAwW/9G9TqeY7Czn8amKto+OXN8IiSuBgMQ6jfEvhLAaEpC+iStwbRdb9sS/5ESYP3wQJuHVm2seUxHQ6Kcg75ilBiBaueXtmmoAFdu8841j9f25eHBjumUOKwyuia+RaCOihh2jBHtWH0IfOGVYZ0VJQVJV3ifApJZxuRkk8PRuKM9wsQ0ZPjcLgwFZ4foisE2emI4qVEw2v/+NQgIcUrXheHgf5er55DtBL+IuB3L6ATrGi4OswZDS/TlQIu8/gUxi7qI75JdQ+lz85oaDDQNaTOogcYd3ZOH2UJJeChd3awC8JZvM5U2aDkowTEPlIQIK4eDcel4a5ZqZ+Oqw4Nl6/wGqA+0kd95BiU2N8s4OKmaXhdXxlKwOCggCF8iEfu4jjtBbSMmpIweAdXsrnJV0hTVW4nAnrDQEPwveX+7AU8PcsX2LOcElA99Qlmd/cBlkXHo7BXniJuRUpytT4+UDqcN3+OgAonCn/bDuYfkgX83XMBrdWKUHbPxBj0Zm8b7fsgwvZqUgL5DSXdnOWXoGkzhFLn/qzoGjsPYA2FiJK7+ugwf5aAkivz2rLhuxG/z8ISLiSw8UTAZXLB0Htng96nby695iV6zZEkfMWJUcw0HN5kF65QUAKqSiSSJPoQUIvENsC3ujPCs1+AfsoNlEmMK2Jz824nAoaGO14nAnoV4uk1O5/Rp9fl+YbQEU5x2nw6mqqLuwlVf0M4CezRJSO0BhyemMNhyXcdnu/onUHf1hYq7mf6eZfL52XKAgYCo4gYB7XwKc4WMaBu35B5eU/BmTdcPBHwfEFPOKp3Lc6vlnw1nMGs6M8LAobbIXDJ3eEDsO4zSsAqGTUyX3kc5HUuttGo0CCcedVbsFc9XYP2id5jdO1wAZVcPsQ05pphpOsAzFXG4UCj4TKpM6uFWkk4NBHwzgwRnG8XiIultXWxXVMC2vNcQCAHlIBi7edg2fYLgYC3LH5JhxT0ufps09t19ecIqHCS8P/rUIhVc5OnvYBu/BmiYPjInQjozX3lZyiE3KF56y1LByYCDh4IaMoCXgK+DzjFJmjKAgpqTNdo/6CE+xLwSCwN/DeziCcCTlnAJlFR+M0CLm+M/DMXcJzRu/U3C4geK3o8VRXQ59ynHQzqjwv8SxbwS0BXc/3m17mA30LQvUpjR7U3mZ+OoKH6FgNBkZjWJ6uAxXxASef+117AbyHoTI4X8ZQF/HYElbYNj6dCUGZwTLDrLSXqVoVqygKycTq2bjA+QL+z1M4L2VFRwNPnnP5SV+E0FMLfPYcG/9IORgzVI7a0Ff/fOoIKjEjJ+Z0L+M0CfjuCuvZj1umr0v/ZC+gBUnM8c9bFr6PhLVNnAuVm6XhqB5OENSVj8fjPXsAPMb9DIZwVcsapI+ibx8o/dzS8IP+vEHCOBPT3cwH/KQT8zUVrdhmH0M2NDmW8JwPZ5gUNf/zUjkvMUQKOW7WCo/u64LLy7StpvTqEa9EGcb4dm4qgU1jBPq3ytjDTV0WOa/oQ2YtOHxenAbMkL182tP0pxdmF1RVyK2n4eL/V0JazTVkRZc8CtMNqiTJ/nVYk4y9XuM0eHC6k0EhIjIgGN7VM47z29wqJyOwNTXb+EPDO2qS/xQdo7PMS5e9WAnI3yRv65+oZl8mREjDGiQWXbnFri0eVj6QV2QB26tXGxTZZGMSZOye4L2dnnPf0ciE31vfgLGyX9M6yXilkzVQOdFw7oJx5E5sYMsvBwb88cMZno0KkJ7uGx6mMcbk56yJxjcsDHufxGpdOlxjkuJEbuFXzVZvxPf266BZbuD4a1ObN9UaPv9g10MUWakt2+BSCHu4+3JnCbvO5WADhGryD5z7qUM6tY5aoyKdEF1YWLl/1h4BBTeAh4ScqvfWiI+REz989kFY43yKNhv/tbIDGva1R6dykK4n1YQtNGgTtH80C0jXFKf8SAv6ZLKB9rpU24I3wanjnO4IakTkKjE8WbWXQ8HGx2CO07tIBjHR5ZsB48QKeCIjXKwe2IeugiYCyHFiwL44rtPaz54hvXIDhkKWUWEvdu2I5GHQoq/AdJ7Kw7WgQKNtwDDNKwLl+uBLOe/Jg3jQVJyahEdpNrxENpA2CS9uhxzN0pQiL7CbGgRCPMBHQXAEl4ONDNj5YcZCNyRmlwWdO3os9u7BZ05W+Nmoa7i3azIK+jOfxVAiqdmUPlhtZcSGXlGScFtMnqNPJLVQF85kx9pQhqnQmhuvmdSXm69yB5gQSDh7O9oifXnCFh2houKjWbmUwyvkF1lOY4YhUqkschjkDvg2UcAUNBggv30RIyg0TB9t1bWNl+e7Bec+1ONGMQDOW64gBdXemBPTZAoztpr6A5x/pz3cs/bznkobHwb6lBFQoMnCIdzZ04tVD2cavE+zb0QuMczlDwW3X51jc6y/QhIiGz4uavn+BmBssLymKYy9x/hgB6ZoS/jVzAX93xuLhfgjItyKKWHN/NJp3u4BGvlKCyHtKDAutVuD6CwGnteKzONGeLJDWVNpUb50O34T7FrZoAFy4zOf12iWEfs0s2zQYKElEFjlwqlirzbi5UuF7/OTASjkOpRt7BrgXNikchEKg7K/RlfhuXYGx8OZt9LB3OeGVsgRPG6w4a3eVgiNzffwh4OuyoCQqzAI0HPMoaEb6fl22U6EJ/Uub3D9DEJrNO4J8k/NturBgJDX9F/ZXhn6+/YGST/zcGXy1XLW5VVeUSNi/g8Y29PvFZ6iFGn7u58dabEHvIrqGAz4DbTxwCAKsHHExs0Q48b0eF0W9dQ3OZOg9KE0oaQ979UhmHiXgyrdYFIYddOScMRqk7nuOIJK2BhYXdQ2+cZmhKPG8Dtfi6kbX7Ilrw56bNwZCNYBe6FwLhqCxZLMe7hBzM46+XqhEHAvZGi5CFcVl4NPPf03WW7BMkZ7Ps6p8KyNKsDaXFwpZcyvis12m4J5MHiXs688RkK6p+fx3tS37V3YEldtOwC63rBr9FVs+GPHt3U6j4b9ZQBTEUuu3jJzQuONtBGw9imiaC2hI/hhwwadxzzcLKLc7E4zNkxIkG/tEz+lqBP261uPg2w7GH6QykNFJwxMB36dWhcWnENQv/Mad9gLOH0u+db1eZacsIPsaF224wVXya0fQx+izEwGnuYDfQtC9FdA1kZlMOxWC8k2pBHyxVOOgHXcKRq8LmQg4DYX4FoKyyUH/b4WgDsdWo25sWmsqBHUxD0d8PFNS8Tt1jKdC0EX68MC+rrU4khmm+SsLmLCxU2lqNxHw2w7Gi+7BiJXuLQU8Y/P4l3YwEwHl3czW7cc7+2suoOexUxaQfz8RPd6OEnLkzM1EQOdweCg6trAKDj2/Px1Bv1nAaS7gfxWCTgRkQ0rAbyEoe1mqOPzHZgH/s0T+ZwnIisrfP1r/IXMBf3chKK9bEVCXPdu8s+WRGBpnw+E+pwQ8KJSAbmJt4WQer3FeioVBqoYv6KNT/gyBuGoVOddhA82WFKhIT/uKHIRkDfvepSSpTgmQ23rmQmcx6zjb2HFOmLim4dUNhXE+HiSRLM55DL35XLZFyZKRhBfrSgNDW2jLPE8a8t4TC87Nnv78I3kpJLvehCkLSEl0zElQDQfYL7wlKoT0fiR7PxTgoRxGXK5rSkCzVJZwe0t3VCzO9PiHd5LQ91tQQuqbvUHsxeYM+2i4xKU0hh3Z4EMC1yBd4kx9yglZW5oPXaG/2gJ8riH6hizoo6zr2jIuKAH5vNnA857HKLttsUvOxe4BLfO+tTkvsy5h/U0D5wtx2tLw2Zx4r/0BTtqdi4vLsTiSQlIbOJguF2dz5mCT5imlcDo9KQFRdDsSA10+WUCpR3ntUEIGjLmER8tauLhEL42s7dKCK5uNlNgbSsDzMfshIL0GKAF7O2ThvC+KOI+UO0vsaLeFTrhEOBfT4c8R8DPE+nftsfi3EVAAJgJHn83iiOxCxeivdL0E99O8DVe3p42X0rsC51Dy7ZpRdrmBhZ0GMNvNUZrKCuAQzilks95DxWj0Cr5UlgeXe+jiiYB56KygsfnPNdB9sn6LzICE03gcM/2WxbixAjgsRYUSC2KXRA4loG5VKkqKXZCTy5WSdFHyJsrOJgP08facg7U6UPzIexr+dZ5+Ad1/yTEwDdNgRrU0uBxOVzQVgiahvobtoqfh9vrVXIm+C+gho5KGw/Wa/n4u0nvwFGEZl/r9aeBNtfshYGAkdYcP40ADWydlUIhzGq4m/b0H8zpKMTxHr8Gqg0boEF6g8mL1rLF93l/gxcqsDat5UJHVij+Dw0kyBrNoRvLm+QWsP/u40kz6dDg9mE8wsr2G0jDZacZKllV6/g0Zhydu3hlM6l/AvbD08+ktDVfPW4GFjb35i4A7dePAU+aCuFwFTI6zsX6DM24ZDKw9q/DKoyTVe1nAgYQGzbhKhxtYPC/Fa9Zxmj8WrrJzfv63LZb+IVnA310IyvA6AT86zXF0tfeK8bwjAk1+YRFIS0qi1PJXQFiJ/h8IvWoYw/sugokLNS4mApqHK+S2FcVF/Rk6sBKsDI494+CJgBYrRNC67+VPFpB7vOcUaqaE41DxEjwTsi007lxAAXkZMBHQxxcJRTtBpddgfd4AZuLlDwF3/fkE9GlBCcge6HMFFpSAtvbm6cqz+wQfngGBk1zfULLfUQLuHX8LmyCbt8nReQGxGbmcsoDBLXBZLPX+Bixn5aLcM+nxD/d3B/Ztx+FI5CnRvPnDhkd4FFEgl7pCUPPMwXy8eBxybnfEfV4toGffRpzN+Po6EdDYhHTNr1eDSLBACUga4OJQ3y0S8g71FazZTmqDYUHPj/Sot+CNBhOHj27WYc/jH0DWJ/r61VXSjAeOAnClT3sZrgkrEj2GEdZZQAmorhQRv4pHAc+MS3D2Uj/7aZloC3iW09/fXF0Dz+C9AXO/eqHIOj01vHzyKWghy6D0kEjjH1xT4t/PhP6HEFD6E1nAbyHoREBsIZjawbj7zoUpCyjNbjKe2sF8CcgN9jyehkI8Q34MXtLF/MkCGhvZBtyOlJTfLOC5xhiW7IP+WzJyp281aRMIcash+I6G39Yb7dNFlo09tNAquiaej0DsVzzy7z0l25eAzAZT4liaAvrqRS+oqSNobKoG/s4F/A6F8ESTkk26BA+wa13F8M0C4kRVQTsFahug42jgoKPHt/jsBZwI+M0Cvo2H3v5CwG87mImA50FeTYWgjuQ37C8EnLKA7vsSgGM0GoqIxozTXkDpGrHYvY3DiG+57wbzofmMlj+oCj7OeDkYxIS+P2O57lQIOvJv+vU3C9jEfP4zFOIGz5+OoNLq9EbOYA4sjtdR9TMUwvEVQ8dOQAltdhhPhaAQUSJ+s4C/tIORSDfEHkeDUb186VEgLVoVwd+1g/n1i/8DwpHKaQ==</prop>
			<obj name="TemperatureLog" class="TemperatureLog" version="2">
				<prop name="Times">TEFSWgAA6Z0AAIDpmFAAAAD0AQAAjgMAACgFAADMBgAAZggAAAAKAACaCwAAPg0AANgOAAByEAAADBIAAKYTAABKFQAA5BYAAH4YAAAYGgAAvBsAAFYdAADwHgAAlCAAAC4iAADIIwAAYiUAAAYnAACgKAAAOioAANQrAABuLQAAEi8AAKwwAABGMgAA4DMAAIQ1AAAeNwAAuDgAAFw6AAD2OwAAkD0AACo/AADOQAAAaEIAAAJEAACcRQAANkcAANpIAAB0SgAADkwAALJNAABMTwAA5lAAAIBSAAAkVAAAvlUAAFhXAADyWAAAjFoAADBcAADKXQAAZF8AAAhhAACiYgAAPGQAANZlAAB6ZwAAFGkAAK5qAABIbAAA4m0AAIZvAAAgcQAAunIAAFR0AAD4dQAAkncAACx5AADQegAAanwAAAR+AACefwAAQoEAANyCAAB2hAAAEIYAAKqHAABOiQAA6IoAAIKMAAAmjgAAwI8AAFqRAAD0kgAAmJQAADKWAADMlwAAZpkAAACbAACknAAAPp4AANifAAB8oQAAFqMAALCkAABKpgAA7qcAAIipAAAiqwAAvKwAAGCuAAD6rwAAlLEAAC6zAADItAAAbLYAAAa4AACguQAARLsAAN68AAB4vgAAEsAAALbBAABQwwAA6sQAAITGAAAeyAAAwskAAFzLAAD2zAAAkM4AADTQAADO0QAAaNMAAAzVAACm1gAAQNgAANrZAAB+2wAAGN0AALLeAABM4AAA5uEAAIrjAAAk5QAAvuYAAFjoAAD86QAAlusAADDtAADU7gAAbvAAAAjyAACi8wAARvUAAOD2AAB6+AAAFPoAAK77AABS/QAA7P4AAIYAAQAgAgEAxAMBAF4FAQD4BgEAnAgBADYKAQDQCwEAag0BAA4PAQCoEAEAQhIBANwTAQB2FQEAGhcBALQYAQBOGgEA6BsBAIwdAQAmHwEAwCABAGQiAQD+IwEAmCUBADInAQDWKAEAcCoBAAosAQCkLQEASC8BAOIwAQB8MgEAFjQBALA1AQBUNwEA7jgBAIg6AQAiPAEAxj0BAGA/AQD6QAEAnkIBADhEAQDSRQEAbEcBABBJAQCqSgEAREwBAN5NAQB4TwEAHFEBALZSAQBQVAEA6lUBAI5XAQAoWQEAwloBAGZcAQAAXgEAml8BADRhAQDYYgEAcmQBAAxmAQCmZwEAQGkBAORqAQB+bAEAGG4BALJvAQBWcQEA8HIBAIp0AQAudgEAyHcBAGJ5AQD8egEAoHwBADp+AQDUfwEAboEBAAiDAQCshAEARoYBAOCHAQB6iQEAHosBALiMAQBSjgEA9o8BAJCRAQAqkwEAxJQBAF6WAQACmAEAnJkBADabAQDQnAEAdJ4BAA6gAQCooQEATKMBAOakAQCApgEAGqgBALSpAQBYqwEA8qwBAIyuAQAmsAEAyrEBAGSzAQD+tAEAorYBADy4AQDWuQEAcLsBABS9AQCuvgEASMABAOLBAQB8wwEAIMUBALrGAQBUyAEA+MkBAJLLAQAszQEAxs4BAGrQAQAE0gEAntMBADjVAQDS1gEAdtgBABDaAQCq2wEARN0BAOjeAQCC4AEAHOIBAMDjAQBa5QEA9OYBAI7oAQAo6gEAzOsBAGbtAQAA7wEAmvABAD7yAQDY8wEAcvUBABb3AQCw+AEASvoBAOT7AQCI/QEAIv8BALwAAgBWAgIA8AMCAJQFAgAuBwIAyAgCAGIKAgAGDAIAoA0CADoPAgDeEAIAeBICABIUAgCsFQIAUBcCAOoYAgCEGgIAHhwCALgdAgBcHwIA9iACAJAiAgAqJAIAziUCAGgnAgACKQIApioCAEAsAgDaLQIAdC8CABgxAgCyMgIATDQCAOY1AgCANwIAJDkCAL46AgBYPAIA8j0CAJY/AgAwQQIAykICAG5EAgAIRgIAokcCADxJAgDWSgIAekwCABROAgCuTwIASFECAOxSAgCGVAIAIFYCAMRXAgBeWQIA+FoCAJJcAgA2XgIA0F8CAGphAgAEYwIAnmQCAEJmAgDcZwIAdmkCABBrAgC0bAIATm4CAOhvAgCCcQIAJnMCAMB0AgBadgIA/ncCAJh5AgAyewIAzHwCAGZ+AgAKgAIApIECAD6DAgDihAIAfIYCABaIAgCwiQIASosCAO6MAgCIjgIAIpACALyRAgBgkwIA+pQCAJSWAgA4mAIA0pkCAGybAgAGnQIAqp4CAESgAgDeoQIAeKMCABKlAgC2pgIAUKgCAOqpAgCEqwIAKK0CAMKuAgBcsAIAALICAJqzAgA0tQIAzrYCAHK4AgAMugIAprsCAEC9AgDavgIAfsACABjCAgCywwIATMUCAPDGAgCKyAIAJMoCAMjLAgBizQIA/M4CAJbQAgAw0gIA1NMCAG7VAgAI1wIAotgCAEbaAgDg2wIAet0CAB7fAgC44AIAUuICAOzjAgCQ5QIAKucCAMToAgBe6gIA+OsCAJztAgA27wIA0PACAGryAgAO9AIAqPUCAEL3AgDm+AIAgPoCABr8AgC0/QIAWP8CAPIAAwCMAgMAJgQDAMAFAwBkBwMA/ggDAJgKAwAyDAMA1g0DAHAPAwAKEQMArhIDAEgUAwDiFQMAfBcDACAZAwC6GgMAVBwDAO4dAwCIHwMALCEDAMYiAwBgJAMA+iUDAJ4nAwA4KQMA0ioDAHYsAwAQLgMAqi8DAEQxAwDoMgMAgjQDABw2AwC2NwMAUDkDAPQ6AwCOPAMAKD4DAMw/AwBmQQMAAEMDAJpEAwA0RgMA2EcDAHJJAwAMSwMApkwDAEpOAwDkTwMAflEDACJTAwC8VAMAVlYDAPBXAwCKWQMALlsDAMhcAwBiXgMA/F8DAKBhAwA6YwMA1GQDAHhmAwASaAMArGkDAEZrAwDqbAMAhG4DAB5wAwC4cQMAUnMDAPZ0AwCQdgMAKngDAMR5AwBoewMAAn0DAJx+AwBAgAMA2oEDAHSDAwAOhQMAqIYDAEyIAwDmiQMAgIsDABqNAwC+jgMAWJADAPKRAwCWkwMAMJUDAMqWAwBkmAMACJoDAKKbAwA8nQMA1p4DAHCgAwAUogMArqMDAEilAwDipgMAhqgDACCqAwC6qwMAXq0DAPiuAwCSsAMALLIDANCzAwBqtQMABLcDAJ64AwA4ugMA3LsDAHa9AwAQvwMAtMADAE7CAwDowwMAgsUDABzHAwDAyAMAWsoDAPTLAwCOzQMAMs8DAMzQAwBm0gMACtQDAKTVAwA+1wMA2NgDAHzaAwAW3AMAsN0DAErfAwDu4AMAiOIDACLkAwC85QMAYOcDAProAwCU6gMALuwDAMjtAwBs7wMABvEDAKDyAwA69AMA3vUDAHj3AwAS+QMArPoDAFD8AwDq/QMAhP8DAB4BBADCAgQAXAQEAPYFBACaBwQANAkEAM4KBABoDAQAAg4EAKYPBABAEQQA2hIEAHQUBAAYFgQAshcEAEwZBADwGgQAihwEACQeBAC+HwQAYiEEAPwiBACWJAQAMCYEAMonBABuKQQACCsEAKIsBAA8LgQA4C8EAHoxBAAUMwQAuDQEAFI2BADsNwQAhjkEACA7BADEPAQAXj4EAPg/BACSQQQANkMEANBEBABqRgQADkgEAKhJBABCSwQA3EwEAIBOBAAaUAQAtFEEAE5TBADoVAQAjFYEACZYBADAWQQAWlsEAP5cBACYXgQAMmAEANZhBABwYwQACmUEAKRmBAA+aAQA4mkEAHxrBAAWbQQAsG4EAFRwBADucQQAiHMEACx1BADGdgQAYHgEAPp5BACUewQAOH0EANJ+BABsgAQABoIEAKqDBABEhQQA3oYEAHiIBAAcigQAtosEAFCNBAD0jgQAjpAEACiSBADCkwQAZpUEAACXBACamAQANJoEANibBABynQQADJ8EAKagBABKogQA5KMEAH6lBAAYpwQAvKgEAFaqBADwqwQAiq0EAC6vBADIsAQAYrIEAPyzBACgtQQAOrcEANS4BABuugQAErwEAKy9BABGvwQA4MAEAITCBAAexAQAuMUEAFLHBAD2yAQAkMoEACrMBADEzQQAaM8EAALRBACc0gQANtQEANrVBAB01wQADtkEAKjaBABM3AQA5t0EAIDfBAAa4QQAtOIEAFjkBADy5QQAlucEADDpBADK6gQAZOwEAP7tBACY7wQAPPEEANbyBABw9AQACvYEAK73BABS+QQA7PoEAJD8BAAq/gQAxP8EAF4BBQACAwUAnAQFADYGBQDQBwUAdAkFAA4LBQCoDAUATA4FAOYPBQCAEQUAGhMFAL4UBQBYFgUA8hcFAIwZBQAmGwUAyhwFAGQeBQD+HwUAoiEFADwjBQDWJAUAcCYFABQoBQCuKQUASCsFAOIsBQB8LgUAIDAFALoxBQBUMwUA7jQFAJI2BQAsOAUAxjkFAGo7BQAEPQUAnj4FADhABQDcQQUAdkMFABBFBQCqRgUAREgFAOhJBQCCSwUAHE0FALZOBQBaUAUA9FEFAI5TBQAoVQUAzFYFAGZYBQAAWgUApFsFAD5dBQDYXgUAcmAFABZiBQCwYwUASmUFAORmBQB+aAUAImoFALxrBQBWbQUA8G4FAJRwBQAucgUAyHMFAGx1BQAGdwUAoHgFADp6BQDeewUAeH0FABJ/BQCsgAUARoIFAOqDBQCEhQUAHocFAMKIBQBcigUA9osFAJCNBQA0jwUAzpAFAGiSBQAClAUAnJUFAECXBQDamAUAdJoFAA6cBQCynQUATJ8FAOagBQCAogUAJKQFAL6lBQBYpwUA/KgFAJaqBQAwrAUAyq0FAG6vBQAIsQUAorIFADy0BQDWtQUAercFABS5BQCuugUASLwFAOy9BQCGvwUAIMEFAMTCBQBexAUA+MUFAJLHBQA2yQUA0MoFAGrMBQAEzgUAns8FAELRBQDc0gUAdtQFABDWBQC01wUATtkFAOjaBQCC3AUAJt4FAMDfBQBa4QUA/uIFAJjkBQAy5gUAzOcFAHDpBQAK6wUApOwFAD7uBQDY7wUAfPEFABbzBQCw9AUASvYFAO73BQCI+QUAIvsFALz8BQBg/gUA+v8FAJQBBgA4AwYA0gQGAGwGBgAGCAYAqgkGAEQLBgDeDAYAeA4GABIQBgC2EQYAUBMGAOoUBgCEFgYAKBgGAMIZBgBcGwYA9hwGAJoeBgA0IAYAziEGAHIjBgAMJQYApiYGAEAoBgDkKQYAfisGABgtBgCyLgYATDAGAPAxBgCKMwYAJDUGAL42BgBiOAYA/DkGAJY7BgAwPQYA1D4GAG5ABgAIQgYArEMGAEZFBgDgRgYAekgGABRKBgC4SwYAUk0GAOxOBgCGUAYAKlIGAMRTBgBeVQYA+FYGAJxYBgA2WgYA0FsGAHRdBgAOXwYAqGAGAEJiBgDcYwYAgGUGABpnBgC0aAYATmoGAPJrBgCMbQYAJm8GAMBwBgBkcgYA/nMGAJh1BgA8dwYA1ngGAHB6BgAKfAYApH0GAEh/BgDigAYAfIIGABaEBgC6hQYAVIcGAO6IBgCIigYALIwGAMaNBgBgjwYABJEGAJ6SBgA4lAYA0pUGAHaXBgAQmQYAqpoGAEScBgDenQYAgp8GAByhBgC2ogYAUKQGAPSlBgCOpwYAKKkGAMKqBgBmrAYAAK4GAJqvBgA+sQYA2LIGAHK0BgAMtgYAsLcGAEq5BgDkugYAfrwGABi+BgC8vwYAVsEGAPDCBgCUxAYALsYGAMjHBgBiyQYABssGAKDMBgA6zgYA1M8GAHjRBgAS0wYArNQGAEbWBgDg1wYAhNkGAB7bBgC43AYAXN4GAPbfBgCQ4QYAKuMGAMTkBgBo5gYAAugGAJzpBgA26wYA2uwGAHTuBgAO8AYAsvEGAEzzBgDm9AYAgPYGABr4BgC++QYAWPsGAPL8BgCM/gYAMAAHAMoBBwBkAwcA/gQHAKIGBwA8CAcA1gkHAHoLBwAUDQcArg4HAEgQBwDiEQcAhhMHACAVBwC6FgcAVBgHAPgZBwCSGwcALB0HAMYeBwBqIAcABCIHAJ4jBwBCJQcA3CYHAHYoBwAQKgcAtCsHAE4tBwDoLgcAgjAHABwyBwDAMwcAWjUHAPQ2BwCOOAcAMjoHAMw7BwBmPQcAAD8HAKRABwA+QgcA2EMHAHxFBwAWRwcAsEgHAEpKBwDkSwcAiE0HACJPBwC8UAcAYFIHAPpTBwCUVQcALlcHANJYBwBsWgcABlwHAKBdBwA6XwcA3mAHAHhiBwASZAcArGUHAFBnBwDqaAcAhGoHAB5sBwDCbQcAXG8HAPZwBwCacgcANHQHAM51BwBodwcAAnkHAKZ6BwBAfAcA2n0HAHR/BwAYgQcAsoIHAEyEBwDmhQcAiocHACSJBwC+igcAYowHAPyNBwCWjwcAMJEHAMqSBwBulAcACJYHAKKXBwA8mQcA4JoHAHqcBwAUngcArp8HAFKhBwDsogcAhqQHACqmBwDEpwcAXqkHAPiqBwCSrAcANq4HANCvBwBqsQcABLMHAKi0BwBCtgcA3LcHAHa5BwAauwcAtLwHAE6+BwDyvwcAjMEHACbDBwDAxAcAZMYHAP7HBwCYyQcAMssHAMzMBwBwzgcACtAHAKTRBwA+0wcA4tQHAHzWBwAW2AcAutkHAFTbBwDu3AcAiN4HACzgBwDG4QcAYOMHAPrkBwCU5gcAOOgHANLpBwBs6wcABu0HAKruBwBE8AcA3vEHAILzBwAc9QcAtvYHAFD4BwD0+QcAjvsHACj9BwDC/gcAXAAIAAACCACaAwgANAUIAM4GCAByCAgADAoIAKYLCABKDQgA5A4IAH4QCAAYEggAvBMIAFYVCADwFggAihgIACQaCADIGwgAYh0IAPweCACWIAgAOiIIANQjCABuJQgAEicIAKwoCABGKggA4CsIAHotCAAeLwgAuDAIAFIyCADsMwgAkDUIACo3CADEOAgAXjoIAAI8CACcPQgANj8IANpACAB0QggADkQIAKhFCABCRwgA5kgIAIBKCAAaTAgAtE0IAFhPCADyUAgAjFIIACZUCADKVQgAZFcIAP5YCACiWggAPFwIANZdCABwXwgAFGEIAK5iCABIZAgA4mUIAHxnCAAgaQgAumoIAFRsCADubQgAkm8IACxxCADGcggAYHQIAAR2CACedwgAOHkIANx6CAB2fAgAEH4IAKp/CABEgQgA6IIIAIKECAAchggAtocIAFqJCAD0iggAjowIACiOCADMjwgAZpEIAACTCACalAgAPpYIANiXCABymQgADJsIALCcCABKnggA5J8IAIihCAAiowgAvKQIAFamCADwpwgAlKkIAC6rCADIrAgAYq4IAAawCACgsQgAOrMIAN60CAB4tggAErgIAKy5CABQuwgA6rwIAIS+CAAewAgAuMEIAFzDCAD2xAgAkMYIACrICADOyQgAaMsIAALNCACczggAQNAIANrRCAB00wgAGNUIALLWCABM2AgA5tkIAIDbCAAk3QgAvt4IAFjgCADy4QgAluMIADDlCADK5ggAZOgIAAjqCACi6wgAPO0IAODuCAB68AgAFPIIAK7zCABI9QgA7PYIAIb4CAAg+ggAxPsIAF79CAD4/ggAkgAJACwCCQDQAwkAagUJAAQHCQCeCAkAQgoJANwLCQB2DQkAEA8JALQQCQBOEgkA6BMJAIIVCQAmFwkAwBgJAFoaCQD0GwkAmB0JADIfCQDMIAkAZiIJAAokCQCkJQkAPicJANgoCQB8KgkAFiwJALAtCQBKLwkA7jAJAIgyCQAiNAkAxjUJAGA3CQD6OAkAlDoJAC48CQDSPQkAbD8JAAZBCQCgQgkAREQJAN5FCQB4RwkAEkkJALZKCQBQTAkA6k0JAIRPCQAoUQkAwlIJAFxUCQAAVgkAmlcJADRZCQDOWgkAaFwJAAxeCQCmXwkAQGEJANpiCQB+ZAkAGGYJALJnCQBMaQkA8GoJAIpsCQAkbgkAyG8JAGJxCQD8cgkAlnQJADB2CQDUdwkAbnkJAAh7CQCifAkARn4JAOB/CQB6gQkAHoMJALiECQBShgkA7IcJAIaJCQAqiwkAxIwJAF6OCQD4jwkAnJEJADaTCQDQlAkAapYJAA6YCQComQkAQpsJAOacCQCAngkAGqAJALShCQBOowkA8qQJAIymCQAmqAkAwKkJAGSrCQD+rAkAmK4JADKwCQDWsQkAcLMJAAq1CQCktgkASLgJAOK5CQB8uwkAIL0JALq+CQBUwAkA7sEJAIjDCQAsxQkAxsYJAGDICQD6yQkAnssJADjNCQDSzgkAbNAJABDSCQCq0wkARNUJAOjWCQCC2AkAHNoJALbbCQBa3QkA9N4JAI7gCQAo4gkAwuMJAGblCQAA5wkAmugJADTqCQDY6wkAcu0JAAzvCQCm8AkASvIJAOTzCQB+9QkAIvcJALz4CQBW+gkA8PsJAIr9CQAu/wkAyAAKAGICCgD8AwoAoAUKADoHCgDUCAoAbgoKABIMCgCsDQoARg8KAOoQCgCEEgoAHhQKALgVCgBSFwoA9hgKAJAaCgAqHAoAxB0KAGgfCgACIQoAnCIKADYkCgDaJQoAdCcKAA4pCgCoKgoATCwKAOYtCgCALwoAGjEKAL4yCgBYNAoA8jUKAIw3CgAwOQoAyjoKAGQ8CgAIPgoAoj8KADxBCgDWQgoAcEQKABRGCgCuRwoASEkKAOJKCgCGTAoAIE4KALpPCgBUUQoA7lIKAJJUCgAsVgoAxlcKAGpZCgAEWwoAnlwKADheCgDcXwoAdmEKABBjCgCqZAoATmYKAOhnCgCCaQoAJmsKAMBsCgBabgoA9G8KAJhxCgAycwoAzHQKAGZ2CgAAeAoApHkKAD57CgDYfAoAhn4KACCACgC6gQoAVIMKAPiECgCShgoALIgKANCJCgBqiwoABI0KAJ6OCgBCkAoA3JEKAHaTCgAQlQoAqpYKAE6YCgDomQoAgpsKABydCgDAngoAWqAKAPShCgCYowoAMqUKAMymCgBmqAoAAKoKAKSrCgA+rQoA2K4KAHKwCgAWsgoAsLMKAEq1CgDktgoAiLgKACK6CgC8uwoAYL0KAPq+CgCUwAoALsIKAMjDCgBsxQoABscKAKDICgA6ygoA3ssKAHjNCgASzwoArNAKAFDSCgDq0woAhNUKACjXCgDC2AoAXNoKAPbbCgCQ3QoANN8KAM7gCgBo4goAAuQKAKblCgBA5woA2ugKAHTqCgAY7AoAsu0KAEzvCgDm8AoAivIKACT0CgC+9QoAWPcKAPz4CgCW+goAMPwKANT9CgBu/woACAELAKICCwA8BAsA4AULAHoHCwAUCQsArgoLAFIMCwDsDQsAhg8LACARCwDEEgsAXhQLAPgVCwCcFwsANhkLANAaCwBqHAsABB4LAKgfCwBCIQsA3CILAHYkCwAaJgsAtCcLAE4pCwDoKgsAjCwLACYuCwDALwsAZDELAP4yCwCYNAsAMjYLAMw3CwBwOQsACjsLAKQ8CwA+PgsA4j8LAHxBCwAWQwsAsEQLAFRGCwDuRwsAiEkLACJLCwDGTAsAYE4LAPpPCwCUUQsALlMLANJUCwBsVgsAEFgLAKpZCwBEWwsA3lwLAIJeCwAcYAsAtmELAFBjCwDqZAsAjmYLAChoCwDCaQsAXGsLAABtCwCabgsANHALANhxCwBycwsADHULAKZ2CwBAeAsA5HkLAH57CwAYfQsAsn4LAFaACwDwgQsAioMLACSFCwDIhgsAYogLAPyJCwCgiwsAOo0LANSOCwBukAsACJILAKyTCwBGlQsA4JYLAHqYCwAemgsAuJsLAFKdCwDsngsAhqALACqiCwDEowsAaKULAAKnCwCcqAsANqoLANCrCwB0rQsADq8LAKiwCwBCsgsA5rMLAIC1CwAatwsAtLgLAFi6CwDyuwsAjL0LADC/CwDKwAsAZMILAP7DCwCYxQsAPMcLANbICwBwygsACswLAK7NCwBIzwsA4tALAHzSCwAg1AsAutULAFTXCwD42AsAktoLACzcCwDG3QsAYN8LAAThCwCe4gsAOOQLANLlCwB25wsAEOkLAKrqCwBE7AsA6O0LAILvCwAc8QsAwPILAFr0CwD09QsAjvcLACj5CwDM+gsAZvwLAAD+CwCa/wsAPgEMANgCDAByBAwAFgYMALAHDABKCQwA5AoMAH4MDAAiDgwAvA8MAFYRDADwEgwAlBQMAC4WDADIFwwAYhkMAAYbDACgHAwAOh4MAN4fDAB4IQwAEiMMAKwkDABGJgwA6icMAIQpDAAeKwwAuCwMAFwuDAD2LwwAkDEMACozDADONAwAaDYMAAI4DACcOQwAQDsMANo8DAB0PgwADkAMALJBDABWQwwA8EQMAJRGDAAuSAwAyEkMAGJLDAAGTQwAoE4MADpQDADUUQwAeFMMABJVDACsVgwARlgMAOpZDACEWwwAHl0MALheDABSYAwA9mEMAJBjDAA0ZQwAzmYMAGhoDAACagwAnGsMAEBtDADabgwAdHAMABhyDACycwwATHUMAOZ2DACAeAwAJHoMAL57DABYfQwA8n4MAJaADAAwggwAyoMMAGSFDAD+hgwAoogMADyKDADWiwwAeo0MABSPDACukAwAUpIMAOyTDACGlQwAIJcMALqYDABemgwA+JsMAJKdDAAsnwwAxqAMAGqiDAAEpAwAnqUMAEKnDADcqAwAdqoMABqsDAC0rQwATq8MAOiwDACCsgwAJrQMAMC1DABatwwA9LgMAI66DAAyvAwAzL0MAHC/DAAKwQwApMIMAD7EDADYxQwAcscMABbJDACwygwASswMAO7NDACIzwwAItEMAMbSDABg1AwA+tUMAJTXDAAu2QwA0toMAGzcDAAG3gwAoN8MADrhDADe4gwAeOQMABLmDAC25wwAUOkMAOrqDACO7AwAKO4MAMLvDABc8QwA9vIMAJr0DAA09gwAzvcMAGj5DAAC+wwApvwMAED+DADk/wwAfgENABgDDQCyBA0AVgYNAPAHDQCKCQ0AJAsNAL4MDQBiDg0A/A8NAJYRDQAwEw0AyhQNAG4WDQAIGA0AohkNAEYbDQDgHA0Aeh4NAB4gDQC4IQ0AUiMNAOwkDQCGJg0AKigNAMQpDQBeKw0A+CwNAJwuDQA2MA0A0DENAGozDQAONQ0AqDYNAEI4DQDmOQ0AgDsNABo9DQC0Pg0ATkANAPJBDQCMQw0AJkUNAMBGDQBkSA0A/kkNAJhLDQAyTQ0A1k4NAHBQDQAKUg0ArlMNAEhVDQDiVg0AfFgNABZaDQC6Ww0AVF0NAO5eDQCIYA0ALGINAMZjDQBgZQ0A+mYNAJRoDQA4ag0A0msNAHZtDQAQbw0AqnANAERyDQDocw0AgnUNABx3DQC2eA0AUHoNAPR7DQCOfQ0AKH8NAMKADQBcgg0AAIQNAJqFDQA0hw0A2IgNAHKKDQAMjA0AsI0NAEqPDQDkkA0AfpINABiUDQC8lQ0AVpcNAPCYDQCKmg0ALpwNAMidDQBinw0A/KANAKCiDQA6pA0A1KUNAHinDQASqQ0ArKoNAEasDQDgrQ0AhK8NAB6xDQC4sg0AUrQNAPa1DQCQtw0AKrkNAMS6DQBevA0AAr4NAJy/DQA2wQ0A2sINAHTEDQAOxg0AqMcNAEzJDQDmyg0AgMwNABrODQC+zw0AWNENAPLSDQCM1A0AMNYNAMrXDQBk2Q0ACNsNAKLcDQA83g0A1t8NAHDhDQAU4w0AruQNAEjmDQDi5w0AhukNACDrDQC67A0AVO4NAPjvDQCS8Q0ALPMNAND0DQBq9g0ABPgNAJ75DQA4+w0A3PwNAHb+DQAQAA4AqgEOAE4DDgDoBA4AggYOABwIDgDACQ4AWgsOAPQMDgCODg4AMhAOAMwRDgBmEw4AABUOAJoWDgA+GA4A2BkOAHIbDgAWHQ4AsB4OAEogDgDkIQ4AfiMOACIlDgC8Jg4AVigOAPopDgCUKw4ALi0OAMguDgBiMA4ABjIOAKAzDgA6NQ4A3jYOAHg4DgASOg4AtjsOAFA9DgDqPg4AhEAOAB5CDgDCQw4AXEUOAPZGDgCQSA4AKkoOAM5LDgBoTQ4ADE8OAKZQDgBAUg4A2lMOAHRVDgAYVw4AslgOAExaDgDmWw4Ail0OACRfDgC+YA4AWGIOAPxjDgCWZQ4AMGcOANRoDgBuag4ACGwOAKJtDgA8bw4A4HAOAHpyDgAUdA4ArnUOAFJ3DgDseA4AhnoOACB8DgDEfQ4AXn8OAPiADgCcgg4ANoQOANCFDgBqhw4ABIkOAKiKDgBCjA4A3I0OAHaPDgAakQ4AtJIOAE6UDgDolQ4AjJcOACaZDgDAmg4AWpwOAP6dDgCYnw4AMqEOAMyiDgBmpA4ACqYOAKSnDgA+qQ4A4qoOAHysDgAWrg4Auq8OAFSxDgDusg4AiLQOACK2DgDGtw4AYLkOAPq6DgCUvA4ALr4OANK/DgBswQ4ABsMOAKrEDgBExg4A3scOAILJDgAcyw4AtswOAFDODgDqzw4AjtEOACjTDgDC1A4AXNYOAADYDgCa2Q4ANNsOANjcDgBy3g4ADOAOAKbhDgBA4w4A5OQOAH7mDgAY6A4AsukOAFbrDgDw7A4Aiu4OACTwDgDI8Q4AYvMOAPz0DgCg9g4AOvgOANT5DgBu+w4ACP0OAKz+DgBGAA8A4AEPAHoDDwAeBQ8AuAYPAFIIDwDsCQ8AkAsPACoNDwDEDg8AXhAPAAISDwCcEw8ANhUPANAWDwB0GA8ADhoPAKgbDwBMHQ8A5h4PAIAgDwAaIg8AtCMPAFglDwDyJg8AjCgPADAqDwDKKw8AZC0PAP4uDwCYMA8APDIPANYzDwBwNQ8ACjcPAK44DwBIOg8A4jsPAHw9DwAgPw8AukAPAFRCDwD4Qw8AkkUPACxHDwDGSA8AYEoPAARMDwCeTQ8AOE8PANJQDwB2Ug8AEFQPAKpVDwBEVw8A6FgPAIJaDwAcXA8AwF0PAFpfDwD0YA8AjmIPAChkDwDMZQ8AZmcPAABpDwCaag8ANGwPANhtDwBybw8AFnEPALByDwBKdA8A5HUPAH53DwAieQ8AvHoPAFZ8DwDwfQ8AlH8PAC6BDwDIgg8AYoQPAAaGDwCghw8AOokPAN6KDwB4jA8AEo4PAKyPDwBGkQ8A6pIPAISUDwAelg8AuJcPAFyZDwD2mg8AkJwPADSeDwDOnw8AaKEPAAKjDwCcpA8AQKYPANqnDwB0qQ8ADqsPAKisDwBMrg8A5q8PAIqxDwAksw8AvrQPAFi2DwDytw8AlrkPADC7DwDKvA8AZL4PAAjADwCiwQ8APMMPANbEDwBwxg8AFMgPAK7JDwBSyw8A7MwPAIbODwAg0A8AutEPAF7TDwD41A8AktYPACzYDwDQ2Q8AatsPAATdDwCo3g8AQuAPANzhDwB24w8AGuUPAL7mDwBY6A8A8ukPAJbrDwAw7Q8Ayu4PAGTwDwAI8g8AovMPADz1DwDg9g8AevgPABT6DwCu+w8ASP0PAOz+DwCGABAAIAIQALoDEABeBRAA+AYQAJIIEAAsChAAxgsQAGoNEAAEDxAAnhAQAEISEADcExAAdhUQABAXEACqGBAAThoQAOgbEACMHRAAJh8QAMAgEABaIhAA9CMQAJglEAAyJxAAzCgQAGYqEAAKLBAApC0QAD4vEADiMBAAfDIQABY0EACwNRAASjcQAO44EACIOhAAIjwQALw9EABWPxAA+kAQAJRCEAAuRBAA0kUQAGxHEAAGSRAAoEoQAERMEADeTRAAeE8QABJREAC2UhAAUFQQAOpVEACEVxAAHlkQAMJaEABcXBAA9l0QAJpfEAA0YRAAzmIQAGhkEAAMZhAApmcQAEBpEADaahAAfmwQABhuEACybxAAVnEQAPByEACKdBAAJHYQAL53EABieRAA/HoQAJZ8EAAwfhAAyn8QAG6BEAAIgxAAooQQAEaGEADghxAAeokQAB6LEAC4jBAAUo4QAOyPEACGkRAAKpMQAMSUEABelhAA+JcQAJKZEAA2mxAA0JwQAGqeEAAOoBAAqKEQAEKjEADmpBAAgKYQABqoEAC0qRAATqsQAPKsEACMrhAAJrAQAMCxEABksxAA/rQQAJi2EAA8uBAA1rkQAHC7EAAKvRAApL4QAEjAEADiwRAAfMMQABbFEAC6xhAAVMgQAO7JEACSyxAALM0QAMbOEABg0BAA+tEQAJ7TEAA41RAA0tYQAGzYEAAQ2hAAqtsQAETdEADe3hAAeOAQABziEAC24xAAUOUQAPTmEACO6BAAKOoQAMLrEABm7RAAAO8QAJrwEAA08hAA2PMQAHL1EAAM9xAApvgQAEr6EADk+xAAfv0QABj/EAC8ABEAVgIRAPADEQCUBREALgcRAMgIEQBiChEA/AsRAKANEQA6DxEA1BARAG4SEQASFBEArBURAEYXEQDgGBEAhBoRAB4cEQC4HREAXB8RAPYgEQCQIhEAKiQRAMQlEQBoJxEAAikRAJwqEQA2LBEA2i0RAHQvEQAOMREAqDIRAEI0EQDmNREAgDcRABo5EQC+OhEAWDwRAPI9EQCMPxEAMEERAMpCEQBkRBEA/kURAKJHEQA8SREA1koRAHBMEQAKThEArk8RAEhREQDiUhEAhlQRACBWEQC6VxEAXlkRAPhaEQCSXBEALF4RAMZfEQBqYREABGMRAJ5kEQA4ZhEA3GcRAHZpEQAQaxEAqmwRAERuEQDobxEAgnERACZzEQDAdBEAWnYRAPR3EQCOeREAMnsRAMx8EQBmfhEAAIARAKSBEQA+gxEA2IQRAHKGEQAWiBEAsIkRAEqLEQDujBEAiI4RACKQEQC8kREAVpMRAPqUEQCUlhEALpgRAMiZEQBimxEABp0RAKCeEQA6oBEA3qERAHijEQASpREArKYRAFCoEQDqqREAhKsRADytEQDWrhEAerARAB6yEQC4sxEAUrURAPa2EQCQuBEAKroRAM67EQBovREAAr8RAJzAEQA2whEA2sMRAHTFEQAOxxEAqMgRAELKEQDmyxEAgM0RABrPEQC+0BEAWNIRAPLTEQCM1REAMNcRAMrYEQBk2hEA/tsRAKLdEQA83xEA1uARAHDiEQAK5BEAruURAEjnEQDs6BEAhuoRACDsEQC67REAVO8RAPjwEQCS8hEALPQRAND1EQBq9xEABPkRAJ76EQA4/BEA3P0RAHb/EQAQARIAqgISAEQEEgDoBRIAggcSACYJEgDAChIAWgwSAPQNEgCODxIAMhESAMwSEgBmFBIAABYSAJoXEgA+GRIA2BoSAHIcEgAWHhIAsB8SAEohEgDkIhIAiCQSACImEgC8JxIAVikSAPAqEgCULBIALi4SANIvEgBsMRIABjMSAKA0EgA6NhIA1DcSAHg5EgASOxIAtjwSAFA+EgDqPxIAhEESAB5DEgDCRBIAXEYSAPZHEgCQSRIAKksSAM5MEgBoThIAAlASAKZREgBAUxIA2lQSAHRWEgAYWBIAslkSAExbEgDmXBIAil4SACRgEgC+YRIAWGMSAPJkEgCWZhIAMGgSANRpEgBuaxIACG0SAKJuEgA8cBIA4HESAHpzEgAUdRIArnYSAEh4EgDseRIAhnsSACp9EgDEfhIAXoASAPiBEgCSgxIANoUSANCGEgBqiBIABIoSAJ6LEgBCjRIA3I4SAICQEgAakhIAtJMSAE6VEgDolhIAjJgSACaaEgDAmxIAWp0SAPSeEgCYoBIAMqISAMyjEgBwpRIACqcSAKSoEgA+qhIA4qsSAHytEgAWrxIAsLASAEqyEgDusxIAiLUSACK3EgDGuBIAYLoSAPq7EgCUvRIAOL8SANLAEgBswhIABsQSAKrFEgBExxIA3sgSAHjKEgASzBIAts0SAFDPEgD00BIAjtISACjUEgDC1RIAXNcSAADZEgCa2hIANNwSAM7dEgBy3xIADOESAKbiEgBA5BIA5OUSAH7nEgAY6RIAsuoSAFbsEgDw7RIAiu8SACTxEgDI8hIAYvQSAPz1EgCW9xIAMPkSANT6EgBu/BIAEv4SAKz/EgBGARMA4AITAHoEEwAeBhMAuAcTAFIJEwDsChMAhgwTACoOEwDEDxMAXhETAAITEwCcFBMANhYTANAXEwB0GRMADhsTAKgcEwBCHhMA5h8TAIAhEwAaIxMAtCQTAFgmEwDyJxMAjCkTADArEwDKLBMAZC4TAP4vEwCYMRMAPDMTANY0EwBwNhMACjgTAKQ5EwBIOxMA4jwTAHw+EwAgQBMAukETAFRDEwDuRBMAkkYTACxIEwDGSRMAaksTAARNEwCeThMAOFATANJREwB2UxMAEFUTAKpWEwBEWBMA3lkTAIJbEwAcXRMAwF4TAFpgEwD0YRMAjmMTAChlEwDMZhMAZmgTAABqEwCaaxMANG0TANhuEwBycBMADHITALBzEwBKdRMA5HYTAH54EwAiehMAvHsTAFZ9EwDwfhMAioATAC6CEwDIgxMAYoUTAPyGEwCgiBMAOooTANSLEwBujRMAEo8TAKyQEwBGkhMA4JMTAISVEwAelxMAuJgTAFyaEwD2mxMAkJ0TACqfEwDOoBMAaKITAAKkEwCcpRMANqcTANqoEwB0qhMADqwTALKtEwBMrxMA5rATAICyEwAktBMAvrUTAFi3EwDyuBMAlroTADC8EwDKvRMAZL8TAP7AEwCiwhMAPMQTANbFEwB6xxMAFMkTAK7KEwBIzBMA7M0TAIbPEwAg0RMAutITAFTUEwD41RMAktcTACzZEwDQ2hMAatwTAATeEwCe3xMAQuETANziEwB25BMAEOYTALTnEwBO6RMA6OoTAILsEwAc7hMAwO8TAFrxEwD08hMAmPQTADL2EwDM9xMAZvkTAAr7EwCk/BMAPv4TANj/EwB8ARQAFgMUALAEFABUBhQA7gcUAIgJFAAiCxQAvAwUAGAOFAD6DxQAlBEUAC4TFADSFBQAbBYUAAYYFACgGRQAOhsUAN4cFAB4HhQAEiAUALYhFABQIxQA6iQUAIQmFAAoKBQAwikUAFwrFAD2LBQAmi4UADQwFADOMRQAaDMUAAI1FACmNhQAQDgUANo5FAB+OxQAGD0UALI+FABWQBQA8EEUAIpDFAAkRRQAvkYUAGJIFAD8SRQAlksUADBNFADKThQAblAUAAhSFACiUxQAPFUUAOBWFAB6WBQAHloUALhbFABSXRQA7F4UAIZgFAAqYhQAxGMUAF5lFAD4ZhQAnGgUADZqFADQaxQAam0UAARvFACocBQAQnIUANxzFACAdRQAGncUALR4FABOehQA8nsUAIx9FAAmfxQAwIAUAGSCFAD+gxQAmIUUADKHFADMiBQAcIoUAAqMFACkjRQASI8UAOKQFAB8khQAIJQUALqVFABUlxQA7pgUAIiaFAAsnBQAxp0UAGCfFAD6oBQAnqIUADikFADSpRQAbKcUAAapFACqqhQARKwUAN6tFACCrxQAHLEUALayFABQtBQA9LUUAI63FAAouRQAwroUAGa8FAAAvhQAmr8UADTBFADOwhQAcsQUAAzGFACmxxQASskUAOTKFAB+zBQAGM4UALzPFABW0RQA8NIUAIrUFAAu1hQAyNcUAGLZFAD82hQAltwUADreFADU3xQAbuEUABLjFACs5BQARuYUAOrnFACE6RQAHusUALjsFABS7hQA9u8UAJDxFAAq8xQAxPQUAF72FAAC+BQAnPkUADb7FADa/BQAdP4UAA4AFQCoARUATAMVAOYEFQCABhUAGggVAL4JFQBYCxUA8gwVAIwOFQAmEBUAyhEVAGQTFQD+FBUAohYVADwYFQDWGRUAcBsVABQdFQCuHhUASCAVAOIhFQCGIxUAICUVALomFQBUKBUA7ikVAJIrFQAsLRUAxi4VAGowFQAEMhUAnjMVAEI1FQDcNhUAdjgVABA6FQCqOxUATj0VAOg+FQCCQBUAHEIVALZDFQBaRRUA9EYVAI5IFQAyShUAzEsVAGZNFQAATxUApFAVAD5SFQDYUxUAclUVAAxXFQCwWBUASloVAORbFQCIXRUAIl8VALxgFQBWYhUA+mMVAJRlFQAuZxUAyGgVAGxqFQAGbBUAoG0VADpvFQDecBUAeHIVABJ0FQCsdRUAUHcVAOp4FQCEehUAHnwVALh9FQBcfxUA9oAVAJqCFQA0hBUAzoUVAGiHFQACiRUApooVAECMFQDajRUAdI8VAA6RFQCykhUATJQVAOaVFQCKlxUAJJkVAL6aFQBYnBUA/J0VAJafFQAwoRUAyqIVAGSkFQAIphUAoqcVADypFQDgqhUAeqwVABSuFQCurxUAUrEVAOyyFQCGtBUAILYVAMS3FQBeuRUA+LoVAJK8FQAsvhUA0L8VAGrBFQAOwxUAqMQVAELGFQDcxxUAdskVABrLFQC0zBUATs4VAOjPFQCC0RUAJtMVAMDUFQBa1hUA/tcVAJjZFQAy2xUAzNwVAGbeFQAK4BUApOEVAD7jFQDi5BUAfOYVABboFQCw6RUASusVAO7sFQCI7hUAIvAVAMbxFQBg8xUA+vQVAJT2FQA4+BUA0vkVAGz7FQAG/RUAqv4VAEQAFgDeARYAeAMWABIFFgC2BhYAUAgWAPQJFgCOCxYAKA0WAMIOFgBcEBYAABIWAJoTFgA0FRYAzhYWAHIYFgAMGhYAphsWAEAdFgDkHhYAfiAWABgiFgCyIxYAViUWAPAmFgCKKBYAJCoWAMgrFgBiLRYA/C4WAJYwFgA6MhYA1DMWAG41FgAINxYAojgWAEY6FgDgOxYAhD0WAB4/FgC4QBYAUkIWAOxDFgCQRRYAKkcWAMRIFgBeShYA+EsWAJxNFgA2TxYA0FAWAHRSFgAOVBYAqFUWAEJXFgDmWBYAgFoWABpcFgC0XRYAWF8WAPJgFgCMYhYAJmQWAMBlFgBkZxYA/mgWAKJqFgA8bBYA1m0WAHBvFgAKcRYArnIWAEh0FgDidRYAfHcWABZ5FgC6ehYAVHwWAPh9FgCSfxYALIEWAMaCFgBghBYABIYWAJ6HFgA4iRYA0ooWAGyMFgAQjhYAqo8WAESRFgDokhYAgpQWAByWFgC2lxYAWpkWAPSaFgCOnBYAKJ4WAMyfFgBmoRYAAKMWAJqkFgA0phYA2KcWAHKpFgAMqxYAsKwWAEquFgDkrxYAfrEWACKzFgC8tBYAVrYWAPC3FgCUuRYALrsWAMi8FgBivhYA/L8WAKDBFgA6wxYA1MQWAHjGFgASyBYArMkWAEbLFgDqzBYAhM4WAB7QFgC40RYAUtMWAPbUFgCQ1hYAKtgWAMTZFgBo2xYAAt0WAKbeFgBA4BYA2uEWAHTjFgAO5RYAsuYWAEzoFgDm6RYAgOsWABrtFgC+7hYAWPAWAPLxFgCW8xYAMPUWAMr2FgBk+BYACPoWAKL7FgA8/RYA1v4WAHoAFwAUAhcArgMXAEgFFwDiBhcAhggXACAKFwDECxcAXg0XAPgOFwCSEBcALBIXANATFwBqFRcABBcXAJ4YFwA4GhcA3BsXAHYdFwAQHxcAtCAXAE4iFwDoIxcAgiUXACYnFwDAKBcAZCoXAAgsFwCiLRcAPC8XANYwFwB6MhcAFDQXAK41FwBINxcA7DgXAIY6FwA0PBcA2D0XAHI/FwAMQRcAsEIXAEpEFwDkRRcAfkcXACJJFwC8ShcAVkwXAPBNFwCKTxcALlEXAMhSFwBiVBcA/FUXAKBXFwA6WRcA1FoXAHhcFwASXhcArF8XAEZhFwDqYhcAhGQXAB5mFwC4ZxcAXGkXAPZqFwCQbBcAKm4XAMRvFwBocRcAAnMXAJx0FwBAdhcA2ncXAHR5FwAOexcAsnwXAEx+FwDmfxcAgIEXACSDFwC+hBcAWIYXAPKHFwCWiRcAMIsXAMqMFwBkjhcA/o8XAKKRFwA8kxcA1pQXAHqWFwAUmBcArpkXAEibFwDsnBcAhp4XACCgFwC6oRcAVKMXAPikFwCSphcALKgXAMapFwBqqxcABK0XAJ6uFwBCsBcA3LEXAHazFwAQtRcAtLYXAE64FwDouRcAgrsXACa9FwDAvhcAWsAXAPTBFwCOwxcAMsUXAMzGFwBmyBcACsoXAKTLFwA+zRcA2M4XAHzQFwAW0hcAsNMXAErVFwDu1hcAiNgXACLaFwC82xcAVt0XAPreFwCU4BcAOOIXANLjFwBs5RcABucXAKDoFwBE6hcA3usXAHjtFwAS7xcArPAXAFDyFwDq8xcAhPUXACj3FwDC+BcAXPoXAPb7FwCa/RcANP8XAM4AGABoAhgADAQYAKYFGABABxgA2ggYAHQKGAAYDBgAsg0YAEwPGADwEBgAihIYACQUGAC+FRgAYhcYAPwYGACWGhgAMBwYAModGABuHxgACCEYAKIiGABGJBgA4CUYAHonGAAUKRgAuCoYAFIsGADsLRgAhi8YACoxGADEMhgAXjQYAPg1GACSNxgANjkYANA6GABqPBgADj4YAKg/GABCQRgA3EIYAIBEGAAaRhgAtEcYAE5JGADyShgAjEwYACZOGADATxgAWlEYAP5SGACYVBgAMlYYANZXGABwWRgAClsYAKRcGABIXhgA4l8YAHxhGAAWYxgAsGQYAFRmGADuZxgAiGkYACJrGADGbBgAYG4YAARwGACecRgAOHMYANJ0GABsdhgAEHgYAKp5GABEexgA3nwYAIJ+GAAcgBgAtoEYAFCDGADqhBgAjoYYACiIGADMiRgAZosYAACNGACajhgANJAYANiRGABykxgADJUYAKaWGABAmBgA5JkYAH6bGAAYnRgAvJ4YAFagGADwoRgAiqMYAC6lGADIphgAYqgYAPypGACWqxgAOq0YANSuGABusBgAErIYAKyzGABGtRgA4LYYAIS4GAAeuhgAuLsYAFK9GAD2vhgAkMAYACrCGADEwxgAaMUYAALHGACcyBgANsoYANDLGAB0zRgADs8YAKjQGABM0hgA5tMYAIDVGAAa1xgAvtgYAFjaGADy2xgAjN0YADDfGADK4BgAZOIYAP7jGACY5RgAPOcYANboGABw6hgAFOwYAK7tGABI7xgA4vAYAIbyGAAg9BgAuvUYAFT3GAD4+BgAkvoYACz8GADQ/RgAav8YAAQBGQCeAhkAOAQZANwFGQB2BxkAEAkZAKoKGQBEDBkA6A0ZAIIPGQAcERkAthIZAFoUGQD0FRkAjhcZADIZGQDMGhkAZhwZAAAeGQCkHxkAPiEZANgiGQByJBkADCYZALAnGQBKKRkA5CoZAIgsGQAiLhkAvC8ZAFYxGQD6MhkAlDQZAC42GQDINxkAYjkZAAY7GQCgPBkAOj4ZAN4/GQB4QRkAEkMZAKxEGQBQRhkA6kcZAIRJGQAeSxkAwkwZAFxOGQD2TxkAkFEZACpTGQDOVBkAaFYZAAxYGQCmWRkAQFsZANpcGQB0XhkAGGAZALJhGQBMYxkA5mQZAIBmGQAkaBkAvmkZAFhrGQD8bBkAlm4ZADBwGQDKcRkAbnMZAAh1GQCidhkAPHgZAOB5GQB6exkAFH0ZAK5+GQBIgBkA7IEZAIaDGQAghRkAuoYZAF6IGQD4iRkAkosZADaNGQDQjhkAapAZAASSGQCokxkAQpUZANyWGQB2mBkAEJoZALSbGQBOnRkA6J4ZAIygGQAmohkAwKMZAFqlGQD+phkAmKgZADKqGQDMqxkAZq0ZAAqvGQCksBkAPrIZAOKzGQB8tRkAFrcZALC4GQBUuhkA7rsZAIi9GQAivxkAxsAZAGDCGQD6wxkAlMUZAC7HGQDSyBkAbMoZAAbMGQCqzRkARM8ZAN7QGQB40hkAHNQZALbVGQBQ1xkA6tgZAI7aGQAo3BkAwt0ZAFzfGQD24BkAmuIZADTkGQDO5RkAcucZAAzpGQCm6hkAQOwZAOTtGQB+7xkAGPEZALLyGQBW9BkA8PUZAIr3GQAk+RkAvvoZAGL8GQD8/RkAlv8ZADoBGgDUAhoAbgQaAAgGGgCsBxoARgkaAOAKGgB6DBoAHg4aALgPGgBSERoA7BIaAIYUGgAqFhoAxBcaAF4ZGgACGxoAnBwaADYeGgDQHxoAdCEaAA4jGgCoJBoAQiYaANwnGgCAKRoAGisaALQsGgBOLhoA8i8aAIwxGgAmMxoAyjQaAGQ2GgD+NxoAmDkaADw7GgDWPBoAcD4aAApAGgCkQRoASEMaAOJEGgB8RhoAIEgaALpJGgBUSxoA7kwaAIhOGgAsUBoAxlEaAGBTGgAEVRoAnlYaADhYGgDSWRoAdlsaABBdGgCqXhoARGAaAOhhGgCCYxoAHGUaALZmGgBQaBoA9GkaAI5rGgAobRoAzG4aAGZwGgAAchoAmnMaAD51GgDYdhoAcngaAAx6GgCwexoASn0aAOR+GgB+gBoAGIIaALyDGgBWhRoA8IYaAJSIGgAuihoAyIsaAGKNGgAGjxoAoJAaADqSGgDUkxoAeJUaABKXGgCsmBoARpoaAOCbGgCEnRoAHp8aALigGgBcohoA9qMaAJClGgAqpxoAzqgaAGiqGgACrBoAnK0aADavGgDasBoAdLIaAA60GgCytRoATLcaAOa4GgCAuhoAJLwaAL69GgBYvxoA8sAaAJbCGgAwxBoAysUaAGTHGgAIyRoAosoaADzMGgDWzRoAes8aABTRGgCu0hoASNQaAOzVGgCG1xoAINkaALraGgBe3BoA+N0aAJLfGgAs4RoA0OIaAGrkGgAE5hoAnucaAELpGgDc6hoAduwaABDuGgCq7xoATvEaAOjyGgCC9BoAJvYaAMD3GgBa+RoA9PoaAJj8GgAy/hoAzP8aAGYBGwAAAxsApAQbAD4GGwDYBxsAfAkbABYLGwCwDBsASg4bAO4PGwCIERsAIhMbALwUGwBgFhsA+hcbAJQZGwAuGxsAyBwbAGweGwAGIBsAoCEbAEQjGwDeJBsAeCYbABIoGwC2KRsAUCsbAOosGwCELhsAHjAbAMIxGwBcMxsA9jQbAJA2GwA0OBsAzjkbAGg7GwAMPRsApj4bAEBAGwDaQRsAfkMbABhFGwCyRhsATEgbAOZJGwCKSxsAJE0bAL5OGwBiUBsA/FEbAJZTGwAwVRsAylYbAG5YGwAIWhsAolsbADxdGwDgXhsAemAbABRiGwC4YxsAUmUbAOxmGwCGaBsAKmobAMRrGwBebRsA+G4bAJJwGwA2chsA0HMbAGp1GwAOdxsAqHgbAEJ6GwDcexsAgH0bABp/GwC0gBsAToIbAPKDGwCMhRsAJocbAMCIGwBaihsA/osbAJiNGwAyjxsA1pAbAHCSGwAKlBsApJUbAEiXGwDimBsAfJobABacGwC6nRsAVJ8bAO6gGwCIohsALKQbAMalGwBgpxsA+qgbAJSqGwA4rBsA0q0bAGyvGwAGsRsAqrIbAES0GwDetRsAgrcbABy5GwC2uhsAULwbAPS9GwCOvxsAKMEbAMLCGwBcxBsAAMYbAJrHGwA0yRsA2MobAHLMGwAMzhsAps8bAErRGwDk0hsAftQbABjWGwCy1xsAVtkbAPDaGwCK3BsAJN4bAMjfGwBi4RsA/OIbAKDkGwA65hsA1OcbAG7pGwAS6xsArOwbAEbuGwDg7xsAevEbAB7zGwC49BsAUvYbAPb3GwCQ+RsAKvsbAMT8GwBo/hsAAgAcAJwBHAA2AxwA0AQcAHQGHAAOCBwAqAkcAEILHADmDBwAgA4cABoQHAC+ERwAWBMcAPIUHACMFhwAJhgcAMoZHABkGxwA/hwcAJgeHAA8IBwA1iEcAHAjHAAUJRwAriYcAEgoHADiKRwAhiscACAtHAC6LhwAVDAcAO4xHACSMxwALDUcAMY2HABgOBwABDocAJ47HAA4PRwA3D4cAHZAHAAQQhwAqkMcAE5FHADoRhwAgkgcABxKHAC2SxwAWk0cAPROHACOUBwAKFIcAMxTHABmVRwAAFccAKRYHAA+WhwA2FscAHJdHAAWXxwAsGAcAEpiHADkYxwAfmUcACJnHAC8aBwAVmocAPBrHACUbRwALm8cAMhwHABschwABnQcAKB1HAA6dxwA3ngcAHh6HAASfBwArH0cAEZ/HADqgBwAhIIcAB6EHAC4hRwAXIccAPaIHACQihwANIwcAM6NHABojxwAApEcAKaSHABAlBwA5JUcAIiXHAAimRwAvJocAFacHAD6nRwAlJ8cAC6hHADIohwAbKQcAAamHACgpxwAOqkcAN6qHACCrBwAHK4cAMCvHABasRwA9LIcAI60HAAothwAzLccAGa5HAAAuxwApLwcAD6+HADYvxwAcsEcABbDHACwxBwASsYcAOTHHAB+yRwAIsscALzMHABWzhwA8M8cAJTRHAAu0xwAyNQcAGzWHAAG2BwAoNkcADrbHADe3BwAeN4cABLgHACs4RwAUOMcAOrkHACE5hwAHugcAMLpHABc6xwA9uwcAJDuHAAq8BwAzvEcAGjzHAAC9RwAnPYcAED4HADa+RwAdPscABj9HACy/hwATAAdAOYBHQCKAx0AJAUdAL4GHQBYCB0A8gkdAJYLHQAwDR0Ayg4dAG4QHQAIEh0AohMdADwVHQDgFh0AehgdABQaHQCuGx0AUh0dAOweHQCGIB0AICIdAMQjHQBeJR0A+CYdAJIoHQA2Kh0A0CsdAGotHQAELx0AnjAdAEIyHQDcMx0AdjUdABo3HQC0OB0ATjodAOg7HQCMPR0AJj8dAMBAHQBaQh0A9EMdAJhFHQAyRx0AzEgdAGZKHQAKTB0ApE0dAD5PHQDiUB0AfFIdABZUHQCwVR0AVFcdAO5YHQCIWh0AIlwdALxdHQBgXx0A+mAdAJRiHQAuZB0A0mUdAGxnHQAGaR0AqmodAERsHQDebR0AeG8dABxxHQC2ch0AUHQdAOp1HQCEdx0AKHkdAMJ6HQBcfB0AAH4dAJp/HQA0gR0AzoIdAHKEHQAMhh0ApocdAECJHQDaih0AfowdABiOHQCyjx0ATJEdAPCSHQCKlB0AJJYdAMiXHQBimR0A/JodAJacHQA6nh0A1J8dAG6hHQAIox0AoqQdAEamHQDgpx0AeqkdAB6rHQC4rB0AUq4dAOyvHQCQsR0AKrMdAMS0HQBeth0AArgdAJy5HQA2ux0A0LwdAHS+HQAOwB0AqMEdAELDHQDcxB0AgMYdABrIHQC0yR0ATssdAPLMHQCMzh0AJtAdAMrRHQBk0x0A/tQdAJjWHQA82B0A1tkdAHDbHQAK3R0ApN4dAEjgHQDi4R0AfOMdABblHQC65h0AVOgdAO7pHQCS6x0ALO0dAMbuHQBg8B0A+vEdAJ7zHQA49R0A0vYdAGz4HQAQ+h0AqvsdAET9HQDo/h0AggAeABwCHgC2Ax4AWgUeAPQGHgCOCB4AKAoeAMILHgBmDR4AAA8eAJoQHgA+Eh4A2BMeAHIVHgAMFx4AsBgeAEoaHgDkGx4Afh0eABgfHgC8IB4AViIeAPAjHgCUJR4ALiceAMgoHgBiKh4ABiweAKAtHgA6Lx4A1DAeAG4yHgASNB4ArDUeAEY3HgDgOB4AhDoeAB48HgC4PR4AXD8eAPZAHgCQQh4AKkQeAM5FHgBoRx4AAkkeAJxKHgA2TB4A2k0eAHRPHgAOUR4AslIeAExUHgDmVR4AgFceACRZHgC+Wh4AWFweAPJdHgCWXx4AOmEeANRiHgBuZB4AEmYeAKxnHgBGaR4A4GoeAIRsHgAebh4AuG8eAFJxHgD2ch4AkHQeACp2HgDEdx4AaHkeAAJ7HgCcfB4ANn4eANp/HgB0gR4ADoMeAKiEHgBMhh4A5oceAICJHgAaix4AvoweAFiOHgDyjx4AlpEeADCTHgDKlB4AZJYeAAiYHgCimR4APJseANacHgBwnh4AFKAeAK6hHgBIox4A4qQeAIamHgAgqB4AuqkeAF6rHgD4rB4Akq4eACywHgDQsR4AarMeAAS1HgCeth4AQrgeANy5HgB2ux4AEL0eAKq+HgBOwB4A6MEeAILDHgAmxR4AwMYeAFrIHgD0yR4AmMseADLNHgDMzh4AZtAeAADSHgCk0x4APtUeANjWHgB82B4AFtoeALDbHgBK3R4A5N4eAIjgHgAi4h4AvOMeAFblHgD65h4AlOgeAC7qHgDS6x4AbO0eAAbvHgCg8B4AOvIeAN7zHgB49R4AEvceALb4HgBQ+h4A6vseAIT9HgAo/x4AwgAfAFwCHwD2Ax8AkAUfADQHHwDOCB8AaAofAAIMHwCmDR8AQA8fANoQHwB+Eh8AGBQfALIVHwBMFx8A8BgfAIoaHwAkHB8Avh0fAGIfHwD8IB8AliIfADAkHwDKJR8AbicfAAgpHwCiKh8ARiwfAOAtHwB6Lx8AFDEfALgyHwBSNB8A7DUfAIY3HwAqOR8AxDofAF48HwD4PR8Akj8fADZBHwDQQh8AakQfAARGHwCoRx8AQkkfANxKHwCATB8AGk4fALRPHwBOUR8A8lIfAIxUHwAmVh8AwFcfAFpZHwD+Wh8AmFwfADJeHwDWXx8AcGEfAApjHwCkZB8ASGYfAOJnHwB8aR8AFmsfALBsHwBUbh8A7m8fAIhxHwAicx8AxnQfAGB2HwD6dx8AnnkfADh7HwDSfB8AbH4fABCAHwCqgR8ARIMfAN6EHwB4hh8AHIgfALaJHwBQix8A6owfAI6OHwAokB8AwpEfAGaTHwAAlR8AmpYfADSYHwDYmR8AcpsfAAydHwCmnh8AQKAfAOShHwB+ox8AGKUfALKmHwBWqB8A8KkfAIqrHwAurR8AyK4fAGKwHwD8sR8AoLMfADq1HwDUth8AbrgfAAi6HwCsux8ARr0fAOC+HwB6wB8AHsIfALjDHwBSxR8A9sYfAJDIHwAqyh8AxMsfAGjNHwACzx8AnNAfADbSHwDQ0x8AdNUfAA7XHwCo2B8AQtofAObbHwCA3R8AGt8fAL7gHwBY4h8A8uMfAIzlHwAm5x8AyugfAGTqHwD+6x8AmO0fADzvHwDW8B8AcPIfAAr0HwCu9R8ASPcfAOL4HwCG+h8AIPwfALr9HwBU/x8A+AAgAJICIAAsBCAAxgUgAGAHIAAECSAAngogADgMIADSDSAAdg8gABARIACqEiAAThQgAOgVIACCFyAAHBkgALYaIABaHCAA9B0gAI4fIAAyISAAzCIgAGYkIAAAJiAApCcgAD4pIADYKiAAciwgABYuIACwLyAASjEgAOQyIACINCAAIjYgALw3IABWOSAA8DogAJQ8IAAuPiAAyD8gAGJBIAAGQyAAoEQgADpGIADeRyAAeEkgABJLIACsTCAARk4gAOpPIACEUSAAHlMgAMJUIABcViAA9lcgAJBZIAA0WyAAzlwgAGheIAACYCAAnGEgAEBjIADaZCAAdGYgAA5oIACyaSAATGsgAOZsIACKbiAAJHAgAL5xIABYcyAA/HQgAJZ2IAAweCAAynkgAGR7IAAIfSAAon4gADyAIADWgSAAeoMgABSFIACuhiAAUoggAOyJIACGiyAAII0gAMSOIABekCAA+JEgAJKTIAA2lSAA0JYgAGqYIAAEmiAAnpsgAEKdIADcniAAdqAgABqiIAC0oyAATqUgAOimIACMqCAAJqogAMCrIABarSAA9K4gAJiwIAAysiAAzLMgAGa1IAAKtyAApLggAD66IADiuyAAfL0gABa/IACwwCAASsIgAO7DIACIxSAAIscgALzIIABgyiAA+ssgAJTNIAA4zyAA0tAgAGzSIAAG1CAAqtUgAETXIADe2CAAeNogABLcIAC23SAAUN8gAOrgIACO4iAAKOQgAMLlIABc5yAAAOkgAJrqIAA07CAAzu0gAGjvIAAM8SAApvIgAED0IADa9SAAfvcgABj5IACy+iAAVvwgAPD9IACK/yAAJAEhAMgCIQBiBCEA/AUhAJYHIQA6CSEA1AohAG4MIQAIDiEAog8hAEYRIQDgEiEAehQhABQWIQC4FyEAUhkhAOwaIQCQHCEAKh4hAMQfIQBeISEAAiMhAJwkIQA2JiEA0CchAGopIQAOKyEAqCwhAEIuIQDcLyEAgDEhABozIQC0NCEAWDYhAPI3IQCMOSEAJjshAMo8IQBkPiEA/j8hAJhBIQAyQyEA1kQhAHBGIQAKSCEApEkhAEhLIQDiTCEAfE4hABZQIQC6USEAVFMhAO5UIQCSViEALFghAMZZIQBgWyEABF0hAJ5eIQA4YCEA0mEhAGxjIQAQZSEAqmYhAERoIQDeaSEAgmshABxtIQC2biEAWnAhAPRxIQCOcyEAKHUhAMJ2IQBmeCEAAHohAJp7IQA+fSEA2H4hAHKAIQAMgiEAsIMhAEqFIQDkhiEAfoghABiKIQC8iyEAVo0hAPCOIQCKkCEALpIhAMiTIQBilSEABpchAKCYIQA6miEA1JshAHidIQASnyEArKAhAEaiIQDgoyEAhKUhAB6nIQC4qCEAUqohAParIQCQrSEAKq8hAM6wIQBosiEAArQhAJy1IQBAtyEA2rghAHS6IQAOvCEAqL0hAEy/IQDmwCEAgMIhABrEIQC+xSEAWMchAPLIIQCWyiEAMMwhAMrNIQBkzyEACNEhAKLSIQA81CEA1tUhAHDXIQAU2SEArtohAEjcIQDi3SEAht8hACDhIQC64iEAXuQhAPjlIQCS5yEALOkhANDqIQBq7CEABO4hAJ7vIQA48SEA3PIhAHb0IQAQ9iEAqvchAE75IQDo+iEAgvwhACb+IQDA/yEAWgEiAPQCIgCYBCIAMgYiAMwHIgBmCSIACgsiAKQMIgA+DiIA2A8iAHIRIgAWEyIAsBQiAEoWIgDkFyIAiBkiACIbIgC8HCIAYB4iAPofIgCeISIAQiMiANwkIgB2JiIAECgiALQpIgBOKyIA6CwiAIIuIgAcMCIAwDEiAFozIgD0NCIAjjYiADI4IgDMOSIAZjsiAAo9IgCkPiIAPkAiANhBIgB8QyIAFkUiALBGIgBKSCIA5EkiAIhLIgAiTSIAvE4iAFZQIgD6USIAlFMiAC5VIgDSViIAbFgiAAZaIgCgWyIARF0iAN5eIgB4YCIAEmIiAKxjIgBQZSIA6mYiAIRoIgAeaiIAwmsiAFxtIgD2biIAmnAiADRyIgDOcyIAaHUiAAx3IgCmeCIAQHoiANp7IgB0fSIAGH8iALKAIgBMgiIA8IMiAIqFIgAkhyIAvogiAFiKIgD8iyIAlo0iADCPIgDUkCIAbpIiAAiUIgCilSIARpciAOCYIgB6miIAFJwiALidIgBSnyIA7KAiAIaiIgAqpCIAxKUiAF6nIgD4qCIAkqoiADasIgDQrSIAaq8iAASxIgCosiIAQrQiANy1IgB2tyIAGrkiALS6IgBOvCIA8r0iAIy/IgAmwSIAwMIiAGTEIgD+xSIAmMciADLJIgDMyiIAcMwiAArOIgCkzyIAPtEiAOLSIgB81CIAFtYiALrXIgBU2SIA7toiAIjcIgAs3iIAxt8iAGDhIgD64iIAlOQiADjmIgDS5yIAbOkiAAbrIgCq7CIARO4iAN7vIgCC8SIAHPMiALb0IgBQ9iIA9PciAI75IgAo+yIAwvwiAFz+IgAAACMAmgEjADQDIwDOBCMAcgYjAAwIIwCmCSMASgsjAOQMIwB+DiMAGBAjALwRIwBWEyMA8BQjAIoWIwAkGCMAyBkjAGIbIwD8HCMAlh4jADogIwDUISMAbiMjABIlIwCsJiMARigjAOApIwB6KyMAHi0jALguIwBSMCMA7DEjAJAzIwAqNSMAxDYjAF44IwACOiMAnDsjADY9IwDaPiMAdEAjAA5CIwCoQyMATEUjAOZGIwCASCMAGkojALRLIwBYTSMA8k4jAIxQIwAmUiMAylMjAGRVIwD+ViMAolgjADxaIwDWWyMAcF0jABRfIwCuYCMASGIjAOJjIwB8ZSMAIGcjALpoIwBUaiMA7msjAJJtIwAsbyMAxnAjAGpyIwAEdCMAnnUjADh3IwDceCMAdnojABB8IwCqfSMARH8jAOiAIwCCgiMAHIQjALaFIwBahyMA9IgjAI6KIwAojCMAzI0jAGaPIwAAkSMApJIjAD6UIwDYlSMAcpcjABaZIwCwmiMASpwjAOSdIwB+nyMAIqEjALyiIwBWpCMA8KUjAJSnIwAuqSMAyKojAGKsIwAGriMAoK8jADqxIwDesiMAeLQjABK2IwCstyMAULkjAOq6IwCEvCMAHr4jALi/IwBcwSMA9sIjAJDEIwAqxiMAzscjAGjJIwACyyMAnMwjAEDOIwDazyMAdNEjABjTIwCy1CMATNYjAObXIwCU2SMALtsjAMjcIwBi3iMABuAjAKDhIwA64yMA1OQjAHjmIwAS6CMArOkjAEbrIwDq7CMAhO4jAB7wIwC48SMAXPMjAPb0IwCQ9iMANPgjAM75IwBo+yMAAv0jAJz+IwBAACQA2gEkAHQDJAAOBSQAsgYkAEwIJADmCSQAigskACQNJAC+DiQAWBAkAPwRJACWEyQAMBUkAMoWJABkGCQACBokAKIbJAA8HSQA1h4kAHogJAAUIiQAriMkAFIlJADsJiQAhigkACAqJADEKyQAXi0kAPguJACSMCQALDIkANAzJABqNSQABDckAJ44JABCOiQA3DskAHY9JAAaPyQAtEAkAE5CJADoQyQAjEUkACZHJADASCQAWkokAPRLJACYTSQAMk8kAMxQJABwUiQAClQkAKRVJAA+VyQA4lgkAHxaJAAWXCQAsF0kAEpfJADuYCQAiGIkACJkJADGZSQAYGckAPpoJACUaiQALmwkANJtJABsbyQABnEkAKByJABEdCQA3nUkAHh3JAASeSQAtnokAFB8JADqfSQAjn8kACiBJADCgiQAXIQkAPaFJACahyQANIkkAM6KJABojCQADI4kAKaPJABAkSQA2pIkAH6UJAAYliQAspckAFaZJADwmiQAipwkACSeJAC+nyQAYqEkAPyiJACWpCQAMKYkANSnJABuqSQACKskAKysJABGriQA4K8kAHqxJAAUsyQAuLQkAFK2JADstyQAhrkkACq7JADEvCQAXr4kAALAJACcwSQANsMkANDEJAB0xiQADsgkAKjJJABCyyQA3MwkAIDOJAAa0CQAtNEkAE7TJADy1CQAjNYkACbYJADK2SQAZNskAP7cJACY3iQAMuAkANbhJABw4yQACuUkAK7mJABI6CQA4ukkAHzrJAAW7SQAuu4kAFTwJADu8SQAiPMkACz1JADG9iQAYPgkAAT6JACe+yQAOP0kANL+JAB2ACUAEAIlAKoDJQBEBSUA3gYlAIIIJQAcCiUAtgslAFANJQD0DiUAjhAlACgSJQDCEyUAZhUlAAAXJQCaGCUAPholANgbJQByHSUADB8lAKYgJQBKIiUA5CMlAH4lJQAYJyUAvCglAFYqJQDwKyUAlC0lAC4vJQDIMCUAYjIlAPwzJQCgNSUAOjclANQ4JQBuOiUAEjwlAKw9JQBGPyUA6kAlAIRCJQAeRCUAuEUlAFJHJQD2SCUAkEolACpMJQDETSUAaE8lAAJRJQCcUiUAQFQlANpVJQB0VyUADlklALJaJQBMXCUA5l0lAIBfJQAaYSUAvmIlAFhkJQDyZSUAjGclADBpJQDKaiUAZGwlAAhuJQCibyUAPHElANZyJQBwdCUAFHYlAK53JQBIeSUA4nolAIZ8JQAgfiUAun8lAFSBJQD4giUAkoQlACyGJQDGhyUAaoklAASLJQCejCUAOI4lANyPJQB2kSUAEJMlAKqUJQBOliUA6JclAIKZJQAmmyUAwJwlAFqeJQD0nyUAjqElADKjJQDMpCUAZqYlAACoJQCkqSUAPqslANisJQByriUAFrAlALCxJQBKsyUA+LQlAJK2JQAsuCUA0LklAGq7JQAEvSUAnr4lAELAJQDcwSUAdsMlABDFJQCqxiUATsglAOjJJQCCyyUAHM0lAMDOJQBa0CUA9NElAJjTJQAy1SUAzNYlAGbYJQAA2iUApNslAD7dJQDY3iUAcuAlABbiJQCw4yUASuUlAOTmJQCI6CUAIuolALzrJQBg7SUA+u4lAJTwJQAu8iUA0vMlAGz1JQAG9yUAoPglADr6JQDe+yUAeP0lABL/JQCsACYAUAImAOoDJgCEBSYAHgcmAMIIJgBcCiYA9gsmAJANJgA0DyYAzhAmAGgSJgACFCYAphUmAEAXJgDaGCYAfhomABgcJgCyHSYATB8mAOYgJgCKIiYAJCQmAL4lJgBiJyYA/CgmAJYqJgAwLCYA1C0mAG4vJgAIMSYAojImADw0JgDgNSYAejcmABQ5JgC4OiYAUjwmAOw9JgCGPyYAKkEmAMRCJgBeRCYA+EUmAJJHJgA2SSYA0EomAGpMJgAETiYAqE8mAEJRJgDcUiYAgFQmABpWJgC0VyYATlkmAOhaJgCMXCYAJl4mAMBfJgBaYSYA/mImAJhkJgAyZiYAzGcmAHBpJgAKayYApGwmAEhuJgDibyYAfHEmABZzJgC6dCYAVHYmAO53JgCIeSYAInsmAMZ8JgBgfiYA+n8mAJSBJgA4gyYA0oQmAGyGJgAQiCYAqokmAESLJgDejCYAeI4mAByQJgC2kSYAUJMmAOqUJgCOliYAKJgmAMKZJgBcmyYAAJ0mAJqeJgA0oCYA2KEmAHKjJgAMpSYApqYmAECoJgDkqSYAfqsmABitJgCyriYAVrAmAPCxJgCKsyYALrUmAMi2JgBiuCYA/LkmAJa7JgA6vSYA1L4mAG7AJgAIwiYArMMmAEbFJgDgxiYAesgmAB7KJgC4yyYAUs0mAPbOJgCQ0CYAKtImAMTTJgBe1SYAAtcmAJzYJgA22iYA0NsmAHTdJgAO3yYAqOAmAEziJgDm4yYAgOUmABrnJgC+6CYAWOomAPLrJgCM7SYAJu8mAMrwJgBk8iYA/vMmAJj1JgA89yYA1vgmAHD6JgAU/CYArv0mAEj/JgDiACcAhgInACAEJwC6BScAVAcnAO4IJwCSCicALAwnAMYNJwBgDycABBEnAJ4SJwA4FCcA3BUnAHYXJwAQGScAqhonAEQcJwDoHScAgh8nABwhJwC2IicAWiQnAPQlJwCOJycAKCknAMwqJwBmLCcAAC4nAKQvJwA+MScA2DInAHI0JwAMNicAsDcnAEo5JwDkOicAfjwnACI+JwC8PycAVkEnAPBCJwCURCcALkYnAMhHJwBsSScABksnAKBMJwA6TicA1E8nAHhRJwASUycArFQnAEZWJwDqVycAhFknAB5bJwC4XCcAXF4nAPZfJwCQYScANGMnAM5kJwBoZicAAmgnAJxpJwBAaycA2mwnAHRuJwAYcCcAsnEnAExzJwDmdCcAinYnACR4JwC+eScAWHsnAPx8JwCWficAMIAnAMqBJwBkgycACIUnAKKGJwA8iCcA1oknAHqLJwAUjScAro4nAEiQJwDskScAhpMnACCVJwDElicAXpgnAPiZJwCSmycALJ0nANCeJwBqoCcABKInAJ6jJwBCpScA3KYnAHaoJwAQqicAtKsnAE6tJwDoricAjLAnACayJwDAsycAWrUnAPS2JwCYuCcAMronAMy7JwBmvScACr8nAKTAJwA+wicA2MMnAHzFJwAWxycAsMgnAFTKJwDuyycAiM0nACLPJwC80CcAYNInAPrTJwCU1ScALtcnANLYJwBs2icABtwnAKDdJwBE3ycA3uAnAHjiJwAc5CcAtuUnAFDnJwDq6CcAhOonACjsJwDC7ScAXO8nAPbwJwCa8icANPQnAM71JwBo9ycADPknAKb6JwBA/CcA5P0nAH7/JwAYASgAsgIoAEwEKADwBSgAigcoACQJKADICigAYgwoAPwNKACWDygAMBEoANQSKABuFCgACBYoAKIXKABGGSgA4BooAHocKAAUHigAuB8oAFIhKADsIigAkCQoAComKADEJygAXikoAPgqKACcLCgANi4oANAvKABqMSgADjMoAKg0KABCNigA3DcoAIA5KAAaOygAtDwoAFg+KADyPygAjEEoACZDKADARCgAZEYoAP5HKACYSSgAMksoANZMKABwTigAClAoAKRRKABIUygA4lQoAHxWKAAgWCgAulkoAFRbKADuXCgAiF4oACxgKADGYSgAYGMoAPpkKACeZigAOGgoANJpKABsaygAEG0oAKpuKABEcCgA6HEoAIJzKAAcdSgAtnYoAFB4KAD0eSgAjnsoACh9KADCfigAZoAoAACCKACagygANIUoANiGKAByiCgADIooALCLKABKjSgA5I4oAH6QKAAikigAvJMoAFaVKADwligAipgoAC6aKADImygAYp0oAPyeKACgoCgAOqIoANSjKABupSgAEqcoAKyoKABGqigA6qsoAIStKAAerygAuLAoAFKyKAD2sygAkLUoACq3KADEuCgAaLooAAK8KACcvSgANr8oANDAKAB0wigADsQoAKjFKABMxygA5sgoAIDKKAAazCgAvs0oAFjPKADy0CgAltIoADDUKADK1SgAZNcoAP7YKACi2igAPNwoANbdKABw3ygAFOEoAK7iKABI5CgA4uUoAIbnKAAg6SgAuuooAF7sKAD47SgAku8oACzxKADG8igAavQoAAT2KACe9ygAOPkoANz6KAB2/CgAEP4oAKr/KABOASkA6AIpAIIEKQAmBikAwAcpAFoJKQD0CikAjgwpADIOKQDMDykAZhEpAAATKQCkFCkAPhYpANgXKQByGSkAFhspALAcKQBKHikA7h8pAIghKQAiIykAvCQpAFYmKQD6JykAlCkpAC4rKQDILCkAbC4pAAYwKQCgMSkAOjMpAN40KQB4NikAEjgpALY5KQBQOykA6jwpAIQ+KQAeQCkAwkEpAFxDKQD2RCkAkEYpADRIKQDOSSkAaEspAAJNKQCmTikAQFApANpRKQB0UykAGFUpALJWKQBMWCkA5lkpAIpbKQAkXSkAvl4pAFhgKQD8YSkAlmMpADplKQDeZikAeGgpABJqKQCsaykAUG0pAOpuKQCEcCkAKHIpAMJzKQBcdSkA9nYpAJB4KQA0eikAznspAGh9KQACfykAnIApAECCKQDagykAfoUpABiHKQCyiCkATIopAOaLKQCKjSkAJI8pAL6QKQBYkikA/JMpAJaVKQAwlykAypgpAG6aKQAInCkAop0pAEafKQDgoCkAeqIpABSkKQCupSkAUqcpAOyoKQCGqikAIKwpAMStKQBerykA+LApAJyyKQA2tCkA0LUpAGq3KQAEuSkAqLopAEK8KQDcvSkAdr8pABrBKQC0wikATsQpAOjFKQCMxykAJskpAMDKKQBkzCkA/s0pAJjPKQAy0SkA1tIpAHDUKQAK1ikApNcpAD7ZKQDi2ikAfNwpABbeKQC63ykAVOEpAO7iKQCI5CkAIuYpAMbnKQBg6SkA+uopAJ7sKQA47ikA0u8pAGzxKQAQ8ykAqvQpAET2KQDe9ykAePkpABz7KQC2/CkAUP4pAOr/KQCOASoAKAMqAMIEKgBmBioAAAgqAJoJKgA0CyoAzgwqAHIOKgAMECoAphEqAEATKgDkFCoAfhYqABgYKgCyGSoAVhsqAPAcKgCKHioALiAqAMghKgBiIyoA/CQqAJYmKgA6KCoA1CkqAG4rKgAILSoArC4qAEYwKgDgMSoAejMqAB41KgC4NioAUjgqAPY5KgCQOyoAKj0qAMQ+KgBeQCoAAkIqAJxDKgA2RSoA0EYqAGpIKgAOSioAqEsqAEJNKgDmTioAgFAqABpSKgC+UyoAWFUqAPJWKgCMWCoAJloqAMpbKgBkXSoA/l4qAJhgKgA8YioA1mMqAHBlKgAKZyoArmgqAEhqKgDiayoAhm0qACBvKgC6cCoAVHIqAO5zKgCSdSoALHcqAMZ4KgBgeioABHwqAJ59KgA4fyoA3IAqAHaCKgAQhCoAqoUqAESHKgDoiCoAgooqAByMKgC2jSoAWo8qAPSQKgCOkioAMpQqAMyVKgBmlyoAAJkqAJqaKgA+nCoA2J0qAHKfKgAMoSoAsKIqAEqkKgDkpSoAiKcqACKpKgC8qioAVqwqAPCtKgCUryoALrEqAMiyKgBitCoABrYqAKC3KgA6uSoA1LoqAHi8KgASvioArL8qAFDBKgDqwioAhMQqAB7GKgC4xyoAXMkqAPbKKgCQzCoAKs4qAMTPKgBo0SoAAtMqAKbUKgBA1ioA2tcqAHTZKgAY2yoAstwqAEzeKgDm3yoAgOEqACTjKgC+5CoAWOYqAPLnKgCM6SoAMOsqAMrsKgBu7ioACPAqAKLxKgA88yoA1vQqAHr2KgAU+CoArvkqAEj7KgDs/CoAhv4qACAAKwC6ASsAXgMrAPgEKwCSBisANggrANAJKwBqCysABA0rAJ4OKwBCECsA3BErAHYTKwAQFSsAqhYrAE4YKwDoGSsAghsrACYdKwDAHisAWiArAPQhKwCYIysAMiUrANYmKwB6KCsAFCorAK4rKwBSLSsA7C4rAIYwKwAgMisAujMrAF41KwD4NisAkjgrAEA6KwDaOysAdD0rAA4/KwCyQCsATEIrAOZDKwCKRSsAJEcrAL5IKwBYSisA8ksrAJZNKwAwTysAylArAGRSKwAIVCsAolUrADxXKwDWWCsAelorABRcKwCuXSsAUl8rAOxgKwCGYisAIGQrALplKwBeZysA+GgrAJJqKwAsbCsAxm0rAGpvKwAEcSsAnnIrAEJ0KwDcdSsAdncrABp5KwC0eisATnwrAOh9KwCCfysAJoErAMCCKwBahCsA9IUrAI6HKwAyiSsAzIorAGaMKwAKjisApI8rAD6RKwDYkisAfJQrABaWKwCwlysASpkrAO6aKwCInCsAIp4rALyfKwBgoSsA+qIrAJSkKwA4pisA0qcrAGypKwAGqysAoKwrAESuKwDerysAeLErAByzKwC2tCsAULYrAOq3KwCEuSsAKLsrAMK8KwBcvisA9r8rAJrBKwA0wysAzsQrAGjGKwACyCsApskrAEDLKwDkzCsAfs4rABjQKwCy0SsATNMrAPDUKwCK1isAJNgrAL7ZKwBi2ysA/NwrAJbeKwAw4CsAyuErAG7jKwAI5SsAouYrAEboKwDg6SsAeusrAB7tKwC47isAUvArAOzxKwCG8ysAKvUrAMT2KwBe+CsA+PkrAJz7KwA2/SsA0P4rAGoALAAOAiwAqAMsAEIFLADcBiwAgAgsABoKLAC0CywATg0sAPIOLACMECwAJhIsAMoTLABkFSwA/hYsAJgYLAAyGiwA1hssAHAdLAAKHywApCAsAEgiLADiIywAfCUsABYnLACwKCwAVCosAO4rLACSLSwALC8sAMYwLABgMiwABDQsAJ41LAA4NywA0jgsAGw6LAAQPCwAqj0sAEQ/LADeQCwAgkIsABxELAC2RSwAUEcsAPRILACOSiwAKEwsAMxNLABmTywAAFEsAJpSLAA0VCwA2FUsAHJXLAAMWSwAplosAEpcLADkXSwAfl8sABhhLAC8YiwAVmQsAPBlLACUZywALmksAMhqLABibCwA/G0sAKBvLAA6cSwA1HIsAG50LAASdiwArHcsAEZ5LADgeiwAhHwsAB5+LAC4fywAXIEsAPaCLACQhCwAKoYsAMSHLABoiSwAAossAJyMLAA2jiwA0I8sAHSRLAAOkywAqJQsAEyWLADmlywAgJksACSbLAC+nCwAWJ4sAPKfLACMoSwAJqMsAMqkLABkpiwA/qcsAKKpLAA8qywA1qwsAHquLAAUsCwArrEsAEizLADitCwAhrYsACC4LAC6uSwAVLssAO68LACSviwALMAsAMbBLABqwywABMUsAJ7GLABCyCwA3MksAHbLLAAQzSwAqs4sAE7QLADo0SwAgtMsABzVLAC21iwAWtgsAPTZLACO2ywAMt0sAMzeLABm4CwACuIsAKTjLAA+5SwA2OYsAHLoLAAW6iwAsOssAErtLADu7iwAkvAsACzyLADG8ywAavUsAAT3LACe+CwATPosAOb7LACA/SwAJP8sAL4ALQBYAi0A8gMtAJYFLQAwBy0AyggtAGQKLQD+Cy0Aog0tADwPLQDWEC0AehItABQULQCuFS0ASBctAOIYLQCGGi0AIBwtALodLQBUHy0A+CAtAJIiLQAsJC0A0CUtAGonLQAEKS0AniotADgsLQDcLS0Adi8tABAxLQCqMi0ATjQtAOg1LQCCNy0AHDktAMA6LQBaPC0A9D0tAJg/LQAyQS0AzEItAGZELQAARi0ApEctAD5JLQDYSi0AckwtABZOLQCwTy0ASlEtAO5SLQCIVC0AIlYtALxXLQBWWS0A8FotAJRcLQAuXi0A0l8tAGxhLQAGYy0AoGQtADpmLQDeZy0AeGktABJrLQCsbC0ARm4tAOpvLQCEcS0AKHMtAMJ0LQBcdi0A9nctAJB5LQA0ey0AznwtAGh+LQAMgC0ApoEtAECDLQDahC0AdIYtABiILQCyiS0ATIstAOaMLQCKji0AJJAtAL6RLQBiky0A/JQtAJaWLQAwmC0AypktAG6bLQAInS0Aop4tADygLQDWoS0AeqMtABSlLQC4pi0AUqgtAOypLQCGqy0AIK0tAMSuLQBesC0A+LEtAJKzLQA2tS0A0LYtAGq4LQAEui0AqLstAEK9LQDcvi0AgMAtABrCLQC0wy0ATsUtAOjGLQCMyC0AJsotAMDLLQBazS0A/s4tAJjQLQAy0i0A1tMtAHDVLQAK1y0ApNgtAD7aLQDi2y0AfN0tABbfLQCw4C0ASuItAO7jLQCI5S0AIuctAMboLQBg6i0A+ustAJ7tLQA47y0A0vAtAGzyLQAG9C0AqvUtAET3LQDe+C0AePotABL8LQC2/S0AUP8tAPQALgCOAi4AKAQuAMIFLgBcBy4AAAkuAJoKLgA0DC4Azg0uAHIPLgAMES4AphIuAEAULgDkFS4AfhcuABgZLgC8Gi4AVhwuAPAdLgCKHy4AJCEuAMgiLgBiJC4A/CUuAJYnLgAwKS4A1CouAG4sLgAILi4ArC8uAEYxLgDgMi4AejQuAB42LgC4Ny4AUjkuAPY6LgCQPC4AKj4uAMQ/LgBeQS4AAkMuAJxELgA2Ri4A0EcuAGpJLgAOSy4AqEwuAExOLgDmTy4AgFEuABpTLgC0VC4AWFYuAPJXLgCMWS4AJlsuAMpcLgBkXi4A/l8uAJhhLgA8Yy4A1mQuAHBmLgAUaC4ArmkuAEhrLgDibC4AfG4uACBwLgC6cS4AVHMuAO50LgCIdi4ALHguAMZ5LgBqey4ABH0uAJ5+LgA4gC4A0oEuAHaDLgAQhS4AqoYuAESILgDeiS4AgosuAByNLgC2ji4AWpAuAPSRLgCOky4AMpUuAMyWLgBmmC4AAJouAJqbLgA+nS4A2J4uAHKgLgAMoi4AsKMuAEqlLgDkpi4AiKguACKqLgC8qy4AVq0uAPCuLgCUsC4ALrIuAMizLgBitS4ABrcuAKC4LgA6ui4A3rsuAHi9LgASvy4ArMAuAEbCLgDqwy4AhMUuAB7HLgDCyC4AXMouAPbLLgCQzS4ANM8uAM7QLgBo0i4AAtQuAJzVLgBA1y4A2tguAHTaLgAO3C4Ast0uAEzfLgDm4C4AgOIuABrkLgC+5S4AWOcuAPzoLgCW6i4AMOwuAMrtLgBk7y4ACPEuAKLyLgA89C4A1vUuAHr3LgAU+S4ArvouAEj8LgDi/S4Ahv8uACABLwDEAi8AXgQvAPgFLwCSBy8ALAkvANAKLwBqDC8ABA4vAJ4PLwBCES8A3BIvAHYULwAQFi8AqhcvAE4ZLwDoGi8AghwvACYeLwDAHy8AWiEvAPQiLwCYJC8AMiYvAMwnLwBmKS8ACisvAKQsLwA+Li8A2C8vAHIxLwAWMy8AsDQvAFQ2LwDuNy8AiDkvACI7LwC8PC8AYD4vAPo/LwCUQS8ALkMvANJELwBsRi8ABkgvAKpJLwBESy8A3kwvAHhOLwASUC8AtlEvAFBTLwDqVC8AhFYvAB5YLwDCWS8AXFsvAPZcLwCaXi8ANGAvAM5hLwBoYy8ADGUvAKZmLwBAaC8A2mkvAH5rLwAYbS8Asm4vAExwLwDwcS8AinMvACR1LwC+di8AYngvAPx5LwCWey8AMH0vANR+LwBugC8ACIIvAKyDLwBGhS8A4IYvAHqILwAUii8ArosvAFKNLwDsji8AhpAvACqSLwDEky8AXpUvAPiWLwCcmC8ANpovANCbLwBqnS8ADp8vAKigLwBCoi8A3KMvAIClLwAapy8AtKgvAE6qLwDoqy8AjK0vACavLwDAsC8AZLIvAP6zLwCYtS8AMrcvANa4LwBwui8ACrwvAKS9LwBIvy8A4sAvAHzCLwAWxC8AsMUvAFTHLwDuyC8AksovACzMLwDGzS8AYM8vAPrQLwCe0i8AONQvANLVLwBs1y8AENkvAKraLwBE3C8A3t0vAILfLwAc4S8AtuIvAFDkLwD05S8AjucvACjpLwDC6i8AXOwvAADuLwCa7y8APvEvANjyLwBy9C8ADPYvAKb3LwBK+S8A5PovAH78LwAY/i8Asv8vAFYBMADwAjAAlAQwAC4GMADIBzAAYgkwAPwKMACgDDAAOg4wANQPMABuETAAEhMwAKwUMABGFjAA6hcwAIQZMAAeGzAAuBwwAFIeMAD2HzAAkCEwACojMADEJDAAXiYwAAIoMACcKTAAQCswANosMAB0LjAADjAwAKgxMABMMzAA5jQwAIA2MAAaODAAvjkwAFg7MADyPDAAlj4wADBAMADKQTAAZEMwAP5EMACiRjAAPEgwANZJMABwSzAACk0wAK5OMABIUDAA7FEwAIZTMAAgVTAAulYwAFRYMAD4WTAAklswACxdMADGXjAAYGAwAARiMACeYzAAQmUwANxmMAB2aDAAEGowAKprMABObTAA6G4wAIJwMAAccjAAtnMwAFp1MAD0djAAjngwADJ6MADMezAAZn0wAAB/MACkgDAAPoIwANiDMAByhTAAFocwALCIMABKijAA5IswAIiNMAAijzAAvJAwAFaSMAD6kzAAlJUwAC6XMADImDAAbJowAAacMACgnTAAOp8wAN6gMAB4ojAAEqQwAKylMABQpzAA6qgwAISqMAAerDAAuK0wAFyvMAD2sDAAkLIwADS0MADOtTAAaLcwAAK5MACmujAAQLwwANq9MAB0vzAAGMEwALLCMABMxDAA5sUwAIDHMAAkyTAAvsowAGLMMAD8zTAAls8wADDRMADK0jAAbtQwAAjWMACi1zAAPNkwANbaMAB63DAAFN4wAK7fMABS4TAA7OIwAIbkMAAg5jAAuucwAF7pMAD46jAAkuwwADbuMADQ7zAAavEwAATzMACo9DAAQvYwANz3MAB2+TAAGvswALT8MABO/jAA6P8wAIIBMQAmAzEAwAQxAFoGMQD+BzEAmAkxADILMQDMDDEAcA4xAAoQMQCkETEAPhMxAOIUMQB8FjEAFhgxALAZMQBUGzEA7hwxAIgeMQAiIDEAxiExAGAjMQD6JDEAlCYxAC4oMQDSKTEAbCsxAAYtMQCqLjEARDAxAN4xMQB4MzEAHDUxALY2MQBQODEA6jkxAI47MQAoPTEAwj4xAFxAMQD2QTEAmkMxADRFMQDORjEAckgxAAxKMQCmSzEAQE0xAOROMQB+UDEAGFIxALJTMQBWVTEA8FYxAIpYMQAkWjEAvlsxAGJdMQD8XjEAoGAxADpiMQDUYzEAbmUxAAhnMQCsaDEARmoxAOBrMQB6bTEAFG8xALhwMQBScjEA7HMxAJB1MQAqdzEAxHgxAF56MQACfDEAnH0xADZ/MQDQgDEAdIIxAA6EMQCohTEATIcxAOaIMQCAijEAGowxALSNMQBYjzEA8pAxAIySMQAmlDEAwJUxAGSXMQD+mDEAmJoxADycMQDWnTEAcJ8xAAqhMQCuojEASKQxAOKlMQB8pzEAIKkxALqqMQBUrDEA7q0xAIivMQAssTEAxrIxAGq0MQAEtjEAnrcxADi5MQDSujEAdrwxABC+MQCqvzEARMExAN7CMQCCxDEAHMYxALbHMQBayTEA9MoxAI7MMQAozjEAzM8xAGbRMQAA0zEAmtQxAD7WMQDY1zEActkxAAzbMQCm3DEASt4xAOTfMQCI4TEAIuMxALzkMQBW5jEA8OcxAJTpMQAu6zEAyOwxAGLuMQD87zEAoPExADrzMQDU9DEAePYxABL4MQCs+TEARvsxAOr8MQCE/jEAHgAyALgBMgBcAzIA9gQyAJAGMgAqCDIAxAkyAGgLMgACDTIApg4yAEAQMgDaETIAdBMyAA4VMgCyFjIATBgyAOYZMgCAGzIAGh0yAL4eMgBYIDIA8iEyAJYjMgAwJTIAyiYyAGQoMgAIKjIAoisyADwtMgDWLjIAejAyABQyMgCuMzIASDUyAOw2MgCGODIAIDoyAMQ7MgBePTIA+D4yAJJAMgAsQjIA0EMyAGpFMgAERzIAnkgyAEJKMgDcSzIAdk0yABBPMgC0UDIATlIyAOhTMgCCVTIAHFcyAMBYMgBaWjIA/lsyAJhdMgAyXzIAzGAyAGZiMgAKZDIApGUyAD5nMgDYaDIAcmoyACBsMgC6bTIAXm8yAPhwMgCScjIALHQyANB1MgBqdzIABHkyAJ56MgBCfDIA3H0yAIp/MgAkgTIAvoIyAFiEMgDyhTIAlocyADCJMgDKijIAZIwyAP6NMgCijzIAPJEyANaSMgB6lDIAFJYyAK6XMgBImTIA7JoyAIacMgAgnjIAup8yAF6hMgD4ojIAkqQyACymMgDGpzIAaqkyAASrMgCorDIAQq4yANyvMgB2sTIAELMyALS0MgBOtjIA6LcyAIK5MgAcuzIAwLwyAFq+MgD0vzIAmMEyADLDMgDMxDIAcMYyAArIMgCkyTIAPssyANjMMgB8zjIAFtAyALDRMgBK0zIA5NQyAIjWMgAi2DIAvNkyAGDbMgD63DIAlN4yAC7gMgDS4TIAbOMyAAblMgCg5jIAROgyAN7pMgB46zIAHO0yALbuMgBQ8DIA6vEyAITzMgAo9TIAwvYyAFz4MgD2+TIAmvsyADT9MgDO/jIAaAAzAAICMwCmAzMAQAUzANoGMwB+CDMAGAozALILMwBMDTMA8A4zAIoQMwAkEjMAvhMzAFgVMwD8FjMAlhgzADAaMwDUGzMAbh0zAAgfMwCiIDMARiIzAOAjMwB6JTMAFCczAK4oMwBSKjMA7CszAIYtMwAqLzMAxDAzAF4yMwD4MzMAnDUzADY3MwDQODMAajozAA48MwCoPTMAQj8zANxAMwCAQjMAGkQzALRFMwBORzMA8kgzAIxKMwAmTDMAwE0zAGRPMwD+UDMAmFIzADJUMwDMVTMAcFczAApZMwCuWjMASFwzAOJdMwB8XzMAFmEzALpiMwBUZDMA7mUzAIhnMwAiaTMAxmozAGBsMwAEbjMAnm8zADhxMwDScjMAbHQzABB2MwCqdzMARHkzAN56MwCCfDMAHH4zALZ/MwBQgTMA9IIzAI6EMwAohjMAwoczAGaJMwAAizMAmowzADSOMwDYjzMAcpEzAAyTMwCmlDMASpYzAOSXMwB+mTMAGJszALycMwBWnjMA8J8zAIqhMwAkozMAyKQzAGKmMwAGqDMAoKkzADqrMwDUrDMAbq4zABKwMwCssTMARrMzAOC0MwB6tjMAHrgzALi5MwBcuzMA9rwzAJC+MwAqwDMAxMEzAGjDMwACxTMAnMYzADbIMwDQyTMAdMszAA7NMwCozjMATNAzAObRMwCA0zMAGtUzAL7WMwBY2DMA8tkzAIzbMwAw3TMAyt4zAGTgMwD+4TMAouMzADzlMwDW5jMAcOgzABTqMwCu6zMASO0zAOLuMwCG8DMAIPIzALrzMwBU9TMA7vYzAJL4MwAs+jMA0PszAGr9MwAE/zMAngA0ADgCNADcAzQAdgU0ABAHNACqCDQARAo0AOgLNACCDTQAJg80AMAQNABaEjQA9BM0AI4VNAAyFzQAzBg0AGYaNAAAHDQAmh00AD4fNADYIDQAfCI0ABYkNACwJTQASic0AOQoNACIKjQAIiw0ALwtNABWLzQA+jA0AJQyNAAuNDQAyDU0AGw3NAAGOTQAoDo0ADo8NADUPTQAeD80ABJBNACsQjQARkQ0AOpFNACERzQAHkk0ALhKNABcTDQA9k00AJBPNAA0UTQAzlI0AGhUNAAMVjQAplc0AEBZNADaWjQAdFw0ABheNACyXzQATGE0AOZiNACAZDQAJGY0AL5nNABYaTQA/Go0AJZsNAAwbjQAym80AG5xNAAIczQAonQ0ADx2NADWdzQAenk0ABR7NACufDQASH40AOx/NACGgTQAIIM0AMSENABehjQA+Ic0AJKJNAA2izQA0Iw0AGqONAAEkDQAnpE0AEKTNADclDQAdpY0ABCYNAC0mTQATps0APKcNACMnjQAJqA0AMChNABaozQA/qQ0AJimNAAyqDQAzKk0AGarNAAKrTQApK40AD6wNADisTQAfLM0ABa1NAC6tjQAVLg0AO65NACIuzQAIr00AMa+NABgwDQA+sE0AJTDNAA4xTQA0sY0AGzINAAGyjQAqss0AETNNADezjQAeNA0ABLSNAC20zQAUNU0AOrWNACO2DQAKNo0AMLbNABc3TQAAN80AJrgNAA04jQAzuM0AHLlNAAM5zQApug0AEDqNADa6zQAfu00ABjvNACy8DQAVvI0APDzNACK9TQAJPc0AMj4NABi+jQA/Ps0AJb9NAAw/zQA1AA1AG4CNQAIBDUArAU1AEYHNQDgCDUAego1AB4MNQC4DTUAUg81AOwQNQCQEjUAKhQ1AMQVNQBeFzUA+Bg1AJwaNQA2HDUA0B01AHQfNQAOITUAqCI1AEIkNQDmJTUAgCc1ABopNQC0KjUAWCw1APItNQCMLzUAJjE1AMAyNQBkNDUA/jU1AJg3NQA8OTUA1jo1AHA8NQAKPjUArj81AEhBNQDiQjUAfEQ1ACBGNQC6RzUAVEk1AO5KNQCITDUALE41AMZPNQBgUTUABFM1AJ5UNQA4VjUA0lc1AHZZNQAQWzUAqlw1AEReNQDoXzUAgmE1ABxjNQC2ZDUAUGY1APRnNQCOaTUAKGs1AMxsNQBmbjUAAHA1AJpxNQA+czUA2HQ1AHJ2NQAMeDUApnk1AEp7NQDkfDUAfn41ACKANQC8gTUAVoM1APqENQCUhjUALog1AMiJNQBiizUABo01AKCONQA6kDUA1JE1AG6TNQASlTUArJY1AEaYNQDqmTUAhJs1AB6dNQC4njUAXKA1APahNQCQozUAKqU1AM6mNQBoqDUAAqo1AJyrNQA2rTUA2q41AHSwNQAOsjUAsrM1AEy1NQDmtjUAgLg1ACS6NQC+uzUAWL01APK+NQCMwDUAMMI1AMrDNQBkxTUACMc1AKLINQA8yjUA1ss1AHrNNQAUzzUArtA1AEjSNQDs0zUAhtU1ACDXNQC62DUAVNo1APjbNQCS3TUANt81ANDgNQBq4jUABOQ1AJ7lNQBC5zUA3Og1AHbqNQAQ7DUAqu01AE7vNQDo8DUAgvI1ACb0NQDA9TUAWvc1APT4NQCY+jUAMvw1AMz9NQBm/zUACgE2AKQCNgA+BDYA2AU2AHwHNgAWCTYAsAo2AEoMNgDuDTYAiA82ACIRNgC8EjYAYBQ2APoVNgCUFzYALhk2ANIaNgBsHDYABh42AKAfNgA6ITYA3iI2AHgkNgASJjYAtic2AFApNgDqKjYAhCw2ACguNgDCLzYAXDE2APYyNgCQNDYANDY2AM43NgBoOTYADDs2AKY8NgBAPjYA2j82AH5BNgAYQzYAskQ2AExGNgDmRzYAikk2ACRLNgC+TDYAWE42APxPNgCWUTYAMFM2ANRUNgBuVjYACFg2AKJZNgBGWzYA4Fw2AHpeNgAUYDYArmE2AFJjNgDsZDYAhmY2ACpoNgDEaTYAXms2APhsNgCcbjYANnA2ANBxNgBqczYABHU2AKh2NgBCeDYA3Hk2AIB7NgAafTYAtH42AE6ANgDygTYAjIM2ACaFNgDAhjYAZIg2AP6JNgCYizYAMo02ANaONgBwkDYACpI2AKSTNgBIlTYA4pY2AHyYNgAWmjYAsJs2AFSdNgDunjYAiKA2ACyiNgDGozYAYKU2APqmNgCeqDYAOKo2ANKrNgBsrTYAEK82AKqwNgBEsjYA3rM2AHi1NgActzYAtrg2AFC6NgD0uzYAjr02ACi/NgDCwDYAZsI2AADENgCaxTYANMc2ANjINgByyjYADMw2AKbNNgBAzzYA5NA2AH7SNgAY1DYAvNU2AFbXNgDw2DYAito2AC7cNgDI3TYAYt82APzgNgCg4jYAOuQ2ANTlNgBu5zYACOk2AKzqNgBG7DYA4O02AHrvNgAe8TYAuPI2AFL0NgD29TYAkPc2ACr5NgDE+jYAaPw2AAL+NgCc/zYANgE3ANoCNwB0BDcADgY3AKgHNwBCCTcA5go3AIAMNwAaDjcAvg83AFgRNwDyEjcAjBQ3ACYWNwDKFzcAZBk3AP4aNwCYHDcAPB43ANYfNwBwITcAFCM3AK4kNwBIJjcA4ic3AIYpNwAgKzcAuiw3AFQuNwD4LzcAkjE3ACwzNwDGNDcAYDY3AAQ4NwCeOTcAODs3ANw8NwB2PjcAEEA3AKpBNwBOQzcA6EQ3AIJGNwAcSDcAwEk3AFpLNwD0TDcAjk43AChQNwDMUTcAZlM3AABVNwCaVjcAPlg3ANhZNwByWzcAFl03ALBeNwBKYDcA5GE3AIhjNwAiZTcAvGY3AFZoNwD6aTcAlGs3AC5tNwDIbjcAYnA3AAZyNwCgczcAOnU3ANR2NwB4eDcAEno3AKx7NwBQfTcA6n43AISANwAegjcAwoM3AFyFNwD2hjcAkIg3ACqKNwDOizcAaI03AAKPNwCmkDcAQJI3ANqTNwB0lTcAGJc3ALKYNwBMmjcA5ps3AIqdNwAknzcAvqA3AFiiNwDyozcAlqU3ADCnNwDKqDcAZKo3AAisNwCirTcAPK83AOCwNwB6sjcAFLQ3AK61NwBStzcA7Lg3AIa6NwAgvDcAur03AF6/NwD4wDcAksI3ACzENwDQxTcAasc3AATJNwCoyjcAQsw3ANzNNwB2zzcAGtE3ALTSNwBO1DcA6NU3AIzXNwAm2TcAwNo3AFrcNwD+3TcAmN83ADLhNwDW4jcAcOQ3AArmNwCk5zcAPuk3AOLqNwB87DcAFu43ALDvNwBU8TcA7vI3AIj0NwAi9jcAvPc3AGD5NwD6+jcAlPw3ADj+NwDS/zcAbAE4AAYDOACqBDgARAY4AN4HOAB4CTgAEgs4ALYMOABQDjgA6g84AI4ROAAoEzgAwhQ4AFwWOAAAGDgAmhk4ADQbOADOHDgAaB44AAwgOACmITgAQCM4ANokOAB+JjgAGCg4ALIpOABWKzgA8Cw4AIouOAAkMDgAyDE4AGIzOAD8NDgAljY4ADA4OADUOTgAbjs4AAg9OACsPjgARkA4AOBBOAB6QzgAHkU4ALhGOABSSDgA7Ek4AIZLOAAqTTgAxE44AF5QOAD4UTgAnFM4ADZVOADaVjgAdFg4AA5aOACoWzgAQl04AOZeOACAYDgAGmI4ALRjOABYZTgA8mY4AIxoOAAmajgAyms4AGRtOAD+bjgAmHA4ADxyOADWczgAcHU4AAp3OACueDgASHo4AOJ7OAB8fTgAFn84ALqAOABUgjgA7oM4AJKFOAAshzgAxog4AGCKOAAEjDgAno04ADiPOADSkDgAbJI4ABCUOACqlTgARJc4AOiYOACCmjgAHJw4ALadOABanzgA9KA4AI6iOAAopDgAwqU4AGanOAAAqTgAmqo4AD6sOADYrTgAcq84AAyxOACwsjgASrQ4AOS1OAB+tzgAIrk4ALy6OABWvDgA8L04AJS/OAAuwTgAyMI4AGLEOAAGxjgAoMc4ADrJOADUyjgAbsw4ABLOOACszzgARtE4AOrSOACE1DgAHtY4ALjXOABc2TgA9to4AJDcOAAq3jgAxN84AGjhOAAC4zgAnOQ4AEDmOADa5zgAdOk4AA7rOACy7DgATO44AObvOACA8TgAGvM4AL70OABY9jgA8vc4AJb5OAAw+zgAyvw4AGT+OAAIADkAogE5ADwDOQDWBDkAcAY5ABQIOQCuCTkASAs5AOwMOQCGDjkAIBA5ALoROQBeEzkA+BQ5AJIWOQAsGDkA0Bk5AGobOQAEHTkAnh45ADggOQDcITkAdiM5ABAlOQC0JjkATig5AOgpOQCCKzkAJi05AMAuOQBaMDkA9DE5AI4zOQAyNTkAzDY5AGY4OQAKOjkApDs5AD49OQDYPjkAfEA5ABZCOQCwQzkASkU5AO5GOQCISDkAIko5ALxLOQBWTTkA+k45AJRQOQAuUjkA0lM5AGxVOQAGVzkAoFg5AERaOQDeWzkAeF05ABJfOQC2YDkAUGI5AOpjOQCEZTkAHmc5AMJoOQBcajkA9ms5AJptOQA0bzkAznA5AGhyOQAMdDkApnU5AEB3OQDaeDkAfno5ABh8OQCyfTkATH85AOaAOQCKgjkAJIQ5AL6FOQBihzkA/Ig5AJaKOQAwjDkA1I05AG6POQAIkTkAopI5ADyUOQDglTkAepc5ABSZOQC4mjkAUpw5AOydOQCGnzkAKqE5AMSiOQBepDkA+KU5AJynOQBAqTkA2qo5AH6sOQAYrjkAsq85AEyxOQDwsjkAirQ5ACS2OQDItzkAdrk5ABC7OQC0vDkATr45AOi/OQCCwTkAMMM5ANTEOQBuxjkAEsg5AKzJOQBGyzkA4Mw5AITOOQAe0DkAuNE5AFzTOQD21DkAkNY5ACrYOQDO2TkAaNs5AALdOQCc3jkANuA5ANrhOQB04zkADuU5AKjmOQBM6DkA5uk5AIDrOQAk7TkAvu45AFjwOQDy8TkAlvM5ADD1OQDK9jkAZPg5AP75OQCi+zkAPP05ANb+OQBwADoAFAI6AK4DOgBIBToA7AY6AIYIOgAgCjoAugs6AF4NOgD4DjoAkhA6ACwSOgDGEzoAahU6AAQXOgCeGDoAQho6ANwbOgB2HToAEB86ALQgOgBOIjoA6CM6AIIlOgAcJzoAwCg6AFoqOgD0KzoAji06ADIvOgDMMDoAZjI6AAA0OgCkNToAPjc6ANg4OgB8OjoAFjw6ALA9OgBKPzoA7kA6AIhCOgAiRDoAvEU6AGBHOgD6SDoAlEo6AC5MOgDITToAbE86AAZROgCgUjoARFQ6AN5VOgB4VzoAElk6ALZaOgBQXDoA6l06AIRfOgAeYToAwmI6AFxkOgD2ZToAkGc6ADRpOgDOajoAaGw6AAxuOgCmbzoAQHE6ANpyOgB+dDoAGHY6ALJ3OgBMeToA5no6AIp8OgAkfjoAvn86AGKBOgD8gjoAloQ6ADCGOgDUhzoAbok6AAiLOgCijDoARo46AOCPOgB6kToAFJM6AK6UOgBSljoA7Jc6AIaZOgAqmzoAxJw6AF6eOgD4nzoAnKE6ADajOgDQpDoAaqY6AA6oOgCoqToAQqs6ANysOgB2rjoAGrA6ALSxOgBOszoA8rQ6AIy2OgAmuDoAwLk6AGS7OgD+vDoAmL46ADLAOgDMwToAcMM6AArFOgCkxjoAPsg6AOLJOgB8yzoAFs06ALrOOgBU0DoA7tE6AIjTOgAs1ToAxtY6AGDYOgD62ToAlNs6ADjdOgDS3joAbOA6AAbiOgCq4zoAROU6AN7mOgCC6DoAHOo6ALbrOgBQ7ToA9O46AI7wOgAo8joAwvM6AFz1OgAA9zoAmvg6ADT6OgDY+zoAcv06AAz/OgCmADsAQAI7AOQDOwB+BTsAGAc7ALwIOwBWCjsA8As7AIoNOwAuDzsAyBA7AGISOwD8EzsAlhU7ADoXOwDUGDsAbho7ABIcOwCsHTsARh87AOAgOwCEIjsAHiQ7ALglOwBSJzsA9ig7AJAqOwAqLDsAxC07AF4vOwACMTsAnDI7ADY0OwDaNTsAdDc7AA45OwCoOjsATDw7AOY9OwCAPzsAGkE7ALRCOwBYRDsA8kU7AIxHOwAmSTsAyko7AGRMOwD+TTsAok87ADxROwDWUjsAcFQ7ABRWOwCuVzsASFk7AOJaOwB8XDsAIF47ALpfOwBUYTsA+GI7AJJkOwAsZjsAxmc7AGppOwAEazsAnmw7ADhuOwDSbzsAdnE7ABBzOwCqdDsARHY7AOh3OwCCeTsAHHs7AMB8OwBafjsA9H87AI6BOwAygzsAzIQ7AGaGOwAAiDsApIk7AD6LOwDYjDsAco47ABaQOwCwkTsASpM7AOSUOwCIljsAIpg7ALyZOwBWmzsA+pw7AJSeOwAuoDsAyKE7AGKjOwAGpTsAoKY7ADqoOwDeqTsAeKs7ABKtOwCsrjsAULA7AOqxOwCEszsAHrU7ALi2OwBcuDsA9rk7AJC7OwA0vTsAzr47AGjAOwACwjsApsM7AEDFOwDaxjsAdMg7ABjKOwCyyzsATM07AObOOwCA0DsAJNI7AL7TOwBY1TsA/NY7AJbYOwAw2jsAyts7AG7dOwAI3zsAouA7ADziOwDW4zsAeuU7ABTnOwCu6DsASOo7AOzrOwCG7TsAIO87AMTwOwBe8jsA+PM7AJL1OwA29zsA0Pg7AGr6OwAE/DsAnv07AEL/OwDcADwAdgI8ABoEPAC0BTwATgc8AOgIPACCCjwAJgw8AMANPABaDzwA9BA8AJgSPAAyFDwAzBU8AHAXPAAKGTwApBo8AD4cPADiHTwAfB88ABYhPACwIjwAVCQ8AO4lPACIJzwAIik8ALwqPABgLDwA+i08AJQvPAA4MTwA0jI8AGw0PAAGNjwAqjc8AEQ5PADeOjwAeDw8ABI+PAC2PzwAUEE8AOpCPACERDwAKEY8AMJHPABcSTwAAEs8AJpMPAA0TjwAzk88AHJRPAAMUzwAplQ8AEBWPADaVzwAflk8ABhbPACyXDwAVl48APBfPACKYTwAJGM8AMhkPABiZjwA/Gc8AJZpPAAwazwA1Gw8AG5uPAAIcDwArHE8AEZzPADgdDwAenY8AB54PAC4eTwAUns8AOx8PACGfjwAKoA8AMSBPABegzwA+IQ8AJyGPAA2iDwA0Ik8AHSLPAAOjTwAqI48AEKQPADckTwAgJM8ABqVPAC0ljwATpg8APKZPACMmzwAJp08AMqePABkoDwA/qE8AJijPAA8pTwA1qY8AHCoPAAKqjwApKs8AEitPADirjwAfLA8ABayPAC6szwAVLU8AO62PACSuDwALLo8AMa7PABgvTwABL88AJ7APAA4wjwA0sM8AGzFPAAQxzwAqsg8AETKPADeyzwAgs08ABzPPAC20DwAWtI8APTTPACO1TwAKNc8AMzYPABm2jwAANw8AJrdPAA03zwA2OA8AHLiPAAM5DwAsOU8AErnPADk6DwAfuo8ACLsPAC87TwAVu88APDwPACK8jwALvQ8AMj1PABi9zwABvk8AKD6PAA6/DwA1P08AHj/PAASAT0ArAI9AEYEPQDgBT0AhAc9AB4JPQC4Cj0AUgw9APYNPQCQDz0AKhE9AM4SPQBoFD0AAhY9AJwXPQBAGT0A2ho9AHQcPQAOHj0AqB89AEwhPQDmIj0AgCQ9ABomPQC+Jz0AWCk9APIqPQCWLD0AMC49AMovPQBkMT0ACDM9AKI0PQA8Nj0A1jc9AHA5PQAUOz0Arjw9AEg+PQDiPz0AhkE9ACBDPQC6RD0AVEY9APhHPQCSST0ALEs9AMZMPQBqTj0ABFA9AJ5RPQA4Uz0A3FQ9AHZWPQAQWD0Aqlk9AE5bPQDoXD0Agl49ABxgPQDAYT0AWmM9APRkPQCYZj0AMmg9AMxpPQBmaz0AAG09AKRuPQA+cD0A2HE9AHJzPQAWdT0AsHY9AEp4PQDueT0AiHs9ACJ9PQC8fj0AYIA9APqBPQCUgz0ALoU9AMiGPQBsiD0ABoo9AKCLPQA6jT0A3o49AHiQPQASkj0AtpM9AFCVPQDqlj0AhJg9ACiaPQDCmz0AXJ09APaePQCQoD0ANKI9AM6jPQBopT0AAqc9AKaoPQBAqj0A2qs9AH6tPQAYrz0AsrA9AEyyPQDwsz0AirU9ACS3PQC+uD0AYro9APy7PQCWvT0AML89ANTAPQBuwj0ACMQ9AKLFPQA8xz0A4Mg9AHrKPQAUzD0Ars09AFLPPQDs0D0AhtI9ACrUPQDE1T0AXtc9APjYPQCS2j0ANtw9ANDdPQBq3z0ABOE9AKjiPQBC5D0A3OU9AIDnPQAa6T0AtOo9AE7sPQDo7T0AjO89ACbxPQDA8j0AWvQ9AP71PQCY9z0AMvk9ANb6PQBw/D0ACv49AKT/PQA+AT4A4gI+AHwEPgAWBj4AsAc+AFQJPgDuCj4AiAw+ACwOPgDGDz4AYBE+APoSPgCeFD4AOBY+ANIXPgBsGT4ABhs+AKocPgBEHj4A3h8+AIIhPgAcIz4AtiQ+AFAmPgD0Jz4Ajik+ACgrPgDCLD4AXC4+AAAwPgCaMT4ANDM+AM40PgByNj4ADDg+AKY5PgBKOz4A5Dw+AH4+PgAYQD4AskE+AFZDPgDwRD4AikY+ACRIPgDIST4AYks+APxMPgCgTj4AOlA+ANRRPgBuUz4AElU+AKxWPgBGWD4A4Fk+AHpbPgAeXT4AuF4+AFJgPgDsYT4AkGM+ACplPgDEZj4AaGg+AAJqPgCcaz4ANm0+ANpuPgB0cD4ADnI+AKhzPgBCdT4A5nY+AIB4PgAaej4AtHs+AFh9PgDyfj4AjIA+ADCCPgDKgz4AZIU+AP6GPgCiiD4APIo+ANaLPgBwjT4ACo8+AK6QPgBIkj4A4pM+AHyVPgAglz4Aupg+AFSaPgD4mz4Akp0+ACyfPgDGoD4AaqI+AASkPgCepT4AOKc+ANKoPgB2qj4AEKw+AKqtPgBErz4A6LA+AIKyPgActD4AwLU+AFq3PgD0uD4Ajro+ADK8PgDMvT4AZr8+AADBPgCawj4APsQ+ANjFPgByxz4ADMk+ALDKPgBKzD4A5M0+AIjPPgAi0T4AvNI+AFbUPgD61T4AlNc+AC7ZPgDI2j4AYtw+AAbePgCg3z4AOuE+ANTiPgB45D4AEuY+AKznPgBQ6T4A6uo+AITsPgAe7j4Awu8+AFzxPgD28j4AkPQ+ADT2PgDO9z4AaPk+AAL7PgCm/D4AQP4+ANr/PgB0AT8ADgM/ALIEPwBMBj8A5gc/AIAJPwAkCz8Avgw/AFgOPwD8Dz8AlhE/ADATPwDKFD8AbhY/AAgYPwCiGT8APBs/AOAcPwCEHj8AHiA/ALghPwBcIz8A9iQ/AJAmPwA0KD8Azik/AGgrPwAgLT8Aui4/AFQwPwD4MT8AkjM/ACw1PwDQNj8AdDg/AA46PwCoOz8ATD0/AOY+PwCAQD8AGkI/ALRDPwBYRT8A8kY/AIxIPwAwSj8Ayks/AGRNPwD+Tj8AolA/ADxSPwDWUz8AcFU/AApXPwCuWD8ASFo/AOJbPwB8XT8AIF8/ALpgPwBUYj8A+GM/AJJlPwAsZz8Axmg/AGBqPwAEbD8Anm0/ADhvPwDScD8AdnI/ABB0PwCqdT8ATnc/AOh4PwCCej8AHHw/AMB9PwBafz8A9IA/AI6CPwAyhD8AzIU/AGaHPwAAiT8Amoo/AD6MPwDYjT8Aco8/AAyRPwCwkj8ASpQ/AOSVPwB+lz8AIpk/ALyaPwBWnD8A8J0/AJSfPwAuoT8AyKI/AGykPwAGpj8AoKc/ADqpPwDUqj8AeKw/ABKuPwCsrz8AULE/AOqyPwCEtD8AHrY/AMK3PwBcuT8A9ro/AJC8PwAqvj8Azr8/AGjBPwACwz8AnMQ/AEDGPwDaxz8AdMk/ABjLPwCyzD8ATM4/AObPPwCK0T8AJNM/AL7UPwBY1j8A8tc/AJbZPwAw2z8Aytw/AGTePwAI4D8AouE/ADzjPwDg5D8AeuY/ABToPwCu6T8AUus/AOzsPwCG7j8AIPA/ALrxPwBe8z8A+PQ/AJL2PwAs+D8A0Pk/AGr7PwAE/T8AqP4/AEIAQADcAUAAdgNAABoFQAC0BkAATghAAOgJQACCC0AAJg1AAMAOQABaEEAA9BFAAJgTQAAyFUAAzBZAAHAYQAAKGkAApBtAAD4dQADiHkAAfCBAABYiQACwI0AASiVAAO4mQACIKEAAIipAALwrQABgLUAA+i5AAJQwQAA4MkAA0jNAAGw1QAAGN0AAqjhAAEQ6QADeO0AAeD1AABI/QAC2QEAAUEJAAOpDQACERUAAKEdAAMJIQABcSkAAAExAAJpNQAA0T0AAzlBAAHJSQAAMVEAAplVAAEBXQADaWEAAflpAABhcQACyXUAATF9AAPBgQACKYkAAJGRAAMhlQABiZ0AA/GhAAJZqQAA6bEAA1G1AAG5vQAAIcUAAonJAAEZ0QADgdUAAendAABR5QAC4ekAAUnxAAOx9QACQf0AAKoFAAMSCQABehEAA+IVAAJyHQAA2iUAA0IpAAHSMQAAOjkAAqI9AAEKRQADmkkAAgJRAABqWQAC0l0AATplAAPKaQACMnEAAJp5AAMqfQABkoUAA/qJAAJikQAAypkAA1qdAAHCpQAAKq0AApKxAAEiuQADir0AAfLFAACCzQAC6tEAAVLZAAO63QACSuUAALLtAAMa8QABgvkAA+r9AAJ7BQAA4w0AA0sRAAGzGQAAQyEAAqslAAETLQADozEAAgs5AABzQQAC20UAAWtNAAPTUQACO1kAAKNhAAMLZQABm20AAAN1AAJreQAA04EAA2OFAAHLjQAAM5UAAsOZAAEroQADk6UAAfutAABjtQAC87kAAVvBAAPDxQACU80AALvVAAMj2QABi+EAA/PlAAKD7QAA6/UAA1P5AAG4AQQASAkEArANBAEYFQQDgBkEAhAhBAB4KQQC4C0EAUg1BAPYOQQCQEEEAKhJBAMQTQQBoFUEAAhdBAJwYQQBAGkEA2htBAHQdQQAOH0EAqCBBAEwiQQDmI0EAgCVBABonQQC+KEEAWCpBAPIrQQCWLUEAMC9BAMowQQBkMkEA/jNBAKI1QQA8N0EA1jhBAHA6QQAUPEEArj1BAEg/QQDsQEEAhkJBACBEQQC6RUEAXkdBAPhIQQCSSkEALExBAMZNQQBqT0EABFFBAJ5SQQA4VEEA3FVBAHZXQQAQWUEAtFpBAE5cQQDoXUEAgl9BABxhQQDAYkEAWmRBAPRlQQCOZ0EAMmlBAMxqQQBmbEEACm5BAKRvQQA+cUEA2HJBAHx0QQAWdkEAundBAF55QQD4ekEAknxBACx+QQDGf0EAaoFBAASDQQCehEEAQoZBANyHQQB2iUEAEItBALSMQQBOjkEA6I9BAIKRQQAmk0EAwJRBAFqWQQD0l0EAjplBADKbQQDMnEEAZp5BAACgQQCkoUEAPqNBANikQQBypkEAFqhBALCpQQBKq0EA7qxBAIiuQQAisEEAvLFBAGCzQQD6tEEAlLZBAC64QQDIuUEAbLtBAAa9QQCgvkEARMBBAN7BQQB4w0EAEsVBALbGQQBQyEEA6slBAITLQQAezUEAws5BAFzQQQD20UEAkNNBADTVQQDO1kEAaNhBAAzaQQCm20EAQN1BANreQQB04EEAGOJBALLjQQBM5UEA5uZBAIroQQAk6kEAvutBAGLtQQD87kEAlvBBADDyQQDU80EAbvVBAAj3QQCi+EEAPPpBAOD7QQB6/UEAFP9BALgAQgBSAkIA7ANCAIYFQgAqB0IAxAhCAF4KQgD4C0IAkg1CADYPQgDQEEIAahJCAAQUQgCoFUIAQhdCANwYQgCAGkIAGhxCALQdQgBOH0IA6CBCAIwiQgAmJEIAwCVCAFonQgD+KEIAmCpCADIsQgDWLUIAcC9CAAoxQgCkMkIAPjRCAOI1QgB8N0IAFjlCALo6QgBUPEIA7j1CAIg/QgAsQUIAxkJCAGBEQgD6RUIAlEdCADhJQgDSSkIAbExCAAZOQgCqT0IARFFCAN5SQgCCVEIAHFZCALZXQgBQWUIA6lpCAI5cQgAoXkIAwl9CAFxhQgAAY0IAmmRCADRmQgDYZ0IAcmlCAAxrQgCmbEIASm5CAORvQgB+cUIAGHNCALJ0QgBWdkIA8HdCAIp5QgAke0IAyHxCAGJ+QgD8f0IAoIFCADqDQgDUhEIAboZCAAiIQgCsiUIARotCAOCMQgB6jkIAHpBCALiRQgBSk0IA9pRCAJCWQgAqmEIAxJlCAGibQgACnUIAnJ5CADagQgDQoUIAdKNCAA6lQgCopkIATKhCAOapQgCAq0IAGq1CAL6uQgBYsEIA8rFCAIyzQgAmtUIAyrZCAGS4QgD+uUIAmLtCADy9QgDWvkIAcMBCAArCQgCuw0IASMVCAOLGQgB8yEIAIMpCALrLQgBUzUIA7s5CAJLQQgAs0kIAxtNCAGDVQgAE10IAnthCADjaQgDS20IAdt1CABDfQgCq4EIAROJCAOjjQgCC5UIAHOdCAMDoQgBa6kIA9OtCAI7tQgAy70IAzPBCAGbyQgAA9EIAmvVCAD73QgDY+EIAcvpCAAz8QgCw/UIASv9CAOQAQwB+AkMAIgRDALwFQwBWB0MA+ghDAJQKQwAuDEMAyA1DAGwPQwAGEUMAoBJDADoUQwDUFUMAeBdDABIZQwCsGkMARhxDAOodQwCEH0MAHiFDAMIiQwBcJEMA9iVDAJAnQwAqKUMAzipDAGgsQwACLkMAnC9DAEAxQwDaMkMAdDRDABg2QwCyN0MATDlDAOY6QwCKPEMAJD5DAL4/QwBYQUMA8kJDAJZEQwAwRkMAykdDAG5JQwAIS0MAokxDADxOQwDWT0MAelFDABRTQwCuVEMAUlZDAOxXQwCGWUMAIFtDAMRcQwBeXkMA+F9DAJJhQwAsY0MA0GRDAGpmQwAEaEMAnmlDAEJrQwDcbEMAdm5DABpwQwC0cUMATnNDAOh0QwCCdkMAJnhDAMB5QwBae0MA9HxDAJh+QwAygEMAzIFDAHCDQwAKhUMApIZDAD6IQwDiiUMAfItDABaNQwCwjkMASpBDAO6RQwCIk0MAIpVDALyWQwBgmEMA+plDAJSbQwA4nUMA0p5DAGygQwAGokMAqqNDAESlQwDepkMAeKhDABKqQwC2q0MAUK1DAOquQwCEsEMAKLJDAMKzQwBctUMAALdDAJq4QwA0ukMAzrtDAGi9QwAMv0MApsBDAEDCQwDaw0MAfsVDABjHQwCyyEMATMpDAPDLQwCKzUMAJM9DAMjQQwBi0kMA/NNDAJbVQwAw10MA1NhDAG7aQwAI3EMAot1DAEbfQwDg4EMAeuJDAB7kQwC45UMAUudDAOzoQwCQ6kMAKuxDAMTtQwBe70MA+PBDAJzyQwA29EMA0PVDAGr3QwAO+UMAqPpDAEL8QwDm/UMAgP9DABoBRAC0AkQATgREAPIFRACMB0QAJglEAMAKRABkDEQA/g1EAJgPRAA8EUQA1hJEAHAURAAKFkQArhdEAEgZRADiGkQAfBxEABYeRAC6H0QAVCFEAO4iRACIJEQALCZEAMYnRABgKUQABCtEAJ4sRAA4LkQA0i9EAGwxRAAQM0QAqjREAEQ2RADeN0QAgjlEABw7RAC2PEQAUD5EAPQ/RACOQUQAKENEAMJERABmRkQAAEhEAJpJRAA0S0QA2ExEAHJORAAMUEQAsFFEAEpTRADkVEQAflZEABhYRAC8WUQAVltEAPpcRACUXkQALmBEAMhhRABiY0QA/GREAKBmRAA6aEQA1GlEAG5rRAASbUQArG5EAEZwRADqcUQAhHNEAB51RAC4dkQAUnhEAPZ5RACQe0QAKn1EAM5+RABogEQAAoJEAJyDRAA2hUQA2oZEAHSIRAAOikQAsotEAEyNRADmjkQAgJBEACSSRAC+k0QAWJVEAPKWRACWmEQAMJpEAMqbRABknUQA/p5EAKKgRAA8okQA1qNEAHClRAAUp0QArqhEAEiqRADiq0QAhq1EACCvRAC6sEQAVLJEAPizRACStUQALLdEANC4RABqukQABLxEAJ69RABCv0QA3MBEAHbCRAAQxEQAqsVEAE7HRADoyEQAgspEABzMRADAzUQAWs9EAPTQRACY0kQAMtREAMzVRABm10QAANlEAKTaRAA+3EQA2N1EAHLfRAAW4UQAsOJEAErkRADu5UQAiOdEACLpRAC86kQAVuxEAPrtRACU70QALvFEAMjyRABs9EQABvZEAKD3RABE+UQA3vpEAHj8RAAS/kQArP9EAFABRQDqAkUAhARFAB4GRQDCB0UAXAlFAPYKRQCaDEUANA5FAM4PRQBoEUUAAhNFAKYURQBAFkUA2hdFAH4ZRQAYG0UAshxFAEweRQDmH0UAiiFFACQjRQC+JEUAWCZFAPwnRQCWKUUAMCtFANQsRQBuLkUACDBFAKIxRQA8M0UA4DRFAHo2RQAUOEUArjlFAFI7RQDsPEUAhj5FACpARQDEQUUAXkNFAPhERQCSRkUANkhFANBJRQBqS0UABE1FAKhORQBCUEUA3FFFAHZTRQAaVUUAtFZFAE5YRQDyWUUAjFtFACZdRQDAXkUAWmBFAP5hRQCYY0UAMmVFAMxmRQBwaEUACmpFAKRrRQBIbUUA4m5FAHxwRQAWckUAsHNFAFR1RQDudkUAiHhFACJ6RQDGe0UAYH1FAPp+RQCUgEUAOIJFANKDRQBshUUABodFAKqIRQBEikUA3otFAHiNRQAcj0UAtpBFAFCSRQDqk0UAjpVFACiXRQDCmEUAZppFAACcRQCanUUANJ9FAM6gRQByokUADKRFAKalRQBAp0UA5KhFAH6qRQAYrEUAvK1FAFavRQDwsEUAirJFACS0RQDItUUAYrdFAPy4RQCgukUAOrxFANS9RQBuv0UACMFFAKzCRQBGxEUA4MVFAHrHRQAeyUUAuMpFAFLMRQD2zUUAkM9FACrRRQDE0kUAXtRFAALWRQCc10UANtlFANraRQB03EUADt5FAKjfRQBC4UUA5uJFAIDkRQAa5kUAtOdFAFjpRQDy6kUAjOxFADDuRQDK70UAZPFFAP7yRQCY9EUAPPZFANb3RQBw+UUACvtFAK78RQBI/kUA4v9FAIYBRgAgA0YAugRGAFQGRgDuB0YAkglGACwLRgDGDEYAYA5GAAQQRgCeEUYAOBNGANwURgB2FkYAEBhGAKoZRgBEG0YA6BxGAIIeRgAcIEYAtiFGAFojRgD0JEYAjiZGADIoRgDMKUYAZitGAAAtRgCaLkYAPjBGANgxRgByM0YADDVGALA2RgBKOEYA5DlGAH47RgAiPUYAvD5GAFZARgDwQUYAlENGAC5FRgDIRkYAYkhGAAZKRgCgS0YAOk1GAN5ORgB4UEYAElJGAKxTRgBGVUYA6lZGAIRYRgAeWkYAwltGAGZdRgAAX0YArmBGAEhiRgDiY0YAhmVGACBnRgC6aEYAVGpGAAJsRgCcbUYANm9GANBwRgB0ckYADnRGAKh1RgBCd0YA5nhGAIB6RgAafEYAvn1GAFh/RgDygEYAjIJGACaERgDKhUYAZIdGAP6IRgCYikYAPIxGANaNRgBwj0YACpFGAK6SRgBIlEYA4pVGAIaXRgAgmUYAuppGAFScRgDunUYAkp9GACyhRgDGokYAYKRGAPqlRgCep0YAOKlGANyqRgB2rEYAEK5GAKqvRgBEsUYA6LJGAIK0RgActkYAtrdGAFq5RgD0ukYAjrxGACi+RgDMv0YAZsFGAADDRgCkxEYAPsZGANjHRgByyUYADMtGALDMRgBKzkYA5M9GAH7RRgAi00YAvNRGAFbWRgD610YAlNlGAC7bRgDI3EYAYt5GAAbgRgCg4UYAOuNGANTkRgB45kYAEuhGAKzpRgBG60YA6uxGAITuRgAe8EYAuPFGAFzzRgD29EYAkPZGADT4RgDO+UYAaPtGAAL9RgCm/kYAQABHANoBRwB0A0cADgVHALIGRwBMCEcA5glHAIALRwAkDUcAvg5HAFgQRwD8EUcAlhNHADAVRwDKFkcAZBhHAAgaRwCiG0cAPB1HANYeRwB6IEcAFCJHAK4jRwBSJUcA7CZHAIYoRwAgKkcAuitHAF4tRwD4LkcAkjBHACwyRwDQM0cAajVHAAQ3RwCoOEcAQjpHANw7RwB2PUcAED9HALRARwBOQkcA6ENHAIJFRwAmR0cAwEhHAFpKRwD0S0cAmE1HADJPRwDMUEcAcFJHAApURwCkVUcAPldHANhYRwB8WkcAFlxHALBdRwBKX0cA7mBHAIhiRwAiZEcAvGVHAGBnRwD6aEcAlGpHADhsRwDSbUcAbG9HAAZxRwCgckcARHRHAN51RwB4d0cAEnlHAKx6RwBQfEcA6n1HAI5/RwAogUcAwoJHAFyERwD2hUcAmodHADSJRwDOikcAaIxHAAyORwCmj0cAQJFHANqSRwB+lEcAGJZHALKXRwBWmUcA8JpHAIqcRwAknkcAvp9HAGKhRwD8okcAlqRHADCmRwDUp0cAbqlHAAirRwCirEcARq5HAOCvRwB6sUcAFLNHAK60RwBStkcA7LdHAJC5RwAqu0cAxLxHAF6+RwACwEcAnMFHADbDRwDQxEcAasZHAA7IRwCoyUcAQstHANzMRwCAzkcAGtBHALTRRwBY00cA8tRHAIzWRwAm2EcAwNlHAGTbRwD+3EcAmN5HADLgRwDW4UcAcONHAArlRwCk5kcASOhHAOLpRwB860cAIO1HALruRwBU8EcA7vFHAIjzRwAs9UcAxvZHAGD4RwD6+UcAnvtHADj9RwDS/kcAbABIABACSACqA0gARAVIAN4GSACCCEgAHApIALYLSABQDUgA9A5IAI4QSAAoEkgAwhNIAGYVSAAAF0gAmhhIAD4aSADYG0gAch1IAAwfSACmIEgASiJIAOQjSAB+JUgAGCdIALwoSABWKkgA8CtIAIotSAAuL0gAyDBIAGIySAD8M0gAoDVIADo3SADUOEgAbjpIABI8SACsPUgARj9IAOBASACEQkgAHkRIALhFSABSR0gA9khIAJBKSAAqTEgAzk1IAGhPSAACUUgAnFJIADZUSADQVUgAdFdIAA5ZSACyWkgATFxIAOZdSACAX0gAGmFIAL5iSABYZEgA8mVIAIxnSAAwaUgAympIAGRsSAD+bUgAom9IADxxSADWckgAenRIABR2SACud0gASHlIAOJ6SACGfEgAIH5IALp/SABegUgA+IJIAJKESAAshkgAxodIAGqJSAAEi0gAnoxIADiOSADcj0gAdpFIABCTSAC0lEgATpZIAOiXSACCmUgAHJtIAMCcSABankgA9J9IAI6hSAAoo0gAzKRIAGamSAAKqEgApKlIAD6rSADYrEgAcq5IABawSACwsUgASrNIAOS0SACItkgAIrhIALy5SABgu0gA+rxIAJS+SAAuwEgAyMFIAGzDSAAGxUgAoMZIADrISADeyUgAeMtIABLNSAC2zkgAUNBIAOrRSACE00gAHtVIAMLWSABc2EgA9tlIAJDbSAAq3UgAzt5IAGjgSAAM4kgApuNIAEDlSADa5kgAdOhIABjqSACy60gATO1IAObuSACK8EgAJPJIAL7zSABY9UgA/PZIAJb4SAAw+kgAyvtIAGT9SAAI/0gAogBJAEYCSQDgA0kAegVJABQHSQCuCEkAUgpJAOwLSQCGDUkAIA9JAMQQSQBeEkkA+BNJAJwVSQA2F0kA0BhJAGoaSQAEHEkAqB1JAEIfSQDcIEkAdiJJABAkSQC0JUkATidJAPIoSQCMKkkAJixJAMAtSQBaL0kA/jBJAJgySQAyNEkAzDVJAHA3SQAKOUkApDpJAD48SQDiPUkAfD9JABZBSQC6QkkAVERJAO5FSQCIR0kAIklJAMZKSQBgTEkA+k1JAJRPSQA4UUkA0lJJAGxUSQAQVkkAqldJAERZSQDeWkkAeFxJABxeSQC2X0kAUGFJAOpiSQCOZEkAKGZJAMJnSQBcaUkAAGtJAJpsSQA0bkkA2G9JAHJxSQAMc0kApnRJAEB2SQDkd0kAfnlJABh7SQCyfEkAVn5JAPB/SQCKgUkAJINJAMiESQBihkkA/IdJAKCJSQA6i0kA1IxJAG6OSQAIkEkArJFJAEaTSQDglEkAepZJAB6YSQC4mUkAUptJAPacSQCQnkkAKqBJAMShSQBeo0kAAqVJAJymSQA2qEkA0KlJAHSrSQAOrUkAqK5JAEKwSQDmsUkAgLNJABq1SQC+tkkAWLhJAPK5SQCMu0kAJr1JAMq+SQBkwEkA/sFJAJjDSQAyxUkA1sZJAHDISQAUykkArstJAEjNSQDizkkAfNBJACDSSQC600kAVNVJAO7WSQCS2EkALNpJAMbbSQBg3UkABN9JAJ7gSQA44kkA3ONJAHblSQAQ50kAquhJAETqSQDo60kAgu1JABzvSQC28EkAWvJJAPTzSQCO9UkAKPdJAMz4SQBm+kkAAPxJAKT9SQA+/0kA2ABKAHICSgAWBEoAsAVKAEoHSgDkCEoAiApKACIMSgC8DUoAVg9KAPAQSgCUEkoALhRKANwVSgB2F0oAEBlKAKoaSgBEHEoA6B1KAIIfSgAcIUoAtiJKAFokSgD0JUoAjidKACgpSgDMKkoAZixKAAAuSgCkL0oAPjFKANgySgByNEoADDZKALA3SgBKOUoA5DpKAH48SgAiPkoAvD9KAFZBSgDwQkoAlERKAC5GSgDIR0oAbElKAAZLSgCgTEoAOk5KANRPSgB4UUoAElNKAKxUSgBGVkoA6ldKAIRZSgAeW0oAuFxKAFxeSgD2X0oAkGFKADRjSgDOZEoAaGZKAAJoSgCcaUoAQGtKANpsSgB0bkoADnBKALJxSgBMc0oA5nRKAIB2SgAkeEoAvnlKAFh7SgD8fEoAln5KADCASgDKgUoAZINKAAiFSgCihkoAPIhKANaJSgB6i0oAFI1KAK6OSgBIkEoA7JFKAIaTSgAglUoAupZKAF6YSgD4mUoAkptKACydSgDQnkoAaqBKAASiSgCeo0oAQqVKANymSgB2qEoAEKpKAKqrSgBOrUoA6K5KAIywSgAmskoAwLNKAFq1SgD0tkoAmLhKADK6SgDMu0oAZr1KAAq/SgCkwEoAPsJKAOLDSgB8xUoAFsdKALDISgBKykoA7stKAIjNSgAiz0oAvNBKAGDSSgD600oAlNVKADjXSgDS2EoAbNpKAAbcSgCg3UoARN9KAN7gSgB44koAEuRKALblSgBQ50oA6uhKAI7qSgAo7EoAwu1KAFzvSgD28EoAmvJKADT0SgDO9UoAaPdKAAz5SgCm+koAQPxKAOT9SgB+/0oAGAFLALICSwBMBEsA8AVLAIoHSwAkCUsAvgpLAFgMSwD8DUsAlg9LADoRSwDUEksAbhRLAAgWSwCiF0sARhlLAOAaSwB6HEsAFB5LAK4fSwBSIUsA7CJLAJAkSwAqJksAxCdLAF4pSwD4KksAnCxLADYuSwDQL0sAajFLAAQzSwCoNEsAQjZLANw3SwCAOUsAGjtLALQ8SwBOPksA8j9LAIxBSwAmQ0sAwERLAFpGSwD+R0sAmElLADxLSwDWTEsAcE5LAApQSwCkUUsASFNLAOJUSwB8VksAFlhLALBZSwBUW0sA7lxLAIheSwAsYEsAxmFLAGBjSwD6ZEsAnmZLADhoSwDSaUsAbGtLABBtSwCqbksARHBLAN5xSwCCc0sAHHVLALZ2SwBQeEsA6nlLAI57SwAofUsAzH5LAGaASwAAgksAmoNLADSFSwDYhksAcohLAAyKSwCmi0sASo1LAOSOSwB+kEsAGJJLALyTSwBWlUsA8JZLAIqYSwAumksAyJtLAGKdSwD8nksAoKBLADqiSwDUo0sAbqVLABKnSwCsqEsARqpLAOCrSwCErUsAHq9LALiwSwBSsksA9rNLAJC1SwAqt0sAxLhLAGi6SwACvEsAnL1LAEC/SwDawEsAdMJLAA7ESwCoxUsATMdLAObISwCAyksAGsxLAL7NSwBYz0sA8tBLAIzSSwAw1EsA1NVLAHjXSwAS2UsArNpLAEbcSwDg3UsAhN9LAB7hSwC44ksAXORLAPblSwCQ50sAKulLAMTqSwBo7EsAAu5LAJzvSwBU8UsA7vJLAJL0SwAs9ksAxvdLAGD5SwD6+ksAnvxLADj+SwDS/0sAbAFMABADTACqBEwARAZMAOgHTACCCUwAHAtMALYMTABQDkwA9A9MAI4RTAAoE0wAwhRMAGYWTAAAGEwAmhlMAD4bTADYHEwAch5MAAwgTACmIUwASiNMAOQkTAB+JkwAGChMALIpTABWK0wA8CxMAJQuTAAuMEwAyDFMAGIzTAD8NEwAoDZMADo4TADUOUwAbjtMAAg9TACsPkwARkBMAOpBTACEQ0wAHkVMALhGTABSSEwA9klMAJBLTAAqTUwAxE5MAGhQTAACUkwAnFNMAEBVTADaVkwAdFhMAA5aTACoW0wATF1MAOZeTACAYEwAJGJMAL5jTABYZUwA8mZMAIxoTAAwakwAymtMAGRtTAD+bkwAmHBMADxyTADWc0wAcHVMABR3TACueEwASHpMAOJ7TACGfUwAIH9MALqATABUgkwA+INMAJKFTAAsh0wAxohMAGqKTAAEjEwAno1MAEKPTADckEwAdpJMABCUTACqlUwATpdMAOiYTACCmkwAHJxMALadTABan0wA9KBMAJiiTAAypEwAzKVMAGanTAAAqUwApKpMAD6sTADYrUwAcq9MABaxTACwskwASrRMAOS1TAB+t0wAIrlMALy6TABgvEwA+r1MAJS/TAAuwUwAyMJMAGzETAAGxkwAoMdMADrJTADeykwAeMxMABLOTACsz0wAUNFMAOrSTACE1EwAKNZMAMLXTABc2UwA9tpMAJDcTAA03kwAzt9MAGjhTAAC40wAnORMAEDmTADa50wAfulMABjrTACy7EwATO5MAObvTACK8UwAJPNMAL70TABY9kwA/PdMAJb5TAAw+0wAyvxMAG7+TAAIAE0AogFNAEYDTQDgBE0AegZNABQITQCuCU0AUgtNAOwMTQCGDk0AIBBNALoRTQBeE00A+BRNAJwWTQA2GE0A0BlNAGobTQAEHU0AqB5NAEIgTQDcIU0AdiNNABolTQC0Jk0ATihNAOgpTQCCK00AJi1NAMAuTQBkME0A/jFNAJgzTQAyNU0AzDZNAHA4TQAKOk0ApDtNAEg9TQDiPk0AfEBNABZCTQCwQ00AVEVNAO5GTQCISE0AIkpNALxLTQBgTU0A+k5NAJ5QTQA4Uk0A0lNNAGxVTQAGV00AqlhNAERaTQDeW00AeF1NABxfTQC2YE0AUGJNAPRjTQCOZU0AKGdNAMJoTQBcak0AAGxNAJptTQA0b00AznBNAHJyTQAMdE0ApnVNAEB3TQDkeE0AfnpNABh8TQC8fU0AVn9NAPCATQCKgk0AJIRNAMiFTQBih00A/IhNAJaKTQAwjE0A1I1NAG6PTQAIkU0ArJJNAEaUTQDglU0AepdNAB6ZTQC4mk0AUpxNAOydTQCQn00AKqFNAMSiTQBepE0AAqZNAJynTQA2qU0A2qpNAHSsTQAOrk0AqK9NAFaxTQDwsk0AirRNACS2TQDIt00AYrlNAPy6TQCWvE0AML5NANS/TQBuwU0ACMNNAKzETQBGxk0A4MdNAHrJTQAey00AuMxNAFLOTQD2z00AkNFNACrTTQDE1E0AXtZNAALYTQCc2U0ANttNANDcTQBq3k0ADuBNAKjhTQBM400A5uRNAIDmTQAa6E0AtOlNAFjrTQDy7E0AjO5NACbwTQDA8U0AZPNNAP70TQCY9k0APPhNANb5TQBw+00ACv1NAK7+TQBIAE4A4gFOAHwDTgAWBU4AugZOAFQITgDuCU4AkgtOACwNTgDGDk4AYBBOAAQSTgCeE04AOBVOANIWTgB2GE4AEBpOAKobTgBEHU4A3h5OAIIgTgAcIk4AwCNOAFolTgD0Jk4AjihOACgqTgDMK04AZi1OAAAvTgCkME4APjJOANgzTgByNU4ADDdOALA4TgBKOk4A5DtOAH49TgAYP04AvEBOAFZCTgDwQ04AlEVOAC5HTgDISE4AbEpOAAZMTgCgTU4AOk9OANRQTgB4Uk4AElROAKxVTgBGV04A4FhOAIRaTgAeXE4AuF1OAFxfTgD2YE4AkGJOACpkTgDOZU4AaGdOAAJpTgCcak4ANmxOANptTgB0b04ADnFOALJyTgBMdE4A5nVOAIB3TgAkeU4AvnpOAFh8TgDyfU4Aln9OADCBTgDKgk4AZIROAP6FTgCih04APIlOAOCKTgB6jE4AFI5OAK6PTgBIkU4A7JJOAIaUTgAglk4AupdOAFSZTgD4mk4AkpxOACyeTgDQn04AaqFOAASjTgCopE4AQqZOANynTgB2qU4AEKtOALSsTgBOrk4A6K9OAIKxTgAcs04AwLROAFq2TgD0t04AmLlOADK7TgDMvE4AZr5OAArATgCkwU4APsNOANjETgB8xk4AFshOALDJTgBKy04A7sxOAIjOTgAi0E4AxtFOAGDTTgD61E4AlNZOAC7YTgDS2U4AbNtOAAbdTgCg3k4AOuBOAN7hTgB4404AHOVOALbmTgBQ6E4A6ulOAITrTgAo7U4Awu5OAFzwTgD28U4AkPNOADT1TgDO9k4AaPhOAAz6TgCm+04AQP1OANr+TgB+AE8AGAJPALIDTwBMBU8A8AZPAIoITwAkCk8AvgtPAFgNTwD8Dk8AlhBPADASTwDUE08AbhVPAAgXTwCiGE8ARhpPAOAbTwB6HU8AFB9PAK4gTwBSIk8A7CNPAIYlTwAqJ08AxChPAF4qTwACLE8AnC1PADYvTwDQME8AajJPAA40TwCoNU8AQjdPANw4TwB2Ok8AGjxPALQ9TwBYP08A8kBPAIxCTwAmRE8AwEVPAGRHTwD+SE8AmEpPADJMTwDWTU8AcE9PAApRTwCkUk8ASFRPAOJVTwB8V08AFllPALpaTwBUXE8A7l1PAIhfTwAsYU8AxmJPAGBkTwD6ZU8AlGdPADhpTwDSak8AbGxPABBuTwCqb08ARHFPAPJyTwCMdE8AJnZPAMp3TwBkeU8A/npPAJh8TwAyfk8A1n9PAHCBTwAKg08ApIRPAEiGTwDih08AfIlPACCLTwC6jE8AVI5PAO6PTwCSkU8AIpNPAMaUTwBglk8A+pdPAJ6ZTwA4m08A0pxPAHaeTwAQoE8AqqFPAESjTwDepE8AgqZPAByoTwC2qU8AUKtPAPSsTwCOrk8AKLBPAMyxTwBms08AALVPAJq2TwA0uE8A2LlPAHK7TwAMvU8Apr5PAEDATwDkwU8AfsNPABjFTwC8xk8AVshPAPDJTwCKy08ALs1PAMjOTwBi0E8A/NFPAKDTTwA61U8A1NZPAG7YTwAI2k8ArNtPAEbdTwDq3k8AhOBPAB7iTwC4408AUuVPAPbmTwCQ6E8AKupPAMTrTwBe7U8AAu9PAJzwTwA28k8A2vNPAHT1TwAO908AqPhPAEz6TwDm+08AgP1PABr/TwDIAFAAbAJQABAEUACqBVAARAdQAN4IUACCClAAHAxQALYNUABQD1AA9BBQAI4SUAAoFFAAwhVQAFwXUAAAGVAAmhpQAD4cUADYHVAAch9QAAwhUACmIlAAQCRQAOQlUAB+J1AAGClQALwqUABWLFAA8C1QAJQvUAAuMVAAyDJQAGI0UAD8NVAAoDdQADo5UADUOlAAbjxQAAg+UACsP1AARkFQAOBCUACERFAAHkZQALhHUABcSVAA9kpQAJBMUAAqTlAAxE9QAGhRUAACU1AAnFRQADZWUADaV1AAdFlQAA5bUACoXFAATF5QAOZfUACAYVAAJGNQAL5kUABYZlAA8mdQAIxpUAAwa1AAymxQAGRuUAD+b1AAonFQADxzUADWdFAAcHZQABR4UACueVAASHtQAOx8UACGflAAIIBQALqBUABUg1AA+IRQAJKGUAAsiFAAxolQAGCLUAAEjVAAno5QADiQUADckVAAdpNQABCVUACqllAATphQAOiZUACCm1AAHJ1QAMCeUABaoFAA9KFQAI6jUAAopVAAzKZQAGaoUAAKqlAApKtQAD6tUADYrlAAcrBQABayUACws1AASrVQAOS2UAB+uFAAIrpQALy7UABWvVAA+r5QAJTAUAAuwlAAyMNQAGzFUAAGx1AAoMhQADrKUADey1AAeM1QABLPUACs0FAARtJQAOrTUACE1VAAHtdQAMLYUABc2lAA9ttQAJDdUAA031AAzuBQAGjiUAAC5FAApuVQAEDnUADa6FAAdOpQABjsUACy7VAATO9QAPDwUACK8lAAJPRQAL71UABY91AA/PhQAJb6UAAw/FAAyv1QAGT/UAAIAVEAogJRADwEUQDgBVEAegdRABQJUQCuClEAUgxRAOwNUQCGD1EAIBFRAMQSUQBeFFEA+BVRAJIXUQAsGVEA0BpRAGocUQAEHlEAqB9RAEIhUQDcIlEAdiRRABomUQC0J1EATilRAOgqUQCCLFEAJi5RAMAvUQBaMVEA/jJRAJg0UQAyNlEA1jdRAHA5UQAKO1EApDxRAD4+UQDiP1EAfEFRABZDUQCwRFEAVEZRAO5HUQCISVEAIktRAMZMUQBgTlEA+k9RAJRRUQA4U1EA0lRRAGxWUQAGWFEAqllRAERbUQDeXFEAeF5RABxgUQC2YVEAUGNRAOpkUQCOZlEAKGhRAMJpUQBca1EAAG1RAJpuUQA0cFEAznFRAHJzUQAMdVEApnZRAEB4UQDkeVEAfntRABh9UQC8flEAVoBRAPCBUQCKg1EAJIVRAMiGUQBiiFEA/IlRAJaLUQAwjVEA1I5RAG6QUQAIklEArJNRAEaVUQDgllEAephRABSaUQC4m1EAUp1RAPaeUQCQoFEAKqJRAMSjUQBepVEAAqdRAJyoUQA2qlEA0KtRAGqtUQAOr1EAqLBRAEKyUQDms1EAgLVRABq3UQC0uFEAWLpRAPK7UQCMvVEAJr9RAMrAUQBkwlEA/sNRAJjFUQAyx1EA1shRAHDKUQAUzFEArs1RAEjPUQDi0FEAfNJRABbUUQC61VEAVNdRAPjYUQCS2lEALNxRAMbdUQBg31EABOFRAJ7iUQA45FEA0uVRAGznUQAQ6VEAqupRAETsUQDo7VEAgu9RABzxUQC28lEAWvRRAPT1UQCO91EAKPlRAMz6UQBm/FEAAP5RAJr/UQA+AVIA2AJSAHIEUgAMBlIAsAdSAEoJUgDkClIAfgxSACIOUgC8D1IAVhFSAPASUgCKFFIALhZSAMgXUgBiGVIABhtSAKAcUgA6HlIA1B9SAHghUgASI1IArCRSAEYmUgDgJ1IAhClSAB4rUgC4LFIAXC5SAPYvUgCQMVIAKjNSAM40UgBoNlIAAjhSAJw5UgBAO1IA2jxSAHQ+UgAOQFIAqEFSAExDUgDmRFIAgEZSACRIUgC+SVIAWEtSAPJMUgCWTlIAMFBSAMpRUgBkU1IACFVSAKJWUgA8WFIA1llSAHBbUgAUXVIArl5SAFJgUgDsYVIAhmNSACBlUgC6ZlIAXmhSAPhpUgCSa1IALG1SAMZuUgBqcFIABHJSAJ5zUgBCdVIA3HZSAHZ4UgAQelIAtHtSAE59UgDoflIAgoBSACaCUgDAg1IAWoVSAPSGUgCOiFIAMopSAMyLUgBwjVIACo9SAKSQUgA+klIA2JNSAHyVUgAWl1IAsJhSAEqaUgDkm1IAiJ1SACKfUgC8oFIAYKJSAPqjUgCUpVIALqdSANKoUgBsqlIABqxSAKCtUgBEr1IA3rBSAHiyUgAStFIArLVSAFC3UgDquFIAhLpSACi8UgDCvVIAXL9SAPbAUgCawlIANMRSAM7FUgBox1IADMlSAKbKUgBAzFIA2s1SAHTPUgAY0VIAstJSAFbUUgDw1VIAitdSACTZUgC+2lIAWNxSAPzdUgCW31IAMOFSANTiUgBu5FIACOZSAKLnUgBG6VIA4OpSAHrsUgAU7lIAuO9SAFLxUgDs8lIAhvRSACr2UgDE91IAXvlSAPj6UgCS/FIANv5SAND/UgBqAVMADgNTAKgEUwBCBlMA3AdTAIAJUwAaC1MAtAxTAE4OUwDyD1MAjBFTACYTUwDAFFMAZBZTAP4XUwCYGVMAMhtTAOAcUwB6HlMAFCBTAK4hUwBSI1MA7CRTAIYmUwAgKFMAzilTAHwrUwAWLVMAsC5TAEowUwDuMVMAiDNTACI1UwDGNlMAYDhTAPo5UwCUO1MALj1TANI+UwBsQFMABkJTAKBDUwA6RVMA3kZTAHhIUwASSlMAtktTAFBNUwDqTlMAhFBTAChSUwDCU1MAXFVTAPZWUwCaWFMANFpTAM5bUwBoXVMADF9TAKZgUwBAYlMA2mNTAHRlUwAYZ1MAsmhTAExqUwDwa1MAim1TACRvUwDIcFMAYnJTAPxzUwCWdVMAMHdTANR4UwBuelMACHxTAKJ9UwA8f1MA4IBTAHqCUwAUhFMAuIVTAFKHUwDsiFMAhopTACqMUwDEjVMAXo9TAPiQUwCSklMANpRTANCVUwBql1MADplTAKiaUwBCnFMA3J1TAICfUwAaoVMAtKJTAFikUwDypVMAjKdTACapUwDAqlMAZKxTAP6tUwCYr1MAMrFTAMyyUwBwtFMACrZTAKS3UwBIuVMA4rpTAHy8UwAWvlMAur9TAFTBUwDuwlMAiMRTACLGUwDGx1MAYMlTAPrKUwCezFMAOM5TANLPUwB20VMAENNTAKrUUwBE1lMA3tdTAILZUwAc21MAttxTAFDeUwD031MAjuFTACjjUwDC5FMAZuZTAADoUwCa6VMANOtTANjsUwBy7lMADPBTAKbxUwBA81MA5PRTAH72UwAi+FMAvPlTAFb7UwDw/FMAiv5TAC4AVADIAVQAYgNUAPwEVACWBlQAOghUANQJVABuC1QAEg1UAKwOVABGEFQA4BFUAIQTVAAeFVQAuBZUAFIYVAD2GVQAkBtUACodVADEHlQAXiBUAAIiVACcI1QANiVUANomVAB0KFQADipUAKgrVABMLVQA5i5UAIAwVAAaMlQAtDNUAFg1VADyNlQAjDhUADA6VADKO1QAZD1UAP4+VACiQFQAPEJUANZDVABwRVQACkdUAK5IVABISlQA4ktUAIZNVAAgT1QAulBUAFRSVAD4U1QAklVUACxXVADGWFQAalpUAARcVACeXVQAOF9UANJgVAB2YlQAEGRUAKplVABOZ1QA6GhUAIJqVAAcbFQAwG1UAFpvVAD0cFQAjnJUADJ0VADMdVQAZndUAAB5VACaelQAPnxUANh9VAB8f1QAFoFUALCCVABKhFQA5IVUAIiHVAAiiVQAvIpUAFaMVADwjVQAlI9UAC6RVADIklQAbJRUAAaWVACgl1QAOplUAN6aVAB4nFQAEp5UAKyfVABGoVQA6qJUAISkVAAeplQAwqdUAFypVAD2qlQAkKxUADSuVADOr1QAaLFUAAKzVACmtFQAQLZUANq3VAB0uVQAGLtUALK8VABMvlQA5r9UAIrBVAAkw1QAvsRUAFjGVADyx1QAlslUADDLVADUzFQAbs5UAAjQVACi0VQAPNNUAODUVAB61lQAFNhUAK7ZVABI21QA7NxUAIbeVAAg4FQAxOFUAF7jVAD45FQAkuZUADboVADQ6VQAautUAATtVACe7lQAQvBUANzxVAB281QAEPVUALT2VABO+FQA6PlUAIL7VAAm/VQAwP5UAFoAVQD0AVUAmANVADIFVQDMBlUAcAhVAAoKVQCkC1UAPg1VANgOVQB8EFUAFhJVALATVQBUFVUA7hZVAIgYVQAiGlUAxhtVAGAdVQD6HlUAlCBVAC4iVQDSI1UAbCVVABAnVQCqKFUARCpVAN4rVQB4LVUAHC9VALYwVQBQMlUA6jNVAIQ1VQAoN1UAwjhVAFw6VQAAPFUAmj1VADQ/VQDOQFUAckJVAAxEVQCmRVUAQEdVANpIVQB+SlUAGExVALxNVQBWT1UA8FBVAIpSVQAkVFUAyFVVAGJXVQD8WFUAllpVADBcVQDUXVUAbl9VAAhhVQCsYlUARmRVAOBlVQB6Z1UAHmlVALhqVQBSbFUA7G1VAIZvVQAqcVUAxHJVAF50VQACdlUAnHdVADZ5VQDQelUAanxVAA5+VQCof1UAQoFVAOaCVQCAhFUAGoZVALSHVQBYiVUA8opVAIyMVQAmjlUAyo9VAGSRVQD+klUAmJRVADKWVQDWl1UAcJlVAAqbVQCunFUASJ5VAOKfVQB8oVUAIKNVALqkVQBUplUA7qdVAIipVQAsq1UAxqxVAGCuVQAEsFUAnrFVADizVQDStFUAdrZVABC4VQCquVUARLtVAN68VQCCvlUAHMBVALbBVQBaw1UA9MRVAI7GVQAoyFUAzMlVAGbLVQAAzVUAms5VADTQVQDY0VUActNVAAzVVQCw1lUASthVAOTZVQB+21UAIt1VALzeVQBW4FUA8OFVAIrjVQAu5VUAyOZVAGLoVQAG6lUAoOtVADrtVQDU7lUAePBVABLyVQCs81UARvVVAOD2VQCE+FUAHvpVALj7VQBc/VUA9v5VAJAAVgAqAlYAzgNWAGgFVgACB1YAnAhWADYKVgDaC1YAdA1WAA4PVgCyEFYATBJWAOYTVgCAFVYAJBdWAL4YVgBYGlYA8htWAJYdVgAwH1YAyiBWAGQiVgAIJFYAoiVWADwnVgDWKFYAcCpWABQsVgCuLVYASC9WAOwwVgCGMlYAIDRWALo1VgBeN1YA+DhWAJI6VgAsPFYAxj1WAGo/VgAEQVYAnkJWAEJEVgDcRVYAdkdWABBJVgC0SlYATkxWAOhNVgCCT1YAHFFWAMBSVgBaVFYA9FVWAJhXVgAyWVYAzFpWAGZcVgAKXlYApF9WAD5hVgDYYlYAcmRWABZmVgCwZ1YASmlWAO5qVgCIbFYAIm5WALxvVgBgcVYA+nJWAJR0VgAudlYA0ndWAGx5VgAGe1YAoHxWADp+VgDef1YAeIFWAByDVgC2hFYAUIZWAOqHVgCEiVYAKItWAMKMVgBcjlYA9o9WAJCRVgA0k1YAzpRWAGiWVgAMmFYApplWAECbVgDanFYAfp5WABigVgCyoVYATKNWAOakVgCKplYAJKhWAL6pVgBiq1YA/KxWAJauVgAwsFYAyrFWAG6zVgAItVYAorZWADy4VgDguVYAertWABS9VgC4vlYAUsBWAOzBVgCGw1YAIMVWAMTGVgBeyFYA+MlWAJLLVgA2zVYA0M5WAGrQVgAO0lYAqNNWAELVVgDc1lYAdthWABraVgC021YATt1WAPLeVgCM4FYAJuJWAMDjVgBk5VYA/uZWAJjoVgAy6lYAzOtWAHDtVgAK71YApPBWAEjyVgDi81YAfPVWABb3VgC6+FYAVPpWAO77VgCI/VYALP9WAMYAVwBgAlcA+gNXAJQFVwA4B1cA0ghXAGwKVwAGDFcAqg1XAEQPVwDeEFcAghJXABwUVwC2FVcAUBdXAPQYVwCOGlcAKBxXAMIdVwBmH1cAACFXAJoiVwA0JFcAziVXAHInVwAMKVcApipXAEAsVwDkLVcAfi9XABgxVwC8MlcAVjRXAPA1VwCKN1cALjlXAMg6VwBiPFcA/D1XAKA/VwA6QVcA1EJXAG5EVwASRlcArEdXAEZJVwDgSlcAhExXAB5OVwC4T1cAUlFXAOxSVwCQVFcAKlZXAMRXVwBeWVcAAltXAJxcVwA2XlcA2l9XAHRhVwAOY1cAqGRXAExmVwDmZ1cAgGlXABprVwC+bFcAWG5XAPJvVwCMcVcAMHNXAMp0VwBkdlcA/ndXAKJ5VwA8e1cA1nxXAHB+VwAKgFcAroFXAEiDVwDihFcAhoZXACCIVwC6iVcAVItXAPiMVwCSjlcALJBXAMaRVwBqk1cABJVXAJ6WVwA4mFcA0plXAHabVwAQnVcAqp5XAE6gVwDooVcAgqNXABylVwDAplcAWqhXAPSpVwCOq1cAKK1XAMyuVwBmsFcAALJXAJqzVwA+tVcA2LZXAHK4VwAWulcAsLtXAEq9VwDkvlcAiMBXACLCVwC8w1cAVsVXAPDGVwCUyFcALspXAMjLVwBszVcABs9XAKDQVwA60lcA3tNXAHjVVwAS11cArNhXAEbaVwDq21cAhN1XAB7fVwDC4FcAXOJXAPbjVwCQ5VcANOdXAM7oVwBo6lcAAuxXAKbtVwBA71cA2vBXAHTyVwAO9FcAsvVXAEz3VwDm+FcAivpXACT8VwC+/VcAWP9XAPwAWACWAlgAMARYAMoFWABkB1gACAlYAKIKWAA8DFgA4A1YAHoPWAAUEVgArhJYAFIUWADsFVgAhhdYACAZWADEGlgAXhxYAPgdWACSH1gALCFYANAiWABqJFgABCZYAKgnWABCKVgA3CpYAHYsWAAaLlgAtC9YAE4xWADoMlgAgjRYACY2WADAN1gAWjlYAPQ6WACYPFgAMj5YAMw/WABwQVgACkNYAKREWAA+RlgA4kdYAHxJWAAWS1gAsExYAFROWADuT1gAiFFYACJTWAC8VFgAYFZYAPpXWACUWVgAOFtYANJcWABsXlgABmBYAKphWABEY1gA3mRYAHhmWAAcaFgAtmlYAFBrWADqbFgAhG5YAChwWADCcVgAXHNYAAB1WACadlgANHhYAM55WABye1gADH1YAKZ+WABAgFgA5IFYAH6DWAAYhVgAsoZYAEyIWADwiVgAiotYACSNWADIjlgAYpBYAPyRWACWk1gAOpVYANSWWAB4mFgAEppYALabWABQnVgA6p5YAISgWAAoolgAwqNYAFylWAD2plgAmqhYADSqWADOq1gAcq1YAAyvWACmsFgAQLJYANqzWAB+tVgAGLdYALK4WABWulgA8LtYAIq9WAAkv1gAyMBYAGLCWAD8w1gAlsVYADDHWADUyFgAbspYAAjMWACszVgARs9YAODQWAB60lgAHtRYALjVWABS11gA7NhYAIbaWAAq3FgAxN1YAF7fWAAC4VgAnOJYADbkWADQ5VgAdOdYAA7pWACo6lgAQuxYANztWACA71gAGvFYALTyWABO9FgA8vVYAIz3WAAm+VgAyvpYAGT8WAD+/VgAmP9YADwBWQDWAlkAcARZAAoGWQCkB1kASAlZAOIKWQB8DFkAIA5ZALoPWQBUEVkA7hJZAJIUWQAsFlkAxhdZAGAZWQAEG1kAnhxZADgeWQDSH1kAdiFZABAjWQCqJFkARCZZAN4nWQCCKVkAHCtZALYsWQBaLlkA9C9ZAI4xWQAoM1kAzDRZAGY2WQAAOFkAmjlZADQ7WQDYPFkAcj5ZAAxAWQCwQVkASkNZAOREWQB+RlkAIkhZALxJWQBWS1kA8ExZAIpOWQAuUFkAyFFZAGJTWQAGVVkAoFZZADpYWQDUWVkAeFtZABJdWQCsXlkARmBZAOBhWQCEY1kAHmVZALhmWQBSaFkA9mlZAJBrWQAqbVkAzm5ZAGhwWQACclkAnHNZAEB1WQDadlkAdHhZAA56WQCoe1kATH1ZAOZ+WQCAgFkAJIJZAL6DWQBYhVkA8oZZAJaIWQAwilkAyotZAGSNWQD+jlkAopBZADySWQDWk1kAepVZABSXWQCumFkASJpZAOybWQCGnVkAIJ9ZALqgWQBUolkA+KNZAJKlWQAsp1kA0KhZAGqqWQAErFkAnq1ZAEKvWQDcsFkAdrJZABC0WQCqtVkATrdZAOi4WQCCulkAHLxZAMC9WQBav1kA9MBZAJjCWQAyxFkAzMVZAGbHWQAAyVkApMpZAD7MWQDYzVkAcs9ZABbRWQCw0lkAStRZAOTVWQCI11kAItlZALzaWQBW3FkA+t1ZAJTfWQAu4VkA0uJZAGzkWQAG5lkAoOdZADrpWQDe6lkAeOxZABLuWQC271kAUPFZAOryWQCE9FkAKPZZAML3WQBc+VkA9vpZAJD8WQA0/lkAzv9ZAGgBWgAMA1oApgRaAEAGWgDaB1oAfglaABgLWgCyDFoATA5aAOYPWgCKEVoAJBNaAL4UWgBiFloA/BdaAJYZWgAwG1oA1BxaAG4eWgAIIFoAoiFaADwjWgDgJFoAeiZaABQoWgC4KVoAUitaAOwsWgCGLloAKjBaAMQxWgBeM1oA+DRaAJI2WgA2OFoA0DlaAGo7WgAEPVoAqD5aAEJAWgDcQVoAgENaABpFWgC0RloATkhaAPJJWgCMS1oAJk1aAMBOWgBaUFoA/lFaAJhTWgAyVVoA1lZaAHBYWgAUWloAuFtaAFJdWgD2XloAkGBaADRiWgDOY1oAaGVaAAxnWgCmaFoASmpaAORrWgCIbVoAIm9aALxwWgBgcloA+nNaAJR1WgAud1oA0nhaAGx6WgAGfFoAoH1aADp/WgDegFoAeIJaABKEWgC2hVoAUIdaAOqIWgCEiloAHoxaAMKNWgBcj1oA9pBaAJCSWgA0lFoAzpVaAGiXWgAMmVoApppaAECcWgDanVoAfp9aABihWgCyoloATKRaAOalWgCKp1oAJKlaAL6qWgBYrFoA/K1aAJavWgAwsVoA1LJaAG60WgAItloAordaAEa5WgDguloAerxaABS+WgCuv1oAUsFaAOzCWgCGxFoAKsZaAMTHWgBeyVoA+MpaAJzMWgA2zloA0M9aAGrRWgAE01oAqNRaAELWWgDc11oAgNlaABrbWgC03FoATt5aAPLfWgCM4VoAJuNaAMDkWgBa5loA/udaAJjpWgAy61oA1uxaAHDuWgAK8FoApPFaAD7zWgDi9FoAfPZaABb4WgC6+VoAVPtaAO78WgCI/loALABbAMYBWwBgA1sA+gRbAJQGWwA4CFsA0glbAGwLWwAGDVsAqg5bAEQQWwDeEVsAghNbABwVWwC2FlsAUBhbAPQZWwCOG1sAKB1bAMIeWwBcIFsAACJbAJojWwA0JVsAziZbAHIoWwAMKlsApitbAEotWwDkLlsAfjBbABgyWwC8M1sAVjVbAPA2WwCKOFsAJDpbAMg7WwBiPVsA/D5bAKBAWwA6QlsA1ENbAG5FWwASR1sArEhbAEZKWwDgS1sAek1bAB5PWwC4UFsAUlJbAOxTWwCQVVsAKldbAMRYWwBoWlsAAlxbAJxdWwA2X1sA2mBbAHRiWwAOZFsAqGVbAEJnWwDmaFsAgGpbABpsWwC0bVsAWG9bAPJwWwCMclsAMHRbAMp1WwBkd1sA/nhbAKJ6WwA8fFsA1n1bAHB/WwAKgVsAroJbAEiEWwDihVsAfIdbACCJWwC6ilsAVIxbAPiNWwCSj1sALJFbAMaSWwBqlFsABJZbAJ6XWwA4mVsA0ppbAHacWwAQnlsAqp9bAE6hWwDoolsAgqRbABymWwDAp1sAWqlbAPSqWwCOrFsAMq5bAMyvWwBmsVsAALNbAJq0WwA+tlsA2LdbAHK5WwAWu1sAsLxbAEq+WwDkv1sAiMFbACLDWwC8xFsAVsZbAPDHWwCUyVsALstbAMjMWwBszlsABtBbAKDRWwA601sA1NRbAHjWWwAS2FsArNlbAEbbWwDq3FsAhN5bAB7gWwDC4VsAXONbAPbkWwCQ5lsAKuhbAM7pWwBo61sAAu1bAKbuWwBA8FsA2vFbAHTzWwAY9VsAsvZbAEz4WwDm+VsAgPtbACT9WwC+/lsAWABcAPIBXACWA1wAMAVcAMoGXABuCFwACApcAKILXAA8DVwA4A5cAHoQXAAUElwArhNcAEgVXADsFlwAhhhcACAaXAC6G1wAXh1cAPgeXACSIFwANiJcANAjXABqJVwABCdcAKgoXABCKlwA3CtcAHYtXAAaL1wAtDBcAE4yXADoM1wAjDVcACY3XADAOFwAWjpcAP47XACYPVwAMj9cAMxAXABmQlwACkRcAKRFXAA+R1wA4khcAHxKXAAWTFwAsE1cAEpPXADuUFwAiFJcACJUXADGVVwAYFdcAPpYXACUWlwAOFxcANJdXABsX1wABmFcAKBiXABEZFwA3mVcAHhnXAAcaVwAtmpcAFBsXADqbVwAjm9cAChxXADCclwAXHRcAPZ1XACad1wANHlcAM56XABofFwADH5cAKZ/XABAgVwA5IJcAH6EXAAYhlwAsodcAFaJXADwilwAioxcACSOXAC+j1wAYpFcAPySXACWlFwAMJZcANSXXABumVwACJtcAKycXABGnlwA4J9cAHqhXAAeo1wAuKRcAFKmXADsp1wAhqlcACqrXADErFwAXq5cAAKwXACcsVwANrNcANC0XAB0tlwADrhcAKi5XABCu1wA3LxcAIC+XAAawFwAtMFcAFjDXADyxFwAjMZcACbIXADAyVwAZMtcAP7MXACYzlwAMtBcANbRXABw01wACtVcAK7WXABI2FwA4tlcAHzbXAAg3VwAut5cAFTgXADu4VwAiONcACzlXADG5lwAYOhcAPrpXACe61wAOO1cANLuXAB28FwAEPJcAKrzXABE9VwA6PZcAIL4XAAc+lwAtvtcAFD9XAD0/lwAjgBdACgCXQDCA10AZgVdAAAHXQCaCF0APgpdANgLXQByDV0ADA9dALAQXQBKEl0A5BNdAH4VXQAYF10AvBhdAFYaXQDwG10Aih1dAC4fXQDIIF0AYiJdAAYkXQCgJV0AOiddANQoXQBuKl0AEixdAKwtXQBGL10A6jBdAIQyXQAeNF0AuDVdAFw3XQD2OF0AkDpdACo8XQDEPV0AaD9dAAJBXQCcQl0AQERdANpFXQB0R10ADkldAKhKXQBMTF0A5k1dAIBPXQAaUV0AvlJdAFhUXQDyVV0AllddADBZXQDKWl0AZFxdAAheXQCiX10APGFdANZiXQBwZF0AFGZdAK5nXQBIaV0A4mpdAIZsXQAgbl0Aum9dAF5xXQD4cl0AknRdACx2XQDQd10AanldAAR7XQCefF0AOH5dANx/XQB2gV0AEINdAKqEXQBOhl0A6IddAIKJXQAmi10AwIxdAFqOXQD0j10AmJFdADKTXQDMlF0AZpZdAACYXQCkmV0APptdANicXQB8nl0AFqBdALChXQBKo10A7qRdAIimXQAiqF0AvKldAFarXQD6rF0AlK5dAC6wXQDIsV0AbLNdAAa1XQCgtl0ARLhdAN65XQB4u10AEr1dALa+XQBQwF0A6sFdAITDXQAexV0AwsZdAFzIXQD2yV0AmstdADTNXQDOzl0AaNBdAAzSXQCm010AQNVdANrWXQB02F0AGNpdALLbXQBM3V0A5t5dAIrgXQAk4l0AvuNdAGLlXQD85l0AluhdADDqXQDU610Abu1dAAjvXQCi8F0APPJdAODzXQB69V0AFPddAK74XQBS+l0A7PtdAIb9XQAg/10AxABeAF4CXgD4A14AkgVeADYHXgDQCF4AagpeAAQMXgCoDV4AQg9eANwQXgB2El4AGhReALQVXgBOF14A8hheAIwaXgAA</prop>
				<prop name="Temps">REFSWgAAaG0CAIBoaP+PwvUoXM8+QP9I4XoUrgc/QP/2KFyPwhVAQP8K16NwPQpBQNuuR/fwDkINBENAvRQOATREQHseARr/RUCF61G4HgX3RkDsMACF60ZA3VI4AdFHQAAA9SjvvEhAHy4BnklA7WZWAYZKLQOlS0DbzcxnAIxMHQN0Te1ABwJXTkUDPE9A7T0GAQ1QPQOBUEC9M5YB81BApAkA19uDUVUD9lF1A2dSt0CambcA2VIlA0q1U4UDvcQELVQNA56tVEUDLFWFA53kBA21VoUDffQE7VYlA1q7V0A4AVHIVz0DMe1YLQO1WP30WUDD7vDwj0JZDQMuWUBa7vL/JBTFWB0DhEwUe0RYDRP4V0ApRgG32FdA6fLQVyUDyoB0Fw4VDhV2H4gbDhVWAsZIvB/GFR4CxNwXLhLC7B8U9hU+AsFsFMAULx4lxgOAJC82LTYlXi9wLzohNgK7QHwvjiWmL7gvyim2ArnULwDeL/gv8inuLxA/Qj9UP2Y/IHg/ij+cPyY99vK3tD++PwDYP+o/9D/+PxBPKk88T15PABhPSk+ET25PoE+qT9RP3k8A8E+STxxfFl8oX0pfZF8uXwBYX5pffF+uX7hfil/8X85fABBvIm9Eb1ZvQG9yb+Rfjm8AqG+ab9xvtm/4bwp/JH8OfwAgf0p/XH9uf4B/kn+sf5Z/AKB/6m/kf+Z/8H8CjzSPFo8ASI9Cj3yPjo+gj6qPxI/WjwDgj/KPBJ9ej2iPKp9kn16fAIifmp+sn06fyJ+Cn9yf9p8ACK8ar0SfLq8or0qvbK9+rwCIr6KvlK++r7iv8q8Ev96vAKivIr80v16/EL9Sv5y/lr8AuL/Kv+S/7r8IzwLPLM9uvwAgz0LPfM9Wz4jPSs+8z57PAOjPws/8zw7fyM8i39TP7s8AeN+K31zfNt+436rflN/m3wAI7/Lf/N/23xjvYu9E707vAIDvyt+0777v2N/a75TvBv8AEP8i/+zvJv9I/2L/hP+O/4D478L/rP/u/1D/4v9kFJitVz0TX1fVAx4sNNnVVi0EViUTVVQEBVa2rQPHVcUji1X1E1JtVWUTGFVtE+BUBQPbp1Q9E29URQMpVPYNI/FT3QO8U0CkvmgA14NTQB8eEU6tU2UDF1OFBFKNBFLbQDPeAWNSrQMsUrbFE/ZRvQO+UWUDh7dRQHE2IVBRnRMabVH1E+JQvQOeUAUD22dQbRMwUOUT9E/dQPcBHoVPXRMYT71ANyE9qk5ABwFHa0FOrQRNpRNYTT0D2+5MLQOITFUTIUzanSRLnSNdS1UjAEu2xROGSvUTIko9E8WtSQUDh0m1BEmVA8+tST0TRUq1A8PUFEMtSy0DaEtlA3fsF94Ci3NLPQNu5BfmFT4SZQAcLyYlDi0OLQYlBi9YL2IpAqYCcfwX/hWWJY4vqCvGLwCgK+4vACP2He4fGD86P0w/AF4/cD+CP5Q/pj+4PyIxDhIBesw/xj/YM+Y/+D8CTyxPADZPUE8aT2xPbk+gT3pPtE8Axk/oT/pP1E/eT9hPOl9EXwBWX2hfil98X35fmF+6X9RfAO5fIF/CXxRvLm8IbxJvVG8AHm9Yb4pvpG+2b8hv2m/0bwD+bxh/6m9Mf0Z/YH9Sf5R/AE5vsH9Cf9R/3n/4f/J/DI8ADo8Yj0KPJI9uj2CPio+cj+Cuj0iPWo/sh5cSgEtAW83MF5AMTE0T6nQUlehsFU4llE/lFBwU3rVQdQRRtQPjUS0DWG1SDRPKUi0TQFNVE5uxU10DJVQtBJwECW1VRQOZVYUTDVaVA8V/pJTvpJQ7ABaSzFfWPRM1WB0UWN0DE1m2PQMuWVUTEVkFE+DW1JSjWHUDYvyUIli2BQPnV2UTyFctE8AhV4UUHKcuraYCwUSnLq8AYK9yqSalJq2GraavKKNuAgG7xKe2r8ir7q8Av8qh5uWsxq1mAqdXVRNxlKQwtryU7FYNE5pWBQNX2kwEGFS02lWVA59V2t0EVU0TKlVVE/FUtq0DrFQ9E3VUFZM8rVQ1EwRUvQPOxASXtrwEXlNlEyhT3QPjtVJtA6vsBHZSvQM+rVJlAwdSxRRRBQOXbVEtE2BRrQMcUV0DW+VQPQOuUB00UFUUtVCNlFCdE6ZPrQM8rU+lA7FOBQNHXBTcbU01E3RNlQMPTXUDq6JM7bRMbbRLVRNhbJQXZhKYSmUTOEplxMVJXQOVtBeuFT4CTkoKxRRKZQM3LCdebyAzZi0AJi2WxSYvMC9KL3QvZi1+LwCIL7Ip/h3OL+Av6t/83y4/APgbFu8oP/rPZO9O74jvmu8ArO/Oj8iP+o/U787vwO8S/wA0/0b/+O9S/2T/dv8g/4r/ALz/1v+4/8r/BA8WDygPOg8AXA/m/3gPSg9sD54PuA/KDwDcD+4PsA/y7zQfZg8gH2ofAHwfXh+gH5IfxB+GD1gf2h9tS5WznEt9kzVMjbOzIU0lJFzEJ0+dlFC21ZODUIWT+FAVk4zNUbWT/1FtxPS051KiHbNZxLS7sE6SQqy0tLVUhSRV5bO2VYWTKFhUt46THLR5V9W0V7WTbU/MlM5Y7ZMgWTUktVlVkwPklNFYRaORtViNs1H8JBFY5bPWBVfls8aMry4/QKs+P1A/AHI/lK+WP6g/uj/Mrwa/8D9gAk8cv8atVrM8tGFXLZO1HixEy7QkiVatw0iqXLQHVLTKdLSPnCRWtVUVkxycJNZULZOebVTls2ZUnZMtVAXDW/dTtZO/U4WzioQkm1JTlbMMUxU07LSe2vS0Z2yUMFKFs/pRVk2TwlH9E4ocxEVcJG0PXJTYUEWjoVD9E2tqUFWTMzzE+U9VJK1PnbMFT720ThWTLLVOzcRNnZNdTdWT81VMVSRM5bMmJJSohNRtSETU5Urls4ZKBaStSoWzyklVJEntk5CtSf0T+knd1Ep9VEoAnVZ21W7vwNsW3yjfQt9k3wBm35jfgm+Ub8bdtm3W3d7fAOhv+m8Mf3bvUB8qf1R/Zn8AeH+Kf5x/rn/Af9J//B/efwDwf8IfDI82j0iPEo9cjx6PAGiPeo+cj7aPwI+Cj/SPBp8A6I8in0SfTp9on+KPlJ9+nwC4n6qf3J9un9if6p8UrzavACCvUq9sr16viK96r5yvnq9AyK/ir/Sv/qUeQ6TEeJRU22hNVSNsToWzak9aJcMuPFSjUG3DNAxUW6pRPSMdUv0kUlVUbVMFw3dT/aPqU81T22BUzSPvVNXTY1XaLWPVnCRGVh3DtVa21dMjVz1Tk1fVI/6tV5UjglhtJFgdQyltWR3DJVk9I/1YHcNVxdy0h9y0R/y09dS0C9JXbcPEjD9+P1g/ajEAZj9wzzLPxD+mz7jPyj/cz6DuzwDfEt8UT36yt0xEjlVXzVNQ1MT9dES6bERrd1ZtYzhkRPhVFSNbvFXNU4BVDcRVzbS2tETHVNUjjlQls1i1VN0kVG1j6FP1I7FmhLR6U1W0fCT+Up3UtvREkFL9o1pStVRSVh3T61E9U7NcJG8kVK04BFQCUVVEUKVTlbVQdVRQXVMnUNUj3tZcVFdPvdROXTOATtYVcxNOlVRNXTNATZb9o9pMZSRMddRMdJOWTHQzS1VESt1WViIMtUqNJEl9s4dJzSOv2txUEbxUikod0wtLAiXDVNRnpo3eZR5vKG86bwBMb17/cGtub5D/qm+0/9ZvABB/6v/8/w4PIH9Sf0QPVg8AaA96D4wPng+wD8IP1A/+rwDYr+oPHB/2DwAfKh9EH2YfAHgfQh9cH6YfuB+SH+wf9h8AoB8SLywvRi9AL2IvdC92LwDQH6IvvC+uL9gvAj/0L/YvADg/Kj9MPx4/cD9iP5w/jj9AoD/KP9w/5j+wM2bjS/3T1eLM9LGUVU2dQ65Oqh3Tq1zkaEzlUM1EUbYls8hRTVM8UtXkUlY9UyNTXVRTpVMlvNRrmFTVRFVNU3xVlcO18KxEYLy001b900JtVwVDylelUzVYNcPbnVgdU/9YlcMwWWq11Fllw/HctLdYrbNbZlglwyRYBeRXTVMFzBzEwszPds9QX2JfdF8ANl+IX6pfvF/Wz+Bf8l8Eb1AWbyjfOtHW41fF03FUxNUwJFTsbNSoZNRnVqxF5HRk51VdtFU99FVmJbMoVZW2JrK4VGXkqpzUR6xkEKzU2IxElc1TpUNcU+203NTuUqwFVOzUgFI100n81BJtUj1TzVHts5VRRdNtXmREKFHF0/FQXdRtUL1Dg1ClQ0xQfbNtB1xEok8lszhP5eNbyk6l015OFcRNhdOrkE2NRE1VdEyl0z5RTIXkBEcmshgsRUq9Q4tTShXESRV0zOc+8sFtSSVjK0qls6VKZbQCJLRYNA9WFX79Rv84j1L/AFyPhv+A/6r/lI+u9QaFvo0A1o8Ig9b/AJ8iDywPHp8wDwBaH2yfTp94n6KftJ+2P7A/API/5J/2n8ifEq8cr06vYK8Acq+Mr3avMK+ir8yvhq/orwACvxy/tq8ov0K/VL9mv3i/AAq/rL+Ov7i/yr/cv/a/IL8Amr8szzbPSM9az2zPHs+oz4C6z4TPxs/Qz+LPjMdGQou1S73kTOXj6kztc+UtTW1jJ089Uw08d46CbfhEdGxRLUPhUVXkaVJldPxkWdzUzlPFRG1U/dOyVA1TJlX9Y22ZpEQMVj1TfVb9Y1sJV21jd1e9Q+PUVNtNWO1ztVhNYxFZ1O1G3mIV/NTVDFSWWGbdY1VYbeTkRN9XZUQAnF92X1DvYu907zbvgO+iXwC879Zf4OvW7dbvEP86aT5ltDZt/sKaRGRfV62DHqrMRNpkZJjE1FlkZBhZVs1EjGSRVQ1TVqREaxxVFVPknESsVDWU2VRtRLRk91NFY79T2v1ziJTUUlOdcxpTqtXUUkVEUg1TdvRkMNZ81PpRLVRRnXOKUdYVU1RRnUMcFHTlUGxFZDR0alB9QzNQ/XPb+E+lQ4xPreMgT2otRE61ZE6dQ9xNleNbXU2ts/dMXQRMpdRlTC1US41kHEQAS91EFUpF1EpldEldBMx3fgNtSa2DTkoV88tKrbMBN4SHfp/IiyaPOB9KH2yPAG4fkI+SH6Qfto/wi9Yf+I8A0h/0HzafMJ8yL1Qvrr94LwCKL5wvri/AL9Iv5C8O3+gvAALPHD/2Lyg/Sj9kP3Y/8M8Akj+0P5Y/qD/KP/w/3j/oPwAKTyxPXk9IT3pPjE9OT3BPAKJP1E+2T1g/8k8kX/5PGF8AQl9cX95PcF+iX5Rfvl/QX2DiX/Rfll8IY67ynEuVdpaGEihNZdROtRRkBDCaTASjXNQYUV0ELHQBbPz3ThIFU4UTeFOt863s5GReVG3T0ZzUQtak9LRVhXRWTQOzVlqtAyGs5JBXDQRXpfNrZFhldFhtcx5Z5XS1WZXj/RTkxVgNM4faFHRHFHQHWIUT2FciDePGpO+m7Q4iwVR/Zn8ASH+Sf8zvlu2uf9Dv6u/sf8gOjyCPMo9X5dRc9I5X1N30VPQP/HTNdPSJVmpVA0h8hPic9LxVxXOrgFUddFW1Ew6k9NT1VLUTnqTUZlRAcbYGcSBUhRPoU60DsbSMZ2YiQ5RkDFMN49ZtUjVjnlKFE1hSxYSW9PTrUcVkUb3UNARF1VFlhFEtdFBNE5VQWoUEUA0zJ1A1Y95sBGtxT4VkTw0zl05l09ssToUTqE3Fc0BNWmX0TKXzdExt0xE8ZDWohBRIVBTlSmXU9ATbC0pVA7hJdQOHSVqV06LcBPVJ3RRKVdMD80olBAwnDh9oIy4fUBMArgVOH1gfeh+EH46vKBuWrwC4o94fCC8CL1wvDr8gv2ovAES/Fh1Wv2i/ir+cv66/wL8A0r/kvwZv8L8CzxzPpl8gzwBCz2TPVs+Az6rPvM+ez8jPANrPlM/uzwDfGt9E3y7fUN8AYt8M397PgN+y39zftt/I3wAS7/zfJu+g3zLvbO9m73jvAIrvtO+e79Dvwu/k7w7/+OvadvK5pKSuTFWjpU22DQOqTn1jpk+F80qtUMWDwFCl8zQ8lKjWHAQ6Uj0EUk0DI1PadZRTdYMJVC1jfFRmzfPvVK0ElITwVaVjm2FWfbPTVq1k/HStrVdVAxhYFQOCFHTnLVi1oy5ZxYRZrfQUdGu3WH1kWFWjNVhVBApchNJchMLcf5Z/YA9yDwCED8Z/wH/af8wP9n3+fwAfkBIfJB82HTbzV9WEXISC2FyE2/A2Yv5WReO6Vmbdk2dWVZSEFOdVReNbqlWF829VfWM2jIRb/FSN88NUlYRU3ZNtR7wUEFTVk9hTtQPboFPtY2pT5ZMyU1ZF4/pSFQRSlYRSxRRtUuWTElLtY9pR5ZRmbGRsUSUEdGTxUHUUrVB9s4NQRWNMRJQV1lyUvk99s1NslOVOsp1kTu2URGSMTc1kTaw19JyUVEyt9EuF84/VS62DFPyksfyUU0pSpWPx5Jfu80lN9ElFYysMSk30Ss1kS02UDK8AfrWmrVavQK9ir2w/fq+4rwCiP7Q/7q2+r/ivMrn2PxhPACpPfL8erUZPcE+CT5RPpk8AuE/KTwT/Ru/gT/pPFF8mXwA4XwL/XF9uX4Bfil+kX0ZfALhf0l/kX65fEG8ibzRvVm8AQG/6X3Rvjm+gb3pvtG/ebwC4bwp/9G8ef9hvKn9cfzZ/AHB/Qn+cf5Z/wH/if/R/1n9YCI+icc6Si0v1JEzdk63nRPTlTc2ETuWT4ohsJFMgjjL4VCQzIA5C4Vo0JFUcJMpStTM+1Ifa1vNU5ZOyVJ2TJFVa3ZOXlBQKVjUTe3QUrep0FFpXZUPj9ARNNiQEtViVIxFZ/fYukmsVWZUj4SQEpVgNk1tVWGVDE1iF89/k9EHItA+OD2CfmgEOQsFsnwCWD7APqg+0n+4P6AvunzgfoBqvLK9GHTalzmKnVBRhtsSUIFedc9pWjTOYanwUV4QUF3yk2FUFo6udVaUkVY0zGMT04ZlUTfS09HFUffSshAJtVFUjzFMNk4VThfOrT1OtpFN9hFKd86nNUqUjdFJ99nYiBVLUZfR09IgkJFJ89BpRZqUj5FDd9FwkdVCF86s/UC0ETy20T6XzHLVPPfROPTNFTtUUTWrtNE19EwdUhIhMlSSxTAWkDDem8vxK5fOYtsy0OEql89xJfROHzUll85BJ3bYeIkpKFjWjy0rNYzdcN05PKD8AOj9Mz1Y9fj+IP7o/jM+2zwDoP/I5zs3+P/jL9s8o32JPAEzfXt9w3yLPhN+m37jfyt8A3N+uf/DfAu8UjybvMO8i7wBk707vYO+C75Tvtu/I79rvAOTv/u/w76rvRP8W/zD/Iv8AbP+O/3j/qv+8/1b/4P/y/wAEDx4PEA/C/0wPNg9wD1oPAJQPvg/QD+IPrA8GH/gPGhm2drKcS30jPkytwyjWjCQsTjWjK3y0LlCqDZOlbIQYLCSMPCQBrVKlE3ZSVYRSNaNbbVPFs+xT7bNgVJXTrdO0hERVjbO4xIQqWVadpNQUDVeNE5bkhKsDWAWjbSyU0/SEJZVZXRRZnbRZ/RafAoRiJCRELJTzEI4S1lelIwHExJ9On2gvei+ML04vwJ8A2p/UL/6fOK8KPxw/Lj9Iq6xOrb4ikFc1tFftow+29CTNVk2jiVaNs0hahKQHlKTIVUUTfqSkTMMQdrIMVbUWjoKatIS7ZFRdFFRApIjw163z7KSvU4Wjd/ykQbVT/bMKpITSUlUTnJoctGWUhC5SRYR8hLHVUc2EUd0zQ3wUDFHWhfPXUL0joGyEaFAytYRQdaR8tG5PhRRkhKuTTk0UTr0kTY2zWDVNTURM7aNvTD2GHpNaVMRFVMTlSjWzgtRE2yJKLSO0Sd0zg0m2TaOZSZWz8Ul1hEoG/bPqSj1ErMeG/ebNPs8AUF9iWX7PgF+yya7PsF/KzwAU375VNt8Y3/pfJG+W3TZvAEhvmt98b45voG+yb8Rv1m8AmP/ybwx/Fh8Yf/pvTH8efwAof3J/nH82f6h/Yn/Ef7Z/AOB/on8Ujy6PQI9Sj/x/Ho8AYI+Sj7yPlo+Aj9KP3I8GjwAgnxqfRJ9On2CfSp+Mn3afAKifup/cnz6f6J8CrxSvJqW0trWOsni0RGxN7bNwbU6NE6ZP7ZNKUCW02mRENDy0qlH1Ix1SapWzkRy1Uw1zl1NVM9sJVH2zflTto+9UimXEVV1T1cQUkzCmUri1Vi0kV62zsVd1tFiWDXOHWJUUWA0m9kIpNVlds/8EtLhYTaQEJBU1LLT4vCTQRCfWL7AvAJovhL+eL3C/wi/Mv/Yv8L8AAsnmvyDPMs9EP0415jO8tLWAvLRAFMT9VlUTvNqUNHecNDhW/TP6VdpVE6y8NHNVVTM5VbZdowBVFSPHVEUTjrVUnURUXaMgVKUT3LVT3TOjpBRsU40TNm1TRRP+UsUTyFJlNK1S7ZNaUi0jFBxE3lVRZaRRXaRRlcRR3UNtAjREy1BdU5VQRRPbTlANcxdQjRPGT2oNc1d0RO6URIBOJdRlTqXETU0W3kLCTKUT1Vy01Pz0lJdsZDNLVi0j1EoNdEoF1En9M5uqSRUjh0nlNARUDG1KjROGSj3DC0t1MwFPbG8uX0BfYl9sX3bviO8Aql+s777v0F9qae5fAP8S/wAk/w59Nv9Y/2r/TP+O/6D/APqftP++/+D/0v80rw4P+P8AKg9EDzYP8P+CD2QPdg/gnwCaD+QP3g/wD5IPJB82H7APAAIfZB9WH4Afih+sH04fwB8Ayh/8H/YfGC8qL0QvTi9gLwByL3wvli+oL7ov1C/eL/AvkAI/FD/+9e5DS7VGDlNM0gW0TYXWzkNPlTNnUKpFQ9x0pFAsROFMRFdtUv0zylLlwzxT7aQtU81DJVSlpFStpLTErZm0xAlWVcN53KTo1tykWFd11FflUzFYto0Tmlh9QxFZtaMut1lA9rDRFVndQ+K2NLSlWP3DZljdRFgWVcPpV40Tyry/lr9wTwCCT5RPtr/Yv2q/tE/ev0DPQBJf/E82X0hfWln+8qfspJlx/DVkxO9WBUTcNFla3KQYjFTaVS1TnazEW2NVnTMqVcWj8eTEa6xUhfRUjRM6VE3UtVRNM8y0NJVTTTNcrVN1MydTjTRSVVOrViTUdFJNMzycpVItU9vNUR1DlVHlQ2BRrPWkPGTlULWjrmzUd21Q/dM/UHUzB1BN02uiT6U0Tz3jsU51M1tHTsWj4U0ttE3906sPTe3UTE3TQrxk4rRk53ZjS8WjoUrFo0FFSm00Sc009NcuU0nNo5tFSu3Dw0oVRNxkYQCE/zbvSO9i75Tvfn+g76J/ALR/xn/4697l7n0m/xCPIo8ALH9+/T6PaI+C/4SPno8wPwC6j9SPFj/Aj9KPDJ/2jxifAEKfVJ82n2Cfgp+Un66foJ8Ayp/snwav2J8CrzyvJq9IrwByr+SfVq+Ar5qvvK+2r3ivAAK/7K/OrxC/Or9Mvy6/WL8Aar+Ev56/sL+6v+S/9r/gv1h6vxzP9sKcSwXTPlw0tKvQptNOVVMrTy1TDW1QlYODUJVz+FAdw0uKUSVzARxn3oLnFGTNWwTUzlO9ZORUslS2hTNAVSXTtFW9MydVVr00VnVkVy1DdXRUreEsVE1YtcRYhTMgtBRHnjIKHETVWKVjmG1YHUNVWJWDE1i9M0HX9DdWT6hPet/8NMGE3wDmT2jb7k/A39LfXF8mXwjvEDLvRO9O5d4yuVTnBkN0VNVh5NQgHOTN3DSJVrKlY0jsxYxUylVtY49W1MRUVR3DGrRU08xUW5xU1cNkVG3EVB1Ds/VTHeQEZIdThTRTqiXUU9XD1CRknCxkZa1SbWMvUoXEUYUzwDVRlXOIVGRFUU00lDRr11Dl06CExGhQ/TStUKVj+E9F9E8tZE9qvTROTTMsbDTFTR3jW11NvTP3TEVzkVQ02ypMTTOsS03jS0tahVRKVTOKSm3ESm1jS89JTTOM/GeGU0lFMxVj7GVK5dNAlHfejzgDAE59Vg1mf1gPig/Uf059pg8AyAP+fdYN/n3+fxgfKh88DwAuH0Afch+EH5YfqB+6H8wfAB7P4B/yHwQvNs8gLzIvTC8ADi9AL2ovpC+WL7gvoi/ULwB2L/AvEj80P0Y/KD9aP3Q/AG4/kD/iL6w/fj/IP/o/DE8A7j+4P+I/RE8uT2BPUk+ETwCWT6hPwk/UT95P8E8aX7RPZCZdZuNLpWTM9GxNzcOrcE7FBE8d1FA9Y6VtUPVTNVEtU6pRHePbHVLl05BSVdMGU9a9A3hT1ePsBPRgVGrd9FRlE2PcxNdVnetbt1Y9YyVXPWRXzcPbAFjVw4RYvQPoWNptxFn1YylZbWP/WKaVY8dYleRM1Ec01PgtV8Vj0lfVw8T032bfAIBvqt+Ub2Zv4N/CbxzvDu8A8G8CfzR/Xu9Qe2bl7lPUZK2QVGRSVw3T/qzkumrsxHfkxDfsxPdV1ePbvFUN035V9cNFVdqd8/zs5MVUHXONVNZV01ZUDdMe5HTmU7It86+0Vy9SNFPNdFJq1XRSxQOOpMRXUhXUrVI9Y+lR9QOxVPRsWlz0Nzz0AFE9Y8l8xLOTUK3EjFQlUA3T3rVPZRNThPToTtVjgLVORdROvQOoTRUDQy1NLVPaTJ3ETH30NFQ1l2QUM9z0z0r1BOyEqxFKXVO4FASDBASnbUk9cwtKVWOCShUDBQPc9E+0B0Yf6AtmD3gLAHYPiJ+an8wPvp/Qn/IPDBcA1pVWHxivKq9En0avWK9qrwB0r6YvqK+6r8yvLl/wr9qvABS//q/gr0K/VL8Ov2i/cr8AnL+mv7i/mr/kv/a/yL8SzwA0zwbPkL9Sz3TPPs+Qz7LPAMTPps/oz9rPBN8O3yDfCt8ATN8u3zjfWt98357fwN+y34DU38bfYN/63xzvLu2eg0tshYRUlK5MJfOlTeXz26pOVWPiT6XjZ1CWnfPcUAX0UV1klFQ6dVIdc62kVCBTQP/hV0exU32EVJX0VD1jawlVDeRV1ZPuVdVjW2BWlaPTVq30Vw3j28pXFQMzWB1znVi0LWZ+U1m9UxxZPXPrbVi946FYVWNiWDWEtjRk51ed88xX9QPBANRvjm+I/7JhZvVm/a5vyG8Ayv/s//7/IHsefyAPQn9UD6xmfV7Cp1e943Hc9DCmPATtVq2E7FRnpHQnLVZdU+hVFfRV1VZeUlMoVc1W/oNUnYRUnXNNR+QEEFRd9MTklRSEW1xTnXMnU71z7iyEa7dS7YOBPIRJUmWTrQWs5M1R/VRR7eRRNnXjKlG94/FQlXRshNuDUOWDP1CdcwdQ1lVjok9dUzh8VM5O1r1zXk49Y/lsVJBN1uWDD01t5ExVY0JMaF3mLuVeUhgU5LdKLYSNSmWT5Un9VASXPgNJ2lVjIvwUpUq94yFLAP3kNO9exf6Vnp1mnXYvgJ8Ami9Un9af4J/yn9wvBj1OnQAurzg/mq9MP14/YM96P6Q/ALY/yD/aP+w/Du/4PwpPJE8A/t8oTzpPbE8+T3hPik+0TwCmT7BP2k8EXxZfAF/yT1RfAEZfYF9yX4Rfpl9YX6Jf1F8A3l/wX/pfHG8mb0Bvkl9cbwA2b4Bvmm+8b6ZvoG/ib+xvYPZvEH8Cfzx3VgKLS81zawxMVfRMvSMoThUUqU+9FIQUh2wU+nwUb21RtYPjUb0jWFKVhKlSDRY2gtAMhET0dLa1VF0UVVUDm1VldFZmPXOaVhWUdAR5V00TbeWEBFFYvSO4WKWEtVntgzEs9AxZpQPXtViVE5hU9FdYhSMVFjz04VeVE8jc/3b/iI8Amo+sjwYPeI/Cj/SPDg9YDwAqnzyfTp9gD3oBXpX2c4QEFWHkhCAUlN30d06DpAS1B/R0yrwEjVXNc1S23OQaVS2D4VQt86y1VIUEVBWTLVRNE/VpUxWUFBSHxHRQU70j0xhT3ZQ0FKk8FGVSrCX0tHT4UZXjwKx0iM1RjRNSUS30TBTlUFblg6BQvSRQLYRQlRPL+E9VpE8t9JwUrk5ahSNFrKTFTf3kTZ0zW/NMjeOMTNVzJswU2cKEJw7yA0vVc4ZKGhUUSnXjyknNpAy3lhKz2EmtpPykx0oN80MAvCeOPyA7Zi9wv5IvlL+mLwDQL8q//C/uv/grPj9IOxY9AD7PoDtOz0i/cs+Uz6bPuM8Ays/cz0Z/QH8C3yTfNn843wAi30zfbt+A35LfpN/G39jfALLf5N/23+DfMu8c7z7vUO8Aau+E757vsO8S77zv5u+Q7wD67wz/Lv9A/xr/ZP9W/3j/AIrvpP/G74j/kv/k/87/AA+wGg8kD779ZqKcS6UTPprMpGy0FHBO1bScFC41UO2jo3ykGFHNpGQUZQEsFJE8FRykeFNlo23sHBReVIXD01TNFNlV1XTMlERWTRO1VtaFwyNXtQRXpRP+V7bVc2ZYpRPOWLUTILY8hCdZFZP9WAUjxVVYZdOHTBRHTBQHHISF2BwUxuSPro/ogy6CwQCcF4YfuB/KHwyf7h8ALxIvwGSfNi9IL1ovbJ9+srVXptWzjlcVpCQkDSQkzW1WLaOJVrWzOFbdc2367HS8VX0DgFVVFLVV1bMO7ATWVNWznq1UHbNYVC0UVLV0U2aFw7NTRQQMNENT3SQVU+UkUt0TkESks3BeomsiUmUj66R0s1ElI1t9UU2DR1GFdFFlI1vLUH2zlVC9pFBl05snUG0D3k8FxJSkCNVPhZROJYROtbOoTdo1tE1FA9pMHbN4TGotgxHMpKxcdEtLnXOzz0oFxPw0EUods7hMDLdeoqJJ/ZQMtGwstAUH9DRPXLd2z1i/ar98TwCGv6BPsr/ET75N/r1eTeZNAC7N7k9Iz0pfhM9uX4DPgl8AlF+2X8hf2l/sX/5fwP8SbwAkbz4PQG8qD2xvhm+YbzoPAKRvvm/Qb/JvXG/mbyB/En8APH9Of+BvYn+Uf3Z/kH+6fwDMf6Z/sH/ifxSP/n84jzKPAGSPdo9Qj5qPjI+uj8CPgo+A9I/+jyif+o9Mnz6VXqLixixUsUy9Nqal9qKmT9rtNFDtk8FQzZM0UVods8ikBDxSPUOvtATbIVMFg5dTLaMJVLZlo3xUPUPvVKUDfNrcJO7cJF5WrQPRVtrdE0AkJK1XHbMYWCZdo4JYPRaOA1ktFuaTtkwUt1j1o3ZYjUM1NViNpFelA8xX3aQcLwDOH5gbnq+Qr8qvfK92H+CvABK/bC8mv0i/Wr9sv34lvpPCDBSBBLQToBYTtCSoVmZlM2dWjTS8tOdVDZOrqlU9Q2/sBDbEJPw29CS4VAWzgFRlNPS0bRD0JNhTxZOhU70ja2pT5QMy1ATuUk2k1rQEgVJ9I0lENBJSpr0j2lEdRKQEbKyUKLasBPFQDZO6UKVTg9VQpQNMjDQXlDS+T7alU1NPvSPKTtUETmwlRHwEkE2NQyVNPbQW1DRYTPUD9DyXHqMUlBu3SgWDV0olRh5FJqO1SWUzpyTUJ0qNQ6UNSq0DIUuFNKRfBoUmVQBuT3jfit+0T7ZPyE/S3+TfAOZN9t8YXypfXF9O71DbXu8ACI+iX6Tvtu/I79rv7O/+7wAQ/yL/NP82n0j/Uv98/27/AJD/ov+0/77/uP/q//z/po8A2P8iD0wPVg8wD2IPjA+WDwB4D6oPzA/GD9gPCh8kHzYfAID/Eh9MH24feB+KH6Qfvh8ASB/SHwQv9h8oLxovRC9OJWD2s2yXhpN8l74iqk4dRGyUl84i4FAlw1JRVaNLxlFNEzq8l8YyI8yf2r7SmNyUDFWdw35V1sWT8VVVM2O8tNdW1lWjRledk7GEtDlYtp2ToVhVMwNZBbMwrVmdwx5ZPbPtJKSyWjQ0cySkIlgt0+dspwC2pRa/iK+iP5Q/jj+4P7I/APw/Hr9wvzJPRE9WT3i/irFQZk2Otfaz9DQwbKTsrL+0vrWukujktKxVneRV2lXDKtxE81RVw7pU0pW0VEXE/EQR9ETaU7YFM6NTPaNgU23EU0b1M/BSfcQ8x5aTUuXD2xRS3ZPcUS3Tl1GWxZNhUeVEUe1EjMS8FVAN04WcxE6Ux46V3pJbPE/t085OBTRORcPJ+cTHvtIo1McmwkJMwp3D3uzP/s8Q0ybah0k2ldPFST2jMEqFlDzXAj7SYVQvVhXu1W7fgG+SbwCc37ZvuN/y2dZv+Gue5f5vACjrJn9Y71J/ZH+e73Dvau8AhH++f9B/4n/0fwaPGI9abwA0jyaPSI9aL3SPlo+Ij7KPALyPto/oj8qPBJ8mnzif2o8ARJ/2j3ifWp+kn5afgJ+qnwDUn+6f4J8CrySvtp84r1KvAGSvdq9ArzKvtK++r7ivqq+A7K8Wvwi/Er9Ev06FZkKLVjTkEUz1Y+6EtU39JKVOlUMPjFdOsvqcxG7WbFThUe1jWDxUylLa9WM+JFTQU+XDRFTaFTO2DMQoVWVDm1W2zaMKVmVDe1bNo+rVVqVjdRw04RxETVjKpWO1LDQRPDcu0hdZqnUkWN3DmGw0VzTEFYAsNCvAzrP0P+Y/iMNmMsIAfDeGxbbPyMvez/DPis8U3wBmTSbfSN9a32zfdk94006yVZocNGEE1CA81N20RNWYvERXxEQXFMTaVVY9041V5bNUBMQa/CRt4fREqlQlw3FUvSQtVGUzAlQ91FONVCRUW1BT7WMYU720UiUzbalUVHRSrUM8Uk2Da/dRzVPAxLSIUa0m2u7TUeWz5FA9061Q2h3EUA1TMVDls/RPaqVjhaxUHLRUrk6lYytFTvWz2JS0cZS1hCSziExFZORUwks9013NS61T/EpdxAz0OEqoLWYmZc5TSc3kSfVDSi1KddPLSq1zM6Rnhn8AEHt2b4j/mv/Mb77/8G/ibwDk/xZ/EHuWfS51Jg9QD5p/AGQPXv+ID5IPrA/OD+AP8g8ABB8WHygfWr88H14fUB9yHwCUH3YfkB+6H4Qf3h/wH2ofAAwvDi8gL0IvbC9WL3gvii8ApC8uL8gv2i+0L6YvED/qLwAkP/YvUD86P3w/jj9wP7I/AMQ/1j8IPwpPHE/2PyhPOk8sZE/XUpxLtbM+5OTbUFrWU071Q2pPRcRQHVS1UDXkUbWzjlElwwFtUu2zdlL18+hSTcOrd1MF8+wkVVS9A9O1VMXkVfWzuFWVEyfWFMSaVr0DI9TEkVe2tbP+V+2zZli1s85tWM1TIFl10ytZ/dNbClmNU8VYlROHZFRVR2RUB2RU1zRUxvzPAJbNxsXWz9DP+s+cXxbfCG8AGm8sb3bfUG9ib3Rvhm02wzVXBQOOrMRSV520PGRbzVaN04lW9bNIxGRbCVYF87xV9VOADFRrR1UFAw7k1NRUBQNtnuy0ZlSdsy9U1US1U3XDsTTkeFO9A0O25EQMU+2z1lK1s57WXORnUkVUUoVj61G2rUOzUT1jfVGls0WpUZ20xLTYnOShjORdmVANVLS03k/V5KzkBa1PlROXTlXjLMTkxa1N9VNATdXUTE3kTLR9tvbyqPT0SEv90+ptSu2zhkpV4wxK5bMptCT3TnNJrbRJ1eRM9APzSgWGvg+YEz4Fxv2m/QCm04yPrv/Aj/r/5I/2jwCTAD4NFp9AAz4FXg9Qn2KfdJ8Abg+In7IPrJ/On+Cf8p8ErwAWryivqj88r0ZPOK9ar4yvAF6vuK+qr8yv3q/wr/qvFL8Ahq8wv0K/bL9Ov2C/kr+EvwCuv8C/0r/8v/a/EM8izzTPAJ6/SM96z2TPhs/ov6LPxM8Axs/ozwLfHN8W3yjfOt9k36xO1UbiuUsN83j8dU3a/dROFeOiT7XDSlCsZeSk5DRRDfOodHQdtVIldFKtQyNTrYOVVVMN8wgEdH4UdO/0RFtjVa2D1VX1c2EcVGvTVvXjQrRkr1ed02saWL3ThGRU51jFY7UpVFQaTFTrWPXjslVYrUNzbOQzbOTzrGQL0le908TsX6Zd9uOk7wDOX9jv6u/0X+5fMG8y/zxvIFb9Tv94/4r5htNXJXSsZNGCrGQr4C5TVs1zvFbS3URWDVZG41W1w6pVtrVjb1UVgzZVzXP8bVStQ8NUbfONVC2DbUcEdA5UBVPYU5V0NVOdRFNl4zJTPYTc1GvDUuVkUsVjSVJl41sSUp3T2lGl1FHNc2tsUX2jN7xE/lC1w9u6UL2Tg1DNc0xQWq2DFax0vk+9k1O8dGvlTo3UTn1z9U3Nc1uMTa2DJU2F1EwFU61Y7HT0S7VjjwyEKtoklLFMhFNK9XPxSSyl1CwUgkmd1EkdhhaFBiZyIUuddLyffqX+hYaPAJAfoh+0j86PAJ/qH/wfLp8AOJ+imS4vOC9KL3Qvlp+ILwBqH7wvzi/gL6ovBD8WPyg/AMLPTN8+P1g/cj+EP04/mD8AUt/MP+Y/4D8CTxRPFk84TwCqP1RPVk+QT6JPhE+uT8BPANJP7E++PxBfAl8sXzZf+E8Acl+EX2ZfmF+yX9Rfzl/4XwAKbxxvRl/wXzJvVG9eZeZjlUtl4+IMJK6U3xaCptSs3ybiUsTUyHwEPFJaLeRS9XMhU8V0U10DaQn01z5zVbUDflUd86HwFO8m7zjjNoNYhXP/bVgd8zBZtdMgWf3U1kTkt1iN1Fi1EzVYCl3kV/3zzLTnPv+Y77p/AMx//u8Y/6J/FI8mj3D/So+AXI9uj4CPkv80d1YD/HRAJox07FaV1Mz0Z9T3ntKt6vz0rFX9JFXF0zhtVdXT8VSd07pUJRPTgVRdBBSUEQR03FPWbeOjUwVzbOzUKFNqFXRS1RO45GSBUo2DW0tS/QMUUi2UUa1krVH9c2BRDRRR/SPz1qQEvFDVA4W0BE5Qtk1TF1D188ZPBXM8bU+109BObeNjTj2D2/1NtdOQTdUTKE1ateRMBXNcTDVj2lxn2sbSGDxkt0pNU1dKatUESc3zpzSkh0m1ExvFSbXTMEqd1FQfHiUA9i1+H7Afoq+8H8av0B8KLwD8rw4vaCsev1gvQr9kv5YvAJAvAj+cv76/0L/iv6y/7r8AGM8qzzzPNm9Qz2LPdM9WbwCYz6rPjM/Oz+DPQs+0z/bPABjfAt9E3wbfYN9q35Tfpt8AuN/K39zfft+Q3wLvHO8u7wBA71rvbO9u76Dveu+078bvAOjv+u9M7/7v2O8q/1T/Nv+0aPuOgoskJBFMDbPuVpxk6E2d9E79cxCkl2pGA1Dt9FHVk+NR5aO1WGwEylQEQFPNlFPW/QNEVK1jtgyUKlVaPYOdFAQNVj2DfSQEre3UhHdXBcPjNHRPzGx3BsITWVV21gIVWayNZHR0mFjVg1d8dBUNWF2j4VfNZPx/rn/wfwDif9wPng/4fwofJB+OhS4fgEAfUh+Uj6aFfh+QG27ymq1XXaNhVw2zHnQU3arMhJjUhFfchBfMhNi2FASNVf3zVFUN8xraHHThDJSqVF2jcVS2DfM6VMVjAlR1FFNspZT09FBT5aMYUw0kNVL1Y6lslHRS1Wbmomv4UUVzvtz0iFHFZloGI1H98+RQdROttJTbd1AVkzFQ/fP0T1q1o4XElBxPlWROtaMbRU51c9hNZSSs9Zxki4hMXaRMdRRkpwZy/BlKdQQkNDhKRaY+pZ6Sa4xJLZRJpWNKSo2DBcskpDe0p/a/gK+Sr6Q/ALY/wK/qqeav+D8KTzS/Lk8AWL8yv0xP/r9433o/nE9uTwCYT+JP9E8GXxhfKl88X4bvAHj/av+EX1ZfmF+qX7xfdl8A4F/yXxRvDm8gb8pfXG9WbwBwb2JvhG+eb8hvsm/kb/5vANhv+m8cfzZ/SH9Sf2x/dn8AkH9Sb6x/hn/Qf/J/DI8Gj4AwjyKPTI8mj3iPsnEukpxFS62TPvwk85Duk04VRJVPXQRQNZRQTSR8JI6tUV2jAVK9k3Z0JOiqdCR4PJTs9PRgJJTRtVT99FUtM7hV7ZRWtpUTm1alkyVXpZOV1VctJFitc2qMBNFYto0jIlkVQy5ZTTMMrVl9A8dYXSOJTARHGoQEBUwE11e9lBwf/g8A6A/Sn7yfpp8IrxqvLK9eH4CYG16vcK+Cr5SvjhV+Areq/JSQRJRSRAQPTKTN1VZ9lFYtM0jcFAdWFlUzulWdg378FBuQbpPVVc1D0xQkmhSUZFTanaMrBATmU83zr1NsNQRUJEFTVTMKU40jrdJsJJxSxTRSzfMfbVJ9A+dRNUOxUZ2jbXvU9ENRRTMMUZWUrVD9k6BQnaNbvCQkosT02tQku4Deg0/NQ5NpTq2G/pNNTTM8TZWUVUzNREydtEzFM6XENK1FxDTlSo0jglw0C21K/fO0SdXzg0mdg1ueSTVD8UntNEpVMwPqSpW0HEeOXWZFjj/APwCyz5zP1j3uP/jPCt8c3zZNAC7fQE/KSW7fgN96T5zfjl8AyN/a3+zf/t8Q7yLvNO9G7wC4f0KPZO9272CPou+877bvAMjv2u/07x7/8O86/1T/Tv8AAP9C/3T/dv+g/7r/1P/W/wDo/woPLA+G/zgPSg90D2YPAHgPIg+0D84PqA/KD+wP/g9ACB8aHzQfTh+QD0ofS62ktUstM3j8JGhNFSROtuWDpk+do0tQBZPA2rwkNIQkqFFNox1Stk3TkVLFgyNTvcOVbVOtowlUTTN8VHWzG+9U3YNhVZWUHJTroGoWs1aNI0JMpK1XVTM1GlyUgoSU51gttHSUMydZFSSElLdY5YSMlGs1WC0z+ESU0le9swHE/J/Wn8gv2i/sL7YtPq8AID8yP0Q/lq9oP3o/jD+mrdSeNT6zV03TgQw0QFfWnYP+Vm0Tuuykd1ba7cM45KToVZ2zrFVq3YNxHJQ4/KT+VHWUqVTVhDS0VgyUEQwk3NlTxYT8hGxT5YM2U6zVNHy0x1K9pFLFFFJWvbMUUj1EUb2zpNSEbW7cFDhRBZMAUa2j28lQvcOFUJ2DTlC2BfMXUD0jwk8F81fZT+2E7LSATrXTE062BZOQTb3DJU1VNExWpRNYTL2z9LTUkyTUWy5LnTPLStVESjWT2/VJPSOiSe2jh0koPcaes2TEijTFSx0ktN8ABvWWz7jPwsF2VaZf2M/iXwAk3/ZfGG9K3yxvPm9g33JvAIRvlm+Q37LZfl/Yb+pv/G8ADn8gfzJ/RH+2D1h/ah90fwBWH4gfin/Ef95/yH+yfwSPAO5/OI9Kj1yPFo8oj4qPfI8ATn+wj+KPvI/WjwCfEp8snwAmn/CPUp9sn0afiJ+Sn7yfAMaf6J/inwSv7p8YrzqvXK8QRq9Yr3qR5kNLDcZmw6wUm+hNHWPuTiXE3ERoqrxE3sxEUpS046S0V7VSdZPKbERAU81js9b8FCVUDWOYDCQMVbadM5tVVTMNVlUzfbVWnbPs3DRaV6UTyG1XRcMzWJ2znFjVs9sRWQ0zMFk9UxVZ1tWz4VgdQ6eEJGZYmr20WJ0T6Vf1pMQ0wQAEP/YtrrW+v+i/+r+0vxbPAEg/Qs9UP2bPeM+Kz5zPnj2mxoKnV81kLMQwXMTtmtw0muQ0V1bFROw02GIstJ0ERCMgphIoVRUmbLYTHCRxVHWTOlQ9I7UCNNTKBLSTU6WjXG1TPVMlU2Vj4VKdE2upUj0jcvSkOlLNU1sFUl3DzVH9FFEdY2teUQ0jHIxE5FBFJLa0RHVQFSM/UB1DB1bMRKJPDURPHWOuxKRbRU6lE9hNZWRNbVRVTUVUTDXUTCUkS13DW11LDSP8SqUTmDTkizhKPURJ9URMVwZCwSVJTSNKbFQzVTfMV8aNAM5lll/IX7rv1F/e7/BfIm8AFP8m/zDzzmVWb2hrZm94/wCK/8xvvm+o/7L/1P/2/wgPABoPLA8+D1APYg+Mr24PiA8Aeg+kD74P0A+yD9wPbq8AHwAaHzwfTh9oH3ofhB9+H5AfAMofvB/eH9AfEi8kL54fAC8AOi9cL34vaC+KL5Qvvi/QLwDiL/wvDj/wLyo/RD82P1g/iEovdD++woukr8aj/ETlpU490+LMp6ai3Nw0bMFRZdTsp2ZS+6A+QjxT2i3TsQS0I1RlA5dUbBXWbtKZVXUzCla9w7V75MTq/MRYV42zxtrUxVjN47VY1aMOWaIlVFntRHy3zuKllLRkLVg90yJYHdPfTLcGzwC4u9a91k/YvwJfFF9OzzhfgEpftMdez3hfil+cX27SuUikX8bFHtJv1MdeMtrkz2r+4hjsVNoc1J9VzeTNVWXjKlWt1By0rFTavdRUpaM8VK3TBFTW1aPOUx1EU9WjXlNqdTMaBLTjjNStUlVD23ZS1aM+UmUDB1JWHdPPUc3Tl6zUVJzUWx5RdbPlUOXUUP3j23hQLdNBUG3TCVC2VUOmTyVTIE9t87GtTs3TR05F5E2t03S1TR3TD8Q0pUyFZEymPdPCSw3UnKQAJOSdrUptUz1KfbRJdbOVbFTnJlLgSS3zTkqVZAB05/7l1v+Y76rvLHfG79DvAPLvpH/+7yCPMolu9UaPWIsAPv12j4iPwv+sj76P4P/KjwD0jwafGJ8qnzyffj9gP5I/AGyfhp9on5qfdJ++n7if+p8ADK/mn9CfIq9cr0avOK9SrwCkr5avwK+6r9Sv7q/grxK/ABy//q9Ivyq/fL9uv4i/Up8ApL++v9C/6r/8v/6/CM8qz8A8z07PYM96z5THRuKcS9QddhaCKMQ0JfRkJ0+2bVMNUN2Dg1C1sxetUdWzilEd0/+s1HQWjGTnUq1TW1xkU2BO4qtAVJVkVM0zQiRktM1VtbMnVh1E9FQHV7K91FdNdFREZljdM8w2bEQeWbVTKVnN1HxE29NYVUOWWLVjVVgG3YMDWB3kVEzDT+VP908AIVrm3xDvIl8070bvWO9yX4B8747voO+qX7Tn7lNc1GHa1FQPbOTNVrVTiVayrUNITNVMRMhVbeONtiRkVFUFQwxVjdRU2h1jmizUYlR91FRAraSw0fNTbeRTtWOFbVPV00FTHWMKU80zW9JS3TOcUt10UnVEtoxk91Ed08BRtVN5zVFN80NRrTT0NNdQYi3joMRk2zBmgjFQrUNr+E8thE/FcwFP3YOzk069xPxkvE2tQ1g1TS2D7rzEiEytNo5D2Uut9Cx04UrNM4JKynXUSt1zxVx3bkKeSabV0/FJ5TR0dO9UBEUAhH+2tWaFrn+4D8oP5H/uDwAYjxIfJB82H0CLbo1WFWYfAJiPkh+kH96PyB/aH7wf5h8A+B8iLzQvRi8Yz1ovbC9+LwCgL5IvvC/OL3DP4i/8L5YvAAg/Ej80P1Y/SD9iP3w/jj8AoD+qP8Q/9j/APwpPHE8uTwBQT+I/XE9eT3hPak+kT5ZPANBP4k8EXxZf6E/6TzRfRl8gsE9iX3RfnlXG40sFdLzEq2hNBRROZdRPJfMsbVBNY75QdfMyUd1kbVG94xtSLeOQUqXUalz0dWRk6mz0elRt423tJNRfVcVz0VUt1K1WTfOzVsVzISzkkG1XnWMXWB3TgFg102vkWM3EWbVjJVl1U6v6WE3zw3RkhJRkM1qc1PUs5NBXNdPEZO8A9t/Y0yZzBO/+bxB/wt/EbwBGf1h/cu9sf45/oH/C78R30n5it1xnLtNXFdP+Vqpt07xM1HdE1DdM1PdtVW3zulUV035VldOrNlVt0/xM9MMsZI1tVN0DVVRt0xxUldOr5lMl068kZGp09DJWHGT6Ul3zxYz0jgTU21dSJdMfUsXj6VHadfOitPRsUd0DNVFq7XRQXQPH3MSTUA3UsVDFxORV9PRTT90D5VYEBHxO5eROLQRNJfOrPE2N1Ewd9Ex9BEu2JdOPS23zKkvFhEqyBRRKTdR8BK9JRQRJ2m3zqnQEDEpt84pKCrVzCzSUT0QXDi0+Fa4PAOAL3uPEn+YPAB9CGQavKK8ASh88r64fqJtmr5Cvoq98XwC2r8iv4q/0rw6/IL8yv0S/AFa/gF+aX3y/br+gv8K/rL8Atr/gv4q/DM/uv/i/Is9MzwBOz3jPis+kz57PaM/Kz9zPAN7PCN8a3yzfTt8w3wLfdN8Abt9g36LfzN/e37jfet8E7wAm7/jfIu9c707vcO+K75TnpjZygEslBm7y6hwE6FlNbQQMlOVPDeNq5FS13uxUUqz041Edo1jafPTMBGRAUwWzs1Na3YRUHaOYVG30VbVTbZk89AlWtXN7Vh1k1lT0WlcNA8jkZDFYtg3jmljlUw5ZNaMuVoRkFVk9BFgtBFjVVLZ0ZCRYtXPrVw3jygDsZ85vIHvuZe5l3m3W/xgPACJ/PA9OD2APinluD6h/og9YtA++fT7Cp1dVY3E0BE0wjATtVi30DIRXBIStF/wE2FWNA508ZGHNVWXzKFUtlDT0qlRs5QQs9DhU7WMCVL301hz0k1P1c1wUZCVTWtXj4ZyEqVLtY3IM9Fs8UuWTBVKNA820hNuVUTWjXlH9gxxRqnVkUI0DrdyEdcwUPdrEhAfsVKJPZfM4T1o1o64MlEVOZfPY1OSrcU2FlE2lhEwN4zptTD3D10uNA11L/YNr/Epl85hMJDhK/YPb3EltY5BJ/XOHSWpVY8FslEqElMtKBYQA5JfWr6ifup/Un94v8J8CPwC0LzavOD9Cr1Q/pq+wq24/AKA/sj+kL54vwD9CzwxPHk8AME9CT1RPZk+Q73pPlE+eTwCwT5JP3E/WT8hPAl8UXyZfAOhPUl9cX15fiF+iX3Rfvl8AkF/aX+xfzl8gb3JPDG82bwBQb2pvfG8mb6hvum/cb+5vAAB/En+Mbx5/OH9Cf1x/Zn9YeH+Kf0QknEvlgz7M5GsoTc10TsUDK08FlNbchIVQdYRQrYOMUbZ1IwFSJYN2Us3kUtrVhFNlI9BTJZNEVNZl87hULYRVDYO2VZI9Yyf8B0bzV9UU5AThJowETVgN9Hz0HoT3NvOWjPTVWE0kWAUUnPQVFVg1JFcNg8YsD87/6PsA/v8oD9KPJJ82D0Cfag98D4COD5ifqp/ED8addvPkBGHVV0UzHoyUzVyEiVZSZfNIXIVU9Mo0FI9EhNtWVW0THFU9g9RUar10VKX0VI2TLVQFE9v3U+Vzv1Nl84hT2vXkU0UzDlMNg9ZS1sVznlI9Y2cU9DBS1n0j+lHF9FElc4pRZnUTRVHldAT02FDV47Gh9HTr4P7iM1CFE/nVT/10T50UTz1jl07abRMs3OTFTWXzWE1W9TPzTP10TA2DJszktajsJEXsJOVKxfOCFlS0IkoVtEn9dGQn9nMFSV00SjUUZLRLsCY1xj8A+DMOPc4v6C/qv7y/Jj8gOwAWz0DLjj1mP5A7lj+Qz6LPALTP5j/Az0Jv/M/mzyDfMt8ARN9W3zB/Kn+cf2bfiN+i3wDE347f4N/a3wzvJu8g7/rfAEzvXu8473LvlO+u78Dv0u8A7O/W7+Dviu8k/z7/MP9K/wCE/37/mP+K/2T/Zv/A/8r/AAQPJg84DxIPVA9GD2gPgg+o5P+WBc6TSzWDeDy0aK1NbRNsTn0javwULrbkpKNQPYM0UTWDqFbEpB9SfRORnBVT5RNrd1O9E+wkhGBUjbQ1VNW0VfWz1VUNpuYS27dWnYMlV52DlVe2ZSMAWD2DhFgVhFhmBaMpWY0WjrL/WJ2DVcWMFIm8hEekFPX0hAvSVz2DxISf3o84n/IfAAwv3h8gL0ovXC+2n4Avki9ApC++n9CTzp1eE/SUjvSE1VJsJP0cpLpcFHdW2t3zNwyk+FUtE7xV2jUTgEyER1XFc/5UqqUUVMVzjkykVkw0HrVUFYRT7ZOxUzXDeJaEpDZTPTRSpRScpJDWFIRYUjUTIByE61Fq5aOzDBRvzKQ4UXUUtVHFk8vsdJVQbSNd1VBNhFDFc94EtFdP2hWETj0jgE4V0xNOWj20TT0jQE29hEw9g9V0NET0FNSTRMQuS2rVNErdBErFkwtKPYObtEnlo4NJbUaeghVVSpWDimRFSz2DVBTfAN71Js32vda11r8AzwJfFF8APs84X0pfXM9Oz4DP2s+kXwDez9DPyl/cX/5fEG8ibzRvAEZvWG9qb7QPpg+gD6JvtG8A1m/Ab+pvBH8efxB/+m8sfwBOfzh/Yn+Mf55/qH96f9x/AOZ/uH8ajwSP7n8QjzqPdI8Abo+Aj1KPpI/Gj6iPuo/0jwD+j+CPEp/sjxafOJ9qn5SfqFafqJMOQ0uto+JsVK5WPLToTU1T7hS05QREZWj0NVB1pAQUyFENs2s8UqWTypykQFP1U2uzU2UUVOUDmlQtE20MPDR+VT0j8FVtI1t9Vg2z7FblNFcNpLVX5aRYDbOcWP0kWKrtBFmFRFnNlFjtQ6W1WFUzZnwUJFitNFcKDbPM9CTCPC8GLQYtXsIBwfyvBi9gLzovVL9mL8gjgG6/uC+iv7S/xr/Yu95ip9VXRRNxDLQxjLTtVlQdRFwUZxQ0FwzE2FykM51VRRYGEihVPRZWMmu2VA1EVKWTOlT1I60CXMTKU900U90DXGo0pVPllFLdY7dS9SPTclIVph4TUo2zzVFq3TRRTbNgDKQoUUUT1fHkNK3cNHXkND1Q2uUjBwSkok8FEzhPtuUDyk5dM15OBRPYVU01RE2VRE39xExdxNFMLUSsl6eSFMwEmEraBdRKLRPcSS0zkEm25SOHSUUTwUnFIysGjESqShU07EfebfZVvk8A8Eve3/BPGl8U705fOO9K7wBcX2Zdjl2OX6Dvsu+s3+ZdAM7v+O/i7xz/Lv9A/1L/ZP8Adv+I/5r/nJ8un6D/qv/0/wDu/wAPEg8sDy4PUA9iD2wPAG4PeA+KD7wPrg/gD9IP/A8Axg8wHxofRB8GHxAfWh+MHwCmH7gfgh/MH84f8B8SLyQvAP4fOC9KL2wvfi9YL5IvVETbi0tdQwxM9dMlTbYl4yhOfdMnT42zDW1QFfODUCXj+FBdRObExOBRncbeEudSQGuamS8wWYQ0zlMFo7VCZMSyTMQmVS0zmbVV5SRW1ROaVpVEV9YtM3lXNaPl9LRRWFYl47hYFURZLTMpnKRrBVk1NFhlU5FYhTYKhlIRjKTddKc+vyC/Cr8ADE8eTyi/ar88T4a/gLvWvyCAT5JPvE9+tS4yudxHfrXUZjP0tGFcRCD0RNpWVi0ziVZNM0YUxAcMxK3ILMSNVSXTVFw0GGVVZVPhPKcGomJUjdTNVH2j81OlRDSkhVOmRcNPU0VUPDTSpMScZqzEZVKVpJTE91F104vAUSXjiBw0C6DWI1GKRdRQXUOgBDT7kP6zUNol0/T0lIhPbdMcT6YV85NO5SZu0rwk1FRs5JXclIhMvTMhTKVEbUt9o0NLvTPhSgWjG4JKTaMeSoXWftV21VRu1Q4zSuWUSvXTRSTnABb9vt/Q3+Jv9G8W7yDv0mkAVu9If2LvbH++7XZ/kO+67wDEfxb/wGvefwiP6n8cjz6PAFCPYo90j5YvuC+Cj7SPlo8AqI+yj/SP3o8QnyKfNJ9WnwBQn0KffJ9+n7ifqp/Mn56fAPifCq8cr+af2J8yr2yvZq8AQK+Kr5yvrq/Ir9Kv9K/erwAgvwq/LL9Gvzi/Yr+Mv36/MHC/ArneQ1zUeEwNNOQkW2hODdNqT61UUG1TtaMENBjMxKhRpUMdsVK1NKzFjFR4U23T7G1TddNgVC2D01T9RK1V/WPVVV3TSCxUuLYUVClXTTOWVy2DA1bMNG1YzSPrlMQrpDTbJVm1s/pYbVPDWIol04S8xESUNIvAXkLQBVc9M8JsT+Y/AN8S3/TPAF5PSN9a32zfdk+oT6LftN9Qzk/oS8bV7iK3PNSQ3MSrUleFUw/0RLokVHdtVu2DN1alM/VVVVNrulVtY348VERVJWOrDFW1xFQ1VFT9Y1XVVNVTHEw05oRUr1NaHeRTbXNBU63EUqUztcWsVI60VFdShVMfbVJ9Y+dRbXOxUc0ja3tR/WM1vFQAUX1j28dQvTORUM0jW1BmPTMiUA1U/LRuT/1jq+VO3bRODeRO/WOlrU0lYzxNTcRMhVNv2jxkCET0j0tVUypLquXkSjV0SiVUSn3kSVZtU4NJVTRJxTRKTTMLhkptNEs9VKx37o2edQAeffZv8P8CfwwPHn9Yf0oPAFwPnnVmf6B/sn+sD74P0A8AMo/kD/YP8I8KHywfTh9gHwByH8S/hh+gv5ofzB+uv7gfAOIfFC8mLwAvMi9EL14vwB8A2h+kL24voC/KL5Qvti/YLwACPzQ/5i/4Lzo/fD8+P2A/AJI/pD+2P0g/4j8MT+4/GE8AQk9UTy5PeE9iT4xPlk/IO9Y+0oBLbWPeZASuTKwt9lZSqk7946IEZEhtUG1jvlBFw1BRPVPbxFHFMzpSldOtUrY90yBTBQOVU92zCG1U9bN6VNWzCVXFNNlVNWRkVF5WRWPRVmpdAz4U5Kr01BdY1VOtnIzE/Vj9tFltZFm2tePvWAUDtVh9w3bWtMQzWL3kV+WzzFcCbXPBfN8W3zjb5lUGbzjfAPpf7F9mb3hvmt+Mb65vwG9Q0m/c337jVGSA3MRC3FTV7GzEqBzkZyTkJ1a23bPoVeWzrFV1U3FqZMQ4RHTxTFS6VIUDtYFUVElkdBFUNfPcaVMFxDzEbITkJ1NVY7PwUm3EJMSBUs3jS01SrfMUUn10HFSkxORrYVFd9FE9E/NQ5bNrvFAFA4UMVE5QjSPNF/zkwk819Py0zk62tcNjTtWz+U1Fw5DW7LQoTaVkTN2zWExoBfTER96yGJwEsUo9E4tTSi3kSf1EhPcGAsWtSa3zNErlREp1UyEFS6VjXTwfjiVeBd79VsMABA/+jyAPIp9kD0afWJ9qnwCUD44PoA+yn8Sf3g84H/KfAAyvHq8wr0KvVK9mr3iviq8AxE+er7Cvwq/Ur55P8K8CvwAMvza/EL9Sv2S/Rr+Qv3K/AIS/rr/Av6K/9L/GvyjPCs8APM9Gz2DPcs+Ez9a/oM+yzwDEz97P6M/6zxTfHt8w30LfgGTfXt+A34rfpN9u3c7ii61LbeMMTN1z6kz06I1NzeMrTyX09HeW41AaRfRRVePjUa3m3lM05FtcUxVT0FMNdFSt81u0VE2DKFXN45tcVLMKVs3kJHQHVwWkV8p1U+HcZEu8V/5yDlnWjfMpWXVTEbTk0Vi2rfOUWH2DVVgFoxM1WAXj34RUylcdVExvAOZVDoMM/x5t5lUeb0j/Um8AZP9+/5D/qm+k/8b/2P/q/6qEVJqM5GF09CCEVNqpVgUEJHRXHHQYJATKrVUF449VnYNUPHQcWkwE5Hx0rFQFpFTl01s8VCVz91MF479EVG2IRORQU83DGlMFo7HjLFfGUzRUMFLdc/ppUQ2EJFSKHFRUUW2Tyx5R1VRQ5UQU5GpQqs1UUDVz+ARUiBSEHLVPbYROJXNHTn10TWpNhE3ldEzl04xMxVOjJkwNhOyHdvIAZISYTUoNgyJKlYZOE0k1hLVJjeRJbZNOSgXjzwVKjaM3NJeOrQalbpUGnwAQm+6PGJ8iL9SPNp9YK5aVAGYtlp+AL9qfjC+eL9gvCq8AzB/2LwA/Ej9EP1Y/aD96PwCMP77fmD+yP8Q/5j/YP/o/AAxPHk8wT0JPTE9mT1hPgk8AnE9GT8hPsk/cT4ZP6E8SXwAkXzZfSF9aX2xfhl+YX6JfALxfzl/YX+pfBG92XxhvEm8ATG9Wb2hvem+kb55vuG8qYbZ+cpxL/XM+TA0jJa1N5dNsTrUDZhSELKIEFKMEhdQH3uL/zHR0rVI1MwNTfYN1nATqVVM95FStFFQ1g0BMBCu0VfVkVm2EVq2EdPSzkFfFBOzkZFjdc8pWpOQeWf3UWRXkWBVzq8NY7TOHzHRHnOQFLVi1A9ZXtQPGdP9W/wAA/xLxFo0Gj0iPev9sj36PQJCPwv+0j8aP2Iuu4rncj5IuAreMd5YDVwXkpITNrVat44lWdRNINJT4bVU1E7xVXYOAVdV0tVVVIw5MBNRUVSOeWVQFdGR0IFT11FMNA2uxU00jeKQEQ1M1E2sMU2WUUu1jnlJNI6tYUn0UUpXj6yTks61RpYN9Uc3jRSx0D7VRTSPYDOSVUKWDXdYcdCdQ7WPeJBRxT9rddE/tM5dO5dMsTrZNI6hNXYNATe0z10FMHeRMFOvQPqNMJEgMJGvlSv1kSpXjC0pV5K1JFXODSbWUSRXkSRLFJEpFFIykVMwn7j2GJQBOJfYfCCMGLxC/Gi9ML0a9AD6/YC/KKW4t5i1mLd4vyL8A2r80Py4/8D8izzTPBs9AzwBqz3zPLm/Ib5rPvM/Gz7DPAOrPBN/WzyDfKt803zbfaN8Agt+U367feN+Sz8Tf3t/w3wCa3wzvHu8A78LfXO9274jvAJrvpO+u78jv2u8E//bvGP8ACv9M/y7/YP9y/+zvjv+g/1C6/8z37oO0tLFkpU2Vc22qBHSmT7VzS1CVE9vAUF0TMlF1E6hR2nUEUi1zr1LFIyFTai2kU+2DCWyUflT9o9XxZARhRJTsTJRgVmZVw9NWRaSkhK1XdRPbGFhdE4JYjaPkWFZlsy5ZfZRZLXPvzHQ1t+R0dtx0NVgNFCSEAdIkj/5/MI8aHzQfVo8IGwCWj3gfih+kj54f2I/SH+Qf0O6F7oWOkywUgfQEQle27WP+Vs3zulblk2XZVg2kPCTnVc3zqlXaVaRVdZM2Vf1j/FSqxXRUTZRUBZNHbJQObVQ1k9hTxSOhU5Vzs2pTJQRMdPpSzQRSsk2UUn0kxJQSUpVz2lo0dKQ0BGxR3QRRZQS1UC0kUFXDg1D9Y0xa/JQVFKS+T1XDUySkW+VO7WNeTuWT9fxkK4xNhXRN7YRMvaRUpFvvSy1zj0uNoxRstFuuSmWzTkq1s/Gcp6qmA0kFBEldpEoFBEoChXRLBaRUz9bVVr3mrwBPABJP7D82v2i/Wr9sT7a9jr8A8Lt+vea/0E/iT8w/Ts8IXwD6TzxfTl9gX3JfhF+m/4D/ALJflF/OX6Bfql/0Xw5vIG8AKm9Mb95fOG+Cb2Rvtm/IbwByb5xvpm/gbxJ/JH82f0h/ANJvXH92f6B/sn+Ef45/iH8Awn/sfwaP0H/qbyyPVo84j6BKj5SPJo+oj7qPS02US7AVpHw1/P9+IqdPfYNqtBSlJARSLATIUX2DOqQ8B5aiI0wHHkIlhJSYtVTVIwpkJHxVbUPutnyUXlbFA89WbUM+tVddI8YsFDFYfYOatqyU+liFoytZFaMe1MQPXiJmrAQkvJTrVxZtQ85XjaPETB9OHfYFAB4fMB9Kr7QfXq9wr5ofvB8Arh3mH9iv6q/0Hw4lViOMpFswVw0z7Fb99FZ9I2lnPCeeAuhkJKxVNVObY1XVIypVZQYGArpVVBUkVFUDSXy0EWyUadpMBzYzU50DKFONo2vwUmVDuEyUg1IVBNlSdTQ8BM9RfSOXUVa9Q2FRZbRRNVPzDDQ1vBQ0hRw0TlBVBCQEW6JPnQM4T/WUTk2T22NOVQP5TR0DkE1qXZRNJcRM9YM+TH2DUdqEh3Y19vNKJTRKPTStSTUjlUnFtEkdQ8UFSd0jNIQ0gzC+PzhbNlUAXk0eTW4DDNcWTyhPOt/szwBuT3DfgkmO34hPot+839bfAOjfOl/83wbvGO9C7zTvZu8AeO+K75zvvo+g79LvrO/GjwD476KPJP/m7xD/Sv9s/1b/AID/mv+8/6b/uP9i//T/7v8AAA8qDxwPXg8QD2oPfA+ODwCgD7IP1A++D+gP+g8kH/4PABgfWh9MH2YfeB8KH5wfjh9gyB9C8e6PAJMm0qVNXdOb6E6dM+JPPbQMNNyNUE3DUFGdlDyXxqKtu1JAX9EoPFNFlFPCXeMjZJcew3SfjqJgVqwtts4SWlc1lFdNkzNtWA0znFjFo/1YddPbLllNwyBZbbPhWGwNJOSUZFidMyJYHcMF6Sy0zCSnfq9Qryo/PD8AVq8YP5KvhD+mr7ivqj/MP6DePwC/ErHuPT7ypxS0cVAkvza/SLNuw1XNk59cv9huv4CzFpJHVLXDBFRC9YPOnL+uv8C7ZsNSPfOhB9y/7r8Ayz7zUHVDQQwcx96Spk9VJDTPRsWnEkt0Te0zC1zPPvLXdM+UhsUuw0pVI9ycxxaShwCsz77NJtXWz+jP+s8U3x5vADDfQm9831bfYG+CYa7djm8AuN/y39Rv5m9g71rv9G8+/wBAf1J/ZH92f4h/mn/UH6Z/ANgfwn/kf95/8H8SjzyPNo8AKI8Cj1yPbo+Yj6qPjI/GjwDgj7qP/I8WnyifAp9Mn16fAMAfep+knzafSJ+qn+yf1p8AEK8CrySvPq84r9KfdK+Or8Bor4qvxK9+r6ir7jKLS2J9IwwMJFvAdmIoTu1D2ydPvTMNUC1zg1DadWP4BMRsUXUz4FFsVVTEROhSRcNZU/0ktVPtI0KURLRUPSMmtVVFw5lkRCNWLWOVrVaVwwVXLXRX5UPf2gxES+wkslidUwxZtkXDKVntQwdZLXPTtuQklFiVw1VYLXMTiVittt6iymw/bj2+YsEABDcmzS7FFs9gz3LPdD+WzwCoz8I/zM/ez/DP+j8E196i1ZqktGOMxCC8xM1WVk1TiVY9I0ZERAc8RNvIVb3DjVXtI1JVanVjGGRE03xEmlTtI9tiVP3DK1TNQ/NTar3EU6VThVwkT1N9Q60KbLTSUrUkUi1kUmzFJNxE91E1I8BRdWNbiFHNQ0NRBbRRdVS1UI3DoDS0aFC9YzFtUL1T9E8tY4VPdUObAU8tc5NOFbZWIrytTZVTWE2FJEz11EzSvcMdDCX0FEAUZOFKVr3DfUqdQx7MVMGsV2p+IoykVPW05GxK5UML70p1Y0h0ZwZ/8FsmbwAQbwr/TG9G/3hvav98/4b1ALZthm8oe75v2P/q/yx/Dg8AIA8yD0QPVg9oD3oPjA+eDwCwD+qv1A/GD7iv+g8MH84PADAfSh9UHx4faB+CH6Qfdh8A0B/iH/Qf3g+wH8IfJC8eLwAwL0ovZC+OL4gvmi/ML64vAMAv2i8EPwY/GD86P0w/7i8AcD9iP5w/lj+oP7o/3D8W02qEVHR85GUUtGhOLVO1ZjRULCTkoVDt0zC1US1UUZ1THFKNw5C1UgUDA6zUdVN9M+rarEVUvcPtVOVDX1W2jePRVb1TRFbNQ7PZVs1ULMSRV51T/Fda7dOA5LTkWB20WQ20rVl9M/pYRVPD5LSEKuS0ROy09YzE0DTPvsUAHs9QyzbNTl+Iz7LJbl+QXwCiX7zPxl/YX+pf/F8ObR6ytbeEVJBEVFJXdUP+tVZ9M7pU1HdWfSM3tpy09VWF07pVdUN+VmzUQlVls/yc1MOU1FuLVC3zVVRlsxx8tE3mtNSvU01kbLQybETT+lLlRNzUjuTUV1K2hUMfUq3j51HN87FYBORDsC7yNVE9ZFCt49vHUI3jkVCF01pQNo3TIlB9M9pPtdQ05NvlTl3jeE6FQw9OVo3joU1VZE3dtEyFQ6VvdHTv/Kd+s0sVdErW/dNjStW0SoXTqkmmjdOCSa12zvIRrHSKFUoNYwsMRFSs934thvUAXvUm/xj/Eo9U/1b/iP9yjwCEj5b/qI+6j/z/3o/wjwKfAOx/7u0unyCfWp9sn36fkJ8Aop+0n+4/6D/Cn/SfBq+4nwDanyyvDq9Ar1KvfK+Or2ivAKqvvK9er+Cv8q8Mvya/AL8AOr9kv16/cL+Cv5S/nr/QvwCyv+y/5r8IzxrPLM/ev7i/APq/dM9ez5DPgs+0zyaveMtW/tKDS43T4pSErmzklahk5U5FdE8d5sbi3LYsdFJRXePIUd3DOtrkZK9UREBTRZOzU5rVRFRdg5hUvdR8ZHy1VWXkVYVTYFbN0+zWRGRaV03UV/3TM1i2teOcWL1T/ViNgy5lWZ3kWQ3UzESnWCVEtsREJFgFQ+lXjYPOAERXHl8oXzpRNl1O72hfIu8AtF+W77hfEm/M57bv6O/67zFXBUQM/+bCp1d1dITkozBXpdYe00xkZ1RkJ7ZEZNpVhUOfVUWTY2pkZCqMRPGE1LpUzYNbgVQFQ0lUDUMEnGTLzFPlw5d0RbRkJ1O2hePwUl2DuFKV9FJqdUM+3GQH5GTPUWVDrZX0ZGFRffRRRZPzZjzUvFDlxBx0QVAFQ7MJUEVELEQ8Tw3kTlp1RE4FQ/lNDURN1XStTTVjokxV1Ezlw9e07MffwhTMhLFKDUM0rUotQ9xJ/fRJTWOHDUk1g8VJpQaeBY51NoUAJp9Ik46FFo8ogyaPMB9CjwBUH1aPkI+KH5wfvo/Qi86PANAfCp8ELzafSJ8qL0wvNi8ASC+CL5Qvpi/wz+LPzC/eLwC4L9LPJD8WPzg/Uj9sP2Y/AIA/mj+kP64/qD/CP9Q//j8A8D8aTyxPbj9IT1pPfE+OTwBgT6JPxE/OT+hPek8UXwZfAChfIl9UX95PiF9qX5xfpl9gyF/aX+RfhnWeYgxMzXOt6hzUKE794ys8dA9tUF1jhVB1E/hQvfNbblG90+NRdRNY1PR76FKN01xTQHHe4WvQU91zRKRktlRNc1soVf3jm1Xd4w2s1LOaVtV0FPR5V/3z5bY09E9YBTO3WHUjE7VZPfRZRQMMWf3z1VVYTXOY7NRX1GVYPXMB37TXhu947zp/TH9+7zB7AKbveH+Kf9zv3u/Yf8p//H+QFvUWjf51pmNXHRScdCCqNITaTPSYVPRXVPQHWkz0yJxkjVVF1FV1E2sYVe0T4YTUqlQdE2txVC1kVL3T81P1dFVTPWRTxWRThYRTjYQtUp3zqVI9FFLV1Oz0a/dRvfO+XGSIUXVjbVBU1BpRfWPkUJ1zsaBEZDvQ7hIxUH1j9FVPPROFRAQcTASuLNSrRU5FA7xkBFQk1UxaRZRM9XMdTBX0S41jbVg8VPdK9XN9St3UrUodE8FJBdRJjdOMWUmtBp4STkr19Ep1EwFIpBdmLwAbdhUWHygfOq8ARB9uHxCrdh+oH/IRjq3+DQCmrQ4v6K/6rwy/di9wLwo/AFS/Zr94vzK/jL8+Xzhfur8A3L/uv/Bf+l8Mzx7PAM8yzwBkz27PkM86z6zPhs/Qz7LPAOzPBt/4zwLfPN9G31jfYt8AhN9+z5jfot+8397fyN/y3wAM7x7vMO9K71TvZu+Q76LvQHzvPu+o77Lv1O+uApz05FSDAE6jTYWkTn3zakwEay5QvZOjRGQYUcWUVVElowHc9JHkhAXMhGt4U0UD7HRkYFSds6vTVF2UVRVzuJz0SGpchLdchCe8ZJVXdWPbAFj142pYJaPRWFZ1AyJZtfRZNWP//GRrx1g1A4nMZEdYbfQWzGTXV90DxrR/jn9gfwBSDzwPZg+gf5oPrA/2f9APwOIP9A8WjyiL9gVOorVXqo2jjsT0UMRkDyQUy9VW/fRWrdM3XIT3VVpllFWNA4BVBQRVjaObDlV9Y9RUFfSEZFZVVK2UVGVkUyWjsXT32p6yQ3z0DFOFY9ZSoo0DkGRkY2B2YiDchOnWVGSzUaWUUb2DRVHaNWRRJYPJUJ2zk1DWxQNdUE2jJUxk3k9spaRElAVPrdOXTjVktlyUpU2NA0BNFQRMpu3zb0wVZm4jS72TQ5lL9fTklGhKZYTclK9svJd+gqJJ9eP6SaWkAtyUD5SXnr8Ar5KhHq8wrwA6P3yvXj+Ar5KvlD+mP8irAKatpqUWv/A/IrHePyC/Aj8ALE8uT0BPck+ET5ZPqE+6TwDMT+bv8O/ST/xP3k8gXxpfAExftu9wX4JfXF+WX5Bfyl8A5F+mX9hfCm8kbyZvGG9qbwB8b05vYG9Cb7xv1m/Ib/JvAAx/Hn8wf0J//G+eb2B/en8AlH9Of4B/sn/Uf9Z/4HtGI7VLlYRMJTOhTaUTpmVOzSRP5ZREJL5QhfOzMFEdBCQkOVLFA63WZPQhU0UzldwUBlS2JYN6VMUD7VSNI3y2jBTuVTWTYVaN9FasdSTEBK1XnfMY3PSCrVjFA/1YPfRZrZRZbJWEDAS1WKUTdli9k20zDJTzV40jzFd1gwHBvA9WD0ifWp80ny6fgJ8Aop+0n/YFxg/gn/KfBK8GHcgGHb4jlJSAlJTDhf1Wan0zqLT0Z2QUJ1ad81voVY0jrFUlM3Gc9Gs4Va0T/oyEulR1g6uBVOXzR6SkEYyE2tlTRfR89GxTlRM0U2qVk/DsFLhk9IFSDaPbS1KVExRSffPcUbaVE6RRrRNuUSWDKq1RZUPzUI0jvDwkhbZEJE5QZXMXUN3zwtpcJFc89M5OrRNeTlYVE/lNVfRNPSRN1ZQVTO0kTJUT9Mx3/qPMNNuxSq0zTkp1g/FJwq0TnsQnviWOo7S0rkoGpRMmSzUkZE8OP0A/IjkAHs9IP3I/bM+uP5DPos/UPwDWPxhP6s/8zw7faE9iSSbfAFDfYk9034bfYN9y37zf7n8A0N/i3/TfBu8Y7/p/PO9W7wAIjyrvfO+G75jvqu/U77bvAOjvwu8E/yb/EP8i/2z/Lv8AgP+S/0z/dv+g/9L/3P/2/wAADwL/PA9OD7j/Eg98D54PgIgPmg+8D94P0A/aCX4TSyrNI+K0xK6UJU0lhGwkZeVEhGhEJUy0UlGNsxvIUY0jPFI9pHSHrtJrs1MVIyW0FJhU1RRalKR+rITxVcUjY2ykq9dWJTRXXbRXtSM3tVgthFh1gwFZdYMxtVnNIyLsFPFYtSOntgSUZlgNsyRYDaPrAByXlp84LzqfLC8uL3AvQi8A1J+mLxCv2i/sLxavKK86odAWPzijNhM8pG/MFC5XYm0D6lyvbq0+op9VrdOTY1UdtISk8ZyvNqJJtLSnHpNT7eOXU2W0U6KNsyjcr+6t7uIHdBTPLVFtM5dRjSNgHL8uvbY2wkFQNaMJUDWET2IFszxcv261VoKQTf0jawtNPYRMbQM6TL0UsJy/5rW2tY6y2El9RElWbTOHSU3DxcxEMOS/ADbFnt8Qy37FLs02z0hfUs8AbF8eXa7PoF+6z8TPrtXOXwAY3+JZ9l8gb7LfNG9Wb2hvAHpvjG+eb7Bvwm/Ub+YP8G8A6m8Mf/YP2A8yf0x/Zn94fwCKf5x/pn+4fxp/5H/ufwCPAKJ/LI8OjxiPQo90j4aPkI8Aoo+8j76PWI/aj+yPBp8YnwD6j0yfZp+oj3qfpJ+en7ifYMqf3J/+n+Cb/iKLS3Wz2wxMlTPqTI1T6E02bTMnT3UTD1CNEzuwYuaS+jy0G7DOsuNRjVNrWFJNk8r0pFtT5UMt0NSkRFTts7a8pJswtv4im1VNkwpWxSN9WVZNRNQUd1dNY+NMNGtPWF2Dt9wUEVmNI2swWY0TFfyk1ViNs22YBCRXWF1TFVh1EwXfXDTKjC9WL1C/YiF+EgHBXL9eL6Avii+0v8a/yC9A6r/8vw7PED8iP1w0mkw0VV/MFB5cNNpkNJhsNM1XdDQXVn2khDSPVbYNI1ZVbRMcVZWj5NacFKxUXVN1xDQ8VNZtM/dTdRO/3DSIU6pdFFNNkxqEFOP8NKvNUg0jdlL1pOw0+FE25UPAUU2TilFdFl5CzRwUROdQLRRcpGpQarUTM0xE+UwUiE+ts2sgT30TsUQURU5dQ1vcTd0zWE39FExtE1uMTD1TIUzdtEvds2tdS11D/MREmEpVE8MeSt1G1kXORT5S4UkWTWNTSg1ESpVEtFc+bwAYXypfPF9O72Bfcl+0X4bvAKjvuu/sX8Zdxl0GbyhvIv8ATG9G/xDvQv98/47/oP+y/wDE/9b/WJ/qn+z/Dq8ADzIPAEwPPg9gD1oPjA92D6gP0g8AxA/mDwAf+g8sHxYfEB9SHwBkH4YfaB9CH6QfBh+4H8IfAPQfzh/wHzovFC9GL1AvIi8AhC9uL7gvWi/ML44v8C8ioQAA</prop>
			</obj>
			<obj name="Protocol" class="HTCProtocol" version="1">
				<prop name="Created">2016-07-05T17:18:09.585</prop>
				<prop name="LastModified">1899-12-30T00:00:00.000</prop>
				<obj name="Programs" class="HTCRunProgramList" version="5">
					<list name="emlist" count="2">
						<obj name="item" class="HTCRunProgram" version="1">
							<prop name="name">Program</prop>
							<prop name="Cycles">1</prop>
							<prop name="AnalysisMode">None</prop>
							<obj name="Segments" class="TEMRunSegmentList" version="1">
								<list name="emlist" count="1">
									<obj name="item" class="HTCRunSegment" version="2">
										<prop name="Hold">180</prop>
										<prop name="Slope">4.4</prop>
										<prop name="StepDelay">0</prop>
										<prop name="StepSize">0</prop>
										<prop name="Target">95</prop>
										<prop name="Target2">0</prop>
										<prop name="AcquisitionMode">0</prop>
										<prop name="AcqPerDegree">5</prop>
									</obj>
								</list>
							</obj>
						</obj>
						<obj name="item" class="HTCRunProgram" version="1">
							<prop name="name">Program</prop>
							<prop name="Cycles">50</prop>
							<prop name="AnalysisMode">Quantification</prop>
							<obj name="Segments" class="TEMRunSegmentList" version="1">
								<list name="emlist" count="2">
									<obj name="item" class="HTCRunSegment" version="2">
										<prop name="Hold">15</prop>
										<prop name="Slope">4.4</prop>
										<prop name="StepDelay">0</prop>
										<prop name="StepSize">0</prop>
										<prop name="Target">95</prop>
										<prop name="Target2">0</prop>
										<prop name="AcquisitionMode">0</prop>
										<prop name="AcqPerDegree">5</prop>
									</obj>
									<obj name="item" class="HTCRunSegment" version="2">
										<prop name="Hold">60</prop>
										<prop name="Slope">2.2</prop>
										<prop name="StepDelay">0</prop>
										<prop name="StepSize">0</prop>
										<prop name="Target">55</prop>
										<prop name="Target2">0</prop>
										<prop name="AcquisitionMode">1</prop>
										<prop name="AcqPerDegree">5</prop>
									</obj>
								</list>
							</obj>
						</obj>
					</list>
					<list name="AnalysisModes" count="4">
						<item>None</item>
						<item>Quantification</item>
						<item>Melting Curves</item>
						<item>Color Compensation</item>
					</list>
					<prop name="ChannelCount">4</prop>
					<prop name="InstrumentSubclass">HTC_VER_10</prop>
					<obj name="Container" class="HTCBlockType" version="1">
						<prop name="Id">bt96S</prop>
						<prop name="RowCount">8</prop>
						<prop name="ColCount">12</prop>
						<prop name="OvershootDnDelay">10</prop>
						<prop name="OvershootUpDelay">10</prop>
						<prop name="RampRateMaxDn">2.2</prop>
						<prop name="RampRateMaxUp">4.4</prop>
						<prop name="ReactionVolMin">10</prop>
						<prop name="ReactionVolMax">100</prop>
						<prop name="ReactionVolDefault">20</prop>
						<prop name="HorVertCrosstalkCoefficient">0.0003</prop>
						<prop name="DiagCrosstalkCoefficent">0.0001</prop>
					</obj>
					<prop name="MaxPositionsToSeek">96</prop>
					<obj name="DetectionFormats" class="DetectionFormats" version="2">
						<list name="emlist" count="14">
							<obj name="item" class="HTCDetectionFormat" version="1">
								<list name="emlist" count="1">
									<obj name="item" class="HTCChannel" version="2">
										<prop name="name">SYBR Green I / HRM Dye</prop>
										<prop name="Active">1</prop>
										<prop name="EmissionWL">510</prop>
										<prop name="ExcitationWL">465</prop>
										<prop name="IntgrTime">250</prop>
										<prop name="MaxIntgrTime">1000</prop>
										<prop name="MeltFactor">1.2</prop>
										<prop name="QuantFactor">30</prop>
									</obj>
								</list>
								<prop name="name">SYBR Green I / HRM Dye</prop>
								<prop name="Active">1</prop>
								<prop name="DefChannelNdx">0</prop>
								<prop name="DenominatorNdx">-1</prop>
								<prop name="ReadOnly">0</prop>
								<list name="EmissionWLAvail" count="6">
									<item>488</item>
									<item>510</item>
									<item>580</item>
									<item>610</item>
									<item>640</item>
									<item>660</item>
								</list>
								<list name="ExcitationWLAvail" count="5">
									<item>440</item>
									<item>465</item>
									<item>498</item>
									<item>533</item>
									<item>618</item>
								</list>
								<prop name="MeasuringMode">hmmDynamic</prop>
							</obj>
							<obj name="item" class="HTCDetectionFormat" version="1">
								<list name="emlist" count="1">
									<obj name="item" class="HTCChannel" version="2">
										<prop name="name">SimpleProbe</prop>
										<prop name="Active">1</prop>
										<prop name="EmissionWL">510</prop>
										<prop name="ExcitationWL">465</prop>
										<prop name="IntgrTime">250</prop>
										<prop name="MaxIntgrTime">2000</prop>
										<prop name="MeltFactor">1.2</prop>
										<prop name="QuantFactor">2</prop>
									</obj>
								</list>
								<prop name="name">SimpleProbe</prop>
								<prop name="Active">1</prop>
								<prop name="DefChannelNdx">0</prop>
								<prop name="DenominatorNdx">-1</prop>
								<prop name="ReadOnly">0</prop>
								<list name="EmissionWLAvail" count="6">
									<item>488</item>
									<item>510</item>
									<item>580</item>
									<item>610</item>
									<item>640</item>
									<item>660</item>
								</list>
								<list name="ExcitationWLAvail" count="5">
									<item>440</item>
									<item>465</item>
									<item>498</item>
									<item>533</item>
									<item>618</item>
								</list>
								<prop name="MeasuringMode">hmmDynamic</prop>
							</obj>
							<obj name="item" class="HTCDetectionFormat" version="1">
								<list name="emlist" count="1">
									<obj name="item" class="HTCChannel" version="2">
										<prop name="name">FAM</prop>
										<prop name="Active">1</prop>
										<prop name="EmissionWL">510</prop>
										<prop name="ExcitationWL">465</prop>
										<prop name="IntgrTime">250</prop>
										<prop name="MaxIntgrTime">2000</prop>
										<prop name="MeltFactor">1</prop>
										<prop name="QuantFactor">10</prop>
									</obj>
								</list>
								<prop name="name">Mono Color Hydrolysis Probe / UPL Probe</prop>
								<prop name="Active">1</prop>
								<prop name="DefChannelNdx">0</prop>
								<prop name="DenominatorNdx">-1</prop>
								<prop name="ReadOnly">0</prop>
								<list name="EmissionWLAvail" count="6">
									<item>488</item>
									<item>510</item>
									<item>580</item>
									<item>610</item>
									<item>640</item>
									<item>660</item>
								</list>
								<list name="ExcitationWLAvail" count="5">
									<item>440</item>
									<item>465</item>
									<item>498</item>
									<item>533</item>
									<item>618</item>
								</list>
								<prop name="MeasuringMode">hmmDynamic</prop>
							</obj>
							<obj name="item" class="HTCDetectionFormat" version="1">
								<list name="emlist" count="2">
									<obj name="item" class="HTCChannel" version="2">
										<prop name="name">FAM</prop>
										<prop name="Active">1</prop>
										<prop name="EmissionWL">510</prop>
										<prop name="ExcitationWL">465</prop>
										<prop name="IntgrTime">250</prop>
										<prop name="MaxIntgrTime">2000</prop>
										<prop name="MeltFactor">1</prop>
										<prop name="QuantFactor">10</prop>
									</obj>
									<obj name="item" class="HTCChannel" version="2">
										<prop name="name">VIC / HEX / Yellow555</prop>
										<prop name="Active">1</prop>
										<prop name="EmissionWL">580</prop>
										<prop name="ExcitationWL">533</prop>
										<prop name="IntgrTime">250</prop>
										<prop name="MaxIntgrTime">2000</prop>
										<prop name="MeltFactor">1</prop>
										<prop name="QuantFactor">10</prop>
									</obj>
								</list>
								<prop name="name">Dual Color Hydrolysis Probe / UPL Probe</prop>
								<prop name="Active">1</prop>
								<prop name="DefChannelNdx">0</prop>
								<prop name="DenominatorNdx">-1</prop>
								<prop name="ReadOnly">0</prop>
								<list name="EmissionWLAvail" count="6">
									<item>488</item>
									<item>510</item>
									<item>580</item>
									<item>610</item>
									<item>640</item>
									<item>660</item>
								</list>
								<list name="ExcitationWLAvail" count="5">
									<item>440</item>
									<item>465</item>
									<item>498</item>
									<item>533</item>
									<item>618</item>
								</list>
								<prop name="MeasuringMode">hmmDynamic</prop>
							</obj>
							<obj name="item" class="HTCDetectionFormat" version="1">
								<list name="emlist" count="3">
									<obj name="item" class="HTCChannel" version="2">
										<prop name="name">FAM</prop>
										<prop name="Active">1</prop>
										<prop name="EmissionWL">510</prop>
										<prop name="ExcitationWL">465</prop>
										<prop name="IntgrTime">250</prop>
										<prop name="MaxIntgrTime">2000</prop>
										<prop name="MeltFactor">1</prop>
										<prop name="QuantFactor">10</prop>
									</obj>
									<obj name="item" class="HTCChannel" version="2">
										<prop name="name">VIC / HEX / Yellow555</prop>
										<prop name="Active">1</prop>
										<prop name="EmissionWL">580</prop>
										<prop name="ExcitationWL">533</prop>
										<prop name="IntgrTime">250</prop>
										<prop name="MaxIntgrTime">2000</prop>
										<prop name="MeltFactor">1</prop>
										<prop name="QuantFactor">10</prop>
									</obj>
									<obj name="item" class="HTCChannel" version="2">
										<prop name="name">Cy 5 / Cy 5.5</prop>
										<prop name="Active">1</prop>
										<prop name="EmissionWL">660</prop>
										<prop name="ExcitationWL">618</prop>
										<prop name="IntgrTime">250</prop>
										<prop name="MaxIntgrTime">2000</prop>
										<prop name="MeltFactor">1</prop>
										<prop name="QuantFactor">10</prop>
									</obj>
								</list>
								<prop name="name">3 Color Hydrolysis Probe</prop>
								<prop name="Active">1</prop>
								<prop name="DefChannelNdx">0</prop>
								<prop name="DenominatorNdx">-1</prop>
								<prop name="ReadOnly">0</prop>
								<list name="EmissionWLAvail" count="6">
									<item>488</item>
									<item>510</item>
									<item>580</item>
									<item>610</item>
									<item>640</item>
									<item>660</item>
								</list>
								<list name="ExcitationWLAvail" count="5">
									<item>440</item>
									<item>465</item>
									<item>498</item>
									<item>533</item>
									<item>618</item>
								</list>
								<prop name="MeasuringMode">hmmDynamic</prop>
							</obj>
							<obj name="item" class="HTCDetectionFormat" version="1">
								<list name="emlist" count="4">
									<obj name="item" class="HTCChannel" version="2">
										<prop name="name">Cyan 500</prop>
										<prop name="Active">1</prop>
										<prop name="EmissionWL">488</prop>
										<prop name="ExcitationWL">440</prop>
										<prop name="IntgrTime">250</prop>
										<prop name="MaxIntgrTime">2000</prop>
										<prop name="MeltFactor">1</prop>
										<prop name="QuantFactor">10</prop>
									</obj>
									<obj name="item" class="HTCChannel" version="2">
										<prop name="name">FAM</prop>
										<prop name="Active">1</prop>
										<prop name="EmissionWL">580</prop>
										<prop name="ExcitationWL">498</prop>
										<prop name="IntgrTime">250</prop>
										<prop name="MaxIntgrTime">2000</prop>
										<prop name="MeltFactor">1</prop>
										<prop name="QuantFactor">10</prop>
									</obj>
									<obj name="item" class="HTCChannel" version="2">
										<prop name="name">Red 610</prop>
										<prop name="Active">1</prop>
										<prop name="EmissionWL">610</prop>
										<prop name="ExcitationWL">533</prop>
										<prop name="IntgrTime">250</prop>
										<prop name="MaxIntgrTime">2000</prop>
										<prop name="MeltFactor">1</prop>
										<prop name="QuantFactor">10</prop>
									</obj>
									<obj name="item" class="HTCChannel" version="2">
										<prop name="name">Cy 5 / Cy 5.5</prop>
										<prop name="Active">1</prop>
										<prop name="EmissionWL">660</prop>
										<prop name="ExcitationWL">618</prop>
										<prop name="IntgrTime">250</prop>
										<prop name="MaxIntgrTime">2000</prop>
										<prop name="MeltFactor">1</prop>
										<prop name="QuantFactor">10</prop>
									</obj>
								</list>
								<prop name="name">4 Color Hydrolysis Probe</prop>
								<prop name="Active">1</prop>
								<prop name="DefChannelNdx">0</prop>
								<prop name="DenominatorNdx">-1</prop>
								<prop name="ReadOnly">0</prop>
								<list name="EmissionWLAvail" count="6">
									<item>488</item>
									<item>510</item>
									<item>580</item>
									<item>610</item>
									<item>640</item>
									<item>660</item>
								</list>
								<list name="ExcitationWLAvail" count="5">
									<item>440</item>
									<item>465</item>
									<item>498</item>
									<item>533</item>
									<item>618</item>
								</list>
								<prop name="MeasuringMode">hmmDynamic</prop>
							</obj>
							<obj name="item" class="HTCDetectionFormat" version="1">
								<list name="emlist" count="1">
									<obj name="item" class="HTCChannel" version="2">
										<prop name="name">Red 640</prop>
										<prop name="Active">1</prop>
										<prop name="EmissionWL">640</prop>
										<prop name="ExcitationWL">498</prop>
										<prop name="IntgrTime">250</prop>
										<prop name="MaxIntgrTime">2000</prop>
										<prop name="MeltFactor">1.2</prop>
										<prop name="QuantFactor">5</prop>
									</obj>
								</list>
								<prop name="name">Mono Color HybProbe</prop>
								<prop name="Active">1</prop>
								<prop name="DefChannelNdx">0</prop>
								<prop name="DenominatorNdx">-1</prop>
								<prop name="ReadOnly">0</prop>
								<list name="EmissionWLAvail" count="6">
									<item>488</item>
									<item>510</item>
									<item>580</item>
									<item>610</item>
									<item>640</item>
									<item>660</item>
								</list>
								<list name="ExcitationWLAvail" count="5">
									<item>440</item>
									<item>465</item>
									<item>498</item>
									<item>533</item>
									<item>618</item>
								</list>
								<prop name="MeasuringMode">hmmDynamic</prop>
							</obj>
							<obj name="item" class="HTCDetectionFormat" version="1">
								<list name="emlist" count="4">
									<obj name="item" class="HTCChannel" version="2">
										<prop name="name">Fluos</prop>
										<prop name="Active">1</prop>
										<prop name="EmissionWL">510</prop>
										<prop name="ExcitationWL">465</prop>
										<prop name="IntgrTime">250</prop>
										<prop name="MaxIntgrTime">2000</prop>
										<prop name="MeltFactor">2</prop>
										<prop name="QuantFactor">1.5</prop>
									</obj>
									<obj name="item" class="HTCChannel" version="2">
										<prop name="name">Red 610</prop>
										<prop name="Active">1</prop>
										<prop name="EmissionWL">610</prop>
										<prop name="ExcitationWL">498</prop>
										<prop name="IntgrTime">250</prop>
										<prop name="MaxIntgrTime">2000</prop>
										<prop name="MeltFactor">1.2</prop>
										<prop name="QuantFactor">5</prop>
									</obj>
									<obj name="item" class="HTCChannel" version="2">
										<prop name="name">Red 640</prop>
										<prop name="Active">1</prop>
										<prop name="EmissionWL">640</prop>
										<prop name="ExcitationWL">498</prop>
										<prop name="IntgrTime">250</prop>
										<prop name="MaxIntgrTime">2000</prop>
										<prop name="MeltFactor">1.2</prop>
										<prop name="QuantFactor">5</prop>
									</obj>
									<obj name="item" class="HTCChannel" version="2">
										<prop name="name">Cy 5 / Cy 5.5</prop>
										<prop name="Active">1</prop>
										<prop name="EmissionWL">660</prop>
										<prop name="ExcitationWL">498</prop>
										<prop name="IntgrTime">250</prop>
										<prop name="MaxIntgrTime">2000</prop>
										<prop name="MeltFactor">1.2</prop>
										<prop name="QuantFactor">5</prop>
									</obj>
								</list>
								<prop name="name">Multi Color HybProbe</prop>
								<prop name="Active">1</prop>
								<prop name="DefChannelNdx">0</prop>
								<prop name="DenominatorNdx">-1</prop>
								<prop name="ReadOnly">0</prop>
								<list name="EmissionWLAvail" count="6">
									<item>488</item>
									<item>510</item>
									<item>580</item>
									<item>610</item>
									<item>640</item>
									<item>660</item>
								</list>
								<list name="ExcitationWLAvail" count="5">
									<item>440</item>
									<item>465</item>
									<item>498</item>
									<item>533</item>
									<item>618</item>
								</list>
								<prop name="MeasuringMode">hmmDynamic</prop>
							</obj>
							<obj name="item" class="HTCDetectionFormat" version="1">
								<list name="emlist" count="4">
									<obj name="item" class="HTCChannel" version="2">
										<prop name="name">465-510</prop>
										<prop name="Active">1</prop>
										<prop name="EmissionWL">510</prop>
										<prop name="ExcitationWL">465</prop>
										<prop name="IntgrTime">250</prop>
										<prop name="MaxIntgrTime">1000</prop>
										<prop name="MeltFactor">1</prop>
										<prop name="QuantFactor">1</prop>
									</obj>
									<obj name="item" class="HTCChannel" version="2">
										<prop name="name">533-580</prop>
										<prop name="Active">1</prop>
										<prop name="EmissionWL">580</prop>
										<prop name="ExcitationWL">533</prop>
										<prop name="IntgrTime">250</prop>
										<prop name="MaxIntgrTime">1000</prop>
										<prop name="MeltFactor">1</prop>
										<prop name="QuantFactor">1</prop>
									</obj>
									<obj name="item" class="HTCChannel" version="2">
										<prop name="name">533-610</prop>
										<prop name="Active">1</prop>
										<prop name="EmissionWL">610</prop>
										<prop name="ExcitationWL">533</prop>
										<prop name="IntgrTime">250</prop>
										<prop name="MaxIntgrTime">1000</prop>
										<prop name="MeltFactor">1</prop>
										<prop name="QuantFactor">1</prop>
									</obj>
									<obj name="item" class="HTCChannel" version="2">
										<prop name="name">618-660</prop>
										<prop name="Active">1</prop>
										<prop name="EmissionWL">660</prop>
										<prop name="ExcitationWL">618</prop>
										<prop name="IntgrTime">250</prop>
										<prop name="MaxIntgrTime">1000</prop>
										<prop name="MeltFactor">1</prop>
										<prop name="QuantFactor">1</prop>
									</obj>
								</list>
								<prop name="name">SCicchitano1</prop>
								<prop name="Active">1</prop>
								<prop name="DefChannelNdx">0</prop>
								<prop name="DenominatorNdx">-1</prop>
								<prop name="ReadOnly">0</prop>
								<list name="EmissionWLAvail" count="6">
									<item>488</item>
									<item>510</item>
									<item>580</item>
									<item>610</item>
									<item>640</item>
									<item>660</item>
								</list>
								<list name="ExcitationWLAvail" count="5">
									<item>440</item>
									<item>465</item>
									<item>498</item>
									<item>533</item>
									<item>618</item>
								</list>
								<prop name="MeasuringMode">hmmDynamic</prop>
							</obj>
							<obj name="item" class="HTCDetectionFormat" version="1">
								<list name="emlist" count="2">
									<obj name="item" class="HTCChannel" version="2">
										<prop name="name">465-510</prop>
										<prop name="Active">1</prop>
										<prop name="EmissionWL">510</prop>
										<prop name="ExcitationWL">465</prop>
										<prop name="IntgrTime">250</prop>
										<prop name="MaxIntgrTime">1000</prop>
										<prop name="MeltFactor">1</prop>
										<prop name="QuantFactor">1</prop>
									</obj>
									<obj name="item" class="HTCChannel" version="2">
										<prop name="name">498-580</prop>
										<prop name="Active">1</prop>
										<prop name="EmissionWL">580</prop>
										<prop name="ExcitationWL">498</prop>
										<prop name="IntgrTime">250</prop>
										<prop name="MaxIntgrTime">1000</prop>
										<prop name="MeltFactor">1</prop>
										<prop name="QuantFactor">1</prop>
									</obj>
								</list>
								<prop name="name">VIC and FAM</prop>
								<prop name="Active">1</prop>
								<prop name="DefChannelNdx">0</prop>
								<prop name="DenominatorNdx">-1</prop>
								<prop name="ReadOnly">0</prop>
								<list name="EmissionWLAvail" count="6">
									<item>488</item>
									<item>510</item>
									<item>580</item>
									<item>610</item>
									<item>640</item>
									<item>660</item>
								</list>
								<list name="ExcitationWLAvail" count="5">
									<item>440</item>
									<item>465</item>
									<item>498</item>
									<item>533</item>
									<item>618</item>
								</list>
								<prop name="MeasuringMode">hmmDynamic</prop>
							</obj>
							<obj name="item" class="HTCDetectionFormat" version="1">
								<list name="emlist" count="2">
									<obj name="item" class="HTCChannel" version="2">
										<prop name="name">465-510</prop>
										<prop name="Active">1</prop>
										<prop name="EmissionWL">510</prop>
										<prop name="ExcitationWL">465</prop>
										<prop name="IntgrTime">250</prop>
										<prop name="MaxIntgrTime">1000</prop>
										<prop name="MeltFactor">1</prop>
										<prop name="QuantFactor">1</prop>
									</obj>
									<obj name="item" class="HTCChannel" version="2">
										<prop name="name">533-580</prop>
										<prop name="Active">1</prop>
										<prop name="EmissionWL">580</prop>
										<prop name="ExcitationWL">533</prop>
										<prop name="IntgrTime">250</prop>
										<prop name="MaxIntgrTime">1000</prop>
										<prop name="MeltFactor">1</prop>
										<prop name="QuantFactor">1</prop>
									</obj>
								</list>
								<prop name="name">Borowsky</prop>
								<prop name="Active">1</prop>
								<prop name="DefChannelNdx">0</prop>
								<prop name="DenominatorNdx">-1</prop>
								<prop name="ReadOnly">0</prop>
								<list name="EmissionWLAvail" count="6">
									<item>488</item>
									<item>510</item>
									<item>580</item>
									<item>610</item>
									<item>640</item>
									<item>660</item>
								</list>
								<list name="ExcitationWLAvail" count="5">
									<item>440</item>
									<item>465</item>
									<item>498</item>
									<item>533</item>
									<item>618</item>
								</list>
								<prop name="MeasuringMode">hmmDynamic</prop>
							</obj>
							<obj name="item" class="HTCDetectionFormat" version="1">
								<list name="emlist" count="2">
									<obj name="item" class="HTCChannel" version="2">
										<prop name="name">533-580</prop>
										<prop name="Active">1</prop>
										<prop name="EmissionWL">580</prop>
										<prop name="ExcitationWL">533</prop>
										<prop name="IntgrTime">250</prop>
										<prop name="MaxIntgrTime">1000</prop>
										<prop name="MeltFactor">1</prop>
										<prop name="QuantFactor">1</prop>
									</obj>
									<obj name="item" class="HTCChannel" version="2">
										<prop name="name">465-510</prop>
										<prop name="Active">1</prop>
										<prop name="EmissionWL">510</prop>
										<prop name="ExcitationWL">465</prop>
										<prop name="IntgrTime">250</prop>
										<prop name="MaxIntgrTime">1000</prop>
										<prop name="MeltFactor">1</prop>
										<prop name="QuantFactor">1</prop>
									</obj>
								</list>
								<prop name="name">RLB</prop>
								<prop name="Active">1</prop>
								<prop name="DefChannelNdx">0</prop>
								<prop name="DenominatorNdx">-1</prop>
								<prop name="ReadOnly">0</prop>
								<list name="EmissionWLAvail" count="6">
									<item>488</item>
									<item>510</item>
									<item>580</item>
									<item>610</item>
									<item>640</item>
									<item>660</item>
								</list>
								<list name="ExcitationWLAvail" count="5">
									<item>440</item>
									<item>465</item>
									<item>498</item>
									<item>533</item>
									<item>618</item>
								</list>
								<prop name="MeasuringMode">hmmDynamic</prop>
							</obj>
							<obj name="item" class="HTCDetectionFormat" version="1">
								<list name="emlist" count="0">
								</list>
								<prop name="name">New Format 1</prop>
								<prop name="Active">1</prop>
								<prop name="DefChannelNdx">-1</prop>
								<prop name="DenominatorNdx">-1</prop>
								<prop name="ReadOnly">0</prop>
								<list name="EmissionWLAvail" count="6">
									<item>488</item>
									<item>510</item>
									<item>580</item>
									<item>610</item>
									<item>640</item>
									<item>660</item>
								</list>
								<list name="ExcitationWLAvail" count="5">
									<item>440</item>
									<item>465</item>
									<item>498</item>
									<item>533</item>
									<item>618</item>
								</list>
								<prop name="MeasuringMode">hmmDynamic</prop>
							</obj>
							<obj name="item" class="HTCDetectionFormat" version="1">
								<list name="emlist" count="4">
									<obj name="item" class="HTCChannel" version="2">
										<prop name="name">618-660</prop>
										<prop name="Active">1</prop>
										<prop name="EmissionWL">660</prop>
										<prop name="ExcitationWL">618</prop>
										<prop name="IntgrTime">250</prop>
										<prop name="MaxIntgrTime">1000</prop>
										<prop name="MeltFactor">1</prop>
										<prop name="QuantFactor">1</prop>
									</obj>
									<obj name="item" class="HTCChannel" version="2">
										<prop name="name">498-580</prop>
										<prop name="Active">1</prop>
										<prop name="EmissionWL">580</prop>
										<prop name="ExcitationWL">498</prop>
										<prop name="IntgrTime">250</prop>
										<prop name="MaxIntgrTime">1000</prop>
										<prop name="MeltFactor">1</prop>
										<prop name="QuantFactor">1</prop>
									</obj>
									<obj name="item" class="HTCChannel" version="2">
										<prop name="name">533-580</prop>
										<prop name="Active">1</prop>
										<prop name="EmissionWL">580</prop>
										<prop name="ExcitationWL">533</prop>
										<prop name="IntgrTime">250</prop>
										<prop name="MaxIntgrTime">1000</prop>
										<prop name="MeltFactor">1</prop>
										<prop name="QuantFactor">1</prop>
									</obj>
									<obj name="item" class="HTCChannel" version="2">
										<prop name="name">465-510</prop>
										<prop name="Active">1</prop>
										<prop name="EmissionWL">510</prop>
										<prop name="ExcitationWL">465</prop>
										<prop name="IntgrTime">250</prop>
										<prop name="MaxIntgrTime">1000</prop>
										<prop name="MeltFactor">1</prop>
										<prop name="QuantFactor">1</prop>
									</obj>
								</list>
								<prop name="name">Borowsky_2</prop>
								<prop name="Active">1</prop>
								<prop name="DefChannelNdx">0</prop>
								<prop name="DenominatorNdx">-1</prop>
								<prop name="ReadOnly">0</prop>
								<list name="EmissionWLAvail" count="6">
									<item>488</item>
									<item>510</item>
									<item>580</item>
									<item>610</item>
									<item>640</item>
									<item>660</item>
								</list>
								<list name="ExcitationWLAvail" count="5">
									<item>440</item>
									<item>465</item>
									<item>498</item>
									<item>533</item>
									<item>618</item>
								</list>
								<prop name="MeasuringMode">hmmDynamic</prop>
							</obj>
						</list>
						<prop name="DefFormatName">Borowsky_2</prop>
					</obj>
					<list name="AcquisitionModes" count="4">
						<item>None</item>
						<item>Single</item>
						<item>Continuous</item>
						<item>Step</item>
					</list>
					<prop name="SeekTemp">30</prop>
					<prop name="SampleVolume">10</prop>
					<prop name="PlateID">06148393</prop>
				</obj>
			</obj>
			<prop name="CompletedProgramNo">3</prop>
			<prop name="StopPoint">3</prop>
			<prop name="CarouselConstMoved">0</prop>
		</obj>
		<obj name="AnlsAndSampleInfo" class="AnlsAndSampleInfo" version="1">
			<obj name="AnlsPropTypes" class="PropertyTypeList" version="1">
				<list name="emlist" count="3">
					<obj name="item" class="SamplePropType" version="1">
						<prop name="name">Units</prop>
						<prop name="PropClass">QuantUnitsProp</prop>
						<prop name="IsChannelProperty">0</prop>
						<prop name="SelectorOrder">0</prop>
						<prop name="ShowInSelector">0</prop>
						<prop name="ShowInTable">0</prop>
						<prop name="TableOrder">0</prop>
					</obj>
					<obj name="item" class="SamplePropType" version="1">
						<prop name="name">ExtRef</prop>
						<prop name="PropClass">RQExtRefProp</prop>
						<prop name="IsChannelProperty">0</prop>
						<prop name="SelectorOrder">0</prop>
						<prop name="ShowInSelector">0</prop>
						<prop name="ShowInTable">0</prop>
						<prop name="TableOrder">0</prop>
					</obj>
					<obj name="item" class="SamplePropType" version="1">
						<prop name="name">Endpt External Experiment</prop>
						<prop name="PropClass">EndptGenoExtExp</prop>
						<prop name="IsChannelProperty">0</prop>
						<prop name="SelectorOrder">0</prop>
						<prop name="ShowInSelector">0</prop>
						<prop name="ShowInTable">0</prop>
						<prop name="TableOrder">0</prop>
					</obj>
				</list>
			</obj>
			<obj name="SamplePropTypes" class="PropertyTypeList" version="1">
				<list name="emlist" count="26">
					<obj name="item" class="SamplePosPropType" version="1">
						<prop name="name">Position</prop>
						<prop name="PropClass">GenSampleEditPosition</prop>
						<prop name="AnalysisClass">General</prop>
						<prop name="IsChannelProperty">0</prop>
						<prop name="SelectorOrder">0</prop>
						<prop name="ShowInSelector">0</prop>
						<prop name="ShowInTable">1</prop>
						<prop name="TableOrder">0</prop>
					</obj>
					<obj name="item" class="SamplePropType" version="1">
						<prop name="name">Color</prop>
						<prop name="PropClass">SamplePrefColor</prop>
						<prop name="AnalysisClass">General</prop>
						<prop name="IsChannelProperty">0</prop>
						<prop name="SelectorOrder">1</prop>
						<prop name="ShowInSelector">0</prop>
						<prop name="ShowInTable">1</prop>
						<prop name="TableOrder">1</prop>
					</obj>
					<obj name="item" class="SamplePropType" version="1">
						<prop name="name">Replicate of</prop>
						<prop name="PropClass">GenSampleEditReplicate</prop>
						<prop name="AnalysisClass">General</prop>
						<prop name="IsChannelProperty">0</prop>
						<prop name="SelectorOrder">2</prop>
						<prop name="ShowInSelector">0</prop>
						<prop name="ShowInTable">1</prop>
						<prop name="TableOrder">2</prop>
					</obj>
					<obj name="item" class="SamplePropType" version="1">
						<prop name="name">Sample Name</prop>
						<prop name="PropClass">GenSampleEditName</prop>
						<prop name="AnalysisClass">General</prop>
						<prop name="IsChannelProperty">0</prop>
						<prop name="SelectorOrder">3</prop>
						<prop name="ShowInSelector">1</prop>
						<prop name="ShowInTable">1</prop>
						<prop name="TableOrder">3</prop>
					</obj>
					<obj name="item" class="SamplePropType" version="1">
						<prop name="name">Subsets</prop>
						<prop name="PropClass">GenSampleEditSubset</prop>
						<prop name="AnalysisClass">General</prop>
						<prop name="IsChannelProperty">0</prop>
						<prop name="SelectorOrder">4</prop>
						<prop name="ShowInSelector">0</prop>
						<prop name="ShowInTable">0</prop>
						<prop name="TableOrder">4</prop>
					</obj>
					<obj name="item" class="SamplePropType" version="1">
						<prop name="name">Notes</prop>
						<prop name="PropClass">GenSampleEditNotes</prop>
						<prop name="AnalysisClass">General</prop>
						<prop name="IsChannelProperty">0</prop>
						<prop name="SelectorOrder">5</prop>
						<prop name="ShowInSelector">0</prop>
						<prop name="ShowInTable">0</prop>
						<prop name="TableOrder">5</prop>
					</obj>
					<obj name="item" class="SamplePropType" version="1">
						<prop name="name">Sample ID</prop>
						<prop name="PropClass">HTCSampleID</prop>
						<prop name="AnalysisClass">General</prop>
						<prop name="IsChannelProperty">0</prop>
						<prop name="SelectorOrder">6</prop>
						<prop name="ShowInSelector">0</prop>
						<prop name="ShowInTable">0</prop>
						<prop name="TableOrder">6</prop>
					</obj>
					<obj name="item" class="SamplePropType" version="1">
						<prop name="name">Sample Prep Notes</prop>
						<prop name="PropClass">HTCSamplePrepNotes</prop>
						<prop name="AnalysisClass">General</prop>
						<prop name="IsChannelProperty">0</prop>
						<prop name="SelectorOrder">7</prop>
						<prop name="ShowInSelector">0</prop>
						<prop name="ShowInTable">0</prop>
						<prop name="TableOrder">7</prop>
					</obj>
					<obj name="item" class="SamplePrefWidthType" version="1">
						<prop name="name">Width</prop>
						<prop name="PropClass">SamplePrefWidth</prop>
						<prop name="AnalysisClass">Sample preferences</prop>
						<prop name="IsChannelProperty">0</prop>
						<prop name="SelectorOrder">8</prop>
						<prop name="ShowInSelector">0</prop>
						<prop name="ShowInTable">0</prop>
						<prop name="TableOrder">8</prop>
					</obj>
					<obj name="item" class="SamplePrefLineStyleType" version="1">
						<prop name="name">Line Style</prop>
						<prop name="PropClass">SamplePrefLineStyle</prop>
						<prop name="AnalysisClass">Sample preferences</prop>
						<prop name="IsChannelProperty">0</prop>
						<prop name="SelectorOrder">9</prop>
						<prop name="ShowInSelector">0</prop>
						<prop name="ShowInTable">0</prop>
						<prop name="TableOrder">9</prop>
					</obj>
					<obj name="item" class="SamplePrefPointStyleType" version="1">
						<prop name="name">Point Style</prop>
						<prop name="PropClass">SamplePrefPointStyle</prop>
						<prop name="AnalysisClass">Sample preferences</prop>
						<prop name="IsChannelProperty">0</prop>
						<prop name="SelectorOrder">10</prop>
						<prop name="ShowInSelector">0</prop>
						<prop name="ShowInTable">0</prop>
						<prop name="TableOrder">10</prop>
					</obj>
					<obj name="item" class="SamplePropType" version="1">
						<prop name="name">Dominant Channel</prop>
						<prop name="PropClass">DominantChannelProp</prop>
						<prop name="AnalysisClass">Color Compensation Analysis</prop>
						<prop name="IsChannelProperty">0</prop>
						<prop name="SelectorOrder">11</prop>
						<prop name="ShowInSelector">0</prop>
						<prop name="ShowInTable">0</prop>
						<prop name="TableOrder">11</prop>
					</obj>
					<obj name="item" class="EndPtSampleTypePropertyType" version="1">
						<prop name="name">EndPt Sample Type</prop>
						<prop name="PropClass">GroupingSample</prop>
						<prop name="AnalysisClass">EndPtGenotyping</prop>
						<prop name="IsChannelProperty">0</prop>
						<prop name="SelectorOrder">12</prop>
						<prop name="ShowInSelector">0</prop>
						<prop name="ShowInTable">0</prop>
						<prop name="TableOrder">12</prop>
					</obj>
					<obj name="item" class="SamplePropType" version="1">
						<prop name="name">EndPt Genotype</prop>
						<prop name="PropClass">Genotype</prop>
						<prop name="AnalysisClass">EndPtGenotyping</prop>
						<prop name="IsChannelProperty">0</prop>
						<prop name="SelectorOrder">13</prop>
						<prop name="ShowInSelector">0</prop>
						<prop name="ShowInTable">0</prop>
						<prop name="TableOrder">13</prop>
					</obj>
					<obj name="item" class="SamplePropType" version="1">
						<prop name="name">Target Name</prop>
						<prop name="PropClass">TargetName</prop>
						<prop name="AnalysisClass">General</prop>
						<prop name="IsChannelProperty">1</prop>
						<prop name="SelectorOrder">14</prop>
						<prop name="ShowInSelector">0</prop>
						<prop name="ShowInTable">0</prop>
						<prop name="TableOrder">14</prop>
					</obj>
					<obj name="item" class="QuantSampleTypePropertyType" version="1">
						<prop name="name">Quantification Sample Type</prop>
						<prop name="PropClass">QuantSampleTypeProperty</prop>
						<prop name="AnalysisClass">Quantification Analysis</prop>
						<prop name="IsChannelProperty">1</prop>
						<prop name="SelectorOrder">15</prop>
						<prop name="ShowInSelector">0</prop>
						<prop name="ShowInTable">0</prop>
						<prop name="TableOrder">15</prop>
					</obj>
					<obj name="item" class="SamplePropType" version="1">
						<prop name="name">Concentration</prop>
						<prop name="PropClass">QuantConcProperty</prop>
						<prop name="AnalysisClass">Quantification Analysis</prop>
						<prop name="IsChannelProperty">1</prop>
						<prop name="SelectorOrder">16</prop>
						<prop name="ShowInSelector">0</prop>
						<prop name="ShowInTable">0</prop>
						<prop name="TableOrder">16</prop>
					</obj>
					<obj name="item" class="QuantCpType" version="1">
						<prop name="name">Cp Low</prop>
						<prop name="PropClass">QuantCpLowProp</prop>
						<prop name="AnalysisClass">Quantification Analysis</prop>
						<prop name="IsChannelProperty">1</prop>
						<prop name="SelectorOrder">17</prop>
						<prop name="ShowInSelector">0</prop>
						<prop name="ShowInTable">0</prop>
						<prop name="TableOrder">17</prop>
					</obj>
					<obj name="item" class="QuantCpType" version="1">
						<prop name="name">Cp High</prop>
						<prop name="PropClass">QuantCpHighProp</prop>
						<prop name="AnalysisClass">Quantification Analysis</prop>
						<prop name="IsChannelProperty">1</prop>
						<prop name="SelectorOrder">18</prop>
						<prop name="ShowInSelector">0</prop>
						<prop name="ShowInTable">0</prop>
						<prop name="TableOrder">18</prop>
					</obj>
					<obj name="item" class="GroupSampleTypePropertyType" version="1">
						<prop name="name">Melt Geno Sample Type</prop>
						<prop name="PropClass">GroupChannelTypeProp</prop>
						<prop name="AnalysisClass">Melt Geno</prop>
						<prop name="IsChannelProperty">1</prop>
						<prop name="SelectorOrder">19</prop>
						<prop name="ShowInSelector">0</prop>
						<prop name="ShowInTable">0</prop>
						<prop name="TableOrder">19</prop>
					</obj>
					<obj name="item" class="SamplePropType" version="1">
						<prop name="name">Melt Geno Genotype</prop>
						<prop name="PropClass">ChannelGenotype</prop>
						<prop name="AnalysisClass">Melt Geno</prop>
						<prop name="IsChannelProperty">1</prop>
						<prop name="SelectorOrder">20</prop>
						<prop name="ShowInSelector">0</prop>
						<prop name="ShowInTable">0</prop>
						<prop name="TableOrder">20</prop>
					</obj>
					<obj name="item" class="RQTargetPropertyType" version="1">
						<prop name="name">Target Type</prop>
						<prop name="PropClass">RQTargetProperty</prop>
						<prop name="AnalysisClass">Relative Quantification</prop>
						<prop name="IsChannelProperty">1</prop>
						<prop name="SelectorOrder">21</prop>
						<prop name="ShowInSelector">0</prop>
						<prop name="ShowInTable">0</prop>
						<prop name="TableOrder">21</prop>
					</obj>
					<obj name="item" class="RQSampleTargetPropertyType" version="1">
						<prop name="name">Combined Sample and Target Type</prop>
						<prop name="PropClass">RQSampleTargetProperty</prop>
						<prop name="AnalysisClass">Relative Quantification</prop>
						<prop name="IsChannelProperty">1</prop>
						<prop name="SelectorOrder">22</prop>
						<prop name="ShowInSelector">0</prop>
						<prop name="ShowInTable">0</prop>
						<prop name="TableOrder">22</prop>
					</obj>
					<obj name="item" class="SamplePropType" version="1">
						<prop name="name">Efficiency</prop>
						<prop name="PropClass">RQEffProp</prop>
						<prop name="AnalysisClass">Relative Quantification</prop>
						<prop name="IsChannelProperty">1</prop>
						<prop name="SelectorOrder">23</prop>
						<prop name="ShowInSelector">0</prop>
						<prop name="ShowInTable">0</prop>
						<prop name="TableOrder">23</prop>
					</obj>
					<obj name="item" class="GroupSampleTypePropertyTypeNoPos" version="1">
						<prop name="name">Scanning Sample Type</prop>
						<prop name="PropClass">GroupChannelTypeProp</prop>
						<prop name="AnalysisClass">Scanning</prop>
						<prop name="IsChannelProperty">1</prop>
						<prop name="SelectorOrder">24</prop>
						<prop name="ShowInSelector">0</prop>
						<prop name="ShowInTable">0</prop>
						<prop name="TableOrder">24</prop>
					</obj>
					<obj name="item" class="SamplePropType" version="1">
						<prop name="name">Scanning Genotype</prop>
						<prop name="PropClass">ChannelGenotype</prop>
						<prop name="AnalysisClass">Scanning</prop>
						<prop name="IsChannelProperty">1</prop>
						<prop name="SelectorOrder">25</prop>
						<prop name="ShowInSelector">0</prop>
						<prop name="ShowInTable">0</prop>
						<prop name="TableOrder">25</prop>
					</obj>
				</list>
			</obj>
			<obj name="SelectedChannels" class="TEMIntegerSet" version="1">
				<list name="Items" count="4">
					<prop name="Item">0</prop>
					<prop name="Item">1</prop>
					<prop name="Item">2</prop>
					<prop name="Item">3</prop>
				</list>
			</obj>
			<obj name="AnalysisProperties" class="ExpPropList" version="1">
				<list name="emlist" count="3">
					<obj name="PropertyObject" class="EndptGenoExtExp" version="3">
						<prop name="PropertyTypeName">Endpt External Experiment</prop>
					</obj>
					<obj name="PropertyObject" class="RQExtRefProp" version="3">
						<prop name="PropertyTypeName">ExtRef</prop>
						<prop name="RefExpProg">-1</prop>
					</obj>
					<obj name="PropertyObject" class="QuantUnitsProp" version="3">
						<prop name="PropertyTypeName">Units</prop>
					</obj>
				</list>
			</obj>
			<obj name="SampleInfoList" class="SamplePropInfoList" version="1">
				<list name="emlist" count="96">
					<obj name="item" class="SamplePropInfo" version="1">
						<obj name="ChannelProperties" class="ChanPropList" version="2">
							<obj name="ChannelProperties" class="EMList" version="1">
								<list name="emlist" count="4">
									<obj name="item" class="PropertyList" version="1">
										<list name="emlist" count="12">
											<obj name="PropertyObject" class="RQSampleTargetProperty" version="4">
												<prop name="PropertyTypeName">Combined Sample and Target Type</prop>
												<prop name="Position">0</prop>
												<prop name="IsDefault">0</prop>
												<obj name="ChannelProp" class="ChannelProperty" version="1">
													<prop name="ChannelIdx">0</prop>
												</obj>
											</obj>
											<obj name="PropertyObject" class="QuantConcProperty" version="4">
												<prop name="PropertyTypeName">Concentration</prop>
												<prop name="Position">0</prop>
												<prop name="IsDefault">1</prop>
												<prop name="Concentration">0</prop>
												<obj name="ChannelProp" class="ChannelProperty" version="1">
													<prop name="ChannelIdx">0</prop>
												</obj>
												<prop name="ReadOnly">1</prop>
											</obj>
											<obj name="PropertyObject" class="QuantCpHighProp" version="4">
												<prop name="PropertyTypeName">Cp High</prop>
												<prop name="Position">0</prop>
												<prop name="IsDefault">1</prop>
												<prop name="CpRangeHigh">0</prop>
												<obj name="ChannelProp" class="ChannelProperty" version="1">
													<prop name="ChannelIdx">0</prop>
												</obj>
												<prop name="ReadOnly">1</prop>
											</obj>
											<obj name="PropertyObject" class="QuantCpLowProp" version="4">
												<prop name="PropertyTypeName">Cp Low</prop>
												<prop name="Position">0</prop>
												<prop name="IsDefault">1</prop>
												<prop name="CpRangeLow">0</prop>
												<obj name="ChannelProp" class="ChannelProperty" version="1">
													<prop name="ChannelIdx">0</prop>
												</obj>
												<prop name="ReadOnly">1</prop>
											</obj>
											<obj name="PropertyObject" class="RQEffProp" version="4">
												<prop name="PropertyTypeName">Efficiency</prop>
												<prop name="Position">0</prop>
												<prop name="IsDefault">1</prop>
												<prop name="Efficiency">2</prop>
												<obj name="ChannelProp" class="ChannelProperty" version="1">
													<prop name="ChannelIdx">0</prop>
												</obj>
											</obj>
											<obj name="PropertyObject" class="ChannelGenotype" version="4">
												<prop name="PropertyTypeName">Melt Geno Genotype</prop>
												<prop name="Position">0</prop>
												<prop name="IsDefault">1</prop>
												<prop name="ReadOnly">1</prop>
												<obj name="ChannelProp" class="ChannelProperty" version="1">
													<prop name="ChannelIdx">0</prop>
												</obj>
											</obj>
											<obj name="PropertyObject" class="GroupChannelTypeProp" version="4">
												<prop name="PropertyTypeName">Melt Geno Sample Type</prop>
												<prop name="Position">0</prop>
												<prop name="IsDefault">0</prop>
												<prop name="GroupSampleType">mstUnknown</prop>
												<obj name="ChannelProp" class="ChannelProperty" version="1">
													<prop name="ChannelIdx">0</prop>
												</obj>
											</obj>
											<obj name="PropertyObject" class="QuantSampleTypeProperty" version="4">
												<prop name="PropertyTypeName">Quantification Sample Type</prop>
												<prop name="Position">0</prop>
												<prop name="IsDefault">0</prop>
												<prop name="SampleType">qsUnknown</prop>
												<obj name="ChannelProp" class="ChannelProperty" version="1">
													<prop name="ChannelIdx">0</prop>
												</obj>
											</obj>
											<obj name="PropertyObject" class="ChannelGenotype" version="4">
												<prop name="PropertyTypeName">Scanning Genotype</prop>
												<prop name="Position">0</prop>
												<prop name="IsDefault">1</prop>
												<prop name="ReadOnly">1</prop>
												<obj name="ChannelProp" class="ChannelProperty" version="1">
													<prop name="ChannelIdx">0</prop>
												</obj>
											</obj>
											<obj name="PropertyObject" class="GroupChannelTypeProp" version="4">
												<prop name="PropertyTypeName">Scanning Sample Type</prop>
												<prop name="Position">0</prop>
												<prop name="IsDefault">0</prop>
												<prop name="GroupSampleType">mstUnknown</prop>
												<obj name="ChannelProp" class="ChannelProperty" version="1">
													<prop name="ChannelIdx">0</prop>
												</obj>
											</obj>
											<obj name="PropertyObject" class="TargetName" version="4">
												<prop name="PropertyTypeName">Target Name</prop>
												<prop name="Position">0</prop>
												<prop name="IsDefault">1</prop>
												<obj name="ChannelProp" class="ChannelProperty" version="1">
													<prop name="ChannelIdx">0</prop>
												</obj>
											</obj>
											<obj name="PropertyObject" class="RQTargetProperty" version="4">
												<prop name="PropertyTypeName">Target Type</prop>
												<prop name="Position">0</prop>
												<prop name="IsDefault">0</prop>
												<prop name="TargetType">dtNone</prop>
												<obj name="ChannelProp" class="ChannelProperty" version="1">
													<prop name="ChannelIdx">0</prop>
												</obj>
											</obj>
										</list>
									</obj>
									<obj name="item" class="PropertyList" version="1">
										<list name="emlist" count="12">
											<obj name="PropertyObject" class="RQSampleTargetProperty" version="4">
												<prop name="PropertyTypeName">Combined Sample and Target Type</prop>
												<prop name="Position">0</prop>
												<prop name="IsDefault">0</prop>
												<obj name="ChannelProp" class="ChannelProperty" version="1">
													<prop name="ChannelIdx">1</prop>
												</obj>
											</obj>
											<obj name="PropertyObject" class="QuantConcProperty" version="4">
												<prop name="PropertyTypeName">Concentration</prop>
												<prop name="Position">0</prop>
												<prop name="IsDefault">1</prop>
												<prop name="Concentration">0</prop>
												<obj name="ChannelProp" class="ChannelProperty" version="1">
													<prop name="ChannelIdx">1</prop>
												</obj>
												<prop name="ReadOnly">1</prop>
											</obj>
											<obj name="PropertyObject" class="QuantCpHighProp" version="4">
												<prop name="PropertyTypeName">Cp High</prop>
												<prop name="Position">0</prop>
												<prop name="IsDefault">1</prop>
												<prop name="CpRangeHigh">0</prop>
												<obj name="ChannelProp" class="ChannelProperty" version="1">
													<prop name="ChannelIdx">1</prop>
												</obj>
												<prop name="ReadOnly">1</prop>
											</obj>
											<obj name="PropertyObject" class="QuantCpLowProp" version="4">
												<prop name="PropertyTypeName">Cp Low</prop>
												<prop name="Position">0</prop>
												<prop name="IsDefault">1</prop>
												<prop name="CpRangeLow">0</prop>
												<obj name="ChannelProp" class="ChannelProperty" version="1">
													<prop name="ChannelIdx">1</prop>
												</obj>
												<prop name="ReadOnly">1</prop>
											</obj>
											<obj name="PropertyObject" class="RQEffProp" version="4">
												<prop name="PropertyTypeName">Efficiency</prop>
												<prop name="Position">0</prop>
												<prop name="IsDefault">1</prop>
												<prop name="Efficiency">2</prop>
												<obj name="ChannelProp" class="ChannelProperty" version="1">
													<prop name="ChannelIdx">1</prop>
												</obj>
											</obj>
											<obj name="PropertyObject" class="ChannelGenotype" version="4">
												<prop name="PropertyTypeName">Melt Geno Genotype</prop>
												<prop name="Position">0</prop>
												<prop name="IsDefault">1</prop>
												<prop name="ReadOnly">1</prop>
												<obj name="ChannelProp" class="ChannelProperty" version="1">
													<prop name="ChannelIdx">1</prop>
												</obj>
											</obj>
											<obj name="PropertyObject" class="GroupChannelTypeProp" version="4">
												<prop name="PropertyTypeName">Melt Geno Sample Type</prop>
												<prop name="Position">0</prop>
												<prop name="IsDefault">0</prop>
												<prop name="GroupSampleType">mstUnknown</prop>
												<obj name="ChannelProp" class="ChannelProperty" version="1">
													<prop name="ChannelIdx">1</prop>
												</obj>
											</obj>
											<obj name="PropertyObject" class="QuantSampleTypeProperty" version="4">
												<prop name="PropertyTypeName">Quantification Sample Type</prop>
												<prop name="Position">0</prop>
												<prop name="IsDefault">0</prop>
												<prop name="SampleType">qsUnknown</prop>
												<obj name="ChannelProp" class="ChannelProperty" version="1">
													<prop name="ChannelIdx">1</prop>
												</obj>
											</obj>
											<obj name="PropertyObject" class="ChannelGenotype" version="4">
												<prop name="PropertyTypeName">Scanning Genotype</prop>
												<prop name="Position">0</prop>
												<prop name="IsDefault">1</prop>
												<prop name="ReadOnly">1</prop>
												<obj name="ChannelProp" class="ChannelProperty" version="1">
													<prop name="ChannelIdx">1</prop>
												</obj>
											</obj>
											<obj name="PropertyObject" class="GroupChannelTypeProp" version="4">
												<prop name="PropertyTypeName">Scanning Sample Type</prop>
												<prop name="Position">0</prop>
												<prop name="IsDefault">0</prop>
												<prop name="GroupSampleType">mstUnknown</prop>
												<obj name="ChannelProp" class="ChannelProperty" version="1">
													<prop name="ChannelIdx">1</prop>
												</obj>
											</obj>
											<obj name="PropertyObject" class="TargetName" version="4">
												<prop name="PropertyTypeName">Target Name</prop>
												<prop name="Position">0</prop>
												<prop name="IsDefault">1</prop>
												<obj name="ChannelProp" class="ChannelProperty" version="1">
													<prop name="ChannelIdx">1</prop>
												</obj>
											</obj>
											<obj name="PropertyObject" class="RQTargetProperty" version="4">
												<prop name="PropertyTypeName">Target Type</prop>
												<prop name="Position">0</prop>
												<prop name="IsDefault">0</prop>
												<prop name="TargetType">dtNone</prop>
												<obj name="ChannelProp" class="ChannelProperty" version="1">
													<prop name="ChannelIdx">1</prop>
												</obj>
											</obj>
										</list>
									</obj>
									<obj name="item" class="PropertyList" version="1">
										<list name="emlist" count="12">
											<obj name="PropertyObject" class="RQSampleTargetProperty" version="4">
												<prop name="PropertyTypeName">Combined Sample and Target Type</prop>
												<prop name="Position">0</prop>
												<prop name="IsDefault">0</prop>
												<obj name="ChannelProp" class="ChannelProperty" version="1">
													<prop name="ChannelIdx">2</prop>
												</obj>
											</obj>
											<obj name="PropertyObject" class="QuantConcProperty" version="4">
												<prop name="PropertyTypeName">Concentration</prop>
												<prop name="Position">0</prop>
												<prop name="IsDefault">1</prop>
												<prop name="Concentration">0</prop>
												<obj name="ChannelProp" class="ChannelProperty" version="1">
													<prop name="ChannelIdx">2</prop>
												</obj>
												<prop name="ReadOnly">1</prop>
											</obj>
											<obj name="PropertyObject" class="QuantCpHighProp" version="4">
												<prop name="PropertyTypeName">Cp High</prop>
												<prop name="Position">0</prop>
												<prop name="IsDefault">1</prop>
												<prop name="CpRangeHigh">0</prop>
												<obj name="ChannelProp" class="ChannelProperty" version="1">
													<prop name="ChannelIdx">2</prop>
												</obj>
												<prop name="ReadOnly">1</prop>
											</obj>
											<obj name="PropertyObject" class="QuantCpLowProp" version="4">
												<prop name="PropertyTypeName">Cp Low</prop>
												<prop name="Position">0</prop>
												<prop name="IsDefault">1</prop>
												<prop name="CpRangeLow">0</prop>
												<obj name="ChannelProp" class="ChannelProperty" version="1">
													<prop name="ChannelIdx">2</prop>
												</obj>
												<prop name="ReadOnly">1</prop>
											</obj>
											<obj name="PropertyObject" class="RQEffProp" version="4">
												<prop name="PropertyTypeName">Efficiency</prop>
												<prop name="Position">0</prop>
												<prop name="IsDefault">1</prop>
												<prop name="Efficiency">2</prop>
												<obj name="ChannelProp" class="ChannelProperty" version="1">
													<prop name="ChannelIdx">2</prop>
												</obj>
											</obj>
											<obj name="PropertyObject" class="ChannelGenotype" version="4">
												<prop name="PropertyTypeName">Melt Geno Genotype</prop>
												<prop name="Position">0</prop>
												<prop name="IsDefault">1</prop>
												<prop name="ReadOnly">1</prop>
												<obj name="ChannelProp" class="ChannelProperty" version="1">
													<prop name="ChannelIdx">2</prop>
												</obj>
											</obj>
											<obj name="PropertyObject" class="GroupChannelTypeProp" version="4">
												<prop name="PropertyTypeName">Melt Geno Sample Type</prop>
												<prop name="Position">0</prop>
												<prop name="IsDefault">0</prop>
												<prop name="GroupSampleType">mstUnknown</prop>
												<obj name="ChannelProp" class="ChannelProperty" version="1">
													<prop name="ChannelIdx">2</prop>
												</obj>
											</obj>
											<obj name="PropertyObject" class="QuantSampleTypeProperty" version="4">
												<prop name="PropertyTypeName">Quantification Sample Type</prop>
												<prop name="Position">0</prop>
												<prop name="IsDefault">0</prop>
												<prop name="SampleType">qsUnknown</prop>
												<obj name="ChannelProp" class="ChannelProperty" version="1">
													<prop name="ChannelIdx">2</prop>
												</obj>
											</obj>
											<obj name="PropertyObject" class="ChannelGenotype" version="4">
												<prop name="PropertyTypeName">Scanning Genotype</prop>
												<prop name="Position">0</prop>
												<prop name="IsDefault">1</prop>
												<prop name="ReadOnly">1</prop>
												<obj name="ChannelProp" class="ChannelProperty" version="1">
													<prop name="ChannelIdx">2</prop>
												</obj>
											</obj>
											<obj name="PropertyObject" class="GroupChannelTypeProp" version="4">
												<prop name="PropertyTypeName">Scanning Sample Type</prop>
												<prop name="Position">0</prop>
												<prop name="IsDefault">0</prop>
												<prop name="GroupSampleType">mstUnknown</prop>
												<obj name="ChannelProp" class="ChannelProperty" version="1">
													<prop name="ChannelIdx">2</prop>
												</obj>
											</obj>
											<obj name="PropertyObject" class="TargetName" version="4">
												<prop name="PropertyTypeName">Target Name</prop>
												<prop name="Position">0</prop>
												<prop name="IsDefault">1</prop>
												<obj name="ChannelProp" class="ChannelProperty" version="1">
													<prop name="ChannelIdx">2</prop>
												</obj>
											</obj>
											<obj name="PropertyObject" class="RQTargetProperty" version="4">
												<prop name="PropertyTypeName">Target Type</prop>
												<prop name="Position">0</prop>
												<prop name="IsDefault">0</prop>
												<prop name="TargetType">dtNone</prop>
												<obj name="ChannelProp" class="ChannelProperty" version="1">
													<prop name="ChannelIdx">2</prop>
												</obj>
											</obj>
										</list>
									</obj>
									<obj name="item" class="PropertyList" version="1">
										<list name="emlist" count="12">
											<obj name="PropertyObject" class="RQSampleTargetProperty" version="4">
												<prop name="PropertyTypeName">Combined Sample and Target Type</prop>
												<prop name="Position">0</prop>
												<prop name="IsDefault">0</prop>
												<obj name="ChannelProp" class="ChannelProperty" version="1">
													<prop name="ChannelIdx">3</prop>
												</obj>
											</obj>
											<obj name="PropertyObject" class="QuantConcProperty" version="4">
												<prop name="PropertyTypeName">Concentration</prop>
												<prop name="Position">0</prop>
												<prop name="IsDefault">1</prop>
												<prop name="Concentration">0</prop>
												<obj name="ChannelProp" class="ChannelProperty" version="1">
													<prop name="ChannelIdx">3</prop>
												</obj>
												<prop name="ReadOnly">1</prop>
											</obj>
											<obj name="PropertyObject" class="QuantCpHighProp" version="4">
												<prop name="PropertyTypeName">Cp High</prop>
												<prop name="Position">0</prop>
												<prop name="IsDefault">1</prop>
												<prop name="CpRangeHigh">0</prop>
												<obj name="ChannelProp" class="ChannelProperty" version="1">
													<prop name="ChannelIdx">3</prop>
												</obj>
												<prop name="ReadOnly">1</prop>
											</obj>
											<obj name="PropertyObject" class="QuantCpLowProp" version="4">
												<prop name="PropertyTypeName">Cp Low</prop>
												<prop name="Position">0</prop>
												<prop name="IsDefault">1</prop>
												<prop name="CpRangeLow">0</prop>
												<obj name="ChannelProp" class="ChannelProperty" version="1">
													<prop name="ChannelIdx">3</prop>
												</obj>
												<prop name="ReadOnly">1</prop>
											</obj>
											<obj name="PropertyObject" class="RQEffProp" version="4">
												<prop name="PropertyTypeName">Efficiency</prop>
												<prop name="Position">0</prop>
												<prop name="IsDefault">1</prop>
												<prop name="Efficiency">2</prop>
												<obj name="ChannelProp" class="ChannelProperty" version="1">
													<prop name="ChannelIdx">3</prop>
												</obj>
											</obj>
											<obj name="PropertyObject" class="ChannelGenotype" version="4">
												<prop name="PropertyTypeName">Melt Geno Genotype</prop>
												<prop name="Position">0</prop>
												<prop name="IsDefault">1</prop>
												<prop name="ReadOnly">1</prop>
												<obj name="ChannelProp" class="ChannelProperty" version="1">
													<prop name="ChannelIdx">3</prop>
												</obj>
											</obj>
											<obj name="PropertyObject" class="GroupChannelTypeProp" version="4">
												<prop name="PropertyTypeName">Melt Geno Sample Type</prop>
												<prop name="Position">0</prop>
												<prop name="IsDefault">0</prop>
												<prop name="GroupSampleType">mstUnknown</prop>
												<obj name="ChannelProp" class="ChannelProperty" version="1">
													<prop name="ChannelIdx">3</prop>
												</obj>
											</obj>
											<obj name="PropertyObject" class="QuantSampleTypeProperty" version="4">
												<prop name="PropertyTypeName">Quantification Sample Type</prop>
												<prop name="Position">0</prop>
												<prop name="IsDefault">0</prop>
												<prop name="SampleType">qsUnknown</prop>
												<obj name="ChannelProp" class="ChannelProperty" version="1">
													<prop name="ChannelIdx">3</prop>
												</obj>
											</obj>
											<obj name="PropertyObject" class="ChannelGenotype" version="4">
												<prop name="PropertyTypeName">Scanning Genotype</prop>
												<prop name="Position">0</prop>
												<prop name="IsDefault">1</prop>
												<prop name="ReadOnly">1</prop>
												<obj name="ChannelProp" class="ChannelProperty" version="1">
													<prop name="ChannelIdx">3</prop>
												</obj>
											</obj>
											<obj name="PropertyObject" class="GroupChannelTypeProp" version="4">
												<prop name="PropertyTypeName">Scanning Sample Type</prop>
												<prop name="Position">0</prop>
												<prop name="IsDefault">0</prop>
												<prop name="GroupSampleType">mstUnknown</prop>
												<obj name="ChannelProp" class="ChannelProperty" version="1">
													<prop name="ChannelIdx">3</prop>
												</obj>
											</obj>
											<obj name="PropertyObject" class="TargetName" version="4">
												<prop name="PropertyTypeName">Target Name</prop>
												<prop name="Position">0</prop>
												<prop name="IsDefault">1</prop>
												<obj name="ChannelProp" class="ChannelProperty" version="1">
													<prop name="ChannelIdx">3</prop>
												</obj>
											</obj>
											<obj name="PropertyObject" class="RQTargetProperty" version="4">
												<prop name="PropertyTypeName">Target Type</prop>
												<prop name="Position">0</prop>
												<prop name="IsDefault">0</prop>
												<prop name="TargetType">dtNone</prop>
												<obj name="ChannelProp" class="ChannelProperty" version="1">
													<prop name="ChannelIdx">3</prop>
												</obj>
											</obj>
										</list>
									</obj>
								</list>
							</obj>
						</obj>
						<prop name="ChannelPropertyCount">4</prop>
						<prop name="ContainerPosition">0</prop>
						<prop name="HasSampleProperties">1</prop>
						<obj name="SampleProperties" class="PropertyList" version="1">
							<list name="emlist" count="14">
								<obj name="PropertyObject" class="SamplePrefColor" version="4">
									<prop name="PropertyTypeName">Color</prop>
									<prop name="Position">0</prop>
									<prop name="IsDefault">0</prop>
									<prop name="Color">$00FF8000</prop>
								</obj>
								<obj name="PropertyObject" class="DominantChannelProp" version="4">
									<prop name="PropertyTypeName">Dominant Channel</prop>
									<prop name="Position">0</prop>
									<prop name="IsDefault">0</prop>
									<prop name="DominantChannel">0</prop>
								</obj>
								<obj name="PropertyObject" class="Genotype" version="4">
									<prop name="PropertyTypeName">EndPt Genotype</prop>
									<prop name="Position">0</prop>
									<prop name="IsDefault">1</prop>
									<prop name="ReadOnly">1</prop>
								</obj>
								<obj name="PropertyObject" class="GroupingSample" version="4">
									<prop name="PropertyTypeName">EndPt Sample Type</prop>
									<prop name="Position">0</prop>
									<prop name="IsDefault">0</prop>
									<prop name="GroupSampleType">mstUnknown</prop>
								</obj>
								<obj name="PropertyObject" class="SamplePrefLineStyle" version="4">
									<prop name="PropertyTypeName">Line Style</prop>
									<prop name="Position">0</prop>
									<prop name="IsDefault">0</prop>
									<prop name="LineStyle">psSolid</prop>
								</obj>
								<obj name="PropertyObject" class="GenSampleEditNotes" version="4">
									<prop name="PropertyTypeName">Notes</prop>
									<prop name="Position">0</prop>
									<prop name="IsDefault">1</prop>
								</obj>
								<obj name="PropertyObject" class="SamplePrefPointStyle" version="4">
									<prop name="PropertyTypeName">Point Style</prop>
									<prop name="Position">0</prop>
									<prop name="IsDefault">0</prop>
									<prop name="PointStyle">psNothing</prop>
								</obj>
								<obj name="PropertyObject" class="GenSampleEditPosition" version="4">
									<prop name="PropertyTypeName">Position</prop>
									<prop name="Position">0</prop>
									<prop name="IsDefault">1</prop>
								</obj>
								<obj name="PropertyObject" class="GenSampleEditReplicate" version="4">
									<prop name="PropertyTypeName">Replicate of</prop>
									<prop name="Position">0</prop>
									<prop name="IsDefault">1</prop>
									<prop name="ReplicateOf">-1</prop>
								</obj>
								<obj name="PropertyObject" class="HTCSampleID" version="4">
									<prop name="PropertyTypeName">Sample ID</prop>
									<prop name="Position">0</prop>
									<prop name="IsDefault">1</prop>
								</obj>
								<obj name="PropertyObject" class="GenSampleEditName" version="4">
									<prop name="PropertyTypeName">Sample Name</prop>
									<prop name="Position">0</prop>
									<prop name="IsDefault">1</prop>
									<prop name="name">Sample 1</prop>
								</obj>
								<obj name="PropertyObject" class="HTCSamplePrepNotes" version="4">
									<prop name="PropertyTypeName">Sample Prep Notes</prop>
									<prop name="Position">0</prop>
									<prop name="IsDefault">1</prop>
								</obj>
								<obj name="PropertyObject" class="GenSampleEditSubset" version="4">
									<prop name="PropertyTypeName">Subsets</prop>
									<prop name="Position">0</prop>
									<prop name="IsDefault">1</prop>
								</obj>
								<obj name="PropertyObject" class="SamplePrefWidth" version="5">
									<prop name="PropertyTypeName">Width</prop>
									<prop name="Position">0</prop>
									<prop name="IsDefault">1</prop>
									<prop name="Width">1</prop>
								</obj>
							</list>
						</obj>
					</obj>
					<obj name="item" class="SamplePropInfo" version="1">
						<obj name="ChannelProperties" class="ChanPropList" version="2">
							<obj name="ChannelProperties" class="EMList" version="1">
								<list name="emlist" count="4">
									<obj name="item" class="PropertyList" version="1">
										<list name="emlist" count="12">
											<obj name="PropertyObject" class="RQSampleTargetProperty" version="4">
												<prop name="PropertyTypeName">Combined Sample and Target Type</prop>
												<prop name="Position">1</prop>
												<prop name="IsDefault">0</prop>
												<obj name="ChannelProp" class="ChannelProperty" version="1">
													<prop name="ChannelIdx">0</prop>
												</obj>
											</obj>
											<obj name="PropertyObject" class="QuantConcProperty" version="4">
												<prop name="PropertyTypeName">Concentration</prop>
												<prop name="Position">1</prop>
												<prop name="IsDefault">1</prop>
												<prop name="Concentration">0</prop>
												<obj name="ChannelProp" class="ChannelProperty" version="1">
													<prop name="ChannelIdx">0</prop>
												</obj>
												<prop name="ReadOnly">1</prop>
											</obj>
											<obj name="PropertyObject" class="QuantCpHighProp" version="4">
												<prop name="PropertyTypeName">Cp High</prop>
												<prop name="Position">1</prop>
												<prop name="IsDefault">1</prop>
												<prop name="CpRangeHigh">0</prop>
												<obj name="ChannelProp" class="ChannelProperty" version="1">
													<prop name="ChannelIdx">0</prop>
												</obj>
												<prop name="ReadOnly">1</prop>
											</obj>
											<obj name="PropertyObject" class="QuantCpLowProp" version="4">
												<prop name="PropertyTypeName">Cp Low</prop>
												<prop name="Position">1</prop>
												<prop name="IsDefault">1</prop>
												<prop name="CpRangeLow">0</prop>
												<obj name="ChannelProp" class="ChannelProperty" version="1">
													<prop name="ChannelIdx">0</prop>
												</obj>
												<prop name="ReadOnly">1</prop>
											</obj>
											<obj name="PropertyObject" class="RQEffProp" version="4">
												<prop name="PropertyTypeName">Efficiency</prop>
												<prop name="Position">1</prop>
												<prop name="IsDefault">1</prop>
												<prop name="Efficiency">2</prop>
												<obj name="ChannelProp" class="ChannelProperty" version="1">
													<prop name="ChannelIdx">0</prop>
												</obj>
											</obj>
											<obj name="PropertyObject" class="ChannelGenotype" version="4">
												<prop name="PropertyTypeName">Melt Geno Genotype</prop>
												<prop name="Position">1</prop>
												<prop name="IsDefault">1</prop>
												<prop name="ReadOnly">1</prop>
												<obj name="ChannelProp" class="ChannelProperty" version="1">
													<prop name="ChannelIdx">0</prop>
												</obj>
											</obj>
											<obj name="PropertyObject" class="GroupChannelTypeProp" version="4">
												<prop name="PropertyTypeName">Melt Geno Sample Type</prop>
												<prop name="Position">1</prop>
												<prop name="IsDefault">0</prop>
												<prop name="GroupSampleType">mstUnknown</prop>
												<obj name="ChannelProp" class="ChannelProperty" version="1">
													<prop name="ChannelIdx">0</prop>
												</obj>
											</obj>
											<obj name="PropertyObject" class="QuantSampleTypeProperty" version="4">
												<prop name="PropertyTypeName">Quantification Sample Type</prop>
												<prop name="Position">1</prop>
												<prop name="IsDefault">0</prop>
												<prop name="SampleType">qsUnknown</prop>
												<obj name="ChannelProp" class="ChannelProperty" version="1">
													<prop name="ChannelIdx">0</prop>
												</obj>
											</obj>
											<obj name="PropertyObject" class="ChannelGenotype" version="4">
												<prop name="PropertyTypeName">Scanning Genotype</prop>
												<prop name="Position">1</prop>
												<prop name="IsDefault">1</prop>
												<prop name="ReadOnly">1</prop>
												<obj name="ChannelProp" class="ChannelProperty" version="1">
													<prop name="ChannelIdx">0</prop>
												</obj>
											</obj>
											<obj name="PropertyObject" class="GroupChannelTypeProp" version="4">
												<prop name="PropertyTypeName">Scanning Sample Type</prop>
												<prop name="Position">1</prop>
												<prop name="IsDefault">0</prop>
												<prop name="GroupSampleType">mstUnknown</prop>
												<obj name="ChannelProp" class="ChannelProperty" version="1">
													<prop name="ChannelIdx">0</prop>
												</obj>
											</obj>
											<obj name="PropertyObject" class="TargetName" version="4">
												<prop name="PropertyTypeName">Target Name</prop>
												<prop name="Position">1</prop>
												<prop name="IsDefault">1</prop>
												<obj name="ChannelProp" class="ChannelProperty" version="1">
													<prop name="ChannelIdx">0</prop>
												</obj>
											</obj>
											<obj name="PropertyObject" class="RQTargetProperty" version="4">
												<prop name="PropertyTypeName">Target Type</prop>
												<prop name="Position">1</prop>
												<prop name="IsDefault">0</prop>
												<prop name="TargetType">dtNone</prop>
												<obj name="ChannelProp" class="ChannelProperty" version="1">
													<prop name="ChannelIdx">0</prop>
												</obj>
											</obj>
										</list>
									</obj>
									<obj name="item" class="PropertyList" version="1">
										<list name="emlist" count="12">
											<obj name="PropertyObject" class="RQSampleTargetProperty" version="4">
												<prop name="PropertyTypeName">Combined Sample and Target Type</prop>
												<prop name="Position">1</prop>
												<prop name="IsDefault">0</prop>
												<obj name="ChannelProp" class="ChannelProperty" version="1">
													<prop name="ChannelIdx">1</prop>
												</obj>
											</obj>
											<obj name="PropertyObject" class="QuantConcProperty" version="4">
												<prop name="PropertyTypeName">Concentration</prop>
												<prop name="Position">1</prop>
												<prop name="IsDefault">1</prop>
												<prop name="Concentration">0</prop>
												<obj name="ChannelProp" class="ChannelProperty" version="1">
													<prop name="ChannelIdx">1</prop>
												</obj>
												<prop name="ReadOnly">1</prop>
											</obj>
											<obj name="PropertyObject" class="QuantCpHighProp" version="4">
												<prop name="PropertyTypeName">Cp High</prop>
												<prop name="Position">1</prop>
												<prop name="IsDefault">1</prop>
												<prop name="CpRangeHigh">0</prop>
												<obj name="ChannelProp" class="ChannelProperty" version="1">
													<prop name="ChannelIdx">1</prop>
												</obj>
												<prop name="ReadOnly">1</prop>
											</obj>
											<obj name="PropertyObject" class="QuantCpLowProp" version="4">
												<prop name="PropertyTypeName">Cp Low</prop>
												<prop name="Position">1</prop>
												<prop name="IsDefault">1</prop>
												<prop name="CpRangeLow">0</prop>
												<obj name="ChannelProp" class="ChannelProperty" version="1">
													<prop name="ChannelIdx">1</prop>
												</obj>
												<prop name="ReadOnly">1</prop>
											</obj>
											<obj name="PropertyObject" class="RQEffProp" version="4">
												<prop name="PropertyTypeName">Efficiency</prop>
												<prop name="Position">1</prop>
												<prop name="IsDefault">1</prop>
												<prop name="Efficiency">2</prop>
												<obj name="ChannelProp" class="ChannelProperty" version="1">
													<prop name="ChannelIdx">1</prop>
												</obj>
											</obj>
											<obj name="PropertyObject" class="ChannelGenotype" version="4">
												<prop name="PropertyTypeName">Melt Geno Genotype</prop>
												<prop name="Position">1</prop>
												<prop name="IsDefault">1</prop>
												<prop name="ReadOnly">1</prop>
												<obj name="ChannelProp" class="ChannelProperty" version="1">
													<prop name="ChannelIdx">1</prop>
												</obj>
											</obj>
											<obj name="PropertyObject" class="GroupChannelTypeProp" version="4">
												<prop name="PropertyTypeName">Melt Geno Sample Type</prop>
												<prop name="Position">1</prop>
												<prop name="IsDefault">0</prop>
												<prop name="GroupSampleType">mstUnknown</prop>
												<obj name="ChannelProp" class="ChannelProperty" version="1">
													<prop name="ChannelIdx">1</prop>
												</obj>
											</obj>
											<obj name="PropertyObject" class="QuantSampleTypeProperty" version="4">
												<prop name="PropertyTypeName">Quantification Sample Type</prop>
												<prop name="Position">1</prop>
												<prop name="IsDefault">0</prop>
												<prop name="SampleType">qsUnknown</prop>
												<obj name="ChannelProp" class="ChannelProperty" version="1">
													<prop name="ChannelIdx">1</prop>
												</obj>
											</obj>
											<obj name="PropertyObject" class="ChannelGenotype" version="4">
												<prop name="PropertyTypeName">Scanning Genotype</prop>
												<prop name="Position">1</prop>
												<prop name="IsDefault">1</prop>
												<prop name="ReadOnly">1</prop>
												<obj name="ChannelProp" class="ChannelProperty" version="1">
													<prop name="ChannelIdx">1</prop>
												</obj>
											</obj>
											<obj name="PropertyObject" class="GroupChannelTypeProp" version="4">
												<prop name="PropertyTypeName">Scanning Sample Type</prop>
												<prop name="Position">1</prop>
												<prop name="IsDefault">0</prop>
												<prop name="GroupSampleType">mstUnknown</prop>
												<obj name="ChannelProp" class="ChannelProperty" version="1">
													<prop name="ChannelIdx">1</prop>
												</obj>
											</obj>
											<obj name="PropertyObject" class="TargetName" version="4">
												<prop name="PropertyTypeName">Target Name</prop>
												<prop name="Position">1</prop>
												<prop name="IsDefault">1</prop>
												<obj name="ChannelProp" class="ChannelProperty" version="1">
													<prop name="ChannelIdx">1</prop>
												</obj>
											</obj>
											<obj name="PropertyObject" class="RQTargetProperty" version="4">
												<prop name="PropertyTypeName">Target Type</prop>
												<prop name="Position">1</prop>
												<prop name="IsDefault">0</prop>
												<prop name="TargetType">dtNone</prop>
												<obj name="ChannelProp" class="ChannelProperty" version="1">
													<prop name="ChannelIdx">1</prop>
												</obj>
											</obj>
										</list>
									</obj>
									<obj name="item" class="PropertyList" version="1">
										<list name="emlist" count="12">
											<obj name="PropertyObject" class="RQSampleTargetProperty" version="4">
												<prop name="PropertyTypeName">Combined Sample and Target Type</prop>
												<prop name="Position">1</prop>
												<prop name="IsDefault">0</prop>
												<obj name="ChannelProp" class="ChannelProperty" version="1">
													<prop name="ChannelIdx">2</prop>
												</obj>
											</obj>
											<obj name="PropertyObject" class="QuantConcProperty" version="4">
												<prop name="PropertyTypeName">Concentration</prop>
												<prop name="Position">1</prop>
												<prop name="IsDefault">1</prop>
												<prop name="Concentration">0</prop>
												<obj name="ChannelProp" class="ChannelProperty" version="1">
													<prop name="ChannelIdx">2</prop>
												</obj>
												<prop name="ReadOnly">1</prop>
											</obj>
											<obj name="PropertyObject" class="QuantCpHighProp" version="4">
												<prop name="PropertyTypeName">Cp High</prop>
												<prop name="Position">1</prop>
												<prop name="IsDefault">1</prop>
												<prop name="CpRangeHigh">0</prop>
												<obj name="ChannelProp" class="ChannelProperty" version="1">
													<prop name="ChannelIdx">2</prop>
												</obj>
												<prop name="ReadOnly">1</prop>
											</obj>
											<obj name="PropertyObject" class="QuantCpLowProp" version="4">
												<prop name="PropertyTypeName">Cp Low</prop>
												<prop name="Position">1</prop>
												<prop name="IsDefault">1</prop>
												<prop name="CpRangeLow">0</prop>
												<obj name="ChannelProp" class="ChannelProperty" version="1">
													<prop name="ChannelIdx">2</prop>
												</obj>
												<prop name="ReadOnly">1</prop>
											</obj>
											<obj name="PropertyObject" class="RQEffProp" version="4">
												<prop name="PropertyTypeName">Efficiency</prop>
												<prop name="Position">1</prop>
												<prop name="IsDefault">1</prop>
												<prop name="Efficiency">2</prop>
												<obj name="ChannelProp" class="ChannelProperty" version="1">
													<prop name="ChannelIdx">2</prop>
												</obj>
											</obj>
											<obj name="PropertyObject" class="ChannelGenotype" version="4">
												<prop name="PropertyTypeName">Melt Geno Genotype</prop>
												<prop name="Position">1</prop>
												<prop name="IsDefault">1</prop>
												<prop name="ReadOnly">1</prop>
												<obj name="ChannelProp" class="ChannelProperty" version="1">
													<prop name="ChannelIdx">2</prop>
												</obj>
											</obj>
											<obj name="PropertyObject" class="GroupChannelTypeProp" version="4">
												<prop name="PropertyTypeName">Melt Geno Sample Type</prop>
												<prop name="Position">1</prop>
												<prop name="IsDefault">0</prop>
												<prop name="GroupSampleType">mstUnknown</prop>
												<obj name="ChannelProp" class="ChannelProperty" version="1">
													<prop name="ChannelIdx">2</prop>
												</obj>
											</obj>
											<obj name="PropertyObject" class="QuantSampleTypeProperty" version="4">
												<prop name="PropertyTypeName">Quantification Sample Type</prop>
												<prop name="Position">1</prop>
												<prop name="IsDefault">0</prop>
												<prop name="SampleType">qsUnknown</prop>
												<obj name="ChannelProp" class="ChannelProperty" version="1">
													<prop name="ChannelIdx">2</prop>
												</obj>
											</obj>
											<obj name="PropertyObject" class="ChannelGenotype" version="4">
												<prop name="PropertyTypeName">Scanning Genotype</prop>
												<prop name="Position">1</prop>
												<prop name="IsDefault">1</prop>
												<prop name="ReadOnly">1</prop>
												<obj name="ChannelProp" class="ChannelProperty" version="1">
													<prop name="ChannelIdx">2</prop>
												</obj>
											</obj>
											<obj name="PropertyObject" class="GroupChannelTypeProp" version="4">
												<prop name="PropertyTypeName">Scanning Sample Type</prop>
												<prop name="Position">1</prop>
												<prop name="IsDefault">0</prop>
												<prop name="GroupSampleType">mstUnknown</prop>
												<obj name="ChannelProp" class="ChannelProperty" version="1">
													<prop name="ChannelIdx">2</prop>
												</obj>
											</obj>
											<obj name="PropertyObject" class="TargetName" version="4">
												<prop name="PropertyTypeName">Target Name</prop>
												<prop name="Position">1</prop>
												<prop name="IsDefault">1</prop>
												<obj name="ChannelProp" class="ChannelProperty" version="1">
													<prop name="ChannelIdx">2</prop>
												</obj>
											</obj>
											<obj name="PropertyObject" class="RQTargetProperty" version="4">
												<prop name="PropertyTypeName">Target Type</prop>
												<prop name="Position">1</prop>
												<prop name="IsDefault">0</prop>
												<prop name="TargetType">dtNone</prop>
												<obj name="ChannelProp" class="ChannelProperty" version="1">
													<prop name="ChannelIdx">2</prop>
												</obj>
											</obj>
										</list>
									</obj>
									<obj name="item" class="PropertyList" version="1">
										<list name="emlist" count="12">
											<obj name="PropertyObject" class="RQSampleTargetProperty" version="4">
												<prop name="PropertyTypeName">Combined Sample and Target Type</prop>
												<prop name="Position">1</prop>
												<prop name="IsDefault">0</prop>
												<obj name="ChannelProp" class="ChannelProperty" version="1">
													<prop name="ChannelIdx">3</prop>
												</obj>
											</obj>
											<obj name="PropertyObject" class="QuantConcProperty" version="4">
												<prop name="PropertyTypeName">Concentration</prop>
												<prop name="Position">1</prop>
												<prop name="IsDefault">1</prop>
												<prop name="Concentration">0</prop>
												<obj name="ChannelProp" class="ChannelProperty" version="1">
													<prop name="ChannelIdx">3</prop>
												</obj>
												<prop name="ReadOnly">1</prop>
											</obj>
											<obj name="PropertyObject" class="QuantCpHighProp" version="4">
												<prop name="PropertyTypeName">Cp High</prop>
												<prop name="Position">1</prop>
												<prop name="IsDefault">1</prop>
												<prop name="CpRangeHigh">0</prop>
												<obj name="ChannelProp" class="ChannelProperty" version="1">
													<prop name="ChannelIdx">3</prop>
												</obj>
												<prop name="ReadOnly">1</prop>
											</obj>
											<obj name="PropertyObject" class="QuantCpLowProp" version="4">
												<prop name="PropertyTypeName">Cp Low</prop>
												<prop name="Position">1</prop>
												<prop name="IsDefault">1</prop>
												<prop name="CpRangeLow">0</prop>
												<obj name="ChannelProp" class="ChannelProperty" version="1">
													<prop name="ChannelIdx">3</prop>
												</obj>
												<prop name="ReadOnly">1</prop>
											</obj>
											<obj name="PropertyObject" class="RQEffProp" version="4">
												<prop name="PropertyTypeName">Efficiency</prop>
												<prop name="Position">1</prop>
												<prop name="IsDefault">1</prop>
												<prop name="Efficiency">2</prop>
												<obj name="ChannelProp" class="ChannelProperty" version="1">
													<prop name="ChannelIdx">3</prop>
												</obj>
											</obj>
											<obj name="PropertyObject" class="ChannelGenotype" version="4">
												<prop name="PropertyTypeName">Melt Geno Genotype</prop>
												<prop name="Position">1</prop>
												<prop name="IsDefault">1</prop>
												<prop name="ReadOnly">1</prop>
												<obj name="ChannelProp" class="ChannelProperty" version="1">
													<prop name="ChannelIdx">3</prop>
												</obj>
											</obj>
											<obj name="PropertyObject" class="GroupChannelTypeProp" version="4">
												<prop name="PropertyTypeName">Melt Geno Sample Type</prop>
												<prop name="Position">1</prop>
												<prop name="IsDefault">0</prop>
												<prop name="GroupSampleType">mstUnknown</prop>
												<obj name="ChannelProp" class="ChannelProperty" version="1">
													<prop name="ChannelIdx">3</prop>
												</obj>
											</obj>
											<obj name="PropertyObject" class="QuantSampleTypeProperty" version="4">
												<prop name="PropertyTypeName">Quantification Sample Type</prop>
												<prop name="Position">1</prop>
												<prop name="IsDefault">0</prop>
												<prop name="SampleType">qsUnknown</prop>
												<obj name="ChannelProp" class="ChannelProperty" version="1">
													<prop name="ChannelIdx">3</prop>
												</obj>
											</obj>
											<obj name="PropertyObject" class="ChannelGenotype" version="4">
												<prop name="PropertyTypeName">Scanning Genotype</prop>
												<prop name="Position">1</prop>
												<prop name="IsDefault">1</prop>
												<prop name="ReadOnly">1</prop>
												<obj name="ChannelProp" class="ChannelProperty" version="1">
													<prop name="ChannelIdx">3</prop>
												</obj>
											</obj>
											<obj name="PropertyObject" class="GroupChannelTypeProp" version="4">
												<prop name="PropertyTypeName">Scanning Sample Type</prop>
												<prop name="Position">1</prop>
												<prop name="IsDefault">0</prop>
												<prop name="GroupSampleType">mstUnknown</prop>
												<obj name="ChannelProp" class="ChannelProperty" version="1">
													<prop name="ChannelIdx">3</prop>
												</obj>
											</obj>
											<obj name="PropertyObject" class="TargetName" version="4">
												<prop name="PropertyTypeName">Target Name</prop>
												<prop name="Position">1</prop>
												<prop name="IsDefault">1</prop>
												<obj name="ChannelProp" class="ChannelProperty" version="1">
													<prop name="ChannelIdx">3</prop>
												</obj>
											</obj>
											<obj name="PropertyObject" class="RQTargetProperty" version="4">
												<prop name="PropertyTypeName">Target Type</prop>
												<prop name="Position">1</prop>
												<prop name="IsDefault">0</prop>
												<prop name="TargetType">dtNone</prop>
												<obj name="ChannelProp" class="ChannelProperty" version="1">
													<prop name="ChannelIdx">3</prop>
												</obj>
											</obj>
										</list>
									</obj>
								</list>
							</obj>
						</obj>
						<prop name="ChannelPropertyCount">4</prop>
						<prop name="ContainerPosition">1</prop>
						<prop name="HasSampleProperties">1</prop>
						<obj name="SampleProperties" class="PropertyList" version="1">
							<list name="emlist" count="14">
								<obj name="PropertyObject" class="SamplePrefColor" version="4">
									<prop name="PropertyTypeName">Color</prop>
									<prop name="Position">1</prop>
									<prop name="IsDefault">0</prop>
									<prop name="Color">clRed</prop>
								</obj>
								<obj name="PropertyObject" class="DominantChannelProp" version="4">
									<prop name="PropertyTypeName">Dominant Channel</prop>
									<prop name="Position">1</prop>
									<prop name="IsDefault">0</prop>
									<prop name="DominantChannel">0</prop>
								</obj>
								<obj name="PropertyObject" class="Genotype" version="4">
									<prop name="PropertyTypeName">EndPt Genotype</prop>
									<prop name="Position">1</prop>
									<prop name="IsDefault">1</prop>
									<prop name="ReadOnly">1</prop>
								</obj>
								<obj name="PropertyObject" class="GroupingSample" version="4">
									<prop name="PropertyTypeName">EndPt Sample Type</prop>
									<prop name="Position">1</prop>
									<prop name="IsDefault">0</prop>
									<prop name="GroupSampleType">mstUnknown</prop>
								</obj>
								<obj name="PropertyObject" class="SamplePrefLineStyle" version="4">
									<prop name="PropertyTypeName">Line Style</prop>
									<prop name="Position">1</prop>
									<prop name="IsDefault">0</prop>
									<prop name="LineStyle">psSolid</prop>
								</obj>
								<obj name="PropertyObject" class="GenSampleEditNotes" version="4">
									<prop name="PropertyTypeName">Notes</prop>
									<prop name="Position">1</prop>
									<prop name="IsDefault">1</prop>
								</obj>
								<obj name="PropertyObject" class="SamplePrefPointStyle" version="4">
									<prop name="PropertyTypeName">Point Style</prop>
									<prop name="Position">1</prop>
									<prop name="IsDefault">0</prop>
									<prop name="PointStyle">psNothing</prop>
								</obj>
								<obj name="PropertyObject" class="GenSampleEditPosition" version="4">
									<prop name="PropertyTypeName">Position</prop>
									<prop name="Position">1</prop>
									<prop name="IsDefault">1</prop>
								</obj>
								<obj name="PropertyObject" class="GenSampleEditReplicate" version="4">
									<prop name="PropertyTypeName">Replicate of</prop>
									<prop name="Position">1</prop>
									<prop name="IsDefault">1</prop>
									<prop name="ReplicateOf">-1</prop>
								</obj>
								<obj name="PropertyObject" class="HTCSampleID" version="4">
									<prop name="PropertyTypeName">Sample ID</prop>
									<prop name="Position">1</prop>
									<prop name="IsDefault">1</prop>
								</obj>
								<obj name="PropertyObject" class="GenSampleEditName" version="4">
									<prop name="PropertyTypeName">Sample Name</prop>
									<prop name="Position">1</prop>
									<prop name="IsDefault">1</prop>
									<prop name="name">Sample 2</prop>
								</obj>
								<obj name="PropertyObject" class="HTCSamplePrepNotes" version="4">
									<prop name="PropertyTypeName">Sample Prep Notes</prop>
									<prop name="Position">1</prop>
									<prop name="IsDefault">1</prop>
								</obj>
								<obj name="PropertyObject" class="GenSampleEditSubset" version="4">
									<prop name="PropertyTypeName">Subsets</prop>
									<prop name="Position">1</prop>
									<prop name="IsDefault">1</prop>
								</obj>
								<obj name="PropertyObject" class="SamplePrefWidth" version="5">
									<prop name="PropertyTypeName">Width</prop>
									<prop name="Position">1</prop>
									<prop name="IsDefault">1</prop>
									<prop name="Width">1</prop>
								</obj>
							</list>
						</obj>
					</obj>
					<obj name="item" class="SamplePropInfo" version="1">
						<obj name="ChannelProperties" class="ChanPropList" version="2">
							<obj name="ChannelProperties" class="EMList" version="1">
								<list name="emlist" count="4">
									<obj name="item" class="PropertyList" version="1">
										<list name="emlist" count="12">
											<obj name="PropertyObject" class="RQSampleTargetProperty" version="4">
												<prop name="PropertyTypeName">Combined Sample and Target Type</prop>
												<prop name="Position">2</prop>
												<prop name="IsDefault">0</prop>
												<obj name="ChannelProp" class="ChannelProperty" version="1">
													<prop name="ChannelIdx">0</prop>
												</obj>
											</obj>
											<obj name="PropertyObject" class="QuantConcProperty" version="4">
												<prop name="PropertyTypeName">Concentration</prop>
												<prop name="Position">2</prop>
												<prop name="IsDefault">1</prop>
												<prop name="Concentration">0</prop>
												<obj name="ChannelProp" class="ChannelProperty" version="1">
													<prop name="ChannelIdx">0</prop>
												</obj>
												<prop name="ReadOnly">1</prop>
											</obj>
											<obj name="PropertyObject" class="QuantCpHighProp" version="4">
												<prop name="PropertyTypeName">Cp High</prop>
												<prop name="Position">2</prop>
												<prop name="IsDefault">1</prop>
												<prop name="CpRangeHigh">0</prop>
												<obj name="ChannelProp" class="ChannelProperty" version="1">
													<prop name="ChannelIdx">0</prop>
												</obj>
												<prop name="ReadOnly">1</prop>
											</obj>
											<obj name="PropertyObject" class="QuantCpLowProp" version="4">
												<prop name="PropertyTypeName">Cp Low</prop>
												<prop name="Position">2</prop>
												<prop name="IsDefault">1</prop>
												<prop name="CpRangeLow">0</prop>
												<obj name="ChannelProp" class="ChannelProperty" version="1">
													<prop name="ChannelIdx">0</prop>
												</obj>
												<prop name="ReadOnly">1</prop>
											</obj>
											<obj name="PropertyObject" class="RQEffProp" version="4">
												<prop name="PropertyTypeName">Efficiency</prop>
												<prop name="Position">2</prop>
												<prop name="IsDefault">1</prop>
												<prop name="Efficiency">2</prop>
												<obj name="ChannelProp" class="ChannelProperty" version="1">
													<prop name="ChannelIdx">0</prop>
												</obj>
											</obj>
											<obj name="PropertyObject" class="ChannelGenotype" version="4">
												<prop name="PropertyTypeName">Melt Geno Genotype</prop>
												<prop name="Position">2</prop>
												<prop name="IsDefault">1</prop>
												<prop name="ReadOnly">1</prop>
												<obj name="ChannelProp" class="ChannelProperty" version="1">
													<prop name="ChannelIdx">0</prop>
												</obj>
											</obj>
											<obj name="PropertyObject" class="GroupChannelTypeProp" version="4">
												<prop name="PropertyTypeName">Melt Geno Sample Type</prop>
												<prop name="Position">2</prop>
												<prop name="IsDefault">0</prop>
												<prop name="GroupSampleType">mstUnknown</prop>
												<obj name="ChannelProp" class="ChannelProperty" version="1">
													<prop name="ChannelIdx">0</prop>
												</obj>
											</obj>
											<obj name="PropertyObject" class="QuantSampleTypeProperty" version="4">
												<prop name="PropertyTypeName">Quantification Sample Type</prop>
												<prop name="Position">2</prop>
												<prop name="IsDefault">0</prop>
												<prop name="SampleType">qsUnknown</prop>
												<obj name="ChannelProp" class="ChannelProperty" version="1">
													<prop name="ChannelIdx">0</prop>
												</obj>
											</obj>
											<obj name="PropertyObject" class="ChannelGenotype" version="4">
												<prop name="PropertyTypeName">Scanning Genotype</prop>
												<prop name="Position">2</prop>
												<prop name="IsDefault">1</prop>
												<prop name="ReadOnly">1</prop>
												<obj name="ChannelProp" class="ChannelProperty" version="1">
													<prop name="ChannelIdx">0</prop>
												</obj>
											</obj>
											<obj name="PropertyObject" class="GroupChannelTypeProp" version="4">
												<prop name="PropertyTypeName">Scanning Sample Type</prop>
												<prop name="Position">2</prop>
												<prop name="IsDefault">0</prop>
												<prop name="GroupSampleType">mstUnknown</prop>
												<obj name="ChannelProp" class="ChannelProperty" version="1">
													<prop name="ChannelIdx">0</prop>
												</obj>
											</obj>
											<obj name="PropertyObject" class="TargetName" version="4">
												<prop name="PropertyTypeName">Target Name</prop>
												<prop name="Position">2</prop>
												<prop name="IsDefault">1</prop>
												<obj name="ChannelProp" class="ChannelProperty" version="1">
													<prop name="ChannelIdx">0</prop>
												</obj>
											</obj>
											<obj name="PropertyObject" class="RQTargetProperty" version="4">
												<prop name="PropertyTypeName">Target Type</prop>
												<prop name="Position">2</prop>
												<prop name="IsDefault">0</prop>
												<prop name="TargetType">dtNone</prop>
												<obj name="ChannelProp" class="ChannelProperty" version="1">
													<prop name="ChannelIdx">0</prop>
												</obj>
											</obj>
										</list>
									</obj>
									<obj name="item" class="PropertyList" version="1">
										<list name="emlist" count="12">
											<obj name="PropertyObject" class="RQSampleTargetProperty" version="4">
												<prop name="PropertyTypeName">Combined Sample and Target Type</prop>
												<prop name="Position">2</prop>
												<prop name="IsDefault">0</prop>
												<obj name="ChannelProp" class="ChannelProperty" version="1">
													<prop name="ChannelIdx">1</prop>
												</obj>
											</obj>
											<obj name="PropertyObject" class="QuantConcProperty" version="4">
												<prop name="PropertyTypeName">Concentration</prop>
												<prop name="Position">2</prop>
												<prop name="IsDefault">1</prop>
												<prop name="Concentration">0</prop>
												<obj name="ChannelProp" class="ChannelProperty" version="1">
													<prop name="ChannelIdx">1</prop>
												</obj>
												<prop name="ReadOnly">1</prop>
											</obj>
											<obj name="PropertyObject" class="QuantCpHighProp" version="4">
												<prop name="PropertyTypeName">Cp High</prop>
												<prop name="Position">2</prop>
												<prop name="IsDefault">1</prop>
												<prop name="CpRangeHigh">0</prop>
												<obj name="ChannelProp" class="ChannelProperty" version="1">
													<prop name="ChannelIdx">1</prop>
												</obj>
												<prop name="ReadOnly">1</prop>
											</obj>
											<obj name="PropertyObject" class="QuantCpLowProp" version="4">
												<prop name="PropertyTypeName">Cp Low</prop>
												<prop name="Position">2</prop>
												<prop name="IsDefault">1</prop>
												<prop name="CpRangeLow">0</prop>
												<obj name="ChannelProp" class="ChannelProperty" version="1">
													<prop name="ChannelIdx">1</prop>
												</obj>
												<prop name="ReadOnly">1</prop>
											</obj>
											<obj name="PropertyObject" class="RQEffProp" version="4">
												<prop name="PropertyTypeName">Efficiency</prop>
												<prop name="Position">2</prop>
												<prop name="IsDefault">1</prop>
												<prop name="Efficiency">2</prop>
												<obj name="ChannelProp" class="ChannelProperty" version="1">
													<prop name="ChannelIdx">1</prop>
												</obj>
											</obj>
											<obj name="PropertyObject" class="ChannelGenotype" version="4">
												<prop name="PropertyTypeName">Melt Geno Genotype</prop>
												<prop name="Position">2</prop>
												<prop name="IsDefault">1</prop>
												<prop name="ReadOnly">1</prop>
												<obj name="ChannelProp" class="ChannelProperty" version="1">
													<prop name="ChannelIdx">1</prop>
												</obj>
											</obj>
											<obj name="PropertyObject" class="GroupChannelTypeProp" version="4">
												<prop name="PropertyTypeName">Melt Geno Sample Type</prop>
												<prop name="Position">2</prop>
												<prop name="IsDefault">0</prop>
												<prop name="GroupSampleType">mstUnknown</prop>
												<obj name="ChannelProp" class="ChannelProperty" version="1">
													<prop name="ChannelIdx">1</prop>
												</obj>
											</obj>
											<obj name="PropertyObject" class="QuantSampleTypeProperty" version="4">
												<prop name="PropertyTypeName">Quantification Sample Type</prop>
												<prop name="Position">2</prop>
												<prop name="IsDefault">0</prop>
												<prop name="SampleType">qsUnknown</prop>
												<obj name="ChannelProp" class="ChannelProperty" version="1">
													<prop name="ChannelIdx">1</prop>
												</obj>
											</obj>
											<obj name="PropertyObject" class="ChannelGenotype" version="4">
												<prop name="PropertyTypeName">Scanning Genotype</prop>
												<prop name="Position">2</prop>
												<prop name="IsDefault">1</prop>
												<prop name="ReadOnly">1</prop>
												<obj name="ChannelProp" class="ChannelProperty" version="1">
													<prop name="ChannelIdx">1</prop>
												</obj>
											</obj>
											<obj name="PropertyObject" class="GroupChannelTypeProp" version="4">
												<prop name="PropertyTypeName">Scanning Sample Type</prop>
												<prop name="Position">2</prop>
												<prop name="IsDefault">0</prop>
												<prop name="GroupSampleType">mstUnknown</prop>
												<obj name="ChannelProp" class="ChannelProperty" version="1">
													<prop name="ChannelIdx">1</prop>
												</obj>
											</obj>
											<obj name="PropertyObject" class="TargetName" version="4">
												<prop name="PropertyTypeName">Target Name</prop>
												<prop name="Position">2</prop>
												<prop name="IsDefault">1</prop>
												<obj name="ChannelProp" class="ChannelProperty" version="1">
													<prop name="ChannelIdx">1</prop>
												</obj>
											</obj>
											<obj name="PropertyObject" class="RQTargetProperty" version="4">
												<prop name="PropertyTypeName">Target Type</prop>
												<prop name="Position">2</prop>
												<prop name="IsDefault">0</prop>
												<prop name="TargetType">dtNone</prop>
												<obj name="ChannelProp" class="ChannelProperty" version="1">
													<prop name="ChannelIdx">1</prop>
												</obj>
											</obj>
										</list>
									</obj>
									<obj name="item" class="PropertyList" version="1">
										<list name="emlist" count="12">
											<obj name="PropertyObject" class="RQSampleTargetProperty" version="4">
												<prop name="PropertyTypeName">Combined Sample and Target Type</prop>
												<prop name="Position">2</prop>
												<prop name="IsDefault">0</prop>
												<obj name="ChannelProp" class="ChannelProperty" version="1">
													<prop name="ChannelIdx">2</prop>
												</obj>
											</obj>
											<obj name="PropertyObject" class="QuantConcProperty" version="4">
												<prop name="PropertyTypeName">Concentration</prop>
												<prop name="Position">2</prop>
												<prop name="IsDefault">1</prop>
												<prop name="Concentration">0</prop>
												<obj name="ChannelProp" class="ChannelProperty" version="1">
													<prop name="ChannelIdx">2</prop>
												</obj>
												<prop name="ReadOnly">1</prop>
											</obj>
											<obj name="PropertyObject" class="QuantCpHighProp" version="4">
												<prop name="PropertyTypeName">Cp High</prop>
												<prop name="Position">2</prop>
												<prop name="IsDefault">1</prop>
												<prop name="CpRangeHigh">0</prop>
												<obj name="ChannelProp" class="ChannelProperty" version="1">
													<prop name="ChannelIdx">2</prop>
												</obj>
												<prop name="ReadOnly">1</prop>
											</obj>
											<obj name="PropertyObject" class="QuantCpLowProp" version="4">
												<prop name="PropertyTypeName">Cp Low</prop>
												<prop name="Position">2</prop>
												<prop name="IsDefault">1</prop>
												<prop name="CpRangeLow">0</prop>
												<obj name="ChannelProp" class="ChannelProperty" version="1">
													<prop name="ChannelIdx">2</prop>
												</obj>
												<prop name="ReadOnly">1</prop>
											</obj>
											<obj name="PropertyObject" class="RQEffProp" version="4">
												<prop name="PropertyTypeName">Efficiency</prop>
												<prop name="Position">2</prop>
												<prop name="IsDefault">1</prop>
												<prop name="Efficiency">2</prop>
												<obj name="ChannelProp" class="ChannelProperty" version="1">
													<prop name="ChannelIdx">2</prop>
												</obj>
											</obj>
											<obj name="PropertyObject" class="ChannelGenotype" version="4">
												<prop name="PropertyTypeName">Melt Geno Genotype</prop>
												<prop name="Position">2</prop>
												<prop name="IsDefault">1</prop>
												<prop name="ReadOnly">1</prop>
												<obj name="ChannelProp" class="ChannelProperty" version="1">
													<prop name="ChannelIdx">2</prop>
												</obj>
											</obj>
											<obj name="PropertyObject" class="GroupChannelTypeProp" version="4">
												<prop name="PropertyTypeName">Melt Geno Sample Type</prop>
												<prop name="Position">2</prop>
												<prop name="IsDefault">0</prop>
												<prop name="GroupSampleType">mstUnknown</prop>
												<obj name="ChannelProp" class="ChannelProperty" version="1">
													<prop name="ChannelIdx">2</prop>
												</obj>
											</obj>
											<obj name="PropertyObject" class="QuantSampleTypeProperty" version="4">
												<prop name="PropertyTypeName">Quantification Sample Type</prop>
												<prop name="Position">2</prop>
												<prop name="IsDefault">0</prop>
												<prop name="SampleType">qsUnknown</prop>
												<obj name="ChannelProp" class="ChannelProperty" version="1">
													<prop name="ChannelIdx">2</prop>
												</obj>
											</obj>
											<obj name="PropertyObject" class="ChannelGenotype" version="4">
												<prop name="PropertyTypeName">Scanning Genotype</prop>
												<prop name="Position">2</prop>
												<prop name="IsDefault">1</prop>
												<prop name="ReadOnly">1</prop>
												<obj name="ChannelProp" class="ChannelProperty" version="1">
													<prop name="ChannelIdx">2</prop>
												</obj>
											</obj>
											<obj name="PropertyObject" class="GroupChannelTypeProp" version="4">
												<prop name="PropertyTypeName">Scanning Sample Type</prop>
												<prop name="Position">2</prop>
												<prop name="IsDefault">0</prop>
												<prop name="GroupSampleType">mstUnknown</prop>
												<obj name="ChannelProp" class="ChannelProperty" version="1">
													<prop name="ChannelIdx">2</prop>
												</obj>
											</obj>
											<obj name="PropertyObject" class="TargetName" version="4">
												<prop name="PropertyTypeName">Target Name</prop>
												<prop name="Position">2</prop>
												<prop name="IsDefault">1</prop>
												<obj name="ChannelProp" class="ChannelProperty" version="1">
													<prop name="ChannelIdx">2</prop>
												</obj>
											</obj>
											<obj name="PropertyObject" class="RQTargetProperty" version="4">
												<prop name="PropertyTypeName">Target Type</prop>
												<prop name="Position">2</prop>
												<prop name="IsDefault">0</prop>
												<prop name="TargetType">dtNone</prop>
												<obj name="ChannelProp" class="ChannelProperty" version="1">
													<prop name="ChannelIdx">2</prop>
												</obj>
											</obj>
										</list>
									</obj>
									<obj name="item" class="PropertyList" version="1">
										<list name="emlist" count="12">
											<obj name="PropertyObject" class="RQSampleTargetProperty" version="4">
												<prop name="PropertyTypeName">Combined Sample and Target Type</prop>
												<prop name="Position">2</prop>
												<prop name="IsDefault">0</prop>
												<obj name="ChannelProp" class="ChannelProperty" version="1">
													<prop name="ChannelIdx">3</prop>
												</obj>
											</obj>
											<obj name="PropertyObject" class="QuantConcProperty" version="4">
												<prop name="PropertyTypeName">Concentration</prop>
												<prop name="Position">2</prop>
												<prop name="IsDefault">1</prop>
												<prop name="Concentration">0</prop>
												<obj name="ChannelProp" class="ChannelProperty" version="1">
													<prop name="ChannelIdx">3</prop>
												</obj>
												<prop name="ReadOnly">1</prop>
											</obj>
											<obj name="PropertyObject" class="QuantCpHighProp" version="4">
												<prop name="PropertyTypeName">Cp High</prop>
												<prop name="Position">2</prop>
												<prop name="IsDefault">1</prop>
												<prop name="CpRangeHigh">0</prop>
												<obj name="ChannelProp" class="ChannelProperty" version="1">
													<prop name="ChannelIdx">3</prop>
												</obj>
												<prop name="ReadOnly">1</prop>
											</obj>
											<obj name="PropertyObject" class="QuantCpLowProp" version="4">
												<prop name="PropertyTypeName">Cp Low</prop>
												<prop name="Position">2</prop>
												<prop name="IsDefault">1</prop>
												<prop name="CpRangeLow">0</prop>
												<obj name="ChannelProp" class="ChannelProperty" version="1">
													<prop name="ChannelIdx">3</prop>
												</obj>
												<prop name="ReadOnly">1</prop>
											</obj>
											<obj name="PropertyObject" class="RQEffProp" version="4">
												<prop name="PropertyTypeName">Efficiency</prop>
												<prop name="Position">2</prop>
												<prop name="IsDefault">1</prop>
												<prop name="Efficiency">2</prop>
												<obj name="ChannelProp" class="ChannelProperty" version="1">
													<prop name="ChannelIdx">3</prop>
												</obj>
											</obj>
											<obj name="PropertyObject" class="ChannelGenotype" version="4">
												<prop name="PropertyTypeName">Melt Geno Genotype</prop>
												<prop name="Position">2</prop>
												<prop name="IsDefault">1</prop>
												<prop name="ReadOnly">1</prop>
												<obj name="ChannelProp" class="ChannelProperty" version="1">
													<prop name="ChannelIdx">3</prop>
												</obj>
											</obj>
											<obj name="PropertyObject" class="GroupChannelTypeProp" version="4">
												<prop name="PropertyTypeName">Melt Geno Sample Type</prop>
												<prop name="Position">2</prop>
												<prop name="IsDefault">0</prop>
												<prop name="GroupSampleType">mstUnknown</prop>
												<obj name="ChannelProp" class="ChannelProperty" version="1">
													<prop name="ChannelIdx">3</prop>
												</obj>
											</obj>
											<obj name="PropertyObject" class="QuantSampleTypeProperty" version="4">
												<prop name="PropertyTypeName">Quantification Sample Type</prop>
												<prop name="Position">2</prop>
												<prop name="IsDefault">0</prop>
												<prop name="SampleType">qsUnknown</prop>
												<obj name="ChannelProp" class="ChannelProperty" version="1">
													<prop name="ChannelIdx">3</prop>
												</obj>
											</obj>
											<obj name="PropertyObject" class="ChannelGenotype" version="4">
												<prop name="PropertyTypeName">Scanning Genotype</prop>
												<prop name="Position">2</prop>
												<prop name="IsDefault">1</prop>
												<prop name="ReadOnly">1</prop>
												<obj name="ChannelProp" class="ChannelProperty" version="1">
													<prop name="ChannelIdx">3</prop>
												</obj>
											</obj>
											<obj name="PropertyObject" class="GroupChannelTypeProp" version="4">
												<prop name="PropertyTypeName">Scanning Sample Type</prop>
												<prop name="Position">2</prop>
												<prop name="IsDefault">0</prop>
												<prop name="GroupSampleType">mstUnknown</prop>
												<obj name="ChannelProp" class="ChannelProperty" version="1">
													<prop name="ChannelIdx">3</prop>
												</obj>
											</obj>
											<obj name="PropertyObject" class="TargetName" version="4">
												<prop name="PropertyTypeName">Target Name</prop>
												<prop name="Position">2</prop>
												<prop name="IsDefault">1</prop>
												<obj name="ChannelProp" class="ChannelProperty" version="1">
													<prop name="ChannelIdx">3</prop>
												</obj>
											</obj>
											<obj name="PropertyObject" class="RQTargetProperty" version="4">
												<prop name="PropertyTypeName">Target Type</prop>
												<prop name="Position">2</prop>
												<prop name="IsDefault">0</prop>
												<prop name="TargetType">dtNone</prop>
												<obj name="ChannelProp" class="ChannelProperty" version="1">
													<prop name="ChannelIdx">3</prop>
												</obj>
											</obj>
										</list>
									</obj>
								</list>
							</obj>
						</obj>
						<prop name="ChannelPropertyCount">4</prop>
						<prop name="ContainerPosition">2</prop>
						<prop name="HasSampleProperties">1</prop>
						<obj name="SampleProperties" class="PropertyList" version="1">
							<list name="emlist" count="14">
								<obj name="PropertyObject" class="SamplePrefColor" version="4">
									<prop name="PropertyTypeName">Color</prop>
									<prop name="Position">2</prop>
									<prop name="IsDefault">0</prop>
									<prop name="Color">$0030D700</prop>
								</obj>
								<obj name="PropertyObject" class="DominantChannelProp" version="4">
									<prop name="PropertyTypeName">Dominant Channel</prop>
									<prop name="Position">2</prop>
									<prop name="IsDefault">0</prop>
									<prop name="DominantChannel">0</prop>
								</obj>
								<obj name="PropertyObject" class="Genotype" version="4">
									<prop name="PropertyTypeName">EndPt Genotype</prop>
									<prop name="Position">2</prop>
									<prop name="IsDefault">1</prop>
									<prop name="ReadOnly">1</prop>
								</obj>
								<obj name="PropertyObject" class="GroupingSample" version="4">
									<prop name="PropertyTypeName">EndPt Sample Type</prop>
									<prop name="Position">2</prop>
									<prop name="IsDefault">0</prop>
									<prop name="GroupSampleType">mstUnknown</prop>
								</obj>
								<obj name="PropertyObject" class="SamplePrefLineStyle" version="4">
									<prop name="PropertyTypeName">Line Style</prop>
									<prop name="Position">2</prop>
									<prop name="IsDefault">0</prop>
									<prop name="LineStyle">psSolid</prop>
								</obj>
								<obj name="PropertyObject" class="GenSampleEditNotes" version="4">
									<prop name="PropertyTypeName">Notes</prop>
									<prop name="Position">2</prop>
									<prop name="IsDefault">1</prop>
								</obj>
								<obj name="PropertyObject" class="SamplePrefPointStyle" version="4">
									<prop name="PropertyTypeName">Point Style</prop>
									<prop name="Position">2</prop>
									<prop name="IsDefault">0</prop>
									<prop name="PointStyle">psNothing</prop>
								</obj>
								<obj name="PropertyObject" class="GenSampleEditPosition" version="4">
									<prop name="PropertyTypeName">Position</prop>
									<prop name="Position">2</prop>
									<prop name="IsDefault">1</prop>
								</obj>
								<obj name="PropertyObject" class="GenSampleEditReplicate" version="4">
									<prop name="PropertyTypeName">Replicate of</prop>
									<prop name="Position">2</prop>
									<prop name="IsDefault">1</prop>
									<prop name="ReplicateOf">-1</prop>
								</obj>
								<obj name="PropertyObject" class="HTCSampleID" version="4">
									<prop name="PropertyTypeName">Sample ID</prop>
									<prop name="Position">2</prop>
									<prop name="IsDefault">1</prop>
								</obj>
								<obj name="PropertyObject" class="GenSampleEditName" version="4">
									<prop name="PropertyTypeName">Sample Name</prop>
									<prop name="Position">2</prop>
									<prop name="IsDefault">1</prop>
									<prop name="name">Sample 3</prop>
								</obj>
								<obj name="PropertyObject" class="HTCSamplePrepNotes" version="4">
									<prop name="PropertyTypeName">Sample Prep Notes</prop>
									<prop name="Position">2</prop>
									<prop name="IsDefault">1</prop>
								</obj>
								<obj name="PropertyObject" class="GenSampleEditSubset" version="4">
									<prop name="PropertyTypeName">Subsets</prop>
									<prop name="Position">2</prop>
									<prop name="IsDefault">1</prop>
								</obj>
								<obj name="PropertyObject" class="SamplePrefWidth" version="5">
									<prop name="PropertyTypeName">Width</prop>
									<prop name="Position">2</prop>
									<prop name="IsDefault">1</prop>
									<prop name="Width">1</prop>
								</obj>
							</list>
						</obj>
					</obj>
					<obj name="item" class="SamplePropInfo" version="1">
						<obj name="ChannelProperties" class="ChanPropList" version="2">
							<obj name="ChannelProperties" class="EMList" version="1">
								<list name="emlist" count="4">
									<obj name="item" class="PropertyList" version="1">
										<list name="emlist" count="12">
											<obj name="PropertyObject" class="RQSampleTargetProperty" version="4">
												<prop name="PropertyTypeName">Combined Sample and Target Type</prop>
												<prop name="Position">3</prop>
												<prop name="IsDefault">0</prop>
												<obj name="ChannelProp" class="ChannelProperty" version="1">
													<prop name="ChannelIdx">0</prop>
												</obj>
											</obj>
											<obj name="PropertyObject" class="QuantConcProperty" version="4">
												<prop name="PropertyTypeName">Concentration</prop>
												<prop name="Position">3</prop>
												<prop name="IsDefault">1</prop>
												<prop name="Concentration">0</prop>
												<obj name="ChannelProp" class="ChannelProperty" version="1">
													<prop name="ChannelIdx">0</prop>
												</obj>
												<prop name="ReadOnly">1</prop>
											</obj>
											<obj name="PropertyObject" class="QuantCpHighProp" version="4">
												<prop name="PropertyTypeName">Cp High</prop>
												<prop name="Position">3</prop>
												<prop name="IsDefault">1</prop>
												<prop name="CpRangeHigh">0</prop>
												<obj name="ChannelProp" class="ChannelProperty" version="1">
													<prop name="ChannelIdx">0</prop>
												</obj>
												<prop name="ReadOnly">1</prop>
											</obj>
											<obj name="PropertyObject" class="QuantCpLowProp" version="4">
												<prop name="PropertyTypeName">Cp Low</prop>
												<prop name="Position">3</prop>
												<prop name="IsDefault">1</prop>
												<prop name="CpRangeLow">0</prop>
												<obj name="ChannelProp" class="ChannelProperty" version="1">
													<prop name="ChannelIdx">0</prop>
												</obj>
												<prop name="ReadOnly">1</prop>
											</obj>
											<obj name="PropertyObject" class="RQEffProp" version="4">
												<prop name="PropertyTypeName">Efficiency</prop>
												<prop name="Position">3</prop>
												<prop name="IsDefault">1</prop>
												<prop name="Efficiency">2</prop>
												<obj name="ChannelProp" class="ChannelProperty" version="1">
													<prop name="ChannelIdx">0</prop>
												</obj>
											</obj>
											<obj name="PropertyObject" class="ChannelGenotype" version="4">
												<prop name="PropertyTypeName">Melt Geno Genotype</prop>
												<prop name="Position">3</prop>
												<prop name="IsDefault">1</prop>
												<prop name="ReadOnly">1</prop>
												<obj name="ChannelProp" class="ChannelProperty" version="1">
													<prop name="ChannelIdx">0</prop>
												</obj>
											</obj>
											<obj name="PropertyObject" class="GroupChannelTypeProp" version="4">
												<prop name="PropertyTypeName">Melt Geno Sample Type</prop>
												<prop name="Position">3</prop>
												<prop name="IsDefault">0</prop>
												<prop name="GroupSampleType">mstUnknown</prop>
												<obj name="ChannelProp" class="ChannelProperty" version="1">
													<prop name="ChannelIdx">0</prop>
												</obj>
											</obj>
											<obj name="PropertyObject" class="QuantSampleTypeProperty" version="4">
												<prop name="PropertyTypeName">Quantification Sample Type</prop>
												<prop name="Position">3</prop>
												<prop name="IsDefault">0</prop>
												<prop name="SampleType">qsUnknown</prop>
												<obj name="ChannelProp" class="ChannelProperty" version="1">
													<prop name="ChannelIdx">0</prop>
												</obj>
											</obj>
											<obj name="PropertyObject" class="ChannelGenotype" version="4">
												<prop name="PropertyTypeName">Scanning Genotype</prop>
												<prop name="Position">3</prop>
												<prop name="IsDefault">1</prop>
												<prop name="ReadOnly">1</prop>
												<obj name="ChannelProp" class="ChannelProperty" version="1">
													<prop name="ChannelIdx">0</prop>
												</obj>
											</obj>
											<obj name="PropertyObject" class="GroupChannelTypeProp" version="4">
												<prop name="PropertyTypeName">Scanning Sample Type</prop>
												<prop name="Position">3</prop>
												<prop name="IsDefault">0</prop>
												<prop name="GroupSampleType">mstUnknown</prop>
												<obj name="ChannelProp" class="ChannelProperty" version="1">
													<prop name="ChannelIdx">0</prop>
												</obj>
											</obj>
											<obj name="PropertyObject" class="TargetName" version="4">
												<prop name="PropertyTypeName">Target Name</prop>
												<prop name="Position">3</prop>
												<prop name="IsDefault">1</prop>
												<obj name="ChannelProp" class="ChannelProperty" version="1">
													<prop name="ChannelIdx">0</prop>
												</obj>
											</obj>
											<obj name="PropertyObject" class="RQTargetProperty" version="4">
												<prop name="PropertyTypeName">Target Type</prop>
												<prop name="Position">3</prop>
												<prop name="IsDefault">0</prop>
												<prop name="TargetType">dtNone</prop>
												<obj name="ChannelProp" class="ChannelProperty" version="1">
													<prop name="ChannelIdx">0</prop>
												</obj>
											</obj>
										</list>
									</obj>
									<obj name="item" class="PropertyList" version="1">
										<list name="emlist" count="12">
											<obj name="PropertyObject" class="RQSampleTargetProperty" version="4">
												<prop name="PropertyTypeName">Combined Sample and Target Type</prop>
												<prop name="Position">3</prop>
												<prop name="IsDefault">0</prop>
												<obj name="ChannelProp" class="ChannelProperty" version="1">
													<prop name="ChannelIdx">1</prop>
												</obj>
											</obj>
											<obj name="PropertyObject" class="QuantConcProperty" version="4">
												<prop name="PropertyTypeName">Concentration</prop>
												<prop name="Position">3</prop>
												<prop name="IsDefault">1</prop>
												<prop name="Concentration">0</prop>
												<obj name="ChannelProp" class="ChannelProperty" version="1">
													<prop name="ChannelIdx">1</prop>
												</obj>
												<prop name="ReadOnly">1</prop>
											</obj>
											<obj name="PropertyObject" class="QuantCpHighProp" version="4">
												<prop name="PropertyTypeName">Cp High</prop>
												<prop name="Position">3</prop>
												<prop name="IsDefault">1</prop>
												<prop name="CpRangeHigh">0</prop>
												<obj name="ChannelProp" class="ChannelProperty" version="1">
													<prop name="ChannelIdx">1</prop>
												</obj>
												<prop name="ReadOnly">1</prop>
											</obj>
											<obj name="PropertyObject" class="QuantCpLowProp" version="4">
												<prop name="PropertyTypeName">Cp Low</prop>
												<prop name="Position">3</prop>
												<prop name="IsDefault">1</prop>
												<prop name="CpRangeLow">0</prop>
												<obj name="ChannelProp" class="ChannelProperty" version="1">
													<prop name="ChannelIdx">1</prop>
												</obj>
												<prop name="ReadOnly">1</prop>
											</obj>
											<obj name="PropertyObject" class="RQEffProp" version="4">
												<prop name="PropertyTypeName">Efficiency</prop>
												<prop name="Position">3</prop>
												<prop name="IsDefault">1</prop>
												<prop name="Efficiency">2</prop>
												<obj name="ChannelProp" class="ChannelProperty" version="1">
													<prop name="ChannelIdx">1</prop>
												</obj>
											</obj>
											<obj name="PropertyObject" class="ChannelGenotype" version="4">
												<prop name="PropertyTypeName">Melt Geno Genotype</prop>
												<prop name="Position">3</prop>
												<prop name="IsDefault">1</prop>
												<prop name="ReadOnly">1</prop>
												<obj name="ChannelProp" class="ChannelProperty" version="1">
													<prop name="ChannelIdx">1</prop>
												</obj>
											</obj>
											<obj name="PropertyObject" class="GroupChannelTypeProp" version="4">
												<prop name="PropertyTypeName">Melt Geno Sample Type</prop>
												<prop name="Position">3</prop>
												<prop name="IsDefault">0</prop>
												<prop name="GroupSampleType">mstUnknown</prop>
												<obj name="ChannelProp" class="ChannelProperty" version="1">
													<prop name="ChannelIdx">1</prop>
												</obj>
											</obj>
											<obj name="PropertyObject" class="QuantSampleTypeProperty" version="4">
												<prop name="PropertyTypeName">Quantification Sample Type</prop>
												<prop name="Position">3</prop>
												<prop name="IsDefault">0</prop>
												<prop name="SampleType">qsUnknown</prop>
												<obj name="ChannelProp" class="ChannelProperty" version="1">
													<prop name="ChannelIdx">1</prop>
												</obj>
											</obj>
											<obj name="PropertyObject" class="ChannelGenotype" version="4">
												<prop name="PropertyTypeName">Scanning Genotype</prop>
												<prop name="Position">3</prop>
												<prop name="IsDefault">1</prop>
												<prop name="ReadOnly">1</prop>
												<obj name="ChannelProp" class="ChannelProperty" version="1">
													<prop name="ChannelIdx">1</prop>
												</obj>
											</obj>
											<obj name="PropertyObject" class="GroupChannelTypeProp" version="4">
												<prop name="PropertyTypeName">Scanning Sample Type</prop>
												<prop name="Position">3</prop>
												<prop name="IsDefault">0</prop>
												<prop name="GroupSampleType">mstUnknown</prop>
												<obj name="ChannelProp" class="ChannelProperty" version="1">
													<prop name="ChannelIdx">1</prop>
												</obj>
											</obj>
											<obj name="PropertyObject" class="TargetName" version="4">
												<prop name="PropertyTypeName">Target Name</prop>
												<prop name="Position">3</prop>
												<prop name="IsDefault">1</prop>
												<obj name="ChannelProp" class="ChannelProperty" version="1">
													<prop name="ChannelIdx">1</prop>
												</obj>
											</obj>
											<obj name="PropertyObject" class="RQTargetProperty" version="4">
												<prop name="PropertyTypeName">Target Type</prop>
												<prop name="Position">3</prop>
												<prop name="IsDefault">0</prop>
												<prop name="TargetType">dtNone</prop>
												<obj name="ChannelProp" class="ChannelProperty" version="1">
													<prop name="ChannelIdx">1</prop>
												</obj>
											</obj>
										</list>
									</obj>
									<obj name="item" class="PropertyList" version="1">
										<list name="emlist" count="12">
											<obj name="PropertyObject" class="RQSampleTargetProperty" version="4">
												<prop name="PropertyTypeName">Combined Sample and Target Type</prop>
												<prop name="Position">3</prop>
												<prop name="IsDefault">0</prop>
												<obj name="ChannelProp" class="ChannelProperty" version="1">
													<prop name="ChannelIdx">2</prop>
												</obj>
											</obj>
											<obj name="PropertyObject" class="QuantConcProperty" version="4">
												<prop name="PropertyTypeName">Concentration</prop>
												<prop name="Position">3</prop>
												<prop name="IsDefault">1</prop>
												<prop name="Concentration">0</prop>
												<obj name="ChannelProp" class="ChannelProperty" version="1">
													<prop name="ChannelIdx">2</prop>
												</obj>
												<prop name="ReadOnly">1</prop>
											</obj>
											<obj name="PropertyObject" class="QuantCpHighProp" version="4">
												<prop name="PropertyTypeName">Cp High</prop>
												<prop name="Position">3</prop>
												<prop name="IsDefault">1</prop>
												<prop name="CpRangeHigh">0</prop>
												<obj name="ChannelProp" class="ChannelProperty" version="1">
													<prop name="ChannelIdx">2</prop>
												</obj>
												<prop name="ReadOnly">1</prop>
											</obj>
											<obj name="PropertyObject" class="QuantCpLowProp" version="4">
												<prop name="PropertyTypeName">Cp Low</prop>
												<prop name="Position">3</prop>
												<prop name="IsDefault">1</prop>
												<prop name="CpRangeLow">0</prop>
												<obj name="ChannelProp" class="ChannelProperty" version="1">
													<prop name="ChannelIdx">2</prop>
												</obj>
												<prop name="ReadOnly">1</prop>
											</obj>
											<obj name="PropertyObject" class="RQEffProp" version="4">
												<prop name="PropertyTypeName">Efficiency</prop>
												<prop name="Position">3</prop>
												<prop name="IsDefault">1</prop>
												<prop name="Efficiency">2</prop>
												<obj name="ChannelProp" class="ChannelProperty" version="1">
													<prop name="ChannelIdx">2</prop>
												</obj>
											</obj>
											<obj name="PropertyObject" class="ChannelGenotype" version="4">
												<prop name="PropertyTypeName">Melt Geno Genotype</prop>
												<prop name="Position">3</prop>
												<prop name="IsDefault">1</prop>
												<prop name="ReadOnly">1</prop>
												<obj name="ChannelProp" class="ChannelProperty" version="1">
													<prop name="ChannelIdx">2</prop>
												</obj>
											</obj>
											<obj name="PropertyObject" class="GroupChannelTypeProp" version="4">
												<prop name="PropertyTypeName">Melt Geno Sample Type</prop>
												<prop name="Position">3</prop>
												<prop name="IsDefault">0</prop>
												<prop name="GroupSampleType">mstUnknown</prop>
												<obj name="ChannelProp" class="ChannelProperty" version="1">
													<prop name="ChannelIdx">2</prop>
												</obj>
											</obj>
											<obj name="PropertyObject" class="QuantSampleTypeProperty" version="4">
												<prop name="PropertyTypeName">Quantification Sample Type</prop>
												<prop name="Position">3</prop>
												<prop name="IsDefault">0</prop>
												<prop name="SampleType">qsUnknown</prop>
												<obj name="ChannelProp" class="ChannelProperty" version="1">
													<prop name="ChannelIdx">2</prop>
												</obj>
											</obj>
											<obj name="PropertyObject" class="ChannelGenotype" version="4">
												<prop name="PropertyTypeName">Scanning Genotype</prop>
												<prop name="Position">3</prop>
												<prop name="IsDefault">1</prop>
												<prop name="ReadOnly">1</prop>
												<obj name="ChannelProp" class="ChannelProperty" version="1">
													<prop name="ChannelIdx">2</prop>
												</obj>
											</obj>
											<obj name="PropertyObject" class="GroupChannelTypeProp" version="4">
												<prop name="PropertyTypeName">Scanning Sample Type</prop>
												<prop name="Position">3</prop>
												<prop name="IsDefault">0</prop>
												<prop name="GroupSampleType">mstUnknown</prop>
												<obj name="ChannelProp" class="ChannelProperty" version="1">
													<prop name="ChannelIdx">2</prop>
												</obj>
											</obj>
											<obj name="PropertyObject" class="TargetName" version="4">
												<prop name="PropertyTypeName">Target Name</prop>
												<prop name="Position">3</prop>
												<prop name="IsDefault">1</prop>
												<obj name="ChannelProp" class="ChannelProperty" version="1">
													<prop name="ChannelIdx">2</prop>
												</obj>
											</obj>
											<obj name="PropertyObject" class="RQTargetProperty" version="4">
												<prop name="PropertyTypeName">Target Type</prop>
												<prop name="Position">3</prop>
												<prop name="IsDefault">0</prop>
												<prop name="TargetType">dtNone</prop>
												<obj name="ChannelProp" class="ChannelProperty" version="1">
													<prop name="ChannelIdx">2</prop>
												</obj>
											</obj>
										</list>
									</obj>
									<obj name="item" class="PropertyList" version="1">
										<list name="emlist" count="12">
											<obj name="PropertyObject" class="RQSampleTargetProperty" version="4">
												<prop name="PropertyTypeName">Combined Sample and Target Type</prop>
												<prop name="Position">3</prop>
												<prop name="IsDefault">0</prop>
												<obj name="ChannelProp" class="ChannelProperty" version="1">
													<prop name="ChannelIdx">3</prop>
												</obj>
											</obj>
											<obj name="PropertyObject" class="QuantConcProperty" version="4">
												<prop name="PropertyTypeName">Concentration</prop>
												<prop name="Position">3</prop>
												<prop name="IsDefault">1</prop>
												<prop name="Concentration">0</prop>
												<obj name="ChannelProp" class="ChannelProperty" version="1">
													<prop name="ChannelIdx">3</prop>
												</obj>
												<prop name="ReadOnly">1</prop>
											</obj>
											<obj name="PropertyObject" class="QuantCpHighProp" version="4">
												<prop name="PropertyTypeName">Cp High</prop>
												<prop name="Position">3</prop>
												<prop name="IsDefault">1</prop>
												<prop name="CpRangeHigh">0</prop>
												<obj name="ChannelProp" class="ChannelProperty" version="1">
													<prop name="ChannelIdx">3</prop>
												</obj>
												<prop name="ReadOnly">1</prop>
											</obj>
											<obj name="PropertyObject" class="QuantCpLowProp" version="4">
												<prop name="PropertyTypeName">Cp Low</prop>
												<prop name="Position">3</prop>
												<prop name="IsDefault">1</prop>
												<prop name="CpRangeLow">0</prop>
												<obj name="ChannelProp" class="ChannelProperty" version="1">
													<prop name="ChannelIdx">3</prop>
												</obj>
												<prop name="ReadOnly">1</prop>
											</obj>
											<obj name="PropertyObject" class="RQEffProp" version="4">
												<prop name="PropertyTypeName">Efficiency</prop>
												<prop name="Position">3</prop>
												<prop name="IsDefault">1</prop>
												<prop name="Efficiency">2</prop>
												<obj name="ChannelProp" class="ChannelProperty" version="1">
													<prop name="ChannelIdx">3</prop>
												</obj>
											</obj>
											<obj name="PropertyObject" class="ChannelGenotype" version="4">
												<prop name="PropertyTypeName">Melt Geno Genotype</prop>
												<prop name="Position">3</prop>
												<prop name="IsDefault">1</prop>
												<prop name="ReadOnly">1</prop>
												<obj name="ChannelProp" class="ChannelProperty" version="1">
													<prop name="ChannelIdx">3</prop>
												</obj>
											</obj>
											<obj name="PropertyObject" class="GroupChannelTypeProp" version="4">
												<prop name="PropertyTypeName">Melt Geno Sample Type</prop>
												<prop name="Position">3</prop>
												<prop name="IsDefault">0</prop>
												<prop name="GroupSampleType">mstUnknown</prop>
												<obj name="ChannelProp" class="ChannelProperty" version="1">
													<prop name="ChannelIdx">3</prop>
												</obj>
											</obj>
											<obj name="PropertyObject" class="QuantSampleTypeProperty" version="4">
												<prop name="PropertyTypeName">Quantification Sample Type</prop>
												<prop name="Position">3</prop>
												<prop name="IsDefault">0</prop>
												<prop name="SampleType">qsUnknown</prop>
												<obj name="ChannelProp" class="ChannelProperty" version="1">
													<prop name="ChannelIdx">3</prop>
												</obj>
											</obj>
											<obj name="PropertyObject" class="ChannelGenotype" version="4">
												<prop name="PropertyTypeName">Scanning Genotype</prop>
												<prop name="Position">3</prop>
												<prop name="IsDefault">1</prop>
												<prop name="ReadOnly">1</prop>
												<obj name="ChannelProp" class="ChannelProperty" version="1">
													<prop name="ChannelIdx">3</prop>
												</obj>
											</obj>
											<obj name="PropertyObject" class="GroupChannelTypeProp" version="4">
												<prop name="PropertyTypeName">Scanning Sample Type</prop>
												<prop name="Position">3</prop>
												<prop name="IsDefault">0</prop>
												<prop name="GroupSampleType">mstUnknown</prop>
												<obj name="ChannelProp" class="ChannelProperty" version="1">
													<prop name="ChannelIdx">3</prop>
												</obj>
											</obj>
											<obj name="PropertyObject" class="TargetName" version="4">
												<prop name="PropertyTypeName">Target Name</prop>
												<prop name="Position">3</prop>
												<prop name="IsDefault">1</prop>
												<obj name="ChannelProp" class="ChannelProperty" version="1">
													<prop name="ChannelIdx">3</prop>
												</obj>
											</obj>
											<obj name="PropertyObject" class="RQTargetProperty" version="4">
												<prop name="PropertyTypeName">Target Type</prop>
												<prop name="Position">3</prop>
												<prop name="IsDefault">0</prop>
												<prop name="TargetType">dtNone</prop>
												<obj name="ChannelProp" class="ChannelProperty" version="1">
													<prop name="ChannelIdx">3</prop>
												</obj>
											</obj>
										</list>
									</obj>
								</list>
							</obj>
						</obj>
						<prop name="ChannelPropertyCount">4</prop>
						<prop name="ContainerPosition">3</prop>
						<prop name="HasSampleProperties">1</prop>
						<obj name="SampleProperties" class="PropertyList" version="1">
							<list name="emlist" count="14">
								<obj name="PropertyObject" class="SamplePrefColor" version="4">
									<prop name="PropertyTypeName">Color</prop>
									<prop name="Position">3</prop>
									<prop name="IsDefault">0</prop>
									<prop name="Color">clFuchsia</prop>
								</obj>
								<obj name="PropertyObject" class="DominantChannelProp" version="4">
									<prop name="PropertyTypeName">Dominant Channel</prop>
									<prop name="Position">3</prop>
									<prop name="IsDefault">0</prop>
									<prop name="DominantChannel">0</prop>
								</obj>
								<obj name="PropertyObject" class="Genotype" version="4">
									<prop name="PropertyTypeName">EndPt Genotype</prop>
									<prop name="Position">3</prop>
									<prop name="IsDefault">1</prop>
									<prop name="ReadOnly">1</prop>
								</obj>
								<obj name="PropertyObject" class="GroupingSample" version="4">
									<prop name="PropertyTypeName">EndPt Sample Type</prop>
									<prop name="Position">3</prop>
									<prop name="IsDefault">0</prop>
									<prop name="GroupSampleType">mstUnknown</prop>
								</obj>
								<obj name="PropertyObject" class="SamplePrefLineStyle" version="4">
									<prop name="PropertyTypeName">Line Style</prop>
									<prop name="Position">3</prop>
									<prop name="IsDefault">0</prop>
									<prop name="LineStyle">psSolid</prop>
								</obj>
								<obj name="PropertyObject" class="GenSampleEditNotes" version="4">
									<prop name="PropertyTypeName">Notes</prop>
									<prop name="Position">3</prop>
									<prop name="IsDefault">1</prop>
								</obj>
								<obj name="PropertyObject" class="SamplePrefPointStyle" version="4">
									<prop name="PropertyTypeName">Point Style</prop>
									<prop name="Position">3</prop>
									<prop name="IsDefault">0</prop>
									<prop name="PointStyle">psNothing</prop>
								</obj>
								<obj name="PropertyObject" class="GenSampleEditPosition" version="4">
									<prop name="PropertyTypeName">Position</prop>
									<prop name="Position">3</prop>
									<prop name="IsDefault">1</prop>
								</obj>
								<obj name="PropertyObject" class="GenSampleEditReplicate" version="4">
									<prop name="PropertyTypeName">Replicate of</prop>
									<prop name="Position">3</prop>
									<prop name="IsDefault">1</prop>
									<prop name="ReplicateOf">-1</prop>
								</obj>
								<obj name="PropertyObject" class="HTCSampleID" version="4">
									<prop name="PropertyTypeName">Sample ID</prop>
									<prop name="Position">3</prop>
									<prop name="IsDefault">1</prop>
								</obj>
								<obj name="PropertyObject" class="GenSampleEditName" version="4">
									<prop name="PropertyTypeName">Sample Name</prop>
									<prop name="Position">3</prop>
									<prop name="IsDefault">1</prop>
									<prop name="name">Sample 4</prop>
								</obj>
								<obj name="PropertyObject" class="HTCSamplePrepNotes" version="4">
									<prop name="PropertyTypeName">Sample Prep Notes</prop>
									<prop name="Position">3</prop>
									<prop name="IsDefault">1</prop>
								</obj>
								<obj name="PropertyObject" class="GenSampleEditSubset" version="4">
									<prop name="PropertyTypeName">Subsets</prop>
									<prop name="Position">3</prop>
									<prop name="IsDefault">1</prop>
								</obj>
								<obj name="PropertyObject" class="SamplePrefWidth" version="5">
									<prop name="PropertyTypeName">Width</prop>
									<prop name="Position">3</prop>
									<prop name="IsDefault">1</prop>
									<prop name="Width">1</prop>
								</obj>
							</list>
						</obj>
					</obj>
					<obj name="item" class="SamplePropInfo" version="1">
						<obj name="ChannelProperties" class="ChanPropList" version="2">
							<obj name="ChannelProperties" class="EMList" version="1">
								<list name="emlist" count="4">
									<obj name="item" class="PropertyList" version="1">
										<list name="emlist" count="12">
											<obj name="PropertyObject" class="RQSampleTargetProperty" version="4">
												<prop name="PropertyTypeName">Combined Sample and Target Type</prop>
												<prop name="Position">4</prop>
												<prop name="IsDefault">0</prop>
												<obj name="ChannelProp" class="ChannelProperty" version="1">
													<prop name="ChannelIdx">0</prop>
												</obj>
											</obj>
											<obj name="PropertyObject" class="QuantConcProperty" version="4">
												<prop name="PropertyTypeName">Concentration</prop>
												<prop name="Position">4</prop>
												<prop name="IsDefault">1</prop>
												<prop name="Concentration">0</prop>
												<obj name="ChannelProp" class="ChannelProperty" version="1">
													<prop name="ChannelIdx">0</prop>
												</obj>
												<prop name="ReadOnly">1</prop>
											</obj>
											<obj name="PropertyObject" class="QuantCpHighProp" version="4">
												<prop name="PropertyTypeName">Cp High</prop>
												<prop name="Position">4</prop>
												<prop name="IsDefault">1</prop>
												<prop name="CpRangeHigh">0</prop>
												<obj name="ChannelProp" class="ChannelProperty" version="1">
													<prop name="ChannelIdx">0</prop>
												</obj>
												<prop name="ReadOnly">1</prop>
											</obj>
											<obj name="PropertyObject" class="QuantCpLowProp" version="4">
												<prop name="PropertyTypeName">Cp Low</prop>
												<prop name="Position">4</prop>
												<prop name="IsDefault">1</prop>
												<prop name="CpRangeLow">0</prop>
												<obj name="ChannelProp" class="ChannelProperty" version="1">
													<prop name="ChannelIdx">0</prop>
												</obj>
												<prop name="ReadOnly">1</prop>
											</obj>
											<obj name="PropertyObject" class="RQEffProp" version="4">
												<prop name="PropertyTypeName">Efficiency</prop>
												<prop name="Position">4</prop>
												<prop name="IsDefault">1</prop>
												<prop name="Efficiency">2</prop>
												<obj name="ChannelProp" class="ChannelProperty" version="1">
													<prop name="ChannelIdx">0</prop>
												</obj>
											</obj>
											<obj name="PropertyObject" class="ChannelGenotype" version="4">
												<prop name="PropertyTypeName">Melt Geno Genotype</prop>
												<prop name="Position">4</prop>
												<prop name="IsDefault">1</prop>
												<prop name="ReadOnly">1</prop>
												<obj name="ChannelProp" class="ChannelProperty" version="1">
													<prop name="ChannelIdx">0</prop>
												</obj>
											</obj>
											<obj name="PropertyObject" class="GroupChannelTypeProp" version="4">
												<prop name="PropertyTypeName">Melt Geno Sample Type</prop>
												<prop name="Position">4</prop>
												<prop name="IsDefault">0</prop>
												<prop name="GroupSampleType">mstUnknown</prop>
												<obj name="ChannelProp" class="ChannelProperty" version="1">
													<prop name="ChannelIdx">0</prop>
												</obj>
											</obj>
											<obj name="PropertyObject" class="QuantSampleTypeProperty" version="4">
												<prop name="PropertyTypeName">Quantification Sample Type</prop>
												<prop name="Position">4</prop>
												<prop name="IsDefault">0</prop>
												<prop name="SampleType">qsUnknown</prop>
												<obj name="ChannelProp" class="ChannelProperty" version="1">
													<prop name="ChannelIdx">0</prop>
												</obj>
											</obj>
											<obj name="PropertyObject" class="ChannelGenotype" version="4">
												<prop name="PropertyTypeName">Scanning Genotype</prop>
												<prop name="Position">4</prop>
												<prop name="IsDefault">1</prop>
												<prop name="ReadOnly">1</prop>
												<obj name="ChannelProp" class="ChannelProperty" version="1">
													<prop name="ChannelIdx">0</prop>
												</obj>
											</obj>
											<obj name="PropertyObject" class="GroupChannelTypeProp" version="4">
												<prop name="PropertyTypeName">Scanning Sample Type</prop>
												<prop name="Position">4</prop>
												<prop name="IsDefault">0</prop>
												<prop name="GroupSampleType">mstUnknown</prop>
												<obj name="ChannelProp" class="ChannelProperty" version="1">
													<prop name="ChannelIdx">0</prop>
												</obj>
											</obj>
											<obj name="PropertyObject" class="TargetName" version="4">
												<prop name="PropertyTypeName">Target Name</prop>
												<prop name="Position">4</prop>
												<prop name="IsDefault">1</prop>
												<obj name="ChannelProp" class="ChannelProperty" version="1">
													<prop name="ChannelIdx">0</prop>
												</obj>
											</obj>
											<obj name="PropertyObject" class="RQTargetProperty" version="4">
												<prop name="PropertyTypeName">Target Type</prop>
												<prop name="Position">4</prop>
												<prop name="IsDefault">0</prop>
												<prop name="TargetType">dtNone</prop>
												<obj name="ChannelProp" class="ChannelProperty" version="1">
													<prop name="ChannelIdx">0</prop>
												</obj>
											</obj>
										</list>
									</obj>
									<obj name="item" class="PropertyList" version="1">
										<list name="emlist" count="12">
											<obj name="PropertyObject" class="RQSampleTargetProperty" version="4">
												<prop name="PropertyTypeName">Combined Sample and Target Type</prop>
												<prop name="Position">4</prop>
												<prop name="IsDefault">0</prop>
												<obj name="ChannelProp" class="ChannelProperty" version="1">
													<prop name="ChannelIdx">1</prop>
												</obj>
											</obj>
											<obj name="PropertyObject" class="QuantConcProperty" version="4">
												<prop name="PropertyTypeName">Concentration</prop>
												<prop name="Position">4</prop>
												<prop name="IsDefault">1</prop>
												<prop name="Concentration">0</prop>
												<obj name="ChannelProp" class="ChannelProperty" version="1">
													<prop name="ChannelIdx">1</prop>
												</obj>
												<prop name="ReadOnly">1</prop>
											</obj>
											<obj name="PropertyObject" class="QuantCpHighProp" version="4">
												<prop name="PropertyTypeName">Cp High</prop>
												<prop name="Position">4</prop>
												<prop name="IsDefault">1</prop>
												<prop name="CpRangeHigh">0</prop>
												<obj name="ChannelProp" class="ChannelProperty" version="1">
													<prop name="ChannelIdx">1</prop>
												</obj>
												<prop name="ReadOnly">1</prop>
											</obj>
											<obj name="PropertyObject" class="QuantCpLowProp" version="4">
												<prop name="PropertyTypeName">Cp Low</prop>
												<prop name="Position">4</prop>
												<prop name="IsDefault">1</prop>
												<prop name="CpRangeLow">0</prop>
												<obj name="ChannelProp" class="ChannelProperty" version="1">
													<prop name="ChannelIdx">1</prop>
												</obj>
												<prop name="ReadOnly">1</prop>
											</obj>
											<obj name="PropertyObject" class="RQEffProp" version="4">
												<prop name="PropertyTypeName">Efficiency</prop>
												<prop name="Position">4</prop>
												<prop name="IsDefault">1</prop>
												<prop name="Efficiency">2</prop>
												<obj name="ChannelProp" class="ChannelProperty" version="1">
													<prop name="ChannelIdx">1</prop>
												</obj>
											</obj>
											<obj name="PropertyObject" class="ChannelGenotype" version="4">
												<prop name="PropertyTypeName">Melt Geno Genotype</prop>
												<prop name="Position">4</prop>
												<prop name="IsDefault">1</prop>
												<prop name="ReadOnly">1</prop>
												<obj name="ChannelProp" class="ChannelProperty" version="1">
													<prop name="ChannelIdx">1</prop>
												</obj>
											</obj>
											<obj name="PropertyObject" class="GroupChannelTypeProp" version="4">
												<prop name="PropertyTypeName">Melt Geno Sample Type</prop>
												<prop name="Position">4</prop>
												<prop name="IsDefault">0</prop>
												<prop name="GroupSampleType">mstUnknown</prop>
												<obj name="ChannelProp" class="ChannelProperty" version="1">
													<prop name="ChannelIdx">1</prop>
												</obj>
											</obj>
											<obj name="PropertyObject" class="QuantSampleTypeProperty" version="4">
												<prop name="PropertyTypeName">Quantification Sample Type</prop>
												<prop name="Position">4</prop>
												<prop name="IsDefault">0</prop>
												<prop name="SampleType">qsUnknown</prop>
												<obj name="ChannelProp" class="ChannelProperty" version="1">
													<prop name="ChannelIdx">1</prop>
												</obj>
											</obj>
											<obj name="PropertyObject" class="ChannelGenotype" version="4">
												<prop name="PropertyTypeName">Scanning Genotype</prop>
												<prop name="Position">4</prop>
												<prop name="IsDefault">1</prop>
												<prop name="ReadOnly">1</prop>
												<obj name="ChannelProp" class="ChannelProperty" version="1">
													<prop name="ChannelIdx">1</prop>
												</obj>
											</obj>
											<obj name="PropertyObject" class="GroupChannelTypeProp" version="4">
												<prop name="PropertyTypeName">Scanning Sample Type</prop>
												<prop name="Position">4</prop>
												<prop name="IsDefault">0</prop>
												<prop name="GroupSampleType">mstUnknown</prop>
												<obj name="ChannelProp" class="ChannelProperty" version="1">
													<prop name="ChannelIdx">1</prop>
												</obj>
											</obj>
											<obj name="PropertyObject" class="TargetName" version="4">
												<prop name="PropertyTypeName">Target Name</prop>
												<prop name="Position">4</prop>
												<prop name="IsDefault">1</prop>
												<obj name="ChannelProp" class="ChannelProperty" version="1">
													<prop name="ChannelIdx">1</prop>
												</obj>
											</obj>
											<obj name="PropertyObject" class="RQTargetProperty" version="4">
												<prop name="PropertyTypeName">Target Type</prop>
												<prop name="Position">4</prop>
												<prop name="IsDefault">0</prop>
												<prop name="TargetType">dtNone</prop>
												<obj name="ChannelProp" class="ChannelProperty" version="1">
													<prop name="ChannelIdx">1</prop>
												</obj>
											</obj>
										</list>
									</obj>
									<obj name="item" class="PropertyList" version="1">
										<list name="emlist" count="12">
											<obj name="PropertyObject" class="RQSampleTargetProperty" version="4">
												<prop name="PropertyTypeName">Combined Sample and Target Type</prop>
												<prop name="Position">4</prop>
												<prop name="IsDefault">0</prop>
												<obj name="ChannelProp" class="ChannelProperty" version="1">
													<prop name="ChannelIdx">2</prop>
												</obj>
											</obj>
											<obj name="PropertyObject" class="QuantConcProperty" version="4">
												<prop name="PropertyTypeName">Concentration</prop>
												<prop name="Position">4</prop>
												<prop name="IsDefault">1</prop>
												<prop name="Concentration">0</prop>
												<obj name="ChannelProp" class="ChannelProperty" version="1">
													<prop name="ChannelIdx">2</prop>
												</obj>
												<prop name="ReadOnly">1</prop>
											</obj>
											<obj name="PropertyObject" class="QuantCpHighProp" version="4">
												<prop name="PropertyTypeName">Cp High</prop>
												<prop name="Position">4</prop>
												<prop name="IsDefault">1</prop>
												<prop name="CpRangeHigh">0</prop>
												<obj name="ChannelProp" class="ChannelProperty" version="1">
													<prop name="ChannelIdx">2</prop>
												</obj>
												<prop name="ReadOnly">1</prop>
											</obj>
											<obj name="PropertyObject" class="QuantCpLowProp" version="4">
												<prop name="PropertyTypeName">Cp Low</prop>
												<prop name="Position">4</prop>
												<prop name="IsDefault">1</prop>
												<prop name="CpRangeLow">0</prop>
												<obj name="ChannelProp" class="ChannelProperty" version="1">
													<prop name="ChannelIdx">2</prop>
												</obj>
												<prop name="ReadOnly">1</prop>
											</obj>
											<obj name="PropertyObject" class="RQEffProp" version="4">
												<prop name="PropertyTypeName">Efficiency</prop>
												<prop name="Position">4</prop>
												<prop name="IsDefault">1</prop>
												<prop name="Efficiency">2</prop>
												<obj name="ChannelProp" class="ChannelProperty" version="1">
													<prop name="ChannelIdx">2</prop>
												</obj>
											</obj>
											<obj name="PropertyObject" class="ChannelGenotype" version="4">
												<prop name="PropertyTypeName">Melt Geno Genotype</prop>
												<prop name="Position">4</prop>
												<prop name="IsDefault">1</prop>
												<prop name="ReadOnly">1</prop>
												<obj name="ChannelProp" class="ChannelProperty" version="1">
													<prop name="ChannelIdx">2</prop>
												</obj>
											</obj>
											<obj name="PropertyObject" class="GroupChannelTypeProp" version="4">
												<prop name="PropertyTypeName">Melt Geno Sample Type</prop>
												<prop name="Position">4</prop>
												<prop name="IsDefault">0</prop>
												<prop name="GroupSampleType">mstUnknown</prop>
												<obj name="ChannelProp" class="ChannelProperty" version="1">
													<prop name="ChannelIdx">2</prop>
												</obj>
											</obj>
											<obj name="PropertyObject" class="QuantSampleTypeProperty" version="4">
												<prop name="PropertyTypeName">Quantification Sample Type</prop>
												<prop name="Position">4</prop>
												<prop name="IsDefault">0</prop>
												<prop name="SampleType">qsUnknown</prop>
												<obj name="ChannelProp" class="ChannelProperty" version="1">
													<prop name="ChannelIdx">2</prop>
												</obj>
											</obj>
											<obj name="PropertyObject" class="ChannelGenotype" version="4">
												<prop name="PropertyTypeName">Scanning Genotype</prop>
												<prop name="Position">4</prop>
												<prop name="IsDefault">1</prop>
												<prop name="ReadOnly">1</prop>
												<obj name="ChannelProp" class="ChannelProperty" version="1">
													<prop name="ChannelIdx">2</prop>
												</obj>
											</obj>
											<obj name="PropertyObject" class="GroupChannelTypeProp" version="4">
												<prop name="PropertyTypeName">Scanning Sample Type</prop>
												<prop name="Position">4</prop>
												<prop name="IsDefault">0</prop>
												<prop name="GroupSampleType">mstUnknown</prop>
												<obj name="ChannelProp" class="ChannelProperty" version="1">
													<prop name="ChannelIdx">2</prop>
												</obj>
											</obj>
											<obj name="PropertyObject" class="TargetName" version="4">
												<prop name="PropertyTypeName">Target Name</prop>
												<prop name="Position">4</prop>
												<prop name="IsDefault">1</prop>
												<obj name="ChannelProp" class="ChannelProperty" version="1">
													<prop name="ChannelIdx">2</prop>
												</obj>
											</obj>
											<obj name="PropertyObject" class="RQTargetProperty" version="4">
												<prop name="PropertyTypeName">Target Type</prop>
												<prop name="Position">4</prop>
												<prop name="IsDefault">0</prop>
												<prop name="TargetType">dtNone</prop>
												<obj name="ChannelProp" class="ChannelProperty" version="1">
													<prop name="ChannelIdx">2</prop>
												</obj>
											</obj>
										</list>
									</obj>
									<obj name="item" class="PropertyList" version="1">
										<list name="emlist" count="12">
											<obj name="PropertyObject" class="RQSampleTargetProperty" version="4">
												<prop name="PropertyTypeName">Combined Sample and Target Type</prop>
												<prop name="Position">4</prop>
												<prop name="IsDefault">0</prop>
												<obj name="ChannelProp" class="ChannelProperty" version="1">
													<prop name="ChannelIdx">3</prop>
												</obj>
											</obj>
											<obj name="PropertyObject" class="QuantConcProperty" version="4">
												<prop name="PropertyTypeName">Concentration</prop>
												<prop name="Position">4</prop>
												<prop name="IsDefault">1</prop>
												<prop name="Concentration">0</prop>
												<obj name="ChannelProp" class="ChannelProperty" version="1">
													<prop name="ChannelIdx">3</prop>
												</obj>
												<prop name="ReadOnly">1</prop>
											</obj>
											<obj name="PropertyObject" class="QuantCpHighProp" version="4">
												<prop name="PropertyTypeName">Cp High</prop>
												<prop name="Position">4</prop>
												<prop name="IsDefault">1</prop>
												<prop name="CpRangeHigh">0</prop>
												<obj name="ChannelProp" class="ChannelProperty" version="1">
													<prop name="ChannelIdx">3</prop>
												</obj>
												<prop name="ReadOnly">1</prop>
											</obj>
											<obj name="PropertyObject" class="QuantCpLowProp" version="4">
												<prop name="PropertyTypeName">Cp Low</prop>
												<prop name="Position">4</prop>
												<prop name="IsDefault">1</prop>
												<prop name="CpRangeLow">0</prop>
												<obj name="ChannelProp" class="ChannelProperty" version="1">
													<prop name="ChannelIdx">3</prop>
												</obj>
												<prop name="ReadOnly">1</prop>
											</obj>
											<obj name="PropertyObject" class="RQEffProp" version="4">
												<prop name="PropertyTypeName">Efficiency</prop>
												<prop name="Position">4</prop>
												<prop name="IsDefault">1</prop>
												<prop name="Efficiency">2</prop>
												<obj name="ChannelProp" class="ChannelProperty" version="1">
													<prop name="ChannelIdx">3</prop>
												</obj>
											</obj>
											<obj name="PropertyObject" class="ChannelGenotype" version="4">
												<prop name="PropertyTypeName">Melt Geno Genotype</prop>
												<prop name="Position">4</prop>
												<prop name="IsDefault">1</prop>
												<prop name="ReadOnly">1</prop>
												<obj name="ChannelProp" class="ChannelProperty" version="1">
													<prop name="ChannelIdx">3</prop>
												</obj>
											</obj>
											<obj name="PropertyObject" class="GroupChannelTypeProp" version="4">
												<prop name="PropertyTypeName">Melt Geno Sample Type</prop>
												<prop name="Position">4</prop>
												<prop name="IsDefault">0</prop>
												<prop name="GroupSampleType">mstUnknown</prop>
												<obj name="ChannelProp" class="ChannelProperty" version="1">
													<prop name="ChannelIdx">3</prop>
												</obj>
											</obj>
											<obj name="PropertyObject" class="QuantSampleTypeProperty" version="4">
												<prop name="PropertyTypeName">Quantification Sample Type</prop>
												<prop name="Position">4</prop>
												<prop name="IsDefault">0</prop>
												<prop name="SampleType">qsUnknown</prop>
												<obj name="ChannelProp" class="ChannelProperty" version="1">
													<prop name="ChannelIdx">3</prop>
												</obj>
											</obj>
											<obj name="PropertyObject" class="ChannelGenotype" version="4">
												<prop name="PropertyTypeName">Scanning Genotype</prop>
												<prop name="Position">4</prop>
												<prop name="IsDefault">1</prop>
												<prop name="ReadOnly">1</prop>
												<obj name="ChannelProp" class="ChannelProperty" version="1">
													<prop name="ChannelIdx">3</prop>
												</obj>
											</obj>
											<obj name="PropertyObject" class="GroupChannelTypeProp" version="4">
												<prop name="PropertyTypeName">Scanning Sample Type</prop>
												<prop name="Position">4</prop>
												<prop name="IsDefault">0</prop>
												<prop name="GroupSampleType">mstUnknown</prop>
												<obj name="ChannelProp" class="ChannelProperty" version="1">
													<prop name="ChannelIdx">3</prop>
												</obj>
											</obj>
											<obj name="PropertyObject" class="TargetName" version="4">
												<prop name="PropertyTypeName">Target Name</prop>
												<prop name="Position">4</prop>
												<prop name="IsDefault">1</prop>
												<obj name="ChannelProp" class="ChannelProperty" version="1">
													<prop name="ChannelIdx">3</prop>
												</obj>
											</obj>
											<obj name="PropertyObject" class="RQTargetProperty" version="4">
												<prop name="PropertyTypeName">Target Type</prop>
												<prop name="Position">4</prop>
												<prop name="IsDefault">0</prop>
												<prop name="TargetType">dtNone</prop>
												<obj name="ChannelProp" class="ChannelProperty" version="1">
													<prop name="ChannelIdx">3</prop>
												</obj>
											</obj>
										</list>
									</obj>
								</list>
							</obj>
						</obj>
						<prop name="ChannelPropertyCount">4</prop>
						<prop name="ContainerPosition">4</prop>
						<prop name="HasSampleProperties">1</prop>
						<obj name="SampleProperties" class="PropertyList" version="1">
							<list name="emlist" count="14">
								<obj name="PropertyObject" class="SamplePrefColor" version="4">
									<prop name="PropertyTypeName">Color</prop>
									<prop name="Position">4</prop>
									<prop name="IsDefault">0</prop>
									<prop name="Color">clGray</prop>
								</obj>
								<obj name="PropertyObject" class="DominantChannelProp" version="4">
									<prop name="PropertyTypeName">Dominant Channel</prop>
									<prop name="Position">4</prop>
									<prop name="IsDefault">0</prop>
									<prop name="DominantChannel">0</prop>
								</obj>
								<obj name="PropertyObject" class="Genotype" version="4">
									<prop name="PropertyTypeName">EndPt Genotype</prop>
									<prop name="Position">4</prop>
									<prop name="IsDefault">1</prop>
									<prop name="ReadOnly">1</prop>
								</obj>
								<obj name="PropertyObject" class="GroupingSample" version="4">
									<prop name="PropertyTypeName">EndPt Sample Type</prop>
									<prop name="Position">4</prop>
									<prop name="IsDefault">0</prop>
									<prop name="GroupSampleType">mstUnknown</prop>
								</obj>
								<obj name="PropertyObject" class="SamplePrefLineStyle" version="4">
									<prop name="PropertyTypeName">Line Style</prop>
									<prop name="Position">4</prop>
									<prop name="IsDefault">0</prop>
									<prop name="LineStyle">psSolid</prop>
								</obj>
								<obj name="PropertyObject" class="GenSampleEditNotes" version="4">
									<prop name="PropertyTypeName">Notes</prop>
									<prop name="Position">4</prop>
									<prop name="IsDefault">1</prop>
								</obj>
								<obj name="PropertyObject" class="SamplePrefPointStyle" version="4">
									<prop name="PropertyTypeName">Point Style</prop>
									<prop name="Position">4</prop>
									<prop name="IsDefault">0</prop>
									<prop name="PointStyle">psNothing</prop>
								</obj>
								<obj name="PropertyObject" class="GenSampleEditPosition" version="4">
									<prop name="PropertyTypeName">Position</prop>
									<prop name="Position">4</prop>
									<prop name="IsDefault">1</prop>
								</obj>
								<obj name="PropertyObject" class="GenSampleEditReplicate" version="4">
									<prop name="PropertyTypeName">Replicate of</prop>
									<prop name="Position">4</prop>
									<prop name="IsDefault">1</prop>
									<prop name="ReplicateOf">-1</prop>
								</obj>
								<obj name="PropertyObject" class="HTCSampleID" version="4">
									<prop name="PropertyTypeName">Sample ID</prop>
									<prop name="Position">4</prop>
									<prop name="IsDefault">1</prop>
								</obj>
								<obj name="PropertyObject" class="GenSampleEditName" version="4">
									<prop name="PropertyTypeName">Sample Name</prop>
									<prop name="Position">4</prop>
									<prop name="IsDefault">1</prop>
									<prop name="name">Sample 5</prop>
								</obj>
								<obj name="PropertyObject" class="HTCSamplePrepNotes" version="4">
									<prop name="PropertyTypeName">Sample Prep Notes</prop>
									<prop name="Position">4</prop>
									<prop name="IsDefault">1</prop>
								</obj>
								<obj name="PropertyObject" class="GenSampleEditSubset" version="4">
									<prop name="PropertyTypeName">Subsets</prop>
									<prop name="Position">4</prop>
									<prop name="IsDefault">1</prop>
								</obj>
								<obj name="PropertyObject" class="SamplePrefWidth" version="5">
									<prop name="PropertyTypeName">Width</prop>
									<prop name="Position">4</prop>
									<prop name="IsDefault">1</prop>
									<prop name="Width">1</prop>
								</obj>
							</list>
						</obj>
					</obj>
					<obj name="item" class="SamplePropInfo" version="1">
						<obj name="ChannelProperties" class="ChanPropList" version="2">
							<obj name="ChannelProperties" class="EMList" version="1">
								<list name="emlist" count="4">
									<obj name="item" class="PropertyList" version="1">
										<list name="emlist" count="12">
											<obj name="PropertyObject" class="RQSampleTargetProperty" version="4">
												<prop name="PropertyTypeName">Combined Sample and Target Type</prop>
												<prop name="Position">5</prop>
												<prop name="IsDefault">0</prop>
												<obj name="ChannelProp" class="ChannelProperty" version="1">
													<prop name="ChannelIdx">0</prop>
												</obj>
											</obj>
											<obj name="PropertyObject" class="QuantConcProperty" version="4">
												<prop name="PropertyTypeName">Concentration</prop>
												<prop name="Position">5</prop>
												<prop name="IsDefault">1</prop>
												<prop name="Concentration">0</prop>
												<obj name="ChannelProp" class="ChannelProperty" version="1">
													<prop name="ChannelIdx">0</prop>
												</obj>
												<prop name="ReadOnly">1</prop>
											</obj>
											<obj name="PropertyObject" class="QuantCpHighProp" version="4">
												<prop name="PropertyTypeName">Cp High</prop>
												<prop name="Position">5</prop>
												<prop name="IsDefault">1</prop>
												<prop name="CpRangeHigh">0</prop>
												<obj name="ChannelProp" class="ChannelProperty" version="1">
													<prop name="ChannelIdx">0</prop>
												</obj>
												<prop name="ReadOnly">1</prop>
											</obj>
											<obj name="PropertyObject" class="QuantCpLowProp" version="4">
												<prop name="PropertyTypeName">Cp Low</prop>
												<prop name="Position">5</prop>
												<prop name="IsDefault">1</prop>
												<prop name="CpRangeLow">0</prop>
												<obj name="ChannelProp" class="ChannelProperty" version="1">
													<prop name="ChannelIdx">0</prop>
												</obj>
												<prop name="ReadOnly">1</prop>
											</obj>
											<obj name="PropertyObject" class="RQEffProp" version="4">
												<prop name="PropertyTypeName">Efficiency</prop>
												<prop name="Position">5</prop>
												<prop name="IsDefault">1</prop>
												<prop name="Efficiency">2</prop>
												<obj name="ChannelProp" class="ChannelProperty" version="1">
													<prop name="ChannelIdx">0</prop>
												</obj>
											</obj>
											<obj name="PropertyObject" class="ChannelGenotype" version="4">
												<prop name="PropertyTypeName">Melt Geno Genotype</prop>
												<prop name="Position">5</prop>
												<prop name="IsDefault">1</prop>
												<prop name="ReadOnly">1</prop>
												<obj name="ChannelProp" class="ChannelProperty" version="1">
													<prop name="ChannelIdx">0</prop>
												</obj>
											</obj>
											<obj name="PropertyObject" class="GroupChannelTypeProp" version="4">
												<prop name="PropertyTypeName">Melt Geno Sample Type</prop>
												<prop name="Position">5</prop>
												<prop name="IsDefault">0</prop>
												<prop name="GroupSampleType">mstUnknown</prop>
												<obj name="ChannelProp" class="ChannelProperty" version="1">
													<prop name="ChannelIdx">0</prop>
												</obj>
											</obj>
											<obj name="PropertyObject" class="QuantSampleTypeProperty" version="4">
												<prop name="PropertyTypeName">Quantification Sample Type</prop>
												<prop name="Position">5</prop>
												<prop name="IsDefault">0</prop>
												<prop name="SampleType">qsUnknown</prop>
												<obj name="ChannelProp" class="ChannelProperty" version="1">
													<prop name="ChannelIdx">0</prop>
												</obj>
											</obj>
											<obj name="PropertyObject" class="ChannelGenotype" version="4">
												<prop name="PropertyTypeName">Scanning Genotype</prop>
												<prop name="Position">5</prop>
												<prop name="IsDefault">1</prop>
												<prop name="ReadOnly">1</prop>
												<obj name="ChannelProp" class="ChannelProperty" version="1">
													<prop name="ChannelIdx">0</prop>
												</obj>
											</obj>
											<obj name="PropertyObject" class="GroupChannelTypeProp" version="4">
												<prop name="PropertyTypeName">Scanning Sample Type</prop>
												<prop name="Position">5</prop>
												<prop name="IsDefault">0</prop>
												<prop name="GroupSampleType">mstUnknown</prop>
												<obj name="ChannelProp" class="ChannelProperty" version="1">
													<prop name="ChannelIdx">0</prop>
												</obj>
											</obj>
											<obj name="PropertyObject" class="TargetName" version="4">
												<prop name="PropertyTypeName">Target Name</prop>
												<prop name="Position">5</prop>
												<prop name="IsDefault">1</prop>
												<obj name="ChannelProp" class="ChannelProperty" version="1">
													<prop name="ChannelIdx">0</prop>
												</obj>
											</obj>
											<obj name="PropertyObject" class="RQTargetProperty" version="4">
												<prop name="PropertyTypeName">Target Type</prop>
												<prop name="Position">5</prop>
												<prop name="IsDefault">0</prop>
												<prop name="TargetType">dtNone</prop>
												<obj name="ChannelProp" class="ChannelProperty" version="1">
													<prop name="ChannelIdx">0</prop>
												</obj>
											</obj>
										</list>
									</obj>
									<obj name="item" class="PropertyList" version="1">
										<list name="emlist" count="12">
											<obj name="PropertyObject" class="RQSampleTargetProperty" version="4">
												<prop name="PropertyTypeName">Combined Sample and Target Type</prop>
												<prop name="Position">5</prop>
												<prop name="IsDefault">0</prop>
												<obj name="ChannelProp" class="ChannelProperty" version="1">
													<prop name="ChannelIdx">1</prop>
												</obj>
											</obj>
											<obj name="PropertyObject" class="QuantConcProperty" version="4">
												<prop name="PropertyTypeName">Concentration</prop>
												<prop name="Position">5</prop>
												<prop name="IsDefault">1</prop>
												<prop name="Concentration">0</prop>
												<obj name="ChannelProp" class="ChannelProperty" version="1">
													<prop name="ChannelIdx">1</prop>
												</obj>
												<prop name="ReadOnly">1</prop>
											</obj>
											<obj name="PropertyObject" class="QuantCpHighProp" version="4">
												<prop name="PropertyTypeName">Cp High</prop>
												<prop name="Position">5</prop>
												<prop name="IsDefault">1</prop>
												<prop name="CpRangeHigh">0</prop>
												<obj name="ChannelProp" class="ChannelProperty" version="1">
													<prop name="ChannelIdx">1</prop>
												</obj>
												<prop name="ReadOnly">1</prop>
											</obj>
											<obj name="PropertyObject" class="QuantCpLowProp" version="4">
												<prop name="PropertyTypeName">Cp Low</prop>
												<prop name="Position">5</prop>
												<prop name="IsDefault">1</prop>
												<prop name="CpRangeLow">0</prop>
												<obj name="ChannelProp" class="ChannelProperty" version="1">
													<prop name="ChannelIdx">1</prop>
												</obj>
												<prop name="ReadOnly">1</prop>
											</obj>
											<obj name="PropertyObject" class="RQEffProp" version="4">
												<prop name="PropertyTypeName">Efficiency</prop>
												<prop name="Position">5</prop>
												<prop name="IsDefault">1</prop>
												<prop name="Efficiency">2</prop>
												<obj name="ChannelProp" class="ChannelProperty" version="1">
													<prop name="ChannelIdx">1</prop>
												</obj>
											</obj>
											<obj name="PropertyObject" class="ChannelGenotype" version="4">
												<prop name="PropertyTypeName">Melt Geno Genotype</prop>
												<prop name="Position">5</prop>
												<prop name="IsDefault">1</prop>
												<prop name="ReadOnly">1</prop>
												<obj name="ChannelProp" class="ChannelProperty" version="1">
													<prop name="ChannelIdx">1</prop>
												</obj>
											</obj>
											<obj name="PropertyObject" class="GroupChannelTypeProp" version="4">
												<prop name="PropertyTypeName">Melt Geno Sample Type</prop>
												<prop name="Position">5</prop>
												<prop name="IsDefault">0</prop>
												<prop name="GroupSampleType">mstUnknown</prop>
												<obj name="ChannelProp" class="ChannelProperty" version="1">
													<prop name="ChannelIdx">1</prop>
												</obj>
											</obj>
											<obj name="PropertyObject" class="QuantSampleTypeProperty" version="4">
												<prop name="PropertyTypeName">Quantification Sample Type</prop>
												<prop name="Position">5</prop>
												<prop name="IsDefault">0</prop>
												<prop name="SampleType">qsUnknown</prop>
												<obj name="ChannelProp" class="ChannelProperty" version="1">
													<prop name="ChannelIdx">1</prop>
												</obj>
											</obj>
											<obj name="PropertyObject" class="ChannelGenotype" version="4">
												<prop name="PropertyTypeName">Scanning Genotype</prop>
												<prop name="Position">5</prop>
												<prop name="IsDefault">1</prop>
												<prop name="ReadOnly">1</prop>
												<obj name="ChannelProp" class="ChannelProperty" version="1">
													<prop name="ChannelIdx">1</prop>
												</obj>
											</obj>
											<obj name="PropertyObject" class="GroupChannelTypeProp" version="4">
												<prop name="PropertyTypeName">Scanning Sample Type</prop>
												<prop name="Position">5</prop>
												<prop name="IsDefault">0</prop>
												<prop name="GroupSampleType">mstUnknown</prop>
												<obj name="ChannelProp" class="ChannelProperty" version="1">
													<prop name="ChannelIdx">1</prop>
												</obj>
											</obj>
											<obj name="PropertyObject" class="TargetName" version="4">
												<prop name="PropertyTypeName">Target Name</prop>
												<prop name="Position">5</prop>
												<prop name="IsDefault">1</prop>
												<obj name="ChannelProp" class="ChannelProperty" version="1">
													<prop name="ChannelIdx">1</prop>
												</obj>
											</obj>
											<obj name="PropertyObject" class="RQTargetProperty" version="4">
												<prop name="PropertyTypeName">Target Type</prop>
												<prop name="Position">5</prop>
												<prop name="IsDefault">0</prop>
												<prop name="TargetType">dtNone</prop>
												<obj name="ChannelProp" class="ChannelProperty" version="1">
													<prop name="ChannelIdx">1</prop>
												</obj>
											</obj>
										</list>
									</obj>
									<obj name="item" class="PropertyList" version="1">
										<list name="emlist" count="12">
											<obj name="PropertyObject" class="RQSampleTargetProperty" version="4">
												<prop name="PropertyTypeName">Combined Sample and Target Type</prop>
												<prop name="Position">5</prop>
												<prop name="IsDefault">0</prop>
												<obj name="ChannelProp" class="ChannelProperty" version="1">
													<prop name="ChannelIdx">2</prop>
												</obj>
											</obj>
											<obj name="PropertyObject" class="QuantConcProperty" version="4">
												<prop name="PropertyTypeName">Concentration</prop>
												<prop name="Position">5</prop>
												<prop name="IsDefault">1</prop>
												<prop name="Concentration">0</prop>
												<obj name="ChannelProp" class="ChannelProperty" version="1">
													<prop name="ChannelIdx">2</prop>
												</obj>
												<prop name="ReadOnly">1</prop>
											</obj>
											<obj name="PropertyObject" class="QuantCpHighProp" version="4">
												<prop name="PropertyTypeName">Cp High</prop>
												<prop name="Position">5</prop>
												<prop name="IsDefault">1</prop>
												<prop name="CpRangeHigh">0</prop>
												<obj name="ChannelProp" class="ChannelProperty" version="1">
													<prop name="ChannelIdx">2</prop>
												</obj>
												<prop name="ReadOnly">1</prop>
											</obj>
											<obj name="PropertyObject" class="QuantCpLowProp" version="4">
												<prop name="PropertyTypeName">Cp Low</prop>
												<prop name="Position">5</prop>
												<prop name="IsDefault">1</prop>
												<prop name="CpRangeLow">0</prop>
												<obj name="ChannelProp" class="ChannelProperty" version="1">
													<prop name="ChannelIdx">2</prop>
												</obj>
												<prop name="ReadOnly">1</prop>
											</obj>
											<obj name="PropertyObject" class="RQEffProp" version="4">
												<prop name="PropertyTypeName">Efficiency</prop>
												<prop name="Position">5</prop>
												<prop name="IsDefault">1</prop>
												<prop name="Efficiency">2</prop>
												<obj name="ChannelProp" class="ChannelProperty" version="1">
													<prop name="ChannelIdx">2</prop>
												</obj>
											</obj>
											<obj name="PropertyObject" class="ChannelGenotype" version="4">
												<prop name="PropertyTypeName">Melt Geno Genotype</prop>
												<prop name="Position">5</prop>
												<prop name="IsDefault">1</prop>
												<prop name="ReadOnly">1</prop>
												<obj name="ChannelProp" class="ChannelProperty" version="1">
													<prop name="ChannelIdx">2</prop>
												</obj>
											</obj>
											<obj name="PropertyObject" class="GroupChannelTypeProp" version="4">
												<prop name="PropertyTypeName">Melt Geno Sample Type</prop>
												<prop name="Position">5</prop>
												<prop name="IsDefault">0</prop>
[truncated: 2,482,056 more chars]
