# Supplementary material for: Unique sperm haplotypes are associated with phenotypically different sperm subpopulations in Astyanax fish
Source: BMC Biol. 2018 Jul 5;16:72. doi: 10.1186/s12915-018-0538-z (PMC6032774; doi:10.1186/s12915-018-0538-z)
Supplement: Supplementary file 8 — Original data. Each subfolder has two ixo files output by the Roche LightCycler480. The two files cover qPCR results for oca2 and mc1r. Subfolder names end in 1, 2, or 3, denoting which subpopulation of sperm was analyzed. (ZIP 10643 kb) [file 12915_2018_538_MOESM8_ESM.zip › H5Pop2/Jul 6 2016 0076 FACS plate H5P2 oca2 RK.ixo]

<objectstream signature="IXOS" version="1">
	<obj name="root" class="HTCExperiment" version="5">
		<prop name="name">Jul 6 2016 0076 FACS plate H5P2 oca2 RK</prop>
		<prop name="UID">028E66844AF842F7B8267861BF1BA327</prop>
		<prop name="OwnerUID">C6C05626183A45218341EE89EA1A5F2A</prop>
		<prop name="Created">2016-07-06T10:09:02.458</prop>
		<prop name="CreatedBy">C6C05626183A45218341EE89EA1A5F2A</prop>
		<prop name="CreatedByName">System Admin</prop>
		<prop name="LastModified">2016-07-06T11:55:36.412</prop>
		<prop name="LastModifiedBy">C6C05626183A45218341EE89EA1A5F2A</prop>
		<prop name="LastModifiedByName">System Admin</prop>
		<list name="AppliedTemplates" count="1">
			<item>Borowsky Protocol PEP product version</item>
		</list>
		<list name="TemplateOwners" count="1">
			<item>System Admin</item>
		</list>
		<prop name="SWVersion">LCS480 1.5.1.62</prop>
		<obj name="AppProperty" class="TAppProperty" version="2">
			<prop name="Created">2016-07-06T10:09:02.458</prop>
			<prop name="LastModified">1899-12-30T00:00:00.000</prop>
		</obj>
		<obj name="ConProperty" class="TAppProperty" version="2">
			<prop name="Created">2016-07-06T10:09:02.458</prop>
			<prop name="LastModified">1899-12-30T00:00:00.000</prop>
		</obj>
		<obj name="run" class="HTCRun" version="7">
			<prop name="name">Run</prop>
			<prop name="Created">2016-07-06T10:09:02.444</prop>
			<prop name="LastModified">2016-07-06T11:55:21.785</prop>
			<obj name="AppProperty" class="TAppProperty" version="2">
				<prop name="Created">2016-07-06T10:09:02.444</prop>
				<prop name="LastModified">1899-12-30T00:00:00.000</prop>
			</obj>
			<obj name="ConProperty" class="TAppProperty" version="2">
				<prop name="Created">2016-07-06T10:09:02.444</prop>
				<prop name="LastModified">1899-12-30T00:00:00.000</prop>
				<prop name="HasProperties">1</prop>
				<obj name="_Properties" class="TAppProperties" version="1">
					<prop name="Created">2016-07-06T10:09:02.444</prop>
					<prop name="LastModified">1899-12-30T00:00:00.000</prop>
					<list name="emlist" count="4">
						<obj name="item" class="TAppProperty" version="2">
							<prop name="name">TopChart</prop>
							<prop name="Created">2016-07-06T10:09:18.731</prop>
							<prop name="LastModified">1899-12-30T00:00:00.000</prop>
						</obj>
						<obj name="item" class="TAppProperty" version="2">
							<prop name="name">LeftChart</prop>
							<prop name="Created">2016-07-06T10:09:18.731</prop>
							<prop name="LastModified">1899-12-30T00:00:00.000</prop>
						</obj>
						<obj name="item" class="TAppProperty" version="2">
							<prop name="name">RightChart</prop>
							<prop name="Created">2016-07-06T10:09:18.731</prop>
							<prop name="LastModified">1899-12-30T00:00:00.000</prop>
						</obj>
						<obj name="item" class="TAppProperty" version="2">
							<prop name="name">RunOverviewChart</prop>
							<prop name="Created">2016-07-06T10:09:18.731</prop>
							<prop name="LastModified">1899-12-30T00:00:00.000</prop>
						</obj>
					</list>
				</obj>
			</obj>
			<prop name="State">3</prop>
			<prop name="StartTime">2016-07-06T10:10:13.287</prop>
			<prop name="EndTime">2016-07-06T11:55:21.049</prop>
			<prop name="InstrumentID">28159</prop>
			<prop name="InstrumentVersion">HTC_VER_10</prop>
			<prop name="InstrumentName">28159</prop>
			<prop name="InstrCalibrationDate">1899.12.30 00:00:00:00</prop>
			<prop name="Technician">System Admin</prop>
			<prop name="AcqStoreClass">HTCAcquisitionStore</prop>
			<prop name="AcquisitionStore">eJzk3duyqsi2KOxX2VHx33khqKhErDUjOGQqJzUbJAfvFBUVPAKCPv1uir2Gs6rWrn3Rx9w14q+LEWVwSlKTzK+3lsl/nZb7/3VcHNb//dv1dCp++19xtsjz//5t7GlKfCl3+a7YnY5ucbquf/tft/U1x0///Zv427/+63w9nd9HatvF8bjOtFN5LH77V++/2s9t/7aHuzics/V7B7n/tUe2y4uvc9zjbJ3j9Z/7/PdvkoCX+FE2o1gffi+b99r3fy7O7HpKrovDb/8S/6ok6+SwfpbirzY2J/6X8Bfl+6iNH6Xs/R8KiTVIs9PHYR8F7v57gb3dAa/a7XSGA+EvSuWtD+ff/vX/9YSeOlCI2Gv+Uf+q/M0X8XEHHxuNY5Fcm0vJsvwXO/iLbLf664qB9Qa3lutXMfSO1hN+/++v6jjGMx0Tuojxd/Pbvzr/w25YPbPT7ljkv/3LlcwH2wZrys0LGFstdiKXZRd/JFjzfKdq3XXks1t60wXLCxLQhppiseK2lvnobia+tgBnws7BbUIMs8dErepFU7abnFTBGG5c0DZxNWflShgLZuoz0IJbRdnxeLe5yTo3Vb3mxGBZYvaFkXpQMs164PH7/XySGv70DtqpH69YOcu01MyuoGrDQzpkl0454KPuLcm0OdEl5pFsmNLFYHNW76vhhCWlZ6VWR1Yn2vOi7NYN9NQOynCibXxlyk7jyYgYF09eqYulY7PMj1VitgbFWXUkWWGpeqGpEeR4fLYVgOUPj6bWXKxrrT8rHJa2onY6uip1oZXLYcCS2miR8TweZ1pZDYEl6Yak1na+nWjbacxZcpiS1JwNqok2jPd9tpQfimD2eW1q9rSP1zsucX9SJrI2bZ0Iu9F4QMZFOp2rhZk4eL6tmtr5QKu1y9abs8V9MUvNR4upWo8OfXZkuc2N9uI+14a1wVm5HVFuZPfqrHV5xdg1nCnc6pWeqvki1n/OfEUw2h41ta9fRxtb07c2Kanb+bsmNRCUrt78839qUn/VLL6tSWkdQobf26S2RW8Nm8RTBd6vPZ/e970SILxZJDh2NZmuDSGDuTm2SNjT7jW93E9XmK/HpuALrqbSYZncIBq2JoLvBK5EW/ekhHlZaNxfRvsVXbarFLz92OGBW7gi1TfCBYL5eUbCx8o90/HGuAETtjoJd+dKpvgTnELY36pCGOWPCV2b8Q0Wd9dOg+PaA3qZ5xtwjVTnQVw8VHq9RicsT1cTwopVBX10SAlsFTokvDgepbOlUcPyZtoCrxZYnmBiCBC1N6oQ9Fp3oGUVPyAc8QkP51TZ0luWXiFQDCLwrKtPqMIjEYLVdEKCvaeeaasTpxDo1CF+NtwDjQwsv3eb6cS37Ael4XmYw+bywOtpfG/S44IVAJODzUOwdJ+uT70AeN5xBG5N95TmY/4ATjbT1D9I3opSOb/DUtjrqe9R3B4xgvUbny0ebkZ4/oeQzoGJxZQHTrif0NVQSWEZJST17z6WJx5EOYRLdyKEvIf1nS3w+OX60MZvK8Pz1UMstVv1bBJur3VNf1qT6sv9b2pSnZ/ZpFSNdr65lxLjQwLkJmwFd3ewa+Jo6wfQKVwFj0fXOVnZoxz07TAnTOODCSmEdQ16u30l3q5nTUjP3d3BFOVSYB0Nt5OBhZ+r+z4FLixF0pdGV+yb0hL315Y+YddOBbPqVBHv2LtIZPS4P0C5KvuUudWZErrvuDCbDneCN/KXGXnM1h384WsF945DuyCT22EH+vGREjee4fmi9H6FaZLg8aXQE8lsjueb2l7B2WNvb8nWmvbAYXohMKe1LMjJc/swKbRd6l1ra0vkdCfCeGmVHOJNryCLC97fxDhmAij64Ez4uD+ESbQoBaj2kkgOYesAzsIvOGwTrJ9ZfKhASfK9wMDFz+VxVwMVTwU+SBK8fm3tHkDKTp6ykC1rYqTuAhRNLAleZUDJzr0LYIzKG3FlDcvnVLsOqOc05e66g+fL85YA48i6CnCBwYpsvOkKlPhQCu72as+Js7unoJi9NGVdWK6IDsENrEt2I2wlL02yGKwFGB29hLjzmb0iwWKB5R9L15QZmlSTn9akZKH7TQO/7k9tUmJf/eYmFW/1Hf5k8nvKbFOZ005iqLBZxy2BddfJhFZS2IFRV2ul7l2+FSSw9n2YEW1IoJjKMtnuZy1QxEwV/M6NmRR2hMA8G4rcc3hV07UQDkBdLtTUF2XFpOd72IJxUGhpWBozSqaxoEAo+iJ3w1AWSbq+rWB2oGLq5qsEe0UyHIO/Haspf2xZRiXidWFysoTUtfozkUyP+y6MMkck7ECLLSlDPoIV6BoPx/0ko103tWDu2tjrQaKI1LwZBqxul0fq7TYtiWA/SyB+DNQ06G9lStxbpUO01vuE7WXs9YJRNIFgaGmC7zsbSqBOVAAvVtJQdpMtdVOmQGBSLH/HT3yabPFXveIdvJ5WYXmDIRuBN9upPFg8sDy3cTvDJhCohE+u1Zzuz5UKa2WFvfqxV2VUjYQR+KdHl3t7Cb8Pk/VGEE5chfh6lABt57MM7MrTUn6p2zIZbwcFmLIrCl5pKj7tJkyFVXbWhCAeY33zS0Ig6Eg1Zzp7fp+H2R0MQ29x96GX5h+aVPsJrr9rXz9bf79v+o/qr9cTZfnX0J+qaN/7EFiKRZvtrJJweziLzpp8FYK/1p8hn5S60V8qzlE/L/3dRaKilnqM2Otq6zf629pXOSUv/R3kZMX28/Xorb/VsFI/9WfMiMKuzqMnjIqyotpBGI7YRd84qZVOXVVLbGOLehnoqXHbVbVGvVPvU39OjyvsdPb76biim4mqbnqUnUb5ODWIzGTtzInJjlahpiY7jGRt3iaUlbspJdaOxnNVlNiMpdGhxekP/Z0nm1FqF1dYaStNmLMtsio1ei1N1VpObaCelnJKowLmmrM2XJbf8VHS6I9oDPWZujQ1w3BbNPorJCy/berJttEfP9SqYPeLKtNGcAjYxeqhNt2OUjT6K4brNhn5x5Wk+hIz3vqTYZ9pG2dzZkwPWYoPM6x/HNADOw+pww3q7s4f+rPtrmJqbaHH2W4w0LnlH91aM6pun0Vup83Jz9Rf7/nfL6K//nf/QeVRbSGaGqghY7FHAFVVBavAszjvHVAbq2V6gKgjW8TfZKiJdoTf4XIwRf2lHc2kZMxu4NIK9Vd5d5laFmpjk5saD0ihr6hSRwfwRgT1d7I1ieIAOAfvUKH+hsNdQalQ3WA9m6LeRkyRqMXTGXgcdebH5lMztxNu92d2ymNAne6zaAOxf9F5GKU6pWv3dAZ/H+HxCyUpaGhFN/DtzBZ8SlB/3CSov1TFz66L5VnSSgS3Ncd+biyi/nYpQW31UXd+S1FWdNQjBSyOIUl52/UmdBj8rj8/hDPt+mkGsTV0ONc9LE9gY325yVInwd15mNS94/HLYI/66yu6if14XGB5EtSWXuH+Ziig/srhhHDJw/JnU+UObIT14U+XXkY3mfCAIDjoOI6odbXRHz9YVuqHEZ6v3BgRgC5O0zAuUcNMjDLwwhvhvDbx85yeCuDjZMq5CqhxS0wr8PLCSENWokaVR5qCD9Tm/MBq8Wfpr9frC8NfQ3/ku/9GuVV3KWqN7wiYh4FEzvFBRL24OfEWi2tGkkfnBlqnhZ9lFbVln+930FrWlbtcu2wb/U2mqD93eLkCUXBnMIcuakygjkput0UOzi1D7YRd1Epn07nDdChX3E1GSxwa+qi12WPzpb+LdPEa/QFMrgW5FvcezJKsSJmVDWoyX1h7mF02KfeGiyvqanfPYbRGPboLcpLI8LoQYbKvcf/LFfUl5YEE6n5foPbAFknS3w1gagzxfs83KyPtCvU3LVF/HmyNjAxuHQFMdZwJrujh9UNDk3FoN8D7S/yzRJzscALqbVGT+X05J4mLunN0B7XrqMst8ZfBHch09Nwe2RkZBncszyzOBfe2Rw0PeusFjNJZmXrKHu8/6uF2FS43waPKVSJsN5KACDr+8ONggONe08Ly2R3U97CF519NWzFosXJLWazh9yMt7hlQpZsKIEfP/X2rhmkPPQ9GcZ2QkPY7QPLgLHidB9bXrWOdwNIg565bmuLP0l+vNxS/62+UP1t/3W9uUsfCxh9DwpH18w5qY389aRAyrc1Zji6jHb3dw1aitFJPNJlKZ+lsCLN+PSTsbK0npOt7b/1xPVImtNw5FNzpQETAn5WarsrHEOzWCfUmT6oJHXcTBSLtjr3K9rIxyfYe42d+EwnMxpOaJM5jDWaYiZy1JNRjG4gBEGYq98Vz8tafXjMhZXkH9bNvzXqf+oMiGsNqj/rjdIpt9KU/t7Cw11OrSqTFKDHBU04P7tbHqUzifqo3+vPL2pHJY1tRiMz9l/6Wwxj1d5mg/vTrTCX3hGsQ0J4i8COOcCnbnBTgsoLXX1+SOZX2BoEoPOD5ukZypoLGUa8z9Ut/JJ8dQZk9VOz156g/t1I08I8GavhW4/5ZF7W7XN67BEo/Wb31p60UHqQ56pK2lymMohbqzvEUSseHbgmzsIv6C07s2UvlWL5srZNQU9iE+i7ejxdsZO6Zbfx+gungDlaXtVK2Wbcm/0T9/d4r/Uf1J/XFb+tXf7r+vjlQ8UN/1sM6q3+K/ak3NmdpNiaf+ivksyJYL/0dNz321p+Z19k79jfbtVNqJdq20d8r9mcNDkmtzdwK9Ug75qf+bt31MCXhBc/XEwyL5W13mhqPqVp/6M+WFsr2M/ZX6IqkTQLU0v5H7O8iK8BOu6X5GfvL7Sv5jP299Gff+rKswjjy2CnOdGL2o7apSt3CYKXPx6m1vIDc6O8V+7PDkeZr4v0M7NCx8P5/xP4+9DfXExO1RkepOYy2q0Z/18lZS01i4/1vTAO1/NSf1VeZpLUn/WWjPyuR2arRX5nI8mfs7yTUWmrX2p5qpDPYMt/xQGj01xlEE5Yf8XFsSnvNbPR3GgojbrpVIr1jf3quvWN/4XVTN/obZT3//LP0J/W70t/2q/+Xf1D56fr75iaV75Md9kNEI37BvBW9n4YVhHXfSsPggTqJa+EIUfKweBhsUW/R41QCN22LhDf/PqGSF6Gu3O1E4NeJp9Jujlphnb2WBnDYb+lhn5xg+Tih/vrpTqJ9PUEdHepZiv3kTqTeSLjBamvoPOieEokKtQKwFg0Nr+fpPg3vTt3E/jidP3x6AJbAphPoaTCvUUOSMzxDjP/L+XLNagrT+AbhUXJIYCSo133F7o3+Ah07TQr1qYO6vWA/F412KxoXvRrW4woHdRsf+0lwnRL7zRUlYbpA/d2GqQgxvaEOVyfUX0XyA4S7nZOG++nep06GulrcPSz/IdAnVKUG6nEVOKSJ/U2kqoTFhHzF/uYj1Ft4rFF/oOD2xcN5oO4OM85b0f5MpdXwAX7b0XHcscb67wao63AuWkIo9vF+rUW0AG+wn6Z+0MXr3wfOAZbViQi+sXoAFegz1jnB7SEnD5VWoNQQKyOThMUD7ydVjQPExgDrY57DT9Of1JfEv439/V82qZ+tP/mbh6ptRTvALJd2qScEqA+dl10YH/w8ZQ99UJBgHVQwPZv4eSldV8TNOyLY0uQqeLp5ycgJph3Qzc2NA9euczLI+10Yze8pAU+OcUDWcvFbzcsyhf4e9XKV0XXWLK1xyCkugbQL1J8WtHF/YHOTwHYRgE4WqKlOgfqaLUZ91NmkEHBIjOWrN24K+v2QCuw6G2QEhE4BprZKiXu25ypZLd0O0GxWEo/1cbsy3PVhLGI37M6XqNta3g1hdN6g/maOJZJeifqj5hnL94r99XzU2MzVDhx2+hW12bNaYNLtjbiRa6nEKFtnUC2l5BBI9oo47vN+4JwSb3NC7R1ghO5qZ6g/27DP5GS0OjDdqAVh2xrPp1T3FUzwegLcdRuIz+4dmIgH1DAPBzLZ0H4faEtNBTfGDokE7UUHrMU2T70armdyp9MNGJvHLfX6DL+f7N45grbtZMQjyTIjBSuf+iYVcdkavw9xFyA1yPpCwI2WZ9K7rC8wHp4LApY8l3+W/qT+oPOXP71/oP6+u0ltiXcAzUwehAVutaL7XaXDZnxup0yLK59G1h6BX15aApyuikoXx40MSrEd8kZ/jy7qLdyfVCEIWAXU7zAK8WEtpjCoUVu3BxoS6lIVwskN9RGaqQruUtYJv+AojCRSroCrxWLqdUPUn7hub8GZHzuczXaKSAdXB/XXvaIek5lypnyr92ASTgTB7bSwPLfLUYKZKIopW5fymfD2U3+dZ2yss0b9BdfcgmhSaYRvXUWi126Mn/0C9UcebZNs7gI2ZsfB8h2tiUlmijCCuNb7qbcqUJ8WS6bAIkUn/sKcTciIohajyRUfFmGabKlxGqoQ+paYunyK9RfOHQI8OGJ9ZBVefymeDJgvRqjBK4IZe7HHGRReqGlYX9iKXlDaEA0kHKH2+qjN9gG1Gw57XcHr1Xi+jov6W0uakoZXmfn0MvdOMBpJqOf9PaH02F9WMFtifblpht/XskoocOQv98cyattPBQqredwi7j7G76c/DEUwzmP8fnvrEv6J+vu9Cf1H9YfDv79/CPxDYn/D3vc+BNyzRdmtkMdv/b1if6U1MwSDFXdoYn/nbE3f+lNPisu2O/yRWz8yPz9if+64cpvMTzNK7rVWrtm20Z/B1qi3H5mfhqxWVJMXqdPo7yP2dxtQ9s78fOkvS49UaDI/P2J/0UWdN7G/l/5GdFYW6j7GruovMz/NuNNd/Snz86W/a91V3pmf+0hETW4tI7XJBXX30l/2OI4+9ffK/By3OOrwh/6oew7pV+anS9+Zn6wkrMn8tFoelv+lv+sz87OJ/a21O28yP+3uEctbX3Onif2NhcVNUokpMBxBa6jfLg51G/29Yn/WKk0yLdqjzj8yP5NZErJ9vBu/Mz9fsb9LZeL1X/pb6URl+cHSBDO0qfyz9NcfdvrSL6K/3jfrb93v7SBMd/jbk5+Zmi/9rQ9XC5/zomfSWBgeIe6PLR5AG/Unt9MSPDe1SNABd0K7hYC60LWJENYKaiN4YO+6Kk/43F/dUVstKT8BI0vUEtNcmYpjBXU10L/0x7cO6um2R82N74pMVSFyIdLaWhq2r6ibqEWqRn/h7uD5lCdOAvPK1QW/naOeDjvjgoPGIx6/b2M/vmk/9dfqob7EGPVXOE8N7Wd26m8n3paqStqBZcKxX2t1d1sql1/640Vf2dL7nJXgBjvKG/0JVoL6a3u4Pafbmhr9p57aFO9HKbE85Qj1B95ST/3+Dvc/GFHZxP4C5anTeq/cGv0FQ7qfU86MBcxpMeHBeorbp7fTA7x4jvWhOt6ZjmImwKJOCQ8Vc0/pQYrwfmbml/46PSGGiF2mAtc9Hc+3RS3waEw5Xx10oHOToZbb1ZQ3+oum+H3OW7HJfQv2QMdldQRvdrMF/7Co5Z+lv/5zZPCLxP6G3zxUPaWLIziB/My0vNkyeezuEkzGqD/X5qiV/W5Rw6Rloz7uC9RI20EdWoMI9TdbLjJy6aK2ZtUa9bfuX32S3/s90PN7mnoTP6ZEGk4rsM1bmbLz0n5qZt1p9Ofa+RVIte2LMCrWacrsmzQhO8+KgBxC1Fzm4/UnlTUAyy1RfzOO5Rsf7xlY035GWF6jro6sU4K+Xaaoxd2ZEnP1LI8wKbk31gZnAi3Un8GnJQ6tBdTfno6GoDrOjjN1fpHJ/bLrwOh4KlPUVq8mR33dBbprHQR3sUd9SmSE+suzG/d64oWSRTq6gmXt8HzL7vN+FrsHmFOK98tD1Jkj4P2MmY7blQjLN1ig/shoVHBPz/D6bnrfwFQ/3IhnuQOfTHb3LigdWqUsaV9lgigc4A9/nXF3OEK9DsZYnpf+2Oip4UnP3TX6c4vRsib2qH8C++RlAoTGNSMRQf1Zx/QmeIPRck5OB6sLtu1eUu9co/7m+qiAyfpccDYM+vRn6a8/7Hf/NkPlH5L5+d3689TbCTXVeaSeqVdbmh8EHZ+aY4UEZfnMPBwev/TX8xVK4XxrgyoFw9S7ZtMJsRzUW+gvNeJfJqgPNuQUFske9eYvmERP1lDBp2atCv6KJUCPca7hUzrTeaB02z6pRaLCsjJw/15USMSj4z1MZ2aXeFsLtebeuQmrno2aMnPUH/RCCXQ7ELnLoopSdTLrg0LbHcLCaCKSvBUZsCZ7TQgWraf+oLJhXdYaCf12ItGxqtjg6b0HZ/sSr7+3CYHVDnUa5PYEG7OM+uMlGWCTaSk1PUbpFBbmHfV3P8580hv0dIBZppJw5yQZrYaKCkyQOtxLbsqKHs6o37U/xuu1h3h9K8oN8DcG6m9vs4KSiZ2DI97VNBC6qLt6GGsQ9xKdBIMZXk+NUbub1QqHa3VHec2nGAEYC0UI/SCZU714XEAtHprg06Ay6Vj2ajTdukvYxqrm1BudKHga1znvrbG+g9rB+8lW+P3x+Bk71FDzTmvUFpjLW6t/ov5+n7n4H9XfQJb/vl/9p+jvmzM/X/orpcLg9pCYW213YTt27rvjt/5esb9Gf1DVqjafEdrE/oykU6lN7K8sFI9YwlkVtY5frdmlwEZovmJ/YlvJWLrbmXh8TwXNoNWUnXnlpB/62z0nA9nXbSKitlK30Z81muHxQ1mo2S6XR4K1fNSgXeNnjxpd5XS0D7bmh/5I5KFGlwNjzk59y06NhawWmir2fJYK/kiwd+1xoWkR6rXJ/Hzsptsm87OUFI3YkK7PKgvOThP7a/S3dbnf6M/sTN1Mq8XM/5z3x+bCopn3R6rjCevnlnOWXK8GN+7BVv7I/Gz0t532TFbMSk0wsEOcN5mfmf8Yp+Z5U680ZeUY7LCpVG6/9PeK/Z19l7xjf91RqrLklflZdytRm8tC0sT+mszPH/oz2yWYWpmesH7TiKb2cOhtm3l/6Yqh3uUqWP0s/Q0FcfCr6K/7zfo7JsYe+OyipUF81ldU26EeVg8H9ZcWqI37WDnCYheh/uLzXaa9sXNr9MePC2wKF025A44OJ0Jw7XsqNU5RBeFJwef6qY3auh2MM7DtGrUUe6i/dRyXsNofZml4Cu5SM+9vrnZ1IRgcVTx+f/LgOWVD8Je3h097KuotnPmov3Kn+7TfQv2Fa0pIOH1qCDu/M8zZEjU495lMV86pgqVpOdhvFzqlwSi+v+f9xWvvK/a3D7BfKzrumQ5y1GtgtibEd2x2pkYH9bfoBjQNO+rjHfsD2ExI4AlqTZ0A6yN0ek4aqBnqb9bF6/GZguXn9/2EimfU3yrNHOKX6cOkbDPE890l1F+99+Z0NomWsB6EE86jO+p1NEkfsIbFLOWijPrLUxyt8t6ECH5fxvrc7Z7zItO2Tfyrh+UxAraGTbaZCkFd4vmqQXyCWFRoGjy2D6Bmgvf7yvz0r7YmN/rzplcTtX31gErp6QyxlDsk7A9c9Wfpbyh0u981P+FXy/z0rd0RpnS75+4ijNVGfzTq5ALryvZbf86gRH1cfNTFg0+7YMr7nDT64xm2J2PavnFmatcV4THqT13fU4HJq6FJOuW6hln7Xqaec71uSddBjYwWG9RfFqF+pte+AJP7KkV9zkyfXPPWHEylk3K3XKH+UmfUb/THksFSIrytHUC5zTLuzU6oq5Kj/oz7PBVcep5PSG1ieayxU3J3v0P9dReHAWjZtSTeyR/IRDloMjg3ece9oW9TMjjtxEZ/3rZjiGQvLbowG8yPnElLvP5lYbWAzFLUmhb0TRIl9xyHxng/YAPWx0t/42SXEcgPg4LY/c5bf554xOsrEt5vo7/JGPVap7stjNUaNemptk+ocO+BUqWVANqz/pmI+htVywPxBocv/anWtCA4oMXyJBc3xaHpFnWn3Qc1qRb9M6gPF/dvK1gfRXzpgD0jX/qbOW4XjP3iIrBoj+VbWocSyCAtUqY6lz9OUvrGJiV92/yEn62/756fkCvLMyBJBO4+8qf+fNTQJu4qhM+1BDVz2qAWkm6be/ttQmnoMQXw1zpE0CtTaPTHVrZGgoOKuhidYtSKfuykzLqjtmaAusNvU8PGt2VA72asg5/XOvez5Q3B/3jqqZN3OIj3qUqmW+8AVm51sQmOUH840nvrjwuQFLRdXiVQ81rEZ/kYNWqImwFYHkF9lT3U48l+6g9QR6G8rgoqXgQbAifVeLjl2IvdO8yGVeE+BHZO2ltCpg6BIJypQtgdyD7JmTDGXjAdvGN/rQvqLwIVdUaMzZwUW9zfFeYqxzarZFTVmAb8se2k3nzMto3+5mH3K/Zn5NW/6W8mj0vQW0RNeRbi/khuHRi4OuEqUUSaUmaCPz1IOLxdJFvazgnqzY8VvP8h6m8r7G/gnHao0fUG9Xesxg/Qqms3dYcj3N655nh9eGD9epcKKKpwBIF7bRMgZ+ZTcgwHoJz3qPt4VW7/ifqT/p/oTxaHvV9l3p/0M/SX7Kajt/5+ZH4au+u21opVCn+a9/eK/TX6m2iJ2ejvM/b3zPxs5v39Mfb3Q39mtppln6u+/Ij9NZmfP2J/r1Vfmnl/r8zP413oko/Mz9e8P7qPEvqhP/Mkq6uPzM8/xv6azM/Xqi+v2F+jv1fmZxP7e837e+lv/1DIe97fX+ovXR5Qwy/9kXUcseTYG3P7yN2VVpdCxPZuQt/626l4/3/U3+3uj97645HA3/P+4lV73sT+PvTnHa/9JvZnj6zabFZ9+dDf/zzvz16IHjTz/uJn7O+n6k/uCPJ3zaf/6fr75n512kv34KlnnYQXF3W08jlqyBqi/vgCNXMvTgfUWGxx/7hFvU12vRuse1P8PDLcCWXtYf3WH8fz0I6F+vNsH5/rdlff0u7JQW1k5Zf+RkZ0e8f+wmcm6HbPUIvcJiTY2zWlW73HIc5NnYfa6Km/G6lgU6pfmZ+LcLiFIEkJbzI/vS6/wFzADtIvXFBpPX9lYtoO58UZ9dfzI9TfOcOBQ8t/bGlpGyIsC0UV/OP4Xjexv000nJBwR5SC9kWnBH43qRCYO7z/tR+99RcWh1qki/UJ9XcL/y3zMxoEWH51pgMdB6g/X6EOjjOYZ1Knm78zP4Oui1pLqLMCXrQnPDwXqMMQcgGCtTxLA1P1cNzQZgJsNEJJs+qL6zPUdql96W/+OCWwJiPUnxfrc3qC/Ax+sMTyvvQny/j9bRbllAfRHrV+lXsVBCPTTIPj7TmPMlUuwIWpw0Ol2P00/cmdjvSrZH5+d5PKdpcTKJdsn3q3I+rDMjoSGGaQC95uYovEtNwKJoc8T6HbXmZkaB26MJ0oOQHTvWSktZ92wBxsUH/x/YpDOQePn7Vq1FAt5pSMAtSj9nDLlK0Ee0vGG7cHY8mpOQwvV5+spBZqaStnxFXL85yERn8BxsxDPWrZQGwyP50hQ729Yn95ap1gNqSZALr9jM1ZT/3VER7PK9TjS3+jTY76yxeor4F2GcLkWJTENehSJs6jL79XfemxwYRI+e+Zn4XQk0k/RP3Z894xbfT3yvycwQG1djcuE1LmuytMSY5aPDxjba/MTxyuZ9xtdbA802lLgOlDx/Jeunj96UrrwKw8oP4SM0fd8WCPfW+O59NSvH/LundB7+8rgUnTISXtcTmA8XKBmlsGqL/N5vDWn5eEqHGRodat3KxIo79uifozi+qQNvqbuJduk/nJDp3BW38jqX0lMArw+G13cYPZVERNd/Sfpz+505O+a+D3s/X33X9QKWB2AfMeCGmjP/FsoP7mPdRfu8PmlPFHv9EfE+vEpGuBo/4W7S/9JWpPhWXH0Uh4Pyg+LYaov0197hK3d2ES5dRQIb4y1FDSUVB//UQHT9H0NGAd1JS/ilTwV2JHgNpaU2JtwgOMPKeHTeB5vFIlFnjDGHXm+6g/f7LH8sRB5x37ixfjIajrAo/f3KcUFRiZsF56qL/IRf0pds8GWFGN+3KUyLQjOjZEyxXq7+a2CzJKIwqLxwZ1GZBiRbS4N4YVI0PujheosWJ6mkLYJqg/k862xJsMCYTjjkqCHvyuv7nRJTC7Yv1FOh9BzI8a8e0zai9aof6WWY7ltz0s/7U9voOywoFzeHpmjr70FxSoOa5jFdNCcUwId1cphda9eutvPmorgj+YMNR4p1uD4cWaEIhtZtLxvS2AJiyxvrRpNadWXFHYZO7v+jtFI/A2JervFfvzXHsIs85ZIX771vpH6u+v1iT9+foThe7g254Cv1rqpxJpZsM/k8qS/Jn6+eLfK/XzNfHPPkgA2lpEPr34Z5I4yf6af03w75X6+Qr+/XHi3x8X/bxYQus98e+16OdH6uc0T85N6qcNQ9hqu3ZmvFM/X8G/F/+KvdDiTfCvSf0MUuOd+vkK/v3lop8fE/+aRT9fE/9ewb8X/5qJf9wTtp+pn+fBavWZ+nkPT2t22IyRw24amW/+PYN/tua5habNWMxORzL+5F/WywlpFv0M2tb8k3+v1M9X8M968e8j+Pda9PPFv9fEvyb1U2LJCp9n3eln8K8Yzoz3xD8jIxG7xIfRO/g3PcXmO/Wz0kf1z+KfKODv9G/99w9Z90X65p710WUpzM2HzgM4oteqYYKekxVLCCbyHp/cz2jXepBbPJgw9J3mGhW44XMdmL54n9DgQe4QP/YTwa9LXaXz9FQDVpuehkr4yKh3RP9FRRu95I12MlVt9MgmXs6EYFug/8qMVwDLp98EH0waHxwfsGvR0yb6F/JnNHLTsdMwvKC3bqS3gwVfkjR4iM/oWZleYM1GhPMt35pN9C8QB+i/V+6nEZ/Qf1XhEF4s8P64P+xApHDs+XoRXv/G4hriVnuCn2X0nyXEN1hN5REJlBK9dUzyDjChQP9Z7VqiRDROsOI3R2hyP4VFXoHfv6JHxaevSD9+R/+amX+3Vq+EjXtC/52Gjzkt+8qm8R8npjeh9bgnAHht9N9osi/ofIX+m8/PlPNxgH5Ve08vS7VNgmOCHr1ulR1w7TgVwkWyn9Nzwi7gZ1usgNe6L/YS/Ye96jRt/CekRv2O/pUK1ueKJTks2h7672ruzJ/lP2xTzxjAr5H8+d1tqmPdTzC1x3uhAeBJ6fRhUiIAXSdHYMj9XQ3WxkcQRs+pY0za9WDi2TlxyXVxJvpt8QXAV/hv7T6P30KWNuE/N9ndGwB6CkEwdX3s7tT6hgDEIs7JYtJHyg2eAJwF8xWx4vsSLNfNiHfzr28Aju5CSUAuEIDqrXUEQ90cCCwPdkFs0r+BHXQyzsIZHi9upl8AbFkIMIeUbwCyaI0AXOaBDOPpZZfC1EeA9S8IwBk7loKb29hk5O0awUT8E4HWA0H3AuB0SG7cpcIFSC5N8waATfgP1rsHjOJWljbhv1fyp6U+lzmdbfDza+rfqH0qOCseWL/L/joD1eV4vtMcgaZbz/BftquxPkcIwN3+PgDl3juk7Nq28fz7Sw9sixccJMD6oGVwArvDK+LWfQS6v25dQInZQWBVD4He7SAYJ2p6E9zhdLBqpv4RiV6xPiYI2rEf1A0AgRWXP85T+s421R2Iv0j8b/Ddf1Tp7i/4Gz2IBIj8XMmkiwL0QguFsN4rK9pX9QFY0aadutuWYuJXGivAlZVMmGFMfbJdMhTgtY3P/fZTICM/HeNzu+ymbrqoZHruO7g9oChEZ4ZCbJ8jAvPEw37Mmt225GTh8b627BKm5dMJ2T82Z6Aw6aVe1UIBCpvYbATod+YoujU7DmGk8U7KpJ5CaaqFMkye62Si69ZAFAv3X+P5ib9tY7/DH0MHWIKdRmAWTMaaOdng0ZNA4BTcpCb+Nx+tUYDjAlv2uI0CBDcbpkzvo8j84ZcAw/usjdsfDMUIa5UHwXNdT2mZoABHty73nC6KbYofgPknjfDZFgXY3aAA15cWnp/kWP5RthHBNu4o4naBAuydhzos4q7OuSFUIiU9bgIvWZ80ArwLbAyLa6IIYUiqFZ0uQgHo4vYsj19hPyo+RNCHOdZX65HM6X2KAozvwpcAezjQhVXxQMHzGW53D+0WjFKucD7orYt/ogB/b1//WQGKUr//twL8hyz9MvjmAGDacWfN5L9GgK/0z5cArXF5334s/WL1NTX70+S/V/rnOTKD99IvLwFe6wV5p3/Km+rcpH+ahxsKSMKujV1pOflM/3wJkPoroE36564jue/0z3ApZJ8CFMxMead//ggAvgQ4niCtNL5wVp8BwM0onrNTrNDP9M8PAeZZHDZLvxj7yeaMj8MtY6dT2/yTAJv0zx8CpHBC//547cMo9o/iO/3zufRLk/75EmDz2ofX0i+v9M+PpV9+pH/aywiKPwlwuSD8MwAIsWOyy2rm/r0AX+mfLwG+0j+Ntb4XP9I/jb3fVX+aAEVJFn+VCKD0zfmf7iVOYb2+6WkjwNkkrWEZ3VCA7LlWyGvtl/goW9zf3/cq7absLcDw+Zv6FKCM3zltJSjINQdC+Gi8z5oIIO+wr9l/bReFEsrCTGjyPweaU8Ecew3uO+52QlcQBRC5mS741VD3acSegjlFNvZED/ycGsYOIn9OhCb/c9CPLsB6LRShm9UT2p+iABfKxEmbCCCckq8I4EuAr9l/K6HUeHiKsTwvAb5W/uTbA/ZszExusJipI+73BvqELsJYhKCvTEjgslqmwcE5gesKeP718JWPKlSwNvZE8G9XFKBWJu8IIPeSh0lnBQrQ9ZmdBlfBm9NTP9mC55qT1J+e8fz21BDw/BqKWDnoBT0AF2EdbGgaDA7ee+2XWLJtHnZqFOBJq1Dsdx0FKN1RlPH5dIFgdB29Z/+F06iGaL2ecj829a+1X3aSKQTzBQq6nrMc/BRFzu0pCv6ntam+MPiu1xP9agJ8mNoZrNpOeTP9b3Lpo7gOvYJ8hACtjvBculJCUZ0uOwlMvcyJ92CXMylWQQe04LkUpdtH0VkXFCAOUDOBcR8F2FosaiB1pxSaxV9CN+g3AnRHHIWSbZ4JoNc442CK0pbI1WEFug4ZbwS4NaYDMJK6JK5vD7B8i90JdF8/pI0Ap4enAEFEcd7WZzx+MOrCzLmWaZMAij9pFGBgo8jC9vKdADoNJnsC1vNFCa0dCnDSeSaA3m3TbBJAJxJHAXIbxXS6f03/AzdfALmI/QJsfY7nrxYoLlPYCaBMhni/fvmVAKrtngKsbnh9jXxN/4NsgQIU4uAI5mh0w+MNe06IgQKcBOozIXadU2LK5QB0OTwITQLoaPUUnfT4EqB37FxAh1lFvBa5vgWoCdMjb0KAu/IrARSiFgozyXdvAXpDhvvLi8sdzN0YRd2Chf/TBCj2O8Pvmvrzqwnw0AuvMGIdMXVPKoom1zmFZXhBAS7ayYoaNx3byFxpp3AsmEnzmYICNBUUYNyeAulcsAGt2msUT6+f+PR0T8Yw92ddgW2OikwPYqQBu3c1EnQ03D7eKxQCe6PzRoCvGOB8P+qmMEtLIOr5iL8ZrewJ7GYlMk2j1IIowqdJOLigqPoTbwh2J+4S0KdYnrVjD2EsSth/3oYoUuceW7A+PwVodFGA64HiNDFAntZ4vpGKIvRoJaSM9m4yOTzvdzO7ochmh6Igo2nv+aaJTCae0PmKAW4EqnPskTcF6dg5RSFHXwJ8SLEGi0e/K4AW42dPQwEGoYH3O66/BOjfZijArYSfK9fufQqwe2fYeicSnt8cYj+56KMAI9vrc88/4PY5c7A8iqsSbjznFx7LRwfUZ2aR72PvScfirAvqYNETXIvgdn/fG70FWHQVoNE2H0PUT9qpdyuUORWCcRtMiyk8yNX1H1+m8o8Q4PD/jQA7A+nvnwL/EAF+9yuVlmIJjQDtYa/vNzHA3WJivicAfqSAviYA/uXiny8BWtZ252uPIwk+JwBSJS3fL/57CVA5oRCzjmC9l3/5YwzwtfjnOWjDn1/9MKaq+GcBCkOD7ds7hZivxT//KMBXDPAlQEPQe2ojwO3JeS538/sEwI/FP/84ATB68FWTAvoxAfC1+Kf9igG+UkB3EVWI8TEB8Ln8izHxd5NGgB8poImj0Gb5lyYGWCZB1Cz++cflXyjZTt/Lv3ws/vkjBtgs/vmaAPghQH3VW74nAP4hBvifFWBnMOx818z6nyxAnX6zAIdxksICMSKE/cV+SyWpdwev2liCf9o9UGTT/ADR9PnmOfx9qTSUq3/LAbUd4SsH1AxRXDurqiFoEULC9mX/ngHoDS0U4HymydQ75ChE//I1A/AlQLfXJ2mopSrQW4EUXRwtQoLZ0vNpd+/U4Pf3KKiXAO1dtXtmo1DsueZYPrs6XWGBg+uUU2sLtN1PUWSXpcPDRfqgdLvJ7xD4na/VPx961YEQRI0H/bun0qvDcX9mT4gvLhOJalHyXG+FjlLfGKHQdnsUWRMDXI/vKlWd/AQru++kQXJ+4Eiih0IFYlLia93HOweUPURbCM0TCrBcVCXAY2nzoKj0OZ0lzh7mpJqkobpEYSsPPH84nKEAXzFAT8HPUUmo4AuL5+qrR34DL7rY3G9HWJ7TTUib9V/CmbJfUdrPnzHQ9igNH6X+jgGuVtpz9c/WTqJEQQGy+/NNja8Y4PFhFI0Ag15P+3kC7Axk+btGqz9ZgLr2zf3UbIwCnDpFmrLFLVdJ64CCM/IQBZjKKIbqsK7BluBLgIGMYmmmAL4EGC6/BOjtdyiq2QmPt9d1JnjXSW6SQ+dwB4sLKMDbEAXodA59oAeh5kD6y3kjQE2KM8HtTc4Z6S52K5jatyz1pBVev2NN/20BmJcA1VvrwN0tXxZEr1CAVBIyAeqpmREps1BM5TMGaPSxvKsRCtAY5SgyM7UlIkQjGVR/teeeMbO3+Ns9CM2r/1jPOk+IPpni/W0eKMDX8p/GFPdvBDhpo5gCeZ2DpnXLFAa5/Y4BktsSy/9KAmX7kQAjl/ybAF8xQPe0w/o9ZPczKPrwxtlSQDGbznMBmGcM0LsFKMDzFetvfBGPhNk3PH8PDj0wFiIK8DUFcPd4Xt9+TvEbHa4SSYPWFRR/ckzdFXtOAYy+YoCwCfD8obBAAWaHKwf/MKhJUo+w5edeyaG69Oc/TYCdoSj//3UO4Jg9ciDJqEOYQ5OMjk8xiogPUAh7HQXyOHXfAmStUTKh8bD3FiC2qZZPbOkpQBE0Ho72KAwun8YQnr0e9/QuCvDhcg024xBF9MoCnQ4SFGDU0VM/ktsr4ly5Clw1UYy9znROTuoVyyMwSXD1xZcAF+5TaHGZvAU4neRdDoJZmfTaP2IbabW7gjsUWivCyFOAg4dOgt5Sqal5RgF67vErCzRY5TasHpYgMESjSknFUHQnBYW5DFciWfZ7BoRyJqPAShTgdoUCXLW5TsKhuRHJpvMUnqaqPKw05UzN7WsOn9rjLIpQgP0+bp+HPRTxmiY1fXR7JkAF+FmmVU39+NEHLdyqgk8NrO8wiAksyufcjHGViBRukQm+FPYFt9uptnRz4CjqWvwS4Hi07MFUpDqer0YBHvECMOuMJe4VBm7PxkMs397H8x3GzKfR5jSCzUZFAWZiMqdj01Ag3tPn95utpX+iAH9vIf9ZAXbl3i/z8r/vfgqY/OCzkq5Mbt0Fq2higC8B2q3bvdbshKzfr394CfCVBZqNU02wgxsT/1qATQzwlQX6IwbYLAHzEuDHEjCv1z+8BDh+LQHzYwHQjxjgKcYHQ7MEzGsS4JnX0vv1D1OdOe/XP/xhEuDHEjAvAX5MAnwtAWMMqlvWZIF+LAEjkzn/zAL98fqHjxjg/rAZ8D9lgX4K8BkD/CHAv8wCbSYBvgT4ygJtBPhaAqa8tZX3EjAfkwB/ZIGyH0vA9K8kZceJDv/DEjBXmp4aAZqKldL3q99/fhZoVx78Mm//63yzAEktZOC39ii2lwAja3gHdthbAr+1UVivNWBeswCDRxvFNJTyqhFgswJo3HHeMcBQ33uU5lpaQ0RWKLJbrGd01orPsNLqLwH2cn4HblgzgYvt+3sWIA88IoSHeuvTqTqMIFrqOAwjhjenQec5q+05CzAQuijCuqr2sDkPKeddBwW1l5MLwA3bPK/C2qfyGAW6DmMUoC17z/dXVA8IlouvGODIdDoQHAMt9fU+CrEboUhX9sIR/MQElbpjvL9In4+E0Ls/3jHA1yxAn3Z2Kj1Z+RkiVcX9twmKStVRWHNXxfL4BIUK7aSEdXFwiD8HPH56Fb5igMnz7YOPO9Y38zkKMO7sJyjuodAIkG88vaZ5yQSIvOWINDHA1yxAps2eMcAzCq+/cg7vFUCdzFvR1ia+QnAfjITAuOD2kicoXrc95YG53MlUGrN3DNA/Blh/84VQAIzmTupn2x38NAF2sZf6VRaBEb+5n+Lz4AJqylLBnY+f0/aMfh9U9RkD3GdLkQyrAAU49XLBOwoort3BlWB2aOUcinH/TOb1ogtES74EyJ+CNI/1gXwI0DxKpcBGh+fr8IZ4fnMpfcUAX0uAqhYKkLmyeSb70XoNk0NxIG4ve4pnZw2AdmeFAHo6wF7EH52BCgSF5HcH7yxQ3fQOhK0m53MTA3Sc4msaYFLeh80SoGAcru8sUBLl+9S9V8uMKC0U4CsGCL3tGUhlPl8Wj11b+hEDfC0CwxZdyyfm0C0aAbqdEgWpXXYC2EH3wNls9FwyddjCz/oeBUhuWL6XALXELFK2dx2VuBBcQQ/Ot5Tl8BUD1G/bmjTTAF8xQGXPj5wNxii6+Fz2QBt0C+6J94FIbpdOAWMlrwjMdBQt32r4eZwfUzZIvgTYvADilQWqtVCQev/0FQPc9fB+9XqO4h0+fqIAe4L49+//+4fEAL977JdsNjnQatZB8UxQJOI4ohBCrPAmBnh9jAfggNkWvMW0mtBHRVBsXedLgNtW9Bagb1zZnJ5uKEBfDntCkwX6igGulr2vGGB0dEbgwVzHfms6y8hRTTSITm6Pw3Az3RLafRT4G4A+gTJAsckLFCCPd3j8S4Cz3JZh0rt1BW8bKia9lTcZHIOgwI7ZekuC6CnA4ilA97mmpleRSSPAgKPb6HQm2BDFmYjPhF5FaXpzSCNAfjRWMsk9FNvKorLgpXcUYMvPZxAWY53z2aUtYvf7LP8zBsiTKDnT6UPQYdM69lJ3OsT6aw9QgF4QacRfTFCAaYDnczvYtsLaRAES+yo3Agy6xyqjpZyjAAdLnfvTcyLROIksCC/ygLvRWMmoE0VjcHcjlYR3Q9nSfbrsw1gKv2KAJ2UpgX18SCngIHhFZf/5xgjhgMImNtZ3b5fj92EM26lbJShE1cUR+GK0UNJw4bb++FKVf4QAfyRk/2cJKOGD4FdJA/3u9Bo3s7z3KqBh1Zc1pS+sP98B8cdVQF9poK8gYDMR8PUOiIaAm8ylGu/EC4YDSv1zIuB5ZxufQcBmIuBrHZgfaaDjH6uANkHAPxDwf0gDfQYB/5gGurU0J7WdYS03aaBb4zJ+p4Fm1jBo0kDNrrmhf0oD9fZ+9PkOiFca6B8JeJ0ZqmC+0kC5n+yadWBsf3Waa7eJEf+fgoAvAr7SQBsCfkwEnIIqa3uLsfcqoGApK+1+4RHbWUhIQ5t7YpMGmj2DgM06MC8CptsLI7ZtaZJ2GDobdtrIJrHyXJ1rQJ2YXUwdSUuiNPuYCGiZg/H2pxFQEvvSr5IGKnxzm1rX6QGgxHGmfw+QgHIo3CGaPiwh3HIPaC2zI6yznZX65QpJ8poIOB/PLezE9rsJTde9GhZr5YuAwglJFQcVEm6VIAEdP78An0++JgJO5BiJorRnQnjt7N5BwMXoQklw9LYrOpWNCBYF3qg/3u99Kk2UqkkDbV4CIUrODiJpR1O+GiOxzpsUz08HlPiE13Nq94S6SQNtXgHYVvIHLC/h10Iwr4mAGwqaENq6PqFBiOX1hvGEhKKmUlo8ibtaDMfvVwAGZoIELGFCuGLfKd2OojOEPedrIuDrBfCBH9DUjw0kYFfkbwKGuYrHF1FewpKXSMB4/VhReowPTRDQbxVIwNhlIixaDyRgvPHqJgjoXpURb14BGMTJDYJQtbkfjZF4yq06QtD3p4K/MfF8rE5zCEc7LO8rCLjbYv16dYEE7AiuTJ0OEtBXuYn3u0ay7jdOAXOl7wh8tdP8n0ZASRyKv0ga6LcHAV8EnE6958S750TAVOkPYIoDNOJORSRDGh/eEwGxE0ACblJLAnV3zom3LKyMxOG6C+PlvxPQuMCBNwScufcHqK2wFGDvI7kmijYEncU17r+8bsnggQSkyeDA3Ytj4vWiYAOTwMHjcawsEif4SgNlZoyE053LCagxOHKvtbIL4vefBCTugUMgnAuSHZ/rjD4nAkLhIsFeQcCJOMPPvRIJeeH3FijSfi94h/Zznc4nAQ3RRAIuovmcZANNQlIVp/dbIMyD9U4DZb5lrchwoJUwprOvIKBcrgUwM34Q3N50WZO+qD2xui+5txk/192s+m8CepfLUCXdVit/p4EG8nJO2rtSegcBj1PHJL3ZZQD2wD2mnjMdZA0BnYFcpO5Dv0pkoIxuoNzkiniFPZCINtZyGMX2iTDruS5qOEQCOmtyE5qVYPqjBRLwaF65652fLxFXn2+UJxcs/6q2/rhsxTe2qc73vf/rV1sKxtwtSzD4tiOw8sAyyvKEwtItFM4Fu9pSRfIGMAoPSIizh+TYBQkS8HKWES7pFIhzi1WY8wSJRTbKnA7VkwG+OZdIEwSc2sk7CMgXtuLTsGMgkdaVngZ6dNsSnp6QgNqil0JWlWeyL7olEOPeTz+CgOsYkFTpGEnlX3QZRkgb0gQBH7tuC6zQ6aVsMJ2eyfzyJGDXQwJuPCTg6Y4E5LMIy5cEtUolbKYQbUSRs8EZj38R0PdVJGYraankFbTb+FmLNATMpWrWBAH5o9hIJOinI+BDR019XcL6OlS5DuGgJ3EGVfJOA11wQ+NcUbG84h4HiVzcP0nospoq2awNtLNUsZ8A3P8YJQTCxxCJOc2QgMctEtBvJ4MUEv2LgP7NUElw7SLxdt5RhuleeQY51wrQEzlKoGl9SXD3abWi8Zq8CcgV7/kSR1EYA46L24J7SfH47p5oAJeWkgYLHPv+Iwn4+7b/LAH73a74qxCw+81rwbyigIU/sT4JeLhY1jsK+CJgmYmjz7VgXlHAhoBCmfJPAr6igB8EfEUBL8eZLVhDZZt9ELCJAibHE8dHz0Ljxpnj9h8zAc3T7KE2a8HcxOeLKV55oK+1YIr+qZ02rwH8QcCPtWD+GAX8y5fAN3mgHy+BPyjPmYnPKGAhCNY7CsgIz9ixmiJhvcPD17LWfPt+CXw62K3+HAUc9BKWXNcmbwjo3k5JEwU0pCXWX2ZFiyYKaPcH27N2jMvVJwFfeaAlPju5cbCrifYRBZRhnzVRwM3F9v5EQAvUh9kQ8GMtmBcBd1wcvwk4to0JS29U/8kE7Hel/i+yFoxOv7lrtSdRBmH/SFJu7vUtXZ56d1iKJ5sESvIAGuOzGxbO1Eq57iDx7qVwg0UmfeWBvt4EwZceErB121Nqzysk2PVIhHA/22f46D/9b/L+pEtZbGsbcH+QDbFCaFKshVQqExaFPRVFBcUa9NefCWiGOzLPt08jYr/5jDOyFSMiFDF84Mp7FidY2mck4HbxEGlP4Z6fKaAfRAUwU6KMZTN5Q6c5m4E3QNKFtqTOmlmgS4tYaTiIkTBmYO9gea1bBao60E3UP4OL1iLMG5cxzUoknT+rOt0mc9Wgl77whAAIEjI/IQH1a9KF+WaOl6ZuvAOqjao61LMzRtIuNgadFNVew6s7Sv9GQHGkGFQq8F48GndtzheN3axJAX26pFx4dJCAGwfJ5sk9Gz+L1SaN0yO5QTxIkIDrAO/ALwPuAAsxG6fMGuLje4XdaToBP1JAN+hoKctPeD6TVooEjK8WC7dX/PmQJkc8vnLCBYsbPt7Oy5GAs3zEGgL66jsFbDoB600Qi5FpcIFV7SH0fR2Pb7+vUkztMfs1AvK9Yfe/EvDfMQtG/emtZYa6PYN1q2ap1HWgit4aNp2ADQHrNfA1ASEWqtkmf3UCwmB2eqWA9C4haThzsSFUQALSskRY1cNAn9LtCVOz9+4EVJgrgHWCknmP+Bw3BDQf/D519SHeS2b8JAH1ed6n3n787gQk1EUCXjRbJvfr9ghKcT2k8JSqVREKX4A+R3K6/eGgJIqs9cHKLCRO1xxW1axdsekEdPvj84uAdsxSAqmI3yddPFJ5iwR0k/AYNwSc6Kcjg2KIBPxKAaFHkEwxd7sh4di7E/C5X+Hxi+6BwCZAAprJowt6oCAB61kwvtbqAp2d3wQs9u4N770BieZqSOZmFsxSLlnTCch21fBS6uSvOtB6FowyF66p49rWgBjGqWhSQDeRFyLZHasUMDdz5s2qutPtCQkoPbJ72hBwGa3es2Ae1mJA0kLrgm0Ut7S6mv8eAfme2PtTUsCfJuAm8fBvJD/1iNe9IWnOJRLHMxwkwkJINjQdh68U0EmNAqjL1dM7I5G5nXPLJ1uoZqEctwoLraczo6tbPoJ1KgxSOIxAph05VYElBpKoCBOfxnaCj38ZqRxL6DojaEEFQpcgGflBqySXcRs/I/ZzSBy8MRRpMXgTMFRVJFTUnrZAk3Qkn+si4YaLUQusddnnXP4wKZsUcE1VJJXyxJ9/7t4poJ/jrd6LgFu/w3nBGklbdwIuti4StcdPDKLJgglBS2tx7mrrDGj/hASES0+tKmocmVrtvgbBRkICmkw60p7WV8GJh4O0ISC5RO86UMFAAroDwcD7gA4ScHTHrzUzrepoq82JfAfPdztcEmCXGMnmdIoXAZmtCsQxpvj97REJ6NmCzPz2EUl+PaotGB1cvM561WbF3NjxoGgnnrlPB4mXnCUNomyExGaF49OBxlW/v0cCdhZIRJvZSO5lLnEhdNv/TgL+dV363xJwOOh2/xQC/vQ/Azelu3gVgk4ulv9RCNoMg6nHgdYE/D4MpiFgXQi6DXsBZ3TiR9YQMPUDyhnPrQd/KwSth8FcupdJ+p2Apucg8WRZmjcEtHpTt1To1b5+ErBOARsCkopMdSHoZmrKxFQNp/O3FFA4SHGTAjatgHUKWLcCfhSCbolJXq2A9TCYOgU0HsfH+GMTvO4H245y7W9mTQpofSsENXvzaKOQU56+xoHW2yC+EzAdJcEnAdtjfuGcREd/EZD2qqryIagvAhp8vnSOnaf2SgFbKwEJN9QZZyxWSOAvAn60AtYpYFMI2hCwGgZjbCH1PwpBdWHc6/waAYeD/vCnLq2/nQL+dNHaMuzvYaWUhAs2d29DuwsBSTeOLMLMDElRF4LOeIIEHLAnpfZVKiAWDyYL7/7jVQi6cDdjzifOzmgI6FQNOE0K6LSldwpYF4Ka8+UTwIcp58+JKyJxCJIyMpFQe77M6GCWzgFyhaZMcHavQtCagE0rICfkuypF1Aizit2Ytg7cGVifVMvw3HJDewskHJgFPp9q4PHkloTPpwwsLuB6uw2dTdIuAEgqC10Ziel66WsdBOM78phaRwGf73EYvdZBjMW8A2HwGBN/qFStj5f+ETxNRELFFH9/m1bDVvRE+2wFrAkY7Az8/XodBOMVPH5rjM/fWkU5zLeXceqfiAf0uo86sB6lUy7UFxUB+0t8Pu+scf6ti+f7LOVIVGFvpezRxfdDX0anJgUMd49nTNs3CQnYfSBZjS4+3ihL34Wg9TjQuhB05W9NEojGc0Z7XfsOy2UHX4/rK/GvEXA4+LnF1b9NQPLTt6vt2xnIZJCloBwESvg9PwQjjBBP+xuSo24FNIqqNbAuBK0JaIWbC2sIqNHVqxDUPbtIvJ7yQLJpcCDNONDFhX+CHUbvFHC0NQWQWqRMHdu0Ns0+CDrjEWLKYiaSw1LbwKRvHMjHMJjp8fEeBzrMtRNQ73bgmhSwJqDZviMZHcsYfBJwsUWC1cNgVHJ/74K/tAO83RO1lLnReNEhVn//fBFwfp+9CEiN/Jg68fm9DdBURvcqpZxvyKjfuoGuaPh6NHGIr2e/5YBIcGCwuFkl6WndDki9ioB1K2BNwGk0uXIwWOL57c6CO0w6OzxfNBnGTQqo7qWSOaW2NMjwusXz87jn9a75jBzaSER7rVy5JgX0S+UBBiKYQXrHrw8LJOB0n+eptwvPVaHutt8UgoI5rYbvVK2A8ml6TsFI8efPF76L7+8MCbjw8P37vc9UNWD9zyDgTxeC8je8RZDnYY/B/IGEcbyqdcyUpJRNImlDHwtvCKaTvwl4GqVIQNYRq2XlEyDbKsWLzwSJ546QGHUKOBMSnnh461eRK1chvtlIxH4u+fSg2yMIeikSxQ2nGbG2SMDgYg9Sb727iaRYqSUoNjdkTrtViFSj9TL3asz0LS9KmpntFhgbqc9BO5EMtN6iDdadHzDw260OSSYVAc2KgNMeEjCP9DHMLzMlbQhoF8UYoqTTZfCoxmXqfEoh1BR8fG3bwn8d1ki22W3fJt6liwTcREhA75gjAftaQamRCCNw8ruchuONc6TphaiwSEY8czi7ODatgDHr4/mYZsWrEHQ1pEjC804q6b6PhF7ABZ8vGxQZ3ScchUieqGkIMr7e1R6P31+YwisFzITlCJayLbNwuXE2VN0XEvjVOFB20Aqf5tpoWJ1mnmsIWBeCOvwMSblI8HwPoj4er39EAiYXfH9iq1BgPXElzl+02993rPw7CPjXZ+h/S0Bh2PmxRbu/ngL+9DzQhxu/ewHzYaasF2zunPiR9dkL+J2AHylgTcDzNA1fBKwLQT96Ae0Nezj3fd98EfAxucybeaCG7ku+MjV0xzleqPoi4F0ukEiPC3sR8GsdvC6Ot/QzBZyISKgvAup9AvSDgEZLQMLNR/nmk4AjUZi/psFIVtWLqKaLphfweyHo93mgJrfa0Y8UsCFgXQj6sRGiKQSt18F/FYJm/AN//7mTN8p+7Kz+lgLWBGzmgdYLAesUsOkF/CJgkwLWhaD3rxRwoUd50wvYpIB1L+B2eDZfBJx1WPJKAffrtNMUgv4PUkBh2BP+kGkw5KcnLPU37ADRMKYklNpVoeRVekDIjS3GHp3di4DOwEUCrpwdbXoBawI2vYB1Cuj3/QlhfvQ0mmkw4RwfKDxevIweqX0G3/PeBHzeuSe4S8UhweGKX9f74MNthoRa2psr1ZbCAmLLp69eQJ9flhCl+BkPaPX1sd3fAbt4GmNZRx3TPS+cwQtnNA0fsXyku0n/lQL60EUCyiv9PwhYp4DOdqOmfitBEh1NpwCfjpFE46yEhoDuwNRfGyHqFNC11DEJi8t2TM9BeoI4Tm0uWE6qjXzVNJi5sMfjuTPPbzZCNATsL/H5z2n6JiCSMKbOvTjCip+P07AHSMaoKLp4PkOHMMfxOvRJqw2EqTxiTHkgAee7ooBIkPD4mYWPf1zj6603QgS8hK8n8dkVHNMYcWFiPn1arCMkbb6ZpCEVtiL1Lwmej55uEjbP8XhvDilgZVep5q3j/h4BheGgL/whBPzpZP3kPS5gFcs98ZQ2EgXsFhJuNrsyh6dIpjDaIgHp7EpcWbc65HZ7IFm6ywv7mAdqFsmdc/HWdkMeBAmoqOWBOc+JPSZe0eKaeaBuJz5nJOxMRNCTSclBvD/HxD1UKwHp4MDc9pyXSdJVtjA66vj79UrAuhBUCf03AUtzcgKtX01rqVcCLlv8Hcb7yb5KGJCQN1V5EzCdIwG/egGbeaB0US1434hpCiVD4o6KdwroKdnsSKxHiwfbzI5csxKwLgSdHvQ7c8zCzJpCUE2WkYAFwecfSiskbDQ9pF67Ti1zJGCTAtYrAeuNEEZpXtOGgPn2UTa9gCA8zi8C1imgo+9tgxS9vQCTxzhPGwLWhaCaQPD1Wy083h2/fTaFoE0K2FXxeCx7dCQNAXuPvwhYzwOtewEVGJ9T51T1DtYEHEVrPH6jN/89AgrD4eC/boT4lxDwx2fsUu8OlpP2OGfHI0layjsFZFeCX5+ynQDK5NpGcl2cMZVNTobASkXW9AKO8eoJbO0jeZZ5VWg4uugQr2UkYHRGcoUeEnA9OyssOF0cJAvPRjDXI5Xzu3w7I/sISTIfDnkC3HVKiRuMHmDv/CGH/xqXMh0VFwuiE6kIlSQvAk6sZECc+IgEPLmCBEG5HKRuViAhd87SgrW0Q7IVZwf/3TeQgE50UtLQxrsjOhunNnjTfjd12ncHCagntCkEZeauNSPsKJgQR1Xh622PBJwK3JuA9kOSqRA6SLIZIAF7SyTfKNZV8HN8WY6l49d1LyD4AyRvucHj3Z6QlHNhhDeJ3RWSkFJbaQgYTIqqF1CTKKxOVWGsv3JEmiwTE5bDu0g8sJCAEYekbgio8dV0HiWRYRnEKgnjc4LHT54CWD11SBztKMX0/NBHwBbzdwo4a5FR1eMvkcAUkYBKulTBm8sSx5bd9fctK/8OAvb/bwgoitx/3wn/L0kBf3rb7hcBjSMq428pYE3A3Wk8ehWCpnMh+Ns4mJqA/zwOpibgRwr4QcCvXsB7dJc/U8D7JPM/CVingMYzUHzlvMzIZyFoTcDbvFSIVfcC2gMHybcpJy8CfvUCfhDwPDb1VwpYE/CjELROAbfCyXqlgPVA0I9C0M3G33/2AnY9tm8IaD0TvIh9EfBjKWBNQP12lsuPFLDpBawJmCQ340XAOgWsCdishPj/ngJaRSkfGwJedh2Xawj4kQJ+FYLW42A+CHjptckvE1AUu+J/TQH/HYWgP07A51U4IAmQUH5oI9mMp/2EULpZzL9PqvErvI4EPOhmGpoMibdMHCTexDIZMy6PMVWZ/oB1eZiQ8FCtQFgGSMK52UOSadwuo+I2v0BAZzYX3i8PkWrzCwcz/jjlWH+NRBEuaQFBcNGY357LJT2uKgKaA8qF8hXJ0j1UKySm/jsFrAkYw1ZLg2E1sHTSImeIexPKBSdaXml5RwLGkzWSc72rxsVcCRKQTm0SDvZIJqEj9SAu2irHtKMXU9NiLwKyUoUZPSyQgGtzoiMxe++VENFRHzPfXG+BJkfuBNEuwdfDL3YvAq5zAY9na6svAi7v0bsXsF4JMZuVePyzAz7fxC5OEJitceqXVWpXExDvbBziry7PDrXFtANB0hulTQrIcgGPD0XBhdOkWjrY0i/gpu6UsNYRye6tLlc8HkUnrHdGAq6Gl0ezFDBk5CnTpGOXeKmdmSTMd3i8MF0WECobJO9jrmx+jYCi2P9TtsL/OAFXYusCOt5EMDfsIVEO25bQENCF1mJAIuX2AF0RrsThVovyg4CuI5pHstntq+F50p2Dh7LIyOqCBJShPKRuvyMYJB8pHGjF/E6acTDj2UoE8jTK1OWvSMZNV0FCpv0D5+WuaZDuubUFWz28CTguzBcBm17A5Wp1AmPB5a+BoB2BL0DpjQ/E9WdIyO6N78NYNW+p422HJUmDLpIT72RZsxRwMJ60wDgEKQfmfCgS7YEErLfCO3o6uJKSrwaaStsTawh43k7aYIbHO/NcHsm7KKut6vLunQLeeCSg5V8OnJtXqWXXfrwI6LZ773EwUsu+pk6XXSi5+d3HqxewTgHFLhLQaK9L5mndJSVKdhJg2reOpFkKqB6QgMZ9d+UcY4LHe7W2HOhmD4lXp4APQALakXZkbl6Rs04B65UQ3jXAx2/NV32YhNGZ8+QlEnB/2PdgynXx/Zhcze8LzH7yM8Xzf8pSwJ9OAZfRtAASzPvMOytImO25QALKTOL8qY8E8e+LIYxJJBFWp4CHQlcgaHliCpMIydR7pgrMTA+Jty6QgDsfCcgiwqcOt0ACPuxCBcbHSKLtIvHpdZ2/UsBmHIzcQwIyPuVTyCbTMTmcrCcQJRCI602QgLdWbgK7ZdXa+UHVS3e4t/EOUh6k3qVaUZE71YBSIUVydjZrSrhhRUDqvQnoCvYYoudYSRlx8fH8SW5DlHV6+DeVVCSdIQHZ/KkQP2C3DZnbSMDZ8omv12olA+pv+w7AisfHi2QkJ68jYVcKlVN2eDpHJC4jsLzYfOrNKxKWfoTEjQx8vrUpdejDQgL69ISvP6gGjF4DG8/HtBqPc9tKR5oNdCSoJat4n3BKRHqOkYDzEcPz2xkiEe9+laruJJkx20rw/dhdFHD7I5WFp6LqBbSeIhjXcphCJCMRifSfBORlXYdIdZCAziCJqbeUVFgoKRIw1NffRyz9Owg4+D8hYLfDiYOf+r+rv01A7odTQMPZ75zz5Wp/ErBOAY1OqcqKX/S3DQGbFPCLgEaugNGMg0ktN+L+H72AH1sBv08EnYkpacbBaO2o9JsU8KMXsC4E/b4V8CMF/NoJ0RSCfhHwnwtBv6eAH+Ng+KEETS9gQ0Dz6MYNAW9PfpRaj9szawi4G1BCvqeAzTiYVy/gX4WgO0nKmnEwH72At82REnMwlcWGgPVWwGYvfD0OpkkB63EwH1sBe6bqK6kR0WYcTFMIWhPwyC3dz0LQ772ADQG/xsHUKaDVK/Rf2wnRreas/SGFoD9etBY7JMdLYYrkWjtIwPO2Ss26Q4v4Cw1Js4RlDsvxEwnIPXaUjg5INmd1N1mzFdAInQeEs3BCfCdTDSpOuBJWXotyrNN/ZvR6S84wsxQk2TF1RTq/S9xrK6ABSMJthCSBWa5xfmLJHdo5kCVAkWjsIwWsx8H4vI2EGSZCCksma1ywWSGxtF50AWZsNRLs11DS8IAEjVKwuYB5SLgy6D+RmLnFMWuLBFyN7B6suC4h4Q6QUAfdLpqtgOFIkGc0IHgHOM+Z/poIem7lHfCkw5gFo/nDp8GYnMBt6W8ChvLyAUuFaVyTAhZlcodoob8J6KyFGzhzDwkIwi6meF96aQgYtlQkW03A5ZIiAU/DZ0nbAyTn4jwfpcEckICDIxJwGSyslK3KJ1BeZNemF5DJ1NtQLSL4+JeuzvxNNT7H03Mk4Ch5j4NZucUD3PbJJH5SEfF2Q/KGLbyJCYe7bfZbBMTPVO9P2Quvyj/8mbrvtSvY+Wafeur08iKgwVcEdPZIhjI5vQjonvbVhMy/CkGbFLAuBLXjioBD/l0IOlULJN1GRAI63qTTELDZCy+uH2IzDsZNZGtDLAUJqEb9HAln8GPS8vgdjHQNf78uBK13QtTjYGCuIgFpVznBqCqUdPvVFr66EHSc2HhRuB5NSiZbfgAj8Yyk6ynVDoQ6Bey57xRw1Lm1QdPHGfNugKQy+f0TJB3J6GZLo2wIqBnS6TURtE4Bm0LQ5YK/kllLu792QtR74eteQMLOOYGAIlnrQlCbbt8E/EgB662AbBU8YNS73VPvPsbXLyWPFwHBXdkGWRt7AVTt/CagVHYHQOzshudfqwj74LtA1vM3AR0Zj0cb7I8MetV4m7G2GoBO04K46t36DwLeJ/j7j+OtB8p5cuO8WYf/NQLiZ2rwx+yF/+n/VcluuwKMYdZPm15ArpNrsDBLKWUaIAHHg7MAhOhIiJHsAI1WktwQ0LXFKgXMKpJYXbwJipZSTFeLag/6LB8SBz95MrUzAYmkXBXGJlyB/05KSMSPFFBqS0hA/OAQ97ZqA9lFUw4mTk/goGUi2ZLtxQLnqVW9dEwqKbcYtsFetAaca3bfBJxPLZ65pXIHcjtUBJwgAcNbGwkYx0jAYHBW0kDqyzItqsLQaH/tMffoJzN6OCwpOEJZbTX0J1mTAi5ST2Lh+OYMqFEiAcOFqTK/PU4M+lwkI/C64TsFdGWHQJz18fWSDZJu60Z14SW+3pqA7VKqxrsE+PiRhMejJX3SpIBhOMOf93sECTq4v1PAmoDeFK/kzm5XTRh1Eh0W1uZNQPeEBJ89OyphnIXE08dDERSfH3KeXeL5D0sk4Gx6QlI6fST3fM90JOwd37959f3Wqa/i8YgSF7Rb7X8nAfn/GwJ2u8Lwp+rBf30t4A8TUHKUzDn14zGzhtslbQhYj4NpCPiVAn4QME83hDQErMfBXJX27P/HXsA6Bax7AZtC0LoXcDum0msczBcBm4mgNQGbQtC6F/B7ClgTsE4BGwLSnGVIpsH4cyJoyvkakmfUN/7WC1gTsCkEnXaczcc4mIaA38fBfKWADQG/UsBXL+BqGSEBwfwcB3P2Av01EfQrBWwIWPcCfiyGr1PAZiLo90LQmoAfKeBXIWhNwO/jYJqJoM1i+K9xMF8E/NVewG631/lTFsOr5IeXQuwpQwLKpUaaFDCeR09gJ7BYOHCrFDCJcpgdeDP11+rTaHoB6xTQl0t3TKfzCMll9N8EjBQBv3YrkslUPdJA71/AvwRIpv5gK9LFongRsCkErQno9uQRCVcODOh4aS8hOu+QgNeqUJO1UiRlkb8JyDT0nbMmbwIecyRglI00xgoGHWpoSEDnWdopG1Rr91Zt/ZUCNgS85U4PZjOOMP8yx9erG85rHAzbyrCpeherNXo9nWNsugN6F9IOrOA4ZiwSkIC3x/IMMbvj61mE6oy2uukDZuc9EtZIkWD1Ynhm9t+9gPdW/waBfLG4wKzIWT7yK7ALHXNsH+Dj7xb4+OyaIwEXA7VDZ5u8Cwtjq5NganlG0wvod0UrbZZCbPbRvUkBw8jFx9tul3eYRR0kq33A54e4ePcCfhEQWh2TBXfu+UoBV6IyZr6kb4+/RsBur/unLIZXpR++XZUm7hWMINtz3mWEZOvukYCSsrimrhsgueoUcHSPr3j72R6+CGhDgARsb+cvAqpT+c55/ZN1JCaH5BozB4lGVnaVV8+7nylgvKy6g6oUEHrucEMChgTUhj38+V15GpN254G4knd49WIdJBWXVONjJt6NOKyaWDpyb2ew+E7ONUshpG2rBKW0DqlT6PMxcftIJmNxuqXegEfCdaIukvPwfBNweHi0wdQ3WepsNxeZ6C0koL08Iun0apzMLUHC4if5xDVrAaOkGgfTze/Mm6YmknPYun/2Ah5bVSHo5YjHS7pWSWyOfxeC1kshbhXZ6nEwcB/i8yV399mMg4FzgATkb+8UEEz/gq9/MRfxfBnHFBYhns9shqSdXPc34o3WePwk0HpAs+zdC7i/ViTd0WPq3dqLKwk5JOBoRd4EtPb4+NMjQwLCZTggVK9SRf18Z46knTq/RsBury/8KeNgfroC7HqdliAf3QGB6QhJMjtcNFjL+NkNWAfJUY7vAsh0IRF2Wf2VAi5PYgrbaWvW9ALWKWBYZNKGTh3OAJDsYeqcnki4pyARgPVaYYFuILm4XNfxOueqXJjb9yPxzn0FVnZ3mIKar2ekf/Hwb5L1ReJkZyTbqle8CkGbXkBKIwnW/S7PPKpLYzoOiAQz986nbqBO/VcKWPcCXrxqwmYLCbg4mkjAy/mvXsA93pe4JwVJZFxyCu7xgY/f2U+uZAeChcezk9JgukICXjgkoL+dISmDnmTQtU90WO8HSEAm4PmSh0QFdoyH7IOAblCNv5E1JGBdCOpIA3z9sY9fH1YXArPtFJ+vvCdHOj7ZFBYHUFMWdQuRyvjJBUdctFhDwLoQ1F96csqGIyS64gsqrPQhHk+Xq8bB2LsWqCtLYE0haJ0CQiqoXEBBmlE+c3SY9RWJ+YWH7w+sHfz9xQzfX7Jbx/9KAv71/1j+twTs9YfDP6UXkPvhiaC96XzvXBLRYgZZ2pmSDeyTs5sjrf45BRyNhfknAesU8J8LQb82w38fB/ORAn6fCOo59qrpBWxSQG6SdD4LQedKNnbuN1fizK9ewJqAH72AHwT82gv4zwSsC0HrcTBNClj3An6kgKOMXRsCNilgnMLJyScqJd+XQjQE/J4C/reJoD3e3XyOg/lKAT/GwdRLIT56Ab8T8I73HlyzFOL7OJitv0xfSyG+9QL+bgrYG3DdP2UiqPrDBIyWFyRecNVYeI92Ge2Pl69C0DAzqxSQpDn47t5Mw2ymvgi4Tkb4dT0OZjhEAq5lbULYVX6O6XOEBFsujki402x3pIotXWCFfOPCKmen1y6Sx3O1KcdC/iHS+zwpqkvHiPlLvxTpuUhWsJB07VUIysn5A3zZfPcCGrM8hVXPHpGGgHBOLhAGay3155vNgO71qjdRlezU50i1J6/LOAAS28QvdHx9NQFXnkpS3/OfGbXHUQGB0RqToGVC1qSA/nphkKDYPYHKHtcFvEKNWbDYPmZ0crHP4Jbem4B0jsTCz/GIBU6OBFvmOZIsMWzW7AUsCuEOjqDj8TsSko3GyRWWUj7mmkJQZ3XpQDDhHRIMbSTg5YEEdBxNZ77eViltcwWe78UKCbhbIsldycbzlUhTvG+9eVXvpnOD2WVpkLC79l6FoE0vYF0IqklVYejDQ7Lbl2rPYlUo6xRrJO2+/fg9AvYGHeFP6QX86RSwJqAmHQ+sIWBLfxPQabUtkWTB4wH6fPFOAUuH5/+2F7DuBQT1tMgIvsUiWBpeypy8tRwTDswOyMbyTlwvPx+J0jPbMDmfkYCT9Lwh3LXqBXyGOfPuAxOIHN4yIKqKV69D1YtYp4DNOJh6L+Bjz59BY/HxtRdwcOPxJnpxOiDhwhM0BKSFeeO8g1kttagKQceHK/7+IUJC1gScjvmMc6dEoM04mCYFHA+NDpFTJKDUi0+cc97h6104kzbQ+HJP3fDGl38j4GVZFYKeNPyk1ylgsnq8x8EYBzy+Say8xsG4asumeHw3/H5ngGReFfj6+48bD2O6KlPXHyMBt72VCKNQRwLyByTgXMXXY8U2Pl7aRwKaUkW4ahyME2ZVb+ROK0Ad7U6kKQStCWge0jvXELDuBRyzId4kR53FAN+PCRK+tb4TWE7M71usf/Iz1fuxhoU/LQX022EJ1mE9YM54VxwpJ1SFoMRDIvDHamLl4iyATk2JBNHZAdp6MgVCbyamTS8g/imrsPAyvAnaCUlMp8+LDtFiPEzd+wHJ1U+qlKsuBL1AMaOdma2DN1ghUTY+EtAo8WrieXP8+bBAAq64RQ/GGT5+Q0A3qAjYHyGhilIq6QQvfBBaKc+ch5+M6VTXJYA5x3Pu8dyekeG6ImC4QwIOQiRgeWaThoC+fkeS6iVXTQjNqxvFjRM3KeCsrCaOiqtWh+RcRUDxKaW+MUnEhoDrrY7kmqbFuCFgZHBy6sOteBWCrlsKkrcm4HCEBJwtBu8UECaSAWvLxvNzy4oOHR6QfH7bfxeCin3yKgQNwhs+ny2l+Pz3VSt1xF6RUbrH87m8KEjObook1Dw8csdfq8yXptU4GDJsg+REAucOaYIEHzkjWI14NQ0NHc/34CqNYFFwEguoggTky4gACywZST+ffp+y++8goPB/Q8A+z//YpfXXU8AfJuBt0s2bQlArwN9SiFHsGwJal4cKnwScmmWnGQdTE7DpBZRFFjkZf52/CFiPg/lIAWsCfiyFOJWXddML2BDwaxzMfyNgMw6mJmC+A5kzvyaCfqSAdSHo8ZpPU70QHvFnCvi1FzB9GMaLgDvI8XjONyRr3Qv4QcC6F7BOAb8Xgn7vBcxXufKfBFwZr17AuhC0WQ1fj4PZkdz953Ew+kNBMtbjYOqJoE0h6HcCfp8I+r0X8PtewJqAdQpo6fuMKv1kGTQTQX+XgH1e7P0pKeBP9y35T+kIy+iBhLJN70iLMkUyLX0kh6gjcWoCLobHNwF7Mithdnbf42Bu6/QBi6kwIX676p0bXvUHxPcJPt5qjI/X2tlXCNprm2OW58n07DAkFcnwb7UmYN0LCGcdCTUKFZnO+QsSkK6QeBN5F9MnrVKs1dji/JvznNHWkkth2TdHKWsPdi8C+utSS8Otir8v3sgrBfQvjvci4KJc2yRwpWpVPb/sQVTIlCBL1eNnL2A03RzpcY7HP/MlI/X9CxJS9JGAy7aHRBT325gKQ3LGW4GHzfn9Kx7PddpHApZslPo77unT4QkJ6GhLJOB5pf4HAUdzJJtMnHuTAvpKVdhpizaex3jiMN+H3YBK6qUL6/NdTwMzx/NNbFIVqlZ7DddHJN5OSkpYX3ZIwFRC0vJ3fPz5eG+whoBdmXvCYrx7E7Cbcg9w/buZslboxVQf4fs1Xy3HDG9MttdfI2B/yIl/SiHoT3+mIn51Az27HFI3yG2D2KKCt6fh8E1Aq999IElaV+KNSySOOJvzoJnTS9qkgBYgMazjpiANAfMtEtCYFznXELDfDjqgP1pIwNUUCSgeq9667v7dC1gXgpJxmKfusuB9klmnDGhng7+/EvH5DDcQwFgGNwaTamlFTUC9tzqyZikEIa0Sxo6eE6ernWZNIWjdC+jZWySgskUCTrQSCTXKBZkkm1UbVHe6J+5jgASk3J4DKxsh6bpzQyQt84QXifngzJzpEx/fDly8HZyMq1Xu5bxDbtq2AKl1rH4+WhyJra16oMDu+CoEtfhuB7RTgqTcrYcl4TZKD9Tn7ZpWm9YM0i/NLljm4k3A4bJKAQctJPH5iufrep0joaU9ks68v1NAbW3ciEsLfD8iEwlXF4I2BLRKE++1I+WUOqf1oiRjc9sHja8KQW9rPL9HdhrARB2cOVc7nEV81QEPIyjvzLvap+9rrH/yM9Xj/v91HExNQG1OBymQRYIkKbgRXlf2El4X5Gq8SUVAjRwlwrjnXylgWbwLQQe2oAADXUlZeXQ2NLerQlDeEfAzqJaUBhPySgEZP0aS8O1Uf00ErQnYI0hIl5Pw53d5Oyayve6BPuBFzp20kYDnCAm47O2RTExMSsokIgHbhXzapICFgQRk6XzIvFU8zT4I6NNFlQIyZwLx6oLHt6zizMvMRgIGRT/1kgDJVPcCRj21evzebUCePBLQtYjENb2A04PgQLyYIynbigQfBGTUTa70cEwIzApTIK58RdJRY4nnb2FUqWenKOktJSaEcpUKbk9IwhknabBg1fdrAqKMNYjWDzwfiym+3tsgtyAEpU0gtPH7nTOeT08ZyWkwv1aFuWck3Cwu3gTUrWkbJlMqEmdlFBuKd80jCLmFyvnLLJnRhbnUIT7uJeYvUiTgKkayejsXCXi44Pn6NxLwr4/I/5aAA2Eg/iEpoER/eiJoyz29UsA8Ejr/3AuYn1L9RcCvQlCL95EY9TiYuhC0IWDXL1YvAn6Ng/kg4FcKaLi5kylf42A+CHhxH97fC0FrAn70An4bB9OkgN8LQetewOuypb8IqETVUotvhaDNUogvAn4UgtYTQT9SwO8ErFPAS3winBmF+vFNQDA/ewE/CFhPBP3nXsD/kgJ+rIY/xVP3byng3/YCfi2F+J4C1uNgDBjkxq8RcCAI/T+lF/Cn11ibHDmCf1Y0Lsg6SIqagBFoSMBjG0lTBvmLgKyzR5LI7SqFYiJ+XY+D6erOi4AsfCJ5enMkWFg+tFcv4G1NXuNgGgJGetFpCBiWXUWkIhRIyn0LScd5SDgiSGuI5+qIMSNDgjInfxOwLgTNessUgoeGP9+zq0JPzrnAkoyQjIWAv88dqxTS2CLRsuUOqJDoHASr7X+kgJFwpXjpE59Hel1FBRIuHpNwdy6P9Ha38fh7ChLwPkJCDkb9Lni8NWYBe7ox9RMk50rvIxkHKRJwd7zg8U2WIy4sBDxfYje9g0tO/5EC+uuelTYp4DHRi4aA4Wm+82moS11YFKLDgkfx7DQEnBsPnftMAZ2HxYW9BH/+tohKWBadKfGXQrXHMXTw+MOTwfx+X/Xp1O0jAXfBJG32AnrV+/FBQNcS8P2am/h60of7ewQciBw3+EMIOPzhzxR19ncY3ceHtJkIuvMUJAhZXDkv7w5F0r7xD9D8zZV5XWfRIdJiz4NOBxfmLif8tRkHUxPQOSiLVyGonhdH0hDwOFohefbxnXjD1jAjO7UnNUshXGhbr0JQM+jmXLVJbYaPst/DZL/G369TwI+JoPvJUiYC98CLwHJXFUrurSuxooqAEy1nEK7mM9I2HwOQTmckYKEgAQcS32oKQd0wQUJuBaWNxM33zFPZ0mhSQO2QI9k6pSkTmCABRyQ6p00K2IyDOVr3FNaDUwcJ9ngR0D1XHXtxhK9vFMtH5g2yxYuANN/g492mSMA6BazHwYDUwfPbSie9VwroV+NzOvMbDxJr4/noZni+wFiJ1e3niTSFoHUKKMfajTQp4Py2GrwKQfklEpDEZgH2YHNKwbmfX4Wg+pXg+zEbVcSuCkFtpX0hTS/g7ojnRx9PfpuAA7HL/dQowF8m4OCn/7fKNFjj31TZ5YlzI0ia853TkBy+xAWOiwRpTUZiUwiKf9aJTyd+ouB1SBG5ZhzMZIEEDPKDkoZnhgSpJ4L6Q09g7jySKV3vbfqaCFoXgopuYUAoDVUutAv85LhPJGDI75CAeLeSEbrc9WE0HLaIm1fjWyZF3wYm5Pj7NQFbvaWE/y6vh6RJAW8hknB+jofMHVWk/CJg0Gkj4R4UCbhaxG8CciEZw0qdD4jj4U0gPbUvFOCcKsTv9icieRhvAvr9ajX9IkICzryq8HJRERjvtHSA6U1Ow2VQXKmy61MIq9cLPHWudGr9RcBwjuRr4U0eLCmPBOzYRYd21ki+WXrBm8a6ENSfRhRcdaum/sJCApLhxYJAJ20GZeIc6bI6nxDv8fkSscjoKHLw+WCMr+/ed3xK1L6E1+WnmIIeVMQ7IwFdwVK5IImdVyFooPFIwHOIr3d0R7LCIJEZM1vrfyUBv24Z/7cEHOKF9U8hIPm1FPA7AT9Ww9cEbCaC1ingVTxKnxNBm17AZK50mkLQSwe0Vwr4tRTig4AfSyFqAn7fC/iRAn7vBayXQmwcRyXmLtgYymSTOp8EbI3YsSFgsxq+XgrxUQh6Svrrz4mgX+NgPlbD1yng99XwH0shPnoBI7BPzmllqJzBe/3yvReQWK8UUC24q3Nt58arEPQg6TvnYB60z17Aj9XwNQGvB5m8UsDHiUWf42D+cSlETcBmHIxQ6uzvBPwaB1PvBWyWQpyUvv9rBBxyw8GfkgJKP1wIqs+jI8wSHwnVEZFsa6vPgZN3kYCsVxU2ji45xOLERILp1ap1L0GCkJmZBtFu+0oBvXQ8YT60kWT1RFA4myMSejf1SE979k4BWYIk8bdJF+LCe6eAxfRSwOIWj1K/d9/itfhgJ7C+5aP0lQLukFjuo21xjNtXSxieLMNLXW6xZiIocQt8/IOIz7cwXIMmy4qgvGdzQa+aoHmKohcBw/3Jy/DnpT6sLy5N2WKmXulkvSzAiW9jEmgUSuqKSMDAJwYXyhYScM24LqxuizEL4bbd0MeEncF7AJKx20YC4sXtCctlWydNCngx8jtEJ8Fm4ZF/9wJG0vGdArp9roAw58ccm1epXU3A8GI7eP7i54DavQIJqO3eBHSzaslDRcDAV/D5BnskdyDOpiS8UDWjyeNSglukBudPJG9GOU14QtDNJimDPZ7vqYbkW2kbMw1b4jOm47zak7hxqomkyaPzawQccmLnT+kF/GkCjtPTHSztfuC8Y44EWZR/ERDv5OQmBaT7HRJwu7E6RI2RLObsckmbiaD84tQHvHIgOWITCSiYNwFGu78I2NlUq8qjzR1vJ2UkSp0CNksh6kLQOgWc5p0jc/3CjMmhPT+AMY+ReMEVCbgigQCU9JBwSYDHE5/NMxjyCI/vsENi1b2AUy7LU3dK55umELQmoJsr50FDwHoiaFMIejf4Nkzm2p4D9yKMmxSwWQoxLOaUnLXbEEy5c+aaFLAuBJV293vqcUN+QJSpUoDSvt04xxoOjwSUFb6+RMLjdeL3RNDpdI3PH93x+K69qndv5F05ZzQRDJIKt94rBawJWD7w+YwiLjn3hvfTTS+gcSYnBqc1EjCMW69CULzpF2RyEpDEE/P0LgSdH018/bA+kyYF7LVWfaDntCBecqiWdNhIPvOqXpgzqVLEWdvkgQa9O15krYX8awQcVnPL/gwCfgwE/ZnP1IGFT1C4jE9hLyA5uF1/BGsFCRTOAiTgnFdFoMJDYk0KGGjVKvd0LXLOYIMErAtB42VPSYP7BglSioUO0aYrcN4lwcvORdUpeJMWkmgVSK8UMI5tlfPnKyRb5kgqwOMmpNB/IEnO6YEHqy208G98iwQkJmc1BGQdGQnVH6QSBMtUYmFPRQLOuUSGiM+GnDtvra8vAm5UNW0IOBqxCfgdR+HCQt9QuhwvkYDUHHCg80ii86bQGgIGNGlTMoiRgEwhePM1MJGAdQq4dix8vKNd+FQrkLBusZW5QKbSlZ66AoU4muHr1TIktFft8XNmJwVJ574J6GmWwkLVcgZ0copGzUTQcDdBQtYpoGtzSLZ4jUTd9XML4vTY5pz+Et8P2+Z0CJ+ndyGoFdgaLE6eyvzWHgnIRpIEkMyQ5OUWX49ZLd1Y+Esk9s7H8z20ljrMH0ckoFUg0eceR2FhdfD17VrT74tW/h0E/Ot7/1sCCt1+5w9ZCiGpP5wC1gSsU0BrGNpiUwj6kQLWBPzoBfzYC1j3AtYEvHXni1cK6I4K99ULuN/s5I9C0KYXsJ4Iejg8LPbRC1gXglqitUViraPN52r4r72AzUTQehzM9oH3qd8J+P8YB/N9ImhdCPp9IujfUsC6ELROAetC0GYcTN0LeE809bMXsCkErVPA11KIlcH0R7ARP3oBmxTwqxewWQoxPW/XTSGomfKPYzMO5oOAdQp4mjM91fWEo00h6ImQgDRLIYad/OJsHjl7pYA1AXfL7ehzImi9Gr5JAfWixzvLKgX83UJQocvzfwwBf/jSen8UJ1h6hxEL2cQ70u2AQzKddAsvlUskh5YXOQQt2eSCpIcE3GSXFwH9ZK28egE/CBhsnCeEwaQq7Nw8j/TRj66vFHAS7mSa8+RVCBpouifTliaU4O3ZCMkzUCjlSrYBV17i15qBZCmrVfWL8dnifDve4aU5jTLwkruVNqvh60LQoCvh8c+6ikHLrv18pYBx/gTqPx0OFj3VJsG0vctol9p98JdXygVC9izp3VmWDQFDdixLuler4++HJmFK/i4ErZdCMPnmZhT65ALRwMSfD4dILoHH54vPTx1vLGf49ThEAq7EORIwvOH5YPgJRHKJePyt53NDs32/BNTtmAsOFyTjujofTSFoPQ5msL90ga10A0lZeAaNErsEP8vw97USf77dL54NAf3hBEm7X+klLGzBJMGkSknzXf9NwFbrKdPzRX+Aw0tIQC9VY6pn3BNWXYoEFHq/SEAB//tTCCj88GfK79/uIA84vFr4EpLtESIBJwsBydIKkUz2U3mCOtCvaVMIasitYdML+LEUok4BvYxHstSFoOrAOXLAT5ZAskFFnjoFnBnVqvb7vg3auFtyTtZ9F4LaChLQIbq5qXoLc7BKEUm17iABnxoScDzs3PDx8XJGvNh9ERCWo0WHjLoVAZ9pnuJN8ykj4QTJM3KNG+cG7puAagBvAtYpoMmLB+K2HBsaAo67+S0F+c4bTQo4vlfjU54qPn69Gr4uBHUF7YwkNvYlGG3rTUAjRwJOSIyv1+rgz3OPWxfMuYQEPIZIwHmGBLSkOx5vXQgaFq0+TM9V76QeWxm5zZGA2nqJJFbGeDx9NWgBVdVT2hSCDvcKj8eDhHVnloBEbQVDUCWvSD2zmjB6Vc0HEH19Zq58qFbDr+aD115AIcTze81vSEgmIwFXEhKyJqC6FpGAimzRXyOg0ON6f0ovYOeHP1O9fPfE9+TGc00KyJ2lEQQC3nwEjy0SpBuFLRgpLYkEuY/kuM4KJKDWFdOGgFkYqbAwIiQg3qQhQapV6OtVNc7FTwHJtYk08O1SSZtCUHmEN00fBJQ0R4VwMhZSB3b3K/4l3PFveiW2SVMIWqeAUBVS+r16ycLwIkF8hzcBwbQliBT8KwKl2y6JYyc2EtBT03BuIeEOJhJw7Uz+k4CaUq2unzkZPS5SCiuBVXsNB3eDDCdIQH/EyaRJAQ1RehHQjx8VucwISTU+yFxTCNoQUJNE4o3HzpVGIhJwEc3w9YoTPF5hppvggKSk4ZNPOjTzBL0hILM0JGQ6Q4Kugz2ej3hR73hHAnpRIBEf792ONEvwfLJ9/k4B9WWuQdztqiwI71UKSHIZvKvVYk7vlGyoFle9iPz4nQIuktyAEE8a8/0c35+2sKQQ9EcyY4LY/j5l999BwL+uS/9bAor9XvdPIeBPTy/8KgTV12w8bsbB/D8mgv7javg6BdS77u5VCNqkgF8E/Oe9gF+r4ffDgpCGgF+9gLo/eUCTAl7EXP9MAU/yhJDXOJiKgOf9TP0sBK2XQjS9gL3czj57Ab8IaJCnlClfvYDNRNCTMl46ub62P3sB/3kiaHeqlE0K+NEL+CLgX4WgdQrYTAStCVingHUh6AcBm4mgkrEdf6yGbwpBmxTwayLo90JQobC5TwLWhaD1avh/7gUcWfr4tRfwV1NAsT8Y/ikEFH/4MzVL+ydYbVej1F+6uxcB60JQJrXUGS0K6QiuuzO50G/vDLofIjliVTKZz3ceY7qQEFoLIZ6wUAuRXOtR9IR1lxulbM3j462GCRJwu0QCHgZIwNMu7cKSnyIBzzYSpTwRJJgr6IQZCyRldEs3SL4Ev3ZXVeGi3n8RsEkBQ8XJYEUlPL56NfxynV/A30WjNGi33TGNjxXhdB+JxotIuOWt6m2cZjZhs/j5TgG1tUb8qYzkerIUCVrIY+Z3VRhQvA4iIZMhvr54ja8n1IUurA/tMQvwiI60c7JfhaDNUohDuax6DQU99U8b/PooXt69gKT1HFOvb9+biaB+WY2fmdzx+aDrvQm4klkPfHJ99wLOzlXqeG4bLCx1/P3yjD/v041NwtRDki8CgYOQxFPmu8uqt/GORFwkO5OFO0H1mxRwzbNJGmrKkza9gH46QsIzEwm63+Lv1ykgO27cwa8RUOwPe3/KXsCf3mG2Wj7uQFa9PHW84oJ/KaXWAiMWb8RpV71385H2bHoBXSe1Bk0KaKx7l7QpBE2NUx+UxRYJqLvWlaz2SEBl5pyIx+2RgNfs1APaXr8J+NSGMlib/EFcWaz23glaF7Rj55g6t/Y8IzQOkID28ESaFHDW3Ypgj/s35on6khJzqV2AjjgkFb0gsdwLEtBc7HLObe/4IxkFVWGligRsegHP3RYSsOPf0qYXsEzXEujLwSH1nNMFmtXwJKh6AYerEzTjYEjhVksvKgLetqH0SgGPmyFtCGgJDr6exQaJ1k7mfdB38+r1ilaHrMlfBKxTwMPY7CEx4cp508PFIOJkPwCFnyDRwKpSQIIEtHkkoDO7CEDGd7eF5N2cOM+c4vnsV3sR6xTQbW1tPP5+S4Cp0ylSd6rj+yNYSEA1aZ1fvYA1ATWPvHsB6xSwIaCwRTKK/nbYENBd6Wfj1wgo9sX+T02D/9NSQMkbcTANyZDBwileBJwP+kigPV+8CkENdS2RcAaST7V0+RoH0xBwkBAVgtUcySMYSBT8J9xAgizx+60cCcivGQVv4yKBrLs0o+TMjGYcTFMIWhMwiHsicfeXdofcH0/8DC1b7dSzLZnSMRVs8AxeYaEwT14p4IzlUhqcBtKYBkUkw8r3Bc6lo7ZIJueKgNlOxetsWIjNOBim3pTUZ+SLgCafuqWJxB3vBa0hYJA+1tCkgOGOQyKdNCSgv0ICzvk7Pp4bImGnQvIqBGXdHM9XYUgUZqezmIIjIwHjFhJwPZu9U8C1SkyYOXd8/XUKKOAlGFYDvLfzxcx5pYB+luH5WO2QgNmtKgTtzJC4IyYdqRIhmWfMQnIeJvh+2PN0BO5WeReCcgYnwxK8VuoaqpTR7qAaB/OIq6UbJR7vMK6eLxlLaZMCHqCvgXuZyXhdFO/lv5KAf32G/qcE7HF8t/enEPCnU0D3at5ehaDEEeOGgHeT2K9xMDUBt2fP5PT+0vU/ewG/xsHUKWCzFOIfewE/9gJ+XwrxRUAjH+HjGzF3dPLbOvjbOBjzuNpmzTiYphD0ayJo3pXxeG5tJGZdCLoxFftVCFoTsE4Bm0LQLwJaaC9fqSeC1ksh/jkFrPcCJhc8/o+JoB+9gDUB615AA+k4+BsB617AmoAfhaAf42C+UsAPAmbBg372AjYErMfBnDeF2xCwGQcTX5Oek65knzPCARK8nghaE9CaHcujMuuw5J8JqBM7in+LgPiZ6gv9P2QiqPjDl1ZaXE6wMPYjjomKeqQS3+fAW9pILn6D5FpchRzWrafJ+Qu/2rOXV6nd+m6mwYNHcm3Uokr9HhMW7Lgd0DnHnhAlhxHXFIKO/GopQl0ISk0knziJujC3AoeEDngvAvqbRGehKTyATmxuC8Ftj1+vH7uYeuw9DqYhYNxNM3B3EysNjhY+X3noXwEGwojzV2Tr03miI4FCzuaChHr+i4DmEwmlPpBghpn3YXaONca0566knSAvm6UQodmXB3Rg4PEvFNFkwUrw8Ja4VaWW7dWYsd1DOTYpoFd1GIXeGo+vJqDrEZ0LQt97EbAuBA3KKRL0Gep3cK0HElDoqxtqD9gDPLwB5/y0XU1cjdIerJ6bdyGolkn49UI1XuNgAqE6Pmllk6YQNBEiDtbPwzsF3K2ReJ7YMlN/eMTnf9jkCTOvN0kDI1cpLabOA2Y9ZqasULwNnWgO/v71OcZbnef21wiInyn8UP0hBPzpFPDGVavVywESikX4l7LvIAG1a3wjrt97E5DYh2vqpt5iQHYdTWjGwTiBZl7J/n57EdDdPZAsAju1QD4jAZ34dnmlgONMvjOnO1gciSodZJCP2oM0KWC21Xogs86Rc08tJNwyM08w9nj8fd5/p4Cjx+zGmqUQnLq/gA6tG2kKQWOl9QDS3h4JWNYJiZmfeDAHVa9eyb8JSMwekkwzbdoQcLILD5wjTGy/IWDdC+jZtzmQeLWqVrPfkbjJEwm4kioCduDOOcvTguIdb1DCWPTvxE3W+HpFFwk4vvVPDOgYifxY7bugP1b4/F7vnQJOafdGIJ4hsYNFwL9SwC8CarMhno8vAsqZdGbePMTHJ5o7BOXK4fF3U4GS3m4vInnHBYN8h+cj302QsBfxzLn2tCoE3ePjU4ng90nvvCFs0h2AqdALA/uJhEzOrSFI2f6eOqPu8NdSQPxMCT/WsPCnEbB/DDmYrC7DtCHgzBeQGINIJmFPwa/tCxJQUqdIwO0eCSgM+69CUG8o3GYk5ZBwsVsVPopjJCDDGyxwelWhqCVsXr2ANQGDo+3E1JQvJsS3XbW0YIAEvM6YCn4rFpkbjJFwz0evhe/+us01BFxAHwm4EJGAyQFJtdtISL7+AEmzAyTgqp/L4AShwDn4sZOpNasIeNq9U0C8YLwIyLispDRsJdWq+Izn3EcXSVUXgs4TggTUHm2fCG0k4CyoJn5GLv7+4yQ44AwlfDzE54xKqmAA3K5IMk+XyqoBgAJrA56POgXs7pY6BAsTn885OR06uzsmuPa6IqEqDag8vejgXKrCWEjw/JIs1yDig3ch6DC52LBSTxILTC450nyHz+fqS5kLBy4er2Iko1cKaJ4KnzJLkCFUVi3O2belDVUkfP4PAtbjYLypKDHWlfH9cVKiQUAnSEBnev8+ZfffQcD+/w0BO0Lnv6+G/3cQUO78cGIhLZUHXgfHE2YF03GmSDy3+ttSiFvW0f4+DuaLgEnWjV+9gPVE0I9eQKaQrpOd9/arF3CXXnbO7XCafhKw7gX8SAHvk8x/EbAuBP1IAetC0IaAzTiYKgXcTE35lQJ+rYb/PhG0KQStx8HcwpH5KgT9WArxlQLWvYBWP1fEj3EwJvTUTpMC1oWgZjrcxs1E0Fts0RcBX72AK4OZseuKH72AZv54yH/rBUxm2s5Jkpvx6gWsC0FrAjZ7AesU8PtSiKYX8FshaNML+JUCNr2A3wn4tRTiV1NA/Ez1uT9lKcRPr4ZXQ+mExMl0EgyIeqVG3+kAdCZIruMEiVOngOv8aJHgvHmOqXXQkWRKjqTYqVugmo3kWrU2E8bsfjXh8rh8QtBZ6SRcH3ZX2vaKGyyubEzYVUGSZAfSawjI2mv1VQg6MyM99XXFndF9THbg4vUnDUL+GdPpzn42vYDBMcKvz3c7A8iueHxu/Ky2g0lXcHyojp9uZ5QfOvj8ZYBEW9yQWPz0rxQwn1W9icuiD6FWraLv9rwOHcyLEuaZMmbBzd/KtLhGSMAemGkYZPj76dbG4+0o4zSwku2VjhbsArMJhzeez4Ua0zLM8fGPI4MEZbabUc3jCpg9RSTgWsHja1LA8wYJ2DXUjHLW5QmeM632KPrVnj6x6IHb95zUt7regCaK0IO4Y5nEb212Y9p5IPFggLILYYTPV/0v5oaAoeIiaYUzkn25jkwuEDr4/FaM78csO024YFZ4lCY7fD/cy/GdAhYHhj9vDsepb+xd8dcI2BEG/J8yDuanl0JMO5MSJll8ZK6rI9lqAsrPFRLrUiCZ6nEw6uZ4TZ35Aknm6sEQ9JVy4T5SQEKUgjUE7AVIwKkyPaUNAfnpo4dEpEjA9XlxJfnZeqWAEE2GxyYFNHXuRCBbzUvCq8oZplp0evUCFspKBDXgbwzKGR6PPOevYAzVG3HCmdV5pYCwOTJvcjqVJNe2Q6B6fifweJwHZHVVWmAEwX+kgCTr5gzWqj0jsvBOAV1uPJ+RpL9FApLrhYOeheRd9t02WEPvznkHa2GQp7nC89HP8PXUhaCFgAQ0s/CUujFFAsb8qQv2poWPN26/U0B1E+D5nOnCmEzFFQ+jtYdkfhhI4nv0LgR1eHLxyd4P8Pylq3PqDEZIujoFVCf3G2sISK9mC6wsKtKGgNrO7YC8XSDxFmFFwNN8ACRK3wTcLBQejNv+wtxO1UvYdyYCKMsECXgbLca/RsCOMPyxndB/2lKI3Lc40CNewE9LLF0p5+r6i4Awxa+FYod/U5KEJOm3HZ/OokKFqGAt0uwF5PdIOGYOkTijk5M1haDeSmmxhoDHyTsF9BdOgn92T7yJioe8ioQ63I8kPSAh58e9yLlzDwl3XrXbMLIcifjcGZBsF8mGmB7fBLwLhQSOspXSYL0txjR6LJGE2QoJ2dcTSr1VRcDeU01Z61yIdNGOJhCeHgoXCjE+3tDvT2ClK0POfY6lanwLkmi2qVbbW892TBQPn2/uMCTeo1pN7890aFLA8AFFTEUOSTazHjLnr1Mkn7R2KETioMW84pjg19n/h7w7aVBVWRqF/YMcmCg2DGkyFQSUgARkhqCg2Hcgv/4GWuuUb619vz2pOu9a99szt0iTJZLPisiITAc/7qu4/Q7Pd7GwPhJBA54gAZPB3IBFvFM5v3Tx85s1HcOqwrmnv7GQvMuIWOBuL3h9TwLecRIHS3bD84GDfGSV0PT5G59/RQGLFVEhzXm7cNcbJN6TgA5xcH/2CMmdBATPt1zKBR9IWc6sfoHkPE8UHkin+9cSS38GAXv/OwTsEtL/W5pCfHdfwKLvis5hdXWo2Tcl4S0K+CLgqrrsnOtpYLz3BbzfFqOPvoAzS0YyRbD6IOBnIuhktqnfK4IaewOEVxTwa1/AQlsw+ioH81wL+KwI+hYF/FoO5pUI+rkW8JkIOtn0lfxtLeAbAd8qgj7LwTwJ+BYFfK4F/C0R9EtF0Le1gG9RwP5Kvr5HAT8qglLzg4B1Nj++J4I+K4K+tYYvO6e9s9PNyUdTiC4TkxcBDUnPrqq40AtnfdoaH2sBkYjx+1rAxB2Wzp7FwW+JoC8CnllxeFUE1W8DQVDbUgkfFUFT/7D9MQJ2SfevaQ2vfPM/q5za8xOE0UDnoWF5V2YHlgCO6yCxpADJFW/I6ZUIyoOm4udOtx6vKCBn/gMJtqA1zMfelAcKeD5rLTMkTtGQrtogAcOT/IuAwxBJ0j/oXQjnqcNDUdh8RAFhNNMJxwdWysSjUwDPwPhIBJ0xJN18NLZwSrlFkkqOs4NA65sk1PCh/IoCLsaGzv37Qk3Z3ZsTnBqM8HjCDglXaXiDL8Q9kuze2RxfUcBwxseUG+6mh1/RSwVcfNicG/GDsfVw3pCpRjLZvMbr8Z0PAvr73rpik711hdUms3n4KH4R0GvdDe7Pm8RZrSuWkJqyVfB0tQEmmM4d0oNqUb/XNHHQNSRYmu6nOB4XJJu3y7qwYAISkE1rick6Ejk9Lyd411Akt6pnFcx9B6//1MLtk5x2wL/pM+6XN2/LNH+Ir52BWQQHF8frFuD+3WM8Jfw+rD8I6LeVJoqbaDlLrSbRN9NswpVdrfwYAbtEHPwtBPzuKOC5nlRgDVdHJIWMZKMSEsNy0xsFJUNy4U9z/U7AuHVrKmbSC/56hkjAYXXrgXxXSwqntVlRn57aYF/vJ+IpUySNMkACTqr1ryjgtacpr7WAr0TQ8QGJNIvrEwdH6AvUWLcuoFnhmULFBtKLgJPV4Fci6OU+uoJ6392o23OQgM8o4DiXj4V3V2OBLvitD0qu3+lrLaCcj9pgnMVbAUJ9YTTS7zKMj+xQOD4fRlTt/2oK4aaXOH0RcLS5IHHdwa9E0BEt78SJvMEHAfW+hMQs6fn6SgQ1vQAJGCY4PrqFBNSG7RsBKRwIryjgk4BuliMBBaE/eCWCOtvCPNJzeRuCNlk86IuAc78pl5NIZ/Ii4DMKaE8FJOxiYCnU0NY4nRcGZeEWAr52BgHuvxVdiKPNcDxUB4mutJCAjrQabF8EHI9ul8Kjp4tC27Y6BKuu7oXbdFz8MQI2YcD/vxIwG6wIyJP9EGdgEZLo7Fs6LLvGryigdqjbMJVUmfONJTdry6wPAno7dkupoycaeMMbEst4IAGrExIwoNsWcUd6brzWAsbX9a8ooL4qDABtjgTc7GZXCv25BquF3aKuq5Ws+d2WAeocj2eG8JEIGoZJ01ThngksW1MFXP8h43P0XH5EAZMSCekZF/x8QjL7RUA/rJGAIy+ZgauuVRIUnf8QcLoeUieOsw8CzjdNuZkrWeXU6CIBFwH9DwGbRNCg6yApWY3nXzaJrFz0m3IuFX7+sOYjcEsFrzfN8fUkzD6igP6p4whMrBwTvMD9RcCyFps1EYtfiaDEJEjQ8QHHI+vi8aSgtCAylnh9RMbx9wPZAGczUAp+lJCA9nKIRJ9JGg/ziROxYj6ksBjtZBomi2zLpCYKmS6muL+635SDqS8GzB8eEnARNomi1mUEIQGlCB5O9vU59WcQsP+/Q0BRkAZ/CQG/vSLoZxRwYk9S6UXAt4qgz0TQZ0VQo/DW7Le+gORWcGd/05OPtYDhVl8726hZO6hstPytIuiLgM++gK+mEM8o4JOAb4mg3WWxfa8I+lkO5tUU4msU0CZD/Z+bQrwSQZ9NIb72BfwaBXyuBTSLu1Opcm5kztXh9jsBjxdh8t4U4i0K+LkW8FUR9LMczCsR9JOAr0TQrwR8toZ/RgFfiaCvcjDqevSRCJpPkJRvUcBnIuizL6Aeh7j9cy3gMxH01Rr+synEKxH0bS3g6br1X4mgxbA/oj+bCCp28L+/hYDf/GhNR+UZ/PlFJ342r6+sOHMBEocgWfr3Jgq4c46QOn2T+rs2kuScHh4fFUFvGxeY2UaieflhWvAiRzLlYkkgPthNRcuZdmX7ln4DZzVBknWmSBJbk0XwVweHhl6lKaymyQPSW8egQQhqztjlsIXFguNr7dYc36FNVM9HAgkcX/dCsgM/Kiz6igLeNecGeGp6wffaI2eWnyDJLNYkavaRpHJ/iASUIovzMPWObGATESfG43ERLg6ehI9q+QFzk9k8cGuVsdYNCcidkUl5Jmx8lnGnIevCJr6pqkJTfgYJGJyRjNW1IRcrCCSdwih43UUSPgkYiy2rCLc1nl+wnN/B0QUcz9NZ27JRSgk4YWw3ayq8jyjgvLdwyIuAtoVEduMDju828mwm06YcjrfH68e/fsSu+Ry333ZmPGx3kYDhZjiAgD8s7rdiHB9YNeejDqckOIgbxo7RpYZE7pr0FQWcz0UBPOOOx3fvP0hAsdMd/i1rAb87uXpzH5Uwy9dH4gwPQ6BrYdIGNmkjua56YlBbmtagMOdKvEpqolxlZ/gRBTxkpys9+k35lVQtOUguEnDTOiEh1dmZunZn6NOp3xdxfwUS8OQurtTzzioYM+dXFHAYIJGMiXcqHNOPJaol/QsSzz9z9yggAZ9rAW0jRcI9o4CdYesKTGoqfJIcifW4IQFn8/REvbSKe5Tr6wGMTnskWqaeJeqbeD2TyfBGHIEPDbrPTQXkW32kripaEW2XawHk0x4JCIt+TrVdU5EzNa7cCbSFRFsECfiMAjp8N7BfBJz14zt1ZI5E25G4B+zm4fVaFm5fTpbdpsJnE4Xc4/nJPSSuocdNRdOGgOqoPwR7UiIB+RgJeaJIQOseP6hXWolPR3skoOInF+pEXRyvdI4EpMP5jXhlgOfPD7UMzDniL5faQgKOB8sBMM2/Ejdf4vGsVtBHkjdRwPseCailIyTg9XIp4MyRwFSNfxFQG5x/joBipyf9a1/AP6MczLc3hYDDWABtD8PiFQUcnTgSo0qaciEbJM1WTmRYNgT0/XEZMdUvNIjiDMnmHZGAz3IwTwIGdgsJ0oEhEqevt6m3Fn+Vg3EynBvxTdOK3SJIIJ5vKPWncruil6ygEHnzVuES0WGs10YCcieXC3+1x8+XN/kjEZSPhrLA4sJSAKyJTPyelNksO10UWIiTFoVq6xhsM28IWG/+BwFTT0WiJq38IxF0OYuH3JX3SKzbSf6IAoaVMMM7bdhEHQ2qUr4eIcmMgw6wvACSKuRZjlMz/YOAQeg7FXO2CX6+3v4i4HKBBIwWTRSQqU6Pna1fUcCwWT7JrPthgkSeIRHlBx5/kMtjSJKI0nDd9FEc5WVzfFmh3Af8ewgOfj5JbSRpe1MemTRB0jla06dwlSPx+CIbgV9XSOb2qtwyKJoo5CXD/Y2C7CMKmK5VJKDZRAknEpIzVOZK4SvjP5SA/7nB/rsE7HWHw7+mKcR3l4NpooBHT5pRfaW32PtawCcB31rDf0YBL8aSfUQB3xJBzcBjqkiSnXPt6fpHFPAzEVR3XZW9CPh1LeAzEfRFwK+t4d8I+I+JoLOlFTo7pemz94wCvppCNK3hjdbwYb8IeBS8Jopp6aDanrhxcvw5Kl7lYFrtC5J15jFi5Ev8/JOA62Qy/UgENQk5fhBwNuaR6p+Mh3OYaoy+ysE8wsPS2a3Gyv/oC7gXxx8EfFYE/boW8K0cjL7vb19RwBcBn1HAJwG/toZ/iwI+CfiKAn4S8L0v4GJu0ncCKq7xEQX8JODPRgF7otD917WAfwgBv7sczHYonyGZU4O+ooCfBOS0rlPG8vIE82Ni0rAplMKcS/GAyCkmxO/gxI3hN4hAGvenhb9sEi/FZiI1l3B//vSMpNSD5A5pf2NzX10hAUVFFCHYRQ5/EXDXbZpKrKYG99sCEi4UkXiuPzSKICda/ooCvgj4TAS1CdlDvGyiglWTeNrrzm+wVDWdhOIMPy/4BwGgNGz+IqDv0A4ADH5FAXP90IP5YaNTLvU3ElsXFIl1rJF0g+RhM63OkFCXvslDJv0iYNA+2kU4OyABtbV4hXj2aPoEBkiuQ1dHUvWOBgmsZUMwa4gE1Cqr4PEcSSxushI8L0ECHu5INtyhAOFZnuLEU0NCkgBJ/CRgmI+JwmTXESEMlxPCrT4ScLJvmmxENySenjXX3x12YdU/zzhfGjU+ateCBg5tzq9dI0HZBc8/PLemhLeYZjA/LpG0G7eJamZezmhrLoCz3CIBHwT/Hj93T3X/+bv3BxLwu5tC+OH6AaY/PnF3ICPZeouGgDcZyaXi84hO9zEBuaqQGPUdiXPsBQhFd3shnkwnFW2HSMBZd11y5+GaAjX1UxsM+34uIF4hsU4hEtCYXe7FKxG0dkINJlfpwb2lNrhSt9+US8keZ+rsioFC6e1xRTLVZ+Ll26aC5X8I6E0nSCAbb10Y74Qbd271WaASb9WgKsMT91rGRKLzJZKI5iMk52xyUei8nslg9GIkFL3i9XSivQK0Hh+567mXlA4OSEAj3OH78Ohv6ahcSkDbByRg+7zoUee2kkFJ/JJCr7uwqSt38E4WTnfuLkwkYGohAS0fr9dbNn36kmzXBVNc3Dkk40EPSeeKoLSjG3XuHo5cXuH+ZzOG42VGOB77U0PAbP4o8M4bRnTzJOuldyncQxv3vxWXQxjfu/j3mK6Q5LG3UJC0UBK3lyPpetczjufifude2sLxUC0ko1lvysK5l4sj7c4CJGL5uBDobxNG09tEgvFYuxPo+Gb0YwTsiT3yXf+s8retBTzt6g6MxhuJ4m8+kmS0wRlSfJMU7q/qX1FAtcX+JwFZ3PTty5CAO/ugAawaYvFmrdo+lCcQpma7cO9WbrDuBIkSHkSV+FUqpyzMDybwR5/SwO+2rxSUAwUvUNoU/J5sIJtwSrkcVjLhCxM//yTgwh2oPNjLco+pCZIvuCxkEu4mJbD1pVSAy7MWd/ReZrDazabgjKhGgusMCefE2QyCh4JE1ULc33miT8HbixL1DiYSrpItJFhbRAJSH0k6i/F4y1HTJ7CM8fM7gQI4Ww0J6KjO9hUFDHcthYSyU1bsSpC4bnRoU2c4kSu2sZBg88UJybcZIfmC8dyEOFjja1vA84/o0ARHEH8RUBs5ePy+hGQ7ECSqHhILeOgqNGg1JDdzZwKpriFJn1HAxXVoQNwykLjH4bO8znwC7rWDZLwRPL9ekP1KBI2aqOWQlQb47UAuwkpEAqZrfQxxbCtF4Jnl1+fUn0HA4f8OAfu94be1B/1pAqrfXA6ma8bEOYmpzV8E/NoU4o2Az7WAn1HAV0XQZxTwjYDPRNBnFPCtL+CrKcSTgM+1gF8rgj6bQrwI+EwEfSPgZzmY/4+1gG/lYD6jgC8CfjaFeEsEfRLwFQV8VgR9rQXsD2T454qgz6YQX1vDv6KAn00hdMmOlF+JoGf9nYAbN2PFpOWB8moKcZ3dmqghr4zXWsCv5WDemkJ8jQK+mkJ8loP5x0TQw0oy3gn4TAR9jwI2awF/loD9Pvlr+gJ+d9Jaz7EuEPLS4Hzf0q6s7Bw6zaMLyXFMkWB3QTxBrF5NHti3ZqJ2yGpwc31CQr2vAjveRCRfNZuScLXQIuZd8XU8TpF0maoJrMT/wD1EduEX043BVhJB4hwnTeLjcsPY1CYPCLc9g4TLi3pk3kLfQ+RWBuH9VNuy25zXkEYzPJ95B4nFe/i+r0ZIwGWORMv72Q2S+wIJS47ulhUK6UCyGiIBNbeOWCvmzfXIVhHY7abczSjrga9v9CIY61R5EdChIp5ffMPrMUclEvgxM/HRaCKpUvxReRGQW5t1jw2V4Q34KUbS2kEzPgtHAPd4n9AXAYdEriBR2lYROhkSMKJFiYLTkYBLG48f8qbVvOdOqR+OkXSSTkXgbA00oIdCYRluAOFobVLfG22Abdx5DUu7hdd/PyIZ6xoJvSgOsyKgGZIWFj0Az7nPSHDWNjnTciTwMpvOaDC5eQZjrWEN8VbH/Y2SzZa1h0jWBXWQoPoGifhz91RH+K416z9NwN4331NWvXwA3R+RgLOj5dOqhwTRlxmSg0WJTWf5ToCpH94o7NlZokLeaUpZ6EgKd9mv6A36fTDPWll4PQXJ81jvZRgLszNxduMkpRNx0gOzbSIB9RRJ0xufKcyk+6NwsuX5SmV1ikQcu2fqVpaJxBOb6ma9x4V6pysSUClPLSTnqiHpAglHuXsHNt3fihcBdVOtYWZFJ+Ke9LNCyQGJqi6atXojFwmYeSGS6STfqUunQ5uezLsCIz88UQecS07FGxLQ1kY3ArdTfKTHm4tEWtEr8ZYbJN2TgCMpKKm7c88+ZbPTBwE9czuoEK5xH+zrFclqN2vz6G3ZhUknueMsN8Tx6GlBD6b18sbdukhwpIt1C9S8RqI9CbiUb/i6Jz4KNzWRgJqtITkVEYmtzxYCrabrIRitxY2416ai6H5SqzCKyS8CDsqxB5pNcTzny3OPdm/TAYy6m5I4Hd080lvYpHsuOxfi5DMkpODGLdAlCQl4VwbpjxGw3xc7/xoF/DMI2PvuNes1eF2wezOpcI9SUw6GIgGD+03hgUKRNLthtw2jwVjmocydiMH+ggS0pV8EBCD0RcBgvkKiyBoSMJhN2wRSiuSKLsUIf6fPSER/iyTxLD55ETCcwUyg0WRIYT4+tLmbV5nNehISMLw0BIo2+PkBpTaskqa1+8Upe6zUZBW8TYxEzBMkILuLCsThokW8mVDaTGQNASfkFwH7NyTgfL9RCT+X/yHgQZaIK8yQcM7dGkHaGqmcr3Z3gQYNOZ2bgK9PTTmaXWa5wA/rJnF1k23ZNmuieKmBRCQkq9jUIUiqI7SLFwEfs6ZiaDRoSLzLejjSSECIa7UIlqyUWCbqJrg4CSvC2MDtFwwJGtVLJPFJrvD8ZNEG50QVzu9Noqg/SSbgw1Ihfmnj30fRLzh+o4VWNH0JU0Z7sguR0yTKPglIeoWOW1e4v24Xx1uayr8TMK1VpQhNx/kzCfifW+S/S8DBYPBtj9a/riLocTJ8rQU0Dupyq47nl9tHOZhN7eXvawGfBPy/RwHfmkK8ooCfiaBvBHyLAroHZ/tGQNNVH9tXIuhbRdDPcjBGHai+CtstfPQFpE35lM+KoMZcUKrfooDP1vDPtYDG0JlHr0TQvTgyi8kOZ64vAr6tBXxVBH0mgj4J+IwCPtcCvhFw02OUvlUEfbWGfysH00QBX2sBnxVBX63hb2c8v4Mm79/LwTyjgM9E0NdawEORZL+1hn9FAdXIEz4qgn5ZC3gs6/C3KOCrL+BXAn6Wg/nZRNDBQPpr+gJ+dwH7/qHp2ydJBhKnriu2koddSMKxVXD9uGmiRs4J/HBmcn7VkVyT3EHyRRIScOM8fHZ3ZQGcIJ5Rvh02rdslSwAYjQ0S1GckoJToJTi9nk0Cb9q0jo8JmgW4Q8LUQaLMDlYNqzZ+a4LVVK1YLBRHCGVxwnlP867saA0JrM6xRfmYezkzB5cjzDuOxQNr4kXMOtM7+KedUfgDU72y2cDqglvmeDyeIJmWetkFSAW8HjnbVOywLfrgVHODBiLQJhG1QCLxvV0Eo9UjYuO2iOcfk6aVu4ef3+W0B8uSItnm8Vpi4hHJ6UwFJOGkas7niqTztXDCw3qF47Xo0Aq8q2eRcH3VkKhHC18LgIRTo82VnZpyL06UTXmw3jcVTxMcDy+OgfNwVBjs6hc9WAhns/BvXZwY92OLwFJz8XrnRzweyYY9iCfeDN/PcH9c9O84nltOuVrg8Qcd2sF9WbMirA+azaYCft45tZGAJ7M+srSHJF4telMatDf49/ixe2oodP51LeAfEgX87nVLo3arhrF+QUL1KyTgLpzJQG+bO/Uq5QIU/FYHDDa6Fe5Kbtae+WoL2KFpFT/fnyraoaMBzGStJN4OkDzdDAmoDe4X7prtYU5nQYBEskhJXwScHs4MVHNVU3frnXFWNXVFGBtwJtDzFoiVU1DBSCsv3DnvLEZd3mmDmq2RQN2LZdD7fHmHqWYgCdMDkufcVgnQeXjmnhoO8OnZacrZXLQ7kmmdMLqvVyrI7QOSUAMk2Hrd1mCatk8FXKIkpzd33YXxiCHZnHxS0WSk4vHs/Madk4nHJ+peBWsd4vkPm6iZFfQFGD3ye+H6XTz/UQsJyK76pXCHJySZOsF7dTwa4vgdmqYaqzDugXJUmnI0u6FP+1rQhglsSwLXpnxLoN7aMCs6D+LeXCTpKmsrYO/Jlbvje9PX8HaTQLm3bsSbyBebFp2NCtN2Dz9/efYZnLbvoI2dLnGdJZJV1adDGC/w7+Ec50jsgRcPQdP7V+qK+IiixamF4xP4SFqnbeY/RsDBsNv9WxJB1W++p87dPX6n6lQijhYgaaSU6xAf2krxIiCNLjI4wlUu+LlJPJxlDn1FAcGnt/xFwLAlatTfm02Fyz6dQLw8yDTYFkiaYF+OgbfW+D4t5JzxFpJmGRyQgMmtfaXnfUPIdt0mXgVIuquBxFx11zj5gYtivwi4yFpIKP+KBOwFVIPlfiiTsMxlQKKJKqx2apt7SoCvvaCY4eSQU8rppekrOLw4ECVco6FngM36IzID73RoFU5qlAJ7FBwJ5xybtXtaqbCNL9sABRKNx+OmtX3guBDkHhIwAefIcrWcwMLb/koEhaWD1ze3m4qpMY7XoMoMSOYnJHFn/YuATj5GEoZLJGBfbRI9rQwJOLJxvPs9PD7QLi2CskKirtnQBn7c4fgXOo7nPM1wvMqmdb2+xtfrLY5fOrkgAadGljLBd9bg6VPKAxCRgMn5gAS84GMrdLUsZ4mEBPRohOO1MMoj0yZI1uXdUkhwW2d/JAE/p4z/XQIOpX7nb1kL+N0ENA671isR9EXAz7WAbwR8iwJ+VgR9LwczCrLfCPi1IuhrLeAzCvgi4H5aGeoj0OdOPhuNqD5srSt1cZWv/9wU4rUW8NkU4lkOxugXa/stCviWCPqsCPqWCHpIZPbRFOIfo4BPAr7WAj6jgE8C6vnhcVXHW379rSLok4BvfQF/LwfTNIVQPff6W1/AJwGfiaBvawG/JoIWD2/8UQ7mayLovCgC5+7LIZ0wCtKrKcQzCvi2FvC3voBNIuhbFPDVF7C7FK8/RsChNBx8V8vdH48CfnMiaLwp75C4TRSuOnoCM29EBN8sLRL4m6bcCNEvwEd7k3DtVPvs1ncEWD7OZhP1WvusuFkdSNuXWRHMYiTKfpF1IBwUSDiwa4mpO/qAOJxNi/BiICF9QgYQ8gz4i4Cru0wgtD0k5dR+SMzc6WdY3MmEBMtdLTAqF0ia/gYJ5LWQOE4gXgBWmVUEnSYqFluHElJPn/CgPXhcmW7QAXhpH4mVTTdbNmqLPcDP4PXsBSRpd5UMYOlPDcJTleOjjFMkbVe2SUj8dc5aJhLSeywsHj423pEZ9ww/nyHZ+L5bK8xoITkTuE1puHPqLZNaoggg7UwaHg74+jacPyCNm6YUYlPB87homlqMFSRoTbWKOSZuv5SO04J39zhej02B55snLg1FHAnWn1sD8IWORcOJi6Q2x04HnE7LKvzHDAnXr5M+uMP1jIQPA0nbllwE9faWUL5abI7s5M6RmLf9jPBytmkSUUsB3PRg8mDsbJpi6vj+SrpOSZgdPPgxAkqE/HtfwP9Ho4DiIRDAbpdn6k6jJKJDCQlo7+mde2R98en5NuqAXC3x9eU4VOiQDGQwAn4lnuX3KyonSAzDpCUSRhlIdDVBAs6s6ZVDUFlNlOwxBPPUKjlEWyTTrVWPwchlnKRSwRTo8OD2kEwOkvFUnXNqT5B0cnBBAl0Dy6a1PVNeBIQtw9etJK7AdmQkm+4guTq9URemPfeCpLmbBvXgrIAlLPF43gPJ09K6DMbr6k48x75E9JLOGCiKj2ScDxtyyeseUFLg9QXduEdh35XBVEQk43o9tPHp2dVAz+Wy8CBcpHTi7TpATwwJNXHMHs0vwRBGdY4kbilINE8e9WGURkjEUfti0KW56yO5miYVazVJaaQ1axGX26pwyQSJZzh3PN8p3nDOoI8kFU93FejqccXrXeF4921PBvmmN+e3QqJ3ggUFK95X1Cv6uP/z1QIIzwJOR4MtkrPrItHNy7oqnN6xKU9zPw1hti7w77F0E5t2o34bNJg1rePZ4msb6++8pzri30JA7ZvvqcAMe6BKpFUAaJnAagGJs5wHKvXDS1mx8VhWIC5dmfjCokxZ0h8iAUWjxeE0uKXUHVgUliOuFeG9kK/MWDomuNJQLsJ1iuSqZLEpj/LQCv+eyke2VQoL3GZJOB8b7YrmtKmoGTyapgUD2WczmTCAuFAKf5HkPnMcZwrp8Y4k6zzkHiu8ksGifUcidg3HZx1lrgHkPZnyqZr5TOMHADAJEsi8IOG0kMArChiMu0jK7VCfwXIRtwt8MsgCC+zDGEJoq4RLBZIIn3NT8FZIwECqwWAXmHuQdmIkpd/G84fYQgI+CpW/ooCXedFcX47kfdyQhN20MCCem0jO0QjJd0kv+KU/9fH4vlUpTFMuU4iuO7yeWQfJWOFtC36mMuq3VgCs3ODx41NPIfxk4PjPlaEFjj9SKb9FeLzuoGldL+L3gA/0MmcjcyhBOIx16otBdmWPnogELSJa8KufbVlL583f8yiTIFDw7+O39TEer4ukvJjZ12yVP4OA/3nvv0pAkQi9f/8Z+EMIqH7zdPVJwFdTiL58u74lgr6tBXyWg/m6FtDs+0iMZxTwWRH0jYC7lBofBFysSf+9HMzXRNDPiqBv5WCeTSHMyNHgX8vBTNui989RwLfW8G9RwCcBz6qGxNNjJOxzLeAzEXQiHnPljYBfo4AvAj4rgr6Vg3lWBM2S6+gjEfSjKQQS8GsU8Gtr+Lco4Fsi6CsK+H9fC/iMAj4J+GoN/0nAV1/A61zcv/cF/IwCGo7aMd4SQX+UgHhPDb6tdMWPRwG/uyJoUlb46JkioVLqSSwaHPqw7ExswveedmXhktwgxrkpCe53JIkq6V2I8juSYr10I0a3SKyV03ZIcEiRIHaoi+A+DHxf3yCxtpncAV8SZiSwd3XOCE1asBIGLg+iUW2zzXyIhJxNzMI/nzc2W+ysO05sNSRnyy8MFu8uIkSdJgrWnWlHVq+sEjxlYvNgECGJ1sWwhjTA8/HpxO0xIvgK8BJJyvvX+srq/NKC0LzZ1I9pwRh+x9vgCqFJfUEpbHaTky7wdoLEC/xHxQZH0m/Kt9g0oKTuMc3NhhCr5bQIWtvaYKxHK1gmqykJVg4SsfIPQ3Cj0CR+GODxEksk4MPQ5r68RoLOV/h6IZ9tHnauTd+/tjgAXsUzGpxH3pXtRrwFS1J41M8mPGfxWZRgtQgtwnMDiTi39R5EOw3PR+8j+bq+NYRAnTuUz6ZejzFnJ8HcMLbUPw7w/cuKNmsJJacITBvJXLfEDrhkjePrDDcCG/JmPKMKyb5uI+l/7p6Set/1nPppApJvnq5q+FMOky05F97KaKJ2WqiCej42rctTfCYYd7UHzEVSOTMhYXS+G1CYLcRb4ZyLCRLmSZrHqOLeIEKSFepGBV2b3rh7X0sGdbtnJOFhVBKYtpCAq3xlg30XBOJxnih09lgOYFzfrtyh44VEo/FOBC3e3Qr3cEOS9rc1A7q43Km3zRKgthwT0EofiVaLSK5uPh3CdG9dqacHJtCO0x3BbBji+UBzPeVyZeD/3ZXEGbbwetZyd4JEXVy4p6XDI5WH6yHI/vpeONQfMNq2NQrq1MLtRzGS7NrTGMy4UVE3Ec8pku/UA3NtlgUQxWI0nCPRJtvOjThuMExplcYSKKPwTtx7F8mXr0ctsMXgXnje4bKlm9YK8Tshj8Jzgma8RucRTMVbQ2LxcqUCn41gLDTXWx0Sn5oXjwGbOfcC92ohkbP2GCbtrMKnu4zvj+0M7ymfGISbFxyPUGu1keT5g0PYVAA1pk0TCRuuBJ+9FtDdeiXDuPtAInMYfC1g/433VEfo/SVrAXvfXbbsWLUl0HftFoGDWOLv2IEi4aZXJM6TgE6SqeBvbYWGlevkLLN19iKgQ9QlfidnMpItF5FceoUE2i3nFviTDIkmTJBwCyGbgEd7SJJTFwlTu4UNCbRoEcruvaLLWB5B0k1lwjfESdmiGo5hVXIkCjvmOSvdZAawnalFmIeOxPwtkgtqUWmaHMgRk3oHDZXWVLxcn52I3fYXH9wVZzRYlkg4YaB7sNILjQadieKzQbchoijLhe8tnR5LZcsAd8c1yu92CazVpQ74d6YSf1/g9t1D05IlneL13Xc4HnaTyJrYF9w+l/B64k4xgUDRkbzdXTN+gyZRdGFpTSKrLDGuyFOAgYIk3OCPE9s5xQzm8g73r61xe3mcGeBdZqzg81OesrzHZ5DmqcrDWb9ZqxgnNrgFvg6koyOw/b5EEuYFxbunj3+P8cU+wYrrUxIOSjyfoYKTRi/xGOVqtzyyNr+YMD/dZRIebCQvCAcdosEYCZry8s8k4H+eS/9dAgpdsfe3lIORv7ki6G2E3/tnIqi+lG69VxTwmQj6ag3/jAI+W8O/CHgskVBfE0GP+Wb5QcDPcjBvUcC3phBvfQHTQSa8RQFfiaCfreFfBDyvrN57a3hD3/q/RQGf5WBeBHytBfwk4DMK+GoK8RkFfBLwLRH0WRH0jYCvcjCz/cZ+RQHXV8Mketnm7FUO5knAVxTwjYCriWH8IiA1P6KAz4qgb30Bn1HAe7cYvzeFeEsE/ewL+IoCPtcCnmKuF/r0wP3fKoJ+JeBnFPC3cjAWEbZv5WB+loBCd0D+liig+M2P1mHQNGnoHUzK8b4x2DUZtmEVHmccyYRkae0vNcB8NS24u663TMgKJM9ii6RI+SNn3QgJE3sdl3BebnD7vjWAeblEcnWnxZbdLH0A6UFD8vU0JObKv2qQnBachte7BqwXOX2I3B4SyU+RRGCIAiTjBMnD2/TKjr3LECDcWTykByTp/IhEXWTWtPCTQy0x082QPOYJj+faG8bSqYSPHu8GhR84hLEHlRi41tYmQXbhEXNVheJEroukhS0FFhzLAXiSjyTamRuDZRNDhsW4jyTUZkXK+p1IhsCUZzwk1QaYss8IROHG4b45RHL1iKHhVKSpQNpZaBLrXIkIidexSaiWnsDmV6cHcX6fIuEKarNuxRRwUnFGwq6L47s44OcXcs+noRkwxm6HrQbpRcXjd+ZehVNlPJ/5fIP70zmS2rgjaV0lR3LHA7y+i9ztg9dNShpKAyRu1kaSpvMdjrd1qQV89DYk3+YW9aMEST3qznuwCCaA458hyX/unhr2/5KKoOp3Vy/0+VqCsb+8FE55QhJNt0iU2REq4hhRItHTctmCEfdrDsnKMmjrpiG0BhUScTfsS7TXCXWchR0f3LMjJMlNX2lgaU3r8qAj9WjcNccwymdIEqlJFO2ctRCM8abH3VK8ALVOjxaw8/lO3Y0xFKg+2StgxcOycNURvjblgQUzmyChBsIwotf81IeZ1CSW5jS50pGAx5OrAgm2bhI179fVFAzpVFNnnF96tF6dXWA7v6burr5ItAxNACNZNWsbfetIWYnXy6RliVidLCLasmsT7JDXhbOKUkb7+X4Co7GH5CJwzulj8Gjj93xfEZduLZ9uRuYILF+rONg9PJ74OKsw6zpl4fCZzWjlNK8fZYnEPiUC7Z/uBoxxGlA4kFopEnVvw/jAhMIZbiWFFjYeT5+vK+rFOW6/KcYzmEKG4ykklkAfpI3n53WqAgqG5ExzX4LVfDanYauJIuYpHo+124Q6rSsSdH/ayyCr9Y24qw2OX0fba6AXOe4/HA1/bC2gKIhk8LdEAb+7yq5+Pyjgiq02cXZNBc3jfDiF6JZovIkiCew6KRisHKqQMDtlW3aW5+MXAb0jtCoay1yH1WrBilDymrVut8sUH2uBQnxuVilLZpYF3j4cUX8cI8kmN2cKIe6IB0VnVdHz+tknT8bt/SaKJXX1CX7ZRirhN6+S2N4sHTwfBwlIokphrRBJtVrkKueRibtJ+hcGnjDGz49EJNHtLibAW3RUhNOi8tl2SMIXAUP/gaRU9okHyaGD2wd2ruDvOEWiliuNcK2bpYx3LA/ipYDXr/pwZOejHEC8EWkR3BdIRm8sWrDYtXH7wxxJRs/chqVTKTRw9hk+dxbEAmSbVvBygOdbWQcHnEWpFQEzc2AjgwIsthJe3y7H7a0+McEpVyPClXNesdFCdAEcoYkias3xMiSrv27Ky3Qt/PHisWwDdzPK+VFyjqwoHz5wakVFqHTLHqu3+H5Kc0ZCb49/vzxGkgPVkPDEAYX1FjISMFE0EkzTP5SA/7mH/rsE7PS6f0tfwG8vByPPNflFwEk1aCuvtYCviqBPAj6jgG9rAZ8EfEsEfRJwe1pl/FUO5tka/ms5mGcU8NUa/h/XAj6bQnwl4Fsi6Im1DGKu9qrwWgv4igJOpfz4lgj6IiCPrdTJJ6r13hfwVQ7mSyLoqy/gJwHfEkGfreFfTSH+cS3gWzmYZyLoP7aGf5WDeUYB3yqCPgn4tS/gb+VgPqOAz7WAR6Eeva8FfBLwVQ7mk4BvreGfTSFefQE/m0K8EfCZCKo7h7nwYwTs9PrC39IU4ruT1o5LW4UVd6yCrw74i2zfrmNY7XW3CK4ZksU+IvkiGkPB1T2SZZJHDAL7aBGu392KhbatI/mikAaLjETsFGxV8OZzJJI6FXx23uf4KG51Q8qnIr+y0TGf4pPjGBJ+dLWctW9MhfgW4fb7ojiy0yBSIVlbMxL0hW2PjbZIuHA0tkh4qpFYh03aJKwISKAyJVu2cm0FQqoB9edanTInMwoID2VAOd6eSEaGE8n0aMxoeLJ9xqTHFY8fX50iUKUiZ2d8nII39aAITA0JO2KpCUmU4/4Ww23KdrJv4N9ghcfrDbUtmyocSTvoepybMW0SeKIZgF3MiP8YIDGly1VGEp9nNLCyImIi7WkQCHuHhvatuLKoI5gQ3w/Ag9OY+yxTpCnubzUnoVKjAYPr0YZVp8Dzu2wJPktHeL5R2JqS0L3xii1bEQV/d3Zp2F0gsau2nsHVGLR5uLnj/m9cYOCPBj4PI47vx1vSglVv0JDXJBW7b+dDCIySc/8Ue70fI2CnNxj8LQT87qS1i42Emc5uN+oW/KrQTn3WcXazIcQzD9cj7drjMZizgVi4D7hE9EjaEWjGBEl4N0ybSoe9D7J+J9Sdi8OKHm/hCN+3kDjmdBXRKTF9sNUJKTzpupBoweszGKOzTPl4jSQ7nz0KZsCQkNmhBXTs1C5MF0fc/tK95vTq4PHkYF9yz7oj2brCgoEiZhWSsJ+mNB4MPJgsZ48C8v7iSOvpKofZctohnlKmAl3ezC3MblqHOGL7eqWz6SIDZVVWFOTF8EpjGgJMB0JFXXW4QKLW+znM1qzHvcdsCrS+3V0wIySkc5maRyqd2hZou6Imnjtuzv86cEF/JB3uHEu7oqd1bYOxLfB69repTXXLw+3BxvEKYjulKFYkaXzvUacfSQbtqasVjORa5DCa4fn1F4MACejg9S/OeP6yvcnAVpCcnnLHzz+OeLxJdEBSl7mFZ83wyldjuuXhtWXbNJNMHQy/L1IvOV19qjnaCGxrUhJnukfiF353DHLHrAhYD3z/5+4pafi3lIP57rJlNSDh/OtILnyhSdzcCwWHudBl1KeDhiBTywC4r1QSds9lxayJNYF47be426crhRZnbkG6EXTur/UK2GOGxHL3BZKnOuVXttmKHizKjVGEO12pmLLSXYjLFhLtWQ7msr3YSMSHxv37BH+WLzhVgeW5h0S5tx9XJgYJh9UtUwtfqSuDRSMSg1/PNeJrQrOWz0sM4NVZI+E+wvPbDZwzREtu0FC/Vkc2ivUVOErQRPk0pcdCcplDUj9weyVDkrZjJO+q1BnnNJQlpgrzCEDZURrU4RrY1hwuIFiskLgufllZX3VmSEqFkWDl4/bOknLwmiYRvGvj+RuR7sAqXVHKN1vFZv1iGEDk6vhlbhMlZw9JDyFdNmsTZ2mOz03x4kA8bBmcx2s3ZfZEnMPq3DR1mB6RqC0RCRt1NkhSo4VzBLId4vY3g3G/RTKJ3axdD7jVLWjgH5CYsZo15WHqcRGcMzw+a6KOUfRQeBgqkLJz1axl1CokIjOdr2vW/wwCiv87BOwOOv/eF/APKQfz7RVBw4X6UQ5G668M9ajrj/dyMJ8VQV99AZ9rAZ+t4d8TQT/XAj77Aj4TQV/lYDZe0XpPBE3Gl/1HIugzCviZCPpGwH9OBH1WBH2uBXwR8Nka/tkU4msiaC5lzm/lYN6aQhR7dfrRFCK2ye5FwFdTiLco4LMpxDMK+GwK8RYFfGsK8STgKwqojHqgxjq9/NYa/q0czJGJ5/dyMJ+t4SdF/3H8rSnEP7aGf1sL2JqUg1c5mLco4FtTiFq4XH5LBL0aZEx/loDdQe/f+wL+IVHA3jcngk4WET5q7HRK/OQm2GwtVCHMqTQnwbpLeuxCbXz0kToswn3GU1bKUQCc+UiSjl4Du5F8Aat6sOTBQdkigSx7BmH0CHhgqR2BVXqeQpB1VsTv6DtgAjmuIfF2uH0oegIbdhg+CpY3n/iLeuSzx2Ibwfwx4sTvz3XGNo4UAFzmTQVOmeRsZdtX8G+KzwN8kgnM2lw9cMRWWAR+lzN23gZjiOUzPvEWNfJxsTyWEFV4zsFdDVK2FP0clrtHiFOB2VZhprYNwd/McX+ujtc/Oto5xG7HL4KN2E3ZQxQiWJiMU79TE4P5Wk8HR84iGk7w9merWjpA0m5zJJ2L5BVEvH6uICn5biw0reMFH/xg6hGfW37FigWkkEDIkbgRs5k0sNew7FYZ5YNUVJg3uuLrS98vQqPt2+yyPe6BH05IVGkdKMweGzMIehtOOJNZzrweEnO3TnU6Z2MfuTxB8s7760URtBUmsY4KOkTpcFpwfmI9VjiCBr7CYs43Gv25KGB30P9r+gJ2v3m6OqL7GCb2uaJOd55e6aVvOjA57QYcXGdlUHGE74+DQOG+EyPxZvaKgDq+9wrXrBdb2pG8EuR00C28efta0Tsd2zC6GwMC0QOnb32zeweaaj3uTMyhQX3zoEN46ON09bZb2tSbhw6YNBYLr78vc5aFXgWWNRpyt1BwOqxuFwSoqyOBRAfJNMm8BbBrh3C4iHdG7VP9AM069ojXWyaMzm6FAkkhtjgS9L6lUX9Owbu3W9QZnFY+hYEmgeqyTuGGWSLQTjG+4iyd1oWT6EjgirYfMJ6FCgl7UWazTTkogMmkQ72zbwrU0esNaHwjFkCyG6P92eIMSkLaxHXsWU79OxLTopZQQNjC6SCbtpcwC3iXuJfddEu1aL8HbXyWi1Bo33I6KXUZkp3TNDgz8Xqn0+4FZNUecG/ZXgk0cXQVPPwJKxxpuLxScbnIYdRb1wTqsx3R1ahrNG2r70W4Gi1zulq1A7BNaFPnfGlJ9HjUAIy2R/D876lBd/oMQOuNkew7c2b8GAG7g+G/9wX8Qwj43f+s0p2VLniru1LwLFGOrNhfVhC07nrh6/fcQLIM8TlwKJEcqzYS6OrKLhKi1eKedcDvkJVdfFgeFJsE/hEqZj7EFGLVGhEeIUYYPYpLiJJ8RnhRqBLLMzGG1OrqhAc6fmf0iCCR9uWI8922qti5nOPn8avC/USnPpueRCSYTFTC+TRPmdOmJf5O30YkGNyRRJ20nEGyvY4LP2QNgRbSCNylMKU+2eNNnZSHO/jHHZKrb6tbVm2KHFJlh/veZlXKPG7hc8o7jElwZSAwGF4KWKodxgOFaBFL88MWX19w/xMj37L93PFg1RHw14Ed8DcjduU1uOtK46ErVhHbbpCYsGM4XtUGcqYdkgwiLx8VfG+4BtMPhzVwMUaCsocSsYc/x+2v+ynl47NXsWqCd2vCxVHh2y3AY+ydAvioS4lPm8+L+wSfe7fWmAY4q83ZfTTG8bpbFx4ccS7Iwt58AWHgTQjfiXmP3RLOIe1H+BthS6rNBi3dws8XE8qjXflnErD3v0NAURKGfwsBlR9LBDV98Q7q+uSsf+sL+FoL+BkF/JoI+pWAbxVBn4mg2V2y3wn4igJ+IeBk19eU11rA9SQK3yuCPhNBXxVBfysH06wFfCaC6tNSVdQ7S6pXIqi5Hq4/WsPvjMPknYBviaDPtYBfy8G8mkJ8RgG/NoV4JoK+VQR9RgG/JoK+ETA7DyYfBHyuBXwjoMLd82+JoJelpv+eCPpZDuatIuizL+BbUwgtFRevphBvUcBTsht9RAF9oWT/jbWAoiR2/7Ui6P+jBDRSow2es/Uor2+jI7M3UgdCCNY0lJcdm/Ebu8JiNMaJmDUUjmy4BwGSWe3SoLMtDDb0pRZwv9jR8J7tbXa8IokcKckKf7c7VCx3bgrMN8m+4GRwSNk631H8qV9sObcDJJRtGncI9XFGw4euX9nwPFFhSTop4Xb/pLDD8UhgfqRTHt5NHz9/vHGI+1qKj6b6oLBlyydIWD8nQZ75Pgsv6hlWRmfHA2czN9hejV2AbtyQrjtvopQtJNC4yoswF7cC07vXHiyPSkr5XhofmaTEDBJlvuSh0+khOZ2rCNEljGnYcbc2M5MKpx5unRfBccYqZvvuBMLdAT/P8eHOhoVygbSWAxocF2HEuveqCw7VFzQIu7j/uhfLEG3ZgvJONBKYI6gUOF/saWicjAqP18fptbda0qBe7hXGlaUJC7FCUhMQDZxqpBsIL7eoCPubrs1EYm8gG8UOXygPHdjFUR7gn50ND9nmYLNVJSwgCreAUxNnrrDjQEDSR/d1ETCFbX+MgKLUkwZ/CQHJN09XW+tMhtVtIBCnN0Iy1Ok4A83RtIJrzbobITgPYYZPHR5kSZrjr+Pcg0VdqgV3RMunbDQEWKYzibjt9J5TVzhHoM5dSoKJph1ZPyZTcKElE38kJT4V5MMZ5tkU/8bhPgO2sFYHmAQ1TpdPosfYQG2mY4OaovHWjsCCxcEFnKkR4vSFFqOHw0GGNFn3qTde5QorFzpOl/Nc4zxbJhK9mZcM5t6J4fTMh4jNM5xuhjtvRINJhNabHOcRLBdbGb9isa3QjUsAvPauW7jMnEr0OtcBIDRM7uc3nB6ON5kKgaENuLuZI2EvfWcMvhLITY83uak26FiQDLo6D/oEp5+5zCnAXUZC9/VHxMTYUXG6vpaLIBpmPisUfQShPNVJaEXOkanyMAXH3DfT16lzZQexmOB0cqcR/zrD6X9U6jlE1q1XeLGBRBakQQtGe6VDod+eHmk79U7Ay1OvCOq1fGUPNriDvZTxemdhpTClj/cTrfM+ccPb1KCZeN6ArdMucaQb/FiVXbynhv++YOEPIaD8zffUOsoOsBKaqNpxtk5ZJScEFo9qSoLDScnZoovfSf92N7gP3arH4KQvIR4sWtwxerLNbgpHotxvIRLr5ApM0JFcabi3eHjaecBKT36Al4Yx9yfHrcEg53uIt1uLcON079GJXxxgcfAsyq9tTWH6mjwgEY4THsbKTmLbbnaEaOipxO8OconxthGCYzSVoHcDN2WPjpxAUKtTGhZ7V2HJktXg+gGeDxt7Kdv0jAmk5hwJWEm1wPpnvQK3TGbc7w9dxnRKtzC/3y0S5j6SD2/OAZJLHDd9zljKspR0AB6FicST8R7RgSaQyt1ZwcME76G+QfqwkiMka6Q+FLZelThe9+m4CWHj/gcVJeBVfILP5f4GSe3h/rzNmRaBmOH2ZDvfw9zfBZzf24HC3PW8B6FVTYrQwok1u7eGffDGbFyE6xaeX/ZAUs/9csL9snBzJhrtISRSTgo+IF7EVCHD56TLHMK92wafU4diBc5sjOOXVtqVbTsXAL+Wgfi25HwtW/ZnELD/v0PAvkCkv2Ut4Hf/S9CTgK+KoPvuLHprDf9bX8DnWsBnFHA7LlTy6gv4tSLok4B3uY3kSotCUU/EV99bw/P+BcnDjw55SwR9rgV8EfAZBTyf3DkSzNnkr7WAz6YQr7WAvzWF+ELAf2wK8UwEfRHw61rAr63hQ1kpnEtNHP7PUUC4ss57FDBJxMpZZ9PxRxTwRcBT1+KG53ipysGq3qOAJ728v9YCGr01EjZiy+OLgF9bw/9zRdBXImguzelrLeAzCniZW/MPAj7LwbxFAYc+KV9rAV9RQDFLglcU0DhVB+nHCNgXuuK/tob/Qwj43U0hcr5bw9wqFtRvB/qR6dItgDmMzoV/qOc+a9IFYdGVj4Tvy33FQmEXAByvcxLEgS+wDZyWsLhMqyLoOEdgmaGasPTLI/7U6yZj2nFXwLyT1IXP53HF6tAtIEziOw/iC5NYNB55sKq2BxKmrbPBZO+xgyAe7QoeL1OD8RzPJ1ltHSTRYwwsTM4KeLcHEu/S6itMI505uMHiTEJ/GB7ZorqvwVvKFQmLx8RguwXOpxfiLOVc7cY5EvW0hpUfnAuuaCE+Oq/9BSQ7A0kaJT2J2T31AFHZ3fFwmCQRC9enOXhbdV2EFR3brDVyGSx451QEeYLj0W91Spzuq0jgYxoxds8mDkQLviSBtThG7NaLF+C4yw0+ygJjy+bKKMO/6WNNAr99QIJmyy2sxqMH5WPZujLp9MDX5xSv37tHBk63pxUsA3PFQ/EQM2ZtA5wOX8qc+6aI719utgS30zkkUZFMbCYYUw8JPbvi+/opYsVIaENsXuY8zNVjj/VdKCD2Vzhew2T8c1HAvtAj37Vg4W+LAhYkySCdrtrEzfLsyPDbLwF9WDbxF7t6y6bpJYVomc0JT/hSohOnbAGXCpvywrN7tB8mEkCE0y+/L1c4fST1Hazp1eHhhI/xHnSdPviWpfPwUjdr5XZ5AdEly0ngzfFX2jccE/yeavJg0u4yxnWc0kadgUOC2aVmzOWkDcHF7BeeLpeMTed4vsgzlYazAxLTF7Y6rPbCFD/fXeZ0kShIOH0HBTcf3GZp6xoDXyQu3qNRU2JoFOngDw2D80Fu+/TqJm1Ie7VMw8xFEq26lwFAp7ugAR8KgN9hnkEwS9TCty/Wke7azg2SRBqT8L5Wgdl5RmBVsJAH5zPxmbtNdjAPkNABdHyJtetsB951heSLdw9gXmd4AF75QRHKGyTvzt/OwDNWVhF6/XXFgsH8jtdvT0m4OwqMzTKFg58TJLIF6haZKuP13Em/cK+2nLN8TihcHqVCF1LkVmxRiw4sHyrwsOt4V7ZQrBFEdpOk15k6OJ1vDzXgebvFvfBIvhaw/857aiB8V/Oiv60cTNo6WhDyzZgEZrMGfBdIEbhzGnGedPE7kIkRhf9D3rusK6o0bbsHZMNERaUpmpmKihKY7HogyiaRjSCiR//n0Lre4ao5v3+uRtX7zVqr6RhuAInMuI2I5/GN1kDWfSiQLp4VAwi2cY9DKndiX7FGfTiQJmW2NEUNwUUj1umBYSHLdolK3Gkj9plZk31V5l2P+DQS9/A8Ytg57QUCzgf6CpxrYTHLjySNdKVugz/aALeNaxmTTQdzEMnUArPd+Sn2pZxqABvF4kzbYo+sn8cnBOfORdZgcsiItRf7TphuEnGPQxYSa+sNwNeDBbP32CZEX5Y7cDs9wIxmCyC3TTwDR2yG2HrIVCXtzhNrTFJtkD20xfEuQHLBGIApnr98yuSa1DUEE+RjgWSdQib7OAV/N/nym9XEGmBM7n2wFvsNsvjmoIl9LnbguBG57tcAJCHzRPHhPG8pd4zJQiPTiTSH0M0T7GSJK5F4k4UQlAEgR88O4nwHUiT2lWDL2bSTSmLPvpSzvZlYs+QZjwmvZhto1+sptigRyFp32hYssxLnp+jZF8KK6+M8TxjZUXoBws4rD+xrcuLOndzDfyUC/icR/O8i4GSIpD/GGv4XVwH54EB/VAHH0jn+kIP5QMD3LODPiqB2a0ifVcB498w+5GDeCPhqBP2Qg/moAr4UQV9yMDf7vvyBgC9r+LcczHBvdvOkHSnvRtCfq4A/ZgG/fAE/5GAGF7f5ixzMBwLebZT/RQ7mVQVc62n3wxo+z/t79mEK8SEH4+X6zbgM1jP0IQfz1yrgfxRBX1XAIv9CuNcs4KsR9GMW8IWA17bYsHcV8NsU4t0Iur8eix+NoN6QSe9G0FcV8N0Iehrh/hsB342g6zVP/wc5mNtEkv5rs4CT4WD8p8wCTn51uqovDuDYYuVm0aWSSDHPVfCO1og5BR3HJDKdGRzD3QA7Tq51hJzOMzCqfcxtfHRDgvVch5O8mnFf2WwUcnv2HhAUZMBti+50svcDF/zIUlGg+SeVdOP2AN7SmCJ7SQux1Y3F+59oK4mtND+FpAlzB9zDo0M2qPeMVqvlDA7T4ks+xtYsEuiHCRj5skOstRtCBO8RMG6azGxZ02QS7I8mJOvzjAXqWQeyK65DgKfHuRUuw4w4ZX4Af+DImN1GskbG9/5GbM2XO7e2Yici5XFzBK8kd8SGmxmh2q5PwPamApnCVWmRRqoKkWpYQ+aMSzkjp97hAtZz02F2f2xicls/RHrebnNsnbWrRJbD8xq84eaGne1m6pGtmhvAuFlxdkcTjZi8b4PH7jPkUny3aM89OxAO8QNb6mnSkPvxmYGzSnPOsrsi0vfhmsNxqJXYqs2JRLTTeg2XtXfivhU3Fpk3pkC+SzBhrB00MXkYjwjA8WMkkPpYkscmWYLIcWRx/Ir220whREyNBv9YBfyXmEL8al9ArnQCw/PhijPPeHREnY9cYNvbETmz1VIm2UYg1WFTXrBzLqKO3HqkB96uODE77RniO4SuD+Z0pTPbbbhINx98C8fBJvqSlhhnJLWyKRiP4MAcf940WIJdAHZFG+7ED0khaHN/ihhzPc7Una+R+dzHYASDSKS7hUivBqqpAiPaAjvIMwkZDEMdgjlbM+cyX5akfzQFArL7iTmWdG8I7/VWYD7ViLP5Y6QTs2eawB4sxU5vJp7/8NcUzlVrIcfxdgSfjJ5IF7/0i+w4/0rXR9YEjpZRiOvBRh150NIE13I23GrXeoObJ2ng/LwfMDMbSyLXjVcLJAsyZNWZSG/HqDxDqJg75nSdF5LlQD3D2djbzFm5lki/Ne8MNl1yZHl9KhGkzbdwqCcetyJ2EWtOrlUQTEdn5iyeskqa2NTBOXVrzEYo60iEVA2s6KmKdLg3j8n9XAMkao9gd9sOgOSZMQG27keI7eW8IerZFcg5qffYeppxSUwDFeDma8xt1BW/T2V3MhwP//be+xfKwfxqBLSTndiHxJ3OrYduh8R9nDQIm6tAuvX5KVKqc4fAjXGAbfchNWRDOx+O5bGHjMM5Eetko5VwHg8bbpe605He0Z6DOQpibp39ZUYG5pgCyErLmb68qgQmhAObTU7cmkzPMm5RM4XTQRLPz8aOQtr1bgFezwoQM6UtIa2UiXtgchMIeHggcQ/eezcw4JBg9uyGGtnw0AKjd085K59UJ24ywXCU2RXb7FyIe0wf+MC8eMHtYLfKCIuUqfj/7eunSV9sTEUsVcD8ZyL2ldlIIbAR93jY3kzGZkjs0zMiYtBXScis1fUSE3URUvBqmXP7OEtVQm+nHZz7ncktmH7Ni+/VEk6xcuC2OUAi05O+ul/Wl4B9xSghyny8BMfZaOL62lgh6ja+grFvxfGu+lcgHjY1CNbakbNKZR2hg/EaTqu1QF4mFyEZZN0WxKLkI6e/GwoEHBwduEJPZf6UFgKxediDs5llmFmaiBm5lBwwzoZYM8vLSiGSdqy+vs+CO5l5L/+VCDj930HA6Uj5Z1/AfwkCqr94FjCQ2tUPOZjts1++ETAv+7tPRdCfTSF+ngUUSBWj1XazkD6rgN+zgK9G0HcV8AMBX1XAVyPohy/gqwqY0a33qQj6UQV8IeDPVcAUgP7wBXwpgv7sC/iWg0n6y+ZtDX/Dsz16zwK+qoAfiqCvKuBrFvCNgK9G0KhOtB8I+DKFeFvDa8lT/Z8UQf+fCPhqBP3wBXw1gr6rgN+zgB+NoH+PgC9F0G8EfDeCvuRgPhDwbxVB37OAD23gvauAr0bQ31sFnMrSH+MLOPrFjaBlOltCfT7esFUdFZksHpMhWMVozr1LIJBie3BkMK+6yv2FXzfE2l5HcLruC2Rv4rUstjZOIDuONOazrPWIdXdycANpjl2d3jt63N7XcDuxNXaTxUyi91lNoQoGFHuJqpVia9qM4bBI59hbtneZovVUvN9z0mNsc0tievfbB1iHs4+s22EiEwONAmgjNGN+JkVAe/5wDF5yWiBvVGwVUjpHBKmkLlFAo3tMnbF7hHq2qjm7SQKxCoOvIA3lBXInEGRkPcEqxPvhDHveKbLos0M7iJZIYU5zSVRaHGoVrhs0QqyOBOKubMcBE23nzJssAoksliuAiqk9ZjmzXUjU5QLBuSc/kDMkO4usV2n/qxF0gp0n3AmdniMM+XPaISeum47YN65BnNUaC+zGDOn1MF1Dbc9m2DXcViXbJzOAO/snc+ZB5FH+WFgAwUFiTjY6h4S1Ywa5ISfMH4ZGSY+98xj8tiPcLYJ7SeesFYlIpFbccabiz7uY1hAWEWbuBl+935auTuXh8E9pBJV+cboaxXMNfC5ZzKKhJZO0m07BGSUXxkzNb0hbnNYA8+GdWShPZIH5ZgHH6CsdPO4eDfHCnnhsKy5jDnHE+r1wa7Blo2SsPDdAjGFygfPgKr5EH04lHkzyJRxX3pjZfdWLyc3tajjP64xZsiliNqcnEZPFuGKOtF5JJLN6ORjHjY6sYUo8gnS9D4FV2uL9wrVGFkXyBP9W5dx6TlJCYLirwEmnBbJifSyRR1yJdDhWRbo8v8gSGQ7GdwjGUiLSQ7nVsZNWFRx1SaSD+XJpEXyxORhbU8L2bTBWxOevNyKdFWmksxrvPax3F4F4XXhG9sPUNKKr1IFwsuuQOCaRju+eY3HPH5cnxNTNVCWebRsAapRy5xgWChlfTJFteqcbtic7+ctW+jGCw30i0t9oJdLJWzf2wevH4vrRx1EnWX57AviOw2ylWclEiSqR7k46DTvFWSrJRcMnKLG7QkHjyR6Z9MkInOehYmyyqYCEYXwSMTgWx9vT044YtCwE8pItc0wS/M6Y+nWGYH8aAprTdQhsqDriO90JBHIm6yuYB1Qi555YGcnm1IUznqXMum7chiTsQsQxhX0M2SXzyJzcDHDG5gjZg6vXkWw7uIDNn2IfyxxPJxH1OZxrPGZOGOsyUUdrDbxrkzHn7s5UstF2J4F8ScmtEssxyVv/CG4Tp4jlo11GZH7bwGFSCYTjxTIk6WxoQrgzr5gdsQfksREIa9lb8Zg8ShFTu8kVgoH0ZAIBK52cvbkCpvg3djYz8biO1wG486YRiCq5IekV4x0cj9UVWYO7iInT/tQAIzhgzlHeivOVH+IeHNMLs7dVCURxdLEGpNcaW6ccW8R42DewVvcjs/JLrhLlfhPHZ69PyCapbZHQrmI4jU6cWU+y/jJj8i/gB7W4p0fJQCHhcWyA62gihl0cipgpbiWYMBYIF0mOSqrh10+jDxozhtbrmCSRKoM7vIr/+4NSIoo6iqFBgog9M/fF9blWZ/CUvjg/+SnO11mYAsFLvmOOst6ohIQCUx0zenAL85nyr0TA/4TIfxcBlfF0+Mcogv7idPVVBbwMdfMTAd+zgD46/HUW8EMO5rsKeLtsY/auAn77Ar4R8OUL+PemEN++gK8q4Ic1/GsW8I2A39bwH1XAv20E/ZSD+UbAVyMoRxb9oQi6VATCvuRg3lXAbzmYdxVwFmvRuwr4bgR9IeBHI+j3LODPiqBvBGw9Vvywhv9ZEfRbDubDF7BM5827CvghB8N1pP1VDubQomz+GK9ObzmYj0bQ+Nb3+UcVMJ/QLV6RvJPnV8KLv28E3SzGMvltCKhM0C9TWvvTTCEqc5uITRKNmC1VUUyvqLagpNsVC7aJQSjcmQfRs1ryYAyGTqVIpJ3Zxr0jK5duKnn07ink2gpYIAdxSIPzcQf5nYj0qRgkOg1QlMMtmQN3j4t5SJsKRxDtZJ0H2mUSkmKHPMh3qoZdBZkerdarI2QzETP+EXGdzjcjA4obEellbu8aEmMmQRrtxfEsrVihj+BoQ/NlDR8cLYFItkiuoSqtHfP2/sOj/Y5N4LLqIWzXAXQ0gPoCmTNYM3ed3Eqi9bcB8HK+Qt763Cm06B2vwKdic/XG+7Sjk+EoguRxX3DPiW8K0aZMIFyirLBP5rpCdl8NN1f6IMzNg3tGk83WE0i8mDFv9pwBveywA9UVL7jL24dKF5PVGZLpdISsui+ubzivS6jENWPutEUhPTo8h5bvKPKvvVijTn90hXZ0UnFwqMT1HIR4CdlSFYidiD2V1nUvhByTDLto9ihp9CgCiMxYxz6W5x4lLZtDcUme3DmdY4vW7HkEI8422J2qzc+/rv7KmBqM/hA5mF+uCIou1QXCs0iHHEs8QSAbpGAVScNZX9MtcplcajDRQeZs5kgKGQRLE46DeojsKpBEerUKxE28fsTI3nBPIl4lm2BxveMWtVqxHJvOHg6hd+FsVPVLDFunhbDeLLAPqPbIFagF7nXXMOt06inkcepTOPPkgaxmvPbIc59qcI6c4AsBVxm5l+svCSg1Zvb6ehSIUy59MLKo5U4QDkB8XqBBSNCds+dCHH+bbhJglTHhdt1cG5LmGxesLCux7e+jmDTNUKSr+1uCrIcs0t/+Za/BYVrOWFBkR4UcN49WpJMLjq01nslEsoMlwGORIbYYBDoZHk4SGCJBFLG+bTxirk8K2Ju4xE443ekinbRbMBN8Rawab3Ry92+deP1uwJg9n5Qk7M4puP2yFun0Yy2R53PQA/PmPzjTzdYjw21qg7/sRPo+KgWSLofJHfxjzLClJm5JULgq4YLqLfasR5ARSb2dIKCjJ3aWi2NMVpIv4jWeFNwGIDIZB48TOFcuXo957/fN1yqT0S/z2vzTZgFX+90IfNhFnKmmLxjqet0AMKdFznAzbIhS7iQIM63gVt9YK8SY0QiM56rPgS0Li9grswY/najMH5qbhpxHzzVYl13LLDcZx0Qz9jOwr6rK3Wl212mWn2KwetqVO8dgRgjFVAGP23cRk4u1TIb1+Ck+f18ypkuRRQMmnu+YFWbW2Jc1UmTnDry5LtbdVFp3ZJD2bDirZoccfxbERNpwCkU0GHO2edaEGLthCNaXqSXTbpuM0ONpBAciLqOlPtYNuWWXCzidJiFbdqcKma4dHc5HlDDHGIt9LLmkGzgn+Y2z9CLef3U7rcFrShHzmkYa4p8mGgT5OuFOy0TMZ+nuAW4+zJC1TpcyCdrHGE7TsuL2Oj3qZDNdzsEY7/aY1dnKI95qXn/J7fQwO5wjQv3nYQne9nrl9rQVyO2K6ABf2pYiBG0RI+7z5IK/dm/cMvQjId3ZKCB2B2Jfy/1pTFrp0Qe3nEvMHtu1Sqz9IxExtmDcXoyPnUg5sxJY258wtpPh559V/hUI+D079F9FQBlNJ6M/ZRYQ/+JGUI3nWyO/hoDX93sr/0UR9LsKuBodTeuNgB9yMMd1HX0i4M9VwJcpxN83gr6qgK9G0GsSrPDKkJ7wgYDrsfHsPqqAf0HAb1OInxHwLQeznXbK2xSilA7a5yzgyxTiXQV8NYK+reFfCNjc5Pw9C/hRBXwh4Ga/ZN67EfRdBXzJwXw0gr5mAb8R8KMK+ELAdxXwuime70bQdxXwQw7GeSby2xr+7+VgvhHwoxH0uwq4CrtD9lEFXNe16v2lEXRXHLV3I+hvlYMRMaUo/3+Vg0Euk6FS2xnyT4lAqudiW0P1OOrMWxw6j547/IBLf7ZF3mNuqrSnRBLcgniIrJFjZJQdZn1oS8fF/m65UOlkOc2hqrwdC67RIab6uZvBdV87yL3hRUeHaTSClG0Y9/eTRiNpM3pCEVh77Mf6oaN5NOrgNh2usX+FrKG5FWVQi23tJWVRUk0na4hwrqNgZ6Ue3dNRIxDtYODg9pzrtAu9CurH84C8mcFVmoyJBZUpjbmzCZ4qrSbxDPKCGCyYSndxPLNafH6vM7h7hadHb1hgbxUu1twfLjKgzwubwlVJxPGM+jOJNrkbQKuqOvNHZSsRtpYXwBd4gwOUCsRcbl0Jrpc55d6jFwM9xFEDZbLVsNdp4vyuFRrAZQM9xC6XTqfnk4ahrDbi+gxPtkZ535pBOtC33Kti8+v8AUO6uy2Rrz0WEs0unEOuY427KhHX9zEcZNCevJz5tEYWndhHCXJWHHhw2yCVuiUOIA/YBNl3+sjobI4pJP2HgVy9bX8bAspI+X9hY/0vaQT91VVAablRwbGdHNlrYw1kcrxhgQwUYWv7PGfkSDYbMCfajHuIjjKiw0IGZj5VHgQgkDEy2wHYN5wza82/KtXgjcEL/RFyJuldokqzkeDYt2tuXZEBpNPFbhGtmhXzw/6ZEDIS6Z1ny4jbt8gI6ZO3HAzmjhnLyUQmz9DJ4TBwM2w9rpVFvPrUgDNa5swenXoCsayFAm6tDpCFgqIj6/6Cg9uOh8yS6zYkvW42h2tSLLD36ASi+Uo+hmM4F8ioBl1IsmwpEG+aXrHl7yqJWGRSQVg8CfPgcuqImS5AILAt0kdmmIQU7aYC81mK5/eahpC90Rf/Px4XYs3Ixefp12cMDJEHsyXJIJTvhxqwpvdkrLUEkk6fh51Id8897LSSEpLawRh4//j8asKbZoTNnmc4WfsxsutS1aicLAfgZuv6S3rjKJFw9NV8PvLP3E561Vez9xRB0Ud77Bo3PSOOYAo4j+wJtsr7Lia7x+kK7uJxZ2x1F+nz7rBfCaReHRmLzFlDf19MDcd/CgL+al9ArPT3YCCVI3ZzthqhD3EP+7WFELumI4lU7LwH1p832MpFykSm94cM8PD7yAiQJpEkyQkcmi3h3tgOLbKq0hLcsJIwY9tNSY7lxgZ3ciLMXy07oKPjQIKTZHaY2SjSyC0/O3DuDwfITiZHlYwnGwr2aNwgWwOxjtflGgkidbBAvJHvkXsbYYjC1Rg5xKw1YpztAnyqDrljl/qXqGfNoCyuMxZ4btiQaxvIYIdbjOyFVkuk7doDHM5MvP7QTiVxT44ncD47PWbHp1tMrPpaiGVhf+E22hoa3Yz6JXhFT0LOUdFj4tm3ExjcHHF75wxkcnkuY/DQ5oKc6bIUiLYQ1/OknkUMmEysOXN1CXCmmxax5rZTyalzfDi29EvZ+inrhId7AtbpPOdecwSVGudNBGbDO+yMsCcRSg4CYavbnTvjbKcT1jc7sDNJrBmlKt5Pz7ctxE31tQ/Odha56BsfToPRBLGF0WTkbF0UsLjpc2tAbiKm5z0KJ9sQyH7Wup/Ni/4dCPif//13EXCAxvKfUgX81c0ALwR8VQFXp8e5eyPgVZ7ufyBgNY+q9yzg2xTipQj6qgKu9UIt3wj4bgT9ngV8VwG/5WBeCLhW/MR6I+C7CpjvOu1dBXwh4HsW8Ocq4Lc1/ErRxecn/Wz1AwHdSiDOCwGjo/xV1aoe8FYErTQHfiiCDott9omA36YQb19A6TqqPuVgXgj4UQX8loPRbnte/sUa/iUH83+xhl/cUfOpCPqSg3k1gq7kwTz8mAV8VwG/FUE/q4BfcjCb4XrxoxH0wxq+b1mLv58FfFcBX3IwpRytfzSClhI6va3hf+ssoIgp5Zcprf12OZhfjIDzcajDdXQj2I2PqU5H9N6HMrgD9wYzgQzZMVwK9jJBIIWZZvRy1nRo6FpBtm13Ch0HoQ2ZyCq513nYoveWTeC2uh9YsAp5SR2fONBM45C5qxUWCEPVLdSp77OgKU8ZGS9Ehlulc8aC9Ilkegm0OTRBf8f8g3ZR6EplQ7gN91fsDHpxRzMbQuDj7oCDCFBJ9a5RIbU9C3tofZCoY8V9uE4rF7mLSPLoIFZqsdWuZ8wVzyD03kku1PbSwoHWJIQ+jWYJKW8cFqgzcbwLzTtCNNT3LMBAY0qeDYN0s9lzb++L53Np2kKUPQC5s9uso31dnF/GK4P5y+Qh0dFeZPRFsNpir9ZMndpf1/M6HgpkNUdEp0vbWkNC/Dlz+8O5RoOLFUKr1CF3m3iZUXsvzjAdjMX1J4gReopkD66HvXg9CQWSZglSIJMfexS0PFPpJj4JZHc3JfduliXRLtG3kJ8vLvJl17JoXt3vELULlXu906IUmdM9gGpyF8n9pY5+X7o6kND4V0ks/WlyMNYqd8FotyI99J6Thoz2pg1+thoze0UNgXC7wwXso4ZZUDBfIFCy1aE+jij3vWqsk90JrSEbNDVzykuoEd06GQCDos+s6VLEwIkycY99IZFz6xkNWdpTB9qtqWN/fhUIcrfbPRw8a8KdR9dZdLl49uEQsRn3sRoCMQ5IhcqXr8hyTleF5Pw5h0C51tzZSmeZeI/pDq75RcH2bbG2CPSXCpjKUUFO5Ir337WGATelv0R+Ut8UUj9GW7j0LxJz8kLsEtPHiMJlbAlke0ynOhHBtIDmlGrc3e7uOq3aww0scRNjtk0PFmlVRKC91ndsoWmvI5Z3rgA2bMUCuTVKequKGbTjvUDYx6lTqbLuJ8Au0RgzH7Ua2UydCxznyzkPenJfI3JfpNfV3Je5PWx3Ghlv2wkcRLRgz1k/YnrYTFeQu+zJbKcWa1C73AuE7T2+VIp3E4X4y3tPxPjaxF5P2VsE10MXwDqoOLh6It0+JgcCgZUMOZt/NZomZNPAwSwSbHVnkH9jTA3Gv+rn/z+tEVRq2wQM3ysYG/UajwzthbgnC2WEbNPSGpLcNhyM3eGOLLj2BBLOhnuAbNhHh4G80YjpBz54GV2hILdPDaHJSIUcr8bYXrXTjAy8aymQY79iXh6YhELaX8FpvRdINXZnX0rX+xosq5pip9gohFjd0wGvt+2Q5Vax2LceDoHQjAljWjuJCY7wHvKwPxMBvlaAHOKxDCxwpoI40/NX5X17hpsezJF7KPqEaBJaQYUNgu2HpkvEGAYVnLxBHwnK3ZVk2Jy34HRUPP+86suEz0VMnyqvYvblfO/Evn1UoVnzyVd3SQukiMctOKArjM3dpUK0Ry6B62QVc5rJGIjpfv0MFGCBuI9c08lxPknBOI0Qs/RTPyNdJGI0kPoHZN1mpULURR5AGBsCoeetWIOm8mEATnMU18fu+w0pF5MHnOViiJkM+4ak7KyB3dv1uOOE4v2IwhFUSW+NvOF5L5GJnwtElEyxJo2b3pfJRWqCvVmembUetDFJ454N9ljHzH12yb9SEXT0n33pv4uAw4H8y5aBP80XcMYWux+NoE/rri1e1vCvWUANpC+E+0LA5HpYo5WezbM3AqYHb/ljFvClCJrKXfJjFvCFgHk0Eci3T5/duxH0NQv49wiIcX38SxXwZ2v4v50F/DCFeM0CvhHwNQv4oQj6mgV8+QK+G0G/TSE+fAFvjyH9VAR9IeD6ki/C+cL68iV8ycHoDpLneqRO3oqg6+PgAG8E5Gm74uvLVM5++AJ+KYK+q4AvBEyZLq5H8Xio7yrghyLoz6YQ33Iwq3I5U/7eF/BVBXwj4EsOpl1kHt+kxVP6UAR9I+CrChg37YavmTEo591h5f/wBfzqp/9tCDgcTKU/RRF08osR8OHDCeLJbMUDemRAN11oQC6dLO4Z8SGjziTzoe5fLeb5VyzTQaSmcKkDlfuAnxqdouYKt0UYY7eOSUijkUDK0j44PIixVNKJWl4hjvNIIIxEBIIoTQhVLz1z79k/S2Rx1QUCHfgXstiSQhXLMqGwVZO5u8VIpUnmie24WLbc2h0SiRaOVYPYIRzudoesodXBM6HdYY/59GpplK3nK4jCOMTeNhpkdI49gWDAxdY5qgQyNaysIT2V4vk5W+g0G3guFJvDEfn3QVbSNFBauOr0gAIBhxmtz6SAm3Rj3F0WKaFNos6AS5LF/WikxvSylErgzo4hN5+kHX3spQQKaQ7YnfdNhQ4R7AUyYxO7ii+Qsr6J69kedhi582Oq0iOCB7TmOcZB4LkeJZFeCUTmtjh+yCxaYyKubxYfsHvY2DF99IjA8e3NYr4S2had7KoOMjq8sqCXLAlFlXSCrOmHPJg9aUgPzFpAdZEwChSPZfRk8Bs0xdBnniFB+NvS1eFAmfyqfepPk4NxhpMGnER5cmt2EAh3ntoFBMG5j+x8pDZfVbw+BEN/yfzE34QE39ERquK2Rq7hXUV6eq1dqKdbkZ7lUS8jN2OXwuk6mAtEfCQxnUfHEzSj7ZBb3SrWSTCZpdDUA5FiPquuoeEir8CEcIbcAM01upjdt5AupQX3nWkvJrPjcQv5avjg9jUOQzLtcgtchjrk4Mm9oScFB8CbXOUuP24aYo63a2hhpqKgr6sZvRXRCdLeZYt9tprptORidU7a7QRbjVgdiNUgE26PhYydgaFn5GrWAM39rHO/zQyFruYjArlJRgKJhygm2+3UhKqaI3G9mkijc8NQISvNLQqCnYgxdWvsIO6xGQqqTpWov9yPwDzOZswbH+8eXXWOAofVkmKv1WcetbMihRIf+9zynXNJPDXaQJ2kArmlbNHQUpkxiJOxzFl1mxG6nxbi+uyh4uwcCLy4rNQlJHktYt5z7yEth5sHwEi83huq4viP7eIIfrBQkLVRPInkZCSeH88umIkEWfl9MTWUpv+4T/1/FAHt++YJITtdOZtYt5Ao12gJl7E2xdbuMg6JxJdDsK5DhO10Yei0Ww9jgMF5hm2l3ALZ504N5u6wYe5VEghyuHJxT/ejnkCWuYgB/ybuKadV1jzwRvOG3srUBX85lpFzmtx1YthBD4ITm2F3XSsyeW7zFI5rJmF7Z5ohtejyAHbQEmQb5TQk+y2yISlmc+TBaqeTsXSmEFThDAd6MYvpntcFxNIUIz9UxD1olBigWGKCnT0SMZ9L5x44bD7HbtSPBLGGTiDOpxYIVqeG2Ge/nFZuj0nDWXZQLdrf4Y1AwK+q4noSWdTs5j04jfUZD5TZKiTsUsyhyILmS65lrZCVP5nAobUl7tSnsiG32/UBRuGJmHzcDY9yWXy+sZQtZqGHuL7QOzRwGAdL5Bve3KOoxxZwQ1QgdD66xqTXrFRoG18grmtEIY3jSQgQ7ubMHbjiePXHSoY8Srfcf7ZRTLfDqQqppM2R7+O+Qk5+y+Go5jFiY+UOdLCtUgg3d8oD7T7/V8rBjP4TQ/9dBByNRtNfNWb/2xHwFy8DgjaYcZkrByxSPQMWtYPH7yrgZjXgMEcHdnsj4CZuEmm+TQVCVdZBY6vzRJU/5WB+rgJ+I+BHI+jLFOLDGv5nRdBvBPyYBfxAwFmQeZ+KoC9r+BcCvk0hXoqgr1nAD0XQDwR8zQJ+IOCrCvgxC/htDf+hCPpzFfBnU4hXI+gmWXgikCejyIiuJ+1HFfDnWcCXL+DHLOALAV9yMB+mED83gv4tAmrBSSD4tynEGwF/tob/MIV4VQH7Yi34L5hCiJiaDP8UORj5F8dUFVkN3Fp1gwJWZTqdthBCTV2XB5sNEsiiCoAqraGLXPV6UUU6JEmQycYCBd2GiXRt20yhyiYpdmV1EFJYkQDKwyVgnhZdQnpcZhO4bnYJ94gkNsr1GWooxnaCA5yJrcLbyw1ks5FAMNZSiUJPPUP+9Czu4qdAIs/rGNx2VKTTtXdoqJ0QGQpSBCzgWyoQ85RFcGk98fpZdQE6vPsGZF4VMbcZ5hmVj7clcDknzG/DTKJLuVSg2hzF87tQHH9/AjlE8TpCvrqlAhlNcwbVDQmE3YYroFxqxDMakQy76eCg0IcVC6RzCw8HkTLX6Wgdj6AUaSZ2ZzEr6eauSRAtFQsHy/2zoVYmEDeFzkLesxTH06ReCe3cXjKX+QIZ7/2LCuVYS7Enh65Mg70sw9VOfJGF17ZHD9iaQOpcHRbkozymhRdm0DSxh7xL3/GoP1oPoBUni90LWxHar7sbxKtnhLypuwypHHQmJMpVbN0HVeB0uJ72IFcnoXj9INF+W7oqtinlT2kE/dUImHA+g6sryczp27uQeNuBDOfJQyDc7TzPaO/pbiBnfM186NcNuaKoFPdstuP+nuiE6LttBsXtS/Kny/YyOWaJoPXQE+nfjB2A9st7I5BLmTKrMNSMNDq7QdaLxT1XLeclbU+FCk3ULpB/G5syzRPXhWLdUu72judOpH9TB243e4RY9NhJJDhfL2D47oDZagQhXeVTkZ6aI8zc6qCopHjeLbgNF5h7Sm1aNG9GFcQQG9jzn5FEn/WUixjrCSSzO0zIQJueoGCDPmNacpJIM8chXOsxYH84Fwhc1luAul+I9Hs+IOJ4zEKsClE4QtbgGInjjQSy8rQ2xJqhic8zbBRAk/YwDsg+KenU4RTyTbDA/kBRNboejVYQzzSN+cMtaHR6md2hDKZzFux3It2Oi0icb34VyF2LpJ3upVkEV9Xvc9tMZxLNHexDrq1b5GyUU0M4qAZU25uIOZeL9yt3HMOFn5fMC3hX0sPziuCUHwUSL+d+RyZebUPVaBVmdzv9fVXAr0nAf1QE/Zcg4K+er70/6hnwedIgpz8/W0Q7sa9KtdYTSNMFGjk93AVcwscAsXYYdVSdC6TxwqVAQIZ0jZDncALh5PE14BDMPIpnRxMubjhDviPtviSPpnPIyHbL3ei4AFra7QVOy4fCLEO/A8Enl0AbBiryxo9bSXbu8AZOfBiKe3aVyJRd+2fwZhfKmG42QIrieIRiSDEPbqOTiOHZEODoj9SvHzs7jWrlqgWu1JR7jh1lNMaCFZu0+qoiRnsg6952CfX9uuB+cZx1NET9AhiKV9jfchEjy01hwPVC7txR3Lij1Jsy4J0s7vnIiRQaG8EaDjERCKbYK4nYLV9Be3fvzOJtkJHygkQMjbjMWNgfE0KHsxncpPmE28pMvF56uBSa/cJGTsF8haSrqwJW22ncu68fMtUMtoFoYirMibKpTkxzqokYb8QakO0MRSDopgGWZlhcT1VV6ZrUU4gM/PVjrSIeH1dsBVd9LdaUZXv3qBW1TzAGl5Q7ZTZrKIpPLbBnsOKBMXyq/0oEHP3vIKA8Hv4pvoAfPwT9wirg2xdQsWb64tsU4q0I+u0L+G4E/fYFfMvBvKqAPyuC/oyAP/sCvquA34qgbzmYVxXwpQj6t42gm3M+lz59AX9CQE3OHvEPBFQi4wcCWquvWb6fZgFfiqCrlQ/aX3wBX3IwLwT8aAT9UAT9W1/AS2pofINnWvxRBdRGcNA/reHT8QM+qoDvRtBvBPyQg/lAwLcv4P+sCPpdBXzPAn5XAd+zgC85mI9G0BcCZma7wtpAL73fhoDyeDyS/5BG0NkvrgKejwI5Sv2xQ14aU5Vear2E9GEF3DWWxKPqSZXhcokD5Hm3oUrnm9sc0qlOsYdnlkoHzzmFCN25+H9/CXTmqjkkO+WEgt7U0enBqAgUbcux3/YGMgVdGkOV3jl2J7LYam7HcArt+Blh7zwelpQ9SQ01KgRyzrauRJ1WF+narRpym+95TKmRiPt6MDrx4MLzUCAdNHA9fr1+mue6SNcGNhTbQYK9gIyAVs/eHtLrYimen1xieg9MCq18iUTWV2KFTjwdQTtYJsgdR7lH+/l8Ce0zC7Bb4FVDB4Od2Pr7lyP23TNqqL7XjtCujCP2nJnY+idRsoAGXY8o2DSWR9eDwRzq9UUc/7zmFtVuAvkug6GH/TIRSIncWALOqYb8TGTG1Ep2a0jKo7h+SiBbtLrRBVRcLC0uXy3F9ddOGOrkFmC/L6102nbNAJJoLhCOGeIxDekYoiO5cS8ejmLaqt4UbvpQIHc/XWnUzeUI2qW9ZsF2NFDp7dxtxfV9RNwdHebSb0tX5fFU+se5pX8JAk5/8T41sJAGsWX1BGKt+41AKGcDp4NGmNcvvuZNJYEMdTXXsb+7hApZKIUEZX0x8dev6xa5q/eHQIpY5laX3jO6aIZLCPFoxdxAfyr0oOEJ5Mlxxj2+URUCk9kILjRwUXBYpSE91rUO110l0std71lSWzAptLqucX+2useCBO8xRDDrM2vv3gnd3h0ZguNlgp308tBo5EZIpGflEvvFagek1zCBaPfpkrnnOiU0R6MB3Hz5gLzE62JxPtsW2joWSBaUTCGuuaoEUslz7jpkRqh8PwrEBUGEwW3x8Ohxfw/hZk8EQp09hxB1W1fQXk5T5HihmlFbQwKpnCVjvnYXn8fsew4tvQmEa72FR4P9fQ+lyih2p3Yn07Y/A2iDdMuCAIFEK3ycQjp4EhwYI5FuF52bwqUtBHL7a0ui25ZV4vxv4vguSBz/tMdyuHgy4s7EjFRqpaoL5b7zuKtKIr2e1/Ue6v11LdYoPrfoqB1hSEe2yNoXy2tJ2F4gcM1ON+wcdrz7fTE1QdKvklj63QhIfnFMjUqBYM0ibrnzRF9Vo6JgYuVHAjn8Z9CQ1OMaXKaWjK2dEwNlp7QPXu8+w8zBikyCUCBiU+322N3bAqnOydaBUivnzLvvdw1ppeMSeD/XkX+1Dg3dVcEDDld5hj23mQHZSKONQCZtwXyxEgN5aMMBWE91jB3redDpcZRW4OMHRU5z/lIUfR5j4Guf4qDvthm5N60HZm83R4FgwZJa97sEeVAskRtEd4UWjXuGZBkRbjtmKwnk+rrnUB8jd+mqFp2M+g8wBzcNefODSCE7eWbDxRo+mb1azTXqGdERsnC6QH6EOrGPFX0G9tFeILcfaRqRL+4Oaq//4Mx61AJ5LyMd+OY+xSxCa48ouxmBaHjoYQd/NY87V7yB9rRysV2hDZDTYipec2o22H/AE2hvWRuQSF9K2qdy2pF8vdoDD54q8osKLDpfXsdwgAHlvrGDkJ4I70OS8T32kRKH1Gy2usgLSoKC493oaLF2emBsHxm20QIIPc3nIzCfSMRcxdOfjVb+HQgo/+8g4Hg6/GdfwH8JAv7qX1eHh8B4N4K+q4AvBHxXAV+KoC85mFcV8OdZwLcczM+NoP9kDf/RCPotB/NhDf89C/hhDf/yBfzZGv7dCPpCwNcs4EcV8GdfwBcC/n0j6LcczM8IqK1LM5wbmGVvBHxXAV+mENf9Sv3hC9jza+mv1vBfVcB3I+irCviyhn/LwbwUQV+zgO8qIHSD9lMOxnvO+Kc1/MsU4i0H86oCupzbf+8L+PfW8N+KoO9G0BcCvuRgfm8VcDyVx7/Kcvd3I+CvTlf14UkgnXYD5jf9S0OvffkJRb46YXd7swm9oPkC2hyfvpqohhL1jzsNGtMUW5fDs4bOj3QLcXW64CAQdxrd0qaDa55EyC/NoUCkplpDtgoy7l0qx6KdaS5Euru8iK14LbYC0vWwQNA6FlvFWiCN4koDiBon4L4alBrdnOMrXOJqwtmISjqNh2MKPBkKhDl5K0ILuRtBFDUx86/HkUp5fjtC3Jopcw3bLekeXyxoi0hsnSzINWpVpg71+fz1fM1q6N3YzaBWdc79HXJVKhJeHfKTJs7Xa0uVHiRz+9WEdhbp3yQD6ktyATc8FggaVwePytf5CopwJhA0mVwIfSQPDVq8Foj4pFyhmzZD0Ox0gZDOdFXSqlvPoLwdNiiY+ESl0W5twC2fXrB/DMuGJvVNg7ocRsy7XlxCR3KyhlJmJ+aftqOSDre2CqWZRSxobquMPrxxD1KjbZGbrwrxeRNxfaPoIhBbOrsxNWOphpvRbpEXaLSk4mg8qLwkRt7EF8f/+2Jq8s/mRf+SRtBfHVMzxgHqmz7Hweyr0l1awyOc0skSBU3ENXp8FhEkur7n7rrfF+nYQVIF4gwt7A4KkS6O40KB6morzD6vVJ1es9yH0+q8Rm52whnNAVaQYVhgN3ZNIGuuqlCftCMONlus09pfCYRBRCDfeMgtmki8hbiELXNRGBOKDXSFyG3nyL3F94YWd5H+pcttn9kDnEj05KM+tLtU4x5T9yExo3sF5UDRkAv82dFWUBvcTrbDvHAmkDE8b0dQiH2OBz096wi+IAQlEcjrTpEh7tm+8YSMWQ735/unSkkikLC+SJgHtB1ppMy/JJS82YwF1t3U6V4eRZDGioO8GD8lushXD4j72zULdjYn1A25CwkEK+QV+jyjDop8kVVTcT0NeR7TwC+XEPnDJfemA7Wj+7ZoIN1UulijnrSha3+LIF9RgeSP5UOn9i56QqKNBD6EnZFRZd+coZxDgPx6+YWs/t2HbLsVr78piUyTgUh36/NeIHGv3IZEWdYPKNtph9hsIWW/MaaU4R8iBzP+1T//o7hYQ34gHba2YsUWiGG4cBuvVOw3UOskn432kN8uY+4Ul7ikPSbu6fKhz7D10HYemRq1BjnsDOZHSizW3VDcM1V9WvBgN+xrJIbtBuqn2AT84xmrdDJ7KhAut6rY97zIIl3hivevTcw8/Dh35HR7TiEwpQlifeUZUv3mPOEUOUvs9Ne7kMwDzKGeSeIeuRzvKkXFIgKjLRfcG3umSvfbQobSG2nYVZMO6PC05VAUMUGO+4gIPSuGBcl2LBBJWcQS3Zb9MYS3r0bW3Qli2r8UAVxdQ+LOPJp7dJ+OErGmNAT77VXc8w/vcIRgiTHyY6yFZHetTaicEnEnnx5DUtr8AJEp95jjntYNGbkjsU+flzPs54HaUBGdBrSjgYed8TSIydgT179NrK1A4l4aU6V3ZBBvU5V5KtJ18iw5g9R0FiwwFuL16uQ+hwsyV9jz73FHxd6vQtJgAwciWCTqbUYAvBwusXvROkLTU7GAinoXbJ+ZQN6TvuuB79gbsWunh39nI+j4fwcBp2jwy7bW390IuvjFiqBB19o/5GD2h8hafCuCvhHwNQuYt9XmhyLoCwF/VgR9IeAmXjDrbQrxngV8KYK+ELC9jNafjaBvBHw1gr6qgEVFtR9VwKbedp+NoC9r+Ir0tL/KwXxXAZsiWv1AwJcczKsK+LMczAcCvn0Br03nvWcB/y9yMK9ZwA9TiO9G0Lcv4Pcs4LsRFA/Q/bMK+JoFvMzOAoG/TSE+qoDfphA/K4JuLAL6exawGkvrH9bwLwR8mUKs2yoJP+RgPmYB36YQjyzR5k+prt+zgBv3NPxhCvGSg/m9VcApGk1+VcXiT5sFnJxMCinPD8g9B0uLAhAF6sVaIM06HnTUddcriKVcIEf/NALaTeZ7qNybSAevHbVotJmbcCsvOXPxshCIJ8EY8lJPWBBcRjqVHnMD4vHsItLD67KhNLutRPpm5dxDeifTh5NoENm3RPDXpoipOxMbfGLkJ+yPSRnS9AYS8EneZ06BM4kqk7FAomYYIxeHI0+kww8V8lGdcM+9ryx6w+sYmqATSHd/rhSa76gPkXLbIP+6cRq6Gp4OUA7dhAf+ZWDR9YISKNybQNjHcGTRbHL7Op884j4flF+/ZorH6Q0JpF2DJdH8AA+o+lHEXFt6yvR0HOsQoWHM3XJ+6ejK6O1FOpqeuFtXWUgPbtyDZrw+Id9sZZWa1weGtLjtsHucSDHFO2pDebBz5g1Oa5VWt8sO+P4u3m++LEK6SKkB0X0qkDfNRwq9KQ+R3p4fMffuJ3F+TTAU6f8gviMvGnhA47X4vmpZzpi3i1YS3e90gdTiAfKl7VCju2XMoYx4il1fS3/f3NIUjYe/qrL+uxHwVxutoJMrWKnmWCAfEummlQwbCAyBat5kwWQKu6iENLqb2JeUO6H+xNvA9Xl0sTer7h49hOoSbk91xoPcho5Sc9LAyTd15k1dSaNzJxbpG74LhHFsMyaLgadBW7hn5qWueP+C41QgiiHStUmSqXQprcZwnRQ7FMizr1nEUfGES4YI8nRFBeoSQ4dG2qrIa48ind085TU0cbLFfmoYQGfBF8INJgIhUxWLmJyEG7jsZZ/7jTVvqL7RVYgvuUj3Vms7JlJy7EHi+EvkjeIYKM63PeA7xWfuhD5LKvVmArkMvGSBbqwksnCLPpTjZo79VfCQqN3flnBlKBAInaKYPrtIgeTQ6tidP1lDTc5iSNBxw4MqfOo0e6AE0jYwuT+txWN2tgBa+0vFF5emR6NyNYLUn+6Ra7BhTMca7kFs3MXxCZaQqMZ5H/h8pXAm404XARfmcN1qYg2yL19NfrlIzxMS77lXsUNMQ5l7UG9hjV393FhkEOO++D5SCdlD6QK/Maamoz+lEfRXDwE19KhDzoMHc7xsFop1bhTALQeVBymaZmR0Yibky8MEOVraKXS3nmqQLOYCAY1s95KZ3Yp9ywEWrM/inldHxxByVGHurbM2JlV/q0O5fojveJZhoPIZzyG/b+c8ME8zi9DxSrw/uhDs7e0ZocP+bAYpgMIsrj0bCvfJFI6TeokZkJ1M7sk9B97MRUzgc6TTSh1mwPILFjF0MoEGx+MUqkGtoWCjCaQzlrwALj0JsuvgDjRd3gNxvhrlvuI/dNpP+JckkrJlni91Xz/bGGeoXW3ImKPMM8rq+gKx4wlkXD3mKn2kwxTcy0o8no7ljCwwt6FSvAFzltZUImp9dCCeOH1kLZxKJuWF78TnVQKpByxWaCGCDCp08JDdDIKG2IEr9qXblzI4OS86Cv1IvJ7BnAXqqsmIJE9dqMK1QOT+Q+zrO3lKoZlkK/H5F4G8a1+fizVlZiAXHUyN6p7BREyFS7Evy+L7WOmYQtk2F2Q9TDWmQXFegEv0LQvk00L6VyLgfxLB/y4CKgPpn30B/yXW8PPfhoAizbuHf6kCvmYBX4qgHwj4koN5K4K+qoB5OE7YXxpBv30BX1XAv8jBfDeC/oyA18p0f5hC/K0v4M+zgB8I+KoCfiiCvnwBX7OA70bQu43yNwK+fQFfVcDXLOCHHMzP1vAfs4AvU4hXFfDtCzi3j8pfG0G/TCG0g3EI5wzE+fytHMxG1sxuPjYu3ScCboAXP3wBXwh4mQiEeyPgT76AbwT8uRHUyI3rX6qAr0bQ9cAZyB9VwN/qCyhiavjPvoD/EgQc/+KtdQHjDUSBbyGfnHKZHstkDkm9jZkXn3KPnr1KpIe7dcxczR1ltG4TBkX/vmG+XNkyxdObA7dwWDD/eikyCuykwqXeptzD0iqkA+/GoK1SgXxEyRVa7qottOeqQIHdia1wNp/v4KJMOfa3aNTRx8oUiFTVX42arGyoUSg9KO1M5f6mvFi0Gt52UF9sgYx2zy3p0V4TKK15KpDtXJR07c0z4MokQ34al0AN93aGPGp05HXJitCgHbuQjuQUec/HRaKFP9eAl45AsEMgXq/JpgNN84iRp1peSa/jRDxWJwn2jsgGehgoE7j0pZgF1wmyqJHZJpSKmSCvtnKLWjZlUIbziAfy05KpKT8WwMlGIKV6lQViH6lANLI1sF8L+qRq+jjCDQ4FFyznW1StEpHeR1aKA3kyamhdPphIh9MY+V2gAa3mPYGcMBDn3xgig330Flh8P6cOBWNPy2hzM7fQHN0L9/SZrNFF5ItUZVUYSKxoeUbHqXKDS9mI6x1h9PvkYJSB/M/N1f+SRtBfbQrxVL+qfOV4yVx/0ZX0/1R3JluKK0sW/SAGSIBohgLcDQQIZOAC+UyiUePqQKL9+mcQuSpj5btVrwaZVffOQosAAuHmfnZYc4RoN9Cf5oQwL9RTgIy9sHpIIXwW30s4zx8uXvqngNbE+jEEL6TISKadkfL68ulCezJvorOAlSaXRlrCA/GI+eIwUZ7cjXS+5JaDN25HzCvGbgruqV9h4jBCPvmi379dbFojLETlG8cngtzte1hdsqkmretDh1GgXDzPXmMt2K8Eh3xtCEy756WQsDN1OO0WA8zX1lKTmxGp4dPr4OL1GRy0YHPf2KDVpYVJzGbKv5Aq5/nemhCC7mbCowVtwM4zpngmuGSe2dJsuD61BobLvaV57XMZ8bctG54f3bHmr7aJBNW4P1FdtgfNe5xdQrInn6Dajxwm7bvugucSQlf2dcmkUSQ61OOCkLrKXc1ThK/g7B8BVuZkobx48c46GjjCZLJaC3no0B4w1N0Jnp3JjHAAxxKmsZxhcilMLVgcHw8IlmWNadI6aX7+Np7ptMUVrw19zYLQVBxSo59gOg9JnrqPpc3XrjXH0rEMbcvt9vAPxtTvMwT7p/kC1qxPazx+vth20rinYIXaEePdecT8AfYNvsn6hDjD14CJoxnb0HuaNp5V3xRufL4N+WLoOJjvO2vm6e7wAM8lIdTFCrnw+52mzrOh6WDdDRwW3IYsAnsgCEmqYCy8UAtdniUmxUjrxpW/uBHStarOCFNXNJTbjGkNDsbhEJOlORFbXTZtfr5XJb3fdqr525vpAnfaJXqmxpmf9p4HCHdhE6uZM6Nzcfvuj/W1C16dxzsLWJkSvAfFazVIJky6eRxBXr3HueyFLbydRzHVmasIz+tnR+1e3fgB9753xuhJwRN0PIrx6tkucD2ZEUKatXzwalV5eC14W9v2MiLiU7YP8GajqaTI55zf3uNoqvNrqOQwjy2I3GqHSVP6zC1bc53zqL/GcFrayi9aGwOOsu/TObMfM/9Q1TpPnGKPcVpyFljtNQfZZxZeb8JSwW1O5/zsZI3x7E9QeN3JSIJe0Glas+5UBbqBB7CXis7hC8vVrr4PS1i4lwmeOmvaMycXxv+WCNj/f0HArkZx/g8pBDV/9zawjubej0LQM5rR+JspxGci6M9xMF8IeMsIoT6FoF/jYH4Wgn5lAf2NdnZC1l786AVMNqrhXKrNilllsk6/I+AzHspvvoBW97GJviHgr1nAr15Aa5q6ziWfww9r+J+FoF8TQX/6As5EPx78Wy8g/XD53guIM/PqFNv9u9dwEeOI2frFySentZiv8sT+ngX8TAT99AJW+RD+bSLoj0LQv8oCfnoBf0XAb1nArJvY4lshaFK6czEbjh+H7wj4yQJ+mUJEA+9HIWg4Kidf1vBfCPgxhfiaCPrJAv40hfhCwK+JoEFpsflqa0R/CgEpplqDf4opxO/OWDQMQqp03NxpQehObdh0joDKC2PhPQc7A6JrjFiqNBayrKeETHItkbDFZoHfa0tIvOWe5CyUwndDT4dsF3M8D5pKSd+f1nBtbj0MDa1QXjR896bdzg7GZ/3MfDV61gCb8xqvezMV3mltcejljSkWfiN69/nIAVR8REfHIBgTIu0J2cL6iphxnmiBPusMYMYyOjrqqVJ+7zo1IB5kJZa+nml+1i4j8O1ngqQm30V3k44LyWJ5ILm7UJrX3bVd6AMh7tUMCMG2D8+A7nId4GVcx1pQ5CV9/tLf48U0EyFfI3hAc94YYt5d0v14tLQH1JPZFq9lpFhwaLR1wOgqsTxOI+WZW5DgwHOC11in6/fYGMDpdoGRs1uT3E9aEWyaEGKuNUsl97tZClm/scNoNFJMxjtjCLv50sO4axFi7i/y/XnWiNdzSAh70Ok6HN0mGEXDp+aFytJBa2YOZq4k5DY0ywVNzxiew82aEPk9YTXKrTZG2iAl+bzV/tjoCoqpjvG7xpb906zhR5N9RsgRWppPC8kCc7if4rUpVsIvhy2Epdr3sdB7WxHoPLLBRzyhkpeD8oo5pnAsjABzAkXh13xkQLCrLIzFG0GKfcsC2zwUGK3OJK+eacJ5s5tusTjnFLPuPrPhaZgt+s4vJLd4AghoWUtCQlcwWT1jHRZ9Okvih1ww/7x8q0abHfC6O3NCsLsgZITygJU7c5Q0jSFR3D4CzPUTCj8qCCn1lnHE4rp/J5eNcQ2tjCPmnS7tCVmnM+TJ2nWwOPGF5vX09QHE1iCkfa5PFIMNipnslk7o8eFCeD1rhvw+JuRN3QPJ6+45oRj0RA8vhhOKoFjrBsxmNsl/OaI1/Jy4AwhOxR3TfOgo7xWqA4xm1Q1vPcNTnueQfF++Bik9f0EIvF1vUmjejDnWw1hoQXMxPUDJ3uNemrQJePrqNYBnWwosBuWYBcZp7cK07xKin08h3Y/opcPr5XTwGjWE8lRPiyC1tBojcaPXb3lNzmvH3WH19AbK7U0n5R+Mqe5/blj4X/5b5U8j4O8urp6X9zVWp+NLE5HtPMCy7ie8WqeRCgpjwHk3nEoM6UTQdosufYfrk7PCeJWaTPDHCTkaHUKYrrOm75D4HfJdGGGWI9fkit85lLeQ9tXBzqFzQFMl1NyboZrpY+0LAaEQhER+C1hg3+8uwFVjWO0bTbU1nPEA5q+CYbIfT5SbF7eIr43OGespWkIGzfsBtNGuwn1fcBX49aiEzcQdEuJ15sxjWaSDp8wr1ostsF3DNyMYV0VCa7YzUcFx89RhXnkMb8uXrfmn12gIPcdTmLLE0MQS1gNozqY15uN4wnx9SYiZjhN6vyshaVBOrAFv0o3CQp072i6bDVw+EvsjRsP7kAVLc458yEyBVXgfCd8bEEL2+qbEq+b52lZf7odcdvf0eHKyNblAjRCvbe4JueOxkk3Z4NyHxRHVeU4xzH1CvtWjQ+fc9DATctoh5MtOJAHV8IKa91g96f7zwkM1b061oLaiEqa2QzHa9gvmJseIkFbcZrgjVUrnaMbsvyUC/leI/N8ioG4MjH8KAv5ua/hfs4AfBPwyhfhLX8DPRNBPIehXFrCUnnJCt0i+W8N/M4X4IGB2Pzvs3wpB/3tTiA8CfusF/GQBv/UCfmUBP76Av2YBPwj4KQT9QsBfreE/haB50XR+ZAF/mkJMWx4+vlnDfysE/ZhCfGUBf46D+SoE/fQCfrKAs6lR1j+s4f8KAf+6EPQzDuYrC/iLKcS3XsCPL+C3XsBPFvBrHMwHAb8Vgn6ygN98AX8tBP34An7GwfxRU4iu3m1pv2vY9j/NF1CaDUIwyX1CLvQO0NPOM7w1GgkLZqqwwXCeJC+7+4RJVyNES5b+AevTaqmCpiJEvM+2IV5fhzPJ0yM9LsdbC+vXMFUyuRQGrPqNNyKuSxW09I4Ns21XYJodL0J64YvDSafXr8t5JvylIGThk+vbN3AZM/8Snm1417FhpZAreTJyhJt+dbFq9pUKiJJsGN3iBSa5m4pg0LQsGC5nNV5Oaa7J40ASovXjHKNHgkJeEi+Cbp1FWGWTVAvKMH/AbURIlZe7UvmiR8/3noRkiVgp5h9Fl65J+yHxlxKSndsW5NDidDSGifBEQ7dg4o58DEftlAVt6/35iu4By2AZq2A/IGQsR9kcw0sWK7mpLAMK67jC82u1IUQ9wQD8eyPFhN3Ob9/Brg7pwA8wbPQJ0Sw0EM4B3b+SXxPNC5T1gEVC9yvne0LY0VDq0OiuLMLO7ksFnajLodUAkrNbq1C+ditTMIwnIfUuEsw/xPT3nQdWE9UdMya7S9f9Y3JV77a7/xEB/yZZwN/ds25Z0wrVLl0I2X3GNRzfpgiRm6EWzMqWARvjwDHq9T0h+6TzYIN1gXW8CZkM66cFW5cOjospQHjqkkiIh2yDyUsJIVV3S0iTDx6oDFgwL75vSJ7mJcUYVImSu1mmQ29jNjGSp40WaHswwKbIJvlobIX3cDcHgB5aWDSOK+bXg5EOOYYZhvPzRJPGxEXo9MoM4+C2JnmdPGjNIjpYdWx6vcIlhD1WZY6qfEWafO6FDUlueSTftiuKCVYceKg9PMxnwUoExjYh9XywCWm5FjHvMNQlDAsdMZ5clpofRZchzzfDANNkTvLV1DUJzsNmWK63Ee0hZSuC1/jhY9Lqucx7tuAAV1V1sJocN4SwDucQLUOd5HQjUMFpmVqwOBhXTL0nsiApNQtWc9fFqNPaCalZ3gOm+4GH0dxdajI1CelKjkcMp2suZJnGBpg3irz0sI00b+UKhP6iJrm+fg8O1UY6h8Z80cZa3yPzboPbgPc3UYyXVWXS/Rp3/tiUXYop4z83LPxNsoC/2xTisHQElmKmaVtLhgZsfUX7uJ6MmZ/btcsvKgzw5iwammgc1xHoY7bGOKQoEtfBjdak4QmslxGtmdb8UYOTsQST4QxUYOp3C2aVuaE1MkDmNwqmw/rJbMxWCyY85jmSu/GCkCjRQXneyzlA3Z4C5q/QZHLrEBJ1nM4EkytMKEqvtwePHa/CghBQ89vCSWF52lzRq2xgnrmPdZgWxpjW0H2uAtt4DMAtvDuG7QDYtlyHJYziTo612Xz30oVjDnxbAYYba0l7yttPtr/pZ3jdJF3lLnw6R3W9Q88X84nmv4w1vd9ic0O5Aro23C7nblIdCIEfhraNn/WBm71piJVWD2nPCALJTz1F5/BJI1LsVaPP+JY9Xo5ewLbOZG/xLTN3mPu9pfDnoGwArzhiuewwFoh+A7ldVCFeQCdENjNCviV0llh0/JkWhAtCvmdg8Pe/gtcUYzB6AIv2PsYCLeUft48HvOaejbcDK7Td8xIZUFevBTrX+ZLJeSrk/4SA3y/+BY1aQXk=</prop>
			<obj name="TemperatureLog" class="TemperatureLog" version="2">
				<prop name="Times">TEFSWgAA6Z0AAIDpmNwAAAB2AgAAGgQAALQFAABOBwAA8ggAAIwKAAAmDAAAwA0AAGQPAAD+EAAAmBIAADIUAADWFQAAcBcAAAoZAACkGgAAPhwAAOIdAAB8HwAAFiEAALoiAABUJAAA7iUAAIgnAAAsKQAAxioAAGAsAAD6LQAAni8AADgxAADSMgAAbDQAAAY2AACqNwAARDkAAOg6AACCPAAAHD4AALY/AABQQQAA9EIAAI5EAAAoRgAAwkcAAGZJAAAASwAAmkwAADROAADOTwAAclEAAAxTAACwVAAASlYAAORXAAB+WQAAGFsAALxcAABWXgAA8F8AAIphAAAuYwAAyGQAAGJmAAD8ZwAAlmkAADprAADUbAAAbm4AABJwAACscQAARnMAAOB0AACEdgAAHngAALh5AABSewAA9nwAAJB+AAAqgAAAxIEAAF6DAAAChQAAnIYAADaIAADaiQAAdIsAAA6NAACyjgAATJAAAOaRAACAkwAAGpUAAL6WAABYmAAA8pkAAIybAAAwnQAAyp4AAGSgAAAIogAAoqMAADylAADWpgAAcKgAABSqAACuqwAASK0AAOKuAAB8sAAAILIAALqzAABUtQAA+LYAAJK4AAAsugAAxrsAAGq9AAAEvwAAnsAAADjCAADcwwAAdsUAABDHAACqyAAARMoAAOjLAACCzQAAHM8AAMDQAABa0gAA9NMAAJjVAAAy1wAAzNgAAGbaAAAA3AAApN0AAD7fAADY4AAAcuIAAAzkAACw5QAASucAAOToAACI6gAAIuwAALztAABW7wAA+vAAAJTyAAAu9AAAyPUAAGz3AAAG+QAAoPoAADr8AADU/QAAeP8AABIBAQCsAgEAUAQBAOoFAQCEBwEAHgkBAMIKAQBcDAEA9g0BAJAPAQA0EQEAzhIBAGgUAQACFgEAnBcBAEAZAQDaGgEAdBwBABgeAQCyHwEATCEBAOYiAQCKJAEAJCYBAL4nAQBYKQEA8ioBAJYsAQAwLgEAyi8BAG4xAQAIMwEAojQBAEY2AQDgNwEAejkBABQ7AQCuPAEAUj4BAOw/AQCGQQEAIEMBALpEAQBeRgEA+EcBAJJJAQA2SwEA0EwBAGpOAQAOUAEAqFEBAEJTAQDcVAEAdlYBABpYAQC0WQEATlsBAOhcAQCCXgEAJmABAMBhAQBaYwEA/mQBAJhmAQAyaAEAzGkBAHBrAQAKbQEApG4BAD5wAQDicQEAfHMBABZ1AQCwdgEASngBAO55AQCIewEAIn0BAMZ+AQBggAEA+oEBAJSDAQA4hQEA0oYBAGyIAQAGigEAqosBAESNAQDejgEAeJABABKSAQC2kwEAUJUBAOqWAQCOmAEAKJoBAMKbAQBcnQEAAJ8BAJqgAQA0ogEAzqMBAHKlAQAMpwEApqgBAECqAQDaqwEAfq0BABivAQCysAEAVrIBAPCzAQCKtQEAJLcBAMi4AQBiugEA/LsBAJa9AQA6vwEA1MABAG7CAQAIxAEAosUBAEbHAQDgyAEAesoBAB7MAQC4zQEAUs8BAOzQAQCQ0gEAKtQBAMTVAQBe1wEAAtkBAJzaAQA23AEA0N0BAGrfAQAO4QEAqOIBAELkAQDm5QEAgOcBABrpAQC+6gEAWOwBAPLtAQCM7wEAJvEBAMryAQBk9AEA/vUBAJj3AQAy+QEA1voBAHD8AQAK/gEArv8BAEgBAgDiAgIAfAQCACAGAgC6BwIAVAkCAO4KAgCSDAIALA4CAMYPAgBgEQIA+hICAJ4UAgA4FgIA0hcCAHYZAgAQGwIAqhwCAEQeAgDoHwIAgiECABwjAgC2JAIAWiYCAPQnAgCOKQIAKCsCAMIsAgBmLgIAADACAJoxAgA+MwIA2DQCAHI2AgAMOAIAsDkCAEo7AgDkPAIAfj4CACJAAgC8QQIAVkMCAPBEAgCKRgIALkgCAMhJAgBiSwIABk0CAKBOAgA6UAIA1FECAHhTAgASVQIArFYCAEZYAgDqWQIAhFsCAB5dAgC4XgIAUmACAPZhAgCQYwIAKmUCAM5mAgBoaAIAAmoCAJxrAgBAbQIA2m4CAHRwAgAOcgIAsnMCAEx1AgDmdgIAgHgCABp6AgC+ewIAWH0CAPx+AgCWgAIAMIICAMqDAgBkhQIACIcCAKKIAgA8igIA1osCAHCNAgAUjwIArpACAEiSAgDskwIAhpUCACCXAgDEmAIAXpoCAPibAgCSnQIALJ8CANCgAgBqogIABKQCAJ6lAgA4pwIA3KgCAHaqAgAQrAIAtK0CAE6vAgDosAIAgrICACa0AgDAtQIAWrcCAPS4AgCYugIAMrwCAMy9AgBmvwIAAMECAKTCAgA+xAIA2MUCAHzHAgAWyQIAsMoCAErMAgDuzQIAiM8CACLRAgC80gIAYNQCAPrVAgCU1wIALtkCAMjaAgBs3AIABt4CAKDfAgBE4QIA3uICAHjkAgAS5gIAtucCAFDpAgDq6gIAhOwCACjuAgDC7wIAXPECAPbyAgCQ9AIANPYCAM73AgBo+QIADPsCAKb8AgBA/gIA2v8CAH4BAwAYAwMAsgQDAEwGAwDwBwMAigkDACQLAwC+DAMAYg4DAPwPAwCWEQMAMBMDAMoUAwBuFgMACBgDAKIZAwBGGwMA4BwDAHoeAwAUIAMAuCEDAFIjAwDsJAMAhiYDACooAwDEKQMAXisDAPgsAwCSLgMANjADANAxAwBqMwMADjUDAKg2AwBCOAMA3DkDAHY7AwAaPQMAtD4DAE5AAwDyQQMAjEMDACZFAwDARgMAWkgDAP5JAwCYSwMAMk0DANZOAwBwUAMAClIDAKRTAwBIVQMA4lYDAHxYAwAWWgMAulsDAFRdAwDuXgMAiGADACJiAwDGYwMAYGUDAPpmAwCeaAMAOGoDANJrAwBsbQMAEG8DAKpwAwBEcgMA3nMDAIJ1AwAcdwMAtngDAFB6AwDqewMAjn0DACh/AwDCgAMAZoIDAACEAwCahQMANIcDANiIAwByigMADIwDAKaNAwBKjwMA5JADAH6SAwAYlAMAspUDAFaXAwDwmAMAipoDAC6cAwDInQMAYp8DAPygAwCgogMAOqQDANSlAwBupwMAEqkDAKyqAwBGrAMA4K0DAHqvAwAesQMAuLIDAFK0AwD2tQMAkLcDACq5AwDEugMAaLwDAAK+AwCcvwMANsEDANDCAwB0xAMADsYDAKjHAwBMyQMA5soDAIDMAwAazgMAvs8DAFjRAwDy0gMAjNQDADDWAwDK1wMAZNkDAP7aAwCY3AMAPN4DANbfAwBw4QMAFOMDAK7kAwBI5gMA4ucDAIbpAwAg6wMAuuwDAFTuAwD47wMAkvEDACzzAwDG9AMAYPYDAAT4AwCe+QMAOPsDANz8AwB2/gMAEAAEAKoBBABOAwQA6AQEAIIGBAAcCAQAwAkEAFoLBAD0DAQAjg4EACgQBADMEQQAZhMEAAoVBACkFgQAPhgEANgZBAByGwQAFh0EALAeBABKIAQA5CEEAH4jBAAiJQQAvCYEAFYoBAD6KQQAlCsEAC4tBADILgQAbDAEAAYyBACgMwQAOjUEAN42BAB4OAQAEjoEAKw7BABGPQQA6j4EAIRABAAeQgQAwkMEAFxFBAD2RgQAkEgEADRKBADOSwQAaE0EAAJPBACmUAQAQFIEANpTBAB0VQQADlcEALJYBABMWgQA5lsEAIpdBAAkXwQAvmAEAFhiBAD8YwQAlmUEADBnBADKaAQAbmoEAAhsBACibQQAPG8EANZwBAB6cgQAFHQEAK51BABSdwQA7HgEAIZ6BAAgfAQAxH0EAF5/BAD4gAQAkoIEACyEBADQhQQAaocEAASJBACoigQAQowEANyNBACAjwQAJJEEAL6SBABYlAQA/JUEAJaXBAAwmQQAypoEAG6cBAAIngQAop8EADyhBADgogQAeqQEABSmBACupwQAUqkEAOyqBACGrAQAIK4EALqvBABesQQA+LIEAJK0BAAstgQA0LcEAGq5BAAEuwQAnrwEAEK+BADcvwQAdsEEABrDBAC0xAQATsYEAOjHBACMyQQAJssEAMDMBABazgQA/s8EAJjRBAAy0wQAzNQEAHDWBAAK2AQApNkEAD7bBADi3AQAfN4EABbgBACw4QQAVOMEAO7kBACI5gQAIugEAMbpBABg6wQA+uwEAJTuBAA48AQA0vEEAGzzBAAG9QQAqvYEAET4BADe+QQAgvsEACb9BADA/gQAWgAFAP4BBQCYAwUAMgUFAMwGBQBmCAUACgoFAKQLBQA+DQUA4g4FAHwQBQAWEgUAsBMFAEoVBQDuFgUAiBgFACwaBQDGGwUAYB0FAPoeBQCUIAUALiIFANIjBQBsJQUABicFAKAoBQBEKgUA3isFAHgtBQAcLwUAtjAFAFAyBQDqMwUAjjUFACg3BQDCOAUAXDoFAPY7BQCaPQUAND8FAM5ABQByQgUADEQFAKZFBQBARwUA5EgFAH5KBQAYTAUAsk0FAFZPBQDwUAUAilIFACRUBQC+VQUAYlcFAPxYBQCWWgUAOlwFANRdBQBuXwUACGEFAKxiBQBGZAUA4GUFAHpnBQAUaQUAuGoFAFJsBQDsbQUAkG8FACpxBQDEcgUAXnQFAAJ2BQCcdwUANnkFANB6BQB0fAUADn4FAKh/BQBCgQUA5oIFAICEBQAahgUAtIcFAE6JBQDyigUAjIwFACaOBQDKjwUAZJEFAP6SBQCYlAUAPJYFANaXBQBwmQUACpsFAKScBQBIngUA4p8FAHyhBQAgowUAuqQFAFSmBQDupwUAkqkFACyrBQDGrAUAYK4FAPqvBQCesQUAOLMFANK0BQB2tgUAELgFAKq5BQBEuwUA6LwFAIK+BQAcwAUAtsEFAFDDBQD0xAUAjsYFACjIBQDMyQUAZssFAADNBQCazgUAPtAFANjRBQBy0wUADNUFAKbWBQBK2AUA5NkFAH7bBQAi3QUAvN4FAFbgBQDw4QUAlOMFAC7lBQDI5gUAYugFAPzpBQCg6wUAOu0FANTuBQB48AUAEvIFAKzzBQBG9QUA6vYFAIT4BQAe+gUAuPsFAFL9BQD2/gUAkAAGACoCBgDOAwYAaAUGAAIHBgCcCAYAQAoGANoLBgB0DQYADg8GAKgQBgBMEgYA5hMGAIAVBgAkFwYAvhgGAFgaBgDyGwYAlh0GADAfBgDKIAYAZCIGAP4jBgCiJQYAPCcGANYoBgB6KgYAFCwGAK4tBgBILwYA7DAGAIYyBgAgNAYAujUGAFQ3BgD4OAYAkjoGACw8BgDQPQYAaj8GAARBBgCeQgYAQkQGANxFBgB2RwYAEEkGAKpKBgBOTAYA6E0GAIJPBgAmUQYAwFIGAFpUBgD0VQYAmFcGADJZBgDMWgYAZlwGAABeBgCkXwYAPmEGANhiBgByZAYAFmYGALBnBgBKaQYA7moGAIhsBgAibgYAvG8GAGBxBgD6cgYAlHQGAC52BgDIdwYAbHkGAAZ7BgCgfAYARH4GAN5/BgB4gQYAEoMGALaEBgBQhgYA6ocGAISJBgAeiwYAwowGAFyOBgAAkAYAmpEGADSTBgDOlAYAaJYGAAyYBgCmmQYAQJsGANqcBgB0ngYAGKAGALKhBgBMowYA8KQGAIqmBgAkqAYAvqkGAGKrBgD8rAYAlq4GADCwBgDKsQYAbrMGAAi1BgCitgYARrgGAOC5BgB6uwYAFL0GALi+BgBSwAYA7MEGAIbDBgAgxQYAxMYGAF7IBgD4yQYAkssGADbNBgDQzgYAatAGAATSBgCo0wYAQtUGANzWBgB22AYAGtoGALTbBgBO3QYA8t4GAIzgBgAm4gYAwOMGAGTlBgD+5gYAmOgGADLqBgDM6wYAcO0GAArvBgCk8AYASPIGAOLzBgB89QYAFvcGALr4BgBU+gYA7vsGAIj9BgAi/wYAxgAHAGACBwD6AwcAlAUHADgHBwDSCAcAbAoHABAMBwCqDQcARA8HAN4QBwCCEgcAHBQHALYVBwBQFwcA6hgHAI4aBwAoHAcAwh0HAGYfBwAAIQcAmiIHADQkBwDYJQcAcicHAAwpBwCmKgcASiwHAOQtBwB+LwcAGDEHALIyBwBWNAcA8DUHAIo3BwAuOQcAyDoHAGI8BwD8PQcAoD8HADpBBwDUQgcAbkQHAAhGBwCsRwcARkkHAOBKBwCETAcAHk4HALhPBwBSUQcA7FIHAJBUBwAqVgcAxFcHAF5ZBwACWwcAnFwHADZeBwDaXwcAdGEHAA5jBwCoZAcATGYHAOZnBwCAaQcAGmsHALRsBwBYbgcA8m8HAIxxBwAwcwcAynQHAGR2BwD+dwcAonkHADx7BwDWfAcAcH4HAAqABwCugQcASIMHAOKEBwCGhgcAIIgHALqJBwBUiwcA+IwHAJKOBwAskAcAxpEHAGqTBwAElQcAnpYHADiYBwDSmQcAdpsHABCdBwCqngcATqAHAOihBwCCowcAHKUHAMCmBwBaqAcA9KkHAI6rBwAorQcAzK4HAGawBwAAsgcAmrMHAD61BwDYtgcAcrgHABa6BwCwuwcASr0HAOS+BwCIwAcAIsIHALzDBwBWxQcA8MYHAJTIBwAuygcAyMsHAGzNBwAGzwcAoNAHADrSBwDe0wcAeNUHABLXBwCs2AcARtoHAOrbBwCE3QcAHt8HAMLgBwBc4gcA9uMHAJDlBwA05wcAzugHAGjqBwAC7AcAnO0HAEDvBwDa8AcAdPIHAA70BwCy9QcATPcHAOb4BwCK+gcAJPwHAL79BwBY/wcA/AAIAJYCCAAwBAgAygUIAGQHCAAICQgAogoIADwMCADgDQgAeg8IABQRCACuEggAUhQIAOwVCACGFwgAIBkIALoaCABeHAgA+B0IAJIfCAA2IQgA0CIIAGokCAAEJggAnicIAEIpCADcKggAdiwIABAuCAC0LwgATjEIAOgyCACMNAgAJjYIAMA3CABaOQgA/joIAJg8CAAyPggAzD8IAGZBCAAKQwgApEQIAD5GCADiRwgAfEkIABZLCACwTAgAVE4IAO5PCACIUQgAIlMIALxUCABgVggA+lcIAJRZCAA4WwgA0lwIAGxeCAAGYAgAqmEIAERjCADeZAgAeGYIABJoCAC2aQgAUGsIAOpsCACObggAKHAIAMJxCABccwgAAHUIAJp2CAA0eAgAznkIAGh7CAAMfQgApn4IAECACADagQgAfoMIABiFCACyhggAVogIAPCJCACKiwgAJI0IAMiOCABikAgA/JEIAJaTCAA6lQgA1JYIAG6YCAAImggArJsIAEadCADgnggAeqAIAB6iCAC4owgAUqUIAOymCACGqAgAKqoIAMSrCABerQgA+K4IAJywCAA2sggA0LMIAHS1CAAOtwgAqLgIAEK6CADcuwgAgL0IABq/CAC0wAgAWMIIAPLDCACMxQgAJscIAMrICABkyggA/ssIAJjNCAAyzwgA1tAIAHDSCAAK1AgArtUIAEjXCADi2AgAfNoIACDcCAC63QgAVN8IAO7gCACI4ggALOQIAMblCABg5wgABOkIAJ7qCAA47AgA0u0IAHbvCAAQ8QgAqvIIAET0CADe9QgAgvcIABz5CAC2+ggAUPwIAPT9CACO/wgAKAEJAMwCCQBmBAkAAAYJAJoHCQA+CQkA2AoJAHIMCQAMDgkApg8JAEoRCQDkEgkAfhQJACIWCQC8FwkAVhkJAPAaCQCUHAkALh4JAMgfCQBiIQkABiMJAKAkCQA6JgkA1CcJAHgpCQASKwkArCwJAEYuCQDgLwkAhDEJAB4zCQC4NAkAXDYJAPY3CQCQOQkAKjsJAM48CQBoPgkAAkAJAJxBCQBAQwkA2kQJAHRGCQAOSAkAqEkJAExLCQDmTAkAgE4JACRQCQC+UQkAWFMJAPJUCQCWVgkAMFgJAMpZCQBkWwkA/lwJAKJeCQA8YAkA1mEJAHBjCQAUZQkArmYJAEhoCQDiaQkAhmsJACBtCQC6bgkAXnAJAPhxCQCScwkALHUJANB2CQBqeAkABHoJAJ57CQBCfQkA3H4JAHaACQAQggkAqoMJAE6FCQDohgkAgogJAByKCQDAiwkAWo0JAPSOCQCYkAkAMpIJAMyTCQBmlQkACpcJAKSYCQA+mgkA2JsJAHKdCQAWnwkAsKAJAEqiCQDuowkAiKUJACKnCQC8qAkAYKoJAPqrCQCUrQkALq8JAMiwCQBssgkABrQJAKC1CQBEtwkA3rgJAHi6CQASvAkAtr0JAFC/CQDqwAkAhMIJAB7ECQDCxQkAXMcJAPbICQCQygkANMwJAM7NCQBozwkADNEJAKbSCQBA1AkA2tUJAHTXCQAY2QkAstoJAEzcCQDm3QkAit8JACThCQC+4gkAYuQJAPzlCQCW5wkAMOkJAMrqCQBu7AkACO4JAKLvCQBG8QkA4PIJAHr0CQAU9gkAuPcJAFL5CQDs+gkAhvwJACD+CQDE/wkAXgEKAPgCCgCcBAoANgYKANAHCgBqCQoADgsKAKgMCgBCDgoA3A8KAHYRCgAaEwoAtBQKAE4WCgDoFwoAjBkKACYbCgDAHAoAZB4KAP4fCgCYIQoAMiMKAMwkCgBwJgoACigKAKQpCgA+KwoA4iwKAHwuCgAWMAoAujEKAFQzCgDuNAoAiDYKACw4CgDGOQoAYDsKAPo8CgCUPgoAOEAKANJBCgBsQwoAEEUKAKpGCgBESAoA3kkKAIJLCgAcTQoAtk4KAFBQCgDqUQoAjlMKAChVCgDCVgoAZlgKAABaCgCaWwoANF0KANheCgByYAoADGIKAKZjCgBKZQoA5GYKAH5oCgAYagoAvGsKAFZtCgDwbgoAinAKAC5yCgDIcwoAYnUKAPx2CgCgeAoAOnoKANR7CgBufQoAEn8KAKyACgBGggoA4IMKAISFCgAehwoAuIgKAFKKCgD2iwoAkI0KACqPCgDEkAoAXpIKAAKUCgCclQoANpcKANCYCgB0mgoADpwKAKidCgBMnwoA5qAKAICiCgAapAoAvqUKAFinCgDyqAoAjKoKACasCgDKrQoAZK8KAP6wCgCYsgoAPLQKANa1CgBwtwoAFLkKAK66CgBIvAoA4r0KAHy/CgAgwQoAusIKAFTECgD4xQoAkscKACzJCgDGygoAaswKAATOCgCezwoAONEKANLSCgB21AoAENYKAKrXCgBO2QoA6NoKAILcCgAc3goAwN8KAFrhCgD04goAjuQKACjmCgDM5woAZukKAADrCgCa7AoAPu4KANjvCgBy8QoADPMKALD0CgBK9goA5PcKAH75CgAi+woAvPwKAFb+CgD6/woAlAELAC4DCwDIBAsAbAYLAAYICwCgCQsAOgsLANQMCwB4DgsAEhALAKwRCwBQEwsA6hQLAIQWCwAeGAsAwhkLAFwbCwD2HAsAkB4LACogCwDOIQsAaCMLAAIlCwCcJgsAQCgLANopCwB0KwsAGC0LALIuCwBMMAsA5jELAIozCwAkNQsAvjYLAFg4CwDyOQsAljsLADA9CwDKPgsAZEALAAhCCwCiQwsAPEULAOBGCwB6SAsAFEoLAK5LCwBITQsA7E4LAIZQCwAgUgsAulMLAF5VCwD4VgsAklgLADZaCwDQWwsAal0LAARfCwCoYAsAQmILANxjCwB2ZQsAEGcLALRoCwBOagsA6GsLAIJtCwAmbwsAwHALAFpyCwD+cwsAmHULADJ3CwDMeAsAcHoLAAp8CwCkfQsAPn8LANiACwB8ggsAFoQLALCFCwBKhwsA7ogLAIiKCwAijAsAxo0LAGCPCwD6kAsAlJILADiUCwDSlQsAbJcLAAaZCwCgmgsARJwLAN6dCwB4nwsAEqELALaiCwBQpAsA6qULAI6nCwAoqQsAwqoLAFysCwAArgsAmq8LADSxCwDOsgsAaLQLAAy2CwCmtwsAQLkLANq6CwB+vAsAGL4LALK/CwBWwQsA8MILAIrECwAkxgsAvscLAGLJCwD8ygsAlswLADDOCwDUzwsAbtELAAjTCwCs1AsARtYLAODXCwB62QsAHtsLALjcCwBS3gsA7N8LAIbhCwAq4wsAxOQLAF7mCwD45wsAnOkLADbrCwDQ7AsAdO4LAA7wCwCo8QsAQvMLAOb0CwCA9gsAGvgLALT5CwBO+wsA8vwLAIz+CwAmAAwAwAEMAGQDDAD+BAwAmAYMADwIDADWCQwAcAsMAAoNDACuDgwASBAMAOIRDAB8EwwAFhUMALoWDABUGAwA7hkMAJIbDAAsHQwAxh4MAGAgDAAEIgwAniMMADglDADSJgwAbCgMABAqDACqKwwARC0MAN4uDACCMAwAJjIMAMozDABkNQwA/jYMAJg4DAA8OgwA1jsMAHo9DAAUPwwAuEAMAFJCDADsQwwAhkUMACpHDADESAwAckoMAAxMDACmTQwAQE8MAORQDAB+UgwAGFQMALJVDABMVwwA8FgMAIpaDAAkXAwAyF0MAGJfDAD8YAwAlmIMADpkDADUZQwAbmcMAAhpDACiagwARmwMAOBtDAB6bwwAFHEMALhyDABSdAwA7HUMAJB3DAAqeQwAxHoMAF58DAACfgwAnH8MADaBDADQggwAdIQMAA6GDACohwwAQokMANyKDACAjAwAGo4MALSPDABOkQwA8pIMAIyUDAAmlgwAypcMAGSZDAD+mgwAmJwMADKeDADWnwwAcKEMAAqjDACkpAwASKYMAOKnDAB8qQwAIKsMALqsDABUrgwA7q8MAJKxDAAsswwAxrQMAGC2DAD6twwAnrkMADi7DADSvAwAbL4MABDADACqwQwARMMMAN7EDACCxgwAHMgMALbJDABQywwA9MwMAI7ODAAo0AwAzNEMAGbTDAAA1QwAmtYMAD7YDADY2QwActsMAAzdDACm3gwASuAMAOThDAB+4wwAIuUMALzmDABW6AwA8OkMAJTrDAAu7QwAyO4MAGLwDAD88QwAoPMMADr1DADU9gwAbvgMABL6DACs+wwARv0MAOr+DACEAA0AHgINALgDDQBSBQ0A9gYNAJAIDQAqCg0AzgsNAGgNDQACDw0AnBANAEASDQDaEw0AdBUNAA4XDQCoGA0ATBoNAOYbDQCAHQ0AJB8NAL4gDQBYIg0A8iMNAJYlDQAwJw0AyigNAGQqDQD+Kw0Aoi0NADwvDQDWMA0AcDINABQ0DQCuNQ0ASDcNAOw4DQCGOg0AIDwNALo9DQBUPw0A+EANAJJCDQAsRA0AxkUNAGpHDQAESQ0AnkoNAEJMDQDcTQ0Adk8NABBRDQC0Ug0ATlQNAOhVDQCCVw0AHFkNAMBaDQBaXA0A9F0NAJhfDQAyYQ0AzGINAGZkDQAKZg0ApGcNAD5pDQDYag0AcmwNABZuDQCwbw0ASnENAORyDQCIdA0AInYNALx3DQBgeQ0A+noNAJR8DQAufg0A0n8NAGyBDQAGgw0AoIQNADqGDQDehw0AeIkNABKLDQCsjA0AUI4NAOqPDQCEkQ0AKJMNAMKUDQBclg0A9pcNAJCZDQA0mw0AzpwNAGieDQACoA0ApqENAECjDQDapA0AfqYNABioDQCyqQ0ATKsNAPCsDQCKrg0AJLANAL6xDQBYsw0A/LQNAJa2DQAwuA0AyrkNAG67DQAIvQ0Aor4NAEbADQDgwQ0AesMNABTFDQC4xg0AUsgNAOzJDQCGyw0AIM0NAMTODQBe0A0A+NENAJzTDQA21Q0A0NYNAGrYDQAE2g0AqNsNAELdDQDc3g0AgOANABriDQC04w0ATuUNAPLmDQCM6A0AJuoNAMDrDQBa7Q0A/u4NAJjwDQAy8g0AzPMNAHD1DQAK9w0ApPgNAEj6DQDi+w0AfP0NABb/DQCwAA4AVAIOAO4DDgCIBQ4ALAcOAMYIDgBgCg4A+gsOAJ4NDgA4Dw4A0hAOAGwSDgAQFA4AqhUOAEQXDgDeGA4AghoOABwcDgC2HQ4AUB8OAOogDgCOIg4AKCQOAMIlDgBmJw4AACkOAJoqDgA0LA4A2C0OAHIvDgAMMQ4ApjIOAEA0DgDkNQ4AfjcOABg5DgCyOg4AVjwOAPA9DgCKPw4ALkEOAMhCDgBiRA4A/EUOAJZHDgA6SQ4A1EoOAG5MDgAITg4ArE8OAEZRDgDgUg4AhFQOAB5WDgC4Vw4AUlkOAOxaDgCQXA4AKl4OAMRfDgBoYQ4AAmMOAJxkDgA2Zg4A2mcOAHRpDgAOaw4AqGwOAEJuDgDmbw4AgHEOABpzDgC+dA4AWHYOAPJ3DgCMeQ4AJnsOAMp8DgBkfg4A/n8OAJiBDgA8gw4A1oQOAHCGDgAUiA4ArokOAEiLDgDijA4AfI4OACCQDgC6kQ4AVJMOAPiUDgCSlg4ALJgOAMaZDgBgmw4ABJ0OAJ6eDgA4oA4A0qEOAHajDgAQpQ4AqqYOAE6oDgDoqQ4AgqsOABytDgDArg4AWrAOAPSxDgCOsw4AKLUOAMy2DgBmuA4AALoOAJq7DgA+vQ4A2L4OAHLADgAWwg4AsMMOAErFDgDkxg4AfsgOACLKDgC8yw4AVs0OAPDODgCU0A4ALtIOAMjTDgBs1Q4ABtcOAKDYDgA62g4A1NsOAHjdDgAS3w4ArOAOAEbiDgDq4w4AhOUOAB7nDgDC6A4AXOoOAPbrDgCQ7Q4ANO8OAM7wDgBo8g4AAvQOAJz1DgBA9w4A2vgOAHT6DgAO/A4Asv0OAEz/DgDmAA8AigIPACQEDwC+BQ8AWAcPAPIIDwCWCg8AMAwPAMoNDwBkDw8ACBEPAKISDwA8FA8A4BUPAHoXDwAUGQ8ArhoPAFIcDwDsHQ8Ahh8PACAhDwDEIg8AXiQPAPglDwCSJw8ALCkPANAqDwBqLA8ABC4PAJ4vDwBCMQ8A3DIPAHY0DwAQNg8AtDcPAE45DwDoOg8AjDwPACY+DwDAPw8AWkEPAP5CDwCYRA8AMkYPAMxHDwBmSQ8ACksPAKRMDwA+Tg8A2E8PAHxRDwAWUw8AsFQPAFRWDwDuVw8AiFkPACJbDwC8XA8AYF4PAPpfDwCUYQ8ALmMPANJkDwBsZg8ABmgPAKppDwBEaw8A3mwPAHhuDwAScA8AtnEPAFBzDwDqdA8AhHYPACh4DwDCeQ8AXHsPAAB9DwCafg8ANIAPAM6BDwBogw8ADIUPAKaGDwBAiA8A2okPAH6LDwAYjQ8Aso4PAFaQDwDwkQ8AipMPACSVDwC+lg8AYpgPAPyZDwCWmw8AMJ0PANSeDwBuoA8ACKIPAKyjDwBGpQ8A4KYPAHqoDwAUqg8AuKsPAFKtDwDsrg8AhrAPACqyDwDEsw8AXrUPAPi2DwCcuA8ANroPANC7DwB0vQ8ADr8PAKjADwBCwg8A3MMPAIDFDwAaxw8AtMgPAE7KDwDyyw8AjM0PACbPDwDK0A8AZNIPAP7TDwCY1Q8APNcPANbYDwBw2g8ACtwPAK7dDwBI3w8A4uAPAHziDwAg5A8AuuUPAFTnDwDu6A8AkuoPACzsDwDG7Q8AYO8PAPrwDwCe8g8AOPQPANL1DwB29w8AEPkPAKr6DwBE/A8A6P0PAIL/DwAcARAAtgIQAFAEEAD0BRAAjgcQACgJEADCChAAZgwQAAAOEACaDxAAPhEQANgSEAByFBAADBYQAKYXEABKGRAA5BoQAH4cEAAYHhAAvB8QAFYhEADwIhAAiiQQAC4mEADIJxAAYikQAAYrEACgLBAAOi4QANQvEABuMRAAEjMQAKw0EABGNhAA4DcQAIQ5EAAeOxAAuDwQAFw+EAD2PxAAkEEQACpDEADORBAAaEYQAAJIEACcSRAANksQANpMEAB0ThAADlAQAKhREABMUxAA5lQQAIBWEAAkWBAAvlkQAFhbEADyXBAAll4QADBgEADKYRAAZGMQAAhlEACiZhAAPGgQANZpEAB6axAAFG0QAK5uEABIcBAA4nEQAIZzEAAgdRAAunYQAFR4EAD4eRAAknsQACx9EADQfhAAaoAQAASCEACegxAAOIUQANyGEAB2iBAAEIoQAKqLEABOjRAA6I4QAIKQEAAmkhAAwJMQAFqVEAD0lhAAmJgQADKaEADMmxAAZp0QAACfEACkoBAAPqIQANijEABypRAAFqcQALCoEABKqhAA7qsQAIitEAAirxAAvLAQAFayEAD6sxAAlLUQAC63EADIuBAAbLoQAAa8EACgvRAARL8QAN7AEAB4whAAEsQQALbFEABQxxAA6sgQAITKEAAezBAAws0QAFzPEAD20BAAkNIQADTUEADO1RAAaNcQAAzZEACm2hAAQNwQANrdEAB03xAAGOEQALLiEABM5BAA5uUQAIrnEAAk6RAAvuoQAGLsEAD87RAAlu8QADDxEADK8hAAbvQQAAj2EACi9xAAPPkQAOD6EAB6/BAAFP4QALj/EABSAREA7AIRAIYEEQAgBhEAxAcRAF4JEQD4ChEAkgwRADYOEQDQDxEAahERAAQTEQCoFBEAQhYRANwXEQB2GREAGhsRALQcEQBOHhEA6B8RAIwhEQAmIxEAwCQRAFomEQD+JxEAmCkRADIrEQDWLBEAcC4RAAowEQCkMREAPjMRAOI0EQB8NhEAFjgRALA5EQBUOxEA7jwRAIg+EQAiQBEAxkERAGBDEQD6RBEAnkYRADhIEQDSSREAbEsRAAZNEQCqThEARFARAN5REQB4UxEAHFURALZWEQBQWBEA9FkRAI5bEQAoXREAwl4RAFxgEQAAYhEAmmMRADRlEQDOZhEAcmgRAAxqEQCmaxEASm0RAORuEQB+cBEAGHIRALxzEQBWdREA8HYRAIp4EQAkehEAyHsRAGJ9EQD8fhEAloARADqCEQDUgxEAboURABKHEQCsiBEARooRAOCLEQB6jREAHo8RALiQEQBSkhEA7JMRAJCVEQAqlxEAxJgRAGiaEQACnBEAnJ0RADafEQDaoBEAdKIRAA6kEQCopREATKcRAOaoEQCAqhEAGqwRAL6tEQBYrxEA8rARAIyyEQAmtBEAyrURAGS3EQD+uBEAoroRADy8EQDWvREAcL8RAArBEQCuwhEASMQRAOLFEQB8xxEAIMkRALrKEQBUzBEA+M0RAJLPEQAs0REAxtIRAGDUEQAE1hEAntcRADjZEQDc2hEAdtwRABDeEQCq3xEAROERAOjiEQCC5BEAHOYRALbnEQBa6REA9OoRAI7sEQAo7hEAzO8RAGbxEQAA8xEAmvQRAD72EQDY9xEAcvkRAAz7EQCw/BEASv4RAOT/EQCIARIAIgMSALwEEgBWBhIA8AcSAJQJEgAuCxIAyAwSAGIOEgAGEBIAoBESADoTEgDUFBIAeBYSABIYEgCsGRIAUBsSAOocEgCEHhIAHiASALghEgBcIxIA9iQSAJAmEgAqKBIAzikSAGgrEgACLRIAnC4SAEAwEgDaMRIAdDMSAA41EgCyNhIATDgSAOY5EgCAOxIAJD0SAL4+EgBYQBIA/EESAJZDEgAwRRIAykYSAGRIEgAIShIAoksSADxNEgDWThIAelASABRSEgCuUxIAUlUSAOxWEgCGWBIAIFoSALpbEgBeXRIA+F4SAJJgEgAsYhIA0GMSAGplEgAEZxIAqGgSAEJqEgDcaxIAdm0SABBvEgC0cBIATnISAOhzEgCCdRIAJncSAMB4EgBaehIA/nsSAJh9EgAyfxIAzIASAGaCEgAKhBIApIUSAD6HEgDYiBIAfIoSABaMEgCwjRIASo8SAO6QEgCIkhIAIpQSAMaVEgBglxIA+pgSAJSaEgAunBIA0p0SAGyfEgAGoRIAoKISAESkEgDepRIAeKcSABKpEgC2qhIAUKwSAOqtEgCOrxIAKLESAMKyEgBctBIAALYSAJq3EgA0uRIAzroSAGi8EgAMvhIApr8SAEDBEgDawhIAfsQSABjGEgCyxxIAVskSAPDKEgCKzBIAJM4SAMjPEgBi0RIA/NISAJbUEgAw1hIA1NcSAG7ZEgAI2xIAotwSADzeEgDg3xIAeuESAB7jEgC45BIAUuYSAOznEgCG6RIAKusSAMTsEgBe7hIA+O8SAJzxEgA28xIA0PQSAGr2EgAO+BIAqPkSAEL7EgDm/BIAgP4SABoAEwC0ARMATgMTAPIEEwCMBhMAJggTAMAJEwBkCxMA/gwTAJgOEwA8EBMA1hETAHATEwAKFRMApBYTAEgYEwDiGRMAfBsTABYdEwC6HhMAVCATAO4hEwCIIxMALCUTAMYmEwBgKBMABCoTAJ4rEwA4LRMA0i4TAGwwEwAQMhMAqjMTAEQ1EwDeNhMAeDgTABw6EwC2OxMAWj0TAPQ+EwCOQBMAKEITAMJDEwBmRRMAAEcTAJpIEwA0ShMA2EsTAHJNEwAMTxMAplATAEpSEwDkUxMAflUTACJXEwC8WBMAVloTAPBbEwCKXRMALl8TAMhgEwBiYhMA/GMTAKBlEwA6ZxMA1GgTAG5qEwASbBMArG0TAEZvEwDqcBMAhHITAB50EwC4dRMAUncTAPZ4EwCQehMANHwTAOJ9EwB8fxMAIIETALqCEwBUhBMA7oUTAIiHEwAsiRMAxooTAGCMEwAEjhMAno8TADiREwDSkhMAbJQTABCWEwCqlxMARJkTAN6aEwCCnBMAHJ4TALafEwBQoRMA9KITAI6kEwAophMAwqcTAGapEwAAqxMAmqwTAD6uEwDYrxMAcrETAAyzEwCmtBMASrYTAOS3EwB+uRMAGLsTALy8EwBWvhMA8L8TAJTBEwAuwxMAyMQTAGLGEwD8xxMAoMkTADrLEwDUzBMAbs4TABLQEwCs0RMARtMTAODUEwCE1hMAHtgTALjZEwBc2xMA9twTAJDeEwAq4BMAxOETAGjjEwAC5RMAnOYTADboEwDQ6RMAdOsTAA7tEwCy7hMATPATAObxEwCA8xMAGvUTAL72EwBY+BMA8vkTAIz7EwAw/RMAyv4TAGQAFAAIAhQAogMUADwFFADWBhQAcAgUABQKFACuCxQASA0UAOIOFACGEBQAIBIUALoTFABeFRQA+BYUAJIYFAAsGhQAxhsUAGodFAAEHxQAniAUAEIiFADcIxQAdiUUABAnFACqKBQATioUAOgrFACCLRQAHC8UAMAwFABaMhQA9DMUAI41FAAyNxQAzDgUAGY6FAAKPBQApD0UAD4/FADYQBQAckIUABZEFACwRRQASkcUAORIFACIShQAIkwUALxNFABWTxQA+lAUAJRSFAAuVBQA0lUUAGxXFAAGWRQAoFoUADpcFADeXRQAeF8UABJhFACsYhQAUGQUAOplFACEZxQAHmkUAMJqFABcbBQA9m0UAJpvFAA0cRQAznIUAGh0FAACdhQApncUAEB5FADaehQAdHwUAA5+FACyfxQATIEUAPCCFACKhBQAJIYUAL6HFABiiRQA/IoUAJaMFAAwjhQAyo8UAG6RFAAIkxQAopQUADyWFADglxQAepkUABSbFAC4nBQAUp4UAOyfFACGoRQAIKMUAMSkFABephQA+KcUAJKpFAA2qxQA0KwUAGquFAAOsBQAqLEUAEKzFADctBQAdrYUABq4FAC0uRQATrsUAOi8FACMvhQAJsAUAMDBFABawxQA/sQUAJjGFAAyyBQA1skUAHDLFAAKzRQApM4UAD7QFADi0RQAfNMUABbVFACw1hQAVNgUAO7ZFACI2xQAIt0UAMbeFABg4BQA+uEUAJ7jFAA45RQA0uYUAGzoFAAG6hQAqusUAETtFADe7hQAePAUABzyFAC28xQAUPUUAOr2FACO+BQAKPoUAML7FABm/RQAAP8UAJoAFQA0AhUAzgMVAHIFFQAMBxUApggVAEAKFQDkCxUAfg0VABgPFQC8EBUAVhIVAPATFQCKFRUAJBcVAMgYFQBiGhUA/BsVAJYdFQA6HxUA1CAVAG4iFQAIJBUArCUVAEYnFQDgKBUAhCoVAB4sFQC4LRUAUi8VAOwwFQCQMhUAKjQVAMQ1FQBeNxUA+DgVAJw6FQA2PBUA2j0VAHQ/FQAOQRUAqEIVAExEFQDmRRUAgEcVABpJFQC+ShUAWEwVAPJNFQCMTxUAMFEVAMpSFQBkVBUA/lUVAJhXFQA8WRUA1loVAHBcFQAKXhUApF8VAEhhFQDiYhUAhmQVACBmFQC6ZxUAVGkVAO5qFQCIbBUALG4VAMZvFQBqcRUABHMVAJ50FQA4dhUA0ncVAGx5FQAQexUAqnwVAE5+FQDofxUAgoEVAByDFQC2hBUAWoYVAPSHFQCOiRUAKIsVAMyMFQBmjhUAAJAVAJqRFQA+kxUA2JQVAHKWFQAWmBUAsJkVAEqbFQDknBUAfp4VACKgFQC8oRUAVqMVAPCkFQCKphUALqgVAMipFQBsqxUABq0VAKCuFQA6sBUA1LEVAHizFQAStRUArLYVAEa4FQDguRUAhLsVAB69FQDCvhUAXMAVAPbBFQCQwxUAKsUVAM7GFQBoyBUAAsoVAJzLFQBAzRUA2s4VAHTQFQAO0hUAstMVAEzVFQDm1hUAgNgVACTaFQC+2xUAWN0VAPLeFQCW4BUAMOIVAMrjFQBk5RUACOcVAKLoFQA86hUA1usVAHDtFQAU7xUArvAVAEjyFQDs8xUAhvUVACD3FQDE+BUAXvoVAPj7FQCS/RUALP8VANAAFgBqAhYABAQWAKgFFgBCBxYA3AgWAHYKFgAQDBYAtA0WAE4PFgDoEBYAghIWABwUFgDAFRYAWhcWAP4YFgCYGhYAMhwWAMwdFgBmHxYACiEWAKQiFgA+JBYA2CUWAHwnFgAWKRYAsCoWAEosFgDuLRYAiC8WACIxFgC8MhYAYDQWAPo1FgCUNxYALjkWANI6FgBsPBYABj4WAKA/FgBEQRYA3kIWAHhEFgAcRhYAtkcWAFBJFgDqShYAhEwWAChOFgDCTxYAXFEWAPZSFgCQVBYANFYWAM5XFgByWRYADFsWAKZcFgBAXhYA2l8WAH5hFgAYYxYAsmQWAExmFgDwZxYAimkWACRrFgC+bBYAYm4WAPxvFgCWcRYAOnMWANR0FgBudhYACHgWAKJ5FgBGexYA4HwWAHp+FgAUgBYAuIEWAFKDFgDshBYAhoYWACqIFgDEiRYAXosWAAKNFgCcjhYANpAWANCRFgBqkxYADpUWAKiWFgBCmBYA3JkWAICbFgAanRYAtJ4WAFigFgDyoRYAjKMWACalFgDAphYAZKgWAP6pFgCYqxYAMq0WAMyuFgBwsBYACrIWAK6zFgBItRYA4rYWAHy4FgAWuhYAursWAFS9FgDuvhYAksAWACzCFgDGwxYAYMUWAPrGFgCeyBYAOMoWANLLFgBszRYAEM8WAKrQFgBE0hYA3tMWAILVFgAc1xYAttgWAFDaFgD02xYAjt0WACjfFgDC4BYAZuIWAADkFgCa5RYANOcWANjoFgBy6hYADOwWALDtFgBK7xYA5PAWAH7yFgAY9BYAvPUWAFb3FgDw+BYAivoWACT8FgDI/RYAYv8WAAYBFwCgAhcAOgQXANQFFwBuBxcAEgkXAKwKFwBGDBcA4A0XAIQPFwAeERcAuBIXAFIUFwD2FRcAkBcXACoZFwDEGhcAaBwXAAIeFwCcHxcANiEXANoiFwB0JBcADiYXAKgnFwBMKRcA5ioXAIAsFwAaLhcAvi8XAFgxFwDyMhcAljQXADA2FwDKNxcAZDkXAP46FwCiPBcAPD4XANY/FwBwQRcAFEMXAK5EFwBIRhcA4kcXAIZJFwAgSxcAukwXAFROFwD4TxcAklEXACxTFwDQVBcAalYXAARYFwCeWRcAOFsXANxcFwB2XhcAEGAXAKphFwBEYxcA6GQXAIJmFwAmaBcAwGkXAFprFwD0bBcAjm4XADJwFwDMcRcAZnMXAAB1FwCadhcAPngXANh5FwB8excAFn0XALB+FwBKgBcA5IEXAIiDFwAihRcAvIYXAFaIFwD6iRcAlIsXAC6NFwDIjhcAbJAXAAaSFwCgkxcARJUXAN6WFwB4mBcAEpoXAKybFwBQnRcA6p4XAISgFwAeohcAuKMXAFylFwD2phcAkKgXADSqFwDOqxcAaK0XAAKvFwCcsBcAQLIXANqzFwB0tRcAGLcXALK4FwBMuhcA5rsXAIq9FwAkvxcAvsAXAFjCFwD8wxcAlsUXADDHFwDKyBcAZMoXAAjMFwCizRcARs8XAODQFwB60hcAFNQXAK7VFwBS1xcA7NgXAIbaFwAg3BcAxN0XAF7fFwD44BcAkuIXACzkFwDQ5RcAaucXAA7pFwCo6hcAQuwXANztFwB27xcAGvEXALTyFwBO9BcA6PUXAIz3FwAm+RcAwPoXAFr8FwD+/RcAmP8XADIBGADMAhgAcAQYAAoGGACkBxgAPgkYAOIKGAB8DBgAFg4YALAPGABKERgA7hIYAIgUGAAiFhgAxhcYAGAZGAD6GhgAlBwYADgeGADSHxgAbCEYAAYjGACqJBgARCYYAN4nGAB4KRgAEisYALYsGABQLhgA9C8YAI4xGAAoMxgAwjQYAFw2GAAAOBgAmjkYADQ7GADOPBgAcj4YAAxAGACmQRgASkMYAOREGAB+RhgAGEgYALJJGABWSxgA8EwYAIpOGAAkUBgAvlEYAGJTGAD8VBgAoFYYADpYGADUWRgAblsYAAhdGACsXhgARmAYAOBhGAB6YxgAHmUYALhmGABSaBgA7GkYAIZrGAAqbRgAxG4YAGhwGAACchgAnHMYADZ1GADQdhgAdHgYAA56GACoexgAQn0YANx+GACAgBgAGoIYALSDGABYhRgA8oYYAIyIGAAmihgAyosYAGSNGAD+jhgAmJAYADySGADWkxgAcJUYAAqXGACkmBgASJoYAOKbGACGnRgAIJ8YALqgGABUohgA7qMYAJKlGAAspxgAxqgYAGCqGAD6qxgAnq0YADivGADSsBgAdrIYABC0GACqtRgARLcYAOi4GACCuhgAHLwYALa9GABavxgA9MAYAI7CGAAoxBgAzMUYAGbHGAAAyRgApMoYAD7MGADYzRgAcs8YAAzRGACw0hgAStQYAOTVGAB+1xgAItkYALzaGABW3BgA+t0YAJTfGAAu4RgAyOIYAGLkGAAG5hgAoOcYADrpGADU6hgAeOwYABLuGACs7xgARvEYAOryGACE9BgAHvYYALj3GABc+RgA9voYAJD8GAAq/hgAzv8YAGgBGQACAxkAnAQZAEAGGQDaBxkAdAkZAA4LGQCyDBkATA4ZAOYPGQCAERkAJBMZAL4UGQBYFhkA8hcZAJYZGQAwGxkAyhwZAGQeGQD+HxkAoiEZADwjGQDgJBkAeiYZABQoGQCuKRkASCsZAOwsGQCGLhkAIDAZALoxGQBUMxkA+DQZAJI2GQAsOBkA0DkZAGo7GQAEPRkAnj4ZAEJAGQDcQRkAdkMZABBFGQC0RhkATkgZAOhJGQCCSxkAHE0ZAMBOGQBaUBkA9FEZAJhTGQAyVRkAzFYZAGZYGQAKWhkApFsZAD5dGQDYXhkAfGAZABZiGQCwYxkASmUZAORmGQCIaBkAImoZAMZrGQBgbRkA+m4ZAJRwGQAuchkA0nMZAGx1GQAGdxkAqngZAER6GQDeexkAeH0ZABJ/GQCsgBkAUIIZAOqDGQCEhRkAKIcZAMKIGQBcihkAAIwZAJqNGQA0jxkAzpAZAGiSGQAMlBkAppUZAECXGQDamBkAfpoZABicGQCynRkATJ8ZAPCgGQCKohkAJKQZAMilGQBipxkA/KgZAJaqGQAwrBkA1K0ZAG6vGQAIsRkAorIZAEa0GQDgtRkAercZABS5GQCuuhkAUrwZAOy9GQCGvxkAKsEZAMTCGQBexBkA+MUZAJzHGQA2yRkA0MoZAGrMGQAOzhkAqM8ZAELRGQDc0hkAgNQZABrWGQC01xkATtkZAOjaGQCM3BkAJt4ZAMrfGQBk4RkA/uIZAJjkGQAy5hkA1ucZAHDpGQAK6xkApOwZAEjuGQDi7xkAfPEZABbzGQCw9BkAVPYZAO73GQCS+RkALPsZAMb8GQBg/hkA+v8ZAJ4BGgA4AxoA0gQaAGwGGgAQCBoAqgkaAEQLGgDeDBoAeA4aABwQGgC2ERoAUBMaAPQUGgCOFhoAKBgaAMIZGgBmGxoAAB0aAJoeGgA0IBoA2CEaAHIjGgAMJRoApiYaAEAoGgDkKRoAfisaABgtGgC8LhoAVjAaAPAxGgCUMxoALjUaAMg2GgBiOBoA/DkaAKA7GgA6PRoA1D4aAG5AGgASQhoArEMaAEZFGgDgRhoAekgaAB5KGgC4SxoAUk0aAPZOGgCQUBoAKlIaAMRTGgBoVRoAAlcaAJxYGgA2WhoA2lsaAHRdGgAOXxoAqGAaAEJiGgDmYxoAgGUaABpnGgC+aBoAWGoaAPJrGgCMbRoAMG8aAMpwGgBkchoA/nMaAKJ1GgA8dxoA1ngaAHB6GgAUfBoArn0aAEh/GgDigBoAfIIaACCEGgC6hRoAVIcaAPiIGgCSihoALIwaAMaNGgBqjxoABJEaAJ6SGgA4lBoA3JUaAHaXGgAQmRoAqpoaAEScGgDonRoAgp8aAByhGgDAohoAWqQaAPSlGgCYpxoAMqkaAMyqGgBmrBoAAK4aAKSvGgA+sRoA2LIaAHK0GgAMthoAsLcaAEq5GgDkuhoAiLwaACK+GgC8vxoAVsEaAPrCGgCUxBoALsYaAMjHGgBiyRoABssaAKDMGgA6zhoA3s8aAHjRGgAS0xoArNQaAFDWGgDq1xoAhNkaACjbGgC43BoAXN4aAPbfGgCa4RoANOMaAM7kGgBo5hoAAugaAKbpGgBA6xoA2uwaAHTuGgAY8BoAsvEaAEzzGgDm9BoAivYaACT4GgC++RoAYvsaAPz8GgCW/hoAMAAbAMoBGwBuAxsACAUbAKIGGwA8CBsA1gkbAHoLGwAUDRsArg4bAFIQGwDsERsAhhMbACAVGwDEFhsAXhgbAPgZGwCSGxsANh0bANAeGwBqIBsABCIbAJ4jGwBCJRsA3CYbAHYoGwAaKhsAtCsbAE4tGwDoLhsAjDAbACYyGwDAMxsAWjUbAP42GwCYOBsAMjobAMw7GwBmPRsACj8bAKRAGwA+QhsA4kMbAHxFGwAWRxsAsEgbAFRKGwDuSxsAiE0bACJPGwDGUBsAYFIbAPpTGwCUVRsAOFcbANJYGwBsWhsABlwbAKBdGwBEXxsA3mAbAHhiGwAcZBsAtmUbAFBnGwDqaBsAjmobAChsGwDCbRsAXG8bAPZwGwCachsANHQbAM51GwBydxsADHkbAKZ6GwBAfBsA5H0bAH5/GwAYgRsAsoIbAFaEGwDwhRsAiocbACSJGwDIihsAYowbAPyNGwCgjxsAOpEbANSSGwBulBsACJYbAKyXGwBGmRsA4JobAHqcGwAUnhsAuJ8bAFKhGwD2ohsAkKQbACqmGwDEpxsAXqkbAAKrGwCcrBsANq4bANCvGwBqsRsADrMbAKi0GwBCthsA5rcbAIC5GwAauxsAtLwbAFi+GwDyvxsAjMEbACbDGwDKxBsAZMYbAP7HGwCYyRsAMssbANbMGwBwzhsACtAbAK7RGwBI0xsA4tQbAIbWGwAg2BsAutkbAFTbGwDu3BsAkt4bACzgGwDG4RsAYOMbAPrkGwCe5hsAOOgbANLpGwB26xsAEO0bAKruGwBE8BsA6PEbAILzGwAc9RsAtvYbAFr4GwD0+RsAjvsbACj9GwDC/hsAZgAcAAACHACaAxwAPgUcANgGHAByCBwADAocALALHABKDRwA5A4cAH4QHAAiEhwAvBMcAFYVHADwFhwAlBgcAC4aHADIGxwAYh0cAAYfHACgIBwAOiIcANQjHABuJRwAEiccAKwoHABQKhwA6iscAIQtHAAeLxwAuDAcAFwyHAD2MxwAkDUcACo3HADEOBwAaDocAAI8HACcPRwAQD8cANpAHAB0QhwADkQcALJFHABMRxwA5kgcAIBKHAAkTBwAvk0cAFhPHADyUBwAjFIcADBUHADKVRwAblccAAhZHACiWhwAPFwcANZdHAB6XxwAFGEcAK5iHABIZBwA4mUcAIZnHAAgaRwAumocAF5sHAD4bRwAkm8cACxxHADQchwAanQcAAR2HACedxwAOHkcANx6HAB2fBwAEH4cALR/HABOgRwA6IIcAIKEHAAmhhwAwIccAFqJHAD0ihwAjowcADKOHADMjxwAZpEcAAqTHACklBwAPpYcANiXHABymRwAFpscALCcHABKnhwA7p8cAIihHAAioxwAvKQcAGCmHAD6pxwAlKkcAC6rHADSrBwAbK4cAAawHACgsRwARLMcAN60HAB4thwAErgcALa5HABQuxwA6rwcAIS+HAAowBwAwsEcAFzDHAD2xBwAkMYcADTIHADOyRwAaMscAAzNHACmzhwAQNAcANrRHAB+0xwAGNUcALLWHABM2BwA8NkcAIrbHAAk3RwAvt4cAGLgHAD84RwAluMcADrlHADU5hwAbugcAAjqHACi6xwARu0cAODuHAB68BwAFPIcAK7zHABS9RwA7PYcAIb4HAAq+hwAxPscAF79HAD4/hwAnAAdADYCHQDQAx0AagUdAA4HHQCoCB0AQgodANwLHQB2DR0AGg8dALQQHQBOEh0A8hMdAIwVHQAmFx0AwBgdAGQaHQD+Gx0AmB0dADIfHQDWIB0AcCIdAAokHQCkJR0ASCcdAOIoHQB8Kh0AFiwdALotHQBULx0A7jAdAIgyHQAiNB0AxjUdAGA3HQD6OB0AnjodADg8HQDSPR0AbD8dABBBHQCqQh0AREQdAN5FHQCCRx0AHEkdALZKHQBQTB0A6k0dAI5PHQAoUR0AwlIdAGZUHQAAVh0AmlcdADRZHQDYWh0AclwdAAxeHQCmXx0AQGEdAORiHQB+ZB0AGGYdALxnHQBWaR0A8GodAIpsHQAubh0AyG8dAGJxHQD8ch0AlnQdADp2HQDUdx0AbnkdABJ7HQCsfB0ARn4dAOB/HQCEgR0AHoMdALiEHQBShh0A9ocdAJCJHQAqix0AxIwdAF6OHQACkB0AnJEdADaTHQDalB0AdJYdAA6YHQComR0ATJsdAOacHQCAnh0AGqAdALShHQBYox0A8qQdAIymHQAwqB0AyqkdAGSrHQD+rB0Aoq4dADywHQDWsR0AcLMdABS1HQCuth0ASLgdAOK5HQB8ux0AIL0dALq+HQBUwB0A+MEdAJLDHQAsxR0AxsYdAGrIHQAEyh0AnssdADjNHQDczh0AdtAdABDSHQCq0x0ARNUdAOjWHQCC2B0AJtodAMDbHQBa3R0A9N4dAI7gHQAy4h0AzOMdAGblHQAA5x0AmugdAD7qHQDY6x0Acu0dABbvHQCw8B0ASvIdAOTzHQCI9R0AIvcdALz4HQBW+h0A8PsdAJT9HQAu/x0AyAAeAGwCHgAGBB4AoAUeADoHHgDeCB4AeAoeABIMHgCsDR4AUA8eAOoQHgCEEh4AHhQeAMIVHgBcFx4A9hgeAJoaHgA0HB4Azh0eAGgfHgACIR4ApiIeAEAkHgDaJR4AdCceABgpHgCyKh4ATCweAOYtHgCKLx4AJDEeAL4yHgBYNB4A/DUeAJY3HgAwOR4AyjoeAGQ8HgAIPh4Aoj8eADxBHgDgQh4AekQeABRGHgCuRx4AUkkeAOxKHgCGTB4AIE4eAMRPHgBeUR4A+FIeAJJUHgAsVh4A0FceAGpZHgAEWx4AqFweAEJeHgDcXx4AdmEeABpjHgC0ZB4ATmYeAOhnHgCMaR4AJmseAMBsHgBabh4A9G8eAJhxHgAycx4AzHQeAHB2HgAKeB4ApHkeAEh7HgDifB4AfH4eABaAHgCwgR4ASoMeAO6EHgCIhh4AIogeAMaJHgBgix4A+oweAJSOHgA4kB4A0pEeAGyTHgAGlR4AoJYeAESYHgDemR4AeJseABydHgC2nh4AUKAeAOqhHgCOox4AKKUeAMKmHgBcqB4AAKoeAJqrHgA0rR4Azq4eAHKwHgAMsh4AprMeAEC1HgDkth4AfrgeABi6HgCyux4ATL0eAPC+HgCKwB4AJMIeAMjDHgBixR4A/MYeAJbIHgAwyh4A1MseAG7NHgASzx4ArNAeAEbSHgDg0x4AetUeAB7XHgC42B4AUtoeAOzbHgCQ3R4AKt8eAMTgHgBe4h4A+OMeAJzlHgA25x4A2ugeAHTqHgAO7B4AqO0eAELvHgDm8B4AgPIeABr0HgC09R4AWPceAPL4HgCM+h4AJvweAMD9HgBk/x4A/gAfAJgCHwA8BB8A1gUfAHAHHwAKCR8ArgofAEgMHwDiDR8AfA8fACARHwC6Eh8AVBQfAO4VHwCIFx8ALBkfAMYaHwBqHB8ABB4fAJ4fHwA4IR8A0iIfAHYkHwAQJh8AqicfAEQpHwDeKh8AgiwfABwuHwC2Lx8AWjEfAPQyHwCONB8AKDYfAMw3HwBmOR8AADsfAJo8HwA0Ph8A2D8fAHJBHwAWQx8AsEQfAEpGHwDkRx8AfkkfACJLHwC8TB8AVk4fAPBPHwCKUR8ALlMfAMhUHwBiVh8ABlgfAKBZHwA6Wx8A1FwfAHheHwASYB8ArGEfAEZjHwDgZB8AhGYfAB5oHwC4aR8AXGsfAPZsHwCQbh8AKnAfAM5xHwBocx8AAnUfAJx2HwBAeB8A2nkfAHR7HwAOfR8AqH4fAEyAHwDmgR8AgIMfACSFHwC+hh8AWIgfAPKJHwCWix8AMI0fAMqOHwBkkB8A/pEfAKKTHwA8lR8A1pYfAHqYHwAUmh8ArpsfAEidHwDsnh8AhqAfACCiHwC6ox8AXqUfAPimHwCSqB8ALKofAMarHwBqrR8ABK8fAJ6wHwBCsh8A3LMfAHa1HwAQtx8AtLgfAE66HwDoux8Agr0fABy/HwDAwB8AWsIfAPTDHwCOxR8AMscfAMzIHwBwyh8ACswfAKTNHwA+zx8A2NAfAHzSHwAW1B8AsNUfAErXHwDk2B8AiNofACLcHwC83R8AYN8fAPrgHwCU4h8ALuQfANLlHwBs5x8ABukfAKDqHwBE7B8A3u0fAHjvHwAS8R8ArPIfAFD0HwDq9R8AhPcfACj5HwDC+h8AXPwfAPb9HwCa/x8ANAEgAM4CIABoBCAADAYgAKYHIABACSAA2gogAH4MIAAYDiAAsg8gAEwRIADwEiAAihQgACQWIAC+FyAAWBkgAPwaIACWHCAAOh4gANQfIABuISAACCMgAKIkIAA8JiAA4CcgAHopIAAUKyAAuCwgAFIuIADsLyAAhjEgACozIADENCAAXjYgAAI4IACcOSAANjsgANA8IABqPiAADkAgALJBIABMQyAA5kQgAIpGIAAkSCAAvkkgAFhLIAD8TCAAlk4gADBQIADUUSAAblMgAAhVIACiViAAPFggAOBZIAB6WyAAFF0gALheIABSYCAA7GEgAIZjIAAqZSAAxGYgAF5oIAD4aSAAkmsgADZtIADQbiAAanAgAA5yIACocyAAQnUgANx2IACAeCAAGnogALR7IABOfSAA6H4gAIyAIAAmgiAAwIMgAGSFIAD+hiAAmIggADKKIADWiyAAcI0gAAqPIACkkCAASJIgAOKTIAB8lSAAFpcgALCYIABUmiAA7psgAJKdIAAsnyAAxqAgAGCiIAD6oyAAnqUgADinIADSqCAAbKogAAasIACqrSAARK8gAN6wIACCsiAAHLQgALa1IABQtyAA9LggAI66IAAovCAAwr0gAGa/IAAAwSAAmsIgADTEIADYxSAAcscgAAzJIACmyiAAQMwgAOTNIAB+zyAAGNEgALLSIABW1CAA8NUgAIrXIAAu2SAAyNogAGLcIAD83SAAoN8gADrhIADU4iAAbuQgAAjmIACs5yAARukgAODqIACE7CAAHu4gALjvIABS8SAA9vIgAJD0IAAq9iAAxPcgAGj5IAAC+yAAnPwgADb+IADQ/yAAdAEhAA4DIQCoBCEATAYhAOYHIQCACSEAGgshAL4MIQBYDiEA8g8hAIwRIQAmEyEAyhQhAGQWIQD+FyEAmBkhADwbIQDWHCEAcB4hABQgIQCuISEASCMhAOIkIQCGJiEAICghALopIQBUKyEA+CwhAJIuIQAsMCEAxjEhAGozIQAENSEAnjYhADg4IQDSOSEAdjshABA9IQCqPiEAREAhAOhBIQCCQyEAHEUhAMBGIQBaSCEA9EkhAI5LIQAyTSEAzE4hAGZQIQAAUiEAmlMhAD5VIQDYViEAclghABZaIQCwWyEASl0hAOReIQCIYCEAImIhALxjIQBWZSEA+mYhAJRoIQAuaiEAyGshAGJtIQAGbyEAoHAhADpyIQDecyEAeHUhABJ3IQCseCEAUHohAOp7IQCEfSEAHn8hALiAIQBcgiEA9oMhAJCFIQA0hyEAzoghAGiKIQACjCEApo0hAECPIQDakCEAdJIhABiUIQCylSEATJchAOaYIQCAmiEAJJwhAL6dIQBYnyEA/KAhAJaiIQAwpCEAyqUhAG6nIQAIqSEAoqohADysIQDgrSEAeq8hABSxIQCusiEAUrQhAOy1IQCGtyEAILkhAMS6IQBevCEA+L0hAJK/IQAswSEA0MIhAGrEIQAExiEAnschAELJIQDcyiEAdswhABrOIQC0zyEATtEhAOjSIQCM1CEAJtYhAMDXIQBa2SEA9NohAJjcIQAy3iEAzN8hAHDhIQAK4yEApOQhAD7mIQDi5yEAfOkhABbrIQCw7CEASu4hAO7vIQCI8SEAIvMhAMb0IQBg9iEA+vchAJT5IQA4+yEA0vwhAGz+IQAGACIAqgEiAEQDIgDeBCIAjAYiACYIIgDACSIAZAsiAAgNIgCiDiIAPBAiAOoRIgCEEyIAHhUiAMIWIgBcGCIA9hkiAJAbIgA0HSIAzh4iAGggIgACIiIAnCMiAEAlIgDaJiIAdCgiABgqIgCyKyIATC0iAOYuIgCKMCIAJDIiAL4zIgBYNSIA8jYiAJY4IgAwOiIAyjsiAG49IgAIPyIAokAiADxCIgDgQyIAekUiABRHIgCuSCIASEoiAOxLIgCGTSIAIE8iAMRQIgBeUiIA+FMiAJJVIgA2VyIA0FgiAGpaIgAEXCIAqF0iAEJfIgDcYCIAdmIiABBkIgC0ZSIATmciAPJoIgCMaiIAJmwiAMBtIgBabyIA/nAiAJhyIgAydCIAzHUiAGZ3IgAKeSIApHoiAD58IgDifSIAfH8iABaBIgCwgiIAVIQiAO6FIgCIhyIAIokiALyKIgBgjCIA+o0iAJSPIgA4kSIA0pIiAGyUIgAGliIAoJciAESZIgDemiIAeJwiAByeIgC2nyIAUKEiAOqiIgCOpCIAKKYiAMKnIgBcqSIA9qoiAJqsIgA0riIAzq8iAHKxIgAMsyIAprQiAEC2IgDktyIAfrkiABi7IgCyvCIAVr4iAPC/IgCKwSIAJMMiAL7EIgBixiIA/MciAJbJIgA6yyIA1MwiAG7OIgAI0CIArNEiAEbTIgDg1CIAetYiABTYIgC42SIAUtsiAOzcIgCG3iIAKuAiAMThIgBe4yIAAuUiAJzmIgA26CIA0OkiAHTrIgAO7SIAqO4iAELwIgDm8SIAgPMiABr1IgC09iIAWPgiAPL5IgCM+yIAJv0iAMD+IgBkACMA/gEjAJgDIwA8BSMA1gYjAHAIIwAKCiMArgsjAEgNIwDiDiMAfBAjABYSIwC6EyMAVBUjAO4WIwCIGCMALBojAMYbIwBgHSMABB8jAJ4gIwA4IiMA0iMjAHYlIwAQJyMAqigjAEQqIwDeKyMAgi0jABwvIwC2MCMAWjIjAPQzIwCONSMAKDcjAMw4IwBmOiMAADwjAJo9IwA0PyMA2EAjAHJCIwAMRCMApkUjAEpHIwDkSCMAfkojACJMIwC8TSMAVk8jAPBQIwCUUiMALlQjAMhVIwBiVyMA/FgjAKBaIwA6XCMA1F0jAHhfIwASYSMArGIjAEZkIwDqZSMAhGcjAB5pIwC4aiMAXGwjAPZtIwCQbyMAKnEjAMRyIwBodCMAAnYjAJx3IwBAeSMA2nojAHR8IwAOfiMAsn8jAEyBIwDmgiMAgIQjABqGIwC+hyMAWIkjAPKKIwCWjCMAMI4jAMqPIwBkkSMACJMjAKKUIwA8liMA1pcjAHCZIwAUmyMArpwjAEieIwDsnyMAhqEjACCjIwC6pCMAXqYjAPinIwCSqSMALKsjAMasIwBqriMABLAjAJ6xIwBCsyMA3LQjAHa2IwAQuCMAtLkjAE67IwDovCMAgr4jABzAIwDAwSMAWsMjAPTEIwCYxiMAMsgjAMzJIwBmyyMACs0jAKTOIwA+0CMA2NEjAHzTIwAW1SMAsNYjAErYIwDu2SMAiNsjACLdIwC83iMAYOAjAPrhIwCU4yMALuUjANLmIwBs6CMABuojAKDrIwBE7SMA3u4jAHjwIwAS8iMArPMjAFD1IwDq9iMAhPgjACj6IwDC+yMAXP0jAPb+IwCaACQANAIkAM4DJABoBSQAAgckAKYIJABACiQA2gskAH4NJAAYDyQAshAkAEwSJADwEyQAihUkACQXJAC+GCQAWBokAPwbJACWHSQAMB8kAMogJABuIiQACCQkAKIlJABGJyQA4CgkAHoqJAAULCQAri0kAFIvJADsMCQAhjIkACA0JADENSQAXjckAPg4JACcOiQANjwkANA9JABqPyQABEEkAKhCJABCRCQA3EUkAHZHJAAaSSQAtEokAE5MJADoTSQAjE8kACZRJADAUiQAZFQkAP5VJACYVyQAMlkkANZaJABwXCQACl4kAKRfJABIYSQA4mIkAHxkJAAWZiQAumckAFRpJADuaiQAiGwkACJuJADGbyQAYHEkAPpyJACUdCQAOHYkANJ3JABseSQAEHskAKp8JABEfiQA3n8kAIKBJAAcgyQAtoQkAFCGJADqhyQAjokkACiLJADCjCQAZo4kAACQJACakSQANJMkANiUJAByliQADJgkAKaZJABAmyQA5JwkAH6eJAAYoCQAvKEkAFajJADwpCQAiqYkAC6oJADIqSQAYqskAPysJACWriQAOrAkANSxJABusyQAErUkAKy2JABGuCQA4LkkAIS7JAAevSQAuL4kAFLAJADswSQAkMMkACrFJADExiQAaMgkAALKJACcyyQANs0kANrOJAB00CQADtIkAKjTJABM1SQA5tYkAIDYJAAa2iQAvtskAFjdJADy3iQAjOAkACbiJADK4yQAZOUkAP7mJACY6CQAPOokANbrJABw7SQAFO8kAK7wJABI8iQA4vMkAHz1JAAg9yQAuvgkAFT6JADu+yQAkv0kACz/JADGACUAagIlAAQEJQCeBSUAOAclANwIJQB2CiUAEAwlAKoNJQBEDyUA6BAlAIISJQAcFCUAwBUlAFoXJQD0GCUAjholADIcJQDMHSUAZh8lAAAhJQCaIiUAPiQlANglJQByJyUADCklALAqJQBKLCUA5C0lAIgvJQAiMSUAvDIlAFY0JQD6NSUAlDclAC45JQDIOiUAYjwlAAY+JQCgPyUAOkElAN5CJQB4RCUAEkYlAKxHJQBQSSUA6kolAIRMJQAeTiUAuE8lAFxRJQD2UiUAkFQlACpWJQDOVyUAaFklAAJbJQCmXCUAQF4lANpfJQB0YSUAGGMlALJkJQBMZiUA5mclAIBpJQAkayUAvmwlAFhuJQD8byUAlnElADBzJQDKdCUAbnYlAAh4JQCieSUAPHslANZ8JQB6fiUAFIAlAK6BJQBIgyUA7IQlAIaGJQAgiCUAxIklAF6LJQD4jCUAko4lADaQJQDQkSUAapMlAASVJQCeliUAQpglANyZJQB2myUAEJ0lALSeJQBOoCUA6KElAIyjJQAmpSUAwKYlAFqoJQD+qSUAmKslADKtJQDMriUAcLAlAAqyJQCksyUAPrUlAOK2JQB8uCUAFrolALC7JQBUvSUA7r4lAIjAJQAiwiUAvMMlAGDFJQD6xiUAlMglADjKJQDSyyUAbM0lAAbPJQCg0CUARNIlAN7TJQB41SUAEtclALbYJQBQ2iUA6tslAI7dJQAo3yUAwuAlAFziJQAA5CUAmuUlADTnJQDO6CUAaOolAAzsJQCm7SUAQO8lANrwJQB+8iUAGPQlALL1JQBW9yUA8PglAIr6JQAk/CUAyP0lAGL/JQD8ACYAlgImADAEJgDUBSYAbgcmAAgJJgCiCiYARgwmAOANJgB6DyYAHhEmALgSJgBSFCYA7BUmAIYXJgAqGSYAxBomAF4cJgD4HSYAnB8mADYhJgDQIiYAdCQmAA4mJgCoJyYAQikmAOYqJgCALCYAGi4mALQvJgBOMSYA8jImAIw0JgAmNiYAwDcmAGQ5JgD+OiYAmDwmADI+JgDWPyYAcEEmAApDJgCuRCYASEYmAOJHJgB8SSYAIEsmALpMJgBUTiYA7k8mAIhRJgAsUyYAxlQmAGBWJgAEWCYAnlkmADhbJgDSXCYAdl4mABBgJgCqYSYARGMmAN5kJgCCZiYAHGgmALZpJgBQayYA9GwmAI5uJgAocCYAzHEmAGZzJgAAdSYAmnYmADR4JgDYeSYAcnsmAAx9JgCmfiYASoAmAOSBJgB+gyYAIoUmALyGJgBWiCYA8IkmAJSLJgAujSYAyI4mAGKQJgD8kSYAoJMmADqVJgDUliYAbpgmABKaJgCsmyYARp0mAOqeJgCEoCYAHqImALijJgBSpSYA9qYmAJCoJgAqqiYAxKsmAGitJgACryYAnLAmAECyJgDasyYAdLUmAA63JgCyuCYATLomAOa7JgCAvSYAGr8mAL7AJgBYwiYA8sMmAJbFJgAwxyYAysgmAGTKJgAIzCYAos0mADzPJgDW0CYAcNImABTUJgCu1SYASNcmAOLYJgCG2iYAINwmALrdJgBe3yYA+OAmAJLiJgAs5CYA0OUmAGrnJgAE6SYAnuomADjsJgDc7SYAdu8mABDxJgC08iYATvQmAOj1JgCC9yYAJvkmAMD6JgBa/CYA9P0mAI7/JgAyAScAzAInAGYEJwAABicApAcnAD4JJwDYCicAcgwnABYOJwCwDycAShEnAO4SJwCIFCcAIhYnALwXJwBgGScA+honAJQcJwAuHicA0h8nAGwhJwAGIycAoCQnAEQmJwDeJycAeCknABIrJwCsLCcAUC4nAOovJwCEMScAHjMnAMI0JwBcNicA9jcnAJo5JwA0OycAzjwnAGg+JwACQCcApkEnAEBDJwDaRCcAdEYnABhIJwCySScATEsnAPBMJwCKTicAJFAnAL5RJwBiUycA/FQnAJZWJwAwWCcAylknAG5bJwAIXScAol4nADxgJwDgYScAemMnABRlJwC4ZicAUmgnAOxpJwCGaycAIG0nAMRuJwBecCcA+HEnAJJzJwA2dScA0HYnAGp4JwAEeicAqHsnAEJ9JwDcficAdoAnABqCJwC0gycAToUnAPKGJwCMiCcAJoonAMCLJwBkjScACI8nAKKQJwBGkicA4JMnAHqVJwAUlycArpgnAFKaJwDsmycAhp0nACqfJwDEoCcAXqInAPijJwCcpScANqcnANCoJwBqqicABKwnAKitJwBCrycA3LAnAHayJwAatCcAtLUnAE63JwDyuCcAjLonACa8JwDAvScAZL8nAP7AJwCYwicAMsQnAMzFJwBwxycACsknAKTKJwA+zCcA4s0nAHzPJwAW0ScAutInAFTUJwDu1ScAiNcnACzZJwDG2icAYNwnAPrdJwCU3ycAOOEnANLiJwBs5CcABuYnAKrnJwBE6ScA3uonAILsJwAc7icAtu8nAFDxJwD08icAjvQnACj2JwDC9ycAXPknAAD7JwCa/CcANP4nAM7/JwByASgADAMoAKYEKABABigA5AcoAH4JKAAYCygAvAwoAFYOKADwDygAihEoACQTKADIFCgAYhYoAPwXKACWGSgAOhsoANQcKABuHigAEiAoAKwhKABGIygA4CQoAIQmKAAeKCgAuCkoAFIrKADsLCgAkC4oACowKADEMSgAaDMoAAI1KACcNigANjgoANo5KAB0OygADj0oAKg+KABCQCgA5kEoAIBDKAAaRSgAtEYoAFhIKADySSgAjEsoADBNKADKTigAZFAoAP5RKACYUygAPFUoANZWKABwWCgAClooAK5bKABIXSgA4l4oAIZgKAAgYigAumMoAFRlKAD4ZigAkmgoACxqKADGaygAYG0oAARvKACecCgAOHIoANJzKAB2dSgAEHcoAKp4KABOeigA6HsoAIJ9KAAcfygAwIAoAFqCKAD0gygAjoUoACiHKADMiCgAZoooAACMKACkjSgAPo8oANiQKABykigADJQoALCVKABKlygA5JgoAH6aKAAinCgAvJ0oAFafKAD6oCgAlKIoAC6kKADIpSgAbKcoAAapKACgqigAOqwoANStKAB4rygAErEoAKyyKABGtCgA6rUoAIS3KAAeuSgAwrooAFy8KAD2vSgAkL8oADTBKADOwigAaMQoAALGKACcxygAQMkoANrKKAB0zCgAGM4oALLPKABM0SgA5tIoAIrUKAAk1igAvtcoAFjZKADy2igAltwoADDeKADK3ygAZOEoAAjjKACi5CgAPOYoAODnKAB66SgAFOsoAK7sKABS7igA7O8oAIbxKAAg8ygAuvQoAF72KAD49ygAkvkoACz7KADQ/CgAav4oAAQAKQCoASkAQgMpANwEKQB2BikAEAgpALQJKQBOCykA6AwpAIIOKQAmECkAwBEpAFoTKQD+FCkAmBYpADIYKQDMGSkAcBspAAodKQCkHikAPiApANghKQB8IykAFiUpALAmKQBKKCkA7ikpAIgrKQAiLSkAxi4pAGAwKQD6MSkAlDMpAC41KQDSNikAbDgpAAY6KQCgOykARD0pAN4+KQB4QCkAHEIpALZDKQBQRSkA6kYpAI5IKQAoSikAwkspAFxNKQAATykAmlApADRSKQDOUykAclUpAAxXKQCmWCkAQFopAORbKQB+XSkAGF8pALJgKQBWYikA8GMpAIplKQAuZykAyGgpAGJqKQD8aykAlm0pADBvKQDUcCkAbnIpAAh0KQCsdSkARncpAOB4KQB6eikAHnwpALh9KQBSfykA7IApAIaCKQAqhCkAxIUpAF6HKQACiSkAnIopADaMKQDQjSkAao8pAA6RKQCokikAQpQpANyVKQCAlykAGpkpALSaKQBYnCkA8p0pAIyfKQAmoSkAwKIpAGSkKQD+pSkAmKcpADKpKQDWqikAcKwpAAquKQCurykASLEpAOKyKQB8tCkAFrYpALq3KQBUuSkA7ropAIi8KQAsvikAxr8pAGDBKQAEwykAnsQpADjGKQDSxykAdskpABDLKQCqzCkARM4pAN7PKQCC0SkAHNMpALbUKQBa1ikA9NcpAI7ZKQAo2ykAwtwpAGbeKQAA4CkAmuEpADTjKQDY5CkAcuYpAAzoKQCw6SkASuspAOTsKQB+7ikAGPApALzxKQBW8ykA8PQpAJT2KQAu+CkAyPkpAGL7KQAG/SkAoP4pADoAKgDUASoAbgMqABIFKgCsBioARggqAOAJKgCECyoAHg0qALgOKgBcECoA9hEqAJATKgAqFSoAxBYqAGgYKgACGioAnBsqADYdKgDaHioAdCAqAA4iKgCyIyoATCUqAOYmKgCAKCoAGioqAL4rKgBYLSoA8i4qAIwwKgAwMioAyjMqAGQ1KgAINyoAojgqADw6KgDWOyoAcD0qABQ/KgCuQCoASEIqAOJDKgCGRSoAIEcqALpIKgBeSioA+EsqAJJNKgAsTyoA0FAqAGpSKgAEVCoAnlUqADhXKgDcWCoAdloqABBcKgC0XSoATl8qAOhgKgCCYioAJmQqAMBlKgBaZyoA9GgqAI5qKgAybCoAzG0qAGZvKgAAcSoApHIqAD50KgDYdSoAfHcqABZ5KgCweioASnwqAOR9KgCIfyoAIoEqALyCKgBWhCoA+oUqAJSHKgAuiSoA0ooqAGyMKgAGjioAoI8qAESRKgDekioAeJQqABKWKgCslyoAUJkqAOqaKgCEnCoAKJ4qAMKfKgBcoSoA9qIqAJqkKgA0pioAzqcqAGipKgACqyoApqwqAECuKgDaryoAdLEqABizKgCytCoATLYqAPC3KgCKuSoAJLsqAL68KgBYvioA/L8qAJbBKgA6wyoA1MQqAG7GKgAIyCoAoskqADzLKgDgzCoAes4qABTQKgCu0SoAUtMqAOzUKgCG1ioAKtgqAMTZKgBe2yoA+NwqAJzeKgA24CoA0OEqAGrjKgAO5SoAqOYqAELoKgDc6SoAdusqABrtKgC07ioATvAqAOjxKgCM8yoAJvUqAMD2KgBk+CoA/vkqAJj7KgAy/SoAzP4qAHAAKwAKAisApAMrAD4FKwDiBisAfAgrABYKKwC6CysAVA0rAO4OKwCIECsAIhIrAMYTKwBgFSsA+hYrAJQYKwA4GisA0hsrAGwdKwAQHysAqiArAEQiKwDeIysAeCUrABwnKwC2KCsAUCorAOorKwCOLSsAKC8rAMIwKwBmMisAADQrAJo1KwA0NysAzjgrAHI6KwAMPCsApj0rAEo/KwDkQCsAfkIrABhEKwCyRSsAVkcrAPBIKwCKSisAJEwrAMhNKwBiTysA/FArAKBSKwA6VCsA1FUrAG5XKwAIWSsArForAEZcKwDgXSsAel8rAB5hKwC4YisAUmQrAPZlKwCQZysAKmkrAMRqKwBebCsAAm4rAJxvKwA2cSsA0HIrAHR0KwAOdisAqHcrAEx5KwDmeisAgHwrABp+KwC+fysAWIErAPKCKwCMhCsAJoYrAMqHKwBkiSsA/oorAKKMKwA8jisA1o8rAHCRKwAKkysArpQrAEiWKwDilysAfJkrACCbKwC6nCsAVJ4rAPifKwCSoSsALKMrAMakKwBgpisABKgrAJ6pKwA4qysA3KwrAHauKwAQsCsAqrErAE6zKwDotCsAgrYrABy4KwC2uSsAWrsrAPS8KwCOvisAKMArAMzBKwBmwysAAMUrAKTGKwA+yCsA2MkrAHLLKwAMzSsAsM4rAErQKwDk0SsAftMrACLVKwC81isAVtgrAPrZKwCU2ysALt0rAMjeKwBs4CsABuIrAKDjKwA65SsA1OYrAHjoKwAS6isArOsrAEbtKwDq7isAhPArAB7yKwDC8ysAXPUrAPb2KwCQ+CsAKvorAM77KwBo/SsAAv8rAJwALABAAiwA2gMsAHQFLAAYBywAsggsAEwKLADmCywAgA0sACQPLAC+ECwAWBIsAPITLACWFSwAMBcsAMoYLABuGiwACBwsAKIdLAA8HywA1iAsAHoiLAAUJCwAriUsAEgnLADsKCwAhiosACAsLADELSwAXi8sAPgwLACSMiwALDQsANA1LABqNywABDksAKg6LABCPCwA3D0sAHY/LAAQQSwAtEIsAE5ELADoRSwAgkcsACZJLADASiwAWkwsAP5NLACYTywAMlEsAMxSLABmVCwAClYsAKRXLAA+WSwA2FosAHxcLAAWXiwAsF8sAFRhLADuYiwAiGQsACJmLADGZywAYGksAPpqLACUbCwALm4sANJvLABscSwABnMsAKB0LABEdiwA3ncsAHh5LAAceywAtnwsAFB+LADqfywAhIEsACiDLADChCwAXIYsAPaHLACaiSwANIssAM6MLAByjiwADJAsAKaRLABAkywA2pQsAH6WLAAYmCwAspksAEybLADwnCwAip4sACSgLADIoSwAYqMsAPykLACWpiwAMKgsANSpLABuqywACK0sAKKuLABGsCwA4LEsAHqzLAAetSwAuLYsAFK4LADsuSwAhrssACq9LADEviwAXsAsAPjBLACcwywANsUsANDGLAB0yCwADsosAKjLLABCzSwA3M4sAIDQLAAa0iwAtNMsAE7VLADy1iwAjNgsACbaLADA2ywAZN0sAP7eLACY4CwAPOIsANbjLABw5SwACucsAKToLABI6iwA4ussAHztLAAW7ywAuvAsAFTyLADu8ywAiPUsACz3LADG+CwAYPosAPr7LACe/SwAOP8sANIALQBsAi0AEAQtAKoFLQBEBy0A6AgtAIIKLQAcDC0Atg0tAFoPLQD0EC0AjhItACgULQDCFS0AZhctAAAZLQCaGi0ANBwtANgdLQByHy0ADCEtALAiLQBKJC0A5CUtAH4nLQAYKS0AvCotAFYsLQDwLS0Aii8tAC4xLQDIMi0AYjQtAPw1LQCgNy0AOjktANQ6LQB4PC0AEj4tAKw/LQBGQS0A4EItAIRELQAeRi0AuEctAFJJLQD2Si0AkEwtACpOLQDOTy0AaFEtAAJTLQCcVC0ANlYtANpXLQB0WS0ADlstAKhcLQBMXi0A5l8tAIBhLQAkYy0AvmQtAFhmLQDyZy0AjGktADBrLQDKbC0AZG4tAP5vLQCicS0APHMtANZ0LQB6di0AFHgtAK55LQBIey0A7HwtAIZ+LQAggC0AuoEtAFSDLQD4hC0AkoYtACyILQDGiS0AaostAASNLQCeji0AOJAtANyRLQB2ky0AEJUtALSWLQBOmC0A6JktAIKbLQAmnS0AwJ4tAFqgLQD0oS0AjqMtADKlLQDMpi0AZqgtAACqLQCkqy0APq0tANiuLQBysC0AFrItALCzLQBKtS0A5LYtAIi4LQAiui0AvLstAFa9LQD6vi0AlMAtAC7CLQDSwy0AbMUtAAbHLQCgyC0AOsotAN7LLQB4zS0AEs8tAKzQLQBQ0i0A6tMtAITVLQAo1y0AwtgtAFzaLQD22y0AkN0tADTfLQDO4C0AaOItAALkLQCm5S0AQOctANroLQB+6i0AGOwtALLtLQBM7y0A5vAtAIryLQAk9C0AvvUtAFj3LQD8+C0AlvotADD8LQDU/S0Abv8tAAgBLgCiAi4APAQuAOAFLgB6By4AFAkuAK4KLgBSDC4A7A0uAIYPLgAqES4AxBIuAF4ULgD4FS4AkhcuADYZLgDQGi4AahwuAAQeLgCoHy4AQiEuANwiLgCAJC4AGiYuALQnLgBOKS4A6CouAIwsLgAmLi4AwC8uAGQxLgD+Mi4AmDQuADI2LgDWNy4AcDkuAAo7LgCkPC4APj4uAOI/LgB8QS4AFkMuALBELgBURi4A7kcuAIhJLgAsSy4AxkwuAGBOLgD6Ty4AlFEuADhTLgDSVC4AbFYuAAZYLgCqWS4ARFsuAN5cLgCCXi4AHGAuALZhLgBQYy4A6mQuAI5mLgAoaC4AwmkuAFxrLgAAbS4Amm4uADRwLgDYcS4AcnMuAAx1LgCmdi4AQHguAOR5LgB+ey4AGH0uALJ+LgBWgC4A8IEuAIqDLgAuhS4AyIYuAGKILgD8iS4AlosuADqNLgDUji4AbpAuAAiSLgCsky4ARpUuAOCWLgCEmC4AHpouALibLgBSnS4A7J4uAJCgLgAqoi4AxKMuAF6lLgACpy4AnKguADaqLgDaqy4AdK0uAA6vLgCosC4AQrIuAOazLgCAtS4AGrcuALS4LgBYui4A8rsuAIy9LgAwvy4A1MAuAG7CLgASxC4ArMUuAEbHLgDgyC4AhMouAB7MLgC4zS4AUs8uAOzQLgCa0i4ANNQuAM7VLgBy1y4ADNkuAKbaLgBK3C4A5N0uAH7fLgAY4S4AsuIuAFbkLgDw5S4AiucuACTpLgDI6i4AYuwuAPztLgCg7y4AOvEuANTyLgBu9C4ACPYuAKz3LgBG+S4A4PouAHr8LgAe/i4AuP8uAFIBLwD2Ai8AkAQvACoGLwDEBy8AXgkvAAILLwCcDC8ANg4vANAPLwBqES8ADhMvAKgULwBMFi8A5hcvAIAZLwAaGy8AvhwvAFgeLwDyHy8AjCEvACYjLwDKJC8AZCYvAP4nLwCiKS8APCsvANYsLwBwLi8AFDAvAK4xLwBIMy8A4jQvAHw2LwAgOC8AujkvAFQ7LwDuPC8Akj4vACxALwDGQS8AakMvAARFLwCeRi8AOEgvANJJLwB2Sy8AEE0vAKpOLwBOUC8A6FEvAIJTLwAcVS8AtlYvAFpYLwD0WS8AjlsvAChdLwDMXi8AZmAvAABiLwCaYy8APmUvANhmLwByaC8AFmovALBrLwBKbS8A5G4vAH5wLwAici8AvHMvAFZ1LwDwdi8AlHgvAC56LwDIey8AYn0vAAZ/LwCggC8AOoIvAN6DLwB4hS8AEocvAKyILwBGii8A6osvAISNLwAejy8AuJAvAFySLwD2ky8AkJUvACqXLwDOmC8AaJovAAKcLwCmnS8AQJ8vANqgLwB0oi8ADqQvALKlLwBMpy8A5qgvAICqLwAkrC8Avq0vAFivLwDysC8AlrIvADC0LwDKtS8AbrcvAAi5LwCiui8APLwvANa9LwB6vy8AFMEvAK7CLwBIxC8A7MUvAIbHLwAgyS8AxMovAF7MLwD4zS8Aks8vADbRLwDQ0i8AatQvAATWLwCe1y8AQtkvANzaLwB23C8AEN4vALTfLwBO4S8A6OIvAIzkLwAm5i8AwOcvAFrpLwD06i8AmOwvADLuLwDM7y8AZvEvAArzLwCk9C8APvYvANj3LwB8+S8AFvsvALD8LwBU/i8A7v8vAIgBMAAiAzAAvAQwAGAGMAD6BzAAlAkwAC4LMADSDDAAbA4wAAYQMACqETAARBMwAN4UMAB4FjAAEhgwALYZMABQGzAA6hwwAIQeMAAoIDAAwiEwAFwjMAD2JDAAmiYwADQoMADOKTAAciswAAwtMACmLjAAQDAwANoxMAB+MzAAGDUwALI2MABMODAA8DkwAIo7MAAkPTAAyD4wAGJAMAD8QTAAlkMwADBFMADURjAAbkgwAAhKMACiSzAARk0wAOBOMAB6UDAAHlIwALhTMABSVTAA7FYwAIZYMAAqWjAAxFswAF5dMAD4XjAAkmAwADZiMADQYzAAdGUwAA5nMACoaDAAQmowANxrMACAbTAAGm8wALRwMABOcjAA8nMwAIx1MAAmdzAAwHgwAGR6MAD+ezAAmH0wADx/MADWgDAAcIIwAAqEMACkhTAASIcwAOKIMAB8ijAAIIwwALqNMABUjzAA7pAwAIiSMAAslDAAxpUwAGCXMAD6mDAAnpowADicMADSnTAAbJ8wABChMACqojAARKQwAOilMACCpzAAHKkwALaqMABarDAA9K0wAI6vMAAosTAAwrIwAGa0MAAAtjAAmrcwADS5MADYujAAcrwwAAy+MACmvzAASsEwAOTCMAB+xDAAIsYwALzHMABWyTAA8MowAIrMMAAuzjAAyM8wAGLRMAD80jAAoNQwADrWMADU1zAAbtkwABLbMACs3DAARt4wAOrfMACE4TAAHuMwALjkMABS5jAA9ucwAJDpMAAq6zAAxOwwAGjuMAAC8DAAnPEwAEDzMADa9DAAdPYwAA74MACo+TAATPswAOb8MACA/jAAGgAxALQBMQBYAzEA8gQxAJYGMQAwCDEAygkxAGQLMQD+DDEAog4xADwQMQDWETEAehMxABQVMQCuFjEASBgxAOIZMQCGGzEAIB0xALoeMQBeIDEA+CExAJIjMQAsJTEAxiYxAGooMQAEKjEAnisxAEItMQDcLjEAdjAxABAyMQCqMzEATjUxAOg2MQCCODEAHDoxAMA7MQBaPTEA9D4xAI5AMQAyQjEAzEMxAGZFMQAKRzEApEgxAD5KMQDYSzEAck0xABZPMQCwUDEASlIxAORTMQCIVTEAIlcxALxYMQBWWjEA+lsxAJRdMQAuXzEA0mAxAGxiMQAGZDEAoGUxADpnMQDeaDEAeGoxABJsMQCsbTEAUG8xAOpwMQCEcjEAHnQxAMJ1MQBcdzEA9ngxAJp6MQA0fDEAzn0xAGh/MQACgTEApoIxAECEMQDahTEAdIcxABiJMQCyijEATIwxAOaNMQCKjzEAJJExAL6SMQBilDEA/JUxAJaXMQAwmTEAypoxAG6cMQAInjEAop8xADyhMQDgojEAeqQxABSmMQCupzEAUqkxAOyqMQCGrDEAIK4xAMSvMQBesTEA+LIxAJK0MQA2tjEA0LcxAGq5MQAEuzEAqLwxAEK+MQDcvzEAgMExABrDMQC0xDEATsYxAOjHMQCMyTEAJssxAMDMMQBazjEA/s8xAJjRMQAy0zEAzNQxAHDWMQAK2DEApNkxAEjbMQDi3DEAfN4xABbgMQCw4TEAVOMxAO7kMQCI5jEAIugxAMbpMQBg6zEA+uwxAJTuMQA48DEA0vExAGzzMQAQ9TEAqvYxAET4MQDe+TEAePsxABz9MQC2/jEAUAAyAOoBMgCEAzIAKAUyAMIGMgBmCDIAAAoyAJoLMgA0DTIAzg4yAHIQMgAMEjIAphMyAEAVMgDkFjIAfhgyABgaMgCyGzIAVh0yAPAeMgCKIDIALiIyAMgjMgBiJTIA/CYyAJYoMgA6KjIA1CsyAG4tMgAILzIArDAyAEYyMgDgMzIAejUyAB43MgC4ODIAUjoyAPY7MgCQPTIAKj8yAMRAMgBeQjIAAkQyAJxFMgA2RzIA0EgyAHRKMgAOTDIAqE0yAEJPMgDmUDIAgFIyABpUMgC+VTIAWFcyAPJYMgCMWjIAJlwyAMpdMgBkXzIA/mAyAJhiMgAyZDIA1mUyAHBnMgAKaTIArmoyAEhsMgDibTIAfG8yACBxMgC6cjIAVHQyAPh1MgCSdzIALHkyAMZ6MgBqfDIABH4yAJ5/MgA4gTIA0oIyAHaEMgAQhjIAqocyAESJMgDeijIAgowyAByOMgC2jzIAWpEyAPSSMgCOlDIAMpYyAMyXMgBmmTIAAJsyAJqcMgA+njIA2J8yAHKhMgAWozIAsKQyAEqmMgDkpzIAfqkyACKrMgC8rDIAVq4yAPCvMgCUsTIALrMyAMi0MgBstjIABrgyAKC5MgA6uzIA1LwyAHi+MgASwDIArMEyAEbDMgDqxDIAhMYyAB7IMgC4yTIAXMsyAPbMMgCQzjIANNAyAM7RMgBo0zIAAtUyAJzWMgBA2DIA2tkyAHTbMgAO3TIAqN4yAEzgMgDm4TIAgOMyACTlMgC+5jIAWOgyAPLpMgCW6zIAMO0yAMruMgBk8DIACPIyAKLzMgA89TIA1vYyAHr4MgAU+jIArvsyAEj9MgDs/jIAhgAzACACMwC6AzMAXgUzAPgGMwCSCDMALAozANALMwBqDTMABA8zAJ4QMwBCEjMA3BMzAHYVMwAQFzMAtBgzAE4aMwDoGzMAjB0zACYfMwDAIDMAWiIzAPQjMwCYJTMAMiczAMwoMwBmKjMACiwzAKQtMwA+LzMA4jAzAHwyMwAWNDMAsDUzAEo3MwDuODMAiDozACI8MwC8PTMAVj8zAPpAMwCUQjMAOEQzANJFMwBsRzMABkkzAKBKMwBETDMA3k0zAHhPMwASUTMAtlIzAFBUMwDqVTMAhFczAChZMwDCWjMAXFwzAABeMwCaXzMANGEzAM5iMwBoZDMADGYzAKZnMwBAaTMA2mozAHRsMwAYbjMAsm8zAFZxMwDwcjMAinQzACR2MwC+dzMAYnkzAPx6MwCWfDMAMH4zAMp/MwBugTMACIMzAKyEMwBGhjMA4IczAHqJMwAUizMAuIwzAFKOMwDsjzMAhpEzACqTMwDElDMAXpYzAPiXMwCcmTMANpszANCcMwB0njMADqAzAKihMwBCozMA3KQzAICmMwAaqDMAtKkzAE6rMwDorDMAjK4zACawMwDAsTMAZLMzAP60MwCYtjMAMrgzANa5MwBwuzMACr0zAKS+MwBIwDMA4sEzAHzDMwAWxTMAusYzAFTIMwDuyTMAksszACzNMwDGzjMAYNAzAPrRMwCe0zMAONUzANLWMwBs2DMAENozAKrbMwBE3TMA3t4zAILgMwAc4jMAtuMzAFDlMwDq5jMAjugzACjqMwDC6zMAZu0zAADvMwCa8DMANPIzANjzMwBy9TMADPczALD4MwBK+jMA5PszAH79MwAY/zMAvAA0AFYCNADwAzQAigU0AC4HNADICDQAYgo0APwLNACgDTQAOg80ANQQNAB4EjQAEhQ0AKwVNABGFzQA4Bg0AIQaNAAeHDQAuB00AFIfNADsIDQAkCI0ACokNADOJTQAaCc0AAIpNACcKjQANiw0ANotNAB0LzQADjE0ALIyNABMNDQA5jU0AIA3NAAkOTQAvjo0AFg8NADyPTQAlj80ADBBNADKQjQAZEQ0ABJGNACsRzQARkk0AOBKNACETDQAHk40ALhPNABcUTQA9lI0AJBUNAAqVjQAxFc0AGhZNAACWzQAnFw0ADZeNADQXzQAdGE0AA5jNACoZDQATGY0AOZnNACAaTQAGms0AL5sNABYbjQA8m80AIxxNAAwczQAynQ0AGR2NAD+dzQAmHk0ADx7NADWfDQAen40ABSANACugTQASIM0AOKENACGhjQAIIg0ALqJNABUizQA+Iw0AJKONAAskDQAxpE0AGCTNAAElTQAnpY0ADiYNADcmTQAdps0ABCdNACqnjQATqA0AOihNACCozQAHKU0AMCmNABaqDQA9Kk0AI6rNAAorTQAzK40AGawNAAKsjQApLM0AD61NADYtjQAcrg0ABa6NACwuzQASr00AO6+NACIwDQAIsI0ALzDNABWxTQA+sY0AJTINAAuyjQAyMs0AGzNNAAGzzQAoNA0ADrSNADU0zQAeNU0ABLXNAC22DQAUNo0AOrbNACE3TQAHt80AMLgNABc4jQA9uM0AJrlNAA05zQAzug0AGjqNAAC7DQApu00AEDvNADa8DQAdPI0AA70NACy9TQATPc0APD4NACK+jQAJPw0AL79NABY/zQA8gA1AJYCNQAwBDUAygU1AG4HNQAICTUAogo1ADwMNQDgDTUAeg81ABQRNQCuEjUAUhQ1AOwVNQCGFzUAIBk1ALoaNQBeHDUA+B01AJwfNQA2ITUA0CI1AGokNQAEJjUAqCc1AEIpNQDcKjUAdiw1ABouNQC0LzUATjE1AOgyNQCCNDUAJjY1AMA3NQBkOTUA/jo1AJg8NQAyPjUAzD81AHBBNQAKQzUApEQ1AD5GNQDiRzUAfEk1ABZLNQCwTDUASk41AO5PNQCIUTUALFM1AMZUNQBgVjUA+lc1AJRZNQA4WzUA0lw1AGxeNQAGYDUAoGE1AERjNQDeZDUAeGY1ABxoNQC2aTUAUGs1AOpsNQCObjUAKHA1AMJxNQBcczUAAHU1AJp2NQA0eDUAznk1AHJ7NQAMfTUApn41AEqANQDkgTUAfoM1ABiFNQCyhjUAVog1APCJNQCKizUAJI01AL6ONQBikDUA/JE1AKCTNQA6lTUA1JY1AG6YNQAImjUArJs1AEadNQDgnjUAeqA1AB6iNQC4ozUAUqU1AOymNQCGqDUAKqo1AMSrNQBerTUAAq81AJywNQA2sjUA2rM1AHS1NQAOtzUAqLg1AEK6NQDmuzUAgL01ABq/NQC0wDUATsI1APLDNQCMxTUAJsc1AMrINQBkyjUA/ss1AKLNNQA8zzUA1tA1AHDSNQAK1DUArtU1AEjXNQDi2DUAfNo1ACDcNQC63TUAVN81AO7gNQCS4jUALOQ1AMblNQBq5zUABOk1AJ7qNQA47DUA0u01AHbvNQAQ8TUAqvI1AET0NQDo9TUAgvc1ABz5NQC2+jUAWvw1APT9NQCO/zUAKAE2AMwCNgBmBDYAAAY2AJoHNgA0CTYA2Ao2AHIMNgAgDjYAxA82AGgRNgACEzYAnBQ2ADYWNgDQFzYAdBk2AA4bNgCoHDYAQh42AOYfNgCKITYAJCM2AMgkNgBiJjYA/Cc2AJYpNgAwKzYA1Cw2AG4uNgAIMDYArDE2AEYzNgDgNDYAejY2AB44NgC4OTYAUjs2AOw8NgCQPjYAKkA2AMRBNgBeQzYA+EQ2AJxGNgA2SDYA2kk2AHRLNgAOTTYAqE42AEJQNgDmUTYAgFM2ABpVNgC0VjYAWFg2APJZNgCMWzYAJl02AMpeNgBkYDYA/mE2AKJjNgA8ZTYA1mY2AHBoNgAKajYArms2AEhtNgDibjYAfHA2ABZyNgC6czYAVHU2AO52NgCSeDYALHo2AMZ7NgBgfTYABH82AJ6ANgA4gjYA0oM2AHaFNgAQhzYAqog2AESKNgDeizYAgo02AByPNgC2kDYAWpI2APSTNgCOlTYAKJc2AMKYNgBmmjYAAJw2AKSdNgA+nzYA2KA2AHKiNgAMpDYAsKU2AEqnNgDkqDYAfqo2ACKsNgC8rTYAVq82APCwNgCKsjYALrQ2AMi1NgBitzYABrk2AKC6NgA6vDYA1L02AHi/NgASwTYArMI2AEbENgDqxTYAhMc2AB7JNgC4yjYAUsw2APbNNgCQzzYAKtE2AM7SNgBo1DYAAtY2AKbXNgBA2TYA2to2AHTcNgAO3jYAqN82AEzhNgDm4jYAgOQ2ACTmNgC+5zYAWOk2APzqNgCW7DYAMO42AMrvNgBk8TYACPM2AKL0NgA89jYA1vc2AHD5NgAU+zYArvw2AEj+NgDs/zYAhgE3ACADNwC6BDcAXgY3APgHNwCSCTcALAs3ANAMNwBqDjcABBA3AJ4RNwA4EzcA3BQ3AHYWNwAaGDcAtBk3AE4bNwDoHDcAgh43ACYgNwDAITcAWiM3APQkNwCYJjcAMig3AMwpNwBmKzcAAC03AKQuNwA+MDcA4jE3AHwzNwAWNTcAsDY3AEo4NwDuOTcAiDs3ACI9NwC8PjcAYEA3APpBNwCUQzcALkU3AMhGNwBsSDcABko3AKpLNwBETTcA3k43AHhQNwASUjcAtlM3AFBVNwDqVjcAhFg3AB5aNwDCWzcAXF03APZeNwCaYDcANGI3AM5jNwBoZTcADGc3AKZoNwBAajcA2ms3AHRtNwAYbzcAsnA3AExyNwDwczcAinU3ACR3NwDIeDcAYno3APx7NwCWfTcAMH83ANSANwBugjcACIQ3AKKFNwA8hzcA4Ig3AHqKNwAUjDcAuI03AFKPNwDskDcAhpI3ACqUNwDElTcAXpc3APiYNwCcmjcANpw3ANCdNwBqnzcABKE3AKiiNwBCpDcA3KU3AICnNwAaqTcAtKo3AFisNwDyrTcAjK83ACaxNwDAsjcAZLQ3AP61NwCYtzcAMrk3AMy6NwBwvDcACr43AKS/NwBIwTcA4sI3AHzENwAgxjcAusc3AFTJNwDuyjcAiMw3ACzONwDGzzcAYNE3APrSNwCe1DcAONY3ANLXNwBs2TcAGts3ALTcNwBO3jcA8t83AIzhNwAm4zcAwOQ3AGTmNwD+5zcAmOk3ADLrNwDM7DcAcO43AArwNwCk8TcASPM3AOL0NwB89jcAFvg3ALD5NwBU+zcA7vw3AIj+NwAsADgAxgE4AGADOAD6BDgAngY4ADgIOADSCTgAbAs4ABANOACqDjgARBA4AN4ROAB4EzgAHBU4ALYWOABQGDgA9Bk4AI4bOAAoHTgAwh44AGYgOAAAIjgAmiM4ADQlOADYJjgAcig4AAwqOACmKzgAQC04AOQuOAB+MDgAGDI4ALwzOABWNTgA8DY4AIo4OAAuOjgAyDs4AGI9OAD8PjgAoEA4ADpCOADUQzgAbkU4AAhHOACsSDgARko4AOBLOACETTgAHk84ALhQOABSUjgA9lM4AJBVOAAqVzgAxFg4AF5aOAACXDgAnF04ADZfOADaYDgAdGI4AA5kOACoZTgATGc4AOZoOACAajgAGmw4AL5tOABYbzgA8nA4AIxyOAAwdDgAynU4AGR3OAD+eDgAono4ADx8OADWfTgAcH84AAqBOACugjgASIQ4AOKFOACGhzgAIIk4ALqKOABUjDgA+I04AJKPOAAskTgAxpI4AGqUOAAEljgAnpc4ADiZOADSmjgAdpw4ABCeOACqnzgATqE4AOiiOACCpDgAHKY4AMCnOABaqTgA9Ko4AI6sOAAyrjgAzK84AGaxOAAAszgAmrQ4AD62OADYtzgAcrk4ABa7OACwvDgASr44AOS/OACIwTgAIsM4ALzEOABWxjgA+sc4AJTJOAAuyzgAyMw4AGLOOAAG0DgAoNE4AETTOADe1DgAeNY4ABLYOACs2TgAUNs4AOrcOACE3jgAHuA4AMLhOABc4zgA9uQ4AJDmOAAq6DgAzuk4AGjrOAAM7TgApu44AEDwOADa8TgAdPM4ABj1OACy9jgATPg4AOb5OACA+zgAJP04AL7+OABYADkA/AE5AJYDOQAwBTkAygY5AG4IOQAICjkAogs5ADwNOQDgDjkAehA5ABQSOQCuEzkASBU5AOwWOQCGGDkAIBo5AMQbOQBeHTkA+B45AJIgOQA2IjkA0CM5AGolOQAEJzkAqCg5AEIqOQDcKzkAdi05ABovOQC0MDkATjI5AOgzOQCMNTkAJjc5AMA4OQBaOjkA9Ds5AJg9OQAyPzkAzEA5AHBCOQAKRDkApEU5AD5HOQDiSDkAfEo5ABZMOQCwTTkAVE85AO5QOQCIUjkAIlQ5ALxVOQBgVzkA+lg5AJ5aOQA4XDkA0l05AGxfOQAGYTkAqmI5AERkOQDeZTkAeGc5ABJpOQC2ajkAUGw5AOptOQCObzkAKHE5AMJyOQBmdDkAAHY5AJp3OQA0eTkAzno5AGh8OQAMfjkApn85AECBOQDkgjkAfoQ5ABiGOQC8hzkAVok5APCKOQCKjDkAJI45AMiPOQBikTkA/JI5AJaUOQAwljkA1Jc5AG6ZOQAImzkArJw5AEaeOQDgnzkAeqE5AB6jOQC4pDkAUqY5AOynOQCGqTkAKqs5AMSsOQBorjkAArA5AJyxOQA2szkA2rQ5AHS2OQAOuDkAqLk5AEK7OQDmvDkAgL45ABrAOQC0wTkAWMM5APLEOQCMxjkAJsg5AMDJOQBkyzkA/sw5AJjOOQA80DkA1tE5AHDTOQAK1TkArtY5AEjYOQDi2TkAfNs5ACDdOQC63jkAVOA5AO7hOQCS4zkALOU5AMbmOQBg6DkABOo5AJ7rOQA47TkA0u45AHbwOQAQ8jkAqvM5AET1OQDe9jkAgvg5ABz6OQDA+zkAWv05APT+OQCOADoAKAI6AMwDOgBmBToAAAc6AJoIOgA0CjoA2As6AHINOgAMDzoAsBA6AEoSOgDkEzoAfhU6ACIXOgC8GDoAVho6APAbOgCUHToALh86AMggOgBiIjoA/CM6AKAlOgA6JzoA1Cg6AHgqOgASLDoArC06AEYvOgDgMDoAhDI6AB40OgC4NToAXDc6APY4OgCQOjoAKjw6AM49OgBoPzoAAkE6AJxCOgA2RDoA2kU6AHRHOgAOSToAsko6AExMOgDmTToAgE86ACRROgC+UjoAWFQ6APJVOgCWVzoAMFk6AMpaOgBkXDoA/l06AKJfOgA8YToA4GI6AHpkOgAUZjoArmc6AEhpOgDsajoAhmw6ACBuOgC6bzoAVHE6APhyOgCSdDoALHY6ANB3OgBqeToABHs6AJ58OgBCfjoA3H86AHaBOgAQgzoAtIQ6AE6GOgDohzoAgok6AByLOgDAjDoAWo46APSPOgCYkToAMpM6AMyUOgBmljoACpg6AKSZOgA+mzoA2Jw6AHyeOgAWoDoAsKE6AEqjOgDupDoAiKY6ACKoOgC8qToAVqs6APqsOgCUrjoALrA6ANKxOgBsszoABrU6AKC2OgBEuDoA3rk6AHi7OgASvToArL46AFDAOgDqwToAhMM6ACjFOgDCxjoAXMg6APbJOgCayzoANM06AM7OOgBo0DoAAtI6AKbTOgBA1ToA2tY6AH7YOgAY2joAsts6AEzdOgDw3joAiuA6ACTiOgC+4zoAWOU6APzmOgCW6DoAMOo6ANTrOgBu7ToACO86AKLwOgBG8joA4PM6AHr1OgAU9zoArvg6AFL6OgDs+zoAkP06ACr/OgDEADsAXgI7APgDOwCcBTsANgc7ANAIOwBqCjsADgw7AKgNOwBCDzsA3BA7AIASOwAaFDsAtBU7AE4XOwDyGDsAjBo7ACYcOwDAHTsAWh87AP4gOwCYIjsAPCQ7ANYlOwBwJzsACik7AKQqOwA+LDsA4i07AHwvOwAWMTsAujI7AFQ0OwDuNTsAiDc7ACw5OwDGOjsAYDw7APo9OwCUPzsAOEE7ANJCOwBsRDsAEEY7AKpHOwBESTsA3ko7AIJMOwAcTjsAtk87AFBROwD0UjsAjlQ7AChWOwDCVzsAXFk7AABbOwCaXDsAPl47ANhfOwByYTsADGM7AKZkOwBKZjsA5Gc7AH5pOwAYazsAsmw7AFZuOwDwbzsAlHE7AC5zOwDIdDsAYnY7APx3OwCgeTsAOns7ANR8OwBufjsAEoA7AKyBOwBGgzsA4IQ7AISGOwAeiDsAuIk7AFKLOwD2jDsAkI47ACqQOwDEkTsAaJM7AAKVOwCcljsANpg7ANqZOwB0mzsADp07AKieOwBMoDsA5qE7AICjOwAapTsAvqY7AFioOwDyqTsAjKs7ACatOwDKrjsAZLA7AP6xOwCiszsAPLU7ANa2OwBwuDsAFLo7AK67OwBIvTsA4r47AIbAOwAgwjsAusM7AFTFOwDuxjsAksg7ACzKOwDGyzsAas07AATPOwCe0DsAONI7ANzTOwB21TsAENc7AKrYOwBO2jsA6Ns7AILdOwAc3zsAwOA7AFriOwD04zsAjuU7ADLnOwDM6DsAZuo7AADsOwCa7TsAPu87ANjwOwBy8jsAFvQ7ALD1OwBK9zsA5Pg7AIj6OwAi/DsAvP07AFb/OwDwADwAlAI8AC4EPADIBTwAbAc8AAYJPACgCjwAOgw8AN4NPAB4DzwAEhE8AKwSPABGFDwA6hU8AIQXPAAeGTwAwho8AFwcPAD2HTwAkB88ADQhPADOIjwAaCQ8AAImPACcJzwAQCk8ANoqPAB0LDwADi48ALIvPABMMTwA8DI8AIo0PAAkNjwAvjc8AFg5PAD8OjwAljw8ADA+PADKPzwAZEE8AAhDPACiRDwAPEY8ANZHPAB6STwAFEs8AK5MPABSTjwA7E88AIZRPAAgUzwAxFQ8AF5WPAD4VzwAklk8ACxbPADQXDwAal48AARgPACoYTwAQmM8ANxkPAB2ZjwAGmg8ALRpPABOazwA6Gw8AIJuPAAmcDwAwHE8AFpzPAD0dDwAmHY8ADJ4PADWeTwAcHs8AAp9PACkfjwAPoA8ANiBPAB8gzwAFoU8ALCGPABKiDwA7ok8AIiLPAAsjTwAxo48AGCQPAD6kTwAlJM8ADiVPADSljwAbJg8AAaaPACgmzwARJ08AN6ePAB4oDwAHKI8ALajPABQpTwA6qY8AI6oPAAoqjwAwqs8AFytPAAArzwAmrA8ADSyPADOszwAaLU8AAy3PACmuDwAQLo8ANq7PAB+vTwAGL88ALzAPABWwjwA8MM8AIrFPAAkxzwAyMg8AGLKPAD8yzwAls08ADDPPADU0DwAbtI8AAjUPACs1TwARtc8AODYPAB62jwAHtw8ALjdPABS3zwA7OA8AJDiPAAq5DwAxOU8AF7nPAD46DwAnOo8ADbsPADQ7TwAdO88AA7xPACo8jwAQvQ8AOb1PACA9zwAGvk8ALT6PABY/DwA8v08AIz/PAAmAT0AwAI9AGQEPQD+BT0AmAc9ADwJPQDWCj0AcAw9AAoOPQCuDz0ASBE9AOISPQB8FD0AIBY9ALoXPQBUGT0A7ho9AIgcPQAsHj0Axh89AGAhPQAEIz0AniQ9ADgmPQDSJz0Adik9ABArPQCqLD0ARC49AOgvPQCCMT0AHDM9ALY0PQBQNj0A9Dc9AI45PQAyOz0AzDw9AGY+PQAAQD0AmkE9ADRDPQDYRD0AckY9AAxIPQCmST0ASks9AORMPQB+Tj0AGFA9ALxRPQBWUz0A8FQ9AJRWPQAuWD0AyFk9AGJbPQAGXT0AoF49ADpgPQDeYT0AgmM9ABxlPQDAZj0AWmg9APRpPQCOaz0AKG09AMxuPQBmcD0AAHI9AJpzPQA0dT0A2HY9AHJ4PQAWej0AsHs9AEp9PQDkfj0AfoA9ABiCPQC8gz0AVoU9APCGPQCUiD0ALoo9AMiLPQBijT0ABo89AKCQPQA6kj0A1JM9AG6VPQASlz0ArJg9AEaaPQDqmz0AhJ09AB6fPQC4oD0AXKI9APajPQCQpT0AKqc9AMSoPQBoqj0AAqw9AJytPQBArz0A2rA9AHSyPQAOtD0AsrU9AEy3PQDmuD0AgLo9ABq8PQC+vT0AWL89APLAPQCWwj0AMMQ9AMrFPQBkxz0ACMk9AKLKPQA8zD0A1s09AHDPPQAU0T0ArtI9AEjUPQDs1T0Ahtc9ACDZPQC62j0AVNw9APjdPQCS3z0ALOE9ANDiPQBq5D0ABOY9AJ7nPQBC6T0A3Oo9AHbsPQAQ7j0Aqu89AE7xPQDo8j0AgvQ9ACb2PQDA9z0AWvk9APT6PQCY/D0AMv49AMz/PQBmAT4AAAM+AKQEPgA+Bj4A2Ac+AHwJPgAWCz4AsAw+AEoOPgDuDz4AiBE+ACITPgC8FD4AVhY+APoXPgCUGT4ALhs+AMgcPgBsHj4ABiA+AKAhPgBEIz4A3iQ+AHgmPgASKD4ArCk+AFArPgDqLD4AhC4+AB4wPgDCMT4AXDM+APY0PgCaNj4ANDg+AM45PgBoOz4ADD0+AKY+PgBAQD4A2kE+AHRDPgAYRT4AskY+AExIPgDwST4Aiks+ACRNPgC+Tj4AWFA+APxRPgCWUz4AMFU+ANRWPgBuWD4ACFo+AKJbPgBGXT4A4F4+AHpgPgAUYj4ArmM+AFJlPgDsZj4Ahmg+ACpqPgDEaz4AXm0+APhuPgCccD4ANnI+ANBzPgBqdT4ABHc+AKh4PgBCej4A3Hs+AIB9PgAafz4AtIA+AE6CPgDygz4AjIU+ACaHPgDAiD4AWoo+AP6LPgCYjT4AMo8+AMyQPgBwkj4ACpQ+AKSVPgBIlz4A4pg+AHyaPgAWnD4Aup0+AFSfPgDuoD4AiKI+ACKkPgDGpT4AYKc+APqoPgCeqj4AOKw+ANKtPgBsrz4AELE+AKqyPgBEtD4A3rU+AHi3PgAcuT4Atro+AFC8PgD0vT4Ajr8+ACjBPgDCwj4AZsQ+AADGPgCaxz4ANMk+AM7KPgByzD4ADM4+AKbPPgBK0T4A5NI+AH7UPgAY1j4AvNc+AFbZPgDw2j4Aitw+ACTePgDI3z4AYuE+APziPgCW5D4AOuY+ANTnPgBu6T4AEus+AKzsPgBG7j4A4O8+AITxPgAe8z4AuPQ+AFL2PgDs9z4AkPk+ACr7PgDE/D4AaP4+AAIAPwCcAT8ANgM/ANoEPwB0Bj8ADgg/AKgJPwBCCz8A5gw/AIAOPwAaED8AvhE/AFgTPwDyFD8AjBY/ADAYPwDKGT8Abhs/ABIdPwCsHj8ARiA/AOAhPwB6Iz8AHiU/AMImPwBmKD8AACo/AJorPwA0LT8Azi4/AHIwPwAMMj8AsDM/AEo1PwDkNj8Afjg/ABg6PwCyOz8AVj0/APA+PwCKQD8ALkI/AMhDPwBiRT8A/EY/AKBIPwA6Sj8A1Es/AG5NPwAITz8ArFA/AEZSPwDgUz8AelU/AB5XPwC4WD8AXFo/APZbPwCQXT8AKl8/AMRgPwBoYj8AAmQ/AJxlPwA2Zz8A0Gg/AHRqPwAObD8AqG0/AExvPwDmcD8AgHI/ABp0PwC+dT8AWHc/APJ4PwCMej8AJnw/AMp9PwBkfz8A/oA/AJiCPwA8hD8A1oU/AHCHPwAUiT8Aroo/AEiMPwDijT8AfI8/ACCRPwC6kj8AVJQ/AO6VPwCSlz8ALJk/AMaaPwBqnD8ABJ4/AJ6fPwA4oT8A3KI/AHakPwAQpj8Aqqc/AE6pPwDoqj8Agqw/AByuPwDArz8AWrE/APSyPwCOtD8AKLY/AMy3PwBmuT8AALs/AKS8PwA+vj8A2L8/AHLBPwAWwz8AsMQ/AErGPwDkxz8Afsk/ACLLPwC8zD8AVs4/APrPPwCU0T8ALtM/AMjUPwBs1j8ABtg/AKDZPwA62z8A1Nw/AHjePwAS4D8ArOE/AFDjPwDq5D8AhOY/AB7oPwDC6T8AXOs/APbsPwCQ7j8ANPA/AM7xPwBo8z8AAvU/AJz2PwBA+D8A2vk/AHT7PwAY/T8Asv4/AEwAQADmAUAAigNAACQFQAC+BkAAWAhAAPIJQACWC0AAMA1AAMoOQABkEEAACBJAAKITQAA8FUAA4BZAAHoYQAAUGkAArhtAAFIdQADsHkAAhiBAACAiQAC6I0AAXiVAAPgmQACSKEAANipAANArQABqLUAABC9AAKgwQABCMkAA3DNAAHY1QAAQN0AAtDhAAE46QADoO0AAjD1AACY/QADAQEAAWkJAAP5DQACYRUAAMkdAAMxIQABmSkAACkxAAKRNQAA+T0AA2FBAAHxSQAAWVEAAsFVAAFRXQADuWEAAiFpAACJcQADGXUAAYF9AAPpgQACUYkAALmRAANJlQABsZ0AABmlAAKpqQABEbEAA3m1AAHhvQAAccUAAtnJAAFB0QADqdUAAjndAACh5QADCekAAXHxAAAB+QACaf0AANIFAAM6CQABohEAADIZAAKaHQABAiUAA5IpAAH6MQAAYjkAAso9AAFaRQADwkkAAipRAACSWQADIl0AAYplAAPyaQACWnEAAMJ5AANSfQABuoUAACKNAAKykQABGpkAA4KdAAHqpQAAeq0AAuKxAAFKuQADsr0AAhrFAACqzQADEtEAAXrZAAAK4QACcuUAANrtAANC8QAB0vkAADsBAAKjBQABCw0AA3MRAAIDGQAAayEAAtMlAAE7LQADyzEAAjM5AACbQQADK0UAAZNNAAP7UQACY1kAAPNhAANbZQABw20AACt1AAKTeQABI4EAA4uFAAHzjQAAg5UAAuuZAAFToQADu6UAAkutAACztQADG7kAAYPBAAPrxQACe80AAOPVAANL2QABs+EAAEPpAAKr7QABE/UAA3v5AAIIAQQAcAkEAtgNBAFAFQQD0BkEAjghBACgKQQDMC0EAZg1BAAAPQQCaEEEANBJBANgTQQByFUEADBdBALAYQQBKGkEA5BtBAH4dQQAiH0EAvCBBAFYiQQDwI0EAiiVBAC4nQQDIKEEAYipBAAYsQQCgLUEAOi9BANQwQQB4MkEAEjRBAKw1QQBGN0EA4DhBAIQ6QQAePEEAuD1BAFw/QQD2QEEAkEJBACpEQQDORUEAaEdBAAJJQQCcSkEANkxBANpNQQB0T0EADlFBALJSQQBMVEEA5lVBAIBXQQAkWUEAvlpBAFhcQQDyXUEAjF9BADBhQQDKYkEAZGRBAP5lQQCiZ0EAPGlBANZqQQB6bEEAFG5BAK5vQQBIcUEA7HJBAIZ0QQAgdkEAundBAF55QQD4ekEAknxBACx+QQDQf0EAaoFBAASDQQCehEEAOIZBANyHQQB2iUEAEItBALSMQQBOjkEA6I9BAIKRQQAmk0EAwJRBAFqWQQD0l0EAjplBADKbQQDMnEEAZp5BAACgQQCkoUEAPqNBANikQQB8pkEAFqhBALCpQQBKq0EA7qxBAIiuQQAisEEAvLFBAFazQQD6tEEAlLZBAC64QQDSuUEAbLtBAAa9QQCgvkEAOsBBAN7BQQB4w0EAEsVBALbGQQBQyEEA6slBAITLQQAozUEAws5BAFzQQQD20UEAkNNBADTVQQDO1kEAaNhBAAzaQQCm20EAQN1BANreQQB+4EEAGOJBALLjQQBM5UEA5uZBAIroQQAk6kEAvutBAGLtQQD87kEAlvBBADDyQQDU80EAbvVBAAj3QQCi+EEAPPpBAOD7QQB6/UEAFP9BAK4AQgBSAkIA7ANCAIYFQgAqB0IAxAhCAF4KQgD4C0IAnA1CADYPQgDQEEIAahJCAAQUQgCoFUIAQhdCANwYQgB2GkIAGhxCALQdQgBOH0IA8iBCAIwiQgAmJEIAwCVCAFonQgD+KEIAmCpCADIsQgDMLUIAcC9CAAoxQgCkMkIASDRCAOI1QgB8N0IAFjlCALo6QgBUPEIA7j1CAIg/QgAiQUIAxkJCAGBEQgD6RUIAnkdCADhJQgDSSkIAbExCABBOQgCqT0IARFFCAN5SQgB4VEIAHFZCALZXQgBQWUIA6lpCAI5cQgAoXkIAwl9CAGZhQgAAY0IAmmRCADRmQgDYZ0IAcmlCAAxrQgCmbEIAQG5CAORvQgB+cUIAGHNCALx0QgBWdkIA8HdCAIp5QgAue0IAyHxCAGJ+QgD8f0IAloFCADqDQgDUhEIAboZCAAiIQgCsiUIARotCAOCMQgCEjkIAHpBCALiRQgBSk0IA9pRCAJCWQgAqmEIAxJlCAF6bQgACnUIAnJ5CADagQgDQoUIAdKNCAA6lQgCopkIATKhCAOapQgCAq0IAGq1CAL6uQgBYsEIA8rFCAIyzQgAmtUIAyrZCAGS4QgD+uUIAmLtCADy9QgDWvkIAcMBCAArCQgCuw0IASMVCAOLGQgB8yEIAIMpCALrLQgBUzUIA+M5CAJLQQgAs0kIAxtNCAGDVQgAE10IAnthCADjaQgDc20IAdt1CABDfQgCq4EIATuJCAOjjQgCC5UIAHOdCALboQgBa6kIA9OtCAI7tQgAy70IAzPBCAGbyQgAA9EIApPVCAD73QgDY+EIAcvpCAAz8QgCw/UIASv9CAOQAQwB+AkMAIgRDALwFQwBWB0MA+ghDAJQKQwAuDEMAyA1DAGwPQwAGEUMAoBJDADoUQwDUFUMAeBdDABIZQwCsGkMARhxDAOodQwCEH0MAHiFDAMIiQwBcJEMA9iVDAJAnQwA0KUMAzipDAGgsQwACLkMAnC9DAEAxQwDaMkMAdDRDABg2QwCyN0MATDlDAOY6QwCKPEMAJD5DAL4/QwBYQUMA8kJDAJZEQwAwRkMAykdDAG5JQwAIS0MAokxDADxOQwDgT0MAelFDABRTQwCuVEMASFZDAOxXQwCGWUMAIFtDALpcQwBeXkMA+F9DAJJhQwA2Y0MA0GRDAGpmQwAEaEMAqGlDAEJrQwDcbEMAdm5DABBwQwC0cUMATnNDAOh0QwCCdkMAJnhDAMB5QwBae0MA/nxDAJh+QwAygEMAzIFDAGaDQwAKhUMApIZDAD6IQwDYiUMAfItDABaNQwCwjkMAVJBDAO6RQwCIk0MAIpVDAMaWQwBgmEMA+plDAJSbQwAunUMA0p5DAGygQwAGokMAqqNDAESlQwDepkMAeKhDAByqQwC2q0MAUK1DAOquQwCEsEMAKLJDAMKzQwBctUMA9rZDAJq4QwA0ukMAzrtDAHK9QwAMv0MApsBDAEDCQwDkw0MAfsVDABjHQwCyyEMATMpDAPDLQwCKzUMAJM9DAL7QQwBi0kMA/NNDAJbVQwA610MA1NhDAG7aQwAI3EMArN1DAEbfQwDg4EMAeuJDABTkQwC45UMAUudDAOzoQwCG6kMAKuxDAMTtQwBe70MAAvFDAJzyQwA29EMA0PVDAGr3QwAO+UMAqPpDAEL8QwDc/UMAgP9DABoBRAC0AkQAWAREAPIFRACMB0QAJglEAMoKRABkDEQA/g1EAJgPRAAyEUQA1hJEAHAURAAKFkQApBdEAEgZRADiGkQAfBxEACAeRAC6H0QAVCFEAO4iRACSJEQALCZEAMYnRABgKUQA+ipEAJ4sRAA4LkQA0i9EAGwxRAAQM0QAqjREAEQ2RADoN0QAgjlEABw7RAC2PEQAUD5EAPQ/RACOQUQAKENEAMJERABmRkQAAEhEAJpJRAA+S0QA2ExEAHJORAAMUEQAsFFEAEpTRADkVEQAflZEABhYRAC8WUQAVltEAPBcRACKXkQALmBEAMhhRABiY0QABmVEAKBmRAA6aEQA1GlEAHhrRAASbUQArG5EAEZwRADgcUQAhHNEAB51RAC4dkQAUnhEAPZ5RACQe0QAKn1EAM5+RABogEQAAoJEAJyDRABAhUQA2oZEAHSIRAAOikQAsotEAEyNRADmjkQAgJBEACSSRAC+k0QAWJVEAPKWRACMmEQAMJpEAMqbRABknUQACJ9EAKygRABGokQA4KNEAISlRAAep0QAuKhEAFyqRAD2q0QAkK1EACqvRADEsEQAaLJEAAK0RACctUQAQLdEANq4RAB0ukQADrxEALK9RABMv0QA5sBEAIDCRAAaxEQAvsVEAFjHRADyyEQAlspEADDMRADKzUQAZM9EAAjRRACi0kQAPNREANbVRABw10QAFNlEAK7aRABI3EQA7N1EAIbfRAAg4UQAuuJEAF7kRAD45UQAkudEACzpRADG6kQAauxEAATuRACe70QAOPFEANzyRAB29EQAEPZEALT3RABO+UQA6PpEAIL8RAAm/kQAwP9EAFoBRQD0AkUAjgRFADIGRQDMB0UAZglFAAALRQCkDEUAPg5FANgPRQB8EUUAFhNFALAURQBKFkUA5BdFAIgZRQAiG0UAvBxFAGAeRQD6H0UAlCFFAC4jRQDIJEUAbCZFAAYoRQCgKUUAOitFAN4sRQB4LkUAEjBFALYxRQBQM0UA6jRFAIQ2RQAoOEUAwjlFAFw7RQD2PEUAkD5FADRARQDOQUUAaENFAAJFRQCmRkUAQEhFANpJRQB+S0UAGE1FALJORQBMUEUA5lFFAIpTRQAkVUUAvlZFAFhYRQD8WUUAlltFADBdRQDUXkUAbmBFAAhiRQCiY0UAPGVFAOBmRQB6aEUAFGpFAK5rRQBSbUUA7G5FAIZwRQAqckUAxHNFAF51RQD4dkUAnHhFADZ6RQDQe0UAan1FAAR/RQCogEUAQoJFANyDRQB2hUUAGodFALSIRQBOikUA8otFAIyNRQAmj0UAwJBFAGSSRQD+k0UAmJVFADKXRQDWmEUAcJpFAAqcRQCknUUASJ9FAOKgRQB8okUAFqRFALClRQBUp0UA7qhFAIiqRQAsrEUAxq1FAGCvRQD6sEUAlLJFADi0RQDStUUAbLdFABC5RQCqukUARLxFAN69RQCCv0UAHMFFALbCRQBQxEUA6sVFAI7HRQAoyUUAwspFAFzMRQAAzkUAms9FADTRRQDY0kUActRFAAzWRQCm10UAQNlFAOTaRQB+3EUAGN5FALLfRQBW4UUA8OJFAIrkRQAu5kUAyOdFAGLpRQD86kUAoOxFADruRQDU70UAbvFFAAjzRQCs9EUARvZFAOD3RQB6+UUAHvtFALj8RQBS/kUA9v9FAJABRgAqA0YAxARGAF4GRgACCEYAnAlGADYLRgDQDEYAdA5GAA4QRgCoEUYATBNGAOYURgCAFkYAGhhGAL4ZRgBYG0YA8hxGAIweRgAmIEYAyiFGAGQjRgD+JEYAoiZGADwoRgDWKUYAcCtGABQtRgCuLkYASDBGAOIxRgB8M0YAIDVGALo2RgBUOEYA7jlGAJI7RgAsPUYAxj5GAGpARgAEQkYAnkNGADhFRgDSRkYAdkhGABBKRgCqS0YARE1GAOhORgCCUEYAHFJGAMBTRgBaVUYA9FZGAI5YRgAyWkYA1ltGAHBdRgAKX0YArmBGAEhiRgDiY0YAhmVGACBnRgC6aEYAVGpGAPhrRgCSbUYALG9GAMZwRgBgckYABHRGAJ51RgA4d0YA3HhGAHZ6RgAQfEYAqn1GAER/RgDogEYAgoJGAByERgC2hUYAWodGAPSIRgCOikYAMoxGAMyNRgBmj0YAAJFGAJqSRgA+lEYA2JVGAHKXRgAMmUYAsJpGAEqcRgDknUYAiJ9GACKhRgC8okYAVqRGAPqlRgCUp0YALqlGAMiqRgBirEYABq5GAKCvRgA6sUYA1LJGAHi0RgAStkYArLdGAEa5RgDqukYAhLxGAB6+RgC4v0YAXMFGAPbCRgCQxEYANMZGAM7HRgBoyUYAAstGAKbMRgBAzkYA2s9GAHTRRgAO00YAstRGAEzWRgDm10YAitlGACTbRgC+3EYAWN5GAPzfRgCW4UYAMONGAMrkRgBk5kYACOhGAKLpRgA860YA4OxGAHruRgAU8EYArvFGAEjzRgDs9EYAhvZGACD4RgC6+UYAXvtGAPj8RgCS/kYANgBHANABRwBqA0cABAVHAKgGRwBCCEcA3AlHAHYLRwAQDUcAtA5HAE4QRwDoEUcAjBNHACYVRwDAFkcAWhhHAP4ZRwCYG0cAMh1HAMweRwBmIEcACiJHAKQjRwA+JUcA4iZHAHwoRwAWKkcAsCtHAFQtRwDuLkcAiDBHACIyRwC8M0cAYDVHAPo2RwCUOEcALjpHANI7RwBsPUcABj9HAKpARwBEQkcA3kNHAHhFRwASR0cAtkhHAFBKRwDqS0cAhE1HAChPRwDCUEcAXFJHAABURwCaVUcANFdHAM5YRwByWkcADFxHAKZdRwBAX0cA2mBHAH5iRwAYZEcAsmVHAExnRwDwaEcAimpHACRsRwDIbUcAYm9HAPxwRwCWckcAMHRHANR1RwBud0cACHlHAKJ6RwBGfEcA4H1HAHp/RwAegUcAuIJHAFKERwDshUcAkIdHACqJRwDEikcAXoxHAPiNRwCcj0cANpFHANCSRwBqlEcADpZHAKiXRwBCmUcA5ppHAICcRwAankcAtJ9HAE6hRwDyokcAjKRHACamRwDAp0cAZKlHAP6qRwCYrEcAPK5HANavRwBwsUcACrNHAKS0RwBItkcA4rdHAHy5RwAWu0cAurxHAFS+RwDuv0cAksFHACzDRwDGxEcAYMZHAATIRwCeyUcAOMtHANLMRwBszkcAENBHAKrRRwBE00cA3tRHAILWRwAc2EcAttlHAFrbRwD03EcAjt5HACjgRwDC4UcAZuNHAADlRwCa5kcANOhHANjpRwBy60cADO1HAKbuRwBK8EcA5PFHAH7zRwAi9UcAvPZHAFb4RwDw+UcAivtHAC79RwDI/kcAYgBIAAYCSACgA0gAOgVIANQGSAB4CEgAEgpIAKwLSABGDUgA4A5IAIQQSAAeEkgAuBNIAFIVSAD2FkgAkBhIACoaSADOG0gAaB1IAAIfSACcIEgANiJIANojSAB0JUgADidIAKgoSABMKkgA5itIAIAtSAAaL0gAvjBIAFgySADyM0gAjDVIADA3SADKOEgAZDpIAP47SACiPUgAPD9IANZASABwQkgAFERIAK5FSABIR0gA4khIAIZKSAAgTEgAuk1IAFRPSAD4UEgAklJIACxUSADGVUgAaldIAARZSACeWkgAQlxIANxdSAB2X0gAEGFIALRiSABOZEgA6GVIAIJnSAAcaUgAwGpIAFpsSAD0bUgAjm9IADJxSADMckgAZnRIAAp2SACkd0gAPnlIANh6SAB8fEgAFn5IALB/SABKgUgA5IJIAIiESAAihkgAvIdIAGCJSAD6ikgAlIxIAC6OSADIj0gAbJFIAAaTSACglEgAOpZIAN6XSAB4mUgAEptIALacSABQnkgA6p9IAIShSAAeo0gAwqRIAFymSAD2p0gAkKlIADSrSADOrEgAaK5IAAywSACmsUgAQLNIANq0SAB+tkgAGLhIALK5SABMu0gA5rxIAIq+SAAkwEgAvsFIAGLDSAD8xEgAlsZIADDISADKyUgAbstIAAjNSACizkgAPNBIAODRSAB600gAFNVIALjWSABS2EgA7NlIAIbbSAAg3UgAxN5IAF7gSAD44UgAkuNIADblSADQ5kgAauhIAATqSACo60gAQu1IANzuSACA8EgAGvJIALTzSABO9UgA6PZIAIz4SAAm+kgAwPtIAFr9SAD+/kgAmABJADICSQDMA0kAcAVJAAoHSQCkCEkASApJAOILSQB8DUkAFg9JALAQSQBUEkkA7hNJAIgVSQAiF0kAxhhJAGAaSQD6G0kAnh1JADgfSQDSIEkAbCJJAAYkSQCqJUkARCdJAN4oSQB4KkkAHCxJALYtSQBQL0kA6jBJAI4ySQAoNEkAwjVJAGY3SQAAOUkAmjpJADQ8SQDOPUkAcj9JAAxBSQCmQkkAQERJAORFSQB+R0kAGElJALxKSQBWTEkA8E1JAIpPSQAuUUkAyFJJAGJUSQD8VUkAoFdJADpZSQDUWkkAblxJABJeSQCsX0kARmFJAOBiSQB6ZEkAHmZJALhnSQBSaUkA7GpJAJBsSQAqbkkAxG9JAGhxSQACc0kAnHRJADZ2SQDQd0kAdHlJAA57SQCofEkAQn5JAOZ/SQCAgUkAGoNJALSESQBYhkkA8odJAIyJSQAwi0kAyoxJAGSOSQD+j0kAmJFJADyTSQDWlEkAcJZJAAqYSQCumUkASJtJAOKcSQCGnkkAIKBJALqhSQBUo0kA7qRJAJKmSQAsqEkAxqlJAGCrSQAErUkAnq5JADiwSQDSsUkAdrNJABC1SQCqtkkATrhJAOi5SQCCu0kAHL1JALa+SQBawEkA9MFJAI7DSQAoxUkAzMZJAGbISQAAykkApMtJAD7NSQDYzkkActBJAAzSSQCw00kAStVJAOTWSQB+2EkAItpJALzbSQBW3UkA8N5JAJTgSQAu4kkAyONJAGzlSQAG50kAoOhJADrqSQDU60kAeO1JABLvSQCs8EkARvJJAOrzSQCE9UkAHvdJAML4SQBc+kkA9vtJAJD9SQAq/0kAzgBKAGgCSgACBEoAnAVKAEAHSgDaCEoAdApKABgMSgCyDUoATA9KAOYQSgCKEkoAJBRKAL4VSgBYF0oA8hhKAJYaSgAwHEoAyh1KAGQfSgAIIUoAoiJKADwkSgDWJUoAeidKABQpSgCuKkoAUixKAOwtSgCGL0oAIDFKAMQySgBeNEoA+DVKAJI3SgAsOUoA0DpKAGo8SgAEPkoAnj9KAEJBSgDcQkoAdkRKABpGSgC0R0oATklKAOhKSgCCTEoAJk5KAMBPSgBaUUoA9FJKAJhUSgAyVkoAzFdKAHBZSgAKW0oApFxKAD5eSgDYX0oAfGFKABZjSgCwZEoASmZKAO5nSgCIaUoAImtKAMZsSgBgbkoA+m9KAJRxSgA4c0oA0nRKAGx2SgAGeEoAoHlKAER7SgDefEoAeH5KABKASgC2gUoAUINKAOqESgCOhkoAKIhKAMKJSgBci0oA9oxKAJqOSgA0kEoAzpFKAHKTSgAMlUoAppZKAECYSgDamUoAfptKABidSgCynkoATKBKAPChSgCKo0oAJKVKAL6mSgBiqEoA/KlKAJarSgA6rUoA1K5KAG6wSgAIskoArLNKAEa1SgDgtkoAerhKAB66SgC4u0oAUr1KAOy+SgCGwEoAKsJKAMTDSgBexUoA+MZKAJzISgA2ykoA0MtKAHTNSgAOz0oAqNBKAELSSgDc00oAgNVKABrXSgC02EoATtpKAPLbSgCM3UoAJt9KAMDgSgBk4koA/uNKAJjlSgA850oA1uhKAHDqSgAK7EoApO1KAEjvSgDi8EoAfPJKABb0SgC69UoAVPdKAO74SgCI+koALPxKAMb9SgBg/0oABAFLAJ4CSwA4BEsA0gVLAGwHSwAQCUsAqgpLAEQMSwDeDUsAgg9LABwRSwC2EksAUBRLAPQVSwCOF0sAKBlLAMwaSwBmHEsAAB5LAJofSwA0IUsA2CJLAHIkSwAMJksApidLAEopSwDkKksAfixLACIuSwC8L0sAVjFLAPAySwCKNEsALjZLAMg3SwBiOUsA/DpLAKA8SwA6PksA1D9LAHhBSwASQ0sArERLAEZGSwDgR0sAhElLAB5LSwC4TEsAUk5LAPZPSwCQUUsAKlNLAMRUSwBoVksAAlhLAJxZSwBAW0sA2lxLAHReSwAOYEsAqGFLAExjSwDmZEsAgGZLABpoSwC+aUsAWGtLAPJsSwCMbksAMHBLAMpxSwBkc0sACHVLAKJ2SwA8eEsA1nlLAHB7SwAUfUsArn5LAEiASwDigUsAhoNLACCFSwC6hksAVIhLAPiJSwCSi0sALI1LANCOSwBqkEsABJJLAJ6TSwA4lUsA3JZLAHaYSwAQmksAqptLAE6dSwDonksAgqBLAByiSwDAo0sAWqVLAPSmSwCYqEsAMqpLAMyrSwBmrUsAAK9LAKSwSwA+sksA2LNLAHK1SwAWt0sAsLhLAEq6SwDku0sAiL1LACK/SwC8wEsAYMJLAPrDSwCUxUsALsdLAMjISwBsyksABsxLAKDNSwA6z0sA3tBLAHjSSwAS1EsArNVLAFrXSwD02EsAjtpLADLcSwDM3UsAZt9LAADhSwCk4ksAPuRLANjlSwB850sAFulLALDqSwBK7EsA5O1LAIjvSwAi8UsAvPJLAFb0SwD69UsAlPdLAC75SwDI+ksAbPxLAAb+SwCg/0sAOgFMAN4CTAB4BEwAEgZMALYHTABQCUwA6gpMAIQMTAAeDkwAwg9MAFwRTAD2EkwAkBRMADQWTADOF0wAaBlMAAIbTACmHEwAQB5MANofTAB+IUwAGCNMALIkTABMJkwA5idMAIopTAAkK0wAvixMAFguTAD8L0wAljFMADAzTADUNEwAbjZMAAg4TACiOUwAPDtMAOA8TAB6PkwAFEBMAK5BTABSQ0wA7ERMAIZGTAAqSEwAxElMAF5LTAD4TEwAkk5MADZQTADQUUwAalNMAA5VTACoVkwAQlhMANxZTAB2W0wAGl1MALReTABOYEwA6GFMAIxjTAAmZUwAwGZMAFpoTAD+aUwAmGtMADJtTADMbkwAcHBMAApyTACkc0wASHVMAOJ2TAB8eEwAFnpMALB7TABUfUwA7n5MAIiATAAigkwAxoNMAGCFTAD6hkwAnohMADiKTADSi0wAbI1MAAaPTACqkEwARJJMAN6TTAB4lUwAHJdMALaYTABQmkwA9JtMAI6dTAAon0wAwqBMAFyiTAAApEwAmqVMADSnTADOqEwAcqpMAAysTACmrUwASq9MAOSwTAB+skwAGLRMALK1TABWt0wA8LhMAIq6TAAkvEwAyL1MAGK/TAD8wEwAlsJMADrETADUxUwAbsdMABLJTACsykwARsxMAODNTAB6z0wAHtFMALjSTABS1EwA7NVMAJDXTAAq2UwAxNpMAGjcTAAC3kwAnN9MADbhTADQ4kwAdORMAA7mTACo50wAQulMANzqTACA7EwAGu5MAL7vTABY8UwA8vJMAIz0TAAm9kwAyvdMAGT5TAD++kwAmPxMADz+TADW/0wAcAFNAAoDTQCuBE0ASAZNAOIHTQCGCU0AIAtNALoMTQBUDk0A7g9NAJIRTQAsE00AxhRNAGoWTQAEGE0AnhlNADgbTQDSHE0Adh5NABAgTQCqIU0ARCNNAOgkTQCCJk0AHChNAMApTQBaK00A9CxNAI4uTQAoME0AzDFNAGYzTQAANU0AmjZNAD44TQDYOU0AcjtNABY9TQCwPk0ASkBNAORBTQB+Q00AIkVNALxGTQBWSE0A8ElNAIpLTQAuTU0AyE5NAGxQTQAGUk0AoFNNADpVTQDUVk0AeFhNABJaTQCsW00ARl1NAOpeTQCEYE0AHmJNALhjTQBcZU0A9mZNAJBoTQA0ak0AzmtNAGhtTQACb00AnHBNAEByTQDac00AdHVNAA53TQCyeE0ATHpNAOZ7TQCKfU0AJH9NAL6ATQBYgk0A8oNNAJaFTQAwh00AyohNAG6KTQAIjE0Aoo1NADyPTQDWkE0AepJNABSUTQCulU0ASJdNAOKYTQCGmk0AIJxNAMSdTQBen00A+KBNAJKiTQA2pE0AxqVNAGqnTQAEqU0AsqpNAEysTQDmrU0Aiq9NACSxTQC+sk0AWLRNAPK1TQCMt00AMLlNAMq6TQBuvE0ACL5NAKK/TQA8wU0A1sJNAHrETQAUxk0ArsdNAEjJTQDiyk0AhsxNACDOTQC6z00AXtFNAPjSTQCS1E0ANtZNANDXTQBq2U0ABNtNAJ7cTQBC3k0A3N9NAHbhTQAQ400AquRNAE7mTQDo500AgulNACbrTQDA7E0AWu5NAP7vTQCY8U0AMvNNAMz0TQBm9k0ACvhNAKT5TQA++00A2PxNAHz+TQAWAE4AsAFOAEoDTgDuBE4AiAZOACIITgDGCU4AYAtOAPoMTgCUDk4ALhBOANIRTgBsE04ABhVOAKAWTgBEGE4A3hlOAHgbTgASHU4Ath5OAFAgTgDqIU4AjiNOACglTgDCJk4AXChOAPYpTgCaK04ANC1OAM4uTgByME4ADDJOAKYzTgBANU4A2jZOAH44TgAYOk4AsjtOAFY9TgDwPk4AikBOACRCTgC+Q04AYkVOAPxGTgCWSE4AMEpOANRLTgBuTU4ACE9OAKJQTgBGUk4A4FNOAHpVTgAeV04AuFhOAFJaTgDsW04Ahl1OACpfTgDEYE4AXmJOAPhjTgCcZU4ANmdOANBoTgBqak4ADmxOAKhtTgBCb04A5nBOAIByTgAadE4AtHVOAE53TgDyeE4AjHpOACZ8TgDAfU4AZH9OAP6ATgCYgk4AMoROANaFTgBwh04AColOAK6KTgBIjE4A4o1OAHyPTgAWkU4AupJOAFSUTgDulU4AiJdOACKZTgDGmk4AYJxOAASeTgCen04AOKFOANKiTgBspE4AEKZOAKqnTgBEqU4A3qpOAIKsTgAcrk4Atq9OAFCxTgD0sk4AjrROACi2TgDMt04AZrlOAAC7TgCavE4ANL5OANi/TgBywU4ADMNOAKbETgBAxk4A5MdOAH7JTgAiy04AvMxOAFbOTgDwz04AitFOAC7TTgDI1E4AYtZOAPzXTgCg2U4AOttOANTcTgBu3k4AEuBOAKzhTgBG404A6uROAITmTgAe6E4AuOlOAFLrTgD27E4AkO5OACrwTgDE8U4AaPNOAAL1TgCc9k4AQPhOANr5TgB0+04ADv1OAKj+TgBMAE8A5gFPAIADTwAaBU8AvgZPAFgITwDyCU8AlgtPADANTwDKDk8AZBBPAP4RTwCiE08APBVPANYWTwBwGE8AFBpPAK4bTwBIHU8A4h5PAIYgTwAgIk8AuiNPAF4lTwD4Jk8AkihPACwqTwDGK08Aai1PAAQvTwCeME8AODJPANIzTwB2NU8AEDdPALQ4TwBOOk8A6DtPAII9TwAcP08AwEBPAFpCTwD0Q08AjkVPADJHTwDMSE8AZkpPAABMTwCkTU8APk9PANhQTwB8Uk8AFlRPALBVTwBKV08A5FhPAIhaTwAiXE8AvF1PAFZfTwD6YE8AlGJPAC5kTwDSZU8AbGdPAAZpTwCgak8AOmxPAN5tTwB4b08AEnFPAKxyTwBQdE8A6nVPAIR3TwAoeU8AwnpPAFx8TwD2fU8AkH9PADSBTwDOgk8AaIRPAAKGTwCmh08AQIlPANqKTwB+jE8AGI5PALKPTwBMkU8A5pJPAIqUTwAklk8AvpdPAFiZTwD8mk8AlpxPADCeTwDKn08AbqFPAAijTwCipE8APKZPAOCnTwB6qU8AFKtPALisTwBSrk8A7K9PAIaxTwAgs08AurRPAF62TwD4t08AnLlPADa7TwDQvE8Aar5PAATATwCowU8AQsNPANzETwB2xk8AGshPALTJTwBOy08A6MxPAIzOTwAm0E8AwNFPAGTTTwD+1E8AmNZPADLYTwDM2U8AcNtPAArdTwCk3k8APuBPANjhTwB8408AFuVPALrmTwBU6E8A7ulPAIjrTwAi7U8Axu5PAGDwTwD68U8AlPNPADj1TwDS9k8AbPhPAAb6TwCq+08ARP1PAN7+TwB4AFAAHAJQALYDUABQBVAA6gZQAI4IUAAoClAAwgtQAGYNUAAAD1AAmhBQADQSUADOE1AAchVQAAwXUACmGFAAQBpQANobUAB+HVAAGB9QALwgUABWIlAA8CNQAIolUAAkJ1AAyChQAGIqUAD8K1AAli1QADAvUADUMFAAbjJQABI0UACsNVAARjdQAOA4UAB6OlAAHjxQALg9UABSP1AA7EBQAJBCUAAqRFAAxEVQAGhHUAACSVAAnEpQADZMUADQTVAAdE9QAA5RUACoUlAAQlRQAOZVUACAV1AAGllQAL5aUABYXFAA8l1QAIxfUAAmYVAAymJQAGRkUAD+ZVAAmGdQADJpUADWalAAcGxQABRuUACub1AASHFQAOJyUAB8dFAAIHZQALp3UABUeVAA7npQAJJ8UAAsflAAxn9QAGCBUAAEg1AAnoRQADiGUADch1AAdolQABCLUACqjFAARI5QAOiPUACCkVAAHJNQALaUUABallAA9JdQAI6ZUAAym1AAzJxQAGaeUAAAoFAAmqFQAD6jUADYpFAAcqZQAAyoUACmqVAASqtQAOSsUACIrlAAIrBQALyxUABWs1AA8LRQAJS2UAAuuFAAyLlQAGK7UAAGvVAAoL5QADrAUADUwVAAeMNQABLFUACsxlAAUMhQAOrJUACEy1AAHs1QALjOUABc0FAA9tFQAJDTUAAq1VAAxNZQAGjYUAAC2lAAnNtQAEDdUADa3lAAdOBQAA7iUACy41AATOVQAObmUACA6FAAJOpQAL7rUABY7VAA8u5QAJbwUAAw8lAAyvNQAGT1UAAI91AAovhQADz6UADW+1AAcP1QABT/UACuAFEASAJRAOwDUQCGBVEAIAdRALoIUQBeClEA+AtRAJINUQAsD1EA0BBRAGoSUQAEFFEAnhVRAEIXUQDcGFEAdhpRABAcUQC0HVEATh9RAOggUQCCIlEAJiRRAMAlUQBaJ1EA/ihRAJgqUQAyLFEAzC1RAGYvUQAKMVEApDJRAD40UQDYNVEAcjdRABY5UQCwOlEASjxRAO49UQCIP1EAIkFRALxCUQBgRFEA+kVRAJRHUQA4SVEA0kpRAGxMUQAGTlEAqk9RAERRUQDeUlEAeFRRABJWUQC2V1EAUFlRAOpaUQCEXFEAHl5RAMJfUQBcYVEA9mJRAJpkUQA0ZlEAzmdRAGhpUQACa1EApmxRAEBuUQDkb1EAfnFRABhzUQCydFEATHZRAPB3UQCKeVEAJHtRAL58UQBiflEA/H9RAJaBUQAwg1EA1IRRAG6GUQAIiFEArIlRAEaLUQDgjFEAeo5RABSQUQC4kVEAUpNRAOyUUQCGllEAKphRAMSZUQBem1EAAp1RAJyeUQA2oFEA0KFRAGqjUQAOpVEAqKZRAEKoUQDcqVEAdqtRABqtUQC0rlEAWLBRAPKxUQCMs1EAJrVRAMC2UQBkuFEA/rlRAJi7UQAyvVEA1r5RAHDAUQAKwlEApMNRAEjFUQDixlEAfMhRACDKUQC6y1EAVM1RAO7OUQCI0FEALNJRAMbTUQBg1VEABNdRAJ7YUQA42lEA0ttRAGzdUQAQ31EAquBRAETiUQDe41EAeOVRABznUQC26FEAWupRAPTrUQCO7VEAKO9RAMLwUQBm8lEAAPRRAJr1UQA091EAzvhRAHL6UQAM/FEApv1RAEr/UQDkAFIAfgJSABgEUgC8BVIAVgdSAPAIUgCKClIALgxSAMgNUgBiD1IA/BBSAJYSUgA6FFIA1BVSAG4XUgASGVIArBpSAEYcUgDgHVIAhB9SAB4hUgC4IlIAUiRSAPYlUgCQJ1IAKilSAMQqUgBoLFIAAi5SAJwvUgBAMVIA2jJSAHQ0UgAONlIAqDdSAEw5UgDmOlIAgDxSABo+UgC+P1IAWEFSAPJCUgCMRFIAMEZSAMpHUgBkSVIACEtSAKJMUgA8TlIA1k9SAHBRUgAUU1IArlRSAEhWUgDiV1IAhllSACBbUgC6XFIAVF5SAPhfUgCSYVIALGNSAMZkUgBqZlIABGhSAJ5pUgBCa1IA3GxSAHZuUgAQcFIAqnFSAE5zUgDodFIAgnZSABx4UgC2eVIAWntSAPR8UgCYflIAMoBSAMyBUgBmg1IAAIVSAKSGUgA+iFIA2IlSAHKLUgAMjVIAsI5SAEqQUgDkkVIAiJNSACKVUgC8llIAVphSAPqZUgCUm1IALp1SAMieUgBsoFIABqJSAKCjUgA6pVIA3qZSAHioUgASqlIAtqtSAFCtUgDqrlIAhLBSAB6yUgDCs1IAXLVSAPa2UgCQuFIAKrpSAM67UgBovVIADL9SAKbAUgBAwlIA2sNSAHTFUgAYx1IAsshSAEzKUgDmy1IAgM1SACTPUgC+0FIAWNJSAPzTUgCW1VIAMNdSAMrYUgBu2lIACNxSAKLdUgA831IA1uBSAHriUgAU5FIAruVSAFLnUgDs6FIAhupSACDsUgDE7VIAXu9SAPjwUgCS8lIALPRSAND1UgBq91IABPlSAKj6UgBC/FIA3P1SAID/UgAaAVMAtAJTAE4EUwDoBVMAjAdTACYJUwDAClMAWgxTAPQNUwCYD1MAMhFTANYSUwBwFFMAChZTAKQXUwA+GVMA2BpTAHwcUwAWHlMAsB9TAFQhUwDuIlMAiCRTACImUwDGJ1MAYClTAPoqUwCULFMAOC5TANIvUwBsMVMAEDNTAKo0UwBENlMA3jdTAHg5UwAcO1MAtjxTAFA+UwD0P1MAjkFTAChDUwDCRFMAXEZTAPZHUwCaSVMANEtTAM5MUwByTlMADFBTAKZRUwBKU1MA5FRTAH5WUwAYWFMAsllTAFZbUwDwXFMAil5TACRgUwC+YVMAYmNTAPxkUwCWZlMAOmhTANRpUwBua1MACG1TAKxuUwBGcFMA4HFTAHpzUwAUdVMAuHZTAFJ4UwDseVMAkHtTACp9UwDEflMAaIBTAAKCUwCcg1MANoVTANCGUwB0iFMADopTAKiLUwBCjVMA3I5TAICQUwAaklMAtJNTAFiVUwDyllMAjJhTADCaUwDKm1MAZJ1TAP6eUwCYoFMAPKJTANajUwBwpVMACqdTAK6oUwBIqlMA4qtTAHytUwAWr1MAurBTAFSyUwD4s1MAkrVTACy3UwDGuFMAYLpTAAS8UwCevVMAOL9TANLAUwB2wlMAEMRTAKrFUwBEx1MA6MhTAILKUwAczFMAwM1TAFrPUwD00FMAjtJTACjUUwDM1VMAZtdTAADZUwCa2lMANNxTANjdUwBy31MADOFTALDiUwBK5FMA5OVTAH7nUwAi6VMAvOpTAFbsUwDw7VMAlO9TAC7xUwDI8lMAYvRTAPz1UwCg91MAOvlTANT6UwB4/FMAEv5TAKz/UwBQAVQA6gJUAIQEVAAeBlQAuAdUAFwJVAD2ClQAkAxUACoOVADED1QAaBFUAAITVACcFFQAQBZUANoXVAB0GVQADhtUALIcVABMHlQA5h9UAIAhVAAkI1QAviRUAFgmVADyJ1QAjClUADArVADKLFQAZC5UAAgwVACiMVQAPDNUAOA0VAB6NlQAFDhUAK45VABIO1QA7DxUAIY+VAAgQFQAukFUAFRDVAD4RFQAkkZUACxIVADQSVQAaktUAARNVACeTlQAQlBUANxRVAB2U1QAEFVUALRWVABOWFQA6FlUAIJbVAAmXVQAwF5UAFpgVAD+YVQAmGNUADJlVADMZlQAZmhUAApqVACka1QAPm1UANhuVABycFQAFnJUALBzVABKdVQA7nZUAIh4VAAielQAvHtUAGB9VAD6flQAlIBUAC6CVADSg1QAbIVUAAaHVACgiFQAOopUAN6LVAB4jVQAEo9UALaQVABQklQA6pNUAISVVAAol1QAwphUAFyaVAD2m1QAmp1UADSfVADOoFQAaKJUAAKkVACmpVQAQKdUANqoVAB+qlQAGKxUALKtVABMr1QA8LBUAIqyVAAktFQAvrVUAGK3VAD8uFQAlrpUADC8VADKvVQAbr9UAAjBVACiwlQARsRUAODFVAB6x1QAFMlUALjKVABSzFQA7M1UAIbPVAAq0VQAxNJUAF7UVAD41VQAktdUADbZVADQ2lQAatxUAA7eVACo31QAQuFUAObiVACA5FQAGuZUALTnVABY6VQA8upUAIzsVAAm7lQAwO9UAGTxVAD+8lQAmPRUADL2VADW91QAcPlUABT7VADC/FQAXP5UAPb/VACaAVUANANVAM4EVQByBlUAFghVALAJVQBKC1UA7gxVAIgOVQAiEFUAvBFVAFYTVQD6FFUAlBZVAC4YVQDSGVUAbBtVAAYdVQCgHlUARCBVAN4hVQB4I1UAEiVVAKwmVQBQKFUA6ilVAIQrVQAoLVUAwi5VAFwwVQD2MVUAmjNVADQ1VQDONlUAaDhVAAw6VQCmO1UAQD1VANo+VQB0QFUAGEJVALJDVQBWRVUA8EZVAIpIVQAkSlUAvktVAGJNVQD8TlUAllBVADBSVQDKU1UAblVVAAhXVQCiWFUARlpVAOBbVQB6XVUAFF9VALhgVQBSYlUA7GNVAIZlVQAqZ1UAxGhVAF5qVQD4a1UAkm1VADZvVQDQcFUAdHJVAA50VQCodVUAQndVANx4VQB2elUAGnxVALR9VQBYf1UA8oBVAIyCVQAmhFUAwIVVAGSHVQD+iFUAmIpVADKMVQDWjVUAcI9VAAqRVQCkklUASJRVAOKVVQB8l1UAFplVALqaVQBUnFUA7p1VAIifVQAsoVUAxqJVAGCkVQD6pVUAnqdVADipVQDSqlUAbKxVAAauVQCqr1UARLFVAOiyVQCCtFUAHLZVALa3VQBQuVUA9LpVAI68VQAovlUAwr9VAGbBVQAAw1UAmsRVADTGVQDYx1UAcslVAAzLVQCmzFUASs5VAOTPVQB+0VUAGNNVALzUVQBW1lUA8NdVAIrZVQAu21UAyNxVAGLeVQD831UAoOFVADrjVQDU5FUAbuZVAAjoVQCs6VUARutVAOrsVQCE7lUAHvBVALjxVQBS81UA9vRVAJD2VQAq+FUAxPlVAF77VQAC/VUAnP5VAEAAVgDaAVYAdANWAA4FVgCoBlYATAhWAOYJVgCAC1YAGg1WALQOVgBYEFYA8hFWAIwTVgAwFVYAyhZWAGQYVgD+GVYAmBtWADwdVgDWHlYAeiBWABQiVgCuI1YASCVWAOImVgCGKFYAICpWALorVgBULVYA+C5WAJIwVgAsMlYAxjNWAGo1VgAEN1YAnjhWADg6VgDcO1YAdj1WABA/VgCqQFYATkJWAOhDVgCCRVYAHEdWAMBIVgBaSlYA9EtWAI5NVgAyT1YAzFBWAGZSVgAAVFYAmlVWAD5XVgDYWFYAfFpWABZcVgCwXVYASl9WAORgVgCIYlYAImRWALxlVgBWZ1YA+mhWAJRqVgAubFYA0m1WAGxvVgAGcVYAoHJWADp0VgDedVYAeHdWABJ5VgCselYARnxWAOp9VgCEf1YAKIFWAMKCVgBchFYA9oVWAJCHVgA0iVYAzopWAGiMVgACjlYAnI9WAECRVgDaklYAfpRWABiWVgCyl1YATJlWAOaaVgCKnFYAJJ5WAL6fVgBYoVYA8qJWAJakVgAwplYA1KdWAG6pVgAIq1YAoqxWADyuVgDgr1YAerFWABSzVgCutFYAUrZWAOy3VgCGuVYAILtWAMS8VgBevlYA+L9WAJzBVgBAw1YA2sRWAHTGVgAYyFYAsslWAEzLVgDmzFYAis5WACTQVgC+0VYAWNNWAPLUVgCW1lYAMNhWAMrZVgBu21YACN1WAKLeVgA84FYA4OFWAHrjVgAU5VYAruZWAEjoVgDs6VYAhutWACDtVgDE7lYAXvBWAPjxVgCS81YANvVWAND2VgBq+FYABPpWAJ77VgBC/VYA3P5WAHYAVwAaAlcAtANXAE4FVwDoBlcAjAhXACYKVwDAC1cAWg1XAPQOVwCYEFcAMhJXAMwTVwBwFVcAChdXAKQYVwA+GlcA4htXAHwdVwAWH1cAsCBXAFQiVwDuI1cAiCVXACInVwC8KFcAYCpXAPorVwCeLVcAOC9XANIwVwBsMlcABjRXAKo1VwBEN1cA3jhXAHg6VwASPFcAtj1XAFA/VwDqQFcAjkJXAChEVwDCRVcAXEdXAPZIVwCaSlcANExXAM5NVwByT1cADFFXAKZSVwBAVFcA5FVXAH5XVwAYWVcAslpXAExcVwDwXVcAil9XACRhVwC+YlcAYmRXAPxlVwCgZ1cAOmlXANRqVwBubFcACG5XAKxvVwBGcVcA4HJXAHp0VwAUdlcAuHdXAFJ5VwDselcAkHxXACp+VwDEf1cAXoFXAAKDVwCchFcANoZXANCHVwB0iVcADotXAKiMVwBCjlcA3I9XAICRVwAak1cAtJRXAFiWVwDyl1cAjJlXACabVwDKnFcAZJ5XAP6fVwCYoVcAPKNXANakVwBwplcACqhXAKSpVwBIq1cA4qxXAIauVwAgsFcAurFXAFSzVwDutFcAkrZXACy4VwDGuVcAYLtXAPq8VwCevlcAOMBXANLBVwB2w1cAEMVXAKrGVwBEyFcA6MlXAILLVwAczVcAts5XAFrQVwD00VcAjtNXACjVVwDC1lcAZthXAADaVwCa21cAPt1XANjeVwBy4FcADOJXALDjVwBK5VcA5OZXAH7oVwAi6lcAvOtXAFbtVwDw7lcAlPBXAC7yVwDI81cAYvVXAAb3VwCg+FcAOvpXANT7VwBu/VcAEv9XAKwAWABGAlgA6gNYAIQFWAAeB1gAuAhYAFwKWAD2C1gAkA1YACoPWADEEFgAaBJYAAIUWACmFVgAQBdYANoYWAB0GlgADhxYALIdWABMH1gA5iBYAIAiWAAaJFgAviVYAFgnWADyKFgAlipYADAsWADKLVgAbi9YAAgxWACiMlgAPDRYANY1WAB6N1gAFDlYAK46WABIPFgA4j1YAIY/WAAgQVgAukJYAF5EWAD4RVgAkkdYACxJWADQSlgAakxYAAROWACeT1gAOFFYANxSWAB2VFgAEFZYAKpXWABOWVgA6FpYAIxcWAAmXlgAwF9YAFphWAD0YlgAmGRYADJmWADMZ1gAZmlYAABrWACkbFgAPm5YANhvWAB8cVgAFnNYALB0WABKdlgA7ndYAIh5WAAie1gAvHxYAFZ+WAD6f1gAlIFYAC6DWADShFgAbIZYAAaIWACgiVgARItYAN6MWAB4jlgAEpBYALaRWABQk1gA6pRYAISWWAAomFgAwplYAFybWAAAnVgAmp5YADSgWADOoVgAcqNYAAylWACmplgAQKhYANqpWAB0q1gAGK1YALKuWABWsFgA8LFYAIqzWAAktVgAvrZYAGK4WAD8uVgAlrtYADC9WADKvlgAbsBYAAjCWACiw1gARsVYAODGWAB6yFgAFMpYALjLWABSzVgA7M5YAIbQWAAq0lgAxNNYAF7VWAD41lgAkthYADbaWADQ21gAat1YAA7fWACo4FgAQuJYANzjWACA5VgAGudYALToWABO6lgA8utYAIztWAAm71gAwPBYAFryWAD+81gAmPVYADL3WADW+FgAcPpYAAr8WACk/VgASP9YAOIAWQB8AlkAFgRZALoFWQBUB1kA7ghZAIgKWQAiDFkAxg1ZAGAPWQD6EFkAnhJZADgUWQDSFVkAbBdZAAYZWQCqGlkARBxZAN4dWQCCH1kAHCFZALYiWQBQJFkA9CVZAI4nWQAoKVkAwipZAFwsWQAALlkAmi9ZADQxWQDOMlkAcjRZAAw2WQCmN1kASjlZAOQ6WQB+PFkAGD5ZALw/WQBWQVkA8EJZAIpEWQAkRlkAyEdZAGJJWQD8SlkAoExZADpOWQDUT1kAblFZAAhTWQCsVFkARlZZAOBXWQCEWVkAHltZALhcWQBSXlkA9l9ZAJBhWQAqY1kAxGRZAGhmWQACaFkAnGlZADZrWQDQbFkAdG5ZAA5wWQCycVkATHNZAOZ0WQCAdlkAGnhZAL55WQBYe1kA8nxZAIx+WQAmgFkAyoFZAGSDWQD+hFkAooZZADyIWQDWiVkAcItZABSNWQCujlkASJBZAOKRWQB8k1kAIJVZALqWWQBUmFkA7plZAJKbWQAsnVkAxp5ZAGqgWQAEolkAnqNZADilWQDcplkAdqhZABCqWQCqq1kARK1ZAOiuWQCCsFkAHLJZAMCzWQBatVkA9LZZAI64WQAyulkAzLtZAGa9WQAAv1kApMBZAD7CWQDYw1kAcsVZAAzHWQCwyFkASspZAOTLWQCIzVkAIs9ZALzQWQBW0lkA+tNZAJTVWQAu11kAyNhZAGLaWQAG3FkAoN1ZADrfWQDe4FkAeOJZABLkWQCs5VkAUOdZAOroWQCE6lkAHuxZAMLtWQBc71kA9vBZAJDyWQAq9FkAzvVZAGj3WQAC+VkApvpZAED8WQDa/VkAdP9ZABgBWgCyAloATARaAOYFWgCAB1oAJAlaAL4KWgBYDFoA/A1aAJYPWgAwEVoAyhJaAG4UWgAIFloAohdaADwZWgDgGloAehxaABQeWgCuH1oASCFaAOwiWgCGJFoAICZaAMQnWgBeKVoA+CpaAJIsWgA2LloA0C9aAGoxWgAEM1oAqDRaAEI2WgDcN1oAdjlaABA7WgC0PFoATj5aAOg/WgCMQVoAJkNaAMBEWgBaRloA/kdaAJhJWgAyS1oAzExaAGZOWgAKUFoApFFaAD5TWgDYVFoAfFZaABZYWgC6WVoASltaAO5cWgCIXloAImBaALxhWgBgY1oA+mRaAJRmWgA4aFoA3GlaAHZrWgAabVoAtG5aAE5wWgDocVoAjHNaACZ1WgDAdloAWnhaAP55WgCYe1oAMn1aAMx+WgBwgFoACoJaAKSDWgA+hVoA4oZaAHyIWgAWiloAsItaAEqNWgDujloAiJBaACKSWgDGk1oAYJVaAPqWWgCUmFoAOJpaANKbWgBsnVoABp9aAKCgWgBEoloA3qNaAHilWgAcp1oAtqhaAFCqWgDqq1oAjq1aACivWgDCsFoAXLJaAPazWgCatVoANLdaAM64WgByuloADLxaAKa9WgBAv1oA5MBaAH7CWgAYxFoAssVaAEzHWgDwyFoAispaACTMWgC+zVoAYs9aAPzQWgCW0loAOtRaANTVWgBu11oACNlaAKzaWgBG3FoA4N1aAHrfWgAU4VoAuOJaAFLkWgD25VoAkOdaACrpWgDE6loAXuxaAALuWgCc71oANvFaANDyWgB09FoADvZaAKj3WgBC+VoA3PpaAID8WgAa/loAtP9aAFgBWwDyAlsAjARbACYGWwDKB1sAZAlbAP4KWwCYDFsAMg5bANYPWwBwEVsAChNbAK4UWwBIFlsA4hdbAHwZWwAgG1sAuhxbAFQeWwDuH1sAiCFbACwjWwDGJFsAYCZbAAQoWwCeKVsAOCtbANIsWwB2LlsAEDBbAKoxWwBEM1sA3jRbAII2WwAcOFsAtjlbAFo7WwD0PFsAjj5bAChAWwDMQVsAZkNbAABFWwCaRlsANEhbANhJWwByS1sADE1bAKZOWwBKUFsA5FFbAH5TWwAiVVsAvFZbAFZYWwDwWVsAlFtbAC5dWwDIXlsAYmBbAPxhWwCgY1sAOmVbANRmWwB4aFsAEmpbAKxrWwBGbVsA6m5bAIRwWwAeclsAuHNbAFJ1WwD2dlsAkHhbACp6WwDOe1sAaH1bAAJ/WwCcgFsAQIJbANqDWwB0hVsADodbALKIWwBMilsA5otbAICNWwAaj1sAvpBbAFiSWwDyk1sAlpVbADCXWwDKmFsAZJpbAAicWwCinVsAPJ9bANagWwBwolsAFKRbAK6lWwBIp1sA4qhbAIaqWwAgrFsAuq1bAF6vWwD4sFsAkrJbACy0WwDQtVsAardbAAS5WwCeulsAOLxbANy9WwB2v1sAEMFbALTCWwBOxFsA6MVbAILHWwAmyVsAwMpbAFrMWwD0zVsAmM9bADLRWwDM0lsAZtRbAArWWwCk11sAPtlbANjaWwBy3FsAFt5bALDfWwBK4VsA5OJbAIjkWwAi5lsAvOdbAGDpWwD66lsAlOxbAC7uWwDI71sAbPFbAAbzWwCg9FsAOvZbAN73WwB4+VsAEvtbALb8WwBQ/lsA6v9bAIQBXAAoA1wAwgRcAFwGXAD2B1wAkAlcADQLXADODFwAaA5cAAwQXACmEVwAQBNcANoUXAB+FlwAGBhcALIZXABMG1wA5hxcAIoeXAAkIFwAviFcAFgjXAD8JFwAliZcADAoXADUKVwAbitcAAgtXACiLlwARjBcAOoxXACEM1wAKDVcAMI2XABcOFwA9jlcAJo7XAA0PVwAzj5cAGhAXAACQlwApkNcAEpFXADkRlwAiEhcACJKXAC8S1wAYE1cAPpOXACUUFwALlJcANJTXABsVVwABldcAKBYXAA6WlwA3ltcAHhdXAASX1wArGBcAFBiXADqY1wAhGVcAChnXADCaFwAXGpcAPZrXACabVwANG9cAM5wXABoclwAAnRcAKZ1XABAd1wA2nhcAHR6XAAYfFwAsn1cAEx/XADwgFwAioJcACSEXAC+hVwAWIdcAPyIXACWilwAMIxcANSNXABuj1wACJFcAKKSXABGlFwA4JVcAHqXXAAUmVwArppcAFKcXADsnVwAkJ9cACqhXADEolwAXqRcAPilXACSp1wANqlcANCqXABqrFwADq5cAKivXABCsVwA3LJcAIC0XAAatlwAtLdcAE65XADyulwAjLxcACa+XADAv1wAZMFcAP7CXACYxFwAMsZcAMzHXABwyVwACstcAKTMXAA+zlwA4s9cAHzRXAAW01wAutRcAFTWXADu11wAiNlcACzbXADG3FwAYN5cAPrfXACU4VwAOONcANLkXABs5lwABuhcAKrpXABE61wA3uxcAILuXAAc8FwAtvFcAFDzXAD09FwAjvZcACj4XADC+VwAXPtcAAD9XACa/lwANABdAM4BXQByA10ADAVdAKYGXQBKCF0A5AldAH4LXQAYDV0AvA5dAFYQXQDwEV0AihNdACQVXQDIFl0AYhhdAPwZXQCgG10AOh1dANQeXQBuIF0AEiJdAKwjXQBGJV0A4CZdAHooXQAeKl0AuCtdAFItXQD2Ll0AkDBdACoyXQDEM10AaDVdAAI3XQCcOF0ANjpdANA7XQB0PV0ADj9dAKhAXQBCQl0A5kNdAIBFXQAaR10AvkhdAFhKXQDyS10AjE1dADBPXQDKUF0AZFJdAP5TXQCYVV0APFddANZYXQBwWl0AClxdAK5dXQBIX10A4mBdAIZiXQAgZF0AumVdAFRnXQD4aF0AkmpdACxsXQDGbV0AYG9dAARxXQCecl0AOHRdANx1XQB2d10AEHldAKp6XQBOfF0A6H1dAIJ/XQAcgV0AtoJdAFqEXQD0hV0AjoddACiJXQDMil0AZoxdAACOXQCkj10APpFdANiSXQBylF0AFpZdALCXXQBKmV0A5JpdAH6cXQAinl0AvJ9dAFahXQDwol0AlKRdAC6mXQDIp10AbKldAAarXQCgrF0AOq5dAN6vXQB4sV0AErNdAKy0XQBGtl0A6rddAIS5XQAeu10AwrxdAFy+XQD2v10AkMFdADTDXQDOxF0AaMZdAALIXQCmyV0AQMtdANrMXQB0zl0ADtBdALLRXQBM010A5tRdAIrWXQAk2F0AvtldAFjbXQD83F0Alt5dADDgXQDK4V0AZONdAAjlXQCi5l0APOhdANbpXQB6610AFO1dAK7uXQBS8F0A7PFdAIbzXQAg9V0AxPZdAF74XQD4+V0AkvtdACz9XQDQ/l0AagBeAAQCXgCeA14AQgVeANwGXgB2CF4AGgpeALQLXgBODV4A6A5eAIIQXgAmEl4AwBNeAFoVXgD+Fl4AmBheADIaXgAA</prop>
				<prop name="Temps">REFSWgAAZ74CAIBnuf+4HoXrUXg/QP/Xo3A9Ctc/QL0K9vGqQEBx+fCj/7BBQI/C9Shc969CQAcBcJ1DQLzw8O7wREApXA4AqHdFQDMuAZNGQO7zt0dAHx4BXkglA0j9SQUDMEpAFK5H3+F6FEtAJwEo/K5cBBxNQOjzTh0D5bdOQGZ+AcZPfQNW71BAmpmPAMlQQK17VgE6UZUDqpwEOnVSDQRSbQMgU0BZAG+uR5FTVQMEVB0DW3VUVQPkVIUEVdUEb1VA9ignAFVWHQPbxVZVAzRXLQOjV7ZtAxBYNQRYQFcC3u1Y9fM3WR0TLllA7aT48QNZ/fPKWEDN7CABi1hFBEQUC1i2LQPjVx0TzleVA8oFVzUDyHQfhh+QE34DpB/UrhVWAsTEH8MQAI/CKtwfUu7xwQwUwPQX9h0CFgK9/BcWLR4tNi0eJUYSAbtkL24lVi9wL6IvtC+OAgG5zCfGL+gv+i/cLx4/MD8UQj9UP0i+AbdcP24/kD8Agj+kP64/qD/CP9Q/Dk8gTwDaP/w/Pk9QT2JPdE/mP4hPALJPvE/WT+hP+k8MXx5fMF8Akk9MX55PaF+KX6xfll9gXwDKX+RfBm/wXyJvLG82b2BvAHJvVG9+bzBPkm/Mb95v8G8AAn+kbxZ/sG8qbyx/Rn9ofwB6f6R/tn+If5p/1H/uf1B/AAKPNI8GjyiPao98j06PYI8Aoo+0j46P0I/ij/SP1n8YnwAqnzyfRp9Qn2qfhJ+On6ifANKf5J++n/CfGq8sr/afCK8AUq90r3afGI9yr6yvzq+4rwDKr/Svhq+YryK/FL8+vzi/AFK/bL9Wv7i/kr/Mv9a/+L8Amr8UzybP4L9az2zPLs9AzwBSz5zPls+oz+rPxM/+zxDfAOLPRN8e3zDfSt9s31bfeN8Amt/M377f0N/i3wzvDu9A7wAa71zvTu+I71rvnO+m77jvAMrv9O/u7wj/+u8c/0b/QP8AYv90/6bfsN+a/7T/3v/A/2ja/8z3RgKYPCRdV2UEtiQE2FYlE5dWNRNTWvQEFUQE11VFFFXdE9tSVU0TGFX1E+FUtsXzp1S9A3FUTRM4rVTdEwJUjSRT7QOFu1NANwFcT1MlExdtU/0T4FINM6lS3RPbclJtEzpSJRP3UdtAH1YBvlFNE4hR20BxjiFQUW0TGlG21RPkULUjq1BdE3NtUP0TMFDVE/RPVQO7hU+NExhPQB8hPduqTo0DQU7VE9RNt0DNzF8QbE1FE+ptTI0DgUwNMxlMrQOztUu1BIQU70pFE4ptSsXzJ0rVE7RJ3RPbgkn9A5BJjQPhSbYdE1NKtQPPSt0ES5ZVA2VLvQN35BenERRLbkuVA2jcF44CYQwvABYl3hUuL0Ar/hVWLwAj9hWAdi+IL5ov9BceE7wnfgJxAMwnvi3mL/gvCj8cP+Yd5hUALj9IPzo/fD+OP6A/sj9kPwTmFd4CetQ/3j3mP+A/Gk8ALE/+P0BPOk90T1ZPgE+STwDET6ZPuE/yTwRfHl8IX+JPAExfXl94X3JZnl+IX0JfrF8ARk/AXwJv3F8ub+hfIm9UbwBub1Bvim9cb65vwG/ab/RvAOZvCH+qbyx/Pn9Qfxp/dH8AVn9of6p/tH/Wf+h/0n/8fwD2fyiPGo9Ej/5vYI9Sj5SPYKaPcI/Cj8yPTgKDS+0D295LxfPnTFUD5U22lQPoTq0T4k/9FFBqDZRQ/QZmTpHGUb0DbVfcBMpS9RM+U40D1bGsBCWUBJiEBAdVqt2EVYWUVsXzd1wE521WTZNWV60TwlfdA2sqWKUTlMSU9FidFG1Z7QMOWfUT3lgdE2ujWK0TYvSUIlil88vpV/UTzrSXfgLBVwIlE8C0ly6vQK8ar7SXJqUAdq8oo6YDjK+mrZ6vuKNmAgG71Kemr8iv2qkOv9ijVgKrpVe1A28MpC48BOjSXASnTA8+A1WlA51VWhUkVT0TKFWNFFRNk2G2jAfeA5wHXhLMU1UDq5VTXRNcdJVT7QPutVIVFFKlE3RSXRM8bVJVAwVSpQPNUa0DG5VRJRNgUX20DBemAtutUFUDdVC1Az9QbIWUJBSgT6UTNE9NlNhMH14VxgIATaXzmUxqPbRMxfPHRCzlSq0UtpzEIkqNA8FJBZRJ1sXzh0nNFEmlAz1KFqUD3UpNA0PcF74t9h8ACCsuAxzXFi8oL0rfZC9mLwCoK37foN+y38wnri/IL9IvAATvFu8o7yo/xD/mj3Dvgu8AlO+m77jvyu/c7+7v8I9qjwAE/xb/2I8y/1z/Rv9w/2r/AKT/hv+w/9L/7P/m/wAP+v8ALA8mD2APgo90D3YPoA+yDwDUD8YP4A+6D/wPDh/wDyofAGQfXh9QHzIfnB+2H4Af0h+05B/Woov8FDpMdbMhtU0dJE5VsyNP1aMLbVBdo4FQfZP4UL2T22pRLcP/UfWTclJqpZRSdcNZzLTOU/WTtUKktLKMtCZVhSRV2l2zJVy0lVZd4wNXbJW0/KTdV9UDR1jlk1uuWHWTFVmdJFlVs20D3JTOWF2jkVh1sw1R9CQRWL0mTpNcryavAFivaq9EP24/iK/yr6Q/tj9AAL/aP+w//j8QS3bCuSRHqr6SmrQkYQykHiRE2bZctIVWxZNEVnWTBTZMtMdVdcOJVUWUlJSjF1XllHyX9pNUdcMp3VRFM/FTQH+RKLzZUwWUzLROU9UDF1PaRZPQbCSZUl3jY1K2tUMsUk2T9lGts7yNUX2TiFFFljYj/LTVqjyUnjTEZzzEMESU8LVPdbOBRMQUT+WTjmhUxCsgdpK1ZMRMTVWzW+NMHcN9TNUkTK2ztayM1C4MJMtKBdRKtpWUSkDPwqpJzbN+rUmts4xJHZRJdcN5LUq1Q/xK1aNLjNdW7QD+xQ7fIN8y31TfVt9w33JvANTflm+ob7pv9N/ebwDr7m8AOO9C7/RfLn0ufzh/Yn90fwCGf7B/wn/Uf6Yf+H/qfxyPAAaPGI/yH0yPZo94j4qPnI8Ano9gj8qP5I/mH9iPCp8cnwA+n/iPWp90n4afaB9qn7yfANafuJ/ynwSvxp8QrzKvTK8AFq9Ar4KvZK+er7ivyq/cr6RurSZDSzW0HCRhdFRjrU71Q2ZP7URQ3cOj2kQkGAzEqFEdwx1Sqm3DkOy1U73Dd7RE7LbMtF5UnXPTVC3DX9lVjbSUJEJWRTOxVtptwyBERI5XDcP4V9o9U2DMJN5YPVMgWbTdtmYi9/wkwVhdQ4RW/LREWG20WJ1D0hQ3AH49RjU2PUbPQD+CP3zPjj8AwDOWz7jPyj/cx9bN1s8I34oa31fNU7W8t35D/MQNVVcFU7hkRHVcRDRkRFv1VbVTulW9VFVdRG1VtUMMVS0jw1R9U1uNVM1TVVTtIx6MJNvmUx2zr1MFU3hTtkUzQVP9Q/xS1SPFWVJVVGQkV1Idsx/cRLPpUa20FFR7Ub2DN7YMVABRdbPHUCWzka1QHUNbUF1DJEwk2tZUVG5PzVROxbN4Tto1JE59U51NnXMzTaqdVEwttEzdVEstM4DaFLQZ/KS3Sp1zU0pkrUS8VJ7UVbzsGUrFsy2Y3OQYS8WzWOxfnnUAfmUObyBvMm9Ub1ZveG96/wDEb57/sP/C+f5v+G/q//T/ABYPoH86D/zvRg9YD2oPJA8Ahg+4D8oP3A/er/ivEh/8DwAGHygfOh9cH2YfQB+iH5QfAHYfwB+aH+Qf/h8QLyIvPC8ARi9YL9ofjC+GL5gv0h+0LwDGL0AvAj8MPwY/GD8qP1Q/AEY/cD9qP5w/Pj/AP6I/5D9o7jWW5cZC3pRUrkzNU9ulTfVDpk6dQ6JP2u0zSiRUvlCdQ1JRah3EUe0zOvTUr1Its9sjU81TlVP90wlUYrVDfIxEk9BuUnxVLcNt8KREYFYls9FWJUO1PlTUqDTUFVj1Q5a21ET2WHWzJ1m1Uxq1WS3T6xTEslgts3NmBFQzWP3UvLTOV4XTAcSMzy7FXsU+XzDLJs9oXwCSz6TPxs/Qz+LPzF/2XwhvUBppFrMsZyaysXRUgHRU20BX7TPqVq0jp1ZaLbRWpQMjVlXkVVW01VUt822E1DSEZO1UtoXTtFQlQ35U3dNFWpzUDbTU1lMtw6DE1FNoU3VGnkLsbLS15NTbflJ1s0dSzbMQUrbFs9hRJbOhUY1DXNZcRCZRHbPvTLS4UKJ9U4FE5EtALrITROS6rU/NszBPHcRO7dROtiVD7k0104VNrSMXGU0lRjayRkwl5BT3LsK1ACT0ndzkOEqNQ9xlSZ1DjMTnNtLFSbV2BKbl7kIqPPceDQYFVv0e/QA2/0D/Wv+E/3aPkP+aiY6PALiPwoEOD6gDzo8Aj/qPHJ8Ang+YD6oPRJ9en4ifmp+snwB2n9Cf4p/0n+4/AE/iPyyvAEavWK9Cr3yvhq9wr5KvtK8Axq/Yr6KvFL8Ov/Cv+q88vwBWvyi/ar98v56/uL/Cv+S/AN6/sL8KzyTP7r8Yz9q/ZM8Afs+Qz6LPrM9Wz9jPGr8MT7QeTQ5zTcXT6E5V5E9EhYRMRN5UT2ZNvkNTPWQtU93TJVTtc5qUR77iWX6kRwYCYVaVZFb1w2taV93jyHxUMVj1w2uaWM1j+BRUKVmNQ1scWVVz4FjFk6P8RCVi/EQiFFeeQsxUX6ZdAHZdVu2GX5Bfql+c767vwO8A8l/cX97vIG86YSZvIPteY5VXddNvHFQuVGfGQ1aqrWNldGQlZPTYlGSdWVU9hHxkKFUldFTdc6u4VEVkVPVkVF3TAmVU9cPKfEeeQlxT5UStU6XT7lItdFI1dFLanUM85GQFUi2DzVFKfURRrURRlfQMdPFMdbVQ/cRQddM/UPVjB0VQxWRP3XRcd8bTTmXjW/FNnUNsTaV0TTVjK5lMVfRM9UPLHIcOUskDrHcW40rVdg5Sg0m29WOHSe1zykktgz0A5H8ehd6PqIsejzCDLo9IjwBaj4SPfh+wj6IftB/GjxCTAN4f8B8CKS6fIC9SnzwvRi8AAN9iL4wvni+wL8Iv1C8G3wD4z/ovHD8WP0A/Kj9UP8bPAHg/ij+kP24/sD/Cz/Q/zj8AEE/iPyRPLk8oT2JPhE9+TwCYT6pPvE/OT+BP8k/8T/ZPABBfSl9cXy5fKF9iX3xfdl/AwF+KT9Rf1l8Aawbyi0u2fQMMTO1z6kx19E7K3fRPtWRQdXQ8dPpQWn0EUWXj4VHNY1js9NvoUp0DW1NVc9BTFUAHYkS8ZLak9JvwjgNqrGQJdPSVbPQFV0UTtXH05N1E9EdYhXRYqk0EWd30Wa0EWUUT0a1YlWOUWI3TVQTkExVYddPfXPTKLOdm7S7lAE5/YHtm71Dven/M76Z/yH8A0u/kf/bvEI8ijyz/3tPMZLVhVPQePITZVt1Tl2Zs9FVW/WRshMdVJWStVf3TUFXd8xes1OBWtPSnVE30VO3UVHUEzVP107xTzQTk9E5TVt1TF1OlhFKthFKFI21jfNQuUpVj9FGl05u+Ud1Th1GVhHRkGFVRlWPkVNSeTARnVATbMFD90/BPRROBT9qVYxRkBKZO9dM8TtqN07V8BExN/WPjTLY9E31MjdMVTH0DrFqMFEgkFOVKfQRKTQSVSnXUSS3zedQHpoNJtt1TV0qlY9hKnQNLAMwXfi3GFV4dLh1GH1AfYh8AbB+OH8gfqq+8r86v2B8KLwAEt+6vAL8yv0S/fi94L2q/AIy/nr94v6q/1L/mvxBvCm8ABM8OzyjPOs9Ez0bPeM+iXwCUz67PwM/Sz+TP/s9ozxrfACzfRt9Y36LPZN9u34jfot8AzN/e37jf8t8E747fGO8y7wBE717vcO8i74zvnu+w78rvoOTvzu8A/1LhzoKcFPQ62UxNpIyUY069A2JP1s2DLFCVc6E8BBdRtk3jilHNk/9R1aOOGvyEA9z0d1N9ZNT1tITbz1S9A0JVlWO0Vayt9HyEs1a9cyBchI7VV6Vj+GR0YhR0xVi2NWMaWd2DHlkNlFhaJYRYVZOAWL1zQBQEGwBYZQPWV2UEnH+WdQBmf5B7bn+ge44PoA/Ceb5/ANAP4n/kDyaPGB8yjywXRmK1t0QEkFQEUlfNkw9WLBTLVt2UVpVjNHyEW/NV3fO4Vb2TfLz1tpyEB1V9A9FUlaOYbVS9s1NUTeMaVDWUrVM9o61TnZN17IRA1VPd8wiMZVLNg4xS1r1jVVI9ox30hOdRZsUDsFGN9GxkQVENA2sLUe30UM2Tj1A1Y2taUHUDImT01081Y81qTGT9Tn30RGQHTrY9o51NzZMvTW0UTFbFA2BMzYP8VOSX3KQtLiS0sUq9FErFhNSUQ5lJ3RTUJ15j1JVKZZQFS93zWLy/Fq8or1KvTD8AXq94r4qvlD/Wr7g/yj/krwAOveY/EL8ivzRPvr+wv1JPAHxPjk9oT5pPxE/WT+hP+k8AHP9O7xBfKl9EX0ZfUF8iXwCcX15fmF+KX8Rf7l/gX+pfACRvPm/QXyJvbG82b4hvmm8ApG+ubxhvgm8Ef/5vEH8ifwA8f9ZvUH96f4R/fn+of5p/QNR/3n/IfxKP/Hc+E0tlI62qPPShTXUDokz0otVPrZRQvZO8VJQwUdptlFHVIzlSDQOrUtrN9FOtQ5NTbZMGVNZlI3pUPaPtpPRfVbZlI+pVDQNbVj2jza1WZSM6VzUzpXwEEdb09HpY1TPe7PQlWWalExdZlfQcBLBYLURmHJQxWIUURATQV30TAcSsD1YNXg9oC06dpg+gnwDKD8Sf1p/onwofDK8erzCvVEKpVjKxRASARARA/JTb/ValM7hW3RNlVratQyNWNTPlVaUzqLVVDSNttPQ0Ve0kVFp9BFTVM35U3RNFvKTTDlQtBOQUoJT0aFNmVTMxU+0kBCS1Ur2kthQkR1L1ExBS3fPYmVFFhGz0alF9FHT079lQdaRc9IFQ5XNKUNqFExNUtLpPdfNPT9a1k+BOzWNXdCTuTdY1M4VNZfRN1TOuTLadg0ZMVZPiS12kS9aFEwNLhSRKDSM9SlYt89xJnfOM9CVJPYS23CQVSs1jt0plIyqAXDc+T7BDpjU2P1gzDiJdAEzHXj94P5o/jM+eP9g/ws8A1M8GTfbPME8a3yzfRk+oSwCuT3Dfqk+U347fuN/K39zfAK7f8H/SfyTvNu/4f0LvVO8AFu9o73rvrO/G77jv2u/07wDu75jvCv80/y7/WP9K/4T/AH7/oP9q/8T/zv/A//r/HA8A/v/Y/xIPVA9uD1gPYg+cDwB+D8gP8v/cD/YP6A8aEba1BR82wd48j3aDVI8+E1QktVJ0hMYstDpSPbOvbVK1oyFTNcOVU9UjWwlUrcOYVKUUVWWD23xV/RPsVd3DXlY2PbPPVt3DPleVpPyUay1YnYOW9BT2WH0jWydZZSMaWT2j6xSX1l6yc1hVJFjVI+lXAmWDzDyfRp9Yn2qftJd+nQCeL7if8pGuL/Cf6i9Erw4/gCA7/i8gMzaDTDeOE5QkgbbUJDBXFRPqVuXzpyR8r+by55SvnoImnKSzgJKegra8rzYyDdSvxoNTBl2zI1OFtPynXqMMvx61Kp4TUdWzXHSEJjy/Tr8UYLPeo0+lpE9lJHy/jr8soLPOoi5MFUPHNMfWIskAxLcesjjUvz4SfkkGXcPBSdVG/r8Qy+b13sUALs9Iz1rPbM92X3jPml/kzwAuXbZf4F/yyeZdPt8gbzJvAERvXt/o32pvjG9+b7Bvmm8AxG/mb9gP+m8Mfw4f8G8afwBkf15/cH+Cf5x/pn+YD+J/AMR/7n8AjwIfLI82jzCPYo8AdI++f4iPko+sj66PyI/qjwD0jx6fGJ86n1yfTp9wn2KfAIyf/o+4n5Kf3J/en9Cf2p9tSx0zi0vdswxMDVNr6kyNpE3NU+hOjaRpT5VEZLT6bBRuUbWjq+FRhURSDVPKBLQ+luyksVNFI0S8Nw5TVbYdM5tVFaMKVh0ze6lWdTbOUlhcNN88NEtsHCdGEgpZ5bMpWV1T2xFZHUPgWNVjo1ia9bNVJLQTWO2mJkLIAJQvVr9gL3opdrVev9Avwi8AtL/Wv+i/+i8sPx4/MM9CP1hEx34zXDRfV+VTHnQ0VdrkpJiENFV8NBfkpK3YpDSdVUUjVJw0GFlVhaS8pKpU1WRUhRStVGUjAlQ9JFPNM4WtUx1DUFO1xFOFpFK2PcOrUkUjdFI9IzzaBEQFHETAUc1TiFFsdRbGEhxRRSPkULUza61QHaRQRUM/UEUjtfRspU8lQxhPpUROtl1TQU5FI9RNPSNsbU0lIwNNXVOBTA2zqxlMHUOwPKRLRBTqrUp9E4ZKBSRKPVPF2OxH5kVeUuFJFaNaSha1M91KJSNDpFfObeZVAD5dRl9YX2JffO+OX6Dv0l8AtO/W7/BfAmn+Vf5VVm8o/wDaYRb/UP/aaWb/YP/Kb5T/ALb/oP/C/+z//v8QD/qfJA8APg84D1oPbA8OrxgPkg+0DwDOD7APmp/0DxYf8A8yHwQfAE4faB9yH3wflh/AH6If3B8A5h/4H9ofHC8mLwgvMi9kLwBWL2AvOi+cL7Yv0C/iLwQ/sJYvAD8aMd5CnEvtQz6aVKQllEQlTt3UhNQuWmREo1zUF1HlRFFt4xsBUr0zdlJdpAzU8zBq3kLs9MRgzMTTVK2kVVUlQ7i0xCjUpJvUpNsLVxXjk1ftQ/5XWrWjZgS0ylhF1Fkts2slWaXUWe1Dzlh1s2uCWFVDQSS0A1i1owXW/DTGxL+mvU69Tr+QTwCiT1RPxk/YT+pP/E8+zyBfMDJfTM9OXebijlf1xAxUbQ1EVMtWZTOHVrWjtUaMxAWcxMhV7dRVNnWzQlVFMwxVvTa+om2axDRkVD1TK1Qts2n1pKfO4ngE1EFTBbRqrKTUHNScJNRlUu2jay9SDbPphKSxUdWkaVEV5IQ0DIyk11C9Q1OgUM3kbNQkdKTahNQrbk+NNE/to49kpGMwqlbDTfXETYVUTBXjY9VMRTP8FDSahPQzS1bto89K/eRK5TRK7dNZnuzXLkKiSaXUSg2zK3lKvUMA1GRP7OceNQDG7T7vUOtm73jvgn+s767vAOjvyn/cf+5/+HM+/QaNNv8AEP8qj9T/1v9wjyI/jI+mjwCYj9qP7I/+jxCfUi80n/YvAFCfMp9kny4/kJ+in7yfxp8A4J+yn/yf1p8IrzKvRK8mrwBor0qvhK8GP1ivwq/Mr8avAAC/Er/kr+6vIL+6r3S/Jr8AQL+Kv7S/vr/Yv3q/7L+Wv5DgvzLJVlNchUxtdKTUY7VOXWRPNbNHUOXDvK1Q/WMyUdXTpjxkG61SvUOQUj1EU8WDk7VT1dMGzFR6VA3j7dVUHXNfrFTOrFQ+VrYdc69WBWM6V4VzpbaERBFYzTN4WPVz3s1YLdMgWRXW1tL2WGq9Q7A0RHE0RDFYFeNt87xE0FfVU8RX/WMBwrRPXtV234jbZk+IQ4ZPALhPYkn+T/DfAu8MXw5fOO9QSu9c5+bD3NSA3NRALOS1/aRUuJxUdVbVUzS2nFT1VR3DqlXVY2+tVZUzNlV9w/zkVMW2xMSNVJUzVlT1Yx5VVM0z2PxUoQRkagxkKzRTxeRSzeRSbVScNNtYUv1jElIFY9pRatVTpIQ0bFRkN1H1NM1QZTPHUK3EfMRMULaFcxVQ9WO+T8WDU61PhXPlTgXUTuU0TlYt451NDURNNWRMVeNbS0xlM+dLHUODTMStGSTEt0o1s1cUdOAtSbUzkEkNdEnlxPz02xlK1VOUSs0zGEsCzTNYXI8WhT5/WHtef3B/AIp/lH+mD7B/+n/cD+4P+AMARo0+jxCLVo9IH1ofvI9uHwCAHzq/tB/GH9gf6h/8Hw4vADDPKi80L04vYC9KL4Qvdi8AmC/CL6wvzi/gL/IvBD+OLwAYPyI/VD9eP3g/Mj+UP6Y/ALg/Oj/0PwZP6D8ST8w/Nk8AUE9yT2RPPk+QT7pPzE+uT4CgT+pP/E/OTxBbzvX2Yt41SwVjqlzEoU2N9o7zqU9lZk5i3ITEUozExlVRFVM6JGSvnMRArMRrs1OVZFTFA5hUrfNtDMTkfFX1A+5V3dPbYFZ9w+xWFVNaV6IF08i01EPQxmNYxQP4zVhV4ytZrfQc1OBY2vXEWJ3jZFj9YyJYFp1j6Vd9w8yU39bdttUAlt2236Bvyt/Eb9bf0G8a7xAMfx5/MH9Cf1dNxFx3RnVqbjKnbORv5GQwVxVTNeqM5KiU5GVWvVSM5KvYVaX0VXUEVQXTKFq05O/s5LhUdeRUXfObR1SNUwJUVWS8VJW2DPRcU83jJVPdw+62JPS4Uh0TgVJ9wzy1Uo0DBaRUz1HN45W1UeVUUb3DKlF1A/GtUBVTulBtNFBt4z/aXPQHhMSiTwXTOE+2vcPKTt3DXk4dE/G1TRXTcGTEA02l9EzCPdRMPYT8B36DdAShSiodZEqVhEld84f8h/aFEI6D5PTj8PYCLrwHbj0+DwBQC1YNdg+QD5KfvA/GD8ibAL6f6J8KGR4d7pUuDzgfMq8AVK+WH5Abbj+Yr6qvvK/OrwDgryJf9K/+rxC/Gr88v16/AChf4k+Ev0a/qL+Kv7y/lr8A8L/6vyTPBs8gz9q/XM8+zwCAz5rPbM+2z4jPqs/szwbfABjfAt8s3ybfWN9q30TfDs8AiN+i37zf3t+Q38rfHO8O72wo60Zyi0vVUwxM/eNr6ky9VE7F8ydPpVPVD3T0hWSE+nz0blFqzfPjTPRXHIToUkVza1tT9fPQBPREVJVTq7ZUVYRVRXOb1FQM1pR0mFZ9hFeVk3VXanWT4Ux0S0RksljNVGlZHWZ+g1mFo9NYlVPbllidc1VYhaMTWAqlU9+MdMqUZ95tdm+IbwCab6z/tm9w/+pv9P9GfxADgAYPMA9CD1QPZn0OYwT0YYrk9CCMdNrs50bznHQFWpR0yNzki1WNVFXdk7UY5FTg5HSnVHWTcW1UTWMpVE1T81Md87O8U01UFIROUy3DF7VT1QRSTWOpUoWjY7VSJZRSLcP3UZXjvq1R3ZOIUa2DUJxUGtVRPWPklOSefIRnUFqFdFA9Y/RPdZOBjIRtGJSEqk51k0FOXXTWrIRQTf2D52RUgUxaJWRMnXO1S6VTT2ykbfMclHdKTaMRStV0bUmNU4JJ1VOMSR3z29xJhaNTSj1j1EoC3ZNILJ8uxdad3pV2nX6fAIAvop+kL96fyC/aL+wv/p0APq8IqxY/MD9SP2Q/Ls12PwCYP6o/vD/OP+A/8j8ETxZPAChPOu80T0ZPME/635RPZk8AoE+6T8xP5k/QT6pPDF8eXwAwX0JfVF9mX3hfgl+kX45fAMBf2l/sX8ZfAF8KbzRvHm8ASG9yb1xvnl+wb0JvnG+eb4D4b+pvFH/Obyh/OnEe8pytS5XjPky9JE0Fg2ytTmXjak8llFC1g6NQjORjEA4jXIQBJISRNIXVU/2Dd/wE7BSEXlRKNfRUxeRVzeTkdEakBGu1Vo0zI5z0kVcd85v8V8XjZFiVhBz0HK1ZjfMiWT0UWG0jwaYU9IJYxeRM9AM89NYFV83jxtz/5vWO9Y71hv8AcI+yj8SP9v3Wj/iPCp8cD2Amn1gPUp9sD75yt1f1I82OnIRSV33kPJTNVtZtA4lWlUM39OT3Vaz9BNQEgFWNI0W8lAyxVdV2XnPM5FZUleMetVSt5FNtI7FTvSN41VNFM0H8BAzE5NRSWn3zkKzkWFJVEyAkFG3pnOSzUVWTe1FF821FRBQOUW0DyVCNM6uTULXkUJVDJ5Tk3tVPRTRPtXRPlUOXTtp95E6NI6VNHfM8TVaVQ9dM3RNvbHQIxBTboUt980BL9QPDShr1A2P0pANKnRQEJ24TpUmN5EntFn7jS8XjVAAkNz4vUCuOJW4vkC+Kv5wvAK6/wC/Sv+S/9r2ONQY/ID8AIs80z1bPkD+KP4zPhs+wzwCiz9TP5s9Afzp/HN8O30h/ADJ/RN9m33jfit+c36bfsN8Awt/c3/bfUN8K7yTv/t847wAi72zvhu9477rvzO+e79jvAOrvZO/+7yD/Mv9M/z7/aP8Agv+U/57/sP/a/8T/zv/4/8AS/yQPRg8wA46j/LSuTNi1pp4V7pKmTy0DSlA2VRPAUIWDMlFlhJx0azxS3ROvrHQhU5Wza5VTbZMJ5JR8VN0TVe/0lH7ElPDElGD8dDPTVuWkPJStV5UURIdWPpL9WIV0WfWUWd0E1ViVs7VchHZEFDVYFl2j9Vedc8ycj+aNhh8A8IOWhY4f0I/ij8Qf7h8YnwBanyQvNi9IL2qZZi9wkwajamwUgmwUQgwk/VbFs62o9HRlVpWzJayU59VVpSRVzaRVJaM0Vdqdc/zslLZU9bN+VNq9c0fsJA5UFRPYU1blE6BTfXRTnQRT9bM17rR0tSykgFL1JDyk2xBSHYPaUYWDolFqLQNqpAQmpHTxUMWztbh0pIN8pEtQlbMVtpR0uk+Vk09PZYROti0DWk5Nw/FNxbOIrU0NIx1N9XRMPaNQZUxNI+v8t04iC0sFtFoEtEoEtOpJbZOZFLSzfkkFtj6iMEptBEoKZTRLDSNdzM8OzV6/cL8Amr+UT7a/wL/6ucZP6E/6SQBOxf6/QMsGzT5dTs9gX0pPADQPhl+QX6JftF/GX/BfAm8APA8ObyBvOm9Mb15vcG+CbwCUb6ZvuG9CD9Rv7m8Af8JvABx/Nn9If2J/bH9+f5B/mn8AtH8uf8B/2n/Mfw6PII+yfwA8j06PYI96j4yPlo+gj7qPAOSP9o+oj9qPLJ/Oj0CbTiKbi0utAwxMBUTUpOipTSU0rKVQXaOFlDT62oykbkyk41EtY1dStg2TylL1Qz5TPaPQsiSkROQnfgIqVU0jm61VDSMNVq2jf/yU721WfSN5V12j5VedNG1YLWO3WHVDEVktFlZeohVZdUPhTBSWXBRbVVjdUxNYraPfFBQByOQf1h+Qr6KvtK9+r8ivAOqvDC9OJQa/KL86v0y/Xi9ogCNWvQ6SmhykX1f1Q7UejLTapCSYVvUjV6q8JBekJNjMJI/UJFTW3CQcVVVT4dQErFSq3VRUrQRU1SME3AS/tVMVE4gcNFJTDZMabVPdU+NSVbOrUtUjM3RSrQbeQvhRlQRcNGuKUdW0UdUDHFEVpNVQbQRQLWRQVVMxUFYVE/hPvTRPbcRPbQQtTkUTRU4FNE09xISVVnyUiEzFNEx9JEsVE21YFJT3St1Tk0rVJNVKHbRJrZODJESQSdZFE+VJ3VNTBNTUSgINkzq8Ry5tVlVmT3hLfk8AkN+iT7Tf3k/YT/pP/N8GXQBWTR5fWF9C72Tvbl/YX9JfAJTvju8wb+Lv9O8G/xj/+n8ALP8e/0j/av90/4b/cP+a/wC0/67/4P/y/xQP9v8IDzIPAFwPRg+AD1IPlA9WD7j/0g8AtA/GD7APIh8MHzYfSB9aHwBsH34fAB+KH7Qfvh+wH8ofwPwfBi8wL0IvVC9uwpxLahVDPnyUKLw0KE4VNNasxC5QrZOjdDQYUVrdI4xsNAFSZTN2TMS16EzEeCTE6lMVQ161VF3j0QTERFXdlFWyXQMnrLfO4iNXXeORbVdtw/xXNdNkWPUz28pYFUMeWW2zKVmqtbMHPKTFJKSHJKRHNVht0wUkpNdXpTS8rxS+rR7CwhQ0wYw/3qWmPwDAr9Kv5D8GTyC7Hr8oT0JPUFxPbr1utbayt/Q0kJw01VIcpA9kRMsMpIlWtvUjRlY9owVWjSO6tty0fFUdw0JVjSMK2OS06yCOIppUHcNiVGw9NATE5FMdo69TtbOrd1P1M0AUxAgcxNK2NMSbUs3jY1Idox9tUrWz51H1M7BRDaSqrJRDrCQMdMTVpJSerVCNI1pQHcMinJTaVqzEbk9VQ/2MlI+0xGslTm20TV0DN00do1vPTLWzZ0xlNExtJmg+1TbVXgNKpZP+SbWz26dJpZN+SW2zmUmynZRJXeT8xPNK5dNIACznxu3e3W7fiN+Sb6Rvvt8AyN/i3+xv/m8Y6x7vOOtO7wBg6x5/sO/C74R/jn+gf8p/ANx/7n8AjxKPJI/+HxgvKi8AXI9+j1CPSo+kj7aPkI/SjwDkj/aPIJ9yjwyfRp8YnzqfAISfjp+gn7Kf1J+2n2if+p8ADK8Wr/CfMq9Er76fcK+CrwCcrx6vwK+ir/SvBr8Yv+qvwNSvJr84u+bFPsPUxGhN1vUjpk6NtE9dQ0tQalXEUAXUUZXDqFHdxLVSFTRSnSMjU3Vjla1TdUMJVB0zfAzE71YMxF9VtXPT3EVW1VRtVs3DPlflY6hXdWNbFVjNw35YBcPiZDSrJVmVVFldQ+s0xLK1WL0kWJ0jM1jFQ/UKnDTSJDTE1D+WP8gznjUAjs+gP4rP5M/uPfY/GN8aT0A8305PSN9qT4TXfmKxFDStgcTEQlcNZFY9s7q2xER1VnVjNVZVo+e1VR3EVV3TbVWttFXaLWRUnSPDVG3Ti1S2dWNVVC3DDlS1s9imJFSgU+VkNFQy1CT61sy0w1IdM4xUVEdStqWzEFKNI9pRBcOipqwkbFGttg5jUEUzx8VQndRQnbYmw5xUuk+2TVNPT31j4U61s3htTm3TC07lY4hNvbStTW1zsUyls1DcVOfNS0Uzh0u9tFy0ukq2fWNBSnVj5UnFQ5U0HGeOIqo0ZBFKtVQ89AUP/ORddH9eb3Brdm+IbwCi/8xvxv/ob+r/3P8ODV5/AFh/Mg88D1b/eH+qf4wPng8AwA/SD+QP9g8IHxofLB9GvwBAv2IfdB9WH4Afkh9Uv74fALAfuh8EL/4fEC8iLzwv9h8ASC9yL2QvJi+AL7ov3C/OLwDwLwI/JD8ePzg/Kj9UP34/AGg/ej/kL7Y/yD/aP/w/nj/A6D/6P0RPHk/gI25Sg0tqrdPe9OTn5FTlTRX0VU41xE/dVFDVQ9yktJtQUZWzxlEF5FzkyrJE5DwUV7YCI1TdI5e1VFVTB+zUelX1RFYqZVRWBQPozNRXfMde0m0tXMSWWN0j91jFU9spWY3zEVktw95Y2rUDozTEYlilsyBYCoVEV23jzKzPDtXOzc7FAK5d5s/QXwrf7F8O3xhvKm+AVN9u32Bvcm+E13Zl3iKnqpTUcQxkMHxU7BRUqGq81FXM1BfM1NdVdWNrm1WN9FWVsyZV7bZWlrK2VKVkVAUDOAR0awFUJUPK5ESTU3Vj21tTHfMlUy3D7lK2dbOpUgXDclIlQzqtUrUDA1JNY83ERJVVUS3DXrS0KHTk5JTkbauc5HVQTWM9UB3zqwVQHeRP5dRPvUROWp10Tn3D1E1t5E1lw9sDTXWzmUxlAzFM0nVjy9T37rNKLfOKSlp1YysMhMpJ9eRJdUQwLPQjgK6zPPTPSlV01PcA3i1u/4j/io+s/66PuP/SjwBsjw4PCJ8SkTYPSAsenWYPAGCfYg+0D64PoJ/iL8yf3p8A8J8CrxSvJq9gT0KvVK82rwBorzpPpK9Wr7ivkq/cr86vAPivEr8cvza/SL9Sv3S/br8AsK+Cv7S/zr/Iv9q/7L/+vwAQzzLPTM9mz5C/Us+Mz17PALDPms+8z2a/0M/qzxzf9s9kEN9S30v91HxEPkz1g60olEQlToVDJ6zkD4qE5Iek5PqsRHPgFnNSljVTdlIVVFItdlbi0MVTdeNE/Gd+c+xktlUsjdQUVJhW9URXlXSkZLXhfGRLZFSyWNVDHBFZRVamc0xU0TRXxmNcVBsTWEXz31e9RLxflu8AqFuGVbZfoO/qX+TvBm8wbwAq/0RvTm9g/3L/hP+O9V7SrZqkZGFXDZMepPTalgxUiVb900gc5RRUyNb0ZI9VtXNU/EQaVbZ9k+FU1UOcVLVzZNVUFYRUxWP13ES/U6wlhOTUUFP1gxjs1NRtUtVznFL9w2dSrWS21NT4UbVDwFFd04ptUYVTUlF9Qw5R9YNV2Kx1UPWEUO10UP3TW/hP9YOIT0XkTyV0tU6N1E7VQ7xN7fRNWg2D6oxEhUxF5EzFY7G1XNRTgH5y2Er9xEqWfZMRSv3TuCyHblKQVUmVREkNVErVQ/wUhAFLFJeunW6PgI+SH6Qfvo8A2I/aH/SP/h8Yn0KZRp9AnwCCn3SfVi+In7KZji+wnwLfANwv7i+Yn8ovJD82P1jfQj8APN9eP3A/gj+kP74/cM/SPwCsP94/8D8iTzRPRk9QT2JPAIxPBk+YT7JPpE+OT8BP+k8ADF8eXzBfSl/cT2ZfeF+SXwA8X6ZfyF/CX9xf3l8Yb/JfICxvNm8gbyppRnK5rCXsBK1l3HRjTs3TZrwELNakBKFQTWMXhHSkUZZV8x1SDSOOXHU0dHVtU0Vj6lPVc1xUFfNb0FTl819VXeRV5dNbQFZ9I7FWFfMgtPSzjletBLzkYljl0+C2POQiWYXTHlm1c/RZWFX0RHSAWBXzQER0LQB0dNBXtXPE/O++7QCmf8Dv0u/Ufxb/EP8y/yyPgE7/kPtOj3CPgo+Uh74StbQsdw4iTmSEDVf1E7i2HOR3VoUTNVYdBFW25QO6VYXTflVNY0dtVUXjDFVV48VUZYOtjfTUVlRVdFTV1FNarROxPAR4U30jQfRk0/xSBZRcBJBkBFhStuXTIFLF8+lRHXRR1o2De1FNYzdsBABRVi0Dx1DFBFDd1FCV1C1QhdPeTw0kTz0U1ATbfE6NgwtOrROhTVqFlE3l889MLQNn7AStBfSUh0vNZEsVhEraRWNaHKT6ST3jokm07YQ0pJ5EFBlKDQOUCiQUGAwUWBQ/bh2GH5CvAKKvvB/GH9iv8h90Hw4vOC8ASiluLW4veC+qL4S/ri9QbwC6v8y/3r/wvwLPFM8mzzjPAErPXM9Gb2jPCm+Uz6bPkM8A0s/kz3bPuM/6zyzfNt9Q3wBK32Tfft9g36rflN9ub8jfANrf7N/u3wDvGu9E717vWO8Aeu+E757vsO8q78zvvu/Y74Dq7xz/Hv8o/xr/XPcWgoBpS7WUHLSu7ASlTaVjbaakZKZPXfNKUG0E2VB9BqZixlH1YzxStgVzr1ItEyNTfcOXDVNVowhUzZT89AOQ7oVaFoLwFARgVg10VhWzaz5XXfOqpIQVWFWja5hYZQRYRRMpWb0ErVllg+1YpYRYLRNzWnQEM1QE6Vf1Y8zEdwD2fZZ/mAuWD9gP6g9Ejw4fQCAfMh+Uj0YfaB96H1eFZKiMH97z/ASA/ARANATq1VYNs6jchGXUhCVWZlWj6FU1BAx0cVWlY202DHTxVFWjuFRts2uBVAWjRxQkEVTlg23aPJShU/2DbFMFo2snU1Vz7lyUuFIVJLZslElSLaMSUv2D3LTEZx4DUeWDKlGls/O1UF3zupyUg1D1Y0xsvGW0lL5PVaM4T+WDW8pOVXNeTt2ETfVj24xNraMhTQWTtUyWRXNQTKWz02y31pNLtuWDqkqFo0VK5YPq2kSkmSykgkmFo8VJKsUkSn3Dtyw0Kqynfs0AprUOtYavmD+yr7w/zq/gPwDyrwRPFk8oT0K/TE9eT3C/AIJPdD9+z3A/qk/ET9ZPAF8AEl8kX2b/QP9a/1Rfdl+IXwA6X5xfnl9YX8Jf7F/2XwhvABpvRG+mXzhv8l+Mb35vmG8Aqm/Eb9ZvyF9ib/xvHn/4bwDyb0x/Xn9wf4J/lH8Wf7B/AEp/7H++fwCPKo88j06PCI9aIo9LdQODSy2j4pT3Ks4TTR00TpWET/00tJUivPRQzP/e9XZCISyXTpJlJSwkmgQHriJ8VS1DW+5VdUNhVgU0Vh2kzVdVo8hXfQauIpxYtl0T/VgtQy5ZvfMgtVntk+9sBKVY/RNmBVgtoyKED84NXhXuDwATAnZCwbyf3p8AH7Kf/J8mrwBAH4IfVB+GH5gfiqGGr6CjlJ7zrBRvFKQwxB8eImdlVsVzJ+QXrhKfVe1DA2NVjSQELxYlZiMkJw4CAc7s99YjRCcWA1QvZiXGci0H3PTPUR0jl4QvliW2riK8UI0zhVCtM0GVUFUDCcT0osQnLkLOqNQv5iUWM03FtEwNgzolTMVz14xHrhIPlPUsNNtKSvXz2Em985BJsh0jh0Q3D4I0SnVDsQBcP95P8EMuRY4/oM+6P9Q/ANbP+D8ySfbPGN8q2WZPeEsAPt9I34pPjN/Gf3jPot/U3wDm3/jfCu8c7y7vQO9S72TvAHaPEI/yf4Tvlu+o77rv3O8Abu8A/xr/NP/m7zj/av9U/wAu/5j/iv+s/77/gP/K/xQPAP7/KA/a/0wPNg9gD4oPdA8Apg+4D1IPxA/uD+APCh8kH2A2H0gfWh9kH1aii0utI9MMTC00pITo9LQrT9IVoxCstxYS+qwkbFG2RZPjUQ3TWFIVE8ptUq0jXFM9w9BTPTNrQlR9I7QUtChVNTRtVRUTClZVo3tWvbRWtKR1V8XT42ykTXSUm7VYNbMOWV2W9iIVWmwk1XyUllhNs1d0lCsVWK3D4cykysyfri8AGKOendYv6C/6LzyvDj8wPwBCr2SvVq94P4o/pK+epRYSrZq8pF9XJdMezKTaqtSkmNykV+SkFzSUylb0pI9VVcNUFJQcJJSt4QyUrFTF1FTdhFS2TbP3U+WDv1Pto4i2/BRQUxUTGlNFJFK2ZTOtUtWDdlLFpFJWrYP6UZ2UURUTioRE21JRDZMcUf2D5VCsnYTMFGpQRZRQ7aP4ZryEiE+dRNS0rk6Vw9tFTg2T3E3to1hNbB2UrBSITK3DIUxlNK1LZTNdSw2T/DTEmC1KNbMeSq3DwUTHPsValiNJxdNTSn20SgXEACzXtt/I0+7Nls+4z8JfzM8A5l8Q3wpvHG8u32jfUt+U3wB2b4hvmt+sb77dpm/Ab9pvAAR/7m8Qfzp/TH9ef3B/Ih8AhB/WD7B/qn/Ef8Z/0H/qfwAUjyaPCI96H0yPZo94j2KPALSPno+Qj9KP5I+2jyCfyo8APJ8un0Cfcp+En06fmJ+qnwC8n46fyJ/anwSvFq8orzqvEEyvZq/wmx5CnISkC8DWUqslTf1UTn0jZtRELJVQZWOhrLQVjEf+Mv+2hERyUiVzA1NtI3VqVETqRLVUJTPQVD3D20BVBSOyVSVzI1ZqXcRWJTMgzDSOV31EWswkYoQkx1idRFmtpK1ZfSP2WCU0WD3DgK1YZWNBWAUjAnwk1gVXfSPGzC+mJc4lxr2mLQCmJaYvAM8KPxw/Pj9Iz2o/UFzPfs+Qz6I/V0VTt0S31E5DxDQPpMTL5DSHVtotU0jkNPdVJVO8VVYNs35V3ZNH/MQMBESb1FQtY55UvaQctCC1VK0UU61TsVP9U3hWXERDUxXUUx3UUg2zU55S5RY201I1I+ncFFOzUS0kpERF5KQP5BRb2FAlc5NQHVRQ3ZNbJ1ANs95PZWRPpVNbBU/dk5dO/VMo5ETbpU0lUzxN3ZPXTGrlo2+sFAispKVLvUOtQ6xU4Ur9VEq9QwO2ZFSvSb1Dg0lt1EmqzRRJ3ZRK3ZP3LFRYACR/3pUuZZ5dpl+4X7Lp1l8A8F8Cb/zvHv9Aazb/QG9i/wBkb2ZvmP/Sbxx/3p/g//L/AMz/Fg8oDzoPTA9eD/Cfcg8AfA+eD4APug/UD74PyA+aDwAMHw4fOB9an2wfLh8AH1ofALQffh/AH8of7B8OL/gfIi8ALC82L0gvYi98L2YvkC+KLwDML7Yv6C+aLxw/ri8oP0I/QFQ/Xj84P4oxtsMs9K4EVGuoTW1Dprykpk+dw1tLUIWzwFCVszKMRK2qjEQ6UkXkUo3zIbVT5dRTtcMJVCVTfM1UdcPtVLXk/MTsVbYl815WtePRViXzPslX5TS8xBeEt5ay4lhWncMrWTVUWR1EWK3jtbWctHaERDVY/aP1Aqy00qy/Fs32vda/wE/qTwA0zy7PUM9CX1Rfns94X4pfUJxfrs32MyxUgCxUQGRU2/1WhTO6Vv2jZVZ8xdTsxOhVQM3MB2BbrFW143FV7cM4BNTb/lT9o8VUjfOBVNpVQ0csZBFUTbPaU2qN06Nc1Gxk1DRTBWO1/HTUuPw0gVLNNFK2xbMSUi1D3FEd06RtUQ2zblGVEzdRteOr8VAFY7zUpIXM1E7axNQX3DTCTw0DU0+qPdRODbROnURNBWOMqU2tprbDTB3TVAzk701LpVOLS9XErDVKTbNtSkTk70m1w5lJxbMzgklF5v6iFUo1tDx0AypLvdQMDw4Flu+w79rvAMx/5u/wf/rvFI8mjziPWv8ATI+m/4j7bo+gj4p/jD/GjwDoj/qP3I8enzCfQp+EP1afAHCfap+En36fsJ96P8Sftp8A+J8Kr9yfLq8gr0qvZK9urwCAr6qvnK+er9CvWq/sr/avAAi/6q9Mvy6/WL9yv4S/jr8AoL9iv8S/3r8Az+q/HM8Oz0BIz1rPLM9mz9C7TuNLzdQtS0Vjqky1c6G8Ny5SW6BPVUNnUM2z2sRl1pRkxFENczl8ZKtSWi1TIFTUk1MFdFTl1IY0ZAdVTdQUZANgplJbLVZlU81WRWM6rEdmUtUtjESWjET2nEQlWVpldFkls+dYLVOwXERtYFxEIFgNc+lXBWMDzFftxPxPrkXO3+Df8tkABl8Q7xJfJF9WX1jvau9kX6CO76Dvsl/EVy5yb0TkMIas1OxWtTTsX/5V5jNVZhWTY1V1dAxk8VT9U7G4LG8+bd5ylVPtZFPKVUMnXPTubG8OcklS2u3DFPQ0z1H145VRtkXjYFH9UyhRFZPzYtzEurxvJtPcNKJPFWTFT0Vjyuxv/mW2ciFNtvXznkz14zVMFZPTxKyHruILtMU8d0Zi6kna/WRJVUOHSa1zxUkIFWRsd8YyJrR3Fp2ef+B7ALZ9vn/YD+p//A8OjyAfMh8AZI9WH2CPmomWj5gfqh/UvwC+H9Ab1h8ALxIvJC82L0gvAFovbC9+LyjPmi+0L6YvyC8Aks/kL/4v8C8aPzw/Nj8oPwBqP3Q/Tj/AL4I/rD/OP+A/ALI/9D+2PwhPQk9MT15PcE8Agk+cT75PkE+6T/RP5k8YXwAqXwxfDl84X1pfdF+OXSZ1tgZiDEwl0+dMtQPltU1l9E+F4w1Q9RODWsxk97RkbFFNY+OUZNNUUu30fGRbZGTMU7ZV00JU7cO0VH0EVbYl05dVpdMJVqXTeaVWJdRX9RTU5N+05EttWFXTsliNYwxZpdNrKVnFAxGEZNFY7cNblFilw1NYRfRYheML3VcF88hU3EPoJu3+1QC+3fZvCH8q7yR/Pn9Qf4rvwFx/ru+Yf7rvrH/WQppXVMUENHQg1HTa7OSYTGRtV/zkF1bVQ8pVhXOzjVX9VAz0GlWNE+GtVHVjrFT1FFQFAzy1VP30U11jv1MF84hNU5XTUFMlhAzU4/zHatdCdATUMHT0+FGV09vAUdVDilFV01JRWnVjHJz05VA9E67cxNtqUI0TMVAF8/hPVhUTiE+1hE/FhE61A1tFTgXz2E39VE1NBLVM5YRMhXMdTMXkS6z9VNxE90oN1Eql0xnVSoV0SaXESZXTkEm2xQPhSTVDV0rtw9QFStVDOgwXNk2eD7APwg8AzA/mDwgfCq9EHx6vQK9KHwBcr2Ydrh1+r7Af8h/kH86vAOCvAr8Uvya/OL9Kv1y/br8A4E/aT3xflr+Qv9K/tL/uvwAAz7K/HM/Gv0jPIs9cz17PAGjPes/Ez67PmM+qzwTf5s8AGN/yzzzfRt8I31rfdN+W3wCw38Lf1N/e3+jf+t8U7xbvgEDvKu9c727vgO9K4XZinGqc5DrEVCXMVGdOLWNVZuyELNSEoeRUF6SHYoZy/fxUi4D2ogNTHQOrdVM1o+gUZFxE9NFtVGWDQFVlg7BVDQRFVjVzsEz063BOoo60ZNv4V2WDYFgdA8VYVtXzF1nF5FklY/SsZKu9WGWDgKRkQZz0AC1YLWPWVy1jxuRnNnUA7mW+Zd7/8P/qbxQPJg84fwAyf1wPbg+If3p5pn+wD8IJou6StVz3ZoOcBA3EBMu2TGSHVgWTSFZNhFXeBWO6VUAf7pF+VVL9hFV1ZByE1DSEnCRk22RUHRMeVPXD51Na1ZOxHPR4U6X0U3Vk1VN9lFLtU5yUhFhStmWDIFK9c+lRpaOxtVG9A3u8hEVRtVRRWjWj2NxUk1ANZFDF5LVQHRPe9IRuT9WTAdlPRZT8hCVO1ZOhTbb1wzdNXWPPTL0Da1bEVAVMtexLBZRKVQPbYEodE/5JzVOnSZptY4JkJKJJVSZGY0oWdWP8SgWTWFSn7q2mnwjAn9qRngJdxC/mn/ifCj8ANK8uP0A/Uj+cr2atjq+orwCqP7w/7q/4z/I/BE/ePyhPADpPTE9eT3BPgk+c745PmO8Aqk/ET+ZPyE+6Twxf9k8oXwBKXxxfVl+Q73pfrF+2X9BPAJJf5F/+X/BfGm8sby5vQG8AYm+Eb2ZvoG+yb9Rvfm/QbwD6b8RvHn8Afzp/VH/mb1B/mGp/pHcumnRMDSZuI060bSTkhEjkFL5QZYMwtVHV46asFBtSnQOtaoyEIHSEk1yECFQVE6t6VJ0D7TSEXRwUztVV1SRWHSRWhSM8V7YlM6hXHUMTWIUjfGac9OBYhfYWEhpZvQOr61hN9Fhdk3Ok9DFapITzVATQV43zxDQPAFYFBg0ODcb/EA8in1QPRp8AWJ9qn8QPjp+gn7KfxJe+c1VXHSOvPJSAPJRAfJRr/VYlM7j8BHdWhfS2BBToVVVzqlUdI281VdXjNhwU/lR19DSEW41UffNHVD2TECyErdpsFKFTFRNqfBQ0ViT0/FJ19FKdM4GcFFtJUm0jElKFI9wE9FukUR0TblEVJFGt9Fr05LrcFIVQJfNM3BTZFex1/BRTT70j5U7WRSN4Tg0UTSUziE2aRfRNFfO1TOUEJCTraUv9BNwkIfQkpUolFLZUtOVJFfOVSaWDg7VJjfO0fCQZSh2ESgIVEyrcJ84/qCv2Ld4t1r8A6C/6LwzPHs8oP0LPVM9uPwB4z4rJvj+oz7rPzM8OT+DPAALfFN8m3/DPMt9c327foH8Aet+k36Z/wN+Sf+zf3t/I3wDy3wTvNu9I72LvbO9+7zDvAIrvtO+Gf9Dv6u/8757vEP8AQv80/17/cP8y/4T/nv+Q/wCq/8T/Rv+4//L/FA8WDygPoDoPbA9eD1APig9L5RRLghUTqsx3/nPcf+59xoNRQn0jOQyPHo8wg5aDVGUUhVWFI+xMj16PcIsm4velWF0jJ4yPbiKyrIRxBKyP3qLMBJ82nRaVBpXmjwAYnxKfLC9unTYvcJ96n4QnQHYvwJ+yL8Qv1pXmsrEkJGWB/BRC9Jcm4qdWPaMZZQynJuLnVW0UJKd2o7VVfaRULaO2VFXDfmxMp54iDVQFs9hTXSNroFM1xFPlszFTVcNr7lLFs7UcFIBSTaQtUvVzEFJdpFHVdMyk22pRBbMoUd2T71Bq/ZRQjaRQlQNKUKWDbRPkNLpP3ZNPTy2jW8ZOlQNaToU0TdWkrU1NExxNlcOxNLRLJUw9s+csx06iB0y35rJpQVy39nKQfLR5Sc0EVnS0NEotREotoyaUvwA+3TbFxr/QT+q/9E8GzxhfADrPPF9OX2jLZs9wX4rPlM8Atl/IX0rf3F/2X+BfIm80bwBGb1hvam98b45vcA+qb7xvAJ5vkA/Kb/xvDn/4b7IPNH8ALn9of1p/hH+mf4h/mn/UfwDef1B/Go/sfyaPUI8yj2yPAD6PmI+Cj6yPjo/Ij9KP9I8Abo/gjxqfTJ+ejzCfQp+En1h+n5CTxiKLS32jDDxFqUz9pBS06OQE4vSkg9lQhRTcpGxRXSPgUWrFQ1WsNMqkpDxTLTPLr1P1JFR1tDykJFUqZbRVTURWdURW5ZQENGtXVy0z32wUSFhdI22wfBQMWQ0TKVnlQ9sRWf0D4FgVY6NYmiWzVbQUEVh1pgayyAAkLxYv2K/yrwy/Jr9gK14vAFi/ar+cL54voL+yv9Qvvr20BjPkJGFMtCBXjZPaVmSkmFZVM1cENBdkpLXYVBSdNDRUVY2TGm1VrVPhVE0TrFQVZNVUxRM8PKQEXMTMU1ZVM4dT/QNQdDQYJBTb41K9s6tSBRN0UqpdxFJNkwekNMC8NIrWtDRSUSVEUQ0z5VDaVVOu/JR3UC0zP1BaZTP47ASITyVET93E1U5dRE5lNE39A3BN1E1EHEVMJURMDTO1S2w1xNRU80otM49KvbMtK1zUz0ntM4NsR2ZFKm6jSmU0So2TOiRXzl0AVlW+T+BP6k/03wZfIF8qXwA8707vYF+KX3zvzl2eX5jvAMrvlJ/W7+jv+u8k/zb/SP8AWv9s/37/kP+i/7T/pp+InwC6/8z/9v9wn9r/PA/u/yAPAFoPdA+GD0gPmg/MD74P4A8A8g8EHw4fIB/aD1QfNh9gHwByH6Qffh+oH7ofzB/WHwgvAOIfLC8eLzAvai9ULz4vkC+0eikmopy0JDpM5dMhtU3dJE7tMyNPlSMqytw0ofyUF7zHLjL/UaydxiYS51KVo1l0NOi1U23DXFw0zVSlM0BtVbUzslUd8yNWzdNblVa1owVXXeOOzKTb+Fe1M2JYVaPHWDZ9QxpZVaMnWW00nKSr0ViFM4K8pEGspAMNWAVD1lcFRBy/Fr2GMgHC/DfeNd4/IE8yT3y/Vk8AaE96T9y/jr+YT8JP1LfWvapGQpCENFJ0pA/MRMuWFMSHVs0zRmw1bKTHtVVtw3xUNEJV1bMJtkTE0VSVM5pUhTRUWpWkVHXT81OtQ610xFt3U0VDQFMd0wg0pG3SlMSbUh3zY1Jd47MuUtWUDKSwUV2kUdZ100NRxUML1MTVUNtAHw7hnlBVo2dQ2oUzIvyU10+VM2pP1q1D/U5d1E7N0yVOTNW0JNRQTW3U1JRn3CSrAUyVI5qcJDdM1NTVSiUUSr2kSoUzokksXaR8ZJlJtaP1jNRrYARW1cZCS2TnDv2+39Df4m8ADO8O7yjvMu/Eb17vYH9q7wCE77bv0O+6f8x/Fv8Q+wb/AACPIo80j0aPWI9qj3yPjo8AoC+6L7SPvo/Qj7KPBJ9OLwAYnyqfPJ/uj2Cfip98n6afAICfcp/Un8af0J8Cr/SfFq8ASK8qr1yvdq9or4KvrK/OrwCor7qv9K/Gr+Cvoo80vy6/gGC/Or98v36/kL+6sd5DS1Yd03hMTXRNTXROdWTW/MRIULXEUB0zNFG2zTOmUa1DHVKlc5GtUtVjBVM9s5eMVVSazSN8RDTtVO1kXDTTbVUdM0RWddOzVm1z2z5XtbOqV9VjFVjabXN+tDTiWKUzJVlaHWRZtbP6WNVjtcw0q3ZYddMznMT1/DTSBVcdM8Q8T+Y/EEsWTf41AO7PQE+CST7fgE9638xPht+gyE/C3+RP3kUGUq9k1IBaZNRArNT9Vk1zuBRUs3dWDcRsxPNVTXOoNVUFU29kxDRVrcRsVNvDVMXTi1TVY1VUVrWzGlTds9iEVKA0NFtoU+1jMVOtxFJV5LVSzSOMLMRVUi1jEM1SlTPaUXVkDDRqUdbVYzVR5VP+7FTHUNbtY5FQpWRQzVMTULa1s7pPBVNPT+1j4bVO3bROjTMHTq3TnW1NzSMcTaVzsUylZDY8ZOdLzVODSx3EtLSbukq1s1pKFfSMZJVlSbU0SfXUjGQVShVkCpz0D9y0WBSPvm0OfeZvAPBvCn8UfyYPUH9KD1wPln8AkH+KCWYFFoV+D6gLzg+4/wDiD+wPPr8oHzofDB9GH3AfAIIflB+2v7gfyh+sH66/2B8A+h8ULyYvMC/iH2QvBi9oLwBSL6Qvhi/IL9ov7C9+Lwg/ALovRD8mPyA/aj90PzY/gD8Aqj+0P+Y/yD/aPxRP/j8YTwBKT1RPBk9wT5JPpE/uPVb1tuZS3ktVU6pM3fPlmU3tRPS04k/tVr5C2qoExFAUxMbEVDm85MrWrFQ+U/XUU10TI1SyNcRUJfRM5HpVpePsWVXFVBTk6FbtM1fcx9qu0i28xJZY7TP3WLbl4ydZ9fMRWWUD3rVY9fOhlMRiWC1jID6kVOdXQM3M31Ek3wDuXyDb5lUO3/jPKm+k305vAHBvgm/M36ZvuG/Kb+Tf1mVaFgKl9NRvV2UDLnzEreoU5KhWffNlfFQXZhTk2FUt9FzEY1Xds2soVfXz8XTkuFT91LZs5DpUZcMEVN1UUzbd85VT3eNeU6VUjHSr7lIV5FK9xFLdUzxtUu0zB1Kl889RffRtUWVjYFG94ypRVXStUGUDrlDtNFCl8z9m5OQHUPW2duI4Ty1U2U6NdBz02E3NU3BN1sXDA00t9Ex98zVMmMV0nAfWYgtLnfbWYiu2nPTPSd1TjEnVU4dVSS1USRWESu0zt2z0ATo0B14dZgU+Bdb/8P/6/wAMnx4PMJ86D1SfTp+gD8r5ALYNtg2uDdYP+A/yP+Sf7g8ACK8yrxSvPq9or3qvjK+erwAwT4pP1K/Gr+iv0q/8r/6vABC/Kr88v16/cL+Cv0y/lr8AuL/Sv+S/9r8IzxrPxL+evwBIz1LPdM+Gz5DPos+8z77PAPDPys/kzwbf2M8i30zfbt9AWN8a34zfpt9A2/7TS91TWwxMvePqTHVUTXWTK+5O7URPzeRQ3UQMhFtSUYUD4VF9VFKN07QzWFais4R0JVRtk5itVKXjDFXVY5s8dA21VpVjfXTk7VZt9FfarfPIPGQxWI3TmljW3eMOWXWEWVWjE1m2zVPgWFWjo1h1c2QWxFQiWG1T6YzsQ2hebQA2b/hfKv88/4ZvYG9a/4T/ANZvoPOW/Zb/0P/qb/RvBn8KGHiYJHRVLH8+fd5zVHcS5kNUVaR8dDx0f4Z13lLZXJR3VqLjUtXzq1ISfQN0tHcekgXEf9Z1XuIFHNQE5ex//n8Qi/YDBORBRSyPPo2W41SHPlJPbISh73yEc4+NhtZDSeWDxVVJfVRKNRRKbfNARJcAFr2mldaN9o/4HwKfHC8+nwBAL3KfZJ9eL5iblp/In8KZAKYv2J8ir/Qv7i9IryI/RD8ANj9oP3o/jD+eP7A/wj/E3wDWP+g/+j8ET8bfOE8yT1RPAB5PYE+ST5xPtk/IT7JP9E8A5k8IX/JPHF9GX0Bfgt9sXwB+X2hfol/MX8Zf4F+6X/xfAPZfCG86b0xvDm9ob3pvjG/Qtm8gb9JRXuKczGQ6TGpN5E1N5E49gyNPbeS1UF0zg/wE91DNY4rNUW0T/1G1Bs5S51Ki3eNZlASLAA6CQnwEtG1UPRNAVRUTslVN5Jo0BJcsBAVXXTQMBN9tV3UjSFiNE8dYHYOrGllN5FktdFiFBFi2bfOQWA0jUVjFIxG3WEBm5nHWV30DxAgU/271HuLCDI/u5SaP+H8ASo9cj2b/iP+Sj7z/ro3G/5DYj+r//Iee41cNJBQEHrb8hMtW3eOJVjUTSGlWDRSE5MpEBI1VfQOrVFXNYxpUlNRc5Jy2fARkVM2DLVQtA/W1U20Tv5wEh1M9E1ClU13kU2WUvAScxARlbVJ9gzBSdSP4UT0Ta8BRdSOI1ARFUeXUtizk11B9g6BQdSRQWpXkUDUT+E/dlE8NI9sBT10zk051IyhOll3jvE1VlE3t1iYihWFM5QRcpOtgzlI3S60Wss5TSt10rBS4SRUTgm1JPROQSaXj/knd4xV5fKT3fBRLhCcOPW4tAOYf+K8SLxy/Ri9Av1IvZL8Adr+gL9IvlC/mL7gv2i/0vwBOPwDP0l88z07PYM9yzyTPAJbPqM8qb7zPzs/wz+LPBN8A9s+wbyrfTN++b1Dfct+M3wB236jf2t+0387f+N8i7xTvADbvKO9S72zvfu+Q75rvtO8Axu8I7+Lv/O/+7zD/Cv9E/4D272j/Wv+M/37/iP+y/0us9YR0pHhMXbRNhQNsLU7lc2ZPpZMs/Jc+EtswUeVzplHdgxtStn2zjlKNwwNT5ZN1aVM9dJQFVN2D61RtE1tfVQ2z0VVldFaVs2uxVn2DIByUjlcVpG1XpZN8WD0T4FgVE9siWaWjHll1k/RYtM2ErASAzHRAWEUT8wJ8hNDsd36FLo0OjyAfIokA/g0mFV6PaI+aiXYfmB/Kj1C8j96P4B/yH1c9k7eMFFWQLBRSzBT9RJS6hHRrdVZ1kzSEdPVVjaTVVbWTfGx0QlyU+lTaBXPDZASLVI3DU1SsXZRcdORTzROtlJR3rVMNszFTZSRSbSRS2qWTjLyUVVKVcx9Stj2T51GNE7BRtfNq1jR0NFGlpFDlk8VQNpVzj1BNo1pQtQQcdGvXT5VzTySk4U41dLVOPZROzROdTY3DM7VNJZRMBXNjTJWj4lVLBXOD7PQZ3PS6tKTTV0plJJSkoqSkfkk2lXOvSeWTFUoFNLQ0BQ90pFiMz9avYLMGvwBPABq/JE9Ov0hPYr9sT35PiL8A6rmeT9i/or/kTx7PGM+SzwAUX77/UF9iX3Rfhl+YX6pfALxftv/Q/9pf9F/+XxBvIm8APG9Ob+hfam+Eb3ZvoG+ybwDEbz7/oP8KfyR/Fn84fxJ/AEx/Xn/ob3p/pH+uf5B/un8A7H/ef9h/Io80j0aPCI8Sj8B8j2aPoI+yj5SPjhKAS2qlo96URK5UpKVNLQSVTpU0T+UkUPWEJARQaiwExuQkOswkr1KVs20hVASXU+2jJVRdQ8uYVO3zCVQnjkLuVVaVs2FWPVPTjARAnAStyDwUMVi1g5qslPplWPUTK7wHzhLtWO2jq7VYRaNktAVY7fPpBVcFA8xUH4YdBh2OFTYfAGgfch9kr4YfcK+yH6yvpq/E0K/ir1ft9OyvDkKxV9pFk2+UBC5XtYPqVlpdQ6g0JGVWXZRWnZNt6GQkqlU9U2NVDTOtKnQE8VRNJFTthFRaPTNHfLQQVA0z2lyUq5VTJZNenCQnpLTutVJdQ7hMlIFS7fNJbVIdIxJSxaPNUT0zbZfcJGBRnZMoUT1Ta/NQLSRQJUOFUPWTw0xQPTQUNBuQnpI4T1YNM8pOpbRORSRNXUNriE3Fox1UxJ1MpZTFTEWTz5RHPjMsRKVK2iVDRYzE5Uk9M4dJmm00SSVDxUktxIQ0twFKZbQMR8ZP2ENeRS5FBk8ACN8aTyzfNk9Q32JPZN+G3wC4S47Vzk2u39hL3k/w30JfAATvLl8g70rvXO8W72jvku8ApO+278jvyo/c7+7vmI8S/wAc/zb/CP9S/2z/Xv8w/7L/AJz/zv+g/8L/7P8OD/j/6v8ARA9WDygPOg90D4YPqA8aDwDkD5YPwA/aDywfBh8YHyofAHQfZh9AH5IfpB++H7AbdiPNS/WTDEzVJASU5U1arbRPxaMNUH3jgxw0rfcUxGxR3dPh7CRUtVKdlFLlo1tT9ZRT1i2TQFTlk7KMJCRVWs2zmXwkCVbNs3k8tLMFV33kHLTfV33TSO1Y3SRYQH/RKAxZzL2WFtIRWY2U3JSUWLZtM1NY3dMRWMWj3QCcnEOvVa42r1irNj9Yr4KpAIaviD+aPwS/pj/or+I/9D+oBk2ukxS0YSS0Hiy02to0tJg8tFVWdRMXVjatE8pVzTONVUUkVLRtGoSU4VS9I6xUfeQtVPWTPFRFxFPNNKy0bYdkJFBTfdMYU33jreNUJKtSdSN0RJQv1ry0+FEtk8A8lIpRtuWTUlG9IxxRlSPlVVD9hFB91FCllFCdk6v4T03ET/1ET/2ETlqNxE6dk9hNRSRNZbOt6gSUhUxVxEyVI7XZS0UkNOTzSkWTj0pGlSMVSnW0pMeWIpWsxDSbwHYSV5xU2EqVlJTXAC7tdt0O3whvGt8sb1bfUG8AYt90b5bfwNve3ZZt1s/IbwDqb/xvDn8473rvRH9Wf3DvAEJ/jH+ef7B/wn/Uf7Yf4B8A8n8Ej4Yf6H86j1yPFo8gjwBqj5yPro+Qj9KP3I/Gj/CPAOKPDJ8+n0ifKp90n1afaJ8Akp+cn86fUJ+yn/yfFq/4nwAKr1yvVq9or1KvjK+er3CvWIKvzKe+IpxLpbM+ZFStJUzEaE5ls2o8VC61UKXDowTEGlGls469UR1jAVJAZk6xdrVSLWMFrLR3U70j7GqsRGCERNN0JERVnVS2bEQqVn3Dt1Z9cyO2TDSRVz3D/ldNs2aVWF0kWD3DHsQnrqL6auQkw9wkhNwkRFhVtBVYTbPWtLTGfD9WP0A/AFIxTj9QzxLPxD+Gz8g/Ck8gvM/Oz+DP8smGIrn0z5azpixEjletRKTEDQzUy9aUtIdWTbNGlCT1VbYds7pVBbN+VUVUVdS9JGRE1HxEnHQkZFRaxbRUTbPmU41Tr7REa3hT3dNBZLQMU33UtVJdI5zcRFhSZSMgtVKFI+k8JLFR7cN7VgRURVH9FFFtY9gkJKuTUFUkUA20UAWz3lY8VG5PRbRPFeRObWPbKE4dY6FNpZM3TWqNU88EJGcMJAVM/aasXuN8VNRKraNalOT6TUktM6JJZdSs5J6s5Kv+SY0kSr0j/MRUWAB8f+Zf+F8K/xz/Lm9Ab1L/AGxvdv+I/5r/vG+2b+Bv4v8A9P8GDyh/en88D04PYA9yDwCED5YPqA+6D8wPtq/Ir+IPAOwPFh8oH/IPTB8+HzgfEh8AjB+eH3Afyh/cH64fwB8CLwAkLxYvQC9aL2wvDi9wL7IvAIwvni/AL8ov/C8GPyA/ii8AVD8WP3g/Oj9kP5Y/SD/CP2jMP/atzjI6ZFRlTW3kaU61tDRULBxUoVBVM1kX7EeOUv9RJdRSNQPbA1P903VTzTPqU1bN01xUZeRUpeNCfNRttHzURFalU7NWdcNpICTXJlNXpeNiWF2zW8dYXVMaWd3UWVUz2/dYJfPBWKXjgliCtdRYXUT8v1bPYMuGQsIANFdGz1BfYl90zxbPgF+qXwCkz+7Fxl/oX/pfBN8e1Z5SLZC8RFJXZeMPPN/PMjE0VNeGtQbifFWFRsbiWwlV1fPRVG3zmHS0s1NUNbR8tORT3VOtrFy3nlJAU4WzCGy00LVSddOMVLRVUmXjH21SxUPnUZ1TsFHF5Grs1EH01Av81MVQJfNbkVBd01pQpeMiNLSz2k8dtt5S/U5l449tTsVDB07dU51NNQNrM0091Ewts2NMRbQlTM0zmoTnzjK6lOdW05ik58bjxOSZSaV2VjNKBu2zFEvV7+fvqfI+/R7/ACCPMv9E/1aPaP/66ab/mI8AooHu7db9vo8YC96PAJ8SnwAkn1Y9Lp9YP2qffJ9Wn6CfALKfxJ/Wn+A/8j/kn/6fEK8AMq9Mr4Y/YK96r4Sv3p+orwDKr9Sv5q/QrxK/HL8uvwC/AFK/RL9uv4C/uq+cv56/wL8A8r/kv66/uL8KzyzP/r9gzwByz4TPVs+Yz0rP1M/2v6DDahZjS13TqhREpU0lQ9umTp1ToE+lw0dQts3TvFDd0zBR3XOotvxkOVL9U6tSpURTaj2DlcRlVBXTelTdU23tfERfVRXT6lXdU9tdVt1TzVZ94zxX1qXDp1eVkxPMRHpYts1j4Fj90yVZ/dMVVtxE51idg670RHH0RGsxWJ1D85xU0FeVQwHERF8uXzjvQl9c727vmF8Akl+8X7bv4FveX+jv+u8M/9QWZS6CsVTkgbxEQldbQB9Ggf5WhYO4XGRbZVY9gyVW5dRVhYO1qJzUbYxENFWdw/ptVJ1Dw1Sdg35UxUPNR5T0DlQFVLxkoFOqhYRT7UMybET63GS12VKV9OxkR1LNYxBSZhXT2lGtdEREalFVZGZMRO9QTfQ0RIFQDfNrS1CdQxM0dLpPTXNbT08tg+FOnXRO9YPb8U09g4VNBUMcTVb1g7FMLQRM7WRLnUO1g4wEAyyEoUotg0HWpAThSc1jkKx0gklaTXOvxHQVSu3USgVTASYsh+Z/+HuGhQ6PIB86jwBEH2aPaB+Kj3wfnh+wj9qJAM4f+I/yH+QfFi+Yn5KfTC8ANi9IL4IvlC+mL7gvyi/cLwDuL/DPos8UPy4/GD8KP1Q/AGY/gD+SP6Q/Rj/4L9I/tD8A7j8ATyJPNE9OT/jP2j90TwCGT2BPck+kT7ZP0E/iTwRfACZfIF9CX2RfDl9wX4pffF9Apl/AX7Jf1F+OBUby3qwUKa4c3ybTT5UUUBVkLHRbUlGt88ZRPdM85GRbr1KNAyNT7VOXbNSzJVR1ZHzUClU903y1VaXj8JxkYFYtE9HNVqUTPldVZKTkMFi23XOYWJUT+Fgl8ylVWW0EWYXUWNX0WH3zs2RYLXTcZOlXPdPMAETnlu8w70rhpuVW5VZ9fu8AqO8qf4R/rn/I7xL/zH/2f2AY/yrxBo3GAzSEb1elEysuV+VT6kz0qFT37lJZJ2T35lKqVXUjY5TU2ypVLRPxVHXTuFRSnXOAnPcOIhF81Np0Z9ZG8l5TnfMnxITuUmpN9FI19FIl80lSPeNtEmRkz1HV05VRpWRWTNQoUXUj8zwFUHUjrYNEZE5QnfMHTGSibU910zhPFdPKTsWEbU7V0/VNFXOMTS0T2yFNRfOeTNXTNUxSdSPTDCcGggsU1UpFE61FrJTlSW2USZ3zhxVJVZRJTZRKdQTcB57TACQvBh8YHyKvTB9OH3Afaq8ArB+Or6CvsqneHwgrvq0eLwAAvxK/bC92LzC/Qr9sv36/AJC/or+0v8a/+F/qX+S//r8AEM8iz0TP3l9Qz2rPfM9ezwCgz7LPxM/Wz4jPal8E3x7fABDfOt9U32bfeN+K35zfpt8AuN/C39Tf7t+g3xrvLO8+7wBQ72LvdO9+75DvAu+0757vWODv4tkGgotLFXMMhAVWJGTlTc2ET+1zDSyXsNZjPAQLAO6i4VFFo1Va9PTK7IRZUxV0U7UDa0BUDQO0rPQmVaWDtZec9AdchHVWtQMAbDyH/uLaV93TR1gdZNVYPZRZzYRZFWMOWWytZPxklFiNA1NYXbMrE1hFA99MhMpEf2Z1AD59Rg8oC1YPcH+KD4x/vn8AwA/SD+R/Bo8IHxofHIf+4pOaVy2kRIQexPVUhJi1VqWDV2SEF1YdBFXW9QONVb1jVnSEGlVaXfRU5WOsVF20VP3jqzpUZZRTPYO/zISHVoT0UFONFFNd9FIdE5urUv1jdFLFZNyE+G1RhfPAUX2jiFFNZkzmYwSU5VAdZFT1UA1jazNQzWP4PGSIT+VktU8dZE4to0FOzWPYrU39Y1RNpZPqJGSFlUzlZEwdhEt1JFS0821KPYOPSoWTFUqVhDVJDWRJhfOQSbWW3tIbV0r9Y9RKrRS0p069AAavGK8qP0yvTj9Yr3I/DD8Afq+oP8KvzD/WrdY/GL8STwBcvzZPULs+T2hPek+MT55PALBPwk/UT+ZP8O8C/wxfDl8AGF86X1Rfbl+AXwpfpF+2XwDIX6Jf5F9eXwhvEm80b/5fADBvWm90b5ZvYG+Kb7Rvxm8A2G+CbwR/Hn+gb0p/LH82fwCAf5J/dH9mfyh/0n/sf5Z/Jrh4mkuFlvYCHXyUY5Da9oJiVCQsUP0zoVBqbRRRbZRRvfP/Ue0WplZCA1Ot9NQU6sSFVNatA9BUhfRVbQOyVVZVQyNW3ZRWrQMgTBTTjldFJGwEYtz0x1hSpZMa5PdO81g1M8H89LWE/PREDAQDWO1z1wVXhRPGdA9mD3ADNg02BQCWDWafmA/aCZafuJ/iD9SfIPYPAK8Srywf5vK3xIfOE2r0lA0kpMtkFIdWhRNtRmQU91Xlg7pVNYPbflVVM0VVHSMMVbTlJJwUnJT0ZlQ1gx5tVJ0z6FM1M7FTnTOteNwUQVOVpFPlJFJaffOc/BRYUoXzIHT0W+lRxSOzUR2jeyQk1UVkhA8MJNhE9JNQth2jW1BVMyVQNYPetlwkbk9VMwVPNbROtp0zKE5VM6VNHSM8rU1VQ9NMHaNrhCQFRUw1M6HkdPMgbiNKrZPbYEo1g/5J5fOnSRZtA4JJNYOe1LTDsHbyK3lK7XP3vCRY/Df+LwAQPyI/NM9WP2A/ej98z649AI7PuD8CQa7F5j3Oz+DL9j8AIE8qTwTPLt9A31LffN+O3wCg37LfxN/W3+jf+n/83/7fABDvMu9M77Z/aO9675Tvfu8AiO9C7+Tvru8A//LvFP/O7wA4/0r/ZP9e/3D/mv+M/7b/AID/Iv/s/xYPKA86DwQPzv8A2P9KD2QPjg+4D6IP1A/eD1DAD/IJliXmgqqctU1Nk9WiPISiTCRITLS+ULZNkzJRhROmUTWjObVS9ZOt9BQgU1XDlW1TvSMIVOWDelQdo2vrVGWDX5Sk7FWtw9teVmWDz1atwz5XtmUDqldVwxVYrcN+YvyE4dyE84BmohdZbQOb51itk7BYDdQMJDEVWMUj86yU0Cyfdp1GnwCAm14vgJ+KL6Sfxp/AL9IvgCSv9i8IPxo/LK/Go0wkgtZMJEJXvbRWZQO6VlYlg2VWRbRW/RRVpcNrqFVlg2+cpDRVZQNb+lQNs8NU3RRUZaOtR6w0DlSttFOtI6BmzKRoU10UhIT6UlXDzbV8FIBStTT8pBBSUq20UT0UXIRsbIQ0ZISr71Clw7hMhIE8tEvWRLQVUGU0T2WDT0/a5RROZQNaTq3D7k2aVcOFfLQcTbWEjLRLbUxlo+dLDbODS2WjrQc8xKFKPcNBvEThpUklg5XMt6YSr8xEFbVKtYRKbaMmS+UjXQBs3w7NJs9Az1rPVF9+z3hfAKrPjF+uX7jP4s8E3w7f8MsAHt8ob2rfPG9uD3Bvgm+UbwCmb7hvym/cb9YP8G8Cfwx/ACZ/8A9Cf1R/bn9gf5J/hH8Arn/If7p/7H/+fxiPEo88jwAuj1CPYo+Mj26PgI9Cj8SPAN6P2I+yjwSfHp8Qn5qPRJ8AJp9gn4qfnJ9mn7ifyp/cn9iun+iTJjKLS+2jDEyWfaPqTL2kTXVEdLTlakwUaFRE+ky0blEVY9HhLLT7oOaSynwUQFNaXWOzhBQlVPVDtsQ0ayhVBbOZrKQJVuW0WmQ06nw0V1f1Q8YsNNtLWFUjsliFQwxZtiUzK1k1UxFZBUPgrVhdY6NYlTNkDLQTFVgtQ9/MFMp8Lz6/sCMATi9wIza/gL+Sv6Qvrr/YL4DiL9y/5i8QzyLPND8ecqfWRDRxV71THswU2laqpVOYbDRVdDQVfDTXzVUtw5tVNVSENBhVWsWz4LQ0p1RVxFSlU804tMQBVH2kjKSTU6pdRFMdcxfMNOD8NKe1UlUjcnykOlJdYwPadBTNdKSIUQVDUFFq5ZMaJETkRESrUF1krVAFwz1Q5UMFTESFrU+loxhPLRROvURO1pUz1E0dRE2lQwNNtgXDnUw9MxlM5UO12UtdRKzU70otQ49KWvWkSi0Tykm1M4fU19aGQtxJXWNTvNTPSgAF1IRXHn0WZaZVJl8470JfAFzvZl+A76pfnF+e78hf8l8ADG8WbxD/Wm8k/zb/YG9q+QBe/4j/mv+s/77/0P/i/xSvAO7/GA/6/wQP/v9QD0IPbA8Ahg+YD3IPvA/ODwCvsg/sDwDuDwgfMh9EH04fWB9qH4QfACYfkB+iH+wf1h/oHyIvFC8ANi9QL2IvbC/+H3gvii+8LwCmL9gv6i8MNw</prop>
			</obj>
			<obj name="Protocol" class="HTCProtocol" version="1">
				<prop name="Created">2016-07-06T10:09:02.444</prop>
				<prop name="LastModified">1899-12-30T00:00:00.000</prop>
				<obj name="Programs" class="HTCRunProgramList" version="5">
					<list name="emlist" count="2">
						<obj name="item" class="HTCRunProgram" version="1">
							<prop name="name">Program</prop>
							<prop name="Cycles">1</prop>
							<prop name="AnalysisMode">None</prop>
							<obj name="Segments" class="TEMRunSegmentList" version="1">
								<list name="emlist" count="1">
									<obj name="item" class="HTCRunSegment" version="2">
										<prop name="Hold">180</prop>
										<prop name="Slope">4.4</prop>
										<prop name="StepDelay">0</prop>
										<prop name="StepSize">0</prop>
										<prop name="Target">95</prop>
										<prop name="Target2">0</prop>
										<prop name="AcquisitionMode">0</prop>
										<prop name="AcqPerDegree">5</prop>
									</obj>
								</list>
							</obj>
						</obj>
						<obj name="item" class="HTCRunProgram" version="1">
							<prop name="name">Program</prop>
							<prop name="Cycles">50</prop>
							<prop name="AnalysisMode">Quantification</prop>
							<obj name="Segments" class="TEMRunSegmentList" version="1">
								<list name="emlist" count="2">
									<obj name="item" class="HTCRunSegment" version="2">
										<prop name="Hold">15</prop>
										<prop name="Slope">4.4</prop>
										<prop name="StepDelay">0</prop>
										<prop name="StepSize">0</prop>
										<prop name="Target">95</prop>
										<prop name="Target2">0</prop>
										<prop name="AcquisitionMode">0</prop>
										<prop name="AcqPerDegree">5</prop>
									</obj>
									<obj name="item" class="HTCRunSegment" version="2">
										<prop name="Hold">60</prop>
										<prop name="Slope">2.2</prop>
										<prop name="StepDelay">0</prop>
										<prop name="StepSize">0</prop>
										<prop name="Target">55</prop>
										<prop name="Target2">0</prop>
										<prop name="AcquisitionMode">1</prop>
										<prop name="AcqPerDegree">5</prop>
									</obj>
								</list>
							</obj>
						</obj>
					</list>
					<list name="AnalysisModes" count="4">
						<item>None</item>
						<item>Quantification</item>
						<item>Melting Curves</item>
						<item>Color Compensation</item>
					</list>
					<prop name="ChannelCount">4</prop>
					<prop name="InstrumentSubclass">HTC_VER_10</prop>
					<obj name="Container" class="HTCBlockType" version="1">
						<prop name="Id">bt96S</prop>
						<prop name="RowCount">8</prop>
						<prop name="ColCount">12</prop>
						<prop name="OvershootDnDelay">10</prop>
						<prop name="OvershootUpDelay">10</prop>
						<prop name="RampRateMaxDn">2.2</prop>
						<prop name="RampRateMaxUp">4.4</prop>
						<prop name="ReactionVolMin">10</prop>
						<prop name="ReactionVolMax">100</prop>
						<prop name="ReactionVolDefault">20</prop>
						<prop name="HorVertCrosstalkCoefficient">0.0003</prop>
						<prop name="DiagCrosstalkCoefficent">0.0001</prop>
					</obj>
					<prop name="MaxPositionsToSeek">96</prop>
					<obj name="DetectionFormats" class="DetectionFormats" version="2">
						<list name="emlist" count="14">
							<obj name="item" class="HTCDetectionFormat" version="1">
								<list name="emlist" count="1">
									<obj name="item" class="HTCChannel" version="2">
										<prop name="name">SYBR Green I / HRM Dye</prop>
										<prop name="Active">1</prop>
										<prop name="EmissionWL">510</prop>
										<prop name="ExcitationWL">465</prop>
										<prop name="IntgrTime">250</prop>
										<prop name="MaxIntgrTime">1000</prop>
										<prop name="MeltFactor">1.2</prop>
										<prop name="QuantFactor">30</prop>
									</obj>
								</list>
								<prop name="name">SYBR Green I / HRM Dye</prop>
								<prop name="Active">1</prop>
								<prop name="DefChannelNdx">0</prop>
								<prop name="DenominatorNdx">-1</prop>
								<prop name="ReadOnly">0</prop>
								<list name="EmissionWLAvail" count="6">
									<item>488</item>
									<item>510</item>
									<item>580</item>
									<item>610</item>
									<item>640</item>
									<item>660</item>
								</list>
								<list name="ExcitationWLAvail" count="5">
									<item>440</item>
									<item>465</item>
									<item>498</item>
									<item>533</item>
									<item>618</item>
								</list>
								<prop name="MeasuringMode">hmmDynamic</prop>
							</obj>
							<obj name="item" class="HTCDetectionFormat" version="1">
								<list name="emlist" count="1">
									<obj name="item" class="HTCChannel" version="2">
										<prop name="name">SimpleProbe</prop>
										<prop name="Active">1</prop>
										<prop name="EmissionWL">510</prop>
										<prop name="ExcitationWL">465</prop>
										<prop name="IntgrTime">250</prop>
										<prop name="MaxIntgrTime">2000</prop>
										<prop name="MeltFactor">1.2</prop>
										<prop name="QuantFactor">2</prop>
									</obj>
								</list>
								<prop name="name">SimpleProbe</prop>
								<prop name="Active">1</prop>
								<prop name="DefChannelNdx">0</prop>
								<prop name="DenominatorNdx">-1</prop>
								<prop name="ReadOnly">0</prop>
								<list name="EmissionWLAvail" count="6">
									<item>488</item>
									<item>510</item>
									<item>580</item>
									<item>610</item>
									<item>640</item>
									<item>660</item>
								</list>
								<list name="ExcitationWLAvail" count="5">
									<item>440</item>
									<item>465</item>
									<item>498</item>
									<item>533</item>
									<item>618</item>
								</list>
								<prop name="MeasuringMode">hmmDynamic</prop>
							</obj>
							<obj name="item" class="HTCDetectionFormat" version="1">
								<list name="emlist" count="1">
									<obj name="item" class="HTCChannel" version="2">
										<prop name="name">FAM</prop>
										<prop name="Active">1</prop>
										<prop name="EmissionWL">510</prop>
										<prop name="ExcitationWL">465</prop>
										<prop name="IntgrTime">250</prop>
										<prop name="MaxIntgrTime">2000</prop>
										<prop name="MeltFactor">1</prop>
										<prop name="QuantFactor">10</prop>
									</obj>
								</list>
								<prop name="name">Mono Color Hydrolysis Probe / UPL Probe</prop>
								<prop name="Active">1</prop>
								<prop name="DefChannelNdx">0</prop>
								<prop name="DenominatorNdx">-1</prop>
								<prop name="ReadOnly">0</prop>
								<list name="EmissionWLAvail" count="6">
									<item>488</item>
									<item>510</item>
									<item>580</item>
									<item>610</item>
									<item>640</item>
									<item>660</item>
								</list>
								<list name="ExcitationWLAvail" count="5">
									<item>440</item>
									<item>465</item>
									<item>498</item>
									<item>533</item>
									<item>618</item>
								</list>
								<prop name="MeasuringMode">hmmDynamic</prop>
							</obj>
							<obj name="item" class="HTCDetectionFormat" version="1">
								<list name="emlist" count="2">
									<obj name="item" class="HTCChannel" version="2">
										<prop name="name">FAM</prop>
										<prop name="Active">1</prop>
										<prop name="EmissionWL">510</prop>
										<prop name="ExcitationWL">465</prop>
										<prop name="IntgrTime">250</prop>
										<prop name="MaxIntgrTime">2000</prop>
										<prop name="MeltFactor">1</prop>
										<prop name="QuantFactor">10</prop>
									</obj>
									<obj name="item" class="HTCChannel" version="2">
										<prop name="name">VIC / HEX / Yellow555</prop>
										<prop name="Active">1</prop>
										<prop name="EmissionWL">580</prop>
										<prop name="ExcitationWL">533</prop>
										<prop name="IntgrTime">250</prop>
										<prop name="MaxIntgrTime">2000</prop>
										<prop name="MeltFactor">1</prop>
										<prop name="QuantFactor">10</prop>
									</obj>
								</list>
								<prop name="name">Dual Color Hydrolysis Probe / UPL Probe</prop>
								<prop name="Active">1</prop>
								<prop name="DefChannelNdx">0</prop>
								<prop name="DenominatorNdx">-1</prop>
								<prop name="ReadOnly">0</prop>
								<list name="EmissionWLAvail" count="6">
									<item>488</item>
									<item>510</item>
									<item>580</item>
									<item>610</item>
									<item>640</item>
									<item>660</item>
								</list>
								<list name="ExcitationWLAvail" count="5">
									<item>440</item>
									<item>465</item>
									<item>498</item>
									<item>533</item>
									<item>618</item>
								</list>
								<prop name="MeasuringMode">hmmDynamic</prop>
							</obj>
							<obj name="item" class="HTCDetectionFormat" version="1">
								<list name="emlist" count="3">
									<obj name="item" class="HTCChannel" version="2">
										<prop name="name">FAM</prop>
										<prop name="Active">1</prop>
										<prop name="EmissionWL">510</prop>
										<prop name="ExcitationWL">465</prop>
										<prop name="IntgrTime">250</prop>
										<prop name="MaxIntgrTime">2000</prop>
										<prop name="MeltFactor">1</prop>
										<prop name="QuantFactor">10</prop>
									</obj>
									<obj name="item" class="HTCChannel" version="2">
										<prop name="name">VIC / HEX / Yellow555</prop>
										<prop name="Active">1</prop>
										<prop name="EmissionWL">580</prop>
										<prop name="ExcitationWL">533</prop>
										<prop name="IntgrTime">250</prop>
										<prop name="MaxIntgrTime">2000</prop>
										<prop name="MeltFactor">1</prop>
										<prop name="QuantFactor">10</prop>
									</obj>
									<obj name="item" class="HTCChannel" version="2">
										<prop name="name">Cy 5 / Cy 5.5</prop>
										<prop name="Active">1</prop>
										<prop name="EmissionWL">660</prop>
										<prop name="ExcitationWL">618</prop>
										<prop name="IntgrTime">250</prop>
										<prop name="MaxIntgrTime">2000</prop>
										<prop name="MeltFactor">1</prop>
										<prop name="QuantFactor">10</prop>
									</obj>
								</list>
								<prop name="name">3 Color Hydrolysis Probe</prop>
								<prop name="Active">1</prop>
								<prop name="DefChannelNdx">0</prop>
								<prop name="DenominatorNdx">-1</prop>
								<prop name="ReadOnly">0</prop>
								<list name="EmissionWLAvail" count="6">
									<item>488</item>
									<item>510</item>
									<item>580</item>
									<item>610</item>
									<item>640</item>
									<item>660</item>
								</list>
								<list name="ExcitationWLAvail" count="5">
									<item>440</item>
									<item>465</item>
									<item>498</item>
									<item>533</item>
									<item>618</item>
								</list>
								<prop name="MeasuringMode">hmmDynamic</prop>
							</obj>
							<obj name="item" class="HTCDetectionFormat" version="1">
								<list name="emlist" count="4">
									<obj name="item" class="HTCChannel" version="2">
										<prop name="name">Cyan 500</prop>
										<prop name="Active">1</prop>
										<prop name="EmissionWL">488</prop>
										<prop name="ExcitationWL">440</prop>
										<prop name="IntgrTime">250</prop>
										<prop name="MaxIntgrTime">2000</prop>
										<prop name="MeltFactor">1</prop>
										<prop name="QuantFactor">10</prop>
									</obj>
									<obj name="item" class="HTCChannel" version="2">
										<prop name="name">FAM</prop>
										<prop name="Active">1</prop>
										<prop name="EmissionWL">580</prop>
										<prop name="ExcitationWL">498</prop>
										<prop name="IntgrTime">250</prop>
										<prop name="MaxIntgrTime">2000</prop>
										<prop name="MeltFactor">1</prop>
										<prop name="QuantFactor">10</prop>
									</obj>
									<obj name="item" class="HTCChannel" version="2">
										<prop name="name">Red 610</prop>
										<prop name="Active">1</prop>
										<prop name="EmissionWL">610</prop>
										<prop name="ExcitationWL">533</prop>
										<prop name="IntgrTime">250</prop>
										<prop name="MaxIntgrTime">2000</prop>
										<prop name="MeltFactor">1</prop>
										<prop name="QuantFactor">10</prop>
									</obj>
									<obj name="item" class="HTCChannel" version="2">
										<prop name="name">Cy 5 / Cy 5.5</prop>
										<prop name="Active">1</prop>
										<prop name="EmissionWL">660</prop>
										<prop name="ExcitationWL">618</prop>
										<prop name="IntgrTime">250</prop>
										<prop name="MaxIntgrTime">2000</prop>
										<prop name="MeltFactor">1</prop>
										<prop name="QuantFactor">10</prop>
									</obj>
								</list>
								<prop name="name">4 Color Hydrolysis Probe</prop>
								<prop name="Active">1</prop>
								<prop name="DefChannelNdx">0</prop>
								<prop name="DenominatorNdx">-1</prop>
								<prop name="ReadOnly">0</prop>
								<list name="EmissionWLAvail" count="6">
									<item>488</item>
									<item>510</item>
									<item>580</item>
									<item>610</item>
									<item>640</item>
									<item>660</item>
								</list>
								<list name="ExcitationWLAvail" count="5">
									<item>440</item>
									<item>465</item>
									<item>498</item>
									<item>533</item>
									<item>618</item>
								</list>
								<prop name="MeasuringMode">hmmDynamic</prop>
							</obj>
							<obj name="item" class="HTCDetectionFormat" version="1">
								<list name="emlist" count="1">
									<obj name="item" class="HTCChannel" version="2">
										<prop name="name">Red 640</prop>
										<prop name="Active">1</prop>
										<prop name="EmissionWL">640</prop>
										<prop name="ExcitationWL">498</prop>
										<prop name="IntgrTime">250</prop>
										<prop name="MaxIntgrTime">2000</prop>
										<prop name="MeltFactor">1.2</prop>
										<prop name="QuantFactor">5</prop>
									</obj>
								</list>
								<prop name="name">Mono Color HybProbe</prop>
								<prop name="Active">1</prop>
								<prop name="DefChannelNdx">0</prop>
								<prop name="DenominatorNdx">-1</prop>
								<prop name="ReadOnly">0</prop>
								<list name="EmissionWLAvail" count="6">
									<item>488</item>
									<item>510</item>
									<item>580</item>
									<item>610</item>
									<item>640</item>
									<item>660</item>
								</list>
								<list name="ExcitationWLAvail" count="5">
									<item>440</item>
									<item>465</item>
									<item>498</item>
									<item>533</item>
									<item>618</item>
								</list>
								<prop name="MeasuringMode">hmmDynamic</prop>
							</obj>
							<obj name="item" class="HTCDetectionFormat" version="1">
								<list name="emlist" count="4">
									<obj name="item" class="HTCChannel" version="2">
										<prop name="name">Fluos</prop>
										<prop name="Active">1</prop>
										<prop name="EmissionWL">510</prop>
										<prop name="ExcitationWL">465</prop>
										<prop name="IntgrTime">250</prop>
										<prop name="MaxIntgrTime">2000</prop>
										<prop name="MeltFactor">2</prop>
										<prop name="QuantFactor">1.5</prop>
									</obj>
									<obj name="item" class="HTCChannel" version="2">
										<prop name="name">Red 610</prop>
										<prop name="Active">1</prop>
										<prop name="EmissionWL">610</prop>
										<prop name="ExcitationWL">498</prop>
										<prop name="IntgrTime">250</prop>
										<prop name="MaxIntgrTime">2000</prop>
										<prop name="MeltFactor">1.2</prop>
										<prop name="QuantFactor">5</prop>
									</obj>
									<obj name="item" class="HTCChannel" version="2">
										<prop name="name">Red 640</prop>
										<prop name="Active">1</prop>
										<prop name="EmissionWL">640</prop>
										<prop name="ExcitationWL">498</prop>
										<prop name="IntgrTime">250</prop>
										<prop name="MaxIntgrTime">2000</prop>
										<prop name="MeltFactor">1.2</prop>
										<prop name="QuantFactor">5</prop>
									</obj>
									<obj name="item" class="HTCChannel" version="2">
										<prop name="name">Cy 5 / Cy 5.5</prop>
										<prop name="Active">1</prop>
										<prop name="EmissionWL">660</prop>
										<prop name="ExcitationWL">498</prop>
										<prop name="IntgrTime">250</prop>
										<prop name="MaxIntgrTime">2000</prop>
										<prop name="MeltFactor">1.2</prop>
										<prop name="QuantFactor">5</prop>
									</obj>
								</list>
								<prop name="name">Multi Color HybProbe</prop>
								<prop name="Active">1</prop>
								<prop name="DefChannelNdx">0</prop>
								<prop name="DenominatorNdx">-1</prop>
								<prop name="ReadOnly">0</prop>
								<list name="EmissionWLAvail" count="6">
									<item>488</item>
									<item>510</item>
									<item>580</item>
									<item>610</item>
									<item>640</item>
									<item>660</item>
								</list>
								<list name="ExcitationWLAvail" count="5">
									<item>440</item>
									<item>465</item>
									<item>498</item>
									<item>533</item>
									<item>618</item>
								</list>
								<prop name="MeasuringMode">hmmDynamic</prop>
							</obj>
							<obj name="item" class="HTCDetectionFormat" version="1">
								<list name="emlist" count="4">
									<obj name="item" class="HTCChannel" version="2">
										<prop name="name">465-510</prop>
										<prop name="Active">1</prop>
										<prop name="EmissionWL">510</prop>
										<prop name="ExcitationWL">465</prop>
										<prop name="IntgrTime">250</prop>
										<prop name="MaxIntgrTime">1000</prop>
										<prop name="MeltFactor">1</prop>
										<prop name="QuantFactor">1</prop>
									</obj>
									<obj name="item" class="HTCChannel" version="2">
										<prop name="name">533-580</prop>
										<prop name="Active">1</prop>
										<prop name="EmissionWL">580</prop>
										<prop name="ExcitationWL">533</prop>
										<prop name="IntgrTime">250</prop>
										<prop name="MaxIntgrTime">1000</prop>
										<prop name="MeltFactor">1</prop>
										<prop name="QuantFactor">1</prop>
									</obj>
									<obj name="item" class="HTCChannel" version="2">
										<prop name="name">533-610</prop>
										<prop name="Active">1</prop>
										<prop name="EmissionWL">610</prop>
										<prop name="ExcitationWL">533</prop>
										<prop name="IntgrTime">250</prop>
										<prop name="MaxIntgrTime">1000</prop>
										<prop name="MeltFactor">1</prop>
										<prop name="QuantFactor">1</prop>
									</obj>
									<obj name="item" class="HTCChannel" version="2">
										<prop name="name">618-660</prop>
										<prop name="Active">1</prop>
										<prop name="EmissionWL">660</prop>
										<prop name="ExcitationWL">618</prop>
										<prop name="IntgrTime">250</prop>
										<prop name="MaxIntgrTime">1000</prop>
										<prop name="MeltFactor">1</prop>
										<prop name="QuantFactor">1</prop>
									</obj>
								</list>
								<prop name="name">SCicchitano1</prop>
								<prop name="Active">1</prop>
								<prop name="DefChannelNdx">0</prop>
								<prop name="DenominatorNdx">-1</prop>
								<prop name="ReadOnly">0</prop>
								<list name="EmissionWLAvail" count="6">
									<item>488</item>
									<item>510</item>
									<item>580</item>
									<item>610</item>
									<item>640</item>
									<item>660</item>
								</list>
								<list name="ExcitationWLAvail" count="5">
									<item>440</item>
									<item>465</item>
									<item>498</item>
									<item>533</item>
									<item>618</item>
								</list>
								<prop name="MeasuringMode">hmmDynamic</prop>
							</obj>
							<obj name="item" class="HTCDetectionFormat" version="1">
								<list name="emlist" count="2">
									<obj name="item" class="HTCChannel" version="2">
										<prop name="name">465-510</prop>
										<prop name="Active">1</prop>
										<prop name="EmissionWL">510</prop>
										<prop name="ExcitationWL">465</prop>
										<prop name="IntgrTime">250</prop>
										<prop name="MaxIntgrTime">1000</prop>
										<prop name="MeltFactor">1</prop>
										<prop name="QuantFactor">1</prop>
									</obj>
									<obj name="item" class="HTCChannel" version="2">
										<prop name="name">498-580</prop>
										<prop name="Active">1</prop>
										<prop name="EmissionWL">580</prop>
										<prop name="ExcitationWL">498</prop>
										<prop name="IntgrTime">250</prop>
										<prop name="MaxIntgrTime">1000</prop>
										<prop name="MeltFactor">1</prop>
										<prop name="QuantFactor">1</prop>
									</obj>
								</list>
								<prop name="name">VIC and FAM</prop>
								<prop name="Active">1</prop>
								<prop name="DefChannelNdx">0</prop>
								<prop name="DenominatorNdx">-1</prop>
								<prop name="ReadOnly">0</prop>
								<list name="EmissionWLAvail" count="6">
									<item>488</item>
									<item>510</item>
									<item>580</item>
									<item>610</item>
									<item>640</item>
									<item>660</item>
								</list>
								<list name="ExcitationWLAvail" count="5">
									<item>440</item>
									<item>465</item>
									<item>498</item>
									<item>533</item>
									<item>618</item>
								</list>
								<prop name="MeasuringMode">hmmDynamic</prop>
							</obj>
							<obj name="item" class="HTCDetectionFormat" version="1">
								<list name="emlist" count="2">
									<obj name="item" class="HTCChannel" version="2">
										<prop name="name">465-510</prop>
										<prop name="Active">1</prop>
										<prop name="EmissionWL">510</prop>
										<prop name="ExcitationWL">465</prop>
										<prop name="IntgrTime">250</prop>
										<prop name="MaxIntgrTime">1000</prop>
										<prop name="MeltFactor">1</prop>
										<prop name="QuantFactor">1</prop>
									</obj>
									<obj name="item" class="HTCChannel" version="2">
										<prop name="name">533-580</prop>
										<prop name="Active">1</prop>
										<prop name="EmissionWL">580</prop>
										<prop name="ExcitationWL">533</prop>
										<prop name="IntgrTime">250</prop>
										<prop name="MaxIntgrTime">1000</prop>
										<prop name="MeltFactor">1</prop>
										<prop name="QuantFactor">1</prop>
									</obj>
								</list>
								<prop name="name">Borowsky</prop>
								<prop name="Active">1</prop>
								<prop name="DefChannelNdx">0</prop>
								<prop name="DenominatorNdx">-1</prop>
								<prop name="ReadOnly">0</prop>
								<list name="EmissionWLAvail" count="6">
									<item>488</item>
									<item>510</item>
									<item>580</item>
									<item>610</item>
									<item>640</item>
									<item>660</item>
								</list>
								<list name="ExcitationWLAvail" count="5">
									<item>440</item>
									<item>465</item>
									<item>498</item>
									<item>533</item>
									<item>618</item>
								</list>
								<prop name="MeasuringMode">hmmDynamic</prop>
							</obj>
							<obj name="item" class="HTCDetectionFormat" version="1">
								<list name="emlist" count="2">
									<obj name="item" class="HTCChannel" version="2">
										<prop name="name">533-580</prop>
										<prop name="Active">1</prop>
										<prop name="EmissionWL">580</prop>
										<prop name="ExcitationWL">533</prop>
										<prop name="IntgrTime">250</prop>
										<prop name="MaxIntgrTime">1000</prop>
										<prop name="MeltFactor">1</prop>
										<prop name="QuantFactor">1</prop>
									</obj>
									<obj name="item" class="HTCChannel" version="2">
										<prop name="name">465-510</prop>
										<prop name="Active">1</prop>
										<prop name="EmissionWL">510</prop>
										<prop name="ExcitationWL">465</prop>
										<prop name="IntgrTime">250</prop>
										<prop name="MaxIntgrTime">1000</prop>
										<prop name="MeltFactor">1</prop>
										<prop name="QuantFactor">1</prop>
									</obj>
								</list>
								<prop name="name">RLB</prop>
								<prop name="Active">1</prop>
								<prop name="DefChannelNdx">0</prop>
								<prop name="DenominatorNdx">-1</prop>
								<prop name="ReadOnly">0</prop>
								<list name="EmissionWLAvail" count="6">
									<item>488</item>
									<item>510</item>
									<item>580</item>
									<item>610</item>
									<item>640</item>
									<item>660</item>
								</list>
								<list name="ExcitationWLAvail" count="5">
									<item>440</item>
									<item>465</item>
									<item>498</item>
									<item>533</item>
									<item>618</item>
								</list>
								<prop name="MeasuringMode">hmmDynamic</prop>
							</obj>
							<obj name="item" class="HTCDetectionFormat" version="1">
								<list name="emlist" count="0">
								</list>
								<prop name="name">New Format 1</prop>
								<prop name="Active">1</prop>
								<prop name="DefChannelNdx">-1</prop>
								<prop name="DenominatorNdx">-1</prop>
								<prop name="ReadOnly">0</prop>
								<list name="EmissionWLAvail" count="6">
									<item>488</item>
									<item>510</item>
									<item>580</item>
									<item>610</item>
									<item>640</item>
									<item>660</item>
								</list>
								<list name="ExcitationWLAvail" count="5">
									<item>440</item>
									<item>465</item>
									<item>498</item>
									<item>533</item>
									<item>618</item>
								</list>
								<prop name="MeasuringMode">hmmDynamic</prop>
							</obj>
							<obj name="item" class="HTCDetectionFormat" version="1">
								<list name="emlist" count="4">
									<obj name="item" class="HTCChannel" version="2">
										<prop name="name">618-660</prop>
										<prop name="Active">1</prop>
										<prop name="EmissionWL">660</prop>
										<prop name="ExcitationWL">618</prop>
										<prop name="IntgrTime">250</prop>
										<prop name="MaxIntgrTime">1000</prop>
										<prop name="MeltFactor">1</prop>
										<prop name="QuantFactor">1</prop>
									</obj>
									<obj name="item" class="HTCChannel" version="2">
										<prop name="name">498-580</prop>
										<prop name="Active">1</prop>
										<prop name="EmissionWL">580</prop>
										<prop name="ExcitationWL">498</prop>
										<prop name="IntgrTime">250</prop>
										<prop name="MaxIntgrTime">1000</prop>
										<prop name="MeltFactor">1</prop>
										<prop name="QuantFactor">1</prop>
									</obj>
									<obj name="item" class="HTCChannel" version="2">
										<prop name="name">533-580</prop>
										<prop name="Active">1</prop>
										<prop name="EmissionWL">580</prop>
										<prop name="ExcitationWL">533</prop>
										<prop name="IntgrTime">250</prop>
										<prop name="MaxIntgrTime">1000</prop>
										<prop name="MeltFactor">1</prop>
										<prop name="QuantFactor">1</prop>
									</obj>
									<obj name="item" class="HTCChannel" version="2">
										<prop name="name">465-510</prop>
										<prop name="Active">1</prop>
										<prop name="EmissionWL">510</prop>
										<prop name="ExcitationWL">465</prop>
										<prop name="IntgrTime">250</prop>
										<prop name="MaxIntgrTime">1000</prop>
										<prop name="MeltFactor">1</prop>
										<prop name="QuantFactor">1</prop>
									</obj>
								</list>
								<prop name="name">Borowsky_2</prop>
								<prop name="Active">1</prop>
								<prop name="DefChannelNdx">0</prop>
								<prop name="DenominatorNdx">-1</prop>
								<prop name="ReadOnly">0</prop>
								<list name="EmissionWLAvail" count="6">
									<item>488</item>
									<item>510</item>
									<item>580</item>
									<item>610</item>
									<item>640</item>
									<item>660</item>
								</list>
								<list name="ExcitationWLAvail" count="5">
									<item>440</item>
									<item>465</item>
									<item>498</item>
									<item>533</item>
									<item>618</item>
								</list>
								<prop name="MeasuringMode">hmmDynamic</prop>
							</obj>
						</list>
						<prop name="DefFormatName">Borowsky_2</prop>
					</obj>
					<list name="AcquisitionModes" count="4">
						<item>None</item>
						<item>Single</item>
						<item>Continuous</item>
						<item>Step</item>
					</list>
					<prop name="SeekTemp">30</prop>
					<prop name="SampleVolume">10</prop>
					<prop name="PlateID">06143539</prop>
				</obj>
			</obj>
			<prop name="CompletedProgramNo">3</prop>
			<prop name="StopPoint">3</prop>
			<prop name="CarouselConstMoved">0</prop>
		</obj>
		<obj name="AnlsAndSampleInfo" class="AnlsAndSampleInfo" version="1">
			<obj name="AnlsPropTypes" class="PropertyTypeList" version="1">
				<list name="emlist" count="3">
					<obj name="item" class="SamplePropType" version="1">
						<prop name="name">Units</prop>
						<prop name="PropClass">QuantUnitsProp</prop>
						<prop name="IsChannelProperty">0</prop>
						<prop name="SelectorOrder">0</prop>
						<prop name="ShowInSelector">0</prop>
						<prop name="ShowInTable">0</prop>
						<prop name="TableOrder">0</prop>
					</obj>
					<obj name="item" class="SamplePropType" version="1">
						<prop name="name">ExtRef</prop>
						<prop name="PropClass">RQExtRefProp</prop>
						<prop name="IsChannelProperty">0</prop>
						<prop name="SelectorOrder">0</prop>
						<prop name="ShowInSelector">0</prop>
						<prop name="ShowInTable">0</prop>
						<prop name="TableOrder">0</prop>
					</obj>
					<obj name="item" class="SamplePropType" version="1">
						<prop name="name">Endpt External Experiment</prop>
						<prop name="PropClass">EndptGenoExtExp</prop>
						<prop name="IsChannelProperty">0</prop>
						<prop name="SelectorOrder">0</prop>
						<prop name="ShowInSelector">0</prop>
						<prop name="ShowInTable">0</prop>
						<prop name="TableOrder">0</prop>
					</obj>
				</list>
			</obj>
			<obj name="SamplePropTypes" class="PropertyTypeList" version="1">
				<list name="emlist" count="26">
					<obj name="item" class="SamplePosPropType" version="1">
						<prop name="name">Position</prop>
						<prop name="PropClass">GenSampleEditPosition</prop>
						<prop name="AnalysisClass">General</prop>
						<prop name="IsChannelProperty">0</prop>
						<prop name="SelectorOrder">0</prop>
						<prop name="ShowInSelector">0</prop>
						<prop name="ShowInTable">1</prop>
						<prop name="TableOrder">0</prop>
					</obj>
					<obj name="item" class="SamplePropType" version="1">
						<prop name="name">Color</prop>
						<prop name="PropClass">SamplePrefColor</prop>
						<prop name="AnalysisClass">General</prop>
						<prop name="IsChannelProperty">0</prop>
						<prop name="SelectorOrder">1</prop>
						<prop name="ShowInSelector">0</prop>
						<prop name="ShowInTable">1</prop>
						<prop name="TableOrder">1</prop>
					</obj>
					<obj name="item" class="SamplePropType" version="1">
						<prop name="name">Replicate of</prop>
						<prop name="PropClass">GenSampleEditReplicate</prop>
						<prop name="AnalysisClass">General</prop>
						<prop name="IsChannelProperty">0</prop>
						<prop name="SelectorOrder">2</prop>
						<prop name="ShowInSelector">0</prop>
						<prop name="ShowInTable">1</prop>
						<prop name="TableOrder">2</prop>
					</obj>
					<obj name="item" class="SamplePropType" version="1">
						<prop name="name">Sample Name</prop>
						<prop name="PropClass">GenSampleEditName</prop>
						<prop name="AnalysisClass">General</prop>
						<prop name="IsChannelProperty">0</prop>
						<prop name="SelectorOrder">3</prop>
						<prop name="ShowInSelector">1</prop>
						<prop name="ShowInTable">1</prop>
						<prop name="TableOrder">3</prop>
					</obj>
					<obj name="item" class="SamplePropType" version="1">
						<prop name="name">Subsets</prop>
						<prop name="PropClass">GenSampleEditSubset</prop>
						<prop name="AnalysisClass">General</prop>
						<prop name="IsChannelProperty">0</prop>
						<prop name="SelectorOrder">4</prop>
						<prop name="ShowInSelector">0</prop>
						<prop name="ShowInTable">0</prop>
						<prop name="TableOrder">4</prop>
					</obj>
					<obj name="item" class="SamplePropType" version="1">
						<prop name="name">Notes</prop>
						<prop name="PropClass">GenSampleEditNotes</prop>
						<prop name="AnalysisClass">General</prop>
						<prop name="IsChannelProperty">0</prop>
						<prop name="SelectorOrder">5</prop>
						<prop name="ShowInSelector">0</prop>
						<prop name="ShowInTable">0</prop>
						<prop name="TableOrder">5</prop>
					</obj>
					<obj name="item" class="SamplePropType" version="1">
						<prop name="name">Sample ID</prop>
						<prop name="PropClass">HTCSampleID</prop>
						<prop name="AnalysisClass">General</prop>
						<prop name="IsChannelProperty">0</prop>
						<prop name="SelectorOrder">6</prop>
						<prop name="ShowInSelector">0</prop>
						<prop name="ShowInTable">0</prop>
						<prop name="TableOrder">6</prop>
					</obj>
					<obj name="item" class="SamplePropType" version="1">
						<prop name="name">Sample Prep Notes</prop>
						<prop name="PropClass">HTCSamplePrepNotes</prop>
						<prop name="AnalysisClass">General</prop>
						<prop name="IsChannelProperty">0</prop>
						<prop name="SelectorOrder">7</prop>
						<prop name="ShowInSelector">0</prop>
						<prop name="ShowInTable">0</prop>
						<prop name="TableOrder">7</prop>
					</obj>
					<obj name="item" class="SamplePrefWidthType" version="1">
						<prop name="name">Width</prop>
						<prop name="PropClass">SamplePrefWidth</prop>
						<prop name="AnalysisClass">Sample preferences</prop>
						<prop name="IsChannelProperty">0</prop>
						<prop name="SelectorOrder">8</prop>
						<prop name="ShowInSelector">0</prop>
						<prop name="ShowInTable">0</prop>
						<prop name="TableOrder">8</prop>
					</obj>
					<obj name="item" class="SamplePrefLineStyleType" version="1">
						<prop name="name">Line Style</prop>
						<prop name="PropClass">SamplePrefLineStyle</prop>
						<prop name="AnalysisClass">Sample preferences</prop>
						<prop name="IsChannelProperty">0</prop>
						<prop name="SelectorOrder">9</prop>
						<prop name="ShowInSelector">0</prop>
						<prop name="ShowInTable">0</prop>
						<prop name="TableOrder">9</prop>
					</obj>
					<obj name="item" class="SamplePrefPointStyleType" version="1">
						<prop name="name">Point Style</prop>
						<prop name="PropClass">SamplePrefPointStyle</prop>
						<prop name="AnalysisClass">Sample preferences</prop>
						<prop name="IsChannelProperty">0</prop>
						<prop name="SelectorOrder">10</prop>
						<prop name="ShowInSelector">0</prop>
						<prop name="ShowInTable">0</prop>
						<prop name="TableOrder">10</prop>
					</obj>
					<obj name="item" class="SamplePropType" version="1">
						<prop name="name">Dominant Channel</prop>
						<prop name="PropClass">DominantChannelProp</prop>
						<prop name="AnalysisClass">Color Compensation Analysis</prop>
						<prop name="IsChannelProperty">0</prop>
						<prop name="SelectorOrder">11</prop>
						<prop name="ShowInSelector">0</prop>
						<prop name="ShowInTable">0</prop>
						<prop name="TableOrder">11</prop>
					</obj>
					<obj name="item" class="EndPtSampleTypePropertyType" version="1">
						<prop name="name">EndPt Sample Type</prop>
						<prop name="PropClass">GroupingSample</prop>
						<prop name="AnalysisClass">EndPtGenotyping</prop>
						<prop name="IsChannelProperty">0</prop>
						<prop name="SelectorOrder">12</prop>
						<prop name="ShowInSelector">0</prop>
						<prop name="ShowInTable">0</prop>
						<prop name="TableOrder">12</prop>
					</obj>
					<obj name="item" class="SamplePropType" version="1">
						<prop name="name">EndPt Genotype</prop>
						<prop name="PropClass">Genotype</prop>
						<prop name="AnalysisClass">EndPtGenotyping</prop>
						<prop name="IsChannelProperty">0</prop>
						<prop name="SelectorOrder">13</prop>
						<prop name="ShowInSelector">0</prop>
						<prop name="ShowInTable">0</prop>
						<prop name="TableOrder">13</prop>
					</obj>
					<obj name="item" class="SamplePropType" version="1">
						<prop name="name">Target Name</prop>
						<prop name="PropClass">TargetName</prop>
						<prop name="AnalysisClass">General</prop>
						<prop name="IsChannelProperty">1</prop>
						<prop name="SelectorOrder">14</prop>
						<prop name="ShowInSelector">0</prop>
						<prop name="ShowInTable">0</prop>
						<prop name="TableOrder">14</prop>
					</obj>
					<obj name="item" class="QuantSampleTypePropertyType" version="1">
						<prop name="name">Quantification Sample Type</prop>
						<prop name="PropClass">QuantSampleTypeProperty</prop>
						<prop name="AnalysisClass">Quantification Analysis</prop>
						<prop name="IsChannelProperty">1</prop>
						<prop name="SelectorOrder">15</prop>
						<prop name="ShowInSelector">0</prop>
						<prop name="ShowInTable">0</prop>
						<prop name="TableOrder">15</prop>
					</obj>
					<obj name="item" class="SamplePropType" version="1">
						<prop name="name">Concentration</prop>
						<prop name="PropClass">QuantConcProperty</prop>
						<prop name="AnalysisClass">Quantification Analysis</prop>
						<prop name="IsChannelProperty">1</prop>
						<prop name="SelectorOrder">16</prop>
						<prop name="ShowInSelector">0</prop>
						<prop name="ShowInTable">0</prop>
						<prop name="TableOrder">16</prop>
					</obj>
					<obj name="item" class="QuantCpType" version="1">
						<prop name="name">Cp Low</prop>
						<prop name="PropClass">QuantCpLowProp</prop>
						<prop name="AnalysisClass">Quantification Analysis</prop>
						<prop name="IsChannelProperty">1</prop>
						<prop name="SelectorOrder">17</prop>
						<prop name="ShowInSelector">0</prop>
						<prop name="ShowInTable">0</prop>
						<prop name="TableOrder">17</prop>
					</obj>
					<obj name="item" class="QuantCpType" version="1">
						<prop name="name">Cp High</prop>
						<prop name="PropClass">QuantCpHighProp</prop>
						<prop name="AnalysisClass">Quantification Analysis</prop>
						<prop name="IsChannelProperty">1</prop>
						<prop name="SelectorOrder">18</prop>
						<prop name="ShowInSelector">0</prop>
						<prop name="ShowInTable">0</prop>
						<prop name="TableOrder">18</prop>
					</obj>
					<obj name="item" class="GroupSampleTypePropertyType" version="1">
						<prop name="name">Melt Geno Sample Type</prop>
						<prop name="PropClass">GroupChannelTypeProp</prop>
						<prop name="AnalysisClass">Melt Geno</prop>
						<prop name="IsChannelProperty">1</prop>
						<prop name="SelectorOrder">19</prop>
						<prop name="ShowInSelector">0</prop>
						<prop name="ShowInTable">0</prop>
						<prop name="TableOrder">19</prop>
					</obj>
					<obj name="item" class="SamplePropType" version="1">
						<prop name="name">Melt Geno Genotype</prop>
						<prop name="PropClass">ChannelGenotype</prop>
						<prop name="AnalysisClass">Melt Geno</prop>
						<prop name="IsChannelProperty">1</prop>
						<prop name="SelectorOrder">20</prop>
						<prop name="ShowInSelector">0</prop>
						<prop name="ShowInTable">0</prop>
						<prop name="TableOrder">20</prop>
					</obj>
					<obj name="item" class="RQTargetPropertyType" version="1">
						<prop name="name">Target Type</prop>
						<prop name="PropClass">RQTargetProperty</prop>
						<prop name="AnalysisClass">Relative Quantification</prop>
						<prop name="IsChannelProperty">1</prop>
						<prop name="SelectorOrder">21</prop>
						<prop name="ShowInSelector">0</prop>
						<prop name="ShowInTable">0</prop>
						<prop name="TableOrder">21</prop>
					</obj>
					<obj name="item" class="RQSampleTargetPropertyType" version="1">
						<prop name="name">Combined Sample and Target Type</prop>
						<prop name="PropClass">RQSampleTargetProperty</prop>
						<prop name="AnalysisClass">Relative Quantification</prop>
						<prop name="IsChannelProperty">1</prop>
						<prop name="SelectorOrder">22</prop>
						<prop name="ShowInSelector">0</prop>
						<prop name="ShowInTable">0</prop>
						<prop name="TableOrder">22</prop>
					</obj>
					<obj name="item" class="SamplePropType" version="1">
						<prop name="name">Efficiency</prop>
						<prop name="PropClass">RQEffProp</prop>
						<prop name="AnalysisClass">Relative Quantification</prop>
						<prop name="IsChannelProperty">1</prop>
						<prop name="SelectorOrder">23</prop>
						<prop name="ShowInSelector">0</prop>
						<prop name="ShowInTable">0</prop>
						<prop name="TableOrder">23</prop>
					</obj>
					<obj name="item" class="GroupSampleTypePropertyTypeNoPos" version="1">
						<prop name="name">Scanning Sample Type</prop>
						<prop name="PropClass">GroupChannelTypeProp</prop>
						<prop name="AnalysisClass">Scanning</prop>
						<prop name="IsChannelProperty">1</prop>
						<prop name="SelectorOrder">24</prop>
						<prop name="ShowInSelector">0</prop>
						<prop name="ShowInTable">0</prop>
						<prop name="TableOrder">24</prop>
					</obj>
					<obj name="item" class="SamplePropType" version="1">
						<prop name="name">Scanning Genotype</prop>
						<prop name="PropClass">ChannelGenotype</prop>
						<prop name="AnalysisClass">Scanning</prop>
						<prop name="IsChannelProperty">1</prop>
						<prop name="SelectorOrder">25</prop>
						<prop name="ShowInSelector">0</prop>
						<prop name="ShowInTable">0</prop>
						<prop name="TableOrder">25</prop>
					</obj>
				</list>
			</obj>
			<obj name="SelectedChannels" class="TEMIntegerSet" version="1">
				<list name="Items" count="4">
					<prop name="Item">0</prop>
					<prop name="Item">1</prop>
					<prop name="Item">2</prop>
					<prop name="Item">3</prop>
				</list>
			</obj>
			<obj name="AnalysisProperties" class="ExpPropList" version="1">
				<list name="emlist" count="3">
					<obj name="PropertyObject" class="EndptGenoExtExp" version="3">
						<prop name="PropertyTypeName">Endpt External Experiment</prop>
					</obj>
					<obj name="PropertyObject" class="RQExtRefProp" version="3">
						<prop name="PropertyTypeName">ExtRef</prop>
						<prop name="RefExpProg">-1</prop>
					</obj>
					<obj name="PropertyObject" class="QuantUnitsProp" version="3">
						<prop name="PropertyTypeName">Units</prop>
					</obj>
				</list>
			</obj>
			<obj name="SampleInfoList" class="SamplePropInfoList" version="1">
				<list name="emlist" count="96">
					<obj name="item" class="SamplePropInfo" version="1">
						<obj name="ChannelProperties" class="ChanPropList" version="2">
							<obj name="ChannelProperties" class="EMList" version="1">
								<list name="emlist" count="4">
									<obj name="item" class="PropertyList" version="1">
										<list name="emlist" count="12">
											<obj name="PropertyObject" class="RQSampleTargetProperty" version="4">
												<prop name="PropertyTypeName">Combined Sample and Target Type</prop>
												<prop name="Position">0</prop>
												<prop name="IsDefault">0</prop>
												<obj name="ChannelProp" class="ChannelProperty" version="1">
													<prop name="ChannelIdx">0</prop>
												</obj>
											</obj>
											<obj name="PropertyObject" class="QuantConcProperty" version="4">
												<prop name="PropertyTypeName">Concentration</prop>
												<prop name="Position">0</prop>
												<prop name="IsDefault">1</prop>
												<prop name="Concentration">0</prop>
												<obj name="ChannelProp" class="ChannelProperty" version="1">
													<prop name="ChannelIdx">0</prop>
												</obj>
												<prop name="ReadOnly">1</prop>
											</obj>
											<obj name="PropertyObject" class="QuantCpHighProp" version="4">
												<prop name="PropertyTypeName">Cp High</prop>
												<prop name="Position">0</prop>
												<prop name="IsDefault">1</prop>
												<prop name="CpRangeHigh">0</prop>
												<obj name="ChannelProp" class="ChannelProperty" version="1">
													<prop name="ChannelIdx">0</prop>
												</obj>
												<prop name="ReadOnly">1</prop>
											</obj>
											<obj name="PropertyObject" class="QuantCpLowProp" version="4">
												<prop name="PropertyTypeName">Cp Low</prop>
												<prop name="Position">0</prop>
												<prop name="IsDefault">1</prop>
												<prop name="CpRangeLow">0</prop>
												<obj name="ChannelProp" class="ChannelProperty" version="1">
													<prop name="ChannelIdx">0</prop>
												</obj>
												<prop name="ReadOnly">1</prop>
											</obj>
											<obj name="PropertyObject" class="RQEffProp" version="4">
												<prop name="PropertyTypeName">Efficiency</prop>
												<prop name="Position">0</prop>
												<prop name="IsDefault">1</prop>
												<prop name="Efficiency">2</prop>
												<obj name="ChannelProp" class="ChannelProperty" version="1">
													<prop name="ChannelIdx">0</prop>
												</obj>
											</obj>
											<obj name="PropertyObject" class="ChannelGenotype" version="4">
												<prop name="PropertyTypeName">Melt Geno Genotype</prop>
												<prop name="Position">0</prop>
												<prop name="IsDefault">1</prop>
												<prop name="ReadOnly">1</prop>
												<obj name="ChannelProp" class="ChannelProperty" version="1">
													<prop name="ChannelIdx">0</prop>
												</obj>
											</obj>
											<obj name="PropertyObject" class="GroupChannelTypeProp" version="4">
												<prop name="PropertyTypeName">Melt Geno Sample Type</prop>
												<prop name="Position">0</prop>
												<prop name="IsDefault">0</prop>
												<prop name="GroupSampleType">mstUnknown</prop>
												<obj name="ChannelProp" class="ChannelProperty" version="1">
													<prop name="ChannelIdx">0</prop>
												</obj>
											</obj>
											<obj name="PropertyObject" class="QuantSampleTypeProperty" version="4">
												<prop name="PropertyTypeName">Quantification Sample Type</prop>
												<prop name="Position">0</prop>
												<prop name="IsDefault">0</prop>
												<prop name="SampleType">qsUnknown</prop>
												<obj name="ChannelProp" class="ChannelProperty" version="1">
													<prop name="ChannelIdx">0</prop>
												</obj>
											</obj>
											<obj name="PropertyObject" class="ChannelGenotype" version="4">
												<prop name="PropertyTypeName">Scanning Genotype</prop>
												<prop name="Position">0</prop>
												<prop name="IsDefault">1</prop>
												<prop name="ReadOnly">1</prop>
												<obj name="ChannelProp" class="ChannelProperty" version="1">
													<prop name="ChannelIdx">0</prop>
												</obj>
											</obj>
											<obj name="PropertyObject" class="GroupChannelTypeProp" version="4">
												<prop name="PropertyTypeName">Scanning Sample Type</prop>
												<prop name="Position">0</prop>
												<prop name="IsDefault">0</prop>
												<prop name="GroupSampleType">mstUnknown</prop>
												<obj name="ChannelProp" class="ChannelProperty" version="1">
													<prop name="ChannelIdx">0</prop>
												</obj>
											</obj>
											<obj name="PropertyObject" class="TargetName" version="4">
												<prop name="PropertyTypeName">Target Name</prop>
												<prop name="Position">0</prop>
												<prop name="IsDefault">1</prop>
												<obj name="ChannelProp" class="ChannelProperty" version="1">
													<prop name="ChannelIdx">0</prop>
												</obj>
											</obj>
											<obj name="PropertyObject" class="RQTargetProperty" version="4">
												<prop name="PropertyTypeName">Target Type</prop>
												<prop name="Position">0</prop>
												<prop name="IsDefault">0</prop>
												<prop name="TargetType">dtNone</prop>
												<obj name="ChannelProp" class="ChannelProperty" version="1">
													<prop name="ChannelIdx">0</prop>
												</obj>
											</obj>
										</list>
									</obj>
									<obj name="item" class="PropertyList" version="1">
										<list name="emlist" count="12">
											<obj name="PropertyObject" class="RQSampleTargetProperty" version="4">
												<prop name="PropertyTypeName">Combined Sample and Target Type</prop>
												<prop name="Position">0</prop>
												<prop name="IsDefault">0</prop>
												<obj name="ChannelProp" class="ChannelProperty" version="1">
													<prop name="ChannelIdx">1</prop>
												</obj>
											</obj>
											<obj name="PropertyObject" class="QuantConcProperty" version="4">
												<prop name="PropertyTypeName">Concentration</prop>
												<prop name="Position">0</prop>
												<prop name="IsDefault">1</prop>
												<prop name="Concentration">0</prop>
												<obj name="ChannelProp" class="ChannelProperty" version="1">
													<prop name="ChannelIdx">1</prop>
												</obj>
												<prop name="ReadOnly">1</prop>
											</obj>
											<obj name="PropertyObject" class="QuantCpHighProp" version="4">
												<prop name="PropertyTypeName">Cp High</prop>
												<prop name="Position">0</prop>
												<prop name="IsDefault">1</prop>
												<prop name="CpRangeHigh">0</prop>
												<obj name="ChannelProp" class="ChannelProperty" version="1">
													<prop name="ChannelIdx">1</prop>
												</obj>
												<prop name="ReadOnly">1</prop>
											</obj>
											<obj name="PropertyObject" class="QuantCpLowProp" version="4">
												<prop name="PropertyTypeName">Cp Low</prop>
												<prop name="Position">0</prop>
												<prop name="IsDefault">1</prop>
												<prop name="CpRangeLow">0</prop>
												<obj name="ChannelProp" class="ChannelProperty" version="1">
													<prop name="ChannelIdx">1</prop>
												</obj>
												<prop name="ReadOnly">1</prop>
											</obj>
											<obj name="PropertyObject" class="RQEffProp" version="4">
												<prop name="PropertyTypeName">Efficiency</prop>
												<prop name="Position">0</prop>
												<prop name="IsDefault">1</prop>
												<prop name="Efficiency">2</prop>
												<obj name="ChannelProp" class="ChannelProperty" version="1">
													<prop name="ChannelIdx">1</prop>
												</obj>
											</obj>
											<obj name="PropertyObject" class="ChannelGenotype" version="4">
												<prop name="PropertyTypeName">Melt Geno Genotype</prop>
												<prop name="Position">0</prop>
												<prop name="IsDefault">1</prop>
												<prop name="ReadOnly">1</prop>
												<obj name="ChannelProp" class="ChannelProperty" version="1">
													<prop name="ChannelIdx">1</prop>
												</obj>
											</obj>
											<obj name="PropertyObject" class="GroupChannelTypeProp" version="4">
												<prop name="PropertyTypeName">Melt Geno Sample Type</prop>
												<prop name="Position">0</prop>
												<prop name="IsDefault">0</prop>
												<prop name="GroupSampleType">mstUnknown</prop>
												<obj name="ChannelProp" class="ChannelProperty" version="1">
													<prop name="ChannelIdx">1</prop>
												</obj>
											</obj>
											<obj name="PropertyObject" class="QuantSampleTypeProperty" version="4">
												<prop name="PropertyTypeName">Quantification Sample Type</prop>
												<prop name="Position">0</prop>
												<prop name="IsDefault">0</prop>
												<prop name="SampleType">qsUnknown</prop>
												<obj name="ChannelProp" class="ChannelProperty" version="1">
													<prop name="ChannelIdx">1</prop>
												</obj>
											</obj>
											<obj name="PropertyObject" class="ChannelGenotype" version="4">
												<prop name="PropertyTypeName">Scanning Genotype</prop>
												<prop name="Position">0</prop>
												<prop name="IsDefault">1</prop>
												<prop name="ReadOnly">1</prop>
												<obj name="ChannelProp" class="ChannelProperty" version="1">
													<prop name="ChannelIdx">1</prop>
												</obj>
											</obj>
											<obj name="PropertyObject" class="GroupChannelTypeProp" version="4">
												<prop name="PropertyTypeName">Scanning Sample Type</prop>
												<prop name="Position">0</prop>
												<prop name="IsDefault">0</prop>
												<prop name="GroupSampleType">mstUnknown</prop>
												<obj name="ChannelProp" class="ChannelProperty" version="1">
													<prop name="ChannelIdx">1</prop>
												</obj>
											</obj>
											<obj name="PropertyObject" class="TargetName" version="4">
												<prop name="PropertyTypeName">Target Name</prop>
												<prop name="Position">0</prop>
												<prop name="IsDefault">1</prop>
												<obj name="ChannelProp" class="ChannelProperty" version="1">
													<prop name="ChannelIdx">1</prop>
												</obj>
											</obj>
											<obj name="PropertyObject" class="RQTargetProperty" version="4">
												<prop name="PropertyTypeName">Target Type</prop>
												<prop name="Position">0</prop>
												<prop name="IsDefault">0</prop>
												<prop name="TargetType">dtNone</prop>
												<obj name="ChannelProp" class="ChannelProperty" version="1">
													<prop name="ChannelIdx">1</prop>
												</obj>
											</obj>
										</list>
									</obj>
									<obj name="item" class="PropertyList" version="1">
										<list name="emlist" count="12">
											<obj name="PropertyObject" class="RQSampleTargetProperty" version="4">
												<prop name="PropertyTypeName">Combined Sample and Target Type</prop>
												<prop name="Position">0</prop>
												<prop name="IsDefault">0</prop>
												<obj name="ChannelProp" class="ChannelProperty" version="1">
													<prop name="ChannelIdx">2</prop>
												</obj>
											</obj>
											<obj name="PropertyObject" class="QuantConcProperty" version="4">
												<prop name="PropertyTypeName">Concentration</prop>
												<prop name="Position">0</prop>
												<prop name="IsDefault">1</prop>
												<prop name="Concentration">0</prop>
												<obj name="ChannelProp" class="ChannelProperty" version="1">
													<prop name="ChannelIdx">2</prop>
												</obj>
												<prop name="ReadOnly">1</prop>
											</obj>
											<obj name="PropertyObject" class="QuantCpHighProp" version="4">
												<prop name="PropertyTypeName">Cp High</prop>
												<prop name="Position">0</prop>
												<prop name="IsDefault">1</prop>
												<prop name="CpRangeHigh">0</prop>
												<obj name="ChannelProp" class="ChannelProperty" version="1">
													<prop name="ChannelIdx">2</prop>
												</obj>
												<prop name="ReadOnly">1</prop>
											</obj>
											<obj name="PropertyObject" class="QuantCpLowProp" version="4">
												<prop name="PropertyTypeName">Cp Low</prop>
												<prop name="Position">0</prop>
												<prop name="IsDefault">1</prop>
												<prop name="CpRangeLow">0</prop>
												<obj name="ChannelProp" class="ChannelProperty" version="1">
													<prop name="ChannelIdx">2</prop>
												</obj>
												<prop name="ReadOnly">1</prop>
											</obj>
											<obj name="PropertyObject" class="RQEffProp" version="4">
												<prop name="PropertyTypeName">Efficiency</prop>
												<prop name="Position">0</prop>
												<prop name="IsDefault">1</prop>
												<prop name="Efficiency">2</prop>
												<obj name="ChannelProp" class="ChannelProperty" version="1">
													<prop name="ChannelIdx">2</prop>
												</obj>
											</obj>
											<obj name="PropertyObject" class="ChannelGenotype" version="4">
												<prop name="PropertyTypeName">Melt Geno Genotype</prop>
												<prop name="Position">0</prop>
												<prop name="IsDefault">1</prop>
												<prop name="ReadOnly">1</prop>
												<obj name="ChannelProp" class="ChannelProperty" version="1">
													<prop name="ChannelIdx">2</prop>
												</obj>
											</obj>
											<obj name="PropertyObject" class="GroupChannelTypeProp" version="4">
												<prop name="PropertyTypeName">Melt Geno Sample Type</prop>
												<prop name="Position">0</prop>
												<prop name="IsDefault">0</prop>
												<prop name="GroupSampleType">mstUnknown</prop>
												<obj name="ChannelProp" class="ChannelProperty" version="1">
													<prop name="ChannelIdx">2</prop>
												</obj>
											</obj>
											<obj name="PropertyObject" class="QuantSampleTypeProperty" version="4">
												<prop name="PropertyTypeName">Quantification Sample Type</prop>
												<prop name="Position">0</prop>
												<prop name="IsDefault">0</prop>
												<prop name="SampleType">qsUnknown</prop>
												<obj name="ChannelProp" class="ChannelProperty" version="1">
													<prop name="ChannelIdx">2</prop>
												</obj>
											</obj>
											<obj name="PropertyObject" class="ChannelGenotype" version="4">
												<prop name="PropertyTypeName">Scanning Genotype</prop>
												<prop name="Position">0</prop>
												<prop name="IsDefault">1</prop>
												<prop name="ReadOnly">1</prop>
												<obj name="ChannelProp" class="ChannelProperty" version="1">
													<prop name="ChannelIdx">2</prop>
												</obj>
											</obj>
											<obj name="PropertyObject" class="GroupChannelTypeProp" version="4">
												<prop name="PropertyTypeName">Scanning Sample Type</prop>
												<prop name="Position">0</prop>
												<prop name="IsDefault">0</prop>
												<prop name="GroupSampleType">mstUnknown</prop>
												<obj name="ChannelProp" class="ChannelProperty" version="1">
													<prop name="ChannelIdx">2</prop>
												</obj>
											</obj>
											<obj name="PropertyObject" class="TargetName" version="4">
												<prop name="PropertyTypeName">Target Name</prop>
												<prop name="Position">0</prop>
												<prop name="IsDefault">1</prop>
												<obj name="ChannelProp" class="ChannelProperty" version="1">
													<prop name="ChannelIdx">2</prop>
												</obj>
											</obj>
											<obj name="PropertyObject" class="RQTargetProperty" version="4">
												<prop name="PropertyTypeName">Target Type</prop>
												<prop name="Position">0</prop>
												<prop name="IsDefault">0</prop>
												<prop name="TargetType">dtNone</prop>
												<obj name="ChannelProp" class="ChannelProperty" version="1">
													<prop name="ChannelIdx">2</prop>
												</obj>
											</obj>
										</list>
									</obj>
									<obj name="item" class="PropertyList" version="1">
										<list name="emlist" count="12">
											<obj name="PropertyObject" class="RQSampleTargetProperty" version="4">
												<prop name="PropertyTypeName">Combined Sample and Target Type</prop>
												<prop name="Position">0</prop>
												<prop name="IsDefault">0</prop>
												<obj name="ChannelProp" class="ChannelProperty" version="1">
													<prop name="ChannelIdx">3</prop>
												</obj>
											</obj>
											<obj name="PropertyObject" class="QuantConcProperty" version="4">
												<prop name="PropertyTypeName">Concentration</prop>
												<prop name="Position">0</prop>
												<prop name="IsDefault">1</prop>
												<prop name="Concentration">0</prop>
												<obj name="ChannelProp" class="ChannelProperty" version="1">
													<prop name="ChannelIdx">3</prop>
												</obj>
												<prop name="ReadOnly">1</prop>
											</obj>
											<obj name="PropertyObject" class="QuantCpHighProp" version="4">
												<prop name="PropertyTypeName">Cp High</prop>
												<prop name="Position">0</prop>
												<prop name="IsDefault">1</prop>
												<prop name="CpRangeHigh">0</prop>
												<obj name="ChannelProp" class="ChannelProperty" version="1">
													<prop name="ChannelIdx">3</prop>
												</obj>
												<prop name="ReadOnly">1</prop>
											</obj>
											<obj name="PropertyObject" class="QuantCpLowProp" version="4">
												<prop name="PropertyTypeName">Cp Low</prop>
												<prop name="Position">0</prop>
												<prop name="IsDefault">1</prop>
												<prop name="CpRangeLow">0</prop>
												<obj name="ChannelProp" class="ChannelProperty" version="1">
													<prop name="ChannelIdx">3</prop>
												</obj>
												<prop name="ReadOnly">1</prop>
											</obj>
											<obj name="PropertyObject" class="RQEffProp" version="4">
												<prop name="PropertyTypeName">Efficiency</prop>
												<prop name="Position">0</prop>
												<prop name="IsDefault">1</prop>
												<prop name="Efficiency">2</prop>
												<obj name="ChannelProp" class="ChannelProperty" version="1">
													<prop name="ChannelIdx">3</prop>
												</obj>
											</obj>
											<obj name="PropertyObject" class="ChannelGenotype" version="4">
												<prop name="PropertyTypeName">Melt Geno Genotype</prop>
												<prop name="Position">0</prop>
												<prop name="IsDefault">1</prop>
												<prop name="ReadOnly">1</prop>
												<obj name="ChannelProp" class="ChannelProperty" version="1">
													<prop name="ChannelIdx">3</prop>
												</obj>
											</obj>
											<obj name="PropertyObject" class="GroupChannelTypeProp" version="4">
												<prop name="PropertyTypeName">Melt Geno Sample Type</prop>
												<prop name="Position">0</prop>
												<prop name="IsDefault">0</prop>
												<prop name="GroupSampleType">mstUnknown</prop>
												<obj name="ChannelProp" class="ChannelProperty" version="1">
													<prop name="ChannelIdx">3</prop>
												</obj>
											</obj>
											<obj name="PropertyObject" class="QuantSampleTypeProperty" version="4">
												<prop name="PropertyTypeName">Quantification Sample Type</prop>
												<prop name="Position">0</prop>
												<prop name="IsDefault">0</prop>
												<prop name="SampleType">qsUnknown</prop>
												<obj name="ChannelProp" class="ChannelProperty" version="1">
													<prop name="ChannelIdx">3</prop>
												</obj>
											</obj>
											<obj name="PropertyObject" class="ChannelGenotype" version="4">
												<prop name="PropertyTypeName">Scanning Genotype</prop>
												<prop name="Position">0</prop>
												<prop name="IsDefault">1</prop>
												<prop name="ReadOnly">1</prop>
												<obj name="ChannelProp" class="ChannelProperty" version="1">
													<prop name="ChannelIdx">3</prop>
												</obj>
											</obj>
											<obj name="PropertyObject" class="GroupChannelTypeProp" version="4">
												<prop name="PropertyTypeName">Scanning Sample Type</prop>
												<prop name="Position">0</prop>
												<prop name="IsDefault">0</prop>
												<prop name="GroupSampleType">mstUnknown</prop>
												<obj name="ChannelProp" class="ChannelProperty" version="1">
													<prop name="ChannelIdx">3</prop>
												</obj>
											</obj>
											<obj name="PropertyObject" class="TargetName" version="4">
												<prop name="PropertyTypeName">Target Name</prop>
												<prop name="Position">0</prop>
												<prop name="IsDefault">1</prop>
												<obj name="ChannelProp" class="ChannelProperty" version="1">
													<prop name="ChannelIdx">3</prop>
												</obj>
											</obj>
											<obj name="PropertyObject" class="RQTargetProperty" version="4">
												<prop name="PropertyTypeName">Target Type</prop>
												<prop name="Position">0</prop>
												<prop name="IsDefault">0</prop>
												<prop name="TargetType">dtNone</prop>
												<obj name="ChannelProp" class="ChannelProperty" version="1">
													<prop name="ChannelIdx">3</prop>
												</obj>
											</obj>
										</list>
									</obj>
								</list>
							</obj>
						</obj>
						<prop name="ChannelPropertyCount">4</prop>
						<prop name="ContainerPosition">0</prop>
						<prop name="HasSampleProperties">1</prop>
						<obj name="SampleProperties" class="PropertyList" version="1">
							<list name="emlist" count="14">
								<obj name="PropertyObject" class="SamplePrefColor" version="4">
									<prop name="PropertyTypeName">Color</prop>
									<prop name="Position">0</prop>
									<prop name="IsDefault">0</prop>
									<prop name="Color">$00FF8000</prop>
								</obj>
								<obj name="PropertyObject" class="DominantChannelProp" version="4">
									<prop name="PropertyTypeName">Dominant Channel</prop>
									<prop name="Position">0</prop>
									<prop name="IsDefault">0</prop>
									<prop name="DominantChannel">0</prop>
								</obj>
								<obj name="PropertyObject" class="Genotype" version="4">
									<prop name="PropertyTypeName">EndPt Genotype</prop>
									<prop name="Position">0</prop>
									<prop name="IsDefault">1</prop>
									<prop name="ReadOnly">1</prop>
								</obj>
								<obj name="PropertyObject" class="GroupingSample" version="4">
									<prop name="PropertyTypeName">EndPt Sample Type</prop>
									<prop name="Position">0</prop>
									<prop name="IsDefault">0</prop>
									<prop name="GroupSampleType">mstUnknown</prop>
								</obj>
								<obj name="PropertyObject" class="SamplePrefLineStyle" version="4">
									<prop name="PropertyTypeName">Line Style</prop>
									<prop name="Position">0</prop>
									<prop name="IsDefault">0</prop>
									<prop name="LineStyle">psSolid</prop>
								</obj>
								<obj name="PropertyObject" class="GenSampleEditNotes" version="4">
									<prop name="PropertyTypeName">Notes</prop>
									<prop name="Position">0</prop>
									<prop name="IsDefault">1</prop>
								</obj>
								<obj name="PropertyObject" class="SamplePrefPointStyle" version="4">
									<prop name="PropertyTypeName">Point Style</prop>
									<prop name="Position">0</prop>
									<prop name="IsDefault">0</prop>
									<prop name="PointStyle">psNothing</prop>
								</obj>
								<obj name="PropertyObject" class="GenSampleEditPosition" version="4">
									<prop name="PropertyTypeName">Position</prop>
									<prop name="Position">0</prop>
									<prop name="IsDefault">1</prop>
								</obj>
								<obj name="PropertyObject" class="GenSampleEditReplicate" version="4">
									<prop name="PropertyTypeName">Replicate of</prop>
									<prop name="Position">0</prop>
									<prop name="IsDefault">1</prop>
									<prop name="ReplicateOf">-1</prop>
								</obj>
								<obj name="PropertyObject" class="HTCSampleID" version="4">
									<prop name="PropertyTypeName">Sample ID</prop>
									<prop name="Position">0</prop>
									<prop name="IsDefault">1</prop>
								</obj>
								<obj name="PropertyObject" class="GenSampleEditName" version="4">
									<prop name="PropertyTypeName">Sample Name</prop>
									<prop name="Position">0</prop>
									<prop name="IsDefault">1</prop>
									<prop name="name">Sample 1</prop>
								</obj>
								<obj name="PropertyObject" class="HTCSamplePrepNotes" version="4">
									<prop name="PropertyTypeName">Sample Prep Notes</prop>
									<prop name="Position">0</prop>
									<prop name="IsDefault">1</prop>
								</obj>
								<obj name="PropertyObject" class="GenSampleEditSubset" version="4">
									<prop name="PropertyTypeName">Subsets</prop>
									<prop name="Position">0</prop>
									<prop name="IsDefault">1</prop>
								</obj>
								<obj name="PropertyObject" class="SamplePrefWidth" version="5">
									<prop name="PropertyTypeName">Width</prop>
									<prop name="Position">0</prop>
									<prop name="IsDefault">1</prop>
									<prop name="Width">1</prop>
								</obj>
							</list>
						</obj>
					</obj>
					<obj name="item" class="SamplePropInfo" version="1">
						<obj name="ChannelProperties" class="ChanPropList" version="2">
							<obj name="ChannelProperties" class="EMList" version="1">
								<list name="emlist" count="4">
									<obj name="item" class="PropertyList" version="1">
										<list name="emlist" count="12">
											<obj name="PropertyObject" class="RQSampleTargetProperty" version="4">
												<prop name="PropertyTypeName">Combined Sample and Target Type</prop>
												<prop name="Position">1</prop>
												<prop name="IsDefault">0</prop>
												<obj name="ChannelProp" class="ChannelProperty" version="1">
													<prop name="ChannelIdx">0</prop>
												</obj>
											</obj>
											<obj name="PropertyObject" class="QuantConcProperty" version="4">
												<prop name="PropertyTypeName">Concentration</prop>
												<prop name="Position">1</prop>
												<prop name="IsDefault">1</prop>
												<prop name="Concentration">0</prop>
												<obj name="ChannelProp" class="ChannelProperty" version="1">
													<prop name="ChannelIdx">0</prop>
												</obj>
												<prop name="ReadOnly">1</prop>
											</obj>
											<obj name="PropertyObject" class="QuantCpHighProp" version="4">
												<prop name="PropertyTypeName">Cp High</prop>
												<prop name="Position">1</prop>
												<prop name="IsDefault">1</prop>
												<prop name="CpRangeHigh">0</prop>
												<obj name="ChannelProp" class="ChannelProperty" version="1">
													<prop name="ChannelIdx">0</prop>
												</obj>
												<prop name="ReadOnly">1</prop>
											</obj>
											<obj name="PropertyObject" class="QuantCpLowProp" version="4">
												<prop name="PropertyTypeName">Cp Low</prop>
												<prop name="Position">1</prop>
												<prop name="IsDefault">1</prop>
												<prop name="CpRangeLow">0</prop>
												<obj name="ChannelProp" class="ChannelProperty" version="1">
													<prop name="ChannelIdx">0</prop>
												</obj>
												<prop name="ReadOnly">1</prop>
											</obj>
											<obj name="PropertyObject" class="RQEffProp" version="4">
												<prop name="PropertyTypeName">Efficiency</prop>
												<prop name="Position">1</prop>
												<prop name="IsDefault">1</prop>
												<prop name="Efficiency">2</prop>
												<obj name="ChannelProp" class="ChannelProperty" version="1">
													<prop name="ChannelIdx">0</prop>
												</obj>
											</obj>
											<obj name="PropertyObject" class="ChannelGenotype" version="4">
												<prop name="PropertyTypeName">Melt Geno Genotype</prop>
												<prop name="Position">1</prop>
												<prop name="IsDefault">1</prop>
												<prop name="ReadOnly">1</prop>
												<obj name="ChannelProp" class="ChannelProperty" version="1">
													<prop name="ChannelIdx">0</prop>
												</obj>
											</obj>
											<obj name="PropertyObject" class="GroupChannelTypeProp" version="4">
												<prop name="PropertyTypeName">Melt Geno Sample Type</prop>
												<prop name="Position">1</prop>
												<prop name="IsDefault">0</prop>
												<prop name="GroupSampleType">mstUnknown</prop>
												<obj name="ChannelProp" class="ChannelProperty" version="1">
													<prop name="ChannelIdx">0</prop>
												</obj>
											</obj>
											<obj name="PropertyObject" class="QuantSampleTypeProperty" version="4">
												<prop name="PropertyTypeName">Quantification Sample Type</prop>
												<prop name="Position">1</prop>
												<prop name="IsDefault">0</prop>
												<prop name="SampleType">qsUnknown</prop>
												<obj name="ChannelProp" class="ChannelProperty" version="1">
													<prop name="ChannelIdx">0</prop>
												</obj>
											</obj>
											<obj name="PropertyObject" class="ChannelGenotype" version="4">
												<prop name="PropertyTypeName">Scanning Genotype</prop>
												<prop name="Position">1</prop>
												<prop name="IsDefault">1</prop>
												<prop name="ReadOnly">1</prop>
												<obj name="ChannelProp" class="ChannelProperty" version="1">
													<prop name="ChannelIdx">0</prop>
												</obj>
											</obj>
											<obj name="PropertyObject" class="GroupChannelTypeProp" version="4">
												<prop name="PropertyTypeName">Scanning Sample Type</prop>
												<prop name="Position">1</prop>
												<prop name="IsDefault">0</prop>
												<prop name="GroupSampleType">mstUnknown</prop>
												<obj name="ChannelProp" class="ChannelProperty" version="1">
													<prop name="ChannelIdx">0</prop>
												</obj>
											</obj>
											<obj name="PropertyObject" class="TargetName" version="4">
												<prop name="PropertyTypeName">Target Name</prop>
												<prop name="Position">1</prop>
												<prop name="IsDefault">1</prop>
												<obj name="ChannelProp" class="ChannelProperty" version="1">
													<prop name="ChannelIdx">0</prop>
												</obj>
											</obj>
											<obj name="PropertyObject" class="RQTargetProperty" version="4">
												<prop name="PropertyTypeName">Target Type</prop>
												<prop name="Position">1</prop>
												<prop name="IsDefault">0</prop>
												<prop name="TargetType">dtNone</prop>
												<obj name="ChannelProp" class="ChannelProperty" version="1">
													<prop name="ChannelIdx">0</prop>
												</obj>
											</obj>
										</list>
									</obj>
									<obj name="item" class="PropertyList" version="1">
										<list name="emlist" count="12">
											<obj name="PropertyObject" class="RQSampleTargetProperty" version="4">
												<prop name="PropertyTypeName">Combined Sample and Target Type</prop>
												<prop name="Position">1</prop>
												<prop name="IsDefault">0</prop>
												<obj name="ChannelProp" class="ChannelProperty" version="1">
													<prop name="ChannelIdx">1</prop>
												</obj>
											</obj>
											<obj name="PropertyObject" class="QuantConcProperty" version="4">
												<prop name="PropertyTypeName">Concentration</prop>
												<prop name="Position">1</prop>
												<prop name="IsDefault">1</prop>
												<prop name="Concentration">0</prop>
												<obj name="ChannelProp" class="ChannelProperty" version="1">
													<prop name="ChannelIdx">1</prop>
												</obj>
												<prop name="ReadOnly">1</prop>
											</obj>
											<obj name="PropertyObject" class="QuantCpHighProp" version="4">
												<prop name="PropertyTypeName">Cp High</prop>
												<prop name="Position">1</prop>
												<prop name="IsDefault">1</prop>
												<prop name="CpRangeHigh">0</prop>
												<obj name="ChannelProp" class="ChannelProperty" version="1">
													<prop name="ChannelIdx">1</prop>
												</obj>
												<prop name="ReadOnly">1</prop>
											</obj>
											<obj name="PropertyObject" class="QuantCpLowProp" version="4">
												<prop name="PropertyTypeName">Cp Low</prop>
												<prop name="Position">1</prop>
												<prop name="IsDefault">1</prop>
												<prop name="CpRangeLow">0</prop>
												<obj name="ChannelProp" class="ChannelProperty" version="1">
													<prop name="ChannelIdx">1</prop>
												</obj>
												<prop name="ReadOnly">1</prop>
											</obj>
											<obj name="PropertyObject" class="RQEffProp" version="4">
												<prop name="PropertyTypeName">Efficiency</prop>
												<prop name="Position">1</prop>
												<prop name="IsDefault">1</prop>
												<prop name="Efficiency">2</prop>
												<obj name="ChannelProp" class="ChannelProperty" version="1">
													<prop name="ChannelIdx">1</prop>
												</obj>
											</obj>
											<obj name="PropertyObject" class="ChannelGenotype" version="4">
												<prop name="PropertyTypeName">Melt Geno Genotype</prop>
												<prop name="Position">1</prop>
												<prop name="IsDefault">1</prop>
												<prop name="ReadOnly">1</prop>
												<obj name="ChannelProp" class="ChannelProperty" version="1">
													<prop name="ChannelIdx">1</prop>
												</obj>
											</obj>
											<obj name="PropertyObject" class="GroupChannelTypeProp" version="4">
												<prop name="PropertyTypeName">Melt Geno Sample Type</prop>
												<prop name="Position">1</prop>
												<prop name="IsDefault">0</prop>
												<prop name="GroupSampleType">mstUnknown</prop>
												<obj name="ChannelProp" class="ChannelProperty" version="1">
													<prop name="ChannelIdx">1</prop>
												</obj>
											</obj>
											<obj name="PropertyObject" class="QuantSampleTypeProperty" version="4">
												<prop name="PropertyTypeName">Quantification Sample Type</prop>
												<prop name="Position">1</prop>
												<prop name="IsDefault">0</prop>
												<prop name="SampleType">qsUnknown</prop>
												<obj name="ChannelProp" class="ChannelProperty" version="1">
													<prop name="ChannelIdx">1</prop>
												</obj>
											</obj>
											<obj name="PropertyObject" class="ChannelGenotype" version="4">
												<prop name="PropertyTypeName">Scanning Genotype</prop>
												<prop name="Position">1</prop>
												<prop name="IsDefault">1</prop>
												<prop name="ReadOnly">1</prop>
												<obj name="ChannelProp" class="ChannelProperty" version="1">
													<prop name="ChannelIdx">1</prop>
												</obj>
											</obj>
											<obj name="PropertyObject" class="GroupChannelTypeProp" version="4">
												<prop name="PropertyTypeName">Scanning Sample Type</prop>
												<prop name="Position">1</prop>
												<prop name="IsDefault">0</prop>
												<prop name="GroupSampleType">mstUnknown</prop>
												<obj name="ChannelProp" class="ChannelProperty" version="1">
													<prop name="ChannelIdx">1</prop>
												</obj>
											</obj>
											<obj name="PropertyObject" class="TargetName" version="4">
												<prop name="PropertyTypeName">Target Name</prop>
												<prop name="Position">1</prop>
												<prop name="IsDefault">1</prop>
												<obj name="ChannelProp" class="ChannelProperty" version="1">
													<prop name="ChannelIdx">1</prop>
												</obj>
											</obj>
											<obj name="PropertyObject" class="RQTargetProperty" version="4">
												<prop name="PropertyTypeName">Target Type</prop>
												<prop name="Position">1</prop>
												<prop name="IsDefault">0</prop>
												<prop name="TargetType">dtNone</prop>
												<obj name="ChannelProp" class="ChannelProperty" version="1">
													<prop name="ChannelIdx">1</prop>
												</obj>
											</obj>
										</list>
									</obj>
									<obj name="item" class="PropertyList" version="1">
										<list name="emlist" count="12">
											<obj name="PropertyObject" class="RQSampleTargetProperty" version="4">
												<prop name="PropertyTypeName">Combined Sample and Target Type</prop>
												<prop name="Position">1</prop>
												<prop name="IsDefault">0</prop>
												<obj name="ChannelProp" class="ChannelProperty" version="1">
													<prop name="ChannelIdx">2</prop>
												</obj>
											</obj>
											<obj name="PropertyObject" class="QuantConcProperty" version="4">
												<prop name="PropertyTypeName">Concentration</prop>
												<prop name="Position">1</prop>
												<prop name="IsDefault">1</prop>
												<prop name="Concentration">0</prop>
												<obj name="ChannelProp" class="ChannelProperty" version="1">
													<prop name="ChannelIdx">2</prop>
												</obj>
												<prop name="ReadOnly">1</prop>
											</obj>
											<obj name="PropertyObject" class="QuantCpHighProp" version="4">
												<prop name="PropertyTypeName">Cp High</prop>
												<prop name="Position">1</prop>
												<prop name="IsDefault">1</prop>
												<prop name="CpRangeHigh">0</prop>
												<obj name="ChannelProp" class="ChannelProperty" version="1">
													<prop name="ChannelIdx">2</prop>
												</obj>
												<prop name="ReadOnly">1</prop>
											</obj>
											<obj name="PropertyObject" class="QuantCpLowProp" version="4">
												<prop name="PropertyTypeName">Cp Low</prop>
												<prop name="Position">1</prop>
												<prop name="IsDefault">1</prop>
												<prop name="CpRangeLow">0</prop>
												<obj name="ChannelProp" class="ChannelProperty" version="1">
													<prop name="ChannelIdx">2</prop>
												</obj>
												<prop name="ReadOnly">1</prop>
											</obj>
											<obj name="PropertyObject" class="RQEffProp" version="4">
												<prop name="PropertyTypeName">Efficiency</prop>
												<prop name="Position">1</prop>
												<prop name="IsDefault">1</prop>
												<prop name="Efficiency">2</prop>
												<obj name="ChannelProp" class="ChannelProperty" version="1">
													<prop name="ChannelIdx">2</prop>
												</obj>
											</obj>
											<obj name="PropertyObject" class="ChannelGenotype" version="4">
												<prop name="PropertyTypeName">Melt Geno Genotype</prop>
												<prop name="Position">1</prop>
												<prop name="IsDefault">1</prop>
												<prop name="ReadOnly">1</prop>
												<obj name="ChannelProp" class="ChannelProperty" version="1">
													<prop name="ChannelIdx">2</prop>
												</obj>
											</obj>
											<obj name="PropertyObject" class="GroupChannelTypeProp" version="4">
												<prop name="PropertyTypeName">Melt Geno Sample Type</prop>
												<prop name="Position">1</prop>
												<prop name="IsDefault">0</prop>
												<prop name="GroupSampleType">mstUnknown</prop>
												<obj name="ChannelProp" class="ChannelProperty" version="1">
													<prop name="ChannelIdx">2</prop>
												</obj>
											</obj>
											<obj name="PropertyObject" class="QuantSampleTypeProperty" version="4">
												<prop name="PropertyTypeName">Quantification Sample Type</prop>
												<prop name="Position">1</prop>
												<prop name="IsDefault">0</prop>
												<prop name="SampleType">qsUnknown</prop>
												<obj name="ChannelProp" class="ChannelProperty" version="1">
													<prop name="ChannelIdx">2</prop>
												</obj>
											</obj>
											<obj name="PropertyObject" class="ChannelGenotype" version="4">
												<prop name="PropertyTypeName">Scanning Genotype</prop>
												<prop name="Position">1</prop>
												<prop name="IsDefault">1</prop>
												<prop name="ReadOnly">1</prop>
												<obj name="ChannelProp" class="ChannelProperty" version="1">
													<prop name="ChannelIdx">2</prop>
												</obj>
											</obj>
											<obj name="PropertyObject" class="GroupChannelTypeProp" version="4">
												<prop name="PropertyTypeName">Scanning Sample Type</prop>
												<prop name="Position">1</prop>
												<prop name="IsDefault">0</prop>
												<prop name="GroupSampleType">mstUnknown</prop>
												<obj name="ChannelProp" class="ChannelProperty" version="1">
													<prop name="ChannelIdx">2</prop>
												</obj>
											</obj>
											<obj name="PropertyObject" class="TargetName" version="4">
												<prop name="PropertyTypeName">Target Name</prop>
												<prop name="Position">1</prop>
												<prop name="IsDefault">1</prop>
												<obj name="ChannelProp" class="ChannelProperty" version="1">
													<prop name="ChannelIdx">2</prop>
												</obj>
											</obj>
											<obj name="PropertyObject" class="RQTargetProperty" version="4">
												<prop name="PropertyTypeName">Target Type</prop>
												<prop name="Position">1</prop>
												<prop name="IsDefault">0</prop>
												<prop name="TargetType">dtNone</prop>
												<obj name="ChannelProp" class="ChannelProperty" version="1">
													<prop name="ChannelIdx">2</prop>
												</obj>
											</obj>
										</list>
									</obj>
									<obj name="item" class="PropertyList" version="1">
										<list name="emlist" count="12">
											<obj name="PropertyObject" class="RQSampleTargetProperty" version="4">
												<prop name="PropertyTypeName">Combined Sample and Target Type</prop>
												<prop name="Position">1</prop>
												<prop name="IsDefault">0</prop>
												<obj name="ChannelProp" class="ChannelProperty" version="1">
													<prop name="ChannelIdx">3</prop>
												</obj>
											</obj>
											<obj name="PropertyObject" class="QuantConcProperty" version="4">
												<prop name="PropertyTypeName">Concentration</prop>
												<prop name="Position">1</prop>
												<prop name="IsDefault">1</prop>
												<prop name="Concentration">0</prop>
												<obj name="ChannelProp" class="ChannelProperty" version="1">
													<prop name="ChannelIdx">3</prop>
												</obj>
												<prop name="ReadOnly">1</prop>
											</obj>
											<obj name="PropertyObject" class="QuantCpHighProp" version="4">
												<prop name="PropertyTypeName">Cp High</prop>
												<prop name="Position">1</prop>
												<prop name="IsDefault">1</prop>
												<prop name="CpRangeHigh">0</prop>
												<obj name="ChannelProp" class="ChannelProperty" version="1">
													<prop name="ChannelIdx">3</prop>
												</obj>
												<prop name="ReadOnly">1</prop>
											</obj>
											<obj name="PropertyObject" class="QuantCpLowProp" version="4">
												<prop name="PropertyTypeName">Cp Low</prop>
												<prop name="Position">1</prop>
												<prop name="IsDefault">1</prop>
												<prop name="CpRangeLow">0</prop>
												<obj name="ChannelProp" class="ChannelProperty" version="1">
													<prop name="ChannelIdx">3</prop>
												</obj>
												<prop name="ReadOnly">1</prop>
											</obj>
											<obj name="PropertyObject" class="RQEffProp" version="4">
												<prop name="PropertyTypeName">Efficiency</prop>
												<prop name="Position">1</prop>
												<prop name="IsDefault">1</prop>
												<prop name="Efficiency">2</prop>
												<obj name="ChannelProp" class="ChannelProperty" version="1">
													<prop name="ChannelIdx">3</prop>
												</obj>
											</obj>
											<obj name="PropertyObject" class="ChannelGenotype" version="4">
												<prop name="PropertyTypeName">Melt Geno Genotype</prop>
												<prop name="Position">1</prop>
												<prop name="IsDefault">1</prop>
												<prop name="ReadOnly">1</prop>
												<obj name="ChannelProp" class="ChannelProperty" version="1">
													<prop name="ChannelIdx">3</prop>
												</obj>
											</obj>
											<obj name="PropertyObject" class="GroupChannelTypeProp" version="4">
												<prop name="PropertyTypeName">Melt Geno Sample Type</prop>
												<prop name="Position">1</prop>
												<prop name="IsDefault">0</prop>
												<prop name="GroupSampleType">mstUnknown</prop>
												<obj name="ChannelProp" class="ChannelProperty" version="1">
													<prop name="ChannelIdx">3</prop>
												</obj>
											</obj>
											<obj name="PropertyObject" class="QuantSampleTypeProperty" version="4">
												<prop name="PropertyTypeName">Quantification Sample Type</prop>
												<prop name="Position">1</prop>
												<prop name="IsDefault">0</prop>
												<prop name="SampleType">qsUnknown</prop>
												<obj name="ChannelProp" class="ChannelProperty" version="1">
													<prop name="ChannelIdx">3</prop>
												</obj>
											</obj>
											<obj name="PropertyObject" class="ChannelGenotype" version="4">
												<prop name="PropertyTypeName">Scanning Genotype</prop>
												<prop name="Position">1</prop>
												<prop name="IsDefault">1</prop>
												<prop name="ReadOnly">1</prop>
												<obj name="ChannelProp" class="ChannelProperty" version="1">
													<prop name="ChannelIdx">3</prop>
												</obj>
											</obj>
											<obj name="PropertyObject" class="GroupChannelTypeProp" version="4">
												<prop name="PropertyTypeName">Scanning Sample Type</prop>
												<prop name="Position">1</prop>
												<prop name="IsDefault">0</prop>
												<prop name="GroupSampleType">mstUnknown</prop>
												<obj name="ChannelProp" class="ChannelProperty" version="1">
													<prop name="ChannelIdx">3</prop>
												</obj>
											</obj>
											<obj name="PropertyObject" class="TargetName" version="4">
												<prop name="PropertyTypeName">Target Name</prop>
												<prop name="Position">1</prop>
												<prop name="IsDefault">1</prop>
												<obj name="ChannelProp" class="ChannelProperty" version="1">
													<prop name="ChannelIdx">3</prop>
												</obj>
											</obj>
											<obj name="PropertyObject" class="RQTargetProperty" version="4">
												<prop name="PropertyTypeName">Target Type</prop>
												<prop name="Position">1</prop>
												<prop name="IsDefault">0</prop>
												<prop name="TargetType">dtNone</prop>
												<obj name="ChannelProp" class="ChannelProperty" version="1">
													<prop name="ChannelIdx">3</prop>
												</obj>
											</obj>
										</list>
									</obj>
								</list>
							</obj>
						</obj>
						<prop name="ChannelPropertyCount">4</prop>
						<prop name="ContainerPosition">1</prop>
						<prop name="HasSampleProperties">1</prop>
						<obj name="SampleProperties" class="PropertyList" version="1">
							<list name="emlist" count="14">
								<obj name="PropertyObject" class="SamplePrefColor" version="4">
									<prop name="PropertyTypeName">Color</prop>
									<prop name="Position">1</prop>
									<prop name="IsDefault">0</prop>
									<prop name="Color">clRed</prop>
								</obj>
								<obj name="PropertyObject" class="DominantChannelProp" version="4">
									<prop name="PropertyTypeName">Dominant Channel</prop>
									<prop name="Position">1</prop>
									<prop name="IsDefault">0</prop>
									<prop name="DominantChannel">0</prop>
								</obj>
								<obj name="PropertyObject" class="Genotype" version="4">
									<prop name="PropertyTypeName">EndPt Genotype</prop>
									<prop name="Position">1</prop>
									<prop name="IsDefault">1</prop>
									<prop name="ReadOnly">1</prop>
								</obj>
								<obj name="PropertyObject" class="GroupingSample" version="4">
									<prop name="PropertyTypeName">EndPt Sample Type</prop>
									<prop name="Position">1</prop>
									<prop name="IsDefault">0</prop>
									<prop name="GroupSampleType">mstUnknown</prop>
								</obj>
								<obj name="PropertyObject" class="SamplePrefLineStyle" version="4">
									<prop name="PropertyTypeName">Line Style</prop>
									<prop name="Position">1</prop>
									<prop name="IsDefault">0</prop>
									<prop name="LineStyle">psSolid</prop>
								</obj>
								<obj name="PropertyObject" class="GenSampleEditNotes" version="4">
									<prop name="PropertyTypeName">Notes</prop>
									<prop name="Position">1</prop>
									<prop name="IsDefault">1</prop>
								</obj>
								<obj name="PropertyObject" class="SamplePrefPointStyle" version="4">
									<prop name="PropertyTypeName">Point Style</prop>
									<prop name="Position">1</prop>
									<prop name="IsDefault">0</prop>
									<prop name="PointStyle">psNothing</prop>
								</obj>
								<obj name="PropertyObject" class="GenSampleEditPosition" version="4">
									<prop name="PropertyTypeName">Position</prop>
									<prop name="Position">1</prop>
									<prop name="IsDefault">1</prop>
								</obj>
								<obj name="PropertyObject" class="GenSampleEditReplicate" version="4">
									<prop name="PropertyTypeName">Replicate of</prop>
									<prop name="Position">1</prop>
									<prop name="IsDefault">1</prop>
									<prop name="ReplicateOf">-1</prop>
								</obj>
								<obj name="PropertyObject" class="HTCSampleID" version="4">
									<prop name="PropertyTypeName">Sample ID</prop>
									<prop name="Position">1</prop>
									<prop name="IsDefault">1</prop>
								</obj>
								<obj name="PropertyObject" class="GenSampleEditName" version="4">
									<prop name="PropertyTypeName">Sample Name</prop>
									<prop name="Position">1</prop>
									<prop name="IsDefault">1</prop>
									<prop name="name">Sample 2</prop>
								</obj>
								<obj name="PropertyObject" class="HTCSamplePrepNotes" version="4">
									<prop name="PropertyTypeName">Sample Prep Notes</prop>
									<prop name="Position">1</prop>
									<prop name="IsDefault">1</prop>
								</obj>
								<obj name="PropertyObject" class="GenSampleEditSubset" version="4">
									<prop name="PropertyTypeName">Subsets</prop>
									<prop name="Position">1</prop>
									<prop name="IsDefault">1</prop>
								</obj>
								<obj name="PropertyObject" class="SamplePrefWidth" version="5">
									<prop name="PropertyTypeName">Width</prop>
									<prop name="Position">1</prop>
									<prop name="IsDefault">1</prop>
									<prop name="Width">1</prop>
								</obj>
							</list>
						</obj>
					</obj>
					<obj name="item" class="SamplePropInfo" version="1">
						<obj name="ChannelProperties" class="ChanPropList" version="2">
							<obj name="ChannelProperties" class="EMList" version="1">
								<list name="emlist" count="4">
									<obj name="item" class="PropertyList" version="1">
										<list name="emlist" count="12">
											<obj name="PropertyObject" class="RQSampleTargetProperty" version="4">
												<prop name="PropertyTypeName">Combined Sample and Target Type</prop>
												<prop name="Position">2</prop>
												<prop name="IsDefault">0</prop>
												<obj name="ChannelProp" class="ChannelProperty" version="1">
													<prop name="ChannelIdx">0</prop>
												</obj>
											</obj>
											<obj name="PropertyObject" class="QuantConcProperty" version="4">
												<prop name="PropertyTypeName">Concentration</prop>
												<prop name="Position">2</prop>
												<prop name="IsDefault">1</prop>
												<prop name="Concentration">0</prop>
												<obj name="ChannelProp" class="ChannelProperty" version="1">
													<prop name="ChannelIdx">0</prop>
												</obj>
												<prop name="ReadOnly">1</prop>
											</obj>
											<obj name="PropertyObject" class="QuantCpHighProp" version="4">
												<prop name="PropertyTypeName">Cp High</prop>
												<prop name="Position">2</prop>
												<prop name="IsDefault">1</prop>
												<prop name="CpRangeHigh">0</prop>
												<obj name="ChannelProp" class="ChannelProperty" version="1">
													<prop name="ChannelIdx">0</prop>
												</obj>
												<prop name="ReadOnly">1</prop>
											</obj>
											<obj name="PropertyObject" class="QuantCpLowProp" version="4">
												<prop name="PropertyTypeName">Cp Low</prop>
												<prop name="Position">2</prop>
												<prop name="IsDefault">1</prop>
												<prop name="CpRangeLow">0</prop>
												<obj name="ChannelProp" class="ChannelProperty" version="1">
													<prop name="ChannelIdx">0</prop>
												</obj>
												<prop name="ReadOnly">1</prop>
											</obj>
											<obj name="PropertyObject" class="RQEffProp" version="4">
												<prop name="PropertyTypeName">Efficiency</prop>
												<prop name="Position">2</prop>
												<prop name="IsDefault">1</prop>
												<prop name="Efficiency">2</prop>
												<obj name="ChannelProp" class="ChannelProperty" version="1">
													<prop name="ChannelIdx">0</prop>
												</obj>
											</obj>
											<obj name="PropertyObject" class="ChannelGenotype" version="4">
												<prop name="PropertyTypeName">Melt Geno Genotype</prop>
												<prop name="Position">2</prop>
												<prop name="IsDefault">1</prop>
												<prop name="ReadOnly">1</prop>
												<obj name="ChannelProp" class="ChannelProperty" version="1">
													<prop name="ChannelIdx">0</prop>
												</obj>
											</obj>
											<obj name="PropertyObject" class="GroupChannelTypeProp" version="4">
												<prop name="PropertyTypeName">Melt Geno Sample Type</prop>
												<prop name="Position">2</prop>
												<prop name="IsDefault">0</prop>
												<prop name="GroupSampleType">mstUnknown</prop>
												<obj name="ChannelProp" class="ChannelProperty" version="1">
													<prop name="ChannelIdx">0</prop>
												</obj>
											</obj>
											<obj name="PropertyObject" class="QuantSampleTypeProperty" version="4">
												<prop name="PropertyTypeName">Quantification Sample Type</prop>
												<prop name="Position">2</prop>
												<prop name="IsDefault">0</prop>
												<prop name="SampleType">qsUnknown</prop>
												<obj name="ChannelProp" class="ChannelProperty" version="1">
													<prop name="ChannelIdx">0</prop>
												</obj>
											</obj>
											<obj name="PropertyObject" class="ChannelGenotype" version="4">
												<prop name="PropertyTypeName">Scanning Genotype</prop>
												<prop name="Position">2</prop>
												<prop name="IsDefault">1</prop>
												<prop name="ReadOnly">1</prop>
												<obj name="ChannelProp" class="ChannelProperty" version="1">
													<prop name="ChannelIdx">0</prop>
												</obj>
											</obj>
											<obj name="PropertyObject" class="GroupChannelTypeProp" version="4">
												<prop name="PropertyTypeName">Scanning Sample Type</prop>
												<prop name="Position">2</prop>
												<prop name="IsDefault">0</prop>
												<prop name="GroupSampleType">mstUnknown</prop>
												<obj name="ChannelProp" class="ChannelProperty" version="1">
													<prop name="ChannelIdx">0</prop>
												</obj>
											</obj>
											<obj name="PropertyObject" class="TargetName" version="4">
												<prop name="PropertyTypeName">Target Name</prop>
												<prop name="Position">2</prop>
												<prop name="IsDefault">1</prop>
												<obj name="ChannelProp" class="ChannelProperty" version="1">
													<prop name="ChannelIdx">0</prop>
												</obj>
											</obj>
											<obj name="PropertyObject" class="RQTargetProperty" version="4">
												<prop name="PropertyTypeName">Target Type</prop>
												<prop name="Position">2</prop>
												<prop name="IsDefault">0</prop>
												<prop name="TargetType">dtNone</prop>
												<obj name="ChannelProp" class="ChannelProperty" version="1">
													<prop name="ChannelIdx">0</prop>
												</obj>
											</obj>
										</list>
									</obj>
									<obj name="item" class="PropertyList" version="1">
										<list name="emlist" count="12">
											<obj name="PropertyObject" class="RQSampleTargetProperty" version="4">
												<prop name="PropertyTypeName">Combined Sample and Target Type</prop>
												<prop name="Position">2</prop>
												<prop name="IsDefault">0</prop>
												<obj name="ChannelProp" class="ChannelProperty" version="1">
													<prop name="ChannelIdx">1</prop>
												</obj>
											</obj>
											<obj name="PropertyObject" class="QuantConcProperty" version="4">
												<prop name="PropertyTypeName">Concentration</prop>
												<prop name="Position">2</prop>
												<prop name="IsDefault">1</prop>
												<prop name="Concentration">0</prop>
												<obj name="ChannelProp" class="ChannelProperty" version="1">
													<prop name="ChannelIdx">1</prop>
												</obj>
												<prop name="ReadOnly">1</prop>
											</obj>
											<obj name="PropertyObject" class="QuantCpHighProp" version="4">
												<prop name="PropertyTypeName">Cp High</prop>
												<prop name="Position">2</prop>
												<prop name="IsDefault">1</prop>
												<prop name="CpRangeHigh">0</prop>
												<obj name="ChannelProp" class="ChannelProperty" version="1">
													<prop name="ChannelIdx">1</prop>
												</obj>
												<prop name="ReadOnly">1</prop>
											</obj>
											<obj name="PropertyObject" class="QuantCpLowProp" version="4">
												<prop name="PropertyTypeName">Cp Low</prop>
												<prop name="Position">2</prop>
												<prop name="IsDefault">1</prop>
												<prop name="CpRangeLow">0</prop>
												<obj name="ChannelProp" class="ChannelProperty" version="1">
													<prop name="ChannelIdx">1</prop>
												</obj>
												<prop name="ReadOnly">1</prop>
											</obj>
											<obj name="PropertyObject" class="RQEffProp" version="4">
												<prop name="PropertyTypeName">Efficiency</prop>
												<prop name="Position">2</prop>
												<prop name="IsDefault">1</prop>
												<prop name="Efficiency">2</prop>
												<obj name="ChannelProp" class="ChannelProperty" version="1">
													<prop name="ChannelIdx">1</prop>
												</obj>
											</obj>
											<obj name="PropertyObject" class="ChannelGenotype" version="4">
												<prop name="PropertyTypeName">Melt Geno Genotype</prop>
												<prop name="Position">2</prop>
												<prop name="IsDefault">1</prop>
												<prop name="ReadOnly">1</prop>
												<obj name="ChannelProp" class="ChannelProperty" version="1">
													<prop name="ChannelIdx">1</prop>
												</obj>
											</obj>
											<obj name="PropertyObject" class="GroupChannelTypeProp" version="4">
												<prop name="PropertyTypeName">Melt Geno Sample Type</prop>
												<prop name="Position">2</prop>
												<prop name="IsDefault">0</prop>
												<prop name="GroupSampleType">mstUnknown</prop>
												<obj name="ChannelProp" class="ChannelProperty" version="1">
													<prop name="ChannelIdx">1</prop>
												</obj>
											</obj>
											<obj name="PropertyObject" class="QuantSampleTypeProperty" version="4">
												<prop name="PropertyTypeName">Quantification Sample Type</prop>
												<prop name="Position">2</prop>
												<prop name="IsDefault">0</prop>
												<prop name="SampleType">qsUnknown</prop>
												<obj name="ChannelProp" class="ChannelProperty" version="1">
													<prop name="ChannelIdx">1</prop>
												</obj>
											</obj>
											<obj name="PropertyObject" class="ChannelGenotype" version="4">
												<prop name="PropertyTypeName">Scanning Genotype</prop>
												<prop name="Position">2</prop>
												<prop name="IsDefault">1</prop>
												<prop name="ReadOnly">1</prop>
												<obj name="ChannelProp" class="ChannelProperty" version="1">
													<prop name="ChannelIdx">1</prop>
												</obj>
											</obj>
											<obj name="PropertyObject" class="GroupChannelTypeProp" version="4">
												<prop name="PropertyTypeName">Scanning Sample Type</prop>
												<prop name="Position">2</prop>
												<prop name="IsDefault">0</prop>
												<prop name="GroupSampleType">mstUnknown</prop>
												<obj name="ChannelProp" class="ChannelProperty" version="1">
													<prop name="ChannelIdx">1</prop>
												</obj>
											</obj>
											<obj name="PropertyObject" class="TargetName" version="4">
												<prop name="PropertyTypeName">Target Name</prop>
												<prop name="Position">2</prop>
												<prop name="IsDefault">1</prop>
												<obj name="ChannelProp" class="ChannelProperty" version="1">
													<prop name="ChannelIdx">1</prop>
												</obj>
											</obj>
											<obj name="PropertyObject" class="RQTargetProperty" version="4">
												<prop name="PropertyTypeName">Target Type</prop>
												<prop name="Position">2</prop>
												<prop name="IsDefault">0</prop>
												<prop name="TargetType">dtNone</prop>
												<obj name="ChannelProp" class="ChannelProperty" version="1">
													<prop name="ChannelIdx">1</prop>
												</obj>
											</obj>
										</list>
									</obj>
									<obj name="item" class="PropertyList" version="1">
										<list name="emlist" count="12">
											<obj name="PropertyObject" class="RQSampleTargetProperty" version="4">
												<prop name="PropertyTypeName">Combined Sample and Target Type</prop>
												<prop name="Position">2</prop>
												<prop name="IsDefault">0</prop>
												<obj name="ChannelProp" class="ChannelProperty" version="1">
													<prop name="ChannelIdx">2</prop>
												</obj>
											</obj>
											<obj name="PropertyObject" class="QuantConcProperty" version="4">
												<prop name="PropertyTypeName">Concentration</prop>
												<prop name="Position">2</prop>
												<prop name="IsDefault">1</prop>
												<prop name="Concentration">0</prop>
												<obj name="ChannelProp" class="ChannelProperty" version="1">
													<prop name="ChannelIdx">2</prop>
												</obj>
												<prop name="ReadOnly">1</prop>
											</obj>
											<obj name="PropertyObject" class="QuantCpHighProp" version="4">
												<prop name="PropertyTypeName">Cp High</prop>
												<prop name="Position">2</prop>
												<prop name="IsDefault">1</prop>
												<prop name="CpRangeHigh">0</prop>
												<obj name="ChannelProp" class="ChannelProperty" version="1">
													<prop name="ChannelIdx">2</prop>
												</obj>
												<prop name="ReadOnly">1</prop>
											</obj>
											<obj name="PropertyObject" class="QuantCpLowProp" version="4">
												<prop name="PropertyTypeName">Cp Low</prop>
												<prop name="Position">2</prop>
												<prop name="IsDefault">1</prop>
												<prop name="CpRangeLow">0</prop>
												<obj name="ChannelProp" class="ChannelProperty" version="1">
													<prop name="ChannelIdx">2</prop>
												</obj>
												<prop name="ReadOnly">1</prop>
											</obj>
											<obj name="PropertyObject" class="RQEffProp" version="4">
												<prop name="PropertyTypeName">Efficiency</prop>
												<prop name="Position">2</prop>
												<prop name="IsDefault">1</prop>
												<prop name="Efficiency">2</prop>
												<obj name="ChannelProp" class="ChannelProperty" version="1">
													<prop name="ChannelIdx">2</prop>
												</obj>
											</obj>
											<obj name="PropertyObject" class="ChannelGenotype" version="4">
												<prop name="PropertyTypeName">Melt Geno Genotype</prop>
												<prop name="Position">2</prop>
												<prop name="IsDefault">1</prop>
												<prop name="ReadOnly">1</prop>
												<obj name="ChannelProp" class="ChannelProperty" version="1">
													<prop name="ChannelIdx">2</prop>
												</obj>
											</obj>
											<obj name="PropertyObject" class="GroupChannelTypeProp" version="4">
												<prop name="PropertyTypeName">Melt Geno Sample Type</prop>
												<prop name="Position">2</prop>
												<prop name="IsDefault">0</prop>
												<prop name="GroupSampleType">mstUnknown</prop>
												<obj name="ChannelProp" class="ChannelProperty" version="1">
													<prop name="ChannelIdx">2</prop>
												</obj>
											</obj>
											<obj name="PropertyObject" class="QuantSampleTypeProperty" version="4">
												<prop name="PropertyTypeName">Quantification Sample Type</prop>
												<prop name="Position">2</prop>
												<prop name="IsDefault">0</prop>
												<prop name="SampleType">qsUnknown</prop>
												<obj name="ChannelProp" class="ChannelProperty" version="1">
													<prop name="ChannelIdx">2</prop>
												</obj>
											</obj>
											<obj name="PropertyObject" class="ChannelGenotype" version="4">
												<prop name="PropertyTypeName">Scanning Genotype</prop>
												<prop name="Position">2</prop>
												<prop name="IsDefault">1</prop>
												<prop name="ReadOnly">1</prop>
												<obj name="ChannelProp" class="ChannelProperty" version="1">
													<prop name="ChannelIdx">2</prop>
												</obj>
											</obj>
											<obj name="PropertyObject" class="GroupChannelTypeProp" version="4">
												<prop name="PropertyTypeName">Scanning Sample Type</prop>
												<prop name="Position">2</prop>
												<prop name="IsDefault">0</prop>
												<prop name="GroupSampleType">mstUnknown</prop>
												<obj name="ChannelProp" class="ChannelProperty" version="1">
													<prop name="ChannelIdx">2</prop>
												</obj>
											</obj>
											<obj name="PropertyObject" class="TargetName" version="4">
												<prop name="PropertyTypeName">Target Name</prop>
												<prop name="Position">2</prop>
												<prop name="IsDefault">1</prop>
												<obj name="ChannelProp" class="ChannelProperty" version="1">
													<prop name="ChannelIdx">2</prop>
												</obj>
											</obj>
											<obj name="PropertyObject" class="RQTargetProperty" version="4">
												<prop name="PropertyTypeName">Target Type</prop>
												<prop name="Position">2</prop>
												<prop name="IsDefault">0</prop>
												<prop name="TargetType">dtNone</prop>
												<obj name="ChannelProp" class="ChannelProperty" version="1">
													<prop name="ChannelIdx">2</prop>
												</obj>
											</obj>
										</list>
									</obj>
									<obj name="item" class="PropertyList" version="1">
										<list name="emlist" count="12">
											<obj name="PropertyObject" class="RQSampleTargetProperty" version="4">
												<prop name="PropertyTypeName">Combined Sample and Target Type</prop>
												<prop name="Position">2</prop>
												<prop name="IsDefault">0</prop>
												<obj name="ChannelProp" class="ChannelProperty" version="1">
													<prop name="ChannelIdx">3</prop>
												</obj>
											</obj>
											<obj name="PropertyObject" class="QuantConcProperty" version="4">
												<prop name="PropertyTypeName">Concentration</prop>
												<prop name="Position">2</prop>
												<prop name="IsDefault">1</prop>
												<prop name="Concentration">0</prop>
												<obj name="ChannelProp" class="ChannelProperty" version="1">
													<prop name="ChannelIdx">3</prop>
												</obj>
												<prop name="ReadOnly">1</prop>
											</obj>
											<obj name="PropertyObject" class="QuantCpHighProp" version="4">
												<prop name="PropertyTypeName">Cp High</prop>
												<prop name="Position">2</prop>
												<prop name="IsDefault">1</prop>
												<prop name="CpRangeHigh">0</prop>
												<obj name="ChannelProp" class="ChannelProperty" version="1">
													<prop name="ChannelIdx">3</prop>
												</obj>
												<prop name="ReadOnly">1</prop>
											</obj>
											<obj name="PropertyObject" class="QuantCpLowProp" version="4">
												<prop name="PropertyTypeName">Cp Low</prop>
												<prop name="Position">2</prop>
												<prop name="IsDefault">1</prop>
												<prop name="CpRangeLow">0</prop>
												<obj name="ChannelProp" class="ChannelProperty" version="1">
													<prop name="ChannelIdx">3</prop>
												</obj>
												<prop name="ReadOnly">1</prop>
											</obj>
											<obj name="PropertyObject" class="RQEffProp" version="4">
												<prop name="PropertyTypeName">Efficiency</prop>
												<prop name="Position">2</prop>
												<prop name="IsDefault">1</prop>
												<prop name="Efficiency">2</prop>
												<obj name="ChannelProp" class="ChannelProperty" version="1">
													<prop name="ChannelIdx">3</prop>
												</obj>
											</obj>
											<obj name="PropertyObject" class="ChannelGenotype" version="4">
												<prop name="PropertyTypeName">Melt Geno Genotype</prop>
												<prop name="Position">2</prop>
												<prop name="IsDefault">1</prop>
												<prop name="ReadOnly">1</prop>
												<obj name="ChannelProp" class="ChannelProperty" version="1">
													<prop name="ChannelIdx">3</prop>
												</obj>
											</obj>
											<obj name="PropertyObject" class="GroupChannelTypeProp" version="4">
												<prop name="PropertyTypeName">Melt Geno Sample Type</prop>
												<prop name="Position">2</prop>
												<prop name="IsDefault">0</prop>
												<prop name="GroupSampleType">mstUnknown</prop>
												<obj name="ChannelProp" class="ChannelProperty" version="1">
													<prop name="ChannelIdx">3</prop>
												</obj>
											</obj>
											<obj name="PropertyObject" class="QuantSampleTypeProperty" version="4">
												<prop name="PropertyTypeName">Quantification Sample Type</prop>
												<prop name="Position">2</prop>
												<prop name="IsDefault">0</prop>
												<prop name="SampleType">qsUnknown</prop>
												<obj name="ChannelProp" class="ChannelProperty" version="1">
													<prop name="ChannelIdx">3</prop>
												</obj>
											</obj>
											<obj name="PropertyObject" class="ChannelGenotype" version="4">
												<prop name="PropertyTypeName">Scanning Genotype</prop>
												<prop name="Position">2</prop>
												<prop name="IsDefault">1</prop>
												<prop name="ReadOnly">1</prop>
												<obj name="ChannelProp" class="ChannelProperty" version="1">
													<prop name="ChannelIdx">3</prop>
												</obj>
											</obj>
											<obj name="PropertyObject" class="GroupChannelTypeProp" version="4">
												<prop name="PropertyTypeName">Scanning Sample Type</prop>
												<prop name="Position">2</prop>
												<prop name="IsDefault">0</prop>
												<prop name="GroupSampleType">mstUnknown</prop>
												<obj name="ChannelProp" class="ChannelProperty" version="1">
													<prop name="ChannelIdx">3</prop>
												</obj>
											</obj>
											<obj name="PropertyObject" class="TargetName" version="4">
												<prop name="PropertyTypeName">Target Name</prop>
												<prop name="Position">2</prop>
												<prop name="IsDefault">1</prop>
												<obj name="ChannelProp" class="ChannelProperty" version="1">
													<prop name="ChannelIdx">3</prop>
												</obj>
											</obj>
											<obj name="PropertyObject" class="RQTargetProperty" version="4">
												<prop name="PropertyTypeName">Target Type</prop>
												<prop name="Position">2</prop>
												<prop name="IsDefault">0</prop>
												<prop name="TargetType">dtNone</prop>
												<obj name="ChannelProp" class="ChannelProperty" version="1">
													<prop name="ChannelIdx">3</prop>
												</obj>
											</obj>
										</list>
									</obj>
								</list>
							</obj>
						</obj>
						<prop name="ChannelPropertyCount">4</prop>
						<prop name="ContainerPosition">2</prop>
						<prop name="HasSampleProperties">1</prop>
						<obj name="SampleProperties" class="PropertyList" version="1">
							<list name="emlist" count="14">
								<obj name="PropertyObject" class="SamplePrefColor" version="4">
									<prop name="PropertyTypeName">Color</prop>
									<prop name="Position">2</prop>
									<prop name="IsDefault">0</prop>
									<prop name="Color">$0030D700</prop>
								</obj>
								<obj name="PropertyObject" class="DominantChannelProp" version="4">
									<prop name="PropertyTypeName">Dominant Channel</prop>
									<prop name="Position">2</prop>
									<prop name="IsDefault">0</prop>
									<prop name="DominantChannel">0</prop>
								</obj>
								<obj name="PropertyObject" class="Genotype" version="4">
									<prop name="PropertyTypeName">EndPt Genotype</prop>
									<prop name="Position">2</prop>
									<prop name="IsDefault">1</prop>
									<prop name="ReadOnly">1</prop>
								</obj>
								<obj name="PropertyObject" class="GroupingSample" version="4">
									<prop name="PropertyTypeName">EndPt Sample Type</prop>
									<prop name="Position">2</prop>
									<prop name="IsDefault">0</prop>
									<prop name="GroupSampleType">mstUnknown</prop>
								</obj>
								<obj name="PropertyObject" class="SamplePrefLineStyle" version="4">
									<prop name="PropertyTypeName">Line Style</prop>
									<prop name="Position">2</prop>
									<prop name="IsDefault">0</prop>
									<prop name="LineStyle">psSolid</prop>
								</obj>
								<obj name="PropertyObject" class="GenSampleEditNotes" version="4">
									<prop name="PropertyTypeName">Notes</prop>
									<prop name="Position">2</prop>
									<prop name="IsDefault">1</prop>
								</obj>
								<obj name="PropertyObject" class="SamplePrefPointStyle" version="4">
									<prop name="PropertyTypeName">Point Style</prop>
									<prop name="Position">2</prop>
									<prop name="IsDefault">0</prop>
									<prop name="PointStyle">psNothing</prop>
								</obj>
								<obj name="PropertyObject" class="GenSampleEditPosition" version="4">
									<prop name="PropertyTypeName">Position</prop>
									<prop name="Position">2</prop>
									<prop name="IsDefault">1</prop>
								</obj>
								<obj name="PropertyObject" class="GenSampleEditReplicate" version="4">
									<prop name="PropertyTypeName">Replicate of</prop>
									<prop name="Position">2</prop>
									<prop name="IsDefault">1</prop>
									<prop name="ReplicateOf">-1</prop>
								</obj>
								<obj name="PropertyObject" class="HTCSampleID" version="4">
									<prop name="PropertyTypeName">Sample ID</prop>
									<prop name="Position">2</prop>
									<prop name="IsDefault">1</prop>
								</obj>
								<obj name="PropertyObject" class="GenSampleEditName" version="4">
									<prop name="PropertyTypeName">Sample Name</prop>
									<prop name="Position">2</prop>
									<prop name="IsDefault">1</prop>
									<prop name="name">Sample 3</prop>
								</obj>
								<obj name="PropertyObject" class="HTCSamplePrepNotes" version="4">
									<prop name="PropertyTypeName">Sample Prep Notes</prop>
									<prop name="Position">2</prop>
									<prop name="IsDefault">1</prop>
								</obj>
								<obj name="PropertyObject" class="GenSampleEditSubset" version="4">
									<prop name="PropertyTypeName">Subsets</prop>
									<prop name="Position">2</prop>
									<prop name="IsDefault">1</prop>
								</obj>
								<obj name="PropertyObject" class="SamplePrefWidth" version="5">
									<prop name="PropertyTypeName">Width</prop>
									<prop name="Position">2</prop>
									<prop name="IsDefault">1</prop>
									<prop name="Width">1</prop>
								</obj>
							</list>
						</obj>
					</obj>
					<obj name="item" class="SamplePropInfo" version="1">
						<obj name="ChannelProperties" class="ChanPropList" version="2">
							<obj name="ChannelProperties" class="EMList" version="1">
								<list name="emlist" count="4">
									<obj name="item" class="PropertyList" version="1">
										<list name="emlist" count="12">
											<obj name="PropertyObject" class="RQSampleTargetProperty" version="4">
												<prop name="PropertyTypeName">Combined Sample and Target Type</prop>
												<prop name="Position">3</prop>
												<prop name="IsDefault">0</prop>
												<obj name="ChannelProp" class="ChannelProperty" version="1">
													<prop name="ChannelIdx">0</prop>
												</obj>
											</obj>
											<obj name="PropertyObject" class="QuantConcProperty" version="4">
												<prop name="PropertyTypeName">Concentration</prop>
												<prop name="Position">3</prop>
												<prop name="IsDefault">1</prop>
												<prop name="Concentration">0</prop>
												<obj name="ChannelProp" class="ChannelProperty" version="1">
													<prop name="ChannelIdx">0</prop>
												</obj>
												<prop name="ReadOnly">1</prop>
											</obj>
											<obj name="PropertyObject" class="QuantCpHighProp" version="4">
												<prop name="PropertyTypeName">Cp High</prop>
												<prop name="Position">3</prop>
												<prop name="IsDefault">1</prop>
												<prop name="CpRangeHigh">0</prop>
												<obj name="ChannelProp" class="ChannelProperty" version="1">
													<prop name="ChannelIdx">0</prop>
												</obj>
												<prop name="ReadOnly">1</prop>
											</obj>
											<obj name="PropertyObject" class="QuantCpLowProp" version="4">
												<prop name="PropertyTypeName">Cp Low</prop>
												<prop name="Position">3</prop>
												<prop name="IsDefault">1</prop>
												<prop name="CpRangeLow">0</prop>
												<obj name="ChannelProp" class="ChannelProperty" version="1">
													<prop name="ChannelIdx">0</prop>
												</obj>
												<prop name="ReadOnly">1</prop>
											</obj>
											<obj name="PropertyObject" class="RQEffProp" version="4">
												<prop name="PropertyTypeName">Efficiency</prop>
												<prop name="Position">3</prop>
												<prop name="IsDefault">1</prop>
												<prop name="Efficiency">2</prop>
												<obj name="ChannelProp" class="ChannelProperty" version="1">
													<prop name="ChannelIdx">0</prop>
												</obj>
											</obj>
											<obj name="PropertyObject" class="ChannelGenotype" version="4">
												<prop name="PropertyTypeName">Melt Geno Genotype</prop>
												<prop name="Position">3</prop>
												<prop name="IsDefault">1</prop>
												<prop name="ReadOnly">1</prop>
												<obj name="ChannelProp" class="ChannelProperty" version="1">
													<prop name="ChannelIdx">0</prop>
												</obj>
											</obj>
											<obj name="PropertyObject" class="GroupChannelTypeProp" version="4">
												<prop name="PropertyTypeName">Melt Geno Sample Type</prop>
												<prop name="Position">3</prop>
												<prop name="IsDefault">0</prop>
												<prop name="GroupSampleType">mstUnknown</prop>
												<obj name="ChannelProp" class="ChannelProperty" version="1">
													<prop name="ChannelIdx">0</prop>
												</obj>
											</obj>
											<obj name="PropertyObject" class="QuantSampleTypeProperty" version="4">
												<prop name="PropertyTypeName">Quantification Sample Type</prop>
												<prop name="Position">3</prop>
												<prop name="IsDefault">0</prop>
												<prop name="SampleType">qsUnknown</prop>
												<obj name="ChannelProp" class="ChannelProperty" version="1">
													<prop name="ChannelIdx">0</prop>
												</obj>
											</obj>
											<obj name="PropertyObject" class="ChannelGenotype" version="4">
												<prop name="PropertyTypeName">Scanning Genotype</prop>
												<prop name="Position">3</prop>
												<prop name="IsDefault">1</prop>
												<prop name="ReadOnly">1</prop>
												<obj name="ChannelProp" class="ChannelProperty" version="1">
													<prop name="ChannelIdx">0</prop>
												</obj>
											</obj>
											<obj name="PropertyObject" class="GroupChannelTypeProp" version="4">
												<prop name="PropertyTypeName">Scanning Sample Type</prop>
												<prop name="Position">3</prop>
												<prop name="IsDefault">0</prop>
												<prop name="GroupSampleType">mstUnknown</prop>
												<obj name="ChannelProp" class="ChannelProperty" version="1">
													<prop name="ChannelIdx">0</prop>
												</obj>
											</obj>
											<obj name="PropertyObject" class="TargetName" version="4">
												<prop name="PropertyTypeName">Target Name</prop>
												<prop name="Position">3</prop>
												<prop name="IsDefault">1</prop>
												<obj name="ChannelProp" class="ChannelProperty" version="1">
													<prop name="ChannelIdx">0</prop>
												</obj>
											</obj>
											<obj name="PropertyObject" class="RQTargetProperty" version="4">
												<prop name="PropertyTypeName">Target Type</prop>
												<prop name="Position">3</prop>
												<prop name="IsDefault">0</prop>
												<prop name="TargetType">dtNone</prop>
												<obj name="ChannelProp" class="ChannelProperty" version="1">
													<prop name="ChannelIdx">0</prop>
												</obj>
											</obj>
										</list>
									</obj>
									<obj name="item" class="PropertyList" version="1">
										<list name="emlist" count="12">
											<obj name="PropertyObject" class="RQSampleTargetProperty" version="4">
												<prop name="PropertyTypeName">Combined Sample and Target Type</prop>
												<prop name="Position">3</prop>
												<prop name="IsDefault">0</prop>
												<obj name="ChannelProp" class="ChannelProperty" version="1">
													<prop name="ChannelIdx">1</prop>
												</obj>
											</obj>
											<obj name="PropertyObject" class="QuantConcProperty" version="4">
												<prop name="PropertyTypeName">Concentration</prop>
												<prop name="Position">3</prop>
												<prop name="IsDefault">1</prop>
												<prop name="Concentration">0</prop>
												<obj name="ChannelProp" class="ChannelProperty" version="1">
													<prop name="ChannelIdx">1</prop>
												</obj>
												<prop name="ReadOnly">1</prop>
											</obj>
											<obj name="PropertyObject" class="QuantCpHighProp" version="4">
												<prop name="PropertyTypeName">Cp High</prop>
												<prop name="Position">3</prop>
												<prop name="IsDefault">1</prop>
												<prop name="CpRangeHigh">0</prop>
												<obj name="ChannelProp" class="ChannelProperty" version="1">
													<prop name="ChannelIdx">1</prop>
												</obj>
												<prop name="ReadOnly">1</prop>
											</obj>
											<obj name="PropertyObject" class="QuantCpLowProp" version="4">
												<prop name="PropertyTypeName">Cp Low</prop>
												<prop name="Position">3</prop>
												<prop name="IsDefault">1</prop>
												<prop name="CpRangeLow">0</prop>
												<obj name="ChannelProp" class="ChannelProperty" version="1">
													<prop name="ChannelIdx">1</prop>
												</obj>
												<prop name="ReadOnly">1</prop>
											</obj>
											<obj name="PropertyObject" class="RQEffProp" version="4">
												<prop name="PropertyTypeName">Efficiency</prop>
												<prop name="Position">3</prop>
												<prop name="IsDefault">1</prop>
												<prop name="Efficiency">2</prop>
												<obj name="ChannelProp" class="ChannelProperty" version="1">
													<prop name="ChannelIdx">1</prop>
												</obj>
											</obj>
											<obj name="PropertyObject" class="ChannelGenotype" version="4">
												<prop name="PropertyTypeName">Melt Geno Genotype</prop>
												<prop name="Position">3</prop>
												<prop name="IsDefault">1</prop>
												<prop name="ReadOnly">1</prop>
												<obj name="ChannelProp" class="ChannelProperty" version="1">
													<prop name="ChannelIdx">1</prop>
												</obj>
											</obj>
											<obj name="PropertyObject" class="GroupChannelTypeProp" version="4">
												<prop name="PropertyTypeName">Melt Geno Sample Type</prop>
												<prop name="Position">3</prop>
												<prop name="IsDefault">0</prop>
												<prop name="GroupSampleType">mstUnknown</prop>
												<obj name="ChannelProp" class="ChannelProperty" version="1">
													<prop name="ChannelIdx">1</prop>
												</obj>
											</obj>
											<obj name="PropertyObject" class="QuantSampleTypeProperty" version="4">
												<prop name="PropertyTypeName">Quantification Sample Type</prop>
												<prop name="Position">3</prop>
												<prop name="IsDefault">0</prop>
												<prop name="SampleType">qsUnknown</prop>
												<obj name="ChannelProp" class="ChannelProperty" version="1">
													<prop name="ChannelIdx">1</prop>
												</obj>
											</obj>
											<obj name="PropertyObject" class="ChannelGenotype" version="4">
												<prop name="PropertyTypeName">Scanning Genotype</prop>
												<prop name="Position">3</prop>
												<prop name="IsDefault">1</prop>
												<prop name="ReadOnly">1</prop>
												<obj name="ChannelProp" class="ChannelProperty" version="1">
													<prop name="ChannelIdx">1</prop>
												</obj>
											</obj>
											<obj name="PropertyObject" class="GroupChannelTypeProp" version="4">
												<prop name="PropertyTypeName">Scanning Sample Type</prop>
												<prop name="Position">3</prop>
												<prop name="IsDefault">0</prop>
												<prop name="GroupSampleType">mstUnknown</prop>
												<obj name="ChannelProp" class="ChannelProperty" version="1">
													<prop name="ChannelIdx">1</prop>
												</obj>
											</obj>
											<obj name="PropertyObject" class="TargetName" version="4">
												<prop name="PropertyTypeName">Target Name</prop>
												<prop name="Position">3</prop>
												<prop name="IsDefault">1</prop>
												<obj name="ChannelProp" class="ChannelProperty" version="1">
													<prop name="ChannelIdx">1</prop>
												</obj>
											</obj>
											<obj name="PropertyObject" class="RQTargetProperty" version="4">
												<prop name="PropertyTypeName">Target Type</prop>
												<prop name="Position">3</prop>
												<prop name="IsDefault">0</prop>
												<prop name="TargetType">dtNone</prop>
												<obj name="ChannelProp" class="ChannelProperty" version="1">
													<prop name="ChannelIdx">1</prop>
												</obj>
											</obj>
										</list>
									</obj>
									<obj name="item" class="PropertyList" version="1">
										<list name="emlist" count="12">
											<obj name="PropertyObject" class="RQSampleTargetProperty" version="4">
												<prop name="PropertyTypeName">Combined Sample and Target Type</prop>
												<prop name="Position">3</prop>
												<prop name="IsDefault">0</prop>
												<obj name="ChannelProp" class="ChannelProperty" version="1">
													<prop name="ChannelIdx">2</prop>
												</obj>
											</obj>
											<obj name="PropertyObject" class="QuantConcProperty" version="4">
												<prop name="PropertyTypeName">Concentration</prop>
												<prop name="Position">3</prop>
												<prop name="IsDefault">1</prop>
												<prop name="Concentration">0</prop>
												<obj name="ChannelProp" class="ChannelProperty" version="1">
													<prop name="ChannelIdx">2</prop>
												</obj>
												<prop name="ReadOnly">1</prop>
											</obj>
											<obj name="PropertyObject" class="QuantCpHighProp" version="4">
												<prop name="PropertyTypeName">Cp High</prop>
												<prop name="Position">3</prop>
												<prop name="IsDefault">1</prop>
												<prop name="CpRangeHigh">0</prop>
												<obj name="ChannelProp" class="ChannelProperty" version="1">
													<prop name="ChannelIdx">2</prop>
												</obj>
												<prop name="ReadOnly">1</prop>
											</obj>
											<obj name="PropertyObject" class="QuantCpLowProp" version="4">
												<prop name="PropertyTypeName">Cp Low</prop>
												<prop name="Position">3</prop>
												<prop name="IsDefault">1</prop>
												<prop name="CpRangeLow">0</prop>
												<obj name="ChannelProp" class="ChannelProperty" version="1">
													<prop name="ChannelIdx">2</prop>
												</obj>
												<prop name="ReadOnly">1</prop>
											</obj>
											<obj name="PropertyObject" class="RQEffProp" version="4">
												<prop name="PropertyTypeName">Efficiency</prop>
												<prop name="Position">3</prop>
												<prop name="IsDefault">1</prop>
												<prop name="Efficiency">2</prop>
												<obj name="ChannelProp" class="ChannelProperty" version="1">
													<prop name="ChannelIdx">2</prop>
												</obj>
											</obj>
											<obj name="PropertyObject" class="ChannelGenotype" version="4">
												<prop name="PropertyTypeName">Melt Geno Genotype</prop>
												<prop name="Position">3</prop>
												<prop name="IsDefault">1</prop>
												<prop name="ReadOnly">1</prop>
												<obj name="ChannelProp" class="ChannelProperty" version="1">
													<prop name="ChannelIdx">2</prop>
												</obj>
											</obj>
											<obj name="PropertyObject" class="GroupChannelTypeProp" version="4">
												<prop name="PropertyTypeName">Melt Geno Sample Type</prop>
												<prop name="Position">3</prop>
												<prop name="IsDefault">0</prop>
												<prop name="GroupSampleType">mstUnknown</prop>
												<obj name="ChannelProp" class="ChannelProperty" version="1">
													<prop name="ChannelIdx">2</prop>
												</obj>
											</obj>
											<obj name="PropertyObject" class="QuantSampleTypeProperty" version="4">
												<prop name="PropertyTypeName">Quantification Sample Type</prop>
												<prop name="Position">3</prop>
												<prop name="IsDefault">0</prop>
												<prop name="SampleType">qsUnknown</prop>
												<obj name="ChannelProp" class="ChannelProperty" version="1">
													<prop name="ChannelIdx">2</prop>
												</obj>
											</obj>
											<obj name="PropertyObject" class="ChannelGenotype" version="4">
												<prop name="PropertyTypeName">Scanning Genotype</prop>
												<prop name="Position">3</prop>
												<prop name="IsDefault">1</prop>
												<prop name="ReadOnly">1</prop>
												<obj name="ChannelProp" class="ChannelProperty" version="1">
													<prop name="ChannelIdx">2</prop>
												</obj>
											</obj>
											<obj name="PropertyObject" class="GroupChannelTypeProp" version="4">
												<prop name="PropertyTypeName">Scanning Sample Type</prop>
												<prop name="Position">3</prop>
												<prop name="IsDefault">0</prop>
												<prop name="GroupSampleType">mstUnknown</prop>
												<obj name="ChannelProp" class="ChannelProperty" version="1">
													<prop name="ChannelIdx">2</prop>
												</obj>
											</obj>
											<obj name="PropertyObject" class="TargetName" version="4">
												<prop name="PropertyTypeName">Target Name</prop>
												<prop name="Position">3</prop>
												<prop name="IsDefault">1</prop>
												<obj name="ChannelProp" class="ChannelProperty" version="1">
													<prop name="ChannelIdx">2</prop>
												</obj>
											</obj>
											<obj name="PropertyObject" class="RQTargetProperty" version="4">
												<prop name="PropertyTypeName">Target Type</prop>
												<prop name="Position">3</prop>
												<prop name="IsDefault">0</prop>
												<prop name="TargetType">dtNone</prop>
												<obj name="ChannelProp" class="ChannelProperty" version="1">
													<prop name="ChannelIdx">2</prop>
												</obj>
											</obj>
										</list>
									</obj>
									<obj name="item" class="PropertyList" version="1">
										<list name="emlist" count="12">
											<obj name="PropertyObject" class="RQSampleTargetProperty" version="4">
												<prop name="PropertyTypeName">Combined Sample and Target Type</prop>
												<prop name="Position">3</prop>
												<prop name="IsDefault">0</prop>
												<obj name="ChannelProp" class="ChannelProperty" version="1">
													<prop name="ChannelIdx">3</prop>
												</obj>
											</obj>
											<obj name="PropertyObject" class="QuantConcProperty" version="4">
												<prop name="PropertyTypeName">Concentration</prop>
												<prop name="Position">3</prop>
												<prop name="IsDefault">1</prop>
												<prop name="Concentration">0</prop>
												<obj name="ChannelProp" class="ChannelProperty" version="1">
													<prop name="ChannelIdx">3</prop>
												</obj>
												<prop name="ReadOnly">1</prop>
											</obj>
											<obj name="PropertyObject" class="QuantCpHighProp" version="4">
												<prop name="PropertyTypeName">Cp High</prop>
												<prop name="Position">3</prop>
												<prop name="IsDefault">1</prop>
												<prop name="CpRangeHigh">0</prop>
												<obj name="ChannelProp" class="ChannelProperty" version="1">
													<prop name="ChannelIdx">3</prop>
												</obj>
												<prop name="ReadOnly">1</prop>
											</obj>
											<obj name="PropertyObject" class="QuantCpLowProp" version="4">
												<prop name="PropertyTypeName">Cp Low</prop>
												<prop name="Position">3</prop>
												<prop name="IsDefault">1</prop>
												<prop name="CpRangeLow">0</prop>
												<obj name="ChannelProp" class="ChannelProperty" version="1">
													<prop name="ChannelIdx">3</prop>
												</obj>
												<prop name="ReadOnly">1</prop>
											</obj>
											<obj name="PropertyObject" class="RQEffProp" version="4">
												<prop name="PropertyTypeName">Efficiency</prop>
												<prop name="Position">3</prop>
												<prop name="IsDefault">1</prop>
												<prop name="Efficiency">2</prop>
												<obj name="ChannelProp" class="ChannelProperty" version="1">
													<prop name="ChannelIdx">3</prop>
												</obj>
											</obj>
											<obj name="PropertyObject" class="ChannelGenotype" version="4">
												<prop name="PropertyTypeName">Melt Geno Genotype</prop>
												<prop name="Position">3</prop>
												<prop name="IsDefault">1</prop>
												<prop name="ReadOnly">1</prop>
												<obj name="ChannelProp" class="ChannelProperty" version="1">
													<prop name="ChannelIdx">3</prop>
												</obj>
											</obj>
											<obj name="PropertyObject" class="GroupChannelTypeProp" version="4">
												<prop name="PropertyTypeName">Melt Geno Sample Type</prop>
												<prop name="Position">3</prop>
												<prop name="IsDefault">0</prop>
												<prop name="GroupSampleType">mstUnknown</prop>
												<obj name="ChannelProp" class="ChannelProperty" version="1">
													<prop name="ChannelIdx">3</prop>
												</obj>
											</obj>
											<obj name="PropertyObject" class="QuantSampleTypeProperty" version="4">
												<prop name="PropertyTypeName">Quantification Sample Type</prop>
												<prop name="Position">3</prop>
												<prop name="IsDefault">0</prop>
												<prop name="SampleType">qsUnknown</prop>
												<obj name="ChannelProp" class="ChannelProperty" version="1">
													<prop name="ChannelIdx">3</prop>
												</obj>
											</obj>
											<obj name="PropertyObject" class="ChannelGenotype" version="4">
												<prop name="PropertyTypeName">Scanning Genotype</prop>
												<prop name="Position">3</prop>
												<prop name="IsDefault">1</prop>
												<prop name="ReadOnly">1</prop>
												<obj name="ChannelProp" class="ChannelProperty" version="1">
													<prop name="ChannelIdx">3</prop>
												</obj>
											</obj>
											<obj name="PropertyObject" class="GroupChannelTypeProp" version="4">
												<prop name="PropertyTypeName">Scanning Sample Type</prop>
												<prop name="Position">3</prop>
												<prop name="IsDefault">0</prop>
												<prop name="GroupSampleType">mstUnknown</prop>
												<obj name="ChannelProp" class="ChannelProperty" version="1">
													<prop name="ChannelIdx">3</prop>
												</obj>
											</obj>
											<obj name="PropertyObject" class="TargetName" version="4">
												<prop name="PropertyTypeName">Target Name</prop>
												<prop name="Position">3</prop>
												<prop name="IsDefault">1</prop>
												<obj name="ChannelProp" class="ChannelProperty" version="1">
													<prop name="ChannelIdx">3</prop>
												</obj>
											</obj>
											<obj name="PropertyObject" class="RQTargetProperty" version="4">
												<prop name="PropertyTypeName">Target Type</prop>
												<prop name="Position">3</prop>
												<prop name="IsDefault">0</prop>
												<prop name="TargetType">dtNone</prop>
												<obj name="ChannelProp" class="ChannelProperty" version="1">
													<prop name="ChannelIdx">3</prop>
												</obj>
											</obj>
										</list>
									</obj>
								</list>
							</obj>
						</obj>
						<prop name="ChannelPropertyCount">4</prop>
						<prop name="ContainerPosition">3</prop>
						<prop name="HasSampleProperties">1</prop>
						<obj name="SampleProperties" class="PropertyList" version="1">
							<list name="emlist" count="14">
								<obj name="PropertyObject" class="SamplePrefColor" version="4">
									<prop name="PropertyTypeName">Color</prop>
									<prop name="Position">3</prop>
									<prop name="IsDefault">0</prop>
									<prop name="Color">clFuchsia</prop>
								</obj>
								<obj name="PropertyObject" class="DominantChannelProp" version="4">
									<prop name="PropertyTypeName">Dominant Channel</prop>
									<prop name="Position">3</prop>
									<prop name="IsDefault">0</prop>
									<prop name="DominantChannel">0</prop>
								</obj>
								<obj name="PropertyObject" class="Genotype" version="4">
									<prop name="PropertyTypeName">EndPt Genotype</prop>
									<prop name="Position">3</prop>
									<prop name="IsDefault">1</prop>
									<prop name="ReadOnly">1</prop>
								</obj>
								<obj name="PropertyObject" class="GroupingSample" version="4">
									<prop name="PropertyTypeName">EndPt Sample Type</prop>
									<prop name="Position">3</prop>
									<prop name="IsDefault">0</prop>
									<prop name="GroupSampleType">mstUnknown</prop>
								</obj>
								<obj name="PropertyObject" class="SamplePrefLineStyle" version="4">
									<prop name="PropertyTypeName">Line Style</prop>
									<prop name="Position">3</prop>
									<prop name="IsDefault">0</prop>
									<prop name="LineStyle">psSolid</prop>
								</obj>
								<obj name="PropertyObject" class="GenSampleEditNotes" version="4">
									<prop name="PropertyTypeName">Notes</prop>
									<prop name="Position">3</prop>
									<prop name="IsDefault">1</prop>
								</obj>
								<obj name="PropertyObject" class="SamplePrefPointStyle" version="4">
									<prop name="PropertyTypeName">Point Style</prop>
									<prop name="Position">3</prop>
									<prop name="IsDefault">0</prop>
									<prop name="PointStyle">psNothing</prop>
								</obj>
								<obj name="PropertyObject" class="GenSampleEditPosition" version="4">
									<prop name="PropertyTypeName">Position</prop>
									<prop name="Position">3</prop>
									<prop name="IsDefault">1</prop>
								</obj>
								<obj name="PropertyObject" class="GenSampleEditReplicate" version="4">
									<prop name="PropertyTypeName">Replicate of</prop>
									<prop name="Position">3</prop>
									<prop name="IsDefault">1</prop>
									<prop name="ReplicateOf">-1</prop>
								</obj>
								<obj name="PropertyObject" class="HTCSampleID" version="4">
									<prop name="PropertyTypeName">Sample ID</prop>
									<prop name="Position">3</prop>
									<prop name="IsDefault">1</prop>
								</obj>
								<obj name="PropertyObject" class="GenSampleEditName" version="4">
									<prop name="PropertyTypeName">Sample Name</prop>
									<prop name="Position">3</prop>
									<prop name="IsDefault">1</prop>
									<prop name="name">Sample 4</prop>
								</obj>
								<obj name="PropertyObject" class="HTCSamplePrepNotes" version="4">
									<prop name="PropertyTypeName">Sample Prep Notes</prop>
									<prop name="Position">3</prop>
									<prop name="IsDefault">1</prop>
								</obj>
								<obj name="PropertyObject" class="GenSampleEditSubset" version="4">
									<prop name="PropertyTypeName">Subsets</prop>
									<prop name="Position">3</prop>
									<prop name="IsDefault">1</prop>
								</obj>
								<obj name="PropertyObject" class="SamplePrefWidth" version="5">
									<prop name="PropertyTypeName">Width</prop>
									<prop name="Position">3</prop>
									<prop name="IsDefault">1</prop>
									<prop name="Width">1</prop>
								</obj>
							</list>
						</obj>
					</obj>
					<obj name="item" class="SamplePropInfo" version="1">
						<obj name="ChannelProperties" class="ChanPropList" version="2">
							<obj name="ChannelProperties" class="EMList" version="1">
								<list name="emlist" count="4">
									<obj name="item" class="PropertyList" version="1">
										<list name="emlist" count="12">
											<obj name="PropertyObject" class="RQSampleTargetProperty" version="4">
												<prop name="PropertyTypeName">Combined Sample and Target Type</prop>
												<prop name="Position">4</prop>
												<prop name="IsDefault">0</prop>
												<obj name="ChannelProp" class="ChannelProperty" version="1">
													<prop name="ChannelIdx">0</prop>
												</obj>
											</obj>
											<obj name="PropertyObject" class="QuantConcProperty" version="4">
												<prop name="PropertyTypeName">Concentration</prop>
												<prop name="Position">4</prop>
												<prop name="IsDefault">1</prop>
												<prop name="Concentration">0</prop>
												<obj name="ChannelProp" class="ChannelProperty" version="1">
													<prop name="ChannelIdx">0</prop>
												</obj>
												<prop name="ReadOnly">1</prop>
											</obj>
											<obj name="PropertyObject" class="QuantCpHighProp" version="4">
												<prop name="PropertyTypeName">Cp High</prop>
												<prop name="Position">4</prop>
												<prop name="IsDefault">1</prop>
												<prop name="CpRangeHigh">0</prop>
												<obj name="ChannelProp" class="ChannelProperty" version="1">
													<prop name="ChannelIdx">0</prop>
												</obj>
												<prop name="ReadOnly">1</prop>
											</obj>
											<obj name="PropertyObject" class="QuantCpLowProp" version="4">
												<prop name="PropertyTypeName">Cp Low</prop>
												<prop name="Position">4</prop>
												<prop name="IsDefault">1</prop>
												<prop name="CpRangeLow">0</prop>
												<obj name="ChannelProp" class="ChannelProperty" version="1">
													<prop name="ChannelIdx">0</prop>
												</obj>
												<prop name="ReadOnly">1</prop>
											</obj>
											<obj name="PropertyObject" class="RQEffProp" version="4">
												<prop name="PropertyTypeName">Efficiency</prop>
												<prop name="Position">4</prop>
												<prop name="IsDefault">1</prop>
												<prop name="Efficiency">2</prop>
												<obj name="ChannelProp" class="ChannelProperty" version="1">
													<prop name="ChannelIdx">0</prop>
												</obj>
											</obj>
											<obj name="PropertyObject" class="ChannelGenotype" version="4">
												<prop name="PropertyTypeName">Melt Geno Genotype</prop>
												<prop name="Position">4</prop>
												<prop name="IsDefault">1</prop>
												<prop name="ReadOnly">1</prop>
												<obj name="ChannelProp" class="ChannelProperty" version="1">
													<prop name="ChannelIdx">0</prop>
												</obj>
											</obj>
											<obj name="PropertyObject" class="GroupChannelTypeProp" version="4">
												<prop name="PropertyTypeName">Melt Geno Sample Type</prop>
												<prop name="Position">4</prop>
												<prop name="IsDefault">0</prop>
												<prop name="GroupSampleType">mstUnknown</prop>
												<obj name="ChannelProp" class="ChannelProperty" version="1">
													<prop name="ChannelIdx">0</prop>
												</obj>
											</obj>
											<obj name="PropertyObject" class="QuantSampleTypeProperty" version="4">
												<prop name="PropertyTypeName">Quantification Sample Type</prop>
												<prop name="Position">4</prop>
												<prop name="IsDefault">0</prop>
												<prop name="SampleType">qsUnknown</prop>
												<obj name="ChannelProp" class="ChannelProperty" version="1">
													<prop name="ChannelIdx">0</prop>
												</obj>
											</obj>
											<obj name="PropertyObject" class="ChannelGenotype" version="4">
												<prop name="PropertyTypeName">Scanning Genotype</prop>
												<prop name="Position">4</prop>
												<prop name="IsDefault">1</prop>
												<prop name="ReadOnly">1</prop>
												<obj name="ChannelProp" class="ChannelProperty" version="1">
													<prop name="ChannelIdx">0</prop>
												</obj>
											</obj>
											<obj name="PropertyObject" class="GroupChannelTypeProp" version="4">
												<prop name="PropertyTypeName">Scanning Sample Type</prop>
												<prop name="Position">4</prop>
												<prop name="IsDefault">0</prop>
												<prop name="GroupSampleType">mstUnknown</prop>
												<obj name="ChannelProp" class="ChannelProperty" version="1">
													<prop name="ChannelIdx">0</prop>
												</obj>
											</obj>
											<obj name="PropertyObject" class="TargetName" version="4">
												<prop name="PropertyTypeName">Target Name</prop>
												<prop name="Position">4</prop>
												<prop name="IsDefault">1</prop>
												<obj name="ChannelProp" class="ChannelProperty" version="1">
													<prop name="ChannelIdx">0</prop>
												</obj>
											</obj>
											<obj name="PropertyObject" class="RQTargetProperty" version="4">
												<prop name="PropertyTypeName">Target Type</prop>
												<prop name="Position">4</prop>
												<prop name="IsDefault">0</prop>
												<prop name="TargetType">dtNone</prop>
												<obj name="ChannelProp" class="ChannelProperty" version="1">
													<prop name="ChannelIdx">0</prop>
												</obj>
											</obj>
										</list>
									</obj>
									<obj name="item" class="PropertyList" version="1">
										<list name="emlist" count="12">
											<obj name="PropertyObject" class="RQSampleTargetProperty" version="4">
												<prop name="PropertyTypeName">Combined Sample and Target Type</prop>
												<prop name="Position">4</prop>
												<prop name="IsDefault">0</prop>
												<obj name="ChannelProp" class="ChannelProperty" version="1">
													<prop name="ChannelIdx">1</prop>
												</obj>
											</obj>
											<obj name="PropertyObject" class="QuantConcProperty" version="4">
												<prop name="PropertyTypeName">Concentration</prop>
												<prop name="Position">4</prop>
												<prop name="IsDefault">1</prop>
												<prop name="Concentration">0</prop>
												<obj name="ChannelProp" class="ChannelProperty" version="1">
													<prop name="ChannelIdx">1</prop>
												</obj>
												<prop name="ReadOnly">1</prop>
											</obj>
											<obj name="PropertyObject" class="QuantCpHighProp" version="4">
												<prop name="PropertyTypeName">Cp High</prop>
												<prop name="Position">4</prop>
												<prop name="IsDefault">1</prop>
												<prop name="CpRangeHigh">0</prop>
												<obj name="ChannelProp" class="ChannelProperty" version="1">
													<prop name="ChannelIdx">1</prop>
												</obj>
												<prop name="ReadOnly">1</prop>
											</obj>
											<obj name="PropertyObject" class="QuantCpLowProp" version="4">
												<prop name="PropertyTypeName">Cp Low</prop>
												<prop name="Position">4</prop>
												<prop name="IsDefault">1</prop>
												<prop name="CpRangeLow">0</prop>
												<obj name="ChannelProp" class="ChannelProperty" version="1">
													<prop name="ChannelIdx">1</prop>
												</obj>
												<prop name="ReadOnly">1</prop>
											</obj>
											<obj name="PropertyObject" class="RQEffProp" version="4">
												<prop name="PropertyTypeName">Efficiency</prop>
												<prop name="Position">4</prop>
												<prop name="IsDefault">1</prop>
												<prop name="Efficiency">2</prop>
												<obj name="ChannelProp" class="ChannelProperty" version="1">
													<prop name="ChannelIdx">1</prop>
												</obj>
											</obj>
											<obj name="PropertyObject" class="ChannelGenotype" version="4">
												<prop name="PropertyTypeName">Melt Geno Genotype</prop>
												<prop name="Position">4</prop>
												<prop name="IsDefault">1</prop>
												<prop name="ReadOnly">1</prop>
												<obj name="ChannelProp" class="ChannelProperty" version="1">
													<prop name="ChannelIdx">1</prop>
												</obj>
											</obj>
											<obj name="PropertyObject" class="GroupChannelTypeProp" version="4">
												<prop name="PropertyTypeName">Melt Geno Sample Type</prop>
												<prop name="Position">4</prop>
												<prop name="IsDefault">0</prop>
												<prop name="GroupSampleType">mstUnknown</prop>
												<obj name="ChannelProp" class="ChannelProperty" version="1">
													<prop name="ChannelIdx">1</prop>
												</obj>
											</obj>
											<obj name="PropertyObject" class="QuantSampleTypeProperty" version="4">
												<prop name="PropertyTypeName">Quantification Sample Type</prop>
												<prop name="Position">4</prop>
												<prop name="IsDefault">0</prop>
												<prop name="SampleType">qsUnknown</prop>
												<obj name="ChannelProp" class="ChannelProperty" version="1">
													<prop name="ChannelIdx">1</prop>
												</obj>
											</obj>
											<obj name="PropertyObject" class="ChannelGenotype" version="4">
												<prop name="PropertyTypeName">Scanning Genotype</prop>
												<prop name="Position">4</prop>
												<prop name="IsDefault">1</prop>
												<prop name="ReadOnly">1</prop>
												<obj name="ChannelProp" class="ChannelProperty" version="1">
													<prop name="ChannelIdx">1</prop>
												</obj>
											</obj>
											<obj name="PropertyObject" class="GroupChannelTypeProp" version="4">
												<prop name="PropertyTypeName">Scanning Sample Type</prop>
												<prop name="Position">4</prop>
												<prop name="IsDefault">0</prop>
												<prop name="GroupSampleType">mstUnknown</prop>
												<obj name="ChannelProp" class="ChannelProperty" version="1">
													<prop name="ChannelIdx">1</prop>
												</obj>
											</obj>
											<obj name="PropertyObject" class="TargetName" version="4">
												<prop name="PropertyTypeName">Target Name</prop>
												<prop name="Position">4</prop>
												<prop name="IsDefault">1</prop>
												<obj name="ChannelProp" class="ChannelProperty" version="1">
													<prop name="ChannelIdx">1</prop>
												</obj>
											</obj>
											<obj name="PropertyObject" class="RQTargetProperty" version="4">
												<prop name="PropertyTypeName">Target Type</prop>
												<prop name="Position">4</prop>
												<prop name="IsDefault">0</prop>
												<prop name="TargetType">dtNone</prop>
												<obj name="ChannelProp" class="ChannelProperty" version="1">
													<prop name="ChannelIdx">1</prop>
												</obj>
											</obj>
										</list>
									</obj>
									<obj name="item" class="PropertyList" version="1">
										<list name="emlist" count="12">
											<obj name="PropertyObject" class="RQSampleTargetProperty" version="4">
												<prop name="PropertyTypeName">Combined Sample and Target Type</prop>
												<prop name="Position">4</prop>
												<prop name="IsDefault">0</prop>
												<obj name="ChannelProp" class="ChannelProperty" version="1">
													<prop name="ChannelIdx">2</prop>
												</obj>
											</obj>
											<obj name="PropertyObject" class="QuantConcProperty" version="4">
												<prop name="PropertyTypeName">Concentration</prop>
												<prop name="Position">4</prop>
												<prop name="IsDefault">1</prop>
												<prop name="Concentration">0</prop>
												<obj name="ChannelProp" class="ChannelProperty" version="1">
													<prop name="ChannelIdx">2</prop>
												</obj>
												<prop name="ReadOnly">1</prop>
											</obj>
											<obj name="PropertyObject" class="QuantCpHighProp" version="4">
												<prop name="PropertyTypeName">Cp High</prop>
												<prop name="Position">4</prop>
												<prop name="IsDefault">1</prop>
												<prop name="CpRangeHigh">0</prop>
												<obj name="ChannelProp" class="ChannelProperty" version="1">
													<prop name="ChannelIdx">2</prop>
												</obj>
												<prop name="ReadOnly">1</prop>
											</obj>
											<obj name="PropertyObject" class="QuantCpLowProp" version="4">
												<prop name="PropertyTypeName">Cp Low</prop>
												<prop name="Position">4</prop>
												<prop name="IsDefault">1</prop>
												<prop name="CpRangeLow">0</prop>
												<obj name="ChannelProp" class="ChannelProperty" version="1">
													<prop name="ChannelIdx">2</prop>
												</obj>
												<prop name="ReadOnly">1</prop>
											</obj>
											<obj name="PropertyObject" class="RQEffProp" version="4">
												<prop name="PropertyTypeName">Efficiency</prop>
												<prop name="Position">4</prop>
												<prop name="IsDefault">1</prop>
												<prop name="Efficiency">2</prop>
												<obj name="ChannelProp" class="ChannelProperty" version="1">
													<prop name="ChannelIdx">2</prop>
												</obj>
											</obj>
											<obj name="PropertyObject" class="ChannelGenotype" version="4">
												<prop name="PropertyTypeName">Melt Geno Genotype</prop>
												<prop name="Position">4</prop>
												<prop name="IsDefault">1</prop>
												<prop name="ReadOnly">1</prop>
												<obj name="ChannelProp" class="ChannelProperty" version="1">
													<prop name="ChannelIdx">2</prop>
												</obj>
											</obj>
											<obj name="PropertyObject" class="GroupChannelTypeProp" version="4">
												<prop name="PropertyTypeName">Melt Geno Sample Type</prop>
												<prop name="Position">4</prop>
												<prop name="IsDefault">0</prop>
												<prop name="GroupSampleType">mstUnknown</prop>
												<obj name="ChannelProp" class="ChannelProperty" version="1">
													<prop name="ChannelIdx">2</prop>
												</obj>
											</obj>
											<obj name="PropertyObject" class="QuantSampleTypeProperty" version="4">
												<prop name="PropertyTypeName">Quantification Sample Type</prop>
												<prop name="Position">4</prop>
												<prop name="IsDefault">0</prop>
												<prop name="SampleType">qsUnknown</prop>
												<obj name="ChannelProp" class="ChannelProperty" version="1">
													<prop name="ChannelIdx">2</prop>
												</obj>
											</obj>
											<obj name="PropertyObject" class="ChannelGenotype" version="4">
												<prop name="PropertyTypeName">Scanning Genotype</prop>
												<prop name="Position">4</prop>
												<prop name="IsDefault">1</prop>
												<prop name="ReadOnly">1</prop>
												<obj name="ChannelProp" class="ChannelProperty" version="1">
													<prop name="ChannelIdx">2</prop>
												</obj>
											</obj>
											<obj name="PropertyObject" class="GroupChannelTypeProp" version="4">
												<prop name="PropertyTypeName">Scanning Sample Type</prop>
												<prop name="Position">4</prop>
												<prop name="IsDefault">0</prop>
												<prop name="GroupSampleType">mstUnknown</prop>
												<obj name="ChannelProp" class="ChannelProperty" version="1">
													<prop name="ChannelIdx">2</prop>
												</obj>
											</obj>
											<obj name="PropertyObject" class="TargetName" version="4">
												<prop name="PropertyTypeName">Target Name</prop>
												<prop name="Position">4</prop>
												<prop name="IsDefault">1</prop>
												<obj name="ChannelProp" class="ChannelProperty" version="1">
													<prop name="ChannelIdx">2</prop>
												</obj>
											</obj>
											<obj name="PropertyObject" class="RQTargetProperty" version="4">
												<prop name="PropertyTypeName">Target Type</prop>
												<prop name="Position">4</prop>
												<prop name="IsDefault">0</prop>
												<prop name="TargetType">dtNone</prop>
												<obj name="ChannelProp" class="ChannelProperty" version="1">
													<prop name="ChannelIdx">2</prop>
												</obj>
											</obj>
										</list>
									</obj>
									<obj name="item" class="PropertyList" version="1">
										<list name="emlist" count="12">
											<obj name="PropertyObject" class="RQSampleTargetProperty" version="4">
												<prop name="PropertyTypeName">Combined Sample and Target Type</prop>
												<prop name="Position">4</prop>
												<prop name="IsDefault">0</prop>
												<obj name="ChannelProp" class="ChannelProperty" version="1">
													<prop name="ChannelIdx">3</prop>
												</obj>
											</obj>
											<obj name="PropertyObject" class="QuantConcProperty" version="4">
												<prop name="PropertyTypeName">Concentration</prop>
												<prop name="Position">4</prop>
												<prop name="IsDefault">1</prop>
												<prop name="Concentration">0</prop>
												<obj name="ChannelProp" class="ChannelProperty" version="1">
													<prop name="ChannelIdx">3</prop>
												</obj>
												<prop name="ReadOnly">1</prop>
											</obj>
											<obj name="PropertyObject" class="QuantCpHighProp" version="4">
												<prop name="PropertyTypeName">Cp High</prop>
												<prop name="Position">4</prop>
												<prop name="IsDefault">1</prop>
												<prop name="CpRangeHigh">0</prop>
												<obj name="ChannelProp" class="ChannelProperty" version="1">
													<prop name="ChannelIdx">3</prop>
												</obj>
												<prop name="ReadOnly">1</prop>
											</obj>
											<obj name="PropertyObject" class="QuantCpLowProp" version="4">
												<prop name="PropertyTypeName">Cp Low</prop>
												<prop name="Position">4</prop>
												<prop name="IsDefault">1</prop>
												<prop name="CpRangeLow">0</prop>
												<obj name="ChannelProp" class="ChannelProperty" version="1">
													<prop name="ChannelIdx">3</prop>
												</obj>
												<prop name="ReadOnly">1</prop>
											</obj>
											<obj name="PropertyObject" class="RQEffProp" version="4">
												<prop name="PropertyTypeName">Efficiency</prop>
												<prop name="Position">4</prop>
												<prop name="IsDefault">1</prop>
												<prop name="Efficiency">2</prop>
												<obj name="ChannelProp" class="ChannelProperty" version="1">
													<prop name="ChannelIdx">3</prop>
												</obj>
											</obj>
											<obj name="PropertyObject" class="ChannelGenotype" version="4">
												<prop name="PropertyTypeName">Melt Geno Genotype</prop>
												<prop name="Position">4</prop>
												<prop name="IsDefault">1</prop>
												<prop name="ReadOnly">1</prop>
												<obj name="ChannelProp" class="ChannelProperty" version="1">
													<prop name="ChannelIdx">3</prop>
												</obj>
											</obj>
											<obj name="PropertyObject" class="GroupChannelTypeProp" version="4">
												<prop name="PropertyTypeName">Melt Geno Sample Type</prop>
												<prop name="Position">4</prop>
												<prop name="IsDefault">0</prop>
												<prop name="GroupSampleType">mstUnknown</prop>
												<obj name="ChannelProp" class="ChannelProperty" version="1">
													<prop name="ChannelIdx">3</prop>
												</obj>
											</obj>
											<obj name="PropertyObject" class="QuantSampleTypeProperty" version="4">
												<prop name="PropertyTypeName">Quantification Sample Type</prop>
												<prop name="Position">4</prop>
												<prop name="IsDefault">0</prop>
												<prop name="SampleType">qsUnknown</prop>
												<obj name="ChannelProp" class="ChannelProperty" version="1">
													<prop name="ChannelIdx">3</prop>
												</obj>
											</obj>
											<obj name="PropertyObject" class="ChannelGenotype" version="4">
												<prop name="PropertyTypeName">Scanning Genotype</prop>
												<prop name="Position">4</prop>
												<prop name="IsDefault">1</prop>
												<prop name="ReadOnly">1</prop>
												<obj name="ChannelProp" class="ChannelProperty" version="1">
													<prop name="ChannelIdx">3</prop>
												</obj>
											</obj>
											<obj name="PropertyObject" class="GroupChannelTypeProp" version="4">
												<prop name="PropertyTypeName">Scanning Sample Type</prop>
												<prop name="Position">4</prop>
												<prop name="IsDefault">0</prop>
												<prop name="GroupSampleType">mstUnknown</prop>
												<obj name="ChannelProp" class="ChannelProperty" version="1">
													<prop name="ChannelIdx">3</prop>
												</obj>
											</obj>
											<obj name="PropertyObject" class="TargetName" version="4">
												<prop name="PropertyTypeName">Target Name</prop>
												<prop name="Position">4</prop>
												<prop name="IsDefault">1</prop>
												<obj name="ChannelProp" class="ChannelProperty" version="1">
													<prop name="ChannelIdx">3</prop>
												</obj>
											</obj>
											<obj name="PropertyObject" class="RQTargetProperty" version="4">
												<prop name="PropertyTypeName">Target Type</prop>
												<prop name="Position">4</prop>
												<prop name="IsDefault">0</prop>
												<prop name="TargetType">dtNone</prop>
												<obj name="ChannelProp" class="ChannelProperty" version="1">
													<prop name="ChannelIdx">3</prop>
												</obj>
											</obj>
										</list>
									</obj>
								</list>
							</obj>
						</obj>
						<prop name="ChannelPropertyCount">4</prop>
						<prop name="ContainerPosition">4</prop>
						<prop name="HasSampleProperties">1</prop>
						<obj name="SampleProperties" class="PropertyList" version="1">
							<list name="emlist" count="14">
								<obj name="PropertyObject" class="SamplePrefColor" version="4">
									<prop name="PropertyTypeName">Color</prop>
									<prop name="Position">4</prop>
									<prop name="IsDefault">0</prop>
									<prop name="Color">clGray</prop>
								</obj>
								<obj name="PropertyObject" class="DominantChannelProp" version="4">
									<prop name="PropertyTypeName">Dominant Channel</prop>
									<prop name="Position">4</prop>
									<prop name="IsDefault">0</prop>
									<prop name="DominantChannel">0</prop>
								</obj>
								<obj name="PropertyObject" class="Genotype" version="4">
									<prop name="PropertyTypeName">EndPt Genotype</prop>
									<prop name="Position">4</prop>
									<prop name="IsDefault">1</prop>
									<prop name="ReadOnly">1</prop>
								</obj>
								<obj name="PropertyObject" class="GroupingSample" version="4">
									<prop name="PropertyTypeName">EndPt Sample Type</prop>
									<prop name="Position">4</prop>
									<prop name="IsDefault">0</prop>
									<prop name="GroupSampleType">mstUnknown</prop>
								</obj>
								<obj name="PropertyObject" class="SamplePrefLineStyle" version="4">
									<prop name="PropertyTypeName">Line Style</prop>
									<prop name="Position">4</prop>
									<prop name="IsDefault">0</prop>
									<prop name="LineStyle">psSolid</prop>
								</obj>
								<obj name="PropertyObject" class="GenSampleEditNotes" version="4">
									<prop name="PropertyTypeName">Notes</prop>
									<prop name="Position">4</prop>
									<prop name="IsDefault">1</prop>
								</obj>
								<obj name="PropertyObject" class="SamplePrefPointStyle" version="4">
									<prop name="PropertyTypeName">Point Style</prop>
									<prop name="Position">4</prop>
									<prop name="IsDefault">0</prop>
									<prop name="PointStyle">psNothing</prop>
								</obj>
								<obj name="PropertyObject" class="GenSampleEditPosition" version="4">
									<prop name="PropertyTypeName">Position</prop>
									<prop name="Position">4</prop>
									<prop name="IsDefault">1</prop>
								</obj>
								<obj name="PropertyObject" class="GenSampleEditReplicate" version="4">
									<prop name="PropertyTypeName">Replicate of</prop>
									<prop name="Position">4</prop>
									<prop name="IsDefault">1</prop>
									<prop name="ReplicateOf">-1</prop>
								</obj>
								<obj name="PropertyObject" class="HTCSampleID" version="4">
									<prop name="PropertyTypeName">Sample ID</prop>
									<prop name="Position">4</prop>
									<prop name="IsDefault">1</prop>
								</obj>
								<obj name="PropertyObject" class="GenSampleEditName" version="4">
									<prop name="PropertyTypeName">Sample Name</prop>
									<prop name="Position">4</prop>
									<prop name="IsDefault">1</prop>
									<prop name="name">Sample 5</prop>
								</obj>
								<obj name="PropertyObject" class="HTCSamplePrepNotes" version="4">
									<prop name="PropertyTypeName">Sample Prep Notes</prop>
									<prop name="Position">4</prop>
									<prop name="IsDefault">1</prop>
								</obj>
								<obj name="PropertyObject" class="GenSampleEditSubset" version="4">
									<prop name="PropertyTypeName">Subsets</prop>
									<prop name="Position">4</prop>
									<prop name="IsDefault">1</prop>
								</obj>
								<obj name="PropertyObject" class="SamplePrefWidth" version="5">
									<prop name="PropertyTypeName">Width</prop>
									<prop name="Position">4</prop>
									<prop name="IsDefault">1</prop>
									<prop name="Width">1</prop>
								</obj>
							</list>
						</obj>
					</obj>
					<obj name="item" class="SamplePropInfo" version="1">
						<obj name="ChannelProperties" class="ChanPropList" version="2">
							<obj name="ChannelProperties" class="EMList" version="1">
								<list name="emlist" count="4">
									<obj name="item" class="PropertyList" version="1">
										<list name="emlist" count="12">
											<obj name="PropertyObject" class="RQSampleTargetProperty" version="4">
												<prop name="PropertyTypeName">Combined Sample and Target Type</prop>
												<prop name="Position">5</prop>
												<prop name="IsDefault">0</prop>
												<obj name="ChannelProp" class="ChannelProperty" version="1">
													<prop name="ChannelIdx">0</prop>
												</obj>
											</obj>
											<obj name="PropertyObject" class="QuantConcProperty" version="4">
												<prop name="PropertyTypeName">Concentration</prop>
												<prop name="Position">5</prop>
												<prop name="IsDefault">1</prop>
												<prop name="Concentration">0</prop>
												<obj name="ChannelProp" class="ChannelProperty" version="1">
													<prop name="ChannelIdx">0</prop>
												</obj>
												<prop name="ReadOnly">1</prop>
											</obj>
											<obj name="PropertyObject" class="QuantCpHighProp" version="4">
												<prop name="PropertyTypeName">Cp High</prop>
												<prop name="Position">5</prop>
												<prop name="IsDefault">1</prop>
												<prop name="CpRangeHigh">0</prop>
												<obj name="ChannelProp" class="ChannelProperty" version="1">
													<prop name="ChannelIdx">0</prop>
												</obj>
												<prop name="ReadOnly">1</prop>
											</obj>
											<obj name="PropertyObject" class="QuantCpLowProp" version="4">
												<prop name="PropertyTypeName">Cp Low</prop>
												<prop name="Position">5</prop>
												<prop name="IsDefault">1</prop>
												<prop name="CpRangeLow">0</prop>
												<obj name="ChannelProp" class="ChannelProperty" version="1">
													<prop name="ChannelIdx">0</prop>
												</obj>
												<prop name="ReadOnly">1</prop>
											</obj>
											<obj name="PropertyObject" class="RQEffProp" version="4">
												<prop name="PropertyTypeName">Efficiency</prop>
												<prop name="Position">5</prop>
												<prop name="IsDefault">1</prop>
												<prop name="Efficiency">2</prop>
												<obj name="ChannelProp" class="ChannelProperty" version="1">
													<prop name="ChannelIdx">0</prop>
												</obj>
											</obj>
											<obj name="PropertyObject" class="ChannelGenotype" version="4">
												<prop name="PropertyTypeName">Melt Geno Genotype</prop>
												<prop name="Position">5</prop>
												<prop name="IsDefault">1</prop>
												<prop name="ReadOnly">1</prop>
												<obj name="ChannelProp" class="ChannelProperty" version="1">
													<prop name="ChannelIdx">0</prop>
												</obj>
											</obj>
											<obj name="PropertyObject" class="GroupChannelTypeProp" version="4">
												<prop name="PropertyTypeName">Melt Geno Sample Type</prop>
												<prop name="Position">5</prop>
												<prop name="IsDefault">0</prop>
												<prop name="GroupSampleType">mstUnknown</prop>
												<obj name="ChannelProp" class="ChannelProperty" version="1">
													<prop name="ChannelIdx">0</prop>
												</obj>
											</obj>
											<obj name="PropertyObject" class="QuantSampleTypeProperty" version="4">
												<prop name="PropertyTypeName">Quantification Sample Type</prop>
												<prop name="Position">5</prop>
												<prop name="IsDefault">0</prop>
												<prop name="SampleType">qsUnknown</prop>
												<obj name="ChannelProp" class="ChannelProperty" version="1">
													<prop name="ChannelIdx">0</prop>
												</obj>
											</obj>
											<obj name="PropertyObject" class="ChannelGenotype" version="4">
												<prop name="PropertyTypeName">Scanning Genotype</prop>
												<prop name="Position">5</prop>
												<prop name="IsDefault">1</prop>
												<prop name="ReadOnly">1</prop>
												<obj name="ChannelProp" class="ChannelProperty" version="1">
													<prop name="ChannelIdx">0</prop>
												</obj>
											</obj>
											<obj name="PropertyObject" class="GroupChannelTypeProp" version="4">
												<prop name="PropertyTypeName">Scanning Sample Type</prop>
												<prop name="Position">5</prop>
												<prop name="IsDefault">0</prop>
												<prop name="GroupSampleType">mstUnknown</prop>
												<obj name="ChannelProp" class="ChannelProperty" version="1">
													<prop name="ChannelIdx">0</prop>
												</obj>
											</obj>
											<obj name="PropertyObject" class="TargetName" version="4">
												<prop name="PropertyTypeName">Target Name</prop>
												<prop name="Position">5</prop>
												<prop name="IsDefault">1</prop>
												<obj name="ChannelProp" class="ChannelProperty" version="1">
													<prop name="ChannelIdx">0</prop>
												</obj>
											</obj>
											<obj name="PropertyObject" class="RQTargetProperty" version="4">
												<prop name="PropertyTypeName">Target Type</prop>
												<prop name="Position">5</prop>
												<prop name="IsDefault">0</prop>
												<prop name="TargetType">dtNone</prop>
												<obj name="ChannelProp" class="ChannelProperty" version="1">
													<prop name="ChannelIdx">0</prop>
												</obj>
											</obj>
										</list>
									</obj>
									<obj name="item" class="PropertyList" version="1">
										<list name="emlist" count="12">
											<obj name="PropertyObject" class="RQSampleTargetProperty" version="4">
												<prop name="PropertyTypeName">Combined Sample and Target Type</prop>
												<prop name="Position">5</prop>
												<prop name="IsDefault">0</prop>
												<obj name="ChannelProp" class="ChannelProperty" version="1">
													<prop name="ChannelIdx">1</prop>
												</obj>
											</obj>
											<obj name="PropertyObject" class="QuantConcProperty" version="4">
												<prop name="PropertyTypeName">Concentration</prop>
												<prop name="Position">5</prop>
												<prop name="IsDefault">1</prop>
												<prop name="Concentration">0</prop>
												<obj name="ChannelProp" class="ChannelProperty" version="1">
													<prop name="ChannelIdx">1</prop>
												</obj>
												<prop name="ReadOnly">1</prop>
											</obj>
											<obj name="PropertyObject" class="QuantCpHighProp" version="4">
												<prop name="PropertyTypeName">Cp High</prop>
												<prop name="Position">5</prop>
												<prop name="IsDefault">1</prop>
												<prop name="CpRangeHigh">0</prop>
												<obj name="ChannelProp" class="ChannelProperty" version="1">
													<prop name="ChannelIdx">1</prop>
												</obj>
												<prop name="ReadOnly">1</prop>
											</obj>
											<obj name="PropertyObject" class="QuantCpLowProp" version="4">
												<prop name="PropertyTypeName">Cp Low</prop>
												<prop name="Position">5</prop>
												<prop name="IsDefault">1</prop>
												<prop name="CpRangeLow">0</prop>
												<obj name="ChannelProp" class="ChannelProperty" version="1">
													<prop name="ChannelIdx">1</prop>
												</obj>
												<prop name="ReadOnly">1</prop>
											</obj>
											<obj name="PropertyObject" class="RQEffProp" version="4">
												<prop name="PropertyTypeName">Efficiency</prop>
												<prop name="Position">5</prop>
												<prop name="IsDefault">1</prop>
												<prop name="Efficiency">2</prop>
												<obj name="ChannelProp" class="ChannelProperty" version="1">
													<prop name="ChannelIdx">1</prop>
												</obj>
											</obj>
											<obj name="PropertyObject" class="ChannelGenotype" version="4">
												<prop name="PropertyTypeName">Melt Geno Genotype</prop>
												<prop name="Position">5</prop>
												<prop name="IsDefault">1</prop>
												<prop name="ReadOnly">1</prop>
												<obj name="ChannelProp" class="ChannelProperty" version="1">
													<prop name="ChannelIdx">1</prop>
												</obj>
											</obj>
											<obj name="PropertyObject" class="GroupChannelTypeProp" version="4">
												<prop name="PropertyTypeName">Melt Geno Sample Type</prop>
												<prop name="Position">5</prop>
												<prop name="IsDefault">0</prop>
												<prop name="GroupSampleType">mstUnknown</prop>
												<obj name="ChannelProp" class="ChannelProperty" version="1">
													<prop name="ChannelIdx">1</prop>
												</obj>
											</obj>
											<obj name="PropertyObject" class="QuantSampleTypeProperty" version="4">
												<prop name="PropertyTypeName">Quantification Sample Type</prop>
												<prop name="Position">5</prop>
												<prop name="IsDefault">0</prop>
												<prop name="SampleType">qsUnknown</prop>
												<obj name="ChannelProp" class="ChannelProperty" version="1">
													<prop name="ChannelIdx">1</prop>
												</obj>
											</obj>
											<obj name="PropertyObject" class="ChannelGenotype" version="4">
												<prop name="PropertyTypeName">Scanning Genotype</prop>
												<prop name="Position">5</prop>
												<prop name="IsDefault">1</prop>
												<prop name="ReadOnly">1</prop>
												<obj name="ChannelProp" class="ChannelProperty" version="1">
													<prop name="ChannelIdx">1</prop>
												</obj>
											</obj>
											<obj name="PropertyObject" class="GroupChannelTypeProp" version="4">
												<prop name="PropertyTypeName">Scanning Sample Type</prop>
												<prop name="Position">5</prop>
												<prop name="IsDefault">0</prop>
												<prop name="GroupSampleType">mstUnknown</prop>
												<obj name="ChannelProp" class="ChannelProperty" version="1">
													<prop name="ChannelIdx">1</prop>
												</obj>
											</obj>
											<obj name="PropertyObject" class="TargetName" version="4">
												<prop name="PropertyTypeName">Target Name</prop>
												<prop name="Position">5</prop>
												<prop name="IsDefault">1</prop>
												<obj name="ChannelProp" class="ChannelProperty" version="1">
													<prop name="ChannelIdx">1</prop>
												</obj>
											</obj>
											<obj name="PropertyObject" class="RQTargetProperty" version="4">
												<prop name="PropertyTypeName">Target Type</prop>
												<prop name="Position">5</prop>
												<prop name="IsDefault">0</prop>
												<prop name="TargetType">dtNone</prop>
												<obj name="ChannelProp" class="ChannelProperty" version="1">
													<prop name="ChannelIdx">1</prop>
												</obj>
											</obj>
										</list>
									</obj>
									<obj name="item" class="PropertyList" version="1">
										<list name="emlist" count="12">
											<obj name="PropertyObject" class="RQSampleTargetProperty" version="4">
												<prop name="PropertyTypeName">Combined Sample and Target Type</prop>
												<prop name="Position">5</prop>
												<prop name="IsDefault">0</prop>
												<obj name="ChannelProp" class="ChannelProperty" version="1">
													<prop name="ChannelIdx">2</prop>
												</obj>
											</obj>
											<obj name="PropertyObject" class="QuantConcProperty" version="4">
												<prop name="PropertyTypeName">Concentration</prop>
												<prop name="Position">5</prop>
												<prop name="IsDefault">1</prop>
												<prop name="Concentration">0</prop>
												<obj name="ChannelProp" class="ChannelProperty" version="1">
													<prop name="ChannelIdx">2</prop>
												</obj>
												<prop name="ReadOnly">1</prop>
											</obj>
											<obj name="PropertyObject" class="QuantCpHighProp" version="4">
												<prop name="PropertyTypeName">Cp High</prop>
												<prop name="Position">5</prop>
												<prop name="IsDefault">1</prop>
												<prop name="CpRangeHigh">0</prop>
												<obj name="ChannelProp" class="ChannelProperty" version="1">
													<prop name="ChannelIdx">2</prop>
												</obj>
												<prop name="ReadOnly">1</prop>
											</obj>
											<obj name="PropertyObject" class="QuantCpLowProp" version="4">
												<prop name="PropertyTypeName">Cp Low</prop>
												<prop name="Position">5</prop>
												<prop name="IsDefault">1</prop>
												<prop name="CpRangeLow">0</prop>
												<obj name="ChannelProp" class="ChannelProperty" version="1">
													<prop name="ChannelIdx">2</prop>
												</obj>
												<prop name="ReadOnly">1</prop>
											</obj>
											<obj name="PropertyObject" class="RQEffProp" version="4">
												<prop name="PropertyTypeName">Efficiency</prop>
												<prop name="Position">5</prop>
												<prop name="IsDefault">1</prop>
												<prop name="Efficiency">2</prop>
												<obj name="ChannelProp" class="ChannelProperty" version="1">
													<prop name="ChannelIdx">2</prop>
												</obj>
											</obj>
											<obj name="PropertyObject" class="ChannelGenotype" version="4">
												<prop name="PropertyTypeName">Melt Geno Genotype</prop>
												<prop name="Position">5</prop>
												<prop name="IsDefault">1</prop>
												<prop name="ReadOnly">1</prop>
												<obj name="ChannelProp" class="ChannelProperty" version="1">
													<prop name="ChannelIdx">2</prop>
												</obj>
											</obj>
											<obj name="PropertyObject" class="GroupChannelTypeProp" version="4">
												<prop name="PropertyTypeName">Melt Geno Sample Type</prop>
												<prop name="Position">5</prop>
												<prop name="IsDefault">0</prop>
												<prop name="GroupSampleType">mstUnknown</prop>
												<obj name="ChannelProp" class="ChannelProperty" version="1">
													<prop name="ChannelIdx">2</prop>
												</obj>
											</obj>
											<obj name="PropertyObject" class="QuantSampleTypeProperty" version="4">
												<prop name="PropertyTypeName">Quantification Sample Type</prop>
												<prop name="Position">5</prop>
												<prop name="IsDefault">0</prop>
												<prop name="SampleType">qsUnknown</prop>
												<obj name="ChannelProp" class="ChannelProperty" version="1">
													<prop name="ChannelIdx">2</prop>
												</obj>
											</obj>
											<obj name="PropertyObject" class="ChannelGenotype" version="4">
												<prop name="PropertyTypeName">Scanning Genotype</prop>
												<prop name="Position">5</prop>
												<prop name="IsDefault">1</prop>
												<prop name="ReadOnly">1</prop>
												<obj name="ChannelProp" class="ChannelProperty" version="1">
													<prop name="ChannelIdx">2</prop>
												</obj>
											</obj>
											<obj name="PropertyObject" class="GroupChannelTypeProp" version="4">
												<prop name="PropertyTypeName">Scanning Sample Type</prop>
												<prop name="Position">5</prop>
												<prop name="IsDefault">0</prop>
												<prop name="GroupSampleType">mstUnknown</prop>
												<obj name="ChannelProp" class="ChannelProperty" version="1">
													<prop name="ChannelIdx">2</prop>
												</obj>
											</obj>
											<obj name="PropertyObject" class="TargetName" version="4">
												<prop name="PropertyTypeName">Target Name</prop>
												<prop name="Position">5</prop>
												<prop name="IsDefault">1</prop>
												<obj name="ChannelProp" class="ChannelProperty" version="1">
													<prop name="ChannelIdx">2</prop>
												</obj>
											</obj>
											<obj name="PropertyObject" class="RQTargetProperty" version="4">
												<prop name="PropertyTypeName">Target Type</prop>
												<prop name="Position">5</prop>
												<prop name="IsDefault">0</prop>
												<prop name="TargetType">dtNone</prop>
												<obj name="ChannelProp" class="ChannelProperty" version="1">
													<prop name="ChannelIdx">2</prop>
												</obj>
											</obj>
										</list>
									</obj>
									<obj name="item" class="PropertyList" version="1">
										<list name="emlist" count="12">
											<obj name="PropertyObject" class="RQSampleTargetProperty" version="4">
												<prop name="PropertyTypeName">Combined Sample and Target Type</prop>
												<prop name="Position">5</prop>
												<prop name="IsDefault">0</prop>
												<obj name="ChannelProp" class="ChannelProperty" version="1">
													<prop name="ChannelIdx">3</prop>
												</obj>
											</obj>
											<obj name="PropertyObject" class="QuantConcProperty" version="4">
												<prop name="PropertyTypeName">Concentration</prop>
												<prop name="Position">5</prop>
												<prop name="IsDefault">1</prop>
												<prop name="Concentration">0</prop>
												<obj name="ChannelProp" class="ChannelProperty" version="1">
													<prop name="ChannelIdx">3</prop>
												</obj>
												<prop name="ReadOnly">1</prop>
											</obj>
											<obj name="PropertyObject" class="QuantCpHighProp" version="4">
												<prop name="PropertyTypeName">Cp High</prop>
												<prop name="Position">5</prop>
												<prop name="IsDefault">1</prop>
												<prop name="CpRangeHigh">0</prop>
												<obj name="ChannelProp" class="ChannelProperty" version="1">
													<prop name="ChannelIdx">3</prop>
												</obj>
												<prop name="ReadOnly">1</prop>
											</obj>
											<obj name="PropertyObject" class="QuantCpLowProp" version="4">
												<prop name="PropertyTypeName">Cp Low</prop>
												<prop name="Position">5</prop>
												<prop name="IsDefault">1</prop>
												<prop name="CpRangeLow">0</prop>
												<obj name="ChannelProp" class="ChannelProperty" version="1">
													<prop name="ChannelIdx">3</prop>
												</obj>
												<prop name="ReadOnly">1</prop>
											</obj>
											<obj name="PropertyObject" class="RQEffProp" version="4">
												<prop name="PropertyTypeName">Efficiency</prop>
												<prop name="Position">5</prop>
												<prop name="IsDefault">1</prop>
												<prop name="Efficiency">2</prop>
												<obj name="ChannelProp" class="ChannelProperty" version="1">
													<prop name="ChannelIdx">3</prop>
												</obj>
											</obj>
											<obj name="PropertyObject" class="ChannelGenotype" version="4">
												<prop name="PropertyTypeName">Melt Geno Genotype</prop>
												<prop name="Position">5</prop>
												<prop name="IsDefault">1</prop>
												<prop name="ReadOnly">1</prop>
												<obj name="ChannelProp" class="ChannelProperty" version="1">
													<prop name="ChannelIdx">3</prop>
												</obj>
											</obj>
[truncated: 2,476,879 more chars]
