# Supplementary material for: Unique sperm haplotypes are associated with phenotypically different sperm subpopulations in Astyanax fish
Source: BMC Biol. 2018 Jul 5;16:72. doi: 10.1186/s12915-018-0538-z (PMC6032774; doi:10.1186/s12915-018-0538-z)
Supplement: Supplementary file 8 — Original data. Each subfolder has two ixo files output by the Roche LightCycler480. The two files cover qPCR results for oca2 and mc1r. Subfolder names end in 1, 2, or 3, denoting which subpopulation of sperm was analyzed. (ZIP 10643 kb) [file 12915_2018_538_MOESM8_ESM.zip › H5Pop2/Jul 6 2016 0077 FACS plate H5P2 mc1r RK.ixo]

<objectstream signature="IXOS" version="1">
	<obj name="root" class="HTCExperiment" version="5">
		<prop name="name">Jul 6 2016 0077 FACS plate H5P2 mc1r RK</prop>
		<prop name="UID">C22BF07709EF4682A03029E37A326DC8</prop>
		<prop name="OwnerUID">C6C05626183A45218341EE89EA1A5F2A</prop>
		<prop name="Created">2016-07-06T12:12:57.642</prop>
		<prop name="CreatedBy">C6C05626183A45218341EE89EA1A5F2A</prop>
		<prop name="CreatedByName">System Admin</prop>
		<prop name="LastModified">2016-07-06T13:59:37.093</prop>
		<prop name="LastModifiedBy">C6C05626183A45218341EE89EA1A5F2A</prop>
		<prop name="LastModifiedByName">System Admin</prop>
		<list name="AppliedTemplates" count="2">
			<item>Borowsky Protocol PEP product version</item>
			<item>Borowsky Protocol PEP product version</item>
		</list>
		<list name="TemplateOwners" count="2">
			<item>System Admin</item>
			<item>System Admin</item>
		</list>
		<prop name="SWVersion">LCS480 1.5.1.62</prop>
		<obj name="AppProperty" class="TAppProperty" version="2">
			<prop name="Created">2016-07-06T12:12:57.642</prop>
			<prop name="LastModified">1899-12-30T00:00:00.000</prop>
		</obj>
		<obj name="ConProperty" class="TAppProperty" version="2">
			<prop name="Created">2016-07-06T12:12:57.642</prop>
			<prop name="LastModified">1899-12-30T00:00:00.000</prop>
		</obj>
		<obj name="run" class="HTCRun" version="7">
			<prop name="name">Run</prop>
			<prop name="Created">2016-07-06T12:12:57.628</prop>
			<prop name="LastModified">2016-07-06T13:59:12.676</prop>
			<obj name="AppProperty" class="TAppProperty" version="2">
				<prop name="Created">2016-07-06T12:12:57.627</prop>
				<prop name="LastModified">1899-12-30T00:00:00.000</prop>
			</obj>
			<obj name="ConProperty" class="TAppProperty" version="2">
				<prop name="Created">2016-07-06T12:12:57.627</prop>
				<prop name="LastModified">1899-12-30T00:00:00.000</prop>
				<prop name="HasProperties">1</prop>
				<obj name="_Properties" class="TAppProperties" version="1">
					<prop name="Created">2016-07-06T12:12:57.627</prop>
					<prop name="LastModified">1899-12-30T00:00:00.000</prop>
					<list name="emlist" count="4">
						<obj name="item" class="TAppProperty" version="2">
							<prop name="name">TopChart</prop>
							<prop name="Created">2016-07-06T12:13:22.737</prop>
							<prop name="LastModified">1899-12-30T00:00:00.000</prop>
						</obj>
						<obj name="item" class="TAppProperty" version="2">
							<prop name="name">LeftChart</prop>
							<prop name="Created">2016-07-06T12:13:22.737</prop>
							<prop name="LastModified">1899-12-30T00:00:00.000</prop>
						</obj>
						<obj name="item" class="TAppProperty" version="2">
							<prop name="name">RightChart</prop>
							<prop name="Created">2016-07-06T12:13:22.737</prop>
							<prop name="LastModified">1899-12-30T00:00:00.000</prop>
						</obj>
						<obj name="item" class="TAppProperty" version="2">
							<prop name="name">RunOverviewChart</prop>
							<prop name="Created">2016-07-06T12:13:22.737</prop>
							<prop name="LastModified">1899-12-30T00:00:00.000</prop>
						</obj>
					</list>
				</obj>
			</obj>
			<prop name="State">3</prop>
			<prop name="StartTime">2016-07-06T12:14:04.588</prop>
			<prop name="EndTime">2016-07-06T13:59:12.585</prop>
			<prop name="InstrumentID">28159</prop>
			<prop name="InstrumentVersion">HTC_VER_10</prop>
			<prop name="InstrumentName">28159</prop>
			<prop name="InstrCalibrationDate">1899.12.30 00:00:00:00</prop>
			<prop name="Technician">System Admin</prop>
			<prop name="AcqStoreClass">HTCAcquisitionStore</prop>
			<prop name="AcquisitionStore">eJzU3VuzskjWIP6vMtHxv+NCkHPEvB0BkoDIcXFQuBNRUfCEoMinn6Xs3fX0vD3T/4v99FTVRXXZckhSEvK318rM/3nJj//jvD5t/+tvzeXS/u1/bOr1/f5ffzOjmbK5dYf7oT1czmF7abZ/+x+PbXPHT//1N+Zvf/+f1+Zy/dpzVq7P5209u3Tn9m9/5/7n5P3dP20Rrk/Xevu1gSx8b1Ef7u33MV6benvH87+3+a+/8TSe4o+yzdvt6R9liz7b/p+L4zeXfbM+/e3vzL8qyXZ/2r5L8a++HA/8d/pflO+X2vijlNz/pZBYg3p9+WW3XwrM/nOBo8MJz8pOp5JA/4tSRdvT9W9///84mlNFkVZYbfzXvyr/+EP8cgW/fDk/t/tmPJUsy/9ig2RdH4p/XTGw3eG33fZTDG2qMhz9/c+/quMNHum819cbvG/+9vfp/2EzrB7/cji397/9PbyeD5CZnF6lt6NaG/F5nsJFCXWyPlygNMSLfQRfs3WSeVIJRkHNEzjZB4osN27B65ucOHAqFCPOdhOv1N005yATBvycNAfV8E/xDh40Y1bZfd6XhhXTNjwYek7SjQlgpLYD8LA6QqfGPSgMT6FNOCmxSdZxWxaGQ0gO1eyox2usxcQ4J08Hyoeik1Q/qrqRy0GM38/1KjvJamkItaPCJXJMkhHmfT2NtIFznxhVfjfL3hBssoP6aOh0aj7VzCjFjQttZeP124eyNvjVfQVXfWXG6+m5ZAx2tdnCnjuYcZpYSmHMemcFe21l4PmtUjWKkoRQnyS5WrG1YhlmKWH97Q94/Ne+bI1zRZbQeJJe5cvLvjYO8t6AyyNQq3TTQW1oM9y/enIGvX5uS9loTukGDpyOxw9bLJ8f7VfQZDP8nEjQGkt5TuBY1Aad+8u+Nqb6Zg4dbetx9nSU3njt4hTr86LTa7hg/Rl3rP9GP5kkzSd4fVFTreAG23m1Zie9anzfHRNsTT/apHiW+aEm9a+axY81qdlU4+mfbVIle+jBMl8CDTHtFaR0zyX4h3hKh5c9ZZGGv4egJaspgbPqtmTZRhuYOeaDRLNUuJKB8TOwDjuRRHMnL8jtcpqAcVjxcdiZO4tYh9UF3MdMIAFptjrx8xXA/HWSqzCPiivZkQHPZxhCHKSXQiU323RAX2yFCtaLLiFH6lyDtqHYKrxnmyuZc+IKFuGEJYFPuyXBH6YC9ZXwdGAuuitx44cJThqLVaRr24wYqXgB73nnY+AmDyAJfX6CctYEOio6LyOKuDqAl2l8Fc0Ar78/+ydQDAWPmsUUT6YJ24Lmi0IM9VO2SHWfNLDQC46GJtnWZC80Ncw460mHEbcpyGvZnMC3Ra4KmivVk2uDxzemLE/C8ioxxJiZITjOZIhhvsTyrM5DDeQy4Pm8w84lLW/egKgPvoJk46nEmfgHIJGBxxM4LJ/X+Qvww6VMAk70asK1dgRq62P9Nim27339uILj5wKB+r0/W6560KMEf19a7lxipXgmo66oGLI1dSW/rUkJMvdDTWr6O5uUOtPYH25SU5GqYXFXp1UQ+fiTeHEUgh6zLzpwBLzF99s1G0y69SsO+0HqSZwPPvgn6h5DY9x0srSwCVi3FJvgPboV5MSHHWiiQ8ehwsgtuU3tBJyrzMRQvptMy2sqKLM7T6LrttAJoZoIfGvHVKFpNjx57tY8zMoLQyLXkHiy4wcAa5q9KgA7x1tGiQio1+dAR8wLv6+ZyRJMbc/EYTm4QAZ/+gL3lOHnrt/IxOSHCOb3lo7BddqC1JdmA1YFTAWSIdckn2ETt5uUwVu0c11SUWIANnVi4kAL5Iz4EK3A3JYMgWUo9mRj4/YmXhsJNi02MUFnE9Db+b0KIGwy8pQnACpfDHGYU7JL5k7kgLmOhyqcb/OWxEwng7a8PqqAfRQ8GYTjEhwxZeOApbcqmfaPFJTrk64ivt8w5OqzLszqfKCD/uUm5NAuBVClJ1sFgyj3RIkGA8wGXwmhIUgFoUWsjzm1pelwoTgyqVhxA+Z+gY/EqVEk5CXi+azUFOhgkbjF72tSMv1v31IKYbjxX+r/rUmxv7VJMbz8w03KJ8YkkPYBVTmLSOa1RDTDgCEvmniCLxfaNF1RAXfMXrEvS3fQ+Fi0AyZJ7pXnn2xX627mIpAMwtN+ftjo2rpdTIJpd2djn2G2rfa6TvJAfF24ynWvd1k7xg8voK8KRXvWzEm0hbrygpd5k2KnMAtVuzLRPJhMfb7yZ9fO0sR0wJttMhsq70KkUnPp1TEQhrSPvfK1KbRXdo4C4ehOaUf0vKu20W0vEOeGRPzTwr1qchOtAmq/YSqfJKpOAja/BVK1VggIO3z/OOmQBBMqpiuXOsiuNtn6a9y/koh7XFGFlq0m24C1p9PYsY6Uqg353gSi6UPldtSTJ1xt7gLGJM/YeW7w+s3LLglEZsvS7tr1am2vDWnANC+2cra102rrya4KeP3RV56mBzJRtXMeCJ3FxW6pbwttJUd5QL3u08rPhzuvVcdHEfAbalo5UeYm2tJirWCYmbMYjs820YxVMw+eA+7v7+F+1arCPASiMOFoNyV4vs40q6CHiq28KSsxWutPVgEXmHyFP8NT/9+a1OQNrn/Xvn63/v7x1X9UfxzHyPIPPQR+s/4U/YcfAp22K2G9k1B3TxEKQ3hdUijJhNAZW6uFUT0j7NrYIeqsUEvXMGdpAtfzQqaX2kHm9aFEzd1nD9ROl1Kt7hsmCxvfws+VCbJhKPMCanFpkrwsITMe+8sCrovErHItANd4Hi4+VB1N4nV4RN3thdSAR7NCPaYa6qVMgwxa00PttVqQGKdWWsDBfmL5DKXUDSnHF+6ROetxXnV9ZtyTjQJ3PzCqLOtQg7dQyqGxXYPkwby8Gsle2sLjlaL2lgbqSrkpNtw0B7Vb1nj9x8V9Cffighq7sH1r6OlzA53eGnR6uCqZ4YUkgWod4PXdN4FsrI0ggDrOZJJkOurv1ca4v4caW0ce6nMtb2K4ZGv87EpBaRgX/P5wb9Qqf+7K0nATJ4D7YW3E6YXpGcNdkDWchl6v1vqiTIyrhNo+GBXqUR3Uq+F1igZl+EDN7mzc36cVE87ZBevjtXq2BsMEKzjyMm4vOojeuYL6ba3ciPNFgtvrDyWDpr2adKq45W/TH/f+54ea1F9Nf8Q5vcCxWJGEh2JbknLWVGCetyyJ7rUHZNIo6JT2Na1C2MpXwjzZLSrp9ojDyF8wxIZhDfZzJsbQQn4l59pXYWZwfBwcL6i/61o7g+m1QhzVSqcTt2RDsMudXAWxUmDXT9H2MG+u+H17kmTC8mcPrLskVMHGQZ3tb5MT2MWNpaO8vrfEl/0Vvt2fbAw5wa6ws/KPYBxlgYRhiPqrhMEEdxGKcQRMV5ChEFFTIPBVuGZ9IKzxeIJWBCLqaIrf051Ygje/oB4nFurKEI9nmBe7b/1lcdSB1SlCFUlbGQh/Fe+wyE2ODg8n1NNw1k7g3bFvGYn8Brv60oDlNXccHcxh25Nnwx5hPitRn5KP18enO9z/6WBXWxUmQBh/VwFxOzEOMxvLZ0LUgKXSPB0qnGeRqbk7giZ3HB2la68kj3JwwHnQqOcN8XrCi48Y9Quove0Rfx9/pt3An+1R06yGXd/b9dGB7YZYv1aPv+dsemxAs64UASX02t/VVeU4gf63f6P8/9mkfrf+frpJXar1GVx/OyVhzKIGLs4qAjvlBgKV7Vok8ToukK/7VxUW5M4QRrMBjIWP2tkvbxaZtfaX/oKLdqsJI3sPIMadjoNq6fZkkUxi/PHeuspNVyWXxlZB35lcFWWbwiLz9BiC1iioQ+ssMkRVPQmU7ZWmg9sK9UKLqD99Lbyq6KLnNZlFKx0bhjDQEBV4vKuGjdlXJkwVLaICSPToBphvBNSfmqE2U/GtP8pHjVJDm5GL5uNWBoXbC6S9YpNGzZE4Re3dixbIdJ1HoA1v/cEc9de1/hJc7cCQUOtshvgLOwTsA+Lxe0AtfvSn8pd7FR75vCC5j/qzNzlqrzmh/rogcr/0d5rh/sIqSsBv9g86vFmyTDjqmIDRrFl8pBF8F/ssuwIjf3zrz5dRf4SdYBNc3Its1J++AnzEJBzqcavhI8TXUX9wCzc1iafaEsiVQq2mnMMTLzEzWBxLvN5OxkcCwS4wWCfm/QcuVS5/X5OSmL+K/pQfblLPNlJG/bmPqStrM3GSBHSDp/Gsvi017TJMAs6mB+L2202iPc+2i99b99gljJj8qj9Bk1ztqvtKMA1a1I6cUL0mzcwNaoXiY2cbtJZ2a30v4Hybop1pu8m0dLYLgr58SbTTnja8Nk12dsBPA572uluXaJblLwMegI49ydzU2slmUTcX7UWceYGfo/QMwbSN2dgJO6rVZoXvB4JgiPSov5O4SwPxtPvW33PHov7ON4WETVq4mjGP4mBIV3i97qx1tU2H+po6lViN+psG2i6YJpMp7bLN1tVuu6cJMzkYaCduFZ648Rl1ePSetF+Jkqpx6SpG/RVshdilSu0cHVej/tzyLPXacXmkA9ZFvTqUq6pkdpisv/T3Mre1ttOPRcBSD9Rslbiq9qRzPL9uTmmvFFB73G2yCMRnNKuCKydnmnG1FwGjulzlOazDaJOErQPm6PGVcz9t+lF/9F3hYoctJFnL9Ah/j2WP9Vsbe/gz6u8fb6X/qP54gaH/KvrTfvghYLXHAxSXAfVDlagts3RSqB8RqbK6RP1R1eOEXdclodehDJYh5Nh13dc3Kl6dJq6sX8PYhseT0el8y255/Wn6PITZS6fX06PKG1ZDNnA0PZOkS1JmxpFUC7hNdDPOSNK7xlqRfGiWexLnL/+ZGPYSNXPYSqghpsHtD68NamWdof4eB9TfYReg/pweyzOf9qqhLZ8AhwY7wVnCqYmRne4KdL2O+jtEqL8k49awfy4Nsmb2UBshRQqo2hvqKLygjqResuHiTwmdOxper5E+l1C7rFGlqq+2xkxxNnCXaNRgJ+8zI2y5GB7zEq/vNn/KRiGmPrSXi0xioALdOKykJXTcEzUqMnj+Q5ViJ97mdJLvUqU2uAKPfzwQtVo/AtTY5DH3oUwy1Jl+URnDoe9rKDkddXnKUH/agNqu2wG12m5Qr+fFnsADlPf1ifh7NRnW18kM8feqrKA1lKezgnLY63Hq2Fgf4prLoewy1G9DsDx5ibqs+8Cks0RCvf6m9yovsDz7F9EfI/1sk6pMgQbfl1B/r7oryfLCVqCkJv77tKQScvOdGM0QTyt4Nait5JxvYT5VHjSshhtDksMu/4r9eX7DY4dO1EBbF6it1PJd0m/ML/0Fx4SySO9OIvCCVK4ifB32pLjle1hg14mO+MzVSdf5AShNJdAh1aHGNvkOu9IuwxEARmKIt28ymNUEyyfyMjPG/hbtDo9PN96VRHJkgWZz+P+el6jZTeqjpvojT0Ol7TJsT8cezF2MHdwAvJqAjTqz0k4gUXnA7ZViuADpKpGOqA3qD+Z5Bzp9xvI8CHZ1+WLVgnKY4Df5adsSwbZPoLt9T8Jns7kSvUXtqvwJtceUXU+Yi4/16bV8Bc5K1smU2bWweIU0gaXwSEjfTmqYqbFYBQzZJaP+5k8ONefxlEuKO+6vLbEkQbztapJHvguWuJBpuPRUT8irWYIqJUI86i8VfNTfwUA92yx2fSXDf8DsxqH+6AX+njx1vsOMulNxSKbUb9MfL/DMv31L/TlifzPyw2+pG01dQW/KaRxdTbckg5KjRrb8W39H1Jn1mPGB5Fff+jMmqBtfDVsSdZYA5GjmHpgyN6WjS7Rg8JZdvLArd0e9iK7ck+1dQ50VG9QU4VFrx9NDA2W64lAz68IlB+6M2jy/Y3/cpGEIncxkvM0vNA2HtxZ7VkRtVYfhHY62r+TANzrMDUKTsDdRp6t2koATbFE/Ow31NndPNBirDDX5uKL+Kuy8gVVEdBW2xVu3b/25l5qhQ6twW5LOUX96t2LiKHdx/81hheUNCVONsT9ltVphszKx/Mu1LZO7a0dguC/cfknchDxd1J99q+80qE+xJGnDhmDeRdRev0X9rWc7D29hZqgirRZ5cpqh7pRi+8T69iidsOFxCcqCZ+PoLnnqqD+N9vH6r9c7Tyb5xHv/gWugw7nsZoR2UceutORIAItCJqHPzkEBdkqCaOFcyWKO+lOrLeqUeW5kIh+jNdiLd/0mZzkhCMsN+HNGqMJYKerf16TE6U/9jfKvFvt7UeIsGKYOFbtuUsiaEx3xeY8Yq5zwJddarWwUUNznt/4YQ3MCZlLeK28JqL95s8PPqcrTzrq+g8a+NcnOGzb29Kn3pT+eFvjY63rZ0vr64Y+xP3zY3jNt9hzcYFqwMnEkfcNom/bsBALto16MxT/pz/ct6apR0eoQDH7XV17A30vtwJvhl/7abnsd9ScuDYm4i1tx1WLbXgYT6jYlo/76rXgNhvt+Qruf2N9Hf8zFQ102M9fSnid/HbxOlUjcZtVlqEsb9cXz08qtF547xv7MoBpifx7sZXIgWjHG/rw0v6tasEf9Dez2W39dFC0DRsRekK8YqDFR3w0BFWHP1Xmt3rE/MVoHw0njiFvXqE1F9/NRf94tkXVNlvxtMBlm08rfhqhVazjbwdNazyoIa7fUjP2wCOQ64Wh3WGL9qcm5CtjGQm1/9Hdfno+BdE3Z2C1FiR/1xyj41vZndOD+GfX3jyb0H9WfINHTv4r+fvq9Gh7YGraPJ2rq5PeFke5QD5V4JlW6BdRQPMGupjoMbx0ZpWtcJWRO2z+pavnKtrq+0GgbGgu1kmfKDv832omwVCidzs4W6m9n7jdQA2eSzKAgMaznxYazqaL+uLXqGulw8eFYLUm1nieov8eBzOEkBEac6VPU3yWUMrhnd9RpFj0zIxkc1CZZEDoVGNSfcZEAmscSdWg/8Ph7Q1KhlDrUUW2idrYC6u9OWwZJj7FaG8z5WUD9ZPVqnVaoK6O4LGBvY73mixbPN6/JEh6LNepPpNWrsc0vOZy4vUFn+3xfGNHzmcBJd/B6rxOFN+CKeu0YU44T+qZYBje89ZiCjuU/QmncddTi+dRg+eW1cjXWWHFwdK8qnRsufn94cD7cVAv1lz16xlBn+zUc8hnqtD3g9fA9SeChZPhZK1F/9znR4V4OeH26hXpkFo4JdzRdlbPRszV6R1nCvmv1eH1com6ZdJ7Dub/j9S8k/D0HZ/+lv3wy7H+b/gRpKv5V9Mf+sP6CxZoFc3YU48BfbWtyic4nIDnD0sE88zIS+1wCC1PDruiCblF7ZLcDpfefcVjuBZnwur8BlbZRL+0gqWRJJgYoIT63w2r2AJJNdxeYk0GoYD5HzVy6XYJdNVGmQ7d1GWLthgPMfQ3PX61bi9QhG436C4IdamzdNxfsim64ODJ1WSVxmq/BmS7YKsgSlyclF9VgVhYatrS7lmST4wLUhyTSYJp4PaP+uEYgIds+MnIOhxfoFfXOf6Tw+8SfHPG/etSfcHxf/8W8gTapcX9798Cu9UN7gNYtUberuC3Jy9l1oHBXPo7iDeoue7Bn8E5FX4VKe++JBuYFXMbiq2jbeAzhX8caNIh5Orgx2PXfUXYLRnGm42g7m5TEjv0TuLBGbYKM+msH1J+7V7G+ro2HXW/ORDeeTD4OFxxqVdZYH0xjT5GwXm4ZMjzMJcyKHW5fGQXSQGoaMKMn1h/no7Y70XzCYl7g92dtWxCXzVtQlYhCzYYU87u6qoLEseJfJPbH/PBbquq3DdiH/RSfpX5bk/SGt7y6F4Y4lGjXJe7qJQVc5qO+7nvUSN69w+Eu1VahKK/xFtg1PswIz77/9LCQiWIaNMz8t/6elNuPmZ+ueEJ9BGKrE++CejMMiyehmBZAVDIk4C2oKYkiH3VVhtMJWNGZwfOZrk50RYvAaedDHCxqEW/ZvWaAI0d0DPdUtsi2nyzB4N/6W4ouEOAXLHjplKEDPit0QjOoP+/+oqvAbeWCxJvzFjVUTvH4IZYP6BXqUmCYKrJi1NGgoP48Dus5PMzbghyiPAXNv6D+Iu2ujvpzLBW3h2eRkE3B4vmHso2D+txcyV1/RKDJ+VDBdonH2z3PPqjGniYR7Tg6cXLU5ALfk3TkEc8izAn1p9krfETodoePFO2RAqHwYROcLXyEdILtg1OXNAnkAJu03i4osFeEIxGZtDIpEtaCxWOJ16OU0pXcXKwP3yhQv1MO9/e1cw4LVmGwiRLUL9s8tjAbJGxy1cT9bfoTJIGb/tAfVH63/qQfblI9ZaqB/MxQYx/9xbS5DOgjYYi3GeSr1lwuqD+dH2KHqqRC63YPF3Wit8TvsyYb9fd6zgXiCKaTacfkOAsYoWMrJ5lSjKbfUBvPE8sTz3u4uqYYQxDI1ZWqfIq+Fxp9s/3guZzJ1Rj728uNGwwCCGSM/d3LaPWlv6kn9Vr3yssx89PJls6X/qjaZ4lbtdtSuzA+jJmfnnZzay2wmyzg7geGdui610lo7K4Btb5NaCeUXFdLr8PqS3+f2J9nRHkwPCsx9ncsaqwKzodgqszY98gAL9GkVfCV+Tnq7+iw24B7RD3xrY1kfcf+/jnzUy6xPrz6dmc039OGMfNzjP199DfG/m4Glv+jP4pmUI/ttNC1VSMWo/7cBn8iLXdsG9F4npEv/f0R+5O5Oz/G/kb9KXP83G7Z41fmJ6u1+qi/6S1BXefy0/oz6u8fIxf/o/oTZZn9q+hvNvvZh0DeR2coOobQmUJQBzpsUrgsctQEY6IGb3x+BdJ4+H25Bteg+HsMJ7uj6OVq61n44iI2nMoEteeqj0Qn4kOC9LnEz4WB+guMYAPXAzFJfh9QI+l9bsOVz8147Tuov8V178MplkmVGSHqLug2c2jaPeqvMMvCqO6XdIz9ZakSoEbFCrV5ZLB8iqiqRjANAM5T9lt/Ry2YwcnxUEe3KV6PYl7W0ExinU7VCPUnGJsCDpyiV6lhoP5u+z1qtD6hJgMG9ZfQ8RKu7g73n/WoP8WXcmjNCX5OtSdq7SrFsN89UGOPHvUnbmIfWtGWqxXfK+6ovzOto75kA3VnK5cYSmGlk5w4+9YoiwCPz8oqnfEOfi9vFB+a68SI13EJjGFMqgzO7TuTdr8uv/R34yw8X2z2V6NQ7gY0e8moclHG+hH9uwn71wXrY24ErZEKqMvTKsDzzzOsb3qFen1EqHF83OHvmSzvqMFqbtLZ5PT8bfqTaEbi/yLj/qY/rL+t6HEwC9+Zm4XSXcnaZk9g1j3q73ntsjHzc2albAzKs+XxztP2sKibZxVmL1ElW/e8ASMHEbuu/t0lM31lwiIxUFPTBvU3C9grWCsJ9TFTti6p890SLGb1rb/sdMZvno5IhwvSAlnYUQy6e0Jthfuufg8AvYC2enJVUKvY9Zy2kxwcm2arUDuj/l7ergYbagHP76DG2BXrYPkyPF64wv0V+nwHsl98628eT14wP761ujjg9X705w4vgQCbo/5m+eQKmnOSSPQ8o/7yyH6C0pVYP5cpdhWTrunA7h98DMsFnu+1X13BWVxfJLysNjzh++g66i9QNYonAn2usf5uqMHL003Iy0c96jOBIZF2fhRkw61OMNtgeSO926G2d8cGZntToMMm9hICS9zf8u+ov91AXUl0bQJQI/Ktv8A6rn7V3319Rj0KLu5fWh1qWz/2o/7C/Qs1n16iB8zYB1VFuoLl+21NiuX+rf7+JLE/9Ye7qluZuo+xv9A3ZQTCHDWyyN56uWza9zi6kxiwWjQQ0OkNvkwSPwKV8Vs6upF1QbLjI4DFMUP9PULRIvpuxoAaOjQd7jrUVb6NEtBLCzX10d+2eRhgVlO8Rf7Q36zcTqvA7jY6iacPBeyzibfcfIf6y16oP70yUaOWaqMZj5M5KPaWjgM/cC3ybFA7niAzdHQ4tAmZqQYH2mGJny8lft/EJjbhjqGr0Hm6JcFC7kBvPbxe+d72JJii/twzjZrT7u/9b9ikjfatPyN9jxOMjhn4XoDHyz3U22w+Qd3N37G0MkHdZRPUn65SLR0stnlPzsUuxkcAN9Cj/pzunRzOb1FvpidZJL1HKdj2Ad1ZrSid3AVsEv5kylaRPKNcsrWbFJS1w8ThFGSdRLMoAI/W6TjcpHJJYJYroHELLg6L9VYlRi4uRv1FxnXTEvrI4vGzgqkC+Z2ecO+P+Rj7iw5im5Glw+4ATS7QkE1/n/4kmuf/rf7+JLE/4af/7L9Erb1OGkV+1d+dommXAOpiHlcKzN+Zn6P+WHdnf+nv2oow6o9f2wJxn9d7qfXy+Ut/XsVuea18Ndsx9jdmfnLUOzNztqXiMfYHqugHTGjK9Bj7++hvzPzkFh58xf6O8T/p77XS+q/MT+uQJ4HwWLLxqL8/Yn9j5qd4PGbBi7tMiRuT8jvz8zPuT6NlSwuv0TJ4eQ5NxnF/0dLPAoo7CvSoPzdd7Uf9jZmfuka+9OccDt/6m0bWs3Il6f417m9gd/+sv55haUez8Po+mZ8vTfzW3yfzUyok3P4T+7sU5joY1izq+bnE8i0qcxtIuT2lXWvXFprcRs6Y+flL7K8X1xzt7ERZ1fbFoxozP/3X1eG1PjVPAcM88PgHE+u/Ms7FqL8/beYn//9EfzIjcX8V/ek/3FW1OuyawQv1k6e7d+Ynh9o6GwOpUm6FegostsH3oIa68qaoP8OOY9RSOImTLKJcnYmfNrQbWadz8HeFPhFWFITXDvU3ge/Mz9uBMcnaUSAzzLpy4DLbmW/tlK7xEjY+1Ed8YafRK8iM/va04GIQ1N8jwvK4yiaDU9Pg+YX2WRjHFXHG2F/u6L1uMNgzhXuDb6C8qVB/K6XS4Cq+cP+P/vDC1vAQ91ge0evxvr/NC7gmjl6t2xK35whq9LKw8HgHFst31Kov/aXsFPV32qCe9k/HoHOeD8ox8/O0F3V6/RSevJHk79jl+UiRVVY+wShSZwndqsbyYp+wNAZ2HsONeuvUUoPeqPr7CupmOyNr31JL4+7j/rflFsvr31XGqJbpO/Zn4PHV4V2+J51geWdY3pOP5bFejgkHa4ka3b91KWf7ORybJerP2aAud+v4W3/NC/U4sGkO9SV/z1LjvccJbuIN3Ocvk863hfLb9CdP6X8/RcWfJPYn/vB71V2t8e14bcQqWs+6lqiL6AyeJnEkEiWvIFSsLMEtPmlUtCyTuDzuQTGHJx0Cwa6pu2y2YN+wqw87YQNkoooW2JdGiKN9u0tI0zxuoLWtSMKwo4DoVZPBgptTJDhTMk8Uia3Ami1RW32HXUVBHJagaa0YB+SFOoPTcIP5jePoiHsUFpGSRwEL54Xlo0+FTMzlcALlGKMWL63Xk32Xe6AEihRHnrK9ktXZbGGhDai7heHXJFz6A3blUpEe9decmhpIRQtxoA5UTZJQu4HaXSQyxv5mj+MTfFoS42jOvAc1HSYPMBIHu9rAUl/68w3vhV3H/V0mjJVfwTw0fAVd7OH1qdoJdSzydBQ22FXUbyvcf8djV1ThJwXZrnLU7fUixVC+NSgwYgvm3hEJdP62IJwYnUBnAI8HgOdL9mwEZnChqmC767Drvnxnwk4WAh1kN9T5y9Xu4BWDSAJb64A8xaEHb1qhDu1sWxJ/n/dgRDeKBkndyr+rqypPp7z019Dfjzepfnp7wNyppnTIKW5LuvCcggYy6uVKy6gzzpAD+iQMcbQz8V3wLB4RGBumiwOPFwoyb9kArIeATa6ZNUCmncCCLzdIfXLCJrOTdkswjy1DB7AqXEI7jQkzyeCrcHZxE3J7iSswRHyqhWaLOtqFuQbzicHEgbXCJiR37z+wtDGWR6tEmViHwQItu9AVtILrEmOurYA48pRArcoFWXkvHnyBQb3dMvy+fPkr0CN8t4ciV5TEpB5bMLpoGgNYRU/UahXD7BozNKxFOSP0O5aoH5UpCYZ5i9vv8Ja1qB6/7wTHIkXaJGCZHVPB/YyPAMNnV2CaYkcivs7xqpM8Ab9a0QSiE+rv9Tr7YFsaje92QXIJVT0yMLxZX42xv/PpmIJTxxwJJq/OJcMZtUnMG2pt2mN9b9NVAAZpUa9R3takDOwZOE7E0RD4qMezLNrgUfS0Cm+KxJAJoP6MosDyln1rkXavFTA/nLE+5jVq1ty8hw7Pbtjkto382yZSkqec8FMZKr9bfz/9BxUmOOpf4/4++uPJahXQBd7SY+zPk56oP00eYq83NuWoPw7v53jM/NxpgzuO+3PXl3uh3V38sZgNamMc9/eJ/X305z/ZAsZxf/+7/vgqpqpx1he7ZoOAooPv2J9QNlnAax5N/KOzacdZX1j1iHr66O9WrqIx8/OX2J9wN0TaaxdFq10GfzXG/n7J/PzE/rzPuL+kPK5+1R+h/DTo40ok/pntMu0WoDY/+vPV5/bX2N847s8r8l3Ai2kfu2Vxd7WHslt+6c9ut7WWES0LmLxhY6d5bmRt9zSngSQUL+KXV0Ue9TdmfnYn6iv2x1wG3P6jv8+4v1cbsMQz3vX30Z8QCTMSPRQZ9XfAz1R7wvrFJi//qr+jJclaN1lVgXi8oiY9u8XymeI2eJou1u+fVX//ak7S368/hmbFf/9i/ZPwT/7h4F83G+6QvQxUUhb0hbGccumY+jkG/1aeeQfDqPH756zEXtf83atadpMq2Z870IVqb8PpstXp9Nb4hX7mHhPILgv8POWRM5/g37lrv/m3WwQONM/Vd+on9U6dvNvXNzcd5J1+dBZw1zfIIWb1Hfx7OLQe53rwLI3Tdu5AldukWt8oUA3pJAEcI+RpFuyQO2uHQ/7lU9y/a5B/x6paQxulyL+HUdbGsr4XcD4e9DjdMwDG8uhg+dM98m9f9pnR+WkCZ26OvHLuyC3qXH2nfnqbfW1Mrsg5bGh4faRTeOO5Cnwo99d3RqeqJMYuwb79Y1LoeL3hd/APb3zkqcM/e6MJ0hUcqmEWZynpkYcS7n+waCyvkZeMYc4CLO8xQ06bl2/+NZz7zb/Y4Uw4MRaWb07h79PukH+nm06qbHIKWmPNzZdwoGo9zqYc1sez5rD8/hLL++GfuUb+HjeiSadW+ftSPxmao+l/+2b9s0T/fvjNuiJTGb00oIc4etuSS9pcYDEruTg4OlRJQo5bgcPUbBU6XqcSKxiws/Mq+jhIXdHFd8ykAIXao9/uopQQ735cgLd10VOv5SMjx2tzA1vw0GfHYpuR1N9l4Mx4ioRigJ504mMF2nGHXvv4r06jFCzWEeNQEtBn/gM9ZgcblM5wcpGcmb0FUvDf/juo5hmcpEdfLvSOIad9E8Cc7CXs7F7RfxtdQ/85O6EKpMWkHP3n+p2I75sGjy+y9mnM/QyiCj+TtX2DBWNIJLxZD4tQ5bEfo3/hKpR74rnDA9SjzMeBv/AYIhnHKyi98KIj/oadS3jg5wXf8ejjO/pMGcwTdtZrgYQdYOeXBOwTFlPsjEJ63pWk5MQz2OxCisM7PhSIqJgdmNF7Xpr5qitIIk/w+3aCx9sf0H97EbEwv8lUHLYXPP7JjNagKW8vtmuXJyLjt+DJGZY3cqmErG/5C+bGINBw2Xo1qepm+PKfu+h+m/+wTTHCv42o/zmSP3986J+Uhz0423pKB2xafAHQPhcDHSkJAm16WVIB7edDDHGAT99hh6b3c66rIs261SMAvX6Nbc4Nm4Qs9gICTLGZGJZTBGC1blbg6z4CbcW1LqnuOwv0cMvH4SYuMmI54hL8QWJJmCR3l3SviODbUMd7buEjGGfOe6ZYYAYsXyDpZCloC1DVNU1HixkC1d0gANXNZhoHVYjHE+mDCPPmHwB80QhARSkYEq1vbk2OurYbARiYudsT5YQA/IT/YF+5GSkpLQF3NZmSSLwgGOfsYw22w+P2UyIBGWIEHtGXCFrVxu1VDcFluVgfoePk8hj+IxmLALSmCMBtNQTg7w90HOrbe4IsPK/BU+meDuXzO9nTQQAaCwRguLghAIUH1r+TWAg4fe1aJLjnAejn1zcAWx2BbBtzDs9XdjrR24kDVvqe+fgDwDgZEJAnGa8/4hGAsWEXYDoN1n+hyjXh7uIRy/tuc92t+G2jabFNscJP/VHldwvwp/+o8hHgmP35mflFsFFUHwE6J8ZtRwH6lDpUXmrd61GAoui29Jj9+dJMJ5DTRKhcYeHUXwKcPVFAm5XHa+n6WIwzv3hKKidaso/C4EXNKeK2tZSM2Z+TBVDxmP35EaAsgBD/mv3Zr2gUYuzw49i/cd7Pz9g/uDXJlwCtlqo1v8Djiy9Disfsz1DL0zH+N2Z/fgT4if+NM7985v0Ul+ZA/+/xv3Hs3zPw9+PYv1GAn5lfPmP/RgF+5v186oBvsE6WXBRe/h3/+4z9O4rN6iv70/JQZJ/sT4EyetrzReVr3s+noqAAhfn2qpnFbhMIIY3X88n+/CP+5y9Vt9T6leYF1FWZxaGzkQvNuIr2GP8bBfhH9qfH3l31FwGO8b8diPtRgNjQlT/l2L9/tK//rAAZXhB+alD97xbgT/8dyLqh47bdeyqVtHovszCffwkw8zcoKI96PMYA4Fqd92CwFxRQmVoKySY1lYwCvFsciiU3Hlf9PpkrcI2978F/ThNvoBtUk6SqhKJRbdqFk/peVgGWvWvk9saHKtvh+bteKYzn8W7DfhcY8XpxwvI8ChRg55YotokYlIY+v7hwnbUoxqfW60Z5fgtQSLF87gbFQz1iAvX8HSBrOyy/uCLfg/8eG6gNw3gW0OxOKEqgVTCaU4Xlb9eETidD+SXAkr5/D/67ufMcrkZo0GvHV67GJk1jaLCPQad0tueNJnOw/FtjQlZuHiTGUKEAbxGPIt0WKECA7/TPlDkHjHFZzldQ2fUsTksFRca3dx8u3uF9vTcU8/X5XMORVg2S+SLWVyPTMRznNx1F6mB5svV7mYfA+p76peIrC66HAcVuCPuvwX/dGsWcbmd4Pdz1guU/YHmxPrA8yv2yhVuvoQDp+velf2Kbkpm/yui/n5775XE0FZivHRTR5e61ZHmYXMG8EK4Cuv0WoDE/sFXQXrYqofCXBKO993TQuQ2MEUDFnUgEyk4qiKZpDqjR8z3T5MPH3uOEvQE5DyjAhbhNSCzt1jBrim8BzlZ+DYpjSjSYfVGQ9fSYgSU8xQqSY9eig3B/q7i98y3n2HtWlcketOGIvbtQRZFKYn4eI4CjALnSDMEzdKmKeBX393IUkV8rQgWt/CjJ1EEBLW68RMYIoGKvTmMEMFzd8fMw8xssz02K4bWf6KRuxR7IvEchO3LRk+P68YSZUPM0hB2K7L7xLyg2dSChEGHvsNPPty8BujUlE6M/nt8RVjy++8DecsrYTzDKCfYmPxFA8TNgufCkKtyru3oUoNpHYjxGAFfv/fUjz1fBzdr2pN0/lri9Q1XRzfVkspytNqAVS+x9FjSKeH9d4fXuJ2IVbVkvIbZ3foFSe+98UIeqCVxzGqymnpDfK0BGoMWf+kvl7xbgT09QbfXdAOZan9KwD9qe9HSTgbd6hwDvcpuQ4HmYBIMoDXGwmuE94w4oJPVx72jgs9uVHMUJwGyRs1XUrnO8R54vEe/p5j3ZyzsEOJ+jAK0DoKgeBxfIJI8WYJnHbwHu9u+1UdYSi/ewvgESz20dXJ3gPWebBX5eRCi0XqBJGM/uFuFdzQZ99g6J0RaWb2doKRBDnMZjCPBqeDL4UTQlYVmiAM1utQK9fGcfL14oKHqu7WEW6tMqSBm83skFj29JMZ7vbrfvtVRQpNZtj+UN35OjnMRzBvpyiYI67p2EXJbHBPAYuP1mhgJsIxSXdmEeJIrsu0pOGgpxbq1oElxOckZWAgrZSS9Y3sNsU5AFg6LU+/OLBLuaQhFvUYBWEHEx7BdbINE1X4PpvRNmsVW65MQdARY1g+LVAxTb5Jzr4ItPropeztYlu2bigsbQUzoSnw5Prj2WZzZ/h0TzTHaJvdU2YPAOfvZ6tyRCnNdgLndiHB3L3yhARphKP7U+0V9t/F+6OJvBhBwmxHuxnfpLDNAv46LVklhSRwH6r25zHWd/EV21pce5P5m76QZ9waI49BsKUagn+tfsL58M0D8EOMYAN9yAQmN6+Wv2F1F4BAFtrP4pBvjL3J+fGKBw3tP0mAH6EeAnA3QU4LjywzsD1Fvft9nX+L+3AMfZX/7IAPW0VWmNGaDj7C+fDFAftOWXAB8a3p1Tw06D56IS6DEGOGaAnqVp5SyYrhgFOK78sLeCLwH22I2NfWHrwPfsLyhAL3G84r/FAD+zv3wyQMcY4C/j/6ZnFOxn5Qemk94i5FxXW9LDPuC1mCVjBuhHgGzuzvAZ1xa1ZjS5Gwi7A0/G8X/icncOqNrmK9+wsT7/GP/nH8pW1eLgvAuoYo3C/rPGAKX/NwKcirz4V0kBnf30wn/S7jmmgGbVe6G4rqlS2Nc2flYzFNT99v77+t5+LwS4x37qi9/EcF4WClnn0bbQe1ZCQYGKwqDCR6/vNnsVHtNER1FmKEDh+tzA5bE1SbYxUCSTS+xBmzzNOG0y1TUSGwV0zqt3puZ8XxvcTHGgbRoUEUNQSC+XS6EeUj3O6tuzNsRj5X0NALzTpTqmgN78NQpr36GYgo7T8R14eAspUMtRgNXl8C3AMQX0LqKoKFVNjIV+saFmbnh+8sTyyQeyhMP+8p0C+hFgc60NOr1I+6vhbGIUmUTwerUq+IoBXtXdpIqt/JkZ6XyD+0sFCix9i+vCoBiRBDrJk7OCIo7JCo56P6tSW+u/Jv88PzYGio0qGcN5xBlU/cQg+dFRM0NSqwTOgaBXaVH1V4Pm9hZcLmejyi0eCmO7fy7gOqlR7J6r9IY555bQ+g+sr00KeD0Slv9+fk/GanBYn+Qp7eFC2Sad3frfGAOcitL0ryJA7offrOHcVmFuvkfM0VMUxjz3r0C277+H90ZXE7lQsLe391g6yu6dTq5mVILV3V8kevXilwD18iTF4fUq1YS97lywlxGKK/HeI9qWZvMlQPJ6zz75MjfYG71RMXAmitLPohrm6HvsDdoopMlWXIOmAYp0VXv9mAPq2B72bo137/a4PJYwhycXB/zC08mqHi4wp1LsfU3kt5B2xwiMS4Wi8g/bllTyowP/VglVoCM2ybbBfrhOLSUSFjKKb+bmJ3DPKyEO9joK+HaKGjCZd0zuEwN0hOgFc/EdM6RdFNatOT/Ana94eowBzjv2Cnq2GKroIBcuubaPLwFGqwKFNa+bM/bWDwKBS+K2pM3wGeb7JfYePzFArjhfsLzOtwC7pd+BEyXi+28pKHDVes8vU9wEEs0bvL6uGJZgXx9UBfxyKxNCsSjAKMT6ZRJPJZGdtzBfSmIc2IGXEca1B/CrFIVsHKgreSyPDNgxmVRhw3m/bQQgtilZ+osMAfzxCWCI5+E91posCun5XkqOe2RgOjs6hrZD4RzLhxZMOuzNBbOo+BKgpt8ecaSQRU/YswigLiWWDtNDXpIF/ZLAedkMtgkf2wy3f6Qwb5fTOAxfMpBdiW1uHnF8BQsWhRQwKDjNk9gqWMT3jBTqxIT59i1A/oECDPerBKx1TpNoNpVc8rTxxaRzVxTd5ITfHy64v0PW0wrIDctLRcIE7GZAARo8CuoarlLQB4UhkZDL11GAJPCn9BgDZC9RAs49xHv8kwS6erBLUJn3BDHOBQX4iQHq8noaR1NbKoi0nSRgzHKGHieAqXkUl969HnEo3e46OT7weB5F0/EowCrE+tH9M36edfeSrPrdGt61VI0C3C2OKDYGBRg5aw+IU65ymJlvASYzLP9EQAH6Z3yUhhe2uBJzujJgvplyNIgXyiIMO/FgNnvHALP3Un8Wi+VRy+Jd/hIFWIar7RgDDA4u7q9CdAKymYvV740Bov9+bDnNv9r8n9xhMv919YdxDGCyYCp3FaGgXgqtjjPAjDFAeXjPN2nX3dcYwI8APzPAeLXjtNrqZBvj2n/jDDCfMYCfGWCcSVS4owB7P5Djce2/jwCHzW5CXNm4y1rETMKA40CIfelGZdrKOqejAJ0zs+HH1R94qn3Sv4wBpPqUrb7X/ouiX+f//CMG6FVT+IoB8kYyqbz6hELaClEaUE+LJt7mUFj/LQvUTI9lwGzmbOzXLyzPR4D6XBgqT8i/V3+QVoeedg3qjpy8HFGUzJ6LPeO+/RKgDGcU6icG+BkDOMYAP2v/fbJAxxjgJwv0EwP8jAH0zwyW7zMDzEeATrcpMm32aLwxCxQEwOsz7rb332KAvwjw+cDPv8QAfVEsA4m9/IkF+I8W8p8VICvz/34F0D9JDHD2w/EKNogGSB4JoVOqQQHeczqF8vnAz4cQBchm/gsc5b04oLEEMNT7JYb7exGIDCKq1Fe8Y0PlvmNi8Nzxeny9zKBS1+/lEXYoQPmmbOD69FF82xhFs55I3hgDzBfP0jU87+JDrS5QSJSIAjR8zoFO3Blx7r0Xq8PXXgbdRNPjNRUrV4O6XTx45O+0nVgtdaO5cl+DALP5HQW4PhLzS4CfCUBtjlvDgawNkgUFCvC+TgvogkKv8uk78vKJAV6nOoq3k1BMqXL5HgS41NXW6NxLPi7+l+8O+9ZQ7uRrEGC+uO55w+XeAoxZheSHp5IZly5N4JCHn5jf9wSgN/GJ5ZOXKC6f26+gSw4zel2IWL/rIQjgnl7xfMoEBRiWzzXcDRTrmo2wvuxknsAlprC85aG8GvtKWYyDANfhAuvHiOeLcfmHNCv2XwL8TACap2fcn7c4FGB4xd9DU/vaOO73Jzh5LQowPvxGAbKyyP1V5oDhf7hN7S+TGaiXjYRCo7qeyOXqBoZucFWke1RNwiRNYeapHIEuRwHOF+IBVGP2iqOrJmbkyee7UYDRs5JaYhLTh9k5QXHl6e69ut6qAW+/F6vo0W0zYga7LSiThIqDjkJRTR+7GrQFL8dB1bpXMtWOBW6PQhsFuOjPd3DZjK+CaOOWJC5XB5hzxrcAw+hxAdcWUEwPj+IJEd/TE2KvsorWr+5LgIvtQ6DD7XP3JUA/f1+vZ+D3y1BDQU64bwEeFlhewnhSFci3nUWU/W4AfZagkK9sK5OYOfbgWYlAQkvZ8sSfTW5gzhkaPyfYG9fOYgN+9kKxfQRorR5nsJkpiljVWobEvt2DlcvTGOwnivS+0K6g0pFEh9ELyxdfIhTgnBUroASvJNvN7gLqoXsvLfagGLJ+T3jhhg5Fh1OBkkn62BWgpTEKOJhQOtkM5w7cBOsbGIsqSF2uaFDz2bcAKSunsPf9nFSRevJ+XwyQlWX6rzIM8Kf/qpJxtykQ4cISKHqXIacQxWNJExRgZxQFsbLzLJho1kCHm/dydounmMD8oT8qCLdCT04HLQRN27B0FC7slqizjgLHb5gqMiauTJwTm4Ip5Sg0sZITso7OLv6m+/caJ/h6I7vBzMBlRJaG1cYpSFoMc3Do45REzgSFh/X6WX4PBbW7SED6y9EFdbJEAULYJkScahlYqTCtov6K5bVRe+BaL7xng6sLxKN2KSiMxsSQ3dsrmT2PJZjRdkpHvonXy1dvsS3eMUo5x/1JIy6BvCjc/6igmBa7YQ1GKL0njVmi4IS8WcJcWqEI7U2bkcc75ubvHo8q0G6ORTjNfw97RAFG0qktCBujAN2LS9PBLtxcyZOyvwQYHjffAvT3wFWBZ1HJKEDFwN41DC+8fjluQtANFvc/pnJL3D0KWdUljg6DZOuS1VrzQVm8Y4CL93J/+GhZgxKiAMG94f4b6r0oYjXg9ezfMcT5fPIAb8jwGfdbY4AczfxYrspfbRwgPwxWMF1v/3kO0HzOxOMKENxVUf9bFuhHgL+sADEKUHCdXjttfWNc/++XLNBfxgG+wij+NQb4Wf+PS6tJ7GKvXv1FgF5le8UowM8sMGMW6EeA8v3wpMfV3z/jAMdZYHrXKzWmfh//PQeos1+49bj6O/Oq/2kc4CcG6G+w7Y1zgLKcPnyt/7fwbBScd0SB/hIDfGeBjjHA9BLMf50DlJWiIhjaPYou2krJdxboP1aA+GSBMnbFovAGVx2zQAcpfJGv1d//iAF+ZoH5CJCVOJYexwF+VoAYV3//Q4C/zgH6FuBnHOA4C4yWRMevcYDJDUX9UlbnUYBjDFDs7dMYA/zTZoH+wbD/LAF5fBD8VYKAP74CYBfRsHwAkm/xeKeBPiokYCB+E3CvDcxIwFxDbBkxtYnhmj+VOL0dt7U+tyQb2kWDxKiuT9V4zSUN9pTxHQT8pIHW5GnG2bJAYhWN438FAUNsh4ZdKQGUC10na1PcX42FtXfhRptGlftLJM4+RAJe3dl71k7ybA1EnD/OA5OFNr5zXDcGKDOix2ll9JkhJs853K/Je56UFRIw5C9reGzAIDl3eKeBynQBe+b0HQTs15uvNND10L2DlMx+CVUpfq8AeHfTHE6niUGn6gaJtd3O8aW7f8962hZP3rAWeD0XRUQSGxulMJQp7l/G9Xug4R0J+Fq+VwyM0cZrzVJVo2Q3K3g4tUbGNNBEpQNo+COSTnGwvraRtIbumCFZ2QIJZ8WXBFoqwut3W/VqrHbPxVcQkJ/j8f2XYkOTS+95dEQsn90QLL/i4/ZbCfdX2/csprspEn2RlbXRu8EJydsjARf0b0wD5RnhL7ME4E93V+P0SMCX32mc6ntayEd2voGyaTk6aLhtTSR+n4LnTbE76V86ixTa+QjEnr0qeDpiQVbn1Q5IqyMBSXnnibNkseVRtFBFy8sDu3+v4x3Mhf5NwPvJ3IHWeVQc3ehOJfeDfQY9TOU4vJ3cljTlsAXzwiLRstOWIba8a5CIB56OXKYoyf8i717WFcW2BFA/kA1AQKApMgGV6wC80BMRULygAiJPfwbgyly1d52Tp7FiV0RVKz9TxSlLdP4xbn7QnpBMGRIViaiSq0DdYGFGQu4+DzZD1mK0+aSB9gT0zrg9U6f3Ce0GXoLbVc9nwHi/xGAIAm5z/QbaWUCiqZduZN80QnKaJT6fDqkFET0koNbEuB5DOMgk4tkGrPbB065R4fo8tWscYyS4nT6zuH3OGfYBs9d4EvjtrVaJ3R1/eTeRmMdtyRPq3iIBD91QjfJCnQkt6gUsVUak/ccdSVi5UQ1auhdo/7JDgrfTazEEAd3wUfFEqNkQtGlE4Xa9oWSiR9QBlFroZnZfDypx1EcF5JQLudfckYDXo8LAgt8LxI/Wh5LcJYPC7XJA5bCo8fm/7poSmT8lCPjTxbX7hc2BTSEBvcVcYkhJIyGcDAnoExtJJPGs4krikyYDAdd8tILZaVTTfm0sGfKoDA+07Z4jYE+MhqzInRoIOAQByUTYwmwVfxGwpk/2QEDctEoxsSIjBMOJWPy6FpBYCl8vQDl2BEyceEXs2WkNs921myrxMFeEclobFsuWIbCe4vFgpu/AVEI8vgRWRkw1mYFSwjh3d2GXik0jsUxyZfAztMZrVo30DKxmjJ/pRkQCNoG/Bo1FAsJCweffT+0Gpo/DFwGHQkBWQgKq2f5M6i6wTUbWmLgPkLo+qEjEmfN8Eb+cI1GXvr6BedbiensCxrcuTVYv6dxtA7EkkqNHoMtaG7jW4tANnjntYE51rYM1Gb9zWsGJ8DtBw9dTJoi3+b31YLbZfqWBpjNqAc6d5onH4i6XMEvFBTNpxzTIrCiRxKmRlMoe308zk0KiBBG+CgTjwNUm+PzV+9qAwc8EGp6m9MsGqzD8mB7/Xx0BH5XKcigEtN31SFaupoMEPM8YMoyA/5uAFmWKxTACXszCigxpoH+3gnHU8tkoC1tXhyCg89xU0jcCDmMgctn3P4WAPQHL4moPBBzSQMcWErBPA7WMxyFW3EW0cSfMiSHfgoCjs/U1BiKasp77ZiMk139LwD4I2I+A/1YI2AcBzdEMydS3gqEPChK3J2AfBBwagX4jYNcK5lsaqGbXX4WAfRBwVD/fgcVRYjgQcBgD8S+FgN8I2LeCGYYAktkm/AQB+zTQvhVMXwg4DAHsg4D9CPghDbQnYJNVM+LRC+uTBvotCNi3gnmV+lchYM1ez0Ma6NAKpifg7z0EkPnrvv8sAScs+8/jdX8TAko/nAd6Jux4iAKG21UTa1LjhpCJD7zdVwLKd30M03DcRbHGuBElSRpA6bHTPNpQ9lm1wucnChhePHehyacbgXrWDUl/ZV8EvKS0Huy0DZKEnndRr52nB11Uy9K0JnehughdHudhWmqjwrWhhgkSRzaRSGW7DyGVN0i2Q4X3C6eXC+lkTPKotJCAYpQDFLmqBsMQ+JFHFnBH6+ThEZCA9mK+g1taIQHlG/5vshO/xgAqrQyaw6cGFHD8ygOFoBvTx1BfUcC3PY/gJohIwJWExBJdczUQcLtMp7zG61MHzvpxGkQcHkA72F0rTtP6ygOttW0AZ2ePhIYSCfhc5huo3qlCIlprsiEKePGW3Vg/G89X3Zo7eGgXJKCR4/myz9xnCHzI8FBo+zIwhl4w23KG74/q8nBLliN5WE5dRpsW8zXUyRXJ2ffyWYK4h0pruqHyO3z/b1m8wvFY6PSuePy6VqB4TfGTn5qw9KsJSP9wFHBcnlQwhYlAu7NkxJD41EWxSouj/SpBAkLDhUCECUv7r5ltkesh+RDQV25GTALTSYcooGvuJZnUjeKBumWRXCPXicnz6T9gWrzw+HO3QpIU1/STBzrSRirxDsoFzGck5R6zjbvaIicB/Rl1lXjOgSdznn2CViZIQNsrC5JO2TPo191XFPDtIqGsUEIC4k8hTzYz3K6pp6uYe5MTks7ilA8BfefkFOQyrxmY0yckKyOOPlFAebSf4PaWHhXkmSdIQOqJ98OSsgYCmuEICVhS+Ho9ARXX6fIyF7g+4yXcwVldadoNp7h9jd/KE4zVehLARatlYlrCFUjTRUXXEyTg7ZS8YSngT7X7CpCA0sFAAu4nEt5+1AUJ3kkNRhPjdrJtqw8BDd3p8khFfH/NTNmBPS6QgC/0HjldkOAK31X+9VFA+VpXMJ8c8XaiVBmR2ogG46kiEe8cvl9JpqfgrTkkIHepfx0BJ6wwnvwhlYCzH96uWs19As5YZ4m/X1g8EbkvArrbURx2myp1iAK6Xh1b5HYx1mBux6/AE0d3npC174PCxVzgVbKABFlep2CED4b2vCsSkJlRIehG+kXASVE7oC4Y/IxIbpyR90PZgn7GL3lf8sQCiXZdgpnPkCxW988UfxMQXtqzG2Tnu0D8HD/DtxKJF3FIQLvikXxtiIRbOI4CZNvi8xn5LwKuF0zus2nZDFFA89V8EZB5+quBgN7OkzLiCjUSEJCsLr/9igLqznGce8oS15cnwrr7DCMRoycSOZW6KOBr8cLHv55A2h21ARQeEvCilRl5oYhh4Va4XuKYDVFKJYJZKreBNz2NkIBzJKDjVBw9EHAExn4goEt7SMB6W3sgj/HbxksmSNjiRC1h2Zg8cavDAa/5Cgmo2D5eo9G1lAmlPnZgzUVc33SC51vnkg8BfbZAAo5s/wXL2VygvUz5hQScsBL7pxDwpysBRTUyXMHUR4ETbA/qh4APlObQC6afBKhz+CEZCDhEAZmmCmznYlhKddeX3wlIj319qAQcuoE+du3h+xz4noASfl9+8kD7XjD8bD+iBwJuNcV38QPI0ybcu7nrWbJ1JxDjepbwZJT1XfiaBXG3xe9RwKESsM8DnUy6bqB9L5i+G+i3WRD+6nRz22pKBc46QTL1syCk86gNnIVcqsp2bGxc7n2aEKdmu94vXTdQNsZrdCDgt1kQGpsyAwGl0/VNhjzQYRJgs2cDizWrTLn6HTGFGAnnb+KFMnoIjcvQxTsYCKjsHqE7Mk0u/9dJgA7NWotvc+DtbFKuFJ9zHJerM5n+EPCkWMMkQGcV7j8EbDc+/j36KGDfC+ZldLMouKJcfCOgtQ7d33ISIPPX79J/loACP/5jJsFPf5iAFX6wYHebIvH6UsAliwQs7S4q5nXtNKfiiQN5csX7GykDzXvfVlDE4ym9tW92obY7zoD0niL5uuCyVmSiCuUEybFrj10poEP2kMaABORZJM3hagKcsxve3rJdO9DNHEkHSLhoZk8bbduYDpzARwLmORIQPwkhnMdbNY+6FoHa6E4jmdIciXqby6qWT+YAj9BH8ngMEvCdbBfwQBshAX38DyfddnCUHCSV/mzO2iz5mgYxtANdlVsDTrPVVyJopaVfiaAhQQI6DRIqNVc6/lzXU0bLqScSOD4jecVbymt3k3bgcVpP81BukICZ7G7g0myRgLc7ElC4bbvSQcD1vWpc7/nBbSBfbJRgF/pIQPkYuHh/rNGRusv4oRTw3EpIVn/chFqywPN9Wt6QrKe3XGjqxjXxfHFfk+DLFL8vM2eHJF75KaN5SxrX3wpIYsNHAhJqH0Ee2fj3eAiABDyTK2TLiU5H95H76wgo8JzwUyUWv5iAs5+esKIeIg1s/yQS/EshaXoC2prD0XAFuyDCMd2Bxie4ndRy3B71UUC9FlrinSdRTJbGKYHl9CnmuL20VJJvTj6YBTdBeCzqjDCV8IT51EACpm8koFn7GRCaGuX+vOu9nk6SK6iaKuHjedw+3nZJCguJE7vWf0jSPhHUueY87T5t3K6F5ikH2Ta6Xt8+kqy0O8I9UiH3tMRGYj1ZJOD8JtKQPkYNmdpODcvQQJJO105JTP80hgW3QyJ6dyTR4e5/EfB5rkpSHR8lmHGF94dHZ0E2qkLDbNa1O20NfP9URH2igAMB+yjgzMKVw7UpcftqUf8lCoj7j9uQCOozm5FMChGfP7OebI5fA0kxEFAtZCnwZIHC802+COhPT/aZ6HlbIIlpPN5hbUvEe9d7mJoURbxsQskkp4UUFObQNc9ZjCxCL5CARnHF51fGKCNOQn0SQd1maeN2nZApBF0U0LvGya8joMBP/nlm7e8RBfzxaYBE3IlgLxZsAPss5snRayNY5lMkV33Az4h8fGiueHnRxA8yJMnj5ncEEl8BzPS7NEQB7bHIEdBCEf/Gs9NsICAkTqWSc6R38xQoJJVnlyE5Px4A1umOn8miI9s+dHZgkB1eI4vdsyT2KjJh6R6RQO8NPn6RI8nsyZOmYXsVY2K1LYCeVfgZnup4fx8FXHjcmHYXHBJOm1MqLIMaiZfPu/kOdySgHOhM7m1dqyFHgToOiaCuspZ48nB9JN/E7YjUWjE5UY8NElIa5z4+viSWIyDZVucx7b0uZjkkgvYE9GCH52eDv9SwdLQX7RasuCIa3UU9yZtGYo7xfiQfwDR70bR3Ufb8EAWc6Zc2B46pgKwPSEBzit8G/rk4rL5FAX1lF6/I8836QBYyE7hR1DXrObIG6HKNBJzztkXOge7BQnyzgXt2YpUEMRKwjwK6bwOJGm7rZEgE9coc33+W1w2YXNL9s02Kt3/dNSX+c8HC/1IC9lHAnoDm0pd45RA9gk870D4R9NswePOxPyt8IBhDFPDbOMCBgK/6ySswTubDQAjHWh+YIQo4DIPvCdgngvalgN/agb7dmqJN+xarAwGpscPnQzOYbwRs1kiaPgr4rRlMT8C+FNCinqNY2Vub1WcYvFhI2TAMnhrdx8TJ20YmraRc3dF2SeVWLeB6+3agzbRLdJ1kkqoIF/2TCPq9HWjfDCZejzIly6fzfysFHC/uSLpH8vwrChiz+VAK2BNwKAVsGDx+Xwr4epjv/Fsi6LdSwL8JOCSC9lHAvh3oMBCiJyAlBTJew5wUIgFbPBEb4HJTjyx5KAXso4AfAur6px2obZ2RuH8T0OQe6e9JwL+uof8sAUWB4f/by+U3JOBPVwRH48cENjdTJUMt4JxNPwSMTA4JWFwVATRbU0mUu0isC9mv4JFqMgnDcNSoNwEJVR9OSIwyn4Jm7DgVHpSl0lH+7moBnWAPN6nQg634QNI02daD/LLE26srEpCsxQ8Bw2edNtr6EThwjCMkYPVA4ggBEvB5f6p56LVuo8UNki9bdN1jHhskFePuPUjTGJ8/5XF9fiwu4crzXwTUKHOH5NxoZPum5bOWZeYBSfpXFPA6og244D6U3hYUErAYv9ZQHQ9IQHuBBFy9n3vI9qFOdlXUdX+pxU8tYOjVU17b190499l2Su/c4HXWcmIi8VY5kvbO4+uPOC6AM1khCelzs9DYO72BIreUPJIA39/lggS+kFCjd9cICchwAZKVXmgBfsng+To/5iuoZxtcbyNAoVXy3IJbU+P6HiYS8ukhCa8aiwQ8HpGozwIJ+Jzeu8TRHRKQenIfAkbUCAkojbkr5OPRryagKLDSn5II+tOdK4TNdQ6atsRPirvATRN5b56gVxvcPlmTQ0Eu2nMHCBmOeJGG2yt4szmY90WXdLV6nEl2U1Kwr28x99MwtsgjogJwkt0ECXNPMmIxRolkKZGArWkjCXXhONQCetcHEm7ltTcw025CoBlZEqGP1wyW8l4M3Pum4okuUU+YwWJCQFHLEkmqXz6JoIl3WBBrmRQDAf3JesQTutnswao1JFwU4Kb2HWxesDyzAvGeXZRtQTkM2DdJzPETjQTMX/j8PhHUX1RVMxBwEb9F3P62lEWuT9wfK81NRIKlNpD7LHmDTReTwNU9XN9B8u8wJxvcDrtRfCZt4JdgP8NJDicKieZ3x58KER5f3+B6ryH1BuX+YOmBgBu89gYC+p6JRJ3P2hdoforbyVuJBN9vhU8U0HNUJCB92hxgGR+RgJTlqGQfGSkQgpDyN8fDh4BarSCJyaE6E4rWGdDVkUB8LkICVkU6hVVfC7gOnF9HQFHg+T8lCvjTBQur4CiBtb4jIVS5lIhjsxGoF5nO3XCNhHEfuo7b2a62zbGtkEw3/Yi9ySuHt/2QhyigDl0UcF88F8R4IgEXx677yIMdqWQRIgGn7RXJ1RNQ5SIPzJqa4P0tkq2WjR3Y9x0+X5/sSxIzvgV44HEAGxYfb9iP9UBAf6uYZ7zmr94nEXR7xPUkOySgMdp2x5fjjHiTVgMTd5B4jaRIwPXhGoJ5fXxFAVOIjjAPTixxz4YkkTZF0vYEdJujdSaT+PEVBZxxcTEQcD6fswSY3Z4hmwOSVBUIEu3llBlZ1khARewSSrXaDAcCLvoJDhOtPJNxiERTNh4ScKKK0hAFVHd+Sw8EXKWn7rbJBzB/jZC8urEHUz3j+nsCMr4SDAT0wyeSTdrqJkybKR+48Rmfz9l4/GntsYG/rcoFGTXXCMzzHskXt3h+4mebwEzYdlHRJ77/fR01sNAeeM1e+PLXRQFFQZj8X40CxqOH6bZjcxQM3WCMfRe1OhGGDDMB+0TQb1HAnoDUa1XR9kH6mggxEPDsmF8E7CZC2OrYbhRxpn9mAlrJ2gJFF9iVSzeRlDvy5GkNMwGloECS9bWA+7UeDFHAoRawnwg/ELBPBO37gY7nHBLw71pASs44MkQBZ+do4wp5NxGinwl4EZCQ/UzAoR/oUAvYRQGHbjB9P9AhEbTvBnM9GBtX3J8m+RAFDDcUXqArakxbl2hUfJsJOPQDPRIl/kQB+0RQ2fX977WAle+vP7WAfRTwIlJvV8iqlgwTIdSs3rrN2+XyIRHUPSu7oRZwmAjRRwH7mYBDLaCeUTDUAn4mQnSJoOPuH00tV8LH/2s3mL/7gdqsggRcb0/nTyLob1sLyP3PEFCSaP6PiQL+9FBAjRUguHUjFdYcxNpo25HreEcS+V2tGUudJJgmLt5fxNlKi3WyguNyKZOtdKgY1UiQUMW1QgJa/GulRcJeg8stRHJlGkiawXSJl2tBD0KakUONiwIPjrWNt+1pA9pj1yWCKqEa7KYGEkZf7114eEckjjJB4tQLJGnOqmoeHc4vRkteuYekfCJRZb9RNT97enBenfD5aytDMsk3E46XLgqYhl2i5Gi7g/p400iYSkigPCAHeIwDJFI9RTLG8dyAzAuRlPitFWsp666hnKsaHT22TanVZxEJuLKRgEGEZIpW5gpKeYwEzPgXr7lx7sDTZmWy40230ITLfAPlWEECygqSU12In1rA8ABIXvzS20BKCUq+Wz27IX1dYutxMdbokFwBiWm4O0gnXdQyWOJ6sh0SsBQBCSdqWam9LCRgbhA8P9cj/n18nZhQtTHJw0x0GU01gjUUzzeerzd+e2pOvt9DFU26hqDrbsjhfH+FsxvNydZYyfIvI6CEAPy/SsDZI1qC8zC7v3yIpJFJ9ARND5GAWTckvo8CmhObC1xtMwLSFJscH79oc681jWIgoOk5SMBll5RWTPwVzFwJyfE3AedjwO1R7tpn8jKiE+hXbhS4fogErMzTFaykGhHPC2yZiLFy/CSCxsUBt3dVUoK8eeH2dt1KDVns2g8BvfsCSeU9T0i41VwkQyKoF9YxmP5SpP1LPmJIOY66JsG+QIYoIJjGGBT8/H0ImD43N5Df8oQeagFlru2GCDYiDR5xgCwFhx4I6B6vuJ3U0s0bFlsNCTjKkWTRw7nD4jUbE18RpA8B1VnXXmYtJwsSHHF9ppROaFzpyCKi7b9BNe4ccUccVZDb7XQHjWhSPhAwe9VIwHCEpBureP77KCCRZSSlyOH5uB+vyacWkFvj8S9KkgGxLkjsSjnAtyjgdwKybyHw3psDMxBwc3Eo2pOMRP1l21VJ4iZ/SC3gjxOwcqsR6MmDDTytiHlC39j9QEBfHUkxqR7U0p0wKzqAUEVSSStlA/qjfNEuKSKZtO4mGAjoOtkTiGRGBOaigYQLumRfi/WRaPOu1pBJkCSviR+AM9t8EXByQgLOFjuOhjeIDBF8wwZFzsb4maeQgNGR3YJxeDPEF57PMxGajQ/qImUCt+hqFcu3HoHBrZFAyTY+E6O66h8CUi+8xh/zBx6flAw9EJCTjAzkscGSbqgg7vu2/gYWDwdJl3pIQK08bQHZN869+maV5G3qMVgREtY7myZPTLdrb8Mt8H4hQ3LuZSSgHU2bHPxSRNKK7RbsFSBZ3QsS8aQj0bQ5jWT1Qksms7cTg2a6SOqwrVbEm38R0F9tDzHxJX2PhO5GVrw9fP97GQm4MAgTwMpCsllnwYbFWkUCvj17RWLPCL4TsDgjAZdV175m3bW3yV5sCjKSMPdNFZ9vsNQbnHQuBt7u9QsJKEkT4U9pB/PTBKQ2rD00BB0SQYd2MAuboR0bP2PfCXhxzfJDwOWiyi0je8RDLSC/MybEmbhdLVp1+hDQYZhDOUQBRUvm86EhaE/AyZKXyLd2MOK7oWiHWliWMqqQgO0E8Hh9Q1A5E3ausCqYwNpGSJh+LPy3hqBHXvc+iaA30w4VZ7XB4x80IXcuS6sYEkH7djDfG4LKqxFtWktL/ZYIaj9m1mKIArL5aUK+RwE7Apo1Z2dKG6VftYB9ImgWdVG7vhYwTsVM0W/JpxbQfhv4/G+1gH8T8H09velvIyH+tSFoHwX8VwIOUcDt5PRFwL8TQft2MAMB/7UdTE9Asdji+emjgC+KzYeGoL8vAfn/EQKOGVr6Y6YC/nQtIAusBN4tVcl2PUNSHPb7EO6th8QKu46V9kKgQImQiNHx0qy0BeOu4GG2crA7GRWvZs3LhCxdIvma2SvW5CXR4cKt8LYnIwFfp1sM16WnB7uDmsWascp9SCvtqyOogF9BUG+6KJnwSBnNcAlA6dlInCWFBMR9dAjXq4WkOQYur63ZLZIv3PxFwAuSMrV3SK7bAglYl3sTno6LBEx2SMC2FSPI/btGdhyHJHucb0jA4xkJuAZYDYmgVaIgATWt69AZmWu4Gkstj9ZHJGDSIgHP83M3117JZC1obyt4LrdIMm7xkrRNKrpwOeZysJXKtNCO+nYD5+qBJKU1fD072geQ7ke4vpOegRanZAv5aqLQu1nXrubY9Rc4bS5fBJTv3Rz7U6yRyEnwfF0FfL1Ly+D7t62mI2BuQ3XqiNueOqLbTxPOejclcaVNee0kpmt4SBm+P8J159tDAp5vEZLyeoBCO9zpDwGj1M1+GQHHDDNm/rEW8Hch4A8ngkosZYC8KsTA3/tIjMk8eYLyFHH71BNw8khx+8MVuB0VUyTGPn3kQM7blvYlPioJH5wymDJrkXa91IrJa1SvYZGNBAIyQeJUVlTib+hGRHxVdkYqEHKYadood8NttSBrybgh2ZhRN2f+oBK78E8wpUUkoDivJELumy8CVvOSJ48UyabOZri9nef4/PdNuMPMQAJ5LdVF5XThgNtXQyLeXbQb4s3aBtTgIATgT5OG+GnCwlwjYu7xGd5/Hz8KmF9nSEBPtxlywasSbG0t4fr3NRCbN2ggHZG9jWfHJCqRcEtlNwlAKpGAj9Xpgeu5IAGf57IkLw7Xu7iIE9weLpBoiLkCpmQuEC+28fzZzqOF6ZvicHtc1wU568oDFnEt0e7GqhuSTYQXTJuTSDzlcCiJ2iAxp/cLErB41DKZPjYJyMyeCsBeI+ECispAoWQhdxu6+hBwejPx+acayV0c6zHM5mM861MeSSy5RIYwfFC07/G/joB4TbHCP0YBfxMC/nQiaLpYUiCnTxbJk5USKTUk4Fw6ImHmiXQmG/Fquvyb+4oCbufOFtSn0gSwOT8WJKGjANRc4gJvFu5Dos8ibYgCDgQs+C8C+vkbSfJ44uO1/IifycpGstWnzR7sU8jR3ijc8yQtFAfUlYzEcq5lTA6XejMQ0NXYZ0EOBJ9vjWZIQK9Fkl6qLhEUWDx+T8DtNFoMiaBexeH92aWNwGQshvZ0Hgm4nDonIMyODdygQfI+D/4a7FuFr7fYfRFQf0Zdh80tErCOKFzf7MESd2I/pYGA82aKx+8JiJfIDuaM9CbeWXpmhLjdXHbzxRAvv5RnIimKB3rVdDMdTpJKFi6SUvZedA4rEQlop6c9GPclj9fMvIrJzEECztY5Hr/x8P1fN/onCujZFJJtlbcOLPcun3vB4ouAixXgJjQZxxY5sEhAchKR0LGAz7/fqBSmowO+vyyT+O8EDOL4l81ZwWuK/2OmAv70XPiegMxyNcqHqYBDLWCXCPotCvhtKmDfDqYhVU0cXo2ygYB9R1Bz10iyYmrt0mUm3Rz0PgrYz4TopwKaB7dcDAQcagHPhz0MMyF6AtrVTVoos8pZIYHcLwL+PRVwICDzbE/fo4D9XPgJ1c1hz8tDpuzVaOtOnppAW+FCyoYo4NARtL3J+LtWUp9awKEdTN8RdGKI7WcmRN8RdIgCfmsH00cBg0l1HgjYz4UfooB9IihFNe/cIakZDwQc5sL3tYCp0uLrP95s7oR7CYZ2MH0i6FAL2BNwqAXso4D1ebN3xQvP0uaUt0B50VEyEHBoB9MTkF5Hf9cCtvYQBTS5PZ6fvhawjwLahSmpQyLomDqwwVALmIXspyPo75sIOvmfIeB4LP7zWMDfhIA/HQVcnE8j8M+RSnb1EkmykpCAt+cMSaipSIxYd2XYvLpaNmfWhBp736/gaLpyHjW2LakHIppwvGlIltXezbTp2JzDcdF1tIxCJOBKeyIB664jqEiQJKt3NybvfUUCnkqwNGmBBKpMFsmyvKa89hY4gNt4ggSMzeaseXs6hCOdILmCCd6/s/ce3Dyb0NsoQQKKhPYgo25qEOJyQ+26Sy3IX3MkVVjj+5GCvwh42ciFxq64A1S18UVA/uWaUGwcJGVuNrGm1dwaTuyhG7t3Q3Kd8+cenqu3jnKbZqrmXukVXHdjld6tzKmkMcAhYQtPzkO+fJVas75t4Kq/8XxFJhJQCZ8B3C8REpco2Upzj88tnARGobevCon7Dqcu3M0aj//iGl67p1wERVFrwS6+4vlSZHENZ7OLsroxlJro0w6Ujzeu79V2f58Tvt/0ecXzcQrw/NjOcw312kQyCmt8/3BGAh45B9+/fMsKrYhQmuc61+lfS8Axy4z/sRbwNyHgT7eDOV5qc0gEHQjYmtdPFNDbWEgkx+dw+zQacTlIPm6vIEFMqOWSDkC/CAxJZ0mG26stEvBxwu1iFEdbWDInJFcu1mcyglMFy8UOCeiNq4y4wfUCxL+NaJDF0YKcwysSbMqOcqickUUU9pSDspBwO3XOkFjKFJ+v3buomjyWJHKqkxs4/IGj/SuFBOSW1B2Wl7uIuEvx8cW46zgall17FebAELKlkIDJRQhcG5CA7FpgYfaYiTTgFwJDnlxdwPKVC8RfOUhA3OkiOTUf30/NOIjdsmZgWrZi7q+sQ0aCW7fdY66T3FXGI56wUvsAZfwc4/abtRrydBN8v7WEBOxrAXsC9lFAeKuHcCDgIs2QsEydlMR/Cx8CghDg7YzRGzD8s0jc5+3QkMudwvU5ejdmsR5JJKuEFKxtQAW+2ODxm+XmOEQBvfnqsCKHl/8Cfezg883CLpDI1BjUaYBEnBs2T9rHcwqrTJ2SQH79QgKO2bH4pwyG/2kCLuLTtEsnZGm34vEz20cBNQt/DeFNlRkx94LlcnJM5x5MkXCmgyTTNbnJ/WJqWIR7JgE4NRLQp8HMSJ5ucDv3eIyRjBu8ZnYQRaCe7yzx/LsVE6MwVkMiqL/bILnGvN9F8Xi8houXKJGRJrhg71Iky6hLtNRSJNfsSjPEr7fPktB7NoDltGZyqMUyJNxNj2Bhjr+igMXcWIJWOki46Q0JSB3rCD+DXcdPbScxpF6wx4GA/j6OJXLZ+Zuu6+84dy9QFqSINiEouYAEE9OvKOA8xvW7b8NC0p7YEOTmNKbdaI3EU1ZITFuO3gEoTJeo2hHQqisk4KHC+52F74PRcl3tImstCDOOYrAZqiP2xg6J9UYCzg93HgnXtaDa7Kj4OwHfJRJPi85M4LsVrv/AtC4o8prPhyjgbYv363HD5v5pjQSknVPXcRQJ6B4Inl9w9BQcEcnqcoLFI6kFvKbZHX6HzmTrlw1awWuK++eChf+lBJzeauf7WMC/O4IOUcB+MPxckdpgIGA/FvAdanVgXwokYHRvDXfStkgQFa8Jpdaui+9RQPsdxS67bb9qAR2yWbvjvJK+dwRtb7sp/vWL8hMFHGoBuaUNQy2goF8YYtmTWB4SQb8NhRiigB0BP1HAuOsgav6/RgE9LSnctk5H9DcCjstJS4Z2MD0Bx+suUZJl8fWHRNCuFtDiJfuTCDrfhS0ZooDjNtm7XEa/adOdPrN/GwrR1wL2iaD2emdZ36KA5iVL+aEj6LfB8D0BG+3Nkm+1gP1QCIdfld+jgL4WlJ9aQOm84uiBgPLq+iHgtyjgt46gfSJo88TvtN+3HcxfF9h/loAsJ0h/CgF/uhawMq4UROcJbqz6SepTSkQCmjYSsLKRGMtFOoOAGyNhpLkcascnEqg4zuR8B/RIUjnlacLFmCDR/MQ9a2ebnkPGx0jAhY8EzHUxhqOeIvlkDUkTLvYBPPcHPd/uxMzSVu0WkISAZGn9VNIWNPHg5CBxts81ErCPAmZppNJhEr8kLVZTH7LMJ/QuO8uqVp0DDx4CqwbR84jra8aBDdeI1vIwPnXtYPL9h4BbxmiKIQpYbfb4enuzWWmzy9yEctNNhmdDXB/Z79fwoC2N3oUjJCB7EZFQB10noXFHcr6Z5wru0R7Xs17hejTYu3BObzIdpsGr0eqQ3sA5mSBJqw0SsEyRzNelg7ftGl+PU6dbqM8PQkLmjOuLItOFLLJ1EjGTjNcOzTaCJ7nh+qHF9UwSbgVlbOPrkVNWakLlOnA2BLy/5pCQL4ZD8qYTJKCTT3ktcsw13LJSzXfPpBuKsULC1mcd/x4cQULek9cVLrflnERTv/l1BGR5mvtD2sF8y1n7oXYwRou/cfMukbMnYKYJ5RAF/EZANWe/CKgd9TPMl0AHPmNEuCm7PDJQNB5JRS5lSfQYt2sLvyPXweo6cBqb8kPAPhH0SEUXWDS7Ee03dHflbk4F2I6MJExuB4scI/YMipWJ+YeAXSLo9LCZBDCfVDLR5QeSaHnmaO89/iLgrH4iAccvXD+T+ykoM/zpduFy4AcCLp/UFwHp95UFYwq4XlNEYt3o6ycK6NMpPn5jKRWoFSsRP5CQgA17YkBbB7ieeYvr15S2Beck4Xp4SGQiB8oT1OMGt4NVgtvJ6+2Kzz8i+YYo4FZkC9BJIRDYLQ4xOUndnEFjjOvnYqccooAI1xGBSsX1CaXTwHRWizlwm1EzRAEHAs5OjkxOC+UIitNQxDMmlEqUZ4Lbb5IjAdXcBnK8KDWYr1YM3Kg5FGSnCV9RwIff1VYGqQzrbTslazuofx0BWX5M/ymJoD/dEVRQhRkQtf4ioPIU9mBUs44oOhJGthzbHQfd7XeIBIzFZAvLqGhyT3s+LOJPHiuwlZgL4LowC7Ke+ouBgPDm7A8Bl5uSJX5oxBkZw3UNM+U9Cdx9I53JIkMCLlUkoH9zS5kUbxZg1kfZtAQJtK2oLaiwZgJP88SGPCJ8PeeqM8FAwKVn7BFfSEBvzCF5mlwxwBhX+Hzf7brejuodWEU3KX4VSPwQBbQjGR/v1Uig/IAENCOrGyIhI/nExA9B40KWQLS1GkKVVHd8hw3cF12q5HCmwk8UcGzh+RmFSEwnDt9IMnFfkHL7CEG1668o4DzZ+DB1tnh7LUtA5mf/ADq9RBIqKRLQmCMB7erG098IaDhdF97pBNc/LZB4RnhD8jaXkiH3hwJgXCI+98/6ISS1iPfbpsvSnmFbQEZSl1hq7JHQs+C/ENB7vUue3EOlheWbRQLi+fp1UUCW5/55LuBvQsDJT0fWp77j8tRI+swFxG/qzdARdJgMv7fm8r+1g3kdjhU9ELCPAnJ6V+vnBLGlFGu8v28HM0yG7wn4bTJ8vMLj91HAoRawTwTtawGHRND0Yqy+t4P5eyjEEAWMVT8fEkEHAr7D61ctoGVWscIwUThMhv9GwH4oxNAOpo8CDomgPQH7djB9LaAzTpGw3wj4dxSw7whqx1RVDgT8lgjazwVsDPaN5M3w/Pz37WDkFEm3T6SV4tHJFwH7KGA/Gf5fo4D9ZPghETQ/1fGnI+jfiaCsM5fzTy1gfnK+1wL+TUB7V5afKGBPwGEy/Hl0On3awUTS6/ckoPg/Q0BuIjA/9a+rfxoBF5v5FJ7nMW4c511iYnmc7+Aiz1SyO96QgKlCkyEKGAWkCbX1M19B/uDlPFJER1V3NyTUPc803Bhx00Jbz7ZLuOsm3lYuSMDgOY3hzIV6HvFOE2sRjYQ6+okebJVlBtqIBADHxw1JNnMyWdMr04MjO0YCjmMk4DzjdpBmc5Xeli0ScUOZ/qcdDJshyTSN9uC6VdQ8fN+QgNPyZUMZUBodeioSLOVeEVSmoAXRCJCABU8foKgn+Hp6196GynH9t1eI73+VIrmcZPupBdwxDRKwtF57uF0inexSq1loVxVJd9ELJO97gwT03pwLJbedkSim0ka7We4GTlMN1zM94usXTtdBdNQNaejn/O1n4hbyoCXBjqHxfC9t2oVn7ujB7qXi+QqDoIsCtvj+tyKuZ3FCktbZGgl4zJGA7HXuwuMV4Ptbifj8tTm3oMSdCx0WtxevJdl2A+Wsq3W0Grx/xyMBr/sT/j0CFQkYlM8rVGE9J7vH4RdGAbmJNPmpn9Y/rRYwZ7tR7qWH5ChiSiYOOBXYosznHhVXDTlxzxhMmHC5N9JGIYnu7Rm3cyJuXzfxA7dPinEcooCgTpFAAu1EYD26IQTWKCmGKKCxP4mBt99XBUn20RXvJ19RQLNGIln6HEmzAyRMPDIuoB6OYu4md1yPfKkrcNIuqhbkI5VItPGAxd7hCbgwssjNuj5ANwCPX4dIpC13zUDmGymA/RjJQ006Ar67qGQzphhy3G04mNJPiXiVfWDIqyOaOdKQaI+5zRNhR1VDIqjXVM6KZEn7RcD7eFSQ40qhYWp4k9zjdkhAlBYSdTnC7W0T4nZf2z0q0B4ZEnA+qy1yWCDhVJGa0K5wOGTk2FI0zHVcma/JTjeMO3rCLN6PAo+vnGaIAi6bEl/PX9gM4aOuVvAUTOghEZSv2hMsH3cqcAlxLCLKTg6kfYvEY0aHFRlr0Qvs7bNLBBWqkiwFfQzyXO6ihFskMmw5GRJnhgQ8zep//Wn9wWtK+P8RWf9fSkBjpM9Aj4HDX6O3LRPd7qJQocoEbtLNxYtWG2eIAg4E9BQk2XQ0aWj3dReASLfrquuHi9dc9kKitSMHCbg3kCBaWgGpNkkEem4joZKnlJG9+tjC4twlH7cKHr+PAs54ng9gNrUWRHfbLtyYjmlf35QZqbq5gvY8YAK/cvY84d7CBvRbxtAQKkjKy9uIwT4ybOCz17IgF1kwQb8+8TPO3ZBQ42mX2LoLxsQdk5gns2uSg84VbD4QMDb9Lcj7ckwDm8WfKKB23OLz7a5j5uzQHb+okYzu1rLI/vjYgfK+4eONBolVr+qupdP4Tbv7aN+QZ9d+ZogCKmtcz7WIkGjFDtf/NLtR9kVygPkdCeudD3ZMVO2Exz+oE3x/1yoj0Zw9IA6PbADuEc+XUTsBzLs6Mk+bxRJpRcUbooDenalW+J3nrEHRkYAurUorQhvJHuTDHtcniPGZiAsnGwgI630pkWbF0qCLKV6zQin9uiggJ7A/1g3+T4sCyvzJHaKAQyLoTKBWQyLoQMA+CvhtLmBPwCERtAkfoXJ8tvZ3ArIj6kPAIRG0J2BfC+iMLCTJY7zZfu8I2hOw3RymBL/ty5WSj531Zy7gavmVCDpEATOx66hJPS7fO4L2UUB2ceGCbwTsE0GHjqCBgaTrh0IMo+H7oRCj8E6Rb3MBv9UC9gRkSDc0QdjY8K0W0DYOXW1jNxp+Jrkt/Y2AfRTQLmTz/EkEbfcssVem/SEgEz3YYEgEFdSkdaWdiq/XdwT9FgXsawH7djDDXEB2U1rf5gKafmitFCF6eP9lKERHwD4KaMsjaTHUAg5zAftE0FfNfs0F7BNB+1pAztX5/Pcl4F+XyH+WgLw4+eevgd8kCij8cC0gGblTuF6WXdQvQDKcu1q0PgoYJiES8HyaqhDwJzUI0wUSRpqaa8jhJNNhfqQW6mMSmHCdlxqJ3LNbanpBL+G5fnYkvCJpUgkJeA1iPQ8zX4411nSRkM81ktDRZNAuq46Ar41K74oE5G6uoA/p1NOQfBsk4JuiQ3g2z64Dp49kqf1u1Hp1JXRUX2RVi2+uB5dXheSRDhBq9IV2oBLbjkgCvp+F5kbwuLVa0PW0KDTmTg5wZsdIwGaRrbT9Btdf3xYqiUYZfAh4pc9IwEmNBDyZ6R6qqkYCShQstNU4RcI63VAI+uFK2nE87WoZ1zMSWtspo12m+y2+fvhFQCZD8mY7uhtdP+uOjwuF9B6SYDvhs0x7SUjA9L1BAvpd+xwrpyM4rlwtj5IuEVf3xDWk5wgJTD9wPfxpDnAx318EvCWiBRdxjCSe1imvXWC+gewidomg7ybTVhtzD09OwL9PMUcCUqmLsl/Yc7JN81/XDgavKfGfh0L8HomgM+WHE0FhJjigthsk110cfaKAPQFddzTCH7A9F4M2mnM0+MxoNRDQaJc07WaGIRH8Kj+CXlAS8YsHbgcn3mkPynop5L6wcgpy4FnctGpdncytRALGb+E2ENBn22pBqLIuQF7rFHGnAhJm8tQvgL9yYu6PPSTd6EXVsAj2kxxS59B1R2Q/BPTUHRJwLjsPcIKOsG6DRDpMWCTpo0bs9ARMiujdNXrB9SyOSKzIitiBgK6b4qZSjqM7zNdXgbiybEvkXSsfAg6JoDGwY1D3ry4qF9gNKc5CC9NUnOBP2whfL75cS9yeLtgcNgvcDh5fdT1EAb0ZILESw78PiaDu6Xg4E0szaDAPCY/bU7+r/Tufnnj86Sj3Wq1myBzVMEQBfaEY4U/3lXqAUheT3NUtqvvHrugMOjul8HxMKIscfeoMZG+IBDIbic6LRg2y05FQfdjlkAi6uEdC7p4d/Pv+HQXc3K7JryMgL9Hsn5II+tP/VCmtE4JfbS+W9uQJEvCsUQcwVwqCP31JBfFHkTdEAT3GQJIVNBXCLODegR/ehNW/ETDVnCXoKhLQP04PQA7UNcLt7gNJ9WK60e2msgXlkOBnZHywCrIXIiRUznWJkLW0IPKy9kA3EiTgk+3m6gUsPv4UIpnUBV4Jk+S6gRnjMbnrr/B4cOmigC2NmzB+E5dEcK4W4M8nknOSIqGUHRuBJazGxFdji0eiUieY89UXAZM5ElA7mkikRxdJOTdd7aLCj2l3PbUYQosOvotlg8e766VFpKcfglp3ZBQMJN7NQAIabtAG3sR7MmR0iHaguRUTgHTA+xnL92FpCd36EykkjmIcwBBpXH+xOsRErjoCni4T4j04JKHrCQfQ7Sleo683rn/N+KuBgO51guvnLw8fFvKCp71QxGsIz/calhkS0PdWSMxAxe80ayHg+V7QSMBD5CMBYYbrvZRIyODp0zAXuuT1X0pAXhr/c7bKb0LAn44C9omg/VCIgYBDFPA5omnrsSqbIQr4jYD9XMC2PNS55VvRWTFJYrvMVkYy7WjJUgLKMAcCWvuNzQ/tYPpaQMehkTStzX4IOMwF7GsB29lxGgwE1Eb++t8SQYco4OOARHtenPP30fA9Afso4DAU4iZ1tYBdO5hhLmBfCyiRchwMo+H7RFBeYb4I+K0dTD8Uou8IOgyFQJiuFH9rJMNoeGc2s5mBgP1QiKEW8GSyhyEKaNtHs1CKedcRtI2RcH0U8C5E6yEKaEuyFQ5RQDqZtGRIBO1rAYeOoD0B+yhg3xF0IOC/zgU0czx+PxTiEwXsEkH70fD2LsHH97WA7GPxRcB/rQXsh0L0iaC/bS3g3+0j/rMEFGj+x35a/7QoYHQNZLgfpW40+w3JsBa7oQRvJODOzZEgWRRosGtaJIx57kaVr901nJ9kRnZK5lgqCLkJl3GkkS2XpY12LLYGXBVOI6GUI2mY0QsJKAl63s1kjzXP59bwFC28re8y0LggB8jOSyTOQelq+yzRhxvahg7tCgl4CW47qI6ZiuQbNbI2MdMPAXfLG6haOtl7UE1GSJ5YyJCAytaFe+nj8/0ZEuweviIEq6QFW+6UFZprpZ8o4NYsYaUFV1x/apb4/ss7ro8l7gbOcwYJKC+aRmttJOBFmSMBi66dy20erCDltvj+zmkqaTEruijLfBbs7hYSbJLs8fnWAtfDtLj+SH+toNi4ahC5BR7/od+28KRGJAhhjOdXm6YAp81NDyIrziRtNp9GcC27RM/dDrpEzj2S274hOSlWLrUUUg/OoCCRNRWP3/0TEJwPB0KHM71LlD11iaizF77+1s/O2i7sOoKWStdhNMHnJw25wbnk5iQaJ78wCijQgvintIMZ//A1Fe8UF+bMXqSBuyC5fMcoYTm64PaRdw74g8ZvDwMBfWpih+R1Si6gLFOGwIp7SMQ64/ZPDfZIplBCAi0kA8loPJEcd60uSW1RFZj1E7dHyqQ6k+Ja37tGK10io4qEY9LoAVPbpgIXfw1Dct5ebx8Cbt4UEtBXarydT3J/1Y2mr+2OROWaJ7Cl7O9RwIGA4dnJYRF5UuAf60oiN8Z/gzFtBdqNTSRWwfo8qJmDROxrAY1rjcdr50IX4UAyKmNcrxaPJeLZiRMOUcA5NcXzozf4+J6A6oPpIi56rRL8CnjC9I5bCTifcLvfE1B/HfF41LIn2gmPv6yRmMblUJCx3eJ2UaX5HKw91ZBt27Xf8S9IwDJxGFK1SEDnEYi0V03w9Zg8wvvnvEB8i0tUcpb8M0zPXUfPwHJw+5y0ORCaxvNrs7h9vW2TFzgnTkRi5kj4k2V8RQHbt/2JAm6l6TRYqSvn1xFQoCXuT2kHo/50cvXkSsC26y8CLjMlgaWRdwTcImH4teO5tDOnafceILnqwgnBVnfvAB7KIySh1q5hoSQc7QY3kSfSSDfxmnr0HTUrII8FEkk2V2zuz6QYCbhKdmBF8gTJeEFijpoIr8Etx9OuQMUWubinAIx3R0CqS0RdPfQQITlicp/fmRJpDhGSsEYSwStGIlVadw1HAZLpyHZRN/lqg1kaSLbmhvdLKYXE2oXjAFZjJFQhPHJYChyuZ+Qd8BokSDpTurPEt8O4II6PBFwWXFf797Iakt//IuCRWCuiXQQkYiXi49MAHz9EAdfQdv8M8uQJdcP357BPJOBRK0syEaIA5IP0RcCqrA+wrPZM7hn+ISOzJxKQVATPhzganckrrxOQUxnfTx8FFKzNCsz7ekxc+YRks5/UCrSExfOVhYeQLEx/A7LfET6LkYBFnOzBFqOuPY6J6zOFrgtyscTbFfMVBSTLp5iDR/1CAgoMw/9fHQrRRwH7oRDf28F0QyGGWsD3lP53AtLR/YuAfSLoqJH4fCDgEAXs28Hk7IEfRsP3iaADAfso4NARtI8CJr4C6J9kGvj13QKl0PyNO6GRgKa2rFbKZnHdfk8EJVKbf+8IGk1Zz231/CsRtFCT6DMXsCdgHwX8VgvostH9ezuYfihE3w5mqAV8jvTVQMChFnDsKkhAnkeCvdJRo9yT139pB9NHAfmSb4k1k/H8uOkm+BDwX6KA/x8E5CZrjrbe+uE8dATtE0GHWsCegH0UcCDg9KAEQxTwUwt49t2BgN86gg4E7BNBa/Z6Hgg4dAQ1Nk7utuvmN54LOP7rvv8sAcUxx/0jAX+TKKD806Php7cZpMkZyafRWaYtLRrlMTmqJPK7diO3OtfBvTRqsKsaCDWdPNeQMsIMyfRMup5oewvK+wQJuLimjBa9iAlnvIaDXcMgAbk8OOD9hp6HepbF2v713MBDBj3fzlMZtPTcEXDcEYcckHS+NscfpR1aLtwySBz5au6gaFu8fwOZqu27Wrzq2o2uX7eyqpkP04NrnuP9D7oJtVky7RIzBXy+ayABD0kQQVVlWhBenk2hCQ59gNuzRFKyLyTg88mZcC2mKglVWo41OHZz+xYiPp+1kYDTVxDDnbb0YLs7IQHN/RQJOMX3u6tqJKCxJ/h6tDDLt9PrlNfaGbeFfLT9LwQ8sxISurni+SzuKd7P4G/2dr3s2t0oW4CLbSOJJ6tG0h7GDdebZH8NfVjh+b62DBLZt3A9usN58OD3SFTWAXx+PLehWDd4Pub7qaQdtekG7jckdZR5SMDEeO7huApwvRSTlZqhPG9wHO3mZJe9fmEtoDieSH8KAX86EVRabbyBgD5zc1Qyrq8VLDY3PvcOXIU/aCqXfAjYOrg9ek1PV5DBw+3XyH+qhOGjIzjOQgpg3o2tHvnXBIzxS6BBqpGAVzGpgYi2mA9RwEuA5LLkksLHiweL7MePB6j7N5V7DVPFpEnrAhS3kHA7+MT1iJH/IaAbaTaQ8h2VoGcWH/jLEW4k5zvlCbq0Q6JdZUolyTVBItG0lLvitSvmlx8tLPmHkA+JoPnowYFJ5khWtpsjyKs6knT+6uboLZBIKmPgek0eCSmMkk8iqFVKeH62vs0TlXVoMHZd7WBPwCERdPrmiBcq+P4nlVDDdKUg+RgfiXZaIVE1WAuBz4d2SbJ7QsOU3fC0p/gJQ1ZAlaBUjxEN62t3exW9YbnY4Pt/nQ48SV/+h4CgeEg27SVcwZk2VA7yrbaIvjXOQF4+EpCvq5DsJqcXaMs1EjDZVw3Zb67sQEAoq0QmnDiXYX/ipiTYHH5hFFAci3/MXEDy04mgpqAOiaD+emmrRHhSB5DHuF31zalUkuMF8TMQUGbKjHD1NYRpaL9z93mO4m8E9J7TUiY10S1Qz0ZXy9clgq7bxx4WlzcbQHi1zmQjOzskDJ5vXyqRSEsliXH7t+Vp37wiAZVRggQE3O4NBAy6uYGzUmZol5wtuUvEDGGmLZCAsyUe754jAZWqZWnf1uO+lg93oKKJr7eaI6GWE2oPc377RcC+RdRAQG1UyeSw9LdgXB+4XpbD579lPQJtvmEDz3AknqxSPwGy99ncm13L8BsB3fVM+kQBtdBtaVecSjK5rjcR6F6JBNys8f1ZUvIhoF+VSOibw+L59Vl8P9nVjskUrxyQQwXPxzmx8f1O22SIAvr1W8LbTvQhoEfRsUQ8ZbMGa4LbTT+w8TtoS3D985mDf7/r2QoJrSOpp06XCFqa+PcjDX7nWdMC12tukLySTtEguyuR9uhd9ctmbY5Flv7nuYC/SS3gTyeCziYbcN8XZUQGAg5DIf7uCEqBORuGQgztYPpE0G9RwJ6AQxTwvMJPdx8FHFdPNvhWC9jPBRzawfS1gD0BhyhgPxq+TwT13Lu0Ugwb7+87gg4E/NYRtI8C9h1Bh1rAPhH0Xwk4K5NwIKCZ4jWnSA9/828dQYdaQH1r8kM7mP82EXSYCzhEAbtEUOdKKv7baPhvBGzTrmPqbrYvFW6LBBSa/RcBh6EQ3Wh4Kzki2fp2MNR6j49ftfh8ZYfvbyBgph7ibx1Bv9UCfksEjUX2Kwo4JIJ2BOwTQb/VAg6JoD0Bn+vr6RMF/LsdzPi+QrK3+vT3JOBfv0v/WQJKHPvPcwF/EwIqP0xA4Y6X+WVvqkHEU0iO+SqNkGBrlWwnSyTExRQXsPe7oQYqn32igJeQnwW7vUSt1PeaWJBHOyTgeuLy+HOFpMqkqRZE3tSTtfqUI7muIRJnP0NicnN3A5W0QgKKiD9NLlKA2+ONxBlvYaHlPhIvnTVIsJGDZFuOpju4vVKNRCA0qpak4hqKfNGlb0l4O62JB+WUwud73dAJt3oBlIduzp4RIwHldr6HgmJxPRwvFxpuMBO4jzUkkjVuVhpr5yYUuwLJe+/W56xTXN+hI+Q6RnLdzkjAoxzpwS5w8PG6Fawge/tdexkGyXWTuo6eZ2VGR8EDb09X2y08x1QXhZsg8YIxErDiYjXfnQiuZwEkhLt5JXj8EO+fMPj+n7aI54ev5Q8BT107mvA+xce/xK49DadqJHwcodGU+cuHxyjX6C2d4N/HzvYoQcEl9NbaukjukNtA7XRRTvLA+0+SuId8d8bz53n4fHO+vcFJmM7JVpaR0L/qp7WLV/whiaAK+8M/rRxQPhAidHP0EiRUXCk1aJKBROkJeGyeCW5HS452l+euzubpXGBhpgztzThTJedZkoND3ZFMa/ztI+neSMFU57gp7Am43QovsM7d6Hh9iwSaFMoDHPpCBe5lg9vZaO/fQVn5SMCjbWeEN4w7qEdNpN1bjgTkmesLlFE5oYGXDyuy8OsKLFdDArI7JOGMpT4EdMdde5SxdPoiYLyt5YGA6s1DAtlU8okCLuGNG7/whgTUfSTaclMJgWtlSMbsigQ0mFAKvFSrQ0IqZ4wkVPDxBjeSSBFuaNBurUC81xFfTzKcLmrIcwE4TLUgAa+/QB3N8XiNiRvdPhF0EUlIQNDxfCZ6woChvLsktTPVkANRSjA4iyJe5jo8EYSu3cxuiwRcPCqeLLfXJ5jBTAgGAkpT/QYzJcfztU/w+KNqcwZVn3QN6XeHbIgCyvVWDNxJV+vYE3BeXATaF1wka8uLHwKu+dcvrAWUOOGf5wL+JgT86SggxSoaTNuWI970flDJy1ASMLluDh0LVklMPVm7rflAEpIrkozB7SAsPe1Ng7t7ZIQOhA04TcIT/5XGC6LT+v9D3r1sKaplDcO+IBuCgEATZAEqcpiACj0RAcUjIqJX/80Fxs6oXfWP/TcyqzLH23QosiBEeWKe8JNeIamC9ROvGdN6f6KA/miVHslEs7Z0euCY8f1S/hBQ1XiBgZUjL0mwWy+BnHccAWWIBAI72ICiZSz9DNk6WTpIQj0MRqQnIC/RWr3164uAM9UCcKw5wnWl4PZqjL7VxAQJyJxl/KSOsyMS9MYxIHl4vP6TRv3uMyRjK9jXnoAThUMCspzM0hHwHwJ6a9rRVDhWCSzOb3y9MkPi7TQ629OvGRIcp/WHgAp7Z0vYOvi8Ep+XMHns2TLg6RCMJDQzcDgDSddFAeUoQwLu6L+NnuvdkezDc/4h4HCM62dbmvg6W+LrNzuHJo/T0fTLOxLwJuJ3XOj/KwFDGwk4VxJcfyzbHwJ2UUD/rSLxk6vJgmbRllpX+IUElHlZ/Md/Vf4mBPzZGWBdFPDfCEjbwXwbCtG1g+kJqFjBDMnlN2E/F3BaZYt+LqCjj5BwfSJo1xHUXu3Y74mgT9rOpIsC9h1Buyhglwgqt/lXImhHwH+rBTzf2dBmh+lMk0zr9EkE/TEXcCSkSKYuEXRrZ5u+FvAbAYeD24j0iaD9UIgfHUF/1AK6Z9VWv9cCdnMBf4yGX+wuD7lvB9MRsK8FXFTvrTeW6fYdAbsoYN8OpiNgPxSi6wjaRQFvQdJ+RsN3tYDfooDHI67/x2j4Pgq4Yt65JyXWvxCwGwrhXXk5/jYUwr5SIneJoN8I2HUEfa0D3L/g4vnvagGfpo3E/l1rAUd/XUP/VQJyzHj0z3MBf5dE0J88FMJRphrcMwZJ5ZtwNJZESaDezvQwWk2QEPpgMYe0WSIBE7VNjSXHrKAYG5MwKsdurFeHyIbjeYVE8Wl7lLV/wcckRHK1cyQgW5Id5LsQyUf0tjACF4lSCEieJBFbMGijNGgiG4lyubUzYzrnl9CcGCTQ0EMC3jbSBpqFhuSKUnVm+DFZQb7UvwhYvxcB3EraobOxITVOx4sP9/EYtzfuXwRscH2fKOB5oOzgYdDaQmVYLI1969mQj2SdxKyEx/cqkYCn3QK3D3dIwNWbpHBkXmYYi24bG0qFpDuzE4Nsohceb257HhTBesJs4hE+LkZMBJVrIvm4CW0/M1eWcAMDSbjcIfkuKRKxSd9IQNvF9c1XSNY7/poyyfqBBDzuygTK58xgNitBLQwNf3H7KGBsF0i4w0EK4eLkNFF2i3+vq8m7UIoVYTbZHvevX7druIQ+jQI2+PypWWzhltLE3L2D2xdm+CHgZiH+ukRQvKaEf54L+Ju0g2F+8k9rWb99cL34i4AbBQljPm94O2TOHIFwRp6DXVk8498Gj5Qc/eYMjvFAAkacNOsJaD9MJBOUAyDaKCnAufgS8abO8BMFdCYsbZVgIgGtW3IHfRUjeXx9B+SyW99geuaGpXc26e0aBBVteC+TbwRUYTbG218686tkhg1omiIQf8ni9nzwvgM5qfj62SbTCadxZ1CMkVwC72UqGVnih4ABKZBYhsIJoPIHOYTUdmTiVtyHgP483slkJCa4v4WMhPSiLCWSH3B9Iqg32CGhgiHe6BoBrse7xtmM3HZcDUp+wPOzPSGB/dpC8sZnJJ9KawkvgES1VmN8rF+RgAwbsEi8wzj0d4+GJaeTWcOseQ8JQnrIkmWMBJxPBJqoKuH5r/z1HSb7Ga7PPyABp7x5BSOqhowvtg0euVudQYcUzy9c8fZ1tuJaIHt8DLPV40NA/TUVGQ/P3CcK2CWCrubC8JcREK+psSj8IQRUfvI1ZaeZCcbtxRPvOqf1ri4ScFrg7wvwVySVm7vxh4DRCkky3yYbWByFN2Iqqo5kN6HtWVZDngmECAmYlxp+kji8vQJ/OliSYYYEnD8TjvGmO9z+NcvwsTcQSR8FjOGwg/mbjorXjDomg7G7ApdPkTDzoXztCehAwTKe1+CvSbU6J0gomhjqmvh8nwi69HH9LofkgVQDUF8VFwZihGTNjloKsy3tkFk+bZnk0/URLDqwoI8CdgTsooBwvOB6qsUwAfuwxP2fh0jA0wQJ6IocV4KuU8LmAZL2RqOMz5LuT0YCzos5U4K8xvUBjwQkxwVbeiOjbklQIQHV6ZFlgtm0vpL6JeZgnIRR6Lnzx4eA9iAX8TvEGVzJdVtlMLnSK3dXIUk3MyRfFwWE6DFQyeHgRmCeJni+jraD20+DGGaOw4d+pacxmWWUgBWtBTyz3frOSMBlxZHA3z90ojEc20cBvXQ6+GUExGvq/8dAsN8kEfRnRwEPfuN77RLvfXsCPg+0Q+ZLYspvHUGnFoNkiWb3oybe1/M+EXShtMmxbwfTRQF7Ar7cwPa4KW1/8h+HQozNdfx9KAS9JD2eTb6igPUKidgRsO8Iupu94z4R1PEPNvS1gN/mAn5rB7O57+hQiMP20w7mRy1g3w7mRxSwawdjN+Jd6AnYdQTtawG70fBj5a9awL4dDE0E7aOAXSIo0XR8/f2IBOzmAkpz3H5x3kv111AIOqSirJCwPwhoE0MutMPqwPTtYGzezT9RwOckRcINLgMktk5HzdPR8N/awXS1gIvHNo37RNDvtYB30fXeWkXJR2sBv3UE5e5I2r/XAnYE7KKAv28iKP+/ISArsX/MXMDxz44CljkSMHrrYSywNBH06CEBPRsJ2EUB1VO+gKAM9DJ+D5BAMuet4CqeJ+FGlJCA2iW04RDskHAzv1WN3UBBUh2RgFG03qvGasTv4M4dvwjoHJFAhyePBFQYAKMZLwBOEOH2ogG2sSD5Cu5vDwmkh0go++FtoBaHSBpdVW3DHpS4/yGPhGIJzAw9JwHkQoZEMl0k4FV++nA63JBIeoPEGu/DDwE36am4GheWZPDYJDqz4ccqHQ1/WfQE7KOADCet4cryNJE0RwI6m2kKxcAzw4gbQGyUw2gJJ8NAUpEhkkvNJCTghteQsDEev38u8fhWOZJPUXD9RYRkLMuXXkbaRL0aw5SPkHwvnUTZEs9vOvIAqsXT7KKSMt5nMwlcppLBRLJJCat4a2gOIR5/eULCvcRnCJXBGkzi0qEZb+7iQrGd4/qVgnYovUgfAm6UMRJwO75vkbxTXG+2Lj4EfETaNNyozK9rB4PXFP+nzAX86e1gNpwWgn2UJQY02r6kSJBY+soWGH/+3LFksY9ysFRfIEFu4u1RFwXsCOidH0hAaTD8EBAWu92yJ6CaskjAcJq1ZEreTyRIKJVBeEUCbpOmhsk5R/I44uBDQCOKkDS1srsSQ2ju4LQPfL8xrVUbt9kTlPUTCajoTow/jecGFtenQJPacH/23bzDYjtEAnZRQG1iXsAUV18EbOvhG5SgFcs+CvgYih8CevsWyRc0w6pPBP0WBfxGwKU+HIGyQpIGroLk6xJB1WIsEv9u4vreLG0fc6vw/HgGHk8XBZycdZGASOhcwRmtNTwYYhlMC4clO3v4ISAoRyTgZn94ANGfX1HAZXZ+gT5hJMY/vAcCGUzEuieg99Qzm8yO1g3m7OuLgI9rggTcTvD2UxaQ6CKPBDRqCc835Lh9R8B55EqkjwLeAmbSRwGXz9a1f9ntKisJf8xcwJ9dtzRPminM+TcfQugjAZdLM+8J6CFqWnKb4u3lUw3Z0DsqSC4S0SgcwdtXXymQgPlluKb1tgKBOE/xM1QNvZ6AfhnRlkxA4xSOwJVB6yGBtu0whcVh9ZUI+m7PGdgpN0aMDeyYuHct6gkIxwz355/dDcxGE5bxXcu2CadaW9z+iY+5GknWXpCAygAJCHGD5Bn576CPAgbXCxLQOSAByUJGAgYxkq8jYB8FJBKSyBogAU1y5UJvQjuA6rqZIPFGuP/BWhbIebPOYH6JkIwbE9d/rHE95jHB41ne5ZqsrkjAqX5hGOCbWifjp7sFZzrH75yOgKZ2+BDQuzL4enWLx6tHxaiEdvo4kiFBApoHJGCQrh5X4p3+igJ2iaCqiQScxRKScSfJMpJ3HYNiTZGAI32Qkt1tvQFXqvnS2+t2SgYsEtAKaC2gZOPx9ATsooDrh4NEfyQMTFya6bAf7H4dAVkU4J8yFOKXELCLAvZzAfuOoLQWsCdglwjazQXsawFZQ1t4o5XzJP1QiK4dTNcR1HHXSJSOgCOv/hoN30UBu0TQb+1g+kTQbjR8lwjKB4evKGC7SmKPHbk0cfT2lQgqLq9s2BPQuljnfi7gt3YwPQG7uYAse9j1BOyHQvzoCLoIzX8ZDe8cT+n3uYA9AbsoIP86jElPwB9zARfP2VDto4BdLWBPwC4RVF5N34z91hat1ijZ6t+jgLQWsCdglwjaOsz7MxewIyAbBl+1gGs5SD5RQDmq4dtcwD4KuB/SoRmUgOAf7UIz6srzxtkeid0RcLfTjn0toP1wZbsnYBcF/JYI2tUCurL7/Pvv1O9BQOF/Q0COYaQ/JQoo/eQo4KsJNTjGrh5u9CmSgTtvE6h0FR+rGySKvHvakC0MJMzooKZGdadEU7lJGVX2sOgJ+Khqg0T7IahGdeGdDwHHeySgnWx3cBDHZhkLKhKrzpgIbvobH2ukWOLjEuA6fxhkM7m2tjEbXFZwLCMTH/tIqMB5boAOACTRYo9E9NjLGvI7jVqurXbWRwFPyzGSR1jh+qzpNIBi4Zsk1jgkFNGiLRyygxHGWwmuRjJTMiiCAF8/c4rYSCC34SK+8f1klybCjmkULcuQYIMLEpBEfArNRjLD+BTh+z+bC5JuJCBZjQAJJRUI2XqiauHGHONj7/b8igLqDq4/mZAVnNo3ktB64f6rlomhaPHGOjleKeGmPED+ik1m4/NIQMctEzjhVwazWezxeUVRkKScTIdQNEi4m5wv4VBRAp53+PcalMSDy5UStmloh9KU4OtjCV//niM5H3sJ1x8sae1irbaGapQXOFnLKYnXs+KXJYLiNcVxf8pcwJ9dCxjEwyVM91eZwOuGxCkFsQFnEOLt0P31EIhVRQXYE04g/ui6K8imFM+waOMR3txyd5usR9VXFPB2QaIF3vAA7pBDcrhR05L8NnyCw9NE0037qIk2F5E87QTh+KR1TWQhIsHKnHaopKPMryIS0BxVSC51MZwR/togIW883s6pezpXj0+eYA03XwSMPLcG5baXie+J+PqTsb6CWa5lJBQgeTIDyaZsU1wPGwxpWs9bAPNOibfe0UTR67sC5/USyz4K+HCRnFM2lUv/wA9Tcr7TKNrQwvMz55BMz7RCAnJ0lPzNQwJqTfIhoMdPnWUfBXSrK5LtoTdLUj/Wd9B3Gr6/M8H9JTckpRtdx4w/ng3xJv+ZPWDxWA9DP1RdmexT7g0kl+QwiFdI2HfO1TC9uEjUjoDL2sT12iYS7mK7S7KOgxvowgLXd9s/CvLYiC1YlxzPd9PuBGIYLo/nO6BDI+j5nDzLCQSnuxIu15cMftntKsfw8p9CwJ89Gt6MhzOYT0IkoD8Z2GQ8RAJqZ5NGAVUkTF2YW+8ZvZGA46d9JKtQTJAQy3fosW2FRIutCNSdQuf6KUi4QSICaHvaAdQU8DMWEXMHaBMkVEdAaVClYA5OIvHWGyRKauPXrWnTWZpVWhckHSMB7XDLlX6TIZncwzrpCUgnbdt4DVRbcNvxCK95D4mo7d0dGB7g+ttB2pJx1ARg8HMkVP5EAnKctQP3oY0Y7z1zVCI61RFmO4EnnnUZzHoCEm6K5NvQOYDh4CsKCAaHBLScQ94T0N/7ad1HAbtE0MCL8fXzoMHjexgsgb1T28QNkYDz6IbrXY7w/AnNGb+zlieWAXaH6zsvtRycTTUqA3aI18B7QFOkQ0UMg6Xj1ISZIAGtXcoTP7WQtG+LRgFnySgMnldHJ8olSUBXnni+RtYO/x5Rgjf9is0jkbcyErBY43oakc49POL+dgIdzHL3kLjuEY/3nLgsGKMlXoMCTYT9ddeUyPwpBPzZHUGJZfn9XEA3jHb6t0TQvh3M3wnYtYNh75P/QMANJ8daeqZz6igB+0TQ/+8oYE/ALgoo56WC14Blx1rwyOI+CuhKt0Hct4PpCNgngnYE/FYLeCvWwfcoYNcO5hsBPQuJ1XUEdbR1Mfu3jqDdXMBhy76Yvh1MFwXsCNjXAnbtYDhrNAptrXLVb4mgzjhRPrWArGQxxI7KBftvtYB9R1BaC7jAH8W0TwTlvcsXAZVETL4T8JKam3+LAva1gF0UcHUR1/9SC0gJKKyBL/tE0H2aHDzhTfB8d1HArhZQftPtOwJ2UcBuLuDvWws4/t8QkGflf/5p/U2igNJPjlhwk5z0BIxvOyRTPJaQgHyNj5EqR0NqFx74UwlJ49eQGmebWcHVoe1P2qI56pzD23C+60i+CY3K8cHThduuwsfyAQl4rJGA1wVnMjHarzDul0UMVbWgQyJW7dJ4TRQfzmJhkLiYAhjzS76Gw+KJBHy+kFAHz0ugkWktm8wjESt5scbHS53ElY/7m574ACpLoVHCok2N8jwNIZ9uTBJJNhLouOKRgMLMKBPRa2sj4LYZ3EMV94f3BLGxmCg2lOEej5fzcX3yoKSJlwck4JZHAhrxNIWHWSMBM4U+7z9XcBgmSCpz2yJx2wjg/t4jATeTVjf2khTBvaSj3GWayGq7zBJy2h4mSh2ojfEoj+ESBbS9zhHPb3WnUUBjaDLR0faRlC86in5EO5rGNyRgrD/XcFzc8Pg7Au7OtD1MIuDz0gj/XvJkAVB4U3y/MY1Kjh94/mr5jsT1l3j899cihcsAyYo/59AaOfu8QC2Np2F01+HXEZAfjfifVWb/pyWCngbWErTXFMk1YBqbqLvDsyegD8lAJiM3L2C6jhErK805knL4PsNc6hrUHxdAmsA6whRWSK5qgkQcidYBrDySQn+5b1jybEwkEQyQJMLWaYlaJEjM6Q4J2EUBJ/tDBcR+0dq0FxIxvLhIom2NBLodkaTs1Gr7KKAfvJGAeCPc9gT0RHmwJJdVUoO6rZBspwUSbfPIrkgyQWY8u3XVnoBWoCGBJmau6l0toIGfxRCCMZLvQs416OtYZDwhyHSSzJCY5jr7igJmXsPDRH/hejgPbyyDQzCChb7C2+2iGNokiJsGlM1aKAPh+ViSW7JuYbqYI/kGj2xJqrF7h2l5ExkQBriep4vbG7X9RcC1qjUwN/hh6LXjTCYNbdxCNjsktX0aqqSVgxqs1sf3EzcNkNXGuvcEDJVLExMuW9dglBs8/rX1OBK9MF8wS1U83wMBCV8zJg+usZIIPGZ4fhaM9CFgSHut/rLbVRpX/1MSQX92O5j1y5yDuef4EuQ5EnACVgGOYbBl4PkpS0wh2HqDNU9Hs8dIrr2NBFHW1bsMbmrS9gS0CkUI/WBqp8TORB8/4xbtAApOTBgDCWguVJ4ExysSkBu7GajcTCT+1rVZck9o4mPDjUM/WSIBxbUYg6VISMDURQJyMiXP5sAyPt4qA/ECbQd2fB8h+YZI0kOJ7zcdP/nQl0ZIHveULZFwF9y/ThMv48r9IuD+9VDJStdO3wk4fwZIvtzk8Bo3a5aUEbeFmc7g/h8uvr4joDpXkGSZiOu5l9kWSD7lGO82xteLWbWDSX6kHUApAQU6pEJZzJCopx0S0DCbFUyiOT52Wny9XeP7KZk6YvooYBtmOdjcDgk4Og5q8rwk9DtsgOS0NSTg80iHYowHeLxu+9DJlEOCTu82nq/0iYSMHnR9tSWEsCuRgAEbZIBfDbh+eYn7Y9zzvidgHwXcL8URmO3rVxOQH43Z//jZ+z+QCKpbw+AzFMJbDb46giZTNlz4L/mo6cL20w7GPnmLuidgHwVkFbHt28FIBhEYp+HlVLtnZ7evBeyjgMWr2nmMdOeZfjT8SkiSz1CIjoDdXMAuCuirFm7PnrLN91rAnoC0FtARLkjEHwTsawE13vR6Atqt7RTa5EgTQRd/DYXoagHH8ycSsOsI2u7EDwH7KGDXEfQd8EjAqMDHXUfQLhG0Hw3fdwSltYA9AXWNmKC0J4Z8mwv4LQrYD4XgdkhgtUJC9u1guqEQ+2OaaoNKbPso4LdaQM44COG3jqAdAReKYMP30fBdR9BvBOwTQSkBu46grlXg6zsCdomgrmHh8fzoCNongnYdQbu5gL8vAf+6EfzvElDgZOZPIeDPrgVUIryR2cfJFwHX4iKBq5AiKcQzEmXEbAG2G10v48O7SI0r7eh5fHoTJvGn7lWfwtSBvbxA8jX7dmaYj60Ll4NphPGY+4oCXsv5FwGHfrSBA0e+CDgpkYDHKMLXx2sVjLaJ1lBIEhJwNEJCxccwgctsgGQ7Jfj8ZDSNoAEOfz2kPRKw1aMAii2tFXRvSEBbYkIkrPBFwP3osoVrfjHK6LpBgrX2PYOimiAZDxckIDu521CkNPE1WdEoYEvn9m1d3D4aIwHDDZ/C1UrNMAnpkIyzPl1BntFE0FeuqkaxQoLlD0kro7WJBHy6UQTldoQEjGJcv1IjAQ9WjAScckVtHINpDLlj4P4k2vF05+D21/fOZDbm5oVkPiABi9EaiWffacfQ0lvD3tji8SmC2hr7oYf7f+e0VvCFzy+WFx8uYyR78tYL1ahgG8HZILQ2Msbjf2r3FG5vlbbrsVXWuEveBS6COQ3jPfy6djCcwLPC/9VaQEsSV2AH8y8Cyvmhhbm9oYmK44FAsu39APNogLdDHQHJaX1BQo1GpVf795jk8D4B2bVIJh5/rQgbZyVM2g0ScHZ1W6K8AyTcVJeJt6NDJny/QWIdRCSP9dotiTA83ME6swpZM8muJd780PSJoP6+bpCAJ7OFiSni7W01xfe3WNouZSoKjOfs8XZYU94P0KM57j+ho9LxJqDC29t0QHxCR59vLgEDyqPG9TzLoUzel8MY5uf5VxTw8MxqUKSlyPjpHIk2XK+foLOFzMDm0qRkTTgk4HCFBJS3zZLot4oFc5jg7eWJQaKukncD9mCPZBZoQ3myPLxAeVZiGZQ2vv5JDvWHgHXu6sQ0qhEowhWPx+cygTBR8wD3Lg5LfznzVL1ZmAy4kwES9cU+ZGJA9oDJgiay6qoL5D7haiBK+RUFPNzEN5jiehAGOoO3v1ZweIOTHCUGogqJ60gZj3/fWmQCH2gH0ddzArvpWimX6jj7dYmgAs+xf8pQiJ8dBbzc3Dlo4YgvvcsYSfROzRyMwYVlQIjlllh7vF3rooAwWyBJMgvJRA7TdwnPORLQyJIYbDsXQq/K7YIwAhcg8SwuhFOLnzHrOkx7AsLrntZkaq9zcCaaSAJdRrJ1BHT81biEFYukGwVN8okCntZIrll1RnJdrFEY5Bd5SdIxEsdwXHx82qdX8tggAY25i+s/G0jWQEo+BPSLCxJwUeDr53c6lKiLAu598QQKmpbg+h7/QsAJZ38IqGzfHANhIwtEvp8LUJgdEnDjyCxZXZotTA4avv4oIfHaM65f0TW29N+71O4TQbXhlWW85PFFQEe5jYgfTGyBbK5BDu7iQmvzjMeVsLcso118xdLLjV1Nki0l4hX3F6QVnu91gAQ0buko9OzJbkZmQrIFd2SNy+DxGByJNm5OMF+Y+B04kdKCXFV6ftYJnv+gpuuF6gCzTciFwbJ1bKJL6xGubyAT/4yi+IXXlDD6UzqC/pIoYEfAxXrjzD5zAbt2MLO2LrQFXLQ+Cti3g3kNzguPu52eYd8R9FstYEdA182c74mgPzqC2tkKidJFAd+Tg8T0BDwdzv73KOB6cNj0HUF7AnqzZP2pBWwMOe7bwXyLAo5VLvxEAUfVYKlt9UP6nYC+lkR9R9A+EfQ/RgG/EbCLAnLlX1HAviMorQW0x85w9i0K+K0jaBcFdIaHbYtEO3wlgna1gP1QiOqFJJwv0mufCPo26es7AnZRwK4W0NFmu7qvBew6gvaJoAfpnPVRQHuW1al2brOoHwrxLRF0UJ+E8Nto+D4K+GMuoHSNuNA91OknCtglgtqr2Ps9CSj9bwg4FqTRP/4n6DchoPSTawHzHSFwXiFJYpcOMSD1Fgm4vCIpyicScHW8+xBNTrTDZQOpMWSRaNfzGgkoi81V372JA7WdGWESbFrbOOGnDCofH8fVCwm4vd93kAPehG3uRVEYuy2/QeJNTSZa5cXSYM9TH27CCQlJ+AKMZpajFI8KEpDjkFDGoUzgYGRIrlXbgqE+ckocRSebR/EVBTxpHJLudEeiVutoCec6RsLxCRJoSmvhmmNtlDFfIsHYe5TBRXEMsgnP8EkErfc7JO/l2H6igPVzh9svRSQgN4xSwGNAss6neD7afb6CgykbJPGqVjWs6QXgsVI1BC4dWnEc8hHU8lJnotMR198cwxUlnF5uJAcJt2BzJOAww/P9HtN2MIM7bpdqU5Lc3AkS7hRt4WaMDCaZqsXVuI+RgHVGa/l4GbevZxKSsHVMkhQDXM8wDUM4hIrObAYrmoj6QgJeV288H96N7l9bpHBcXXG9u3nLGvuFcqFzBZGAfP4LCTge41f/H1IL+LO7F771YA0T7Y63L08LSfA2mhasZzQOA4dBgszD6AC6vhDKDwG15Aq2TOuSpNk2JgVH64CeocwE2wfefjmieITZIEFy8ZuMJW1T/QsB7ZXb9lFAPyN4O5uJyR1m2xVtTyI5LRGU8/NDQM3B9bz22Qs0Bn8qvZmG738Jzm+YKxES0GAGSyIPqhrswpLLILgjce4PsQJjFON6XH84IwdvOAJrY30RcLTgxqCPzl8E/BEF9J/joUpS84zrGw7l0vchK4g/EpFQKwZJtnabmAxmzeiTCLqThjY5GeYT5rEyJl4NeDyeisenTWpcb5cI+r6/kWw3OiTDvyNJayngQPc2YgjOrJHJZWk1MGnyLwLufZcFou9x/5cIyZjo5wc4o6VY+qGPBNwPrccnETSw3RhvQA4DmJ3kYdkT8La0XrBYGDJ+U77x7ze6rXlQBVYigVzh+exqATOiK+XKyNxfFwUcj0fcz/qd+tPawYTPtfUh4KlCIthLdw/25DoiIO1rlmxuWY63TylbQioiuS5qhQSqdm/G20wrljzt9RcBDQUJJ7TvJahVxeEnQMDPmDTRduCwh38noDeNkFzFDAk1e47GTMASGmV0KyTmBAkYnF0k6K5GAqoDuh7uQBNN8zMSatIiAb0rEum8QgJq+4Yv+0TQbRSs8BoykXDes66JN1tnYKlILpiUO51MdskZiIq3t0HZ7GxCJCTgPCEc4zu7WiD4UUByOj7HBO9zLROJHAqwxjmSbK7g89YNn7cOR9oD0EFyMjqu35jkSD79gQTcP0xcrz8dkYDBs4bERQJqVYOPswq3r6cmvl+RI9HWMhKuSwRVOCQg7NmvKKBzkfgQthUeTz0cRqBa2Sj0Zwdaq/moUphku3Hov1L8jjMq8w32VRWZYFUiAd/DYAdqkiBRYx3/fhLXIAEnLO5PTBwgq8P7Q0DP2//CKOB4zHM/63fqTyPgibWW3zuC9rWAx8nXXMCOgO4jYEifCNq1g2HVUcP07WDYu/kZCuFuxvKxTwTt5gJ+SwRlM10oFzuvnmnHTbL15JrIYd8RdG6J/mcuINxtJOQOydaNhu8TQb8RcEvSZU/A11prybeOoFzc8My3WsBuKIQ9v1Fy0XYwXUdQ+8C3sz4K2LWD+dYRtKsF7AnY1QK+LgcaJftrNHyfCHqpG70fCvGtHUzXEXRwsr8I2EUBxTbhyDcCdlHAvhawmwvYRQH7djBkQkmc57R2j46G72oB/54I+qo9fD+DVip3UUDOnapl0Cj4fgZ3CD61gC8Fnx8uueN3AlaP9b6vBbTLAM/fn5AI+tcl8t8loCiK3J9SCyj+5ChgR8D9aoPk02jiobW4J3BhWT2MTB4fp1cpgKWx08uIEdrUyA8hEkRaayTyyLDVh2XuwGlJhy48LRWM/UPx4LB1kVwyjwTMJh6Sqy1NJkFbFsbKzT8ETMSoXRolu/Dh+Dji9rDGxyd3QQl1QAIOJSRMnvAJ7M0FJdcCydg2SMDrYaqTWGmLmeFfmADOsyeS7togAUPVQ6LJLBKOy5CAPp2Ll+8OXwTkM1xP5TFIKtbA11+OUxsumxsSEE5IQOPoRXCkxIoUHckkP6c7OEaGWSZHGrWrV/cVPJ4zI9xYGpKviwIefB4JGNWtbpAdEmyvIisirsD1c6tyBbkIehm3JR0ywZUxHEsJz2ej0eezKUA+2yMBJy8k4CZmtvDIjkjAh4jEu12fa6h4FYl814A19BMef6POkICCgcdnDhT6+IzktueFaizDSwTVeY/7H4u0I+nznsKBuxkkuucFEnCIZq3wqMMNF//CWkBRlKWfVWPxqwn4s5PWSMatQUuWcthHAZvo3YLhDr8I2EUBZ2QlMAG3RWI4rfsvBHRv3BnMnJUZb8w/amLxh3NPQPDeLkuEonnBzEFiIox2At7erV+gc28ki3l5xCTUGiRYZSnhchw+WDI+DVvATxASyDYbICOitTAfKGLYE1BWDgy4bxBKv5Zp7eGKjnLfrgYkuFGS8al57xNBewIOioQD68RJJWSeouodAd11jQQchEOd3Ke4f2e/RqIph0bH228kax8FnKpuQVpuLYAr5nIJQpCluL+GAzsbIOHyG+7vGllPmM0MvH0M/V1KZnbSArEeePtpr7O4jwIqz5FEegJ2tYCK2IihX/tIwCfnNmDnxZD5FgV0HhMk7VV1Z4TUtHZS2oqM92IyIA+OJtY+coWszCxbkuNqO4XdzVDJGmFwJKcmeSFhLSS9QVyVNMxbAEVQkMCWPQQy2JYTSL2rUq7LxS9MBBUl/PX5P0rAQVgtkGw8Eso97PAzPLSKDwHFORLG3bwLT8wVlvFvRyRXlwg6cx4M8XlGZMm2SDbgjGkiKJLtSrYpJaBX4U3RDB4puW+sHZgXSrSOgJe5VoC2HOFnaiTi+0+GTQbuYCmSIGDqKznAIQX1IdF2K0O8rWWEA5KrXYxC7yTRuXeTJgel4pBEPB26wD6QgI5R84z/plEvb2St+yggyFP6PJvkYKpvGhVkBjpx7sEZn7e/CKjugy0ooYEEDAxZIPng/UXA2RAJWM/PBSwWEyRZptlyHwXs28GMM9zfuUECmpsdni9YykAWTzP9JIJ2tYB+9v4Q0B+bjtoTUPUGXOjJb+faJ4KaNr1mXHbXkvVrvQd1kfKht7WQgP7UjMGyjqMS7rRja66+M5hmMC69MMRryFowGqz2qwET5AskeEdA+7bhGK844vr0RsTvxPpN5xxWgw8BncCVQ3jLvzAKKEoowD+EgD87EbQjYD8avksE7WsB7wOG6RNBm+P9EwVcLCokV58IKm2eofNYWtd+KMS3KGDfEVS6cmQhLwetpt+C7ffR8O5TTLxhvv6KAnaJoO/JXgm9YlEXfSIow3gC830uIKQM07eDOQyr0/dE0I6Aonv5qgWc1OedN97RKKB0RSJd3u66bwfTJ4K+Ze3cD4X41hG0Gw3fzwV0H2boSdvDuPw+Gp62g+mjgK6UT2Eie0i4x+Ap9B1Bhy+fwfOjSZ9awG+j4b+1g6lq+dongo6nQyR1R8DJfrj5dATtCNhFAdupyBN7zNu2Ni/Nr9HwHQGFuRb1QyE+iaCjNxJ42dAOn9ta74dC9KPhOwL+vRZQWYqH33wu4I9bxv8uASV5/M+j4X8TAk5+ci0gEXgdygCQgBMaVZKOSJBDggSMRdqO5c14S7zxvOvlhlhIuMNqsYabP9NIYuguq2+GoQPHyQsJ19wLMMhKQtJMh7SUxt7rxiPIM6grx2SiLYPbS1WewDk+mkx8uqMtB5Liw15BMkbxk7aHqXMk0lxE4pSrtjaOUpTgejwkjH7E5ys5olG0vU42mlLYhlXfkYAZHdKwmakFkidHMu0YJFw9oImQA2kLzYUYTHyo2k8i6AkOBh34TBNbqwUScLvG47uJuL6XQKN4hor7V/dIpvq02EFRlGYZJxt8v12dr6CMkVyJvFB1g7/fAfbnhJDIT5GkCmFiKN+ezmwKHclZ0xyXY7hBkjEpvt/0MY3hrp+QhLpSXI2Wvfhw0yZTEufySzXkFMl6vCPxomeMz5tKGMGhKnC9+hpJOsoIPsbvBbJxUvz7lPolg+PAMMOoKVrVWJzx9Q+JDtl4a7h/xfJSOB1GeP6sl8oigS8XuD2CaRhF1/bXEVCSJflPqQX82XMBI6JFMBv7Mt4+LZEI6cF8wfTSiMR775AQ0yt/BNvKBcY/FHh71RMwaPD2Z1nfU6KV5zNYwQYJKPoDliiZdgEnpnPqHkskzjU9t2ATE58v1/h8nGjvDwGv9i4mYizWYNxapVytHkjELEPCLA4sEu30pB0vn+Ib5uQslt48H9T4geJYmDZ3XE9HQP5IawuP6wEBVneROLQ2rk8E9Rgk2sF+c2Bc6fFtCiTgThyKMLFFmfHzExJwvLYeMNtPpDDYUqK9LA6PXzIHoRfMmyOZVsMxzNIECTjMmgJJdeBgutTF0k8impi5cWntoEtnkDFO0SeCqgvafmXtujEZ18EDNDGViFfe8fVdFFDj8Hj8YobrKd/VE+yLppD1Kc5VfX864+3kucTjHz1xffXIwuNzjyLjqzqSb3M5IDHNy1ct4FmU1gCiq4XL2QCJfAcOibxvkfRQZyrxZAsJy8yRwDKPf99EzCewHi+RgHNtuPxlt6sywwj/GLH4TQj4syPrI+W8gGm84ku/fCMBt7G7h4W2GJVBkNgC4av1wWMlbxQG+wxJMyk5OoTBZUpYFgltwXTYgJrthRK2tHbvFDTrPgoIQjwoSHhaZ0ieEc8Eg4dM28usDzDnFbEM+CWSq0sEdbmQ1qMu7JasjskOppGIhMkUm+2jgMrijuTTajkl6gYJ2REQXjmS0oyCHG96a4EETIo3fbPrEL8jvBNPPIXH9WYzJJy9RhL1UcCOgIv99IuAwt5NwXYnPOmjgEjMFBz+wYc+OT9UUijvAz0+fD4scL0D4ZyCWzS4vuOJknFZ5YCfXFzfhEGiWiMt/UQBYwfXU7l0aMZzNCp9NUcCjjUO13NkkahdFLCWaC3gHj9egS47LTHIFwHh/kYCkq0Vw0SYjhhP1x2bnAaHDCwFb6f9otxdybQJQ9jhKWeWb4ZGATkrh+ljw5OgSWkt4MAswXjQxNqN9ACCn18O9MtcZoLlevDrBq3IzOifZ0L/JgT82f9WMbbvsG8H00cB+1rAHx1B+yjggI4+j9v7pxawTwQ9lP9SC+jqApKrqwXkTjeO9FHAjoBdLaA7sJEo00uy8cTBQipddXy3+7mAr/qklNDecfutc06+D4XoooCieWJJXwu4EcxLPxTiexSQJoK6eMsH2tWmiaCUgC57rdPvcwH/lgjqrrKFrCUvJFVHwG9zAf9zO5guChhdvE8UsE8ELRIkW0dAx9kvrprqdVHALRf2tYCPIKDtdVaj0jFn9bEnYNcOxp3JOdsTUNrGSMCuFrCbCzj2Gdye4ZCkbXLYfm8H0yWCom//mgsovFeedCfj8Fs7mH4oBAp0pj2G69LjdftrLmBHwC4K+NvOBeT+eu6/SkCeYQXhDyGgOvrJUUDOUXQ42bSD5eJGR6ffwy0U4RGJYk9UJMT6uQZ/OdeZ+PYsCmN0UdZwj2ItjCW9EfQXs3AhDwQkkZe3S2NjIukupxuSLri+dGO5nWaQ1zTKdQb1aHDHxRbKg4Uk1IkaG+4OX394m0aZLL02NqIH2UAzfCDBBhckGyhbJOksM8JItPH5ySncQCV5ekhHydvGMvRo+5cL7l+6IuEmnBRBqd2RUKc1rp89IYGOIBrM5qoXNAoX5bhe2mHUsfB4ZgoStkkKPP4ltEdjsr1ESLCFGW42DJLNjHPaePNolsmCRXJV3mUNxXqH67HXSMClGvpwHdkkjKcqkvTNb2M4SXR0fEGjjrE0XcFetpCExzGwxk7NN3AWTDyfVonn246fPhwXZBrG7x2er5mLZM3jnK5fQ4vOgZLvSo//zCEB1QaJ2bixSeKlgOuR2+0VHkwyI8mhAtXY2JSw7RTJqNS4/bTB48/buxHGa68VjJLPr1A+nWkZHwiS9Rf9tOI1Jf20Tmu/moDyT/63yonhYlAmKRKneiC5glnwAidIxNCPzEwn6X5xAsspx2VwCHc10fLsBlNhg7c/Vb0t+ijghJAB3k7aA5lEbnODRXGUGC+KkDibuYYk4q6DEESHVsscNRaUe6yQZTIexGT5MGvQ2oVKlicOn1/fEiQQM5IRMjN3SdrV+QVGcRNLONN2MmMOn+8IGFxpexh+gASz7AGSbZ3i+ufpGW/KlvkgDEY7JI47rERQZRkf419B1QsvkGDGVAMScCd3RsKXhtsfZlIZXGzXJpn+fsFMeNIyD2t4JcnkLMFCrJCMejU8kktQ8TC9NUhSeOH770Q8X3oRiSQ4HgdXEnPvNzghJ4UeyWjiKHduQCNIME/xkYRVHPA9AWGi4PnZqucnzAZrJB07olFAL6PHn8tloM2yGZnpQQuqBrSdC98sySnP3qC6Y4WsHtowJTf8xYf1QjfD9ZTu30xx/4vXcUA822l0Er+TMUxXRynsCWgHCw02u73CLO+r7JcREK8pefyPtYC/RzsY7WcnrWlnzYa5OeYZhB9+xs9pcABt6SHhhmgu8mSSs/d8D0claDwSTj8NUyDpkWFAWFUyKYNzAtp0IjD+ikNybNuKDi2o8JqzJ0iU7T7IQOGvSMTBHIkVHYIjTPbWFwGHy3cBahRITCBVcjeUoQB3Pkay5TwSMDpyO9DPTySWw9cFmYyaPV7zF1rf+7Jrwr6CPegDSwgDS0ayCi1+R8xfR57Ak0eCSWPzCFbGCsRrbSQPn2gXsPQZj9f80AHS+i7e5N4KPvTidKeSK3PYwQyRyoBtPnQkMG4/MWji6IvO5YsFmlgaOfi4oe+vW1UBJhFGjC/vZSTYAdc7dw+U0Ct8vlwiSS1WxucvR2dGhFjbg3ubIyGr1aMm1STD7ScbiXgX8hDI/oLH47oivn9SpSwZPNcJLASHI96AQwJy26AAzatFAkf/cSUjTXnAevlCOlZv+Yj7p4mmTwHXzxmp/I2AwaigmQjHIV7Tpz1+B27sxy+rr+WZESv+478qfxMC/uxsFTM9L/tawH4oRBpW0ScRtAjTWvMF5hMF7NvBdEMheO/1LB35XrF9ImhPQHeTHrUxV3l9LWAfBfzREbSPAnYE7KKAfSJoFwXsCNhHAYXR4UNAO7vhp/3HaHhXm6VpT8BvtYCv+Bx473XNl65mIRl/RAHteEaHMPyVCPr3oRB9ImjXDqZV1K+5gLvVX+1gfhCQdSwudDLI7H4u4LdawC4R9DmImNJty7vwGQrRdQT9WyLo4lLR2kSaCNpFAXsCdu1g+ijgj3Yw7w331Q5GltzddwLOfXo+KAE/UUAxwL+XJSGZf8wFZA8OErAbDd8R8O+JoN1oeMdjnn+PrP8eBPzrd+m/S0CW4/95NPxvUgs4+cm1gH6uGPBYnPUyiSlJrheCBLmw+Ji7IKHqGZIquBdIlhEllnLP1/CYeVoYXQsk4IX+H74xJSQGyxVLYx7lPjxqH0nHZHvd4GZlBpUKSMBMpe1l5HIL+MNrMpvMQAImKb6+nIVINDEvYmMRKgnkSYUE5Esk4CpHEpXTF76/c8TnR/MFEjE/6uHmVSG5YHQP4ZTekEjCCUnncfcYzm8PCZWIXwQ8WLHBRPa0bY1J8MyhHJ9p+xgFbccseBuK+oHH587pEImcxFDGbyTgo0IC2nNvByf/apZxNKdRvVO0htO+wfUkERKwLhc+3MmMlNHjgusJD8yHgEnGIMFyGwl4tOkQinSOBOuigMeQns993n4IWFU8np/l3deN9knbz0wlXL8xxe23bBhBM7Hw+LgG17PTthv8M/BIQGdDia6HLBxfoRUm8VtVDcElXwSsdbU17AIJez3S7Ve3QjDi5RQJuGqnYWJffl0iKF5TIvuPBPw9agG10U/+aQ0UvL20QERyxBckwTTLXmDKIykMlrR9yeuWn8AOX3Ru3gtvPx/kfQPzouPtIJSLI7HZ4AKuPkRynPlGpTCpgChDJM+OeX4IOJtth6X/wquKcONqBMSthgx0BGy3SDZ1aKvl0rwMVSJfLQH0C+0wmo+RgF0UcGY5uH+hRgLeWCSYsz9+EfCq0KjdqhowgWvg61fWG8k1KJB8h4lbEJYwCqRxg/v3Jk86ocyUQIPXgPhzNbNJ4SRPMN6uxADPDm0SXbQ3WPtoGHqTg3sk3Hs4BKXVZcZb2UhCvz4L4Jg+rmfpIMkYoUFylVsxDBx+15LD+vDCH0QZSZkqbkrUlGvAONCOq1yVxWTF4O2io0wkEgz9ryig5ptIusUDH08HGQvaY4r7I69mRsYSnj8lKqTSl2dIyuM7eeHtcqqEyyTLUnJoWwt2bbUo+yjgaK4xYL7GNImNxb+HWqzHoB9MJCnH4vm5vYgGoXpQw9C9/LooIF5TkvinEPBnX1OOxC1gPo55xi+CLwKq/goJsjzIMrEW57P3ml3wGooudks2SyTOTLfY0IexJZOTUCVgB0hA7+EiGR1AErrPGxLn5A9qEoeHHPS3PWa8IqENGrzh+UPAa4Dvf2mRgIv7c0CCs4bPr6OmBNUe4/7WTyTgxn2nHwK2e/tIWhLg88V7xMD2jOuJT+sDTPcXAclY4/aPrInBZQgf+jHv6GSrDO8wj0ZjxlfMgU2CIrnCnBA83pU0wM+Y52bgWju+9J/3nU5Om2wHBlKyhFHzUEkDyQVMX+dDWA/xcTXI8Hi2Q1zfUkViZcIZyWzHIyZ4qEhS037j+TkpHAm0B67Hiyxcz+WOBHNvSM7hSNyDmco88Z82EvCoZHuY22OJfkcNWDJc0CjsBX+kA+uABEylZgvWJsWbzI6AIvPeIylfIvGGNX7HDReyA9muWpClXeL5CWorBzOm9cfBCPd/14clTJsVFwbTBx5vVAUcqPl4iIRc/UICsjzz0woWfjUBf3aLpekjWXlS7g3KPgrYt4OhUUBn+5b/PQrYEVA4zp+MnQjWtY8CDlpZKHsCnjIR+ijgYjkafKKA34ZCvCskYZ8IOpssPgTkrpXC9AT8EQXs28H0BKRRQHdlIen+IwGHBb6/PbwP0k8UkA6FWORzJJd4OMR9R9CegB6X3P5tLqB8HLzDnoDRyFp77/FftYDdXED2pXOkJ2CXCNrXAnZDIbpEUD5aMmWfCNq1g/l7R9AuEdQ9XuziOwGXb++TCNp3BO0SQUfyOe3nAva1gB0BpcT6ImCXCPoaTdSybwdjLt4bT+aXY+bfooB/SwT9RsC+Hcxvmwj61zX03yXgSOD+eTT87xEFVNSfTMC1tjAgX+R6Gc1NJFd0QwI2MtHLDRdAazC7RQxLGNLR603xIeDhsdDCjRZnsq5cLy4cmhqJYeVIuq3PBz0BIx6vHtr+BQkYbKdkc90hAYtFnkLDMlMScTKS8Ti8IwFLJNtmM8Tta9bbQl3SxEazQeK07+0WTvzYCDfHIcQGP7skUCFewtg1CjCu22cIhTzC5zlBLQzT5pGQ4RS393ZIIDYlKZxuNb5/FwWcsWEOp6tvkDgmSN46WDhQwwjJdPfaoxHFlxiukxEScHRGch1sZQd1pZrlJgvx/Fw35RpuGsH9XWMkoKUjAfeSRMpk7AEYkoXEK7yGzg0cU8JJlxWc00RnEm6lCoZ2L2OoZls6x/BeXI2heMHjvw9obV72mhmnENe7X0ZI4LmA+zvRUfPnFsm5Uccta7BXaQPXfUMTQRM8HsW7Eri4byeM5CeoxqjNYzhsaKLrSMbns9lzB0eF1mqOryAYTslfoboJ0zDiT7+QgCOB9q74M6KAPzsR1LGDGMhrIJdg7JEo8vGM5GrqAYHtAwnxMpUzKDwS0YtTpyYHQbyC0hg8443LbdETcMIckVwLGUlVVesGFFmXGD9zlZn+Vt4MWOlOYcI9g6RZzddIvIgONYhaJFy5OTzw9tWeMGH0ynQSXg4D0JuxzAS+NUzJxWoYcJNGLH3libdzo6Ulfo8C7gZrBolDyabYGZBCGD7Bequ4HvHU1IS/LnTYbMZquHqPPVU/MGcJlOSIxNptG5twR/MFi8EQCbwVcH+uZL7BgaUSrrMAyWf50wlsJ+YXAfO4EmG20mirCJqY+cyHSFrYiaFv2kjmbYAknE9ucuhzOb4fGZn4UV8NB6FfDYdHcsvePGhsLRHPSoYyqZfNE8g7Vsg6HeD6ZhOOg+lwJjMAe3dG8tTF4xtyEhMcaRTxbHcdP10lDGdjfP/2INQQ8VXALEdnvP3tCOjaJT5/z9xPFNBRCyS9TmsTB2NGg6C5qszauOL7/bprSpT+kFrAnz5rc3twESYLkSZShk6Kt3NIwMm8GIdBaCHprnZ2o3VBY9JHAUM4I5EqdkS8Mb9VybBAokztPZIjHNKOlWcklFMhAQMxeAiEXSEBNaGSQ7i8B/g3zs54TbrvLwLea64AFQwlXO33+Ji9ihU4SFISDBRaO7dGcrqbYFQCF9NR6SES0iTWFwGtUXYGvSI0MXKL2w/NLAEil0i2i4mkPe2DEUxqDq/R52MwI2nYXGCqjvnSm+S7mMQTtwBnFAuhd3vtgER7NwfjEY+ZoBoiCZ+K9QBTmCERyQa396bvA76qRSLfSjw/kXbA75yW4wjMlkjEqYnrNT2RzhHcIRFZb53AXKO1iswJ15PB4QDKdsqH3uGyw++oEAmo1bEUernkCORkWHj+V0hAz9JqgewS2tF0e0YyjiNcn1Kv9zCdL0XijzwktvmYsRCOdiFZzTT52kcB5+FIDINkhft/brRPFBAVsVuSUygKYDEpXnO3xe6X1dfiNSX/tIKFX01A+SdfU10tYJ8I2tUC9u1gfgyF6KKA7mj+ZvqOoD8IuJimVt1HAduUE8KFm9ZtHwXsagG/jYZ/TwZfo+G7djDdXMBviaAdAft2MF0UsGsH0yeC9kMhfiSCdkMhukRQp3htU00dW6E3hBtffh8NPzHEsG8H0xFQvAw44r4v6qcdTFcLuLDntv6dgF0tYDcUYrTq2qVQAj49N+87gjqLp/vpCGo4zTv81hH0Nae1iiXZCt87ghr3XfqJAnZzAW08Qf1cQEldMWFfC9iNhu8I2HcEzWhH0340/I8o4DcC3t9Ivq4jaB8FNCEoPL5WJPJvBPwxF7DrCNoTsBsKMUg34/C37QjK8f8bAnLi6P/saHj/FhpwtjUkX2C1reFY4Raq/R1JODgiWS7hfQt+AkjA8EJr5WYhEnA90sLE5JCAozlx4bJOkYCXIR21PlQC/PUdfxFwkUQZ1OZoGsbtEo6G8ZQyKOINPq4X+HpVQzIW6RHJNVPU1PCU7Q4aa2SSnoBdFPB6nNBEz1mRGrG4wPV5Lz1MVLSpUYz5JZzMMxLp4iMxxQKJV08zM0yEK5IpLfAH6YzELKODiiTactMc7mvFoEMfkIjEzx14XJ9Gmbwj3N7g+Q3kkmYym/MDCTh+KlkfBdxsdSTxNPOiPhG0J+BIk3woEoWU0a3E9YxEWqu4fSMxx3OVNVYVEvDh3JGA5gjPp93cY7jvSzyfy0d7NbSb4kOjlng+gt3ENjSfT6EYJUhAzQLWaOLyKwq4VnB7ociTTxRQjZB0m6GO52/i+STKTSSdsEKC7t0dHt9r3wqGm5c5FPUT15tOVNk4vJkrNPfNtNzYza/rCIrXlMD9KbWA/E/+aZ3NxA04oYLk2HFuQVTacVNtbwqzPGyQIO0hv8C8CpVweRSdto8COnc6N1CH+5Uc4Y23n+fJgAQXFrc3a4sB7XWWGBAaD/TNGN9PD7wJs1qv3CUZsMGwJ+DqpA1SYltWA9p8oyMOaVTNS58IKmaDBF05SKbj1GRhMqjx9tZg8PbXvGdDmEhv3P/UeRRkkx3GoMy3NCrmIMn2SvCCCVsOShhIua6L64UDW90gZGkFX1FANdvievcKrTW8cyw4882AAWXg1iScZiySNVLLsEsEfXihCdH0ga+fvbOapPdQgY26lkgwfyGhnGkgwSQ70yS8UXYkMlRvsOL9gPHfGzwfW/v9BsLvcH3b7ZAlyyrjQRFFJOBj9VT19Fm9wMquSOJ2gutdSs0IpjRRFe4Bknq6d8dgLm64f1/PkMTnioXpg1PKFbfC9z+/T3MIGWYb9gS8bE0GZoMhEq+RhypJGFOESXPF2+HEclPivy8E0muuheuJkxW/7HaVE8cy/4dEAZmffE1NhbUDM0gEAgYZHPsooPlgZMZXGFsm2rKqPIYP8bHXdQilUUBj73OhzzRIwOX7vQXloiER2R2t/bPcEhx9jmQ5LvEzm76aAmZcrjCr5wIJsjSzJ5itLDKeP0GiiKK4h3lZTJjlNEZiZRf8TC32AhLQeiIpHSXA7Rccbel0R+IMD9b9exRwcKNdch1JIj0Bz9ohgQmjIaHW651AHiX+vGznY/yMdQTcz7grqOf9FwFfO+sIzsIdM97htLsSGJg5TOyDXHqH7KET+YzXQE9A7uDMiJ1lF7CXARJzOKVEvSZ3sC9LLvRW2e5I2qzZgb1+CKEPIzw+4UU7eC5UMfQmrXPFs4KEnOQp7p8hSLjSp1HACY+f+S4R9Mog2chKQiKOEySglh9OYEm28IkCWgodZPNgRSZ47fEaMmLHg+ScpOFqF9COqyISUFm8hiQIB0hUdbw+gq6rHOMx5S4l1p4TwXZtlVkOlcev+7cK/ef/n9IO5pcQsJ8L+K0j6HLOln1H0NM+0vuOoE40ux/7jqD8YPAsF95UZPvR8H1H0GNCO3B2UUBKwG+1gBy3ED5zATsCdrWAfRSwrwWMbl8EzJ1q67FIwLBvB/OjFrBPBL1ttKsn3/dI0Hi1+IyG76KAf28Hs4BbXWtChWRqt8KI6dvBBMvDxRtE82HZt4Pxr8FXIuh2n876oRCic0AiVetHrNnROu9rAZ321XwSQU2vfIeL/T6XyZ5o6fdE0OyZLPsooPOycPttJX7awfQE/NERtB8N/60dzHi6u/YdQf+eCCpoIZJalOVYGyzWm3+JAm6ro8eJjRz2iaAdAft2MH8bDf+NgH1H0N+WgML/hoC8zMp/CgF/9lzA5MoYcJ896NAHD4mRqF4K5SyiZLlNZkZpKylE/4+8e+laVFkWhf2DbAgCCk0umYkot4Dk1gMRUfCOiv76k8h71qpvnfGN3anae9Y5Y8zGpFRMVCCfNyIj4ogMrdrrmpzUZQrtlhhNXleqRs7Oy4P7eTGUfzn1JUn4DR3XAuaa87bGtYDXvbzkRgJ+jE0Nt9JdcsVnaMqwPqIQzsWJkUs8Q0kU67yD82tm0vQ4JDLeA/lnLWDW3tj+3+Z9ywg3xShdNez5erRJoBEVRrjb0IShMJsjHA4vRqil9dbICxjh2FR3iUYCmtJuB1cZsf1pEx0TE21cqKNhrd/2qbXEk9UNdKd+ica1gI+4qeBEE5PLLhs2nqxs8h8Cfvoek/TZBNA4BeLSUGHjIStGvMfRYgT0vFoh/OucwO0es21ma4W81E0Od1QNffo2jLj7expA5ypLmirdOyLH44t9/u+hLyGt2OvFNSNg+2zZeN8G+36qTCzgkVxNlF+Zx0nuly2060OM0su01wgfoBy6wmJkvn8YwZ3uXMMdEkZIl7D3f5r2kM+7XTbpQ/xz5WDYOSWKv2u6+sf7Av7mtYDvxTQfE0GDeMOI840CqlxvcHRuDRUsKfsOyL0xmgTX2x6J79MVvHaoMPklYHY7nMEsbhMKdc4II9495YeAoqy2WG+KD9jijDTULz0erc8DQZSKEZDdlEskvobE00m15KLjqhpIZzsQDVHAoLUrNj02CjZdpBs2HU3xQ0FZYxsQDAT0jxc2PZ6glwG0O2tN1G8ZITc0YaTSjEnjW8quxu3+VQENgmVDScMIaIdPBZZ6xEilL6sM9f50Ap6P1CZhtwQHw8kUwe6u7PgTmREQNY0/RgGDbjHt0HXqI6DzLRuP6TCS5d5OB/CGvnv3UAU8KwVGPuGkNtFlz45HltciLG1Bp1HcvCwcppUEejqXm8CpGAEnF+E1EjAm5F8EHKKAoXT7VhxtNNg2ESNiHT9LVG4+jNj4oKE4NaY1Kvp8C+nivG+SRc++n+ne40EVFqiJhGVlIWNvLADtA7kB0kxL5FZ3BOHpgpuE1s/LH5uuisr8t/Wv/dsqgoJTuOBUGwn5k5nbI+3DCOj1sk7jLwFNt+h8BQKdJqXNJlXwrEqw5xuJg213x0MV2A240z3bpsRzUI6EB7j+lRFuU3uMQBwjoAkN4uLP2+UROVZzwFXLfoPfKGB7NRl5yJVw8SR9REhubQyhLzEC3XeTcuh7dwDUp4yAetNdUHd7fsBYiYyAnMZImm2mEmi8O+FAkBl5ns+i+EkEbVxPQsn6FUMoqmz/30TQajokg1tDiqY3e9TolpsPQI0mc/7J9CJk1YcGjNTRKDWfjIBXV8aQ8k+RC0+UvX5m3t4/BPQ69n5F6AlANEbAAMtPdk1IhiYRYcquOYRsNaQtDntYF8dpE94eQyOYMtz/EBDWk36MAjr2UAXY2jCyCtyaEbwsxAbyoYmEvw+fYOrTBYUwmETIOw+JndmdPZ9mjJBPc3aCgNs3iMoHRsBvFBDZvN4kznGisWui978J2IaPEj0tbwFuIiKauPXjz/1ZRVRk/m9ZCyj/5nPq32sBPZpu8Q8BLZf/qQi6W9kIzPTK/UQBvwSchzEj2JeAEja9cS3gGAU0dmY4NoWwOdFVxiggL23njaumSmTodrX9WQsI1j0bCSj7nEbHcjDnx2c7JoL+0hRiEV14OiaCfgn4S0XQMQr4/09A/j60bjftoU/fQMDvWsCxKcS/o4CL2PxwIwG/UcCJeJhzY0XQrf85jK3hRwJ+y8Foi4IRjnbqTxRQanKOs/dHRq4vARf8VuDGKOCYCDr0BXT8wOlHAn77Ao6JoJpxKn7KwXwTQc+lmf+0hv/2BfxWBB2jgGHmRGMU8LsWcGwKYe6Kmz9fwqQZ+wJ+m0KIVj7/IWC3Ff4/UcA6E47+wprN/8EVQef/MwScs4vA30LA390X0Nr6BHZOhZv0uN9j4gaMIBetIKjY6e+WdIRWUETACLIV+pp4FSPNY/c0uMI/+BqRKtmDi2My8qnO0DpdRRGc3AnbXuwYUa6dyAhWV1aT2mLdEltWG0asp9UUSKwz0t+H1u7b55LLt6JWkkWbNlDXE0bAg8HItcKvDVyUD3v/GcceNyW7hkdvYpolASPUTLvncLyu2fv1DfRkTu893JqbyW48i7dDJkTeQbcq2cRb9Pqe2GebEdN0GMGu9/eF5GvZhbZiJ0Tq6YyQ59PwOD5bbCIqMQKW9L4bCZiyN+6Jry+3sFs8B2LNNExuSzUcOiUhLneffUem7rCWsFkO5VeMvTMS8DThGaHXj14hts4I2Q5NLLKNy0gabWnACDxdsvGK7PN+L+USdsWeEW+3Z+NnD2Zw9I+kSZdLkIhyQQXUS5UdX3TVa6JI5QzOZz1vitICTPqWPd6tN+z5H6yXxJu/WjjrNhuPAYyUKGb8uHYeI3hm9X+uHMycF/7r1vD/lxKQ7LwCTMlQOH/fqBquY5ODtTNbcvSoMUJgMb2AFz+WTXx8bHmG9/UVtERQUfK43zs0+QgXwPPL0Jr8tGuxgFUTCuPMCHjZaA5++94HvFtiUyp4foQja2dDuS7Yqbefb0uUTtYcWJejh5LJdqdh+UhL2JwyRq6T6jtDMV0F3G284OAaMwJqyWsFpSPNUYiGCEsSs3touHcNbiTgOTh8QN+3jICrDCKsgzyH0LM8Si8b/4eAFrEnlN3wGNEMWcTA5pM6iuea2uPpYirDUtLNJnpzjEjRQt1BsHMmCGb2tEd372UD9VZsPEvECDjzkQ3Z/sa2daxhzGns/4zJzkB0KlctSnlVhbjbsh/zxGGfj+rchkRQNkWCbeFreLFMejAutsp4UKkYW4kngvMI2Of5aCtA6fK8AnozNC6eioyA4d3gwQKPbdex16LQdt9QLIpTEzf+o0f58Hlqp95qokyYYrS/3OYjAcP9xitR37Fr6MZdWFyM7k/pj01X57zE/5eJoP+MKOCvYcDfck7xFSPgMpcZ7jYqI5zyCRtYfwqTizWbESYmwtOfRuoSUTFg24eNt4X1vpg04SKTLWSG03JcCwj927fwx2a/oc39yghn314t49NpB+Zrt25ovZl26HR9ESi1p4xGAiZqcQaXKg4XlfyQCPlII4iaTKShmlUaUpXnBVYTbtYEzpMRRy05DcKBgP4jLHmU4JcJZStpXKJzjGT3bF2CFg8EtI7sHKnbMwcl77mUPgKGvceJ7c8mrsgF+Yr9Bq/JdAJW3quUPlt2Dt/PB/b4eYEpnXqMgKFoJxAattiEzWTrIL/zNSiGcjB+Pi0HAqYE/M3QRMJBrwv+RgGRJ6lNFLlbjHYb4QbOe2pwtJDZNWNqmwdQpSvD3bJk71+5jICkHwh45djxL/ZGA46Xs/e7fNjxVETVIFlepk1go0mGHPpswHTkyVD+Ztuhva1PIK3LS5NkH+cnCmgZW5OLDlNXQ8QtfggYyHdGwLKopqCejxa7xt0n/B88pxZ/TWv4390U4oynsS/eeKXxeMnF41rAz2U748aKoDNHNMBzBR6N5WC+FUHn0r5HvxDwhbw5tfMJI85u51F/9rgzcshppY3lYPrqMufG1vDbSbXzxVSTm7EpxJeAvT3XGtg7ysUIybQeo4Dee72tx7WAsvnmG+/qlq1hrae3n7WA30TQLFjEvnARpZ+mEF50qvz5fFgLqK8dyShstr/FrRTpmAj6JeAvFUG/UUBBxB9GUqOLxihgT5vFT0VQG5Lj2BTCO8dVZJDXyxrLwYxRwAN/2/kLueHpSEDzXEX+Z1GLP00hvlHAyX4lNm5IFf4XAv6SCCrOY5Eby8E822QztoYf1wIeomrvv8MjI+E3EbS4edmvFUHN/e3hS6E65X5pDf+Rmjn3y1rAbzkYe84zAi769dHnro8F+udGAf91gv33EnAhDPULf89l4E8TUP3dFUE9m8DNeuOmMKp9SaTILuFkToZEx4MB5H5+1bA9PEiTTT1GOOfApUPiKEJZpe8w4Te2D7V/Z4+/AFpyei9jOCYr0hS6oDvkpDOC3RbmipHvAxcyU+0bNK26ptm57Uvi3BCF1vVWNC2vjJAPl7vCcw+MODeeEbCv6AaOJ4vQNPC1mohBeoIjDGsB7+fAIivH3sIt3xEuy8O9RpQbaHDdfRghdWDEe0zoHq7SYtWk/o6Ry8i5HRzWMiMZlxs12SyRB10Zrbn0LtQXYu+WJzgf+BXNRFRLBO/tPdyTt9mkOx148tBpAycuY+RMDc0ivHSmsMsQm1d7PCP07tlk8JBtRjBBYqRbTtQEbjxl29fHWyMxZmTdm5i9//vJ9rd+NAF023rZsNllqJFoxT7/K5mbKNVn+oXQl5zDTl0RrlglbDyzXbqBVhsqlka70CH9bIWgOd8qVPBs9kuW7VABVRj6Ks55XSH87H6Hfcux7/Nx1hTSKgMBLwIj7rOCP0fAhTCb/y2JoPxvJqB2FwrQcsIIuLruInybDk0Y3I3f0O4+dVBe2ldQwWLbn6H5sVjdrmx6eWDkqni5Q4v0eWWEcydNoIZajb1yE/8QMN69AS/YRA7saxahqMtqjPvTLofwOVUR3b4mNfqUpzlofZBwtDu9Slzq6gw2R4WRq8nZ9O9xowYkQxTQX5wYAZ/RKwb2gjmFw85t0dRZbqA8ZyZHQ8GL0DoeStV/CXiP9y22PtoesviUITpPGbFeq7UC6l2ZNHConj3iXpsQokOKuES+9x1OFFkH3105NKodr0NGsJMhzHo2HjnzeHRuGzb+02zRgL3zMmQg9htPxcdQfXC+B9y5jNB2kZqUyjwj5KOVl5B81jaKN5IW4ZP8kcA+FQry86FC6ZeAXpOrNJKEHcZyaDIilvYEBXt+CmwCQ3Og3QXTRD09W7SdLWaw3MUGTT7zZ42uk9CEEBd3LqFXNv2MxYIHdOqBJrXO+MGR9YJNl3fs++gnjJC6e7YgbzOfS9616uA/d06Js9/VxvpPE1D/zdPV+Pn0QOu2Eg3yz5NHtpAwghwKv4mNyMWIM59vX/Aqn4sv5tZCd/1UgdMKRkPNGyOgNTdKdrk7zFGQOZqDs3kKsB0SQUMU1T2OZp8aPMARiveXXYefiRpD/hmSk3OYaOgxnz4YWe4JjeKTJ6GtlvaQLCQR+QIMVWed8ANqJM240BS6DmXRzoPKagTkq9OOEZD3M0jMPUEjAS/BogJT2YtNcGz2GNfrqBoKt6Rc4mkTGCuCfqOAcF1OMUIgOpAEC4NGasR+82g5ZVcC9bxuku1wvAnIPGzzl8iB9V01eZJ9qOJ0aCrhs/H3gpoCVXpGrAfsNWxU7PNZ9kdGyPTIXi9Lpwno1mnV0OlblfA3EZTYd6kJGUl5VAbVAYx9Ijd++mHXDF0RWljdhrWK2Zrtf937AWRiZDRJHjxqFDheA94kU7m4Td0eHS/PGEIrfVK6vg19F+XpHtZLg50z/bCWsToPFVhfZ/Z5WuqjRafZcI26IEBJXnnlHyPgQpgL/2Ui6P+lBPyWg/muBbST3LWM9ebACGi+hB8CfqOApNvNfiqCSnSx9pV90Dcury56w+uqnyig09QPzXir02wkoFtkT2sk4DstZM7uFScbCfjRD/+7Iqi+SMCfc0ud+rrbdcb9lJz8zxzmyM1vj9rYWp+fvoAjAdWo6H5tCiGGjFgcWs7pz1pA5bT7KQdTricWm716F5+f6/Of1vDfphBjIig3VMzczsPUf7s2h9h/bHzfphBy3MjIWSQuGCo8z+NaQA+FUzAOcF+NfQHHcjAe8Wr/k+/Z1ai8MGJ9K4J+FuycHhNB3XuR+0J6kBo7yztlbArBG3uOjhVB/5OA30TQLwHHvoBxedv7k8WDbVtVV45RQAWddBRwltMaZm8IvuwKahN8E0G/fQHfyXzB/edaQNtLGCG/BJx2yaL55zaFkP9nCCiLyuwvaQqh/u588OZlm3BYBbjJbuYHk1qQS3jumqEpg95E5EqWBwjthJHstNVacm/FFK7FFtFCLX1MPHZzgvbIyJeioZU7CZsUHjuJcHk+CYBAb+/gcqttVFRLRjr3wSR41HmHS6MJI93URRE8U96mxerM9r9bs8e71YURR7ppPJnd7iVcEiC0eHd9TQ7W/QldN8c0t923RC7dsoWOemx8c/1dEk7pYrhsFmw7JgeH1J+GgTGJ2P5R1/+sBey4BSORvaUXUr0oQGMlHk2rDHoCn1cPj9XGpjkVap7Yt1cDTY9MLl1Bz5OMvjp4RAPp8ri2SJaz6XNzlDFKt1dGznf/yuGsfxjZMu4DJJyjFI4rgZFM8vYWOQ7T9ed5yd6/PgUaSYBNl2vrsOSytDN6YnVpCTuxZuO/1mFGjBUtGKF5tr/lRZMYIc8buGmu2WSqSB1y6WcONIekbjK86TF5RYzsdV0tUSruDzzRd6IIe10iNPs8QSGnWXOF1hKsJvP13vljBJQlfvG3RAF/NwFvj0XBgHefIF/a7ngcugkHyH8UTRzGHiDkiDcwfaOgkS4wEurX0w1W6cPiKLrfexT7xRWY5ifUX14NDR+f3AMiYiso5N4HBRt0ykgU6TtEz4t3hLNKfkJ05lSaFCdGuOva1yDw/bqJxLBnE8WpFEOqVhMa7i5Q4uv1bENcGTKCUK40tDCXZ0gKdY7g5mwvCG85Dqpj5NKY96oMEc1jRFpYEw6SHEV4b8xWEF21PR0JKCTmBJzZk43XRC+M32/2NptCXjLiBp8IT+6pBXRJoyby2meH7kV5ABoOiaPReiqhNPSfUAns1uvjipHKufo8VBkvUzZ6hPEzNzjQRNmlUaKy6T+1Nuy00e9Rk6B9cMGLhJHXej6VxidsF/iJPm/Qj1P2eazNl4WHJWSwjD/s+JfdE5Cenj9AV2TF0XlV8WiVJgJYgou5qDOmF/TePDcQB33P0dt6wm71NiOiVrYbGpOSfX/HmyEzUpYy51/n0xqdItsD324LRJOL3/0xAsqSIPwlFUF/exTwZAo+qLOpRMFXXzU+OIyA9muzaZKiHcqnpAnHplP7TRPx+tAb0xkqaL7RCiWWs4GRgIbTzGnATXUeyzN6h2JyZUR6JcYFuyuhhqXl7ppYWO0trOzoA0LOk5tw5Q2t2p8LEfSnUXPJKlZ5jNUohmwiihQuD1/CINkGZMNawPBaOz26EPkAeRyx7QtxFHS8qxyEku3QyN1sGckmHzY+e1jrd5yxc1oCdw3bcLVvksdnaMGymF7AsN7seEvZY8dzP7ewtTZmQ6+XA8aejjQoDJfSmKsY4UKv3kG4eItcWDPMIX9jHyGkB0bMq8vG/zlueAj23kCsNFTwY8EIyPBsM6K5boQ4F7mQdxXlIrsNIvwtB2ORyRyF5czlUWYzAloKI2BI3lONTao/R0beucgFS4Ptv+buD9hudhYj6WfSoX0+PYLdXw0umcVbHrVNwR6HFY+iImckDv3pAbwVt2ni95D4uos/J1CFh4gCTXRrxO5fK0gXyoYmirSDP3hOSeLfQsDf3Wjlmwj6PhoT9EsU8B0TiY4ENLYUgbtcCr/2Bfxk0zc39gX8ElA05xJ1m+bhGB6s8zER1IXFNPpJBHUXCucGmO3P6g+NP19JChoJ2DXr0OdIYaDw8yx7o6hO1x8CkvujM5Z7s/hJBHWujECVGT4ZcYwejRVBT7gqfDEP59wYBfw3AR3z7joGm9U9fXG2XdCRgN9yMN8o4FgRVIuG1uuzjBFz3XatMSNrRkqxVX6igNPrrfOF8jOjtpN5mTGbieuxIqhNBEa4o2+2YxTQVW9K+5MIqpzY+L9RwDU6sPHR6byxj+2EfT6u8fFnC4lrxijgL00hrmT70xp+XAv4TQRdzISjP9kjRsp63kVjU4ipQjVuXAu4dNay318cjf5CwHm8ZZ/3tynENxH0GwVkZHUYIYv1yX8pkcx5ivf6zyq7/wwC/usU+e8loDKX/+vLwD+EgL+7KYS7pCYjT4sZ4dBBIQuZEaS7z00uL4L2QlR/10JFzSXKWq5viXhcpnC3thhlm/6FydlVAzi+CWly887ItphwOdwhYwQ8XxnJ2OnDCMh/XJQqG0YYPRGncMlV4PKq1DqC8CaFLr+6TZrG0JHikk6gnfaMQEsXhiV+4haacGgKkatDuRddXjASeZhmq+gjkSfPpo+7gziQiPmQMIA9Ya992OvFKpSItkc3OL/BbfIWMdLxjzsbj5Mxgr3QUSNuxAh26oqwycijl8jC6FXo9Nbl0k9TS2Qzu5/hKqUml+V39voNeUlwLX02sHXE7pFqvszg/OIwLYT0EBEa+jmcsiFqeBY4IFfdzmGPxSXKg82bSfbc5NBZNnt/Y7KPiMdxITynnIUyYcVJpPZQCa3js/GndVOSdMMIvGum7Pi8GRuPZXEb2K99Nh5Z5GtCtqsI6s/uwOWzM3ODpqRnuJwkCxXqgyoE7RwLdm4/NNVY6RqpvPsVjuVqRTNzWcMfI6Cy+H3Ftv94RdDfTEC/vG1gNV0qXMATaPGSHnhGGbWhdOd7EcqIfQezrBuU8DEj0ZeAZC4ENL4cbB6ZlXGF9byfNBDZUYSTRxSw6Zmv0EA5xTXmtIQHdtM6Umq6XIbPFr8GcD5qEz2lLfuZH84WZM7ixCW8yYh0ekpTyIe+fsDLbx5fc7qBQCQy9d1oilHgggZ+UrDp8cl4dEieAZt4fk4JF7/O0xKR5CCAlp0nnP+6kxZ7zuMENJmdm7iaMAKml3ACZjhj+291NcKzOxsPPSdOQ8Vt1OPTpAkh3W+qJuE6drxP77iGWC8ZGZ2Fx6MFH63GtYAwjRipuGdXQK5v5AbWt+PQzsLjwQr1FMWHp69hLrOfsBHWOy7Jl7TDjR8uwJiUUxS+82Ft4ubQgzetVBq9Nr6FD8ZzPhIQ1tNphCL/ksHW34Y0gqG8zXReCUBW7ooR05h26MZPeyg3LwHFludpKNRvM2DjbLhovRz6EiqmzL5fXeZC8+3ViMk6h6QuGhSZntb+semqspiJv+tPlX9bRdCwm/qwnm0ZiVaSBvihFUewNNI28fL4cNAKnpI/YU5vYkN9SIjwnx2s+4SihFY2oHa53gJjDCPNAeEMCykfQpGuhvIpWlziq80IiAL+1ESqxc6p5w3bkH0MBQV1/cCoxXcM+fFx5mhU6hHegqtB8BTEBlYbPcP7QI2AGqqAgsVh6DsYoilQlRMozJCrIZRoCSQX9huOnhzbjptTPUYB/dlnluET3t4g3g6Jkl8CWg/zAuZVlRA8dp6CllnGzplbZHNRnuIeT3VkA5WjikbKUOF0Xb/ZeN8Re75w3UaopS2GDWA2vqfNiNzNLxXkDiNg2EOc4VtZ7MDp5KRJdt2kZVRWL5CpkxrF/m547XzaADlFi2Yk4DcKaL3Z9DHYBE+MCuF0GgkYLg+MgNtVHUPxCAKOHtupheqlwL6fWFxydPdk38cp2+lwqss5R7N6aLLRCA2YsdY2dHlmxztbm+eRgH4K7Bqm2ssINua+bRL33v85AioLUfpbEkF/d1OILwG/TSHsZscI9Y0C9pvd4qc1vL9lv3nH8aVfCShFNw6NBDzijz82hbCz1bY1Ct2rRwI6E7XiRwJOo9eUs/mwVIzVwzyPiaAjAY+HU+ALsxdCIe3Z469q8fQ5blgLuHK2ktHsherXtYCbhfkZo4DOVJUvBnc2dr6yGUj5bQqht7fan9tDX0ClY4Rc7BZzRiSqcL80hZBING3cW1o6RuIKtS+5zxmyreVEM1wSFr70OE7RWA7m3nizn0TQhfCMjOeZc35awz8mLwlNi9NtjAI6q07px0RQznwsmrEvoFSapf/2OJm696FJxFGevv3pDHGca2Bf+ZWAs9PkJxH0S0DHysvM6F6fuz8PpDkao4D9zGSP66ZOx4qgS6+Y+q/zRuOCbyLodmu0vnJcTOmYCPrvtYBeKzmZAR/h7PNrbYq83V79RxLw3+Uj/lsJKHHyQvxb1gL+7iigFS0ZAc2GEbA7IYXoa0aO9rlbNvn5nFjE/sgniLrnkisOcX8h67OawrWasXlYJ/mYVNOGwnNWkibD1huTZHLfwsNXCFeIXXAhUyrvGMFsHxW6EmBS5GBDI+CYS5euppDHy9/A9VQBys67nifBWlnB/dGZND1d9ow08YaR7a4zYm51RkC97iy4XztM04nDW0SM73NoyW1Jc1NCmHDcCsMjdhmhnhrqiY7QC047dpMpnjNG1I2e1nDmr4xE2UkoSRndY7jOjBSlabi3yBspATz5Hrgsooxc1cvv4LHNGIl3Mza+2fliwqV9s/HYlWYRObFLeMzPmOZwZu+PkZpD80yGtX33qGVP22zgJGkWzay7XpLsusyhvT6GtXncXiIX/GIEnbwsLl24M4cglW6hK59s/GXF8wQbds2+D4sRvJwyomKdfT+d17LjDV6mRnJ9tYVr1B9Rvhd6TKbW7gNnj6wYidExIr5vbeG+uBBapGmgEWOW3uH+Etc0j1dM6n/o1srOKeW3VS/8wwTU8W8+p+RL8UPAsI32NV6/Kx7cIL01NPxUGTKI2IF7Xd9oUt9VBwvy8wYrty5pIk82PApxeBvLwYRve4nxVuCnkJU3BYGZnCV8UDwO1EVy52LpIGjYVbIbpIqpsu2hzfV6JUYAF/XRxHuHEUkNtzFsF5MJ8tnUnMftLeXBd/cyCpdPD6Ook3aQN/W8CRtpwkhq8RL4cN1TKvdeiebT0w8Bg+Satvi1MAmE4eJJE41nhApftwkYt9Wk8V+NX+P5xREhFm5BEzVuWmJ1ku5gc7VaGmc8I9ZMjy9Q7RJGsmM3lZCNrOsYBYS3/rygFXUJbCYam24uojQbCUjcao/ocljHpYd9CGxKeUaJcEsyLIM5B2RLKkdnS0bAfe99hmqOKo0XmH2+hyCUYXl6suPPtGeJnp8jguyhbCl9amqJd5ohgpewfUS6Me2RKSIdznUko9jr2XQ35U0B1I9xRzGnVyXSHEEB7BPGA9eoWoSi5saIXd24ZP3ZS39quipxyrDe8a8g4G+PAhZvA8YoYBC89xFenooW0HrdNfEqcWEk4Oz9Ydsa9jrEL6cV6OphRyMv3gASOXML5NjMabiIl4Av2USHnL8yIrWepOHgYuxhxZcPLtIPCeBWwy+odF6hIwFfTzGA8Hp50XjyYSBUr3rGfkMJI2SlNxdcrzYv2EgTAYVbxxnqlvI1bPihz93ttNWQNyMqhHA7ICqvGdl2/roBt1VFzp/Z6QVfDh8bIlvqEXXaR4Sm1+cVljcsoeDe+oCviTKBTbkIGio+ly0O63MOYC9bLgqTrYNwP7uP5WCC08bNkPmqL2MUENj9GNDCf6/Bf93ZePc3scY6PuwAnTZ7mjych4IKpfOgMO/nJnIWSY23x2cDuFizc5RN8yVEZ1UDtkjZb56uPAtxfXJh48tEDszGtZCZxMN6ynzLJZbBzulDaR7B5jS/Gf5soiG+axy4zKiK0mDJSPoJGAGXwalrEm5oBT8ScOOJNJgu3BbtVpsL+Lvpg8bb277/g+eUMP8vs1X+IQT83VHA71rAsTX8qWaE+kYBX4AUah95pzOs2Q4D8umisT/xnTfek5Ptv+oX3zhX/yaNawG/FUHdzN8qxna1aMfW8E4e7Cz0TQSd16mGAmG7dYwgXD9GAo5NIdLSoP7ihDG7r0VuZLyWheDPOU9qnNDzHEM6FPufiqC7zqkNEBPp10TQ99xs/IlFJz9NIf5NQK97TC3jcVFVIMZk2jhGrjljFHBMBDU4Ria5ZiTq6VRAtjhE7ZbHpPTlWahS+BKQCIi9figHM64FdE47H9T+yCFv6e8Y4Wbmy+eOJ0bUbf+wxigg53EKGgloToTGl+MnG58+dfsxEbR/szv8/9EX8BsF/BLw2xTCM7IyMirjxPnT/sJI+a0IarjPjS8ujnrjJ13ZGshRNbBrQW9GAn6jgLOwV5vg3+VgvhVBx0RQ3REu/hRragOO4v9no5V/BgH/9dh/LwFn3Py33Vr/eDmY3xyxGO6N0JoWZmQ4Hy0SWkPUycCMJNMgzUik+GcItxXbPjB7kOuQ2HiZZSZKLedlkfRoMxKSnjTsn/cRmeXpAa5YYgT0X4FCytNQgfPYDU0LOPb4aankcG3iDZdNH3rEHpdrdvfOQy6nwMhni1YC7YFnBMqUNxCBXx6gaQ5s//Ohr+D2qqVwDyaYFpbI5JkwRsED1RYtuhKXZPfIA/Z+V/Z6bct3pNPSGXQRDpv8tuqVMQq4u3wIzZEoluT82ORwe0qbJpPf74z0b+sIt4BEKH21jIBzKr7hRLShIigGiazOQ6LpyiBNofZgkX622cMxmTOSvkNOGhNBj5eN1eSvJtHIzH8xwk4uqybfLfSO8Hc7h26zG8Kb+NOR5dIOoev7NSr6yakjJ2Rv4fDKzCaLz0JGtge5hVvuWyhHk1oh1sovYT/tLZRNlTOQpNaP0EnvM8rypLfIc+nocMjONiqaSuDJGjns+Nkb0Xx2eWuEA/kBt/fbpsWC6+s/RsAZp3B/S2v43x2xaDShBC+dTaiv6MYFe7uChzUffmiyxdMaxaL9BCSnH0TN1OdxcgjvsJ6iFsU1b0touzjcwLUpI9cSpA576y2bbq5DNh29rHMeb25PHnRafGhMFheM9fmbAHwcDSWqxghn29wRquDM0yhPzQxn9NpBioxJEx4nbHo3i+rsJwp4vD7Z9I39MKAIBDY95uiWR+S1B9i48oWj6+vQ1GI5NFF421ME9zrXMHeqWgicZsb2P/Qp/BJwtRoqhrbFS8KJcUyhOrUpokMHPdxJ9xfk3PtGafH0esTu3ksorhNG3H5o5b4QXBOi9i3ToHtOL+g4fe+h4o9suon5ywVvZ9UMrI67oEie7yI8n69UyPjoSemxvES4vXzm4KiSgRIj9jHOq/WbTeIPakONue9gJVxPQX+k7PjPBjue+Wu1A//Cps+JrgHG9+VUAvVl5TS6nCseHQ3OhvamqTRtD4zA+y4U2FTg/WmonFUX1BBhOkYBg9vSuyAulDBA7nOI9ovmjyWCSjOem/+XiaD/kIqgv/vPKv7dA3CTWmqCc2u0WMHFEcg9n1Eq7R4Z0q8f2Z/d3BlK3P5V428U0K37U0PRcROhKw0rWJ/RvIH9boUxCfIK8nAlNqHeFHiMAjonynPxIpcyfJ3pa4g3w58pVMN1UOk1LRSCIXDRQxZaHHWPN2zRjBHOjc0aU9wlkG4rAfnaTJFQ4+wN2G4LgcLuzogU7x4JBMXjRiOaPxzUth9GpKpihDLkq4Wf8HwAJI5I6VZmpP1shCuDrcDI60zUFi8qt4Rt16UcO0lWLZ4FzQ2yxfWOkuWJPf+yPTmQm4KE/CnPSJVyDLp+6DMC0qsbIaQ8rpAJA3mFs6XgaZ/UQF7rK0qOThWhrbxXAbz9q6GArXYk4FIPtCa+7BgRwxUjoHUKFeRnl8pBlSzcQatECYVHjn0+c3l1gHAlHBu6nrxa/LkKZzCX55yLZvUTo9n8nMLN0XUuvZ3Y+BT50wCBln3ep7lbo4dWXccoYLjdPC7okGMCuWAKTdKIHP8Hz6nZ4m+pCPq71wJeyCf5WQvYHx+XkYDTrJqikYDfKOC6SBgJvwT89gUUOo6RKeUYAb+JoF8COq7klUZEvcdIQBfhXTkSkF/eNS6QuUdnoMez/7UpBJhG6k/PMUFwSbcX47lbTH8qgga91xqSHR79Bf/83+Vgtoo5GRNBxyjgkk6vvtDIKjtH7Edp8PztMFYEdeOXVxvHq0oAD7H4MLTAQa9K+GkNbwey4xh7tHj8EHD+cpWRgJ+aaij8JoKq4YvhdGgKYe/mFSNhtgl+rQhK9LXoz1/sjuFOoklriGlCfTmSp3SsCBrvDnf/g94q+1fBi37KwVw/PB2bQnwrgs7PR0beb1OIf0cBx0RQwRHmvuieFOq9EDv+b1OIV1QZdKwIisINBuKCQYO3WsJIQHG91DjYvTrnl0TQkYDKxWTjOR+0Bqby6z8brfwzCPiv+9J/LwGFmTT/awj4m8vBqBky4YgQ5nJvl2RkPVS8PFcRI8lrlzmkj183AIjZtiRoPanv9xQON7Sk6W3DCHi8yCU8TikjjZu/LySS0Rm6zGIE5OwwIn6/rKETAorS2XF/IbdaOkNzk2qa9cVeIRNleYbrq4mbbLF/R0RQ2wYOS8dsikeiM/I19AQ7acn2b+wZAfsyOsNDPeMmNelJIoVeD1E0d0WL3cTUyF5g07tjsjJp6q2OHTEPnAx3S4pRvkkDTJLDnZFzQhmJMs5yyAHEHdw6f9dk7JLVE/+gLeBJ27RJ+QMj4I07i9BcJJMrtkNrdTtuj9DkNSNpOZRBpLP0DM/eZOOp5fZCTkXDSBk9V1ya75dAuOWmgYcV2Ci/7T4a0TY7RsAlJlx6L7iOFKd7CE9zbXP5fpZeSCG/ttDAxuTyepW2RApf16H4zYrmeaKzmc2CEfA0KVeoKFMJk/393UEtn64ou8m1RfYTPoSDETtN6gXLjqTblQnnJCI0XXe6RjaL9AVncelwaSwy0v+pW6swk/m/ZC2gjn7zn1W+BFwq0rD2zKE81tIbDybuF4i6OiODKoovIAcyb6JSrntsB4cOTOl+R/R1ZwScnY37mAjqz9RbhsNuzsFG5ZUm7F42j4vbeqiVGUo0Ea0Vj8/pJAHfxBqNm82jR+vVTobc9RZctCyzCAeLCkH00dl0NlGsCL/tuQ4w6RgBvY/HpqeJTqHqhrbV+WYiIXVPjhC+4E2T18cbyqUICnjKbYp8+bCo8W6z0+AYCTJHox0j4IQzpuDOj5MGRAIOPq8CHtg+S46qpgxYmUcalDLX02RPGAH54+kMm92ekczcvjQMx1UOPneQGz8snmwi4lQaJMczI+B2fVVwHRQzsA+vF6Wa57f4BqsCQu42a+J4ubCwyJ0WsH7IhKP7aofx7RB+wLpStUmEmwo4nTY6JNNs0gT3SdWiFSUK+Fv/ztFdr7PnFwsRjFe9b6LN/Kkgz+QiYDN8vUkBeTy6R5UIuKdzBuSo6tmkWVQhGqKAYE6fLZoH7IyNnjOZ0s07/nMEFGbK4m9ZC/i7y8HI7zAAFDAC+gufKpg/MAI6eTbh6HT/aBEcvImvaMqEi9cv7YLtubEDjf2caLx62hHKtkUF+IPZb1zmFxJ+Th8yZPcrI9i8ViKcs93AKqrkJnbUIhr+jLEF34Ypgk/xAHRt7hPIP48poqf20mLxWawhKxkBw0Ujlfh4cw0I2LSNhuajlJAX5ymknCE0wWnByPeKZg+gO8Rx0TpgZHP7ofFLrLLXK7Nbj9+fjQl7bT1txiigjpMbrK+UEXA52Sn4c9xOICL9lksqYdPhdUEVgEP0bqg73TpIei1eUJ1FiUKvbDMk+u9yJGAYTrY1ciYHB+KHJXLBVGfXFOi9PVih13PxuWTnpB2z56cSFZvYr9b1mAhq9yVBNHQ8DUXNEAWcfRgB69MzQ2psvsGmA1G5zTZCqlwYkPbFo4neL60fCai+0YHSbjUFdNzae2ikesjeuW959CG3I6zdhdJE0xu7Zvlvds1zZx+RhvLEvaC1Fl0giBZqk91U4Y+VWJIEgZf/FgL+7qYQ1tP7IaArXh69UdIbIxnSGZlqWnZGWSECuttNOc89lHgk4MsFkfuFgPPPh/3a3anHG08l4UcCevpS7dAt/2x9OdP0JqiWnmOE91AYy8GMBFxpxsZXZg8T+c62Yo83Zx1czp8jt5FeGnKiz+MnCvgl4EwVddAHAo5RwNg8PH0ujLRmJKDePX8IaOP+qRi792sNa7NjBP1c6x8CjlHAecWIlVuV4Mu8LyK746rasLdV7U8OVEdjFFDaiCsg30TQmPfACNg0dSwHM0YB5wJVYf1dC7idM0J+E0FnoaFyINhDORu94nzRDxm5XpeqN+J88fInZcRz41rAbxRwbArxTQSdKadyJKBLJCUydhy7b62i3RS5n3vXGR6dFj43vyL0Q8A0Zbfb/sy21/XQRzBeH/1ZuzXQSMDHNGl+1gL6ilMal0fx8vlnprNrKPb/s3nRP4OA/zqH/nsJKIri4m8hoP6bCbi43024K0fMFTIVI+LBmRHkjBlJLq+VRt5bvwP/iW2ayZ0mkaWaZtBUa4sreN63yKrmGmg8mZFoutcVEs/OD2g+jDhFdDx0JLTVGprHMUaZ5IUaec55HoY/0DeZ67PHcSv30N4eGSr8k34h65x/wVO8MwJehL1Emju9wZXZsElzmRFw6WUi1JaHm6zYMDLN7bqChymvm/xtiRl5zRiJ7i9gr8eG2ZNJ5uhwxWLaZE4QRERKzzVck5aRSOAkheRl08J1ke6bYn0ILbLezZZQF1BwhThl5NNe4gSuN93k0vbTSyTT+Bk8PY+RNNz3DjGP6hNqm2Aue2NSkvuN5nDRVJumdyXTyDWzL3BSLKcpPutDRnywC3j4bxOluw/PE3s7lIPZnDx2fJ+sJCeOVvDMBEZsL5JKMlunT9i1yrrJoNYdohJ1y8aP1ozUfsaTuHtz0M31G5e+bppDgjxqoZGxR4s2vdQkqdjE/2RVbLxHc4/Jce5/4NpsPJrKhqb8MQKyU+q3Fdv+25pCrPOwBH07FETfHQjGs8eHh/XsqtGCW1Y8upXqC2z5xLbJ0XCwkH3ubFv4sIlWdleQ6JxuYFTyhIOD7mg4wlMfQkdQGnh8JhJ2lusZ6NeWTXejYNPifTY/Q7wCjU2HhyYTgQYxlPFDQzk81xi34qmAPB0SOV8Ptv0Q3gWka5cRcDKtHKTtVyco3/qcC+YwxahE1wVk5pGR56k8O9S5jDw+HQiobNh4QnXjw7W+aE2+UXbWuBbwmwgaYB1aLKlTCpv9sW6SB/9wsOlACCDMBBSFyZRH+XFjwN5C7PnSQdWwW13vACtHbkB4vTAb4KeGLZtR0FAQZQvb8ZQR7LwWuKhCO0ZegQiQ+ielidH8LuFZfZLBXSQOpRdg48HZ4QPaQlCbSKdqhKvnBkNpD63qmw+b7nLHRQ5ZyHMoianBCF4dJLCz5Exji2PjQe/NFtqXgrgsbdj+QhLOwcWgcrmfsMe7427oK0gVCg1idA7cQIcMlzot8Fos/9h0VRTl37a+9k8T8HcvWKhREoDnqlIT7p/HCEu4OoGVIoMrXpttj4S5qoK2O7HtRxs6OHiEO9A3vkDpp9tk6E0qtp0zAkKYKB2OJ2YO6WfFCFicqhYv8PoAbgYaTcmrdHCYv18Qb94qovcLI9Vp4eQAbF6GMtFb1DgXvQboeyDgWllHGJeTEuikFWjw9DoF8bugg7xcCk0YvxghE/1AYPOACaKS5mYoioU7rGAioVA/KhnONmoM11VjoLyjkwiFy+Q+loMJoqzO8DH1qqG3554mBLsKvh00H5LSl9BIwAvxl/AcCBhs00eNyo3bQ768sP2X7kNCyUN4jQQM1VLu8H42PcBS/0hcfFr5Fr5BIANFBxWlnlSW7Pb6adn0d+mgiF97GAU2I6AngEIDR6gylK8Wc7AXM4mGwdDEIXuYBwhzY9ZEWRL+RAEtJb9wUecPJaUy/w5nY2M2+X35LNE5ZQTUH4wHhYamGno+2KRce69F5N9ejw6JoWtCossYZSl//nOJoKLEyb9r7ve3EfBbEXTsC7i4ubxBOTP2J1vKyLT5KBdD/dgm2I2sIdCwY419AWcva07HRNBva/hvORhPD18OWjwK2ReWN4F694WqjFHAl5sZNES11xuTaTgf+wKOTSG6S7jx5encbEKNedIIfZEA/jaF2C5UQK/4+flZC/glIH1zCKyhKYQnNEOfQl2YsfGcdQ56x60Nrx3KoQwE9O4X30Ek3HhDIxj2+LccjHdObj8EtI7sVLYSds1wjUJsXMv2Mbo8qr3PXSKdC799Adnt2B0TQcdyMPrxlY4EHKOACrwwOPaFb+z3xItGAs4pYZ/ftxxM27DPg496RuDotbOQrjOCvQM0o3Z+e/H/R1/ACh/KMRF0JGAwZwRfzSK18Y1ZJ41rAWW6Rz/lYFDgW2C/BNSMUUAtOjX+y+oMDh6ewghoms1PIui3KcRcZkRf4I/R+Orl9c8koPg/Q0BpLvy2y8AfXwv4m6erwUM2YackmMvFxVkaCbjD2KWpMln1RJ1xL6Cl6nDFM2GEUB9cOrRyX9OU03yHfC7pFWoRES49+wdgZLx/4JBkjIDekrOIVNl7uBWPhMtwbESEfOYaXO7+iStMDbXkcj3Pob1IjFxzmRHy9sQydJLKCLeLDCDKEb2gZhZrUllhBFTOAYIzSLjJm7cFhLOjG7QTyUHFw7kA8dBDgrsfsVvNNEsZCZNoCW35LFAuWIyYzF417KuSEfD0mV9I4A3ETNymyVPeqIlWvwPYcV1Fi5kKCsGBhOD2WZhc3i/Z9hbvdbg95mw8xZuRS8rsGexJywh4Sk2LWB9GvIuN2ed1fVo9ifa7J7R+6KE0NoyOCJ9dAc3yxI7vnZmYVJ0cwmGGgiZHkxXb34MR8OAM5WH88yoa0tF5uE8ym0sj/M7Imvhb6E65zaYii3lJSjxfwO3sd02mez2QZH8R4CF5PpfWlL1+QuIa6s5k4xWpjkkeyjN4tJg9Llr7P9YUgp1Tc+FvSQT93QTkN0kJRLwycpB9kuG6YGRbPXqMUs17MdKV9x7cobtAOs+QghM16WBdKxIXkZusoFN860AtxQkX1lv2XX2Mzw1KP1c4/5W8SvIloNGmOsq96wNwyX7/QB8znSa76VZBpWD1kGwPCBXsDiVh1Vu8APwl29/EZtt5GnNQbmO5GQlo3YgEwZyRz79BZaGXU3iQoI3GZU9zKqHTxdch7jwGu1O8rfFZ9Eu45xg1RX0fiNQ3KgTiQMTXnZ2aq+TZg7/JGkpxscMkFLQWNgtRbuKH9+QR5zcBHDibkfRLwDsfTyGWc5kLsecD5jeMnNetw4jFd2WE64sngXbXJlxSB4Dx0TFCiNypxuWaNunGKKDuHRMUT0B1cNzdPrDCmcolUf/KsIOHvocDAYMiekqIrw8iBNvPgiYzFSt4z4cLwEOx4nghsmvfSl8eYbdbES5TqV9iTz0sAEURQunppVqY3XB1oB4oCOInI+AVZt9SIARlhZ3Vf2y6Ks0Xyv+riaA4LgJYc2iOgBxOPO4PjIBadjC5bO2y33w4a3Rw6jfbbu6RNUYBTW4/RXQ6tTO0zYe1b6SdNyH/fJZ4KUxFyKKryAWipUpE7xkB136GaHGQn+w3gEwDIBHVIQvl0aKFILFzZPVh9w1poZQ4QicZgipmpIpM9hud8DMJ8ujCyMfvHxoy0psGWT8VuOBWbWu0sdcbKMnD4PKVwLaTo/cCrxiaPuDQw/htnFtohT2h2QK2JSrXtxuYbCrYhIoCPb7MNyocLKWlib551aTJswbi3J2iuGPTVZT4uxQaLpUou/ux/fOHBYHUa9j44sMzQmQ5LJfsTQn52+yh4T49tWA8FbUpspma4bRLcojF2GjSCVQlLheLFpzXMUWxPGHXBGdWtUPvTIULBKe6oPf0pUHymklsOondC5IUqsEdtAlNNk6sYXUfXgFn5quJyevJjn/q87A3dxaXvma+hpfx4Qy2uSSoeMbTCB2m4QvcAxVp8BYnHZrd3wX4tWc1Od7OtT93Ti047v/VKODqZWRjX0B72T/xWA5GmTQ6FzxnTv9DQGuno3ADSjY2hegldt9w3nKhjAT8NoXwZLLL0G4q6kC+awG3bh0hfGXE48yh3AtKXxgZga2C0yGFjuVgOG5Y61e5yyZYcYxgobNkvzBGwMbO5F2Ngt1J+YkCfsvBeLAxRwKOiaCa4819CRaMPGM5mG8UcOgL6MW5WqJ4uQwBx4HR/ELAbyKoVxtOZJT3swH67SJRG1w/QtvJ6egrzHINfJJtZORzGvxEAb/lYN53Mf9JBP32BbwasvVDwE6rujERdFasGTkvd0a6TtgYsIK10YTtZFeia1j0PvcwBG5sCvFLOZhvU4hvFPDbGn4k4O22WYGTi1rjR+cHjFFA6TnHzU8UcMcGbt0Qu6F2TZmN5WDY14fRSMDXU2h/jQKy+6vsy9ELMeI6u//stfnPIKD0P0PAuTxT/ppyML95urrYLZdwmfeMMIV/qcn2RLfQoo2PUtgtaqJa/pvdGiYezVbs/8j+8Mrg+X7YXD51VYdMHpseGnVoghCFB0a6FTspd8JQDgZfUU0qdhOAw9XImuwzO1zIBB9NOKv0ysj0xCUZegYx4tEtTY/dJyLPeIvg+FiaTRpuPheyQncedreEEaajcCHl+22PBCz6syURcYsFRjbF5XJhkmNSmCGCw/8q79y6VVWaNP2DvBAUEC5BMhOQY3BQuANRUFBREdFf3+F0ffXtMbpHV1+sVbV3192cazkxwYyM9zFOIyJgmvOpyJgFHrRNUCIS3iKNqdeghuYyQx/KqXbCdl46wnkrnBpEpqPC3ja6nqud1aS4UUS+58iv4Ehik+T7SlPYPF1ZUAkd43I5R+TS2GUCg2WjK4PozLOamgUcWeGTYu6tanaePzk4KkMQZ+cy1piZpAUMU9UkRZkJFuNRY8D9vFmTTDlc8bGtLxUcemsVF9d74bI4chbQOJUXZ9k9bJm1uu/w/XI3LjTDttgziTRo/fzBFVs2JmyzXhO4qpcwLvSzTVnwznvo+BtrinmPCP94ExFu9yGM03ewTP4YAkqyKPyn7WD+JlHA2W+2qW3z3sEq+SQ6SgczoWZ2nsPyEZtNHk4DSidX7g3GvTCbIjWZgshSIPKdzipJV0GpfRHwGwWcd4HGWobytqm3KL+EUsuY/J7OwLcTEme1PSiU8WcLguqgk3h9mFrE4pYGpO8bIgy3nnRUvplLGJaIpFHAEJnOcHMhW2RyE9ndAOQd+A6sH+WCBGtlD8Stj0eALWEkvSQo15Y7DmFnHUyRhyZ7hd5vVQeXmfAZxMIQuVpvPgUnGackFCYvoP4YGHAWxBO3cVRNY+F0nAGUoJFM+1RO6CTdwzB54f2tqIpIF07x7R5nmQsts6ppN2sCqNtQaYL0MinR1KcyutpsyWWHClBuz88DbGcPwhUMApeZh6kCDnQ1t+GMCujzOOeASIXKxUGq1vRnaENYbidcMFcQwQ/5xYL7fcD1nM8pfBHQXN45ksgscClXCj200cpssrtW8VQfIhlWtWuQfFCrhJ4GR4cgnyhxtJGHkTwk6YzruFlcMUtXf6wjKNrUgvuf2g7Gve5DWLZHkQMbLt03CqhPTbvJr+LeJYvwqYNT722uWEvnhCZVUcNqJegkO3LbkhxPN/ydayUu3MuIUOQpr+C8u4okGnkQ2a2MjrA8JOi3HpegZCfEEdjfay1ez56IJJYrOZCfOyvO3tG0pJVZWXDwePz7jTUATRo/hvR8nzfhIt9p5DBbJLCVLYEEVYOItBKjF6QrDffUUOL1TueCB3bdiSRsaJWwsE1f8IDIalL7iggo3Y938Pqj2ISDf3Bpt+bQJrTxQhKhGms2t3hEWG++jDN+4yWkdIUTVO0eX/8TBZxtjhkEhojrCwTco6N0L6BP2k+i6Gpw6VkwLqBvShKn9VLt6csaBNgPO9ZkEqjodw/RCZYL88CtM4pngnnYn9DbDQoX1cfPIJVcNSBsEQHhrjxEvP42gAuboI1q/qVEhn5fwTt4c5KIt6En2byawJlcHJLn+rOkSlN0YHF3q8nMbN+T6K6/fyWC1jfUBMds+YQdZ7nox2fFn0sElWSF/5+KgD+1gD9DIZx5OvzqCKokc0K+COi+GxPsK57Xwe3S8786gtJ8QnyaIgJGbA+BmNsScY1r0JJe3jKgPx1B1RpF5E9HUGExIU3Q1sGn+dB9CZofKLGTg1Pq/aRoAynaWTFsN0FGND51fyWCnt0nT2hGlmD/RAGVQOn0ZMFZYGjHsfFPt3uv+6ap4hkQURL+tIPp3NvhOxTCm66ePQHy3OC7XkkD/24H84OA3rhCZJKnqH3NnSZxjq5WHaHr4RrML2vCfRFQsZ0NMHU5J86rGEo9uDXltx2MM3FrSmbd3fmFgPEy0MgkwOc323t6Ezz6Ca5XjQ0wlgcSw3SD6/lpByNJT0Tmn3YwPwj4riox9nRr138R8GcuoO9/hjgEoukDcytE8lyYtN92MPxBZP+qBey2LqzeCY1h1yrlNwq46ELKwcfd6mNqnP7aETQ8TScBNx3w9Wyhin9LBJT+exBQ5mb/uWv9u4yG/81DIcJDaqIcyyhXxBoiVJqSHVyPZ2jw32WX3UuBh3zsAy5j67BkimFm0Dwjr0kn7dNli7ODSKF4jEtXSsSzIY6ncO1jgxR2ECssPHFnuOzGghQ7q9HYU1+6iFBD36TtsM6QnKgHl+RQxZnsHXtmKRIi1uaDgEKOyKSsBBHaByJbFjRjx+TiFcHJ2KMufJK8Zs5qpsGdEwOU03dJZKIx9aCfqEaTyYqVsXPbxnDmoz2X9fCuGVPVA76+x+uJW1tk6YsIUL35C8lvkyZhxYUhsvrjocnnJSJgaY4+ulYNkU2tEQE9ngVQURvltStqwMJtz+Bk7VmcH6+Cy1ZiXEC384MmvZ8Q0VqOSPBgEj7PyS1GhSEGBTys1iJF75ojO+Odw71Mc1JooY2I2xJEVLJzSCretxo7PHgVjivmN/mtP/CsHC6I6IXnxfmtu/XsnOsMDnfhiQg91gkTnisXHnEacbme2zzblksB7u0cEXCwQosRmsrQc07EZUP3+nPtYGROEP8hUcAl+c2uNTGGPajPatLA8mYq9LLRZ6CGgc3lZYWIEm4dHgg721y2f6c11bT3A4yNrJPidkAEzKR5D0SeTEkk3J49U4vUg/N6ggjI0ImyvirmYGmfyO7CeY7M8OwUsnOsN5t96ieE1tc1hIGC8srtK4vdllsH7n034cJVgjZ7evntNwoImxhfv4NpCdl8soiDB/VLkvHGDMK5ZHFp83hSuuXQlX2jgGJe9ew1jTm0qWxFso1XuXR+UVVIXsKUgNyHHS2m9xi61aQjyUxHef1czAiE8UNv0qc5Fcmmj29Q94spCWiOSOxtjRo2t4fMgas9R1ptcY/fXQHv13aHkupqqkJY6HhG8RK0tAoaCkclNZq8kZ8K218R0Vg/7+JNtQt+IaBrKCq3WfRVS+OpEEPoVLi+i6JatD6pazh1Pspf45L11BVvCyACEbk4rp9Ay5vJQVftV3G2OdQWfdlHBUX+3eKy5IJI2esqhfyuKQ1Y+X4knTKToJAnLsklv+j+mFyVOYn/p9QC/m4EXMa3CFTGJJR7iyyhuwF9FAUEr6wi05Y4+wsFZiV+kx4vqUjTw7EG9bDAc35gTk1OzlADmZ4kLhKSMWEPUdh8ETB0glBk83PRgGquEPGUE/7/TNNPiHxnjUtYgKB2NmflZyqmE6fXXdCx58jF0J85RCzwni0LVX2A2HTnXMRaj5IhPHYA80wgUSl4POEHU4erLOIemdsPhZTNTQLTLMU4mNojZbteRUQqYrz+DwI+cCvAyk1ELtTXr44OM2cP/b69Nok8oB/uJx6FDfSUpLHvZaR5cxyc+gZfn90eLYKncf8iYOi7aKMXItwBLRDfr+hVi6VJ1IO61w3069qoUfX2XEHFHoigSVnXrNSMM7h0jz5rKg14WpmIgH5xnxAI4qdGt2/i4RnCi02QrX2L6FdnB8NbZXHaJleNmrV9AzWWlGZ9EfYisa2awXk1ulxauhVPyzC6gZc+nSbdtXi9x2ExB7eaC000dR48wcfJIN8SiFOxlv9ccrXMyb+tYOGf1g7m34mg3laalt9aQHmiIwLdkn7UJ6ZqgR4XOheJD0X5IuAT9tPmWwvYPd7way7gZqfy5F7JK2Cf0fDOAdf7RcCZFCByPBW1JsYRz81vFBCse6brqt0FovFYkWBmPTtSZJUP5DMUwpEGTSND+2Sw4o888bmhb/Xb3EREbN0xdh/mZ1Q9X+mwOlzYr3Ywfnmrg4XJZOLOb5VIPAu1qnWXaRPqm/rXaPifoRBO+kAkcuXGBq1VpMYrDrj+aIIIqFhrGn/bwWQDlwP7jIb/IqBaP9F7m9K78ZtFrZF0/gwQ8Uae8+9RZZH15bgOJnWIt7D3vF6XemcFviDh/ZsVIt+3I6i9W3C/2sH8GwGNbtLrp/K9+yaCOo6kINKeSPjpTaxzEPtT+o0CCucb476j4clV9oFWFeUi+dAnup5Ex2DkKtYEXKgkf4kCuu3erfX5EZHaWLasCdcX0P6WCPgfBvZfi4DKjOf/KVHA3z0bpkqICS2nMpKXRGpZvuF28Jh7UZyS1Z1ndt2IkGl92BTtZdmxRREjAppyQLJRDlxEukyDeveJiq1ejcXKVU+gSy4Gyc+XNmGHg3yHwzrcNoU2QXf67F4hItrzSVKeGRk7VFoKt8W8jrOAEsrmx5cP/WKPCHfeoXsKAjKFRzRFV36U645t+lcO9fxOm3Qv3RAR27UB9yIMEYG4omOpMd1AZV+MpthpGSKobGVwvVxrkp9unMZWj3sNN/YZMkGybcnqqaNAa946Lr8+mpG1uwm6yrBsSH44IwJm0CfQlmCS/K0tNbbYPtafoROIvMsdSoWJpOB66WdIxDo0a/aMuC1cTueQ5ItLMbL8IUzhvN2FXNGbTc9skSvweTxXJG00RFSt2MZwdI47kifFFpGyig9wPGgeyZdE5lmfIWK2dxFItn7plI1cs0cV/PSbLOcdl6VdZMNRhrHJTscxY/a4SuC0QmGfjsm9ZrPpeQkHKcb1pZ/R9OUAOlSKnJDiegz/XDsYZfb/0Gz774GAvz0RtJ9GO1ia1oSLPF5sqVYOc1iqkocI06sZXYjxHFaa6ONnqnb9FwH13EMbHJhCiVKeH+AZq2kc6VNIGIxxDofpXkHXLEaUuQJej6xGM85qbayZu5+eILwanyCghwiXW8sGUvthc6kuBGgDmoB7eLaacOCca42dqkGBcNzLXAD9kJCDZTxgE54WCE6S3xI8Ewj0yhblGkcRqeKbYEEsxdMGvTPu+eu8mUKdbZ0ml7l/IeDeR2QNULpR2sqfZOsj3OJNHx16JnArF8KLTLnUFREBt2u8/4420zhs5oiYKRSvLwKGqxE0yteXHqokxfv1fdVlmawuYTeLTS4341qkC0EGeLxTi8ttbxwZ551loCd5jDfnIEhoMfE5MISpRmJ5EXTU0u4FwLSZkvCxCjK6WmwP0L9SIy7wLHCpXswXsDqZ03jDaVVGr0xdwDCT8PkNFdR0+zKmiB+qE2etro7UWlcGlMe9EsOb80fiNX4IhdkHJG3f8p+LAiozcSb+QxDwd7eDOa0RAdkcEScw+JVGNy4ioJ6cwia7qr5I+MoxwbomEcnugmTR6z6qwbppiO0/UcCEzQ/guZ8o4GqC5zhD+IBTvRLjKO/eIxsW+88XNopN0nO/tFhc6zNYd+Ky2QzFlJJcDnsogqNP8vSCNvdeqCUMixgRUDyOJRPfAdqMbs+bLwKSabGATHgJDSKZp+DOk11o5xGQIsl8l2yPnAqBiAgYKS/cw69Hb0FHcp8UK3tXk6bY9F8EDNzhTakkkx4ux6InG9eMMib5Jw8C7ZPt8oOAN+i1LwJCPdt15ODpaONkgtf3HLWmCt8s4FATsQn7GSLsrtq/EKE3NsmuWp1Qqw1SqN6fTtLz1SFj8uJ2BrK+c/F6Mh0yYlWIgI62mjRR4FcWLXdmDPkiERuIZtOanEf1DqfnEW2yThYddbNPImuSa1wqGSqleea6uDIdEd0ZNJeWK/sO1r7GM/B9wzNmvdYX4PAiIuBzMRlJPxoVlFYTN1lllX/Sphaz36X9/mlDIf7dEdQlu2mnD/c3ImD5iSL9IOCFxCvwFjJpovg4yb61gPJdVxFxqq2mH+5v79sR1MctppEb3bpfBHSr2YF+EZCTD4yE+VodSYIyE1jzUMgXAfeHog8ER1px4bR48mRD7yHon9Hw7lDVCbl4W+uvUcCVSPxvIui3HcxWutNP2zXjFwJ2dGiDxRoR0FdkjZJ39yyBXC1GvomgP3MBf2oB/TPvlnqbb31UXKtF7IlvXL/lzR/BO9rQX7WARpXu/poIattO/UXAbxSwdasI/OY9I45P0WkO6n4dzM5r2gSK++j0ekY8UDOLcuF+htf/QcDnejP561CI8dmLnDu5TDqd7uwqGM2FQL5zAZebag1E/tT+nTRE9HgTlQG/0A0OJCg7nRzjAFYTHhH4YiIS/iDgRByM+IuAP+1g/hIFLNrUAP9yNGIYdvXfcy6g/N+CgBIncLN/ShRQ+c3tYF4NIuBjsUV5dm4XGkPRs4NLKiEi+JMyYWXsyBByXBwXlrzk2THnkIpiCZoshScwtEATmneMCHiQm4zlQ4uuTLsbJBskvmdWTV5wz6USkUn7IJC02kBbW68mS/rUYrPlWMNZIYcmPexJxkBbx/AYNkaTwz4e2Tql+r9GzU8+CCisamhVPKay8bSomTgLHejLM65v3MkJM9b+Hu7bz7ebQSxljOrlHk6xciDp3iCIsJ+O94/rBpFymckKW5uKDueXfSOZlPAuK5MlB01qtYiIPCJgzdEcTqeVSYpsFWpss/G20D4uiICM1hl7PVHBdrcC1xeHwshWl+cW+jaOmlQcnYSFV5cicp4ixNmw1Vjvbgt4HNd2nEdep7DLChFwuH8Q1Rgdnrnm5QCV9griPEyUGllVdKA6+WGcOdo7Y9eFsIdLzoKmeKycnm3SwYcDP7yanG60kk2z1xYOPazj1A57i5mTjQPn3YU1KS1R2lz2tQ63l7yOEYFf4p9CQLQp9K3/DAT87XVLuW38QsBgu5dcSha3OboCHprcMxFJFpQTQOv5kGSBLYmUf04HsEbN5LJY6SmJJXv4RgFDKcU9yKSqgX65nJBoOz3y7LRb4PXc24rkVzd02c1Cp5BOVEqSl+73pN6tX7B1b5+vETjoWRbHJdx7d0qi9FWj3DUR6QavlrnIwQ1D7GYxhWwc5TjQP90Bx03swFWKIU4fNiJR124dSJpw2oSpUissWIAJlWl5XJ4rqktPM1mFcOVM42D+iko6Y4hwZxb3cXwM3iVbbiYJbPUL2uR65Svk8cyWcKIDXm8tozwkn78/+PYnEXQzJvRuOiIcbuqEBFHy7JjrPilkemM3WRAdXCoRp4Tu2NpcbtXLkr14QwHXPYpcvDMQsQ3zzIOT8lq8UdcBT9eLSw3bx2FK4DxFOXx9Vg98Pxefn7xwOpqRowwu7y/jtDgFJQUO5XQ7em6c7SajiPcTq7Drbl5T7DajRp+viwUb7qg0Qf9JbJ2oiBebNA25nJsrf6wWEG1KmP9TEPB3RwF/EJDEBu7K5/PaU/l8vMDysEiafME/Kb2qlQXE4/Hce08XJUVeO4A+Sx0ubdZOS/JwegSnpoiAuh/2TL5uBzgbnyhgMyftFwH9Fbik0EQ8F1MpXcJtXOrN+hVNUd6tVgqsbQPi/DC8EnZ/NyfoowgRq1i8UEiu1QAun0TQCIaJRbpnYEAd6SIJzrfBJbHvrKHZLdGvWmxfE6nE66+XMv79bcA9LAx1BLV+QJvL6KMlz87vYdkLiIDK9F1T9/VcQCfpQxw/89hlfX/YAIyfSD3bIAIuQwv9oG9LJGLsU0u3jA24aqHYROkWbWDvUgtuzVL8RBTAYpa9EUC9cnhGMBc6eteFFi5i4jX5I4+sLwL6nq00G269b4nK7c9gXj8tpfJlBZTq5hbgHUkkmAyDSLbdXYD2oH+e97YHGjz1O/jOm3DFVq9c2p66GI5+jQh8jPH9jJP+ACvcoa9tuqCl1c2efhEw2H1aWl3g+ILwxDZN9jIffyyyjjYlCf/Hvfc/AAF/agGf2qg0jncc+F9RQHvL4kCcl7zOk7sNq/2ONtEx3PXfjqDT+K3F0U8i6M9cwNfTxPN406DlCKEKv2oBdSvMCPda7IPnqWdxtNgFChEnlQmrlagQZ9ZvM/2hH4dgvmZ2HIkuIlJYC8k3EdTRtbEltq06YP/UAv4gID+7A7j3w7/awcj23QCaWmb8qxawfZ9+JYLy2zEhz4e5B93L2a92MN9E0Hs15Zxdhcg0/UxAWUkbmXgSReQM14ho4gS14TcR1HCE6hsFdImMCFbtSPNrLuCaaRqRz+nmmwjqXZiafRFw0uH7BcEDn5e+MEPQrB1rIjWB7IuA09dZJeF3NPx/DIXw/Otk1LlJVAdSoAixFy76Ui/ibQbGINE4qNKp+E0EnZ9rk4tK/oOAYxoBvaiMizKr774dQSdMQjWwfLnwRcARGvw8fqKAjp+aQBxqxmG905K/JQL+h4n81yIgLyq/7Rj441HA35wIujirJgzchpFUkIuSPWNnD4/3uG5ycdrzTD5zUwi3wprkVvum7CqnGZz5OOTSRaICc7okgC5aMK7I3lzH5nXpQ5tXBklBZRZrL7IIJzfdk+IQJBpLWmkLZ8vnuLw6mR1bXuor1Jx4bAr5Snq2TFkKTTA1uLxf8xbjDokJp88PKVRjzyTleobTcke5Yve0FbY5LQGG7RGRJs4dhfmn6AQ1HxlcYRtXns2PYgPH5/FI8kJExLNbRMDLFJGoeEd9xiY3y4Jj393joqvalq3cnQSno3dCBB1Qfq8OiJC3jf8vBDTlHSJoKOJ6rA+ZvllXoVx1jDjPLFFjFaeWcB3ymMt5WebZTS1tqG2Kv59tPmH+IyigehwdrlgI15IpPYnhMNkfSXEz3YxlaXCEsyeGTbY57BDhqjFEOX6MmuK0f3dsENU9XF894kRx6CmbzYsITlX/bvI81GqmzMIjXPbvTZxaoduzp+gniNQmIuD2ebDYiGuCh7TZNGls4uf5p1wrL/HyfypX/x61gEv6m6OAWnTcgzUZPrVu4mqkb7oQgHqXGOWlpI7UNxwJGI97oqioTCm/0wdgd9WOvwj42PoDOAdzGkdnO6zZ/iQ84ExOkzjYCJ/6WrcQwLmMdlMYZcizQtiqcOnWlItlYeBJ/dQ1yEANSF7SA8rLLmig3gSIlCY71Eyu7zG0e/1fCJhQlKv3QMbfZzNEtPRwiaF/qHGTv7NnTYU38b9RwLDww5a9fDeAx1MIuG8UMJUcFdKeTmOgj4in5i0W0Ib6gSRGSSxWXFYlZFZg/YoCFm1mQ++MKln/IGDSCsYvBFTZ2NPTXKPQntrJp8H9U2ElbSwI3guPZP5kWdIFn17g/MpdLs0nEWXj4qyAUQcaSVsREdC/3niww4sWr89CINJmeF5gu8HnGRpxNVJhhgheXUKUq7XtWVQsdBl8qhMuc694v+qsY9BVAsrhebJM6IbcNUj4OmgKBX+g3SK2IdGo0kTWGZ93I7/fEL3VhGTtzUv+mFzlpbnwu76q/NMI+LuzVR7XIYKVzyQCeWxntIvOHWjhOo3TNA0SunDxM1ldjlmTxaM80qlnH8CzLb/Jje5ek/3eOILdnxYklK9HYMWbk6B9f6KAkoTncmrcWrD1k9eke+fYsVeXol/wGhInnD1tyYIdXUjr/We+LApcljf3B1ynbzEOtQrP0cuWFHDIgzkXDmxnkfIs+HBVPkMsuoefETeX99CszmlT7Ow9T0xPplACImBgT46UVW65haORRM0XARXD6MEPHxIJZxNdobfGMqA/OGO8ufGNwvYMQSyc9TaXb9aTkmjnfg3HSSI1wX3z6FEdOh70rMX1+SW4NB+SNVx2NSJg+RxrJuiyCtnMRhuejJpIheVlhGEqB3HKcSj2rTkiH5tP9Tgjgt+RRVUgcvuIgKCKVULDghx/IWCRBi49S4kOtTz1uTwMdiJN0uMd1GxiNNnygcholHwGw9L++DXrRWlozJ/gWZuIy4keKHQxc5aQeyhvQt7YiWQFqg6X9IZePdWGPxYFRJsSxf+0Zv3/UwT8y1zAJ9mL31rABdcaJDAzV9EXdwFtyn8yApP9Tvki4EueLQn8ux3MTxTwi4BHKQjBOF3nxEuKsP22g5HNOSIR4UZK/BQ/1m8t4A8CynufDxaXyCFRqGpABFFeg/WZC+gah7onmZ16XwR0jBciT8Uh8vwkgn6jgAdeXaGfLa0Y1u6j/UYBpSVbxC7XQ0n6Q3UAcr8Yv2oBo+R4+VULSHVEJstKEzCvldz4l9lYkom3eAUT2Bi/5gKGtGp+IeBm59c6vXLtr46gP1HAXbstgL7ufOO+TLUlrXDeIIJujTh6Px6j/rhxCbiP3iChVSLS/rSDkd8JIvS/awG/o+F/5gLK7Hj81gK6yRaRjdPSLRhhwEiY0cAiP4mgSq3i/X47gorPCJYHF9erXpT22w7mJS7N/y0K6Emf2kK5i9GshNpsUEHX/9e5gH/95X8B404GUA==</prop>
			<obj name="TemperatureLog" class="TemperatureLog" version="2">
				<prop name="Times">TEFSWgAA6Z0AAIDpmOYAAACAAgAAGgQAALQFAABOBwAA8ggAAIwKAAAmDAAAyg0AAGQPAAD+EAAAmBIAADwUAADWFQAAcBcAAAoZAACuGgAASBwAAOIdAAB8HwAAFiEAALoiAABUJAAA7iUAAJInAAAsKQAAxioAAGosAAAELgAAni8AADgxAADSMgAAdjQAABA2AACqNwAARDkAAN46AACCPAAAHD4AALY/AABaQQAA9EIAAI5EAAAyRgAAzEcAAGZJAAAASwAAmkwAAD5OAADYTwAAclEAAAxTAACmVAAASlYAAORXAAB+WQAAIlsAALxcAABWXgAA8F8AAJRhAAAuYwAAyGQAAGJmAAAGaAAAoGkAADprAADUbAAAbm4AABJwAACscQAAUHMAAOp0AACEdgAAHngAALh5AABcewAA9nwAAJB+AAAqgAAAzoEAAGiDAAAChQAAnIYAADaIAADaiQAAdIsAABiNAACyjgAATJAAAOaRAACAkwAAJJUAAL6WAABYmAAA8pkAAJabAAAwnQAAyp4AAGSgAAD+oQAAoqMAADylAADWpgAAeqgAABSqAACuqwAASK0AAOyuAACGsAAAILIAALqzAABetQAA+LYAAJK4AAAsugAAxrsAAGq9AAAEvwAAnsAAAELCAADcwwAAdsUAABDHAAC0yAAATsoAAOjLAACCzQAAJs8AAMDQAABa0gAA9NMAAI7VAAAy1wAAzNgAAGbaAAAK3AAApN0AAD7fAADY4AAAfOIAABbkAACw5QAASucAAO7oAACI6gAAIuwAALztAABW7wAA+vAAAJTyAAAu9AAAyPUAAGz3AAAG+QAAqvoAAET8AADe/QAAeP8AABIBAQC2AgEAUAQBAOoFAQCEBwEAKAkBAMIKAQBcDAEA9g0BAJoPAQA0EQEAzhIBAGgUAQAMFgEAphcBAEAZAQDaGgEAfhwBABgeAQCyHwEATCEBAOYiAQCKJAEAJCYBAL4nAQBiKQEA/CoBAJYsAQAwLgEA1C8BAG4xAQAIMwEAojQBAEY2AQDgNwEAejkBABQ7AQCuPAEAUj4BAOw/AQCGQQEAKkMBAMREAQBeRgEA+EcBAJxJAQA2SwEA0EwBAGpOAQAOUAEAqFEBAEJTAQDcVAEAdlYBABpYAQC0WQEATlsBAPJcAQCMXgEAJmABAMBhAQBkYwEA/mQBAJhmAQAyaAEA1mkBAHBrAQAKbQEApG4BAD5wAQDicQEAfHMBABZ1AQC6dgEAVHgBAO55AQCIewEALH0BAMZ+AQBggAEA+oEBAJSDAQA4hQEA0oYBAGyIAQAQigEAqosBAESNAQDejgEAgpABABySAQC2kwEAUJUBAPSWAQCOmAEAKJoBAMKbAQBcnQEAAJ8BAJqgAQA0ogEA2KMBAHKlAQAMpwEApqgBAEqqAQDkqwEAfq0BABivAQC8sAEAVrIBAPCzAQCKtQEAJLcBAMi4AQBiugEA/LsBAKC9AQA6vwEA1MABAG7CAQASxAEArMUBAEbHAQDgyAEAhMoBAB7MAQC4zQEAUs8BAOzQAQCQ0gEAKtQBAMTVAQBo1wEAAtkBAJzaAQA23AEA2t0BAHTfAQAO4QEAqOIBAEzkAQDm5QEAgOcBABrpAQC06gEAWOwBAPLtAQCM7wEAMPEBAMryAQBk9AEA/vUBAKL3AQA8+QEA1voBAHD8AQAU/gEArv8BAEgBAgDiAgIAfAQCACAGAgC6BwIAVAkCAPgKAgCSDAIALA4CAMYPAgBqEQIABBMCAJ4UAgA4FgIA3BcCAHYZAgAQGwIAqhwCAEQeAgDoHwIAgiECABwjAgDAJAIAWiYCAPQnAgCOKQIAMisCAMwsAgBmLgIAADACAKQxAgA+MwIA2DQCAHI2AgAMOAIAsDkCAEo7AgDkPAIAiD4CACJAAgC8QQIAVkMCAPpEAgCURgIALkgCAMhJAgBsSwIABk0CAKBOAgA6UAIA1FECAHhTAgASVQIArFYCAFBYAgDqWQIAhFsCAB5dAgDCXgIAXGACAPZhAgCQYwIANGUCAM5mAgBoaAIAAmoCAKZrAgBAbQIA2m4CAHRwAgAYcgIAsnMCAEx1AgDmdgIAingCACR6AgC+ewIAWH0CAPx+AgCWgAIAMIICAMqDAgBkhQIACIcCAKKIAgBGigIA4IsCAHqNAgAUjwIArpACAFKSAgDskwIAhpUCACCXAgC6mAIAXpoCAPibAgCSnQIANp8CANCgAgBqogIADqQCAKilAgBCpwIA3KgCAHaqAgAarAIAtK0CAE6vAgDosAIAgrICACa0AgDAtQIAWrcCAP64AgCYugIAMrwCAMy9AgBwvwIACsECAKTCAgA+xAIA4sUCAHzHAgAWyQIAsMoCAFTMAgDuzQIAiM8CACLRAgC80gIAYNQCAPrVAgCU1wIAONkCANLaAgBs3AIABt4CAKrfAgBE4QIA3uICAHjkAgAc5gIAtucCAFDpAgDq6gIAhOwCACjuAgDC7wIAXPECAADzAgCa9AIANPYCAM73AgBy+QIADPsCAKb8AgBA/gIA2v8CAH4BAwAYAwMAsgQDAEwGAwDwBwMAigkDACQLAwDIDAMAYg4DAPwPAwCgEQMAOhMDANQUAwBuFgMACBgDAKwZAwBGGwMA4BwDAHoeAwAUIAMAuCEDAFIjAwDsJAMAkCYDACooAwDEKQMAXisDAAItAwCcLgMANjADANAxAwB0MwMADjUDAKg2AwBCOAMA5jkDAIA7AwAaPQMAtD4DAE5AAwDyQQMAjEMDACZFAwDKRgMAZEgDAP5JAwCYSwMAMk0DANZOAwBwUAMAClIDAKRTAwBIVQMA4lYDAHxYAwAgWgMAulsDAFRdAwDuXgMAkmADACxiAwDGYwMAYGUDAARnAwCeaAMAOGoDANJrAwBsbQMAEG8DAKpwAwBEcgMA3nMDAIJ1AwAcdwMAtngDAFp6AwD0ewMAjn0DACh/AwDMgAMAZoIDAACEAwCahQMAPocDANiIAwByigMADIwDAKaNAwBKjwMA5JADAH6SAwAilAMAvJUDAFaXAwDwmAMAlJoDAC6cAwDInQMAYp8DAAahAwCgogMAOqQDANSlAwBupwMAEqkDAKyqAwBGrAMA6q0DAISvAwAesQMAuLIDAFy0AwD2tQMAkLcDACq5AwDEugMAaLwDAAK+AwCcvwMAQMEDANrCAwB0xAMADsYDAKjHAwBMyQMA5soDAIDMAwAazgMAvs8DAFjRAwDy0gMAltQDADDWAwDK1wMAZNkDAAjbAwCi3AMAPN4DANbfAwB64QMAFOMDAK7kAwBI5gMA4ucDAIbpAwAg6wMAuuwDAFTuAwD47wMAkvEDACzzAwDQ9AMAavYDAAT4AwCe+QMAQvsDANz8AwB2/gMAEAAEAKoBBABOAwQA6AQEAIIGBAAcCAQAwAkEAFoLBAD0DAQAmA4EADIQBADMEQQAZhMEAAoVBACkFgQAPhgEANgZBAByGwQAFh0EALAeBABKIAQA5CEEAIgjBAAiJQQAvCYEAGAoBAD6KQQAlCsEAC4tBADSLgQAbDAEAAYyBACgMwQAOjUEAN42BAB4OAQAEjoEALY7BABQPQQA6j4EAIRABAAoQgQAwkMEAFxFBAD2RgQAmkgEADRKBADOSwQAaE0EAAJPBACmUAQAQFIEANpTBAB+VQQAGFcEALJYBABMWgQA8FsEAIpdBAAkXwQAvmAEAGJiBAD8YwQAlmUEADBnBADUaAQAbmoEAAhsBACibQQARm8EAOBwBAB6cgQAFHQEALh1BABSdwQA7HgEAIZ6BAAqfAQAxH0EAF5/BAD4gAQAkoIEADaEBADQhQQAaocEAA6JBACoigQAQowEANyNBAB2jwQAGpEEALSSBABOlAQA6JUEAIyXBAAmmQQAwJoEAFqcBAD+nQQAmJ8EADKhBADWogQAcKQEAAqmBACkpwQAPqkEAOKqBAB8rAQAFq4EALCvBABUsQQA7rIEAIi0BAAitgQAxrcEAGC5BAD6ugQAlLwEADi+BADSvwQAbMEEAAbDBACqxAQARMYEAN7HBAB4yQQAHMsEALbMBABQzgQA6s8EAI7RBAAo0wQAwtQEAFzWBAAA2AQAmtkEADTbBADO3AQAct4EAAzgBACm4QQASuMEAOTkBAB+5gQAGOgEALLpBABW6wQA8OwEAIruBAAk8AQAyPEEAGLzBAD89AQAoPYEADr4BADU+QQAbvsEABL9BACs/gQARgAFAOoBBQCEAwUAHgUFALgGBQBSCAUA7AkFAJALBQAqDQUAxA4FAGgQBQACEgUAnBMFADYVBQDQFgUAdBgFAA4aBQCoGwUAQh0FAOYeBQCAIAUAGiIFAL4jBQBYJQUA8iYFAIwoBQAwKgUAyisFAGQtBQD+LgUAojAFADwyBQDWMwUAcDUFAAo3BQCuOAUASDoFAOI7BQCGPQUAID8FALpABQBUQgUA+EMFAJJFBQAsRwUAxkgFAGpKBQAETAUAnk0FADhPBQDSUAUAdlIFABBUBQCqVQUARFcFAOhYBQCCWgUAHFwFAMBdBQBaXwUA9GAFAI5iBQAyZAUAzGUFAGZnBQAAaQUApGoFAD5sBQDYbQUAcm8FAAxxBQCwcgUASnQFAOR1BQB+dwUAInkFALx6BQBWfAUA+n0FAJR/BQAugQUAyIIFAGKEBQAGhgUAoIcFADqJBQDUigUAeIwFABKOBQCsjwUAUJEFAOqSBQCElAUAHpYFAMKXBQBcmQUA9poFAJCcBQA0ngUAzp8FAGihBQACowUAnKQFAECmBQDapwUAfqkFABirBQCyrAUATK4FAOavBQCKsQUAJLMFAL60BQBYtgUA/LcFAJa5BQAwuwUAyrwFAGS+BQAIwAUAosEFADzDBQDgxAUAesYFABTIBQCuyQUAUssFAOzMBQCGzgUAINAFAMTRBQBe0wUA+NQFAJLWBQAs2AUA0NkFAGrbBQAE3QUAnt4FAELgBQDc4QUAduMFABrlBQC05gUATugFAOjpBQCM6wUAJu0FAMDuBQBa8AUA/vEFAJjzBQAy9QUAzPYFAGb4BQAK+gUApPsFAD79BQDY/gUAfAAGABYCBgCwAwYAVAUGAO4GBgCICAYAIgoGAMYLBgBgDQYA+g4GAJQQBgA4EgYA0hMGAGwVBgAGFwYAoBgGAEQaBgDeGwYAeB0GABIfBgC2IAYAUCIGAOojBgCOJQYAKCcGAMIoBgBcKgYAACwGAJotBgA0LwYAzjAGAHIyBgAMNAYApjUGAEA3BgDaOAYAfjoGABg8BgCyPQYAVj8GAPBABgCKQgYAJEQGAMhFBgBiRwYA/EgGAJZKBgA6TAYA1E0GAG5PBgAIUQYAolIGAEZUBgDgVQYAelcGABRZBgC4WgYAUlwGAOxdBgCQXwYAKmEGAMRiBgBeZAYAAmYGAJxnBgA2aQYA0GoGAGpsBgAObgYAqG8GAEJxBgDccgYAgHQGABp2BgC0dwYAWHkGAPJ6BgCMfAYAJn4GAMp/BgBkgQYA/oIGAJiEBgA8hgYA1ocGAHCJBgAKiwYApIwGAEiOBgDijwYAfJEGACCTBgC6lAYAVJYGAO6XBgCSmQYALJsGAMacBgBgngYABKAGAJ6hBgA4owYA0qQGAGymBgAQqAYAqqkGAESrBgDerAYAgq4GABywBgC2sQYAWrMGAPS0BgCOtgYAKLgGAMy5BgBmuwYAAL0GAJq+BgA+wAYA2MEGAHLDBgAMxQYAsMYGAErIBgDkyQYAfssGACLNBgC8zgYAVtAGAPDRBgCK0wYALtUGAMjWBgBi2AYA/NkGAKDbBgA63QYA1N4GAHjgBgAS4gYArOMGAEblBgDg5gYAhOgGAB7qBgC46wYAUu0GAPbuBgCQ8AYAKvIGAM7zBgBo9QYAAvcGAJz4BgBA+gYA2vsGAHT9BgAO/wYAsgAHAEwCBwDmAwcAgAUHABoHBwC+CAcAWAoHAPILBwCWDQcAMA8HAMoQBwBkEgcACBQHAKIVBwA8FwcA1hgHAHoaBwAUHAcArh0HAEgfBwDiIAcAhiIHACAkBwC6JQcAVCcHAPgoBwCSKgcALCwHANAtBwBqLwcABDEHAJ4yBwBCNAcA3DUHAHY3BwAQOQcAqjoHAE48BwDoPQcAgj8HABxBBwDAQgcAWkQHAPRFBwCYRwcAMkkHAMxKBwBmTAcAAE4HAKRPBwA+UQcA2FIHAHJUBwAWVgcAsFcHAEpZBwDuWgcAiFwHACJeBwC8XwcAYGEHAPpiBwCUZAcALmYHAMhnBwBsaQcABmsHAKBsBwA6bgcA3m8HAHhxBwAScwcAtnQHAFB2BwDqdwcAhHkHACh7BwDCfAcAXH4HAPZ/BwCQgQcANIMHAM6EBwBohgcAAogHAKaJBwBAiwcA2owHAH6OBwAYkAcAspEHAEyTBwDwlAcAipYHACSYBwC+mQcAWJsHAPycBwCWngcAMKAHAMqhBwBuowcACKUHAKKmBwBGqAcA4KkHAHqrBwAUrQcAuK4HAFKwBwDssQcAhrMHACC1BwDEtgcAXrgHAPi5BwCcuwcANr0HANC+BwBqwAcABMIHAKjDBwBCxQcA3MYHAIDIBwAaygcAtMsHAE7NBwDyzgcAjNAHACbSBwDA0wcAWtUHAP7WBwCY2AcAMtoHAMzbBwBw3QcACt8HAKTgBwBI4gcA4uMHAHzlBwAW5wcAuugHAFTqBwDu6wcAiO0HACLvBwDG8AcAYPIHAPrzBwCU9QcAOPcHANL4BwBs+gcAEPwHAKr9BwBE/wcA3gAIAIICCAAcBAgAtgUIAFAHCADqCAgAjgoIACgMCADCDQgAXA8IAAARCACaEggANBQIANgVCAByFwgADBkIAKYaCABKHAgA5B0IAH4fCAAYIQgAsiIIAFYkCADwJQgAiicIAC4pCADIKggAYiwIAPwtCACgLwgAOjEIANQyCABuNAgACDYIAKw3CABGOQgA4DoIAHo8CAAePggAuD8IAFJBCAD2QggAkEQIACpGCADERwgAaEkIAAJLCACcTAgANk4IANBPCAB0UQgADlMIAKhUCABMVggA5lcIAIBZCAAaWwgAvlwIAFheCADyXwgAjGEIACZjCADKZAgAZGYIAP5nCACYaQgAPGsIANZsCABwbggAFHAIAK5xCABIcwgA4nQIAIZ2CAAgeAgAunkIAFR7CADufAgAkn4IACyACADGgQgAYIMIAASFCACehggAOIgIANyJCAB2iwgAEI0IAKqOCABOkAgA6JEIAIKTCAAclQgAwJYIAFqYCAD0mQgAjpsIADKdCADMnggAZqAIAACiCACkowgAPqUIANimCAByqAgADKoIALCrCABKrQgA5K4IAIiwCAAisggAvLMIAFa1CADwtggAlLgIAC66CADIuwgAYr0IAAa/CACgwAgAOsIIAN7DCAB4xQgAEscIAKzICABQyggA6ssIAITNCAAezwgAuNAIAFzSCAD20wgAkNUIACrXCADO2AgAaNoIAALcCACm3QgAQN8IANrgCAB04ggAGOQIALLlCABM5wgA5ugIAIDqCAAk7AgAvu0IAFjvCADy8AgAlvIIADD0CADK9QgAbvcIAAj5CACi+ggAPPwIAOD9CAB6/wgAFAEJAK4CCQBSBAkA7AUJAIYHCQAgCQkAxAoJAF4MCQD4DQkAkg8JACwRCQDQEgkAahQJAAQWCQCeFwkAQhkJANwaCQB2HAkAGh4JAL4fCQBYIQkA/CIJAJYkCQAwJgkAyicJAG4pCQAIKwkAoiwJADwuCQDWLwkAejEJABQzCQCuNAkAUjYJAOw3CQCGOQkAIDsJAMQ8CQBePgkA+D8JAJJBCQAsQwkA0EQJAGpGCQAESAkAnkkJAEJLCQDcTAkAdk4JABpQCQC0UQkATlMJAOhUCQCMVgkAJlgJAMBZCQBaWwkA9FwJAJheCQAyYAkAzGEJAGZjCQAKZQkApGYJAD5oCQDiaQkAfGsJABZtCQCwbgkAVHAJAO5xCQCIcwkAInUJALx2CQBgeAkA+nkJAJR7CQAufQkA0n4JAGyACQAGggkAqoMJAESFCQDehgkAeIgJAByKCQC2iwkAUI0JAOqOCQCEkAkAKJIJAMKTCQBclQkA9pYJAJqYCQA0mgkAzpsJAHKdCQAMnwkApqAJAECiCQDkowkAfqUJABinCQCyqAkATKoJAPCrCQCKrQkAJK8JAL6wCQBisgkA/LMJAJa1CQA6twkA1LgJAG66CQAIvAkArL0JAEa/CQDgwAkAesIJABTECQC4xQkAUscJAOzICQCGygkAKswJAMTNCQBezwkAAtEJAJzSCQA21AkA0NUJAHTXCQAO2QkAqNoJAELcCQDm3QkAgN8JABrhCQC04gkATuQJAPLlCQCM5wkAJukJAMDqCQBk7AkA/u0JAJjvCQA88QkA1vIJAHD0CQAK9gkArvcJAEj5CQDi+gkAfPwJABb+CQC6/wkAVAEKAO4CCgCIBAoALAYKAMYHCgBgCQoABAsKAJ4MCgA4DgoA0g8KAGwRCgAQEwoAqhQKAEQWCgDeFwoAghkKABwbCgC2HAoAWh4KAPQfCgCOIQoAKCMKAMIkCgBmJgoAACgKAJopCgA+KwoA2CwKAHIuCgAMMAoAsDEKAEozCgDkNAoAfjYKABg4CgC8OQoAVjsKAPA8CgCKPgoALkAKAMhBCgBiQwoABkUKAKBGCgA6SAoA1EkKAHhLCgASTQoArE4KAEZQCgDgUQoAhFMKAB5VCgC4VgoAUlgKAPZZCgCQWwoAKl0KAM5eCgBoYAoAAmIKAJxjCgBAZQoA2mYKAHRoCgAOagoAqGsKAExtCgDmbgoAgHAKABpyCgC+cwoAWHUKAPJ2CgCMeAoAMHoKAMp7CgBkfQoA/n4KAKKACgA8ggoA1oMKAHqFCgAUhwoArogKAEiKCgDsiwoAho0KACCPCgC6kAoAVJIKAPiTCgCSlQoALJcKANCYCgBqmgoABJwKAJ6dCgBCnwoA3KAKAHaiCgAQpAoAtKUKAE6nCgDoqAoAgqoKABysCgDArQoAWq8KAPSwCgCYsgoAMrQKAMy1CgBmtwoACrkKAKS6CgA+vAoA2L0KAHy/CgAWwQoAsMIKAErECgDkxQoAiMcKACLJCgC8ygoAVswKAPrNCgCUzwoALtEKAMjSCgBs1AoABtYKAKDXCgBE2QoA3toKAHjcCgAS3goAtt8KAFDhCgDq4goAhOQKACjmCgDC5woAXOkKAPbqCgCQ7AoANO4KAM7vCgBo8QoADPMKAKb0CgBA9goA2vcKAHT5CgAY+woAsvwKAEz+CgDm/woAigELACQDCwC+BAsAYgYLAPwHCwCWCQsAMAsLANQMCwBuDgsACBALAKIRCwBGEwsA4BQLAHoWCwAUGAsArhkLAFIbCwDsHAsAhh4LACAgCwDEIQsAXiMLAPgkCwCcJgsANigLANApCwBqKwsADi0LAKguCwBCMAsA3DELAHYzCwAaNQsAtDYLAE44CwDoOQsAjDsLACY9CwDAPgsAWkALAP5BCwCYQwsAMkULANZGCwBwSAsACkoLAKRLCwBITQsA4k4LAHxQCwAWUgsAsFMLAFRVCwDuVgsAiFgLACJaCwDGWwsAYF0LAPpeCwCeYAsAOGILANJjCwBsZQsABmcLAKpoCwBEagsA3msLAIJtCwAcbwsAtnALAFByCwD0cwsAjnULACh3CwDCeAsAXHoLAAB8CwCafQsANH8LAM6ACwByggsADIQLAKaFCwBAhwsA5IgLAH6KCwAYjAsAvI0LAFaPCwDwkAsAipILAC6UCwDIlQsAYpcLAPyYCwCWmgsAOpwLANSdCwBunwsACKELAKyiCwBGpAsA4KULAISnCwAeqQsAuKoLAFKsCwD2rQsAkK8LACqxCwDEsgsAXrQLAAK2CwCctwsANrkLANC6CwB0vAsADr4LAKi/CwBMwQsA5sILAIDECwAaxgsAvscLAFjJCwDyygsAjMwLACbOCwDKzwsAZNELAP7SCwCY1AsAPNYLANbXCwBw2QsAFNsLAK7cCwBI3gsA4t8LAIbhCwAg4wsAuuQLAFTmCwDu5wsAkukLACzrCwDG7AsAYO4LAATwCwCe8QsAOPMLANz0CwB29gsAEPgLAKr5CwBE+wsA6PwLAIL+CwAcAAwAtgEMAFoDDAD0BAwAjgYMADIIDADMCQwAZgsMAAANDACkDgwAPhAMANgRDAByEwwADBUMALAWDABKGAwA5BkMAH4bDAAiHQwAvB4MAFYgDAD6IQwAlCMMAC4lDADIJgwAbCgMAAYqDACgKwwAOi0MAN4uDAB4MAwAEjIMAKwzDABQNQwA6jYMAIQ4DAAeOgwAwjsMAFw9DAD2PgwAkEAMADRCDADOQwwAaEUMAAJHDACcSAwAQEoMANpLDAB0TQwAGE8MALJQDABMUgwA5lMMAIBVDAAkVwwAvlgMAFhaDAD8WwwAll0MADBfDADKYAwAbmIMAAhkDACiZQwAPGcMANZoDAB6agwAFGwMAK5tDABIbwwA7HAMAIZyDAAgdAwAxHUMAF53DAD4eAwAknoMADZ8DADQfQwAan8MAASBDACeggwAQoQMANyFDAB2hwwAEIkMALSKDABOjAwA6I0MAIyPDAAmkQwAwJIMAFqUDAD+lQwAmJcMADKZDADMmgwAZpwMAAqeDACknwwAPqEMANiiDAB8pAwAFqYMALCnDABKqQwA7qoMAIisDAAirgwAvK8MAGCxDAD6sgwAlLQMADi2DADStwwAbLkMAAa7DACqvAwARL4MAN6/DAB4wQwAEsMMALbEDABQxgwA6scMAITJDAAoywwAwswMAFzODAAA0AwAmtEMADTTDADO1AwActYMAAzYDACm2QwAQNsMANrcDAB+3gwAGOAMALLhDABM4wwA8OQMAIrmDAAk6AwAyOkMAGLrDAD87AwAlu4MADrwDADU8QwAbvMMAAj1DACi9gwARvgMAOD5DAB6+wwAFP0MALj+DABSAA0A7AENAJADDQAqBQ0AxAYNAF4IDQACCg0AnAsNADYNDQDQDg0AahANAA4SDQCoEw0AQhUNANwWDQCAGA0AGhoNALQbDQBYHQ0A8h4NAIwgDQAmIg0AyiMNAGQlDQD+Jg0AmCgNADIqDQDWKw0AcC0NAAovDQCuMA0ASDINAOIzDQB8NQ0AIDcNALo4DQBUOg0A7jsNAIg9DQAsPw0AxkANAGBCDQD6Qw0AnkUNADhHDQDSSA0AdkoNABBMDQCqTQ0ARE8NAN5QDQCCUg0AHFQNALZVDQBQVw0A9FgNAI5aDQAoXA0Awl0NAGZfDQAAYQ0AmmINAD5kDQDYZQ0AcmcNAAxpDQCmag0ASmwNAORtDQB+bw0AGHENALxyDQBWdA0A8HUNAIp3DQAueQ0AyHoNAGJ8DQAGfg0AoH8NADqBDQDUgg0AeIQNABKGDQCshw0ARokNAOCKDQCEjA0AHo4NALiPDQBSkQ0A9pINAJCUDQAqlg0AzpcNAGiZDQACmw0AnJwNAECeDQDanw0AdKENAA6jDQCopA0ATKYNAOanDQCAqQ0AGqsNAL6sDQBYrg0A8q8NAJaxDQAwsw0AyrQNAGS2DQAIuA0AorkNADy7DQDWvA0AcL4NABTADQCuwQ0ASMMNAOLEDQCGxg0AIMgNALrJDQBeyw0A+MwNAJLODQAs0A0A0NENAGrTDQAE1Q0AntYNADjYDQDc2Q0AdtsNABDdDQCq3g0ATuANAOjhDQCC4w0AJuUNAMDmDQBa6A0A9OkNAJjrDQAy7Q0AzO4NAGbwDQAA8g0ApPMNAD71DQDY9g0AcvgNABb6DQCw+w0ASv0NAO7+DQCIAA4AIgIOALwDDgBgBQ4A+gYOAJ4IDgBCCg4A3AsOAHYNDgAQDw4AqhAOAE4SDgDyEw4AjBUOADAXDgDKGA4AZBoOAP4bDgCiHQ4APB8OANYgDgBwIg4AFCQOAK4lDgBIJw4A4igOAIYqDgAgLA4Aui0OAFQvDgD4MA4AkjIOACw0DgDQNQ4AajcOAAQ5DgCeOg4AQjwOANw9DgB2Pw4AEEEOAKpCDgBORA4A6EUOAIJHDgAcSQ4AwEoOAFpMDgD0TQ4AmE8OADJRDgDMUg4AZlQOAApWDgCkVw4APlkOANhaDgByXA4AFl4OALBfDgBKYQ4A7mIOAIhkDgAiZg4AvGcOAGBpDgD6ag4AlGwOAC5uDgDIbw4AbHEOAAZzDgCgdA4AOnYOAN53DgB4eQ4AEnsOALZ8DgBQfg4A6n8OAISBDgAegw4AwoQOAFyGDgD2hw4AkIkOADSLDgDOjA4AaI4OAAyQDgCmkQ4AQJMOANqUDgB0lg4AGJgOALKZDgBMmw4A8JwOAIqeDgAkoA4AvqEOAFijDgD8pA4AlqYOADCoDgDKqQ4AbqsOAAitDgCirg4APLAOAOCxDgB6sw4AFLUOALi2DgBSuA4A7LkOAIa7DgAqvQ4AxL4OAF7ADgD4wQ4AksMOADbFDgDQxg4AasgOAATKDgCoyw4AQs0OANzODgCA0A4AGtIOALTTDgBO1Q4A8tYOAIzYDgAm2g4AwNsOAFrdDgD+3g4AmOAOADLiDgDM4w4AcOUOAArnDgCk6A4APuoOAOLrDgB87Q4AFu8OALDwDgBU8g4A7vMOAIj1DgAi9w4AxvgOAGD6DgD6+w4Anv0OADj/DgDSAA8AbAIPABAEDwCqBQ8ARAcPAN4IDwB4Cg8AHAwPALYNDwBQDw8A6hAPAI4SDwAoFA8AwhUPAFwXDwAAGQ8AmhoPADQcDwDYHQ8Ach8PAAwhDwCmIg8AQCQPAOQlDwB+Jw8AGCkPALIqDwBWLA8A8C0PAIovDwAkMQ8AyDIPAGI0DwD8NQ8AoDcPADo5DwDUOg8AbjwPABI+DwCsPw8ARkEPAOBCDwB6RA8AHkYPALhHDwBSSQ8A7EoPAJBMDwAqTg8AxE8PAGhRDwACUw8AnFQPADZWDwDaVw8AdFkPAA5bDwCoXA8AQl4PAOZfDwCAYQ8AGmMPALRkDwBYZg8A8mcPAIxpDwAwaw8AymwPAGRuDwD+bw8AonEPADxzDwDWdA8AcHYPAAp4DwCueQ8ASHsPAOJ8DwB8fg8AIIAPALqBDwBUgw8A+IQPAJKGDwAsiA8AxokPAGqLDwAEjQ8Ano4PADiQDwDSkQ8AdpMPABCVDwCqlg8ARJgPAOiZDwCCmw8AHJ0PAMCeDwBaoA8A9KEPAI6jDwAypQ8AzKYPAGaoDwAAqg8AmqsPAD6tDwDYrg8AcrAPAAyyDwCwsw8ASrUPAOS2DwCIuA8AIroPALy7DwBWvQ8A+r4PAJTADwAuwg8AyMMPAGLFDwAGxw8AoMgPADrKDwDUyw8AeM0PABLPDwCs0A8ARtIPAOrTDwCE1Q8AHtcPALjYDwBc2g8A9tsPAJDdDwAq3w8AzuAPAGjiDwAC5A8ApuUPAEDnDwDa6A8AdOoPABjsDwCy7Q8ATO8PAObwDwCK8g8AJPQPAL71DwBY9w8A8vgPAJb6DwAw/A8Ayv0PAG7/DwAIARAAogIQADwEEADgBRAAegcQABQJEACuChAASAwQAOwNEACGDxAAIBEQALoSEABeFBAA+BUQAJIXEAAsGRAA0BoQAGocEAAEHhAAqB8QAEIhEADcIhAAdiQQABAmEAC0JxAATikQAOgqEACCLBAAJi4QAMAvEABaMRAA/jIQAJg0EAAyNhAAzDcQAGY5EAAKOxAApDwQAD4+EADYPxAAfEEQABZDEACwRBAAVEYQAO5HEACISRAAIksQALxMEABgThAA+k8QAJRREAAuUxAA0lQQAGxWEAAGWBAAqlkQAERbEADeXBAAeF4QABJgEAC2YRAAUGMQAOpkEACOZhAAKGgQAMJpEABcaxAA9mwQAJpuEAA0cBAAznEQAGhzEAAMdRAApnYQAEB4EADaeRAAfnsQABh9EACyfhAAVoAQAPCBEACKgxAAJIUQAL6GEABiiBAA/IkQAJaLEAAwjRAA1I4QAG6QEAAIkhAAopMQAEaVEADglhAAepgQAB6aEAC4mxAAUp0QAOyeEACGoBAAKqIQAMSjEABepRAA+KYQAJyoEAA2qhAA0KsQAGqtEAAOrxAAqLAQAEKyEADmsxAAgLUQABq3EAC0uBAATroQAPK7EACMvRAAJr8QAMDAEABkwhAA/sMQAJjFEAA8xxAA1sgQAHDKEAAKzBAArs0QAEjPEADi0BAAfNIQABbUEAC61RAAVNcQAO7YEACI2hAALNwQAMbdEABg3xAABOEQAJ7iEAA45BAA0uUQAGznEAAQ6RAAquoQAETsEADe7RAAgu8QABzxEAC28hAAUPQQAPT1EACO9xAAKPkQAMz6EABm/BAAAP4QAJr/EAA0AREA2AIRAHIEEQAMBhEApgcRAEoJEQDkChEAfgwRABgOEQC8DxEAVhERAPASEQCUFBEALhYRAMgXEQBiGREA/BoRAKAcEQA6HhEA1B8RAG4hEQASIxEArCQRAEYmEQDgJxEAhCkRAB4rEQC4LBEAXC4RAPYvEQCQMREAKjMRAMQ0EQBoNhEAAjgRAJw5EQA2OxEA2jwRAHQ+EQAOQBEAqEERAExDEQDmRBEAgEYRACRIEQC+SREAWEsRAPJMEQCMThEAMFARAMpREQBkUxEA/lQRAKJWEQA8WBEA1lkRAHBbEQAUXREArl4RAEhgEQDsYREAhmMRACBlEQC6ZhEAVGgRAPhpEQCSaxEALG0RAMZuEQBqcBEABHIRAJ5zEQA4dREA3HYRAHZ4EQAQehEAtHsRAE59EQDofhEAgoARAByCEQDAgxEAWoURAPSGEQCOiBEAMooRAMyLEQBmjREAAI8RAKSQEQA+khEA2JMRAHyVEQAWlxEAsJgRAEqaEQDumxEAiJ0RACKfEQC8oBEAVqIRAPqjEQCUpREALqcRAMioEQBsqhEABqwRAKCtEQA6rxEA3rARAHiyEQAStBEArLURAFC3EQDquBEAhLoRAB68EQDCvREAXL8RAPbAEQCQwhEANMQRAM7FEQBoxxEADMkRAKbKEQBAzBEA2s0RAHTPEQAY0REAstIRAEzUEQDm1REAitcRACTZEQC+2hEAWNwRAPzdEQCW3xEAMOERANTiEQBu5BEACOYRAKLnEQA86REA4OoRAHrsEQAU7hEAru8RAFLxEQDs8hEAhvQRACD2EQDE9xEAXvkRAPj6EQCc/BEANv4RAND/EQBqARIABAMSAKgEEgBCBhIA3AcSAHYJEgAaCxIAtAwSAE4OEgDoDxIAjBESACYTEgDAFBIAZBYSAP4XEgCYGRIAMhsSAMwcEgBwHhIACiASAKQhEgA+IxIA4iQSAHwmEgAWKBIAsCkSAFQrEgDuLBIAiC4SACwwEgDGMRIAYDMSAPo0EgCUNhIAODgSANI5EgBsOxIAED0SAKo+EgBEQBIA3kESAHhDEgAcRRIAtkYSAFBIEgDqSRIAjksSAChNEgDCThIAXFASAABSEgCaUxIANFUSANhWEgByWBIADFoSAKZbEgBAXRIA5F4SAH5gEgAYYhIAsmMSAFZlEgDwZhIAimgSACRqEgDIaxIAYm0SAPxuEgCgcBIAOnISANRzEgBudRIACHcSAKx4EgBGehIA4HsSAHp9EgAefxIAuIASAFKCEgDsgxIAkIUSACqHEgDEiBIAaIoSAAKMEgCcjRIANo8SANqQEgB0khIADpQSAKiVEgBClxIA5pgSAICaEgAanBIAtJ0SAFifEgDyoBIAjKISADCkEgDKpRIAZKcSAP6oEgCiqhIAPKwSANatEgBwrxIACrESAK6yEgBItBIA4rUSAHy3EgAWuRIAuroSAFS8EgD4vRIAkr8SACzBEgDGwhIAasQSAATGEgCexxIAOMkSANLKEgB2zBIAEM4SAKrPEgBE0RIA6NISAILUEgAc1hIAttcSAFrZEgD02hIAjtwSADLeEgDM3xIAZuESAADjEgCa5BIAPuYSANjnEgBy6RIADOsSALDsEgBK7hIA5O8SAH7xEgAi8xIAvPQSAFb2EgDw9xIAlPkSAC77EgDI/BIAbP4SAAYAEwCgARMAOgMTANQEEwB4BhMAEggTAKwJEwBQCxMA6gwTAIQOEwAeEBMAuBETAFwTEwD2FBMAkBYTACoYEwDOGRMAaBsTAAIdEwCcHhMAQCATANohEwB0IxMAGCUTALImEwBMKBMA5ikTAIArEwAkLRMAvi4TAFgwEwDyMRMAljMTADA1EwDKNhMAZDgTAAg6EwCiOxMAPD0TAOA+EwB6QBMAFEITAK5DEwBSRRMA7EYTAIZIEwAgShMAuksTAF5NEwD4ThMAklATACxSEwDQUxMAalUTAARXEwCoWBMAQloTANxbEwB2XRMAEF8TALRgEwBOYhMA6GMTAIJlEwAmZxMAwGgTAFpqEwD0axMAmG0TADJvEwDMcBMAcHITAAp0EwCkdRMAPncTAOJ4EwB8ehMAFnwTALB9EwBUfxMA7oATAIiCEwAihBMA0IUTAGqHEwAEiRMAqIoTAEKMEwDmjRMAgI8TACSREwC+khMAWJQTAPKVEwCWlxMAOpkTANSaEwB4nBMAEp4TAKyfEwBGoRMA6qITAISkEwAephMAuKcTAFypEwD2qhMAkKwTACquEwDOrxMAaLETAAKzEwCmtBMAQLYTANq3EwB0uRMADrsTALK8EwBMvhMA5r8TAIDBEwAkwxMAvsQTAFjGEwDyxxMAlskTADDLEwDKzBMAbs4TAAjQEwCi0RMAPNMTANbUEwB61hMAFNgTAK7ZEwBI2xMA7NwTAIbeEwAg4BMAuuETAFTjEwD45BMAkuYTADboEwDQ6RMAausTAATtEwCo7hMAQvATANzxEwB28xMAEPUTALT2EwBO+BMA6PkTAIL7EwAm/RMAwP4TAFoAFAD+ARQAmAMUADIFFADMBhQAZggUAAoKFACkCxQAPg0UAOIOFAB8EBQAFhIUALATFABKFRQA7hYUAIgYFAAiGhQAvBsUAFYdFAD6HhQAlCAUADgiFADSIxQAbCUUAAYnFACqKBQARCoUAN4rFAB4LRQAEi8UALYwFABQMhQA6jMUAIQ1FAAoNxQAwjgUAFw6FAAAPBQAmj0UADQ/FADOQBQAaEIUAAxEFACmRRQAQEcUANpIFAB+ShQAGEwUALJNFABMTxQA8FAUAIpSFAAkVBQAyFUUAGJXFAD8WBQAlloUADBcFADUXRQAbl8UAAhhFACiYhQARmQUAOBlFAB6ZxQAFGkUAK5qFABSbBQA7G0UAJBvFAAqcRQAxHIUAF50FAACdhQAnHcUADZ5FADQehQAanwUAA5+FACofxQAQoEUANyCFACAhBQAGoYUALSHFABOiRQA8ooUAIyMFAAmjhQAyo8UAGSRFAD+khQAmJQUADKWFADWlxQAcJkUAAqbFACknBQASJ4UAOKfFAB8oRQAFqMUALqkFABUphQA7qcUAJKpFAAsqxQAxqwUAGCuFAD6rxQAnrEUADizFADStBQAbLYUABC4FACquRQARLsUAN68FAB4vhQAHMAUALbBFABawxQA9MQUAI7GFAAoyBQAzMkUAGbLFAAAzRQAms4UADTQFADY0RQActMUAAzVFACm1hQAStgUAOTZFAB+2xQAGN0UALzeFABW4BQA8OEUAIrjFAAk5RQAyOYUAGLoFAAG6hQAoOsUADrtFADU7hQAbvAUABLyFACs8xQARvUUAOD2FACE+BQAHvoUALj7FABS/RQA9v4UAJAAFQAqAhUAzgMVAGgFFQACBxUAnAgVADYKFQDaCxUAdA0VAA4PFQCoEBUATBIVAOYTFQCAFRUAGhcVAL4YFQBYGhUA8hsVAJYdFQAwHxUAyiAVAGQiFQD+IxUAoiUVADwnFQDWKBUAcCoVABQsFQCuLRUASC8VAOIwFQB8MhUAIDQVALo1FQBeNxUA+DgVAJI6FQAsPBUAxj0VAGo/FQAEQRUAnkIVADhEFQDcRRUAdkcVABpJFQC+ShUAWEwVAPJNFQCWTxUAMFEVAMpSFQBuVBUAElYVAKxXFQBaWRUA9FoVAI5cFQAoXhUAwl8VAGZhFQAAYxUAmmQVAD5mFQDYZxUAcmkVAAxrFQCmbBUAQG4VAORvFQB+cRUAGHMVALx0FQBWdhUA8HcVAJR5FQAuexUAyHwVAGJ+FQD8fxUAoIEVADqDFQDUhBUAeIYVABKIFQCsiRUARosVAOCMFQCEjhUAHpAVALiRFQBSkxUA7JQVAJCWFQAqmBUAzpkVAGibFQACnRUAnJ4VADagFQDaoRUAdKMVAA6lFQCophUAQqgVAOapFQCAqxUAGq0VAL6uFQBYsBUA8rEVAJazFQAwtRUAyrYVAGS4FQD+uRUAorsVADy9FQDWvhUAcMAVABTCFQCuwxUASMUVAOLGFQCGyBUAIMoVALrLFQBezRUA+M4VAJLQFQAs0hUAxtMVAGrVFQAE1xUAntgVAELaFQDc2xUAdt0VABDfFQCq4BUATuIVAOjjFQCC5RUAHOcVAMDoFQBa6hUA9OsVAI7tFQAo7xUAzPAVAGbyFQAA9BUApPUVAD73FQDY+BUAfPoVABb8FQCw/RUASv8VAOQAFgCIAhYAIgQWALwFFgBWBxYA8AgWAJQKFgAuDBYAyA0WAGwPFgAGERYAoBIWAEQUFgDeFRYAeBcWABIZFgCsGhYAUBwWAOodFgCEHxYAHiEWALgiFgBcJBYA9iUWAJAnFgA0KRYAzioWAGgsFgAMLhYApi8WAEAxFgDaMhYAdDQWABg2FgCyNxYATDkWAOY6FgCKPBYAJD4WAL4/FgBYQRYA8kIWAJZEFgAwRhYAykcWAG5JFgAISxYAokwWAEZOFgDgTxYAelEWABRTFgCuVBYAUlYWAOxXFgCGWRYAIFsWAMRcFgBeXhYA+F8WAJJhFgA2YxYA0GQWAGpmFgAOaBYAqGkWAEJrFgDcbBYAdm4WABpwFgC0cRYATnMWAOh0FgCMdhYAJngWAMB5FgBaexYA9HwWAJh+FgAygBYAzIEWAHCDFgAKhRYApIYWAEiIFgDiiRYAfIsWABaNFgCwjhYAVJAWAO6RFgCIkxYAIpUWAMaWFgBgmBYA+pkWAJSbFgAunRYA0p4WAGygFgAGohYAqqMWAESlFgDephYAgqgWAByqFgC2qxYAUK0WAOquFgCOsBYAKLIWAMKzFgBctRYAALcWAJq4FgA0uhYAzrsWAGi9FgAMvxYApsAWAEDCFgDkwxYAfsUWABjHFgC8yBYAVsoWAPDLFgCKzRYAJM8WAMjQFgBi0hYA/NMWAJbVFgA61xYA1NgWAG7aFgAI3BYArN0WAEbfFgDg4BYAeuIWAB7kFgC45RYAUucWAOzoFgCG6hYAKuwWAMTtFgBe7xYAAvEWAJzyFgA29BYA2vUWAHT3FgAO+RYAqPoWAEL8FgDm/RYAgP8WABoBFwC0AhcAWAQXAPIFFwCMBxcAJgkXAMAKFwBkDBcA/g0XAJgPFwA8ERcA1hIXAHAUFwAUFhcArhcXAEgZFwDiGhcAhhwXACAeFwC6HxcAVCEXAO4iFwCSJBcALCYXAMYnFwBqKRcABCsXAJ4sFwA4LhcA0i8XAGwxFwAQMxcAqjQXAE42FwDoNxcAgjkXABw7FwC2PBcAWj4XAPQ/FwCOQRcAKEMXAMJEFwBmRhcAAEgXAKRJFwA+SxcA2EwXAHJOFwAMUBcAsFEXAEpTFwDkVBcAflYXABhYFwC8WRcAVlsXAPpcFwCUXhcALmAXAMhhFwBiYxcABmUXAKBmFwA6aBcA1GkXAG5rFwASbRcArG4XAEZwFwDqcRcAhHMXAB51FwDCdhcAXHgXAPZ5FwCQexcAKn0XAM5+FwBogBcAAoIXAJyDFwBAhRcA2oYXAHSIFwAOihcAsosXAEyNFwDmjhcAipAXACSSFwC+kxcAWJUXAPKWFwCWmBcAMJoXAMqbFwBknRcACJ8XAKKgFwA8ohcA1qMXAHqlFwAUpxcArqgXAEiqFwDsqxcAhq0XACCvFwC6sBcAXrIXAPizFwCStRcANrcXANC4FwBquhcABLwXAJ69FwBCvxcA3MAXAHbCFwAQxBcAtMUXAE7HFwDoyBcAgsoXACbMFwDAzRcAWs8XAP7QFwCY0hcAMtQXAMzVFwBm1xcACtkXAKTaFwA+3BcA2N0XAHzfFwAW4RcAsOIXAErkFwDu5RcAiOcXACLpFwDG6hcAYOwXAPrtFwCU7xcALvEXANLyFwBs9BcABvYXAKD3FwBE+RcA3voXAHj8FwAS/hcAtv8XAFABGADqAhgAjgQYACgGGADCBxgAXAkYAPYKGACaDBgANA4YAM4PGABoERgAAhMYAKYUGABAFhgA2hcYAH4ZGAAYGxgAshwYAEweGADwHxgAiiEYACQjGAC+JBgAYiYYAPwnGACWKRgAMCsYAMosGABuLhgACDAYAKIxGABGMxgA4DQYAHo2GAAUOBgAuDkYAFI7GADsPBgAhj4YACBAGADEQRgAXkMYAPhEGACcRhgANkgYANBJGABqSxgADk0YAKhOGABCUBgA3FEYAIBTGAAaVRgAtFYYAE5YGADoWRgAjFsYACZdGADAXhgAZGAYAP5hGACYYxgAMmUYANZmGABwaBgACmoYAKRrGABIbRgA4m4YAHxwGAAWchgAsHMYAFR1GADudhgAkngYACx6GADGexgAYH0YAPp+GACegBgAOIIYANKDGABshRgABocYAKqIGABEihgA3osYAIKNGAAcjxgAtpAYAFCSGAD0kxgAjpUYACiXGADCmBgAZpoYAACcGACanRgANJ8YAM6gGAByohgADKQYALClGABKpxgA5KgYAH6qGAAYrBgAvK0YAFavGADwsBgAirIYAC60GADItRgAYrcYAPy4GACWuhgAOrwYANS9GABuvxgAEsEYAKzCGABGxBgA4MUYAITHGAAeyRgAuMoYAFLMGADszRgAkM8YACrRGADE0hgAaNQYAALWGACc1xgANtkYANraGAB03BgADt4YAKjfGABC4RgA5uIYAIDkGAAa5hgAvucYAFjpGADy6hgAjOwYADDuGADK7xgAZPEYAP7yGACY9BgAPPYYANb3GABw+RgACvsYAK78GABI/hgA4v8YAJABGQAqAxkAzgQZAGgGGQACCBkAnAkZADYLGQDaDBkAdA4ZAA4QGQCoERkATBMZAOYUGQCAFhkAJBgZAL4ZGQBYGxkA8hwZAIweGQAwIBkAyiEZAGQjGQAIJRkAoiYZADwoGQDWKRkAcCsZABQtGQCuLhkASDAZAOIxGQB8MxkAIDUZALo2GQBUOBkA+DkZAJI7GQAsPRkA0D4ZAGpAGQAEQhkAnkMZADhFGQDcRhkAdkgZABBKGQCqSxkARE0ZAOhOGQCCUBkAHFIZAMBTGQBaVRkA9FYZAJhYGQAyWhkAzFsZAGZdGQAAXxkApGAZAD5iGQDYYxkAcmUZAAxnGQCwaBkASmoZAORrGQCIbRkAIm8ZALxwGQBgchkA+nMZAJR1GQAudxkAyHgZAGJ6GQAGfBkAoH0ZAER/GQDegBkAeIIZABKEGQCshRkAUIcZAOqIGQCEihkAHowZAMKNGQBcjxkA9pAZAJCSGQAqlBkAzpUZAGiXGQACmRkAppoZAECcGQDanRkAdJ8ZABihGQCyohkATKQZAOalGQCKpxkAJKkZAL6qGQBYrBkA/K0ZAJavGQAwsRkA1LIZAG60GQAIthkAorcZADy5GQDguhkAerwZABS+GQCuvxkAUsEZAOzCGQCGxBkAIMYZALrHGQBeyRkA+MoZAJzMGQA2zhkA0M8ZAGrRGQAE0xkAqNQZAELWGQDc1xkAdtkZABDbGQC03BkATt4ZAOjfGQCM4RkAJuMZAMDkGQBk5hkA/ucZAJjpGQAy6xkAzOwZAHDuGQAK8BkApPEZAD7zGQDi9BkAfPYZABb4GQCw+RkAVPsZAO78GQCI/hkALAAaAMYBGgBgAxoA+gQaAJQGGgA4CBoA0gkaAGwLGgAGDRoAqg4aAEQQGgDeERoAeBMaABIVGgC2FhoAUBgaAPQZGgCOGxoAKB0aAMIeGgBcIBoAACIaAJojGgA0JRoAziYaAHIoGgAMKhoApisaAEAtGgDaLhoAfjAaABgyGgCyMxoAVjUaAPA2GgCKOBoAJDoaAMg7GgBiPRoA/D4aAJZAGgA6QhoA1EMaAG5FGgAIRxoAokgaAEZKGgDgSxoAek0aAB5PGgC4UBoAUlIaAOxTGgCQVRoAKlcaAMRYGgBeWhoAAlwaAJxdGgA2XxoA0GAaAGpiGgAOZBoAqGUaAEJnGgDmaBoAgGoaABpsGgC+bRoAWG8aAPJwGgCMchoAJnQaAMp1GgBkdxoA/ngaAJh6GgAyfBoA1n0aAHB/GgAKgRoAroIaAEiEGgDihRoAfIcaACCJGgC6ihoAVIwaAO6NGgCIjxoALJEaAMaSGgBglBoABJYaAJ6XGgA4mRoA0poaAGycGgAQnhoAqp8aAEShGgDoohoAgqQaABymGgC2pxoAWqkaAPSqGgCOrBoAKK4aAMyvGgBmsRoAALMaAJq0GgA0thoA2LcaAHK5GgAMuxoAsLwaAEq+GgDkvxoAiMEaACzDGgDGxBoAasYaAATIGgCeyRoAOMsaANLMGgBszhoAENAaAKrRGgBE0xoA6NQaAILWGgAc2BoAttkaAFrbGgD03BoAjt4aACjgGgDC4RoAZuMaAADlGgCk5hoAPugaANjpGgBy6xoADO0aALDuGgBK8BoA5PEaAH7zGgAi9RoAvPYaAFb4GgDw+RoAivsaAC79GgDI/hoAYgAbAAYCGwCgAxsAOgUbANQGGwB4CBsAEgobAKwLGwBGDRsA6g4bAIQQGwAeEhsAuBMbAFwVGwD2FhsAkBgbACoaGwDEGxsAaB0bAAIfGwCmIBsAQCIbANojGwB0JRsADicbALIoGwBMKhsA5isbAIAtGwAkLxsAvjAbAFgyGwDyMxsAjDUbADA3GwDKOBsAZDobAAg8GwCiPRsAPD8bANZAGwB6QhsAFEQbAK5FGwBIRxsA7EgbAIZKGwAgTBsAxE0bAF5PGwD4UBsAklIbACxUGwDQVRsAalcbAARZGwCeWhsAQlwbANxdGwB2XxsAEGEbALRiGwBOZBsA6GUbAIJnGwAcaRsAwGobAFpsGwD0bRsAmG8bADJxGwDMchsAZnQbAAp2GwCkdxsAPnkbANh6GwB8fBsAFn4bALB/GwBKgRsA7oIbAIiEGwAihhsAvIcbAFaJGwD6ihsAlIwbAC6OGwDSjxsAbJEbAAaTGwCglBsAOpYbAN6XGwB4mRsAEpsbALacGwBQnhsA6p8bAI6hGwAooxsAwqQbAFymGwD2pxsAmqkbADSrGwDOrBsAcq4bAAywGwCmsRsAQLMbANq0GwB+thsAGLgbALK5GwBMuxsA5rwbAIq+GwAkwBsAvsEbAGLDGwD8xBsAlsYbADrIGwDUyRsAbssbAAjNGwCizhsARtAbAODRGwB60xsAFNUbALjWGwBS2BsA7NkbAIbbGwAg3RsAxN4bAF7gGwD44RsAnOMbADblGwDQ5hsAaugbAA7qGwCo6xsAQu0bANzuGwCA8BsAGvIbALTzGwBO9RsA8vYbAIz4GwAm+hsAwPsbAFr9GwD+/hsAmAAcADICHADWAxwAcAUcAAoHHACkCBwASAocAOILHAB8DRwAFg8cALoQHABUEhwA7hMcAIgVHAAiFxwAxhgcAGAaHAD6GxwAnh0cADgfHADSIBwAdiIcABAkHACqJRwARCccAN4oHACCKhwAHCwcALYtHABQLxwA6jAcAI4yHAAoNBwAzDUcAGY3HAAAORwAmjocADQ8HADYPRwAcj8cAAxBHACmQhwASkQcAORFHAB+RxwAGEkcALJKHABWTBwA8E0cAIpPHAAuURwAyFIcAGJUHAAGVhwAoFccADpZHADUWhwAblwcABJeHACsXxwARmEcAOBiHAB6ZBwAHmYcALhnHABSaRwA7GocAJBsHAAqbhwAzm8cAGhxHAACcxwAnHQcADZ2HADadxwAdHkcAA57HACofBwATH4cAOZ/HACAgRwAGoMcALSEHABYhhwA8occAIyJHAAwixwAyowcAG6OHAASkBwArJEcAEaTHADglBwAhJYcAB6YHAC4mRwAUpscAPacHACQnhwAKqAcAM6hHABeoxwAAqUcAJymHAA2qBwA2qkcAHSrHAAOrRwAqK4cAEywHADmsRwAgLMcABq1HAC+thwAWLgcAPK5HACMuxwAML0cAMq+HABkwBwA/sEcAKLDHAA8xRwA1sYcAHDIHAAUyhwArsscAEjNHADizhwAhtAcACDSHAC60xwAVNUcAPjWHACS2BwALNocAMbbHABq3RwABN8cAJ7gHAA44hwA0uMcAHblHAAQ5xwAqugcAE7qHADo6xwAgu0cABzvHADA8BwAWvIcAPTzHACO9RwAMvccAMz4HABm+hwAAPwcAJr9HAA+/xwA2AAdAHICHQAWBB0AsAUdAEoHHQDkCB0AiAodACIMHQC8DR0AVg8dAPoQHQCUEh0ALhQdAMgVHQBsFx0ABhkdAKAaHQA6HB0A3h0dAHgfHQASIR0ArCIdAFAkHQDqJR0AhCcdAB4pHQC4Kh0AXCwdAPYtHQCQLx0ANDEdAM4yHQBoNB0AAjYdAKY3HQBAOR0A2jodAHQ8HQAYPh0Asj8dAExBHQDmQh0AgEQdACRGHQC+Rx0AWEkdAPxKHQCWTB0AME4dAMpPHQBuUR0ACFMdAKJUHQA8Vh0A4FcdAHpZHQAUWx0ArlwdAEheHQDsXx0AhmEdACBjHQDEZB0AXmYdAPhnHQCSaR0ANmsdANBsHQBqbh0ABHAdAKhxHQBCcx0A3HQdAHZ2HQAQeB0AtHkdAE57HQDofB0AjH4dACaAHQDAgR0AZIMdAP6EHQCYhh0AMogdAMyJHQBwix0ACo0dAKSOHQA+kB0A4pEdAHyTHQAWlR0AsJYdAEqYHQDumR0AiJsdACKdHQDGnh0AYKAdAPqhHQCUox0AOKUdANKmHQBsqB0ABqodAKqrHQBErR0A3q4dAHiwHQASsh0AtrMdAFC1HQDqth0AjrgdACi6HQDCux0AXL0dAAC/HQCawB0ANMIdAM7DHQByxR0ADMcdAKbIHQBAyh0A2ssdAH7NHQAYzx0AstAdAEzSHQDw0x0AitUdAC7XHQDI2B0AYtodAPzbHQCW3R0AOt8dANTgHQBu4h0ACOQdAKzlHQBG5x0A4OgdAHrqHQAU7B0AuO0dAFLvHQDs8B0AkPIdACr0HQDE9R0AXvcdAAL5HQCc+h0ANvwdAND9HQB0/x0ADgEeAKgCHgBCBB4A3AUeAIAHHgAaCR4AtAoeAFgMHgDyDR4AjA8eACYRHgDKEh4AZBQeAP4VHgCYFx4AMhkeANYaHgBwHB4ACh4eAK4fHgBIIR4A4iIeAHwkHgAgJh4AuiceAFQpHgDuKh4AkiweACwuHgDGLx4AYDEeAPoyHgCeNB4AODYeANI3HgB2OR4AEDseAKo8HgBEPh4A6D8eAIJBHgAcQx4AtkQeAFpGHgD0Rx4AjkkeAChLHgDCTB4AZk4eAABQHgCaUR4ANFMeANhUHgByVh4AFlgeALBZHgBKWx4A5FweAH5eHgAiYB4AvGEeAFZjHgDwZB4AimYeAC5oHgDIaR4AYmseAPxsHgCgbh4AOnAeANRxHgB4cx4AEnUeAKx2HgBGeB4A6nkeAIR7HgAefR4AuH4eAFKAHgD2gR4AkIMeACqFHgDOhh4AaIgeAAKKHgCcix4AQI0eANqOHgB0kB4ADpIeALKTHgBMlR4A5pYeAICYHgAamh4AvpseAFidHgDynh4AlqAeADCiHgDKox4AZKUeAAinHgCiqB4APKoeANarHgB6rR4AFK8eAK6wHgBIsh4A7LMeAIa1HgAgtx4AurgeAFS6HgD4ux4Akr0eACy/HgDQwB4AasIeAATEHgCexR4AQsceANzIHgB2yh4AEMweALTNHgBOzx4A6NAeAILSHgAm1B4AwNUeAFrXHgD02B4AjtoeADLcHgDM3R4AZt8eAArhHgCk4h4APuQeANjlHgB85x4AFukeALDqHgBK7B4A5O0eAIjvHgAi8R4AvPIeAGD0HgD69R4AlPceAC75HgDS+h4AbPweAAb+HgCg/x4ARAEfAN4CHwB4BB8AEgYfAKwHHwBQCR8A6gofAIQMHwAoDh8Awg8fAFwRHwD2Eh8AmhQfADQWHwDOFx8AaBkfAAwbHwCmHB8AQB4fANofHwB0IR8AGCMfALIkHwBMJh8A8CcfAIopHwAkKx8AviwfAGIuHwD8Lx8AljEfADAzHwDUNB8AbjYfAAg4HwCiOR8APDsfAOA8HwB6Ph8AFEAfALhBHwBSQx8A7EQfAIZGHwAqSB8AxEkfAF5LHwD4TB8AnE4fADZQHwDQUR8AalMfAARVHwCoVh8AQlgfANxZHwCAWx8AGl0fALReHwBOYB8A8mEfAIxjHwAmZR8AwGYfAGRoHwD+aR8AmGsfADJtHwDWbh8AcHAfAApyHwCkcx8ASHUfAOJ2HwB8eB8AFnofALB7HwBUfR8A7n4fAIiAHwAsgh8AxoMfAGCFHwD6hh8AnogfADiKHwDSix8AbI0fABCPHwCqkB8ARJIfAN6THwB4lR8AHJcfALaYHwBQmh8A9JsfAI6dHwAonx8AwqAfAGaiHwAApB8AmqUfADSnHwDYqB8AcqofAAysHwCmrR8AQK8fAOSwHwB+sh8AGLQfALK1HwBWtx8A8LgfAJS6HwAuvB8AyL0fAGK/HwD8wB8AoMIfADrEHwDUxR8AbscfABLJHwCsyh8ARswfAODNHwB6zx8AHtEfALjSHwBS1B8A9tUfAJDXHwAq2R8AxNofAGjcHwAC3h8AnN8fADbhHwDa4h8AdOQfAA7mHwCo5x8AQukfAObqHwCA7B8AGu4fAL7vHwBY8R8A8vIfAIz0HwAw9h8AyvcfAGT5HwD++h8AmPwfADz+HwDW/x8AcAEgABQDIACuBCAASAYgAOIHIACGCSAAIAsgALoMIABUDiAA+A8gAJIRIAAsEyAAxhQgAGAWIAAEGCAAnhkgADgbIADcHCAAdh4gABAgIACqISAATiMgAOgkIACCJiAAHCggAMApIABaKyAA9CwgAI4uIAAoMCAAzDEgAGYzIAAANSAAmjYgAD44IADYOSAAcjsgAAw9IACwPiAASkAgAORBIAB+QyAAIkUgALxGIABWSCAA+kkgAJRLIAAuTSAAyE4gAGxQIAAGUiAAoFMgAERVIADeViAAeFggABJaIACsWyAAUF0gAOpeIACEYCAAHmIgALhjIABcZSAA9mYgAJBoIAA0aiAAzmsgAGhtIAACbyAApnAgAEByIADacyAAdHUgABh3IACyeCAATHogAOZ7IACAfSAAJH8gAL6AIABYgiAA/IMgAJaFIAAwhyAAyoggAG6KIAAIjCAAoo0gADyPIADgkCAAepIgABSUIACulSAASJcgAOyYIACGmiAAIJwgAMSdIABenyAA+KAgAJKiIAA2pCAA0KUgAGqnIAAEqSAAqKogAEKsIADcrSAAdq8gABqxIAC0siAATrQgAOi1IACMtyAAJrkgAMC6IABavCAA9L0gAJi/IAAywSAAzMIgAGbEIAAKxiAApMcgAD7JIADiyiAAfMwgABbOIACwzyAAVNEgAO7SIACI1CAAItYgAMbXIABg2SAA+togAJTcIAAu3iAA0t8gAGzhIAAG4yAAquQgAETmIADe5yAAeOkgABzrIAC27CAAUO4gAOrvIACO8SAAKPMgAML0IABc9iAA9vcgAJr5IAA0+yAAzvwgAHL+IAAMACEApgEhAEADIQDkBCEAfgYhABgIIQCyCSEATAshAPAMIQCKDiEAJBAhAL4RIQBiEyEA/BQhAJYWIQA6GCEA1BkhAG4bIQAIHSEArB4hAEYgIQDgISEAeiMhABQlIQC4JiEAUighAOwpIQCGKyEAKi0hAMQuIQBeMCEAAjIhAJwzIQA2NSEA0DYhAHQ4IQAOOiEAqDshAEI9IQDcPiEAgEAhABpCIQC0QyEAWEUhAPJGIQCMSCEAJkohAMpLIQBkTSEA/k4hAJhQIQAyUiEA1lMhAHBVIQAKVyEApFghAEhaIQDiWyEAfF0hACBfIQC6YCEAVGIhAO5jIQCIZSEALGchAMZoIQBgaiEA+mshAJ5tIQA4byEA0nAhAHZyIQAQdCEAqnUhAER3IQDoeCEAgnohABx8IQC2fSEAWn8hAPSAIQCOgiEAKIQhAMKFIQBmhyEAAIkhAJqKIQA+jCEA2I0hAHKPIQAMkSEAsJIhAEqUIQDklSEAfpchACKZIQC8miEAVpwhAPCdIQCKnyEALqEhAMiiIQBipCEABqYhAKCnIQA6qSEA1KohAHisIQASriEArK8hAEaxIQDqsiEAhLQhAB62IQC4tyEAUrkhAPa6IQCQvCEAKr4hAM6/IQBowSEAAsMhAJzEIQBAxiEA2schAHTJIQAOyyEAsswhAEzOIQDmzyEAgNEhABrTIQC+1CEAWNYhAPLXIQCW2SEAMNshAMrcIQBk3iEACOAhAKLhIQA84yEA1uQhAHDmIQAU6CEArukhAEjrIQDs7CEAhu4hACDwIQC68SEAXvMhAPj0IQCS9iEALPghAND5IQBq+yEABP0hAJ7+IQA4ACIA3AEiAHYDIgAQBSIAqgYiAE4IIgDoCSIAggsiABwNIgDADiIAWhAiAPQRIgCYEyIAMhUiAOAWIgCEGCIAHhoiALgbIgBcHSIA9h4iAJAgIgAqIiIAxCMiAGglIgACJyIAnCgiAEAqIgDaKyIAdC0iAA4vIgCyMCIATDIiAOYzIgCANSIAGjciAL44IgBYOiIA8jsiAJY9IgAwPyIAykAiAGRCIgAIRCIAokUiADxHIgDWSCIAekoiABRMIgCuTSIASE8iAOJQIgCGUiIAIFQiALpVIgBeVyIA+FgiAJJaIgAsXCIA0F0iAGpfIgAEYSIAnmIiAEJkIgDcZSIAdmciABBpIgCqaiIATmwiAOhtIgCCbyIAJnEiAMByIgBadCIA9HUiAJh3IgAyeSIAzHoiAGZ8IgAKfiIApH8iAD6BIgDYgiIAcoQiABaGIgCwhyIASokiAO6KIgCIjCIAIo4iALyPIgBWkSIA+pIiAJSUIgAuliIAyJciAGyZIgAGmyIAoJwiAESeIgDenyIAeKEiABKjIgC2pCIAUKYiAOqnIgCEqSIAKKsiAMKsIgBcriIA9q8iAJCxIgA0syIAzrQiAGi2IgAMuCIAprkiAEC7IgDavCIAfr4iABjAIgCywSIATMMiAPDEIgCKxiIAJMgiAL7JIgBYyyIA/MwiAJbOIgAw0CIA1NEiAG7TIgAI1SIAotYiAEbYIgDg2SIAetsiABTdIgC43iIAUuAiAOzhIgCG4yIAIOUiAMTmIgBe6CIA+OkiAJLrIgA27SIA0O4iAGrwIgAO8iIAqPMiAEL1IgDc9iIAdvgiABr6IgC0+yIATv0iAOj+IgCMACMAJgIjAMADIwBkBSMA/gYjAJgIIwAyCiMA1gsjAHANIwAKDyMApBAjAD4SIwDiEyMAfBUjABYXIwCwGCMAVBojAO4bIwCIHSMALB8jAMYgIwBgIiMA+iMjAJ4lIwA4JyMA0igjAGwqIwAGLCMAqi0jAEQvIwDeMCMAeDIjABw0IwC2NSMAUDcjAPQ4IwCOOiMAKDwjAMI9IwBmPyMAAEEjAJpCIwA0RCMAzkUjAHJHIwAMSSMApkojAEBMIwDkTSMAfk8jABhRIwC8UiMAVlQjAPBVIwCKVyMALlkjAMhaIwBiXCMA/F0jAJZfIwA6YSMA1GIjAG5kIwASZiMArGcjAEZpIwDgaiMAhGwjAB5uIwC4byMAUnEjAPZyIwCQdCMAKnYjAMR3IwBeeSMAAnsjAJx8IwA2fiMA2n8jAHSBIwAOgyMAqIQjAEyGIwDmhyMAgIkjABqLIwC0jCMAWI4jAPKPIwCMkSMAJpMjAMqUIwBkliMA/pcjAKKZIwA8myMA1pwjAHCeIwAUoCMArqEjAEijIwDipCMAfKYjACCoIwC6qSMAVKsjAO6sIwCSriMALLAjAMaxIwBqsyMABLUjAJ62IwA4uCMA3LkjAHa7IwAQvSMAqr4jAETAIwDowSMAgsMjABzFIwC2xiMAWsgjAPTJIwCOyyMAMs0jAMzOIwBm0CMAANIjAKTTIwA+1SMA2NYjAHLYIwAW2iMAsNsjAErdIwDk3iMAiOAjACLiIwC84yMAVuUjAPDmIwCU6CMALuojAMjrIwBs7SMABu8jAKDwIwA68iMA3vMjAIL1IwAc9yMAwPgjAFr6IwD0+yMAjv0jADL/IwDMACQAZgIkAAAEJACkBSQAPgckANgIJAByCiQADAwkALANJABKDyQA5BAkAH4SJAAiFCQAvBUkAFYXJADwGCQAlBokAC4cJADIHSQAbB8kAAYhJACgIiQAOiQkAN4lJAB4JyQAEikkAKwqJABGLCQA6i0kAIQvJAAeMSQAuDIkAFw0JAD2NSQAkDckADQ5JADOOiQAaDwkAAI+JACmPyQAQEEkANpCJAB0RCQADkYkALJHJABMSSQA5kokAIpMJAAkTiQAvk8kAFhRJAD8UiQAllQkADBWJADKVyQAZFkkAAhbJACiXCQAPF4kANZfJAB6YSQAFGMkAK5kJABSZiQA7GckAIZpJAAgayQAumwkAF5uJAD4byQAknEkADZzJADQdCQAanYkAAR4JACoeSQAQnskANx8JAB2fiQAGoAkALSBJABOgyQA6IQkAIKGJAAmiCQAwIkkAFqLJAD0jCQAmI4kADKQJADMkSQAcJMkAAqVJACkliQAPpgkAOKZJAB8myQAFp0kALCeJABKoCQA7qEkAIijJAAipSQAxqYkAGCoJAD6qSQAlKskADitJADSriQAbLAkAAayJACqsyQARLUkAN62JAB4uCQAErokALa7JABQvSQA6r4kAITAJAAowiQAwsMkAFzFJAAAxyQAmsgkADTKJADOyyQAcs0kAAzPJACm0CQAQNIkAOTTJAB+1SQAGNckALLYJABM2iQA8NskAIrdJAAk3yQAvuAkAGLiJAD84yQAluUkADrnJADU6CQAbuokAAjsJACs7SQARu8kAODwJAB68iQAFPQkALj1JABS9yQA7PgkAIb6JAAq/CQAxP0kAF7/JAACASUAnAIlADYEJQDQBSUAdAclAA4JJQCoCiUAQgwlAOYNJQCADyUAGhElALQSJQBOFCUA8hUlAIwXJQAmGSUAwBolAGQcJQD+HSUAmB8lADwhJQDWIiUAcCQlAAomJQCuJyUASCklAOIqJQB8LCUAFi4lALovJQBUMSUA7jIlAIg0JQAsNiUAxjclAGA5JQD6OiUAnjwlADg+JQDSPyUAdkElABBDJQCqRCUAREYlAOhHJQCCSSUAHEslALZMJQBQTiUA9E8lAI5RJQAoUyUAwlQlAGZWJQAAWCUAmlklADRbJQDYXCUAcl4lAAxgJQCwYSUASmMlAORkJQB+ZiUAImglALxpJQBWayUA8GwlAJRuJQAucCUAyHElAGJzJQAGdSUAoHYlADp4JQDUeSUAeHslABJ9JQCsfiUARoAlAOCBJQCEgyUAHoUlALiGJQBSiCUA9oklAJCLJQAqjSUAxI4lAGiQJQACkiUAnJMlAECVJQDaliUAdJglAA6aJQCymyUATJ0lAOaeJQCAoCUAGqIlAL6jJQBYpSUA8qYlAJaoJQAwqiUAyqslAGStJQAIryUAorAlADyyJQDWsyUAerUlABS3JQCuuCUASLolAOy7JQCGvSUAIL8lALrAJQBUwiUA+MMlAJLFJQAsxyUA0MglAGrKJQAEzCUAns0lAELPJQDc0CUAdtIlABDUJQCq1SUATtclAOjYJQCC2iUAHNwlAMDdJQBa3yUA9OAlAJjiJQAy5CUAzOUlAGbnJQAK6SUApOolAD7sJQDY7SUAcu8lABbxJQCw8iUASvQlAOT1JQCI9yUAIvklALz6JQBg/CUA+v0lAJT/JQAuASYAyAImAGwEJgAGBiYAoAcmADoJJgDeCiYAeAwmABIOJgC2DyYAUBEmAOoSJgCEFCYAKBYmAMIXJgBcGSYA9homAJAcJgA0HiYAzh8mAGghJgACIyYApiQmAEAmJgDaJyYAfikmABgrJgCyLCYATC4mAPAvJgCKMSYAJDMmAL40JgBYNiYA/DcmAJY5JgAwOyYA1DwmAG4+JgAIQCYAokEmADxDJgDgRCYAekYmABRIJgCuSSYAUksmAOxMJgCGTiYAKlAmAMRRJgBeUyYA+FQmAJxWJgA2WCYA0FkmAGpbJgAEXSYAqF4mAEJgJgDcYSYAdmMmABplJgC0ZiYATmgmAPJpJgCMayYAJm0mAMBuJgBkcCYA/nEmAJhzJgAydSYAzHYmAHB4JgAKeiYApHsmAD59JgDifiYAfIAmABaCJgC6gyYAVIUmAO6GJgCIiCYALIomAMaLJgBgjSYA+o4mAJSQJgA4kiYA0pMmAGyVJgAGlyYAqpgmAESaJgDemyYAgp0mAByfJgC2oCYAUKImAPSjJgCOpSYAKKcmAMKoJgBcqiYAAKwmAJqtJgA0ryYAzrAmAHKyJgAMtCYAprUmAEq3JgDkuCYAfromABi8JgCyvSYAVr8mAPDAJgCKwiYAJMQmAMjFJgBixyYA/MgmAKDKJgA6zCYA1M0mAG7PJgAI0SYArNImAEbUJgDg1SYAhNcmAB7ZJgC42iYAUtwmAPbdJgCQ3yYAKuEmAMTiJgBe5CYAAuYmAJznJgA26SYA0OomAHTsJgAO7iYAqO8mAEzxJgDm8iYAgPQmABr2JgC+9yYAWPkmAPL6JgCM/CYAJv4mAMr/JgBkAScA/gInAJgEJwA8BicA1gcnAHAJJwAUCycArgwnAEgOJwDiDycAhhEnACATJwC6FCcAVBYnAO4XJwCSGScALBsnAMYcJwBgHicABCAnAJ4hJwA4IycA3CQnAHYmJwAQKCcAqiknAE4rJwDoLCcAgi4nABwwJwC2MScAWjMnAPQ0JwCONicAKDgnAMw5JwBmOycAAD0nAKQ+JwA+QCcA2EEnAHJDJwAMRScAsEYnAEpIJwDkSScAfksnACJNJwC8TicAVlAnAPpRJwCUUycALlUnAMhWJwBsWCcABlonAKBbJwA6XScA1F4nAHhgJwASYicArGMnAEZlJwDqZicAhGgnAB5qJwDCaycAXG0nAPZuJwCQcCcANHInAM5zJwBodScAAncnAKZ4JwBAeicA2nsnAHR9JwAYfycAsoAnAEyCJwDmgycAioUnACSHJwC+iCcAWIonAPKLJwCWjScAMI8nAMqQJwBukicACJQnAKKVJwA8lycA4JgnAHqaJwAUnCcArp0nAEifJwDsoCcAhqInACCkJwC6pScAXqcnAPioJwCSqicANqwnANCtJwBqrycABLEnAKiyJwBCtCcA3LUnAHa3JwAQuScAtLonAE68JwDovScAgr8nACbBJwDAwicAWsQnAP7FJwCYxycAMsknAMzKJwBmzCcACs4nAKTPJwA+0ScA2NInAHzUJwAW1icAsNcnAFTZJwDu2icAiNwnACLeJwDG3ycAYOEnAPriJwCU5CcALuYnANLnJwBs6ScABusnAKDsJwBE7icA3u8nAHjxJwAc8ycAtvQnAFD2JwDq9ycAjvknACj7JwDC/CcAXP4nAPb/JwCaASgANAMoAM4EKAByBigADAgoAKYJKABACygA5AwoAH4OKAAYECgAshEoAEwTKADwFCgAihYoACQYKADIGSgAYhsoAPwcKACWHigAOiAoANQhKABuIygACCUoAKImKABGKCgA4CkoAHorKAAULSgAuC4oAFIwKADsMSgAkDMoACo1KADENigAXjgoAAI6KACcOygANj0oANA+KABqQCgADkIoAKhDKABCRSgA3EYoAIBIKAAaSigAtEsoAFhNKADyTigAjFAoACZSKADKUygAZFUoAP5WKACYWCgAMlooANZbKABwXSgACl8oAKRgKABIYigA4mMoAHxlKAAgZygAumgoAFRqKADuaygAkm0oACxvKADGcCgAYHIoAPpzKACedSgAOHcoANJ4KABseigAEHwoAKp9KABEfygA6IAoAIKCKAAchCgAtoUoAFqHKAD0iCgAjoooACiMKADCjSgAZo8oAACRKACakigANJQoANiVKABylygADJkoALCaKABKnCgA5J0oAH6fKAAioSgAvKIoAFakKADwpSgAiqcoAC6pKADIqigAYqwoAAauKACgrygAOrEoANSyKAB4tCgAErYoAKy3KABGuSgA4LooAIS8KAAevigAuL8oAFLBKAD2wigAkMQoACrGKADOxygAaMkoAALLKACczCgAQM4oANrPKAB00SgADtMoAKjUKABM1igA5tcoAIDZKAAa2ygAvtwoAFjeKADy3ygAluEoADDjKADK5CgAZOYoAAjoKACi6SgAPOsoANbsKABw7igAFPAoAK7xKABI8ygA4vQoAIb2KAAg+CgAuvkoAF77KAD4/CgAkv4oACwAKQDQASkAagMpAAQFKQCeBikAOAgpANwJKQB2CykAEA0pAKoOKQBOECkA6BEpAIITKQAmFSkAwBYpAFoYKQD0GSkAmBspADIdKQDMHikAZiApAAAiKQCkIykAPiUpANgmKQByKCkAFiopALArKQBKLSkA7i4pAIgwKQAiMikAvDMpAGA1KQD6NikAlDgpAC46KQDIOykAbD0pAAY/KQCgQCkAOkIpAN5DKQB4RSkAEkcpAKxIKQBQSikA6kspAIRNKQAeTykAwlApAFxSKQD2UykAkFUpADRXKQDOWCkAaFopAAJcKQCmXSkAQF8pANpgKQB0YikAGGQpALJlKQBMZykA8GgpAIpqKQAkbCkAvm0pAGJvKQD8cCkAlnIpADB0KQDUdSkAbncpAAh5KQCieikAPHwpAOB9KQB6fykAFIEpAK6CKQBShCkA7IUpAIaHKQAqiSkAxIopAF6MKQD4jSkAnI8pADaRKQDQkikAapQpAASWKQColykAQpkpANyaKQB2nCkAGp4pALSfKQBOoSkA8qIpAIykKQAmpikAwKcpAGSpKQD+qikAmKwpADKuKQDMrykAcLEpAAqzKQCktCkAPrYpAOK3KQB8uSkAFrspALq8KQBUvikA7r8pAIjBKQAswykAxsQpAGDGKQD6xykAlMkpADjLKQDSzCkAbM4pAAbQKQCq0SkARNMpAN7UKQCC1ikAHNgpALbZKQBQ2ykA6twpAI7eKQAo4CkAwuEpAFzjKQAA5SkAmuYpADToKQDY6SkAcuspAAztKQCm7ikAQPApAOTxKQB+8ykAGPUpALL2KQBW+CkA8PkpAIr7KQAu/SkAyP4pAGIAKgD8ASoAoAMqADoFKgDUBioAbggqAAgKKgCsCyoARg0qAOAOKgB6ECoAHhIqALgTKgBSFSoA7BYqAJAYKgAqGioAxBsqAGgdKgACHyoAnCAqADYiKgDaIyoAdCUqAA4nKgCoKCoAQioqAOYrKgCALSoAGi8qALQwKgBYMioA8jMqAIw1KgAwNyoAyjgqAGQ6KgD+OyoAoj0qADw/KgDWQCoAcEIqAApEKgCuRSoASEcqAOJIKgB8SioAIEwqALpNKgBUTyoA+FAqAJJSKgAsVCoAxlUqAGpXKgAEWSoAnloqADhcKgDSXSoAdl8qABBhKgCqYioARGQqAOhlKgCCZyoAHGkqAMBqKgBabCoA9G0qAI5vKgAycSoAzHIqAGZ0KgAAdioAmncqAD55KgDYeioAcnwqAAx+KgCwfyoASoEqAOSCKgB+hCoAIoYqALyHKgBWiSoA+ooqAJSMKgAujioAyI8qAGyRKgAGkyoAoJQqADqWKgDUlyoAeJkqABKbKgCsnCoARp4qAOqfKgCEoSoAHqMqALikKgBcpioA9qcqAJCpKgA0qyoAzqwqAGiuKgACsCoAprEqAECzKgDatCoAdLYqAA64KgCyuSoATLsqAOa8KgCAvioAJMAqAL7BKgBYwyoA8sQqAJbGKgAwyCoAyskqAGTLKgAIzSoAos4qADzQKgDg0SoAetMqABTVKgCu1ioAUtgqAOzZKgCG2yoAIN0qALreKgBe4CoA+OEqAJLjKgAs5SoA0OYqAGroKgAE6ioAqOsqAELtKgDc7ioAdvAqABryKgC08yoATvUqAOj2KgCC+CoAJvoqAMD7KgBa/SoA9P4qAJgAKwAyAisAzAMrAGYFKwAKBysApAgrAD4KKwDiCysAfA0rABYPKwCwECsAShIrAO4TKwCIFSsAIhcrALwYKwBgGisA+hsrAJQdKwA4HysA0iArAGwiKwAGJCsAoCUrAEQnKwD8KCsAliorADAsKwDULSsAeC8rABIxKwDAMisAWjQrAPQ1KwCONysAKDkrAMw6KwBmPCsAAD4rAJo/KwA+QSsA2EIrAHJEKwAWRisAsEcrAEpJKwDkSisAfkwrACJOKwC8TysAVlErAPpSKwCUVCsALlYrAMhXKwBiWSsABlsrAKBcKwA6XisA1F8rAHhhKwASYysArGQrAEZmKwDqZysAhGkrAB5rKwDCbCsAXG4rAPZvKwCQcSsAKnMrAM50KwBodisAAngrAJx5KwBAeysA2nwrAHR+KwAYgCsAsoErAEyDKwDmhCsAgIYrACSIKwC+iSsAWIsrAPKMKwCWjisAMJArAMqRKwBukysACJUrAKKWKwA8mCsA1pkrAHqbKwAUnSsArp4rAFKgKwDsoSsAhqMrACClKwDEpisAXqgrAPipKwCSqysANq0rANCuKwBqsCsABLIrAKizKwBCtSsA3LYrAHa4KwAQuisAtLsrAE69KwDovisAgsArACbCKwDAwysAWsUrAP7GKwCYyCsAMsorAMzLKwBmzSsACs8rAKTQKwA+0isA2NMrAHzVKwAW1ysAsNgrAFTaKwDu2ysAiN0rACLfKwC84CsAYOIrAPrjKwCU5SsALucrANLoKwBs6isABuwrAKDtKwBE7ysA3vArAHjyKwAc9CsAtvUrAFD3KwDq+CsAhPorACj8KwDC/SsAXP8rAPYALACaAiwANAQsAM4FLAByBywADAksAKYKLABADCwA2g0sAH4PLAAYESwAshIsAEwULADwFSwAihcsACQZLAC+GiwAYhwsAPwdLACWHywAOiEsANQiLABuJCwACCYsAKInLABGKSwA4CosAHosLAAULiwAuC8sAFIxLADsMiwAkDQsACo2LADENywAXjksAPg6LACcPCwANj4sANA/LABqQSwADkMsAKhELABCRiwA3EcsAIBJLAAaSywAtEwsAFhOLADyTywAjFEsACZTLADKVCwAZFYsAP5XLACYWSwAPFssANZcLABwXiwACmAsAKRhLABIYywA4mQsAHxmLAAWaCwAumksAFRrLADubCwAkm4sACxwLADGcSwAYHMsAPp0LACediwAOHgsANJ5LABseywAEH0sAKp+LABEgCwA6IEsAIKDLAAchSwAtoYsAFqILAD0iSwAjossACiNLADCjiwAZpAsAACSLACakywANJUsANiWLABymCwADJosALCbLABKnSwA5J4sAH6gLAAYoiwAvKMsAFalLADwpiwAiqgsAC6qLADIqywAYq0sAAavLACgsCwAOrIsANSzLAB4tSwAErcsAKy4LABGuiwA4LssAIS9LAAevywAuMAsAFLCLAD2wywAkMUsACrHLADOyCwAaMosAALMLACczSwANs8sANrQLAB00iwADtQsAKjVLABM1ywA5tgsAIDaLAAk3CwAvt0sAFjfLADy4CwAjOIsADDkLADK5SwAZOcsAP7oLACi6iwAPOwsANbtLABw7ywAFPEsAK7yLABI9CwA4vUsAIb3LAAg+SwAuvosAF78LAD4/SwAkv8sACwBLQDQAi0AagQtAAQGLQCeBy0AQgktANwKLQB2DC0AEA4tAKoPLQBOES0A6BItAIIULQAmFi0AwBctAFoZLQD0Gi0AjhwtADIeLQDMHy0AZiEtAAAjLQCkJC0APiYtANgnLQByKS0AFistALAsLQBKLi0A7i8tAIgxLQAiMy0AvDQtAFY2LQD6Ny0AlDktAC47LQDIPC0AbD4tAAZALQCgQS0AREMtAN5ELQB4Ri0AEkgtAKxJLQBQSy0A6kwtAIROLQAeUC0AwlEtAFxTLQD2VC0AkFYtADRYLQDOWS0AaFstAAxdLQCmXi0AQGAtANphLQB0Yy0AGGUtALJmLQBMaC0A5mktAIprLQAkbS0Avm4tAGJwLQD8cS0AlnMtADB1LQDUdi0AbngtAAh6LQCiey0APH0tAOB+LQB6gC0AFIItALiDLQBShS0A7IYtAIaILQAgii0AxIstAF6NLQD4ji0AkpAtADaSLQDQky0AapUtAASXLQComC0AQpotANybLQCAnS0AGp8tALSgLQBOoi0A6KMtAIylLQAmpy0AwKgtAFqqLQD+qy0AmK0tADKvLQDWsC0AcLItAAq0LQCktS0ASLctAOK4LQB8ui0AFrwtALC9LQBUvy0A7sAtAIjCLQAixC0AxsUtAGDHLQD6yC0AnsotADjMLQDSzS0AbM8tAAbRLQCq0i0ARNQtAN7VLQB41y0AHNktALbaLQBQ3C0A6t0tAI7fLQAo4S0AwuItAGbkLQAA5i0AmuctADTpLQDO6i0AcuwtAAzuLQCm7y0AQPEtAOTyLQB+9C0AGPYtALz3LQBW+S0A8PotAIr8LQAk/i0AyP8tAGIBLgD8Ai4AlgQuADoGLgDUBy4AbgkuAAgLLgCsDC4ARg4uAOAPLgCEES4AHhMuALgULgBSFi4A7BcuAJAZLgAqGy4AxBwuAF4eLgACIC4AnCEuADYjLgDQJC4AdCYuAA4oLgCoKS4ATCsuAOYsLgCALi4AGjAuALQxLgBYMy4A8jQuAIw2LgAmOC4AyjkuAGQ7LgD+PC4Aoj4uADxALgDWQS4AcEMuAApFLgCuRi4ASEguAOJJLgB8Sy4AIE0uALpOLgBUUC4A7lEuAJJTLgAsVS4AxlYuAGpYLgAEWi4AnlsuADhdLgDSXi4AdmAuABBiLgCqYy4ARGUuAOhmLgCCaC4AHGouALZrLgBabS4A9G4uAI5wLgAyci4AzHMuAGZ1LgAAdy4AmnguAD56LgDYey4Acn0uAAx/LgCwgC4ASoIuAOSDLgB+hS4AIocuALyILgBWii4A+osuAJSNLgAujy4AyJAuAGKSLgAGlC4AoJUuADqXLgDUmC4AeJouABKcLgCsnS4AUJ8uAOqgLgCEoi4AHqQuALilLgBcpy4A9qguAJCqLgAqrC4Azq0uAGivLgACsS4AnLIuAEC0LgDatS4AdLcuABi5LgCyui4ATLwuAOa9LgCKvy4AJMEuAL7CLgBYxC4A8sUuAJbHLgAwyS4AysouAGTMLgAIzi4Aos8uADzRLgDW0i4AetQuABTWLgCu1y4AUtkuAOzaLgCG3C4AIN4uALrfLgBe4S4A+OIuAJLkLgAs5i4A0OcuAGrpLgAE6y4AqOwuAELuLgDc7y4AdvEuABDzLgC09C4ATvYuAOj3LgCM+S4AJvsuAMD8LgBa/i4A9P8uAJgBLwAyAy8AzAQvAGYGLwAKCC8ApAkvAEgLLwDiDC8AfA4vABYQLwCwES8AShMvAO4ULwCIFi8AIhgvALwZLwBgGy8A+hwvAJQeLwAuIC8A0iEvAGwjLwAGJS8AqiYvAEQoLwDeKS8AeCsvABItLwC2Li8AUDAvAOoxLwCEMy8AKDUvAMI2LwBcOC8A9jkvAJo7LwA0PS8Azj4vAHJALwAMQi8ApkMvAEBFLwDaRi8AfkgvABhKLwCySy8AVk0vAPBOLwCKUC8AJFIvAL5TLwBiVS8A/FYvAJZYLwAwWi8A1FsvAG5dLwAIXy8AomAvAEZiLwDgYy8AemUvAB5nLwC4aC8AUmovAOxrLwCQbS8AKm8vAMRwLwBeci8A+HMvAJx1LwA2dy8A0HgvAGp6LwAOfC8AqH0vAEJ/LwDcgC8AgIIvABqELwC0hS8AWIcvAPKILwCMii8AJowvAMCNLwBkjy8A/pAvAJiSLwAylC8A1pUvAHCXLwAKmS8ApJovAEicLwDinS8AfJ8vABahLwC6oi8AVKQvAO6lLwCSpy8ALKkvAMaqLwBgrC8A+q0vAJ6vLwA4sS8A0rIvAGy0LwAQti8AqrcvAES5LwDeui8AgrwvABy+LwC2vy8AWsEvAPTCLwCOxC8AKMYvAMLHLwBmyS8AAMsvAJrMLwA0zi8A2M8vAHLRLwAM0y8AptQvAErWLwDk1y8AftkvABjbLwC83C8AVt4vAPDfLwCU4S8ALuMvAMjkLwBi5i8A/OcvAKDpLwA66y8A1OwvAG7uLwAS8C8ArPEvAEbzLwDg9C8AevYvAB74LwC4+S8AUvsvAPb8LwCQ/i8AKgAwAM4BMABoAzAAAgUwAJwGMAA2CDAA2gkwAHQLMAAODTAAqA4wAEwQMADmETAAgBMwABoVMAC0FjAAWBgwAPIZMACWGzAAMB0wAMoeMABkIDAACCIwAKIjMAA8JTAA1iYwAHAoMAAUKjAAriswAEgtMADiLjAAhjAwACAyMAC6MzAAVDUwAPg2MACSODAALDowANA7MABqPTAABD8wAJ5AMABCQjAA3EMwAHZFMAAQRzAAqkgwAE5KMADoSzAAgk0wABxPMADAUDAAWlIwAPRTMACOVTAAMlcwAMxYMABmWjAAClwwAKRdMAA+XzAA2GAwAHJiMAAWZDAAsGUwAEpnMADuaDAAiGowACJsMAC8bTAAYG8wAPpwMACUcjAALnQwAMh1MABsdzAABnkwAKB6MAA6fDAA3n0wAHh/MAASgTAAtoIwAFCEMADqhTAAhIcwAB6JMADCijAAXIwwAPaNMACajzAANJEwAM6SMABolDAADJYwAKaXMABAmTAA2powAH6cMAAinjAAvJ8wAFahMAD6ojAAlKQwAC6mMADIpzAAbKkwAAarMACgrDAARK4wAN6vMAB4sTAAErMwAKy0MABQtjAA6rcwAIS5MAAeuzAAwrwwAFy+MAD2vzAAkMEwACrDMADOxDAAaMYwAAzIMACmyTAAQMswANrMMAB0zjAAGNAwALLRMABM0zAA5tQwAIrWMAAk2DAAvtkwAFjbMAD83DAAlt4wADDgMADK4TAAbuMwAAjlMACi5jAARugwAODpMAB66zAAFO0wAK7uMABS8DAA7PEwAIbzMAAg9TAAxPYwAF74MAD4+TAAnPswADb9MADQ/jAAagAxAAQCMQCoAzEAQgUxANwGMQB2CDEAGgoxALQLMQBODTEA6A4xAIwQMQAmEjEAwBMxAGQVMQD+FjEAmBgxADIaMQDMGzEAcB0xAAofMQCkIDEAPiIxAOIjMQB8JTEAFicxALooMQBUKjEA7isxAIgtMQAiLzEAxjAxAGAyMQD6MzEAlDUxADg3MQDSODEAbDoxAAY8MQCqPTEARD8xAN5AMQCCQjEAHEQxALZFMQBQRzEA6kgxAI5KMQAoTDEAwk0xAFxPMQAAUTEAmlIxADRUMQDOVTEAclcxAAxZMQCmWjEASlwxAORdMQB+XzEAGGExALJiMQBWZDEA8GUxAIpnMQAkaTEAyGoxAGJsMQD8bTEAlm8xADpxMQDUcjEAbnQxABJ2MQCsdzEARnkxAOB6MQB6fDEAHn4xALh/MQBSgTEA7IIxAJCEMQAqhjEAxIcxAF6JMQACizEAnIwxADaOMQDQjzEAdJExAA6TMQColDEAQpYxAOaXMQCAmTEAGpsxAL6cMQBYnjEA8p8xAIyhMQAmozEAyqQxAGSmMQD+pzEAmKkxADyrMQDWrDEAcK4xAAqwMQCusTEASLMxAOK0MQCGtjEAILgxALq5MQBUuzEA7rwxAJK+MQAswDEAxsExAGDDMQAExTEAnsYxADjIMQDSyTEAdssxABDNMQCqzjEARNAxAOjRMQCC0zEAHNUxALbWMQBa2DEA9NkxAI7bMQAo3TEAzN4xAGbgMQAA4jEApOMxAD7lMQDY5jEAcugxAAzqMQCw6zEASu0xAOTuMQB+8DEAIvIxALzzMQBW9TEA8PYxAJT4MQAu+jEAyPsxAGz9MQAG/zEAoAAyADoCMgDUAzIAeAUyABIHMgCsCDIARgoyAOALMgCEDTIAHg8yAMIQMgBcEjIA9hMyAJAVMgAqFzIAzhgyAGgaMgACHDIAnB0yAEAfMgDaIDIAdCIyABgkMgCyJTIATCcyAOYoMgCAKjIAJCwyAL4tMgBYLzIA8jAyAJYyMgAwNDIAyjUyAGQ3MgAIOTIAojoyADw8MgDgPTIAej8yABRBMgCuQjIASEQyAOxFMgCGRzIAIEkyALpKMgBeTDIA+E0yAJJPMgA2UTIA0FIyAGpUMgAEVjIAnlcyAEJZMgDcWjIAdlwyABpeMgC0XzIATmEyAOhiMgCCZDIAHGYyAMBnMgBaaTIA/moyAJhsMgA8bjIA1m8yAHpxMgAUczIArnQyAFJ2MgDsdzIAhnkyACB7MgC6fDIAVH4yAPh/MgCSgTIALIMyANCEMgBqhjIABIgyAKiJMgBCizIA3IwyAHaOMgAQkDIAtJEyAE6TMgDolDIAgpYyACaYMgDAmTIAWpsyAPScMgCYnjIAMqAyAMyhMgBmozIACqUyAKSmMgA+qDIA4qkyAHyrMgAWrTIAsK4yAEqwMgDusTIAiLMyACK1MgC8tjIAYLgyAPq5MgCUuzIALr0yANK+MgBswDIABsIyAKrDMgBExTIA3sYyAHjIMgASyjIAtssyAFDNMgDqzjIAhNAyACjSMgDC0zIAXNUyAPbWMgCa2DIANNoyAM7bMgBy3TIADN8yAKbgMgBA4jIA2uMyAH7lMgAY5zIAsugyAEzqMgDw6zIAiu0yACTvMgDI8DIAYvIyAPzzMgCW9TIAMPcyANT4MgBu+jIACPwyAKL9MgBG/zIA4AAzAHoCMwAUBDMAuAUzAFIHMwDsCDMAkAozACoMMwDEDTMAXg8zAPgQMwCcEjMANhQzANAVMwBqFzMADhkzAKgaMwBCHDMA3B0zAIAfMwAaITMAtCIzAFgkMwDyJTMAjCczACYpMwDAKjMAZCwzAP4tMwCYLzMAMjEzANYyMwBwNDMACjYzAKQ3MwBIOTMA4jozAHw8MwAgPjMAuj8zAFRBMwDuQjMAiEQzACxGMwDGRzMAYEkzAPpKMwCeTDMAOE4zANJPMwBsUTMAEFMzAKpUMwBEVjMA3lczAIJZMwAcWzMAtlwzAFBeMwD0XzMAjmEzAChjMwDCZDMAZmYzAABoMwCaaTMANGszANhsMwBybjMADHAzALBxMwBKczMA5HQzAH52MwAYeDMAvHkzAFZ7MwDwfDMAin4zACSAMwDIgTMAYoMzAAaFMwCghjMAOogzANSJMwBuizMAEo0zAKyOMwBGkDMA4JEzAISTMwAelTMAuJYzAFKYMwDsmTMAkJszACqdMwDOnjMAaKAzAAKiMwCcozMANqUzANqmMwB0qDMADqozAKirMwBMrTMA5q4zAICwMwAasjMAtLMzAFi1MwDytjMAlrgzADC6MwDKuzMAZL0zAAi/MwCiwDMAPMIzANbDMwBwxTMAFMczAK7IMwBIyjMA4sszAHzNMwAgzzMAutAzAFTSMwD40zMAktUzACzXMwDG2DMAatozAATcMwCe3TMAON8zANzgMwB24jMAEOQzAKrlMwBO5zMA6OgzAILqMwAm7DMAwO0zAFrvMwD08DMAjvIzADL0MwDM9TMAZvczAAr5MwCk+jMAPvwzANj9MwBy/zMAFgE0ALACNABKBDQA5AU0AIgHNAAiCTQAvAo0AFYMNAD6DTQAlA80AC4RNADSEjQAbBQ0AAYWNACgFzQAOhk0AN4aNAB4HDQAEh40AKwfNABQITQA6iI0AIQkNAAeJjQAuCc0AFwpNAD2KjQAmiw0ADQuNADOLzQAaDE0AAIzNACmNDQAQDY0ANo3NAB0OTQADjs0ALI8NABMPjQA5j80AIpBNAAkQzQAvkQ0AFhGNAD8RzQAlkk0ADBLNADKTDQAbk40AAhQNACiUTQARlM0AOBUNAB6VjQAFFg0AK5ZNABSWzQA7Fw0AIZeNAAgYDQAxGE0AF5jNAD4ZDQAkmY0ADZoNADQaTQAams0AA5tNACobjQAQnA0ANxxNAB2czQAGnU0ALR2NABOeDQA6Hk0AIx7NAAmfTQAwH40AGSANAD+gTQAmIM0ADKFNADMhjQAcIg0AAqKNACkizQAPo00ANiONAB8kDQAFpI0ALqTNABUlTQA7pY0AIiYNAAimjQAxps0AGCdNAD6njQAlKA0ADiiNADSozQAbKU0AAanNACgqDQARKo0AN6rNACCrTQAHK80ALawNABQsjQA6rM0AI61NAAotzQAwrg0AFy6NAD2uzQAmr00ADS/NADOwDQAcsI0AAzENACmxTQAQMc0AOTINAB+yjQAGMw0ALLNNABWzzQA8NA0AIrSNAAu1DQAyNU0AGLXNAD82DQAlto0ADrcNADU3TQAbt80AAjhNACs4jQARuQ0AODlNAB65zQAHuk0ALjqNABS7DQA9u00AJDvNAAq8TQAxPI0AF70NAAC9jQAnPc0ADb5NADQ+jQAdPw0AA7+NACo/zQAQgE1AOYCNQCABDUAGgY1AL4HNQBYCTUA8go1AIwMNQAmDjUAyg81AGQRNQD+EjUAmBQ1ADwWNQDWFzUAcBk1AAobNQCkHDUASB41AOIfNQCGITUAICM1ALokNQBUJjUA7ic1AJIpNQAsKzUAxiw1AGAuNQAEMDUAnjE1ADgzNQDSNDUAdjY1ABA4NQCqOTUARDs1AOg8NQCCPjUAHEA1ALZBNQBaQzUA9EQ1AI5GNQAySDUAzEk1AGZLNQAATTUAmk41AD5QNQDYUTUAclM1AAxVNQCwVjUASlg1AORZNQB+WzUAIl01ALxeNQBWYDUA8GE1AIpjNQAuZTUAyGY1AGJoNQAGajUAoGs1ADptNQDUbjUAeHA1ABJyNQCsczUARnU1AOp2NQCEeDUAHno1ALh7NQBSfTUA9n41AJCANQAqgjUAzoM1AGiFNQAChzUAnIg1AECKNQDaizUAdI01AA6PNQCykDUATJI1AOaTNQCAlTUAJJc1AL6YNQBYmjUA/Js1AJadNQAwnzUAyqA1AGSiNQAIpDUAoqU1ADynNQDWqDUAcKo1ABSsNQCurTUAUq81AOywNQCGsjUAILQ1ALq1NQBetzUA+Lg1AJK6NQAsvDUAxr01AGq/NQAEwTUAnsI1AELENQDcxTUAdsc1ABDJNQC0yjUATsw1AOjNNQCCzzUAJtE1AMDSNQBa1DUA9NU1AJjXNQAy2TUAzNo1AGbcNQAK3jUApN81AD7hNQDY4jUAfOQ1ABbmNQCw5zUASuk1AOTqNQCI7DUAIu41AMbvNQBg8TUA+vI1AJT0NQAu9jUA0vc1AGz5NQAG+zUAoPw1ADr+NQDe/zUAeAE2ABIDNgC2BDYAUAY2AOoHNgCECTYAKAs2AMIMNgBcDjYA9g82AJoRNgA0EzYAzhQ2AHIWNgAMGDYAphk2AEAbNgDaHDYAfh42ABggNgCyITYATCM2APAkNgCKJjYAJCg2AMgpNgBiKzYA/Cw2AJYuNgAwMDYA1DE2AG4zNgAINTYAojY2ADw4NgDgOTYAejs2ABQ9NgC4PjYAUkA2AOxBNgCGQzYAKkU2AMRGNgBeSDYA+Ek2AJxLNgA2TTYA0E42AGpQNgAEUjYAqFM2AEJVNgDcVjYAgFg2ABpaNgC0WzYAWF02APJeNgCMYDYAJmI2AMBjNgBkZTYA/mY2AJhoNgAyajYAzGs2AHBtNgAKbzYApHA2AEhyNgDiczYAfHU2ACB3NgC6eDYAVHo2AO57NgCIfTYALH82AMaANgBggjYA+oM2AJ6FNgA4hzYA0og2AGyKNgAGjDYAqo02AESPNgDekDYAgpI2AByUNgC2lTYAUJc2APSYNgCOmjYAKJw2AMKdNgBmnzYAAKE2AJqiNgA0pDYA2KU2AHKnNgAMqTYApqo2AEqsNgDkrTYAfq82ACKxNgC8sjYAVrQ2APC1NgCKtzYALrk2AMi6NgBivDYA/L02AJa/NgA6wTYA1MI2AG7ENgASxjYArMc2AEbJNgDqyjYAhMw2AB7ONgC4zzYAUtE2APbSNgCQ1DYAKtY2AMTXNgBo2TYAAts2AJzcNgA23jYA0N82AHThNgAO4zYAqOQ2AEzmNgDm5zYAgOk2ACTrNgC+7DYAWO42APLvNgCM8TYAMPM2AMr0NgBk9jYA/vc2AKL5NgA8+zYA1vw2AHD+NgAKADcArgE3AEgDNwDiBDcAhgY3ACAINwC6CTcAVAs3APgMNwCSDjcALBA3AMYRNwBqEzcABBU3AJ4WNwA4GDcA3Bk3AHYbNwAQHTcAqh43AEQgNwDoITcAgiM3ACYlNwDAJjcAWig3APQpNwCOKzcAMi03AMwuNwBmMDcAADI3AKQzNwA+NTcA2DY3AHI4NwAMOjcAsDs3AEo9NwDuPjcAiEA3ACJCNwC8QzcAVkU3APpGNwCUSDcALko3AMhLNwBsTTcABk83AKBQNwA6UjcA3lM3AHhVNwASVzcArFg3AEZaNwDqWzcAhF03AChfNwDCYDcAXGI3APZjNwCQZTcANGc3AM5oNwBoajcAAmw3AKZtNwBAbzcA2nA3AHRyNwAOdDcAsnU3AEx3NwDmeDcAino3ACR8NwC+fTcAYn83APyANwCWgjcAMIQ3AMqFNwBuhzcACIk3AKKKNwA8jDcA4I03AHqPNwAUkTcArpI3AFKUNwDslTcAhpc3ACqZNwDEmjcAXpw3APidNwCSnzcANqE3ANCiNwBqpDcABKY3AKinNwBCqTcA3Ko3AHasNwAQrjcAtK83AE6xNwDosjcAjLQ3ACa2NwDAtzcAWrk3AP66NwCYvDcAMr43AMy/NwBwwTcACsM3AKTENwA+xjcA2Mc3AHzJNwAWyzcAsMw3AFTONwDuzzcAiNE3ACLTNwC81DcAYNY3APrXNwCU2TcALts3ANLcNwBs3jcAEOA3AL7hNwBY4zcA8uQ3AJbmNwAw6DcAyuk3AGTrNwAI7TcAou43ADzwNwDg8TcAhPM3AB71NwC49jcAXPg3APb5NwCQ+zcANP03AM7+NwBoADgAAgI4AKYDOABABTgA2gY4AHQIOAAYCjgAsgs4AEwNOADmDjgAgBA4ACQSOAC+EzgAWBU4APwWOACWGDgAMBo4AMobOABuHTgACB84AKIgOAA8IjgA4CM4AHolOAAUJzgArig4AEgqOADsKzgAhi04ACAvOADEMDgAXjI4APgzOACcNTgANjc4ANA4OABqOjgABDw4AKg9OABCPzgA3EA4AHZCOAAaRDgAtEU4AE5HOADoSDgAgko4ACZMOADATTgAWk84AP5QOACYUjgAMlQ4AMxVOABwVzgAClk4AKRaOAA+XDgA4l04AHxfOAAWYTgAsGI4AFRkOADuZTgAiGc4ACJpOADGajgAYGw4APptOACUbzgAOHE4ANJyOABsdDgABnY4AKp3OABEeTgA3no4AHh8OAAcfjgAtn84AFCBOADqgjgAhIQ4ACiGOADChzgAZok4AACLOACajDgANI44AM6POABykTgADJM4AKaUOABAljgA5Jc4AH6ZOAAYmzgAspw4AEyeOADwnzgAiqE4AC6jOADIpDgAYqY4APynOACWqTgAOqs4ANSsOABurjgACLA4AKyxOABGszgA4LQ4AHq2OAAUuDgAuLk4AFK7OAD2vDgAkL44ACrAOADEwTgAXsM4AALFOACcxjgANsg4ANDJOABqyzgADs04AKjOOABC0DgA5tE4AIDTOAAa1TgAtNY4AFjYOADy2TgAjNs4ACbdOADK3jgAZOA4AP7hOACY4zgAMuU4ANbmOABw6DgACuo4AK7rOABI7TgA4u44AHzwOAAg8jgAuvM4AFT1OADu9jgAkvg4ACz6OADG+zgAYP04APr+OACeADkAOAI5ANwDOQB2BTkAEAc5AKoIOQBECjkA6As5AIINOQAcDzkAthA5AFASOQD0EzkAjhU5ACgXOQDMGDkAZho5AAAcOQCkHTkAPh85ANggOQByIjkADCQ5ALAlOQBKJzkA5Cg5AH4qOQAYLDkAvC05AFYvOQDwMDkAlDI5AC40OQDINTkAYjc5AAY5OQCgOjkAOjw5ANQ9OQB4PzkAEkE5AKxCOQBGRDkA4EU5AIRHOQAeSTkAuEo5AFxMOQD2TTkAkE85ADRROQDOUjkAaFQ5AAJWOQCcVzkAQFk5ANpaOQB0XDkADl45AKhfOQBMYTkA5mI5AIBkOQAkZjkAvmc5AFhpOQDyajkAlmw5ADBuOQDKbzkAZHE5AAhzOQCidDkAPHY5ANZ3OQBweTkAFHs5AK58OQBIfjkA7H85AIaBOQAggzkAuoQ5AF6GOQD4hzkAkok5ACyLOQDQjDkAao45AASQOQCekTkAOJM5ANyUOQB2ljkAEJg5ALSZOQBOmzkA6Jw5AIKeOQAmoDkAwKE5AFqjOQD0pDkAmKY5ADKoOQDMqTkAZqs5AAqtOQCkrjkAPrA5ANixOQCGszkAILU5ALq2OQBUuDkA+Lk5AJK7OQAsvTkA0L45AGrAOQAEwjkAnsM5AELFOQDcxjkAdsg5ABDKOQCqyzkATs05AOjOOQCC0DkAJtI5AMDTOQBa1TkA9NY5AJjYOQAy2jkAzNs5AGbdOQAK3zkApOA5AD7iOQDY4zkAcuU5ABbnOQCw6DkAVOo5AO7rOQCI7TkAIu85ALzwOQBg8jkA+vM5AJT1OQAu9zkAyPg5AGz6OQAG/DkAoP05AET/OQDeADoAeAI6ABIEOgC2BToAUAc6AOoIOgCECjoAKAw6AMINOgBcDzoA9hA6AJASOgA0FDoAzhU6AHIXOgAMGToApho6AEAcOgDaHToAfh86ABghOgCyIjoATCQ6APAlOgCKJzoAJCk6AL4qOgBiLDoA/C06AJYvOgAwMToA1DI6AG40OgAINjoAojc6ADw5OgDgOjoAejw6ABQ+OgC4PzoAUkE6AOxCOgCGRDoAKkY6AMRHOgBeSToA+Eo6AJxMOgA2TjoA0E86AGpROgAEUzoAqFQ6AEJWOgDmVzoAgFk6ABpbOgC0XDoATl46APJfOgCMYToAJmM6AMBkOgBkZjoA/mc6AJhpOgAyazoAzGw6AHBuOgAKcDoApHE6AEhzOgDidDoAfHY6ABZ4OgC6eToAVHs6AO58OgCIfjoALIA6AMaBOgBggzoA+oQ6AJSGOgA4iDoA0ok6AGyLOgAQjToAqo46AESQOgDekToAgpM6AByVOgC2ljoAUJg6APSZOgCOmzoAKJ06AMKeOgBcoDoAAKI6AJqjOgA0pToAzqY6AHKoOgAMqjoApqs6AEqtOgDkrjoAfrA6ABiyOgC8szoAVrU6APC2OgCUuDoALro6AMi7OgBivToA/L46AKDAOgA6wjoA1MM6AG7FOgAIxzoArMg6AEbKOgDgyzoAhM06AB7POgC40DoAXNI6APbTOgCQ1ToAKtc6AMTYOgBo2joAAtw6AJzdOgA23zoA0OA6AHTiOgAO5DoAsuU6AEznOgDm6DoAgOo6ABrsOgC+7ToAWO86APLwOgCM8joAJvQ6AMr1OgBk9zoA/vg6AKL6OgA8/DoA1v06AHD/OgAUATsArgI7AEgEOwDiBTsAhgc7ACAJOwC6CjsAVAw7AO4NOwCSDzsALBE7AMYSOwBqFDsABBY7AJ4XOwA4GTsA3Bo7AHYcOwAQHjsAqh87AE4hOwDoIjsAgiQ7ABwmOwC2JzsAWik7APQqOwCOLDsAMi47AMwvOwBmMTsAADM7AKQ0OwA+NjsA2Dc7AHI5OwAWOzsAsDw7AEo+OwDkPzsAfkE7ACJDOwC8RDsAVkY7APpHOwCUSTsALks7AMhMOwBsTjsABlA7AKBROwA6UzsA3lQ7AHhWOwASWDsArFk7AFBbOwDqXDsAhF47AB5gOwDCYTsAXGM7APZkOwCQZjsANGg7AM5pOwBoazsAAm07AJxuOwBAcDsA2nE7AHRzOwAOdTsAsnY7AEx4OwDmeTsAins7ACR9OwC+fjsAWIA7APKBOwCWgzsAMIU7AMqGOwBuiDsACIo7AKKLOwA8jTsA4I47AHqQOwAUkjsArpM7AEiVOwDsljsAhpg7ACCaOwDEmzsAXp07APieOwCcoDsANqI7ANCjOwBqpTsABKc7AKioOwBCqjsA3Ks7AHatOwAQrzsAtLA7AE6yOwDoszsAjLU7ACa3OwDAuDsAWro7AP67OwCYvTsAMr87AMzAOwBwwjsACsQ7AKTFOwA+xzsA2Mg7AHzKOwAWzDsAsM07AFTPOwDu0DsAiNI7ACLUOwDG1TsAYNc7APrYOwCU2jsAONw7ANLdOwBs3zsABuE7AKDiOwBE5DsA3uU7AHjnOwAc6TsAtuo7AFDsOwDq7TsAju87ACjxOwDC8jsAXPQ7AAD2OwCa9zsANPk7AM76OwBo/DsADP47AKb/OwBAATwA5AI8AH4EPAAYBjwAsgc8AEwJPADwCjwAigw8ACQOPADIDzwAYhE8APwSPACWFDwAMBY8ANQXPABuGTwAEhs8AKwcPABGHjwA4B88AHohPAAeIzwAuCQ8AFImPADsJzwAhik8ACorPADELDwAXi48AAIwPACcMTwANjM8ANA0PAB0NjwADjg8AKg5PABCOzwA5jw8AIA+PAAaQDwAtEE8AE5DPADyRDwAjEY8ACZIPADKSTwAZEs8AP5MPACYTjwAPFA8ANZRPABwUzwAClU8AK5WPABIWDwA4lk8AHxbPAAWXTwAul48AFRgPADuYTwAkmM8ACxlPADGZjwAYGg8AARqPACeazwAOG08ANJuPABscDwAEHI8AKpzPABEdTwA6HY8AIJ4PAAcejwAtns8AFp9PAD0fjwAjoA8ACiCPADMgzwAZoU8AACHPACaiDwANIo8ANiLPAByjTwADI88ALCQPABKkjwA5JM8AH6VPAAilzwAvJg8AFaaPADwmzwAip08AC6fPADIoDwAYqI8AAakPACgpTwAOqc8ANSoPAB4qjwAEqw8AKytPABGrzwA4LA8AISyPAAetDwAwrU8AFy3PAD2uDwAkLo8ACq8PADOvTwAaL88AALBPACcwjwAQMQ8ANrFPAB0xzwADsk8AKjKPABMzDwA5s08AIrPPAAk0TwAvtI8AFjUPADy1TwAltc8ADDZPADK2jwAZNw8AP7dPACi3zwAPOE8ANbiPAB65DwAFOY8AK7nPABI6TwA7Oo8AIbsPAAg7jwAuu88AFTxPAD48jwAkvQ8ACz2PADQ9zwAavk8AAT7PACe/DwAQv48ANz/PAB2AT0AEAM9ALQEPQBOBj0A6Ac9AIIJPQAcCz0AwAw9AFoOPQD0Dz0AmBE9ADITPQDMFD0AZhY9AAoYPQCkGT0APhs9ANgcPQB8Hj0AFiA9ALAhPQBKIz0A5CQ9AIgmPQAiKD0AvCk9AGArPQD6LD0AlC49AC4wPQDSMT0AbDM9AAY1PQCgNj0ARDg9AN45PQB4Oz0AEj09AKw+PQBQQD0A6kE9AIRDPQAoRT0AwkY9AFxIPQD2ST0AkEs9ADRNPQDOTj0AaFA9AAxSPQCmUz0AQFU9ANpWPQB+WD0AGFo9ALJbPQBMXT0A5l49AIpgPQAkYj0AvmM9AGJlPQD8Zj0Almg9ADBqPQDKaz0Abm09AAhvPQCicD0ARnI9AOBzPQB6dT0AFHc9ALh4PQBSej0A7Hs9AIZ9PQAgfz0AxIA9AF6CPQD4gz0AnIU9ADaHPQDQiD0Aaoo9AASMPQCojT0AQo89ANyQPQCAkj0AGpQ9ALSVPQBOlz0A8pg9AIyaPQAmnD0AwJ09AFqfPQD+oD0AmKI9ADKkPQDWpT0AcKc9AAqpPQCkqj0ASKw9AOKtPQB8rz0AFrE9ALCyPQBUtD0A7rU9AIi3PQAsuT0Axro9AGC8PQD6vT0Anr89ADjBPQDSwj0AbMQ9AAbGPQCqxz0ARMk9AN7KPQB4zD0AHM49ALbPPQBQ0T0A9NI9AI7UPQAo1j0Awtc9AFzZPQAA2z0Amtw9ADTePQDY3z0AcuE9AAzjPQCm5D0ASuY9AOTnPQB+6T0AGOs9ALLsPQBW7j0A8O89AIrxPQAu8z0AyPQ9AGL2PQD89z0AoPk9ADr7PQDU/D0Abv49ABIAPgCsAT4ARgM+AOAEPgB6Bj4AHgg+ALgJPgBSCz4A9gw+AJAOPgAqED4AxBE+AGgTPgACFT4AnBY+ADYYPgDaGT4AdBs+AA4dPgCoHj4AQiA+AOYhPgCAIz4AGiU+ALQmPgBYKD4A8ik+AIwrPgAwLT4Ayi4+AGQwPgD+MT4AojM+ADw1PgDWNj4AcDg+AAo6PgCuOz4ASD0+AOI+PgCGQD4AIEI+ALpDPgBURT4A+EY+AJJIPgAsSj4Axks+AGpNPgAETz4AnlA+ADhSPgDSUz4AdlU+ABBXPgCqWD4ARFo+AOhbPgCCXT4AHF8+AMBgPgBaYj4A9GM+AI5lPgAyZz4AzGg+AGZqPgAAbD4ApG0+AD5vPgDYcD4AcnI+AAx0PgCwdT4ASnc+AOR4PgCIej4AInw+ALx9PgBWfz4A+oA+AJSCPgAuhD4AyIU+AGyHPgAGiT4AoIo+ADqMPgDUjT4AeI8+ABKRPgCskj4ARpQ+AOqVPgCElz4AHpk+AMKaPgBcnD4A9p0+AJCfPgA0oT4AzqI+AGikPgACpj4Apqc+AECpPgDaqj4AdKw+AA6uPgCyrz4ATLE+AOayPgCAtD4AJLY+AL63PgBYuT4A/Lo+AJa8PgAwvj4Ayr8+AG7BPgAIwz4AosQ+ADzGPgDWxz4Aesk+ABTLPgCuzD4AUs4+AOzPPgCG0T4AINM+AMTUPgBe1j4A+Nc+AJLZPgA22z4A0Nw+AGrePgAE4D4AnuE+AELjPgDc5D4AduY+ABroPgC06T4ATus+AOjsPgCM7j4AJvA+AMDxPgBa8z4A9PQ+AJj2PgAy+D4AzPk+AGb7PgAK/T4ApP4+AD4APwDiAT8AfAM/ABYFPwCwBj8AVAg/AO4JPwCICz8AIg0/AMYOPwBgED8A+hE/AJQTPwAuFT8A0hY/AGwYPwAGGj8AoBs/AEQdPwDeHj8AeCA/ABIiPwC2Iz8AWiU/APQmPwCYKD8AMio/AMwrPwBwLT8ACi8/AKQwPwA+Mj8A4jM/AHw1PwAWNz8AxDg/AF46PwD4Oz8Akj0/ADY/PwDQQD8AakI/AAREPwCoRT8AQkc/ANxIPwB2Sj8AEEw/ALRNPwBOTz8A6FA/AIxSPwAmVD8AwFU/AFpXPwD+WD8AmFo/ADJcPwDMXT8AcF8/AAphPwCkYj8APmQ/ANhlPwB8Zz8AFmk/ALBqPwBUbD8A7m0/AIhvPwAicT8AxnI/AGB0PwD6dT8AlHc/AC55PwDSej8AbHw/AAZ+PwCgfz8ARIE/AN6CPwB4hD8AHIY/ALaHPwBQiT8A6oo/AI6MPwAojj8Awo8/AFyRPwD2kj8AmpQ/ADSWPwDOlz8AaJk/AAybPwCmnD8AQJ4/ANqfPwB+oT8AGKM/ALKkPwBWpj8A8Kc/AIqpPwAkqz8Avqw/AGKuPwD8rz8AlrE/ADCzPwDUtD8AbrY/AAi4PwCsuT8ARrs/AOC8PwB6vj8AHsA/ALjBPwBSwz8A7MQ/AIbGPwAqyD8AxMk/AF7LPwD4zD8AnM4/ADbQPwDQ0T8AdNM/AA7VPwCo1j8AQtg/AObZPwCA2z8AGt0/ALTePwBO4D8A8uE/AIzjPwAm5T8AyuY/AGToPwD+6T8AmOs/ADztPwDW7j8AcPA/AAryPwCu8z8ASPU/AOL2PwB8+D8AFvo/ALr7PwBU/T8A7v4/AJIAQAAsAkAAxgNAAGAFQAAEB0AAnghAADgKQADSC0AAbA1AABAPQACqEEAARBJAAN4TQACCFUAAHBdAALYYQABaGkAA9BtAAI4dQAAoH0AAzCBAAGYiQAAAJEAAmiVAADQnQADYKEAAcipAAAwsQACwLUAASi9AAOQwQAB+MkAAIjRAALw1QABWN0AA8DhAAJQ6QAAuPEAAyD1AAGI/QAD8QEAAoEJAADpEQADURUAAeEdAABJJQACsSkAARkxAAOpNQACET0AAHlFAALhSQABSVEAA9lVAAJBXQAAqWUAAxFpAAGhcQAACXkAAnF9AAEBhQADaYkAAdGRAAA5mQACyZ0AATGlAAOZqQACAbEAAGm5AAL5vQABYcUAA8nJAAIx0QAAwdkAAyndAAGR5QAAIe0AAonxAADx+QADWf0AAeoFAABSDQACuhEAASIZAAOKHQACGiUAAIItAALqMQABUjkAA+I9AAJKRQAAsk0AA0JRAAGqWQAAEmEAAnplAAEKbQADcnEAAdp5AABCgQACqoUAATqNAAOikQACCpkAAHKhAAMCpQABaq0AA9KxAAJiuQAAysEAAzLFAAGazQAAKtUAApLZAAD64QADYuUAAcrtAABa9QACwvkAASsBAAOTBQACIw0AAIsVAALzGQABgyEAA+slAAJTLQAAuzUAA0s5AAGzQQAAG0kAAoNNAADrVQADe1kAAeNhAABLaQACs20AAUN1AAOreQACE4EAAKOJAAMLjQABc5UAA9uZAAJroQAA06kAAzutAAGjtQAAC70AApvBAAEDyQADa80AAfvVAABj3QACy+EAATPpAAOb7QACK/UAAJP9AAL4AQQBYAkEA/ANBAJYFQQAwB0EA1AhBAG4KQQAIDEEAog1BAEYPQQDgEEEAehJBABQUQQCuFUEAUhdBAOwYQQCGGkEAKhxBAMQdQQBeH0EA+CBBAJwiQQA2JEEA0CVBAGonQQAEKUEAqCpBAEIsQQDcLUEAgC9BABoxQQC0MkEATjRBAPI1QQCMN0EAJjlBAMA6QQBkPEEA/j1BAJg/QQAyQUEAzEJBAHBEQQAKRkEApEdBAEhJQQDiSkEAfExBABZOQQC6T0EAVFFBAO5SQQCIVEEAIlZBAMZXQQBgWUEA+lpBAJRcQQA4XkEA0l9BAGxhQQAQY0EAqmRBAERmQQDeZ0EAgmlBABxrQQC2bEEAUG5BAOpvQQCOcUEAKHNBAMJ0QQBmdkEAAHhBAJp5QQA0e0EA2HxBAHJ+QQAMgEEApoFBAECDQQDkhEEAfoZBABiIQQC8iUEAVotBAPCMQQCKjkEALpBBAMiRQQBik0EA/JRBAJaWQQA6mEEA1JlBAG6bQQASnUEArJ5BAEagQQDgoUEAhKNBAB6lQQC4pkEAUqhBAOypQQCQq0EAKq1BAMSuQQBesEEAArJBAJyzQQA2tUEA2rZBAHS4QQAOukEAqLtBAEy9QQDmvkEAgMBBABrCQQC0w0EAWMVBAPLGQQCMyEEAJspBAMrLQQBkzUEA/s5BAKLQQQA80kEA1tNBAHDVQQAU10EArthBAEjaQQDi20EAfN1BACDfQQC64EEAVOJBAO7jQQCS5UEALOdBAMboQQBq6kEABOxBAJ7tQQA470EA3PBBAHbyQQAQ9EEAqvVBAET3QQDo+EEAgvpBABz8QQC2/UEAWv9BAPQAQgCOAkIAMgRCAMwFQgBmB0IAAAlCAKQKQgA+DEIA2A1CAHIPQgAMEUIAsBJCAEoUQgDkFUIAfhdCACIZQgC8GkIAVhxCAPodQgCUH0IALiFCAMgiQgBsJEIABiZCAKAnQgA6KUIA1CpCAHgsQgASLkIArC9CAEYxQgDqMkIAhDRCAB42QgDCN0IAXDlCAPY6QgCQPEIAND5CAM4/QgBoQUIAAkNCAJxEQgBARkIA2kdCAHRJQgAOS0IAskxCAExOQgDmT0IAilFCACRTQgC+VEIAWFZCAPJXQgCWWUIAMFtCAMpcQgBuXkIACGBCAKJhQgA8Y0IA4GRCAHpmQgAUaEIArmlCAEhrQgDsbEIAhm5CACBwQgDEcUIAXnNCAPh0QgCSdkIALHhCANB5QgBqe0IABH1CAJ5+QgBCgEIA3IFCAHaDQgAahUIAtIZCAE6IQgDoiUIAjItCACaNQgDAjkIAWpBCAPSRQgCYk0IAMpVCAMyWQgBwmEIACppCAKSbQgA+nUIA4p5CAHygQgAWokIAsKNCAFSlQgDupkIAiKhCACKqQgC8q0IAYK1CAPquQgCUsEIAOLJCANKzQgBstUIABrdCAKq4QgBEukIA3rtCAHi9QgAcv0IAtsBCAFDCQgDqw0IAjsVCACjHQgDCyEIAXMpCAADMQgCazUIANM9CAM7QQgBo0kIADNRCAKbVQgBA10IA5NhCAH7aQgAY3EIAst1CAEzfQgDw4EIAiuJCACTkQgDI5UIAYudCAPzoQgCW6kIAOuxCANTtQgBu70IACPFCAKLyQgBG9EIA4PVCAHr3QgAe+UIAuPpCAFL8QgDs/UIAkP9CACoBQwDEAkMAXgRDAPgFQwCcB0MANglDANAKQwBqDEMADg5DAKgPQwBCEUMA5hJDAIAUQwAaFkMAtBdDAFgZQwDyGkMAjBxDACYeQwDAH0MAZCFDAP4iQwCYJEMAMiZDANYnQwBwKUMACitDAK4sQwBILkMA4i9DAHwxQwAgM0MAujRDAFQ2QwDuN0MAiDlDACw7QwDGPEMAYD5DAARAQwCeQUMAOENDANJEQwB2RkMAEEhDAKpJQwBES0MA3kxDAIJOQwAcUEMAtlFDAFpTQwD0VEMAjlZDAChYQwDMWUMAZltDAABdQwCaXkMANGBDANhhQwByY0MADGVDAKZmQwBKaEMA5GlDAH5rQwAibUMAvG5DAFZwQwDwcUMAlHNDAC51QwDIdkMAYnhDAPx5QwCge0MAOn1DANR+QwBugEMAEoJDAKyDQwBGhUMA6oZDAISIQwAeikMAuItDAFyNQwD2jkMAkJBDACqSQwDEk0MAaJVDAAKXQwCcmEMANppDANqbQwB0nUMADp9DALKgQwBMokMA5qNDAIClQwAkp0MAvqhDAFiqQwDyq0MAjK1DADCvQwDKsEMAZLJDAAi0QwCitUMAPLdDANa4QwBwukMAFLxDAK69QwBIv0MA4sBDAIbCQwAgxEMAusVDAF7HQwD4yEMAkspDACzMQwDQzUMAas9DAATRQwCe0kMAONRDANzVQwB210MAENlDAKraQwBO3EMA6N1DAILfQwAm4UMAwOJDAFrkQwD05UMAmOdDADLpQwDM6kMAZuxDAADuQwCk70MAPvFDANjyQwBy9EMAFvZDALD3QwBK+UMA7vpDAIj8QwAi/kMAvP9DAGABRAD6AkQAlAREAC4GRADIB0QAbAlEAAYLRACgDEQAOg5EAN4PRAB4EUQAEhNEALYURABQFkQA6hdEAIQZRAAoG0QAwhxEAFweRAD2H0QAkCFEADQjRADOJEQAaCZEAAIoRACmKUQAQCtEANosRAB+LkQAGDBEALIxRABMM0QA8DREAIo2RAAkOEQAvjlEAFg7RAD8PEQAlj5EADBARADUQUQAbkNEAAhFRACiRkQARkhEAOBJRAB6S0QAFE1EAK5ORABSUEQA7FFEAIZTRAAgVUQAxFZEAF5YRAD4WUQAnFtEADZdRADQXkQAamBEAA5iRACoY0QAQmVEANxmRAB2aEQAGmpEALRrRABObUQA6G5EAIxwRAAmckQAwHNEAGR1RAD+dkQAmHhEADJ6RADWe0QAcH1EAAp/RACkgEQAPoJEAOKDRAB8hUQAFodEALCIRABUikQA7otEAIiNRAAij0QAxpBEAGCSRAD6k0QAlJVEADiXRADSmEQAbJpEAAacRACqnUQARJ9EAN6gRAB4okQAHKREALalRABQp0QA9KhEAI6qRAAorEQAwq1EAFyvRAAAsUQAmrJEADS0RADYtUQAcrdEAAy5RACmukQASrxEAOS9RAB+v0QAGMFEALLCRABWxEQA8MVEAIrHRAAkyUQAyMpEAGLMRAD8zUQAoM9EADrRRADU0kQAbtREABLWRACs10QARtlEAODaRAB63EQAHt5EALjfRABS4UQA7OJEAJDkRAAq5kQAxOdEAGjpRAAC60QAnOxEADbuRADQ70QAdPFEAA7zRACo9EQAQvZEAOb3RACA+UQAGvtEAL78RABY/kQA8v9EAIwBRQAwA0UAygRFAGQGRQD+B0UAmAlFADwLRQDWDEUAcA5FABQQRQCuEUUASBNFAOIURQB8FkUAIBhFALoZRQBUG0UA+BxFAJIeRQAsIEUAxiFFAGAjRQAEJUUAniZFADgoRQDcKUUAditFABAtRQCqLkUARDBFAOgxRQCCM0UAHDVFAMA2RQBaOEUA9DlFAI47RQAyPUUAzD5FAGZARQAAQkUAmkNFAD5FRQDYRkUAckhFAAxKRQCwS0UASk1FAORORQCIUEUAIlJFALxTRQBWVUUA+lZFAJRYRQAuWkUAyFtFAGJdRQAGX0UAoGBFADpiRQDUY0UAeGVFABJnRQCsaEUAUGpFAOprRQCEbUUAHm9FAMJwRQBcckUA9nNFAJB1RQAqd0UAznhFAGh6RQACfEUApn1FAEB/RQDagEUAdIJFABiERQCyhUUATIdFAOaIRQCAikUAJIxFAL6NRQBYj0UA8pBFAJaSRQAwlEUAypVFAG6XRQAImUUAoppFADycRQDgnUUAep9FABShRQCuokUASKRFAOylRQCGp0UAIKlFALqqRQBerEUA+K1FAJKvRQA2sUUA0LJFAGq0RQAEtkUAnrdFAEK5RQDcukUAdrxFABC+RQC0v0UATsFFAOjCRQCMxEUAJsZFAMDHRQBayUUA/spFAJjMRQAyzkUAzM9FAGbRRQAK00UApNRFAD7WRQDY10UAfNlFABbbRQCw3EUAVN5FAO7fRQCI4UUAIuNFAMbkRQBg5kUA+udFAJTpRQAu60UA0uxFAGzuRQAG8EUAqvFFAETzRQDe9EUAePZFABz4RQC2+UUAUPtFAOr8RQCE/kUAKABGAMIBRgBcA0YA9gRGAJoGRgA0CEYAzglGAHILRgAMDUYApg5GAEAQRgDkEUYAfhNGABgVRgCyFkYATBhGAPAZRgCKG0YAJB1GAL4eRgBiIEYA/CFGAJYjRgA6JUYA1CZGAG4oRgAIKkYArCtGAEYtRgDgLkYAejBGABQyRgC4M0YAUjVGAOw2RgCQOEYAKjpGAMQ7RgBePUYAAj9GAJxARgA2QkYA0ENGAGpFRgAOR0YAqEhGAEJKRgDcS0YAgE1GABpPRgC0UEYAWFJGAPJTRgCMVUYAJldGAMpYRgBkWkYA/ltGAJhdRgA8X0YA1mBGAHBiRgAKZEYAuGVGAFJnRgDsaEYAhmpGACpsRgDEbUYAXm9GAAJxRgCcckYANnRGANB1RgBqd0YADnlGAKh6RgBCfEYA5n1GAIB/RgAagUYAtIJGAFiERgDyhUYAjIdGACaJRgDAikYAZIxGAP6NRgCYj0YAMpFGANaSRgBwlEYACpZGAK6XRgBImUYA4ppGAHycRgAgnkYAup9GAFShRgDuokYAiKRGACymRgDGp0YAYKlGAPqqRgCerEYAOK5GANKvRgB2sUYAELNGAKq0RgBEtkYA3rdGAIK5RgAcu0YAtrxGAFC+RgD0v0YAjsFGACjDRgDMxEYAZsZGAADIRgCayUYANMtGANjMRgByzkYADNBGAKbRRgBK00YA5NRGAH7WRgAi2EYAvNlGAFbbRgDw3EYAlN5GAC7gRgDI4UYAYuNGAPzkRgCg5kYAOuhGANTpRgB460YAEu1GAKzuRgBG8EYA4PFGAITzRgAe9UYAuPZGAFL4RgD2+UYAkPtGACr9RgDO/kYAaABHAAICRwCcA0cAQAVHANoGRwB0CEcADgpHAKgLRwBMDUcA5g5HAIAQRwAaEkcAvhNHAFgVRwDyFkcAlhhHADAaRwDKG0cAZB1HAAgfRwCiIEcAPCJHANYjRwBwJUcAFCdHAK4oRwBIKkcA4itHAIYtRwAgL0cAujBHAF4yRwD4M0cAkjVHACw3RwDGOEcAajpHAAQ8RwCePUcAOD9HANxARwB2QkcAEERHALRFRwBOR0cA6EhHAIJKRwAmTEcAwE1HAFpPRwD0UEcAjlJHADJURwDMVUcAZldHAABZRwCkWkcAPlxHANhdRwB8X0cAFmFHALBiRwBKZEcA7mVHAIhnRwAiaUcAvGpHAFZsRwD6bUcAlG9HAC5xRwDIckcAbHRHAAZ2RwCgd0cARHlHAN56RwB4fEcAEn5HAKx/RwBQgUcA6oJHAISERwAehkcAwodHAFyJRwD2ikcAmoxHADSORwDOj0cAaJFHAAyTRwCmlEcAQJZHANqXRwB0mUcAGJtHALKcRwBMnkcA5p9HAIqhRwAko0cAvqRHAGKmRwD8p0cAlqlHADCrRwDKrEcAbq5HAAiwRwCisUcAPLNHAOC0RwB6tkcAFLhHALi5RwBSu0cA7LxHAIa+RwAqwEcAxMFHAF7DRwD4xEcAksZHADbIRwDQyUcAastHAATNRwCozkcAQtBHANzRRwCA00cAGtVHALTWRwBO2EcA8tlHAIzbRwAm3UcAwN5HAFrgRwD+4UcAmONHADLlRwDM5kcAcOhHAArqRwCk60cASO1HAOLuRwB88EcAFvJHALrzRwBU9UcA7vZHAIj4RwAi+kcAxvtHAGD9RwD6/kcAngBIADgCSADSA0gAbAVIABAHSACqCEgARApIAN4LSAB4DUgAHA9IALYQSABQEkgA6hNIAI4VSAAoF0gAwhhIAGYaSAAAHEgAmh1IADQfSADOIEgAciJIAAwkSACmJUgAQCdIAOQoSAB+KkgAGCxIALItSABWL0gA8DBIAIoySAAkNEgAyDVIAGI3SAD8OEgAoDpIADo8SADUPUgAbj9IAAhBSACsQkgARkRIAOBFSAB6R0gAHklIALhKSABSTEgA9k1IAJBPSAAqUUgAxFJIAGhUSAACVkgAnFdIADZZSADQWkgAdFxIAA5eSACoX0gAQmFIAOZiSACAZEgAGmZIAL5nSABYaUgA8mpIAIxsSAAwbkgAym9IAGRxSAD+ckgAmHRIADx2SADWd0gAcHlIAAp7SACufEgASH5IAOJ/SACGgUgAIINIALqESABUhkgA+IdIAJKJSAAsi0gAxoxIAGCOSAAEkEgAnpFIADiTSADSlEgAdpZIABCYSACqmUgATptIAOicSACCnkgAHKBIALahSABao0gA9KRIAI6mSAAoqEgAzKlIAGarSAAArUgApK5IAD6wSADYsUgAcrNIABa1SACwtkgASrhIAOS5SACIu0gAIr1IALy+SABWwEgA+sFIAJTDSAAuxUgAyMZIAGLISAAGykgAoMtIADrNSADUzkgAeNBIABLSSACs00gAUNVIAOrWSACE2EgAHtpIALjbSABc3UgA9t5IAJDgSAAq4kgAzuNIAGjlSAAC50gAnOhIAEDqSADa60gAdO1IABjvSACy8EgATPJIAObzSACA9UgAJPdIAL74SABY+kgA8vtIAJb9SAAw/0gAygBJAGQCSQAIBEkAogVJADwHSQDgCEkAegpJABQMSQCuDUkASA9JAOwQSQCGEkkAIBRJALoVSQBeF0kA+BhJAJIaSQA2HEkA0B1JAGofSQAEIUkAniJJAEIkSQDcJUkAdidJABApSQC0KkkATixJAOgtSQCML0kAJjFJAMAySQBaNEkA/jVJAJg3SQAyOUkAzDpJAGY8SQAKPkkApD9JAD5BSQDYQkkAfERJABZGSQCwR0kAVElJAO5KSQCITEkAIk5JALxPSQBgUUkA+lJJAJRUSQAuVkkA0ldJAGxZSQAGW0kAoFxJAEReSQDeX0kAeGFJABxjSQC2ZEkAUGZJAOpnSQCEaUkAKGtJAMJsSQBcbkkA9m9JAJpxSQA0c0kAznRJAHJ2SQAMeEkApnlJAEB7SQDafEkAfn5JABiASQCygUkATINJAPCESQCKhkkAJIhJAL6JSQBii0kA/IxJAJaOSQA6kEkA1JFJAG6TSQAIlUkAopZJAEaYSQDgmUkAeptJABSdSQC4nkkAUqBJAOyhSQCQo0kAKqVJAMSmSQBeqEkA+KlJAJyrSQA2rUkA0K5JAGqwSQAOskkAqLNJAEK1SQDctkkAgLhJABq6SQC0u0kAWL1JAPK+SQCMwEkAJsJJAMDDSQBkxUkA/sZJAJjISQAyykkA1stJAHDNSQAKz0kArtBJAEjSSQDi00kAfNVJACDXSQC62EkAVNpJAO7bSQCI3UkALN9JAMbgSQBg4kkA+uNJAJ7lSQA450kA0uhJAHbqSQAQ7EkAqu1JAETvSQDe8EkAgvJJABz0SQC29UkAUPdJAPT4SQCO+kkAKPxJAML9SQBm/0kAAAFKAJoCSgA0BEoA2AVKAHIHSgAMCUoApgpKAEoMSgDkDUoAfg9KABgRSgC8EkoAVhRKAAQWSgCeF0oAOBlKANIaSgBsHEoAEB5KAKofSgBEIUoA6CJKAIIkSgAcJkoAtidKAFApSgD0KkoAjixKACguSgDCL0oAZjFKAAAzSgCaNEoAPjZKANg3SgByOUoADDtKALA8SgBKPkoA5D9KAH5BSgAYQ0oAvERKAFZGSgDwR0oAiklKAC5LSgDITEoAYk5KAAZQSgCgUUoAOlNKANRUSgBuVkoAElhKAKxZSgBGW0oA4FxKAIReSgAeYEoAuGFKAFxjSgD2ZEoAkGZKACpoSgDOaUoAaGtKAAJtSgCcbkoANnBKANpxSgB0c0oADnVKAKh2SgBMeEoA5nlKAIB7SgAkfUoAvn5KAFiASgDygUoAjINKADCFSgDKhkoAZIhKAP6JSgCii0oAPI1KANaOSgBwkEoAFJJKAK6TSgBIlUoA4pZKAIaYSgAgmkoAuptKAF6dSgD4nkoAkqBKACyiSgDQo0oAaqVKAASnSgCeqEoAOKpKANyrSgB2rUoAEK9KAKqwSgBOskoA6LNKAIK1SgAct0oAwLhKAFq6SgD0u0oAmL1KADK/SgDMwEoAZsJKAADESgCkxUoAPsdKANjISgByykoAFsxKALDNSgBKz0oA5NBKAIjSSgAi1EoAvNVKAGDXSgD62EoAlNpKAC7cSgDI3UoAbN9KAAbhSgCg4koAOuRKAN7lSgB450oAEulKAKzqSgBQ7EoA6u1KAITvSgAo8UoAwvJKAFz0SgD29UoAmvdKADT5SgDO+koAaPxKAAL+SgCm/0oAQAFLANoCSwB0BEsAGAZLALIHSwBMCUsA8ApLAIoMSwAkDksAvg9LAGIRSwD8EksAlhRLADAWSwDKF0sAbhlLAAgbSwCiHEsAPB5LAOAfSwB6IUsAFCNLAK4kSwBSJksA7CdLAIYpSwAqK0sAxCxLAF4uSwD4L0sAnDFLADYzSwDQNEsAajZLAAQ4SwCoOUsAQjtLANw8SwB2PksAGkBLALRBSwBOQ0sA6ERLAIxGSwAmSEsAwElLAGRLSwD+TEsAmE5LADJQSwDMUUsAcFNLAApVSwCkVksAPlhLAOJZSwB8W0sAFl1LALBeSwBUYEsA7mFLAIhjSwAiZUsAxmZLAGBoSwD6aUsAnmtLADhtSwDSbksAbHBLAAZySwCqc0sARHVLAN52SwCCeEsAHHpLALZ7SwBQfUsA9H5LAI6ASwAogksAwoNLAFyFSwAAh0sAmohLADSKSwDOi0sAco1LAAyPSwCmkEsASpJLAOSTSwB+lUsAGJdLALyYSwBWmksA8JtLAIqdSwAkn0sAyKBLAGKiSwD8o0sAlqVLADqnSwDUqEsAbqpLAAisSwCsrUsARq9LAOCwSwCEsksAHrRLALi1SwBSt0sA7LhLAJC6SwAqvEsAxL1LAF6/SwACwUsAnMJLADbESwDQxUsAdMdLAA7JSwCoyksATMxLAObNSwCAz0sAGtFLAL7SSwBY1EsA8tVLAIzXSwAm2UsAytpLAGTcSwAI3ksArN9LAEbhSwDg4ksAeuRLAB7mSwC450sAXOlLAADrSwCa7EsANO5LANjvSwBy8UsADPNLAKb0SwBA9ksA5PdLAH75SwAY+0sAsvxLAFb+SwDw/0sAigFMAC4DTADIBEwAYgZMAPwHTACWCUwAOgtMANQMTABuDkwACBBMAKwRTABGE0wA4BRMAHoWTAAeGEwAuBlMAFIbTAD2HEwAkB5MACogTADEIUwAaCNMAAIlTACcJkwANihMANopTAB0K0wADi1MAKguTABMMEwA5jFMAIAzTAAaNUwAtDZMAFg4TADyOUwAjDtMACY9TADAPkwAZEBMAP5BTACiQ0wAPEVMANZGTABwSEwAFEpMAK5LTABITUwA4k5MAHxQTAAgUkwAulNMAFRVTADuVkwAklhMACxaTADGW0wAal1MAARfTACeYEwAOGJMANJjTAB2ZUwAEGdMAKpoTABOakwA6GtMAIJtTAAcb0wAtnBMAFpyTAD0c0wAjnVMACh3TADMeEwAZnpMAAB8TACafUwAPn9MANiATABygkwAFoRMALCFTABKh0wA5IhMAH6KTAAijEwAvI1MAFaPTADwkEwAlJJMAC6UTADIlUwAbJdMAAaZTACgmkwAOpxMANSdTAB4n0wAEqFMAKyiTABGpEwA6qVMAISnTAAeqUwAuKpMAFysTAD2rUwAkK9MACqxTADOskwAaLRMAAK2TACct0wAQLlMANq6TAB0vEwADr5MALK/TABMwUwA5sJMAIrETAAkxkwAvsdMAFjJTADyykwAlsxMADDOTADKz0wAZNFMAAjTTACi1EwAPNZMAODXTAB62UwAFNtMAK7cTABI3kwA7N9MAIbhTAAg40wAuuRMAF7mTAD450wAkulMADbrTADQ7EwAau5MAATwTACe8UwAQvNMANz0TAB29kwAEPhMALT5TABO+0wA6PxMAIL+TAAmAE0AwAFNAFoDTQD+BE0AmAZNADIITQDMCU0AZgtNAAoNTQCkDk0APhBNANgRTQB8E00AFhVNALAWTQBKGE0A7hlNAIgbTQAiHU0Axh5NAGAgTQD6IU0AlCNNAC4lTQDSJk0AbChNAAYqTQCgK00ARC1NAN4uTQB4ME0AEjJNALYzTQBQNU0A6jZNAI44TQAoOk0AwjtNAFw9TQD2Pk0AmkBNADRCTQDOQ00AaEVNAAJHTQCmSE0AQEpNAORLTQB+TU0AGE9NALJQTQBMUk0A8FNNAIpVTQAkV00AvlhNAGJaTQD8W00All1NADBfTQDUYE0AbmJNAAhkTQCsZU0ARmdNAOBoTQB6ak0AFGxNALhtTQBSb00A7HBNAIZyTQAgdE0AxHVNAF53TQACeU0AnHpNADZ8TQDQfU0AdH9NAA6BTQCogk0AQoRNAOaFTQCAh00AGolNALSKTQBOjE0A8o1NAIyPTQAmkU0AwJJNAGSUTQD+lU0AmJdNADKZTQDWmk0AcJxNAAqeTQCun00ASKFNAOKiTQB8pE0AFqZNALqnTQBUqU0A7qpNAIisTQAsrk0Axq9NAGCxTQD6sk0AlLRNADi2TQDSt00AbLlNABC7TQCqvE0ARL5NAN6/TQCCwU0AHMNNALbETQBQxk0A9MdNAI7JTQAoy00AwsxNAGbOTQAA0E0AmtFNADTTTQDY1E0ActZNAAzYTQCm2U0ASttNAOTcTQB+3k0AGOBNALzhTQBW400A8ORNAIrmTQAk6E0AyOlNAGLrTQD87E0AoO5NADrwTQDU8U0AePNNABL1TQCs9k0ARvhNAOD5TQCE+00AHv1NALj+TQBSAE4A9gFOAJADTgAqBU4AxAZOAGgITgACCk4AnAtOAEANTgDaDk4AdBBOAA4STgCoE04ATBVOAOYWTgCAGE4AGhpOAL4bTgBYHU4A8h5OAIwgTgAwIk4AyiNOAGQlTgAIJ04AoihOADwqTgDWK04AcC1OABQvTgCuME4ASDJOAOIzTgCGNU4AIDdOALo4TgBeOk4A+DtOAJI9TgAsP04AxkBOAGpCTgAERE4AnkVOADhHTgDcSE4AdkpOABBMTgC0TU4ATk9OAOhQTgCCUk4AHFROAMBVTgBaV04A9FhOAI5aTgAyXE4AzF1OAGZfTgAAYU4AmmJOAD5kTgDYZU4AfGdOABZpTgCwak4ASmxOAO5tTgCIb04AInFOALxyTgBWdE4A+nVOAJR3TgAueU4AyHpOAGx8TgAGfk4AoH9OAESBTgDegk4AeIROABKGTgCsh04AUIlOAOqKTgCEjE4AHo5OAMKPTgBckU4A9pJOAJCUTgA0lk4AzpdOAGiZTgAMm04AppxOAECeTgDan04AdKFOABijTgCypE4ATKZOAOanTgCAqU4AJKtOAL6sTgBYrk4A/K9OAJaxTgAws04A1LROAG62TgAIuE4AorlOADy7TgDgvE4Aer5OABTATgCuwU4AUsNOAOzETgCGxk4AIMhOAMTJTgBey04A+MxOAJLOTgAs0E4A0NFOAGrTTgAO1U4AqNZOAELYTgDc2U4AdttOABrdTgC03k4ATuBOAOjhTgCC404AJuVOAMDmTgBk6E4A/ulOAJjrTgAy7U4A1u5OAHDwTgAK8k4ApPNOAD71TgDi9k4AfPhOABb6TgCw+04AVP1OAO7+TgCIAE8ALAJPAMYDTwBgBU8A+gZPAJQITwA4Ck8A0gtPAGwNTwAGD08AqhBPAEQSTwDeE08AeBVPABwXTwC2GE8AUBpPAPQbTwCOHU8AKB9PAMIgTwBcIk8AACRPAJolTwA0J08AzihPAHIqTwAMLE8Api1PAEAvTwDkME8AfjJPABg0TwC8NU8AVjdPAPA4TwCKOk8AJDxPAMg9TwBiP08A/EBPAJZCTwAwRE8A1EVPAG5HTwASSU8ArEpPAEZMTwDgTU8Aek9PAB5RTwC4Uk8AUlRPAOxVTwCQV08AKllPAMRaTwBoXE8AAl5PAJxfTwA2YU8A0GJPAHRkTwAOZk8AqGdPAEJpTwDcak8AgGxPABpuTwC+b08AWHFPAPJyTwCMdE8AMHZPAMB3TwBkeU8A/npPAJh8TwA8fk8A1n9PAHCBTwAUg08AroRPAEiGTwDih08AfIlPACCLTwC6jE8AVI5PAPiPTwCSkU8ALJNPAMaUTwBglk8ABJhPAJ6ZTwA4m08A0pxPAHaeTwAQoE8AqqFPAE6jTwDopE8AgqZPAByoTwC2qU8AWqtPAPSsTwCOrk8AKLBPAMyxTwBms08AALVPAJq2TwA0uE8A2LlPAHK7TwAMvU8AsL5PAErATwDkwU8AiMNPACLFTwC8xk8AVshPAPDJTwCUy08ALs1PAMjOTwBi0E8ABtJPAKDTTwA61U8A1NZPAHjYTwAS2k8ArNtPAFDdTwDq3k8AhOBPAB7iTwC4408AXOVPAPbmTwCQ6E8AKupPAM7rTwBo7U8AAu9PAJzwTwBA8k8A2vNPAHT1TwAY908AsvhPAEz6TwDm+08AgP1PACT/TwC+AFAAWAJQAPIDUACWBVAAMAdQAMoIUABuClAACAxQAKINUAA8D1AA1hBQAHoSUAAUFFAArhVQAEgXUADsGFAAhhpQACAcUAC6HVAAVB9QAPggUACSIlAALCRQANAlUABqJ1AABClQAKgqUABCLFAA3C1QAHYvUAAQMVAAtDJQAE40UADoNVAAgjdQACY5UADAOlAAWjxQAPQ9UACYP1AAMkFQAMxCUABmRFAACkZQAKRHUAA+SVAA2EpQAHxMUAAWTlAAsE9QAFRRUADuUlAAiFRQACJWUAC8V1AAVllQAPpaUACUXFAAOF5QANJfUABsYVAABmNQAKBkUABEZlAA3mdQAHhpUAASa1AAtmxQAFBuUADqb1AAhHFQAChzUADCdFAAXHZQAAB4UACaeVAANHtQAM58UABoflAADIBQAKaBUABAg1AA2oRQAH6GUAAYiFAAsolQAEyLUADwjFAAio5QACSQUADIkVAAYpNQAPyUUACWllAAMJhQANSZUABum1AACJ1QAKKeUABGoFAA4KFQAHqjUAAUpVAAuKZQAFKoUADsqVAAkKtQACqtUADErlAAXrBQAPixUACcs1AANrVQANC2UABquFAADrpQAKi7UABCvVAA3L5QAIDAUAAawlAAtMNQAFjFUADyxlAAjMhQACbKUADAy1AAZM1QAP7OUACY0FAAMtJQAMzTUABw1VAACtdQAKTYUABI2lAA4ttQAHzdUAAW31AAuuBQAFTiUADu41AAiOVQACznUADG6FAAYOpQAPrrUACe7VAAOO9QANLwUAB28lAAEPRQAKr1UABE91AA3vhQAIL6UAAc/FAAtv1QAFD/UAD0AFEAjgJRACgEUQDCBVEAZgdRAAAJUQCaClEAPgxRANgNUQByD1EADBFRAKYSUQBKFFEA5BVRAH4XUQAYGVEAvBpRAFYcUQDwHVEAih9RACQhUQDIIlEAYiRRAAYmUQCgJ1EAOilRANQqUQBuLFEAEi5RAKwvUQBGMVEA4DJRAIQ0UQAeNlEAuDdRAFI5UQDsOlEAkDxRACo+UQDEP1EAaEFRAAJDUQCcRFEAQEZRANpHUQB0SVEADktRALJMUQBMTlEA5k9RAIBRUQAkU1EAvlRRAFhWUQDyV1EAjFlRADBbUQDKXFEAZF5RAAhgUQCiYVEAPGNRANZkUQBwZlEACmhRAK5pUQBIa1EA7GxRAIZuUQAgcFEAunFRAFRzUQD4dFEAknZRACx4UQDGeVEAantRAAR9UQCeflEAOIBRANyBUQB2g1EAEIVRALSGUQBOiFEA6IlRAIKLUQAcjVEAwI5RAFqQUQD0kVEAjpNRACiVUQDMllEAZphRAACaUQCkm1EAPp1RANieUQByoFEADKJRALCjUQBKpVEA7qZRAIioUQAiqlEAvKtRAFatUQD6rlEAlLBRAC6yUQDSs1EAbLVRAAa3UQCguFEAOrpRAN67UQB4vVEAEr9RAKzAUQBGwlEA6sNRAITFUQAox1EAwshRAFzKUQD2y1EAkM1RADTPUQDO0FEAaNJRAALUUQCm1VEAQNdRANrYUQB+2lEAGNxRALLdUQBM31EA5uBRAIriUQAk5FEAvuVRAFjnUQD86FEAlupRADDsUQDU7VEAbu9RAAjxUQCi8lEAPPRRAOD1UQB691EAFPlRAK76UQBI/FEA7P1RAIb/UQAqAVIAxAJSAF4EUgD4BVIAkgdSADYJUgDQClIAagxSAAQOUgCoD1IAQhFSANwSUgCAFFIAGhZSALQXUgBOGVIA6BpSAIwcUgAmHlIAwB9SAFohUgD0IlIAmCRSADImUgDWJ1IAcClSAAorUgCkLFIAPi5SAOIvUgB8MVIAFjNSALA0UgBUNlIA7jdSAIg5UgAsO1IAxjxSAGA+UgD6P1IAlEFSADhDUgDSRFIAbEZSAAZIUgCqSVIAREtSAN5MUgCCTlIAHFBSALZRUgBQU1IA6lRSAI5WUgAoWFIAwllSAFxbUgAAXVIAml5SADRgUgDYYVIAcmNSAAxlUgCmZlIAQGhSAORpUgB+a1IAGG1SALJuUgBMcFIA8HFSAIpzUgAudVIAyHZSAGJ4UgD8eVIAlntSADp9UgDUflIAboBSAAiCUgCig1IARoVSAOCGUgB6iFIAHopSALiLUgBSjVIA7I5SAJCQUgAqklIAxJNSAF6VUgACl1IAnJhSADaaUgDQm1IAdJ1SAA6fUgCooFIATKJSAOajUgCApVIAGqdSALSoUgBYqlIA8qtSAIytUgAmr1IAwLBSAGSyUgD+s1IAorVSADy3UgDWuFIAcLpSAAq8UgCuvVIASL9SAOLAUgB8wlIAFsRSALrFUgBUx1IA7shSAJLKUgAszFIAxs1SAGDPUgAE0VIAntJSADjUUgDS1VIAdtdSABDZUgCq2lIARNxSAOjdUgCC31IAHOFSAMDiUgBa5FIA9OVSAI7nUgAo6VIAzOpSAGbsUgAA7lIAmu9SADTxUgDY8lIAcvRSAAz2UgCw91IASvlSAOT6UgB+/FIAIv5SALz/UgBWAVMA+gJTAJQEUwAuBlMAyAdTAGIJUwAGC1MAoAxTADoOUwDUD1MAbhFTABITUwCsFFMAWhZTAPQXUwCOGVMAKBtTAMwcUwBmHlMAACBTAKQhUwA+I1MA2CRTAHImUwAMKFMAsClTAEorUwDkLFMAiC5TACIwUwC8MVMAVjNTAPA0UwCUNlMALjhTAMg5UwBiO1MA/DxTAKA+UwA6QFMA3kFTAHhDUwASRVMArEZTAEZIUwDqSVMAhEtTAB5NUwC4TlMAUlBTAPZRUwCQU1MAKlVTAM5WUwBoWFMAAlpTAKZbUwBAXVMA2l5TAHRgUwAOYlMAsmNTAExlUwDmZlMAgGhTABpqUwC+a1MAWG1TAPJuUwCWcFMAMHJTAMpzUwBudVMACHdTAKJ4UwA8elMA1ntTAHp9UwAUf1MAroBTAEiCUwDig1MAhoVTACCHUwC6iFMAXopTAPiLUwCSjVMANo9TANCQUwBqklMABJRTAJ6VUwBCl1MA3JhTAHaaUwAQnFMAqp1TAE6fUwDooFMAgqJTACakUwDApVMAWqdTAPSoUwCYqlMAMqxTAMytUwBmr1MACrFTAKSyUwA+tFMA4rVTAHy3UwAWuVMAsLpTAEq8UwDuvVMAiL9TACLBUwC8wlMAVsRTAPrFUwCUx1MALslTANLKUwBszFMABs5TAKDPUwBE0VMA3tJTAHjUUwAS1lMAttdTAFDZUwDq2lMAhNxTACjeUwDC31MAXOFTAADjUwCa5FMANOZTAM7nUwBo6VMADOtTAKbsUwBA7lMA2u9TAHTxUwAY81MAsvRTAEz2UwDw91MAivlTACT7UwC+/FMAWP5TAPz/UwCWAVQAMANUANQEVABuBlQACAhUAKwJVABGC1QA4AxUAHoOVAAUEFQAuBFUAFITVADsFFQAhhZUACoYVADEGVQAXhtUAAIdVACcHlQANiBUANAhVABqI1QADiVUAKgmVABCKFQA3ClUAHYrVAAaLVQAtC5UAE4wVADyMVQAjDNUACY1VADANlQAZDhUAP45VACYO1QAMj1UANY+VABwQFQACkJUAKRDVAA+RVQA4kZUAHxIVAAWSlQAuktUAFRNVADuTlQAiFBUACxSVADGU1QAYFVUAPpWVACeWFQAOFpUANJbVABsXVQABl9UAKpgVABEYlQA3mNUAIJlVAAcZ1QAtmhUAFBqVAD0a1QAjm1UAChvVADCcFQAZnJUAAB0VACadVQANHdUAM54VAByelQADHxUAKZ9VABKf1QA5IBUAH6CVAAYhFQAvIVUAFaHVADwiFQAiopUACSMVADIjVQAYo9UAPyQVACgklQAOpRUANSVVABul1QAEplUAKyaVABGnFQA4J1UAHqfVAAeoVQAuKJUAFKkVAD2pVQAkKdUACqpVADEqlQAaKxUAAKuVACcr1QANrFUANqyVAB0tFQADrZUAKi3VABCuVQA5rpUAIC8VAAavlQAvr9UAFjBVADywlQAlsRUADDGVADKx1QAZMlUAP7KVACizFQAPM5UANbPVABw0VQACtNUAK7UVABI1lQA7NdUAIbZVAAg21QAutxUAFTeVAD431QAkuFUACzjVADG5FQAauZUAAToVACe6VQAOOtUANzsVAB27lQAEPBUAKrxVABE81QA6PRUAIL2VAAc+FQAwPlUAFr7VAD0/FQAjv5UADIAVQDMAVUAZgNVAAAFVQCaBlUAPghVANgJVQByC1UAFg1VALAOVQBKEFUA7hFVAIgTVQAiFVUAvBZVAFYYVQD6GVUAlBtVAC4dVQDIHlUAYiBVAAYiVQCgI1UAOiVVAN4mVQB4KFUAEipVAKwrVQBQLVUA6i5VAIQwVQAeMlUAwjNVAFw1VQD2NlUAkDhVACo6VQDOO1UAaD1VAAI/VQCmQFUAQEJVANpDVQB0RVUAGEdVALJIVQBMSlUA5ktVAIpNVQAkT1UAvlBVAFhSVQDyU1UAllVVADBXVQDKWFUAblpVAAhcVQCiXVUAPF9VAOBgVQB6YlUAFGRVAK5lVQBSZ1UA7GhVAIZqVQAgbFUAum1VAF5vVQD4cFUAnHJVADZ0VQDQdVUAandVAAR5VQCeelUAQnxVANx9VQCAf1UAGoFVALSCVQBOhFUA6IVVAIyHVQAmiVUAwIpVAFqMVQD+jVUAmI9VADKRVQDMklUAZpRVAAqWVQCkl1UAPplVAOKaVQB8nFUAFp5VALqfVQBUoVUA7qJVAIikVQAiplUAxqdVAGCpVQD6qlUAlKxVAC6uVQDSr1UAbLFVAAazVQCqtFUARLZVAN63VQB4uVUAHLtVALa8VQBQvlUA6r9VAI7BVQAow1UAwsRVAFzGVQD2x1UAmslVADTLVQDOzFUAcs5VAAzQVQCm0VUAQNNVAOTUVQB+1lUAGNhVALLZVQBW21UA8NxVAIreVQAk4FUAvuFVAGLjVQD85FUAluZVADroVQDU6VUAbutVAAjtVQCs7lUARvBVAODxVQB681UAHvVVALj2VQBS+FUA7PlVAJD7VQAq/VUAxP5VAGgAVgACAlYAnANWADYFVgDQBlYAdAhWAA4KVgCoC1YAQg1WANwOVgCAEFYAGhJWALQTVgBYFVYA8hZWAIwYVgAmGlYAyhtWAGQdVgD+HlYAmCBWADwiVgDWI1YAcCVWAAonVgCkKFYASCpWAOIrVgB8LVYAIC9WALowVgBUMlYA7jNWAJI1VgAsN1YAxjhWAGA6VgAEPFYAnj1WADg/VgDSQFYAbEJWABBEVgCqRVYAREdWAOhIVgCCSlYAHExWALZNVgBaT1YA9FBWAI5SVgAoVFYAzFVWAGZXVgAAWVYAmlpWADRcVgDYXVYAcl9WAAxhVgCwYlYASmRWAORlVgB+Z1YAImlWALxqVgBWbFYA8G1WAJRvVgAucVYAyHJWAGJ0VgD8dVYAoHdWADp5VgDUelYAeHxWABJ+VgCsf1YAUIFWAOqCVgCEhFYAHoZWALiHVgBciVYA9opWAJCMVgAqjlYAxI9WAGiRVgACk1YAnJRWAECWVgDal1YAdJlWABibVgCynFYATJ5WAOafVgCAoVYAJKNWAL6kVgBYplYA8qdWAIypVgAwq1YAyqxWAGSuVgAIsFYAorFWADyzVgDWtFYAcLZWABS4VgCuuVYASLtWAOy8VgCGvlYAIMBWALrBVgBew1YA+MRWAJLGVgAsyFYA0MlWAGrLVgAEzVYAns5WADjQVgDc0VYAdtNWABrVVgC+1lYAWNhWAPzZVgCW21YAMN1WAMreVgBk4FYACOJWAKLjVgA85VYA1uZWAHroVgAU6lYArutWAEjtVgDi7lYAhvBWACDyVgC681YAXvVWAPj2VgCS+FYALPpWAND7VgBq/VYABP9WAJ4AVwBCAlcA3ANXAHYFVwAQB1cAqghXAE4KVwDoC1cAgg1XACYPVwDAEFcAWhJXAPQTVwCYFVcAMhdXAMwYVwBmGlcAChxXAKQdVwA+H1cA2CBXAHIiVwAWJFcAsCVXAFQnVwDuKFcAiCpXACIsVwC8LVcAYC9XAPowVwCUMlcALjRXANI1VwBsN1cABjlXAKA6VwA6PFcA3j1XAHg/VwASQVcAtkJXAFBEVwDqRVcAhEdXAB5JVwDCSlcAXExXAPZNVwCaT1cANFFXAM5SVwByVFcADFZXAKZXVwBAWVcA2lpXAH5cVwAYXlcAsl9XAExhVwDwYlcAimRXACRmVwC+Z1cAWGlXAPxqVwCWbFcAMG5XANRvVwBucVcACHNXAKJ0VwBGdlcA4HdXAHp5VwAUe1cAuHxXAFJ+VwDsf1cAhoFXACqDVwDEhFcAXoZXAPiHVwCSiVcANotXANCMVwBqjlcADpBXAKiRVwBCk1cA3JRXAICWVwAamFcAtJlXAE6bVwDynFcAjJ5XACagVwDAoVcAZKNXAP6kVwCYplcAMqhXAMypVwBwq1cACq1XAKSuVwBIsFcA4rFXAHyzVwAWtVcAurZXAFS4VwDuuVcAiLtXACy9VwDGvlcAYMBXAPrBVwCUw1cAOMVXANLGVwBsyFcAEMpXAKrLVwBEzVcA3s5XAILQVwAc0lcAttNXAFDVVwD01lcAjthXACjaVwDM21cAZt1XAADfVwCa4FcANOJXANjjVwBy5VcADOdXAKboVwBK6lcA5OtXAH7tVwAY71cAsvBXAFbyVwDw81cAivVXAC73VwDI+FcAYvpXAPz7VwCg/VcAOv9XANQAWABuAlgACARYAKwFWABGB1gA4AhYAHoKWAAeDFgAuA1YAFIPWAD2EFgAkBJYACoUWADEFVgAaBdYAAIZWACcGlgANhxYANodWAB0H1gADiFYAKgiWABMJFgA5iVYAIAnWAAaKVgAtCpYAFgsWADyLVgAjC9YADAxWADKMlgAZDRYAP41WACiN1gAPDlYANY6WABwPFgAFD5YAK4/WABIQVgA4kJYAIZEWAAgRlgAukdYAFRJWADuSlgAkkxYACxOWADGT1gAalFYAARTWACeVFgAOFZYANxXWAB2WVgAEFtYAKpcWABOXlgA6F9YAIJhWAAcY1gAtmRYAFpmWAD0Z1gAjmlYADJrWADMbFgAZm5YAApwWACkcVgAPnNYANh0WABydlgAFnhYALB5WABKe1gA5HxYAIh+WAAigFgAvIFYAFaDWADwhFgAlIZYAC6IWADIiVgAYotYABqNWAC+jlgAWJBYAPKRWACgk1gAOpVYANSWWACCmFgAHJpYALabWABanVgA9J5YAI6gWAAoolgAwqNYAGalWAAAp1gAmqhYADSqWADYq1gAcq1YAAyvWACmsFgASrJYAOSzWAB+tVgAGLdYALK4WABWulgA8LtYAJS9WAAuv1gAyMBYAGLCWAD8w1gAlsVYADrHWADUyFgAeMpYABLMWACszVgARs9YAODQWACE0lgAHtRYALjVWABS11gA9thYAJDaWAAq3FgAxN1YAF7fWAAC4VgAnOJYADbkWADa5VgAdOdYAA7pWACo6lgATOxYAObtWACA71gAGvFYAL7yWABY9FgA8vVYAIz3WAAm+VgAyvpYAGT8WAD+/VgAov9YADwBWQDWAlkAcARZABQGWQCuB1kASAlZAOIKWQCGDFkAIA5ZALoPWQBUEVkA7hJZAJIUWQAsFlkAxhdZAGoZWQAEG1kAnhxZADgeWQDSH1kAdiFZABAjWQCqJFkATiZZAOgnWQCCKVkAHCtZAMAsWQBaLlkA9C9ZAI4xWQAyM1kAzDRZAGY2WQAAOFkAmjlZAD47WQDYPFkAcj5ZAAxAWQCwQVkASkNZAOREWQCIRlkAIkhZALxJWQBWS1kA+kxZAJROWQAuUFkAyFFZAGJTWQAGVVkAoFZZADpYWQDUWVkAeFtZABJdWQC2XlkAUGBZAOphWQCEY1kAHmVZAMJmWQBcaFkA9mlZAJBrWQAqbVkAzm5ZAGhwWQACclkApnNZAEB1WQDadlkAdHhZABh6WQCye1kATH1ZAOZ+WQCKgFkAJIJZAL6DWQBYhVkA8oZZAJaIWQAwilkAyotZAGSNWQAIj1kAopBZAEaSWQDgk1kAepVZABSXWQCumFkAUppZAOybWQCGnVkAIJ9ZAMSgWQBeolkA+KNZAJylWQA2p1kA0KhZAGqqWQAErFkAqK1ZAEKvWQDcsFkAdrJZABC0WQC0tVkATrdZAOi4WQCMulkAJrxZAMC9WQBkv1kA/sBZAJjCWQAyxFkAzMVZAHDHWQAKyVkApMpZAD7MWQDYzVkAfM9ZABbRWQCw0lkAVNRZAO7VWQCI11kALNlZAMbaWQBg3FkA+t1ZAJTfWQA44VkA0uJZAGzkWQAG5lkAoOdZAETpWQDe6lkAeOxZABzuWQC271kAUPFZAPTyWQCO9FkAKPZZAML3WQBc+VkAAPtZAJr8WQA0/lkAzv9ZAGgBWgAMA1oApgRaAEAGWgDkB1oAfglaABgLWgCyDFoAVg5aAPAPWgCKEVoAJBNaAMgUWgBiFloA/BdaAJYZWgA6G1oA1BxaAG4eWgAIIFoAoiFaAEYjWgDgJFoAeiZaAB4oWgC4KVoAUitaAOwsWgCQLloAKjBaAMQxWgBeM1oAAjVaAJw2WgA2OFoA0DlaAGo7WgAOPVoAqD5aAExAWgDmQVoAgENaABpFWgC0RloAWEhaAPJJWgCMS1oAJk1aAMpOWgBkUFoA/lFaAJhTWgAyVVoA1lZaAHBYWgAKWloApFtaAEhdWgDiXloAfGBaACBiWgC6Y1oAVGVaAO5mWgCSaFoALGpaAMZrWgBgbVoABG9aAJ5wWgA4cloA0nNaAHZ1WgAQd1oAqnhaAER6WgDee1oAgn1aABx/WgC2gFoAWoJaAPSDWgCOhVoAKIdaAMyIWgBmiloAAIxaAJqNWgA0j1oA2JBaAHKSWgAMlFoAsJVaAEqXWgDkmFoAfppaACKcWgC8nVoAVp9aAPCgWgCUoloALqRaAMilWgBip1oA/KhaAKCqWgA6rFoA1K1aAHivWgASsVoArLJaAEa0WgDqtVoAhLdaAB65WgC4uloAXLxaAPa9WgCQv1oAKsFaAMTCWgBoxFoAAsZaAJzHWgBAyVoA2spaAHTMWgAOzloAss9aAEzRWgDm0loAgNRaACTWWgC+11oAWNlaAPLaWgCM3FoAMN5aAMrfWgBk4VoACONaAKLkWgA85loA1udaAHDpWgAU61oAruxaAEjuWgDs71oAhvFaACDzWgDE9FoAXvZaAPj3WgCS+VoALPtaAND8WgBq/loABABbAJ4BWwA4A1sA3ARbAHYGWwAQCFsAqglbAE4LWwDoDFsAgg5bACYQWwDAEVsAWhNbAPQUWwCOFlsAMhhbAMwZWwBmG1sACh1bAKQeWwA+IFsA2CFbAHwjWwAWJVsAsCZbAEooWwDuKVsAiCtbACItWwC8LlsAVjBbAPoxWwCUM1sALjVbAMg2WwBsOFsABjpbAKA7WwBEPVsA3j5bAHhAWwASQlsAtkNbAFBFWwDqRlsAhEhbAB5KWwDCS1sAXE1bAPZOWwCQUFsANFJbAM5TWwBoVVsADFdbAKZYWwBAWlsA2ltbAH5dWwAYX1sAsmBbAExiWwDwY1sAimVbACRnWwC+aFsAWGpbAPxrWwCWbVsAMG9bAMpwWwBuclsACHRbAKJ1WwBGd1sA4HhbAHp6WwAUfFsAuH1bAFJ/WwDsgFsAhoJbACqEWwDEhVsAXodbAPiIWwCSilsANoxbANCNWwBqj1sABJFbAKiSWwBClFsA3JVbAICXWwAamVsAtJpbAE6cWwDynVsAjJ9bACahWwDAolsAZKRbAP6lWwCYp1sAMqlbAMyqWwBwrFsACq5bAKSvWwBIsVsA4rJbAHy0WwAWtlsAurdbAFS5WwDuulsAiLxbACy+WwDGv1sAYMFbAPrCWwCexFsAOMZbANLHWwBsyVsABstbAKrMWwBEzlsA3s9bAILRWwAc01sAttRbAFDWWwD011sAjtlbACjbWwDC3FsAZt5bAADgWwCa4VsANONbAM7kWwBy5lsADOhbAKbpWwBK61sA5OxbAH7uWwAY8FsAvPFbAFbzWwDw9FsAivZbAC74WwDI+VsAYvtbAPz8WwCW/lsAOgBcANQBXABuA1wACAVcAKwGXABGCFwA4AlcAIQLXAAeDVwAuA5cAFIQXAD2EVwAkBNcACoVXADEFlwAaBhcAAIaXACcG1wANh1cANAeXAB0IFwADiJcAKgjXABCJVwA5iZcAIAoXAAaKlwAtCtcAFgtXADyLlwAjDBcADAyXADKM1wAZDVcAP42XACYOFwAPDpcANY7XABwPVwAFD9cAK5AXABIQlwA4kNcAIZFXAAgR1wAxEhcAGhKXAACTFwAnE1cADZPXADQUFwAdFJcAA5UXACoVVwAQldcAOZYXACAWlwAJFxcAL5dXABYX1wA8mBcAIxiXAAwZFwAymVcAGRnXAD+aFwAmGpcADxsXADWbVwAcG9cAApxXACuclwASHRcAOJ1XACGd1wAIHlcALp6XABUfFwA+H1cAJJ/XAAsgVwAxoJcAGCEXAAEhlwAnodcADiJXADSilwAdoxcABCOXAC0j1wATpFcAOiSXACClFwAHJZcAMCXXABamVwA9JpcAI6cXAAonlwAzJ9cAGahXAAAo1wAmqRcAD6mXADYp1wAfKlcABarXACwrFwASq5cAOSvXACIsVwAIrNcALy0XABWtlwA8LdcAJS5XAAuu1wAyLxcAGy+XAAGwFwAoMFcADrDXADexFwAeMZcABLIXACsyVwARstcAOrMXACEzlwAKNBcAMLRXABc01wA9tRcAJDWXAA02FwAztlcAGjbXAAC3VwAnN5cAEDgXADa4VwAdONcABjlXACy5lwATOhcAObpXACK61wAJO1cAL7uXABY8FwA8vFcAJbzXAAw9VwAyvZcAG74XAAI+lwAovtcADz9XADg/lwAegBdABQCXQCuA10AUgVdAOwGXQCGCF0AIApdALoLXQBeDV0A+A5dAJIQXQA2El0A0BNdAGoVXQAEF10AqBhdAEIaXQDcG10Adh1dABAfXQC0IF0ATiJdAOgjXQCCJV0AJiddAMAoXQBaKl0A/itdAJgtXQAyL10AzDBdAHAyXQAKNF0ApDVdAD43XQDYOF0AfDpdABY8XQCwPV0AVD9dAO5AXQCIQl0AIkRdAMZFXQBgR10A+khdAJRKXQAuTF0A0k1dAGxPXQAGUV0AoFJdAERUXQDeVV0AeFddABxZXQC2Wl0AUFxdAOpdXQCOX10AKGFdAMJiXQBcZF0A9mVdAJpnXQA0aV0AzmpdAHJsXQAMbl0Apm9dAEBxXQDkcl0AfnRdABh2XQCyd10AVnldAPB6XQCKfF0AJH5dAL5/XQBigV0A/IJdAJaEXQA6hl0A1IddAG6JXQAIi10ArIxdAEaOXQDgj10AepFdABSTXQC4lF0AUpZdAOyXXQCGmV0AKptdAMScXQBonl0AAqBdAJyhXQA2o10A0KRdAHSmXQAOqF0AqKldAEKrXQDcrF0AgK5dABqwXQC0sV0AWLNdAPK0XQCMtl0AJrhdAMq5XQBku10A/rxdAJi+XQAywF0A1sFdAHDDXQAKxV0ApMZdAEjIXQDiyV0AfMtdACDNXQC6zl0AVNBdAO7RXQCS010ALNVdAMbWXQBg2F0A+tldAJ7bXQA43V0A0t5dAGzgXQAQ4l0AquNdAETlXQDo5l0AguhdABzqXQC2610AWu1dAPTuXQCO8F0AKPJdAMLzXQBm9V0AAPddAJr4XQA++l0A2PtdAHL9XQAM/10AsABeAEoCXgDkA14AfgVeABgHXgC8CF4AVgpeAAQMXgCeDV4AOA9eANIQXgB2El4AEBReAKoVXgBEF14A6BheAIIaXgAA</prop>
				<prop name="Temps">REFSWgAAaJgCAIBok/+4HoXrUfg+QLvNzPfwTD9A6fJg/0BAPQrXo3Bd/0FA4XoUrkdht0JAMxYBU0P980B7REDw8LgeZUX19PtGQBAA4Xo0R0Dbmpk/ABlIDQMBSX1ABwE96klA7CgA/4XLSkD2KFyPt8K1SxUD00w9A7m3TUB7NgGaTg0Dge9PQKRwBgAzUEC9SA4Bp1BAKWAA9dsYUXUDilGNAxdSdk0DilL18/xSQJcBdyhsU/3z4FNAvwHfXE9UQHEGAcBU20BS7vExVdUEVUDdw9AAjzJWFQOjVrYNAxFX/fOAV1UD621XjQNXWP3zwFhdA3clWUA3ARQuWY0D2wdZDQPRWDUDlFi2DQNRWBUDE1g9A+ltV+0D0lf188xXdQMXyldA7vLIdBd2HZYdJWauEcakHzYCxMQfzhUC7gLC5B/uFR4TBC8WLyAjAgYCvTQnJi84K14vOCNWAgG7fCduL4Arpi+AK24DvC8Azi3mL9AjBj/4LxI/PD9OPwhgP9IhjgK3bD+OP6A/ej8AtD++PdY/qD+6PxxPLk/oPwBST0RPPk94T4pPnE9eT7BPAGpP5E/uTwBf4k8UX05fGF8AMl9kX4ZfmF+qX8Rftl/AXwDSXwxvFm8obzpv9F/2X1hvAHJvhG+Wb8hvom/cb/5v6G8AEn8kf6ZvOH8yf2x/fn9IbwCSf1R/xn/Yf7p/DI/mfxCPACKPPI/2f2iPUo+cj26PqI8Aso/Uj/aP2I/yfwyfLp84nwAin2SfRp9wn4KfvJ9On+CfAPKftJ/On4ifKq88r06vYK8AAq98r46voK+6r9SvDq/orwDiryS/Nr8QvyK/XL/+r3C/AIK/ZL9mv7i/2r/sv8a/IM8AMs8Mzz7PwJ9Sz2TPfs9IzwCKz7zP1s/Izwrf9M8u30DfABrfXN9O33Dfms+c33bf0N8Akt/k3/7f+N8a7yzvNu/A3wBS74Tvbu+o75rvzO9m79jvAPLvFP/e7wj/Kv9M/zb/aP8Aev+U/6b/gP+K/+T/9v/A+1qWApiMJF1XvQMcJAR32FZArwEKl1YlE3dVVkCYELgeFUQEa9dVlSON7ARSVZUEtVXFBFStA6pUTRNxbVQlAzhUZRMCVJUkVVMlE4XMBVN1BFPdA9vhUl0TqVJlE3JS9o0TOlJFA/dRQB/2VgG+USUDiFFAcbaWIVBRjRMaUd0T5G1QlSOtUFUDdVB9A9swUN0T9E9VA4VP1n0TGE+FBE6NA0FO3t0T1E1AzXEQzGytTYUD6kw1FEw1BEz2TQO1S90TVEtAM7aOEfNKtQOPSv0DMG1KPRO4Se0TgkldE1uMSTUD3EmNE1OUFGvPSt0ES1UDZUvlA913jBRzS0CHERRuRUs9A2jcF94VjgJhFC8ABi0GLf4VTi8AI/YVbi+ALwiSL/QXxgJx7Be2JcYvuCsA5i3eLwg/GjnmHSY/QDtWPwBoP3o/jD+eP7A/wj9EN94CAXrUP+Y15j3mP/A/Gk8sTwBOT/g/ek9sT0ZPgE+ST8xPAK5PwE/iT/xP/k+oTzpfTF8ATl9gX4JfnF++X7Bfyl/cXwCOX3BfGm88bzZvUG9Cb2xvAIZvKG8yb8Rv1m/Ab/JvlG8A/m8wfxp/XH9Ofwh/Qn+UfwBuf7h/mn/kf/Z/YH8KjzSPAP5/MI9Cj3SPnn+of3KPrI+wro+4j+oRfgKAS+0D3rVLhQRMjQOhTVUD5W1OrRPiT73zZ1BdE7PcUP0GhhLEUW3DOdVSFRRSNQM8tASvU1ZVAyVURQRUvfMHdASreFVlFFVtw1lUBOXVVoUUV30DwCQEKFhaxQORxJTxWHWUWb3zaxdZvRRY7QOeWK0T22JY/QMgWL3z51fGXRPMV02UtJfGAsFXAq0TwiyvPq9Io7aVHq0mpQBerbaVpgOUp4avmKu+r5ijBew4EbvMr96l9q8Ivxq5tlYCpVe1A29X9RMuVVfdA+pcBKdMBGVUBLMlVj0EZASdVRUkVbY9EyhVtQPvVKUUVMQFlISUR5wHDqN0lJVTVu0DXlO98ye8tO7kBNu3UsUDgVJdEzxS1lUDBVLNFFFNA5VRtn0DYFGFAypRjQPxrVDdA7pQ5RRQtQM/1VCFlFCtE6I8FDhP20BmTsHGTt0DWk60zZRcF6RgAQNNbbRMhsUDMUzNFPwXhpMcJKG1SsW0SoUDykm984cwrBeuxUbD1BS6Sj209BcAno22Jf4dFi8g3yIvRN9GLwBo32IvjN+e37Arri/4L/IvANzfBu8Y7zo/RD+ej2Dvcu8AhO+W76jvuu/M78aPwI/q7wD07wb/6I8i/0T/Xv9Q/3r/AIT/lv+w/8L/3P/+/xAP6v8ANA/u/zAPWg9sD04PmA+qDwC8D84PiA/6D+QPFh8IHyofAFQffg9YH4ofnB9GH7Afwh/Y1B82Dd6ii0vlswxMqgWkTHWUTsW0TxWzC9VQTeODJMT3HMRqUdbNk+FR7bNV1LTnUtKdlFOttkaSQKS0slRWTcMmVbXDl5QkB6SUrZVUtAVXdbNx7KTdtryUSFgdo7BYlZMKMVlVs9uQLsL/WA2kzCRrkFh1s1HMJBBYvSYCRsLIVK9GrzAzJq12rW6vAICvqq+cr44/uD/qr9yvFr9IAE8SSVaSueQ39hKatCRVYTy0HkS02mS0mFS0WVWsJUy0x1UNJFW9w61SlCQXVR2j4ISUp7VUtSRUnZMpVM2UU9Zlk7xTbcODzLROU1bVsxdTjURSlURSTeNrY1I9tFJNw/ZRzbObvlHVs4dRRZb2EhqGTJTkUO2UNMQ7kB6iMLZElPBPdbOBTxWjFLVPFZROdbNBTiVETdJFlE0dJkZTTJ2TGUxqRZOwDCRLrNTuSs3UtUoVJEoVo7RJzbN+bLTHdrLhSdWzV0qNswPYSpVb68hO5abVBt8w3wAqb1TfVt9433JvrN8GbY5tAO7dxt3GbSbv6N8C70zvHn8AOA9Sfzx/dn9of4J/rH++fwDQf+J/7B/uf9gfCo8cjy6PAEiP6h90j16PkI+ij8yPvo8A4I/Kj/yPDp/wjyqfRJ9OnwBgn3qfjJ+mn7ifwp/kn+6fAAiv0p/8nx6vMK9ar2yvdq8ASK9Cr6yvrq/Yr+qvDC+mYmMoTSW0LCcuwg9Q7bOVhRzE+iRUblQnTsJ21VL1o+rktFx8JNBTVr3DQlS1VFRFwyh0RKubVSW0VjVEVm0jCa1XtcN3V5Vz4+w0TS1Y7bO1WP1DDtwnRjLbAVn9Q85YrUORWAptw1P8tBEMP24/MM8qPwBkPzbPeM+yP4zPrs/Az9I/gNzP9s8I3yJPJNc2RT6yX2xET6ZCiVb1Q0ZWnSa2pmLIVc2zjVW1U1RVVRVUVVUkVLVDnIy022RUDdMrVF1D9VPWPbO/U5WziHy0UFOqFVRTtVPUdLScZCRnrVI9sy9SVUP4DFTAVhRUilF9RFEVJFFVQ63YNFSgUH1kUL1DM21QlbP4T1VDiE+1Q5scT5Vzk04ttrZDTWqF1E1VU+okJIVMVeQ1TF1DtfSkOkvdVo5ztUpdQxXcVLhJvURJtl1DlUkVY+VJbSN5Aqzk9+Rfto0GbS5vKP9CbwBM/15vcP+qb4T/pv+wb8JvANRv7v8QfxIPJA+Wf4h/Qg8AbA9WD3gPog+0D8YP2A/CrwDsD+4PEB8qH+QPHh9QH2IfAHwffh9AH+IPtB/mH8Afuh8AHC8GL7Af+h9ULzYveC9qLwCsL14vwC+aL+Qvxi+4L/ovACQ/Bj84P2I/dD+OP0g/Mi9QtD+mP7A/4j9LNdRLtVO1dCS0aCy0aE5VU2rVT+1EUK1DoTTkGFG2lbOoUc2zHVL9tFJWFWMFU03jeLRE7MRErV6sRNFULfRVLfPRtVWFtFbF47NWLfMh1kTEkFdVU/pMxGJYwM1U1LTrsOZFTrMExMNY1rVThFi9M0fUtAVYFhXj0le1U8Skzz7PUMsAPl9Yy37PiM86X9TPvl/Yz4AS2d5fAG8SbyTXNtW+srfYxEfO00TUD1dN47hW1uWzdVYFUzRkZPVVqr3kVR2zfKxFVbW0VWz9RKzUi1RV81VUHbO1HIy05LzUr1O9tFNarVNA1NT6Uv1EUm3jtYx0RFX01B9SvbPnrVGtU7BR3eRRbWRRtlWz/lDls8VQLfORrVA9Q1pQFeMiTLTaaU89Rt5DTpWzeE4VY9sLTs2znU2NAzNNthVjy0y9s2dMLfMBZUzF5EtlRPw0ukpNsy1atHT6SRXjotzl3OSrmUkNxEo9s4/kdA8CJERUBAeGDbb1Vv0u/0D/AEqPZP9uj6D/ko+kj7aPyIsA1v3O/QYPCJ8an4wPjg9QnwBin3Sfhp+Yn6qfvJ/On+CfAOo/7J8Gr/ifoj9Mr0avWK8AKq+Mr56viK96r8yv3q+4rwCyrxS/7q84vyq/VL8Wv4C/AHK/nL/Gv0C/2r/sv/a/EM8Air8kzzbPuL8Kz4zPTs9gz8C6z8TPvs/oz+qZrlKAS9aNQ95LPUOqlHShTVZl06ZOxXRP7eRQBeSoRHQb4H5iyAzkOvTUr7bkZCNT5ZOXU5VkVLaFQ3xUPUMKVY1Dfm1V9ePuVa1TYFZFk9PTVtVk9FStPGQXWKa1Y5xY9UZGQ1mNQx61WWVD7eREtVg903a2/EQzWJVj6Ve1Y8wATFfOXYZfSFtG77BTdl+YXwCK76zvvu/4W87vGG8C/yRvEDZlDv3GY1TkgFTky9C2YmvsVn1DqGRkZVblRK1W5ZPnVb1zqqREcVp8ZDikRPFUfWRUHdTVVM1jR5REEZzU2lPSTURTPUTMZCeMRO5SbF1kbESBUpVjSVJd09US7GTcHHSkDHRgUWY9QypRnfRMdLpQRZPbg1C1Y0xQ5ZMXUGaNQ75PlfRUdMpOjUS1TnVkTbVjjE29RE1WLXO1TE1kTO1zz8yHrG5zXISlSlWDRbwE5VTUd55zSWUESZX0SuWTA7dKJQQ0h+adRpWGhSaPADAfQh9cj2aPeB+Cj5wfrh8AwB/ajyyf7o3uHxgvKi88LwA+nwgfYi90L5YvqC+6L8wvAN4v2M8K3xQ/9i8A3zI/TD8APj9oP/LPhD92P7A/yj+8PwDuP+A/Ck8cTy5PQE9ST2xPAH5PkE+iT7RP1k/AT/JPDF8AXk8YXzJfRF9WX3BfEl+EXwCmXyhfwl+UX95f+F8qMaZjtUu1YwyMdOdMxQRNSpUT6HR0DTwHJjL3RAQbbFF94+FR9WZmA+xkqzxTJeRTXdNCvGS0bVQ90yZVzWOXVY3UqVYVdGT06LzUc0T0321XlRNIWF3TslgNA5sMWS1zJVntZo7S2W1YpeOQWEUTUVjddA1YpXPdV2XUXO9W7TZ1AH7lfu1ef2jvkn+U76bvyH8A6u/c7+Z/+HsO/yD7JoXe07VXRRRXxRMeVzUD2qpk9Jhs9FV89Bd89NdVVSVkVV3UVZUTGLTUreC09KdUjfRUlRM4mrSEAZTUvFPVBOT0TqaE1BdTpYT89KkEBHKpUm3WXmNRVQRRlROIaVGVBGzUGhQE5FDN1G1QPWN1UL1zMFAVA6v0Tz1jhVwEGGQEqq1ORRNBThUD1HwEbFlNNWae8oFMjdMZlASrsEt100+slO/0BIqNSiWDK0qdZNQHfgNJ1kUT4UmNI1PMlNRKAG3UZBeGLcYVHh9IH1IfVK8AZh+IH5ofHK+Wr9AfCiHeHwD4H9qpPi8Yvyq/DK9+L1C/AGK/hL+Wv6i/ur/Mv96/8L8AAm8Ez65f8F86z0zPFs8gzwCSX6TPfs/IzyrP5M/+z5DPAPrPHN8u3+jPQt9s307fqM8Ait+8367fkN/a3+zfDu/I3wAi7/TfBu9470LvjO9+76jvQLrvzO/e72DvCvFO80sNA0WcBPQ6lJSLAHbzTqVj22ZPvaMuUNUDo1CynYRRfQQsBAFSpWN2Wuz06Oz0eFMNA+zk9FteVH2z01SVZFWlY0u2VQXTJ2yHfrIjfHTbkVcNA/xXFQNkWGp9ZFhtAx4EdClZNWOtB/RkxVgF04cUBEe1WD1jBRQE11elY8YAfH9GD3B/QgE2f4APkg/8fwC2D8gPAo8UjyaPEB8iHzyHVD6FNmK3RHSQdARS1GRtD/wEzVY1Y4dWpWNtRnSEBVZlk7hVLWPRfJSEs/C2Y1U9A9FUmn1jmqz0YlT99Jxk5NVTPZRTNWN37IRAU7ZlkwhTpZPQUiUTm21SfbNjUrWTH1I1ZK1RpQOwUb1kUdWDQ21RJRMLUXWD1VDdg9ueUH1jWlCVYyJQbGWEbJRqT01j/U61k9OPTkX2PoNNBdM3TWq1k880ZGeUlAFMBfONmnS0N0v1lgbT/JT6zUmVY6JJvWTcJJlJKM0mxiV+svPElEt8vxavACivQq9sr14/cK+Cr8Svpj8AuD/KP/yv7j8Av/KvFE8OPwCAv3K/XE9+T5BPok+0T8ZPANhP6k/8Twb/EF8CX/zvJl8AQF9SX4xffl9gX5pf1F+mXwC4X8pfHG8GbxhvMm9UbzZvAGhvgm+cb25vuG/Sb9xvBn8A2G8afzR/Dn9gfzJ/TH9OfwCof3p/xH+ef8h/un/cfxaFWj4TS2WTeEyVNE1tllZO8qZPFYNKRCS+VCRtMhyUqFFtEx1SVRSVUl3zI+SEl+wVzIR8rVRtE+1UPTRVpfRVtuXzRFY9M9FW5RRX2hWDqkwUF1ilk4BYtlUj4liFEyVZRfRZrK2EJAS1WH30WF3zMyr8hPV0BNLk9MT8B5YPAFgPQg98n46fqA9KmdYP4A8A+gn+DwCvEq8krzYfQBPOgoWxbJSBZJTbgG4jxPS4toQUdVbl8zRWjVPn1VV1hFVtE23EhDRV2s0kVF3zw1Qto4tUtjUzVVTNMw5UnYPY1uQUoFOVNFM9MzFTrM0kjITDUi3zjBQkR21S7YMQUk2D2lHVJK1RFYNqUYWkUfXz/i1QTRPHUF2kUAU0XPRtE1wkuk+VI09PPTOr4U49hE41JE6VM4g1TX2ETW2TsUwFNJwkq+dLXfODRDQhJPTAbUo9M0FKNTPlSYUTm5VJ9fN+SU2E3LQVWUp1JPy0D0ttE11sTwAePzA/Qj88z24/gD+Kz9Q/AK7PwM/iP+TPJk8oyy5PKN8AOt8cz25PWN9q35Tfpt+43wDK39zf7t8A7yKPFI/Of0DvABLvJO9u75Dvgu+k767vqO8Amu/k7w7/+O8K/zT/Vv/A7wBS/3z/hv94/7L/pP/O/6D/AAoP7P8WDzAPQg9cDx4PKA8Aag+sD6YPgA+aD+wPrg8AH2zaAb6SgEtlg95LTYRWpCShTVWETiW0T53Da0hQlRO8ZIROUVWDzcYkJDlS1RSEhCBTsj3DlZyHToJ6VN2zBdaUpHhVBbPsnKRdVlqVJFYFszxXdYRX/SPbE1idg5hYncP4WLaFIylZBbMcWS2j68r0hLIklHMkl94i6VcKbRPMNJTCtJ9mnUYlZp8AeC+an7yfvp+4L9Kf5J/2L0AwryI/PK9Gr1ijJrKCNJTVQjwk7HSkqHykZVawBZSMr56t/rLvVFWDtorMpH60FEXMr96t/oNTJsXD7lIVlISEgAy/3jNsJLfGwl5R3TMoUUXDI/FQdaRMvz7CFWS3hqO1T30UTtUDWk6NI/FBTY2/n7zWE5THDrIHdMTFpdS0RdS/5rU+wsVJWoWkSsXDrkpVgyZMxwBO34jTNs0+z1DPcs90X47PAJjPys+8X87P8MsW3e5fgNsA/s8wb0JvJF+G32Bvcm+cbwCub8Bv0m/kb/Zv4A/aDxx/AB5/KH9Kf2R/Bh+Af3p/rH8Aln/If9p/9H8GjxCPIo80jwBWj1CPwn98j5aPiI+yj9yPAM6P6I/6jxSfNp9InxqfJJ8Afp+Qn6KfZJ++n9Cfsp/kn1AOr2if4oG+o0s9IwystbVM3URNDbMnTw0zDS1QjWODUN2D92S0M7BmjiLhUcWkHLTKUoUTW1lT7UPOU200VB0kbVStMyRVDbOXVSWjWwpWLTN7VsVEV0VTtXVcNOEMNE1YBURYmu1DDhQkK1ntFBS0021YrTOUWN2zVViNIxsRWA0z3Vd9FNQvni8AaL+KL4y/1i+wv8ovxL/+LwDovwo/FM8uz0A/UjE2xSairZpcNGFXzVMeZMTaqnw0mIQ0VYw0FXw0yNVVPaRVXRNSnDQYVbbVs+BUhROpVE1TcW1UpVM4VCUj81MlxLb0NIVT1RNPU92DF9rkNOCcpKlSXRNyUtbNUy5SdaRR7UO+UdqVRFEdQ1BRJaMaUdatM+RQjRRQXaNnULbVszBQrTP0T0VTha1P3TMYT0UUTk1TQa1OrTPUTT3UTUUT6tZUpIVMDSRMhTO1S9qtM1SMZPNK1ROPSraFMxVK3TO4SWU0SbY9I4xJ3RPcSY1jUxVKldRKJaM61FfejSZlADZfSF9a70Tvhl+Q76JftOcAru/Q7xJp3l8A/+pZRm8w/wBabyTvTv+Ab1r/jP+u/8D/ANL/5P/2/wgPcp8cDyYPSA8AQg9kD04PkA8ar6QPvg/QDwDiD+wP9g/wDyofNB9GH5gPAHIflB+mH4Afeh+0H84f+B8A4h8UL8YfsB9aL0Qvbi9gLwCiL4wvti84L8Iv5C/+LxA/qvIumiw0OlSkJVykZ61OlaNqT7XTLFREoVp0pBdE1IpRtTP/TNRrdFKl8wP0NHVTFTNb6lP101xU1bPQtKStQqzEslVVNFbdw7O1Vl3jIXy0kFeVo/qtV3VDZFiVpFi11FnaXaRZxeP4WF3jwVis7dQ0tEFYnTRYNQPXEES/Vr/Ys+7SwoS3hr12RQCWv6C/0r+8T96/AM86zxRfICZfOF9KyT5VXqK37Deuw7VX1dMPHMTLVlXDibVWTUNGjMT1VeXUVWL103ysxMswxsIJVYWza9FUlaOatKRiVPXTlRy8pOT0xK+kN95CQLVT5dMIrKTSUj1Tm1lSjabW0h9STaRR3UPbsFFVw3lR3cNDUdpFpFEts9VQXeORUFaVo1pQ7dMifKTahNQsazD+Qv1O1dROVTSM1FuhTaXzM03V089MpNVnVKQFtNScnPQ3S7bl09hK3UNgSgWz/m1JXaOnSQWzfklVwyuZSZ1USTUESnWk5NQBWKT/NgW+7U7vWH9y73x/AJ7voH/K78R/1n/oew7/CI8AGo8c/z6PiP86D3SPdv9YjwB6j7yPzo/gj/KPND8OnyCfAAKfLJ9Gn1ifcp+Un46fqJ8Aup/Mn96fgJ96n/yf/p8YrwASr1SvZq9Ir5KvpK+ur8CvAOqvzK92r9ivCr88v0a/+K8AYr+Ev46/oL8iv7y/3r/Yv6DKvxTPDs8ww1ZTS4XUTGydZk5Cpk7dQ6BPtXPbSFD107xQPdMwUVrl06g8ZDlSVdRS3UPLIFNNc5UEZcxUelS2PVPrVNXTX1W10+ytVf1DXVatZFblcz5tV7VzqFdNcxVY5XNtfiRE4VhVUylZDUasxsMsRLJY3TNzNEQxCjTU89xE0JRPXk2GTY5PAKhPot/0T7bf2N/q3/xP/k9AIO8y70xfVu3uU8zUgMzUrUAU5P1WtXO4nFRlbVZlkydWjcPoVS3Da6pVXXNxpFQ4VeVktVSlM8W8NIBUXTNHtVR1MxHMVNpTdTRT1sVjbFPlUzS0NPxS2o3kUnUzgVJVU0lS1tVTElLFY9yUNKRRVvVjblHNZFGlg/N8x5amgoNQ9WNOfDVsZMJtT6WDU09Nc+VO9WNrXk6dVE2tU4xN5TS1TVVUTOVTVEzNw+9NSz3ji0t9VFTFSvUzJUrk9Or8Zy5DSe1U/GRbGUp1M7FKTUMmZHcAjo+og659Xn9gD3J/hA+mfwCwf+p/PH+2D/h/AhnGBaaFAC6PUI9CH1Qffo9oH4offB8Anh+QH9If5B/2HwgvOs8sLwAeL0AvSi9UL34vkC9aL7wvAJ4vMC/aL8Qv3i/wLwI/PD8ADj8gP2I/fD82P6A/ij/MPwC2P7A/wj/sPwZPQE8aT0xPAFZPUE9qT5xPtk+oT3pP7E+o3k8IXyJfS3XkS/Vj3rhUz2bPeM+jUFFtU8ZIlM+mxb4Sk7TPtmIHrORbelXFA+5V3WRWZQPb0VZ9661XtWMXWFrtQ5oMZPpYPeMrHNdiFuLtLN8+1bZi51ftQwHKzN/G3XZvcN+Cb6xvrt8A+N/ibxTvFu8Yfyp/XOc+f1BQ72rpHvOM1EJUZOqM5GmolOeGAiWc5OdV9cTNVc3Db1UF9Lx071TGbVO2VAXU3OfGAg5UVo3D2FN1VFPlBFOV46slU91UUoUDtaTEgLVS3eRShcMQUvV0UdYt86JRxQNejMQoUZrF9FDtQ7pQHfR8xEypUP3EZIVPBfRPlVROtmUzV06VY/FNhQOFVU0d1E0VBEwtc0vE9LHP3AfOU4wEpUplA0G1So30SZXjlUlF834NSWUDwUkF9BQPJg9oMwAuFeYFhg1mD3APig+UD94PANgLxg/Yn+qfJB8OryCvKh8ARK9eH7Afaq9cr2Y/sK/CrwDUr+av+K8KvyxfHr8wv0K/AFS/Ll94v5K/nL+Wv8C/or8A7L+mvwjP0r8kzz7PUM8SzwB0zzbPeM+Kz8zPps/Az+LPANTPFt843yLfVN9e33Dfgt8ATN+O36Dfut/k38bf+N8K77Ak7yblzvVe8gxM7fRMVsWT6E3dVE6N9E+dc0WFZIT6bPRL8B7y4Uz0U1dSVWSsVEC0VLME9GtEVD3ztPR0KFX19DbUVApWLXN7Vo12JuJrWldtk+EMdE1YHYRtWEXzDlntky5ZnXOzFVkF9BT0pVidc1VtWJ2jE1jV899XVYMRyMRvbm3+8sKE975voP8Asv/0b8b/6P/6/wR/Bg8wf1BCD1QPZg2ewqcE9GHc9FUgjHTalHSYnHRVpHRtFZR02FVlA5tVhXPVUrR0GORU4MxUp1TWbZNxVMWTOOQEAVRsVWQMhIVTVfNPU53DaxdTneRSZXOpUoVztXKs5DochAVSleO+TVHFk4hRjVYm4hpEhGviUGUDq3yEdVAtA1s9UMXj9E+thE9Vg6sYT11UTu2ETsXj1K1NhVNsTT1jA6yFTDZlcxlMnXO1Sw0U3BRb70pdU4pKHWRKzYRtSYVzgkmFU4xJJWMr3Emdo1P8FUo1FKyXAIavoKNOnW6feJ+Sn5yfpi8AsJ/yn9wv7i8AO56lLq84rwAaOVavWD+ar2w/dq+gz5o/AMQ/1j/oP/o/DE8m7yBPEk8ANE9OT2BPck8c755PiE+CTwDcT0bf8E/KTwRfLl9AXwJfAFxfdl+IX5pfrF+uX7hfKl8A7F8GbxhvKm88b05v+F/iXwBsb45vmG96b8Rvxm/wbwJ/0Ax/Jn8Ie7aCnER0OkxspXSshCVOLYMnT7WDKyxQ/XRQFRRRDSRchKv/UcXjdByE5SQUWbYEhOhTleNeVL2D0a1UNYNAVc3kVb0zI1qsBJWkBAVX/SOOXPRt+IT0Ylh9c8dY7RPTGll9dCz0BTT00VhqxeOERIRETPQDWCWTQ9ZXlYS8/779JjLBjP8Aho12j8CP4v/Mjx4PKA9qCSAWnzifSp9cl84SuWSfBoW0VhMslA1clMtWzROJrVZdg0ZWfXMH9OTKbVWV435VjUNHVRUjzQzsdNNUXXTM5GRUti2TLVRF8/VTbSOxmsR0eBwUQVPVlMTk1LZEFJ5SjUNnUlXzL1okFOmc5LFR7eRRRfOTRVEd9EwU2Ix3DnJqmnQUJZTk3k/9JIwUBW1PvTOTTsUjKE4VI1u8TcXjVE3dlExVk21rbHQFTG0joUu15K1LLZPdSs0TefSkGWVK3QRJxZQMtJ5JjeRJSfWmvjLzLCcukl0EPwC+LY4vYCtmv6Avor9Ev7a/ANi/6rkmPzg/Es8cz0Y/UM8Aij+0P27PeM+Sz7zPzs/gzwDyzwTfFt8IfzLfTN8230jfADp/dN9u34jfmt+83+7f0N8A4t8U7wbvOO9K71zvJu+A7wCS77Tvlu+w79rvpO/m7xD/ABr/NP8G/1D/av98/4b/mP8Aqv+0/7b/+P/q/xwPFg8wD9RCCdYab2x0ZbwUY07WBSOiT82zSIykvlDWjZMwUV2DplSkG1JW9YOQUlWEU6WkU5UTWwhU7RN6VFWT6/SU011VPYTkdET8dLVWNOWkLJStDIQYWAUkRIRZ5ByEM4UlWR20WIWzq7VYvRNzTBQzTBTzAvSE0JSH3o/Ij5IfpB9+HQB+H/iP6h8snyafWJ8SLzQvoG6Vbp1uLQajlISClIRCVkQk/VbNs7j8dHX0dG01/HT1Vc2zqFVFI21t5HQ0VZ1z/FR9A23D3ASLVIWzVVSdc5scVM0D2FONdMR0aK1TFYMyUx20UuUkUtq1o4y0dFVSjZMQUpbVA9pRhQRRfaSsdDRWZKT+UB2EUH2zkXyka0pQfQMTfKS6T20D209PfbPhTs0DeE62bSMLTkUjnU21oxzZTU2kzKRLTH1z50uqfXOH7KQdRAS6NLRaVUq1dEldo5UktUnVA1uqSf2zEUptA48sRAMPS72krM+uxca9dr12TQCGv5hPmr+8T76/0E/yTyzPAAZdJs32RV7PUF9iX0xPdl8AkF+yz6xfzl/gX/JfBG/W/wBID0IPTG8+b2Bvcm+Eb45vAIhvum/Eb95v0G8Cf/RvNn8A+G8if2R/bn+Af5J/pH+2fwDIf2J/7H/efyAP+n88j1aPADCPUo+Mj56PcI+Cj9SPFo9A2I/ijwyfHp9An1KfS10kKUsdRNylTaUETnWkjAey/iK8nAfOAqhRRaM5iVINFLQEIMQP1gVGIu1tVG0DX1XVA+pVbSPbW1ZFI81W1QM6V7ZFc6dXxVMTWLWjfGVYnQPgLBfWAhpZ3QQSHBSyTBf+sjFcH24V1h0C/rLBjKduFW4VjqWGraYfANCvyh/8Hwa/GL9KKUYvSL9QWr9sv14lbgKvjKSB9KS0CxWjLWW0JCVWRXPnjMQvpgI2VT0U5Cf2Qn4VVOUzR/S0DgQ/Fj8oMwxGE7QEgFL9tEQ/VjX+ImtsUbUkUYVD8VClJFVQlbRQ1TRQnUMVlD9spjVGcldOJVPxTZ1DUYXEP9Y9fgKD5DQHpETLpUqFQ0EERy6ikElSlQN+HE/Ww0rVAyqERwC2X1hPak9834ZPoN+yT8TfAOZP6N/63zRfDl0OXyBfal8AZO9O33Dvgu+c777v0O/i7wD07wb/GP/yjzT/5o84/yr/AGT/bv+o/7r/lP/G/9j/8v8A/P8WDygPSg88D14PcA9q/wCUD54PmA/SD7QP5g8AH8oPADQfRh9YHyIfZB9+H6Afih8AlB+WH9gfsh/0H74fyB8iL9Q8Lz7DSx3T3gTkrkzI/cSEl4aTT4U2LqLAUNYdM1JRhZPGXDQ6UtqNtFIlUyFTLSOXU2aFswlUJaTclApVnZNrfFX90+78JF5WLUNbz1b90z5XzbRXlcRtWNWTmFjd0/hYhbNbKVkd0x5Z5ZRYNcTVWIWTdmSkMzw06VcC/dPOdKfurfalnq3Wr7ivALI/9K/uryC/Ek90vzZPSE+AWk9sT4a1hr0+w5y3TiLqYqy0qLS/xrVOIqpVldOrcVXVkzjcRPEMxLhhVD3E/Lcu09yU2lNN41uhUyWjbFM1pFMd07PuUq20zCSBUoWzSe1SJcMSUiWj3FFANk8ipFH9M2BRPdR0x7Sew5TEhZyUTFAtIxetUB3Tvk/lRE/dk8ptTh3TXk69Q/VNnZPbjE2V0yFNvUO1TJZNw1BMrePTTOduQgu0dJUM1EU81OpJvUOVbUklw4JJpdPFSeVEBUotI7c8367truVu34jfAIpvrN+u39Df2t/kb/ZvCH8AGn9UZy7vUO86eWbveH+S7wCcf57vmH/Sf+R/9n8IjxqPACyPPo9Qj2KPTC+Gj0AvSi8AnI8OL9CPwo8En/aPEJ96jwBEn06fYJ8yn3yfhp+Yn0qfANyftp/Yn/qfFK8erxCvSq8AbK8mr4ivYq88r66vyK/SrwDcr9av6K8avzS/Pr9Qs25CW4tLzVMMTBVkTN1jK+hN/SRODdRP3WScxLH6lFRrwGZy4VG1xFLaTbPKPMRAU8Vzs1PWvUMlVF0ztgzEKFVajUOZ/LQJVo1DebRErejMRFdXZVPEHDRIbVj9M7BY5SMMWW1DWytZxXMTWaUj4FQ0W6VYZVNkWE3EWKXDBd+sRMqkP44/oDvGP8A/AJLP5M/uP/jPGt8s325NPt9QYN9y33xPNqKnlERvdDS1HqxE2rREmFYFU1fazEQXtETYVVXTnVVaxXNj1EQaVWUz4+Qka6xUxXRUzVM8VGVTbQQM5MxTrWOVU+VUtVPdYxjctONSfdOrrVJlU3RSDeRSNaMHmsQkz7wkilGtJuYiHM1RvUPlUH0knFR3ULaVQz9QBVMHUN1jiGVPfeRPfSSctEVO9UOr2E1ldE2l5E29U56tTFXTHUyNREtlU1S2xHTzSpVDj0qlIzDWDPTPSc1USaUjkEnWnWPhScW0SmVT1EoAvSS0Z8Z9HnVub5Bvmm+k/wC+b8j/2m/s//7/EA8qf0R/AC4PSH+Kf3wPxn+gD8J/tA8Apg/oD/oPDB8eHzAfWr9EHwBev1gfUh+MH24fmB+6H8wfAN4f+B8KLxwvNi8wL1IvZC8Adi8ov6ovjC++L0Av8h/0LwAGPxg/Mj/UL0Y/ID9SP5Q/AKY/aD/CP9Q/dj/oPxJPBE9gJk9AT1JPXEcmUpxLvVOtPoy0KE2NRE4tVE/WDdMQUPXTo6zkGFGszVR8VAFS7bN2PFToqlTkXCzk0DRUXgTk07YU5ERVrVO4VY1EVtr1M5oMxAlXrfN1V6J94/wkxGvAtlNYvVMerVn14ylZpeRZ5bPV1Vjts5ZkxERcxAVYFl0T11fts8YM3+bPoMsAzsXOz9Bf8s+UX45f8F9a3wA8b05vYG+S2ZbVdm+Y0xZTqVct5KTUD2xky8TUh61W7bNGVuWzBbzUyLVVdbRVhcNCVT1TCtjk1PtAhrKaVIXDYlRaTVRU9dPzUy1kU51Ds3dT1bb2sghThcPSVkTkm1Ll1FKVsy7URKv4UTXEUQ3EUfXTQ7VRZWMLxLTXUB1joKqk5GeUdDCU5Ne85G7NTy1j/U4N9Jy0JU5mfeO8TS3k3OTnTJ10hUx1VEx9Rk71RvVeE0rWZQMRSgVUSYVDfkkq/bRJrbRJZQRKBfYuwwAkB84Nbv+A/5r/pI+2/9j/ANqPJA/+jxCfGpFGDR6faA8AWgmGD3ifip/8P5afYB/SnwDkn/afCK8aryyvPq9Qr1pPAHSvZk+YrzpPtK+Or8iv2q8A9K/+rxC/Ir9Evz6/YL9qvwCMv+6vkL+iv4S/zr/gv8K/ABTPHs8Yz0rPXM82z3jPyr8AlM+Wz7jP2s/8z/bPgM+qz6Ac3z7fUN8q0fbqdPR0ZbaURGhOPVNqT1WEULYl87xQDXMyUWVTpiqEdBtcdI5UdAMsdz5ztgR0elRlY+tUZeNfbVWdg9FVLfNAVmWTW7FWnYMhV+2DqCRUWxVYjeN+WA1z4nRUWyVZDXMiWWV0WJ2Dq8FYHXNzbOQzbOTzChxk0DRUxBxvHmXGXbZVAAZtvl/gXyJv9O8W/yj/Mm9APP9e/3D/cm+U955Ct9zkVYG0VEJU9P0UVLrUZCt1VqWzN9Rk9QRXVvJbbVWN0zRV3UP8HHRtw/zUi1S1g1VU3UM1HPxE5DR0oFPthER0qzJTPYRSBQRS/XOMbVKls1dSxXMfUgVTa9hRDXOivERsUfX0tVGFQ/6cdMdQnYORtVA9U1qsRBNQxfRPtsVzT0+1g+VOBVN4tU6FdE6dg6FN1fRNVtVjtUytZEz91EvFZNachCFLDfRKDfNgShCNBDSHLoU+UqpEhCOAxnMKTBQPDIRUZJdmj3iPio8AnI+uH8CP4o/sj/YfCC8aLwBknx4lXp1mn2gvei+8n76fALAvwi+ML8Yv+C8KPxw/Lj8AQD8631Q/Vt9YP3I/ZD9mPwCoP9I/xD/eP3g/+j88Ty5PAFBPak98T45PoE8qT7RPrk8A6E/iTwRfzk8gXzpfTF9OXwBYXzJfjF+eX7Bfwl/cX/5fgBBvIm/0XzZv0F9CbxQUgG1LHQMMTD0T6kztE2voTdXT7sx05U9dY6tqUC2D3rzUUnx045iMdGMAXmLKUjV25iKzbVPtAyVU7ROYVNVzswxVTXTs9A1WffN7WsT06sT0Wlclg8jc5NsxWF1jmlgtgw5ZttXTLlntAxVZpRPh1kzkpVjF02ZE5CJYBjWD6VfdZAz/5u/Q7+LvANR/5n+YfxL/HI9W/TaPWP9gYo90j479fo0+QqdXpRNtcQyEMFcdA+xW/WQqzPRV1PQXzITYDHemE21VxdMmVU0T71QtE9OpVLWE/GQ4FJQBVKzdZOxkk1N9g1v0ZVNWXSPhUg2UUsVjctxk2zpSvRMFUn2Dy1G2vROVUdXTXlFdYxq2hATkUFWDrVC9E3W2nJQ9UO0DBVAtBE+y9fRPPRTcBEFOJQPUtU19BE3NYwNNVYOdLUztAzVM5SPTXBfmImnzTBd+gitMFM9JBRRtSc1jg0m9E8VJ5SMLU0rdlEpllMQX5i1eJQAeJb4dlh+gH8If5B/mHyArAO6vEL8qL3yv3i1WL4gver8AjL/WL+gvoi/Evz5P+L8KzwAczy7PQM9Sz2xvds9Ib1pvAKTPbs+oz9LP3M/2z9jP6s8AJN8+34jPct9M31bfIN+K3wC0387f4N+63wTv9t8g7zLvAETvVu9o74LvlO+m78Dv0u8A5O/+7xD/Iv907zb/+O8y/7Tct1YCnHT0Oky9oyW1TZ30TgUTJ0/VBFDW5bODUAWz+LQEilEiVYP9dARjkJbS53SUQ5DWNhLOU/UDQCQEtFSWxWNCVQUEVZ303ISXTVYFEwdXpZS0hOGchGtLWD0Tykx0HlktE8spWS0EWQWkdHSWWLLVhFhFFHR01ld1c8YALI/uf7gPunm+D/h/og/8DwAeH0iPMh9UH04fiI+aiZaFVJaNjmKctIRhDBQgfBStyywEh1Z1c0bUhAVa5ITI7ISLVcVkVQWzWxhVZbPRVJVjmgwEbWIMlClUzWPzUwVzbbz0ZIVTBZNPUzVzqwhTxWPSdJSbbJRltVJVdFJ1c/ZRVQO+tVEFs4jMZENRjWRRWvVj1bxknlA1o2e8lNswUJWT9E+9o4VPQtX0Th2krGSr8JaDTf3zs1BNlWa2ooFMBXMc2AQ0k/CW0jdLNXPYStZdA3lKXXRKNXO4SbbFY4JJjWOMSfVj9VVJZbRKldP3JKRLJLcAlt1mtQa1lq+gP7qvxD/erwDoPwq/DE8eTyi/gqlmvV69AF6/kL+ST+S/3r+4T8pP7E8A/k8QXyJfNF9GX1j/ev98XwBeX3Bfol/EX65fwF9i//RfAAZvGG9q/zRvPm9Qb3JvhG8Ajm/Ab6pvzG+Gb/BvAn8kfwA+f1B/Yn80f95veH9yf6x/AJZ/wH/Kf/x/7n8ojxKPPI9gTo+Qf2qJjhMcNHhM/TRa5JVOTQNqT20kUD2j1aO8JDSEJKjU9B1Sqn1DkWyVU/0zeDQk7Lb09F5ULaPvVLU0Vdq1M9H8FEJWPaOzVtq1MyEMFJBXTQP6V2YtQ35YPQR8BCVZnfRtWW2D+lg9o8NYlZNrhFhdY0d8BPVXVSRFV92TxOwPzg0OAsLUDwC+naaf8A8KHxSvLq9Ar0ofUGSvXq+Ir5qvV60jt0yUs45X7SR8pP1WbYO6aiwEdyQENywE91VFk6u6VVUDfhwERfyk/m1ULTPFVFUDjlTdE21WHLQeVP0z6FO1M2mx9IfOg1OVI/xSrSNrx1I9lFL9M1hS/fNbIFJdA+lRfUOxfCRrblEVNFH98wBRXQMtybz0k1Dt9FCd9KQkW95P3UNTTzW0To3ztXzUJA/cJKVNjfM81U1tBEydo2sExOtLWvUUS90TJkt1lEqNIy1jLMQDSkWTqjw31iLRr0w0MzCus0qdkxRLAp2TVGw/3kUuRY4/qD+6PwDEz9Y/6M8CTwzfHt8w30JJAEZNnk9w34LflN9eb9hPut8AzN/e3wDvEu8k7zbvSO96jwBk71bveO+a76Tvnu/I77rvAPzv9u8Q/yL/LP8m/2D/Av8AdP+G/0j/qv+8/8b/4P/6/wAMD2b/iO86D1QPRg8YD3oPAJQPrg+4D6oP3A/2D3APCh9APB9OH2Afch/s144ig4QUa9pLPcRMfaOdTd0Tm6ZOJaOgT60mliLc1VDtJFEdw8aktDlS2n2jreSEIVPNw5VTtvXTI1R9A5dUrSMH1VXdBFX9hFV9o11WZg2Tz1b1tJycMFgdM9uYWP3D+FitIydZtq0jF1l9A+dYJaOw1Vh1s2CEJCBkJOdXAkUzzOSf/p3GlcYt1p3OnQD2LwCvUq8sPz4/gKtWP4CvkII/lD+eNZaDV03EvDRvtkyULlfdA+pW1YRWplXDZVa9tOSk5xwkqtVV9dNj9KQqHJTxVFZVI7hUfUOBFCRHJERLEVRFk9r8FwaTU2Uk1VMVM/BstLjkhIFStp0zS1LFkxJSNSRRtlXDlVEVM2BRDURRqvXT88wUvLy0hcS0TrVQFSRQxZOiT/W0T5ZFk8pOBZROjZSshIy1TTWUTS2znkzdAzrBTP209Nfms6QVPMRKSqoNlEn1REmVFEnNw8UlSc2ESoW0PMQqtMfm3wCIy87Nps+wz9LP9M/uX/jPADrfJG9G3YbNRm1O3UZthm8AmG+qb4Rffg+AX9JvBH8WfwAofzp/TH8eHzAf4g+Ef6Z/AJB/on98f9Z/6H/6fwyPDo8AII8yj2yPZo94jzqPlI+2jwDYj8qPRI/mjxCfIp9Enz6fAACf+o9kn46foJ9Kn9Sfdp8A6J/CnwSvtp84rxqvTK9er1iIqxbFVrIMTJUkTM1Ta+VNZSRPdTMNUCVEVVCFo/fMFGyEtOGUtNNXUt1EfLRZVLTMU7bVI0JURSO0VB3EVVplI5f8NApWnTN75DTTBVf1ZLw036Q0S1gW1SOyWN2zDGwkayBmtVqeI1j1E5FYxVNRhLRbEVh1M91XVSPIDD8A3i3GLeYt7i/4vwrPTD8uzwBAz1LPpD9mz4jPms+0N7Y1pn6imlfFVMw0HtQ02qrcNJjkNFXsNBXcNMi1VZ2kVdUjUlUNYxhtVR3D4FS1M6lUxVPbcVQNYzhUlRPzU7YlI7xTPbOFUz1TT01ThaMXU+Wk/KSpfESrclLNNFLVpFGNI8DFUQ1jiIzU2xB+ohpRtkUj5FCdw6tQDWRQWk0kUEUj9E+1RE9VI20Y3ESqTsVTQU5FI6vUTdUUTT1D6rSkhW1MJSMcTD2ztUtFI7VU9GTzPFSPSj2zFZVKHURJ1SOCRFc+ItwtSS1jTkr11EoNVARnAIZfMGMOZZ5fuF/KX9xf5u8ACG8ybxz/Lv9Ya25lRv9Y/wCCb4z/tm/ob6r/1P/G/9j/AAoPHA8uD0APUg98r3aveA8Agq+sD14PmA9qD+QPBh/gDwAaHyQfTh8wH0ofbB9+H6gfADoftB/OH+Af8h8MLxYvMC8AKi9cLzYvcC+CL5Qvpi9oLwDCL9wvzi/wL1IvHD82Pyg/EBI/XD92PdZCnHw0E1D+RbZOUmNOPUNqT33UUFo9s6W81BhR9URRxePbAVIds3ZSzeMFU9oF83hE1OxT/dNgVGwVVBS0RFUds7ZVvQObJ1ZNU7NW/UQcxJA1V/Wj+sy0Ylj1pGRE2xpZvcMpWX0z+li2TVPDWBWzhFi9A0dZWP00lETXVx2zxuy/ALa/yLvmv8hP8k9czxZfKF8AWs98z3bPoM+SX6RfvsW+ok231MSOV/3UTLQPrFRby1a9w4lWHbNGPLSr9VVF5FV9s3wM1EJtVVVDClWVs9FUVUOrmlRdRFR9sxwUtOS2VNSvU72jd1NFU0BZUx1kDLTSUqVTm4TUrPOgTrIfUq2kUUVTsK1RvcN5Ub0zQ+Q0DLbspNdQxeORUFVDWg1QXbMiUN3E5NTLMH5Sa/1OzVROzeMlTn1TW51NvQM3TU2zz6ykRWe0NAEU5KswBnNL3dN72EpFU2BKQB/O4dv+Sb2jp0lFc35JVr3DmUl9REl99Eot5gAm5Tb17v2W77Dvyu/Mf97vAPB/Cv8UjyaPOI9C/1yPZv0A9vV+/5iP8v+sj97/yI/CDwDsjxafKJ86n0yfhj9AP4I/AISflp9gn5I/zJ/en/CfAq8ADK8mr7Cfwp88r36vSK+SrwCsr6avaK/Sr+Sv/q/wrxq/ACy/Rr8Ivzq/dL+Gv5i/cr8ArL/Ov/C/6r8MzxbPMM/6v0Bczz7PSM9qyb5TJOR0tDTboU31M6ZOTeOiT9YFg0hQRXO+zGQyUdrFxFGlUxtSfVOtUrZFUyBT1XOVU93TCLYsZHpUpVPrVA1zX21VvXPRVX1TXVYNdG1WRYM+V23DqlfVc9sVWEWDfli9c+FY1j3jJVkV5Fl9U+1Yqk3jsoREc4REM4RE8xZEVNBXjUPEPF8GXc7fANhLvk8I70pZFu9YX0rvrF+AXu+A75LvtF+e7U5jNOSAWjTkQHTk/VZtw7r8VKt1VvVkVhXT6AxkrFo01HEsRDZVRXRU1TPbxVRFc45UjWNHVFrlQxEsZNpT5UOhZGTbalONQzRT5TP8Utot9FLlQ4FSvVNJUraNQxRSDUPcUY1DpLVRRXNutGQ3URVDALVR7eRQDZODUOUzTLVQXaMXzGTCTw2TU7bUxOhODUN8Tv1UTVLlNE21Nr5TTH10TA1z2+9LneOLS61DJktWVUOqSlVDSkQE6lx3pl5CgklNZFx0GXR0kwJEBCq8d/6PmH+qf7wP1n8A4A/qfwQfRo8oHzofTB9ujQBeH3iPqo+kHw6fCJ/KH+QfAF6v4B8CLzQvRi9YL2ovfC8Abs+QL4IvxC9+z5jPsi/kLwDuLwA/Ej88PxY/eD9SP2Q/AKY/oD+yP9w/Zj/4P8I/HE8ABk9ATyJPVE92T2BPkk+8TwCmT7hP8k/kTwZf+E8aXzxfYEZfYF+CT3RfpmKDSyXzbd5UFK5M5QOlTT0EVU5NdE+d40vcxN7MZNVS7MTGvPQ6hGSvUpalYyNTbUOXFNcWEpi1VBUDCQz0fFVNE+61VT10ViUj01bd66023NQxWAUDnFjlZGTUWy5ZJfMeWSUEWOUD27VY7cN2WLXDJFgKJdRXBQPM9NdW7ebd3t0A7m8AfyLvJH9O70h/Wu9s74Ce75B/qu+kf7Z1zu84cDBWVNTqVhUTqPTkZfzn1uYC5VX1dFXVc29V2hXTKByE71Ttw7ZU2GXUPPdOEg5UFdPYU1o1c6Bs9FxTddRTPWRZUpVkBNSAUj30UrXzqxBSTfRRDdRRTRNetuzEJlHNA/FQFRO4VMT/XtNQXYRPZfRP9VRtTtVDWk7d0/FNFRPbiE19cx1N9eO1TKRlZCQEz1QXnnIL7ASllUrlA0VMlOVUB65TSVbNA8FJZfRKvVRKNQYAzgW2HaYP6AvGD+gP4p8MHwAOH1AfKqkWr1gfch+Un4YfALAfoq+0r+4fyK9yT/yvHi8ACL8yv0S/Vr9ov4pfjL+OXwB4X5K/rL/Ov+C/+r8Ezw7PACDPOs9Uzz7PiM+qv5zPrs8AwM/iz8zP7s8A3xLfdM8+3wAo3zrfdN9W34jfut+c387fAKjfyt/83w7vIO9K71zvPu9g8N9674TnLgUGAgxMTQTVTO30TT1kTtVzD1AW/XOFUIXj+uRUq/B+EtvhUT2jWFKF48pSVkWjPlO189Bk9EQ0h2wmhZ5ym1V9cw1W1XNrf1YFlFadc3tX/XNb5VfNk1FYxYRYHbNrE1nldFn9cxVZzZOt4Zxkllj9c1V89VgG1XPfV/VUNH/Gbyh/Gn8A1P/2/wgPOg9MD55/cA+CD6CUD659tg2eDYbimmz0YVVXRaMe7HTa9HSY/HSrVVZtwxf0dNg89IupVe1UFIQYRGTgLGSpzVTNk3FU/VREFAFUrF0EbISFU9VzTxRkF1VT/eRSPRRS7VNyDPSsA2BuwvdR5VO+BPSItVGVg1D8VBpRJfPkaVBdZNyEdeSEMFAl89v0T+WThU8dYxhPbM1WzpJBTiXz1E01Y7FszFTL4O4TTEA/oSjLHEwdlEttFBy080q21XOPSp0DK0odY7htSe1Tgkk1Y4xJLSNr3ElFo05MJM9K/VQA7JcWvaafuJ/Sn9wv7p8IrwASryQ/Nj9IP1o5fq+Qr3I5AL6vqD+6P5wv1j8Qv/I/FE8ABk84T0pPXE9uT5jviu+ETwCmT7hPwk/MT+ZPcO8aX/xPAJ7vWF8SX2xfjl94X5pfpF8Arl+oX8Jf9F8ObwBvKm9EbwBOb0hvYm90b55vkG+Kb7xvAOZvCH/ybxx/Ln84f0p/dH9QXn/Ib5p5LiKcnHQ6JCRtJQyUKE61g2ZPLSObLFBdo6FQDRS8FIrNUU0j/1GNFtZC51LGpfN1U83kZIVcFM1UNpWDQFUl87RVzXQMFGuXVs0jISwEkFedg9v6VyXzZFidg8pYei0kWV2TKVlASM4hWwdZZZPDWCXzhKSEFUR89AOc9Na8/97/4I8E8vF2MsHsjw6fIJ/Sj1QPAFafYAtmn6APmp+sn64NtpValoK37ASOV7UUV93ktoSUzVaNg4lWXSNIVVaVhFZ9g7o0FIBEhGtEVXUjDESE1FS9dJlUdYRcFC1UJYbOIrE2JIR4Uy1DQ1M1pCT0a9RSpROenBRnUh3zbSCEFOlRnYOzUTWDq31RpfNFBIQPBPTY1Ox3tpJb1BQl9OTeT2xVNOwUBU8tQ5NO1Xa2LiK8TXUjPE0tQ9O1TLWTa8zkCEzNI6FtS0WTQEs1g91KtaSNSp2DA0r9FGQnjqNJSu3kSdVESp0UVCRLLE8Api+4K84lzr/QL/K/FD8WPwC4u1Y/SM9SwXY9djVeP8A/AJrPrM++z6C/0s/szy5PGN8AKt88307fYN9y34R/dt+o3wC634Tfxt/Q3+LfjN/u3xjvAJJ/NO9G7zDvau+k757vsO8Amu/U79bvAP/q7yT/Bv8Q/wDK72T/Tv9g/5L/vP+2/9j/AJr/9P8GD3D/6v8kDy4PQA9QUg98D34NzpNL5RN0JCTbZU3dc6ZOZSOiT7Y1w0hQFSO8UO2TMG1RXSOoUbWTG1JlhNoUFCB0pJNTXSMIVNptg3pcFO1UTSNfVVrtk9BMFEBWhSRWTcPbPlc1w6hX9bMVWLZNw35YZSPiWM10WdZlIyJZtZPrhBSyWKqdg3OsFDOsFPNElNACdITELJ/ujwCT/o/oHwIvAESfPp9gn2IvhJ9+L4ifqi9QvC/Olc6VRhKvHCSBTCStQJwk/VZVA7oUpHfaVIQ3VITnVVUDqlW25bNxVQUTOFWNo/61VL2jxVSkjVTdc1Y1VE0jEDQU2lPtdHykVWyEpDQshPwchMUUF7aOgklSPaMUUhWz3G1RPaOkUY2jblEVNG1RTRMAUY2DyVAN01WD9ARM9HVQbbPCBLS1U+wE6BS0fE71lE5WLYOMTV2ETc2UTD2jbVQstOtLvSOLS91z0yZLnYRktEpktOpJYo2DmWy35iNsRBlKBbQBSvWU5LcO3XbNvr/gv/q/APRPBs8gzzLPPF9OX1jPcs8AdFfGzxDTZs2WX+jPYgnOXwBgDwrfHG8ub0BvUm9kb3ZvAIhvag+kb5ZvoG/Cb7QP7m8AAH/ibxx/Bn9Afzp/hH9ufwAwf4J/tH++f7h/yn/8fxaPACiPOo9Ej1aPaI+Cj4yPto8AiI/Kj+SP9o+gjxKf3I8Wn4A4n0qfbJ9+n6Cfipkmo0tm5TMMTGVENLToTV1TW+5O/UPlTxWjZ+yl1vQ0UlEdI+HMpFhSZmVDylJlFHSks1O9ozUlXKSYZDQKVW1EJDSrCla1pFblM+wENFrNV02Tyle1FuYynFi23UMRWU0jMFm9oxWslBSLFaVYzRNktKQkLViFQ+lXBRPILC9GLQAWLygvEr/crza/SL9av2y/AL4vkL+iv7S/1iXGv7izzmJtp+Qkb1ddUy5XZabUPqMMNFccNBcMxNhVtn2znVUVY2NVZUMqtiw08VQNQ6xUFWRU1uUzPFTNEwRcxMxTtv1DlVO9M15TDTMn1iQU41K1s6ukNHRSWl3EUs1jB1JdFFENM9uXUS2zYFENQxxR1jWj5VBdU67sNHdQFkUTP1CFQwn0NOsANjNpT93E7JRFDETcTa1UbU0NMwdNvTOeTDWjWzVMFWPTSwUTWAxksfeMR/4DjETTSR1ESVZVQ4NJHaRJ/TRKzRML1EpNkzoEV85ttk3+TQDWTd5P+N8SXxzvXl9A6y7vAGhfgl9078ZfqO+67xRvzu8ACG/y7wT/Jv84/0r/XP9u/wCA/5L/tJ+e/7j/wv/c/46fALD/+v8kD66fCA9SD1wPfg8AkA+iD7QPNg/AD/oP3A8OHwDoDwofNB9GHxgfeh+EH5YfAKgf0h+0H8YfgB8KLxwv7h8AMC9CL2QvRi94L3IvrCcOQmucS70zPtyUKE3dJK1OtbMrTxVEUP3ThbVQjSP65DSMUe3TAc1SVTN2UgVEpMRcU1pl09B8NERUTUO2ZMRbRFVN07hV3SRWtbO1m2Q0C9y0eVfVxFe27dNRWL0zzlhl0yBtWYVDKVlVQwNZ7dNt0bSklFhVQ1NY/aNbEVhNQ9ZXTUPGLL8AHr/4q/6vGE8qv+Q/br9gTwByT7y3fr+gT7JP1L/evb5Fqo4imoQ0Yfy0HpREza1W9cOJVk3TSBTEB1oMxMgsxI1VncNUVKTVGjxU1EzEnGTEZFS2lUMtVDWj9VPtw7+tU03TiFMFpFPNwwxmPDTUUjXUrMRnUpWkthyk+lFl08BRjSOKZtTERVH1JBSk2FBNQ22gBDRqUA1DMVBN09v4T1XjiE/90wVPEl3UTuUmTkNNTdTkldyUW4hMlUMdTO3TocSUm0BLlUPdSnU0ZGQZoUqVRHzXdtUGM0nV9EoEVda+Qktk597vIPNW5c7fAOjfAu8Efx7vKO9i70x/Xn8AmOt274jrnn+I68bv6O/a/wDUf+5/CI8qjzyPTo9gj3KPAISPlo/YD6KPvC+uj8iP2o8AFJ/ej4AvMp9Mn2afEJ9anwCkn46feJ+yn9Sfzp/on/qfACSvNq9Qr6qfXK92r6Cvsq8AhK9Wr+Cv2q/0rwa/EL8qvwBEvxa/YL9av4y/nr/wq9ZDZUudxEwFdOQkaE5FM6tmT83DLPRUofzEMm1RRTOmUb1DG1Jlc9uOUh2DA1M903VTaiU0Uy00VL1D61Ttw2tfVa00Vf3DQlZ902uzVu1jIUxEkFfNw9v8V2XTgFj9w+JYhj3TJVkFc6PABjO8NMOqtDSEtDREvDTzTETQBVfds8QsT+7PAE8STyTfAN4/UE9a32zflk+QT8JPtN9Qxt/QT9pBBnK1BFSOjMStUJzU/VZts7okVHe1VhWTNyRU91W1U7ptVU3TgFUFc0VV1SOt/mxUxVTVI45ENFa1VJU0VBWT51PtY7FqPMR4lFQ0RMT8UiVTtcesVJAkNFhSlTRSVhVT6VFtxFHVI27cVG04vFQAURVTyVAVZLVQzdNb/CQlUNUj3toUZFMEZOhOjVN8TtrVVE4Fc6VNjVM8TbYdg9NMzdNrTNVT721LzdOLS0UzJku1xLVKvTNjbPQDSrVTqm1JhVOCSd2ztEmdw9sVStVTj0rdsxRLAC1ktHcWnWZ1zm3mbeZvCH8AEn8kDzZ/SA9aD2wPrn/AewCOD9B/wg/UDxaP8A8SjwwfAC4fQB9SH2Qfdh+IH3q/nB8Anh+wH8of5B+uv7i/Ei8kLwBGLzgv+h90L34vWC+SL7QvAF4v4C/yLwQ/Jj8QP8IvTD8ATj8YP2o/nD9+P5A/yj/cPwC+P+g/Ck8sTw5PIE9CT2xPII5PoE+yT3RHPuNLlcR0BGGu5LQz8H7z9LSmT3VDqUoE9QzEUhTExsRUOm1S1VOvUhXTIVPFI9uXU2VjCVQ9A5hUNrVTClWFY3xVNWQ85MtgVj30VlVknNStV7bNwzNYhWOcWA3kWLbN0ytZNeMaWRX0WGZN07BYhXSUxCJYHeNb51eFY8xXFVPCNN8ABt3mVeZdFt8wbzrfVG9mbwB4b4pv1N+ub8Bv0m/k19Zl1H7jFGSCTGQw3FTsVjY9A6hWncNlVqXEJORr51UddFWdY21VrfOzKFVN9GTktlRtA37aVORFZHQOVK3z2FNmTWOgU/XkNMQlU2VUqVL11KTkgJzkR7TkEG1SNePaUZ3DlVFtA6teUU10UU30UD0DuNYExIFQXVNM/OQVUKqFdE+N5E8dVE51Q1q1TiVj8ey0iE2dYx2tTZ3DtUydwzVM9M8sdAfWYgtLffRKReR89MvqSUVTmYT3/vLBSZZt4zBK5URKXfaeYl0AHB8eFW4FDg32/xAPCp80DwA2D3AP0vl+DUadng9wm64PAIib1g/Qn8KP7J/GLxivEh8ALK9Or2Cvcq90T5aviE+SrwC8r7avoK/Kr+yvvk8gvzq/AFy/Pr9Yv0q/lL+Ov6i/Mr8AzL/mv7i/As80zx7POM9qzwBUz1bPkM+iz7TPTs/Yz8rPAOzPFt8o3wrfVN/uzzDfet/AjN9m35jfYrFW9V5SDEyKfYRMtVRNZVQk9fzkhcVQndP6BPTT4Hby41HWXbNXUp3TyqTkQFMabePQjOREVI30fHRTcNqGg1Wd0wpWnWN9VmwVdrZyd1c9o+NXJfPbT1hds7dY9YMRWaoNdFmV9FndRFit85htWJVzVVg9oxNYJfML31et88hMb55lPm8AbwDqXzT/7u9Y/2r/fP+ebY7/QNhvwv/U/+5l7m2e0pr8ZKthV0WTHgQE2hx0mJqE5Fc0dBdWHQRUdI+1VU3jVGzkGlUlY+G7VEA/kSisVD2kVNpdUzxU5ARULVO/U1pd44hE5FBTVQRTjeRtUtXzq1JN43RSHeObPlI9k/hRJfQkVIqwzAQbUBYDzHTlUOVEUGpdtFCNVFBd4/hPNYRtT2UDHE8lY7FOdYTFTn10Tb2U/NX01IhMqj2ETO1kS13jWDSk9y1KPaOTShWESpWGjlJtg5yEkEkNk+VJPaMNU3wU1EolVBSXXr1WnQDej/CPEp8cnyYvOJ9Sn0wvAJ6djp94L6Iv3J+2L9gv4p8A9C8urwg/Mj9EP1Y/aD96PwCMP54/qN+638w/vj/QP+I/AARP7j8wT0JPTE92T4hPmk8AZE+mT7hPSk/sT8ZP2E8SXwA0X0ZfCF8aX3RfZl+QX7JfAMRfll/wXwJv3F8Wb9hfgl8ARG9eb0BvUm+Mb55vgG+yYdpmApzMZDpM/RMhTVr1ZE5tg2pPZSMuBBRto+x0GFEd445R/RNpAbQHrmLqxAR4U2UDtexE5GBsBNNUFUNHLVUNE7hVXSMoJAf2Y7ZM9JBXbYP6V03jZK1YbYPKWB0UWYWDKa1ZheMHWQUTw5zkh9ac5EdYDSMFnOTXVwAdhBz3Pv8Y+/Z/GPv+f0iPAFL//O9mj6j/ov/c/8aP4P9q8v9XheO3FASOV5UE2pTkD9yEy1a1c4lW2g0TSITkB1YFc7pV1h3jflUtFFVNcwxVtF125mNU7XNmVLWDLTZkdOdT/ROxU0V2ziLVQUx0DEzk1LwEnlK2FUNnUkXjIFK1c+lWJOSzUdWDe+wERSR02w5RXSPYUH2DoFCq1YNbDOQlHOTeDHRuVU/ddE91FE51dE5Nc1u8TU1zPE1ddEzVg7Vr9NQI9GShSz3kS9a1g91KdeRKBRMDStYFc6pJJfOClKSiSUoV5EkVREptFl4iSGwnAB491h/wH/qvFC8eLzC/Qi8A3K9mL3Avii/sL4a/0C/SvwDkvx49Jj8YP/q/HM8GzxjPAHLPhM+Wz6jPim/Mz75v0G8AEm/8zx7fMN/iz1TfTt8Q3wB634zfjt+g38Lf1N+u3wjvAALvJO/m30DvWu9k727vaO8Aeu+s74bvEO/S7/zvDv8o/wA6/0T/Tv94/4r/bP+e/5D/otL/S10WXsNkpU3tc6ZpTp2kFBRIFKS+UJUTqzBRBQRRHRRStYOt1VJ9gyCkBJOMBAhUqgVzenyU7XyUXUyUzrVVbQRWHZPPVkWkV7Zls6hXXcMTWHWzftVYDbPh3HQlvHQXWdpls+ikBK5YfYNwWFYlEzFYBRPzfITQnHQRxFSPFo2WosIcF1aNHhUAFo9Qj1qPdB9uH5gfso+8H0jOH+Af6o9XjZQcFIIcFK1CtBT9Vl3zujyUd2VWtQRWhZR0dKhVHZP7b1U1czRVQM3M1mcg/FTFdFTlE4tU1r1zR1R1sw50lNZTbP2UlJRoUw0DMlOlpFlSxXREBIBSfSRSDQNbElKVc9pRDQRRXfOralEVszUkdP4cdLjVUJWzgQSkSwykFVBaLSRPHZNPT60ETm1z23hOlbPxTWWziE02tRMdTeWTtUwVlFSkq+tLvXOHDLQhHLSl2UpVlIyk6knlk5VJsk2USY2mxrIRSh2TjxVK7XMmdKRdXM/Wr+ivAAq/DE8ev0C/Sr9UT2ZPeE8Agr+UT+a/YMO+v7hP6k/UPwBGzxBfGl80X1ZfaF96X4xfAJ5fQP+qX7Rf3l/YX7L/BG8AJm8Ib0JvVG9eb1hvcm+EbwCOb8Bvmm/Ub/ZvGH8Kfyx/ADZ/SH9af2x/fn+Qf6J/xH8Avn/gf6p//H8Oj/B/In88jwBGj4CPao90j3aPkI+yiXYjZsxEEUyNNFyk6E2FQ1XuDATiFARoFKVQVSS21JTjUZ2DV1KVg8raRARATASzU+WTJVS2TUOYVDUzKFX9E5mtVZWDClZ9pFZlI+zWhJRdV0WUV4WjM1janYO3rAQRWeUTK1m0tZaGQt6sBKFYDQNiFtyUIliFA9+cl0YVhh0ABh8YGxatXh9Qr5IfZK+GrwCYr7IfvK/Or+Cv8q8EJ56CracMJHFXhUMunJTaqVZllDQkV0QkFywk2rZ8BJ1VRVNjVY0zKrVVNZRUjQOsVEVUVNZlIzxU9QMEhLTMU1YdQ5VT9SNerCQaVJTb41L1o6tS9QN0Urb1Iz5SnYMHUoUEUaptM5fcJFI0BVFdk+VlUM0EUJ2ELJQ/UAUjUwlQDQY2A0/NBE6FNNY0NNhNzURNbTMHTTb1I55MXZM1TO32VgItWDxU90pNBEolBITE29NJZSOMSW0jg0narQRJRVNTSvUD1EoATZRERzZfSFPuPwBL/j8gTwAq30RPRk+IT3LfhN/GTaZPAKDfmtnW3+jf+k/839bPIO8AKu9E72bveO+K75zvpo/QjwCy78Tvzu/o7wL/HP8u/0D/AFL/XP92/xj/gv+s/77/qP8A8u/s/w4P8P8qDzwPRg9YDwAiD5QPPg/4/3IPzA+eD+gPAAIfFB82HygfSh9UH14feB9Aih+sH54fwB9qEfaynNwUqzpMPSRNPSRObTMnrU+1ow1QVeODDMQXNVGdxFHds/9RxbaWApvnUg2zWVOVto7CQG1UfaPQVN2TQlXFs2u0VZUDJ0S0l1Zdk8sFV1XkV+2WZxJkWNaNM8pY9bRZDbMpWWyVJMSU0VjFs5RYbbPbU1hV4wNYvTPWVwK9M8Z8r3atHq0+rS4/WK8ACj9kP4Y/mD+yr7w/xjW2P1DoPwq57j1mEpoctGGkJG0P3DTNVg2ziVZ1w1VIPLQHTLTKVLSNfCSrVFX1swx8JNR0tJy2jLRkVN0zLVRdk/WtU92zv1N1w4hUlENVU21EU73EUo2TnNS0bWdMlDBStSP6UWUj08BRhZT8tEU8JA9Rtl3T2FC106FQZRNq1VCllFB1w/g0xG5P1i3TBU+FxE5d0yhOon00TXXEDJUElIgElAhmBCSlS8XG3jLdSoWULUoNsxlKFdPBpMdewy1JZRP6SZUESn3G7jIBS4zXlg2G1e7PCN8S3yRvAD7fSG9i32xvfm+Qb7LZrm8AuN/Kad5v8G9a70zvDn8gfwAyf1x/bn+Af3IfnH+Wf7h/AMp/7H/WHwCPCo8Ujy6P4H8AWo9kj3aPEI+qj7SPxo/YjwDqjwyfro+QjxqfTJ9Gn2ifADKfjJ+en4Cfwp/Un96f2J8AEp8UryavOK9Sr3Svbq+Ar2CSr6Svvq+4m34ygEttxtbesm9MHWRNbbNjTlrts2IsxCxQpbO+JMRbMlH1I6ZR7TMb1ESrkFLtJFMVI3estOq1U7UjeoxE7VTds1/VVZXEVfUjRpQktVbaHWMhfDSQVy1jFVi2ZSOAWO2z4ljNIyWlWQ0kWbVU5CTD3CSEauQkM+Qk83w00Fd1IwHCXD8Wz2A7Tj9gP3o/TM8Apj+Qz+I5ns/wP9LP5M8GT6T4yxYit6S3flNXrVP+qlREupQkdYwkN5Qk9a1VRUO4VV0jfIy0NtZk1PxU3bRU5cOLVFYtY1VUXSMchETknETNr2y0alM1tGS0+lJq3bRSbUOMTCRXUp1DWx9SFSPnUXUjojQkW2xRLWM1UTXUUBUjW8dQHWORULUjWjS01SIUVLo8VFM0VOVOtkVDeE7lwwtOHWOhtU1N1E2dQ89MZSNQrUzlw+tLFSOHHGQhZnxUwEoVtJTkA0oVI22nrFR+SbUjqknFY2sRSp1Dj8TkD0tlRADUX0Z17l8waxZvMG86b0T/AFZvmG96/4z/pm/Ia6b99m8AAHvO/wB/Qn8kDzZ/EA8iDwBsD34P+J/yn7QPxg+gD9IPAPwP5g8QHyofNB8uH1gfSh8AhB+OH3gfgh/UH7Yf0B/yHwAELw4vIC86L0wvXi+oH3IvAJQvpi+4L+IvzC/uLwA/ki8AHD8uP+gvWj90P2Y/kD+iP9C0Pz4/wBOmU0utU95LYLXkDLRb4D6zHLSiT01DW2dQxUPcUG3kUYVDW8RR/aM5Ur3DrdREqyBTLfOVZEQljNSVrVRdswdV5TRVtUPsrVW9w11WZeRWlfM+tVc9s8Z8xDBYJVOYbVhl8/hY/aMpWc3TUxxZdbS8tLLktGS8tCsiWOXUV2XTzATPXs0APs0+xT7PUF9iX7TPXs+QXwC6z7Rfvl/oz/JfDN/+xabTZVcd83G0RQRU7FZl87OoVi1ETNQnVl3T6Np01KyEtGNVteMqVVYd8/FUXdRUxWOBfERtR4xkEVS149pTvRNrl1Ot415ctCdTpVNb8FJl87hSjWRS/VNrS1K10xLc1M9RxbNblVH182FRdWRRXQOt8zREvFBdA4M0REzFUP2jCTS0K0BG4jhP1pXzzk61ZE79o/lNVmXTjE3NtE3t1EzlM4s6TL0T11QHzuWW8q61SrXjSsTk70m1s5C1Sf00SS3zxUnV4zQVSvXzsZx0Khz3Tg/w6wAG/xj/Mv80j179Ro9o/3qPAIyPno3u/b6P0I/ijwQPBg8AQA8SnzyfNp9gn3KfhJ+WnwCon7qf3D/Gn+Cf0p/8nw6vAPCfQq9UryavWK+Cr5yvlq8AcK/CP8Sv1q/wrwq/HL82vwAAv1q/TL9mv4C/or90v9a/AKi/sr/8vw7PIM8yz0TPVs8AyL9yz4TPls+wz8LP5M/etWyG0/SEEUy14+pMbYNr6E29ZE+lUxBQ9WPFhSzk+jRE+9CW4uNR1m2DWFKdw8rcZFtTtj1D0FPV40RUHUO21oRkKFVNQ5mERApWVv1Te1YtdFc1g3UsZG3h3FRNWDWDtVit49sOWZ2DLllVkxNZVvVj1VgdQ5b8RFfE1FsVWMXj31eFY8hEXwAe7yhfMu9E72bvmF+qX5zvAK5f2F8Cb+Tv9u8Qbxph/uVansKaLGRhV52DHiz0NdpEZJhMZFdW/dREZGvIVQXUVXXTVFVtg2sYVY3j4HxEp1QtZLVUdXRU/TPzU83kU2o11FONc0+sZBdT9YNr4VJNQ6nkZHJS1dStUt2z91G1Y75U1IitUfVDUlGdwxpERORlUFVEUC1G9oIxUHXTa/RPNYOFPHQYTw1EbU4dg0FOddPUTXX0qU0V1j4DTNVETBVkS2x19FSU80pVk5NK9WOjFUrN5LR3XnNJ1UPctUmdg06kdM9K3bM3AKSHRp9Yk1aNDo8YjzqPZI8AZo+gj3ofjB+eHe6Nro22jQAGn/AfAi9Unx4vWJ9KL1wvAD4vgC+SL6Qvns/IL9ov7C8Ari/ALxI/LD9GPzg/Wj9sPwDuz5A/gj+sP8Y/2D/qz/Q/AB5PME8ST0RPTk9ITzpPnE8Afk+4T6pPzE9eT/BP6k8cXwC+TyhfMl9sX15faF9CX6RfaHZfuF/iX0t9A5xLtWO1PhzUKFx0bE6dc2q2RHQuULUDo1B99FHaXXRRLRMBUu3TdlK2NRMFU2UTeFN9A+wstGWcZNFUddRVfdR89G0oVPS3VvVjJVe1A5uTV01z/ldlFMzUzm1YrXMgWf3jK1nN41v9WLXzxVhNM4f0ZLVHxNQF9GTXV+3TxgCM74btNn9If1p/JH9+f5B/AKJ/tH/O79h/6n/8fx79FvVspmNsdJBX1WNQV73ztQ8EhMtU9IdW7dNGtqxk9VUN47hVRdN8bVXd80JVTQMKVXUj29NUTQOaVN3zYlRqRdMcjGTkvPSvUyUDW3dTbXNAU4WEU93ztdJk1Jvs9FdSvfMfbVIlA+dRbXOwUaXTtXlM1ENMZAxRDXRQti0TkVBNA1pQ3fMiWjzU2jRkbk9VZE+dBLVONRMlVAShTd0ETSrVBEz9c2t0BAV8BBNgWsaDSw3j2Eq1A2OklGsDSk0ESRVjfkmN1AVJZYRJ3RScBJsAjgXmDQB2JZ4VBh8YGzYfOK9CH1yvAJ4fgK+Sr8Qfth22r+Af2h8A/K8WL1A/ci80vya/SL8avwCMv9ZfmL/Cv9S/9l/wX9q/APy/Fs/wvyrPXM9uz4DPMs8AVM+mz7jP0s/kzwbf8M8SzwD8zx7fSN9a33TfJt+I35rfAKzfvt/Y38rf/N8W7wjvms8ANO9G72jvgu+U76bv4N/a71C87+7thgWeoq50BKVsBLRTAI7zT23jSlDVY8BWNAQ0UW2DqAwEOuyEa69S9aMhxPSXUyWD2wlUnaN+VHWT71TaJaRVbXPwVfWjYVayjYRWfYREhK9XbQMatVhlA4T0ZOdYNWRZmNVmjvP0ZLdYXWQEdDVa7GT1bHTQV52DwsR/AC5/QA9SD2x/Ng0mD5gPyn8AvAeuDwCP6g/8Dx6NFo2+9WqGAoCEBEDUBP1WbaOtuKRkZ1ZdlFZtg+jWdISsVSWjcWyEOFWqvWRU7WRUPRRUJYNJWoRkEZSE2lP1o6F0ZGtsU030UyVj/FJVFNZs9IFSpRRS5ZMUUrYNY9xR5ZOkURVjbtoclDdUZPFQJWO8ULZFo4VQFWNOUDXTF9o0lMJUlFNPbaPoTrJ9ZE5lhCRkjE1dlE2qJYRM5ZRMjfRLBROLMUtFhBz1tJRKSo30vJSbnkmlk4NJtYTMlBUtSvWjsUpdYyYkp4a9AP6fEKsmpSavOD9Sr1w/Zq8AoK+SP6Q/9qW2Pb497q8QvwACTxRPbr8oTzpPTE8234BPAJJPpE+2T8hP2k/sT07v+E8ACl8kXxZfAP9KX3xfbl9gXwD677Rfll/AX+Jf9F8eb/hfABJvRG9Wb2hvCm+Eb6ZvMG8Aom/cb85v8G+KbwR/Ln9AfwBaf2R/Jn8Af6p/vH9ef5h/kOJ/9HeWJRaTTPWEhJTl2U1VJgYSC1BtQ4NQ2n0z+CQkbFHtM+FRVkUzVVIt88r8FDzUFLXM1IRCrIS0VOUkVZrFlFV9cwpWBZRUFOjZVn0U1ATdV30zSFja/YRYLfMKWX0jKVnWLTMRWaUz3sz0lFi2xSNTWG1DE1h1k9+FV1XzyBwHXg+IA+4ywQAcB0aVRpU+nV6dfp+ID6KfALSfxp/YD8oP5J8OryCvKqFWfnKaVy00V6UzHjykNdpUFJhcFFdWPSRUFJvYVb3zj1WFJKSEGrak9OFUxROsVG1EVGodgzyMhASM9L9TVfNbiFNF81BTjaRTbUNr41Ilo6v0FHRSjRPNPtwU+FFF9Fz0ilG2tfNSUcUTHFHVI+XZUB30PCR3UMUjM1BaVfP4VCSITx20Tx30rU5FM0VO/RRN7aRN1qUz7kxNtEwtMyFMav2US1XzWGRE90r9hJastDRKLTPBxCfm8pDNSS0z4UlNJKy01EoAXfR0N15PcEMWPR4/KD9KPwBUP2bPgDt+P5jPqs/cP849ABZP6D/qzxTf9i9wTzrfXN8ATt9o35LfpN+238jf2t/0fwDuf/Df4t8c7wbvMO9S72zvAF7viO+i75Tvvu8479Lv9O8ADv8g/0L/NP/272D/Wv+c/wCG//Dvmv90/67/4P/y/xQPAC4PyP9CD1wPfg9wD5IPHA9glg/AD7oP3A/GEpxL9aRahLQoNIQoTq0jaly0NS48tKNMhBhRbSQcJFsBUuUjdlLlA+rcFFV4xBTszKRgpKTTjIRrRFXFo7ikhCpWJaPbm1bVIyVXxSOTV9bNswBYjcRYvSPOWNrNsyD0hC5ZdYMMWdbVI8VYxQOHBCRHWLZNwwVY5SPWV7WzxAD0n/6Vhp9QL2IvdC+OnzAvgKov/J/+n+Av8i8EN66CuVAUNwY/GDNmordMpI4klNVS1CQNJDTLrISJVtqVg0a8FAVW3YO6VcIdg3yEpKMQ3oOUpNFUNt2DmlSFg2JU5YSUhNvmU32jr1Nlo3dTpv3DQVPdhISE0uSkm7VSTcRSfaMfUiWEUarVhFGthFHFs0NcFAy2JLTVUJUjoFDdg1rNUIWDIlBVpFy0bk/SZRRPfaRktCVstLxNtsUDN019o89M/SNrxiyEBUwdFu61xqLYStqthEr1o/5J3YOqSdb1o35JnYRJJbP1SRr9xEp90/NKzYS8x3bdAIbNHs9Az0JfXM9mX3jPus8AnF+uX8jPAtG2Vf7P8F/6zwAUb27fMN8ib1xvLm9Yb5JvAKRv7g/oD8Jv5G/2b+Bv4g8AHH8ufwh/Wn90f0Z/cH+afwCsf75/6H96fwSP1n/4fzKPACSPVo9oj3qPjI+uj5CPQo8AxI/mj/iPCp8Unx6fOJ9KnwBUn1afaJ96n7yfpp+4n/Kf0NyfBqUWM5y0eIS0qE3axURO5TOiT/0jS1CqBbRQtbRRNaRR1SMdtvw0r1INYyFT7XOXrVPVQwlUhRN8vKTv1pQUY1VNU9WcNGFWapUUVuUzQtQkrVcto2sYWOUzggQk51g9M5snWSUTHlmdpBQktZYcJHZYPbRY3URMNNIgJC8+L0i/kiEOYsFkt06/AJgvQrm2L7C/wi/Uv+a/+L+gCs8czw49xjNktIGctEC2zLT9VoVTuFbNNFaqbURW5aRVZaRVZUNvtVVtEzasFPpUHUPDbVQlw4tUPTNHVLVTKw5UrURTNURThVTkNKsyU53EUqXEUp2zgLYEREdSjRMQUpUz2tlRRaRcFGxRTVM1UWy9RExEulCFY4NQJUNlTEwUEzTVZERPT01Tq+VOLaRODWPxNBSItU1tpE0tQ7VMjRNQ1oxE60s9M4c0VCFLKsVESpUzSrzU6tRHzkW0xkUOYhG81IpKbRMmBUvNs12Ebw5fIFs2VTZdADZfWF96X3zvtl+g77Lv3F8A1u/o7/rpFm8Y/wrvNP/ufwBI/1r/hP+W/6j/uv/M/97/ABCvip8EDx4PMA8aD1wPPg8AUA9qD4wPlg/4n3oPvA/ODwDYD/oPJB/eDxAfah9UH4YfAFgfsh/EH6YfOB/iH+wfFi8AKC8KL/QfNi9YL0IvhC9GLwDAL3Iv5C+mL/gr</prop>
			</obj>
			<obj name="Protocol" class="HTCProtocol" version="1">
				<prop name="Created">2016-07-06T12:12:57.627</prop>
				<prop name="LastModified">1899-12-30T00:00:00.000</prop>
				<obj name="Programs" class="HTCRunProgramList" version="5">
					<list name="emlist" count="2">
						<obj name="item" class="HTCRunProgram" version="1">
							<prop name="name">Program</prop>
							<prop name="Cycles">1</prop>
							<prop name="AnalysisMode">None</prop>
							<obj name="Segments" class="TEMRunSegmentList" version="1">
								<list name="emlist" count="1">
									<obj name="item" class="HTCRunSegment" version="2">
										<prop name="Hold">180</prop>
										<prop name="Slope">4.4</prop>
										<prop name="StepDelay">0</prop>
										<prop name="StepSize">0</prop>
										<prop name="Target">95</prop>
										<prop name="Target2">0</prop>
										<prop name="AcquisitionMode">0</prop>
										<prop name="AcqPerDegree">5</prop>
									</obj>
								</list>
							</obj>
						</obj>
						<obj name="item" class="HTCRunProgram" version="1">
							<prop name="name">Program</prop>
							<prop name="Cycles">50</prop>
							<prop name="AnalysisMode">Quantification</prop>
							<obj name="Segments" class="TEMRunSegmentList" version="1">
								<list name="emlist" count="2">
									<obj name="item" class="HTCRunSegment" version="2">
										<prop name="Hold">15</prop>
										<prop name="Slope">4.4</prop>
										<prop name="StepDelay">0</prop>
										<prop name="StepSize">0</prop>
										<prop name="Target">95</prop>
										<prop name="Target2">0</prop>
										<prop name="AcquisitionMode">0</prop>
										<prop name="AcqPerDegree">5</prop>
									</obj>
									<obj name="item" class="HTCRunSegment" version="2">
										<prop name="Hold">60</prop>
										<prop name="Slope">2.2</prop>
										<prop name="StepDelay">0</prop>
										<prop name="StepSize">0</prop>
										<prop name="Target">55</prop>
										<prop name="Target2">0</prop>
										<prop name="AcquisitionMode">1</prop>
										<prop name="AcqPerDegree">5</prop>
									</obj>
								</list>
							</obj>
						</obj>
					</list>
					<list name="AnalysisModes" count="4">
						<item>None</item>
						<item>Quantification</item>
						<item>Melting Curves</item>
						<item>Color Compensation</item>
					</list>
					<prop name="ChannelCount">4</prop>
					<prop name="InstrumentSubclass">HTC_VER_10</prop>
					<obj name="Container" class="HTCBlockType" version="1">
						<prop name="Id">bt96S</prop>
						<prop name="RowCount">8</prop>
						<prop name="ColCount">12</prop>
						<prop name="OvershootDnDelay">10</prop>
						<prop name="OvershootUpDelay">10</prop>
						<prop name="RampRateMaxDn">2.2</prop>
						<prop name="RampRateMaxUp">4.4</prop>
						<prop name="ReactionVolMin">10</prop>
						<prop name="ReactionVolMax">100</prop>
						<prop name="ReactionVolDefault">20</prop>
						<prop name="HorVertCrosstalkCoefficient">0.0003</prop>
						<prop name="DiagCrosstalkCoefficent">0.0001</prop>
					</obj>
					<prop name="MaxPositionsToSeek">96</prop>
					<obj name="DetectionFormats" class="DetectionFormats" version="2">
						<list name="emlist" count="14">
							<obj name="item" class="HTCDetectionFormat" version="1">
								<list name="emlist" count="1">
									<obj name="item" class="HTCChannel" version="2">
										<prop name="name">SYBR Green I / HRM Dye</prop>
										<prop name="Active">1</prop>
										<prop name="EmissionWL">510</prop>
										<prop name="ExcitationWL">465</prop>
										<prop name="IntgrTime">250</prop>
										<prop name="MaxIntgrTime">1000</prop>
										<prop name="MeltFactor">1.2</prop>
										<prop name="QuantFactor">30</prop>
									</obj>
								</list>
								<prop name="name">SYBR Green I / HRM Dye</prop>
								<prop name="Active">1</prop>
								<prop name="DefChannelNdx">0</prop>
								<prop name="DenominatorNdx">-1</prop>
								<prop name="ReadOnly">0</prop>
								<list name="EmissionWLAvail" count="6">
									<item>488</item>
									<item>510</item>
									<item>580</item>
									<item>610</item>
									<item>640</item>
									<item>660</item>
								</list>
								<list name="ExcitationWLAvail" count="5">
									<item>440</item>
									<item>465</item>
									<item>498</item>
									<item>533</item>
									<item>618</item>
								</list>
								<prop name="MeasuringMode">hmmDynamic</prop>
							</obj>
							<obj name="item" class="HTCDetectionFormat" version="1">
								<list name="emlist" count="1">
									<obj name="item" class="HTCChannel" version="2">
										<prop name="name">SimpleProbe</prop>
										<prop name="Active">1</prop>
										<prop name="EmissionWL">510</prop>
										<prop name="ExcitationWL">465</prop>
										<prop name="IntgrTime">250</prop>
										<prop name="MaxIntgrTime">2000</prop>
										<prop name="MeltFactor">1.2</prop>
										<prop name="QuantFactor">2</prop>
									</obj>
								</list>
								<prop name="name">SimpleProbe</prop>
								<prop name="Active">1</prop>
								<prop name="DefChannelNdx">0</prop>
								<prop name="DenominatorNdx">-1</prop>
								<prop name="ReadOnly">0</prop>
								<list name="EmissionWLAvail" count="6">
									<item>488</item>
									<item>510</item>
									<item>580</item>
									<item>610</item>
									<item>640</item>
									<item>660</item>
								</list>
								<list name="ExcitationWLAvail" count="5">
									<item>440</item>
									<item>465</item>
									<item>498</item>
									<item>533</item>
									<item>618</item>
								</list>
								<prop name="MeasuringMode">hmmDynamic</prop>
							</obj>
							<obj name="item" class="HTCDetectionFormat" version="1">
								<list name="emlist" count="1">
									<obj name="item" class="HTCChannel" version="2">
										<prop name="name">FAM</prop>
										<prop name="Active">1</prop>
										<prop name="EmissionWL">510</prop>
										<prop name="ExcitationWL">465</prop>
										<prop name="IntgrTime">250</prop>
										<prop name="MaxIntgrTime">2000</prop>
										<prop name="MeltFactor">1</prop>
										<prop name="QuantFactor">10</prop>
									</obj>
								</list>
								<prop name="name">Mono Color Hydrolysis Probe / UPL Probe</prop>
								<prop name="Active">1</prop>
								<prop name="DefChannelNdx">0</prop>
								<prop name="DenominatorNdx">-1</prop>
								<prop name="ReadOnly">0</prop>
								<list name="EmissionWLAvail" count="6">
									<item>488</item>
									<item>510</item>
									<item>580</item>
									<item>610</item>
									<item>640</item>
									<item>660</item>
								</list>
								<list name="ExcitationWLAvail" count="5">
									<item>440</item>
									<item>465</item>
									<item>498</item>
									<item>533</item>
									<item>618</item>
								</list>
								<prop name="MeasuringMode">hmmDynamic</prop>
							</obj>
							<obj name="item" class="HTCDetectionFormat" version="1">
								<list name="emlist" count="2">
									<obj name="item" class="HTCChannel" version="2">
										<prop name="name">FAM</prop>
										<prop name="Active">1</prop>
										<prop name="EmissionWL">510</prop>
										<prop name="ExcitationWL">465</prop>
										<prop name="IntgrTime">250</prop>
										<prop name="MaxIntgrTime">2000</prop>
										<prop name="MeltFactor">1</prop>
										<prop name="QuantFactor">10</prop>
									</obj>
									<obj name="item" class="HTCChannel" version="2">
										<prop name="name">VIC / HEX / Yellow555</prop>
										<prop name="Active">1</prop>
										<prop name="EmissionWL">580</prop>
										<prop name="ExcitationWL">533</prop>
										<prop name="IntgrTime">250</prop>
										<prop name="MaxIntgrTime">2000</prop>
										<prop name="MeltFactor">1</prop>
										<prop name="QuantFactor">10</prop>
									</obj>
								</list>
								<prop name="name">Dual Color Hydrolysis Probe / UPL Probe</prop>
								<prop name="Active">1</prop>
								<prop name="DefChannelNdx">0</prop>
								<prop name="DenominatorNdx">-1</prop>
								<prop name="ReadOnly">0</prop>
								<list name="EmissionWLAvail" count="6">
									<item>488</item>
									<item>510</item>
									<item>580</item>
									<item>610</item>
									<item>640</item>
									<item>660</item>
								</list>
								<list name="ExcitationWLAvail" count="5">
									<item>440</item>
									<item>465</item>
									<item>498</item>
									<item>533</item>
									<item>618</item>
								</list>
								<prop name="MeasuringMode">hmmDynamic</prop>
							</obj>
							<obj name="item" class="HTCDetectionFormat" version="1">
								<list name="emlist" count="3">
									<obj name="item" class="HTCChannel" version="2">
										<prop name="name">FAM</prop>
										<prop name="Active">1</prop>
										<prop name="EmissionWL">510</prop>
										<prop name="ExcitationWL">465</prop>
										<prop name="IntgrTime">250</prop>
										<prop name="MaxIntgrTime">2000</prop>
										<prop name="MeltFactor">1</prop>
										<prop name="QuantFactor">10</prop>
									</obj>
									<obj name="item" class="HTCChannel" version="2">
										<prop name="name">VIC / HEX / Yellow555</prop>
										<prop name="Active">1</prop>
										<prop name="EmissionWL">580</prop>
										<prop name="ExcitationWL">533</prop>
										<prop name="IntgrTime">250</prop>
										<prop name="MaxIntgrTime">2000</prop>
										<prop name="MeltFactor">1</prop>
										<prop name="QuantFactor">10</prop>
									</obj>
									<obj name="item" class="HTCChannel" version="2">
										<prop name="name">Cy 5 / Cy 5.5</prop>
										<prop name="Active">1</prop>
										<prop name="EmissionWL">660</prop>
										<prop name="ExcitationWL">618</prop>
										<prop name="IntgrTime">250</prop>
										<prop name="MaxIntgrTime">2000</prop>
										<prop name="MeltFactor">1</prop>
										<prop name="QuantFactor">10</prop>
									</obj>
								</list>
								<prop name="name">3 Color Hydrolysis Probe</prop>
								<prop name="Active">1</prop>
								<prop name="DefChannelNdx">0</prop>
								<prop name="DenominatorNdx">-1</prop>
								<prop name="ReadOnly">0</prop>
								<list name="EmissionWLAvail" count="6">
									<item>488</item>
									<item>510</item>
									<item>580</item>
									<item>610</item>
									<item>640</item>
									<item>660</item>
								</list>
								<list name="ExcitationWLAvail" count="5">
									<item>440</item>
									<item>465</item>
									<item>498</item>
									<item>533</item>
									<item>618</item>
								</list>
								<prop name="MeasuringMode">hmmDynamic</prop>
							</obj>
							<obj name="item" class="HTCDetectionFormat" version="1">
								<list name="emlist" count="4">
									<obj name="item" class="HTCChannel" version="2">
										<prop name="name">Cyan 500</prop>
										<prop name="Active">1</prop>
										<prop name="EmissionWL">488</prop>
										<prop name="ExcitationWL">440</prop>
										<prop name="IntgrTime">250</prop>
										<prop name="MaxIntgrTime">2000</prop>
										<prop name="MeltFactor">1</prop>
										<prop name="QuantFactor">10</prop>
									</obj>
									<obj name="item" class="HTCChannel" version="2">
										<prop name="name">FAM</prop>
										<prop name="Active">1</prop>
										<prop name="EmissionWL">580</prop>
										<prop name="ExcitationWL">498</prop>
										<prop name="IntgrTime">250</prop>
										<prop name="MaxIntgrTime">2000</prop>
										<prop name="MeltFactor">1</prop>
										<prop name="QuantFactor">10</prop>
									</obj>
									<obj name="item" class="HTCChannel" version="2">
										<prop name="name">Red 610</prop>
										<prop name="Active">1</prop>
										<prop name="EmissionWL">610</prop>
										<prop name="ExcitationWL">533</prop>
										<prop name="IntgrTime">250</prop>
										<prop name="MaxIntgrTime">2000</prop>
										<prop name="MeltFactor">1</prop>
										<prop name="QuantFactor">10</prop>
									</obj>
									<obj name="item" class="HTCChannel" version="2">
										<prop name="name">Cy 5 / Cy 5.5</prop>
										<prop name="Active">1</prop>
										<prop name="EmissionWL">660</prop>
										<prop name="ExcitationWL">618</prop>
										<prop name="IntgrTime">250</prop>
										<prop name="MaxIntgrTime">2000</prop>
										<prop name="MeltFactor">1</prop>
										<prop name="QuantFactor">10</prop>
									</obj>
								</list>
								<prop name="name">4 Color Hydrolysis Probe</prop>
								<prop name="Active">1</prop>
								<prop name="DefChannelNdx">0</prop>
								<prop name="DenominatorNdx">-1</prop>
								<prop name="ReadOnly">0</prop>
								<list name="EmissionWLAvail" count="6">
									<item>488</item>
									<item>510</item>
									<item>580</item>
									<item>610</item>
									<item>640</item>
									<item>660</item>
								</list>
								<list name="ExcitationWLAvail" count="5">
									<item>440</item>
									<item>465</item>
									<item>498</item>
									<item>533</item>
									<item>618</item>
								</list>
								<prop name="MeasuringMode">hmmDynamic</prop>
							</obj>
							<obj name="item" class="HTCDetectionFormat" version="1">
								<list name="emlist" count="1">
									<obj name="item" class="HTCChannel" version="2">
										<prop name="name">Red 640</prop>
										<prop name="Active">1</prop>
										<prop name="EmissionWL">640</prop>
										<prop name="ExcitationWL">498</prop>
										<prop name="IntgrTime">250</prop>
										<prop name="MaxIntgrTime">2000</prop>
										<prop name="MeltFactor">1.2</prop>
										<prop name="QuantFactor">5</prop>
									</obj>
								</list>
								<prop name="name">Mono Color HybProbe</prop>
								<prop name="Active">1</prop>
								<prop name="DefChannelNdx">0</prop>
								<prop name="DenominatorNdx">-1</prop>
								<prop name="ReadOnly">0</prop>
								<list name="EmissionWLAvail" count="6">
									<item>488</item>
									<item>510</item>
									<item>580</item>
									<item>610</item>
									<item>640</item>
									<item>660</item>
								</list>
								<list name="ExcitationWLAvail" count="5">
									<item>440</item>
									<item>465</item>
									<item>498</item>
									<item>533</item>
									<item>618</item>
								</list>
								<prop name="MeasuringMode">hmmDynamic</prop>
							</obj>
							<obj name="item" class="HTCDetectionFormat" version="1">
								<list name="emlist" count="4">
									<obj name="item" class="HTCChannel" version="2">
										<prop name="name">Fluos</prop>
										<prop name="Active">1</prop>
										<prop name="EmissionWL">510</prop>
										<prop name="ExcitationWL">465</prop>
										<prop name="IntgrTime">250</prop>
										<prop name="MaxIntgrTime">2000</prop>
										<prop name="MeltFactor">2</prop>
										<prop name="QuantFactor">1.5</prop>
									</obj>
									<obj name="item" class="HTCChannel" version="2">
										<prop name="name">Red 610</prop>
										<prop name="Active">1</prop>
										<prop name="EmissionWL">610</prop>
										<prop name="ExcitationWL">498</prop>
										<prop name="IntgrTime">250</prop>
										<prop name="MaxIntgrTime">2000</prop>
										<prop name="MeltFactor">1.2</prop>
										<prop name="QuantFactor">5</prop>
									</obj>
									<obj name="item" class="HTCChannel" version="2">
										<prop name="name">Red 640</prop>
										<prop name="Active">1</prop>
										<prop name="EmissionWL">640</prop>
										<prop name="ExcitationWL">498</prop>
										<prop name="IntgrTime">250</prop>
										<prop name="MaxIntgrTime">2000</prop>
										<prop name="MeltFactor">1.2</prop>
										<prop name="QuantFactor">5</prop>
									</obj>
									<obj name="item" class="HTCChannel" version="2">
										<prop name="name">Cy 5 / Cy 5.5</prop>
										<prop name="Active">1</prop>
										<prop name="EmissionWL">660</prop>
										<prop name="ExcitationWL">498</prop>
										<prop name="IntgrTime">250</prop>
										<prop name="MaxIntgrTime">2000</prop>
										<prop name="MeltFactor">1.2</prop>
										<prop name="QuantFactor">5</prop>
									</obj>
								</list>
								<prop name="name">Multi Color HybProbe</prop>
								<prop name="Active">1</prop>
								<prop name="DefChannelNdx">0</prop>
								<prop name="DenominatorNdx">-1</prop>
								<prop name="ReadOnly">0</prop>
								<list name="EmissionWLAvail" count="6">
									<item>488</item>
									<item>510</item>
									<item>580</item>
									<item>610</item>
									<item>640</item>
									<item>660</item>
								</list>
								<list name="ExcitationWLAvail" count="5">
									<item>440</item>
									<item>465</item>
									<item>498</item>
									<item>533</item>
									<item>618</item>
								</list>
								<prop name="MeasuringMode">hmmDynamic</prop>
							</obj>
							<obj name="item" class="HTCDetectionFormat" version="1">
								<list name="emlist" count="4">
									<obj name="item" class="HTCChannel" version="2">
										<prop name="name">465-510</prop>
										<prop name="Active">1</prop>
										<prop name="EmissionWL">510</prop>
										<prop name="ExcitationWL">465</prop>
										<prop name="IntgrTime">250</prop>
										<prop name="MaxIntgrTime">1000</prop>
										<prop name="MeltFactor">1</prop>
										<prop name="QuantFactor">1</prop>
									</obj>
									<obj name="item" class="HTCChannel" version="2">
										<prop name="name">533-580</prop>
										<prop name="Active">1</prop>
										<prop name="EmissionWL">580</prop>
										<prop name="ExcitationWL">533</prop>
										<prop name="IntgrTime">250</prop>
										<prop name="MaxIntgrTime">1000</prop>
										<prop name="MeltFactor">1</prop>
										<prop name="QuantFactor">1</prop>
									</obj>
									<obj name="item" class="HTCChannel" version="2">
										<prop name="name">533-610</prop>
										<prop name="Active">1</prop>
										<prop name="EmissionWL">610</prop>
										<prop name="ExcitationWL">533</prop>
										<prop name="IntgrTime">250</prop>
										<prop name="MaxIntgrTime">1000</prop>
										<prop name="MeltFactor">1</prop>
										<prop name="QuantFactor">1</prop>
									</obj>
									<obj name="item" class="HTCChannel" version="2">
										<prop name="name">618-660</prop>
										<prop name="Active">1</prop>
										<prop name="EmissionWL">660</prop>
										<prop name="ExcitationWL">618</prop>
										<prop name="IntgrTime">250</prop>
										<prop name="MaxIntgrTime">1000</prop>
										<prop name="MeltFactor">1</prop>
										<prop name="QuantFactor">1</prop>
									</obj>
								</list>
								<prop name="name">SCicchitano1</prop>
								<prop name="Active">1</prop>
								<prop name="DefChannelNdx">0</prop>
								<prop name="DenominatorNdx">-1</prop>
								<prop name="ReadOnly">0</prop>
								<list name="EmissionWLAvail" count="6">
									<item>488</item>
									<item>510</item>
									<item>580</item>
									<item>610</item>
									<item>640</item>
									<item>660</item>
								</list>
								<list name="ExcitationWLAvail" count="5">
									<item>440</item>
									<item>465</item>
									<item>498</item>
									<item>533</item>
									<item>618</item>
								</list>
								<prop name="MeasuringMode">hmmDynamic</prop>
							</obj>
							<obj name="item" class="HTCDetectionFormat" version="1">
								<list name="emlist" count="2">
									<obj name="item" class="HTCChannel" version="2">
										<prop name="name">465-510</prop>
										<prop name="Active">1</prop>
										<prop name="EmissionWL">510</prop>
										<prop name="ExcitationWL">465</prop>
										<prop name="IntgrTime">250</prop>
										<prop name="MaxIntgrTime">1000</prop>
										<prop name="MeltFactor">1</prop>
										<prop name="QuantFactor">1</prop>
									</obj>
									<obj name="item" class="HTCChannel" version="2">
										<prop name="name">498-580</prop>
										<prop name="Active">1</prop>
										<prop name="EmissionWL">580</prop>
										<prop name="ExcitationWL">498</prop>
										<prop name="IntgrTime">250</prop>
										<prop name="MaxIntgrTime">1000</prop>
										<prop name="MeltFactor">1</prop>
										<prop name="QuantFactor">1</prop>
									</obj>
								</list>
								<prop name="name">VIC and FAM</prop>
								<prop name="Active">1</prop>
								<prop name="DefChannelNdx">0</prop>
								<prop name="DenominatorNdx">-1</prop>
								<prop name="ReadOnly">0</prop>
								<list name="EmissionWLAvail" count="6">
									<item>488</item>
									<item>510</item>
									<item>580</item>
									<item>610</item>
									<item>640</item>
									<item>660</item>
								</list>
								<list name="ExcitationWLAvail" count="5">
									<item>440</item>
									<item>465</item>
									<item>498</item>
									<item>533</item>
									<item>618</item>
								</list>
								<prop name="MeasuringMode">hmmDynamic</prop>
							</obj>
							<obj name="item" class="HTCDetectionFormat" version="1">
								<list name="emlist" count="2">
									<obj name="item" class="HTCChannel" version="2">
										<prop name="name">465-510</prop>
										<prop name="Active">1</prop>
										<prop name="EmissionWL">510</prop>
										<prop name="ExcitationWL">465</prop>
										<prop name="IntgrTime">250</prop>
										<prop name="MaxIntgrTime">1000</prop>
										<prop name="MeltFactor">1</prop>
										<prop name="QuantFactor">1</prop>
									</obj>
									<obj name="item" class="HTCChannel" version="2">
										<prop name="name">533-580</prop>
										<prop name="Active">1</prop>
										<prop name="EmissionWL">580</prop>
										<prop name="ExcitationWL">533</prop>
										<prop name="IntgrTime">250</prop>
										<prop name="MaxIntgrTime">1000</prop>
										<prop name="MeltFactor">1</prop>
										<prop name="QuantFactor">1</prop>
									</obj>
								</list>
								<prop name="name">Borowsky</prop>
								<prop name="Active">1</prop>
								<prop name="DefChannelNdx">0</prop>
								<prop name="DenominatorNdx">-1</prop>
								<prop name="ReadOnly">0</prop>
								<list name="EmissionWLAvail" count="6">
									<item>488</item>
									<item>510</item>
									<item>580</item>
									<item>610</item>
									<item>640</item>
									<item>660</item>
								</list>
								<list name="ExcitationWLAvail" count="5">
									<item>440</item>
									<item>465</item>
									<item>498</item>
									<item>533</item>
									<item>618</item>
								</list>
								<prop name="MeasuringMode">hmmDynamic</prop>
							</obj>
							<obj name="item" class="HTCDetectionFormat" version="1">
								<list name="emlist" count="2">
									<obj name="item" class="HTCChannel" version="2">
										<prop name="name">533-580</prop>
										<prop name="Active">1</prop>
										<prop name="EmissionWL">580</prop>
										<prop name="ExcitationWL">533</prop>
										<prop name="IntgrTime">250</prop>
										<prop name="MaxIntgrTime">1000</prop>
										<prop name="MeltFactor">1</prop>
										<prop name="QuantFactor">1</prop>
									</obj>
									<obj name="item" class="HTCChannel" version="2">
										<prop name="name">465-510</prop>
										<prop name="Active">1</prop>
										<prop name="EmissionWL">510</prop>
										<prop name="ExcitationWL">465</prop>
										<prop name="IntgrTime">250</prop>
										<prop name="MaxIntgrTime">1000</prop>
										<prop name="MeltFactor">1</prop>
										<prop name="QuantFactor">1</prop>
									</obj>
								</list>
								<prop name="name">RLB</prop>
								<prop name="Active">1</prop>
								<prop name="DefChannelNdx">0</prop>
								<prop name="DenominatorNdx">-1</prop>
								<prop name="ReadOnly">0</prop>
								<list name="EmissionWLAvail" count="6">
									<item>488</item>
									<item>510</item>
									<item>580</item>
									<item>610</item>
									<item>640</item>
									<item>660</item>
								</list>
								<list name="ExcitationWLAvail" count="5">
									<item>440</item>
									<item>465</item>
									<item>498</item>
									<item>533</item>
									<item>618</item>
								</list>
								<prop name="MeasuringMode">hmmDynamic</prop>
							</obj>
							<obj name="item" class="HTCDetectionFormat" version="1">
								<list name="emlist" count="0">
								</list>
								<prop name="name">New Format 1</prop>
								<prop name="Active">1</prop>
								<prop name="DefChannelNdx">-1</prop>
								<prop name="DenominatorNdx">-1</prop>
								<prop name="ReadOnly">0</prop>
								<list name="EmissionWLAvail" count="6">
									<item>488</item>
									<item>510</item>
									<item>580</item>
									<item>610</item>
									<item>640</item>
									<item>660</item>
								</list>
								<list name="ExcitationWLAvail" count="5">
									<item>440</item>
									<item>465</item>
									<item>498</item>
									<item>533</item>
									<item>618</item>
								</list>
								<prop name="MeasuringMode">hmmDynamic</prop>
							</obj>
							<obj name="item" class="HTCDetectionFormat" version="1">
								<list name="emlist" count="4">
									<obj name="item" class="HTCChannel" version="2">
										<prop name="name">618-660</prop>
										<prop name="Active">1</prop>
										<prop name="EmissionWL">660</prop>
										<prop name="ExcitationWL">618</prop>
										<prop name="IntgrTime">250</prop>
										<prop name="MaxIntgrTime">1000</prop>
										<prop name="MeltFactor">1</prop>
										<prop name="QuantFactor">1</prop>
									</obj>
									<obj name="item" class="HTCChannel" version="2">
										<prop name="name">498-580</prop>
										<prop name="Active">1</prop>
										<prop name="EmissionWL">580</prop>
										<prop name="ExcitationWL">498</prop>
										<prop name="IntgrTime">250</prop>
										<prop name="MaxIntgrTime">1000</prop>
										<prop name="MeltFactor">1</prop>
										<prop name="QuantFactor">1</prop>
									</obj>
									<obj name="item" class="HTCChannel" version="2">
										<prop name="name">533-580</prop>
										<prop name="Active">1</prop>
										<prop name="EmissionWL">580</prop>
										<prop name="ExcitationWL">533</prop>
										<prop name="IntgrTime">250</prop>
										<prop name="MaxIntgrTime">1000</prop>
										<prop name="MeltFactor">1</prop>
										<prop name="QuantFactor">1</prop>
									</obj>
									<obj name="item" class="HTCChannel" version="2">
										<prop name="name">465-510</prop>
										<prop name="Active">1</prop>
										<prop name="EmissionWL">510</prop>
										<prop name="ExcitationWL">465</prop>
										<prop name="IntgrTime">250</prop>
										<prop name="MaxIntgrTime">1000</prop>
										<prop name="MeltFactor">1</prop>
										<prop name="QuantFactor">1</prop>
									</obj>
								</list>
								<prop name="name">Borowsky_2</prop>
								<prop name="Active">1</prop>
								<prop name="DefChannelNdx">0</prop>
								<prop name="DenominatorNdx">-1</prop>
								<prop name="ReadOnly">0</prop>
								<list name="EmissionWLAvail" count="6">
									<item>488</item>
									<item>510</item>
									<item>580</item>
									<item>610</item>
									<item>640</item>
									<item>660</item>
								</list>
								<list name="ExcitationWLAvail" count="5">
									<item>440</item>
									<item>465</item>
									<item>498</item>
									<item>533</item>
									<item>618</item>
								</list>
								<prop name="MeasuringMode">hmmDynamic</prop>
							</obj>
						</list>
						<prop name="DefFormatName">Borowsky_2</prop>
					</obj>
					<list name="AcquisitionModes" count="4">
						<item>None</item>
						<item>Single</item>
						<item>Continuous</item>
						<item>Step</item>
					</list>
					<prop name="SeekTemp">30</prop>
					<prop name="SampleVolume">10</prop>
					<prop name="PlateID">06143537</prop>
				</obj>
			</obj>
			<prop name="CompletedProgramNo">3</prop>
			<prop name="StopPoint">3</prop>
			<prop name="CarouselConstMoved">0</prop>
		</obj>
		<obj name="AnlsAndSampleInfo" class="AnlsAndSampleInfo" version="1">
			<obj name="AnlsPropTypes" class="PropertyTypeList" version="1">
				<list name="emlist" count="3">
					<obj name="item" class="SamplePropType" version="1">
						<prop name="name">Units</prop>
						<prop name="PropClass">QuantUnitsProp</prop>
						<prop name="IsChannelProperty">0</prop>
						<prop name="SelectorOrder">0</prop>
						<prop name="ShowInSelector">0</prop>
						<prop name="ShowInTable">0</prop>
						<prop name="TableOrder">0</prop>
					</obj>
					<obj name="item" class="SamplePropType" version="1">
						<prop name="name">ExtRef</prop>
						<prop name="PropClass">RQExtRefProp</prop>
						<prop name="IsChannelProperty">0</prop>
						<prop name="SelectorOrder">0</prop>
						<prop name="ShowInSelector">0</prop>
						<prop name="ShowInTable">0</prop>
						<prop name="TableOrder">0</prop>
					</obj>
					<obj name="item" class="SamplePropType" version="1">
						<prop name="name">Endpt External Experiment</prop>
						<prop name="PropClass">EndptGenoExtExp</prop>
						<prop name="IsChannelProperty">0</prop>
						<prop name="SelectorOrder">0</prop>
						<prop name="ShowInSelector">0</prop>
						<prop name="ShowInTable">0</prop>
						<prop name="TableOrder">0</prop>
					</obj>
				</list>
			</obj>
			<obj name="SamplePropTypes" class="PropertyTypeList" version="1">
				<list name="emlist" count="26">
					<obj name="item" class="SamplePosPropType" version="1">
						<prop name="name">Position</prop>
						<prop name="PropClass">GenSampleEditPosition</prop>
						<prop name="AnalysisClass">General</prop>
						<prop name="IsChannelProperty">0</prop>
						<prop name="SelectorOrder">0</prop>
						<prop name="ShowInSelector">0</prop>
						<prop name="ShowInTable">1</prop>
						<prop name="TableOrder">0</prop>
					</obj>
					<obj name="item" class="SamplePropType" version="1">
						<prop name="name">Color</prop>
						<prop name="PropClass">SamplePrefColor</prop>
						<prop name="AnalysisClass">General</prop>
						<prop name="IsChannelProperty">0</prop>
						<prop name="SelectorOrder">1</prop>
						<prop name="ShowInSelector">0</prop>
						<prop name="ShowInTable">1</prop>
						<prop name="TableOrder">1</prop>
					</obj>
					<obj name="item" class="SamplePropType" version="1">
						<prop name="name">Replicate of</prop>
						<prop name="PropClass">GenSampleEditReplicate</prop>
						<prop name="AnalysisClass">General</prop>
						<prop name="IsChannelProperty">0</prop>
						<prop name="SelectorOrder">2</prop>
						<prop name="ShowInSelector">0</prop>
						<prop name="ShowInTable">1</prop>
						<prop name="TableOrder">2</prop>
					</obj>
					<obj name="item" class="SamplePropType" version="1">
						<prop name="name">Sample Name</prop>
						<prop name="PropClass">GenSampleEditName</prop>
						<prop name="AnalysisClass">General</prop>
						<prop name="IsChannelProperty">0</prop>
						<prop name="SelectorOrder">3</prop>
						<prop name="ShowInSelector">1</prop>
						<prop name="ShowInTable">1</prop>
						<prop name="TableOrder">3</prop>
					</obj>
					<obj name="item" class="SamplePropType" version="1">
						<prop name="name">Subsets</prop>
						<prop name="PropClass">GenSampleEditSubset</prop>
						<prop name="AnalysisClass">General</prop>
						<prop name="IsChannelProperty">0</prop>
						<prop name="SelectorOrder">4</prop>
						<prop name="ShowInSelector">0</prop>
						<prop name="ShowInTable">0</prop>
						<prop name="TableOrder">4</prop>
					</obj>
					<obj name="item" class="SamplePropType" version="1">
						<prop name="name">Notes</prop>
						<prop name="PropClass">GenSampleEditNotes</prop>
						<prop name="AnalysisClass">General</prop>
						<prop name="IsChannelProperty">0</prop>
						<prop name="SelectorOrder">5</prop>
						<prop name="ShowInSelector">0</prop>
						<prop name="ShowInTable">0</prop>
						<prop name="TableOrder">5</prop>
					</obj>
					<obj name="item" class="SamplePropType" version="1">
						<prop name="name">Sample ID</prop>
						<prop name="PropClass">HTCSampleID</prop>
						<prop name="AnalysisClass">General</prop>
						<prop name="IsChannelProperty">0</prop>
						<prop name="SelectorOrder">6</prop>
						<prop name="ShowInSelector">0</prop>
						<prop name="ShowInTable">0</prop>
						<prop name="TableOrder">6</prop>
					</obj>
					<obj name="item" class="SamplePropType" version="1">
						<prop name="name">Sample Prep Notes</prop>
						<prop name="PropClass">HTCSamplePrepNotes</prop>
						<prop name="AnalysisClass">General</prop>
						<prop name="IsChannelProperty">0</prop>
						<prop name="SelectorOrder">7</prop>
						<prop name="ShowInSelector">0</prop>
						<prop name="ShowInTable">0</prop>
						<prop name="TableOrder">7</prop>
					</obj>
					<obj name="item" class="SamplePrefWidthType" version="1">
						<prop name="name">Width</prop>
						<prop name="PropClass">SamplePrefWidth</prop>
						<prop name="AnalysisClass">Sample preferences</prop>
						<prop name="IsChannelProperty">0</prop>
						<prop name="SelectorOrder">8</prop>
						<prop name="ShowInSelector">0</prop>
						<prop name="ShowInTable">0</prop>
						<prop name="TableOrder">8</prop>
					</obj>
					<obj name="item" class="SamplePrefLineStyleType" version="1">
						<prop name="name">Line Style</prop>
						<prop name="PropClass">SamplePrefLineStyle</prop>
						<prop name="AnalysisClass">Sample preferences</prop>
						<prop name="IsChannelProperty">0</prop>
						<prop name="SelectorOrder">9</prop>
						<prop name="ShowInSelector">0</prop>
						<prop name="ShowInTable">0</prop>
						<prop name="TableOrder">9</prop>
					</obj>
					<obj name="item" class="SamplePrefPointStyleType" version="1">
						<prop name="name">Point Style</prop>
						<prop name="PropClass">SamplePrefPointStyle</prop>
						<prop name="AnalysisClass">Sample preferences</prop>
						<prop name="IsChannelProperty">0</prop>
						<prop name="SelectorOrder">10</prop>
						<prop name="ShowInSelector">0</prop>
						<prop name="ShowInTable">0</prop>
						<prop name="TableOrder">10</prop>
					</obj>
					<obj name="item" class="SamplePropType" version="1">
						<prop name="name">Dominant Channel</prop>
						<prop name="PropClass">DominantChannelProp</prop>
						<prop name="AnalysisClass">Color Compensation Analysis</prop>
						<prop name="IsChannelProperty">0</prop>
						<prop name="SelectorOrder">11</prop>
						<prop name="ShowInSelector">0</prop>
						<prop name="ShowInTable">0</prop>
						<prop name="TableOrder">11</prop>
					</obj>
					<obj name="item" class="EndPtSampleTypePropertyType" version="1">
						<prop name="name">EndPt Sample Type</prop>
						<prop name="PropClass">GroupingSample</prop>
						<prop name="AnalysisClass">EndPtGenotyping</prop>
						<prop name="IsChannelProperty">0</prop>
						<prop name="SelectorOrder">12</prop>
						<prop name="ShowInSelector">0</prop>
						<prop name="ShowInTable">0</prop>
						<prop name="TableOrder">12</prop>
					</obj>
					<obj name="item" class="SamplePropType" version="1">
						<prop name="name">EndPt Genotype</prop>
						<prop name="PropClass">Genotype</prop>
						<prop name="AnalysisClass">EndPtGenotyping</prop>
						<prop name="IsChannelProperty">0</prop>
						<prop name="SelectorOrder">13</prop>
						<prop name="ShowInSelector">0</prop>
						<prop name="ShowInTable">0</prop>
						<prop name="TableOrder">13</prop>
					</obj>
					<obj name="item" class="SamplePropType" version="1">
						<prop name="name">Target Name</prop>
						<prop name="PropClass">TargetName</prop>
						<prop name="AnalysisClass">General</prop>
						<prop name="IsChannelProperty">1</prop>
						<prop name="SelectorOrder">14</prop>
						<prop name="ShowInSelector">0</prop>
						<prop name="ShowInTable">0</prop>
						<prop name="TableOrder">14</prop>
					</obj>
					<obj name="item" class="QuantSampleTypePropertyType" version="1">
						<prop name="name">Quantification Sample Type</prop>
						<prop name="PropClass">QuantSampleTypeProperty</prop>
						<prop name="AnalysisClass">Quantification Analysis</prop>
						<prop name="IsChannelProperty">1</prop>
						<prop name="SelectorOrder">15</prop>
						<prop name="ShowInSelector">0</prop>
						<prop name="ShowInTable">0</prop>
						<prop name="TableOrder">15</prop>
					</obj>
					<obj name="item" class="SamplePropType" version="1">
						<prop name="name">Concentration</prop>
						<prop name="PropClass">QuantConcProperty</prop>
						<prop name="AnalysisClass">Quantification Analysis</prop>
						<prop name="IsChannelProperty">1</prop>
						<prop name="SelectorOrder">16</prop>
						<prop name="ShowInSelector">0</prop>
						<prop name="ShowInTable">0</prop>
						<prop name="TableOrder">16</prop>
					</obj>
					<obj name="item" class="QuantCpType" version="1">
						<prop name="name">Cp Low</prop>
						<prop name="PropClass">QuantCpLowProp</prop>
						<prop name="AnalysisClass">Quantification Analysis</prop>
						<prop name="IsChannelProperty">1</prop>
						<prop name="SelectorOrder">17</prop>
						<prop name="ShowInSelector">0</prop>
						<prop name="ShowInTable">0</prop>
						<prop name="TableOrder">17</prop>
					</obj>
					<obj name="item" class="QuantCpType" version="1">
						<prop name="name">Cp High</prop>
						<prop name="PropClass">QuantCpHighProp</prop>
						<prop name="AnalysisClass">Quantification Analysis</prop>
						<prop name="IsChannelProperty">1</prop>
						<prop name="SelectorOrder">18</prop>
						<prop name="ShowInSelector">0</prop>
						<prop name="ShowInTable">0</prop>
						<prop name="TableOrder">18</prop>
					</obj>
					<obj name="item" class="GroupSampleTypePropertyType" version="1">
						<prop name="name">Melt Geno Sample Type</prop>
						<prop name="PropClass">GroupChannelTypeProp</prop>
						<prop name="AnalysisClass">Melt Geno</prop>
						<prop name="IsChannelProperty">1</prop>
						<prop name="SelectorOrder">19</prop>
						<prop name="ShowInSelector">0</prop>
						<prop name="ShowInTable">0</prop>
						<prop name="TableOrder">19</prop>
					</obj>
					<obj name="item" class="SamplePropType" version="1">
						<prop name="name">Melt Geno Genotype</prop>
						<prop name="PropClass">ChannelGenotype</prop>
						<prop name="AnalysisClass">Melt Geno</prop>
						<prop name="IsChannelProperty">1</prop>
						<prop name="SelectorOrder">20</prop>
						<prop name="ShowInSelector">0</prop>
						<prop name="ShowInTable">0</prop>
						<prop name="TableOrder">20</prop>
					</obj>
					<obj name="item" class="RQTargetPropertyType" version="1">
						<prop name="name">Target Type</prop>
						<prop name="PropClass">RQTargetProperty</prop>
						<prop name="AnalysisClass">Relative Quantification</prop>
						<prop name="IsChannelProperty">1</prop>
						<prop name="SelectorOrder">21</prop>
						<prop name="ShowInSelector">0</prop>
						<prop name="ShowInTable">0</prop>
						<prop name="TableOrder">21</prop>
					</obj>
					<obj name="item" class="RQSampleTargetPropertyType" version="1">
						<prop name="name">Combined Sample and Target Type</prop>
						<prop name="PropClass">RQSampleTargetProperty</prop>
						<prop name="AnalysisClass">Relative Quantification</prop>
						<prop name="IsChannelProperty">1</prop>
						<prop name="SelectorOrder">22</prop>
						<prop name="ShowInSelector">0</prop>
						<prop name="ShowInTable">0</prop>
						<prop name="TableOrder">22</prop>
					</obj>
					<obj name="item" class="SamplePropType" version="1">
						<prop name="name">Efficiency</prop>
						<prop name="PropClass">RQEffProp</prop>
						<prop name="AnalysisClass">Relative Quantification</prop>
						<prop name="IsChannelProperty">1</prop>
						<prop name="SelectorOrder">23</prop>
						<prop name="ShowInSelector">0</prop>
						<prop name="ShowInTable">0</prop>
						<prop name="TableOrder">23</prop>
					</obj>
					<obj name="item" class="GroupSampleTypePropertyTypeNoPos" version="1">
						<prop name="name">Scanning Sample Type</prop>
						<prop name="PropClass">GroupChannelTypeProp</prop>
						<prop name="AnalysisClass">Scanning</prop>
						<prop name="IsChannelProperty">1</prop>
						<prop name="SelectorOrder">24</prop>
						<prop name="ShowInSelector">0</prop>
						<prop name="ShowInTable">0</prop>
						<prop name="TableOrder">24</prop>
					</obj>
					<obj name="item" class="SamplePropType" version="1">
						<prop name="name">Scanning Genotype</prop>
						<prop name="PropClass">ChannelGenotype</prop>
						<prop name="AnalysisClass">Scanning</prop>
						<prop name="IsChannelProperty">1</prop>
						<prop name="SelectorOrder">25</prop>
						<prop name="ShowInSelector">0</prop>
						<prop name="ShowInTable">0</prop>
						<prop name="TableOrder">25</prop>
					</obj>
				</list>
			</obj>
			<obj name="SelectedChannels" class="TEMIntegerSet" version="1">
				<list name="Items" count="4">
					<prop name="Item">0</prop>
					<prop name="Item">1</prop>
					<prop name="Item">2</prop>
					<prop name="Item">3</prop>
				</list>
			</obj>
			<obj name="AnalysisProperties" class="ExpPropList" version="1">
				<list name="emlist" count="3">
					<obj name="PropertyObject" class="EndptGenoExtExp" version="3">
						<prop name="PropertyTypeName">Endpt External Experiment</prop>
					</obj>
					<obj name="PropertyObject" class="RQExtRefProp" version="3">
						<prop name="PropertyTypeName">ExtRef</prop>
						<prop name="RefExpProg">-1</prop>
					</obj>
					<obj name="PropertyObject" class="QuantUnitsProp" version="3">
						<prop name="PropertyTypeName">Units</prop>
					</obj>
				</list>
			</obj>
			<obj name="SampleInfoList" class="SamplePropInfoList" version="1">
				<list name="emlist" count="96">
					<obj name="item" class="SamplePropInfo" version="1">
						<obj name="ChannelProperties" class="ChanPropList" version="2">
							<obj name="ChannelProperties" class="EMList" version="1">
								<list name="emlist" count="4">
									<obj name="item" class="PropertyList" version="1">
										<list name="emlist" count="12">
											<obj name="PropertyObject" class="RQSampleTargetProperty" version="4">
												<prop name="PropertyTypeName">Combined Sample and Target Type</prop>
												<prop name="Position">0</prop>
												<prop name="IsDefault">0</prop>
												<obj name="ChannelProp" class="ChannelProperty" version="1">
													<prop name="ChannelIdx">0</prop>
												</obj>
											</obj>
											<obj name="PropertyObject" class="QuantConcProperty" version="4">
												<prop name="PropertyTypeName">Concentration</prop>
												<prop name="Position">0</prop>
												<prop name="IsDefault">1</prop>
												<prop name="Concentration">0</prop>
												<obj name="ChannelProp" class="ChannelProperty" version="1">
													<prop name="ChannelIdx">0</prop>
												</obj>
												<prop name="ReadOnly">1</prop>
											</obj>
											<obj name="PropertyObject" class="QuantCpHighProp" version="4">
												<prop name="PropertyTypeName">Cp High</prop>
												<prop name="Position">0</prop>
												<prop name="IsDefault">1</prop>
												<prop name="CpRangeHigh">0</prop>
												<obj name="ChannelProp" class="ChannelProperty" version="1">
													<prop name="ChannelIdx">0</prop>
												</obj>
												<prop name="ReadOnly">1</prop>
											</obj>
											<obj name="PropertyObject" class="QuantCpLowProp" version="4">
												<prop name="PropertyTypeName">Cp Low</prop>
												<prop name="Position">0</prop>
												<prop name="IsDefault">1</prop>
												<prop name="CpRangeLow">0</prop>
												<obj name="ChannelProp" class="ChannelProperty" version="1">
													<prop name="ChannelIdx">0</prop>
												</obj>
												<prop name="ReadOnly">1</prop>
											</obj>
											<obj name="PropertyObject" class="RQEffProp" version="4">
												<prop name="PropertyTypeName">Efficiency</prop>
												<prop name="Position">0</prop>
												<prop name="IsDefault">1</prop>
												<prop name="Efficiency">2</prop>
												<obj name="ChannelProp" class="ChannelProperty" version="1">
													<prop name="ChannelIdx">0</prop>
												</obj>
											</obj>
											<obj name="PropertyObject" class="ChannelGenotype" version="4">
												<prop name="PropertyTypeName">Melt Geno Genotype</prop>
												<prop name="Position">0</prop>
												<prop name="IsDefault">1</prop>
												<prop name="ReadOnly">1</prop>
												<obj name="ChannelProp" class="ChannelProperty" version="1">
													<prop name="ChannelIdx">0</prop>
												</obj>
											</obj>
											<obj name="PropertyObject" class="GroupChannelTypeProp" version="4">
												<prop name="PropertyTypeName">Melt Geno Sample Type</prop>
												<prop name="Position">0</prop>
												<prop name="IsDefault">0</prop>
												<prop name="GroupSampleType">mstUnknown</prop>
												<obj name="ChannelProp" class="ChannelProperty" version="1">
													<prop name="ChannelIdx">0</prop>
												</obj>
											</obj>
											<obj name="PropertyObject" class="QuantSampleTypeProperty" version="4">
												<prop name="PropertyTypeName">Quantification Sample Type</prop>
												<prop name="Position">0</prop>
												<prop name="IsDefault">0</prop>
												<prop name="SampleType">qsUnknown</prop>
												<obj name="ChannelProp" class="ChannelProperty" version="1">
													<prop name="ChannelIdx">0</prop>
												</obj>
											</obj>
											<obj name="PropertyObject" class="ChannelGenotype" version="4">
												<prop name="PropertyTypeName">Scanning Genotype</prop>
												<prop name="Position">0</prop>
												<prop name="IsDefault">1</prop>
												<prop name="ReadOnly">1</prop>
												<obj name="ChannelProp" class="ChannelProperty" version="1">
													<prop name="ChannelIdx">0</prop>
												</obj>
											</obj>
											<obj name="PropertyObject" class="GroupChannelTypeProp" version="4">
												<prop name="PropertyTypeName">Scanning Sample Type</prop>
												<prop name="Position">0</prop>
												<prop name="IsDefault">0</prop>
												<prop name="GroupSampleType">mstUnknown</prop>
												<obj name="ChannelProp" class="ChannelProperty" version="1">
													<prop name="ChannelIdx">0</prop>
												</obj>
											</obj>
											<obj name="PropertyObject" class="TargetName" version="4">
												<prop name="PropertyTypeName">Target Name</prop>
												<prop name="Position">0</prop>
												<prop name="IsDefault">1</prop>
												<obj name="ChannelProp" class="ChannelProperty" version="1">
													<prop name="ChannelIdx">0</prop>
												</obj>
											</obj>
											<obj name="PropertyObject" class="RQTargetProperty" version="4">
												<prop name="PropertyTypeName">Target Type</prop>
												<prop name="Position">0</prop>
												<prop name="IsDefault">0</prop>
												<prop name="TargetType">dtNone</prop>
												<obj name="ChannelProp" class="ChannelProperty" version="1">
													<prop name="ChannelIdx">0</prop>
												</obj>
											</obj>
										</list>
									</obj>
									<obj name="item" class="PropertyList" version="1">
										<list name="emlist" count="12">
											<obj name="PropertyObject" class="RQSampleTargetProperty" version="4">
												<prop name="PropertyTypeName">Combined Sample and Target Type</prop>
												<prop name="Position">0</prop>
												<prop name="IsDefault">0</prop>
												<obj name="ChannelProp" class="ChannelProperty" version="1">
													<prop name="ChannelIdx">1</prop>
												</obj>
											</obj>
											<obj name="PropertyObject" class="QuantConcProperty" version="4">
												<prop name="PropertyTypeName">Concentration</prop>
												<prop name="Position">0</prop>
												<prop name="IsDefault">1</prop>
												<prop name="Concentration">0</prop>
												<obj name="ChannelProp" class="ChannelProperty" version="1">
													<prop name="ChannelIdx">1</prop>
												</obj>
												<prop name="ReadOnly">1</prop>
											</obj>
											<obj name="PropertyObject" class="QuantCpHighProp" version="4">
												<prop name="PropertyTypeName">Cp High</prop>
												<prop name="Position">0</prop>
												<prop name="IsDefault">1</prop>
												<prop name="CpRangeHigh">0</prop>
												<obj name="ChannelProp" class="ChannelProperty" version="1">
													<prop name="ChannelIdx">1</prop>
												</obj>
												<prop name="ReadOnly">1</prop>
											</obj>
											<obj name="PropertyObject" class="QuantCpLowProp" version="4">
												<prop name="PropertyTypeName">Cp Low</prop>
												<prop name="Position">0</prop>
												<prop name="IsDefault">1</prop>
												<prop name="CpRangeLow">0</prop>
												<obj name="ChannelProp" class="ChannelProperty" version="1">
													<prop name="ChannelIdx">1</prop>
												</obj>
												<prop name="ReadOnly">1</prop>
											</obj>
											<obj name="PropertyObject" class="RQEffProp" version="4">
												<prop name="PropertyTypeName">Efficiency</prop>
												<prop name="Position">0</prop>
												<prop name="IsDefault">1</prop>
												<prop name="Efficiency">2</prop>
												<obj name="ChannelProp" class="ChannelProperty" version="1">
													<prop name="ChannelIdx">1</prop>
												</obj>
											</obj>
											<obj name="PropertyObject" class="ChannelGenotype" version="4">
												<prop name="PropertyTypeName">Melt Geno Genotype</prop>
												<prop name="Position">0</prop>
												<prop name="IsDefault">1</prop>
												<prop name="ReadOnly">1</prop>
												<obj name="ChannelProp" class="ChannelProperty" version="1">
													<prop name="ChannelIdx">1</prop>
												</obj>
											</obj>
											<obj name="PropertyObject" class="GroupChannelTypeProp" version="4">
												<prop name="PropertyTypeName">Melt Geno Sample Type</prop>
												<prop name="Position">0</prop>
												<prop name="IsDefault">0</prop>
												<prop name="GroupSampleType">mstUnknown</prop>
												<obj name="ChannelProp" class="ChannelProperty" version="1">
													<prop name="ChannelIdx">1</prop>
												</obj>
											</obj>
											<obj name="PropertyObject" class="QuantSampleTypeProperty" version="4">
												<prop name="PropertyTypeName">Quantification Sample Type</prop>
												<prop name="Position">0</prop>
												<prop name="IsDefault">0</prop>
												<prop name="SampleType">qsUnknown</prop>
												<obj name="ChannelProp" class="ChannelProperty" version="1">
													<prop name="ChannelIdx">1</prop>
												</obj>
											</obj>
											<obj name="PropertyObject" class="ChannelGenotype" version="4">
												<prop name="PropertyTypeName">Scanning Genotype</prop>
												<prop name="Position">0</prop>
												<prop name="IsDefault">1</prop>
												<prop name="ReadOnly">1</prop>
												<obj name="ChannelProp" class="ChannelProperty" version="1">
													<prop name="ChannelIdx">1</prop>
												</obj>
											</obj>
											<obj name="PropertyObject" class="GroupChannelTypeProp" version="4">
												<prop name="PropertyTypeName">Scanning Sample Type</prop>
												<prop name="Position">0</prop>
												<prop name="IsDefault">0</prop>
												<prop name="GroupSampleType">mstUnknown</prop>
												<obj name="ChannelProp" class="ChannelProperty" version="1">
													<prop name="ChannelIdx">1</prop>
												</obj>
											</obj>
											<obj name="PropertyObject" class="TargetName" version="4">
												<prop name="PropertyTypeName">Target Name</prop>
												<prop name="Position">0</prop>
												<prop name="IsDefault">1</prop>
												<obj name="ChannelProp" class="ChannelProperty" version="1">
													<prop name="ChannelIdx">1</prop>
												</obj>
											</obj>
											<obj name="PropertyObject" class="RQTargetProperty" version="4">
												<prop name="PropertyTypeName">Target Type</prop>
												<prop name="Position">0</prop>
												<prop name="IsDefault">0</prop>
												<prop name="TargetType">dtNone</prop>
												<obj name="ChannelProp" class="ChannelProperty" version="1">
													<prop name="ChannelIdx">1</prop>
												</obj>
											</obj>
										</list>
									</obj>
									<obj name="item" class="PropertyList" version="1">
										<list name="emlist" count="12">
											<obj name="PropertyObject" class="RQSampleTargetProperty" version="4">
												<prop name="PropertyTypeName">Combined Sample and Target Type</prop>
												<prop name="Position">0</prop>
												<prop name="IsDefault">0</prop>
												<obj name="ChannelProp" class="ChannelProperty" version="1">
													<prop name="ChannelIdx">2</prop>
												</obj>
											</obj>
											<obj name="PropertyObject" class="QuantConcProperty" version="4">
												<prop name="PropertyTypeName">Concentration</prop>
												<prop name="Position">0</prop>
												<prop name="IsDefault">1</prop>
												<prop name="Concentration">0</prop>
												<obj name="ChannelProp" class="ChannelProperty" version="1">
													<prop name="ChannelIdx">2</prop>
												</obj>
												<prop name="ReadOnly">1</prop>
											</obj>
											<obj name="PropertyObject" class="QuantCpHighProp" version="4">
												<prop name="PropertyTypeName">Cp High</prop>
												<prop name="Position">0</prop>
												<prop name="IsDefault">1</prop>
												<prop name="CpRangeHigh">0</prop>
												<obj name="ChannelProp" class="ChannelProperty" version="1">
													<prop name="ChannelIdx">2</prop>
												</obj>
												<prop name="ReadOnly">1</prop>
											</obj>
											<obj name="PropertyObject" class="QuantCpLowProp" version="4">
												<prop name="PropertyTypeName">Cp Low</prop>
												<prop name="Position">0</prop>
												<prop name="IsDefault">1</prop>
												<prop name="CpRangeLow">0</prop>
												<obj name="ChannelProp" class="ChannelProperty" version="1">
													<prop name="ChannelIdx">2</prop>
												</obj>
												<prop name="ReadOnly">1</prop>
											</obj>
											<obj name="PropertyObject" class="RQEffProp" version="4">
												<prop name="PropertyTypeName">Efficiency</prop>
												<prop name="Position">0</prop>
												<prop name="IsDefault">1</prop>
												<prop name="Efficiency">2</prop>
												<obj name="ChannelProp" class="ChannelProperty" version="1">
													<prop name="ChannelIdx">2</prop>
												</obj>
											</obj>
											<obj name="PropertyObject" class="ChannelGenotype" version="4">
												<prop name="PropertyTypeName">Melt Geno Genotype</prop>
												<prop name="Position">0</prop>
												<prop name="IsDefault">1</prop>
												<prop name="ReadOnly">1</prop>
												<obj name="ChannelProp" class="ChannelProperty" version="1">
													<prop name="ChannelIdx">2</prop>
												</obj>
											</obj>
											<obj name="PropertyObject" class="GroupChannelTypeProp" version="4">
												<prop name="PropertyTypeName">Melt Geno Sample Type</prop>
												<prop name="Position">0</prop>
												<prop name="IsDefault">0</prop>
												<prop name="GroupSampleType">mstUnknown</prop>
												<obj name="ChannelProp" class="ChannelProperty" version="1">
													<prop name="ChannelIdx">2</prop>
												</obj>
											</obj>
											<obj name="PropertyObject" class="QuantSampleTypeProperty" version="4">
												<prop name="PropertyTypeName">Quantification Sample Type</prop>
												<prop name="Position">0</prop>
												<prop name="IsDefault">0</prop>
												<prop name="SampleType">qsUnknown</prop>
												<obj name="ChannelProp" class="ChannelProperty" version="1">
													<prop name="ChannelIdx">2</prop>
												</obj>
											</obj>
											<obj name="PropertyObject" class="ChannelGenotype" version="4">
												<prop name="PropertyTypeName">Scanning Genotype</prop>
												<prop name="Position">0</prop>
												<prop name="IsDefault">1</prop>
												<prop name="ReadOnly">1</prop>
												<obj name="ChannelProp" class="ChannelProperty" version="1">
													<prop name="ChannelIdx">2</prop>
												</obj>
											</obj>
											<obj name="PropertyObject" class="GroupChannelTypeProp" version="4">
												<prop name="PropertyTypeName">Scanning Sample Type</prop>
												<prop name="Position">0</prop>
												<prop name="IsDefault">0</prop>
												<prop name="GroupSampleType">mstUnknown</prop>
												<obj name="ChannelProp" class="ChannelProperty" version="1">
													<prop name="ChannelIdx">2</prop>
												</obj>
											</obj>
											<obj name="PropertyObject" class="TargetName" version="4">
												<prop name="PropertyTypeName">Target Name</prop>
												<prop name="Position">0</prop>
												<prop name="IsDefault">1</prop>
												<obj name="ChannelProp" class="ChannelProperty" version="1">
													<prop name="ChannelIdx">2</prop>
												</obj>
											</obj>
											<obj name="PropertyObject" class="RQTargetProperty" version="4">
												<prop name="PropertyTypeName">Target Type</prop>
												<prop name="Position">0</prop>
												<prop name="IsDefault">0</prop>
												<prop name="TargetType">dtNone</prop>
												<obj name="ChannelProp" class="ChannelProperty" version="1">
													<prop name="ChannelIdx">2</prop>
												</obj>
											</obj>
										</list>
									</obj>
									<obj name="item" class="PropertyList" version="1">
										<list name="emlist" count="12">
											<obj name="PropertyObject" class="RQSampleTargetProperty" version="4">
												<prop name="PropertyTypeName">Combined Sample and Target Type</prop>
												<prop name="Position">0</prop>
												<prop name="IsDefault">0</prop>
												<obj name="ChannelProp" class="ChannelProperty" version="1">
													<prop name="ChannelIdx">3</prop>
												</obj>
											</obj>
											<obj name="PropertyObject" class="QuantConcProperty" version="4">
												<prop name="PropertyTypeName">Concentration</prop>
												<prop name="Position">0</prop>
												<prop name="IsDefault">1</prop>
												<prop name="Concentration">0</prop>
												<obj name="ChannelProp" class="ChannelProperty" version="1">
													<prop name="ChannelIdx">3</prop>
												</obj>
												<prop name="ReadOnly">1</prop>
											</obj>
											<obj name="PropertyObject" class="QuantCpHighProp" version="4">
												<prop name="PropertyTypeName">Cp High</prop>
												<prop name="Position">0</prop>
												<prop name="IsDefault">1</prop>
												<prop name="CpRangeHigh">0</prop>
												<obj name="ChannelProp" class="ChannelProperty" version="1">
													<prop name="ChannelIdx">3</prop>
												</obj>
												<prop name="ReadOnly">1</prop>
											</obj>
											<obj name="PropertyObject" class="QuantCpLowProp" version="4">
												<prop name="PropertyTypeName">Cp Low</prop>
												<prop name="Position">0</prop>
												<prop name="IsDefault">1</prop>
												<prop name="CpRangeLow">0</prop>
												<obj name="ChannelProp" class="ChannelProperty" version="1">
													<prop name="ChannelIdx">3</prop>
												</obj>
												<prop name="ReadOnly">1</prop>
											</obj>
											<obj name="PropertyObject" class="RQEffProp" version="4">
												<prop name="PropertyTypeName">Efficiency</prop>
												<prop name="Position">0</prop>
												<prop name="IsDefault">1</prop>
												<prop name="Efficiency">2</prop>
												<obj name="ChannelProp" class="ChannelProperty" version="1">
													<prop name="ChannelIdx">3</prop>
												</obj>
											</obj>
											<obj name="PropertyObject" class="ChannelGenotype" version="4">
												<prop name="PropertyTypeName">Melt Geno Genotype</prop>
												<prop name="Position">0</prop>
												<prop name="IsDefault">1</prop>
												<prop name="ReadOnly">1</prop>
												<obj name="ChannelProp" class="ChannelProperty" version="1">
													<prop name="ChannelIdx">3</prop>
												</obj>
											</obj>
											<obj name="PropertyObject" class="GroupChannelTypeProp" version="4">
												<prop name="PropertyTypeName">Melt Geno Sample Type</prop>
												<prop name="Position">0</prop>
												<prop name="IsDefault">0</prop>
												<prop name="GroupSampleType">mstUnknown</prop>
												<obj name="ChannelProp" class="ChannelProperty" version="1">
													<prop name="ChannelIdx">3</prop>
												</obj>
											</obj>
											<obj name="PropertyObject" class="QuantSampleTypeProperty" version="4">
												<prop name="PropertyTypeName">Quantification Sample Type</prop>
												<prop name="Position">0</prop>
												<prop name="IsDefault">0</prop>
												<prop name="SampleType">qsUnknown</prop>
												<obj name="ChannelProp" class="ChannelProperty" version="1">
													<prop name="ChannelIdx">3</prop>
												</obj>
											</obj>
											<obj name="PropertyObject" class="ChannelGenotype" version="4">
												<prop name="PropertyTypeName">Scanning Genotype</prop>
												<prop name="Position">0</prop>
												<prop name="IsDefault">1</prop>
												<prop name="ReadOnly">1</prop>
												<obj name="ChannelProp" class="ChannelProperty" version="1">
													<prop name="ChannelIdx">3</prop>
												</obj>
											</obj>
											<obj name="PropertyObject" class="GroupChannelTypeProp" version="4">
												<prop name="PropertyTypeName">Scanning Sample Type</prop>
												<prop name="Position">0</prop>
												<prop name="IsDefault">0</prop>
												<prop name="GroupSampleType">mstUnknown</prop>
												<obj name="ChannelProp" class="ChannelProperty" version="1">
													<prop name="ChannelIdx">3</prop>
												</obj>
											</obj>
											<obj name="PropertyObject" class="TargetName" version="4">
												<prop name="PropertyTypeName">Target Name</prop>
												<prop name="Position">0</prop>
												<prop name="IsDefault">1</prop>
												<obj name="ChannelProp" class="ChannelProperty" version="1">
													<prop name="ChannelIdx">3</prop>
												</obj>
											</obj>
											<obj name="PropertyObject" class="RQTargetProperty" version="4">
												<prop name="PropertyTypeName">Target Type</prop>
												<prop name="Position">0</prop>
												<prop name="IsDefault">0</prop>
												<prop name="TargetType">dtNone</prop>
												<obj name="ChannelProp" class="ChannelProperty" version="1">
													<prop name="ChannelIdx">3</prop>
												</obj>
											</obj>
										</list>
									</obj>
								</list>
							</obj>
						</obj>
						<prop name="ChannelPropertyCount">4</prop>
						<prop name="ContainerPosition">0</prop>
						<prop name="HasSampleProperties">1</prop>
						<obj name="SampleProperties" class="PropertyList" version="1">
							<list name="emlist" count="14">
								<obj name="PropertyObject" class="SamplePrefColor" version="4">
									<prop name="PropertyTypeName">Color</prop>
									<prop name="Position">0</prop>
									<prop name="IsDefault">0</prop>
									<prop name="Color">$00FF8000</prop>
								</obj>
								<obj name="PropertyObject" class="DominantChannelProp" version="4">
									<prop name="PropertyTypeName">Dominant Channel</prop>
									<prop name="Position">0</prop>
									<prop name="IsDefault">0</prop>
									<prop name="DominantChannel">0</prop>
								</obj>
								<obj name="PropertyObject" class="Genotype" version="4">
									<prop name="PropertyTypeName">EndPt Genotype</prop>
									<prop name="Position">0</prop>
									<prop name="IsDefault">1</prop>
									<prop name="ReadOnly">1</prop>
								</obj>
								<obj name="PropertyObject" class="GroupingSample" version="4">
									<prop name="PropertyTypeName">EndPt Sample Type</prop>
									<prop name="Position">0</prop>
									<prop name="IsDefault">0</prop>
									<prop name="GroupSampleType">mstUnknown</prop>
								</obj>
								<obj name="PropertyObject" class="SamplePrefLineStyle" version="4">
									<prop name="PropertyTypeName">Line Style</prop>
									<prop name="Position">0</prop>
									<prop name="IsDefault">0</prop>
									<prop name="LineStyle">psSolid</prop>
								</obj>
								<obj name="PropertyObject" class="GenSampleEditNotes" version="4">
									<prop name="PropertyTypeName">Notes</prop>
									<prop name="Position">0</prop>
									<prop name="IsDefault">1</prop>
								</obj>
								<obj name="PropertyObject" class="SamplePrefPointStyle" version="4">
									<prop name="PropertyTypeName">Point Style</prop>
									<prop name="Position">0</prop>
									<prop name="IsDefault">0</prop>
									<prop name="PointStyle">psNothing</prop>
								</obj>
								<obj name="PropertyObject" class="GenSampleEditPosition" version="4">
									<prop name="PropertyTypeName">Position</prop>
									<prop name="Position">0</prop>
									<prop name="IsDefault">1</prop>
								</obj>
								<obj name="PropertyObject" class="GenSampleEditReplicate" version="4">
									<prop name="PropertyTypeName">Replicate of</prop>
									<prop name="Position">0</prop>
									<prop name="IsDefault">1</prop>
									<prop name="ReplicateOf">-1</prop>
								</obj>
								<obj name="PropertyObject" class="HTCSampleID" version="4">
									<prop name="PropertyTypeName">Sample ID</prop>
									<prop name="Position">0</prop>
									<prop name="IsDefault">1</prop>
								</obj>
								<obj name="PropertyObject" class="GenSampleEditName" version="4">
									<prop name="PropertyTypeName">Sample Name</prop>
									<prop name="Position">0</prop>
									<prop name="IsDefault">1</prop>
									<prop name="name">Sample 1</prop>
								</obj>
								<obj name="PropertyObject" class="HTCSamplePrepNotes" version="4">
									<prop name="PropertyTypeName">Sample Prep Notes</prop>
									<prop name="Position">0</prop>
									<prop name="IsDefault">1</prop>
								</obj>
								<obj name="PropertyObject" class="GenSampleEditSubset" version="4">
									<prop name="PropertyTypeName">Subsets</prop>
									<prop name="Position">0</prop>
									<prop name="IsDefault">1</prop>
								</obj>
								<obj name="PropertyObject" class="SamplePrefWidth" version="5">
									<prop name="PropertyTypeName">Width</prop>
									<prop name="Position">0</prop>
									<prop name="IsDefault">1</prop>
									<prop name="Width">1</prop>
								</obj>
							</list>
						</obj>
					</obj>
					<obj name="item" class="SamplePropInfo" version="1">
						<obj name="ChannelProperties" class="ChanPropList" version="2">
							<obj name="ChannelProperties" class="EMList" version="1">
								<list name="emlist" count="4">
									<obj name="item" class="PropertyList" version="1">
										<list name="emlist" count="12">
											<obj name="PropertyObject" class="RQSampleTargetProperty" version="4">
												<prop name="PropertyTypeName">Combined Sample and Target Type</prop>
												<prop name="Position">1</prop>
												<prop name="IsDefault">0</prop>
												<obj name="ChannelProp" class="ChannelProperty" version="1">
													<prop name="ChannelIdx">0</prop>
												</obj>
											</obj>
											<obj name="PropertyObject" class="QuantConcProperty" version="4">
												<prop name="PropertyTypeName">Concentration</prop>
												<prop name="Position">1</prop>
												<prop name="IsDefault">1</prop>
												<prop name="Concentration">0</prop>
												<obj name="ChannelProp" class="ChannelProperty" version="1">
													<prop name="ChannelIdx">0</prop>
												</obj>
												<prop name="ReadOnly">1</prop>
											</obj>
											<obj name="PropertyObject" class="QuantCpHighProp" version="4">
												<prop name="PropertyTypeName">Cp High</prop>
												<prop name="Position">1</prop>
												<prop name="IsDefault">1</prop>
												<prop name="CpRangeHigh">0</prop>
												<obj name="ChannelProp" class="ChannelProperty" version="1">
													<prop name="ChannelIdx">0</prop>
												</obj>
												<prop name="ReadOnly">1</prop>
											</obj>
											<obj name="PropertyObject" class="QuantCpLowProp" version="4">
												<prop name="PropertyTypeName">Cp Low</prop>
												<prop name="Position">1</prop>
												<prop name="IsDefault">1</prop>
												<prop name="CpRangeLow">0</prop>
												<obj name="ChannelProp" class="ChannelProperty" version="1">
													<prop name="ChannelIdx">0</prop>
												</obj>
												<prop name="ReadOnly">1</prop>
											</obj>
											<obj name="PropertyObject" class="RQEffProp" version="4">
												<prop name="PropertyTypeName">Efficiency</prop>
												<prop name="Position">1</prop>
												<prop name="IsDefault">1</prop>
												<prop name="Efficiency">2</prop>
												<obj name="ChannelProp" class="ChannelProperty" version="1">
													<prop name="ChannelIdx">0</prop>
												</obj>
											</obj>
											<obj name="PropertyObject" class="ChannelGenotype" version="4">
												<prop name="PropertyTypeName">Melt Geno Genotype</prop>
												<prop name="Position">1</prop>
												<prop name="IsDefault">1</prop>
												<prop name="ReadOnly">1</prop>
												<obj name="ChannelProp" class="ChannelProperty" version="1">
													<prop name="ChannelIdx">0</prop>
												</obj>
											</obj>
											<obj name="PropertyObject" class="GroupChannelTypeProp" version="4">
												<prop name="PropertyTypeName">Melt Geno Sample Type</prop>
												<prop name="Position">1</prop>
												<prop name="IsDefault">0</prop>
												<prop name="GroupSampleType">mstUnknown</prop>
												<obj name="ChannelProp" class="ChannelProperty" version="1">
													<prop name="ChannelIdx">0</prop>
												</obj>
											</obj>
											<obj name="PropertyObject" class="QuantSampleTypeProperty" version="4">
												<prop name="PropertyTypeName">Quantification Sample Type</prop>
												<prop name="Position">1</prop>
												<prop name="IsDefault">0</prop>
												<prop name="SampleType">qsUnknown</prop>
												<obj name="ChannelProp" class="ChannelProperty" version="1">
													<prop name="ChannelIdx">0</prop>
												</obj>
											</obj>
											<obj name="PropertyObject" class="ChannelGenotype" version="4">
												<prop name="PropertyTypeName">Scanning Genotype</prop>
												<prop name="Position">1</prop>
												<prop name="IsDefault">1</prop>
												<prop name="ReadOnly">1</prop>
												<obj name="ChannelProp" class="ChannelProperty" version="1">
													<prop name="ChannelIdx">0</prop>
												</obj>
											</obj>
											<obj name="PropertyObject" class="GroupChannelTypeProp" version="4">
												<prop name="PropertyTypeName">Scanning Sample Type</prop>
												<prop name="Position">1</prop>
												<prop name="IsDefault">0</prop>
												<prop name="GroupSampleType">mstUnknown</prop>
												<obj name="ChannelProp" class="ChannelProperty" version="1">
													<prop name="ChannelIdx">0</prop>
												</obj>
											</obj>
											<obj name="PropertyObject" class="TargetName" version="4">
												<prop name="PropertyTypeName">Target Name</prop>
												<prop name="Position">1</prop>
												<prop name="IsDefault">1</prop>
												<obj name="ChannelProp" class="ChannelProperty" version="1">
													<prop name="ChannelIdx">0</prop>
												</obj>
											</obj>
											<obj name="PropertyObject" class="RQTargetProperty" version="4">
												<prop name="PropertyTypeName">Target Type</prop>
												<prop name="Position">1</prop>
												<prop name="IsDefault">0</prop>
												<prop name="TargetType">dtNone</prop>
												<obj name="ChannelProp" class="ChannelProperty" version="1">
													<prop name="ChannelIdx">0</prop>
												</obj>
											</obj>
										</list>
									</obj>
									<obj name="item" class="PropertyList" version="1">
										<list name="emlist" count="12">
											<obj name="PropertyObject" class="RQSampleTargetProperty" version="4">
												<prop name="PropertyTypeName">Combined Sample and Target Type</prop>
												<prop name="Position">1</prop>
												<prop name="IsDefault">0</prop>
												<obj name="ChannelProp" class="ChannelProperty" version="1">
													<prop name="ChannelIdx">1</prop>
												</obj>
											</obj>
											<obj name="PropertyObject" class="QuantConcProperty" version="4">
												<prop name="PropertyTypeName">Concentration</prop>
												<prop name="Position">1</prop>
												<prop name="IsDefault">1</prop>
												<prop name="Concentration">0</prop>
												<obj name="ChannelProp" class="ChannelProperty" version="1">
													<prop name="ChannelIdx">1</prop>
												</obj>
												<prop name="ReadOnly">1</prop>
											</obj>
											<obj name="PropertyObject" class="QuantCpHighProp" version="4">
												<prop name="PropertyTypeName">Cp High</prop>
												<prop name="Position">1</prop>
												<prop name="IsDefault">1</prop>
												<prop name="CpRangeHigh">0</prop>
												<obj name="ChannelProp" class="ChannelProperty" version="1">
													<prop name="ChannelIdx">1</prop>
												</obj>
												<prop name="ReadOnly">1</prop>
											</obj>
											<obj name="PropertyObject" class="QuantCpLowProp" version="4">
												<prop name="PropertyTypeName">Cp Low</prop>
												<prop name="Position">1</prop>
												<prop name="IsDefault">1</prop>
												<prop name="CpRangeLow">0</prop>
												<obj name="ChannelProp" class="ChannelProperty" version="1">
													<prop name="ChannelIdx">1</prop>
												</obj>
												<prop name="ReadOnly">1</prop>
											</obj>
											<obj name="PropertyObject" class="RQEffProp" version="4">
												<prop name="PropertyTypeName">Efficiency</prop>
												<prop name="Position">1</prop>
												<prop name="IsDefault">1</prop>
												<prop name="Efficiency">2</prop>
												<obj name="ChannelProp" class="ChannelProperty" version="1">
													<prop name="ChannelIdx">1</prop>
												</obj>
											</obj>
											<obj name="PropertyObject" class="ChannelGenotype" version="4">
												<prop name="PropertyTypeName">Melt Geno Genotype</prop>
												<prop name="Position">1</prop>
												<prop name="IsDefault">1</prop>
												<prop name="ReadOnly">1</prop>
												<obj name="ChannelProp" class="ChannelProperty" version="1">
													<prop name="ChannelIdx">1</prop>
												</obj>
											</obj>
											<obj name="PropertyObject" class="GroupChannelTypeProp" version="4">
												<prop name="PropertyTypeName">Melt Geno Sample Type</prop>
												<prop name="Position">1</prop>
												<prop name="IsDefault">0</prop>
												<prop name="GroupSampleType">mstUnknown</prop>
												<obj name="ChannelProp" class="ChannelProperty" version="1">
													<prop name="ChannelIdx">1</prop>
												</obj>
											</obj>
											<obj name="PropertyObject" class="QuantSampleTypeProperty" version="4">
												<prop name="PropertyTypeName">Quantification Sample Type</prop>
												<prop name="Position">1</prop>
												<prop name="IsDefault">0</prop>
												<prop name="SampleType">qsUnknown</prop>
												<obj name="ChannelProp" class="ChannelProperty" version="1">
													<prop name="ChannelIdx">1</prop>
												</obj>
											</obj>
											<obj name="PropertyObject" class="ChannelGenotype" version="4">
												<prop name="PropertyTypeName">Scanning Genotype</prop>
												<prop name="Position">1</prop>
												<prop name="IsDefault">1</prop>
												<prop name="ReadOnly">1</prop>
												<obj name="ChannelProp" class="ChannelProperty" version="1">
													<prop name="ChannelIdx">1</prop>
												</obj>
											</obj>
											<obj name="PropertyObject" class="GroupChannelTypeProp" version="4">
												<prop name="PropertyTypeName">Scanning Sample Type</prop>
												<prop name="Position">1</prop>
												<prop name="IsDefault">0</prop>
												<prop name="GroupSampleType">mstUnknown</prop>
												<obj name="ChannelProp" class="ChannelProperty" version="1">
													<prop name="ChannelIdx">1</prop>
												</obj>
											</obj>
											<obj name="PropertyObject" class="TargetName" version="4">
												<prop name="PropertyTypeName">Target Name</prop>
												<prop name="Position">1</prop>
												<prop name="IsDefault">1</prop>
												<obj name="ChannelProp" class="ChannelProperty" version="1">
													<prop name="ChannelIdx">1</prop>
												</obj>
											</obj>
											<obj name="PropertyObject" class="RQTargetProperty" version="4">
												<prop name="PropertyTypeName">Target Type</prop>
												<prop name="Position">1</prop>
												<prop name="IsDefault">0</prop>
												<prop name="TargetType">dtNone</prop>
												<obj name="ChannelProp" class="ChannelProperty" version="1">
													<prop name="ChannelIdx">1</prop>
												</obj>
											</obj>
										</list>
									</obj>
									<obj name="item" class="PropertyList" version="1">
										<list name="emlist" count="12">
											<obj name="PropertyObject" class="RQSampleTargetProperty" version="4">
												<prop name="PropertyTypeName">Combined Sample and Target Type</prop>
												<prop name="Position">1</prop>
												<prop name="IsDefault">0</prop>
												<obj name="ChannelProp" class="ChannelProperty" version="1">
													<prop name="ChannelIdx">2</prop>
												</obj>
											</obj>
											<obj name="PropertyObject" class="QuantConcProperty" version="4">
												<prop name="PropertyTypeName">Concentration</prop>
												<prop name="Position">1</prop>
												<prop name="IsDefault">1</prop>
												<prop name="Concentration">0</prop>
												<obj name="ChannelProp" class="ChannelProperty" version="1">
													<prop name="ChannelIdx">2</prop>
												</obj>
												<prop name="ReadOnly">1</prop>
											</obj>
											<obj name="PropertyObject" class="QuantCpHighProp" version="4">
												<prop name="PropertyTypeName">Cp High</prop>
												<prop name="Position">1</prop>
												<prop name="IsDefault">1</prop>
												<prop name="CpRangeHigh">0</prop>
												<obj name="ChannelProp" class="ChannelProperty" version="1">
													<prop name="ChannelIdx">2</prop>
												</obj>
												<prop name="ReadOnly">1</prop>
											</obj>
											<obj name="PropertyObject" class="QuantCpLowProp" version="4">
												<prop name="PropertyTypeName">Cp Low</prop>
												<prop name="Position">1</prop>
												<prop name="IsDefault">1</prop>
												<prop name="CpRangeLow">0</prop>
												<obj name="ChannelProp" class="ChannelProperty" version="1">
													<prop name="ChannelIdx">2</prop>
												</obj>
												<prop name="ReadOnly">1</prop>
											</obj>
											<obj name="PropertyObject" class="RQEffProp" version="4">
												<prop name="PropertyTypeName">Efficiency</prop>
												<prop name="Position">1</prop>
												<prop name="IsDefault">1</prop>
												<prop name="Efficiency">2</prop>
												<obj name="ChannelProp" class="ChannelProperty" version="1">
													<prop name="ChannelIdx">2</prop>
												</obj>
											</obj>
											<obj name="PropertyObject" class="ChannelGenotype" version="4">
												<prop name="PropertyTypeName">Melt Geno Genotype</prop>
												<prop name="Position">1</prop>
												<prop name="IsDefault">1</prop>
												<prop name="ReadOnly">1</prop>
												<obj name="ChannelProp" class="ChannelProperty" version="1">
													<prop name="ChannelIdx">2</prop>
												</obj>
											</obj>
											<obj name="PropertyObject" class="GroupChannelTypeProp" version="4">
												<prop name="PropertyTypeName">Melt Geno Sample Type</prop>
												<prop name="Position">1</prop>
												<prop name="IsDefault">0</prop>
												<prop name="GroupSampleType">mstUnknown</prop>
												<obj name="ChannelProp" class="ChannelProperty" version="1">
													<prop name="ChannelIdx">2</prop>
												</obj>
											</obj>
											<obj name="PropertyObject" class="QuantSampleTypeProperty" version="4">
												<prop name="PropertyTypeName">Quantification Sample Type</prop>
												<prop name="Position">1</prop>
												<prop name="IsDefault">0</prop>
												<prop name="SampleType">qsUnknown</prop>
												<obj name="ChannelProp" class="ChannelProperty" version="1">
													<prop name="ChannelIdx">2</prop>
												</obj>
											</obj>
											<obj name="PropertyObject" class="ChannelGenotype" version="4">
												<prop name="PropertyTypeName">Scanning Genotype</prop>
												<prop name="Position">1</prop>
												<prop name="IsDefault">1</prop>
												<prop name="ReadOnly">1</prop>
												<obj name="ChannelProp" class="ChannelProperty" version="1">
													<prop name="ChannelIdx">2</prop>
												</obj>
											</obj>
											<obj name="PropertyObject" class="GroupChannelTypeProp" version="4">
												<prop name="PropertyTypeName">Scanning Sample Type</prop>
												<prop name="Position">1</prop>
												<prop name="IsDefault">0</prop>
												<prop name="GroupSampleType">mstUnknown</prop>
												<obj name="ChannelProp" class="ChannelProperty" version="1">
													<prop name="ChannelIdx">2</prop>
												</obj>
											</obj>
											<obj name="PropertyObject" class="TargetName" version="4">
												<prop name="PropertyTypeName">Target Name</prop>
												<prop name="Position">1</prop>
												<prop name="IsDefault">1</prop>
												<obj name="ChannelProp" class="ChannelProperty" version="1">
													<prop name="ChannelIdx">2</prop>
												</obj>
											</obj>
											<obj name="PropertyObject" class="RQTargetProperty" version="4">
												<prop name="PropertyTypeName">Target Type</prop>
												<prop name="Position">1</prop>
												<prop name="IsDefault">0</prop>
												<prop name="TargetType">dtNone</prop>
												<obj name="ChannelProp" class="ChannelProperty" version="1">
													<prop name="ChannelIdx">2</prop>
												</obj>
											</obj>
										</list>
									</obj>
									<obj name="item" class="PropertyList" version="1">
										<list name="emlist" count="12">
											<obj name="PropertyObject" class="RQSampleTargetProperty" version="4">
												<prop name="PropertyTypeName">Combined Sample and Target Type</prop>
												<prop name="Position">1</prop>
												<prop name="IsDefault">0</prop>
												<obj name="ChannelProp" class="ChannelProperty" version="1">
													<prop name="ChannelIdx">3</prop>
												</obj>
											</obj>
											<obj name="PropertyObject" class="QuantConcProperty" version="4">
												<prop name="PropertyTypeName">Concentration</prop>
												<prop name="Position">1</prop>
												<prop name="IsDefault">1</prop>
												<prop name="Concentration">0</prop>
												<obj name="ChannelProp" class="ChannelProperty" version="1">
													<prop name="ChannelIdx">3</prop>
												</obj>
												<prop name="ReadOnly">1</prop>
											</obj>
											<obj name="PropertyObject" class="QuantCpHighProp" version="4">
												<prop name="PropertyTypeName">Cp High</prop>
												<prop name="Position">1</prop>
												<prop name="IsDefault">1</prop>
												<prop name="CpRangeHigh">0</prop>
												<obj name="ChannelProp" class="ChannelProperty" version="1">
													<prop name="ChannelIdx">3</prop>
												</obj>
												<prop name="ReadOnly">1</prop>
											</obj>
											<obj name="PropertyObject" class="QuantCpLowProp" version="4">
												<prop name="PropertyTypeName">Cp Low</prop>
												<prop name="Position">1</prop>
												<prop name="IsDefault">1</prop>
												<prop name="CpRangeLow">0</prop>
												<obj name="ChannelProp" class="ChannelProperty" version="1">
													<prop name="ChannelIdx">3</prop>
												</obj>
												<prop name="ReadOnly">1</prop>
											</obj>
											<obj name="PropertyObject" class="RQEffProp" version="4">
												<prop name="PropertyTypeName">Efficiency</prop>
												<prop name="Position">1</prop>
												<prop name="IsDefault">1</prop>
												<prop name="Efficiency">2</prop>
												<obj name="ChannelProp" class="ChannelProperty" version="1">
													<prop name="ChannelIdx">3</prop>
												</obj>
											</obj>
											<obj name="PropertyObject" class="ChannelGenotype" version="4">
												<prop name="PropertyTypeName">Melt Geno Genotype</prop>
												<prop name="Position">1</prop>
												<prop name="IsDefault">1</prop>
												<prop name="ReadOnly">1</prop>
												<obj name="ChannelProp" class="ChannelProperty" version="1">
													<prop name="ChannelIdx">3</prop>
												</obj>
											</obj>
											<obj name="PropertyObject" class="GroupChannelTypeProp" version="4">
												<prop name="PropertyTypeName">Melt Geno Sample Type</prop>
												<prop name="Position">1</prop>
												<prop name="IsDefault">0</prop>
												<prop name="GroupSampleType">mstUnknown</prop>
												<obj name="ChannelProp" class="ChannelProperty" version="1">
													<prop name="ChannelIdx">3</prop>
												</obj>
											</obj>
											<obj name="PropertyObject" class="QuantSampleTypeProperty" version="4">
												<prop name="PropertyTypeName">Quantification Sample Type</prop>
												<prop name="Position">1</prop>
												<prop name="IsDefault">0</prop>
												<prop name="SampleType">qsUnknown</prop>
												<obj name="ChannelProp" class="ChannelProperty" version="1">
													<prop name="ChannelIdx">3</prop>
												</obj>
											</obj>
											<obj name="PropertyObject" class="ChannelGenotype" version="4">
												<prop name="PropertyTypeName">Scanning Genotype</prop>
												<prop name="Position">1</prop>
												<prop name="IsDefault">1</prop>
												<prop name="ReadOnly">1</prop>
												<obj name="ChannelProp" class="ChannelProperty" version="1">
													<prop name="ChannelIdx">3</prop>
												</obj>
											</obj>
											<obj name="PropertyObject" class="GroupChannelTypeProp" version="4">
												<prop name="PropertyTypeName">Scanning Sample Type</prop>
												<prop name="Position">1</prop>
												<prop name="IsDefault">0</prop>
												<prop name="GroupSampleType">mstUnknown</prop>
												<obj name="ChannelProp" class="ChannelProperty" version="1">
													<prop name="ChannelIdx">3</prop>
												</obj>
											</obj>
											<obj name="PropertyObject" class="TargetName" version="4">
												<prop name="PropertyTypeName">Target Name</prop>
												<prop name="Position">1</prop>
												<prop name="IsDefault">1</prop>
												<obj name="ChannelProp" class="ChannelProperty" version="1">
													<prop name="ChannelIdx">3</prop>
												</obj>
											</obj>
											<obj name="PropertyObject" class="RQTargetProperty" version="4">
												<prop name="PropertyTypeName">Target Type</prop>
												<prop name="Position">1</prop>
												<prop name="IsDefault">0</prop>
												<prop name="TargetType">dtNone</prop>
												<obj name="ChannelProp" class="ChannelProperty" version="1">
													<prop name="ChannelIdx">3</prop>
												</obj>
											</obj>
										</list>
									</obj>
								</list>
							</obj>
						</obj>
						<prop name="ChannelPropertyCount">4</prop>
						<prop name="ContainerPosition">1</prop>
						<prop name="HasSampleProperties">1</prop>
						<obj name="SampleProperties" class="PropertyList" version="1">
							<list name="emlist" count="14">
								<obj name="PropertyObject" class="SamplePrefColor" version="4">
									<prop name="PropertyTypeName">Color</prop>
									<prop name="Position">1</prop>
									<prop name="IsDefault">0</prop>
									<prop name="Color">clRed</prop>
								</obj>
								<obj name="PropertyObject" class="DominantChannelProp" version="4">
									<prop name="PropertyTypeName">Dominant Channel</prop>
									<prop name="Position">1</prop>
									<prop name="IsDefault">0</prop>
									<prop name="DominantChannel">0</prop>
								</obj>
								<obj name="PropertyObject" class="Genotype" version="4">
									<prop name="PropertyTypeName">EndPt Genotype</prop>
									<prop name="Position">1</prop>
									<prop name="IsDefault">1</prop>
									<prop name="ReadOnly">1</prop>
								</obj>
								<obj name="PropertyObject" class="GroupingSample" version="4">
									<prop name="PropertyTypeName">EndPt Sample Type</prop>
									<prop name="Position">1</prop>
									<prop name="IsDefault">0</prop>
									<prop name="GroupSampleType">mstUnknown</prop>
								</obj>
								<obj name="PropertyObject" class="SamplePrefLineStyle" version="4">
									<prop name="PropertyTypeName">Line Style</prop>
									<prop name="Position">1</prop>
									<prop name="IsDefault">0</prop>
									<prop name="LineStyle">psSolid</prop>
								</obj>
								<obj name="PropertyObject" class="GenSampleEditNotes" version="4">
									<prop name="PropertyTypeName">Notes</prop>
									<prop name="Position">1</prop>
									<prop name="IsDefault">1</prop>
								</obj>
								<obj name="PropertyObject" class="SamplePrefPointStyle" version="4">
									<prop name="PropertyTypeName">Point Style</prop>
									<prop name="Position">1</prop>
									<prop name="IsDefault">0</prop>
									<prop name="PointStyle">psNothing</prop>
								</obj>
								<obj name="PropertyObject" class="GenSampleEditPosition" version="4">
									<prop name="PropertyTypeName">Position</prop>
									<prop name="Position">1</prop>
									<prop name="IsDefault">1</prop>
								</obj>
								<obj name="PropertyObject" class="GenSampleEditReplicate" version="4">
									<prop name="PropertyTypeName">Replicate of</prop>
									<prop name="Position">1</prop>
									<prop name="IsDefault">1</prop>
									<prop name="ReplicateOf">-1</prop>
								</obj>
								<obj name="PropertyObject" class="HTCSampleID" version="4">
									<prop name="PropertyTypeName">Sample ID</prop>
									<prop name="Position">1</prop>
									<prop name="IsDefault">1</prop>
								</obj>
								<obj name="PropertyObject" class="GenSampleEditName" version="4">
									<prop name="PropertyTypeName">Sample Name</prop>
									<prop name="Position">1</prop>
									<prop name="IsDefault">1</prop>
									<prop name="name">Sample 2</prop>
								</obj>
								<obj name="PropertyObject" class="HTCSamplePrepNotes" version="4">
									<prop name="PropertyTypeName">Sample Prep Notes</prop>
									<prop name="Position">1</prop>
									<prop name="IsDefault">1</prop>
								</obj>
								<obj name="PropertyObject" class="GenSampleEditSubset" version="4">
									<prop name="PropertyTypeName">Subsets</prop>
									<prop name="Position">1</prop>
									<prop name="IsDefault">1</prop>
								</obj>
								<obj name="PropertyObject" class="SamplePrefWidth" version="5">
									<prop name="PropertyTypeName">Width</prop>
									<prop name="Position">1</prop>
									<prop name="IsDefault">1</prop>
									<prop name="Width">1</prop>
								</obj>
							</list>
						</obj>
					</obj>
					<obj name="item" class="SamplePropInfo" version="1">
						<obj name="ChannelProperties" class="ChanPropList" version="2">
							<obj name="ChannelProperties" class="EMList" version="1">
								<list name="emlist" count="4">
									<obj name="item" class="PropertyList" version="1">
										<list name="emlist" count="12">
											<obj name="PropertyObject" class="RQSampleTargetProperty" version="4">
												<prop name="PropertyTypeName">Combined Sample and Target Type</prop>
												<prop name="Position">2</prop>
												<prop name="IsDefault">0</prop>
												<obj name="ChannelProp" class="ChannelProperty" version="1">
													<prop name="ChannelIdx">0</prop>
												</obj>
											</obj>
											<obj name="PropertyObject" class="QuantConcProperty" version="4">
												<prop name="PropertyTypeName">Concentration</prop>
												<prop name="Position">2</prop>
												<prop name="IsDefault">1</prop>
												<prop name="Concentration">0</prop>
												<obj name="ChannelProp" class="ChannelProperty" version="1">
													<prop name="ChannelIdx">0</prop>
												</obj>
												<prop name="ReadOnly">1</prop>
											</obj>
											<obj name="PropertyObject" class="QuantCpHighProp" version="4">
												<prop name="PropertyTypeName">Cp High</prop>
												<prop name="Position">2</prop>
												<prop name="IsDefault">1</prop>
												<prop name="CpRangeHigh">0</prop>
												<obj name="ChannelProp" class="ChannelProperty" version="1">
													<prop name="ChannelIdx">0</prop>
												</obj>
												<prop name="ReadOnly">1</prop>
											</obj>
											<obj name="PropertyObject" class="QuantCpLowProp" version="4">
												<prop name="PropertyTypeName">Cp Low</prop>
												<prop name="Position">2</prop>
												<prop name="IsDefault">1</prop>
												<prop name="CpRangeLow">0</prop>
												<obj name="ChannelProp" class="ChannelProperty" version="1">
													<prop name="ChannelIdx">0</prop>
												</obj>
												<prop name="ReadOnly">1</prop>
											</obj>
											<obj name="PropertyObject" class="RQEffProp" version="4">
												<prop name="PropertyTypeName">Efficiency</prop>
												<prop name="Position">2</prop>
												<prop name="IsDefault">1</prop>
												<prop name="Efficiency">2</prop>
												<obj name="ChannelProp" class="ChannelProperty" version="1">
													<prop name="ChannelIdx">0</prop>
												</obj>
											</obj>
											<obj name="PropertyObject" class="ChannelGenotype" version="4">
												<prop name="PropertyTypeName">Melt Geno Genotype</prop>
												<prop name="Position">2</prop>
												<prop name="IsDefault">1</prop>
												<prop name="ReadOnly">1</prop>
												<obj name="ChannelProp" class="ChannelProperty" version="1">
													<prop name="ChannelIdx">0</prop>
												</obj>
											</obj>
											<obj name="PropertyObject" class="GroupChannelTypeProp" version="4">
												<prop name="PropertyTypeName">Melt Geno Sample Type</prop>
												<prop name="Position">2</prop>
												<prop name="IsDefault">0</prop>
												<prop name="GroupSampleType">mstUnknown</prop>
												<obj name="ChannelProp" class="ChannelProperty" version="1">
													<prop name="ChannelIdx">0</prop>
												</obj>
											</obj>
											<obj name="PropertyObject" class="QuantSampleTypeProperty" version="4">
												<prop name="PropertyTypeName">Quantification Sample Type</prop>
												<prop name="Position">2</prop>
												<prop name="IsDefault">0</prop>
												<prop name="SampleType">qsUnknown</prop>
												<obj name="ChannelProp" class="ChannelProperty" version="1">
													<prop name="ChannelIdx">0</prop>
												</obj>
											</obj>
											<obj name="PropertyObject" class="ChannelGenotype" version="4">
												<prop name="PropertyTypeName">Scanning Genotype</prop>
												<prop name="Position">2</prop>
												<prop name="IsDefault">1</prop>
												<prop name="ReadOnly">1</prop>
												<obj name="ChannelProp" class="ChannelProperty" version="1">
													<prop name="ChannelIdx">0</prop>
												</obj>
											</obj>
											<obj name="PropertyObject" class="GroupChannelTypeProp" version="4">
												<prop name="PropertyTypeName">Scanning Sample Type</prop>
												<prop name="Position">2</prop>
												<prop name="IsDefault">0</prop>
												<prop name="GroupSampleType">mstUnknown</prop>
												<obj name="ChannelProp" class="ChannelProperty" version="1">
													<prop name="ChannelIdx">0</prop>
												</obj>
											</obj>
											<obj name="PropertyObject" class="TargetName" version="4">
												<prop name="PropertyTypeName">Target Name</prop>
												<prop name="Position">2</prop>
												<prop name="IsDefault">1</prop>
												<obj name="ChannelProp" class="ChannelProperty" version="1">
													<prop name="ChannelIdx">0</prop>
												</obj>
											</obj>
											<obj name="PropertyObject" class="RQTargetProperty" version="4">
												<prop name="PropertyTypeName">Target Type</prop>
												<prop name="Position">2</prop>
												<prop name="IsDefault">0</prop>
												<prop name="TargetType">dtNone</prop>
												<obj name="ChannelProp" class="ChannelProperty" version="1">
													<prop name="ChannelIdx">0</prop>
												</obj>
											</obj>
										</list>
									</obj>
									<obj name="item" class="PropertyList" version="1">
										<list name="emlist" count="12">
											<obj name="PropertyObject" class="RQSampleTargetProperty" version="4">
												<prop name="PropertyTypeName">Combined Sample and Target Type</prop>
												<prop name="Position">2</prop>
												<prop name="IsDefault">0</prop>
												<obj name="ChannelProp" class="ChannelProperty" version="1">
													<prop name="ChannelIdx">1</prop>
												</obj>
											</obj>
											<obj name="PropertyObject" class="QuantConcProperty" version="4">
												<prop name="PropertyTypeName">Concentration</prop>
												<prop name="Position">2</prop>
												<prop name="IsDefault">1</prop>
												<prop name="Concentration">0</prop>
												<obj name="ChannelProp" class="ChannelProperty" version="1">
													<prop name="ChannelIdx">1</prop>
												</obj>
												<prop name="ReadOnly">1</prop>
											</obj>
											<obj name="PropertyObject" class="QuantCpHighProp" version="4">
												<prop name="PropertyTypeName">Cp High</prop>
												<prop name="Position">2</prop>
												<prop name="IsDefault">1</prop>
												<prop name="CpRangeHigh">0</prop>
												<obj name="ChannelProp" class="ChannelProperty" version="1">
													<prop name="ChannelIdx">1</prop>
												</obj>
												<prop name="ReadOnly">1</prop>
											</obj>
											<obj name="PropertyObject" class="QuantCpLowProp" version="4">
												<prop name="PropertyTypeName">Cp Low</prop>
												<prop name="Position">2</prop>
												<prop name="IsDefault">1</prop>
												<prop name="CpRangeLow">0</prop>
												<obj name="ChannelProp" class="ChannelProperty" version="1">
													<prop name="ChannelIdx">1</prop>
												</obj>
												<prop name="ReadOnly">1</prop>
											</obj>
											<obj name="PropertyObject" class="RQEffProp" version="4">
												<prop name="PropertyTypeName">Efficiency</prop>
												<prop name="Position">2</prop>
												<prop name="IsDefault">1</prop>
												<prop name="Efficiency">2</prop>
												<obj name="ChannelProp" class="ChannelProperty" version="1">
													<prop name="ChannelIdx">1</prop>
												</obj>
											</obj>
											<obj name="PropertyObject" class="ChannelGenotype" version="4">
												<prop name="PropertyTypeName">Melt Geno Genotype</prop>
												<prop name="Position">2</prop>
												<prop name="IsDefault">1</prop>
												<prop name="ReadOnly">1</prop>
												<obj name="ChannelProp" class="ChannelProperty" version="1">
													<prop name="ChannelIdx">1</prop>
												</obj>
											</obj>
											<obj name="PropertyObject" class="GroupChannelTypeProp" version="4">
												<prop name="PropertyTypeName">Melt Geno Sample Type</prop>
												<prop name="Position">2</prop>
												<prop name="IsDefault">0</prop>
												<prop name="GroupSampleType">mstUnknown</prop>
												<obj name="ChannelProp" class="ChannelProperty" version="1">
													<prop name="ChannelIdx">1</prop>
												</obj>
											</obj>
											<obj name="PropertyObject" class="QuantSampleTypeProperty" version="4">
												<prop name="PropertyTypeName">Quantification Sample Type</prop>
												<prop name="Position">2</prop>
												<prop name="IsDefault">0</prop>
												<prop name="SampleType">qsUnknown</prop>
												<obj name="ChannelProp" class="ChannelProperty" version="1">
													<prop name="ChannelIdx">1</prop>
												</obj>
											</obj>
											<obj name="PropertyObject" class="ChannelGenotype" version="4">
												<prop name="PropertyTypeName">Scanning Genotype</prop>
												<prop name="Position">2</prop>
												<prop name="IsDefault">1</prop>
												<prop name="ReadOnly">1</prop>
												<obj name="ChannelProp" class="ChannelProperty" version="1">
													<prop name="ChannelIdx">1</prop>
												</obj>
											</obj>
											<obj name="PropertyObject" class="GroupChannelTypeProp" version="4">
												<prop name="PropertyTypeName">Scanning Sample Type</prop>
												<prop name="Position">2</prop>
												<prop name="IsDefault">0</prop>
												<prop name="GroupSampleType">mstUnknown</prop>
												<obj name="ChannelProp" class="ChannelProperty" version="1">
													<prop name="ChannelIdx">1</prop>
												</obj>
											</obj>
											<obj name="PropertyObject" class="TargetName" version="4">
												<prop name="PropertyTypeName">Target Name</prop>
												<prop name="Position">2</prop>
												<prop name="IsDefault">1</prop>
												<obj name="ChannelProp" class="ChannelProperty" version="1">
													<prop name="ChannelIdx">1</prop>
												</obj>
											</obj>
											<obj name="PropertyObject" class="RQTargetProperty" version="4">
												<prop name="PropertyTypeName">Target Type</prop>
												<prop name="Position">2</prop>
												<prop name="IsDefault">0</prop>
												<prop name="TargetType">dtNone</prop>
												<obj name="ChannelProp" class="ChannelProperty" version="1">
													<prop name="ChannelIdx">1</prop>
												</obj>
											</obj>
										</list>
									</obj>
									<obj name="item" class="PropertyList" version="1">
										<list name="emlist" count="12">
											<obj name="PropertyObject" class="RQSampleTargetProperty" version="4">
												<prop name="PropertyTypeName">Combined Sample and Target Type</prop>
												<prop name="Position">2</prop>
												<prop name="IsDefault">0</prop>
												<obj name="ChannelProp" class="ChannelProperty" version="1">
													<prop name="ChannelIdx">2</prop>
												</obj>
											</obj>
											<obj name="PropertyObject" class="QuantConcProperty" version="4">
												<prop name="PropertyTypeName">Concentration</prop>
												<prop name="Position">2</prop>
												<prop name="IsDefault">1</prop>
												<prop name="Concentration">0</prop>
												<obj name="ChannelProp" class="ChannelProperty" version="1">
													<prop name="ChannelIdx">2</prop>
												</obj>
												<prop name="ReadOnly">1</prop>
											</obj>
											<obj name="PropertyObject" class="QuantCpHighProp" version="4">
												<prop name="PropertyTypeName">Cp High</prop>
												<prop name="Position">2</prop>
												<prop name="IsDefault">1</prop>
												<prop name="CpRangeHigh">0</prop>
												<obj name="ChannelProp" class="ChannelProperty" version="1">
													<prop name="ChannelIdx">2</prop>
												</obj>
												<prop name="ReadOnly">1</prop>
											</obj>
											<obj name="PropertyObject" class="QuantCpLowProp" version="4">
												<prop name="PropertyTypeName">Cp Low</prop>
												<prop name="Position">2</prop>
												<prop name="IsDefault">1</prop>
												<prop name="CpRangeLow">0</prop>
												<obj name="ChannelProp" class="ChannelProperty" version="1">
													<prop name="ChannelIdx">2</prop>
												</obj>
												<prop name="ReadOnly">1</prop>
											</obj>
											<obj name="PropertyObject" class="RQEffProp" version="4">
												<prop name="PropertyTypeName">Efficiency</prop>
												<prop name="Position">2</prop>
												<prop name="IsDefault">1</prop>
												<prop name="Efficiency">2</prop>
												<obj name="ChannelProp" class="ChannelProperty" version="1">
													<prop name="ChannelIdx">2</prop>
												</obj>
											</obj>
											<obj name="PropertyObject" class="ChannelGenotype" version="4">
												<prop name="PropertyTypeName">Melt Geno Genotype</prop>
												<prop name="Position">2</prop>
												<prop name="IsDefault">1</prop>
												<prop name="ReadOnly">1</prop>
												<obj name="ChannelProp" class="ChannelProperty" version="1">
													<prop name="ChannelIdx">2</prop>
												</obj>
											</obj>
											<obj name="PropertyObject" class="GroupChannelTypeProp" version="4">
												<prop name="PropertyTypeName">Melt Geno Sample Type</prop>
												<prop name="Position">2</prop>
												<prop name="IsDefault">0</prop>
												<prop name="GroupSampleType">mstUnknown</prop>
												<obj name="ChannelProp" class="ChannelProperty" version="1">
													<prop name="ChannelIdx">2</prop>
												</obj>
											</obj>
											<obj name="PropertyObject" class="QuantSampleTypeProperty" version="4">
												<prop name="PropertyTypeName">Quantification Sample Type</prop>
												<prop name="Position">2</prop>
												<prop name="IsDefault">0</prop>
												<prop name="SampleType">qsUnknown</prop>
												<obj name="ChannelProp" class="ChannelProperty" version="1">
													<prop name="ChannelIdx">2</prop>
												</obj>
											</obj>
											<obj name="PropertyObject" class="ChannelGenotype" version="4">
												<prop name="PropertyTypeName">Scanning Genotype</prop>
												<prop name="Position">2</prop>
												<prop name="IsDefault">1</prop>
												<prop name="ReadOnly">1</prop>
												<obj name="ChannelProp" class="ChannelProperty" version="1">
													<prop name="ChannelIdx">2</prop>
												</obj>
											</obj>
											<obj name="PropertyObject" class="GroupChannelTypeProp" version="4">
												<prop name="PropertyTypeName">Scanning Sample Type</prop>
												<prop name="Position">2</prop>
												<prop name="IsDefault">0</prop>
												<prop name="GroupSampleType">mstUnknown</prop>
												<obj name="ChannelProp" class="ChannelProperty" version="1">
													<prop name="ChannelIdx">2</prop>
												</obj>
											</obj>
											<obj name="PropertyObject" class="TargetName" version="4">
												<prop name="PropertyTypeName">Target Name</prop>
												<prop name="Position">2</prop>
												<prop name="IsDefault">1</prop>
												<obj name="ChannelProp" class="ChannelProperty" version="1">
													<prop name="ChannelIdx">2</prop>
												</obj>
											</obj>
											<obj name="PropertyObject" class="RQTargetProperty" version="4">
												<prop name="PropertyTypeName">Target Type</prop>
												<prop name="Position">2</prop>
												<prop name="IsDefault">0</prop>
												<prop name="TargetType">dtNone</prop>
												<obj name="ChannelProp" class="ChannelProperty" version="1">
													<prop name="ChannelIdx">2</prop>
												</obj>
											</obj>
										</list>
									</obj>
									<obj name="item" class="PropertyList" version="1">
										<list name="emlist" count="12">
											<obj name="PropertyObject" class="RQSampleTargetProperty" version="4">
												<prop name="PropertyTypeName">Combined Sample and Target Type</prop>
												<prop name="Position">2</prop>
												<prop name="IsDefault">0</prop>
												<obj name="ChannelProp" class="ChannelProperty" version="1">
													<prop name="ChannelIdx">3</prop>
												</obj>
											</obj>
											<obj name="PropertyObject" class="QuantConcProperty" version="4">
												<prop name="PropertyTypeName">Concentration</prop>
												<prop name="Position">2</prop>
												<prop name="IsDefault">1</prop>
												<prop name="Concentration">0</prop>
												<obj name="ChannelProp" class="ChannelProperty" version="1">
													<prop name="ChannelIdx">3</prop>
												</obj>
												<prop name="ReadOnly">1</prop>
											</obj>
											<obj name="PropertyObject" class="QuantCpHighProp" version="4">
												<prop name="PropertyTypeName">Cp High</prop>
												<prop name="Position">2</prop>
												<prop name="IsDefault">1</prop>
												<prop name="CpRangeHigh">0</prop>
												<obj name="ChannelProp" class="ChannelProperty" version="1">
													<prop name="ChannelIdx">3</prop>
												</obj>
												<prop name="ReadOnly">1</prop>
											</obj>
											<obj name="PropertyObject" class="QuantCpLowProp" version="4">
												<prop name="PropertyTypeName">Cp Low</prop>
												<prop name="Position">2</prop>
												<prop name="IsDefault">1</prop>
												<prop name="CpRangeLow">0</prop>
												<obj name="ChannelProp" class="ChannelProperty" version="1">
													<prop name="ChannelIdx">3</prop>
												</obj>
												<prop name="ReadOnly">1</prop>
											</obj>
											<obj name="PropertyObject" class="RQEffProp" version="4">
												<prop name="PropertyTypeName">Efficiency</prop>
												<prop name="Position">2</prop>
												<prop name="IsDefault">1</prop>
												<prop name="Efficiency">2</prop>
												<obj name="ChannelProp" class="ChannelProperty" version="1">
													<prop name="ChannelIdx">3</prop>
												</obj>
											</obj>
											<obj name="PropertyObject" class="ChannelGenotype" version="4">
												<prop name="PropertyTypeName">Melt Geno Genotype</prop>
												<prop name="Position">2</prop>
												<prop name="IsDefault">1</prop>
												<prop name="ReadOnly">1</prop>
												<obj name="ChannelProp" class="ChannelProperty" version="1">
													<prop name="ChannelIdx">3</prop>
												</obj>
											</obj>
											<obj name="PropertyObject" class="GroupChannelTypeProp" version="4">
												<prop name="PropertyTypeName">Melt Geno Sample Type</prop>
												<prop name="Position">2</prop>
												<prop name="IsDefault">0</prop>
												<prop name="GroupSampleType">mstUnknown</prop>
												<obj name="ChannelProp" class="ChannelProperty" version="1">
													<prop name="ChannelIdx">3</prop>
												</obj>
											</obj>
											<obj name="PropertyObject" class="QuantSampleTypeProperty" version="4">
												<prop name="PropertyTypeName">Quantification Sample Type</prop>
												<prop name="Position">2</prop>
												<prop name="IsDefault">0</prop>
												<prop name="SampleType">qsUnknown</prop>
												<obj name="ChannelProp" class="ChannelProperty" version="1">
													<prop name="ChannelIdx">3</prop>
												</obj>
											</obj>
											<obj name="PropertyObject" class="ChannelGenotype" version="4">
												<prop name="PropertyTypeName">Scanning Genotype</prop>
												<prop name="Position">2</prop>
												<prop name="IsDefault">1</prop>
												<prop name="ReadOnly">1</prop>
												<obj name="ChannelProp" class="ChannelProperty" version="1">
													<prop name="ChannelIdx">3</prop>
												</obj>
											</obj>
											<obj name="PropertyObject" class="GroupChannelTypeProp" version="4">
												<prop name="PropertyTypeName">Scanning Sample Type</prop>
												<prop name="Position">2</prop>
												<prop name="IsDefault">0</prop>
												<prop name="GroupSampleType">mstUnknown</prop>
												<obj name="ChannelProp" class="ChannelProperty" version="1">
													<prop name="ChannelIdx">3</prop>
												</obj>
											</obj>
											<obj name="PropertyObject" class="TargetName" version="4">
												<prop name="PropertyTypeName">Target Name</prop>
												<prop name="Position">2</prop>
												<prop name="IsDefault">1</prop>
												<obj name="ChannelProp" class="ChannelProperty" version="1">
													<prop name="ChannelIdx">3</prop>
												</obj>
											</obj>
											<obj name="PropertyObject" class="RQTargetProperty" version="4">
												<prop name="PropertyTypeName">Target Type</prop>
												<prop name="Position">2</prop>
												<prop name="IsDefault">0</prop>
												<prop name="TargetType">dtNone</prop>
												<obj name="ChannelProp" class="ChannelProperty" version="1">
													<prop name="ChannelIdx">3</prop>
												</obj>
											</obj>
										</list>
									</obj>
								</list>
							</obj>
						</obj>
						<prop name="ChannelPropertyCount">4</prop>
						<prop name="ContainerPosition">2</prop>
						<prop name="HasSampleProperties">1</prop>
						<obj name="SampleProperties" class="PropertyList" version="1">
							<list name="emlist" count="14">
								<obj name="PropertyObject" class="SamplePrefColor" version="4">
									<prop name="PropertyTypeName">Color</prop>
									<prop name="Position">2</prop>
									<prop name="IsDefault">0</prop>
									<prop name="Color">$0030D700</prop>
								</obj>
								<obj name="PropertyObject" class="DominantChannelProp" version="4">
									<prop name="PropertyTypeName">Dominant Channel</prop>
									<prop name="Position">2</prop>
									<prop name="IsDefault">0</prop>
									<prop name="DominantChannel">0</prop>
								</obj>
								<obj name="PropertyObject" class="Genotype" version="4">
									<prop name="PropertyTypeName">EndPt Genotype</prop>
									<prop name="Position">2</prop>
									<prop name="IsDefault">1</prop>
									<prop name="ReadOnly">1</prop>
								</obj>
								<obj name="PropertyObject" class="GroupingSample" version="4">
									<prop name="PropertyTypeName">EndPt Sample Type</prop>
									<prop name="Position">2</prop>
									<prop name="IsDefault">0</prop>
									<prop name="GroupSampleType">mstUnknown</prop>
								</obj>
								<obj name="PropertyObject" class="SamplePrefLineStyle" version="4">
									<prop name="PropertyTypeName">Line Style</prop>
									<prop name="Position">2</prop>
									<prop name="IsDefault">0</prop>
									<prop name="LineStyle">psSolid</prop>
								</obj>
								<obj name="PropertyObject" class="GenSampleEditNotes" version="4">
									<prop name="PropertyTypeName">Notes</prop>
									<prop name="Position">2</prop>
									<prop name="IsDefault">1</prop>
								</obj>
								<obj name="PropertyObject" class="SamplePrefPointStyle" version="4">
									<prop name="PropertyTypeName">Point Style</prop>
									<prop name="Position">2</prop>
									<prop name="IsDefault">0</prop>
									<prop name="PointStyle">psNothing</prop>
								</obj>
								<obj name="PropertyObject" class="GenSampleEditPosition" version="4">
									<prop name="PropertyTypeName">Position</prop>
									<prop name="Position">2</prop>
									<prop name="IsDefault">1</prop>
								</obj>
								<obj name="PropertyObject" class="GenSampleEditReplicate" version="4">
									<prop name="PropertyTypeName">Replicate of</prop>
									<prop name="Position">2</prop>
									<prop name="IsDefault">1</prop>
									<prop name="ReplicateOf">-1</prop>
								</obj>
								<obj name="PropertyObject" class="HTCSampleID" version="4">
									<prop name="PropertyTypeName">Sample ID</prop>
									<prop name="Position">2</prop>
									<prop name="IsDefault">1</prop>
								</obj>
								<obj name="PropertyObject" class="GenSampleEditName" version="4">
									<prop name="PropertyTypeName">Sample Name</prop>
									<prop name="Position">2</prop>
									<prop name="IsDefault">1</prop>
									<prop name="name">Sample 3</prop>
								</obj>
								<obj name="PropertyObject" class="HTCSamplePrepNotes" version="4">
									<prop name="PropertyTypeName">Sample Prep Notes</prop>
									<prop name="Position">2</prop>
									<prop name="IsDefault">1</prop>
								</obj>
								<obj name="PropertyObject" class="GenSampleEditSubset" version="4">
									<prop name="PropertyTypeName">Subsets</prop>
									<prop name="Position">2</prop>
									<prop name="IsDefault">1</prop>
								</obj>
								<obj name="PropertyObject" class="SamplePrefWidth" version="5">
									<prop name="PropertyTypeName">Width</prop>
									<prop name="Position">2</prop>
									<prop name="IsDefault">1</prop>
									<prop name="Width">1</prop>
								</obj>
							</list>
						</obj>
					</obj>
					<obj name="item" class="SamplePropInfo" version="1">
						<obj name="ChannelProperties" class="ChanPropList" version="2">
							<obj name="ChannelProperties" class="EMList" version="1">
								<list name="emlist" count="4">
									<obj name="item" class="PropertyList" version="1">
										<list name="emlist" count="12">
											<obj name="PropertyObject" class="RQSampleTargetProperty" version="4">
												<prop name="PropertyTypeName">Combined Sample and Target Type</prop>
												<prop name="Position">3</prop>
												<prop name="IsDefault">0</prop>
												<obj name="ChannelProp" class="ChannelProperty" version="1">
													<prop name="ChannelIdx">0</prop>
												</obj>
											</obj>
											<obj name="PropertyObject" class="QuantConcProperty" version="4">
												<prop name="PropertyTypeName">Concentration</prop>
												<prop name="Position">3</prop>
												<prop name="IsDefault">1</prop>
												<prop name="Concentration">0</prop>
												<obj name="ChannelProp" class="ChannelProperty" version="1">
													<prop name="ChannelIdx">0</prop>
												</obj>
												<prop name="ReadOnly">1</prop>
											</obj>
											<obj name="PropertyObject" class="QuantCpHighProp" version="4">
												<prop name="PropertyTypeName">Cp High</prop>
												<prop name="Position">3</prop>
												<prop name="IsDefault">1</prop>
												<prop name="CpRangeHigh">0</prop>
												<obj name="ChannelProp" class="ChannelProperty" version="1">
													<prop name="ChannelIdx">0</prop>
												</obj>
												<prop name="ReadOnly">1</prop>
											</obj>
											<obj name="PropertyObject" class="QuantCpLowProp" version="4">
												<prop name="PropertyTypeName">Cp Low</prop>
												<prop name="Position">3</prop>
												<prop name="IsDefault">1</prop>
												<prop name="CpRangeLow">0</prop>
												<obj name="ChannelProp" class="ChannelProperty" version="1">
													<prop name="ChannelIdx">0</prop>
												</obj>
												<prop name="ReadOnly">1</prop>
											</obj>
											<obj name="PropertyObject" class="RQEffProp" version="4">
												<prop name="PropertyTypeName">Efficiency</prop>
												<prop name="Position">3</prop>
												<prop name="IsDefault">1</prop>
												<prop name="Efficiency">2</prop>
												<obj name="ChannelProp" class="ChannelProperty" version="1">
													<prop name="ChannelIdx">0</prop>
												</obj>
											</obj>
											<obj name="PropertyObject" class="ChannelGenotype" version="4">
												<prop name="PropertyTypeName">Melt Geno Genotype</prop>
												<prop name="Position">3</prop>
												<prop name="IsDefault">1</prop>
												<prop name="ReadOnly">1</prop>
												<obj name="ChannelProp" class="ChannelProperty" version="1">
													<prop name="ChannelIdx">0</prop>
												</obj>
											</obj>
											<obj name="PropertyObject" class="GroupChannelTypeProp" version="4">
												<prop name="PropertyTypeName">Melt Geno Sample Type</prop>
												<prop name="Position">3</prop>
												<prop name="IsDefault">0</prop>
												<prop name="GroupSampleType">mstUnknown</prop>
												<obj name="ChannelProp" class="ChannelProperty" version="1">
													<prop name="ChannelIdx">0</prop>
												</obj>
											</obj>
											<obj name="PropertyObject" class="QuantSampleTypeProperty" version="4">
												<prop name="PropertyTypeName">Quantification Sample Type</prop>
												<prop name="Position">3</prop>
												<prop name="IsDefault">0</prop>
												<prop name="SampleType">qsUnknown</prop>
												<obj name="ChannelProp" class="ChannelProperty" version="1">
													<prop name="ChannelIdx">0</prop>
												</obj>
											</obj>
											<obj name="PropertyObject" class="ChannelGenotype" version="4">
												<prop name="PropertyTypeName">Scanning Genotype</prop>
												<prop name="Position">3</prop>
												<prop name="IsDefault">1</prop>
												<prop name="ReadOnly">1</prop>
												<obj name="ChannelProp" class="ChannelProperty" version="1">
													<prop name="ChannelIdx">0</prop>
												</obj>
											</obj>
											<obj name="PropertyObject" class="GroupChannelTypeProp" version="4">
												<prop name="PropertyTypeName">Scanning Sample Type</prop>
												<prop name="Position">3</prop>
												<prop name="IsDefault">0</prop>
												<prop name="GroupSampleType">mstUnknown</prop>
												<obj name="ChannelProp" class="ChannelProperty" version="1">
													<prop name="ChannelIdx">0</prop>
												</obj>
											</obj>
											<obj name="PropertyObject" class="TargetName" version="4">
												<prop name="PropertyTypeName">Target Name</prop>
												<prop name="Position">3</prop>
												<prop name="IsDefault">1</prop>
												<obj name="ChannelProp" class="ChannelProperty" version="1">
													<prop name="ChannelIdx">0</prop>
												</obj>
											</obj>
											<obj name="PropertyObject" class="RQTargetProperty" version="4">
												<prop name="PropertyTypeName">Target Type</prop>
												<prop name="Position">3</prop>
												<prop name="IsDefault">0</prop>
												<prop name="TargetType">dtNone</prop>
												<obj name="ChannelProp" class="ChannelProperty" version="1">
													<prop name="ChannelIdx">0</prop>
												</obj>
											</obj>
										</list>
									</obj>
									<obj name="item" class="PropertyList" version="1">
										<list name="emlist" count="12">
											<obj name="PropertyObject" class="RQSampleTargetProperty" version="4">
												<prop name="PropertyTypeName">Combined Sample and Target Type</prop>
												<prop name="Position">3</prop>
												<prop name="IsDefault">0</prop>
												<obj name="ChannelProp" class="ChannelProperty" version="1">
													<prop name="ChannelIdx">1</prop>
												</obj>
											</obj>
											<obj name="PropertyObject" class="QuantConcProperty" version="4">
												<prop name="PropertyTypeName">Concentration</prop>
												<prop name="Position">3</prop>
												<prop name="IsDefault">1</prop>
												<prop name="Concentration">0</prop>
												<obj name="ChannelProp" class="ChannelProperty" version="1">
													<prop name="ChannelIdx">1</prop>
												</obj>
												<prop name="ReadOnly">1</prop>
											</obj>
											<obj name="PropertyObject" class="QuantCpHighProp" version="4">
												<prop name="PropertyTypeName">Cp High</prop>
												<prop name="Position">3</prop>
												<prop name="IsDefault">1</prop>
												<prop name="CpRangeHigh">0</prop>
												<obj name="ChannelProp" class="ChannelProperty" version="1">
													<prop name="ChannelIdx">1</prop>
												</obj>
												<prop name="ReadOnly">1</prop>
											</obj>
											<obj name="PropertyObject" class="QuantCpLowProp" version="4">
												<prop name="PropertyTypeName">Cp Low</prop>
												<prop name="Position">3</prop>
												<prop name="IsDefault">1</prop>
												<prop name="CpRangeLow">0</prop>
												<obj name="ChannelProp" class="ChannelProperty" version="1">
													<prop name="ChannelIdx">1</prop>
												</obj>
												<prop name="ReadOnly">1</prop>
											</obj>
											<obj name="PropertyObject" class="RQEffProp" version="4">
												<prop name="PropertyTypeName">Efficiency</prop>
												<prop name="Position">3</prop>
												<prop name="IsDefault">1</prop>
												<prop name="Efficiency">2</prop>
												<obj name="ChannelProp" class="ChannelProperty" version="1">
													<prop name="ChannelIdx">1</prop>
												</obj>
											</obj>
											<obj name="PropertyObject" class="ChannelGenotype" version="4">
												<prop name="PropertyTypeName">Melt Geno Genotype</prop>
												<prop name="Position">3</prop>
												<prop name="IsDefault">1</prop>
												<prop name="ReadOnly">1</prop>
												<obj name="ChannelProp" class="ChannelProperty" version="1">
													<prop name="ChannelIdx">1</prop>
												</obj>
											</obj>
											<obj name="PropertyObject" class="GroupChannelTypeProp" version="4">
												<prop name="PropertyTypeName">Melt Geno Sample Type</prop>
												<prop name="Position">3</prop>
												<prop name="IsDefault">0</prop>
												<prop name="GroupSampleType">mstUnknown</prop>
												<obj name="ChannelProp" class="ChannelProperty" version="1">
													<prop name="ChannelIdx">1</prop>
												</obj>
											</obj>
											<obj name="PropertyObject" class="QuantSampleTypeProperty" version="4">
												<prop name="PropertyTypeName">Quantification Sample Type</prop>
												<prop name="Position">3</prop>
												<prop name="IsDefault">0</prop>
												<prop name="SampleType">qsUnknown</prop>
												<obj name="ChannelProp" class="ChannelProperty" version="1">
													<prop name="ChannelIdx">1</prop>
												</obj>
											</obj>
											<obj name="PropertyObject" class="ChannelGenotype" version="4">
												<prop name="PropertyTypeName">Scanning Genotype</prop>
												<prop name="Position">3</prop>
												<prop name="IsDefault">1</prop>
												<prop name="ReadOnly">1</prop>
												<obj name="ChannelProp" class="ChannelProperty" version="1">
													<prop name="ChannelIdx">1</prop>
												</obj>
											</obj>
											<obj name="PropertyObject" class="GroupChannelTypeProp" version="4">
												<prop name="PropertyTypeName">Scanning Sample Type</prop>
												<prop name="Position">3</prop>
												<prop name="IsDefault">0</prop>
												<prop name="GroupSampleType">mstUnknown</prop>
												<obj name="ChannelProp" class="ChannelProperty" version="1">
													<prop name="ChannelIdx">1</prop>
												</obj>
											</obj>
											<obj name="PropertyObject" class="TargetName" version="4">
												<prop name="PropertyTypeName">Target Name</prop>
												<prop name="Position">3</prop>
												<prop name="IsDefault">1</prop>
												<obj name="ChannelProp" class="ChannelProperty" version="1">
													<prop name="ChannelIdx">1</prop>
												</obj>
											</obj>
											<obj name="PropertyObject" class="RQTargetProperty" version="4">
												<prop name="PropertyTypeName">Target Type</prop>
												<prop name="Position">3</prop>
												<prop name="IsDefault">0</prop>
												<prop name="TargetType">dtNone</prop>
												<obj name="ChannelProp" class="ChannelProperty" version="1">
													<prop name="ChannelIdx">1</prop>
												</obj>
											</obj>
										</list>
									</obj>
									<obj name="item" class="PropertyList" version="1">
										<list name="emlist" count="12">
											<obj name="PropertyObject" class="RQSampleTargetProperty" version="4">
												<prop name="PropertyTypeName">Combined Sample and Target Type</prop>
												<prop name="Position">3</prop>
												<prop name="IsDefault">0</prop>
												<obj name="ChannelProp" class="ChannelProperty" version="1">
													<prop name="ChannelIdx">2</prop>
												</obj>
											</obj>
											<obj name="PropertyObject" class="QuantConcProperty" version="4">
												<prop name="PropertyTypeName">Concentration</prop>
												<prop name="Position">3</prop>
												<prop name="IsDefault">1</prop>
												<prop name="Concentration">0</prop>
												<obj name="ChannelProp" class="ChannelProperty" version="1">
													<prop name="ChannelIdx">2</prop>
												</obj>
												<prop name="ReadOnly">1</prop>
											</obj>
											<obj name="PropertyObject" class="QuantCpHighProp" version="4">
												<prop name="PropertyTypeName">Cp High</prop>
												<prop name="Position">3</prop>
												<prop name="IsDefault">1</prop>
												<prop name="CpRangeHigh">0</prop>
												<obj name="ChannelProp" class="ChannelProperty" version="1">
													<prop name="ChannelIdx">2</prop>
												</obj>
												<prop name="ReadOnly">1</prop>
											</obj>
											<obj name="PropertyObject" class="QuantCpLowProp" version="4">
												<prop name="PropertyTypeName">Cp Low</prop>
												<prop name="Position">3</prop>
												<prop name="IsDefault">1</prop>
												<prop name="CpRangeLow">0</prop>
												<obj name="ChannelProp" class="ChannelProperty" version="1">
													<prop name="ChannelIdx">2</prop>
												</obj>
												<prop name="ReadOnly">1</prop>
											</obj>
											<obj name="PropertyObject" class="RQEffProp" version="4">
												<prop name="PropertyTypeName">Efficiency</prop>
												<prop name="Position">3</prop>
												<prop name="IsDefault">1</prop>
												<prop name="Efficiency">2</prop>
												<obj name="ChannelProp" class="ChannelProperty" version="1">
													<prop name="ChannelIdx">2</prop>
												</obj>
											</obj>
											<obj name="PropertyObject" class="ChannelGenotype" version="4">
												<prop name="PropertyTypeName">Melt Geno Genotype</prop>
												<prop name="Position">3</prop>
												<prop name="IsDefault">1</prop>
												<prop name="ReadOnly">1</prop>
												<obj name="ChannelProp" class="ChannelProperty" version="1">
													<prop name="ChannelIdx">2</prop>
												</obj>
											</obj>
											<obj name="PropertyObject" class="GroupChannelTypeProp" version="4">
												<prop name="PropertyTypeName">Melt Geno Sample Type</prop>
												<prop name="Position">3</prop>
												<prop name="IsDefault">0</prop>
												<prop name="GroupSampleType">mstUnknown</prop>
												<obj name="ChannelProp" class="ChannelProperty" version="1">
													<prop name="ChannelIdx">2</prop>
												</obj>
											</obj>
											<obj name="PropertyObject" class="QuantSampleTypeProperty" version="4">
												<prop name="PropertyTypeName">Quantification Sample Type</prop>
												<prop name="Position">3</prop>
												<prop name="IsDefault">0</prop>
												<prop name="SampleType">qsUnknown</prop>
												<obj name="ChannelProp" class="ChannelProperty" version="1">
													<prop name="ChannelIdx">2</prop>
												</obj>
											</obj>
											<obj name="PropertyObject" class="ChannelGenotype" version="4">
												<prop name="PropertyTypeName">Scanning Genotype</prop>
												<prop name="Position">3</prop>
												<prop name="IsDefault">1</prop>
												<prop name="ReadOnly">1</prop>
												<obj name="ChannelProp" class="ChannelProperty" version="1">
													<prop name="ChannelIdx">2</prop>
												</obj>
											</obj>
											<obj name="PropertyObject" class="GroupChannelTypeProp" version="4">
												<prop name="PropertyTypeName">Scanning Sample Type</prop>
												<prop name="Position">3</prop>
												<prop name="IsDefault">0</prop>
												<prop name="GroupSampleType">mstUnknown</prop>
												<obj name="ChannelProp" class="ChannelProperty" version="1">
													<prop name="ChannelIdx">2</prop>
												</obj>
											</obj>
											<obj name="PropertyObject" class="TargetName" version="4">
												<prop name="PropertyTypeName">Target Name</prop>
												<prop name="Position">3</prop>
												<prop name="IsDefault">1</prop>
												<obj name="ChannelProp" class="ChannelProperty" version="1">
													<prop name="ChannelIdx">2</prop>
												</obj>
											</obj>
											<obj name="PropertyObject" class="RQTargetProperty" version="4">
												<prop name="PropertyTypeName">Target Type</prop>
												<prop name="Position">3</prop>
												<prop name="IsDefault">0</prop>
												<prop name="TargetType">dtNone</prop>
												<obj name="ChannelProp" class="ChannelProperty" version="1">
													<prop name="ChannelIdx">2</prop>
												</obj>
											</obj>
										</list>
									</obj>
									<obj name="item" class="PropertyList" version="1">
										<list name="emlist" count="12">
											<obj name="PropertyObject" class="RQSampleTargetProperty" version="4">
												<prop name="PropertyTypeName">Combined Sample and Target Type</prop>
												<prop name="Position">3</prop>
												<prop name="IsDefault">0</prop>
												<obj name="ChannelProp" class="ChannelProperty" version="1">
													<prop name="ChannelIdx">3</prop>
												</obj>
											</obj>
											<obj name="PropertyObject" class="QuantConcProperty" version="4">
												<prop name="PropertyTypeName">Concentration</prop>
												<prop name="Position">3</prop>
												<prop name="IsDefault">1</prop>
												<prop name="Concentration">0</prop>
												<obj name="ChannelProp" class="ChannelProperty" version="1">
													<prop name="ChannelIdx">3</prop>
												</obj>
												<prop name="ReadOnly">1</prop>
											</obj>
											<obj name="PropertyObject" class="QuantCpHighProp" version="4">
												<prop name="PropertyTypeName">Cp High</prop>
												<prop name="Position">3</prop>
												<prop name="IsDefault">1</prop>
												<prop name="CpRangeHigh">0</prop>
												<obj name="ChannelProp" class="ChannelProperty" version="1">
													<prop name="ChannelIdx">3</prop>
												</obj>
												<prop name="ReadOnly">1</prop>
											</obj>
											<obj name="PropertyObject" class="QuantCpLowProp" version="4">
												<prop name="PropertyTypeName">Cp Low</prop>
												<prop name="Position">3</prop>
												<prop name="IsDefault">1</prop>
												<prop name="CpRangeLow">0</prop>
												<obj name="ChannelProp" class="ChannelProperty" version="1">
													<prop name="ChannelIdx">3</prop>
												</obj>
												<prop name="ReadOnly">1</prop>
											</obj>
											<obj name="PropertyObject" class="RQEffProp" version="4">
												<prop name="PropertyTypeName">Efficiency</prop>
												<prop name="Position">3</prop>
												<prop name="IsDefault">1</prop>
												<prop name="Efficiency">2</prop>
												<obj name="ChannelProp" class="ChannelProperty" version="1">
													<prop name="ChannelIdx">3</prop>
												</obj>
											</obj>
											<obj name="PropertyObject" class="ChannelGenotype" version="4">
												<prop name="PropertyTypeName">Melt Geno Genotype</prop>
												<prop name="Position">3</prop>
												<prop name="IsDefault">1</prop>
												<prop name="ReadOnly">1</prop>
												<obj name="ChannelProp" class="ChannelProperty" version="1">
													<prop name="ChannelIdx">3</prop>
												</obj>
											</obj>
											<obj name="PropertyObject" class="GroupChannelTypeProp" version="4">
												<prop name="PropertyTypeName">Melt Geno Sample Type</prop>
												<prop name="Position">3</prop>
												<prop name="IsDefault">0</prop>
												<prop name="GroupSampleType">mstUnknown</prop>
												<obj name="ChannelProp" class="ChannelProperty" version="1">
													<prop name="ChannelIdx">3</prop>
												</obj>
											</obj>
											<obj name="PropertyObject" class="QuantSampleTypeProperty" version="4">
												<prop name="PropertyTypeName">Quantification Sample Type</prop>
												<prop name="Position">3</prop>
												<prop name="IsDefault">0</prop>
												<prop name="SampleType">qsUnknown</prop>
												<obj name="ChannelProp" class="ChannelProperty" version="1">
													<prop name="ChannelIdx">3</prop>
												</obj>
											</obj>
											<obj name="PropertyObject" class="ChannelGenotype" version="4">
												<prop name="PropertyTypeName">Scanning Genotype</prop>
												<prop name="Position">3</prop>
												<prop name="IsDefault">1</prop>
												<prop name="ReadOnly">1</prop>
												<obj name="ChannelProp" class="ChannelProperty" version="1">
													<prop name="ChannelIdx">3</prop>
												</obj>
											</obj>
											<obj name="PropertyObject" class="GroupChannelTypeProp" version="4">
												<prop name="PropertyTypeName">Scanning Sample Type</prop>
												<prop name="Position">3</prop>
												<prop name="IsDefault">0</prop>
												<prop name="GroupSampleType">mstUnknown</prop>
												<obj name="ChannelProp" class="ChannelProperty" version="1">
													<prop name="ChannelIdx">3</prop>
												</obj>
											</obj>
											<obj name="PropertyObject" class="TargetName" version="4">
												<prop name="PropertyTypeName">Target Name</prop>
												<prop name="Position">3</prop>
												<prop name="IsDefault">1</prop>
												<obj name="ChannelProp" class="ChannelProperty" version="1">
													<prop name="ChannelIdx">3</prop>
												</obj>
											</obj>
											<obj name="PropertyObject" class="RQTargetProperty" version="4">
												<prop name="PropertyTypeName">Target Type</prop>
												<prop name="Position">3</prop>
												<prop name="IsDefault">0</prop>
												<prop name="TargetType">dtNone</prop>
												<obj name="ChannelProp" class="ChannelProperty" version="1">
													<prop name="ChannelIdx">3</prop>
												</obj>
											</obj>
										</list>
									</obj>
								</list>
							</obj>
						</obj>
						<prop name="ChannelPropertyCount">4</prop>
						<prop name="ContainerPosition">3</prop>
						<prop name="HasSampleProperties">1</prop>
						<obj name="SampleProperties" class="PropertyList" version="1">
							<list name="emlist" count="14">
								<obj name="PropertyObject" class="SamplePrefColor" version="4">
									<prop name="PropertyTypeName">Color</prop>
									<prop name="Position">3</prop>
									<prop name="IsDefault">0</prop>
									<prop name="Color">clFuchsia</prop>
								</obj>
								<obj name="PropertyObject" class="DominantChannelProp" version="4">
									<prop name="PropertyTypeName">Dominant Channel</prop>
									<prop name="Position">3</prop>
									<prop name="IsDefault">0</prop>
									<prop name="DominantChannel">0</prop>
								</obj>
								<obj name="PropertyObject" class="Genotype" version="4">
									<prop name="PropertyTypeName">EndPt Genotype</prop>
									<prop name="Position">3</prop>
									<prop name="IsDefault">1</prop>
									<prop name="ReadOnly">1</prop>
								</obj>
								<obj name="PropertyObject" class="GroupingSample" version="4">
									<prop name="PropertyTypeName">EndPt Sample Type</prop>
									<prop name="Position">3</prop>
									<prop name="IsDefault">0</prop>
									<prop name="GroupSampleType">mstUnknown</prop>
								</obj>
								<obj name="PropertyObject" class="SamplePrefLineStyle" version="4">
									<prop name="PropertyTypeName">Line Style</prop>
									<prop name="Position">3</prop>
									<prop name="IsDefault">0</prop>
									<prop name="LineStyle">psSolid</prop>
								</obj>
								<obj name="PropertyObject" class="GenSampleEditNotes" version="4">
									<prop name="PropertyTypeName">Notes</prop>
									<prop name="Position">3</prop>
									<prop name="IsDefault">1</prop>
								</obj>
								<obj name="PropertyObject" class="SamplePrefPointStyle" version="4">
									<prop name="PropertyTypeName">Point Style</prop>
									<prop name="Position">3</prop>
									<prop name="IsDefault">0</prop>
									<prop name="PointStyle">psNothing</prop>
								</obj>
								<obj name="PropertyObject" class="GenSampleEditPosition" version="4">
									<prop name="PropertyTypeName">Position</prop>
									<prop name="Position">3</prop>
									<prop name="IsDefault">1</prop>
								</obj>
								<obj name="PropertyObject" class="GenSampleEditReplicate" version="4">
									<prop name="PropertyTypeName">Replicate of</prop>
									<prop name="Position">3</prop>
									<prop name="IsDefault">1</prop>
									<prop name="ReplicateOf">-1</prop>
								</obj>
								<obj name="PropertyObject" class="HTCSampleID" version="4">
									<prop name="PropertyTypeName">Sample ID</prop>
									<prop name="Position">3</prop>
									<prop name="IsDefault">1</prop>
								</obj>
								<obj name="PropertyObject" class="GenSampleEditName" version="4">
									<prop name="PropertyTypeName">Sample Name</prop>
									<prop name="Position">3</prop>
									<prop name="IsDefault">1</prop>
									<prop name="name">Sample 4</prop>
								</obj>
								<obj name="PropertyObject" class="HTCSamplePrepNotes" version="4">
									<prop name="PropertyTypeName">Sample Prep Notes</prop>
									<prop name="Position">3</prop>
									<prop name="IsDefault">1</prop>
								</obj>
								<obj name="PropertyObject" class="GenSampleEditSubset" version="4">
									<prop name="PropertyTypeName">Subsets</prop>
									<prop name="Position">3</prop>
									<prop name="IsDefault">1</prop>
								</obj>
								<obj name="PropertyObject" class="SamplePrefWidth" version="5">
									<prop name="PropertyTypeName">Width</prop>
									<prop name="Position">3</prop>
									<prop name="IsDefault">1</prop>
									<prop name="Width">1</prop>
								</obj>
							</list>
						</obj>
					</obj>
					<obj name="item" class="SamplePropInfo" version="1">
						<obj name="ChannelProperties" class="ChanPropList" version="2">
							<obj name="ChannelProperties" class="EMList" version="1">
								<list name="emlist" count="4">
									<obj name="item" class="PropertyList" version="1">
										<list name="emlist" count="12">
											<obj name="PropertyObject" class="RQSampleTargetProperty" version="4">
												<prop name="PropertyTypeName">Combined Sample and Target Type</prop>
												<prop name="Position">4</prop>
												<prop name="IsDefault">0</prop>
												<obj name="ChannelProp" class="ChannelProperty" version="1">
													<prop name="ChannelIdx">0</prop>
												</obj>
											</obj>
											<obj name="PropertyObject" class="QuantConcProperty" version="4">
												<prop name="PropertyTypeName">Concentration</prop>
												<prop name="Position">4</prop>
												<prop name="IsDefault">1</prop>
												<prop name="Concentration">0</prop>
												<obj name="ChannelProp" class="ChannelProperty" version="1">
													<prop name="ChannelIdx">0</prop>
												</obj>
												<prop name="ReadOnly">1</prop>
											</obj>
											<obj name="PropertyObject" class="QuantCpHighProp" version="4">
												<prop name="PropertyTypeName">Cp High</prop>
												<prop name="Position">4</prop>
												<prop name="IsDefault">1</prop>
												<prop name="CpRangeHigh">0</prop>
												<obj name="ChannelProp" class="ChannelProperty" version="1">
													<prop name="ChannelIdx">0</prop>
												</obj>
												<prop name="ReadOnly">1</prop>
											</obj>
											<obj name="PropertyObject" class="QuantCpLowProp" version="4">
												<prop name="PropertyTypeName">Cp Low</prop>
												<prop name="Position">4</prop>
												<prop name="IsDefault">1</prop>
												<prop name="CpRangeLow">0</prop>
												<obj name="ChannelProp" class="ChannelProperty" version="1">
													<prop name="ChannelIdx">0</prop>
												</obj>
												<prop name="ReadOnly">1</prop>
											</obj>
											<obj name="PropertyObject" class="RQEffProp" version="4">
												<prop name="PropertyTypeName">Efficiency</prop>
												<prop name="Position">4</prop>
												<prop name="IsDefault">1</prop>
												<prop name="Efficiency">2</prop>
												<obj name="ChannelProp" class="ChannelProperty" version="1">
													<prop name="ChannelIdx">0</prop>
												</obj>
											</obj>
											<obj name="PropertyObject" class="ChannelGenotype" version="4">
												<prop name="PropertyTypeName">Melt Geno Genotype</prop>
												<prop name="Position">4</prop>
												<prop name="IsDefault">1</prop>
												<prop name="ReadOnly">1</prop>
												<obj name="ChannelProp" class="ChannelProperty" version="1">
													<prop name="ChannelIdx">0</prop>
												</obj>
											</obj>
											<obj name="PropertyObject" class="GroupChannelTypeProp" version="4">
												<prop name="PropertyTypeName">Melt Geno Sample Type</prop>
												<prop name="Position">4</prop>
												<prop name="IsDefault">0</prop>
												<prop name="GroupSampleType">mstUnknown</prop>
												<obj name="ChannelProp" class="ChannelProperty" version="1">
													<prop name="ChannelIdx">0</prop>
												</obj>
											</obj>
											<obj name="PropertyObject" class="QuantSampleTypeProperty" version="4">
												<prop name="PropertyTypeName">Quantification Sample Type</prop>
												<prop name="Position">4</prop>
												<prop name="IsDefault">0</prop>
												<prop name="SampleType">qsUnknown</prop>
												<obj name="ChannelProp" class="ChannelProperty" version="1">
													<prop name="ChannelIdx">0</prop>
												</obj>
											</obj>
											<obj name="PropertyObject" class="ChannelGenotype" version="4">
												<prop name="PropertyTypeName">Scanning Genotype</prop>
												<prop name="Position">4</prop>
												<prop name="IsDefault">1</prop>
												<prop name="ReadOnly">1</prop>
												<obj name="ChannelProp" class="ChannelProperty" version="1">
													<prop name="ChannelIdx">0</prop>
												</obj>
											</obj>
											<obj name="PropertyObject" class="GroupChannelTypeProp" version="4">
												<prop name="PropertyTypeName">Scanning Sample Type</prop>
												<prop name="Position">4</prop>
												<prop name="IsDefault">0</prop>
												<prop name="GroupSampleType">mstUnknown</prop>
												<obj name="ChannelProp" class="ChannelProperty" version="1">
													<prop name="ChannelIdx">0</prop>
												</obj>
											</obj>
											<obj name="PropertyObject" class="TargetName" version="4">
												<prop name="PropertyTypeName">Target Name</prop>
												<prop name="Position">4</prop>
												<prop name="IsDefault">1</prop>
												<obj name="ChannelProp" class="ChannelProperty" version="1">
													<prop name="ChannelIdx">0</prop>
												</obj>
											</obj>
											<obj name="PropertyObject" class="RQTargetProperty" version="4">
												<prop name="PropertyTypeName">Target Type</prop>
												<prop name="Position">4</prop>
												<prop name="IsDefault">0</prop>
												<prop name="TargetType">dtNone</prop>
												<obj name="ChannelProp" class="ChannelProperty" version="1">
													<prop name="ChannelIdx">0</prop>
												</obj>
											</obj>
										</list>
									</obj>
									<obj name="item" class="PropertyList" version="1">
										<list name="emlist" count="12">
											<obj name="PropertyObject" class="RQSampleTargetProperty" version="4">
												<prop name="PropertyTypeName">Combined Sample and Target Type</prop>
												<prop name="Position">4</prop>
												<prop name="IsDefault">0</prop>
												<obj name="ChannelProp" class="ChannelProperty" version="1">
													<prop name="ChannelIdx">1</prop>
												</obj>
											</obj>
											<obj name="PropertyObject" class="QuantConcProperty" version="4">
												<prop name="PropertyTypeName">Concentration</prop>
												<prop name="Position">4</prop>
												<prop name="IsDefault">1</prop>
												<prop name="Concentration">0</prop>
												<obj name="ChannelProp" class="ChannelProperty" version="1">
													<prop name="ChannelIdx">1</prop>
												</obj>
												<prop name="ReadOnly">1</prop>
											</obj>
											<obj name="PropertyObject" class="QuantCpHighProp" version="4">
												<prop name="PropertyTypeName">Cp High</prop>
												<prop name="Position">4</prop>
												<prop name="IsDefault">1</prop>
												<prop name="CpRangeHigh">0</prop>
												<obj name="ChannelProp" class="ChannelProperty" version="1">
													<prop name="ChannelIdx">1</prop>
												</obj>
												<prop name="ReadOnly">1</prop>
											</obj>
											<obj name="PropertyObject" class="QuantCpLowProp" version="4">
												<prop name="PropertyTypeName">Cp Low</prop>
												<prop name="Position">4</prop>
												<prop name="IsDefault">1</prop>
												<prop name="CpRangeLow">0</prop>
												<obj name="ChannelProp" class="ChannelProperty" version="1">
													<prop name="ChannelIdx">1</prop>
												</obj>
												<prop name="ReadOnly">1</prop>
											</obj>
											<obj name="PropertyObject" class="RQEffProp" version="4">
												<prop name="PropertyTypeName">Efficiency</prop>
												<prop name="Position">4</prop>
												<prop name="IsDefault">1</prop>
												<prop name="Efficiency">2</prop>
												<obj name="ChannelProp" class="ChannelProperty" version="1">
													<prop name="ChannelIdx">1</prop>
												</obj>
											</obj>
											<obj name="PropertyObject" class="ChannelGenotype" version="4">
												<prop name="PropertyTypeName">Melt Geno Genotype</prop>
												<prop name="Position">4</prop>
												<prop name="IsDefault">1</prop>
												<prop name="ReadOnly">1</prop>
												<obj name="ChannelProp" class="ChannelProperty" version="1">
													<prop name="ChannelIdx">1</prop>
												</obj>
											</obj>
											<obj name="PropertyObject" class="GroupChannelTypeProp" version="4">
												<prop name="PropertyTypeName">Melt Geno Sample Type</prop>
												<prop name="Position">4</prop>
												<prop name="IsDefault">0</prop>
												<prop name="GroupSampleType">mstUnknown</prop>
												<obj name="ChannelProp" class="ChannelProperty" version="1">
													<prop name="ChannelIdx">1</prop>
												</obj>
											</obj>
											<obj name="PropertyObject" class="QuantSampleTypeProperty" version="4">
												<prop name="PropertyTypeName">Quantification Sample Type</prop>
												<prop name="Position">4</prop>
												<prop name="IsDefault">0</prop>
												<prop name="SampleType">qsUnknown</prop>
												<obj name="ChannelProp" class="ChannelProperty" version="1">
													<prop name="ChannelIdx">1</prop>
												</obj>
											</obj>
											<obj name="PropertyObject" class="ChannelGenotype" version="4">
												<prop name="PropertyTypeName">Scanning Genotype</prop>
												<prop name="Position">4</prop>
												<prop name="IsDefault">1</prop>
												<prop name="ReadOnly">1</prop>
												<obj name="ChannelProp" class="ChannelProperty" version="1">
													<prop name="ChannelIdx">1</prop>
												</obj>
											</obj>
											<obj name="PropertyObject" class="GroupChannelTypeProp" version="4">
												<prop name="PropertyTypeName">Scanning Sample Type</prop>
												<prop name="Position">4</prop>
												<prop name="IsDefault">0</prop>
												<prop name="GroupSampleType">mstUnknown</prop>
												<obj name="ChannelProp" class="ChannelProperty" version="1">
													<prop name="ChannelIdx">1</prop>
												</obj>
											</obj>
											<obj name="PropertyObject" class="TargetName" version="4">
												<prop name="PropertyTypeName">Target Name</prop>
												<prop name="Position">4</prop>
												<prop name="IsDefault">1</prop>
												<obj name="ChannelProp" class="ChannelProperty" version="1">
													<prop name="ChannelIdx">1</prop>
												</obj>
											</obj>
											<obj name="PropertyObject" class="RQTargetProperty" version="4">
												<prop name="PropertyTypeName">Target Type</prop>
												<prop name="Position">4</prop>
												<prop name="IsDefault">0</prop>
												<prop name="TargetType">dtNone</prop>
												<obj name="ChannelProp" class="ChannelProperty" version="1">
													<prop name="ChannelIdx">1</prop>
												</obj>
											</obj>
										</list>
									</obj>
									<obj name="item" class="PropertyList" version="1">
										<list name="emlist" count="12">
											<obj name="PropertyObject" class="RQSampleTargetProperty" version="4">
												<prop name="PropertyTypeName">Combined Sample and Target Type</prop>
												<prop name="Position">4</prop>
												<prop name="IsDefault">0</prop>
												<obj name="ChannelProp" class="ChannelProperty" version="1">
													<prop name="ChannelIdx">2</prop>
												</obj>
											</obj>
											<obj name="PropertyObject" class="QuantConcProperty" version="4">
												<prop name="PropertyTypeName">Concentration</prop>
												<prop name="Position">4</prop>
												<prop name="IsDefault">1</prop>
												<prop name="Concentration">0</prop>
												<obj name="ChannelProp" class="ChannelProperty" version="1">
													<prop name="ChannelIdx">2</prop>
												</obj>
												<prop name="ReadOnly">1</prop>
											</obj>
											<obj name="PropertyObject" class="QuantCpHighProp" version="4">
												<prop name="PropertyTypeName">Cp High</prop>
												<prop name="Position">4</prop>
												<prop name="IsDefault">1</prop>
												<prop name="CpRangeHigh">0</prop>
												<obj name="ChannelProp" class="ChannelProperty" version="1">
													<prop name="ChannelIdx">2</prop>
												</obj>
												<prop name="ReadOnly">1</prop>
											</obj>
											<obj name="PropertyObject" class="QuantCpLowProp" version="4">
												<prop name="PropertyTypeName">Cp Low</prop>
												<prop name="Position">4</prop>
												<prop name="IsDefault">1</prop>
												<prop name="CpRangeLow">0</prop>
												<obj name="ChannelProp" class="ChannelProperty" version="1">
													<prop name="ChannelIdx">2</prop>
												</obj>
												<prop name="ReadOnly">1</prop>
											</obj>
											<obj name="PropertyObject" class="RQEffProp" version="4">
												<prop name="PropertyTypeName">Efficiency</prop>
												<prop name="Position">4</prop>
												<prop name="IsDefault">1</prop>
												<prop name="Efficiency">2</prop>
												<obj name="ChannelProp" class="ChannelProperty" version="1">
													<prop name="ChannelIdx">2</prop>
												</obj>
											</obj>
											<obj name="PropertyObject" class="ChannelGenotype" version="4">
												<prop name="PropertyTypeName">Melt Geno Genotype</prop>
												<prop name="Position">4</prop>
												<prop name="IsDefault">1</prop>
												<prop name="ReadOnly">1</prop>
												<obj name="ChannelProp" class="ChannelProperty" version="1">
													<prop name="ChannelIdx">2</prop>
												</obj>
											</obj>
											<obj name="PropertyObject" class="GroupChannelTypeProp" version="4">
												<prop name="PropertyTypeName">Melt Geno Sample Type</prop>
												<prop name="Position">4</prop>
												<prop name="IsDefault">0</prop>
												<prop name="GroupSampleType">mstUnknown</prop>
												<obj name="ChannelProp" class="ChannelProperty" version="1">
													<prop name="ChannelIdx">2</prop>
												</obj>
											</obj>
											<obj name="PropertyObject" class="QuantSampleTypeProperty" version="4">
												<prop name="PropertyTypeName">Quantification Sample Type</prop>
												<prop name="Position">4</prop>
												<prop name="IsDefault">0</prop>
												<prop name="SampleType">qsUnknown</prop>
												<obj name="ChannelProp" class="ChannelProperty" version="1">
													<prop name="ChannelIdx">2</prop>
												</obj>
											</obj>
											<obj name="PropertyObject" class="ChannelGenotype" version="4">
												<prop name="PropertyTypeName">Scanning Genotype</prop>
												<prop name="Position">4</prop>
												<prop name="IsDefault">1</prop>
												<prop name="ReadOnly">1</prop>
												<obj name="ChannelProp" class="ChannelProperty" version="1">
													<prop name="ChannelIdx">2</prop>
												</obj>
											</obj>
											<obj name="PropertyObject" class="GroupChannelTypeProp" version="4">
												<prop name="PropertyTypeName">Scanning Sample Type</prop>
												<prop name="Position">4</prop>
												<prop name="IsDefault">0</prop>
												<prop name="GroupSampleType">mstUnknown</prop>
												<obj name="ChannelProp" class="ChannelProperty" version="1">
													<prop name="ChannelIdx">2</prop>
												</obj>
											</obj>
											<obj name="PropertyObject" class="TargetName" version="4">
												<prop name="PropertyTypeName">Target Name</prop>
												<prop name="Position">4</prop>
												<prop name="IsDefault">1</prop>
												<obj name="ChannelProp" class="ChannelProperty" version="1">
													<prop name="ChannelIdx">2</prop>
												</obj>
											</obj>
											<obj name="PropertyObject" class="RQTargetProperty" version="4">
												<prop name="PropertyTypeName">Target Type</prop>
												<prop name="Position">4</prop>
												<prop name="IsDefault">0</prop>
												<prop name="TargetType">dtNone</prop>
												<obj name="ChannelProp" class="ChannelProperty" version="1">
													<prop name="ChannelIdx">2</prop>
												</obj>
											</obj>
										</list>
									</obj>
									<obj name="item" class="PropertyList" version="1">
										<list name="emlist" count="12">
											<obj name="PropertyObject" class="RQSampleTargetProperty" version="4">
												<prop name="PropertyTypeName">Combined Sample and Target Type</prop>
												<prop name="Position">4</prop>
												<prop name="IsDefault">0</prop>
												<obj name="ChannelProp" class="ChannelProperty" version="1">
													<prop name="ChannelIdx">3</prop>
												</obj>
											</obj>
											<obj name="PropertyObject" class="QuantConcProperty" version="4">
												<prop name="PropertyTypeName">Concentration</prop>
												<prop name="Position">4</prop>
												<prop name="IsDefault">1</prop>
												<prop name="Concentration">0</prop>
												<obj name="ChannelProp" class="ChannelProperty" version="1">
													<prop name="ChannelIdx">3</prop>
												</obj>
												<prop name="ReadOnly">1</prop>
											</obj>
											<obj name="PropertyObject" class="QuantCpHighProp" version="4">
												<prop name="PropertyTypeName">Cp High</prop>
												<prop name="Position">4</prop>
												<prop name="IsDefault">1</prop>
												<prop name="CpRangeHigh">0</prop>
												<obj name="ChannelProp" class="ChannelProperty" version="1">
													<prop name="ChannelIdx">3</prop>
												</obj>
												<prop name="ReadOnly">1</prop>
											</obj>
											<obj name="PropertyObject" class="QuantCpLowProp" version="4">
												<prop name="PropertyTypeName">Cp Low</prop>
												<prop name="Position">4</prop>
												<prop name="IsDefault">1</prop>
												<prop name="CpRangeLow">0</prop>
												<obj name="ChannelProp" class="ChannelProperty" version="1">
													<prop name="ChannelIdx">3</prop>
												</obj>
												<prop name="ReadOnly">1</prop>
											</obj>
											<obj name="PropertyObject" class="RQEffProp" version="4">
												<prop name="PropertyTypeName">Efficiency</prop>
												<prop name="Position">4</prop>
												<prop name="IsDefault">1</prop>
												<prop name="Efficiency">2</prop>
												<obj name="ChannelProp" class="ChannelProperty" version="1">
													<prop name="ChannelIdx">3</prop>
												</obj>
											</obj>
											<obj name="PropertyObject" class="ChannelGenotype" version="4">
												<prop name="PropertyTypeName">Melt Geno Genotype</prop>
												<prop name="Position">4</prop>
												<prop name="IsDefault">1</prop>
												<prop name="ReadOnly">1</prop>
												<obj name="ChannelProp" class="ChannelProperty" version="1">
													<prop name="ChannelIdx">3</prop>
												</obj>
											</obj>
											<obj name="PropertyObject" class="GroupChannelTypeProp" version="4">
												<prop name="PropertyTypeName">Melt Geno Sample Type</prop>
												<prop name="Position">4</prop>
												<prop name="IsDefault">0</prop>
												<prop name="GroupSampleType">mstUnknown</prop>
												<obj name="ChannelProp" class="ChannelProperty" version="1">
													<prop name="ChannelIdx">3</prop>
												</obj>
											</obj>
											<obj name="PropertyObject" class="QuantSampleTypeProperty" version="4">
												<prop name="PropertyTypeName">Quantification Sample Type</prop>
												<prop name="Position">4</prop>
												<prop name="IsDefault">0</prop>
												<prop name="SampleType">qsUnknown</prop>
												<obj name="ChannelProp" class="ChannelProperty" version="1">
													<prop name="ChannelIdx">3</prop>
												</obj>
											</obj>
											<obj name="PropertyObject" class="ChannelGenotype" version="4">
												<prop name="PropertyTypeName">Scanning Genotype</prop>
												<prop name="Position">4</prop>
												<prop name="IsDefault">1</prop>
												<prop name="ReadOnly">1</prop>
												<obj name="ChannelProp" class="ChannelProperty" version="1">
													<prop name="ChannelIdx">3</prop>
												</obj>
											</obj>
											<obj name="PropertyObject" class="GroupChannelTypeProp" version="4">
												<prop name="PropertyTypeName">Scanning Sample Type</prop>
												<prop name="Position">4</prop>
												<prop name="IsDefault">0</prop>
												<prop name="GroupSampleType">mstUnknown</prop>
												<obj name="ChannelProp" class="ChannelProperty" version="1">
													<prop name="ChannelIdx">3</prop>
												</obj>
											</obj>
											<obj name="PropertyObject" class="TargetName" version="4">
												<prop name="PropertyTypeName">Target Name</prop>
												<prop name="Position">4</prop>
												<prop name="IsDefault">1</prop>
												<obj name="ChannelProp" class="ChannelProperty" version="1">
													<prop name="ChannelIdx">3</prop>
												</obj>
											</obj>
											<obj name="PropertyObject" class="RQTargetProperty" version="4">
												<prop name="PropertyTypeName">Target Type</prop>
												<prop name="Position">4</prop>
												<prop name="IsDefault">0</prop>
												<prop name="TargetType">dtNone</prop>
												<obj name="ChannelProp" class="ChannelProperty" version="1">
													<prop name="ChannelIdx">3</prop>
												</obj>
											</obj>
										</list>
									</obj>
								</list>
							</obj>
						</obj>
						<prop name="ChannelPropertyCount">4</prop>
						<prop name="ContainerPosition">4</prop>
						<prop name="HasSampleProperties">1</prop>
						<obj name="SampleProperties" class="PropertyList" version="1">
							<list name="emlist" count="14">
								<obj name="PropertyObject" class="SamplePrefColor" version="4">
									<prop name="PropertyTypeName">Color</prop>
									<prop name="Position">4</prop>
									<prop name="IsDefault">0</prop>
									<prop name="Color">clGray</prop>
								</obj>
								<obj name="PropertyObject" class="DominantChannelProp" version="4">
									<prop name="PropertyTypeName">Dominant Channel</prop>
									<prop name="Position">4</prop>
									<prop name="IsDefault">0</prop>
									<prop name="DominantChannel">0</prop>
								</obj>
								<obj name="PropertyObject" class="Genotype" version="4">
									<prop name="PropertyTypeName">EndPt Genotype</prop>
									<prop name="Position">4</prop>
									<prop name="IsDefault">1</prop>
									<prop name="ReadOnly">1</prop>
								</obj>
								<obj name="PropertyObject" class="GroupingSample" version="4">
									<prop name="PropertyTypeName">EndPt Sample Type</prop>
									<prop name="Position">4</prop>
									<prop name="IsDefault">0</prop>
									<prop name="GroupSampleType">mstUnknown</prop>
								</obj>
								<obj name="PropertyObject" class="SamplePrefLineStyle" version="4">
									<prop name="PropertyTypeName">Line Style</prop>
									<prop name="Position">4</prop>
									<prop name="IsDefault">0</prop>
									<prop name="LineStyle">psSolid</prop>
								</obj>
								<obj name="PropertyObject" class="GenSampleEditNotes" version="4">
									<prop name="PropertyTypeName">Notes</prop>
									<prop name="Position">4</prop>
									<prop name="IsDefault">1</prop>
								</obj>
								<obj name="PropertyObject" class="SamplePrefPointStyle" version="4">
									<prop name="PropertyTypeName">Point Style</prop>
									<prop name="Position">4</prop>
									<prop name="IsDefault">0</prop>
									<prop name="PointStyle">psNothing</prop>
								</obj>
								<obj name="PropertyObject" class="GenSampleEditPosition" version="4">
									<prop name="PropertyTypeName">Position</prop>
									<prop name="Position">4</prop>
									<prop name="IsDefault">1</prop>
								</obj>
								<obj name="PropertyObject" class="GenSampleEditReplicate" version="4">
									<prop name="PropertyTypeName">Replicate of</prop>
									<prop name="Position">4</prop>
									<prop name="IsDefault">1</prop>
									<prop name="ReplicateOf">-1</prop>
								</obj>
								<obj name="PropertyObject" class="HTCSampleID" version="4">
									<prop name="PropertyTypeName">Sample ID</prop>
									<prop name="Position">4</prop>
									<prop name="IsDefault">1</prop>
								</obj>
								<obj name="PropertyObject" class="GenSampleEditName" version="4">
									<prop name="PropertyTypeName">Sample Name</prop>
									<prop name="Position">4</prop>
									<prop name="IsDefault">1</prop>
									<prop name="name">Sample 5</prop>
								</obj>
								<obj name="PropertyObject" class="HTCSamplePrepNotes" version="4">
									<prop name="PropertyTypeName">Sample Prep Notes</prop>
									<prop name="Position">4</prop>
									<prop name="IsDefault">1</prop>
								</obj>
								<obj name="PropertyObject" class="GenSampleEditSubset" version="4">
									<prop name="PropertyTypeName">Subsets</prop>
									<prop name="Position">4</prop>
									<prop name="IsDefault">1</prop>
								</obj>
								<obj name="PropertyObject" class="SamplePrefWidth" version="5">
									<prop name="PropertyTypeName">Width</prop>
									<prop name="Position">4</prop>
									<prop name="IsDefault">1</prop>
									<prop name="Width">1</prop>
								</obj>
							</list>
						</obj>
					</obj>
					<obj name="item" class="SamplePropInfo" version="1">
						<obj name="ChannelProperties" class="ChanPropList" version="2">
							<obj name="ChannelProperties" class="EMList" version="1">
								<list name="emlist" count="4">
									<obj name="item" class="PropertyList" version="1">
										<list name="emlist" count="12">
											<obj name="PropertyObject" class="RQSampleTargetProperty" version="4">
												<prop name="PropertyTypeName">Combined Sample and Target Type</prop>
												<prop name="Position">5</prop>
												<prop name="IsDefault">0</prop>
												<obj name="ChannelProp" class="ChannelProperty" version="1">
													<prop name="ChannelIdx">0</prop>
												</obj>
											</obj>
											<obj name="PropertyObject" class="QuantConcProperty" version="4">
												<prop name="PropertyTypeName">Concentration</prop>
												<prop name="Position">5</prop>
												<prop name="IsDefault">1</prop>
												<prop name="Concentration">0</prop>
												<obj name="ChannelProp" class="ChannelProperty" version="1">
													<prop name="ChannelIdx">0</prop>
												</obj>
												<prop name="ReadOnly">1</prop>
											</obj>
											<obj name="PropertyObject" class="QuantCpHighProp" version="4">
												<prop name="PropertyTypeName">Cp High</prop>
												<prop name="Position">5</prop>
												<prop name="IsDefault">1</prop>
												<prop name="CpRangeHigh">0</prop>
												<obj name="ChannelProp" class="ChannelProperty" version="1">
													<prop name="ChannelIdx">0</prop>
												</obj>
												<prop name="ReadOnly">1</prop>
											</obj>
											<obj name="PropertyObject" class="QuantCpLowProp" version="4">
												<prop name="PropertyTypeName">Cp Low</prop>
												<prop name="Position">5</prop>
												<prop name="IsDefault">1</prop>
												<prop name="CpRangeLow">0</prop>
												<obj name="ChannelProp" class="ChannelProperty" version="1">
													<prop name="ChannelIdx">0</prop>
												</obj>
												<prop name="ReadOnly">1</prop>
											</obj>
											<obj name="PropertyObject" class="RQEffProp" version="4">
												<prop name="PropertyTypeName">Efficiency</prop>
												<prop name="Position">5</prop>
												<prop name="IsDefault">1</prop>
												<prop name="Efficiency">2</prop>
												<obj name="ChannelProp" class="ChannelProperty" version="1">
													<prop name="ChannelIdx">0</prop>
												</obj>
											</obj>
											<obj name="PropertyObject" class="ChannelGenotype" version="4">
												<prop name="PropertyTypeName">Melt Geno Genotype</prop>
												<prop name="Position">5</prop>
												<prop name="IsDefault">1</prop>
												<prop name="ReadOnly">1</prop>
												<obj name="ChannelProp" class="ChannelProperty" version="1">
													<prop name="ChannelIdx">0</prop>
												</obj>
											</obj>
											<obj name="PropertyObject" class="GroupChannelTypeProp" version="4">
												<prop name="PropertyTypeName">Melt Geno Sample Type</prop>
												<prop name="Position">5</prop>
												<prop name="IsDefault">0</prop>
												<prop name="GroupSampleType">mstUnknown</prop>
												<obj name="ChannelProp" class="ChannelProperty" version="1">
													<prop name="ChannelIdx">0</prop>
												</obj>
											</obj>
											<obj name="PropertyObject" class="QuantSampleTypeProperty" version="4">
												<prop name="PropertyTypeName">Quantification Sample Type</prop>
												<prop name="Position">5</prop>
												<prop name="IsDefault">0</prop>
												<prop name="SampleType">qsUnknown</prop>
												<obj name="ChannelProp" class="ChannelProperty" version="1">
													<prop name="ChannelIdx">0</prop>
												</obj>
											</obj>
											<obj name="PropertyObject" class="ChannelGenotype" version="4">
												<prop name="PropertyTypeName">Scanning Genotype</prop>
												<prop name="Position">5</prop>
												<prop name="IsDefault">1</prop>
												<prop name="ReadOnly">1</prop>
												<obj name="ChannelProp" class="ChannelProperty" version="1">
													<prop name="ChannelIdx">0</prop>
												</obj>
											</obj>
											<obj name="PropertyObject" class="GroupChannelTypeProp" version="4">
												<prop name="PropertyTypeName">Scanning Sample Type</prop>
												<prop name="Position">5</prop>
												<prop name="IsDefault">0</prop>
												<prop name="GroupSampleType">mstUnknown</prop>
												<obj name="ChannelProp" class="ChannelProperty" version="1">
													<prop name="ChannelIdx">0</prop>
												</obj>
											</obj>
											<obj name="PropertyObject" class="TargetName" version="4">
												<prop name="PropertyTypeName">Target Name</prop>
												<prop name="Position">5</prop>
												<prop name="IsDefault">1</prop>
												<obj name="ChannelProp" class="ChannelProperty" version="1">
													<prop name="ChannelIdx">0</prop>
												</obj>
											</obj>
											<obj name="PropertyObject" class="RQTargetProperty" version="4">
												<prop name="PropertyTypeName">Target Type</prop>
												<prop name="Position">5</prop>
												<prop name="IsDefault">0</prop>
												<prop name="TargetType">dtNone</prop>
												<obj name="ChannelProp" class="ChannelProperty" version="1">
													<prop name="ChannelIdx">0</prop>
												</obj>
											</obj>
										</list>
									</obj>
									<obj name="item" class="PropertyList" version="1">
										<list name="emlist" count="12">
											<obj name="PropertyObject" class="RQSampleTargetProperty" version="4">
												<prop name="PropertyTypeName">Combined Sample and Target Type</prop>
												<prop name="Position">5</prop>
												<prop name="IsDefault">0</prop>
												<obj name="ChannelProp" class="ChannelProperty" version="1">
													<prop name="ChannelIdx">1</prop>
												</obj>
											</obj>
											<obj name="PropertyObject" class="QuantConcProperty" version="4">
												<prop name="PropertyTypeName">Concentration</prop>
												<prop name="Position">5</prop>
												<prop name="IsDefault">1</prop>
												<prop name="Concentration">0</prop>
												<obj name="ChannelProp" class="ChannelProperty" version="1">
													<prop name="ChannelIdx">1</prop>
												</obj>
												<prop name="ReadOnly">1</prop>
											</obj>
											<obj name="PropertyObject" class="QuantCpHighProp" version="4">
												<prop name="PropertyTypeName">Cp High</prop>
												<prop name="Position">5</prop>
												<prop name="IsDefault">1</prop>
												<prop name="CpRangeHigh">0</prop>
												<obj name="ChannelProp" class="ChannelProperty" version="1">
													<prop name="ChannelIdx">1</prop>
												</obj>
												<prop name="ReadOnly">1</prop>
											</obj>
											<obj name="PropertyObject" class="QuantCpLowProp" version="4">
												<prop name="PropertyTypeName">Cp Low</prop>
												<prop name="Position">5</prop>
												<prop name="IsDefault">1</prop>
												<prop name="CpRangeLow">0</prop>
												<obj name="ChannelProp" class="ChannelProperty" version="1">
													<prop name="ChannelIdx">1</prop>
												</obj>
												<prop name="ReadOnly">1</prop>
											</obj>
											<obj name="PropertyObject" class="RQEffProp" version="4">
												<prop name="PropertyTypeName">Efficiency</prop>
												<prop name="Position">5</prop>
												<prop name="IsDefault">1</prop>
												<prop name="Efficiency">2</prop>
												<obj name="ChannelProp" class="ChannelProperty" version="1">
													<prop name="ChannelIdx">1</prop>
												</obj>
											</obj>
											<obj name="PropertyObject" class="ChannelGenotype" version="4">
												<prop name="PropertyTypeName">Melt Geno Genotype</prop>
												<prop name="Position">5</prop>
												<prop name="IsDefault">1</prop>
												<prop name="ReadOnly">1</prop>
												<obj name="ChannelProp" class="ChannelProperty" version="1">
													<prop name="ChannelIdx">1</prop>
												</obj>
											</obj>
											<obj name="PropertyObject" class="GroupChannelTypeProp" version="4">
												<prop name="PropertyTypeName">Melt Geno Sample Type</prop>
												<prop name="Position">5</prop>
												<prop name="IsDefault">0</prop>
												<prop name="GroupSampleType">mstUnknown</prop>
												<obj name="ChannelProp" class="ChannelProperty" version="1">
													<prop name="ChannelIdx">1</prop>
												</obj>
											</obj>
											<obj name="PropertyObject" class="QuantSampleTypeProperty" version="4">
												<prop name="PropertyTypeName">Quantification Sample Type</prop>
												<prop name="Position">5</prop>
												<prop name="IsDefault">0</prop>
												<prop name="SampleType">qsUnknown</prop>
												<obj name="ChannelProp" class="ChannelProperty" version="1">
													<prop name="ChannelIdx">1</prop>
												</obj>
											</obj>
											<obj name="PropertyObject" class="ChannelGenotype" version="4">
												<prop name="PropertyTypeName">Scanning Genotype</prop>
												<prop name="Position">5</prop>
												<prop name="IsDefault">1</prop>
												<prop name="ReadOnly">1</prop>
												<obj name="ChannelProp" class="ChannelProperty" version="1">
													<prop name="ChannelIdx">1</prop>
												</obj>
											</obj>
											<obj name="PropertyObject" class="GroupChannelTypeProp" version="4">
												<prop name="PropertyTypeName">Scanning Sample Type</prop>
												<prop name="Position">5</prop>
												<prop name="IsDefault">0</prop>
												<prop name="GroupSampleType">mstUnknown</prop>
												<obj name="ChannelProp" class="ChannelProperty" version="1">
													<prop name="ChannelIdx">1</prop>
												</obj>
											</obj>
											<obj name="PropertyObject" class="TargetName" version="4">
												<prop name="PropertyTypeName">Target Name</prop>
												<prop name="Position">5</prop>
												<prop name="IsDefault">1</prop>
												<obj name="ChannelProp" class="ChannelProperty" version="1">
													<prop name="ChannelIdx">1</prop>
												</obj>
											</obj>
											<obj name="PropertyObject" class="RQTargetProperty" version="4">
												<prop name="PropertyTypeName">Target Type</prop>
												<prop name="Position">5</prop>
												<prop name="IsDefault">0</prop>
												<prop name="TargetType">dtNone</prop>
												<obj name="ChannelProp" class="ChannelProperty" version="1">
													<prop name="ChannelIdx">1</prop>
												</obj>
											</obj>
										</list>
									</obj>
									<obj name="item" class="PropertyList" version="1">
										<list name="emlist" count="12">
											<obj name="PropertyObject" class="RQSampleTargetProperty" version="4">
												<prop name="PropertyTypeName">Combined Sample and Target Type</prop>
												<prop name="Position">5</prop>
												<prop name="IsDefault">0</prop>
												<obj name="ChannelProp" class="ChannelProperty" version="1">
													<prop name="ChannelIdx">2</prop>
												</obj>
											</obj>
											<obj name="PropertyObject" class="QuantConcProperty" version="4">
												<prop name="PropertyTypeName">Concentration</prop>
												<prop name="Position">5</prop>
												<prop name="IsDefault">1</prop>
												<prop name="Concentration">0</prop>
												<obj name="ChannelProp" class="ChannelProperty" version="1">
													<prop name="ChannelIdx">2</prop>
												</obj>
												<prop name="ReadOnly">1</prop>
											</obj>
											<obj name="PropertyObject" class="QuantCpHighProp" version="4">
												<prop name="PropertyTypeName">Cp High</prop>
												<prop name="Position">5</prop>
												<prop name="IsDefault">1</prop>
												<prop name="CpRangeHigh">0</prop>
												<obj name="ChannelProp" class="ChannelProperty" version="1">
													<prop name="ChannelIdx">2</prop>
												</obj>
												<prop name="ReadOnly">1</prop>
											</obj>
											<obj name="PropertyObject" class="QuantCpLowProp" version="4">
												<prop name="PropertyTypeName">Cp Low</prop>
												<prop name="Position">5</prop>
												<prop name="IsDefault">1</prop>
												<prop name="CpRangeLow">0</prop>
												<obj name="ChannelProp" class="ChannelProperty" version="1">
													<prop name="ChannelIdx">2</prop>
												</obj>
												<prop name="ReadOnly">1</prop>
											</obj>
											<obj name="PropertyObject" class="RQEffProp" version="4">
												<prop name="PropertyTypeName">Efficiency</prop>
												<prop name="Position">5</prop>
												<prop name="IsDefault">1</prop>
												<prop name="Efficiency">2</prop>
												<obj name="ChannelProp" class="ChannelProperty" version="1">
													<prop name="ChannelIdx">2</prop>
												</obj>
											</obj>
											<obj name="PropertyObject" class="ChannelGenotype" version="4">
												<prop name="PropertyTypeName">Melt Geno Genotype</prop>
												<prop name="Position">5</prop>
												<prop name="IsDefault">1</prop>
[truncated: 2,482,463 more chars]
