# Supplementary material for: Unique sperm haplotypes are associated with phenotypically different sperm subpopulations in Astyanax fish
Source: BMC Biol. 2018 Jul 5;16:72. doi: 10.1186/s12915-018-0538-z (PMC6032774; doi:10.1186/s12915-018-0538-z)
Supplement: Supplementary file 8 — Original data. Each subfolder has two ixo files output by the Roche LightCycler480. The two files cover qPCR results for oca2 and mc1r. Subfolder names end in 1, 2, or 3, denoting which subpopulation of sperm was analyzed. (ZIP 10643 kb) [file 12915_2018_538_MOESM8_ESM.zip › H5Pop3/Jul 6 2016 0079 FACS plate H5P3 oca2 RK.ixo]

<objectstream signature="IXOS" version="1">
	<obj name="root" class="HTCExperiment" version="5">
		<prop name="name">Jul 6 2016 0079 FACS plate H5P3 oca2 RK</prop>
		<prop name="UID">A8B3CFE26B414BC4B4FF1317051E8FDD</prop>
		<prop name="OwnerUID">C6C05626183A45218341EE89EA1A5F2A</prop>
		<prop name="Created">2016-07-06T16:37:10.060</prop>
		<prop name="CreatedBy">C6C05626183A45218341EE89EA1A5F2A</prop>
		<prop name="CreatedByName">System Admin</prop>
		<prop name="LastModified">2016-07-06T18:25:06.174</prop>
		<prop name="LastModifiedBy">C6C05626183A45218341EE89EA1A5F2A</prop>
		<prop name="LastModifiedByName">System Admin</prop>
		<list name="AppliedTemplates" count="1">
			<item>Borowsky Protocol PEP product version</item>
		</list>
		<list name="TemplateOwners" count="1">
			<item>System Admin</item>
		</list>
		<prop name="SWVersion">LCS480 1.5.1.62</prop>
		<obj name="AppProperty" class="TAppProperty" version="2">
			<prop name="Created">2016-07-06T16:37:10.060</prop>
			<prop name="LastModified">1899-12-30T00:00:00.000</prop>
		</obj>
		<obj name="ConProperty" class="TAppProperty" version="2">
			<prop name="Created">2016-07-06T16:37:10.060</prop>
			<prop name="LastModified">1899-12-30T00:00:00.000</prop>
		</obj>
		<obj name="run" class="HTCRun" version="7">
			<prop name="name">Run</prop>
			<prop name="Created">2016-07-06T16:37:10.044</prop>
			<prop name="LastModified">2016-07-06T18:24:48.685</prop>
			<obj name="AppProperty" class="TAppProperty" version="2">
				<prop name="Created">2016-07-06T16:37:10.044</prop>
				<prop name="LastModified">1899-12-30T00:00:00.000</prop>
			</obj>
			<obj name="ConProperty" class="TAppProperty" version="2">
				<prop name="Created">2016-07-06T16:37:10.044</prop>
				<prop name="LastModified">1899-12-30T00:00:00.000</prop>
				<prop name="HasProperties">1</prop>
				<obj name="_Properties" class="TAppProperties" version="1">
					<prop name="Created">2016-07-06T16:37:10.044</prop>
					<prop name="LastModified">1899-12-30T00:00:00.000</prop>
					<list name="emlist" count="4">
						<obj name="item" class="TAppProperty" version="2">
							<prop name="name">TopChart</prop>
							<prop name="Created">2016-07-06T16:37:35.936</prop>
							<prop name="LastModified">1899-12-30T00:00:00.000</prop>
						</obj>
						<obj name="item" class="TAppProperty" version="2">
							<prop name="name">LeftChart</prop>
							<prop name="Created">2016-07-06T16:37:35.936</prop>
							<prop name="LastModified">1899-12-30T00:00:00.000</prop>
						</obj>
						<obj name="item" class="TAppProperty" version="2">
							<prop name="name">RightChart</prop>
							<prop name="Created">2016-07-06T16:37:35.936</prop>
							<prop name="LastModified">1899-12-30T00:00:00.000</prop>
						</obj>
						<obj name="item" class="TAppProperty" version="2">
							<prop name="name">RunOverviewChart</prop>
							<prop name="Created">2016-07-06T16:37:35.936</prop>
							<prop name="LastModified">1899-12-30T00:00:00.000</prop>
						</obj>
					</list>
				</obj>
			</obj>
			<prop name="State">3</prop>
			<prop name="StartTime">2016-07-06T16:39:37.946</prop>
			<prop name="EndTime">2016-07-06T18:24:47.414</prop>
			<prop name="InstrumentID">28159</prop>
			<prop name="InstrumentVersion">HTC_VER_10</prop>
			<prop name="InstrumentName">28159</prop>
			<prop name="InstrCalibrationDate">1899.12.30 00:00:00:00</prop>
			<prop name="Technician">System Admin</prop>
			<prop name="AcqStoreClass">HTCAcquisitionStore</prop>
			<prop name="AcquisitionStore">eJzc3VuzqkjWL/yv8kTFvvNCUFCJeJ6O4JCpnGVAcvDOIyp4FkE//TsErWWtqt71xo45e9fafdEdsxVMmBPht/5jZP73Ybb9r/10t/yf386Hw/W3/5rn08vlf34bBao8PxWby+a6Oez96+G8/O2/bsvzBX/6n9/43/7138fz4fjaUl1P9/tlrh6K/fW3fwn/3X6+9od3+NPdMV++3iD13u/IN5frex/3eb684Oc/3/M/v4kcfsSPsenX5e73sQX1e//9cMbnQ3qe7n77F/9XI1mmu+VzFH/1YrPjf3F/Mb6Ps/FjlML/ZpB4Bml++NjsY8DdPw442OzwU7udTo/n/mJUwXJ3/O1f/0vgBKXf5+Su1vzXX42/+UV8HMHHi/r+mp6bj5Ik6S/eEE7zzeKvTwwsV/hqsayHoXUUXuXe//mrczzHPe1TOp3j381v/+r8m7fh6RkfNvvr5bd/zaTr1jtfrjbTVysWqtKZi7zdyTQ5c3LZKKqVkqWHf0GU06GsFDWbDiIvH2UqZ96NNFS5ImPedrAcMcOKAqq6JyX3rqKuc6ay1dYq35Zzr1hwI87Y3UBR7+5l6uUdzmSGf/BytTDM3JPStpyNJWtD1e4yy738fmGZORyra1VL5uAd5kA4Iz/j9vg/snfYgsKZ22htqG5bCLzrIdWJVbQVUDu75OodeqaV6VNJuaoKL4S4vUw5o4g3uboKZdfLJI8Qy1HgqupaNvPO54JwprOtQI1lJfM2g5OVmbMTSOraZ6G3fcgkM4pxdlRNIg+8dCCPmNVi+Po9Piy9dH4dcnq5PygqUT3HS89nnen3aI3bu3PmpTuXZGYrwPGfrcPDy4ULfn7vWuYqv2353kny9MySjY2janm28CR1M2TWNXMnyv3EEu8Y+iTTgxuXq0mWRV6qxV5mUoKfP5G41Lv5XZdYlqmKajpOY2873+Dvwy9TUdVzkngbxo8yc9+RJXVk6Y536bYJpw+cLq++/zraeDV96SUlcr2/u6RkwgvNfyn/u0vqry6LL7uk1I6qcV97SQ1NeQehvHBJtM0eIRU0dgPgXYuLRO0B1Jh6GczSjknC5OhfKZ/Oz7CilcHilXgPqTXXO+ALHSeLym0woTuL44BxWzuL5+0tT+n0soPJbmKTeBVvJLpppXdIbtRhzOv7Ih2ekx4kdOSxqNcLQnooBjzEO4b7W3PamlYL/QReytkk3IbahLaT9AYzUbZIOB2pPA2vXAdmycNlzHbUnAo56UJURQ6J7wbub15kHMyyh8XFxfkxocY+ucAizSgJZWMdUp8eJPAPxphjHS4waGwJPYDO3eHCu7gNqd2yOZhApmfhvdAqWoKXwyopcH/8LrjScjXogXe5jrN48NgCjfCSgfC6tDImzR5HOj1cSoC1hO/fzAKg4p1tYVaCzqJyVuHxjQQOpnu8XCN5p13pZTgogR0mOP65eBdpONePED2oRWK+pxk0t+ZTmA/0YRbqgiLSk4HnO+4xh4XS8lHRYjIQYNnVXcJaAp5vmCQVLMONSdhjvlXoiuB31HzUGrK4XKyv9NsuqV7/L//0/g8uqc53XlKKqipffEnFs+ER1FVUcF626F+J39nx4EDvmnn38/lIOkf1Aro2PmfBQzhTghdNCWRxPuHP3ulIpnyrB+YR/3LhtLEqwnqFBCNwi8wLloOQBNcpbl8srpxHi/6ErLmTADLtF1lA5n2HOCtLhaE8vBM/NKwjibrmAKy+diN+eu1LpCTFHYzYuGb+etXnibrZcEAX8YV5+RHH02ubIlhBemMB3Zg8sQcRbp9b+Pm536+ITYoBDB/qNQv6+3NFyqVZge2e8wys82RC9stlG9wwKTl/qlhrEhxXKri3+MY8pY/vV+i9D6Nbecy8YWA7JBqYK3Ci1Yl4w/YMyPry/LzBscyCSbufk3bnOR7vdGXBon1RSG9sdsGKR1fmDbj+kYwHrQTwjpqzQOYOFZmyOw/mjJSZLwmWSDZ6wYFueAXzVx3c//nWKWB0Vi8ZTOJZTi5e4YF597bEL2PDIGrl86CwsCDB3bUk0i1cHO+a4vjV5SwklD/xMBTbZ+ItDSskXsv0QJmH28yrBklFvu2SGvTFL3rw637rJcUL9IsvqdXyfAant1VYtCPlhGZOosBsdJeziETlggq3Ef5Kumor83hjxRM4n/vgGMs+/okOigkZ+7YG86OjZNHRK9e0O81GEE45/HmaKBS/xTUJhuuukrHBtQTqr0oKIAQKF+4HqzW5G0ICsXEkWeSvvZyqum3CVNprJFZ3qURbjqeBbxQKFx/25ZE+uMsQkm3ezoKtcTuScuERiIagsrAvp5SydmrDchaoXLhuy1fKprINwbGvcIyfyzxNhzjeJHe6nLc7OzzZFAcDFmNeIyztyhO6uMsOTKNcY8zqyRXd720bppnbxnvdRDEo1/YUSC4n/CtOjPRKYemNIDhMNBIxF88X3aU6JEGuMHbrejj+VToCSE0cP7PTIx0bcxWCSyxxkN6XR3LPdBU8Wcbj7d5xf1TJcJ+nmUrYcVyGdG9e8P2rSubCvuMtqOU9eNDnG4n56nlFiW6N2yAviJyFh4uc04PMLPCYrj7voinQrmoPgY2cNufptudQ9TbjwO3h788384L/6ZJqP8H1d9fXd+vv95f+o/oTBL7f+TX0J3/1fbU7m5y9k7BwmHFIOF7dnLyNd+qNLM5q3e6VelLTk1fk/JAze6qSN/q7GEtKjIMKhrpfCZ6XP0SD6Gv3kauQXK/ebkEMzhxvH5VaLL21d9xY+p/1p4dyqFrKtOfxeBFkY1+952rg2Uvv5uZhZnXHfqUeevNFoz99RNG+53lOcI+eRj70twUYElMzPF690XnlpUVgZsZBUhaN/jIuHHIWt7rzam7i+Gv9GedrNVG3cFg1+rOym1epxOHP3kFf2ZlxP96dRn/Fozd66U81ROJd9gp+3lmuro3+ioWFOvazxFCLcoBP1uel8dJfVXCJl/fuw0wXZwDqSS9vn/orO6e9l6aFkel31V+oh2yeetw9GDF9Z5WOKsz0zDvyD9zePaDOaTeZeqfF2Of0aYxa7J1J1uhPp/7mqA4qnXmHATdken4vj2qbE5i3yRKKWrzJ10Z/2aA3JN+qPwGvqV9Ff4PB115StwHZgRcMHK7RX9md34AFZyuL8v7WoY/skIOfEtRfK/ErmhLuDMubZmSxbKuosRD1NdG2qI/jAXVz52UeJqFrs/guoUbWk8MO5gcV9ReZd4nmrLzDpHpqcX3diHTNLn2Y9XyPRCOKWmvjdQ2TbuWwWA6CNfVNcoL4hNqKFm0cX6iSG0QL3yJRpaCOEn+O+jNLl8Qzej/S0VB/6Y+plQa0N0b9RWEH9WVxqFM3la8wfWiov127CqlK9R7gZTFm8WG8NajcQs1NXcDzQdZaSJdhwsOSrPWMXbWAp927nqHOFhYXJuPHlU4h7cFsEOH20w6eL05C/QWrucXCkN/i+AmOd7qe4efbEY5/05e3sAAP9+fmyprOfQ+Pd7FGfbaS7ZHmNw7P/+1gc2F28yVaWuQIc9GyWBTMA4eudvIUWKIOuUZ/ho/Ht+I3eL6yaovjEbMuhJKNGoYVnm8iyxVu/zBJfEm2lN4LYQbe6jDE55hS+Tb9CYI4+FX0J3/xXUqr3BPI9wS1tdmh3jjv1AVzPUX98dzsSqA/vQLpC2cOxq2zQ8rOrsIHoOOJ8+du70oK6PVAG0lv/Y0HqL9hD/XnJ8NLSLK8KPAPu3XlYLO0JkSppqijtYnGMXwLCFhjDZTd7k6Cm4Cf562HEmpPRc254UAhUdZ7wPh4LwjcNzORkLHLgVz2L/ioaaIelYfbA8tZ3jg/EKciqTbDFpjiseCCUj3zhE86EqiegTqa9vBn5za8g1YYeRYYR2NBrj7qb6Si/rzzwcqJZM3w5tvlb1mQWzOedAeqBFrSPZHA41B/Y663BMU7nVBz1zOQqR9JIC+Nt/72mdoDd2Ci/oo96u+gtzqgj51rBsPIupJo2klAKVp55i/6B54Y9r0LWm9bckF7f5bIstjw4C6f52/ZOU8IJ6sljMwRHi+noI7P7m4M9HzZsmCoHR0Cx9/1Z0moZXtj4njuOY7faKH+Mn/43P/hzLx1fF40+rNuu23mB7H+86PqF15S/YHwRZfUN+tP5L74khIW8QWGLU5hcQCoH5ji89xqpMioNR8104VtF0hxanGQKLJCi2Q1ALe96nNedmpNSAY6akodo+72Ourvjk9NABuG+svalULzKm6Dogzx9aklhyibC4XVeIsaS+kqJ84B9TefnlB/kYF6KTndhMl1hBq7mai/oTAnsBAsfP+p9I50fxgMIQ6lduaJ/XZFrEQnkFi+ymLOQ/3NgtTBc7Z96689Gtio2StqUxRRf4GY4Hh3POrvSByJJAGnw2LlqVw0UdMJPYlP/Z0p6q83xPdfFx5qclK2OV9kFd7FTFnB9w/xfLGBfKRKQkYwUyPU1v6p5ckU9eeFOyWLw7MsUU5l+Hp+wc/nC3x/NMDz61OuRfxw5V7J2r9oEOw0PN5B7FV0R1B//rWlMqYc8fehVYIGUfZQCNNv8oLq8ZiHke5KnP+QnvobaW0YCj5qHQTUs/HUM9tensdvyvjld0iGOJ7jc/wW6nt46HOgJvmAePf5Uvwn6u/3u9J/VH9ijxt0v+hL4Nv19x3ZX6M/Mie5Kvc41Iw51v9N9qccZL/J/vD9af6R/TX6ux+UyrvwMHxlf7X+6uzP7O/SSpUPpf+pv/H2bHi9vUdf2d9NKaMm+2v09yP7M2ePChr9fWR/46UdezvlSF/622cp761N1X7pbzWcT176O4zVUFUTHH+tP12fol5b7cvmU39N9jc33Zf+Fio3Qd3uh5k1HrHJn7I/FqabV/ZX66/J/vYCng8nRJ15BfH+pL/ruFA5vT9NQ9VsuVyjPzPr3Y8f+rO46U1ssr91vqUv/Z3XeP5uJyv41N+6B2NixOI2VLWFMGuyP/NyUSYqUHvunea74Ut/QjqPGv2ZJ1UIv0t/Yq/b6X/RP6j8avqLWboHf/NwSWg+s677YVCiRpaom9hDzRka6i/iE9Rf77jhqXm0zwC6ZXCxtN+ENOkOOjCneycL/Qlub+wIDytjaTMW8qi/RSrsYe62UT+CuJGoXV4eMK/mDhcXEerGDNkAFvHZY2F38XjpLwzWDmPl9rGmxX5+bvTXZH/Lu1cCKJlF2IypIs3xNwKTHUXt6LvNkd5F1N8q5myu0d/yPODBa41we97YLvA+yV0gGVwpi2K9mtA8sXuwYMWYsVumGVRX7QEs1TXqz2HPLFSfv/QXT+dbnhpbL4PwOEPNiuozq9NtEabjfExCp0D9dSfZA5bQQj2b0yDHe6SMWj2v8fjHLup2TUrcvvXQOVbdIW/0N209xlxk89qR0gzP/8o5OSScHB4KHQM74XMGapIteqi/m+hNwZfwEmZBXklUFjjUXy9D/e03eL6leynAzNm6WaO/lLcrSE47/P1564DSqWrPIdrh9rGyq75Nf2JPkP5Wf/8/L6nv1p/4xY+q/HF3BtoRUH/rCLWznheohcngyvnuAn8ezlBvaqd1IYGkoCY6vU4F9lQ8k0Z/dmT2gR6XNwJuD/W3LE9toEg+LlgNB5NGf/YtL4gP1WxB5iVqTQ1O+Hl50g8JXGcUqETvWSCluL2vtlqgss0t8yaRTcl5h/pT46dudve+SALN7IJM71fizwrLIY+22wd9LpUkuOADLVGPPfx8/XAjwdJH7d1uagsc+YjbixfUo5+hHlUwdwRGe2NNCg/1N77FqC92e2Z3jkZAOfA3Do4Bvj9JUZO6KKD+rJEdkun9vgQNbqg/O0C9+gLqbzjb4fbubXYk1qMYgO0fUX/q/kKb7E8+c1fOi71ZReZOb4LalHfE10oBNavfBTDNdUW8pGsrpHvwkQY3p+A8p+gvSHj3K3CnBR6vb+D+udXOA7s6bXF/qgFk4jz1JzxQ363FnBK7eOqZZXg+1B3q0RTcLihScc7846r/0h8ZtbZcoPSEb9Of2OtJX/Xg993Z31dXqJTb8xVkjSqMXY7lhPKPUoOVKctZOG2nC9rR2gLIedUmXjH1FCrObgj2sTDAP3FaLEjGeaiXGO8brCuma3qwSx1mQYb66YwqSh/Stg22N0C91fqLO/oQVklPJSzY345kfi+nAFFJOOZd05y6fdSLPz9oLNKmqD/hgvqLYk/hInGDmvO9ZAQTUskkvlRjngg0pY3+2FaUKb20nvq7PlBT4y5qSs91B/x1qpJQKUueji6ZBgtpI5BGf7ML0SGR7xoJF23UlpwTF2YXXsvCg4/6W+8TB6Lnbz5uLRSDXrQU9QZb1K2xKq90K6L+2OyAepRqLcupAWHUUbKwv0L9laf56HmXRf0NW+WRHhjRYKaLrczb3VoVSXgOxxMT7XnXKysatFDHDL8IWIzH86m/cNx+ZovOmQd12Hpmh4ObgVYcyBAUe/x9xXJ6pN0ssSA0xxqJok360l9sH2US1foz/RkHo3QxYMFSbv0j9ff7JfQf1V+vL0l/m/39Q/QnCV/7JZCbcGv0ZzphTpvs72YSmzNHxX39oT9rJ6JeRs5g6h2yNfnM/hr9dXzUR7SjUpP9GY9NAH/K/mr9ZbRjvPSX5NuJV7rrEecGnsKriiJPG/3poXuHP1V+DnbZwLsVvsyZV00WVXedeagvcUR0gQBtKj/r7O/nys+f9ddkf7X+8nFAP7O/Wn9N5Wetvzr7a/Q3HEqyd3A1Sgw4qI7aCdiu0Z/1SAX4U+XnTfJ0b+unNDOIhfr9ufKz5+2qz+xvuTtMP7M/o3eYexuTjDJdTzna6O8j+xO9dNHozwTlYTT6+1P296Py0z3MjUZ/BogH47v01xt0un+b/f1D9Cd+sf7qys9kuHFJ7Euot8NYR30sS9SKY6Oe9KOQw8y9mCQq7yqPe56/9Vdnf7X+/M4zK8vcx4Q6oo76k307C8le46l443D/ZWATRk3UTF35yTyC799fVYm2/VKC2bXtZU32Ry+otQD/srNQmG3Xz0rLM6xsxSahvMb9d+MD/l+xa+F94ob6S85eF4Ku4LJQ7N6v1Bzjz7NZZnPh4vAAuu+iJj0ptLioJ2wnNEgOV1hms7f+7NW8B8woxywuVg+DqpLeh+QSuIQdj8Er+6srP6PyGPB0pxDUW7rD8TyE7ZW2SdaDmOuOWVSo+HlXtMSr8nNhajnlJvYNkt3ynf1Z0SCDRMh1Lp7OlCM1nvv3nPuYY7wUvPTHlpe3/jgf9RfFisXCZIy65JeXKcw67RGJnOKu0CK6cJAQ0Xn+K/i2ohP3gvrtMRfv+zPUNpfpFfjtk0lYfN9S2l2TOSzydEQYp66r79Jfb9CVpF9Ef50vflSdnE9nGBuTGwN7iNrLCtTIWJUK4olX1FNxH5ag0O2F+WcymxB9f7qDMkzPGfjLXkU6ZNiH4WZ1Y8FigjrrpnsZyMFF3Z1v9oSU7Wflor4vmLfgrDXp3tQejLbzG/Pb1EId7rcjUFb5PfNPcZ8nAeu0YfhQbhnA0DbIYatyoEW9gvldfiaRfavXAZssrwzitRWSVu4OwBrNS+KL45lBivNz+9MeNdo/nUUCwbDdZH+oOfyZte4cWPdqR5rs78J+1587OqPe5n0KZBDg/oiG+utdzBaQUxu1V8aDl/7ccXRi/t5E/Wlc1AK3zFFv09i6ElM8DcDFr4vMH7YvBnHAFYCOgiuHzrV4EqbqFKwtRX1WLJFIe1OIYCpyxXwyHFCS91B/I/9acHBZ9lGnHOpPS+54vPq8f230Jy/0t/56N/w+s6UHnh+D4vm6HFB/JMlK5u06fXymX+L+xoPHmQt0ZbYmw8fGBzOfZQwSW/j5UfULL6ke91UPft+tv68u+lqnQQHjTECt8RXqbxqiRpZtKnPxZYSamyQjBH8atZmHAMRvORK0QB6FA+IHR9QfuM/sSu2ibgTp+X7gUD8yj9oLM6D09uBQJwsHX5+XaUjTshzBfMO99Tc6H2YQ7SvUn01RR6s26g+4RGNN5eeinaL+crxvhdOdd6W2n45gdffbnKcs2iKZCgcKUz1Qs0gxUocSKXNheQxQc5Oxx9NDgvrzbi2Fi49GKlLzqcnkfBWI7zNXIX1L1mGlw1t/4KL+5kauZXF2R/093Dlqshqg/qwO6i+PLirMhadGvV56pdzYQ91JU9TWsO0t6GSfGRBEEWoYHp5ExwMcb3gb4/G3Y9TiPWEahJ0N6u/+rLxMz7KG4+vg5w9mqNUwK4cw4cZqxnhAfUuyToCZe4WwlMhrOj/GPOiHfQvH794cwixbhrnblTPWOb71t9imb/3F4hz3p8xQf+yYvrI//LrEe+XBaEn/RP393rn4H9Uf4u/vvwT+IZWf/S9+VK31V/f9WT2L/6z8NPhKU9SwFDZelo8IZ47Nim8qP2/FbEis6ObxTfa33zKLWGvt2Tc4VYl3k9smZy6yTFGpnBXebSfgzwN5naun6rLy9vu7xYy9WxnqbNzeezxfmaTJ/vJVsv6s/OwdSejl2R51BgNYN9nfSXEJMV1pfVTHl3T22ff3I/uz7EElqdPRYe2t9dPoVfk5klCvxcalRL+FitRUfn7o71qI+0Z/+vpwv6rJgy0+s79af7nX0lmjvzr726Tu6K2/5TxB/YHJDAECR1XH3vyV/RVnBfevJANvb+5RXz2Gx3/cqlcvDx+jT/3VfX8f+vuo/PyR/Zm302ahzvTk4GXrk/fSn2lmW+86GOuv7G8TzrMm+7MMSXGays+rwY2IsQgP+Xfpb8Dxwq9S+dn74kvq6id7SKTSJaHoBxNqtFB/UbB5Z3+6p++AjVeoB360EelNIGcIct9ArVz8kMZqgtpQhrj9stBCOt2wzkt/++WDp868fOtPH2sKtWL7AXFwcnD79l2kBy1pwdy6v/XHdUkHvIJ3ssjeP9bU6WVnYKPK4tiwq03oWCIlTDNmodYE1B8t5wKAhJdAqJf3qtFfrIcOibxnlkgPAg9RdED9DWmwoGo3u0JCN6i/0oEJvflpH3Xlo97EQWDQ9MoGeJ9kLmmyv8hIUX9F9M7+vH2Wwcx/2KTp+1sEqD/wT2MWhs++PnM14MDfjC08fuWR03tObuBb93f2t+p7GbBtT+dY1kf9CYrNQzJjYy6OF48rzU8y6luTHBLLBmpty89PML+v3tnf9HqYwvJ+HZG4lW8UilzmYNXeOYwdbkFFndmhC2w/RP0l2/ur72/hXU0W54VGqXdB/SVjG/Xnbapv09+A6/K/SuVn94sfVbNqeQZ91ke9GS7q6LG5izC8Lv6gP1kbov6iELUGS/UOqhyesyDZnyqyz3zUzqB9y4LSQP1Z/l4B0n1mf1Ib9TeZqzdwCwN1wi/OeaM/7V731a1QJ+3RXsfPyx4kOHTx87rJvQ3OQr5xMGrZlPTA5MExFkXmXYY2PrCtOl0wV5Mr8bljPyTl2sdHZzYrM3+0Oztka9xk0PUdajZVzxIJLbMNOnNRn0cOx1fSIQ9ozHf2l/srGdRtVBF83raO+KS7H4F+vJfEizTU5lzw22i8/onANrVDspWil/68zgQ/f+i/9ec/npWzc3EpfepvuPcF0NYRns86+9MzfwqybO0YjGcThUj6W3+e6KL+lvenFn0b9TwY9nMS2NMKnES4Zo3+RH0IYEXbjIAyM0LiGBFqcRUULOjMBwbZmKg/pfXU32plLUiQRgI4h+mFwGp6fulPL9YZ84fl4dv0N+BE/m/7/v4h+vvq7K/iVgU4qvXMqp6Vizp56y9apagNY7AXQV3O2sy/5yWlZKW1QLk8UA+KU6wJcAO8zIyzSiJRSXO6FwUDlgVF/SnPSslGf9016iui3oSu19wIJlmBT0yu3K5IEstziBYBJaxjoP7Kh21BQAR8iGRqpdDxNqPgPYaoxXUb9VfZ8gim7kQmrNbfphSG4HuJincBvnSoNn/qb6Dh9vcY9Xe/2Q6EwQPHBxvU33CBmly0pgLDx5+Ckr5EdPB3DPXlrlBvS0rGsMxzjYvDAvVHQtzfXLRQf8sYHLo8Cios1wSP52Sj1tj5ogNEF9w+ClC/lnIwwcM7FBeZGijUJgcd79Jr1Kt3QC32rBTPL3dtcWCCix8+J6g/UUftSlvcn7t6Ho+1UhmrOvJLf3CYKSxsH8s1VcmoA6YhtxjEEV7sbJzIsAgSOYt0Vb5StZ9ZML2qGos2Y9R28kBtz0pOZqHYKoHCacyDUroDzt/m/8zKT/H/iv4kfsD/KpWf0hc/qs74a9s7Ecd96W81Y9Nm1pem76/W3/XUN159f/ZW2DbZX6O/KdhOk/01+quzv2bWl7rvr571pc7+msrPWn+bRNBfs76se1rX608Um33o71CsosyaeBo0+rvx/uhTf03fX3JC3dSVnx99f3X296G/uvKz1p8hHgLa9P3V+vvI/urKT32MbGz099H3V+vvo++vrvys9df0/dXZ34f+JrcLa7I/a89Qc/LiYjf6Mx9bZd3or87+zJ7iiarC/LN3u4fD16wvYnzB767oTl+Vn7MpPlPita9lujoJ+A/9WWWlHD/011R+1vprZn1pF2B86O9j1pfvr/yUOpw4+EX01//i+6p783awKMAlceWirrK1XcFsEdokGohboA8F9Qfd8lk5aKHWctM7w3SwN0m0WfoTCmOvA9Ghg/rrxLg9k7JOM+tLo78rL+8hhP1bf/yEPYCllUtYMFMlSvZ6G5Lp3uPCfQd1FIt6p5n1pan8vJ5Rf82sL/ZiO6Et61mZKrZQQxJF3YSdw1t/xPRFugdPgBnJHcJ2rW1IzSGH+gOC+osVbUHxTnQF2Bwp3qcIfGZ/bECefY7bRAL/jJqN3QrHc24dXtlf0/c3YyyDqJjYLK7MbdXM+sI4+z3rSxzKPMDEtbK4c9rm1O/ob/0xBcfD27j98uobJD60FdQeqhrCBz/m2N3YXunFYhWszBnqb71ErWnW5YSfn6Amk5EGTfa35KsRa7K/tUd48AwTtSydtVf259m6y7Fb6b8qP+NjZbKoxwJKraMwh2UEuP2dV75Nf1Kn0/mqJqXv1p/wxZfUul2cQSkWqDe9hToy9Y4IymOJWulR/Nkw/RLco/GcdWQ0W5DY9x+g7/N39lfrbzRLcfs6+6v1p21/z/4ko3V7ZX++Y+Woo1MflFX7rb/+9WaA3dcezBfaqL8Nh3r70F9G3Zf+/DS6KORxXHab7K/RX9t46i+YllkgO+eQ9BdnGV21uxGgU9Rfd4z6c/gx6sjILJHEk+itv3ZPXJBthPobuh3UW3d3vpL4chuCJXmop21/JhI7euvPK5T5hKiPYgWWqZ2yZtaXQw9ft/bkrT/SRQ1q+ujK+fsx6q8tof7MIi5Ik/0dlh28sYfqLns20KP+Oqg/eZpWzM+XF3x0jkwBLNm6sQ/9yXqC+st51N+gWAJo/SPq7yBPQjJXUHdk4BccbDnU3yVTW43+gn0b9deaLt/6K86zNVnu7z4QxGQG1i75Oaj4wktK6HzVXepXy/5U/VYAPTyzrP0WtbEFmUDU3slcGAioGY89ejCMd+2s0d9wt2qBOm0PsqCoUEH9eabBZHl9668/Q/15XqySeCMApbExkGF+xv2H3hT1txvpI/D8+K2//jBdwGy+pywyAfUXWJ4FUe+Z/e2WqL/25UBh3t3h/s056ujUwu1XRkcmER+MJbLL5SHMPEHlovDuwSv76281Eodd1J8/QP3Bgj776B6eSFsr/GNMjqHAYKkuFdIKPAPCEN/PtG66oKvOU389qnFso+L7BS51ITq1UJv9APW3zw8v/YW7Z1/h3E90mLsz1N/4jDobeqi/BeugDuu+vxmP+vN6OeqVXMordQnBm+Nk3sqgJbUkkri6BtMgx/Eq7bKiwoIbAqxlNYtGR9T48W7j+7eywpi5wCfAa9Xv4CW5bTHP6bcdkg0vCqzmU9T63fVe+mOLLT6EX7sy0MlkMILQDlB/rV4KNAxuPMjmHPWnGDfln6i/v5qT9Pv1x3PdfvdX4d/gi0s/iyHfb/inr/QObfhXl37q3vUOfyr9/DHtS8M/RWKJV5x35iv8W4pT/XPalx/800FQoOHfR+MfN5U1UGTffU37UvNvY07izDiMH4paHcvJZ/i3aef6q/Gv5l897Utd+vkx6ed6Xbkv/tWlnw3/6kk/fy79nDrcrgn/TOG4Vhr+7fftMfsI/9LLxuB0J+ZEtWVXetP49xH+NaWf4eIweU/7AuaLf/Wkn9f2wXjx7zYyyGf4V/PvY9LPH+Ffw786/Pto/PvLaV/2jgYv/u0G9uqz8W/Cs9Q7GZr+Cv+qQJ824Z9O7GTxXfzDa0rq/23n3z/Ef70vvrPWtZ9zjX/7z5k/07VrB71259EzupHuYMptTBaePVWkvIN/MLO+a3Asbm1CmhV2B7yNgf47qeizJZ+gBx1mZ/F4qPHNvC8LSnF/Wz5Q6EYpHzAzGH5e3fl32axlWJUnIOHtpIV0mKD/5nrkcGweb9e0MPDz2NZE/8WTYEKjKkEfTZBJTB+gRx9hJsA0cV0uGvWf47uj/3xx6JCov8Ljafz3nPclVKJgQblTeYXYjCljizuE9LE79CGpxmMW0/nDoUo2lyC8xC76Tkb/yew578si0LNwoT7EJv2bmwP0n3sKKkqTsgcT7TxmEX/D8yVsBuhFqXh3/tX+a2o/tRL3ZzrzDGbcwiDhUIeKbmcZD6tRhv67hY8rFZ5em9wHDgndDXotSLITzK0b7q+X4fjC3JvBZBiOGOubPr4+FTjwAhe93NbQ223p0IWok7sZSw/o67lPKohcFX9/RudB6TSdL9CLxTf7j+cEXvjbyan/IQD8luJPNR3cMngUCLi0QABSs41g2uYznmw3CJDxbXdhfi9FAFrH+/0TgEyPBkD66xsXmEfc/ihvVdDi4kaa+O+o9W6grI8F84+d8wuAau9yy7yZjUDhRg8TjFB7ZEFnheCqATjethGAnZ1tNAB0+9N38WcNwHF0uDLv6MwmDQDpCQHod5/FpDUAHXF/I16iPsEYD18AxL90BKBlLXmg3mTHgpl2XJPZcKWA0Ykq4qnurCK96XYEWjIuswaAA+IiAMPFifnRYR6SS7e3AsUITlwT/7V1/PwagB7pIABpNW3BONkhAOv473JGAI5ppyD+TkUAunE0A3cS7ziP946U9AoEoLZsVVlwixCAdIAANBfP+O/S6q/JxX2e//P8mgVHNnvFf1ThMtbEf6vHTwB8Fn/arW2ZAezx/KqtnQCuJp45aA2sNXHKKGgAGGwE/dsAiNdUV/hV8j/yxddUr2gXMDYvStYIkO8JKBKhqxBmcijA8WjcB3sitzMYFx6la6vbbvK/YNJDCe01gQDr3lB8ZCPn9JIOTPBPOxTSgqwNWm2JAj5RUUCTszyhWSijAFfP/E+c3SpyO9lLmPkGZeF8Jx+peUQBxptn71/gogCz9uUtwN0YhTR7zHWYHHMZ76tZWyLFwhtCMpupHJNOZUjdbTaGlfwUEJ2lIt23UIBeylQWLboouo6C+1u0TYE0+d9qlxiwNJ8zr7SfvY78nXiwGoYaF3Od3/O/vYvivKtrp6n+jHcthWOBLld0IpU6BL78zNseKEDlcsHjj0b4+jpeK3RqXHQUKcXjlyiOXylKDWbwaHE4mBslBxmFF+9O7/yvpwkjCHYVCrDvo/jKhBGYX1Qlw/HgzwO53wUcdSvzSDQOCUcPCoT9tcwxskeRtpYowLiX4fF7QhriffOCYt4kKMBi5IXUSW8dcK6lRGBUjP+RAvy9sPI/K0Be7Am/SvNf74unfsl6vuIdA2lMDI3uwo/mvyYAXFWXnXc4Zfqr/PNYCqu/FqDZ7XOVWhjF8FOA0qo8/kmATflnHQBeH4IB5HEfc40AjQV3bALADwFuLtLwc+qXpvmPgCI1AjwJuvESYD3x5zEUnc8A8GPZh1qATflnPfULfxZOTQBorJcotOnlemsEaJhHFJzF4Xj2pYvHf1nxRiPA43FgMDPrbxaNALPtDYX1U/nnhwDPQaS/yj8LArJXrJ9T1dQBIFSdm7fTLfM19Uu97MNgqenMkPT0quJN9fBq/quXfagFmPV19m8EeE2E/b8p/zwTPL4fAvzW8k+8pgaDr7qz/mr1n5OWvYMV7bksPJoopqGHAgnos7vtnKBoFht8HdY7k0VpshGb7r+VPzC4aMf7YZMAJqMAt6/rP+sEsBZg5D2ClwC9AY8CdOOtQrnLc26UVgsFaFcbia5NXoZQGwOJ1ef2vf5TgGbmZM3Mn7ZXXmAuPUXK7XB860J/df+Fd/cu4UC5lwBj64w/r3MmwDLvOIQtzceEXsKSh9nNQAFmzgMpOhPeAiTXKqQVy/oovNWYhWM+cOhQTCWYpHsU4MHehnS39vjnv7Xq+HhoobBoj8PndNq2M2Y/thW1LkIPpuV8nEWzVfBKAFkJFtcI8KP+U9/i/pZVmcPCnxiEadN1RdtmykNgRx6Jp/BMABW9auo/oymg2IxheoLVzrSykFg4vj7RZxDBeZTFZoACrNd9SJy+k0XBA0WqCNmr+y+mg83n3C9N/aeqlQuYnUcoyJ1X8d8mQL7HCX/b/vf/qADdsHMB+4gC9Od7S8Knp04P1GhVsCYC/CHAYNvqT8gCH8rAEp0z5/X60yu5lFMJrOO6JH5m9CUSJihAVXNvDMbj+YKANyxRUDrub7izchKf730w0w4KD4c4If62bcPwtH1k/mh0FsnwgAIcLtPbs/0NBWivIh70a+tdAGoVJwGftrZvAToQtUEVxRLHk6FQx9Zz+2f7n7funSUyqsYyaOSGghQc/Hngt/im/c/f3MQ1WU9XMlh2WDFP75yvZB/tR/hcfiuZ1z6jAGfeU4B1+18dATrVbgX2sHfigjg7AznrPgpTUyvmX6V+RbQripC4QxTgfIUC9NsotGEk4P2pO0BR953TDAzBRwHOqGg0AjTEpwD3Lh4v5w4FoLx1Y8F52c9Jly3vMEraV84bXnF8rXvhg1uRLPOF1jEk+xHu3+gCCvA6vzjN5C8ur6GItdsfIsCg8zivSRUVAbj2OuOABMbPT6tfeU11xF9k7s8vF2CdAY7KCsWWP2cXAVkm+L2sKyRq2SV+z84CvAa8Q5sLOCs1GgFq53jANQIc5AMCq9ZWZY0Ak9bAgIiOUGx5VhlUnA1kgKpAEanLdEL3uv2HDLB94VYQdmd436grQA+eZzcCjGH6FiAbHFBwZYXiSrhUbypAwzKSFRqSdATTzkl9CsibUI/UAnygyPg2CrCuAI1p+M4Aw5NNITnkQuYHMgqw3UUBxmqmkbD/7He8yyhAcDqERMvNOwNkc09mcUwVoEP6nD2m5aqkyQBrAa7kFo7X7qIAB/2DCVH8FGB7hgIUrbcAo52L47e2eH4bAXouClA4DjRYqj0UW+ucVjTvDkaw6KIA46kqvwS49LYowGEPx7cvHig4cdDKgovdDvFul6Gwjy2Zi2fT9A8Z4CpGEdcZ4OK4QwGSIwrwomx5tF8bf39h1v5HCnDwf0eAnb4o/ioNgIMv/haYHQutEaBZ9btKI8DtVHVeDYC1AOsSUCMLnpNz7ri9tw0mo9f0L7UA66UfzI1AFbUUpu5nCeiPBkBjbwCvbrPL9rMBcGzoHpgz1SfOYeSHzdIPf5kBNks/1Av/NQ2ATQnoswHwMCpRnNseCqduAKwFaLQGd0ftHuz8Tw2Ah5EzfGWAtQDrDFDvJFB9CPAjA6wF2JSA1gL8aABMwD55u61nZE0G+BIgsZi58P3X0g8fAvzRAGj1+uujurlN758C7FJh/inAtSmkrwbAWoD3nr70TvgdRRoB9vnDxVvfDyjCRRXk6oPPbt51llhEv+ebVwnoUUzNTL/5vtIIME8zk32vADv9vvSrZIDfUgPKrieXRd1HMKHpw6sg3vZQXMvrcy2HKwouEEMUYH9+f2WASxaaJAymaki7EoptdVNx++S5ct9EPnRhenigkGb+lm9m//S29/fsn8b18oA4jVGMa+2h0O10ojQCDFfPDFFuoygn/RAFKAnamjrzw2v+F7Yo8HWVzF81oLEyf66NkA5EmJ7A5SKNoTBbe/bKANnwhu93s98FWGeA9+H8Cv6EewuwzgDn2mbMIk98dtiNMwnA0PF46g7AOgNsOgAPSfDqAFywm801NaD9e/qqAY30/gMoPZCXAEPB1XJabeU/ZICLg5dD0jsbJJYv61cGyK4HjzQr/9UZID4pO3i+dwGlwvGdAYbtRHsJcLFJR1nYLe6UPu46/5kB1gKsOwCZ+lxp8XievzJAtlygAIujvYD5hh+xaHKB7xNgpy/1fpUWwK8WYF0ESmn7xjUCrDNA8/zMAPMQBTgoIxSgfLhkPij9NZmy6QMI098CvEVLCQhRS+bjpSAR74QCVA7uLfN2IxTgdfOcQOaZAcI2nOVkE2/64Ib9GxfcF+cFiTzNAXmqPTjIuigu4XSWQemm7wxwrUQdMOYRjme6HChEke8i6JZ1ZT5voXBYiAKkaVIRf35G4bS3ewVkcYeCkqZzhWzCYRv0vESBJsuZ1GSAtQC97G4syFJe4TNozFCAdQZY2rEOmuqWWSNAaY7Cc5fiiTQTwHT5+woMZf+c/nRzDslu/rsAN1cU3iU3cTw2LYgf7d9FoEp7ggLciijEkbicAZ05uwwf2Y9GMwFMLUB/EeHxbryhCHLxuwCpjAK0+9I1C0jLuhKZ9HwYReZbgNvwmQF61Y34S4YC3LjmAJSY4O+D7+L5ycqdCA7rX/B4nwJnVzMAY+V9twA7A773q6z999UC3KxHNzC2QxSL3EcBXkJCIOqeFDz75C3AMRFlwvIRCjCoLBSgYr0FWPcA1gJk3hAFZxLZBKZ3VdL0AM4KWYaQZyqJ130U4GWZjSA2IjVj9+xWEU70UggvEs0Y6XhHKuW/C7C/QQHe8nIIgdF7C3B4EnSYJQqKbLH1FBoPcX/z/lnlIrGNAmTdpwANFFDsjlKJgsBcSNQhjs/RZakRYBCnAoNV0VKatf/qHkDWJihYkT0zwDavcZF0QgHexQy3397w+OfOGih4ngaoKxRvtcfxrFbP1SOWKYpLvKEAi/BiQRI/ewCFMwqw1z3oELTxfMTqFIWX1KJ79gD6m9XYILc8ITDtz1Csqi3zjQCnV1Xl4nCH4tMifP/U6ShZVAb4+8jy8SsDbARIdE6BqXGVuXB/fmeAUK9eMUvlkIqJgOfnPEMBjlMU4cOIO0B9JpF/rAB/v0L+swLsSkLvq/4d6LsF+NWzFcqJ0n1NAGq3h9VfZ4DbkzP6bAKsp4D5WP6hyQB/CLDJAOvlH+oMMNs8qyjrDPDH4n+6pJRUte+HGMYtn/2pCbARYGrp608Bfiz/8KMJ8OcMsFn+oRbgj+UfmibAjypQ8pDzP1WBlv388Vr+oc4APfz2+6wCrfg8/KwC/XkC0FcTIAqwWf6hbgL8WYB/mQE2U8CcOt7sT4v/fUwAWguwbgI0iIRC/TkDrJsA6wlAmybApgr0xxQw9QSguX/Tv7cJEK+pPverdAEK3zEHzGRpPQW3ebzmgFl6Z5uFIwlFc/fKPQRbCwUIbVWk5tC7NAKM9NFm0qz9PmUdFIcTaJNGgHUXYCNAZT14dwHC7PHKAJNo5hI2aKPgrJBXIVyrwGIpws8/Tt9dgPHqvl3QMxXw8/zDewbQuguwrgKNOzlu744HAiTr1OViLn9Q6iTJHwRYV4GCKqLApjfcXz0D6LR9QwHyHRRgcub6zfoPUWxs8TnTRQFGq8glcZRrIR1E7xlAGwHGZyGDxOnYXGRSPL569b967femCtQDuwNBn1gcu0XBH7oAXX8bUj22c/AsvKcyy17zFL9YOuBl3bcA7SEKfJKPUYBhsUVQ2pcTJBXD/dVzwMjHwwwm3mLEhZP5hlJz/RSgaztZs/b7nJt3YTE4oIjrOWBqAdYzgIaxhefn4ehziPX1KIvc8BsF2JUGf79I7T9DgB+rFH2hAE1zhQJcdFB8t80zA5TSIvPHznPSlN3yXQVaC5B55gPGJn/mApmYFYmK6aARYBCs31WgauXeWCPAugq0ngQGkuItQHWkvAU48EcuOLfNgwuCMQq0zgDH5e8CXO2nnaYNsBFgOp0KTRVosF32Xxmg7KAAg+UMhRPAWWkywEA355TsHPMtwNEIt9fTHg/2o7MjUKSTBUntlQwy8BULBvkzw5NjoxFg0AtwPHUGaKSDE/OTFh5pnQEOZXZmTQZYEhSgHWoVg4j2eXJtu+8MEG5vARr6s4p1nr4FiGPacfAIj04zCczwtKwyGLRwvLUA9eSMApxFbwGq0wEK0O7PjkQZqT7Y1v0twJOIAlQXcCPeIHtmgM/l/+oMMLhG/XcV6Kn7rgIddzsMrKn53QIUOO6XWf39q2eBMR/jG1CXoACFR/rOAPHBjYW8juI45Vv8Sxq7bfwbYbJBy2v7LcC6D7CuAvWtjor3tZOXU1lDAfr2HsXjHlCAl/ZbgOzWRQEez8kIvN5czcJFe1WRU3hZw0xxaBZdht61EeBMSLQsOvjvDHDm93H/xaGs6LpiOsB6JDPWnqYoLOMwgiCRNBKuuyjYIPpdgI/gLcCQGCjOybzEn2ceheQkvQWoOihAFocaiaYeCrDVfWaAnd8zwLoK1IcNCsrl1g4NW7qKIitRlNMNjkeVn7PeODf8PL6PAkSYWXjffmagtQDN5DlLzCBBwf7IAL3ManHBw8G7VdfMUHiF8RZgKTz79rINinaxQQE+ZslLgKw/wvNbV4FayrjFeZ3Duwo0kbcK3ofaz1lmlIMNi0WsZXF8QAEKXPmqAmVcR34JsK4C/ccK8EeTw3+WgCLf7f9tI+A/JAQUvrgM1D+atGkEbEJAYpQ77ywOxpx1uWvQrP/+cxnorox01oSAY1uee+lKtYnpcCGo/ujue/u0b71CQLz+O95pP7Zes4DWIeCZFk7WlIGaF30B2vURch+NgM08MPUsoD9CwD+tAPjTLKAfIeChZ1ovAtaNgNd5S/9c//2cgPY5D8yGmATHv8X9/2gE/CBgHQI2BOyNr/afZgGty0CNXiBUHwS01MC/NiHgYf8kXE3AH42ApjhWpE8Cxo+N2KwAWIeAFpjy4pOAky7j/xQC1gQ8cnP/NQvojzJQwy9TsQkB6zUgGgLWKwDWBPzeRkCR7/0yC8B/NQHrMtDFbOkyttprLwLOeq7NXiHgk4CJezRZHK3VVxloPRFMswhEJ866MBMFNwtHq2BCxzrXhbmS2VlkRr+HgHUZaJwFCr0PGQceLfHzagK2C6rCapjh7Y3f4ufX04DG2dDhmolgTvvBBZLhCLf370jAgE+RgOr6TcCEIyIk3a3LhdL0YdCZiARc9AWHRJfujxAQr/GoK2gvAnr7JWVxkK3DZgnA0F+P8VYJSF5+nbWQhF2XNRPB/JgGlPXbWtWUgS43G9z/eB1UzSIQUSa9J4LZuEiy5fpJPpW+pwFdDB38WRYeLwIuL6HBogePBJse0z80Ak5M9iZgHQLWBPTHJo6/XgC+Y5Uz8NbBCM/Pyad0odk8JPHyXQZKC9ZpJoJpFoE4S0IJsdtFsj+OSMBUFpb4eeoIj6f1jWWgIt/vf9U/q3x3CMh/8eNqvQagy1KkzI8Q0NWeBITWTCSWe6rAzsYXzpuJSLa6DLQmICzLU0W4za4F9mZTsqYMdHBfaaDMi1sWPG5IQHHgvspAwR4hYbrCcgBUGJakaQTckPEYLGHDEY9r4+fJPhLOsVclgW30LgMdd9pFBu7topCTgKRSs8c1g6J/DsnKQgI6O6Hk4Kj2j+TW3+L2Pn2HgPU8oFoEbwJu9y4Pmj9+zwSzUFcKuHJQZUEZznhy1McGjGhRZs08oGYLSWfq8ikL9PISErmcpmC1t0hA8PohWXuBDOSEBAzEZ+PkeTZsw9An7xCwLgN1tmJBYJKckYDuaf4i4EY0HNLlih5o4aLiPK+4UHIdqnj+zRMS+txG0nrR5g5KS3mXgY6UUwDuXMdXDMmYkOIc1QvK3Yh/HMzfBHS2SMAfM8G4cXLm/MuT4DUBzek14zxDx6fx77umpMFXNdf+agScjWY3MMhzUb46BGztniFgeVZYUwYqPFbPfzbRZcKu89SgKEQZWLiViD9cLvOGgKsTEitmfnmkbh8fQhIlVklo8IpBVU5XYNquFK4JAfmJrcPi3lKz6MG1edJL2AbCzYpmTHaRMCJDAk7PwrsMtGdxQ7yPnJFQTEorOt5f/kDAOgScJnONxM5BXtPZ7EnAGAnI8i2Sb9ZOXEh6Xdz+aMsSVcYphYV0EjI/vLqUrAeZAZEcaSxc6EjA4UxHAiq738tAbwcXvKR6l4EGN1uFeDv6AwEnxgoJN7dx+5WPBPQjHY+/v0UC7lvli4Dh6Ibjz6QDknm+aZMgstoOfifgz0vbRvKSucdTKZX1pgyUXabpcyLWOYH4cXqHgMH83AEa823SEJDJSNLlrHo3AvLZxUayHrQsFLNnCNgmSOSx9Cag19aQkA6V2D+2EZD//bX/LAF73c7fLwL//ygB607Anwn4UQdaE7DI+eEnAT+WAazrQOuFIAyhzNcNAX/uBGwWgf9BwCMr7ayZC2a/vmQILzfOmjrQuhPwow700Jsvmk7AjzrQn6cCzYPE/KwD/UgBB3t58aepQH9eBrAh4I8U8IOAP6YC/SDgzylgTUCzO03WbwI+OwF/EPBjIYiagHUK2MwF8/MygGPeXv5pLpgPAqb2YPPZCTiRuLRJAZs60HoumJ87ATeKb/xhLpjZ0fjmFLDXFf9+Ffh/CgG/+NZq02wPEQ3crJkLpq4Dncbem4Cjib6HZf/yrgMlJXcBZljPdeWec8E0c4FuL27GJnskVy4iARfL8D0XqMHJe2BchoQ7SQ+F6uWAg4BG+P64d5eoHIQaROkBMrzOkGi35XNumcve4eLjGQlYp4CBm9gkAvJeCWKye1iM4S9YotvEFoHtFJeLJzftRUDf0h0SQhvJWK8DGCW2TcK1E6ybTsBZr0dZ1EuVVx1oTUA8/i0eT3BowTTYuXhrvAavVeBZe/ImoKomOQTt51wzRf6oqD7lXp2A4VzXQqrNn6ncg0fyBb6W047DbrDatd+dgI+I5JCIhcGY31rzTSfgQoo9Ekr34ErzVoIEPCwdFnJT7dUJiLdiJOA+3To08tkcVqY04uIF3RjUbcl/mAtmKiLJJ0H3vQ6gOMLfJ9w4k2tWgY/sdAFhSEdZlGkgfhsBe93e4BfpBFS++nG1JqDFayXzFnUKp/d6YCjrgvN6S0vEL/AlErBf4N2EJEiKi2JyDQGbOlD1vpTAeM490hCw0JGAal68U0B+qeLjsDB8p4CjzbNOMYhK0qSA1wgJqEobjoHnItGyaK+86kBrAvKPqANDeV5kXtcbUGIqLSRPu3ingLPjk4DrbkVg3UNi1imgOsuRgNwGCVingO6wKlgQt5F0dQro3uUdawiY2O860IaAEQkMsPbjkjUpoLEz3wTsCwMkX09dgdkPzxlcdOtdB3pVqsw/hGeehFck4MjTnqnfsxMwDdxXJ6B39vs8cS6bOciL654Egn1EAg6RgHUdKPjPzseagNbexPNn3d4EtFfqlWuWgqDtjQ/GLs24wD0jATvjdwrYEPAywPMrE4KEnYxmazJSTyIMCVy4ZjJQ874JmzrQgMHx+wjY6w5+mXXgv3o20G3VL2G4dJ5rJdhIqOlztsppISksnotpTjftxwBs1ZZJNDnKBh1VOhKwfZOIpx2KNRn4HJLRc1SuIaCx1i0Ib0ig+EoVh3Zi/T0XTJ0C1gSMq5nKNQTcn+cb8CyZZvG4V+ImHWbDotKRMPjop9B+p3wRMI5oyVPtPNDBp32ZhUZZKlT6/8i7kzZVkXZt2D/IgdigOKSJUFolIOhmimKDioqK+uu/mwistFbV3s87yKyn1rcHNchjpYqaCmdddzOqdx20ZxoK9pK7aWbBpC8t5wRMk3cKGKQi/GwsYzgXBXo/J5vFCqOdW5q8E5CngHK/JuC5JuDtAATcLIGA1PSBUB0FPn27SaWyutI8QKt6OqkmNSlg2CrcPT5RIGAQ9uH5ej0g7LgSDE7AKKvrRv2xjchyarYRcR8zA7XuVU08CW4/KdcNAbPOVhWC8a3a4KUZI5LWmxQjvajrcoVZn1jiqk15HagwlRWyjFwg4PXlXvHm9SZgeJPWAU4m/QlZEazA6z9wAxxvgYC21voXz4Lp/HFe+mcJOBQ73/Y18OOFoN88DrQ3mVvu8bIEQqye0UPdi/b5MwWEb+AbTwH1fgpEY4WgLAU0nUI5qalZrhsC7srOQ83Hz7hJAS97SlR7Q588BeStgHRQXhoCslbA00C4EJ2uEmF6GAA5F1f56l7OXtxsg4gWwp4T0HiFaqDO1b3DCWgMciCQawoZJ6ClnZ/vXYBsHOhW2l7VQAdSnjo+kBSL2l51/HqbRd0KaJICbk9M+faXYTCb4ZlQq1+oI54CMgL+/TAY1gpYbB9mbqRuIap3R095CvixC5CPAy2eT+Uv40AZAX9NAQUA+F9TQNYKGOd5yAnIdwGyVsAPAn5tg7CS0+PEC0F/JeA/0Ao4FPu936UQ9LuLq7U1PZLsHNTL4+pC0GVAHyQuPTsP6Ukj+DEAApJZatJoYwHZ7oFekmVyM1Fwq54BrmjaI7F8mwp0WA9fkc5AQFKebCG4DncdPIZPLAlu5/c40CoV3gRkKeBJExHJ8ojk0XTtL5tWQHHiwO313R6bXakkyVyE25/OfoKxDMfn9wZvAhYDVyTh7QmP/6p8hxMwaRcOinqT1xLPpzIQcFnB7dMVEJClgGwdBG8FTO/SkLgXdUbD3Rme73AMBKTTZEpDtKmXG0ZAwCC2dCHqUK2DV2t7T6hbOZSWfSDh2QICessVEPB+2RGcPYGwWfcIZP0aBrMs1Hq9BgYiP+18T5YkNWhobR9w6t4KXbJI+m8CPgsgG514QMDBCF4v1grosXGmuF41z1JAz6h0FLZfHsbqJO6QOF47Ag1sOL4uTpthMLwVkBGQtQLyFFC0hBVxB9lPE3Aoft/i6t+tFZCNA3W2CpDs0QPypDcg4PQABPS88DJCLeH2bPZBSN5lg3bz5wsIFL8JqE8PIzLe1wS8KfUwmG2GiDyoWwHJUdpwAqphfkN8HOhoHErEsvoV8sZ0CEScRi7ROqpA3SwEAoY6ENDst+Hf9S6Q6DVbNQT0jJ7UDIOxW/NrzofBHLJ6GEy//wAswUkO9aOFCveX33Ov7dWFlXUroNYJ4PZF/fzYMBg2DtT1o9MSBWqmEuUuPKgrjawO2tKJSaaDKxBKt4CMfBxoPQzG84mUwCfDbAjobboLgujAl4my3r4JSHeaTBxr8yYg2waIqiH8fN8BMVkKqG7VI/UD/0RQZw4EHOejh0CEjmQg4wwEHMfmPSeLyDqhUwEERKf1VXB34zpFrFNA3Ur2teqAgOIjFAlOKyDvXHingPZCg+P37vB+DcZzeL3U9rsV8BYPAqI9t3vkJZPE+DECDuHL/7uqVX6agPibP1P+9X6Hv1lFpfWc5g2eDIAoXpEpeWA9gICt6WRENEWSUXBXXQevBPomoKCuTqg1o3CeyaSaWHBRh7dLuKhaDiZAoPVDATIWtkKi/KWi4LGUl7hn0YaAkfrKRHST5B2ZlwQL0eMOpCoyIOBcKzRK3SMQkKj1MJNFCcfX3skNAZd3ItPoKK4bArpZvfz8WcDxhgUj4A4IuesB+YbbeEZC8aLCeXEB97c+SmMSn51+7g/zKUa5WgEBHxE8HvwZ7vHM1QknYFR260JQt5xxAob7FRCQFYImh4Gah6sKSHc/yAaJ5y7cPo7h9iMdCLigdeEnKwRlKeBKSd4pIFsIwQjovu5tB67pgHixMoXjNQ1ZxOOhPGkImK/WG3zwc0xCy1DyaD0CApqzdo9Mx0qbususLgT1bDgejBR4f9bw+i3DqikEDTGREyye4fWLn76cUzOGn58rq9+kgKo8+/Uz9e8g4B+foX+WgNKw0/ldpsF8d2LBCFhkVxeZr6Bv8BRwbQzcTwJuL775ScBz4BtNISjrBWTTYDgBX8dx+EnAr15ATsCPeaDL4bqjxk5xI6Y9neecgF/zQDkBWQpYjgq9SQHZRgieArJ5oKwQlPUCGnFHeahrLRc5AfVKei55CsgIaLWrXaCe1/2MzwO1HIVc+TSYIkwnAi8Encw3Pbd8CS61Zsedw+eBnsqO2cwD/SoEtboz9fGxENCMI/30WQjK5oF+EPBrIwRLAfVBQRL1Zbe6TQrICJgiIC0joH6ayCM+D/Q8p/pnIeg9kCNk3OB6kxOQFYJyArJC0CIbGYgT8H8uBDV7q/71xwgoDXvi/9VC0HO/PBKvXNS9YzUBi5lekcio53nKayBHWqCmFzCq9p6Is03/TyngEq97xM+0NwFZIWh0xjacKrSXiEkXbs83QqwfmoLH81Igq+Q4zaNO8FJwNxghsopXRAi7WNvgXALCBLTnCHwajE7cKwl6ko2iexsIONDWQCQLWzQ8REDSm01F4kr7GYoCHQgWOmmfBMEciHYeaUscuKjLCchTwEll35p98CwFhD/JIVnq/iwPTwOf4FOrapH4UUxphEe7ZhoM3R7fvYAsBaSvulDzqewe+Or8MQ90awMZWzkQcHWt56nK211DQFfvvAm4eMoHEmqSQaPzBQiIX/2mF5ATMIvcJgWMFoNXsxEwG48tIRymcHxjqe7lG9lAQMH3DBx3aYe4Sw8IeFkDufsy7RHaF6dC4Mh16rrT4fV6+u998PdJuiJL/zDJaZQpP0dAqf5/lb8HAZXvvlwdDAdwrdiqp4ewQtAe6jYE5CngY31+NoWgE3OxQU88F4jjWyXyhCcQMEGrEVETVAk8BcxWdSFo73an5DopN3waDF8Iv5pdTug5P9QL5EcV9Y17vWHiuSDEyTdC7k1vpYKm7kUhlrG+C95ibDt8GoyZDf80DQY/R/XC9dBK0OkRyU0vYJ4sHrwQdLJE9YrDuhcQJXUvYM+7UXKMUwVdz1uB9wJ6/SkQMJTfBPQcu15p2AUCqrlTCb76gtdjUJotgj3tnPONEGwazLSTXQRyEBYBJyCm6puAigGPJ/dUeLxOVDp/WQk48LpLopVzIKC9Twh63YCA9iAFApoB/L66aQ0+CaieD08ym27eBJxO5z5BmQSEU9Zw/IyAygMISCZ2Svg0GOdQ9wKuj/B+pfEKLk/v6xLxXkBGQLWH98hVOz+YAkrD4bet2fxpAso/QUC7Xb1TQLenIzIv2koe0g6QipLeiKeAnICHfQwENOQR4tNgvLguHF3NgUT+tDrhcgoETI4FEDA0iIP3Y11ppsH0dCBg3451QtMjEGcoAQHTGZxdApNigS5eQKTxhDa9gHRwB7Itd0CYKErrjQ6rdwoYvwQZyNVxFbxqCROyWq00FBQyPH4q/UHA6AUEHPvpjKT7IRC1mALJ+o98zDfC++N9S0G5IJhwf/t6I3yd4vEUsJ4HGg0HQMDZ401A3gs4t2WV+M+Tmkd9BY7Hg4uwphfwTuU9nwazpH0gX1n3N3R2gkFSPADCxrLbwcHRhfPy6AgEtPrvQlCSt+D56gLcXzoCAi78DRwvIyDrBfT0VBHC+RXun80D/SgEZSmg/4wUFNancGzsgYCLxf69EYIRcHFygYCnFvw8UICAbBqMe5KzXz9T/w4C9v87BByNhO7/1RRQjlXDPfQcryHgJC5vnylgi+rPTwJ6iXDhBLQGQV2IWfcCshRQF/chUfHBTN273DY/ewE/CPiRAj63cPv0lncJ2uUp/VgJ8WsK+PcDQb8I+JdC0C8CzifFhvcC8kJQNhD0Yyc8GwfDUkBOQOR0Lp/jYKgvbD57Af/ngaCcgE0K+Ech6K8EZCsh7r180hDw14GggoA2vBeQE/AwLEv3POiYn4WgjIDw+ryUjxTwcxzMFwEvOC94Cqg7FnlwArKVED9LwNGoO/i/SsCIrpsUMFjpQCaWAnp0bguhFgKBWAo4t6dmHkmuOsIzqyxJcL+YiK+EYL2A2b4/Q7wXkBeCBoYtRGkbSCLehQNJjBAIKPpAEJYCLo+7dwrYqwJMaFcieYCeQL6JBoRhSwHDjQA/n0rUFIJGg6GW4LkoVJyAgSjB8ejdcgDkQTNE1RMQydznIol3JRDqWKeKLAUkdmTDqYbsNljt5VcSzmwg4HaxacbBxGsBCFeZ8HwZAVkKSE8nvxkHQ8ayLoTVCQi4z9d7Mh+PgIBsHMxBrICAZjbLA7UHZJ5itwun4j4c737l7zHx5DtZXIHAoTAHIk+W5Z64U8+gNKk2Ip7upS7JVicg4CuCc7Htpk+ykm4ODW71Er9btD6TxSCyBPpo7RxOwGVZ6HApIG0xvsRwfG7sOkIQ1EQlJO6RZH9+L4VnKaAf5m8CarKbkXmeToSgY29+joCjUb/3uwwE/e5ewNWoVfJCUJ4CXraDITGK7R25owOQ7ouA/nM+3KB1fIa/nNu4RO7tdL6ih7QdEcMCApJShN8f2Qv4Jt7VKeDgLm3Q/mBW8O/WeykgI6DeWVeULA+XJVrImUesBxDQt6dAtoENhPtYCWF25l0yxSqQlB7r3j5p24fv5P4194fiIkFqewEE1CMgnBsPO0hQgHQ42gEBt0/4/fg1k4lx6d9yXgi6Sc8C0aPiQPk4mK9CUJ4CcgJObSCge7GaFFBW8zcBWSGoVdlAqi8CThfyI/eF+vancRtIWGxuOV8KyHoBP1LAl9BaEvuZH6nblo2Ap4CyMXoI7qaTOqh61Sns9QQEHByBgIsSCIjs/Q15QxmeX2CZlGhyZ5+72QkIaC/mIpmO70DAPgICRq4J7wfZAclvGRCQjYOxqFIy4u7RyT+EZCZd99SfXIyfSwFHo0Hvd1kK+N0jli6L451owzWQjaWAZWoD6Q4PIKDrySeeAhpaJiOKOpWBnXklk0D3RtTNrNUJ+VOKSLzM3oWgcEaxeAoYigkQMD7VKeAQfo6CvbvESl83CDls1LqA/i6iq7nOyXwRvFPA6QkImCl1IeO0DQQ8oz8T0DgJOvFnOyDgzlpjvK7qAaGsEHS+gePdtGsCnv06Vbu/ewGXq/KdAjIC8hRw4q0wJyDJx0AmRkCrBQT0/ANC1Gqtm15AT9vLNGyRPwaCwmWfEAgCkGvi1Sswes96GXYKt1eNqkkBg2n7oWA42xoks2yVRicXjt/d600K6GM5C9BYgk8nLZfvFPDZBgKSHlUFaszg/ly1TgE7bUXgKeB9cIHP6OXSpp6szRJOQLYUkI+DYQSEu9Xy6Cm4QMAr3F+A7kBAOlvXMwYuTQro3/L7v5OA4n+FgN2OMOr9n04BWSHorwTkvYAsBWQ7ITgB2U6Ij3EwX72AfyHgMs8VXgjKCPjRC/ixE+IplUMy7Yorakut7eOjENQw3d3mL72ArBCUE5CNg2GFoGwnxEchKNsJ8UHAj0JQlgKyQlD9HgAhv1JAvhOC9QKyFJDvhPhKAT96Aa+tgfmZAvJewA8C3s7OJwH/004Ithf+162AfCIo2wnxt1sBeSHoQo8LTsCPcTDbIXDiMwX8KgT9h1LAbqfTGf5HAv4/fqZ+moC9n0gBl+gyFaJQey1xG9UplGH9QcCR24yDoYebKmIqAMnCs2ci2imBgLNT2SPx7TxD4VQGQjqR3ierx+BNwK1p/2kcjGpKQJZwCQScz3cK9m8isGWXEyE6Dd4pICsE5QQ8dOMr3wtPxz0gYLFNH3wcDHXPQMD1Kx/wFDAckFe9pz7tE/duO/X/7YTjWV3g8cJzalPaCl4bvhee9QIGsgEE7J2rIYlS7U1AeQEEdOfGexyMMyo6JAt7eh7Z61cH94J8T7KO6eScgGJXH/JxMHwi6N23uySMB0BOthPC79tvAnbDXYLHa6lJAel6uxnhbIDeBOyZrwd+bv8goN4Gsq2n9AKXAkXdCxhrBHf7QkqyqaIj3gs4qQtJ3Xudmsqp36SAbBzMBwGzSQjvn6trBr7vy4z483IihLf5zxWCwmeq1/9NCPjtKaAmq1ciT/CbgKwXEJP8DiSaXkYoVm9AQLsCAhrSOwUc34cXwY+P5wcn4NTOH4gT0OpmbwKyQlBGwHFU3qg/bAFBRtlzRJBbVblrm9YGRYejT/BGEQTXugEBWS+g3W7VWwantoPG0aHHtwL6mmxjZA9DIM8xu+auR+u98sdIJrrR/RMBtal6F/zLGQg46AEBp8MIbn+Yl5jvhBiTFRBwicWmEJSNg/GSJRBtNdBMMjUvlcD3wqd9r03MFzrnZLe2A14IOnuGQODH2EqQOwUCjkv5IRB3eemglgAEVEQFCGj1gICiBsfLJ4KK6CIiPzssibW2j7m77yQBejxvQzLO0ofgRyN4vqwXUCEmvH6L3p/HwbAUcCZvKTyet8+90TNpUsBxcb/n3iu3GwJaugbHz3oBv1JAXggal2ZInHG4pz+aAsJnSuz/LoWg391fK4wnFZmeMZBlVlQbPNlQTOZHBQjYxVVDwInaehMwsISGgN4iWO2bQtDJFgiY7IBgnRII6N/6QEA3eBMwOdd73Sen9RK3fCBRbBsaiq7T2QiVSrUnc7c3RmHSBlJ5YuwQ72VoOV0vCMbd/bsQNFQubgcLxDYITSwZiBpXGB+OSCeR/NBo5D/g8S8BfJizW90L2Lq8C0EXy3VdvX3cKLh6lWPeC8j3wrNeQEZA2tbXp6YQtD1+E3CxLWckanfeBGTjYOINVoWPQlBGQEqq9R7nFRAsWiRvAmLUh+drSvAzSeD4t2mOSHJx4Xpgm78JuNCvcLx24Ir4lMPzYQTkvYCSAARkKSAn4Go76RNDfrRzchzU42AoVYm7FhREl5PqgR8RPL5f9uD+OiUQMCmBgJ7zlPNIKKoEny+WSLRi+28m4OC/Q8BuV+r/Lingd4+DYSkgKwQ1xjQmvBD0eGpP/zIR9KMQlC+F+CoEZUsheCEo7a7mzTgYRsD/eSkEnwhKBoZKbDXP6N/3An4QcORs8V8KQb96AfVppSpqvC1G7ulazJpeQEbAg1GYTQr41QvIC0HZOBieArJxMKwX8OpSJzeep6fzkQLytYCqISKeApoX+XH9SwrI1wKee/bnOBiWAnICVnNF/0wBv8bBcAIqfrX9y1rADwKyQlBGwP9lKQSfCMqWQnwVgv6aAv5oL2C32xOk36UXsPfNp9ZMrI6EKO03AYUzECuRzrZAtzstwOmKHknqvMw8Gk/qNXNSVRIvGr17AReZ1CPecTRDgf+ql0og1Cfz7PguBH3Wt+fjYK4qkCbYroFISJoKgdp6Kfi6U8YkailEoIK52+M4p00hKCUIftbbNjye27ZpFNe9fct9+SCxN7FyngJWdQoXSp0ZonIIx3s85iKQqwVEQ8KrIeBilNg03A2BgIebfAWiTnAeXU5KQ8AVQbM8uI2BgCMktImfzd8pICOge4LPFCcgvrl7spgMnTw6+VoHBxoawqlwAwSUUvh9RsD5yYTjZRNBX5F+J8lNf6eAVUgPxJ9MDPj3hIxwXNVLIdrSOwVsH9ZPQmUNjr+jAdnIXr7wQlDeC7i52ilZ9kodBdvb02h6AS/4XQjKJ4Iuh/B+ssXwo3ncEJCPg4kMOSPBVP/hFBA+U93/vL72/6cEPHpAQCM4VLk/vgMBc3kwJOoGAQFZCpjYg4aApNgtml7AqSOXiC+FWLmHFieg+zrVvXo1AWcP5y544azcoDMKH0Qub0AiXgiaqy2C70sgYKe/AMKkQEB02giCXywlA5XTnUJm/qpCvt8FEk0e2x6fCMp7ATe9MZBKmVwF395flsjUFgrBq/BB3VQGYuXJAkiHtvD4rBeQpYBouLwJ3tgEQkZJPWG0hw+UrwVkBJytvEfu79FQRE+nbZJxUFaCJwzh9WBrAVkhKFkbZYLW49uaE9AjQyCglwIBDXHzTgHPRJPJbJb9iYDKSakJu4f7l3FrRWTFAwLedqcAXUsgIJ8ImpT10okJEFwRDDh+826dUFs4v4iyHN+QtzoOHygm24DABfQ+d6eVuEGuMxcJ6szuOSECELAXjoGAr917HMy63PaJHa6AgK8uEFzuDUJiuNt9Tlajn0sB4TPVF7/rPPW7EXB4f92J2taBWK8SyLGbuYiEx6eSB+i8bgioSUSmwXixdvConze9gGRZAQFZCjg/P4CA2avuBTSBgFlc98LdHxsHnwZ/pICXR7XEk9XaIGRUp3bZGgg4O6M9odJxjCJNW3dwuaZO3VOu5WFvAoJyrmhCsnSp5jwFHGRAJF+IgDQKdRsCemO/7h0U4fELrSZgDwgYbqx6HEtdCBofd3B8caYoOJ6jMZ8IynsBxxPJBBJONBqeBHePQ6EmYF0ISs/j9YgXgibCAR7PfT6aFHBuiHB/07HbFIJmiQCPx8bBMAKSQHwTkI2DYQSk27Pc4WsBeS8gvNZJQ8CgDbd3lkBAfwvPJ7294P7vA3g/TocCA+lGikBHdWGuovkiJ6CX2HB7lOQq8a5dBUWvoXvFB7kAghp9IODRkRNOwKRayTlFqdsQkPcCrq/tfycB/8gC/lkC9vrDwXedWn+agN+dWHwQ8Ez0DU8BPwj4kQI6e3X/kQLycTAsBWRLIfTd5rBRu8Fz1fQCMgJ+LYXgBPw1BdyvlxOiC4N1sxSit8r3TQr4y2Z4i0hk80nAX/YC8kJQtheQp4DzkXLlvYC8EPQWbfd8L+BHIejXZng+Dob1ArKJoB+9gB+FoJ3niTQEZONgWAr4FwJ+LYVgKeD6MjQbArJC0I8U0GxNBfdyLyxqGqVmqMlLzj97Adk4GN4LuGp18GcvICMgSwHzzdltCPixFOJjL6Ch6Q0B+TiYOgX8WQL2ROHb2ux/t4mgxqV/JOGpHufiroAoYQIEnJeGLQSr4SvA4+e64IWgNKLbphA0zSZAwJmmJjhIhR6hOvwNcgKyFHAeLuD2r9gXsZnnBUkOiY0CnL8JCH9UbwLenWQMp2LkIZre/T1OsvWbgIOltsfjY3olqbwEUrFewPUmfxLfya087D59hReCkmkBBKT1XkIkFiKJJpWT02cFBHSfOpAz7wMBPRnujxEwoArOeSFoeKrehaCsF/CuAQHndDjNeS9gRutxLQP3XQjKCBgacHzh2QQCVpk0IHFym+XRrP1q9gIGvvguBKVn907c5xkI+NjB8c+t6kBcJzDg1Ee3dQFRv0kBqevC/YuzeiIohWcYSTPfwFulf+HjYKJdDvffC/pL4tmCTgMt3b4JKJ6nKCjL12chKCfgXqdNL2B4oC8D62raEPBHewHhM9UZ/i4p4Hdvsf4iIO8FZIWgLAX0TzNbQe0bEBCucN4E7BtngagpkMK3g8EDrbvnFnES/KBkqwDRXvICk9kcCEhQuwRitbyKTPTjeylEPIXfN9bbSuBLIUbxhRJZVzqIE5CNgxk79TiYawgETHdAQORl74mgjIAsBfSW1SVBZAIEdBadB/WKwhKRuwACGp16yQUjIOsFNE3pJvi9h90sheCFoGwi6EwCAqLs+cg9VVqIaHH/MwGdVtikgLwQlBEQXw8l5Sng6lmngKoCBGw773EwmtQGcsqT0kH7OqWbHJbw/HvSogMfeXVFtKgNBKSxmKDnGghoC8MncgeoDHgv4EQz7rk/j6wrciogIC8EZQRMdueGgF7oGA0B9TUQ0A1pXQhKpxJPAXkvYCTM+8RRUiBrurzsUSXPIzJJCrj9T46Dgc9Ub/i79AL+CAHNQAOyFUpdeNgCAnrrnSJEPbW64m4ctYiqVTLiBBxu6t4+2gFCMAKejQoD0Ou9esu72xSCJsYJyCPsgYBgR5UTMFx25SXWs9wgQai9CYjH6wOZO8UY0VYBROqoQEB3kABhrIhgPJ8CAZObWy9JcCvxIwXkBMw7ckPA8OgAgRgBXUXQhDCYAMEWARCQVh0N8RQwTeQx8WncF8h20jLQoQACps4Rbt+PgbwrHQjoO3A4QX8OBDTH1YwXggaTLSHY3KUa8WdAtMDzgaR4SuH5EFoXrkpAtNsWCLhK6iUZk9kD48qVTbKwp/DzawDEZRNBQz1sw2daB8KxiaCBpWhwnnusRRyt7IaAvBC0FEtMsvMM3g+xLrQ9HXf1Ls5jW2gKQcNYJcuFrsD7Q+UHnwg6P4taznsB59TV+TiYaN4CEt7yi0iUWW9E4Qow+3eOg5H+OwTsDwbf9jXw4yngNxOQFYLypRAzp99MBGUENHYvf/MXArIUEK67JuijF/CDgDrt5n8hIE8BPU/FvBew7JbTnI+D2Z1GDpHDYpP/fSEoWw3PxsHwiaCMgKwQ1Lj31aXqJnqdSh5tgY+D+UoBeSEomwjKUkDdUnbiRwrIC0HZRNDbszf+7AXk42DYRFBGQLYa/mMcDCsE5QRM0/6DTwTVR06iqMmwv3bXt+X0rxNBlyoQ9JGKNk8B+V5ARsCPiaDOLt599gJ+jINhBGS9gGwvICdg6kmVW+46nsDHwbhH98ILQflSCNYL+EHAU0dY/ROFoP3BqPPbpIDf/JlauqggpOMAya6uv8SVtH6QaOvY9UT5HVyG7oCAyQCZedi7qU0KCBc673Ewt1u/IWAo9YCAuQ4EXPRjWwjFyUvEZ9s9kuVWtxFtL3YYt/OiS5aCC2RbDoBwkd6ZNATMd/UShWU9DiY8vSeCTnB8JfFy/U4Bvb704EshQirvFKzlxYBkC3GGgnlUr6Yf5yKZnxQgJCMgGweTmtjOo/HrvRRiLufvFHD1lCWeAlKxTj0Px36bjcfJw8sWyMYIyHsB6QOItbXRnhC1Bce3M3YiPrbTYT17YyZQbQ1kXJi0Szy6gsdzLf+EhcR+p4CFBK/PArsHEqptIw87W1Xhq+H948JFwVEHUvJewJfi0Khb1ksueujC9wJ+ENC/OW8CskLQ+H5whOiGgdzwbQQE7C3h/Rz43gjPZwWQXjDg/cvOQMpW6Wb1/32eCEF794MpYH8ofNsOs99tKQTrBZzOx1VOqlmqIFVvDYmuojv1aAY/s4mgnIC+YG34UghjtCsR3wto5kA6U64JmBhAwPm5JmCdApJtT2pSQFYI6k2Uy5UT0AmOQKzBFYhiH14BmSZyB3m9/TsF1DdZhXzjBgSsrEOTApJHYn8SkMTqYomcPRDQrIJHTtqTei/hNQLSlQoQ0BsAAU+dmUxmlxGQrFuTkBWC8qUQrBfQHwMBrScQkPcCtpyXRcyk7gVc7YCAV9NrwyX3+Cx8EHB604GAh9VlifTcV4hFsodA5HwootF5KBMra797AclrOyBykMLzN1vw7x8EVKUkQdW4LgRNgID+TCibFBAtTvfcO7etExJuB3j9W5M3ARe9QUAMudgLnIALfz4AAteFt2vJBix2gYCsF5CngCd6FuH55CUl2uRy4gTEq9tPp4D9YVf6roaF360XMI1nVZMCcgLuYyDdkSh5qFvyFVurXYtMR2o9DqUCApYzWSahOxnlzURQ+EMl6b6rIZ4CXoZAwAUW3yng7eYqZBFiFQX7cbXBplKaxJsegGTxaVb3r8YHQp/GGIVBBKSqHkBAehHfBIw1MFl2WwMBt3cg1MNzDbLqi3IeLu4yxreMNgQMhqf1Fd+ONQFnVBOicfROAX0BATn1O/ysteOGgL7eamF0XADRVv3uuxDUV4GA3qKLECdgKQIBM6Er5/R2exA8U6hGwmQBz5elgM9dahLXQUC4DYLbv3ZAQG9uqnmwyhWMD6pgkNBawuthPuH3l/MUiL1P29S9zYFwU9LHZHEk8HzdDhBXSYGASQ7HGxFL3mPNBGLTxUsRQqGC1/dwbYsEGNkW/N3xTcDFdKygaDerwJy60PQC8omgcxXuz0eJLET3K/wcdXsiUdXq3zwR9I+PyD9LQFESpd8lBez/xFIIlgJa0iw+fRDwfykEZSkgJ+BXL6AlJj2FE/BjHMxXLyAfB5NOymOTArJC0E68JASunbYNAb9SQHPgwu2/lkJ8TATlBPxaCsEIyAtB2UTQDwJm4zThewE/lkKwvYAfE0E/lkIwArIUkPcCTvb0ylPAXwn4MQ6GEzAzDeNjKYS59LzRXwpB2URQRsCPXkBOQLYXkKeAT3/SLIVgewE5AacFDXgvICMg7wWUKlv4ewLq+PgQP3oBPwlYL4XQ3SLu/BgBRUn6bfYCDr751PpAbkHmO2UqULrXljgbC0+SmUtbCLoikCVFeUHcow6EKDUgRauTXvk4mI8UkMjhDEh1BzKWN7dPosUVbh+NgCTbQVWQZduyUbBQXgb2bbcLF3d4Bpexto/xsxfoZHmLPRSpPR/I11r3SDobAGl8/IJTSQyPt6wKOw8n+x2QLheaFDAaeUBAVgianSQg6LImYpUWIiH3HG4/IfUE0EO9t7CUgWSHM9z/SaU3Ek+nOA8rhyR429UlQnYxHH/rDgR0TalNkr00zYOnCKQ7rssuiSz/TcCTDJcCKRKnKNx6QMDx6k3AKCzh98sePF70uNs51Xs1advxnQTTBAi4deD4bmt0JK4dG0KUH7YKDjL4fbJQXBp28l0He8f8SRKn4+TBrgKysV7AAG/g9tTyA7wk/RVJ1ws9jx69p4HndYoYdww4nqsIhJyF8PpFoTWF+3c0haeASTw38yAjmoO12zojIe7C19hCe4x+jICiNBr9JgT89uLq3sC8Eud4rHI3ziSM4lvrnQKe26WC7Jf6ItbmWQpuG9WFhNW4Q5TtqUS8F5Cthp/h/YO65wcQ0G0BAafptYJv47W9R+Nw/iDa2gESMQIu022LTKYmEItNBMVyLyTmCwjod3HpoNlzpxLdbVXUVVYpQbfNuU+M0+4mcAKq15VItNX9XQia3YGAOuoA4S4TIOvDmmnEiurV8j0vNZB18mVinuU74oWgjIC/poCy4D0E+PZfjBAhL5v3AnIC2iEQcDw9nQU4e0oJajvqmjinQZn7XW24RFoBBDSP63chqOT2FE5Asr/D82ltVgOeArr4thDRyzRXRMXHo0CuxWmJyludAp7EJyWLFIh5unQbAvri0bqip357EWNa3JA7NxYdtHluQyJnu3ch6PYIBJx5tzcBVR0IOFlolUBQ79KMgzFV/CbgZTGOiB7gfe53pqLzYwQUR53Rd52nfrelEIyAcveo0mC/khsCzrdIESK4qLripMxaBC7zgIDt0oXvOQ9IF7b8EfxNLacnRKMSk+CYAOnWvXVDQLhkUWnUI0CmQ6cmSpGolCqt9RIT065TN1UDEg3aI1TVk7HpbTBG1JWASNMidkiki5oQGncgYJ7/QUCWAvZc3SB01JbhPHUAAp4vQJzgNtHy4GYAgYQhSwFzTaCoVMBg4npGwkMEpJKWcH+2447JSh4AASX3ZqCirf+xFKKoTnif1ing5lC32HeBgMgSZmTxiN6FoFc4YxD/9oTnW8RukwLOgxzINaFwe5YCpnARnYfzEh5+e5YMEhEXSLjQZBFnwzUibqfdpmQ7bi+Rc7aB3H0VyEqUaoQvc3i+qU6BrIMISJ5cqpqIWyDgWIDXt9fdDQjeDdoCWdFsidCyagpBqZ26D1wOgICpWu9VvKAKCCjD/UWVDgTEM3nJCTgxC3j//q29gF8M+2cJOBT633Zq/d16Ab296TdLIVgKyApBf10K8WsK+EHAr72AHyngr+Ng7oe++dfV8IyA3hRHxCjxjn4shfgoBGUp4L3jTf6nXsA6BWTjYHgK+LcTQT+WQvwtAVkhKE8Bv1bD/5oC/joO5n9NAc9OkwIyAvJC0N3gST5SwF8J+NELyAjIewFZCvixGv6rF/BjHAwjoLUrXp2/pICvTllyAhok8Yi6LdZbvhreOD+K0Y8RcCgMv23S2o/vBfzmU2txl48ki7ZTIXTWQJRtXj3hVLFzUIT2WoLHqn4iKz8GAqan5wgbO3qFU8HUpJyArBfQ9TszEKQEv9+27T5Z5TcH0VvxEvHFFoCYWmojKgHqsC/KXeL2ejMUHDX4ee7s4dSopx4NMgvI5zzzPkn6lymii9Frj3O3vMGJSbBpuFoCUZ9e8SReN7FyGke+gq1cH5LlxprR4FaPf2mNgIDJGk0RXwpx6thArGUHSCYFQMBl0r8RGndxTjvdR4Dzvi2R0Oy9CWh2+g0B6XjuJ/gu5R0S3ja6QKNYE/HgkR5I2LHg/nMZCKjZ8ZAEiTYT6LJ6BXCqp10SZFeb8hQwKOmdrF4lEG45B8LebeFAlv7WyOl9vMW4SPUukG/l0mBREw6Pyj8RcDByL8STV0DopLUjHwSkorQ18IpUDQFpPPI7uFwCKQOz/NM4GJYCcgIeZnkzDoaWjvJzBBwK0ug/Juv/j4nF79YLeD+Mr0AqICC51eRjKaBzRH8ioGl1/1QIypZCkJM676BdensTcLQBAk7UxZg4A6dCfpH9uRfQLy5NIai9kR6ITHMgyjMGAk4cuUO9yVUy0L6olzSEq4rycTCaf+uTsaTcBF4IuvOfA6J0zn/qBWQpoJdl9fianq8ROW3D7RfPFKP04jcpIBlf4OfWddsB8lmHnKeAjICO/ngIvrMbjpByHFpEEawH8hLLVnghKE8B3WHaENAqOkBAJYDHZxNBZ6j9ELwltkQ+EZQVgpIqAwKyFNC65PD86RpIeZjOVwT+K5A/cICgrBdw9uo/qbe0gJjDBAhoGsVd4CkgKwTVr9cb5RNBGQFZCkgM9bRHGQYCGuUUft/xpYAvhUAjDY6fTQTNq4NIzKsGBPTixQmp7XlEtKMABFSiHyTgsNP5tl2bv2UKiK26cFOZAwEnRQokWVFFCLYRELBjvtqcgNGlXzn4PMkVEmXSOwVkvWppdtJQuGsDUaJ6tfv8PningEEeN4WgkTGTN5i2UpMEuzn8PiNg8Og3BAwlQe7gTAICBv1EE4LsCGQb1sRjBAwfGxfOeyg2SHB4yXlwfq0xNs7w73RCgZRn8gcBlwJCtCsBAfclEDA41aljKhEF04U+JnF5FRHJhZWBThsgawBkouGcwvFnYk3AUxcIiG/vFDC69uHxXj2F4FFSaSRb1ERLbusOvpLYJKvz/k8p4CJO3ikgmcoNAcNHsRZ5Ckg3r3buF5v7EgU91KSAUfyEx2OFoKsyB7KeM/czBYzMSG4IOG25bcGlYpagPBNUErYHCoq8/E1AVgjKewEHPdoQMKzWQMBOmQ04Af+1haDdP/7tnyWg1IUP+m9CwO9eCrHowNUgXw2/sWORp4CMgH8pBP1lL+AHAVkhqJWHE6Kar23prlHPbvYCskLQ9X3kNIWgzrW8N4WgrBcQVZuUjIdVjpzBAx6P7wVU2oumEJSlgIyAH6vht08Hf04EZeNg/tNeQJ4Cfi2F0PU5nJ1YIegHAdk4mL8l4EcK+LEafpDJV94LyFNAdC5yTkCeAnr3Yu3uqGMJemxuOx/jYDgB2V5ATkDWC/hVCPpBwI9C0K8UUJ9HW4cXgrK9gMYtpsEHAflE0C8C8hSQEZCvhv9RAkrdQf+7Lld/NwJKml2Q9NGfISAekOngAUECq7IFOgqBhOmkLIg36L0LQRkBSVJPmHwEHnx17/U+TwGDSwq/P9nGIomrFRASK/4IZ558IqF1BcLEox0IZxoDAZUXkHE91zB2rA2cSq4tj4bPGRAw84GA0SmdoqjwtBPWcP9NQJYCsl7AqCW9U0BFlockGd5nNNr04d9DvxqQJQ6ARN7mtcGpBY8X9nQ7j+htt8fzTn7j42CCQxsIOFXWI5K2+3D8tv9K8MqS2iS9ONM8iFdAwEiXunChFxoomE2AgBUqD8SbSHB8+x6QSzbpkKy6nZkQjDAQeGADAcPi9k4Bk25RNQSc7+D11Tb2kfjYMYSwOD8xvgdpj8xvFRAwIEDK9rp8Eb8bOnnkCkDANlqXZLULbRT16kLT3YT+iYCFiYC4k/YUhZrii/hQFj2S0ju8n/G53sMow/vpDmQg4GG4M/DGiTOSbB46ikbhDxJQ6kqd//i/Kv8lBPzuQlB56jUpoH+LSoyMc10IesL3uvetnsDJCJgFpeAJjrVH2rPupcNiSXkK6MyBgOrq8E4BT7doTKZFTcDlrN5et94+m6UQjIA6VtufBMzWw4iMg3WHknwJZFKEnUq0U50C0ltKUIyBgHiKgFTzurDzi4C8EDRe1CmgJjxyf1P3LrIUEG+BkGS/TQ3kG/DvMzG7I7dDgZjJa9Alk3D3LgTVB5lGJn71TgHz4G4T3L689wK2hEjmKaCvaeUS+Xi7IdreLAVOQMX06z2ENQGJcBH5RNBJmcHx0klJUN4BArJxMMSLgJisEHRWdAu4XB7A45/RTSJqO3lSv9CAgAJ5DolZHivkJr3FFel0IBDcmt6o69k1MR9AOMttHZCvHIw9OiRAwEn/docP4KsM+DgYbbx7IN4LyMbBWPL2nQIGtzD+Jwgo9YTO75ICfvdnykG9R0NAG6/3eNuNGwKGCpIfmHTvbaK28LsQVDEFhYSPapTzXsB2XGIgxkWj0cmvrrjaujYvBI3iTr1HL06BKLPiXQga3NcmSTzpnQJa9VizbH4CAvZtIF6xAgImJ1EToskQCKjbrk6C50PN6VgCIu7HawPOW9t3IahzA+KQAmt5OOzC8cpqQYCAOUKBJgPBKgcIuCDddwqoT+m4HvPVF3zzAgSclMgk7qkPxx+mQLinpns8BQy753cKuKSWLASyqwT4OUPaZwrICkH5OJhHXJ3waP8uBKVa/CZg4t6BhPoanl93D+SjsdimhAyzDU8Bg/0enu8XAcNlAMdr3+H9yB79MVlVuYp4CqjZGnzm9mZb8E73bImEea6SbG0qlKeAiQEEXASpJjSFoAfaFIKGg2i95ONg/uUE/OO89M8ScNTv/efV8P8SAn53CsgI+NEL+JUCfhDweD9bf1kKoWdDRfwYB8MJOPe75yYF/CIgSwE5AT9SQEZA2XO2RLUueZMCXkv74e7HdvLZC8gKQTkByX5P3GJHFOFjIuh2J1ufE0E3o7X7P6SAX0sheAr41Qv4MQ7m16UQrBDUOlX4pD46++AzBWSFoOetZzUp4Fch6EcvIEsBzeL5VHghaJFu4fX72gv4sRr+4BV7dyjWhZpf42C2573xOQ7mIwX8IuDHavi/7QW0Lgie3z9VCDrqi982ae136wVkBAy9YT3Rc6xt4HqwehI/fwLhqovfEJD2U1NoegET4Upi/fkmoK7IfUK7wxmcWkZAMDFK3wQsRCDTkaIT8fxWvZrdBNJIBIjiVeWMhrMjkNCViUlif/NOASsBCJg6JRBu8gCybYbyjZDo8CYgSwHTpWEJPAXcbYCA0bM1o0EpA/lEpRyQOJsA0VghaLVe9xoC9g5AsutAupFUO+A82oQkwXcVCBjTBAg31nYJFkdAwEC9TnO67gC5Kknuwqm0NFDkXeH5zC/2AU6KcP9Bdn01KWA82M+EqJJeAe5QIN1Kduw82A3fBCQ0g+P3+/B6RkV1JFHWMoQount1/Y/bI64ruHm4u8H9sxTQv/ednHrLnYONsChJHLg2otZeC7C/0TOyUgQg4Mz0HBz061RVHMLxxHVvotLPeyS6tN6r4VcevJ+p3zdpSALfwRdX3sDrFfw0AUf94bftr/3pQtDuN1+uLqTpldhXvRJ4IShLAbGwfxPwaJkvYk3991KIsRB2iE1CIOBOnD/QQX22iRYdH7mLCNyeEdC5/VEIuo3nD+KMprfcz6vhCY1O0zZRHvcH5QRMJ1pMpqTdyX2/3ot3dRcamamjdyGonHWBMIs1EEraAeGmsQrkiVUgoGJYGyQMFyonoLttAUGNGRBQi0dV7skmELCV/VEIuh/C8QmDaZdovfkhd7v2aYOMPhBQt7z3OJhX+2gTwzeAqKOFrXACKm55QWT1shM0HM+3xMyPQOKhMtzwQlCsLutxLhIQsP+8qGQylu6IoAwIyApB5Qmq9xIWQMxsvc2IOswL5EdU3HACzjpAQPf8KhOAKhBw1jveBVecLB6cgNbSvlEf/qXDCThehHvBl3riHkmd+ZDYr+tdIOlCCvhSiHFvVwnEnNVLPOynyAnoi6p15QS05NsBefb6Bwk46o+6v8tSiO8esbRMtAexTraaR+ZW3uPSTDGZZ1gRqGcDKQ5Sr01mw0imoTiSGwJGfgKEMOmqKQSNDqs3AS/FOwUMfAVweTkBAWOyAGJGlrzB/ig2SdqZaHnkpGsF94oCLoHO7TGlAxmIxFJARsBAuADZwhhItHgpah5a8EeAPakPBDyGck7F/rsQdF7sgWDLJxCwtcmBgBVFlKeAc5K7JJ0eNRTGm01TCAp/3n3Brba3JgX0QlGjwawEwp3bIEp6P7xTwONUaFLAcGU9AnzyKXy6ggwIW+7XHRxQIG2s1UsYUL2XcG0Dwej8/KdxMCwFpN0RHH/pCpgXgvpCBAS8rmhDQJpGRMH3cd3raGIgJnpVe3zQ5TFZ6hoQWvVkeH3XvsRTQDK2agKuqoaAYVyuH9jNJJtEwgJIeVflJU8B010Pjr/tu0tsz6MBmd4tILx4vf87CfjHZ+gfJWBPGHS7v8tewO5PEPCgjnxkvsyTop50/dkUgs4F//GxGt7aXLcdtWNXd/c6gO8ATsCPFHDmRRueAn4QEMv5jU8E5YWgLAXkvYBsNTyNNwcyi4J9Q8D2Je58EpClgEcA6icBP1bDf42D4XsBiXJVOAH5Ugg2DoZNBP0g4KawJ/TXcTB8LyCfCDrJvGYiqBYID74X8FcCGsYWvp2+lkJ89gJ+FYJupiltegF/KQTlBGQpIJsI+isB/1MK+DEOhhHwoxCUrYbnBGQTQT8KQRkBWSHoj46Dgc9Uf/B/tRDUWVZFXbj4JiC9yk9CRoKDaCxpS1xPP+C9gMHT1hQsTIorcVf3dyGoI+h9+Cpvz4RwToFo8a0QCY3bcHvivEb4Ne0XDQG9jobxblSvkrduQDY2EXSpBiYhHeTlNBgC+Xp60aSAQbzdnbAKf/PEK2M7px0NSKe9gDQRPbwJuBjQISHP+v7oEv79ehIaAtJ5sNvgUoXHI/nIFsJnncrZhQCkvARAwFDbLPFrXIwI7VxmAm2//AAXByyT1SibCmEyqMe3hP0uWY1NA1Ez9eHUmLoHsjR6Uxq0nvDz5gKP76sB3N50/ATTMZBz3m/ZeTj24fi7Dr2T5Ty3aSD14fW9afRIFr0SCKiNVQNbqB5/kz1dGqbj3Qhne+FFkknk5EF8ejlYeKYloa2OjaIdWzoxq8e57Bw9D0f7rcNTwATNpjRMgtebgBMyy4NBslP4OBj/sTLz0FnD65Mm6ZoELREIiHTyYwSEz9Tgd1kN/+0TQYX+/MZTQKIe372AUxPfc/+qA6FAby9i4OSK+DiY4NbqEK2b1oWFq8EDSehNQL84lRjla3hDGQFJXAABD93Dk+ihewNyiYsT6i/CNkFo8qB8L+DzAgS0jlkHHt8B8mljIKAu10sjDi34udXpimRsnO7IXT+BpMg0B2RciDfEC0GvvTcBSV7vFXQCCxF9m8Lz8Z9w/HCtqRBzuP0TAe1IOuQeCZINmkh/TgEn2tEhimwAUcdDIKCcZjKxFfuCeCFopW+3ZLKjQOJLCl849/5MJchdPZEXpUMRiPhSiFEtgYDzdumglXVoUkBOQHs8yIh+UYCA08OpLtS8jZpeQMtKl4juzhLRjQm8fsYMCLg5/JEC3vYWEFWdxzwFJNnd2KNoMwdiruoUcHCpJ4rWvYB4s30IfjK77Pk4GON2KKm3N+D5MAIq5QAI+ZMpIHympN5/rAD7l4yD+e4UkBFQXUtqHsyfdQo4WmPiZQdFiMY5kGL0SGVCBweZRsZRJrwQNB7rI8HbKdMrAvVjsprD129YzICAbRMIGN/P715A+GNSyfJWr0bvFu9C0A8C7i04T9KNM6bBOgUi5c6bgHRhbQx8zVydZNJOFcLgWok4Nco3ASfSGsOxpgbxp324v/PK7WArqVPADkI0KGwF41lYuGRpxRoK5AEQ8J4XE7LS5iJ8BsZTB10wtUicmkBIS6h7+Ta6R+gYCEi1VjXCpdB3SXI4yTlPAbeHNXy7WBKQcW0AWV24+iWeHte9hzUBR08Bjn8xAAKGQv34HjLJPNzCz05HblLAZYTalAyeQED7uR6TLDzA7eeTenW9Yhs8BQxvbSCg4fbHhIhHFUUOdq9YbNcERA8ZRUq/7gUMdQ2+PWYKjYYVvF/Sqg+vf9qB5897Af8YBxNOHHh/dLc3JFoPjYR/LwH7/x0CdqRO73fZC9j95kJQ1gvYrIb/g4Afq+H1vdzlBOS9gF4iXP4yDuaDgMOdeWsKQb8mgrIU8GMczAXf6r17NQEPE+VMZDLdCx+9gB8EnJbrE08B+VIIVgjKU8CvQlCWAnIC/loIylJARsCPQtBfJ4J+LIVghaB8IigjoIvonheCGmaBE74UYhuJ1mchKFsNzwnIewHrvYAfhaA8BWQTQVkKyJZCfEwE/SDgc+seOAGtABNHbVlAvPOgY35OBGVLIXS1528+egE/xsEwAv5lHMzd8xS+FOLnewHhM9Ub/i7jYMTvnrI7EwqS9UYzRJMLEGEUCUAs6+gguPTx97g6xSfieTtTCKIJkA2ucK5kqckmDVG1TbDfc/skjEazPCqNuvDyUS9pWBEgYHQG0rBxMCs6BQKtxpqBpxIQiaAcfn8Y+BhfWg+TZKfcywM3909YcwWRBHNnisL1HH5uU/dOonwCBJzQmjAn/QmkOls5fS5eDQFZChgqo1dDQNcv4PbkCORjBExJ+03ArGXfSDwfYCHcDzYJdrV8RFzPBsI6EZDvJTsKcbPVFMg5q1O7uhCUETBa172NdigfiX9MpvXePjh33vxcImk6gc8eGWgJrkp4PHpYAwHj7HXCQ6OsSDjX4PkPJDh+ZSAdiTtbvFPAfFD0SDhCbk7bR38En/vqReDK3xFov07tWApI7mMb0fUajo+u7D8RcDeqex0NBUh6X2kiFkx4fN4LuL4BkZ+kfJLFTAPCdy71wvBFsSYk9XVK9esPErAjif95Nfy/pBD0u3sBWSGoNTi9U0CaqRKRB4d77iWVZCAhqwlYRVfEx8EY3VWHyGsBCNihZoengM7qCOQYJkBAdQUEtKVrRX1Ptk8omt4aApK9fXmg52gFZHTTR+7uu0Co7DVJeApInhjIZ7YijZjR6F0I6i1bIpAN3wSiLkqDF4LiifCnFFBWKBBuMLUNJEaTei9hTcD0DAQURouGgC624fZfKaA/6gPBxi0gIFZnT/irTq2GgNg6PRDZXIBM98FCJuPO9Z0CEnW6JUp6u1Kvmi/2SJrOFOJE6RP5u5qQswEQ8CMFtAwgoN5VgcDXV6qgvX9YE+VqF5QoSrLnBGS9gK7iAwGN0a0pBCVJBARcPdQOmdqXGxCxBQR8yl5MZPP4JuBkuILf79eFt/4CiFoW4xHR1V0leMcJEJBOu81EUK/lwOt/VQ8JsYf1RFHsnMiPEbAjDfvf9b8qf7deQFYI6jyuah62u0DAZJ2PGwKqitzhBAyEIRAoxGvSFILW42CaFLAmYDqZAYkepdukgGGwAFKyFDCz1/XSgr6Kgnm1bggYHhwtp72Zq+DrCM6TyW36TgEVIZ2SRDm9x8GIlQvE62uqEL1OQMRgKBhkMUHvcTCRXhgkPR2AgNYcCKi8agKKFNHwAMLEezV3Cd1bGnwvP+H+LvtyQuJbICL3MQMCjgcynCcvJzh+yX0XglKvCwTcjh8KPoiSS7KtCOSc1pOuF2KJyHxfL3FIh1WnIWD7WPfejdwTvs8EeP6LuhAUrNYUgvqhBz9Ppu4ID482JovdEc6/spPtOQFTBc55wXJBFDzV4PnG2VhDtJ/C/UmneonFSofX7ynJVzxVshFcKwdAwJcJhMxj+03AC4b3ixWCZjsDjuc1qAtB66UQSTGQhcAt4fX/IqD3Mv6dE0G74n+HgD1B+G1Ww3/3pDVGwEPP8ZAVw0nu71NAVgjKU0BGQNYLyPcCfi2F4IWgpdetPlNANg7mIwX8ICArBG2lozuZPIeH3HY7L/I5DuaLgH8/DoYRcFauF7wX8IOAbCKo0ZKezl8IyMbBsBTwfxkH87EUghGQpYAfBPwoBP21F/BjHIzv+ssPAvIU8OWdAp4CGuJ266iLxbPPCWgN812iRhv79ElAlgLurLGV6/k4SFRnVh0+9wIOO0XZ9AJ+7QXkE0Gf+22zGp4vhWAE/FoK8bME7Ald6Xch4Hd/psTTuikEjRamtsHdhdQQkFYD+JmNg1kekSnQbdsb4fhV3EiKEjPnhaD7dZ36aXUvnCHulrjXqXvx1IeDwJJAwIlUE/KqAIFYIeig0IFIreks50sh+lXHIvP+603A6bXqk9X2CoQTDrsTll37zgtBg7gL93+b208Snl1LCI45EHBTF2Jmw3opxa3ew3cc9Qck6xdTGr283R7LxwqIJa5sIWhpQDKKqzsJTskY8RSwkKjECRh4ORDOuDoyIdPlNI8urXrJxdbuNYWg6OGLeHmu9yQ6dyDzfUA/CRg+9rsE7441cTMCZEUVPJ/FuaoIzcZw/KIMx8MKQVkKSLczz8BpXKeUzzEQUHq9U8C4u3CEyKrHtzACUsGA298GfsAJ6PcDXaA7CQiYrSnc3tOm9KMXcOUtpnBpsnk1BMxWrplHngG311vSmrj5HgjYy3+uEBQ+U33xN+kFVDvf/Jk6bQ93MvOsB/LLiVQTSx0BvCZ3wZtvUqchYJ0CwtkJSLGJVl1iRZuS+sN00EGX6aBNZtYECMhSQKL6BrHhk0FJd52ekNqHs8dkE9TjUV71Uoh4IhOze3jkfCkE7szmRO+3O4KbjWyCpMpHRNMlICkrBC1OA5HM5COQihWCiuX0TcBkd9mg/hUIiH3/IRBpBH/5LAVUHwu4fd+E48+tenV8od2pHyAgInzN94iShEfECagJGSLjePqE470MR2g+2TUpoL9/1nsI5Uwhdni7IP/VAaJtqJoT3a0fXz5bJ05AOW29CcgKQc1u+iYg6wVkBPQF24bXR2ytiXkPC+oJC7EhoEH7z9zrLux3CliOK+rpdyDgeTLuEFMicPtZehGRWA/LHpvzA/UvbeOERG0+JE67rJA7q1NKNg5mbGvwfno9IDsrBGUTQf3lHd5l1B0kxDCEA/Jej+TnCNgTBuL/1b2AnXD4IIaaAQEnrapJAVdJpCJqYSBVuF3LcB4xgFzDbUWwW0pNCuhvDtMTal/eKWB0z4Eo6TVuCBgutvDXPPYKjWTJRaVhq19t8FJEFnENScvD8R6MtnClU1MI+qwqEYtePCUrDQhIq9nGwMs4BuIp6J0CJmZlEGKbssD3AgZhbhD3Xq+Sb9V793gK2EKIRnEFBMyLwiUr2dDqPYUPjF+7HAh4d0RKDs6KoOtlbZHVaaHlcPfVCfcONQHrQlDqq0DAjdZ3CTFuskAHo0eA3baMyALJQNR4UI+nsSuTLNHknQKyQlCWAtKHDF9GLAVcZgK8HsV9PcK3R79JAb1xMdsj4VWngEd4X8NNvUqeETAYdIGAcgwEtHfSmCRGCO9HiNYPTkCeAjIC0sTV4LxTAgGVfvXAkwNySPCsX4/BaZ3g4QOIvNiUQMD9AgiYTS8DYmVHeP/O3X9pCjj47xCw3xmJv0sh6Hf3LX1NBOUE/LUX8NelEF+9gDwFPCVx7m7h8q5JAZfq9tmkgOIBbT5Xw/86DoalgOFz1CGadDv+pRfQqv/A/56AvBD0KwXkewHF/XPzl72AvcLef+4F/CoE/egF/EgBP/YCfq2G/38ioJG6hfiXQlBGQF4I+ss4GE7AX8fBWCQvPlfDH4b1OBfWC/g1EZQVgsLr81L+fi/g/5IC/kMTQXv97vcN2/5pAgrf/JlihaBJIs9odPb8DX7e5CdJk7lDg6v32uNFRE9ksc9MIZpqOzg15eWNLIxnvSq+3gtor/I+cR0XCNV7+Et8HdWr0i8eENAbvEZ4AX+RnIChLLwMvJMF+H1vPcsDvIL78wcOnGqt2MtDy9Gu+DiVRRIs2u9C0FaX3klmzIFU58nuXQiqLCwhVE5AyJOGmnEwQfu8awi48OZAIpYCBnYfCNhybSGcteHfO1H/TsKrO6ZhkWw2vBcwfS3fKaB1SZT/j7y7aVtUSRKH/4FcCCoKS5BMBQElIHnbKaho+oKCgn76J9C7upz7nJ5+FlUzp/7T19WLOiUKaJL5q4iMgNVgPhci5egn9LxFsiaRY5KgmeH1bAvh0iau4vVmjDl0OBJkYKbpkqhf7L8SQV8EjPKoPf9cbmDTDfH6ye6Z0+uWnSHaaDMSrp47ky7vAhLTj10eOm1U0WY/CBhIHd+h61ldwppd8PhwiOcj8HILyb0xeHDRcKFeHbZfBGSr216iqZB+9QXEtYOu0cUESQ/ucIZkDpGAab/M8fPuBvm9UcBBry8pfwYBNeUXL1cVe32DWRsfckMXiUSvYxnMJxLQv4PtkPlpKYAxliviV205kfUh7L33Ar6jgBqu32DWOSOBAgkJGKr/IqATIwGnYe8JjuHfBD8xR58EhL43ysn15K9gfN702rLuSMDbAwk4fco/EkED6H0R0GNjJB6v16M3AX15ef2KAs4uLQFXbV/BQzH9QUB2QQJeV/sxWKVx515wSE2yLsZ9JOfzRDwbkFCz3gZnw/r2YO+KoL6/moMTtlHA+97W3gTURvWVeHMuZ8RN50eYaFpbnka8im8CGlYHCexbpUb25MdeQHe/KIN3FPBVERSkFEm5Fm8/CLjvJkjquE0EXfcfHPiyzN9RQHpoo4DFBgnoXzoCjCsBjz9HloIPEC8B58COzKurpCBWhfdDu1Q18SoLCVnKLQHbvYCuskEC9tzeEMzpGQkou3i+LwIiNPH4IfmNUcBBTxr+KQT81WOqqhYNjCc1EkWwkDCuf57AMpmOSeCbSECpx/8LAcMJH38R8NUU4lIiabzG1/mbgEM1dsBLRz8IGPlIwPh6RwKmoXqg64thgb+udY7GQqMZHL/ZJPMmPFq3FTO9QTqHdNaWg4nuSEC3/4OALOn82AsYBQskzasi6CsK+EoEfRPwHQWs/xUFnMulC+4jQ6K6RfMjClhSSfBS6xa0/wRrAZsO8e+nMhJQHdlIwFXbGn4bIskeF9mFxG0J5TcQ0E2PTYCdJVx9CQfQ6FgqZxC5578SMBIH+PnZ1JgBLJ9IQhioCn0KKv2qCLq3ugVJOZ9AqJqEBPs2cfWVCJqdjjqJpgzfr+cNvqKAbwKCpcvvKGDQz9pE0CX7igKyg6I2lKuy844CRoFYIwGzrYHriPRHFDBaXb+igG7HW3xPrv5nEPBfk9b/LAGlvjz8U8rB/OpEUJMdg3ci6HcCvptC/IwCvhNBvxPwFQV8E9CjsfYm4Ls1/M9yMB99AT/2Ar5aw3usGIG1W53JgpfP5iMR9KMv4Edr+Fci6EcU8DsBf+4FnDF5p3wQ8B0F/FkO5i97AWfeTnvvBcxHF/iKAr76An7sBXwR8KMi6KspxDsKqE0k+Esi6F5VD5/lYH4S8L0X8JUImkcTfP2LgK+9gC8CvvcCvsrBvBNBL45Y/H1r+I8o4PeKoH9bDuZFwN9aDqYvDUThV7Xc/d0E/NWlK7piW65lqC8YG4yQKHeVPHGqspGAxgAJtdwjeXylYxFWtRUm51S4gb+5z/g7ETQmgoQkk5BAgzUSMumwETD/6RCWTZn2JuDmGrXlUOZIGqvYDsD3Jkioy16nNGAHG9b51RNYHfhIQMkeQlSpcxb0zkjC0aOsYXXMkFTjCgkYtxUzU9qxhAh6T42ai+0Iwm24EJixQXIZJq7olqMVEtB8+gd6W8hfBAxS2y9o1ldrcPf3iRDUaVNQj54VCB6aS1jdEnZnBBr42zsS6pUI2gncPmxEz2TBfqErFNYyEnjUwSVfEpL8TcC1PfhBQBhyJNiE20Jkk31FZauu230gNg+uRyT1VednCDWKBLynD5MqBhmA51iuEC2AUZr4RGjLySCBnb0P9NEZlAD++AcBl1sknLdrW9U/6A7o05UHkOTJnEdNDwkY6Uhsf/dckOAaIbEjxX7ARprhEuJ+2gf02nFzCJ7y704ElQa90Z+yF/BXJ60NZ7c7kLBsSFv+xSSrZqzAmJyRFCnIQIrFTgAyOlQMdq5VEJ4cezBLypL7dwsJOMmQdMRGAnr3BIl2qxczmO2ddm+hUVZvAo6f3o27m+uqIs/JSAMbl37COxHUqaIVkM1GFLw5kwPS5foE1CatBRhO0oQM2/IvFq/uDA9BwtXX8Qgc07kx1xfx+FmEhHPcx4OAl7XlZIQuhelwWAv+CZFHnM0JCeiQOwM2KdvM8PUAxuP8xGEhmQ3RBhsCVlY9GKxnSDR1sXFAvRgN83GlSslj2Laq18Urc48KEnAsjkuwV2Mk1j1q32+5GAMtUyTkuk0k7Z/x8/QoRQI6dySge0LSfRBwMF7moFf5mbuSb34SEGdl+UAm/k4BVTnWzD11kWyvKOD03r9xb9fu5ev0LwnM75sjg/1OqoiwXysIZ7tm3m7/IxEUl774fS5j/L66RmcIRmmWePwQ309YLBOw6+GRQ3f4G6OA0mAw+lPKwWi/eEwd9f0DrIWKZLmO6x8EDFtyTPNapPf9VoW1aKmc6QMV6D23xxBJByTExlp/ETAgDySH1BIlXW4dWEJLwGEHvqKAy2g+ZhGj7oHu1jESsJwi8QZ9V6PiPC5g3ewmPJxtkXizYLsAL1kS8ibgUd/OYG2KYyFSZrVC9UfbV1DcqkJ4oK5JexFHEt4NJGC9rCVcfp69dxTwTUBJxcf80ln9IOCk605hPRkOmbfmt4Rc+/GPKKDqIGEnayRgYIeEB/USCThAb0HgOKoQiSIS0FqfDdj4d4LXazUmdSphBmGW6EK4N92Kjp8DB9jyimTdbfH8Z3N3BpuV/4OA70TQMu8K70TQg5YiAdcVruaOW6C0lpkJHt4fxpbltqCJa08hvM7GJLTwWfPeC2gGR5WEU/V+IDyNdXDPXOOReVPFdxTQk60f5WBGz9LE83VVgY0UJOCKWiMwRbFD3C3f/DMJKP/vEHAojUZ/ShTwVyfY9PVl4vJlFhBLJmb+JiBP+iAg2Lj2URH0oxzMi4AfiaCvvoCz4fzUjJ0dkuZ7U4jvUcCPRFA6pV2YlvOz8BEFfCWCfkQBD/xE/00i6IuAZWfhfEYBv5eDeRHwoy/gRzmYVyLoR0XQTEpG7i6dzfn3iqDfW8NbvcW4+UwEfRHwHQVsCfhOBP1ZEfSdCPoi4Ksi6GyoudLHXsA3AV97AV9NId6JoK8o4LsczCsR9OdewHcU8JUI+ooCfiSC7tPdlJndG5hjORDqr0TQV1OIn3sBfy8Bh0NB/FVT6+8moPiLo4DGEqe2ZV0seCi2ffjqhguQHR4ODztP/DO9nQsIunuLhJ0Lks1fuTdYH7YzzqqOl9BZoUrgxXOXRcFIz+mBCkiqU+wwppVIwDoskZD7KRLmcHo6dE2Y9CZg1G3Lw3So6cCmS3wS6gkSMHucZYhuDyTcTMA/r6hQQ8I8JNxhsT/Qcd9+wuZ4sUlohkicY9uaPd0ekYDr+7OgB6sl4Dad81AQkISrsz2ANJHaqORNL6h1qxtYu2CQkNq59G4KAbOdS4JGRPJ1B/kYyfWYCwEnSNri3iZqWoXJ2Jq3e/WqFElIL74QDoKA0s1NliHZpHh83NETWpzrAcROhJ93z5Cw+4w14GsdJOAqwPMJgraswNGekejoew7NE2MA6/3aFdg+4Hg9UwPvv9z5QcCS4wp7ee7j8fcCz+9esi0Eyc0QouEMF8rZlkuwHO/xfEWVa19NIY47JGC68CnVO+7XXsCwt0FCvqKAbDA3eNA0v681PI6p9pf6f5OAXq9Tg1M4DfM8owRyFCcdmOizGgn0QEK5q4cIel5U3CcFkuLJ5n3Qho+Su9PbUCRW0UbB1gUSqoK2D17aEpA4bSLmQK7I1poIYJ6km+Bdq1FDsu5KA336RLKd3dGBnJ1VCuN83eNwJW1FzEPfgLmzRMLocyTNay/g3Fsg4V6JoJPnTobpUbwxz4ivB+JISMDFCB7EXxMk68RAAo5NqSFwGdsJyaWrDpozu3Oc9dpyM8llCNOCnrn39IeUyLsVBdO22yjcE4m1U/z5FwHxIW8S3T5pMM/TqwDxxM7x6e71YR4LApKqsiXCbgsdZqPhg7l8VWpvAtrDJZJVnuL5m8pjBMSw7ng9HfuLgFMV52VPnSQVSdmtA7QTPnC2KlIk22qpwILrteD1pleFJAev9ybgOwqob+dLWIiXI3dPYFYkS3YdmDbXmrvJ3s5I3+l0QHP1hrk9A78vPZvg9S4dJPtWuUrkwh4rMId7JODDl5LfRsDhsC//KXsB1V88pubB9fHeC8jGA7egnTFHAkbmmEQcXJGSpFSBPe5IQOFZA+177hji1fxHIujVNybAhm1fvC6rG+rY5RxYYrWJpV4e0O2o/ooCRsZdPVCubm1gM1EXWPf2MppwAUafEx6kAhJO6CIBN4MECXjaNw5dVakJaTQdC6EtIwH7x7YP30lWhUCfIwFXdm1C4Ev/hYBgccLY3QaT7mcCvKOA4d3STKrl7V67njMSQJyhvKwjEjC7OkhAOUACLnzbh3CJBIxGHSTgipD2Xwo3SKhp2CQ4sbo2bK4qFaJqC8k7EXR1KH4Q8HJFAroJEjA6xvj5qxWSNTgM8M+5kWtf5WA2nR9RQHsmtBVK52jWYoBEhXtsArOSdm/lFr+PYkUmEIXqmAXCxW0oEZ4dGE+fKmHK4Z4TlDQ+x5aRxln5wO8rmhkOxLsO3t/ZfJvR1QMJ6HdVPH93sz3Q5tEdtUvCDvnnJoL+a4j8zxJwNBrKf8pewMEvfgy8CPiuCDofF8V7L+AHAb2DMHTLUnPIzOrqwXsvYL6ZW18VQb9HATvQ67ln/nAEa3oUmo/W8H/fF1C2bzh1uXrB3n0BXwS8HenyKwpIK7v67Av4kQj6txVBfxLwHQV87QX8TsD/Jgr4fS/gz0TQ7xVBvxPQ2ulJ8qMvYDb/SgT9GQX8XhH0XQ7meyLof7MX8BUFfO0FfEUB300hXgTMH2f21Rr+KfL7OxH0exTweyLo7yXgaKT0/mMi6D8kCvirk6sjy75A1rstONNPfkGNSY1zkX12BNY/IFlIE18BtJHF2KKPZKuS+A7udTgT3gS852yIU53uMtZN8PXzsahCWicOD3oOoTRuyBUSTm0henp6QG/ieQjZXEYyZq5v0tNFmUN6LX0Wrp96Q8Ps3IWlHs15dFjvRdo7IaHipYQEPJZIPLonAiTbtkkE6E+ThjlRwCcKEkyqnxXFwS5DXOVzITKW+4ayopQgsrcOC6Txs6FxnooQTXszEt7KcUDTjawAs5cuj+whki+wRR2Wm8OCsNpBAi+nrgTxgJgC4zUSS15nU2ApjYVIHR9NWk5tBZYX18X3H+lItAuSOAljJGCk+yI9F21fvtxGwhnGvqLFkCABuYeEDuKxQ+39VgK2PQELNiNu0uSE5xfPenMkdbwPaJedb+D2Om1FVIbE3oZGDslDNISg8/SAXibqCDxhsuBRPyEaHYwNfL9xsmART/YmfSzkJxJew+/LV/YJ7fbVHayPlsEjtdppv42AI1lQ/hQC/upyMPLKa2BC3Ya73hYJFTVIQBKXteCLQzkg2b0ngkbdSngT0NBnA6D2shRcX71IpGj34lnqDAkTJ0jI8DZ1wOgiAcHK2yJ6zbIH80BuEzk3I5H4/nUMWpo9BO9yXR1If7XJwDxmPcHvXeWMhE5kg6pLSLAoTDOy281GsHCEO/eMGxLzVPRksLbGjfmLM56PuNkQJGTTRuFaAh7PzwkYVYQEcj0k0VwcUZh0qzuHRrEDsipDBaxlfcHVmzpEcpUrAovr5cF9ntv4FLhaC7Aeh4aDPZMd0h/fdfzlGiVz96c0J/Ndf4YENUbE25zWJlE7CwJTssTjjbaCaD5EAjpycud+f4EElNvznVwDJGFi4Pvx8yPHO+MjAU2hKAg73rqw2Ad4PyZnuyEDPezALEECusfuCMlnzkSYy+t2L+RD1ojzDFegdntH7q2FAgl5bWtKehck42SI988OOl1w9uOGIbHx/kwbvH+T56Lk0A/x/YYyEpKa3lFwlfQ3EnAk95Rftfb70/YCqv5UAGOGxGI3sq1oskaSrNsmDlFe1SKV9wMN3KqH5HIedYBHluM2G6TD3gQMT2wCK94mQrJQFWk4lV1gut2Sct0ENBkjUUB8tomhPbWg5YzYEG2QTMHEqSk+x9kV/BrXXuxmqgqtyzNArF/a1u4c8NcS1hZ4h5VOwgcgoQ4pkgtSTWPhqKlNuq4HM9j0bXy/fuQqNHm0BFwzJBwOMZOOlQHA5tKWb3mekYCLNb5+HQ07DPzRwnnvBXSnYx3Jhk8WWgc2gzjvkVeFTkqPW9uDUNA0wnDAZLSgcgCJmhksYiYoVD0QC8lW4uc/M7x/ni7PYRlbOhI2RcIaHsP3z9v7a3Q1jRo2/yIgFMdu+89UxhT85kFYdDvg+W7T7QzctYUkLUld0c2RTXHeHCMB8wa/D3zmdGDS66gkCG9IQLISKCQ2H+OfO1uRzl0XCR4A3r96Wuc0VVQTPFnUSNQTkICXBRJw7Hgd8o9NBP05FP9nCSgrkvKnJIJKv7gpxG3cW73LwbwJWEZk6J4LwRMsA8fhm4DHsl6QWa/n03HUrZ8uly2bfzSFKMK7Q0xDP5vju7YbvKOAbwKudnj84Xq0BbPYe19NIW6ny4KbigjF+LgY6mBtbpev1vCrCkn1JmAK+PkvAn4kgr6aQrxbw78J2E9PSJz+XDBu20czNtv+KBczgi8CLoZq85UICqZgvgl4dWYGM4MFvn7as5GsYTr9agrxigK+E0G/NYWYGQNc8VaDPHlXBH03hXgR8NUX8E3An+VgjNvCr94E/GgN/yLgOwr4IuCrHEy5U5GMVeYXY64Kl6++gPi8rT4rgr4IOPS2V7d44KRo3rgOY7m2Bfduzf1PAn5vDV9I29l/IWCxtpilDyX62wgoK3L/T9kL+Kv/WaV7rUvwp9eFEBw2SDBXMERYwXnezpRIqKQUrrCigiWE1/zp0J1xrmFTeRaJPOGR0fUwHkEQGLjQvcf4+p7SUPBCDwmp58ShhYjv746nDgk2JySS4pYytL39WNixfIeCqLhITouRCM66iMYECpG4XpCAjZBcTVueJrjdkHCuh+9/k2URAqWyhXC0a6OKNe/g+eyRYOshnj9zuALeNULCRcW+LW6djnAq3yFJdxNdonZKhpAk6zkLdoqPC9Fb3IG15btC2DvrBd3vgwm+/3XBg/kKSXy+y0OAI47ggNVI2vki30FS97YsFJy+RLf83AF/3ZZzOan+gQ6m9hCCvHZ4NK6RgLez8QRX3LfldWw8f/++PUMW3WYsXMieQ+VOjOez2gGPHgkDmuTnHkCP4vmH2jOhsUuQ3Pa87bNY4PnUSZwDzO8mCQINCbszkczpQnBZ6PU5pZbHh+CmwgLJfdYd2p3yHqSrxiLvphDNusTzX/QNHh75g/42Air/7if6f4CAV63da3ZnjeDNEyRLI826QGdeIwD++nMyPO4GuIqa3LgrrFcNWUzmSDLNq4jPdjOFDJonxfFUPgmYZlsuZTpC7GsVEurxyDQSar0BOAftztyreZXI2vMpTOdngXirYlWQ3Lxu8PVyn0Om2wWxB34IkyzCzy/D8kCErSfDfJXeBUgaG4g6unXASJub4Hc7eD6yv6HgkNtDgJwj8frbvQHzqk00tSW5IFd1OgX74eLxDpMPZBsjWe3RueLeYrTKyeCywuPl45O58QnJS8Z3DxZb0gj+wkPSztiIgKMGFfGMPt6P/DQqQBW2uPzMNiqlZceioIoxfv5yZ5vkUUc4f06iu+C7U7wfAkdST4dDJOyTp0D60XEHJtkXxL88kHCWfUfCFc8n8+bHVCF7C+//wt00+HoDSTqAI97/bIuE7nGZEjc6roCK6yOuJHKzIc3qjuffHPF8nXF6IHbSViSNx/jnenCtSLe/loFmfil4yUQ2yXaJ8//s6p2Il/Ak+20EVISe8KdEAX91o5VmcRVwUZTqJFCaloCBjORYOGMWurtaordA1iA4OBoJsrROKC6CxpDiJCN4/QESMKo4EnCitVGsSJVo4m8ZwFnB31w3goQ+ZZUAg+FYiM5QN3SUGg54E4uwoDlvkVgLUkK8W09JeK6QcKe+wNpsFJxmlLJJ6Gk3sCExG51FCxEodahrQRLtNBb19a1D6cBAMnUfhES7KRJxQM8+fj4jQrgnOdDdRPbADyZItNEOHLq1YwdAIRpnkyt+/n1xtiBNOB5/NJFYvuEi8U5HJGCzwIdJaW99WBZ7JJRhaTl9UM7Bd2c2iUg0Fmm9xkVlnLaJnKGEZBOGSMB1YuP5mllL2DsSM+0tdMK8c0MpxQ+FTTlTSTSZ3SuyzLZTwCmK8ECYaw6tdG5BRBUkqT7YFm3lbQOSQzTmwX6L9/dy33SAuKHKvqKAayRi7F+R3HJaI4GjeA6J0DbFiDT1QDcnwYLwluDTrXfC95sergoYht5hnlf9MxNB+//6u/9RAg4EURL+478E/UMSQX919cKfBDRyzWzGs9O591kO5tUU4hUFfO8F/NkX8CMR9IOAm3w+/GwK8bMi6F+aQrz2AnZhMoHJs7iwd0XQn1HAj76Ar6YQxpRq4nsv4Pco4Eci6N/uBdzlivWXcjDvKOCLgK8o4Ow5eeR/IWB34orurjLx+JN6dN4EPJZ9m39EAc+7ZvZv9gJ+bw3/cy+gNRzlxUdF0DcBaze9fraGD1JX+CwH84oC8lyJvxJBXwR8RQHf5WBeBKxWsfVVDuZFwLy6W18EXK3s41dr+JQk8LsIiGNqNPhTCPjLx9RUvkOGhOKhzJ4KVaDdO7fXkCA4qERanQYVrPuZLbB5sE9o7xY3kFiaxYOMPXLaHasdiLIchDDsCxrVNsECNtRCQopTktHBuG3qsJw7HM2lV3Rakg6Ed9vjbMF0oI9B40M4MQPCBp6v0L0G+D+CJA3LBwvolNkihLI0J4yvdYXGk0EfNk1bLgWPD+j8aXfBX56AhBnB4+cnuQsbbYvHK0PBpMPaViAatuRbEiTSOjpQCJxVILDOINCodU87kPQkEFguIxmrS9uqfn1CUh5PSLhooHbbvZIzIdrfONBBf0ghTtYHzlJBMqkkGl1IArclcJvo6V9qGQkZz0nQbaOG3SbuQeZ3kYTiAwkK9rbdU3KZ8TC8eW3dRUMGKKd4PwyP5zSp7QG4h8Qlwbnta7jc1zXE1cjhYdbD8zmMeA6rlYcEPD+9gDpcM2CjPzwWZDUS0mKxDGEduTwo631AdVPF99OIhcTU9xXd9eI9/qbmhvBbCYhjShH/Y0XQfwYBP/JAf82YOm3GfdAs+cFdukMyNZavgblIkHTxJm1IpHhDmJ/3d+47zUgkM/fReRPQJcVKI+d6Y4IlLwTmemBXpN6flqDm1YP53ZESkLQeKqAdZ3cOC3GkkOTkG6Clox7x7NOqIocIV5HWQJKIWzWpRJb25gjT2/PBga3lhkzWSBi7V9bc9ZmckGwyGoMZVnfi+5WtEYnup0BG1pPBwrczUuMyEdTlHK/H1jKTKOeVCXPeqbl3vskiudGrA2rgPwXfkrKE3NarCTjX/Cl4qoBEtFw9RBKqD+bex2lONGsxgXmg4udVBhLLKwe4/FsnJg978zynU9mawtgJn8RPXSRovJziuKl8/H1nd3y9P16pMB5e27197fmFj/kezOG2YGDXUkP6g6sOi/kDCbjd4f2aDEcazLoSnv9iIOP1bDoSOJ0zEpo8ZIfEYVsndRmdiHslkkhsoi+A4vxE/H6Oq+Y82BOY37UHgUG+Eomzm3eBPIJS8JM4DYheHzMYE+fE/VHX/G0EHAg98ZdtWPjTCEh60QCMfKAzNt+6Il30XQNCTR8LodN1JercbSRgstF4JJ3cnF7HOLtsnmKXedey0xDSxAbE2o1wFrflUcJyu4SNV42FQJUho3XfxnmB9XQWVrutQsOULPC5iXYJtZNq0o6l3iCbxFMeeQ0S0BzZCWzsEUGyzbSCpo2LpBkNdc4G4wZo06nxN921xyTwYhfoYpdaEBdnwkPpjESMzbYLqMMoCULQEjpTbB+yIEcSPSoNKO8IPqQDb0KipkQyNoFggxt28fz9HpL3FLIYNtWR8nByyh3KIjWE0J0iOY8jOFDRbzcIzAucl6wuofR8NizIlCdh7DbcNpTEhgv+eq3zaHZEAp9FwQEm+0jCpYoEzSN7gvNIqpJATJGAxWnQ9j2UKAvVO5JVWOH5ZLJOvqKAh+3AhHVvpJOob+P1dZpTFxajhUqYXnUPhN9sJGa1QDIOb3g9UVQuIPNkwiNnoxZ0fKgdyKxQY0F+ReK/CDhXqg4DoXv/ZxLwX/PS/ywBxbbW2h8SBez/4nIwH4mgz24ifvQFfJeDeUUB3+VgXhVB/7YpxEci6AcBX3sBX1HADwKyYXn93AvYvy2n4ETry9dewFcUcDdLon/TFOKK09V/IeC3voAvAn5UBH3tBfxOQP4w8fzhvHM+9gJ+bwphzgoveyeC/jd9AT9aw3/fC/gtEfTdF/AnAT/6Ar7KwbybQvyMAn7uBfwZBfxoCvGKAr7KwbyigLNiy+nfJ4L+bUXQ3xoFxDE1HP4pBBz84kRQy2UirI0nCNFORkJMWDrEGfHhCkGxEigNZ3KNxCJzjsvAZ0X5PRYg5FFbniV+FNRWnDGk6cIXAmtLkCxBwiGazRckvAMT6Yhtn7DZTedC5E2QdGGSUVjVy4Cx48PPqHDLEnCVbkSiQ8QcGgdwgmBAgYUrImr4WmEISbZYMPacCwGlsjqC9Wm74OGz3B+oLCljiBc9D8kpc5Mea4WAy3wk4XRPGurbiopTVdu3EDZI0ot7WELQc3Nc1koxvr947oIb3H3O1meWUF+lPjCjxPuh46qObp75FAJzYbOwkMiBsgMuF+PD/sqYFFwO1JUCROtORwLnyl6kN6tSwScqnp+ZCBlN6XYIbLOc82AwR0IunuoFQgqz9l+fkXBbmXQBOlZ7/26CRKfhVgY/Bo+w0QjJNpi0969j4P2b6fj95Ft3D2n3brKw7j8Cep5qMaRRPyRsSklBcfmlgrs+Ai4VOB6vagwJK6/w/MUNEn2WlHtgR2aSqLfdmb+NgGJf7v8hBNR+demKw2qjgrYwngI4gqKRwlrp4BSXHnNZqQC5xhckxMlpBF+3Ukr4ZkXAcjoV97zOykFyjABspddjHt9mDjlfuhcwFuWTe9Pohq+v20TLRVwTn+Yl4qXS52AMh0MCft9qyE5dHGHeFUYcrlmVk7ItxZASUxD83rStbRvfOmAW9oP4sW4fyHq9N8C+X+6CX1dyTtTqaoJ9PgrMlz0kW5i0qzppLxAI3EwhRrBYwKRgDXdXpnMgcO7moO30LvHCyTah6bgl4iYUmTu4OQ5xhv0U7BWS2ONSKZKO9LTAnJ8eDJzSLshlzTksM8UVWCB7Cu3NdQumzVxAgjk4h/YbJPH0VjXET+52Q8arKc6nldUI3uCARNvrMw7azS+4uzVxlAbx1QAju+Hxfqko5HLzkZD01l5/o1DSGSKBtWxUE5dXSMid1BKu656YN2AI59Nxn8OiikXub6aVRtT71IRZtEUSPpepRibT6Rjm2yl+X2aFpJbE4RqMw+UkePRSHH4bAcWB0P9TooC/en+tmZzaZOVQF4IpQ0I8xTbR8qYgCRUBSZalAx08aTfmzD0jSSJgBDxmqCwMRSRg+iQmrCJCGSsPgMDX4xMsiYvH5xcknLM4TyA9WIQEzRMCqpi1B2lzRoIdV21aMFcfsCpKgwfPh6ZRtTPA57CaIcF6rkfxuS9D23USiTVuSTndD+YQ7HMkVeCpAT2ObBui0xQ//5ojEUGpQ/BxhuVRLjYFNVbbAOdNH0mo7ZuM+kt7A151dnjUmF5BF9vSBq9TU84oz01K5G0GSX6acJawPKNyJq8AwkbjTFBApBeaeeBdJqHA9N3h0JYlsyF5LpCs2xESclS5HqxzaEm8hYIeu+kC1rGLRPMGGp5vwiaQddso4Ki/qci0bMu13AjO4eEar+8UG3Nghy7lwalwKyq69gzYHb+fiPXx+tw8VgGam8oCx+gWRHjEPvib+YSEzhOJyWXiQja7ICkX91qkxaQEiGCgCaFyV0Wqy5YCMzXqCFDDPfhHEvBfY+h/loA9qf/HtIb/1aUr+MPL3gQ0qYJLv1ci6EcUMO2dO5/lYF4VQT8I+GoN/4oCzhTtDOOmXqjvvYDfCWiwciz+ZS/gQ9/NgIj2VfjYC/hREfSVCHqhHfOzHMz1ZE2IOeRIuJ9RQGNej7Wv1vD/viLoqzX8RxTwtRfwIxH0oyLot0TQNwFfewFfUcB3IuiLgO8o4Ksv4E8CflQEvfqh8dka/iMKyOJZ5zMR9BUFfBYBElPTm+zvy8F8RAF/EvCdCPq9KcSrHMyLgCYkHnzuBfytUcCeJI3kP4SAv7opxCAOVFixpy+Ep2mg0SqVu8CkHSNBJjGcWnTSB1zMeSzUSwEJMkOSZaSaM0ZiT6SDYTIDr8ChGNhlkOFU9aDgWp6LU8uUFnRmGSPI/LMrhF3rgFPLowBgwmTJoqX2FKnTkTgEDJYC4wYS5uzPDNhkeyTRJJ449GZoOsTOEonFvYNGox7+2SuHPgvPEqf0Ih2mkIV3JjBRwuONa2XBJj74LLhIVKTxKjdg6Z090m6SdyjLmi7ERXNlkWzMctrVNbx+zwt5uCmCdlt/tgMvGTMW5Xsk7A7nVWD6BEmrnQOT3qrxAyJpUwvByrMUuheqCcDo7DNWa0hcaZcZEOKSVQglWzQps4oxrOcbl4ePEZJ0btdIQMIsEg5GO1xq9NrjXZyqw/FMrKjhNgQSsgmEyAjxOTeapQNYd06vovNEoWkflx5Lopk8IpdxQmeyg4TfTDPGqHMAulbEKaS8i/cP+kjOI6twaoaxw8NFg4Sd9WUO4fxpsuh0ezi/jYA9aTT4VRsWfjcBf3XpCr/quuAA6Qku1SqFKKfnDCxmy9zPwrVDplJ3BpPo3iNuv4cEicu7B44yvDEQFqMDkdd3XJsNyZD5t83cIfFyQCC8WT3udo6LgHgwYjCR0oZDbyoX5GFuUlgkqkZYeLc1cht2b7CQRBV/4+tbQfTYyCHgyYB5NHYk8nQWGuihLQhut4ckO+98BuZUaZh7vSMZO9OnC2Yk9TgQNW1I53b1QTvV+Pn3dl/PyW2jkmHvSeBI1g3hoy3BMRgYJNpVvkZnwsoCstMHxF3nnYA47HkGQ3w+BW+5zQ4keeoB6O5tIHjVomyI6XEFf9OniIe3q5BQ18frs2GHBCNtOxaJrBZgyNoDidXW6hyeIwdmvavAXXWRJeTOJgeYi9ML88WdqRB2OwGQyhCJ19ni/Qo1aw6Ty0AiLrNvCbnMdAKTR68hLk1ShZz5fI1T4/bEvVOKx/vrWoMwmw4ZFDbejw3TQ5haHUHw7qWckKs+xXXA9XBj3nyMMOXJbAOT7fjMXWMsNb+NgD1JGfyqytV/WkXQqnLH4M7vRGB+gE/y4skdCOYpYUHv0kadqDDBx6hKWJQ+c5wX6BnnIV3VGHO2N4XY0tkCeOJaJljTRqTLWu1COKa6wHaJplDNjk3w9x6SxLc9kyIQYljdQ4MEF9vN6aYnS+AfmhmLjpPGpDti9GFd1hMBlzsPiV7XLEZ1jqgQyfZYoyOBA6QbSoXQHrkZrU98ActHMxGiTakdqJsOVhCUwhSngrY5UHJTY9isrvh+/lCr6M53RYirQ8KYu6cmrfdIOM/Uphwf3s2BXqv6BGl6Njg7HzWRDplwhOwBOHFlK5xXFvPmCoGDU0G4kPsaXWxSvF9KToXA1/D8p0oZQXA1JiQYWA+T8vWZQRotCQ+zBkl4HsY4L/EdPkPWPZw5Vs7WhlVCDRZ1V1pDJ6uBB6DpUx6QtdrQzth1ILQSvH+ugn9/0LcqbHyKBK9LJGCwUXO8P50ZD/eA5A51g4FvHvF6A0CSs8Ju799iLLDhQTPfBNTOIySgt+/+Mwk4+N8hYH/U+89T6//LiaCvphDvKODPRNB3a/hXIuhHFPCVCPpBwJ99AWdnZYDK2Yw0Nzdu88++gK+9gDNluQvGE7cUPvcCjsYPG6xEKz8TQc9ad/UVBfxvysHEFy157wV8E/C1F/BnFPBNwEcSV59RwJ97Aa2nPM4+y8H83Av40RfwRcCPRNDvBHw1hXgRcHaUpcOPcjD/tTX8ay/gm4CPTePi029rso/W8B9NIb6Xg/neF/AnAT9aw78I+E4EfVUE/YgCfvQFfFUE/dkU4vdGAfujwS+rtPanVQRVbC2AMJjHJHrIk4BqTm5BeDwsSXg+iUAfTUBgGXcSFjwdJF4hKBOIj0PgkbbyHVpf6BLSvpbxKIY+UP8+P8BS2fs8qpZTSiebbAaIvYAFewf/PjWTM2wm11wIg0LIqeU5QwjWg60QLA40o8vL7QpsVMdClHgGzu1JE8DqOAh5cN/1EorTsAfpfr8kTI5FnGEzBWeQR5AIwckODnQYKktIusOIM9+KFFr0zQi8oxwKeP7Hgkr5MQfXuA146KdVRYkESDQxTYWgiUOJSsOOCuvJDafe7DgxqSEHD1gXAeOs7+P9mVr+FNZk3CPR6Z45lPrNHJb+Ewk59A8mHa7w8wIJPy/aTUNci8iaDyzI8PhNTiUqPOISXP9psWhlPDI6jTIG0EBKgvkucuglUNpi33kqhPMBV+iwn+sQylbAA9sJEzqYqBziujaFIKW7nIq7dQixVx5IoF56OZ3yJMT7k8Z4vy94P6V7kIN31V3C+p1DQ904PgAcXFMIWezBbyNgfzSU/pS9gL+6dMXS2NzBuA1l4u4vmwO5q5sQFltKCJtnqkaV/X0NxrKPy5t1glQ8MqtCgs1r4roDOyDKUMXl06rTtpW+uZTakrCFYFnIxEtEV6L9zv4BTp/iapE/soxM9FMf1FLD5WBYyBmRS19BcjmUhJ5bJzQe5wxiPugydy51gZjb6RS0AInj6ZWSkc5kcwU6KEQCkdZNSGpbKdArGXJ/5uNsOzfuW5itDZkAy3KgbhXdgCj7ngBytz5Qfk1P4N5yxqPO9thQfxx5ME+GCvfKRnWoOT91wXQ3PeaS41whVuUfga5OYxZUoayQvoVjpI1lCKGyOVR0fjpx0NbXAffllpAKiVZgWIceg+VkTUn/qm/A7rMh9/akcyAsf5zA6soXwdfsCyVOb3OASS/tCV66rxW6MvprsOK+ygPJ2CY0DJHcxoE9ueutM5Eol/UWnP39TFxnOqPEupc5ZJancWYekNAe02+gz4YD5ttJZhJPshIY22nNvMNtk5NBF58pi8IoGLhuofw2AvZHsvQf56n/RwnYF7iNz8nnRAiO4Q7HRBH7kI43Ex7NCvxNiqS0YL0Xpjzqe0i8fDqYgrfzdB5uq65DKll2YS3LM86O1a6hWWCeYCN1aNt/9pFTX60XEHkcidPM0JB1InPw1qmNBFy4Cp0kzqRt/uMIYY6/Djo0gxj8fGoyRiqWU68ZHCGpFINH59lTo3Uj4LyzrtrK2W3fQqLGASznR1OIKuHhUEUjB0iGxGQhdPY4bxzsLTDFneG8InkBnWybFUSbLidRnQ6cdyLoyttYJJo3j4SutmwEm87FJlFSPg60bzMJwr6r82jV2zs0nD80cJ3TVmBr2XCo8zy7sHF8JBuHJqdPMc4h6Af4+R3vSel4Iq9h2ZEmSOY1fr64KScQKiESzjYWIhlvbA82oNsknJ3x7+OFu0RimhZjo5Mq0uJIcN46IUkDa/SoaC8lOI9KKo45UVxUJNTqtnL22GPhrYdEPXYHCeDi1OQsOCGZbZ2dIFJXSNDnpSmobE47MKmfXeJGxuZ7iaV/BgGl/x0CDhTxj2kN3/sdUcDDvGLEiuQZfSeCvqOAPyuCvgj4UQ7mYy/gi4BcG7hfBBTWo+kXAX9GAbd3xfkqB/Mi4EdreP0xmYMdSiX/+yjgKxH0tRfwoy/guxzMuynEtyjgTwKaHfnh/CUR9HtF0DImDzcfaoZgbewdfBDQVI776oOA7yjgz72As7Tnw0cU8F0O5qM1/IuAH+VgXhVBf0YBPyqCvvYCWtvgKX3sBfxLIui6I9K/EPBna/iPRNDTaGIT43HYme9E0NdeQPO59fJ3FPC1F9DsOUXy2wg4UPrKH0PAXx2x8KUOZOfjloRD65zTc4KLPLb1d5y5nV5Ddyux3TOx3yFJhOhAq3mzBG9lxjgVHIlG1ydtAKG44kKwuSZAub2PYDNWEs7WuiHR0KnOsO6dMhY5jpRQ59EzIUjZhQW2Hij02g9dADM4seDSiyhd66cNBNtjzkJ+HwLNw7wHfjXfCIF9HmTU9KsbpKW4Z8xKQ4XKu8MR/O0858GzQWLemqTfpqttSZDWRUMr30HCdW54fVeIC7r3dB8iq9b5qsjqw6Qr0glk9RWn2mZ3VqggzVfAnAo/v5gbAa26Dw/iw3ZN2OZ2duih7i6ByfmQB2m3k1DrKa0h7WipwOb9CZ4fd0R8/2AjhJtznNPhsHhCHNkpYdPlQKPN41xBdEwtXN4vvQPtPPMbhOVzT4Jrd4DL1UVyg8224kI46iB5J31cakAkZ5zdB+eMPoflATJ3NCNhmeLxI3rXIHzadxaa0jmhNKcPCFfnLQus/FTQY7amEJ98JKSwP2t0eVWPEDTyjIWahQT9fWNKGv4pBPzVbaytq8sgXdU6CQVHC+hs0y+BBm2vR2OTN3RalmOIymLKokl+q8hAwOXn6kyeDO66IxJdIRmsmolBgtwAiY5l04ZExuUsO2W6Q48GC8AdFBKH4R1JFSqlD162CEjEJxWQ4YjZOGY6Dg/KwSOg1/N8DtFTmZBA7iAhJ0XXg7H6GONv6ILEOa+3FiS1OOKgGlpGhfopgD6RNRauvZtDkvVdArs713FMTfY4Rs6uBV7VVwQvuHt4PZ1qDatyngvBbZu0WeSLNTjsrONyXd/h8nWFy9+ILIeC76htNcCRQMA7RA6OqaoKCMrtCGyo4hhe8h5er7rVYDWXO9yTxNqk8c16gt7xFeJvHFxOTloir+7JWAjLrprQSr8UYAfrqwDPcumQ/ZVQWJlIWO+U7wOayRsF1EFuECTd+EDX68UNnErrCzDTNgWxj7MdmPvwzL27fnGIenAC8GdHk+H9cwMqL4kD2aPpEt/28H4dhs8eOMoUZ97g2GRU23c4TIePC3F7+uV7AftfOabaf1f5v0nAzvicge8cZzw4eHv8zq/1BsLJbIZDIdYKOoM0gGzTm5NwdH86lO4HNoS5NhXYkncrUvWNJfiG5wohvfADEuvm4ZjZTlkwDPWCOvNzAmt1i8ffz1Sh++A8gqXQZpvQBsdsVCRrYHzJCIsGGj53ZY/AuhzPSTSdngKa6mUXUqOPROzERKK1ZezBk64+CYMZZPSwKjfAgv6CBdpMz6j1aJsNlQG+HudehV50VoE3DF0SuI2e0LuyM/CxvyqRdFGh0HtT2sCAgxBRUZfobQApQHL3hCAfc0qvRoPPjMVoQiJRYBKlHQ+fAUm0Z+FwhfPwcYI3Kov6MyG0yNikFhsIkLjZgod7TkTqlayGdbqaEVYlfk53j4EBKTupPJw+NgrxtMG63QuI94PleH6VMbgAENdjUbTdKpRZZzwf4TZH8tpCRhWfa/jFeHj8Ot+IpB+2Y1xK10K03vsV3UbxAUmuLUg4UNt+v09FR4JLBomGj92B9mCrQqAMkYDzcpP/Iwk4/N8h4FAU/nNr+H8IAX/1XsBVc9t8JoK+ooDvvYDfooAffQFfUcB3a/ifUcB3OZhXFPB7IugrCvhuCvEi4MdewNoZu6APThV/t4bvXmPxTUDjCkz7+4qgn3sB/xUF/N4X8B0F/EnAdyLo3xLwIwq4LCsk1HTj/ZvW8D+bQnyPAv79XsBXFLDqns1/0xTiZzmYGR8+irG8JeW7Nfy7HMyrKcRfEkFHBhM+EkFfreG/VwR99wV8lYP5SxSwrQhqXpqz8tsIOBT7v6zS2u8moPSLp1bdm+fghZ0TY73LpaJP2FFI5/mVBeombmivmOgQanUphOFTqujlEqrg3xe5EF25eKADdxlBUB7vJFoUI4Uu2v5D18jdkWi7tEw63DzmEGbdgxCw2DZpUo4v4M3KHmeJGDu0mowfELB7IwTr2lCoP97OYRfIBQ8GnSqh1yn+1NfG9kwixR5WdFx5Lri3a8kCw5dMuuh1JuDnIr5+Ni+ACsdbCP7kjqS8mmlFKwWn+vV1eiZB2RuKNBTOBuBgmAmr0dwzJ4ElOuCSQcXD0XCV0EO+n0ISqEUb1ZtlVNqEMhJqfcSprFhSahPrAvFz3RFYWt5zKvQrXCpMKk4YoQNcedyOPoAFJyF4aDORTvWeD8tG4TzwSxNJjNcKq65vs0A6eXi/d8M5BBvnylknXZlUgwfO7L3sjsvt2MjpyHS64Kv3I4su50tG6dk4QWKqMyT6YYffhzaVAQ6ZjAQXlkDpfedBlj7xemMvqWgpDAtgqxGStHMzFSrxcwHRYj0TgnsXCfn7xtTgP++v/f85T/1pUcAhqyh40NhCtHrquLxTDVyOHUkmsFpmInUG7hEiqe8LkbneFtQv4hGka19iXv2ogbLTYQGuPPeFQFcFic5ZR4fNaY5k2quRRgdbbQrhXdB4MNRUkYqe3MExOtnjd9q5iaTMzvj+Q3HF2NASRXqixwGs2AB4qG2flNbF5gwzcW2RIDtvkTBUeCIZLSSeHfCMrgaqCwHlRku6rUanVbu8piObRUM20OjzKd9hc7lRwng5Sei+73mQSrRgUWeNY2hw0wWgxgVfH08PGe3McDntdWwkZRDvTTojfAf+mGQ87B5vGrn4TR/chc5J5PX6Cp335AwypaEkKmNIqOLFC4juJ0oClucBhambwZo7DgmX3XFG4bgrwZwOSsGX+CUjIyac8JmSqTzwlidKB0d7BX5HY7icxxU5TSobwL2KXcEtS3BoMfIOYPNRwd3LahaQnT5xYM0cfH0GnonL4bKHy191gmPcaasVWricZs8cSXupWUIhmJxAv++uzNWKy+8rBzMUh6Nftb/2TyMgGdZSm5APLKLBoaBSbPTA2/aBMXA8fG47xhFWwjhmwd0UC+ru3QBWadvv9umoCS0m6hX8/WMpBHNpmtFzNO9BwnBtEfkZxee4X1awWdURYWkTK7QeOBkEwnyNv8GFj+SxcQwui2MmhM+b59Dl8bED1juFJNTWUkOFLlxhvXRCIRxdTwo1b+oQgnG1YVG2bsumTdUH+FEV85ANgwOl/SSCDQ+CtpV9v6JKJ59AOr0v8bluHwK6gPUFsmcqsCBxVxl9TNuKo4mP/6E/PSY0z4YG+NJkzQOy6OG84HRmSMh4JjBtEik0mq/x+jfLAwuCk4SDF+INuLsp3r9i44mUT8GHlXJIeNQdTSWactNBUqcLIei4eH97o9iAtdtRhUCbu5RmvbRBgkobxh5nSmmwa6aw2XQzwk5nHEOyatew3EQxD04GPqOqRaxBMqpxDCqPu0Q4v+AYFoYnEuhjKtLJWMV5k+P3FVqcSjSXaQ1J15/zoLSEgJp0oAKovMu9RFx831/7zyDgvyat/1kCjnrKH9MafvCLm0J4+Sx/VwQ1i+HF+YgCfhDwVRH0OwHfTSE+EkH9oVGN/cVJ/0wEvQjB+KsczCsK2NXPg68o4CsR9LwMPdBU78ad+ZlrbwJ+JIK+ooCnOZsJs2K9O/yFgBDUV5cfpu5nOZiPphAfiaChx5K/JIL+rAj6n/YCvptCvAh41UTnKxG0syzFd1OImSEV1UdfwHdTiOc2Lr76Av5sCvE9EfQ43DtfewHNRV2+o4DvvYDfm0K8ysF8bwrB11ogmDd8VI8jXX66u6XgfEUB6UQVPqOA74qgvcTG6wul/LcRcNTvib/qX1d/NwGHvzrBxnwCpHb8wKnEvWm0hOMZmL3o83BGrxp9bOa4nGzyAWf0YReUC7cNwCW48nB/Hph0s/e6wOaxgsvTVReXs1Ce4VZpV8IUbZ7Q0F73IDhNkDQntlBoNfMXENfamCfHxyygk8mUQ+RtVBIvhKtJraNxBb66iEKw19RmIlonCjAmAmHAK5FeT54EyzLq4VR0WxWUbccnnDpvPcJGA6uho+lpDKF9ewjsAa4zGex6MoTpQ+BhZd4oXRruAe63PZA4Pe6TSdozU3Dd5YiFzJqLtMeJBpXuiQJzhwpQ6XrqQShNGhYur5lGgS0GuHwvNZZE3a0z6WWTCMJOpyLs4BkS7d/XNbDb48mY1jao7jnhHZcepBSCrVQWVDmVNcCT2DhV3x8i3dNOCcvBaCBEA8M5UHXbG0KULfB+Xo6XgDrb2xbWu32DS4EZ3v9eRz6DN/ZnQjTxxyItFnIK97omwjJhckK3Ch4f2oFAgpuYUjqtr0tgnJ5ZqPfkhl4v/AJwc9pV7OrR/DYCjvr9P6U1/Lj3i8eUeN5RiMstLtfqzUmkNsQPWB2vBQv85CxSfx9sIQrDnIWNiMsxYfVQYbU6jQmb3vA3cZMmNmy6sx0Je8Ugp4rYwzFXJqkQXZQlLsfM3hTiNDGEqJc/JGR+doOsnNxweZeqEiUzWEB6aU4kOjzMjKr6fQvJq9zgUjji8vVaTmBTjBISStMHYu0e1BDNE5Ox6Qk/b78mPYgWnHGmLbUDrYxKhc1+t+SBxGYHqk2LApfHwoKFtVBUVPY6IsTWqibh3cDV6I4JAP5ISljINVxOR6n0gGg8bvcRLXsJRfAtAM5pwSNXuQMZ+ri8zibLIws194zXu1LmAPpkLrBnOK7oLuC4fH8OFjzyVs+Kmnmigp/licA2/qGi99H6DnY9vRFvF84KIod5AD43Jkg+UTpQb3OYQShUOx443QRfv+cK+LP+hLOV+1Do0MRnyGwwuDBITsOc7JRLA0mPbFggRLgc7QkJXt9Fb0tkZbsDPZaCAtmG6ixc1eeA7p3bFdT9veSu7A5/317AUV+SB39IFPBXVwQ9rPIdeL3ZikT1Ms6p2q1WAFWyxN/E/lnQBv8P/jnckUgWjIL+f9ydTZuiytKuf5ADExWFoWBmKipKSPI1A1HARERBQX/9SbXPLt9a6z17Ur336tOzvqoskSIy4q6IeJ6+hXJwnTxC7nibAjnuagpezThiaCKLZ3YR+eBO0AZ7ZXIyiOypS7CpnHJnVi9ycp7PRUzSJmeeRSghJ77KYH/Lc+TsUxuIas+7sGEHEcPNsApIMBB5IOjvMsz69tAk9jrewcZuc5FHnkrSzra2xT1KDtw5hDNRVK1cIhBolCBHPRk1malwA3dR5yJGk9nzT4m3GfiPxfDpc6iIvBqNxTGSL47MkyxfJo9BWIF/tE7YGbgziXS2Q/HMrpeAvM3lDGRpXmOw7F7BnNF8rpFi4ou81O2FiOW7Q0qih9qDneoexPUtQocUanyBwC095qqeeKbDkBkQXvHTqh0SgwAKRAxN1yfuHdOjSs5X5yE+z1ncj+lGE/d/K6jVv08OyI0G4nr2qNEhHrZj5F18SyDh4VhDpC+vzJlwXyN9EsTgLbUDY7J1isV5uXIFgmaBQPzalUiVNho4zqGLILjc6n8kAir/HQRUBoryp/gCot+GgLNEGuYf1vBvBHwNgmYXUR69B0FfiqDvQdDWvJtvBHzLwbwQ8GMQ9BsCvncBP3wBX11AbXRkoHXm119yMDA8yW8EfA+CKqpAsO8IyNl8yozbQCDcqwtYOPv1pynECwENqgiEq0MufXYBbUNc/4ci6N8Ogr4QcH4sJvHbFOKFgO9dwDR1jm8EXNyMR/7uAlb5Y/lrF/CXL6C1/ssg6HyzEffvCwFnck9c/5cv4FsR9AsB/34Q9EsR9N0FjOuk/xdF0Pcg6EsO5jUI+vIFfMvBvLqA/wFTCEWWen8IAmo/nVrNeTKBeqB3setZY5lWl5EPO57oOOLdWCK8d/NEebbTeHCPxwa9XOwpbNeBjB30CIGMThORujqEMr+t0prqtTSGNGh63Dv4rUZtZZKL8nM5YF7vetfoYue14Mu1gcOrIhBrmg8ALvQ2w2Hfq2WyikwMPBeIGAV7XaLt49GBfV5r2E+QVVLN2NfgztQu9vTZqibHyY1B2GETHDWDnSi3V3sVtgoeM1/XdULD0f4OzsrWuD/tjSVadkX5duksXOyLcyGm6KH1wPYTigOctyalRxFZl4k4HIKJL5K/7sxCuMVExZ5cNgGtw4EGx81OR+GuFdcjCu8uREHaZyy6lSXZ8LUJbjftci9zUqDT/l6kzsUFiYLaXpckK2Z3gHZuMi9Z66L8jA4G7BYxxuG6WrfkjKYVODoi3A+MyiSlFxkAI1cVqbFc5UQ3BiXY52aB3cbWZaIa1gDSyJzjKI8FcvZH/RLihGs8PE+uMRG5jMDlWLWcNflNIqtAuQAcrAX3hueN/NsQUJF74jj8M7qAyg/HFO2sLrBFyUmUc8/OcSWVZwj48oFYb3lpRfHTE/w9nJ+Y145yiaR0U0F84XPuPuixJY1378FeO10wK+KwJWw7HEBUJSfu7A1FJdpg1cDujCzu2s99T3uzWwuErPrc6cgTjVTGThfl4q1l7NyvxAE+VjQ4329ngVRjUT5Oj+NUIMyVC8TroZScT9edKHfzNWLrJjLIaZiewUu6mXimj4eS7Cy5C650EeUeXgvEi8pNCMwebhlbt9uYiDRqg3u1e8xRgk5OVpCMwD74HHmjIgKyvawCYEpnwx26Oon3P2Q6hNUEcY8+mpTsyN0Aqx2I+2GigUyK5L4U5WokyvvTkRNip9IUIuhEz65nryXL03O/VYkO2JFmvni/y6YFvBAfyF53zi3G47kmYiBfYWd8GaVklc0nEHiJuJ8zVDnkNhYQCrfOCrlVhUoy048lrOzgzK3MGJZY2hYbiCZrzj1vQQNiGitxf6x2z7xAxyUZmeL3GfYfc85m0VDgBp9fYTy3awTqItJ+GwIq8uDHFhZ+NwL++HD1ejMFRz1myNnxeUxQsRN5aMUy5vrdPCDqwbgKTJ89pz+is0zMuBrClnlH7nFnU5J57/lMN26NndEuqsnk1JcgWkcRcwspaEmrkjvEvlowb8yvAZlzHQBU6yJiyJ2JcznuU4jitEbOgrOaJLbnw1anJXbu9xsh87bQwDOzEnn+UEmJYR+nYOvRhXvL5piS9Hwdg1WOKuRI0TkntLsqRIwpJ+yd+qOcpBMqYmi4vjJmOEZLpvUigy0vxlj8iDgnnsNM8J3yhrz1cV6TzfawAVu6PbAXHOcBScgkgLjvh9yR7rVJRprLIejwErNV+ZweucVziI+7DHn3BBnEuGwWEG0fIiaUqjaIed5ggGm4E4g5CGQi9cZz8KDQMIumlkmOKyMDu1o/uEcqgYimI86w4KmK6xSju0YQyAMR8+4FMXsvzrzWZDqwrYgGpxAXRzrxRdwPFyHm7vYyEWdeNhGIfBLfP+4GErH2+gPAxhln1fN+845AQNhuxwKp113pH4mA/wqR/ywCqsPRn2INr/50ufpGwOcg6EIZDJ23IugLAd+7gB0mkPDVBXwj4Icv4AsBv6zhZztllr8HQT9MIb58AefKOM3/4gvIctd5I+BbDubLGv7DF/AlB/NGwP/dF/C9C/hlDb/IlKz+iy/gqwv4XRE0X9sEGelOS99dwLcczGsQ9GsX8D0I+mUN/zaFeHUB37uAeGykv7qAz0HQhW5v6vcg6EsR9D0I+jKFKOYF/TUIOjkfh+8u4Mx7ZPLHIOgbAb93Ae/D2e5XF/C1C/jqAr52AT8UQV+DoB+7gGdjMvvVBWztWfifQEB1hP4Ua3iN/PB+LRqetlA4gvVCxb+XVHlYFMpsM+VBMEwcOt7OMFyvJWUBH6Qy7Z5GDTgLJDJDpS1bEjrjNVSkMHkUXiYxvVuBC3zYaji4JllNJ2hpwM1RxiwaYlulfD2eQfkgKxSuqEDKoq0ayJTdmoeS2ziURmUIuWTNcbiNWU33+TKCoj1OeWjOM6DqCllwjRYTFqVZ09LjHo0hcQcLFq4viUyl/SyGmz2hPBgtJjXF97EDHOSZOCcG95ye5qUNyaYXMn80coBSTV+L1DldseAxz2SqJqoGCaPi52Vl61C7d+pB4aoC0fBED+j6jCicgof4/I9aIO71OG0hHNRjHqT6MCb7+b4Ad4wIi+4L26H7wD6Avxe04/AbGFRylg+wnrWud32Icj3cjrgoL/UFCjd9S1x/yldwMK9LHKojVSKxHLXgnoaYBfYlMenDqgReJLpAuJ7x0IgUBBYUqihnRT5PNLqcJXM4nG8z5F/jBKhp+Vvg8XN3cehpDq0kVsNW6yyxq2ri9b8vpnp//+z987qAP64IeowiCyK+vGNHLxRCfHRmTy9JBbFuds2Jza4KbLTiitxN4sdk3n+4wJqFy1l+K1PSaqMY7P32gR37rkikPzysAI7SHXtS0k2JadoOgBT6zF1fBhrJOlkObpOPcbCdkJTEamcH270rfueTqBuTASQWlB0mgjb3w5yYfW0MrLOtmMv0o0zoZjKBcJG52BWPWE4syCzYL4Mz8khHqok6XyUC0Z7lLw+7QKbtegyBM+XI7Rx3KsFu/wbbRTxCTHHWKlk12hB26UyUh+FIDcghP8qwJ+GOOwoRMTIz7xH4q22HeQfelsQ7uGtgjnoWD3kQOGTudfoQLcbP/VhbfJ4BV0UMrZUDc81AIGJ6OGpgjdQTZyYJTTLdHB8wnig3Znn3uYwf6s4R5eXNZU64Nh3SrI572DtrUS5fRquahEPXA18vPOatEHUIkztnWM9OF2Z3/XmL/W73Bk7cKZlnX2Ym8SadLgTZtMDOLXRzwthxAW5BN9idHqua+Mt7A7NIEQi6qKLftwuojgboT/EF/OmYIlW4ha1iFNwNzK1DDvddBt7dE7+Tejh1yIlmJlhjrcLMVCqVnFfyBoJm22AnAe4QXxcI6UopYp6zMFMyNCsKSXLJuJtdRPkyvu4EEnXrijHeWgGd98UzY1XHhnvR4pwS+7YowZ/qEnbaQDwzqnOrAYbzBnkRHteUM7uEXZg0yG1OV4Gc0jyB/T5tmLOUBg4hOPNhZ+EedodeJWJ+M12AXUpXxHzVNMnWvd4gGCc95A2MUUzc3noAm7Gv4zDcr4Aom2oFm0iVRbA14vNb1USCuOuoyPWnF4m0tq0A67niAzr+M6/2riU448NZnClPLb3tNL9BdDgUyAt1gbCLPAyBRU7LvIR1n392EUeMdetlzElQ5JCBh/8vAo4GiUDAQhwju7anCsQ2DYM40+NVIHGGsFNK95hY8nwNO3kqYqxWLwZZFuMJ2Ag05qr5mBBPX+zAmbeyuL9loJJdmnng7h2E3ZYuDCKXexP21fLEvNFirpHjKNEgtmqBgGG2/kci4FdD/j+KgDJSRtIfMgiqkh/uAhpPU7u3L+CqH8bvXcB3F3DW4/A2hfiOgFxZLPl3BPzoAn7sAh5s3vlLF/BDDiZFKx+Mff/2Sw7mOwJ+7QIu9oUufXQBf8nB/GsXcMGjg/aXQdDvphBfg6DfdwHfXcCXL+DHIOjXLuBbDqYcxfEbAb/vAr4R8JcczLML+LUL+OEL+FIE/UDAlxzMhyLoCwFfphBvBHzvAn4h4N/KwXw3hfhuDV/m6vLTGv6lCPpb5WBETD21K/6ILuCPy8EUOnvAjRULFrEVMike8hiqk7lEQT9NS7oeKBFc82zOQ9d4xNQ6jOdwygWyBP6pq5H9DR2gXjY2Cq8bpFK1zguoR2OBjIbFTdpsx1vIyiXGvjEnKXV2igs35DIcHrZpTJVNuYAKj13s34+QUnOg1lCudhb3w5YC7d5PDxCPkIkDcj/ktK+PT3Db1BQFk+quUUQTBy4Lb8ODttENiuWTDCnLlswP7xKh1QjVcD7RFQ8PCTfobdDmUKVajAInOmq0h48HcN1nV/BsIIc6DyeCy6i3YVE8vMd0I6UCyXa2gaPWZoQabjOHwlAJ900VHBqvsCivoylGwWU2Mkhz3XfAnp3mOMI9h9DAKIYQPvYaDm+9u0NnE4aA3WYmYrkgYeLSkQq7eL3B/qBOJWr5gwwujw3wIJqvA9KJtuL93Ey8/z0D7SmIeAGRbxfcaewJIbIu55AeJxsU8FMi0et9vINya65ZJNmtSQ+WcoPrINB4VEpZSg/q9grhJF8yp7zYvw0BZaRK0r/tAv5/ioAz/XaHsLmOkDuTTYlETngH627oLGB7K6XM93YQjmaIO6dJIJPp5DKEYEtSzgb9hUAk99IBL5wMBWKcrjW5eI8Mtod2iBxJGUt01LN7EKNpgj0Uy0DsIVUAnvIrESqnLelPNzLAtdJYOE4slY7v1g7q7lUR5Wu2NEhvJ+8gpkwgprc7pWRx2WcQhsctcwbuuiT78bkAQIM7d8pgWpLIE+C3NcTR4/RsK6fNokhhG1zPyNmcm5Qa0hJDbmVjHiyGTU4781UMe28lMbcrr4EMthMHLJrn2C1ukURK7CLY3gYTFtHnIOx2u7EhDtMLd5NuWZI6WuzBT/ITYqOCquRUGF2IXOfEXfU4BKImQwBnagsk9U9RSapmJYExmDQYdnmk4VLplbDZLgRytmSvETLPZNi4myFz0TEJqJb3WgiDyf4poNpXSfbYVUBm2wuH0e0s41vDCYjqXCBslhomSYtpBHvVvWK2jnxxvy8CiTeqF3BnaO9ykrT0AcbscmObyegCvwsBRUz1ez9V+/1pCHgB/QauUYpnxLnGMjkGunjGj/MLcx7eLCfN4poCu7YitSTXTksmsVpC0LkNGJNzRyXH1dCFvWkOn/6qa42080qc29vJETnloCqJO+ttYT9PG87GlYC8oj1fwIk0hNyT8jT/0WcYjqEyYs5KnUrkloy64MeX/tsanqr6mMBlpvcQ2w8tg8KA9gB2Y4Gcd7N0iCbpNWwXoCKGjyvxSN77AhmXMULepN2V5IgeM9hJCxV57LKUyaKvYMimzoQF8XrXEq1driGSFmPkH4dqTe5934DqHEx4mKOlSjrycglFx86RM3iI61cGnRo27eKCWGGOTFJDOAeHzAXijveOQRgdFhCCuF53UmqEFkVnC9GmK2KUKFVOAqwsIOx1NOx1SAMEPTIK++1dR752KVtimeun12glI492dYmk2ywB1rkJRN22CiFxl08EAs8FQsobyyBe99KA+1gJhJzd5i2Zo80Jwmg6YszubQ0SSkUGexvXzO2oC1FXzBIdvMgcY0/3xU/9JyLgv772n0XAHhr++2Pgn9EFHEs/jIBjS88/u4AfCPhtF3C+6E5+mUKk+9XiVxfwZQ3/gYD5qjB+dQFjzrVPX8CXHMxHF/CFgKGWhTBW8+YXAn7tAn4fBH0joDF77uK9fAHzRda+reG/m0J8dAFfcjClZBu/EPBlDf+9C/jeBZxvMu1jEPTv5WC+I+DfW8O/FEFfCKivre2vXcAvOZjTNpuxDzmYVxfwjYDO3q//4gv4NoX4QsAPa/hXF/ADAb/kYD4Q8L0L+G0Q9LeaQoiYUv690to/pQv406nVNSkcTtRiUZLlKV2nyh2qkAION1bW0vS+vEFldVcs6nJc07BrBZDn1w0OxT2JaddBPTiOZB9F7vNnlanRh+NEmSN/fCUxnQwbgWAVnwrE1FyJmg/rAPmy9nkYHrKc8rGaPbuQEfP3RlbSmRV0oOaFy/wh93J6dYMpHO8zQKHTFe9/vCojyIyTgYL14ECo328KKEc3HwWJ9QAKJAYoWgTYz289oFmiTuAwq20e+WdxPSSTEZyUQcLCx7CXU+See+BbvS2P2pH4/O6UtHBqjz6PjvwQ0xUtMzjz0uQBu+YxzdaVCaU3pjysXZH6d7smh5J0ZsiXlUsrUqVAxOt2tML+XqU59ZgyhXMzwDhonruH7UJBYIWCHJ1pf2IQZT4z4Po4eSwyFveabo8ncX1r02Vh2WscOlyjEI6zjckC3Wpbuo6UCmC8WiAntMXrl/O2B1ejLxCWnNKUXpvkBrVDGRJ3JtOoac+6kF04Rj6d2CUNPXaDeJ8suXO0Dr/NGl7uSaj/p3QBRz8cU2g+mMEJGzoPSmkvMP6yNyFczAgK/TzNKWsLBexrXyCeeJoJeaxE+XYqk4J7eFKbpHexTEhMZYwDg1km7WtTBJ6x0Fjg55qIIb41ILHSA3J3w7lDKue2gWA9mYrvt08q8WXPEognid/5un/XqN3zz3DGE437s7WakzovFXDvz46CPJVz4lR7FRwmpcytUqum12r19PK8y8zdrgYluQT7CGJlNsLeNISA9nC3C9aq22Bm+GlMeSLK6Tya6ijon57D1JApEPlDhTuNOU4pTgrxzB06Z+7ogWkKJL7Mn+WhuF6ZYY3oq6EHoTmosUOmc40MZlsNTtPHFTvFZAZkNbmbEM/CmjlHvEhJf3gVCAbhHbFhR5S/gXuUYLq3BQKasxHBJ2OlwPYqZeLrJwvEGXUBiNJmzILHKg2oZ42MJz4cmLdFzyG/u1uDfpj/XwT0dRFixappmRe0c4MUiz0Clk9FOX+WBBIOWl2CYDTbi3Jbtgilex2BIYc3ZNnD6LuH2U/GVO+PsYb/aQTcGxsVPD2/IpaQNRDPKUzY37Qr8rRGdohczZ+7380Ds4MuECwsYhV2zaHLmJ4WgQgymsPWMMY40pH4nS3CrS/yWCmeSdwxW7LZn89gDShi7vSoizw2vyPwi9GAO9PWBMKMRjzjA2/MwpV8yom1XlKRtzYC2Zaju0M3sr+BbNGMuHeeWTJVFPGMRZLc5y5rhwbRnEwgY1PozH8k+5jI16UGxWwlI7fU1jKxTo8YIiPTkIibjkGm2ngBFUox93urtUH4yV8LZIwwC1n/KpMlSxxIJJFXRZ41VdLuGw+uyrrknjbLYqof3Bb89Foh1h8+u4qkE0J8LAUiZ/c8JjW+3oFNqxF2ermuUTTZHIGRQJxB3ZlATEibBey2jsacJreAtCRcQdS5URyez6FDlKZwYF9uOswd9W0RI8fsBuGYdZhXHCqZUHuAAaDUmDupBQI2+ngMl/luzKIZvsTkXu364GvumIercU0IWU7v4Pbklrn3ZKQSnW8nYK/3Y8xmk/H3P1X+MxDwX3npP4uA/Z7c/ylVqN+OgD98DPTX4fFtCvHeBTR7vGOdSrT51QX8QMBXF3CYVYP3IKgxSe7xX+RgnI69+F+s4V8I+NEFfMnBtOEwgmketvjDFOLVBfwwhXhZw3+YQnzKwXB8e+8CfiDgSxH0vQv4koP56AI2LireCPixC/iyhn93AZEP3bci6HsXcIGeiqJfg6BfCPg2hfiSg/kfXcD/aQrxRsBlaDsfiqBvORjlOBr/2gV8mUKkN4GkD9wz2cIfp6rubC1kXSL32cVzHPm9C/hhDf/aBUzvJ/aXLuDbF/DLFOKtCPo1CPp7EbDfG43+kF3AH+8CVr7qQTkMGA8vZa+k41LFUC57Dg5Icmjp/GKO4SQ7wP1k7UgUNeMTXBaWx4IpTx3qHx0K6baOeUBmnkODxtUhG5zWOFje3Jze860CqazNsa/4hUz7q4FAwutyyyI3f+QU6liE1iHeo2iUiP/fezoV5fA9whGuZg41gtqHQm8c5DtuXlOblgLBkuOSBdWEETpaWn2olcmORScHmXQctDmk64GD/SSdOrQ95w5cjKWHohAJJDsG2Riq0TllQZAUBvXj0VSU102Ko+Z+FOU5E9dfl23MQ6WLHPoI1QfUorxg0bUQn8fWfIC8d5nysPFBpuMFHkCtheJ6Ek+JyW4+tqGY5sD8NvUkWgmohWMElPvujTn0ulxKsBseV8yt7xOTyMOTDacHiVC01yYxvTjaBLg2CLm/WmgaVZKqhFycEcgfHLOADi2rhsiWFsiVjIdJ6ttOhxMNBYIvr3eDmoA7ULE64MGsv6mpe62XUI9HAlFvMcrpY2M1opQAE7MYJr/NGl7ElNpX/pBdwJ8uV7tX7kJFLIr8g2cFdFwcClFOrgwc9eNNSvd+soCEjbrMSydbILMlDqFYKAJxzN2uJFHCI7gmlo5CKhIHHW0qHVI1wyjcKllNN7hxQbxrwTx9ugjIjk9OECOYszDsBDKRu48jQI1mOIijh0avDetBot8xCwbRTiWH8rwE1g46ojxdDHNSjUW5d9rrnHnuSUvpZm+vYM+TLvImaRkQZXYQCDSzBEJlSWZQ9yEQNT+vJewcmrtJ7YcVQTXGhPmm1LZ0X9g+RHtZY9H+BkCXq0SHQ5XfkNNWnZiQnb0Dd4HmLNiNntp/u41ATM+8Mm/QGQJZLLai3LYXD+apQ0MjR9yLRDnvt8iJb9ucoLhzg81Z6zOP6VcgROkIBNQHDbcenQXB97nAg7DdH5kX3UQMheNLAdYdJiw83zdA62yxB5jcjoLplgKB0cS9wixTL2iTzy4aLvrJFhJ+kDAbRhdCaqMhcOvvBbIfE1HOXweXGYA+OSDPCBuZstm5B7pzb7A1Hl++C9j/YEz1pX/vCf3/KQLmgTcH20EtZ2vdMummXscQzrI7dvhlrpHlravBXt1JiK0OSU23i/MUdse1Lp6xycwh5qFzB8dSdRaWjZVTTa/2wNdGzZ3tfdUS7dbrgWvUfexsiC7TYtgZwX6yGCHXWnUc0j8pIZQbT7zeS2WTJCpfwtm7aSzUal2l5/4yhmPcipyxMCCma/0Sgk0GQ+z407NMruCtIeJTgoPMTByKpWQJ17ijInc3G8fUaBcCoaYjjKPp/SaQEw8syJY5EXlqIpARTwUCguVPWXTnXfHzBEhCrZoi5o3bTiI7vE3h3M8qztxgAnS+PSLY9Oc1d3G6aAkceycIDrs7YlhyalLeh+LzbcoOdzqDe0v98FgDU3YlZ2N3VZJDsFyALc01xh5PleLr8eyAv0pmKJhOhxJRleIAPiUa9o+2HZMqcRUI5hsNB/eozolXbTE4V3F/vHDZmGTsJKJOEL8k7hd4qxGzjDC4TTnB4YWpLZm1RRdsOZGQE6Jt/UbAYC7OHMaD5p+JgP+Kof8sAg7Evz8FAXs/bArxhYAGuZ+lNwJ+l4P5joCvQdA3Ar66gJf5fI2NTs9XdRp3zTcCLqZH1H4iIKt06S/W8HE+3MHKWLefiqBpKm/5fAsCQV+DoK8u4My5PYg+jvLgf3QBn4OgL0XQNwLqa2lmZc568wsBX13Aaw+WaA4CI98I+JKDeSuCdjLWeSPguwv4HQFfcjCXertECzo7xh++gO8u4HA/rn8pgn5aw/9PRdAPa/jvcjAvBHx1Ad8I+O4CPhHw3QX8joCFw27WtSuFeKb3BTJ35s3orQg6QxbO9eHG6n/6Ar4HQV9yMF+KoG9TiN86CDoYDP+90to/owuo/7TXZmfXHuGyOvjMv02KkqZr04bzqfa5rzasFMhnWnBxK8bCtd9rqb6sEFTKaSvK2YlADs5SB4prkIjvX/gGDeVsCpfW3/BwdZnmNNtqBiQKXfLITk8BPYzRADI52CNfM3hMhzqdQN5NUhT2CY7pybguIUu7e5Fa6Umihm8c4XxRAhaSzjGl4VbawhHvVjyaX7hMw3NO4HzfpyxUfEmj60Pdh8v46KPQVk9EhLCcQ574EQ/JsZ/Ta9ujkI/3GQ9g1S9pfFz4YO+LAwvu935KR042Bx45CQqzUhKf77l3dE1Vhvzg4qWitGhs4IfrjEXmQnx+faMaUE4ua+brW5WQbdKIs+AyYMxfDsXnZbWI0mpRz1AYppJJa73qQbDQV9w5YxuIkvui3ERncT/iKya0IxELqst8h316bkWp0lMkSNzARtHOu4tSY4hr2G2KJfYMRSBcpPTE+3vdCAe3XCDfcNguQKRggbDd4cOhvMh9uATXBQ7ONymg0QS1ACfTZG40Ofw2a3gRU8rgT0HAnxawn1sWh4sznPNgF6QaDYqoC35+X2L/LE8C2nLLhyJVdOyT67PDMMMFpGX7wN5ss1fJqINFTKZbgv2VlNY0mFUGXPlAIF01f+TUipMUjsf+BTun+9PEfXpTwWayyaLVMpQJO0xFeTcdzpG/ig4ybbgknuGBMcXRfG0ZNJ6FojxVHU0g5SlKyXwikLJU5sXTW1MHOvXtBLbOWCQYVZoLYqsqAmm3o/OgmtwlOjRPAfDbVOZuPNrIdL1IRIyNoykPRLpyqBFP7wBHBbPI66YqxTEy4WJjxL2ze6vJ5uA9INA7Jgtr5ALJD/M9xHh/4+6wCAWSbf0dnMlhwL29L8sEWZ0S/IsmIdcdimebB/MOhIdoxNkq2gdkkeh9mHhNg6zgERl4rE92EFfDkrvjEFo6246GAmF1ysJpOTFotTk8wPHKs4iBcCjK+/J6BdPPK2z36Ijgg8YKKNzrgHkLdaQSJ1iu4WBDlzM4jQixb3YE7tg+cuempDntRL0+6Avc8E0nG30XsP/BmJKR/FN56k+Tg+HZwQE2Th6IdfOmpMrVO0NYOQi5Y2dYkpIXKwjleoCdmmsm3U7va3BIgHmQ1ieJDOuVAmzKMQ5COVHpWm44cJ43zN0m65zQKBpDcGlk7AbWI6C3ZqKBo1kdxvJsb5JdPM4g24NAtMs0aImy9wGygkx48Mht8f1Bk8NZOWs83C9BpnJQnGBX6wr2jvUoJrV624Iz70yxPx1bEj0dFAfO0B/zMD2K/7vDgwrRNaZYcKKI0fFCsaGSdYKCkdQtCbkka3B3jsH9YG051L0nhag5H0vuX5p1StrouSBxO98YM54xH0w2fYD56cqdVXFRSVn3EADCEnN3C0clrRJp4B+O4v3PR3H9d3xGYJvTC3PlTTcmQ71ZQmB0NOYo0dghvVEvhOAsLXDkTy4mceXuFSw31nlUdeznn61sCruTo6OoN7saZGw1BKwuF683pMQkyzIRealwde7bzjYm6tizYMd1gqNssnPI4qaIOuBYiMSJ5NohA3TCbwT0Ls4/tAs4+O8goDzsy/0/BAF/ehD0f0fAtxzMaxcwrYLVr0HQ7wjYO+HT2xp+Zgx86Y2A5alc/0LAlyLoyxfwvQv4hYDz6ezZ5XqsEsA1ueM3Ar52AT8Q8GsQ9N0FfCHgqwv4SxH0KQdzNvqrX3IwyYTL70HQWaOI6/vqAv4/rOEvcW78MoV4IeBrEPRtDf9dEfR7FzDxn+/3hYC/FEEFAr67gK9dwO8I+BoE/UDAjy7gFwLOKh3qtxzMYUEXfCZte8ZfEPBrEPStCPoyhfhAQMVBzScC2urg/J/YBZSHsvqn7AL2fxgBuw8TwaG8RNzf93xTlJtqCtdoFfGoGOQxdfpODMUwcFG4dLycGndzDBcUC2Q5FpuWFlqewUU2MoFsu0FKPTYXCDetHIFYaGDS9NA6UHWsFQ8u2amlnas6hrzXSVm05Y5JD4/VHE46HPizSQc03NANHBd2ygLYBCbNUvUukDPe8rAmBdBlVZdQ05nF/ONIKmniSxu4SssDCxNEanrOwglkjRyh8GbPUjpPCYJsjXY8vN3E9cA6nMNtiA4sKiJfo2zfLcALkpz720ogbOvMRfUaGQIRT5UkUQFVU+DdvoeCIT4ZVBJ5D87a2WChk4hyN+mI+D2f8w0O58u4JYk3PgiktlwUmZeBRHtMSaDiokAMFoGjUn2CeuCdjBVyWhGT5HhkHOqLIj6v3Mc1dUIzgmRzTsS55ugGXfTIGE6R47JgljximrfVFZwiXmKn5wmE2/jnNfDlLRbXczuY9D6XPbhIhUDy2V6UAu7SEL+fe2Fyv9u6Bj3P/RbC3VYgoD58/D4ElIejf28N/89AwK8s9UMxtVw0Nzjn7QpHQ1UgwsjmCzhxd40jqnKTqgv/AOf1c6hrjTtAQuY/BNLNB8y5rse5eCatFi6byxSH3UkW0/G5suBS2Avsm/FzX5VZFZx68pWzuBMbxC1EAsx2mYXDEi9EeWpx8cyWO5MHkcdr2uuWCzhYI/HMNutxS91ifgLGLMwCv1BiQh5VAqcrPXOvI21U6i9vDfheSJh/I/OWkMVYvP9exijcTSYxfVy2AvmaTQezYf1IabcZN5DSyuDRJNxIVMEzCuWkEOVuur/XNNslHiQLVWbu7GoFFG8GE7hFloWDrOMFZETDDKCbNdxb7ecSaWP/ArdyqCJn6IQtOcnPYe3ORUZsilYp4V17Cb4/6CK2NyygopDrg7not8yuFyPAm1tUQ5y5FWdmdRf3bzmgAlmtGQo0E2m0n6IJHO265k65uxAyHt5vYPjLitv5amHgpSZipIr1EXf2vUoiDp8FkPdTnUXd7VYjJJs2sGlnJWfGIXPo6UYHQO7zFm8m/qX8bQgoD9XhnyIH8+PW8OY6BvegSIyRFjRaRCMJgnTYxx7oTxXbuvDBz0FGzmIHJW3w0IUYLykLplIAZFVPCLjNUCCVegag/e7pJGKkvjM2WicGddDFANiXQ+Sy06Ol8/xGYNOvxuJcH3ZVApyVcO7dCA/2x9AkyuIk8tqpFv/no4nIO1pSQbFaiaJsPtyY1O7YD9iexipijSoQzO7aJ4DoPEN+2U1Nuu+dtlA1ex1H0hJMuiqXWCRBc4qC+rlfu5crFzK7oNgP8F4ix+UTAXvJQiCjk5R01V/WkDvVSsS0MSbUXp6ukMfnVpwPax7QQ0VlCHRJIOF8sTSJ2jl2YM/6fcw6hmuQSTiaQsyHGooul4NEj14oQ8hXFWKLVUJoH6olbB+OxpjeEwhYyPc9bDRi4nB/j2KiDLt92M3LCQrTpS2RxeKxAs+SMPb10Sp/I+D2GAsEzDoCAWflaQ2nYD3hkRtuxfdDNwSvLin3HbPTkjasppAWxyFidB/LhE84hqhajjlL9Yb8IxFQ/u8g4FDp/Xtr+H8IAv50F/BrF9AobxF5I2Bq3NivQdBXF/BlDf/RBXztAr4RcHJE1RsB34OgftW1P00hvqzh376ALwT8kIM5VZ0Exp3B/S9dwJm5Ea9/ISB3n9b0X7uAb1OIIc/Mty/gaxD07+VgvncBX6YQH76Ary7gCwF/ycFc9Mkva/iXHMwLAV+DoG9fwLwTpJ++gC85mNcu4NsX8AMBX7uAX76AH6YQ5TWes8VwlJY68+edT1/A6+p0s0YOWX76Ar67gEPuBvpwk1w+dwFfg6DffQFfCGjsD5vgFwI+5WDeCJidkuzdBfytvoAipuQ/xhp+8MOp9aCWXcgmzo6Fs+KU09uurODQ0QQy3Y/UpLVjCOTS+wGOumuBQH5RziFfDlIejI62Q3epWsN50h541NNnMvWMuQXnFfNZGD0GOb3L5R5u28biQXA2CG2pbEBdbTMUmBKRqFQcLSh2PMfByJZUupm4HqT9rvg6PcoplbmkwGGx3eMIRDKnHKWSKCePGxzJd9ehzUyK4XQIOAra/OjQcLkxoDjcdyxg3kyimIRjKLtLgUTk4ed0M1itoZolnIW0FEh4uB8GYJFBwfw0OKX00N49KLKS49DZ0phWynUJeSSF3D/d/IBON4kPeb2cY7+/01MaVTWHs9xhArFQxyFV7p+hFp8WB968FKVAiwqo76MlisLhMafO9dQDKyxXyDuHB4cwaXaB48oRn1dUpEBpnudwm00z7F+fu4GB4hhwlnKfB+SpqOpGiUDAa7pkHqxshyzOPQbHKt9jv9dMSopWUgpnoyNev8U4oJ0RXOC0YGse7giVqHxb3sGd9EzmSa54/e+LqeG/t4b/h+wC6j8cU0u/GULBnsPAQZAZVOluHci7KfBoHEoavYb+FW6FIsqf7mFvkDJZduA20VTGohYIzSaNAlffMHDYRA9CPXnpwtnMBFIqpiO+TpUeZNXuzpzFyBTl6Q3Z4uuPDYrsQsnJIxtYcMWShaNrLMX0aqculKW0YEF32DrUIsMehIOC8mB9qwWCoaSE/K7W3KPkUVK1nHZF+WrNsO/vLw6RnGUIhboSSHdCB5Ve0m0L6WE1RmG1wITuy0aGozVeoLAIHkDt9Hk9ndTggcgWDk0oSgUy9jvYnSqWSu05X0I9629Q2Kl8IHvrmoPVdVruPpRIlJnOtg+Fn2o8Wt2iknhZH4O966vczdp9QOARRRAxV0MBMIG0c2k1ANw9t9yeb0YOvqi2AnFs3zhbeQeDPmq8hnJTLFg4l1lLg9FYIHkwaTFbKqOWmILeYB11K755djiwBP5IVMD7DvcmZlyT4jZI4fDoYOSH1+VTiiTRgG+zijvF1NboaKfLoI1lgaAgX36bL6CIKeWPsYb/6ZhS3CKHMNV7yEmeCwhGt6uAm4KMXdu/5MQUiC6eaTRinjfLNMqtcAtOepvy8IrlmiT1woT9EaY4sq+Q0vjaVHAtmwfyOvtxQBX/YEF4yBTGeitk0Lt0mIGPbxoObLUB6ne3Vzj6XYqixj2XZLk8+XA8yBSFa1mcy0xVGriMa3HmzudZSoezSIXtsO1iz+kuA9JFowfYV2/O/C0CkWfHVgbXUTHB4biFmKo9xYCqWho44t5Yptl9G0Am8gEPe3ojkDc5WQBMMpkfOYn4uofukEVEnOtkOnZoNJ49ICHjB3I2d1xTbRSOBCKrDWabuRKQajyawe6eDZgT2a5DgvF6Cc752dn3RT1Lzz1XhfDaqZHXaxJxf43lEqLJQCCczQUCGrV7gE2jrXiUDKKaMHPdAUc+YBQy+SGTlfVwYZOXBPtetNeIOp0R8FJT465tJUASxd/AaTcSiOiS2iDL9SKDDYmnyLeiPXmbUOR+oWKnNUQeRaMZhk3aH3NvYVn/TAQc/ncQUEHSH2MN/9MIyDubs8XD2MGLUX0x3whYya2NZt0+SvVjP9bfg6AzZB3kNwKe0plAoIIK5Hp1AT8GQQvVhk8EfCmCfnQBP6zhXwho+W4Gy9X9jj7kYD4UQV+7gC9TiJlqZuS9C5jdTYLfCPg1CPr2Bfwyhfiwhn/vAn5DwPcu4Msa/nsX8DsCvgZBPxDwuyLoX7uA/9oF/K4I+tUFfCPglynExy7gCwHfXcDXIOhHF/BrF/CNgF+KoB8I+KEI+rKGz7SN8UsO5tUFfO0C/t4uoIIG0h9iCvHjNtbHDsUgjquEBffdSaanUdCD3NkmPMido0zJtX7AMR1EODzhWUzHnmzDScozFDn3iUT3x7wPh8LmKLyODVOUr3OBJGgUIv/gD1Sq9uMTJGayYeFhXAZUjmOAsz05oGji0edf6N2nomd8ZEHW0Jz2T24E6W7FWYRtWaKR1NHh5J8T5GvNwKCilu1CotQ28k8LV6UCdwo46t6RhRurJ1PFdtdwlJuE+ct1YNCtciVQO0WKwqMykOmsv3te/zIXqdccBDR3BhOo1ulJIKfhS7TN3C3URzMX5XvZ1yg+HwFOl3WMw2PolzSslADOTTkXSBfpNT1grYHKAReF40SkvuN51kBqmyGK8pv8TO2DGrJ8KVKnHkxNepJFeWu76Rq/EXDYjO9wUUYc+2vNkeh0qNVwddMDjo6biUmvXQOAL+qQBUrKHLpQqyv4x/WSOW5fvP5+7wWQbqWERdEWEbpZGhe4XbQD85UhbqlLUgRcroGHybAf0FmOHhAPPZMzefQbEVBB8p9iDf/jEkvRLcBQi2OXRZO9XtK7jxM4nBvGgoGWt1SyBTJdZgLxooNyU4koSGdQlEMN+0vBYlQ8JAROq/6ch8fbpKaXcrmFct5aKNpOpZYqy6oLmfkcjPQfq5pc2moH10fuMB9XakD29jKAsidvmK+tjyalZbsXz+zWZIFbpSodBAsMoa3OePSwVgGZnVkLhUUa5JouAzpfJRRK7yDKVdWPZGJGyQEuF3+GImqjlKqbgQIX9Tn0JUrenIqKcgKXmJnIX6sCIe/adi/K68USRx4wjVb+8gwJSjVxBgxF+R21iQjj2dRh0ejiy6SduQWwpXbnnppFQGq51uFAc4yjBWxz0vcOALtdOuZhrVkGDSb7ElxpMuHhZd8C5dpQhrE+v2NL6kYOLlpMRPms35mnYHFGJb2BD4eZvsI+7pCcpluBqKmuIMx4vXzaUmctYPNUIau3FAi48EwMeSKykd9NdilptO0ZsuVE4ITq1BLJoVnAsTe8Ma8aT0o6Ha+GMGd1yzfuLfouYP+TMTVS/u0E2D9EEfTH/6zS718gsngfMePY5hTPsAYp3w6R1+9dxDPUWZxgMzwIhIPDBugtvaawM+MZD1NvqJEwnDCIkmbGQus5RnKMqxvwfC5h9yBbOfWkqQu2MVMRo47IBTv5Ip69utZ4EHWSlFpN9YADX09RaHZClYx64wjqDp6xSMSZSSV5gKC+BgKJ9Pxe0/NclER5ZIxx8BgpLXHtkQK+xhc8XEqpTI/h4AhJ7Atk9LZaTe0Gm3B02Bz76SI1aZXOInEmSAIxaWIRetpUFmzm4xUProuWUEBKDyrbEPVwP2xSevCTnojhRuLMVJmI8Z1AumB2ETHtqsuU3NNiDdulLHNnjNyAjPyJBbtgORF5w+EpXRWeBvFZviJ33h3n1F/zJWylu8Y9MrECgvKwgGhWr1HoS+JMCBnToaiuhIedC9OI0i8i8FYqQVGm7J1fCLieidefmzEQH4kkWexn+Nn8iAOCR4fz0+hmxv1wtg5I6rMl3Eb7Dnei1bUkj5WPRaHQGXMnnP5DEfBfAfafRUC1h35sb+l3I+Dgh4fWrqve6T0IOr+jef32BXzLwfztLuCXIujCeWT1GwFfcjBvBHx1AV+KoO9B0O8I+N0UIi5WOaxo9vhUBH13AS8i1b27gC9TiA9r+A8EfMnBpM0NfnUBXwj42gVc9BX71yDo9y7gxy7gCwE/rOHz6Ki9fQHfu4DDYyN/IuBrEPS1C/ghB/NhCvG9CzhpUP0eBJ3580z6ixzMRxdwI+6JPtxZzac1/AsB36YQLwR8KYK+fAE/dgFfcjDfB0Hny1Qv3wj4koOZO8Wm/dgF/L1dQLXX7/2UjfWf1gU0/bMBJ8JSHi3OhkHTfdCFw3KQIr8d91P6UEwVbtIjxn62HdQ0j+QtnBzGcZjbyKGFMxxDlThHHFpeGdP40PMgn90FMi2WMlBcCURKt32GQ4YMkbqDNIAs6QgEa8qeShX5GsKpbAoetGuBSPTW24tyS82fg5tzQtFBF+UoyZ8I15wCWu7DCVwjkSx9f+Kl9BqSBg72puARtbyA1vcje8q5pMzXfSOgOLrOIdOHAllvuUBU2+14cCiXOfJ7rZ/SRrcWz125M4umV5nQnj9M4MjkIw8O0lQU59BzgXfve+Y7hkBIE2YCESVYsKhLdZkaTTqCPD0GOCjLfUm61qAP13O+5VHcL2sq9Z6mGxKxcKiOvZZ25kkfttp4zZzBSSBYtF32oRpOcxwt6dGhw7qUgK+vHAfZRJT/ayIFUPf6WxxMLd7SIkI32Mgipp2FdwhIge4xHLZmiqPthsV0K2sITm7IeaQ9iEBOSVMgq0Y286fHQqVp0iBR6txMxJK7eP3vi6mB+lMLC78bAX/av7Y3gBWcFd3DgX07ELqtqzOUfib+TzY0po+9IXKBPFtg3zmPA6oidQPHoyhSgz26azRTzRXUy9mShdeHwH4rszI4ZQObB83DDWhklDPIdnsZu0vpFhNfRyc4c83HQT7umKS+LlO4GDLjkZtSmcpL8wRck1fIz9xNTmVnYsMe3eYorM43h9gUyVAsZw/kXBIsUVNZmlC4Ig+Gbb0NyLiLKzjPJuL7dd/R6HQhUUiGW1HOTQzx/9xWl3DRr2seLPcC+RbDwUU80+FKlNtzXgqk9R+QkfmER8Z9Q+gEPRGRJB4PLNlISWJlZ3BuY/FZrzRKiTvTRDlsNhRFk6eHW3F+7GCb+ToLA3uc0v4s6sFu8dyV7GzalvaS6xAMzO5ss1ovYjwqnvI2VSJh9rjzgFqllcCtliwWdTRx/zwfR3C++n3ssn1sEG8yvwtgTGtsT7YXwIUl7n+1ljTk26MbkMWat5AWvoHCfC+Q21Mxg2NB79gtLAx0jTIFaCa33L4cLupvQ0C1N1R/6k+VvxsBJz/9p0p8aICpMECeqMVaGo4TLGJMML636GxNQmf9K1hypTJmZpk4t3uiVttPqYGDnR0CKUovBHeRGzgii1amN4rvcLknEmK7ntXSeSW+a7NxO8g1GpTTWVisYAuxjsNt0bTUzgVilTNdIIsUR0C2IyWG82FksKg8YIdOWNWH3FUI96+jTKLrcUPhOAnHPDruY0KkNdOAn0dLFrF1ZtIOKGdIh4lAxsAVSGiOmQWHqJojf+9ATIk1i6FSjak49+PEoCVrLNieJgLBHnFrUp5ZMhwuK2BRXVsl3aJEhnRh9JBXrsS5H0VPBVK92zJH0rYtaespA9sdDZ++fr2crNZ9G9juNkFBLrGadrcFBr9b3LiTmY1E9/fGhO1grSG3mTYBseXh+WkKYaFgo1cG2ZoNhovSFQldbZj4fPY6AVeyKQ8ze12T1b4h4Oi5xpkuW0CWbeNBQhcER2fJzMmyEzXgzG/i/g14NxehzFZwrbYCmZt2J5BeO5FfCCjtxv9MBFT+Kwg4RKIG/FMQ8Kd3Ab8Q8Psg6EcX8LUL+NEF/PAF/NoFNMp7aerG8uL82gV0ilzT7w6h1qWy1/hDDiZhpYXeu4DAhkeYMwexvwyCfiHg913AtxzMFwK+uoBvBPySg5mXil2/EfAyP5po5m5Y8JdB0AO2hn8vB/PRBeR1Y37KwbwGQb8rgr4HQT/kYGYrW30Pgp6q1kTvQdCXL+BrEPQ7Ar67gFRV2jcC/v0u4KsL+NoFfHcBXwhYkND91QWMm9PocxD0hYAfg6DLhN+sumubbK6XZfu7EFDEVO/fS1f8Q7qA6IdTazMbmnChq4xHxVIO6H5yx1D5cob8QTDT6PG+m0A2vuxQ5C9OKu3aDoer1MtxMClF6ph6Ogbek48oah25ppftVSBL09/jgO1KUYCaeR+KnuXw0KSGRI91mUDq947Yf4yLmKJzZwdl/jjxaIj6NU0k9wA52hy5P7iFDu16rgGcDTKRetxZSQ9hNhUIilwU7DVfo9eFNICr4Z+Q74VTkartsw+XaJbhcHgxngqY+hqO5/UB+eUmEIhk6gI5b9MjC+zqVFJSjjdwqHcXHs1jw6GpP+RQ2P1CpHYmfn6Hd0K4HrcJD71lSWj/Mo7hNjIXyMfVQ6N+e9Xh3L9E2F9YY4MqwVIRP3+ww2EWlv+nu3NpWlRJwvAPcmGhgrIUrUpFRUksbjvAC1ggCF7QX39Kv445X/REnNl0T0zP0sDQQDKz8vHNiw6hPh6gWNsoEYyUDIaLxwCjYiYRUHSnLkvZQ8cLBYnQ4brXQvEwdLxthURk/cBNWFrWAVOOOxI5moxPznj1wLhkK+Krz5dEik50xMpbpCIIehIRPV0ZYjO08/eEV5YD30wMrJINJ6HVlBKB5wnBuNuxiBuNt7vfhYDSpwbKH9IL+MsLQUFpfbyczVBE+euVwjEcE2x63ZBHSXfGgIfGStoUWDQoHuMWSrBiTF8XJiImoyIcX6aP6XFniXg0Eiq4e15gNRt6NFjfzgasToiY3uoRl5D3YFBHZYvX6THiYRDfdMYnb9Wt43kisAd+Cq2lt1gKTSLQ9vwywQqnGfI5XZHYLmR6ORrpYywPbU/4sGYhzETAsWpk1hpNBo3K6l6j4PlSSyTVbkoI7rWy8XoJ5I1su4oL9OrK97uttPHRWqbDTfGe0ttHW8aUvUxHk105xCqdMhL0x1kF/YFE1oouQhLkuLDYw/EadF8GoW7Qjyu2XCo+XkvfFDFz9yEj7FzjNqWURvvxQ4WOJ6RNd9cggmU4sWDS3oZo3OiT2EY13FFndkS8W4e+8LJ34W3hB/L7uOXIGGX0Tbg8jic8m1yjnM31lqWF80LDj67cSfox0mxmeXhfiSmPNdc24DpOVIm81xUPp8k9Z0xiA4r7iQhOrkQBzb/puDC7T7rN7cT4XQgofUpT/mPu9/+qAk6mBA97VxXea2bosN/ZDG9JX6de/Wh2bNc5PNE7XTqUF9XkKrG/KHHPmElCU7vsGOxme4y3K4nx+/nTgESZExSjWY+4jnpUga38PXp2v0tceuItNGyGGKvWRETz+KjDsdsM8LrfmDQ4q/WOnZZCxuV7seDR8Ep2AGYgEcwsQSLN46mDvh/PsdiiQUPiWC47cIlE19SzaGwMnfDdzH7FE7OZCKfHiQHadu7gpVsuRYRPrCCaNns8y4OKR154tL4QkDNP+lRnnbpQzugQS09Dee7pMoZ0g8EQL8QYUN4Y0oeH6t3Aff1qCX84icpKcxZK5MIh9ZINXJlDzz66jk55oI2IClHjzzCsRw/urU5jHSR/Whg6A0N8IWBdLa5osxOKqDEbl+UrCpjbK+mDQ4WbrFh1ZVTi9YwGQjnoLGsHgE5vYgi/R47I5oNxgLfxQMa421D6HMkOPQzH3QWNGu+gMK973GCTVxKZI3tjsmhLJEJqzVh4Nvkf7QX8l4v8dxFQUXXlVxUD/G4EJL+jEPRrL6D/0CSSsRS+L4X4thr+73Ew31TAv3sBl4SE7AsBP4Wg31TADwJ+9QL2i3L0pQIunFgi5KUHJbLSJmI9EBQnqJXqv42D+Xk1/BcCfsbB/KwCfhDwksL2hwq40cbtP/UCfhDwZxXwg4Bf42A+KuAHAb8Vgn5TAX8eB/M3Ai5PFv2hAhbjw+oHAr6cyv2OgEK5T773An5UwK+9gLQ7MSdNchx8VwF5OX99R8BPL+AHAb9UwM9E0G+FoJ+lEJ9xMN9Xw79VwHlCQ/xtCKhIr/pVbfZ/GgLWtEAUGZxEGGVqDht6mWONM4lMe6tEqK4dwHroHmm8K0MTTD+vJZIpElne49hhf4rm8iicn0VwSiTyjNxbItNF7Sj5KQnfA+J3HZTo4dP4OQp1UPrtGcXsKZHRH/YVeA06GV4Hz0qE1nDO4NVZFHjJnhLBSKTlsMomFmbZ/SSi5DFQ4OlkS8zsScADSwws0JK2i/n+UpFo4gUM8qmT4C1+SoSVRNvKo0yew/clFyKGm1qBtl/vMBsUZxqdi7lEpqEIUexvjZBpokRG4XZKzO5ZySPzJT+/Jos9luNRKsIZVxHs6eCA5yxbiWA6nlpwbT3AavDa8egwHu/APrEJ3qPZQYRKrJlwNai8fyN3RKBuAvcLAcMFboS/0KYh87fvZTFtUBB5sW8Bv0UG3tt9QcN7RnNYmHqOdaYcaHA08x04+nupw/m1Eq6eTHdsGiwEltDPaDxZMhPotmOgOJUSoZs612G9jBjWeeLReHkIdqDVDcHQJmvKcfxKfxsCKlr/j1kN/6tHV7B9dcA6zBNp8/DSoVCkDdzUlbTogpyvUK5bF8+su6HBrEpNkHH6hPdDNiPRc5NJG+9ae8y217UInpE84xKzrPFyWQQiCvJzBatCCbAuF13Bn60dwn4VaHjUuwmJguxwZSs1eeK58OT766JkoG9bDS/WXKZvZ//UQqEfWowLWMvrqV1B7JozbNyZKvx7wlR4TB4RNvEYRbzv7FzmrAc61r2VReLcdhUoDtcIaw5zGpxcdoVm0ybSBqcOCW/vxSOLszXF8153SEQnuQL2MqcSEQdzGhXrkwnbi92iGJL43V97UZlSODeMtltC+CVeKsy4hamMEbMVDcywi+yQLN9rtolMH89lagH1xjO8bGv5e3X8ZwWKog1xZsCLb91JnNNm03gyJs006g9eSgrNkT7w2Nc4CTo3v4XaohXeLqsRcaNw7bKsjH4gINrN0KUZWgdsiiPlsXu2XVi5oy5m82xNIogfFqB6POPNVvucD6ZsB+LS6eA0JU++Ra8xfxsCKpra+1MQ8Ff71DQ/9XHrtBp3naXDAAZHaQMG0Yl7O48qdrx2exjUTYd4/ixT4dbJatzvmEQ0VKOK5Y5/wu3uthAxH2YMkkOg4OW8ks/w8moNKO91ip7+GPO4aqkKi2q7xe16OHkrwSgJMmk0zLszU0TLd3/qdLJKMbXtJY/zgOdQF8kQKzMGEi26WwbtqVxi3uGGiI7WNWfBsZzjTTlZIgzUZw6dJ7+jMEqQMaJ2TLg/Go5lqa/kuUZSBQJSShvs9iQCLh0b4bqhNiaihzxqLhjCwQ10vK41h0e3wlYh8W0d8956QDyeypiB1+EEsc2fwgsby2CD3nmHvnEeEhepp7Bs/Qpxj2v6bshQGBy9wwL56NJyz9dTBlV/bKF/ig3hvlw7ZOfn7YF2enF4vLMkcnfqwRzvZh9IfMyJxfqrQyGvF++/j3zbhA8CflRAd7x5uEydzCPMs4SRsF51DFbtYg0P04V8PrYxNgDnY8STupbIvC7uLktsIRFw9hoLPun8swr4/cVfGJrxiQ==</prop>
			<obj name="TemperatureLog" class="TemperatureLog" version="2">
				<prop name="Times">TEFSWgAA6Z0AAIDpmNwAAAB2AgAAGgQAALQFAABOBwAA8ggAAIwKAAAmDAAAwA0AAGQPAAD+EAAAmBIAADIUAADWFQAAcBcAAAoZAACkGgAAPhwAAOIdAAB8HwAAFiEAALoiAABUJAAA7iUAAIgnAAAsKQAAxioAAGAsAAD6LQAAlC8AADgxAADSMgAAbDQAAAY2AACqNwAARDkAAN46AACCPAAAHD4AALY/AABQQQAA9EIAAI5EAAAoRgAAwkcAAGZJAAAASwAAmkwAADROAADOTwAAclEAAAxTAACmVAAASlYAAORXAAB+WQAAGFsAALxcAABWXgAA8F8AAIphAAAkYwAAyGQAAGJmAAD8ZwAAlmkAADprAADUbAAAbm4AABJwAACscQAARnMAAOB0AACEdgAAHngAALh5AABSewAA7HwAAJB+AAAqgAAAxIEAAF6DAAAChQAAnIYAADaIAADaiQAAdIsAAA6NAACojgAATJAAAOaRAACAkwAAGpUAALSWAABYmAAA8pkAAIybAAAmnQAAyp4AAGSgAAD+oQAAoqMAADylAADWpgAAcKgAABSqAACuqwAASK0AAOKuAAB8sAAAILIAALqzAABUtQAA+LYAAJK4AAAsugAAxrsAAGq9AAAEvwAAnsAAADjCAADcwwAAdsUAABDHAACqyAAARMoAAOjLAACCzQAAHM8AAMDQAABa0gAA9NMAAI7VAAAy1wAAzNgAAGbaAAAA3AAAmt0AAD7fAADY4AAAcuIAAAzkAACw5QAASucAAOToAACI6gAAIuwAALztAABW7wAA+vAAAJTyAAAu9AAAyPUAAGL3AAAG+QAAoPoAADr8AADU/QAAeP8AABIBAQCsAgEAUAQBAOoFAQCEBwEAHgkBAMIKAQBcDAEA9g0BAJAPAQAqEQEAzhIBAGgUAQACFgEAphcBAEAZAQDaGgEAdBwBABgeAQCyHwEATCEBAOYiAQCKJAEAJCYBAL4nAQBYKQEA8ioBAJYsAQAwLgEAyi8BAG4xAQAIMwEAojQBADw2AQDgNwEAejkBABQ7AQCuPAEAUj4BAOw/AQCGQQEAIEMBALpEAQBeRgEA+EcBAJJJAQA2SwEA0EwBAGpOAQAEUAEAqFEBAEJTAQDcVAEAdlYBABpYAQC0WQEATlsBAOhcAQCMXgEAJmABAMBhAQBaYwEA/mQBAJhmAQAyaAEAzGkBAGZrAQAKbQEApG4BAD5wAQDicQEAfHMBABZ1AQCwdgEAVHgBAO55AQCIewEAIn0BALx+AQBggAEA+oEBAJSDAQAuhQEA0oYBAGyIAQAGigEAqosBAESNAQDejgEAeJABABySAQC2kwEAUJUBAOqWAQCEmAEAKJoBAMKbAQBcnQEA9p4BAJqgAQA0ogEAzqMBAHKlAQAMpwEApqgBAECqAQDkqwEAfq0BABivAQCysAEATLIBAPCzAQCKtQEAJLcBAL64AQBiugEA/LsBAJa9AQA6vwEA1MABAG7CAQAIxAEArMUBAEbHAQDgyAEAesoBABTMAQC4zQEAUs8BAOzQAQCG0gEAKtQBAMTVAQBe1wEAAtkBAJzaAQA23AEA0N0BAGrfAQAO4QEAqOIBAELkAQDm5QEAgOcBABrpAQC06gEAWOwBAPLtAQCM7wEAJvEBAMDyAQBk9AEA/vUBAJj3AQAy+QEA1voBAHD8AQAK/gEArv8BAEgBAgDiAgIAfAQCACAGAgC6BwIAVAkCAO4KAgCIDAIALA4CAMYPAgBgEQIA+hICAJ4UAgA4FgIA0hcCAHYZAgAQGwIAqhwCAEQeAgDoHwIAgiECABwjAgC2JAIAUCYCAPQnAgCOKQIAKCsCAMIsAgBmLgIAADACAJoxAgA+MwIA2DQCAHI2AgAMOAIAsDkCAEo7AgDkPAIAfj4CABhAAgC8QQIAVkMCAPBEAgCKRgIALkgCAMhJAgBiSwIABk0CAKBOAgA6UAIA1FECAHhTAgASVQIArFYCAEZYAgDgWQIAhFsCAB5dAgC4XgIAUmACAPZhAgCQYwIAKmUCAM5mAgBoaAIAAmoCAJxrAgBAbQIA2m4CAHRwAgAOcgIAqHMCAEx1AgDmdgIAgHgCABp6AgC+ewIAWH0CAPJ+AgCWgAIAMIICAMqDAgBkhQIACIcCAKKIAgA8igIA1osCAHCNAgAUjwIArpACAEiSAgDikwIAhpUCACCXAgC6mAIAXpoCAPibAgCSnQIALJ8CANCgAgBqogIABKQCAJ6lAgA4pwIA3KgCAHaqAgAQrAIAqq0CAE6vAgDosAIAgrICACa0AgDAtQIAWrcCAPS4AgCYugIAMrwCAMy9AgBmvwIAAMECAKTCAgA+xAIA2MUCAHLHAgAWyQIAsMoCAErMAgDuzQIAiM8CACLRAgC80gIAYNQCAPrVAgCU1wIALtkCAMjaAgBs3AIABt4CAKDfAgA64QIA3uICAHjkAgAS5gIAtucCAFDpAgDq6gIAhOwCACjuAgDC7wIAXPECAPbyAgCQ9AIANPYCAM73AgBo+QIAAvsCAKb8AgBA/gIA2v8CAH4BAwAYAwMAsgQDAEwGAwDwBwMAigkDACQLAwC+DAMAYg4DAPwPAwCWEQMAMBMDAMoUAwBuFgMACBgDAKIZAwA8GwMA4BwDAHoeAwAUIAMAuCEDAFIjAwDsJAMAhiYDACAoAwDEKQMAXisDAPgsAwCSLgMANjADANAxAwBqMwMADjUDAKg2AwBCOAMA3DkDAIA7AwAaPQMAtD4DAE5AAwDyQQMAjEMDACZFAwDARgMAZEgDAP5JAwCYSwMAMk0DANZOAwBwUAMAClIDAKRTAwA+VQMA4lYDAHxYAwAWWgMAsFsDAFRdAwDuXgMAiGADACxiAwDGYwMAYGUDAPpmAwCeaAMAOGoDANJrAwBsbQMABm8DAKpwAwBEcgMA3nMDAHh1AwAcdwMAtngDAFB6AwD0ewMAjn0DACh/AwDCgAMAZoIDAACEAwCahQMANIcDAM6IAwByigMADIwDAKaNAwBAjwMA5JADAH6SAwAYlAMAvJUDAFaXAwDwmAMAipoDAC6cAwDInQMAYp8DAPygAwCgogMAOqQDANSlAwBupwMACKkDAKyqAwBGrAMA4K0DAISvAwAesQMAuLIDAFK0AwD2tQMAkLcDACq5AwDEugMAaLwDAAK+AwCcvwMANsEDANDCAwB0xAMADsYDAKjHAwBCyQMA5soDAIDMAwAazgMAvs8DAFjRAwDy0gMAjNQDADDWAwDK1wMAZNkDAP7aAwCY3AMAPN4DANbfAwBw4QMACuMDAK7kAwBI5gMA4ucDAIbpAwAg6wMAuuwDAFTuAwD47wMAkvEDACzzAwDG9AMAavYDAAT4AwCe+QMAOPsDANz8AwB2/gMAEAAEAKoBBABEAwQA6AQEAIIGBAAcCAQAtgkEAFoLBAD0DAQAjg4EADIQBADMEQQAZhMEAAAVBACkFgQAPhgEANgZBAByGwQADB0EALAeBABKIAQA5CEEAH4jBAAiJQQAvCYEAFYoBAD6KQQAlCsEAC4tBADILgQAbDAEAAYyBACgMwQAOjUEANQ2BAB4OAQAEjoEAKw7BABGPQQA6j4EAIRABAAeQgQAwkMEAFxFBAD2RgQAkEgEADRKBADOSwQAaE0EAAJPBACcUAQAQFIEANpTBAB0VQQADlcEALJYBABMWgQA5lsEAIpdBAAkXwQAvmAEAFhiBAD8YwQAlmUEADBnBADKaAQAZGoEAAhsBACibQQAPG8EANZwBAB6cgQAFHQEAK51BABSdwQA7HgEAIZ6BAAgfAQAxH0EAF5/BAD4gAQAkoIEADaEBADQhQQAaocEAASJBACoigQAQowEANyNBAB2jwQAEJEEALSSBABOlAQA6JUEAIyXBAAmmQQAwJoEAFqcBAD+nQQAmJ8EADKhBADMogQAcKQEAAqmBACkpwQAPqkEAOyqBACGrAQAIK4EAM6vBABosQQAArMEAKa0BABAtgQA2rcEAHS5BAAYuwQAsrwEAEy+BADmvwQAgMEEACTDBAC+xAQAWMYEAPLHBACWyQQAMMsEAMrMBABuzgQACNAEAKLRBAA80wQA4NQEAHrWBAAU2AQArtkEAFLbBADs3AQAht4EACDgBADE4QQAXuMEAPjkBACS5gQANugEANDpBABq6wQABO0EAKjuBABC8AQA3PEEAHbzBAAa9QQAtPYEAE74BADo+QQAjPsEACb9BADA/gQAWgAFAPQBBQCYAwUAMgUFAMwGBQBmCAUACgoFAKQLBQA+DQUA4g4FAHwQBQAWEgUAsBMFAEoVBQDuFgUAiBgFACIaBQC8GwUAYB0FAPoeBQCUIAUAOCIFANIjBQBsJQUABicFAKooBQBEKgUA3isFAHgtBQASLwUAtjAFAFAyBQDqMwUAhDUFACg3BQDCOAUAXDoFAAA8BQCaPQUAND8FAM5ABQByQgUADEQFAKZFBQBARwUA2kgFAH5KBQAYTAUAsk0FAExPBQDwUAUAilIFACRUBQDIVQUAYlcFAPxYBQCWWgUAOlwFANRdBQBuXwUACGEFAKJiBQBGZAUA4GUFAHpnBQAUaQUAuGoFAFJsBQDsbQUAkG8FACpxBQDEcgUAXnQFAPh1BQCcdwUANnkFANB6BQB0fAUADn4FAKh/BQBCgQUA3IIFAICEBQAahgUAtIcFAFiJBQDyigUAjIwFACaOBQDKjwUAZJEFAP6SBQCYlAUAPJYFANaXBQBwmQUACpsFAKScBQBIngUA4p8FAHyhBQAWowUAuqQFAFSmBQDupwUAkqkFACyrBQDGrAUAYK4FAASwBQCesQUAOLMFANK0BQBstgUAELgFAKq5BQBEuwUA3rwFAIK+BQAcwAUAtsEFAFrDBQD0xAUAjsYFACjIBQDMyQUAZssFAADNBQCazgUANNAFANjRBQBy0wUADNUFAKbWBQBK2AUA5NkFAH7bBQAi3QUAvN4FAFbgBQDw4QUAlOMFAC7lBQDI5gUAYugFAPzpBQCg6wUAOu0FANTuBQBu8AUAEvIFAKzzBQBG9QUA6vYFAIT4BQAe+gUAuPsFAFL9BQD2/gUAkAAGACoCBgDEAwYAaAUGAAIHBgCcCAYANgoGANoLBgB0DQYADg8GALIQBgBMEgYA5hMGAIAVBgAkFwYAvhgGAFgaBgDyGwYAjB0GADAfBgDKIAYAZCIGAAgkBgCiJQYAPCcGANYoBgBwKgYAFCwGAK4tBgBILwYA4jAGAIYyBgAgNAYAujUGAF43BgD4OAYAkjoGACw8BgDQPQYAaj8GAARBBgCeQgYAOEQGANxFBgB2RwYAEEkGAKpKBgBOTAYA6E0GAIJPBgAmUQYAwFIGAFpUBgD0VQYAmFcGADJZBgDMWgYAZlwGAABeBgCkXwYAPmEGANhiBgByZAYAFmYGALBnBgBKaQYA7moGAIhsBgAibgYAvG8GAGBxBgD6cgYAlHQGAC52BgDIdwYAbHkGAAZ7BgCgfAYAOn4GAN5/BgB4gQYAEoMGALaEBgBQhgYA6ocGAISJBgAoiwYAwowGAFyOBgD2jwYAkJEGADSTBgDOlAYAaJYGAAKYBgCmmQYAQJsGANqcBgB+ngYAGKAGALKhBgBMowYA8KQGAIqmBgAkqAYAvqkGAFirBgD8rAYAlq4GADCwBgDUsQYAbrMGAAi1BgCitgYARrgGAOC5BgB6uwYAFL0GALi+BgBSwAYA7MEGAIbDBgAqxQYAxMYGAF7IBgD4yQYAkssGADbNBgDQzgYAatAGAA7SBgCy0wYATNUGAObWBgCK2AYAJNoGAL7bBgBi3QYA/N4GAJbgBgAw4gYA1OMGAG7lBgAI5wYAougGADzqBgDg6wYAeu0GABTvBgCu8AYAUvIGAOzzBgCG9QYAKvcGAMT4BgBe+gYA+PsGAJz9BgA2/wYA0AAHAGoCBwAEBAcAqAUHAEIHBwDcCAcAdgoHABoMBwC0DQcATg8HAPIQBwCMEgcAJhQHAMAVBwBkFwcA/hgHAJgaBwAyHAcAzB0HAHAfBwAKIQcApCIHAD4kBwDiJQcAfCcHABYpBwC6KgcAVCwHAO4tBwCILwcAIjEHAMYyBwBgNAcA+jUHAJ43BwA4OQcA0joHAGw8BwAGPgcAqj8HAERBBwDeQgcAeEQHABxGBwC2RwcAUEkHAPRKBwCOTAcAKE4HAMJPBwBcUQcAAFMHAJpUBwA0VgcA2FcHAHJZBwAMWwcAplwHAEpeBwDkXwcAfmEHABhjBwCyZAcAVmYHAPBnBwCKaQcAJGsHAMhsBwBibgcA/G8HAKBxBwA6cwcA1HQHAG52BwAIeAcArHkHAEZ7BwDgfAcAen4HAB6ABwC4gQcAUoMHAPaEBwCQhgcAKogHAMSJBwBoiwcAAo0HAJyOBwA2kAcA0JEHAHSTBwAOlQcAqJYHAEKYBwDmmQcAgJsHABqdBwC+ngcAWKAHAPKhBwCMowcAMKUHAMqmBwBkqAcA/qkHAJirBwA8rQcA1q4HAHCwBwAKsgcArrMHAEi1BwDitgcAhrgHACC6BwC6uwcAVL0HAO6+BwCSwAcALMIHAMbDBwBgxQcABMcHAJ7IBwA4ygcA3MsHAHbNBwAQzwcAqtAHAETSBwDo0wcAgtUHABzXBwC22AcAWtoHAPTbBwCO3QcAKN8HAMzgBwBm4gcAAOQHAKTlBwA+5wcA2OgHAHLqBwAM7AcAsO0HAErvBwDk8AcAfvIHACL0BwC89QcAVvcHAPr4BwCU+gcALvwHAMj9BwBs/wcABgEIAKACCAA6BAgA1AUIAHgHCAASCQgArAoIAEYMCADqDQgAhA8IAB4RCADCEggAXBQIAPYVCACQFwgAKhkIAM4aCABoHAgAAh4IAJwfCABAIQgA2iIIAHQkCAAOJggAsicIAEwpCADmKggAiiwIACQuCAC+LwgAWDEIAPIyCACWNAgAMDYIAMo3CABkOQgACDsIAKI8CAA8PggA4D8IAHpBCAAUQwgArkQIAFJGCADsRwgAhkkIACBLCAC6TAgAXk4IAPhPCACSUQgALFMIANBUCABqVggABFgIAKhZCABCWwgA3FwIAHZeCAAQYAgAtGEIAE5jCADoZAgAgmYIACZoCADAaQgAWmsIAPRsCACYbggAMnAIAMxxCABwcwgACnUIAKR2CAA+eAgA2HkIAHx7CAAWfQgAsH4IAEqACADugQgAiIMIACKFCADGhggAYIgIAPqJCACUiwgAOI0IANKOCABskAgABpIIAKCTCABElQgA3pYIAHiYCAASmggAtpsIAFCdCADqnggAhKAIACiiCADCowgAXKUIAACnCACaqAgANKoIAM6rCAByrQgADK8IAKawCABAsggA2rMIAH61CAAYtwgAsrgIAFa6CADwuwgAir0IACS/CAC+wAgAYsIIAPzDCACWxQgAMMcIANTICABuyggACMwIAKzNCABGzwgA4NAIAHrSCAAe1AgAuNUIAFLXCADs2AgAhtoIACrcCADE3QgAXt8IAPjgCACc4ggANuQIANDlCAB05wgADukIAKjqCABC7AgA3O0IAIDvCAAa8QgAtPIIAE70CADy9QgAjPcIACb5CADA+ggAZPwIAP79CACY/wgAPAEJANYCCQBwBAkACgYJAKQHCQBICQkA4goJAHwMCQAWDgkAug8JAFQRCQDuEgkAkhQJACwWCQDGFwkAYBkJAAQbCQCeHAkAOB4JANIfCQB2IQkAECMJAKokCQBEJgkA6CcJAIIpCQAcKwkAtiwJAFAuCQD0LwkAjjEJACgzCQDMNAkAZjYJAAA4CQCaOQkANDsJANg8CQByPgkADEAJAKZBCQBKQwkA5EQJAH5GCQAYSAkAvEkJAFZLCQDwTAkAlE4JAC5QCQDIUQkAYlMJAPxUCQCgVgkAOlgJANRZCQBuWwkAEl0JAKxeCQBGYAkA6mEJAIRjCQAeZQkAuGYJAFxoCQD2aQkAkGsJACptCQDEbgkAaHAJAAJyCQCccwkANnUJANp2CQB0eAkADnoJALJ7CQBMfQkA5n4JAICACQAkggkAvoMJAFiFCQDyhgkAjIgJADCKCQDKiwkAZI0JAP6OCQCikAkAPJIJANaTCQBwlQkAFJcJAK6YCQBImgkA7JsJAIadCQAgnwkAuqAJAFSiCQD4owkAkqUJACynCQDGqAkAaqoJAASsCQCerQkAQq8JANywCQB2sgkAELQJALS1CQBOtwkA6LgJAIK6CQAcvAkAwL0JAFq/CQD0wAkAjsIJADLECQDMxQkAZscJAADJCQCkygkAPswJANjNCQB8zwkAFtEJALDSCQBK1AkA5NUJAIjXCQAi2QkAvNoJAFbcCQD63QkAlN8JAC7hCQDI4gkAbOQJAAbmCQCg5wkAROkJAN7qCQB47AkAEu4JAKzvCQBQ8QkA6vIJAIT0CQAe9gkAwvcJAFz5CQD2+gkAkPwJADT+CQDO/wkAaAEKAAIDCgCmBAoAQAYKANoHCgB0CQoAGAsKALIMCgBMDgoA8A8KAIoRCgAkEwoAvhQKAFgWCgD8FwoAlhkKADAbCgDKHAoAbh4KAAggCgCiIQoAPCMKAOAkCgB6JgoAFCgKALgpCgBSKwoA7CwKAIYuCgAgMAoAxDEKAF4zCgD4NAoAkjYKADY4CgDQOQoAajsKAAQ9CgCoPgoAQkAKANxBCgCAQwoAGkUKALRGCgBOSAoA6EkKAIxLCgAmTQoAwE4KAFpQCgD+UQoAmFMKADJVCgDWVgoAcFgKAApaCgCkWwoASF0KAOJeCgB8YAoAFmIKALpjCgBUZQoA7mYKAIhoCgAsagoAxmsKAGBtCgD6bgoAnnAKADhyCgDScwoAbHUKAAZ3CgCqeAoARHoKAN57CgCCfQoAHH8KALaACgBQggoA6oMKAI6FCgAohwoAwogKAGaKCgAAjAoAmo0KADSPCgDYkAoAcpIKAAyUCgCmlQoAQJcKAOSYCgB+mgoAGJwKALKdCgBWnwoA8KAKAIqiCgAupAoAyKUKAGKnCgD8qAoAoKoKADqsCgDUrQoAbq8KAAixCgCssgoARrQKAOC1CgB6twoAHrkKALi6CgBSvAoA9r0KAJC/CgAqwQoAxMIKAGjECgACxgoAnMcKADbJCgDQygoAdMwKAA7OCgCozwoAQtEKAObSCgCA1AoAGtYKAL7XCgBY2QoA8toKAIzcCgAm3goAyt8KAGThCgD+4goAmOQKADzmCgDW5woAcOkKABTrCgCu7AoASO4KAOLvCgB88QoAIPMKALr0CgBU9goA7vcKAJL5CgAs+woAxvwKAGr+CgAEAAsAngELADgDCwDcBAsAdgYLABAICwCqCQsARAsLAOgMCwCCDgsAHBALALYRCwBaEwsA9BQLAI4WCwAyGAsAzBkLAGYbCwAAHQsApB4LAD4gCwDYIQsAciMLAAwlCwCwJgsASigLAOQpCwB+KwsAIi0LALwuCwBWMAsA8DELAJQzCwAuNQsAyDYLAGw4CwAGOgsAoDsLADo9CwDUPgsAeEALABJCCwCsQwsAUEULAOpGCwCESAsAHkoLALhLCwBcTQsA9k4LAJBQCwAqUgsAzlMLAGhVCwACVwsAnFgLAEBaCwDaWwsAdF0LABhfCwCyYAsATGILAOZjCwCAZQsAJGcLAL5oCwBYagsA8msLAJZtCwAwbwsAynALAG5yCwAIdAsAonULADx3CwDWeAsAenoLABR8CwCufQsASH8LAOyACwCGggsAIIQLALqFCwBehwsA+IgLAJKKCwA2jAsA0I0LAGqPCwAEkQsAnpILAEKUCwDclQsAdpcLABCZCwC0mgsATpwLAOidCwCCnwsAJqELAMCiCwBapAsA/qULAJinCwAyqQsAzKoLAHCsCwAKrgsApK8LAD6xCwDYsgsAfLQLABa2CwCwtwsASrkLAO66CwCIvAsAIr4LAMa/CwBgwQsA+sILAJTECwA4xgsA0scLAGzJCwAGywsAoMwLAETOCwDezwsAeNELABLTCwC21AsAUNYLAOrXCwCO2QsAKNsLAMLcCwBc3gsAAOALAJrhCwA04wsAzuQLAGjmCwAM6AsApukLAEDrCwDk7AsAfu4LABjwCwCy8QsATPMLAPD0CwCK9gsAJPgLAL75CwBi+wsA/PwLAJb+CwAwAAwA1AEMAG4DDAAIBQwArAYMAEYIDADgCQwAegsMAB4NDAC4DgwAUhAMAOwRDACGEwwAKhUMAMQWDABeGAwA+BkMAJwbDAA2HQwA0B4MAGogDAAOIgwAqCMMAEIlDADmJgwAgCgMABoqDAC0KwwATi0MAPIuDACMMAwAJjIMAMozDABkNQwA/jYMAJg4DAA8OgwA1jsMAHA9DAAKPwwArkAMAEhCDADiQwwAfEUMABZHDAC6SAwAVEoMAO5LDACSTQwALE8MAMZQDABgUgwA+lMMAJ5VDAA4VwwA0lgMAHZaDAAQXAwAql0MAERfDADeYAwAgmIMABxkDAC2ZQwAUGcMAPRoDACOagwAKGwMAMJtDABmbwwAAHEMAJpyDAA+dAwA2HUMAHJ3DAAMeQwApnoMAEp8DADkfQwAfn8MABiBDAC8ggwAVoQMAPCFDACKhwwALokMAMiKDABijAwABo4MAKCPDAA6kQwA1JIMAG6UDAASlgwArJcMAEaZDADgmgwAhJwMAB6eDAC4nwwAUqEMAPaiDACQpAwAKqYMAM6nDABoqQwAAqsMAJysDABArgwA2q8MAHSxDAAOswwAqLQMAEy2DADmtwwAgLkMACS7DAC+vAwAWL4MAPK/DACMwQwAMMMMAMrEDABkxgwACMgMAKLJDAA8ywwA1swMAHDODAAU0AwArtEMAEjTDADi1AwAhtYMACDYDAC62QwAXtsMAPjcDACS3gwALOAMANDhDABq4wwABOUMAJ7mDAA46AwA3OkMAHbrDAAQ7QwAqu4MAE7wDADo8QwAgvMMACb1DADA9gwAWvgMAPT5DACO+wwAMv0MAMz+DABmAA0AAAINAKQDDQA+BQ0A2AYNAHIIDQAWCg0AsAsNAEoNDQDuDg0AiBANACISDQC8Ew0AVhUNAPoWDQCUGA0ALhoNAMgbDQBsHQ0ABh8NAKAgDQBEIg0A3iMNAHglDQASJw0ArCgNAFAqDQDqKw0AhC0NAB4vDQDCMA0AXDINAPYzDQCQNQ0ANDcNAM44DQBoOg0ADDwNAKY9DQBAPw0A2kANAHRCDQAYRA0AskUNAExHDQDmSA0AikoNACRMDQC+TQ0AYk8NAPxQDQCWUg0AMFQNAMpVDQBuVw0ACFkNAKJaDQA8XA0A4F0NAHpfDQAUYQ0ArmINAFJkDQDsZQ0AhmcNACppDQDEag0AXmwNAPhtDQCSbw0ANnENANByDQBqdA0ABHYNAKh3DQBCeQ0A3HoNAIB8DQAafg0AtH8NAE6BDQDogg0AjIQNACaGDQDAhw0AWokNAP6KDQCYjA0AMo4NAMyPDQBwkQ0ACpMNAKSUDQBIlg0A4pcNAHyZDQAWmw0AsJwNAFSeDQDunw0AiKENACKjDQDGpA0AYKYNAPqnDQCUqQ0AOKsNANKsDQBsrg0AELANAKqxDQBEsw0A3rQNAHi2DQAcuA0AtrkNAFC7DQDqvA0Ajr4NACjADQDCwQ0AXMMNAADFDQCaxg0ANMgNANjJDQByyw0ADM0NAKbODQBA0A0A5NENAH7TDQAY1Q0AstYNAFbYDQDw2Q0AitsNACTdDQDI3g0AYuANAPzhDQCg4w0AOuUNANTmDQBu6A0ACOoNAKzrDQBG7Q0A4O4NAHrwDQAe8g0AuPMNAFL1DQD29g0AkPgNACr6DQDE+w0AXv0NAAL/DQCcAA4ANgIOANADDgB0BQ4ADgcOAKgIDgBCCg4A5gsOAIANDgAaDw4AyBAOAGwSDgAQFA4AqhUOAEQXDgDeGA4AghoOACYcDgDAHQ4AZB8OAP4gDgCYIg4AMiQOAMwlDgBwJw4ACikOAKQqDgA+LA4A4i0OAHwvDgAWMQ4AujIOAFQ0DgDuNQ4AiDcOACI5DgDGOg4AYDwOAPo9DgCUPw4AOEEOANJCDgBsRA4ABkYOAKpHDgBESQ4A3koOAIJMDgAcTg4Atk8OAFBRDgDqUg4AjlQOAChWDgDCVw4AXFkOAABbDgCaXA4ANF4OAM5fDgByYQ4ADGMOAKZkDgBKZg4A5GcOAH5pDgAYaw4AsmwOAFZuDgDwbw4AinEOACRzDgDIdA4AYnYOAPx3DgCWeQ4AMHsOANR8DgBufg4AEoAOAKyBDgBGgw4A4IQOAISGDgAeiA4AuIkOAFKLDgDsjA4AkI4OACqQDgDEkQ4AaJMOAAKVDgCclg4ANpgOANCZDgB0mw4ADp0OAKieDgBMoA4A5qEOAICjDgAapQ4AtKYOAFioDgDyqQ4AjKsOACatDgDKrg4AZLAOAP6xDgCYsw4APLUOANa2DgBwuA4ACroOAK67DgBIvQ4A4r4OAHzADgAgwg4AusMOAFTFDgD4xg4AksgOACzKDgDGyw4AYM0OAATPDgCe0A4AONIOANLTDgB21Q4AENcOAKrYDgBE2g4A6NsOAILdDgAc3w4AwOAOAFriDgD04w4AjuUOACjnDgDM6A4AZuoOAADsDgCa7Q4APu8OANjwDgBy8g4ADPQOALD1DgBK9w4A5PgOAIj6DgAi/A4AvP0OAFb/DgDwAA8AlAIPAC4EDwDIBQ8AYgcPAAYJDwCgCg8AOgwPANQNDwB4Dw8AEhEPAKwSDwBQFA8A6hUPAIQXDwAeGQ8AuBoPAFwcDwD2HQ8AkB8PACohDwDOIg8AaCQPAAImDwCmJw8AQCkPANoqDwB0LA8ADi4PALIvDwBMMQ8A5jIPAIA0DwAkNg8AvjcPAFg5DwDyOg8AljwPADA+DwDKPw8AbkEPAAhDDwCiRA8APEYPANZHDwB6SQ8AFEsPAK5MDwBITg8A7E8PAIZRDwAgUw8AulQPAF5WDwD4Vw8AklkPADZbDwDQXA8Aal4PAARgDwCeYQ8AQmMPANxkDwB2Zg8AEGgPALRpDwBOaw8A6GwPAIJuDwAmcA8AwHEPAFpzDwD+dA8AmHYPADJ4DwDMeQ8AZnsPAAp9DwCkfg8APoAPANiBDwB8gw8AFoUPALCGDwBKiA8A7okPAIiLDwAijQ8Axo4PAGCQDwD6kQ8AlJMPAC6VDwDSlg8AbJgPAAaaDwCgmw8ARJ0PAN6eDwB4oA8AEqIPALajDwBQpQ8A6qYPAI6oDwAoqg8AwqsPAFytDwD2rg8AmrAPADSyDwDOsw8AaLUPAAy3DwCmuA8AQLoPANq7DwB+vQ8AGL8PALLADwBWwg8A8MMPAIrFDwAkxw8AvsgPAGLKDwD8yw8Als0PADDPDwDU0A8AbtIPAAjUDwCi1Q8ARtcPAODYDwB62g8AFNwPAMLdDwBc3w8A9uAPAJriDwA05A8AzuUPAGjnDwAM6Q8ApuoPAEDsDwDk7Q8Afu8PABjxDwCy8g8ATPQPAPD1DwCK9w8AJPkPAL76DwBi/A8A/P0PAJb/DwAwARAA1AIQAG4EEAAIBhAAogcQAEYJEADgChAAegwQABQOEAC4DxAAUhEQAOwSEACQFBAAKhYQAMQXEABeGRAA+BoQAJwcEAA2HhAA0B8QAGohEAAOIxAAqCQQAEImEADcJxAAgCkQABorEAC0LBAAWC4QAPIvEACMMRAAJjMQAMA0EABkNhAA/jcQAJg5EAAyOxAAzDwQAHA+EAAKQBAArkEQAEhDEADiRBAAfEYQABZIEAC6SRAAVEsQAO5MEACIThAALFAQAMZREABgUxAA+lQQAJ5WEAA4WBAA0lkQAHZbEAAQXRAAql4QAERgEADeYRAAgmMQABxlEAC2ZhAAWmgQAPRpEACOaxAAKG0QAMJuEABmcBAAAHIQAJpzEAA0dRAA2HYQAHJ4EAAMehAApnsQAEp9EADkfhAAfoAQACKCEAC8gxAAVoUQAPCGEACKiBAALooQAMiLEABijRAA/I4QAKCQEAA6khAA1JMQAG6VEAASlxAArJgQAEaaEADqmxAAhJ0QAB6fEAC4oBAAUqIQAPajEACQpRAAKqcQAMSoEABoqhAAAqwQAJytEAA2rxAA0LAQAHSyEAAOtBAAsrUQAEy3EADmuBAAgLoQABq8EAC+vRAAWL8QAPLAEACMwhAAMMQQAMrFEABkxxAA/sgQAJjKEAA8zBAA1s0QAHDPEAAU0RAArtIQAEjUEADs1RAAhtcQACDZEAC62hAAVNwQAPjdEACS3xAALOEQAMbiEABg5BAABOYQAJ7nEAA46RAA3OoQAHbsEAAQ7hAAtO8QAE7xEADo8hAAgvQQABz2EADA9xAAWvkQAPT6EACY/BAAMv4QAMz/EABmAREAAAMRAKQEEQA+BhEA2AcRAHIJEQAWCxEAsAwRAEoOEQDkDxEAiBERACITEQC8FBEAYBYRAPoXEQCUGREALhsRAMgcEQBsHhEABiARAKAhEQA6IxEA3iQRAHgmEQASKBEArCkRAFArEQDqLBEAhC4RACgwEQDCMREAXDMRAPY0EQCQNhEANDgRAM45EQBoOxEAAj0RAKY+EQBAQBEA2kERAHRDEQAYRREAskYRAExIEQDwSREAiksRACRNEQC+ThEAWFARAPxREQCWUxEAMFURAMpWEQBuWBEACFoRAKJbEQA8XREA4F4RAHpgEQAUYhEAuGMRAFJlEQDsZhEAhmgRACBqEQDEaxEAXm0RAPhuEQCScBEANnIRANBzEQBqdREABHcRAKh4EQBCehEA3HsRAIB9EQAafxEAtIARAE6CEQDogxEAjIURACaHEQDAiBEAWooRAPSLEQCYjREAMo8RAMyQEQBwkhEACpQRAKSVEQBIlxEA4pgRAHyaEQAWnBEAsJ0RAEqfEQDuoBEAiKIRACKkEQDGpREAYKcRAPqoEQCUqhEAOKwRANKtEQBsrxEABrERAKqyEQBEtBEA3rURAHi3EQAcuREAtroRAFC8EQDqvREAjr8RACjBEQDCwhEAXMQRAADGEQCaxxEANMkRANjKEQByzBEADM4RAKbPEQBA0REA5NIRAH7UEQAY1hEAstcRAFbZEQDw2hEAitwRACTeEQDI3xEAYuERAPziEQCg5BEAOuYRANTnEQBu6REACOsRAKzsEQBG7hEA4O8RAHrxEQAe8xEAuPQRAFL2EQDs9xEAkPkRACr7EQDE/BEAaP4RAAIAEgCcARIANgMSANAEEgB0BhIADggSAKgJEgBCCxIA3AwSAIAOEgAaEBIAvhESAFgTEgDyFBIAjBYSACYYEgDKGRIAZBsSAP4cEgCYHhIAPCASANYhEgBwIxIACiUSAK4mEgBIKBIA4ikSAIYrEgAgLRIAui4SAFQwEgDuMRIAiDMSACw1EgDGNhIAajgSAAQ6EgCeOxIAOD0SANI+EgB2QBIAEEISAKpDEgBERRIA6EYSAIJIEgAcShIAtksSAFBNEgD0ThIAjlASADJSEgDMUxIAZlUSAABXEgCaWBIAPloSANhbEgByXRIADF8SALBgEgBKYhIA5GMSAH5lEgAYZxIAvGgSAFZqEgDwaxIAlG0SAC5vEgDIcBIAbHISAPxzEgCgdRIAOncSANR4EgB4ehIAEnwSAKx9EgBQfxIA6oASAISCEgAehBIAuIUSAFyHEgD2iBIAkIoSACqMEgDOjRIAaI8SAAKREgCckhIAQJQSANqVEgB0lxIADpkSALKaEgBMnBIA5p0SAICfEgAkoRIAvqISAFikEgD8pRIAlqcSADCpEgDKqhIAZKwSAAiuEgCirxIAPLESANayEgB6tBIAFLYSAK63EgBIuRIA4roSAIa8EgAgvhIAxL8SAF7BEgD4whIAksQSACzGEgDQxxIAaskSAATLEgCezBIAQs4SANzPEgB20RIAENMSAKrUEgBO1hIA6NcSAILZEgAm2xIAwNwSAFreEgD+3xIAmOESADLjEgDM5BIAZuYSAAroEgCk6RIAPusSANjsEgB87hIAFvASALDxEgBK8xIA5PQSAIj2EgAi+BIAxvkSAGD7EgD6/BIAlP4SAC4AEwDSARMAbAMTAAYFEwCgBhMARAgTAN4JEwB4CxMAEg0TAKwOEwBQEBMA6hETAI4TEwAoFRMAwhYTAFwYEwD2GRMAmhsTADQdEwDOHhMAaCATAAwiEwCmIxMAQCUTANomEwB0KBMAGCoTALIrEwBMLRMA8C4TAIowEwAkMhMAyDMTAGI1EwD8NhMAljgTADA6EwDUOxMAbj0TAAg/EwCiQBMAPEITAOBDEwB6RRMAFEcTALhIEwBSShMA7EsTAJBNEwAqTxMAxFATAF5SEwD4UxMAnFUTADZXEwDQWBMAaloTAA5cEwCoXRMAQl8TANxgEwCAYhMAGmQTALRlEwBYZxMA8mgTAIxqEwAmbBMAwG0TAGRvEwD+cBMAmHITADJ0EwDWdRMAcHcTAAp5EwCkehMASHwTAOJ9EwB8fxMAIIETALqCEwBUhBMA7oUTAJKHEwAsiRMAxooTAGCMEwAEjhMAno8TADiREwDSkhMAbJQTABCWEwCqlxMARJkTAOiaEwCCnBMAHJ4TALafEwBQoRMA6qITAI6kEwAophMAwqcTAGapEwAAqxMAmqwTADSuEwDYrxMAcrETAAyzEwCmtBMASrYTAOS3EwB+uRMAGLsTALy8EwBWvhMA8L8TAJTBEwAuwxMAyMQTAGLGEwD8xxMAoMkTADrLEwDUzBMAbs4TABLQEwCs0RMARtMTAODUEwCE1hMAHtgTALjZEwBS2xMA9twTAJDeEwAq4BMAxOETAGjjEwAC5RMAnOYTADboEwDa6RMAdOsTAA7tEwCo7hMATPATAObxEwCA8xMAJPUTAL72EwBY+BMA8vkTAIz7EwAw/RMAyv4TAGQAFAD+ARQAogMUADwFFADWBhQAcAgUAAoKFACuCxQASA0UAOIOFACGEBQAIBIUALoTFABUFRQA+BYUAJIYFAAsGhQAxhsUAGodFAAEHxQAniAUADgiFADSIxQAdiUUABAnFACqKBQATioUAOgrFACCLRQAHC8UAMAwFABaMhQA9DMUAI41FAAyNxQAzDgUAGY6FAAAPBQAmj0UAD4/FADYQBQAckIUABZEFACwRRQASkcUAO5IFACIShQAIkwUALxNFABWTxQA+lAUAJRSFAAuVBQAyFUUAGJXFAAGWRQAoFoUADpcFADeXRQAeF8UABJhFACsYhQAUGQUAOplFACEZxQAHmkUAMJqFABcbBQA9m0UAJBvFAA0cRQAznIUAGh0FAAMdhQApncUAEB5FADaehQAdHwUABh+FACyfxQATIEUAOaCFACAhBQAJIYUAL6HFABiiRQA/IoUAJaMFAAwjhQAyo8UAG6RFAAIkxQAopQUADyWFADglxQAepkUABSbFACunBQASJ4UAOyfFACGoRQAKqMUAMSkFABephQA+KcUAJKpFAA2qxQA0KwUAGquFAAEsBQAqLEUAEKzFADctBQAdrYUABq4FAC0uRQATrsUAPK8FACMvhQAJsAUAMDBFABawxQA/sQUAJjGFAAyyBQAzMkUAHDLFAAKzRQApM4UAD7QFADY0RQAfNMUABbVFACw1hQAVNgUAO7ZFACI2xQALN0UAMbeFABg4BQA+uEUAJTjFAA45RQA0uYUAGzoFAAG6hQAoOsUAETtFADe7hQAePAUABzyFAC28xQAUPUUAPT2FACO+BQAKPoUAML7FABc/RQAAP8UAJoAFQA0AhUAzgMVAGgFFQAMBxUApggVAEAKFQDkCxUAfg0VABgPFQCyEBUAVhIVAPATFQCKFRUAJBcVAMgYFQBiGhUA/BsVAJYdFQAwHxUA1CAVAG4iFQAIJBUArCUVAEYnFQDgKBUAhCoVABQsFQC4LRUAUi8VAOwwFQCQMhUAKjQVAMQ1FQBeNxUAAjkVAJw6FQA2PBUA0D0VAHQ/FQAOQRUAqEIVAEJEFQDmRRUAgEcVABpJFQC0ShUAWEwVAPJNFQCMTxUAJlEVAMpSFQBkVBUACFYVAKxXFQBGWRUA4FoVAIRcFQAeXhUAuF8VAFxhFQD2YhUAmmQVADRmFQDOZxUAcmkVAAxrFQCmbBUAQG4VAORvFQB+cRUAGHMVALJ0FQBWdhUA8HcVAIp5FQAuexUAyHwVAGJ+FQD8fxUAloEVADqDFQDUhBUAboYVAAiIFQCiiRUARosVAOCMFQCEjhUAHpAVALiRFQBSkxUA7JQVAJCWFQAqmBUAxJkVAF6bFQD4nBUAnJ4VADagFQDQoRUAdKMVAA6lFQCophUAQqgVAOapFQCAqxUAGq0VALSuFQBYsBUA8rEVAIyzFQAmtRUAyrYVAGS4FQD+uRUAmLsVADy9FQDWvhUAcMAVAArCFQCuwxUASMUVAOLGFQB8yBUAFsoVALrLFQBUzRUA7s4VAJLQFQAs0hUAxtMVAGDVFQAE1xUAntgVADjaFQDc2xUAdt0VABDfFQCq4BUAROIVAOjjFQCC5RUAHOcVALboFQBQ6hUA9OsVAI7tFQAy7xUAzPAVAGbyFQAA9BUAmvUVAD73FQDY+BUAcvoVAAz8FQCw/RUASv8VAOQAFgB+AhYAIgQWALwFFgBWBxYA8AgWAJQKFgAuDBYAyA0WAGIPFgAGERYAoBIWADoUFgDeFRYAeBcWABIZFgCsGhYARhwWAOAdFgCEHxYAHiEWAMIiFgBcJBYA9iUWAJAnFgAqKRYAzioWAGgsFgACLhYAnC8WAEAxFgDaMhYAdDQWAA42FgCyNxYATDkWAOY6FgCAPBYAJD4WAL4/FgBYQRYA8kIWAJZEFgAwRhYAykcWAGRJFgD+ShYAokwWADxOFgDWTxYAelEWABRTFgCuVBYASFYWAOxXFgCGWRYAIFsWALpcFgBeXhYA+F8WAJJhFgAsYxYAxmQWAGpmFgAEaBYAqGkWAEJrFgDcbBYAdm4WABBwFgC0cRYATnMWAOh0FgCCdhYAHHgWAMB5FgBaexYA9HwWAJh+FgAygBYAzIEWAHCDFgAKhRYApIYWAD6IFgDYiRYAcosWABaNFgCwjhYASpAWAO6RFgCIkxYAIpUWALyWFgBgmBYA+pkWAJSbFgAunRYA0p4WAGygFgAGohYAoKMWADqlFgDephYAeKgWABKqFgC2qxYAUK0WAOquFgCEsBYAKLIWAMKzFgBctRYA9rYWAJq4FgA0uhYAzrsWAGi9FgACvxYApsAWAEDCFgDawxYAfsUWABjHFgCyyBYATMoWAPDLFgCKzRYAJM8WAL7QFgBi0hYA/NMWAJbVFgAw1xYAytgWAG7aFgAI3BYAot0WAEbfFgDg4BYAeuIWABTkFgC45RYAUucWAOzoFgCG6hYAKuwWAMTtFgBe7xYA+PAWAJLyFgA29BYA0PUWAGr3FgAO+RYAqPoWAEL8FgDc/RYAgP8WABoBFwC0AhcATgQXAPIFFwCMBxcAJgkXAMAKFwBaDBcA/g0XAJgPFwAyERcA1hIXAHAUFwAKFhcApBcXAEgZFwDiGhcAfBwXABYeFwCwHxcAVCEXAO4iFwCSJBcALCYXAMYnFwBgKRcABCsXAJ4sFwA4LhcA0i8XAGwxFwAQMxcAqjQXAEQ2FwDoNxcAgjkXABw7FwC2PBcAUD4XAOo/FwCOQRcAKEMXAMJEFwBmRhcAAEgXAJpJFwA0SxcA2EwXAHJOFwAMUBcAplEXAEpTFwDkVBcAflYXABhYFwCyWRcAVlsXAPBcFwCKXhcALmAXAMhhFwBiYxcA/GQXAJZmFwA6aBcA1GkXAG5rFwASbRcArG4XAEZwFwDgcRcAhHMXAB51FwC4dhcAUngXAPZ5FwCQexcAKn0XAMR+FwBegBcAAoIXAJyDFwA2hRcA2oYXAHSIFwAOihcAqIsXAEyNFwDmjhcAgJAXABqSFwC+kxcAWJUXAPKWFwCMmBcAJpoXAMqbFwBknRcA/p4XAJigFwA8ohcA1qMXAHqlFwAKpxcArqgXAEiqFwDiqxcAfK0XACCvFwC6sBcAVLIXAPizFwCStRcALLcXAMa4FwBquhcABLwXAJ69FwA4vxcA0sAXAHbCFwAQxBcAqsUXAE7HFwDoyBcAgsoXABzMFwDAzRcAWs8XAPTQFwCO0hcAMtQXAMzVFwBm1xcAANkXAJraFwA+3BcA2N0XAHzfFwAW4RcAsOIXAErkFwDk5RcAiOcXACLpFwC86hcAVuwXAPDtFwCU7xcALvEXAMjyFwBs9BcABvYXAKD3FwA6+RcA3voXAHj8FwAS/hcArP8XAFABGADqAhgAhAQYAB4GGAC4BxgAXAkYAPYKGACaDBgANA4YAM4PGABoERgAAhMYAKYUGABAFhgA2hcYAHQZGAAOGxgAshwYAEweGADmHxgAgCEYACQjGAC+JBgAYiYYAPwnGACWKRgAMCsYAMosGABuLhgACDAYAKIxGAA8MxgA1jQYAHo2GAAUOBgArjkYAEg7GADsPBgAhj4YACpAGADEQRgAXkMYAPhEGACSRhgANkgYANBJGABqSxgABE0YAKhOGABCUBgA3FEYAHZTGAAQVRgAtFYYAE5YGADyWRgAjFsYACZdGADAXhgAWmAYAP5hGACYYxgAMmUYAMxmGABwaBgACmoYAKRrGAA+bRgA2G4YAHxwGAAWchgAunMYAFR1GADudhgAiHgYACJ6GADGexgAYH0YAPp+GACUgBgALoIYANKDGABshRgABocYAKqIGABEihgA3osYAHiNGAAcjxgAtpAYAFCSGADqkxgAjpUYACiXGADCmBgAXJoYAPabGACanRgANJ8YANigGAByohgADKQYAKalGABApxgA5KgYAH6qGAAYrBgAsq0YAFavGADwsBgAirIYACS0GADItRgAYrcYAPy4GACWuhgAOrwYANS9GABuvxgACMEYAKLCGABGxBgA4MUYAHrHGAAeyRgAuMoYAFLMGADszRgAkM8YACrRGADE0hgAXtQYAPjVGACc1xgANtkYANraGAB03BgADt4YAKjfGABC4RgA5uIYAIDkGAAa5hgAtOcYAFjpGADy6hgAjOwYACbuGADK7xgAZPEYAP7yGACi9BgAPPYYANb3GABw+RgACvsYAK78GABI/hgA4v8YAHwBGQAWAxkAugQZAFQGGQDuBxkAiAkZACwLGQDGDBkAYA4ZAAQQGQCeERkAOBMZANIUGQBsFhkAEBgZAKoZGQBEGxkA6BwZAIIeGQAcIBkAtiEZAFojGQD0JBkAjiYZACgoGQDMKRkAZisZAAAtGQCaLhkANDAZANgxGQByMxkADDUZALA2GQBKOBkA5DkZAH47GQAiPRkAvD4ZAFZAGQDwQRkAikMZAC5FGQDIRhkAYkgZAPxJGQCgSxkAOk0ZAN5OGQB4UBkAElIZAKxTGQBGVRkA6lYZAIRYGQAeWhkAuFsZAFxdGQD2XhkAkGAZACpiGQDOYxkAaGUZAAJnGQCcaBkAQGoZANprGQB0bRkADm8ZALJwGQBMchkA5nMZAIB1GQAadxkAvngZAFh6GQDyexkAln0ZADB/GQDKgBkAZIIZAP6DGQCihRkAPIcZANaIGQB6ihkAFIwZAK6NGQBIjxkA7JAZAIaSGQAglBkAupUZAF6XGQD4mBkAkpoZACycGQDGnRkAap8ZAAShGQCeohkAQqQZANylGQB2pxkAEKkZALSqGQBOrBkA6K0ZAIKvGQAmsRkAwLIZAFq0GQD0tRkAjrcZADK5GQDMuhkAcLwZAAq+GQCkvxkAPsEZANjCGQB8xBkAFsYZALDHGQBKyRkA5MoZAIjMGQAizhkAvM8ZAGDRGQD60hkAlNQZAC7WGQDS1xkAbNkZAAbbGQCg3BkARN4ZAN7fGQB44RkAEuMZAKzkGQBQ5hkA6ucZAI7pGQAo6xkAwuwZAFzuGQD27xkAmvEZADTzGQDO9BkAaPYZAAL4GQCm+RkAQPsZANr8GQB+/hkAGAAaALIBGgBMAxoA8AQaAIoGGgAkCBoAvgkaAGILGgD8DBoAlg4aADAQGgDKERoAbhMaAAgVGgCiFhoARhgaAOAZGgB6GxoAFB0aALgeGgBSIBoA7CEaAIYjGgAqJRoAxCYaAF4oGgD4KRoAkisaADYtGgDQLhoAajAaAA4yGgCoMxoAQjUaANw2GgB2OBoAGjoaALQ7GgBOPRoA8j4aAIxAGgAmQhoAwEMaAGRFGgD+RhoAmEgaADJKGgDWSxoAcE0aAApPGgCkUBoAPlIaAOJTGgB8VRoAFlcaALpYGgBUWhoA7lsaAIhdGgAsXxoAxmAaAGBiGgD6YxoAlGUaADhnGgDSaBoAbGoaABBsGgCqbRoARG8aAN5wGgCCchoAHHQaALZ1GgBQdxoA6ngaAI56GgAofBoAwn0aAGZ/GgAAgRoAmoIaADSEGgDYhRoAcocaAAyJGgCmihoASowaAOSNGgB+jxoAGJEaALKSGgBWlBoA8JUaAIqXGgAumRoAyJoaAGKcGgD8nRoAoJ8aADqhGgDUohoAbqQaAAimGgCspxoARqkaAOCqGgCErBoAHq4aALivGgBSsRoA9rIaAJC0GgAqthoAxLcaAF65GgACuxoAnLwaADa+GgDQvxoAdMEaAA7DGgCoxBoAQsYaAObHGgCAyRoAGssaAL7MGgBYzhoA8s8aAIzRGgAw0xoAytQaAGTWGgD+1xoAotkaADzbGgDW3BoAcN4aABTgGgCu4RoASOMaAOLkGgCG5hoAIOgaALrpGgBU6xoA+OwaAJLuGgAs8BoAxvEaAGDzGgAE9RoAnvYaADj4GgDc+RoAdvsaABD9GgC0/hoATgAbAOgBGwCCAxsAHAUbAMAGGwBaCBsA9AkbAI4LGwAoDRsAzA4bAGYQGwAAEhsAmhMbAD4VGwDYFhsAchgbABYaGwCwGxsASh0bAOQeGwCIIBsAIiIbALwjGwBWJRsA+iYbAJQoGwAuKhsAyCsbAGItGwAGLxsAoDAbADoyGwDeMxsAeDUbABI3GwCsOBsAUDobAOo7GwCEPRsAHj8bAMJAGwBcQhsA9kMbAJBFGwAqRxsAzkgbAGhKGwACTBsApk0bAEBPGwDaUBsAdFIbABhUGwCyVRsATFcbAOZYGwCAWhsAJFwbAL5dGwBYXxsA/GAbAJZiGwAwZBsAymUbAG5nGwAIaRsAomobADxsGwDgbRsAem8bABRxGwCuchsASHQbAOx1GwCGdxsAIHkbAMR6GwBefBsA+H0bAJJ/GwA2gRsA0IIbAGqEGwAEhhsAqIcbAEKJGwDcihsAdowbABCOGwC0jxsATpEbAOiSGwCMlBsAJpYbAMCXGwBamRsA/pobAJicGwAynhsAzJ8bAHChGwAKoxsApKQbAEimGwDipxsAfKkbABarGwCwrBsAVK4bAO6vGwCIsRsAIrMbALy0GwBgthsA+rcbAJS5GwAuuxsA0rwbAGy+GwAQwBsAqsEbAETDGwDexBsAeMYbABLIGwC2yRsAUMsbAOrMGwCOzhsAKNAbAMLRGwBc0xsAANUbAJrWGwA02BsAztkbAHLbGwAM3RsApt4bAEDgGwDa4RsAfuMbABjlGwCy5hsAVugbAPDpGwCK6xsAJO0bAMjuGwBi8BsA/PEbAJbzGwA69RsA1PYbAG74GwAI+hsAovsbAEb9GwDg/hsAegAcAB4CHAC4AxwAUgUcAOwGHACQCBwAKgocAMQLHABeDRwAAg8cAJwQHAA2EhwA0BMcAGoVHAAOFxwAqBgcAEIaHADmGxwAgB0cABofHAC0IBwAWCIcAPIjHACMJRwAJiccAMooHABkKhwA/iscAJgtHAAyLxwA1jAcAHAyHAAKNBwArjUcAEg3HADiOBwAfDocACA8HAC6PRwAVD8cAO5AHACSQhwALEQcAMZFHABgRxwA+kgcAJ5KHAA4TBwA0k0cAHZPHAAQURwAqlIcAERUHADoVRwAglccABxZHAC2WhwAWlwcAPRdHACOXxwAKGEcAMJiHABmZBwAAGYcAJpnHAA+aRwA2GocAHJsHAAMbhwAsG8cAEpxHADkchwAfnQcACJ2HAC8dxwAVnkcAPB6HACKfBwALn4cAMh/HABigRwABoMcAKCEHAA6hhwA1IccAHiJHAASixwArIwcAFCOHADqjxwAhJEcAB6THAC4lBwAXJYcAPaXHACQmRwAKpscAM6cHABonhwAAqAcALChHABKoxwA5KQcAH6mHAAYqBwAvKkcAFarHAD6rBwAnq4cADiwHADSsRwAbLMcABC1HACqthwARLgcAOi5HACCuxwAHL0cALa+HABawBwA9MEcAI7DHAAoxRwAwsYcAGbIHAAAyhwAmsscAD7NHADYzhwActAcAAzSHACw0xwAStUcAOTWHAB+2BwAItocALzbHABW3RwA8N4cAIrgHAAu4hwAyOMcAGLlHAAG5xwAoOgcADrqHADU6xwAeO0cABLvHACs8BwARvIcAODzHACE9RwAHvccALj4HABS+hwA9vscAJD9HAA0/xwAzgAdAGgCHQACBB0AnAUdAEAHHQDaCB0AdAodAA4MHQCoDR0ATA8dAOYQHQCAEh0AJBQdAL4VHQBYFx0A8hgdAJYaHQAwHB0Ayh0dAGQfHQAIIR0AoiIdADwkHQDWJR0AeicdABQpHQCuKh0ASCwdAOItHQCGLx0AIDEdALoyHQBeNB0A+DUdAJI3HQAsOR0A0DodAGo8HQAEPh0Anj8dADhBHQDcQh0AdkQdABBGHQC0Rx0ATkkdAOhKHQCCTB0AJk4dAMBPHQBaUR0A9FIdAI5UHQAyVh0AzFcdAGZZHQAAWx0ApFwdAD5eHQDYXx0AfGEdABZjHQCwZB0ASmYdAORnHQCIaR0AImsdALxsHQBgbh0A+m8dAJRxHQAucx0A0nQdAGx2HQAGeB0AoHkdADp7HQDefB0AeH4dABKAHQCsgR0AUIMdAOqEHQCEhh0AKIgdAMKJHQBcix0A9owdAJCOHQA0kB0AzpEdAGiTHQAClR0AppYdAECYHQDamR0AfpsdABidHQCynh0ATKAdAPChHQCKox0AJKUdAL6mHQBYqB0A/KkdAJarHQAwrR0A1K4dAG6wHQAIsh0AorMdAEa1HQDgth0AergdABS6HQCuux0AUr0dAOy+HQCGwB0AKsIdAMTDHQBexR0A+MYdAJzIHQA2yh0A0MsdAGrNHQAOzx0AqNAdAELSHQDc0x0AdtUdABrXHQC02B0ATtodAPLbHQCM3R0AJt8dAMDgHQBk4h0A/uMdAJjlHQAy5x0A1ugdAHDqHQAK7B0ApO0dAD7vHQDi8B0AfPIdABb0HQCw9R0AVPcdAO74HQCI+h0AIvwdAMb9HQBg/x0A+gAeAJ4CHgA4BB4A0gUeAGwHHgAQCR4AqgoeAEQMHgDeDR4AeA8eABwRHgC2Eh4AUBQeAPQVHgCOFx4AKBkeAMIaHgBmHB4AAB4eAJofHgA0IR4AziIeAHIkHgAMJh4ApiceAEApHgDkKh4AfiweABguHgC8Lx4AVjEeAPAyHgCKNB4ALjYeAMg3HgBiOR4A/DoeAJY8HgA6Ph4A1D8eAG5BHgASQx4ArEQeAEZGHgDgRx4AhEkeAB5LHgC4TB4AUk4eAOxPHgCQUR4AKlMeAMRUHgBeVh4AAlgeAJxZHgA2Wx4A2lweAH5eHgAYYB4AvGEeAFZjHgDwZB4AimYeAC5oHgDIaR4AYmseAPxsHgCgbh4AOnAeANRxHgBucx4ACHUeAKx2HgBGeB4A4HkeAIR7HgAefR4AuH4eAFKAHgDsgR4AkIMeACqFHgDEhh4AaIgeAAKKHgCcix4ANo0eANqOHgB0kB4ADpIeAKiTHgBClR4A5pYeAICYHgAamh4AvpseAFidHgDynh4AjKAeADCiHgDKox4AZKUeAP6mHgCiqB4APKoeANarHgBwrR4ACq8eAK6wHgBIsh4A4rMeAIa1HgAgtx4AurgeAFS6HgD4ux4Akr0eACy/HgDGwB4AYMIeAATEHgCexR4AOMceANLIHgB2yh4AEMweAKrNHgBOzx4A6NAeAILSHgAc1B4AwNUeAFrXHgD02B4AjtoeACjcHgDM3R4AZt8eAADhHgCk4h4APuQeANjlHgBy5x4AFukeALDqHgBK7B4A5O0eAIjvHgAi8R4AvPIeAFb0HgD69R4AlPceAC75HgDI+h4AYvweAAb+HgCg/x4AOgEfANQCHwB4BB8AEgYfAKwHHwBQCR8A6gofAIQMHwAeDh8Awg8fAFwRHwD2Eh8AmhQfADQWHwDOFx8AaBkfAAIbHwCmHB8AQB4fANofHwB0IR8ADiMfALIkHwBMJh8A5icfAIopHwAkKx8AviwfAFguHwD8Lx8AljEfADAzHwDKNB8AZDYfAAg4HwCiOR8APDsfANY8HwB6Ph8AFEAfAK5BHwBSQx8A7EQfAIZGHwAgSB8AxEkfAF5LHwD4TB8Akk4fACxQHwDQUR8AalMfAARVHwCoVh8AQlgfANxZHwB2Wx8AGl0fALReHwBOYB8A6GEfAIxjHwAmZR8AwGYfAFpoHwD0aR8AmGsfADJtHwDMbh8AcHAfAApyHwCkcx8APnUfAOJ2HwB8eB8AFnofALB7HwBUfR8A7n4fAIiAHwAigh8AvIMfAGCFHwD6hh8AlIgfADiKHwDSix8AbI0fAAaPHwCqkB8ARJIfAN6THwB4lR8AEpcfALaYHwBQmh8A6psfAI6dHwAonx8AwqAfAFyiHwAApB8AmqUfADSnHwDOqB8AaKofAAysHwCmrR8AQK8fANqwHwB+sh8AGLQfALK1HwBWtx8A8LgfAIq6HwAkvB8AyL0fAGK/HwD8wB8AlsIfADDEHwDUxR8AbscfAAjJHwCiyh8ARswfAODNHwB6zx8AHtEfALjSHwBS1B8A7NUfAJDXHwAq2R8AxNofAF7cHwD43R8AnN8fADbhHwDQ4h8AauQfAA7mHwCo5x8AQukfAObqHwCA7B8AGu4fALTvHwBY8R8A8vIfAIz0HwAm9h8AwPcfAGT5HwD++h8AmPwfADL+HwDW/x8AcAEgAAoDIACuBCAASAYgAOIHIAB8CSAAIAsgALoMIABUDiAA7g8gAJIRIAAsEyAAxhQgAGAWIAD6FyAAnhkgADgbIADSHCAAdh4gABAgIACqISAARCMgAOgkIACCJiAAHCggALYpIABQKyAA9CwgAI4uIAAoMCAAwjEgAGYzIAAANSAAmjYgAD44IADYOSAAcjsgAAw9IACwPiAASkAgAORBIAB+QyAAIkUgALxGIABWSCAA8EkgAJRLIAAuTSAAyE4gAGJQIAAGUiAAoFMgADpVIADUViAAblggABJaIACsWyAARl0gAOpeIACEYCAAHmIgALhjIABcZSAA9mYgAJBoIAAqaiAAxGsgAGhtIAACbyAAnHAgAEByIADacyAAdHUgAA53IACyeCAATHogAOZ7IACAfSAAGn8gAL6AIABYgiAA8oMgAJaFIAAwhyAAyoggAGSKIAAIjCAAoo0gADyPIADWkCAAcJIgABSUIACulSAASJcgAOyYIACGmiAAIJwgALqdIABenyAA+KAgAJKiIAAspCAAxqUgAGqnIAAEqSAAnqogAEKsIADcrSAAdq8gABCxIAC0siAATrQgAOi1IACCtyAAHLkgAMC6IABavCAA9L0gAI6/IAAywSAAzMIgAGbEIAAAxiAApMcgAD7JIADYyiAAfMwgABbOIACwzyAAStEgAO7SIACI1CAAItYgALzXIABW2SAA+togAJTcIAAu3iAA0t8gAGzhIAAG4yAAoOQgAETmIADe5yAAeOkgABLrIACs7CAAUO4gAOrvIACE8SAAKPMgAML0IABc9iAA9vcgAJD5IAA0+yAAzvwgAGj+IAACACEApgEhAEADIQDaBCEAfgYhABgIIQCyCSEATAshAPAMIQCKDiEAJBAhAL4RIQBYEyEA/BQhAJYWIQAwGCEA1BkhAG4bIQAIHSEAoh4hAEYgIQDgISEAeiMhABQlIQCuJiEAUighAOwpIQCGKyEAIC0hAMQuIQBeMCEA+DEhAJwzIQA2NSEA0DYhAGo4IQAOOiEAqDshAEI9IQDcPiEAdkAhABpCIQC0QyEATkUhAOhGIQCMSCEAJkohAMBLIQBkTSEA/k4hAJhQIQAyUiEA1lMhAHBVIQAKVyEApFghAD5aIQDiWyEAfF0hABZfIQCwYCEAVGIhAO5jIQCIZSEALGchAMZoIQBgaiEA+mshAJ5tIQA4byEA0nAhAGxyIQAGdCEAqnUhAER3IQDeeCEAeHohABx8IQC2fSEAUH8hAPSAIQCOgiEAKIQhAMKFIQBmhyEAAIkhAJqKIQA0jCEAzo0hAHKPIQAMkSEAppIhAECUIQDklSEAfpchABiZIQC8miEAVpwhAPCdIQCKnyEALqEhAMiiIQBipCEA/KUhAJanIQA6qSEA1KohAG6sIQAIriEArK8hAEaxIQDgsiEAerQhAB62IQC4tyEAUrkhAOy6IQCQvCEAKr4hAMS/IQBowSEAAsMhAJzEIQA2xiEA2schAHTJIQAOyyEAqMwhAELOIQDmzyEAgNEhABrTIQC01CEAWNYhAPLXIQCM2SEAMNshAMrcIQBk3iEA/t8hAKLhIQA84yEA1uQhAHDmIQAK6CEArukhAEjrIQDi7CEAfO4hACDwIQC68SEAVPMhAPj0IQCS9iEALPghAMb5IQBq+yEABP0hAJ7+IQA4ACIA3AEiAHYDIgAQBSIAqgYiAE4IIgDoCSIAggsiABwNIgDADiIAWhAiAPQRIgCOEyIAMhUiAMwWIgBmGCIAABoiAKQbIgA+HSIA2B4iAHIgIgAMIiIAsCMiAEolIgDkJiIAiCgiACIqIgC8KyIAVi0iAPouIgCUMCIALjIiAMgzIgBiNSIABjciAKA4IgA6OiIA3jsiAHg9IgASPyIArEAiAFBCIgDqQyIAhEUiAB5HIgC4SCIAXEoiAPZLIgCQTSIAKk8iAM5QIgBoUiIAAlQiAKZVIgBAVyIA2lgiAHRaIgAYXCIAsl0iAExfIgDmYCIAgGIiACRkIgC+ZSIAWGciAPJoIgCWaiIAMGwiAMptIgBubyIACHEiAKJyIgA8dCIA4HUiAHp3IgAUeSIArnoiAEh8IgDsfSIAhn8iACCBIgC6giIAXoQiAPiFIgCShyIANokiANCKIgBqjCIABI4iAJ6PIgBCkSIA3JIiAHaUIgAaliIAtJciAE6ZIgDomiIAjJwiACaeIgDAnyIAWqEiAPSiIgCYpCIAMqYiAMynIgBmqSIACqsiAKSsIgA+riIA4q8iAHyxIgAWsyIAsLQiAFS2IgDutyIAiLkiACK7IgDGvCIAYL4iAPq/IgCUwSIALsMiANLEIgBsxiIABsgiAKDJIgBEyyIA3swiAHjOIgAc0CIAttEiAFDTIgDq1CIAjtYiACjYIgDC2SIAXNsiAPbcIgCa3iIANOAiAM7hIgBo4yIADOUiAKbmIgBA6CIA5OkiAH7rIgAY7SIAsu4iAFbwIgDw8SIAivMiACT1IgC+9iIAYvgiAPz5IgCW+yIAOv0iANT+IgBuACMACAIjAKwDIwBGBSMA4AYjAHoIIwAUCiMAuAsjAFINIwDsDiMAkBAjACoSIwDEEyMAXhUjAPgWIwCcGCMANhojANAbIwBqHSMADh8jAKggIwBCIiMA5iMjAIAlIwAaJyMAtCgjAFgqIwDyKyMAjC0jACYvIwDAMCMAZDIjAP4zIwCYNSMAMjcjANY4IwBwOiMACjwjAK49IwBIPyMA4kAjAHxCIwAgRCMAukUjAFRHIwDuSCMAiEojACxMIwDGTSMAYE8jAPpQIwCeUiMAOFQjANJVIwB2VyMAEFkjAKpaIwBEXCMA6F0jAIJfIwAcYSMAtmIjAFBkIwD0ZSMAjmcjAChpIwDCaiMAZmwjAABuIwCabyMAPnEjANhyIwBydCMADHYjALB3IwBKeSMA5HojAH58IwAYfiMAvH8jAFaBIwDwgiMAlIQjAC6GIwDIhyMAYokjAAaLIwCgjCMAOo4jANSPIwBukSMAEpMjAKyUIwBGliMA6pcjAISZIwAemyMAuJwjAFyeIwD2nyMAkKEjACqjIwDEpCMAaKYjAAKoIwCcqSMANqsjANqsIwB0riMADrAjALKxIwBMsyMA5rQjAIC2IwAkuCMAvrkjAFi7IwDyvCMAjL4jADDAIwDKwSMAZMMjAP7EIwCixiMAPMgjANbJIwB6yyMAFM0jAK7OIwBI0CMA4tEjAIbTIwAg1SMAutYjAF7YIwD42SMAktsjACzdIwDQ3iMAauAjAATiIwCe4yMAQuUjANzmIwB26CMAEOojAKrrIwBO7SMA6O4jAILwIwAm8iMAwPMjAFr1IwD09iMAmPgjADL6IwDM+yMAZv0jAAr/IwCkACQAPgIkANgDJAByBSQAFgckALAIJABKCiQA7gskAIgNJAAiDyQAvBAkAGASJAD6EyQAlBUkAC4XJADIGCQAbBokAAYcJACgHSQARB8kAN4gJAB4IiQAEiQkALYlJABQJyQA6igkAIQqJAAeLCQAwi0kAFwvJAD2MCQAkDIkADQ0JADONSQAaDckAAw5JACmOiQAQDwkANo9JAB+PyQAGEEkALJCJABMRCQA5kUkAIpHJAAkSSQAvkokAFhMJAD8TSQAlk8kADBRJADUUiQAblQkAAhWJACiVyQAPFkkAOBaJAB6XCQAFF4kAK5fJABSYSQA7GIkAIZkJAAgZiQAxGckAF5pJAD4aiQAkmwkADZuJADQbyQAanEkAA5zJACodCQAQnYkANx3JACAeSQAGnskALR8JABOfiQA6H8kAIyBJAAmgyQAyoQkAGSGJAD+hyQAmIkkADKLJADMjCQAcI4kAAqQJACkkSQAPpMkAOKUJAB8liQAFpgkALqZJABUmyQA7pwkAIieJAAioCQAxqEkAGCjJAD6pCQAnqYkADioJADSqSQAbKskABCtJACqriQARLAkAN6xJAB4syQAHLUkALa2JABQuCQA6rkkAI67JAAovSQAwr4kAGbAJAAAwiQAmsMkADTFJADYxiQAcsgkAAzKJACmyyQAQM0kAOTOJAB+0CQAGNIkALLTJABW1SQA8NYkAIrYJAAu2iQAyNskAGLdJAD83iQAluAkADriJADU4yQAbuUkAAjnJACs6CQARuokAODrJACE7SQAHu8kALjwJABS8iQA9vMkAJD1JAAq9yQAxPgkAF76JAAC/CQAnP0kADb/JADQACUAdAIlAA4EJQCoBSUATAclAOYIJQCACiUAGgwlALQNJQBYDyUA8hAlAIwSJQAwFCUAyhUlAGQXJQD+GCUAoholADwcJQDWHSUAcB8lAAohJQCuIiUASCQlAOIlJQCGJyUAICklALoqJQBULCUA+C0lAJIvJQAsMSUAxjIlAGA0JQAENiUAnjclADg5JQDcOiUAdjwlABA+JQCqPyUATkElAOhCJQCCRCUAHEYlALZHJQBaSSUA9EolAI5MJQAoTiUAzE8lAGZRJQAAUyUApFQlAD5WJQDYVyUAclklAAxbJQCwXCUASl4lAORfJQB+YSUAImMlALxkJQBWZiUA+mclAJRpJQAuayUAyGwlAGxuJQAGcCUAoHElADpzJQDUdCUAeHYlABJ4JQCseSUAUHslAOp8JQCEfiUAHoAlAMKBJQBcgyUA9oQlAJCGJQAqiCUAzoklAGiLJQACjSUAnI4lAECQJQDakSUAdJMlABiVJQCyliUATJglAOaZJQCKmyUAJJ0lAL6eJQBYoCUA8qElAJajJQAwpSUAyqYlAG6oJQAIqiUAoqslAEatJQDqriUAhLAlAB6yJQDCsyUAXLUlAPa2JQCQuCUAKrolAM67JQBovSUAAr8lAKbAJQBAwiUA2sMlAHTFJQAOxyUAssglAEzKJQDmyyUAis0lACTPJQC+0CUAWNIlAPzTJQCW1SUAMNclAMrYJQBk2iUACNwlAKLdJQA83yUA1uAlAHriJQAU5CUAruUlAFLnJQDs6CUAhuolACDsJQDE7SUAXu8lAPjwJQCS8iUALPQlAND1JQBq9yUABPklAKj6JQBC/CUA3P0lAHb/JQAaASYAtAImAE4EJgDoBSYAggcmACYJJgDACiYAWgwmAPQNJgCYDyYAMhEmAMwSJgBwFCYAChYmAKQXJgA+GSYA2BomAHwcJgAWHiYAsB8mAEohJgDuIiYAiCQmACImJgDGJyYAYCkmAPoqJgCULCYALi4mANIvJgBsMSYABjMmAKo0JgBENiYA3jcmAHg5JgASOyYAtjwmAFA+JgDqPyYAhEEmAChDJgDCRCYAXEYmAABIJgCaSSYANEsmAM5MJgBoTiYADFAmAKZRJgBAUyYA2lQmAH5WJgAYWCYAslkmAFZbJgDwXCYAil4mACRgJgDIYSYAYmMmAPxkJgCWZiYAMGgmANRpJgBuayYACG0mAKxuJgBGcCYA4HEmAHpzJgAedSYAuHYmAFJ4JgDseSYAhnsmACp9JgDEfiYAXoAmAPiBJgCcgyYANoUmANCGJgB0iCYADoomAKiLJgBCjSYA3I4mAICQJgAakiYAtJMmAE6VJgDyliYAjJgmACaaJgDAmyYAZJ0mAP6eJgCYoCYAPKImANajJgBwpSYACqcmAKSoJgBIqiYA4qsmAHytJgAWryYAurAmAFSyJgDusyYAkrUmACy3JgDGuCYAYLomAAS8JgCevSYAOL8mANLAJgBswiYAEMQmAKrFJgBExyYA3sgmAILKJgAczCYAts0mAFrPJgD00CYAjtImACjUJgDM1SYAZtcmAADZJgCa2iYANNwmANjdJgBy3yYADOEmAKbiJgBK5CYA5OUmAH7nJgAi6SYAvOomAFbsJgDw7SYAiu8mAC7xJgDI8iYAYvQmAAb2JgCg9yYAOvkmANT6JgB4/CYAEv4mAKz/JgBGAScA4AInAIQEJwAeBicAuAcnAFwJJwD2CicAkAwnACoOJwDEDycAaBEnAAITJwCcFCcANhYnANoXJwB0GScADhsnALIcJwBMHicA5h8nAIAhJwAaIycAviQnAFgmJwDyJycAjCknADArJwDKLCcAZC4nAAgwJwCiMScAPDMnANY0JwBwNicAFDgnAK45JwBIOycA4jwnAIY+JwAgQCcAukEnAF5DJwD4RCcAkkYnACxIJwDQSScAaksnAARNJwCeTicAOFAnANxRJwB2UycAEFUnAKpWJwBOWCcA6FknAIJbJwAmXScAwF4nAFpgJwD0YScAmGMnADJlJwDMZicAZmgnAABqJwCkaycAPm0nANhuJwBycCcAFnInALBzJwBKdScA5HYnAIh4JwAieicAvHsnAFZ9JwD6ficAlIAnAC6CJwDIgycAbIUnAAaHJwCgiCcAOoonAN6LJwB4jScAEo8nAKyQJwBQkicA6pMnAISVJwAolycAwpgnAFyaJwD2mycAmp0nADSfJwDOoCcAaKInAAKkJwCmpScAQKcnANqoJwB0qicAGKwnALKtJwBMrycA8LAnAIqyJwAktCcAvrUnAFi3JwD8uCcAlronADC8JwDKvScAbr8nAAjBJwCiwicARsQnAODFJwB6xycAFMknAK7KJwBSzCcA7M0nAIbPJwAg0ScAxNInAF7UJwD41ScAktcnADbZJwDQ2icAatwnAA7eJwCo3ycAQuEnANziJwB25CcAGuYnALTnJwBO6ScA6OonAIzsJwAm7icAwO8nAGTxJwD+8icAmPQnADL2JwDW9ycAcPknAAr7JwCk/CcAPv4nAOL/JwB8ASgAFgMoALoEKABUBigA7gcoAIgJKAAiCygAxgwoAGAOKAD6DygAlBEoADgTKADSFCgAbBYoAAYYKACqGSgARBsoAN4cKACCHigAHCAoALYhKABQIygA6iQoAI4mKAAoKCgAwikoAFwrKAAALSgAmi4oADQwKADOMSgAcjMoAAw1KACmNigASjgoAOQ5KAB+OygAGD0oALw+KABWQCgA8EEoAIpDKAAkRSgAyEYoAGJIKAD8SSgAlksoADpNKADUTigAblAoAAhSKACsUygARlUoAOBWKACEWCgAHlooALhbKABSXSgA7F4oAJBgKAAqYigAxGMoAF5lKAACZygAnGgoADZqKADQaygAdG0oAA5vKACocCgATHIoAOZzKACAdSgAGncoAL54KABYeigA8nsoAIx9KAAmfygAyoAoAGSCKAD+gygAooUoADyHKADWiCgAcIooAAqMKACujSgASI8oAOKQKAB8kigAIJQoALqVKABUlygA7pgoAJKaKAAsnCgAxp0oAGqfKAAEoSgAnqIoADikKADcpSgAdqcoABCpKACqqigARKwoAOitKACCrygAHLEoALayKABatCgA9LUoAI63KAAyuSgAzLooAGa8KAAAvigApL8oAD7BKADYwigAcsQoAAzGKACwxygASskoAOTKKAB+zCgAIs4oALzPKABW0SgA+tIoAJTUKAAu1igAyNcoAGzZKAAG2ygAoNwoADreKADU3ygAeOEoABLjKACs5CgARuYoAOrnKACE6SgAHusoALjsKABc7igA9u8oAJDxKAA08ygAzvQoAGj2KAAC+CgApvkoAED7KADa/CgAdP4oAA4AKQCyASkATAMpAOYEKQCABikAJAgpAL4JKQBYCykA/AwpAJYOKQAwECkAyhEpAGQTKQAIFSkAohYpADwYKQDWGSkAehspABQdKQCuHikAUiApAOwhKQCGIykAICUpAMQmKQBeKCkA+CkpAJIrKQAsLSkA0C4pAGowKQAEMikAnjMpAEI1KQDcNikAdjgpABA6KQC0OykATj0pAOg+KQCMQCkAJkIpAMBDKQBaRSkA/kYpAJhIKQAySikAzEspAGZNKQAKTykApFApAD5SKQDiUykAfFUpABZXKQCwWCkAVFopAO5bKQCSXSkANl8pANBgKQBqYikABGQpAJ5lKQBCZykA3GgpAHZqKQAabCkAtG0pAE5vKQDocCkAgnIpACZ0KQDAdSkAWncpAP54KQCYeikAMnwpAMx9KQBmfykACoEpAKSCKQA+hCkA2IUpAHyHKQAWiSkAsIopAFSMKQDujSkAiI8pACKRKQC8kikAYJQpAPqVKQCUlykALpkpANKaKQBsnCkABp4pAKqfKQBEoSkA3qIpAHikKQASpikAtqcpAFCpKQDqqikAhKwpACiuKQDCrykAXLEpAPayKQCatCkANLYpAM63KQByuSkADLspAKa8KQBAvikA2r8pAH7BKQAYwykAssQpAEzGKQDwxykAiskpACTLKQC+zCkAYs4pAPzPKQCW0SkAOtMpANTUKQBu1ikACNgpAKLZKQBG2ykA4NwpAHreKQAe4CkAuOEpAFLjKQDs5CkAhuYpACroKQDE6SkAXuspAPjsKQCc7ikANvApANDxKQBq8ykADvUpAKj2KQBC+CkA5vkpAID7KQAa/SkAtP4pAE4AKgDyASoAjAMqACYFKgDABioAZAgqAP4JKgCYCyoAMg0qANYOKgBwECoAChIqAK4TKgBIFSoA4hYqAHwYKgAWGioAuhsqAFQdKgDuHioAiCAqACwiKgDGIyoAYCUqAPomKgCeKCoAOCoqANIrKgB2LSoAEC8qAKowKgBEMioA3jMqAII1KgAcNyoAtjgqAFA6KgD0OyoAjj0qACg/KgDCQCoAZkIqAABEKgCaRSoAPkcqANhIKgBySioADEwqAKZNKgBKTyoA5FAqAH5SKgAYVCoAvFUqAFZXKgDwWCoAiloqAC5cKgDIXSoAYl8qAAZhKgCgYioAOmQqANRlKgBuZyoAEmkqAKxqKgBGbCoA4G0qAIRvKgAecSoAuHIqAFJ0KgD2dSoAkHcqACp5KgDOeioAaHwqAAJ+KgCcfyoANoEqANqCKgB0hCoADoYqAKiHKgBMiSoA5ooqAICMKgAajioAvo8qAFiRKgDykioAlpQqADCWKgDKlyoAZJkqAP6aKgCinCoAPJ4qANafKgBwoSoAFKMqAK6kKgBIpioA4qcqAIapKgAgqyoAuqwqAF6uKgD4ryoAkrEqACyzKgDGtCoAarYqAAS4KgCeuSoAOLsqANy8KgB2vioAEMAqAKrBKgBOwyoA6MQqAILGKgAmyCoAwMkqAFrLKgD0zCoAjs4qADLQKgDM0SoAZtMqAADVKgCk1ioAPtgqANjZKgBy2yoAFt0qALDeKgBK4CoA7uEqAIjjKgAi5SoAvOYqAGDoKgD66SoAlOsqAC7tKgDI7ioAbPAqAAbyKgCg8yoAOvUqAN72KgB4+CoAEvoqALb7KgBQ/SoA6v4qAIQAKwAeAisAwgMrAFwFKwD2BisAmggrADQKKwDOCysAaA0rAAIPKwCmECsAQBIrANoTKwB0FSsAGBcrALIYKwBMGisA5hsrAIodKwAkHysAviArAFgiKwD8IysAoCUrADonKwDeKCsAeCorABIsKwCsLSsAUC8rAOowKwCEMisAHjQrAMI1KwBcNysA9jgrAJA6KwA0PCsAzj0rAGg/KwACQSsApkIrAEBEKwDaRSsAdEcrABhJKwCySisATEwrAPBNKwCKTysAJFErAL5SKwBYVCsA/FUrAJZXKwAwWSsAylorAG5cKwAIXisAol8rAEZhKwDgYisAemQrABRmKwCuZysAUmkrAOxqKwCGbCsAIG4rAMRvKwBecSsA+HIrAJJ0KwA2disA0HcrAGp5KwAOeysAqHwrAEJ+KwDcfysAdoErABqDKwC0hCsAToYrAOiHKwCMiSsAJosrAMCMKwBkjisA/o8rAJiRKwAykysAzJQrAHCWKwAKmCsApJkrAD6bKwDinCsAfJ4rABagKwCwoSsAVKMrAO6kKwCIpisAIqgrAMapKwBgqysA+qwrAJ6uKwA4sCsA0rErAGyzKwAGtSsAqrYrAES4KwDeuSsAeLsrABy9KwC2visAUMArAOrBKwCOwysAKMUrAMLGKwBmyCsAAMorAJrLKwA0zSsAzs4rAHLQKwAM0isAptMrAEDVKwDk1isAftgrABjaKwCy2ysAVt0rAPDeKwCK4CsALuIrAMjjKwBi5SsA/OYrAJboKwA66isA1OsrAG7tKwAI7ysArPArAEbyKwDg8ysAevUrAB73KwC4+CsAUvorAPb7KwCQ/SsAKv8rAMQALABeAiwAAgQsAJwFLAA2BywA0AgsAHQKLAAODCwAqA0sAEIPLADmECwAgBIsABoULAC+FSwAWBcsAPIYLACMGiwAJhwsAModLABkHywA/iAsAJgiLAA8JCwA1iUsAHAnLAAKKSwAriosAEgsLADiLSwAfC8sABYxLAC6MiwAVDQsAPg1LACSNywALDksAMY6LABqPCwABD4sAJ4/LAA4QSwA0kIsAHZELAAQRiwAqkcsAERJLADoSiwAgkwsABxOLADATywAWlEsAPRSLACOVCwAKFYsAMxXLABmWSwAAFssAJpcLAA0XiwA2F8sAHJhLAAWYywAsGQsAEpmLADkZywAfmksACJrLAC8bCwAVm4sAPBvLACUcSwALnMsAMh0LABidiwABngsAKB5LAA6eywA3nwsAHh+LAASgCwArIEsAEaDLADqhCwAhIYsAB6ILAC4iSwAXIssAPaMLACQjiwAKpAsAM6RLABokywAApUsAKaWLABAmCwA2pksAHSbLAAOnSwAsp4sAEygLADmoSwAgKMsACSlLAC+piwAWKgsAPypLACWqywAMK0sAMquLABksCwACLIsAKKzLAA8tSwA1rYsAHC4LAAUuiwArrssAFK9LADsviwAhsAsACDCLAC6wywAXsUsAPjGLACSyCwALMosANDLLABqzSwABM8sAJ7QLABC0iwA3NMsAHbVLAAa1ywAtNgsAE7aLADo2ywAgt0sACbfLADA4CwAWuIsAPTjLACY5SwAMucsAMzoLABw6iwACuwsAKTtLAA+7ywA2PAsAHzyLAAW9CwAsPUsAEr3LADu+CwAiPosACL8LAC8/SwAYP8sAPoALQCUAi0ALgQtANIFLQBsBy0ABgktAKAKLQBEDC0A3g0tAHgPLQASES0AthItAFAULQDqFS0AhBctACgZLQDCGi0AXBwtAAAeLQCaHy0ANCEtAM4iLQBoJC0ADCYtAKYnLQBAKS0A2iotAH4sLQAYLi0Asi8tAFYxLQDwMi0AijQtACQ2LQC+Ny0AYjktAPw6LQCWPC0AMD4tANQ/LQBuQS0ACEMtAKxELQBGRi0A4EctAHpJLQAUSy0AuEwtAFJOLQDsTy0AhlEtACpTLQDEVC0AXlYtAAJYLQCcWS0ANlstANBcLQBqXi0ADmAtAKhhLQBCYy0A3GQtAIBmLQAaaC0AtGktAE5rLQDybC0AjG4tACZwLQDAcS0AZHMtAP50LQCYdi0AMngtANZ5LQBwey0ACn0tAK5+LQBIgC0A4oEtAHyDLQAWhS0AuoYtAFSILQDuiS0AiIstACyNLQDGji0AYJAtAPqRLQCeky0AOJUtANKWLQB2mC0AEJotAKqbLQBEnS0A3p4tAIKgLQAcoi0AtqMtAFClLQD0pi0AjqgtACiqLQDMqy0AZq0tAACvLQCasC0ANLItANizLQBytS0ADLctAKa4LQBKui0A5LstAH69LQAYvy0AvMAtAFbCLQDwwy0AlMUtAC7HLQDIyC0AYsotAPzLLQCgzS0AOs8tANTQLQBu0i0AEtQtAKzVLQBG1y0A4NgtAITaLQAe3C0AuN0tAFzfLQD24C0AkOItACrkLQDE5S0AaOctAALpLQCc6i0ANuwtANrtLQB07y0ADvEtAKjyLQBM9C0A5vUtAID3LQAk+S0AvvotAFj8LQDy/S0AjP8tADABLgDKAi4AZAQuAP4FLgCiBy4APAkuANYKLgB6DC4AFA4uAK4PLgBIES4A4hIuAIYULgAgFi4AuhcuAFQZLgD4Gi4AkhwuACweLgDQHy4AaiEuAAQjLgCeJC4AOCYuANInLgB2KS4AECsuAKosLgBOLi4A6C8uAIIxLgAmMy4AwDQuAFo2LgD0Ny4AjjkuADI7LgDMPC4AZj4uAABALgCaQS4APkMuANhELgB8Ri4AFkguALBJLgBKSy4A7kwuAIhOLgAiUC4AvFEuAFZTLgD6VC4AlFYuAC5YLgDIWS4AbFsuAAZdLgCgXi4ARGAuAN5hLgB4Yy4AEmUuAKxmLgBQaC4A6mkuAIRrLgAebS4AuG4uAFxwLgD2cS4AmnMuADR1LgDOdi4AaHguAAJ6LgCmey4AQH0uANp+LgB0gC4AGIIuALKDLgBMhS4A5oYuAIqILgAkii4AvosuAGKNLgD8ji4AlpAuADCSLgDKky4AbpUuAAiXLgCimC4APJouANabLgB6nS4AFJ8uALigLgBSoi4A7KMuAIalLgAgpy4AxKguAF6qLgD4qy4Akq0uADavLgDQsC4AarIuAAS0LgCotS4AQrcuANy4LgB2ui4AGrwuALS9LgBOvy4A6MAuAILCLgAmxC4AwMUuAGTHLgD+yC4AmMouADLMLgDWzS4AcM8uAArRLgCk0i4ASNQuAOLVLgB81y4AFtkuALDaLgBU3C4A7t0uAIjfLgAi4S4AxuIuAGDkLgD65S4AlOcuAC7pLgDS6i4AbOwuAAbuLgCq7y4ARPEuAN7yLgCC9C4AHPYuALb3LgBQ+S4A6vouAI78LgAo/i4Awv8uAGYBLwAAAy8AmgQvADQGLwDOBy8AcgkvAAwLLwCmDC8AQA4vANoPLwB+ES8AGBMvALwULwBWFi8A8BcvAIoZLwAkGy8AyBwvAGIeLwD8Hy8AliEvADojLwDUJC8AbiYvAAgoLwCiKS8ARisvAOAsLwB6Li8AHjAvALgxLwBSMy8A9jQvAJA2LwAqOC8AxDkvAF47LwACPS8AnD4vADZALwDQQS8AdEMvAA5FLwCoRi8AQkgvAOZJLwCASy8AGk0vALROLwBYUC8A8lEvAIxTLwAmVS8AylYvAGRYLwD+WS8AolsvADxdLwDWXi8AcGAvAApiLwCuYy8ASGUvAOJmLwB8aC8AIGovALprLwBUbS8A+G4vAJJwLwAsci8AxnMvAGB1LwAEdy8AnngvADh6LwDSey8Adn0vABB/LwCqgC8ARIIvAOiDLwCChS8AHIcvAMCILwBaii8A9IsvAI6NLwAojy8AzJAvAGaSLwAAlC8AmpUvADSXLwDYmC8AcpovAAycLwCwnS8ASp8vAOSgLwB+oi8AIqQvALylLwBWpy8A8KgvAJSqLwAurC8AyK0vAGKvLwD8sC8AoLIvADq0LwDUtS8AeLcvABK5LwCsui8ARrwvAOq9LwCEvy8AHsEvALjCLwBcxC8A9sUvAJDHLwAqyS8AxMovAGjMLwACzi8Aps8vAEDRLwDa0i8AdNQvAA7WLwCy1y8ATNkvAObaLwCA3C8AJN4vAL7fLwBY4S8A8uIvAJbkLwAw5i8AyucvAG7pLwAI6y8AouwvADzuLwDW7y8AevEvABTzLwCu9C8ASPYvAOz3LwCG+S8AIPsvALr8LwBe/i8A+P8vAJIBMAA2AzAA0AQwAGoGMAAECDAAngkwAEILMADcDDAAdg4wABAQMAC0ETAAThMwAOgUMACCFjAAJhgwAMAZMABaGzAA/hwwAJgeMAAyIDAAzCEwAGYjMAAKJTAApCYwAD4oMADYKTAAfCswABYtMACwLjAASjAwAO4xMACIMzAAIjUwAMY2MABgODAA+jkwAJQ7MAAuPTAA0j4wAGxAMAAGQjAAoEMwAERFMADeRjAAeEgwABJKMACsSzAAUE0wAOpOMACEUDAAKFIwAMJTMABcVTAA9lYwAJpYMAA0WjAAzlswAGhdMAAMXzAApmAwAEBiMADkYzAAfmUwABhnMACyaDAATGowAPBrMACKbTAAJG8wAL5wMABicjAA/HMwAJZ1MAAwdzAA1HgwAG56MAAIfDAArH0wAEZ/MADggDAAeoIwABSEMAC4hTAAUocwAOyIMACGijAAKowwAMSNMABejzAA+JAwAJySMAA2lDAA0JUwAGqXMAAOmTAAqJowAEKcMADcnTAAgJ8wABqhMAC0ojAATqQwAPKlMACMpzAAJqkwAMCqMABkrDAA/q0wAJivMAAysTAA1rIwAHC0MAAKtjAApLcwAEi5MADiujAAfLwwABa+MAC6vzAAVMEwAO7CMACSxDAALMYwAMbHMABgyTAA+sowAJ7MMAA4zjAA0s8wAGzRMAAQ0zAAqtQwAETWMADe1zAAgtkwABzbMAC23DAAWt4wAPTfMACO4TAAKOMwAMLkMABm5jAAAOgwAJrpMAA06zAAzuwwAHLuMAAM8DAApvEwAErzMADk9DAAfvYwACL4MAC8+TAAVvswAPD8MACK/jAALgAxAMgBMQBiAzEA/AQxAKAGMQA6CDEA1AkxAG4LMQASDTEArA4xAEYQMQDqETEAhBMxAB4VMQC4FjEAUhgxAPYZMQCQGzEAKh0xAM4eMQBoIDEAAiIxAJwjMQA2JTEA2iYxAHQoMQAOKjEAqCsxAEwtMQDmLjEAgDAxABoyMQC0MzEAWDUxAPI2MQCWODEAMDoxAMo7MQBkPTEA/j4xAKJAMQA8QjEA1kMxAHBFMQAURzEArkgxAEhKMQDiSzEAhk0xACBPMQC6UDEAXlIxAPhTMQCSVTEALFcxAMZYMQBqWjEABFwxAJ5dMQA4XzEA0mAxAHZiMQAQZDEAqmUxAE5nMQDoaDEAgmoxACZsMQDAbTEAWm8xAPRwMQCOcjEAMnQxAMx1MQBmdzEAAHkxAKR6MQA+fDEA2H0xAHJ/MQAWgTEAsIIxAEqEMQDuhTEAiIcxACKJMQC8ijEAVowxAPqNMQCUjzEALpExAMiSMQBilDEABpYxAKCXMQA6mTEA3poxAHicMQASnjEAtp8xAFChMQDqojEAhKQxAB6mMQDCpzEAXKkxAPaqMQCQrDEANK4xAM6vMQBosTEAArMxAKa0MQBAtjEA2rcxAHS5MQAYuzEAsrwxAEy+MQDmvzEAgMExACTDMQC+xDEAWMYxAPzHMQCWyTEAMMsxAMrMMQBuzjEACNAxAKLRMQBG0zEA4NQxAHrWMQAU2DEArtkxAFLbMQDs3DEAht4xACDgMQDE4TEAXuMxAPjkMQCS5jEANugxANDpMQBq6zEADu0xAKjuMQBC8DEA3PExAHbzMQAa9TEAtPYxAE74MQDo+TEAjPsxACb9MQDA/jEAWgAyAP4BMgCYAzIAMgUyANYGMgBwCDIACgoyAKQLMgA+DTIA4g4yAHwQMgAWEjIAsBMyAEoVMgDuFjIAiBgyACIaMgDGGzIAYB0yAPoeMgCeIDIAOCIyANIjMgBsJTIABicyAKooMgBEKjIA3isyAHgtMgASLzIAtjAyAFAyMgDqMzIAjjUyACg3MgDCODIAZjoyAAA8MgCaPTIAND8yAM5AMgByQjIADEQyAKZFMgBARzIA5EgyAH5KMgAYTDIAsk0yAExPMgDwUDIAilIyAC5UMgDIVTIAYlcyAPxYMgCWWjIAOlwyANRdMgBuXzIACGEyAKxiMgBGZDIA4GUyAHpnMgAUaTIAuGoyAFxsMgAAbjIAmm8yADRxMgDOcjIAcnQyAAx2MgCmdzIASnkyAOR6MgB+fDIAGH4yALJ/MgBWgTIA8IIyAIqEMgAkhjIAyIcyAGKJMgD8ijIAoIwyADqOMgDUjzIAbpEyAAiTMgCslDIARpYyAOCXMgB6mTIAHpsyALicMgBSnjIA7J8yAIahMgAqozIAxKQyAF6mMgACqDIAnKkyADarMgDarDIAdK4yAA6wMgCosTIAQrMyAOa0MgCAtjIAGrgyALS5MgBYuzIA8rwyAIy+MgAmwDIAwMEyAGTDMgD+xDIAmMYyADzIMgDWyTIAcMsyABTNMgCuzjIASNAyAOLRMgB80zIAINUyALrWMgBU2DIA7tkyAJLbMgAs3TIAxt4yAGDgMgD64TIAnuMyADjlMgDS5jIAdugyABDqMgCq6zIARO0yAN7uMgCC8DIAHPIyALbzMgBa9TIA9PYyAI74MgAo+jIAwvsyAGb9MgAA/zIApAAzAD4CMwDYAzMAcgUzAAwHMwCwCDMASgozAOQLMwB+DTMAGA8zALwQMwBWEjMA8BMzAJQVMwAuFzMAyBgzAGwaMwAGHDMAoB0zADofMwDUIDMAeCIzABIkMwCsJTMARiczAOAoMwCEKjMAHiwzALgtMwBcLzMA9jAzAJAyMwAqNDMAzjUzAGg3MwACOTMAnDozAEA8MwDaPTMAdD8zAA5BMwCoQjMATEQzAOZFMwCARzMAJEkzAL5KMwBYTDMA8k0zAJZPMwAwUTMAylIzAGRUMwAIVjMAolczADxZMwDWWjMAelwzABReMwCuXzMASGEzAOxiMwCGZDMAIGYzALpnMwBeaTMA+GozAJJsMwAsbjMAxm8zAGpxMwAEczMAnnQzAEJ2MwDcdzMAdnkzABB7MwC0fDMATn4zAOh/MwCCgTMAJoMzAMCEMwBahjMA9IczAI6JMwAyizMAzIwzAGaOMwAKkDMApJEzAD6TMwDYlDMAfJYzABaYMwCwmTMASpszAO6cMwCInjMAIqAzALyhMwBWozMA+qQzAJSmMwAuqDMA0qkzAGyrMwAGrTMAqq4zAESwMwDesTMAeLMzABK1MwC2tjMAULgzAOq5MwCEuzMAHr0zAMK+MwBcwDMA9sEzAJrDMwA0xTMAzsYzAHLIMwAMyjMApsszAEDNMwDazjMAftAzABjSMwCy0zMATNUzAObWMwCK2DMAJNozAL7bMwBi3TMA/N4zAJbgMwAw4jMA1OMzAG7lMwAI5zMAougzAEbqMwDg6zMAeu0zABTvMwC48DMAUvIzAOzzMwCG9TMAIPczAMT4MwBe+jMAAvwzAJz9MwA2/zMA0AA0AGoCNAAOBDQAqAU0AEIHNADcCDQAdgo0ABoMNAC0DTQATg80APIQNACMEjQAJhQ0AMoVNABkFzQA/hg0AJgaNAAyHDQA1h00AHAfNAAKITQApCI0AD4kNADiJTQAfCc0ABYpNAC6KjQAVCw0AO4tNACILzQALDE0AMYyNABgNDQA+jU0AJQ3NAA4OTQA0jo0AGw8NAAGPjQAqj80AERBNADeQjQAgkQ0ABxGNAC2RzQAUEk0APRKNACOTDQAKE40AMJPNABmUTQAAFM0AJpUNAA0VjQA2Fc0AHJZNAAMWzQAplw0AEpeNADkXzQAfmE0ABhjNACyZDQAVmY0APBnNACKaTQALms0AMhsNABibjQA/G80AKBxNAA6czQA1HQ0AG52NAAIeDQArHk0AEZ7NADgfDQAhH40AB6ANAC4gTQAUoM0APaENACQhjQAKog0AMSJNABeizQAAo00AJyONAA2kDQA2pE0AHSTNAAOlTQAqJY0AEyYNADmmTQAgJs0ABqdNAC+njQAWKA0APKhNACMozQAJqU0AMqmNABkqDQA/qk0AKKrNAA8rTQA1q40AHCwNAAUsjQArrM0AEi1NADitjQAhrg0ACC6NAC6uzQAVL00APi+NACSwDQALMI0AMbDNABqxTQABMc0AJ7INAA4yjQA3Ms0AHbNNAAQzzQAqtA0AE7SNADo0zQAgtU0ABzXNAC22DQAWto0APTbNACY3TQAMt80AMzgNABm4jQAAOQ0AKTlNAA+5zQA2Og0AHLqNAAM7DQAsO00AErvNADk8DQAiPI0ACL0NAC89TQAVvc0APr4NACU+jQALvw0AMj9NABi/zQABgE1AKACNQA6BDUA3gU1AHgHNQASCTUArAo1AFAMNQDqDTUAhA81AB4RNQC4EjUAXBQ1APYVNQCQFzUANBk1AM4aNQBoHDUAAh41AKYfNQBAITUA2iI1AHQkNQAYJjUAsic1AEwpNQDmKjUAgCw1ACQuNQC+LzUAWDE1APwyNQCWNDUAMDY1AMo3NQBuOTUACDs1AKI8NQA8PjUA4D81AHpBNQAUQzUArkQ1AFJGNQDsRzUAhkk1ACBLNQDETDUAXk41APhPNQCSUTUANlM1ANBUNQBqVjUABFg1AJ5ZNQBCWzUA3Fw1AIBeNQAaYDUAtGE1AE5jNQDoZDUAjGY1ACZoNQDAaTUAWms1APRsNQCYbjUAMnA1AMxxNQBwczUACnU1AKR2NQA+eDUA4nk1AHx7NQAWfTUAsH41AEqANQDugTUAiIM1ACKFNQDGhjUAYIg1APqJNQCUizUAOI01ANKONQBskDUABpI1AKqTNQBElTUA3pY1AHiYNQAcmjUAtps1AFCdNQDqnjUAjqA1ACiiNQDCozUAXKU1AACnNQCaqDUANKo1AM6rNQByrTUADK81AKawNQBAsjUA5LM1AH61NQAYtzUAsrg1AEy6NQDwuzUAir01ACS/NQDIwDUAYsI1APzDNQCWxTUAOsc1ANTINQBuyjUACMw1AKLNNQBGzzUA4NA1AITSNQAe1DUAuNU1AFLXNQDs2DUAkNo1ACrcNQDE3TUAXt81AALhNQCc4jUANuQ1ANDlNQB05zUADuk1AKjqNQBC7DUA5u01AIDvNQAa8TUAtPI1AFj0NQDy9TUAjPc1ACb5NQDA+jUAZPw1AP79NQCY/zUAMgE2ANYCNgBwBDYACgY2AK4HNgBICTYA4go2AIYMNgAgDjYAug82AFQRNgDuEjYAiBQ2ACwWNgDGFzYAYBk2AAQbNgCeHDYAOB42ANIfNgB2ITYAECM2AKokNgBEJjYA3ic2AIIpNgAcKzYAtiw2AFouNgD0LzYAjjE2ACgzNgDMNDYAZjY2AAA4NgCaOTYANDs2ANg8NgByPjYAFkA2ALBBNgBKQzYA5EQ2AH5GNgAiSDYAvEk2AFZLNgDwTDYAlE42AC5QNgDIUTYAYlM2AAZVNgCgVjYAOlg2ANRZNgB4WzYAEl02AKxeNgBGYDYA4GE2AIRjNgAeZTYAuGY2AFxoNgD2aTYAkGs2ACptNgDObjYAaHA2AAJyNgCcczYAQHU2ANp2NgB0eDYADno2AKh7NgBMfTYA5n42AIqANgAkgjYAvoM2AFiFNgDyhjYAlog2ADCKNgDKizYAbo02AAiPNgCikDYAPJI2ANaTNgB6lTYAFJc2AK6YNgBImjYA4ps2AIadNgAgnzYAuqA2AF6iNgD4ozYAkqU2ACynNgDQqDYAaqo2AASsNgCerTYAQq82ANywNgB2sjYAELQ2AKq1NgBOtzYA6Lg2AIK6NgAmvDYAwL02AFq/NgD0wDYAmMI2ADLENgDMxTYAZsc2AArJNgCkyjYAPsw2ANjNNgByzzYAFtE2ALDSNgBU1DYA7tU2AIjXNgAi2TYAvNo2AGDcNgD63TYAlN82AC7hNgDS4jYAbOQ2AAbmNgCg5zYAOuk2AN7qNgB47DYAEu42ALbvNgBQ8TYA6vI2AIT0NgAo9jYAwvc2AFz5NgD2+jYAmvw2ADT+NgDO/zYAaAE3AAIDNwCmBDcAQAY3ANoHNwB+CTcAGAs3ALIMNwBMDjcA5g83AIoRNwAkEzcAvhQ3AGIWNwD8FzcAlhk3ADAbNwDUHDcAbh43AAggNwCiITcARiM3AOAkNwB6JjcAFCg3AK4pNwBSKzcA7Cw3AIYuNwAqMDcAxDE3AF4zNwD4NDcAnDY3ADY4NwDQOTcAajs3AA49NwCoPjcAQkA3ANxBNwB2QzcAGkU3ALRGNwBOSDcA8kk3AIxLNwAmTTcAyk43AGRQNwD+UTcAmFM3ADJVNwDWVjcAcFg3AApaNwCkWzcAPl03AOJeNwB8YDcAFmI3ALpjNwBUZTcA7mY3AIhoNwAsajcAxms3AGBtNwD6bjcAlHA3ADhyNwDSczcAbHU3ABB3NwCqeDcARHo3AN57NwCCfTcAHH83ALaANwBQgjcA9IM3AI6FNwAohzcAwog3AFyKNwAAjDcAmo03ADSPNwDYkDcAcpI3AAyUNwCmlTcASpc3AOSYNwB+mjcAGJw3ALydNwBWnzcA8KA3AIqiNwAkpDcAyKU3AGKnNwD8qDcAoKo3ADqsNwDUrTcAbq83ABKxNwCssjcARrQ3AOC1NwCEtzcAHrk3ALi6NwBSvDcA7L03AJC/NwAqwTcAxMI3AGjENwACxjcAnMc3ADbJNwDayjcAdMw3AA7ONwCozzcATNE3AObSNwCA1DcAGtY3AL7XNwBY2TcA8to3AIzcNwA63jcA1N83AG7hNwAS4zcArOQ3AEbmNwDq5zcAhOk3AB7rNwC47DcAUu43APbvNwCa8TcANPM3AM70NwBy9jcADPg3AKb5NwBA+zcA5Pw3AH7+NwAiADgAvAE4AFYDOADwBDgAigY4AC4IOADICTgAYgs4APwMOACWDjgAOhA4ANQROAB4EzgAEhU4AKwWOABGGDgA4Bk4AIQbOAAeHTgAuB44AFIgOAD2ITgAkCM4AColOADEJjgAXig4AAIqOACcKzgANi04ANouOAB0MDgADjI4AKgzOABMNTgA5jY4AIA4OAAaOjgAvjs4AFg9OADyPjgAjEA4ACZCOADKQzgAZEU4AAhHOACiSDgAPEo4ANZLOABwTTgAFE84AK5QOABIUjgA4lM4AHxVOAAgVzgAulg4AFRaOAD4WzgAkl04ACxfOADGYDgAYGI4AARkOACeZTgAOGc4ANxoOAB2ajgAEGw4AKptOABObzgA6HA4AIJyOAAcdDgAwHU4AFp3OAD0eDgAjno4ACh8OADMfTgAZn84AACBOACkgjgAPoQ4ANiFOAByhzgAFok4ALCKOABKjDgA5I04AIiPOAAikTgAvJI4AFaUOADwlTgAlJc4AC6ZOADImjgAbJw4AAaeOACgnzgAOqE4AN6iOAB4pDgAEqY4AKynOABGqTgA6qo4AISsOAAerjgAwq84AFyxOAD2sjgAkLQ4ADS2OADOtzgAaLk4AAK7OACmvDgAQL44ANq/OAB0wTgADsM4ALLEOABMxjgA5sc4AIDJOAAkyzgAvsw4AFjOOAD8zzgAltE4ADDTOADK1DgAbtY4AAjYOACi2TgAPNs4AODcOAB63jgAFOA4AK7hOABI4zgA7OQ4AIbmOAAg6DgAxOk4AF7rOAD47DgAku44ADbwOADQ8TgAavM4AAT1OACo9jgAQvg4ANz5OAB2+zgAEP04ALT+OABOADkA6AE5AIwDOQAmBTkAwAY5AFoIOQD+CTkAmAs5ADINOQDMDjkAcBA5AAoSOQCkEzkAPhU5ANgWOQB8GDkAFho5ALAbOQBUHTkA7h45AIggOQAiIjkAxiM5AGAlOQD6JjkAlCg5ADgqOQDSKzkAbC05AAYvOQCgMDkARDI5AN4zOQB4NTkAHDc5ALY4OQBQOjkA6js5AI49OQAoPzkAwkA5AFxCOQAARDkAmkU5ADRHOQDOSDkAaEo5AAxMOQCmTTkASk85AORQOQB+UjkAGFQ5ALJVOQBWVzkA8Fg5AIpaOQAkXDkAvl05AGJfOQD8YDkAlmI5ADpkOQDUZTkAbmc5AAhpOQCsajkARmw5AOBtOQB6bzkAHnE5ALhyOQBSdDkA7HU5AIZ3OQAqeTkAxHo5AF58OQACfjkAnH85ADaBOQDQgjkAdIQ5AA6GOQCohzkAQok5AOaKOQCAjDkAGo45ALSPOQBOkTkA8pI5AIyUOQAmljkAypc5AGSZOQD+mjkAmJw5ADyeOQDWnzkAcKE5ABSjOQCupDkASKY5AOKnOQB8qTkAIKs5ALqsOQBUrjkA7q85AIixOQAsszkAxrQ5AGC2OQD6tzkAnrk5ADi7OQDSvDkAdr45ABDAOQCqwTkARMM5AOjEOQCCxjkAHMg5ALbJOQBQyzkA9Mw5AI7OOQAo0DkAzNE5AGbTOQAA1TkAmtY5AD7YOQDY2TkActs5AAzdOQCm3jkASuA5AOThOQB+4zkAIuU5ALzmOQBW6DkA8Ok5AJTrOQAu7TkAyO45AGLwOQAG8jkAoPM5ADr1OQDU9jkAbvg5ABL6OQCs+zkARv05AOr+OQCEADoAHgI6ALgDOgBcBToA9gY6AJAIOgAqCjoAxAs6AGgNOgACDzoAnBA6AEASOgDaEzoAdBU6AA4XOgCyGDoATBo6AOYbOgCAHToAGh86AL4gOgBYIjoA8iM6AJYlOgAwJzoAyig6AGQqOgAILDoAoi06ADwvOgDWMDoAejI6ABQ0OgCuNToASDc6AOw4OgCGOjoAIDw6ALo9OgBUPzoA+EA6AJJCOgAsRDoAxkU6AGpHOgAESToAqEo6AEJMOgDcTToAdk86ABBROgC0UjoATlQ6AOhVOgCCVzoAHFk6AMBaOgBaXDoA9F06AI5fOgAyYToAzGI6AGZkOgAKZjoApGc6AD5pOgDYajoAfGw6ABZuOgCwbzoASnE6AO5yOgCIdDoAInY6ALx3OgBWeToA+no6AJR8OgAufjoA0n86AGyBOgAGgzoAoIQ6AESGOgDehzoAeIk6ABKLOgC2jDoAUI46AOqPOgCEkToAHpM6AMKUOgBcljoA9pc6AJqZOgA0mzoAzpw6AGieOgAMoDoApqE6AECjOgDapDoAfqY6ABioOgCyqToATKs6AOasOgCKrjoAJLA6AL6xOgBYszoA/LQ6AJa2OgA6uDoA1Lk6AG67OgAIvToAor46AEbAOgDgwToAesM6ABTFOgCuxjoAUsg6AOzJOgCGyzoAKs06AMTOOgBe0DoA+NE6AJzTOgA21ToA0NY6AGrYOgAO2joAqNs6AELdOgDc3joAduA6ABriOgC04zoATuU6APLmOgCM6DoAJuo6AMDrOgBa7ToA/u46AJjwOgAy8joA1vM6AHD1OgAK9zoApPg6AEj6OgDi+zoAfP06ABb/OgCwADsAVAI7AO4DOwCIBTsAIgc7AMYIOwBgCjsA+gs7AJ4NOwA4DzsA0hA7AGwSOwAQFDsAqhU7AEQXOwDeGDsAeBo7ABwcOwC2HTsAUB87APQgOwCOIjsAKCQ7AMIlOwBmJzsAACk7AJoqOwA0LDsA2C07AHIvOwAMMTsApjI7AEA0OwDkNTsAfjc7ABg5OwC8OjsAVjw7APA9OwCKPzsALkE7AMhCOwBiRDsA/EU7AKBHOwA6STsA1Eo7AG5MOwASTjsArE87AEZROwDgUjsAelQ7AB5WOwC4VzsAUlk7APZaOwCQXDsAKl47AMRfOwBoYTsAAmM7AJxkOwA2ZjsA2mc7AHRpOwAOazsAqGw7AEJuOwDmbzsAgHE7ABpzOwC0dDsAWHY7APJ3OwCMeTsAJns7AMp8OwBkfjsACIA7AKKBOwA8gzsA1oQ7AHCGOwAKiDsArok7AEiLOwDijDsAho47ACCQOwC6kTsAVJM7APiUOwCSljsALJg7AMaZOwBgmzsABJ07AJ6eOwA4oDsA3KE7AHajOwAQpTsAqqY7AE6oOwDoqTsAgqs7ABytOwDArjsAWrA7APSxOwCOszsAKLU7AMy2OwBmuDsAALo7AKS7OwA+vTsA2L47AHLAOwAWwjsAsMM7AErFOwDkxjsAfsg7ACLKOwC8yzsAVs07APDOOwCU0DsALtI7AMjTOwBs1TsABtc7AKDYOwA62jsA3ts7AHjdOwAS3zsArOA7AEbiOwDq4zsAhOU7AB7nOwC46DsAXOo7APbrOwCQ7TsANO87AM7wOwBo8jsAAvQ7AKb1OwBA9zsA2vg7AHT6OwAO/DsAsv07AEz/OwDmADwAigI8ACQEPAC+BTwAWAc8APIIPACWCjwAMAw8AMoNPABkDzwACBE8AKISPAA8FDwA4BU8AHoXPAAUGTwArho8AFIcPADsHTwAhh88ACAhPAC6IjwAXiQ8APglPACSJzwALCk8ANAqPABqLDwADi48AKgvPABCMTwA3DI8AHY0PAAaNjwAtDc8AE45PADoOjwAgjw8ACY+PADAPzwAWkE8AP5CPACYRDwAMkY8AMxHPABmSTwACks8AKRMPAA+TjwA4k88AHxRPAAWUzwAsFQ8AFRWPADuVzwAiFk8ACJbPADGXDwAYF48APpfPACUYTwALmM8ANJkPABsZjwABmg8AKppPABEazwA3mw8AHhuPAAccDwAtnE8AFBzPADqdDwAjnY8ACh4PADCeTwAXHs8APZ8PACafjwANIA8AM6BPABygzwADIU8AKaGPABAiDwA5Ik8AH6LPAAYjTwAso48AFaQPADwkTwAipM8ACSVPAC+ljwAYpg8APyZPACWmzwAOp08ANSePABuoDwACKI8AKyjPABGpTwA4KY8AHqoPAAeqjwAuKs8AFKtPADsrjwAhrA8ACqyPADEszwAXrU8AAK3PACcuDwANro8ANC7PAB0vTwADr88AKjAPABCwjwA3MM8AIDFPAAaxzwAtMg8AFjKPADyyzwAjM08ACbPPADK0DwAZNI8AP7TPACY1TwAPNc8ANbYPABw2jwACtw8AKTdPABI3zwA4uA8AHziPAAg5DwAuuU8AFTnPADu6DwAkuo8ACzsPADG7TwAYO88APrwPACe8jwAOPQ8ANL1PABs9zwAEPk8AKr6PABE/DwA6P08AIL/PAAcAT0AtgI9AFoEPQD0BT0Ajgc9ACgJPQDCCj0AZgw9AAAOPQCaDz0ANBE9ANgSPQByFD0ADBY9ALAXPQBKGT0A5Bo9AH4cPQAiHj0AvB89AFYhPQDwIj0AiiQ9AC4mPQDIJz0AYik9APwqPQCgLD0AOi49ANQvPQB4MT0AEjM9AKw0PQBGNj0A6jc9AIQ5PQAeOz0AuDw9AFI+PQD2Pz0AkEE9ACpDPQDORD0AaEY9AAJIPQCcST0ASks9AORMPQB+Tj0AGFA9ALxRPQBWUz0A8FQ9AIpWPQAuWD0AyFk9AGJbPQAGXT0AoF49ADpgPQDUYT0AeGM9ABJlPQCsZj0ARmg9AOBpPQCEaz0AHm09ALhuPQBccD0A9nE9AJBzPQAqdT0AznY9AGh4PQACej0AnHs9AEB9PQDafj0AdIA9AA6CPQCygz0ATIU9AOaGPQCAiD0AJIo9AL6LPQBYjT0A8o49AJaQPQAwkj0AypM9AGSVPQD+lj0Aopg9ADyaPQDWmz0Aep09ABSfPQCuoD0ASKI9AOyjPQCGpT0AIKc9ALqoPQBUqj0A+Ks9AJKtPQAsrz0AxrA9AGqyPQAEtD0AnrU9AEK3PQDcuD0Adro9ABC8PQC0vT0ATr89AOjAPQCCwj0AHMQ9AMDFPQBaxz0A9Mg9AI7KPQAyzD0AzM09AGbPPQAK0T0ApNI9AD7UPQDY1T0Actc9ABbZPQCw2j0AStw9AO7dPQCI3z0AIuE9ALziPQBg5D0A+uU9AJTnPQAu6T0AyOo9AGzsPQAG7j0AoO89ADrxPQDe8j0AePQ9ABL2PQC29z0AUPk9AOr6PQCE/D0AKP49AML/PQBcAT4A9gI+AJAEPgA0Bj4Azgc+AGgJPgAMCz4Apgw+AEAOPgDaDz4AfhE+ABgTPgCyFD4ATBY+AOYXPgCKGT4AJBs+AL4cPgBiHj4A/B8+AJYhPgAwIz4AyiQ+AG4mPgAIKD4Aoik+ADwrPgDgLD4Aei4+ABQwPgC4MT4AUjM+AOw0PgCGNj4AKjg+AMQ5PgBeOz4A+Dw+AJI+PgA2QD4A0EE+AGpDPgAERT4AqEY+AEJIPgDcST4AgEs+ABpNPgC0Tj4ATlA+APJRPgCMUz4AJlU+AMBWPgBaWD4A/lk+AJhbPgAyXT4A1l4+AHBgPgAKYj4ApGM+AEhlPgDiZj4AfGg+ABZqPgC6az4AVG0+AO5uPgCIcD4AInI+AMZzPgBgdT4A+nY+AJ54PgA4ej4A0ns+AGx9PgAGfz4AqoA+AESCPgDegz4AeIU+AByHPgC2iD4AUIo+APSLPgCOjT4AKI8+AMKQPgBmkj4AAJQ+AJqVPgA0lz4Azpg+AHKaPgAMnD4App0+AECfPgDkoD4AfqI+ABikPgC8pT4AVqc+APCoPgCKqj4ALqw+AMitPgBirz4A/LA+AJayPgA6tD4A1LU+AG63PgAIuT4ArLo+AEa8PgDgvT4AhL8+AB7BPgC4wj4AUsQ+APbFPgCQxz4AKsk+AMTKPgBezD4AAs4+AJzPPgA20T4A2tI+AHTUPgAO1j4AqNc+AEzZPgDm2j4AgNw+ABrePgC03z4AWOE+APLiPgCM5D4AMOY+AMrnPgBk6T4A/uo+AKLsPgA87j4A1u8+AHDxPgAU8z4ArvQ+AEj2PgDi9z4Ahvk+ACD7PgC6/D4AVP4+APj/PgCSAT8ALAM/AMYEPwBgBj8ABAg/AJ4JPwA4Cz8A0gw/AHYOPwAQED8AqhE/AE4TPwDoFD8AghY/ABwYPwDAGT8AWhs/APQcPwCOHj8AKCA/AMwhPwBmIz8AACU/AJomPwA+KD8A2Ck/AHIrPwAMLT8AsC4/AEowPwDkMT8AiDM/ACI1PwC8Nj8AVjg/APA5PwCUOz8ALj0/AMg+PwBsQD8ABkI/AKBDPwA6RT8A3kY/AHhIPwASSj8ArEs/AEZNPwDqTj8AhFA/AB5SPwC4Uz8AXFU/APZWPwCQWD8ANFo/AM5bPwBoXT8AAl8/AKZgPwBAYj8A2mM/AHRlPwAOZz8Asmg/AExqPwDmaz8Aim0/ACRvPwC+cD8AWHI/APxzPwCWdT8AMHc/AMp4PwBkej8ACHw/AKJ9PwA8fz8A1oA/AHqCPwAUhD8AroU/AFKHPwDsiD8Ahoo/ACCMPwDEjT8AXo8/APiQPwCSkj8ALJQ/ANCVPwBqlz8ABJk/AJ6aPwBCnD8A3J0/AHafPwAaoT8AtKI/AE6kPwDopT8Agqc/ACapPwDAqj8AWqw/AP6tPwCYrz8AMrE/AMyyPwBwtD8ACrY/AKS3PwA+uT8A2Lo/AHy8PwAWvj8AsL8/AErBPwDuwj8AiMQ/ACLGPwDGxz8AYMk/APrKPwCUzD8AOM4/ANLPPwBs0T8ABtM/AKDUPwBE1j8A3tc/AHjZPwAS2z8Attw/AFDePwDq3z8AjuE/ACjjPwDC5D8AXOY/AADoPwCa6T8ANOs/AM7sPwBo7j8ADPA/AKbxPwBA8z8A2vQ/AH72PwAY+D8Asvk/AFb7PwDw/D8Aiv4/ACQAQADIAUAAYgNAAPwEQACWBkAAMAhAANQJQABuC0AACA1AAKIOQABGEEAA4BFAAHoTQAAeFUAAuBZAAFIYQADsGUAAkBtAACodQADEHkAAXiBAAPghQACcI0AANiVAANAmQABqKEAADipAAKgrQABCLUAA5i5AAIAwQAAaMkAAtDNAAFg1QADyNkAAjDhAACY6QADAO0AAZD1AAP4+QACYQEAAMkJAANZDQABwRUAACkdAAK5IQABISkAA4ktAAHxNQAAgT0AAulBAAFRSQADuU0AAklVAACxXQADGWEAAYFpAAARcQACeXUAAOF9AANJgQABsYkAAEGRAAKplQABEZ0AA3mhAAIJqQAAcbEAAtm1AAFpvQAD0cEAAjnJAACh0QADMdUAAZndAAAB5QACaekAAPnxAANh9QAByf0AADIFAAKaCQABKhEAA5IVAAH6HQAAiiUAAvIpAAFaMQADwjUAAlI9AAC6RQADIkkAAYpRAAAaWQACgl0AAOplAANSaQABunEAAEp5AAKyfQABGoUAA4KJAAISkQAAepkAAuKdAAFypQAD2qkAAkKxAACquQADOr0AAaLFAAAKzQACctEAANrZAANq3QAB0uUAADrtAAKi8QABMvkAA5r9AAIDBQAAkw0AAvsRAAFjGQADyx0AAlslAADDLQADKzEAAZM5AAP7PQACi0UAAPNNAANbUQABw1kAAFNhAAK7ZQABI20AA7NxAAIbeQAAg4EAAuuFAAF7jQAD45EAAnOZAADboQADa6UAAdOtAAA7tQACy7kAATPBAAObxQACA80AAJPVAAL72QABY+EAA8vlAAJb7QAAw/UAAyv5AAGQAQQAIAkEAogNBADwFQQDWBkEAcAhBABQKQQCuC0EASA1BAOwOQQCGEEEAIBJBALoTQQBeFUEA+BZBAJIYQQAsGkEAxhtBAGodQQAEH0EAniBBAEIiQQDcI0EAdiVBABAnQQC0KEEATipBAOgrQQCCLUEAHC9BAMAwQQBaMkEA9DNBAJg1QQAyN0EAzDhBAGY6QQAKPEEApD1BAD4/QQDYQEEAckJBABZEQQCwRUEASkdBAO5IQQCISkEAIkxBALxNQQBgT0EA+lBBAJRSQQAuVEEAyFVBAGxXQQAGWUEAoFpBADpcQQDeXUEAeF9BABJhQQCsYkEAUGRBAOplQQCEZ0EAKGlBAMJqQQBcbEEA9m1BAJpvQQA0cUEAznJBAGh0QQAMdkEApndBAEB5QQDaekEAfnxBABh+QQCyf0EATIFBAPCCQQCKhEEAJIZBAL6HQQBYiUEA/IpBAJaMQQAwjkEAyo9BAG6RQQAIk0EAopRBAEaWQQDgl0EAeplBABSbQQCunEEAUp5BAOyfQQCGoUEAIKNBAMSkQQBepkEA+KdBAJypQQA2q0EA0KxBAGquQQAOsEEAqLFBAEKzQQDctEEAdrZBABq4QQC0uUEATrtBAPK8QQCMvkEAJsBBAMDBQQBkw0EA/sRBAJjGQQAyyEEAzMlBAHDLQQAKzUEApM5BAEjQQQDi0UEAfNNBABbVQQC61kEAVNhBAO7ZQQCI20EAIt1BAMbeQQBg4EEA+uFBAJTjQQA45UEA0uZBAGzoQQAQ6kEAqutBAETtQQDe7kEAgvBBABzyQQC280EAUPVBAOr2QQCO+EEAKPpBAML7QQBm/UEAAP9BAJoAQgA0AkIA2ANCAHIFQgAMB0IApghCAEAKQgDkC0IAfg1CABgPQgC8EEIAVhJCAPATQgCKFUIALhdCAMgYQgBiGkIA/BtCAJYdQgA6H0IA1CBCAG4iQgASJEIArCVCAEYnQgDgKEIAhCpCAB4sQgC4LUIAUi9CAOwwQgCQMkIAKjRCAMQ1QgBoN0IAAjlCAJw6QgA2PEIA2j1CAHQ/QgAOQUIAqEJCAEJEQgDmRUIAgEdCABpJQgC0SkIAWExCAPJNQgCMT0IAMFFCAMpSQgBkVEIA/lVCAJhXQgA8WUIA1lpCAHBcQgAKXkIArl9CAEhhQgDiYkIAhmRCACBmQgC6Z0IAVGlCAPhqQgCSbEIALG5CAMZvQgBgcUIABHNCAJ50QgA4dkIA3HdCAHZ5QgAQe0IAqnxCAE5+QgDof0IAgoFCAByDQgC2hEIAWoZCAPSHQgCOiUIAMotCAMyMQgBmjkIAAJBCAKSRQgA+k0IA2JRCAHKWQgAMmEIAsJlCAEqbQgDknEIAiJ5CACKgQgC8oUIAVqNCAPqkQgCUpkIALqhCAMipQgBiq0IABq1CAKCuQgA6sEIA1LFCAHizQgAStUIArLZCAFC4QgDquUIAhLtCAB69QgC4vkIAXMBCAPbBQgCQw0IANMVCAM7GQgBoyEIAAspCAJzLQgBAzUIA2s5CAHTQQgAO0kIAstNCAEzVQgDm1kIAgNhCACTaQgC+20IAWN1CAPzeQgCW4EIAMOJCAMrjQgBu5UIACOdCAKLoQgA86kIA1utCAHrtQgAU70IArvBCAFLyQgDs80IAhvVCACD3QgC6+EIAXvpCAPj7QgCS/UIANv9CANAAQwBqAkMABARDAKgFQwBCB0MA3AhDAHYKQwAQDEMAtA1DAE4PQwDoEEMAghJDACYUQwDAFUMAWhdDAP4YQwCYGkMAMhxDAMwdQwBmH0MACiFDAKQiQwA+JEMA2CVDAHwnQwAWKUMAsCpDAFQsQwDuLUMAiC9DACIxQwDGMkMAYDRDAPo1QwCUN0MALjlDANI6QwBsPEMABj5DAKo/QwBEQUMA3kJDAHhEQwASRkMAtkdDAFBJQwDqSkMAjkxDAChOQwDCT0MAXFFDAABTQwCaVEMANFZDAM5XQwBoWUMADFtDAKZcQwBAXkMA2l9DAH5hQwAYY0MAsmRDAFZmQwDwZ0MAimlDACRrQwDIbEMAYm5DAPxvQwCWcUMAMHNDANR0QwBudkMACHhDAKx5QwBGe0MA4HxDAHp+QwAegEMAuIFDAFKDQwDshEMAhoZDACqIQwDEiUMAXotDAPiMQwCcjkMANpBDANCRQwB0k0MADpVDAKiWQwBCmEMA5plDAICbQwAanUMAtJ5DAE6gQwDyoUMAjKNDACalQwDApkMAZKhDAP6pQwCYq0MAPK1DANauQwBwsEMACrJDAKSzQwBItUMA4rZDAHy4QwAWukMAurtDAFS9QwDuvkMAksBDACzCQwDGw0MAYMVDAATHQwCeyEMAOMpDANLLQwBszUMAEM9DAKrQQwBE0kMA6NNDAILVQwAc10MAtthDAFraQwD020MAjt1DACjfQwDC4EMAZuJDAADkQwCa5UMANOdDANjoQwBy6kMADOxDALDtQwBK70MA5PBDAH7yQwAi9EMAvPVDAFb3QwDw+EMAivpDAC78QwDI/UMAYv9DAPwARACgAkQAOgREANQFRAB4B0QAEglEAKwKRABGDEQA6g1EAIQPRAAeEUQAuBJEAFIURAD2FUQAkBdEACoZRADEGkQAaBxEAAIeRACcH0QAQCFEANoiRAB0JEQADiZEALInRABMKUQA5ipEAIAsRAAaLkQAvi9EAFgxRADyMkQAljREADA2RADKN0QAZDlEAP46RACiPEQAPD5EANY/RABwQUQAFENEAK5ERABIRkQA7EdEAIZJRAAgS0QAukxEAFRORAD4T0QAklFEACxTRADGVEQAalZEAARYRACeWUQAQltEANxcRAB2XkQAEGBEALRhRABOY0QA6GREAIJmRAAcaEQAwGlEAFprRAD0bEQAjm5EADJwRADMcUQAZnNEAAp1RACkdkQAPnhEANh5RAB8e0QAFn1EALB+RABKgEQA5IFEAIiDRAAihUQAvIZEAGCIRAD6iUQAlItEAC6NRADIjkQAbJBEAAaSRACgk0QAOpVEAN6WRAB4mEQAHJpEAMCbRABanUQA9J5EAI6gRAAyokQAzKNEAGalRAAAp0QApKhEAD6qRADYq0QAcq1EABavRACwsEQASrJEAOSzRACItUQAIrdEALy4RABgukQA+rtEAJS9RAAuv0QAyMBEAGzCRAAGxEQAoMVEADrHRADeyEQAeMpEABLMRACszUQAUM9EAOrQRACE0kQAKNREAMLVRABc10QA9thEAJDaRAA03EQAzt1EAGjfRAAC4UQApuJEAEDkRADa5UQAfudEABjpRACy6kQATOxEAObtRACK70QAJPFEAL7yRABY9EQA/PVEAJb3RAAw+UQA1PpEAG78RAAI/kQAov9EAEYBRQDgAkUAegRFABQGRQCuB0UAUglFAOwKRQCGDEUAIA5FAMQPRQBeEUUA+BJFAJwURQA2FkUA0BdFAGoZRQAEG0UAqBxFAEIeRQDcH0UAgCFFABojRQC0JEUATiZFAPInRQCMKUUAJitFAMAsRQBaLkUA/i9FAJgxRQAyM0UAzDRFAHA2RQAKOEUApDlFAEg7RQDiPEUAfD5FABZARQCwQUUAVENFAO5ERQCIRkUAIkhFAMZJRQBgS0UA+kxFAJ5ORQA4UEUA0lFFAGxTRQAQVUUAqlZFAERYRQDeWUUAgltFABxdRQC2XkUAUGBFAPRhRQCOY0UAKGVFAMJmRQBcaEUAAGpFAJprRQA0bUUAzm5FAHJwRQAMckUApnNFAEp1RQDkdkUAfnhFABh6RQC8e0UAVn1FAPB+RQCKgEUAJIJFAMiDRQBihUUA/IZFAJaIRQA6ikUA1ItFAG6NRQASj0UArJBFAEaSRQDgk0UAhJVFAB6XRQC4mEUAUppFAOybRQCQnUUAKp9FAMSgRQBeokUAAqRFAJylRQA2p0UA2qhFAHSqRQAOrEUAqK1FAEyvRQDmsEUAgLJFABq0RQC0tUUAWLdFAPK4RQCMukUAJrxFAMq9RQBkv0UA/sBFAKLCRQA8xEUA1sVFAHDHRQAUyUUArspFAEjMRQDizUUAfM9FACDRRQC60kUAVNRFAO7VRQCS10UALNlFAMbaRQBq3EUABN5FAJ7fRQA44UUA3OJFAHbkRQAQ5kUAqudFAETpRQDo6kUAguxFABzuRQC270UAWvFFAPTyRQCO9EUAMvZFAMz3RQBm+UUAAPtFAJr8RQA+/kUA2P9FAHIBRgAMA0YAsARGAEoGRgDkB0YAiAlGACILRgC8DEYAVg5GAPoPRgCUEUYALhNGAMgURgBiFkYABhhGAKAZRgA6G0YA1BxGAHgeRgASIEYArCFGAFAjRgDqJEYAhCZGAB4oRgDCKUYAXCtGAPYsRgCQLkYAKjBGAM4xRgBoM0YAAjVGAJw2RgBAOEYA2jlGAHQ7RgAYPUYAsj5GAExARgDmQUYAikNGACRFRgC+RkYAWEhGAPJJRgCWS0YAME1GAMpORgBkUEYACFJGAKJTRgA8VUYA4FZGAHpYRgAUWkYAuFtGAFxdRgD2XkYAkGBGACpiRgDOY0YAaGVGAAJnRgCcaEYAQGpGANprRgB0bUYADm9GALJwRgBMckYA5nNGAIB1RgAkd0YAvnhGAFh6RgDye0YAln1GADB/RgDKgEYAZIJGAAiERgCihUYAPIdGAOCIRgB6ikYAFIxGAK6NRgBIj0YA7JBGAIaSRgAglEYAupVGAF6XRgD4mEYAkppGADacRgDQnUYAap9GAAShRgCookYAQqRGANylRgB2p0YAEKlGALSqRgBOrEYA6K1GAIKvRgAmsUYAwLJGAFq0RgD+tUYAmLdGADK5RgDMukYAcLxGAAq+RgCkv0YAPsFGANjCRgB8xEYAFsZGALDHRgBKyUYA7spGAIjMRgAizkYAxs9GAGDRRgD60kYAlNRGAC7WRgDS10YAbNlGAAbbRgCg3EYARN5GAN7fRgB44UYAEuNGALbkRgBQ5kYA6udGAITpRgAo60YAwuxGAFzuRgD270YAmvFGADTzRgDO9EYAcvZGAAz4RgCm+UYAQPtGANr8RgB+/kYAGABHALIBRwBMA0cA8ARHAIoGRwAkCEcAyAlHAGILRwD8DEcAlg5HADoQRwDUEUcAbhNHAAgVRwCiFkcARhhHAOAZRwB6G0cAFB1HALgeRwBSIEcA7CFHAJAjRwAqJUcAxCZHAF4oRwACKkcAnCtHADYtRwDQLkcAajBHAA4yRwCoM0cAQjVHANw2RwCAOEcAGjpHALQ7RwBOPUcA8j5HAIxARwAmQkcAykNHAGRFRwD+RkcAmEhHADxKRwDWS0cAcE1HAApPRwCkUEcASFJHAOJTRwB8VUcAFldHALpYRwBUWkcA7ltHAJJdRwAsX0cAxmBHAGBiRwD6Y0cAnmVHADhnRwDSaEcAbGpHABBsRwCqbUcARG9HAN5wRwCCckcAHHRHALZ1RwBad0cA9HhHAI56RwAofEcAwn1HAGZ/RwAAgUcAmoJHADSERwDYhUcAcodHAAyJRwCmikcASoxHAOSNRwB+j0cAIpFHALySRwBWlEcA8JVHAIqXRwAumUcAyJpHAGKcRwD8nUcAoJ9HADqhRwDUokcAbqRHABKmRwCsp0cARqlHAOqqRwCErEcAHq5HALivRwBcsUcA9rJHAJC0RwAqtkcAxLdHAGi5RwACu0cAnLxHADa+RwDav0cAdMFHAA7DRwCyxEcATMZHAObHRwCAyUcAJMtHAL7MRwBYzkcA8s9HAIzRRwAw00cAytRHAG7WRwAI2EcAotlHADzbRwDW3EcAcN5HABTgRwCu4UcASONHAOLkRwCG5kcAIOhHALrpRwBe60cA+OxHAJLuRwAs8EcA0PFHAGrzRwAE9UcAnvZHADj4RwDc+UcAdvtHABD9RwCq/kcATgBIAOgBSACCA0gAJgVIAMAGSABaCEgA9AlIAJgLSAAyDUgAzA5IAGYQSAAAEkgApBNIAD4VSADYFkgAchhIABYaSACwG0gASh1IAO4eSACIIEgAIiJIALwjSABgJUgA+iZIAJQoSAAuKkgA0itIAGwtSAAGL0gAoDBIAEQySADeM0gAeDVIABI3SAC2OEgAUDpIAOo7SACEPUgAKD9IAMJASABcQkgA9kNIAJBFSAA0R0gAzkhIAGhKSAACTEgApk1IAEBPSADaUEgAdFJIABhUSACyVUgATFdIAOZYSACKWkgAJFxIAL5dSABiX0gA/GBIAJZiSAAwZEgAymVIAG5nSAAIaUgAompIADxsSADgbUgAem9IABRxSAC4ckgAUnRIAOx1SACGd0gAIHlIAMR6SABefEgA+H1IAJJ/SAA2gUgA0IJIAGqESAAOhkgAqIdIAEKJSADcikgAdoxIABqOSAC0j0gATpFIAOiSSACMlEgAJpZIAMCXSABkmUgA/ppIAJicSAAynkgAzJ9IAHChSAAKo0gApKRIAD6mSADip0gAfKlIABarSACwrEgAVK5IAO6vSACIsUgALLNIAMa0SABgtkgA+rdIAJS5SAA4u0gA0rxIAGy+SAAQwEgAqsFIAETDSADexEgAeMZIABzISAC2yUgAUMtIAOrMSACOzkgAKNBIAMLRSABm00gAANVIAJrWSAA02EgAztlIAHLbSAAM3UgApt5IAEDgSADk4UgAfuNIABjlSACy5kgAVuhIAPDpSACK60gALu1IAMjuSABi8EgA/PFIAJbzSAA69UgA1PZIAG74SAAI+kgArPtIAEb9SADg/kgAegBJAB4CSQC4A0kAUgVJAPYGSQCQCEkAKgpJAMQLSQBeDUkAAg9JAJwQSQA2EkkA0BNJAHQVSQAOF0kAqBhJAEIaSQDmG0kAgB1JABofSQC+IEkAWCJJAPIjSQCMJUkAJidJAMooSQBkKkkA/itJAJgtSQA8L0kA1jBJAHoySQAKNEkArjVJAEg3SQDiOEkAfDpJACA8SQC6PUkAVD9JAO5ASQCSQkkALERJAMZFSQBqR0kABElJAJ5KSQA4TEkA3E1JAHZPSQAQUUkAqlJJAE5USQDoVUkAgldJABxZSQC2WkkAWlxJAPRdSQCOX0kAKGFJAMxiSQBmZEkAAGZJAKRnSQA+aUkA2GpJAHJsSQAWbkkAsG9JAEpxSQDkckkAfnRJACJ2SQC8d0kAVnlJAPB6SQCUfEkALn5JAMh/SQBsgUkABoNJAKCESQA6hkkA1IdJAHiJSQASi0kArIxJAEaOSQDqj0kAhJFJAB6TSQC4lEkAXJZJAPaXSQCQmUkANJtJAM6cSQBonkkAAqBJAJyhSQBAo0kA2qRJAHSmSQAOqEkAsqlJAEyrSQDmrEkAgK5JACSwSQC+sUkAWLNJAPy0SQCWtkkAMLhJAMq5SQBku0kACL1JAKK+SQA8wEkA1sFJAHrDSQAUxUkArsZJAEjISQDsyUkAhstJACDNSQDEzkkAXtBJAPjRSQCS00kALNVJANDWSQBq2EkABNpJAJ7bSQBC3UkA3N5JAHbgSQAQ4kkAtONJAE7lSQDo5kkAjOhJACbqSQDA60kAWu1JAPTuSQCY8EkAMvJJAMzzSQBm9UkACvdJAKT4SQA++kkA4vtJAHz9SQAW/0kAsABKAEoCSgDuA0oAiAVKACIHSgC8CEoAYApKAPoLSgCUDUoALg9KANIQSgBsEkoABhRKAKAVSgBEF0oA3hhKAHgaSgASHEoAth1KAFAfSgDqIEoAjiJKACgkSgDCJUoAXCdKAPYoSgCaKkoANCxKAM4tSgBoL0oADDFKAKYySgBANEoA5DVKAH43SgAYOUoAsjpKAEw8SgDwPUoAij9KACRBSgC+QkoAWERKAPxFSgCWR0oAOklKANRKSgBuTEoACE5KAKJPSgBGUUoA4FJKAHpUSgAUVkoAuFdKAFJZSgDsWkoAhlxKACpeSgDEX0oAXmFKAAJjSgCcZEoANmZKANBnSgBqaUoADmtKAKhsSgBCbkoA3G9KAIBxSgAac0oAtHRKAFh2SgDyd0oAjHlKACZ7SgDAfEoAZH5KAP5/SgCYgUoAMoNKANaESgBwhkoACohKAKSJSgBIi0oA4oxKAHyOSgAgkEoAupFKAFSTSgDulEoAiJZKACyYSgDGmUoAYJtKAPqcSgCUnkoAOKBKANKhSgB2o0oAEKVKAKqmSgBEqEoA3qlKAIKrSgAcrUoAtq5KAFqwSgD0sUoAjrNKACi1SgDCtkoAZrhKAAC6SgCau0oANL1KANi+SgBywEoADMJKAKbDSgBKxUoA5MZKAH7ISgAiykoAvMtKAFbNSgDwzkoAitBKAC7SSgDI00oAYtVKAPzWSgCg2EoAOtpKANTbSgB43UoAEt9KAKzgSgBG4koA4ONKAITlSgAe50oAuOhKAFLqSgD260oAkO1KACrvSgDO8EoAaPJKAAL0SgCc9UoANvdKANr4SgB0+koADvxKAKj9SgBC/0oA5gBLAIACSwAkBEsAvgVLAFgHSwDyCEsAjApLADAMSwDKDUsAZA9LAP4QSwCiEksAPBRLANYVSwBwF0sAFBlLAK4aSwBIHEsA7B1LAIYfSwAgIUsAuiJLAFQkSwD4JUsAkidLACwpSwDGKksAaixLAAQuSwCeL0sAODFLANwySwB2NEsAEDZLALQ3SwBOOUsA6DpLAII8SwAcPksAwD9LAFpBSwD0QksAjkRLADJGSwDMR0sAZklLAABLSwCkTEsAPk5LANhPSwB8UUsAFlNLALBUSwBKVksA5FdLAIhZSwAiW0sAvFxLAFZeSwD6X0sAlGFLAC5jSwDIZEsAbGZLAAZoSwCgaUsARGtLAN5sSwB4bksAEnBLAKxxSwBQc0sA6nRLAIR2SwAeeEsAwnlLAFx7SwD2fEsAkH5LADSASwDOgUsAaINLAAyFSwCmhksAQIhLANqJSwB0i0sAGI1LALKOSwBMkEsA5pFLAIqTSwAklUsAvpZLAFiYSwD8mUsAlptLADCdSwDUnksAbqBLAAiiSwCio0sAPKVLAOCmSwB6qEsAFKpLAK6rSwBSrUsA7K5LAIawSwAgsksAxLNLAF61SwD4tksAnLhLADa6SwDQu0sAar1LAAS/SwCowEsAQsJLANzDSwB2xUsAGsdLALTISwBOyksA6MtLAIzNSwAmz0sAwNBLAFrSSwD+00sAmNVLADLXSwDM2EsAcNpLAArcSwCk3UsAPt9LAOLgSwB84ksAFuRLALDlSwBU50sA7uhLAIjqSwAi7EsAvO1LAGDvSwD68EsAlPJLADj0SwDS9UsAbPdLAAb5SwCg+ksARPxLAN79SwCC/0sAHAFMALYCTABQBEwA6gVMAI4HTAAoCUwAwgpMAFwMTAAADkwAmg9MADQRTADOEkwAchRMAAwWTACmF0wAShlMAOQaTAB+HEwAGB5MALIfTABWIUwA8CJMAIokTAAkJkwAyCdMAGIpTAD8KkwAoCxMADouTADUL0wAbjFMAAgzTACsNEwARjZMAOA3TAB6OUwAHjtMALg8TABSPkwA9j9MAJBBTAAqQ0wAxERMAF5GTAACSEwAnElMADZLTADQTEwAdE5MAA5QTACoUUwAQlNMAOZUTACAVkwAGlhMAL5ZTABYW0wA8lxMAIxeTAAmYEwAymFMAGRjTAD+ZEwAomZMADxoTADWaUwAcGtMAAptTACubkwASHBMAOJxTAB8c0wAIHVMALp2TABUeEwA7nlMAJJ7TAAsfUwAxn5MAGqATAAEgkwAnoNMADiFTADShkwAdohMABCKTACqi0wARI1MAOiOTACCkEwAHJJMALaTTABalUwA9JZMAI6YTAAymkwAzJtMAGadTAAAn0wAmqBMAD6iTADYo0wAcqVMAAynTACwqEwASqpMAOSrTAB+rUwAIq9MALywTABWskwA+rNMAJS1TAAut0wAyLhMAGK6TAAGvEwAoL1MADq/TADUwEwAbsJMABLETACsxUwAUMdMAOrITACEykwAHsxMAMLNTABcz0wA9tBMAJDSTAAq1EwAztVMAGjXTAAC2UwAnNpMAEDcTADa3UwAdN9MABjhTACy4kwATORMAOblTACA50wAJOlMAL7qTABY7EwA8u1MAJbvTAAw8UwAyvJMAGT0TAAI9kwAovdMADz5TADg+kwAevxMABT+TACu/0wASAFNAOwCTQCGBE0AIAZNALoHTQBeCU0A+ApNAJIMTQAsDk0A0A9NAGoRTQAEE00AqBRNAEIWTQDcF00AdhlNABAbTQC0HE0ATh5NAOgfTQCCIU0AHCNNAMAkTQBaJk0A9CdNAJgpTQAyK00AzCxNAHAuTQAKME0ApDFNAD4zTQDYNE0AfDZNABY4TQCwOU0ASjtNAO48TQCIPk0AIkBNAMZBTQBgQ00A+kRNAJRGTQAuSE0A0klNAGxLTQAGTU0AoE5NAERQTQDeUU0AeFNNABJVTQC2Vk0AUFhNAOpZTQCOW00AKF1NAMJeTQBcYE0A9mFNAJpjTQA0ZU0AzmZNAGhoTQACak0ApmtNAEBtTQDabk0AfnBNABhyTQCyc00AVnVNAPB2TQCKeE0AJHpNAL57TQBifU0A/H5NAJaATQA6gk0A1INNAG6FTQAIh00AoohNAEaKTQDgi00Aeo1NABSPTQCukE0AUpJNAOyTTQCGlU0AKpdNAMSYTQBemk0A+JtNAJydTQA2n00A0KBNAHSiTQAOpE0AqKVNAEKnTQDmqE0AgKpNABqsTQDIrU0AYq9NAPywTQCWsk0AOrRNANS1TQBut00ACLlNAKK6TQA8vE0A4L1NAHq/TQAUwU0AuMJNAFLETQDsxU0AhsdNACrJTQDEyk0AXsxNAPjNTQCcz00ANtFNANDSTQBq1E0ADtZNAKjXTQBC2U0A5tpNAIDcTQAa3k0AtN9NAE7hTQDy4k0AjORNACbmTQDA500AWulNAP7qTQCY7E0APO5NANbvTQBw8U0ACvNNAKT0TQBI9k0A4vdNAHz5TQAW+00AuvxNAFT+TQDu/00AiAFOACwDTgDGBE4AYAZOAAQITgCeCU4AOAtOANIMTgBsDk4AEBBOAKoRTgBEE04A3hROAHgWTgAcGE4AthlOAFAbTgD0HE4Ajh5OACggTgDCIU4AZiNOAAAlTgCaJk4ANChOANgpTgByK04ADC1OAKYuTgBKME4A5DFOAH4zTgAYNU4AvDZOAFY4TgDwOU4AijtOAC49TgDIPk4AYkBOAAZCTgCgQ04AOkVOANRGTgBuSE4AEkpOAKxLTgBGTU4A4E5OAIRQTgAeUk4AuFNOAFJVTgD2Vk4AkFhOACpaTgDOW04AaF1OAAJfTgCcYE4ANmJOANpjTgB0ZU4ADmdOAKhoTgBMak4A5mtOAIBtTgAab04AvnBOAFhyTgDyc04AlnVOADB3TgDKeE4AZHpOAP57TgCifU4APH9OANaATgBwgk4ACoROAK6FTgBIh04A4ohOAIaKTgAgjE4Auo1OAF6PTgD4kE4AkpJOACyUTgDGlU4AapdOAASZTgCemk4AOJxOANKdTgB2n04AEKFOALSiTgBOpE4A6KVOAIKnTgAcqU4AtqpOAFqsTgD0rU4Ajq9OADKxTgDMsk4AZrROAAC2TgCkt04APrlOANi6TgByvE4AFr5OALC/TgBKwU4A5MJOAIjETgAixk4AvMdOAGDJTgD6yk4AlMxOAC7OTgDIz04AbNFOAAbTTgCg1E4AOtZOAN7XTgB42U4AEttOAKzcTgBQ3k4A6t9OAIThTgAo404AwuROAFzmTgD2504AkOlOADTrTgDO7E4AaO5OAALwTgCc8U4AQPNOANr0TgB+9k4AGPhOALL5TgBM+04A5vxOAIr+TgAkAE8AvgFPAFgDTwD8BE8AlgZPADAITwDKCU8AbgtPAAgNTwCiDk8ARhBPAOARTwB6E08AFBVPAK4WTwBSGE8A7BlPAIYbTwAgHU8AxB5PAF4gTwD4IU8AkiNPADYlTwDQJk8AaihPAA4qTwCoK08AQi1PANwuTwB2ME8AGjJPALQzTwBONU8A6DZPAIw4TwAmOk8AwDtPAGQ9TwD+Pk8AmEBPADJCTwDMQ08AcEVPAApHTwCkSE8APkpPAOJLTwB8TU8AFk9PALpQTwBUUk8A7lNPAIhVTwAiV08AxlhPAGBaTwD6W08AlF1PAC5fTwDSYE8AbGJPABBkTwCqZU8ARGdPAN5oTwB4ak8AHGxPALZtTwBQb08A6nBPAI5yTwAodE8AwnVPAFx3TwAAeU8AmnpPADR8TwDOfU8Acn9PAAyBTwCmgk8AQIRPAOSFTwB+h08AGIlPALKKTwBWjE8A8I1PAIqPTwAkkU8AyJJPAGKUTwD8lU8AoJdPADqZTwDUmk8AbpxPAAieTwCsn08ARqFPAOCiTwB6pE8AHqZPALinTwBSqU8A7KpPAJCsTwAqrk8AxK9PAGixTwACs08AnLRPADa2TwDQt08AdLlPAA67TwCovE8AQr5PANy/TwCAwU8AGsNPAL7ETwBYxk8A8sdPAIzJTwAmy08AysxPAGTOTwD+z08AmNFPADzTTwDW1E8AcNZPAArYTwCu2U8ASNtPAOLcTwCG3k8AIOBPALrhTwBU408A7uRPAJLmTwAs6E8AxulPAGDrTwAE7U8Anu5PADjwTwDS8U8AdvNPABD1TwCq9k8ATvhPAOj5TwCC+08AHP1PAMD+TwBkAFAA/gFQAKIDUAA8BVAA1gZQAHAIUAAKClAArgtQAEgNUADiDlAAfBBQACASUAC6E1AAVBVQAO4WUACIGFAALBpQAMYbUABgHVAABB9QAJ4gUAA4IlAA0iNQAHYlUAAQJ1AAqihQAEQqUADoK1AAgi1QABwvUAC2MFAAUDJQAPQzUACONVAAMjdQAMw4UABmOlAAADxQAJo9UAA+P1AA2EBQAHJCUAAMRFAApkVQAEpHUADkSFAAfkpQACJMUAC8TVAAVk9QAPBQUACUUlAALlRQAMhVUABiV1AA/FhQAKBaUAA6XFAA3l1QAHhfUAASYVAArGJQAEZkUADqZVAAhGdQAB5pUAC4alAAXGxQAPZtUACQb1AAKnFQAM5yUABodFAAAnZQAKZ3UABAeVAA2npQAHR8UAAOflAAsn9QAEyBUADmglAAgIRQACSGUAC+h1AAWIlQAPKKUACWjFAAMI5QAMqPUABukVAACJNQAKKUUAA8llAA1pdQAHqZUAAUm1AArpxQAEieUADin1AAhqFQACCjUAC6pFAAXqZQAPinUACSqVAALKtQANCsUABqrlAABLBQAJ6xUABCs1AA3LRQAHa2UAAQuFAAqrlQAE67UADovFAAgr5QACbAUADAwVAAWsNQAP7EUACYxlAAMshQAMzJUABmy1AACs1QAKTOUAA+0FAA2NFQAHLTUAAW1VAAsNZQAErYUADu2VAAiNtQACLdUADG3lAAYOBQAPrhUACU41AALuVQANLmUABs6FAABupQAKDrUAA67VAA3u5QAHjwUAAS8lAAtvNQAFD1UADq9lAAhPhQACj6UADC+1AAXP1QAPb+UACaAFEANAJRAM4DUQBoBVEAAgdRAKYIUQBAClEA2gtRAH4NUQAYD1EAshBRAEwSUQDwE1EAihVRACQXUQC+GFEAYhpRAPwbUQCWHVEAMB9RAMogUQBuIlEACCRRAKwlUQBGJ1EA4ChRAHoqUQAULFEAuC1RAFIvUQDsMFEAhjJRACo0UQDENVEAXjdRAPg4UQCSOlEANjxRANA9UQB0P1EADkFRAKhCUQBCRFEA3EVRAIBHUQAaSVEAtEpRAFhMUQDyTVEAjE9RACZRUQDKUlEAZFRRAP5VUQCYV1EAMllRANZaUQBwXFEACl5RAKRfUQBIYVEA4mJRAHxkUQAWZlEAumdRAFRpUQDualEAiGxRACxuUQDGb1EAYHFRAPpyUQCedFEAOHZRANJ3UQBseVEAEHtRAKp8UQBEflEA6H9RAIKBUQAcg1EAtoRRAFCGUQD0h1EAjolRACiLUQDCjFEAXI5RAACQUQCakVEAPpNRANiUUQByllEADJhRAKaZUQBKm1EA5JxRAH6eUQAYoFEAsqFRAFajUQDwpFEAiqZRAC6oUQDIqVEAYqtRAPysUQCgrlEAOrBRANSxUQBus1EAErVRAKy2UQBGuFEA4LlRAIS7UQAevVEAuL5RAFzAUQD2wVEAkMNRACrFUQDExlEAaMhRAALKUQCcy1EANs1RANrOUQB00FEADtJRAKjTUQBC1VEA5tZRAIDYUQAa2lEAvttRAFjdUQDy3lEAluBRADDiUQDK41EAZOVRAP7mUQCY6FEAPOpRANbrUQBw7VEAFO9RAK7wUQBI8lEA4vNRAIb1UQAg91EAuvhRAFT6UQD4+1EAkv1RACz/UQDGAFIAagJSAAQEUgCeBVIAQgdSANwIUgB2ClIAEAxSAKoNUgBOD1IA6BBSAIISUgAcFFIAwBVSAFoXUgD0GFIAjhpSADIcUgDMHVIAZh9SAAohUgCkIlIAPiRSANglUgByJ1IAFilSALAqUgBKLFIA5C1SAH4vUgAiMVIAvDJSAFY0UgD6NVIAlDdSAC45UgDIOlIAbDxSAAY+UgCgP1IAOkFSAN5CUgB4RFIAEkZSAKxHUgBGSVIA6kpSAIRMUgAeTlIAwk9SAFxRUgD2UlIAkFRSADRWUgDOV1IAaFlSAAJbUgCmXFIAQF5SANpfUgB0YVIADmNSALJkUgBMZlIA8GdSAIppUgAka1IAvmxSAFhuUgD8b1IAlnFSADBzUgDKdFIAbnZSAAh4UgCieVIAPHtSANZ8UgB6flIAFIBSAK6BUgBSg1IA7IRSAIaGUgAgiFIAxIlSAF6LUgD4jFIAko5SADaQUgDQkVIAapNSAASVUgCellIAQphSANyZUgCAm1IAGp1SALSeUgBOoFIA6KFSAIyjUgAmpVIAwKZSAFqoUgD+qVIAmKtSADKtUgDWrlIAcLBSAAqyUgCks1IAPrVSAOK2UgB8uFIAFrpSALC7UgBKvVIA7r5SAIjAUgAiwlIAxsNSAGDFUgD6xlIAnshSADjKUgDSy1IAbM1SAAbPUgCq0FIARNJSAN7TUgB41VIAEtdSALbYUgBQ2lIA6ttSAI7dUgAo31IAwuBSAFziUgAA5FIAmuVSADTnUgDO6FIAcupSAAzsUgCm7VIAQO9SANrwUgB+8lIAGPRSALz1UgBW91IA8PhSAIr6UgAk/FIAyP1SAGL/UgD8AFMAlgJTADAEUwDUBVMAbgdTAAgJUwCsClMARgxTAOANUwB6D1MAHhFTALgSUwBSFFMA9hVTAJAXUwAqGVMAzhpTAHIcUwAMHlMAph9TAEAhUwDkIlMAfiRTABgmUwCyJ1MAVilTAPAqUwCKLFMAJC5TAMgvUwBsMVMABjNTAKo0UwBENlMA3jdTAHg5UwAcO1MAtjxTAFA+UwDqP1MAjkFTAChDUwDCRFMAZkZTAABIUwCaSVMANEtTAM5MUwByTlMADFBTAKZRUwBAU1MA5FRTAH5WUwAYWFMAsllTAFZbUwDwXFMAil5TACRgUwDIYVMAYmNTAPxkUwCWZlMAOmhTANRpUwBua1MAEm1TAKxuUwBGcFMA4HFTAHpzUwAedVMAuHZTAFJ4UwDseVMAhntTACp9UwDEflMAaIBTAAKCUwCcg1MANoVTANCGUwB0iFMADopTAKiLUwBCjVMA3I5TAICQUwAaklMAtJNTAFiVUwDyllMAjJhTADCaUwDKm1MAZJ1TAP6eUwCYoFMAPKJTANajUwBwpVMAFKdTAK6oUwBIqlMA4qtTAHytUwAgr1MAurBTAFSyUwDus1MAiLVTACy3UwDGuFMAYLpTAAS8UwCevVMAOL9TANzAUwB2wlMAEMRTAKrFUwBEx1MA6MhTAILKUwAczFMAts1TAFrPUwD00FMAjtJTACjUUwDC1VMAZtdTAADZUwCk2lMAPtxTANjdUwBy31MADOFTALDiUwBK5FMA5OVTAH7nUwAY6VMAvOpTAFbsUwDw7VMAlO9TAC7xUwDI8lMAbPRTAAb2UwCg91MAOvlTANT6UwB4/FMAEv5TAKz/UwBGAVQA6gJUAIQEVAAeBlQAuAdUAFIJVAD2ClQAkAxUACoOVADOD1QAaBFUAAITVACcFFQAQBZUANoXVAB0GVQADhtUAKgcVABMHlQA5h9UAIAhVAAkI1QAviRUAFgmVAD8J1QAlilUADArVADKLFQAZC5UAAgwVACiMVQAPDNUANY0VAB6NlQAFDhUAK45VABIO1QA4jxUAIY+VAAgQFQAxEFUAF5DVAD4RFQAkkZUACxIVADQSVQAaktUAARNVACeTlQAQlBUANxRVAB2U1QAEFVUAKpWVABOWFQA6FlUAIJbVAAmXVQAwF5UAFpgVAD+YVQAmGNUADJlVADMZlQAZmhUAApqVACka1QAPm1UANhuVABycFQAFnJUALBzVABKdVQA7nZUAIh4VAAielQAxntUAGB9VAD6flQAlIBUAC6CVADSg1QAbIVUAAaHVACgiFQARIpUAN6LVAB4jVQAEo9UAKyQVABQklQA6pNUAISVVAAol1QAwphUAFyaVAD2m1QAmp1UADSfVADOoFQAaKJUAAykVACmpVQAQKdUANqoVAB0qlQAGKxUALKtVABMr1QA8LBUAIqyVAAktFQAvrVUAGK3VAD8uFQAlrpUADC8VADUvVQAbr9UAAjBVACiwlQAPMRUAODFVAB6x1QAFMlUALjKVABSzFQA7M1UAJDPVAAq0VQAxNJUAF7UVAD41VQAnNdUADbZVADQ2lQAatxUAATeVACo31QAQuFUANziVACA5FQAGuZUALTnVABO6VQA6OpUAIzsVAAw7lQA1O9UAG7xVAAI81QAovRUAEb2VADg91QAevlUAB77VAC4/FQAUv5UAOz/VACGAVUAIANVAMQEVQBeBlUA+AdVAJwJVQA2C1UA0AxVAGoOVQAEEFUAqBFVAEITVQDcFFUAgBZVABoYVQC0GVUAWBtVAPIcVQCMHlUAJiBVAMAhVQBkI1UA/iRVAJgmVQAyKFUA1ilVAHArVQAKLVUApC5VAD4wVQDiMVUAfDNVABY1VQC6NlUAVDhVAO45VQCIO1UALD1VAMY+VQBgQFUA+kFVAJ5DVQA4RVUA0kZVAGxIVQAQSlUAqktVAERNVQDeTlUAeFBVABxSVQC2U1UAWlVVAPRWVQCOWFUAKFpVAMJbVQBmXVUAAF9VAJpgVQA0YlUA2GNVAHJlVQAMZ1UApmhVAEBqVQDka1UAfm1VABhvVQC8cFUAVnJVAPBzVQCKdVUALndVAMh4VQBielUA/HtVAJZ9VQA6f1UA1IBVAG6CVQAShFUArIVVAEaHVQDgiFUAhIpVAB6MVQC4jVUAUo9VAPaQVQCQklUAKpRVAMSVVQBel1UAAplVAJyaVQA2nFUA2p1VAHSfVQAOoVUAqKJVAEykVQDmpVUAgKdVABqpVQC+qlUAWKxVAPKtVQCMr1UAJrFVAMqyVQBktFUA/rVVAKK3VQA8uVUA1rpVAHq8VQAUvlUArr9VAEjBVQDiwlUAhsRVACDGVQC6x1UAVMlVAO7KVQCSzFUALM5VAMbPVQBg0VUABNNVAJ7UVQBC1lUA3NdVAHbZVQAQ21UAqtxVAE7eVQDo31UAguFVABzjVQDA5FUAWuZVAPTnVQCO6VUAKOtVAMzsVQBm7lUAAPBVAKTxVQA+81UA2PRVAHL2VQAW+FUAsPlVAEr7VQDk/FUAiP5VACIAVgC8AVYAVgNWAPAEVgCUBlYALghWAMgJVgBsC1YABg1WAKAOVgBEEFYA3hFWAHgTVgASFVYArBZWAFAYVgDqGVYAhBtWAB4dVgDCHlYAXCBWAPYhVgCQI1YAKiVWAM4mVgBoKFYAAipWAKYrVgBALVYA2i5WAHQwVgAYMlYAsjNWAEw1VgDmNlYAijhWACQ6VgC+O1YAWD1WAPI+VgCWQFYAMEJWAMpDVgBuRVYACEdWAKJIVgA8SlYA4EtWAHpNVgAUT1YArlBWAEhSVgDsU1YAhlVWACBXVgDEWFYAXlpWAPhbVgCSXVYALF9WANBgVgBqYlYABGRWAKhlVgBCZ1YA3GhWAIBqVgAabFYAtG1WAE5vVgDocFYAjHJWACZ0VgDAdVYAWndWAPR4VgCYelYAMnxWAMx9VgBwf1YACoFWAKSCVgA+hFYA4oVWAHyHVgAWiVYAsIpWAFSMVgDujVYAiI9WACKRVgC8klYAYJRWAPqVVgCUl1YAOJlWANKaVgBsnFYAEJ5WAKqfVgBEoVYA3qJWAHikVgAcplYAtqdWAFCpVgDqqlYAjqxWACiuVgDCr1YAXLFWAPayVgCatFYANLZWAM63VgBouVYADLtWAKa8VgBAvlYA5L9WAH7BVgAYw1YAssRWAFbGVgDwx1YAislWAC7LVgDIzFYAYs5WAPzPVgCW0VYAOtNWANTUVgBu1lYACNhWAKLZVgBG21YA4NxWAITeVgAe4FYAuOFWAFLjVgDs5FYAkOZWACroVgDE6VYAXutWAPjsVgCc7lYANvBWANDxVgB081YADvVWAKj2VgBC+FYA5vlWAID7VgAa/VYAtP5WAFgAVwDyAVcAjANXACYFVwDABlcAZAhXAP4JVwCiC1cAPA1XANYOVwBwEFcAChJXAK4TVwBIFVcA4hZXAHwYVwAWGlcAuhtXAFQdVwDuHlcAkiBXACwiVwDGI1cAYCVXAAQnVwCeKFcAOCpXANIrVwB2LVcAEC9XAKowVwBEMlcA3jNXAII1VwAcN1cAwDhXAFo6VwD0O1cAjj1XACg/VwDMQFcAZkJXAABEVwCaRVcAPkdXANhIVwBySlcADExXALBNVwBKT1cA5FBXAH5SVwAYVFcAvFVXAFZXVwDwWFcAlFpXAC5cVwDIXVcAYl9XAAZhVwCgYlcAOmRXANRlVwBuZ1cAEmlXAKxqVwBGbFcA6m1XAIRvVwAecVcAuHJXAFx0VwD2dVcAkHdXACp5VwDOelcAaHxXAAJ+VwCcf1cANoFXANqCVwB0hFcADoZXALKHVwBMiVcA5opXAICMVwAkjlcAvo9XAFiRVwDyklcAjJRXADCWVwDKl1cAZJlXAAibVwCinFcAPJ5XANafVwB6oVcAFKNXAK6kVwBIplcA7KdXAIapVwAgq1cAuqxXAFSuVwD4r1cAkrFXACyzVwDQtFcAarZXAAS4VwCeuVcAQrtXANy8VwB2vlcAEMBXALTBVwBOw1cA6MRXAILGVwAcyFcAwMlXAFrLVwD+zFcAmM5XADLQVwDM0VcAZtNXAArVVwCk1lcAPthXANjZVwB821cAFt1XALDeVwBK4FcA7uFXAIjjVwAi5VcAvOZXAGDoVwD66VcAlOtXAC7tVwDI7lcAbPBXAAbyVwCq81cARPVXAN72VwB4+FcAEvpXALb7VwBQ/VcA6v5XAIQAWAAeAlgAwgNYAFwFWAD2BlgAmghYADQKWADOC1gAaA1YAAwPWACmEFgAQBJYANoTWAB0FVgAGBdYALIYWABMGlgA5htYAIodWAAkH1gAyCBYAGIiWAD8I1gAliVYADAnWADUKFgAbipYAAgsWACiLVgAPC9YAOAwWAB6MlgAFDRYALg1WABSN1gA7DhYAIY6WAAqPFgAxD1YAF4/WAD4QFgAnEJYADZEWADQRVgAakdYAARJWACoSlgAQkxYANxNWACAT1gAGlFYALRSWABOVFgA8lVYAIxXWAAmWVgAwFpYAFpcWAD+XVgAmF9YADJhWADWYlgAcGRYAApmWACkZ1gASGlYAOJqWAB8bFgAFm5YALBvWABUcVgA7nJYAIh0WAAidlgAxndYAGB5WAD6elgAnnxYADh+WADSf1gAbIFYABCDWACqhFgARIZYAN6HWACCiVgAHItYALaMWABQjlgA9I9YAI6RWAAok1gAwpRYAGaWWAAAmFgAmplYADSbWADYnFgAcp5YAAygWACmoVgASqNYAOSkWAB+plgAGKhYALypWABWq1gA8KxYAIquWAAusFgAyLFYAGKzWAD8tFgAoLZYADq4WADUuVgAbrtYAAi9WACsvlgARsBYAODBWACEw1gAHsVYALjGWABcyFgA9slYAJDLWAAqzVgAxM5YAGjQWAAC0lgAnNNYADbVWADa1lgAdNhYAA7aWACo21gAQt1YAObeWACA4FgAGuJYAL7jWABY5VgA8uZYAIzoWAAw6lgAyutYAGTtWAD+7lgAovBYADzyWADW81gAcPVYAAr3WACu+FgASPpYAOL7WAB8/VgAIP9YALoAWQBUAlkA+ANZAJIFWQAsB1kAxghZAGoKWQAEDFkAng1ZADgPWQDcEFkAdhJZABAUWQCqFVkAThdZAOgYWQCCGlkAHBxZAMAdWQBaH1kA9CBZAI4iWQAyJFkAzCVZAGYnWQAAKVkAmipZAD4sWQDYLVkAci9ZABYxWQCwMlkASjRZAOQ1WQB+N1kAIjlZALw6WQBWPFkA+j1ZAJQ/WQAuQVkAyEJZAGxEWQAGRlkAoEdZADpJWQDeSlkAeExZABJOWQCsT1kAUFFZAOpSWQCEVFkAHlZZAMJXWQBcWVkA9lpZAJBcWQA0XlkAzl9ZAGhhWQACY1kAnGRZAEBmWQDaZ1kAdGlZABhrWQCybFkATG5ZAOZvWQCKcVkAJHNZAL50WQBYdlkA/HdZAJZ5WQAwe1kAynxZAGR+WQAIgFkAooFZADyDWQDghFkAeoZZABSIWQCuiVkAUotZAOyMWQCGjlkAIJBZAMSRWQBek1kA+JRZAJKWWQAsmFkA0JlZAGqbWQAEnVkAqJ5ZAEKgWQDcoVkAdqNZABqlWQC0plkATqhZAOipWQCCq1kAJq1ZAMCuWQBasFkA9LFZAJizWQAytVkAzLZZAHC4WQAKulkApLtZAD69WQDivlkAfMBZABbCWQCww1kASsVZAO7GWQCIyFkAIspZALzLWQBgzVkA+s5ZAJTQWQA40lkA0tNZAGzVWQAG11kAqthZAETaWQDe21kAeN1ZABLfWQC24FkAUOJZAOrjWQCO5VkAKOdZAMLoWQBc6lkAAOxZAJrtWQA071kAzvBZAHLyWQAM9FkApvVZAED3WQDa+FkAfvpZABj8WQCy/VkAVv9ZAPAAWgCKAloAJARaAMgFWgBiB1oA/AhaAJYKWgA6DFoA1A1aAG4PWgAIEVoAohJaAEYUWgDgFVoAehdaABQZWgC4GloAUhxaAOwdWgCQH1oAKiFaAMQiWgBeJFoAAiZaAJwnWgA2KVoA0CpaAGosWgAOLloAqC9aAEIxWgDcMloAgDRaABo2WgC0N1oAWDlaAPI6WgCMPFoAJj5aAMo/WgBkQVoA/kJaAJhEWgAyRloA1kdaAHBJWgAKS1oApExaAEhOWgDiT1oAfFFaACBTWgC6VFoAVFZaAO5XWgCSWVoALFtaAMZcWgBgXloABGBaAJ5hWgA4Y1oA0mRaAHZmWgAkaFoAyGlaAGJrWgD8bFoAlm5aADpwWgDUcVoAbnNaAAh1WgCidloARnhaAOp5WgCEe1oAKH1aAMJ+WgBcgFoAAIJaAJqDWgA0hVoAzoZaAHKIWgAMiloApotaAECNWgDkjloAfpBaABiSWgCyk1oATJVaAPCWWgCKmFoAJJpaAMibWgBinVoA/J5aAJagWgA6oloA1KNaAG6lWgAIp1oArKhaAEaqWgDgq1oAeq1aABSvWgC4sFoAUrJaAOyzWgCQtVoAKrdaAMS4WgBeuloAArxaAJy9WgA2v1oA0MBaAGrCWgAOxFoAqMVaAELHWgDcyFoAgMpaABrMWgC0zVoAWM9aAPLQWgCM0loAJtRaAMrVWgBk11oA/thaAJjaWgAy3FoA1t1aAHDfWgAK4VoApOJaAEjkWgDi5VoAfOdaABbpWgC66loAVOxaAO7tWgCI71oALPFaAMbyWgBg9FoABPZaAJ73WgA4+VoA0vpaAHb8WgAQ/loAqv9aAEQBWwDeAlsAggRbABwGWwC2B1sAUAlbAPQKWwCODFsAKA5bAMwPWwBmEVsAABNbAJoUWwA+FlsA2BdbAHIZWwAMG1sAsBxbAEoeWwDkH1sAfiFbABgjWwC8JFsAViZbAPAnWwCUKVsALitbAMgsWwBiLlsA/C9bAKAxWwA6M1sA1DRbAHg2WwASOFsArDlbAEY7WwDqPFsAhD5bAB5AWwC4QVsAUkNbAPZEWwCQRlsAKkhbAMRJWwBoS1sAAk1bAJxOWwBAUFsA2lFbAHRTWwAOVVsAslZbAExYWwDmWVsAgFtbABpdWwC+XlsAWGBbAPJhWwCMY1sAMGVbAMpmWwBkaFsACGpbAKJrWwA8bVsA1m5bAHpwWwAUclsArnNbAEh1WwDidlsAhnhbACB6WwC6e1sAVH1bAPh+WwCSgFsALIJbANCDWwBqhVsABIdbAJ6IWwBCilsA3ItbAHaNWwAQj1sAqpBbAE6SWwDok1sAgpVbAByXWwDAmFsAWppbAPSbWwCYnVsAMp9bAMygWwBmolsACqRbAKSlWwA+p1sA2KhbAHKqWwAWrFsAsK1bAEqvWwDusFsAiLJbACK0WwC8tVsAYLdbAPq4WwCUulsALrxbAMi9WwBsv1sABsFbAKDCWwA6xFsA3sVbAHjHWwASyVsAtspbAFDMWwDqzVsAhM9bACjRWwDC0lsAXNRbAPbVWwCQ11sANNlbAM7aWwBo3FsADN5bAKbfWwBA4VsA2uJbAH7kWwAY5lsAsudbAEzpWwDw6lsAiuxbACTuWwC+71sAWPFbAPzyWwCW9FsAMPZbANT3WwBu+VsACPtbAKL8WwBG/lsA4P9bAHoBXAAUA1wAuARcAFIGXADsB1wAhglcACALXADEDFwAXg5cAPgPXACcEVwANhNcANAUXABqFlwADhhcAKgZXABCG1wA3BxcAHYeXAAaIFwAtCFcAE4jXADoJFwAjCZcACYoXADAKVwAWitcAP4sXACYLlwAMjBcAMwxXABwM1wAFDVcAK42XABSOFwA7DlcAIY7XAAqPVwAxD5cAF5AXAD4QVwAnENcADZFXADQRlwAakhcAARKXACoS1wAQk1cAOZOXACAUFwAGlJcALRTXABOVVwA6FZcAIxYXAAmWlwAwFtcAFpdXAD+XlwAmGBcADJiXADWY1wAcGVcAApnXACkaFwASGpcAOJrXAB8bVwAFm9cALBwXABUclwA7nNcAIh1XAAid1wAxnhcAGB6XAD6e1wAnn1cADh/XADSgFwAbIJcABCEXACqhVwARIdcAN6IXAB4ilwAHIxcALaNXABQj1wA6pBcAI6SXAAolFwAwpVcAGaXXAAAmVwAmppcADScXADYnVwAcp9cAAyhXACmolwAQKRcAOSlXAB+p1wAGKlcALyqXABWrFwA8K1cAIqvXAAusVwAyLJcAGK0XAD8tVwAoLdcADq5XADUulwAbrxcABK+XACsv1wARsFcAODCXACExFwAHsZcALjHXABSyVwA7MpcAJDMXAAqzlwAxM9cAGjRXAAC01wAnNRcADbWXADa11wAdNlcAA7bXACo3FwAQt5cAObfXACA4VwAGuNcAL7kXABY5lwA8udcAIzpXAAw61wAyuxcAGTuXAD+71wAmPFcADzzXADW9FwAcPZcABT4XACu+VwASPtcAOL8XACG/lwAIABdALoBXQBUA10A7gRdAJIGXQAsCF0AxgldAGALXQAEDV0Ang5dADgQXQDcEV0AdhNdABAVXQCqFl0AThhdAOgZXQCCG10AHB1dALYeXQBaIF0A9CFdAI4jXQAyJV0AzCZdAGYoXQAAKl0ApCtdAD4tXQDYLl0AcjBdAAwyXQCwM10ASjVdAOQ2XQB+OF0AIjpdALw7XQBWPV0A+j5dAJRAXQAuQl0AyENdAGxFXQAGR10AoEhdADpKXQDUS10AeE1dABJPXQCsUF0ARlJdAOpTXQCEVV0AHlddAMJYXQBcWl0A9ltdAJBdXQA0X10AzmBdAGhiXQACZF0AnGVdAEBnXQDaaF0AdGpdAA5sXQCybV0ATG9dAOZwXQCKcl0AJHRdAL51XQBYd10A/HhdAJZ6XQAwfF0Ayn1dAGR/XQAIgV0AooJdADyEXQDghV0AeoddABSJXQCuil0AUoxdAOyNXQCGj10AIJFdALqSXQBelF0A+JVdAJKXXQAsmV0A0JpdAGqcXQAEnl0AqJ9dAEKhXQDcol0AdqRdABqmXQC0p10ATqldAOiqXQCCrF0AJq5dAMCvXQBasV0A9LJdAJi0XQAytl0AzLddAHC5XQAKu10ApLxdAD6+XQDiv10AfMFdABbDXQCwxF0ASsZdAO7HXQCIyV0AIstdAMbMXQBgzl0A+s9dAJTRXQA4010A0tRdAGzWXQAG2F0AoNldAETbXQDe3F0AeN5dABLgXQC24V0AUONdAOrkXQCE5l0AKOhdAMLpXQBc610A9uxdAJruXQA08F0AzvFdAHLzXQAM9V0ApvZdAED4XQDa+V0AfvtdABj9XQCy/l0AVgBeAPABXgCKA14AJAVeAMgGXgBiCF4A/AleAJYLXgA6DV4A1A5eAG4QXgAIEl4AohNeAEYVXgDgFl4AehheAB4aXgAA</prop>
				<prop name="Temps">REFSWgAAZ9oCAIBn1f/hehSuR4FAQL9xPQrXo7D09UH9QPDw4Xq0QkCP/8L1KFyvQ0B7/gYBmkRAhetRuPcehUUNA29GQPb/KFyPwlVHQB9uHgE+SEDp8mBJHQN3RUpABwEULkstA/8VTEDXo3A9Cvf3TEDu8uFNQMO+EACPwk5AZnYBpndPQKRgANdjUF0Dr9dQQEju8lEVA7r7UUAwAPUoLFJA283MpwCcUj0DEFP2bQOCU00DDlRAUr4hAOuBVEAzzgHztswEY1XNA9NVbQNCbVZ9A7NWZQMhVxUDd6pXQMcBURhYtQT3WEApngHoWEDstiABO1kFA0RZNQMe7VldA+dYFQRYQJqtmUcQWViNAxccFOutVwUD1FelA8wEFMiEbBd2AsZsH3Ydnh0GAsRgtB++FW4D1B/GAsFXPQNhwOwX7h32FffxcL0cLxAWL0AvSiEeErtcJ1YtTi8gYCuWL6gvYilGErnEL94tANYvAD8SPyQ/Nj9IP1o/bD8CjgK3dD+GP6g/mj+8P8Y/ANA/6jnmP/g/Gk80T94/QE8Aak9cT35PiE+iT9RPlk9QTwDyT/xPFl/QTzJfTF9WX4hfAGJfnF92X7hfyl/0X3ZP8F8AGm88b+ZfSG9ib4RvDm+gbwBab7Rvhm/Qb8JvFH8OfwB/ADJ/RH9Wf7Bvin+Uf55/sH8A2n/Mf/Z/yH/ifxSPNo8gjwACj3yPTo94j5qPrI/Gj+iPALqP9I8Gn9iPGp88n1afaJ8Aep+MnzafsJ/Cn9Sf5p/4nwCinySvLq/wj0qvZK92r4ivAJKvrK9uXyCvuq/0r6avKL8A0q80v+6vUL9yv5S/Rr+YvwDKv6y/hr/YvwLPFM/mv9C/ACrPZM8+z4DPSs+kz67PwM8Ams/sz+bPEN8i3zTfRt/4zwBi33zfft+Q37LfzN9u38DfAPrfDO/m3+DfKu9M727vaO8Aiu+s75bvuO/K7+Tv1u8A/wAS/yT/Nu9I/3L/VP9m/0D/YIL/tP+O/3jv8v9XQJ8Bq1yvfCR99BRAfCT9bVYVE6hWjQNnVjUTWydWBRPoVf0EVfUD23FVfRM2VS0T/lSyBRO4xAdOEkdUrQRU3UCHIT3aU8UDoVO2nQNqUyUTNFMtE+6tUjUTt1KFBFLtI0ndUg0TElJAFxEo3G1RJROkUWUTbFGNE9soUWUD8VBdA7pQ20AzFhGDUHUDTlDWxQMXUNUUT8UDV099QLcBFM5OQKTIAPfXY07tI/lNQHG2hiGQTT0DKE3VFEy25QNcTI0T+Ev1E4CtS+0jGUsNFEpdA1q2lBT6SZ0DqklFE4N1Sf3zp7QUJ0pAdwG3HqVKhSMdS4UjXS1LFRNzS8UDd+QX3hW2PhJuSz0DaEvFE2UADC8WJQYlLi9AK/4VVi9oLwp6L0uFA3GUL6YvsCPeFQDGL9gr7h3mH/gvCj8sPz4/AFA/Yj90P4Y/mD+qP7w3XgIBesw3tj/AP9I//D/mPxBPAApPTE82T2hPek+UT45PoE8AMk/kT9ZP6E/CTyRfFl8AXwBKX2xfVl9AX3JfvF+2X4BfANpf9F/2XxhvMm9Mb0ZvWG8Aam98b4ZvmG+qb9Rv3m+4bwASfyR//m9If1p/PH9mf9BvAIJ/tH+GX9hv2n/kf7Z/AI8AEo/sfx6PMI9qj4SPdo+Ij6Cyj7yP5o/Ig96jS7UDdFlMFSRcFGhOrQRPPQPbSFD1A7xQVRMwUdZtA6ZRzRRSfROQUt4VEwNTQPYwEXVTen0DCJwEelRA7Bgg14XrVB0DX2QE0VW2VRNAVoUDsVYFEyG1Vz0EV8UTFVg9E35tWN0D4lhlkyVZxRNU05CeE1hFE8PklHPklLUzzJT1LATQV7UDxIIsBMAUrx6lLhMkp4YCwSBEpx6vYK9qoSYCvXSvjq8UoK+yr1d9k7vMp76v0KtQ9q/QqwYFxhK1LASALA/UDhNEBHdMBDdUBPhVkuUDvGQHVgI4dAdmksW1VHUDjnwEWFRVEyBtVD0D6FNFE6NT5QMtbLQM/lL988dUlz4CY1hSnbTkD3YCblFVtG1R3QMCUQUDyVDFE0OVUNUUJB82FaazTn0UrU4VExNOPQRNLQRNbH2kdBRYTLUD9EsdA1uPS50DKkvNtEr1BC1KfZMLSt0DoqwXHgMtSYUDEUqdA4qkxQyUoVS0J+4fAC8aL0sFE2EAFN8mL0jfUilOL3jfit+MLwAmNa4l/sXWL9jf6t/83+YvACg/Iu9E71bvaO9674zvnu8AsO/aj8Tvxu/wj7qPFP8G/wAY/0r/XP8u/4j/Ov+c/6b/ANjv0v/k/77/AA8aDywPPg8A6P9SD3QP7v+QD6IPtA+GDwDgD/IPFB8mHzgfSh9cH2YPAHgfCh+MH6YfiB+6H8QPLrO1S8Wz3ozEqkyNk6FoHJRLwMaTT02zZ1DtE7XaPJRQRJTGUe0TOrVSJcOt7LQ8U42TsbVT1ZRU5eOXVB2zCW1VncN8Vf3D7lXlw2thViXD7aQkXVftE7PKV/WWnsKcWD20WLZ9kytZzcMaWf3D3tVYHSRYlZNg9CQgWBZNs+dXncPMbK8ePyivADqpTj9gP3I/fK+2r6g/6qkAtj8Iv+o//D8etR61zqXm4tOnV220NLQwDDTsVtRdxEy0Z1S0J0S02lU2vcOfVT3jY1WNxIyUrfF0lLpU5cOBhCRJNVT1swSMtM5TfSTEtFteU02zJ1M1s/DctGu4UpVEUsWzPlLl49sHUr3Dz1FNs5dRKp0kUY3EUT3j8zSXXsJbeFCNk0FQhSRQRZS1T2UkT/3Dzk71k2NtTh2z+U2Vs3hNvcNbD00dw6VM5URMPSS07BeWshj0FLdKJcM9bUo1s+BJZZOVSU2zW4dJHcPFST2USv3DC65KRZMmBNcu7/jPCt8AJNcm3zjfUt9s32bfmN+i3wCcb/5drt3Wb+hv+m887+5fABh/Qn9Uf2Z/eH+Kf5x/rn8AwH/SH9R/3n/wf9ofHI8GjwAgjzKPXI9ej5iPao+Mj4aPAKiP2o8En/aPuI8CnyyfVp8AUJ86n4yflp+on7qfhJ9GnwDYn/Kf5J/+nxCvQq9sryavAFivUq+0r8av2K+qr+yn/jLbi0udwwxMzcPqTFZdwyhO1SRPbVRQhbNthTwk+lC9w29RvSPT41HdtqazUv0zW1NazVPQvLREVD1TtoxE1INA/jKbjCQMZESaVqylxBREeVe1U+U0RFFVWNVEWFXEWT1EWWUjWwxZtVPVWHXDmAQ0K1dYHcMV7CThtCeWPwCQOzbPSM+CP1zPJs+Az6LPANQ/ts8AT+rPDE/2zyDbprOqNERhPEQg1MTdTESYVVadQ1lc1AlkRMpsRGuPVT1TVowkHFV9s9vkVGUjrFQdY3VUtqVTLVRVQ/dTbUO/bVP1s4hTRTNSU4WjyxpTNXPjXCc+gmdSWt20Uo2z+lHNU8BUJNuKUX2zVFFlIxxRar20UJVDoUS0alC9JG1Q9bP4T52zjE9F1G1PlUOxTlVDR07FVFVNrSRNFVRMReRM3VSxTEU0LGfesgBLPVOGbUpFMyJKjbPKSUXkWLRXrlWOYk5K9URKJVMBSORf9l8IbzpvLP9Gb1D/AGJvdP+G/5j/ovEGfab/OHMAzm/o//r/NH82f/jvEg9UDwAeD2APig+cD64PwA+Sn9wPAM4P8A8KHxwfPh9QHyofZB8ANh+AH4ofnB+2H8Afeh/kHwAGLxgvyh8kLzYvUC9aL3QvAJ4vmC+qL8wvvi/gLwI/DD8AHj8oP/IvTD9+P5A/oj9sP2C2P8g/yi/cPyeynEt9VloW802ds2xOjbNqTFRtLjy0pVBdMxdRrUNrjlE90wHcRJFSHWOrBVMlVFNFU+y8RVRW3UPRVI3jQozUtIzU20RWtVO1VnUDI1e2NeOTV1VD/lcV9Fi2VUPOWM1TIFn9sydtWaVT/Vi1U8VYXTPVh8y0SPxEB/xE11cCPVPGlM+OzY7jdM9WX2hfAHrPjF8uX4hf0s/UX+Zf+F/YCm8E3/6yt1ed845Xpt1DUFc1tMxUzVzUia1WXTM3VvXUVRXjvG1V3UOAVV0zR1Wd820OjNTUVJ3znlT1s1tYVFVDHlRltFM901mxdEd2AkNTjWRTpeOF1uzUkGS0Y7Cu42y067ZUtLNRpdN9UV3kUdo1tFFl08lQNfOVUKxt5ExEJ1BVQ95U5HG1T21ET10zl07VtE62zUOoTd2zQE1VM9oFTH2zdHzkG7BucxT06+DU3uUuQ0qttEr1s7hJ1jXjg0mN46LE5PVJBN30tHVLDeR0D1413vUO/wA4/yqBluUmj0j/av8Uj57/AJiPooHe9baPyI/i/+yP/o8ASA9CD/x/Rp9Yn2qffJ+OnwCgn7KfxJ/+P1g/4p/0nwavACCvEq88r0avWK8yr3Svhq8AsK+ir9Svzq/4rwK/HL8uvwBAv1K/ZL/er4C/kr+kv7a/AMC/0r8Ez+av+L8az0zPLs8AUM+Cz2zPls+wz8LPzM+Gz7Doz2LBLmN8hK5MRYOlLU2l46ZOzXRPBVREdJu+UI3jMlE11CR0Oczc196CIVMtdNxkBlS2bWN6VM1T7VSlc1+2jGTuVd2DYVZFg9XZVpVETGSvV21jGlhalWOEBFToWD1EWRXkmVnd1k7isFjdhATkMQoE5PE8ZM60X65dPu9Q7wBi73TvLu+I76rvvO8WZc5fQOjv+u8M/yZtFvW+Y1eNQ9GBRFTD0MZDVl3DulbaFXNnZGQnVqVj6FW2XcOqVaVzb1WF0zZtVY1z/FQFc8NUPVPTgFQVdKT0EKRk2FNWjUOhUzVEU1XUU5X0tVLNk7fkZIBSJXNJtvRkElJtY9pRPdRRai1EUUWDNVxE8VBd9K1QNZODUI1zTCx0FWpM1U81k1NUdOVOhUTZTtV0LESMTUWDJU1U3eSEdFSEdPSkdI/sdC0U3ISxSlUEShXkzHesxnWO0qpJjXRK1QRKBj2DIUs1dDSfzpUWj0iPADIfRB9ej2iPoo90H6aP0IsAnhUund6P6B/6HwwvJp8AHwBCLyQvVi9oL4ovnC+uL8AvANIv/M/Gz9gv6i8UPyY/AD8AOj9cP34/+M+SP7Q/Xj+4PwDqP/w/nj8QTypPPE9OT3BPAIJP3D+GT2BPuk/ET85P4E8Awk8cXyZf8E8CX1RfDj9wXwBCX7Rfrl/IX9pf7F9+VcZzRUs90+Ik12511gNONdSqRNRoRHVQ7XRRpWPIjVF9UzpSvWR0115zU9rVcyW0ZJhU7dMMVbZlA35VnePwVQVzY2y0139SRFeNc8xXHQStWGUDnlilc//81DCtWT3TIlkV5Fjl9FhaXdNm1NQkWC3z6cxnAtbywtzvNu9Qf4LvRH9+fwCQf8LvvH/e7+B/8n8EjxaPUCj7LvXG1XZicaR0MMxkI+xWNWRk/4ZS53z3dmKrYVV18yiE9O+89LiopP+2/X4ik9z0XIxlU2Cl1OT3RvP0/9ZyzVGNYyuVUaXTXmRkKCQPNg22ZvIHUKVzoE918zhFTwUDymQPdgXuA0091BVMbWRMhVPXjFemD7gLWBaTzAd2YsFJHYMr5AcC1nId9A8GHxgfSh88r1YfAGCvch+Er5avqKvWHbYdvq8A0K8SLwy/Hi8IrzK/VL9mvwB4v4q/nL+uv8C/kl/0X9a/AOi/As8kzwbPQM9Sz1zPVs8AkM+Kz6zPvs/gz9LP/M8W3wDwz3rPTN9G3zjfat+E337fAFDfmt/M377f6N/63yTv/t8AEO9C71zvbu+Q73rvhO+m76DA79Lv3O/u7R6Ci/SkEbVMBQPqNGToTeWUT9adAw9QjWOFNJT6UNqF9FEdY+NR9bNXUtb148pS1YZx1nHQU9rFZFRFY7ZUBQMqVbYdg5tV1XMNVtVzfbVWHYMLNIR5V41j5bZMhFFYfaO4WE2zE9lZ7Wa2ghdZjWPVWLbFg5hYtYNXWEUEWAbtA+FXZWSkf0Z/UA9iDwB0D2Z/oH+iD7wPNn/YD9p/QAQfJo84gyYfGBP24ppMhFVhtAQgTBTaZISYbITVV3SEF2SEyLT0jVVaXWRVfaMYVbWT4aT0q6pUTYRUbWRUdZRTtPUEjGSFjPRQU50UU2ylFPyEqVJdY3RSZfNtL+yE91GN88BRfaNriFElY1JsZBpRXWOb5FD1A61QTWb2ojHaXGT0TGSIT51jHE9aLWROvWNFTsWETcWDs1hN5YQ0ZIhMhZRMWPUE/JeeYvxKDQRK9WRtSr1jxUm1g4dJfZRtSZ1j3Ellk0pKFRMFy7yUMySnPr9Qsx6vSK8AQj9Ur2Y/gKt2P6ivojH2pQCmP+irrj3er/ivCk8cT0a9AE6/UE9iT3RPhk+YT6pPvE8Azk8A//Lv7E8OXwhfKl/0TwA2X+BPal+UX45fqF+6X9RfAM5fEP9aXxRvJm84bxJvbG8AVm+Qb4JvtG/2X7hvym/kbwD2bwh/Gn8sfz5/qG9qf3R/AJ5/sH9yf8R/3n+4f/J/DIdWZiKcS22TPpQkKHyUa2xOZZNqbCQuUNWTraNEJBhRbZOOLJQBbVKd83ZSzSMFU7WDa3dTtSPsjPRgVEVDS9NUlfRVnfScFCh0FGu3VtXzJdT0lVeN87UA5PRoJATRWMUkWdpVhFn1A/1Y1fPFWFb1E4lYlVNHHAQFHJQL11ed88a0D4YPWJ9qnwB8n46fuA+yn8Sf9g/on/qfwAyvNh8grzIRxoOklJBXsiUkV0303JTNVhWUVtp9I0h0FPdVrRO6VWI1g36UFLOAtiIMVaWGWqbymqyEZFTdIxyc9MvmU2Xzr4yH/jJBU1atEwpTJSPShPScDCS0e/CO8iD0FOlRtTOxtVEVo3ts9ENR3SMMtnT011BFQ5NQFaNb1VDNIyVc9NpsJG5PynWET0W0Tj2EdCSlTVa1IzxNLZRMZfRMNbRpTIW0VDRFVDTlSkWEtvQkC0qV87RJbfODLUk1g55JtTPx3CTLsApm8u/8tE+ENw4/ID8yPwBEz1Y/cD+SP4zPns+wyybNAOY/uDseTwDfEt8czzZPIN8Aml9s337fkN+i37Tf5n/A3wDq39TfBo8Q7yLvNO/23zjvAAKPbO9e75Dvou+0727v6O8A0u8U/wb/GP8q/2T/Vv9w/wBK/4z/nv9A/4r/3P/O/wAPAPr/LA8+DxgPWg90D34PkA8Aug+cD8YP2A/qDxQfXgVGo1VLfSN4rLVNrRROfYObpk8Vo0tQFSRUtDXWHCSoUd2THQQkr1K2XYMjU8Xjl1P1EwmtVLUjfFT9tFTtg2FarKVVpZNgVqWEViUjbUJkpK9XTRMaWK2DbYQclOdYFaMrWQ20mVn9tOSEuFg9FCSUNVocJPhcpNJXrYPE1J8Alp9gL3IvpJ+GL9CfmimuLwDYnxqv/C8OPzivMq80N94V2sYigMQkQFc1g/5WWl0DusSEd1bF4yd8pGvoVUWDrKykc1UtI204lKT+VIWjx1RthK1UFZNJVOXDEaQU3NlTXYSUhGxTrYM0U7JtNFK1NIwUg1JdFFJWrYMUUtU0Ua2DpGyEzW50FDhR3YQ0tLxQtg2ThVA1g05QxeMXrVDVE8JPBbRPhcPotU5dNE4Vk/lNZROQqU09huYjTC0jWKRE+GpU1JMsxC5kBLdKBbQtSg2T9UmFo6fct9ajtuy0EUpNE4pK7YMhBUvlI11U3x7PsMNWzbYTADxfXs94z4rPlF+mX7hfylkA5s3WzfZfCG8abyxvPm8YXwBib1Rvhm+Yb6pvvG/Ob+BvAMr/9G/mbxB/In80f05/YH8Acn98f/4PqH8iH8R/1n/ofwACj5R/ln/wf1qPRI92j0iPAGqPrI+Wj8CP0o/sj+aPoI8AAp9EnxafSJ86n4yfBp+In4DCn6yftp+wn/qfDK8eMovW7FQRTE0T6qS07E2qZbPuhLTldERoVETeiFREM0AGQuM8tAuw3pLKbVJlsz5TfWOzU01D2yVUhVOYVC0jKFU2HTObVd2TClYltHQ0bep0NFpXLSPIV+XDbTH0FLdYtRMRWf0WbP6lZhLgWH1jo1jVEzViJLQi/KThV42kNCRBwpwvxiVGtUa1zjLBdL8AXr1Ov6Avwi/Mv96/6C8iMcDuvyA/Ks88z0bF9hKnV6q1E3HEtDA8tNp0NJrWfDRXVoVTGHQ02lXa3ROfnDRjVdUzLFVaPSPk1DSsVH1kVJUzKzxUVRMGzMTMlBd2oqteU92TGpyk4wxEq21SVRN2Um0zPlI1g60HhBTPUbUzlyREVG1RxVMeUU1D5VDFU9uuUIVTeFC1E0FQsp0UUFUWxrIgT+1Tsa1OtTNHTtU0TR0kTVbdEw9NRRRMFdRMZUS0TFfGsgAMVJ1KFcM91gRU4UlNQ5XcRIdJrN3WxlJOSiXUSt2TOgB8V25vMFuGVUZfQF9S73xfAH5fyF+q77zvzu1+Ze5V7u8A8F8S/yT/Nv+Aa35vWP86jwCM/57/sP/C/9T/5p8YrwIPAAwPzp/gnwoPVA8mD2APcg8AnA+uDzgPyg/kD+4PGB8qHwA8H04f6A9iH2wfZh9YH5ofAKQf3h/AH9ofzB8GLwAv8h8AJC9WLyAvci98L4YPuC+iL9DUL+Yv+C8iP0vVM5xL1K3WptIlpNQlhNQnT6qd1FB184NcRVHFI4rVUe1D/yREdBzU51LaxTNZ9DTOUy2zQlTaJdRUjUNAVS2zslXaTTRWXaOVVk1DBVfadfRX7UPfVyVDZFiW/UPKWG2jHgS3/kIKbVl189NY1cOWWE1Da1VYXaMF9KTXV23TAcasv769Xr2GvYa9lk9QTwDqubZP2E8Sz/RPDl8gXzJZombSuTxfLlXOwpzkNGPa7DQPBFTNVmXTiVZqldNIhMQHjMTIVQVT1Y20xFSsxAykxNNUVhVDmlT1NFQFtFQtQ7P1UwVUpKSFU81DQFlTFUSsNNJSZVRSbeTalKQulDT3Ub0zwFGszaR8pENRzcMMhKTXRVDNQ6BU1Gug7qNQjTNr9E/N5E9l4wFPdfObk06V4yhOzUSU1FiqVKVMleOITKQMTDSl2mzkRWTk4Uots4JKSgVESl2jxezXZtKZ5NQr9UnNw2wE5O/kZMtgABbviCMG9Ybtbu1Wf3Dviu8A1O+Of7B/unEG9b5/+O/SeQA+/xCPIo90/3b/SI8q6U6PAIiPmo+sj76P0I/ijww/Jj8ACD/6jzSfBp84n2KfbJ9mnwCgn5qfxJ/On7ifwp8Erw6vACivOq/cn1avaK9Kr5yvpq8AuK+Kr+yv5q/4rwq/HL8mvwA4v0q/ZL9Wv6C/sr/Ev56vQHC/6r/Mvx7P0LtGU0uV1JasZGhNBXROdWYeY1BsLWRsZDRRpXOoUQVTax1SBfORDNQGUy3T1Xf0xOr8VHq0NO9UVGXkvFVVbdNGlFS33DRrJVfl1FeN0xxYjTObhFilc+hYDUZm0ik1WYU0WO3Tx1iFVDREKzVYldP4dETSdEfmTwBgT3LfhN9WT9BPut/M397fQPhPCl8U7ybvUF8671fdxGqs1JB0REIE5P1W/bOtupRUd1blgzfcNPWtVRVDulWlM37UxDZtVUVj/FQ9Y8NUpVRtVOVjVVRFYxxUJUOr5lMd06/8VGoEZDKmrMT6UsXkHGSOJGRXtVId0x+cNOlRdUOi1kRkbFE11FGlM/5Q2iXUUH1jkVAt41tQak00UKUzvoRkU08F1K1OPTN8TnVUTr1kTVY9MzxNPURMnWRMbWRtSx3Tj0sVQypLLePTy0oFdi7iCwx0r0nWPWODSRVDqgR0DEoSJUOG5PXE9E/UdyZ/OH8ASn9cB8bDdH9+D5APqn+0DwDGDwCL3n/4DwoZdo0WHzgfAIKPTB9eH+iPkh+kH7YfyB8A2h/sH86/8B/6vyQv1r9ILwBaL2wvdi84L5ovrC+uL9gvAOov/C/GLxg/Mj9EPyY/WD8AUj+EP34/kC+6P9Q/7j/oPwAKTxRPHk84T0pPZE+GT5hPAHpPvE/2P2BPwk8EX85PEF9QOs9Mz17NLuJLXPTBfM/Yjs+gw6YCeFMV0wlUyI30vM++YtXUx+bCtVbafRMjBOStV1VTGFiK1WRYFSPnLNQb0O5iJ7VZfeRY5cPFWOXjdhA01/5jRNffQsSs367VPgIBwZTfdm+Yb6pvZG+u3+BvAPJvTO8Wfyh/On9E717v2GDFgNRkQHzvjuWmAjhW2j3UVY3zvFV9U3FVWlVTOKzk/lQl1FR1822O5ORWVHXDIFQF1G1TxeOjU43zbFOFVFVTTfRSJdRSbeRS3UNrWlLldFKN89xR5eO1pkz0boxUOFF1wwC1URXTyWz0lVAFc11tUBUjF1Dl48ZPHfS0hPd2c059ExNOjVRNon10TQV0tP9+EpPUBC7Y1P/m9Y7ip0mN44dJLO325sIVSqXjihQH30IBVDwHFi3OBU4PYA9yCXadAJYPmJ+qD7yfzp0GHdYPKBsADq8wHzKvRK9GH3gbfh+IrwCar6yvvq/Qr+Kv9K8WXwi/ABK/HL9Ovxi/ar90v26/gL8Aqr+8v86/4L/qvwTPFs8ozwACzzzPZs9Yz5K/jM+mz5jPAMLP1M/mzwDfCt8U3xbfKN8AUt9k337fkN+a37Tfvt/Q30D63+TfDu8o7zLRdnNLdfO13vSUrlxU6E3Nk+5qnPTlhPRodPTeUDXzq1JRVVPIPPQ8JITKthyEQFN9U7FTDZMlaux0mLxUDMR0flXVY1vwVcVTf1bFVFZthM1XPfPMVz1mBnKdWNbFU/9Y1WMwHGQXWWYFY+JY9YQ0ZGZYhVMLJFg9c+v8545l9m2ubwCA/5L/pP9m/7j/2v/s/z5/gAgD/v8oDzoPXH9GDfaip1VXxVNvzPQw/OTsjHRVqpR0Z5x0GIx02uTkrZ/UVGVVFZMqtHTxbVQVk7pUFaOBVJ3ktVSFUwTUdM5T9aOXVgyEXlMdZFPd5FKtk224pFR2UtVzPlL1o9sHUsVTz1GVc5dR1hWjYVHFBFF9o/NQMl3kUK1UfFRBULVUfITbpk/9czxPzZPOTtb1c2NONYRNhVN0TbbFUw9NZYOlTC0UTKitBDTn/lNLDfRKHQM9tUrN8+AMlJVJZVOMrUllg8VJ5XMwFJSqBUr1ozd8l2avgKNGn2CfAHKfhJ+OL6Avsp/EL9Yv4J8AKqkmrwg/Wq88P04/gK9yPwCEP5Y/qD+6P8w/3j/wPwJPADTvFk8ITypPTE9WT3BPIu8AjE+OT5hPwk+kT+5PEF/iTwAkXzZfyE9qX0xffl8AX5JfABxfvl/YX8pf9F/2XwhvKm8APG9Ob2Bv6l+cb4ZvmG/Cb4B0b65v2G8Sfyx/Bn1GAovWHHQ6TGWDJbwUJU5aDRRPHQMNUGUzg2wUq/hQ5YRRFfRRjeNyFjQU51J9E1kMhPsAjuJtQuwEtFR9gyZVzXTNVRVTJ1b9BJwEB1dqZTRXtePhHARNWGWDW7VY1eMeWX0TKST0awdZZTPTPPSWWA2TM1VYnYQU9N9XfYTM/wCm/9DzXvV2j6CPso/0/8aPAOiP+o8cDx4PMJ9Cn1SfZp1a5mKaBIRhV90jHnyUW9pWfROJVt0TSJyUtQmUBMq0BI9VhRNWtVXlAxzcdORU3SOettR0ZlQ9Ey9UNfP3rVM9E79T3ROIxHRSrVPlYxpThRPWLBSetjQUZ1L1IzFSxQP6tqR0wlHlY4pRRfNUtpx0D1G1I9hQ9SOhrVDlY2pQnRMzfBT5tU8FJE/dgyBP/QROWuUDLHTkxU315E1dFJVMBSRM1XRMRaSsJEi2fCTlSoUThkqN4yKhSg0mBiX+FaYTSfUkSgLt5Erdpt4lFl1GL1grbi8AeL+CL5y/ti22L9C/4rkePwBQu+69Fj8oP0LPZD9mz0C/AGLPnM+Gz6jP0s/kz/bP8G8AQn8U3+ZvON8y32Tfdt9Q3wCS36zfvt/Q3+Lf9N+e3wDvABrvDO9O70DvSu+U717vqO8Auu+E787vyO8K/yT/Dv/w7wAy/1z/Tv8o/6L/hP+m/9j/gLL/xP/G/yAPMg9ED34SuVbcFHhMxbRNlXRO3bSqlBQufKSjbBQYZKSoWpx0HzSkkVJlswUMFNt3U40T7FMVI2BUajWEVIWUVWWz1VWllrQeE5yUKVyElle1BFi2JZNtWGWT61iFBFm2/RMlWfXz+lidE8PVWN1zhEQUREyEA1gG3YPQV0WkDJ9uj4gfmh8A3I/ej9Afwh/0H2afGC8qL6A8L04tXgNUL3Zyt+wUkKZkFFJXXaSUlLr0dHfa7HQ39HT3VT2julXaHYN+1JREVRWzDFXaPRRUBSONVGWzVVSUzZTUdOb8lK+8B/6yQbYUpPpSRYPFUt2zjmasdFdSpQZ2cudRjYPbsVFNI3tRZbM1UdYdg/5QvQPHhHSTUFZNI1tQ3XMkdKTahAQ0gwDmo04Vs3xOXaSspNulTRWzPE3l49dMav2Tb8SkDMw0j0s9o7MqS200LLRoSk0jCzYktK9JfaODSSWkBLQpDOynLoNL/ZNPNL9GvQCmvYa/eE+Sv5xPxr/Av+K/AORPVs3uTzDLJl1Oz0hfwskAXl/Az3pfnF+uX8Bf0l/kXwD2XwgPCm8UbxZvKG9Kb1xvAD5vcG+ab3xvvm/Ib9pv7G8A/m8If6pvPH82f2B/cn+UfwB2f1B/sn/Mf9Z/6H+6fwyPAB6POI9Cj2yPZo9Qj4qPlI8Ato/Ij+qP/I/ejyCfCp80n2BWD2gPeg+MB5eCNFEFoyyjAAYiHVJ9o5O0D8YNSt4C8dQEY+QHzqJGtCTNt7QkJ1cNtGQUAljWVYOHWM1D6BwUK1la/QRZBTP/WG00WP0DrYkcpEdYLRP1ZBTSAGQfdq+AH5qvrK/mH4Cv4q8A9K9OJQYvIL8yv0S/Xi9gvzB6KS4zjCcWsv1WnS+vLxjBL9Mg9iL8VN0v7y8BPwzLkBaiMlPdtCQ/Nj3+AonpTDd+k1G1tGQ/3gKRJHw3hkIljDeWUlOcP64/iMA/0jGXgvQ0ROM4TrLLEUp9lPw3l4K0DEcGRR5PADBPQk8MX4ZPeN+ST5zfrk8AwE/C3+TXJl8A6/ZPIFsW7wBA71LvjF9u71iPmu+s777vAIhfiu/07wb/GP9Kjyz/Pv8AUP9a/2T/jv9o/4L/rP/O/wDg/+r/BA+m/xgPOg9UD14PAHAPgg+UD54PcP9aD9wP5g8A8A8CHxwfHh8oHzofZB92HwCIH5IfvB+WH6Af4h8ML/YfUBgvQi8kJw5DSxWj4uTUba50lKhNLdOmToUkbU+lE0pQFUPeUJW0qqSUyFzEPDw0r7SUI21TrROXU2WzCVTV08uYVM2TDMy33tLuVbbNo2BW3ZPRVs2jQG1XpROqV00zMVilE6uaWJ20WI2UWRVDHlo8pO8cpLdYbZRYhTQWLKTrV/2zzGynrq+IOwI2UsGcN4Y/uD/KP/yv7j8AAE8ST1S/Dr8wT1pPbL9mtarekrEcNIHcNDBsNOzapLSqvLRnVtXTKFZabZPo3LSsVd2TccS0WypV5ePzVMW0VJVE1VRls0n0RBHkJNxTapWUU+0jXsSUJ1PdM2vwUtXTuLSUg1JlQ1tLUtWzFFINVFHFk62XVMRhUe3EUeVEUGr9s7yMxIWcJE5QrRNjF1CNJsbDjJTOTpWT22NOZbP5TdWTkE1qvURNRURM7SM+TJXEtCQnbpIYtBS3Sp3ESmpdpEkVo6Ik1IxJ3ZNbwUnVkzBKdSRK3ZMLIUvdk2Hk7+blzt2G3wCAb5LfpG+23+Df0t/sby7tADbvKOsu5VbvSH9i72R/dn8AYH+yH7R/xn/Yf+p//H8OjwAgj9IfPI8uL0CPUi9Uj4aPAKCPso/Ej86P2I/qjxSfHp8AMJ8an0SfXp9wn4KfpJ+WnwC4n9Kf9J8On/ifCq8kr06vACivQq9sr4avmK+6r6yvzq8AMK/yr9yvBr8YvyK/XLdmQmuLSyXUTMWz6kylxGlNpcYG01Cdc4NQ5WMR+HxUY8AeMuFkxEPA7kLVylRUPBxUzhzEQlSsDdQExCZVXVRV1SRWWoVDeaxE6laNY3WMRG3hRERNWI1jtVgFM5sRWWVDK1k1xu5i3jZcNJRYFVNTWAVULDQD3VetJKQ/RkWWPXY1nj8A0D/Kz9zP3j8A3xLfJN8+T2BoT1rfbN9+3XaynFedc1Vj9MQgRNTdrESatESzV1aVVLxE2FVF042tVV0zVFXlYxj8JODW7ESqVNVEVFWzOlTWpSMCVEXUUw1jhVNWvSNPU+XUU7W0UoVDTalMVHRStSams1EtY5vAUeVjiFGlJlayGq1RXTPkUEXTrZRUdzVQHTRQxUP4T4VUpFRtHKxUrk6NY0VODVRlTUXkTfUkfCSITD1ktUxF1EtF011LDVP8tUrFQ5gE9DhKjWPFtUm1Q4csZJBJDVRJKr3kSrVDxwRkM5RnJo0AXm9wb4L/lP+2b7j/6m/c/wDu/xB/Wn80fy5/GA9aD1T/AH5/eA+iD7QPxg+ID9IP/A8ADh8Av1K/LB8eH1Afah98HwCGHzAfkh+8H6Yf8B/aHwwvAJYfEC8yL1QvRi8gL4ovnC8Adi9Iv6ov9C/uLwA/yi88PwBmL1g/Mj98P4Y/oD9CP7Q/AN4/0D/qPxRP/j9wPzJPXE+qv0KcPEQ6hLQljLQlbU7tQ2pP9cMwUBVUtqS0GFEdU45RHcMBtVLts3Y0VOhSvdN3bVMNU+xTLWNgVOUDa9NUveRVdcO4VTUjaSe01+YCI5zEkVf95G1X7bNmWHWzzFgtY9kgPMfPUgxZDWPFWNY944lYNSNHZFQHWATN1CxUxvTP5s/4w6bFll8AmMuGX/DPKt8EbxZvKG8y35BMb15vcGv+srl0Z77St7VX/fOOpMRSVyXjD1pEZM0ExIlWdcNIBMTUA8DOsrzs1IAEVEdVWv3zDtzU1FT9857stK1mFOQtVM1EUx3DsbVTPURT5QNDU+1kU9r1ZFLVs55SNSNnUrZt4yJSbWPrUaVDs21RRWN9UR3jRVGtZKpk5NiU5KGE5F2M5CfNUNWz3k89BKTkBU/WNSOXTnWzLLzkxU227VNATT1D2kzlBEzUZcTc5KjE9Eic9OVKJu2zhkqVtAT0uBz3RnPNSR3j9Uk9BET080pA/XY+BdYPaPuW/f7SYXyPAJ6PqP/K/2z//v/4jwqfPA8ADg9An1KfZJ9ej3ifip+snwC+n6Cfyp/0nwavGK8qrzxPAD5PUE9ar3Svlq+Ar5KvzK8Abq/Qr7qvBL/eryi/Yk9EvwBWvyC/Gr+Mv26/sL/Kv9y/AIa/8L8SzyTPBs8wzzrPdM8AXs9wz5rPrM+2z8jPgs8E30DmzzDf0s883w7dhmNLReS2hESlTcVDpk6tU6LZT/10pHS+UK1TMlFaldRRbWMbUoXkUu1T2yBTpYOVU/1DCFTaJVN8FOTtVCXjX1XWPVPQVfXkVq1jz1a2DZM+V0XTqlelgxXWPFSAWH3kWHVzJVnWRXMeWfXUWKWDtViqxURYpUMzROT1rFTSBVf1Y8TsX75f0Fu276jvAMLvlO/uXxD/Iv9Eb0b/UPNIPv9w/3pvVx10rFSCrFTbQldFc/5WxXO8VrLVRFYFVv5C6FUl5FW2rWNvVcVDNlXFc/y1VKVDwwx0jVQlg0e2/GQOVP1D2FONdFMqlURTtdRT9fRS/fTU1GuAUl1TSVR0ElKVQ2vaUZ3UUcVzbFGlg9s1UT1TAFFF07pQNt2Tg1DFc0xQLeSs1bVP3ZNTtHTlTu3UTqo1hE3Fc4yMRU2FZEy2/UNYTPVj9EutY4/VS5VDKiSUsUSEU0rWPYPxSZ3USaVDg0mWlUOqScVzDAyHHnIhAUvtBNyf9qXejeaFpo+YHwCyj7wf1o/QH/IfJJ8mnwgvAFqBXhU+LVYvcJ/an3wvhi8AgC/6r9Qv5i/4Lwo/HD9O3wBI3zo/VD9mP1jfgj+cP54/AKg/mj/sP/4/ON8STyxPRk8AIE/KP2xPzj+IT7pPrE+WTwDYT+JPDF/2TyBfKl9cX1ZfAGhfel9MX35foF+6X+xf1l+A+F8KbzRvpl8wb1Jp3mNLaj0UTAUT6vR06E0VdNac1OJPJYNnnATcUFaFA1BRPYPhfARVZARLylLt0zwcd94DVL10rVQFEwpVVQOZ3PQKqVZtdBR07RR0XSTkytlXbeZm8p1YvSMTWdb1Ey5ZjYMRTHTeWNaNg6FYbQNiNOQgWBYlg+dXHYPIBP/e7wjzArbSwszvnn/Yf5J/NP8OjwAgjzr/RI8+j2iPeo+U936Fso7TV+X0/HQwV4Vj7LVWTWOaxPRXVuUTGFrEhNrk9J9VpRRVBRS1VU0T8fTUrVSlE3VtVIVjPFSF4wRUTeOrzlP1ZFOFA2Dk1CilU70j48zXZuNSTeM+rVJFUwdSFeRRfXOX1sRkYVH1Ex50lOdQtvUTrlDlE3hQTRNBrVBVAwlQldRP3WRPag0UTg0ETk0T4U3tA2t4Tf3TD9wEpUxdlNVM3YRLTRNhfGQAS2o9dEpdgz1MFOFJRePblUl9c4dJpRPFSVb1E05KFeRKRVM3rBcAri/AI/YVph+Qr6KvtB/GrwDoH+qv/K8OvUYtJi84L2ovAGS/vi9or3q/rL++v9C/ui8A9L8GzxjPKs9cb05vSM8qbwB8z4bPmM+Cz6zPvs9gz9rPAATf5s8w3/rPRN8+33jfct8AjN+u30Bvwt/c387fEO/63wAs7zbvGO9S73zvZu+Y35LvAKTvtu9w7+Lv9O8W//jvMv/QRP9e/8jjxgKcbPQ6TGpNFE1NFE4tEyNPXYNpDZQH3qL4tGSMUf2DqwFSHZN0ZJTnVARZaVMlll4CQhyUtFT19C1VRRO2Vd2jKMSHfoJtC5SEeVfNA+VX/YOzUVgllGx0Ill9cyfNWc0DBVlFBsZykVjaLRNTbAQRWA0D1lcCHZPE9H+eD8B7xn/QD+IPAJQPLo8YHzqPLB9ej2Afch+ghB+WhZaFxoM8BGEEFCC2VBTNVq2TiVY9k0jazIQH1ITIVVUTjVVaHZNUDHQaVe2z0/xkbZoEBGJUhRMrVHUDa/NTVRRTLaOFU+WTs09T/WT09NJShRObVVKtpFJNdFK99FElk1u+Ud2jiFF1A0N0JFsOUTXD11AFE6CclNtoUMVjMVA9k/hPan0kT830T+2zk04VBNlOBRTclFhNDbPuTJjF9JT1lGSoS4UktKTlNUptc4IcNCJKPaY2parG80nFY/E8NGxMpO8FSt2jSBS33r94q96lrqUABqUGpa6vwK/KPxS/7j8ATwBCuR6/MLtOv1BPYk90T5a/AIBPOs+kT85P4E/yTwRfFl8AKF86X1T/Zv9QX3JflF+OXwCoX7pf1F+WX8jv4l/8Xx5vADhvEm9Ub2ZvQG+Sb5xvnm8AsG/Cb+xv1m/wbwJ/LH9GfwBYfzJ/dH9mf6B/in+8f85/ANh/8n8Mjx6PMI9Cj0yPZo2ynhNL3ZQENGhNTTROagVET2UkUHUDo1Adk200fCSoUVUTHVIFE62QXCQFU52UU91z6oo0lVRVNFS1FAQlDARGttwUt1YtoyVXdQOTbVf9gwBYjQOEWN30bVitkylZrTMlWb30snQEw0SX33JEWC2j9YFXTSSMB+YPqJ8KERYiwgDEl66f4J/6D/Sf/g9IH1IfwDwfhh9wr4KvlK+uMrVXWgVDjjyUUFft8/4cBG263BR3Vj1TN1ZFI9v6VcXzvFX9g4BV1j1TR1XFpFQ1I8VU1u3zjlTlJFT9gyBUFt0z6FO1E7Hsh8aD7PTL/lIlk8fch94yWFK0JbRUJOuEJLNRBZNv1nwkOFE9lFGVo8tQtq0zlVBdo11QPVMnrVDt895PPVNXvCTo1twkgE7FQxPUJKhNtiWjQE3dc9pM1fRMtLUkxESTDEQuS520SixNNsbyDEqVg7g0Nz4iba9ENBFKRSOKSiUEAUv1FDxHPl0eRY49ls+YOwC+P8jP2j/sz/7PEN8i2S5PAEBPmk9k33bfiE+S33TPrt8A0N/i3/TfBu8Y7yrvPO92jwBwj+J/bO+W72Dviu+872bvALDv8u/87w7/OP8a/yT/Hv8AeP9K/4T/nv+w/8L/1P/u/wDg/1r/HA8uD0APUg98D3YPAJAPog+8D64P0A/iD/wPHh9ACB8aH0QfRh/wC9azS720bUtFI6pMncOlTR2Ta6ZOFSOivCRIUPUjq9xQvaRRlZRR7QM6tVJdo63chCBTzSRTtpWDCFR945dUVZMJ1uykfFXtJFVFM2FWmhWUViUzQldFxDSUM21YXaOdWAWT/1i1hK1ZVcMaWXW0WCWjsNVYHURYJbRYJZPnV0LtA8rElxav6JtuwsG8LwDmn+gv+p+kLx4/MD9ir1Q/gGY/eD+KP5w3joM8JzYigjYMNDBXFSPsVs2EJJS1Z9ykJ9yk51XtA6oVVYW0VQXDKPw0C5A2w7VU1bRUJZNHVB3TDm1UVcPaU8UjoVMVI7NcUy2UTLTuUn3jt7bchIBSVZNJUsWTErVSNURRLZOVUR3TXrVRBURRDZPxUM2kUGrF04PEFEyktBVQtRa2loI4T1XDyk4Vs15ZToWUpISMTV2UTUU0lUzdFEx949f0B+8CFLZE1LFKxdNTSoWUSVi1FDzHDpLBSZUzK1TEG6pKDZMhS620xN9+zQAe1Z7PsM+iX9zP5s8g0+ZfAAhvEmE+3R5vSN862X7fcG8Agm90X6ZvuN+ib9xv7m8AfwASfyR/Nn/4D2ofXH9Of3h/AJJ/rH8uH9h/6n/Ef35/CI8Ayn8sjzaPUI8qj2SPjo+YjwB6j7yPzo/gj4KPFJ+ujwCfAAqfVJ9mnzCfQp+cn56fiJ8Ayp/sn76f0J8KrzyvTq9gr1hyrySnljKLSy3ETI0kJUwttE3NtkYyDaxHTpJt98QUbFHFI+FRxbRufETKUkD/USg8TLRrzlM1JFTVE7RUrROrJlVFU5cctAfcNHfU7DUsJHM8JN+cNEtY1p0jsljdQw5sJCtZ2t20WbVT4VitE5ZYFk1DVVjdtFh1tJQv7i8A0CvGva6/6L/6vww/Dj8wzwBCz5w/Zs9ww1bPkM+iz8w0q5xXzWNjJMQghMTdVVYdo5rcNFfkNBfcxFvaVYXDjVXVE1T0NLUaJCThNESqVLVTcTVU3RRUnSMCVIXETESrhVPNFFP9Uxg8ROG2bESpUtUTdFIVIzxtUv1T+FHNE8BR/VOriFGdI1LcFBrUFOTZUOUUvER1UMUjMVC2FUP4T71ThU/1oxxtTw1jrk69U0VO9aOr3E1t1E0dJEztRExiZVRMhcRsV/ai/EoVQ22YLOQ4Sr1TxUntRGxE585C2EllI0pKpcMFyyxUM8RXjm/QY/Zdvl8AsO/KX9TvDm/47wr/HP8ubwBgb1pvZP92/4j/0m+c/6b/ALj/4v/0/87/AA8qDzwPLq8AIK9yD2QPZg+AD3qvrA/GDwDgDwIf1A8OH5gPKh9cHxYfAFAfSh+cH64fgB+SH9wf7h8AEC8iLwQvLi/AH0IvbC/GHwBgL4ovrC++L9Av6i/0L+4vgCA/Mj9UPz4/aD+qKfainFCENAtQ9kX2Q059s2bU1NUsvNShzKQXnNSKUaINQ/+k1HPQNrNSTUN1tVMFM+pURF5UJcPQtjTUQlV9s7ZV5eMoNValw5vkxCdXhUTExKsDWAUzapS00VS0Iq1ZZdMpWUXTBXS0wbZUtIJY1bNBWE3TABZ8tNZXDbPEJM8ezcZPANhP6k+8T0bPIF8yX4TPfs9gqM96X4xfnl1m0rlXLbNVtwxUkKS0UkS0D2RUW81WZdOJVi3jSOTErCuw7qK6VV2zfgTURK1V9aMMVRUD0xzUmmY01GJUZbQUtOZTRbOzr1MttFzUQVPtowpaBLTSdNScUr3kUkWztR9k1OncpLFRnVN7d1FApKgA10NRnaS25KTXUA1ToFCdU1vNUA2zJFD1xNzUbk+2DeMBTxUDk04tRE6qDVRN9aRNrWRMRbNvaATko6C+4qXE5EVLdbRZSoVEZOQLSg20SZ1jW4NJZdOZSdWz8UTkA2xK/dQ85CtwHvWmDTb9CJ7v0OMO4mGsf9bv4H/q7wAEjxaPKP868T6Njv9gj3KPAISPlv+oDxIPzI/ej/CPuo8ABJ8mnzifSp+EPwY/eD96nwCkn2afkJ/Kn9yf5p+wnwqvAByv7p9Ir1qvbK+Gr3CvMq8ArK/Wr7Cvyq/0rxa/EL8ivwBUvwa/QL96v4y/jr+gv7q/ANS/Xr/Qv/q/HM8Oz1DPOs/QdM+GzyDDtlNLLeN4TLL1dE0d1Lw0pk8dw0rZUIXUxGQ0US3jqFG2ZVMdUp1jk1KNYyFtU73jlVNl0wlUJYNbflRFY+9UvXRVveNT1VXtVi7TVg1kVw3ja7FX1dRYVbOHWJ1Ttetk1Ct0RCVZZVPtVoREslidY3OM1DOM1AXzDFTQpEe2T/BP0t/k3wD23wBfEu+0315foF9i73TvQIbvmO+yWbZVRmMs5IAs5FtAVwVj/lYdw7o8RGt3VvVzOOxU6FVlc9usVd1jcVVVczlV2pVEVU1jx1QFY45Utq3DWFSNYxFU/WPcbVOdY6NT/WNsU93EVgxE/lIl9FLFVFKd41tLUkVzFFJF9FHFxNbkNG9R9eRRhUMCUbZVc8lQxXOFUAVjTtrUNVCFQ8JPVbNXT9r1c+j0ZIBOFZMTTlaVQ5BNLURNTeRM/WOrXEytw/gUlJMshC6tS0Vjz0rd9Er9M/U1SU1jp0wEh0lFZFx0CxFK/VOKPHW8d1a/iAMAnn/Ie7YPyA/Sf+wP9n8QHwAiHzQfPo9YH1KPfB+OHxifABKZph/QH+If9B8GLxgvKi8APC9OLyjPIs+Uz17PgC9qzwDML8Yv4C/yLww/zi8IPyo/AKwvRj94P1o/jD+uP5A/mj8AzD/mP8A/+j8MTy5PSE9STwBsT3ZPkE9CT8RPvk/QT7pPAPRP5k8QXyJfVF9mX0Bfel+lS83kSxV2/lLqHHTl2AQE6/Cu8uJPTWNnUKplc9zUxFCMZOGsZFc1Ur3Dyoz0PFNN1ATUWyVUXSOXVE1jByT0rZcU9AlWlWRWZXPsNuTkWlf1Q8pXldZO4sudWPX0WW3W3mIRWdY1E95Y3WOhhNRiWLbVwyBY1VPnV63DyAgs7/7dlnLBzG/ebwDvCu8AFH8uf0B/Un+k73Z/iH+af6isf7Z1XiKnTNRxJHQwVVdFa5rs5Ff05Bjk5NvaVV0Dn1XFE2NV2r3DKgz08VRlc61UttUDdVStUzxURdMEZiz0zlMdZGT0XlPVU1snU8UT41IthFKV89t2UsXzPlJdIwdSsjUEUS1k7FRhUVXUUbZ10+VQNROuUAUTeC1QTdNBUA3UUMXGBmNtT10TsU7VU0dOTdNr4U2txE1dAw9N1QOLpUyFhEwFhHwHJnIAtUtlZEplcz1K/YRJshXzmVQH1gLFSTUTTgVKNQs31AdeL5gPqg98BwDOD9gP+g8EH6adNh9AH2ofAESvlh94r4qvxB+uH6ivuq8A1K/2rwi/Gr8svz6/UL+KXwBkv4a/cL9av6S/fr94v8q/AOy/5r8Yz/K/RM+WvzDPYs8AlM92zwjPss/Mz+7P0M/izwAM3x7fKN8631TfZt9435LfAKTfpt+437rP7N/e39jfIu+ANO9G72jvCu907/61roKcYUsdlgYFBgP0hCdPZXOjDVBFA8PwfuL6xPSOZVENYwF8h37i6lKtU9tcU/3z0FOVY0JU2pXztjSERVUFk7hVaAUE7Hd2A1c1Y3lXtYSq1HRRjGTRlGQihGQubVmt4wxZRQPVWAWTbZikZFdY3ZMVWP2zC9dX3YPGJH++b9j/6v8AzP++/8j/Gg9ED7Z1Zn9wDxCCD5QPpg02Yrm0D+5z1HS1YTQEIGQEzVY1Y4mFVq1jSPQEO2BWYwyEj61V3YNWVa1THBwU1rVULaOeJPRmVA2DL7YkZPdTDYO/U61jiJYc9FJThfRTLRSEhJ5mjIRnUt10/FT6UZVja8JRrVOMtIRFUQ2UrVEdo9hQXaOh5ORqWVBdZNSE+U+lFE8do2sITx1kTuVTME5llG1NZQNdTf2z90xdo9uRTN2DJkytU6xL1qUDS0u1VEodg4pKrGWERCTKSaUUSeVTkNVJtYP1XCRsdJTvSgAt9PyX1q/oo6af2J/KL+SfAO4vIK8aryQ/Zq0+rSY1lq8AWK9qr5Q/nq+YL7o/3D/uPwAAT8I/FE82T0hPAu+U71ZPAHhPik+0T6ZPuE/CT+xPzk8ACF8iXyxfPl9QX2JfdF8OXwBgT7pfnF/WX+hfgl+sXxZvADBvUm8kb1ZvQG+Cb5Rvpm8AuG/ib9RvZm8Afwp/LH9Of0Awf0J/bH92f5BzvgNLRYOzdEzdJMTkaE4dg2oy5IQsxBdmEjJR3YSshbaMFJBSJUMDU7WDdVVTBfRTDfRUZQPtRBTbX1UlQ9NVvXNEVtq1g7VMhCVX1ROTV9b9EwBYvXOErPTnWGYFEylZdfYeMvhYNQS2dPSCWH0zQVjVE/MWNATQV71zxDQP7v84AwCeE9yP/o8Qn8qPTA9Gn1ifgGoPfJ+On7APwgmunZ7yt1VXJTOOZIRQbJT9DBTbulad83dWTUM3VtqVFFWt47xV/ROAVbZNQ0dVteP+VI3zxdlU7eQk9FZU/RMgVFYdM+hT3QOxHIR6dBQrNlMtpFKd88cEhx4ya1hSdfRSnZPrUdUTzbO0FG9RBaScFAJRtgUTyVDdI5VQDSRQqk1DJ+zk3vQUV+wU6G1ONZOATiVDE04dM9uoTTWTQE2Nc9pMVL12/gL4JESTLDQuNCRry0p9NEotIwxKvXPbtEmd84dJFROvSSJ9MxFEJ07zvHRUhDdOTQB+NbYvwL/Sv+Qv9r8gPxo/ACzPXj0uP0A/YsmGP5DPos8AtM8eT1BP6s/8zw7fIN8y3wBE31bfaN/KX3zfjt+Af3J/AKTfvt/o3wrv/N8e7zjvSu8AVO9m7+Dfgu+U75bvwO/S7wDc79bvEP8K/yz/Nv9I/1r/AIT/fv+o/7r/nP/O/+D/+u8A/P8eDxgPCg9ED77/aA96D8BMB/6jtH/Gf9hzRgJKULb9E8BQvYM0UUUDqq1RbZMdUh0kUuWzBW1TJcN4U32DCVQ1w9t+VF2j8VTVw2NVVuWz1VUts0j8lLdUh0pus1eVExpsh1ajWJ2TaytZTSRZraP/WH2kbVgts3hY5bM1WG0kAuyE0uyPzo/gHyKf9B8GLwA4nzovTC9un6CTZi1mL5gvwKovtJfGLdaVnoPEFEJXsC2k9J8GpdaS91V9s7rVVa2kVW2kVSWD/FTaXYPDLISNVOWzVVRaJYMcRKTmU+V0U90EWVPtdCSE/FI1pFLdlLVS7aRSraMfUn2z2ra8pKJRJYNsUa0UUWotpFB9pFBdo5FQrSO1W8ykFeSkvk/Vw1NtT+Wz5U7dc3xOraPbD07ls6VN3XM8TWzNlCy0WEzVw/NLraOLj0t9sypEt7YzhLVKiq00SV2Dg2y3VrVGooYVSn2jBzxET5S/zs02xQDev9BP4k8EzwbPOM8izzxfAH7Nfs/Ay2ZfuM+iX6RPtl8AyFvOX/hfCm8cby5vQG9SbwBkbyYPcG+Cb6xvlm+gD9JvAORv7m8Afxp/xG8uf1h/Kn8AdH9+f0B/in+8f8Z/2H/qfwAEj7Z/KI86j1yPVo9ojwKPAKSPbo+Qj8qP3I+mjxCfeo8AHJ8enzifap9Un3afgJ+yCcTmo0RUrswEG0BGoqZOWpWj4vSkaFBVM9zsBGtQUUWjxsSkOVKNI2WthKQgXKfuQiVUfYOzl1QlFDQ0fFU9U+5tVYVTYVbtU9NW1aRtVyWTyldtQzNYjSPTnViVFj6zWQVDHFm2rSPrWNUzoVj9k2AKrKQgnBTnbKcWL/Af6q8A/K8OvzAv2qlWL1C/Yr+ML4CGv5i/qr+8v8YlvrV+gqfVV9UzcTy0MHy07VZqNVOoBDRnBMQoVqUTTegkNJ9VPRZGQ1U1FqoeM1SFU4E8pElMxBGtVMUzzlM1pFPFM161U40UUz2z8FI1U7ilUm1EUlXElDQHnDTPrVHNM5dRVaRRRURR1DVE9JS85DSF1DRBUKolFFDdlE8dRE89U85tTj0zY04lE/lN/ZOrkE0NRE0VREzFMz6lTCWT2qyXphIYjFSxtUqVNErVM+FJhTOVtnxEjEntQ8VJ/ZMwWUrNlGTUIUvVM2EsnwC2TTZV5k/Y3+rfDF8OXzBfAEJfRO9GX2Bfeu/kX57vsO8A8l/E79bv6O/67xz/Lv9A/wBS/2T/dv+I/5r/pJ++j7D/ANL/7P8mn6j/Cg8kDy4P8P8ASg+ED3YPkA+iD8wPNg/ADwC6Dwwf/g8gHzIfTB8WDxAfAIIfjB9GH5Afuh/cH+Yf+B8AIi/UHyYvWC8yL2wvPi9oL7SKKb6yi4zkEUxtM+ptTFUzLE69sytPDUSs3MeOIvpQJTRRPTPjtVEt41iMxOhSVTNcXVP9k9BTQI8iRFw0W7ZULUMoVb2zmyTE0w9WTTRcNAvUtHlXWm3T5ey0UViNxFgN82sTWYXjMZSkDFnNM2vXWC1DmLykV1jlNBakpOFXLUPIPLe+tS6/ABi/Ak8UT+Y/KE9KT1xPvr2Abk+QT6JPtE/Ov9BLjiKaauy0YTxEIGyk2lbtRKYMxFdW7cQMVMokxI+1VQWjVkSkHFU1M+S1VBWkVPXTdVRVMy9tVLXD91NVM79TRTNtiCw0UFONIxpTDfNr41K9Q6ukxGdSlTRtUjXD+lHlk8JRjSNbilE1M1RRlaRRdTQ1UIXjofwkalB1pOzEq/lPddRPHaRPVdROVrXDR0591E1lpE3NxDbcJIxMBaMmTLVUnNe2PkIASwWjhkrlkyKlSjXDynTXHtNJPUPgrUlV405KrcRKLeNIAFzn/u+438rf3Gee1f7fAH8AGu8kfzZ/SH9q71x/ju/AawC277B/EvnGf9h/Ev8Ej+5/ABCPOo9Mj16PcI+aL4wvho8AmI+KH8yPxo/4j7Iv3I8GnwAgnzKfVJ9unzifqo+En4afALif0p/sn+6fsJ/6n0SvPq8AWK9KrySvhq+Yr4Kv1K9urwDwr+qvDL8ev0C/Ur80v16/YPivcr+Uv66lF8KcSzXWWh5zTSUzbE41w2oE1NsuUG3TpVAdcxhRanXUUT3DAaRUkVL101sFUx1zeFP9w+wsNKtgVCWD01RURTRUtrY0VEZWbdO1VpXUV9odxFc10/5XPTNmWNYlM8xYhdMgpDQnWdqFQ/20NMdY7cOJWKqlk0e8xAeENNiExMYAPE8WT0BDtlP0zxbfIE8yTwA8317faE/CT5Tfpt+438rfrNzXtjK3V01zjgTUUmlXVTR81M1cNItWpZNrN1atVFXNU7xVTdOrgFW9xFVNcw5EVNS1VE1znkQ0WFSVxFSqHTRTxTOxhFR6jFRDtVNF5FM9M9ZSTdOQ0Bw0GzCWw5RU6ww0s1FafdN91FRFUVU0UdXTrcv0JJVQJWRQpZMntVDVs94MZHFPJcRP1qWTl06NNE4dc6hNtk3TQE2lk9dMNTN0itwkDNy0qBR0o2De40pq5bRKZTRKNTO0SbUzW4dJ1bOeSf0kSX10Amz1S8VUJIeurb5v0GtOZQDubfb9Dn8YDyJ/PA9OD3h/AGp/hH+OD4h/ug+0r84P4A8Aqp8UH+4PAB9KH1wfbh+AHwCSH6Qfrq+wH6q/1B/OH+gfAMofFC8WL/gfYi9ML3YvmC8Aqi/EL44vMC/iL/wv7i8YPwAqP0w/Pj9gP3I/hD+WP9gvANI/5D9WP/A/Ak8cTw5PME8AQk9cT25PmE96T4RP/uNcBNWuTPVN7bOqFGSnT7a1Q0pQlcPAUEVTNLVRdVPIDMQ8UtXjr61S7VMjUxX0U7XDCW1UzVN8VNXj71TVs21+NOTwVX1zYVZFxLVWtVNCBOSvV+2zGm1YxVOEWNXj/1hN09MwWZXGfnLxvMS3WLZd43hYBQM1WP2z9QFXjcQE127f6M8CbxRv9l8AUN9Kb1xvbm+A35JvpG+2bYK2wrm8b85tflU24zxkQFaEZP1WJfRWncNnHORtJyTk6lWNw6xVPRStVV3jOFV9xFTts7qtVH1zgVS1w0lcdBHWVHTaUy1TozTEbFNSDVRTXVSk5LgsVIO05NtLUqXzFFLNs9xR2qXzpNTkb1HtsypRVj0T81CNw7zk5IX85E1O9OQXUAXUFPRX9LTbzk4tU2NOtcP5TbaVw5BNLQMoTYVkTKRd5Dz09LRHXuIYrASx1UoNhErNVEn906JJaqV0SX1USZXDMErdRA1KhcMmS+3kPB8mJc7/APj77v8ADyIPHJ8uD0CfUp8AZJemDX4Ndp+wD7KfxJ8uHwDYn/qf7J8erzCvQq9Ur2avAHivwk+0T5avoK+yr+Sv1q8AgE8Sv/yvHr/wr1K/ZL+GvwBwv0K/rL+ev8i/4r8EzxbPAPi/Is80z7a/WM9iz4TPls8AoM+yz8TP1s8A3+LPJN8O3wBI31rfHN+uvzjfot+U33bVYhbjS0X2LnPkROhNXZMt7iT06E81lFCN9Pzkm25RnQPhUaXmdtLKZVJdkz50587iJVSlg9u2VEWDKFW1Y5tVNoVjDVbl84FWTVR05Flf1Ffm8lFYnXRYHfS2rFQxWfVDF1l1U+LVWPVEWKWDZsRUFVgG5fPhVxVUPG/uXxhvEv8A5O8m//DvOvlO/3j/gm+c/6Cu/8D/0v/cbwaSpXxUb61XXZMeV3XT2hR0mFocdFcUdBhWFQRVfVOzn1UFlDR0HFVNg+S2RFSsVAWTdVQdVFTKTYMEVFTONFd2UlJTtnXTGlMVo+NSlfOtbVKlg3ZSTXM+UkWDWwhSZfPQUXXTisR0a1RRDQRRRePlUN1EbVA1k3hQfVM/UD1UNuR0jE9l8yBPZYT0RGtHTr10TU2DdE19UysPTf30TKWETAWErIfaZvIArISdSpXzPUrK1eRJReOVhBdm8uBJVl2TTkp9U89shDf8hwAGrxijzo/4j+qPBC8mnzifANoZXp9YL2ovlJ9+LZadxp8AwC/Sn9wvFq8IP/ovLD8+PwBQP2I/dD9+33jfwt+sP4Y/AOA/sj/MP/Y/CE8iTzxPDk8AWE9ST2xPfk+oT7pP3E/WTwDoT5JPBF+eTyBfAl9UX25fAGBfOl+cX7ZfyF+qX+xfll8A8F8Sb0RvBm9gb1pvfG8ubzRQb8JvS4VznEu1BOzUWDuANoMkFCdPZeRQfXRW9AQYUQ0UUf0TAawHWu7TUuVzXFOVg9BEdNtgVCUz01TlM0dVsk3kVTWENASaVgUUV9YlA3dXlYMAlORoWNp9BFiVgyBZbSMuWbZdAwxZRePVWEWDmGlYXXTM5AXMdNdXpYMBxmT/Nv8IjxqPLI/+f/B/AGKPdI+O/+D/qo+8j86P6P+Y+vHehd7SnFeNBAQED1qUhM18dIlWVeNIJATVBxwEyGTkjVQERFXStXRVVXbm0pp0BGRUtt2DK1QNc/NTlYRTWoV0U60jQVPl0wqMBMvSUl3kUhUkNOQuUtrlM/cc5LFR3YN7UVoNc0McdAxR3XRQVYNhoPQEC+Cm4wzk2k9tJBVPJXRPJTOT/NT7YFaDbU1V41hNrSPxTAUEyUzd1v7zS92U/BThSrZVE4JKfQMeShUjxdVJdaRJ9fOZhBT1SVodc2ykFO9KRSNIJCcAFj8oMx4tBi/4rxIvHL8mLwBwL1K/ZL+uJX69dr3OL7C/AMK/JD8mP8iv8r8czy7PCM8AOs9kz3bPiM+yb6zPjs9obwCiz8zP9s8I3xrfJN+uz2DfAErfhN8m34Dfet+k377fkN8A6t8M7+7fKO8671TvRu9Y7wD634Tvpu+479rvxO9e7wD/AOrvNP8e/1j/av98/07/iP9Qmv+0/w719oNLvQN47GRraE2lpE5lk2pPDfPbSlClc8BQVQM0UbY9s6hRlYMdUp2zkVa0lAVT9QRTBRRUZbOrflStpFT9FFUVs9VaZHRGNJS3VuUDJRSUW69XZZMaWDUThJR02+hYlaMpWRWzJVlWPbP4WA1zw8QEc8QEtTPEBPMMlNJXNRPECESPRo2essEUHw4dLo9QjwCKj2wffh+Qj+KBlo+4H8of0Nwf7h1+AxwUgQyUQldq5WP+dHS6NJR3VsXDbTc0lPdVZZO6VU2k1mR0NlUdc/x8lMNUWkWUVBWzVVQdcxxslNXklJShnJRqpJQyU6YN8/pSxQS8lI7ElFdtUk2jH1Jlk9pRpZNtohx0bFEVszVRHSRtUP1jx1Alc5FQ7RNbW1AVsxVQ5WO+JKRbU08Vs+VO7fROFZS1Tl2kTd1jPE31hEzabZNUTKTvS+0Ti0tmZZMqS/UktKRoSjWUsnSkooynZpKqSZ2zEVVKLXOGhDVLTaNPbLcAxs2etd6vCL8CTxS/Nr9ovwBKT1xPbr+Av6K/lE+2T8hPANq/3E9Oz0DPCl80X0ZfWF8Aal98X45fCP+qX8Rfvl/YXwDKX/Rfzv/A/wJvNG9Wb2BvAHJvTG+Wb6hvum/cb+5vAH8A2m8kf75vGH9if3R/Tn94fwCqf5R/xn+Yf7p/9H8GjyiPABKPPI9Gj2iPWo90j36PmI9gco/c/+7/AAN2AqZP7RMhSxQPJg84C0Zil0wHL6JJfFwHJlJjbAefgkSEBGu1VlUTQKwUrVctMysYWHWkWEVj56wHtjJrJ1mtE/2slLdYLTQJWOUk1JT45A+WHUYfGK8AKq88r1Yf+A+SH4Svrh+oHwDyH8yv3q3ug+SvjgUOJY6VsB4vMCvmk1wkrFX9I3GtVS0zOFUltFT1JFS2JbOOVHUDVlQdkyC1VM0kU90Do1NFM2xVU1UkU10kUvUkUm2j25BSNUNYUlUzFFKmRTPcUQ2U7CRuLJQ4rVEdkwBRrQPJDDSVthQ0TlBFYxdQ1SPC1U+9JE+lBE5to4BOViVTE04tlE21BE21pFVMLTNYVDT0JFSTdEStLmQ0y0rdJEqFA/UYlDSTMM4Cg0mNBKQ3liILiko1NEtVNCRfRmVuRQDuP/jLZgP8zx5PMN8yT1TfAGbfeN+CSc7Fjt/4T8Lf1N8Azs8gX0pvHO8u70DvUu9k7wB274jvmu+8j6bvwO/K7/TvANbv0O/i7yT/Nv8I/2L/VP8Afv+Y/4r/tP/e/8D/0v/0/wAGD6j/Og9ED1YPaA9CD6QPAJYPuA/KD9QP3g8QH9oPJB8APh8YH1IfdB9mH4gfoh+0H1R2HZ7DSyWz3oTUrvyEq+hNfdPuRMToLMRoahQ03hzEUty0xlHNE2s6Us0Tyry0QFMF41uzU4WTJVRN05iMtG0KZLR+VW2j8FW9M2t/VmWUVrWjXVfdI7PMV92WFjKeWL0z/7VYbaMwvJQXWY0z4m1YtTOnWKWzZlhVMwskWN2j65wnHsOUr0avACA/Mj8EP0Y/aD96P4w/tq+AsD/CP9Q/5q/4r+oxTvKnaVdVtFw0MJwk7FYtlGo0tGc8tBc0RNhVpTMVnVS0YVy0KIQka5Cmsqu2VDXEVD0kVJXDAqaERMpTBcSstFxcJVMqDSRSzZRSlcNyRCRDIFpGk1KlM81RBcRRfdNrXlFlRFFVs/FQlZS2BMR1UL3DP1C9kwetUF0zoE8llE9tI8ptTiWzXk71g9hNrdRVTR1UTa0kTD0kTE3zsdfUF86zxMSUSl20StrVtEkdk5BJvZOHSdZVs8FJ5TMrtMSqSgA9tBzX9t+g2+7PAG8K3yTfAEbfgN9ab2xvht+w067VfmUABuWWba7fsGve3wjr9m8I7wAifzR/Rn9Yf2p/fH+Of9gfALofpH++f9h/un/sf44fAI8AMo88j0aPYI9yj3yPro+QjwCqj5yP3o8Ij/qPHJ/ujyifADqfbJ9+n1ifmp+kn76f0J8A4p/0n/6fEK8iryyvPq9wr4BSr4SvVq+In8KvzK/mMotNS4XDDExNxk7DTsUj2ydPpTMNUBVzg1DWRWP4UIXEUV0z4FHaxcN0vETnUv2zWVO2JSPOU5XDQlTFw7S2dEQmVf2zmVVFYyhtVtWjmlb9swlXxSPbd1cVc+NXtSNPWLK9RFg9xMQkJ1ntEwO1WV20WN1jkVjtE1O23LQRWKUz3Vddw8gQXD82P2Az3mLBHM8+z0A/AFI/ZM+Gz6A/6jGez+g/0s9g5M/+PwjbjrMcRGFXfWO1HhzU2pS0iVaNU0i0lLWMtMqEJI9VdbNWbVWlQxxVLVPkVJVTbZx0RGZUvcMtVMUj2/dTtSO/U41TiFO2nVNQU9WjGlMtU9RpUq0kvERnTCQwUm0j0/pR/SQ8JIpEtFRR1rUjD1FNRFDdY6FQttWjalDtEzNQjVP4thwkiE91wyBPzXOXrU6lQyxOrVRNjVNYbU0Vc/NMpUOMTHW0aUz9JCRkRSRk5UrFQ22CjOQiSi1jxUll5KicV5ZV3mNKXeRKBdNLAIRn1l/oWw5vIGMebyD/Mm8ARP9+b/Bbhm+Yb6pprm/gbwDK/9z/7v8YfxJ/JA82DxAPACIPbA9+D5AP4q/Ur7YPoA8A0q/sD94PCB/KDywfNh9QHwBiH3wfhh94H6ofzB/eH8gfABofBC8WLygv+h9ML14vcC8Agi+cL74voC+SL9wv7i8APwBCLxQ/Fj9AP2I/dD9OP5A/oKI/zD+2PyAz/sNLjVN41Ux19E01tE41U2pPql3zLhzkoyy0GOzUqqb81B9S3bTURVOdtFPalVPsrNRgVF0D01SaDfRVNfPVVUXWdvK4NpS0KVd1s5ZX1UT0tNttWAXT61glRFlArfbo0SVZHTP65LTD1VgtU4TkRES8tANYBnXD0Ffl1LTPDs8oXzpfAHTPTl8QX4JflF++z7hfyl+g3F/2z/BfAmE28rUs1I5pV63UrLQPNNS6Vp202pREOETU+FW147xVtm1TgFUtI0dVXfMOrVWds8dU1bOOhNRWbVRtQyBUdfPoUw3z27FTdfN4U10DQ1NmReP8Un1k1NSQUnXzq1hSleRSvURR5bOztVGtU30E5DhRbUMAtVH9U8kktJNQrVNdNVANtFDVs95PvfQs5FvoTrXjfE791E4181ulTW1TQE011ExdBKhk5AOwXtNL3dMq9KTLWUo1tMzkC0pttEnls2uDScXUSc1DFUpd1AKcdUv11NTvLiW+9Xb1Jv8AEI8ij0z/Tv9o/1qPfI+G/wCY+779tv/4/+KP9I9eDV4PACifOp8cn16fcJ+Cn5SfJj8AID/qP8Sf1p+on+qfHK8urwAYr/qfZK9Wr5Cvaq+kr5avALivcq/0rwa/4K8SvzS/Jr8AUL9qv3y/hr+Av1q/vL/WvwDov6K/HM82vxjPUs8Mz17PQHjPis+cz1bPuM/Sz0tlZJlLLXSMhK5MVXZu4qZtTt1jok9FY2dQRePT3FCt1PTUxDxEOlJqrVOt1NQgtGSTUyV0mVQ95JTUB1VlxFxk7LVVHXRWDfPRVoWDPm1XBUPIV82DMVhF42WctET9xEe2ch5ZfXNr71gdZFht42ZY3WQtWP1T6VdF48wEX15fBCjrzoLBLO9O71hfcl+E7wCW76jvsl/M797v8O8Kb/xXVKZjJPRxdOQwvOTtlEStqERkZ1YNoydUZOhmhNSqVX1GBkIoVd3UZoxktlRlZHzUR1R1ZGVUBUPYZNd2clxTzUStU7Vz7lINo7dc1IDVUv3TSdxkElTUzVG2NYOVUXXjYFF19FGqpWPxNES4FHSDNNRMtVB91FB146BPBUM4bU8dQ8pOtXNeTs1DbfUURIxNpWMhTSXUlUxN1EwNo9dsx2fCFNoM1UqFg05KzYPxSbZtQ5BJRWOHSaVjwW1J/eMrSh1DqkplBAFLHXRUn1aVZo0mjxgfKh8ATI9uj2iPio+EH5aPqI/SjwDMH94f8B8KnwwvJi84L0ovAFwvbi+AL5IvpC/ez9jPas8A1C/uL8gvEj8EPzY/WD9KPwB8Py4/gD+SP8Q/bj+wP9o/AAxPHk/QPwpPVE9GT2hPek8AhE+mP4hPkk/ET35P0E8CXwAcXw5fOF9aX2xfPl+IX0pfYKRfvl/QX7pJ/uKLS3V22kZi5xTU5U1FYydPUr3jDRwHbhL4NNRs/PSb4FG1Q1dSRQTc9Fk2xPTOU91jQlSldIT0WyZV/dOZVXV0VvVkbVb90wlXTfN3Vx0jW+NXfXNPWM30WB0jqxNZxQRZLfMR1NTObVjVc5RYrXNTWL0TBRHE1N2s12bvWO866T7vAFB/Yu90f25/mH+qfwT/xnVAvn/of/p/HPcO/e5SmiT0q2FXjRMeLITaRPSYWkz0V0T0GFbtU8p89GuPVe3TVpRkHFWNA1vkVI3TrFQdJFQNY208lPT3U71jv1M9A62IdGRSU+1TGqz0461S/XOrUu3TdlzUMKZcZPpRDeRM1IpE1FRtUY3THFG98+VQDdRtUO1TalD1YzNQ/dOr+U9dBE9d1E+9E7G1TpX0To3T3E09A1itTR0j80xdBExlBEzYDeTcB45yAEs9A5hKGvXUSj0TxUldBKwHTmNZSZ0GvmLPSrVDN5QXALZN9g8IH0IRbvMUrz4fSK8AUh9sr2YfmB+qGa6vwK/CHwDUr/avCC+6TxS/Pr8ovzq/AHS/hr+Yv6q/3F/uX8C/2r8AzL/+vxDP4r8szy7PUM9qzwCEzz7PmM+Sz9zPzs/oz/rPABTfHt8w30LfXN9W3wjfct8ApN+u38Df0t/s3/bfCO/i3wAs70bvWO9y74TvXu9o75rvEMzvNu/o616SnOzkewA+omslTY2kTkUDak9dk9ssUO2joVCtwxdRaj2UUb1j//SEclJls1MDU61kxITqtPVU1ZTZVHVkhIS0Va3DJ1a2vfO1VmWzI1f1Y5MtV00D/leNpFjlZq4CWyBZFYMpWT1kWI101VhtA4L8ZEH09AJYFt2D1leNA8SMfy5/SHsARn9YD2p/JA+uf6APsg/ED0D+f+gP+g8cjwYVVoK3jARTkFe9hLxkD9QEzaRka4lWDXNIVIT3Ve2Dq7pV5WN+hIREbBQKrVVls9NU7YOajPRiKpyEHIRk5qyEr2z3jgKzQFOFFLyE0lINY5xZUlVmvmIfUhVkUU2UrVEVg3lR9WNDTPQMtlRk11A1g5FQ7YNatVCFgyQklNpPdaRPtjWDAU9ls5NOjaMorU49o6VNXZM8bJTTRUy9Y290lBNgZiNLDSRWJKThSo2kSlWDB9SUq69J9fRJjWRJ7aPxGrSUbNSU70oFlOSf9p8ACK8arxw/Pq9QP5KvdD+GPwCYr/Khnq/Qrwq/5D/2PwhPABK//C8uT0BPYk90T4ZPmE8Aqk+8T/bv8O/iTwRf3u8gXwACX7TvNl9IX3JfVF9eX6hfAIJf1F+2X+hf8l8cbyZvQG8AOm9cb15vcG8Kb5xvjm/IbwDab6xvvm8gf+pvRH8uf0B/AGJ/bH9uf4h/kn/Uf7Z/yH/Y8nEeE5yUeExlM6hNtu2Dqk7VE6JPBRNLWiQkwTQkNFElhFHVA20d7BSvUrXzI1P1c1uXUx0TCVSVM36E9NvvVFVDY1VFM9VVmo0DYKz001bFFNQErWVXnZMY9Pf2cudY3fZY1vXeI9SEt1gdhFhFMys1WKXz9TwU0hQHfg8AaA9Cn1SfZp8gD3qfnJ/ODwAIE7afCB/qn/yfFh8Iq7YTspSUgJSUu4X9Vu1zumZkFHdWnfYeguhVpRNbrFUtM3FV/YM4dBTb/lSl88VUdROOVLYdE0lUzTMRVA3z3G1TtfOjUw3zbFNNhNlTvfT0FMdSzTOBUto9hFIVAxRSlTPeUWoVA6RU9G8cJDdR1fNtAEz0vFBFM4VQdRO1TkT1UNUTwk/lFE/WZTPoTj2kTh0T+U2m1fOQTR321pNM/YNYVUwVA/RURJOcNC7MNJuxSlVDU0oNlLwkoo1JtfODSbUmrqO0JI8tSg0DJkvVk11UTwY/ABg/KjkuP0A/Wj9kP3bPiM8AmskGzc49vj/Az9rP/M8eTwBITxLfLN/2f2jfet+M357fALDfwt/sf+bf2N/Sfwzv9t8AIO8a70zvXu9w73rvjO+u7wCY76Lv9O9G7+jvGv8s/zb/AAj/Sv90/+7vkP+a/6z/hv8A4P/S//z/Dg84D0oPJA9eDwBwD4IPjA+mD7gPwg/kD94Nmj6jS3UT3ksthIwlTbLls6Y0h27CSFClE9xtUOWDUFHls8ZRjQNrOlK9hFKVkyBTVSRNU/2DCFR1hKSkCXSkW3xVlcPuVfXDYayHsr4iQjSnDiIzWNWTna1YZYP/WJ20WS2DGrVZVbRYlZOwWPXEWNrlhFitI+dXjQPKVwL1w8GEnzYtRrMkJ5aVVi0Abi+An5qfpC+2L9ifypkGr8D4Lwo/FK8epTavmCAwVyqdE+xUpKpcpGdkr3atWi6CKnyk8VQtg7qspMmBpK8ugtq8pzayXlO2XaMnU5Uj8FJtw7jSbISD7K+2o1Fdo5dRKq0UUY00UVXT80wUK7/YPbs7gMaiPE+Vw85OYsWzY2S/dr0+Qj5MjQMh2vQH9qOkv/bC8by3XqLbh0lNw8VJ5YMwSgKVw67kv0bfCM8azzTPPl8AUM9iX5zPhl+YX6pZzs/IXwD6z+xf/l8Qb0LfNG8ub0BvAFJvfG+Ob6Bvsm/Eb5YPkA8AAh/0bwZ/GH8yfzx/9g9ofwBCf4x/Tn+of3p/zH/mf8h/APp/vH8Wj+B/Mo9cj2aPcI8Aio+kj66PyI/aj/SPBp8onwAan0yfNp9In7qPfJ+mn4CfwJKfxJ/en0CPmoEWMotLZp0TDEwVJCwU5U1VtrbmIg1QbWODUHVT+GpMFGwUROEUtFdSJRO1ygREPNSkzlO9FFRWBbO0VO1EVQ1EVZUUtVatM3lcNOpWVVN1tVc1U+HkJE1YVVO1zVg1UxFZ5Ra2shVZtkWz4ljtQ5ZYtbNVtVhtYxPcFN9XhbPIAHwvLi9IL2ovbL9+vzi/mi8AtL/GL9gv2r/8vw7PKDsWzVrGkpo8NF9XpVMeHCS12lw0mrSkWVZ1Uxi2XDTaVcUTj1XtQ1a2fDQcVf0z5FR9o6zVVG1kVJ0TPJSkBFRaxRO/hBSIU1UUU8WT1Rp8FOP0NKv8NHRSrI1EdKT6UQ0jwGQUim1R/TNUUX2jHFH1o7PlUMUURER3UM0UUKptRE+dE4xURBxcRK6tTmUzR04FRE31xE1qJURMVdRMNVMhTO20rPRHfqL8SoUTmLTUOLFK1UZW09xEkEnNpEk2pVNOSsUTz0plFExXAF5vEFtGXyhfOl9UX2bveF8Aiu+c765f0Fuu5W5lzl/YXwAibxT//k8o/5qPXP9u/4D/AJL/pP+2/8j/8p/U/9b/6P8ACq8sDzYPSA9aD2wPhg+YDwAaD7QPng/ID+oPdA/+DxAfAPIPPB8uH2gfUh+EHyYfsB8Awh/UH+YfuJ/6HxwvPi8oLwBKL5wfVi9oL3IvrC/OL7gvAOIv7C8</prop>
			</obj>
			<obj name="Protocol" class="HTCProtocol" version="1">
				<prop name="Created">2016-07-06T16:37:10.044</prop>
				<prop name="LastModified">2016-07-06T16:37:51.145</prop>
				<obj name="Programs" class="HTCRunProgramList" version="5">
					<list name="emlist" count="2">
						<obj name="item" class="HTCRunProgram" version="1">
							<prop name="name">Program</prop>
							<prop name="Cycles">1</prop>
							<prop name="AnalysisMode">None</prop>
							<obj name="Segments" class="TEMRunSegmentList" version="1">
								<list name="emlist" count="1">
									<obj name="item" class="HTCRunSegment" version="2">
										<prop name="Hold">180</prop>
										<prop name="Slope">4.4</prop>
										<prop name="StepDelay">0</prop>
										<prop name="StepSize">0</prop>
										<prop name="Target">95</prop>
										<prop name="Target2">0</prop>
										<prop name="AcquisitionMode">0</prop>
										<prop name="AcqPerDegree">5</prop>
									</obj>
								</list>
							</obj>
						</obj>
						<obj name="item" class="HTCRunProgram" version="1">
							<prop name="name">Program</prop>
							<prop name="Cycles">50</prop>
							<prop name="AnalysisMode">Quantification</prop>
							<obj name="Segments" class="TEMRunSegmentList" version="1">
								<list name="emlist" count="2">
									<obj name="item" class="HTCRunSegment" version="2">
										<prop name="Hold">15</prop>
										<prop name="Slope">4.4</prop>
										<prop name="StepDelay">0</prop>
										<prop name="StepSize">0</prop>
										<prop name="Target">95</prop>
										<prop name="Target2">0</prop>
										<prop name="AcquisitionMode">0</prop>
										<prop name="AcqPerDegree">5</prop>
									</obj>
									<obj name="item" class="HTCRunSegment" version="2">
										<prop name="Hold">60</prop>
										<prop name="Slope">2.2</prop>
										<prop name="StepDelay">0</prop>
										<prop name="StepSize">0</prop>
										<prop name="Target">55</prop>
										<prop name="Target2">0</prop>
										<prop name="AcquisitionMode">1</prop>
										<prop name="AcqPerDegree">5</prop>
									</obj>
								</list>
							</obj>
						</obj>
					</list>
					<list name="AnalysisModes" count="4">
						<item>None</item>
						<item>Quantification</item>
						<item>Melting Curves</item>
						<item>Color Compensation</item>
					</list>
					<prop name="ChannelCount">4</prop>
					<prop name="InstrumentSubclass">HTC_VER_10</prop>
					<obj name="Container" class="HTCBlockType" version="1">
						<prop name="Id">bt96S</prop>
						<prop name="RowCount">8</prop>
						<prop name="ColCount">12</prop>
						<prop name="OvershootDnDelay">10</prop>
						<prop name="OvershootUpDelay">10</prop>
						<prop name="RampRateMaxDn">2.2</prop>
						<prop name="RampRateMaxUp">4.4</prop>
						<prop name="ReactionVolMin">10</prop>
						<prop name="ReactionVolMax">100</prop>
						<prop name="ReactionVolDefault">20</prop>
						<prop name="HorVertCrosstalkCoefficient">0.0003</prop>
						<prop name="DiagCrosstalkCoefficent">0.0001</prop>
					</obj>
					<prop name="MaxPositionsToSeek">96</prop>
					<obj name="DetectionFormats" class="DetectionFormats" version="2">
						<list name="emlist" count="1">
							<obj name="item" class="HTCDetectionFormat" version="1">
								<list name="emlist" count="4">
									<obj name="item" class="HTCChannel" version="2">
										<prop name="name">618-660</prop>
										<prop name="Active">1</prop>
										<prop name="EmissionWL">660</prop>
										<prop name="ExcitationWL">618</prop>
										<prop name="IntgrTime">250</prop>
										<prop name="MaxIntgrTime">1000</prop>
										<prop name="MeltFactor">1</prop>
										<prop name="QuantFactor">1</prop>
									</obj>
									<obj name="item" class="HTCChannel" version="2">
										<prop name="name">498-580</prop>
										<prop name="Active">1</prop>
										<prop name="EmissionWL">580</prop>
										<prop name="ExcitationWL">498</prop>
										<prop name="IntgrTime">250</prop>
										<prop name="MaxIntgrTime">1000</prop>
										<prop name="MeltFactor">1</prop>
										<prop name="QuantFactor">1</prop>
									</obj>
									<obj name="item" class="HTCChannel" version="2">
										<prop name="name">533-580</prop>
										<prop name="Active">1</prop>
										<prop name="EmissionWL">580</prop>
										<prop name="ExcitationWL">533</prop>
										<prop name="IntgrTime">250</prop>
										<prop name="MaxIntgrTime">1000</prop>
										<prop name="MeltFactor">1</prop>
										<prop name="QuantFactor">1</prop>
									</obj>
									<obj name="item" class="HTCChannel" version="2">
										<prop name="name">465-510</prop>
										<prop name="Active">1</prop>
										<prop name="EmissionWL">510</prop>
										<prop name="ExcitationWL">465</prop>
										<prop name="IntgrTime">250</prop>
										<prop name="MaxIntgrTime">1000</prop>
										<prop name="MeltFactor">1</prop>
										<prop name="QuantFactor">1</prop>
									</obj>
								</list>
								<prop name="name">Borowsky_2</prop>
								<prop name="Active">1</prop>
								<prop name="DefChannelNdx">0</prop>
								<prop name="DenominatorNdx">-1</prop>
								<prop name="ReadOnly">0</prop>
								<list name="EmissionWLAvail" count="6">
									<item>488</item>
									<item>510</item>
									<item>580</item>
									<item>610</item>
									<item>640</item>
									<item>660</item>
								</list>
								<list name="ExcitationWLAvail" count="5">
									<item>440</item>
									<item>465</item>
									<item>498</item>
									<item>533</item>
									<item>618</item>
								</list>
								<prop name="MeasuringMode">hmmDynamic</prop>
							</obj>
						</list>
						<prop name="DefFormatName">Borowsky_2</prop>
					</obj>
					<list name="AcquisitionModes" count="4">
						<item>None</item>
						<item>Single</item>
						<item>Continuous</item>
						<item>Step</item>
					</list>
					<prop name="SeekTemp">30</prop>
					<prop name="SampleVolume">10</prop>
					<prop name="PlateID">06143538</prop>
				</obj>
			</obj>
			<prop name="CompletedProgramNo">3</prop>
			<prop name="StopPoint">3</prop>
			<prop name="CarouselConstMoved">0</prop>
		</obj>
		<obj name="AnlsAndSampleInfo" class="AnlsAndSampleInfo" version="1">
			<obj name="AnlsPropTypes" class="PropertyTypeList" version="1">
				<list name="emlist" count="3">
					<obj name="item" class="SamplePropType" version="1">
						<prop name="name">Units</prop>
						<prop name="PropClass">QuantUnitsProp</prop>
						<prop name="IsChannelProperty">0</prop>
						<prop name="SelectorOrder">0</prop>
						<prop name="ShowInSelector">0</prop>
						<prop name="ShowInTable">0</prop>
						<prop name="TableOrder">0</prop>
					</obj>
					<obj name="item" class="SamplePropType" version="1">
						<prop name="name">ExtRef</prop>
						<prop name="PropClass">RQExtRefProp</prop>
						<prop name="IsChannelProperty">0</prop>
						<prop name="SelectorOrder">0</prop>
						<prop name="ShowInSelector">0</prop>
						<prop name="ShowInTable">0</prop>
						<prop name="TableOrder">0</prop>
					</obj>
					<obj name="item" class="SamplePropType" version="1">
						<prop name="name">Endpt External Experiment</prop>
						<prop name="PropClass">EndptGenoExtExp</prop>
						<prop name="IsChannelProperty">0</prop>
						<prop name="SelectorOrder">0</prop>
						<prop name="ShowInSelector">0</prop>
						<prop name="ShowInTable">0</prop>
						<prop name="TableOrder">0</prop>
					</obj>
				</list>
			</obj>
			<obj name="SamplePropTypes" class="PropertyTypeList" version="1">
				<list name="emlist" count="26">
					<obj name="item" class="SamplePosPropType" version="1">
						<prop name="name">Position</prop>
						<prop name="PropClass">GenSampleEditPosition</prop>
						<prop name="AnalysisClass">General</prop>
						<prop name="IsChannelProperty">0</prop>
						<prop name="SelectorOrder">0</prop>
						<prop name="ShowInSelector">0</prop>
						<prop name="ShowInTable">1</prop>
						<prop name="TableOrder">0</prop>
					</obj>
					<obj name="item" class="SamplePropType" version="1">
						<prop name="name">Color</prop>
						<prop name="PropClass">SamplePrefColor</prop>
						<prop name="AnalysisClass">General</prop>
						<prop name="IsChannelProperty">0</prop>
						<prop name="SelectorOrder">1</prop>
						<prop name="ShowInSelector">0</prop>
						<prop name="ShowInTable">1</prop>
						<prop name="TableOrder">1</prop>
					</obj>
					<obj name="item" class="SamplePropType" version="1">
						<prop name="name">Replicate of</prop>
						<prop name="PropClass">GenSampleEditReplicate</prop>
						<prop name="AnalysisClass">General</prop>
						<prop name="IsChannelProperty">0</prop>
						<prop name="SelectorOrder">2</prop>
						<prop name="ShowInSelector">0</prop>
						<prop name="ShowInTable">1</prop>
						<prop name="TableOrder">2</prop>
					</obj>
					<obj name="item" class="SamplePropType" version="1">
						<prop name="name">Sample Name</prop>
						<prop name="PropClass">GenSampleEditName</prop>
						<prop name="AnalysisClass">General</prop>
						<prop name="IsChannelProperty">0</prop>
						<prop name="SelectorOrder">3</prop>
						<prop name="ShowInSelector">1</prop>
						<prop name="ShowInTable">1</prop>
						<prop name="TableOrder">3</prop>
					</obj>
					<obj name="item" class="SamplePropType" version="1">
						<prop name="name">Subsets</prop>
						<prop name="PropClass">GenSampleEditSubset</prop>
						<prop name="AnalysisClass">General</prop>
						<prop name="IsChannelProperty">0</prop>
						<prop name="SelectorOrder">4</prop>
						<prop name="ShowInSelector">0</prop>
						<prop name="ShowInTable">0</prop>
						<prop name="TableOrder">4</prop>
					</obj>
					<obj name="item" class="SamplePropType" version="1">
						<prop name="name">Notes</prop>
						<prop name="PropClass">GenSampleEditNotes</prop>
						<prop name="AnalysisClass">General</prop>
						<prop name="IsChannelProperty">0</prop>
						<prop name="SelectorOrder">5</prop>
						<prop name="ShowInSelector">0</prop>
						<prop name="ShowInTable">0</prop>
						<prop name="TableOrder">5</prop>
					</obj>
					<obj name="item" class="SamplePropType" version="1">
						<prop name="name">Sample ID</prop>
						<prop name="PropClass">HTCSampleID</prop>
						<prop name="AnalysisClass">General</prop>
						<prop name="IsChannelProperty">0</prop>
						<prop name="SelectorOrder">6</prop>
						<prop name="ShowInSelector">0</prop>
						<prop name="ShowInTable">0</prop>
						<prop name="TableOrder">6</prop>
					</obj>
					<obj name="item" class="SamplePropType" version="1">
						<prop name="name">Sample Prep Notes</prop>
						<prop name="PropClass">HTCSamplePrepNotes</prop>
						<prop name="AnalysisClass">General</prop>
						<prop name="IsChannelProperty">0</prop>
						<prop name="SelectorOrder">7</prop>
						<prop name="ShowInSelector">0</prop>
						<prop name="ShowInTable">0</prop>
						<prop name="TableOrder">7</prop>
					</obj>
					<obj name="item" class="SamplePrefWidthType" version="1">
						<prop name="name">Width</prop>
						<prop name="PropClass">SamplePrefWidth</prop>
						<prop name="AnalysisClass">Sample preferences</prop>
						<prop name="IsChannelProperty">0</prop>
						<prop name="SelectorOrder">8</prop>
						<prop name="ShowInSelector">0</prop>
						<prop name="ShowInTable">0</prop>
						<prop name="TableOrder">8</prop>
					</obj>
					<obj name="item" class="SamplePrefLineStyleType" version="1">
						<prop name="name">Line Style</prop>
						<prop name="PropClass">SamplePrefLineStyle</prop>
						<prop name="AnalysisClass">Sample preferences</prop>
						<prop name="IsChannelProperty">0</prop>
						<prop name="SelectorOrder">9</prop>
						<prop name="ShowInSelector">0</prop>
						<prop name="ShowInTable">0</prop>
						<prop name="TableOrder">9</prop>
					</obj>
					<obj name="item" class="SamplePrefPointStyleType" version="1">
						<prop name="name">Point Style</prop>
						<prop name="PropClass">SamplePrefPointStyle</prop>
						<prop name="AnalysisClass">Sample preferences</prop>
						<prop name="IsChannelProperty">0</prop>
						<prop name="SelectorOrder">10</prop>
						<prop name="ShowInSelector">0</prop>
						<prop name="ShowInTable">0</prop>
						<prop name="TableOrder">10</prop>
					</obj>
					<obj name="item" class="SamplePropType" version="1">
						<prop name="name">Dominant Channel</prop>
						<prop name="PropClass">DominantChannelProp</prop>
						<prop name="AnalysisClass">Color Compensation Analysis</prop>
						<prop name="IsChannelProperty">0</prop>
						<prop name="SelectorOrder">11</prop>
						<prop name="ShowInSelector">0</prop>
						<prop name="ShowInTable">0</prop>
						<prop name="TableOrder">11</prop>
					</obj>
					<obj name="item" class="EndPtSampleTypePropertyType" version="1">
						<prop name="name">EndPt Sample Type</prop>
						<prop name="PropClass">GroupingSample</prop>
						<prop name="AnalysisClass">EndPtGenotyping</prop>
						<prop name="IsChannelProperty">0</prop>
						<prop name="SelectorOrder">12</prop>
						<prop name="ShowInSelector">0</prop>
						<prop name="ShowInTable">0</prop>
						<prop name="TableOrder">12</prop>
					</obj>
					<obj name="item" class="SamplePropType" version="1">
						<prop name="name">EndPt Genotype</prop>
						<prop name="PropClass">Genotype</prop>
						<prop name="AnalysisClass">EndPtGenotyping</prop>
						<prop name="IsChannelProperty">0</prop>
						<prop name="SelectorOrder">13</prop>
						<prop name="ShowInSelector">0</prop>
						<prop name="ShowInTable">0</prop>
						<prop name="TableOrder">13</prop>
					</obj>
					<obj name="item" class="SamplePropType" version="1">
						<prop name="name">Target Name</prop>
						<prop name="PropClass">TargetName</prop>
						<prop name="AnalysisClass">General</prop>
						<prop name="IsChannelProperty">1</prop>
						<prop name="SelectorOrder">14</prop>
						<prop name="ShowInSelector">0</prop>
						<prop name="ShowInTable">0</prop>
						<prop name="TableOrder">14</prop>
					</obj>
					<obj name="item" class="QuantSampleTypePropertyType" version="1">
						<prop name="name">Quantification Sample Type</prop>
						<prop name="PropClass">QuantSampleTypeProperty</prop>
						<prop name="AnalysisClass">Quantification Analysis</prop>
						<prop name="IsChannelProperty">1</prop>
						<prop name="SelectorOrder">15</prop>
						<prop name="ShowInSelector">0</prop>
						<prop name="ShowInTable">0</prop>
						<prop name="TableOrder">15</prop>
					</obj>
					<obj name="item" class="SamplePropType" version="1">
						<prop name="name">Concentration</prop>
						<prop name="PropClass">QuantConcProperty</prop>
						<prop name="AnalysisClass">Quantification Analysis</prop>
						<prop name="IsChannelProperty">1</prop>
						<prop name="SelectorOrder">16</prop>
						<prop name="ShowInSelector">0</prop>
						<prop name="ShowInTable">0</prop>
						<prop name="TableOrder">16</prop>
					</obj>
					<obj name="item" class="QuantCpType" version="1">
						<prop name="name">Cp Low</prop>
						<prop name="PropClass">QuantCpLowProp</prop>
						<prop name="AnalysisClass">Quantification Analysis</prop>
						<prop name="IsChannelProperty">1</prop>
						<prop name="SelectorOrder">17</prop>
						<prop name="ShowInSelector">0</prop>
						<prop name="ShowInTable">0</prop>
						<prop name="TableOrder">17</prop>
					</obj>
					<obj name="item" class="QuantCpType" version="1">
						<prop name="name">Cp High</prop>
						<prop name="PropClass">QuantCpHighProp</prop>
						<prop name="AnalysisClass">Quantification Analysis</prop>
						<prop name="IsChannelProperty">1</prop>
						<prop name="SelectorOrder">18</prop>
						<prop name="ShowInSelector">0</prop>
						<prop name="ShowInTable">0</prop>
						<prop name="TableOrder">18</prop>
					</obj>
					<obj name="item" class="GroupSampleTypePropertyType" version="1">
						<prop name="name">Melt Geno Sample Type</prop>
						<prop name="PropClass">GroupChannelTypeProp</prop>
						<prop name="AnalysisClass">Melt Geno</prop>
						<prop name="IsChannelProperty">1</prop>
						<prop name="SelectorOrder">19</prop>
						<prop name="ShowInSelector">0</prop>
						<prop name="ShowInTable">0</prop>
						<prop name="TableOrder">19</prop>
					</obj>
					<obj name="item" class="SamplePropType" version="1">
						<prop name="name">Melt Geno Genotype</prop>
						<prop name="PropClass">ChannelGenotype</prop>
						<prop name="AnalysisClass">Melt Geno</prop>
						<prop name="IsChannelProperty">1</prop>
						<prop name="SelectorOrder">20</prop>
						<prop name="ShowInSelector">0</prop>
						<prop name="ShowInTable">0</prop>
						<prop name="TableOrder">20</prop>
					</obj>
					<obj name="item" class="RQTargetPropertyType" version="1">
						<prop name="name">Target Type</prop>
						<prop name="PropClass">RQTargetProperty</prop>
						<prop name="AnalysisClass">Relative Quantification</prop>
						<prop name="IsChannelProperty">1</prop>
						<prop name="SelectorOrder">21</prop>
						<prop name="ShowInSelector">0</prop>
						<prop name="ShowInTable">0</prop>
						<prop name="TableOrder">21</prop>
					</obj>
					<obj name="item" class="RQSampleTargetPropertyType" version="1">
						<prop name="name">Combined Sample and Target Type</prop>
						<prop name="PropClass">RQSampleTargetProperty</prop>
						<prop name="AnalysisClass">Relative Quantification</prop>
						<prop name="IsChannelProperty">1</prop>
						<prop name="SelectorOrder">22</prop>
						<prop name="ShowInSelector">0</prop>
						<prop name="ShowInTable">0</prop>
						<prop name="TableOrder">22</prop>
					</obj>
					<obj name="item" class="SamplePropType" version="1">
						<prop name="name">Efficiency</prop>
						<prop name="PropClass">RQEffProp</prop>
						<prop name="AnalysisClass">Relative Quantification</prop>
						<prop name="IsChannelProperty">1</prop>
						<prop name="SelectorOrder">23</prop>
						<prop name="ShowInSelector">0</prop>
						<prop name="ShowInTable">0</prop>
						<prop name="TableOrder">23</prop>
					</obj>
					<obj name="item" class="GroupSampleTypePropertyTypeNoPos" version="1">
						<prop name="name">Scanning Sample Type</prop>
						<prop name="PropClass">GroupChannelTypeProp</prop>
						<prop name="AnalysisClass">Scanning</prop>
						<prop name="IsChannelProperty">1</prop>
						<prop name="SelectorOrder">24</prop>
						<prop name="ShowInSelector">0</prop>
						<prop name="ShowInTable">0</prop>
						<prop name="TableOrder">24</prop>
					</obj>
					<obj name="item" class="SamplePropType" version="1">
						<prop name="name">Scanning Genotype</prop>
						<prop name="PropClass">ChannelGenotype</prop>
						<prop name="AnalysisClass">Scanning</prop>
						<prop name="IsChannelProperty">1</prop>
						<prop name="SelectorOrder">25</prop>
						<prop name="ShowInSelector">0</prop>
						<prop name="ShowInTable">0</prop>
						<prop name="TableOrder">25</prop>
					</obj>
				</list>
			</obj>
			<obj name="SelectedChannels" class="TEMIntegerSet" version="1">
				<list name="Items" count="4">
					<prop name="Item">0</prop>
					<prop name="Item">1</prop>
					<prop name="Item">2</prop>
					<prop name="Item">3</prop>
				</list>
			</obj>
			<obj name="AnalysisProperties" class="ExpPropList" version="1">
				<list name="emlist" count="3">
					<obj name="PropertyObject" class="EndptGenoExtExp" version="3">
						<prop name="PropertyTypeName">Endpt External Experiment</prop>
					</obj>
					<obj name="PropertyObject" class="RQExtRefProp" version="3">
						<prop name="PropertyTypeName">ExtRef</prop>
						<prop name="RefExpProg">-1</prop>
					</obj>
					<obj name="PropertyObject" class="QuantUnitsProp" version="3">
						<prop name="PropertyTypeName">Units</prop>
					</obj>
				</list>
			</obj>
			<obj name="SampleInfoList" class="SamplePropInfoList" version="1">
				<list name="emlist" count="96">
					<obj name="item" class="SamplePropInfo" version="1">
						<obj name="ChannelProperties" class="ChanPropList" version="2">
							<obj name="ChannelProperties" class="EMList" version="1">
								<list name="emlist" count="4">
									<obj name="item" class="PropertyList" version="1">
										<list name="emlist" count="12">
											<obj name="PropertyObject" class="RQSampleTargetProperty" version="4">
												<prop name="PropertyTypeName">Combined Sample and Target Type</prop>
												<prop name="Position">0</prop>
												<prop name="IsDefault">0</prop>
												<obj name="ChannelProp" class="ChannelProperty" version="1">
													<prop name="ChannelIdx">0</prop>
												</obj>
											</obj>
											<obj name="PropertyObject" class="QuantConcProperty" version="4">
												<prop name="PropertyTypeName">Concentration</prop>
												<prop name="Position">0</prop>
												<prop name="IsDefault">1</prop>
												<prop name="Concentration">0</prop>
												<obj name="ChannelProp" class="ChannelProperty" version="1">
													<prop name="ChannelIdx">0</prop>
												</obj>
												<prop name="ReadOnly">1</prop>
											</obj>
											<obj name="PropertyObject" class="QuantCpHighProp" version="4">
												<prop name="PropertyTypeName">Cp High</prop>
												<prop name="Position">0</prop>
												<prop name="IsDefault">1</prop>
												<prop name="CpRangeHigh">0</prop>
												<obj name="ChannelProp" class="ChannelProperty" version="1">
													<prop name="ChannelIdx">0</prop>
												</obj>
												<prop name="ReadOnly">1</prop>
											</obj>
											<obj name="PropertyObject" class="QuantCpLowProp" version="4">
												<prop name="PropertyTypeName">Cp Low</prop>
												<prop name="Position">0</prop>
												<prop name="IsDefault">1</prop>
												<prop name="CpRangeLow">0</prop>
												<obj name="ChannelProp" class="ChannelProperty" version="1">
													<prop name="ChannelIdx">0</prop>
												</obj>
												<prop name="ReadOnly">1</prop>
											</obj>
											<obj name="PropertyObject" class="RQEffProp" version="4">
												<prop name="PropertyTypeName">Efficiency</prop>
												<prop name="Position">0</prop>
												<prop name="IsDefault">1</prop>
												<prop name="Efficiency">2</prop>
												<obj name="ChannelProp" class="ChannelProperty" version="1">
													<prop name="ChannelIdx">0</prop>
												</obj>
											</obj>
											<obj name="PropertyObject" class="ChannelGenotype" version="4">
												<prop name="PropertyTypeName">Melt Geno Genotype</prop>
												<prop name="Position">0</prop>
												<prop name="IsDefault">1</prop>
												<prop name="ReadOnly">1</prop>
												<obj name="ChannelProp" class="ChannelProperty" version="1">
													<prop name="ChannelIdx">0</prop>
												</obj>
											</obj>
											<obj name="PropertyObject" class="GroupChannelTypeProp" version="4">
												<prop name="PropertyTypeName">Melt Geno Sample Type</prop>
												<prop name="Position">0</prop>
												<prop name="IsDefault">0</prop>
												<prop name="GroupSampleType">mstUnknown</prop>
												<obj name="ChannelProp" class="ChannelProperty" version="1">
													<prop name="ChannelIdx">0</prop>
												</obj>
											</obj>
											<obj name="PropertyObject" class="QuantSampleTypeProperty" version="4">
												<prop name="PropertyTypeName">Quantification Sample Type</prop>
												<prop name="Position">0</prop>
												<prop name="IsDefault">0</prop>
												<prop name="SampleType">qsUnknown</prop>
												<obj name="ChannelProp" class="ChannelProperty" version="1">
													<prop name="ChannelIdx">0</prop>
												</obj>
											</obj>
											<obj name="PropertyObject" class="ChannelGenotype" version="4">
												<prop name="PropertyTypeName">Scanning Genotype</prop>
												<prop name="Position">0</prop>
												<prop name="IsDefault">1</prop>
												<prop name="ReadOnly">1</prop>
												<obj name="ChannelProp" class="ChannelProperty" version="1">
													<prop name="ChannelIdx">0</prop>
												</obj>
											</obj>
											<obj name="PropertyObject" class="GroupChannelTypeProp" version="4">
												<prop name="PropertyTypeName">Scanning Sample Type</prop>
												<prop name="Position">0</prop>
												<prop name="IsDefault">0</prop>
												<prop name="GroupSampleType">mstUnknown</prop>
												<obj name="ChannelProp" class="ChannelProperty" version="1">
													<prop name="ChannelIdx">0</prop>
												</obj>
											</obj>
											<obj name="PropertyObject" class="TargetName" version="4">
												<prop name="PropertyTypeName">Target Name</prop>
												<prop name="Position">0</prop>
												<prop name="IsDefault">1</prop>
												<obj name="ChannelProp" class="ChannelProperty" version="1">
													<prop name="ChannelIdx">0</prop>
												</obj>
											</obj>
											<obj name="PropertyObject" class="RQTargetProperty" version="4">
												<prop name="PropertyTypeName">Target Type</prop>
												<prop name="Position">0</prop>
												<prop name="IsDefault">0</prop>
												<prop name="TargetType">dtNone</prop>
												<obj name="ChannelProp" class="ChannelProperty" version="1">
													<prop name="ChannelIdx">0</prop>
												</obj>
											</obj>
										</list>
									</obj>
									<obj name="item" class="PropertyList" version="1">
										<list name="emlist" count="12">
											<obj name="PropertyObject" class="RQSampleTargetProperty" version="4">
												<prop name="PropertyTypeName">Combined Sample and Target Type</prop>
												<prop name="Position">0</prop>
												<prop name="IsDefault">0</prop>
												<obj name="ChannelProp" class="ChannelProperty" version="1">
													<prop name="ChannelIdx">1</prop>
												</obj>
											</obj>
											<obj name="PropertyObject" class="QuantConcProperty" version="4">
												<prop name="PropertyTypeName">Concentration</prop>
												<prop name="Position">0</prop>
												<prop name="IsDefault">1</prop>
												<prop name="Concentration">0</prop>
												<obj name="ChannelProp" class="ChannelProperty" version="1">
													<prop name="ChannelIdx">1</prop>
												</obj>
												<prop name="ReadOnly">1</prop>
											</obj>
											<obj name="PropertyObject" class="QuantCpHighProp" version="4">
												<prop name="PropertyTypeName">Cp High</prop>
												<prop name="Position">0</prop>
												<prop name="IsDefault">1</prop>
												<prop name="CpRangeHigh">0</prop>
												<obj name="ChannelProp" class="ChannelProperty" version="1">
													<prop name="ChannelIdx">1</prop>
												</obj>
												<prop name="ReadOnly">1</prop>
											</obj>
											<obj name="PropertyObject" class="QuantCpLowProp" version="4">
												<prop name="PropertyTypeName">Cp Low</prop>
												<prop name="Position">0</prop>
												<prop name="IsDefault">1</prop>
												<prop name="CpRangeLow">0</prop>
												<obj name="ChannelProp" class="ChannelProperty" version="1">
													<prop name="ChannelIdx">1</prop>
												</obj>
												<prop name="ReadOnly">1</prop>
											</obj>
											<obj name="PropertyObject" class="RQEffProp" version="4">
												<prop name="PropertyTypeName">Efficiency</prop>
												<prop name="Position">0</prop>
												<prop name="IsDefault">1</prop>
												<prop name="Efficiency">2</prop>
												<obj name="ChannelProp" class="ChannelProperty" version="1">
													<prop name="ChannelIdx">1</prop>
												</obj>
											</obj>
											<obj name="PropertyObject" class="ChannelGenotype" version="4">
												<prop name="PropertyTypeName">Melt Geno Genotype</prop>
												<prop name="Position">0</prop>
												<prop name="IsDefault">1</prop>
												<prop name="ReadOnly">1</prop>
												<obj name="ChannelProp" class="ChannelProperty" version="1">
													<prop name="ChannelIdx">1</prop>
												</obj>
											</obj>
											<obj name="PropertyObject" class="GroupChannelTypeProp" version="4">
												<prop name="PropertyTypeName">Melt Geno Sample Type</prop>
												<prop name="Position">0</prop>
												<prop name="IsDefault">0</prop>
												<prop name="GroupSampleType">mstUnknown</prop>
												<obj name="ChannelProp" class="ChannelProperty" version="1">
													<prop name="ChannelIdx">1</prop>
												</obj>
											</obj>
											<obj name="PropertyObject" class="QuantSampleTypeProperty" version="4">
												<prop name="PropertyTypeName">Quantification Sample Type</prop>
												<prop name="Position">0</prop>
												<prop name="IsDefault">0</prop>
												<prop name="SampleType">qsUnknown</prop>
												<obj name="ChannelProp" class="ChannelProperty" version="1">
													<prop name="ChannelIdx">1</prop>
												</obj>
											</obj>
											<obj name="PropertyObject" class="ChannelGenotype" version="4">
												<prop name="PropertyTypeName">Scanning Genotype</prop>
												<prop name="Position">0</prop>
												<prop name="IsDefault">1</prop>
												<prop name="ReadOnly">1</prop>
												<obj name="ChannelProp" class="ChannelProperty" version="1">
													<prop name="ChannelIdx">1</prop>
												</obj>
											</obj>
											<obj name="PropertyObject" class="GroupChannelTypeProp" version="4">
												<prop name="PropertyTypeName">Scanning Sample Type</prop>
												<prop name="Position">0</prop>
												<prop name="IsDefault">0</prop>
												<prop name="GroupSampleType">mstUnknown</prop>
												<obj name="ChannelProp" class="ChannelProperty" version="1">
													<prop name="ChannelIdx">1</prop>
												</obj>
											</obj>
											<obj name="PropertyObject" class="TargetName" version="4">
												<prop name="PropertyTypeName">Target Name</prop>
												<prop name="Position">0</prop>
												<prop name="IsDefault">1</prop>
												<obj name="ChannelProp" class="ChannelProperty" version="1">
													<prop name="ChannelIdx">1</prop>
												</obj>
											</obj>
											<obj name="PropertyObject" class="RQTargetProperty" version="4">
												<prop name="PropertyTypeName">Target Type</prop>
												<prop name="Position">0</prop>
												<prop name="IsDefault">0</prop>
												<prop name="TargetType">dtNone</prop>
												<obj name="ChannelProp" class="ChannelProperty" version="1">
													<prop name="ChannelIdx">1</prop>
												</obj>
											</obj>
										</list>
									</obj>
									<obj name="item" class="PropertyList" version="1">
										<list name="emlist" count="12">
											<obj name="PropertyObject" class="RQSampleTargetProperty" version="4">
												<prop name="PropertyTypeName">Combined Sample and Target Type</prop>
												<prop name="Position">0</prop>
												<prop name="IsDefault">0</prop>
												<obj name="ChannelProp" class="ChannelProperty" version="1">
													<prop name="ChannelIdx">2</prop>
												</obj>
											</obj>
											<obj name="PropertyObject" class="QuantConcProperty" version="4">
												<prop name="PropertyTypeName">Concentration</prop>
												<prop name="Position">0</prop>
												<prop name="IsDefault">1</prop>
												<prop name="Concentration">0</prop>
												<obj name="ChannelProp" class="ChannelProperty" version="1">
													<prop name="ChannelIdx">2</prop>
												</obj>
												<prop name="ReadOnly">1</prop>
											</obj>
											<obj name="PropertyObject" class="QuantCpHighProp" version="4">
												<prop name="PropertyTypeName">Cp High</prop>
												<prop name="Position">0</prop>
												<prop name="IsDefault">1</prop>
												<prop name="CpRangeHigh">0</prop>
												<obj name="ChannelProp" class="ChannelProperty" version="1">
													<prop name="ChannelIdx">2</prop>
												</obj>
												<prop name="ReadOnly">1</prop>
											</obj>
											<obj name="PropertyObject" class="QuantCpLowProp" version="4">
												<prop name="PropertyTypeName">Cp Low</prop>
												<prop name="Position">0</prop>
												<prop name="IsDefault">1</prop>
												<prop name="CpRangeLow">0</prop>
												<obj name="ChannelProp" class="ChannelProperty" version="1">
													<prop name="ChannelIdx">2</prop>
												</obj>
												<prop name="ReadOnly">1</prop>
											</obj>
											<obj name="PropertyObject" class="RQEffProp" version="4">
												<prop name="PropertyTypeName">Efficiency</prop>
												<prop name="Position">0</prop>
												<prop name="IsDefault">1</prop>
												<prop name="Efficiency">2</prop>
												<obj name="ChannelProp" class="ChannelProperty" version="1">
													<prop name="ChannelIdx">2</prop>
												</obj>
											</obj>
											<obj name="PropertyObject" class="ChannelGenotype" version="4">
												<prop name="PropertyTypeName">Melt Geno Genotype</prop>
												<prop name="Position">0</prop>
												<prop name="IsDefault">1</prop>
												<prop name="ReadOnly">1</prop>
												<obj name="ChannelProp" class="ChannelProperty" version="1">
													<prop name="ChannelIdx">2</prop>
												</obj>
											</obj>
											<obj name="PropertyObject" class="GroupChannelTypeProp" version="4">
												<prop name="PropertyTypeName">Melt Geno Sample Type</prop>
												<prop name="Position">0</prop>
												<prop name="IsDefault">0</prop>
												<prop name="GroupSampleType">mstUnknown</prop>
												<obj name="ChannelProp" class="ChannelProperty" version="1">
													<prop name="ChannelIdx">2</prop>
												</obj>
											</obj>
											<obj name="PropertyObject" class="QuantSampleTypeProperty" version="4">
												<prop name="PropertyTypeName">Quantification Sample Type</prop>
												<prop name="Position">0</prop>
												<prop name="IsDefault">0</prop>
												<prop name="SampleType">qsUnknown</prop>
												<obj name="ChannelProp" class="ChannelProperty" version="1">
													<prop name="ChannelIdx">2</prop>
												</obj>
											</obj>
											<obj name="PropertyObject" class="ChannelGenotype" version="4">
												<prop name="PropertyTypeName">Scanning Genotype</prop>
												<prop name="Position">0</prop>
												<prop name="IsDefault">1</prop>
												<prop name="ReadOnly">1</prop>
												<obj name="ChannelProp" class="ChannelProperty" version="1">
													<prop name="ChannelIdx">2</prop>
												</obj>
											</obj>
											<obj name="PropertyObject" class="GroupChannelTypeProp" version="4">
												<prop name="PropertyTypeName">Scanning Sample Type</prop>
												<prop name="Position">0</prop>
												<prop name="IsDefault">0</prop>
												<prop name="GroupSampleType">mstUnknown</prop>
												<obj name="ChannelProp" class="ChannelProperty" version="1">
													<prop name="ChannelIdx">2</prop>
												</obj>
											</obj>
											<obj name="PropertyObject" class="TargetName" version="4">
												<prop name="PropertyTypeName">Target Name</prop>
												<prop name="Position">0</prop>
												<prop name="IsDefault">1</prop>
												<obj name="ChannelProp" class="ChannelProperty" version="1">
													<prop name="ChannelIdx">2</prop>
												</obj>
											</obj>
											<obj name="PropertyObject" class="RQTargetProperty" version="4">
												<prop name="PropertyTypeName">Target Type</prop>
												<prop name="Position">0</prop>
												<prop name="IsDefault">0</prop>
												<prop name="TargetType">dtNone</prop>
												<obj name="ChannelProp" class="ChannelProperty" version="1">
													<prop name="ChannelIdx">2</prop>
												</obj>
											</obj>
										</list>
									</obj>
									<obj name="item" class="PropertyList" version="1">
										<list name="emlist" count="12">
											<obj name="PropertyObject" class="RQSampleTargetProperty" version="4">
												<prop name="PropertyTypeName">Combined Sample and Target Type</prop>
												<prop name="Position">0</prop>
												<prop name="IsDefault">0</prop>
												<obj name="ChannelProp" class="ChannelProperty" version="1">
													<prop name="ChannelIdx">3</prop>
												</obj>
											</obj>
											<obj name="PropertyObject" class="QuantConcProperty" version="4">
												<prop name="PropertyTypeName">Concentration</prop>
												<prop name="Position">0</prop>
												<prop name="IsDefault">1</prop>
												<prop name="Concentration">0</prop>
												<obj name="ChannelProp" class="ChannelProperty" version="1">
													<prop name="ChannelIdx">3</prop>
												</obj>
												<prop name="ReadOnly">1</prop>
											</obj>
											<obj name="PropertyObject" class="QuantCpHighProp" version="4">
												<prop name="PropertyTypeName">Cp High</prop>
												<prop name="Position">0</prop>
												<prop name="IsDefault">1</prop>
												<prop name="CpRangeHigh">0</prop>
												<obj name="ChannelProp" class="ChannelProperty" version="1">
													<prop name="ChannelIdx">3</prop>
												</obj>
												<prop name="ReadOnly">1</prop>
											</obj>
											<obj name="PropertyObject" class="QuantCpLowProp" version="4">
												<prop name="PropertyTypeName">Cp Low</prop>
												<prop name="Position">0</prop>
												<prop name="IsDefault">1</prop>
												<prop name="CpRangeLow">0</prop>
												<obj name="ChannelProp" class="ChannelProperty" version="1">
													<prop name="ChannelIdx">3</prop>
												</obj>
												<prop name="ReadOnly">1</prop>
											</obj>
											<obj name="PropertyObject" class="RQEffProp" version="4">
												<prop name="PropertyTypeName">Efficiency</prop>
												<prop name="Position">0</prop>
												<prop name="IsDefault">1</prop>
												<prop name="Efficiency">2</prop>
												<obj name="ChannelProp" class="ChannelProperty" version="1">
													<prop name="ChannelIdx">3</prop>
												</obj>
											</obj>
											<obj name="PropertyObject" class="ChannelGenotype" version="4">
												<prop name="PropertyTypeName">Melt Geno Genotype</prop>
												<prop name="Position">0</prop>
												<prop name="IsDefault">1</prop>
												<prop name="ReadOnly">1</prop>
												<obj name="ChannelProp" class="ChannelProperty" version="1">
													<prop name="ChannelIdx">3</prop>
												</obj>
											</obj>
											<obj name="PropertyObject" class="GroupChannelTypeProp" version="4">
												<prop name="PropertyTypeName">Melt Geno Sample Type</prop>
												<prop name="Position">0</prop>
												<prop name="IsDefault">0</prop>
												<prop name="GroupSampleType">mstUnknown</prop>
												<obj name="ChannelProp" class="ChannelProperty" version="1">
													<prop name="ChannelIdx">3</prop>
												</obj>
											</obj>
											<obj name="PropertyObject" class="QuantSampleTypeProperty" version="4">
												<prop name="PropertyTypeName">Quantification Sample Type</prop>
												<prop name="Position">0</prop>
												<prop name="IsDefault">0</prop>
												<prop name="SampleType">qsUnknown</prop>
												<obj name="ChannelProp" class="ChannelProperty" version="1">
													<prop name="ChannelIdx">3</prop>
												</obj>
											</obj>
											<obj name="PropertyObject" class="ChannelGenotype" version="4">
												<prop name="PropertyTypeName">Scanning Genotype</prop>
												<prop name="Position">0</prop>
												<prop name="IsDefault">1</prop>
												<prop name="ReadOnly">1</prop>
												<obj name="ChannelProp" class="ChannelProperty" version="1">
													<prop name="ChannelIdx">3</prop>
												</obj>
											</obj>
											<obj name="PropertyObject" class="GroupChannelTypeProp" version="4">
												<prop name="PropertyTypeName">Scanning Sample Type</prop>
												<prop name="Position">0</prop>
												<prop name="IsDefault">0</prop>
												<prop name="GroupSampleType">mstUnknown</prop>
												<obj name="ChannelProp" class="ChannelProperty" version="1">
													<prop name="ChannelIdx">3</prop>
												</obj>
											</obj>
											<obj name="PropertyObject" class="TargetName" version="4">
												<prop name="PropertyTypeName">Target Name</prop>
												<prop name="Position">0</prop>
												<prop name="IsDefault">1</prop>
												<obj name="ChannelProp" class="ChannelProperty" version="1">
													<prop name="ChannelIdx">3</prop>
												</obj>
											</obj>
											<obj name="PropertyObject" class="RQTargetProperty" version="4">
												<prop name="PropertyTypeName">Target Type</prop>
												<prop name="Position">0</prop>
												<prop name="IsDefault">0</prop>
												<prop name="TargetType">dtNone</prop>
												<obj name="ChannelProp" class="ChannelProperty" version="1">
													<prop name="ChannelIdx">3</prop>
												</obj>
											</obj>
										</list>
									</obj>
								</list>
							</obj>
						</obj>
						<prop name="ChannelPropertyCount">4</prop>
						<prop name="ContainerPosition">0</prop>
						<prop name="HasSampleProperties">1</prop>
						<obj name="SampleProperties" class="PropertyList" version="1">
							<list name="emlist" count="14">
								<obj name="PropertyObject" class="SamplePrefColor" version="4">
									<prop name="PropertyTypeName">Color</prop>
									<prop name="Position">0</prop>
									<prop name="IsDefault">0</prop>
									<prop name="Color">$00FF8000</prop>
								</obj>
								<obj name="PropertyObject" class="DominantChannelProp" version="4">
									<prop name="PropertyTypeName">Dominant Channel</prop>
									<prop name="Position">0</prop>
									<prop name="IsDefault">0</prop>
									<prop name="DominantChannel">0</prop>
								</obj>
								<obj name="PropertyObject" class="Genotype" version="4">
									<prop name="PropertyTypeName">EndPt Genotype</prop>
									<prop name="Position">0</prop>
									<prop name="IsDefault">1</prop>
									<prop name="ReadOnly">1</prop>
								</obj>
								<obj name="PropertyObject" class="GroupingSample" version="4">
									<prop name="PropertyTypeName">EndPt Sample Type</prop>
									<prop name="Position">0</prop>
									<prop name="IsDefault">0</prop>
									<prop name="GroupSampleType">mstUnknown</prop>
								</obj>
								<obj name="PropertyObject" class="SamplePrefLineStyle" version="4">
									<prop name="PropertyTypeName">Line Style</prop>
									<prop name="Position">0</prop>
									<prop name="IsDefault">0</prop>
									<prop name="LineStyle">psSolid</prop>
								</obj>
								<obj name="PropertyObject" class="GenSampleEditNotes" version="4">
									<prop name="PropertyTypeName">Notes</prop>
									<prop name="Position">0</prop>
									<prop name="IsDefault">1</prop>
								</obj>
								<obj name="PropertyObject" class="SamplePrefPointStyle" version="4">
									<prop name="PropertyTypeName">Point Style</prop>
									<prop name="Position">0</prop>
									<prop name="IsDefault">0</prop>
									<prop name="PointStyle">psNothing</prop>
								</obj>
								<obj name="PropertyObject" class="GenSampleEditPosition" version="4">
									<prop name="PropertyTypeName">Position</prop>
									<prop name="Position">0</prop>
									<prop name="IsDefault">1</prop>
								</obj>
								<obj name="PropertyObject" class="GenSampleEditReplicate" version="4">
									<prop name="PropertyTypeName">Replicate of</prop>
									<prop name="Position">0</prop>
									<prop name="IsDefault">1</prop>
									<prop name="ReplicateOf">-1</prop>
								</obj>
								<obj name="PropertyObject" class="HTCSampleID" version="4">
									<prop name="PropertyTypeName">Sample ID</prop>
									<prop name="Position">0</prop>
									<prop name="IsDefault">1</prop>
								</obj>
								<obj name="PropertyObject" class="GenSampleEditName" version="4">
									<prop name="PropertyTypeName">Sample Name</prop>
									<prop name="Position">0</prop>
									<prop name="IsDefault">1</prop>
									<prop name="name">Sample 1</prop>
								</obj>
								<obj name="PropertyObject" class="HTCSamplePrepNotes" version="4">
									<prop name="PropertyTypeName">Sample Prep Notes</prop>
									<prop name="Position">0</prop>
									<prop name="IsDefault">1</prop>
								</obj>
								<obj name="PropertyObject" class="GenSampleEditSubset" version="4">
									<prop name="PropertyTypeName">Subsets</prop>
									<prop name="Position">0</prop>
									<prop name="IsDefault">1</prop>
								</obj>
								<obj name="PropertyObject" class="SamplePrefWidth" version="5">
									<prop name="PropertyTypeName">Width</prop>
									<prop name="Position">0</prop>
									<prop name="IsDefault">1</prop>
									<prop name="Width">1</prop>
								</obj>
							</list>
						</obj>
					</obj>
					<obj name="item" class="SamplePropInfo" version="1">
						<obj name="ChannelProperties" class="ChanPropList" version="2">
							<obj name="ChannelProperties" class="EMList" version="1">
								<list name="emlist" count="4">
									<obj name="item" class="PropertyList" version="1">
										<list name="emlist" count="12">
											<obj name="PropertyObject" class="RQSampleTargetProperty" version="4">
												<prop name="PropertyTypeName">Combined Sample and Target Type</prop>
												<prop name="Position">1</prop>
												<prop name="IsDefault">0</prop>
												<obj name="ChannelProp" class="ChannelProperty" version="1">
													<prop name="ChannelIdx">0</prop>
												</obj>
											</obj>
											<obj name="PropertyObject" class="QuantConcProperty" version="4">
												<prop name="PropertyTypeName">Concentration</prop>
												<prop name="Position">1</prop>
												<prop name="IsDefault">1</prop>
												<prop name="Concentration">0</prop>
												<obj name="ChannelProp" class="ChannelProperty" version="1">
													<prop name="ChannelIdx">0</prop>
												</obj>
												<prop name="ReadOnly">1</prop>
											</obj>
											<obj name="PropertyObject" class="QuantCpHighProp" version="4">
												<prop name="PropertyTypeName">Cp High</prop>
												<prop name="Position">1</prop>
												<prop name="IsDefault">1</prop>
												<prop name="CpRangeHigh">0</prop>
												<obj name="ChannelProp" class="ChannelProperty" version="1">
													<prop name="ChannelIdx">0</prop>
												</obj>
												<prop name="ReadOnly">1</prop>
											</obj>
											<obj name="PropertyObject" class="QuantCpLowProp" version="4">
												<prop name="PropertyTypeName">Cp Low</prop>
												<prop name="Position">1</prop>
												<prop name="IsDefault">1</prop>
												<prop name="CpRangeLow">0</prop>
												<obj name="ChannelProp" class="ChannelProperty" version="1">
													<prop name="ChannelIdx">0</prop>
												</obj>
												<prop name="ReadOnly">1</prop>
											</obj>
											<obj name="PropertyObject" class="RQEffProp" version="4">
												<prop name="PropertyTypeName">Efficiency</prop>
												<prop name="Position">1</prop>
												<prop name="IsDefault">1</prop>
												<prop name="Efficiency">2</prop>
												<obj name="ChannelProp" class="ChannelProperty" version="1">
													<prop name="ChannelIdx">0</prop>
												</obj>
											</obj>
											<obj name="PropertyObject" class="ChannelGenotype" version="4">
												<prop name="PropertyTypeName">Melt Geno Genotype</prop>
												<prop name="Position">1</prop>
												<prop name="IsDefault">1</prop>
												<prop name="ReadOnly">1</prop>
												<obj name="ChannelProp" class="ChannelProperty" version="1">
													<prop name="ChannelIdx">0</prop>
												</obj>
											</obj>
											<obj name="PropertyObject" class="GroupChannelTypeProp" version="4">
												<prop name="PropertyTypeName">Melt Geno Sample Type</prop>
												<prop name="Position">1</prop>
												<prop name="IsDefault">0</prop>
												<prop name="GroupSampleType">mstUnknown</prop>
												<obj name="ChannelProp" class="ChannelProperty" version="1">
													<prop name="ChannelIdx">0</prop>
												</obj>
											</obj>
											<obj name="PropertyObject" class="QuantSampleTypeProperty" version="4">
												<prop name="PropertyTypeName">Quantification Sample Type</prop>
												<prop name="Position">1</prop>
												<prop name="IsDefault">0</prop>
												<prop name="SampleType">qsUnknown</prop>
												<obj name="ChannelProp" class="ChannelProperty" version="1">
													<prop name="ChannelIdx">0</prop>
												</obj>
											</obj>
											<obj name="PropertyObject" class="ChannelGenotype" version="4">
												<prop name="PropertyTypeName">Scanning Genotype</prop>
												<prop name="Position">1</prop>
												<prop name="IsDefault">1</prop>
												<prop name="ReadOnly">1</prop>
												<obj name="ChannelProp" class="ChannelProperty" version="1">
													<prop name="ChannelIdx">0</prop>
												</obj>
											</obj>
											<obj name="PropertyObject" class="GroupChannelTypeProp" version="4">
												<prop name="PropertyTypeName">Scanning Sample Type</prop>
												<prop name="Position">1</prop>
												<prop name="IsDefault">0</prop>
												<prop name="GroupSampleType">mstUnknown</prop>
												<obj name="ChannelProp" class="ChannelProperty" version="1">
													<prop name="ChannelIdx">0</prop>
												</obj>
											</obj>
											<obj name="PropertyObject" class="TargetName" version="4">
												<prop name="PropertyTypeName">Target Name</prop>
												<prop name="Position">1</prop>
												<prop name="IsDefault">1</prop>
												<obj name="ChannelProp" class="ChannelProperty" version="1">
													<prop name="ChannelIdx">0</prop>
												</obj>
											</obj>
											<obj name="PropertyObject" class="RQTargetProperty" version="4">
												<prop name="PropertyTypeName">Target Type</prop>
												<prop name="Position">1</prop>
												<prop name="IsDefault">0</prop>
												<prop name="TargetType">dtNone</prop>
												<obj name="ChannelProp" class="ChannelProperty" version="1">
													<prop name="ChannelIdx">0</prop>
												</obj>
											</obj>
										</list>
									</obj>
									<obj name="item" class="PropertyList" version="1">
										<list name="emlist" count="12">
											<obj name="PropertyObject" class="RQSampleTargetProperty" version="4">
												<prop name="PropertyTypeName">Combined Sample and Target Type</prop>
												<prop name="Position">1</prop>
												<prop name="IsDefault">0</prop>
												<obj name="ChannelProp" class="ChannelProperty" version="1">
													<prop name="ChannelIdx">1</prop>
												</obj>
											</obj>
											<obj name="PropertyObject" class="QuantConcProperty" version="4">
												<prop name="PropertyTypeName">Concentration</prop>
												<prop name="Position">1</prop>
												<prop name="IsDefault">1</prop>
												<prop name="Concentration">0</prop>
												<obj name="ChannelProp" class="ChannelProperty" version="1">
													<prop name="ChannelIdx">1</prop>
												</obj>
												<prop name="ReadOnly">1</prop>
											</obj>
											<obj name="PropertyObject" class="QuantCpHighProp" version="4">
												<prop name="PropertyTypeName">Cp High</prop>
												<prop name="Position">1</prop>
												<prop name="IsDefault">1</prop>
												<prop name="CpRangeHigh">0</prop>
												<obj name="ChannelProp" class="ChannelProperty" version="1">
													<prop name="ChannelIdx">1</prop>
												</obj>
												<prop name="ReadOnly">1</prop>
											</obj>
											<obj name="PropertyObject" class="QuantCpLowProp" version="4">
												<prop name="PropertyTypeName">Cp Low</prop>
												<prop name="Position">1</prop>
												<prop name="IsDefault">1</prop>
												<prop name="CpRangeLow">0</prop>
												<obj name="ChannelProp" class="ChannelProperty" version="1">
													<prop name="ChannelIdx">1</prop>
												</obj>
												<prop name="ReadOnly">1</prop>
											</obj>
											<obj name="PropertyObject" class="RQEffProp" version="4">
												<prop name="PropertyTypeName">Efficiency</prop>
												<prop name="Position">1</prop>
												<prop name="IsDefault">1</prop>
												<prop name="Efficiency">2</prop>
												<obj name="ChannelProp" class="ChannelProperty" version="1">
													<prop name="ChannelIdx">1</prop>
												</obj>
											</obj>
											<obj name="PropertyObject" class="ChannelGenotype" version="4">
												<prop name="PropertyTypeName">Melt Geno Genotype</prop>
												<prop name="Position">1</prop>
												<prop name="IsDefault">1</prop>
												<prop name="ReadOnly">1</prop>
												<obj name="ChannelProp" class="ChannelProperty" version="1">
													<prop name="ChannelIdx">1</prop>
												</obj>
											</obj>
											<obj name="PropertyObject" class="GroupChannelTypeProp" version="4">
												<prop name="PropertyTypeName">Melt Geno Sample Type</prop>
												<prop name="Position">1</prop>
												<prop name="IsDefault">0</prop>
												<prop name="GroupSampleType">mstUnknown</prop>
												<obj name="ChannelProp" class="ChannelProperty" version="1">
													<prop name="ChannelIdx">1</prop>
												</obj>
											</obj>
											<obj name="PropertyObject" class="QuantSampleTypeProperty" version="4">
												<prop name="PropertyTypeName">Quantification Sample Type</prop>
												<prop name="Position">1</prop>
												<prop name="IsDefault">0</prop>
												<prop name="SampleType">qsUnknown</prop>
												<obj name="ChannelProp" class="ChannelProperty" version="1">
													<prop name="ChannelIdx">1</prop>
												</obj>
											</obj>
											<obj name="PropertyObject" class="ChannelGenotype" version="4">
												<prop name="PropertyTypeName">Scanning Genotype</prop>
												<prop name="Position">1</prop>
												<prop name="IsDefault">1</prop>
												<prop name="ReadOnly">1</prop>
												<obj name="ChannelProp" class="ChannelProperty" version="1">
													<prop name="ChannelIdx">1</prop>
												</obj>
											</obj>
											<obj name="PropertyObject" class="GroupChannelTypeProp" version="4">
												<prop name="PropertyTypeName">Scanning Sample Type</prop>
												<prop name="Position">1</prop>
												<prop name="IsDefault">0</prop>
												<prop name="GroupSampleType">mstUnknown</prop>
												<obj name="ChannelProp" class="ChannelProperty" version="1">
													<prop name="ChannelIdx">1</prop>
												</obj>
											</obj>
											<obj name="PropertyObject" class="TargetName" version="4">
												<prop name="PropertyTypeName">Target Name</prop>
												<prop name="Position">1</prop>
												<prop name="IsDefault">1</prop>
												<obj name="ChannelProp" class="ChannelProperty" version="1">
													<prop name="ChannelIdx">1</prop>
												</obj>
											</obj>
											<obj name="PropertyObject" class="RQTargetProperty" version="4">
												<prop name="PropertyTypeName">Target Type</prop>
												<prop name="Position">1</prop>
												<prop name="IsDefault">0</prop>
												<prop name="TargetType">dtNone</prop>
												<obj name="ChannelProp" class="ChannelProperty" version="1">
													<prop name="ChannelIdx">1</prop>
												</obj>
											</obj>
										</list>
									</obj>
									<obj name="item" class="PropertyList" version="1">
										<list name="emlist" count="12">
											<obj name="PropertyObject" class="RQSampleTargetProperty" version="4">
												<prop name="PropertyTypeName">Combined Sample and Target Type</prop>
												<prop name="Position">1</prop>
												<prop name="IsDefault">0</prop>
												<obj name="ChannelProp" class="ChannelProperty" version="1">
													<prop name="ChannelIdx">2</prop>
												</obj>
											</obj>
											<obj name="PropertyObject" class="QuantConcProperty" version="4">
												<prop name="PropertyTypeName">Concentration</prop>
												<prop name="Position">1</prop>
												<prop name="IsDefault">1</prop>
												<prop name="Concentration">0</prop>
												<obj name="ChannelProp" class="ChannelProperty" version="1">
													<prop name="ChannelIdx">2</prop>
												</obj>
												<prop name="ReadOnly">1</prop>
											</obj>
											<obj name="PropertyObject" class="QuantCpHighProp" version="4">
												<prop name="PropertyTypeName">Cp High</prop>
												<prop name="Position">1</prop>
												<prop name="IsDefault">1</prop>
												<prop name="CpRangeHigh">0</prop>
												<obj name="ChannelProp" class="ChannelProperty" version="1">
													<prop name="ChannelIdx">2</prop>
												</obj>
												<prop name="ReadOnly">1</prop>
											</obj>
											<obj name="PropertyObject" class="QuantCpLowProp" version="4">
												<prop name="PropertyTypeName">Cp Low</prop>
												<prop name="Position">1</prop>
												<prop name="IsDefault">1</prop>
												<prop name="CpRangeLow">0</prop>
												<obj name="ChannelProp" class="ChannelProperty" version="1">
													<prop name="ChannelIdx">2</prop>
												</obj>
												<prop name="ReadOnly">1</prop>
											</obj>
											<obj name="PropertyObject" class="RQEffProp" version="4">
												<prop name="PropertyTypeName">Efficiency</prop>
												<prop name="Position">1</prop>
												<prop name="IsDefault">1</prop>
												<prop name="Efficiency">2</prop>
												<obj name="ChannelProp" class="ChannelProperty" version="1">
													<prop name="ChannelIdx">2</prop>
												</obj>
											</obj>
											<obj name="PropertyObject" class="ChannelGenotype" version="4">
												<prop name="PropertyTypeName">Melt Geno Genotype</prop>
												<prop name="Position">1</prop>
												<prop name="IsDefault">1</prop>
												<prop name="ReadOnly">1</prop>
												<obj name="ChannelProp" class="ChannelProperty" version="1">
													<prop name="ChannelIdx">2</prop>
												</obj>
											</obj>
											<obj name="PropertyObject" class="GroupChannelTypeProp" version="4">
												<prop name="PropertyTypeName">Melt Geno Sample Type</prop>
												<prop name="Position">1</prop>
												<prop name="IsDefault">0</prop>
												<prop name="GroupSampleType">mstUnknown</prop>
												<obj name="ChannelProp" class="ChannelProperty" version="1">
													<prop name="ChannelIdx">2</prop>
												</obj>
											</obj>
											<obj name="PropertyObject" class="QuantSampleTypeProperty" version="4">
												<prop name="PropertyTypeName">Quantification Sample Type</prop>
												<prop name="Position">1</prop>
												<prop name="IsDefault">0</prop>
												<prop name="SampleType">qsUnknown</prop>
												<obj name="ChannelProp" class="ChannelProperty" version="1">
													<prop name="ChannelIdx">2</prop>
												</obj>
											</obj>
											<obj name="PropertyObject" class="ChannelGenotype" version="4">
												<prop name="PropertyTypeName">Scanning Genotype</prop>
												<prop name="Position">1</prop>
												<prop name="IsDefault">1</prop>
												<prop name="ReadOnly">1</prop>
												<obj name="ChannelProp" class="ChannelProperty" version="1">
													<prop name="ChannelIdx">2</prop>
												</obj>
											</obj>
											<obj name="PropertyObject" class="GroupChannelTypeProp" version="4">
												<prop name="PropertyTypeName">Scanning Sample Type</prop>
												<prop name="Position">1</prop>
												<prop name="IsDefault">0</prop>
												<prop name="GroupSampleType">mstUnknown</prop>
												<obj name="ChannelProp" class="ChannelProperty" version="1">
													<prop name="ChannelIdx">2</prop>
												</obj>
											</obj>
											<obj name="PropertyObject" class="TargetName" version="4">
												<prop name="PropertyTypeName">Target Name</prop>
												<prop name="Position">1</prop>
												<prop name="IsDefault">1</prop>
												<obj name="ChannelProp" class="ChannelProperty" version="1">
													<prop name="ChannelIdx">2</prop>
												</obj>
											</obj>
											<obj name="PropertyObject" class="RQTargetProperty" version="4">
												<prop name="PropertyTypeName">Target Type</prop>
												<prop name="Position">1</prop>
												<prop name="IsDefault">0</prop>
												<prop name="TargetType">dtNone</prop>
												<obj name="ChannelProp" class="ChannelProperty" version="1">
													<prop name="ChannelIdx">2</prop>
												</obj>
											</obj>
										</list>
									</obj>
									<obj name="item" class="PropertyList" version="1">
										<list name="emlist" count="12">
											<obj name="PropertyObject" class="RQSampleTargetProperty" version="4">
												<prop name="PropertyTypeName">Combined Sample and Target Type</prop>
												<prop name="Position">1</prop>
												<prop name="IsDefault">0</prop>
												<obj name="ChannelProp" class="ChannelProperty" version="1">
													<prop name="ChannelIdx">3</prop>
												</obj>
											</obj>
											<obj name="PropertyObject" class="QuantConcProperty" version="4">
												<prop name="PropertyTypeName">Concentration</prop>
												<prop name="Position">1</prop>
												<prop name="IsDefault">1</prop>
												<prop name="Concentration">0</prop>
												<obj name="ChannelProp" class="ChannelProperty" version="1">
													<prop name="ChannelIdx">3</prop>
												</obj>
												<prop name="ReadOnly">1</prop>
											</obj>
											<obj name="PropertyObject" class="QuantCpHighProp" version="4">
												<prop name="PropertyTypeName">Cp High</prop>
												<prop name="Position">1</prop>
												<prop name="IsDefault">1</prop>
												<prop name="CpRangeHigh">0</prop>
												<obj name="ChannelProp" class="ChannelProperty" version="1">
													<prop name="ChannelIdx">3</prop>
												</obj>
												<prop name="ReadOnly">1</prop>
											</obj>
											<obj name="PropertyObject" class="QuantCpLowProp" version="4">
												<prop name="PropertyTypeName">Cp Low</prop>
												<prop name="Position">1</prop>
												<prop name="IsDefault">1</prop>
												<prop name="CpRangeLow">0</prop>
												<obj name="ChannelProp" class="ChannelProperty" version="1">
													<prop name="ChannelIdx">3</prop>
												</obj>
												<prop name="ReadOnly">1</prop>
											</obj>
											<obj name="PropertyObject" class="RQEffProp" version="4">
												<prop name="PropertyTypeName">Efficiency</prop>
												<prop name="Position">1</prop>
												<prop name="IsDefault">1</prop>
												<prop name="Efficiency">2</prop>
												<obj name="ChannelProp" class="ChannelProperty" version="1">
													<prop name="ChannelIdx">3</prop>
												</obj>
											</obj>
											<obj name="PropertyObject" class="ChannelGenotype" version="4">
												<prop name="PropertyTypeName">Melt Geno Genotype</prop>
												<prop name="Position">1</prop>
												<prop name="IsDefault">1</prop>
												<prop name="ReadOnly">1</prop>
												<obj name="ChannelProp" class="ChannelProperty" version="1">
													<prop name="ChannelIdx">3</prop>
												</obj>
											</obj>
											<obj name="PropertyObject" class="GroupChannelTypeProp" version="4">
												<prop name="PropertyTypeName">Melt Geno Sample Type</prop>
												<prop name="Position">1</prop>
												<prop name="IsDefault">0</prop>
												<prop name="GroupSampleType">mstUnknown</prop>
												<obj name="ChannelProp" class="ChannelProperty" version="1">
													<prop name="ChannelIdx">3</prop>
												</obj>
											</obj>
											<obj name="PropertyObject" class="QuantSampleTypeProperty" version="4">
												<prop name="PropertyTypeName">Quantification Sample Type</prop>
												<prop name="Position">1</prop>
												<prop name="IsDefault">0</prop>
												<prop name="SampleType">qsUnknown</prop>
												<obj name="ChannelProp" class="ChannelProperty" version="1">
													<prop name="ChannelIdx">3</prop>
												</obj>
											</obj>
											<obj name="PropertyObject" class="ChannelGenotype" version="4">
												<prop name="PropertyTypeName">Scanning Genotype</prop>
												<prop name="Position">1</prop>
												<prop name="IsDefault">1</prop>
												<prop name="ReadOnly">1</prop>
												<obj name="ChannelProp" class="ChannelProperty" version="1">
													<prop name="ChannelIdx">3</prop>
												</obj>
											</obj>
											<obj name="PropertyObject" class="GroupChannelTypeProp" version="4">
												<prop name="PropertyTypeName">Scanning Sample Type</prop>
												<prop name="Position">1</prop>
												<prop name="IsDefault">0</prop>
												<prop name="GroupSampleType">mstUnknown</prop>
												<obj name="ChannelProp" class="ChannelProperty" version="1">
													<prop name="ChannelIdx">3</prop>
												</obj>
											</obj>
											<obj name="PropertyObject" class="TargetName" version="4">
												<prop name="PropertyTypeName">Target Name</prop>
												<prop name="Position">1</prop>
												<prop name="IsDefault">1</prop>
												<obj name="ChannelProp" class="ChannelProperty" version="1">
													<prop name="ChannelIdx">3</prop>
												</obj>
											</obj>
											<obj name="PropertyObject" class="RQTargetProperty" version="4">
												<prop name="PropertyTypeName">Target Type</prop>
												<prop name="Position">1</prop>
												<prop name="IsDefault">0</prop>
												<prop name="TargetType">dtNone</prop>
												<obj name="ChannelProp" class="ChannelProperty" version="1">
													<prop name="ChannelIdx">3</prop>
												</obj>
											</obj>
										</list>
									</obj>
								</list>
							</obj>
						</obj>
						<prop name="ChannelPropertyCount">4</prop>
						<prop name="ContainerPosition">1</prop>
						<prop name="HasSampleProperties">1</prop>
						<obj name="SampleProperties" class="PropertyList" version="1">
							<list name="emlist" count="14">
								<obj name="PropertyObject" class="SamplePrefColor" version="4">
									<prop name="PropertyTypeName">Color</prop>
									<prop name="Position">1</prop>
									<prop name="IsDefault">0</prop>
									<prop name="Color">clRed</prop>
								</obj>
								<obj name="PropertyObject" class="DominantChannelProp" version="4">
									<prop name="PropertyTypeName">Dominant Channel</prop>
									<prop name="Position">1</prop>
									<prop name="IsDefault">0</prop>
									<prop name="DominantChannel">0</prop>
								</obj>
								<obj name="PropertyObject" class="Genotype" version="4">
									<prop name="PropertyTypeName">EndPt Genotype</prop>
									<prop name="Position">1</prop>
									<prop name="IsDefault">1</prop>
									<prop name="ReadOnly">1</prop>
								</obj>
								<obj name="PropertyObject" class="GroupingSample" version="4">
									<prop name="PropertyTypeName">EndPt Sample Type</prop>
									<prop name="Position">1</prop>
									<prop name="IsDefault">0</prop>
									<prop name="GroupSampleType">mstUnknown</prop>
								</obj>
								<obj name="PropertyObject" class="SamplePrefLineStyle" version="4">
									<prop name="PropertyTypeName">Line Style</prop>
									<prop name="Position">1</prop>
									<prop name="IsDefault">0</prop>
									<prop name="LineStyle">psSolid</prop>
								</obj>
								<obj name="PropertyObject" class="GenSampleEditNotes" version="4">
									<prop name="PropertyTypeName">Notes</prop>
									<prop name="Position">1</prop>
									<prop name="IsDefault">1</prop>
								</obj>
								<obj name="PropertyObject" class="SamplePrefPointStyle" version="4">
									<prop name="PropertyTypeName">Point Style</prop>
									<prop name="Position">1</prop>
									<prop name="IsDefault">0</prop>
									<prop name="PointStyle">psNothing</prop>
								</obj>
								<obj name="PropertyObject" class="GenSampleEditPosition" version="4">
									<prop name="PropertyTypeName">Position</prop>
									<prop name="Position">1</prop>
									<prop name="IsDefault">1</prop>
								</obj>
								<obj name="PropertyObject" class="GenSampleEditReplicate" version="4">
									<prop name="PropertyTypeName">Replicate of</prop>
									<prop name="Position">1</prop>
									<prop name="IsDefault">1</prop>
									<prop name="ReplicateOf">-1</prop>
								</obj>
								<obj name="PropertyObject" class="HTCSampleID" version="4">
									<prop name="PropertyTypeName">Sample ID</prop>
									<prop name="Position">1</prop>
									<prop name="IsDefault">1</prop>
								</obj>
								<obj name="PropertyObject" class="GenSampleEditName" version="4">
									<prop name="PropertyTypeName">Sample Name</prop>
									<prop name="Position">1</prop>
									<prop name="IsDefault">1</prop>
									<prop name="name">Sample 2</prop>
								</obj>
								<obj name="PropertyObject" class="HTCSamplePrepNotes" version="4">
									<prop name="PropertyTypeName">Sample Prep Notes</prop>
									<prop name="Position">1</prop>
									<prop name="IsDefault">1</prop>
								</obj>
								<obj name="PropertyObject" class="GenSampleEditSubset" version="4">
									<prop name="PropertyTypeName">Subsets</prop>
									<prop name="Position">1</prop>
									<prop name="IsDefault">1</prop>
								</obj>
								<obj name="PropertyObject" class="SamplePrefWidth" version="5">
									<prop name="PropertyTypeName">Width</prop>
									<prop name="Position">1</prop>
									<prop name="IsDefault">1</prop>
									<prop name="Width">1</prop>
								</obj>
							</list>
						</obj>
					</obj>
					<obj name="item" class="SamplePropInfo" version="1">
						<obj name="ChannelProperties" class="ChanPropList" version="2">
							<obj name="ChannelProperties" class="EMList" version="1">
								<list name="emlist" count="4">
									<obj name="item" class="PropertyList" version="1">
										<list name="emlist" count="12">
											<obj name="PropertyObject" class="RQSampleTargetProperty" version="4">
												<prop name="PropertyTypeName">Combined Sample and Target Type</prop>
												<prop name="Position">2</prop>
												<prop name="IsDefault">0</prop>
												<obj name="ChannelProp" class="ChannelProperty" version="1">
													<prop name="ChannelIdx">0</prop>
												</obj>
											</obj>
											<obj name="PropertyObject" class="QuantConcProperty" version="4">
												<prop name="PropertyTypeName">Concentration</prop>
												<prop name="Position">2</prop>
												<prop name="IsDefault">1</prop>
												<prop name="Concentration">0</prop>
												<obj name="ChannelProp" class="ChannelProperty" version="1">
													<prop name="ChannelIdx">0</prop>
												</obj>
												<prop name="ReadOnly">1</prop>
											</obj>
											<obj name="PropertyObject" class="QuantCpHighProp" version="4">
												<prop name="PropertyTypeName">Cp High</prop>
												<prop name="Position">2</prop>
												<prop name="IsDefault">1</prop>
												<prop name="CpRangeHigh">0</prop>
												<obj name="ChannelProp" class="ChannelProperty" version="1">
													<prop name="ChannelIdx">0</prop>
												</obj>
												<prop name="ReadOnly">1</prop>
											</obj>
											<obj name="PropertyObject" class="QuantCpLowProp" version="4">
												<prop name="PropertyTypeName">Cp Low</prop>
												<prop name="Position">2</prop>
												<prop name="IsDefault">1</prop>
												<prop name="CpRangeLow">0</prop>
												<obj name="ChannelProp" class="ChannelProperty" version="1">
													<prop name="ChannelIdx">0</prop>
												</obj>
												<prop name="ReadOnly">1</prop>
											</obj>
											<obj name="PropertyObject" class="RQEffProp" version="4">
												<prop name="PropertyTypeName">Efficiency</prop>
												<prop name="Position">2</prop>
												<prop name="IsDefault">1</prop>
												<prop name="Efficiency">2</prop>
												<obj name="ChannelProp" class="ChannelProperty" version="1">
													<prop name="ChannelIdx">0</prop>
												</obj>
											</obj>
											<obj name="PropertyObject" class="ChannelGenotype" version="4">
												<prop name="PropertyTypeName">Melt Geno Genotype</prop>
												<prop name="Position">2</prop>
												<prop name="IsDefault">1</prop>
												<prop name="ReadOnly">1</prop>
												<obj name="ChannelProp" class="ChannelProperty" version="1">
													<prop name="ChannelIdx">0</prop>
												</obj>
											</obj>
											<obj name="PropertyObject" class="GroupChannelTypeProp" version="4">
												<prop name="PropertyTypeName">Melt Geno Sample Type</prop>
												<prop name="Position">2</prop>
												<prop name="IsDefault">0</prop>
												<prop name="GroupSampleType">mstUnknown</prop>
												<obj name="ChannelProp" class="ChannelProperty" version="1">
													<prop name="ChannelIdx">0</prop>
												</obj>
											</obj>
											<obj name="PropertyObject" class="QuantSampleTypeProperty" version="4">
												<prop name="PropertyTypeName">Quantification Sample Type</prop>
												<prop name="Position">2</prop>
												<prop name="IsDefault">0</prop>
												<prop name="SampleType">qsUnknown</prop>
												<obj name="ChannelProp" class="ChannelProperty" version="1">
													<prop name="ChannelIdx">0</prop>
												</obj>
											</obj>
											<obj name="PropertyObject" class="ChannelGenotype" version="4">
												<prop name="PropertyTypeName">Scanning Genotype</prop>
												<prop name="Position">2</prop>
												<prop name="IsDefault">1</prop>
												<prop name="ReadOnly">1</prop>
												<obj name="ChannelProp" class="ChannelProperty" version="1">
													<prop name="ChannelIdx">0</prop>
												</obj>
											</obj>
											<obj name="PropertyObject" class="GroupChannelTypeProp" version="4">
												<prop name="PropertyTypeName">Scanning Sample Type</prop>
												<prop name="Position">2</prop>
												<prop name="IsDefault">0</prop>
												<prop name="GroupSampleType">mstUnknown</prop>
												<obj name="ChannelProp" class="ChannelProperty" version="1">
													<prop name="ChannelIdx">0</prop>
												</obj>
											</obj>
											<obj name="PropertyObject" class="TargetName" version="4">
												<prop name="PropertyTypeName">Target Name</prop>
												<prop name="Position">2</prop>
												<prop name="IsDefault">1</prop>
												<obj name="ChannelProp" class="ChannelProperty" version="1">
													<prop name="ChannelIdx">0</prop>
												</obj>
											</obj>
											<obj name="PropertyObject" class="RQTargetProperty" version="4">
												<prop name="PropertyTypeName">Target Type</prop>
												<prop name="Position">2</prop>
												<prop name="IsDefault">0</prop>
												<prop name="TargetType">dtNone</prop>
												<obj name="ChannelProp" class="ChannelProperty" version="1">
													<prop name="ChannelIdx">0</prop>
												</obj>
											</obj>
										</list>
									</obj>
									<obj name="item" class="PropertyList" version="1">
										<list name="emlist" count="12">
											<obj name="PropertyObject" class="RQSampleTargetProperty" version="4">
												<prop name="PropertyTypeName">Combined Sample and Target Type</prop>
												<prop name="Position">2</prop>
												<prop name="IsDefault">0</prop>
												<obj name="ChannelProp" class="ChannelProperty" version="1">
													<prop name="ChannelIdx">1</prop>
												</obj>
											</obj>
											<obj name="PropertyObject" class="QuantConcProperty" version="4">
												<prop name="PropertyTypeName">Concentration</prop>
												<prop name="Position">2</prop>
												<prop name="IsDefault">1</prop>
												<prop name="Concentration">0</prop>
												<obj name="ChannelProp" class="ChannelProperty" version="1">
													<prop name="ChannelIdx">1</prop>
												</obj>
												<prop name="ReadOnly">1</prop>
											</obj>
											<obj name="PropertyObject" class="QuantCpHighProp" version="4">
												<prop name="PropertyTypeName">Cp High</prop>
												<prop name="Position">2</prop>
												<prop name="IsDefault">1</prop>
												<prop name="CpRangeHigh">0</prop>
												<obj name="ChannelProp" class="ChannelProperty" version="1">
													<prop name="ChannelIdx">1</prop>
												</obj>
												<prop name="ReadOnly">1</prop>
											</obj>
											<obj name="PropertyObject" class="QuantCpLowProp" version="4">
												<prop name="PropertyTypeName">Cp Low</prop>
												<prop name="Position">2</prop>
												<prop name="IsDefault">1</prop>
												<prop name="CpRangeLow">0</prop>
												<obj name="ChannelProp" class="ChannelProperty" version="1">
													<prop name="ChannelIdx">1</prop>
												</obj>
												<prop name="ReadOnly">1</prop>
											</obj>
											<obj name="PropertyObject" class="RQEffProp" version="4">
												<prop name="PropertyTypeName">Efficiency</prop>
												<prop name="Position">2</prop>
												<prop name="IsDefault">1</prop>
												<prop name="Efficiency">2</prop>
												<obj name="ChannelProp" class="ChannelProperty" version="1">
													<prop name="ChannelIdx">1</prop>
												</obj>
											</obj>
											<obj name="PropertyObject" class="ChannelGenotype" version="4">
												<prop name="PropertyTypeName">Melt Geno Genotype</prop>
												<prop name="Position">2</prop>
												<prop name="IsDefault">1</prop>
												<prop name="ReadOnly">1</prop>
												<obj name="ChannelProp" class="ChannelProperty" version="1">
													<prop name="ChannelIdx">1</prop>
												</obj>
											</obj>
											<obj name="PropertyObject" class="GroupChannelTypeProp" version="4">
												<prop name="PropertyTypeName">Melt Geno Sample Type</prop>
												<prop name="Position">2</prop>
												<prop name="IsDefault">0</prop>
												<prop name="GroupSampleType">mstUnknown</prop>
												<obj name="ChannelProp" class="ChannelProperty" version="1">
													<prop name="ChannelIdx">1</prop>
												</obj>
											</obj>
											<obj name="PropertyObject" class="QuantSampleTypeProperty" version="4">
												<prop name="PropertyTypeName">Quantification Sample Type</prop>
												<prop name="Position">2</prop>
												<prop name="IsDefault">0</prop>
												<prop name="SampleType">qsUnknown</prop>
												<obj name="ChannelProp" class="ChannelProperty" version="1">
													<prop name="ChannelIdx">1</prop>
												</obj>
											</obj>
											<obj name="PropertyObject" class="ChannelGenotype" version="4">
												<prop name="PropertyTypeName">Scanning Genotype</prop>
												<prop name="Position">2</prop>
												<prop name="IsDefault">1</prop>
												<prop name="ReadOnly">1</prop>
												<obj name="ChannelProp" class="ChannelProperty" version="1">
													<prop name="ChannelIdx">1</prop>
												</obj>
											</obj>
											<obj name="PropertyObject" class="GroupChannelTypeProp" version="4">
												<prop name="PropertyTypeName">Scanning Sample Type</prop>
												<prop name="Position">2</prop>
												<prop name="IsDefault">0</prop>
												<prop name="GroupSampleType">mstUnknown</prop>
												<obj name="ChannelProp" class="ChannelProperty" version="1">
													<prop name="ChannelIdx">1</prop>
												</obj>
											</obj>
											<obj name="PropertyObject" class="TargetName" version="4">
												<prop name="PropertyTypeName">Target Name</prop>
												<prop name="Position">2</prop>
												<prop name="IsDefault">1</prop>
												<obj name="ChannelProp" class="ChannelProperty" version="1">
													<prop name="ChannelIdx">1</prop>
												</obj>
											</obj>
											<obj name="PropertyObject" class="RQTargetProperty" version="4">
												<prop name="PropertyTypeName">Target Type</prop>
												<prop name="Position">2</prop>
												<prop name="IsDefault">0</prop>
												<prop name="TargetType">dtNone</prop>
												<obj name="ChannelProp" class="ChannelProperty" version="1">
													<prop name="ChannelIdx">1</prop>
												</obj>
											</obj>
										</list>
									</obj>
									<obj name="item" class="PropertyList" version="1">
										<list name="emlist" count="12">
											<obj name="PropertyObject" class="RQSampleTargetProperty" version="4">
												<prop name="PropertyTypeName">Combined Sample and Target Type</prop>
												<prop name="Position">2</prop>
												<prop name="IsDefault">0</prop>
												<obj name="ChannelProp" class="ChannelProperty" version="1">
													<prop name="ChannelIdx">2</prop>
												</obj>
											</obj>
											<obj name="PropertyObject" class="QuantConcProperty" version="4">
												<prop name="PropertyTypeName">Concentration</prop>
												<prop name="Position">2</prop>
												<prop name="IsDefault">1</prop>
												<prop name="Concentration">0</prop>
												<obj name="ChannelProp" class="ChannelProperty" version="1">
													<prop name="ChannelIdx">2</prop>
												</obj>
												<prop name="ReadOnly">1</prop>
											</obj>
											<obj name="PropertyObject" class="QuantCpHighProp" version="4">
												<prop name="PropertyTypeName">Cp High</prop>
												<prop name="Position">2</prop>
												<prop name="IsDefault">1</prop>
												<prop name="CpRangeHigh">0</prop>
												<obj name="ChannelProp" class="ChannelProperty" version="1">
													<prop name="ChannelIdx">2</prop>
												</obj>
												<prop name="ReadOnly">1</prop>
											</obj>
											<obj name="PropertyObject" class="QuantCpLowProp" version="4">
												<prop name="PropertyTypeName">Cp Low</prop>
												<prop name="Position">2</prop>
												<prop name="IsDefault">1</prop>
												<prop name="CpRangeLow">0</prop>
												<obj name="ChannelProp" class="ChannelProperty" version="1">
													<prop name="ChannelIdx">2</prop>
												</obj>
												<prop name="ReadOnly">1</prop>
											</obj>
											<obj name="PropertyObject" class="RQEffProp" version="4">
												<prop name="PropertyTypeName">Efficiency</prop>
												<prop name="Position">2</prop>
												<prop name="IsDefault">1</prop>
												<prop name="Efficiency">2</prop>
												<obj name="ChannelProp" class="ChannelProperty" version="1">
													<prop name="ChannelIdx">2</prop>
												</obj>
											</obj>
											<obj name="PropertyObject" class="ChannelGenotype" version="4">
												<prop name="PropertyTypeName">Melt Geno Genotype</prop>
												<prop name="Position">2</prop>
												<prop name="IsDefault">1</prop>
												<prop name="ReadOnly">1</prop>
												<obj name="ChannelProp" class="ChannelProperty" version="1">
													<prop name="ChannelIdx">2</prop>
												</obj>
											</obj>
											<obj name="PropertyObject" class="GroupChannelTypeProp" version="4">
												<prop name="PropertyTypeName">Melt Geno Sample Type</prop>
												<prop name="Position">2</prop>
												<prop name="IsDefault">0</prop>
												<prop name="GroupSampleType">mstUnknown</prop>
												<obj name="ChannelProp" class="ChannelProperty" version="1">
													<prop name="ChannelIdx">2</prop>
												</obj>
											</obj>
											<obj name="PropertyObject" class="QuantSampleTypeProperty" version="4">
												<prop name="PropertyTypeName">Quantification Sample Type</prop>
												<prop name="Position">2</prop>
												<prop name="IsDefault">0</prop>
												<prop name="SampleType">qsUnknown</prop>
												<obj name="ChannelProp" class="ChannelProperty" version="1">
													<prop name="ChannelIdx">2</prop>
												</obj>
											</obj>
											<obj name="PropertyObject" class="ChannelGenotype" version="4">
												<prop name="PropertyTypeName">Scanning Genotype</prop>
												<prop name="Position">2</prop>
												<prop name="IsDefault">1</prop>
												<prop name="ReadOnly">1</prop>
												<obj name="ChannelProp" class="ChannelProperty" version="1">
													<prop name="ChannelIdx">2</prop>
												</obj>
											</obj>
											<obj name="PropertyObject" class="GroupChannelTypeProp" version="4">
												<prop name="PropertyTypeName">Scanning Sample Type</prop>
												<prop name="Position">2</prop>
												<prop name="IsDefault">0</prop>
												<prop name="GroupSampleType">mstUnknown</prop>
												<obj name="ChannelProp" class="ChannelProperty" version="1">
													<prop name="ChannelIdx">2</prop>
												</obj>
											</obj>
											<obj name="PropertyObject" class="TargetName" version="4">
												<prop name="PropertyTypeName">Target Name</prop>
												<prop name="Position">2</prop>
												<prop name="IsDefault">1</prop>
												<obj name="ChannelProp" class="ChannelProperty" version="1">
													<prop name="ChannelIdx">2</prop>
												</obj>
											</obj>
											<obj name="PropertyObject" class="RQTargetProperty" version="4">
												<prop name="PropertyTypeName">Target Type</prop>
												<prop name="Position">2</prop>
												<prop name="IsDefault">0</prop>
												<prop name="TargetType">dtNone</prop>
												<obj name="ChannelProp" class="ChannelProperty" version="1">
													<prop name="ChannelIdx">2</prop>
												</obj>
											</obj>
										</list>
									</obj>
									<obj name="item" class="PropertyList" version="1">
										<list name="emlist" count="12">
											<obj name="PropertyObject" class="RQSampleTargetProperty" version="4">
												<prop name="PropertyTypeName">Combined Sample and Target Type</prop>
												<prop name="Position">2</prop>
												<prop name="IsDefault">0</prop>
												<obj name="ChannelProp" class="ChannelProperty" version="1">
													<prop name="ChannelIdx">3</prop>
												</obj>
											</obj>
											<obj name="PropertyObject" class="QuantConcProperty" version="4">
												<prop name="PropertyTypeName">Concentration</prop>
												<prop name="Position">2</prop>
												<prop name="IsDefault">1</prop>
												<prop name="Concentration">0</prop>
												<obj name="ChannelProp" class="ChannelProperty" version="1">
													<prop name="ChannelIdx">3</prop>
												</obj>
												<prop name="ReadOnly">1</prop>
											</obj>
											<obj name="PropertyObject" class="QuantCpHighProp" version="4">
												<prop name="PropertyTypeName">Cp High</prop>
												<prop name="Position">2</prop>
												<prop name="IsDefault">1</prop>
												<prop name="CpRangeHigh">0</prop>
												<obj name="ChannelProp" class="ChannelProperty" version="1">
													<prop name="ChannelIdx">3</prop>
												</obj>
												<prop name="ReadOnly">1</prop>
											</obj>
											<obj name="PropertyObject" class="QuantCpLowProp" version="4">
												<prop name="PropertyTypeName">Cp Low</prop>
												<prop name="Position">2</prop>
												<prop name="IsDefault">1</prop>
												<prop name="CpRangeLow">0</prop>
												<obj name="ChannelProp" class="ChannelProperty" version="1">
													<prop name="ChannelIdx">3</prop>
												</obj>
												<prop name="ReadOnly">1</prop>
											</obj>
											<obj name="PropertyObject" class="RQEffProp" version="4">
												<prop name="PropertyTypeName">Efficiency</prop>
												<prop name="Position">2</prop>
												<prop name="IsDefault">1</prop>
												<prop name="Efficiency">2</prop>
												<obj name="ChannelProp" class="ChannelProperty" version="1">
													<prop name="ChannelIdx">3</prop>
												</obj>
											</obj>
											<obj name="PropertyObject" class="ChannelGenotype" version="4">
												<prop name="PropertyTypeName">Melt Geno Genotype</prop>
												<prop name="Position">2</prop>
												<prop name="IsDefault">1</prop>
												<prop name="ReadOnly">1</prop>
												<obj name="ChannelProp" class="ChannelProperty" version="1">
													<prop name="ChannelIdx">3</prop>
												</obj>
											</obj>
											<obj name="PropertyObject" class="GroupChannelTypeProp" version="4">
												<prop name="PropertyTypeName">Melt Geno Sample Type</prop>
												<prop name="Position">2</prop>
												<prop name="IsDefault">0</prop>
												<prop name="GroupSampleType">mstUnknown</prop>
												<obj name="ChannelProp" class="ChannelProperty" version="1">
													<prop name="ChannelIdx">3</prop>
												</obj>
											</obj>
											<obj name="PropertyObject" class="QuantSampleTypeProperty" version="4">
												<prop name="PropertyTypeName">Quantification Sample Type</prop>
												<prop name="Position">2</prop>
												<prop name="IsDefault">0</prop>
												<prop name="SampleType">qsUnknown</prop>
												<obj name="ChannelProp" class="ChannelProperty" version="1">
													<prop name="ChannelIdx">3</prop>
												</obj>
											</obj>
											<obj name="PropertyObject" class="ChannelGenotype" version="4">
												<prop name="PropertyTypeName">Scanning Genotype</prop>
												<prop name="Position">2</prop>
												<prop name="IsDefault">1</prop>
												<prop name="ReadOnly">1</prop>
												<obj name="ChannelProp" class="ChannelProperty" version="1">
													<prop name="ChannelIdx">3</prop>
												</obj>
											</obj>
											<obj name="PropertyObject" class="GroupChannelTypeProp" version="4">
												<prop name="PropertyTypeName">Scanning Sample Type</prop>
												<prop name="Position">2</prop>
												<prop name="IsDefault">0</prop>
												<prop name="GroupSampleType">mstUnknown</prop>
												<obj name="ChannelProp" class="ChannelProperty" version="1">
													<prop name="ChannelIdx">3</prop>
												</obj>
											</obj>
											<obj name="PropertyObject" class="TargetName" version="4">
												<prop name="PropertyTypeName">Target Name</prop>
												<prop name="Position">2</prop>
												<prop name="IsDefault">1</prop>
												<obj name="ChannelProp" class="ChannelProperty" version="1">
													<prop name="ChannelIdx">3</prop>
												</obj>
											</obj>
											<obj name="PropertyObject" class="RQTargetProperty" version="4">
												<prop name="PropertyTypeName">Target Type</prop>
												<prop name="Position">2</prop>
												<prop name="IsDefault">0</prop>
												<prop name="TargetType">dtNone</prop>
												<obj name="ChannelProp" class="ChannelProperty" version="1">
													<prop name="ChannelIdx">3</prop>
												</obj>
											</obj>
										</list>
									</obj>
								</list>
							</obj>
						</obj>
						<prop name="ChannelPropertyCount">4</prop>
						<prop name="ContainerPosition">2</prop>
						<prop name="HasSampleProperties">1</prop>
						<obj name="SampleProperties" class="PropertyList" version="1">
							<list name="emlist" count="14">
								<obj name="PropertyObject" class="SamplePrefColor" version="4">
									<prop name="PropertyTypeName">Color</prop>
									<prop name="Position">2</prop>
									<prop name="IsDefault">0</prop>
									<prop name="Color">$0030D700</prop>
								</obj>
								<obj name="PropertyObject" class="DominantChannelProp" version="4">
									<prop name="PropertyTypeName">Dominant Channel</prop>
									<prop name="Position">2</prop>
									<prop name="IsDefault">0</prop>
									<prop name="DominantChannel">0</prop>
								</obj>
								<obj name="PropertyObject" class="Genotype" version="4">
									<prop name="PropertyTypeName">EndPt Genotype</prop>
									<prop name="Position">2</prop>
									<prop name="IsDefault">1</prop>
									<prop name="ReadOnly">1</prop>
								</obj>
								<obj name="PropertyObject" class="GroupingSample" version="4">
									<prop name="PropertyTypeName">EndPt Sample Type</prop>
									<prop name="Position">2</prop>
									<prop name="IsDefault">0</prop>
									<prop name="GroupSampleType">mstUnknown</prop>
								</obj>
								<obj name="PropertyObject" class="SamplePrefLineStyle" version="4">
									<prop name="PropertyTypeName">Line Style</prop>
									<prop name="Position">2</prop>
									<prop name="IsDefault">0</prop>
									<prop name="LineStyle">psSolid</prop>
								</obj>
								<obj name="PropertyObject" class="GenSampleEditNotes" version="4">
									<prop name="PropertyTypeName">Notes</prop>
									<prop name="Position">2</prop>
									<prop name="IsDefault">1</prop>
								</obj>
								<obj name="PropertyObject" class="SamplePrefPointStyle" version="4">
									<prop name="PropertyTypeName">Point Style</prop>
									<prop name="Position">2</prop>
									<prop name="IsDefault">0</prop>
									<prop name="PointStyle">psNothing</prop>
								</obj>
								<obj name="PropertyObject" class="GenSampleEditPosition" version="4">
									<prop name="PropertyTypeName">Position</prop>
									<prop name="Position">2</prop>
									<prop name="IsDefault">1</prop>
								</obj>
								<obj name="PropertyObject" class="GenSampleEditReplicate" version="4">
									<prop name="PropertyTypeName">Replicate of</prop>
									<prop name="Position">2</prop>
									<prop name="IsDefault">1</prop>
									<prop name="ReplicateOf">-1</prop>
								</obj>
								<obj name="PropertyObject" class="HTCSampleID" version="4">
									<prop name="PropertyTypeName">Sample ID</prop>
									<prop name="Position">2</prop>
									<prop name="IsDefault">1</prop>
								</obj>
								<obj name="PropertyObject" class="GenSampleEditName" version="4">
									<prop name="PropertyTypeName">Sample Name</prop>
									<prop name="Position">2</prop>
									<prop name="IsDefault">1</prop>
									<prop name="name">Sample 3</prop>
								</obj>
								<obj name="PropertyObject" class="HTCSamplePrepNotes" version="4">
									<prop name="PropertyTypeName">Sample Prep Notes</prop>
									<prop name="Position">2</prop>
									<prop name="IsDefault">1</prop>
								</obj>
								<obj name="PropertyObject" class="GenSampleEditSubset" version="4">
									<prop name="PropertyTypeName">Subsets</prop>
									<prop name="Position">2</prop>
									<prop name="IsDefault">1</prop>
								</obj>
								<obj name="PropertyObject" class="SamplePrefWidth" version="5">
									<prop name="PropertyTypeName">Width</prop>
									<prop name="Position">2</prop>
									<prop name="IsDefault">1</prop>
									<prop name="Width">1</prop>
								</obj>
							</list>
						</obj>
					</obj>
					<obj name="item" class="SamplePropInfo" version="1">
						<obj name="ChannelProperties" class="ChanPropList" version="2">
							<obj name="ChannelProperties" class="EMList" version="1">
								<list name="emlist" count="4">
									<obj name="item" class="PropertyList" version="1">
										<list name="emlist" count="12">
											<obj name="PropertyObject" class="RQSampleTargetProperty" version="4">
												<prop name="PropertyTypeName">Combined Sample and Target Type</prop>
												<prop name="Position">3</prop>
												<prop name="IsDefault">0</prop>
												<obj name="ChannelProp" class="ChannelProperty" version="1">
													<prop name="ChannelIdx">0</prop>
												</obj>
											</obj>
											<obj name="PropertyObject" class="QuantConcProperty" version="4">
												<prop name="PropertyTypeName">Concentration</prop>
												<prop name="Position">3</prop>
												<prop name="IsDefault">1</prop>
												<prop name="Concentration">0</prop>
												<obj name="ChannelProp" class="ChannelProperty" version="1">
													<prop name="ChannelIdx">0</prop>
												</obj>
												<prop name="ReadOnly">1</prop>
											</obj>
											<obj name="PropertyObject" class="QuantCpHighProp" version="4">
												<prop name="PropertyTypeName">Cp High</prop>
												<prop name="Position">3</prop>
												<prop name="IsDefault">1</prop>
												<prop name="CpRangeHigh">0</prop>
												<obj name="ChannelProp" class="ChannelProperty" version="1">
													<prop name="ChannelIdx">0</prop>
												</obj>
												<prop name="ReadOnly">1</prop>
											</obj>
											<obj name="PropertyObject" class="QuantCpLowProp" version="4">
												<prop name="PropertyTypeName">Cp Low</prop>
												<prop name="Position">3</prop>
												<prop name="IsDefault">1</prop>
												<prop name="CpRangeLow">0</prop>
												<obj name="ChannelProp" class="ChannelProperty" version="1">
													<prop name="ChannelIdx">0</prop>
												</obj>
												<prop name="ReadOnly">1</prop>
											</obj>
											<obj name="PropertyObject" class="RQEffProp" version="4">
												<prop name="PropertyTypeName">Efficiency</prop>
												<prop name="Position">3</prop>
												<prop name="IsDefault">1</prop>
												<prop name="Efficiency">2</prop>
												<obj name="ChannelProp" class="ChannelProperty" version="1">
													<prop name="ChannelIdx">0</prop>
												</obj>
											</obj>
											<obj name="PropertyObject" class="ChannelGenotype" version="4">
												<prop name="PropertyTypeName">Melt Geno Genotype</prop>
												<prop name="Position">3</prop>
												<prop name="IsDefault">1</prop>
												<prop name="ReadOnly">1</prop>
												<obj name="ChannelProp" class="ChannelProperty" version="1">
													<prop name="ChannelIdx">0</prop>
												</obj>
											</obj>
											<obj name="PropertyObject" class="GroupChannelTypeProp" version="4">
												<prop name="PropertyTypeName">Melt Geno Sample Type</prop>
												<prop name="Position">3</prop>
												<prop name="IsDefault">0</prop>
												<prop name="GroupSampleType">mstUnknown</prop>
												<obj name="ChannelProp" class="ChannelProperty" version="1">
													<prop name="ChannelIdx">0</prop>
												</obj>
											</obj>
											<obj name="PropertyObject" class="QuantSampleTypeProperty" version="4">
												<prop name="PropertyTypeName">Quantification Sample Type</prop>
												<prop name="Position">3</prop>
												<prop name="IsDefault">0</prop>
												<prop name="SampleType">qsUnknown</prop>
												<obj name="ChannelProp" class="ChannelProperty" version="1">
													<prop name="ChannelIdx">0</prop>
												</obj>
											</obj>
											<obj name="PropertyObject" class="ChannelGenotype" version="4">
												<prop name="PropertyTypeName">Scanning Genotype</prop>
												<prop name="Position">3</prop>
												<prop name="IsDefault">1</prop>
												<prop name="ReadOnly">1</prop>
												<obj name="ChannelProp" class="ChannelProperty" version="1">
													<prop name="ChannelIdx">0</prop>
												</obj>
											</obj>
											<obj name="PropertyObject" class="GroupChannelTypeProp" version="4">
												<prop name="PropertyTypeName">Scanning Sample Type</prop>
												<prop name="Position">3</prop>
												<prop name="IsDefault">0</prop>
												<prop name="GroupSampleType">mstUnknown</prop>
												<obj name="ChannelProp" class="ChannelProperty" version="1">
													<prop name="ChannelIdx">0</prop>
												</obj>
											</obj>
											<obj name="PropertyObject" class="TargetName" version="4">
												<prop name="PropertyTypeName">Target Name</prop>
												<prop name="Position">3</prop>
												<prop name="IsDefault">1</prop>
												<obj name="ChannelProp" class="ChannelProperty" version="1">
													<prop name="ChannelIdx">0</prop>
												</obj>
											</obj>
											<obj name="PropertyObject" class="RQTargetProperty" version="4">
												<prop name="PropertyTypeName">Target Type</prop>
												<prop name="Position">3</prop>
												<prop name="IsDefault">0</prop>
												<prop name="TargetType">dtNone</prop>
												<obj name="ChannelProp" class="ChannelProperty" version="1">
													<prop name="ChannelIdx">0</prop>
												</obj>
											</obj>
										</list>
									</obj>
									<obj name="item" class="PropertyList" version="1">
										<list name="emlist" count="12">
											<obj name="PropertyObject" class="RQSampleTargetProperty" version="4">
												<prop name="PropertyTypeName">Combined Sample and Target Type</prop>
												<prop name="Position">3</prop>
												<prop name="IsDefault">0</prop>
												<obj name="ChannelProp" class="ChannelProperty" version="1">
													<prop name="ChannelIdx">1</prop>
												</obj>
											</obj>
											<obj name="PropertyObject" class="QuantConcProperty" version="4">
												<prop name="PropertyTypeName">Concentration</prop>
												<prop name="Position">3</prop>
												<prop name="IsDefault">1</prop>
												<prop name="Concentration">0</prop>
												<obj name="ChannelProp" class="ChannelProperty" version="1">
													<prop name="ChannelIdx">1</prop>
												</obj>
												<prop name="ReadOnly">1</prop>
											</obj>
											<obj name="PropertyObject" class="QuantCpHighProp" version="4">
												<prop name="PropertyTypeName">Cp High</prop>
												<prop name="Position">3</prop>
												<prop name="IsDefault">1</prop>
												<prop name="CpRangeHigh">0</prop>
												<obj name="ChannelProp" class="ChannelProperty" version="1">
													<prop name="ChannelIdx">1</prop>
												</obj>
												<prop name="ReadOnly">1</prop>
											</obj>
											<obj name="PropertyObject" class="QuantCpLowProp" version="4">
												<prop name="PropertyTypeName">Cp Low</prop>
												<prop name="Position">3</prop>
												<prop name="IsDefault">1</prop>
												<prop name="CpRangeLow">0</prop>
												<obj name="ChannelProp" class="ChannelProperty" version="1">
													<prop name="ChannelIdx">1</prop>
												</obj>
												<prop name="ReadOnly">1</prop>
											</obj>
											<obj name="PropertyObject" class="RQEffProp" version="4">
												<prop name="PropertyTypeName">Efficiency</prop>
												<prop name="Position">3</prop>
												<prop name="IsDefault">1</prop>
												<prop name="Efficiency">2</prop>
												<obj name="ChannelProp" class="ChannelProperty" version="1">
													<prop name="ChannelIdx">1</prop>
												</obj>
											</obj>
											<obj name="PropertyObject" class="ChannelGenotype" version="4">
												<prop name="PropertyTypeName">Melt Geno Genotype</prop>
												<prop name="Position">3</prop>
												<prop name="IsDefault">1</prop>
												<prop name="ReadOnly">1</prop>
												<obj name="ChannelProp" class="ChannelProperty" version="1">
													<prop name="ChannelIdx">1</prop>
												</obj>
											</obj>
											<obj name="PropertyObject" class="GroupChannelTypeProp" version="4">
												<prop name="PropertyTypeName">Melt Geno Sample Type</prop>
												<prop name="Position">3</prop>
												<prop name="IsDefault">0</prop>
												<prop name="GroupSampleType">mstUnknown</prop>
												<obj name="ChannelProp" class="ChannelProperty" version="1">
													<prop name="ChannelIdx">1</prop>
												</obj>
											</obj>
											<obj name="PropertyObject" class="QuantSampleTypeProperty" version="4">
												<prop name="PropertyTypeName">Quantification Sample Type</prop>
												<prop name="Position">3</prop>
												<prop name="IsDefault">0</prop>
												<prop name="SampleType">qsUnknown</prop>
												<obj name="ChannelProp" class="ChannelProperty" version="1">
													<prop name="ChannelIdx">1</prop>
												</obj>
											</obj>
											<obj name="PropertyObject" class="ChannelGenotype" version="4">
												<prop name="PropertyTypeName">Scanning Genotype</prop>
												<prop name="Position">3</prop>
												<prop name="IsDefault">1</prop>
												<prop name="ReadOnly">1</prop>
												<obj name="ChannelProp" class="ChannelProperty" version="1">
													<prop name="ChannelIdx">1</prop>
												</obj>
											</obj>
											<obj name="PropertyObject" class="GroupChannelTypeProp" version="4">
												<prop name="PropertyTypeName">Scanning Sample Type</prop>
												<prop name="Position">3</prop>
												<prop name="IsDefault">0</prop>
												<prop name="GroupSampleType">mstUnknown</prop>
												<obj name="ChannelProp" class="ChannelProperty" version="1">
													<prop name="ChannelIdx">1</prop>
												</obj>
											</obj>
											<obj name="PropertyObject" class="TargetName" version="4">
												<prop name="PropertyTypeName">Target Name</prop>
												<prop name="Position">3</prop>
												<prop name="IsDefault">1</prop>
												<obj name="ChannelProp" class="ChannelProperty" version="1">
													<prop name="ChannelIdx">1</prop>
												</obj>
											</obj>
											<obj name="PropertyObject" class="RQTargetProperty" version="4">
												<prop name="PropertyTypeName">Target Type</prop>
												<prop name="Position">3</prop>
												<prop name="IsDefault">0</prop>
												<prop name="TargetType">dtNone</prop>
												<obj name="ChannelProp" class="ChannelProperty" version="1">
													<prop name="ChannelIdx">1</prop>
												</obj>
											</obj>
										</list>
									</obj>
									<obj name="item" class="PropertyList" version="1">
										<list name="emlist" count="12">
											<obj name="PropertyObject" class="RQSampleTargetProperty" version="4">
												<prop name="PropertyTypeName">Combined Sample and Target Type</prop>
												<prop name="Position">3</prop>
												<prop name="IsDefault">0</prop>
												<obj name="ChannelProp" class="ChannelProperty" version="1">
													<prop name="ChannelIdx">2</prop>
												</obj>
											</obj>
											<obj name="PropertyObject" class="QuantConcProperty" version="4">
												<prop name="PropertyTypeName">Concentration</prop>
												<prop name="Position">3</prop>
												<prop name="IsDefault">1</prop>
												<prop name="Concentration">0</prop>
												<obj name="ChannelProp" class="ChannelProperty" version="1">
													<prop name="ChannelIdx">2</prop>
												</obj>
												<prop name="ReadOnly">1</prop>
											</obj>
											<obj name="PropertyObject" class="QuantCpHighProp" version="4">
												<prop name="PropertyTypeName">Cp High</prop>
												<prop name="Position">3</prop>
												<prop name="IsDefault">1</prop>
												<prop name="CpRangeHigh">0</prop>
												<obj name="ChannelProp" class="ChannelProperty" version="1">
													<prop name="ChannelIdx">2</prop>
												</obj>
												<prop name="ReadOnly">1</prop>
											</obj>
											<obj name="PropertyObject" class="QuantCpLowProp" version="4">
												<prop name="PropertyTypeName">Cp Low</prop>
												<prop name="Position">3</prop>
												<prop name="IsDefault">1</prop>
												<prop name="CpRangeLow">0</prop>
												<obj name="ChannelProp" class="ChannelProperty" version="1">
													<prop name="ChannelIdx">2</prop>
												</obj>
												<prop name="ReadOnly">1</prop>
											</obj>
											<obj name="PropertyObject" class="RQEffProp" version="4">
												<prop name="PropertyTypeName">Efficiency</prop>
												<prop name="Position">3</prop>
												<prop name="IsDefault">1</prop>
												<prop name="Efficiency">2</prop>
												<obj name="ChannelProp" class="ChannelProperty" version="1">
													<prop name="ChannelIdx">2</prop>
												</obj>
											</obj>
											<obj name="PropertyObject" class="ChannelGenotype" version="4">
												<prop name="PropertyTypeName">Melt Geno Genotype</prop>
												<prop name="Position">3</prop>
												<prop name="IsDefault">1</prop>
												<prop name="ReadOnly">1</prop>
												<obj name="ChannelProp" class="ChannelProperty" version="1">
													<prop name="ChannelIdx">2</prop>
												</obj>
											</obj>
											<obj name="PropertyObject" class="GroupChannelTypeProp" version="4">
												<prop name="PropertyTypeName">Melt Geno Sample Type</prop>
												<prop name="Position">3</prop>
												<prop name="IsDefault">0</prop>
												<prop name="GroupSampleType">mstUnknown</prop>
												<obj name="ChannelProp" class="ChannelProperty" version="1">
													<prop name="ChannelIdx">2</prop>
												</obj>
											</obj>
											<obj name="PropertyObject" class="QuantSampleTypeProperty" version="4">
												<prop name="PropertyTypeName">Quantification Sample Type</prop>
												<prop name="Position">3</prop>
												<prop name="IsDefault">0</prop>
												<prop name="SampleType">qsUnknown</prop>
												<obj name="ChannelProp" class="ChannelProperty" version="1">
													<prop name="ChannelIdx">2</prop>
												</obj>
											</obj>
											<obj name="PropertyObject" class="ChannelGenotype" version="4">
												<prop name="PropertyTypeName">Scanning Genotype</prop>
												<prop name="Position">3</prop>
												<prop name="IsDefault">1</prop>
												<prop name="ReadOnly">1</prop>
												<obj name="ChannelProp" class="ChannelProperty" version="1">
													<prop name="ChannelIdx">2</prop>
												</obj>
											</obj>
											<obj name="PropertyObject" class="GroupChannelTypeProp" version="4">
												<prop name="PropertyTypeName">Scanning Sample Type</prop>
												<prop name="Position">3</prop>
												<prop name="IsDefault">0</prop>
												<prop name="GroupSampleType">mstUnknown</prop>
												<obj name="ChannelProp" class="ChannelProperty" version="1">
													<prop name="ChannelIdx">2</prop>
												</obj>
											</obj>
											<obj name="PropertyObject" class="TargetName" version="4">
												<prop name="PropertyTypeName">Target Name</prop>
												<prop name="Position">3</prop>
												<prop name="IsDefault">1</prop>
												<obj name="ChannelProp" class="ChannelProperty" version="1">
													<prop name="ChannelIdx">2</prop>
												</obj>
											</obj>
											<obj name="PropertyObject" class="RQTargetProperty" version="4">
												<prop name="PropertyTypeName">Target Type</prop>
												<prop name="Position">3</prop>
												<prop name="IsDefault">0</prop>
												<prop name="TargetType">dtNone</prop>
												<obj name="ChannelProp" class="ChannelProperty" version="1">
													<prop name="ChannelIdx">2</prop>
												</obj>
											</obj>
										</list>
									</obj>
									<obj name="item" class="PropertyList" version="1">
										<list name="emlist" count="12">
											<obj name="PropertyObject" class="RQSampleTargetProperty" version="4">
												<prop name="PropertyTypeName">Combined Sample and Target Type</prop>
												<prop name="Position">3</prop>
												<prop name="IsDefault">0</prop>
												<obj name="ChannelProp" class="ChannelProperty" version="1">
													<prop name="ChannelIdx">3</prop>
												</obj>
											</obj>
											<obj name="PropertyObject" class="QuantConcProperty" version="4">
												<prop name="PropertyTypeName">Concentration</prop>
												<prop name="Position">3</prop>
												<prop name="IsDefault">1</prop>
												<prop name="Concentration">0</prop>
												<obj name="ChannelProp" class="ChannelProperty" version="1">
													<prop name="ChannelIdx">3</prop>
												</obj>
												<prop name="ReadOnly">1</prop>
											</obj>
											<obj name="PropertyObject" class="QuantCpHighProp" version="4">
												<prop name="PropertyTypeName">Cp High</prop>
												<prop name="Position">3</prop>
												<prop name="IsDefault">1</prop>
												<prop name="CpRangeHigh">0</prop>
												<obj name="ChannelProp" class="ChannelProperty" version="1">
													<prop name="ChannelIdx">3</prop>
												</obj>
												<prop name="ReadOnly">1</prop>
											</obj>
											<obj name="PropertyObject" class="QuantCpLowProp" version="4">
												<prop name="PropertyTypeName">Cp Low</prop>
												<prop name="Position">3</prop>
												<prop name="IsDefault">1</prop>
												<prop name="CpRangeLow">0</prop>
												<obj name="ChannelProp" class="ChannelProperty" version="1">
													<prop name="ChannelIdx">3</prop>
												</obj>
												<prop name="ReadOnly">1</prop>
											</obj>
											<obj name="PropertyObject" class="RQEffProp" version="4">
												<prop name="PropertyTypeName">Efficiency</prop>
												<prop name="Position">3</prop>
												<prop name="IsDefault">1</prop>
												<prop name="Efficiency">2</prop>
												<obj name="ChannelProp" class="ChannelProperty" version="1">
													<prop name="ChannelIdx">3</prop>
												</obj>
											</obj>
											<obj name="PropertyObject" class="ChannelGenotype" version="4">
												<prop name="PropertyTypeName">Melt Geno Genotype</prop>
												<prop name="Position">3</prop>
												<prop name="IsDefault">1</prop>
												<prop name="ReadOnly">1</prop>
												<obj name="ChannelProp" class="ChannelProperty" version="1">
													<prop name="ChannelIdx">3</prop>
												</obj>
											</obj>
											<obj name="PropertyObject" class="GroupChannelTypeProp" version="4">
												<prop name="PropertyTypeName">Melt Geno Sample Type</prop>
												<prop name="Position">3</prop>
												<prop name="IsDefault">0</prop>
												<prop name="GroupSampleType">mstUnknown</prop>
												<obj name="ChannelProp" class="ChannelProperty" version="1">
													<prop name="ChannelIdx">3</prop>
												</obj>
											</obj>
											<obj name="PropertyObject" class="QuantSampleTypeProperty" version="4">
												<prop name="PropertyTypeName">Quantification Sample Type</prop>
												<prop name="Position">3</prop>
												<prop name="IsDefault">0</prop>
												<prop name="SampleType">qsUnknown</prop>
												<obj name="ChannelProp" class="ChannelProperty" version="1">
													<prop name="ChannelIdx">3</prop>
												</obj>
											</obj>
											<obj name="PropertyObject" class="ChannelGenotype" version="4">
												<prop name="PropertyTypeName">Scanning Genotype</prop>
												<prop name="Position">3</prop>
												<prop name="IsDefault">1</prop>
												<prop name="ReadOnly">1</prop>
												<obj name="ChannelProp" class="ChannelProperty" version="1">
													<prop name="ChannelIdx">3</prop>
												</obj>
											</obj>
											<obj name="PropertyObject" class="GroupChannelTypeProp" version="4">
												<prop name="PropertyTypeName">Scanning Sample Type</prop>
												<prop name="Position">3</prop>
												<prop name="IsDefault">0</prop>
												<prop name="GroupSampleType">mstUnknown</prop>
												<obj name="ChannelProp" class="ChannelProperty" version="1">
													<prop name="ChannelIdx">3</prop>
												</obj>
											</obj>
											<obj name="PropertyObject" class="TargetName" version="4">
												<prop name="PropertyTypeName">Target Name</prop>
												<prop name="Position">3</prop>
												<prop name="IsDefault">1</prop>
												<obj name="ChannelProp" class="ChannelProperty" version="1">
													<prop name="ChannelIdx">3</prop>
												</obj>
											</obj>
											<obj name="PropertyObject" class="RQTargetProperty" version="4">
												<prop name="PropertyTypeName">Target Type</prop>
												<prop name="Position">3</prop>
												<prop name="IsDefault">0</prop>
												<prop name="TargetType">dtNone</prop>
												<obj name="ChannelProp" class="ChannelProperty" version="1">
													<prop name="ChannelIdx">3</prop>
												</obj>
											</obj>
										</list>
									</obj>
								</list>
							</obj>
						</obj>
						<prop name="ChannelPropertyCount">4</prop>
						<prop name="ContainerPosition">3</prop>
						<prop name="HasSampleProperties">1</prop>
						<obj name="SampleProperties" class="PropertyList" version="1">
							<list name="emlist" count="14">
								<obj name="PropertyObject" class="SamplePrefColor" version="4">
									<prop name="PropertyTypeName">Color</prop>
									<prop name="Position">3</prop>
									<prop name="IsDefault">0</prop>
									<prop name="Color">clFuchsia</prop>
								</obj>
								<obj name="PropertyObject" class="DominantChannelProp" version="4">
									<prop name="PropertyTypeName">Dominant Channel</prop>
									<prop name="Position">3</prop>
									<prop name="IsDefault">0</prop>
									<prop name="DominantChannel">0</prop>
								</obj>
								<obj name="PropertyObject" class="Genotype" version="4">
									<prop name="PropertyTypeName">EndPt Genotype</prop>
									<prop name="Position">3</prop>
									<prop name="IsDefault">1</prop>
									<prop name="ReadOnly">1</prop>
								</obj>
								<obj name="PropertyObject" class="GroupingSample" version="4">
									<prop name="PropertyTypeName">EndPt Sample Type</prop>
									<prop name="Position">3</prop>
									<prop name="IsDefault">0</prop>
									<prop name="GroupSampleType">mstUnknown</prop>
								</obj>
								<obj name="PropertyObject" class="SamplePrefLineStyle" version="4">
									<prop name="PropertyTypeName">Line Style</prop>
									<prop name="Position">3</prop>
									<prop name="IsDefault">0</prop>
									<prop name="LineStyle">psSolid</prop>
								</obj>
								<obj name="PropertyObject" class="GenSampleEditNotes" version="4">
									<prop name="PropertyTypeName">Notes</prop>
									<prop name="Position">3</prop>
									<prop name="IsDefault">1</prop>
								</obj>
								<obj name="PropertyObject" class="SamplePrefPointStyle" version="4">
									<prop name="PropertyTypeName">Point Style</prop>
									<prop name="Position">3</prop>
									<prop name="IsDefault">0</prop>
									<prop name="PointStyle">psNothing</prop>
								</obj>
								<obj name="PropertyObject" class="GenSampleEditPosition" version="4">
									<prop name="PropertyTypeName">Position</prop>
									<prop name="Position">3</prop>
									<prop name="IsDefault">1</prop>
								</obj>
								<obj name="PropertyObject" class="GenSampleEditReplicate" version="4">
									<prop name="PropertyTypeName">Replicate of</prop>
									<prop name="Position">3</prop>
									<prop name="IsDefault">1</prop>
									<prop name="ReplicateOf">-1</prop>
								</obj>
								<obj name="PropertyObject" class="HTCSampleID" version="4">
									<prop name="PropertyTypeName">Sample ID</prop>
									<prop name="Position">3</prop>
									<prop name="IsDefault">1</prop>
								</obj>
								<obj name="PropertyObject" class="GenSampleEditName" version="4">
									<prop name="PropertyTypeName">Sample Name</prop>
									<prop name="Position">3</prop>
									<prop name="IsDefault">1</prop>
									<prop name="name">Sample 4</prop>
								</obj>
								<obj name="PropertyObject" class="HTCSamplePrepNotes" version="4">
									<prop name="PropertyTypeName">Sample Prep Notes</prop>
									<prop name="Position">3</prop>
									<prop name="IsDefault">1</prop>
								</obj>
								<obj name="PropertyObject" class="GenSampleEditSubset" version="4">
									<prop name="PropertyTypeName">Subsets</prop>
									<prop name="Position">3</prop>
									<prop name="IsDefault">1</prop>
								</obj>
								<obj name="PropertyObject" class="SamplePrefWidth" version="5">
									<prop name="PropertyTypeName">Width</prop>
									<prop name="Position">3</prop>
									<prop name="IsDefault">1</prop>
									<prop name="Width">1</prop>
								</obj>
							</list>
						</obj>
					</obj>
					<obj name="item" class="SamplePropInfo" version="1">
						<obj name="ChannelProperties" class="ChanPropList" version="2">
							<obj name="ChannelProperties" class="EMList" version="1">
								<list name="emlist" count="4">
									<obj name="item" class="PropertyList" version="1">
										<list name="emlist" count="12">
											<obj name="PropertyObject" class="RQSampleTargetProperty" version="4">
												<prop name="PropertyTypeName">Combined Sample and Target Type</prop>
												<prop name="Position">4</prop>
												<prop name="IsDefault">0</prop>
												<obj name="ChannelProp" class="ChannelProperty" version="1">
													<prop name="ChannelIdx">0</prop>
												</obj>
											</obj>
											<obj name="PropertyObject" class="QuantConcProperty" version="4">
												<prop name="PropertyTypeName">Concentration</prop>
												<prop name="Position">4</prop>
												<prop name="IsDefault">1</prop>
												<prop name="Concentration">0</prop>
												<obj name="ChannelProp" class="ChannelProperty" version="1">
													<prop name="ChannelIdx">0</prop>
												</obj>
												<prop name="ReadOnly">1</prop>
											</obj>
											<obj name="PropertyObject" class="QuantCpHighProp" version="4">
												<prop name="PropertyTypeName">Cp High</prop>
												<prop name="Position">4</prop>
												<prop name="IsDefault">1</prop>
												<prop name="CpRangeHigh">0</prop>
												<obj name="ChannelProp" class="ChannelProperty" version="1">
													<prop name="ChannelIdx">0</prop>
												</obj>
												<prop name="ReadOnly">1</prop>
											</obj>
											<obj name="PropertyObject" class="QuantCpLowProp" version="4">
												<prop name="PropertyTypeName">Cp Low</prop>
												<prop name="Position">4</prop>
												<prop name="IsDefault">1</prop>
												<prop name="CpRangeLow">0</prop>
												<obj name="ChannelProp" class="ChannelProperty" version="1">
													<prop name="ChannelIdx">0</prop>
												</obj>
												<prop name="ReadOnly">1</prop>
											</obj>
											<obj name="PropertyObject" class="RQEffProp" version="4">
												<prop name="PropertyTypeName">Efficiency</prop>
												<prop name="Position">4</prop>
												<prop name="IsDefault">1</prop>
												<prop name="Efficiency">2</prop>
												<obj name="ChannelProp" class="ChannelProperty" version="1">
													<prop name="ChannelIdx">0</prop>
												</obj>
											</obj>
											<obj name="PropertyObject" class="ChannelGenotype" version="4">
												<prop name="PropertyTypeName">Melt Geno Genotype</prop>
												<prop name="Position">4</prop>
												<prop name="IsDefault">1</prop>
												<prop name="ReadOnly">1</prop>
												<obj name="ChannelProp" class="ChannelProperty" version="1">
													<prop name="ChannelIdx">0</prop>
												</obj>
											</obj>
											<obj name="PropertyObject" class="GroupChannelTypeProp" version="4">
												<prop name="PropertyTypeName">Melt Geno Sample Type</prop>
												<prop name="Position">4</prop>
												<prop name="IsDefault">0</prop>
												<prop name="GroupSampleType">mstUnknown</prop>
												<obj name="ChannelProp" class="ChannelProperty" version="1">
													<prop name="ChannelIdx">0</prop>
												</obj>
											</obj>
											<obj name="PropertyObject" class="QuantSampleTypeProperty" version="4">
												<prop name="PropertyTypeName">Quantification Sample Type</prop>
												<prop name="Position">4</prop>
												<prop name="IsDefault">0</prop>
												<prop name="SampleType">qsUnknown</prop>
												<obj name="ChannelProp" class="ChannelProperty" version="1">
													<prop name="ChannelIdx">0</prop>
												</obj>
											</obj>
											<obj name="PropertyObject" class="ChannelGenotype" version="4">
												<prop name="PropertyTypeName">Scanning Genotype</prop>
												<prop name="Position">4</prop>
												<prop name="IsDefault">1</prop>
												<prop name="ReadOnly">1</prop>
												<obj name="ChannelProp" class="ChannelProperty" version="1">
													<prop name="ChannelIdx">0</prop>
												</obj>
											</obj>
											<obj name="PropertyObject" class="GroupChannelTypeProp" version="4">
												<prop name="PropertyTypeName">Scanning Sample Type</prop>
												<prop name="Position">4</prop>
												<prop name="IsDefault">0</prop>
												<prop name="GroupSampleType">mstUnknown</prop>
												<obj name="ChannelProp" class="ChannelProperty" version="1">
													<prop name="ChannelIdx">0</prop>
												</obj>
											</obj>
											<obj name="PropertyObject" class="TargetName" version="4">
												<prop name="PropertyTypeName">Target Name</prop>
												<prop name="Position">4</prop>
												<prop name="IsDefault">1</prop>
												<obj name="ChannelProp" class="ChannelProperty" version="1">
													<prop name="ChannelIdx">0</prop>
												</obj>
											</obj>
											<obj name="PropertyObject" class="RQTargetProperty" version="4">
												<prop name="PropertyTypeName">Target Type</prop>
												<prop name="Position">4</prop>
												<prop name="IsDefault">0</prop>
												<prop name="TargetType">dtNone</prop>
												<obj name="ChannelProp" class="ChannelProperty" version="1">
													<prop name="ChannelIdx">0</prop>
												</obj>
											</obj>
										</list>
									</obj>
									<obj name="item" class="PropertyList" version="1">
										<list name="emlist" count="12">
											<obj name="PropertyObject" class="RQSampleTargetProperty" version="4">
												<prop name="PropertyTypeName">Combined Sample and Target Type</prop>
												<prop name="Position">4</prop>
												<prop name="IsDefault">0</prop>
												<obj name="ChannelProp" class="ChannelProperty" version="1">
													<prop name="ChannelIdx">1</prop>
												</obj>
											</obj>
											<obj name="PropertyObject" class="QuantConcProperty" version="4">
												<prop name="PropertyTypeName">Concentration</prop>
												<prop name="Position">4</prop>
												<prop name="IsDefault">1</prop>
												<prop name="Concentration">0</prop>
												<obj name="ChannelProp" class="ChannelProperty" version="1">
													<prop name="ChannelIdx">1</prop>
												</obj>
												<prop name="ReadOnly">1</prop>
											</obj>
											<obj name="PropertyObject" class="QuantCpHighProp" version="4">
												<prop name="PropertyTypeName">Cp High</prop>
												<prop name="Position">4</prop>
												<prop name="IsDefault">1</prop>
												<prop name="CpRangeHigh">0</prop>
												<obj name="ChannelProp" class="ChannelProperty" version="1">
													<prop name="ChannelIdx">1</prop>
												</obj>
												<prop name="ReadOnly">1</prop>
											</obj>
											<obj name="PropertyObject" class="QuantCpLowProp" version="4">
												<prop name="PropertyTypeName">Cp Low</prop>
												<prop name="Position">4</prop>
												<prop name="IsDefault">1</prop>
												<prop name="CpRangeLow">0</prop>
												<obj name="ChannelProp" class="ChannelProperty" version="1">
													<prop name="ChannelIdx">1</prop>
												</obj>
												<prop name="ReadOnly">1</prop>
											</obj>
											<obj name="PropertyObject" class="RQEffProp" version="4">
												<prop name="PropertyTypeName">Efficiency</prop>
												<prop name="Position">4</prop>
												<prop name="IsDefault">1</prop>
												<prop name="Efficiency">2</prop>
												<obj name="ChannelProp" class="ChannelProperty" version="1">
													<prop name="ChannelIdx">1</prop>
												</obj>
											</obj>
											<obj name="PropertyObject" class="ChannelGenotype" version="4">
												<prop name="PropertyTypeName">Melt Geno Genotype</prop>
												<prop name="Position">4</prop>
												<prop name="IsDefault">1</prop>
												<prop name="ReadOnly">1</prop>
												<obj name="ChannelProp" class="ChannelProperty" version="1">
													<prop name="ChannelIdx">1</prop>
												</obj>
											</obj>
											<obj name="PropertyObject" class="GroupChannelTypeProp" version="4">
												<prop name="PropertyTypeName">Melt Geno Sample Type</prop>
												<prop name="Position">4</prop>
												<prop name="IsDefault">0</prop>
												<prop name="GroupSampleType">mstUnknown</prop>
												<obj name="ChannelProp" class="ChannelProperty" version="1">
													<prop name="ChannelIdx">1</prop>
												</obj>
											</obj>
											<obj name="PropertyObject" class="QuantSampleTypeProperty" version="4">
												<prop name="PropertyTypeName">Quantification Sample Type</prop>
												<prop name="Position">4</prop>
												<prop name="IsDefault">0</prop>
												<prop name="SampleType">qsUnknown</prop>
												<obj name="ChannelProp" class="ChannelProperty" version="1">
													<prop name="ChannelIdx">1</prop>
												</obj>
											</obj>
											<obj name="PropertyObject" class="ChannelGenotype" version="4">
												<prop name="PropertyTypeName">Scanning Genotype</prop>
												<prop name="Position">4</prop>
												<prop name="IsDefault">1</prop>
												<prop name="ReadOnly">1</prop>
												<obj name="ChannelProp" class="ChannelProperty" version="1">
													<prop name="ChannelIdx">1</prop>
												</obj>
											</obj>
											<obj name="PropertyObject" class="GroupChannelTypeProp" version="4">
												<prop name="PropertyTypeName">Scanning Sample Type</prop>
												<prop name="Position">4</prop>
												<prop name="IsDefault">0</prop>
												<prop name="GroupSampleType">mstUnknown</prop>
												<obj name="ChannelProp" class="ChannelProperty" version="1">
													<prop name="ChannelIdx">1</prop>
												</obj>
											</obj>
											<obj name="PropertyObject" class="TargetName" version="4">
												<prop name="PropertyTypeName">Target Name</prop>
												<prop name="Position">4</prop>
												<prop name="IsDefault">1</prop>
												<obj name="ChannelProp" class="ChannelProperty" version="1">
													<prop name="ChannelIdx">1</prop>
												</obj>
											</obj>
											<obj name="PropertyObject" class="RQTargetProperty" version="4">
												<prop name="PropertyTypeName">Target Type</prop>
												<prop name="Position">4</prop>
												<prop name="IsDefault">0</prop>
												<prop name="TargetType">dtNone</prop>
												<obj name="ChannelProp" class="ChannelProperty" version="1">
													<prop name="ChannelIdx">1</prop>
												</obj>
											</obj>
										</list>
									</obj>
									<obj name="item" class="PropertyList" version="1">
										<list name="emlist" count="12">
											<obj name="PropertyObject" class="RQSampleTargetProperty" version="4">
												<prop name="PropertyTypeName">Combined Sample and Target Type</prop>
												<prop name="Position">4</prop>
												<prop name="IsDefault">0</prop>
												<obj name="ChannelProp" class="ChannelProperty" version="1">
													<prop name="ChannelIdx">2</prop>
												</obj>
											</obj>
											<obj name="PropertyObject" class="QuantConcProperty" version="4">
												<prop name="PropertyTypeName">Concentration</prop>
												<prop name="Position">4</prop>
												<prop name="IsDefault">1</prop>
												<prop name="Concentration">0</prop>
												<obj name="ChannelProp" class="ChannelProperty" version="1">
													<prop name="ChannelIdx">2</prop>
												</obj>
												<prop name="ReadOnly">1</prop>
											</obj>
											<obj name="PropertyObject" class="QuantCpHighProp" version="4">
												<prop name="PropertyTypeName">Cp High</prop>
												<prop name="Position">4</prop>
												<prop name="IsDefault">1</prop>
												<prop name="CpRangeHigh">0</prop>
												<obj name="ChannelProp" class="ChannelProperty" version="1">
													<prop name="ChannelIdx">2</prop>
												</obj>
												<prop name="ReadOnly">1</prop>
											</obj>
											<obj name="PropertyObject" class="QuantCpLowProp" version="4">
												<prop name="PropertyTypeName">Cp Low</prop>
												<prop name="Position">4</prop>
												<prop name="IsDefault">1</prop>
												<prop name="CpRangeLow">0</prop>
												<obj name="ChannelProp" class="ChannelProperty" version="1">
													<prop name="ChannelIdx">2</prop>
												</obj>
												<prop name="ReadOnly">1</prop>
											</obj>
											<obj name="PropertyObject" class="RQEffProp" version="4">
												<prop name="PropertyTypeName">Efficiency</prop>
												<prop name="Position">4</prop>
												<prop name="IsDefault">1</prop>
												<prop name="Efficiency">2</prop>
												<obj name="ChannelProp" class="ChannelProperty" version="1">
													<prop name="ChannelIdx">2</prop>
												</obj>
											</obj>
											<obj name="PropertyObject" class="ChannelGenotype" version="4">
												<prop name="PropertyTypeName">Melt Geno Genotype</prop>
												<prop name="Position">4</prop>
												<prop name="IsDefault">1</prop>
												<prop name="ReadOnly">1</prop>
												<obj name="ChannelProp" class="ChannelProperty" version="1">
													<prop name="ChannelIdx">2</prop>
												</obj>
											</obj>
											<obj name="PropertyObject" class="GroupChannelTypeProp" version="4">
												<prop name="PropertyTypeName">Melt Geno Sample Type</prop>
												<prop name="Position">4</prop>
												<prop name="IsDefault">0</prop>
												<prop name="GroupSampleType">mstUnknown</prop>
												<obj name="ChannelProp" class="ChannelProperty" version="1">
													<prop name="ChannelIdx">2</prop>
												</obj>
											</obj>
											<obj name="PropertyObject" class="QuantSampleTypeProperty" version="4">
												<prop name="PropertyTypeName">Quantification Sample Type</prop>
												<prop name="Position">4</prop>
												<prop name="IsDefault">0</prop>
												<prop name="SampleType">qsUnknown</prop>
												<obj name="ChannelProp" class="ChannelProperty" version="1">
													<prop name="ChannelIdx">2</prop>
												</obj>
											</obj>
											<obj name="PropertyObject" class="ChannelGenotype" version="4">
												<prop name="PropertyTypeName">Scanning Genotype</prop>
												<prop name="Position">4</prop>
												<prop name="IsDefault">1</prop>
												<prop name="ReadOnly">1</prop>
												<obj name="ChannelProp" class="ChannelProperty" version="1">
													<prop name="ChannelIdx">2</prop>
												</obj>
											</obj>
											<obj name="PropertyObject" class="GroupChannelTypeProp" version="4">
												<prop name="PropertyTypeName">Scanning Sample Type</prop>
												<prop name="Position">4</prop>
												<prop name="IsDefault">0</prop>
												<prop name="GroupSampleType">mstUnknown</prop>
												<obj name="ChannelProp" class="ChannelProperty" version="1">
													<prop name="ChannelIdx">2</prop>
												</obj>
											</obj>
											<obj name="PropertyObject" class="TargetName" version="4">
												<prop name="PropertyTypeName">Target Name</prop>
												<prop name="Position">4</prop>
												<prop name="IsDefault">1</prop>
												<obj name="ChannelProp" class="ChannelProperty" version="1">
													<prop name="ChannelIdx">2</prop>
												</obj>
											</obj>
											<obj name="PropertyObject" class="RQTargetProperty" version="4">
												<prop name="PropertyTypeName">Target Type</prop>
												<prop name="Position">4</prop>
												<prop name="IsDefault">0</prop>
												<prop name="TargetType">dtNone</prop>
												<obj name="ChannelProp" class="ChannelProperty" version="1">
													<prop name="ChannelIdx">2</prop>
												</obj>
											</obj>
										</list>
									</obj>
									<obj name="item" class="PropertyList" version="1">
										<list name="emlist" count="12">
											<obj name="PropertyObject" class="RQSampleTargetProperty" version="4">
												<prop name="PropertyTypeName">Combined Sample and Target Type</prop>
												<prop name="Position">4</prop>
												<prop name="IsDefault">0</prop>
												<obj name="ChannelProp" class="ChannelProperty" version="1">
													<prop name="ChannelIdx">3</prop>
												</obj>
											</obj>
											<obj name="PropertyObject" class="QuantConcProperty" version="4">
												<prop name="PropertyTypeName">Concentration</prop>
												<prop name="Position">4</prop>
												<prop name="IsDefault">1</prop>
												<prop name="Concentration">0</prop>
												<obj name="ChannelProp" class="ChannelProperty" version="1">
													<prop name="ChannelIdx">3</prop>
												</obj>
												<prop name="ReadOnly">1</prop>
											</obj>
											<obj name="PropertyObject" class="QuantCpHighProp" version="4">
												<prop name="PropertyTypeName">Cp High</prop>
												<prop name="Position">4</prop>
												<prop name="IsDefault">1</prop>
												<prop name="CpRangeHigh">0</prop>
												<obj name="ChannelProp" class="ChannelProperty" version="1">
													<prop name="ChannelIdx">3</prop>
												</obj>
												<prop name="ReadOnly">1</prop>
											</obj>
											<obj name="PropertyObject" class="QuantCpLowProp" version="4">
												<prop name="PropertyTypeName">Cp Low</prop>
												<prop name="Position">4</prop>
												<prop name="IsDefault">1</prop>
												<prop name="CpRangeLow">0</prop>
												<obj name="ChannelProp" class="ChannelProperty" version="1">
													<prop name="ChannelIdx">3</prop>
												</obj>
												<prop name="ReadOnly">1</prop>
											</obj>
											<obj name="PropertyObject" class="RQEffProp" version="4">
												<prop name="PropertyTypeName">Efficiency</prop>
												<prop name="Position">4</prop>
												<prop name="IsDefault">1</prop>
												<prop name="Efficiency">2</prop>
												<obj name="ChannelProp" class="ChannelProperty" version="1">
													<prop name="ChannelIdx">3</prop>
												</obj>
											</obj>
											<obj name="PropertyObject" class="ChannelGenotype" version="4">
												<prop name="PropertyTypeName">Melt Geno Genotype</prop>
												<prop name="Position">4</prop>
												<prop name="IsDefault">1</prop>
												<prop name="ReadOnly">1</prop>
												<obj name="ChannelProp" class="ChannelProperty" version="1">
													<prop name="ChannelIdx">3</prop>
												</obj>
											</obj>
											<obj name="PropertyObject" class="GroupChannelTypeProp" version="4">
												<prop name="PropertyTypeName">Melt Geno Sample Type</prop>
												<prop name="Position">4</prop>
												<prop name="IsDefault">0</prop>
												<prop name="GroupSampleType">mstUnknown</prop>
												<obj name="ChannelProp" class="ChannelProperty" version="1">
													<prop name="ChannelIdx">3</prop>
												</obj>
											</obj>
											<obj name="PropertyObject" class="QuantSampleTypeProperty" version="4">
												<prop name="PropertyTypeName">Quantification Sample Type</prop>
												<prop name="Position">4</prop>
												<prop name="IsDefault">0</prop>
												<prop name="SampleType">qsUnknown</prop>
												<obj name="ChannelProp" class="ChannelProperty" version="1">
													<prop name="ChannelIdx">3</prop>
												</obj>
											</obj>
											<obj name="PropertyObject" class="ChannelGenotype" version="4">
												<prop name="PropertyTypeName">Scanning Genotype</prop>
												<prop name="Position">4</prop>
												<prop name="IsDefault">1</prop>
												<prop name="ReadOnly">1</prop>
												<obj name="ChannelProp" class="ChannelProperty" version="1">
													<prop name="ChannelIdx">3</prop>
												</obj>
											</obj>
											<obj name="PropertyObject" class="GroupChannelTypeProp" version="4">
												<prop name="PropertyTypeName">Scanning Sample Type</prop>
												<prop name="Position">4</prop>
												<prop name="IsDefault">0</prop>
												<prop name="GroupSampleType">mstUnknown</prop>
												<obj name="ChannelProp" class="ChannelProperty" version="1">
													<prop name="ChannelIdx">3</prop>
												</obj>
											</obj>
											<obj name="PropertyObject" class="TargetName" version="4">
												<prop name="PropertyTypeName">Target Name</prop>
												<prop name="Position">4</prop>
												<prop name="IsDefault">1</prop>
												<obj name="ChannelProp" class="ChannelProperty" version="1">
													<prop name="ChannelIdx">3</prop>
												</obj>
											</obj>
											<obj name="PropertyObject" class="RQTargetProperty" version="4">
												<prop name="PropertyTypeName">Target Type</prop>
												<prop name="Position">4</prop>
												<prop name="IsDefault">0</prop>
												<prop name="TargetType">dtNone</prop>
												<obj name="ChannelProp" class="ChannelProperty" version="1">
													<prop name="ChannelIdx">3</prop>
												</obj>
											</obj>
										</list>
									</obj>
								</list>
							</obj>
						</obj>
						<prop name="ChannelPropertyCount">4</prop>
						<prop name="ContainerPosition">4</prop>
						<prop name="HasSampleProperties">1</prop>
						<obj name="SampleProperties" class="PropertyList" version="1">
							<list name="emlist" count="14">
								<obj name="PropertyObject" class="SamplePrefColor" version="4">
									<prop name="PropertyTypeName">Color</prop>
									<prop name="Position">4</prop>
									<prop name="IsDefault">0</prop>
									<prop name="Color">clGray</prop>
								</obj>
								<obj name="PropertyObject" class="DominantChannelProp" version="4">
									<prop name="PropertyTypeName">Dominant Channel</prop>
									<prop name="Position">4</prop>
									<prop name="IsDefault">0</prop>
									<prop name="DominantChannel">0</prop>
								</obj>
								<obj name="PropertyObject" class="Genotype" version="4">
									<prop name="PropertyTypeName">EndPt Genotype</prop>
									<prop name="Position">4</prop>
									<prop name="IsDefault">1</prop>
									<prop name="ReadOnly">1</prop>
								</obj>
								<obj name="PropertyObject" class="GroupingSample" version="4">
									<prop name="PropertyTypeName">EndPt Sample Type</prop>
									<prop name="Position">4</prop>
									<prop name="IsDefault">0</prop>
									<prop name="GroupSampleType">mstUnknown</prop>
								</obj>
								<obj name="PropertyObject" class="SamplePrefLineStyle" version="4">
									<prop name="PropertyTypeName">Line Style</prop>
									<prop name="Position">4</prop>
									<prop name="IsDefault">0</prop>
									<prop name="LineStyle">psSolid</prop>
								</obj>
								<obj name="PropertyObject" class="GenSampleEditNotes" version="4">
									<prop name="PropertyTypeName">Notes</prop>
									<prop name="Position">4</prop>
									<prop name="IsDefault">1</prop>
								</obj>
								<obj name="PropertyObject" class="SamplePrefPointStyle" version="4">
									<prop name="PropertyTypeName">Point Style</prop>
									<prop name="Position">4</prop>
									<prop name="IsDefault">0</prop>
									<prop name="PointStyle">psNothing</prop>
								</obj>
								<obj name="PropertyObject" class="GenSampleEditPosition" version="4">
									<prop name="PropertyTypeName">Position</prop>
									<prop name="Position">4</prop>
									<prop name="IsDefault">1</prop>
								</obj>
								<obj name="PropertyObject" class="GenSampleEditReplicate" version="4">
									<prop name="PropertyTypeName">Replicate of</prop>
									<prop name="Position">4</prop>
									<prop name="IsDefault">1</prop>
									<prop name="ReplicateOf">-1</prop>
								</obj>
								<obj name="PropertyObject" class="HTCSampleID" version="4">
									<prop name="PropertyTypeName">Sample ID</prop>
									<prop name="Position">4</prop>
									<prop name="IsDefault">1</prop>
								</obj>
								<obj name="PropertyObject" class="GenSampleEditName" version="4">
									<prop name="PropertyTypeName">Sample Name</prop>
									<prop name="Position">4</prop>
									<prop name="IsDefault">1</prop>
									<prop name="name">Sample 5</prop>
								</obj>
								<obj name="PropertyObject" class="HTCSamplePrepNotes" version="4">
									<prop name="PropertyTypeName">Sample Prep Notes</prop>
									<prop name="Position">4</prop>
									<prop name="IsDefault">1</prop>
								</obj>
								<obj name="PropertyObject" class="GenSampleEditSubset" version="4">
									<prop name="PropertyTypeName">Subsets</prop>
									<prop name="Position">4</prop>
									<prop name="IsDefault">1</prop>
								</obj>
								<obj name="PropertyObject" class="SamplePrefWidth" version="5">
									<prop name="PropertyTypeName">Width</prop>
									<prop name="Position">4</prop>
									<prop name="IsDefault">1</prop>
									<prop name="Width">1</prop>
								</obj>
							</list>
						</obj>
					</obj>
					<obj name="item" class="SamplePropInfo" version="1">
						<obj name="ChannelProperties" class="ChanPropList" version="2">
							<obj name="ChannelProperties" class="EMList" version="1">
								<list name="emlist" count="4">
									<obj name="item" class="PropertyList" version="1">
										<list name="emlist" count="12">
											<obj name="PropertyObject" class="RQSampleTargetProperty" version="4">
												<prop name="PropertyTypeName">Combined Sample and Target Type</prop>
												<prop name="Position">5</prop>
												<prop name="IsDefault">0</prop>
												<obj name="ChannelProp" class="ChannelProperty" version="1">
													<prop name="ChannelIdx">0</prop>
												</obj>
											</obj>
											<obj name="PropertyObject" class="QuantConcProperty" version="4">
												<prop name="PropertyTypeName">Concentration</prop>
												<prop name="Position">5</prop>
												<prop name="IsDefault">1</prop>
												<prop name="Concentration">0</prop>
												<obj name="ChannelProp" class="ChannelProperty" version="1">
													<prop name="ChannelIdx">0</prop>
												</obj>
												<prop name="ReadOnly">1</prop>
											</obj>
											<obj name="PropertyObject" class="QuantCpHighProp" version="4">
												<prop name="PropertyTypeName">Cp High</prop>
												<prop name="Position">5</prop>
												<prop name="IsDefault">1</prop>
												<prop name="CpRangeHigh">0</prop>
												<obj name="ChannelProp" class="ChannelProperty" version="1">
													<prop name="ChannelIdx">0</prop>
												</obj>
												<prop name="ReadOnly">1</prop>
											</obj>
											<obj name="PropertyObject" class="QuantCpLowProp" version="4">
												<prop name="PropertyTypeName">Cp Low</prop>
												<prop name="Position">5</prop>
												<prop name="IsDefault">1</prop>
												<prop name="CpRangeLow">0</prop>
												<obj name="ChannelProp" class="ChannelProperty" version="1">
													<prop name="ChannelIdx">0</prop>
												</obj>
												<prop name="ReadOnly">1</prop>
											</obj>
											<obj name="PropertyObject" class="RQEffProp" version="4">
												<prop name="PropertyTypeName">Efficiency</prop>
												<prop name="Position">5</prop>
												<prop name="IsDefault">1</prop>
												<prop name="Efficiency">2</prop>
												<obj name="ChannelProp" class="ChannelProperty" version="1">
													<prop name="ChannelIdx">0</prop>
												</obj>
											</obj>
											<obj name="PropertyObject" class="ChannelGenotype" version="4">
												<prop name="PropertyTypeName">Melt Geno Genotype</prop>
												<prop name="Position">5</prop>
												<prop name="IsDefault">1</prop>
												<prop name="ReadOnly">1</prop>
												<obj name="ChannelProp" class="ChannelProperty" version="1">
													<prop name="ChannelIdx">0</prop>
												</obj>
											</obj>
											<obj name="PropertyObject" class="GroupChannelTypeProp" version="4">
												<prop name="PropertyTypeName">Melt Geno Sample Type</prop>
												<prop name="Position">5</prop>
												<prop name="IsDefault">0</prop>
												<prop name="GroupSampleType">mstUnknown</prop>
												<obj name="ChannelProp" class="ChannelProperty" version="1">
													<prop name="ChannelIdx">0</prop>
												</obj>
											</obj>
											<obj name="PropertyObject" class="QuantSampleTypeProperty" version="4">
												<prop name="PropertyTypeName">Quantification Sample Type</prop>
												<prop name="Position">5</prop>
												<prop name="IsDefault">0</prop>
												<prop name="SampleType">qsUnknown</prop>
												<obj name="ChannelProp" class="ChannelProperty" version="1">
													<prop name="ChannelIdx">0</prop>
												</obj>
											</obj>
											<obj name="PropertyObject" class="ChannelGenotype" version="4">
												<prop name="PropertyTypeName">Scanning Genotype</prop>
												<prop name="Position">5</prop>
												<prop name="IsDefault">1</prop>
												<prop name="ReadOnly">1</prop>
												<obj name="ChannelProp" class="ChannelProperty" version="1">
													<prop name="ChannelIdx">0</prop>
												</obj>
											</obj>
											<obj name="PropertyObject" class="GroupChannelTypeProp" version="4">
												<prop name="PropertyTypeName">Scanning Sample Type</prop>
												<prop name="Position">5</prop>
												<prop name="IsDefault">0</prop>
												<prop name="GroupSampleType">mstUnknown</prop>
												<obj name="ChannelProp" class="ChannelProperty" version="1">
													<prop name="ChannelIdx">0</prop>
												</obj>
											</obj>
											<obj name="PropertyObject" class="TargetName" version="4">
												<prop name="PropertyTypeName">Target Name</prop>
												<prop name="Position">5</prop>
												<prop name="IsDefault">1</prop>
												<obj name="ChannelProp" class="ChannelProperty" version="1">
													<prop name="ChannelIdx">0</prop>
												</obj>
											</obj>
											<obj name="PropertyObject" class="RQTargetProperty" version="4">
												<prop name="PropertyTypeName">Target Type</prop>
												<prop name="Position">5</prop>
												<prop name="IsDefault">0</prop>
												<prop name="TargetType">dtNone</prop>
												<obj name="ChannelProp" class="ChannelProperty" version="1">
													<prop name="ChannelIdx">0</prop>
												</obj>
											</obj>
										</list>
									</obj>
									<obj name="item" class="PropertyList" version="1">
										<list name="emlist" count="12">
											<obj name="PropertyObject" class="RQSampleTargetProperty" version="4">
												<prop name="PropertyTypeName">Combined Sample and Target Type</prop>
												<prop name="Position">5</prop>
												<prop name="IsDefault">0</prop>
												<obj name="ChannelProp" class="ChannelProperty" version="1">
													<prop name="ChannelIdx">1</prop>
												</obj>
											</obj>
											<obj name="PropertyObject" class="QuantConcProperty" version="4">
												<prop name="PropertyTypeName">Concentration</prop>
												<prop name="Position">5</prop>
												<prop name="IsDefault">1</prop>
												<prop name="Concentration">0</prop>
												<obj name="ChannelProp" class="ChannelProperty" version="1">
													<prop name="ChannelIdx">1</prop>
												</obj>
												<prop name="ReadOnly">1</prop>
											</obj>
											<obj name="PropertyObject" class="QuantCpHighProp" version="4">
												<prop name="PropertyTypeName">Cp High</prop>
												<prop name="Position">5</prop>
												<prop name="IsDefault">1</prop>
												<prop name="CpRangeHigh">0</prop>
												<obj name="ChannelProp" class="ChannelProperty" version="1">
													<prop name="ChannelIdx">1</prop>
												</obj>
												<prop name="ReadOnly">1</prop>
											</obj>
											<obj name="PropertyObject" class="QuantCpLowProp" version="4">
												<prop name="PropertyTypeName">Cp Low</prop>
												<prop name="Position">5</prop>
												<prop name="IsDefault">1</prop>
												<prop name="CpRangeLow">0</prop>
												<obj name="ChannelProp" class="ChannelProperty" version="1">
													<prop name="ChannelIdx">1</prop>
												</obj>
												<prop name="ReadOnly">1</prop>
											</obj>
											<obj name="PropertyObject" class="RQEffProp" version="4">
												<prop name="PropertyTypeName">Efficiency</prop>
												<prop name="Position">5</prop>
												<prop name="IsDefault">1</prop>
												<prop name="Efficiency">2</prop>
												<obj name="ChannelProp" class="ChannelProperty" version="1">
													<prop name="ChannelIdx">1</prop>
												</obj>
											</obj>
											<obj name="PropertyObject" class="ChannelGenotype" version="4">
												<prop name="PropertyTypeName">Melt Geno Genotype</prop>
												<prop name="Position">5</prop>
												<prop name="IsDefault">1</prop>
												<prop name="ReadOnly">1</prop>
												<obj name="ChannelProp" class="ChannelProperty" version="1">
													<prop name="ChannelIdx">1</prop>
												</obj>
											</obj>
											<obj name="PropertyObject" class="GroupChannelTypeProp" version="4">
												<prop name="PropertyTypeName">Melt Geno Sample Type</prop>
												<prop name="Position">5</prop>
												<prop name="IsDefault">0</prop>
												<prop name="GroupSampleType">mstUnknown</prop>
												<obj name="ChannelProp" class="ChannelProperty" version="1">
													<prop name="ChannelIdx">1</prop>
												</obj>
											</obj>
											<obj name="PropertyObject" class="QuantSampleTypeProperty" version="4">
												<prop name="PropertyTypeName">Quantification Sample Type</prop>
												<prop name="Position">5</prop>
												<prop name="IsDefault">0</prop>
												<prop name="SampleType">qsUnknown</prop>
												<obj name="ChannelProp" class="ChannelProperty" version="1">
													<prop name="ChannelIdx">1</prop>
												</obj>
											</obj>
											<obj name="PropertyObject" class="ChannelGenotype" version="4">
												<prop name="PropertyTypeName">Scanning Genotype</prop>
												<prop name="Position">5</prop>
												<prop name="IsDefault">1</prop>
												<prop name="ReadOnly">1</prop>
												<obj name="ChannelProp" class="ChannelProperty" version="1">
													<prop name="ChannelIdx">1</prop>
												</obj>
											</obj>
											<obj name="PropertyObject" class="GroupChannelTypeProp" version="4">
												<prop name="PropertyTypeName">Scanning Sample Type</prop>
												<prop name="Position">5</prop>
												<prop name="IsDefault">0</prop>
												<prop name="GroupSampleType">mstUnknown</prop>
												<obj name="ChannelProp" class="ChannelProperty" version="1">
													<prop name="ChannelIdx">1</prop>
												</obj>
											</obj>
											<obj name="PropertyObject" class="TargetName" version="4">
												<prop name="PropertyTypeName">Target Name</prop>
												<prop name="Position">5</prop>
												<prop name="IsDefault">1</prop>
												<obj name="ChannelProp" class="ChannelProperty" version="1">
													<prop name="ChannelIdx">1</prop>
												</obj>
											</obj>
											<obj name="PropertyObject" class="RQTargetProperty" version="4">
												<prop name="PropertyTypeName">Target Type</prop>
												<prop name="Position">5</prop>
												<prop name="IsDefault">0</prop>
												<prop name="TargetType">dtNone</prop>
												<obj name="ChannelProp" class="ChannelProperty" version="1">
													<prop name="ChannelIdx">1</prop>
												</obj>
											</obj>
										</list>
									</obj>
									<obj name="item" class="PropertyList" version="1">
										<list name="emlist" count="12">
											<obj name="PropertyObject" class="RQSampleTargetProperty" version="4">
												<prop name="PropertyTypeName">Combined Sample and Target Type</prop>
												<prop name="Position">5</prop>
												<prop name="IsDefault">0</prop>
												<obj name="ChannelProp" class="ChannelProperty" version="1">
													<prop name="ChannelIdx">2</prop>
												</obj>
											</obj>
											<obj name="PropertyObject" class="QuantConcProperty" version="4">
												<prop name="PropertyTypeName">Concentration</prop>
												<prop name="Position">5</prop>
												<prop name="IsDefault">1</prop>
												<prop name="Concentration">0</prop>
												<obj name="ChannelProp" class="ChannelProperty" version="1">
													<prop name="ChannelIdx">2</prop>
												</obj>
												<prop name="ReadOnly">1</prop>
											</obj>
											<obj name="PropertyObject" class="QuantCpHighProp" version="4">
												<prop name="PropertyTypeName">Cp High</prop>
												<prop name="Position">5</prop>
												<prop name="IsDefault">1</prop>
												<prop name="CpRangeHigh">0</prop>
												<obj name="ChannelProp" class="ChannelProperty" version="1">
													<prop name="ChannelIdx">2</prop>
												</obj>
												<prop name="ReadOnly">1</prop>
											</obj>
											<obj name="PropertyObject" class="QuantCpLowProp" version="4">
												<prop name="PropertyTypeName">Cp Low</prop>
												<prop name="Position">5</prop>
												<prop name="IsDefault">1</prop>
												<prop name="CpRangeLow">0</prop>
												<obj name="ChannelProp" class="ChannelProperty" version="1">
													<prop name="ChannelIdx">2</prop>
												</obj>
												<prop name="ReadOnly">1</prop>
											</obj>
											<obj name="PropertyObject" class="RQEffProp" version="4">
												<prop name="PropertyTypeName">Efficiency</prop>
												<prop name="Position">5</prop>
												<prop name="IsDefault">1</prop>
												<prop name="Efficiency">2</prop>
												<obj name="ChannelProp" class="ChannelProperty" version="1">
													<prop name="ChannelIdx">2</prop>
												</obj>
											</obj>
											<obj name="PropertyObject" class="ChannelGenotype" version="4">
												<prop name="PropertyTypeName">Melt Geno Genotype</prop>
												<prop name="Position">5</prop>
												<prop name="IsDefault">1</prop>
												<prop name="ReadOnly">1</prop>
												<obj name="ChannelProp" class="ChannelProperty" version="1">
													<prop name="ChannelIdx">2</prop>
												</obj>
											</obj>
											<obj name="PropertyObject" class="GroupChannelTypeProp" version="4">
												<prop name="PropertyTypeName">Melt Geno Sample Type</prop>
												<prop name="Position">5</prop>
												<prop name="IsDefault">0</prop>
												<prop name="GroupSampleType">mstUnknown</prop>
												<obj name="ChannelProp" class="ChannelProperty" version="1">
													<prop name="ChannelIdx">2</prop>
												</obj>
											</obj>
											<obj name="PropertyObject" class="QuantSampleTypeProperty" version="4">
												<prop name="PropertyTypeName">Quantification Sample Type</prop>
												<prop name="Position">5</prop>
												<prop name="IsDefault">0</prop>
												<prop name="SampleType">qsUnknown</prop>
												<obj name="ChannelProp" class="ChannelProperty" version="1">
													<prop name="ChannelIdx">2</prop>
												</obj>
											</obj>
											<obj name="PropertyObject" class="ChannelGenotype" version="4">
												<prop name="PropertyTypeName">Scanning Genotype</prop>
												<prop name="Position">5</prop>
												<prop name="IsDefault">1</prop>
												<prop name="ReadOnly">1</prop>
												<obj name="ChannelProp" class="ChannelProperty" version="1">
													<prop name="ChannelIdx">2</prop>
												</obj>
											</obj>
											<obj name="PropertyObject" class="GroupChannelTypeProp" version="4">
												<prop name="PropertyTypeName">Scanning Sample Type</prop>
												<prop name="Position">5</prop>
												<prop name="IsDefault">0</prop>
												<prop name="GroupSampleType">mstUnknown</prop>
												<obj name="ChannelProp" class="ChannelProperty" version="1">
													<prop name="ChannelIdx">2</prop>
												</obj>
											</obj>
											<obj name="PropertyObject" class="TargetName" version="4">
												<prop name="PropertyTypeName">Target Name</prop>
												<prop name="Position">5</prop>
												<prop name="IsDefault">1</prop>
												<obj name="ChannelProp" class="ChannelProperty" version="1">
													<prop name="ChannelIdx">2</prop>
												</obj>
											</obj>
											<obj name="PropertyObject" class="RQTargetProperty" version="4">
												<prop name="PropertyTypeName">Target Type</prop>
												<prop name="Position">5</prop>
												<prop name="IsDefault">0</prop>
												<prop name="TargetType">dtNone</prop>
												<obj name="ChannelProp" class="ChannelProperty" version="1">
													<prop name="ChannelIdx">2</prop>
												</obj>
											</obj>
										</list>
									</obj>
									<obj name="item" class="PropertyList" version="1">
										<list name="emlist" count="12">
											<obj name="PropertyObject" class="RQSampleTargetProperty" version="4">
												<prop name="PropertyTypeName">Combined Sample and Target Type</prop>
												<prop name="Position">5</prop>
												<prop name="IsDefault">0</prop>
												<obj name="ChannelProp" class="ChannelProperty" version="1">
													<prop name="ChannelIdx">3</prop>
												</obj>
											</obj>
											<obj name="PropertyObject" class="QuantConcProperty" version="4">
												<prop name="PropertyTypeName">Concentration</prop>
												<prop name="Position">5</prop>
												<prop name="IsDefault">1</prop>
												<prop name="Concentration">0</prop>
												<obj name="ChannelProp" class="ChannelProperty" version="1">
													<prop name="ChannelIdx">3</prop>
												</obj>
												<prop name="ReadOnly">1</prop>
											</obj>
											<obj name="PropertyObject" class="QuantCpHighProp" version="4">
												<prop name="PropertyTypeName">Cp High</prop>
												<prop name="Position">5</prop>
												<prop name="IsDefault">1</prop>
												<prop name="CpRangeHigh">0</prop>
												<obj name="ChannelProp" class="ChannelProperty" version="1">
													<prop name="ChannelIdx">3</prop>
												</obj>
												<prop name="ReadOnly">1</prop>
											</obj>
											<obj name="PropertyObject" class="QuantCpLowProp" version="4">
												<prop name="PropertyTypeName">Cp Low</prop>
												<prop name="Position">5</prop>
												<prop name="IsDefault">1</prop>
												<prop name="CpRangeLow">0</prop>
												<obj name="ChannelProp" class="ChannelProperty" version="1">
													<prop name="ChannelIdx">3</prop>
												</obj>
												<prop name="ReadOnly">1</prop>
											</obj>
											<obj name="PropertyObject" class="RQEffProp" version="4">
												<prop name="PropertyTypeName">Efficiency</prop>
												<prop name="Position">5</prop>
												<prop name="IsDefault">1</prop>
												<prop name="Efficiency">2</prop>
												<obj name="ChannelProp" class="ChannelProperty" version="1">
													<prop name="ChannelIdx">3</prop>
												</obj>
											</obj>
											<obj name="PropertyObject" class="ChannelGenotype" version="4">
												<prop name="PropertyTypeName">Melt Geno Genotype</prop>
												<prop name="Position">5</prop>
												<prop name="IsDefault">1</prop>
												<prop name="ReadOnly">1</prop>
												<obj name="ChannelProp" class="ChannelProperty" version="1">
													<prop name="ChannelIdx">3</prop>
												</obj>
											</obj>
											<obj name="PropertyObject" class="GroupChannelTypeProp" version="4">
												<prop name="PropertyTypeName">Melt Geno Sample Type</prop>
												<prop name="Position">5</prop>
												<prop name="IsDefault">0</prop>
												<prop name="GroupSampleType">mstUnknown</prop>
												<obj name="ChannelProp" class="ChannelProperty" version="1">
													<prop name="ChannelIdx">3</prop>
												</obj>
											</obj>
											<obj name="PropertyObject" class="QuantSampleTypeProperty" version="4">
												<prop name="PropertyTypeName">Quantification Sample Type</prop>
												<prop name="Position">5</prop>
												<prop name="IsDefault">0</prop>
												<prop name="SampleType">qsUnknown</prop>
												<obj name="ChannelProp" class="ChannelProperty" version="1">
													<prop name="ChannelIdx">3</prop>
												</obj>
											</obj>
											<obj name="PropertyObject" class="ChannelGenotype" version="4">
												<prop name="PropertyTypeName">Scanning Genotype</prop>
												<prop name="Position">5</prop>
												<prop name="IsDefault">1</prop>
												<prop name="ReadOnly">1</prop>
												<obj name="ChannelProp" class="ChannelProperty" version="1">
													<prop name="ChannelIdx">3</prop>
												</obj>
											</obj>
											<obj name="PropertyObject" class="GroupChannelTypeProp" version="4">
												<prop name="PropertyTypeName">Scanning Sample Type</prop>
												<prop name="Position">5</prop>
												<prop name="IsDefault">0</prop>
												<prop name="GroupSampleType">mstUnknown</prop>
												<obj name="ChannelProp" class="ChannelProperty" version="1">
													<prop name="ChannelIdx">3</prop>
												</obj>
											</obj>
											<obj name="PropertyObject" class="TargetName" version="4">
												<prop name="PropertyTypeName">Target Name</prop>
												<prop name="Position">5</prop>
												<prop name="IsDefault">1</prop>
												<obj name="ChannelProp" class="ChannelProperty" version="1">
													<prop name="ChannelIdx">3</prop>
												</obj>
											</obj>
											<obj name="PropertyObject" class="RQTargetProperty" version="4">
												<prop name="PropertyTypeName">Target Type</prop>
												<prop name="Position">5</prop>
												<prop name="IsDefault">0</prop>
												<prop name="TargetType">dtNone</prop>
												<obj name="ChannelProp" class="ChannelProperty" version="1">
													<prop name="ChannelIdx">3</prop>
												</obj>
											</obj>
										</list>
									</obj>
								</list>
							</obj>
						</obj>
						<prop name="ChannelPropertyCount">4</prop>
						<prop name="ContainerPosition">5</prop>
						<prop name="HasSampleProperties">1</prop>
						<obj name="SampleProperties" class="PropertyList" version="1">
							<list name="emlist" count="14">
								<obj name="PropertyObject" class="SamplePrefColor" version="4">
									<prop name="PropertyTypeName">Color</prop>
									<prop name="Position">5</prop>
									<prop name="IsDefault">0</prop>
									<prop name="Color">$0012D7FA</prop>
								</obj>
								<obj name="PropertyObject" class="DominantChannelProp" version="4">
									<prop name="PropertyTypeName">Dominant Channel</prop>
									<prop name="Position">5</prop>
									<prop name="IsDefault">0</prop>
									<prop name="DominantChannel">0</prop>
								</obj>
								<obj name="PropertyObject" class="Genotype" version="4">
									<prop name="PropertyTypeName">EndPt Genotype</prop>
									<prop name="Position">5</prop>
									<prop name="IsDefault">1</prop>
									<prop name="ReadOnly">1</prop>
								</obj>
								<obj name="PropertyObject" class="GroupingSample" version="4">
									<prop name="PropertyTypeName">EndPt Sample Type</prop>
									<prop name="Position">5</prop>
									<prop name="IsDefault">0</prop>
									<prop name="GroupSampleType">mstUnknown</prop>
								</obj>
								<obj name="PropertyObject" class="SamplePrefLineStyle" version="4">
									<prop name="PropertyTypeName">Line Style</prop>
									<prop name="Position">5</prop>
									<prop name="IsDefault">0</prop>
									<prop name="LineStyle">psSolid</prop>
								</obj>
								<obj name="PropertyObject" class="GenSampleEditNotes" version="4">
									<prop name="PropertyTypeName">Notes</prop>
									<prop name="Position">5</prop>
									<prop name="IsDefault">1</prop>
								</obj>
								<obj name="PropertyObject" class="SamplePrefPointStyle" version="4">
									<prop name="PropertyTypeName">Point Style</prop>
									<prop name="Position">5</prop>
									<prop name="IsDefault">0</prop>
									<prop name="PointStyle">psNothing</prop>
								</obj>
								<obj name="PropertyObject" class="GenSampleEditPosition" version="4">
									<prop name="PropertyTypeName">Position</prop>
									<prop name="Position">5</prop>
									<prop name="IsDefault">1</prop>
								</obj>
								<obj name="PropertyObject" class="GenSampleEditReplicate" version="4">
									<prop name="PropertyTypeName">Replicate of</prop>
									<prop name="Position">5</prop>
									<prop name="IsDefault">1</prop>
									<prop name="ReplicateOf">-1</prop>
								</obj>
								<obj name="PropertyObject" class="HTCSampleID" version="4">
									<prop name="PropertyTypeName">Sample ID</prop>
									<prop name="Position">5</prop>
									<prop name="IsDefault">1</prop>
								</obj>
								<obj name="PropertyObject" class="GenSampleEditName" version="4">
									<prop name="PropertyTypeName">Sample Name</prop>
									<prop name="Position">5</prop>
									<prop name="IsDefault">1</prop>
									<prop name="name">Sample 6</prop>
								</obj>
								<obj name="PropertyObject" class="HTCSamplePrepNotes" version="4">
									<prop name="PropertyTypeName">Sample Prep Notes</prop>
									<prop name="Position">5</prop>
									<prop name="IsDefault">1</prop>
								</obj>
								<obj name="PropertyObject" class="GenSampleEditSubset" version="4">
									<prop name="PropertyTypeName">Subsets</prop>
									<prop name="Position">5</prop>
									<prop name="IsDefault">1</prop>
								</obj>
								<obj name="PropertyObject" class="SamplePrefWidth" version="5">
									<prop name="PropertyTypeName">Width</prop>
									<prop name="Position">5</prop>
									<prop name="IsDefault">1</prop>
									<prop name="Width">1</prop>
								</obj>
							</list>
						</obj>
					</obj>
					<obj name="item" class="SamplePropInfo" version="1">
						<obj name="ChannelProperties" class="ChanPropList" version="2">
							<obj name="ChannelProperties" class="EMList" version="1">
								<list name="emlist" count="4">
									<obj name="item" class="PropertyList" version="1">
										<list name="emlist" count="12">
											<obj name="PropertyObject" class="RQSampleTargetProperty" version="4">
												<prop name="PropertyTypeName">Combined Sample and Target Type</prop>
												<prop name="Position">6</prop>
												<prop name="IsDefault">0</prop>
												<obj name="ChannelProp" class="ChannelProperty" version="1">
													<prop name="ChannelIdx">0</prop>
												</obj>
											</obj>
											<obj name="PropertyObject" class="QuantConcProperty" version="4">
												<prop name="PropertyTypeName">Concentration</prop>
												<prop name="Position">6</prop>
												<prop name="IsDefault">1</prop>
												<prop name="Concentration">0</prop>
												<obj name="ChannelProp" class="ChannelProperty" version="1">
													<prop name="ChannelIdx">0</prop>
												</obj>
												<prop name="ReadOnly">1</prop>
											</obj>
											<obj name="PropertyObject" class="QuantCpHighProp" version="4">
												<prop name="PropertyTypeName">Cp High</prop>
												<prop name="Position">6</prop>
												<prop name="IsDefault">1</prop>
												<prop name="CpRangeHigh">0</prop>
												<obj name="ChannelProp" class="ChannelProperty" version="1">
													<prop name="ChannelIdx">0</prop>
												</obj>
												<prop name="ReadOnly">1</prop>
											</obj>
											<obj name="PropertyObject" class="QuantCpLowProp" version="4">
												<prop name="PropertyTypeName">Cp Low</prop>
												<prop name="Position">6</prop>
												<prop name="IsDefault">1</prop>
												<prop name="CpRangeLow">0</prop>
												<obj name="ChannelProp" class="ChannelProperty" version="1">
													<prop name="ChannelIdx">0</prop>
												</obj>
												<prop name="ReadOnly">1</prop>
											</obj>
											<obj name="PropertyObject" class="RQEffProp" version="4">
												<prop name="PropertyTypeName">Efficiency</prop>
												<prop name="Position">6</prop>
												<prop name="IsDefault">1</prop>
												<prop name="Efficiency">2</prop>
												<obj name="ChannelProp" class="ChannelProperty" version="1">
													<prop name="ChannelIdx">0</prop>
												</obj>
											</obj>
											<obj name="PropertyObject" class="ChannelGenotype" version="4">
												<prop name="PropertyTypeName">Melt Geno Genotype</prop>
												<prop name="Position">6</prop>
												<prop name="IsDefault">1</prop>
												<prop name="ReadOnly">1</prop>
												<obj name="ChannelProp" class="ChannelProperty" version="1">
													<prop name="ChannelIdx">0</prop>
												</obj>
											</obj>
											<obj name="PropertyObject" class="GroupChannelTypeProp" version="4">
												<prop name="PropertyTypeName">Melt Geno Sample Type</prop>
												<prop name="Position">6</prop>
												<prop name="IsDefault">0</prop>
												<prop name="GroupSampleType">mstUnknown</prop>
												<obj name="ChannelProp" class="ChannelProperty" version="1">
													<prop name="ChannelIdx">0</prop>
												</obj>
											</obj>
											<obj name="PropertyObject" class="QuantSampleTypeProperty" version="4">
												<prop name="PropertyTypeName">Quantification Sample Type</prop>
												<prop name="Position">6</prop>
												<prop name="IsDefault">0</prop>
												<prop name="SampleType">qsUnknown</prop>
												<obj name="ChannelProp" class="ChannelProperty" version="1">
													<prop name="ChannelIdx">0</prop>
												</obj>
											</obj>
											<obj name="PropertyObject" class="ChannelGenotype" version="4">
												<prop name="PropertyTypeName">Scanning Genotype</prop>
												<prop name="Position">6</prop>
												<prop name="IsDefault">1</prop>
												<prop name="ReadOnly">1</prop>
												<obj name="ChannelProp" class="ChannelProperty" version="1">
													<prop name="ChannelIdx">0</prop>
												</obj>
											</obj>
											<obj name="PropertyObject" class="GroupChannelTypeProp" version="4">
												<prop name="PropertyTypeName">Scanning Sample Type</prop>
												<prop name="Position">6</prop>
												<prop name="IsDefault">0</prop>
												<prop name="GroupSampleType">mstUnknown</prop>
												<obj name="ChannelProp" class="ChannelProperty" version="1">
													<prop name="ChannelIdx">0</prop>
												</obj>
											</obj>
											<obj name="PropertyObject" class="TargetName" version="4">
												<prop name="PropertyTypeName">Target Name</prop>
												<prop name="Position">6</prop>
												<prop name="IsDefault">1</prop>
												<obj name="ChannelProp" class="ChannelProperty" version="1">
													<prop name="ChannelIdx">0</prop>
												</obj>
											</obj>
											<obj name="PropertyObject" class="RQTargetProperty" version="4">
												<prop name="PropertyTypeName">Target Type</prop>
												<prop name="Position">6</prop>
												<prop name="IsDefault">0</prop>
												<prop name="TargetType">dtNone</prop>
												<obj name="ChannelProp" class="ChannelProperty" version="1">
													<prop name="ChannelIdx">0</prop>
												</obj>
											</obj>
										</list>
									</obj>
									<obj name="item" class="PropertyList" version="1">
										<list name="emlist" count="12">
											<obj name="PropertyObject" class="RQSampleTargetProperty" version="4">
												<prop name="PropertyTypeName">Combined Sample and Target Type</prop>
												<prop name="Position">6</prop>
												<prop name="IsDefault">0</prop>
												<obj name="ChannelProp" class="ChannelProperty" version="1">
													<prop name="ChannelIdx">1</prop>
												</obj>
											</obj>
											<obj name="PropertyObject" class="QuantConcProperty" version="4">
												<prop name="PropertyTypeName">Concentration</prop>
												<prop name="Position">6</prop>
												<prop name="IsDefault">1</prop>
												<prop name="Concentration">0</prop>
												<obj name="ChannelProp" class="ChannelProperty" version="1">
													<prop name="ChannelIdx">1</prop>
												</obj>
												<prop name="ReadOnly">1</prop>
											</obj>
											<obj name="PropertyObject" class="QuantCpHighProp" version="4">
												<prop name="PropertyTypeName">Cp High</prop>
												<prop name="Position">6</prop>
												<prop name="IsDefault">1</prop>
												<prop name="CpRangeHigh">0</prop>
												<obj name="ChannelProp" class="ChannelProperty" version="1">
													<prop name="ChannelIdx">1</prop>
												</obj>
												<prop name="ReadOnly">1</prop>
											</obj>
											<obj name="PropertyObject" class="QuantCpLowProp" version="4">
												<prop name="PropertyTypeName">Cp Low</prop>
												<prop name="Position">6</prop>
												<prop name="IsDefault">1</prop>
												<prop name="CpRangeLow">0</prop>
												<obj name="ChannelProp" class="ChannelProperty" version="1">
													<prop name="ChannelIdx">1</prop>
												</obj>
												<prop name="ReadOnly">1</prop>
											</obj>
											<obj name="PropertyObject" class="RQEffProp" version="4">
												<prop name="PropertyTypeName">Efficiency</prop>
												<prop name="Position">6</prop>
												<prop name="IsDefault">1</prop>
												<prop name="Efficiency">2</prop>
												<obj name="ChannelProp" class="ChannelProperty" version="1">
													<prop name="ChannelIdx">1</prop>
												</obj>
											</obj>
											<obj name="PropertyObject" class="ChannelGenotype" version="4">
												<prop name="PropertyTypeName">Melt Geno Genotype</prop>
												<prop name="Position">6</prop>
												<prop name="IsDefault">1</prop>
												<prop name="ReadOnly">1</prop>
												<obj name="ChannelProp" class="ChannelProperty" version="1">
													<prop name="ChannelIdx">1</prop>
												</obj>
											</obj>
											<obj name="PropertyObject" class="GroupChannelTypeProp" version="4">
												<prop name="PropertyTypeName">Melt Geno Sample Type</prop>
												<prop name="Position">6</prop>
												<prop name="IsDefault">0</prop>
												<prop name="GroupSampleType">mstUnknown</prop>
												<obj name="ChannelProp" class="ChannelProperty" version="1">
													<prop name="ChannelIdx">1</prop>
												</obj>
											</obj>
											<obj name="PropertyObject" class="QuantSampleTypeProperty" version="4">
												<prop name="PropertyTypeName">Quantification Sample Type</prop>
												<prop name="Position">6</prop>
												<prop name="IsDefault">0</prop>
												<prop name="SampleType">qsUnknown</prop>
												<obj name="ChannelProp" class="ChannelProperty" version="1">
													<prop name="ChannelIdx">1</prop>
												</obj>
											</obj>
											<obj name="PropertyObject" class="ChannelGenotype" version="4">
												<prop name="PropertyTypeName">Scanning Genotype</prop>
												<prop name="Position">6</prop>
												<prop name="IsDefault">1</prop>
												<prop name="ReadOnly">1</prop>
												<obj name="ChannelProp" class="ChannelProperty" version="1">
													<prop name="ChannelIdx">1</prop>
												</obj>
											</obj>
											<obj name="PropertyObject" class="GroupChannelTypeProp" version="4">
												<prop name="PropertyTypeName">Scanning Sample Type</prop>
												<prop name="Position">6</prop>
												<prop name="IsDefault">0</prop>
												<prop name="GroupSampleType">mstUnknown</prop>
												<obj name="ChannelProp" class="ChannelProperty" version="1">
													<prop name="ChannelIdx">1</prop>
												</obj>
											</obj>
											<obj name="PropertyObject" class="TargetName" version="4">
												<prop name="PropertyTypeName">Target Name</prop>
												<prop name="Position">6</prop>
												<prop name="IsDefault">1</prop>
												<obj name="ChannelProp" class="ChannelProperty" version="1">
													<prop name="ChannelIdx">1</prop>
												</obj>
											</obj>
											<obj name="PropertyObject" class="RQTargetProperty" version="4">
												<prop name="PropertyTypeName">Target Type</prop>
												<prop name="Position">6</prop>
												<prop name="IsDefault">0</prop>
												<prop name="TargetType">dtNone</prop>
												<obj name="ChannelProp" class="ChannelProperty" version="1">
													<prop name="ChannelIdx">1</prop>
												</obj>
											</obj>
										</list>
									</obj>
									<obj name="item" class="PropertyList" version="1">
										<list name="emlist" count="12">
											<obj name="PropertyObject" class="RQSampleTargetProperty" version="4">
												<prop name="PropertyTypeName">Combined Sample and Target Type</prop>
												<prop name="Position">6</prop>
												<prop name="IsDefault">0</prop>
												<obj name="ChannelProp" class="ChannelProperty" version="1">
													<prop name="ChannelIdx">2</prop>
												</obj>
											</obj>
											<obj name="PropertyObject" class="QuantConcProperty" version="4">
												<prop name="PropertyTypeName">Concentration</prop>
												<prop name="Position">6</prop>
												<prop name="IsDefault">1</prop>
												<prop name="Concentration">0</prop>
												<obj name="ChannelProp" class="ChannelProperty" version="1">
													<prop name="ChannelIdx">2</prop>
												</obj>
												<prop name="ReadOnly">1</prop>
											</obj>
											<obj name="PropertyObject" class="QuantCpHighProp" version="4">
												<prop name="PropertyTypeName">Cp High</prop>
												<prop name="Position">6</prop>
												<prop name="IsDefault">1</prop>
												<prop name="CpRangeHigh">0</prop>
												<obj name="ChannelProp" class="ChannelProperty" version="1">
													<prop name="ChannelIdx">2</prop>
												</obj>
												<prop name="ReadOnly">1</prop>
											</obj>
											<obj name="PropertyObject" class="QuantCpLowProp" version="4">
												<prop name="PropertyTypeName">Cp Low</prop>
												<prop name="Position">6</prop>
												<prop name="IsDefault">1</prop>
												<prop name="CpRangeLow">0</prop>
												<obj name="ChannelProp" class="ChannelProperty" version="1">
													<prop name="ChannelIdx">2</prop>
												</obj>
												<prop name="ReadOnly">1</prop>
											</obj>
											<obj name="PropertyObject" class="RQEffProp" version="4">
												<prop name="PropertyTypeName">Efficiency</prop>
												<prop name="Position">6</prop>
												<prop name="IsDefault">1</prop>
												<prop name="Efficiency">2</prop>
												<obj name="ChannelProp" class="ChannelProperty" version="1">
													<prop name="ChannelIdx">2</prop>
												</obj>
											</obj>
											<obj name="PropertyObject" class="ChannelGenotype" version="4">
												<prop name="PropertyTypeName">Melt Geno Genotype</prop>
												<prop name="Position">6</prop>
												<prop name="IsDefault">1</prop>
												<prop name="ReadOnly">1</prop>
												<obj name="ChannelProp" class="ChannelProperty" version="1">
													<prop name="ChannelIdx">2</prop>
												</obj>
											</obj>
											<obj name="PropertyObject" class="GroupChannelTypeProp" version="4">
												<prop name="PropertyTypeName">Melt Geno Sample Type</prop>
												<prop name="Position">6</prop>
												<prop name="IsDefault">0</prop>
												<prop name="GroupSampleType">mstUnknown</prop>
												<obj name="ChannelProp" class="ChannelProperty" version="1">
													<prop name="ChannelIdx">2</prop>
												</obj>
											</obj>
											<obj name="PropertyObject" class="QuantSampleTypeProperty" version="4">
												<prop name="PropertyTypeName">Quantification Sample Type</prop>
												<prop name="Position">6</prop>
												<prop name="IsDefault">0</prop>
												<prop name="SampleType">qsUnknown</prop>
												<obj name="ChannelProp" class="ChannelProperty" version="1">
													<prop name="ChannelIdx">2</prop>
												</obj>
											</obj>
											<obj name="PropertyObject" class="ChannelGenotype" version="4">
												<prop name="PropertyTypeName">Scanning Genotype</prop>
												<prop name="Position">6</prop>
												<prop name="IsDefault">1</prop>
												<prop name="ReadOnly">1</prop>
												<obj name="ChannelProp" class="ChannelProperty" version="1">
													<prop name="ChannelIdx">2</prop>
												</obj>
											</obj>
											<obj name="PropertyObject" class="GroupChannelTypeProp" version="4">
												<prop name="PropertyTypeName">Scanning Sample Type</prop>
												<prop name="Position">6</prop>
												<prop name="IsDefault">0</prop>
												<prop name="GroupSampleType">mstUnknown</prop>
												<obj name="ChannelProp" class="ChannelProperty" version="1">
													<prop name="ChannelIdx">2</prop>
												</obj>
											</obj>
											<obj name="PropertyObject" class="TargetName" version="4">
												<prop name="PropertyTypeName">Target Name</prop>
												<prop name="Position">6</prop>
												<prop name="IsDefault">1</prop>
												<obj name="ChannelProp" class="ChannelProperty" version="1">
													<prop name="ChannelIdx">2</prop>
												</obj>
											</obj>
											<obj name="PropertyObject" class="RQTargetProperty" version="4">
												<prop name="PropertyTypeName">Target Type</prop>
												<prop name="Position">6</prop>
												<prop name="IsDefault">0</prop>
												<prop name="TargetType">dtNone</prop>
												<obj name="ChannelProp" class="ChannelProperty" version="1">
													<prop name="ChannelIdx">2</prop>
												</obj>
											</obj>
										</list>
									</obj>
									<obj name="item" class="PropertyList" version="1">
										<list name="emlist" count="12">
											<obj name="PropertyObject" class="RQSampleTargetProperty" version="4">
												<prop name="PropertyTypeName">Combined Sample and Target Type</prop>
												<prop name="Position">6</prop>
												<prop name="IsDefault">0</prop>
												<obj name="ChannelProp" class="ChannelProperty" version="1">
													<prop name="ChannelIdx">3</prop>
												</obj>
											</obj>
											<obj name="PropertyObject" class="QuantConcProperty" version="4">
[truncated: 2,453,373 more chars]
