# Supplementary material for: Unique sperm haplotypes are associated with phenotypically different sperm subpopulations in Astyanax fish
Source: BMC Biol. 2018 Jul 5;16:72. doi: 10.1186/s12915-018-0538-z (PMC6032774; doi:10.1186/s12915-018-0538-z)
Supplement: Supplementary file 8 — Original data. Each subfolder has two ixo files output by the Roche LightCycler480. The two files cover qPCR results for oca2 and mc1r. Subfolder names end in 1, 2, or 3, denoting which subpopulation of sperm was analyzed. (ZIP 10643 kb) [file 12915_2018_538_MOESM8_ESM.zip › H5Pop3/Jul 8 2016 0080 FACS plate H5P3 mc1r RK.ixo]

<objectstream signature="IXOS" version="1">
	<obj name="root" class="HTCExperiment" version="5">
		<prop name="name">Jul 8 2016 0080 FACS plate H5P3 mc1r RK</prop>
		<prop name="UID">E421F50BC296465896891DA04E69792D</prop>
		<prop name="OwnerUID">C6C05626183A45218341EE89EA1A5F2A</prop>
		<prop name="Created">2016-07-08T10:15:24.216</prop>
		<prop name="CreatedBy">C6C05626183A45218341EE89EA1A5F2A</prop>
		<prop name="CreatedByName">System Admin</prop>
		<prop name="LastModified">2016-07-08T12:01:59.153</prop>
		<prop name="LastModifiedBy">C6C05626183A45218341EE89EA1A5F2A</prop>
		<prop name="LastModifiedByName">System Admin</prop>
		<list name="AppliedTemplates" count="1">
			<item>Borowsky Protocol PEP product version</item>
		</list>
		<list name="TemplateOwners" count="1">
			<item>System Admin</item>
		</list>
		<prop name="SWVersion">LCS480 1.5.1.62</prop>
		<obj name="AppProperty" class="TAppProperty" version="2">
			<prop name="Created">2016-07-08T10:15:24.216</prop>
			<prop name="LastModified">1899-12-30T00:00:00.000</prop>
		</obj>
		<obj name="ConProperty" class="TAppProperty" version="2">
			<prop name="Created">2016-07-08T10:15:24.216</prop>
			<prop name="LastModified">1899-12-30T00:00:00.000</prop>
		</obj>
		<obj name="run" class="HTCRun" version="7">
			<prop name="name">Run</prop>
			<prop name="Created">2016-07-08T10:15:24.211</prop>
			<prop name="LastModified">2016-07-08T12:01:40.502</prop>
			<obj name="AppProperty" class="TAppProperty" version="2">
				<prop name="Created">2016-07-08T10:15:24.211</prop>
				<prop name="LastModified">1899-12-30T00:00:00.000</prop>
			</obj>
			<obj name="ConProperty" class="TAppProperty" version="2">
				<prop name="Created">2016-07-08T10:15:24.211</prop>
				<prop name="LastModified">1899-12-30T00:00:00.000</prop>
				<prop name="HasProperties">1</prop>
				<obj name="_Properties" class="TAppProperties" version="1">
					<prop name="Created">2016-07-08T10:15:24.211</prop>
					<prop name="LastModified">1899-12-30T00:00:00.000</prop>
					<list name="emlist" count="4">
						<obj name="item" class="TAppProperty" version="2">
							<prop name="name">TopChart</prop>
							<prop name="Created">2016-07-08T10:15:30.509</prop>
							<prop name="LastModified">1899-12-30T00:00:00.000</prop>
						</obj>
						<obj name="item" class="TAppProperty" version="2">
							<prop name="name">LeftChart</prop>
							<prop name="Created">2016-07-08T10:15:30.509</prop>
							<prop name="LastModified">1899-12-30T00:00:00.000</prop>
						</obj>
						<obj name="item" class="TAppProperty" version="2">
							<prop name="name">RightChart</prop>
							<prop name="Created">2016-07-08T10:15:30.509</prop>
							<prop name="LastModified">1899-12-30T00:00:00.000</prop>
						</obj>
						<obj name="item" class="TAppProperty" version="2">
							<prop name="name">RunOverviewChart</prop>
							<prop name="Created">2016-07-08T10:15:30.509</prop>
							<prop name="LastModified">1899-12-30T00:00:00.000</prop>
						</obj>
					</list>
				</obj>
			</obj>
			<prop name="State">3</prop>
			<prop name="StartTime">2016-07-08T10:16:36.426</prop>
			<prop name="EndTime">2016-07-08T12:01:40.501</prop>
			<prop name="InstrumentID">28159</prop>
			<prop name="InstrumentVersion">HTC_VER_10</prop>
			<prop name="InstrumentName">28159</prop>
			<prop name="InstrCalibrationDate">1899.12.30 00:00:00:00</prop>
			<prop name="Technician">System Admin</prop>
			<prop name="AcqStoreClass">HTCAcquisitionStore</prop>
			<prop name="AcquisitionStore">eJzU3cmyo0qWKOxXKTv2zzQQCIHArCrNaBwQvS9ADTMh1II6GtE8/b8k7ciMU5X3Zg125D0RgzDbBsIdFw7r03J3/vOWnv/jurns/uuP8nar//iPbbGpqv/6w4xUeftoTtWpPt2uYX0rd3/8x3NXVvjXf/3B/vG3/7yXt/vXJ9Xj5nrdFeqtudZ//G36n+PXtj/tEW4u92L3tYMk/NijOFX1j2P022JXYfmvff7rD57BIv5Rt3m9u/y9btF73/9zdYLydig3lz/+xv6zmuwOl92rFv9s4+fAf2P+Sf1+ao1/1HL6f6kktqBe3H762E8V5v5c4eh0wVK5yURkmX9Sq2h3uf/xt/9vykyVmUzY6ec/5Z/V//NF/HQGP22cX+tD+SlKkqR/ssNiU5yyf94wsNvj1mb3roY2kbUp8+PfP2vjLR7petA3W7xu/vjb5P+wGzZPcDtd6+qPv+UjU4H9alnli4Pa1oax2oZQaLzGbGZH0A1BnZtwijklTupIVoxWaW24Lu8yk6pt6ekLJlrAar7mmMV2s9N1a3Ww4JJFer5WtS4zxrk7h6e2n5I4lQ6skVSHAGp2Qsh603iZrp9EC5730iDJ0zvqBsdqd4jMM8k367AFY6+5FM7krOVrH46KMecqgGN+V/LUzDJPX5WHOTzCK8eshkHmjdomEVwnayxOdxXPSOZtAIXwYMmqX3WescunAHedEma9IW1hTMncgRucdbJJNT/Re8KNIeYByy+vimUYBcVyc01lkls8VvRV03pwfDg9E7O3NjNqo3WgViQ1T8Ubtt9kvL9BpJvTfHEpAAw+zgGa9Kri+exbycgf5QB7eyPly1bFzy8ONxdOpULizSHE82+drQ3Fmmrx2q8U3ai92ILm5KtkLc2kRH8E5xiyPaPGm2MgF4Zl5DqcuLOcp6OxzBqxM9xgo1+NOJnfaG3023OH3++uyuPFqUl0c0Q9KOJIZOKpfuiMH1fHGHvTt3YpfsJ/U5f6Z93i27qUOtE45nu71HM/2YCbHXIS8RNJJ6F4XoKzqpk47C0vI+Z+TMBvlh2JrDaVyHh29cDpMvyb6+c1kdTlDTR4lkz0vDx4slJLBwxW5UgYwk4h/ensgOtFZQxBX1vksBuvQGbvHBMFsr0gs/QJoEz2Uyb03exOmvqCHakKJjGl4rYgp0FbgmVZDBOyhzojoD53YHtcT0L79vDIrpoFoM2MMqfiGOsLQ7oFe6tNYtBP2ZE87NUCyM69MeDknkQmEycFc2Hh9ptXe2Qymi1Av6iTPJKOM4UkG2MGgZlMGBpkXk1mMW5XdYmJo5imHRlXWB91Pr8yNB1JCjGu+xVYu4yJaTTLdOI1ux4sciwZUKSMJf012sCcdZk8vJ3qIwnj0RgMX6mxvU7Y3nORW4OXrKcEskxiSSa8WsrvWRJOl7j/6b4H8NTRwIA3sjMSrIUL+MaMy6PJ3fPI+mpS0Mdll4O4xPYJNvYM3CAVCF0xGZAh3QigRts8hvWl9Egzva5w+/RJwBY8lvyyLiWI0r/qUjNG5rTPf/+3LjX5lV1KUdXZN3cp07Yp2PvrIYdLKwJZZ4MFjtl02JHEbUZicpqC3HU1A9PM8QjrrVSw3O5JoifMPRL3owxkbX6LoYttnYh2I4K7rgYCClQ8udo2D/7QXfHhMa+A3IWVBXjsgQl5NWHJTUkNUIcDG0fP0i1IfbKPYNTTLg9t3VkQub5qQHqjjUOz2CaE9zTsojn3jMP5lC/IhdsTMKX5jUST2F2Q+RqPH4irLg71B/7t7a8qaAs1zyFt3Ts5yZwN/lMdSDRmxYyclukc7IUxxNS7b7CLSMsKZGp2eTS2sbz9LZUhmD6eefjkNwkxdhEBWTzlcdQo1YJUJ9MCL762DPWFCrtUvjyCI/NXAucr3hJqJTXB2nLPnFrP7YKskksNZGSWJFJm+DeTv25RO5eJgUyrmhjCTAEy19ucHuQqIeWpH4HRKNgF3Ms9I70crsEKsp5QQ60K4q5wi9N0DRPCqToSokzuoOQ7bM/1bGsR5rS5g8kHB9x/YXtE6q4WmMsb3gJHzPYXdilRmn7TU4r7pV2KnZJv7lJ0cjrTidDWxL9EVaHJi82IctyuyQOedy0tsoWWCm1T5762eUhaZfZPKjLTB+M6oyTRdqV6oTxfPePAWDigCXEoUO6i97E71SVP80N/RMdwqUnQ2bOjNlI0lY5H+LR1rT1faGt1UOnIDqYkqHKx057OpKf8xWAZ73wU7xpZnDU67o7P3DOnW0ur2nRJWZ0p4yCok7u2OawUOiFlzbjrQjpqWy+gdHzQ2dxdXt1Cu7epQafrxyN3yUPitaTVTCqd7JbxrQqP5w1Ph05qYSDuNk5Bk7OrSrvDiWO8ZqgX2jJzfDputn0eDDtJ12bK4NJp0t6Jt4mcWtPZiNIOll3siWKla1NPYOjgzxrGm+VZou27a0C7bDbE/nq/LbRkEYV0aKw69kK77LRoa/p0uFssEwjr+q4Fj6dLuTZmYld64v7KSgvoeNn1caC0jqdd4rChwwjkmLaJuNCMpWNQpt89Yxe/klpTnFKjwyrimYBPcfuQhWMqPOUH4z+SGWgMpC6daHlLPCl96tqfu9T4Ba5/1b9+tf7+vunfqr/plJW430R/+jffBHLhNIIdtGW+mIhybUT1OoTjfqnliRSh/pTHXIenVaH2bHUs6RzIFlTXuZyvAWa67mTXEBbOQstTxtsp+r7c4vaq00nKlrAwpCQ24UbXXB5Pe7kzgvTgw81A/SV+n2V62OdzaBYXPU9tuVOMxtcuyLuY5Ck1D5bRuqIPh7OrkU3PH3hD9uMAHvlYQR11maLHs60J5xVwZLk9tKzxsPIQbvaFkHQnoJ52hPHhdK6HfKmynW4sEzGAKuRInoQxPRrKk7HhyAaESdjpztMPjinCNjBInLQunr/lbT18YIkqs67nDatrq4MLzXXfxUv3KifGNKzw80Wkxmnk0Ltxvjo3WHrFlKxu86NnLIKpD1WpotYmF9SpSYIeVn0txXGQ0cSoLgcHHuszIZsJS6WP/u69pJGkKFCLsKZzyK2LSjaXYwY6QEQhHAWv8iJaGMNK1uEsWai/akNZo9mg/sCVDLJuFvLdEPp9C/FpOSZL49gU+nZ+8OCxUiUSW/Lh/qv0N51Oudlvoj/+m7vU3NxtwN89zznYnZeQvFptQC3WDBNNvKwgRhAYID9FDF3tlauTmFn54C7wOfLR3zLe3YB40YQJSyFViG3uMfRyjxyGYmqjk1LRXNCuz5LAVkNtpeE+AXN8mcbhmn1kxAmvEWjSaMrAfiHVJHcmHZCjMGGibiveyZFzUKOTmkFNOd6R2H6KptmMehKV3gb1x6IenZ6g/kyo70QYrhlYvY56XJZSQSJSoh6TBYbSmz1qtJPOG3ThgPqbL7IFKZp0DbZiYP09u9Q/+rOEAxdHlSd1xKrx84Z6w9CPjR0WQ9HnCrX4xNCbnjKL3H1nDVpmYv3MVLII2TUDzNN5haH5xePJzT+vgZhj3C6cvDs5bwcZXA3jADpI2B4Kz2F9LjPUn33NeLKzAqyvL7E5pa6EVKAR3tnEFjW+DewjaRZhAUo0wf2npE6IPE9DMMKuY6h8QC32uj0CPR8JccSfMSi+ySMJ1JJBLT+ZWUIe/SyB+cp4MrTtsLxf1qUE5rt+o/zV+pO/uUtNjiMK1vV0IOHQu0eyV2YuyLcndplRhpe0YYQcaMd7ncO5nnkkPGHnmIcimuM+X3ukLlXU3wi1R7db2yL14zECb+n2DDwS1F95WwpgSQ1egttn5ZGkfaK+mJ6JI62686Ty9gZYswNLIneD5RWCfwCHrDomjDzU31hDR2my1eZRvnIz0jwdB1SHPkl4iJI7edxRf8H4dmUidxAXhDKBDXaAXR7WoZuQp4Z6dJXwzNDyiscXRNSPF2pDToGiliKS2h/9QX5E/bX7sALNy7H8SkD9ae5VASRhS+jCfv+gwelgk/TMRPcay1v3pg1qbnQk5FTU1uCrJ3CN6ZVQcb+9k9vTJGDEEl7C1wjrn3G7GuRMLUm4U1HXzenqg8JV2B704Hbk8cD62onWMtDdtkCyyWSEXfaK2i0bPiOHwwa7+MPpY6hqPL7JDdh+HDQM5TeozWTRPMALJDYGBgMGcm4fD/DdG35/7FrICO9GFj7r5Cqn/AhvlL+sS4nMv/yN8n/5g8ov1h//3b9R9s8mp7MqqXI/5N1Om7NjmXLPU8O47gwvrsuw62mPEMqDqp4ttOsUNSjtyYPxLoZ11IpavVP2YbAkuEzKhaa5jUi5uYFaMo0MNFo6Cu3uzUs7UVprm8EkqL12GnujMOk0ptAMKuWrae5vSdVpC3Q+7R7WhPESddtp4WKm0/ZcPhkPksrTRFitKF/FJePXM77T+ONKo33YNyR4GhnqKUNdtf5Lj7K5rTXx8Jyj3nqs75mOMG6DmUV74dCRQF7h8/OtP8ERBxK0DJ5fx55VOp2eprm3Y7xMI9kT6IgpcPtbf6vT4FFuNbsTtzzOWM1oTKD9Me1yv5FETxsZBkeHSEZdyUV21M7J3qddow65XzwqVqvrIaTs5VDnbi7NeG1xdryf9WdETkDb6YrJXTlA/TJP/Ht2pEMcpAPqdOOrT9rfJZmJPBa/H2M5M2l3e7WPGqOekbAGFWAhkMAbuYk2GUUKZXcqalw+zhLNjlGbosvh+bvzsfdX1N/fn0r/Vv3xAst8109Av1p/0jfn/hoNQ5vtQSrjFdej/lLvAHBWe9ScXSqKsTGJDpeNIjMb4xHw+nO+nsNTLlEbA5NJujwyQ6DnQss3ltHouilVFtzZCWpqRFB/txBDyCLUuXiZ+W1nHKSpB5UPGrMRaXbUrboyofR7PU50QZaM2WR2hUSUSb4JNgfdADL3oa401FBCKW+wi1sA1wyfgOswzix9Ebom3GvCkZiXD6wR77D+t+aE+jvVqD9BcD0oj2SIl3P/qBvGuEV9lmcSb5RxmxkS19pQU0qYtLn7oO/CdAz7IsLtXAmKwfZ496mevZpveAPvAtsRceDOXDqy7Pl2Yfjn1oLz0Kgk4WZtYXRP5w6bWJjGC6ftLIOxcx/K2lXjRAbUq7AceqBGIcWrey8vjNyWbTjfHY1Z6yc8/0eCf1/Wc42snwb+vXNRt/fJWGGSqK4XuvEc34ByCWrwkctHvNmhzg/HG34fQYfnL3fPB2S70IjX9RR1mCrnDpJRg/rTtB2vhy3x4WqYElnEyq/THy9w+GT9LfSnEvF7u1QCoxQ11p/zcB56GWrumoLXZhg6KgfUykd/5g1D14Mu6mQfBNgfblWXw2p4sITn/Du4lxFH4OY7HpHcIADf0FB/3TDSSaVcPdDbUZmHEfWAaDMnAT+3pnlYMI+CMJETQ9CMp0y4GdX1S189kGKHx1N9tyZZgtpSrAlLwokkHclFDDKY8xiq0egpJIQ/aCGQvVsyUPBeQc4DtwNj708YUGus/2qfvnJz/C0Oaws1usi1FEgb4/a3/o6PaA3+2uZIyIupRYp+I4F5P3M5jQJsBSkaVujiAvV3uM14Et/x0axPk2tMg7L+0p+p3hmGnmLJIxT8Cdh3u4ohm6M27/IVzzcwWQJSgjqdT8cqYLTQ4FmvJSDsJUhBlqdTjDbWmUS4brUCf3FgmY/+wu0zgnmbMjm95thewyBMwSMTbL/9Hb8vJ0AdGsdXLrSPsjuRBE0G+R7NCPSFtCA9J4xAXQ89E5q0rElVzjAALqCNw9yVpF8VqvICz/4u+mO/OVTd5CoFclYPJNoJqL9UGXugifSV+5q4eAkwEx4CedGQsF2VQNxRijq5PJ8xhfEGyPEY7sHRqyEOmUHwyHl6lT/6o2sL9efOLzMwkvgah4JQARE81BaZUga/0ttDIU/+bIK+kfGSfevvMEE9zQ/LngDHOkCkO2oTuwZeAmGLetIeYweCQUENHRl8OrF71J/uXm8xfc5Qa/e5g8ffLbqclgLq7537U4bJmQEnqWpiFai1OX0MMR30qiBOnzof/YU7inrlF2oDJhDU31tnjIqfnwe7No5WV7yk23Cvg2Ly55zuttsFSSkez2+LjsDBRm2V3aMARVhdY1BXqDMliHTwihHqr2PweByxG7DBKnO6cfDv+w71558e2GVmLerPrvB85utTR6LjAY9/d7FL6AF9YnmRVRC9Wd5gPjr2eXgb4/fD7AcTAiF4xpCgB4l2R10GD3GC+nRQ2xKvluAGDepvxgo16SzHBafPKob2ZfXLcn+8gKX9HvqbfvfP/qG5zKkknyrGa9eorfFupVDueHuiNjLUwzBMho/+XP0xA203s3s6smhJXF973LWwbh6UzymL29dppgHTSx/9+fLF87RzmaKm9o+aBGo3u2vt9qrT4RBMiWckPKuBO+hUXF/52HcL1FHGGBM6vZmT+KM/Vhr/SX+6OV58cn8f/Sn38of+pItX/KQ/1zRRk2/99Xn7YILckaRP7q9n5Jb56M8u9/ZX7s9jyq/c32R7msbBI6oT7bhArb3150o5ns879zcrg1seqJu009LsTOlQHzrGXUhbS2sm6oQO4eiZu51eF9r6yGG8yugD4xmuy39yf+ItrnNfOZaSFmuDT3l1zMYBO8X6X0PUpUAShvnk/jzupU/eHIh3f2VXjp0qfOmPPYrJR3+s8MT2GZZbVtvET5OKCRbpj3ZiprET7Yf+KqcstHH49Oh4m7aMt4Ix/BX19/cu9G/VnyAy7L/U3//yJvCr9cd/c6gqLyeonWC4vn4JP9RGk1KAXDC0fG3xqB8HXrml00VmEiI8Wb3QxDnc01aON6dG6vQV1SJYb2XUHMuOdN05r204BWOSry9XwKARDqi7Zcnly7Zta6MKYx8e1RT3b42DYgiWbELdzXTUVkElQzwMN1iMLBInT4L6myiop3oVqkxKXZk3Ljv8fLFWFJLue8nTheZgwO0xQ1064qEzhBWDeh0bqL/rHvUnRTcPtboe8gXfHFGzE/z8MbBJnI4qmhnpAfV3hxNh1vl1tNBbShW4iVsSr9ejg2So29iFy+Ou5utJ+VT0YlE5cOkz1F+ypAtDa6o5XAUdNWbvDoUx3VxL2EjNNF9uMtTf2kBtndtWjTfPAXUWls8B0q0sMTE34OfdnNpwdARs77PZSkZ4FG1oHoXKbI4Mnu9ig/o7XFKFwXC6zvS7zl0her60Kdr0aAyPmECVhTKzfq7x+GdtqGATOgYG/QPqT47MHtJ5PiaLVbj3PiM/a2mD+rRqufhV+hPECf8vh6n9RfSnfHOXOgebLVhFdyKROXivH+KfKTgYOmKo+ECNtecVhpJbDUPHpSJaZMjHFOYXAfUnBZuOPIrJA9SrycUQJuWCdOETQI90jtCoRP0xWumBbDxL5qO/Kho2H/3R/VbMiL9afemPtnu8UIlxYcDrTlxMz41Yk41hrsG979mYxnxWkGDi7MGtVQzV+KmNoV5fRuDNoyqO6g3WNzxoe9A7iuVrgdcRbHjU1Oh0y0ORYE/dL6IteNZ5koeHuE5IJwwJOF3PxVEopciqqyl/9AeN6bFkbazWYB2mqLE57yqf3J8Rahh6uxLqb1vMUI96je21YDOPzBbNFGytq/LIXjcK6YpgAxqt2Bga4tWEqGMMvXdtg+U/6gXJ9uYWdYjP8egwRY2V5n4F2uWE5ZUj/D5mzDgGndxQl0tDwAC23nBgUxe1PJplX/oztxXSwGJQf7N2rIG2Xs/iUGm8BWHnlzF4TdnnkcbMJDI77TMM5eM2x9td9sv0J4jTyeT30J+ifnOoWqwfIcyrw5ahZo8aIuXY/Vl/4kPgwZ2lDYHBmi3IsY4IKLb8xEsmfnjkHu0OYDb+gF3iLCDgxbMC7hj1F+Ud6u9mo/7szfaaw61Hyj+0AR98qwM+FFtpxhI7KedATgfsMmuMTMjUm5wh8Bc9CbcYmpEwfaKGUq9F/eyrjOhm6eIlOTxz0D0LL+TxWQd1r9/yKNdQh3poOqDGTMdEYIlHAmapgUfFPA4fD7cma+9sgzqsUHu+vy2I26L+XDgNTOQ2qNnNY9eBv1SwfGqjzsx40MA3FCxfrTDgPkNkgKyVZzy/DeoS1qi/YJd3JKw6vOVAurmAScIb+ejPu65w//T4ZIBMsD7zqd+CcVFKBp/V+Pd5ew0++oPRHjX21p93PbXMR3+pPBpDECyfTHRTrY5oG+NLf9GZ4i1nqgxzkHfNkwkX3Rbrt8J7mp+i/iLCuEAK71Gj1qOaiR78QyJX/+yBfQvrPOKO7i9LpwuiMPmXv1H+RfQn/TL9BVy65b9yf0n1zP2lWC00Yaui/s466uqd+yuOu46Ohm1J/DIQMk3Ulw/ahjHqL03SoyZtR6PPyM9P7s/UUB+Mztb5J/fHFaZBOWMzJa5iPfhP7m8yefzQ35AKWN5tPsldrNQP/XVNSz4jP7P9Pv4599fxpvrR32fk540NgI57nc39/LqttUi+mp/c30/6m3psmwddIHqaEj4tKq6GPg+OCyfRMumqUUY+TclHf/ZLdx/9larkabuWc16X8g/9dfoAlJ+tu9g7ZtWP3N9Lf8HtUtfa1noG/zz399HfcsO5lN2KP/Q3tjnvM/LTE3yx0DZPLL/HM2KCySu3uh01HO30XM6pWWN5RoZ6fuvvM/KTzfbW18jPd+5vuhvUL/2p9Z/054f1/i+Z+/v7zMV/q/5mksT9Jrk/6buHf3NwlSEKiyuzrCjqrx5QTxe4aPjUyBTFOEsigftmIjMpXMes3rfyHC5jW45TG2petzpuAfv0puWpnvu6fjUYGy6Oifrz9qi/TqoMuPArjokfS7k2bs8t6uMcanliV09el+eMCY9pocdrHZ+0xm42vkN0OqK+ZgfUIVe2HtzZG2qoqmTWEErRR12mqFHpUoO+qHMDmvWNy1d52XbGKFoDHL0z6u+pof7UbO3C9SkNeTw/o2ZJd/Ph0KLu0ql+yIzNo7Kgnno6STLYZXo0VCpcIo+Q9aQ9vHJx1IXHklXzTTPfW3rWUQeuvtuReLI+LAwyI3M42AvUXxm1hbFQVg2smXjKrO426s/JUX+PYYnbh5KyBieNGdhb0Yh89Cd3qOVzL2J7yAae/4y6qMHTBrW7KVF/clGZUHiNwmysbVboNzm6wU7oVbJeKe3RWF5aAs++R/1FM9TvJbvWkNXI3/R6Rv3NDdR3459GzIJP9pkOs7UHV3Ml5Ytb9uv0JzLs7F+O/PxfPld/tf6Eb+5SO1dFDbD0RMLu6RWf3J+5LlAry5dp9PRpgmsZGLqtWNci8/pJgTA71OA79zfi/AqMpEItvfXX7Fch2CML9XYodhbJW9MHtVaqONysayCSbqZgGatpDqfLFkO9rbkArSv5mFKaseT0EFjU4pzLw3j8Ci391Zf+wsO5vn/0Z4ysPoe9/CjI3j+HoDpj1NbSznD/dLwDz+84Eq091CCGtuvPvL9oL+50sp6vUlAEc5JTj0d9vfXnXXYcA7MrhsYdd1Y/+gsvT4klnIHbg5HEMtFqiec/3qPOzEi55h/9ifY5ASsGNo5ED8/PlW0B5t4KHXrmdwqZdNieZLtksb4N1udWXDF03dwbBtQjlt+cA4w+uss0j3wV6wc1anJ+uU4Ind2kgtDEicHxG4YJJyuBx4544mHO4iMgtO/ekfCzZwzzeYqht4MVIu0eQ3vF5WcxtaaoW4HnlmBN1qhDt9l6JK5Rf+YzREeO9qjTX9alsIa/if6+O1TdqJMIVPa4ZWDTi3eyUjUfXKbrmLAO8F78XE54sPdqE4fjAbtMu5rp4E1Xz5xmYC/IUDZHMIQnQ6Jp9EiI2O+1L/1tjqJE1mEjAlHPVyY8V9WCxGL0pb8oqRyWaNrT+tLfxd52JIuaAuYR25PIkfASL4ZBB3dSob7uj+3xlWvzwIiWqL9szkvkfD8bYHbkxlA9/aE/99qj/uaAujIxyMSA+YD620RV99GfE/FDDNcF6tYQUX++N2JiGtao10lsD2Axhz4O1RD1N32g/uaTE5b/NAWWqKvSAH0k5IRGjJgQ2cDy5tm5iyGAyiO70+iOWm5vhHZP1J+bnk3QPA2fJW/9pVe1A89JKwL05BbkeLhSmJuov+j+3LJk3aIudVbtCMi0SshlpY7Bb9KWhEJzZ4lzw+PP76+zShnUsmlxc/DGFR4/51F/06vRgVtsJ9jFI2x5qZkpYPtMzYR9VHpk1A8+yPZLg5b06+b9iQw//a4pP79af989mLrbCWfKPq6ov4WAOplI/Zhy+8cz9ordNvvoT8isJvambvqz/lxjJRy1pdFUVKQWG7sFPztqm9oe00lj/hj5WWtnjUrRtM4/ub+3/qZ8zeVuVghfub/+kE2Zz7y/WaWydPawOPLJ/Wmj1KQt3H7k/t7z/sT7DsuPLzyvge2QP+lPiiLaPowJ+eT+rtPSpIwxKmOP3DJWE65ng/bsoY0/8/7obPw17+8z8nOdlagpH/XnXQbpZ/15gY7n8x75KRw3N8b1J7P6p5GfH/0VI/tr5Ocn97ewxvQz78/VrC2rjQJ8fnMnrmaCnb5V/kfu762/z8jPd+7vrT82cAfi79Iy0xoznKI22/+pPy9l8XyHbLA/+vPbcZVpfn2ltOW5nvhk7/Af/b1Hfv5lc3/8/xP9Saz4bTeBX60/7bv1RzE0A+N+I5/c366ZU7jLL/21BervkOEToCBEIRtbfLJ6GrxyeSdJjte5VUu6m2AolJSol7UXN55e1LINt+WV5KlnK/gEZKcGlKw5zZcHaGtjOkJ9HPcr1CLLjyV9Oqtek4tcPU6HCLXludEDdk+K+mvXqL9SzlFrdwn1Z5eov4sw96F4tqi/BfUS/S4yqEuxmpLV9IH62y5uAIfgNfLzmqH+wvHchfJxGJjl+YDnE2LPgStvoP72yzYzeAv1lw8jwqzFeFfoTVNp8AhZ1J9U/9Df4bJQ87Uaj+Gjv7pSuny1Gx3AkK63OeSXCjV2PB0KYzMxW8jyjI9jW1MsQz7FPtwPjhpjhHFgjVU6TGC1JaN8NYjtwliNXQsO0R7b+xRT1G88R1VbD9SfX6P+JsPahNx6KMy6xVBX39qzO+wIHi/xW9Srp+cY3tqMQj76A338hLWyRf25F9RfOPu7/sLFuPvo77nPsf2wlX+Z/qQJI/4u+pt8c+7vEdl7COrZKY5kLiuIIwwpzF2CoWPNehiqXsw5GGzc49PAFz0ijTkKarrCUPDy2LCkejQNWGnLoaYiJyFmh0GgtXZRg1rmW4SsOA9I4lV5OHZQO2/9uVNlykQSJ2akPARL8M8GT6h8e616IvkTILcLHu+d+4uFZ/KlP6vy7kRwr3tQHNrn1LDsO2EuQwQ2yBUTFlrWkfvE3IO95PHzI07qyGz2RP0d4zuBxe6l0Wy2hXkio/6Gp4Q60rQNOGuRY2gmlxmpV6/cXKvj3zyt+Y/+lAaf09H44gIxotcqLYp/ZcBjUH/6YdiAPu+xvdoGHX08bWZgnkd1DOLG14nojVNQswT1RxNsT2gwFPUlFs1G9TpDjWlbbL87arg9+1/687jbhITmGr+P53MVg4/NjXoNUoU4Ri+Aw9x5Egl76Ug6GC9g/pwPOeUy1K92cAzQxqNZDH2fZeR0HZYw1559Hpk6hvK7I4c6ds9MHtrE/2X6kyaT6Xel03+1/r575Of17scI8HNGKInc+qM/uww7hqor1Jj1VBHw6r3JwSrTBXlEpQ6OWD8ZWN+FhEjD6AwKGzB4CQyPjORb1J/NvEaCXmxPIbk4EUFd17cY7+jbBRnnT7wwScHklB0cnhjjwQJ3N8ZLbomhKSmcRwF6yfRxdF1gF+UdTgfV61rmv+sv9CTUH3tGXbmSco9DUKsjSShqzJlS1Ns4QW3dE3SSZRZ5HloSatYZlza4GGznYaehzvBp4KJeX/qTWTshTtKzoNxRf/RoY3n3A4d6LLU2h8R9SKRKOQOMWYeaZMao2ZmtOWA5py4OU971SEr6BzjUv+VUf6LGDCk1wIsuP/TntbsB5jCr8ihOUH97A/VHpjbDoHFFnsh2YIB1OuDxxrTKiHh25NcqLy2JmAN2pJXvP8BdvFat4SU8vj1D/clpiTodFGy/s6n2YO3FSRw6Mba3Mmgqlic0hKoTbE927gSg9zZ27ugm/rJ0ujSZ8r/Lqi/fPTs9mtvFR3+ukLmSlhcP1N/18iQf/f1j5KcfWg5o543a0dZkUVPJIGQf/b3n/bkzYVb8pL/Pqi/veX+To1gzP+X+2NWJiz+5v1lxNWknFDz5zPtLctTf5PZ3/SVL3P+jv40geho7Gce0i8Zl/NGfBTNCJzHTxB/9qUUU0s4wJvFHfzDn5h/9uRio8hq/3pt06ixa4q2H6iv3N+U71OpbfzPviprsTxzzc+7vdPsx8vOd+/tJf93oGtKZmf153t9KabF+hnfXfDuAn3N/ymQV0dGhrBl/7bm6FuZp8KW/boVaXPZjnw50yxLP6tz6J/0F0ckptMG6CH+e9+cYVHAHPJ/3yE+M7pyvkZ9v/QUFB1QwvP5VP4f9zPtrl/kQ/2X198/WJP31+mMZbsb/LvxT1e+9C6STUoMtz97i5a6gtRGN1xQuxQ45l49BMVzRJXCTeeTFOtqzetlsTSiuFfLv2Pm1vts4a9jTvcakM7tZ6Nx17UChrZB/kYv8u4miAUV/nTJL/YDHdw/Uh0ZTtDwpKFWMRebi8epcjzfp+jXUUphVkMznJF+zW+Qf9YkHZyX+kfx78++4x16wbo2DbpAZ8vLsNtM4PtzlzrBOr0VBow3y73JA/tHd1IVC8UVmJW46xcCnuweHNQbB696WM4NasgWn/Z4wG99saj3TiQ6n8ZGQxLhjfarkgJ9fbdQ8Ye/7hX7ei6+JeaeOWRYCBWMnxHM4NIxK0iRF/mEk0sGmb/l8VVudZXBy60PJRGq8iR+UNYr6zMG+Z5BjKwH5l0oHC27j4JUMXSH/ZkVuw+m0VJn1RJclY77C9q52tsKkk9Zj9fYQlbA8aMi/yxTrX+cMgeOkVOJNMMbbH+mx/Hfybz3hkHd7hWL9cmlMFu55L+m9O/eg2IT4fd7Oh1/GP+xTkvS7+O+7g9VZ9kBP6cUpR9VINSHNLAWFcdk8vF5qljy3qzkoxxN6y+vcL/9ZTdWTSLs5GUmHvgVvNEEv+XWaEYOaC3ChQX9Vu5FHqt7xwWSLmkS7ibcgZybaQtAI0/zjP2TlCuRdxOfhpUX/TbIdh/6zOSbMphh8xVv019yz2JwulnVN8rN5QK8teya8DCL6b3yNwTGtmoSzqEavnrQ9ODLH5VE+/uG/+TN/5lHNNRYZaeYWnJU3ycOFImWEZOkGvI02JRCoZUGGEwa/dmtNSeR1Hk8aYZaAzJzQf762TbA++zVop/aGIfBa8khooR/daII+PV9Quhx5iIC1rJlIc9C/You+M9KIjcF+oP/O46sJlg2vJQ999N+YW6Ear+2U+fhP9wM838CbxNR61HdCtPMCbGnJkjAXHIWckgse/zH94b/bLViApT4HJip2eL6JF6DXn9osD/evdXK2arACZTXqGQwQqjupbyn6T7lgcJx6u1/mP5aZssJvMvjz25cnOxbNEsi9zBB8Gl7DwQEBqIpDTyAJRJac3REPxsJvmIhrEBC6gQAKwgUC0E82Eplvw/yT/qOL6FEQY7on4OwxuoqmGwTgXEAAyhPulkfZRUzIJrp6EOwZBGDRORLJzoP9AWA0CRFoSbe5gZsM2Ie1Ok3IxBwbQGYRAjB0qoJsxcEDuRph+TtLVAiv/wBgFL4Wrrm8Fq75ADBUxOKT/gu6siQhr2MMyDapAybTDswn/TeqVi7eI0Qmj26RgEBLN9wn/RdtX8d7AxAZ2mHvGeH5HjOsj8vJCMqmxPOplpoLeqx2ebikeLUv1B3GkE55wz4VuCyJ9L0JSty0eUgP24JcwiULXo53L5oLeE9I+iuAM59jn/EvW4lsG8cAv34BcC8jALlVqoCSzRCA54utkMPeL8E7e3hW7RHb62hyCGjF6kiUTsWO1JUwfAAY3dwqIVEUYcReJAjAYTIrSBbNApCRijEtdPeXARD7FCf8Jiu/TKff3KeGw+nyEeDPK79A+2R+Gv0p3Lia+cz9e+f/PgKcngReq55q9TX6s92kPwvQ/2nun6A15CPAkXQ1qLifcrnLqzar7b3XyiVxzX+t/DIWjcln5Zdgoor8Z/Rnp3UonP8mQK/UU+sjQGEzaeLP3L9/CDDwTRTXZ+5f5T3JZ93Pd/5POj/a2BcKFJh5Dmw6uj56EoRsmmhWUepfoz9PkZRp9SL9U/7vLcD33L+PAP8x9+8jQNb3p1/5v3MhFRqcTKD8dYTiOl7F7pP/ewvwp/zfKGZZEtScd/wIkD2tf+T/rtcV/az84hlyWWj0tuMpu3vI+Y91P7H9ZgvS5p/8H11GLh0VDp9/Rn96nhnQcfsSua67ykeA/JAOTHDcPBd/RQH+vX/9ewXI8oLwm0z+k8RvXvolvJ912LTCLV9AiUKD8Y3CNbNRJFcfdOOx2xI4v5aa3uQrFKDorc2vyX+VNKr1fYDR1XI+15j1qt4lHwE+JhoKcLpGAdqPrQEXX+LJJwHYiowHj0ul5ek4RAHO6XoO6Bc9Xh/2KC575NSwP89RaPUSBbgZowDLS4YCTAcUlP0QUZCl/kpgdT8EWNnMNF8oQ9sZ1xYFeHULEqdF/kOAx3qNgjvsFMVI5q4Htzwn8UZ2UFAyjwJ7XraESRbyiNWrem7AIepQgNoD67O9ogAPexs/X6pBpg/bV4LzYPYk7rsWjHA9ncP9evqRADyZ5gBwiwUSlzMsX9cIivVwU+O0r7H+u4nJw+qI97KV78uJoVY5CnBraXg++mvyHxfbUD/uKpPaC/xbNyoTHryuMAm78CRdEsd4ghgGxeuEw/rzw5xAud0o+dqoUcCbA9b/+F74U5FeS7/gHQCK1h2TeOLIunGtUcD52MLvc9j9uuGf2Kck5jdZ+0X57qT6cvE4gdz3J+YjwGcabMF/BGwO1g17wlO9WqDnVc/AVHWBZNo+BDd4RbN25xzJQMMOo0sGxUYOTkHuQrQANXC4GFLqAykOZYACK1GAbVBj9PlEgSnTjCeUcNWRNPl4BcGu4mNaPVBcBx6jY9miKLJRgtFeuEBhvQUY0SfWz+evB9DvWc9Ej1c6RVDKBTh8WOehP3g1ebjpAax8xjEReYkyn2gJuIcty0SO7HtEc4YtqNJogpflRUqIHV1TCFoZxdelszu5rPBhbYXOlISPkyeRneZg+a6DInNGGJ2OXitn+t3hFn8EuDtGKTiaiPVbGfWC6Gd7BEo9b0hkwEgnip1uwTxJ2J5vAe4tbE8jLFoC1QEFenqWGViTBgX4mDVfAvS2/iT/CNA9aUsw4czGKNLSIt5MlUCZ+NheHKkLsjQcFOCGYwhcORTw4cFtweONGRN5ZxTiJB6vgQRbFLM2wWjWKa57cIU7tuyh/3UZQJYVmNlvsviLLH5zn3q6xgrswyNjQiXFa/RioABlN+oJ1acoJmlhCKBfaMOEajH7EqBPD3hNXERBIsFoV4DaUCaOMm1zJ812ZYB9d4eYlj0KQx4JIqjkcMeYcvl6kcJx7+HVuGKYULihAI/714sYAAVINQFFw+3DG+hphAIUsjQje1EzwFr2LRPJOQpKOps+WMfDkwmLZKsTbXY1QZ2P70w4fy1eE2ooQMMJ+hhsBYX1TgEGi7xlwluDos3UErdz5ZBH8XR7J5Nq5X0JEHrhtRjMSACZ3b2y9pvtkVR0rAO53vHzjOZYxAkDE8iwyBngJRTWcEABqlOMVul4jQKEPKzBq24o0udrAO17AKjeem0O/hofn+O9yoK+buuYbt2qJmsGBeiHr/WWCgPFDNPAAHUz7vLoeUMBVspKgdfEipjy3UYnz8ekBpufDfFHgGHAzcF83FCM7K1iyXIVmXgPECc5cJ6bka2TamCA3MT0yuCdrVU5CvNswOM/hOrXCZAVJv96nsJfJAf43b9UvgU4eq1e5Um7WvlJgJ/VX2S8lj4jQD/z/96rv7wFGGiR3Wkqt6lpP/LY2Nd3KasZeqpQVrB6xg0uEmgbLVK/1v4clk73yQF+BPhTDvAlQM/Jt7VGXJ+j4m3+Y+1PceT8yAE20ha0JWuGdDq7lyQ432bWZwTofxdgu36NAO2uIqsJt7FF+85BoemF1P2UA3RPc9HSyGb8Nf/PZ9hZppHF0/x688N7BOhbgOP1vme806UGTd3PLCr1/C32L8/0/j9GgH4E+M4BvkeAfub/vUaABrKB5/MwV9g7Ur8hP+UAO4FniasmUv3T2p++Qav6I8CfcoD/WP0FHvDKAWKVPwL8zP+bJuP11/y/bbZFAbL4+cm1e53/Q9Q/AhxV3ZC728n+L5kDFP/fCHAy42e/Sw5w+s05QG5/NWBdyijA3QMFuAzmKMD7a/kXgbxefZCKeM+3pz9ygLk7NeFo8nKcXrhdrdd8mcIqJhqTJoyf6Zc9caCsuR85wFGyNiBXlny+kOifBLhRVu2XAPO5rcdJ5qF4ImP1hHRcoQBvEQrwRmMfbsdcZdbnm8wa5nnqw8XcowAt72AZZ48Y8Fx5U+az/MtbgI2JgkuL4scEwDoR1Xx9z0ExJruXgKoDHv80ponR3UULDo6MAjQ8n9c9hs4/EwA/OcDlpXWh6iUUoMuPM/3kERvKnPR57D8oGNcNmcORe03Ik00Ul/AaybZub0IcP1+vnhj1MoqVpCi27nlgjd5KBQgv3JiJ9fCQGMcGyz8xLQrwuqSSodzI1wTA9d2UJUObbL+GgCaO3+j6tI0aSOORGm/YhmZGtFtrkBuFkiePBwpwuZANOMW8QdKdIt+NU9jO4bB65Ry7I7WMbNd6UEWgkPRGf6EAJzOR/U1ygIr0zWNAp8LjDPaKOTGRpUkdKaXX+iiTls3DjSVJJLkMFtiu/RJEJX4J0F4WfRzOBBSgtQp7jG43KCghnNVkh7f1zxhQujw0QKQJ93oz36nOaepkGdlxQwbu8sGTcGe5d7KYBbi/HPB5uLTQheNdKIBz9VBw+AR+rUJjboBcXjlJ28qwfisUnt3LPUP3hwpF9Vo/xk3WNRPabs2S3S7Yg5JsUaTM63j3aJygoPYsRqvzxiP35TnD6O44YSIuQoHR+5CCUahTQvOd05EkPTug3MsfOcC3AIMrM4lD5Y7R3z1JE9AP1Y2hdoACXDhYP7/YsQyM9t6CrO+7MZhLr/kaA6q6exTvw2AZWlA8Xv+ajGz5WRsD8bMjSaRrBsG6w/aYOSOL7NpzCirXTOJodEbxHpfOElt9ii2hCymQnPZjMIIFH8NyKRVfOUDuNf3rnQNU7q/VUYXTLI+2lXckO3W2BnllYcyecCK6+zrswdwu2JhGHgr11/Wp15X6PX3qVwtw8s3R6oE5JTA3hl0ejc8oCIeaATghChC264onuWkLoB2XTxL5QZkRUX69qu88ejJRpZcK2Yr9FRwxYGJIhk1N7s1LgK9BoPR4yhRyT1UJ5N3jHgP7GtT4Uw5wnG0VUqQzB6wWr3kKx1fO0fHvILdRz3wEaB1ME1w57kh09lB0g/5a0Xc2fzLA6ZX1EWCwzh4ksu9VgTH32MH6PVGAES8WREjxarINHQX3zgEOEYflTYSBobsLHk9qfuQA4ZQIGLMzr7y1OEIBxiEK0KnGr5dLeFh+zsysTw5Qv7lFDMNdzMh1gwK0r4cfOUDOG+Gd5GLc88gyXZb0TxQgsWmb032I4hzlPgeBy+E94N5h+SG5huCoV5bQ1EcBis8xng/ddzk0N/FIaLJXwDlh9ItPd9sjYug/IRjOQxwpezyfdw5QpjcUXTvf8mRiOXPQexRg+KzEhBjslYB5ERsSKVuHJ/s0/RIgeIv61/2qMhFZ8TeZA8h99y+VTLe80nHO1LFLjpKlpb75Q4DNfnvUzGqHV/cibHJvH5SJth2agba9UuZey6EAk31Tf+YAejNp1n0EOKHzPwnwnQMMTqh6TZ84KCx29adRoDOXE77e/XeJUVA/vf3hsIzMn0eBvgX4Xv/T27il91MO0HUMFOD73X/vOYCfHOB7DuB45nXMJwe4PoznVDraLfnp3X/vHOBHgGxdGnRMjtzX2x8+Any9+89P7CzR7pvo691/7uiGInu/+086X3vyESDZLfmfBWifVuEnB/gZBfoW4HsO4GcFmPfbH36aA/jOAb7X//wI8P3uv8/bH94CvAxL8bMCzE8CHO24lnxygEJSrn5eAeadA5wFIp5fO0cB5rPU+4wC/cvmAP/eQ/69AuSk6b++C/xFcoDcN+cA5XVqQWrKNxIH5JVD2t2+JgEmDKAA35MAT76mkA0/QQHK1dyEw9qW800U7Trd71c7iBiKAjQfu0I/6QcX7n2EAuyXKED6EA046pZAVs4Jhfl+/cO99FGA7FZWDFN7CQqtFifTDYoLHyvt5/UPa6qiAAd4LfjZbVFE6gQFZc5fOTWukpnNOUHRvCcBPtYFHy8Ml7LGmZ0D/u2ROM0kFFh3WntwGY/VPIU7CnDA29fXEjD5vM2M/fpgwVVtCbORJ42kL/m5hftbhKzH1Y8FQMv4rDKbrTQu9FqKbchvcc8s2x0KcHrP5/AkHArvun4tAZOYE1idBiH/CPA9CvSeETVOFjesX/CczWDLEZmk7xzgVGxRgM0Y2y9KUXzm5mBD7VRYXp7+yAG+BbjhZ42lRzfuCZsk+JEDnO9uGpzEMW5X2rYziIDiPihTgyTzEAV40w9fAoyzWesZI/XmQ44tH29C8xeOAuWk2eS7Vtb+1QIUv1mA6tougASPU07nBcZk+THNwGIXLBOpm0wixB6/oiFhIB8Bivz4S4CfHGBJdgz4zxWK7UxQUNuxuQJzEvxJgEbGYLQ0WXsJORyjDEi5nGJ0OqnuxJFQKLbG8nmk2LVEZKYRwZSfKLDn/TXL4HpNQasGFNxRRuGMmdURSNwNaBkPo9vgPl6APB01BFQ2Y1FI+yN2nYzDeEDF471zgKr+mBC6e6AAB3PYgZuSHwJcPsfpZxQofTRpR2yF82B+dvHvpVJ/5QCdJp3kdL3aFnjnmSWg7Lo7oQbjfeUAjfD1voaCqxcoTu41npxpmHBbouikk7kF4/nA7V3jsSSxXwtqzLGkTw5wGLA+eiLwMZW9nfcRoBeEkzxaV15NyluwBPM0Y0mojsoFoeNIBsLKKOZwlhWkp+cl2I75GnFHXyuWjlcZyDdXJJBP6oIctGvyESBtp5JCpHR/+OQAoZv9wlGgnCT+Li9/l7/75e/2Wth8coAQ5i5PplsUoDzEKMA9X+E12S1ngF/F6wUDJoqMjlF4xpA+mXCpzXRy1dU7mEPLxNQfNh25T6M5WM/XNEC+r3Vy3BsSkHN/x2vyuM3IXpj5MM/RmnT5dBUSnscuKO14gtfAw+1Inxqv19UBus17j9SuAhP8eoICc5/unTyIFnwEGFU30SJOgAJ0H7NHDJM7bt88B/cjQLp4CWvPzXSQbeztMN9hHy1npgsOSxjyyQEyh5X/EWB4aoWOiCd/BLK+7ZlIVt3ikwO0N1gzIOsSUJDmHOyzV+RR0qNowdU8sL1Z/3pBhLggvd60oEyLOxMOVxRg4ZRzUJFnTNS6r2l7rD8Fn9k2cYjPKBRngwK0e8LmHwGai/EcvGiEopQoCjaxShW8tmhz0AMBLZn2LZC7O+Swv/0QoLG6vGY6H7BVy0izsc9vJ0x4krC9u/ETBRhleM9xB2xvteMA5ImD+5+v2a/rUxhO/eu3v/81RoFy373831uA7xxgoBw8XWMvg/Y1CvQ+Er9Wgemj1Z8EOCy7inxGgW6nzfPnHCBXR/LPq8C85wF+RoG+c4BvAf40D/A9CvQtwM8aoO8c4FuAfn9y688qMB0wbezlWxe0UX0OP2uAfgS47lOdTnKpYb4EqL9WgZkak9grrz/eAPEW4E+rwPyUA3wLsFfqPg60RZlpxwL3/6wC85MAxaTPPcaUFh8Bvt//F/ROede2SxSeuDp1TCDssH7lZCn8LMDPKNDXGyB8yxclLVynCzqLiiYOJi2KLJ7tPew7Kpt/3v/XlJpPR4/NDwG+3//3fgNE0BTpXVs8+tlnFZgwlF6jQF8CHHiv/VoFZhU6CeUHwhM/UtziswpMr1263EtdPN+3ACVj/BfOAf5jiMu/l4A8Plx/FwLOvpuAdO/Ahpvd4vi2QEIc9RigMFQtT8kZCbhQWh3u+U6J04sx5vV945pwPuyRgFRtWL2ZawfIpI3GJGU8qvUcXuRKNSRccgYwSsk14CYZQhzT/PD1DojaPGv5esYhAWcaEqU6NXq8ia54fZ6PQw9h/ZoIeA6QgLa19aFZFiqTrOWWN3weCXObLhWSHM6yZYSybEJhCny+Gikyb1zzKcB9NH+t88IjwWbaa90TT0JCvlcBvZaxB2fIcXvgIqEKd21BqTmEWTeXQNe7eO7AAV7r0CzHSEAhpS5cFnMsf1/va10OXqt0lvrwNQz0PRGwZHdqnLpPuTBWwmwK23Y3I6tu3llGtMDzveosks0ay6yxwGsNNqwh5+lzcUgMlUHyHc4atl90RfJ5p9iBK6tpJP3/qbuPLlXVblHAP4iGRJGmyAuIxElQ6YkYMRIE+fV3AtZetfe5d3y3Ues7ezVrGAiKvE/NdBW6vjh88ZkBkVicA2rajhrYGV1h4ZRGwk48j8Azz/Dx98RrNPOIn09PwM0hqx9abXRBTTkakSVXT0F7RB7uz12Uw9h3fmMQUGDGf8oA+B9PA90L7xuot+BEA7Pr0iY7Amp5jGSZWI5MlMZdgHFj3zTErhUReL8CcK32nfmtZT7IVXmzeMMb8X1AQyDz0X6Ny7WWo+FuVBFZ2bkHBtGqzKPLFMlj6SmolS6QgYBU3q5BLTiBhlWO5IxDSkICBnwI000hkMV5tIVZu2FoUE9IwPC4OoEyVdswsJe4vB5v9kuYBXaV+SmbCmTN344wfe2QpN7ZlojhJxuYWe+uiIdFkrqwQnLRJkf86TY9ksM42ML8auD2lgdTIPph74Ft1nw4pIEa5X4DdnpmaeCWuNykrit8v4X6CP3pEzF71/cJqPczEnNad203HXcG5px/keC0pWwyX4j4rLrEx/dHWyDB4obL29e9CWFMJFwO1+0B5usdkm6r7YDwJ24LehkhUWd7JN0jy1egTUwm85UyT8l2YcpgOPoXAduXjgR8R0jE8NCNolC4/UBAf6bbD6I35xgh7iEfzo1tEH0vHsA5zxlcLj92vy8IKDAT+j8WAv5LCPjTUyBC6bQF9VjvQv9G43e0HiMBXYt5Z5AalkRa9yrCdHZ4hf748EVAa83WoX+McpXor+UTLMZDQm2DhUCsMDDAEK02hPsJCchcFhSoZfIkAwEv89aBhRIjAfXSUok4Ek1wJYol/rbbHmzGBRjHjoBLBrdXWqs5knHThMFrXZQDAZ3wVROfiiybHJLbHPc3ftJgz5FUrp3boMvdoBFFxr/VUNFAzTvC3Tw8vp6AtujQBHwWrxGmWtmgNCjr4IR3O8KNXlOYe10q8sXv0jbPOpJ3zSDJsokZEWMn6jDbny60R4lIwPUSCThnpDfxHhwSsEx3Daiz0xN/Y0a4VXJpDby7MDWNX2vcn9pnx6DGXJUFQrBtiPm+BWBLGZMFhp2qRFDx+TOJamjPFnD79PE8w1+TORIQqk1MVsriDZpwamm/vuJvDsVxC7A1FcmeHrYCmb50A4k3YXH/Sjzf4xungpbtkZyxhmSOvNYfCOiBmf7Gawq/e3/KEMCfDqyzs8X9fwYBDbomQxCwTwN9m4eKdv3GjIdWMO9ZnNPughozSguzemgF4yT7RFAa6TbzmO2iJc7+lkZDEJCdRBX9jYB9GqhT0k9pICDrvYVPI1CrWApDGqhznyEJBwL2hYB9GmhPwL4Q0JW5BIYg4PskVtmQBtqPgeiDgN8ISAfx+9MKph8D0QcBvxGwbwXjXJbmUXlK7WJoBTOkgXrpyu2I3IaO/rCjYQggM8fl8JAG2reCYY0nEvIXAcVohiTrR8APjUC7VjBDI9DrQVx+CNgXAvZpoLWuIQH7VjA9AYchgP0IeGfHOUMaqDW/i6XCm+OJxyn4uXwKAXdI2lGO15xjcRajsJsg9pizI2TDEMCegEMQsAkLUKKo296/uhUM89dj/10Cjjnux26tv5uA05+uBDxyNuzy2z1b2TUSYtrcATJniQSk6r8I+OCRDBX/EoYxgJk4RcIcI4pRlV1wQvVVSBj2iSScj4kNx7uOpCoeSEDdPWiQTeZjennmp6V242gkSHjG5+PGVG1xt+bwWkVquH6W3b8o3isaAn6CBJSOSMBLMnHgsLaQRP0YwPF07kIe75CAJ7E2tK08QZLm1ZhEUoBEzOc03oPaBIkX27KhHbgtEjDvonhXrsH3Gx1suAc0Pl4dD6l22GUGPNYTlcSUMrLVk0Zb8LhwX2MA5zax4Fw9u6jcYcQMYwAfqdzSq6w+gEYd8PVnv56FsfvsKu/OyRgiO8bnv9ZIwO0Vj/e5k5GIJ8frxhiKFISQT+lNWnofAuYF6aKOAh5/fbXw/YHqhsAvj7i/FJLueN3LdHyrqlg9akkL4RhJGTPPw1E7MYRAsSlmZONHB0YzeU+HfKNrJInEw0PjSyTgKVZHZCU+D5H2jPF8HiGWw/Ubfl8rULymhP88Bf5fEgVUfzgKuN5WdyRNciZ+xiEhpLuyg9mjWz5OvZ1BZu3IBC16ILnG9yIiOhGRgHW3HDxHyYMcA40HzTvxoVfEuUT0tJurN1pytPcKqpjs3ZeH719VGVwbJJfKjhA66kjA5Wc3Yvk6U2JYjBKB9k9iKZGbshuBEYVIsOY56Ui2QjJucX8g7favJ6B1ZZA0hzEuzxYrMQKtelc05C8k5NN/nUBPZJ54eYKEe29zJNx0wmYDAZdUsAPzfuHw/fHWR17zVwpusuDDgBcSiSyXIx8UP+AzfyRSMrmnYgKLuOKI55ICSWZxG1DY1YP2Ry3iTlS6yrsow/2zj0jcQrsRcE2GDcEtdzZZHPUdTMctEjB+IwE97uYg9EhDg/9OPwQ0k5mQecII92/v6kjASESibm8pQ9K98kVAdZtfyE5eEdDiVKC951IqBwKa0zGD5/NdCsTe6XuwbHtCIBrj4+MlktX1Azxf74ME5AXJaSBgYDqO8duWq2NOZP6UURA/vVzFH8IdWB69o73LpMBrwjM9cC70O4QDSDK5MtUEbP/2ymDi50dyP3QkM+I6hDOXGKRUqxIWEdC0pwWmTFrKNWD+ttrMM2cSXpPuksLv0OEZgp8URxLtzQ8BfcbbGoTvCKWZu250gYBE22RVBdMACegfmQS3R50N0N+zrjKuI+CSHnlgX664ff46sck7uuHjOpeTQJgjuZT8jN9Z2mxJcO/Gvm8cJJzJt03m3Rq8BisViTiPRRr33+t6p+xWDmgXgSHQVmOJePtkBo64bolnPa0HqR+mBvKJx+3DCknqx/s56MvzNUTSIdGsqeKATjZIZmbfjaEf+W/Qq7Ih/mlk4W+UiKSzx0lDhiigK+3GoLzIi8B5hNs31khAWUcCeqZkd5WN+HzttX0TvzAsPN6gVWAGVU37N2GTkqvzbmGulC0d5DweT3tEAmo8eWdBuJ9IZJorC1jkeE16fITnW8/w+JWoa+a687c2IY+VD/aobejfWwk45qQfGwH9p3UDXT6vd0/Yz8rMfuCqTSk1V/Y4na2JI8kWEoQ8mU8UUPPFdIgCvotLQayLNpaU87h6D71gnMtIFBRHahWPmeF32r3pZaywSa54Qrh9ESsbJ4xiO11eJqUgsZiJKSugrxafKGDfC6bKkFBMteDCgYC35X7uNWeuDm1+V0SK45yDDwH92vxEAcfi/BW6p2v5GObAN6HGZkMlYE/AJtq+s2ESIG8knzzQoRto3wuG2b/e+P6s2EUR/yLgkkbCUSnnD91A3ZOLf6tiYHusoz1CexOYpaJfxcCjhcub2BqFxFosTxOvzUOGWOo1fXyLAlp5vZUUpxmtPNpu8HwGIRK0jwK2D4OhLW2cfioBJ+sdE9rRG/e/7wbKG3GbOdEiaZRNqUkDAX3xaaVDN1BG3jWhk60mghL5+82QB2ozs+KheDvcfj8JcCDgmFLcTy8Yptin/0oC/nVf+u8SUBRY5k8h4E83gzGOgYs3vfBOh1bXTlK9ZwBHzlGydcQcVQ2/nyqc2QjJcGeRgHKAZCt9bprFxQkJGHPJBZbjh0Inhe5Iaj6pbTivXiSLD+NuFuB5qsN914gkaimv1Eb30IErTePzW9NTtUJYz+GQ+2qYLKZINFl2GViuFHy9nCEBJcpy4O62MzqB5CAMzWBecJLJmpl5tjYO5kie0h5noWkjEUO8h8Mh8ZB40QoJaJCJDc8pQUI+BHz/yMscqMou0fR+naYaZ9MGHCcPJKDuvyL14PI2ZOMAXz+2QNYeTWjDbcMi6drTSFJXr2IBD+FJk0ic1pFWkMKAZy3PsrUzqi+ab+xF2NfdJPflDgl46shbttosXPMn3L85rKfwmL6RsG0yjbXdumv/eXEISYwlbm+27gj4lnB/2T3+fezapV6DWqY3FkWlqjlBIg8ETM/To6Y2BwKPvYQElKya0dT1QYfstP8ioEjVczi67ogs3wfcXr67O3Bhld9NQFHghZ9qs/anjYMYN9UTzPXznHn1DMnEFiaSJTiyJHgvdyopj5wJ7hTazN/McDnWaEEI0/UVl3PjyCyJw17HYPhXJGDZTmTSTJIE5uKWR1LSu5hwkQhAyikuzwpBOpLn5LYHs+naf+bd8lI+3DbgaIcx8e40ksvMxSkup5b4fkcRl2NauEeiWVvcH/+ZCoRX9idcDlO4/VGEy60+Cugmwgv3576TSXZtkTiLDEk3ybq/fS4Be05Y2osfVUTCGAlqFVsuC9ZJeSGch39rc4vPvNViopLTKAhgMW55XH7mlUy2BEk2r674+qYrC9pweQLupnkSj3HsmCwodwuK9UJibh5IQPkuqiDHPJt5KlPZBI54vIq0YUNvsUXicqXrgjxZv0PvuZcexI31AxDliQQm911E1BzJa213XAj5A8mocd0wxFpgkNyUeCGG+uoakbpjErAkbYh0S1ZgnjUmC2Tji4BKAkhA7V0iEes2AXMzbbtJb7i/PQGV6oCk3K52v4+AojBm/pRE0J9OWqsX/h4chtsT71wg+ZYhEnCIAh6e9hcBr9or80EWj4TbjOawSK06AzMQDcKlVIXsh665iy+qxNq5C5hPLSTK+okEXEabEczn5ZP215PJkdT2yAVlNGFIwD0nBjm+kYBW0v3bxJji9rXp8wXkUbehr6ZIwGCCBLTsY5P5mo9kOnbNTEhDkICLwAJStUhAuebyMPBu+Hjy2iPplgsk5CEuGlLxpg5a8m5Cn11YeA2ezzYYyZQOfap7/BmuXJhRHUn5Cgk7u5kEdC3G1wvxpCSy6WqgVSskoPXE/UkyBYkbbK7ZQMDZHAnopvE7885uEROfc5BodYHb6wnIp/kcrCdb06B1DaG2TjeCRW5eIUiL4kPAxRF/wwYCvu1X1+Bp8iYwaZCgErwUsIMnnu9pO0YSn2c0WEJEE9+QtxKxXyIS0Du/6WCvl/ibFI5MsE4JRwI+nVxItTA/BAwWehGRu/vygaSAxNdmvzEKKAoT9j/ep/4dpYA/3g50lW8eXk1TZTZEAQcCrqpXZvOH4vKJAnYEtMouSvYrEXSIAvYEHBJBxelE/kQBfzWD6duB0genypxgLTJDFJAKTI4MUcDrDolXz6VxaE3ULTMQcIQE/AyDHwjYJ4L2BPw2DL6m8kg5PHPVYxnt9WkGMxDwH+1AewIOpYD/jAL24wD7RFBHX+YXRYhwSfotCkjSFwwEdChLSocoIK1tH9m3cYA9AYco4InaiUjAgKaHdqDDQIiuGYytWZagcLPR2huR4EUGAgZb/WscICXYD2Vnuu6QCOoqNRLc5nD7QxTwXJiNYoSnDwE/4wAjJDDvQk0PAyHozW3j1aUuhA45Ti7DQIg+Cminazx/h+XL+5eXAjJ/XUP/XQJORIb9UxJBJz/cDca/JB74rvcgUWNOGS1c0gDn6qRkcaAcuyhapsLrxMhhsj8igeY0kuK2uk6zjTypGPUO3A3W2gW/f27gqireDxw4tRzJNos5RJo39XS46bUYLqfctNTyTeHAeb3H59+jqaq9hfkcnspFDTe3GRLN5UUWwtUKCbimu4GA74MLx9pTyJpEXwSshBYJmHtIQKDvOhyl/ZgO529P0PZCl4kS7LtEzxwJeOMtG64mP6PjjQqqJtLd/qH4ss3hcEg1BiYLqA41EvDx3scqPc1cODgvfP3ERILlTWZDYYr4elWdylofBczxMs0GAgZHJORVNZGAdwoJ2BqtBNE768i4QgLe7kjOZ9Ai2VZnJKC78ZCAIwYJGHNIMu7R1f5VLiEbZ43bmy/uJpxHkUI2zxz/rg/FHPI1mZH12HQu6spWGIjEYhYm/MY7anHXdx9/FWfhhg67gYMLJOPTNzWyrpxDORAwT8sRfr5CjQQ8WC68dgc53Ehm/fsIOBG58X9MsPmXJIKSHyYgQy2fQITynPl2i0TJ36s9uFuZDUHhKpWsumHTPQGDhMHlmDdBnBgX44uALTUeg62aSKjpcmsQqz5vwfZFnni4CI3Jvg58cLUal2f7OxKwuCJR5EATwoABJOCdbTdgjmQkjT1BAk7Hpgy6mSDBFsFEIrO3uANyvnwRUC3ME8iqgiTFH1mJvK6rJegH8RX6r4Mjk3qXHwcCgtaRck+LCejcGUlWXiggoxKPb64IXDgQkNmJKczjis/8cWYZZAvnCOYPlu8SSZGQ+i7ZgjvPOQK+hcvdPgoo6+SZAf+WIgIzJJv2Bnx/Z2EfCSPh8tCOEpb2ox3uuXlGUjvkhI/rly6xlLp5YHWJtEMUMDVfuL/xFQm4cKkPAeXywIU+t0bSTSJ3DYq3ZmjYK3i+n+wKl59ZOya+apcNydUVErB4IBG3iSQRcbw6wDxiJuEQBVS6KKjWCm3orQgSVdm4eP5GXZ0U9aB+HwEn3eCiP4SAP51cXc5PB/zMqT0dOFskhEghAWeH1Zv2LL9UiSNT0icKGNDmkdDrbgD5m0aS9FFAmfVrsOSGpr3MF22C9wQLNBEJ6D1E2yBOvBvBwoQn7Yl2cSEXvCeCedKYMLjfJzapa90B1aXwGhZ4vIaEcFfDzEdfBetLciHS4bwAZXluMi+1kVSl3XUzURwkoDC3IsJwSEAroPPM2xzwGg2CmwPm/tEioQQklvjuusnsuSYDNkcyjda5A4pU0hnQeTdCz195oFarbgpKZBqkyVoNFjGHBHUbJGD7CHSQ6U1DB5OteRmigLM5fSNwn20vhFyRgPPt+k374q5IiTlmGZChI6D8sgTCyV2Urtw0xHNq3N6x2Ulghe2LBv+8ZYha30IgWkfAIkQyx6t8ATM9eYee2Q14Pz64TxQQQvf5IMxmw4Bh8zQJNiP8TYkU0YQ5Ud40yByev4jCv80ACQjbConqbZGw8t2paI+VrJicF0kwEDBIQ/v3EXAiitwf0g3mx6OA3Ix6eOPWLGlbP6f2JxFU5jtydQQMC5b5Xgt4nF3fQyLo0A1mHMxaT7puGNr15ImqjC8jdYgC2ivdjpRRi3e0Pgo4EPB0N41hIvxAQINtjYGAQxTQm2zG3yfCA4WP94mgjjyaRMp1qXyigBafmNGnFrAj4DATkCk7cp00NvvWDYYzll2tX2lL32oBh4kQfT/QoRvMr0TQoRawastIuUW3DwFdpi4/UcA+EXQgYF8L2BPQCXa4f58oIBLwWyJoHwV07+X2Q0B+tn8RS3x8JYKOG5cl3wjYJ4K6eE03Qz/QPgo4JILmzJMaagFxxf0VBZykUUOGRNA+CjgQ8HjYHoco4JAI2h626ZAIKqZ2Szt+ubf/lQTk/3cIKEk091PDln43AZkfXq7idwHAV6xHuFzPkYBliwQ85E8k4FFDAs43dxUeL18O4zBFAsIbyVbc5khAp6EYdeybD0hZUOjE8F1Drfm1A8e1Seg45gG0PXRRKf0s0itVQAIqHHHg7sn4/I1zULUmp+eQ3TQk4IueSloz0jm8KXS1hOIBCSic6w8B482+FrRgHnaJobVMNq4ztbXTNdSh5FKRrMSr90kEHaKAcEMCNjES8FI8vqKAfS3gq7ZJllCFl2rP2lvAMdRUkkA8OqrxIfSgGrMkXBvqUdbsC29DrsyQdPYcydrPhL/beFOMQPcijaa3Bhyi1SzbmOTw0EphT0F82yMZDzkS8Nrt7+V1noVr2UXCrqeeDMfVGUlNC0jAUqgX8Cx5gsQNcXuTnCABt2sl3JwLJGC5n+hwcQuZjicl9VB9b8VBOJKQgNu794kCnk/7LwI2DyRgxb6RgJyNBKRcJOBZWY3IKo67xNdRlwhasbh9X/6NtYCS9P/RavvfEQWUf7p1xVrZFECu4zM9RAH7RFCnOP2NgHo1bjPQtEmKC6tRCDOmxBtmcktKUp/fE3CuNhJKdAubkE2SgPxMvgh4gxbAUHa43OUX0oWsof1EAQcC0tU+BnKgvqKAz6k7g9kxRlLmNC7HyPaVgh0/cX92IRLHOuzPoNlX3J92h48vvNcK5ivyyoYooMievwi43P4tCug3M9yf2L/tcX/fXwR8zM5Irqzks2Cv4plwl8oK5DriaS9P8PWHmbL9JIIm6RcBrYjG5bekltEQBdQpE/fv1pQpsfNEB1Xo6obujgPE1rvEU1lkQy9QvgjoorTp4NZID9I0qyMYjxKP/712PgTUqCNCW22QvG/F/EQBg5WZM4SVXf17FFDft0jAcoGPk7EkkEO1P8DiEk5C/5DZDTnhshYc2OH5KjkpJULUnsDKXgz9e2sBJYnn/5CRENJPRwF3NXUC0zvgr51NSzJRPBfAVpbvzGfftkzoFgloHq0X7T2j/EKmkBgDAQPY5ki87PruIs00HeSzHIj+RALqafFFwD4KqDaTPPRfi8mRTPXcBfmRIbnO7cQg7kK3wdzuvgg4ZpcNaMWrzQItQgJexkgiObs2tEfnk4bkh5cH2sb4IqBkIgEJhDkd1CMk301GAs6qJxLwCAVDUtbUYeYkDRKKSmVibLv2LWuVzoKj0yVLL1cu6COeIcHNSmzC1kg8ZSa0JDj3tYRBMgc9wtcHgpo/SFZ15ByRWxY4pvUhILnzSLAXh8RKx08W5qbRZL61RwL2iaDGCfd8iAImwVUCJ57XBAwGSUvNukGaXRTQX2WlQRjx9iFgYMZfiaDuyalpb3FelGQknVgw20VL+/sSz9f2huRTmhPubx8F7AlorEX8zZhSuH8xWenfCfiyzh8C+q/6N7aDkaQx/4fUAnLT35EIyjtCGVrXWWl/GwlhtVPrb1HAfijgUAvYJYIOBPyVCOqqRyTNkAja1QIOBOyjgGJ97hI1u4ag4cqcD7WA7qVcCMqMdedDIugwEqKPAtZFlwjat4OpljkSsam+agFfFpLsWy3gMBLiVyJo3xB0GAv/KxGU2u++ooA9Ad/MoQ7dxp3YQy3gkAi64ZKHMrc58zMSom8H00cBR9rpTVubNr0MQwHfk9uDdmebpBmigH1D0CEKOBDw5tPZPwk4NAQ9L/arIQo4ELBPBB2GAvbtYJg28IahgEM7mD4K2DcEHaKAkuNQfxsK2LWDEVanr0TQfiTEMBa+bwdjEc4dEkHdlNrGymvycoZ2MK41H/07CSj8rxCQZWhJ+FOmAv70ctUvkgD2nPvIltmmZjSDJwCvDIm2YWIkYJGuVbisWjlcW++XpMZBMYfXK0UCrpY7QS3aUQ67l6jQsX1w8SZKdUQ7rAi9KQKINItBot2v0iRc2fNDo+2d+1cUEM5Iqn2RIVEOdzXb7AEJdCtfAuBdl2SxWyEB7fzuwl2KkHD0Fgm12SEhnz7IZM0mSEBi1DqczjMxWxUjJKK8rwGudDeX3uKQgKvUs/s592ST4jpSW666jpi7FxIzeCABj+S+gIzJVbIW5NdDzZoDwMma4eu3G/gQ8GSoClkrhadq4bI2oThcmWwgIH+dG/DkTkjA9Wr60AytS/QM0bDxuuzmwicdeZUuSjdOcf+2O16Gx3IkZwMBfQm3X+kZEtC+yLK2bwoL7ktNCRPLkVWNRN4cHrQ0I7FmVY0aP0Qedtt8lsUtgwRsnyGB6nDB7VstEnDytuZwcndIwFntlZqmZAZc89uIRBypjxp3LVwoXAE/z7n9+wjIMgwj/SlTAX+6dcWxZiswpvcs9CcWkid9IpFUrWIzX3o4BlmtWwus5brN/GtpfRJB9ZfYEt+qkYDK/kmBwjA87V8SXD7KKyUFs6D4MGDTXUr45d6H2cTC5VlPwMhBAs5i7isRlJ13pKJuY1y+pkjOTY0LTcJQPJImxeXUxM73oDwtNvTPIpJoE+vnIQro+QIu1zZXEck2xfcP1Br3/ykoZ7CqO5LOLimViOpqC7O8+iLgWeEOuDAPONrfjqRPIqhVv3F7vFZEpNTcNegmj39zGe7PaLZHIjZrXP45s64bozjCG/rumePxESkmzxm3A3nDs3Tgvssj2XWtKuYmhX/vlriQdcRkBzqRWSTvCom7YRMfyGTbhv78jgQM4/wIrluPyZAIWtgdAcsLl8HhVEokvokxzEZThgamFBlSTHE5Pb3KAo23OCQexYzWYIrOVxTwucT366OA/qtAIvaJoOqL4Oe3mOD+9VFAx3ZYAqt39dsIiNcU98fMhf/p5epcXZ5h3igHJEeXiJiuAx/s6+pN+3zXzuX+1CQwtn5NPJkzL2Sc6nNQgzESkAbRJqo3poFsfYbAbpxH5EWQdKpU0ATmbWqT9woJuLjh8tKrr8WFLCZdIueVYrKBgHpmOkMtYBdJlonvOG8gkYsEpNTkQRzSmjAvbw3t3ydIqL4W0IR1l4hKbyMyLXMkoOkXxIMVkq5tE7xbVvc2hHWMfyt+gIRLx0jAS4jENa9IRGcb07SnKBNhiAJOC54JvesZCatMV8ZQC+inDyRg9kJCzX35TYJ2nSMJ7wESWBRvtFdNtw/CNCP3Q8CnM0kJqXYcGMYct3fcWxKpV+IC3MW0CX1/OmHIWFmOQClMPH92gQSUn7cQps0Bj9/d2jbx90hAZyIi0TZyFyVsRuSTCKpEi4YsphU/RAGBn+P5yvddO51kiscrrbpE0KlogUoSvCajJe5fT8Dp0kcCbp7WkWgHLgT3NeqijPzviwKy3Ujon/pX5e+OAtI/fE31iaBt7FXEda5ppIx2K3loBzNEAYdawF/tYH4lgg61gJ64+VsUsCcgfbfacGgH00cB39fDVy1gnwjaHlwel0TrRB4IyKizcTa0g+HIbjIQcJgLv6Bun1pAxzxa8RAFZKh9TttGgCStTVMbCDh0BP02F56/4ethzn0SQYeOoP1UwJ6Aw0yIX4mgtrlCoi4vnPVJBP0nAXUf37+PAjbj94MeagH7KOC3djDx9Sp9rwXUF3vcH8po6SERdB8qsVdP8lf4qQXs5sIz2wkTDgS088TzaurAhJYFRaNMR+JXIqj0wvPX1wL2UwED5jiJkYCt6kmPa5MNBOzbwfS1gAMBfyWCDlHAnoB9FPDf2xF0/L9DQJad/CljASc/nWCTTfCnPXrSD3q1WCEBlXWXCDp7K1l80ZGAopGpcBZncphwwV5ST0Dm8NyL0yzZqY6gspdbATuOKPRaXu0jlQ9qFw5e8kXAiCV6V4s3oYdEUKUbbd0TMNaL+hMFfG2Jmq1pcSppTH4eQ6CfkYDRGwkoe1sPitVoRsd4PQjaMreQmLL8lQh64Q86PHL8GV8uc3z8XSDh8rwlYeKfkICsUdhwvupdFLFLBDUOSNSnuiMI3hwJOGqRYC81wLvRJdmX6m6bARJJI+Fa1ZGk5uXejdHTZkjixdQYEkGvKS73BgIK74MB1UJEgsG4vmhgkCmcHwvcnpR91QL2iaADAcOAzOBxeMj0xhO9WNMX9QIu4zEhsXHuCPiamnDZ+EjAwkACCn5HbhlmJJk7O0ZNG3EM24M6y5JZfjhq7qkg8DT2SML0OmW0pFh/EkETskECyk1HwOVuRFa4zD1qRRC6cLPfcriBEkn4u26tLMcwf0o7mOkPR9ZTe/c3At7DZI8EKZCAfTuY4slZoM+uLe3rYyslCeIHppM9Lo+8UGzI9liNBgJ6ygWJuE26jp/tiQ99m3VSsqJcwOXcug59KJBckHftT7ooINypoiFeqmxA2y7Gmb/TcHuLxeiLgOeulYZ02+9hLoVIqMdR+iSCqmcPSaMItkwYQLKpJV2HwXqDZK2z0Rkv+wXuz3xJGaQR9luYT10Ol59alZLD6LwHHTYcDYeus4Ccdx1CRw2febv7NiYLdh+De17xNAgpvv6641JcnlJc6FWyZBPLx/cjjJ/TXvNOY8KK+g4MXUDyPWZ4fN7OXIDMHDhcru+piIQ6kld2F93+C0jA5TQJQYuTNgNVxO17PB7PzInGYWA8qpj4j9sOz8cDiXo0K3kgoHU+IvGmSiKR8nkzPomgzl5iyPnZRQnXAht6e9uRiVxwRzDJeJINBAwFs2tnY7Z04Ce4vW1kIqFrHQkYrij7ty1XWY79seFFv5uA4x++Tz2iawb6OEMCcqGkEq67BtSQe9Oeo9gG8bQlhb+9LRJQaPIHUYKzAbOZX2deFptA3MeCAdNBAnr+OI8J1dXGqVckoM+LJRCfy6d4Dd3xO5iNvhJBDbdiQn9p4bfTZ5GA8oNiM+9aI2FehdbCTO6igLSUXMhu3Q2N6KKAwalrcaR09bqzLftFwNTOF4AQLTK8u1kCuUPgwYLW28yTGnx+GCIBZ+UeCadeUnlIBJ3uMhpJOUaSXXYrF2y5SwS9doSdb7t2Kn0iaF8L2EcB7ePhTXwjMRvcv72BZOPvYcDD5EFqBgm4uEa4KLerIiXLyudB2yNZwRwhAc9EMcGwsibztyckX+DpU/yN4vH8vZ5bgfDUOQJF3LNhACaeL1M/m6BAjARfCEhexdIJXgNtQ/wRu2lIxFACaNmVxt8sBn9TbhIS0D4f2tBLbl0UcIy/geqriwI2mvUg1+l5DrLsVbR/em+PxC7xN9Fu1HcG9PU3EpDl+MmfQsCfbrGU2GwxENBZZBJ8CNi3gzFPk/KTCNoR0BHoJFXWIUt7TBQVmZUmC0Z5TirmQ8CxMrGVwhbJkAg61AL2BOyjgA6d5MK3KODQDqZPBB0IKCq4vV+JoAMB/5kIyrCjcCDgkAja1wK2iv3K3JeG5PonAftE0H/WAg6JoL/GAvZRQKtcm41SXcSuY+aJy9xNaB+VRXr2PImq2tCiGOkx1AJKt/QZ2iyFz+87gnLR650NBLyzT8oTHyESLtTsx2cs4K+hEGZyXnt0E79oy94W9lALyLnWVzuYS7CH/0FAap+2mb1+4/mrudHUozz2LwJ2HUF7Ag61gP1QiCEK2NcC9omgo1pHAu+y7fF7O5h/bS3gXxfYf5eAHC9O/pR2MMIPL1cz8byEJFw+wyiiDwzeSKfdUAVVoRNliwScOhMVKqObPL7wp7K2WvFzOCOG6U09pQTVC/MX7IuKkE1Ij1JVux+QGMsNEpCKOwImSBK8RCWymrp1o82Cuwul8VLozYvxVI11PCRl/FazzaNrf0KCYAKxqhE6fpGDqtGM5cGNmiGpTPYgaJcTvv91hgvr9bJAArbWXYf7pZmEq8w6SJoVWD6UgMRLTB4JuLVrGw6nWiFrx29UbbFaI0FbQGLOxUOqNRtrAQVQSMCN/2LUFVXj6w8pvj5KcX8kk7fhUmkKSSh7amsHHYl2nnpstgo2h0h75N1k+TU/o9fRdvrQzotChmfJ4P66LyTgwpk7cFINJJpGkLjslFfgwUlIwBs/jbXCyRbw8K4k3NAyki8/8xZcQ0/JNpsl/j2/4vm5QTd5Png5kkp352epdpPu+yje4r4lcM0lJGg29hjtyqzncC1ULVxfCiSgvSIGXOb3URh5dyQfn69duJNCzja3yW8kICfQ7J+SCKr88DWFC5oaFCnMkGS3nUrmy9FhiALCPt/ZpADdxuWq2TV8b3A5prlKCK7u4fKouZldHc5rBpq55mnfu+Lj3N5MgdgXPgOOo47kUHMB6M6zzvwz3vqIKIkH0NwjErCicPl2CLohCPt6jMtN1lHJKDZVIMJJIB5dSjIRX68vAj5HtkTI64bE47sp1McwVclUTdawsOO6a4eCZOujgMrOQgKuKDwe9pZ8CAiL7S4mxi7/RAEHAhrnLurZdnMKn/NJSp4Zl4BTr3H7L7sySPV8IWmDO5d5tGMDedG3LSwkoyBeuSzTgYDzdMKRIQpobFYmzG9XXC5SNySgH3RRzIWO+x8wuD8hK+L5W0hI6tE+LYcoIGHocQhcjPvnn7tE2fL5RcBqq8Qw5yqWeNHIlIhTuQvQbpcxCY4kZci86trFvEa43GUiJCCuNk5I3NOEDsSoZEj6Sv5GQGMtZgMBf2stIF5TjPSn1AL+dBTQ5Z0rLPa3QxYYZWoMUUBtJ+Ai003wb68+jUC7b+rQfwkifiZ6awBZdpPWfSqxySpZsiBPAiYM9HGSEuvd1fYlFk2CvJuqKQatDPJ0U2Se3RQPMm5NGKKA3ixCAtKTrkNoKrG0rx+QMCOTomHeVl9RwJ6A2lRtaG/EIunstgWYkntNw9mZxCS/5CY4d7skQO8mHwI6+xte8zEUAmHnHQFHMhKOxp95ci1EJOf50bWviZBg2+kKQJ8vmcwvBDHG/XtZMHP+qgXU8i4xtLy+wyCPTGYg4OIF9yxQzng82QsJ6MRMS/zasY6EKjThQ8BG75KxpdEC7ExpsuBu4v5cHXEKhm7j+ctbJCt9x3XC9LpDAksJEvANiQWOtn7TgdBsGcJ4Ov7GKKuGeO/NUyBZcxUHAsLNxeOhDBH3d3foyLxC0uWz1gbFFrksyJZdF+OOgO4rqOjAy5DgcfcPsQVVvbPfOhQCrynuT5kL+OMEFMJr7k2UsCLuS7fjz1zArhbwGwHHavYizoHLj8pOXLw9OjeKcEgElSON9djJCgmjZkiaX7WAVnXH9/tFQJtIpqAkr3w+dAQdooB9R9DRmYyzYS5gHwXs28EMHUH7RNChI2ifCNpPhpdORp4NUcC7L2peGyxrMhBwaAdDaSztRPpXFFA8Ht/00BH0VzuYoSPoytpbnyjgY2U+BgKy2xMfuqdASodaQKlokGBnHolmGyvTE5P2mQ0E/NUOZugI+nb+6gj6j7mA36KAPQGHuYA9Ab/VAvYEZLIjk33rCNpwERJ0uirkgYB9LaC3c5B0fRRwSATtawH7djD/JGAtcG/i7hfWY2gHwxsPmvx7h0JM/ncIyI/H0h9DwB/uCFq5+Qr2qvzMliJ+v7TEPiABr7ZCr58tEqY5Fd1o90rOEiP1vghoW1N6Xa0rQR3V5wbSNYsEpG7uRd1vLSTGwiF0UtyRgH4yRwIqTylbnT0koH/KXCiqKX5fY8UztHp3mHdzCNUsER6yrE3ZFQUrFQkZT2wkIGt6HjyjuOuQKSIBjXPoQuVEMtlsm4OtQcrr8FpfJ/SqXnuSFrC8D1fKQcLpc9nWdrupDRW3xdev1khA6kYcyG8xPu5NkUDV3VvA9RaqJJ6N94J62xcBnI/d43Y3D7vd3O3ueBQk7hvJmYiWCc9NypGllNaRlm4OBpzT94xOqtp7aOvnfQbPPUFyxhM8fzBCcmYxzLIkeCIBqSsSMPOXM7KJtWmqvadIyheEuG59mbh/4dOzkNBdR9bqhgTcbrp2LoKKBCyyl6yup2cKknKHBBx3HT1zvSDwkNIZHa/IVNDKy3wOL3qrhRtXmpZaENMGFPEcCbgQu/Yxdu3CmQj4eW6r30hAfixxf0oU8Mcj6+A0ME9mGT0QkD26R3AqBpePXVowyQPOAW3j4/JTYiZHohZ6BItabLuxz0hAbazPYL4WBQLWeIvLoRWSzWVVPvMuDhLw/hYDmB9bXJ71BByT5AjK9i7QwSafdGOlzwko8/eY9oWDYxM2bXXQFyMkWU9ANlwdYVa0bOZPPCROT8CFnLY0iCY+fgm4GF+fNV2V6c4gk8DMwPSLLrHz5RjkXiLZZqWPRHOEHRLv0OL7HTiO9jZMWRKlTHagxDHu/3JcHEl1dJF8jzH+3UcBWfaW4ik6cZn/4HH5LUnuFqxHUmTB+2EjKW9dVJEb4fsronQhs+XZAtU6c6F3nFYxCQVuDwvnjgRcOPh+k6sSAZncaeKvLKkhJys4dXViSMDLiUqJ4I72oKkuT6C28fNYZd1Qh8BCsi0rSyWvY2uBG7fj0JuISMBkmsRg+wVLD1HAyHZPYKTyBDlxTwXiKHj8ymOD24uL7vz7QQaWz7Ch36i73xcF5EXmj5kLOPnha2pt+VfQJ4sjAUMtbRKxSEADPzQC10CyiTLZUaBK2zoMJue8JL5jGqDnJV4jO88Ewl2uPCw2LRN2fSgvhN5+RQG9dyBF5Ga/pmiN7juoe9aDJK4I4JwPTBbE1wmQTRW4YMYpS0PmIUnee5YBbe20tMcw+YNsRwp+R+3yTeB06EbXcyOAxcmt6eBlFekQBZR9vDqCkbaVyPSCBJxX1zYbCKgvuiEWThfFI1qpDomgOiV/ETDWkIDzU4QEDNfikZTm3gZ1HuL2q8ekISsbCejMszeSss4FcsqDBZj3+YN49wIJmKojD9ymRVgFJf7miHbXcopCAnqvmy0T962YAwGBk3B/+PIlgyEsmtCL9oVE2jESUBMlNoOriOc7kvYm4CIBz//jgc+HuYKfjNzNRZytcpnk1FIEK4vpzD8f8XhkEYnsjnYtHYwoJOEhRAK6hzFHw7hCwj7D2xymj6aiYV1aFzK/ryIk7/iNpH79xiggL3L0T82v/dMIOMaz5lG3a5XZ4aNMBwKyLVVntjbravOkK+cJUvkKBwL2UUB6KhWh6z+fklJFFefR3o7tEkOtaCBgWzttNhDQp3XVo+bPV+aGu0RSHnW++B4F7AlI7xdjeugIeiyelEcXJkfjDy4SiFlyC++tS3U2JIL2QyHe82dBnL0qpkMUUMTlE+1qN7tUmEsQDnMBvxHw21zAFYjGZzT8bTyBb3MBLW+dMwpEovM9EfQYtf5AwCEK2BNwHFHP74mg3wjIa9VoIKDLaUjGPhH0jYfYtZexkXCannjSK/uKAv5qB2PNYqlUJPP8iQI6vo/nQ14pLpLxhIRsGVFSmHEwG6KAHwJ2UcBGzJvMkfhCUAK/TZB4m3H4bShEHwV0Fo5VKl798gcC/nujgH9dIv9dAgqT8R8zFEL84YhFIuFyaMlun/QyWCEh5Prgw+X1UOj4Lje2Vtw8DU7XvZytaw4J+HwUcyhhjARcVo6gThquhRRKQpKN8SpVxpt7cBlXhF6Ls2Os3XwLCWPIFAmTjYcE1JAglRvj+1szJCAVIVHKYK5mm2OFBDytbiPw/QWhNzNAAsa7zIP7skVSPVUklBreXTgqeNNKGAlJ9upqE/PlRSKrY1NL2pSf+1Dtu3YvBJCApk8jwfiTEm6KG6iaK80dKIs3vj8sDkctKucfAm5ufi1rdGmFcBJSkm1wBf+JAuYvV8GbMGJUW73WJpzFJZct+RwJ2LihARfTndFrqezawYzqGZzNO5Kz0I+2dnvzLlxP/iyLbfYgaSMgBO5pNQvXulOnmnGhTThQJgnXRw3JJ6W8BYfTU8k23ghJuMs9JPfzjAR83feGGmujESTsFUnp3uuL9k5qAtUrRALi+RW0fJXN4UbzWrgOzGmjrcxubuHjMQrDu4XPd6d3D06PGgkoqb9vKAReUxPhT+kIqv7wrXWz2b1BnS0uBNZ7B4kRIbns0ZKlg+KCBIx4XH4qdUyHXkshkbxYjMB6Gm04EHAacCo4qSLgcqq0SkIn7R4M/sF3QxR2F9KQUQDqWGiywJWlkjhrJNhCNQW6a/cikPFttAVZDsZ0YOiVTfJCmYNJG0LmaztcfvUEVM4XXM7Ox11UjFUysJkQSTp94fJ2M3qtYao4Teh7M8om8cXNwNg3AhkIOD6ZO1yu7rtavo6Azio4gjuR+RBMqlvkSuIel38rXBhOtricviv7HVjnBF8/q/D1RhrsYMEbHB2YEzsaCKhsb+UnCqgECZL3OEXycS0SMJh2EZG5jmR0PComG809AC4gkdRUjQS0smQFrqHQ4UBAQiNp1ZwaZ56uVMdujPUeVKrhiXdOKZUU6/0GZjOeDWE8nhhEfLxscJTdOAwey1IgGf9CAq4qtqtlRDLumOQM01z9IuD+oKcgs01LDwTso4A9AQP26fw+AgoS/Z+HQvxLagF/ur6Wqtg7qNvyGAbzFAl4eK4CsBQBCZKdU+NDwItUh/AuzJKsZ8kC1EJBwkzPok3S7WwMuowEDJIZPk4Bkkh5FXQISYIE7KOAM18paH9D4zWn8l19aRcF9I9sERGed10kl8QRv15JBmGUjpRs1z1triI5tbNug7Ws3iQQNl1tndb6AwF9X5mkRNrnJmiI0zBYXvHx9cP1wO4iBAHbzQGU7l37mnT0FQXMTwo+rmwYAvXN6q6cFe7PmGEy7zISL8QVVg5YUoAEVOUJQ257JKDB5O/MC5RCJqsSj3+2dR+ZL7lILLNFktpLaLOBgIyJsJ3Orm8yEHC70ZGAkDe0L+8mEoHxfgZyITWZd53g9t+TLgqYbPGau+cpENYNLNAoriXew8DfnFtoqqCctni+45OoEoFjJZjzEySgf8fz1UcBtZJCchtX/NucIwH7RFD/srcawh1aA5yCfRFf228f5GDdIlBW2u8moCCx7E/V1/5pQyH6RNCegFY7l1Jlo+vEY6tpTf8zCmgFcXJRNoXfDomgNn8aC0qy3PBDIqjtza1UUXaJPhDQZudpqmy3rupNnElNHHVWqEpjmAuP0zY8cZ9VbiviwbQ8ahWK4VAL2BOwjwIOBJysFPM7AVV9FHnjbFR8OoL2tYBDFLAn4JAI2nUEHQh4qZF8w1zAviPo+jCaf2oB3d02GggoGvc3sXZ80igPdQT/oxawHw0/ELBvB9MTcGgH0xOwbwczdAT1quorEbSvBfxnImgi3TZDFNCp+cL4Hx1BfyWCDh1B+0TQvh2MYwuW/I2An7mA/6gF7DuCjiEaE9vI8PPD1ao/RAEdurAeijpKPlFA5zpy/5UE/HUp/ncJKNLCfx4K8S+pBSQ/HAXkAnEL68LPSdgNKdHmbg1w33Rz/qTH0dCuWq3BJbblbNPkSCQ+6qJSR2VKJ+qmEtQts6fB43NCYnn5atS7vPbgwbC4bmXyryjgjXpQ4TJ16kar1IkLBa6A6VgSa1V7yNsPAZNljgR8q/cpZICvj/nFFwEfFYekCscHQXs7GRJux8lko9K1relTJE8hP6Wsm6H7iQJm/umLgLfRFG9stKqEyeyAxGJi3Phr3xFPJNOjdloUCzhSS1z4hhQen7g6RHDHe3S2ubZIwJE1t6HUdkhQij+AJgnEhGPE8mR1X3mRRpXzDwGTsPEeWvqgFbhzFj6/4hpDi1zegbtwRAI2L9y/yZIm8CKzWbapZ/UnCnhpDBJulOCoas0ytOCyWSrZ+n7H/Q0f0zk8ovEMSVm4tuoH9BSufSKotkLSRWuLwOl2RwK+FvUnClhmmRbG5xkSMNx0RE2bUbjk54eLNpaRgNn2/rsJKNKi+FNjrH83AaWfTgQ1/Racs3Uh/nKK5OkJaEgiRwISdqPU5RaXb3sZyfLoonx9FFDbXb+igBM+18AyD0ioi1SUQxRwlt/5bCBg/MLlrw1hk/lsNwevjwLOY2VM/JFWSESwbwnM98sxDZWLhPPIfgHTFcGFpLMsVfJ+tycgWwoJyD6QgP4aiefsn113RLk0yEFuY7CiBt9fOu+QkO4qg4XxEojvdO/XE9De87gcLmTqSMz3CEmZVTzx9U36IeBi09UymgSXn84+7zp4ph1pOwL2tYDTQ44ELEdSTO7nVwpOvsJXPrsOoJZw+xBwiAJatv4h4JAIuvb1A5hLH5ejorAzCD9VVkCoig6Dzbib2+d1ZEunY9qfbKpPFHC6pfnQb1gk3UlLkIChhwQMj1sgkyV+HspbHIfetWuPM6LPSMAXyxHv8qrw+bl5AvN++CIg9zZxf2cpTXy2sXGv0yAD+bHo3u931gKKtMT91AyzP60WcJVoD5jT7jEDnZFsMjt9EdDrBtUR7nQagXJU6iwIVLyGUjZfgDE6NPgZtTmShWgiWHrAhPA84eMHqSPgwaKzgYDn0UgGkzXw0+TOWyST1iWaqjlDB7icikjjBx7IJyQguDckTCWdkIAnC3/NywsSsJLMDwGHKOBNvQWgLN81DVlt4XdQQgIaqlHSvll9EVDVtTYLSgEJ6PvdUAnv/A6hrZE8xObcgYCB+Zp8COhILUMD5+YPkp+RiEZA4+sfXUfRuXJGQrV3fD0rIQH7KKCzKR/0EAUMbDxe2Xjj8zkbf3P2aRfbpNVulubri4COeEfyaa+uazD1moFrWUjCeNkNignPK1CuXVdeJrCjLoppg8whAcGIkYBSHWjgKGmD11hqIsnnY2qIAsJkkqrEO4/w+eaOJkMUsCegI3T1w8Vo25CdJhpgvSYv4qU87i9V5kvQ7PRN/95aQJHpomt/RiIo/cPX1ISbVR79iKtwSASF5Xk2EHCIAvYEHKKAfS3gr9HwAwH7KOB4fGSJNda7di07Vxs6gg7tYIbR8G/mRX9rB9MwKy4cooD9XEBKskQyRAHT7VUa2sF8iwI2zPiLgFR59oe5gN9qAUd2UJOhHcyd6YZChH8RsO8I2kcBvw+FmOP+fKsFHAjYRwE5CQnYdwQdEkF/zQW0YYXEXJ1ae0gE/TYXsG8HMxBwT71H3xNBewI21azNhqEQPQHZR43720cBQVU8PL4l+2kH0xNwvDgx2RAF7DuCUoKO57MnoD4Tlb+1g+mGQgxRwD4RtK8FpC6mkA1RQKe8eUNHUIvWtpeBgH07mH9tFJD967H/LgEnLM//KXMBf34oxCiFdWrn4fKwnAoaJxdIqC3eg+Kx2tiaNyYaVM5IzmJW8GTtaiJJjk01pWMqpwQ1WwYsgLDD59vFHkm4RrIdX09Cr1fsMdLW0wkSLeCpbCleD43Gdomcp5uNBLwZtaGFXNeu5FQiARuukbWaFDK8cJ1Lb9wNEtA93wEO545UExsJBSHvwpkm3ZzCKZKskA9zOD2PSraZz46yRm5IwFIEJKAcIwEbjXagWttKuL6eQdWyce3AaXpFYvqhd9TWL7KAs4kHnOg3JGmxsJZQ2TwSMOGRgLvaciCzjkhI055G2i3fmnA+RfwnCijPDgt4zUUk6n08RQLGHoHirnfPd4+2lnSzO8vlc5Yl+PspaTqxVLiPCyQcFUw/UcDi6SMBn2ckn2JOLcjEGI9HkZGQzwrP9/X9mpH4CW6kno53GaqniKR0KiSclBwIXPmyS1Q94Oc3zu5zqB4rLUxsv/5EAftawOVyM71orm95UJRLJODvHAqB19R48qd0BB3/8DWlbSkG9GZ7yQK6qQySc8lXFHC9pT6JoIt4+0XAMeVGMBfLNoNrmDMkvLg6kOuSp/3IxeXdpBEPIKs5TwfFuroQ2TADcDfnhg5mNRLQegUfAoId43KyjMQtLq9aJCDFIZFaDQlo1hch9CsOl2P0uBvy4G1xf/ItkogZI/FmwelvUcBZ6vGh906+CNjXAkJw+4oC2veMy7zgjsR6PfD4tFM3tzCbIwHx1rUHfcLjwvZuTxoyUnH/iYkLWbixHdmY/X4gIFBHKSXqzkxA3Z3LzHuMpQ8BHVH5igIeXysXnDFBEq7mVUy2RXKA2YZGAj4K3D9DF9dgFx5NDwS8bbkz2MxhTHvy1jkSlUYyTm/+VyLoMxQTXE7TbOjFlhWR+a51QbW9ryigv8yRgMc3EvBE7eQhCriY3iTi17wkkMa6fUUBewKKTnv5b0QBJ+xE+EOGQkyZH16u8vnyCboLx8xLyy8COnXchnAnKRD1wE1B9Xd16O1fHfH49hMF9J9HvB0U9UYC4xYymScuTOZDQNH6igLqJRJw9mxKZLw/KUl96OptszVLgneA3xGd7ebydVHA4OgiAcn5JIBmlvgdmDJIwDW4DpLFf4e+ahSfKKAb7xoCVlR8CKh7FzoLKiaVia3rAO6StLSnH5FQ+652T2lvSLhzXBoDAZ3pHslqdEMVImcFYExChva5K27P8UQYEkG/EdA4GO8M2pulEvb8MkH2ns/Q5ydWSYzoKwoYTJgCr4lmQ4GzUr4IaMyRgIut0dAe1ZHvTO0Jvv70JkMUsJkiAbV8wxH/cMLzVXEukvfO4vnnmy8CTt9SE3qZnADxw/MU5N0MCZjj+puEERJQFyQ83yyFxxedXg5M5wlH+zt9y5D4xBlI3uSLgG5kLmGWPN60f09/IwEnHP2fs1X+HQTkfjqynu531ScKCF3i5rnKkYDC5CsRNFFnLBLj/QqHKCBUJ+aTCNqPhu+jgH0i6BAF7AlIO3Ybuje9/NQC1tkbydW3g/l/J4IOtYBPq51+agHTsyV8CNh3BI1m23RIBO1rAa37KYmHWkCJxPTfagF/zQUMpjfdm0geEq9vB9NHAftE0GEoRF8LOLSDkXmRGaKA3+YCDu1gukRQZ7O1mW9RwIGAfTuYoSPofmR9CCg+AiRgPxr+Vy3gEAXsE0H5q16H9nO6haEWsH0YDO0yPBK2Hwrxz0TQYS7gZjNRlez4mg0E/FYLyMi7r6EQfUfQ/2st4JAI2reD+ZcT8K/70n+XgBLPCX8KAX+6HUxlJnvYONM8C8s9EmIVbX04/x/y7qRZVW1pFPYPsgGICDRBBpWUCVjQo1BQrEVEfv2XwFxnzfc9N+J8jbnO3StuZ0e4RSkmA8ezMkdmlhOSLjdIwLW31eBJr2Q6vRyQZNsdku6KsqNjPnVF1eVSFrY3EQk4Ez1R1RMk4Ou6UkkcLctYM05ImKqykSBXUjBaPTeQgPpOobf7nW9qzzMSpQBXpePpBAnYhsUCbvsSCeinuL+rOgM4UZlC4vYsiVp1R1I1FCWT1FTefezk2q9NVPH7XAMJyORSAId3T0jhjgTUYsOFa7xXovgpIrG6eubCLaPw/eyIBJQbegl3iVOjZEZLplaqxQZe3gYJqChIxvcnc+HuM/h5bynFmlZkNjwi4KIVxxQrrfkIS6htCgnWCUjAQCEq3NsdEvBqIAEFrT/fxQLJJnlIyq1va0jIZkEnVIsEFPSnBVf7hvub3Pu1gE8BCcilCp1+tqWpTYu3Ca/CXkSxaOP8vBKRgM3j0zehmCPhNOFNoFq/kaCv6s1pdIp/n8vrrEXJ54PkTsTIhMrjqWhjvoqTpq4IEvBxR9IH7h8koDjj/p9tCrG57KZgmuqJxkkMksDiqAMsW5w++aK2WxFpsfdA745IQEvPajJPwzVYEY3TuU2OBFwYjQmeU3FR2PWk4yZINvtlIcFKDgm4MBucGG4Ap2fOxsHpbnc5wIIHJCAv2iIxyT4fo4B+tMX95x/KhsXjhgT0to5J3o5+GBNBRwIuN5sTGFqKBDQynJ6pRZiAtdzMqsDOdkCE2/4E5vSNhHtJSNiRgJc+SpfTr5KsKu8AVrhDYkkPEY9nGRZgihQef0jh9HS9TQ8gz/vXt6Yvh5M+kIizaEbCXdFH+VQ+Bxter68ooG/h+45q4/RwpiKx6pYNQL1aSEYp2OUjAd2M66ejKh7Pm1VisMOcIaGj4H+Di1eBRKs8CXl6V5Knj0SW5GRWhZ89ErRYsCkYh/U0grWfxSRaNwCWS8+rMQrIJl0Mrt5XLL0WE5M8w80RlGQpkjCHGq/vrslBK2Y08dlJ3ZKjtLmAArdpFerdH1wLKM74/9wU4h+yFvDHe5jd5s++cFBJh+1KBKKRNALH5LvKD6O+oifNS6A41bvyLYpvyVlUliAd2jYK3Y21Iun9IMJCZhg6zGOeI0qMJFLMPgoIthOTmaYswCqFGseEgGNSuh8DMOdvhvZt6vlFwCEKGEwoHCMzfT0Hw+0rip5Wj5Y8uNAFY04jASlAspHPBe9ZpmujMQo4l5E89rnC/R0cUSaMggS07hUSMpORhO9dT8A+Chgu7jhGVz4LIGl3JgoYQKItP0heooQMPlNOKUM22iMAg+nw85++oqj56PsO3u1PFRSLzCGrO5LOMN53Gpz9syUviw9Ai318xrQn+0TuoEiw0Pq1g/NNXwV46dkgWW5LQxDj62kequCcYnzfbjORvM5IQGnFswTcQx4TrrYcIJN1F/kbuS8xtUw1UFuprYC30xVJwlQGacHTNKi73CGvkHLBvWZI4OMaXy9pvB4uzFnaX/RNMni6J+ArbkioHPD6052Cqi6hI1AH4p8rsSTOxP/cFOIfkgj602sBvxFwSAQd1wJeFy1x9yeb+VoLyEybalwLGDITZkwEHQm4oxLuKxH0ZNqlAtO9MTaFsDXTKb/WAl6Ud/SNgEM5GCfZ8+pIQC71eDImgtqElf3581+JoMomtL+igAMBfzeFcN+Tx1cUkFtsOnpsDZ+pYThGAUcCDmsBv/UFHJpCiMc7EmwoBzM0hRgI6B05i1NWrhIgcXsCnjsxHqOAIwGNudgqtwSPp2NxrjyWg9HPfOhPmucncmaUECsTl5f97rFionEt4BgF7JtC2I93JirRu9mNUcAxERSExvsi4JAIOhDwWxRwaA3PW2f8PLOzzTERdCDgt0TQ+b5raW8V4/dDqGdjFHAk4BAFHAhom9fs9G0toP02vPwfScB/jaH/KgFZej6d/yWJoKK4+NnHwEvjS9gIiyeJAhoJcZ3PAihwHka25hkJlZKnDi8/lultXb1VbXmYmXCOKpnEcvkS1YkacrAPQ9z+2b5lTWwzgEvNqSRREyQgpMSAB/Wiqqgz3owmS32Fz4LH7csbkkuqnyY8EwMJ2Dilqi3AUKDwRfz87YkEvKUCwEE8KlHCXJGANEd7ULcnOUqCrQ/aqY9KIp8UOoncPmr3KgK4OU8k3nSCx9/lSL7LUUaSUSaYmn7Gz583W0Jvq75CJjBbC07lFQnoPd6OFtLFFh7HC6liJ0MC+ufChZqZIgGhT9zcHnwbCurI0SuzJ6GyQUK+5n25GbeUau0h+xrUnxy3nx2RgNT66kHxeCPZ1gckbpVcNTjcT0jGgYBhXVjwcvo+hqkim5rICA406keh4/MLCeiukXDnd72IEqXel+q9tRW4ePyiSo/q+6bZH1+FZtsf3xSf19qG2hrwuqAlU073mZGAh6dAVZtTgwTkb32TDbuU6fizfP8xAuKY4n5smf0fJuCC/uF/VnGK1wzwV+RMAklAgnkb/gCqUCApjNiNySo6eqCad7oKmBPqn5y9DeiLfUePUcCBgNLrgmRSeZxO7ub7clwLGK6S3Y1w7CUCJex7ZoV7JIh+6I5gHuk5CVUNp2/iE4mihzkS6FQi4eJV6IxrAcNNH8F4P5QD2PEdp3PmBolD190J5FsfETmz+L4fpUjALOkrgFavLwJKhwiPh+aQXPa524PhK2wVzEX3i4DqO0NiRXgDk53hFWBbJW7/lJ4iEarjEWRDwv1rBR5PIbMFTr83SECqqm+ksfb4f9XZiw7PK7EkN9sqQJ7e2Mp/iM6N3Eyqj6g8kYDH+yQn5awrQbupbBREFzyeO3tMQZUlpoJmnrdkVlAVaDsDz5+xJyeyP6cleHN+VvmOP3HIzgtTsIK+r2B5euakcHE67V34eQXHvSiSs963fnfKvlxNn2iaUI8jqKebiORTdjKZ930LJUZAMocMkje2qPNIQH/uufCnpqs4pub830LAn/5nFf+cvED32UMUJFPEx8pAAnqTvhHI3XFWIwEXu/O7Cg+lxZDP6WiBHYa/CBgJcwrsPooGB1mQkTB904bzk678nEbS2Jm1AJ07vMhIQL++hGDq6pQEQD9jYn1SJFuQ4T0n7XGMPFKXB5W3kYBDFDC47T2wqvWn8jOlJ1GLZJMXVUtCeSbkpDo1DujLI037rpOrBHIFifcm+PmBgLTWJ4IeVCTg55ObpDJDALMCpvL9BMe0I2yQpOSDxxMyeH7mLg1Bb974+YpDQj0ujyUss+ZDhz5tO+R2OPYVSqNH5Oeq3RLSk9fbunjPPgXhRG4aJeGYWnyqcDbFX1s52DhIWBsJaLD4zPHuCpIuRlKGnzMe3+FwjEFacmwUJqaYEzFVXLDCqKvC6w3H+P160cEo9i2SXONjcs34BZgvq/8HmRWST0yRgGoi/CLgff5wwVzNZyTYNHj8pFZMsLd5E8HdzloC2WMzrgX8o1FAHFMC/7c0hfjptYADASm2edHOdJmX/xYFZFafmd92fFN58yy9KWsnoX12otZkJCCzec3HiqCuen+exrWAQxRwXAvY2HvNZxn9/VUOZqgIOvQF/BYFHNYCjomgv6OAIwH3lGV9J+CQCDqWg/lNwDY50dVXa/j/RcAhEZQ110i8oSLo2BeQlRp6JGBEPBuJev8QT+UeoqKt/0XA32sBxYT+FQUcysHQM+bxlQiae9YXAcco4GlKLb6vBRyjgJdJF3k21DI+Fpq9P9/t8PoOUcChL+C3phDPBxJtqAjqpd2TGxNBh3Iw3oJCMtqqp44VQcNqjaQbCDh1mpYey8EMawHHcjCXY3Yb1wIOiaDfmkKMFUEfxyb+RxJw9n+HgIzA/NhP659eC6j+MAGDQ3OA8Ok+o82DLTiNbJ4BlPgbS5KH3zratJ3p8OyucrWNOl/VHn1U6n6YSEgUeSeqPL2fQ9AZ+Buz9fH91wLJ9swYlWwpBQkYnftExoam6JVIS63GzbceVOSM369mfZ+9uDChzs4qnd41JOBzQStwykwk4KZAAoY3/L7SfiHh1nEhaswKSfWiP3IUv/03aFMDiXlJpkrfpKKUtdlbCOGxypCAHNMTcKgAOs2QkJsXfv+l7lvDly98Xz8XpSa0ggVXrkACUnThaMbsuYX6mCIB3zYScHl6u/CkDfz8zEWyZRNiwWVxnFfRnPJXmkC2S7iIdyRdqL1rTbltNTipc9z+tkEC3js83zo8Lqr+N1jWsh2tQWHdFBKnnZ9rnw3u/+FIpEruQl+uRvWdryjgtm/KoRxpvN6psCBbet2c1POcfBEwecvFTZtPtgROuN8okRr8+2XLwoB6F2jRlpUKRju21RKKy4OKVtt7T8DNzIdDRZD0+eLPrQXEMTVjfirB5k9HAWc/TMBPk8xw+pScI2g7JEci4xjzqgtbQeC+VoSaPTxw6ICmRwJ6kbKBxXPZ9yhreIYsj6z1RcC8wulkM8XPL2KfI4HS7nD61u0jUKeA0725mNfEzPoKmHFfzmQg4Fo7fhFwrAh6ytMvAo6JoAMB1fDNkm+JoM6yL9XA9W2fi+SCBHzlSEA5QpxF3gUJ6K24aIwCGga7B+dl4PmQdFeSrXHE45t7s2iMAj77VuruaYfHT/URBNq4HMGQS67yyy1+X9rxSMQHsLRfXuuaWLcN/t/WbkjwuNY5yY78FwGDHS3eyOTphWBN8HUYyb8I6NzOOB3/BHh9qQeb9omnDP0tCqjsqzkdbOrXiQSfTQnLY/YrCjgQ0LD7Hm/vKU7PrbcejQTsl0qIJK+PSMANQYIOUcCPitBw+/YR4TNGIgYRtQOv1ejoWxRQ3jnTKtgKrz8WBcQx1eeA/BWJoOJPl1jazncvWF7jQzUScH5IV19RwOgpAgkbXQKptd70NwJaq11bhfGVX5HEVKSRgL5rCupIQJl+4hg8ZA6SZYcEtJvTLwI+AuorEXQk4FAR1DYFNoLcqx3il5oI9smio1CuH0gW7+iNUUCo70iogYDEfrWRv5OFkjw4JCA5Krg/5dT3xTtQAbj3A40Y5JBYqnFZAt7/nypYWEgk7Zr6oJ91JhoJaEz7xNclTEkY2ngn4g91BPYl6GjY9YmktdcsQZLbD+13rwzGKKA87x4ViAg7QuV4vlb1wv0pjH0ibtEsvhJBIw+JZdihDXJttXQQlXg8zGGv45g74zPmNsP9n+bHLZhtjGOO++D1KljdBSlZIQGNGAm4D476GAUMX+80Jk38UMAy8RkHyRL/PkMUUDlmSO7I7cv52I9+PXTC0iMBjVZHwnaLJhqjgAMBnfvmD0cBcUzxwl/SFOLHE0F3RfD2+YXWVCMBn55HvhNwsXa5ryigPudPYxRwequf9Nga/lsUcL60vxPQneBzfCwHM0QB7VVlq9+aQtiHS2qO5WA6LvhVDsaP+MUYBRz7Ag7lYMZE0N3xmY99AYe1gJ6MT/wvAi4zmnwn4JAIOvQFHAg4NIX4HgXsm0J8qwj6jYBDIujYF3BYCzjJ2WDsC/gtEXQgoLdXU+5bFHBcC9i4rIQExHt+TAQdKoLOiU2Tb1HAkYBDa/ihHMxb15hqJODvKOBYDuZ3U4iRgK/zRvsfUcB+LeCkZT9k7As4JIKOawG3xK7H1vDjWsAhCvjYKkjKuUpH/9xEUO7/DgFZmv7PfQH/IVHAn15mL+29I0AOzyrKdSTWIb0GcNdnhGyvdU8ovtDh8JKQDLfANzWN2CYc+Z6Aie2K6tv0BFjrHZLu4OL7h8QAOE9VJFx3QwIWWWTAdd9IJHlHEqO1su3DY0sRkq4/haltvK0J1yRS6Zjs+rV6m4jAEyr8PDtFAp7kIoBnSSnRNnv4oma7FZJqoctRQu+RgNfcRmLGOzzesJRlrV7NQjjOIyRes5JBm++QfGcXx1+iOj2pDMODE3UjdHr64O/43pQsONxDNdraogSas37GcGXWhI4XJQxNKZCAtw/uX42RjOzFtuG+KHgSnRZFrDGcsIQymSHpnqlfa7xGdLhqnBLFxysSsBKeHhwFZkFv6Sse3/Hy1KH010oVuzLu35b6PoDJglRpFfbld86CA8+7qNDbOYOvV3rf1EFUF1G8bLybujzPCJ5vXwFUjf2btjlIKjznuL8k7fsiin5kQtPIWpR0ns9oN0Lw+ByRqtYXSbppQlb50NAn/HsOfQX/1E8rS7PTv6Ui6I8ngu6WHGitcq7CXf0CIh6sIzgu/rSFe2MXkxu3wemd5dEVFLdnPRJwjALuzg+OmG5ogfJ8cBWEffVBqVOOIwFhye9uJHRx+ivZiy4aCThEAZXJYo7TRQ+nb+ccSeXeCj4Kljfc/0XpPFg0DhLsJiPxrplSgTGtf0UB+YN+Bru4ImkGAg6JoEQ9IDmPT/z8XuzOOJJmXDVGAQcCKtodCXgJJiXhksdXFDA4iEjAT8aWsBCOuL/HEck5I9QJXEPhaN974+eved+XsJ7NiK/1a+kC8bEDrTOaKjzMnZIwdFqCdG9YOgxWeH6MjeRd2t6MBPXhlZMTKD2pjzgd3fTxQ9FgMyRzOiWgX0SGaOHjhNNLH89/ICC3O5bg3agZHZwbPN8rbDLQ+TOS7UplJ8LCfgWyEfND30IkN4UEdu9LJOojQEIXBx2/r8OJbhDQk68o4HK5pKPA/jgM8fTLGa/Hc0rDpJv8uSggS8/+mr6A8k9PV7NPAwrJDnSoThBTnYRjwN2IHR1KK2dFjP2QeOggAVvR4gj/4C0wlGkbha2NJMGhtACjYxi8B8qnSTZ9YmQf+aaDrZ3nxJ9vFPCoz6sKo1fWEmvfhKAG0i8CkmwPoLgCW/k8hURT6MkE3OuSrsZE0FN79ME+8r+igIHJhuDIft8kIUFyicfGHQkI8z6qpc5x/5ayQJLNenLlSWOBqsOHHglIeRcAok2YKtxquL0+QwJqLBLQ1wMkbHvh12B1Pn7e75sy7NQOyRuvOhLODllMxDtlg/HhniT4XPF8bh7uTxGRgMGKCDdSFEcFpH0fBcx3+IwphNQB9+R/iH8MccxeLd6ARSHjM8ar8fV+dozBPG9wzA+JoFVE4TNFZLoK9LhPbJ08dNAPtxb/HhmPzwQB8SabGkOgYXMg3lTxQDvzNB3OTkjCgYCWneAzoNYFjjQXCwlISFMF28mzJfZmswVVCbrI/xj1n/tnFZaeiz9VYulvKwcjmYfW51qxiUYCjomgPQE9X8naMQo4loMZCPitNfxAwNn7JfjMuZlWYxSweB2Nr76AQyKomVJkjAKOfQFn8LD+rTX8tyjgK2PlsSnE2Bfwf1cEHRJBBwK6rmOV41pAJrvQX00hfhPQyQxbHCuCjn0Bh3IwQ1OIoSLoSMAkapyxL6C7TTJVOZ7x+4cooHcP6/iLgH0iqBdQSMghCvhpLdz/uUlvYxRwWAs4NoVgdEXxu0f4i4DCcPf+bgoxELDb3t/0t7WAYxRwaAoxlIOZPI/4emgNP0QBBwI69wq//1Yp5KsiaCAiOQcCsmvp830tIHN0fyWC/ibgt7WAQ2v4f25F0Pn/HQLOGPE/9wX8hxDwp5fZp/y+go3PPOk16yGxzg8jgIdeIKnmLRIw4946VOQu0+nR76N2mo/E2C5lkuR3JKD4ugiw9Q8kSnePN5LF2gIS6qaSdPFCAm7SyoDDeSNF8Wz5ZrTc2yKJzD5q+Lr/SgQdCLgthv7ZRabCbSchAd8tEjDoK5SWEx9J5Z4kUSO55MGNKeUoFtICtM+9MODBcPh9VY7EopltCOezhASkNSTgzO378h3vSKTPuu9z+CH4eb7G958vqdQcvbKgSjwkIHXuy70IUQwFfSH09vDuSRpLLpxcT4nS0xbJph8jG0o65+nIU98xToylJRzZsK8YGha1RlxBh6LLkYzzDxLQ5WwPiuq2oJPpsZW1xMXreaklpdoW+rvUPMq2AO9UJGCSARL19HagObdIwMsMCWiplQmVeUACConXqlepQPJJUyTlIytumiITFQ5ehce3WyIBpwVuX6emFqVrCwl4UZCAtX+kqlUgSl+JoEVrIwHDqPhzBJxNpz9WvfBPE5D94TEVJJ85KFvrTIcvBkkQMOxhJOCYCDoQ0PrUdBVOt1k9JoIOUUD/xlkM2TGeA95E5aIgntVfBDTPgASsO/dGUmm/HgnoP+WaIS3NfyWC+rOu/koEVfUJT2C+cFfEevbVByWXo+E9w+nebcNX41pA/1PsTHJmrBOStaGj0DfFryggSU9IQE7A4188kIAevULSkfL1lQg6RAH9/DC5kVxG4soKN4ugpZGA76QrwWwrJKMj4PE3NwW//4gkhFjujyezCjAv2YyEkYuEEgskoGG+3wSno/lpJKAh1mzfRKOuyUNoVrB4v2dkTAQ9K/ovAvpvJKDfVxT1vBKnx/tVzhFPbXB/jIMEtHav20jA5XaCBExvO4fol8svAq4+zxtx2HCNxIM5HfK8K5Oo61JwM+0XAYf47UjAUsT3hyigsSlpEk48vP41TmBHAv7ZKOBsyor/sSnEP4OA4k8TMJhO3qCv8wMdxOd8RSo7jUAq856ANb7mrVAGOTPfdFCFKf4cBBsb7xG+rcZE0JL35HEtYBC2SEAD+BDk/IkkkSMkIPE9BbR30hD/PBW+E9A/P4SYbEgKoD8ztgrSpk9sfE0nsITHryggZ158IPvVB+/JKP8i4LAWMHz3TRiatI8CxjITjYmg4osC6PPxI2huuP16+a8oYCk6Dtk8cH+Kyv0PAqpxgCS9f7IvAg6JoCMBnQ4JuPz0mQEDAYdEUHLbPqugjp4Med+QgGMi6DnCe36XpcpXIujV7Suc+qED6if4kGC3qFUc54oBymqCxHs1eHzFFAloMyyO+Yyrc9IseW+MAgLbIgGHRNCF0jeVSLXHiQiyooKTX5GAQxRwkyAB8Sr0UcE1XgnGRzLrx38RcOaFS7DJpIl8+YQEHNYCjgQk1R+MAs6m8x/rtfmno4A//c//lHF/f08E/d0X0F6Uwu0bAcdE0JGAVPmsxtbwAwGHiqCub9m3ryhgvxbwW1OIVrGQcMNawCEK+K0iaN0o5rgW0LGqrP5eDmYg4LAWcCCgM9s9VyMBv7WGpx4P3eeCAqdiQxRwKAfznmnTaIwCerK+/B4FnJmp8T0R9HdrePcyt+VxLeC3KOBQDmaoCOrWYs6MawEHAo5NIYZyMOyq+VTefGfD90TQgYDK4RKOFUHHcjC/o4DfKoIOawFHAu4szxsTQe1tmHFjFJDx7I58iwIOiaCgz599ImhPwj4KOBIwBnY7loP51heQ94QPGRNBV6vU+4f3BZz+a4D9dwnIsSL9t5SD+el8cGmH079YvtZkla+RgI+AhHCVriRKlgoSyl9cDbhonEwnalaYGnW7mnDLOCTgfb8TVZB5CoJVjdtTnu9oweMKcFrij1xqvJGA4Ru3r9tGqrb1vmC061by4ay+CElswTe1c9QTKgxVOmXerappTqVCvWfx86mH+5Pwxxye8zcS7tKv9aMOSJgrztujWH1LoOV0gSS1lD6q2BNrFkdIwAeLxLtXePxF8OzX4u2QZAucl2rcHF834lIlW9VAEhnx24LyMFejOEuQdMc7ncDZPBM6FWXZ1Ca278J5Y+Dnd4v3SUtmko2E3QnR6rIvYq1piiW8HqJCYrV519rrZhvQPBskHtP9igJeYnlBx7rcl3tJfANqzlPweqpFqcEHSXmvTCQnzqOR0Dlx4G4jkdPrAhytdiIT7vF8EaWvymPUtYjX5zUJF3RK930IpaOgwqMNlSrdXpGAGXoRSqrvBtE9JUZjbn25m+CEBDzH75uWBwTgJs9lOr7mfzAKyM2Y2d+SCPrTTSGcTcKDFbRnGgfEazVGAa2LzVYh7b9iEt4VAI9BecIzylri7qwtLJU9ErC0LJGkd93F6ZHPVcGHx+mTn18qUN0PEnBDT5BE0WUNjkFw+1mABHkBks6q1/MqtFWcvlUf6lcUkLlPVsRZXAKQ8miOf/q4dsiVoyogCf4UjwTc0eH5i4D7Kkf8yZsM7E9fPmanIVmNS3MGt9ki6VRlF5NW0QswDiFLB8Tc3Qg/ob6igL7qI+kGAlqUhuQ7MnW/FnJ/AcvQkajTDxLwc93j++sKyXh64/Zku9+DuXy9I0jf9YkYBZJZ16d91M/NW1LIygacvqJn6PNujscfHsCehjgdlxM8P0tsdoCjbFqF3tsRySlJkaw5zVeByiKZQwmJTN5HvH5Kt+sjEjqeZWn1FUVfSPB4YW3ASJa/CHj7UEhKi8H9JSGSl515J3A2gRiNBOz6voZk7+L0PVKQnImxv4Il9KUyfPEPrgXkZizzt0QBf3q6KqRBC95nfyT++iXGpLD3KxxTSEB4rvD14XJcgH1ZtwSm5bNfqe45IM8aJMklS3NSmA0Bclkj6Q7wBGI8WCRkj6PAEZA01TsloE+UJgrOQcYRvsHvN7xkGoU1n+WEWyLJVFlgK6im9Ypo10YCNVnSVdisHgxhm4cPBsn6PnY1kmnXl6tx76s28lnxeSJe3blg3iim8jWCpGm0SwTyvcR7yDLx15LaNRaQtvnQ4OsijtmZHoBzPTG03/WJmpN7GIFX+Hg8TU9YBx5bUFwPx6zGZSLxj7wNKh11JOwYPN4317de3+PvenCobSQiw+P+DjZuv06FmjSBpYIWFB86OL9Eh9R4P4NHM58onLxq/P4YSToQMKjp3CTr3TEB+44PrbCLnZLgxNQHV/jQJNA5JGCidcYYBQyaQ3ojTkHpoC1eDAkvCZ4Ps1R8UKm+z+FJFL8I6OXcrAqWki0SNT32TTMuTeU3G4Eh+gFntG6qddWfJSA345j/+E+V/wwCzn76n//Lz6sbo4Du9uH8ImChtZF3VJ+cwouT2VgR1NMPfPttLeDYFOLUJuJIwDERFO9p8zsBh7WAwm3VkjEK+LsczNgXkG4uS3/m7fmviqBRRSn/FgX8thYw3++j700h9JAyvqKAQ0XQq9hHASfalLYPRi4r8yv1Kwo4rAWczjfmWA7GkzZItt/lYNxpLMjKbq2vviqCrmkk8e/W8N50sZPHRNBJPn1GIwGHphAU1f4ioLNXFmM5GEc64efdpfdVEXRcCwhJuPfbIvwfBGTSeBrZy0Rsv0UBnZJ+iko3Q5JO9nlXOX6ZOQo14TWfaj2ZfBFwlaojAb3X3BZxSnlJ/i0RdGgN7+2XSPRi3fzj+wIK/3cIOOcE5m8pB8P+cF/A4Pq4QNIkdbRZHCRRSyIk4IV+kiglPhLKvWQGEixDAvpPydSmT99E0uCP7Na3G1klJ1uCY3kj0fYyfzuaGyDZjod+LWDptLn2XCABm3QiVYnP+YxWmZEPzXSCBHR1ydE6vy+nQkAjW/0tq1qiChrUCo8E3NhIQG1+RQL6LpLKhVLWLprxi4AXtvgi4CnT8Hg1EYk4c4oQylmqkuS5x+PX+lb05+dRqWJ49ImWs76phNmqJBYXxUlj3ciCIi3VaEvMd65Z61kKZ0tFAnJ9eRZ8ernwese4f2mO25scQQJagUCvggOSsQPbgsoJlSju2KLW1lIftVtdcHtCIQHPmYD798UFnSx5PH5/MUPSfSqFjpeJVGrxdGbD86n2FUyneHwTV3KgKfrE2rWHBHzvCJ7f67KIYjtuRLVJ+iYdiwpJqVTSTYt5WsXrP+/7CDI94ZmnCedsq1WJ3iIB6zNZwnWXU9W6DJCMHTEALncL/56T0x+MAs7nNPeXlIORxR/+ac0MVwDvucdJ3n2G5LnujkfQTy1L+0d7Uo4EtJYxja+VJ0delwsS8LHF6dmpSUWy7CwfzHfH0UFW963TqV8E9HeTSUuUO7sGl/Zx+vjeOxy5rdITGJN8XgX3oi+kdHrsoU+Fq/yHgORs71SI0096ToLjssaJsG+dQFd4nATPKtchZtJH+V4mXcE0QBydmH0GjvREghoMEotV2AuoDM/RMO/wfI5xiAS8pTMCJUxuZHlFgmp0OKP9oqs54pndERaXmqN9zcPjn+yPF1jGBu5/9kBSvu59hVPbwOnfja1FYmXdHiz73pIwXtS3kYDum0UivlinJSzlbUBdfJCEivAqyYttjmAIMUtD40yQA4GyB+UaT2momolMKP+C+wumeP7le1eT5wu/zwv6qKZ/mACp7l6fmtb1reXvdkuaC78FT7D4Kjzxrko8pieljfv36ROe/z0J8Xq95Qnxb/oLp8cFElgDFqf/hxOeb6ekN1iae5b4Vr/W8c+Nqen0byHgj0fWV58OnHBxjML7um8kcj6uwYwnNAnJuSfcg1fACaKW+FKcySRTNg5Isvoh/vOEBOQvrAqyiwQMN5DhPUl1vwj4oMWSONmFgOX6DT0ScAqXNehpM62CdCeUxCaXEOxJimOYniAB18ZFBhUHFe1HDM+QDthgTAQFjqllYm4fPdmgpf193yE09PpeoKs9U8HVdhxyvjchvk/Rlb9rkYAf0tngsf1aPtlBIl0naQDu7c7QcNkhyehXuAL3+ppW/q1AwhYrfGZo/IuOgruZ98nLrAXWi0UC1kZ2GglorfW6+kZATXnQkX9Qni3ZSIoGlkIhAadrJKC0PrqwuG+RgKpeOyMBLaqmib8p8P3AOKZ4z6+RgEfDuZF1xCLhji1NEMKOSSY71gC38z9IPIavyZboBj5pLn1TiwCfAacISatsY6YKHmoeE2qKpNacmCNhUeD1erQXG/+eWoNjsL/+i2cTg53ZHR1OIP9zkfX5fDb9SxJB2Z9eX1u0889IwLEi6LgW8Exa0q/daxVjknD/Vg5miAKOiaBerAl+W52mkft+PmuFnoa63629rhrXAv4moMeUtqxQiWV9Xws4lIMZ1wJmqsApn+f/XAs4RgHXfav6YS3gEAUcy8EMiaBDa3gxOtCVF2nir0TQNxLwWxRw9qg+tHt0kXBDFHBoCjEmgv4uBzMmgj4nSMBpdphF3yqCDq3hx0TQIQr4jYAfNo1GAtqP/TNWskZHVt5WTPWtIuiwFnAk4BAFFNbMr0TQgYBDa/iRgM4j/VoLOEYBf7eGx++zV3i9jrrPb02ZfK0F7Ak4VAQd+wIOBPwWBQymbPh9LWD6wes3NIX45xLwX0Pkv0tAnuf/c2v4f0gU8KcTbMyrfoNdTmp6c9GQKFPqGUJNLqRKUFArLf30USjVWJAtv0Pi2SAt4bYXZJK8O09WkxiheD1dcXsBf5e0czsL4fGs1CjpRCRgnL6RgHSE2xdbn9OWzBagzkIkG39CAj60bAnn3VQjcakjgfiLrcNNWSDJvO5takGLx9PUMyTced7K2sSTfLjJC7lKpuCvNH6Ox/faiSRK0qpUNZhtI3gu+4lwupZXGkz6CqL3XKnST9/kYqFsfaguaK5ke5ZOmh4KNjQrWq1iX+8TPdVthhPPN5Ls+EACmisk451jcf/V1L9piyhy4EKpYrU6RX6unQUkZH0ukIDa6t1qZvfE63O84fbUHn/k1vTbh5qykICzHR5f5gxr9VaE4Pn0awHfbwfqXYPkjK+yo5XPpwtnNkYC7qf4OlBneH3etwWeL/tG4jZ4fc7PZ7/2MPRrTdUrDZ7VFElZ9eVmuAyJfl6LWpW2u4LTzNCw4BGVEtlS4vumUU8boPA3C5KY3R8kIM//XLHtP01A8sNRQFZaUmDMG4RbRLs5ES/eCbx7X/3OL183EghdP128MwR4G6dvxzUbg3Pd0jQ4S7wz57YFIJ1yJBPzznPyptMLSBXfJ1LeXhxh9A7JWC5pOpT6tWvuQz+DM5/N6TAmfamK66YAL+sEEoiXyYmo+WWFn8/mFZxsnI7tjh6SzjFxOptqLhDDxdfL0xmno1n/L/ZTst+BWtNIuPNlkpPTW7mCxRZz4vMrPJ/DVD+A8T7OovD8mtQkuveJpCqNRF0XokjKrC8vIzi4/UfC6XqjsjcwDGsehe8Qv8/M8fMjASN7pxKBPRawWBVtFSyXdUseGyTzUklnUVBuaoYcui4Bm+NmVfjU3Bv57KkjknCPBIQDfl9OIQHNzGSj8DlzTTLLL1dwlUogflTuelg+TmDel1zk1+ddTNaA2+vKju2jkn23wm1f/qa1edo/7CcmiSiqxOl4hcfnskjMqWddwGHaCV6/KxJwu1FKkM48ElDnkbAJTd3BnBzYKLh5uP0fG1MCM/1LEkHlH+8LeF0zoDbqsQrEJi+JuEYC6V1BR/Ch6pJMaIWAuafaKORVwRwJuOw+SJLsmZbEWHs6mNfpFO+BMsvJOWw24H0shvipmJ/IektpgPh6R75fODLRKnxfVTdT2i8jJJwvIemkHO9JWDPOiSwnGwUWoCNxeIcXSZ3oIegB6VvVN/jrw3DH1RcBZzuhJhuVBSC2OCXBjccxen/j98lMxpBw3SKhngnlgBp1SDh36cQkqL0QTGOD2y9D3P6cIF0lDQkYMHs7JhbnJXi++Azwg7Lv9blVHLAFqquC99muyWu6d8G1lRcJ8jgTiXBkV2CJRl+C6o57PZUPJJspIISpM5KTWj488A75pwqPj/6fgfi9DYvSoKuAPYpItk//TGBaHIPCJq/JnBwDfIa0SMpqidsT01uC0W0+kf86WRx5zjf4emEgYR0VnwHbj7eGxXuGr282/r3u500A2nLL0SD4SMAji+evtW5DjwTMjH0KZFYh8dmJ8+cIyAss+5eUg5lxPzymjsqB9mkhehNPdPLbFwH71vBjUwjvjFOUoRzMGAUcysGMFUGD+11UhPgl+jP3+ouAQxRwIOC4FvBUbTSfkrM2ck4ULyqtaS3HiqCeG6T4EN7ubV9sM54e1wJOhV9RwJGAQ0XQcS3gbwKOTSEGAg5RwLEi6LAW0FttViMBv0UBBwKOiaDrBbv8vhbwWyKoOX+qivfSo6+1gEmExz+uBTTYjrZf552qqHzo+Ly9edJjU4hsjcSblTR+/0DA8OKpftesfxFwSAQdCDiuBeQeYeG/raqNxijgUA5msgmQgEEqMopoHb9aw48VQYco4NAX0N0/7Fg5+Lrhs4oi0YH86fsCbvryOnMDCaqn+P2fhE/91tvOyRgFDBsd9685+P7QGn6IAo7lYJjn/h/ZFOI3w/67BBTEOfu3rAX86aS100J/wNopXmQTp0iIoBMiuEz2pIqvr3KldRd6CYc5vyBp1/mO1hr4upFYOYpzz1PViXldwIle4W+QtnjHGjkZIRw+SMD4wsmlNldw+8szkKN0yiEBT4IAcHulJIopBr9PSpA4t4zXouRWILluQWXAiyJqtT0rSM78gwQ8+5lCbwnTJ1Ky/ecfe7lKF5m00tbBdQkPdUGqLRD8vNoWK7idDCRo0CEBI3WGZHyBUm0TowSNvvhIMhd/beNIfJ80Y9kndqaiWiWqiq+lIsvxeHyVxLGDBHssDQ/J6ChV0spFq60fMwfuVjUh69cRCTilMguaUFSiNI/x/bvbk1Y28HhDDgnYxkjWE10qJH1wgMfPIxGbZE6i7fXSV+iskJSv614l26iPGtaV70Gp9FW8NSKD9rDw/M5wXlTx5uar2vWAxLv1lRES5vauNY+WdGjmayTgU0Qin+i+1b3QaXQsfZCAFr21oHjPJZL4S6nWnjM7gFptkPR7r7j9MQIK4v+PYtv/EAIqPzym1FaRQLfDC+2/eoJVzOOM00tuRnwz3NXkwuB0UXVDJgqCEqeLddkksDhfcHq2mNkqkWWcmKkcQTKdsvpG0lC/fRHQqyiZ5AcrBn3qM5V/XCFZzNflAtpzwkcBuxdxeinsC1COeyHyG7JjyF2lcPr4qOZIOqeOSWTvb7C4nNgqrNd9VOypIHEaHaeTlYHTz2ke7kE7inMCbonHz96tK8g7HQnJikguPdj3ffL6PoBG9GJGAjrPiotgO3+pZOGkZ7BWzDyCzQGn69erfgdbfs+r8LB7ncgzxc97r+2MDki9c4jSbEqc7j4+xKdeOUMmCl+BVBxndFj1ffgiwUrBXcxnFcyueP3Ynpj6qptFfmRPbkRJvRKJJrF0cGfdFeGExx3I/iNUYUO7HKlT6gzuse0TU40JckBnC7APdL/CL69V0k3DHBRTExARZAfkdUNyDwSE++FVkuLU3EBZMxSSO3EdUuYhHq+6QgJS91wkabt/gsni9fR18bX6Y9NVkaZnf0lF0B8vB3NydwwYvlGRPgpVk3T32IJ6lukKaCO/kbMfqmC0cluFzOfpkPqtI4HK44f2b3v+RqjF3gTZm00riGL7Rub7SzwSEBZu3v8zg66DcvNa4nd2bhJtYm3BWR/ZKJydniey3/W9OCGZVUHKiy1xDrqGuCEMHdwYJCBofYkmU+kIrBY4BmXaWo8EBJ/L8J7V2QCIxk8jYANxhd93jMDKZkwV8CYSh7c8D6T1FD8vRkgmIaUisL0zEvBKchyzbhjDQlmyJHw5Qkm2ppKClBlI0EWMn9cWlguLg9xVoAQ2g0Q8erBYsK8KMgXv8YGARNDxfINS4AiTb/B6cHkX4SQeiTfzGx+0WO9I4MkOko1qbNDpJRI1bMQT6Sb7PSz2Ho7Zzx4JmNNhBO7N7Z8ZPQHl48ZCEJcfOpgcbJkoi84BRWyQ3Je+x9TJT3Nw3A1D+zj7RUJHHh55spnTYdDidbzaSFht6f8iIE6DcUxyOk38nSv+yTE1/bEFC3+agD8dWV88lt1IwDERdGwK0fcF/F4OpqYa2onktP0WBRwTQYOPNvm3tYADAcdE0IGAs7D4HwQcysGMUcCtzltjOZgxCjgQkHshAcemEGdq87UW8Ftr+LEczF7l87Ei6JAI6nJ63n5FAbV/rQUc+gLSYYzE+x0FHAj4rS/gQEBnngimwp/1td8WB9z/EAUcEkGHtYC2eZzIYzmYkYBJaNX/1heQbCzytRYw0pzbWBF06As4RgEHAnJq01aeUdnwf64IOpaDGaKA57cX/p8J+NUafnfU/E4RfiWChkGX+pSezSObV5/t2BTiWyLoUBG080O6+sdGAdl/vfdfJeCMZrjZX9IUQmR/eLpqnqga8tf0Va3bjyxrS2EbQcMlhI4vlzbWPsXWhlfFLKLtPnkjoQ5vCw62L1dxMtmrajPF++pkXPvEShEJWLpFCFeDR8JlNJw0irv2a+V2SEBFKETNarchFOaRVGm4LkCrdz4SziJaFLNUaWrvvrX5dXlR6fjRIQHnlo/bH1Ik1VIBfD0zkDDLTqaTsvZXWvbA738WDqFTtejX+k3eK7iaC7WK+Ykca/ahLycj+AqdGEG70mayjYR84vGlwhYJtN3jYCzdmUpvXxSS7NlFOyhzSSXpQWlB08SnB88Pki7VU5/RatN24Tq1JnSkikhAw8LPF1tBqeLwis8ff29Y8KyAkBRMJGg4qXx4xC+FbOO+yYNo2BYcG7GPmqbSTVPefd9Ctycgf0UyUoXgQ1OwJEoOOe4fIiRm9dojAXezwtTW8RuJB4YSxYL6xv098HqV9R7JWHBI5HOA338vXjpJ1+xb1I7U1YLb8S2R+PZCAnon/PtU277VPLOV/hgBcUzxwv+rawGLK7UA1SNXEqj5qyXVvLmCChckhRi+RCKYfATKajMl/n3nAHG2YQLOgWGq8D0VYmI++RV4TTuv/FdfcXJ2PtagHTZcFFSLBgjFH1PQt31rd/KZrIgQHB+w6DYCCc9KvSLmvjuAfl8KdOAqFBJLeMTg5i5fhWaD0zGNWDXo877ciqS6MdHlxw2Mc0XT4dLPczI96yVIiotkVCq3JibZ3MD1PP4rCvg2jydQssUsAlrby0Q0vTMspxuOhJ8QCQQ1/wDLTOZV0Kh9k4gKieRRqzkNXPuqyeSjnwChyEX+tY+S1px3BE1/fargXTviSMCF7XJR6FSuSorJIwc57su50KorEiUOz+AcZZyOU3Mk6PPIHkC5tkjCC4PHuz/qDSjqQYwCVUUyz2vrDk4hI2GvtXsjxzV/QKJGePwHA6ev1hTn6k7N4fXSrkjijbpvQVr1FVi90m2Jvsbra1sniV6tn/i+Y1+OoDoLnP7eyU4mZtvgXyXoW92/6NcfiwLimBK5vyURlP/h6arRrGfgKXYVQd7imLjRXQoOXyLDNxH+DZhto4FMNp8opPgsJsYx9GD58roIuPVDRDgqSJplzBI/L5BA5mW/A0+ymCjQNy+VvPOHCVrpfSL/luEYOnhsBou87iPRbdaSV9bhmNzMuAjvRBfIS2lMUOQSSXlc22bfiCQBfIx3fd89JODhvl+DJp0/JFgbAkNsllqBMmdZAuFbLMnljmQk224aBdsbEk5oj8FIwMDsG6HQnbcGx34gGQUNCXYLvD3I1pWNgvnxWRPliWPCqk5MBcYVibRMNh6OUb2j4XoTZRJKHcBytmii4CnmDtnx7BqM3QK3FzeiSm7bxsExEXd0EE7qE3nfKQCV3nRIZlqsye7QuaA8LwwNtYZjMJruK3ymLbkqPIoiQ3BiuwGleOD3UXM8H6rv+6et330NRC0zSVYefbAEgY180iD5+Cs+A5XVGknILHOO3E0eP7+NcIyGXG0SZooEVQ7bNwlSxxbJvQsP4Io6TUOo/jkCzugpw/0liaA/XhFUeUxoXzzjNffSZ336igL2awHHKODRW/IjAd3X2WIUZ3+f+mzIPekxCkh9XpQ/mT2mlZe8nsxYEXRMBF2Z+H1DImibV0ieIRFUOzS2z2rJjNiaZTnK4t05YxRwXAs4EHDytGZkjAIuN3vnay3glQilsmb0r76A9ub2yMdE0G9rAYdyMP87EXRYCzgScFgL+C0KmGeU4wub7lPZRZatlO3U2vjsvU8EdWk8/t8VQR32sXOUzQGPl67junLDm8WNFUG/JYIOFUGHRNCRgNKyCceKoN/WArLO9lcUcGgNPyaC/q4I2gUnhh6bQgwVQb8RsLs+jLEpxFdfwD4KOJaDGRJB/3cU8Hc5mG8E/GeXg2H/9bv03yUgw864vyQKKEg/vBaQDS9v2MRGQ1blvlS1vZStoTzfkXSTAkoNEiTPWVMXVdKp0krbrvq1a74s0/H0QTlqKmQEnq8MSbXK+sTGT4UEKxKVTph5WWs+jyQqeVGukskUv9+jsxU0SYbEZDgJtMXhicSRThq91d+to+30yIRKe2pR6nNIzpRGklb7KRKHByQcW/oRnPERQVIBkJxvZ4vkWj9Ukrhc6Wh6amyg2B+RkPtELrWPZQdwnS8VOp4VkGu3YhvA2a2QfOWqJ9FccuCo8BrZsqui1tjPG09715Ns4uH+hCrz4cVUffkapZQ1/UPwtVxT1fpmv09a8cDPP4NKqZK0kZBku56EAf5mpoyIn59GBOBcmEqUiJHsaKvcsOHsfJCYjlq0Gv7Ce3DptmqUbqhypeVzhOC1WyEBdxq+VgoJr7cgLuj0cUYyL9aGA5f8qVRbikVyFhffgvpmkmibz/H8Dyfbhkcm6lHaXpCE8wT3VzZPKUq1D5Lx/jFWUE/ERZQU0z9IQIadi39JUwjpp6OAp6Oigvyxr1H4TJF8hh8+wT7CjIa29Vak6i4bkLfplA6qi1OSZ9/XztbFvjzJ0WaIyPAJGO0EydWlrkMojaK/CHh7eify4R57UOL5rAr1LZKHk9kW9AcjRuE2z3E6FqQVeBdnQoLTnOJI8Vb2YMcngQaK5DWpN3oHru72UbO+wmY0D29g71KmTz/D6drzmZ5g6V8EEmwNJFSRpDfQrpVQ+fbuVZImtJCMF5al/Wq1B7Ki8X2loHB6GMe7G9GZRwdKZ/AkOHxeMrkrSDJJk/gqmE0mIlFd6gySQXNV4FK4PR2l574Ve1f5gYjnu4n2uP9YmhPI+1brqxuSVllccPpNLZG0/ta7gu1/ONpfrZsVmTAWkswU8Po4rRcjGTsGDH0/iUIRcPtIeDR4/h3C2xZx/68YyaplMhIzo8ScJAc8X4eQSeUbZJeTU+LLACudowOvbVTykR4tuNF0Qa823C4mj6KvAGptGQKrnSuTSa4zYCkOEtXXkbR/bkwJ87+EgOJPJ635C1fAe/Bd4Rg5vEzC1nhPS94ZCeddkd0cj4Qz5DcSqu2ElszUEMCa3JEQli/kxKhZH4xZv5ZPnPUrQTfWGTzxwRC8mSclOUwfLhi2TuPIYfOW5K+wBHfTV8Gd8w4yf69vwd73JZeI7akETAu3N3A6C9YuWxGWxu2V6RIJJCZiTDwr3YDXkE8E93UmkojWE9CW3qzyL1rOkMd7swZbvrGVfwRnhfegvh4TQYG+iCJpGGULy09f4mi5wNfFwrqC1SqzPtk6lwlM+pJM0900Cs99VBSCRwBL501HgTrB77ubfbmbhm/oQNrnJ2JZ7AaMT4ak1NR8Rd4ikm/prOgodHdIshQ2ERDOo+mQcV84xgTPA7mOp3TIShMGx1T6AGdG8VFYdT2ZqwZJap+nlZ9aNUfW6yaABR3SdHC1njlxn0he0sYz2jcOSEqqDXHS7YYsCVP2BYS29hnoT12iN7fEAcKGTQQLO3tH/nH1FMkkTK+ghixT+Vu+/nMERFjN/5JEUHb6w2NKTtYfX1h7zVdFUFgfv6KATkKQZEM5mCER1ObJgxmjgN/6At6S5CsKOBJwLAfzuzX8EAX83wT8thZwIOBQDsZzzoKo5KqufkUBVSUTv0cBP2e7/Le1gENF0DER9H+VgxmbQhw5a+lP9rtPNRJwaArxrS/g8rFffk8ElaZ65H8+fRRwaA3/uxyMI+kvc1wLOOWUOrIfJc+M5WCGRND/EQUMGfJ9LaAf0l+t4aeEPfgfhW8rd/EQVmMU8Ftr+GEtoLDdMZGz+gjM90TQ+SvL/52Aa14f1wJ6qzj7igJO5f28+kbAN8f+qgg6EHBYC2hnU5xB/BMJ+K8x9N8l4JRj539LORj6hwloNnsGkte9oddugEQRWz+G+tipdErWgKT50BGcVOibMjyLWLs4Vxcet3QRbau5F6vno6HD7eBodCr3hCrnsw3cl40WxcrpIGtPsUAi1X1fu9cVSYM/CTGcg0ittiGF31eVBMmir/UoUe74vpaTJVRNT5htKyHZOiTpxXOQjG+tvWlWE23gcssUEi8efq7R0zcSVWGRnBZVxlpiZCnc6xBJmQhyrc2s6wqKaIFEcowWyXXpo5yyise7jH1Gu/at5stzf/wvX+K05ZI+QtFIahRTOyTwcvIEuPERqVK7Xxt5uPshvO68FCVR4dfapUISlkaORBXUN6cxGyTd0XORpBG+oc0MIYDLLFDo7Z3to4KvwoM7IyM5lxPcvhQKwOs110i67BNnWfqNRD7KeL602uZaVG5dOL1SPN9sU5Ragb6EY43kS0zpLeL1MXyoLULobXMtc81k8XzOmmaQBLZIUM3pW9sfSplshX0havaEbKHpVCSlEiMJ/9RP65Sb039LIuhPt4Z/1vslyMb5htPLN3Ui5VqnQV07SAo2kVTVzo4pEmuF00GX2amEnlN7sPQUCWOTuiZ+qx9AX1yFKDRfSMgmmMkQJjkSy5N8R5WL8ArKTRUiX2v2OXHmLA+OuJfIOnk6IpEN6w56xErRKureN3XqphewWY6qwkeN0zfOl2RIN8os8q2J2xKmQ6Lqc5nB6duqZsi18V7gpcUkghs0JVEY5QmGaVEkeLVINmpOtWMiaMhHFEP0ZfMCZb6Zk3BSIXGFqMLvP5pCFRB+ciLmboMTcS0RkWDd/kTCTR8VXJd9+Zopbp9n+hMWkNC0H54mLWleeH6ur/O0n912DFEu/AM0i5tH4ePttaTVLjUY1Z1HUm99Vf1MLTy/QsTpaRpLsVqxAg7V01GqImHenMjbtngwbVWkw1mNf496ajVgXL2+iI0xkcls2b1ADiZStJ6vdy1Z5U8fQrPhCVKhQbJeN3MgaaCRddTtamKW6QsWsz6p7bnv1x7WMwmiqdFXZJ3i9flzYwono38JAX+6dAWv8guQb9NTFMAU7wnhcrz2k7hpFLyS/YrYGe/AYuki6XZ3Jyeq3ZdjyVdIM9tDkgWxtQWrlHCMbT0cc3p0YcDhLSYKiUOtSLZrNrDcujgmz7PdiSyDsAGb0wTaf3RiSUrzsQenAbyHWdlfqY8ZEs3p7DkNlxeSU3w/3qDvoauCk4skkxZpCq79QZKSqAYy1fr1sccDbs+/kazx4v+j7l+WVlW6hGH7gGyYCIg0VTIRlN2AZNdjo4CgoqIiR/+Ne831Vj3xxx9RnTmr1moSKJDISMZl7vD7lEZLDtJNLWmkHY7ALj/r+i2DV03hqx2BCpnIg402G2i21yRwFqmM56/Lnh6vuws40kviIMROSOtDHCNBn0IL8fyFtf1Tw/N7n7H15OPPFEb2lMFu98KYtX4WMumXpwyx+xSwDng5NTVfbgrO44Tkc/Zzk+bXcwAse8sULGdtMmERYAzp9gzxe3n19H7a3fH8scyDimCMx18sr3sbkHjxz6zEn9PP+N6XoJDAmPB+dzvDhSyz8f6Oy5NJA+OKMbtqaBufLCxP4U45GDNxpP4xx+8v94cFuPoMidzO7e4PxpSq/EtmBBXXv7tzdbhf/OoIah1f/zUW8L9nBC0uM8WTLwbub3aKrLlXfeFJLSCBhu9jo0W5Pv81HYy79JBc4uynY+XKm4i7etiDdgwPpjc/C19qLS4rUyss1/7VCvhrRtC/lob/Ds2KWuWu3CC5Dvp/jgUc5mfb+y70kf4i4F8dQf8aC2jdmjz9RUC1fSC5/poORugCJNxRF6mj3/B4Uu0efhHw//+MoBfh7f7dCvhe4fZfHUF/TQfz14yg/9EK2O2dv1sB/yKgvbMU9Vcr4HgQ/x8BFddlvzqC/sdYwG8WE24HcWlq9iTWf3cEPbnPVPPK+P9NBxOvSkGjgRj83Qr411jAv6aD+WtGUJePz1qT7vP9r+lg/iZgj8T9a13AX2MB/yLgOPbK362Af3UE/Y/pYBYpbv/VEfSfS0Dp/4aAorJQ/iUEXP3uV2u3V2YQvF4j5Zo9prr4lEq4iJ8dTcVka+pR4hXQSAZts/nwM1bujAS63zuNJzPTHdlUkwM8p4XRJlOKJLn7twLuUrZrM6v+lvooIaFen0Gj+fYDg656tIKnvEai3dx1ry8Hw4ZOjYw2P52QTIlcWHCnssmzXVGN+iPmCTyuN52m+GMy/RhKR7hEIuXp8YzXI109H27HZMcTXcHjs/RTQ9UqBs8u0pfp9LXKoKqPSKqbvbX1sEsSaKeZQZOLDkwvydOHx2dj0BTa0dQfvdHDI1oiga2yFvRB+XBolNvPWEGOhDR9I4VGLTc8N46eqrMVErla1Hh/2Gut6o1WBXBVap0nxr0e9C9YIdzEOV7v6wmdTmU83vMp4/WqM7D1t/ZE4uarHc02KZ4vMEkGjy7H8zW7utcRrgDP1aCRNF1UuF/6pHAjKuNZpPyMjfRXMTxme0ZS+sDvtws8/mUzmTw5SXg/5ID48GL3Lc+7GRJ//bwd4VltNZLtMCH6YwQUFVn4t3QE/e2dq5+YPhnhpSfBslmHjHgGEo5GCvfvq/XAxvFwBnf2wO1ownQITogRZ2+obUCzOZLwexrAeviz1lPL9YadPmsbynItE883K4EVj7cAG6XaUK7Gn5BppqGDJ1hbzr39T8fTTkRyfV3cZgEIrF9cRdi7zYaEaxX3P35GIpw+359xPXxu04LsPrBXQ5H6ZfMK6UGb5sBeNh5/kVQ2+4onJOGkb9qwWLxkmoSHOWj1ReI+X2H5zLkrAAsumN4257XNnN5zIG2UGYHT1q3pPjqo4K75msfPhwesPk34+eLzM1bv9TFZEL1FcMgbz99Jp4HubgckZ7PH8iuf90C3oiuDLidIXutcpewzDxawlrQ5h9bwBLaEORLylMx4ACtIWd4VNuTVc0ui9wKv53mVdnAqzDXhuYPfj/PHCpz1NG/hYr8EuhQOMzjYqy0J98s50NeRXyA6jComqq7XseWm0iEQtoc2FDnu1xpNAfeyWBDv1M5Cun1Ke4DbTm09dnA3fyxdFZXl6ncNWPjTBNR+83tqsb5asN4eL9QnL2/DJD0XYf0OJeplNbI/gTiCLblIFO45kiTdIYH20xOfGXI9bej2dOrACXYYc86A5Gvunx2U1UFo/X2EpOOycoEtj+bUf0fI/sP8tgZ4p2sSXQkS61I9HmC3dEMjya67n78detiwaE48iNWOim5CIb4dCffOsYPEKfITOE1CuH9e/Kzd2YgLoOljzn0jmpd0vjvlYBrBnMIjGQZ6rncDHHbRRCGp5j//i76vsLk2UhsMmwpPNOAzls66FfXOl2NP31r8AZoFSutN7JTSV/NogI6C2PqPDuuQzHvcQH+IUwur7QloKT4q2BSh0vr2aoZJ9UPpgTozJOayc3s65fhJXZaWxNukn5Sx7SMF2u5WxFeMMWSzen2AI4+wDtDmeD7VX68heP90tp6/Tz8L05wesA9ShXr72pbpOnZH2HXfdRt2PpKR59INP9JiHRHfPojdbL6E3TXf89CofsbXsp+eCKPyxbeXgGTuiKdD1H2WxF+fX38yplarf0lHUPF3z1xNV1/BW3glkuiv6WDIe9K9RbIfW+t2Kf4m4FjZH+6EfS7/agWUpX5ond0yZ/9BQIt9Vqr2dQPbmz7O/+sIesA0zCOcIpHi/mn/mhH0LwI6UaqEf08Hc2iRgM6tZFovBIY3fS0k4vNcqJoyV9y/O4L+NwEX4v7Jf3UEdS3X8OTvV+COd7OFX62A36Uu8v9oBfyrI6itfR32Hx1B7WOHBPuLgPNR+BKXrJBw1+Mh9iQJY87d86H/RcDVYjkRx7Re8Gs6mG/9Hoh9FlcbzTi9+X8ScBOfjL9nBL1dhuFXR9BfrYBEGkwksXL+1QpoOZcV3p+3G3ir82nR/poOpjgogSdKFyRhGyLp1sbEPXF6E2o3ARLOnK4Hj+yj/yLg/WF5SkuRsFIxMA2CXeGp9VdpbbPFlNF3rv6vjqAOeVq9turmSNyziMeLYf7PJKD8f0NASRX+51frP4SA8m9OV5Xa0uFizCcaTgn0+m676uApNSbPi1cz6Epu3eC6s3Se2/OPoJ8HI4Mm1ynJg4tn6uxQeXD27oc2NdJNqPdT0sC93Jo8ZfeJ6Q+Dx9BN2s9YtfsW9KCR7nBXAqNNs59WKdZ6HjTlbc/T4IbESgpMHxt1OJDkPCCR7tKngM7+Gpi9Hb+CfqF4PY+HqLfZScfrgZmXwPA94vUeT76t96H0gDOh+zbvz3j9evw8w93b6DQLLV/WhTs9wv37xfM9BiRvcpUieBcorzx+1bVuN94XhkWDx/ehCfXTY53Aay/teCqTJtUfqlXDw023bf7XdDPOcp3DsLVZm++j2tS9+wfJWoPRZuS73eiNhYRtgxL39+OIRNasAh760qTZc4nEK1RawPlFDJLRnznSNg/SwGuL50/LxyjrrPZieK+7n0Uqik2qX6OqhftB10lun8dSn9J1BU3R7tpUqvD60hrvV7+2DjQdD9tQ/+6rGKqPTnn2SMZBv0XJFR7HltHk5eP1/qlXq6T+vsm2/3RH0N/97+rHxQdgG8oP6u2y0Wb2gR7AP2oqCbJxM7BQ2D1h4yzmBO7Op2SLQHlh+nXZ0uhJPz3zi/kc9F24brkbezLTTqsSgFQygUdZDywPqQ4Fo4zEz90IzDq1AcD+jduz10mlw3qtQcgurA3pV6uZIX0MCJSBUb7/uCo9Te0Jgn2Dxyu1t0zHfi6BnQUSR8e8bbp6WgdIggWlkWGuVTa/XSdYkz1+X1BdmzpdsodEeSAB09dmw/jxuYHTk6xIYF1qk9EzbcAj0YaHkbou2f5bMOB7C4n1vdcbZkGrwenaz3mgLz8Ck2lBIdOyJQdVQHJtfI3A1vwgWTuv6tjRMHaQfUz8PPL5h5g3DXy+3rbR8rtR2ZJME1B0NgmH4qsyq+MngH6p83gdIRFvoRdBHhQaCVttE7LMskw4De8t4aGEnKjb9R5i66m3cXv/MOY3jEH4bpCstNjUzC5IALw7B5xfzpiOl2GxgyhIpRYWk1PTtbzOgMuw4Xw3neo/lq5Kqqz+W1oBf3entRriEpzicW2D+Q7tZX6R9RguCg16fIxZdj9VcHC3yHas7oGtS60D9rU2JComb2Cb0lXAbKYZAWZijE1P/M1K/hBaT77WIcs1dw7O/U3baPP4qEx5rFwoLitK4u7qCnSocsT/8YX755lWsq9ZbeE4LDUes40jUKz3U4hnksC96ovb1et6Aev8EQjMHWek7E0MOM18jUa2sa5Zo78rcL4z3FYTh9HgYWwhV35m6Hy1Vc0ehrIAU8gxJmoGjCXnZwNJdl7T2Fx6jEULcYZkrLGO0GWvZN5ewRgIxGULn/kaWHM5L7G8ldgG/IR1zDI/3cAp6bqNtN6z2V4jG/Bn+rINZsJnYOo3XoB18tY8en2QuFkfVGDifaNhJGob9mXSCZKlynj8kpCIfPfxwDu/tzQGuZLZQqV4vIuMn4+zN+KSVgzKY07bOG/eA5W5sIfQ5RjDygtjEE91gEKoAhp35YnRp4TlMfoYyXwgdke7bB1DGPRrysvtbPiDMaWo/2NH0H8IAX/3dDD/QUDdR0Kl653hLY7GyK39vjT/JmASfVrrsyhM7WA4oreq0xd13MvB1iYh134R0HZ5af8i4K9WQG7h8fChP3iL52GitvgsQJNmrutJoy+RXwTcb2LH+yhLlbrwtEttEZ4O3vh1JGIpZ3WjxR8k1kTNkbvpAwnzFwGX7RwJqH+UWjuu3qYnrGSB2Glvq78ISNa69Hcr4El+2H+vC7hdzGxNeAT7v1sBD4rVaVP0M9ZO/lnXb1c+a43O3MRTeCMRWydqr32PLv9FQDeAV6o1lovXmzEs/5tbm19Lw3/j1USdfoPH+28COqtdKWjSUuHessp+Wt1OKpa3zBtPIP2XW6q6GrW9eMb976dIrZNaytr9mUfeqvqI1B4WSOLJU0Jv/JlZy4lTJF3lnGxvuRM23LO2uK0/kcjSEX7WPdzg8Q9cO3nCVl+11nFnCVr02UW/ZgT9RcCxfYSeoiUCtT6G+8+cEXT5f0PApUDUf8t0MNvf3BFUkW8evON4waOIf009msgIN2e02vzlB52+lpMltBdi8kwv6lAvwjUSIlB3PNmf150eDDckoWi4bb5RkCzD2ntCt7bw+8a33eijjGQ6mzYS7KsgCcf3SoIWeiSjooy1HqlGCE8nsH/2N7Y+tphuncHG47HO3+jpyzvDYLZIwu80ybrpcwlu0XJP01SqbT148DPUs7vVJtK3UfXns1Cg83c2+WtVX106rz9IxNGguVQFsu6WbQ+3XnJopq2QZHOnKKH2F1abHlaNqevubQ4v38HPlz+EvcyQWOdwjWQ8uFqqR7n1hgv9a93CTbPRjRuSqjtcdzwzOyTZ+EPg2109kHzcN72+HKsK7sfPjuTaYtvpcF71UB/3Fs3txE/1Oizw++EVPy+ttY0uR/QNPeNIyFePpDOYUcFTnSNJvfXW1pn3IfCuLLNNtr7P9JPKn1h/ikhe9xbYumtJN6iEj90mC30CfcV4DZdqjURc0abWqyMncN0/cPs7jH9sUQiMKVH8t3QE/d0t61Z6ksB53QfqJeTbsVQmBYTJaUP5Y6/Z7BTnK9CzTGuj5liPLF6fZsAUU8d0ddmYTM25AyVsNMoNaWsyKf6IkIX6kgb5GCBZijaGk7W2afRZfGsW3vgFYPc40NC8Y3p8Vy0fsq2053wqBZnVzucIHj2ZJIyWlcr2l9sK0sPP9DDnsUpZ9vlsIbVvuM37KmRPxThCKGwNwjuyxeMZuQIs5Cbh5+9cpgfjmUEgZBLxEsXfsPa8diAj05z499jv2M0K1+AvIkq5P4eOhfnTBe4ddzy2za/NohzTx2I93/KwAZCZgDk7HBu2ppGYwMjc820DhVHpNHxqG5lN6yoDXywwnU+Fb8ketwIgzqwdDfc0GPDnq9ZQGhVro4fAGGs/qyX4B3ZoebbE+5s4twfwTDZp6Fb+wFZBVUDg0x3h7hnvR/ZTh3GdWjSO9pjOZnHXQ7anWhsOr6/A5h+M2bJjZRt9TsgHpmPeG34NhcApxfRVap4jpMaScf59eCH7czElk9/1V+WfXhTidxOwlPIFsKTpiSeem5pRHQl3bHMkBTE1xtL3dQRzd9y24X1eD2z2Pi2AnvGZC02/6ZguFQ7g44vPkC/hM72PVhhTxWFBYX/8juw54XuncCKL82HRpGwhkxafqe2BRpkxMqa8nx6UL4IxMOwj3LZIBpG+NdrwJSOxZgKRkUS6yP1rjzHiziYCuu7L3M+Hj806mhwB771BubXC6zv1QQ9boTd4JO+OI314CYfi1uBl+HXds8+HGxAsFioS9db0zJRKDYJHrvFo9CBlmzzZQ7S7Mx7m4mZgTz0xIXAijKG5hPunS4XE+rQzGpwDjIFydEXYnoDh+WebjlVFwSGd5vMW9umWsZuPx/OtlrXxO5tq1j3mL7BifM/F8ilMWW0+VdwfHdq4mo0lWzj43sqdGmPoQTAmzX4VQriMdLz/u3XPHi3WUcn2vie82a5Hti/ZBNlYajRuPhhT9x2+10+r7ZHzaFrbLEMhQ/QqxNa/zGYmLVXyAdBl2nL0/OYPxpRCfteY9T89HczvnmLpJl5kb0mlkbo8OSI5btPeW+j8S52lq5ba3ovmSJBx5M4+/2vp8/vCm3/CF7EP9aPUlmKuewthLXLHjctUqyok07eBidjZ22Gafnw43nJDBWr3kVVrXz/4mQzoKRP3/TnU2v6g+J7g71QkjIcE0tjb8WbkZx0Fv1NTzTPz2CNGOBJr/SlGbQVx7M2D07O15DEXtFA/294s1BetFe6PpnYT4sgTPvjQ2PZtYNrO33neV7xP1KpLJ9Um+6fj6bIaqVORQtCSfop/iPUz1m+OJHP0IPfG41nm1mmBpESwRJ6SmqS1L/ms17orkk9W9Bdxr3cLCVy5kfcz6Si3LG0laPZVRHIO8YLaZ2O20SptQlJ+VCTqY0BSZvNT6y04TK27lwZ8vW/j1JsumoTX28xAu5W7DMsviK0dFj+LaozzxFOdk9Bam6ulart6jmR91xsSKD/Tv+hKkHgCP07cuRl2pzVlfvbmRjfj1tp4ylrZ4PGk1XGibhXi9ZX9PPVIhQp1lt68/kcS8L9w9b9LQEUkwr+FgOvf3Ar4bVclDDemUP6dbQd96XLM2h5Lr02fG9LpSm86SCIZifa4IPFCjYhQ53Mk0bbeMD00qgs8DZO3+XBpOv10kXA/FTySe7LA9Hn2HGDwZgbPzirf6FqY7uHcWC7NqsIH/bttS2jfisfTM/kO+sKXUiTQGJBMayYkYGw94bxsPJ68o9DWo3e9h+fn7bTpdT6Ouv3+vKFyBNxPMHj12kldaLw9kGR2prKOLygsj3A88NwMMRP4hkjIdu75PE1tLO93K11gMBI8/yfbqvrCsD04S4s9ErAgG31I2wfcaO7QZH9vS9261Wu4dC8DyXr5jrqxXmN5e8UkOZlqWQ9G+oJXGXk0v3+QYMIe08f3ykei+e6E1ZUhyTCwo9smm8Nk6o3IJxiajUvT2VsT9Gq1VmEQL3uSr6rzRo9MA88fGQbJX92Z6YZjM2iVJ5KVKo2gP05rGc9fOyQritbUVwu8/+g8vB9jT0M90T8DnGvx0CbyU6v141ml0Hy2e5Iq2hf+GAEVcfGvWRr+d68L2AgfTKe88kO97kxS5trtCIHraC1XnRZJI7Y7iL3M4HFlYLp1dwsTTkfLItGia012IEUDWbPAdGxTTSO7LOQYMv215B6mAR1zr6sXpn+fkIS7HTWZoK5UKOobEH4yvim7V7SHhO08HgmRFLJtTnF/sXDbOMl9YNE5rAFe0ox69jhiEBcfA4l0nZGAWHXKEr9YgLcvHExvuYbp3t7bwik5uSSWLCSiXa3evwgIy/05ZKFblJBXfIOkFbC8tRVeINzlOxIexYCxseEFxIu7zaPqFPTssm1bCKqf8gWA6fsp5Q2mzyuNxNbmDKyr6B4CjR/aUBi1jjn1egSoPoxG9oIy9lCkFng9t3nIFsLIih6vP8K0nvK+EWu2z+UM0qb1ebRZIZnfP+uDem/RJZECbcd8oZog6FfOj6S/jC0o3s9EHQIaDc6osk21NCHZxJje9j0tWTEPNeBbr22jc4HpdZ1gnVZa0hrJnZ1GGnLBQkKL+zYSrrX5x9JVRZSEf8u6gOQ3p6tqdDtAnNOBesUCf0PhmXzBm8+3bXwMqcpyUdIg7e47Er3lqWf7nbeDYGk5PI4qLrA2MFpI109GQ7rVBHwG+hTS+IeAw65F8lhYzxbNLuLhXsYYTJzbDLwxx2eoOiDBFoXUQ35IPIyh+NYxr8aYikfmEL451zJbK2kNXNgsaSCfvZ5BzLeQv6sV+RkJULJzY8gQ16HTRidhAvY1zwT2cu+QyJ6derrfJ3eI7x0SMN1OG6Z88D2YzuN1yyWnHdiUsQGKqdzx+O7jM41fTCDcBxYN51IAbEbWRzi+11obu+12YPMEtwtLRDL2RlAy4ZhQyNI5Eu4unWt2bvE9lYmRRkNyngS2cIsjpMlg8Xi7EwRWvao18Lbbc64+Jca6ddlAuaABjZ/mV2ahn2IZ35gu8JlHanaTf+qEXWCT2FQ2AnsEyQDxQ/Lb2N6AyozM8YDzAmMq2NOeXQ1hDVnQdzyMpA3G7q7qIYqsFfeF3VGmslo6cMLUnsTheS3/wZhaLn7X3yr/tnUBH6ajIHnIh7j18RVqDiCpBCn7tm7Ny0E7Gsra+wzWl1rdDQm31rZLb/wu39TO5UOvzda54alnTeSWWw6jFq7FxBvvAaGWMTqgNVfN8yQtElqnYIWsuRSJpsrLJbHPjTJoYJ0CT275rLX0YGZria4Fnrj0l62zZEjQzX46/k1AzPkErTXF2Js2IRKwlx4yvi7Orvd9+CJ1tQNev6Di8aW1vuRWcFNN7XU/+X9PB1PVs1pzpBNejyP8zMi5t5kmroLCm31MQt1FtVK1R4Tbq+KM5z9EL1MbYzfzlhAK1N1uHUE7pmfuTYnxJla1LkqNpFqM158RYjUXe6MpCZZXGZIFdzePY6gd6Dn3yCNatI6iqKr23s07b3QIEvl1slNNLXelN1WVzO2ynaXajIknbxkjYZ373B60+KGU3nzaInEXA5J2fdQ4kjLYtr6+Q0LumFJ487WI9/v8xM9nx8fVm7puTf3s5/PVtCu8ryFMWJ50JWuy7OLx+/OitVk67/6RBFz93xBwJam/rRr40wRUtr+3Gujf1gO68rPmCVsHtT4vQg/a1SZss9zveh1DvYWHe8YUMem3nT7ewz3c77lNEs/fDLr2qgg8vWNKUj84p7qDGTUMr3fEs+M2Ar2ZGQrU4xnJsfwgwS5jXUKzEQKa2hCY+k61LnCNPE7zQTyDbgafCp7iNeHZJWlBH/fGAu6FGpLsGC16fVx1FdwvYcDTq9jUukX4DJqTy9vktuSyftDYFbqVHNHMay6gE7n+WUredEl6vi5C/XDqTWiUKubZoTrXurn/fKD3fgjLLU3W71g9waO8W222/CGj1VMZ3vrk88xX8X7cDkOA5DQOJDu3Qa/vTNmEi1BZJLmmfqnfRm8FXZ1wkhwMwnRxJgnQeZ1Nckkipm6UpYWEuwU84/ezqk/XzQaGMQ5oMq04EnBW23D/Vvj5bzmNOmu4DNcgOrT5dYvEe92EFIbOQLLqxwkJqPY7eOczTjP4dKYeVqkB18U74HnXCJ0eR58VvGeO1yZMJaP+WtkhPFXbabN1FbA/RsCVLCz/JTOCbn733yrvE8kAxHFqPTeOOjZc4ADct3TCvdliZBuZAoT93ibR/BHWbCOuY/Cfe06jNFmkjHaSDOXLMQh/nPEhXFiCDNzEV6M3F3Rg0lSamL6mFQ0X105m+9pMIBmHlHOl5xtWVaoOR/6MaSh3vcBoM3TgUzEk0bXSkKCmowN/tWvOJXczsodo+JDsxA2mi7wRmJXJgOlnFFLeHATGlsUNiZjKUcs3wVpgeqTuIAVNpl5p0IF1wWqE0zXU2uh71jv2ujk/nd5si4fIKJmdv58nZHYd8vjzDIGJEqbPx91ktqG5RGJ9hSeScyoNEl5Qqww/yKG4Zz4J86ATGDkKNmSH1OARvXYqS4x2Bnw35yQ8HRKTrXorgCBsMR19Pk3G+j2bQ9oPGY3qGMk8MfUMoZ8nbehX+sgaM3ThaCUR4YdOC9npUTJIWj/nsbJG0oKsl3AqM5vG2ly3MR0uKwi333vLh/ELrAlCvB+FsyWRWnyA5YH9wPQ4Bh7O7r79x9LVlSz+W5aG/+2LQkwWkubkH0bqNZOuMv/LXHzmNjqNvYfIGBs8B7ztZBO+jgV8RsRnBCfhFXEuv3YpS/LnDEJ6M9pIzPGZoqG+RqI8FjxY3BYh4zm+F8ob1DS8TQvG2tlYgH8nGYnpz0i18jzuIbg+EhpL57vNxHt4hTLswjaesaBnRJ8Z4B8MlQZpWJdsdllZEE27dRt1EpIu2myQbNUQ0SgjGFOy/VxDeTpHSLhLFbJyPVBI7J7QQL/i+bJo/YaMrZBoh0I02fSNXMhbw2rDOWCMdFckaeGveMvTMmRMCQsZEg8wRo4PYrOWIT7Dp/wTU4GQMiUxAIqbH7SxOuD9WXsYU1GQ6STO96HMqu9NAe+Oxwt3+wTYfSdZUKa110YklzvW7nUG5aDmbWRGSOb8LHeQ8n1C+LO8yKyURxsKT4xIKKiazXb4rgX/JeQkYoVWsvWY3SBwBSTiTL1gTJ4ZklmsnzTe3bcbluC7Fvii2tBQTd2RsoM5QuSRH0KG/p/7W2Uly+K/ZDqY374ohNUcVU8JNyN3Lep02nifwBM+xy+xjNRWfxFQyhsk4ZqsRk2wvytvETkfai9vFtO+2s7yluJebG26xs/7qXj8uyPoPHBqTfy4oadwVyRuuVc32mMRJ960nymtm4S5rO31U+ypvJ+3Virh+Xs9iL3liuN+skPSlIdz8zcBlyIS7a9WwA89DNye3Z9MM5s89KZdK1G7HY61dlPzxJP3+pK42U21tdvkxn+3AqruUdYOh5+xgvJ6ROJqdqjFzs/0LLpHuFM0pamRV3z05GWrEPsRv1JtdRJLT+quArFD68S06ZnH3pxOP+sKRkX/05E18cTtKBBn0aupJiUxEm3MRWq9hlmvfUs8nvD4iq3z/CFhnGoXb76ghDhCPQza4qo0nkSmJbXvOl7/cNEqb6buZG6tm1LV1JWL9zO4iK0rhwNo0U2JvXGYtsTzE9vUdsbh5H1sk7TO4jPIWnQKeu9zF9YEXi6Wv7Pw/KtsObW/WgEz1W28b9GL3E4f7+EfScD/CpH/XQKqy5X4b5kO5nf/E2TWrQKv715rk27V2vrutmlg8B8ZT+bqZdDHZsD9u1lI8soKsFpfCkdoqhLanCV+qIs2aFDJ+YmmT4JEuVxDgLfzLHhWZGKKpOr20Ogzu83ibmHqaSV84N3PY5pIQrvRi91thEc9j/H45Czo4oXfoCP3kubSK6z15F5v4Ood8jZv77eN7j27BdSmm7S5vphSXZQ7JFV6SWmSKKGqa2d8RXYzmvHc7neD7tldDZeg4SQ/eddeZ3uzgEY1izavP8iod0MVaHZFQrKvTAS0Xr+A98N1ebZSI6YXjoqkWvp4vZ9NJOsfWb7C9fbxaP5ueKfP+rKE/nbwaBbNtY2ebfsDvLZV2mbvGZJu5SOJr18GPN9jdqrD2a6hOwRI0NCngu6ZvQvV4xORrOFM1vOoP0KlLoGm7YfWetXVO+ijl9Pm+GI19XOHlcE92iD5FiWStyrVEGruZG0Su5Gtd1OX4u8zRG1mbHW8nwuw4L7A3y89fnVTn9PyCg/H8ZHMA97/P/VqVRXyb1kafv271wVss2qAIviILTybpGR3xq6QGNWeh6e9kbIllQpIszAgnH7ingWBdYFSCHMk1v2G6eBL9TFd2ls0OrBrx2r35cBp+C5bkF63DdOumH5l37Ej0SfdDT9Lck4Qn3jVxvGCCSzQ7OtPC8iRhmKphKy7vAzwpKpoo+kt9CzKohLPf9zSKJCamn0eXgGn80Frw/SM6edsV76hdOuCh5MQjWzILUw/i2tJ+LarQ5asNxUcP0+ZB4c1EmnYlDsodyUj4dHB8jJNP0HRP4FHu/tlZFvVUMAXOrye1+uislCEDPKn63CeYMLIFMu2IHEnh4f+C4l8XRQVFFqH6fenNDD95TCApxdIStGPZZZKQo7pKpSca/M0ZfpSOkJULEIe8e2+ZCt15oMnHmoaPU28PsFvNnBy7YrEy6VUs0dTvoCP9xPnEyd4/8yuhPIt1SSq81Zgp+/iC55xCHi4E6UNE4wlpuuz7NPGengGJh+EDkpZZyTeDOuBJQ8HCcm1lMbmRuv+WLqqKgtJ+Hd0BF397qXhjYRM+BtnAgk+20RgoSa/oHSuexqJZtIzMZByCFdnTqK7YdjMbaUrnE7bIwm/k7lhh0edwfHWWjwy1Z3K3uzLIS4Oizb41onJeFD2kM3XVxptDgYSLR+WEGdGTeIyXHTssN68IUnVEwnNqyKwzG4OcJSngsTboKvZmG1ryLbqmkf7vR+ywLjFcNx/NcqTjKhMuMkSHHdbjKEmxxgY97cdpO3ySPkuW8ssuYcn8Gd7Qr3RXpjMnJk6xuCHtdxcYXn7+f0KkL19GslwZQwcJFtCyyPn9IIkPiRlAkm+tGk8I1gHNB7Y4BWNS8PLFKfs6UsnyMSh4PGyl0LmkPEDwfx+wM9byYat9hiTp6WF10eVvmers5cC58uYxutzzphznuWQl2bD+bu+hOwgXzQ4Kveac+mRDEy/mi+MSb2ioT9hTGE1U0MMVUPCRSrYbCTNHAozx9+n/CQh87TLFvzb+CXRkJwZG436AumY0JbbWpUyd+McIE12GeGKHPzJmJL+56Xh/xmtgD92+K0x5VEk3uKcILFKy5G1Y/7gnlBcJm5PM8fWZqOoeZKmTtx1ziXTUEgzb2UvR+5sg5WtWfTkeDOBS9Rp25etSdu4+bUohKWGs1GT5QMSKZlkas2D0taejVJ6RF6suBW6T1M73Q6ZN8XHNfUP+UvV9MuEBFtHK+7sbqWsjXx+/08CHr5Irr8I6HZh8UM8JJmYviVi+a/ZoG073F4udYU4dY956UU5JX+PBVQBj2+oh/BvAg5Xu9c+a/HiLb1coK5E1Vp7O3nlLfadSm0refXa0ZvOnlhOC+7SYA4/rXSp99XFkdjMs2StavLMI6mB5EueQ68pnph7ilAi2VpnJmj+5YTfNwqZO2WG1xd8rzdP+ngCtVPDQUKPp85bXrVl6+x63J/rSudNj1yhbq47oK2G+dmTrLXUOoqKxHT5PPfEq69Rr5dwe5crradqISHWyF9MG5LHy5vCzaYFgBK0XkXijpo+kV+tgFFy7jypX+Hv1Sdz4Z9IwP8elvu/SkCZrBTpX0JA9XfPCiWGNRKhdXdtMsxDU393IRKoTk4kuzuiqoef+x6uNM1psuiJqbeBIMCw9MM2UbSfsX0rmUOrfBqeu/jm0Xcr9rNuwalus6JMQv3c1jlcNjbQ/HqMQ/2T77d4/AWSrsDsVg8Ma4bkIQXNnzqSh5n8C60rVCRN1teNvsmQSL0jVyRpkpugd/v9Dl8sZUlSVyO1LmhmCfcgP9LUICImfO8XkpB/Tzx9vJJeD+tUgPcmy2m+qZJaP3y6LzRkVdM8rrpS/4BtQHM+4/FyPJveSXuGpDMDLLIhhnqZ9xn02RlJW20SU19moQpVknGSFHnY6+6LTZigSgFJo6U26upbKKDa5UeSz1k36h23Q7jzc9hmtbNgengYRLhNi5zkjywcddMwT3A7xDnP0l3MdFLiq7laLDjJlCsrdTGQE3hpO5/mp8MC9OVjv4G7ECdtsrAiUxf5poOzwyuS+8Uu1JWj+YD+aqYkDeDGdB/MI7yToaDpokQCW81GgQc8Yp5Xi/CPTQeDMaWuVv8OAm62vzmmHEvVID6sVySIt+nItPCL257ttDx05ZK93+iX02KbtaGw6DdIPksEX53XhD/fZsc0b3xDWIkejR/pTWAJ9c9QPpjCg/CRbth6cLaAb84nDeNDIrPz524iqeSOxtJLlNk2d3QAu20Iz46FwMrCR7J9ZUxndRYPbH7WRTgKe8pDpZ9KRsWkh2KnMcJfsd4xctB3SNYbpnufI6aL2pHGkELSkDiZfzdsqPoVnPZUJkGf7gR2r8YaEv1jtOGkyAPbCnsR0s8jptH3K5Xs+t04cPTUlsbhFomYaaYC0QRByw1/17P+2l8guG1DJN1DSlmo0zecTNrQuLmaNWO7zIBsjDwS5TWWX65BBfiE55brzh3Ld+RPiIY0b6M+O2B6fvWvkF+9ruVKiYQjzRZJWNYXGtOz+TM9DB7vdI/aNjTEBWM+VZeQ38QLknMRdSwqpx34LM541L3x9yHmDMC3/UXLp4Fj+vrG9DV7eibh8wqAPZ6XGH+PIxJ8p3Z/bNySTFTht61f+6dbAX93TN2XowXFeqEQj98zYFlyNCA5Vk4b7zVZYGua3KFIk4JHy1qu2f68VqC0L/jMvZVlyW4dUyBbTF4bdZppMzjP7hDEB5H687tsszff6nDcmC8ajkZvswW9O5CPFT4TB3or2S6ZIanO85ZGWjrUTLk3FyhXUdPy9QVjapK3Kl5fsyUR8YKQ7a6fDortl5FwSEWb3VdHB0LRPPPodZJq1r4sD4quPPPYljcdO+b4TIfbn4VRjA6J+gjLMwSGaBD+9vdILjbXwNM2CQ+fwm1gb1QuFCq0beykRs3qfLOCn1X+KC81cWC7T91DkEsR5/EV65C8aT8QsfeZ8wWYMuO6foCiZljHMLU3mbQYkGj7AsuXGwebDdqth9h6H3n8GIoev/j9Imm9K+f+HMlsdccIynJAMq+L/c+2v0cSnjoer69IxPlbnWMd4N94GHx2NturQQzJ3CnaqHb7ks3WsxBOwVrmYdVSYKtpxiAy71jeA1kjmdeXEyTKvKHhMgrTPxhT4v88YOEf0gr4u8fXBtdY8z7l5ctdf+GCVvJH4gkYudQOG6dEcgXUE6uatK4W/qyTtxc33her89bWFavWovfJ9+TyZwZN+fYqNSGPb786gtrf5dvWnG9eepPyUai1be1O6xbz2vvOjBm1MrBKTTtoJ091b+vWm6/fpXaLg4v30TO1dVf3War10fnrCUb95bYwL03NL94Zfn49EMsoi06zZ1PpSfv9ktuv8c00QT3lnnrRVe4ezDLVTtbp+KsV0FFKJJz2UfD73f1L7dNrttE6+/DylONFaO3mr+lbIiTbYn2ZEaeSZ6pWptPNE75MpHY/P9Xapg5KT52a78/S8aqtLfaPzBvFE5IK4Iik/eloOSm1xK3u69qaPP8pz3u/JPb0eptaNXMf3tenC+6IC7y/1+Ph6UnjgOR9OqeNJorKw5vew4o4unUcNH4L7t60EpbUmZ4/rYZSfvRWPwuQgd/Ztbar8ocnSusFty7FMdW2TU68cYq3bVDEuH8yrldvNl1J64jagOS8Tg9PWJ9l4ryaiv3/TLH0zyDgf+373yXggizl/5GA/5CxgL97Vqg4ZQWcr+cDzZctEqjkOoVbHDY8jfZSrYvpMYS3cji1mVYRVWfVhcFz+qQcQwzJk3XQwmNVdzzf50zW+b1+Qe1+W5Id7zdZN4byDk145zwPzoat11OERKMSElN4R3i+xNzDebyeSGK5jOkJSCu4VM8zT9hTMvX7EUn1TF5nJM5B7nR3fvehK+Ka53UvIOkG4QFtfq55dtoZpt7XyxSqJa1Jxioz1ZfzZgv9Pa14pg2mqV8/Sw2GTDojQS+LUnc04HDfEPy+aV2Z/h58B57ZJ+KJZSS23nzGJ9xEVrV5vJdGHSrHhOZhpDx7Yrqoj6ZD4f3WY443Ckl6DbD872ZTk/zVR7XedEi0h3pIkcwuklaLMdW4j0lFc2uJ3z/1CMjWuGH5y8nY6K/VfQ2XdZq0aaAtQl2f7Cu81oCEhOXV1ofydYAqrIo2PX53oB/jcoIm37Q8nb3xfkUFrKDNmoLkH+n2Q1T7Ba+ZjaReKrdSvz/x/BckaJta+8UfGwuIMbVSf9er9U8TcPmbY6rqIYFw7DeUc1PZsJP08qG8gs8jrbyXrJs+EgTaVLWh6S9tZmwHE9Ju7EhYLvYji5wFBW8eBSTyvF5m2hgtIFEdTH+h7VXmfJE0wdP68uj56ZE01yiGY/HoUZjDTWb1wUkBOuXCudUebXbASAa4ex2P3gamg3aWu+Cltc7D9ZWk7E6qBZSmYfCYaEbITtU9hlP7uvD4tcR0eT+XTpiuaZc2XK+anll0cYBMm5YU1vdkYPm9lsHXpQOSUrzj9QkPB/jXKNpwpadIysd4AnwX3wifRjNkt+/FgWyeJ4QvVknPiFrOIJCrnPCZ0qes9NsZpAcfz182S5kds1kK5UcNaXwelht2f78c8FfXG+fFfWWyU1ksoXCyikT8qzJmsPsS/Na80/hoIpE/wbeBaEUfPFIuOWPy+5Xg7zHrafQgcclcetlDOZcfnAsbyWZOcsrhuFtWbSR5eL5nvq/Bu1krGm1eDEl8W+L992ybRL5cj0jMY4/EvLUkHiO9/2Pp6kIg//PS8P8QAv7uTmtwTVvwabIm8arLe3ZY4DORJxKSh9Z3md1OT3zGv5eaxFv7LjAhTB041v2tjRua4zO0u1jgT19OQgbLkCXn/RxO3V4k3i77IaXmxOAtVqTlLWKGDaJ/hLx4PtrQinsk5WzRQJm4SJqInPAZfD7W4AnlhYerGT5jTFcSAGPBaHSkNGXPbD1BGe4MHsri7WfKp2OFZFzfaJjO5JI160+Gz/Dp2kbbmx8yY9PYkHfnnxlFW0NgxZxhDJjqgUT0lQ9M1twSiqk5tnGwTGUWzIcGMPm8U748I6lOmu9BIrwxpiRbGplF9lvIw0tJ0IxYZ8QJrCF31hgz4iVP2TWIjgASljbeVEtgtxA3I6vvebRSVz2DgEoQyYumDYv+xVhhHnZQapsnjXo9NZmnNFdIE+9JovVNqbGO8wvgPru30YbFAqN+hnUMHYc2ji9Gx4pTPkAwSxrOd6d9zYoUCV3M0zkNHw+Wsm69jDCGtjaPNgWSOKP+F8pufSHRcor/WEdQjKnF8l/SEVT83QutCN6ZedNG+hL7Mn/32nqYFx5ZSoS7650zarJy3XkiY0ikY/Mz1qw9a56QnCduR/5z1D7VFHpjKcrcbofZqElcG35NB2PVq3eqtYdr7X2yQeWWEJSqdjmfLx7p1zPi6qufpd4HsfXGxXdDYcvmqnZ+v5/eZBSz1hKfx167GYHiCcv7t3Uu3RBq6/e19OT08KK2FT0F7TmfTt7nW/90HA3wfNvuXHizpY7ErPZITloeGk8YrhN1Ux0Jd3oekIxRiIR9+EhM5NnCG/lcpK5tvkxtf3kgYbfXObFlBUk8vz8Gb/pkErVqy5W1zD2fvVHJsXzL11BqNr8evfG1lonVhcdaU9JH5ynyWaZOxd1aC4zH0xvnw4ra5vbUa+kYvz1xbiIp8+IlaLX3GL2Zvlapa45zW+uS6eON5+WMutfR3WhBpr09+dQp3L1NtqCt1V3jTZeItp5eq6O2W50/3vfzEFtL05CMi9Zdeuq50qgfLNVek77xX+QUuGN3SMD+lX+8KRrxeqVHZf4jCfhf76X/XQKKC3n5L5kOZrX83YtCiAMS6p05bbp/XAQ9235teNXLliSbmaHqq8ivoBHqhqYlC0ddE5FInXYoaboJSalfDHWCdpiuJJnt9EGffzYrJNb5RhMw5FKP2lSG10WP28y8GYMeeVkI96FEIq0ukayPlhpBf7HqNj1JYafn+sjgQXbdzwykxqg/07KHxn1eeCLPM1v3p2MJl9JBIhbCotPXn3IJTbk7k+Tzkjr9u25aqEQkY3Z/ZkzfW/oeutOiIWmSyaP+WmIq0KnkQlNtEad6qAgnOIfiuU2ng8H0M8ti6AySkmw84PUOEZKqXltnmpujHOozKfKh994lST/vXa134d1BUh0ykru7ztZFSZ3B4xO2NFktYtCLx4ZAX85Lnt4eO1lf9RcPKneqSaq211S/u90SXqmF2+AhuW/S14BWCXKSrIKrqR9OqgD3zEvaHHKJ6c9ID+FMzhXPh0iy9T1drKGVxJ9UPjJ6nb2Q6B0vkeyklm392GF6fY45ls8QeqYXC91FUs9PJF90uz9HQBGzqf+xFfCfQcD17x4LqNyFAYpPoJFo/1jZDLPSGvLmEvFwu8f0KyejDt7n2NLQsJSQDfWQQalOfRsuQFFZn/oA8NnEJBKyTGZydDDg1J9Wrb+gSCLyxHTy6BwkGsqHTGDs/O0gF9YD5+8oFRiM2RPSoOvb2BTmJavv+EIrL80N07PEHFl5ja8QSrbRRkQLU+aNgwZpKOzbaL/sMT1+zTpI9u6dh8W0Z0z7PG9w3Ft3Hhl3LWRXt4kh2ytLDg0aiE0P34ToDA6S92TZzBLfLRytW03Da77s2UJJPxBa0kDixQHJu/cWRwjS8UhDcPH7BTgWZPxV86g970P2DGwbykV/JzGMeP/o+f6AeOWlNApfS5Ul7HuC8qs8SWgvh5QJ3DTheN6cSXz5zoBZfm4Bn64vyqekH9i8iEYIDtqHRvrLApZfZj2AygbCs9pImeQuY4jWiw+N45PJ2CO5DpBTueWxusXz5eNlhDg6rnm+vlxCTGezCoJb79NQOX2RzN8IyakKNyThVvpz6aq4UH/b+rV/uiPo755ld+6aKzgedhrhzk3dMIUs75BfPjEPr/4Dn4kiNSArSNfyw7HAkDDVGtKoeJKYaoPNAnbPIXzgM8TN7aNkb0UMIJ/2EvcMMwcWW5cLxsxTofHJeIRsTLIB4ln6oeFOyGp2LPYixiQ8aWiSD9a7jpJCMKc94fW8l9kyPH+RkGxHueZ3KYtFFQkmeXsStuv9hnXT8gP5SXry6HFYlkz1+BlO6xqJaezOjPm7LAfoeqH16lwe2BD4NnCeuTSMMINko6IJgDkhEurePxjbHVIBvLP/RpI9likLulkNJ9U/8liZ0p55oHvg3+2mjU+2smHWVwUI8/NAI/NVCKz94jPt3aeExNPiAMwQ9meIe+3F+XJ+3LDkufn/uruXtVV5LQHUF0QDUAFpgiRRlEMGhlMPRFA5iIioXP2OtdZTz27t6sxZtf7ddH5OIAkjGa+EZMs/Oy0Ka2lKsf+ycjiqt7cU37WHia+UKEDD5oviS8OPJ7XeC9J6PdUsOyQ93kJ7hugyfmv2mvsGW8Qw4fVO2joa1eGCE+OxhKRINyxJlQVvj8RrAbIX8OPPgc2JOmA4+XRgYWntLn8vppbyH3th4W8T8E//rKLMs03Xa/yb+PkjWFYOV8pzOpm5H0fkTba2dnTR9L996wZdsfwpxlQRf8uPZIqOLe0wp3S1VRXm+1/+/Q6J879XBDV08WId5G1HZ3CF2otzTixou55KZmIgai1OH2tPpwdd7ERTol/ESWJSX6IL7yzy848vxVomdwPI+f2VfJenjBY1biX9yJcXc+yZk2YwOSGV/WvNvGvoN5ZfcAK+X1vx3wTs9bmlq6H+cvI8OXG1OL9Q/b7/1o7oeL3VPkqFini7rN3o8Er/RUAxOBo1XDSxsNDt9qWf77SSXNHl17eoyoauzyDV7ozG0bo5yzOVA1+tHazw66021oNqesuJlS/KjzX1yw+dHarXXkJL3fpUxxc/v7dCvrjh5EvneUHVa8bJJyaciLNynOnqZIuSFyzLwlrN/kw/q5vOuL9fruVLVk/FlGEWGO0LW1vxJtF59ZvYGW0FxYLRWtO3PVrSvwhojZyYn10oS/71MppWrUy8fdZrTsqNRN3/SAL+dwz97xJwtVpp/5DlYLQ/PbQGS1uFRg0ClJlu3JPL6sGJlp06lHzDviBJKTxg2m44ad7PRUFEmRNpkI+cIME6xGSVfw0Y7t2DZbXZFWTCEYL+8h1QsnBTnWgKsaCTjznKhJSTZDVtTvCyzFudlMN2JNc5vcLj9OWk03/v3u1124PL4dahbMXSkCwfygKeMblLSbvLFJJUUQdj6TS/FTn5/1+kLT++/W5RUuMUk1cZjNCfy0bKS/z4kMv1EcAUyQ1L1fwREvz0Qmiu+Z0lgrvjpHT6Bzz8samTB7s3pIg2JfRLv0DZ0Nk2EQJC4FVaDUomxMtT73kq8dguKim7nTnB9PEcQ3svzix/r0OZRJfXltfX0EipF3U6WbjEBJ5wVry86T3lHRrJoNb7m5QycsfEePD6eWj3W519jiudlE/Bh363KPnxrFgn1Fhs4IJWuZTfTrsLeezOZ3h44hVl0eb+IXai8uvbxg8peTQ2JpNxdWHYvS8okWVlJOfNgsBzTFuWgtL3pIj3vP0CnxP8cVj9vYmgPKTkf8q+gIs/TMDVmbd5YFxJHRq2nuLpsHkDfIaMp1cZJwjgNITzMuhQfLueUnyGC09nrykn3Lbm6e1yzdOn8PHO63ijHWTc1loGsfbSEbDd8MH7zWKCuFgJKGqV3xOC/esL5wR/WLyJ9iMm0VkHmhc8/dXcKiTjam4gBmmQ2MPnfw82swBFg/Z1eLUXIY6ShkJhBk4d0vb3Lh0SJMgfC54ODi0n572u3lAmpxeKPrsa4zl91VB+nqoE5vMBmByFCMLjmkpxUfLyhmyrQOzgmxRtmTZiLcoMKFLpy1hHchPf5v0LTlZ0qaNtpnLyPdoEYrmta7adeDp69MYc6GeeEMNJccGSs9HgiN4niZmCJuNJUF9ABfXDIqf2enwN3BgKdW6laHXi6Wqw1QqIKuPLohXsL3irLw0oy5ckReM0FviwPCvAu4QvYjS3TWz/5jKUp61Ux/Ix5eTLJgHYHjopMiiv//OiFYGNl02dX7wuxN86moCVIif9Kb8qeH8T91CU1bMOb/vkr61eyGNqrf2Py8H8hxBQ/sPjVDZe93DOMZFYYr9CbCuqCuXOPqFwPjg6XgRu+mN+j2J2KQBbTJfgdLU/KCa3c4qXwf4BmS8WdVw0zgXft9sOQuGhsKPzdFwsomwBtFENKVfvpxCnW2ENNK4kFq+3WoMLWXQgbbOpjmbrrZCimr7A9OfIYvH90PEnpximp2bXMQraArvzByDvKxfFz35w8dz+7sFL+UGMD3whvgrrAcDmZIq37U3G9PS4w3m3XDBIt/sGbxtOwtDYByicrFeBlX5H4O6fGsam3RqwL/Jx47TcSSiyFpywc0u+kK/DK4rj7tHg5v04A1XcloVCseYx2zdXKGz/I0W+JwAu29KCbLgWiAndEzCtHxJEbjizeKuWvM8S+whSter5+Zx3SNxc48QLI5lFz22m44O1tKE00yWL1oWA8VLnMXIEXl9skFPA+8tiBJbWyzocrH2Pq7dxgIuRPWp2lZ4XbPoxgeS+QVKSPGPeHn4g85iUIolZQjDieXmMIVstJylsIvvvTQRdKdL6T80A+9vvAv7p92vzkStMcH5buU9hhRHnXE2loyPXjkdL4Oo4HOgi1JbIf1Wv0HJjjVDhdpCR89Hd1EraQ0G/752KnDSaQmvVTKt/PwX0TF+xPjIn3wyWwYJ+5xXWWumeVFIlg9HdkhNyn3MSaRhtEDwXFNDNmNZUuVODHbXJdy0npRaQ5zwjZ/stemtrixUVVtGEfEyL1EpveUf1caPX7nlRjlbv3gqqZJaBgnFfjFYjHDmZlOfMnOWiVP5FwO+64qS8OWfdctybSOcxXDHfcH/v6gmcpEufmQxgXTaW/YwX9OPJCnJ2Z2qjw5zf6Wqv8/Ifr65ueUVe0u+z1STnlIu2dfrGLzqLnSK5x5NhIiffLqh0V0XkBuMbI2HQPnR9LFeSd9DF1GKjqNBPLYi1Yyl+b9nX7YrOu4NRH7uMl+cxHlb0Y/qc0Ne9F1qtpw30e95iiUq3c2htlXxJP1rGj+f4k2uh5c6Ag7JAvA/R9Y9FhGGmKh0WzPEOo2tR0VrSdTFrkvsYDPiPJODq/4aAirr8Y93A334K+Kd/CVpiAcHNK0LGQ+rukstSKOB5evYs3+1T7jdDlaEVhxalzzh2yfhYlFDL+ysnkdN8CKXBDq7u+1knuOWk0VR1D+PxOEqJsMsKYrBsD/WVnDmBdKUnq1dUw70WmzrL1pxQge+OMH6+tZSbj7Yhli7H8Jjku5S9brZMlnpgcj8ZA8vUTivI7XZ9QzWVrZQ34S4l2rHdw6Cmd5bFa6Ug9lZdQq96nZSU2hCS7U1IoYJzV6fBnhOyffL0erj4jzo38qQnGrEXcNtp/PsN5YTsvEcL1SBUKJfPdkPAO7vAR9SOJcnmcSFnEtRQB+SGslNx7wlVXxUncFRJqbwkFyJ4gQe3dOqk7KuugBw3gg3DVbiyNPB3MhlfiytM2bup08VzlZKl5tlQVVpT59ZS4el6cY6gWU8XloRTEhKuOv7/9c9ZyrQdJ2IwqS08n36NsvslBWItNg5c057Xd/pMLwSG1xFejxtvn+X54ZL9R3BhMpd3Kd+e9i65Wo+SE/F4k/LzevfX9gXkMaUu/iETQY0/Pbl6a30dOGGwGaNfr8Cp/BV5OoPPdfh0dBu/adpA4vUPxq4GJ0nSw+89pcUHhdvTGeNNkA3AllJZh9/nScbbfTnwdGwnsEAeTw3mGeiak3AypTyd1j2e2oinXw8ko+hlDg0WmpxCnpRvFEfLSibDZqsB1cmEIlHhfz9dnzxm9IUjhVd/ydPR+cPTxfv7964i8L8/b/MGjqHxrWNjdxhx/Tqt4PQ6ffjfKZJx1D/eEN4DjRNQ10z8NIUbMPfIUPwShAtWsopAvcvbOlpPJ07S5rHj5RcXUty8Dh9MVg8dioTWjM00d/F36/H6OIqdFHoBT8c5YB8Q9WhmkXT3PphZpQNnP6tYtEOnDz5QXt5UNGQppIIoY0eHBlhn91LoDtQlxXYY4ewYCxbuE+23TXjpAXRMYdGUCA1mt6MNeZcuWOTHdo/X0/ULhXtaSeyb7WVsqHQLFzoPNXuGDk9H/aPz2xQC1Snb3G082481MK/KUeg8jykWN3MGSWG9eYH0/u9NBFVUTf+nLAfzp5cte9dCDAHnNopS6nOSVfGBE82uENNdV8G9WzwgjfGzju2MxxyPCQtSfOBkkWO/xwZtVzyxmy4orkq9wXvIVTjLvVoD95qLhWqLAcwLQqlW6yH2GWc9T0VXdTi/OVkO4FfALDSjMKigICyReOL6Or6l8LLUFEy2J4BBoAeJGWNX4L6WK0g/g8/CrfgssBYdKcSPWK7DZXpy8YNWMsTXZGYs/Eg9Nt+coJm7WUhwfRxSHFvfHlikhSx+pv4HFy+elz7X8r1mGk9/Mf3wcensxQqKJG9tY7+ZLQiDoOaI2h4u2L2qTyiR80Dxt9UxftxghqS6LWq2c8UeZ/s4hMjqqzp63HUX29/fU7d9tkJsPRohSb92B1mzeErhsjcUQg6JAeMaFIm9bsMHl98uhXMqrln0qEpeX2YJUI5XBbHI3pvY8VQN2PO8rsP9kxN6vasY1KfsJUXmbrxg1bdCOIkxkdJ5SABvLjcEQf7OpZhZtxRHc9nDabHixEX1A/5iTOn6n/qp8m8T8E+vA2HcJ5+T5jRLbqxULpLMmJNtmSyYq8jlxdoVokv1Fb8nPHt8NZb2jPdUxmhR+60zNtbNPFyp+jypkvcqpo/lL3yNflEgIac1OXnSafui6iUxUZB/hN5Cr+lDlSA3JFg/CrBa/falYgmbGk4xTdFpV3HC+MAJ1L791Lpnxha25zUnXC7po+VK8e1fBHTyDT9/OU6cRH4s1P7H4eT6LwKqtmXUIO3Hj3U4i+O/ngL6hxf/O6u7js6WMSOXXn3bYtZqA2ZxXkm+8BaxVZB55GRiv6eSeilbXnPQqJAHKvPz+Q1Ij/0nVbeHheTebx5YajRd6eot6si/VGJvVb9p5WvzoUqOrXMyzjdNpV9pMH4b2XDiaric6Rt5Su0WH7+xnM9W/L0LyEmc5JNsxd9Ooyq/JBSQ6W0iSvI1Xei9yNz95KXWYPovKl8Vwo7KcE6tHfqtQBNOSu2sZF5fF7E2was3HPNj5SrW3h9kXl+LRf0vAl4dcU2/3XZde2rC6/s/kYDK/w0B1fVCX/0zCKjpf3hTCOUk7KGftglLXS9pSCt6NTT3eGC5e34AOT2/Oow7846SR7lUyHW6tnBdhLc6ydUoJDescvK8lBcn1X5XkEfnUXgJ+zfLnvShkPLCb/7XfONE8m57THDcDvC01Y4TpVo1RHuZK+iSoGWJe92a5HQyK7iN06NO2iwD8tbULUy3dESpba5NcrzsV3AvWk6+83ulEPicKYyD9mDZe8vJqmJBhIau+zp9LzSFNJN6httU9SxbLfKQeOuAE+/TPev8eOS+WmxbA4bs0NdJV/UX0vXXERrjc5Gyuk118tAyBq+d1bOksg8m2USbJ1T3ukG5+1VM8lH2dxgdjRPvJcU2caZvCI2G+PmYfG/Isf891bu8a5S/3dQlu/digDEtOpbOv4mx3eXsw1DxBDVxynQkOs0KaFN8lRKc3/lnpfWhg20lZfulAmQQzy+4zR0nNNP496kaANz17Zuff83LL8pqytunu6HcW6sN8YpHAJf6M6BEezx6su9eLTzIsWGps7H/2qYQPKaU5Z96YvGXCaj/6X0BV+I+AnoNHBQDiA2uR5GTcHm6oDDc6jr2V6EE0Xccefa38lK8/f5WlDRUqY67cjKx3bZLYOP1IrHOHT/4lJQahCIRaxCUkadHr+UO4izgJEEbnk6JwXyAPPNWdUTddYgP/raC/BZ9JRZ4ZkiW4W4Lz6X9kcKse6Z4bb0Z/NaFlVhjcNIM5PKEPP5SFKvRiaeHDR+H82exqGNH4t/3PTAgCYgkxcMjvODZ8/j1rMmaQdtqPB0UvBcw3YhR/HnydHukDo/Jb/Hbl3IaR3yHL4VweKlSJH6dAvuH7gCF2HIiXvYnEwf59wPZlQwoGl+6yc+nK3DOnCWKc0Xkab845VB+yRXFXsnL2xVbTsINqIg1FS2Ie1Wk38RZnq6ullVPhpW2hmiwFSm+T7mOV9flCVIH6xI7lmWPV4XIG2ZvqCxW48zFdOMbEDUPHcVEPvR4L7w9eFTTxAlq6xe89LUEUhkIy+f83uAxP/D699NSCkfzqONQG3i6Wn4lFPuR+veeWKhrTfpTP1X+ZQJqf/qJxeK3JNJZlNzfzxxGSsKzn8LRa64szLzzB5tVs+bBdpmkWP5OF2wP6gHiMVBQLJtVSjpNw5DtzjcW6+jV4+pSE+gKW5NgPr4wLvIugLz5blEmjB7gT3Hg5EyEtcTG3E1x7cZfHhPRgsWnp6mTPqt9mD5IQuFyvf7gsH2eYNRkD8VCtgJMLXmC+LwCFgtrvcf91i/huKwUKXpifo+Pp50Okd4sUbR+yinOH7kJcKRLBmW/dvE2Jgtg31dSh++pKsh2aZygvxkDi+2DcMHrRxZC/ls6I3SHp4KXkx9AUqtdHeL6F7PZRoFykYx1vJ0EEw8bYQPHkaen0QbeBRnVvIWSBNc6jJwzxo0oMsi3j3XNLgHVyYvIC6CyMkkhr9WUuD7aQX948RiyjFODj7uugyN3IUsPb+oS53WrIBSuOov5UNXg+1fbQ/g5GHWyFJwLHrPqBA/t+OWkRkKBWzu/8T7B3kkZOScfzPKOE9KQOUnn4Kbj0ZxUCF54haLzbvh7k6vVtf4/v7DwH0LAP/3O+hU0oO/3RUIejO8UaQ/tRefptKi9ShE/Vk80SvX7c1U7e11QrHd3cKk800Xt0qcrW+tvWVPh1WrIvxm+br3nkwHmf+0L+Jk5KfOV9aVCNHFSFbqnWPfel6j+2pgsKH5bmVvlckGlPN5IQWQbDarv9w3s3cBEx+BHpEWW2LAVN3PtbhRdtuTnfKPa/sIJKOwL3SKd9aKLz8B7heFE/01AzbQ4njYHTqBvF7///S5gduUkm4z5SfXpMde+dC0L62obCOzbyEnWz2VqBZH2od9FuKmPW9/g1G2WIl3rFw05tWKkKHgcJl7+5ZLx+vEKC6qhpZpt67W/tHzFko/b1b8I6G49GiJHP4pUTFWjpuxlFOjQdTJ9dwu1dsx40i00MgPsh8z/XvzI1xaSARscmTVdXqmL2I6ZcMB7g8GmEEbrph8/9BOutojCb7mYnTcI9LvPVE5cZWqs4u0g2DMH8+vHns0vKVeoduuXted9OLm39o4f3w2E3zY3tPiPJKD6f0PAtbT4n7eG/w+ZCPqnfwm6vjihXsk6Z8lBThSyO+6fcAuyEeWzwclQXbcExvPISfUJ75xk6XnkhPk0KNvRSCdF+2DAe/h3nZ+j+4cczosQnlH2rTOz1YBEB/X3Wb7WmaaqBTk7iw+MMbrXiXnnhGtXkQlNIXd1Qo1lQbg/e+jH7onSus/4+dOHC+OpmlBGb6eCvHcvESb30tf5SbFTsj/8F7nUJ8tURXXJMT0QuE7ZgPJQfqak3b1q6PSefz4Zmkxqxgn1EocXy9yPXZDdKsDQLLyBpVHKyWdM1xnq9+XGUj3fh+QyCzlMSTGgLP4OBfFbYYb+E7ZSPulpSoZCmKDvHrc6m1bxh9j+5gStHz2kZOfeFXKY2hAet7mpU2orDcFK9oXqvLpLSYg5IfHMifmM6ruUbaW9SS7j/gr3d1CzpDFSTCThEUK/0K4ov+3SnqzC74Kf/9axHG15ec/xOYLOOH3r5G2qIVm02RlqIDXKSqaZhNReAl3/4O2ZHgZMhqvH2+9QtVLST0rx1wi4llb/lK3h9T+9eiFVFxXEp7UnxfXNAJLacwbx+3pDLHp7Db6iYAPh23iz8FmLIS5WCwdg3S0l9j2VOjYWIv97tbtJ0V45N1i67/g9Wl4MFjs7z8Vv+8ATRTPasuQdn0PMDnMIWW+sUfjMRhObx/INpy+R62gjwUhwu6JQ7wOpZkzSbXze1wU8f1s6h+UrabCV4xVkl02AooK6I1bULudE5URiERcSRrK+gxOXKyftM3JxqfsY8lFcS4Hz5qQ7ZmcV8sOU1qFwpiEp7HcC4xQNdTxfzz1eLBcxhM9BRNHBL2xcWFMKCdCefz6fPthNPB3YVXih+IR0BVvvFkHZ/NLV5YFeiESWA5T0cZPY3ePp+bc7ZnASBQHFfEzVf5OhDUgP3sTii2NisvYZgrES9TqqD88Gb3e3OwSmZEjpVaVA3DJvoDhmAoqcuzriazfz+o8ng+XVlpcnPDghdMGdp6tfQwixeJtqAO27lRLL7k3s2toRsg++sujE+w18DPIVpNdhyeKvpOG/lq6uJXXxD1kO5o+PU8NSfUF2CChvM9PQyYS3PeSGUdfMdsoLnrUFgeP5MaOwGCsge+IxSF7dWgr5CKeQW8eJxyShqcPzNDU4UKgHr/dOZ8fWFHS8MMUKcpbuUaYx38WUZ1wQI8LviVd7drFrrTdQPxWFhZMT8HFo7aTQiNNCCs8pJ16e1C28dJkypjzvH0yLiw5Bj46Iqaan4K/VjXC+rwTG/CWPsWsgk9/EVbVmY0Jc3B9iB4rFeYXooz/p+PDJLchmKa/DnfgxyeqbtNDf+bgVTndOXPdxLSD2l/yelhZFg2ulu0Dy2T5Q5Joj4E08EB6Tp7fEXsezju0m2kNx/QpSiA48Rs6b7RKCvOFdwnMWZDx12xtkytH4TXb+XIivbDZwbrczYrJ4kUmsUgp96RlSHk66i7t5kOGk3jd1thzoh5x31hvSe2RISbvKbYxbMYHzM9tIORdlgRl519AnbCGxFccxVlE+ASPH/e8d/BRwP/gFJK1zQ7EboQJrtzWGaSg1TtZz/vcmV6+l9eJ/3BTiP2Qi6OoPx1RTx4zObJZqf3/lBFNv2pfO9msp+abHSbKeSuAEuqrIc1wRrIex9OkadivkqYezbVnSraOLB68eL4Y3RkEsbcBIIql2leMb0MGYZCp8dhuJ+q1oWzg/LqiYqBsOr7norXU6q3T+lBY7ntN3j8hpTeDwPpo15F9RsYKD44L9ifnxvpVnWs/Wb/5FQF/tPNdC/ZZf72wZdaC5hs2Hqa6imm6Z9fE7nE1OTHGmujXNzFF2VYiGYzdR/f3gx+sevmy9HgaB/bhSmWOEfm8JHi//ogotFCx9TtgppybsxYUmuafT+4IifJup4Fsr5n62Qm8FadlRZW4EyStnipF5u+l0jUet9q7nH6kXaxN2hmOy4/76btDOPCypeCRa7W97TkxjsbIAe1uT0fHztpF5RRtwL8WGZ9THd4hGKlmwHypDgmV9li1xX/L602/bmt5HjxPSNTgR1Vmr3WXJy7M/vTH4+yPm4/LOAyvJNYEq9LCq/UZxU2sfnzawy/j1usnM2/s/kYD/HWD/uwTUuQD/KQT80wsDv7ZeBFe2LqQsqxWXXOH8hfEmv+p00B4KGaWcE2xccUK96aohx/P3CxdBbVmOq64g35Gk8OjaL0pWXo+JGm44mdylVCeby9ATlLUZPNGnZpndqTKZi80ChiR6oEQ0UpcI/YZAdeIESo9k+yFi2H94uhqOLN0pqk42lXeE+o7edfpYOzLJhwHDGFaPOrt1tkJsNcigfeqcdMMtu5BNazlwV8VnndqGo5AiUHuolOnJ0th3XNKe9xI00vuN0rixZfIJyB6ut+gppQudky9Ytgo8VKeu83HPCdoJ+wqup/lZJyTPFbKuNio8zs87y09b5UPWdL+A8WJzEk+fxCbaN7pB5VNO2PRt8/qwo5yTeuxQ1uSKQqT3XoGhkh8s9+XeJWn4SOCF4cEyiT5CsimDDp44bWp+ME7MahPk8Mj6G0vQkCok0K9rTj6Jk7FJ1YZU9iODatAllIyJ2hP7eb7CI+1qKe3iISTV83yCKUQvKW9OQ0qywJvhMdp3lpanXv5rBNQXy/95pbX/EAJqf/gpoBVvHsDUGn7zAt8jWZ2WLSdCWkvRtOXpz5YjDNKv9pXiC++1SfqJjpAnmSqFU0BTEhk3F2hT8yH62fgF3j8dB25nw0ShRF869lZDCcd+bXPSFCXGQx+XkHaYE2sHbo/f0kGETP+sUGRHAb8Hp3sCrdwuUchWhYzXFU9Xq20V1OF7nXIyeosNxHJxZPFePvP01Nx2cG5iAYXqgh9PNnsKKZI1FE1qq+C0jD2IupeOjss7J10TihhOvXZisbGhMmnWqIIxQC/E6FO84F29OEOMFZPf482PmI7WQJQcB8YOT/eCb6fb7re8zW8irMyJ7JQ8Jk+7r8DiXQUmufS+AuU9b1hoBDydXt6sDuKtxdNR4fApyKX8Ejit7l9Owq+ZksB4HuDaigZL3Bsnb0BzCZi239Qpzt8fclyWM6RKytPV00ZzcbErEwgcecOSMh9dfBGMHGrjskCsD0sTn+buBbw7sln20NMQu9+Jp6thUNdRpdUyVkbOg/tqydP5Gmmfv5au6gtl8aeWWPrbBPzTTyyG3VkBPrJwUr0xb3MpzDlhbNbWcVZVmDwqQiHvZ95mPP38kOv8zYF5ooHSk3oJyXzszhAumq5mHv8miRUngnrYCRJtJX/EYqsNECSOI6VveJvESvwXJ0y5Qdl4fynYyJw91H29RuHO3cjk8lpfYXw8lDoSN68Uf/x6gu5qBSyOFYXH+BhgSDOB1bG2N0xy25QqHGfZRNn84N+/JBcPgoF33NFNJDp+aEME5X63qsGOeIycb7MP8DLOEtveoSHTlU1Qv5c8RlTnDSQVXzWk7GqhpJQ5Ue9kOQF9Hp51GLEzxooXB5AEroRYXE0yXql7gGQfmSyvzE9P1NXOgrr+tIgnv5zQi+7wgci9bOrkmH5/K1OfbQDNkqVonX2B3JdOzMf9zUZKXgtXxrg8GVDnHqpztAAg5jkW4JTNnIQW1kYcL5cN0NRDUrb/LdFUMmeAFs48Rg5rapIzvakQQ+Og9NUpPd6i2x2K+tRIvw2UdHwXVw5clq34+5nF+XuTq/WFtvxTk6v/NgH/dO7XyoeQLm1P5nHC3iOy0G95kR8BPf9dYVQbQ0ilQVFrN2Vl+i8CijVaSe6Uc2IU8rKnwuCvf3uKGS5ykh0CkzKJeQhXBXLTYUXXy8xi8Jn80Fq2nHyKZ2xQQMZCsXD2NsAVGquGSas+6OjubNh/mSnBIeNEkuMn/RcBvbF7uVambO905caT5Lw64WLd1K1ENW3LiZS/OJlkebhRPbM2jBYHwbbY7rakKv7OtXM/GwXq2pyTERuS5Cw8PppqB2MHZqOrtWdHnJzO4kdGKbSkYPI5YUF8WmDT3Vpyj7IxomGXL+jyiRXmFuZLse7qracLcylKPkicjOTDyYe2kyb5+kQLdD/eEeyqjJeH3qsR6eOs0c/hzMlsvjn5hOnNMdwHpkRXlgHos3EsQGX92/qd0As6hncMbjNyIirOZFpDdVxTfbfY8uOlJbZQxvj1KbCuPcz7LNSzFYFteiIMJvsVWn7Er8f5dgpyVLkIrTB58+NvfsvxGD0n938iAdf/JwRUpZW0/KcQUPvD3cC74GRrx6Jm6W8/JXI+Bivon82bJaaluYR7hfGufs0JtdFWMlGvrxV0x09Xp79ZbaQ3hRLGtTBL2VXqQyIzwtO/jbJgyWQ8TaKya/kjTCOlB32wyU4PNLhf9wNLn0KfEuO9P/B0seilLLrfTVKK6QoGF7/qXO8PQG4VJ1Kf0o+UwGHkn9PuAE+rHViOdvuUiNGXH99ik5QYmvohtXgDGC7bF8q3XQEEsesInc9JmR2sU0Owedb49VifOq/zh0s+B8+Dfr5wQpbGnhM0awUYIrXh5UkzTuBV9Js4uRylNNysQ3KBpQHPkvZSElwemDzLlwZdv+YkvkW7gmwurx56z+Dng4TXR2JcL9Dst/c6mzPVJbvvRoTa2gycqFFfkGhPTtDtvEHK38esIbeD8ITeVlopXctKT8J7UMF07es6e5l7l8iGZsEt/z5QdpweOlF/y8M8L6YspduEf24PG3690qupU1c9/FZIfV3guYvfLBsv2kg2eraC9tL2dbL3+PX8paGVx9Tin7I1vG784Ziq748ZAu2e1dE+udikrTg5IlK0NRuH6YMH5RUAbWWZxV/LuBBaZykkh7VeR8W5+hCL+jFPd09dHV0+BiZbmx3hdXmbUpxB2WCjLnsoxIODEuT4Mt7u4jvEp8pEuTB7Lj4QSuApdCqL7sdrSlrnXcHwjRXGpLtXYOzeR6iZyVhoznaBE3exg6xpWc1kVxzx4aN94Xyxf7/o9y8XRy2OIMsffHTUL3GPZ8uKAaZRl4JYKj44U3KerpKwRNEq+QB5SuwO1fHyZpEVUJe0PFGHpBn4mOUt+fFGZf4A66KRxcQ4A/46tyOUQTlLIQrLEJ+2KkBp9UadG9vLhVxTPjSOr31bh3s6FbgztRnK2OHpZnkwFeJfAheON1licfu9jOSS8NThvtZ5+i7fOWH37panp/iOeB9HTZfck0mESGMblht93uDv3q8hMnuEksuh0LEury5Qj5XCs+d+GnEmigs4VtG+zqdzP2Kp46Snwa2Vwu0oAyYtT10m6aHXIdjOX5sIymNqtfqnPAX80zEF66UFEKwLKRwWoJD3st7AU4rudag9jJRcWJRCZp9XEoMbb2NRul6hkBRTykfzIpNddXhA/Dz1EnNX75408v0MI74ZLCzuvxU+t/EC4iLzWWYpVUrk7WEFxTK06lQ6iDzmuiSAp9wJNXM7yybxzhjgdWvXKA6H0sQ33eD96nFkiCVh/8Evde9AyI4Ril1SNSQrVxtoNcFC6cL2TTweixASUTBYkrbxB2tkLgG8VGFwKjkRz4mY8cQxviBWLQM+zmzpEm71bZbY+/YeiewKnKxCjKQ8f3i8DyhFDUrx86rD8MM/zy//DPlOXrJIMqqQ3KxNCufNnZPx0W9sUpQJJ61Eujq2E4rJzR0EOL8dTjqqfAtitwLlfdZ7VYfNFDREH3YFdNEC1byjEFKMngmBvnBIndkFfEgxnwjUhxbxcc972tj1ui8Unk2kNAsmG5/z3QeqzhRQ5OF3QZqyNmHQBpeT9LU38XMxfAH0/I7iq9ak+FkzBq28NVlm9mP4F2NKXf1DNoVY/Ol31p+9n3HyLFbMqZf0g9piXtHvvFox98z7bSSYeUylaqMhzxSnxrpYW6DSp1Ek5xm9LpZGDyP9NpmO/G9r8L7bqLb/egroLSNOGKyWGn3fv4iHZCI21vt8VKi6Wm0keICrW87ATNioAyeXmL9lpDfUgQ2EGw5JtbKR7OwC2FvZ7ynl4RxaPG3r/01AZ3HurczSODEP1GQ846pC1OOpofpobWrYPj3X0qrfu3i/fQH9ruLX0+yOHFtFKCOv2vPjO8npAO7e0zgBHYpR5FsylZ0I1ce24uWJTwaGXQY68grVkFEXTpxgIh9X/essmpYQzA+q7JHB6GbBv+/ud5xYh/ca+S+/uqCbLyHA+LFhsPIrBfXhUaO6Gq9rR1txMhYnigEdT7y8XK0hopuak69rLQRqTBv0PO8IGDfNrI9rabKtMrN0qjNtV1N+raGFSorAP7Y6cvPfiqpNWO3A8W+kBmsQUis4/p4i3mzeXnBzG2s4JBg2SWuw4F7R8T+SgP8dIv+7BJQV/Z+yNbyGV3+2G+hP5wpeXt6ixAdbJkK1EOD5kj91cv9qKTmaxwyGSR3rfA+pzYn0WEP7YHcpoZe7S15vfsPdeDqL0hdLeyJfHw2M8XcpJZ3nhOSZLG4wJgYnYyIMBZHRwYDKzp91Kod2Tw6LhQ/VtX1IuSPdbXK5CAbcF9JUp307XEgnZQXUOswog9vYEPYaKFw2tydKmLWXyeezr+EiV586pdpgEuimCJrNaWKpoxc9efj794+4L5bA9amQragZcEmrmV9v/bgQ3VSPcLneJintPwMmPlgWPOdrh1Il0WxSdosBqmo1sUQVnj2ZPzOBe3bnhG2vakqGbjDhnl66Olm9k5F04vUFff/hleFe0guJvr/lZcS0l/Im4OdDRo7gpYVPKckTTrxdu6igj8wRJdr68SGxvP9Ajw53lH9qRSfTUmigZ0LD6/vzSLkXSxv6lc4JuSsOIZHa9gr3drfk6X/OyXw0fyu4Cq8W5fvDwAmrLmqoy4i351HSdHKIvwJc35vHb7me/eWvEVBW5f95a/j/ny4HI7rCGsJvX6LwfLg0xDxpAqR1c2eMZdQm6vzK4eiUS06IQ6WQWH+cIaszng7ejqZNzm1ZATsd+zr0JZ4uvYI64wS6b6RInnm6BkvxC9l88lgqGBUQLxA/kPrWhiXt8/XBC+HtwPBO1jUfqzY9ufrPDnoJazV7udNv800mQ29poRRKUqrgq7r3oFjjUIrG6zskwm1YQxkOnFid/xpxgvsCguJssKzXVzY2i9sZTt+tUFOl4ulqpWsplAbj6WrBYCQCWU1wdZyvFO1EoyGJrD7gnHc8vZSW/HjPfl5DNtYTY9X3peNAH85AI2lRh/RSmeTLFgnEa3XDMqe46IRU7z3c7LKTor1BTbINYhGyW8ZJ55W/JxTvzRFYGC94/Vw3JlFHFsIdSRa/5y3BxnHMh8rm8yEoQ4rZEOG5xnBTfE4+U9V0fJ6Xb16+O5ayMwg9PtzvPGaV15qF2KS/VYNLAYLoc6gT0mUmFu7DCwKs9yhGBI/YcO4+1H1soHR8rPW/lq7K6vKfsjX8+k9PWtspMb9HtTW/xxbw5UQrnzu4BPBg4evLSYeWvB8M57PGogVHA9mR8x1ouLZYhm4bl7izJsHZHwaJnc6/RWzDXQNddTRZmO440QyJGvDicSGl1DBkss13fJw66Bglm6OBCbLfKY8p26jz/mgVRH+gGV5mLtTR6u73eKiwCbd7G6EQLTMXX88kgPM5j1l8GD6YaA+6g4exxSyPK/+Cw1V4glTUOFG37R1wkmsdHM2tiuD54UTEG6uBglyuddhPm4Y8urUIrzpZsBjWF5tM8+LLSYc4wcAvQ/ycnhbw2HpLkWZPPWbt9ABoVypikcvJeGzVCuJvjqS0vF17opictFNg3SVmCDQkWspjYrRNwrKzsdGJyHkJ5WGnMTaZV51Ezf0GN/VGWOIJnoL7BjnQwHLHcjnm9Vtmaweu2Zeg5LN5NlhtcxHSdLuT8vVW1DHm1QIXOzCk1NxWMtE3TwJXFnlSdkuyFJsGJ2zCy1mzxSxz0nZODi3uNlLa3j3zL8aUovypcepvE3D9h2NqfFjc+5a7krxBpQo6ngeNfhOkMB//nkolgZ/SNblokusR/2OdJD+gyyxUmUfO58baBP6bikqlM+d0pwVa1JINfh1LkuctOWF2Vi5SYbKQdGxuomyJ+VKkCm4sdrS6s23ZO2bBdvFGCBLX0HlfevKAhNGmPt541obK+sRg31WS5He/5VDsgzhQKb9Okr87erq1kzkx13lqSnT2qwJtxulGhcayUJA/X6nlwe+p2W8iqNf9JmIac7eiq1KWmfuGt4v86ukAH0TXzJn4v6BR3K7oIuMEDBLKjwcnhwA5tQJyVk9D+RcBV+1ZQ27blq7FZu1Jv2vHkOC7Mxr09hwEjv1dcyJX7x7B/bQF86FupKMQmiZaVJpIPwPhZF4YnIz5ekXgkF85EXfYSFGcSQRQMVoS2Eo1ItzyPs7Ycx8GwkkMrXa7MmHbXXZSQNuysLgeOSHHtS65c0NtdAt5/e+3dyIdVZ+3T7BcW7A7DmrtrVu9t17pcwvOb7J2UCLe3v8fBPx/f/h/AN5H+C0=</prop>
			<obj name="TemperatureLog" class="TemperatureLog" version="2">
				<prop name="Times">TEFSWgAA6Z0AAIDpmNwAAAB2AgAAEAQAAKoFAABOBwAA6AgAAIIKAAAcDAAAtg0AAFoPAAD0EAAAjhIAACgUAADMFQAAZhcAAAAZAACkGgAAPhwAANgdAAByHwAAFiEAALAiAABKJAAA5CUAAH4nAAAiKQAAvCoAAFYsAAD6LQAAlC8AAC4xAADIMgAAbDQAAAY2AACgNwAAOjkAAN46AAB4PAAAEj4AAKw/AABGQQAA6kIAAIREAAAeRgAAwkcAAFxJAAD2SgAAkEwAADROAADOTwAAaFEAAAJTAACcVAAAQFYAANpXAAB0WQAADlsAALJcAABMXgAA5l8AAIphAAAkYwAAvmQAAFhmAAD8ZwAAlmkAADBrAADKbAAAZG4AAAhwAACicQAAPHMAANZ0AAB6dgAAFHgAAK55AABSewAA7HwAAIZ+AAAggAAAxIEAAF6DAAD4hAAAkoYAACyIAADQiQAAaosAAASNAACojgAAQpAAANyRAAB2kwAAGpUAALSWAABOmAAA6JkAAIKbAAAmnQAAwJ4AAFqgAAD0oQAAmKMAADKlAADMpgAAcKgAAAqqAACkqwAAPq0AAOKuAAB8sAAAFrIAALCzAABKtQAA7rYAAIi4AAAiugAAvLsAAGC9AAD6vgAAlMAAADjCAADSwwAAbMUAAAbHAACqyAAARMoAAN7LAAB4zQAAEs8AALbQAABQ0gAA6tMAAI7VAAAo1wAAwtgAAFzaAAAA3AAAmt0AADTfAADO4AAAaOIAAAzkAACm5QAAQOcAANroAAB+6gAAGOwAALLtAABW7wAA8PAAAIryAAAk9AAAyPUAAGL3AAD8+AAAlvoAADD8AADU/QAAbv8AAAgBAQCiAgEARgQBAOAFAQB6BwEAHgkBALgKAQBSDAEA7A0BAJAPAQAqEQEAxBIBAF4UAQD4FQEAnBcBADYZAQDQGgEAdBwBAA4eAQCoHwEAQiEBAOYiAQCAJAEAGiYBALQnAQBOKQEA8ioBAIwsAQAmLgEAwC8BAGQxAQD+MgEAmDQBADw2AQDWNwEAcDkBAAo7AQCuPAEASD4BAOI/AQB8QQEAFkMBALpEAQBURgEA7kcBAJJJAQAsSwEAxkwBAGBOAQAEUAEAnlEBADhTAQDSVAEAbFYBABBYAQCqWQEARFsBAN5cAQCCXgEAHGABALZhAQBaYwEA9GQBAI5mAQAoaAEAzGkBAGZrAQAAbQEAmm4BADRwAQDYcQEAcnMBAAx1AQCmdgEASngBAOR5AQB+ewEAIn0BALx+AQBWgAEA8IEBAJSDAQAuhQEAyIYBAGKIAQD8iQEAoIsBADqNAQDUjgEAbpABABKSAQCskwEARpUBAOqWAQCEmAEAHpoBALibAQBcnQEA9p4BAJCgAQAqogEAxKMBAGilAQACpwEAnKgBADaqAQDaqwEAdK0BAA6vAQCysAEATLIBAOazAQCAtQEAJLcBAL64AQBYugEA8rsBAIy9AQAwvwEAysABAGTCAQAIxAEAosUBADzHAQDWyAEAcMoBABTMAQCuzQEASM8BAOzQAQCG0gEAINQBALrVAQBe1wEA+NgBAJLaAQAs3AEAxt0BAGrfAQAE4QEAnuIBAELkAQDc5QEAducBABDpAQC06gEATuwBAOjtAQCC7wEAHPEBAMDyAQBa9AEA9PUBAI73AQAy+QEAzPoBAGb8AQAK/gEApP8BAD4BAgDYAgIAfAQCABYGAgCwBwIASgkCAOQKAgCIDAIAIg4CALwPAgBWEQIA+hICAJQUAgAuFgIA0hcCAGwZAgAGGwIAoBwCAEQeAgDeHwIAeCECABIjAgCsJAIAUCYCAOonAgCEKQIAHisCAMIsAgBcLgIA9i8CAJoxAgA0MwIAzjQCAGg2AgAMOAIApjkCAEA7AgDaPAIAdD4CABhAAgCyQQIATEMCAPBEAgCKRgIAJEgCAL5JAgBiSwIA/EwCAJZOAgAwUAIAylECAG5TAgAIVQIAolYCADxYAgDgWQIAelsCABRdAgC4XgIAUmACAOxhAgCGYwIAKmUCAMRmAgBeaAIA+GkCAJJrAgA2bQIA0G4CAGpwAgAEcgIAqHMCAEJ1AgDcdgIAgHgCABp6AgC0ewIATn0CAPJ+AgCMgAIAJoICAMCDAgBahQIA/oYCAJiIAgAyigIAzIsCAHCNAgAKjwIApJACAEiSAgDikwIAfJUCABaXAgC6mAIAVJoCAO6bAgCInQIAIp8CAMagAgBgogIA+qMCAJSlAgA4pwIA0qgCAGyqAgAQrAIAqq0CAESvAgDesAIAgrICABy0AgC2tQIAULcCAOq4AgCOugIAKLwCAMK9AgBcvwIAAMECAJrCAgA0xAIA2MUCAHLHAgAMyQIApsoCAEDMAgDkzQIAfs8CABjRAgCy0gIAVtQCAPDVAgCK1wIALtkCAMjaAgBi3AIA/N0CAKDfAgA64QIA1OICAG7kAgAI5gIArOcCAEbpAgDg6gIAeuwCAB7uAgC47wIAUvECAPbyAgCQ9AIAKvYCAMT3AgBo+QIAAvsCAJz8AgA2/gIA0P8CAHQBAwAOAwMAqAQDAEIGAwDmBwMAgAkDABoLAwC0DAMAWA4DAPIPAwCMEQMAMBMDAMoUAwBkFgMA/hcDAKIZAwA8GwMA1hwDAHAeAwAKIAMAriEDAEgjAwDsJAMAhiYDACAoAwC6KQMAVCsDAO4sAwCSLgMALDADAMYxAwBgMwMABDUDAJ42AwA4OAMA3DkDAHY7AwAQPQMAqj4DAE5AAwDyQQMAjEMDADBFAwDKRgMAZEgDAP5JAwCYSwMAPE0DANZOAwBwUAMAClIDAK5TAwBIVQMA4lYDAIZYAwAgWgMAulsDAFRdAwD4XgMAkmADACxiAwDGYwMAYGUDAARnAwCeaAMAOGoDANJrAwB2bQMAEG8DAKpwAwBOcgMA6HMDAIJ1AwAcdwMAwHgDAFp6AwD0ewMAjn0DACh/AwDMgAMAZoIDAACEAwCahQMAPocDANiIAwByigMADIwDALCNAwBKjwMA5JADAIiSAwAilAMAvJUDAFaXAwD6mAMAlJoDAC6cAwDInQMAYp8DAAahAwCgogMAOqQDANSlAwB4pwMAEqkDAKyqAwBQrAMA6q0DAISvAwAesQMAwrIDAFy0AwD2tQMAkLcDADS5AwDOugMAaLwDAAK+AwCcvwMAQMEDANrCAwB0xAMADsYDALLHAwBMyQMA5soDAIrMAwAkzgMAvs8DAFjRAwD80gMAltQDADDWAwDK1wMAbtkDAAjbAwCi3AMAPN4DANbfAwB64QMAFOMDAK7kAwBI5gMA7OcDAIbpAwAg6wMAuuwDAF7uAwD47wMAkvEDADbzAwDQ9AMAavYDAAT4AwCo+QMAQvsDANz8AwB2/gMAEAAEALQBBABOAwQA6AQEAIIGBAAmCAQAwAkEAFoLBAD+DAQAmA4EADIQBADMEQQAcBMEAAoVBACkFgQAPhgEAOIZBAB8GwQAFh0EALAeBABKIAQA7iEEAIgjBAAiJQQAvCYEAGAoBAD6KQQAlCsEADgtBADSLgQAbDAEAAYyBACgMwQARDUEAN42BAB4OAQAEjoEALY7BABQPQQA6j4EAI5ABAAoQgQAwkMEAFxFBAAARwQAmkgEADRKBADOSwQAaE0EAAxPBACmUAQAQFIEANpTBAB+VQQAGFcEALJYBABWWgQA8FsEAIpdBAAkXwQAyGAEAGJiBAD8YwQAlmUEADBnBADUaAQAbmoEAAhsBACibQQARm8EAOBwBAB6cgQAFHQEALh1BABSdwQA7HgEAJB6BAAqfAQAxH0EAF5/BAACgQQAnIIEADaEBADQhQQAaocEAA6JBACoigQAVowEAPCNBACKjwQAJJEEAL6SBABilAQA/JUEAJaXBAAwmQQA1JoEAG6cBAAIngQAop8EAEahBADgogQAeqQEABSmBAC4pwQAUqkEAOyqBACGrAQAKq4EAMSvBABesQQA+LIEAJy0BAA2tgQA2rcEAH65BAAYuwQAsrwEAEy+BADwvwQAisEEACTDBADIxAQAYsYEAPzHBACWyQQAMMsEANTMBABuzgQACNAEAKzRBABG0wQA4NQEAHrWBAAU2AQAuNkEAFLbBADs3AQAht4EACrgBADE4QQAXuMEAALlBACc5gQANugEANDpBAB06wQADu0EAKjuBABC8AQA3PEEAIDzBAAa9QQAtPYEAE74BADy+QQAjPsEACb9BADA/gQAZAAFAP4BBQCYAwUAPAUFANYGBQBwCAUACgoFAK4LBQBIDQUA4g4FAHwQBQAWEgUAuhMFAFQVBQDuFgUAkhgFACwaBQDGGwUAYB0FAPoeBQCeIAUAOCIFANIjBQBsJQUAECcFAKooBQBEKgUA6CsFAIItBQAcLwUAtjAFAFoyBQD0MwUAjjUFACg3BQDCOAUAZjoFAAA8BQCaPQUAND8FANhABQByQgUADEQFAKZFBQBKRwUA5EgFAH5KBQAiTAUAvE0FAFZPBQDwUAUAilIFAC5UBQDIVQUAYlcFAPxYBQCgWgUAOlwFANRdBQB4XwUAEmEFAKxiBQBGZAUA6mUFAIRnBQAeaQUAuGoFAFJsBQD2bQUAkG8FACpxBQDEcgUAaHQFAAJ2BQCcdwUAQHkFANp6BQB0fAUADn4FAKh/BQBMgQUA5oIFAICEBQAkhgUAvocFAFiJBQDyigUAlowFADCOBQDKjwUAZJEFAP6SBQCilAUAPJYFANaXBQBwmQUAFJsFAK6cBQBIngUA7J8FAIahBQAgowUAuqQFAF6mBQD4pwUAkqkFACyrBQDGrAUAaq4FAASwBQCesQUAOLMFANy0BQB2tgUAELgFALS5BQBOuwUA6LwFAIK+BQAcwAUAwMEFAFrDBQD0xAUAjsYFADLIBQDMyQUAZssFAADNBQCkzgUAPtAFANjRBQB80wUAFtUFALDWBQBK2AUA7tkFAIjbBQAi3QUAvN4FAFbgBQD64QUAlOMFAC7lBQDI5gUAbOgFAAbqBQCg6wUARO0FAN7uBQB48AUAEvIFALbzBQBQ9QUA6vYFAIT4BQAe+gUAwvsFAFz9BQD2/gUAkAAGADQCBgDOAwYAaAUGAAwHBgCmCAYAQAoGANoLBgB+DQYAGA8GALIQBgBMEgYA5hMGAIoVBgAkFwYAvhgGAFgaBgD8GwYAlh0GADAfBgDKIAYAbiIGAAgkBgCiJQYARicGAOAoBgB6KgYAFCwGAK4tBgBSLwYA7DAGAIYyBgAqNAYAxDUGAF43BgD4OAYAkjoGADY8BgDQPQYAaj8GAARBBgCoQgYAQkQGANxFBgCARwYAGkkGALRKBgBOTAYA8k0GAIxPBgAmUQYAwFIGAFpUBgD+VQYAmFcGADJZBgDMWgYAcFwGAApeBgCkXwYAPmEGAOJiBgB8ZAYAFmYGALpnBgBUaQYA7moGAIhsBgAibgYAxm8GAGBxBgD6cgYAlHQGADh2BgDSdwYAbHkGAAZ7BgCqfAYARH4GAN5/BgCCgQYAHIMGALaEBgBQhgYA6ocGAI6JBgAoiwYAwowGAFyOBgAAkAYAmpEGADSTBgDOlAYAcpYGAAyYBgCmmQYASpsGAOScBgB+ngYAGKAGALKhBgBWowYA8KQGAIqmBgAkqAYAyKkGAGKrBgD8rAYAlq4GADqwBgDUsQYAbrMGABK1BgCstgYARrgGAOC5BgB6uwYAHr0GALi+BgBSwAYA9sEGAJDDBgAqxQYAxMYGAGjIBgACygYAnMsGADbNBgDazgYAdNAGAA7SBgCo0wYAQtUGAObWBgCA2AYAGtoGAL7bBgBY3QYA8t4GAIzgBgAm4gYAyuMGAGTlBgD+5gYAmOgGADzqBgDW6wYAcO0GABTvBgCu8AYASPIGAOLzBgCG9QYAIPcGALr4BgBU+gYA7vsGAJL9BgAs/wYAxgAHAGACBwAEBAcAngUHADgHBwDcCAcAdgoHABAMBwCqDQcATg8HAOgQBwCCEgcAHBQHALYVBwBaFwcA9BgHAI4aBwAoHAcAzB0HAGYfBwAAIQcApCIHAD4kBwDYJQcAcicHABYpBwCwKgcASiwHAOQtBwB+LwcAIjEHALwyBwBWNAcA8DUHAJQ3BwAuOQcAyDoHAGw8BwAGPgcAoD8HADpBBwDeQgcAeEQHABJGBwCsRwcARkkHAOpKBwCETAcAHk4HAMJPBwBcUQcA9lIHAJBUBwA0VgcAzlcHAGhZBwACWwcAnFwHAEBeBwDaXwcAdGEHAA5jBwCyZAcATGYHAOZnBwCAaQcAJGsHAL5sBwBYbgcA/G8HAJZxBwAwcwcAynQHAGR2BwAIeAcAonkHADx7BwDWfAcAen4HABSABwCugQcAUoMHAOyEBwCGhgcAIIgHALqJBwBeiwcA+IwHAJKOBwAskAcA0JEHAGqTBwAElQcAnpYHAEKYBwDcmQcAdpsHABqdBwC0ngcATqAHAOihBwCCowcAJqUHAMCmBwBaqAcA9KkHAJirBwAyrQcAzK4HAGawBwAKsgcApLMHAD61BwDitgcAfLgHABa6BwCwuwcASr0HAO6+BwCIwAcAIsIHALzDBwBgxQcA+sYHAJTIBwAuygcA0ssHAGzNBwAGzwcAqtAHAETSBwDe0wcAeNUHABLXBwC22AcAUNoHAOrbBwCE3QcAKN8HAMLgBwBc4gcA9uMHAJrlBwA05wcAzugHAHLqBwAM7AcApu0HAEDvBwDa8AcAfvIHABj0BwCy9QcATPcHAPD4BwCK+gcAJPwHAMj9BwBi/wcA/AAIAJYCCAA6BAgA1AUIAG4HCAAICQgAogoIAEYMCADgDQgAeg8IABQRCAC4EggAUhQIAOwVCACQFwgAKhkIAMQaCABeHAgA+B0IAJwfCAA2IQgA0CIIAGokCAAOJggAqCcIAEIpCADcKggAgCwIABouCAC0LwgAWDEIAPIyCACMNAgAJjYIAMo3CABkOQgA/joIAJg8CAAyPggA1j8IAHBBCAAKQwgApEQIAEhGCADiRwgAfEkIACBLCAC6TAgAVE4IAO5PCACSUQgALFMIAMZUCABgVggA+lcIAJ5ZCAA4WwgA0lwIAGxeCAAQYAgAqmEIAERjCADeZAgAgmYIABxoCAC2aQgAWmsIAPRsCACObggAKHAIAMJxCABmcwgAAHUIAJp2CAA0eAgA2HkIAHJ7CAAMfQgAsH4IAEqACADkgQgAfoMIACKFCAC8hggAVogIAPCJCACKiwgALo0IAMiOCABikAgA/JEIAKCTCAA6lQgA1JYIAG6YCAASmggArJsIAEadCADgnggAhKAIAB6iCAC4owgAUqUIAPamCACQqAgAKqoIAMSrCABorQgADK8IALCwCABKsggA5LMIAH61CAAYtwgAvLgIAFa6CADwuwgAir0IAC6/CADIwAgAYsIIAPzDCACgxQgAOscIANTICAB4yggAEswIAKzNCABGzwgA6tAIAITSCAAe1AgAuNUIAFLXCAD22AgAkNoIACrcCADE3QgAaN8IAALhCACc4ggAQOQIANrlCAB05wgADukIAKjqCABM7AgA5u0IAIDvCAAa8QgAvvIIAFj0CADy9QgAjPcIADD5CADK+ggAZPwIAAj+CACi/wgAPAEJANYCCQBwBAkAFAYJAK4HCQBICQkA4goJAIYMCQAgDgkAug8JAFQRCQD4EgkAkhQJACwWCQDGFwkAahkJAAQbCQCeHAkAOB4JANwfCQB2IQkAECMJAKokCQBEJgkA6CcJAIIpCQAmKwkAwCwJAFouCQD0LwkAjjEJADIzCQDMNAkAZjYJAAA4CQCkOQkAPjsJANg8CQByPgkAFkAJALBBCQBKQwkA7kQJAIhGCQAiSAkAvEkJAFZLCQD6TAkAlE4JAC5QCQDIUQkAbFMJAAZVCQCgVgkAOlgJAN5ZCQB4WwkAEl0JALZeCQBQYAkA6mEJAIRjCQAeZQkAwmYJAFxoCQD2aQkAkGsJADRtCQDObgkAaHAJAAxyCQCmcwkAQHUJANp2CQB0eAkAGHoJALJ7CQBMfQkA5n4JAIqACQAkggkAvoMJAFiFCQD8hgkAlogJADCKCQDUiwkAbo0JAAiPCQCikAkAPJIJAOCTCQB6lQkAFJcJAK6YCQBSmgkA7JsJAIadCQAgnwkAxKAJAF6iCQD4owkAnKUJADanCQDQqAkAaqoJAASsCQCorQkAQq8JANywCQB2sgkAGrQJALS1CQBOtwkA6LgJAIy6CQAmvAkAwL0JAGS/CQD+wAkAmMIJADLECQDMxQkAcMcJAArJCQCkygkAPswJANjNCQB8zwkAFtEJALDSCQBU1AkA7tUJAIjXCQAi2QkAxtoJAGDcCQD63QkAnt8JADjhCQDS4gkAbOQJAAbmCQCq5wkAROkJAN7qCQB47AkAEu4JALbvCQBQ8QkA9PIJAI70CQAo9gkAwvcJAGb5CQAA+wkAmvwJADT+CQDO/wkAcgEKAAwDCgCmBAoAQAYKAOQHCgB+CQoAGAsKALwMCgBWDgoA8A8KAIoRCgAkEwoAyBQKAGIWCgD8FwoAlhkKADobCgDUHAoAbh4KAAggCgCsIQoARiMKAOAkCgCEJgoAHigKALgpCgBSKwoA7CwKAJAuCgAqMAoAxDEKAF4zCgACNQoAnDYKADY4CgDQOQoAdDsKAA49CgCoPgoATEAKAOZBCgCAQwoAGkUKALRGCgBYSAoA8kkKAIxLCgAmTQoAyk4KAGRQCgD+UQoAolMKADxVCgDWVgoAcFgKAApaCgCuWwoASF0KAOJeCgB8YAoAIGIKALpjCgBUZQoA7mYKAJJoCgAsagoAxmsKAGBtCgAEbwoAqHAKAEJyCgDmcwoAgHUKABp3CgC0eAoAWHoKAPJ7CgCMfQoAMH8KAMqACgBuggoACIQKAKyFCgBGhwoA4IgKAISKCgAejAoAuI0KAFKPCgD2kAoAkJIKACqUCgDElQoAXpcKAAKZCgCcmgoANpwKANCdCgB0nwoADqEKAKiiCgBCpAoA5qUKAICnCgAaqQoAvqoKAFisCgDyrQoAjK8KACaxCgDKsgoAZLQKAP61CgCYtwoAPLkKANa6CgBwvAoACr4KAK6/CgBIwQoA4sIKAIbECgAgxgoAuscKAFTJCgDuygoAkswKACzOCgDGzwoAYNEKAATTCgCe1AoAONYKANLXCgBs2QoAENsKAKrcCgBO3goA6N8KAILhCgAc4woAwOQKAFrmCgD05woAjukKACjrCgDM7AoAZu4KAADwCgCk8QoAPvMKANj0CgBy9goADPgKALD5CgBK+woA5PwKAH7+CgAiAAsAvAELAFYDCwDwBAsAlAYLAC4ICwDICQsAbAsLAAYNCwCgDgsAOhALANQRCwB4EwsAEhULAKwWCwBGGAsA4BkLAIQbCwAeHQsAuB4LAFwgCwD2IQsAkCMLADQlCwDOJgsAaCgLAAIqCwCcKwsAQC0LANouCwB0MAsADjILALIzCwBMNQsA5jYLAIo4CwAkOgsAvjsLAFg9CwDyPgsAlkALADBCCwDKQwsAZEULAAhHCwCiSAsAPEoLAOBLCwB6TQsAFE8LAK5QCwBIUgsA7FMLAIZVCwAgVwsAulgLAF5aCwD4WwsAkl0LACxfCwDQYAsAamILAARkCwCoZQsAQmcLANxoCwB2agsAEGwLALRtCwBObwsA6HALAIJyCwAmdAsAwHULAFp3CwD0eAsAmHoLADJ8CwDMfQsAcH8LAAqBCwCkggsAPoQLANiFCwB8hwsAFokLALCKCwBKjAsA7o0LAIiPCwAikQsAvJILAGCUCwD6lQsAlJcLADiZCwDSmgsAbJwLAAaeCwCgnwsARKELAN6iCwB4pAsAEqYLALanCwBQqQsA6qoLAISsCwAorgsAwq8LAFyxCwAAswsAmrQLADS2CwDOtwsAaLkLAAy7CwCmvAsAQL4LANq/CwB+wQsAGMMLALLECwBWxgsA8McLAIrJCwAkywsAvswLAGLOCwD8zwsAltELADDTCwDU1AsAbtYLAAjYCwCs2QsARtsLAODcCwB63gsAFOALALjhCwBS4wsA7OQLAIbmCwAq6AsAxOkLAF7rCwD47AsAnO4LADbwCwDQ8QsAdPMLAA71CwCo9gsAQvgLANz5CwCA+wsAGv0LALT+CwBOAAwA8gEMAIwDDAAmBQwAwAYMAGQIDAD+CQwAmAsMADwNDADWDgwAcBAMAAoSDACkEwwASBUMAOIWDAB8GAwAFhoMALobDABUHQwA7h4MAIggDAAsIgwAxiMMAGAlDAAEJwwAnigMADgqDADSKwwAbC0MABAvDACqMAwATjIMAPIzDACMNQwAJjcMAMA4DABkOgwA/jsMAJg9DAAyPwwAzEAMAHBCDAAKRAwApEUMAEhHDADiSAwAfEoMABZMDACwTQwAVE8MAO5QDACSUgwALFQMAMZVDABgVwwA+lgMAJ5aDAA4XAwA0l0MAGxfDAAGYQwAqmIMAERkDADeZQwAgmcMABxpDAC2agwAWmwMAPRtDACObwwAKHEMAMJyDABmdAwAAHYMAJp3DAA0eQwA2HoMAHJ8DAAMfgwApn8MAECBDADkggwAfoQMABiGDAC8hwwAVokMAPCKDACUjAwALo4MAMiPDABikQwA/JIMAKCUDAA6lgwA1JcMAG6ZDAASmwwArJwMAEaeDADgnwwAhKEMAB6jDAC4pAwAXKYMAPanDACQqQwAKqsMAMSsDABorgwAArAMAJyxDAA2swwA2rQMAHS2DAAOuAwAqLkMAEK7DADmvAwAgL4MABrADAC+wQwAWMMMAPLEDACMxgwAMMgMAMrJDABkywwA/swMAKLODAA80AwA1tEMAHDTDAAU1QwArtYMAEjYDADi2QwAfNsMACDdDAC63gwAVOAMAPjhDACS4wwALOUMANDmDABq6AwABOoMAJ7rDAA47QwA3O4MAHbwDAAQ8gwAqvMMAET1DADo9gwAgvgMABz6DADA+wwAWv0MAPT+DACYAA0AMgINAMwDDQBmBQ0AAAcNAKQIDQA+Cg0A2AsNAHINDQAWDw0AsBANAEoSDQDkEw0AiBUNACIXDQC8GA0AYBoNAPobDQCUHQ0ALh8NAMggDQBsIg0ABiQNAKAlDQA6Jw0A1CgNAHgqDQASLA0ArC0NAFAvDQDqMA0AhDINACg0DQDCNQ0AXDcNAPY4DQCQOg0ANDwNAM49DQBoPw0AAkENAJxCDQBARA0A2kUNAH5HDQAYSQ0AskoNAExMDQDmTQ0Aik8NACRRDQC+Ug0AWFQNAPxVDQCWVw0AMFkNAMpaDQBuXA0ACF4NAKJfDQBGYQ0A4GINAHpkDQAUZg0ArmcNAFJpDQDsag0AhmwNACBuDQDEbw0AXnENAPhyDQCSdA0ANnYNANB3DQBqeQ0ADnsNAKh8DQBCfg0A3H8NAHaBDQAagw0AtIQNAE6GDQDohw0AjIkNACaLDQDAjA0AWo4NAPSPDQCYkQ0AMpMNANaUDQBwlg0ACpgNAKSZDQA+mw0A4pwNAHyeDQAWoA0AsKENAFSjDQDupA0AiKYNACKoDQDGqQ0AYKsNAPqsDQCerg0AOLANANKxDQBssw0ABrUNAKq2DQBEuA0A3rkNAHi7DQAcvQ0Atr4NAFDADQDqwQ0AjsMNACjFDQDCxg0AZsgNAADKDQCayw0ANM0NAM7ODQBy0A0ADNINAKbTDQBA1Q0A5NYNAH7YDQAY2g0AstsNAEzdDQDw3g0AiuANAC7iDQDI4w0AYuUNAPzmDQCW6A0AOuoNANTrDQBu7Q0ACO8NAKzwDQBG8g0A4PMNAHr1DQAU9w0AuPgNAFL6DQDs+w0AkP0NACr/DQDEAA4AXgIOAAIEDgCcBQ4ANgcOANAIDgBqCg4ADgwOAKgNDgBCDw4A5hAOAIASDgAaFA4AtBUOAFgXDgDyGA4AjBoOACYcDgDKHQ4AZB8OAP4gDgCYIg4APCQOANYlDgBwJw4AFCkOAK4qDgBILA4A4i0OAHwvDgAgMQ4AujIOAFQ0DgDuNQ4AiDcOACw5DgDGOg4AYDwOAAQ+DgCePw4AOEEOANJCDgB2RA4AEEYOAKpHDgBESQ4A6EoOAIJMDgAcTg4Atk8OAFpRDgD0Ug4AjlQOADJWDgDMVw4AZlkOAABbDgCaXA4APl4OANhfDgByYQ4ADGMOALBkDgBKZg4A5GcOAH5pDgAiaw4AvGwOAFZuDgD6bw4AlHEOAC5zDgDIdA4AYnYOAAZ4DgCgeQ4AOnsOANR8DgB4fg4AEoAOAKyBDgBQgw4A6oQOAISGDgAeiA4AuIkOAFyLDgD2jA4AkI4OACqQDgDOkQ4AaJMOAAKVDgCclg4AQJgOANqZDgB0mw4ADp0OAKieDgBMoA4A5qEOAICjDgAkpQ4AvqYOAFioDgDyqQ4AlqsOADCtDgDKrg4AZLAOAAiyDgCisw4APLUOANa2DgB6uA4AFLoOAK67DgBSvQ4A7L4OAIbADgAgwg4AusMOAF7FDgD4xg4AksgOACzKDgDGyw4Aas0OAATPDgCo0A4AQtIOANzTDgB21Q4AENcOALTYDgBO2g4A6NsOAILdDgAm3w4AwOAOAFriDgD04w4AmOUOADLnDgDM6A4AcOoOAArsDgCk7Q4APu8OANjwDgB88g4AFvQOALD1DgBK9w4A5PgOAIj6DgAi/A4AvP0OAGD/DgD6AA8AlAIPAC4EDwDSBQ8AbAcPAAYJDwCgCg8AOgwPAN4NDwB4Dw8AEhEPALYSDwBQFA8A6hUPAIQXDwAoGQ8AwhoPAFwcDwD2HQ8Amh8PADQhDwDOIg8AaCQPAAImDwCmJw8AQCkPAOQqDwB+LA8AGC4PALIvDwBMMQ8A8DIPAIo0DwAkNg8AvjcPAGI5DwD8Og8AljwPADA+DwDUPw8AbkEPAAhDDwCsRA8ARkYPAOBHDwB6SQ8AFEsPALhMDwBSTg8A7E8PAIZRDwAgUw8AxFQPAF5WDwACWA8AnFkPADZbDwDQXA8Aal4PAA5gDwCoYQ8AQmMPANxkDwCAZg8AGmgPALRpDwBOaw8A6GwPAIxuDwAmcA8AynEPAGRzDwD+dA8AmHYPADJ4DwDWeQ8AcHsPAAp9DwCkfg8APoAPAOKBDwB8gw8AFoUPALqGDwBUiA8A7okPAJKLDwAsjQ8Axo4PAGCQDwD6kQ8AnpMPADiVDwDSlg8AbJgPABCaDwCqmw8ARJ0PAOieDwCCoA8AHKIPALajDwBQpQ8A9KYPAI6oDwAoqg8AzKsPAGatDwAArw8AmrAPADSyDwDYsw8AcrUPAAy3DwCmuA8AQLoPAOS7DwB+vQ8AIr8PALzADwBWwg8A8MMPAIrFDwAkxw8AyMgPAGLKDwD8yw8AoM0PADrPDwDU0A8AbtIPABLUDwCs1Q8ARtcPAOrYDwCE2g8AHtwPALjdDwBS3w8A9uAPAJDiDwAq5A8AzuUPAGjnDwAC6Q8AnOoPADbsDwDQ7Q8AdO8PAA7xDwCy8g8ATPQPAOb1DwCA9w8AGvkPALT6DwBY/A8A8v0PAIz/DwAwARAAygIQAGQEEAAIBhAAogcQADwJEADWChAAcAwQABQOEACuDxAASBEQAOISEAB8FBAAIBYQALoXEABUGRAA+BoQAJIcEAAsHhAAxh8QAGohEAAEIxAAniQQADgmEADcJxAAdikQABArEACqLBAARC4QAOgvEACCMRAAHDMQAMA0EABaNhAA9DcQAJg5EAAyOxAAzDwQAGY+EAAAQBAApEEQAD5DEADYRBAAckYQABZIEACwSRAASksQAORMEACIThAAIlAQALxREABgUxAA+lQQAJRWEAAuWBAAyFkQAGxbEAAGXRAAoF4QADpgEADeYRAAeGMQABJlEAC2ZhAAUGgQAOppEACEaxAAHm0QAMJuEABccBAA9nEQAJBzEAAqdRAAznYQAGh4EAACehAApnsQAEB9EADafhAAdIAQABiCEACygxAATIUQAOaGEACKiBAAJIoQAL6LEABYjRAA8o4QAJaQEAAwkhAAypMQAG6VEAAIlxAAopgQADyaEADgmxAAep0QABSfEACuoBAAUqIQAOyjEACGpRAAIKcQALqoEABeqhAA+KsQAJKtEAA2rxAA0LAQAGqyEAAEtBAAqLUQAEK3EADcuBAAdroQABq8EAC0vRAATr8QAOjAEACCwhAAJsQQAMDFEABaxxAA/sgQAJjKEAAyzBAA1s0QAHDPEAAK0RAApNIQAD7UEADi1RAAfNcQABbZEACw2hAAStwQAO7dEACI3xAAIuEQAMbiEABg5BAA+uUQAJTnEAA46RAA0uoQAGzsEAAG7hAAqu8QAETxEADe8hAAePQQABL2EAC29xAAUPkQAOr6EACO/BAAKP4QAML/EABmAREAAAMRAJoEEQA0BhEAzgcRAHIJEQAMCxEApgwRAEAOEQDaDxEAfhERABgTEQCyFBEAVhYRAPAXEQCKGREAJBsRAL4cEQBiHhEA/B8RAJYhEQA6IxEA1CQRAG4mEQAIKBEArCkRAEYrEQDgLBEAei4RAB4wEQC4MREAUjMRAOw0EQCGNhEAKjgRAMQ5EQBeOxEAAj0RAJw+EQA2QBEA0EERAHRDEQAORREAqEYRAEJIEQDmSREAgEsRABpNEQC0ThEATlARAPJREQCMUxEAJlURAMpWEQBkWBEA/lkRAJhbEQA8XREA1l4RAHBgEQAKYhEArmMRAEhlEQDiZhEAfGgRABZqEQC6axEAVG0RAO5uEQCScBEALHIRAMZzEQBgdREABHcRAJ54EQA4ehEA0nsRAHZ9EQAQfxEAqoARAESCEQDegxEAgoURAByHEQC2iBEAWooRAPSLEQCOjREAKI8RAMyQEQBmkhEAAJQRAJqVEQA+lxEA2JgRAHKaEQAMnBEApp0RAEqfEQDkoBEAiKIRACKkEQC8pREAVqcRAPqoEQCUqhEALqwRAMitEQBirxEABrERAKCyEQBEtBEA8rURAIy3EQAmuREAwLoRAGS8EQD+vREAmL8RADLBEQDWwhEAcMQRAArGEQCuxxEASMkRAOLKEQB8zBEAFs4RALrPEQBU0REA+NIRAJLUEQAs1hEAxtcRAGDZEQD62hEAntwRADjeEQDS3xEAduERABDjEQCq5BEAROYRAOjnEQCC6REAHOsRALbsEQBa7hEA9O8RAI7xEQAo8xEAwvQRAGb2EQAA+BEAmvkRAD77EQDY/BEAcv4RAAwAEgCwARIASgMSAOQEEgB+BhIAIggSALwJEgBWCxIA8AwSAIoOEgAuEBIAyBESAGwTEgAGFRIAoBYSADoYEgDUGRIAeBsSABIdEgCsHhIARiASAOAhEgCEIxIAHiUSALgmEgBcKBIA9ikSAJArEgAqLRIAzi4SAGgwEgACMhIAnDMSAEA1EgDaNhIAdDgSABg6EgCyOxIATD0SAOY+EgCAQBIAJEISAL5DEgBYRRIA8kYSAIxIEgAwShIAyksSAGRNEgAITxIAolASADxSEgDWUxIAelUSABRXEgCuWBIASFoSAOJbEgCGXRIAIF8SALpgEgBeYhIA+GMSAJJlEgAsZxIA0GgSAGpqEgAEbBIAnm0SAEJvEgDccBIAdnISABB0EgCqdRIATncSAOh4EgCMehIAJnwSAMB9EgBafxIA9IASAJiCEgAyhBIAzIUSAGaHEgAAiRIApIoSAD6MEgDYjRIAfI8SABaREgCwkhIASpQSAO6VEgCIlxIAIpkSALyaEgBgnBIA+p0SAJSfEgAuoRIAyKISAGykEgAGphIAoKcSAESpEgDeqhIAeKwSABKuEgC2rxIAULESAOqyEgCEtBIAHrYSAMK3EgBcuRIA9roSAJq8EgA0vhIAzr8SAGjBEgAMwxIApsQSAEDGEgDaxxIAfskSABjLEgCyzBIATM4SAObPEgCK0RIAJNMSAL7UEgBi1hIA/NcSAJbZEgAw2xIA1NwSAG7eEgAI4BIAouESAEbjEgDg5BIAeuYSABToEgCu6RIAUusSAOzsEgCQ7hIAKvASAMTxEgBe8xIA+PQSAJz2EgA2+BIA0PkSAGr7EgAE/RIAqP4SAEIAEwDcARMAgAMTABoFEwC0BhMATggTAPIJEwCMCxMAJg0TAMAOEwBkEBMA/hETAKITEwAyFRMA1hYTAHAYEwAKGhMApBsTAD4dEwDiHhMAfCATABYiEwC6IxMAVCUTAO4mEwCSKBMALCoTAMYrEwBgLRMA+i4TAJQwEwA4MhMA0jMTAHY1EwAQNxMAqjgTAEQ6EwDeOxMAgj0TABw/EwC2QBMAUEITAOpDEwCORRMAKEcTAMJIEwBmShMAAEwTAJpNEwA0TxMA2FATAHJSEwAMVBMAplUTAEpXEwDkWBMAfloTABhcEwCyXRMAVl8TAPBgEwCUYhMALmQTAMhlEwBiZxMA/GgTAKBqEwA6bBMA1G0TAG5vEwAIcRMArHITAEZ0EwDgdRMAencTAB55EwC4ehMAUnwTAPZ9EwCQfxMAKoETAMSCEwBehBMAAoYTAJyHEwA2iRMA0IoTAHSMEwAOjhMAqI8TAEKREwDmkhMAgJQTABqWEwC+lxMAWJkTAPKaEwCMnBMAMJ4TAMqfEwBkoRMA/qITAJikEwA8phMA1qcTAHCpEwAUqxMArqwTAEiuEwDirxMAhrETACCzEwC6tBMAVLYTAO63EwCSuRMALLsTAMa8EwBqvhMABMATAJ7BEwBCwxMA3MQTAHbGEwAQyBMAqskTAE7LEwDozBMAgs4TABzQEwC20RMAWtMTAPTUEwCO1hMAMtgTAMzZEwBm2xMAAN0TAKTeEwA+4BMA2OETAHLjEwAW5RMAsOYTAEroEwDk6RMAfusTACLtEwC87hMAVvATAPrxEwCU8xMALvUTAMj2EwBs+BMABvoTAKD7EwA6/RMA3v4TAHgAFAASAhQArAMUAFAFFADqBhQAhAgUAB4KFADCCxQAXA0UAPYOFACQEBQAKhIUAM4TFABoFRQAAhcUAKYYFABAGhQA2hsUAH4dFAAYHxQAsiAUAEwiFADmIxQAiiUUACQnFAC+KBQAWCoUAPIrFACWLRQAMC8UAMowFABuMhQACDQUAKI1FAA8NxQA4DgUAHo6FAAUPBQArj0UAFI/FADsQBQAhkIUACBEFAC6RRQAXkcUAPhIFACSShQANkwUANBNFABqTxQABFEUAKhSFABCVBQA3FUUAHZXFAAaWRQAtFoUAE5cFADoXRQAgl8UACZhFADAYhQAWmQUAP5lFACYZxQAMmkUANZqFABwbBQACm4UAKRvFAA+cRQA4nIUAHx0FAAWdhQAsHcUAEp5FADuehQAiHwUACJ+FADGfxQAYIEUAPqCFACUhBQAOIYUANKHFABsiRQABosUAKqMFABEjhQA3o8UAHiRFAASkxQAtpQUAFCWFADqlxQAjpkUACibFADCnBQAXJ4UAACgFACaoRQANKMUAM6kFAByphQADKgUAKapFABAqxQA2qwUAH6uFAAYsBQAsrEUAFazFADwtBQAirYUACS4FADIuRQAYrsUAPy8FACWvhQAOsAUANTBFABuwxQACMUUAKLGFABGyBQA4MkUAHrLFAAezRQAuM4UAFLQFADs0RQAkNMUACrVFADE1hQAXtgUAALaFACc2xQANt0UANDeFABq4BQADuIUAKjjFABM5RQA5uYUAIDoFAAa6hQAtOsUAFjtFADy7hQAjPAUACbyFADA8xQAZPUUAP72FACY+BQAPPoUANb7FABw/RQACv8UAK4AFQBIAhUA4gMVAHwFFQAgBxUAuggVAFQKFQDuCxUAiA0VACwPFQDGEBUAYBIVAAQUFQCeFRUAOBcVANIYFQB2GhUAEBwVAKodFQBEHxUA6CAVAIIiFQAcJBUAtiUVAFAnFQD0KBUAjioVACgsFQDMLRUAZi8VAAAxFQCaMhUAPjQVANg1FQByNxUADDkVALA6FQBKPBUA5D0VAH4/FQAYQRUAvEIVAFZEFQDwRRUAlEcVAC5JFQDIShUAYkwVAPxNFQCgTxUAOlEVANRSFQBuVBUAElYVAKxXFQBGWRUA4FoVAIRcFQAeXhUAuF8VAFxhFQD2YhUAkGQVACpmFQDOZxUAaGkVAAJrFQCcbBUAQG4VANpvFQB0cRUADnMVALJ0FQBMdhUA5ncVAIB5FQAaexUAvnwVAFh+FQDyfxUAjIEVADCDFQDKhBUAZIYVAAiIFQCiiRUAPIsVANaMFQB6jhUAFJAVAK6RFQBIkxUA7JQVAIaWFQAgmBUAxJkVAF6bFQD4nBUAkp4VACygFQDQoRUAaqMVAASlFQCephUAOKgVANypFQB2qxUAEK0VAKquFQBOsBUA6LEVAIKzFQAmtRUAwLYVAFq4FQD0uRUAmLsVADK9FQDMvhUAZsAVAADCFQCkwxUAPsUVANjGFQB8yBUAFsoVALDLFQBKzRUA7s4VAIjQFQAi0hUAvNMVAGDVFQD61hUAlNgVADjaFQDS2xUAbN0VAAbfFQCg4BUAROIVAN7jFQB45RUAEucVAKzoFQBQ6hUA6usVAITtFQAo7xUAwvAVAFzyFQD28xUAmvUVADT3FQDO+BUAaPoVAAz8FQCm/RUAQP8VANoAFgB0AhYAGAQWALIFFgBMBxYA8AgWAIoKFgAkDBYAvg0WAGIPFgD8EBYAlhIWADAUFgDUFRYAbhcWAAgZFgCiGhYAPBwWAOAdFgB6HxYAFCEWALgiFgBSJBYA7CUWAIYnFgAqKRYAxCoWAF4sFgD4LRYAnC8WADYxFgDQMhYAajQWAAQ2FgCoNxYAQjkWANw6FgCAPBYAGj4WALQ/FgBOQRYA8kIWAIxEFgAmRhYAwEcWAFpJFgD+ShYAmEwWADJOFgDMTxYAcFEWAApTFgCkVBYASFYWAOJXFgB8WRYAFlsWALpcFgBUXhYA7l8WAIhhFgAsYxYAxmQWAGBmFgD6ZxYAlGkWADhrFgDSbBYAbG4WABBwFgCqcRYARHMWAN50FgCCdhYAHHgWALZ5FgBQexYA6nwWAI5+FgAogBYAwoEWAFyDFgAAhRYAmoYWADSIFgDYiRYAcosWAAyNFgCmjhYASpAWAOSRFgB+kxYAGJUWALyWFgBWmBYA8JkWAIqbFgAknRYAyJ4WAGKgFgD8oRYAoKMWADqlFgDUphYAbqgWABKqFgCsqxYARq0WAOCuFgCEsBYAHrIWALizFgBStRYA7LYWAJC4FgAquhYAxLsWAGi9FgACvxYAnMAWADbCFgDawxYAdMUWAA7HFgCoyBYATMoWAObLFgCAzRYAGs8WALTQFgBY0hYA8tMWAIzVFgAw1xYAytgWAGTaFgD+2xYAmN0WADzfFgDW4BYAcOIWABTkFgCu5RYASOcWAOLoFgCG6hYAIOwWALrtFgBU7xYA+PAWAJLyFgAs9BYAxvUWAGr3FgAE+RYAnvoWADj8FgDc/RYAdv8WABABFwCqAhcATgQXAOgFFwCCBxcAHAkXALYKFwBaDBcA9A0XAI4PFwAyERcAzBIXAGYUFwAAFhcApBcXAD4ZFwDYGhcAchwXABYeFwCwHxcASiEXAO4iFwCIJBcAIiYXALwnFwBgKRcA+ioXAJQsFwAuLhcA0i8XAHYxFwAQMxcAqjQXAEQ2FwDoNxcAgjkXABw7FwDAPBcAWj4XAPQ/FwCOQRcAKEMXAMxEFwBmRhcAAEgXAJpJFwA+SxcA2EwXAHxOFwAWUBcAsFEXAEpTFwDkVBcAiFYXACJYFwC8WRcAVlsXAPBcFwCUXhcALmAXAMhhFwBsYxcABmUXAKBmFwA6aBcA3mkXAHhrFwASbRcArG4XAFBwFwDqcRcAhHMXAB51FwC4dhcAXHgXAPZ5FwCQexcANH0XAM5+FwBogBcAAoIXAKaDFwBAhRcA2oYXAHSIFwAYihcAsosXAEyNFwDmjhcAgJAXACSSFwC+kxcAWJUXAPyWFwCWmBcAMJoXAMqbFwBunRcACJ8XAKKgFwA8ohcA4KMXAHqlFwAUpxcArqgXAFKqFwDsqxcAhq0XACCvFwDEsBcAXrIXAPizFwCStRcALLcXANC4FwBquhcABLwXAKi9FwBCvxcA3MAXAHbCFwAaxBcAtMUXAE7HFwDoyBcAjMoXACbMFwDAzRcAWs8XAPTQFwCY0hcAMtQXAMzVFwBm1xcACtkXAKTaFwA+3BcA4t0XAHzfFwAW4RcAsOIXAFTkFwDu5RcAiOcXACLpFwC86hcAYOwXAPrtFwCU7xcAOPEXANLyFwBs9BcABvYXAKr3FwBE+RcA3voXAHj8FwAc/hcAtv8XAFABGADqAhgAhAQYACgGGADCBxgAXAkYAAALGACaDBgANA4YAM4PGAByERgADBMYAKYUGABAFhgA2hcYAH4ZGAAYGxgAshwYAEweGADwHxgAiiEYACQjGADIJBgAYiYYAPwnGACWKRgAOisYANQsGABuLhgACDAYAKwxGABGMxgA4DQYAHo2GAAUOBgAuDkYAFI7GADsPBgAkD4YACpAGADEQRgAXkMYAAJFGACcRhgANkgYANBJGAB0SxgADk0YAKhOGABCUBgA3FEYAIBTGAAaVRgAtFYYAFhYGADyWRgAjFsYACZdGADKXhgAZGAYAP5hGACYYxgAMmUYANZmGABwaBgACmoYAKRrGABIbRgA4m4YAHxwGAAgchgAunMYAFR1GADudhgAkngYACx6GADGexgAYH0YAPp+GACegBgAOIIYANKDGAB2hRgAEIcYAKqIGABEihgA6IsYAIKNGAAcjxgAtpAYAFCSGAD0kxgAjpUYACiXGADCmBgAZpoYAACcGACanRgAPp8YANigGAByohgADKQYALClGABKpxgA5KgYAH6qGAAirBgAvK0YAFavGADwsBgAirIYAC60GADItRgAYrcYAAa5GACguhgAOrwYANS9GAB4vxgAEsEYAKzCGABGxBgA6sUYAITHGAAeyRgAuMoYAFLMGAD2zRgAkM8YACrRGADO0hgAaNQYAALWGACc1xgAQNkYANraGAB03BgADt4YAKjfGABM4RgA5uIYAIDkGAAa5hgAvucYAFjpGADy6hgAluwYADDuGADK7xgAZPEYAAjzGACi9BgAPPYYANb3GAB6+RgAFPsYAK78GABI/hgA7P8YAIYBGQAgAxkAugQZAF4GGQD4BxkAkgkZACwLGQDGDBkAag4ZAAQQGQCeERkAQhMZANwUGQB2FhkAEBgZALQZGQBOGxkA6BwZAIIeGQAmIBkAwCEZAFojGQD0JBkAmCYZADIoGQDMKRkAZisZAAotGQCkLhkAPjAZANgxGQByMxkAFjUZALA2GQBKOBkA5DkZAIg7GQAiPRkAvD4ZAGBAGQD6QRkAlEMZAC5FGQDSRhkAbEgZAAZKGQCgSxkAOk0ZAN5OGQB4UBkAElIZAKxTGQBQVRkA6lYZAIRYGQAoWhkAwlsZAFxdGQD2XhkAmmAZADRiGQDOYxkAaGUZAAJnGQCmaBkAQGoZANprGQB+bRkAGG8ZALJwGQBMchkA8HMZAIp1GQAkdxkAvngZAFh6GQD8exkAln0ZADB/GQDUgBkAboIZAAiEGQCihRkARocZAOCIGQB6ihkAFIwZAK6NGQBSjxkA7JAZAIaSGQAqlBkAxJUZAF6XGQD4mBkAnJoZADacGQDQnRkAap8ZAAShGQCoohkAQqQZANylGQCApxkAGqkZALSqGQBOrBkA8q0ZAIyvGQAmsRkAwLIZAFq0GQD+tRkAmLcZADK5GQDWuhkAcLwZAAq+GQCkvxkASMEZAOLCGQB8xBkAFsYZALDHGQBUyRkA7soZAIjMGQAizhkAxs8ZAGDRGQD60hkAntQZADjWGQDS1xkAbNkZABDbGQCq3BkARN4ZAN7fGQB44RkAHOMZALbkGQBQ5hkA9OcZAI7pGQAo6xkAwuwZAGbuGQAA8BkAmvEZADTzGQDO9BkAcvYZAAz4GQCm+RkAQPsZAOT8GQB+/hkAGAAaALwBGgBWAxoA8AQaAIoGGgAuCBoAyAkaAGILGgD8DBoAlg4aADoQGgDUERoAbhMaABIVGgCsFhoARhgaAOAZGgCEGxoAHh0aALgeGgBSIBoA7CEaAJAjGgAqJRoAxCYaAF4oGgACKhoAnCsaADYtGgDaLhoAdDAaAA4yGgCoMxoATDUaAOY2GgCAOBoAGjoaALQ7GgBYPRoA8j4aAIxAGgAwQhoAykMaAGRFGgD+RhoAokgaADxKGgDWSxoAcE0aABRPGgCuUBoASFIaAOJTGgB8VRoAIFcaALpYGgBUWhoA+FsaAJJdGgAsXxoAxmAaAGpiGgAEZBoAnmUaADhnGgDSaBoAdmoaABBsGgCqbRoATm8aAOhwGgCCchoAHHQaAMB1GgBadxoA9HgaAI56GgAyfBoAzH0aAGZ/GgAAgRoApIIaAD6EGgDYhRoAcocaAAyJGgCwihoASowaAOSNGgB+jxoAIpEaALySGgBWlBoA+pUaAJSXGgAumRoAyJoaAGKcGgAGnhoAoJ8aADqhGgDUohoAeKQaABKmGgCspxoAUKkaAOqqGgCErBoAHq4aAMKvGgBcsRoA9rIaAJC0GgAqthoAzrcaAGi5GgACuxoAnLwaAEC+GgDavxoAdMEaABjDGgCyxBoATMYaAObHGgCAyRoAJMsaAL7MGgBYzhoA8s8aAJbRGgAw0xoAytQaAG7WGgAI2BoAotkaADzbGgDW3BoAet4aABTgGgCu4RoAUuMaAOzkGgCG5hoAIOgaAMTpGgBe6xoA+OwaAJLuGgAs8BoA0PEaAGrzGgAE9RoAnvYaAEL4GgDc+RoAdvsaABr9GgC0/hoATgAbAOgBGwCMAxsAJgUbAMAGGwBaCBsA9AkbAJgLGwAyDRsAzA4bAGYQGwAKEhsApBMbAD4VGwDiFhsAfBgbABYaGwCwGxsAVB0bAO4eGwCIIBsAIiIbALwjGwBgJRsA+iYbAJQoGwA4KhsA0isbAGwtGwAGLxsAqjAbAEQyGwDeMxsAeDUbABI3GwC2OBsAUDobAOo7GwCEPRsAKD8bAMJAGwBcQhsAAEQbAJpFGwA0RxsAzkgbAGhKGwAMTBsApk0bAEBPGwDaUBsAflIbABhUGwCyVRsAVlcbAPBYGwCKWhsAJFwbAMhdGwBiXxsA/GAbAJZiGwAwZBsA1GUbAG5nGwAIaRsAomobAEZsGwDgbRsAem8bAB5xGwC4chsAUnQbAOx1GwCQdxsAKnkbAMR6GwBefBsA+H0bAJx/GwA2gRsA0IIbAGqEGwAOhhsAqIcbAEKJGwDmihsAgIwbABqOGwC0jxsAWJEbAPKSGwCMlBsAJpYbAMqXGwBkmRsA/pobAJicGwAynhsA1p8bAHChGwAKoxsArqQbAEimGwDipxsAfKkbACCrGwC6rBsAVK4bAO6vGwCSsRsALLMbAMa0GwBgthsA+rcbAJ65GwA4uxsA3LwbAHa+GwAQwBsAqsEbAETDGwDoxBsAgsYbABzIGwC2yRsAUMsbAPTMGwCOzhsAKNAbAMzRGwBm0xsAANUbAJrWGwA+2BsA2NkbAHLbGwAM3RsApt4bAErgGwDk4RsAfuMbABjlGwC85hsAVugbAPDpGwCU6xsALu0bAMjuGwBi8BsABvIbAKDzGwA69RsA1PYbAG74GwAS+hsArPsbAEb9GwDg/hsAhAAcAB4CHAC4AxwAXAUcAPYGHACQCBwAKgocAM4LHABoDRwAAg8cAJwQHAA2EhwA2hMcAHQVHAAOFxwAqBgcAEwaHADmGxwAgB0cACQfHAC+IBwAWCIcAPIjHACWJRwAMCccAMooHABkKhwA/iscAKItHAA8LxwA1jAcAHAyHAAUNBwArjUcAEg3HADsOBwAhjocACA8HAC6PRwAXj8cAPhAHACSQhwALEQcAMZFHABqRxwABEkcAJ5KHAA4TBwA3E0cAHZPHAAQURwAtFIcAE5UHADoVRwAglccACZZHADAWhwAWlwcAPRdHACOXxwAMmEcAMxiHABmZBwAAGYcAKRnHAA+aRwA2GocAHxsHAAWbhwAsG8cAEpxHADuchwAiHQcACJ2HAC8dxwAYHkcAPp6HACUfBwALn4cAMh/HABsgRwABoMcAKCEHAA6hhwA3occAHiJHAASixwAtowcAFCOHADqjxwAhJEcAB6THADClBwAXJYcAPaXHACQmRwANJscAM6cHABonhwAAqAcAKahHABAoxwA2qQcAH6mHAAYqBwAsqkcAFarHADmrBwAiq4cACSwHAC+sRwAYrMcAPy0HACWthwAMLgcAMq5HABuuxwACL0cAKK+HAA8wBwA4MEcAHrDHAAUxRwAuMYcAFLIHADsyRwAhsscACrNHADEzhwAXtAcAPjRHACS0xwANtUcANDWHABq2BwADtocAKjbHABC3RwA3N4cAIDgHAAa4hwAtOMcAE7lHADo5hwAjOgcACbqHADA6xwAWu0cAP7uHACY8BwAMvIcANbzHABw9RwACvccAKT4HABI+hwA4vscAHz9HAAW/xwAsAAdAFQCHQDuAx0AiAUdACIHHQDGCB0AYAodAPoLHQCeDR0AOA8dANIQHQBsEh0AEBQdAKoVHQBEFx0A3hgdAHgaHQAcHB0Ath0dAFAfHQD0IB0AjiIdACgkHQDCJR0AXCcdAAApHQCaKh0ANCwdANgtHQByLx0ADDEdAKYyHQBKNB0A5DUdAH43HQAYOR0AsjodAFY8HQDwPR0Aij8dACRBHQDIQh0AYkQdAPxFHQCgRx0AOkkdANRKHQBuTB0AEk4dAKxPHQBGUR0A4FIdAHpUHQAeVh0AuFcdAFJZHQD2Wh0AkFwdACpeHQDEXx0AaGEdAAJjHQCcZB0ANmYdANBnHQB0aR0ADmsdAKhsHQBCbh0A5m8dAIBxHQAacx0AvnQdAFh2HQDydx0AjHkdACZ7HQDKfB0AZH4dAP5/HQCYgR0APIMdANaEHQBwhh0AFIgdAK6JHQBIix0A4owdAIaOHQAgkB0AupEdAFSTHQDulB0AkpYdACyYHQDGmR0AYJsdAASdHQCenh0AOKAdANyhHQB2ox0AEKUdAKqmHQBEqB0A6KkdAIKrHQAcrR0Atq4dAFqwHQD0sR0AjrMdADK1HQDMth0AZrgdAAC6HQCkux0APr0dANi+HQBywB0ADMIdALDDHQBKxR0A5MYdAH7IHQAiyh0AvMsdAFbNHQD6zh0AlNAdAC7SHQDI0x0AbNUdAAbXHQCg2B0AOtodANTbHQB43R0AEt8dAKzgHQBQ4h0A6uMdAITlHQAe5x0AwugdAFzqHQD26x0AkO0dACrvHQDO8B0AaPIdAAL0HQCc9R0AQPcdANr4HQB0+h0AGPwdALL9HQBM/x0A5gAeAIoCHgAkBB4AvgUeAFgHHgDyCB4AlgoeADAMHgDKDR4AZA8eAAgRHgCiEh4APBQeAOAVHgB6Fx4AFBkeAK4aHgBSHB4A7B0eAIYfHgAgIR4AuiIeAF4kHgD4JR4AkiceACwpHgDQKh4AaiweAAQuHgCoLx4AQjEeANwyHgB2NB4AGjYeALQ3HgBOOR4A6DoeAII8HgAmPh4AwD8eAFpBHgD+Qh4AmEQeADJGHgDMRx4AZkkeAApLHgCkTB4APk4eANhPHgB8UR4AFlMeALBUHgBUVh4A7lceAIhZHgAiWx4AxlweAGBeHgD6Xx4AlGEeADhjHgDSZB4AbGYeAAZoHgCqaR4ARGseAN5sHgCCbh4AJnAeAMBxHgBacx4A9HQeAJh2HgAyeB4AzHkeAGZ7HgAKfR4ApH4eAD6AHgDigR4AfIMeABaFHgCwhh4ASogeAO6JHgCIix4AIo0eAMaOHgBgkB4A+pEeAJSTHgA4lR4A0pYeAGyYHgAGmh4AoJseAESdHgDenh4AeKAeABKiHgC2ox4AUKUeAOqmHgCOqB4AKKoeAMKrHgBcrR4AAK8eAJqwHgA0sh4AzrMeAGi1HgAMtx4AprgeAEC6HgDkux4Afr0eABi/HgCywB4AVsIeAPDDHgCKxR4AJMceAL7IHgBiyh4A/MseAJbNHgAwzx4A1NAeAG7SHgAI1B4ArNUeAEbXHgDg2B4AetoeABTcHgC43R4AUt8eAOzgHgCG4h4AKuQeAMTlHgBe5x4AAukeAJzqHgA27B4A0O0eAGrvHgAO8R4AqPIeAEL0HgDm9R4AgPceABr5HgC0+h4AWPweAPL9HgCM/x4AJgEfAMACHwBkBB8A/gUfAKIHHwA8CR8A1gofAHAMHwAKDh8ApA8fAEgRHwDiEh8AfBQfABYWHwC6Fx8AVBkfAO4aHwCSHB8ALB4fAMYfHwBgIR8ABCMfAJ4kHwA4Jh8A0icfAGwpHwAQKx8AqiwfAEQuHwDeLx8AgjEfABwzHwC2NB8AWjYfAPQ3HwCOOR8AKDsfAMI8HwBmPh8AAEAfAJpBHwA0Qx8A2EQfAHJGHwAWSB8ApkkfAEpLHwDkTB8Afk4fABhQHwC8UR8AVlMfAPBUHwCUVh8ALlgfAMhZHwBiWx8ABl0fAKBeHwA6YB8A1GEfAG5jHwASZR8ArGYfAEZoHwDqaR8AhGsfAB5tHwC4bh8AXHAfAPZxHwCQcx8AKnUfAMR2HwBoeB8AAnofAJx7HwA2fR8A2n4fAHSAHwAOgh8AsoMfAEyFHwDmhh8AgIgfABqKHwC+ix8AWI0fAPKOHwCMkB8AMJIfAMqTHwBklR8ACJcfAKKYHwA8mh8A1psfAHqdHwAUnx8ArqAfAEiiHwDiox8AhqUfACCnHwC6qB8AVKofAPirHwCSrR8ALK8fANCwHwBqsh8ABLQfAJ61HwA4tx8A3LgfAHa6HwAQvB8Aqr0fAE6/HwDowB8AgsIfACbEHwDAxR8AWscfAPTIHwCYyh8AMswfAMzNHwBmzx8AANEfAKTSHwA+1B8A2NUfAHzXHwAW2R8AsNofAErcHwDu3R8AiN8fACLhHwC84h8AVuQfAPrlHwCU5x8ALukfAMjqHwBs7B8ABu4fAKDvHwBE8R8A3vIfAHj0HwAS9h8ArPcfAFD5HwDq+h8AhPwfAB7+HwDC/x8AXAEgAPYCIACaBCAANAYgAM4HIABoCSAADAsgAKYMIABADiAA2g8gAHQRIAAYEyAAshQgAEwWIADmFyAAihkgACQbIAC+HCAAYh4gAPwfIACWISAAMCMgAMokIABuJiAACCggAKIpIAA8KyAA4CwgAHouIAAUMCAArjEgAFIzIADsNCAAhjYgACA4IADEOSAAXjsgAPg8IACmPiAAQEAgANpBIAB0QyAAGEUgALJGIABMSCAA5kkgAIpLIAAkTSAAvk4gAGJQIAAGUiAAoFMgADpVIADeViAAeFggABJaIAC2WyAAUF0gAOpeIACEYCAAKGIgAMJjIABcZSAA9mYgAJBoIAA0aiAAzmsgAGhtIAACbyAApnAgAEByIADacyAAfnUgABh3IACyeCAATHogAPB7IACKfSAAJH8gAL6AIABYgiAA/IMgAJaFIAAwhyAAyoggAG6KIAAIjCAAoo0gAEaPIADgkCAAepIgABSUIACulSAAUpcgAOyYIACGmiAAIJwgAMSdIABenyAA+KAgAJyiIAA2pCAA0KUgAGqnIAAOqSAAqKogAEKsIADcrSAAdq8gABqxIAC0siAATrQgAOi1IACMtyAAJrkgAMC6IABkvCAA/r0gAJi/IAAywSAAzMIgAHDEIAAKxiAApMcgAEjJIADiyiAAfMwgABbOIAC6zyAAVNEgAO7SIACI1CAAItYgAMbXIABg2SAA+togAJTcIAA43iAA0t8gAGzhIAAQ4yAAquQgAETmIADe5yAAeOkgABzrIAC27CAAUO4gAOrvIACO8SAAKPMgAML0IABm9iAAAPggAJr5IAA0+yAA2PwgAHL+IAAMACEApgEhAEADIQDkBCEAfgYhABgIIQCyCSEAVgshAPAMIQCKDiEALhAhAMgRIQBiEyEA/BQhAKAWIQA6GCEA1BkhAG4bIQAIHSEArB4hAEYgIQDgISEAeiMhAB4lIQC4JiEAUighAPYpIQCQKyEAKi0hAMQuIQBeMCEAAjIhAJwzIQA2NSEA0DYhAHQ4IQAOOiEAqDshAEw9IQDmPiEAgEAhABpCIQC0QyEAWEUhAPJGIQCMSCEAMEohAMpLIQBkTSEA/k4hAKJQIQA8UiEA1lMhAHBVIQAKVyEArlghAEhaIQDiWyEAhl0hACBfIQC6YCEAVGIhAPhjIQCSZSEALGchAMZoIQBgaiEABGwhAJ5tIQA4byEA0nAhAHZyIQAQdCEAqnUhAE53IQDoeCEAgnohABx8IQC2fSEAWn8hAPSAIQCOgiEAKIQhAMyFIQBmhyEAAIkhAKSKIQA+jCEA2I0hAHKPIQAWkSEAsJIhAEqUIQDklSEAfpchACKZIQC8miEAVpwhAPCdIQCUnyEALqEhAMiiIQBspCEABqYhAKCnIQA6qSEA3qohAHisIQASriEArK8hAEaxIQDqsiEAhLQhAB62IQDCtyEAXLkhAPa6IQCQvCEANL4hAM6/IQBowSEAAsMhAJzEIQBAxiEA2schAHTJIQAYyyEAsswhAEzOIQDmzyEAitEhACTTIQC+1CEAWNYhAPLXIQCW2SEAMNshAMrcIQBk3iEACOAhAKLhIQA84yEA4OQhAHrmIQAU6CEArukhAEjrIQDs7CEAhu4hACDwIQDE8SEAXvMhAPj0IQCS9iEANvghAND5IQBq+yEABP0hAJ7+IQBCACIA3AEiAHYDIgAQBSIAvgYiAFgIIgDyCSIAlgsiADoNIgDeDiIAeBAiABISIgCsEyIARhUiAOoWIgCEGCIAHhoiALgbIgBcHSIA9h4iAJAgIgA0IiIAziMiAGglIgACJyIAnCgiAEAqIgDaKyIAdC0iAA4vIgCyMCIATDIiAOYzIgCANSIAJDciAL44IgBYOiIA/DsiAJY9IgAwPyIAykAiAGRCIgAIRCIAokUiADxHIgDWSCIAekoiABRMIgCuTSIAUk8iAOxQIgCGUiIAIFQiAMRVIgBeVyIA+FgiAJJaIgAsXCIA0F0iAGpfIgAEYSIAnmIiAEJkIgDcZSIAdmciABppIgC0aiIATmwiAOhtIgCCbyIAJnEiAMByIgBadCIA9HUiAJh3IgAyeSIAzHoiAHB8IgAKfiIApH8iAD6BIgDigiIAfIQiABaGIgCwhyIASokiAO6KIgCIjCIAIo4iALyPIgBgkSIA+pIiAJSUIgAuliIA0pciAGyZIgAGmyIAoJwiAESeIgDenyIAeKEiAByjIgC2pCIAUKYiAOqnIgCEqSIAKKsiAMKsIgBcriIA9q8iAJqxIgA0syIAzrQiAGi2IgAMuCIAprkiAEC7IgDkvCIAfr4iABjAIgCywSIATMMiAPDEIgCKxiIAJMgiAL7JIgBiyyIA/MwiAJbOIgAw0CIA1NEiAG7TIgAI1SIArNYiAEbYIgDg2SIAetsiABTdIgC43iIAUuAiAOzhIgCG4yIAKuUiAMTmIgBe6CIA+OkiAJzrIgA27SIA0O4iAHTwIgAO8iIAqPMiAEL1IgDc9iIAgPgiABr6IgC0+yIATv0iAPL+IgCMACMAJgIjAMADIwBkBSMA/gYjAJgIIwA8CiMA1gsjAHANIwAKDyMApBAjAEgSIwDiEyMAfBUjABYXIwC6GCMAVBojAO4bIwCIHSMALB8jAMYgIwBgIiMABCQjAJ4lIwA4JyMA0igjAGwqIwAQLCMAqi0jAEQvIwDeMCMAgjIjABw0IwC2NSMAUDcjAPQ4IwCOOiMAKDwjAMw9IwBmPyMAAEEjAJpCIwA0RCMA2EUjAHJHIwAMSSMApkojAEpMIwDkTSMAfk8jABhRIwC8UiMAVlQjAPBVIwCKVyMALlkjAMhaIwBiXCMA/F0jAKBfIwA6YSMA1GIjAHhkIwASZiMArGcjAEZpIwDgaiMAhGwjAB5uIwC4byMAUnEjAPZyIwCQdCMAKnYjAMR3IwBoeSMAAnsjAJx8IwBAfiMA2n8jAHSBIwAOgyMAqIQjAEyGIwDmhyMAgIkjABqLIwC+jCMAWI4jAPKPIwCWkSMAMJMjAMqUIwBkliMACJgjAKKZIwA8myMA1pwjAHCeIwAUoCMArqEjAEijIwDipCMAhqYjACCoIwC6qSMAXqsjAPisIwCSriMALLAjAMaxIwBqsyMABLUjAJ62IwA4uCMA3LkjAHa7IwAQvSMAqr4jAE7AIwDowSMAgsMjABzFIwDAxiMAWsgjAPTJIwCOyyMAMs0jAMzOIwBm0CMAANIjAKTTIwA+1SMA2NYjAHLYIwAW2iMAsNsjAErdIwDk3iMAiOAjACLiIwC84yMAVuUjAPrmIwCU6CMALuojAMjrIwBs7SMABu8jAKDwIwA68iMA3vMjAHj1IwAS9yMAtvgjAFD6IwDq+yMAhP0jAB7/IwDCACQAXAIkAPYDJACQBSQANAckAM4IJABoCiQAAgwkAKYNJABADyQA2hAkAH4SJAAYFCQAshUkAEwXJADmGCQAihokACQcJAC+HSQAWB8kAPwgJACWIiQAMCQkAMolJABuJyQACCkkAKIqJABGLCQA4C0kAHovJAAUMSQArjIkAFI0JADsNSQAhjckACA5JADEOiQAXjwkAPg9JACSPyQANkEkANBCJABqRCQADkYkAKhHJABCSSQA3EokAIBMJAAaTiQAtE8kAE5RJADoUiQAjFQkACZWJADAVyQAWlkkAP5aJACYXCQAMl4kANZfJABwYSQACmMkAKRkJAA+ZiQA4mckAHxpJAAWayQAumwkAFRuJADubyQAiHEkACxzJADGdCQAYHYkAPp3JACUeSQAOHskANJ8JABsfiQABoAkAKqBJABEgyQA3oQkAIKGJAAciCQAtokkAFCLJAD0jCQAjo4kACiQJADCkSQAXJMkAACVJACaliQANJgkANiZJABymyQADJ0kAKaeJABAoCQA5KEkAH6jJAAYpSQAsqYkAFaoJADwqSQAiqskACStJADIriQAYrAkAPyxJACgsyQAOrUkANS2JABuuCQACLokAKy7JABGvSQA4L4kAHrAJAAewiQAuMMkAFLFJADsxiQAkMgkACrKJADEyyQAaM0kAALPJACc0CQANtIkANDTJAB01SQADtckAKjYJABC2iQA5tskAIDdJAAa3yQAtOAkAFjiJADy4yQAjOUkADDnJADK6CQAZOokAP7rJACY7SQAPO8kANbwJABw8iQACvQkAK71JABI9yQA4vgkAHz6JAAg/CQAuv0kAFT/JAD4ACUAkgIlACwEJQDGBSUAYAclAAQJJQCeCiUAOAwlANINJQB2DyUAEBElAKoSJQBEFCUA6BUlAIIXJQAcGSUAwBolAFocJQD0HSUAjh8lACghJQDMIiUAZiQlAAAmJQCaJyUAPiklANgqJQByLCUAFi4lALAvJQBKMSUA5DIlAH40JQAiNiUAvDclAFY5JQDwOiUAlDwlAC4+JQDIPyUAYkElAAZDJQCgRCUAOkYlAN5HJQB4SSUAEkslAKxMJQBGTiUA6k8lAIRRJQAeUyUAuFQlAFxWJQD2VyUAkFklACpbJQDEXCUAaF4lAAJgJQCmYSUAQGMlANpkJQB0ZiUAGGglALJpJQBMayUA5mwlAIBuJQAkcCUAvnElAFhzJQDydCUAlnYlADB4JQDKeSUAbnslAAh9JQCifiUAPIAlAOCBJQB6gyUAFIUlAK6GJQBIiCUA7IklAIaLJQAgjSUAuo4lAF6QJQD4kSUAkpMlADaVJQDQliUAapglAASaJQCemyUAQp0lANyeJQB2oCUAEKIlALSjJQBOpSUA6KYlAIKoJQAmqiUAwKslAFqtJQD0riUAmLAlADKyJQDMsyUAZrUlAAq3JQCkuCUAProlANi7JQB8vSUAFr8lALDAJQBKwiUA7sMlAIjFJQAixyUAxsglAGDKJQD6yyUAlM0lAC7PJQDS0CUAbNIlAAbUJQCg1SUARNclAN7YJQB42iUAHNwlALbdJQBQ3yUA6uAlAITiJQAo5CUAwuUlAFznJQD26CUAmuolADTsJQDO7SUAaO8lAAzxJQCm8iUAQPQlANr1JQB+9yUAGPklALL6JQBM/CUA5v0lAIr/JQAkASYAyAImAGIEJgD8BSYAlgcmADAJJgDUCiYAbgwmAAgOJgCiDyYARhEmAOASJgB6FCYAFBYmALgXJgBSGSYA7BomAJAcJgAqHiYAxB8mAF4hJgD4IiYAnCQmADYmJgDQJyYAaikmAA4rJgCoLCYAQi4mANwvJgCAMSYAGjMmALQ0JgBONiYA8jcmAIw5JgAmOyYAwDwmAGQ+JgD+PyYAmEEmADxDJgDWRCYAcEYmAApIJgCkSSYASEsmAOJMJgB8TiYAFlAmALpRJgBUUyYA7lQmAIhWJgAsWCYAxlkmAGBbJgAEXSYAnl4mADhgJgDSYSYAbGMmABBlJgCqZiYARGgmAN5pJgCCayYAHG0mALZuJgBQcCYA9HEmAI5zJgAodSYAzHYmAGZ4JgAAeiYAmnsmADR9JgDYfiYAcoAmAAyCJgCmgyYAQIUmAOSGJgB+iCYAGIomALyLJgBWjSYA8I4mAJSQJgAukiYAyJMmAGKVJgD8liYAoJgmADqaJgDUmyYAbp0mAAifJgCsoCYARqImAOqjJgCEpSYAHqcmALioJgBSqiYA9qsmAJCtJgAqryYAxLAmAGiyJgACtCYAnLUmADa3JgDauCYAdLomAA68JgCyvSYATL8mAObAJgCAwiYAGsQmAL7FJgBYxyYA8sgmAIzKJgAwzCYAys0mAGTPJgD+0CYAotImADzUJgDW1SYAetcmABTZJgCu2iYASNwmAOLdJgCG3yYAIOEmALriJgBU5CYA+OUmAJLnJgAs6SYAxuomAGrsJgAE7iYAnu8mAELxJgDc8iYAdvQmABD2JgCq9yYATvkmAOj6JgCC/CYAHP4mAMD/JgBaAScA9AInAI4EJwAyBicAzAcnAGYJJwAKCycApAwnAD4OJwDYDycAchEnABYTJwCwFCcAShYnAO4XJwCIGScAIhsnALwcJwBWHicA+h8nAJQhJwAuIycAyCQnAGwmJwAGKCcAoCknADorJwDeLCcAeC4nABIwJwC2MScAUDMnAOo0JwCENicAHjgnAMI5JwBcOycA9jwnAJA+JwA0QCcAzkEnAGhDJwACRScApkYnAEBIJwDaSScAfksnABhNJwCyTicATFAnAOZRJwCKUycAJFUnAL5WJwBYWCcA/FknAJZbJwAwXScAyl4nAG5gJwAIYicAomMnAEZlJwDgZicAemgnABRqJwCuaycAUm0nAOxuJwCGcCcAIHInAMRzJwBedScA+HYnAJJ4JwA2eicA0HsnAGp9JwAEfycAqIAnAEKCJwDcgycAdoUnACSHJwC+iCcAWIonAPyLJwCWjScAMI8nAMqQJwBukicACJQnAKKVJwBGlycA4JgnAHqaJwAUnCcArp0nAFKfJwDsoCcAhqInACCkJwDEpScAXqcnAPioJwCSqicANqwnANCtJwBqrycADrEnAKiyJwBCtCcA3LUnAHa3JwAauScAtLonAE68JwDovScAjL8nACbBJwDAwicAWsQnAP7FJwCYxycAMsknANbKJwBwzCcACs4nAKTPJwA+0ScA4tInAHzUJwAW1icAsNcnAFTZJwDu2icAiNwnACLeJwC83ycAYOEnAPriJwCe5CcAOOYnANLnJwBs6ScABusnAKrsJwBE7icA3u8nAHjxJwAc8ycAtvQnAFD2JwDq9ycAhPknACj7JwDC/CcAXP4nAAAAKACaASgANAMoAM4EKAByBigADAgoAKYJKABACygA5AwoAH4OKAAYECgAvBEoAFYTKADwFCgAihYoACQYKADIGSgAYhsoAPwcKACWHigAOiAoANQhKABuIygACCUoAKwmKABGKCgA4CkoAIQrKAAeLSgAuC4oAFIwKADsMSgAkDMoACo1KADENigAXjgoAAI6KACcOygANj0oANo+KAB0QCgADkIoAKhDKABCRSgA5kYoAIBIKAAaSigAtEsoAFhNKADyTigAjFAoACZSKADAUygAZFUoAP5WKACYWCgAPFooANZbKABwXSgAFF8oAK5gKABIYigA4mMoAHxlKAAgZygAumgoAFRqKADuaygAkm0oACxvKADGcCgAYHIoAAR0KACedSgAOHcoANx4KAB2eigAEHwoAKp9KABEfygA6IAoAIKCKAAchCgAtoUoAFqHKAD0iCgAjoooACiMKADMjSgAZo8oAACRKACkkigAPpQoANiVKABylygADJkoALCaKABKnCgA5J0oAH6fKAAioSgAvKIoAFakKADwpSgAlKcoAC6pKADIqigAbKwoAAauKACgrygAOrEoANSyKAB4tCgAErYoAKy3KABGuSgA6rooAIS8KAAevigAuL8oAFzBKAD2wigAkMQoACrGKADOxygAaMkoAALLKACczCgAQM4oANrPKAB00SgADtMoALLUKABM1igA5tcoAIrZKAAk2ygAvtwoAFjeKADy3ygAluEoADDjKADK5CgAZOYoAAjoKACi6SgAPOsoANbsKABw7igAFPAoAK7xKABI8ygA7PQoAIb2KAAg+CgAuvkoAF77KAD4/CgAkv4oACwAKQDQASkAagMpAAQFKQCeBikAOAgpANwJKQB2CykAEA0pALQOKQBOECkA6BEpAIwTKQAmFSkAwBYpAFoYKQD0GSkAmBspADIdKQDMHikAZiApAAAiKQCkIykAPiUpANgmKQB8KCkAFiopALArKQBULSkA7i4pAIgwKQAiMikAvDMpAGA1KQD6NikAlDgpAC46KQDSOykAbD0pAAY/KQCgQCkAREIpAN5DKQB4RSkAHEcpAKxIKQBQSikA6kspAIRNKQAoTykAwlApAFxSKQD2UykAmlUpAEhXKQDsWCkAhlopACpcKQDOXSkAaF8pAAJhKQCcYikAQGQpANplKQB0ZykAImkpALxqKQBWbCkA8G0pAIpvKQAucSkAyHIpAGx0KQAGdikAoHcpADp5KQDUeikAeHwpABJ+KQCsfykARoEpAOqCKQCEhCkAHoYpALiHKQBciSkA9oopAJCMKQA0jikAzo8pAGiRKQACkykAnJQpAECWKQDalykAdJkpAA6bKQConCkATJ4pAOafKQCKoSkAJKMpAL6kKQBYpikA8qcpAJapKQAwqykAyqwpAG6uKQAIsCkAorEpADyzKQDWtCkAerYpABS4KQCuuSkASLspAOK8KQCGvikAIMApAMTBKQBewykA+MQpAJLGKQAsyCkA0MkpAGrLKQAEzSkAns4pAELQKQDc0SkAdtMpABDVKQC01ikATtgpAOjZKQCC2ykAJt0pAMDeKQBa4CkA9OEpAI7jKQAy5SkAzOYpAHDoKQAK6ikApOspAD7tKQDY7ikAfPApABbyKQCw8ykASvUpAOT2KQCI+CkAIvopALz7KQBg/SkA+v4pAJQAKgAuAioA0gMqAGwFKgAGByoAoAgqAEQKKgDeCyoAeA0qABIPKgC2ECoAUBIqAOoTKgCOFSoAKBcqAMIYKgBcGioA9hsqAJodKgA0HyoAziAqAGgiKgAMJCoApiUqAEAnKgDkKCoAfioqABgsKgCyLSoATC8qAPAwKgCKMioAJDQqAL41KgBYNyoA/DgqAJY6KgAwPCoA1D0qAG4/KgAIQSoAokIqAEZEKgDgRSoAekcqABRJKgC4SioAUkwqAOxNKgCGTyoAIFEqAMRSKgBeVCoAAlYqAJxXKgA2WSoA0FoqAGpcKgAOXioAqF8qAEJhKgDcYioAgGQqABpmKgC0ZyoATmkqAPJqKgCMbCoAJm4qAMpvKgBkcSoA/nIqAJh0KgAydioA1ncqAHB5KgAKeyoApHwqAD5+KgDifyoAfIEqACCDKgC6hCoAVIYqAO6HKgCIiSoALIsqAMaMKgBgjioA+o8qAJ6RKgA4kyoA0pQqAGyWKgAQmCoAqpkqAESbKgDonCoAgp4qABygKgC2oSoAUKMqAPSkKgCOpioAKKgqAMKpKgBcqyoAAK0qAJquKgA+sCoA2LEqAHKzKgAMtSoAprYqAEq4KgDkuSoAfrsqABi9KgC8vioAVsAqAPDBKgCKwyoALsUqAMjGKgBiyCoABsoqAKDLKgA6zSoA1M4qAG7QKgAS0ioArNMqAEbVKgDg1ioAhNgqAB7aKgC42yoAUt0qAPbeKgCQ4CoAKuIqAM7jKgBo5SoAAucqAJzoKgA26ioA2usqAHTtKgAO7yoAsvAqAEzyKgDm8yoAgPUqABr3KgC++CoAWPoqAPL7KgCM/SoAJv8qAMoAKwBkAisA/gMrAKIFKwA8BysA1ggrAHAKKwAUDCsArg0rAEgPKwDiECsAhhIrACAUKwC6FSsAVBcrAPgYKwCcGisANhwrANodKwB0HysADiErAKgiKwBMJCsA5iUrAIAnKwAkKSsAviorAFgsKwDyLSsAjC8rADAxKwDKMisAZDQrAAg2KwCiNysAPDkrANY6KwBwPCsAFD4rAK4/KwBIQSsA7EIrAIZEKwAgRisAukcrAFRJKwD4SisAkkwrACxOKwDGTysAalErAARTKwCeVCsAOFYrANxXKwB2WSsAEFsrAKpcKwBOXisA6F8rAIJhKwAcYysAwGQrAFpmKwD0ZysAjmkrAChrKwDMbCsAZm4rAABwKwCkcSsAPnMrANh0KwB8disAFngrALB5KwBKeysA5HwrAIh+KwAigCsAvIErAFaDKwDwhCsAlIYrAC6IKwDSiSsAbIsrAAaNKwCgjisAOpArAN6RKwB4kysAEpUrAKyWKwBQmCsA6pkrAISbKwAenSsAuJ4rAFygKwD2oSsAmqMrADSlKwDOpisAaKgrAAKqKwCcqysAQK0rANquKwB+sCsAGLIrALKzKwBMtSsA5rYrAIq4KwAkuisAvrsrAFi9KwD8visAlsArADDCKwDKwysAbsUrAAjHKwCiyCsARsorAODLKwB6zSsAFM8rAK7QKwBS0isA7NMrAIbVKwAg1ysAxNgrAF7aKwD42ysAkt0rADbfKwDQ4CsAauIrAA7kKwCo5SsAQucrANzoKwB26isAGuwrALTtKwBO7ysA6PArAIzyKwAm9CsAwPUrAFr3KwD++CsAmPorADL8KwDM/SsAcP8rAAoBLACkAiwAPgQsAOIFLAB8BywAFgksALAKLABKDCwA7g0sAIgPLAAsESwAxhIsAGAULAD6FSwAlBcsADgZLADSGiwAbBwsAAYeLACqHywARCEsAN4iLAB4JCwAEiYsALYnLABQKSwA9CosAI4sLAAoLiwAwi8sAFwxLAAAMywAmjQsADQ2LADONywAcjksAAw7LACmPCwAQD4sAOQ/LAB+QSwAGEMsALxELABWRiwA8EcsAIpJLAAkSywAvkwsAGJOLAD8TywAllEsADpTLADUVCwAblYsAAhYLACsWSwARlssAOBcLAB6XiwAHmAsALhhLABSYywA7GQsAJBmLAAqaCwAxGksAF5rLAACbSwAnG4sADZwLADQcSwAdHMsAA51LACodiwAQngsANx5LACAeywAGn0sAL5+LABYgCwA8oEsAIyDLAAmhSwAyoYsAGSILAD+iSwAmIssADKNLADWjiwAcJAsAAqSLACukywASJUsAOKWLAB8mCwAIJosALqbLABUnSwA7p4sAJKgLAAsoiwAxqMsAGClLAD6piwAnqgsADiqLADcqywAdq0sABCvLACqsCwARLIsAOizLACCtSwAHLcsALa4LABQuiwA9LssAI69LAAovywAzMAsAGbCLAAAxCwAmsUsAD7HLADYyCwAcsosAAzMLACwzSwASs8sAOTQLAB+0iwAItQsALzVLABW1ywA+tgsAJTaLAAu3CwAyN0sAGLfLAAG4SwAoOIsADrkLADU5SwAeOcsABLpLACs6iwARuwsAOrtLACE7ywAHvEsALjyLABc9CwA9vUsAJD3LAA0+SwAzvosAGj8LAAC/iwAnP8sAEABLQDaAi0AdAQtABgGLQCyBy0ATAktAOYKLQCADC0AJA4tAL4PLQBYES0A8hItAJYULQAwFi0AyhctAG4ZLQAIGy0AohwtADweLQDWHy0AeiEtABQjLQCuJC0ASCYtAOInLQCGKS0AICstALosLQBeLi0A+C8tAJIxLQAsMy0A0DQtAGo2LQAEOC0AnjktAEI7LQDcPC0Adj4tABBALQC0QS0ATkMtAOhELQCCRi0AJkgtAMBJLQBaSy0A9EwtAI5OLQAyUC0AzFEtAHBTLQAKVS0ApFYtAD5YLQDYWS0AfFstABZdLQCwXi0ASmAtAORhLQCIYy0AImUtALxmLQBgaC0A+mktAJRrLQAubS0A0m4tAGxwLQAGci0AoHMtAER1LQDedi0AeHgtABx6LQC2ey0AUH0tAOp+LQCEgC0AKIItAMKDLQBchS0A9oYtAJqILQA0ii0AzostAGiNLQAMjy0AppAtAECSLQDkky0AfpUtABiXLQCymC0ATJotAPCbLQCKnS0AJJ8tAL6gLQBYoi0A/KMtAJalLQA6py0A1KgtAG6qLQAIrC0Aoq0tAEavLQDgsC0AerItABS0LQCutS0AUrctAOy4LQCGui0AKrwtAMS9LQBevy0A+MAtAJzCLQA2xC0A0MUtAGrHLQAOyS0AqMotAELMLQDczS0Ads8tABrRLQC00i0ATtQtAPLVLQCM1y0AJtktAMDaLQBk3C0A/t0tAJjfLQAy4S0A1uItAHDkLQAK5i0AructAEjpLQDi6i0AfOwtABbuLQC67y0AVPEtAO7yLQCI9C0AIvYtAMb3LQBg+S0ABPstAJ78LQA4/i0A0v8tAGwBLgAQAy4AqgQuAEQGLgDeBy4AeAkuABwLLgC2DC4AUA4uAPQPLgCOES4AKBMuAMIULgBmFi4AABguAJoZLgA0Gy4A2BwuAHIeLgAMIC4ApiEuAEAjLgDkJC4AfiYuACIoLgC8KS4AVisuAPAsLgCKLi4ALjAuAMgxLgBiMy4A/DQuAKA2LgA6OC4A1DkuAG47LgASPS4ArD4uAEZALgDqQS4AhEMuAB5FLgC4Ri4AUkguAPZJLgCQSy4AKk0uAMROLgBeUC4AAlIuAJxTLgBAVS4A2lYuAHRYLgAOWi4AqFsuAExdLgDmXi4AgGAuABpiLgC0Yy4AWGUuAPJmLgCMaC4AMGouAMprLgBkbS4A/m4uAKJwLgA8ci4A1nMuAHB1LgAUdy4ArnguAEh6LgDiey4Ahn0uACB/LgC6gC4AVIIuAPiDLgCShS4ALIcuAMaILgBgii4ABIwuAJ6NLgA4jy4A3JAuAHaSLgAQlC4AqpUuAESXLgDomC4AgpouACacLgDAnS4AWp8uAPSgLgCOoi4AMqQuAMylLgBmpy4AAKkuAJqqLgA+rC4A2K0uAHKvLgAWsS4AsLIuAEq0LgDktS4AfrcuACK5LgC8ui4AVrwuAPC9LgCUvy4ALsEuAMjCLgBsxC4ABsYuAKDHLgA6yS4A3souAHjMLgASzi4ArM8uAFDRLgD00i4AjtQuACjWLgDM1y4AZtkuAADbLgCk3C4APt4uANjfLgBy4S4ADOMuALDkLgBK5i4A5OcuAIjpLgAi6y4AvOwuAFbuLgD67y4AlPEuAC7zLgDI9C4AbPYuAAb4LgCg+S4AOvsuANT8LgB4/i4AEgAvALYBLwBQAy8A6gQvAIQGLwAeCC8AwgkvAFwLLwD2DC8AkA4vADQQLwDOES8AaBMvAAIVLwCcFi8AQBgvANoZLwB+Gy8AGB0vALIeLwBMIC8A5iEvAIojLwAkJS8AviYvAFgoLwD8KS8AlisvADAtLwDKLi8AZDAvAAgyLwCiMy8APDUvAOA2LwB6OC8AFDovAK47LwBSPS8A7D4vAIZALwAgQi8AxEMvAF5FLwD4Ri8AkkgvADZKLwDQSy8Aak0vAARPLwCoUC8AQlIvANxTLwB2VS8AGlcvALRYLwBOWi8A6FsvAIJdLwAmXy8AwGAvAFpiLwD+Yy8AmGUvADJnLwDMaC8AcGovAApsLwCkbS8APm8vAOJwLwB8ci8AFnQvALB1LwBUdy8A7ngvAIh6LwAifC8AvH0vAGB/LwD6gC8AnoIvADiELwDShS8AbIcvAAaJLwCqii8ARIwvAN6NLwB4jy8AHJEvALaSLwBQlC8A6pUvAISXLwAomS8AwpovAFycLwAAni8Amp8vADShLwDOoi8AcqQvAAymLwCmpy8AQKkvAOSqLwB+rC8AGK4vALKvLwBMsS8A8LIvAIq0LwAkti8AyLcvAGK5LwD8ui8AlrwvADC+LwDUvy8AbsEvAAjDLwCsxC8ARsYvAODHLwB6yS8AHssvALjMLwBSzi8A7M8vAJDRLwAq0y8AxNQvAF7WLwD41y8AnNkvADbbLwDQ3C8AdN4vAA7gLwCo4S8ATOMvAObkLwCA5i8AGugvALTpLwBY6y8A8uwvAIzuLwAm8C8AyvEvAGTzLwD+9C8AmPYvADL4LwDW+S8AcPsvAAr9LwCu/i8ASAAwAOIBMAB8AzAAIAUwALoGMABUCDAA7gkwAJILMAAsDTAAxg4wAGAQMAAEEjAAnhMwADgVMADSFjAAbBgwABAaMACqGzAARB0wAOgeMACCIDAAHCIwALYjMABaJTAA9CYwAI4oMAAoKjAAwiswAGYtMAAALzAAmjAwAD4yMADYMzAAcjUwABY3MACwODAASjowAOQ7MAB+PTAAIj8wALxAMABWQjAA8EMwAIpFMAAuRzAAyEgwAGJKMAAGTDAAoE0wADpPMADUUDAAeFIwABJUMACsVTAARlcwAOpYMACEWjAAHlwwALhdMABSXzAA9mAwAJBiMAAqZDAAzmUwAGhnMAACaTAAnGowAEBsMADabTAAdG8wAA5xMACycjAATHQwAOZ1MACAdzAAGnkwAL56MABYfDAA8n0wAJZ/MAAwgTAAyoIwAG6EMAAIhjAAoocwADyJMADWijAAeowwABSOMACujzAAUpEwAPaSMACQlDAAKpYwAM6XMABomTAAApswALCcMABKnjAA5J8wAH6hMAAiozAAvKQwAFamMADwpzAAlKkwAC6rMADIrDAAYq4wAAawMACgsTAAOrMwAN60MAB4tjAAErgwAKy5MABGuzAA6rwwAIS+MAAewDAAuMEwAFLDMAD2xDAAkMYwACrIMADOyTAAaMswAALNMACczjAAQNAwANrRMAB00zAADtUwALLWMABM2DAA5tkwAIDbMAAk3TAAvt4wAFjgMAD84TAAluMwADDlMADK5jAAZOgwAAjqMACi6zAAPO0wANbuMABw8DAAFPIwAK7zMABI9TAA7PYwAIb4MAAg+jAAuvswAF79MAD4/jAAkgAxACwCMQDGAzEAagUxAAQHMQCeCDEAQgoxANwLMQB2DTEAEA8xALQQMQBOEjEA6BMxAIIVMQAmFzEAwBgxAFoaMQD0GzEAmB0xADIfMQDMIDEAZiIxAAokMQCkJTEAPicxANgoMQByKjEAFiwxALAtMQBKLzEA7jAxAIgyMQAiNDEAvDUxAGA3MQD6ODEAlDoxAC48MQDSPTEAbD8xAAZBMQCgQjEAOkQxAN5FMQB4RzEAHEkxALZKMQBQTDEA6k0xAIRPMQAoUTEAwlIxAFxUMQD2VTEAkFcxADRZMQDOWjEAaFwxAAxeMQCmXzEAQGExANpiMQB+ZDEAGGYxALJnMQBMaTEA8GoxAIpsMQAkbjEAvm8xAFhxMQD8cjEAlnQxADB2MQDUdzEAbnkxAAh7MQCifDEARn4xAOB/MQB6gTEAFIMxAK6EMQBShjEA7IcxAIaJMQAqizEAxIwxAF6OMQD4jzEAnJExADaTMQDQlDEAapYxAASYMQComTEAQpsxANycMQCAnjEAGqAxALShMQBOozEA8qQxAIymMQAmqDEAwKkxAGSrMQD+rDEAmK4xADKwMQDWsTEAcLMxAAq1MQCktjEASLgxAOK5MQB8uzEAFr0xALq+MQBUwDEA7sExAIjDMQAixTEAxsYxAGDIMQAEyjEAnssxADjNMQDSzjEAbNAxABDSMQCq0zEARNUxAN7WMQCC2DEAHNoxALbbMQBQ3TEA9N4xAI7gMQAo4jEAwuMxAFzlMQAA5zEAmugxAD7qMQDY6zEAcu0xAAzvMQCm8DEASvIxAOTzMQB+9TEAGPcxALL4MQBW+jEA8PsxAIr9MQAu/zEAyAAyAGICMgD8AzIAoAUyADoHMgDUCDIAbgoyAAgMMgCsDTIARg8yAOAQMgCEEjIAHhQyALgVMgBSFzIA9hgyAJAaMgAqHDIAxB0yAGgfMgACITIAnCIyADYkMgDQJTIAdCcyAA4pMgCyKjIATCwyAOYtMgCALzIAGjEyAL4yMgBYNDIA8jUyAIw3MgAmOTIAyjoyAGQ8MgD+PTIAoj8yADxBMgDWQjIAcEQyABRGMgCuRzIASEkyAOJKMgB8TDIAIE4yALpPMgBUUTIA+FIyAJJUMgAsVjIAxlcyAGpZMgAEWzIAnlwyADheMgDcXzIAdmEyABBjMgCqZDIATmYyAOhnMgCCaTIAHGsyAMBsMgBabjIA9G8yAI5xMgAoczIAzHQyAGZ2MgAAeDIApHkyAD57MgDYfDIAcn4yABaAMgCwgTIASoMyAOSEMgB+hjIAIogyALyJMgBWizIA+owyAJSOMgAukDIAyJEyAGyTMgAGlTIAoJYyADqYMgDemTIAeJsyABKdMgCsnjIARqAyAOqhMgCEozIAHqUyAMKmMgBcqDIA9qkyAJCrMgA0rTIAzq4yAGiwMgACsjIAprMyAEC1MgDatjIAdLgyAA66MgCyuzIATL0yAOa+MgCKwDIAJMIyAL7DMgBYxTIA/MYyAJbIMgAwyjIAyssyAG7NMgAIzzIAotAyADzSMgDW0zIAetUyABTXMgCu2DIAUtoyAOzbMgCG3TIAIN8yAMTgMgBe4jIA+OMyAJLlMgA25zIA0OgyAGrqMgAO7DIAqO0yAELvMgDc8DIAdvIyABr0MgC09TIATvcyAOj4MgCC+jIAJvwyAMD9MgBa/zIA9AAzAJgCMwAyBDMA1gUzAHAHMwAKCTMApAozAD4MMwDiDTMAfA8zABYRMwCwEjMAVBQzAO4VMwCIFzMAIhkzAMYaMwBgHDMA+h0zAJQfMwAuITMA0iIzAGwkMwAGJjMAqiczAEQpMwDeKjMAeCwzABwuMwC2LzMAUDEzAOoyMwCENDMAKDYzAMI3MwBcOTMA9jozAJo8MwA0PjMA2D8zAHJBMwAMQzMApkQzAEBGMwDkRzMAfkkzABhLMwCyTDMATE4zAPBPMwCKUTMAJFMzAMhUMwBiVjMA/FczAJZZMwA6WzMA1FwzAG5eMwAIYDMAomEzAEZjMwDgZDMAemYzAB5oMwC4aTMAUmszAOxsMwCQbjMAKnAzAMRxMwBeczMAAnUzAJx2MwA2eDMA0HkzAGp7MwAOfTMAqH4zAEKAMwDmgTMAgIMzABqFMwC0hjMAWIgzAPKJMwCMizMAJo0zAMCOMwBkkDMA/pEzAJiTMwA8lTMA1pYzAHCYMwAKmjMArpszAEidMwDinjMAfKAzABaiMwC6ozMAVKUzAO6mMwCSqDMALKozAMarMwBgrTMABK8zAJ6wMwA4sjMA0rMzAHa1MwAQtzMAqrgzAES6MwDeuzMAgr0zABy/MwC2wDMAWsIzAPTDMwCOxTMAKMczAMzIMwBmyjMAAMwzAJrNMwA0zzMA2NAzAHLSMwAM1DMAptUzAErXMwDk2DMAftozACLcMwC83TMAVt8zAPDgMwCU4jMALuQzAMjlMwBi5zMA/OgzAKDqMwA67DMA1O0zAG7vMwAS8TMArPIzAFD0MwDq9TMAhPczAB75MwC4+jMAXPwzAPb9MwCQ/zMAKgE0AMQCNABoBDQAAgY0AJwHNABACTQA2go0AHQMNAAODjQAsg80AEwRNADmEjQAgBQ0ACQWNAC+FzQAWBk0APIaNACMHDQAMB40AMofNABkITQACCM0AKIkNAA8JjQA1ic0AHopNAAUKzQAriw0AEguNADsLzQAhjE0ACAzNAC6NDQAXjY0APg3NACSOTQALDs0ANA8NABqPjQABEA0AJ5BNABCQzQA3EQ0AIBGNAAkSDQAvkk0AFhLNADyTDQAlk40ADBQNADKUTQAZFM0AAhVNACiVjQAPFg0ANZZNAB6WzQAFF00AK5eNABIYDQA7GE0AIZjNAAgZTQAumY0AFRoNAD4aTQAkms0ACxtNADQbjQAanA0AARyNACeczQAQnU0ANx2NAB2eDQAEHo0ALR7NABOfTQA6H40AIKANAAmgjQAwIM0AFqFNAD0hjQAmIg0ADKKNADMizQAZo00AACPNACkkDQAPpI0ANiTNABylTQAFpc0ALCYNABKmjQA7ps0AIidNAAinzQAvKA0AGCiNAD6ozQAlKU0AC6nNADIqDQAbKo0AAasNACgrTQAOq80AN6wNAB4sjQAErQ0ALa1NABQtzQA6rg0AIS6NAAovDQAwr00AFy/NAD2wDQAmsI0ADTENADOxTQAaMc0AAzJNACmyjQAQMw0ANrNNAB0zzQAGNE0ALLSNABM1DQA5tU0AIrXNAAk2TQAvto0AGLcNAD83TQAlt80ADDhNADU4jQAbuQ0AAjmNACi5zQAPOk0AODqNAB67DQAFO40AK7vNABS8TQA7PI0AIb0NAAq9jQAxPc0AF75NAD4+jQAnPw0ADb+NADQ/zQAagE1AAQDNQCoBDUAQgY1ANwHNQCACTUAGgs1ALQMNQBODjUA8g81AIwRNQAmEzUAwBQ1AGQWNQD+FzUAmBk1ADIbNQDMHDUAcB41AAogNQCkITUASCM1AOIkNQB8JjUAFig1ALopNQBUKzUA7iw1AIguNQAsMDUAxjE1AGAzNQD6NDUAlDY1ADg4NQDSOTUAbDs1ABA9NQCqPjUAREA1AN5BNQB4QzUAHEU1ALZGNQBQSDUA9Ek1AI5LNQAoTTUAwk41AGZQNQAAUjUAmlM1ADRVNQDYVjUAclg1AAxaNQCmWzUASl01AOReNQB+YDUAGGI1ALJjNQBWZTUA8GY1AIpoNQAkajUAyGs1AGJtNQD8bjUAoHA1ADpyNQDUczUAbnU1ABJ3NQCseDUARno1AOB7NQB6fTUAHn81ALiANQBSgjUA9oM1AJCFNQAqhzUAxIg1AGiKNQACjDUAnI01ADaPNQDQkDUAdJI1AA6UNQColTUAQpc1AOaYNQCAmjUAGpw1AL6dNQBYnzUA8qA1AIyiNQAwpDUAyqU1AGSnNQD+qDUAmKo1ADysNQDWrTUAcK81ABSxNQCusjUASLQ1AOK1NQCGtzUAILk1ALq6NQBUvDUA+L01AJK/NQAswTUAxsI1AGDENQAExjUAnsc1ADjJNQDcyjUAdsw1ABDONQCqzzUATtE1AOjSNQCC1DUAHNY1ALbXNQBa2TUA9No1AI7cNQAo3jUAzN81AGbhNQAA4zUApOQ1AD7mNQDY5zUAcuk1ABbrNQCw7DUASu41AOTvNQB+8TUAIvM1ALz0NQBW9jUA+vc1AJT5NQAu+zUAyPw1AGz+NQAGADYAoAE2ADoDNgDeBDYAeAY2ABIINgCsCTYAUAs2AOoMNgCODjYAKBA2AMwRNgBmEzYAABU2AKQWNgA+GDYA4hk2AIYbNgAgHTYAuh42AFQgNgD4ITYAkiM2ACwlNgDGJjYAYCg2AAQqNgCeKzYAOC02ANIuNgB2MDYAEDI2AKozNgBONTYA6DY2AII4NgAcOjYAwDs2AFo9NgD0PjYAjkA2ADJCNgDMQzYAZkU2AABHNgCaSDYAPko2ANhLNgByTTYAFk82ALBQNgBKUjYA5FM2AIhVNgAiVzYAvFg2AFZaNgD6WzYAlF02AC5fNgDIYDYAbGI2AAZkNgCgZTYAOmc2ANRoNgB4ajYAEmw2AKxtNgBGbzYA6nA2AIRyNgAedDYAwnU2AFx3NgD2eDYAkHo2ADR8NgDOfTYAaH82AAKBNgCcgjYAQIQ2ANqFNgB0hzYADok2ALKKNgBMjDYA5o02AIqPNgAkkTYAvpI2AFiUNgD8lTYAlpc2ADCZNgDKmjYAbpw2AAieNgCinzYAPKE2ANaiNgB6pDYAFKY2AK6nNgBIqTYA7Ko2AIasNgAgrjYAxK82AF6xNgD4sjYAkrQ2ADa2NgDQtzYAark2AAS7NgCevDYAQr42ANy/NgB2wTYAEMM2ALTENgBOxjYA6Mc2AIzJNgAmyzYAwMw2AFrONgD+zzYAmNE2ADLTNgDM1DYAZtY2AArYNgCk2TYAPts2ANjcNgB83jYAFuA2ALDhNgBU4zYA7uQ2AIjmNgAi6DYAxuk2AGDrNgD67DYAlO42AC7wNgDS8TYAbPM2AAb1NgCg9jYARPg2AN75NgB4+zYAHP02ALb+NgBQADcA6gE3AI4DNwAoBTcAwgY3AFwINwD2CTcAmgs3ADQNNwDODjcAaBA3AAwSNwCmEzcAQBU3AOQWNwB+GDcAGBo3ALIbNwBWHTcA8B43AIogNwAkIjcAviM3AGIlNwD8JjcAlig3ADAqNwDUKzcAbi03AAgvNwCsMDcARjI3AOAzNwB6NTcAHjc3ALg4NwBSOjcA7Ds3AIY9NwAqPzcAxEA3AF5CNwD4QzcAnEU3ADZHNwDQSDcAdEo3AA5MNwCoTTcAQk83ANxQNwCAUjcAGlQ3ALRVNwBYVzcA8lg3AIxaNwAmXDcAyl03AGRfNwD+YDcAmGI3ADJkNwDWZTcAcGc3AAppNwCkajcASGw3AOJtNwB8bzcAIHE3ALpyNwBUdDcA7nU3AJJ3NwAseTcAxno3AGB8NwD6fTcAnn83ADiBNwDSgjcAbIQ3ABCGNwCqhzcARIk3AOiKNwCCjDcAHI43ALaPNwBakTcA9JI3AI6UNwAoljcAwpc3AGaZNwAAmzcAmpw3ADSeNwDYnzcAcqE3AAyjNwCwpDcASqY3AOSnNwB+qTcAIqs3ALysNwBWrjcA8K83AIqxNwAuszcAyLQ3AGK2NwD8tzcAoLk3ADq7NwDUvDcAeL43ABLANwCswTcARsM3AOrENwCExjcAHsg3ALjJNwBSyzcA9sw3AJDONwAq0DcAxNE3AGjTNwAC1TcAnNY3AEDYNwDa2TcAdNs3AA7dNwCo3jcATOA3AObhNwCA4zcAGuU3AL7mNwBY6DcA8uk3AIzrNwAw7TcAyu43AGTwNwAI8jcAovM3ADz1NwDW9jcAcPg3ABT6NwCu+zcASP03AOz+NwCGADgAIAI4ALoDOABeBTgA+AY4AJIIOAAsCjgAxgs4AGoNOAAEDzgAnhA4ADgSOADcEzgAdhU4ABAXOAC0GDgATho4AOgbOACCHTgAJh84AMAgOABaIjgA9CM4AI4lOAAyJzgAzCg4AGYqOAAKLDgApC04AD4vOADYMDgAfDI4ABY0OACwNTgASjc4AOQ4OACIOjgAIjw4ALw9OABWPzgA+kA4AJRCOAAuRDgA0kU4AGxHOAAGSTgAoEo4AERMOADeTTgAeE84ABJROACsUjgAUFQ4AOpVOACEVzgAHlk4AMJaOABcXDgA9l04AJBfOAA0YTgAzmI4AGhkOAAMZjgApmc4AEBpOADaajgAfmw4ABhuOACybzgATHE4AOZyOACKdDgAJHY4AL53OABYeTgA/Ho4AJZ8OAAwfjgA1H84AG6BOAAIgzgAooQ4AEaGOADghzgAeok4ABSLOACujDgAUo44AOyPOACGkTgAKpM4AMSUOABeljgA+Jc4AJKZOAA2mzgA0Jw4AGqeOAAEoDgAqKE4AEKjOADcpDgAgKY4ABqoOAC0qTgATqs4AOisOACMrjgAJrA4AMCxOABkszgA/rQ4AJi2OAAyuDgA1rk4AHC7OAAKvTgApL44AD7AOADiwTgAfMM4ABbFOACwxjgAVMg4AO7JOACIyzgALM04AMbOOABg0DgA+tE4AJ7TOAA41TgA0tY4AGzYOAAG2jgAqts4AETdOADe3jgAeOA4ABziOAC24zgAUOU4APTmOACO6DgAKOo4AMLrOABc7TgAAO84AJrwOAA08jgAzvM4AHL1OAAM9zgApvg4AEr6OADk+zgAfv04ABj/OAC8ADkAVgI5APADOQCKBTkAJAc5AMgIOQBiCjkA/As5AJYNOQA6DzkA1BA5AG4SOQASFDkArBU5AEYXOQDgGDkAeho5AB4cOQC4HTkAUh85AOwgOQCQIjkAKiQ5AMQlOQBoJzkAAik5AJwqOQA2LDkA2i05AHQvOQAOMTkAqDI5AEI0OQDmNTkAgDc5ABo5OQC+OjkAWDw5API9OQCMPzkAMEE5AMpCOQBkRDkA/kU5AJhHOQA8STkA1ko5AHBMOQAKTjkArk85AEhROQDiUjkAhlQ5ACBWOQC6VzkAVFk5APhaOQCSXDkALF45AMZfOQBgYTkABGM5AJ5kOQA4ZjkA0mc5AHZpOQAQazkAqmw5AE5uOQDobzkAgnE5ABxzOQDAdDkAWnY5APR3OQCOeTkAKHs5AMx8OQBmfjkAAIA5AJqBOQA+gzkA2IQ5AHKGOQAWiDkAsIk5AEqLOQDkjDkAiI45ACKQOQC8kTkAVpM5APCUOQCUljkALpg5AMiZOQBsmzkABp05AKCeOQA6oDkA3qE5AHijOQASpTkArKY5AFCoOQDqqTkAhKs5AB6tOQDCrjkAXLA5APaxOQCQszkAKrU5AM62OQBouDkAAro5AJy7OQBAvTkA2r45AHTAOQAOwjkAssM5AEzFOQDmxjkAisg5ACTKOQC+yzkAWM05APLOOQCW0DkAMNI5AMrTOQBu1TkACNc5AKLYOQA82jkA1ts5AHrdOQAU3zkAruA5AEjiOQDs4zkAhuU5ACDnOQDE6DkAXuo5APjrOQCS7TkALO85ANDwOQBq8jkABPQ5AJ71OQBC9zkA3Pg5AHb6OQAa/DkAtP05AE7/OQDoADoAjAI6ACYEOgDABToAWgc6APQIOgCYCjoAMgw6AMwNOgBmDzoAChE6AKQSOgA+FDoA4hU6AHwXOgAWGToAsBo6AFQcOgDuHToAiB86ACIhOgC8IjoAYCQ6APolOgCUJzoALik6ANIqOgBsLDoABi46AKovOgBEMToA3jI6AHg0OgASNjoAtjc6AFA5OgDqOjoAjjw6ACg+OgDCPzoAXEE6AABDOgCaRDoANEY6AM5HOgBoSToADEs6AKZMOgBATjoA2k86AH5ROgAYUzoAslQ6AFZWOgDwVzoAilk6ACRbOgC+XDoAYl46APxfOgCWYToAMGM6ANRkOgBuZjoACGg6AKxpOgBGazoA4Gw6AHpuOgAUcDoAuHE6AFJzOgDsdDoAkHY6ACp4OgDEeToAXns6AAJ9OgCcfjoANoA6ANCBOgBqgzoADoU6AKiGOgBCiDoA3Ik6AICLOgAajToAtI46AFiQOgDykToAjJM6ACaVOgDKljoAZJg6AP6ZOgCYmzoAMp06ANaeOgBwoDoACqI6AKSjOgBIpToA4qY6AHyoOgAgqjoAuqs6AFStOgDurjoAiLA6ACyyOgDGszoAYLU6APq2OgCeuDoAOLo6ANK7OgB2vToAEL86AKrAOgBEwjoA6MM6AILFOgAcxzoAtsg6AFDKOgD0yzoAjs06ACjPOgDM0DoAZtI6AADUOgCa1ToAPtc6ANjYOgBy2joADNw6AKbdOgBK3zoA5OA6AH7iOgAY5DoAvOU6AFbnOgDw6DoAlOo6AC7sOgDI7ToAYu86APzwOgCg8joAOvQ6ANT1OgBu9zoAEvk6AKz6OgBG/DoA6v06AIT/OgAeATsAuAI7AFwEOwD2BTsAkAc7ACoJOwDECjsAaAw7AAIOOwCcDzsAQBE7ANoSOwB0FDsADhY7AKgXOwBMGTsA5ho7AIAcOwAkHjsAvh87AFghOwDyIjsAliQ7ADAmOwDKJzsAZCk7AP4qOwCiLDsAPC47ANYvOwB6MTsAFDM7AK40OwBINjsA7Dc7AIY5OwAgOzsAujw7AFQ+OwD4PzsAkkE7ACxDOwDGRDsAakY7AARIOwCeSTsAQks7ANxMOwB2TjsAEFA7AKpROwBOUzsA6FQ7AIJWOwAcWDsAwFk7AFpbOwD0XDsAmF47ADJgOwDMYTsAZmM7AABlOwCkZjsAPmg7ANhpOwByazsAFm07ALBuOwBKcDsA7nE7AIhzOwAidTsAvHY7AGB4OwAEejsAnns7AEJ9OwDcfjsAdoA7ABCCOwC0gzsAToU7AOiGOwCCiDsAJoo7AMCLOwBajTsA9I47AKKQOwA8kjsA1pM7AHCVOwAUlzsArpg7AEiaOwDsmzsAhp07ACCfOwC6oDsAXqI7APijOwCSpTsALKc7AMaoOwBqqjsABKw7AJ6tOwA4rzsA3LA7AHayOwAQtDsAtLU7AE63OwDouDsAgro7ACa8OwDAvTsAWr87APTAOwCOwjsAMsQ7AMzFOwBmxzsAAMk7AKTKOwA+zDsA2M07AHzPOwAW0TsAsNI7AErUOwDu1TsAiNc7ACLZOwC82jsAVtw7APrdOwCU3zsALuE7AMjiOwBs5DsABuY7AKDnOwBE6TsA3uo7AHjsOwAS7jsArO87AFDxOwDq8jsAhPQ7AB72OwDC9zsAXPk7APb6OwCa/DsANP47AM7/OwBoATwAAgM8AKYEPABABjwA2gc8AHQJPAAYCzwAsgw8AEwOPADwDzwAihE8ACQTPAC+FDwAYhY8APwXPACWGTwAMBs8AMocPABuHjwACCA8AKIhPABGIzwA4CQ8AHomPAAUKDwAuCk8AFIrPADsLDwAhi48ACAwPADEMTwAXjM8APg0PACSNjwANjg8ANA5PABqOzwADj08AKg+PABCQDwA3EE8AIBDPAAaRTwAtEY8AE5IPADoSTwAjEs8ACZNPADATjwAZFA8AP5RPACYUzwAMlU8ANZWPABwWDwAClo8AKRbPAA+XTwA4l48AHxgPAAWYjwAumM8AFRlPADuZjwAiGg8ACxqPADGazwAYG08APpuPACUcDwAOHI8ANJzPABsdTwAEHc8AKp4PABEejwA3ns8AIJ9PAAcfzwAtoA8AFCCPADqgzwAjoU8ACiHPADCiDwAXIo8AACMPACajTwANI88ANiQPABykjwADJQ8AKaVPABAlzwA5Jg8AH6aPAAYnDwAsp08AFafPADwoDwAiqI8AC6kPADIpTwAYqc8APyoPACgqjwAOqw8ANStPABurzwACLE8AKyyPABGtDwA4LU8AHq3PAAeuTwAuLo8AFK8PAD2vTwAkL88ACrBPADEwjwAXsQ8AALGPACcxzwANsk8ANDKPAB0zDwADs48AKjPPABM0TwA5tI8AIDUPAAa1jwAvtc8AFjZPADy2jwAjNw8ACbePADK3zwAZOE8AP7iPACi5DwAPOY8ANbnPABw6TwAFOs8AK7sPABI7jwA4u88AHzxPAAg8zwAuvQ8AFT2PADu9zwAkvk8ACz7PADG/DwAav48AAQAPQCeAT0AOAM9ANIEPQB2Bj0AEAg9AKoJPQBECz0A6Aw9AIIOPQAcED0AwBE9AFoTPQD0FD0AjhY9ADIYPQDMGT0AZhs9AAAdPQCaHj0APiA9ANghPQByIz0ADCU9ALAmPQBKKD0A5Ck9AH4rPQAiLT0AvC49AFYwPQDwMT0AlDM9AC41PQDINj0AbDg9AAY6PQCgOz0AOj09ANQ+PQB4QD0AEkI9AKxDPQBGRT0A6kY9AIRIPQAeSj0AuEs9AFxNPQD2Tj0AkFA9ACpSPQDOUz0AaFU9AAJXPQCcWD0AQFo9ANpbPQB0XT0AGF89ALJgPQBMYj0A5mM9AIBlPQAkZz0Avmg9AFhqPQD8az0Alm09ADBvPQDKcD0AZHI9AAh0PQCidT0APHc9ANZ4PQB6ej0AFHw9AK59PQBIfz0A7IA9AIaCPQAghD0AxIU9AF6HPQD4iD0Akoo9ACyMPQDQjT0Aao89AASRPQCekj0AQpQ9ANyVPQB2lz0AGpk9ALSaPQBOnD0A6J09AIyfPQAmoT0AwKI9AFqkPQD0pT0AmKc9ADKpPQDMqj0AZqw9AAquPQCkrz0APrE9AOKyPQB8tD0AFrY9ALC3PQBUuT0A7ro9AIi8PQAivj0AvL89AGDBPQD6wj0AlMQ9AC7GPQDSxz0AbMk9AAbLPQCgzD0ARM49AN7PPQB40T0AHNM9ALbUPQBQ1j0A6tc9AITZPQAo2z0Awtw9AFzePQAA4D0AmuE9ADTjPQDO5D0AaOY9AAzoPQCm6T0AQOs9ANrsPQB+7j0AGPA9ALLxPQBM8z0A8PQ9AIr2PQAk+D0AyPk9AGL7PQD8/D0Alv49ADAAPgDUAT4AbgM+AAgFPgCiBj4ARgg+AOAJPgB6Cz4AHg0+ALgOPgBSED4A7BE+AIYTPgAqFT4AxBY+AF4YPgD4GT4AnBs+ADYdPgDQHj4AdCA+AA4iPgCoIz4AQiU+ANwmPgCAKD4AGio+ALQrPgBOLT4A8i4+AIwwPgAmMj4AwDM+AGQ1PgD+Nj4AmDg+ADw6PgDWOz4AcD0+AAo/PgCkQD4ASEI+AOJDPgB8RT4AFkc+ALpIPgBUSj4A7ks+AJJNPgAsTz4AxlA+AGBSPgAEVD4AnlU+ADhXPgDSWD4AbFo+ABBcPgCqXT4ARF8+AN5gPgCCYj4AHGQ+ALZlPgBaZz4A9Gg+AI5qPgAobD4Awm0+AGZvPgAAcT4AmnI+ADR0PgDYdT4Acnc+AAx5PgCmej4ASnw+AOR9PgB+fz4AIoE+ALyCPgBWhD4A8IU+AIqHPgAuiT4AyIo+AGKMPgD8jT4AoI8+ADqRPgDUkj4AeJQ+ABKWPgCslz4ARpk+AOCaPgCEnD4AHp4+ALifPgBSoT4A9qI+AJCkPgAqpj4Azqc+AGipPgACqz4AnKw+AECuPgDarz4AdLE+AA6zPgCotD4ATLY+AOa3PgCAuT4AGrs+AL68PgBYvj4A8r8+AJbBPgAwwz4AysQ+AGTGPgD+xz4Aosk+ADzLPgDWzD4AcM4+ABTQPgCu0T4ASNM+AOzUPgCG1j4AINg+ALrZPgBe2z4A+Nw+AJLePgAs4D4AxuE+AGrjPgAE5T4AnuY+ADjoPgDc6T4Adus+ABDtPgCq7j4ATvA+AOjxPgCC8z4AHPU+AMD2PgBa+D4A9Pk+AI77PgAy/T4AzP4+AGYAPwAKAj8ApAM/AD4FPwDYBj8Acgg/ABYKPwCwCz8ASg0/AO4OPwCIED8AIhI/ALwTPwBgFT8A+hY/AJQYPwAuGj8A0hs/AGwdPwAGHz8AoCA/AEQiPwDeIz8AeCU/ABInPwC2KD8AUCo/AOorPwCELT8AKC8/AMIwPwBcMj8A9jM/AJo1PwA0Nz8Azjg/AGg6PwACPD8Apj0/AEA/PwDaQD8AfkI/ABhEPwCyRT8ATEc/APBIPwCKSj8AJEw/AL5NPwBYTz8A/FA/AJZSPwAwVD8AylU/AG5XPwAIWT8Aolo/AEZcPwDgXT8Ael8/ABRhPwCuYj8AUmQ/AOxlPwCGZz8AIGk/AMRqPwBebD8A+G0/AJxvPwA2cT8A0HI/AGp0PwAEdj8AqHc/AEJ5PwDcej8Adnw/ABp+PwC0fz8AToE/APKCPwCMhD8AJoY/AMCHPwBaiT8A/oo/AJiMPwAyjj8AzI8/AHCRPwAKkz8ApJQ/AEiWPwDilz8AfJk/ABabPwCwnD8AVJ4/AO6fPwCIoT8AIqM/AMakPwBgpj8A+qc/AJ6pPwA4qz8A0qw/AGyuPwAGsD8AqrE/AESzPwDetD8AeLY/ABy4PwC2uT8AULs/APS8PwCOvj8AKMA/AMLBPwBcwz8AAMU/AJrGPwA0yD8A2Mk/AHLLPwAMzT8Aps4/AEDQPwDk0T8AftM/ABjVPwCy1j8AVtg/APDZPwCK2z8ALt0/AMjePwBi4D8A/OE/AJbjPwA65T8A1OY/AG7oPwAI6j8ArOs/AEbtPwDg7j8AhPA/AB7yPwC48z8AUvU/AOz2PwCQ+D8AKvo/AMT7PwBe/T8AAv8/AJwAQAA2AkAA2gNAAHQFQAAOB0AAqAhAAEwKQADmC0AAgA1AABoPQAC0EEAAWBJAAPITQACMFUAAMBdAAMoYQABkGkAA/htAAJgdQAA8H0AA1iBAAHAiQAAKJEAAriVAAEgnQADiKEAAhipAACAsQAC6LUAAVC9AAO4wQACSMkAALDRAAMY1QABgN0AABDlAAJ46QAA4PEAA3D1AAHY/QAAQQUAAqkJAAEREQADoRUAAgkdAABxJQAC2SkAAWkxAAPRNQACOT0AAMlFAAMxSQABmVEAAAFZAAJpXQAA+WUAA2FpAAHJcQAAMXkAAsF9AAEphQADkYkAAiGRAACJmQAC8Z0AAVmlAAPBqQACUbEAALm5AAMhvQABicUAABnNAAKB0QAA6dkAA3ndAAHh5QAASe0AArHxAAEZ+QADqf0AAhIFAAB6DQAC4hEAAXIZAAPaHQACQiUAANItAAM6MQABojkAAApBAAJyRQABAk0AA2pRAAHSWQAAOmEAAsplAAEybQADmnEAAip5AACSgQAC+oUAAWKNAAPKkQACWpkAAMKhAAMqpQABkq0AACK1AAKKuQAA8sEAA4LFAAHqzQAAUtUAArrZAAEi4QADsuUAAhrtAACC9QAC6vkAAXsBAAPjBQACSw0AANsVAANDGQABqyEAABMpAAJ7LQABCzUAA3M5AAHbQQAAQ0kAAtNNAAE7VQADo1kAAjNhAACbaQADA20AAWt1AAPTeQACY4EAAMuJAAMzjQABm5UAACudAAKToQAA+6kAA2OtAAHztQAAW70AAsPBAAEryQADu80AAiPVAACL3QAC8+EAAYPpAAPr7QACe/UAAQv9AANwAQQB2AkEAGgRBALQFQQBOB0EA6AhBAIwKQQAmDEEAwA1BAFoPQQD+EEEAmBJBADIUQQDMFUEAZhdBAAoZQQCkGkEAPhxBANgdQQB8H0EAFiFBALAiQQBUJEEA7iVBAIgnQQAiKUEAvCpBAGAsQQD6LUEAlC9BAC4xQQDSMkEAbDRBAAY2QQCqN0EARDlBAN46QQB4PEEAEj5BALY/QQBQQUEA6kJBAIREQQAoRkEAwkdBAFxJQQAAS0EAmkxBADROQQDOT0EAaFFBAAxTQQCmVEEAQFZBANpXQQB+WUEAGFtBALJcQQBWXkEA8F9BAIphQQAkY0EAvmRBAGJmQQD8Z0EAlmlBADBrQQDUbEEAbm5BAAhwQQCicUEARnNBAOB0QQB6dkEAFHhBALh5QQBSe0EA7HxBAJB+QQAqgEEAxIFBAF6DQQD4hEEAnIZBADaIQQDQiUEAaotBAA6NQQCojkEAQpBBANyRQQCAk0EAGpVBALSWQQBYmEEA8plBAIybQQAmnUEAwJ5BAGSgQQD+oUEAmKNBADKlQQDWpkEAcKhBAAqqQQCuq0EASK1BAOKuQQB8sEEAFrJBALqzQQBUtUEA7rZBAIi4QQAsukEAxrtBAGC9QQAEv0EAnsBBADjCQQDSw0EAbMVBABDHQQCqyEEARMpBAN7LQQCCzUEAHM9BALbQQQBa0kEA9NNBAI7VQQAo10EAwthBAGbaQQAA3EEAmt1BADTfQQDY4EEAcuJBAAzkQQCw5UEASudBAOToQQB+6kEAGOxBALztQQBW70EA8PBBAJTyQQAu9EEAyPVBAGL3QQD8+EEAoPpBADr8QQDU/UEAbv9BABIBQgCsAkIARgRCAOAFQgCEB0IAHglCALgKQgBcDEIA9g1CAJAPQgAqEUIAzhJCAGgUQgACFkIAnBdCADYZQgDaGkIAdBxCAA4eQgCoH0IATCFCAOYiQgCAJEIAJCZCAL4nQgBYKUIA8ipCAIwsQgAwLkIAyi9CAGQxQgD+MkIAojRCADw2QgDWN0IAejlCABQ7QgCuPEIASD5CAOI/QgCGQUIAIENCALpEQgBURkIA+EdCAJJJQgAsS0IA0ExCAGpOQgAEUEIAnlFCADhTQgDcVEIAdlZCABBYQgCqWUIATltCAOhcQgCCXkIAJmBCAMBhQgBaY0IA9GRCAJhmQgAyaEIAzGlCAGZrQgAAbUIApG5CAD5wQgDYcUIAcnNCABZ1QgCwdkIASnhCAO55QgCIe0IAIn1CALx+QgBWgEIA+oFCAJSDQgAuhUIAyIZCAGyIQgAGikIAoItCAESNQgDejkIAeJBCABKSQgCsk0IAUJVCAOqWQgCEmEIAKJpCAMKbQgBcnUIA9p5CAJCgQgA0okIAzqNCAGilQgACp0IApqhCAECqQgDaq0IAdK1CABivQgCysEIATLJCAOazQgCKtUIAJLdCAL64QgBYukIA/LtCAJa9QgAwv0IAysBCAG7CQgAIxEIAosVCADzHQgDgyEIAespCABTMQgCuzUIAUs9CAOzQQgCQ0kIANNRCAM7VQgBo10IAAtlCAKbaQgBA3EIA2t1CAH7fQgAY4UIAsuJCAEzkQgDm5UIAiudCACTpQgC+6kIAWOxCAPztQgCW70IAMPFCAMryQgBu9EIACPZCAKL3QgBG+UIA4PpCAHr8QgAU/kIArv9CAFIBQwDsAkMAhgRDACAGQwDEB0MAXglDAPgKQwCcDEMANg5DANAPQwBqEUMABBNDAKgUQwBCFkMA3BdDAIAZQwAaG0MAtBxDAE4eQwDoH0MAjCFDACYjQwDAJEMAWiZDAP4nQwCYKUMAMitDAMwsQwBwLkMACjBDAKQxQwBIM0MA4jRDAHw2QwAWOEMAsDlDAFQ7QwDuPEMAiD5DACJAQwDGQUMAYENDAPpEQwCURkMAOEhDANJJQwBsS0MABk1DAKpOQwBEUEMA3lFDAHhTQwAcVUMAtlZDAFBYQwD0WUMAjltDAChdQwDCXkMAXGBDAABiQwCaY0MANGVDAM5mQwByaEMADGpDAKZrQwBAbUMA5G5DAH5wQwAYckMAvHNDAFZ1QwDwdkMAinhDACR6QwDIe0MAYn1DAPx+QwCWgEMAOoJDANSDQwBuhUMACIdDAKyIQwBGikMA4ItDAISNQwAej0MAuJBDAFKSQwDsk0MAkJVDACqXQwDEmEMAXppDAAKcQwCcnUMANp9DANCgQwB0okMADqRDAKilQwBMp0MA5qhDAICqQwAarEMAtK1DAFivQwDysEMAjLJDACa0QwDKtUMAZLdDAP64QwCYukMAPLxDANa9QwBwv0MAFMFDAK7CQwBIxEMA4sVDAHzHQwAgyUMAuspDAFTMQwDuzUMAks9DACzRQwDG0kMAYNRDAATWQwCe10MAONlDANzaQwB23EMAEN5DAKrfQwBE4UMA6OJDAILkQwAc5kMAtudDAFrpQwD06kMAjuxDACjuQwDC70MAZvFDAADzQwCa9EMAPvZDANj3QwBy+UMAFvtDALD8QwBK/kMA5P9DAH4BRAAiA0QAvAREAFYGRADwB0QAlAlEAC4LRADIDEQAYg5EAAYQRACgEUQAOhNEAN4URAB4FkQAEhhEAKwZRABGG0QA6hxEAIQeRAAeIEQAuCFEAFwjRAD2JEQAkCZEACooRADOKUQAaCtEAAItRACmLkQAQDBEANoxRAB0M0QADjVEALI2RABMOEQA5jlEAIA7RAAkPUQAvj5EAFhARADyQUQAlkNEADBFRADKRkQAbkhEAAhKRACiS0QAPE1EANZORAB6UEQAFFJEAK5TRABIVUQA7FZEAIZYRAAgWkQAxFtEAF5dRAD4XkQAkmBEACxiRADQY0QAamVEAARnRACeaEQAQmpEANxrRAB2bUQAEG9EAKpwRABOckQA6HNEAIx1RAAmd0QAwHhEAFp6RAD0e0QAmH1EADJ/RADMgEQAZoJEAAqERACkhUQAPodEANiIRAB8ikQAFoxEALCNRABKj0QA7pBEAIiSRAAilEQAvJVEAGCXRAD6mEQAlJpEADicRADSnUQAbJ9EAAahRACqokQARKREAN6lRAB4p0QAEqlEALaqRABQrEQA6q1EAI6vRAAosUQAwrJEAFy0RAD2tUQAmrdEADS5RADOukQAaLxEAAK+RACmv0QAQMFEANrCRAB+xEQAGMZEALLHRABWyUQA8MpEAIrMRAAkzkQAvs9EAGLRRAD80kQAltREADDWRADK10QAbtlEAAjbRACs3EQARt5EAODfRAB64UQAFONEALjkRABS5kQA7OdEAIbpRAAg60QAxOxEAF7uRAAC8EQAnPFEADbzRADQ9EQAdPZEAA74RACo+UQAQvtEANz8RAB2/kQAGgBFALQBRQBOA0UA8gRFAIwGRQAmCEUAwAlFAGQLRQD+DEUAmA5FADIQRQDWEUUAcBNFAAoVRQCkFkUASBhFAOIZRQB8G0UAFh1FALoeRQBUIEUA7iFFAIgjRQAsJUUAxiZFAGAoRQAEKkUAnitFADgtRQDSLkUAbDBFABAyRQCqM0UARDVFAN42RQCCOEUAHDpFALY7RQBQPUUA9D5FAI5ARQAoQkUAzENFAGZFRQAAR0UAmkhFADRKRQDYS0UAck1FAAxPRQCmUEUASlJFAORTRQB+VUUAGFdFALxYRQBWWkUA8FtFAJRdRQAuX0UAyGBFAGJiRQD8Y0UAoGVFADpnRQDUaEUAbmpFABJsRQCsbUUARm9FAOBwRQCEckUAHnRFALh1RQBcd0UA9nhFAJB6RQAqfEUAxH1FAGh/RQACgUUAnIJFADaERQDQhUUAdIdFAA6JRQCyikUATIxFAOaNRQCAj0UAJJFFAL6SRQBYlEUA8pVFAIyXRQAmmUUAyppFAGScRQAInkUAop9FADyhRQDWokUAcKRFABSmRQCup0UASKlFAOKqRQCGrEUAIK5FALqvRQBUsUUA+LJFAJK0RQAstkUAxrdFAGC5RQAEu0UAnrxFAEK+RQDcv0UAdsFFABDDRQC0xEUATsZFAOjHRQCCyUUAHMtFAMDMRQBazkUA9M9FAI7RRQAy00UAzNRFAGbWRQAK2EUApNlFAD7bRQDY3EUAct5FABbgRQCw4UUASuNFAOTkRQB+5kUAIuhFALzpRQBg60UA+uxFAJTuRQAu8EUAyPFFAGzzRQAG9UUAoPZFADr4RQDe+UUAePtFABL9RQCs/kUAUABGAOoBRgCEA0YAHgVGAMIGRgBcCEYA9glGAJALRgA0DUYAzg5GAGgQRgACEkYAphNGAEAVRgDaFkYAfhhGABgaRgCyG0YATB1GAOYeRgCKIEYAJCJGAL4jRgBYJUYA/CZGAJYoRgAwKkYA1CtGAG4tRgAIL0YAojBGADwyRgDgM0YAejVGABQ3RgCuOEYASDpGAOw7RgCGPUYAKj9GAMRARgBeQkYA+ENGAJJFRgA2R0YA0EhGAGpKRgAETEYAqE1GAEJPRgDcUEYAdlJGABpURgC0VUYATldGAPJYRgCMWkYAJlxGAMBdRgBkX0YA9GBGAJhiRgAyZEYAzGVGAHBnRgAKaUYApGpGAD5sRgDibUYAfG9GABZxRgCwckYAVHRGAO51RgCId0YALHlGAMZ6RgBgfEYA+n1GAJR/RgAugUYA0oJGAGyERgAGhkYAqodGAESJRgDeikYAeIxGAByORgC2j0YAUJFGAOqSRgCOlEYAKJZGAMKXRgBcmUYA9ppGAJqcRgA0nkYA2J9GAHKhRgAMo0YApqRGAECmRgDkp0YAfqlGABirRgCyrEYAVq5GAPCvRgCKsUYAJLNGAMi0RgBitkYA/LdGAKC5RgA6u0YA1LxGAG6+RgAIwEYArMFGAEbDRgDgxEYAesZGABTIRgC4yUYAUstGAOzMRgCQzkYAKtBGAMTRRgBo00YAAtVGAJzWRgA22EYA0NlGAHTbRgAO3UYAqN5GAELgRgDc4UYAgONGABrlRgC+5kYAWOhGAPLpRgCM60YAJu1GAMruRgBk8EYA/vFGAKLzRgA89UYA1vZGAHD4RgAK+kYArvtGAEj9RgDi/kYAhgBHACACRwC6A0cAVAVHAO4GRwCSCEcALApHAMYLRwBgDUcABA9HAJ4QRwA4EkcA0hNHAHYVRwAQF0cAqhhHAEQaRwDoG0cAgh1HABwfRwC2IEcAUCJHAPQjRwCOJUcAMidHAMwoRwBmKkcAACxHAJotRwA+L0cA2DBHAHIyRwAMNEcAsDVHAEo3RwDkOEcAfjpHACI8RwC8PUcAVj9HAPpARwCUQkcALkRHAMhFRwBiR0cABklHAKBKRwA6TEcA1E1HAG5PRwASUUcArFJHAEZURwDqVUcAhFdHAB5ZRwDCWkcAXFxHAPZdRwCQX0cAKmFHAM5iRwBoZEcAAmZHAJxnRwBAaUcA2mpHAHRsRwAYbkcAsm9HAExxRwDmckcAgHRHACR2RwC+d0cAWHlHAPJ6RwCWfEcAMH5HAMp/RwBugUcACINHAKKERwA8hkcA1odHAHqJRwAUi0cAroxHAEiORwDij0cAhpFHACCTRwDElEcAXpZHAPiXRwCSmUcALJtHANCcRwBqnkcABKBHAJ6hRwBCo0cA3KRHAHamRwAQqEcAtKlHAE6rRwDorEcAjK5HACawRwDAsUcAWrNHAPS0RwCYtkcAMrhHAMy5RwBmu0cAAL1HAKS+RwA+wEcA2MFHAHzDRwAWxUcAsMZHAFTIRwDuyUcAiMtHACLNRwC8zkcAYNBHAPrRRwCU00cALtVHANLWRwBs2EcABtpHAKrbRwBE3UcA3t5HAHjgRwAS4kcAtuNHAFDlRwDq5kcAhOhHAB7qRwDC60cAXO1HAPbuRwCa8EcANPJHAM7zRwBo9UcADPdHAKb4RwBA+kcA2vtHAH79RwAY/0cAsgBIAEwCSADwA0gAigVIACQHSAC+CEgAYgpIAPwLSACWDUgAMA9IANQQSABuEkgACBRIAKIVSABGF0gA4BhIAHoaSAAUHEgArh1IAFIfSADsIEgAkCJIACokSADEJUgAXidIAPgoSACcKkgANixIANAtSAB0L0gADjFIAKgySABCNEgA3DVIAIA3SAAaOUgAtDpIAFg8SADyPUgAjD9IACZBSADKQkgAZERIAP5FSACYR0gAPElIANZKSAB6TEgAFE5IALhPSABSUUgA7FJIAIZUSAAqVkgAxFdIAF5ZSAD4WkgAklxIADZeSADQX0gAdGFIAA5jSACoZEgAQmZIANxnSACAaUgAGmtIALRsSABObkgA8m9IAIxxSAAmc0gAwHRIAGR2SAD+d0gAmHlIADx7SADWfEgAcH5IAAqASACkgUgASINIAOKESAB8hkgAFohIALqJSABUi0gA7oxIAJKOSAAskEgAxpFIAGCTSAD6lEgAnpZIADiYSADSmUgAbJtIAAadSACqnkgARKBIAOihSACCo0gAHKVIALamSABQqEgA9KlIAI6rSAAorUgAwq5IAGawSAAAskgAmrNIADS1SADOtkgAcrhIAAy6SACmu0gASr1IAOS+SAB+wEgAGMJIALzDSABWxUgA8MZIAJTISAAuykgAyMtIAGLNSAD8zkgAoNBIADrSSADU00gAbtVIAAjXSACs2EgARtpIAODbSACE3UgAHt9IALjgSABc4kgA9uNIAJDlSAAq50gAxOhIAGjqSAAC7EgAnO1IADbvSADa8EgAdPJIAA70SACy9UgATPdIAOb4SACA+kgAGvxIAL79SABY/0gA8gBJAIwCSQAmBEkAygVJAGQHSQD+CEkAogpJADwMSQDWDUkAcA9JABQRSQCuEkkASBRJAOIVSQCGF0kAIBlJALoaSQBUHEkA7h1JAJIfSQAsIUkAxiJJAGokSQAEJkkAnidJAEIpSQDcKkkAdixJABAuSQCqL0kATjFJAOgySQCCNEkAHDZJALY3SQBaOUkA9DpJAI48SQAyPkkAzD9JAGZBSQAAQ0kApERJAD5GSQDYR0kAcklJABZLSQCwTEkASk5JAORPSQB+UUkAIlNJALxUSQBWVkkA+ldJAJRZSQAuW0kAyFxJAGJeSQAGYEkAoGFJADpjSQDeZEkAeGZJABJoSQCsaUkAUGtJAOpsSQCEbkkAHnBJAMJxSQBcc0kA9nRJAJB2SQAqeEkAznlJAGh7SQAMfUkApn5JAECASQDagUkAdINJABiFSQCyhkkATIhJAOaJSQCKi0kAJI1JAL6OSQBYkEkA8pFJAJaTSQAwlUkAypZJAG6YSQAImkkAoptJADydSQDgnkkAeqBJABSiSQCuo0kAUqVJAOymSQCGqEkAIKpJALqrSQBerUkA+K5JAJKwSQA2skkA0LNJAGq1SQAEt0kAqLhJAEK6SQDcu0kAdr1JABq/SQC0wEkATsJJAOjDSQCMxUkAJsdJAMDISQBaykkA/stJAJjNSQAyz0kAzNBJAHDSSQAK1EkApNVJAD7XSQDY2EkAfNpJABbcSQCw3UkAVN9JAO7gSQCI4kkAIuRJAMblSQBg50kA+uhJAJTqSQAu7EkA0u1JAGzvSQAG8UkAqvJJAET0SQDe9UkAePdJABz5SQC2+kkAUPxJAOr9SQCO/0kAKAFKAMICSgBcBEoAAAZKAJoHSgA0CUoA2ApKAHwMSgAWDkoAug9KAFQRSgDuEkoAiBRKACIWSgDGF0oAYBlKAPoaSgCUHEoAOB5KANwfSgCAIUoAGiNKALQkSgBOJkoA6CdKAIwpSgAmK0oAwCxKAFouSgD0L0oAmDFKADIzSgDMNEoAcDZKAAo4SgCkOUoAPjtKAOI8SgB8PkoAFkBKALBBSgBUQ0oA7kRKAIhGSgAiSEoAvElKAGBLSgD6TEoAnk5KADhQSgDSUUoAbFNKAAZVSgCqVkoARFhKAN5ZSgB4W0oAHF1KALZeSgBQYEoA6mFKAIRjSgAoZUoAwmZKAGZoSgAAakoAmmtKADRtSgDObkoAcnBKAAxySgCmc0oAQHVKAOR2SgB+eEoAGHpKALJ7SgBWfUoA8H5KAIqASgAkgkoAyINKAGKFSgD8hkoAlohKADqKSgDUi0oAbo1KAAiPSgCskEoARpJKAOCTSgB6lUoAHpdKALiYSgBSmkoA7JtKAJCdSgAqn0oAxKBKAGiiSgACpEoAnKVKADanSgDQqEoAdKpKAA6sSgCorUoAQq9KANywSgCAskoAGrRKALS1SgBYt0oA8rhKAIy6SgAmvEoAyr1KAGS/SgD+wEoAmMJKADzESgDWxUoAcMdKAArJSgCkykoASMxKAOLNSgCGz0oAINFKALrSSgBU1EoA7tVKAJLXSgAs2UoAxtpKAGDcSgD63UoAnt9KADjhSgDS4koAduRKABDmSgCq50oAROlKAOjqSgCC7EoAHO5KALbvSgBa8UoA9PJKAI70SgAo9koAwvdKAGb5SgAA+0oAmvxKAD7+SgDY/0oAcgFLAAwDSwCwBEsASgZLAOQHSwB+CUsAIgtLALwMSwBWDksA8A9LAIoRSwAuE0sAyBRLAGIWSwAGGEsAoBlLADobSwDUHEsAeB5LABIgSwCsIUsARiNLAOokSwCEJksAHihLALgpSwBSK0sA9ixLAJAuSwAqMEsAzjFLAGgzSwACNUsAnDZLAEA4SwDaOUsAdDtLAA49SwCyPksATEBLAOZBSwCAQ0sAGkVLAL5GSwBYSEsA8klLAJZLSwAwTUsAyk5LAGRQSwAIUksAolNLADxVSwDgVksAelhLABRaSwCuW0sASF1LAOxeSwCGYEsAIGJLALpjSwBeZUsA+GZLAJJoSwAsaksAxmtLAGptSwAEb0sAqHBLAEJySwDcc0sAdnVLABB3SwC0eEsATnpLAOh7SwCCfUsAJn9LAMCASwBagksA9INLAI6FSwAyh0sAzIhLAHCKSwAKjEsApI1LAD6PSwDYkEsAfJJLABaUSwCwlUsASpdLAOSYSwCImksAIpxLALydSwBgn0sA+qBLAJSiSwA4pEsA0qVLAGynSwAGqUsAoKpLAESsSwDerUsAeK9LABKxSwCssksAULRLAOq1SwCEt0sAKLlLAMK6SwBcvEsA9r1LAJq/SwA0wUsAzsJLAGjESwAMxksApsdLAEDJSwDayksAdMxLABjOSwCyz0sATNFLAObSSwCK1EsAJNZLAL7XSwBi2UsA/NpLAJbcSwAw3ksA1N9LAG7hSwAI40sAouRLAEbmSwDg50sAeulLABTrSwC47EsAUu5LAOzvSwCG8UsAIPNLAMT0SwBe9ksA+PdLAJz5SwA2+0sA0PxLAHT+SwAOAEwAqAFMAEIDTADcBEwAgAZMABoITAC0CUwATgtMAOgMTACMDkwAJhBMAMoRTABkE0wA/hRMAJgWTAAyGEwA1hlMAHAbTAAKHUwApB5MAEggTADiIUwAfCNMABYlTACwJkwAVChMAO4pTACSK0wALC1MAMYuTABgMEwA+jFMAJ4zTAA4NUwA0jZMAGw4TAAGOkwAqjtMAEQ9TADePkwAgkBMABxCTAC2Q0wAUEVMAPRGTACOSEwAKEpMAMJLTABmTUwAAE9MAJpQTAA0UkwAzlNMAHJVTAAMV0wAplhMAEpaTADkW0wAfl1MABhfTACyYEwAVmJMAPBjTACKZUwALmdMAMhoTABiakwA/GtMAKBtTAA6b0wA1HBMAG5yTAASdEwArHVMAEZ3TADgeEwAenpMAB58TAC4fUwAUn9MAPaATACQgkwAKoRMAMSFTABoh0wAAolMAJyKTAA2jEwA2o1MAHSPTAAOkUwAqJJMAEyUTADmlUwAgJdMABqZTAC+mkwAWJxMAPKdTACMn0wAJqFMAMqiTABkpEwA/qVMAKKnTAA8qUwA1qpMAHCsTAAUrkwArq9MAEixTADiskwAhrRMACC2TAC6t0wAVLlMAO66TACSvEwALL5MAMa/TABgwUwABMNMAJ7ETABCxkwA3MdMAHbJTAAQy0wAqsxMAE7OTADoz0wAgtFMABzTTAC21EwAWtZMAPTXTACO2UwAMttMAMzcTABm3kwAAOBMAKThTAA+40wA2ORMAHLmTAAW6EwAsOlMAErrTADk7EwAfu5MACLwTAC88UwAVvNMAPr0TACU9kwALvhMAMj5TABs+0wABv1MAKD+TAA6AE0A3gFNAHgDTQASBU0ArAZNAEYITQDqCU0AhAtNAB4NTQDCDk0AXBBNAPYRTQCQE00ANBVNAM4WTQBoGE0AAhpNAKYbTQBAHU0A2h5NAHQgTQAOIk0AsiNNAEwlTQDmJk0AiihNACQqTQC+K00AWC1NAPwuTQCWME0AMDJNAMozTQBuNU0ACDdNAKI4TQA8Ok0A1jtNAHo9TQAUP00ArkBNAFJCTQDsQ00AhkVNACBHTQDESE0AXkpNAPhLTQCSTU0ANk9NANBQTQBqUk0ABFRNAJ5VTQBCV00A3FhNAHZaTQAaXE0AtF1NAE5fTQDoYE0AjGJNACZkTQDAZU0AWmdNAP5oTQCYak0AMmxNAMxtTQBmb00ACnFNAKRyTQA+dE0A4nVNAHx3TQAWeU0AsHpNAFR8TQDufU0AiH9NACKBTQDGgk0AYIRNAPqFTQCUh00ALolNANKKTQBsjE0ABo5NAKCPTQBEkU0A3pJNAHiUTQAclk0AtpdNAFCZTQDqmk0AjpxNACieTQDCn00AXKFNAACjTQCapE0ANKZNAM6nTQByqU0ADKtNAKasTQBArk0A5K9NAH6xTQAYs00AsrRNAEy2TQDwt00AirlNACS7TQDIvE0AYr5NAPy/TQCWwU0AOsNNANTETQBuxk0ACMhNAKLJTQBGy00A4MxNAHrOTQAe0E0AuNFNAFLTTQDs1E0AkNZNACrYTQDE2U0AaNtNAALdTQCc3k0ANuBNANDhTQB0400ADuVNAKjmTQBC6E0A3OlNAIDrTQAa7U0AtO5NAFjwTQDy8U0AjPNNACb1TQDK9k0AZPhNAP75TQCY+00APP1NANb+TQBwAE4ACgJOAKQDTgBIBU4A4gZOAHwITgAgCk4AugtOAFQNTgDuDk4AkhBOACwSTgDGE04AYBVOAAQXTgCeGE4AOBpOANIbTgBsHU4AEB9OAKogTgBOIk4A6CNOAIIlTgAcJ04AtihOAFoqTgD0K04Aji1OADIvTgDMME4AZjJOAAA0TgCaNU4APjdOANg4TgByOk4ADDxOAKY9TgBKP04A5EBOAH5CTgAiRE4AvEVOAFZHTgDwSE4AlEpOAC5MTgDITU4AYk9OAPxQTgCgUk4AOlROANRVTgB4V04AEllOAKxaTgBGXE4A6l1OAIRfTgAeYU4AuGJOAFJkTgD2ZU4AkGdOACppTgDOak4AaGxOAAJuTgCcb04AQHFOANpyTgB0dE4ADnZOAKh3TgBMeU4A5npOAIB8TgAkfk4Avn9OAFiBTgDygk4AloROADCGTgDKh04AZIlOAAiLTgCijE4API5OANaPTgBwkU4AFJNOAK6UTgBIlk4A7JdOAIaZTgAgm04AupxOAF6eTgD4n04AkqFOACyjTgDQpE4AaqZOAASoTgCeqU4AOKtOANysTgB2rk4AGrBOALSxTgBOs04A6LROAIK2TgAmuE4AwLlOAFq7TgD0vE4Ajr5OADLATgDMwU4AZsNOAArFTgCkxk4APshOANjJTgB8y04AFs1OALDOTgBK0E4A7tFOAIjTTgAi1U4AvNZOAFbYTgD62U4AlNtOAC7dTgDS3k4AbOBOAAbiTgCg404AROVOAN7mTgB46E4AEupOALbrTgBQ7U4A6u5OAITwTgAe8k4AwvNOAFz1TgD29k4AmvhOADT6TgDO+04AaP1OAAz/TgCmAE8AQAJPANoDTwB+BU8AGAdPALIITwBMCk8A5gtPAIoNTwAkD08AvhBPAGISTwD8E08AlhVPADAXTwDKGE8AbhpPAAgcTwCiHU8ARh9PAOAgTwB6Ik8AFCRPALglTwBSJ08A7ChPAIYqTwAqLE8AxC1PAF4vTwD4ME8AnDJPADY0TwDQNU8AajdPAA45TwCoOk8AQjxPANw9TwCAP08AGkFPALRCTwBORE8A6EVPAIxHTwAmSU8AykpPAGRMTwD+TU8AmE9PADJRTwDWUk8AcFRPAApWTwCkV08APllPAOJaTwB8XE8AFl5PALpfTwBUYU8A7mJPAIhkTwAsZk8AxmdPAGBpTwD6ak8AnmxPADhuTwDSb08AbHFPABBzTwCqdE8ARHZPAN53TwCCeU8AHHtPALZ8TwBQfk8A9H9PAI6BTwAog08AwoRPAGaGTwAAiE8AmolPADSLTwDYjE8Aco5PAAyQTwCmkU8AQJNPAOSUTwB+lk8AGJhPALyZTwBWm08A8JxPAIqeTwAuoE8AyKFPAGKjTwD8pE8AlqZPADqoTwDUqU8AbqtPABKtTwCsrk8ARrBPAOCxTwCEs08AHrVPALi2TwBSuE8A9rlPAJC7TwAqvU8AxL5PAF7ATwACwk8AnMNPADbFTwDaxk8AdMhPAA7KTwCoy08ATM1PAObOTwCA0E8AGtJPALTTTwBY1U8A8tZPAIzYTwAw2k8AyttPAGTdTwAI308AouBPADziTwDW408AcOVPABTnTwCu6E8ASOpPAOLrTwB87U8AIO9PALrwTwBU8k8A+PNPAJL1TwAs908AxvhPAGr6TwAE/E8Anv1PADj/TwDcAFAAdgJQABAEUACqBVAATgdQAOgIUACCClAAHAxQALYNUABaD1AA9BBQAI4SUAAoFFAAzBVQAGYXUAAKGVAApBpQAD4cUADYHVAAch9QABYhUACwIlAASiRQAOQlUAB+J1AAIilQALwqUABWLFAA+i1QAJQvUAAuMVAAyDJQAGw0UAAGNlAAoDdQADo5UADeOlAAeDxQABI+UACsP1AARkFQAOpCUACERFAAHkZQAMJHUABcSVAA9kpQAJBMUAA0TlAAzk9QAGhRUAACU1AAnFRQAEBWUADaV1AAdFlQAA5bUACyXFAATF5QAPBfUACKYVAAJGNQAL5kUABYZlAA/GdQAJZpUAAwa1AAymxQAGRuUAAIcFAAonFQADxzUADgdFAAenZQABR4UACueVAAUntQAOx8UACGflAAIIBQALqBUABeg1AA+IRQAJKGUAAsiFAA0IlQAGqLUAAEjVAAqI5QAEKQUADckVAAdpNQABqVUAC0llAATphQAOiZUACCm1AAJp1QAMCeUABaoFAA/qFQAJijUAAypVAAzKZQAHCoUAAKqlAApKtQAD6tUADYrlAAfLBQABayUACws1AASrVQAO62UACIuFAAIrpQAMa7UABgvVAA+r5QAJTAUAA4wlAA0sNQAGzFUAAGx1AAoMhQAETKUADey1AAeM1QABzPUAC20FAAUNJQAOrTUACO1VAAKNdQAMLYUABc2lAAANxQAJrdUAA031AAzuBQAGjiUAAM5FAApuVQAEDnUADk6FAAfupQABjsUACy7VAAVu9QAPDwUACK8lAAJPRQAL71UABi91AA/PhQAJb6UAA6/FAA1P1QAG7/UAAIAVEArAJRAEYEUQDgBVEAegdRABQJUQC4ClEAUgxRAOwNUQCQD1EAKhFRAMQSUQBeFFEAAhZRAJwXUQA2GVEA0BpRAHQcUQAOHlEAqB9RAEIhUQDcIlEAgCRRABomUQC0J1EAWClRAPIqUQCMLFEAJi5RAMovUQBkMVEA/jJRAJg0UQAyNlEA1jdRAHA5UQAKO1EApDxRAEg+UQDiP1EAfEFRACBDUQC6RFEAVEZRAPhHUQCcSVEANktRANBMUQB+TlEAGFBRALJRUQBMU1EA8FRRAIpWUQAkWFEAyFlRAGJbUQD8XFEAll5RADBgUQDUYVEAbmNRAAhlUQCsZlEARmhRAOBpUQB6a1EAHm1RALhuUQBScFEA7HFRAIZzUQAqdVEAxHZRAF54UQACelEAnHtRADZ9UQDQflEAdIBRAA6CUQCog1EAQoVRAOaGUQCAiFEAGopRALSLUQBOjVEA8o5RAIyQUQAmklEAypNRAGSVUQD+llEAmJhRADyaUQDWm1EAcJ1RAAqfUQCkoFEASKJRAOKjUQB8pVEAFqdRALqoUQBUqlEA+KtRAJKtUQAsr1EAxrBRAGCyUQD6s1EAnrVRADi3UQDSuFEAbLpRABC8UQCqvVEARL9RAOjAUQCCwlEAHMRRALbFUQBax1EA9MhRAI7KUQAozFEAws1RAGbPUQAA0VEAmtJRAD7UUQDY1VEActdRAAzZUQCm2lEAStxRAOTdUQB+31EAGOFRALziUQBW5FEA8OVRAJTnUQAu6VEAyOpRAGLsUQAG7lEAoO9RADrxUQDU8lEAbvRRABL2UQCs91EARvlRAOr6UQCE/FEAHv5RALj/UQBcAVIA9gJSAJAEUgAqBlIAxAdSAGgJUgACC1IAnAxSAEAOUgDaD1IAdBFSAA4TUgCyFFIATBZSAOYXUgCAGVIAGhtSAL4cUgBYHlIA8h9SAIwhUgAwI1IAyiRSAGQmUgAIKFIAoilSADwrUgDWLFIAei5SABQwUgCuMVIASDNSAOI0UgCGNlIAIDhSALo5UgBeO1IA+DxSAJI+UgAsQFIA0EFSAGpDUgAERVIAnkZSADhIUgDcSVIAdktSABBNUgC0TlIATlBSAOhRUgCCU1IAHFVSAMBWUgBaWFIA9FlSAI5bUgAyXVIAzF5SAGZgUgAKYlIApGNSAD5lUgDYZlIAfGhSABZqUgCwa1IASm1SAORuUgCIcFIAInJSALxzUgBgdVIA+nZSAJR4UgAuelIA0ntSAGx9UgAGf1IAoIBSADqCUgDeg1IAeIVSABKHUgCsiFIAUIpSAOqLUgCEjVIAKI9SAMKQUgBcklIA9pNSAJqVUgA0l1IAzphSAGiaUgACnFIApp1SAECfUgDaoFIAdKJSABikUgCypVIATKdSAPCoUgCKqlIAJKxSAL6tUgBir1IA/LBSAJayUgAwtFIAyrVSAG63UgAIuVIAorpSAEa8UgDgvVIAer9SABTBUgC4wlIAUsRSAOzFUgCGx1IAKslSAMTKUgBezFIA+M1SAJLPUgA20VIA0NJSAGrUUgAO1lIAqNdSAELZUgDc2lIAgNxSABreUgC031IATuFSAOjiUgCM5FIAJuZSAMDnUgBa6VIA/upSAJjsUgAy7lIA1u9SAHDxUgAK81IApPRSAEj2UgDi91IAfPlSABb7UgCw/FIAVP5SAO7/UgCIAVMAIgNTAMYEUwBgBlMABAhTAJ4JUwA4C1MA0gxTAGwOUwAQEFMAqhFTAEQTUwDeFFMAghZTABwYUwC2GVMAUBtTAPQcUwCOHlMAKCBTAMIhUwBmI1MAACVTAJomUwA0KFMA2ClTAHIrUwAMLVMAsC5TAEowUwDkMVMAfjNTABg1UwCyNlMAVjhTAPA5UwCKO1MALj1TAMg+UwBiQFMA/EFTAKBDUwA6RVMA1EZTAG5IUwAISlMArEtTAEZNUwDgTlMAhFBTAB5SUwC4U1MAUlVTAPZWUwCQWFMAKlpTAMRbUwBeXVMAAl9TAJxgUwA2YlMA0GNTAHRlUwAOZ1MAqGhTAExqUwDma1MAgG1TABpvUwC+cFMAWHJTAPJzUwCMdVMAJndTAMp4UwBkelMA/ntTAJh9UwA8f1MA1oBTAHCCUwAUhFMAroVTAEiHUwDiiFMAhopTACCMUwC6jVMAVI9TAO6QUwCSklMALJRTAMaVUwBql1MABJlTAJ6aUwA4nFMA3J1TAHafUwAQoVMAqqJTAE6kUwDopVMAgqdTABypUwDAqlMAWqxTAPStUwCOr1MAKLFTAMyyUwBmtFMAALZTAKS3UwA+uVMA2LpTAHK8UwAWvlMAsL9TAErBUwDkwlMAiMRTACLGUwC8x1MAVslTAPDKUwCUzFMALs5TAMjPUwBi0VMABtNTAKDUUwA61lMA3tdTAHjZUwAS21MArNxTAFDeUwDq31MAhOFTAB7jUwC45FMAXOZTAPbnUwCQ6VMANOtTAM7sUwBo7lMAAvBTAKbxUwBA81MA2vRTAHT2UwAO+FMAsvlTAEz7UwDm/FMAiv5TACQAVAC+AVQAWANUAPwEVACWBlQAMAhUAMoJVABkC1QACA1UAKIOVAA8EFQA4BFUAHoTVAAUFVQArhZUAFIYVADsGVQAhhtUACAdVAC6HlQAXiBUAPghVACSI1QANiVUANAmVABqKFQABCpUAKgrVABCLVQA3C5UAHYwVAAQMlQAtDNUAE41VADoNlQAjDhUACY6VADAO1QAWj1UAP4+VACYQFQAMkJUAMxDVABmRVQACkdUAKRIVAA+SlQA4ktUAHxNVAAWT1QAsFBUAFRSVADuU1QAiFVUACJXVAC8WFQAYFpUAPpbVACUXVQAOF9UANJgVABsYlQABmRUAKplVABEZ1QA3mhUAHhqVAASbFQAtm1UAFBvVADqcFQAjnJUACh0VADCdVQAXHdUAAB5VACaelQANHxUAM59VABof1QADIFUAKaCVABAhFQA5IVUAH6HVAAYiVQAsopUAFaMVADwjVQAio9UACSRVAC+klQAYpRUAPyVVACWl1QAOplUANSaVABunFQACJ5UAKyfVABGoVQA4KJUAHqkVAAUplQAuKdUAFKpVADsqlQAkKxUACquVADEr1QAXrFUAAKzVACctFQANrZUANC3VABquVQADrtUAKi8VABCvlQA5r9UAIDBVAAaw1QAtMRUAFjGVADyx1QAjMlUACbLVADAzFQAZM5UAP7PVACY0VQAPNNUANbUVABw1lQACthUAK7ZVABI21QA4txUAHzeVAAW4FQAuuFUAFTjVADu5FQAiOZUACzoVADG6VQAYOtUAPrsVACe7lQAOPBUANLxVAB281QAEPVUAKr2VABE+FQA3vlUAIL7VAAc/VQAtv5UAFAAVQD0AVUAjgNVADwFVQDWBlUAcAhVAAoKVQCkC1UASA1VAOIOVQB8EFUAIBJVALoTVQBUFVUA7hZVAJIYVQAsGlUAxhtVAGAdVQD6HlUAniBVADgiVQDSI1UAbCVVABAnVQCqKFUARCpVAOgrVQCCLVUAHC9VALYwVQBaMlUA9DNVAI41VQAoN1UAwjhVAGY6VQAAPFUAmj1VAD4/VQDYQFUAckJVAAxEVQCwRVUASkdVAORIVQB+SlUAGExVALxNVQBWT1UA8FBVAIpSVQAuVFUAyFVVAGJXVQAGWVUAoFpVADpcVQDUXVUAbl9VABJhVQCsYlUARmRVAOplVQCEZ1UAHmlVALhqVQBcbFUA9m1VAJBvVQAqcVUAxHJVAGh0VQACdlUAnHdVAEB5VQDaelUAdHxVAA5+VQCof1UATIFVAOaCVQCAhFUAGoZVAL6HVQBYiVUA8opVAJaMVQAwjlUAyo9VAGSRVQAIk1UAopRVADyWVQDWl1UAcJlVABSbVQCunFUASJ5VAOyfVQCGoVUAIKNVALqkVQBeplUA+KdVAJKpVQAsq1UAxqxVAGquVQAEsFUAnrFVADizVQDctFUAdrZVABC4VQC0uVUATrtVAOi8VQCCvlUAJsBVAMDBVQBaw1UA9MRVAI7GVQAyyFUAzMlVAGbLVQAAzVUApM5VAD7QVQDY0VUAfNNVABbVVQCw1lUASthVAO7ZVQCI21UAIt1VALzeVQBW4FUA+uFVAJTjVQAu5VUAyOZVAGzoVQAG6lUAoOtVAETtVQDe7lUAePBVABLyVQC281UAUPVVAOr2VQCE+FUAKPpVAML7VQBc/VUA9v5VAJoAVgA0AlYAzgNWAGgFVgACB1YApghWAEAKVgDaC1YAdA1WABgPVgCyEFYATBJWAOYTVgCKFVYAJBdWAL4YVgBYGlYA/BtWAJYdVgAwH1YA1CBWAG4iVgAIJFYAoiVWAEYnVgDgKFYAeipWABQsVgCuLVYAUi9WAOwwVgCGMlYAIDRWAMQ1VgBeN1YA+DhWAJw6VgA2PFYA0D1WAGo/VgAEQVYAqEJWAEJEVgDcRVYAdkdWABpJVgC0SlYATkxWAPJNVgCMT1YAJlFWAMBSVgBkVFYA/lVWAJhXVgAyWVYAzFpWAHBcVgAKXlYApF9WAD5hVgDiYlYAfGRWABZmVgC6Z1YAVGlWAO5qVgCIbFYAIm5WAMZvVgBgcVYA+nJWAJR0VgA4dlYA0ndWAGx5VgAQe1YAqnxWAER+VgDef1YAeIFWAByDVgC2hFYAUIZWAOqHVgCOiVYAKItWAMKMVgBmjlYAAJBWAJqRVgA0k1YA2JRWAHKWVgAMmFYApplWAECbVgDknFYAfp5WABigVgC8oVYAVqNWAPCkVgCKplYALqhWAMipVgBiq1YA/KxWAJauVgA6sFYA1LFWAG6zVgAItVYArLZWAEa4VgDguVYAhLtWAB69VgC4vlYAUsBWAOzBVgCQw1YAKsVWAOLGVgB8yFYAFspWALrLVgBUzVYA7s5WAIjQVgAs0lYAxtNWAGDVVgD61lYAlNhWADjaVgDS21YAbN1WABDfVgCq4FYAROJWAN7jVgB45VYAHOdWALboVgBQ6lYA6utWAI7tVgAo71YAwvBWAGbyVgAA9FYAmvVWADT3VgDY+FYAcvpWAAz8VgCm/VYAQP9WAOQAVwB+AlcAGARXALIFVwBWB1cA8AhXAIoKVwAuDFcAyA1XAGIPVwD8EFcAoBJXADoUVwDUFVcAbhdXAAgZVwCsGlcARhxXAOAdVwCEH1cAHiFXALgiVwBSJFcA9iVXAJAnVwAqKVcAxCpXAF4sVwACLlcAnC9XADYxVwDaMlcAdDRXAA42VwCoN1cATDlXAOY6VwCAPFcAGj5XALQ/VwBYQVcA8kJXAIxEVwAwRlcAykdXAGRJVwD+SlcAmExXADxOVwDWT1cAcFFXAApTVwCuVFcASFZXAOJXVwCGWVcAIFtXALpcVwBUXlcA+F9XAJJhVwAsY1cAxmRXAGBmVwAEaFcAnmlXADhrVwDcbFcAdm5XABBwVwCqcVcATnNXAOh0VwCCdlcAHHhXALZ5VwBae1cA9HxXAI5+VwAogFcAzIFXAGaDVwAAhVcApIZXAD6IVwDYiVcAcotXAAyNVwCwjlcASpBXAOSRVwB+k1cAIpVXALyWVwBWmFcA+plXAJSbVwAunVcAyJ5XAGygVwAGolcAoKNXADqlVwDUplcAeKhXABKqVwCsq1cARq1XAOquVwCEsFcAHrJXAMKzVwBctVcA9rZXAJC4VwA0ulcAzrtXAGi9VwACv1cAnMBXAEDCVwDaw1cAdMVXAA7HVwCyyFcATMpXAObLVwCKzVcAJM9XAL7QVwBY0lcA/NNXAJbVVwAw11cAythXAGTaVwAI3FcAot1XADzfVwDW4FcAeuJXABTkVwCu5VcAUudXAOzoVwCG6lcAIOxXAMTtVwBe71cA+PBXAJLyVwAs9FcA0PVXAGr3VwAE+VcAnvpXAEL8VwDc/VcAdv9XABoBWAC0AlgATgRYAOgFWACMB1gAJglYAMAKWABaDFgA/g1YAJgPWAAyEVgAzBJYAHAUWAAKFlgApBdYAD4ZWADYGlgAfBxYABYeWACwH1gASiFYAO4iWACIJFgAIiZYAMYnWABgKVgA+ipYAJQsWAA4LlgA0i9YAGwxWAAGM1gAoDRYAEQ2WADeN1gAeDlYABI7WAC2PFgAUD5YAOo/WACOQVgAKENYAMJEWABcRlgA9kdYAJpJWAA0S1gAzkxYAGhOWAAMUFgAplFYAEBTWADkVFgAflZYABhYWACyWVgAVltYAPBcWACKXlgAJGBYAL5hWABiY1gA/GRYAJZmWAAwaFgA1GlYAG5rWAAIbVgArG5YAEZwWADgcVgAenNYABR1WAC4dlgAUnhYAOx5WACQe1gAKn1YAMR+WABegFgAAoJYAJyDWAA2hVgA0IZYAHSIWAAOilgAqItYAEyNWADwjlgAipBYACSSWAC+k1gAYpVYAPyWWACgmFgARJpYAN6bWAB4nVgAEp9YALagWABQolgA6qNYAI6lWAAop1gAwqhYAFyqWAD2q1gAmq1YADSvWADOsFgAcrJYAAy0WACmtVgAQLdYAOS4WAB+ulgAGLxYALK9WABMv1gA8MBYAIrCWAAkxFgAyMVYAGLHWAD8yFgAlspYADrMWADUzVgAbs9YAAjRWACi0lgARtRYAODVWAB611gAFNlYALjaWABS3FgA7N1YAIbfWAAq4VgAxOJYAF7kWAAC5lgAnOdYADbpWADQ6lgAdOxYAA7uWACo71gAQvFYANzyWACA9FgAGvZYALT3WABY+VgA8vpYAIz8WAAm/lgAyv9YAGQBWQD+AlkAmARZADIGWQDWB1kAcAlZAAoLWQCkDFkASA5ZAOIPWQB8EVkAIBNZALoUWQBUFlkA7hdZAJIZWQAsG1kAxhxZAGAeWQAEIFkAniFZADgjWQDSJFkAbCZZABAoWQCqKVkARCtZAOgsWQCCLlkAHDBZALYxWQBaM1kA9DRZAI42WQAoOFkAwjlZAGY7WQAAPVkAmj5ZAD5AWQDYQVkAckNZAAxFWQCwRlkASkhZAORJWQB+S1kAGE1ZALxOWQBWUFkA8FFZAJRTWQAuVVkAyFZZAGJYWQAGWlkAoFtZADpdWQDUXlkAbmBZABJiWQCsY1kARmVZAOpmWQCEaFkAHmpZALhrWQBSbVkA9m5ZAJBwWQAqclkAxHNZAGh1WQACd1kAnHhZAEB6WQDae1kAdH1ZAA5/WQCygFkATIJZAOaDWQCAhVkAGodZAL6IWQBYilkA8otZAJaNWQAwj1kAypBZAGSSWQAIlFkAopVZADyXWQDWmFkAcJpZABScWQCunVkASJ9ZAOygWQCGolkAIKRZALqlWQBep1kA+KhZAJKqWQAsrFkAxq1ZAGqvWQAEsVkAnrJZADi0WQDctVkAdrdZABC5WQC0ulkATrxZAOi9WQCCv1kAHMFZAMDCWQBaxFkA9MVZAI7HWQAyyVkAzMpZAGbMWQAKzlkApM9ZAD7RWQDY0lkActRZABbWWQCw11kAStlZAOTaWQCI3FkAIt5ZALzfWQBg4VkA+uJZAJTkWQAu5lkAyOdZAGzpWQAG61kAoOxZADruWQDe71kAePFZABLzWQC29FkAUPZZAOr3WQCE+VkAKPtZAML8WQBc/lkA9v9ZAJABWgA0A1oAzgRaAGgGWgAMCFoApglaAEALWgDaDFoAfg5aABgQWgCyEVoATBNaAOYUWgCKFloAJBhaAL4ZWgBYG1oA/BxaAJYeWgAwIFoAyiFaAG4jWgAIJVoAoiZaADwoWgDgKVoAeitaABQtWgC4LloAUjBaAOwxWgCGM1oAIDVaAMQ2WgBeOFoA+DlaAJI7WgA2PVoA0D5aAGpAWgAOQloAqENaAEJFWgDcRloAdkhaABpKWgC0S1oATk1aAOhOWgCMUFoAJlJaAMBTWgBkVVoA/lZaAJhYWgAyWloA1ltaAHBdWgAKX1oApGBaAEhiWgDiY1oAfGVaABZnWgC6aFoAVGpaAO5rWgCIbVoALG9aAMZwWgBgcloA+nNaAJ51WgA4d1oA0nhaAGx6WgAQfFoAqn1aAER/WgDegFoAgoJaAByEWgC2hVoAUIdaAOqIWgCOiloAKIxaAMKNWgBcj1oAAJFaAJqSWgA0lFoA2JVaAHKXWgAMmVoApppaAECcWgDknVoAfp9aABihWgCyoloAVqRaAPClWgCKp1oALqlaAMiqWgBirFoA/K1aAJavWgA6sVoA1LJaAG60WgAItloArLdaAEa5WgDguloAhLxaAB6+WgC4v1oAUsFaAOzCWgCQxFoAKsZaAMTHWgBeyVoAAstaAJzMWgA2zloA2s9aAHTRWgAO01oAqNRaAELWWgDm11oAgNlaABrbWgC03FoAWN5aAPLfWgCM4VoAMONaAMrkWgBk5loA/udaAJjpWgA861oA1uxaAHDuWgAU8FoArvFaAEjzWgDi9FoAfPZaACD4WgC6+VoAVPtaAO78WgCS/loALABbAMYBWwBqA1sABAVbAJ4GWwA4CFsA3AlbAHYLWwAQDVsAqg5bAEQQWwDoEVsAghNbABwVWwDAFlsAWhhbAPQZWwCOG1sAMh1bAMweWwBmIFsAACJbAJojWwA+JVsA2CZbAHIoWwAMKlsAsCtbAEotWwDkLlsAiDBbACIyWwC8M1sAVjVbAPA2WwCUOFsALjpbAMg7WwBiPVsABj9bAKBAWwA6QlsA3kNbAHhFWwASR1sArEhbAEZKWwDqS1sAhE1bAB5PWwC4UFsAXFJbAPZTWwCQVVsANFdbAM5YWwBoWlsAAlxbAKZdWwBAX1sA2mBbAHRiWwAOZFsAsmVbAExnWwDmaFsAgGpbACRsWwC+bVsAWG9bAPxwWwCWclsAMHRbAMp1WwBkd1sACHlbAKJ6WwA8fFsA4H1bAHp/WwAUgVsAroJbAEiEWwDshVsAhodbACCJWwC6ilsAXoxbAPiNWwCSj1sANpFbANCSWwBqlFsABJZbAKiXWwBCmVsA3JpbAHacWwAQnlsAtJ9bAE6hWwDoolsAgqRbACamWwDAp1sAWqlbAP6qWwCYrFsAMq5bAMyvWwBmsVsACrNbAKS0WwA+tlsA2LdbAHy5WwAWu1sAsLxbAFS+WwDuv1sAiMFbACLDWwDGxFsAYMZbAPrHWwCUyVsALstbANLMWwBszlsABtBbAKDRWwBE01sA3tRbAHjWWwAc2FsAttlbAFDbWwDq3FsAhN5bACjgWwDC4VsAXONbAPbkWwCa5lsANOhbAM7pWwBy61sADO1bAKbuWwBA8FsA5PFbAH7zWwAY9VsAsvZbAEz4WwDw+VsAivtbACT9WwC+/lsAYgBcAPwBXACWA1wAOgVcANQGXABuCFwACApcAKILXABGDVwA4A5cAHoQXAAUElwAuBNcAFIVXADsFlwAkBhcACoaXADEG1wAXh1cAPgeXACcIFwANiJcANAjXABqJVwADidcAKgoXABCKlwA3CtcAIAtXAAaL1wAtDBcAE4yXADyM1wAjDVcACY3XADKOFwAZDpcAP47XACYPVwAPD9cANZAXABwQlwACkRcAK5FXABIR1wA4khcAHxKXAAWTFwAuk1cAFRPXADuUFwAiFJcACxUXADGVVwAYFdcAARZXACeWlwAOFxcANJdXABsX1wAEGFcAKpiXABEZFwA3mVcAIJnXAAcaVwAtmpcAFpsXAD0bVwAjm9cAChxXADCclwAZnRcAAB2XACad1wANHlcANh6XAByfFwADH5cAKZ/XABKgVwA5IJcAH6EXAAihlwAvIdcAFaJXADwilwAioxcAC6OXADIj1wAYpFcAPySXACglFwAOpZcANSXXAB4mVwAEptcAKycXABGnlwA4J9cAIShXAAeo1wAuKRcAFKmXAD2p1wAkKlcACqrXADErFwAaK5cAAKwXACcsVwAQLNcANq0XAB0tlwADrhcAKi5XABMu1wA5rxcAIC+XAAawFwAvsFcAFjDXADyxFwAlsZcADDIXADKyVwAZMtcAP7MXACizlwAPNBcANbRXABw01wAFNVcAK7WXABI2FwA7NlcAIbbXAAg3VwAut5cAFTgXAD44VwAkuNcACzlXADG5lwAauhcAATqXACe61wAQu1cANzuXAB28FwAEPJcAKrzXABO9VwA6PZcAIL4XAAc+lwAwPtcAFr9XAD0/lwAjgBdADICXQDMA10AZgVdAAoHXQCkCF0APgpdANgLXQByDV0AFg9dALAQXQBKEl0A5BNdAIgVXQAiF10AvBhdAGAaXQD6G10AlB1dAC4fXQDIIF0AbCJdAAYkXQCgJV0AOiddAN4oXQB4Kl0AEixdALYtXQBQL10A6jBdAIQyXQAeNF0AwjVdAFw3XQD2OF0AkDpdADQ8XQDOPV0AaD9dAAxBXQCmQl0AQERdANpFXQB0R10AGEldALJKXQBMTF0A5k1dAIpPXQAkUV0AvlJdAFhUXQD8VV0AllddADBZXQDUWl0AblxdAAheXQCiX10APGFdAOBiXQB6ZF0AFGZdAK5nXQBSaV0A7GpdAIZsXQAqbl0AxG9dAF5xXQD4cl0AknRdADZ2XQDQd10AanldAAR7XQCofF0AQn5dANx/XQCAgV0AGoNdALSEXQBOhl0A8oddAIyJXQAmi10AwIxdAFqOXQD+j10AmJFdADKTXQDMlF0AcJZdAAqYXQCkmV0ASJtdAOKcXQB8nl0AFqBdALChXQBUo10A7qRdAIimXQAiqF0AxqldAGCrXQD6rF0Anq5dADiwXQDSsV0AbLNdAAa1XQCqtl0ARLhdAN65XQB4u10AHL1dALa+XQBQwF0A6sFdAI7DXQAoxV0AwsZdAGbIXQAAyl0AmstdADTNXQDOzl0ActBdAAzSXQCm010AQNVdAOTWXQB+2F0AGNpdALzbXQBW3V0A8N5dAIrgXQAu4l0AyONdAGLlXQD85l0AluhdADrqXQDU610Abu1dAAjvXQCs8F0ARvJdAODzXQCE9V0AHvddALj4XQBS+l0A7PtdAJD9XQAq/10AxABeAF4CXgACBF4AnAVeADYHXgDQCF4AdApeAA4MXgCoDV4AQg9eAOYQXgCAEl4AGhReALQVXgBYF14A8hheAJYaXgAA</prop>
				<prop name="Temps">REFSWgAAZ6ECAIBnnP8UrkfhepQ/QP0z9vHzP0DXo3C/PQq3QEB77vH6/0FAcT0K16Pw/UIFA9pDQEjhet8UrsdEQO/xFK7dRf3zl0ZAHwFHgb1HHQNnSECkAADX34NJQM3MTwBsSu1A7vJUSwUDOkxA7g8BcB1NHQMHTkB/KVyPwvXoTiUD/85PQIXrUbge33VQQLgehgDoULdAmpmXAFlRZQPN21FA6fJAUjUDsVLbQFKOASFThQOVU/41AyFUQMP1KFzbj5LMBAJV9fNzVd5VA+RVQPbQAMJVvVb988dWQGb+ATZtV6UDwFcFAypY/QNrllh1A/gcFDhZpQN7MFntAwVZQB+GAbfOWEB3ASh8RBQ83VgNAwBYQEcRXN9aBBTQDBTKV40DyHQfiIYfkBP+AsakH64V7vLERMQfzgLC3B/mFbYCwQQXKAYvGC8qL1dlA71EL1YvGmgr7IgAhbt0L44voC8Isi98J5YCucQvzi32Le4vQBg/Cj88P04/2CMeArdsNwBeP3g/gj+kP5Y/uD/aP2w/AM4/AE8STyxPHk3uP2BPck8AlE9+T6hPuk/MT95PoE/yTwAcXy5fQE9KT2RfTl94X4JfAJRfbl/QX8pf7F+uXwBv+l8APG8ebzBvam+Mb55vWG9SbwCsb+Zv0G/ybwR/Ln8Yfyp/AEx/xm+Af1p/rH++f5h/2n8A9H92fwiP8n88jxaPMI9ijwB0j46PiI+qj7SPvo/Qj+qPANyPDp8on0qfNJ9Wn2Cfmo8AlJ+en5ifWl/Un/6f8J+ynwA0r7afKK/6n2Svjq+gr3KvALSvrq8Ir/qv5K/erxC/Ir8AVL8mv0i/ir90v5a/wL+qvwDcv66/0L8CzyzPFs84z0rPAHTPBr+Az/K/nM++z+DPys8A9M+uzyDfMt9E34bPYN9y3wCE35bfqN8K38Tf3t+43/rfABTvJu9I7wLvVO8273jvou8AjO+O77Dv0u/87+bvGP8q/wBk7zb/CP9K/3z/Zv9g/3L/0LT/vv+4/+L/V3UDmFfWXRNfV0UTHHwky1ZqDQOH/ARGRAQHVnUD28hVnQONVeUTUlW6XQMY3ATTVECfAT3bmlTlA2RUfSMrVLtApPgA1/NThSRTtu0DhVNdE09ThQMK7VPlE9JSfSObUkDePxEeZVJAxxEULrVSHRRRPRO+UR0TiH1RnQNDUUDNzAcQtwxRQL8C11BlE6C1UOUDaBQUMFDVE/TdT9UDhU9ADwFHAW1PXROPTtUDJU41A9u8TdUTVE2FA+pM8jUUTDUEdBScS0B77i4ROktA/xFR2Eq21SN5Sq0DFUqFJEm25ROCSQUTjEmtA/VtSf0TcUp9A/NK5QMrSEsdFEsNE3fkF8YTENwX1gMEJz4SYRQnDi0GLSDeFUYvWC/iEd4CbnQvhi8gmCv2FfYVliV+AnPEJ64vAMAv8i/kFwY/AD/qGSY/6BsAXj9wPxI/lD+mP7g/yj/cPwjuP+gThhJ6/D8OTyBP+j8APE9OT2BDXk2GT4BLlk+4TwBiT+RPxk+wT/JPLF8WXyBfAEJfXF9eX4hfol+sX75feF8Ayl8Eb+Zf+F8abwxvLm9gbwBKb3xvlm9QX6pv3G++bzhvANJvDH8mfzh/Wn9Ef2Z/kH8Aon+0f3Z/0H/Cf+R/9n8IjwDybyyPNo9Ij3qPbI+Oj6CPYGqPzI/ej+gTzgKLSwUUbUwNA+dMPRPhTdUD2+VOpQMNUH0Dg1C2DRP3UIUTalHFE+FtUdUDVVKFA8pSNQOrPFMFE8zEBEKMBLStVE0DJlWtA5WMlAW2RAR3Vg0T51ZFE29tV4UT2lcNE0dY3QNrrlhVBFkNAydZ7QPbDlndA95YxRORWNqdA1PslBFYRRPfV7aNE8hXrRPCVxUTwCAcpxalLq9Aq8YSwRyvVq8AeK8ioaYDlKeOr7Cvwq88BAG73KfWr/iv4qnm9d6lhhIrmlcVJFfdAx60lVwEW5hWrQNVVtUDFaSUu9dVBZRVQHGmAVBsdAcWEuBUDQOnVD0Ta3FU5QM4lLQBVFUUbVOdA4NT7QNOUw0TqxdThbRSjbRSrRNylVKFFFJNA/bsB78Ch7VRdbRRhRMaUa0T4i1QPQOrUNUDdSQXdrJt8DwUgU+NExhPTQNtplQUPE51s9BNHRRtTZ0D40ylA31MnRS1THWzsASUS0tlFErWTQOGStWUSkUTr0nS7QN+tBcek0l9A1NKBI0W3gNLXRRsL14tBi8YLwAS2TbfQC9a35wvft+Q36LfANQv5i/Y3+rf/N8O75A/ij8ARO8e70jveu+M757vsO/C7wDU7+aPwI/67xz/Bv/w70r/ADT/Zv+wj4L/jP+e/7j/yv8A3P/u/wgPEg80Dz4PIA9iDwB0D4YPUA+iD7wPpg/QD8oPAAQfDh8gH1oPTB9+j4Afkh+AbB82H7gfch/cH84VZpKc1uwUOkwlkyUklCVO1oWTZk/dxFBtw6NQyn20Ub3EUaW07LR2UtpNs+jUtHdTZZPsU9Z1s2BUNZPTfJREVZoNo7h8tChWLbRUtCVtV23Dk1e1w/5XLSS1WG2UWLXDHlkdsylY1JTTkPaSw1jlw4T0JFtEWDWTA1iFk9bEJAHGpK9er3Cjbq9QP2I/dD8AHj+or6o/5K/ur+A/8j8UvzTerRbStTy0jld1tNQ0tQ0cRMuclIdWhZNGtpyUB1Zdk7pVtcRVNiWTRVVlkwxVhSYOI7Z8lGRU/TMrVKWUU7Ydk7FTTbN4U02TQW1TXZMKU+XD1FINk9ucUv2zZ1J1syBS2h2z6UyUsVH9M3tRqlWzRUwkDPy01yzEoKocxFskxCVElNo0JG42PMQBTwWjj04lJq6zrU39szdNBaPPFJRnphyUAUwttNQUN+TE1LVKTeRKDcP6Sd2zorS0x7bCnrTE/kkds3kNSmWT/EqNxmbtFuWm1QAW3xhvKm8k30bfYN9q33xvAJZvsN/C2b7f0NvGb9BjFu8AEH9i7zR/Tu8wf1p/fH+OfwCgf7J/xH/Wf9gf0h/8Hw6PAACPKo80j16POI9Kj3yPno8AiI+qj9SPlo/oj8qPFJ8mnwA4n9KPTJ9Wn3ifcp+sn36fAJCfmp/8n86f6J/6n0yvJq8AQK9yr3yvlq8Yr2KvrK++r2jYqxZD5MR0HCSlTbVUZU61VE+NxDTEwFDds9syUZUjqFF1wx1Saq3EUj0zIcS0l1PVU20JrLR8VHXD7VR1U7VfjEVV3cNeVsXD0a1W3cM+V61TqixEFa1Y3cN+WMXEWB0kWWbdUxxZjbTctLVYbcNtc/y0M1h9w/VXTbNB0hQ3Jj84P0oxTrLCLM8ARj9wz6I/hM+mz7jP2j/Mz0DuzwDfEt8k12azXMSAXMStQOTE/Va9Q7hkRHe1Vo2jJ2TU51W9tFW2dVNvVQ0zNlUVU/y1VK0jxYy0jVRVQ0etVDXDEFRtQ9rERKFazERq1EQ0U43UUpXU2my0gfRESVJNsxJStt1T3FH9I6RRvVNuthxUN1FFswBRrVO6rVB1c4NQFVNMNFQVbVC9U75PdXNTTy1D2+VOlSN4Tj0z8U3WvUOITV20Ta0jtUwsPUR8VOdLVURLXbRUZFulSq2zQUpV5EmtI7GVvFdms9RUGUr9I5QFSm1DKjxn7l94c45lVm0CXrJdJPc2b0hvWm9k/3b/AJBvmv+s/7Zv0P/i/+RvHn8AGA8qfzQPPg+Qr1oPhA+WDwCoD7oPzA/eD+iv4q/8DwYfAAAfOh9MH14fcB8SHyQfnh8AsB+KH+Qfzh/AH9KvHC8+LwBQLyIvFC92L2Avqi+0L44vANgv8i/EL+YvGD8qLzw/Zj8AWD96P5w/fj+QP7I/1D/mP1T4Mz7TS81T3rz0roRUS6FNHcOmNLe+QkhEvJVSVLTIJOQ6ZL8OYpUofL/OQ4zUfKS07qS/trWyjvKoxLdWsphYjfP4RVjVUynkv/a1HsJ2BMcW1lLpV51DzEzPLl84ywAmVT7NNl94X6LJns+oX7pfAOTPzl8g3wJvFG8WsxxnPvJVsWRUgRTEQry06lTUG6hWDcNlVt20bN9+3VY+8vFUVbO4rNSApN/Ytt/I065iJ1MdQ+5Swp0zt+Tf9t8I4zbCYFEK5eRRlWRQJe8370niVrJbOE/F08pOLXNaZO9Idu+I4zbSz4z3rmIHPPSxoazvvu1O8sVJVXRKCuVkSrXzLlT3fg229Q79ADb/MI9K/1SPfv94j5L/nI8Aro/A/+rxxv/4/woPDJ8enwAwD3oPRJ9On3ifSp+cn66fAMCf0p/kn74/+D/6nwyv7j8AKK86r3SvRq+Ar5KvvK9erwDIr9qv/K/2rwi/6q88v06/ABi/Kr+Ev5a/cL9yP7y/1r8A6L/SvwTPFs9Iz1rPJM82zwB4z4rPtM/Gz9jPks+kz76ltt5Si0udQwxMxdPqlUxV5E2lRE5V5FTkhaIsdPpE5BPgDlLjFORXLVItc8pSvURTPWTM1GtEVM3TtJxkKFX1Y22ZpNQJVvVjeVZVa2tYV21D3xxkS1idU9uwWP3TDFkVYytZtpWTE1mNc+BYlZOjtVh941UE5BNYlWPhAlRkymRfPl0mXS7tLu947wCKX5Rfpu/IX+pf5O/eXe7v0CBvMmneVVaCpTxkYVdqvYMeVGTaXGSYVq1jtVd0ZBdcZNhVfXOdtVUNc1R8ZBpVbePhVoxErFSVlFRlRFT9Y2sCVB1UU9VDiFONdLVTjYMYxGThUhXzq21SDXN0Uh1TPFJ9QzMFUk1EZESKUVVG7kOtUcVz5VAlRFC9pFDWbUM/UNVD+EREiE+q7URPJUROtXRO1UPYbU0dU2xNDVMDTU3UVUztREyFdEttQ0+kBJvvSi3Tikrt1LQEym1J/WOCSR1TjEkd5FVJbdRKdQRKveNAjIcAvq0OjTaPMB9Cj1QfZo94HwCKj5wflh/AG/aN3o2WleYfADCbBi9on5KfRC9OL8Cvgi8AlC9uL7gvyi/cL/7P+M/6LwAUPx4/qM8qP2w/Xj+AP5o/AKQ/Vj9wP8I/7D/mP/g/Ik8ANE9GT1hPak98T4ZPmE/CTwAUT8ZPsE/yT9xPFl8wXzpfAFRfHl8IT+I/dF+uX9Bf4l9ovF/uX/hYmvxUOkyVY9UhfHVOhQMjXAQsUCTFZDwEFxQHhmL/DHT78KqeUuf0ZFnc9OjcZF62tGTQVI1zQFX9Y7JtVU3TJVZN05VWrSPbA1cFc4xXxXP1V9qNc2AM5MVYpXMXWdbFcyVZhQRZJXPRWOrNBFht40EE5ANYQC1mJnHWVyVzxkznbu0ATuU2fTZ9bu+Af5J/1O+mfwDIf9p/NP/+7/h/Iv8kj74SVY5M5FLM1A88hMts9KuHVs3zSGz0B7zUyrVVXdN+jPREVeXUVWoF49Ok9JyU1GRUDYOjLVTVZITXthJ45PRBqVPl1IzU1Pz0nHxkZ7VSpQMvhGTpUXVzsTVRHYN7LARFUSXUbNRb11C9c6BQtRRQtWTaXNTeZARuTx3jAU+2BeOTTrUTKE6l87y1TY30TaUDz0xt82cqNNQFlAScLGVL7QaeU21KdXMRSm3zp0mNhFrUlJ7UlP5JtdRKpfMF/LwES8QXpi2+FV4VPh8AOK9Kr2Qfhh+Ar5IfpK+erwDIH9ofHCceLwi/Gr8sv0YvAEC/ol90v6YvgL+qv7y/zr8A4L/yvwTPjl8YzxJvNM9GzwBYz3LPhM8uz5jPss/Uz8bPANjPAt8M3w7fIN9C31TfNt8AcN+i37TfZt/I39rf7N+W3wAQ77rfLO9O7wDvQu90747vAIDvqu+8777v0O8K/+znNoNZS3VknJRlTb2kTr3zW6JPJWNKUA0EUHVjWzRRzfOoUT1kUnVztZEEBVOlw5dT7ZMJlqyEfFStBFRNpLRk1S1VJXNGVp0EVvUEDISrrVftZFilY4AMdOJo5GT7YLZjWSVj+liNAyu1WIUDcxQEM+Rk22AWzgLSV3VjxJx/vnV2fQBefT4PoH+yf5QPtg/IDxKPQOwP/g8QHyqPNB8Gkq+kBFmApATT9f1WvaO4xPRrdValwzfE9PVVJWNbqlUFc3FVtZM4jIS1/sSExbyEjVQlc1bdVJVjHlRAP2E92mrchKHkhGzshDRT9YNr/FLlZFKdY5BSvaNbWFJVgxJSrYPcdGRrpFGVY240lDdRpWNbAFENk8lQbZRQ9YPVTEyUFVSUvmyUU0+2PfPlTrWTeE4dEwtVTgVzoTxlTcX0TKVjm1BMHRPrS22EVKQhtuzkukqdY2BKbSRJliWTlUkNdElNFOyUGa1KdWOUSrWTGLSUWCD07xavKK9aod4CXTQ/Zq0AZj9wr4o/tK/Gr8A/0jn2rQDePwC7/q8gTzJPlL+Ov6jPAHpPjE+eT7BPwk/UT+ZP+E8ACl/s7xb/QF/a7yxfXl9wXwAqX5xfvl8gX9pf5F/2X+BfALJfLG8Ob0hvGm9kb2ZveG8AWm/Eb95voG/Cbwx/Fn8ofwASf0x/Rn/wb1p/fH9+f8h/QJp/vH+2fwiP4nFWE0tVlNVLzRPqnJTlRPToTrJtJE9Fli6S3FANI1JabPTINJRXUt1zyvwUW0BTbZOzU02UVK0zq5hUlfRV9YN8jBQK1VYdlFbdc+psFFhX2r3zxqQEMFjdc5pYtq0z+FgdEytZbZMTtVmFI+EMBKVYNfNkthyUJFg9I+lXtYPMAGwHzg1mD4APUg98n4YPoAsApg/In9oP3J/un+APIq8sH6wupY7yp1eVFFfNMy41V82LqMT0VVZVJHwUi9dVLaOblBSz8L4SJlVVFaPtvBS2rPRxpITNOKz0AVSFhJSEk1PWLaNbU/X0U80z7lKqPSOpDCRyhIQ6hPVSti2jy1FVg5VRzTNeVnSEKFHt9FAto6tUJNt1UBWjPVD18wVQll0DoE/lFE/dhIQkQW1ONfPUTbWDbE0VA1sDTT0jmUzVEzGkJG3LrDzuSs0Tikrd860nxLTKSa0kSRUDg61JVYPFSeUUSqXzzwFKDbSsN+Z9FkWuNS4/QM8AUj9kz44/iM+iP9Q/vs/QzwDaP+zPPk3+PQbfON9KT0zfAOZ/YE9636Tftt/I39rf7N8ADo/4f+J/JO8270jvEu987wB271jvau+875bvwO/S7+TvAAb/GP8q/1T/Pv9Q/3L/hP8Anv+o/7r/1P/m//j/Cg8UDwAeDzAPQg9sD4YPmA96D7wPgLYPyA/aD2QP/g/40/6Ci1okFDpEhCVNnYROlbPbI08Vow1Q1ROBUFr10/dMJGxR/bP/HCRrdFL10+f8pFlTxRNbzlMNI0JUDSOytKRMq6AHErRVnYSMpJd8pGsFV43UV/2z31etw9tIWIWTsFjVsxpZ0s20WV20DJTRHJSUWLaVs1NYZRMRWBWj3QVXhbPEtJ9OL4ibbi1WLwCQL6qfDK+2L9gvGq8Er/YvQCA/Mj9Ep0al7oNcpGFkpK0ebKTaVt20Vt2DRrTUFYykx5Ski1VthFW2rcMYVYWT4FTVs5rarBRirIQpVGUT8VOtQK/BKLzspIWcFE7VU/XTF6QU0hy0m1JmjdNjUmWkjBT3UTWDe75RrcOIUUBxDjHbUFE1MwtR7aPVUNY1g55Q3bNnZLQwULaFs/RPVYOFT3WDGDVP3cOOfLQhTkWkjLTbTE3ds+dMXaOBTNZFoxlMNUOwjNQzS7T9ti7TSrWDDEq9FElSNYN+3LcOk0n11EptFAVKNTNL5Mf23abNNs9IXwBaz2xfds+QX7LPtF/GX9hfAPLJ9l8IbxpvZN8+b1jfUm8AXG9ub5hvqm+8b85v4G/ybwAUHw5/GB8KHyx/Tn8of2J/AIR/hn+of8J/zH/Wf+h/+n8ADI8ejzCPSo9UjzaPgI9ijwCkj7aPyI+Sj/yPzo8YnxKfADyfLp9An2qffJ9Wn6Cfkp+AtJ/Gn+Cf8p8Mr/6VTjNLrIUURBRlTaVUTtWzalZ8RC5QlbOjbBQXNLRbqFENMx1S1TORFLW1U92zd9w07FO1Q2BVVI1j07SkY8QU1bwUrUTUFLVWjWMjfCSRtVfdM/w8JGRYPbRYVg0jJVlNFFn9k/okJDXDHCSEHCREWJWk/KQB0jwnvi9gL4Ipfi+Iv5q/AEy/vr/Qv+K/BD8OPxjPKs9oPM9GxZ6it2w0jlelNGoMxA3sFLjUFHVWRbNtNNQU9VV1Q7hVdRNtfKQ0QlVNMwlVHbTZVDUUtKRTVHUTHFTWRbPkU8VDr+Q0dVNWrbNAUxW0Uh20Ut0zbYyMFFdSxUMfUp1E1VH1FFFNM3mEFDRRtnUT/FANI8VQxUOPbVC9M1pQxTMiUHU0qU9dpvZDToUUTp2jB61ODcOdTb1ETUXDy1VMJSNjpEQBrNSDPKS1GRykugRUV0qVxElmxTOiSTXU7NSZSQ0jaxVKjWOT3EQUS3VDAVgUX45l3lU+X0jvWu98XwB+X5hfqlme7+Bf0u8kby5tAO7vGP8ybzz/Tv9g/5JvdP8Alv+A/5L/zP/e//D/Ag8UDwD+nyAPMg8sr14PgA9yD5QPALYPoA+yD+wP1g8AH+IPHB8ANh9AH/IPXB9+H5Afoh+sHwCmH1gf4h/EH+YfAC/yH1QvAAYvIC9iL4wvfi+oL8Iv1C+A3i+4L+ovDDe+1XYzhOSl1qxEmU1NRE6ts6BPtr3jSFCVQ9xQNUZm2oYxxjTUOVINw61S1q2zIFMF5FN1QwhU1hUjl1SN1FW943hVtnXT6lVFw1tWDcPNbVZ10zpXFSOnVwUzFSoktJQktPQ0tAuw/tO1Wd3EWNXjrlgd9FhWtUMgWCXUV5VDzES3Am7Cwny3VkVmT3hPikmevwCoT7pPBM/OT/BPCs8MXw7PSDhfSlk+o1flxHy0gWTErS70NOpWveOo1KRltVYNtFYVI+dVBTOq1VVd43GcxCisVPFUqp3EVOVDgLw0R8xUEG1UddPaU22zoVPVw21cnKQnU10z7lJ9xLaMpIFSPaNJUm3DEtVS5VRRhcOVLNRgUWZ10ypRvVRs1LpQvfOtg3Q0TFBNoxVk1KK1T60zOHTUyk4FM1pZTpXEVKSITYWkTdWkLUyFwzVM5cPP3OeO01pMNUpd40FKTaPl/NRrlUm91ElNo8VJfWQG1NS3SkVkZOe+/b71vuUAPu9Qf2J/hO+G75jvuu+sfwDW7+B/6u8s/waPGI8y/0yPACZ/wP+y/4SPZo+Yj8qP3I8A7o8AnxKf/C8mnwg/Qp9UnwD2L5Cfop9sn8af2J+Cn+yfAL6fKD8KryyvNq8wr2qvfK8Ajq9Qr6qvvK/Wr+iv+q8MvwDGr6CvQr9Uvy6/cL+Kv5y/gK6/wL8av+S/7r8AzxLPS5rFxEvVwwxMJdS01OE2nGToTq3D4k9dZs5yNfhs1Gos1OBRFdauMqXIDNQ85Mdm0kLcxLRtVIUzJlXVU5dVVTNTCVY11IRU6JxUV2RUq99XbTRYLdRYddMKbVlVMylZZXMRWX0zW+BYvYOjWL3TUyxEGxFYLVPdV53ExE/GTQBeT5hLdtV21V7f6E/C39TfALbfCF9KXxzvLu9QX2JRPu1U7jWuwl90VB70NNqEVNWYjFRVnFQXhFTYVdYF451V/TNUpFQaVbbtU+FUpcOsVL2EVDYtwzpUJWMCVEVE/FSrh1N9NFPNcxikNONtUj3jq1L9M3RSdTPbPFJFcwVSfTPAUbYtw4pRJWNSUaXDHFY0ZOVQJURQJbRQrcOrP1CtM/hsNIh8ZBjVTyVETt1kTq0z2E22dTNsTT0zA01Fc4VZTE30tGS1S63DT7yEbfMUdIpKPeMrSr1kLUklY4JJdTOM/GTrYCqWw0qd9Ert00DMdya9AL59Rn9YD2oPjH+Wf6APyn8AxA/WD+gP8n88j/5/QI9ijwBEH7aPKL9yH4wflh/AH6IfANQf9h8ILxovJM/mvyAvSi8AdC9mL5AvMi+sL4YvuC/iLwDsL84v+C86PyQ/Rj9gP3I/AIQ/Fj+wP6o/zD+WP+g/+j8ADE8OTzhPQj9UTyZPaE+STwCkT35PeE/aT+RP/k+ALxJfbUulw5xLBWM+TL0DzSi09CVO/VSM9C5QmvVjo3zEGFH99ExkAaAc92bDJPT7UB5S6gRkXtVU7VPR5ORCtOS0VZolUyfsxJdWzWTs1JC1V0Vj+nzUYlhtU8dlWE30WW1UHGQHWeUT29NYJVOHWB3zRFgsLfQ0ZNdXxcPGrN+u3QCG1ZbfkN+i3+zf5t/43+pvAPxvPu8gew5/QH9S6Vbt9lXURvP0xA9MdMvsVIdWasXDRpTkBezEx1Xt4wN8Vc1W1sPE5MtQjuPk5GtiVBXUVDXT81M1c62t9OR3Ux0EU4XzCFr85NAU9JtS5RNjpMSzLFJVxIzEsFHdxFFqJRNBjFQMVPTVUL1TW55QbVNnUOXjImT029dPDdNqTzVz/U6mXfOOTmVWVuNN/eRNao10TDXTY1zEAUwdU7WaLFQ3zPTPSiUUSppNxErl46JJ3cT8hJm1SR1T+gwEd0olU/cBSv3E/AfeHT4PUA9in3wPAIafmA+qn/wPzp/gnwoZHh8AMB8KrxyvRq9oH+ofVK8mXwCgr2qvxK/Wr+iv+q8Mvx6/ADhfCl9Mv1a/cL8iX4y/Zr8AmL/Cv8y/1r/QvwrPLM8mzwAYz0rPZM92z1jPms+Ez87PALjP6s+kz9bPKN/6z0TfBt8ASN9631zflt9o34rfzN+u34Dw3zLf3N8G7yjjXnPM9G9axIRhrPRjTtVjoHz0a0hQ7eO8dIQyUVVjpaZM9VL1VCSEAwz0k9oMhVTd83pURXPrVLbN819VbZPRVRWDQLVWPYRW3fM6V92zp9acZBFYxeRYFYPgWNp1hFm9Ux5ZnVP0WGpd9FgtpFjVYzBY7XQW1GTQV51TxKRvfmV2/wCI/4JvtG++/9hv4v/U/wYPQAh/Sn8kD04PWHuGcq/89LWA/PRARAT9Vr2TuKrsVHfkVDekdPW0dKzW3ORxVb3jOLR0/FS2pXPFVEUDjVRVY1bZVCX0xOTaUy2joVOahYRTnVM0U80ENITH1VKVhFLds1ecVBRS2vUEUZ1TpFG9U25RatWEURWDAESEyVC15GpkhE58hBdkhL5PvaPbU09Vk+VOLYN8TrZVAwtObZOhTUUDHa1NpXO1TK2ETM3kS6yVdHSUIUv99Eol41q1SpUUSaVzlUm9U35ZSXUEBJQZSrXkSjUUBUu941i8r76lTp9wn2ovAHyfji+gn7Iv7J/WL+gv+i8APK82ryA/Qq9UPzYvaD96PwAs754/wD/SP+Q/9j8ITxpPACxPNu9ATyLvZE9WT3BPok8ArE++T5BP2k/sTw5fIF8KXwBMXyZfYF86T3RfLl+QX1pfANxfxl8Ab+pf9F/uXzhvKm8AXG9ub3hvUm+kb7Zv2G/Kb4CUb+ZvEH8afzR/VuX/YnStTFUjpU2V5E71hE+WVQNLUBWDwIznvuKotJzndgNSLaMhU41jl81TRYMJVJ0U1OTvVFh1JNzn/iJeVt2EVpWD2z5XxSOoV7UzE1hanRRYdSPhWJ2EWaV0VVlFA+0khLVM9HNM9LMzWK0EnPTSV5XjxgDM//71pv+Ai571bo+4j8qPABwP7o8An0oJDp9YD0KfVJ8wZg94D4oPrAR1ViWErJRr5VUFhFUtk21VDRStVf1j+lRN88PM5IutVB0TR1T9Iw7kBNZVU3XkU8UkU5V0U9WUaVLdlKTkgBwUR1KNc6kQPBd+c1H9Y2pEFDTVUc0EUJUEUD0zgVBshXZu4hNQ/WO6T32Tq09PHYROZXROPTPxrU1VI4VNpXRNPTOxtswUS0wdE+dLTfOD2lTkGXwkoUotkz1Kah2ESY1zkBQkeUkN82Wq/BQVHCeW4iZLLZMBXbQ/tjX+JcYldi9wv4ovAJS/ti+4v8ovzL/uvwg/QjkAHs9AP2I/VM+WP5Bvqj+MzwCuz8DPks/Uz/bPCN8a3yzfAPZvQN9S30x/Nt9g36LfrN8Adt/Q37rf9N/W3xDvIu887wBe70jvWu+E75bvqO8K77zvAL7v4O8S/wT/Nv8o/1L/ZP8Abv+I/0L/tP8u75D/4v/0/6D+/xAPyv8sD4aTS4UT3kYExK5MrRZ2dXZzTz0DqUqEFZR0Upx0yFSkOmSsf1YilcR/9gIKVRUTi3xVpXPs7H/+fVYiFW1YnXOYWOWz+FgVI0spWYUTHjSPdnJ2JIQtNSwU6Vdlo8ykj3aPAKCLjo2WH3gf2o8sl9Yf6B8ACp9knx4vQC9SL3SXbi1+n1SQkz4C6pyUqKSUZayX2o7S59SUqlWFI29V2p1zOOR08VSdc7hUaIWU7JcGIhDcBNpTNcPboVPdA2pT7ZMnU9Y1E+5SjdO3tHSBUpbFc0lSXYMSRKc/AqRtUQUjYFHdAypR3STajKVQ5cODUGWjTFDUFRSUBU/VJE/dA8pOsj0DWqyn5rKITTUjHW1NpZO1TI1zUEz9BLQEx+6SB5y0pUqVs0Va/DTlHLSVSTUTfhS0K8pJ1SRKLTRKZTR8twDmzVa9lrV2v4C/ormGT6i/ALpP5L/evwDPEsn2TWbNDl0ALs9Az2Jf3M/Wz4hfmlmeXwDIX9pf7F/+XxBvIm80bz4PAFhvSm90by4PeG+ib7xvjm8AuG/qbwx/7m8Af0J/3G9OfwBgfzJ/fH+ef2h/kn/Uf+5/AOh/2m8Mj/5/OI9ij0yPFo8A+H+Cj5SPro/Aj9qP9I/2j9AYnyqfRJ/mk0tlowxM1t0D6kztQ+i8NOhOqoUjD4w0hWyk+JQEbm1R3ZPjUcWDV1Llg7XKLKRAJDTOU12jRFr8lLbkJChVzQOZ7JSrCVb1I3e8JVZ1Q3G2NCTdV8WDR1htBFhq7TRZHTRZdUMRWQWz2+BYpaOUWK0jVVgmvVMTWJ2knCTKbB+mHQCOr6Crnh22H9Cv4q/8Hw4vABgvMikmvzi/Wi9kL2a15oKrmld1RFf1Qx6cJNqqpCSYrCRVvCQXpCTYrVVVs41V1ZNUxCQatVVNU+HcBKpUvVRUtmUTPFTVkwRUVbRT1h0TiFPVNFPtQxhT2r1T4zw0qVLVk3RSqv20UiUUUdUzwKwEimlRnQbes1GtI+VQbQS1UMWEUE1TMVAdE/i1T700T+0DHE9tBE7a/TRO1ZPUTdUzcE1UdZaWk0ylxEzNNEuFI21P7MTvSoUjj0pls2srSuUkSa2jgknVM8uQSWWkSbWUDNTYSgCVJOxHxo1WVV5PeE+C36RPAKbfsE/K3xRf7t8A7xpfPF8AVl1GX1hfau+8X5ZfkO96XwCk79bv6O/67wz/Hv8w//KPAFSfRv9Y/2r/hP+m/7j/gv8AzP/e/8D/8v8cD/7/EA+S/wA8D24PiA96D6wPvg9oj9oPAPQP/g8IHyIfPB8+H2Afeh8AhB9+H6gfKh/EH8Yf2B9qD6D0Hw4vMC86KabCnDwkOrbUxCVNhdMhTt2TZtasxC5QrZOjnJQYUVqFM4xsNAFS3ZN2TMSr6FL9lFOlw+wcxGBa9LTTBMREVQ3UVd3TsyhWjbS0tCVXrZOTrVfNk/5XjSRYhTPMrVjNkx5ZBdRZdZMKLVlVo8VYHSOHVDQjoCq20gVUNNckNMYEt2a1AOavmD+KqZ4/8K8av+w//j8AWL8iTzRPRk9wv4Kxfr1WRZo2orectI5XHcQURA22fETLVn2ziVYVw0i2/JQHVnWTulXNk37VVbXEVaXDDNS01FS0bSQExGQMxC1UBaRTWoXTsSTEeFNV40HUJG0M1JTUUs2TnlIdI2tnUkWjIDTE6VFV42uxURVDfXTERVHNk2sOUcW0UNUzoFBVQ7VblJQlpJTeT1XkT1plNE/F45NO/SRO1TStTR0jN03lJExVQ2tW1MQFTIXToXQlSzXW1jbCeUodNEk1o6dJbNVEHGSeST0j+kkFZgoeIvcE1Etc577tDuVm3wCI34pvtN++38Bv2t9kbw7vAAh/Gu9c5y7tRu1272h/en8AxO/G76B/Ii/Uf+Z/+H8KjwAcjy6PQI9SL0yPVo9gj3qPAJSP5h/Aj7KP3I/2jwif4o8AJJ+Gj2Cf8h98n26fkJ+6nwDMn0af2J/qn/yfFq8Ir9KfAESvXq94r3KvlK+mr7ivUq8APK/mr/ivCr80vya/SL9qKVI+Uj58J/ZjTs1DapQviKYvuCu+IgYcV9YlPlJerVRV49FUtTNC7ES0NtxEJVals7NWhSTUNGuQV81D+rQ0YljFQ2vHWKXEWW1DKVktZEVYpbPDVD9mPb5CyMw/EKY/uDO2NVZywbTH1jW+zQDWz9g71j8I3xrffE821S7fwFjfat9kT45PoEMAMVwPrKxHxkKHVnUzRgw09cz0J7ayfFX1trZCCVW07baWspr0tGJULTMctvxE5FOt069TbVN1bVP9w0BTvUMIU7Uz29JSddObUq1jVVLardMfzCTnUf3DsFFaBWRRpbNDUXXTC2xU29VQjWORUM1DWlA2tTMiUC2z2k+Vtk7SS/1OlUROhSZO0p3UVKszTa1ETMVDZ+xUAVlMBTQ8tDdL7URKLbORWgz0M2C2MqI0ZTRkmbQsZzazSr1z80r9s1QATG9eb3Bvkm+cb6b/uG/K/wD0b+7/AA8SD1R3Lg9YeyZ9AF4PcA/Cf3wPjg+Yf6oP3A8A7g8AHxIfJB8+vzC/Wh9MHwBOv2gfih+cH6YfcB/iH8wfALYfEC8CLzQvNi9oL0IvfC8ALi+gL7IvlC+2L9gv0i8UPwD+LzA/Sj9UP14/iD9aP6w/AKY/wD9yP+Q/5j8IT8o/JE+gDk8YT1pBjtMcBK6EtKWtTcWzpk4d9E9VQ0q1UKXTwJzkMlE146jZUfVUVOSvUkVzIVPWXUOXU+3UVC1TfFRWrdPvVI30VRUD7gRU215WrdPPVhUDPle25fOoV7XzFVgVA36NWI3z4VhFxj7FTtLtZmzEtVjFtGzENVjN1BYsxNJX/bPE5M+Wz6jLAMbNzs/ozyLf/F/2zwhvUt+ARG9Wb2hvitmG3R7jHGSAWhxkQDRk/Vbl87jM1GtlVl1DJ8xk51VVQ2uqVY3zcdTUOFXls1v+VCXjxVSlZFTl47VHBHQQ/NTaU0VzobbctGxT/bM0U7Wz/NlSvWTURIFSjdNJUrYd8xJSdbPcUf2zpJa0tGxR/eRRRfSk5LptULXzhVC1s0xQXUPbF1Dls75PXUNXT1a18+VO5bROzdRNtbS1TcXkTSXjtUyl1EyWbWPrS73US33ktPSlbUq180VK/dPqSSXjzZUc9IJJHeQk9BlKCl1DtxyEKpT3vg9o+37/AIiPov+sj77/0I/q/+SPBp8AGJ9aCVb1Jg9IC16fOJtmnwDQD5oPnJ+un2BP6p/8nw6vACCvMq9Er2ZPQE9ir3yvbq8AmK86T7Sv1q/4r+KvDL8WvwAwv0K/zK9mv3C/gr+Uv56/ALC/wr/sv/a/CM/qvyzPFs8AEM9iz3TPPs+Iz4LPvM/OzwCoz+rP/M8O3zjPOt9E30bViqZjS8Vz3oRPlkW+c0+0/YSsdN6c5FJRlUPG2MRP1kXWkrNTvYMlVFr9g5gcdApV1XN8BFe2HmJgVo2D0VYN9FeavUPIxFQxWPXkPOT6rERXruIaWf2D6DxUoW1YHfNiWO1zIFjl4wvnV9VzzIRf3l3GVa5VAMZfoO/K7xxv7u8obyL/NP+Abm1G/2j/ev+Mb45DnGRvrVcdky5XRdPq1GSnbMRvvkLoVV3znVXVk7NjVU2E5GTxVL1DuDFUTXQMd9ZCEVSF5OzUq5VTxXRTDXMnNATuaER/VnVGwgfU1M9RJYQVURXkUU2EUf30jHfWkluDUM1DP1ANcwe0RJSjQO5jT02DysR//oKItU2tBE3Fc55MxWM1hUzVk9MklwaPGIMWU0nu1XRJQKRIwNeDSQa9g8VJNXREh7bzvIdmjwD4i36PkB+iH7yPxo/YHwKZAP6PCC8aL0Sfbp9Qn0ovZC8Ahi/Qn8KfpC/OL+Av8i8EPwAWPyg/Oj9s30bfQN9aP2w/AI4/oD+Sz7w/1j/wP+I/DE8AHk84T0JPZE8uT3hPik+kTwCuT8hP2k/sT/5PwE8aXzxfAEZfWF9iT3xfZl9gX7pfnF8Arl/oX/pfHG/eXyhvOm9Ub2xmZYbyi0vVcwxMHYRWlNQlTj0ET13zDZR3bEbjrHRuUd3T4VH9E61YTAToUoXzWzQEztY0dERUndO2/GQmVWpdA5kMdAnE9JdWrQRpV8UkrPTfjPRLWA3z27BYZXMMWYXzK1lqrQRZ/QRYndOWWM3zm1VYxRMVWDV2ZmLKALTn5u+o77rpnn/Yf+p/PP8ADo8gjzKPjP9Wj2iPeo+U/6SGhT7jV6UUtPQevPTaqVb11Mz0Vcz0BcyEyFVVhWRVvdRV/RMYFORt4BQEp1SlE3FUTeRtVDUT81NNc7xTzfPbhVNtA09TlVMXUyoFlFINlFLt9FK19GQEa/dRzQO+1GSIUXXjrVDM1BpR9WPkxGSetqwEZ1D9czBQ9WP01U+lE4G8BBjEBKpOlqUTQU6d9E2FlOQE59VMvZRMXQMZ9AS1S8w9lAyk70pVJBykEUqW9WO0Sc0DfiwXTnLcNUnFI1MspNRKPXQsJwBmH3gfih+cr74fyB/iH+SvACYt9q8YvzIvdC82L5gvcr8AhL/GLcYvuL/Kv9y/pr/wvwACzyTPNs9Iz2JvXM9uz4DPAJLPpM9Oz8DPQm/sz/bP2M8AEt9E3xbfMN8i32zfjt9o3wC639Tfxt/g3/LfDO/+3yjvAKLfPO9m73jvOu+U77bvYO8Aou/U7+7vCP8a/zz/Nv/471pa/0tNc5xLzQM+nGRtZdwEaE7FA2pPZZQtUDUTo1D9hFEtFIwEbQFUBJFSxaMFUw2zZXgslOw0BRwE0VT1g6tCVf1kVfVkVjUTs7VWnaMh/HSQV8UD+ta8dGJYpWPHTHQcWWqdZFm9ZFg1E8NYhdPVh3QER3x0BXQE11cCvQPI9H+mf8hzxn+we6YPAPh/Oon+DyAfMh9Ej4aFTh2gTh+AH5qJnoWmYre8hI6pV4WUNHQPjBTLJHSHtVbFozXUhPVVxZO4RVU9o3z0hBMAFnNVBQa2zpKaVMWjVVQ9oxy1VJWUU3UTrVOlY3e2TJRAU8WTCFP1g9K1Uk1zjGyUV1I9kx/WVJTnUUV0UR2TeVG2JZNDUYUTC1F1c8VtUJ2jkVDNk1pQ9YPFIrxk2syUs/B2Ev1O2j2Tj6RkB051E51NlhXDM03NFEyllPSUAWlMrYRs9Ddk9LpKZfMtWiQ0+kn1g6I0p56TKUktNobTSiV0S40kpKcADr3urb6voD/Kr8Q/7q8ovwD6PwxPPr0eTzBPYr9kT3ZPAIhPmr+kT75PsE/KT/RPBl8AGF8qXzxfbv9o/1pfZF8+/wCQX6pfvF9eX3hf4l/0X/ZfAAhv2l9Eb2ZvSG+Cb1xvpm8AiG+ab9xvtm8Af/JvJH8WfwBIf1J/fH92f4h/mn+0f25/AMB/6n/cf55/CI8aj0yPPo+oYI9ygZby3hRErvSUoWlNzZY2M0/lM0hQhZOtwLSUNFEVA8aMlDpWbCSvUiWTI0SUl0wlDVT183xUFaQkJPsQ9vO1VQ1DXiwE0VYNQz5tV+UzqFe1MxVYDUPbfljlM/hY/ZMpWbRVBnYS7YQEtVgVA3ZWhAQ1WOUUV83zzEQEAcL0D7YNnpWen9gPqp8UHwD+n0AfMq90H3YfaK96r4yvqJYd5oPklIEcpEBcpP2pVj2U5BRl3BQl3BTl1VU9lFVdo20UBDZVqk00VBUEVE2UVHUjR1YctA5U/YPYRCSg7PStaFQkMlMNQ+7k9LW1Uh2jgHQkR1LFgxBNUj0D2lE1NNyEatSEsyZRDZTE9LhQvaRQapWjS7z0E7wkuk9tI6tPT9WETmUkTlVD8W1NtTOFTV2jHU1VQxOxTLW0/CTn5DdeNaaDtUptM0EsxOFJ5ROVVjQ0gknlhEnNhEqdhBVKlbRLXaNdFEfeRX49ALY9bjVuNZbPsM/CP+TP5j8ACN8a33TPNk9Q32LfdN+WTwCgT9pPrN9mf+Df8t8E7xbvACjvOu9M706PYO9y74SPVu8AmO+q78zvxu+w79rvFP8ujwD47zr/LP9m/4D/kv+s/5b/AKD/0v90/77/EA/q/0QPJg8AWA9CD3wPfg+gD7IPxA/WDwBwD5oP9A8eHzAfQh9cH24ftAATlqKL/MQITI0j461MXSPcTTXETpWET1rN04OktPhQ9RNsfCSz4FFlJq6CylI1lFNWbTOxU8WDQCwktBS0ayZVhSOZDLQKVoUkptSk6FZlJLSk3zyUSDVYfSRYfbMKWV2WbjLbEVkl095YzdOjWLZlM1NYhdMRWF2j3QVX/YPIzJ+uLyCjxp/ALwDSIeafIK8SqT6vMD9CP1SvwF6veD+KP6SvljUGAqdXWqXEVyXTHlf9A9rUpNWY3KRV7KQV1KTYVbaVM5tVTbNSVQ3DF9lV3RQktKdULcNxVNr9wzgkRAFU/QPKU1btg4NTlYNO9IQXPLTb4FJlI6lSTbNyUmzdhs7SA1KVg75R/cNriFHFg1DchBpRDSNb5FBtM61QzcN1rERtPcSE8E8tw4FP/YPTGE+thi7DTg0j1E1q1RRN7YMDtBSBTGUjmxlMxYOwS820HFTvrUp9s4pKDcMnLFTKbUmVg35JDcOHSa0ULUnN01NK7URK3YT8xwAGDYbPoM+qX8TPzl/Yz/JfACzfBm8ob0rZRt2W3XbfgN8Amt+cb8bfwN/Cb+Rv9m8IfwAaf9RvPn9QfwofZH+Gf2h/AHp/pH++f1gf2n/0f+Z/EI8AKo88j16PUI96j4yPVo8YjwCij7SPRg/gj9qP/I82nwifABKfTJ9On2ifep+kn7afkJ8A0p/sn/6fEK9CnySvLq9or9h6r0ynrhKcS4VDPkys5aTstCVONVRPLWMu2ry0o6S0GFHVE4xRWjVEUtWzdlI1JFKVM2tbU60T7AQkYFSFY23RDCREVdWztlVVk7En3Dcew/QkkVetE/y1Vw0jZFwkyliFQx7YZCdeJTZy01gNI4RY1lWTR1jdUwWMtNdXANW0HD8eNfYt1i32JfYt9i0ARj8YO/4vEM9yP1w/Vj9QzzCiP6w/jsUuYo5XlUSExLUNtMTLPLSHViWzRqw8tdw0yFVFVFXdU0UtVa0TDFV9tFSdpAwkW2RUhcMtVOUz9fwX1h5ieFOFY0EEtAxTWu1EUtUTnFLdVFIlU20vZETpUYVjsVGNw6t7UeUzRdykDIxE2NVQNcOg1KRotEQlUGi9Fi5jzEQBxBSTTh1j2yhOrRO8TQ0jVE0qfbRMjcNrrKQFrBSjoCxuVZ4i2EpVlEqNJDRUq6dJbUOCTOSiRFT+WUk15laS90qNw0s0ZwB+XzBj3l22X7jvyl/c7/ZfAABvEm8U/05tRv0u9V5vgG8Aom+U/6b/sG86f8T/zv8ADwASDyQPNg9ID1oPbA9+n4gPAJoPrA+Gr1Cv6g/UD9YPuA8A+g80H0YfUB8iH4Qfjh8QHwCiH6wfxh+IH+IfDC/OHygvADovTC/+H2gvii+cL74vqC8A4i/0L9YvAD/SLzQ/Pj8YP9ByP4Q/JjWmw0uFs3RMWiX0TSWzpk69NE/1Q21MxETAUG1DMlHVQ9uoUYXDHVI1w5BStn3zIVPl45VTbbMJLVQt835UJVRUxeQc1bVVHbRW5aPRVi3zPm1XJTOqV0XjF1gVRG1Y3TPiWJ3TJVltRkwmU4y0t1jtpJS0NWxEFfXUtNJUtMQszy7N5r0A7r/Iuy7PGM+yvxRfRl+Iz4BqX3xfjl+gy57NRtPUtILW1LRCV13kViUzula2ndN1VoWzNFbFI+etVSXzqFVdU200RDRtVSUz+lTNo8NUlVNri1Tl41UURA5UJbPT1lO11EzUaETUMVNqHWRSJWRS9dOMUkXjW0dSDbMQUi3kUVXkVtykbFH1VFFd5FCd01vFUH3zgVAlM0rMpK0TxGS6T33TT9zU4dlOrTS8pAdO5eOFTWb10xxNjdQM5EtMReOb50vNo4NL7TRUNLq1SuWjQTx04Umd05W0TOd+0q9MdBVKfdOPAmx0D8Tnvv/48x79pu+4fwDS79x//u8Ajyr/JI82jzj/AFL/bP9+/X6PsP/y/4x/vo8A6I/6j8yPBp8wn0KfVJ9mnwB4nzo/jJ9WP7Cfop/Mn+afAPif0p8Urx6vkJ9ar2SvXq8AcK+Cr7yvjq/Qr4Kf5K/WrwAQvxq/JL9Ovzi/gr9cv5a/AFi/ar/Mv96/8L8CzwzPJs/AOM8Sz0zPRs+AyzZSgEu2pdRMQF9RPeoU5OU1TUWD7vxk5U+91s7T1tw0UlElc+Os1FhS1l3DylJFRFMdk7NT2m1EVBWDmFS1wwpVWg1DmRxkClaV1FZt063s5FRaVy3jyNxEMW1YXcOaWF3jDllFg80udEQVWeVklESlWFrtY2RkRCJYDUPpVNwA60guXfZP0N8CXwTvFl8Q7wBSX0zvllVO72Bfiu+0X6bv1JjjZsKnxFRxNOQwV6hF1h7T7FRV/FQX/FTXzVWV45tVJUau0ihVVB1GVkKnJERxHNQ4JESzAVT9xAzUk1OdY1y0FNVMZOB8ZKdS3TNytvzEOlIdkwNSlePLtVFNdFFFg15RXcMatqRk5FB9461Q5XN1Wrz0PbRkBVBNZE/1VM1PtcOqTs307GTUTVqdZE0lcwNNLdRMXdTNTHVzz0vdZCwE70rWtcOKSn1jJzwEyknWfWOHSSV0SeVzxUkaHZNTbHTPSoX0FIcOnwAgk6Z9rn/If+J/5A8GjwgfABqPLB9Oj4iPaomej5CPeh8ApB+GfyCfyh/sH/4fEC8iLwA0L0YvWC9qL3wvji+Qz2LPALQvxi/gL6ov/C/WLxA/Cj8ATD8+P2A/Wj+MP04/kL+aPwC8P9Y/8D+6PyRPLk9ATypPAGRPbk+AT5JPrE+eT6hP0k8A9E/mTxhfIl8sXz5fUF9qX2yEX3ZinEvdwz5MHRNbKE3tAyVOleMr3GTbD1DlE4NQHRP4UGadY4xRjfZGYnZSHRNt6JT0W1OFY9BT7WNtRERktlSd00JVJWQlVQXzJ+zn9mNXxfTU5K3hnORLWE0EWAV0WdYt0ylZ9WRZ5RPTWGY1Y5ZY9eSM1BVYBfQFVzVjxizvJu/o2+7f+G8ACn/EbzbvQH9Sf5zvZu1uf2CYf6LvrH9m09TkYVc9E20exHTLVi3TiVat09lITGXs5MhVhXONVVqV01Q01BpVjWRUrVS1VJXUVIVzLVQV0/VlU4V0U1UEFGRQU61TbQwcZNRSBQOcUgXza2dSJfMvBGT4URVjNcCs9Iqc9EVRbdT0xLXY3PVQbVNqUO3DM7VQrdP41MSIT+0DBdVPVfROvVROrVO8TdodhE21y4VMhXMdTGK9A6GMVIMArtLYSi3Ta3lKfdRKrdO4SZ3Ta4JJ7VRJbVP6Sd00DUoF8/dKZWREF949PhUApg2+D8if0g/0D/6fGB9CGQAer0CvSh9kH1YfmB+ar6yvALYf4BvOr+gfAr8Uvya/OL8A8q9cv26/gL96X4xfnr+wvwACX9y/7r9gXyLPDM/+v0DPAGrPfM+Ov6DPYs+sz37POM8A6s/8zx7fAN/Sz0zfDt943wA634zfRt+o38LftN/m3/DfAIrfDO/23xjvYu9M727vmO/UMuG+c0s9g3S8VGhNWjWkTu3zak9Noy7UhGujUOX0Ud2DqFF1ZK1SNXOQUu2EUzWjeG1TLePqU7VTXlQ1BLVUzZRV7ZPVVf17t61WTZMlV530VxVjAJlYXZSsZOdYfWZW81lqhXP9nGTFrGSHWB1kWpxk9TR00Fddk8JcfwDOb+D/8v80fw4PCA/K/0wPAHZ/YA+CD7R/jg+gC6YFTvOq5HSOZPRQdAT9RGS41kxkd1btkzVU9PVVVhWTulW1U348ZEccFK3+TITFVLVTjiRkVlY8FB5UdfRTzZOxFPca7uNTfYP8UpX0BPc2ottYUhVjIFL1c+lRWtWDs7SEblE14zechGsAUfVzydxUk1ANZFVQxVRQtVPe9IRT5ISt6ASUfE7VVE4tlE2qtRRNjWRMrQNrJCTrWUtdhNSUIUs1BEo1AytgSi0USYVjp1yXjoJbr0n1cxlK9YRKPYMFFDyUWIynTr2unbafyC8A2p/sLw6vGK9Srxw/Vq9orwB6r2w/jq+gP7I/xD9Gv9g/APo/DE8eTzBPQk9UT2ZPeE8Aik9873bvmE+i78xPvk/wTwACXxRfJl/oTzpfZF9OX5BfAEpfpF++X7Bf4l/UXwZvGG8A2k80b/ZfWG9Sb5Rvfm9wbwC6b6xv3m/ob8pvHH8Gf5BPwCp/PH9uf4B/knk2AoBL1OUUTDSuHJSlFJSqTqr1I+XkhGjkFVC981KtUUUTxlF9gzyMhK9tUpUzIVPtM7NTVfRtVD0zmFQVkwpVRXRtVf0T7FVFM15WjYPNz/QEWFf9dDQEMFiG3YOYWJWEfPf+44z07alYzXSk9GRs9CJ89OlC3ATOvPf+/zgDljLBvPcA5oXmhc6PEJ8inyQPNg9Yn4BaD3Sfdg+gn7KfvA/Oc1eaBSNv3AQuVx309ASo2lT0ZQQUJVb14+hV1o3znVXtM2MUFCpVttUj8VT147hUtXRUtjUjR1SVMxFUBYPMVVP1I5Uk9VM1Iyck9LXujBS4FISBUr2TS7VSTXMHDITPUV30UapNJFEtpFE1pFBFc7q2zBSDUAUjP1A1Iwe29HSiT/XjOE8VE8rVTiX0Tq30TQWDjE3a5aRNTROeTIXzNUxYHSRMN76SC0vVdEr1I7VFfCTTXCSHSeXjg61J9SPFSfWkSpUzsQVKRRMm3CfuPTY9vi/IvwDqL+y/Dj8Qz0I/NM9Gz1A/AJI/XMfuNZY/kMuWz8DP0s8AVH/2z+g/At8s3z7fUN9i3wB034bfYH+S36R/vt/I37rfAATv9t8I79LfPO+e30jvgu8AbO+W72Dvsu/M77bv4O/67wAU/+bvSP8a/1T/bv+A/1L/AJz/rv8o/2r//P8OD+j/4v8ANA9GD1gP+v9sD44PsNO+kluLSwWDDEw1I+fMdC3lHLQnT5WDDdSnrtJt98ykalG1w+FR9bMTVVL9pJwUWXQUY6CWEltAVG0TtFSNtFU1I22XPIQKVr2Te1blpFbclHVXzbPhxJRLrITbslj9EwxZvZMrWWrNsxGUFNGkhJRYbbNrU1hVpFgFI99XdYMByEyfJp9Qk8aP4IveH1CfANofLC9WL5ifei+ML54vsC+owi/UJ24CmmwUYeyUHmr0lNr8lJhcFFdWrdNrF1ZtA8ocpI1VNRPNVDyEGlUFFDSEqlRaFdRUbQM6VA20U+WTtb90pIcsFFBTJcMY2hyE45Skq1I1E3RSbG2EhKT4US0TwFFtA2OKUfV2joOspOVQxXRZUOV2tsIxUHWD+OR0y4hPjYRPxXTcdEVOVnWD2E0tNE1Vw+7MdFuFTJWDHUzVlEstNLYU1PNK5ZOPSiWDFbVKPaRJ9ROCSS0TkNVJbRRJrdNXZETYSgBVNITPfs22v9C/2r/sT/6/ABBfIs80X0ZfWF9qz2xfts0Ajl+Qz+LPxF8O37DfCm8cbwAub0BvUm9kb3ZviG+ab5wPAKZvuG/Sb/Rvpg/wbxp/NH8APn9Yfwp/hH9mf5h/qn/kbwCOf7h/8n8Ej15/GI8ij1SPAE6P2H96j4yPlo+wj6KP1I8A5o/4jwqfHJ8+n1CfYp9sn7B+n5CfmpnGMpxLfaM+tixEJU1ts2NOjbNm1gRELlBts6PcNBhRbBW0xKQBUo2zdlL9Q60FdKR3U4UT7CwUYNpUpNE0FERVjbO2VbbFYydWbbOzVtVDIdZEJJBXFRP69BRiWGwVFIQUHFk9QylZHZOt+qwUw1jFY4espEdZWB2krKTXV42zxjwvAOYf+BMOJQ4tDi8gv0IvNC8AXi9oL9Ipdr+Yv6q/vL/OvVImordsp74zV70TD9S0bctcFIdWPRNGVl00bVUVE7pVxQN8VfUTi0JVPUMJPDRDoAYzVLR9pFQ0GjQU5FONs61sJKdWskBTFUMIU/UTrdKMNJtShURSvRMf2VLNBAQUsVE9Q3lR1t2TQ1HNswvMNNVQttVDkVAVE1pQ9RMi1vwE2k8VE2rkBP1ObFVEDEQlTo2znU31U2szTb0Tz8wEZ0wNpKlM5SQklDdERNSURFo2lET6SSWjp0m9xHTUY5lJZdbGY1RE70rFxADcRy5dJl32T9jf6t+83yZfAGBfMu9E71bviF+CX9xfnu8AsO/C7+xf3u/Ibwr/HP8u/wBA/1L/ZP8mnyCfgv+k/5b/ALj/yv+0n+b/+P8KDyQP1v8AOA9SD2QPdg9ID5IPxA+2DwDYD9IPBB8OHyAfKh88H8YPAFgfgh+kH54fuB/KH9Qfzh8ACC8aLywv5h9ALzovVC9eL8SAL5ovSz1G1jMsRKVN2s2jpuSUpk+lI0pQWs2TvuzEMlEd46i0NG06pMSvUo3jIVOFI2uXUz3EVC2jfFSV1NVU1URVVbPwRMRhVmb109VWNcSMtK1XFUOrGFhtRFhlxFjtlFlmzZMeWZXUvKS1WBWkJqSkM1gdxFS00PSnRr8AML86uRa/OL/iPyRPTk9gTwByv4S/fk+oT7pJziO8T85F1B4zRESARERAnET9Vmod47gcxGVkNCVWhSPb51WlI6pVpdNxVbZ9MzhVzZP+VNXDxdY8pIFUJaNHPKQRVNYlw9pTjeOhLKRsUzZFozRTBaP8Ug1UJDTbgVJ900lSfaMSUrYto9xRRaOkUc2TbmlRTdQMpPH0xLpQ9dNbhVAFo0xQhSMX/CVtT/XjU0/10+VOXdRVTh3ETQWkTWWkTdXD27VMNaNQTLVD60vatUOLTGQLSyXDqkq29dNFSiXD6knVw5VlSYU0SR00fNQZSrXEAmxkKqTX9u2O5cbdptXWbwCo0+7f+N8S7yR/Hu9If1p/AGx/9uV27YZ9xu+gf9Lv1H8A3n3WfwCPii80j0aPWI9qjwB8j46PoI+yj7Qvvo/Qj7ovAOSPBp8Yn6ofLJ9On2Cfgp8AnJ/ej4ifyp+kn76f+J/qnwAsr+6fGK9Cr1yvhq+Yr1KvAKSvvq/Qr+qv9K/+rwi/Ir8AFL82v2i/Ur+Evz6/oLtOZWomYgw01Oc81OFNDWambjLiTzXU7FTc7FRsbVFFQ+BRBXNVUl1jrcq0VDxTHTRTHYMjtVQFc5VkxCRVdWRVVnXDB1b9s3ckVVbtI2tWV4VTxJxELVhFQ1uwWF1jCln9syecNFsOWW1z3lgdg6OENK1ihDQiWC3T33w0yADUNz5N1jX2z+DPCk8s3z5PADBPSt90355PkEuW36jfyt/M3E+2kqdXNVRs1DBXqp2z2gxUmBRUVSRUF7YMVNhV1dObVe1DX1VV7SMmVDTgXFSnTDRrcVQ9czhMNAFUnbOtyjzEk1PV01ssNBdlUxXEUlXkrFRyUhU21h6CA1K9080cxJVRtD1kFDQavFTkUNXTq7bkVHVQvdM9UE1TBa1QbdOgT300T11kTtYtY0FOhVPUJGRsTba9MwNNpVOZTMVzMVY8ZLBL7UNPVPTvbGTbikrV0ytK7UPPSVL9s4d8Z7ZTSQVkSiX0AUoVNAR3Bo8gg8Zv4G/qbwD8/wZ/MH86f0QPPg9oD3IBAMZ1fn2Gf5B/sn/MDxaP4H8Aup8UH/4POB9KH1wfbh+AHwCSH6Qfpr+gv9ofxB+uv9AfAAovJC8mL1gvSi98L44voC8Aai/EL24vsC+6LwQ/vi8wPwDqL0Q/Tj9AP1o/nD92P5g/AJI/1D+mP/A/Ek8cT74/AE+AIk9ET3ZPiE+aT7xPpkKaoqREOuS0M2AuY0418yOtT73TDVAtE4PkVBU1USVkUTXD/1Gl5m7D2VKF5qbCzlM9Y0BUanX0VEVUVYVTtFUVA7UlJOSXHOQFVy0UV2jNxr7F/rLHlMQaWWVUbVm1AwFZJWPMWLUDa5FYLWNRvMQCWHXDC9ZXdcPGJN8e3f7N/l0AHt3mX0Bvat9Ub37fiG/C2YC+37hvym/k3+7V1kP81GFahFQPrGTNVj3ziXTE2UZ0VSTkx1WtY41VtsXDUlU98wlVLRPTrVRl85pUvcRUPfMpbVQ18/NTjfO8Ux3jbYWU5EBTDfMIU8XDVdI0VJu05GMsxCwsVNv3UaXDvlE983lRtjXzQ1HVYwtRPUPXTVClw55Q/bZG81BNw7X0FPRq/ET9Tm0DjlVOpVRO7dRNzeRN3bvNgeS0AUzVRj5CN0u0nfY+Q0q1AxFKDfO4NIT3PvNJHeP1SW2GLhIF82z0S3QHPk1WDdb/6I8A+v8Mnx4POA9yD1SfZp94nwCCCYYP4A+iCa6f6A8qH+yfAPafIK/yn0SvVq9or3qvjK8Ark9oT6pPxK+2T+Cv2q8cvwAWv/CvOr9Ev1a/cL+av4y/AI6/gL+Kv9S/nr/4vwrPLM8APs8Yz1rPdM9mz4jPms+8zwDGz9jPAt8U3+7PMN9C31zfgFbfcN+K35Tfpt+Q247ynG1LPVM+TD2TKE3t1K1O9XMnTw10UDXzo6VQPZMYFFdu41IFg3SlUj2T6DRXVlLQPFRelVTFk9FkdEJcV96yJ2RsV/ZyB3xXFvL6VwWDWWSUV47yHFltdFl95NlZVXTUVJZY3bNHWAodkwXM5NfcV05vcGsObQAub/jvOv90b17/cP+C/6xvAKb/uP/K/9z/7m8AczaDDHfK3vLLfOSHJH8+kshVAt3zi0R0Y+BOdVblXn9wfySCcfZyd4x3ZgIKnH+udZJ+ki68d1bysMx/FlIMZVF1U9Xsf1byMFDVsxnaDI8Oco9O7UYuj0CDQPZzTI9ej3CPgoE+Un6MjwB2Fb5zrI++j9CP4o/0H/6PACCfMp88L36fYC9yL4yfjp8AoJ/an8wv3i/wL0Kv/C/evwA4P0o/XD9uP4A/kj+kP9a/ALg/qj+8394/6D9i3xRPzj8AUE9iTyxPRk+IT5pPvE+mTwC4T9pP9E/uTwhfKl88X05fABBfYl+EX35fAF+yX9Rf1l8A6F8KbyxvFm8ob2JvVG+OX0CAb3pvvG+mbfbzbBR07NRtaPTUaE4lc6ZPjWO1SvQEvgSENFFNI6htUZ3zHVLFk5FS1eTVU3XkU1UEVH1zfFRWJRPvVK10VR0j1WTkW0RWfQOzVn0jPgQE26pXHSMVWH0jflg2hYPiWDUDJVmtdhaDqtTktcTkdtTkNax09QoM9NKU5MRU/079Jv0m9QAO9Ub/QI9a/2SPVo+Y/+LxgJ7/sI/Cj9SP5o/wgy4SsdoM9IIM9EJXFXP+VpqNY7o0BHVWHXQ0BPXVVSV0VaWDbWTkNFVaHeP8fATDVEUEVB0jW1VUjWMaVC0D1pQEs6BTTSSkBDJTjWP61VJllFKFA4zEBFdStkXjEFIVE9pRbQOirVGNY2pR1XRRHZRQtjUDxVD9E5FQHeNMaVCVdAwUugTkT08dI1vlToUTeE7tgwssFGuhTS10TTUDtUw9FFZMFOdLJQRLLXRLfYRNSn2DYEolpJwUlYwXRmYCqkl9FiYTrKQPbBQBVCQ/JjXWH+gfCi8MvyYvADC/Ui9Uv0a/eL+iL5y/jr0A9i/Qv+K/zK8mPxjPKs8MzwBOz2DPcs+Ez5bPmG+qb8zPAK7PyM+6zwTf9s8g3zLfRN8AXt9Q3/LPlN+e35jf0t+03wDu3xDvAu8k7xbvwN9K72TvAD7vmO+C73Tvvu/Q77LvBP8A1u/o7xr/RP9W/yD/gv9s/7Ce/7D/wvl+goBLFXPezUsVE+pMJaT8ZOhOsiWkT220BKTcUD0UUdoFc8YkdFhSJfPKUqyVBkbCs1OtdFRts5hqVHQMXJR8XJQMVu2DLXsklOpWNQRXLQQUhFMxWF0UpAT6nHQutHRrFVn1o+HEdKVYbRNtZNQEJFg1E+lXBaMBzCyP/g8gj/oPNB9GH4CPAGoffB+OH5CP8omuH9Af4hmo5mPkH97CpwSUcVwUMGrEFO2MBKgslFVW3cNtF4wE2FXdE5tV9aTNVQVzJlVddgZytlRUFSRcBDh0JAF8lMpMBKuTUwWjXFQFU32z7q1SXaOnUhWTcjwEOq1SRcMDUsUTzeSUlbVRfbNeLAQmUe1z5FVQxROtDKR1/CQ99JQrBVCNlE8ddE8tBDyk20FO7XPUTQWjbE1aZZMDRKSdTJ0ETK2jSc+Et0bC86yn3hIrrKRrz0llpEllk4NJ9aMrwUlVozCMNUrFJGy3ADbPSMM+vfavAL8avyS/Nk8AQL+Cv2xPhr+gv6JPvL++vwDYT+pP/E/+v0jPGl8kX1ZfAGhfel+MX55fMP8q/7xfxv8AyF/iXwRvHm8ob1LvTG9mbwCAb3pvlG+ub6Bv0m/kb/ZvAAh/Qm8kf0Z/WG9af3R/fn8AeH+qf7R/rn/gf9J//H8WjwBQfyqPRI/+f1CPeo+Mj56PsGiPsoluk+z0PkxVQyhtTSVDJU5doydPXRNtEAykhVBVQ/hQlaNrblGFJFJdI3ZSBQStUt0TW1NVo9CclEJsbCcuoihVLaO4VbWDrSp8BJtWxRMN/BR7tVf1k+UUJFFYVUO4TVhVoyBZDZS8BAXEBG3R1ASUWJ0zU1ilpC1YxRPdV9UDxFwfTh8AGBseFQ6vQK9iH2Svdq+oHwC6H5Svvq/Qr+of5K/2paYDrVdlI19XfUMeFLTaVVaVNFZdI0Y0tAeEBK3KZCSPVdUDVHyUGtVVrbPhZAScbCRmVLa1oy1UtSP3U2Ujv7VTbZOIVJRQU2W0U1o9NFJ1A5xSLXNnRARtMESU+FGtM8BRtYPbilElE1JRLZMOUbYtc9dQrUOhULWDaq1QnTMzUG2T+BQEiK1PZQMcT5UkTv2ETpZlA7xNXbRNrST8hIjNTLWjHUz1pOT0QEtq7ZRK5QN5hMQZSrWkrJw3rjKQSQ0ESS10Sgotc/eENEuERy59rkVWRQAmRf4/CE8iTyxPPt9QT4JPAFzfht+IT7JBjk/QT8pP5N8A9t9QXzpZLn847yLvXO9u7wCA75LvpO++j7iP2u/s766PAPDv+u8k//7vCP9S/2z/hv8AQP9y/7T/1v/o/6L//P/+/wDQ/xoPLA9WDzgPQg+MD54PALAPig/kD24P0A8CHxwfDh8AyA/yD1QfNh+IH6IfrB+2H2iwG27F1xJ0/IRoTX3UW05ADzJqT5XTLhTENaMklBjktKpRZcTMtNuQUi3TBVO1I3dT2nWz7FSUYFRV49NUagXUVS3T1XSUSFatlNo0tCeclJVXvSMCWGwNxKyU6Fj1oylZBZRVWdW0WKU0WO2zguSUW0FYVeMDWFWj0KQkAcKsr0avIKsWP0A/Wq9UPwB2P7Cvqqmmr5A/oj/cP/6vqPij9qVWIrdsNJCkJFJqHLQPFLS6NLR3Vi3TSzVWxZP1dJe+snxctNtEVRUjClWdw8NUbO2EbCRTVL2zHFRds8XklLSvVCd2w6y0+lJqdURSldOOxLRXUpWz2x9SNbPnUW0zsFFqhcRRXbM09LT+UDWz28dQBdORUBUjWlBq7bMiDMTaHCRuTwXT2+FObZN4Tu0zC062BdOhTaXzN02Vs89NTDWzZ0w1lGRUhwzUbSF0xMBKbTNgSv1EbUk1s6dJLZN+SfWjS5lJ5ZRKVbS8VA/8FAFUvNdO7XbdLt0G3xjfMt8APG9W35jfcm+Eb7bfqG/i2QDe38hvAu9U71bvEH8ifyx/AFZ/aH96f4x/nn/gH6oftH8Abh/QH7J/HI/+fyiPQo9MjwBmj8h/ko+kj66PyI/Cj9yPAO6PAJ8SnyyfPp9YnyKfTJ8Afp+Yn6qfvJ9mn+Cf0p/8nwAerwCvSq9cr26vCK8ar6SvqDavsK/Cr0udxEv1s962lGSuTC1jpU19s6YVThW0T8XEUN20HFTzsGp+ssY0JDrURK9SbbPbIVNdg5dTBUMJVEZdI3xUbUZeRV4jVdUza11WXVRWXSM8V11jW6hXTXMTWD1TmLQk2NMgviX2sh5Z1TPtWNYtY7VYPbN23LQ1WBbtM+tXjWPO/CdGPyg7AAbPKD86z0zPDj9wP5LPpM8Axj/YP9rP7M/2PwhDnkOExFWAhMRANETqjCSoTERtZUREJVY9U+hVNSTVVQ1jcYQkOGTU8VRqVURUJdRUdVNHVLVUpnS02lMlJFwkbFQkJ81T/UPuUo0kVLSBUrYFQ0lSzVMUUl0j3Lb0RKRRXcNhURUjKrVRTXPzJFS6UC1jhW1QfbNMUF2DF1D9Q2u+T23UTxUjyk79Q2teTk1ETX2zjE19VG1NnSO1TC2zUExtJLRMd0ZTSxUjqkoVI0rSlOTqrFfeI0ktY8VJWm3USl3DsUo9syYUZwAGf1Bz9l0ObxhvKm80b0b/AFhvkm98/5ZvuGOebd5ttm8A+G/q//z/3u8QDyp/NA9ejwBoD3oPjA+eD7APMq/ED7YPAPgPyq8EHxYfKB86H0wfZh8A4K9aH5Qfjh/Qr8of5B/WHwAALyIvLC8mL1gvUi+EL14vAHAvei+sL64vyC/SLwQ/Fj8AKD9CP0w/Xj9wP4I/pD+WP1C4P0o/7Dd+Q0t9swxkVK3nDLTlTRVETs3DDU1QVQODUL20JFRq9NRb4VE181VSPVPI5NRtPLzUzlMdU0JUHVNtspREJFV1U5dVZbTNVv3De1Y11jbydVesNVQE1EtYdURY/UMOLVn9wytZrbRZNVTktJuWWEXTVVittk6y3wFXVUSEz3bPUM8qz0xfbs8AEF+CX5Rfzs/IzwLf3F8O3VAW1eZfEGPmMpqsRGH8tLUeNNTaPNSYVo3TV1lWJeQ81NhV/TRVNbStVWXzGFV1U+CM1KfVVGXUVGXzOIxkAVRaxVRTRdOFU02zT1y0qxdTfWRShWRSreNyWVJFtrYi91Et5FFl89OIUW3kRLQa7NTkUNrFU60U5HVQdVMwUKZ9Q/RPFeQ05Bg85KqtTg3zQU59Q9RU5GzZTZ3kDLSFTOXTHEyyZeRLtWRUBPNKTbOPRUrNREp91KznVuNJ5dTVSY3zTpR0z5zkKksCfUNUZP+O9fbtBo84/1r/ADyPXv+Q/3KPhI+u/aaP0P8ACg/cj+6PAJ9aDwyfti9InwBan2yffp+Qn6KftJ/mP9ifAMqf7J/WPxivEq8sryavWK8ASq98r26voK+yr8Sv1q/orwD6rxS/Hr+Qryq/VL9Gv0C/AHK/nL++v7C/yr/0v4a/AM8AEs8kzzbPYM/av3TPfs+Qz6Ciz7zPzs/gy15CnOTEOmpsdCVc5U6V42pP5dOrLFDF46EU5BUEdIpNUZVz/1HVZt6S58xka3dTnURTXXNcVM10bVT9Y0BVfUO0Vd2TeSdEZzaSI1dApOCQt9eTV0Xj/lflQ2YtWF1zzFj9YyDMR5biWwpZrdPDWH1DhOzUtUT0RAPkRNZXfUPEAKRfVl8w70LvdF8e72Dviu8AxF++Xabv0O/i7/Tv/l/445oegrU0ZI5X/WTE5A1a/OTLTGSHVj1zSExk2wdW1XO6VcVDflXWHYNFVb1zDIzU1FTSBdRUvdSkZC2UZOhTtk1zsVNdg3hTNdNBVVN99FNVdFLFQ57kZKtnUs3UUgVj6UREsVVRlURR7UNF7GQO9GSt2CR0oFD141scdCXNUMVD3k+9hDR0BU+2NZOTTl2DKE69c7y1TV1ETTWT00z142ttTF2DCExNc6FLfePbQEvF491KBWN5SqK11ElFdKx31vNJrcP6JUndlErlZJx0SzSf3pUA9n8ggy5jFB8eFRaPII9SjwBcj3YfiB+aH7yPxo2+HzCbAN4fAC8SL+wPJi8wL0IvbC8Afi+QL6IvtC+Ov8gv6s/0LwC+L/DP4s88P0Y/GD8qP3Q/AIY/mD+qP8Q/xj/YP/I/FE8ADk+4PzpPTE9eT3BPgk+UTwAmT8BPIk/kT/5P0E8qXxRfADZfYF9yX0xf7k+QX6JftF+gxl+IX+JRDvPcdHSEBU22vdOmTlXTok9tM0dtUMXTvFD9YzBRJWTVUXV0UhV0Un3jIFNaTQRTvdMGVGVzeqRkre181F9VbQRVnRNetVbNdFadEz5XbROotiT0FVidE35YTXPhZVgV1Fl1dNTU61hV01uyWOXTc1g10zH0ZEXzfOTQDO927dYSwTR/AD51Ln1O73jvmu98f6Z/yOuAxu+w79J//H8G/xjzrvNXVLUENIRCtNVW3VO6TPSrd1YV1FZd1FW1ZFVajWNvjNQ0VcUEVOXUbVQFg4tUTfNHVJ0Tmw5UVfPYUx0EtPRoNVNV0zJs1PpS5dRkZDWAZNRH5PQQUq2EVNSbolHF02xRfYQMBP7VUG0TuDTUgSQES1DW5dMTUE2ET41jT0/azWROVfN4TjXT8U22bROITe1zHU319EyaNfRMTfPnS030JBQhZkQUpUp19KSU5UkFA2WVvAR+rAfWEhFKjWMrj0q90yaUBF1cL9YVAJ4VRh0eHzAfOq9MH16vcB8Agq+Ur6Yf+BumrRYv8B/irwAMv04vIL9Cvyy/Tr94v4q/AJy/rr/Av+pf9F/Wv/C/Cs8AHM/2X0DPMs9kz0bPWM+CzwCkz3ZfyM/qz/TP1s8Q3yLfADTfrs9I3/q/fN9236jfyt8AvN/u39jfkt8c7w7vIO9K7wBk7zbvaO9677Tvnu/I79rvZFzn3oNLNQTMpK5MnZS0JGdOY089Y0xQlZPBtkRkUFGtg8hRVeM6bFxn1hIhU4XTl1Mlg2sJVF0DfHxkClU9Y2t8VZ1z8Jz0YFaVk7PRVo0E7HStV42TF7VYVeOazPT6WAWDK81ZDQMeWYVk1GS1WNrdk3bUZDVYJYPpVwo9Y8w0hMK0f25/WH86DwBkD559nn+YD6oP7H+2D/B/wPIPBB8WjyiPOok+YuxWxLVkVIRnXI9uheYCbVVa3ZM2dITvVN2TtqSEYX6cj66PwIP2YiNTpaOL7lKF07fcj+6FxpLaGPyHnmNMZCZRjRQcny6ftECTfoNP3ZPGTlXjWghcn26VtpK1fJemY8ynDhKhC5yfrp/Ak0bzSX2ESgAd9NyfZr3GrRavID8yr0Q/AGavcK+qr4w/nj+4q7atzj8A4DsOvwBPGr/8Ly5NHk9YTwAqT2xPjk+gT7JPxE/u71jvANpP7E/+TxhfCl9EXx5fYF8ASl90X5ZfsF/CX+Rfbl/gXwAabyxvDm/4X4JfZG9ub4BvAEJvlG8ub+Bv8m8EfxZ/sG8AKn88fz5/uG/Kb5R/hn+Yf6DKf7R/7n/Ye5aDS5XzDG1MxZPqTHUz6E3VFK1ORZMPUE0zhTyU+m1QvZNuUY2D41H9U2tXUqVzyuQUQFPtg8vQUw2TRJQXxpIqVVoNE5uU9AxW5QN9rIRt7VwUd1d9Q+NXRZS1WN0UWJWTEVmNAzDNWbWTFVlNlPz0lljatZNV9PQVWEWT31cAVfSMDy4PQA9SD2SfNp8onwCan6yf5g/Qn+Kf9J8GrxgfsCoRFqXO8zQUYVelMx6aPKTaVBSYVgWUZBQVWlQU2JyEi1UFI1J0FLUYnPTgpBSnVN2DcdVUXfRUBSMChPS8U6YFk4VTzYR09Be8FOAtUi0TqVIFI3JshGPwtv5S91FVg75RbSRRrE32pnIaUU0j5DQkq9ZEhHVQ5YRQTSP0T9pFhE+1ExhPlYOqTrbFkz1OTSPUTZXzbGlNJYZGg0yF8xxMfSS1S00jVHxE80p9Q5NtSvUTMEq1E7hJPRRtSZXzjEmF89xJpTMLTkqNJEpd9Ew3bk+AQwB2NU49Jj84P0rPbD9uP6g/AJLPpM/GP8jLvs/oP4JB7j8AEN86T/y/Ht8Ab2rffN+O3wCg37LfxN/W33h/6n8M7/7fAKh/Ku9E7z7vaO9670zvhu8AmO+q79Tv1u+47wL/HP8+/wAg/8LvbP8u/4D/iv+c/7b/AMD/0v/s/wYP+P8SD0wPPg8AWA9qD5QPfg8wD7IPzA++D9SoD+oGmuwEOoS0JU1aZRRO5SNmT42zLCwks6FQ1aQctIpR3YMBrOynpvLnUgWTdcQU6G1TdbNcVC0j0VT1E81AhKSyVTUUbKSVVtqNkyBMpI5XlYP6V7YFI2JYvYPHWI20WbbloylZvYMHWT0jw7VYTSOEBCREWFXTAwb8hNZXVSSEn0afWJPGsgHCRC82L3gvip+ML7afwC+Ayp/ML94v8C8aryynvoK3qqwkkNQUUsyEDxQ0za1W5aOJVo2DRryEB9VWlYO6pIR8hKRCVaaVgwpVlRaWgpq0pGJNVB0zK1QltMykr8Sk2IMQdoW+sghTxbPSUtqdhFJV02NSPYMfUra9g+dRrSOwUeWjeaZchENRpYRkhNdUhJ6tUJWDWlDFsyJMhNrVT63ET2UUTz2Dj060NRa+o02l8zdN5bRMqh0za4S0BYy0nCQVS9Ydk9hKFURKVYP+SdqdpElVg35J5aOZSYYFk/VJ1cSstKuwfsJIAATXpv2uxRbNLs9Az0pfdM8Abl+Ay37PoF+yX+zP1s0W3wAA3/JfHG8m31jfUm9kbz5vAHBvmm+sb/YP8A/Kb+Rv5g8AAH/aDyx/Dh9If2J/dH8WfwCIf4J/zH/Gf/B/4n8Uj/5/ABCPon9EjyZ/WI+Cj4yPto8AcI/Sj+SP7o/AjyKfDJ8unwDoj2KfbJ9On4ifmp+0n8afoOif2p8MrzYznLR0hLRlbU09E6ZOxbOiT52DW0dQdbO8ULW0UT2kzVEdMxtSRTR0pCBT2K203DWkNHpUFTPtVLbls19VBbPOVZ0UVmxdNo6yPFeVU6hXhWNtE+QUfFhlE+FYNRSxWe2mnqPspLVY/RNzZgy0M1jdRKwk0FdFswHEpC8+L2gjTi1mL3i/qi8AnL+uv8C/Ej/cv+a/ID8az6g0Nx7FLlKxVCSCVCRCNgTE/VZ1k7pWfRS0FKs1VnUUVc2kVcUzb21VvTM0VXWT+lT9FLa0NItUVVNVVLVTDllUrUTUNKBTlTNq5DSrMlOdxFL9FFJ1Q4y2BERHUrWjEFKVM9pZUUWkXBRqUXXEUb1E2VDdFEwUgVAdw0tQWv0TE0xEuk+FY1NcRNvhTo2jeE4dwwtOtpVTiE0Fwx1NfRO1tUy1o1CMROtL9ROH1jRUIUuVtEpVU0VKSpUz6txElcxHljKq5EQTEUplROzUDzRXNm+IYwC2VVZdNl9QX1LvXF9275hfAJJfrO/GXcZf4O/y7/xfJm8AKP8K7zz/Xv9w/4L/lP+m/wC4/8r/3P/+n/if4v8MDx4PAAgPQg9cD24PkA96D4QPrg8AuA/SD8QPfg/wDwIfLB9WHwAgH2offB+OHzgfqh+8H8YfANAfGh8ML+4fGC86L2QvPi8AWC+CL6Qvli+gL8Iv5C/eHQAA</prop>
			</obj>
			<obj name="Protocol" class="HTCProtocol" version="1">
				<prop name="Created">2016-07-08T10:15:24.211</prop>
				<prop name="LastModified">2016-07-08T10:16:07.912</prop>
				<obj name="Programs" class="HTCRunProgramList" version="5">
					<list name="emlist" count="2">
						<obj name="item" class="HTCRunProgram" version="1">
							<prop name="name">Program</prop>
							<prop name="Cycles">1</prop>
							<prop name="AnalysisMode">None</prop>
							<obj name="Segments" class="TEMRunSegmentList" version="1">
								<list name="emlist" count="1">
									<obj name="item" class="HTCRunSegment" version="2">
										<prop name="Hold">180</prop>
										<prop name="Slope">4.4</prop>
										<prop name="StepDelay">0</prop>
										<prop name="StepSize">0</prop>
										<prop name="Target">95</prop>
										<prop name="Target2">0</prop>
										<prop name="AcquisitionMode">0</prop>
										<prop name="AcqPerDegree">5</prop>
									</obj>
								</list>
							</obj>
						</obj>
						<obj name="item" class="HTCRunProgram" version="1">
							<prop name="name">Program</prop>
							<prop name="Cycles">50</prop>
							<prop name="AnalysisMode">Quantification</prop>
							<obj name="Segments" class="TEMRunSegmentList" version="1">
								<list name="emlist" count="2">
									<obj name="item" class="HTCRunSegment" version="2">
										<prop name="Hold">15</prop>
										<prop name="Slope">4.4</prop>
										<prop name="StepDelay">0</prop>
										<prop name="StepSize">0</prop>
										<prop name="Target">95</prop>
										<prop name="Target2">0</prop>
										<prop name="AcquisitionMode">0</prop>
										<prop name="AcqPerDegree">5</prop>
									</obj>
									<obj name="item" class="HTCRunSegment" version="2">
										<prop name="Hold">60</prop>
										<prop name="Slope">2.2</prop>
										<prop name="StepDelay">0</prop>
										<prop name="StepSize">0</prop>
										<prop name="Target">55</prop>
										<prop name="Target2">0</prop>
										<prop name="AcquisitionMode">1</prop>
										<prop name="AcqPerDegree">5</prop>
									</obj>
								</list>
							</obj>
						</obj>
					</list>
					<list name="AnalysisModes" count="4">
						<item>None</item>
						<item>Quantification</item>
						<item>Melting Curves</item>
						<item>Color Compensation</item>
					</list>
					<prop name="ChannelCount">4</prop>
					<prop name="InstrumentSubclass">HTC_VER_10</prop>
					<obj name="Container" class="HTCBlockType" version="1">
						<prop name="Id">bt96S</prop>
						<prop name="RowCount">8</prop>
						<prop name="ColCount">12</prop>
						<prop name="OvershootDnDelay">10</prop>
						<prop name="OvershootUpDelay">10</prop>
						<prop name="RampRateMaxDn">2.2</prop>
						<prop name="RampRateMaxUp">4.4</prop>
						<prop name="ReactionVolMin">10</prop>
						<prop name="ReactionVolMax">100</prop>
						<prop name="ReactionVolDefault">20</prop>
						<prop name="HorVertCrosstalkCoefficient">0.0003</prop>
						<prop name="DiagCrosstalkCoefficent">0.0001</prop>
					</obj>
					<prop name="MaxPositionsToSeek">96</prop>
					<obj name="DetectionFormats" class="DetectionFormats" version="2">
						<list name="emlist" count="14">
							<obj name="item" class="HTCDetectionFormat" version="1">
								<list name="emlist" count="1">
									<obj name="item" class="HTCChannel" version="2">
										<prop name="name">SYBR Green I / HRM Dye</prop>
										<prop name="Active">1</prop>
										<prop name="EmissionWL">510</prop>
										<prop name="ExcitationWL">465</prop>
										<prop name="IntgrTime">250</prop>
										<prop name="MaxIntgrTime">1000</prop>
										<prop name="MeltFactor">1.2</prop>
										<prop name="QuantFactor">30</prop>
									</obj>
								</list>
								<prop name="name">SYBR Green I / HRM Dye</prop>
								<prop name="Active">1</prop>
								<prop name="DefChannelNdx">0</prop>
								<prop name="DenominatorNdx">-1</prop>
								<prop name="ReadOnly">0</prop>
								<list name="EmissionWLAvail" count="6">
									<item>488</item>
									<item>510</item>
									<item>580</item>
									<item>610</item>
									<item>640</item>
									<item>660</item>
								</list>
								<list name="ExcitationWLAvail" count="5">
									<item>440</item>
									<item>465</item>
									<item>498</item>
									<item>533</item>
									<item>618</item>
								</list>
								<prop name="MeasuringMode">hmmDynamic</prop>
							</obj>
							<obj name="item" class="HTCDetectionFormat" version="1">
								<list name="emlist" count="1">
									<obj name="item" class="HTCChannel" version="2">
										<prop name="name">SimpleProbe</prop>
										<prop name="Active">1</prop>
										<prop name="EmissionWL">510</prop>
										<prop name="ExcitationWL">465</prop>
										<prop name="IntgrTime">250</prop>
										<prop name="MaxIntgrTime">2000</prop>
										<prop name="MeltFactor">1.2</prop>
										<prop name="QuantFactor">2</prop>
									</obj>
								</list>
								<prop name="name">SimpleProbe</prop>
								<prop name="Active">1</prop>
								<prop name="DefChannelNdx">0</prop>
								<prop name="DenominatorNdx">-1</prop>
								<prop name="ReadOnly">0</prop>
								<list name="EmissionWLAvail" count="6">
									<item>488</item>
									<item>510</item>
									<item>580</item>
									<item>610</item>
									<item>640</item>
									<item>660</item>
								</list>
								<list name="ExcitationWLAvail" count="5">
									<item>440</item>
									<item>465</item>
									<item>498</item>
									<item>533</item>
									<item>618</item>
								</list>
								<prop name="MeasuringMode">hmmDynamic</prop>
							</obj>
							<obj name="item" class="HTCDetectionFormat" version="1">
								<list name="emlist" count="1">
									<obj name="item" class="HTCChannel" version="2">
										<prop name="name">FAM</prop>
										<prop name="Active">1</prop>
										<prop name="EmissionWL">510</prop>
										<prop name="ExcitationWL">465</prop>
										<prop name="IntgrTime">250</prop>
										<prop name="MaxIntgrTime">2000</prop>
										<prop name="MeltFactor">1</prop>
										<prop name="QuantFactor">10</prop>
									</obj>
								</list>
								<prop name="name">Mono Color Hydrolysis Probe / UPL Probe</prop>
								<prop name="Active">1</prop>
								<prop name="DefChannelNdx">0</prop>
								<prop name="DenominatorNdx">-1</prop>
								<prop name="ReadOnly">0</prop>
								<list name="EmissionWLAvail" count="6">
									<item>488</item>
									<item>510</item>
									<item>580</item>
									<item>610</item>
									<item>640</item>
									<item>660</item>
								</list>
								<list name="ExcitationWLAvail" count="5">
									<item>440</item>
									<item>465</item>
									<item>498</item>
									<item>533</item>
									<item>618</item>
								</list>
								<prop name="MeasuringMode">hmmDynamic</prop>
							</obj>
							<obj name="item" class="HTCDetectionFormat" version="1">
								<list name="emlist" count="2">
									<obj name="item" class="HTCChannel" version="2">
										<prop name="name">FAM</prop>
										<prop name="Active">1</prop>
										<prop name="EmissionWL">510</prop>
										<prop name="ExcitationWL">465</prop>
										<prop name="IntgrTime">250</prop>
										<prop name="MaxIntgrTime">2000</prop>
										<prop name="MeltFactor">1</prop>
										<prop name="QuantFactor">10</prop>
									</obj>
									<obj name="item" class="HTCChannel" version="2">
										<prop name="name">VIC / HEX / Yellow555</prop>
										<prop name="Active">1</prop>
										<prop name="EmissionWL">580</prop>
										<prop name="ExcitationWL">533</prop>
										<prop name="IntgrTime">250</prop>
										<prop name="MaxIntgrTime">2000</prop>
										<prop name="MeltFactor">1</prop>
										<prop name="QuantFactor">10</prop>
									</obj>
								</list>
								<prop name="name">Dual Color Hydrolysis Probe / UPL Probe</prop>
								<prop name="Active">1</prop>
								<prop name="DefChannelNdx">0</prop>
								<prop name="DenominatorNdx">-1</prop>
								<prop name="ReadOnly">0</prop>
								<list name="EmissionWLAvail" count="6">
									<item>488</item>
									<item>510</item>
									<item>580</item>
									<item>610</item>
									<item>640</item>
									<item>660</item>
								</list>
								<list name="ExcitationWLAvail" count="5">
									<item>440</item>
									<item>465</item>
									<item>498</item>
									<item>533</item>
									<item>618</item>
								</list>
								<prop name="MeasuringMode">hmmDynamic</prop>
							</obj>
							<obj name="item" class="HTCDetectionFormat" version="1">
								<list name="emlist" count="3">
									<obj name="item" class="HTCChannel" version="2">
										<prop name="name">FAM</prop>
										<prop name="Active">1</prop>
										<prop name="EmissionWL">510</prop>
										<prop name="ExcitationWL">465</prop>
										<prop name="IntgrTime">250</prop>
										<prop name="MaxIntgrTime">2000</prop>
										<prop name="MeltFactor">1</prop>
										<prop name="QuantFactor">10</prop>
									</obj>
									<obj name="item" class="HTCChannel" version="2">
										<prop name="name">VIC / HEX / Yellow555</prop>
										<prop name="Active">1</prop>
										<prop name="EmissionWL">580</prop>
										<prop name="ExcitationWL">533</prop>
										<prop name="IntgrTime">250</prop>
										<prop name="MaxIntgrTime">2000</prop>
										<prop name="MeltFactor">1</prop>
										<prop name="QuantFactor">10</prop>
									</obj>
									<obj name="item" class="HTCChannel" version="2">
										<prop name="name">Cy 5 / Cy 5.5</prop>
										<prop name="Active">1</prop>
										<prop name="EmissionWL">660</prop>
										<prop name="ExcitationWL">618</prop>
										<prop name="IntgrTime">250</prop>
										<prop name="MaxIntgrTime">2000</prop>
										<prop name="MeltFactor">1</prop>
										<prop name="QuantFactor">10</prop>
									</obj>
								</list>
								<prop name="name">3 Color Hydrolysis Probe</prop>
								<prop name="Active">1</prop>
								<prop name="DefChannelNdx">0</prop>
								<prop name="DenominatorNdx">-1</prop>
								<prop name="ReadOnly">0</prop>
								<list name="EmissionWLAvail" count="6">
									<item>488</item>
									<item>510</item>
									<item>580</item>
									<item>610</item>
									<item>640</item>
									<item>660</item>
								</list>
								<list name="ExcitationWLAvail" count="5">
									<item>440</item>
									<item>465</item>
									<item>498</item>
									<item>533</item>
									<item>618</item>
								</list>
								<prop name="MeasuringMode">hmmDynamic</prop>
							</obj>
							<obj name="item" class="HTCDetectionFormat" version="1">
								<list name="emlist" count="4">
									<obj name="item" class="HTCChannel" version="2">
										<prop name="name">Cyan 500</prop>
										<prop name="Active">1</prop>
										<prop name="EmissionWL">488</prop>
										<prop name="ExcitationWL">440</prop>
										<prop name="IntgrTime">250</prop>
										<prop name="MaxIntgrTime">2000</prop>
										<prop name="MeltFactor">1</prop>
										<prop name="QuantFactor">10</prop>
									</obj>
									<obj name="item" class="HTCChannel" version="2">
										<prop name="name">FAM</prop>
										<prop name="Active">1</prop>
										<prop name="EmissionWL">580</prop>
										<prop name="ExcitationWL">498</prop>
										<prop name="IntgrTime">250</prop>
										<prop name="MaxIntgrTime">2000</prop>
										<prop name="MeltFactor">1</prop>
										<prop name="QuantFactor">10</prop>
									</obj>
									<obj name="item" class="HTCChannel" version="2">
										<prop name="name">Red 610</prop>
										<prop name="Active">1</prop>
										<prop name="EmissionWL">610</prop>
										<prop name="ExcitationWL">533</prop>
										<prop name="IntgrTime">250</prop>
										<prop name="MaxIntgrTime">2000</prop>
										<prop name="MeltFactor">1</prop>
										<prop name="QuantFactor">10</prop>
									</obj>
									<obj name="item" class="HTCChannel" version="2">
										<prop name="name">Cy 5 / Cy 5.5</prop>
										<prop name="Active">1</prop>
										<prop name="EmissionWL">660</prop>
										<prop name="ExcitationWL">618</prop>
										<prop name="IntgrTime">250</prop>
										<prop name="MaxIntgrTime">2000</prop>
										<prop name="MeltFactor">1</prop>
										<prop name="QuantFactor">10</prop>
									</obj>
								</list>
								<prop name="name">4 Color Hydrolysis Probe</prop>
								<prop name="Active">1</prop>
								<prop name="DefChannelNdx">0</prop>
								<prop name="DenominatorNdx">-1</prop>
								<prop name="ReadOnly">0</prop>
								<list name="EmissionWLAvail" count="6">
									<item>488</item>
									<item>510</item>
									<item>580</item>
									<item>610</item>
									<item>640</item>
									<item>660</item>
								</list>
								<list name="ExcitationWLAvail" count="5">
									<item>440</item>
									<item>465</item>
									<item>498</item>
									<item>533</item>
									<item>618</item>
								</list>
								<prop name="MeasuringMode">hmmDynamic</prop>
							</obj>
							<obj name="item" class="HTCDetectionFormat" version="1">
								<list name="emlist" count="1">
									<obj name="item" class="HTCChannel" version="2">
										<prop name="name">Red 640</prop>
										<prop name="Active">1</prop>
										<prop name="EmissionWL">640</prop>
										<prop name="ExcitationWL">498</prop>
										<prop name="IntgrTime">250</prop>
										<prop name="MaxIntgrTime">2000</prop>
										<prop name="MeltFactor">1.2</prop>
										<prop name="QuantFactor">5</prop>
									</obj>
								</list>
								<prop name="name">Mono Color HybProbe</prop>
								<prop name="Active">1</prop>
								<prop name="DefChannelNdx">0</prop>
								<prop name="DenominatorNdx">-1</prop>
								<prop name="ReadOnly">0</prop>
								<list name="EmissionWLAvail" count="6">
									<item>488</item>
									<item>510</item>
									<item>580</item>
									<item>610</item>
									<item>640</item>
									<item>660</item>
								</list>
								<list name="ExcitationWLAvail" count="5">
									<item>440</item>
									<item>465</item>
									<item>498</item>
									<item>533</item>
									<item>618</item>
								</list>
								<prop name="MeasuringMode">hmmDynamic</prop>
							</obj>
							<obj name="item" class="HTCDetectionFormat" version="1">
								<list name="emlist" count="4">
									<obj name="item" class="HTCChannel" version="2">
										<prop name="name">Fluos</prop>
										<prop name="Active">1</prop>
										<prop name="EmissionWL">510</prop>
										<prop name="ExcitationWL">465</prop>
										<prop name="IntgrTime">250</prop>
										<prop name="MaxIntgrTime">2000</prop>
										<prop name="MeltFactor">2</prop>
										<prop name="QuantFactor">1.5</prop>
									</obj>
									<obj name="item" class="HTCChannel" version="2">
										<prop name="name">Red 610</prop>
										<prop name="Active">1</prop>
										<prop name="EmissionWL">610</prop>
										<prop name="ExcitationWL">498</prop>
										<prop name="IntgrTime">250</prop>
										<prop name="MaxIntgrTime">2000</prop>
										<prop name="MeltFactor">1.2</prop>
										<prop name="QuantFactor">5</prop>
									</obj>
									<obj name="item" class="HTCChannel" version="2">
										<prop name="name">Red 640</prop>
										<prop name="Active">1</prop>
										<prop name="EmissionWL">640</prop>
										<prop name="ExcitationWL">498</prop>
										<prop name="IntgrTime">250</prop>
										<prop name="MaxIntgrTime">2000</prop>
										<prop name="MeltFactor">1.2</prop>
										<prop name="QuantFactor">5</prop>
									</obj>
									<obj name="item" class="HTCChannel" version="2">
										<prop name="name">Cy 5 / Cy 5.5</prop>
										<prop name="Active">1</prop>
										<prop name="EmissionWL">660</prop>
										<prop name="ExcitationWL">498</prop>
										<prop name="IntgrTime">250</prop>
										<prop name="MaxIntgrTime">2000</prop>
										<prop name="MeltFactor">1.2</prop>
										<prop name="QuantFactor">5</prop>
									</obj>
								</list>
								<prop name="name">Multi Color HybProbe</prop>
								<prop name="Active">1</prop>
								<prop name="DefChannelNdx">0</prop>
								<prop name="DenominatorNdx">-1</prop>
								<prop name="ReadOnly">0</prop>
								<list name="EmissionWLAvail" count="6">
									<item>488</item>
									<item>510</item>
									<item>580</item>
									<item>610</item>
									<item>640</item>
									<item>660</item>
								</list>
								<list name="ExcitationWLAvail" count="5">
									<item>440</item>
									<item>465</item>
									<item>498</item>
									<item>533</item>
									<item>618</item>
								</list>
								<prop name="MeasuringMode">hmmDynamic</prop>
							</obj>
							<obj name="item" class="HTCDetectionFormat" version="1">
								<list name="emlist" count="4">
									<obj name="item" class="HTCChannel" version="2">
										<prop name="name">465-510</prop>
										<prop name="Active">1</prop>
										<prop name="EmissionWL">510</prop>
										<prop name="ExcitationWL">465</prop>
										<prop name="IntgrTime">250</prop>
										<prop name="MaxIntgrTime">1000</prop>
										<prop name="MeltFactor">1</prop>
										<prop name="QuantFactor">1</prop>
									</obj>
									<obj name="item" class="HTCChannel" version="2">
										<prop name="name">533-580</prop>
										<prop name="Active">1</prop>
										<prop name="EmissionWL">580</prop>
										<prop name="ExcitationWL">533</prop>
										<prop name="IntgrTime">250</prop>
										<prop name="MaxIntgrTime">1000</prop>
										<prop name="MeltFactor">1</prop>
										<prop name="QuantFactor">1</prop>
									</obj>
									<obj name="item" class="HTCChannel" version="2">
										<prop name="name">533-610</prop>
										<prop name="Active">1</prop>
										<prop name="EmissionWL">610</prop>
										<prop name="ExcitationWL">533</prop>
										<prop name="IntgrTime">250</prop>
										<prop name="MaxIntgrTime">1000</prop>
										<prop name="MeltFactor">1</prop>
										<prop name="QuantFactor">1</prop>
									</obj>
									<obj name="item" class="HTCChannel" version="2">
										<prop name="name">618-660</prop>
										<prop name="Active">1</prop>
										<prop name="EmissionWL">660</prop>
										<prop name="ExcitationWL">618</prop>
										<prop name="IntgrTime">250</prop>
										<prop name="MaxIntgrTime">1000</prop>
										<prop name="MeltFactor">1</prop>
										<prop name="QuantFactor">1</prop>
									</obj>
								</list>
								<prop name="name">SCicchitano1</prop>
								<prop name="Active">1</prop>
								<prop name="DefChannelNdx">0</prop>
								<prop name="DenominatorNdx">-1</prop>
								<prop name="ReadOnly">0</prop>
								<list name="EmissionWLAvail" count="6">
									<item>488</item>
									<item>510</item>
									<item>580</item>
									<item>610</item>
									<item>640</item>
									<item>660</item>
								</list>
								<list name="ExcitationWLAvail" count="5">
									<item>440</item>
									<item>465</item>
									<item>498</item>
									<item>533</item>
									<item>618</item>
								</list>
								<prop name="MeasuringMode">hmmDynamic</prop>
							</obj>
							<obj name="item" class="HTCDetectionFormat" version="1">
								<list name="emlist" count="2">
									<obj name="item" class="HTCChannel" version="2">
										<prop name="name">465-510</prop>
										<prop name="Active">1</prop>
										<prop name="EmissionWL">510</prop>
										<prop name="ExcitationWL">465</prop>
										<prop name="IntgrTime">250</prop>
										<prop name="MaxIntgrTime">1000</prop>
										<prop name="MeltFactor">1</prop>
										<prop name="QuantFactor">1</prop>
									</obj>
									<obj name="item" class="HTCChannel" version="2">
										<prop name="name">498-580</prop>
										<prop name="Active">1</prop>
										<prop name="EmissionWL">580</prop>
										<prop name="ExcitationWL">498</prop>
										<prop name="IntgrTime">250</prop>
										<prop name="MaxIntgrTime">1000</prop>
										<prop name="MeltFactor">1</prop>
										<prop name="QuantFactor">1</prop>
									</obj>
								</list>
								<prop name="name">VIC and FAM</prop>
								<prop name="Active">1</prop>
								<prop name="DefChannelNdx">0</prop>
								<prop name="DenominatorNdx">-1</prop>
								<prop name="ReadOnly">0</prop>
								<list name="EmissionWLAvail" count="6">
									<item>488</item>
									<item>510</item>
									<item>580</item>
									<item>610</item>
									<item>640</item>
									<item>660</item>
								</list>
								<list name="ExcitationWLAvail" count="5">
									<item>440</item>
									<item>465</item>
									<item>498</item>
									<item>533</item>
									<item>618</item>
								</list>
								<prop name="MeasuringMode">hmmDynamic</prop>
							</obj>
							<obj name="item" class="HTCDetectionFormat" version="1">
								<list name="emlist" count="2">
									<obj name="item" class="HTCChannel" version="2">
										<prop name="name">465-510</prop>
										<prop name="Active">1</prop>
										<prop name="EmissionWL">510</prop>
										<prop name="ExcitationWL">465</prop>
										<prop name="IntgrTime">250</prop>
										<prop name="MaxIntgrTime">1000</prop>
										<prop name="MeltFactor">1</prop>
										<prop name="QuantFactor">1</prop>
									</obj>
									<obj name="item" class="HTCChannel" version="2">
										<prop name="name">533-580</prop>
										<prop name="Active">1</prop>
										<prop name="EmissionWL">580</prop>
										<prop name="ExcitationWL">533</prop>
										<prop name="IntgrTime">250</prop>
										<prop name="MaxIntgrTime">1000</prop>
										<prop name="MeltFactor">1</prop>
										<prop name="QuantFactor">1</prop>
									</obj>
								</list>
								<prop name="name">Borowsky</prop>
								<prop name="Active">1</prop>
								<prop name="DefChannelNdx">0</prop>
								<prop name="DenominatorNdx">-1</prop>
								<prop name="ReadOnly">0</prop>
								<list name="EmissionWLAvail" count="6">
									<item>488</item>
									<item>510</item>
									<item>580</item>
									<item>610</item>
									<item>640</item>
									<item>660</item>
								</list>
								<list name="ExcitationWLAvail" count="5">
									<item>440</item>
									<item>465</item>
									<item>498</item>
									<item>533</item>
									<item>618</item>
								</list>
								<prop name="MeasuringMode">hmmDynamic</prop>
							</obj>
							<obj name="item" class="HTCDetectionFormat" version="1">
								<list name="emlist" count="2">
									<obj name="item" class="HTCChannel" version="2">
										<prop name="name">533-580</prop>
										<prop name="Active">1</prop>
										<prop name="EmissionWL">580</prop>
										<prop name="ExcitationWL">533</prop>
										<prop name="IntgrTime">250</prop>
										<prop name="MaxIntgrTime">1000</prop>
										<prop name="MeltFactor">1</prop>
										<prop name="QuantFactor">1</prop>
									</obj>
									<obj name="item" class="HTCChannel" version="2">
										<prop name="name">465-510</prop>
										<prop name="Active">1</prop>
										<prop name="EmissionWL">510</prop>
										<prop name="ExcitationWL">465</prop>
										<prop name="IntgrTime">250</prop>
										<prop name="MaxIntgrTime">1000</prop>
										<prop name="MeltFactor">1</prop>
										<prop name="QuantFactor">1</prop>
									</obj>
								</list>
								<prop name="name">RLB</prop>
								<prop name="Active">1</prop>
								<prop name="DefChannelNdx">0</prop>
								<prop name="DenominatorNdx">-1</prop>
								<prop name="ReadOnly">0</prop>
								<list name="EmissionWLAvail" count="6">
									<item>488</item>
									<item>510</item>
									<item>580</item>
									<item>610</item>
									<item>640</item>
									<item>660</item>
								</list>
								<list name="ExcitationWLAvail" count="5">
									<item>440</item>
									<item>465</item>
									<item>498</item>
									<item>533</item>
									<item>618</item>
								</list>
								<prop name="MeasuringMode">hmmDynamic</prop>
							</obj>
							<obj name="item" class="HTCDetectionFormat" version="1">
								<list name="emlist" count="0">
								</list>
								<prop name="name">New Format 1</prop>
								<prop name="Active">1</prop>
								<prop name="DefChannelNdx">-1</prop>
								<prop name="DenominatorNdx">-1</prop>
								<prop name="ReadOnly">0</prop>
								<list name="EmissionWLAvail" count="6">
									<item>488</item>
									<item>510</item>
									<item>580</item>
									<item>610</item>
									<item>640</item>
									<item>660</item>
								</list>
								<list name="ExcitationWLAvail" count="5">
									<item>440</item>
									<item>465</item>
									<item>498</item>
									<item>533</item>
									<item>618</item>
								</list>
								<prop name="MeasuringMode">hmmDynamic</prop>
							</obj>
							<obj name="item" class="HTCDetectionFormat" version="1">
								<list name="emlist" count="4">
									<obj name="item" class="HTCChannel" version="2">
										<prop name="name">618-660</prop>
										<prop name="Active">1</prop>
										<prop name="EmissionWL">660</prop>
										<prop name="ExcitationWL">618</prop>
										<prop name="IntgrTime">250</prop>
										<prop name="MaxIntgrTime">1000</prop>
										<prop name="MeltFactor">1</prop>
										<prop name="QuantFactor">1</prop>
									</obj>
									<obj name="item" class="HTCChannel" version="2">
										<prop name="name">498-580</prop>
										<prop name="Active">1</prop>
										<prop name="EmissionWL">580</prop>
										<prop name="ExcitationWL">498</prop>
										<prop name="IntgrTime">250</prop>
										<prop name="MaxIntgrTime">1000</prop>
										<prop name="MeltFactor">1</prop>
										<prop name="QuantFactor">1</prop>
									</obj>
									<obj name="item" class="HTCChannel" version="2">
										<prop name="name">533-580</prop>
										<prop name="Active">1</prop>
										<prop name="EmissionWL">580</prop>
										<prop name="ExcitationWL">533</prop>
										<prop name="IntgrTime">250</prop>
										<prop name="MaxIntgrTime">1000</prop>
										<prop name="MeltFactor">1</prop>
										<prop name="QuantFactor">1</prop>
									</obj>
									<obj name="item" class="HTCChannel" version="2">
										<prop name="name">465-510</prop>
										<prop name="Active">1</prop>
										<prop name="EmissionWL">510</prop>
										<prop name="ExcitationWL">465</prop>
										<prop name="IntgrTime">250</prop>
										<prop name="MaxIntgrTime">1000</prop>
										<prop name="MeltFactor">1</prop>
										<prop name="QuantFactor">1</prop>
									</obj>
								</list>
								<prop name="name">Borowsky_2</prop>
								<prop name="Active">1</prop>
								<prop name="DefChannelNdx">0</prop>
								<prop name="DenominatorNdx">-1</prop>
								<prop name="ReadOnly">0</prop>
								<list name="EmissionWLAvail" count="6">
									<item>488</item>
									<item>510</item>
									<item>580</item>
									<item>610</item>
									<item>640</item>
									<item>660</item>
								</list>
								<list name="ExcitationWLAvail" count="5">
									<item>440</item>
									<item>465</item>
									<item>498</item>
									<item>533</item>
									<item>618</item>
								</list>
								<prop name="MeasuringMode">hmmDynamic</prop>
							</obj>
						</list>
						<prop name="DefFormatName">Borowsky_2</prop>
					</obj>
					<list name="AcquisitionModes" count="4">
						<item>None</item>
						<item>Single</item>
						<item>Continuous</item>
						<item>Step</item>
					</list>
					<prop name="SeekTemp">30</prop>
					<prop name="SampleVolume">10</prop>
					<prop name="PlateID">06143535</prop>
				</obj>
			</obj>
			<prop name="CompletedProgramNo">3</prop>
			<prop name="StopPoint">3</prop>
			<prop name="CarouselConstMoved">0</prop>
		</obj>
		<obj name="AnlsAndSampleInfo" class="AnlsAndSampleInfo" version="1">
			<obj name="AnlsPropTypes" class="PropertyTypeList" version="1">
				<list name="emlist" count="3">
					<obj name="item" class="SamplePropType" version="1">
						<prop name="name">Units</prop>
						<prop name="PropClass">QuantUnitsProp</prop>
						<prop name="IsChannelProperty">0</prop>
						<prop name="SelectorOrder">0</prop>
						<prop name="ShowInSelector">0</prop>
						<prop name="ShowInTable">0</prop>
						<prop name="TableOrder">0</prop>
					</obj>
					<obj name="item" class="SamplePropType" version="1">
						<prop name="name">ExtRef</prop>
						<prop name="PropClass">RQExtRefProp</prop>
						<prop name="IsChannelProperty">0</prop>
						<prop name="SelectorOrder">0</prop>
						<prop name="ShowInSelector">0</prop>
						<prop name="ShowInTable">0</prop>
						<prop name="TableOrder">0</prop>
					</obj>
					<obj name="item" class="SamplePropType" version="1">
						<prop name="name">Endpt External Experiment</prop>
						<prop name="PropClass">EndptGenoExtExp</prop>
						<prop name="IsChannelProperty">0</prop>
						<prop name="SelectorOrder">0</prop>
						<prop name="ShowInSelector">0</prop>
						<prop name="ShowInTable">0</prop>
						<prop name="TableOrder">0</prop>
					</obj>
				</list>
			</obj>
			<obj name="SamplePropTypes" class="PropertyTypeList" version="1">
				<list name="emlist" count="26">
					<obj name="item" class="SamplePosPropType" version="1">
						<prop name="name">Position</prop>
						<prop name="PropClass">GenSampleEditPosition</prop>
						<prop name="AnalysisClass">General</prop>
						<prop name="IsChannelProperty">0</prop>
						<prop name="SelectorOrder">0</prop>
						<prop name="ShowInSelector">0</prop>
						<prop name="ShowInTable">1</prop>
						<prop name="TableOrder">0</prop>
					</obj>
					<obj name="item" class="SamplePropType" version="1">
						<prop name="name">Color</prop>
						<prop name="PropClass">SamplePrefColor</prop>
						<prop name="AnalysisClass">General</prop>
						<prop name="IsChannelProperty">0</prop>
						<prop name="SelectorOrder">1</prop>
						<prop name="ShowInSelector">0</prop>
						<prop name="ShowInTable">1</prop>
						<prop name="TableOrder">1</prop>
					</obj>
					<obj name="item" class="SamplePropType" version="1">
						<prop name="name">Replicate of</prop>
						<prop name="PropClass">GenSampleEditReplicate</prop>
						<prop name="AnalysisClass">General</prop>
						<prop name="IsChannelProperty">0</prop>
						<prop name="SelectorOrder">2</prop>
						<prop name="ShowInSelector">0</prop>
						<prop name="ShowInTable">1</prop>
						<prop name="TableOrder">2</prop>
					</obj>
					<obj name="item" class="SamplePropType" version="1">
						<prop name="name">Sample Name</prop>
						<prop name="PropClass">GenSampleEditName</prop>
						<prop name="AnalysisClass">General</prop>
						<prop name="IsChannelProperty">0</prop>
						<prop name="SelectorOrder">3</prop>
						<prop name="ShowInSelector">1</prop>
						<prop name="ShowInTable">1</prop>
						<prop name="TableOrder">3</prop>
					</obj>
					<obj name="item" class="SamplePropType" version="1">
						<prop name="name">Subsets</prop>
						<prop name="PropClass">GenSampleEditSubset</prop>
						<prop name="AnalysisClass">General</prop>
						<prop name="IsChannelProperty">0</prop>
						<prop name="SelectorOrder">4</prop>
						<prop name="ShowInSelector">0</prop>
						<prop name="ShowInTable">0</prop>
						<prop name="TableOrder">4</prop>
					</obj>
					<obj name="item" class="SamplePropType" version="1">
						<prop name="name">Notes</prop>
						<prop name="PropClass">GenSampleEditNotes</prop>
						<prop name="AnalysisClass">General</prop>
						<prop name="IsChannelProperty">0</prop>
						<prop name="SelectorOrder">5</prop>
						<prop name="ShowInSelector">0</prop>
						<prop name="ShowInTable">0</prop>
						<prop name="TableOrder">5</prop>
					</obj>
					<obj name="item" class="SamplePropType" version="1">
						<prop name="name">Sample ID</prop>
						<prop name="PropClass">HTCSampleID</prop>
						<prop name="AnalysisClass">General</prop>
						<prop name="IsChannelProperty">0</prop>
						<prop name="SelectorOrder">6</prop>
						<prop name="ShowInSelector">0</prop>
						<prop name="ShowInTable">0</prop>
						<prop name="TableOrder">6</prop>
					</obj>
					<obj name="item" class="SamplePropType" version="1">
						<prop name="name">Sample Prep Notes</prop>
						<prop name="PropClass">HTCSamplePrepNotes</prop>
						<prop name="AnalysisClass">General</prop>
						<prop name="IsChannelProperty">0</prop>
						<prop name="SelectorOrder">7</prop>
						<prop name="ShowInSelector">0</prop>
						<prop name="ShowInTable">0</prop>
						<prop name="TableOrder">7</prop>
					</obj>
					<obj name="item" class="SamplePrefWidthType" version="1">
						<prop name="name">Width</prop>
						<prop name="PropClass">SamplePrefWidth</prop>
						<prop name="AnalysisClass">Sample preferences</prop>
						<prop name="IsChannelProperty">0</prop>
						<prop name="SelectorOrder">8</prop>
						<prop name="ShowInSelector">0</prop>
						<prop name="ShowInTable">0</prop>
						<prop name="TableOrder">8</prop>
					</obj>
					<obj name="item" class="SamplePrefLineStyleType" version="1">
						<prop name="name">Line Style</prop>
						<prop name="PropClass">SamplePrefLineStyle</prop>
						<prop name="AnalysisClass">Sample preferences</prop>
						<prop name="IsChannelProperty">0</prop>
						<prop name="SelectorOrder">9</prop>
						<prop name="ShowInSelector">0</prop>
						<prop name="ShowInTable">0</prop>
						<prop name="TableOrder">9</prop>
					</obj>
					<obj name="item" class="SamplePrefPointStyleType" version="1">
						<prop name="name">Point Style</prop>
						<prop name="PropClass">SamplePrefPointStyle</prop>
						<prop name="AnalysisClass">Sample preferences</prop>
						<prop name="IsChannelProperty">0</prop>
						<prop name="SelectorOrder">10</prop>
						<prop name="ShowInSelector">0</prop>
						<prop name="ShowInTable">0</prop>
						<prop name="TableOrder">10</prop>
					</obj>
					<obj name="item" class="SamplePropType" version="1">
						<prop name="name">Dominant Channel</prop>
						<prop name="PropClass">DominantChannelProp</prop>
						<prop name="AnalysisClass">Color Compensation Analysis</prop>
						<prop name="IsChannelProperty">0</prop>
						<prop name="SelectorOrder">11</prop>
						<prop name="ShowInSelector">0</prop>
						<prop name="ShowInTable">0</prop>
						<prop name="TableOrder">11</prop>
					</obj>
					<obj name="item" class="EndPtSampleTypePropertyType" version="1">
						<prop name="name">EndPt Sample Type</prop>
						<prop name="PropClass">GroupingSample</prop>
						<prop name="AnalysisClass">EndPtGenotyping</prop>
						<prop name="IsChannelProperty">0</prop>
						<prop name="SelectorOrder">12</prop>
						<prop name="ShowInSelector">0</prop>
						<prop name="ShowInTable">0</prop>
						<prop name="TableOrder">12</prop>
					</obj>
					<obj name="item" class="SamplePropType" version="1">
						<prop name="name">EndPt Genotype</prop>
						<prop name="PropClass">Genotype</prop>
						<prop name="AnalysisClass">EndPtGenotyping</prop>
						<prop name="IsChannelProperty">0</prop>
						<prop name="SelectorOrder">13</prop>
						<prop name="ShowInSelector">0</prop>
						<prop name="ShowInTable">0</prop>
						<prop name="TableOrder">13</prop>
					</obj>
					<obj name="item" class="SamplePropType" version="1">
						<prop name="name">Target Name</prop>
						<prop name="PropClass">TargetName</prop>
						<prop name="AnalysisClass">General</prop>
						<prop name="IsChannelProperty">1</prop>
						<prop name="SelectorOrder">14</prop>
						<prop name="ShowInSelector">0</prop>
						<prop name="ShowInTable">0</prop>
						<prop name="TableOrder">14</prop>
					</obj>
					<obj name="item" class="QuantSampleTypePropertyType" version="1">
						<prop name="name">Quantification Sample Type</prop>
						<prop name="PropClass">QuantSampleTypeProperty</prop>
						<prop name="AnalysisClass">Quantification Analysis</prop>
						<prop name="IsChannelProperty">1</prop>
						<prop name="SelectorOrder">15</prop>
						<prop name="ShowInSelector">0</prop>
						<prop name="ShowInTable">0</prop>
						<prop name="TableOrder">15</prop>
					</obj>
					<obj name="item" class="SamplePropType" version="1">
						<prop name="name">Concentration</prop>
						<prop name="PropClass">QuantConcProperty</prop>
						<prop name="AnalysisClass">Quantification Analysis</prop>
						<prop name="IsChannelProperty">1</prop>
						<prop name="SelectorOrder">16</prop>
						<prop name="ShowInSelector">0</prop>
						<prop name="ShowInTable">0</prop>
						<prop name="TableOrder">16</prop>
					</obj>
					<obj name="item" class="QuantCpType" version="1">
						<prop name="name">Cp Low</prop>
						<prop name="PropClass">QuantCpLowProp</prop>
						<prop name="AnalysisClass">Quantification Analysis</prop>
						<prop name="IsChannelProperty">1</prop>
						<prop name="SelectorOrder">17</prop>
						<prop name="ShowInSelector">0</prop>
						<prop name="ShowInTable">0</prop>
						<prop name="TableOrder">17</prop>
					</obj>
					<obj name="item" class="QuantCpType" version="1">
						<prop name="name">Cp High</prop>
						<prop name="PropClass">QuantCpHighProp</prop>
						<prop name="AnalysisClass">Quantification Analysis</prop>
						<prop name="IsChannelProperty">1</prop>
						<prop name="SelectorOrder">18</prop>
						<prop name="ShowInSelector">0</prop>
						<prop name="ShowInTable">0</prop>
						<prop name="TableOrder">18</prop>
					</obj>
					<obj name="item" class="GroupSampleTypePropertyType" version="1">
						<prop name="name">Melt Geno Sample Type</prop>
						<prop name="PropClass">GroupChannelTypeProp</prop>
						<prop name="AnalysisClass">Melt Geno</prop>
						<prop name="IsChannelProperty">1</prop>
						<prop name="SelectorOrder">19</prop>
						<prop name="ShowInSelector">0</prop>
						<prop name="ShowInTable">0</prop>
						<prop name="TableOrder">19</prop>
					</obj>
					<obj name="item" class="SamplePropType" version="1">
						<prop name="name">Melt Geno Genotype</prop>
						<prop name="PropClass">ChannelGenotype</prop>
						<prop name="AnalysisClass">Melt Geno</prop>
						<prop name="IsChannelProperty">1</prop>
						<prop name="SelectorOrder">20</prop>
						<prop name="ShowInSelector">0</prop>
						<prop name="ShowInTable">0</prop>
						<prop name="TableOrder">20</prop>
					</obj>
					<obj name="item" class="RQTargetPropertyType" version="1">
						<prop name="name">Target Type</prop>
						<prop name="PropClass">RQTargetProperty</prop>
						<prop name="AnalysisClass">Relative Quantification</prop>
						<prop name="IsChannelProperty">1</prop>
						<prop name="SelectorOrder">21</prop>
						<prop name="ShowInSelector">0</prop>
						<prop name="ShowInTable">0</prop>
						<prop name="TableOrder">21</prop>
					</obj>
					<obj name="item" class="RQSampleTargetPropertyType" version="1">
						<prop name="name">Combined Sample and Target Type</prop>
						<prop name="PropClass">RQSampleTargetProperty</prop>
						<prop name="AnalysisClass">Relative Quantification</prop>
						<prop name="IsChannelProperty">1</prop>
						<prop name="SelectorOrder">22</prop>
						<prop name="ShowInSelector">0</prop>
						<prop name="ShowInTable">0</prop>
						<prop name="TableOrder">22</prop>
					</obj>
					<obj name="item" class="SamplePropType" version="1">
						<prop name="name">Efficiency</prop>
						<prop name="PropClass">RQEffProp</prop>
						<prop name="AnalysisClass">Relative Quantification</prop>
						<prop name="IsChannelProperty">1</prop>
						<prop name="SelectorOrder">23</prop>
						<prop name="ShowInSelector">0</prop>
						<prop name="ShowInTable">0</prop>
						<prop name="TableOrder">23</prop>
					</obj>
					<obj name="item" class="GroupSampleTypePropertyTypeNoPos" version="1">
						<prop name="name">Scanning Sample Type</prop>
						<prop name="PropClass">GroupChannelTypeProp</prop>
						<prop name="AnalysisClass">Scanning</prop>
						<prop name="IsChannelProperty">1</prop>
						<prop name="SelectorOrder">24</prop>
						<prop name="ShowInSelector">0</prop>
						<prop name="ShowInTable">0</prop>
						<prop name="TableOrder">24</prop>
					</obj>
					<obj name="item" class="SamplePropType" version="1">
						<prop name="name">Scanning Genotype</prop>
						<prop name="PropClass">ChannelGenotype</prop>
						<prop name="AnalysisClass">Scanning</prop>
						<prop name="IsChannelProperty">1</prop>
						<prop name="SelectorOrder">25</prop>
						<prop name="ShowInSelector">0</prop>
						<prop name="ShowInTable">0</prop>
						<prop name="TableOrder">25</prop>
					</obj>
				</list>
			</obj>
			<obj name="SelectedChannels" class="TEMIntegerSet" version="1">
				<list name="Items" count="4">
					<prop name="Item">0</prop>
					<prop name="Item">1</prop>
					<prop name="Item">2</prop>
					<prop name="Item">3</prop>
				</list>
			</obj>
			<obj name="AnalysisProperties" class="ExpPropList" version="1">
				<list name="emlist" count="3">
					<obj name="PropertyObject" class="EndptGenoExtExp" version="3">
						<prop name="PropertyTypeName">Endpt External Experiment</prop>
					</obj>
					<obj name="PropertyObject" class="RQExtRefProp" version="3">
						<prop name="PropertyTypeName">ExtRef</prop>
						<prop name="RefExpProg">-1</prop>
					</obj>
					<obj name="PropertyObject" class="QuantUnitsProp" version="3">
						<prop name="PropertyTypeName">Units</prop>
					</obj>
				</list>
			</obj>
			<obj name="SampleInfoList" class="SamplePropInfoList" version="1">
				<list name="emlist" count="96">
					<obj name="item" class="SamplePropInfo" version="1">
						<obj name="ChannelProperties" class="ChanPropList" version="2">
							<obj name="ChannelProperties" class="EMList" version="1">
								<list name="emlist" count="4">
									<obj name="item" class="PropertyList" version="1">
										<list name="emlist" count="12">
											<obj name="PropertyObject" class="RQSampleTargetProperty" version="4">
												<prop name="PropertyTypeName">Combined Sample and Target Type</prop>
												<prop name="Position">0</prop>
												<prop name="IsDefault">0</prop>
												<obj name="ChannelProp" class="ChannelProperty" version="1">
													<prop name="ChannelIdx">0</prop>
												</obj>
											</obj>
											<obj name="PropertyObject" class="QuantConcProperty" version="4">
												<prop name="PropertyTypeName">Concentration</prop>
												<prop name="Position">0</prop>
												<prop name="IsDefault">1</prop>
												<prop name="Concentration">0</prop>
												<obj name="ChannelProp" class="ChannelProperty" version="1">
													<prop name="ChannelIdx">0</prop>
												</obj>
												<prop name="ReadOnly">1</prop>
											</obj>
											<obj name="PropertyObject" class="QuantCpHighProp" version="4">
												<prop name="PropertyTypeName">Cp High</prop>
												<prop name="Position">0</prop>
												<prop name="IsDefault">1</prop>
												<prop name="CpRangeHigh">0</prop>
												<obj name="ChannelProp" class="ChannelProperty" version="1">
													<prop name="ChannelIdx">0</prop>
												</obj>
												<prop name="ReadOnly">1</prop>
											</obj>
											<obj name="PropertyObject" class="QuantCpLowProp" version="4">
												<prop name="PropertyTypeName">Cp Low</prop>
												<prop name="Position">0</prop>
												<prop name="IsDefault">1</prop>
												<prop name="CpRangeLow">0</prop>
												<obj name="ChannelProp" class="ChannelProperty" version="1">
													<prop name="ChannelIdx">0</prop>
												</obj>
												<prop name="ReadOnly">1</prop>
											</obj>
											<obj name="PropertyObject" class="RQEffProp" version="4">
												<prop name="PropertyTypeName">Efficiency</prop>
												<prop name="Position">0</prop>
												<prop name="IsDefault">1</prop>
												<prop name="Efficiency">2</prop>
												<obj name="ChannelProp" class="ChannelProperty" version="1">
													<prop name="ChannelIdx">0</prop>
												</obj>
											</obj>
											<obj name="PropertyObject" class="ChannelGenotype" version="4">
												<prop name="PropertyTypeName">Melt Geno Genotype</prop>
												<prop name="Position">0</prop>
												<prop name="IsDefault">1</prop>
												<prop name="ReadOnly">1</prop>
												<obj name="ChannelProp" class="ChannelProperty" version="1">
													<prop name="ChannelIdx">0</prop>
												</obj>
											</obj>
											<obj name="PropertyObject" class="GroupChannelTypeProp" version="4">
												<prop name="PropertyTypeName">Melt Geno Sample Type</prop>
												<prop name="Position">0</prop>
												<prop name="IsDefault">0</prop>
												<prop name="GroupSampleType">mstUnknown</prop>
												<obj name="ChannelProp" class="ChannelProperty" version="1">
													<prop name="ChannelIdx">0</prop>
												</obj>
											</obj>
											<obj name="PropertyObject" class="QuantSampleTypeProperty" version="4">
												<prop name="PropertyTypeName">Quantification Sample Type</prop>
												<prop name="Position">0</prop>
												<prop name="IsDefault">0</prop>
												<prop name="SampleType">qsUnknown</prop>
												<obj name="ChannelProp" class="ChannelProperty" version="1">
													<prop name="ChannelIdx">0</prop>
												</obj>
											</obj>
											<obj name="PropertyObject" class="ChannelGenotype" version="4">
												<prop name="PropertyTypeName">Scanning Genotype</prop>
												<prop name="Position">0</prop>
												<prop name="IsDefault">1</prop>
												<prop name="ReadOnly">1</prop>
												<obj name="ChannelProp" class="ChannelProperty" version="1">
													<prop name="ChannelIdx">0</prop>
												</obj>
											</obj>
											<obj name="PropertyObject" class="GroupChannelTypeProp" version="4">
												<prop name="PropertyTypeName">Scanning Sample Type</prop>
												<prop name="Position">0</prop>
												<prop name="IsDefault">0</prop>
												<prop name="GroupSampleType">mstUnknown</prop>
												<obj name="ChannelProp" class="ChannelProperty" version="1">
													<prop name="ChannelIdx">0</prop>
												</obj>
											</obj>
											<obj name="PropertyObject" class="TargetName" version="4">
												<prop name="PropertyTypeName">Target Name</prop>
												<prop name="Position">0</prop>
												<prop name="IsDefault">1</prop>
												<obj name="ChannelProp" class="ChannelProperty" version="1">
													<prop name="ChannelIdx">0</prop>
												</obj>
											</obj>
											<obj name="PropertyObject" class="RQTargetProperty" version="4">
												<prop name="PropertyTypeName">Target Type</prop>
												<prop name="Position">0</prop>
												<prop name="IsDefault">0</prop>
												<prop name="TargetType">dtNone</prop>
												<obj name="ChannelProp" class="ChannelProperty" version="1">
													<prop name="ChannelIdx">0</prop>
												</obj>
											</obj>
										</list>
									</obj>
									<obj name="item" class="PropertyList" version="1">
										<list name="emlist" count="12">
											<obj name="PropertyObject" class="RQSampleTargetProperty" version="4">
												<prop name="PropertyTypeName">Combined Sample and Target Type</prop>
												<prop name="Position">0</prop>
												<prop name="IsDefault">0</prop>
												<obj name="ChannelProp" class="ChannelProperty" version="1">
													<prop name="ChannelIdx">1</prop>
												</obj>
											</obj>
											<obj name="PropertyObject" class="QuantConcProperty" version="4">
												<prop name="PropertyTypeName">Concentration</prop>
												<prop name="Position">0</prop>
												<prop name="IsDefault">1</prop>
												<prop name="Concentration">0</prop>
												<obj name="ChannelProp" class="ChannelProperty" version="1">
													<prop name="ChannelIdx">1</prop>
												</obj>
												<prop name="ReadOnly">1</prop>
											</obj>
											<obj name="PropertyObject" class="QuantCpHighProp" version="4">
												<prop name="PropertyTypeName">Cp High</prop>
												<prop name="Position">0</prop>
												<prop name="IsDefault">1</prop>
												<prop name="CpRangeHigh">0</prop>
												<obj name="ChannelProp" class="ChannelProperty" version="1">
													<prop name="ChannelIdx">1</prop>
												</obj>
												<prop name="ReadOnly">1</prop>
											</obj>
											<obj name="PropertyObject" class="QuantCpLowProp" version="4">
												<prop name="PropertyTypeName">Cp Low</prop>
												<prop name="Position">0</prop>
												<prop name="IsDefault">1</prop>
												<prop name="CpRangeLow">0</prop>
												<obj name="ChannelProp" class="ChannelProperty" version="1">
													<prop name="ChannelIdx">1</prop>
												</obj>
												<prop name="ReadOnly">1</prop>
											</obj>
											<obj name="PropertyObject" class="RQEffProp" version="4">
												<prop name="PropertyTypeName">Efficiency</prop>
												<prop name="Position">0</prop>
												<prop name="IsDefault">1</prop>
												<prop name="Efficiency">2</prop>
												<obj name="ChannelProp" class="ChannelProperty" version="1">
													<prop name="ChannelIdx">1</prop>
												</obj>
											</obj>
											<obj name="PropertyObject" class="ChannelGenotype" version="4">
												<prop name="PropertyTypeName">Melt Geno Genotype</prop>
												<prop name="Position">0</prop>
												<prop name="IsDefault">1</prop>
												<prop name="ReadOnly">1</prop>
												<obj name="ChannelProp" class="ChannelProperty" version="1">
													<prop name="ChannelIdx">1</prop>
												</obj>
											</obj>
											<obj name="PropertyObject" class="GroupChannelTypeProp" version="4">
												<prop name="PropertyTypeName">Melt Geno Sample Type</prop>
												<prop name="Position">0</prop>
												<prop name="IsDefault">0</prop>
												<prop name="GroupSampleType">mstUnknown</prop>
												<obj name="ChannelProp" class="ChannelProperty" version="1">
													<prop name="ChannelIdx">1</prop>
												</obj>
											</obj>
											<obj name="PropertyObject" class="QuantSampleTypeProperty" version="4">
												<prop name="PropertyTypeName">Quantification Sample Type</prop>
												<prop name="Position">0</prop>
												<prop name="IsDefault">0</prop>
												<prop name="SampleType">qsUnknown</prop>
												<obj name="ChannelProp" class="ChannelProperty" version="1">
													<prop name="ChannelIdx">1</prop>
												</obj>
											</obj>
											<obj name="PropertyObject" class="ChannelGenotype" version="4">
												<prop name="PropertyTypeName">Scanning Genotype</prop>
												<prop name="Position">0</prop>
												<prop name="IsDefault">1</prop>
												<prop name="ReadOnly">1</prop>
												<obj name="ChannelProp" class="ChannelProperty" version="1">
													<prop name="ChannelIdx">1</prop>
												</obj>
											</obj>
											<obj name="PropertyObject" class="GroupChannelTypeProp" version="4">
												<prop name="PropertyTypeName">Scanning Sample Type</prop>
												<prop name="Position">0</prop>
												<prop name="IsDefault">0</prop>
												<prop name="GroupSampleType">mstUnknown</prop>
												<obj name="ChannelProp" class="ChannelProperty" version="1">
													<prop name="ChannelIdx">1</prop>
												</obj>
											</obj>
											<obj name="PropertyObject" class="TargetName" version="4">
												<prop name="PropertyTypeName">Target Name</prop>
												<prop name="Position">0</prop>
												<prop name="IsDefault">1</prop>
												<obj name="ChannelProp" class="ChannelProperty" version="1">
													<prop name="ChannelIdx">1</prop>
												</obj>
											</obj>
											<obj name="PropertyObject" class="RQTargetProperty" version="4">
												<prop name="PropertyTypeName">Target Type</prop>
												<prop name="Position">0</prop>
												<prop name="IsDefault">0</prop>
												<prop name="TargetType">dtNone</prop>
												<obj name="ChannelProp" class="ChannelProperty" version="1">
													<prop name="ChannelIdx">1</prop>
												</obj>
											</obj>
										</list>
									</obj>
									<obj name="item" class="PropertyList" version="1">
										<list name="emlist" count="12">
											<obj name="PropertyObject" class="RQSampleTargetProperty" version="4">
												<prop name="PropertyTypeName">Combined Sample and Target Type</prop>
												<prop name="Position">0</prop>
												<prop name="IsDefault">0</prop>
												<obj name="ChannelProp" class="ChannelProperty" version="1">
													<prop name="ChannelIdx">2</prop>
												</obj>
											</obj>
											<obj name="PropertyObject" class="QuantConcProperty" version="4">
												<prop name="PropertyTypeName">Concentration</prop>
												<prop name="Position">0</prop>
												<prop name="IsDefault">1</prop>
												<prop name="Concentration">0</prop>
												<obj name="ChannelProp" class="ChannelProperty" version="1">
													<prop name="ChannelIdx">2</prop>
												</obj>
												<prop name="ReadOnly">1</prop>
											</obj>
											<obj name="PropertyObject" class="QuantCpHighProp" version="4">
												<prop name="PropertyTypeName">Cp High</prop>
												<prop name="Position">0</prop>
												<prop name="IsDefault">1</prop>
												<prop name="CpRangeHigh">0</prop>
												<obj name="ChannelProp" class="ChannelProperty" version="1">
													<prop name="ChannelIdx">2</prop>
												</obj>
												<prop name="ReadOnly">1</prop>
											</obj>
											<obj name="PropertyObject" class="QuantCpLowProp" version="4">
												<prop name="PropertyTypeName">Cp Low</prop>
												<prop name="Position">0</prop>
												<prop name="IsDefault">1</prop>
												<prop name="CpRangeLow">0</prop>
												<obj name="ChannelProp" class="ChannelProperty" version="1">
													<prop name="ChannelIdx">2</prop>
												</obj>
												<prop name="ReadOnly">1</prop>
											</obj>
											<obj name="PropertyObject" class="RQEffProp" version="4">
												<prop name="PropertyTypeName">Efficiency</prop>
												<prop name="Position">0</prop>
												<prop name="IsDefault">1</prop>
												<prop name="Efficiency">2</prop>
												<obj name="ChannelProp" class="ChannelProperty" version="1">
													<prop name="ChannelIdx">2</prop>
												</obj>
											</obj>
											<obj name="PropertyObject" class="ChannelGenotype" version="4">
												<prop name="PropertyTypeName">Melt Geno Genotype</prop>
												<prop name="Position">0</prop>
												<prop name="IsDefault">1</prop>
												<prop name="ReadOnly">1</prop>
												<obj name="ChannelProp" class="ChannelProperty" version="1">
													<prop name="ChannelIdx">2</prop>
												</obj>
											</obj>
											<obj name="PropertyObject" class="GroupChannelTypeProp" version="4">
												<prop name="PropertyTypeName">Melt Geno Sample Type</prop>
												<prop name="Position">0</prop>
												<prop name="IsDefault">0</prop>
												<prop name="GroupSampleType">mstUnknown</prop>
												<obj name="ChannelProp" class="ChannelProperty" version="1">
													<prop name="ChannelIdx">2</prop>
												</obj>
											</obj>
											<obj name="PropertyObject" class="QuantSampleTypeProperty" version="4">
												<prop name="PropertyTypeName">Quantification Sample Type</prop>
												<prop name="Position">0</prop>
												<prop name="IsDefault">0</prop>
												<prop name="SampleType">qsUnknown</prop>
												<obj name="ChannelProp" class="ChannelProperty" version="1">
													<prop name="ChannelIdx">2</prop>
												</obj>
											</obj>
											<obj name="PropertyObject" class="ChannelGenotype" version="4">
												<prop name="PropertyTypeName">Scanning Genotype</prop>
												<prop name="Position">0</prop>
												<prop name="IsDefault">1</prop>
												<prop name="ReadOnly">1</prop>
												<obj name="ChannelProp" class="ChannelProperty" version="1">
													<prop name="ChannelIdx">2</prop>
												</obj>
											</obj>
											<obj name="PropertyObject" class="GroupChannelTypeProp" version="4">
												<prop name="PropertyTypeName">Scanning Sample Type</prop>
												<prop name="Position">0</prop>
												<prop name="IsDefault">0</prop>
												<prop name="GroupSampleType">mstUnknown</prop>
												<obj name="ChannelProp" class="ChannelProperty" version="1">
													<prop name="ChannelIdx">2</prop>
												</obj>
											</obj>
											<obj name="PropertyObject" class="TargetName" version="4">
												<prop name="PropertyTypeName">Target Name</prop>
												<prop name="Position">0</prop>
												<prop name="IsDefault">1</prop>
												<obj name="ChannelProp" class="ChannelProperty" version="1">
													<prop name="ChannelIdx">2</prop>
												</obj>
											</obj>
											<obj name="PropertyObject" class="RQTargetProperty" version="4">
												<prop name="PropertyTypeName">Target Type</prop>
												<prop name="Position">0</prop>
												<prop name="IsDefault">0</prop>
												<prop name="TargetType">dtNone</prop>
												<obj name="ChannelProp" class="ChannelProperty" version="1">
													<prop name="ChannelIdx">2</prop>
												</obj>
											</obj>
										</list>
									</obj>
									<obj name="item" class="PropertyList" version="1">
										<list name="emlist" count="12">
											<obj name="PropertyObject" class="RQSampleTargetProperty" version="4">
												<prop name="PropertyTypeName">Combined Sample and Target Type</prop>
												<prop name="Position">0</prop>
												<prop name="IsDefault">0</prop>
												<obj name="ChannelProp" class="ChannelProperty" version="1">
													<prop name="ChannelIdx">3</prop>
												</obj>
											</obj>
											<obj name="PropertyObject" class="QuantConcProperty" version="4">
												<prop name="PropertyTypeName">Concentration</prop>
												<prop name="Position">0</prop>
												<prop name="IsDefault">1</prop>
												<prop name="Concentration">0</prop>
												<obj name="ChannelProp" class="ChannelProperty" version="1">
													<prop name="ChannelIdx">3</prop>
												</obj>
												<prop name="ReadOnly">1</prop>
											</obj>
											<obj name="PropertyObject" class="QuantCpHighProp" version="4">
												<prop name="PropertyTypeName">Cp High</prop>
												<prop name="Position">0</prop>
												<prop name="IsDefault">1</prop>
												<prop name="CpRangeHigh">0</prop>
												<obj name="ChannelProp" class="ChannelProperty" version="1">
													<prop name="ChannelIdx">3</prop>
												</obj>
												<prop name="ReadOnly">1</prop>
											</obj>
											<obj name="PropertyObject" class="QuantCpLowProp" version="4">
												<prop name="PropertyTypeName">Cp Low</prop>
												<prop name="Position">0</prop>
												<prop name="IsDefault">1</prop>
												<prop name="CpRangeLow">0</prop>
												<obj name="ChannelProp" class="ChannelProperty" version="1">
													<prop name="ChannelIdx">3</prop>
												</obj>
												<prop name="ReadOnly">1</prop>
											</obj>
											<obj name="PropertyObject" class="RQEffProp" version="4">
												<prop name="PropertyTypeName">Efficiency</prop>
												<prop name="Position">0</prop>
												<prop name="IsDefault">1</prop>
												<prop name="Efficiency">2</prop>
												<obj name="ChannelProp" class="ChannelProperty" version="1">
													<prop name="ChannelIdx">3</prop>
												</obj>
											</obj>
											<obj name="PropertyObject" class="ChannelGenotype" version="4">
												<prop name="PropertyTypeName">Melt Geno Genotype</prop>
												<prop name="Position">0</prop>
												<prop name="IsDefault">1</prop>
												<prop name="ReadOnly">1</prop>
												<obj name="ChannelProp" class="ChannelProperty" version="1">
													<prop name="ChannelIdx">3</prop>
												</obj>
											</obj>
											<obj name="PropertyObject" class="GroupChannelTypeProp" version="4">
												<prop name="PropertyTypeName">Melt Geno Sample Type</prop>
												<prop name="Position">0</prop>
												<prop name="IsDefault">0</prop>
												<prop name="GroupSampleType">mstUnknown</prop>
												<obj name="ChannelProp" class="ChannelProperty" version="1">
													<prop name="ChannelIdx">3</prop>
												</obj>
											</obj>
											<obj name="PropertyObject" class="QuantSampleTypeProperty" version="4">
												<prop name="PropertyTypeName">Quantification Sample Type</prop>
												<prop name="Position">0</prop>
												<prop name="IsDefault">0</prop>
												<prop name="SampleType">qsUnknown</prop>
												<obj name="ChannelProp" class="ChannelProperty" version="1">
													<prop name="ChannelIdx">3</prop>
												</obj>
											</obj>
											<obj name="PropertyObject" class="ChannelGenotype" version="4">
												<prop name="PropertyTypeName">Scanning Genotype</prop>
												<prop name="Position">0</prop>
												<prop name="IsDefault">1</prop>
												<prop name="ReadOnly">1</prop>
												<obj name="ChannelProp" class="ChannelProperty" version="1">
													<prop name="ChannelIdx">3</prop>
												</obj>
											</obj>
											<obj name="PropertyObject" class="GroupChannelTypeProp" version="4">
												<prop name="PropertyTypeName">Scanning Sample Type</prop>
												<prop name="Position">0</prop>
												<prop name="IsDefault">0</prop>
												<prop name="GroupSampleType">mstUnknown</prop>
												<obj name="ChannelProp" class="ChannelProperty" version="1">
													<prop name="ChannelIdx">3</prop>
												</obj>
											</obj>
											<obj name="PropertyObject" class="TargetName" version="4">
												<prop name="PropertyTypeName">Target Name</prop>
												<prop name="Position">0</prop>
												<prop name="IsDefault">1</prop>
												<obj name="ChannelProp" class="ChannelProperty" version="1">
													<prop name="ChannelIdx">3</prop>
												</obj>
											</obj>
											<obj name="PropertyObject" class="RQTargetProperty" version="4">
												<prop name="PropertyTypeName">Target Type</prop>
												<prop name="Position">0</prop>
												<prop name="IsDefault">0</prop>
												<prop name="TargetType">dtNone</prop>
												<obj name="ChannelProp" class="ChannelProperty" version="1">
													<prop name="ChannelIdx">3</prop>
												</obj>
											</obj>
										</list>
									</obj>
								</list>
							</obj>
						</obj>
						<prop name="ChannelPropertyCount">4</prop>
						<prop name="ContainerPosition">0</prop>
						<prop name="HasSampleProperties">1</prop>
						<obj name="SampleProperties" class="PropertyList" version="1">
							<list name="emlist" count="14">
								<obj name="PropertyObject" class="SamplePrefColor" version="4">
									<prop name="PropertyTypeName">Color</prop>
									<prop name="Position">0</prop>
									<prop name="IsDefault">0</prop>
									<prop name="Color">$00FF8000</prop>
								</obj>
								<obj name="PropertyObject" class="DominantChannelProp" version="4">
									<prop name="PropertyTypeName">Dominant Channel</prop>
									<prop name="Position">0</prop>
									<prop name="IsDefault">0</prop>
									<prop name="DominantChannel">0</prop>
								</obj>
								<obj name="PropertyObject" class="Genotype" version="4">
									<prop name="PropertyTypeName">EndPt Genotype</prop>
									<prop name="Position">0</prop>
									<prop name="IsDefault">1</prop>
									<prop name="ReadOnly">1</prop>
								</obj>
								<obj name="PropertyObject" class="GroupingSample" version="4">
									<prop name="PropertyTypeName">EndPt Sample Type</prop>
									<prop name="Position">0</prop>
									<prop name="IsDefault">0</prop>
									<prop name="GroupSampleType">mstUnknown</prop>
								</obj>
								<obj name="PropertyObject" class="SamplePrefLineStyle" version="4">
									<prop name="PropertyTypeName">Line Style</prop>
									<prop name="Position">0</prop>
									<prop name="IsDefault">0</prop>
									<prop name="LineStyle">psSolid</prop>
								</obj>
								<obj name="PropertyObject" class="GenSampleEditNotes" version="4">
									<prop name="PropertyTypeName">Notes</prop>
									<prop name="Position">0</prop>
									<prop name="IsDefault">1</prop>
								</obj>
								<obj name="PropertyObject" class="SamplePrefPointStyle" version="4">
									<prop name="PropertyTypeName">Point Style</prop>
									<prop name="Position">0</prop>
									<prop name="IsDefault">0</prop>
									<prop name="PointStyle">psNothing</prop>
								</obj>
								<obj name="PropertyObject" class="GenSampleEditPosition" version="4">
									<prop name="PropertyTypeName">Position</prop>
									<prop name="Position">0</prop>
									<prop name="IsDefault">1</prop>
								</obj>
								<obj name="PropertyObject" class="GenSampleEditReplicate" version="4">
									<prop name="PropertyTypeName">Replicate of</prop>
									<prop name="Position">0</prop>
									<prop name="IsDefault">1</prop>
									<prop name="ReplicateOf">-1</prop>
								</obj>
								<obj name="PropertyObject" class="HTCSampleID" version="4">
									<prop name="PropertyTypeName">Sample ID</prop>
									<prop name="Position">0</prop>
									<prop name="IsDefault">1</prop>
								</obj>
								<obj name="PropertyObject" class="GenSampleEditName" version="4">
									<prop name="PropertyTypeName">Sample Name</prop>
									<prop name="Position">0</prop>
									<prop name="IsDefault">1</prop>
									<prop name="name">Sample 1</prop>
								</obj>
								<obj name="PropertyObject" class="HTCSamplePrepNotes" version="4">
									<prop name="PropertyTypeName">Sample Prep Notes</prop>
									<prop name="Position">0</prop>
									<prop name="IsDefault">1</prop>
								</obj>
								<obj name="PropertyObject" class="GenSampleEditSubset" version="4">
									<prop name="PropertyTypeName">Subsets</prop>
									<prop name="Position">0</prop>
									<prop name="IsDefault">1</prop>
								</obj>
								<obj name="PropertyObject" class="SamplePrefWidth" version="5">
									<prop name="PropertyTypeName">Width</prop>
									<prop name="Position">0</prop>
									<prop name="IsDefault">1</prop>
									<prop name="Width">1</prop>
								</obj>
							</list>
						</obj>
					</obj>
					<obj name="item" class="SamplePropInfo" version="1">
						<obj name="ChannelProperties" class="ChanPropList" version="2">
							<obj name="ChannelProperties" class="EMList" version="1">
								<list name="emlist" count="4">
									<obj name="item" class="PropertyList" version="1">
										<list name="emlist" count="12">
											<obj name="PropertyObject" class="RQSampleTargetProperty" version="4">
												<prop name="PropertyTypeName">Combined Sample and Target Type</prop>
												<prop name="Position">1</prop>
												<prop name="IsDefault">0</prop>
												<obj name="ChannelProp" class="ChannelProperty" version="1">
													<prop name="ChannelIdx">0</prop>
												</obj>
											</obj>
											<obj name="PropertyObject" class="QuantConcProperty" version="4">
												<prop name="PropertyTypeName">Concentration</prop>
												<prop name="Position">1</prop>
												<prop name="IsDefault">1</prop>
												<prop name="Concentration">0</prop>
												<obj name="ChannelProp" class="ChannelProperty" version="1">
													<prop name="ChannelIdx">0</prop>
												</obj>
												<prop name="ReadOnly">1</prop>
											</obj>
											<obj name="PropertyObject" class="QuantCpHighProp" version="4">
												<prop name="PropertyTypeName">Cp High</prop>
												<prop name="Position">1</prop>
												<prop name="IsDefault">1</prop>
												<prop name="CpRangeHigh">0</prop>
												<obj name="ChannelProp" class="ChannelProperty" version="1">
													<prop name="ChannelIdx">0</prop>
												</obj>
												<prop name="ReadOnly">1</prop>
											</obj>
											<obj name="PropertyObject" class="QuantCpLowProp" version="4">
												<prop name="PropertyTypeName">Cp Low</prop>
												<prop name="Position">1</prop>
												<prop name="IsDefault">1</prop>
												<prop name="CpRangeLow">0</prop>
												<obj name="ChannelProp" class="ChannelProperty" version="1">
													<prop name="ChannelIdx">0</prop>
												</obj>
												<prop name="ReadOnly">1</prop>
											</obj>
											<obj name="PropertyObject" class="RQEffProp" version="4">
												<prop name="PropertyTypeName">Efficiency</prop>
												<prop name="Position">1</prop>
												<prop name="IsDefault">1</prop>
												<prop name="Efficiency">2</prop>
												<obj name="ChannelProp" class="ChannelProperty" version="1">
													<prop name="ChannelIdx">0</prop>
												</obj>
											</obj>
											<obj name="PropertyObject" class="ChannelGenotype" version="4">
												<prop name="PropertyTypeName">Melt Geno Genotype</prop>
												<prop name="Position">1</prop>
												<prop name="IsDefault">1</prop>
												<prop name="ReadOnly">1</prop>
												<obj name="ChannelProp" class="ChannelProperty" version="1">
													<prop name="ChannelIdx">0</prop>
												</obj>
											</obj>
											<obj name="PropertyObject" class="GroupChannelTypeProp" version="4">
												<prop name="PropertyTypeName">Melt Geno Sample Type</prop>
												<prop name="Position">1</prop>
												<prop name="IsDefault">0</prop>
												<prop name="GroupSampleType">mstUnknown</prop>
												<obj name="ChannelProp" class="ChannelProperty" version="1">
													<prop name="ChannelIdx">0</prop>
												</obj>
											</obj>
											<obj name="PropertyObject" class="QuantSampleTypeProperty" version="4">
												<prop name="PropertyTypeName">Quantification Sample Type</prop>
												<prop name="Position">1</prop>
												<prop name="IsDefault">0</prop>
												<prop name="SampleType">qsUnknown</prop>
												<obj name="ChannelProp" class="ChannelProperty" version="1">
													<prop name="ChannelIdx">0</prop>
												</obj>
											</obj>
											<obj name="PropertyObject" class="ChannelGenotype" version="4">
												<prop name="PropertyTypeName">Scanning Genotype</prop>
												<prop name="Position">1</prop>
												<prop name="IsDefault">1</prop>
												<prop name="ReadOnly">1</prop>
												<obj name="ChannelProp" class="ChannelProperty" version="1">
													<prop name="ChannelIdx">0</prop>
												</obj>
											</obj>
											<obj name="PropertyObject" class="GroupChannelTypeProp" version="4">
												<prop name="PropertyTypeName">Scanning Sample Type</prop>
												<prop name="Position">1</prop>
												<prop name="IsDefault">0</prop>
												<prop name="GroupSampleType">mstUnknown</prop>
												<obj name="ChannelProp" class="ChannelProperty" version="1">
													<prop name="ChannelIdx">0</prop>
												</obj>
											</obj>
											<obj name="PropertyObject" class="TargetName" version="4">
												<prop name="PropertyTypeName">Target Name</prop>
												<prop name="Position">1</prop>
												<prop name="IsDefault">1</prop>
												<obj name="ChannelProp" class="ChannelProperty" version="1">
													<prop name="ChannelIdx">0</prop>
												</obj>
											</obj>
											<obj name="PropertyObject" class="RQTargetProperty" version="4">
												<prop name="PropertyTypeName">Target Type</prop>
												<prop name="Position">1</prop>
												<prop name="IsDefault">0</prop>
												<prop name="TargetType">dtNone</prop>
												<obj name="ChannelProp" class="ChannelProperty" version="1">
													<prop name="ChannelIdx">0</prop>
												</obj>
											</obj>
										</list>
									</obj>
									<obj name="item" class="PropertyList" version="1">
										<list name="emlist" count="12">
											<obj name="PropertyObject" class="RQSampleTargetProperty" version="4">
												<prop name="PropertyTypeName">Combined Sample and Target Type</prop>
												<prop name="Position">1</prop>
												<prop name="IsDefault">0</prop>
												<obj name="ChannelProp" class="ChannelProperty" version="1">
													<prop name="ChannelIdx">1</prop>
												</obj>
											</obj>
											<obj name="PropertyObject" class="QuantConcProperty" version="4">
												<prop name="PropertyTypeName">Concentration</prop>
												<prop name="Position">1</prop>
												<prop name="IsDefault">1</prop>
												<prop name="Concentration">0</prop>
												<obj name="ChannelProp" class="ChannelProperty" version="1">
													<prop name="ChannelIdx">1</prop>
												</obj>
												<prop name="ReadOnly">1</prop>
											</obj>
											<obj name="PropertyObject" class="QuantCpHighProp" version="4">
												<prop name="PropertyTypeName">Cp High</prop>
												<prop name="Position">1</prop>
												<prop name="IsDefault">1</prop>
												<prop name="CpRangeHigh">0</prop>
												<obj name="ChannelProp" class="ChannelProperty" version="1">
													<prop name="ChannelIdx">1</prop>
												</obj>
												<prop name="ReadOnly">1</prop>
											</obj>
											<obj name="PropertyObject" class="QuantCpLowProp" version="4">
												<prop name="PropertyTypeName">Cp Low</prop>
												<prop name="Position">1</prop>
												<prop name="IsDefault">1</prop>
												<prop name="CpRangeLow">0</prop>
												<obj name="ChannelProp" class="ChannelProperty" version="1">
													<prop name="ChannelIdx">1</prop>
												</obj>
												<prop name="ReadOnly">1</prop>
											</obj>
											<obj name="PropertyObject" class="RQEffProp" version="4">
												<prop name="PropertyTypeName">Efficiency</prop>
												<prop name="Position">1</prop>
												<prop name="IsDefault">1</prop>
												<prop name="Efficiency">2</prop>
												<obj name="ChannelProp" class="ChannelProperty" version="1">
													<prop name="ChannelIdx">1</prop>
												</obj>
											</obj>
											<obj name="PropertyObject" class="ChannelGenotype" version="4">
												<prop name="PropertyTypeName">Melt Geno Genotype</prop>
												<prop name="Position">1</prop>
												<prop name="IsDefault">1</prop>
												<prop name="ReadOnly">1</prop>
												<obj name="ChannelProp" class="ChannelProperty" version="1">
													<prop name="ChannelIdx">1</prop>
												</obj>
											</obj>
											<obj name="PropertyObject" class="GroupChannelTypeProp" version="4">
												<prop name="PropertyTypeName">Melt Geno Sample Type</prop>
												<prop name="Position">1</prop>
												<prop name="IsDefault">0</prop>
												<prop name="GroupSampleType">mstUnknown</prop>
												<obj name="ChannelProp" class="ChannelProperty" version="1">
													<prop name="ChannelIdx">1</prop>
												</obj>
											</obj>
											<obj name="PropertyObject" class="QuantSampleTypeProperty" version="4">
												<prop name="PropertyTypeName">Quantification Sample Type</prop>
												<prop name="Position">1</prop>
												<prop name="IsDefault">0</prop>
												<prop name="SampleType">qsUnknown</prop>
												<obj name="ChannelProp" class="ChannelProperty" version="1">
													<prop name="ChannelIdx">1</prop>
												</obj>
											</obj>
											<obj name="PropertyObject" class="ChannelGenotype" version="4">
												<prop name="PropertyTypeName">Scanning Genotype</prop>
												<prop name="Position">1</prop>
												<prop name="IsDefault">1</prop>
												<prop name="ReadOnly">1</prop>
												<obj name="ChannelProp" class="ChannelProperty" version="1">
													<prop name="ChannelIdx">1</prop>
												</obj>
											</obj>
											<obj name="PropertyObject" class="GroupChannelTypeProp" version="4">
												<prop name="PropertyTypeName">Scanning Sample Type</prop>
												<prop name="Position">1</prop>
												<prop name="IsDefault">0</prop>
												<prop name="GroupSampleType">mstUnknown</prop>
												<obj name="ChannelProp" class="ChannelProperty" version="1">
													<prop name="ChannelIdx">1</prop>
												</obj>
											</obj>
											<obj name="PropertyObject" class="TargetName" version="4">
												<prop name="PropertyTypeName">Target Name</prop>
												<prop name="Position">1</prop>
												<prop name="IsDefault">1</prop>
												<obj name="ChannelProp" class="ChannelProperty" version="1">
													<prop name="ChannelIdx">1</prop>
												</obj>
											</obj>
											<obj name="PropertyObject" class="RQTargetProperty" version="4">
												<prop name="PropertyTypeName">Target Type</prop>
												<prop name="Position">1</prop>
												<prop name="IsDefault">0</prop>
												<prop name="TargetType">dtNone</prop>
												<obj name="ChannelProp" class="ChannelProperty" version="1">
													<prop name="ChannelIdx">1</prop>
												</obj>
											</obj>
										</list>
									</obj>
									<obj name="item" class="PropertyList" version="1">
										<list name="emlist" count="12">
											<obj name="PropertyObject" class="RQSampleTargetProperty" version="4">
												<prop name="PropertyTypeName">Combined Sample and Target Type</prop>
												<prop name="Position">1</prop>
												<prop name="IsDefault">0</prop>
												<obj name="ChannelProp" class="ChannelProperty" version="1">
													<prop name="ChannelIdx">2</prop>
												</obj>
											</obj>
											<obj name="PropertyObject" class="QuantConcProperty" version="4">
												<prop name="PropertyTypeName">Concentration</prop>
												<prop name="Position">1</prop>
												<prop name="IsDefault">1</prop>
												<prop name="Concentration">0</prop>
												<obj name="ChannelProp" class="ChannelProperty" version="1">
													<prop name="ChannelIdx">2</prop>
												</obj>
												<prop name="ReadOnly">1</prop>
											</obj>
											<obj name="PropertyObject" class="QuantCpHighProp" version="4">
												<prop name="PropertyTypeName">Cp High</prop>
												<prop name="Position">1</prop>
												<prop name="IsDefault">1</prop>
												<prop name="CpRangeHigh">0</prop>
												<obj name="ChannelProp" class="ChannelProperty" version="1">
													<prop name="ChannelIdx">2</prop>
												</obj>
												<prop name="ReadOnly">1</prop>
											</obj>
											<obj name="PropertyObject" class="QuantCpLowProp" version="4">
												<prop name="PropertyTypeName">Cp Low</prop>
												<prop name="Position">1</prop>
												<prop name="IsDefault">1</prop>
												<prop name="CpRangeLow">0</prop>
												<obj name="ChannelProp" class="ChannelProperty" version="1">
													<prop name="ChannelIdx">2</prop>
												</obj>
												<prop name="ReadOnly">1</prop>
											</obj>
											<obj name="PropertyObject" class="RQEffProp" version="4">
												<prop name="PropertyTypeName">Efficiency</prop>
												<prop name="Position">1</prop>
												<prop name="IsDefault">1</prop>
												<prop name="Efficiency">2</prop>
												<obj name="ChannelProp" class="ChannelProperty" version="1">
													<prop name="ChannelIdx">2</prop>
												</obj>
											</obj>
											<obj name="PropertyObject" class="ChannelGenotype" version="4">
												<prop name="PropertyTypeName">Melt Geno Genotype</prop>
												<prop name="Position">1</prop>
												<prop name="IsDefault">1</prop>
												<prop name="ReadOnly">1</prop>
												<obj name="ChannelProp" class="ChannelProperty" version="1">
													<prop name="ChannelIdx">2</prop>
												</obj>
											</obj>
											<obj name="PropertyObject" class="GroupChannelTypeProp" version="4">
												<prop name="PropertyTypeName">Melt Geno Sample Type</prop>
												<prop name="Position">1</prop>
												<prop name="IsDefault">0</prop>
												<prop name="GroupSampleType">mstUnknown</prop>
												<obj name="ChannelProp" class="ChannelProperty" version="1">
													<prop name="ChannelIdx">2</prop>
												</obj>
											</obj>
											<obj name="PropertyObject" class="QuantSampleTypeProperty" version="4">
												<prop name="PropertyTypeName">Quantification Sample Type</prop>
												<prop name="Position">1</prop>
												<prop name="IsDefault">0</prop>
												<prop name="SampleType">qsUnknown</prop>
												<obj name="ChannelProp" class="ChannelProperty" version="1">
													<prop name="ChannelIdx">2</prop>
												</obj>
											</obj>
											<obj name="PropertyObject" class="ChannelGenotype" version="4">
												<prop name="PropertyTypeName">Scanning Genotype</prop>
												<prop name="Position">1</prop>
												<prop name="IsDefault">1</prop>
												<prop name="ReadOnly">1</prop>
												<obj name="ChannelProp" class="ChannelProperty" version="1">
													<prop name="ChannelIdx">2</prop>
												</obj>
											</obj>
											<obj name="PropertyObject" class="GroupChannelTypeProp" version="4">
												<prop name="PropertyTypeName">Scanning Sample Type</prop>
												<prop name="Position">1</prop>
												<prop name="IsDefault">0</prop>
												<prop name="GroupSampleType">mstUnknown</prop>
												<obj name="ChannelProp" class="ChannelProperty" version="1">
													<prop name="ChannelIdx">2</prop>
												</obj>
											</obj>
											<obj name="PropertyObject" class="TargetName" version="4">
												<prop name="PropertyTypeName">Target Name</prop>
												<prop name="Position">1</prop>
												<prop name="IsDefault">1</prop>
												<obj name="ChannelProp" class="ChannelProperty" version="1">
													<prop name="ChannelIdx">2</prop>
												</obj>
											</obj>
											<obj name="PropertyObject" class="RQTargetProperty" version="4">
												<prop name="PropertyTypeName">Target Type</prop>
												<prop name="Position">1</prop>
												<prop name="IsDefault">0</prop>
												<prop name="TargetType">dtNone</prop>
												<obj name="ChannelProp" class="ChannelProperty" version="1">
													<prop name="ChannelIdx">2</prop>
												</obj>
											</obj>
										</list>
									</obj>
									<obj name="item" class="PropertyList" version="1">
										<list name="emlist" count="12">
											<obj name="PropertyObject" class="RQSampleTargetProperty" version="4">
												<prop name="PropertyTypeName">Combined Sample and Target Type</prop>
												<prop name="Position">1</prop>
												<prop name="IsDefault">0</prop>
												<obj name="ChannelProp" class="ChannelProperty" version="1">
													<prop name="ChannelIdx">3</prop>
												</obj>
											</obj>
											<obj name="PropertyObject" class="QuantConcProperty" version="4">
												<prop name="PropertyTypeName">Concentration</prop>
												<prop name="Position">1</prop>
												<prop name="IsDefault">1</prop>
												<prop name="Concentration">0</prop>
												<obj name="ChannelProp" class="ChannelProperty" version="1">
													<prop name="ChannelIdx">3</prop>
												</obj>
												<prop name="ReadOnly">1</prop>
											</obj>
											<obj name="PropertyObject" class="QuantCpHighProp" version="4">
												<prop name="PropertyTypeName">Cp High</prop>
												<prop name="Position">1</prop>
												<prop name="IsDefault">1</prop>
												<prop name="CpRangeHigh">0</prop>
												<obj name="ChannelProp" class="ChannelProperty" version="1">
													<prop name="ChannelIdx">3</prop>
												</obj>
												<prop name="ReadOnly">1</prop>
											</obj>
											<obj name="PropertyObject" class="QuantCpLowProp" version="4">
												<prop name="PropertyTypeName">Cp Low</prop>
												<prop name="Position">1</prop>
												<prop name="IsDefault">1</prop>
												<prop name="CpRangeLow">0</prop>
												<obj name="ChannelProp" class="ChannelProperty" version="1">
													<prop name="ChannelIdx">3</prop>
												</obj>
												<prop name="ReadOnly">1</prop>
											</obj>
											<obj name="PropertyObject" class="RQEffProp" version="4">
												<prop name="PropertyTypeName">Efficiency</prop>
												<prop name="Position">1</prop>
												<prop name="IsDefault">1</prop>
												<prop name="Efficiency">2</prop>
												<obj name="ChannelProp" class="ChannelProperty" version="1">
													<prop name="ChannelIdx">3</prop>
												</obj>
											</obj>
											<obj name="PropertyObject" class="ChannelGenotype" version="4">
												<prop name="PropertyTypeName">Melt Geno Genotype</prop>
												<prop name="Position">1</prop>
												<prop name="IsDefault">1</prop>
												<prop name="ReadOnly">1</prop>
												<obj name="ChannelProp" class="ChannelProperty" version="1">
													<prop name="ChannelIdx">3</prop>
												</obj>
											</obj>
											<obj name="PropertyObject" class="GroupChannelTypeProp" version="4">
												<prop name="PropertyTypeName">Melt Geno Sample Type</prop>
												<prop name="Position">1</prop>
												<prop name="IsDefault">0</prop>
												<prop name="GroupSampleType">mstUnknown</prop>
												<obj name="ChannelProp" class="ChannelProperty" version="1">
													<prop name="ChannelIdx">3</prop>
												</obj>
											</obj>
											<obj name="PropertyObject" class="QuantSampleTypeProperty" version="4">
												<prop name="PropertyTypeName">Quantification Sample Type</prop>
												<prop name="Position">1</prop>
												<prop name="IsDefault">0</prop>
												<prop name="SampleType">qsUnknown</prop>
												<obj name="ChannelProp" class="ChannelProperty" version="1">
													<prop name="ChannelIdx">3</prop>
												</obj>
											</obj>
											<obj name="PropertyObject" class="ChannelGenotype" version="4">
												<prop name="PropertyTypeName">Scanning Genotype</prop>
												<prop name="Position">1</prop>
												<prop name="IsDefault">1</prop>
												<prop name="ReadOnly">1</prop>
												<obj name="ChannelProp" class="ChannelProperty" version="1">
													<prop name="ChannelIdx">3</prop>
												</obj>
											</obj>
											<obj name="PropertyObject" class="GroupChannelTypeProp" version="4">
												<prop name="PropertyTypeName">Scanning Sample Type</prop>
												<prop name="Position">1</prop>
												<prop name="IsDefault">0</prop>
												<prop name="GroupSampleType">mstUnknown</prop>
												<obj name="ChannelProp" class="ChannelProperty" version="1">
													<prop name="ChannelIdx">3</prop>
												</obj>
											</obj>
											<obj name="PropertyObject" class="TargetName" version="4">
												<prop name="PropertyTypeName">Target Name</prop>
												<prop name="Position">1</prop>
												<prop name="IsDefault">1</prop>
												<obj name="ChannelProp" class="ChannelProperty" version="1">
													<prop name="ChannelIdx">3</prop>
												</obj>
											</obj>
											<obj name="PropertyObject" class="RQTargetProperty" version="4">
												<prop name="PropertyTypeName">Target Type</prop>
												<prop name="Position">1</prop>
												<prop name="IsDefault">0</prop>
												<prop name="TargetType">dtNone</prop>
												<obj name="ChannelProp" class="ChannelProperty" version="1">
													<prop name="ChannelIdx">3</prop>
												</obj>
											</obj>
										</list>
									</obj>
								</list>
							</obj>
						</obj>
						<prop name="ChannelPropertyCount">4</prop>
						<prop name="ContainerPosition">1</prop>
						<prop name="HasSampleProperties">1</prop>
						<obj name="SampleProperties" class="PropertyList" version="1">
							<list name="emlist" count="14">
								<obj name="PropertyObject" class="SamplePrefColor" version="4">
									<prop name="PropertyTypeName">Color</prop>
									<prop name="Position">1</prop>
									<prop name="IsDefault">0</prop>
									<prop name="Color">clRed</prop>
								</obj>
								<obj name="PropertyObject" class="DominantChannelProp" version="4">
									<prop name="PropertyTypeName">Dominant Channel</prop>
									<prop name="Position">1</prop>
									<prop name="IsDefault">0</prop>
									<prop name="DominantChannel">0</prop>
								</obj>
								<obj name="PropertyObject" class="Genotype" version="4">
									<prop name="PropertyTypeName">EndPt Genotype</prop>
									<prop name="Position">1</prop>
									<prop name="IsDefault">1</prop>
									<prop name="ReadOnly">1</prop>
								</obj>
								<obj name="PropertyObject" class="GroupingSample" version="4">
									<prop name="PropertyTypeName">EndPt Sample Type</prop>
									<prop name="Position">1</prop>
									<prop name="IsDefault">0</prop>
									<prop name="GroupSampleType">mstUnknown</prop>
								</obj>
								<obj name="PropertyObject" class="SamplePrefLineStyle" version="4">
									<prop name="PropertyTypeName">Line Style</prop>
									<prop name="Position">1</prop>
									<prop name="IsDefault">0</prop>
									<prop name="LineStyle">psSolid</prop>
								</obj>
								<obj name="PropertyObject" class="GenSampleEditNotes" version="4">
									<prop name="PropertyTypeName">Notes</prop>
									<prop name="Position">1</prop>
									<prop name="IsDefault">1</prop>
								</obj>
								<obj name="PropertyObject" class="SamplePrefPointStyle" version="4">
									<prop name="PropertyTypeName">Point Style</prop>
									<prop name="Position">1</prop>
									<prop name="IsDefault">0</prop>
									<prop name="PointStyle">psNothing</prop>
								</obj>
								<obj name="PropertyObject" class="GenSampleEditPosition" version="4">
									<prop name="PropertyTypeName">Position</prop>
									<prop name="Position">1</prop>
									<prop name="IsDefault">1</prop>
								</obj>
								<obj name="PropertyObject" class="GenSampleEditReplicate" version="4">
									<prop name="PropertyTypeName">Replicate of</prop>
									<prop name="Position">1</prop>
									<prop name="IsDefault">1</prop>
									<prop name="ReplicateOf">-1</prop>
								</obj>
								<obj name="PropertyObject" class="HTCSampleID" version="4">
									<prop name="PropertyTypeName">Sample ID</prop>
									<prop name="Position">1</prop>
									<prop name="IsDefault">1</prop>
								</obj>
								<obj name="PropertyObject" class="GenSampleEditName" version="4">
									<prop name="PropertyTypeName">Sample Name</prop>
									<prop name="Position">1</prop>
									<prop name="IsDefault">1</prop>
									<prop name="name">Sample 2</prop>
								</obj>
								<obj name="PropertyObject" class="HTCSamplePrepNotes" version="4">
									<prop name="PropertyTypeName">Sample Prep Notes</prop>
									<prop name="Position">1</prop>
									<prop name="IsDefault">1</prop>
								</obj>
								<obj name="PropertyObject" class="GenSampleEditSubset" version="4">
									<prop name="PropertyTypeName">Subsets</prop>
									<prop name="Position">1</prop>
									<prop name="IsDefault">1</prop>
								</obj>
								<obj name="PropertyObject" class="SamplePrefWidth" version="5">
									<prop name="PropertyTypeName">Width</prop>
									<prop name="Position">1</prop>
									<prop name="IsDefault">1</prop>
									<prop name="Width">1</prop>
								</obj>
							</list>
						</obj>
					</obj>
					<obj name="item" class="SamplePropInfo" version="1">
						<obj name="ChannelProperties" class="ChanPropList" version="2">
							<obj name="ChannelProperties" class="EMList" version="1">
								<list name="emlist" count="4">
									<obj name="item" class="PropertyList" version="1">
										<list name="emlist" count="12">
											<obj name="PropertyObject" class="RQSampleTargetProperty" version="4">
												<prop name="PropertyTypeName">Combined Sample and Target Type</prop>
												<prop name="Position">2</prop>
												<prop name="IsDefault">0</prop>
												<obj name="ChannelProp" class="ChannelProperty" version="1">
													<prop name="ChannelIdx">0</prop>
												</obj>
											</obj>
											<obj name="PropertyObject" class="QuantConcProperty" version="4">
												<prop name="PropertyTypeName">Concentration</prop>
												<prop name="Position">2</prop>
												<prop name="IsDefault">1</prop>
												<prop name="Concentration">0</prop>
												<obj name="ChannelProp" class="ChannelProperty" version="1">
													<prop name="ChannelIdx">0</prop>
												</obj>
												<prop name="ReadOnly">1</prop>
											</obj>
											<obj name="PropertyObject" class="QuantCpHighProp" version="4">
												<prop name="PropertyTypeName">Cp High</prop>
												<prop name="Position">2</prop>
												<prop name="IsDefault">1</prop>
												<prop name="CpRangeHigh">0</prop>
												<obj name="ChannelProp" class="ChannelProperty" version="1">
													<prop name="ChannelIdx">0</prop>
												</obj>
												<prop name="ReadOnly">1</prop>
											</obj>
											<obj name="PropertyObject" class="QuantCpLowProp" version="4">
												<prop name="PropertyTypeName">Cp Low</prop>
												<prop name="Position">2</prop>
												<prop name="IsDefault">1</prop>
												<prop name="CpRangeLow">0</prop>
												<obj name="ChannelProp" class="ChannelProperty" version="1">
													<prop name="ChannelIdx">0</prop>
												</obj>
												<prop name="ReadOnly">1</prop>
											</obj>
											<obj name="PropertyObject" class="RQEffProp" version="4">
												<prop name="PropertyTypeName">Efficiency</prop>
												<prop name="Position">2</prop>
												<prop name="IsDefault">1</prop>
												<prop name="Efficiency">2</prop>
												<obj name="ChannelProp" class="ChannelProperty" version="1">
													<prop name="ChannelIdx">0</prop>
												</obj>
											</obj>
											<obj name="PropertyObject" class="ChannelGenotype" version="4">
												<prop name="PropertyTypeName">Melt Geno Genotype</prop>
												<prop name="Position">2</prop>
												<prop name="IsDefault">1</prop>
												<prop name="ReadOnly">1</prop>
												<obj name="ChannelProp" class="ChannelProperty" version="1">
													<prop name="ChannelIdx">0</prop>
												</obj>
											</obj>
											<obj name="PropertyObject" class="GroupChannelTypeProp" version="4">
												<prop name="PropertyTypeName">Melt Geno Sample Type</prop>
												<prop name="Position">2</prop>
												<prop name="IsDefault">0</prop>
												<prop name="GroupSampleType">mstUnknown</prop>
												<obj name="ChannelProp" class="ChannelProperty" version="1">
													<prop name="ChannelIdx">0</prop>
												</obj>
											</obj>
											<obj name="PropertyObject" class="QuantSampleTypeProperty" version="4">
												<prop name="PropertyTypeName">Quantification Sample Type</prop>
												<prop name="Position">2</prop>
												<prop name="IsDefault">0</prop>
												<prop name="SampleType">qsUnknown</prop>
												<obj name="ChannelProp" class="ChannelProperty" version="1">
													<prop name="ChannelIdx">0</prop>
												</obj>
											</obj>
											<obj name="PropertyObject" class="ChannelGenotype" version="4">
												<prop name="PropertyTypeName">Scanning Genotype</prop>
												<prop name="Position">2</prop>
												<prop name="IsDefault">1</prop>
												<prop name="ReadOnly">1</prop>
												<obj name="ChannelProp" class="ChannelProperty" version="1">
													<prop name="ChannelIdx">0</prop>
												</obj>
											</obj>
											<obj name="PropertyObject" class="GroupChannelTypeProp" version="4">
												<prop name="PropertyTypeName">Scanning Sample Type</prop>
												<prop name="Position">2</prop>
												<prop name="IsDefault">0</prop>
												<prop name="GroupSampleType">mstUnknown</prop>
												<obj name="ChannelProp" class="ChannelProperty" version="1">
													<prop name="ChannelIdx">0</prop>
												</obj>
											</obj>
											<obj name="PropertyObject" class="TargetName" version="4">
												<prop name="PropertyTypeName">Target Name</prop>
												<prop name="Position">2</prop>
												<prop name="IsDefault">1</prop>
												<obj name="ChannelProp" class="ChannelProperty" version="1">
													<prop name="ChannelIdx">0</prop>
												</obj>
											</obj>
											<obj name="PropertyObject" class="RQTargetProperty" version="4">
												<prop name="PropertyTypeName">Target Type</prop>
												<prop name="Position">2</prop>
												<prop name="IsDefault">0</prop>
												<prop name="TargetType">dtNone</prop>
												<obj name="ChannelProp" class="ChannelProperty" version="1">
													<prop name="ChannelIdx">0</prop>
												</obj>
											</obj>
										</list>
									</obj>
									<obj name="item" class="PropertyList" version="1">
										<list name="emlist" count="12">
											<obj name="PropertyObject" class="RQSampleTargetProperty" version="4">
												<prop name="PropertyTypeName">Combined Sample and Target Type</prop>
												<prop name="Position">2</prop>
												<prop name="IsDefault">0</prop>
												<obj name="ChannelProp" class="ChannelProperty" version="1">
													<prop name="ChannelIdx">1</prop>
												</obj>
											</obj>
											<obj name="PropertyObject" class="QuantConcProperty" version="4">
												<prop name="PropertyTypeName">Concentration</prop>
												<prop name="Position">2</prop>
												<prop name="IsDefault">1</prop>
												<prop name="Concentration">0</prop>
												<obj name="ChannelProp" class="ChannelProperty" version="1">
													<prop name="ChannelIdx">1</prop>
												</obj>
												<prop name="ReadOnly">1</prop>
											</obj>
											<obj name="PropertyObject" class="QuantCpHighProp" version="4">
												<prop name="PropertyTypeName">Cp High</prop>
												<prop name="Position">2</prop>
												<prop name="IsDefault">1</prop>
												<prop name="CpRangeHigh">0</prop>
												<obj name="ChannelProp" class="ChannelProperty" version="1">
													<prop name="ChannelIdx">1</prop>
												</obj>
												<prop name="ReadOnly">1</prop>
											</obj>
											<obj name="PropertyObject" class="QuantCpLowProp" version="4">
												<prop name="PropertyTypeName">Cp Low</prop>
												<prop name="Position">2</prop>
												<prop name="IsDefault">1</prop>
												<prop name="CpRangeLow">0</prop>
												<obj name="ChannelProp" class="ChannelProperty" version="1">
													<prop name="ChannelIdx">1</prop>
												</obj>
												<prop name="ReadOnly">1</prop>
											</obj>
											<obj name="PropertyObject" class="RQEffProp" version="4">
												<prop name="PropertyTypeName">Efficiency</prop>
												<prop name="Position">2</prop>
												<prop name="IsDefault">1</prop>
												<prop name="Efficiency">2</prop>
												<obj name="ChannelProp" class="ChannelProperty" version="1">
													<prop name="ChannelIdx">1</prop>
												</obj>
											</obj>
											<obj name="PropertyObject" class="ChannelGenotype" version="4">
												<prop name="PropertyTypeName">Melt Geno Genotype</prop>
												<prop name="Position">2</prop>
												<prop name="IsDefault">1</prop>
												<prop name="ReadOnly">1</prop>
												<obj name="ChannelProp" class="ChannelProperty" version="1">
													<prop name="ChannelIdx">1</prop>
												</obj>
											</obj>
											<obj name="PropertyObject" class="GroupChannelTypeProp" version="4">
												<prop name="PropertyTypeName">Melt Geno Sample Type</prop>
												<prop name="Position">2</prop>
												<prop name="IsDefault">0</prop>
												<prop name="GroupSampleType">mstUnknown</prop>
												<obj name="ChannelProp" class="ChannelProperty" version="1">
													<prop name="ChannelIdx">1</prop>
												</obj>
											</obj>
											<obj name="PropertyObject" class="QuantSampleTypeProperty" version="4">
												<prop name="PropertyTypeName">Quantification Sample Type</prop>
												<prop name="Position">2</prop>
												<prop name="IsDefault">0</prop>
												<prop name="SampleType">qsUnknown</prop>
												<obj name="ChannelProp" class="ChannelProperty" version="1">
													<prop name="ChannelIdx">1</prop>
												</obj>
											</obj>
											<obj name="PropertyObject" class="ChannelGenotype" version="4">
												<prop name="PropertyTypeName">Scanning Genotype</prop>
												<prop name="Position">2</prop>
												<prop name="IsDefault">1</prop>
												<prop name="ReadOnly">1</prop>
												<obj name="ChannelProp" class="ChannelProperty" version="1">
													<prop name="ChannelIdx">1</prop>
												</obj>
											</obj>
											<obj name="PropertyObject" class="GroupChannelTypeProp" version="4">
												<prop name="PropertyTypeName">Scanning Sample Type</prop>
												<prop name="Position">2</prop>
												<prop name="IsDefault">0</prop>
												<prop name="GroupSampleType">mstUnknown</prop>
												<obj name="ChannelProp" class="ChannelProperty" version="1">
													<prop name="ChannelIdx">1</prop>
												</obj>
											</obj>
											<obj name="PropertyObject" class="TargetName" version="4">
												<prop name="PropertyTypeName">Target Name</prop>
												<prop name="Position">2</prop>
												<prop name="IsDefault">1</prop>
												<obj name="ChannelProp" class="ChannelProperty" version="1">
													<prop name="ChannelIdx">1</prop>
												</obj>
											</obj>
											<obj name="PropertyObject" class="RQTargetProperty" version="4">
												<prop name="PropertyTypeName">Target Type</prop>
												<prop name="Position">2</prop>
												<prop name="IsDefault">0</prop>
												<prop name="TargetType">dtNone</prop>
												<obj name="ChannelProp" class="ChannelProperty" version="1">
													<prop name="ChannelIdx">1</prop>
												</obj>
											</obj>
										</list>
									</obj>
									<obj name="item" class="PropertyList" version="1">
										<list name="emlist" count="12">
											<obj name="PropertyObject" class="RQSampleTargetProperty" version="4">
												<prop name="PropertyTypeName">Combined Sample and Target Type</prop>
												<prop name="Position">2</prop>
												<prop name="IsDefault">0</prop>
												<obj name="ChannelProp" class="ChannelProperty" version="1">
													<prop name="ChannelIdx">2</prop>
												</obj>
											</obj>
											<obj name="PropertyObject" class="QuantConcProperty" version="4">
												<prop name="PropertyTypeName">Concentration</prop>
												<prop name="Position">2</prop>
												<prop name="IsDefault">1</prop>
												<prop name="Concentration">0</prop>
												<obj name="ChannelProp" class="ChannelProperty" version="1">
													<prop name="ChannelIdx">2</prop>
												</obj>
												<prop name="ReadOnly">1</prop>
											</obj>
											<obj name="PropertyObject" class="QuantCpHighProp" version="4">
												<prop name="PropertyTypeName">Cp High</prop>
												<prop name="Position">2</prop>
												<prop name="IsDefault">1</prop>
												<prop name="CpRangeHigh">0</prop>
												<obj name="ChannelProp" class="ChannelProperty" version="1">
													<prop name="ChannelIdx">2</prop>
												</obj>
												<prop name="ReadOnly">1</prop>
											</obj>
											<obj name="PropertyObject" class="QuantCpLowProp" version="4">
												<prop name="PropertyTypeName">Cp Low</prop>
												<prop name="Position">2</prop>
												<prop name="IsDefault">1</prop>
												<prop name="CpRangeLow">0</prop>
												<obj name="ChannelProp" class="ChannelProperty" version="1">
													<prop name="ChannelIdx">2</prop>
												</obj>
												<prop name="ReadOnly">1</prop>
											</obj>
											<obj name="PropertyObject" class="RQEffProp" version="4">
												<prop name="PropertyTypeName">Efficiency</prop>
												<prop name="Position">2</prop>
												<prop name="IsDefault">1</prop>
												<prop name="Efficiency">2</prop>
												<obj name="ChannelProp" class="ChannelProperty" version="1">
													<prop name="ChannelIdx">2</prop>
												</obj>
											</obj>
											<obj name="PropertyObject" class="ChannelGenotype" version="4">
												<prop name="PropertyTypeName">Melt Geno Genotype</prop>
												<prop name="Position">2</prop>
												<prop name="IsDefault">1</prop>
												<prop name="ReadOnly">1</prop>
												<obj name="ChannelProp" class="ChannelProperty" version="1">
													<prop name="ChannelIdx">2</prop>
												</obj>
											</obj>
											<obj name="PropertyObject" class="GroupChannelTypeProp" version="4">
												<prop name="PropertyTypeName">Melt Geno Sample Type</prop>
												<prop name="Position">2</prop>
												<prop name="IsDefault">0</prop>
												<prop name="GroupSampleType">mstUnknown</prop>
												<obj name="ChannelProp" class="ChannelProperty" version="1">
													<prop name="ChannelIdx">2</prop>
												</obj>
											</obj>
											<obj name="PropertyObject" class="QuantSampleTypeProperty" version="4">
												<prop name="PropertyTypeName">Quantification Sample Type</prop>
												<prop name="Position">2</prop>
												<prop name="IsDefault">0</prop>
												<prop name="SampleType">qsUnknown</prop>
												<obj name="ChannelProp" class="ChannelProperty" version="1">
													<prop name="ChannelIdx">2</prop>
												</obj>
											</obj>
											<obj name="PropertyObject" class="ChannelGenotype" version="4">
												<prop name="PropertyTypeName">Scanning Genotype</prop>
												<prop name="Position">2</prop>
												<prop name="IsDefault">1</prop>
												<prop name="ReadOnly">1</prop>
												<obj name="ChannelProp" class="ChannelProperty" version="1">
													<prop name="ChannelIdx">2</prop>
												</obj>
											</obj>
											<obj name="PropertyObject" class="GroupChannelTypeProp" version="4">
												<prop name="PropertyTypeName">Scanning Sample Type</prop>
												<prop name="Position">2</prop>
												<prop name="IsDefault">0</prop>
												<prop name="GroupSampleType">mstUnknown</prop>
												<obj name="ChannelProp" class="ChannelProperty" version="1">
													<prop name="ChannelIdx">2</prop>
												</obj>
											</obj>
											<obj name="PropertyObject" class="TargetName" version="4">
												<prop name="PropertyTypeName">Target Name</prop>
												<prop name="Position">2</prop>
												<prop name="IsDefault">1</prop>
												<obj name="ChannelProp" class="ChannelProperty" version="1">
													<prop name="ChannelIdx">2</prop>
												</obj>
											</obj>
											<obj name="PropertyObject" class="RQTargetProperty" version="4">
												<prop name="PropertyTypeName">Target Type</prop>
												<prop name="Position">2</prop>
												<prop name="IsDefault">0</prop>
												<prop name="TargetType">dtNone</prop>
												<obj name="ChannelProp" class="ChannelProperty" version="1">
													<prop name="ChannelIdx">2</prop>
												</obj>
											</obj>
										</list>
									</obj>
									<obj name="item" class="PropertyList" version="1">
										<list name="emlist" count="12">
											<obj name="PropertyObject" class="RQSampleTargetProperty" version="4">
												<prop name="PropertyTypeName">Combined Sample and Target Type</prop>
												<prop name="Position">2</prop>
												<prop name="IsDefault">0</prop>
												<obj name="ChannelProp" class="ChannelProperty" version="1">
													<prop name="ChannelIdx">3</prop>
												</obj>
											</obj>
											<obj name="PropertyObject" class="QuantConcProperty" version="4">
												<prop name="PropertyTypeName">Concentration</prop>
												<prop name="Position">2</prop>
												<prop name="IsDefault">1</prop>
												<prop name="Concentration">0</prop>
												<obj name="ChannelProp" class="ChannelProperty" version="1">
													<prop name="ChannelIdx">3</prop>
												</obj>
												<prop name="ReadOnly">1</prop>
											</obj>
											<obj name="PropertyObject" class="QuantCpHighProp" version="4">
												<prop name="PropertyTypeName">Cp High</prop>
												<prop name="Position">2</prop>
												<prop name="IsDefault">1</prop>
												<prop name="CpRangeHigh">0</prop>
												<obj name="ChannelProp" class="ChannelProperty" version="1">
													<prop name="ChannelIdx">3</prop>
												</obj>
												<prop name="ReadOnly">1</prop>
											</obj>
											<obj name="PropertyObject" class="QuantCpLowProp" version="4">
												<prop name="PropertyTypeName">Cp Low</prop>
												<prop name="Position">2</prop>
												<prop name="IsDefault">1</prop>
												<prop name="CpRangeLow">0</prop>
												<obj name="ChannelProp" class="ChannelProperty" version="1">
													<prop name="ChannelIdx">3</prop>
												</obj>
												<prop name="ReadOnly">1</prop>
											</obj>
											<obj name="PropertyObject" class="RQEffProp" version="4">
												<prop name="PropertyTypeName">Efficiency</prop>
												<prop name="Position">2</prop>
												<prop name="IsDefault">1</prop>
												<prop name="Efficiency">2</prop>
												<obj name="ChannelProp" class="ChannelProperty" version="1">
													<prop name="ChannelIdx">3</prop>
												</obj>
											</obj>
											<obj name="PropertyObject" class="ChannelGenotype" version="4">
												<prop name="PropertyTypeName">Melt Geno Genotype</prop>
												<prop name="Position">2</prop>
												<prop name="IsDefault">1</prop>
												<prop name="ReadOnly">1</prop>
												<obj name="ChannelProp" class="ChannelProperty" version="1">
													<prop name="ChannelIdx">3</prop>
												</obj>
											</obj>
											<obj name="PropertyObject" class="GroupChannelTypeProp" version="4">
												<prop name="PropertyTypeName">Melt Geno Sample Type</prop>
												<prop name="Position">2</prop>
												<prop name="IsDefault">0</prop>
												<prop name="GroupSampleType">mstUnknown</prop>
												<obj name="ChannelProp" class="ChannelProperty" version="1">
													<prop name="ChannelIdx">3</prop>
												</obj>
											</obj>
											<obj name="PropertyObject" class="QuantSampleTypeProperty" version="4">
												<prop name="PropertyTypeName">Quantification Sample Type</prop>
												<prop name="Position">2</prop>
												<prop name="IsDefault">0</prop>
												<prop name="SampleType">qsUnknown</prop>
												<obj name="ChannelProp" class="ChannelProperty" version="1">
													<prop name="ChannelIdx">3</prop>
												</obj>
											</obj>
											<obj name="PropertyObject" class="ChannelGenotype" version="4">
												<prop name="PropertyTypeName">Scanning Genotype</prop>
												<prop name="Position">2</prop>
												<prop name="IsDefault">1</prop>
												<prop name="ReadOnly">1</prop>
												<obj name="ChannelProp" class="ChannelProperty" version="1">
													<prop name="ChannelIdx">3</prop>
												</obj>
											</obj>
											<obj name="PropertyObject" class="GroupChannelTypeProp" version="4">
												<prop name="PropertyTypeName">Scanning Sample Type</prop>
												<prop name="Position">2</prop>
												<prop name="IsDefault">0</prop>
												<prop name="GroupSampleType">mstUnknown</prop>
												<obj name="ChannelProp" class="ChannelProperty" version="1">
													<prop name="ChannelIdx">3</prop>
												</obj>
											</obj>
											<obj name="PropertyObject" class="TargetName" version="4">
												<prop name="PropertyTypeName">Target Name</prop>
												<prop name="Position">2</prop>
												<prop name="IsDefault">1</prop>
												<obj name="ChannelProp" class="ChannelProperty" version="1">
													<prop name="ChannelIdx">3</prop>
												</obj>
											</obj>
											<obj name="PropertyObject" class="RQTargetProperty" version="4">
												<prop name="PropertyTypeName">Target Type</prop>
												<prop name="Position">2</prop>
												<prop name="IsDefault">0</prop>
												<prop name="TargetType">dtNone</prop>
												<obj name="ChannelProp" class="ChannelProperty" version="1">
													<prop name="ChannelIdx">3</prop>
												</obj>
											</obj>
										</list>
									</obj>
								</list>
							</obj>
						</obj>
						<prop name="ChannelPropertyCount">4</prop>
						<prop name="ContainerPosition">2</prop>
						<prop name="HasSampleProperties">1</prop>
						<obj name="SampleProperties" class="PropertyList" version="1">
							<list name="emlist" count="14">
								<obj name="PropertyObject" class="SamplePrefColor" version="4">
									<prop name="PropertyTypeName">Color</prop>
									<prop name="Position">2</prop>
									<prop name="IsDefault">0</prop>
									<prop name="Color">$0030D700</prop>
								</obj>
								<obj name="PropertyObject" class="DominantChannelProp" version="4">
									<prop name="PropertyTypeName">Dominant Channel</prop>
									<prop name="Position">2</prop>
									<prop name="IsDefault">0</prop>
									<prop name="DominantChannel">0</prop>
								</obj>
								<obj name="PropertyObject" class="Genotype" version="4">
									<prop name="PropertyTypeName">EndPt Genotype</prop>
									<prop name="Position">2</prop>
									<prop name="IsDefault">1</prop>
									<prop name="ReadOnly">1</prop>
								</obj>
								<obj name="PropertyObject" class="GroupingSample" version="4">
									<prop name="PropertyTypeName">EndPt Sample Type</prop>
									<prop name="Position">2</prop>
									<prop name="IsDefault">0</prop>
									<prop name="GroupSampleType">mstUnknown</prop>
								</obj>
								<obj name="PropertyObject" class="SamplePrefLineStyle" version="4">
									<prop name="PropertyTypeName">Line Style</prop>
									<prop name="Position">2</prop>
									<prop name="IsDefault">0</prop>
									<prop name="LineStyle">psSolid</prop>
								</obj>
								<obj name="PropertyObject" class="GenSampleEditNotes" version="4">
									<prop name="PropertyTypeName">Notes</prop>
									<prop name="Position">2</prop>
									<prop name="IsDefault">1</prop>
								</obj>
								<obj name="PropertyObject" class="SamplePrefPointStyle" version="4">
									<prop name="PropertyTypeName">Point Style</prop>
									<prop name="Position">2</prop>
									<prop name="IsDefault">0</prop>
									<prop name="PointStyle">psNothing</prop>
								</obj>
								<obj name="PropertyObject" class="GenSampleEditPosition" version="4">
									<prop name="PropertyTypeName">Position</prop>
									<prop name="Position">2</prop>
									<prop name="IsDefault">1</prop>
								</obj>
								<obj name="PropertyObject" class="GenSampleEditReplicate" version="4">
									<prop name="PropertyTypeName">Replicate of</prop>
									<prop name="Position">2</prop>
									<prop name="IsDefault">1</prop>
									<prop name="ReplicateOf">-1</prop>
								</obj>
								<obj name="PropertyObject" class="HTCSampleID" version="4">
									<prop name="PropertyTypeName">Sample ID</prop>
									<prop name="Position">2</prop>
									<prop name="IsDefault">1</prop>
								</obj>
								<obj name="PropertyObject" class="GenSampleEditName" version="4">
									<prop name="PropertyTypeName">Sample Name</prop>
									<prop name="Position">2</prop>
									<prop name="IsDefault">1</prop>
									<prop name="name">Sample 3</prop>
								</obj>
								<obj name="PropertyObject" class="HTCSamplePrepNotes" version="4">
									<prop name="PropertyTypeName">Sample Prep Notes</prop>
									<prop name="Position">2</prop>
									<prop name="IsDefault">1</prop>
								</obj>
								<obj name="PropertyObject" class="GenSampleEditSubset" version="4">
									<prop name="PropertyTypeName">Subsets</prop>
									<prop name="Position">2</prop>
									<prop name="IsDefault">1</prop>
								</obj>
								<obj name="PropertyObject" class="SamplePrefWidth" version="5">
									<prop name="PropertyTypeName">Width</prop>
									<prop name="Position">2</prop>
									<prop name="IsDefault">1</prop>
									<prop name="Width">1</prop>
								</obj>
							</list>
						</obj>
					</obj>
					<obj name="item" class="SamplePropInfo" version="1">
						<obj name="ChannelProperties" class="ChanPropList" version="2">
							<obj name="ChannelProperties" class="EMList" version="1">
								<list name="emlist" count="4">
									<obj name="item" class="PropertyList" version="1">
										<list name="emlist" count="12">
											<obj name="PropertyObject" class="RQSampleTargetProperty" version="4">
												<prop name="PropertyTypeName">Combined Sample and Target Type</prop>
												<prop name="Position">3</prop>
												<prop name="IsDefault">0</prop>
												<obj name="ChannelProp" class="ChannelProperty" version="1">
													<prop name="ChannelIdx">0</prop>
												</obj>
											</obj>
											<obj name="PropertyObject" class="QuantConcProperty" version="4">
												<prop name="PropertyTypeName">Concentration</prop>
												<prop name="Position">3</prop>
												<prop name="IsDefault">1</prop>
												<prop name="Concentration">0</prop>
												<obj name="ChannelProp" class="ChannelProperty" version="1">
													<prop name="ChannelIdx">0</prop>
												</obj>
												<prop name="ReadOnly">1</prop>
											</obj>
											<obj name="PropertyObject" class="QuantCpHighProp" version="4">
												<prop name="PropertyTypeName">Cp High</prop>
												<prop name="Position">3</prop>
												<prop name="IsDefault">1</prop>
												<prop name="CpRangeHigh">0</prop>
												<obj name="ChannelProp" class="ChannelProperty" version="1">
													<prop name="ChannelIdx">0</prop>
												</obj>
												<prop name="ReadOnly">1</prop>
											</obj>
											<obj name="PropertyObject" class="QuantCpLowProp" version="4">
												<prop name="PropertyTypeName">Cp Low</prop>
												<prop name="Position">3</prop>
												<prop name="IsDefault">1</prop>
												<prop name="CpRangeLow">0</prop>
												<obj name="ChannelProp" class="ChannelProperty" version="1">
													<prop name="ChannelIdx">0</prop>
												</obj>
												<prop name="ReadOnly">1</prop>
											</obj>
											<obj name="PropertyObject" class="RQEffProp" version="4">
												<prop name="PropertyTypeName">Efficiency</prop>
												<prop name="Position">3</prop>
												<prop name="IsDefault">1</prop>
												<prop name="Efficiency">2</prop>
												<obj name="ChannelProp" class="ChannelProperty" version="1">
													<prop name="ChannelIdx">0</prop>
												</obj>
											</obj>
											<obj name="PropertyObject" class="ChannelGenotype" version="4">
												<prop name="PropertyTypeName">Melt Geno Genotype</prop>
												<prop name="Position">3</prop>
												<prop name="IsDefault">1</prop>
												<prop name="ReadOnly">1</prop>
												<obj name="ChannelProp" class="ChannelProperty" version="1">
													<prop name="ChannelIdx">0</prop>
												</obj>
											</obj>
											<obj name="PropertyObject" class="GroupChannelTypeProp" version="4">
												<prop name="PropertyTypeName">Melt Geno Sample Type</prop>
												<prop name="Position">3</prop>
												<prop name="IsDefault">0</prop>
												<prop name="GroupSampleType">mstUnknown</prop>
												<obj name="ChannelProp" class="ChannelProperty" version="1">
													<prop name="ChannelIdx">0</prop>
												</obj>
											</obj>
											<obj name="PropertyObject" class="QuantSampleTypeProperty" version="4">
												<prop name="PropertyTypeName">Quantification Sample Type</prop>
												<prop name="Position">3</prop>
												<prop name="IsDefault">0</prop>
												<prop name="SampleType">qsUnknown</prop>
												<obj name="ChannelProp" class="ChannelProperty" version="1">
													<prop name="ChannelIdx">0</prop>
												</obj>
											</obj>
											<obj name="PropertyObject" class="ChannelGenotype" version="4">
												<prop name="PropertyTypeName">Scanning Genotype</prop>
												<prop name="Position">3</prop>
												<prop name="IsDefault">1</prop>
												<prop name="ReadOnly">1</prop>
												<obj name="ChannelProp" class="ChannelProperty" version="1">
													<prop name="ChannelIdx">0</prop>
												</obj>
											</obj>
											<obj name="PropertyObject" class="GroupChannelTypeProp" version="4">
												<prop name="PropertyTypeName">Scanning Sample Type</prop>
												<prop name="Position">3</prop>
												<prop name="IsDefault">0</prop>
												<prop name="GroupSampleType">mstUnknown</prop>
												<obj name="ChannelProp" class="ChannelProperty" version="1">
													<prop name="ChannelIdx">0</prop>
												</obj>
											</obj>
											<obj name="PropertyObject" class="TargetName" version="4">
												<prop name="PropertyTypeName">Target Name</prop>
												<prop name="Position">3</prop>
												<prop name="IsDefault">1</prop>
												<obj name="ChannelProp" class="ChannelProperty" version="1">
													<prop name="ChannelIdx">0</prop>
												</obj>
											</obj>
											<obj name="PropertyObject" class="RQTargetProperty" version="4">
												<prop name="PropertyTypeName">Target Type</prop>
												<prop name="Position">3</prop>
												<prop name="IsDefault">0</prop>
												<prop name="TargetType">dtNone</prop>
												<obj name="ChannelProp" class="ChannelProperty" version="1">
													<prop name="ChannelIdx">0</prop>
												</obj>
											</obj>
										</list>
									</obj>
									<obj name="item" class="PropertyList" version="1">
										<list name="emlist" count="12">
											<obj name="PropertyObject" class="RQSampleTargetProperty" version="4">
												<prop name="PropertyTypeName">Combined Sample and Target Type</prop>
												<prop name="Position">3</prop>
												<prop name="IsDefault">0</prop>
												<obj name="ChannelProp" class="ChannelProperty" version="1">
													<prop name="ChannelIdx">1</prop>
												</obj>
											</obj>
											<obj name="PropertyObject" class="QuantConcProperty" version="4">
												<prop name="PropertyTypeName">Concentration</prop>
												<prop name="Position">3</prop>
												<prop name="IsDefault">1</prop>
												<prop name="Concentration">0</prop>
												<obj name="ChannelProp" class="ChannelProperty" version="1">
													<prop name="ChannelIdx">1</prop>
												</obj>
												<prop name="ReadOnly">1</prop>
											</obj>
											<obj name="PropertyObject" class="QuantCpHighProp" version="4">
												<prop name="PropertyTypeName">Cp High</prop>
												<prop name="Position">3</prop>
												<prop name="IsDefault">1</prop>
												<prop name="CpRangeHigh">0</prop>
												<obj name="ChannelProp" class="ChannelProperty" version="1">
													<prop name="ChannelIdx">1</prop>
												</obj>
												<prop name="ReadOnly">1</prop>
											</obj>
											<obj name="PropertyObject" class="QuantCpLowProp" version="4">
												<prop name="PropertyTypeName">Cp Low</prop>
												<prop name="Position">3</prop>
												<prop name="IsDefault">1</prop>
												<prop name="CpRangeLow">0</prop>
												<obj name="ChannelProp" class="ChannelProperty" version="1">
													<prop name="ChannelIdx">1</prop>
												</obj>
												<prop name="ReadOnly">1</prop>
											</obj>
											<obj name="PropertyObject" class="RQEffProp" version="4">
												<prop name="PropertyTypeName">Efficiency</prop>
												<prop name="Position">3</prop>
												<prop name="IsDefault">1</prop>
												<prop name="Efficiency">2</prop>
												<obj name="ChannelProp" class="ChannelProperty" version="1">
													<prop name="ChannelIdx">1</prop>
												</obj>
											</obj>
											<obj name="PropertyObject" class="ChannelGenotype" version="4">
												<prop name="PropertyTypeName">Melt Geno Genotype</prop>
												<prop name="Position">3</prop>
												<prop name="IsDefault">1</prop>
												<prop name="ReadOnly">1</prop>
												<obj name="ChannelProp" class="ChannelProperty" version="1">
													<prop name="ChannelIdx">1</prop>
												</obj>
											</obj>
											<obj name="PropertyObject" class="GroupChannelTypeProp" version="4">
												<prop name="PropertyTypeName">Melt Geno Sample Type</prop>
												<prop name="Position">3</prop>
												<prop name="IsDefault">0</prop>
												<prop name="GroupSampleType">mstUnknown</prop>
												<obj name="ChannelProp" class="ChannelProperty" version="1">
													<prop name="ChannelIdx">1</prop>
												</obj>
											</obj>
											<obj name="PropertyObject" class="QuantSampleTypeProperty" version="4">
												<prop name="PropertyTypeName">Quantification Sample Type</prop>
												<prop name="Position">3</prop>
												<prop name="IsDefault">0</prop>
												<prop name="SampleType">qsUnknown</prop>
												<obj name="ChannelProp" class="ChannelProperty" version="1">
													<prop name="ChannelIdx">1</prop>
												</obj>
											</obj>
											<obj name="PropertyObject" class="ChannelGenotype" version="4">
												<prop name="PropertyTypeName">Scanning Genotype</prop>
												<prop name="Position">3</prop>
												<prop name="IsDefault">1</prop>
												<prop name="ReadOnly">1</prop>
												<obj name="ChannelProp" class="ChannelProperty" version="1">
													<prop name="ChannelIdx">1</prop>
												</obj>
											</obj>
											<obj name="PropertyObject" class="GroupChannelTypeProp" version="4">
												<prop name="PropertyTypeName">Scanning Sample Type</prop>
												<prop name="Position">3</prop>
												<prop name="IsDefault">0</prop>
												<prop name="GroupSampleType">mstUnknown</prop>
												<obj name="ChannelProp" class="ChannelProperty" version="1">
													<prop name="ChannelIdx">1</prop>
												</obj>
											</obj>
											<obj name="PropertyObject" class="TargetName" version="4">
												<prop name="PropertyTypeName">Target Name</prop>
												<prop name="Position">3</prop>
												<prop name="IsDefault">1</prop>
												<obj name="ChannelProp" class="ChannelProperty" version="1">
													<prop name="ChannelIdx">1</prop>
												</obj>
											</obj>
											<obj name="PropertyObject" class="RQTargetProperty" version="4">
												<prop name="PropertyTypeName">Target Type</prop>
												<prop name="Position">3</prop>
												<prop name="IsDefault">0</prop>
												<prop name="TargetType">dtNone</prop>
												<obj name="ChannelProp" class="ChannelProperty" version="1">
													<prop name="ChannelIdx">1</prop>
												</obj>
											</obj>
										</list>
									</obj>
									<obj name="item" class="PropertyList" version="1">
										<list name="emlist" count="12">
											<obj name="PropertyObject" class="RQSampleTargetProperty" version="4">
												<prop name="PropertyTypeName">Combined Sample and Target Type</prop>
												<prop name="Position">3</prop>
												<prop name="IsDefault">0</prop>
												<obj name="ChannelProp" class="ChannelProperty" version="1">
													<prop name="ChannelIdx">2</prop>
												</obj>
											</obj>
											<obj name="PropertyObject" class="QuantConcProperty" version="4">
												<prop name="PropertyTypeName">Concentration</prop>
												<prop name="Position">3</prop>
												<prop name="IsDefault">1</prop>
												<prop name="Concentration">0</prop>
												<obj name="ChannelProp" class="ChannelProperty" version="1">
													<prop name="ChannelIdx">2</prop>
												</obj>
												<prop name="ReadOnly">1</prop>
											</obj>
											<obj name="PropertyObject" class="QuantCpHighProp" version="4">
												<prop name="PropertyTypeName">Cp High</prop>
												<prop name="Position">3</prop>
												<prop name="IsDefault">1</prop>
												<prop name="CpRangeHigh">0</prop>
												<obj name="ChannelProp" class="ChannelProperty" version="1">
													<prop name="ChannelIdx">2</prop>
												</obj>
												<prop name="ReadOnly">1</prop>
											</obj>
											<obj name="PropertyObject" class="QuantCpLowProp" version="4">
												<prop name="PropertyTypeName">Cp Low</prop>
												<prop name="Position">3</prop>
												<prop name="IsDefault">1</prop>
												<prop name="CpRangeLow">0</prop>
												<obj name="ChannelProp" class="ChannelProperty" version="1">
													<prop name="ChannelIdx">2</prop>
												</obj>
												<prop name="ReadOnly">1</prop>
											</obj>
											<obj name="PropertyObject" class="RQEffProp" version="4">
												<prop name="PropertyTypeName">Efficiency</prop>
												<prop name="Position">3</prop>
												<prop name="IsDefault">1</prop>
												<prop name="Efficiency">2</prop>
												<obj name="ChannelProp" class="ChannelProperty" version="1">
													<prop name="ChannelIdx">2</prop>
												</obj>
											</obj>
											<obj name="PropertyObject" class="ChannelGenotype" version="4">
												<prop name="PropertyTypeName">Melt Geno Genotype</prop>
												<prop name="Position">3</prop>
												<prop name="IsDefault">1</prop>
												<prop name="ReadOnly">1</prop>
												<obj name="ChannelProp" class="ChannelProperty" version="1">
													<prop name="ChannelIdx">2</prop>
												</obj>
											</obj>
											<obj name="PropertyObject" class="GroupChannelTypeProp" version="4">
												<prop name="PropertyTypeName">Melt Geno Sample Type</prop>
												<prop name="Position">3</prop>
												<prop name="IsDefault">0</prop>
												<prop name="GroupSampleType">mstUnknown</prop>
												<obj name="ChannelProp" class="ChannelProperty" version="1">
													<prop name="ChannelIdx">2</prop>
												</obj>
											</obj>
											<obj name="PropertyObject" class="QuantSampleTypeProperty" version="4">
												<prop name="PropertyTypeName">Quantification Sample Type</prop>
												<prop name="Position">3</prop>
												<prop name="IsDefault">0</prop>
												<prop name="SampleType">qsUnknown</prop>
												<obj name="ChannelProp" class="ChannelProperty" version="1">
													<prop name="ChannelIdx">2</prop>
												</obj>
											</obj>
											<obj name="PropertyObject" class="ChannelGenotype" version="4">
												<prop name="PropertyTypeName">Scanning Genotype</prop>
												<prop name="Position">3</prop>
												<prop name="IsDefault">1</prop>
												<prop name="ReadOnly">1</prop>
												<obj name="ChannelProp" class="ChannelProperty" version="1">
													<prop name="ChannelIdx">2</prop>
												</obj>
											</obj>
											<obj name="PropertyObject" class="GroupChannelTypeProp" version="4">
												<prop name="PropertyTypeName">Scanning Sample Type</prop>
												<prop name="Position">3</prop>
												<prop name="IsDefault">0</prop>
												<prop name="GroupSampleType">mstUnknown</prop>
												<obj name="ChannelProp" class="ChannelProperty" version="1">
													<prop name="ChannelIdx">2</prop>
												</obj>
											</obj>
											<obj name="PropertyObject" class="TargetName" version="4">
												<prop name="PropertyTypeName">Target Name</prop>
												<prop name="Position">3</prop>
												<prop name="IsDefault">1</prop>
												<obj name="ChannelProp" class="ChannelProperty" version="1">
													<prop name="ChannelIdx">2</prop>
												</obj>
											</obj>
											<obj name="PropertyObject" class="RQTargetProperty" version="4">
												<prop name="PropertyTypeName">Target Type</prop>
												<prop name="Position">3</prop>
												<prop name="IsDefault">0</prop>
												<prop name="TargetType">dtNone</prop>
												<obj name="ChannelProp" class="ChannelProperty" version="1">
													<prop name="ChannelIdx">2</prop>
												</obj>
											</obj>
										</list>
									</obj>
									<obj name="item" class="PropertyList" version="1">
										<list name="emlist" count="12">
											<obj name="PropertyObject" class="RQSampleTargetProperty" version="4">
												<prop name="PropertyTypeName">Combined Sample and Target Type</prop>
												<prop name="Position">3</prop>
												<prop name="IsDefault">0</prop>
												<obj name="ChannelProp" class="ChannelProperty" version="1">
													<prop name="ChannelIdx">3</prop>
												</obj>
											</obj>
											<obj name="PropertyObject" class="QuantConcProperty" version="4">
												<prop name="PropertyTypeName">Concentration</prop>
												<prop name="Position">3</prop>
												<prop name="IsDefault">1</prop>
												<prop name="Concentration">0</prop>
												<obj name="ChannelProp" class="ChannelProperty" version="1">
													<prop name="ChannelIdx">3</prop>
												</obj>
												<prop name="ReadOnly">1</prop>
											</obj>
											<obj name="PropertyObject" class="QuantCpHighProp" version="4">
												<prop name="PropertyTypeName">Cp High</prop>
												<prop name="Position">3</prop>
												<prop name="IsDefault">1</prop>
												<prop name="CpRangeHigh">0</prop>
												<obj name="ChannelProp" class="ChannelProperty" version="1">
													<prop name="ChannelIdx">3</prop>
												</obj>
												<prop name="ReadOnly">1</prop>
											</obj>
											<obj name="PropertyObject" class="QuantCpLowProp" version="4">
												<prop name="PropertyTypeName">Cp Low</prop>
												<prop name="Position">3</prop>
												<prop name="IsDefault">1</prop>
												<prop name="CpRangeLow">0</prop>
												<obj name="ChannelProp" class="ChannelProperty" version="1">
													<prop name="ChannelIdx">3</prop>
												</obj>
												<prop name="ReadOnly">1</prop>
											</obj>
											<obj name="PropertyObject" class="RQEffProp" version="4">
												<prop name="PropertyTypeName">Efficiency</prop>
												<prop name="Position">3</prop>
												<prop name="IsDefault">1</prop>
												<prop name="Efficiency">2</prop>
												<obj name="ChannelProp" class="ChannelProperty" version="1">
													<prop name="ChannelIdx">3</prop>
												</obj>
											</obj>
											<obj name="PropertyObject" class="ChannelGenotype" version="4">
												<prop name="PropertyTypeName">Melt Geno Genotype</prop>
												<prop name="Position">3</prop>
												<prop name="IsDefault">1</prop>
												<prop name="ReadOnly">1</prop>
												<obj name="ChannelProp" class="ChannelProperty" version="1">
													<prop name="ChannelIdx">3</prop>
												</obj>
											</obj>
											<obj name="PropertyObject" class="GroupChannelTypeProp" version="4">
												<prop name="PropertyTypeName">Melt Geno Sample Type</prop>
												<prop name="Position">3</prop>
												<prop name="IsDefault">0</prop>
												<prop name="GroupSampleType">mstUnknown</prop>
												<obj name="ChannelProp" class="ChannelProperty" version="1">
													<prop name="ChannelIdx">3</prop>
												</obj>
											</obj>
											<obj name="PropertyObject" class="QuantSampleTypeProperty" version="4">
												<prop name="PropertyTypeName">Quantification Sample Type</prop>
												<prop name="Position">3</prop>
												<prop name="IsDefault">0</prop>
												<prop name="SampleType">qsUnknown</prop>
												<obj name="ChannelProp" class="ChannelProperty" version="1">
													<prop name="ChannelIdx">3</prop>
												</obj>
											</obj>
											<obj name="PropertyObject" class="ChannelGenotype" version="4">
												<prop name="PropertyTypeName">Scanning Genotype</prop>
												<prop name="Position">3</prop>
												<prop name="IsDefault">1</prop>
												<prop name="ReadOnly">1</prop>
												<obj name="ChannelProp" class="ChannelProperty" version="1">
													<prop name="ChannelIdx">3</prop>
												</obj>
											</obj>
											<obj name="PropertyObject" class="GroupChannelTypeProp" version="4">
												<prop name="PropertyTypeName">Scanning Sample Type</prop>
												<prop name="Position">3</prop>
												<prop name="IsDefault">0</prop>
												<prop name="GroupSampleType">mstUnknown</prop>
												<obj name="ChannelProp" class="ChannelProperty" version="1">
													<prop name="ChannelIdx">3</prop>
												</obj>
											</obj>
											<obj name="PropertyObject" class="TargetName" version="4">
												<prop name="PropertyTypeName">Target Name</prop>
												<prop name="Position">3</prop>
												<prop name="IsDefault">1</prop>
												<obj name="ChannelProp" class="ChannelProperty" version="1">
													<prop name="ChannelIdx">3</prop>
												</obj>
											</obj>
											<obj name="PropertyObject" class="RQTargetProperty" version="4">
												<prop name="PropertyTypeName">Target Type</prop>
												<prop name="Position">3</prop>
												<prop name="IsDefault">0</prop>
												<prop name="TargetType">dtNone</prop>
												<obj name="ChannelProp" class="ChannelProperty" version="1">
													<prop name="ChannelIdx">3</prop>
												</obj>
											</obj>
										</list>
									</obj>
								</list>
							</obj>
						</obj>
						<prop name="ChannelPropertyCount">4</prop>
						<prop name="ContainerPosition">3</prop>
						<prop name="HasSampleProperties">1</prop>
						<obj name="SampleProperties" class="PropertyList" version="1">
							<list name="emlist" count="14">
								<obj name="PropertyObject" class="SamplePrefColor" version="4">
									<prop name="PropertyTypeName">Color</prop>
									<prop name="Position">3</prop>
									<prop name="IsDefault">0</prop>
									<prop name="Color">clFuchsia</prop>
								</obj>
								<obj name="PropertyObject" class="DominantChannelProp" version="4">
									<prop name="PropertyTypeName">Dominant Channel</prop>
									<prop name="Position">3</prop>
									<prop name="IsDefault">0</prop>
									<prop name="DominantChannel">0</prop>
								</obj>
								<obj name="PropertyObject" class="Genotype" version="4">
									<prop name="PropertyTypeName">EndPt Genotype</prop>
									<prop name="Position">3</prop>
									<prop name="IsDefault">1</prop>
									<prop name="ReadOnly">1</prop>
								</obj>
								<obj name="PropertyObject" class="GroupingSample" version="4">
									<prop name="PropertyTypeName">EndPt Sample Type</prop>
									<prop name="Position">3</prop>
									<prop name="IsDefault">0</prop>
									<prop name="GroupSampleType">mstUnknown</prop>
								</obj>
								<obj name="PropertyObject" class="SamplePrefLineStyle" version="4">
									<prop name="PropertyTypeName">Line Style</prop>
									<prop name="Position">3</prop>
									<prop name="IsDefault">0</prop>
									<prop name="LineStyle">psSolid</prop>
								</obj>
								<obj name="PropertyObject" class="GenSampleEditNotes" version="4">
									<prop name="PropertyTypeName">Notes</prop>
									<prop name="Position">3</prop>
									<prop name="IsDefault">1</prop>
								</obj>
								<obj name="PropertyObject" class="SamplePrefPointStyle" version="4">
									<prop name="PropertyTypeName">Point Style</prop>
									<prop name="Position">3</prop>
									<prop name="IsDefault">0</prop>
									<prop name="PointStyle">psNothing</prop>
								</obj>
								<obj name="PropertyObject" class="GenSampleEditPosition" version="4">
									<prop name="PropertyTypeName">Position</prop>
									<prop name="Position">3</prop>
									<prop name="IsDefault">1</prop>
								</obj>
								<obj name="PropertyObject" class="GenSampleEditReplicate" version="4">
									<prop name="PropertyTypeName">Replicate of</prop>
									<prop name="Position">3</prop>
									<prop name="IsDefault">1</prop>
									<prop name="ReplicateOf">-1</prop>
								</obj>
								<obj name="PropertyObject" class="HTCSampleID" version="4">
									<prop name="PropertyTypeName">Sample ID</prop>
									<prop name="Position">3</prop>
									<prop name="IsDefault">1</prop>
								</obj>
								<obj name="PropertyObject" class="GenSampleEditName" version="4">
									<prop name="PropertyTypeName">Sample Name</prop>
									<prop name="Position">3</prop>
									<prop name="IsDefault">1</prop>
									<prop name="name">Sample 4</prop>
								</obj>
								<obj name="PropertyObject" class="HTCSamplePrepNotes" version="4">
									<prop name="PropertyTypeName">Sample Prep Notes</prop>
									<prop name="Position">3</prop>
									<prop name="IsDefault">1</prop>
								</obj>
								<obj name="PropertyObject" class="GenSampleEditSubset" version="4">
									<prop name="PropertyTypeName">Subsets</prop>
									<prop name="Position">3</prop>
									<prop name="IsDefault">1</prop>
								</obj>
								<obj name="PropertyObject" class="SamplePrefWidth" version="5">
									<prop name="PropertyTypeName">Width</prop>
									<prop name="Position">3</prop>
									<prop name="IsDefault">1</prop>
									<prop name="Width">1</prop>
								</obj>
							</list>
						</obj>
					</obj>
					<obj name="item" class="SamplePropInfo" version="1">
						<obj name="ChannelProperties" class="ChanPropList" version="2">
							<obj name="ChannelProperties" class="EMList" version="1">
								<list name="emlist" count="4">
									<obj name="item" class="PropertyList" version="1">
										<list name="emlist" count="12">
											<obj name="PropertyObject" class="RQSampleTargetProperty" version="4">
												<prop name="PropertyTypeName">Combined Sample and Target Type</prop>
												<prop name="Position">4</prop>
												<prop name="IsDefault">0</prop>
												<obj name="ChannelProp" class="ChannelProperty" version="1">
													<prop name="ChannelIdx">0</prop>
												</obj>
											</obj>
											<obj name="PropertyObject" class="QuantConcProperty" version="4">
												<prop name="PropertyTypeName">Concentration</prop>
												<prop name="Position">4</prop>
												<prop name="IsDefault">1</prop>
												<prop name="Concentration">0</prop>
												<obj name="ChannelProp" class="ChannelProperty" version="1">
													<prop name="ChannelIdx">0</prop>
												</obj>
												<prop name="ReadOnly">1</prop>
											</obj>
											<obj name="PropertyObject" class="QuantCpHighProp" version="4">
												<prop name="PropertyTypeName">Cp High</prop>
												<prop name="Position">4</prop>
												<prop name="IsDefault">1</prop>
												<prop name="CpRangeHigh">0</prop>
												<obj name="ChannelProp" class="ChannelProperty" version="1">
													<prop name="ChannelIdx">0</prop>
												</obj>
												<prop name="ReadOnly">1</prop>
											</obj>
											<obj name="PropertyObject" class="QuantCpLowProp" version="4">
												<prop name="PropertyTypeName">Cp Low</prop>
												<prop name="Position">4</prop>
												<prop name="IsDefault">1</prop>
												<prop name="CpRangeLow">0</prop>
												<obj name="ChannelProp" class="ChannelProperty" version="1">
													<prop name="ChannelIdx">0</prop>
												</obj>
												<prop name="ReadOnly">1</prop>
											</obj>
											<obj name="PropertyObject" class="RQEffProp" version="4">
												<prop name="PropertyTypeName">Efficiency</prop>
												<prop name="Position">4</prop>
												<prop name="IsDefault">1</prop>
												<prop name="Efficiency">2</prop>
												<obj name="ChannelProp" class="ChannelProperty" version="1">
													<prop name="ChannelIdx">0</prop>
												</obj>
											</obj>
											<obj name="PropertyObject" class="ChannelGenotype" version="4">
												<prop name="PropertyTypeName">Melt Geno Genotype</prop>
												<prop name="Position">4</prop>
												<prop name="IsDefault">1</prop>
												<prop name="ReadOnly">1</prop>
												<obj name="ChannelProp" class="ChannelProperty" version="1">
													<prop name="ChannelIdx">0</prop>
												</obj>
											</obj>
											<obj name="PropertyObject" class="GroupChannelTypeProp" version="4">
												<prop name="PropertyTypeName">Melt Geno Sample Type</prop>
												<prop name="Position">4</prop>
												<prop name="IsDefault">0</prop>
												<prop name="GroupSampleType">mstUnknown</prop>
												<obj name="ChannelProp" class="ChannelProperty" version="1">
													<prop name="ChannelIdx">0</prop>
												</obj>
											</obj>
											<obj name="PropertyObject" class="QuantSampleTypeProperty" version="4">
												<prop name="PropertyTypeName">Quantification Sample Type</prop>
												<prop name="Position">4</prop>
												<prop name="IsDefault">0</prop>
												<prop name="SampleType">qsUnknown</prop>
												<obj name="ChannelProp" class="ChannelProperty" version="1">
													<prop name="ChannelIdx">0</prop>
												</obj>
											</obj>
											<obj name="PropertyObject" class="ChannelGenotype" version="4">
												<prop name="PropertyTypeName">Scanning Genotype</prop>
												<prop name="Position">4</prop>
												<prop name="IsDefault">1</prop>
												<prop name="ReadOnly">1</prop>
												<obj name="ChannelProp" class="ChannelProperty" version="1">
													<prop name="ChannelIdx">0</prop>
												</obj>
											</obj>
											<obj name="PropertyObject" class="GroupChannelTypeProp" version="4">
												<prop name="PropertyTypeName">Scanning Sample Type</prop>
												<prop name="Position">4</prop>
												<prop name="IsDefault">0</prop>
												<prop name="GroupSampleType">mstUnknown</prop>
												<obj name="ChannelProp" class="ChannelProperty" version="1">
													<prop name="ChannelIdx">0</prop>
												</obj>
											</obj>
											<obj name="PropertyObject" class="TargetName" version="4">
												<prop name="PropertyTypeName">Target Name</prop>
												<prop name="Position">4</prop>
												<prop name="IsDefault">1</prop>
												<obj name="ChannelProp" class="ChannelProperty" version="1">
													<prop name="ChannelIdx">0</prop>
												</obj>
											</obj>
											<obj name="PropertyObject" class="RQTargetProperty" version="4">
												<prop name="PropertyTypeName">Target Type</prop>
												<prop name="Position">4</prop>
												<prop name="IsDefault">0</prop>
												<prop name="TargetType">dtNone</prop>
												<obj name="ChannelProp" class="ChannelProperty" version="1">
													<prop name="ChannelIdx">0</prop>
												</obj>
											</obj>
										</list>
									</obj>
									<obj name="item" class="PropertyList" version="1">
										<list name="emlist" count="12">
											<obj name="PropertyObject" class="RQSampleTargetProperty" version="4">
												<prop name="PropertyTypeName">Combined Sample and Target Type</prop>
												<prop name="Position">4</prop>
												<prop name="IsDefault">0</prop>
												<obj name="ChannelProp" class="ChannelProperty" version="1">
													<prop name="ChannelIdx">1</prop>
												</obj>
											</obj>
											<obj name="PropertyObject" class="QuantConcProperty" version="4">
												<prop name="PropertyTypeName">Concentration</prop>
												<prop name="Position">4</prop>
												<prop name="IsDefault">1</prop>
												<prop name="Concentration">0</prop>
												<obj name="ChannelProp" class="ChannelProperty" version="1">
													<prop name="ChannelIdx">1</prop>
												</obj>
												<prop name="ReadOnly">1</prop>
											</obj>
											<obj name="PropertyObject" class="QuantCpHighProp" version="4">
												<prop name="PropertyTypeName">Cp High</prop>
												<prop name="Position">4</prop>
												<prop name="IsDefault">1</prop>
												<prop name="CpRangeHigh">0</prop>
												<obj name="ChannelProp" class="ChannelProperty" version="1">
													<prop name="ChannelIdx">1</prop>
												</obj>
												<prop name="ReadOnly">1</prop>
											</obj>
											<obj name="PropertyObject" class="QuantCpLowProp" version="4">
												<prop name="PropertyTypeName">Cp Low</prop>
												<prop name="Position">4</prop>
												<prop name="IsDefault">1</prop>
												<prop name="CpRangeLow">0</prop>
												<obj name="ChannelProp" class="ChannelProperty" version="1">
													<prop name="ChannelIdx">1</prop>
												</obj>
												<prop name="ReadOnly">1</prop>
											</obj>
											<obj name="PropertyObject" class="RQEffProp" version="4">
												<prop name="PropertyTypeName">Efficiency</prop>
												<prop name="Position">4</prop>
												<prop name="IsDefault">1</prop>
												<prop name="Efficiency">2</prop>
												<obj name="ChannelProp" class="ChannelProperty" version="1">
													<prop name="ChannelIdx">1</prop>
												</obj>
											</obj>
											<obj name="PropertyObject" class="ChannelGenotype" version="4">
												<prop name="PropertyTypeName">Melt Geno Genotype</prop>
												<prop name="Position">4</prop>
												<prop name="IsDefault">1</prop>
												<prop name="ReadOnly">1</prop>
												<obj name="ChannelProp" class="ChannelProperty" version="1">
													<prop name="ChannelIdx">1</prop>
												</obj>
											</obj>
											<obj name="PropertyObject" class="GroupChannelTypeProp" version="4">
												<prop name="PropertyTypeName">Melt Geno Sample Type</prop>
												<prop name="Position">4</prop>
												<prop name="IsDefault">0</prop>
												<prop name="GroupSampleType">mstUnknown</prop>
												<obj name="ChannelProp" class="ChannelProperty" version="1">
													<prop name="ChannelIdx">1</prop>
												</obj>
											</obj>
											<obj name="PropertyObject" class="QuantSampleTypeProperty" version="4">
												<prop name="PropertyTypeName">Quantification Sample Type</prop>
												<prop name="Position">4</prop>
												<prop name="IsDefault">0</prop>
												<prop name="SampleType">qsUnknown</prop>
												<obj name="ChannelProp" class="ChannelProperty" version="1">
													<prop name="ChannelIdx">1</prop>
												</obj>
											</obj>
											<obj name="PropertyObject" class="ChannelGenotype" version="4">
												<prop name="PropertyTypeName">Scanning Genotype</prop>
												<prop name="Position">4</prop>
												<prop name="IsDefault">1</prop>
												<prop name="ReadOnly">1</prop>
												<obj name="ChannelProp" class="ChannelProperty" version="1">
													<prop name="ChannelIdx">1</prop>
												</obj>
											</obj>
											<obj name="PropertyObject" class="GroupChannelTypeProp" version="4">
												<prop name="PropertyTypeName">Scanning Sample Type</prop>
												<prop name="Position">4</prop>
												<prop name="IsDefault">0</prop>
												<prop name="GroupSampleType">mstUnknown</prop>
												<obj name="ChannelProp" class="ChannelProperty" version="1">
													<prop name="ChannelIdx">1</prop>
												</obj>
											</obj>
											<obj name="PropertyObject" class="TargetName" version="4">
												<prop name="PropertyTypeName">Target Name</prop>
												<prop name="Position">4</prop>
												<prop name="IsDefault">1</prop>
												<obj name="ChannelProp" class="ChannelProperty" version="1">
													<prop name="ChannelIdx">1</prop>
												</obj>
											</obj>
											<obj name="PropertyObject" class="RQTargetProperty" version="4">
												<prop name="PropertyTypeName">Target Type</prop>
												<prop name="Position">4</prop>
												<prop name="IsDefault">0</prop>
												<prop name="TargetType">dtNone</prop>
												<obj name="ChannelProp" class="ChannelProperty" version="1">
													<prop name="ChannelIdx">1</prop>
												</obj>
											</obj>
										</list>
									</obj>
									<obj name="item" class="PropertyList" version="1">
										<list name="emlist" count="12">
											<obj name="PropertyObject" class="RQSampleTargetProperty" version="4">
												<prop name="PropertyTypeName">Combined Sample and Target Type</prop>
												<prop name="Position">4</prop>
												<prop name="IsDefault">0</prop>
												<obj name="ChannelProp" class="ChannelProperty" version="1">
													<prop name="ChannelIdx">2</prop>
												</obj>
											</obj>
											<obj name="PropertyObject" class="QuantConcProperty" version="4">
												<prop name="PropertyTypeName">Concentration</prop>
												<prop name="Position">4</prop>
												<prop name="IsDefault">1</prop>
												<prop name="Concentration">0</prop>
												<obj name="ChannelProp" class="ChannelProperty" version="1">
													<prop name="ChannelIdx">2</prop>
												</obj>
												<prop name="ReadOnly">1</prop>
											</obj>
											<obj name="PropertyObject" class="QuantCpHighProp" version="4">
												<prop name="PropertyTypeName">Cp High</prop>
												<prop name="Position">4</prop>
												<prop name="IsDefault">1</prop>
												<prop name="CpRangeHigh">0</prop>
												<obj name="ChannelProp" class="ChannelProperty" version="1">
													<prop name="ChannelIdx">2</prop>
												</obj>
												<prop name="ReadOnly">1</prop>
											</obj>
											<obj name="PropertyObject" class="QuantCpLowProp" version="4">
												<prop name="PropertyTypeName">Cp Low</prop>
												<prop name="Position">4</prop>
												<prop name="IsDefault">1</prop>
												<prop name="CpRangeLow">0</prop>
												<obj name="ChannelProp" class="ChannelProperty" version="1">
													<prop name="ChannelIdx">2</prop>
												</obj>
												<prop name="ReadOnly">1</prop>
											</obj>
											<obj name="PropertyObject" class="RQEffProp" version="4">
												<prop name="PropertyTypeName">Efficiency</prop>
												<prop name="Position">4</prop>
												<prop name="IsDefault">1</prop>
												<prop name="Efficiency">2</prop>
												<obj name="ChannelProp" class="ChannelProperty" version="1">
													<prop name="ChannelIdx">2</prop>
												</obj>
											</obj>
											<obj name="PropertyObject" class="ChannelGenotype" version="4">
												<prop name="PropertyTypeName">Melt Geno Genotype</prop>
												<prop name="Position">4</prop>
												<prop name="IsDefault">1</prop>
												<prop name="ReadOnly">1</prop>
												<obj name="ChannelProp" class="ChannelProperty" version="1">
													<prop name="ChannelIdx">2</prop>
												</obj>
											</obj>
											<obj name="PropertyObject" class="GroupChannelTypeProp" version="4">
												<prop name="PropertyTypeName">Melt Geno Sample Type</prop>
												<prop name="Position">4</prop>
												<prop name="IsDefault">0</prop>
												<prop name="GroupSampleType">mstUnknown</prop>
												<obj name="ChannelProp" class="ChannelProperty" version="1">
													<prop name="ChannelIdx">2</prop>
												</obj>
											</obj>
											<obj name="PropertyObject" class="QuantSampleTypeProperty" version="4">
												<prop name="PropertyTypeName">Quantification Sample Type</prop>
												<prop name="Position">4</prop>
												<prop name="IsDefault">0</prop>
												<prop name="SampleType">qsUnknown</prop>
												<obj name="ChannelProp" class="ChannelProperty" version="1">
													<prop name="ChannelIdx">2</prop>
												</obj>
											</obj>
											<obj name="PropertyObject" class="ChannelGenotype" version="4">
												<prop name="PropertyTypeName">Scanning Genotype</prop>
												<prop name="Position">4</prop>
												<prop name="IsDefault">1</prop>
												<prop name="ReadOnly">1</prop>
												<obj name="ChannelProp" class="ChannelProperty" version="1">
													<prop name="ChannelIdx">2</prop>
												</obj>
											</obj>
											<obj name="PropertyObject" class="GroupChannelTypeProp" version="4">
												<prop name="PropertyTypeName">Scanning Sample Type</prop>
												<prop name="Position">4</prop>
												<prop name="IsDefault">0</prop>
												<prop name="GroupSampleType">mstUnknown</prop>
												<obj name="ChannelProp" class="ChannelProperty" version="1">
													<prop name="ChannelIdx">2</prop>
												</obj>
											</obj>
											<obj name="PropertyObject" class="TargetName" version="4">
												<prop name="PropertyTypeName">Target Name</prop>
												<prop name="Position">4</prop>
												<prop name="IsDefault">1</prop>
												<obj name="ChannelProp" class="ChannelProperty" version="1">
													<prop name="ChannelIdx">2</prop>
												</obj>
											</obj>
											<obj name="PropertyObject" class="RQTargetProperty" version="4">
												<prop name="PropertyTypeName">Target Type</prop>
												<prop name="Position">4</prop>
												<prop name="IsDefault">0</prop>
												<prop name="TargetType">dtNone</prop>
												<obj name="ChannelProp" class="ChannelProperty" version="1">
													<prop name="ChannelIdx">2</prop>
												</obj>
											</obj>
										</list>
									</obj>
									<obj name="item" class="PropertyList" version="1">
										<list name="emlist" count="12">
											<obj name="PropertyObject" class="RQSampleTargetProperty" version="4">
												<prop name="PropertyTypeName">Combined Sample and Target Type</prop>
												<prop name="Position">4</prop>
												<prop name="IsDefault">0</prop>
												<obj name="ChannelProp" class="ChannelProperty" version="1">
													<prop name="ChannelIdx">3</prop>
												</obj>
											</obj>
											<obj name="PropertyObject" class="QuantConcProperty" version="4">
												<prop name="PropertyTypeName">Concentration</prop>
												<prop name="Position">4</prop>
												<prop name="IsDefault">1</prop>
												<prop name="Concentration">0</prop>
												<obj name="ChannelProp" class="ChannelProperty" version="1">
													<prop name="ChannelIdx">3</prop>
												</obj>
												<prop name="ReadOnly">1</prop>
											</obj>
											<obj name="PropertyObject" class="QuantCpHighProp" version="4">
												<prop name="PropertyTypeName">Cp High</prop>
												<prop name="Position">4</prop>
												<prop name="IsDefault">1</prop>
												<prop name="CpRangeHigh">0</prop>
												<obj name="ChannelProp" class="ChannelProperty" version="1">
													<prop name="ChannelIdx">3</prop>
												</obj>
												<prop name="ReadOnly">1</prop>
											</obj>
											<obj name="PropertyObject" class="QuantCpLowProp" version="4">
												<prop name="PropertyTypeName">Cp Low</prop>
												<prop name="Position">4</prop>
												<prop name="IsDefault">1</prop>
												<prop name="CpRangeLow">0</prop>
												<obj name="ChannelProp" class="ChannelProperty" version="1">
													<prop name="ChannelIdx">3</prop>
												</obj>
												<prop name="ReadOnly">1</prop>
											</obj>
											<obj name="PropertyObject" class="RQEffProp" version="4">
												<prop name="PropertyTypeName">Efficiency</prop>
												<prop name="Position">4</prop>
												<prop name="IsDefault">1</prop>
												<prop name="Efficiency">2</prop>
												<obj name="ChannelProp" class="ChannelProperty" version="1">
													<prop name="ChannelIdx">3</prop>
												</obj>
											</obj>
											<obj name="PropertyObject" class="ChannelGenotype" version="4">
												<prop name="PropertyTypeName">Melt Geno Genotype</prop>
												<prop name="Position">4</prop>
												<prop name="IsDefault">1</prop>
												<prop name="ReadOnly">1</prop>
												<obj name="ChannelProp" class="ChannelProperty" version="1">
													<prop name="ChannelIdx">3</prop>
												</obj>
											</obj>
											<obj name="PropertyObject" class="GroupChannelTypeProp" version="4">
												<prop name="PropertyTypeName">Melt Geno Sample Type</prop>
												<prop name="Position">4</prop>
												<prop name="IsDefault">0</prop>
												<prop name="GroupSampleType">mstUnknown</prop>
												<obj name="ChannelProp" class="ChannelProperty" version="1">
													<prop name="ChannelIdx">3</prop>
												</obj>
											</obj>
											<obj name="PropertyObject" class="QuantSampleTypeProperty" version="4">
												<prop name="PropertyTypeName">Quantification Sample Type</prop>
												<prop name="Position">4</prop>
												<prop name="IsDefault">0</prop>
												<prop name="SampleType">qsUnknown</prop>
												<obj name="ChannelProp" class="ChannelProperty" version="1">
													<prop name="ChannelIdx">3</prop>
												</obj>
											</obj>
											<obj name="PropertyObject" class="ChannelGenotype" version="4">
												<prop name="PropertyTypeName">Scanning Genotype</prop>
												<prop name="Position">4</prop>
												<prop name="IsDefault">1</prop>
												<prop name="ReadOnly">1</prop>
												<obj name="ChannelProp" class="ChannelProperty" version="1">
													<prop name="ChannelIdx">3</prop>
												</obj>
											</obj>
											<obj name="PropertyObject" class="GroupChannelTypeProp" version="4">
												<prop name="PropertyTypeName">Scanning Sample Type</prop>
												<prop name="Position">4</prop>
												<prop name="IsDefault">0</prop>
												<prop name="GroupSampleType">mstUnknown</prop>
												<obj name="ChannelProp" class="ChannelProperty" version="1">
													<prop name="ChannelIdx">3</prop>
												</obj>
											</obj>
											<obj name="PropertyObject" class="TargetName" version="4">
												<prop name="PropertyTypeName">Target Name</prop>
												<prop name="Position">4</prop>
												<prop name="IsDefault">1</prop>
												<obj name="ChannelProp" class="ChannelProperty" version="1">
													<prop name="ChannelIdx">3</prop>
												</obj>
											</obj>
											<obj name="PropertyObject" class="RQTargetProperty" version="4">
												<prop name="PropertyTypeName">Target Type</prop>
												<prop name="Position">4</prop>
												<prop name="IsDefault">0</prop>
												<prop name="TargetType">dtNone</prop>
												<obj name="ChannelProp" class="ChannelProperty" version="1">
													<prop name="ChannelIdx">3</prop>
												</obj>
											</obj>
										</list>
									</obj>
								</list>
							</obj>
						</obj>
						<prop name="ChannelPropertyCount">4</prop>
						<prop name="ContainerPosition">4</prop>
						<prop name="HasSampleProperties">1</prop>
						<obj name="SampleProperties" class="PropertyList" version="1">
							<list name="emlist" count="14">
								<obj name="PropertyObject" class="SamplePrefColor" version="4">
									<prop name="PropertyTypeName">Color</prop>
									<prop name="Position">4</prop>
									<prop name="IsDefault">0</prop>
									<prop name="Color">clGray</prop>
								</obj>
								<obj name="PropertyObject" class="DominantChannelProp" version="4">
									<prop name="PropertyTypeName">Dominant Channel</prop>
									<prop name="Position">4</prop>
									<prop name="IsDefault">0</prop>
									<prop name="DominantChannel">0</prop>
								</obj>
								<obj name="PropertyObject" class="Genotype" version="4">
									<prop name="PropertyTypeName">EndPt Genotype</prop>
									<prop name="Position">4</prop>
									<prop name="IsDefault">1</prop>
									<prop name="ReadOnly">1</prop>
								</obj>
								<obj name="PropertyObject" class="GroupingSample" version="4">
									<prop name="PropertyTypeName">EndPt Sample Type</prop>
									<prop name="Position">4</prop>
									<prop name="IsDefault">0</prop>
									<prop name="GroupSampleType">mstUnknown</prop>
								</obj>
								<obj name="PropertyObject" class="SamplePrefLineStyle" version="4">
									<prop name="PropertyTypeName">Line Style</prop>
									<prop name="Position">4</prop>
									<prop name="IsDefault">0</prop>
									<prop name="LineStyle">psSolid</prop>
								</obj>
								<obj name="PropertyObject" class="GenSampleEditNotes" version="4">
									<prop name="PropertyTypeName">Notes</prop>
									<prop name="Position">4</prop>
									<prop name="IsDefault">1</prop>
								</obj>
								<obj name="PropertyObject" class="SamplePrefPointStyle" version="4">
									<prop name="PropertyTypeName">Point Style</prop>
									<prop name="Position">4</prop>
									<prop name="IsDefault">0</prop>
									<prop name="PointStyle">psNothing</prop>
								</obj>
								<obj name="PropertyObject" class="GenSampleEditPosition" version="4">
									<prop name="PropertyTypeName">Position</prop>
									<prop name="Position">4</prop>
									<prop name="IsDefault">1</prop>
								</obj>
								<obj name="PropertyObject" class="GenSampleEditReplicate" version="4">
									<prop name="PropertyTypeName">Replicate of</prop>
									<prop name="Position">4</prop>
									<prop name="IsDefault">1</prop>
									<prop name="ReplicateOf">-1</prop>
								</obj>
								<obj name="PropertyObject" class="HTCSampleID" version="4">
									<prop name="PropertyTypeName">Sample ID</prop>
									<prop name="Position">4</prop>
									<prop name="IsDefault">1</prop>
								</obj>
								<obj name="PropertyObject" class="GenSampleEditName" version="4">
									<prop name="PropertyTypeName">Sample Name</prop>
									<prop name="Position">4</prop>
									<prop name="IsDefault">1</prop>
									<prop name="name">Sample 5</prop>
								</obj>
								<obj name="PropertyObject" class="HTCSamplePrepNotes" version="4">
									<prop name="PropertyTypeName">Sample Prep Notes</prop>
									<prop name="Position">4</prop>
									<prop name="IsDefault">1</prop>
								</obj>
								<obj name="PropertyObject" class="GenSampleEditSubset" version="4">
									<prop name="PropertyTypeName">Subsets</prop>
									<prop name="Position">4</prop>
									<prop name="IsDefault">1</prop>
								</obj>
								<obj name="PropertyObject" class="SamplePrefWidth" version="5">
									<prop name="PropertyTypeName">Width</prop>
									<prop name="Position">4</prop>
									<prop name="IsDefault">1</prop>
									<prop name="Width">1</prop>
								</obj>
							</list>
						</obj>
					</obj>
					<obj name="item" class="SamplePropInfo" version="1">
						<obj name="ChannelProperties" class="ChanPropList" version="2">
							<obj name="ChannelProperties" class="EMList" version="1">
								<list name="emlist" count="4">
									<obj name="item" class="PropertyList" version="1">
										<list name="emlist" count="12">
											<obj name="PropertyObject" class="RQSampleTargetProperty" version="4">
												<prop name="PropertyTypeName">Combined Sample and Target Type</prop>
												<prop name="Position">5</prop>
												<prop name="IsDefault">0</prop>
												<obj name="ChannelProp" class="ChannelProperty" version="1">
													<prop name="ChannelIdx">0</prop>
												</obj>
											</obj>
											<obj name="PropertyObject" class="QuantConcProperty" version="4">
												<prop name="PropertyTypeName">Concentration</prop>
												<prop name="Position">5</prop>
												<prop name="IsDefault">1</prop>
												<prop name="Concentration">0</prop>
												<obj name="ChannelProp" class="ChannelProperty" version="1">
													<prop name="ChannelIdx">0</prop>
												</obj>
												<prop name="ReadOnly">1</prop>
											</obj>
											<obj name="PropertyObject" class="QuantCpHighProp" version="4">
												<prop name="PropertyTypeName">Cp High</prop>
												<prop name="Position">5</prop>
												<prop name="IsDefault">1</prop>
												<prop name="CpRangeHigh">0</prop>
												<obj name="ChannelProp" class="ChannelProperty" version="1">
													<prop name="ChannelIdx">0</prop>
												</obj>
												<prop name="ReadOnly">1</prop>
											</obj>
											<obj name="PropertyObject" class="QuantCpLowProp" version="4">
												<prop name="PropertyTypeName">Cp Low</prop>
												<prop name="Position">5</prop>
												<prop name="IsDefault">1</prop>
												<prop name="CpRangeLow">0</prop>
												<obj name="ChannelProp" class="ChannelProperty" version="1">
													<prop name="ChannelIdx">0</prop>
												</obj>
												<prop name="ReadOnly">1</prop>
											</obj>
											<obj name="PropertyObject" class="RQEffProp" version="4">
												<prop name="PropertyTypeName">Efficiency</prop>
												<prop name="Position">5</prop>
												<prop name="IsDefault">1</prop>
												<prop name="Efficiency">2</prop>
												<obj name="ChannelProp" class="ChannelProperty" version="1">
													<prop name="ChannelIdx">0</prop>
												</obj>
											</obj>
											<obj name="PropertyObject" class="ChannelGenotype" version="4">
												<prop name="PropertyTypeName">Melt Geno Genotype</prop>
												<prop name="Position">5</prop>
												<prop name="IsDefault">1</prop>
												<prop name="ReadOnly">1</prop>
												<obj name="ChannelProp" class="ChannelProperty" version="1">
													<prop name="ChannelIdx">0</prop>
												</obj>
											</obj>
											<obj name="PropertyObject" class="GroupChannelTypeProp" version="4">
												<prop name="PropertyTypeName">Melt Geno Sample Type</prop>
												<prop name="Position">5</prop>
												<prop name="IsDefault">0</prop>
												<prop name="GroupSampleType">mstUnknown</prop>
												<obj name="ChannelProp" class="ChannelProperty" version="1">
													<prop name="ChannelIdx">0</prop>
												</obj>
											</obj>
											<obj name="PropertyObject" class="QuantSampleTypeProperty" version="4">
												<prop name="PropertyTypeName">Quantification Sample Type</prop>
												<prop name="Position">5</prop>
												<prop name="IsDefault">0</prop>
												<prop name="SampleType">qsUnknown</prop>
												<obj name="ChannelProp" class="ChannelProperty" version="1">
													<prop name="ChannelIdx">0</prop>
												</obj>
											</obj>
											<obj name="PropertyObject" class="ChannelGenotype" version="4">
												<prop name="PropertyTypeName">Scanning Genotype</prop>
												<prop name="Position">5</prop>
												<prop name="IsDefault">1</prop>
												<prop name="ReadOnly">1</prop>
												<obj name="ChannelProp" class="ChannelProperty" version="1">
													<prop name="ChannelIdx">0</prop>
												</obj>
											</obj>
											<obj name="PropertyObject" class="GroupChannelTypeProp" version="4">
												<prop name="PropertyTypeName">Scanning Sample Type</prop>
												<prop name="Position">5</prop>
												<prop name="IsDefault">0</prop>
												<prop name="GroupSampleType">mstUnknown</prop>
												<obj name="ChannelProp" class="ChannelProperty" version="1">
													<prop name="ChannelIdx">0</prop>
												</obj>
											</obj>
											<obj name="PropertyObject" class="TargetName" version="4">
												<prop name="PropertyTypeName">Target Name</prop>
												<prop name="Position">5</prop>
												<prop name="IsDefault">1</prop>
												<obj name="ChannelProp" class="ChannelProperty" version="1">
													<prop name="ChannelIdx">0</prop>
												</obj>
											</obj>
											<obj name="PropertyObject" class="RQTargetProperty" version="4">
												<prop name="PropertyTypeName">Target Type</prop>
												<prop name="Position">5</prop>
												<prop name="IsDefault">0</prop>
												<prop name="TargetType">dtNone</prop>
												<obj name="ChannelProp" class="ChannelProperty" version="1">
													<prop name="ChannelIdx">0</prop>
												</obj>
											</obj>
										</list>
									</obj>
									<obj name="item" class="PropertyList" version="1">
										<list name="emlist" count="12">
											<obj name="PropertyObject" class="RQSampleTargetProperty" version="4">
												<prop name="PropertyTypeName">Combined Sample and Target Type</prop>
												<prop name="Position">5</prop>
												<prop name="IsDefault">0</prop>
												<obj name="ChannelProp" class="ChannelProperty" version="1">
													<prop name="ChannelIdx">1</prop>
												</obj>
											</obj>
											<obj name="PropertyObject" class="QuantConcProperty" version="4">
												<prop name="PropertyTypeName">Concentration</prop>
												<prop name="Position">5</prop>
												<prop name="IsDefault">1</prop>
												<prop name="Concentration">0</prop>
												<obj name="ChannelProp" class="ChannelProperty" version="1">
													<prop name="ChannelIdx">1</prop>
												</obj>
												<prop name="ReadOnly">1</prop>
											</obj>
											<obj name="PropertyObject" class="QuantCpHighProp" version="4">
												<prop name="PropertyTypeName">Cp High</prop>
												<prop name="Position">5</prop>
												<prop name="IsDefault">1</prop>
												<prop name="CpRangeHigh">0</prop>
												<obj name="ChannelProp" class="ChannelProperty" version="1">
													<prop name="ChannelIdx">1</prop>
												</obj>
												<prop name="ReadOnly">1</prop>
											</obj>
											<obj name="PropertyObject" class="QuantCpLowProp" version="4">
												<prop name="PropertyTypeName">Cp Low</prop>
												<prop name="Position">5</prop>
												<prop name="IsDefault">1</prop>
												<prop name="CpRangeLow">0</prop>
												<obj name="ChannelProp" class="ChannelProperty" version="1">
													<prop name="ChannelIdx">1</prop>
												</obj>
												<prop name="ReadOnly">1</prop>
											</obj>
											<obj name="PropertyObject" class="RQEffProp" version="4">
												<prop name="PropertyTypeName">Efficiency</prop>
												<prop name="Position">5</prop>
												<prop name="IsDefault">1</prop>
												<prop name="Efficiency">2</prop>
												<obj name="ChannelProp" class="ChannelProperty" version="1">
													<prop name="ChannelIdx">1</prop>
												</obj>
											</obj>
											<obj name="PropertyObject" class="ChannelGenotype" version="4">
												<prop name="PropertyTypeName">Melt Geno Genotype</prop>
												<prop name="Position">5</prop>
												<prop name="IsDefault">1</prop>
												<prop name="ReadOnly">1</prop>
												<obj name="ChannelProp" class="ChannelProperty" version="1">
													<prop name="ChannelIdx">1</prop>
												</obj>
											</obj>
											<obj name="PropertyObject" class="GroupChannelTypeProp" version="4">
												<prop name="PropertyTypeName">Melt Geno Sample Type</prop>
												<prop name="Position">5</prop>
												<prop name="IsDefault">0</prop>
												<prop name="GroupSampleType">mstUnknown</prop>
												<obj name="ChannelProp" class="ChannelProperty" version="1">
													<prop name="ChannelIdx">1</prop>
												</obj>
											</obj>
											<obj name="PropertyObject" class="QuantSampleTypeProperty" version="4">
												<prop name="PropertyTypeName">Quantification Sample Type</prop>
												<prop name="Position">5</prop>
												<prop name="IsDefault">0</prop>
												<prop name="SampleType">qsUnknown</prop>
												<obj name="ChannelProp" class="ChannelProperty" version="1">
													<prop name="ChannelIdx">1</prop>
												</obj>
											</obj>
											<obj name="PropertyObject" class="ChannelGenotype" version="4">
												<prop name="PropertyTypeName">Scanning Genotype</prop>
												<prop name="Position">5</prop>
												<prop name="IsDefault">1</prop>
												<prop name="ReadOnly">1</prop>
												<obj name="ChannelProp" class="ChannelProperty" version="1">
													<prop name="ChannelIdx">1</prop>
												</obj>
											</obj>
											<obj name="PropertyObject" class="GroupChannelTypeProp" version="4">
												<prop name="PropertyTypeName">Scanning Sample Type</prop>
												<prop name="Position">5</prop>
												<prop name="IsDefault">0</prop>
												<prop name="GroupSampleType">mstUnknown</prop>
												<obj name="ChannelProp" class="ChannelProperty" version="1">
													<prop name="ChannelIdx">1</prop>
												</obj>
											</obj>
											<obj name="PropertyObject" class="TargetName" version="4">
												<prop name="PropertyTypeName">Target Name</prop>
												<prop name="Position">5</prop>
												<prop name="IsDefault">1</prop>
												<obj name="ChannelProp" class="ChannelProperty" version="1">
													<prop name="ChannelIdx">1</prop>
												</obj>
											</obj>
											<obj name="PropertyObject" class="RQTargetProperty" version="4">
												<prop name="PropertyTypeName">Target Type</prop>
												<prop name="Position">5</prop>
												<prop name="IsDefault">0</prop>
												<prop name="TargetType">dtNone</prop>
												<obj name="ChannelProp" class="ChannelProperty" version="1">
													<prop name="ChannelIdx">1</prop>
												</obj>
											</obj>
										</list>
									</obj>
									<obj name="item" class="PropertyList" version="1">
										<list name="emlist" count="12">
											<obj name="PropertyObject" class="RQSampleTargetProperty" version="4">
												<prop name="PropertyTypeName">Combined Sample and Target Type</prop>
												<prop name="Position">5</prop>
												<prop name="IsDefault">0</prop>
[truncated: 2,484,662 more chars]
