# Supplementary material for: Unique sperm haplotypes are associated with phenotypically different sperm subpopulations in Astyanax fish
Source: BMC Biol. 2018 Jul 5;16:72. doi: 10.1186/s12915-018-0538-z (PMC6032774; doi:10.1186/s12915-018-0538-z)
Supplement: Supplementary file 8 — Original data. Each subfolder has two ixo files output by the Roche LightCycler480. The two files cover qPCR results for oca2 and mc1r. Subfolder names end in 1, 2, or 3, denoting which subpopulation of sperm was analyzed. (ZIP 10643 kb) [file 12915_2018_538_MOESM8_ESM.zip › I5Pop1/Jul 11 2016 0084 FACS plate I5P1 mc1r RK.ixo]

<objectstream signature="IXOS" version="1">
	<obj name="root" class="HTCExperiment" version="5">
		<prop name="name">Jul 11 2016 0084 FACS plate I5P1 mc1r RK</prop>
		<prop name="UID">953C6522B4E8469EA908DA7E2462F558</prop>
		<prop name="OwnerUID">C6C05626183A45218341EE89EA1A5F2A</prop>
		<prop name="Created">2016-07-11T10:21:41.507</prop>
		<prop name="CreatedBy">C6C05626183A45218341EE89EA1A5F2A</prop>
		<prop name="CreatedByName">System Admin</prop>
		<prop name="LastModified">2016-07-11T12:08:25.187</prop>
		<prop name="LastModifiedBy">C6C05626183A45218341EE89EA1A5F2A</prop>
		<prop name="LastModifiedByName">System Admin</prop>
		<list name="AppliedTemplates" count="1">
			<item>Borowsky Protocol PEP product version</item>
		</list>
		<list name="TemplateOwners" count="1">
			<item>System Admin</item>
		</list>
		<prop name="SWVersion">LCS480 1.5.1.62</prop>
		<obj name="AppProperty" class="TAppProperty" version="2">
			<prop name="Created">2016-07-11T10:21:41.507</prop>
			<prop name="LastModified">1899-12-30T00:00:00.000</prop>
		</obj>
		<obj name="ConProperty" class="TAppProperty" version="2">
			<prop name="Created">2016-07-11T10:21:41.507</prop>
			<prop name="LastModified">1899-12-30T00:00:00.000</prop>
		</obj>
		<obj name="run" class="HTCRun" version="7">
			<prop name="name">Run</prop>
			<prop name="Created">2016-07-11T10:21:41.497</prop>
			<prop name="LastModified">2016-07-11T12:08:09.327</prop>
			<obj name="AppProperty" class="TAppProperty" version="2">
				<prop name="Created">2016-07-11T10:21:41.494</prop>
				<prop name="LastModified">1899-12-30T00:00:00.000</prop>
			</obj>
			<obj name="ConProperty" class="TAppProperty" version="2">
				<prop name="Created">2016-07-11T10:21:41.497</prop>
				<prop name="LastModified">1899-12-30T00:00:00.000</prop>
				<prop name="HasProperties">1</prop>
				<obj name="_Properties" class="TAppProperties" version="1">
					<prop name="Created">2016-07-11T10:21:41.497</prop>
					<prop name="LastModified">1899-12-30T00:00:00.000</prop>
					<list name="emlist" count="4">
						<obj name="item" class="TAppProperty" version="2">
							<prop name="name">TopChart</prop>
							<prop name="Created">2016-07-11T10:21:51.029</prop>
							<prop name="LastModified">1899-12-30T00:00:00.000</prop>
						</obj>
						<obj name="item" class="TAppProperty" version="2">
							<prop name="name">LeftChart</prop>
							<prop name="Created">2016-07-11T10:21:51.029</prop>
							<prop name="LastModified">1899-12-30T00:00:00.000</prop>
						</obj>
						<obj name="item" class="TAppProperty" version="2">
							<prop name="name">RightChart</prop>
							<prop name="Created">2016-07-11T10:21:51.029</prop>
							<prop name="LastModified">1899-12-30T00:00:00.000</prop>
						</obj>
						<obj name="item" class="TAppProperty" version="2">
							<prop name="name">RunOverviewChart</prop>
							<prop name="Created">2016-07-11T10:21:51.029</prop>
							<prop name="LastModified">1899-12-30T00:00:00.000</prop>
						</obj>
					</list>
				</obj>
			</obj>
			<prop name="State">3</prop>
			<prop name="StartTime">2016-07-11T10:23:05.577</prop>
			<prop name="EndTime">2016-07-11T12:08:09.326</prop>
			<prop name="InstrumentID">28159</prop>
			<prop name="InstrumentVersion">HTC_VER_10</prop>
			<prop name="InstrumentName">28159</prop>
			<prop name="InstrCalibrationDate">1899.12.30 00:00:00:00</prop>
			<prop name="Technician">System Admin</prop>
			<prop name="AcqStoreClass">HTCAcquisitionStore</prop>
			<prop name="AcquisitionStore">eJzc3Vmvq0q2IOq/cpS6b34wfSPVScmYAIzpYtDY5g0M7sA2rbtfX8PTc2XtI+2qvLqa69TeNx+W0ts0QRBBjG+OCPw/rvnpPy7ZufzPf3TX6/CP/9jWWd//5z+saD7btuOxPw7H6yUcrl35j/+4lV2Pn/7zH+w//vk/mu7afO85P2SXS1nPr+Nl+Mc/hf8xfX/3X7YIs3NTl98bqNKvLepjP/w6xnNblz2e/73Nf/5DZPAU/6tsi6E8/6ts0de2//viBN1132Xnf/yT/bOSlPtz+S7Fn335OfA/mT8p3x9q43+VUvg/FBJr0Kivf9jtDwXm/2uBo+MZz8pznMwyf1KqqDw3//jn/yMwgibPCCt8/tH+rPyfG/GHK/jDl4vLsO8+p1JV9U82SLL6WPx5xUC5w2/H8qsYOqcqc+bX//6sjrd4pMveyLbYbv7xT+5/sxlWT3A9Xob+H/8MOUuB6PzUmbx6QmGyqXWCoo5vzCoyNDDX0nUJ14bMyeZqzx7mRNy7cJMiQvLjwSmMx6aP4RBLJN7cQs02Z9NtCGP5kOL1bKXVppW4AH3jEpLNF0FtGAslh9uJWlXmKtQ2X+4+hG5zNKt07+xqI7c3CRznIDBJExwK0z05MZQMQ6pc2OP+Uy8fIH1xLLPub1getRccOGpnk0nlcmyMhV+t4OJoRrVJH7vCMG+BCqmSk2rjwMM29TbCy2RkM85Glw6mfdlgeS3NiLNOKQeD2e8GiA+FGK9sxwejk2chNOMEy3/xH56ZmR3FC0rmTB5zs9Tk6pMHoBEj3uTuTDX9yesJpZnyJK6moJl2JbhQR1epWq0u9GEeVoRCvxMYshKApqbSERsufoHlW101w5QDqwFoKoHEMdxZ0zEqG25Hfx7n9awA4x52CeSbnY7lGdzBKJq9BtgztDhjvHtq1nsyh1PAveJ4et4Xpn/qPWi6qcLEBYffh+Peg9PkwjFJkd0981frmGJv+tEuJbLSv+tSMjPj9c8//6cu9Wfd4se61JzTVOVnuxTH8XPwupRnwpnie6RIVg8wvaJmqEs9kUwTh4JNHIZE5VS1ScBNV6CxDltBods2Me/5AYy9JsThTlZrMmWjErwy6auwYsqUBIGTga7t+DiStr2GLUc+gx8nSkWB6xty2lywofS8yNBroGpkFi1MCMXlQCjdlQdy6P0zuGudr0KZuBq5LloWiHm4MqHZqwlZruUEzOdMisMnkQ9Ecfkjbt8IFR3lriazUNdh0eQCoUM9AVK0oQIzyAQmPKrqg0ya4Ai2OhXjiC/lhPBFKYDlJyOJrm6XkOL5OoJ5uQgxCLH/IHxyrsHlXlwc6YEH5PIqezD5UmSiwvUaIitHGXSvwweNGJU2Ue76FlztPjIQ0eFBSuAvQM5uS6DfqwVJVbx+wjJYfnItE+woRwXsOBqq8MkUAzH59QbMmc4R4Ni2JomWDXi/fLEK6VoqSCznHjjXBcsAx3gJMSqLwuwBbRzlEZZvI50KCOaHBwPiEz/Pi9seAmfaM9AJRU1+W5eSlD9tev8fRinud3Ypba5qzM92KW9WqkAGjo1h/77lTv28gP/cHZlQ6gqbZGZuQDAOd4YWr74mq53lwrLqmSryisVAIu+WgxMxbBVO771KDpYcguHdmyraucOBzFc7D/wgfFXhZOV4JDSDAqytJxEgNwWIEekbIMstdhlrP2iEe25dyNxZQ6JdUCRE2x83sFy8XkxUeo5NDG7egqcfzvhZxPMVhxs2qSHimUhYSg/ydPkQ9PucicNjhJ9XRfmEeW6+mPAZDR7p0vkdCA04Jly+P6+WUQr66HMVvXbLmoBz7MCdXJoq3JVLIM4xp7CYXl8MBLsiJZN63ID+kF8xPW2Ugagb7gAzS+DwEXTsWeIq8xG0gV5jcKauSlrxZcNSqduK+vftA69Hj2F+nF9iKmx6kSzaSwT6TuJJuMnw+Lfh2YMj200c9rY7kOMiN4G8lg8mtEURz9eWe3DnBzYOhVgUCTFeJpbn+CLRunVronUvDZz1/UxCdbtNyC6SPTAf/o2B18w9kNYKYrAffUsiSrG8v61LKYrwQ12K/61diuX5H+5SncSVVFkFN8brcQDQi/a4poo6rxgXYxxbl91yR5l71sTuNMxs/bBcHenj1l9jn9sKoNtidqf3zhoYzwyWol7My5HyS+XKuDtpq+kDL7FUjYShCqYHBxvvSuKppHJMFayujarLK7+jE+4+xJ47ZrUu93MWzz/2sVtq7kFfn+dbKjxpT9yctokuvcaByuLpRAKqt57Oz7OasswR9+/9ZaqzlWxQ4Ww8Ks+dZYXenOY1Vfi4j73HXNF0Y7LaU36a9IwfWVjeyWb+olLv9Ezg2imrWy53pY9ZjtsPlpTo+8UEy7vtBsbPth6r46iUUp7sutitROmgr/LnjrLZfCCeHmSsPiHlkUpM3VReJ+QPvVR9hd5zuWF8KDtDT5MopPd9eiZ+XC0P+tSeYP3Fm5FxU7UTdSM6HinDYJMPLmKn6fHZxPp4XfrYz5XmoIu7LKNKGnDEy4sm0Y1gnlFx/WqJX02zg94Y2Y2+/FuL9R1Ljd4tnxKV6kdDPHnTDrown7wob+tYn/uhb/T/2qWmb3D9u/71u/X3r6/+W/UnCKyi/lCo+rv1x/2w/vKno8D2GepVukkehbmNThXsnGCskouseaa3WtgwRr1W5dV9NpjLy96BM9/qTLrVO89wjU0EHXnrSDBRL72Gny+ZIVbJyoLGvIb7AMbdXq+y9RAUxuGE+mt3KytOdxvqmXSyADjVe5Pk5yFIjOJGY6jDWIjX9h4SU4lnAZySEyEpTaepkcruFvpWZ0my5e8P0/CZJTSbB+pRVieFgfdpDQdnihq76Kg/sNYybA4hanUhPDSTbtYjlKxtknTSzxpzvJMQrnAySO6KZW3sb68O8lgVqkSqR82wVxuACzfg9ab6AXcbHBcizZhX+UpDvd2kwIK87Qmz0TzUn/DaPSEfcy5en6K9at5ddwnV/CyR1TS+Y/2VsQ/HS/Eiq0O8T824ogtoB4GQjbc+GObybF2gDI88WR/f2uY0ZQEHazMnuaduWSMwogCKmzuv0u3VTQyXoRr0V02LN528T8x7pmhwWi4xoriqqL1Vg+ptVpzCrBoZP+c640G3srgqmTgz+F36EwSB535oXP3d+pN+WH8w4QnMjQXqTTig1vbC6gVz1a9jml98g0ywRWLol2Loh5EXEFFYr2Geolci5iJqRIxPB3D2tlBF/muoyZrT96jHGPX3Oo4NsdQOQ9lO52O6CxSD7Lb5BazbU4npnG5Fshz5AlwnRs0cVxh6wkIxoFx1AwmbhV8T+2ptwVweMZStXNRjeHAwlGO21yrKWvVA0GtYHu6AesqZriB1czvDUh4EBpoqb0itnebgW3uBRMbUB8LvShkMTRUYun8NIvGs2wmMJT4CKJmi9tzDU8LtuV/6u3qnE9huhNvbHOov4581LPJ3aMv6Xkr846QDb3KUCI2DgSU8aRVwnk4fR+fTaBNy7FB3nnIjtJt6LLGy0wW0Nm4Y2u7Uhhxv7++zG4bum2hyIJf8jAG8FQ4x5JPiQQKDT2E+F7iYntm2INej1IFevXD7ySsDsp9jF3PtF4f1NR0Kwnl6CCYbYKjvrjH0VfTTDkz0cUXtW1GQc4rX46tzPP5S8n5bqCoIoir+0Cj1u/U3/+FQ1XInEzBqmUUdaZ6It4BrUCfFMYbrdkB3xGsDHGHziKlNtg1ZnPAW2i3PVNSVrzVpdqg//8pgFwv32CXWCR+DeaRNDEd1aIgqBC7oT3hVsNzI6ExDL8G9TbFJpGR7INp5ugYn3PJxOBNRI8SqHCjPO2wSjx3qb/eUcX/9+arojJNtUkjRDvREP1fRQfFs4jovHzQd9UcPXTaQ7r5egXmfMajJDvXXWccXWILFEHpfeUDOJ+kG3oPjmChQ8frsZ5TDzByxi6yfWUOkoexgFprY5P0y88gw2VHUq/ViaDbDJuusJmsgLZYHvF3/IJeVtAPSrFFvkaCoZLnG45PscSVw2KH+ikRegsV0LQOV7LLkrHYJaL1xIdHBVg2iry4xeIGMemQXak1eTjt8608B1F97vVgQUOdJIlFpanI5miXYRcBW9AL2QOTXa4G601Cj17QfCHc4EQhuUBPq1tuCGJKOV22v7qhpdluTI7Gw/GTSxnRTorZ/W5eS1X8b+P1F9Cf9cJca3XJPX71zY9y4b9WP/tSVUJEgqWVDX7jSnjLXU1P5Kb/09K1cnigTY+dybXHh6ekONaZOvZF89MeE0oOyu1kT+zdJMXTYHV9UkPQRtbZwCt1ZTEQ62WsM4/qHVNTpZTJSkb5Qh4on1fqRLHn6mN76OKCzvtAfy/BJJbLrmY/+XszUptPb5sj406UE+kovL1SUKtQf+G2hzxN9QUXTeDCuusfjRbp/po9gj7q7W72tV9Z4pCosf+mPimeOPio6EF9tGlZPKq6hzJj3VZBeUY8PLZOoGPNjHHDzUtNXzuRbf959hXpbk/OBTl17qNzrPRP1uke9ScK5YdxJ6uDxh3FCxbnbVl52Qf1q3Dqi8ko+xzi0tI0+fbS/9AdKx+qKI1X0Hna4/z13bH3PPXnK6SJe/7VMa301CVM6LTWu8pMkBdTfM6f8CmPvYDVD7Z3M1ZOyq7aNg+MqG/SxeyqUkXm8X+dt+9CLrn3Rey33lYcx4uOvqL9/jUr/rfoTJfbPO8tfUH/sT+tPsiTYsZZe5RdeS015ta5hNQlGZh1sHp7JT/cLqFNPq1JJR21dn6i/Li90Jlupjm0MVR9Cj92UZNkC9bc930NoVCIy63Cr1eao9qidwxH1d3GDg7Gf7bcwFmeryibs3Ua9XVFXdWySzWGKuhueSgJH/SlUq7UKgIMIDeB41VBvRT4tDGalFHC5vRhmFZ3ow5QXqKvTYm/GKVZwYZTGdg2ngTHifJwGtSGnO9Qtt9KZXMlQf3nE3yAOkHF5792/9XdIXwZJ9/Y4GJfM6iEV9iJJ3EdpG6dDBXC7PLB+Mv9hmC3vOLB+Lufx5pDfE3O9XluwdVpSbWaXmWiKjf4CmDqovyq5i2ZyUZZwPXOov32E+uPZhQ9jmD2Z+FahxhbNFpHsv96abrF81zC6QkJsPo7DdD+YmdxbsK/SOUkXZc8aWWL5kA8l6vPMblPjNsQa6u6gkfQZ4PH6lTCHkTPvzOqh4GdRRh13W0vFoD7Ez1WBT5t2U/Akvl5/X+5PlHjh34aqfxH9/fRfVeW9bICnvYSKmstJQcTJhAHnwdUVvd1KA7WxDsF6nZiYup2XkHSU1ziAXTgC8l3EUCuJjmA6G9TWsywGcuNuR1jcS9TbtsJ/7+vpFozLg6+AMxWPTOtTCwsPg7hwfUT9Xfgbhnr7iUTC8lAYRNrNDEjlZKhouhlroqVWiRrzMRRNp6i/+S0fMJRsr1XIKkVNakdfQ7CzpCocy7wm6sq6ggW8WEUujmvEXt4I+P5ViGnajAnR6FOF4CyJJGT8QSXduavBclyRCaepfCCMYsrg9scbCes9fnbyaQXGSkL9deKEJc12UoFtHjkG7jLqqjpkPcy4hRSDQlGTuuVPwFk8e4b28cQjzskpQdv1t5hqnKeSW9ph+XaThonYRMVQdx/sYDl7ol7vznggvov763U2MEB5lSWa22XgXFLUX3SVDiS6hB3M/VIiEWmXKeHLSwiuH+P9KE+oSUafJmB4K6TCqfUKQkR+B/5+9yIw8GpBWGphkD1vhirq3UL8XaGqKInMT4Wqv1t/4g93qb29nIK5zViGWoBV/HpNUD/x5FjRFTsk5LLcfesP6qX7IMbBCcC6eQxD5fl1IHOL34KTrLgYyGYwiNeg/gi5N0zYqOpADhzqb+bxLyY0Iichw1o+gF7upCoinnsgz07fwHy95avImGGXujo4CoZ92VTg34aUpLLjgT5do75unQPEiy9HMBiCehJWg0cWKerPXz95JvLb9kFiBXWjzaeoP9fpNOIfJA7m1ytDYF8WQBKLe4CD25Po+cTrU9tgC3Opxy6yfbQDUW7mgE26aknUGlJKAukCYJ973N9bvJtkvlwD2hOvZ4hRq7CQ9qCdOJ7QfuEZxLi1d3BD71rBLPA0suqmS9AqvoujZ6+IJKr0FcyKActvTXH7mYL60w85lue08BpybTLUqWY1DGSH7YPAGfWn0/RZAVvaDak9roAgnaPWT9eUJd4Nden0M9TxYdaLxHnkJnjMo47pQ1UOZJ1FPgQeuVehuUNgfP1BzLxfWoaKuWr/vi4ls3+X3B/3w13KjcIdVc+bO3E5L9f0+ZLbUJVMqiq4Xh1PT7zw8K2/mZTBJ/f3aumV8bYJ6m8rjDfK1DDGXk6Xqr4On3fKalpTBb7iep/cn7xajrELnlzrIZQS5fOOiX3JzTTdvmQDnbjCwPhb/60hxUSNafee8QZtW+vxMXtRkdv2lXuLlqnuuqcFlYlwrIKDkhm6n6Pu/qC/wHvr72g8iYtlbXRwUIfspRti925sDV3f+6c/6o9czwzlQ7uv/F1ri/qT4Vr62r71Z19Rj7G9Ev+ov6/cHyOwXeUrT9Rh5/jlt/48wPr71t+lJR/92cNkSoWn0cZ+0ciJnkz4iPJnr2YCXV4Of9Sft3VYvYq46pP78wapM3TpnHF0OjBYXm4qfutPVa9c/J37W0jFR3+uNW8Hnfj+4zv396W/Xp/LdIJPOiaAfcZ+9PeMhj72pwtX/Cvq719d6L9Vf5LCsH8T/SnGDz8EcmUtwkroUTcMh/pTu9MFkpAfmaSaof6OR8aGk2qj/m7Me6bkfvutv1xMczC24T6E2rcJ2ewjzTbnKQ1hWGtSvOIj1B+7EXzYj45epc8G9eesyRbOzsmK86Ha2+bgvrUYu2a8eU1vB4PIiwTGuSAwyaRH/V2uJIBTF+vMppFx/4mllHCmPEtW0y1qdB9XS6hlE/XIeePBWNUK6s8TjDhj1OBhaP16ggPjE/d/xair22H9BEjBjDNe3tem2xCAVncNkjFhyRrjvBthu12IzGotTRLjcIgBTmWM9WMOuP/66bhQ3MV5nKUrmphB09movR3qz4v2Iur4xEIy1XiSLCYz1jTY7RIurCFVsWWi5oqZ68O1f73IKj7uU3MwYgv6lmL5ukrD8knrFqDZ80yCkcBgTuuNBTcN5mTD2oponN5xxEo4zav0MigHI2JncxiWjEayXKapeXgRHfp6fWeS1xI/3y9YPyfRVeO1f5ilZrrcunBwU75Kttrst+lPUjjx76I/7odzf/VJN8CuZNTNKvIL8hSWPJDzrmYiUUO9qJYTgU4MBvWmoP7Gy2UDZHHjqhDujU1YMT+ibhZiHDqHgSVVEZyALC9DHDbF5EE2z3UBM/4qkDB5bD3ynuYB9lpVUY8qGpCfnPYYKi9Rb1nveUTzYxMiHfUT5emkIZPTGnW4vvMMLBvXI1vGukNwja5MZKwwFE6KbgOLRSCTMLp0DemeUQNem4sMjZitRqbdxfzoLyzMsSCyP58CqTiRgWHva+Q1kWsI1Bj1dtVxf3FRqmCo3Q1D5TxvyNnf1eCOJ9Si0Y8imTRSjQFvhKHpsBoK4vXhANrWkGJ6ajyRQN3NsH5kvP5N7XvEl/MSnDNzq6hVo/4Gs2s++qO7BGmQb7sdGC5GBiGYfkMuwm0G3s4c4xD2qkiOZp7h8RcYSgfDsiZMy/UYqr6wvNIaNTgyfATuccvFUV2iJsfE2YB/Fpo41KR3+fbWHub284U6vQw1eSzzGuYWGQmwKyzPb+tSAvd3mfn506GqzJtTWCwnHInS5v0HBgb1Q6L9kaFrT03JfMubYL/KRxyZJ9RfRnUKsxbYOFKrxYNY0bQAi/BcBcfNe1qwd0PdrO5tTKuV9yDlZueBrc2ZGI6lkxKhsI7gs6PEUGmGGtknUQ5aLAsx3d1QI/lug6PAPm8JVXaov1m39j/6g2KXpwSkDl0F/YXAaqYmhHu9KDgdCITen0uWXCXUn88WqFND72zS9iYPeoB6C2+bIiH8wL3All58FV5JkX70p6c2H4dUwP03V+6Gj4CiZSJraA8kDl8RLL07lt/K1QM5n9sU7MOLIdTDUYOcJe4Ic49F8wo31O+qzp5gicvmnV5H3W0zywGjmXRV6MxQg1/6s3TrEtP1XsVHVnxKwOwynoTUGgayDkzUaVe3JJRgy5J6yy/AOKrPinqbZiDjyJVAwo5louMgqoSeph5g7PCqQOMVlXC2swBnAnUcxp5Sk6urY/2r8YPQQugbYh31FJb50JEI6++36U9SJO6nRqm/pf4m0uEee+vR0fRRbnOq6rOqcoeFDPqV5U6U2feoh1cuJfpme64of9k0lQuVkOgmzW5UjmLU3/neqp/cH4Y1uP2X/r5yf9Mb+uWjv7SZSFR52Az5zPxkZv6NvhaTkQRFID30c+wL9K4/BuIrWt989CdV9UA++qti1N0fZn4OW//6rb+vmZ8f/fXGM/bhkD10JVpdqFBch/iT+zsK7Yk+m/1AAjLF8xXZWaCTpYe60losDyVSR/lljvo0bNSjbx8lKtzVsfLC68TWn72U0efD6Zg/5P54zh0qj6V4/duqrehTujSMe0g7VZ+PwYyKYdQy7unWFXprrWMqltWZuPvd8vGZ+cm2Puq4KB1Vj5h5TSezsY1ddYv1H00mPBXnJl6ffmiaz8xPGTt9HJwHsdCN+XxHp1LaxR6t8Hp25oT56M+/pKi9Xg6/9eeFZqbq1x6/l/sK6/evqr9/rVz8b9WfrKr8T42rv1t/P72ionZ48Z3rQp1dB0jN+Mw3EAUX1N8wR/3JwX0Bx12nxVlcokZkjy7hOuF1JtOSLjHWc9Qb9mZCMk4G29ytUINX6y5Vq8BE/VEW9XcYFTz+ZXWrjdua2aIGTSveCPnMNhdUieBwiMw4302CwXgoVQLXtSfGCcZwYM6UmMJ1fKE2p2rQGNnaLaHZbNl41exnDzOtmCX0fIH6W2R+bZxn9zVcig3qz+cD0chfdAZVtUFdGc5BM2kkM7CTE9yeudLajMI7Ykvdof6CthSNywtDYRhqiSTmCjWpKncKR5/qVYbE0swZrD1IC3Mep2Ch/m6p7sB2ciVV/sLebYYrhwMotqirmkf93TVhCV1XSczKk2aN2XqVB3W7QP0VA+psGV8tOCYtlu/Qoy7r2boHemsFsloTrO/XEb8/3x9zkq23rmqUgxXAbpPNq2x0lcEYne0cDrWskXwsZ4X5khkdDlF2rxLq4/Evpxjr55aqVdIIs8QcbYxbBmUQSGI5vy/3pzCszP9N1v2xP9yljDI3QbcnqL/dbqyJKJoiuN31TMI7Nl5y5jEIm+8eqL/TSy3IacVjqKM4GJp2sQjkOUYnMJ83sQKLLVRi8bsKPOk5MDDjxgfRtrcCNNoJceSqCpDDJuhB00M1jgwTQzel6I6w2K0kJoJ3aFryWwu20Rz1Ex1RQ/dOx++HHertqvUpafbOE8y6R93sr8WDLJ/r7KM/cGg+kPh5asF0JdTf+4+d5FFeFqCPoVCF9rI8ENZZz8FOUpGJ6BP1N/fyM5A4RX35tTMQupxMwUn8GxNpO4cls4d+gfnaEEm0iXyRZGV7gWCvY2h7cTF0Dfh3YoJ0UhVNDmhapXXm4Nk6Xr9zHtGte30PtuLf42ibTwzSqU4DjsDi6EveMy+lU36ARVDg+Q0er9c/nXSY68+RCQ/OqJH9nM8xtC0xlN0Ny4HMjtwIwUXG7R0la4heWQl4voM6HDLU57npUghGjGuibe8dPvqbkQWG+rqg1iR1pmewnHKsQlFSf5v+FIbn5b/JzM+f7lKFlc/AindcDBttohFp6d/AKI6nOJoXqD/aWRYs0uOjitoRNdIsu2/9hU9mwRKu1AswYcMx0XXmpcRTb2vwjgHqacGh/vz7xQePN5g4kqwOgT+xTuCesAuBmikN2cr5Flw5wy7DT1Qg0yj2YLcS2zjs3pOD7YEHcC2VIQBOfiDWFp1jK8tLFTL2kJCFylMwKWCXLR6ZSIxY34B7UxgGwlOOx1stBfAUl4k/+lvsJRbm+YqvIkdE/YnHAM3KL/g4IpNWJesZ6s1N5I6EqyIbyCWWY1hiNVbRjhkO5HbwsQsXNRNTi3NFMi6eNZi3GB88w86zicTOGXANs6noboqPjGTvuDBTrJ5AmOJnsd+tYAnMpQLhveKSuZ5Qy0sR979cigF1KL3Ai49Yf9kB6/t4ntqf3F9YJA1LppNxD8aG40hI2tYgi1APwEp2L4beedTmyrFsWDqPX/qbx7sATFV9xCED/UB2ZpSCP3911W/N/SmMKPzbFz78v+xSfzf9+ZWEetmf75Wf3zpD356OOVVei5p89MdyfvXRn3dR20SP1LGm7JVpvtf9cdL8QVn5ODI+feL+qhO+6HNqtiQY1G2iL2crnqojvPUU5cNHf18zPz0nz2xdps87FUYZdTjcUWtUyfB7C0e5j/7y45n56M/bidlBV7qTRV+Ff2T8MVwmH/2pyhn1VY5Z+j3z8537CxgN9VNj5PTJ/flBt/U+Mz95he0r7+ijhr5mfn7pzzt1S+2T+xPPON75j6Z96At7lKmwm/3Sn69K+Ud/vquhDjdedqT3TTAwXvroNP3Yc2cqCU1buaEoq/rUjLSP/j65P/8xXX/W/X30JzJLhvKb8kbcce8aeu6GZ8q7D9x/puagD1Yp/lF/QbsqKKN7fOw9J2mtG8tsRx9mhxptjPe6TStkqfJUu9hPpeW3/pRJ2RJPqTJR93EjKqQzrA/S939J/Yn/V/Snsorwd8n9zX545mftWwLEMqvHWaZqqbk77npI9udbnMyEh20mwNhQr03U335NB9PyquUn97e5UqcwxAkOeF+5vzQ7ohY5hoZQR4Ycr2Ya6i8zrz6cp6JebaxTgPp7XbdwWwmov0OD+ntM3RAqsjXjNN3uVGOxFBJo21BkkvsR9YcjIUDVXnQmfbVT1lguaAmH+YmtYq9E/YUseWt0gpqrBn8whFP/rb9NJ+41U1GrGex7F/V4WoJm7pyOg0whZrzZdfva3MwqgHF/R/1ZfKAZs+XtAXHylOL1fInH+8z8fL5nxjoc6m+SyT6E++08zvXgnph5I3uwvkW/9FepawGA3/HMan5H/dWzBdZXtJDJ6qpj/bH4tIBjNH/FKxOfBeasEiyoVxpqurujTvtFNEBUV++Zr2/9jdrGgl61UX+Se29ME9DEMfHnVXqwe9ZQTpUObWii/rjl/mAmmzuBy6S8M+ubgjo93PF+NZNKZZKw2iem3igutMNcqNYP/ffl/lSO+bH19L9ZfzPjh3N/pTE1wQ4XIoFiNjZE3ZoykOvzXNGEnXzrz17gcSI98wqyMa0M5tGBq+iiaFIyqU4VOMCiprod6oZNUX+uWaDewt3IkqdtlbBchxhK7tbbhLxe+gDzpa5W4VwZNHKvpycgi41MIqEbaqKJewuo4t0I9bvJQMYT6pJ4NuotvGwLIiTrBziW2MR0bDzUWpxn4Iq8HIeCjFrrN5cWDEsVGVhnbkKkdbQEm6wFBi7h5ECOJ4vA/LkXmbBsUH8k2J2xPLwUh+JKZskgOzMw0tU9puzJ1UjvRBdYPJZiDDdtp5GDmTWwfDKov9MDdfUsVw9YCg8MvevTO5e4zHXwrh1ev8BNvvU3X2T3Kkqr0iAxy7fg34eWCVNxED/604IlXr9OJxjaPy0DTDG9xR/9Mdw0B69UUH/X86CSwzm7ffRH+3bJEmqf1h/9RVbvqWSq7HIMRZ2WRJKCofXlyR/A3AsY6n/pj7etC+hhf4sh98rftkhJ5Tjh3+rvL5L7Y344VL0fohmY5YyL6SzEW34ysYks/PkJm1CJ+hKsaAHm1Xow2JB7kbC6A7BwVmwcHWTsiHLmlDAn4nvd2wK73HnoNqiPoIupMBlYcqOvAIztlalCeOQF0efrCoh9kEk4ZbcNWeq7ApyphPrzB7UgrYn6i7YCNjlzh+dPn3oEi0pnKphOu5q81A61NecvqLfKS0jwQB36cMcu2wuORibWKwV9nbMkcnInJTPlKIEdPFB/fofai+sRNTi1eAwQt3g+aY/6c8IzX4VD0RnkKZkv8MV1V4VdjU3W2PARLE8h7t8m2CS5a5mDc8QmGhbpViXJ9nmG2TbE460uqL/7suTBPRyxSQ8m6up6RP1Z3L3H+lqqBknX1hoc53FhIhhRr08F9RdMOb7CAB21XJ/PLJie1hEQHljfsazbYLGHJxOpuaoR6h6PsAxLjlAlkoDkLupvuZlgl+Emg02SiewAqaBmIjNB/Yl95AOZnx8V5DLq76zjI9F/HVGjQ/j79KdygvhvV6f//1R/t/fMzvuyu1fu4Sl7eh2bBVU6t469meOk3/qjkzb2/JlU6MGIuuFE9/1Wk/6a6lTOXlSp6xv56G88+ag/a9HGH/1F1/Jbf5/c30WayPQl7pn4o7+v3N/XzE9vQlEvbr8SUTfPoQrMg3vQm+OEozJBvXmrzfKgxy/LooIznshn3d+X/p7v+faue5PqP8z89DYHPJ5wQs199Hdbup6uzc36M/PT227f2nzr7+utL5+Zn6UidVS657j9H/T3zv2547k09D2b5X/M/W3e9fO4xiP5zPxExL1zf00b/zH39zx08Sf3F27y5LPuz1PnEqvL0RHry7zeYred9poOzNhQcc915JP7k4JQoM9wMzBB/kINTmDE+8OmfBUkx7TRDRxxKRvfehzfLpKo59b7erp59537u8Vz9aM/93pF7Z6EkKfcy8f6XIKr/hX192fvJP39+mMZXhb+Jq99UX76pZ+1dhKhFFzkWWpphckNtwF2cxX5FyrIv/wZ23DQL1q8SSLky7wUlnCTKXLqysgH46G9p35aM+QfH2lgTsVtCLf1UWaSA69hZAexD51rIG8U/lYbut1v4WJpv5J/Xy/97GfIsSyNqGFu7GsCjb6XSHLOkX9FjJoaHR25ed7eVAN3L2FIXZZZ75z9wzyd79/Jv3zVl6yhv2bIPzVG/nnZ3jaV8D018srg+XuKvJqEaxE2z84k2SKntWlMFxSq14Qw2cq7ecZ4dV6woazExJ0xEY3bCXk7JFO9yup3cu44RgGEi2Eep6yP/JvvnQAi/v1S0Uu4F82xu0lQqg8hXu2aX8m/m3GRq/XFwPqLPOLB/mW/qnX8QP4pHMbmfbDE65sYmmEKQzRCPO9EkvA28u9UCia0m9mcbLhxVptktQ4h7e7Iz8jzNEO/9Drc7AnyT9rfD2YUUgPGc/ogcc4j93IV+X7b4Mgbrzss70nqXay/+3vIbrF+ftPAin1KVX9qZP3d/pv/sP/yPjJhqVQiibL5OBDx5U9g1q3PFZxXk4ScRysGnZ1j8Jfd0BO8ckH/8RnH0LJIC6JMphUE6H0Mrg6jTZ4r6wyG1IwMbYWSJSHkOyB0JjCRIKL/0sVthGBto//aPQZvtY++m7EzOab3XfEg/LpfwFpibnFkvtB/g707wbJohSp6TDH4use7JyzKQ8NEyQO3Z598DovJBvf3E0Uj+/utA5K+X4JxctGLx0nugm3LAhNujLEm6vNkgdEPEqGXx4ge203Rd69CqqJn46ikyS9zWN5F9FpZbG2ivPRv/1EhRP85dNWBqdV8FRVlUZPEeAe3WYT+m77QU9Ot/J5LG4wVdEKZkJKeDhBk9h19ti4xeKVdB1p/7kjUOrg9RglHxMJCJvTwXi+Z39cmBsPkxtBFj/5Tjd0WzNFEbyYp9pxhXN3B984SQ3dKppIJO92AF76XWXEDfr9v+S3YF++X/2ZkegB3vDAMjOHQkNNsfcHjXW5VFFwnv81/LCOw4k+9Sfc3A1DRf3qSSr6bAWHnXAXJEQHI9tkTAUROCIi1dyBW8LKBBOODCdePrUh0FcHl3R8sE5VsY3wAuOAQgJFiIZC+ALhwg44J1XPBktdkGrxfzMIwkdt1B3Lt5QqsyVkmYLQIEm96KlD7Gfa5iMF73k6pB6m0wjbX89gmNlcrAv+xQ4AJk+5Bdpp8BqefX2OYWUNK6uINQPcmVGDwjk3qF5+C5klsTDeycyATaVTA758I0C8Api0nglHWPAMLvijIkwYl6NM3AO3e8Yh8w9apcWzHRPlWUonoT/FMtw1T0eA81Pjk8Ivv9N/8iACc+uMF3OsDj7c9Fx4xhCMP9l1r4ygcEVj+e+kjGbm+gpuCz5COlTdgi+mVwP0+ALmHpzXoBscz4cHH+mKWGQfebNJVYKe/AGiYcwQgU74nl1rLEz7Tqvdq5jRLiaDoFMwBARg6vgdklr088FN6Jh8AmtdTAM5i/8RnRtw/PgD0mnXP0Odi8H5jn+Kln3o/2W8WIPfTferrzS9fAgzKh2PrkTPZUuVE68o3ui79nv35FmCgHbNCXxnLmnLR7E/yf/fY8XQ4mc9P/s8rFQU++T9OSUbGfdKu0W9orM97P/8gwK/Zn24JmfiZ/SkaTxTh6aA0+nT5Xvj5XvvnNVlbfwT4efPLV/6vkMfLd/7va+3fFqNLKi2MZ+XuDigiKT9/5/8+sz8PzRmF1s3ea/seEoqoM0X6Yiw8/nMpafpQSf1n9qffNii0WnsqlJdNLP+XAFVztaX3+tATb1ZJ3/k/EcNLJtDueLzv/N8VBahnrqYzYzen0vzaVYFB5cNn9udzc/8lQKnjXt/5v/MOtz/GxytlJLZlPgLcB+13/g+Pj/X7JUDxfuFJoPrNQzec5Z4K5RGP7yxaVU8tiaevYYYCXGZ4/V8C5Jbsezbo/Ff+j7W3KGzp1LN/RQH+a8z67xUgjqvi30WAP/0U4Ne5+EkAbpz8UZj2fnr//OxDctUenlnwm3cC8KW9X6WCIuHGagkVGQnZkGPXGFGthNDuMxJn1eMAZiujAJvbTqlWXaDV5pLd+HBRWhTYsw4a47VEAdYdgwLcldQ2p9w+gmYrm/FmO0GRsG6cwHDvJSZpivf0z6sLn1e/ZJqPQkyDqoTzTeHi+JTdf7365cWaJKXWTjOsfLGGpp0acf5gqGc23nUO/eauM6lTg2YWqSXDqn8v/lOGfW0+HncARJFBNtpymhgbVWcB9oIcr7UBj+etUKC1tEUhDyLu7yEAP4v/8uuaJuZq2QFkd48w6T2lojlvOgU2TCwwCZmiAKfVZglNv1PISi5m3wnAupNezHqi3wszFxQLjoGI9dOeUICSd7rDSqnFKik9rO9qtzDhaJRzkif3e2PWGo70sb2aV/lRLWxjbrxfF3BeoQD3PoqWDRYGNKPyiFdXQlMzK4gN52Q+ide7BkU4tooLBy0VmeTB0d8nQBZ71L+d//nXyABqP/231Tlzs0Bb3MQY1mTyICn7nIJlHC8k2i3KlMA8SsASXDYODcaryfrk5LD0bxidClpakwO/rkG/HFBU5FR65FpGZ1g4+Q2jv2yikuVuXYLJhSKhytotyMRf38C7aSoDOHzahDWsGpzVQq6om3sq2RfMAjJfRQGtax+jqziqwVCxjVLx4KIQN68nGP4Lo8FtObCEDkEOXqrKVZjwW4PgM6GH+YVIuB91G1KokQ/6xMTz33d+Tdx+twDnYOH3h/nEI9nZuYL21CQmzEIF91/qBMh8/sDyWj3+v6mM3883YhXZOHhi+cIOnNeTr+j2vZpu8CUOtETE6Dvr3xm+aWAC4bIbidaLMSUH4XUA47J5kPCkYv3I3a4DnxExGq1uKDDCXE5gsh4Kdt5OWHIVXhbM8v5O6KmYGMSo9AJcxuUx2p2hIP3DBK+/3uP5ghdG51EdZODrBR9H8cO3SWJfMPrer9oqnFy9hgR7PL+jvJgqUhm1IYkZXYHUcI+jyW78fQJkJUb+qYkqf7cU4PPx/i0VbAUMwMv3iP48s2A9zhWBx6U4kOHwWn4ESB/Ge0JjewnBAJ5lwt06xe3dfAcLPcN72qxRgF19yfCe3vrqkwL8EqCzjVnyEaCev2pYCjN04JcAZetUQlCKAorshdt3V9eHNI27Kppa77fz+k6Eg4j9zurbOYqo0s8wd9fXt6hQgD28f+jhiAIMd6wM5Fl3GdgTkY2hyuSBiDNpAnYRYZsqahTfivcVFBwjkGi6UA+k36IA3SuKkObvl9OM1pkDa8Dyh/62s0meWwm45ntC6XOPQq3vbQnzbIoi7BusD0rGFozujoITTRTVFbsvmFsVY2x75xlkpJGH1lRRXHyCInT2pxQCN8fyr2oVz3dGAbp1LBBqJKpIGN8UYLFVUdAbrVc/AiS19SLgNLj/cXKswNk0XEyL1fJAypkVguaUDKGMgcebrW4+Xi/FZ9HjvQL/awKo/2SfBMQCn0nCUc9Bo+UQ044tfp8AWYmTf+qvKr87B/jTk6q/ZoB+3v4yC1EYdpWVVMnjmvmjADdsS9zcyupvAb5zgP5kcU11L8yeVBT7W+yfX52t753lkz6iZVt9coDF7CxQZnK5xd5r5Tx0Lp/8EuCFb43Puz+/ZoB646MV9bFaSVSwXiP5CPB+WvJU4q4D8dRi2ehG6Jj0XpFT9RGgoowN5Ug3MG4WtN85wC8Beq9jbuieM2mpwr4G5pMDnD4n588vP3xmgJ5feL6vGaDupV/aerqdDFSZv3OAx3Yp6soSBfUHAaaXVfHJAQbMIhs+OUC5zMf4DzNAn5MOBfc1A1QwT3P6XPS4/b7H+pwEfEyZxDpXrrDE6/2DACWt9/R7Pe/oPVNRcObEST4zQNk2QOH6gCKM+3ZHn0cGBaivRFY3crx/XzlAz+w7A0XdYv2drI7xFLn9FqDM3NrqkwO06USgD1ZAscapqv0VBaj83xEgJ+P9+pssAJSEn30K2OedCGu5QQGux0Nh1pHzhPVriwLMJw/brNYCCoLntThdz1Fc6+1+CXvaosi6rfwwOKAhVPcRBXiaQ2I+pT6ES9mr8WcBYAHV9xTQbLudNsZRvm/h1PZWnOX+rwWAFUhmnGcyiu3r9S/ttpHjBIewbwF+LQDMZsEjNZtyX8J+MXLMOkn3DzNsehRpvjTJRjUDwwjM7RoupwAFuLFRaHd3psOJvl8fU2w1zbRjXoWtDibJNudZbVKKIUUjP1FwnTUtjPZ64oHahVytjGlgG5cjAbh4HZZ/Xx00Mx8u75eDsvN4w21QVFV7iiC/OKTKWm+Pg6u4m0CoXkWSPBgUYP9AAVZlqcTryeo+mO648eBgrJh4bU33qemu7yjA2kdRMxcU4O10wvpPryg0dYECbO4bC4atOyfpUO0bM5rqMUDwfv2MPFETY+HEBDroNJJah3ttTpaVCZ1wfFSJ0mP5koyx4VpoEybOjvvvHODtDBJZna+/UYCcrPzYyvrfngP84ZG1Ld7LkaaJiMIrxge5lbsZzOPrJQZp5ycYnfEr0AKbJR8B9h2fg76LeALTZdoQK7jVYGWmFGPXmsBHgMuxvpOPAI/1+7cH0uCXAKc8fwPLLFGA+7X6flUf2maZHVFAGw8FJcyxD5fMFAV0KEsU0VavwJQGoYLzZNJ8BOizpxb/611lyZ2+crDdXK6im7C1ST/KHSyfJymmSqg8iNp1GK3dFiIJzzPcX7nuln8U4BZrAoKqlBjYqj1Gm0JuovjMR4wjiJISx3mhAGUFBdjxUxRZGcxgVs/5KkrOKCpF9Hlwqy2WXyMTm2xt3oYZO7nFkXTwvwXoy96jCp8hnu9iOShI2eqq8FKgwKan6RFr7YXlZ/NRJEGT29hlXvcK7u/6OA+vLQQdj+L0jqNNqGu+MBq/yCR8KQ6QYjhl4IkSjtejXgLxSgvrm9daJtyvMbrerPUDLDjUAr346kA073SBhebi8R/y75sDin1KVZS/xyRQhfwOAVqZwTH03L3fAcS1HMwsqyJ0+87BSSy/BF0IniS8eIVGLut1BEs55AgcRLRJWqIAjVPOV6FzwTY2LS4pzORbz0TiSlVJ99LpJwcYssV7EufROmOfkrENbpXtQF6Pyw68DgUY3pfYxoItCnDHPTsGbAuPhy0jQZF2uH8qeQ+yHy9ncCT2ykTVTi2IpsohzJ6+wFBNzRNyVFGg3jll43C37ERC0uUUliCiIJV3TjPvVyosdxMU12HifQvQNysU3Bm6gmzZUECRjn0VZSQHMg7BCqzFlCUfARb++AR3d2Owz7mFgX287YCo7xzgeuJ55Cg/ZbCOCrbpR6liHzqvPTCuOorrS4DGvEvBZ2YNoa9eTUnnowDnEvNLgEf6XtW8zHsC64OqkSIPlqDFwysO26dnk4e0PIO2KbiKUlgOhNmiAImvMvhMZL2UtM8TBT2k54qe/G1DBv8SwMK2nwz44pb9CHAxbIYqmlso/9/WpxRW/am/VP5uAf70X1WC+r0m7msNoJm8xcGgMJQirJlAafNEt0euxvBs/isH+LUG8OsNMJ9ZoF85wFfQ3EiQr3D/rzWAj8b+JcDzdRTofZmOzGcNoMMeJ59ZoO5tiuIqRfNOnxdzjN3g+V6T914D+DJQgO5y7g4fAcrXx1D5rIH7f+UAvwToJuoy1Uk9b79ngX4J8GsN4B8EyPVmR6evO+7/JcDJSbpQNWz7OJBaFFKscfzn1x9cu289XXGlHsW2xfOvlii6/yVA33ZH0Fv+eP7kAD9rAG/rEMXHpL8EuIzx+E88dBWwkqvpdw4fKs/NC4V2fuaHzyzQLwH6yZiJuhA/2e9ZoNzBtT8C5H2piz27RDFGaw5FV2F5fH2Tpx8BspczX3nBJVV1Y9seqfQifRUoS0fTk8VR/BbgsMX6/FoD+CXATw4wNSccnZyjkfxlBfivHvLfK0BeFf4uP/6nCD88C5SPpiJEEwkFKEfawVzNZQZS8rrHCUsenqknGxv6K6Oh4AgK8LDHGOlaHVCArJazxvk5Cz8//Z4umkdiDp0bQlssVWY1UhTg+fj+sbs4Q8EN8i8BNicBBcgs77a5rqsI9t7ajLPlE8U26aoE9rwlVwlTowCdFAV4O1k6k1qLQ2I+ZmQHx9WL/34FzCR759j4GkVnPKa20WyENVTyyYgz4UlT87y5opBIjwIUCRgmOztNv3/+gXugmLLn/jsHmGe3aW2EDdZHkdkyE4ubaWKwJxTixdz/egVMeuH7Py4C3NWX5DMLNNUABdgc+hl0AyPGiav+EuDhISlVUr9ndXZt70Grs0wVO++fjm/WMwsaY05InjcPw5zXLway6CzFCQS4/aAtLDhUBQpQmtLGnCvTNcRTFc+/vHlIyWhroDAbjWRNNGtM/iFYWJ/Fg0leA4ovkogNrTBMqpg74Wexv7uwn62lKs6H++8TIK/Kf5df/5v99G+/X175AlwtEys6301YIqrrORh7/sLQezOmpHpd1mCLDzaOzEvREDfMt6CdDRTHNrIfHwE6i06qoLLKlJSr3QVMMt6/c4ARTPefHCBkWn8glXq6fwQYPvaFTV7trQIid3IVZuADyYliA3g2CqVZ+SyppF0N82z9/vU9fWxIOuYvMIuwIzRNPPGTA1zOK5mJOlAAEaZ/5wDDKNmKRON2AERvRRJJ3fsNm53sgMXkWF6mxOj8ylwaWN4rmQA76YH0zAvrY+88GLov3i/T31gNmK0oVuEadjaZpPwMr3/GMzS+ew3pF74Ii42K0Tdblyi00lmCudNvVRRrk4KcevkAmn/EaL/pS49UldODrX9Fo8JofGaBBgWD179RSpE0+W2JIlQfJHQm+H3VBgUEaoAa6MjoESU7sh8BRmSP0bWbYfTpsSkfQ96jAMdtvoeZW3XkI0DxtsbzxzeWvJdMPUgT6FeMW+cPPP8Tj//7+pSi/k1eAqMoPxyttsNLA7esOSasXu+XS25GHsynXWGbu3s1Gd8/YDBnn9gmwtLTSJvuIphvNlwMwrZJSJmd9h8Bwm2KYjvzKDC/GVE85IyiWSvTACxeQtWbZ6cmV259Bn8wsA3dX78EaJ7E/0nenXQpyjULoP5BDgSRbkizAZE2ABtmImKDDdIqv/4Gkvm9ec66676Tqu9UrTvMylIR2RJPRuwIXHOLeGKSDVl4sL2/KuLDkFN8rodh5ZdhG6HTpvUoQPN8HyZGamlKTJkPcQ3j6gq9KEmJO8XXN+gtnft6UMnkGG5kWF6SbwEe9CEneGDnJNx6NR5P5GWgEoICY+blCQU24fD92TUBeY+iFO/WGmTxiMcvymJNIrJ8gxRzVB4aRzwfy+pZg0z5cxI8HBHITHsKsHywZRSUt28Bes2tjgLhht8hgZtsQaLWReQ/J3VMbvPLFmz/NfR9olDMRTnjQLuyKND5qxIJqxpLsNdFT0LdQmFOTucHKOfHLA/sx44maWBFsBT3FAbcFYp4meN3iGN4N/yOaVCAIdX6YGYYvftHw6bJtGEScMNtTYXMINbftabmFE39axeYP0OAs1/d/u8jQI7MX2QUYFKdDyi+7Y04kYNiUfUnCnDNPskoQGezu3/1AN36j3TMAVInrqU8ny5Btfod3uES+0k54sSOVXY7YX2+u6BwVKZ8qaQeRDVMgLDDM+eMXWDEUkJxSSGKbWUfeF+wqCYfBXi2nuy4D9Atc6sYBUi7+YWyrzS3GgXILeua8tbds1YfQ5qLe2hvyk2V0lEt4lY+I7MNcbxaAPVgD8c/5ADHKtDjecZ+CXBr7xz1QSaN33H7mhoFGCvLyU8BurfbdRTgmAPc3Wf3cR/gKEDZUR7+e1KV5GcV6FusIregretYBTpzDjfqhwDpR9nmYw5wkS6/coCjAHVf4cd9gE4xfD6M8z76jDFlKDtqn7KqHZa5P0ulKh9zgOECxThLbBTnR4CdHYg+10pPyhMHIX4EKAinQdx09UfuA/xnKf53CcjizfVvISDzqwm4Y5CAPIsEDIvXSV+GIQ2HxbvL17aJBHzOkYANsZCA98h/6a/pfAlHISYkViERtTkGsHByXiTakRkSTW3x56PymERrLvruAlpsGyTgPWhrbdds91DzJRJQ0o+mfllhRPvYpXqUzK9Itu0BCXhZ2gJZ0TcYAl8k2jUaZkxoV3z+x7vKoHILJOZnBsSnDPReRfj4jduuNLXcbuDClEjA1PRP+vPWaXBNHSSgxX+SgDkSrTzrZPskSKqlIPjwPK40sltkWa25KcPDXnKEaNN1WapR/Bzg+a6QgBE5aXrv9DXsuvC7DNQHYwurfkPyJF75rL58P2SoLIbNV9wbCXjM8PydLF+gVulOqvWu8h04ZjFNVl3fxXpMUwY8gzcS0OCRqO5RpWG7mXHUOAHwfd4acO9ohWwbDX8WuDKGuJsr+TZU61p73H1t7AOzfdT4fpJqmBkhtm+yzh5IvmgXmXDbdJN87aT+VxLw4cW/m4Aszc3/kjagkvSLCXjuhk0xtxSJ4z1dlpysXgV1ubtTgbxsUpIXw4D1fEfncJedGsnD78HanZAkpBlSg/T0BrJNcRTwHRIwOpR3WDp0R8Ht4opIPO8IRrVlI2ArJJWQMx3Ix2pCQr7A8G3WIvE+BPT982RFiEVMOEw9fLw5Q5KebswNyPKM4ewnCShKFwpJ5yEceVakiWVZCZjdiacCU8Wl/j5ZNSylK5eHuy7F8LprA3B5Cl+/c9yaBNONDbqicbk/VzA8PzzDByzWSCo/n1cxad5TE+RF9ybQZBWSM8+eYxLQf/QDAZ0Qw3tzz1CBe8PweasteSBwQAImK9ckp+3FxiPXWwqk4JCSO+OdQUq8dxRsMnw932NK0M2iikYC3vfMBTyKxeP/EHBfqRa4nDrMh9MxfK8X7TCd+sXkIbdCAvb6jAE3aXgStEcMrzc+n4KrCEwULFaHFelM4wxa05QR9JMh3FcvZ3D2CR1B8Khr0sheAWSxw+f/rQRkaYH6Wwj4qxPrnyTgh4AwsyYxUW4zFozVMqeAWqQFOQeGBXI2QwLOihSZv/JC/MykWRRKhpkSRrmfwBF5hvJ3BrK9Ey8JWEFTU/45c0QyTy1/+DsgjUEamxTEVI37WAaKQVr1IlMVCajSMV7z7+HPKvyCeBBmQxlpkuE1AXqywmv2hav3kwTc1Mkdg862pkB+DJ1c2KEMdFuzxH+EyZUYl2QPZrih80Ba7k1y7zMFtNOBHjbO1cPm2o0E9nkxj/x++03AhXmZEyinVkG47ibgNWwiYQ/EOuGtbLMBu5GQgFyJayje6hQ40Q1J+b6JGjlItw4Mo0ECpmKKq70OJqCHszIPZmsk4G13cZGcQ6vh5TZ1yFxnYrAmdJEHaezgd9YBCag8YZ7DMWpkcgMkpJ3OcPXfhgnxXhZ+ETCYDMSE8PYEterx84qWO5HoC28FpiYgAedRfSI02QSweLd3Ekh6hWt+0fugY5BLwWFps+TO3RPQqrCJfi8B2RlF/y0E/NVrqjvoZ//d4GrwSiaJ1YBMjr6gHW75DwJ+NgKOZaCWN7n7c74rKE+ntqnKhUrvd5eujbzbrFypu+SABJQdJBCdCvGYBPyUgaLleXokYLdZUWTcCPgjCfgh4KcMlNH+Q8DEOsx9ftcgAU8KX3wNAbztrtFIwE8Z6MRuG+Ll/u6bgJ8kYK7woFL5uv5KAn4agX4I+NkIaL9WSLYPAT+tYMYkYOQorU/P9k3kKqVlqpk8QbJu7JY4THlwxiTg9FJWxH1Uy1rVHruHT/sXJOINeE3N6uXT75WmzL0NV2ljEpA7z/D/fwj4SQK+JPkejQT8NAIVqldLOQbe4VRGDCqfPU9LaiwD/YeANnBWrMbN5DQmAb8ImO4uX61gPJd3xjJQceUiOT8bAT8j4Ls9/6TGMtAPAfl1i+8vnqR/ZBKQ/s/v/rsE5Bjm38cA/iF1oPSvnlm2SL7qQJNMxgjJllUGojzoqPXKQgIGyf5/ZAEFEllw2U4J2QnGXtNMfR/A2c0JigLkWA/TKoAioKZkfbC+dwIWcoIE21wHYilRCnUiGFFsMkdNb6M8hGoNehRPF8POuCZawTM6CflaqpGAU0cAKLkKCbgV4YuAt8QVo3UfSC+9xsX4lQVcxdNUu6bRBqrtWct30t3Hfz5udbjUHBJ04SLhZpokwzMfbBRS0lU/VbYPt4wj1G5LT2mNsnoR1vlCoNYb3yu0YrkFOBuamseBgo9nm7b96gVzDKSVzklqDJmdEyouLhKrn5y5DPdFx0XjGEBvLQw7AR0x2nDZNwHPq4zONxQrxXr5XBhwzSgkNUyRgOTYMxCIwEeb7OR/ZQEfFKuQ+BHj45PnZgehsVGibV44tCa3tgbNMpZJItJdocfX+QJu1/IdrbUSCZg2ORLU86Zkow4kdBcPG5orw//mXjAcw/77HMA/hID87yDg4nFmqXAfHkTSbu8a2O/TA4kmuBgOauUGTEi/Cbiuwz0s2B0SMKmHPIOE4SNx50hAZ97ERMrUB2hwe+X+ks7wk47UI4aDCRsFgWtfyel5eYFSphMyZgHV1/0GC6XjKbAsfPwyW5iwtYYhW9YcSXQm/Q28xmKjkHBIuMbaYOC3P7R5WLEOSxJ5sx+zgHg8VUq83qtBmahcFNhP0SQ9m4RANBdf/zSd1MSuSu8rC1hYSLLPTkB7ovME/Of+RHQts0A9bt45vEB4EdNun2MWEI5nJOAp4FUk4ZOhQrDwfFD3RgDvKA91nM7EIW+Fd5HIbTdMYZ98EVA9zd75SEBHYCqQomHmRHtDMiZmmIPCHPD4NW0qE3VfOqD25SsPbi0SkD1sUjAXMb6eJOHjJ9DMQesf/NBbNcFwtM2+COg7GRL8XFpnWJz6Eslo4vFZFn8GO7vR0ZgFnGv3AszN6xWF3FC3+vvWFP+3DAIUuF8crradoYJ+uc2o0EqQgHh98WAIFuLrkwXs/I0NUhy/I5BOjkYE3YtAL+kZCVvXPI0EXBABCVTca5pwBRJwcW2QGHiPEUmUeT7IexlJdvDKglwe2Q3sXc3ncFjjNbsc5hJJHhIwkOZDP1oRCegzTUWBNEUCelW2AvUy1HV2W7wmHO9yB5l+IjHD1ZDVq/lwJGBoL/FKVdMsGXcChvbTBvLmSxW8N562kYBGVSIJlWHaC0eGnX07JKC3RwL6ipu8SC8cBFBfVyTbvuevRNogAR31/E3AIuZmQCKCzwd7xyTefiDgq55HIKfOitwFXoLFhiqp4DhDAr7fdw/X1Loh4aSpzZGAi7AuqHA6ZCXvNyTggvPmVCBXB5no4VkEL18hQe+mKJMHhBZIzLuPRgJG7OQJLrOc5cFTSDTiVEjATxYQJnv8vJ4HJLoctfccFjehJp5f+kC8VU/86aOiCX5h7MElzyYPu6f4++pAOUb89/0Kf8ZOwJn4i9fUPwS0nW2SqrOVe/IFZ3eLbK/iUzUdsn7Ik2fuusNc9JGATl5Q9lHYnn4SsNsgUT5ZwKnpltGYBfzsBPxkAUcCfupA6XxLk3EnIJ64188s4Jva8f7LpJFU7zMScHI5f2cBJ7eyHicBUkp3zV37+Ex/7AQcCUhf1eWYBbS5c2mq5v7wRUCvgX2s7sX1Y5wF8aMXzHwf1ZG3d5Yr9ZUqnd+v9w1xuDJxvupAC7MlYxbQ2J7vvhjJ+PhPFvBDQOF5bPKRgHNN/ybgbbfXxp2AHwKOdaBckaz9uUbfyUjAz07ATxbQUZUK75CaW/kTU6qIp6ZI6k8vGNq+Itk+daCL9e6LgN5uOH/a6p377HOoMz04iTlmAd/Wusqdg7gUx52AtKyXP7uBso+hu+kfmwX8z33pv0tAnp39LbMAefkXbwWUwsv3VsBMOJ30luvnsL7GL7LiNCTgqqxMuFE5EtC3kVygSBbcHXWY/pDuzbEQ9D7xSRQbeyQg384DeNTFFAm5QAISav5FwJjZTpGAzeIrCxjnU0nTD+9HCK1iIskO7vGkT7rjGu7aVKBW/BMJaE6lLwLGB/cV66IUZdCcGxJta3vIAtrUEi6Lox5tJ4/spFUCtYGTNdWiuGz8Qr8+K31sBzoWgm40X4Fy0yMZP5PgNZP4cL+HhNoqxJf1cxFOIfVEfP1lMX1pgvCdBUwqRpb1/DJMkgdPiRIxQgJSTJlAXHokj2fekR2a2ShQLEsuXwcVEvDhP5CAi6eYj81gXOvowG2tz8jmIPixHu0jA5o9S6KdSGRTn17w/PvHM/+VBby1DyTs46qQbbXBx99fGJ7uj5qSb4UmFbVHKOhfzWCKod2oy0sLyBX9nY8E9B9IwMvkPY2ibobHu33MbXgKBh+tk+NvzALy7PxvGQYoUb+YgOIrXIBnZCySKmlEsvBCHQzEdzQSMNc3W9DcEMPFB4XhWnmdpiMB/fOMFYm2s5BwrwlPgqhvThj+8Q9QU3iTkYDqJDmCbKtsHthadSWszLxA260nJAw0DPf8vsTwddXwVChokxM5UfYSMo1/5fD2vgmobDoMZ2uleRGoLxToW/y8YG2lIik3lz3oq4VAfDbD559kmxrkg8Hlfi1iONbMwyHjwbG5z8WHF4nMO4bPcObyULwhqfIuK5BcQztOjaoKslBLGxQlxhtWbOOlLpyZEomFRB4JGF8zDQzlwlC+H+H52LgHEVyOfBPQfFkeKPaso/yUxfD/WSdnkPrbmwr8Dl/vZJR4fK8lhqNCetCIrBo5uGoukDAV8fwXc8aFRRG8Mfy+NyaRK/4A2muC7/fVHhxi6W8ObDHmo6AfOvSfN/0BXFNCkkOBn9f00iIpd0KJpJ8PrSCHLKC5MmYE2jr97xGQZznmXxtX/CEEpH5xuDonlgpabTAkNG38TGa3CRLo6lwjoIetbwvKQoJ083cUOMthK5tdRrCYPmZRIMhFQTyuPeE1vkcCvjMk4FnFa5zsm5aEOYOkeVxDGGbL45o05LImPY+E07IrT41bAZVpm4G8ZNkovHuTdCTgBuw6gsATC+IqlzWScUNH+O2Kz3+5Tx+gi1skqHOrvwm4qZCAqlwi4a6bPRjmjKb8eGmnZO8xZMwChkuEFxGLEEl42sxzID2SqQiQgNZLxeMPaYsm9n45GQZU1lRAh3i8gZwg0RIDX7/q65ro+wkzjCWk8sBYpiahlPMb7ND+JmB+aGXwHKiiIJkgAcPtxQW5kJscIrZ2yOsxjcFggmcUqG56IsfZJR4JGFo5nq/typ2Cu+zrfNwKOBETC6yo7/MwueF3xKPRK7CMepaDxVoOOeoenh8zoYbKgmEr5s2KwA3dex683aomx47Huyon97kfEkEcC0EXiYAEfG7q1W9cU79uEtjflgX8tAP9ENDxY/6k5qn+lQV045r/zgL+Q8BPIeiPLOCFa94+4/RtbmsDIR/9mfZFHsp8JGDbzdixHah3psqfWwFHAt7M5+trGHxHWeZIwB+FoONWwE8W8LMVcCZbmk9v8eoZs4A0OXwT8J9CUHaivaMfWcCxGcwnCyhGs8eYBRybwXwI+MkCem69W/3IAnoza9ic/8kCDgQcxwHSx8njZyFoN+eKkYDe+21pYyEoJ9TfWcCxEHQg4NgO9Hbk1z7PXe65482QaDN6NxuzgONWwKl2bnyeJ1X0oxD0Q0C7FPH8CpJ+GQdCuMcpZ6ragbuOhaBjFtAzMaTknRDf36cZTEfh+Z44ezyefwpBqf7eUH8uAf+zhv67BBR4mvlLCkF58ovD1UBgWAh4EQn4vCDZ9onKYSC4fUXr0h8G/DW2CSWkcr7d3ZGA5XVrwXnNEZKUouBo+XwRQBUO3WBOzCnWoZ+HcKJaKUrOJ3y+ebxwoSGOSiXMMntpN4X6zgKKfKfpQb8IoVRWSLhNJSHJaGkNjR2J0dpAa+k7aZgYEaaEDJs5kEyrYS8gCjTafgYC3sT8qxB099i3tVadpC3kGAjmsWv5L53miAHPYhhgKOxlTWdfvgp3ScLXk5ddoTvN/GsixDZjJVnfmscVXOhAjFZPaFnNbW2AHM2bx6cECal3JQWb91KJdmHur/T4aqUAi9N3FlBYRCrcFIcn0cXAnz9ZwEuVTDCwnXW1Dq3gwDUWZtFIQMIvDKgPNYkSIzqZ+uV95yDkE4Gs+4f/VQj6WM0Usosu+HPmlIdxHHws1I2pOU9bh+ohy1HyeuHzH/sOyfcwehJNeiRgbCMBS1eaUpv9u1vp7s62oap5Pt/w3W8koMAzwt/SDeZX71tKhdIEw2eRSAmFBDlp/ALc5P3IfxCQXKd0Hhb3+kWOK+8AhmQjgeIFp5GHwN/BPGdIwGrfXEnlbQpY0OI7D2HqaSRSLqcvAmaZfSWe13agNu4kCmOC4VtpIPEskxYITMxJTdYbfwl76vCiQFjg8STZ/Q4OEw978R4YdPrH6Qxsi2LykYC6zKegpAUSqj5heOablwZka8HlAZHSlAguvwayOSBx6af7Ik8/CcHLLCSgvGxWhFHVJ8gri4/8XBu6xwibEvSniGRbphjeUesp/hx2HAkZPwMi8KoOym0yJ6AuHZqsjV6C5fvK51BoSMBtNhDzgtgKmd0hJb2i5qDJTB/BnDqsyFLaNKAGZo3nZ48E08PyCmZYClG4NPB8peHGB8fK3jnEEpLvQ8DFtZiTUCB4vBWzE4CsQny9p2Yh2Z+XDNxniUR8npHgzNy7wmJfVUjYWKzJJZ2eQSnWsyjUjiJNlKVagHYVXlR4FNzfR0Bh+LvKX1IIyvziNRUp3wT0Uxs/kyetiOC57jX3z6cUr/F3YoMkc+/I3yi1SXzaWoF0bJAgtylbkMe5P49ZQP+6qUUSxkhAxW3aCDKv0QjIWQBudcI1mXd8QVgzuYPxEnkK5qpNE53vj2AXWzYH7+5eidIRH4K4rPNAZjAoPVNIQPm1p3NfnokscSvvAYtzigS8yki4DwEXRclGcOgslvheuIfla01TwTQWTmS9xjWg9dIwJeaJ/z/New2WhMypIOPFK8ltJKB5OePxZz0vknzL7EFvlQbPR4mk/BAQaTcQNHVehC2bOaghntmRgOvduUciV8MU0EpckdnhooCuDP1EPwTUqNIbCegHr9Qhee3FQBbLJzUScLu87MCa1CyBre1qJOkNCYwb3trDWyFqxGaRgItrhITj2hTZKrv4nWGcZhT4FY+vd/Y2sDggAX3hgp/X0sfPR6fdB/HXB6EmRaECWI+GIlDvBJYcvOkejzdqSWAIvzELKPD8v88E/EMKQX91FvCzF3DMAjaslaqV+Dz7gnr8LgT9ZAEFNXpSIwEX8zMSxx5m/q2sea0+hYb2acrqvgj4yQJ+CDgWgn72Ar5vx5b8yAK+FYeixm4w9dJ9+3NNbSJHikpHZchAGJNuiTdTBParEPTTDeaTBfxMhH9f+uIrCxitzqU/i6gmcvnX8qXuHcPy+UDrifdWrXjMAv7YC/gh4Gcm4FgI+iHgZy+gO3WesfqoD1OfygcCTizLUbvlburP+qCNxizghT38DwLuzcPTF2fXhnKtN2+qjeiWfq90+PsPAesDr/q9uagox1qXxTgR/i1s77lbx7yszpxmhmScdNFYCHrQuG4koOdleD4/3WD4c4Hv75CUqepsm8tXFtCslqBq2fPmv12hitxHi+evkW+i36kJvt4nC/gpBO35TYm/d5GoDTv0Zx0I6BzOovZHEnD+f0NAUaT+fSjgH5IF/NWtKwLG4sahgPHzgGQ7LHoBNgvmRUVSLjv6lhdMOGmNnMdZgeRa3zsLTqs3IbFytVfabvsI4N5OkGRmAKm+D5CAhQJSniTZf2bCmyES8Kx4L+2tknTMAiZTWTJ1WZ1/7QXcCfNjoQfRQMClL1KrSYUEDLwO4MogOXdK84r17aXL8DtmRvJkHAqYbJfQyGs9ipO9R2uGF23g9Hpr+ZY++LS+7O0FnMy3Su1mm5emt9OFChdL0ElSOUjAA+cjAb0ECbdWfFNf3KgVFMQRqXVVZKI2F7YAd3Wl5ol6QAI+RJ6GCGgk4OMkrXTVbzPYVyahdvMjkm8fLggUscfnqy0n0Xpw3yNRKW8SRXRx/CoEve7pGTUS0G8kJKrqI6GLFRJw23s8rKO1kG+qDMk365GAuXlTyJY74s9HYhwhyddKvgvEBrSwrXS4cVeZ7JoeCRjykQlV+uijcSjgwaXw85sYEtm+XtJJv8QLG9+fxVORf/uNDUFFcfbLGq39bgL+6lbbryOzBKu5s1Soe5lGFmRjwkLlHhRQ9eREWLfcgscd6TzoM+eLgNpywlDhCm+NxKHDB1idwkfg1RhughUWoDzNnoTUbKoRoWJOIPXSUMgZ2AWhtM17JKAvF44zZgFNZY0EbM6HeswChr3+JiGRDiLZowHBeM6/CahSGOgumQW+PnVDAh4FL4Xl7YkEnFpDc75L0sAiLzgKXpf6Sq4mhnNmO/0mYEW1XwSE6DpZkeesRBJ1uAZgecfH01JSgVRqfeSfOgwXs1NYIdGuLOWHCw9I1pULWMTWPArNEEn83m1kULI7n/veAckGSY/fBOrpFYV9iOF/rd4voOocEpAv8fWyiVWD7so1FTgtEuzCb3KwA0/IQ5K1GmG0EsC4kE+zQSTlGtQMlOSCxDucGyCXvpmAe53h6ynHSiY5xR/B3ev4e+mJn5e1xfNJiqiiIFfx8+KP6gWczplRPkthOAzS/QnaYfomwX4YUvj71tSc/UumwvO/uiEorSQEiGQy0UjAM72cgnLtrpR/Yeua5Hpmg1uK7wjyaiAPm6zA2iQzvIYmZj1mAb1WHLJgU4TMdsh0e6rTIpE2/4OAfkiSF4l16wFeZAgk4NKKJkxdZrDwhjXDTNyaZFfJh9R5NCRYTr+zgOQwoXOgDVxDV4JrwOrus2gk4KTF1axNhuLrk2fLIwGl8xb/v2wKBZk+LQMkWqUjv8jTgmTTjQby/TzPfTvDny8uEtAI5HkUYHisEUpBaMlp1uTh4WIhaYtsi2veGorL9ZomjwvHA7FrOgqYXDTJjBzoMQvoPwUnJq9bSEDPrBrvVjqS8FMIurg8G8q/9kiupx8mSOyiJOHsIX4RUPEdNvI1qzGJQHgZ17CLr/8h4Cq+2+DcN30ezqf4eMXmWrBhjmtk6/IpybbhFhSeR5I+eKcm0Uxdg5PXjzwoZ0hA37MAFqs53paWgN9hetLuwVyUbfR7s4CiyHH/uhfwD8kC8r94TX3GwgvF8pU7b648qeBMLj8JeJne7n4vxiX5sRfwQ0CHJ4tCvYd4tbxmckdsf84jycr3zBfToKRseyKkPwho51zyk4Aeo+9ANU+Tty/KiyZ35RW/UmP7LPhTc9bmtnSuXqp2eXNDk9Ca8oLCeo17Abn54km83sLj2TvvbwLWsKNVT/sPAS8XfD8pdW58yhK+CbjL3OdYCOpuWUv+UQjqBs0uHQn4yQI6z3I4nk87mE8h6L6e4B024J5jIajt98+Xqp/w+T4NQUcCTpyg8nmpKan/TUB7EfJXlVGmW5+i2jvej8VvAtL3RZc7Xm6vVFqcdD6tGhXGoyfr+iMLOBIwSJTr2A7Ge2138Q8CevHLgpGA7/pe5448QeJ+soCiUZeUs0rx/XwIOLEPbf7HNgSl2f8TAs5oSvz3r4E/g4AC/YvbwQTcnYM9Har5VmFfV72jLhNYN7M3WZ05JOAy60y4Hu5yvus4JNexsi248zQhW2Vppxol7UNoVhGSzGZOqT6MNoNzEknUdk/BVTd2exeaYIsEEydIQPZBpVA8iZEnQYoEnBf4+Hs41aNtsEVixtv9Gs5MOonWtwWs9GSdB/j86tBuxnmlesYeM3hshsLLW9G99C0TWVDvZCRkG7aixmwfWwzUYiTgjvFZXWMWJtz6BxL0NkcCbiVBg/zK6FESZFIxdgS9ne4a2bbe0dG7gFrDbTNH056No6ZLq2MAZe3h8R+dl6m3DcPAWnWRgG+2WyFwrSNs3BUScj87IgGVXINTyfHUhoaO1S9PDL+PxnySr2x+2Mt3IS5UTMJEmxd0SGZ/voBiF5N8t5LA0ZmcF+FwFEUSnaZIPulaGXB5XhSSZA0S8nycXiCpD0q+9awm1erZwoDWEJGAD8DzMdGGmR3XRU9t0om/0m9nagkP6SVF8dZBAqr80YZzeR2mFDK/j4AzGpH7t+wFZH/xn1Vaw1rCUrI44kdzJJu3Ci2wjUcR+esOSef6fQxeYNOUXyQOEinlD2CfwznxzYpzSALGA2TK4vNg7UwKYqjZE/TW76OAk6YOiXrjDCZ9R4IVml2Tpeq9wbjPJxFQ6xRIdbbuQ9GVEAXX1YQl53a7hF1Rv/Nhc79ItskUw9t7zlKB1E1ooszxWl1Ah+Fh0dYiWS+MbwLyucCSe3ZvMBy2eQJK7RTkuDViILHCUsAaB5bwzR3D2/CGRPwQkNWMJyw3DR+FlVSJhHHvFZD82VPhLqgdcpl6JSyoPZcHeTHFcJFtl7BoaHx9IuP5WMmGCsvFA2GqTpBs5YoPwOEeLwqOuXsiPTUUeq6qnoLb/RCPWUCZwVt3sA9dIOLpcgWvnAtUMJl7Gnk+NyGGz4ueBLMdku/YGxlYz2pOgt0Nj7ctn1N8vXYoPH1XJklj5ILb2kjitjpcyUpi7uCe9xioMs+0Jqs3MxSGrmZUmEsHDH/f/RMM4/COfisBcU0x3K+qVvnb9gLGUUbAJAUTQWdPrqRmPQlsObhFMJfrF9kIA0GE6TsPNS11RgIaxmSWh5AVNAmO/RkMSOdRaNwPMumYLAWLqbsIRGNoEaQiAaVWR0Jd7fJFwnn4wCDVEYh/uyEBTwlzAu20xWt+quE1f98LPoSlgdfcbSPWhHqXG7DuUyRkfkQCdlOvAE95zaLAjOuCMOVAQHbJ5v55Isikiq0U9HM0I8HbrF7kug4XYF0vdBRuG3y+u6ca4BjhnAJp+DlxvSM4r2yeB1t2uEbzIde2ExoqoHgk4EMtd/j+F3j8eYdrKDk3Alj2ctivWuKaA+XAgGI/51TgkDom6szSwDgt6wjMGRIw65CAWtK1ZCQg2TA70DpS5mHN1d8E1Cw8/g8B93qvjAT06cAxyTErbdBous/9KHZWZPVS3uCJuEaC64E/kShAAno2RyM8LeeF31nTDSxk50H5nmG/RgLq0YTKh8mk5pgFtKiopYBbp/FvXFMs/7dkAX91IejrwF1GArphklxHAvLt40681MWf/8kCOnS1LMYsIH88PnO7C+evnwT8ZAGZ5Ebj80UV8fKsuv5oB+MQ0WLV0FX+RxbwBwGB4r+ygB8COt5ZoMcsoLBgvgn4yQJOarGg3DRGAn2ygO/g3RA3AI4dCcjNtDflTFUkoBE17UhAz31XsTp/3Cr/XRxrMhLwMxVwzAKe3CUS9nqR/Xmwb3InqfD9fLKAn3YwYxZQWh6KsR3MSMD381z5s/0Df/8hINHO7ZgFdDneNtVbZhGfvwQ1GQloJZetP23hQX4Ugo5ZwO3VjtXrYfn6WQiaPZDEk/2soX5kAT+FoF9ZwK1yHwtB8f6PxLOW+sSn6HMdjQR8XxU8/rjHzyNi8PyyHMeOBPxz28Fw/zcEnM2Ef7+1/hkE5JVfTMDGvnAAr6ma7xL5VOhGy0whMbR3FE3e8lch6I2dyHk8ew2FlQWF5GJ0QmKbF06aIEoB1OYWCePzSEBax3tu3mxksg1eSMBSRAK2oTnsBRSQgOYdCXgB08h3s9XR1MVkHsLxEep5wt6Pw4xYJOAlDyfUurSQgIuICuC2KEmUCCY+v8FKGZwFj1C7Q4NkvJCHBSdxpkex9jjK+upWbeGSpUhAnfVFPZzuTSgNdRgL+EYCii2lwYN+IhnVAxJQmy58KMlcI0m7kECHKF/D/VpN8nUn+Jr+DqsA2v1teLyJBFTeU24sBN1KvLTSXzMMDQ4TDQmoMEjAZ7LQ4KoIQrRhfSRgMheWcGuUCTUSUPcqBx7UjaE26tZP8RgXC7h43DcBV2skeHo3RCTwEwkoRA8DnvEECZhKQ/ubV5lDehSUPJGCyVWbsoIBV1zz0W51ws9HuXdLuKsPikQyd1zpR49Cwiu9FCXP6RFfz7JtyDlXiH5rFnA2YwYE/h0EZH4xAas6+8oC+rnsmaTd9Bgetd3QXW9yOJGLt/kiYDgVMVx7HpEkEjUUJl58bkXe4v0BRGuQJPumKcjWa5EYXUqRMJ23JrFf6hnUVcBS4boc9trF7Rus9DzJfxBwKZ6FHGbZAcPDfm9ByK57AmmBP8d0j+Ht8owE3GqNSGq3p8GVig/BXI107+QAOovXSKDotUz8bBg7uKh5EubTYQiCNIwNZAx8f+q1oUnjTtcg3VWO8i97JJUGlxLUdcDn/quvNcLu+xpMwaFIcNs7QMJNVn0Vgup1uyJKbVmgBsE3AZk7HqlMP5GAqYeki9xLBJbqvIkfXpvrSEAvXVMEduYhJdQ5wxt0lDQULOWDQ1719AoOiUUCNykzCVHw8Xrx7vORgPRmaK0hG0hujK9j0m1bCZTJhM8h5gX4QUCY3ZuabJwLkpxe1HmgDFnK66G84Od7YchIQGWG73e53fcYPp/c39a9ENfUrxti/bftBTw9LsiYxPom4MHYKLDcUbc8dE38TKbb3gFrjuFfsB+GHFxzdQ3L1W1G+dKNZQmRphdw54c5FfoZEvDsIAGXm7rLfaXFr+9VWwZIPJOmIL4iAd1n8oDFfjqsgXrPkqrG73m1GQiY0kOXX30OsHlpGASv50iaxbL/JmBbujKB6/0J9vMyQxLN0ivR+ukKHK5g8TtgtXcIqZGAmrSaET+GiiVBcFmCfr/RSNpDWpPsFppg6y4er2fgmkiXSMBFJc3zcOtXQArqcgBLnreR/7Rsjazjewzu3abzYDNPaVIzMxEU74HkEs54PqbH3Rx0aYkENPZIqqnD6OCu73UOboMEtM5DR85y1UZhZdcrJOYlAYUM+18/BIwXSMDFysQ1f7scTKJP7iosUwyPRwIaKRLQ0fc9Ba7lxGQvvt+gJgyukbAs62HwfIzfUcPQjVWI5+tp8huQVMSxzzH7F+HYMADSXqgconVqEjr3UpCutzYP6OPvywLimpoL/3/NAn4IyK/kVzTuBaQPw6DzU3PPRwJ+soCCZT3z/3cCioLyTcAkTk7jXkBO3CJJPgRUXkvOZ6P9dxbw0xF0HAv4GQoxEnBoBzNmAT8E7J35MKh+yAKOQyE4qs69a1nSYzuY/50F5HazJnKK91NUH7Rh+zwuNeIWFyTXTlOQVDuCpPuRBRyGQvzIAn4I6FANdxqzgB8Cepltpeps6U7GQlA7XU9O6rLnyq92MGSzpEcCjh1BPwS8Xtc1vv6ryt0y2TtfBFSHsX01wxdjO5gPAX8UgrKm1VFjFvBTCPrJAo4dQT8E/GQBvdnQcfVyud38yerNUPaO4PFq/u7xlQWU/ATUSuYmPt/nSEA/xed/Ce/JSEAnCizzazD8XsX3czFS848k4H8W2H+XgMyc/2smw1O/eihE3PNweC/VPKYJEvCQHSU4dlX/lQWMpOMSTtZCzrcXx6f1Q7e14bJVSLTlrnahqW0XQHFLSL7dRHDST+4xhDKSkYylC4Uey74HeW4QkjB1S2vVUTjAw2WMPK4yJIjibkO4o+3yWN13tO67izU829s0Ws8jJOC+egRQrVMS7dgb/rdpmWeQr5dIrskUyZPdiQXPMkECHsVO0ydVtIXyuNWopNgMe/+ePpLokeLrgySbes7lOhzXRI+SN3Us9K2UA5xPeBNNMhPJNBUea2gvqymJmjkeX2Dg+ztWJRKwOp8GAm4E8JlhLh+36GJdFDG08PHtUXE39Vn9tVnokD8qkazPVyRgGttLePjxNFpNV91Lv85sPC3Lfh5FECPJ1sx2AXn6JFTib06O7k+mU9jaZ5FaiTGSz3rYBhSbuULii4NEZgzvBlvlrORx7zW1dms6A+7OWo62pYKfD93i+z2rdyqP6sCP9YqmltBeX1K+lUP/NM4FPOe0QK1es99IQIal/prJ8L86XF1n9+8sIGUiQcT87oK13j9JuNu415GAcvhGAlIBhmvZO8xgWWhIoM3kuSKvrVoAmQ2FlNOpWxDt1JdgSgoV+e1p6pBUs86gzD0koH+xvwjohfYkD1a845BVMBDvkg3hK7Qa4SIkYKrt+ghu51Ym67dVYOCHxzcScLMKZ2Dcd0OGZJh6/SGgp3hCBE48tJf5EHBWclRAmSlLnHQYGjEv8f0Fxwk7EtDm1jzxt0s3JrxhPUcCBrwlmiSaMDWGhz0ePzvs69HFshqzgPA2vJgo0t35IqB0xfPhzEINNNHkKf/ATIB46xLD54p5U+En/J8fkhyM4kxFcGknMXl7SECZf7QkJNfGIceYQQIO+A2uO88hB8KsQI9mPRXugwOSss6+soCh0h5WRHRaBTzBwvOt8sKK3AMktku1+Htr49bkbSIHFCFqCPRW+iLicWgPY0VMFJTQaKSf8k/QX3lPwtnzNxKQYWnxL+kIyv/qjIW4zgjYe4vJ/USYnPCTTVSQzrMbBWwsvpAwrQO2l7/zwGBqh4RMuIJFKjDEz/emSHYBfk873mSeB1qGbKdpJKBBnFcEZueaJE3uASzD4c8y14dFkyL2cI0c90IUinObJoHTH/EaQwL6XD4RiSUJACuHtMM1JNZEPzJbUB+3GQmkAAm4u/UFaJk+w2uqTIuxEPRDQHhWSLj9yzjAoqRpJKucyiQ+l9aYBRwJ2LHhEoynxBIY5peMBFTe03kObYbXaHbbZODwKySS+hSQYFkZj4Wgfgu4RkX2OR0LQcGg8Hzktx0LClcgKUNVTAk4rQHKOcdr+rBGAm44xgfP4vHKfqUp/qyXCcjVqYpge3euJDojCWUOCQgGj+dLzRMN3OUTyUh2+J1TXvH8L9diTwV1iMSkFgENy9mLIWB5yQuD+s0OiDEQkF7i8VEXPF+mYxf5SMDU2gQgay5NQl7C5xNOw76LhTlsuXz8xiwgwzLi39IR9Fdn1j8EpEPvuxDUuO2uPh+/79RYCPrcvB/jZHhbWT6/CCgsq2c+7gWMoh3tz4+ki34SUNtV+PjMPql2HHA+s2va3KWSklV3+nmKRJxRuauE3Fc7mM9eQPu8LuORgBOPaX92BBUeYkNGAn4KQZll+CQOf0cC2WnwHIdCjAT831lAbT/p/JczxedvPCRWLC2rn3sBP1nA/10IyjX7hhqzgB8CMpr3vRfwQ0AhsL8LQT8EpKTDd0dQit41fq+8kGSfQtAPAXs2rfNxLyC+tegnAem1wviTi9xFzl6r0rEQ9P2ykKSrI55Pdrvk/RfVNPk4FOJTCPrJAjqR8PwqBP3fWcAfhaCfLOCnENQuhnY7n0JQTuDw/P6xWUDh/4aAc47797mAfwYBf/kei2YZ8uC/VfxK3/lItvVGkOF67Pto1YpIwGwWISGeayTdYYqE2TtHC+62TqJEOdm1FmYSEgmjP3z8Vj7pUpmHULQC/v+Hg893DqQvAsabU0ZrwnSeQq3ERr5jj0iQmUuF0MAcCSgESKaqnK+h3O+n1Jpf/4eAcoUEfBwg1Y3UzqCZmt8ElJd4PMWb0qMd40uOHi8fWyi2DyTgJkDyheHcgmbx+gyxAFN3XgsDjkWvR9tk6Bj6KQR9nhWN7OjZkDWbbNdw1k/TfF3S+Hy2ge+vcAwVv8SO+Pj67omwumdKFB/0gYB34wqbN0WoHatLom4EewPqpSFGm+Ma34/QIAGrrTPNI81Ewn0KQa+XYE5Fr5OU6nzoL+CovQm1fWPcqqfpVoLyvhGpteAhAXd8ZcAtrBSyE318vNpgOOqfd0q+PVYNkjrCx+fRQ4523nA+hDWS+HHyaRLNAAnY6kjAZsNLebxaIwHjvWRDZd1+NwHnnDj/W0bD//JBK1Jig3p1kVgnFQlSTngXyCR/Rn45PyABYyMG+xHOCDzdIRziphlobwbJ8To/U3IRMPw05iESyJImL8IXfAnutqEo337i84lpcgZrgsT23fm+JnW76cF87SYUBK8aiMkbD/D8o5DDWWlNIm1zJODi3FN+9pzKJHomSEyuRsLlnSt+tYMZ9kmNWcDkjMdj6R0ScBY6Q0fCvgVd7XgSaIEokuzUprBUe46EzqthybHdbEHfpEjAqXRIiXVvSzBea54KHaE2SfaYNrDUGSr3S6NOCXfpa3D34jcBq13mgjsbWlWwec2SesfrIF07gYSa766I+kRiqiuxJ753mBTknWE4bwr4ScAGJulIQOlAYzjMNEi8/Xxzw3D7IkYQmUjmg+mtQZtNKDz+/UA+uj2Cu9vg+52bSNbwciEgLSOegtVxfyJO1F/AZf058c9zJCDDMwV4hG8i/9HU9FgIusgJ87UX8NgjaR1q00c+N2Qtf9ua4ul/nwv4hxDwV9+nLJvXAJ2D7I41tyBVjSR0hc09GrOAV45Bgiyfbwr6RQqE8fsNSALDECTSUiN7Vr2AlE/nFLxbJKB7HcaJZM4rD2sf2e5c2hCU+klT/vFcsiS3NgWYfIVr4CHbLHEv/BmclOEI5HtPI61IAcQbpY38THJoslvwW/AcHQlo7ycaEdj+CebdRoJi2FmQTT1dgTYfCLVNqph0rZHCQgpnkd+dUo3oDW+DvTaRcPNpXZNUKW2QrQdLfCNxXgQ6D9f8BQkbUjM7JTQ1ENAKWyroz0jKBdMisdoASekNo9s1aSqDZub4fPYbvxOm0ZoHvTG/CXhJLwt8/Amv6X4tDnsDex8kzeyigLrWuOZqNQFy6ysq3B+QgCGFBHQvN/zOmL6HP7PYqgH20mzzMDoj2WZ8j98UzLSnhoaQMZGmzQyk2RWDXmWO57PoNglIW46OwnDnsGTq9EhmBWNTv8+GQts2CcB5b4a9kO+BrEKfjgQEPfuNBJzzzL/PBfxDCPir25aFi+XVp1T9Fbm0YF3Vcoak4LPuOwvYTScPn9L8/89C0JGAPMdf1Ys6Y8Ys4LgX8G2+kXSLJxLw0w7mlCFJJkf5ey8gtXv3YyHoSMBpfpv4c+8/WcCxHcz/ygJ+CkHHLGDZBJU/2c/x8e++1L6ygEetj7yIWLW61s6UP4nk5msoRKRy3VgIakt7JNs/haDO1VteVUbLJF9c7lvinCsk13N5l5BYqzb35O6wUufCuvQn6ayKHCQDrfbhuhk7gtqXvnS+CkF1qiaeuRNMNcsSbSTgOBfwUwjKnahH7hEtMUcCdnjPJo6lVivVuemvofD0m4DBsRF/toOhhOVXFtBlhnY42ia4+eKcweOJVlY6EnASd83XaPgPAXlxgr+f8jyMhaDCrfqTC0H/s0T+uwRkBY76WzqC/vKhEPGGh+S9VvPd7SEX+sogCpyiZU+tQ00GfX8jSyhmvZzvGvBpfXac23ClHsMQCLuitaarQjg/e5Lv3MnppBdOF8LdVxUSM2gnXfZ8F59vmOt3nnwT8BoAEvB4OZp6GhzxJjtZIAGrzmd1vUECnk2QSKKlSECmXQRQN6fvLOBGio7Q3HffBNz6uQ2n+0A673wEfeWRLZziHAmoRp9C1r0FV7LC17fgZeqHYMi6uQs9illOKnSi+gAXrdVInPFSrOstvn797CSy5QoJ9Dt3DCCHSqW2ryc+3ki9CeyncyVK1jIS6x6Ud9h71nA80Il6O50jMRlezDfG/puAR7dG0qpDFm+xkVyoQp8lUd4iAZlcWCCxS0IlF7yn64GGBK8vm0kUMfnQ8XSCpGyPvhJtzSU+vtjcyy8COs5B1J7GYgGV5spRklkdrRsPJGAz7egokjd4fJ+9gKcYJGq7S48nnZ1ENhzDvUhW98XR+W0EZAXhb5kLKKq/+NY6XA/4UfpIwM7KHBKIGw/wbvuk4A4YvjJMuQNzskMCzoY5fFONOYJlD+Hdg3qexizg0pzxVCANQxcyYlUgTVmajFlArb2cgXhDRkK+IwGf9oYCpyTfBJyoGL4qm5uQ+72NZNT3Dwuyk0ERMNRMI5GdfREwzMxMJuttOzSQH8Y+1yGSxqr6A6gnGgm5oTE8/BBQq1585N+vGN5yZ+sA3rrD9/fkXJa0sbeDhdMPHUyvSCqn6EsMv1dIQLbBcPx0t1owD2cM/65FeiKFoA5BqYoE3HhtTNZ54oO5M+f5mAU064sB5OUJBIItks2BSwx6LfURxOumIPLVQuIZ6TDz7IwE3EPZwrL0W8pfMw0QK/JuILELMQ9nTzz/cGm3sMwKJGhAIyn1KDyBfEnmUTjpm5gcFxcdVFNHcrrF/kp4pUQCToI5CXK/eZHbw3qC9TIx4FkeMNzvVvcrhtsvhgoX64NJjDmSV7bDPg+N/vD7soCsSP37XMA/oxCU/9XdC1sXCSg1DpOHingoyJG/aKBw3D0H4Ywsv9GqC2Zvvanw4ePVpcabDZjJa0b5EeFMkmXGBextxhJQh/2alZpkIBPnHYVkgQQsaCSgyocz4jNdidfgdfrEIHVoKdTMkIBBOz2DDgwXwbRsTUK4OcB2JuE1x2/xmlBUFa/R3WJGQv2Ka2iiZyUoybA1fiIMbewZJKB0GgopJ4o9DHngMzCi1wzX/MkxiWhPHVBIjQT9EDD0Nl8EDMQKietR/yFgca1ORCEefmc4bpcjmaoVKcqBgAuXpmC3dmViLzwFFkuGjoJbgeejUdYCqDk+X+gmdUqObGKCMpWa3H/ccI1PXMYHudQ74rMY9ZJO3ezBNOYVHu8+LfBEXfawIDcu8g+7iUOEdmqA4xv4/wmXfhHQvp4oEt61NCXRZcbid0KGBKyhkkl9/iagT4Lhz15JG8PiXD6j4GDsvwi4vJzoPHhxokMibXPA93/v8uDBOb+PgKw4m83/kr2A7O8goMiGL2okoK9P7j8J+MkC8nxakpGASuA+/Ynpl8RLmcdr7Ag6XRpIwH/awcyZdJgUK9nFSMAfWcDH/SKNo+G95LkE1T+fe1/I/IZyLhv+NLaDEZ15F40dQQtrxvkCP8wNVL1SVHtqavrT2+MZeefgWYx7AcdC0M9cwU9H0M9cQKfLrUJtaiTVh4BjFnB9VhpfDJ5IooeEBPuMhp8snYqy5y1XjATsqLTNnbAqTyMBxyzgpx3MPwQcR8MfLlzrM496KKwcCOiku6EQtK/JWAj6ISDfx3U0FoJ+2sG87sUjcu6nchgasf4mYEiqWK1uu96fOEFN2fbUin8WgoZn/HweV+7x1Q7maHPXsRB0qg3tZi4hEvqh4PmlNz0S8J8sYHdeVvm4F5AIQ1a2WHfEe5T1H1kI+k/W4L9LQJ5imb+kHcwv3wvIRIYAWUVUavfiXoXeBoIKxyCmyPpqIgFncyRg9eaRgPMjEsN8dzZULxkJKJc2q8FqEULNsySPp1MkoHxC0p3nNyXaocgKncslDwqaIMHSlcdqlF4doLRSJOC58U19qQnDwOetnm+1AAllqNQGSn/Yu5b3SEDlaIfwKIfC017G53fPwhGqDsm2y3Q8nkxC0lxWMhJyV0grvYVjDMfsolG7do3Hf2CRiAW9JmQHKyScyx0XSMitHu0u/bHQa1UAyAMaCejckWTv/LiBW7CToh1/6Va6KPoBvv8Fnp/tTDZ1pfQlaDVJyXd8cIx1+n0p4NDeCLULdkdRv1ePBb7t64Ss1w8koHGULKiveyTl9oJkdba5C+1jwVKbdd2l+lOfL+BC9RrZRtOTo+erSIGbPZmStb9GAh73ggG3rsbzWW+7lx4KkgYl3+DrW36macISCZnTOyTg+TzMIRSHrOftQVObNpa+soA5oWQSV0V30nd+5cBtkYr5Guzu9xGQp/h/37f0p2QBf/Gt9eioNujREYnDz6ZAyLMMgDjbkvhmeMAbZKcmXwSUupolkXs/gncP5xG04vNKznr5BDuJkYBdeaCJffMqWHaEHvbeZStyZXoMZxMkts/2wos8zgwN8r6dEuBW4mrodliAdigFKlwdpivSnisbEvlF5biukYABRl7gdG8uCmfSVCZXh5+BpihzKniaGB6fNDUDtZ8jAUMPybYOjBeQO8VHoE4bk9An9QjLJY+Pn+RDh9FuugePuiAR1bxJydDxF9/fnKf8tzRkHK6bDoiA16T/rpyCxFHYgDNs2wA2zFKS+xmenwc3p0JhKDSdSvclGDojRGF2RAIWzD0Gw370GN5PMfwXd/0VFmufjkBxDieiPTct6H7Z5UBJzYqc5vx96HYo5iCHGRCYGzEs3ZqiQl07xOS6y05gqQKeb8o5pIT2kQPGeWj9ER2R1CctyZG4O/y9sHSRfNKmRJL7LQmUI5KdtZgrKE9jjuHwEvkw6foaX+/Z50H9bH5fFpCnxF82vOhvI+CUUXWQjxWDn+mqqQnX3w3QX/sH8e9vkSY9a7iw6JqehNEpBWI69w0YR4OJwvN86ZC5YeUjAf1oitf49v/h7l62FlW2RVE/kAVAQKAIEgEi1w6BQk1ERPGCioI+/en85lxzrLN3O7OSudYYp7UspE2BACKgf3+Pyx3veTD13s24tiQSJhQTCGn4LwLKj+QGRi1iG1hqnkZsHwlo+2sk0ONY4T1v+hiyaNIzaHWsEz8E/MkCRnr3pOQyMW/geoAEStdIOr4cx8uOBExqSW3JyeN2QGfvKQN78GEcGxjAfBMi4awNno97vgRAXVVmyb5G4gZTJGCQqBIfXVX1RF46EjBY3nseLodtSZbVZwPhcexcPtd8jXAWZ4K5qIQmWRE/JeotngCJL0jAxQeJNnDuEoKT+iJROUUCgq4AGOyJpFz2XU600C4g2Mw6BqGknYhnIQED1syaxNsEQFxTdMB6ncasYez7JNREH5zpnCdxs/JLcti6SEq1R7KHgeeMa5kWsJjISMC81jTSakhA4+He+KizVZmkxovBIlyMBDbx/p15bLk/BIyWKe7vj7UpQZB+18zV/7SOoD8E/JkOJlxvkSja5H2OlDV/4f1LeG+/BPzJAn47glq11X47ggbL4ir8hYA+LYr2FwHzHZLn32MBfwj4HQtI88v814ygPwT8GQv40xE0+EhubSrsoEUiyH0TPo5b7RcBf2YE/b92BD1O5//KAq7Hjo5h6fqR8qQf5tcEf/+TBZT29pMPnolamryyef3qCPqTBfywlfqLgG2EpBuE4/xLwDD07ifTH0k1DTP8fHpPcvNCpo9I8db4+8fuJpuOe3t+p4Px+0QB864dXl8CfrOArWiS/y8CDq+z/IuAP9PBkB2SWMzT568sIL3OtEhavp9NIO2QyNZxKnwJ6JvDEgmYvf9FQIUvcvM2D7hfWcAfAv6MBZxG5NEEt/xfWcCfjqB/27GA0//67n+WgOpU+sesC2j+5izg061UWF8bky8yEQm46jIT2tWLb9YrhoRaz64jIW4G/yVgs1p48KwlwgprVRrUv7IEmkdO+JyL4GRplzGQvUrzphhmaKFaZCGcTy0STJKQgFdru4NaXdh8/uH2SDIpY3CyTSTcmw6GpTEk2IO2elPseyTg6bNN4CiNM476/lBbtxXbw1W6I5mKTSRY7KN7sE8dq9mUP4ssiI8cmpeJBMz2RmpNY8mHun0RUrgXcCzPUR04m2+L5W6w76znUgd4vY6UFLWo11a4wuPXJ15vss+hz631vkng5VKTz1UNt99dIgPu3jgdy36DxDrzyg2qiOL2VoYElK4LB1pfnDTpdooEPLHehf3JR9LyNyRgpOkBtDw3a1JlNs4IeuWRcG2ApL3OkIDTWDfh7Ftcs5Y6JN/sgMR7HpZzVlwfuP1+Hlmwvxzw+Kuc82kNHh5vWRksv/N7wRreEd4faz1l6f2K5ZveGBL+UBsk+1yQgGd69fH6HTV+bWd/MAuoTmfqP2VRiOlv7gg63SgeOJsThkv5Fcn2WnEJ2OXl3oD1CJAY0rrA//nTJjaOGA595u4BSHkYp3rIbh2xq3FdvZehErg3E5lcbgkSsH5geHkqw5ScpXUD/ms+IxCnqkDO8lqAoBM4kri7MifeS/xFwPh0rXJi2zwSkIxZxHdZOSS6YZ112BbLJ+5CSjiMDGEhyDKBCCY+Ubh1haTLVB6QZC3pJPcXAaO9giSLhmON4eZ2hoSyKoM0pbIFu2L4/W0zqUkhIVl/CJhsbkjIHwLqu+eUJA9fG8h9przAWz1mPHDVC9/WixDDb/GG4e2TKzVSJKELZp2qYwYByTaruQLoJuBJMt/j9dM/9hmcejaOe9J3J7I6YPmW7WEg3yzgDwGNe6zxscVeKaHzC5L7PHYys5/PHM8Hw3mSWFITxS8ka/1U9mC5El7vfO0JyAO8U2GlSSxhtwlyQDrewS+UF4t7SftFQL0psbw/BDQ/Y1azBp5EtbX7c1NXqFP1H7MuIP+bw9WoCi2YZ4NEkvY0GQgVXwsIW+3KouuxxDbyCgOw7jwSMAz8/EvAwF4jwdrDLCUXIznBwhsXUileeM+mznoPXuN9CCjRJCW7h8nAsPnpmMl2NVJZyh30p4dt4HPfakSKzWbsWDpros8S25R34GMAqvVNXPdIwFtp56B7jymL15enQ25igW22XCBZidcNxFqYa3Ade0bis/0QyDD5VKDTMQtYREiw+b2IYLF44/HP91Ig94MZgeUbcpMMqi8QKoVHMNOtTOLZ8YGkvCs1kOE6sPgUeydyNz8F6EsRt1/aE0rCTKQQWBYSEPoyxTYWc0BvJ5nF77jE36viOINq/mqS6bMrSX/jALzbtOeT4oafX9mxBFu/PUlcbcqOLJ4jAZMxcx/JWMfjcbzz/Hns+TiZ4/6PjR2CcTlhG90tMAJ/GkUMYVHi+Re7rU/6c1GCmeVYHiPfGcR53TfgLW53bNMVElBMkICmLCCJpxbu74eAdksGvJ/Lrv5zbUrk/zHrAv7u6WDer2fz1xlB+XVw/RLwmwUUs2X7a1GIfxPw2xFU5JCAP2MBlVB78V8CDveZGIlc9S8C/owF/HYE/ckC/nQE/SFgwPmz9JsFfF+sJ/Ni8V5+xwJOk1nP/zUL+EPAl6fIfyHgf+oI+iXg47T6fAn4nRH0Lx1BRfvum71nKd+OoKHa34a/ENB3H8rpV0fQHwIm8MzNIIyf0cw6/IuA+/Tw/q4L+CWg4p/76GMJHQu2ysM3s+puRbzTdLzXz5TuS8DJ6tCSLwE/05sUiWk2MH9/9kpzi9Fk9BYZnu/PohDSMJ9E/FvB8v9kAf9NQG8hb9rvjKCfNRLWfwhK+c0CzpzZ89dYwE8Zc9GMDx/8l4A/WcCp2fTkb7su4PS/3kv/swTUJPEfsy7g7yZgrHIq5NetyWfvwWgthdsSOMs7gaThC8CiE28JtR8iAR9XXbCAMA9OhxgJaPAapcZpXNfPIIQvxNw4WVXzYNDtlTlfHAQkYCM2IdSTJRJMijiNunck4LV/23yRa5Fj7S9XBs+GWvwmehmGpTdsDVe91/niNUMCOlaPzW9rkmazIXVtTa1mD6cLQQKSEsnzIZ4H50y2mkzm9NLaW0jA635nkY1VGLm1I3wAp1oZF7GokXBuiufTNjb+fqj6ztpOrr8ImOdldLISLVvDfprq/KZp9qVV13wCj8u4ruDBQqIdhescLgyJm5sZEktgnwcU6gPLs2gjzbrG3jj9ijROJ2P0muUPuguHu62z/P3cD9ZBUQM8v7tC1tieS6tfsAWc5nj8DfOQ3NV+vP5Ph+PXVEACyvFjAW06nbOMTfGz0I1LwUsnvL46rVLq1g8k7fNosGKr67JFpasH9+1+yjODx/KpGhIQ7xF+P5WQuMp54cNlAn+agJok/2PWBfzdBHyOfxEPD68ZH62dV07uEzsFL+IfJGFj+Do9I5l+CJiI1dMgWmkewOVFiYf15yYQyb/cgXRUZbHpTzTyfL46MLYrJKMmIGkuV+UEwcRFgokLDJ+80JyCb3Qci9JLlxPeGjMQD0Fj8bBBYhkT1YPV6Sg08aF7OWSZjNOxFGM4l+b42XcTGezax/CQjp28rMe6Bk+jGgO7QLJ9ZsUbTFdSmujRIZnk6+UI4YCES+z+ZRDhYe/AUGMk33OCBHwuP924zqFKEnzzncjpeBzAeU3xfHdZJ5PQQRLO8d1G4HgNa5LGbgrLfsDw9irg9Yimax+crELCOsWzJu622IJ54XkGsRMMxHXFCzhTQBIzb9J+CWgPU3ybNwUSb7curmA/NhMWbc8YrldOUkJQTcaMSB+URHLxei9LT+IT6iMhu7N4AP3QqE30XI8Zn8w9QajZEh+bj3GsY7vG83FOLz555Ej2w6w6A40b3H5tBYi/3n2C/tli+bzD7s91WtMkRf5dmfU/nQX83Z2r0/qI5JPHTPnNxzb0pqILzqNuSawXY1bpeImAtuN4zP5S5qTluRzI7YoE6f1NSZ6f8Z5dkVSgcXjP9BDr+NJ6fBj0RpCT2xTrIF2o4/QtgYrvsxvXwXwhawS0tKOkfppHsLXpjI+14VUSa9vHUMgzJIoV+fgrP9nAcsJjHS9nT588mN0BmfUi1qkESRdNkID6xpqxmE0fMnlKR2xju2jaRLO9VhN1OMbj9C5TAukUSXlOxBjmnSTzERuQuJOz24B9zGUG9LAVSHf5HCC0zIFPjobakQkdnymxigS1hx0lbPuxYWHuBT66g1aSBdILDJHi9vs5tknlekQyy0JPkn2AxHIKNwbztB9YdGFlTULT3QFxK0SCY+EzgCMVtvHcxPNXx/GzjZH4gHscWHK4IdlSyQ3BOl15lig1RuBiXCRgq8dxvOxDTcmywe1DKgo83CCgZMdVW5hLy3uT8Bd8hp1rLoX5RcbypxctJaVz34Ohy0jcIvmDBNQkbfa7Olf/08YC8sPqEvXl+c18TlcEUxXft0gxJtcmePRua5Lr+fbtCBpM2VIw9SV+r1XkxnvcPdO+WUD1EPTNl4A/YwGn3aHjgy23rc3KOSh/7Qg6Mcz5X8cC/hDwOxbQzO4ns9yetUgBbFNBefSQfMeJ8p0OxvN65VdH0J8ZQf3ba3kyP6tD9+0IGqp84Zvz1PUjNaMfPnAbJONNQ1L9zAjqBf02Nd9lPHxnBP0S8CcLqMxWHftLFnA6KXsSiH4xmM3yY3wJGDzDIDXV9fP1JWBYz5fatyMoN7+9SLhOXN88nG7DLwL+LApxEBMaqckFSfeTBTzvldWXgN+xgH9ZF/DfWcAfAgYxh6T76Qj6MxbQt/T7LwJyU1ci3oCHMml7aL9ZwC8B7eVLjwZbw/NtdNf5rgsoP0fy3jklNW9spnwJ+PftCPpfbeh/lIAiP5vK6j8kC2j85seADoWG4eHF5POBG1pLfTIKp08nsJWvIQGP0daF17A08HsByRVmew/2k4qwjR/6PjUzJNIBMsLnEa1bqyQqErDZmaS4S0jAnUhC3J+JBFONyLDuLdvBvctsfnOSdcdSlJ5B7YZWs5m3BrWaYruGQ2YbSDynzq3gEiVwvm5Jk1+WQ22l0mMPB+tFSdE8sTyaNS51fjORdPGkr63j7ZpDE00sksu2UVrFPQvgvOkJycvP4Fjn13UJxxPaNKtTvbMmVQNwcUUkoLjtW2sxw+N39dkgeUX2tdUlLIGXOUMiE2fwrcmzn0Mrv+ZNQe9Rbs1cDBUK/4nbr89IwOj1WMJBVbiGHQgS8Eb3LnRDrTcbX+x/EbAFrE6rYh7VFtfuF3ALprh9uBrACtqIwD4QdLJ5S/h7k+oLOMNtzjazDxJydhtnAA2VeZNxi1dJrcvWgUfFIfF4q5ett4NEv75bkazP0z63jCpbwtnfGix7zvB4lrX1oVPiCVldij/XERTblMz/Qwio0d/cptpZFQC9zRQSHxOuJNMth+EfOz6a+K1PZCJUSglL25zyQLQJJZehOGL4ypBA9X6mkY+ndLAcfCSJZlcGOdLwBeawELGl2Li/6iyewOk5DMcOZKuRZXoUwc1PXBPbDMO9h1Y9wC5FJGCwqjoyvyH7y/1ySmLffgGxDhieLt0AiXq+IQFFeM1g+XzKTXQ/YuDnBUUNjnHG7a0zhqPr4PUB46UqfHQdp7Nhst0A1W+zcVEKjhJnh+EanazGjpQCfr843V8w359VJOep7MjbFd9AfVUkINyReJMaSegNttKMK7mdiHR5rcAIEgxPawHDQ3NdhBAKZwysUwXJNo2UCvxeEwgMm4lA4gkSz5lPpizhFkFHYuH+Bns6f7Ok7pCA2s5tMbysJ00sVxVeD+NVwSK9T1m0znc1WSr3IxJyzKgspeBEnj3XgMPeKh9xCob7W3t9AT1FkkbDc6cR4/J6AmmkvhlJaJBGcS8QsjNyYjl5puRRmz04pzvfROY4NvHPtanZ7D++p/4mBPzdHUHtnHOQJKnEoihAlusP0wf/brYsWY/35L7mAObL+tMkzgzbgL87bhAojkQS07mdSKldzmDVc5lPkgDv0aVNDmCxB09i0djh52uBdXB/mPLJudri0/9ddeBCP04pdCkpkZrwDPPrVCHRug5PhJteEygLcWhgMS4MMk2QNP51NeXjp4bEDC7jnwUChseP751MJGLmWKforIleJ5+ST1DVsAgDfAbwUdeRTPkkYLYjgXir04h4FhMg/XyGzxAHz++zdU+ge/m4rmCvakQDrMNGUr1ZRA1VIPOdW8Jcx2dKzHtI0OjsOrBQ11MGxaMsyXYRmkAuhozPjHGdwkXv4vXav7FOzywk4UwpGMzV/k2i+Us7EWN7qcCI2YsluwoJq96QcL7EKQzaxbMkoWMHSNrdwMN80+Vkvq8A9HESIHjSsiUOXyHpBk4iEPteTa6sqiDYrMaeANLOIW1elEBe7YPEz6wziDQPV+Cld5EkBwX397pearAO8tAk88Y//cE2pSr/lOlgfndH0NheNRHnb9/kmwXMLkgKxZldWZB3Sm1O9NUvAoZhNBu+YwG/M4KejplsrrXNNPos4p7/y3Qwolt3vxaFSIeN8s0C+icOCfeTBRSaTPg1FrBbBr/WBfQTSfkrAf+aBfwh4L/HAv6lI+gPAX+ygIGUjmPhfrKAY0dQ70r+GwG/HUFBeOPx1rcOz+eoON/pYDiWYXmrYSRuefkXATnf7X51BP2ZDkZiQfmXLOB3UYjq8ey/YwH9lEdiDcLzHSmLKRLuh4CFeLQi1dx3TRDkRWfagr2J3ja0jVe3SMBPMPlvWcDjDokndxss7864t9/pYH7WBfxmAVsymX6zgAFzboJJ69ktElvokMziOCPrf2UBvU9VUJNP8TO33XTkOx3MvwkYdJHv/y0JKP3vEFBQhd+25O4fnxH0N2csis8apXdSTH6zjurOWha9BfukEfhVPEECduCNM0weDX4jBJFscfvGh8ciRZLNpBIDXVVFonUc4TPmIAFd9crgvjiZLK92uL9LtwiRLDYSMNeRgM8+q+C0a20+t4q9b2VlhC+Vklh80W8Nx4KtOnbE9JEsSYIEjLsG92+M6+a5NyRgXS72cK2UfxFwGage1Me51eSyuD9ZmZvlcN6dkICHxKitS7JFgnI1Hv89B9+qPTyfw8xFAj66vrPUcd2/Q3OmbPMoos56hM0abgsJSfWZIpma2bhoRekRsonwHWgtd72JpPvMm03/3OeWtbq8AMYZRYvrB8m3vSOZ20vH8esH7DXL2TQunLJW54vFXBesc5RheWaCSpjj6khaz1vA67GjrOBuBljvtUThPCl1lvuLXrBYiwTsdtacZTXg+bYXfgGn8jTnN2xb1TSXeQderDOaXM3x/lx2Ww+OwyA2qb3oS2uZXJHwl3HdwK2N12d7HzuCssmkWWm3P0hAQZWEf8p0MPQ3t6nPRYnADzqliR/76kRWbOyIGO46Fs8eSArnblZAPiCSqBcwXLOp2YDNuHGqiPZOySHlXuC4hkaia8w5ZG+IA5B3KvLQqK8TAR4J5NauQpINvkLJbXeXwQ3OOmG2geHXYcxKmTNvQqJXWwnkvGYBxJ6M4e37HuaE2ylPsAtTYRGM6/JVL1sF73jEcFOvMRxeu+sjzGNe42GSI8ksI5yC3dUqiwv2FMjrjESimzlu36R4Jro4kkraIPmewU4gxSLsMXzjkXBNhISc8C4Plnsap/J4Bg7xZskb9CRT+LhTuA7P187B/9xlHh84GD7T+BODEydak3DToCWacqxhuXAEDG9poJFtat/AuNQYLpan50AquxIgtIYPho8bJKiLBQInenIkmiZhOy57fQA7VZCg1w73d16+ThDmb7lJinHGTzUxLzAHR2PJvvWBrPNxHFjYyE0cH/D6N4fXAIvKGQis9hi+HlbcDZbFDjnhusiJ5RPP196mAot/jv/n2pT82xYv+qdlAVm/diFIFWS7K1ZIhq0dgi9cbyy2yolDavWegLtPeKyjjt8SeuZK8E1OaqJni0GfP47tIzMyY2BZkxOZiiOpFI/nk128a4m0f2VgaJHIko/2cEgoX3pwqT0hoPtdSs676goeMKyz7Qvb1M7fM9jmn3eTlPrOJ33xKsHZENz+ogYlmRjFAI4zLsJwH5eiH5g9dtScK2PWEvHDJtjmPaMVG7jopUbMabIGy0QCxbDDOhYzdw1OXs/4xJiN43N19wpGmmD5l2cNPw/uGexZ8ebjIC8N4gbHPZhCKDKQ9bFjazPOKDockYT3M16P1d61gXDFOJYv7AQyoUcGi/4xMFivkKAfekeCPZR3Aw/N74jFxAO4atazWDmXMunUag/6e6vwcJvg9ZqRYwzLbPZuoj7WagJLLgEjH6d8mlJfIBfnkkEwnPD6Vwe1I9r7eADaMXwGnapxfK/j7oFcrx2JN1A65DLhMrAfMj4jUrmsCZe/GiAlvBlgebs/2KYU9T9OB/M3IeDv7gjKssk5mh6zgQ8lDckRhpNbNFP166+xgN+OoMLhznzzfRv+kgUM8o9jmM/0KUbyNO15H6XYmjqZS9F0fUQCJfVj+GYB5bfw4gM6f9C/jAX8S0dQ8eg+m5CXi9asH7dJJKfq8Ksj6M+6gH/JAv7MCKr0HyToz3Qw/14XMNzzSJyfLKAS0w8JXwR/b5S7/9YR9C9ZwH+PBfwS8Kcj6M/S8MJjJODLvwv/x1jATBrJN5GQkD9ZwKWG+/vpCBqovAumQacfJKD4RHJhVPolIN++n7/GAlbMzCMRn0fsmwX8S0fQn0UhbhdLjCZJ8S8C3uVg8h0L+M0Cbid4vX+ygKHYjQSE8f6MHUG95RsJ+kNAlbde7JsF/CHgTxbwL9PBaNO25/++WUD5f4eAIs//U9YFVMzfPR1MYk6gPC9NvqjfRmdJHm/D9bqcNizb1qkVLbBy3ytq8MVzvZetbcgjMXYLJCDyLKfbHsm3fxiUbLyj0Vreu0mh1a9ms3mISEDKPUJ4bAlhmWfvDStYPSq4iw0SsMoi3yreWQqHiW3xm/Nl8K2BZxmckJxNVm6QgELPM3hexo6g/gxqq2fbGs5thGTKVSRRdGQ+1D3D7be63llFst/g/nkkYBQYJ2v1YkguxySs2NhIuOes8eDKXa2mIBoS8MS2SEDa4/6kcbqVOd1n8BgokqqdRieLV5GA9fKABFReWL7HgxE4VyISMOX63KptZYDcTCjJnBAMq+rG66O6OivCcWwg2zIXbrOXzmemh+Wdvr0QbkGv8itjh8Q893sHg4AnHl/wDLzeFm/BI/H0pqjz8ff73oF7oc5ZQSsk4eSNn5+TZM7n5Plq6WIY1z3cWWN5x+lnLqc9En215hiLAyRgvM5cJGGP1/Pq9SfLdhd4vQ7JpFkv3tGfI6DIi9N/SBZQn/7mV6tnhQksp3f1J2snEK2zMdzZik+WLMzKJ1Z7PIJ/PkgkrhIkBDGLFjznNuOB+EVKsubyAb/RJiQJBy4nQX2ZAg3eMomW5ksmxODuYKiySuBZ+j4xB3EyzoaoN2mz0ARyf2L4uVRaDrHYR5SubSmCHHqJJFFWteQZcx8gDagNmDwSdelFOuTiRGHJ1nt2RGyReAtynSBxzs+cNJY7g3nUayzKj5VD1NXlAfrlpJJIXXI16WhyRQiCxifnFMPzTRbyYE9uWP7LCcPjXVjIQNsZlp92k5pIZC1CWNKRuEZk0Jdb7cC6fhQSSdWzJNalWoPZPyc8RM5EJucZh+VxJ1MeuCXnE/4pdkBCD6/fInkZhNWcDPrN5JGMh91AqIrEJZ9cJ6viitdrv1bOQPlkHNv3DgTSiMUNCbydsbgZp8MRVsc7uNUFySyS7kSep8sT5vfjrIFZ/CrJZjIStj8jOVUbr0fuhx2MwztI3KvPlhTluCC2H0wxnG0mwx8LV0VeUv8hS8P/dgJ27joAuhwXJXgsximO9GoFZhncWaS0u5IEUzMD3WDIcL7TZNIUZg1hEM5Iwg5LjVwyrBMhd1FYZK2eArmC2YIj3/Ge7T5Yx1af+xbm04fEoHS3KYlOigAOLDgWxXZXk8sc69wyijUSJ7c9pfk7WkNVdh8+yiNsw7umOoAu7KUGwtdzIP3JFsACOq4NKmNtPDZhBb5X4DNheS1PhBvXmnSqWmqS5DIBYs+VLfjTnURgW2Edm7BiC8ujiOQq2yAn6tV+wEK4j1MybZBcxTm8QzjreRLNei0lx15pwI4p1nHvg8S94NsIzGom8jFX4vX47E0MSs9jZ+13iSQ1rVcOfkreLL6skKCht96AkUlYk59lpxGCRwDfFQcWa+PYxkSqGnAuiUaSQNlpZFYoK3CnyYdPyjuS0Ss/a7DdbEpAo4GB5PzskKgTuYH4iESNDy9sw/MQ22x8wvJdm3Fin6Xx5pM01nLS7c0SXG+HZPboSNQEr09Yw4ckfaNpf7BNzdTf9ef/fxoBfzqC/mQB/XLvDuYnCh7/BwGVzxkJuH1tOpPkt/Y7I+iXgD9ZwH6bD8Q/qUpnBqolRUJ1QgJ99tvWvNY3NZpczJ59s4A/M4L+ZAGD43BLzfXH4qOhWL2IT3Lc3uSfXPRJtTEraXaGmTRLNdI659l8CXibFMvow3Y3DOnyWWcuX6tnNLtxSLCboOS/poNR6afxVbodxwZOp+MEZC/y/84CBru765tyM9Wi97tAAhrDTf5mATW97Hnv+HTlb0dQ4b57IbGEZ2laQzB8Ceg7zt0wBQ3318c9hpg/HUHzDj9/liIS+GdG0O9YwH8T8GcsoEK3Lf/NAv7MCDpTCiTg9eLVpmLNpt8soJfpyumbBfxZF/CbBXzasRQNm5PEvGqDBP2ZEVRRUjyfaYbfU9c0op40WP50rzjmdJIYkeapHf/NAobaWfkS0H/z3d8zCzj73yGgJGj/ecndv0kWUPvdBKwuGmyPvslnbG4MFjZpB06KMeXToUcCJjlx4fQI52RD7pFsdSnvw33gkGSl3JX0OUeiNfo4Fu4wziiqMT2Fc/My+Y2kIAHnTR/Bnk0Iy191ZFgbS63gvE8WpFje9741ne5TeFSOxefxaQBLOTYZtKVs8DlMkICLNxLz/Bo7ghYRku5qkxoe8YSyzbNA8shjx8bj6WDxWWMi4brZdQNHqbdYprlI0o22jZB447qCrxQJt+F1H14Zb/GFNtcHy2tZjCSaUZY9PCTWce2N6wquDT4zzlFrLZ5qAl2xJCTTeMO3QpWncGryOV983H1prYnygTirsTx8MRjW84EEO2WK3mz0OxLQ5q8evJybQYp1owvWwdFD2Oey1qzqU19bJ8oceJxXIwFPkFoHc29D93R0fuNckIDygERsHjWSc33B7WfK1YHOEpCAa6cSqFDsl3A8vpGArq5r1lJSfXhqC50U3icqre124cJZRNJuosf+ZDlkH0AtZRxhn6UOf4yA0nRcHf4fQUDtd2fWAz/JwVsNSKDS1h1KpPACTnbrScwiJJdxM2/j6nUyH5+fO4Hc9mEPTl6qTfzx3JZIynEGtrPmeNhvXwJRXhcFXFuZ4e/vvUPb8jIAUc5aA+85hpNxcJ3Dpo6NZr0NdkD6TJTBpwGSUO2ilO6zRwKp+cbjLdneoEEsKmA8JSyfTXVKb9mDAGit1iQGF1KiTe4duKqss5V4RjJ5n16HzHGRlKvdqyPX2ObB80yNj5yoksl7Z7/AmZccn3ygykkmhSqQaIMEWz+QSNtyr0N5fM5YNA+rcWKi4wSWK0DivVPdp/yeO4HOH9Um8U54vM31WIK5V3XG1lKI4cGe6yGYzzBcju/ciZyaSgAvwvNJxDsezxGuOqTUm7KkaJGo9uIiwPxmIA7xXehTRbefECzWMwKPBAmebpQeCGEqi28qEruH8A2ED7gmevlPg0gbDN+JNsXv4/H6Gwe8/jYgFGJ6DzrC8fj90gmQ0EDweCJKA0kdiE3UX/D6/bk2JWr/kOlglN8drl4vYQrBSR7XilTwnpwsbgcBn3UsETq8M/k+2YOvWiKJP+NakqvNqwXibZFc1aCkZKqvRVgcnhoS0UdCSt6rB/dyk1hMx/Gi88E9gvvMZsh43hunbHInQBeazqfNDgllpVin3HvAkShv+pyeLGkDq2UjYJ1vsc7GiniDpUexjts6B2TuFxMIpiLWIf2FbXx6Q1J5GEEjKe+BQxaBO9bBFf4+qHYyWRL7BPOolvmIHzuLF0nYAMmMCQMvC2QiP0we9PtWY4kvINGi7POBJX8UeGAvLF92Eu9gGq8ZS2ryoiS5jpl1bis3SevvclLZSgLBc67xyT57lkRx7APQYsoTmO+CkryEBMkscUIT6RF+/3DEJ3hsgcR7wO5EqnnxAOpZHAPtXNXkoCv4pLm1eP7ZfUIJzce5d7VWItF2HtRkLYon8DhNIVF6QbK6EveChbpAEhc3jpJy6T6AtBMBnxPBOMvu3D2Bbc9mTXSgeP96dn+BGyY8D3L358bXYpua8f+U6WDE39ym0vx9+WYBvc3u3pk02yABr4uWhUOEn/9NwO9YQO0T338tCvEI/zsBf8YClmwpR/z98mSeWXudqdQzLfrock+8tPHoX8YCfrOA8/tEiKZy8iKeMFMGc0E+ejRZ/1cWcNOstF8EXMWeYRZl5fzKAv4Q8Kcj6PugPBv/vEYCCZ3tfccC+vHJ1UytnP2LgL7glebnser/OiPodHtWvwQM3jDTvgTk9uVAvgT8yQIKad0Tn82eJxNut3ck692/soB1ME43w79fjTdLx7F7Jzyfz1J6ku90MBAqdqRtly/mf7T78Gs6mOnyxoKVhK21F2ez6PNJ8fr1V+9kzqtAjFSjepH/+3QwPwScLQapCeaTkYD3+T3iq3EG1nDsSHuei0Ykzs89H0oHJKng4/WUmqFr/LRU0i8BZxeK5yflPvwtCfhfL63/WQLKovZ/by5/wyzgbydg9OEgzj9InPulRkIdkRSNuRYbNtkNuWUaDw8OQo0EnM+RGBMFCXjLG8IX/L47UXnCGNSbAyWbDUObpEdpBXvhTEh+/AyDddzyY28znbBCdffUSvXrHk4vY0EyntN96xM0KVzKs002/RQJ5NVeDtcbh8ezm7q0VmGPxHxMCZ8/L8PJOvT9AVpjTZtcHNcRFMox65WMWcQwRSKtmn0Br3CJBDwcjM6yXxLAcWuTJnsZANZmygLo4g2S0WyRgKo5dmR1Trg/v0ZS1nM9h4fezEnG6fj9GgNhOGspln9yqwEJuLfgWKJ8N9cBifWQXAHDWxcJWMuGYQ07KYBHr+tIRB8M6+1mHjT50WCbC9GRrMdHBLfza8LWOx9JVt15B67agjabrYHkxYhjAc1cMEjOwdix80GQiBNu3mQze9x+SpB8/NokBVuHGj3tPBde1dbgN9Wh1yxGsvH8xhlVX55eWz3F43dLyeAL09Bbq1KiABq35Ri7Tf8gAWVJkP4pHUHnv5mA54WC4eTD1flVZUQn6r6RLAG+gsaxbJFPpaASx7F4SB49CDsytz8aLNwEG4n2fPhkzWcEogtnsNTTkXC67xFI1MekgZRELW1rVwXvrSCRVmTiEEFnS2A32cTfdzuN1BkzIfGSeZPiG3egEzvKYbsFJJ5/inL6ciITdnKBRPSufUnlFe9CeXrrzaonukG5k4sExbLz6XYXDoSFkQWV0xlktap1LM9zoUNlhXh8f7dP6d04ajBPZgYeL44oFZ5Y/oLXDX593WC4uAD8t1kXGsOgOdTI1dxTKDTc3zr09y3tb+EHm4rN8dF9jtdD1D53sKbWnKxzntOITy4cLHee0sRZgWTUImbAtuBUHviwp3SZbW0olZ3cgH5CHrz5SIfYw0fl+irqLVUvlYxc2OP5g4THv3mhBtSeYzivSVje8wr3T84qlse8PgWy7fdzyO87rknO+Digz+3VhOK6x+O5aVgTI90bEAcZ18RK/JLJPWIEsouGfCiFSvhj4aosif95afi/CQF/91jA6eZSQ0AmHJ+0Ht6T7WnM9GaPnofz89UROyg6WG5vSCDpHgLJ47sEtDrrJN11D0pCfm9C/Cp1tqY3vOfGlOiQblqVgH/qfbpzxBd40QKJKFR+Th7S1YKVtpnzq8tzMhCx2M5hezpiHX/Ie5mqOakh6d9Itk9cDcRe2hLYrxyJdRv3HwqNDfHd0Mk6diuZ8P2HB9PndJ5dc84h10pBYlrauHDJGetkInMfoCt8FMVNhedjZWtsE3MF66S+4jpSxuoc4KbrDZOPT5mQjzSHSrJkFt8tJKK+vstAntUEnxwsMui7eiE5TaIRMPQqJe1wOUJwB51f+zbW9tcK2xwJJiJLzj5+b5bVC4JinCLp/nz5RAsvGhjR+H0tvVJiq2sJwunJaNjRwmcAtOYdPGUqs+hRYnlqMv6Zpa+VBqx9mJPEwf37/mvSRFM6KUkjPHTYihs839kNy2el5gzIapyFuEgCDKrX4/nvdxOSbCjnk3xbqfh5K5E4b15/bK1NbFOy8B8J+DfJAv7udQF/CPgzHUw4nxeyud6P06vsvbbxSOIKv6aD+TcBxe3k8SWgH8xl3xwnXI+0vhpYEE0UwTx7ByV61w8k109H0PVsNYnUQO3JtyNocruY0WegQhPY6SY3K/MmREJ3HDuKFni8HwKK+eTdhAdTo6boBWqkcR4ScP/ZGt8sIO87Nz7U6+Vg1pLVR1Nh7Pj4ytzODNMw+kXA7qT6ZjNdyRH3DpGYXaaezGBxFiJttUQSde8Cvh1BvwRkcWGYj/RCov65G0iwDvB4WeGaXwJ65WpSm9zH+kTCJ+hYMERISG8346MZEV/8dyzg6onXQ/FmT/7bEXSpu07ECzKWn1V4foV22UT9+3Br/ImPRPtZFOJtHobmS0DnspMjsdrh9vXBbU1q4PX4EvB5QmJHV/xeaZcSH9xvBTXpEckuDQc8H2eLhDbcu4lE7gYWFkckpjA1kYTHeYfkrZXcdLPZJJLkZGB/XwKq/zsEnMnqf14a/m9CwPlvnhFUdPc6tBjDsOIzA8E6j4sK1KIgIVFUo7Sqw9WHgzafs+LsYJzGy48AjsKFknwXaQOV9S2S7ylQVhyPxmAZ63EsX3QlTQ5zQ7bE5x7glNxJU6ztvWPdpvjqvAn2oslu8z61drW0hudDs1l+3SH5ClPdQD0Y86aIs7q2skJK4UV5JKYkQmtFh+YIR/9C+WKh7DUrBz3E471we4Ph5+VK38L9zsZ1Bg1DsHRzHEu49wi/wRgPLCmQQmh502ab/rYXrGNOGLRLA/fnLfD8Hom3gVfszVnejx0vmYTHf1w10mwWryG1EsIvYL+ZmySfXyMs39uVIbUntMlcAxxr++wjON+OBtlYJ3zTrZUeyXwBoyn0KNKs2zkC6CZ7jq1XnH6ydvu9Czf5gMfXNkOJpO2RfLAxmlyZIfkGbbFEcr/nfHFJkOCNqrtw1lOTZWqIpOZ30ZiVlbC872owrAneWjirGyTnOkRiguD5cPwIcywvv2+tg8xCuPS2TnL3HKV/jICzGf+fl4b/e2QBdf43ExA8UYRg9zKb9VwbgPq6aiPBJhJLnBOGjx8Rw8PCsg3C1DkSMXS3S4ht3WRM+XQpceVrhOHphDBW7oHST3EF2CUZkqge6pz676sDpcqbJK2cF5D7XV3Bene1mvUdIodyNh9BPlvTZn2eDSd6+WxPgPGcgeEsDA7dm9gGtjG+I9MOA2s6UJJBTlWTZ1OKZKz30QKS5E2aVbdHQk0fUgxJeTX51f0w+FTOeR+KYobE6jIs30kjS4g2b0rYzIgEqqywvMXWJDxjsl7SjMc2tKKCwdbrUzTQy1sF2B4ehKQXxcAD7xmF9SLF/XFH/UTFrDfw+rwpW82eePxym3mwmQGG79q7l+m9IB4ALQ220vGNR2dvFXE5TTmWbGl/ovk0c2EXRRZJG1bX9JNj097lSwxfN9gm6EPtl5A0IRL5FWN5xccDCV1VeH7lGcP3uG9CgOhgklWq1ZRyihdCkVKjWYG6z+n+w3xYrx/zBt+1SNgZh8/Eop1M+MhaYfn/XJua/uel4f8mYwHnvzlc5RZ3EWhbYZ33FtimeudBoJy3UxId731LC1EygZ0Hnay4tC+pKHkOVPIN72m7Gcfy5VjnqpuIbXKjRTLtgr0Pq3disFS2DEqPe2ZCJFV4j7V60pJtqqcwphVZyl10h3qHHrefeZSxowTYYp59B5kr64S9D1hHlYZgmzzFc8JqUhv05qgpFIfc5NfFKhr/DPOwYOyDRlh/QsIqgoR1WG0Nfj2psU5f5N6GdBUajJEO65SUEwuwfhN+tXKjlt4P2Kaz8U+rrNV0ny5nLIKKbiYNCCd8SBRNhuebxXOWTsQ9vo65NQe2VRo8I7N9SXvZVgHfJ6RZVybWYWd+XUC8GjSW5FMsj283eD3PyYRPJClKqTp9YBvndvj9Mhu/D8kCwAyxjS/a2qf8+TGHNTflxvHOeH2Op8yErbpDYnpaVNLUiCwoeXXOVkaCxJUq4kN57+dkxXxdpmKF5U2lK96v7qxTuqy2Fj5jPLx+WxblVNxK2Eb1Go+/vfXpH2xT0j9mafjfPR3M+r5pI1Udp0+hxNVMAps+mmVRy4cJf5fNEyAJP6X2IF4kL2WzP9+e0ZD5d94z4zY1d9wGSbI4D01w4hT5LwT0b/OHbNbxjotEwe6b4Ey3jtkSm34J6EfbWWk6j8M06sPzi/dWqqKZHhGNaFpwb94bSOmY1LtNogmX4f5sCbc/2KIXDQl3/9URtN2vhmiiLV/Nl4BbPxxDLMqTUDl7qbmfTtWIXxavJnwUXmt6Mh7v3elP5rm6UppzDfcvbq5P5jufu2MK3d2Kpvxu4AM99HzTK45Y3vbT80G/nwzmsJqIEReFuH2eFY4pZYEYKRES16umSm0KQSBFn0Ads5rltjT5Hss78aqe+Osar8/jdd9GXP6+N8GzcXOza5dqJK6FNwvoEsmshzMlEusLklikrmyS230efbhLT0I3wu3T2xu/3zpyEyaru2/SZvaMZPnzRHJzSMwNe9nRB4w384UFlmcWJmY0zRM8v3V7r81+OHARb2pD40FYln9LAv5XE/mfJaCiKNN/CgGN35wFVF6SAbXSItEe/aBZ20wdly6vNJYmztBaJxfDm7qT503WnGtqmdU4lq23aLORZppGuTRawymOkDAcrfFtOl3k8FjISDbnCpr18qUEbssMo8y3EPmWHvYHOH+kBb8JX1FuXSfbDI6qaPP5ag8naxksCtjbPhLroA4ni8O4EepVQVl+b8eOqnF/GjsyWixPGiSW5j8iOJi83RQoRmqdB7aDFvfHipLi+XwalsJlvkeyKjXklm94MbTB0W6yNEZSiZa0gk77WKyYL5FwG7kp4FCzOZ+bNyTlQMal6h8bLP9tB6UVG2wJzygymzwJkFQX+6VBfl9bpKAP8K02IgkcqgzJp5q1by0X2xCux2BOMv5qGJbD4/fHMtdZthiizhI2qgd7leDxlXFRjekEiXfJp0i2OqgN6ybrHtykDsmXhQO1Vnd8lT6Ci9lkh2jvW+/5FuAixSYp3gTL/44zgFehGny+ePatFb6jEF6XNZLa20eDVcYESS65Ot5PRy//GAEVRVN+16v1nzYdjI/vBIjsfsHWbfE+0fapbyDqJCSYGB0oVUL8nF8zyq/XF2OgXR7tYFtUi4Z109AhWbdoADahw9bFJgZqKtcTlMnNJix+vwdqnnH7aot1fn0byXO/bpF+H8PlV92ANnoGjwY2b9clqV7PZVoljQTZQ7b49VyIUxrB9gh5tVwwxi4xEnTDOgCe4fG8LDYoM3ncv5Q5fJoFoNFNv73AluMWLH195kjKrVpDJgl2w3wZy3drF9g0PsWSMT81NEqFxRniQHR4NkR1RyVjf4dVZFOecbe3QcW2byCKqcNYO4k7uu6uawAusZvVR60HmoWLBNJ9sORTUR4GKnNZDcl6iSR16RvD8bCp8HwKi6xdE8unXhctRCZGx6kSG0hWvdlBFDxdtla6WKbqui+gXL0s/Nzg92dX3WG0s7JZurFiSrN2v8P7gVd9TQ28fp9tdoRsmdt8mjbvEsP1/ghg760mdcyhpXy9rdG4YLN10tUyzRJ8pkX+E0kduND9sXBVUQXxn7IoxO8moHraBpBd8b3B7Efc0hOHbWC1v45ZKYp1IPT3OZTcjZLVYYZtKo/1ClZXd4l1ZPEqkUFqC6vpzSHpynynVE6vDdbJ2uJTrjvgi0NC328OMd5j0+1zmq74Dop747G0WholfTb9FXaD4TbruZ0A7aLchHyIaJPmr1qjw26sc2ZnMzZp5iW9z7MONosMj/9w5j6V7AjL60dOk76vWL4zt6+hskyLZ7EXl7TNriWUEbXYCgWpUeEqbXH/vEtWr+Wg0ef5eoGo0pxmNQ/gRJecjuWxGSGrTWJ0NOOwDa7njs2v7z22SXdAgm4bhnVU3w1IQhHbVBxlSyRwXrf0uhzbkDMu7sYJWGdvSb/BF8OLNKng4PfzDtto1daErMcXKuXOUgkbdnEZOynYZs97fC/uphVeb/we6CFsMki2KwuJq+PxwvO+gO10gm0sTpDsqorv7SR72DzbevgMWqZXPL40UCR3O6S0chdb2GUOXj9ph+eT1I89VNfBZOsrxeP/uTYlSv9xRtD/nxIw1+Z3JErwacKhRWKZm80nks+3O/N7yaOmd3j2SLzkwYclVxjmRZr1kZCmj8bfbfLcPA0bLeIL782H/RG3F7tEj7RS7BsvJx01j/diHnHGdmC++NgC3kp3EX2utynv97NbZ56D9yziTAF/L+lINs5HIso748OH5FQi4TTcvocrkiidI6kk042iyYZHktLN3TD3yyUffZIVEimSkaxhuk4jbkUFFnws9WQuqngSqbOhb8Kl5WmmrY3ToYwdMz14Kyez4O5jx0/xxcJYKHJzIrycSHnskFD7yCvNMuEWUT+FN/E8e6eZVjubRarVPxvvoLmlGcgrOeopDCQQxeJkLlcHFcujY3nK3aM1z8M6iCYPbEl+03mO6X/EOvos6wcJ9DX+vnXnXCRb9EOCV4jXK5XueiReeiyvaakGRvt3Gs3g3jNvs1GpueksvN5iPWPBIilKk4rLIRIleJFQmHuGKYwdZQXOf/P+eSSfXq8XkSy+nryfCUVnWk1oRDMnejd+rXb135GA/54+4n+WgKo2k/4pYwF/9wT2+7VHkBw2ZcXhcHCssowAbuGNI2xZDYL1+DwAzlVgkmyuIWkGR4/hsmoskin2JKVF4CH56rfVZGIbG1Yy47dw9M9IQnJ8O5ZfeCs47TnKZ4dtn1thsT3BtfcdPm9If8IoDl8Vd/O6YJvjux4sfMfu4KGHhOTshOQ7PFkOYzqN5Ku41qzdBMPRw/pt8ZmHJbVCN0rgdQsXLD/uB7C2L2kPt72xIJt6iccPRJLBVQlpU5xvdW09LT2Fm6Ph7/sU8M3/wdDhOq9tkm0dI7Xmb3yVth2HxHuZhm81hZRDa6q0yd/LurXaXvLh3voEyXcZSaXv5/Bwp1ie+xKJeVk/VnA5NUhma4b74zgJr+eZm/PZQqsdJHGTwmMzjNOOH3vZ8k4shFYcO6a20YDEjRYhNJqLvx+CwbGIgoQ73mwTt58MSL6NHsEFRc2y9o7X8/FGwt6Od4zaY8SgtXbwVd8QAe/Xcxfh/et4gG6Zm2yjCPi8sXWPwauUDFLsDtHpjxFQ1dT/vDT836MjqC7+7o6gAYaXhVBFJM3mfE0PH1WGeGpj+CrcTJmekkyGXBZ8kiYrs6WCf1WB9dOoWalHMGjhlgQS8xTxKyVsfJovUoLh4TTgU8NnAq2thwCrah80bMYj2UJh8GC3Oib8OoLEoK0pE8jYM2lWs4GXqVu3K1g/3wFbHfEbyldgQAr3CAkkkpaqphAAq11g6yw2NboHVQQQsEzsZSUCvUW5BbE2hPzqeeI7WgjtHOJPETSra8f7tH9h+bdTLW7SKz0KNDq1FLK6iwkzdmZN1WjwIVF6r0mnXGPQbquZsHp0wFaXlB+osVEFqOoyJKnS4/V4baMBkq5KyPp6/ZxodKRzKNmAxD2FvIGE7idQ6HefsUpJBrqYwxLWx9xFkl7NnPJbNoNoKyc8e7SpQT9XJkFy2vj8etqZGH4yokG08YNmbXUfjcYWU2EDazw/mpgGVRng+fFW2KStwEpqPmoDqs0Tr98Vjjl9Tx0d0uCF24cvE8k6dPhZkjHcn5NP+cfCVY3npX/IdDCq8JvfU/bteoeswTrD2IUX6GytqgDex0EiTPEeTioMllat7rP1ZIJ1dr8rDYiWWcyn0rZOaUR8H+BuQ5MSH+/pw08tSJ5PrHM3gQyUh4UAazbBNjV9zQ2qHSgqX7ikzXo2wXvuvTUPUnVgPKtWtKSyIRxhdWx9nrGYUDp7Shys5DAi69LENsJeOUDckoSsrGmT0wP1FNic4pikux6fAYPrm5Com4BfTWkz0K4DHevwFfen6cSha1GdQHnH013nH2LQ+JQvAY5F3KzZC9tEINU+ZG/bbVbCBc/3Nct12FlG1Kz/H/LeZA1VmFvXvSAbgopIEyWJFUWGhKoHopQKKgpy9We4G+s5vdWZc61/7t3Mk3okI/leiYmUVSldRzquEd/cqcTmVOIc77IRUh/cytOuZUvXaY0+NdUOlV9ex4GSa7OE0yYzRSACjN/e8j1cotEkgSmMml7TlwagoMsFj5pSuv2EM4iWPq5hj9jY09MG+5dWwibBBdcfKr35CpHYdERgf0egQpf3EPMXF/70TWoaHGUdXP9uSf7FRp/8iF9/4yWOh3fD9pzvMq5Ri/xQecnO+Htf1jVppvwrCPin3wVczTdvrk7mUmVm/JUah3Gi8EVHOuIkqRkZ29dF4stm3knOaThGhitPUEIs2q4yE09pjUjarrncpWNlxQ3m172PwXFHRWRieys3PuaV8Wkpf4l9+B3EtFTH5KvrYl7ZnfTQjNven/LvwcX4Z4nI9KXJgfcZIpwjba3OOEzuO/6dsYE40dNsjfR6Fbwnx04463kCxta4zPm0rQdivlYvMBotCXn/YDPiLO4rxXgujoQvajpUzt7RLKNsign/ylkvLMtBZJwr6pYPyu9dwzY4tsa7Vh0+X13HyhzgJRvN+X7kk6IZiUPcKRjT5LviX9/9SM73+GzRf78TPts/EBlvcaIY9Wy64WqE9Vn7HJHTKO4uIh0bfkh9jox4eq24fPs9EhFs1M4ovN+d4LtWqhxztMB45gkisDL5ov0PiMyb2j3wGcuG3zuKiMgmdSjX6m5ZmSt+7Aw6fGU+NE9sz6k1wbDRnRBJOyxP9Kps7Ma5xYdl8Dto+0CE1B4j471fjcIhajf8RyLgf8X9jyLgQpKV//5p+P8QBCR/eBkgK76Fx/BgJGHVKWKaCH14bVpdivV4s2fjIxTQzm6GFNnid1DzyD2om9WWRFE0Gah2klIoiLytIr7eAFM/FSKY0jEpvrhFxOjyFcPrdUbE4WveMu+0axGpvocqyc/9wJ6deYFSPu1FdKdfyvw4K+C+VYgUb5egsRUXKVQpIl+kGCeLnd7VE555tpUSscD2uNtdALWu7EVIzkPODsesgobu9iQK1K/Hht3uDJmCiBqRDSImk6oIPuF+L5It/yHaxTzD/ZTuSIhKsmbFPsyhzWRShacYy//Y+hk630MW7CFXWPkmHPLvk0gh3edr5h1XFBH5vpV+L9fXTOn6GIruY1Sh/V7XbLH6XXfjJYaUfO+IiBvnHEG1pJvfPYPrPfum1Qma+o35cQdes8enOcG7GtHeXyv3WJ+fXch+v85G7XxI2WG9EPAUX0oiGqE92xaR+3l+UBEvlhgfha8Aun1PRJRMAcvbvXC82pKI5GQgUq6kPoCb2W9Ispwiwv6lrRV9StX+ka+Af/xGUPm83kL6eMbCV61gT9W+LeB6cE5C9O0totvyFyZPXxJxxvY0S+EGl9sQS366H9f0sovewIN9IrwLboD0tNPeAPY8RLnmBDWdqnkCZ+MSVuKZSZReWnkOUdZdqqAv5Ih+vtYb4p2PYarfW+pqnoaI2WB6/+gjEl7zJ1xXfiwFweYe0cM1WiBiPRIpIGRW0zFYp5B4ZlJ5+gXb627aD8T0EEmeld8RidZaBxevx/YcDKbQaZffICm8tPL31iyl7Q3Tp/3zLPn+ia2pMkRLlNeOL4LNejZQtcT2odw8EzE2WN5zWqdwTo0IkSpkQBeLNILrJ06lwKoYpc1z/wL34HgkeDHW0tdbuaPcp4HwJqXv0bOUzsBba54ItK0s02mpFRDx95UEk08gU9OLcuBdH5IgfNGOpivvBvG7CqsgjFlOWY/ludUYk+Br1Sm1P/kDQvUVCc/w5kDfHmrxUxCHUqAmskI9q25BzB9h5R0mN4+O0GL62HCFr3m18rfkKvqU9t+/X/uf8RXw/6dW/9AF9l7rwvUynKXg7OCY1u7P5s7KxTl/9ge6kLsGotMyJOKY3jo6LKMeXCO/VP5xdGt6rFMNvP07Fb7dzT26L2sZrpM2Ft68ucv0hm4EbrOLKj9ViEdZ/l3DJVUyydtV6KPPgKoQxHVW+Wa7sKi+nuyAH2ehJKQcfereQgf+Vk+EH1yCjk4GhghaHa/E+5yDiC6S6AbXTEIfMQHb+31pA8C4xDn/srcy/YL3ATGq6FPF66bRusY5fwI3E2Km+Bq13PUSYqO6iOCl4ZwvqDyB5M194l0vWB7GvnHOB2fhC/bz0aIuILjtEiJOGpNpOm8zuObGVRL3C/Po9ZEP4OsZ+lRdo88/YuuOTfAC4oejH9Gb4SnAr2tf8huBc/xZRw84TXxsz+W1ozTJrBLbfw5FQK/oU/5RvoP43CISLE30cTsZ0GcOBa5pTX9b0/qyn4H4jmif/Xbb0U2wfkO42EWSLxWzNU3fGvLuUomJFyQ4fvUbPuDHG4+IwWbR3/Opmbz8UzdX/2s3gmbD8suH7VmuLGf+6oy3ZWt8sQ7fwooJIpBzuy35kla/GzVvR9nQ1GLJB/L+PYUOe8WwZiPlw3MlVXb8RIQz2YjI8t5+EUFMSzYI/Ry59EVENM3KlA07GIEvhtNCMtnxaBk3VyV8OetGYXa3s2JsvdHh6mM/J2ayf+8NCJ42l5v7//lqpVFjSY8JnxhPbF9SIEKJ22bF+3j9rWz/iojY0nvGv0s2F1bTpp6xyH8HKPP8K5m3qVYb58sPCW15EGaxW+2NwLyaXIIKEQvVkmaot63PFZLJwly7lmV4/lEg0u2xf/Z62hpscyd8NF+DZH8widHergYfszUicJ6+LONwDRhX091X2FGpeUZmjCFXgjkipM7Og2HKnyeXrOFdORd6Xhvp/Hdws93LkrmJtM6INoh8/dLG8pY2IvP9HnBsP0dk+0i/8AkReVrwlbDU1KQGsw4Kll8Mwtn2GF9fp8BH/zAjFg9ee8OSMf/Kew6S+V2+PMNejEc+Xb0lySr9y/o/EgH/a1/6n0VAeb5Q/pWDoMYf/i+gDtyEct5vSWh2p469Fq8Emo+1EdGr+eYsO0kR5CMjUtReoWP9aRdDez/tSFR5jodbBc+hyvc7Ka4CTP9SmxvU5x7jj7uiY955d4WmOmNYr3qFtU3WQWEVJglpt16zr/8qIb8qBxFH6Aiss8w75P6BkfB9/QIrVESy1zzaSpHFsPyFs+vhff/spGQxXw9MOpEzvD7iICI2DjJLtL6FmyIfRDKfFS2rFwtEOgGIjAuBiJW9zhd4bH/pywYRLSmaAh4fdS9iOlvLrIiyGlqtpFLoqcPA+q3A/hWIaOHHKSwmT4QHnxrbFxkZADsfXgdoox0i6NZHRHyAlEE5zRFhZzMMZ6qOSDgVlIStnLds6pErPManIRLVg5RVfRVCRm97ErffwmNvrwnhzitKkqc71KzbE4zHPb0Kl2YuswFWEZRXE+u3778bRxd6BbfviklJ94Xhd4PrGW5roFJ00H43ui5CHC9pQatoZ68jZp1WiLQL2cD+Pwb61xBQnqvSn/p19W8j4J/+YjE1oi+cn9dS+Eg/e3pX2B5i5ZtKXr3cdXTbTPbA+y6vvHIIa9qtmAnB2i4rn2VyStNyA3BFwiIeGRuNBvaSQ9RsiyqIMiWlej6hIM6iqPzFZtbR98b2AeqhlnzlsLPo4RA7EOjfGxGqvI/o1PIDlHduIYIJqlmqXW0H4mtSSh7PFI9uzjMfzm5aEX/jhwoV9puBf6RY//G0G+gNsD2+6ZZEzOI2opH65eANBbYnObeU9ubSBO/o1SRYxzuZNhIDEJd7hfL5ucjpPYkDuJpuLnx5qyASxgcsr9xUlfc4KRF1LidE5mlWEn/ahSifC0bBXTY1rihhU1M+OTgg7mMmAqdfKLQ4MgvOE5JLwVRbdHRmTjwQJsr1oK52KR3gcAAB0U2IXGpremuLPaSnVSHEsNp51HQPFrhRWVTefo39NfuLjeVNSxH01xCRb3WyECmrQvIXwd6jVoT2Sp9jgUiaNoi4zduGZFNgedYa+xvWXwd893GRgmMQ/rWvgOhTq+Wf+lnlXzsI6u0vawBLrytvpHuc8zX6hCiVjPiM45w+HDcOJKdjIQlrhXMs+HwFeGlyE4H88FOavd4JhI95LXkjQx+yLfv3ZfxQSkGXtgPN1gf0SXJAH5xld4sm9vsCZ0NqSPAwwoH63SaCdD5t0Eeq5ZpeFnEJp/0RfXxhtxYVw9sF76tWkj/ZtR3Vnv4F0u/jVnnqIcppxnCOJfMn1o/b3J6+LCbgWidl5R077E8xjV0I7lZJPPPbAu3p4QTn7nCvgtSIENnCbwQxr26VUN6hTLX+loIPj7zyHyvs/0nH/vrtsRYi7ZWcEoo+eZ7rVeU7aWTROTkdQehwF/6rx/yJOUH7BNNMEvkc7aXfcI679bEQXmDtNFrKsxj4tCmI353R53y74JCEFfY/8VuNtubJhPT1wPbedfRxv0Ef8KYzXCP2ZL+npfo9QViN6OMXdzHQVsc1JigXFSKgrHT0+bphf6dPtP8wNi21LzOAUzAtq6D59edwfgjgQ5cT7zIP/97PKvJC+mNvQv9rCEi124wvXidEppZYYLwch/C58/09gnBI98Zlp+p82DUDMQMFEecyJhuu1Idecj4itoyrMVp8snjOECFFahnBfI5T5hBKkpPBJDKSYO5y+enIwnF+jxA4vZpwTVkuJXuOnmBsesz/DUJZ2OujlhqdH4RcndkKsblpt0adI5ItjViqHI1rrTFxg4IrbNMLa/J4UWNQthsun+9Y337T7Y2zN9753GeKZF8emmwYp7vLlzuQiVm4l73hSh+Tj4Y+EnO8rFpDuTsnPuuWiGi+dk6N3S1I+arJ0R5Mwvo218+ZzxQF+xcfdUou/fzIlbM9EnuxWHlGOG5NPt8MsmRPS0Q8NzM4H+8nRMbLVlOMe/3JuJrNELGXkxSMyVMd+JC5feXMVTM13PPW5sN8xPpIPrEM7VgCXx4KuTIrz1ob33YMuNbssf2zrqPGLEKkG2JpQhw5X0UGc48bLpm/g5/txUKkPR0jror3gljyBpE8LbYx17J2FL+riWUj+RouV4xhVtn58f0f+V/A+X/50P8sAs4U1Kv/CgL+4f8CtmEIUMzPOxG2kkvZqEsF3JLIQOSTvhqrbosL5NsEkeN+Q4QiQiDC4DpeJY3Vr5msrG7wto+IcEu5kNnarzp4rmBfxapWIuLtwxtk4GL6F8IiU0tphPadW1U8LRFJpMOqgefbP0rxKd0MrKWLN7zdZFtFQXZqGRjkDm9AREPMOilsZYczaLTgIEKp2uwZ2WQFZMnnKEX9sLFYNfAe2s8Ty7NOWH/zqe7wNFQkKWOOiOWOeg1NV2D6iwwaCzdmA+XFO5IkeZ0s5k37B3w2p62IB/Nrsc2v/tfVRUTUL9+a2dNFAhkioYhRk7TseRKAyHc+SIm1/iFro9/gBXdWhVdz4zEv2yFCVhkimnRG+xnjq4ZCSxEJqyvITD69LvC62Icquiw2HTvsdhcoZ0dWxavzgOzQ6BdE2MeWRJ8C+6cR6QpP5m+r5NgPHgMb7X0byE6KivNpz05RX8DrZGA8XyMi354ig8aLMT80iPD+WBVQE0T65J2t/9p/AdGnlvKfenL3X7sORrrEHIKX/qjEoXhodFmdavC0eS2CRRSndPe+1XA6fRshJvMY6K1kLbiz9CGCZbLbUzGxO5SD6yfx3/JyoOXk0sGlLlrh24PqUbifrsDbTVv53gfllfS6jRB9Li8paF6KTJ189oTgGHfCK+eqRV9wkSA6tq3w5NVSpsqyeIGbT59C7I8Yf4v8EXAWPklw+8Qt9R92DmGpPIU3v8U5PfPNG/z7pZW8pH1adA0Yvt4OWP/Bwv4d9c0D4r3/EuJ7XbZ0xh4dhJ/1iwRHiv17WTMZ3ECgnNZOD5lerfgDYnt6EeGuj0A9eVIBmhf772qHlMpimUHYnzribQ5Lj94upyeI2/FOgkN76Gjmsgcy5LpBpN4eanpJlyMiGcpl/zZ5WNR32Q0u4fKNyOqoOZXI5Qaussb2KumDUiDLFqLu2lYerx4thSN7QnpvH5Uf2ijv2/WtAT+/Yfp78AS6wKZCkLwfiMTyck9PTvEAN321xHPVR03V9PGCJLFuxCt7jP97PqWq/8qNoH/6tIpYM0Se46cTggZqR1eH9wfid3YXwXYVa9SPDm/gTYU+t+yXGs2zmwy8m76Jv6saRKbZaYVj9u2koM5+fxO/TWYQRc6z8rRVItPTO65RvypP4qUSIlP3uU0BbvNeCGmDc3rwTwoiYttXPg7fmo636wbEdPrA8mbqnk7M0xdCY3hJfnI9dnS4zCZwmQ5v4Vl+ktPpAedQ9NLfxFuRI6X5kUnA1/KTiJGpA501BwmCg/OQvH739GjB2BdEQD5VUM0wnIQbBbx9+66E58QDDadfDdLL2JLgeXtSipCKPr6ZoH0G9ZjTfIFrgBt9X1XgJuizYfduwX88PkKUKeZfOWwE/gT0Sd1M1vRkzt4QZusH8S/6QaNVflAhulD0+cfhoFAlPfVwnr2w/6q+ovQ5XT4hlGNsr0UeEZVu9hsuM+kh+V+B/Vt739+aIr0qL1DQZ787WwJvscI1Yc5VmXr1ZYR42T4l31NxjUm/xQBRdnzieK7Rnr3py5AWSlMFy/Eg/0Wf0lb/yqMQf/q/gGZx0fjQnhTiJK+uNlZRYPLZ7vQljn2yasMSzp4v3OdXMs3nGZHt9NnzaTb7EntUH7lhZEfBlbRYVE681Grjq08jvoibmWRX84tiXNtPzNED58LcVFhe51xzvgjXq8pqqvPauJX3E59O5zPJqXiqGIfZ/Mr7lVCFSe3pHhHmeeGT3QHLY8WbGpv83vL50v4Sa6ojwl1W2J6lS2bC0W5Y/kabdny5YZh/Yb4jo1CnCZ8U6kwyp/TdGvuVI/gi9WTinAGR6V2WCV/yBBGL6ivN+M7KmvdmqQhLDWwwTnCs+fD9LCSn83SPuP0WEcr8yohYa0S+sx8gQsqneWVnW0Rcvyl9rnYRImP7muRGlRkPLh+rOXG+YzoYLW4XfN7p38rqhLY29uHR40PfIbIa+0tnKKYa8eVJQiTMU0TQgznNEDkniGxhmyICm0GM7ZlMMeyassF8dctVXGqFozdo/9t5zPnghEtimzYifEvvOZ9PJzKxFQcRdHzdE75oVwtilzWOz38iAi7+dxBwrs7+mafh//R/AefbRQBtnh9I9LiOOWv3Ugt383e9i3CNnE1kXkP32SFS5HURsXaLCNNSfiShd9Mx3OgveMwuJgkXk9Fi4chlKEof4zMD8y+mWQe5fTyK8DXLWxbOJQVux8QRkSnDwJ4HE5EvCC2RXHvMb8ZnGZFL34skTEfKfPvVwSd+HSSMMIApaqbBXcuOUlIcEMl247mF2t5YVUIfm5YVGzKHxnhYUghtGTFTbz5wc6aYP7FPAwMuOmizHSIo6b8R67rdG7oVsUgoLU41U/JsgPf7uiexI39btjabDjJnhoh4nruIcOm5gLfkYvzq9F2zvd6HcN9OzSrKVETWzAoRyRbxrorFGZHW6kkD2W61qyLF3KSstXYveDFgUviJERFHatbw4UtTICobFtu/mxoeho1IPk+KX7JVDWWjYnmOhOUXMb9Bte73IixHtN9m7Bfw6bdHEj+MTc3eL7OFwt0jcutfRMLgLBBhF7edFD42GA452qustqyKqIYI+re21rmqzP7UZdt//SDoH0bA2QeRzpvGg+Qp+7NCZ9dkAxFbvBAREBboZTMaINTJp/LduUnppXK2cFLPgxC3V9tS43g8Qhpev1LgDq+WLl/zI1zeWV+J26h5NL6eUJ5Jq4EIHiEizebOCZHyJlWBX6s1Vei4g0R0shDnm7anOcfd7Nyce0l0jTnQSe0e4bwpRkS+rbWnZz04wUUoXxGkyiun30kxgTB8jsS/CjOiwEcTeJoNwisaLK8pDQvl6WMgfndd/a6bcXfgbXajFNymZk0DTT2AYBaG57sXpfz98SDOlthf+WN2VPEdB676RSKestAsel5vN+CW7iAFT3Xl0XpkGiIiwf64s9WeHs7qHuL0/Bbiuly1dC/UHfgbgfK8XL1SSpL5CYR+/hC/iV97+jtlC5zNZ0RMzlZKG29OINiG2N7v/akhwpUMETNH+6V0VdOynR8AktdXeLcC5Wn/cgzgpdFXQeJ1QFfy8whXH6WRt5snGh3e2F8erLB+7bvK6XoZmBBfzh1K9u6o/TW5OleXqz/10MrfRsA/vU+p/W0Jl8soS577sWQaiieH0+f0loRsaWuaeIED52XxrYLma2r0/Uh8uPjejPjMPtT0PnEucJ28ZyLoQaspvJwAwq85VmK2fVN6mjkU/OVmFEGcIVJGr3uBPpArJHDm55pq7jMGdz8oInC6956mdF7CVazRh+x16lHufgSc40AWgbVIZapbQQbh6TSrgluRtlS8PibOsWQmvBIJlUb11QNRxOhjuZkqdO1sPQh1FcureZdS8+K6kHT6gnjPV5rTvTEmENubORHPK/pwkN4zSE7KgD6koA/TxvEBlpEsiZ2ddjSLryYEJ10mXnHANcMf7wfwn81cEnBYyfRrXgVcTu+PJGhtUeo7dxuSW/El/tTu1vQTlimcr7NBEucTht3NFteYeaFU4hJPLDp8cE1I0im2fzygDz6vpQ3pajYSzyi7PR3rqQ8Be8jCC8rzQBl9uoDV4ZqgGzalxfbuAc8CqfKTGtecWXoHuDb2KMRJsyzarp4h8IfVS8Fgrf6mT61Wf+pw9b/2FVA0R8Kl7KoKO00Ree6m43NpuZCE+U7flrGfqohoR10WZrNLLeMsOSeueE8JEcx+ro2NNT/zhV6qxFr+EI09rgXvZ0uFWLo2zQ1dGCUf02ApLN+314acb19cavWJ5LCVmRthcI/4Krwrwt75l9SwP8mdDyTShLODT2eU4t7wEbaIZKfUHox6eH75vKTYvviVro1En5+46jQLYW4f773h3JwFnyzZhNjh+6IZ95nRcG3/RMRVk6tlaHV55SPX58Lp7lZrBPY85+qTIqL6pEuN22X+4fNLpVZ2o7wVY3waH76K7mgf/cpr4objmUvvzbwyL0YXGXniJHx464pkHTptMPwhwPKUEvufDQ418kcwIgIj4jmftx0Z4lhtwJkRSXLKd5obWrpN+dDdV8Tx3atnVBe03wAWIuGpmuyNnG8ffDgjopte8wajvDglXy2KtXA/upYbrBzt3zves8o5KxNE1qv65PKGrSp7GiLSzyJE5m/gzokplp1m9NPfy7Vba0mcPP54/5EIqPzvIOBCk/+Zp+H/9KMQrd9coCPDUYonL7Jmr7AfoHoHiHxdWFG2K84vaBbKXsQzdpJZ/Avf4pdZJaqjy2zMyQjNZm+T8EKMjvEp0aBIlqaUBKWrMVlIM8jauSUiTT1RJmagw/OyBRGuyRfYIhQyPOYPh0TdC/PHcaXBrX4dRdTUZc62FSJhe7wjYkWncmCHQqFwkxqrirTb7yuf2fTwmYofUp7cPRse+gQetc5JfKhcmb2m+gzax9qUQqd0LZZPzxLkZeSQOPFPCtPZeQYFFw4Jr/uSstM9m2P/YkTY1EAkVWgmw/t7s35vUCHSXu/8AbWwESkz8U1ZvORXqDLHlsKYYf19QmS4tc6hCpULImuoiQ90zeFQJXWH9bFYkqDw6U5KsryQGfmYL8gvvU2i+Rb7v58uOnjF5e+gqv1Fe3q8g+7MDiJkr3HPjKZ6wyMg2L5c3gAj13YDlU3QvtQc1wxqRNj8crJJ7GWIxGmA9ecJ1h/fpG/OVsuqhzI+7kTiRsVfexQCfWox/1f+Cyj94a117W0NuMoKysU32AP9HsoMTpaJ8ui1s/d0N8dwpE5mUuBdUf7l7rGGULMXIlheVYuGdNrC9esvhZjYl5p6l6AF8fVQvi3vVw+RUA0Q4XDr8/vZExEzdQYAqFYkWNWdR5uFUwOfPTQSnPdXSmfVsYdU/S5QXrp2h8iE5XvqYikJ25tSepa2PVw+oAicbJeISmGZQFI2y0r0Oxvo1Tw+UI4pi8onm8+eOvL2BZfivJD8g2ErVCw+N4h3sip8/fHO6fTpNnCCXK08f6IptNYDGaKNOSdBA++WdsXxAyI6qJL3vjh72mZoj3NqKJWX7S5Ab8d7DKnxWBFvOl7W1GmvdziTVK58sZvUVB+3N4BxP5e8XLIjlIvTAeL9Yib8t4Ny/oBbO7g2nYhADqboF+1YQOpU2P67jfY+Hj8VQD+ivY3NO6XB2XnA+VwuhTc/onw258n1d73OvBLqagqUO1ccj8laI/7nlQ50+nnewOtvcymY1ZgftO0T+K6RJL8brb/3xWKhKf/90/D/lx4E3RaIbBe/wTE9bvQ125PtABzIrPJr50Opo6gf8Hi0lPw1ua7pOiwXwA+HCSLUcPYQOTIdmkc5kQK7vXZUT64LCNBekrc68D3zeFDB1Q1xzh7rV0errzDgyWNdChPdbunY3FVIPLEmEcsx/aiLDbwZyl9P/c2xt2/IwIOvJnlUz9bsHbzWkAdiUvmUfAZav+4vwKInki+trxZl3WcGQglVImCN/XHf5Rz8d4k+tJGnNe3vVxmuV08nkb9wOrqcX1cQzY/TSlyzi0xfSyw/yyeKEJ7xAfrojAUkhjcRXh44MhW200G032uVF2ymKeXp9QHxNdBJ3Ojos66synAZ1XnlJSX6dBii/UQqliJ4THDNeB22U7jMkiXxXyn66DMORvDuzhr3cUe3GPOObwgI+rwoxCSnvHA/kCg37M9Ldix63wUKuJ05ISJ6vGV6vRlfiCZobz/Ksz2b3D5zAHWB/Uvfdk6Hw+cLKY6HCPSl49F2YqhwrRtEcPmG4/n3fGr1zzwN/6cRMD47e66lF43Y+807NxL/iYg0FTPifOtLa7wOY8wn7nROrPlFaw1tZUS8z3u5sn1QPWOmX3M+18xVZRHz0hm5cX/w5XavEnszZGsS3I5PLvn7FbHi1yU3XOeDCHcvdQKJ2a2Nw/Ge8UkgVOGY5yk1+qv64cvTdSo536VOCZ1cB74wdVVyamcKBiwChQ+v38HL8oIIpJtOyBeHw1I4rXORDTE3ddjHhk5chTu18b0HPV/MLlh+yJ3BcL0SkdLXF5Iz0ey9YR6PD/59topwzu2FGtdgu+DTZT0hTpogwmbVfcFn59uEWEeLayR2ypLLWaJUtvPpEEnvbsmXh1KtTGdEhM42xoNLxmNZWZI0rY3WdFW+pP1K2I+brRl5YDLQFW8u7It+WRtje6z4sogniGgqtm+qHzu+vD9WlWM8J63xVJORz7ZvtbLOOSLwLttivLvcEP62LcVgQ+LzxVFfEGtyt2VDLz4y7x+yLrlbiv1jDPPPSacIM0wntaG1iOCrdER7VtL1P/M6mOX/DgIuZUn7Z74C/mEEtPdVDXmhWlWsTEXOvvZCgeaj7KvIb6uOmSdElvrtHEmyTkdg/G2O8HECWyTSGjxGpxKmNy0uoksl7VlcwxbK62BLUb4nOWverwm8rJdTxVG6qdnWUHbwqLhbxft+07HXY7eC+qgDiYypZLE2yhFjDkdEmloRa/YkvQatOrOrpJUIsBkMFlT89wfeVTjmLB51BbKVAlV0soyW5VK3hUq2Ttg+i3iMHMgUqrJCRNuUZcfsfjeBzK+AhOrMiNjhgOEmUYAkMxXLq51mAvkktkT4OSByhmWGSCvLWN9nh0hME/GF7j5BJA1OG40xp7mjtPhyKQy3Y8sCQiZQdwMisF6ViMxluIDb8WZWMfk/XyWprgFa5kgirRkj9koaGT4Z5yJ5T4nFvsvdDD7dAtPXN0S+u4NI2cw8k4Rm73bsSnZzyHUF7TMVX5l1SW5D8S0cKVnn2P63ZC5xfGwuwm4oERnXuwVk2euHwI27ZpW8+o3veBBJOTv9va+AS3m++FcOgv7pr4B3000gOKW6CCVNB7bNjAn42lGRPPKcavQiXzUIL/qEBNvltKVusFvDnWtTRMYXyk/3JqH8jFcoPzUls1i2zAy4L9dT4hM5a1lfzkdwr9ZU8pWxS+mqJDuojWxdhcPOoXRxrXSoR2sjwv2Up8x8cgaPUkyF6F89MFGgJ91fy7VIvFWfspqHW6j1Ets7G3XKhuU4B/f0Rbmb31HOSmJBIONsKgWPPc/Ztu0ptI8pykkt1yO2bM8bKBbGWoRRxy02788GlGa/ruLd6TpQf2LuodQdlN+6g/Urm8UWHrvZWoruVZ+zR+pqIKZ3XSTdAuXw5u7MQQzHtRST4KrQc7DawCP2VoiIH7TH8UPWgLoR+xMlKMfTCvufrVxNElfqaLT9yVeeNAZJ3JneMs/lOrwnO50k9wrl+KJs1tBp6bQKPpffW6WfBu0RBmsSksMU5ejLXULoXCeVd495y06uINDpm00Vdx3K84OB8r+rpQkitI7tUU1OITvWqiR2lfPXLrBHn1L+mafhjT8sV4koR/CXsSHCzWLAOVLyPTydM475oc9yNlvhnOqUDOd0cNZTVmgrEyrJMUhoOBNKvW8D8IlHo0q0K1dY0AkTSkXFOdhEg8VQK66hOskYfhaXlPpCCLg/nkRK+oEDu13OFmT17/1b18b08kw/QdtvcY6zp96xTdccoEhMnHPXab5mn7w5wd2UDBEZRa+wubti0JKrIcV6wmuWn0wTXrcRkWq/GSi7/d4JrC2ylpKm5zIrtr/HgUaJkDBRdIUta2FD2W8JiTcUffa2f53gsW31KlHcvmVPGlpw3zBDxMYt0xj5Nlu4vY2NFKd6NrD2vqDwybdEhIcz5t+p5wP6ZDutPG+u1+yM+hL3yRv6/HjGMAt1Dt17WJMkd9AHNqE4QBufqBSOOuA+LOtbeN0t7H9zRftsn5i/cxpcA+Ijpr8/XhaUsMXxerq4Bl3Prx3c+zf69GyF9luccHzeTkFEzCiukdVysYdCwjUjsQa0Z3xaONAdbtg/Our5X9ynVPlfuQ7mT98IulkGwBeTfipsR/pYhtaod/7tlovKOvWIXNuuzLnsmoqwhTqxjLg2Cr5c9XPJ5DtVNqTLseVzRUZkeourZdzJdOTfMtGEHXp6RJKF8eW9zCbCnEwnmjGZuku+PM7XBMigecbKKe9cnk8xvb5GZPJ5qfCldVoT3jz7iDQ7RKjVptMqa76ZDsZkftbB/GznlS13mmaY+rzgmtmvEMF+X9FsV1A4hrgPuequp+S2mCt8oZ6xfXHB96SRESnHVFeFff+8W0OaJQPXDrZaOSsTEWk5dadcGVydnPZTfU0+CV+D/ngjsnpssMjz83nxWSypwmpKRD5x3D64VrsTYiuRrRh8OY58ZY2I1BpuCWQ88g2Q8ziRTDb95Ib5wTWCWk8Fkfh0SY3b7dpx9dLohM++vUXitTrn43w6QQT0HM8w5M+SS7Me+3+cfDxjerjOeO9dDQFn550aW9s9c+UGy8q8imtk9PVR+/1XcSNOw2h3hliqK977rlrZ58ShhuciIn6tEyJnovV78p+IgP+1af3PIqA6l+R/BQHJH5arlUQ6RB73h2iNh4hTpAY0b/UoRbOH57GJKanQiMIiyfJjdIy1KxXubYeI4WwGma29FuWr751E6NtVyzRnz3EraRCJ6rVM2V2pt5C3U5CiaTJS1tGIQ1tZXhXNI9di7mdvwKt7uyTsPmRgTyV14DXvELlmCanZfRuh3KwQsaKgEjJr/dSD97hFZDzLZM2UmGL98cKtonMm9kyy9g5ulTNRRfmA5c0biltP9kbkKztELNMZGFT9xSVx0LkaUzftFt7lxRVRPCJy1guMf5w6p4qco/BYxz0G7/AGVXI4iJZB06vwaN+2lDjhmLKgRlF9768uiYYQEXiWpYjALHFIOO1ExCYThIB2+kAk3kdYn11pWIbaWiTq1VFjITtPoIrVk4iDShrY+Mym0Fm1LcV0VrbMMn/xdmGTECESWGcoKGdd5ogklUpE8MKKoTq+Mb/+s0czzTeQP+mpivMf8o5XTP8xTojA0qTM2aayMN4OzCq5EETgv7W1qvPZH7tp7V+7EfTE1BHCzEK51l9R7iRGhvJxuvghE8tQzinEhNtxuRFxWSHSTb4vB9q1spHC4mXv6XaTAdwweZVkKsrDg/lC+UoYyll2AZRnD53Bc3yh3DtUtkafVuVDZm0pSc5P3WOjTGzI1z0jMXchYvaDC2jhZKDP1LBn8nsHKC/3RIrf53XEXpaJcve6MlA+/+Tjs2xQXo8pqSISolzW9zuUu80T5dz7NkSMJQsXnvPGqMLgsQZG72eOcvpOqrDbY/n2nuMaUF9/VyDd+4FZ99+VR95qIyXnfNgzr+x9KNQnFfGW5OhD0wzl7/gwpNAxsP5VtdrDu5mj3G4LXWbLCMv7+Jd1FT1ZjshHQwftqRkkDi+IA/ub6UP+UjciuqmYvlitLKisdos+toSc8dnZhltKjCpKFJTDyw3a+3N4oD3WAeY32dmFR7VAe/c3lL9fQzpAM99ufich8ppZS5Tzn3fGSGirPdqfNByK1Mf+sEdOmbneCeg+iB9Rs0Tk/Hs+tZj9v4qA8athcGf+VoTBYrNmbdrgnHLnmyrU7+uc+bAKoOvWlESzAud8QsUZ8uB3kzPLrh1NrN81XZP1tgpXd1DY6mue4bXUaBVa7QaRpFw5uI5nVEoSPaMsxRUS6l28k+JpkFsMTXOGVqL7KlTDr8Vyd5FDY7/R5+xk3bKdH8ZQnPbbn5A7rdkrIjkU84hJcSwGhdVy6ME9OW2r2BR5zlIhEkTKCPM3bYHr9vA6wz1fYXs2N9xXZ48shkb67kiiKGuFqc4qxX252ErhRUafHWa7AqovoI+6Da4J4obx9eW6FdFjhvWRcOXD+9UzKdx2645NIkTa9/6yI7F8HBAhR47l18PvsSAd87vi7MNNw/7Ekow+0xRZBh9OMKzaQ8s8YcbwDA4H9LkG7TWZEB/K6xd9+JQiEm7fmL/84hoU1hGW5zuvFN69ge0Z77hmuNswgCb8XUuGehxYo4dn6Jp2VyVmij7NtTCEV5NTHN9u6NjJ1a/w0Rv0ySBZ/z0EVOe4Tf0jCPinvwJu07vH5dNSr07t2hmMrxH0fOjDZWWb809raNn0iTruqApn5dgYltyWD0WrEHvjrizj7JZfPqnPujhF509nrC/HJSJQi0hpz3lNVgUi3HRJMB6GaWQcHi8d9ra+Ify01DrjbZQfvvoOU8l5jNmadGamA/l6GE+1rCO9uUAE+30pPoUaIty0PzMwpq1S2fXxUhutqzZ8BtFEsp6+g+Vdwx1YhrEhsGx7j7xbXQfWGph/YfGUTOpkyce7vpIsXjh74/a4KnxyXiASWXxKjcm9p7B1xFpAofOISIIwsPe7teCmm+ck4ohoMyfUhCMv7cF4N47EtUSaVs4tRUQ7qAkiq6dNK3Pxzjzi6WILW3euCzh1iKTd2DvguAyR7DB+1kb8vMpctrdYn+tj+7pnMOXj7qhXvFcRebc824BuqVPJzMKpYrjGOOXS8kGIO9XfirE9jSUfvP1KmFBwRFZ3ZYBVZgZxt5OpZfCruQZDQ1d1pPcnMgpzuuJyc9CJGzBE9P9EBFz97yDgaqHN/tvz4P8hB0HJH74OJpnpErydBWLIpaAtU6PIhEr1bBJ1iY/yaKsQqN0pIsTZQYQK9hSRLZicSDjcN8DiYL2Dh0xEFUaE7tljR2PId4hEsdR6NTsGOcpDLxQklLOxZgnxQqh4EFRxdkekBE8+IoJ+PRKfAkROPgwYX6OEjKiNCNmpawuap3mSwv2WRswy5BTu9+EkJYsNIqLtwB46ae5J8SUkLVsu8xDe2cSXEkOWgal3BTCcIOLV86pj14pyuM/PQopbr8KtzrUcKKY7RNJVWNWsOnc2lFKI/ZvdiML8oLUBd14XpYAuW+yASwH2x8al0ZiXGqM8VOCjRR5JENs6Jj0jB+rfl8hkdZM0xmZ0Dy0JQIQzpUpZ6coo97e9I8JdItW/h+m3ULx0ISV9KnuoGCxE1t+Z84gchcXohGJ8o3ESHt9EZiPRUJ7XAqrwWpSIE6+oRqmy8wiqDSxvd1JMeEiA9nzlFbDrCtPfrRRILKyKsuepPcIboVJKPkvM/7e21pUiq3/qgM2/hoD2eMY5co9QDt4ilINecY6hrCVELGUFLVuBiKDKFFrF8g7lqnkNE+gWjErR9u2kWBPKuftp3FaJP6Bchd/ry/lGZSQ6Lb4Ra7/9CbrvilWhdud7dqnDChrtgfLOd9eIJA3Wl4+HvUh+T4uwly7l8LleML8bgMYix7zAU1/tRBR+UM7dR5SzlbpjGHbXA/PnlQe37WUrRQsf5e3Y9ld4zO5MhHwsLAbDLoeSb7F/5LOhzL3pKPe0GtubSChXqwLDnVL+rpjiecsULayhmmP98S1YayhvRYk+dNpJ4fX7k5MOieBpnLYkkVqUfwVyLHTPEeWveKK9Mp9g+cYX5a5+GDT2Vn72ynLs/+MJMrMefQm59EZ7fnd5x5S0itH/nEMVJ9vfQzfSOYFGXf4edumwPM9eJPCaaWgPia5lpk56xIN0jf31pMFj8x698m6ufidinVPKUm11hW5336Mc9VF+h9f+DFnmo87erFBuB8Mqh4dfoFx9zODvXbG0Uubz//a/gP8hB0H/NALyr3AR2YwjCSfRV2Nx298hf8Y4BmJa4L7AqxoeZ3tXhZ8nzikWvB7wrtMDiVarDNdFJ8NV7+Nh/qQ5Dcz2zAeus/qehGU77lm+4Wf4pMFexBc7kxll/Qj3YmL+fjZBH+aajuVdJxbuCzOXMn0IP/CsZogwcbjJWb0RDTwjfpDiMik09gnPHygT5YDpxWZgkqyX8GCno4j1SeExT88e8Lw1O5FYgOnJhjwgd8M9SW5V0bFhWLRwn8ARfdjYyOyQLp5QmPqxSqiE+YeiHyC7rXYkavg3ZXSQXtCZ1yNJDnOsTz6fK8j54yDi1fHbsttSKiBP1kcRPdONxwrYNbhPPJkUoepO2ag0JbxuPvZn9wsrYfOG1juiPbe//9x/F9i/92llk/C9GClj8auC4tjvpGQeor37h1TBUyW4pqxczB8krxeUbDxI0fX+BVZe9QpeyYjp9WdpsURG+5dEM0VsyOjTRBM3aD/7XRVdy03LYtxM4S3FuIaQe/H3fqpcKco/8zS89od9ylo/E66dg3XFL5RTsrHKOe8laSUcAegZp2c5cHU2YjgkDjV8O/nyxfv3Lt3EOaeG5s/nXHOkNTkFgIhjjc0aDkLTJddSehnV2Q7DebgmLskRMW01o7Az9wY5Hd8Ty3jb25Ev3BIRceUjMimrlwEHL8D49M0V4ka4j24e1ppAPusj8nbFHlj+QCRVtUtnpNPxw5VW04W7f2H99jMzwV4ZhnC3y6wmLpWwvgXWz2/3vkOFhohptPqkcpbi2hqr302j88FFZNM9pzVqZ7EDZxAbwcmACHtYLA5A9Osv/Bw6km2fE7443qbEmVymeyN5JAv+XZm6xE/FdTDYsFqDDRtU1IcM8y8GfgTTAUTI84wDiUzThd1rqRHzHTuR4dr3Je+7CJH13WYtieLdBuzqhEgorXuLKN6KAckAkfB2x/HYeIh4m9OGEvfcfixje0ck768LrTKHOf99VJAYrIuREH6/O7XhVdh/vRqmwix7RzPSY78Bs/FxfOyHnv9HIuB/ucj/LAJqy9X8T/0l+K/fCPqnv1h0zRK6h+dWUXS77Rn3wIMGtlzEbcFQrrLOxK2g5b9366SW9XJ9hI/tuVKyEt+BHSVwcGvz/CrJj7RmwzdCeTefCCkSPtuzl2yFcO8VXySDLVFmacMVctAjEU5IZTHH8QC6VAQkUh5UZkMfZfBEhKzCnVLnrF94KEdXxEPk9KnCLr6GW9sYIHIaU2/NZmN7gtvrGEjJ5orIGL5pBvkbQilcDXLHGjuKoFbWnojmObXYx04RMVFVVqF+w/zBtfUhw/qlKHh6lBXfyEf52wsSqZ6cMu2C8XUgeVLiTuuWLVayCa/FEZH0+xEpmxj5Gl7yISAhhJ7F7LWGCHrA9kf+EvM/5ti/m77C/sz7CpEwhQDyC4Xf9TXenqm24sB7ovgoHfJaZqUAQORdYPlaQDpmiQhx2LqBFB8rRGCDeycoFwGWN6yx/qXS9XA/7AIRfqbYftluBdyuTUAS3GFxfJThhO2JXRLZlsCt/Nm60LVbIMk4I39va9VU6Z95Gl76wz71fBCUdQlB+SkdCxyDG8qbZ2mgXHXU35VKVY/yqfkhmKyfEKGkxR1a/7oT8SnQPWZys4UnwKEKYwflG6hZCzey2pM44iifhtg8w1NBJIlWVj+wruI91Nr7IIUnCRHqteU1FKOD8koxUS6/ZosXVMUVkas8FC0zp1hehZuZiNQbxhNivqBwZZRn5g95cpplkH17LK+8olxcyCGSmL/H+sPypLFh97sCKn7vpajen2TmXfUGSrc9kMSRUS4Ko2rgHhyPJJ6jP7EsOQ/QsGJPoqX+7dg94h9ozvJRSr63jcZ4oteQccwfrs0iZdNBRyQ17iingwYRrp2/UK4Ka/vzWbTHRCxu8PnEiLjVflOz9aBjeYWOcnqYoH37iN8gqz1LisrMoOz0wvTvqt9X8fmN5S324R3eHkV7LL0iZ4tng/K5irG/6gHH4yCaHO56i/L3HRoWOyf9E1DdmFVyMDH+FjYNFOT3MM2wxPbMPmiP3P/d0rv/FPu/6FOzxT/yLuAf/y9gk+oplAqzq+i8d2VmfCsZbuvnXoQUhRUr6GuAe7o9VvGrwDll69kcSo5CKprpiPV2oa9+p1NsETmZW7OrfZ5B1Y4mrpuErJl48Dt0LxzjcGasc2bo9RoRMXdIfH4hUmVrModOk3gVmaqrMHrPVGg181hFQ28AGx5EgtfwsEkU3seBKU6vQvlFYRZeN2XNjvXuA1nR2lWi7tw9I2k/gzL9HEXYOph+8jFn0A2eKZKXU+ZsdjZleFwUW8TfHttbV/oC6mdvV2GXuhbzvNcEng76cBIT7L9xyxTI1m/759NYn4wLAzyKlSUShxkpa+/iA4+ktUVYTBF5/YspQR62e/TxHstjBSLtTSmPuM8UOOe7/4+8d1lDlmfWdQ/IhoCg0gQJAVSUYk+PjbIJCCoqevSr+MdaYzVH533H/L5rNrmISSWkUs9tdh7W7/bs0EdRHCQ03js8PI86xqHHWsP6SyLm/+gxffL5qTT4OhO8qx0i7uGB+ZnWVoIm5BAZTdDmmfJ4glbcHkns6kynzdpfQXWyzyxd3NyRiqH/g3F0sDzu6RXUPGzXUJoZIq/5wvz+nk+J0r9lL6D0h31qOl4vjnh/IYJEUmkT13gsnY96lLmTwCsB4YRMcr7CjEw2v0w0c/oJjry1N9xRE56IdM1m6fCmtUMkaRUgiEo6GBlRmfs+Vjja70QC6vRSOW9rKjr5dooJFP2Luc7nUmnXr7FxtpqIyGOLTkGePL7frxON8/Il6OSdHk04RqXKOfePM5C+2h7hKJVb7mgfEYGatcE5S9lCxPwsELE2V+agsiSEuJ+HwxP2dUxQ+zfWT3ccmYhvbgfas1xyp8JfylogKjvAcQIR65orKkkdxQbjFSCCdrXCE1GKbbBWPD7rfiUT731EROsHRM7IRYS0gmyBCBqpvic1WD+zOxI4BbrKPH2HCNsWW/y90mO7+C+lIOaBhEAMHdvTVRAZyegrcBbGHefaBaZ/dB8K5jLH9rQYIq/rbi3Y5w9sH+HzCcggxRQOR48SIM151IwHIvBPfCznq94x/e6iWECOS8I5nOmoJLswE0xppfiOp+FIGN+IDjv+Ptt3UsZ/IgL+/3uH/lcRUOK2m3/N1fB/+jgYt7dVeJFXgEOx0KGcsqUCXhXv+unqsgLafLADVmPisnT1QmQq/cqFx2VApPJLlKPVewrg5ioxSy60U+nFQvHanRchS6JzN1Bpw1/hEU+xn74VUtHCtW/A8jgj8Z6SgbpiGyOiaTGXOYcuoM9Cv0GtHwM/pbwuU02HHOqKC7nYb+i8l85CObaMQpKQs15Rc0TEuwllwjKvR2T0l0MPj15MuXQSEWmbeKqgvayieTNvMNDDKJUwlH3sJ4oeoPxzgwu88j7h4ukXtLRQ7QJu4xj6MWW8TGs5uUBfXmOSkk1o0ddT9uG9/Ph+TDJfplY9WChn85hLl3k70qpuEUE/ToD2Cvj7pJ1i6HgnYDE9IhK2pnqFsf55LHXdYKRki0jYHRBZs/IsBJTjpgTl+IQInec8ImViz/cCyp6fWnEgUc3mEyg3duDHhkUkukkDRPh9nrB082pbmv4GlEpgJ34qfhF5i72aAvueA5I9D4jIAq9mwMKrR7KY4/7aLCD6lPw/Xw3/z0BA+U8vrg7vZgCvVjhyqX7XEIF+KI/ql2+yVBM9ndbB8wVMzPdccrgikq1UH+XrUUfkCT4lT7dV/IOa36J8fSgo70xV5KDbOChvVf0n0fHbd3DT4uM8AwJAn9cY5dLHQblX7dyAXl7lC+pgg/KVcCgfTY4JUIY+yrNr9APqX7kfPLge5Zk875+llinAU1ZQjpak0akklHeopMZmGc1r9IER5V/1oSjHePihzy5LAV7P9shSKUa5tv/mmJ9to3zeGCiH2cKc4MEcm8u2E8q/7CRu4FGFBy6G0y+gxYj2NnJxYmn3QvuS8/YNI8pDFjseto/lI3K9a4r1GfyfTteF+UUf3CJSFyPaL9goZxtFOpKMZyhXpVqUoH3zM8Jd0f5lIX6grAxn3o+M8vrtIx48qwTbqzZQfv/exwma+dTibOE2FpUabgWsz+f9x7vdSOP8c4dnOR8JZVLEjpBg+/VndibZV9gN9OJ+vvD49IjQ9K0FdHWIV3BLN4jAm6U7/T2fkvn/+Wr4f8hC0D99KQSpEdtv8wqSLJEwjpxrUGGkKLqyn4MIt6bPLdy2AiLT7YB9tDmqO2if5zOX9NMk0bc1GvDWW8A+pfrYBwOY968uzjiOV2SivxP2iff4OvupJ+90ygLZhoboLokT74fjdq/voHvNf00WK26gj6tMoVmiD6XN5yfTwz1eAnuOQOLn2a+oq/Hz3sTpzGVS5AMlJEcf3QVoPzv/eFpqBZafPE4kOx25it5++Myi5Zkk39y36fCrVOjHDea310hAj42tQa/Pq0t6sZGplCcWDPGMdGfDk6mtqzq8xAf4cWxh/bL2KEOFItjPlImz6GGNPleHNiASX3EMOWuVAr3jH1miPfA56GIJ2KVBxIQNPvc3ncJbs/F5oxFE1kehwvtQ+oiEH4zbdOtvocT25tJ+6U1UC7D92f5lc4k353/heR0R84XlkayZaCYcMX1Qn7jEP3E8xqFWg86WXJZZtyahl+izgHb7OM1/82D9iw2274vc8Xm31+S/6FOrf83V8H/6UogoXjJne7V2HGhXRJSnOJ9YaQxLdvz0TkW2n2bpSPgKwYaeJ40//daIfK7sH92TrWpcyhRQf/mOOa7xKYgifhDxdAORy1qqAbHPPQX9pu+YGyznvW6EO4DKccQHKXhJWnmckTOkmH6ZliPhA3MP5iIjDImlCgjZY3p7eO+YF+ofnoQcdwZ6qmS0z7+2mmqf1846jBER2zeWHxhPH9SGEOYIW1Ul14V4AOuxQPt8Q7UI90V71KWjMPgA2tMnpQ5aPu8d1AvHJl+FOHCmgcY53m5SyTckAMpGQWQ9n3Y2uQo+BeXZqcRx+jevUd/fgb4Z0P6BRwTd73MD9rG1Y7BpKpXAunfA+siIkC8DkUuQxATU+xIR0hgQGRVB1GB3oRrnVkssr74i8mpupxHnYioDucTkCPSx3xFHSpSKKMS34AQ4OLnB5i1pxrLhnKkaMb/DR2nJ9iIeQXXPOvMej49FysP2APSVICIvSwf9sI3RPkRiRNJNOf0jEfC/3/3vIqDArf+vvRreaisD6hbDVCIvV/OiNejgvvV9P0E44ek9l1Kof6lP4l8UJHQ/jogklJ9nrYxmoEzWM7hLJPXTl9slVH3xXxjeL0S+4bTSqRi2HQy/Z0qSXYnIUVyDEZ4BzVnK3xEps5V+gXK1wd/DLZzo7ju8oVXUiGR9jvkl27aG2/kcs9glHU/DV4ByrtlFLKkXrUQfa0S6TggyPzkYgUyXdvGGYbJyFn8KRNr3Se/hGV1jLr67FMOaWvXQ/dYJS0JBR6Q6DAzGashY0hxDHUOf1ECLzkLichISGhRVC+WzQ/s/Im3p7lplMGwVRMRRbxPa+YMDZR2g/f0bEVFPEHEf0ypiabvE38tucoWaRGivvW55REQVEdh8Bizh1oJF31cbEfRtpVyGY8REJX4o8b2O7ct+PEqZRkZkFa2AxG+RBnRTWxVU4TsicZ+3ASWnUIXW26L92anT6aYHBvXjhIjN2/pI/ZOKCDweQi7ZZoi86b6q4V4n86zqbP/fCq0CJ3P/mlnAP4yAzTnOofRalHNLi6lUrJQNVMc3IocXz/tp2RaRgepHLrYGRJJwuZXgVoqIjKpfBfRe9luoM+nsJx8d5eLTc2Qoxzcim8v7BX0G5AVDZSFCiQNMNNkMBBGrRTnbK1+eHi22gldIAeXTEeXUcdouoUsiRLre83j6jcQt9F/T8VM+ITYVPLaEeljafhrKTUsx8H+hLh2HZJo+H5Gk4PvqHNss1idMb/xGBe7rEOWfsfdVKvhsC2NWn1hWPVHu5avtGnopd0iSqPhseQnK0+GD9hdvlIetqhN4PUSHy6o1ysv8R7D+nwzzCypvoD/vw0ElkjOLhQTlfPjyN1AuB5T77y/an58Q2e76POPR14h41g/lfDXtbT+eakTape6v4T75np/ZAQtopKP8fUn9yc9YoE1UALaBeikhYqsvzN9qbayPOZ1Z9p1nHB7WE5H2sULRYtZcQVd7cwnt/YvyOxcRGX9puQFmtHN5BcrvaTso8JSOR5adPr+/dsquJPDcev0vmQX806tVeuv5hpfR+ST52a1Nn3pyhPGRow8sZySZeIvCoH4clmw97PNJMB2hsp8uSTK9Lmi3tQGGXedxsfHDOHQt8fcNlYGL4x/GNe30XOM42uHzdnQHKpZtDPeG9/2UfBAxf5fkAP1lHyJiPnDcVbvCgceKYHmhxlq6LloT7tXSY+mmaRGZ5h1y93uI5a9Gn6c1kwmU2hLjaFWxhBpZcIRulyKi3WrdomJQob2cCVw2idxE2a89wNN4Yh/mRibRhY3pX1bvk6w0uZFOge0h4gUOl0qUtHQjVmdg3wfWz5ow/TNAXCwVzuUSrvAnqhYjgb57e35cfBE5o1Lfw4u/o8+lISIr/cq7+W8jRDbaIGKfVoED1b4Dko0HNtHFiPb0z0XEpddnALSyB4pjxDSf7D2hj9Rmgu3/jB2SvgUco3jfPiMyhlje0eMSKswn577LEvxkqviCnk0VEVtzA5JuekS8F+NNjLsEx4QDxe+TjODAfaeiPZPut3/Rp4T/a6+G3/q3wVlqmeY7Enxa8pgYhbO5VJj7yJyRiIOigsKPCnNeqaOS6rBaOuvku/BPJLETzTFzDazfZz6e5OEM5Flu97AbzxrxRGVqyZ6Ve7DyXGPOifsERI/EE9j+hKN/vV7a2vpmqmBJ/o5zzOdHIp/Jt4FUhe5DVlUV4RvnBOeXgQgWXBDpTidnBq3dgjtn4hURyMBItX3UO0Q4QHsz7xPB7kt03ymfExD9ys5gHs8a82q5AuKMWwtUWVERFL/zLOe6NMCaABFusygD0uYmgNGHhHP5X2UTf116cLpFiKQPDnsq/Xzw969R5dw0VyzS14iE+mk1z+LdEKFX634PNDtgfZpWtYniOR7sC1fjwCwdibxlJYdjUSkcGC+sSc6wvW0Z83e3Hvb0ozbPGhovREI3ReTVJh+R9DkjYUgQ2ZwjIqH+WhiIhK4zn4msrZzvsMD8qK9MRLgiImvbjPpufcb6MDk/gQGiynkPGRGx3ikHbJUbIr+4RkT9JyLgf8el/10EXAnS/zwM/EMQcPeH5SqZMBT2zi4h2de7FXS6Bk94334Bl4RTbNHWQ+cZhTDA0CbyKF/37QUa/xr7MXdA+ecEVQWDvcq45C6EI03eiQTNXUtJ+uSMgiq36jkjR4ahtsDQ8TJsDjraFhiqaj6hJopOGJevjMscLrKoqto83PoMkU91ZyS8Dj2Uhz4lsbJd2XTz01dQ3i4xl/pSCJRzrBt0R7sgifWiQM+xJMDYrS4kFW+hTHttQiR0rilLwRAKej0UL2iO74yk6x+m7zfSHZHSKUgseEJFvwdrQGQNEy4JvgJPTyG2R20e0D7FiFR6tyRE0lWKiLe4thNdTW0Eg3fPWHrPEBGPZjVCg+3px54f8hRcaKE5zQtf60M3H51hjShnN4hwzkdo6WFrt9g+m5wlG9+w6Hi2O7gVDiK08EBkXaoJIuN4RenhUmyP2x5u0FyvMcu4HBFPce4UyvRYsNSIw4LuffsBb2HKuXhvCDpVR0TeEdvLzzaklenZnnp4b5KQi+Wq/XszFith+z+ftPbPQED5T89YlD+ugcdkojxi86m4ljBo8NhiUMnEidk0vPoLKD+HExePN62lUSqrUNYhytmzUU0U9pMGrduAn+3mU3D9z6RDvbMRyU6GrtL6R3gYnchhsVjWNq3VxIbXbZZr9XwRyTB+FtA9dh7L2gHl4uMEKM+U+5kl5R3DxVG2NXg/qcviTUpGelZlA9iNnklsW0SnL15cw1jILklLBX38XCYGtM8PItlbRzm4P2P6blqhXHMWKP82RaJBQ05oT+1g/odzoUJ7TlHOfgUfff6Ncvwtf9F+A7GLxqGEcreVPJJaAzdQ3lNVaKwFyumljOUPerxFRGyApCFjFjVX2H7la3EiaepwiMhLZwFPznX8RDwxoD8l2MMgWYjMpzum1+cZFkY6HLMOGeHppZt20PbzEVYXGdPzL3z//JL5iKSdb9GIoPx87Hpsb2Z4I/2+P2soIcD2SCZfptcNBtLbQfFY3EaImESR8Xuy+ciq3CUFXbPEhGf1xe/38bW/dsou+pS8+R8R8B8yC/inEVC+HAX0iUfIkuyM45bVYTTpNAn7oGljXGGH4QRjfncRiVw2Uv04+PBujj5Jb8IXkc8oUnjrY0gSOdMLSretj330g++3si7T9Z3fQY96lCSt+rPo95hU0Mo7LM/LWEUlQ8L03h3jUskCiU4fO4Hm8XBZdmx0nb4XkoPjOsG4eSsxTq7sIoF+WmH+51hP6OE2HqHc3TE/UUJEG735WLPQcP0keLYj7beY/7AbEJfGAhEz3loeNM80YElsBwUVwylAn2cYB6Sljj58HTMYDy8XfdCY9+BjOuj9+a/JNm8LSl7qGV6j6HPZsgsCerqAPe+oCvw4FFud3tjgAnuhD8e/GscUg6oW3HsDka1dtirtaj2BB/3icx6jPcs3+Fi/c0qSfNIxLhrFGdvrhYi65XidGhV/hlZEf4iXh0ClrsPH8HJXAcvkHfrQ1I74fX455lf/5jMGVlUIt3sU4RiXoA+Vso5I/dx6JJuOWF/BHxK4u53nJ6tNoP89n1rx/9deDb/ozg9nUXOEwJciQtC7b8KJ26u+055KRJb2qQG5IXy5yIU6acDR4Pxwl/7J+4ytdrfm41OMFSKaWuDvtSm3QVU9jcG1rkbiHxGJ9vyTEG9lIiLVlujAvt/pvheN1xkhRQInr9J8NzmBTiTIz0CVi865rasO5Hb4OGDpMfHdnzpZ5PkxPVAdcclOFZQquYi9CifxqRH3jP2NqBsuBo0jlDixrAYkWooAmpVj+d9pSsglYwc43lOVOY7kJETNmAU6l+yYmzqISLx49MH+hrrvFhwkZHURA9DRE4ibGHVBxo15AH3t7Xx3ZShAhsw0YP+eZ/mm+DMQ6EQb6PWEyLnSq4D8lr0PB/tGGPIpItczZBewjpnK3I/xQcWtHw042kwn3gF1OLnF5gl25wm/RyUrMnF2igvWYUQExPQ8yaA8YUy8G8y5UURq85htnN/3jN+Lu+H38mIfsP0fBoHkh4q2v+QOoBxEe1VXGcleUmw4YHsxR9Oqf+SJoOJ/+9D/LgKKorj9U6dC/W0ElP8wAlpDgKFrb6Z+dlkZEy1T+wf3chmxRHXFhB7PQwePcY3IYDeCSjUPGIamfcLSVUwCWtiIOK+FgAjFdyuVirK1hPHzyVhs1BFPDdOeoPrJhR8LF76luTqtodv9riQ1uWCcj0vpoZ7Gwk/8yqjoco/vR32dcNnBuen0txlGuBsYhuOsilo6LqcNyq0dIiYC40Bdyj9h5FcXP1NOwkDf32oLz2V59RPvG2GoVBIenqadk3T/Q0T9xjwHL6/PSbIxwoGuX+0bnqVwYfH3FUrU28ALhoZmfmKhYKUfon6hSqzCT4/JKqAKPyJSiSd0YE5CRLsu2xy6t5BzWbLrZLropx/Uj0PK4sV6ZdEyHwd4SN+US9dR2FLCWdi+m3PM0kJERJ0S9QGVc7j4Cc8jgrfyhMhJ5IRD+d1V1Fu0TyiNdeSnJ2Gl07OSYHuICYZiDNw65a2TBV2G7ZmZbsdT8h0naNQ3tod96xKqieMLnsEX27PYCQFdrWcEjteIkDdJ+HuhVRQ3wr/kXkBZ+8M+dV7lPbRq5pF4bTOZHlz5AI/qdOLSE/gj7da6Dk9YIJLc+R9iuTuYUEUnhyR3sUZ5tlL3UOs6ItK2RoQz0vYA5e0NXJqUKO/WvLlBHzy6fmxf3JYmLe9DZaUoB1nYDLT62Zj/+xX4mbhAeSjdeRvlWg0kTnk2UHYeLCjNh+8nUcMjMt1HG24nyWFZ37CCFqdAgeHuoRw1z4hsB189oZwVgSTXU2tT5QgnqMsnIuTygF5wKxDBus8841IFiHS9gEg0biZv/puETJQzUM7WxQBcbB4RyaY9Pj/dh88l/Qnl3XEYEEFLmE/F7RGZl7sAEevaYf65wFrafeU93D/OmUv8K8r7sy4TaDgNEbUbsD7chkf5+NuinP00mD5qwIJhcYr85HfgYT7v04J+fcLyoy030Xo/odzVI8fPiMlVtF9OJ2BthN9r/+VQzjJE2LJh2B6/EuW7ubZP0AnLwE/9kqHXzYvwnl6C+CEnKOfhI5+hpA/8nubI/bV9S+hT2+2fmrH42wio/mG56hbmFoarhuMmTynQcCdfoLnmLhe/H/pEq4kPofLuvh9Hu9aitp7kMD7CgMtOkRbQvc7XiGx9xCUnrpXo4FQ5DF4WkrR4dQUNvpUFD/8Sksy9ahVdL9UBx1FUVenySmS6vUMG92OXzic104SWvVXCs+98ltFw3oCgjxHUqRNxWUM6m8pGW8EAHSIhbBCZ6tLysQ8ZMUvuHfapcTcW0EqNT+L4QW3aXvgMWI8ImTkaIu6RBBm8ukVE0rfI83T7tHN4ZG5MkksR8JSb99y39hsRL90EFc1LqQR2uON766BLdO1LEbSXIUSf7oKJ8kOACHlxI4JxQW9pb1kJ1N8X+pie8AVNCkS6Mc8CHHP2fEXv/1l9Ah6OIe8Nj8j9VHOoxjFHn8Fa0X6UQmh2bYA+o+oDjdZqiO03b3BopzahlSZdgV1/GLcqMiNwKgdQfWrMj+7Dip5eSQEVcrKfXM/zGPLG9mOk9bl0qQUyfS2nEseUV8Dii9/+vVlAcV4K+i+ZBfzTewGXK+3pTIZBGNBY4cl9jUh0ep5UBlmF4OdcnjqQyFOZ1zQfm8hCT8AqDIW4WV4gmRwQgWimEeKCPS/UlJ8nOFWIbLBoJp6YVmyDRiREINH+tGTnHL15oanOXC1+V1pk5Trs1g+Nc2Ex6USfni4QUlLmvXfVRPijiQg0XNC+a1QB+d1LRDJ3qxDveC91oo6cBqqNCOqtd4hA/IFLgfCEMscqqoosYwcRzHwQzqsMaMkmEBGxdh+VA4MpFTGeZA960GjECytEpKXioGL0I+rPSNYS8xYjUvYrSjzn4VZE9Bki1Pm1YyCVTkD2ZbwHNbHQ/lD6jCT3lDPW3yG+g1K4IAXJYzB3C0TeRkLE9W/9FZSS7IjTRk5FVjtxD/aS05mX06kie9IjsqYiQYU6t0fuPn04WmusX/zE+k3P2IHDpzZ951opCTFPj4XDLUqV876SI5MXYMtr7xUiohMpA3lGT4x893bHeXGC36d89GesLyPEiQKAfyQCiv9nEFBar+R/y3Ewf3qbfSYNPjRajYglyaZK1dsoodw6JyS+/eKWtmXyhIfCxyQ7sHmWLZ8QgaopZQmLyECVSL3DcEHkiK9BFFDpeNrBsNrlHAKTqdNObwV4u4fLfJwML9Hlu1hAc3JLki1SRMpfPyLibJwLyyZ5xdOzpS/hPYYZScLGCOilsr7QPrmCZG92k6i8WivQC/g+ZV8qUaOdkYcuryxOloJE32OnwC1flhi6tkZLV46+htdtgYh6zRBRb7EkwXt7QaRLv51E0/WEDidsrlySdjes3xcRroFNzsXPAyLnh09WMHzTC0tO2Wqg6R0R7HbZIIKVnzChu69cwzu5X0g2PnBATGVehMc2yElczkjHj/wIz3WBz2QZ8lR9DytouTglmVAjUsq5/AEWJleWostO1D1ifV73DKVG4WH95En6IjIGKEXKxEjovi2+8Hh8MxILhpDQxxAe4aZKpR9fLIRiY1UI0J53mF8yCCOdUv0Hg3/D9tzQDpE5mOs3XtH+aSP8vYWg0not/o//rv5TZgH/MAK+J24E5t59hoIsQLl0TwCaQETkWCD9Uc0e99AsMU1CVxh+14JlQ9M/gaXy/ZtQrm4daNsQ5aU679+843gN94XjsVhG3KOvH69Ac448lqybWqKLd5JC1T5QTt5jRMo+R2RqrEtEktUR5d63aT1g29LF/PpWpYtgPMO9HQMullqUr51te/Pyb0Sqcd6nw+1bCo/0F/hJG7CJxlnho5zMETnPIuZnDDhm9J/BJ+lwCGxah4EDoyd4frydUC5zO0Sq4VQFJONO835WO4hhjOcZg4ZiekeSErg91ZAl1QflYY2BEMY9j/ULY1+ix2VgQqmefJKgfpBp9Q4QsYIrkCyx5otrXjIi5l3zUF4WgUqdVxEAaybXz5IjJ1O34TF9vYy5xHoHA6X35ARVN1/8Im6x/HOP729igu3f5T4SxWr0YbhZiA9NxiECq6oBfZdje3AWyudo3pBf81qEPldwAX117Rl96udi+1wRMfvH3B7XBlD+++zvyVVpvf2f7wX8hywE/dNxavuaVGiKPvWzSA1H6lpSC3VV+CxdPBC5mNIi0n1bRK77GBT03Kg1tKyIWNa8tIEu7AHjFrUTlogaDWh9qGp4+WlM4jTBuFELA/ZZt8T0vt1gHBFggorxCZdx6AX08ggqRJ8mZ1nH4TiOGNpBPyFCJlsHket3xfJZcUpY9nqHLbXP1XzE0zzLpaozsrZ6Cs/XlPrpVsA+NfZFAy+WByxRTzgu8z8J7TlykR97IkWff0oVvJcbRMZeQES0Skxfm9cEkddC+4Nk7HEM2Id+nJ95mea3ooOq1uf3QQiUxG0B4/TCuM0vO4vy5ZjD0zvGiGDVPAsnIqK9XxccMxQfx5S7hX24LM6IjA3B+vTfqYOHZoVc1sahTTNDbqAq1xeSTmaHY0KO9a2NKmTpNxZ0Kiww/1GkiKSLbkbGdGqBUTnmMrtGRDcUK4fb54P5/Sps7ztpGZSrW8plwhfHiOHLX6DcNYjgLx7rt52mG9Reisg6rIO/t2dd2nD8n4pT/zYEbKbNx+Fji3DOdv/BMPg+HuAUJTvi7WCaT/hkJpBzrnKOJipAQtJT2BueQhx9I8uawUwLtF2IiGV8EEEyVXTgyOeEc79cheQHnzOoxkEn3jB9BuIHuQ/UVBCpVofzqKnf+dIERyTMcxUVyDXgfNiZteE74g94cmWYXlPeiFCrO0aT3abEnn24KRhbJcX+LwS0I1njHNmbb7D0xBz0hlDOM8dpILKD6XcXDsv/bKqBpIv4BMfnfoeIeprtsckR7HWv+U7tIgKbcZyAFUSUgdLCQNrDNkOElanvGGd3IH2K9VGqvUbc4OAUJCz8A+zaEyGescHfn25HgF3tYn3yWB1IVPYJHE+azmBYqjbJ9LwC25V3zD19EIlxMD/AEUW3770STA9H0QUMbrrvXCZEtF0022/vEbHTefmsbzMA9bUzmRNusHxiciqY59/O96SxsojEf0LQFdkkUFjlRF65jwic/TTiEA3b5/HcOqB6BoJit6v+kZdCiNL/GQRcb1fcv2UhKPnDewGVyxhBRb2cS0PPtGl+QkSry0+K8uZlTrRg0wdezSvm4pfWVbQcENnY5pP5WekQia608QVMnxDB9sqqpb68JtBO0wXlUo/5Kbt2DfW1v3JZDdSitiyocIeyRKQ6Y2h8OMkHHqy8cukWYp3W75cK9dfJEfFmBMu3FQ9Pg0fEintEyiJFxKwzDMzp1jYwND3n94sEEUg6RRhKmlqDV1WWXBqlhkSJPi3grvMXPzGklU0FHRbw3iCyJf4DkUnaTyIM/bFkmfZB+7PTKMCouFieMtx4+g2HDdSnFSIi94kkGv/0L8prISOZqXQjja4VhsoomhE3QHvNd7WFvrgVJJUIIl1tFhPc6KfwE7Jd6XTdDVtEvCUi3MtCpMzKlodm7yOy7pmo0opMAjR5ish4fmD9niGs4C4ZiR8rDaZvPBDgsXjkJOnccKBLfnGGZwYllwTHW0KnLbZ3vyowv03VydT+VSKUmoLpf2sMvbaKiNofh8xP0hSl1N8KreutJP1b7gXk/zAC7i2CWP/xUR7OSzGpedMjGOeLV7Jgrxf0+kYEe8acy6WXMyLDbQIX6t8PEU261QP6jB1AeVwHHJapB7TKrBDakiFS9Q36kJe3BOqnEZB4t9Is6mJbQM2u8xFKL2ZT9GNEvDdFuXeMW4kWZRLD8C487OOED2jIJA/uwRLllXlD+RcubHy/tzyS2VOr05c5HGDgTZRrToAICuGUQE8AEc06otwM9SqB51nA8tsb1ifjpQCq/oLIWxkB0Pypu4izSeinjwiRsdOhgPoS+Si/J5TnwX/2/44k4lJtPy+aWxUuvMvR55JC4C36DtQTyvt1QBIrx/qfBtmHKm8QubQQkdqqERn7Yo3liTuU5+PRSuGunRCJm50OdHWeT72N1ziG2RPaGyUBIrC6Q1wwTPwe6klHpFtmrp9KOyyPC7B+D3YLWJqp/kT3eXGA2gZEzPjY6XQh2wm0NxXltPvD7/XRJkTipYdIeeHbllb6gDh5XCEC043/9xaCrrcb/l9yL+CW/8NyNYeCwi1Z4rifrSOVnq7TA+53G5Fh/+5a6tyKCso9h32azbOCKpNv0HUUESR6NDI9dMkLmo2LyMEfELnOatADu8+rWUr/BpQ2tgc35ZCQeOmiD3XSsIJxf89IUhHsM3YT3OB13hZc0qQYZ1TRfsCo6oh41x0i0p7qFbzq+Riy0g5lek/lEe4CQYSbFmFFh9V4hXIQ0P5aCS0aevwA5XkbskSuDJW6B+sGrE5ihpElTKj0HDrosn5evfHA3xeC1ENXDRlJryXGnXGrjlDmvwjjaoxx9HJKsD2UC8blX0lb+l3INdRCkfhZ7NKKHgSrgntqIAKbVpfQY1oxaNdS4Me/ZajTz0KN4b7mIy7WTETqBdc+oM272E/GN/6e+1gD1EN+ZdmzjXQqv7C+j3OK6XMQKvqjUMNwHAIufriYn1jyD+i8JCXpsUIfulQTfp+fiPa2b4zDzlEaAHtA7qPu5itEbnlG3GPEYtmhIy3t4QGv7TnmUgsj3l/0KVn4tyDgn94L2GnN1/k9Ep04k1ypJDK2JzipzY7zRAY2SX9bC86Lx8539mdEDmg/BtjpWeHc9eFiaQI4B9DVDBHrNiMjXZsAR/WiE9cKapXMrAV07ei+m4bKRCYjD+Gkfylz4uEsa+lKMUFNloSD3IXivxDwNNQGc3fNJJP98RPAYRB05jYKVKSa744k404lXuAqAcnXTx3Og0GY43OVTk7N9jIfvGT43u+kTmTtizFQYakz53qaJnLLt2jf644IxkkYf9KC2UCbl8bgtUMEVgkioK1FlIMXj+n/g4Dq44jPju9OpJrv57W9OyLjwXRaohbiEY5ZQHxP3CIC7zXHhX3p6QRBtxrJidumQNiJErAbCMhjVTawe513nJt25UC+7GODdaWIgNIdRpKrTgCmttM5sOopIX3ERWCicGSuta9s8nkwD7RTZnLO4la2BJlxB8pvu2MOnPC9kR4jOMeK6YNyQCSdJ2bByAyN/RcC5nTrgm0OiOzTAdv7n4iA6/8zCLjlhH/N1fDKH74XsAxtlE9ZUbDYWYpAg5iq8PhKiCgPW5Sp1Fs/qDZcwmLpQYd5b98b2iDI/eSa6og05YSIs5BLkizU1USfkkBRDspXkuqBGNDlt5WhuZmln0bPMKCLu6BBdz6UXCYoYYGhWP3B2LqILN8itul35WrQD29EUvl0m+jWsxDRhBHzW2Tz+/ddg7t3y1mWrIyArspWglJQEPnGHyJQLqcEnhuvQvslU6W7hatATdUryV7PKKFD8VLgvrMQ2fh51pKe7Q0w9CguWxmIeEdbktC+z4VLHh3+vl8Ei3nbPyImcPhchohsTG0zLj75iFTrYbxDtT5dWVJtEPmUH+b/9h4Fl22fN4meLsUPWmZc/MycjPnf2WAJT5tHxNsVKx7lsizC+Loiwplhb9FGtyRo0j7nUO4YFW3P1Rpe5QmlQJli+vQtifDkfvl8j2DI0+a2A3h+k8rP+hIR9Bi2C2j1O9Ynea0sKkf8Bt66gu1JMnwWjtMaqtM+91M+on/v39UtJ67/bz0RdOycH/RbLSKJiXhEj8286MwoXJR7a32ktwciSc1FHsrTFpGDRPMsVmh4LD3tXIleP4BI8m5QHv5yRKjrrUih+qoodzMB5eFH4U14HsSAy5pAS+jSs1t43Vchia01l1D1i/lXT4Zyb7ojMqbZkMFDnRCBDpNe0WqFSNkvrjGJ+wLlmbAecrjZjk/SzwWRS7okiGDdBeXaYUbGcj0W8Cos30+3D5S7iq4j0h1OiLgxDUaa62hvQ0VE0H2EiPeJxxBGW4j8WJZ5nt7sqoTxuQ1YbAyYvjAQ4qpSirlYXukSFaYJ0+cvRN6m4BO6c0YXusZGOXmoEbFynY+hit4eSdaLAOXoKThj+z0CltTftkJ5bl2gu44+y1bzURPSskXkrooM7ZGoTZ/MwudYwPSbXyDR7DFfDPPrPZIeTETKi93mUPFC6MeviMh0J6pnaDA/Ek9ch2PiLcH6tnYyX5vNTfRYyBEM29H3E2XeF/X8qcW8d9L3s/N8l+nf86n1/3x/7T9kFlD5w3I1uFkW3KpDQZLdcRXQaqg+6CMr9LE94hH1b1KLPmIhpkeSLtPBkx9QHvWUxCog0sFT+kLfyYhgqySU6J1ZTxiTIOXi/oHj7ABTBKW1RWSpD35BaVhtoZbSnCQvEb/xz5Ue8GhcjCMfL6rocjW+4bHvY0SYs1DQb9YyGNRdTlK/vtlUctsvjG6CiFnzwkSrO99AH5wLksUdIth8VhcM59lHihTrsxgR4Z7JMWGZsA1bevIQMV/KvBpGYXSi8rwn/fENcpJtCkTGpLMm6G0XfSgqZwQrrQ+Md0SqLAKBp9wROnju4tRPDmk30e8FWnjcm5Rlnz4c6PHeIlIO99BPQ0YDKrApR4k/Yn7nPcbllMP6MTNChLxO4USjRkJ7VeTlbOVgnP1dqxZ6r5gR7YBxSLpaHdTOFLL08QlRAm+tFwzxYtYRF4z7AQw4Rg2PhGTaKypooFUvYOcnfk//i2Mia+wbVIWAyLnsBZmeah7rY3sJF6dL+tfu2kSf2q7+LXsB//QsoLH9/Ry57XQG/FLVydc3z2D/Bo3AdV4oWOXzLN9qhci0UsuK2KFogq1a/x8CVm1+AEMpdd971vj7Zj0jUFAjsm07Vyf6xXEAgQSf1/F8vMnxE8Eh0Wakqt6Strg6JtCQIEJu3akiN34bgvZoDOYMBEFv88GedLwudc5BQdcSqxUR0fT5EgaSOAn5XH0KNndG5GItIit/2F6Bfgki5PdSSUQszAQ0aUaqt1LxRO9iD47jPIunKWhPI/hnIN6KEAx9YJF9nmewK2Ms/9MiAt57pwA1OBvENcUdT+5mDqDdN4hUiTwvbA2fJ7AfKSLoygadqAfMn94C3Xd6CxHUqswMzJ9HifM1qoL0QFog3Xy8y1lAJHYGdoKDHRrEW2aY/jrGAejTjITnZk5/dGI4uB0iciGrNtlUSgB2pVg+3LzPSMil1OBQUfxe2WcCshJIBMpkmOy/EPCr5hGchLPGOemispBUtx5Yko7t7RXVPxMB/1sI/u8ioCzwq3/LXkD1D88CDr2OQ/94vbCsaOe9fzeqQQPzLNPtlOi0wIACrYmhJFYbDEWtJ2Noi5aIFM95G/5w4X9wY9uSpfENEcpnoQmvJXfF0PAwE3p/tEsMVRSRpDfCimYd1aEpNUSWxu1aOq10Hu5PHRGuH3BAME81OvTiVbD09lmhgNshAj26CfNjS3yfdQsdHum18LPnG0N3ekXEaY9u5cfst2rp0gwptMsVPlsdIlXM0x0MrLty2ZSuMFT6lx287RCR7RfeCuonyQKeTof2EKPX6ftdITLFZywvpbFFP0uqwGB1iGjDWbQokQIRQ12Rs7gzbzq1P/wLHskPEVjbxyrdDhcVXpl0YXE4IjLqmcTPl1IgUkKBoU+47BBBhSu23+eM7y/5uIbxg/an8grbyZ6sLTxbu2CZCQZPfVotUG6HKUmWKuZ/GJIN3LUl1v++CWVqO2uU+5NacQlnIIIPBdpbeatqlq8roPeNvYBb+ZuPi7FvAd2bvAw16edZyWek/rXQKgurzb8FAf/0EUvcWsE+bY0Rl6xLqlPtAyXc3ycPv+nAy3QtIYK9V7rvxx/bl2nXzndJZi9EiJfUqFTS530/bzHy07zDkHC8VQU8h2VEUiDCQM/XcQ9DuQi5mMu1lr537QDDZX7er0hLxS+E0Agiyr/yiHJzu58R6TYhorU9yq03WMmMWCjfHrRD+QnjfA/g3uey5w4R0XHnuzajKmbpu0HE+k5FBa9f43Ox66EcKzu5hPd6PrW2e7c8XT4RcV/fXUhS4ukDTfZqAu0ij0kinBFBTzrK33qhh37ylRDBXmmAcvCno9ztRzpfkqEn8OZ8lI+sR+SL5oOjmq8VsmxYYP0jU8+wz5qIqIcrP9JtAC5UvzUibzUjpb6DCpizC1h2frcDXcSA6c0wR2RNu4I2XZvCOGxCP4MN2jNN8/7d7cnjkm6u77WwrzDy73nh7Ee36FZLXLg3Z59L7A/KYTOVSnhIRcIlnoCIuJAQyftriu1VHtB+Q7dLYPdXQLLXgv97ewFlQfpj99f+bQT800dX3H7zCaCOOa/e0IyWxoeKg6eeIDK4/c2ic9eGwVBjLju6nU3pZ0aQ4zXl0jhnCd1sVAFe6RbH3eXD0Ol1W73hVugZl4mFMVFBkVL00STlko/vDzTXFwoiyiWf/1qkKlV24wu6164k2drGcZZfBl94PudjvvYlHaj9lm7QZ6t5AwE1CipZPA+vm5z62f6AyLZ4SR30ZH8h6adEBPuF1QTd5CNCOtatpQcueUNrTRhnJQ7jbC0FL4xTESJrMlKZlu/gDZ2CCBx/qRFQsUNh+/ycEi6tV+FInUb/QfuIEKlQkKp0LVZ3uBE18+Nbhr9vTvYA4/Oe+Zk2/3UpfcYnvFZZRGKMShX1rOECb/glLJYJ2id7KiLzL0aE3l8wv+3Eo72VXXKxr90G+o2nAbrYTjCuqiuLDiqW19xCHKNcEX2OWyYTPBYh2v9adxXl26KHh1eivf3OQB++jROwMrqQeCnPlx250x2G2k5IMvwMjLuG9cMxZUJE9/7mahVZ2Ij/lr2Af3pm/T8IuC5HnXPD62QRu4wdsD//meXqpoC8nuUeDtNmx3mT61TkcM5NOCmZSuD2RgQU7c8BzqggmbfazfcACohAO9rg82e1s4h3R2RSK4YI5B0UidBKiUF9LCiD+q6oJPIVzN+1ECH/g4DcICLiIAJy3sFHhOwSRBrSqpR4ex0GctxgADznN5U5ygMRUDSYAeoaU4LVIgKpnFIC3RKDc5UTIqCtOxgw7yjanLemSqSzRReMLNCI92AOT7oFO4MxSsR3dIb2b1icAckQAb06xPTesbyAufUM/78QsF5j/Q5E0ThX1ZWRRIvtCVQxJ5xXFIiAfRP7sOtCnTkHC5GTWk4GlpZS39FiKMg38Fugtaz5UDJEwPMkYvlvj3KOkQNPzjYL4SSbFD2Yw/Y45X0CpsUI54RPRNzL7hgC9WzLd5P2/0NAdWtrvnv8QkC8EyLywdybnKOfFJn8Ci4C7ZIRAukB63cstz7o3173QRGnf+TV8OL2/wgCrjmR+9dcDa//4WFAP40F3E3l6mfLSSyox046dEfIMSRpiU39lyrCwCsYSvN9KNGwLTgYExMRJZy3fSfCJMCofzA0cGdRpRtTsOajLko/VbbxvBdOUKBN1YqkPY+h8mDXFOVeWLHs+cSh/dgOK3gMckWSq4bISL53ioLudPHjwUdE2rAWkWjblmifESdUTymF+iYUXHyVo4HW3YSIIy8xv/f+NtHPa2/ASPqKy34v0abG6qvB+/7B0B2WxkCn+0JD+XfE516OWtqJiExv2OHvu69pIYKCDM+7gO/b1LSpXC520DQWIlW7QCTcfQdERLhjqJUOK5sicH7gJY+lHxeRqNNx+d1BH+pXP47usU5vgrqC9+BeWfxNUbp8gv0O2HNXsDjJTJ0uw0lGBM+w/P1ODOhTRGQrRQPrb7yxPcd0RtD1mCJiC/jcF5IM9+qG9Y89DJW9dffhKV9rEhexIdHftN4hUl8rltwWt4ReJETOOnZROh3PiMDZPAvZ84cLyRb67a/JVfQpYcv/SxDwT/vU/S6uYNivYxYrLwFo4837fvx5b18rdRaNJ0SkJ88FJD4eW51u5ASR4qQjQmyCxqaiq1+h9zuUh6rfyvSWtCXcRg2RcjhQHhFotKHbDJGfXN+/kQp9gXLOJhFLlq4/0WkYY3he50VjjR221POTCuoDDUlSdSi3ih6R6vF7odyLJ0Qch28baMo9ItSS4wfayeBDN37x/fcyL9Q8BQ08vwK+X+1QHvoRPj9UN2KxZKI8jqPxCrchRATNW0S2pYQIy+7tPKMgCAF92W0L7VVFxLqvEJm6Tu/htkBEjdMKg1rmBznUohyRrCH8fMeYFUPX95GfmdtApgbYF6jazmepG/ES3WayD8PrFnJJnbQS9Q4W2r98IxK+W0TSLade4PUsUC4zG+2t3aGAW57Ms7IRylNbma44RtXz3r8D1rd88jXUObZvSueLVpzdFKCcnmctf3ccs4ZMbaAzEVDje9lalO2nAgZlGbAkn/dp2Ze2xjFuGXDxtuX/2v5a9ClRlP4lC0G5P+xTUVidoHnsL1x8G6OJcqtJgoaPEMHa0MC48Kwe8Pr52Gc/tEvoUpMnaKoqYwkb/Zauz4EE91wruMxG76TQJT+okjnOuWIkYx8JCvQZKWOZ5nE8/QrpDsYHK1gSr/Abq4dpgqFKSpYJ5U2m5x0i5SNUUpINJfrk5z/IJbsF9sk5zgwEJKj7V/afPdo2vZAZkVb8hUs3UsjTzUXmsM//EhK78x5wHCfmWUodfXa5i9Cn/OmLCPTNWdyo+HudIeJ1g1VwKXMxjkSCvoI+jrFPZgkinmKCAIO8wHG+ueG4Pl3GEV5vFxHXHjFO5MYwwsPKc4zD851/VYTIWf2+2OejSBjpgk4VNKqDPrlkAk8pF/Aw0l9G4lOG5TOp5dCHLpUfny83nqqJ9cQxIcfymwLjzIZi/uUljrjMimckli0OygXan3onRNp0qz/gvq1QR6jRSqLX41z/dXdBnXEPdYzj+gi99UZEPN4j/J7bQIDn4Y3fb3n8e6tV0KfW0p/6+//fdiLo0dFEZ3XldA7u02QT+ygC2N1HY851UAtiyv4RDjUihgNd2RJasj0omqL63r5eBNqpM49ghpPOOdG8cFS/9D6Y5xsl8OhdIN396f4XArrN05EIFJ8Yju7VIK54LfX/QkDldNaZGxB1IKcTIt/5xEwfXuxrkTFxYrBPJvVRwVQjSSiXgl6NKoPV6VMQzy8t2O9C3Xe2VA3IpldqMCpiEueE/kmOKiLdSThR3zt1lUya5QcRTS8RmWjykcgd2ev/RcD/zAIKJC/AiGOTuDkFmXwIu4LxuSJSLrOvTLhK9EBJ5hNG70dnIvHq4/y/s4D5C39vaIhw9BZhe/LSxJMluhvaf6XM67dQEXbvO1CDUuM8Sy55Mgq9A/qmNHzHHRFZNypDZGv2iICMTiO5tSbaf/xh/fQa6xefSQhaWlrMU+e9i+TqEKAnwPq0npqQr6GkYClni8Di4qC9GBDBfpbEdz8eACEyIiBtK8yvOajtPxIB/9tF/ncRkJdk8U9dufvXF4L+4WFg8wmuKAc/V5Y2ZVxRQUBE6x9a4WeGMwDdJO0abhaGgvQVCjK17wkP9X3CUBTOJ6H1orWCV3xGRKI6Ig2L6B5DWVSy+MX3Fc27i4ry8FX52SudLzU4rQ1ovwMiyl4UJgwFrQidkld+oiwQAf1DSmE8/S6IMEtEwMJqZagbAZFyqSFSVjfXgEqTLvNSgNVEv+SuwIMfKy7ePVc8PcjUhNvNQgSsHiJQjd8ReA4f/P25MEYqGl8C7J0i4g1fDNUlh/Y1vYfpDwtERv1jL6F2v6WfCHYP9LAXUArUS7Rf4GObvu7JFsb2UPhJdEUpUTvzPYjX+TgWaZ4lPKxfiJyf3xVD2aG3aGRIIrQb9colVwXL310REW9RhQjnHvH9T6mWcHdWFZdabzOgy+uA5SO6saROEUnHfq3CXXynXLYoECkfV2kBzdW4kJSXMTQLqzSA51TUiMzpSqayHSICNpuKxZsEkU9s9yo89tfLvJD11tKAXhTo5PM8S1kbf22PxZpf83/spLV/3Sxg7EvwXl0TkpYGIseJSB00XhSQVJpP01v5VgajuEGk0tPWpprM5/ASCCJHf9AC6n/tCtpPGnPJTv9/ujubrlVtII5/oGchCCosRUJQH1EGAckORIkGFORF5NN3uLft6ard9C7aJecQTCIz//mRZAbDo0kMiCg9jwRrGNqgLQcHFNkuIsyQBwzHPKeDVp9EJFEnRKbp1Yohl2aJFMkqhncPqiMiRXooJYsKka2w0hRuxQrDPX+CiOhhfAevHxtL7Q4RjulBCCLZYXjbT4Ixm2FeQMPXqCjFCsPXQ+jk8GykiMRLc7qh7YVzaPkDkdTTEMlatbmgz1AY+pB3wenw1T8gEx4irOZSoJEqV/DczdGnlDmG6/18XIEIspOI04Us0xCMZFz5PolE9fD5uVtmcN8eUAQrKAx6MdNwPH978mM5nBqUfwU5NKmHCFpliIzVdzlmMzyniLQZhp/GpryCMMbUIG5alHT2xTN4nd++xHZm0NNqnQvgxynO33IIUnob+Amex31Iknpe9FRPjByqXYr9PYEFVA7ZFfLGHBX2MGU0NcocSlsK/SS9W/wX2pQy+68Uhfi3P6vIgeGC0FTUqTqydZr6uga3ehjTanlKTvNz3sCjmsQE9QnfubYYDxjY9zNJMLhCv/9xNKjjDfrBl6GktG35WFhlh4jHAHVrz+EKT705+0zWhE7Ph4sJmT+/+EmnhAFdd84A3XWZ4TtM0A9P31yF2rcQabxPqFOzZDU8zd3FZ6ppy9Ra6AsQBzuRYrN6BPQ6C2ooXs5VJLP+YVDnyFA3L1sm2PKB4+Er7DdfntBmk4ViUXs5k6HuvJTE2sYO6LDuZahMgf2XQht18+TM4HWoENG8Hu+vGkMFnumIyHF5CqiJQS5UTngWzH2jTrWa1eF89Xi99PF6o/EeeO1FIlLuiHz2Sr5DflrEaBO3Qqe5QMQslhvsz8JUGD3yQIE7Wo5IShIZlAF08Ij6xE8+VCnpYit3cA+Okc9gQJsRRY7tP3ZKolkTzmg6rso++YBInO+fBt0PvQJlGFx9Ft/HdDdV00Hu3GI/aQTqVmHoiPiTEP+Pi//4ZbtV0KZm83/8VPk/RcCX8lBcddApOS7GCoxPNqb2vEimBMYMfkfAw4uaxLPGUuU/EdCnhnDrsOVmMdcc2GsSJW4RYPtFPFaM1CtEHjtaAZEKRCZTf1HfHZw3ItgREYWaOSKg8VhuyMUX32BtfUvyHImXxLusI0SefC1BGawcUjgZA0tx8XnzF++Ju3TPsN05K+JWxOU/EXC5iREhH1MIyF4id7BVsva9+wQR8NvJEvjWANu3FiKduXYD2H3mpoCALxGRBkTUfa4TcdzkiEg/EHCjRth+Rz8WkTOVA/16rgk0nWmQtY1wund64gO5IALutXFj6JpbxJNbROjrKwt+IuDR3eLvTZ13CkZZj8jrIHLRVM2BvseiD+ohm5G9l/2BgOHe0EnrjGcXNQfv3536nsSNn4AhXhaB708fkHm2i8BWij8R8Hi2YP9hOJ5bjsie3d0EtizY+NBNcHzTuGZwSFsiPCrj+A4THL9Rf+N8N8e+/DsE/OvFbzW+uQw=</prop>
			<obj name="TemperatureLog" class="TemperatureLog" version="2">
				<prop name="Times">TEFSWgAA6Z0AAIDpmOYAAACAAgAAGgQAAL4FAABYBwAA8ggAAIwKAAAwDAAAyg0AAGQPAAAIEQAAohIAADwUAADWFQAAehcAABQZAACuGgAASBwAAOIdAACGHwAAICEAALoiAABeJAAA+CUAAJInAAAsKQAA0CoAAGosAAAELgAAni8AADgxAADcMgAAdjQAABA2AAC0NwAATjkAAOg6AACCPAAAJj4AAMA/AABaQQAA9EIAAI5EAAAyRgAAzEcAAGZJAAAASwAApEwAAD5OAADYTwAAfFEAABZTAACwVAAASlYAAO5XAACIWQAAIlsAALxcAABWXgAA+l8AAJRhAAA4YwAA0mQAAGxmAAAGaAAAoGkAADprAADebAAAeG4AABJwAAC2cQAAUHMAAOp0AACEdgAAKHgAAMJ5AABcewAA9nwAAJB+AAA0gAAAzoEAAGiDAAAMhQAApoYAAECIAADaiQAAfosAABiNAACyjgAATJAAAOaRAACKkwAAJJUAAL6WAABimAAA/JkAAJabAAAwnQAA1J4AAG6gAAAIogAAoqMAADylAADgpgAAeqgAABSqAAC4qwAAUq0AAOyuAACGsAAAKrIAAMSzAABetQAA+LYAAJK4AAA2ugAA0LsAAGq9AAAOvwAAqMAAAELCAADcwwAAgMUAABrHAAC0yAAATsoAAOjLAACMzQAAJs8AAMDQAABk0gAA/tMAAJjVAAAy1wAA1tgAAHDaAAAK3AAApN0AAD7fAADi4AAAfOIAABbkAAC65QAAVOcAAO7oAACI6gAAIuwAAMbtAABg7wAA+vAAAJTyAAA49AAA0vUAAGz3AAAQ+QAAqvoAAET8AADe/QAAeP8AABwBAQC2AgEAUAQBAOoFAQCOBwEAKAkBAMIKAQBmDAEAAA4BAJoPAQA0EQEAzhIBAHIUAQAMFgEAphcBAEAZAQDkGgEAfhwBABgeAQC8HwEAViEBAPAiAQCKJAEALiYBAMgnAQBiKQEA/CoBAJYsAQA6LgEA1C8BAG4xAQASMwEArDQBAEY2AQDgNwEAhDkBAB47AQC4PAEAUj4BAOw/AQCQQQEAKkMBAMREAQBoRgEAAkgBAJxJAQA2SwEA2kwBAHROAQAOUAEAqFEBAEJTAQDmVAEAgFYBABpYAQC0WQEAWFsBAPJcAQCMXgEAMGABAMphAQBkYwEA/mQBAJhmAQA8aAEA1mkBAHBrAQAKbQEArm4BAEhwAQDicQEAhnMBACB1AQC6dgEAVHgBAPh5AQCSewEALH0BAMZ+AQBggAEABIIBAJ6DAQA4hQEA0oYBAHaIAQAQigEAqosBAE6NAQDojgEAgpABABySAQC2kwEAWpUBAPSWAQCOmAEAKJoBAMybAQBmnQEAAJ8BAKSgAQA+ogEA2KMBAHKlAQAWpwEAsKgBAEqqAQDkqwEAiK0BACKvAQC8sAEAVrIBAPCzAQCUtQEALrcBAMi4AQBiugEABrwBAKC9AQA6vwEA1MABAHjCAQASxAEArMUBAEbHAQDqyAEAhMoBAB7MAQDCzQEAXM8BAPbQAQCQ0gEAKtQBAM7VAQBo1wEAAtkBAJzaAQBA3AEA2t0BAHTfAQAY4QEAsuIBAEzkAQDm5QEAiucBACTpAQC+6gEAWOwBAPLtAQCW7wEAMPEBAMryAQBu9AEACPYBAKL3AQA8+QEA4PoBAHr8AQAU/gEArv8BAEgBAgDsAgIAhgQCACAGAgDEBwIAXgkCAPgKAgCSDAIANg4CANAPAgBqEQIABBMCAJ4UAgBCFgIA3BcCAHYZAgAQGwIAtBwCAE4eAgDoHwIAjCECACYjAgDAJAIAWiYCAPQnAgCYKQIAMisCAMwsAgBwLgIACjACAKQxAgA+MwIA4jQCAHw2AgAWOAIAsDkCAEo7AgDuPAIAiD4CACJAAgC8QQIAYEMCAPpEAgCURgIAOEgCANJJAgBsSwIABk0CAKBOAgBEUAIA3lECAHhTAgASVQIAtlYCAFBYAgDqWQIAjlsCAChdAgDCXgIAXGACAPZhAgCaYwIANGUCAM5mAgBoaAIADGoCAKZrAgBAbQIA5G4CAH5wAgAYcgIAsnMCAFZ1AgDwdgIAingCACR6AgC+ewIAYn0CAPx+AgCWgAIAMIICANSDAgBuhQIACIcCAKyIAgBGigIA4IsCAHqNAgAUjwIAuJACAFKSAgDskwIAhpUCACqXAgDEmAIAXpoCAAKcAgCcnQIANp8CANCgAgBqogIADqQCAKilAgBCpwIA3KgCAICqAgAarAIAtK0CAFivAgDysAIAjLICACa0AgDKtQIAZLcCAP64AgCYugIAMrwCANa9AgBwvwIACsECAK7CAgBIxAIA4sUCAHzHAgAgyQIAusoCAFTMAgDuzQIAiM8CACzRAgDG0gIAYNQCAPrVAgCe1wIAONkCANLaAgB23AIAEN4CAKrfAgBE4QIA3uICAILkAgAc5gIAtucCAFDpAgD06gIAjuwCACjuAgDM7wIAZvECAADzAgCa9AIAPvYCANj3AgBy+QIADPsCAKb8AgBK/gIA5P8CAH4BAwAiAwMAvAQDAGAGAwD6BwMAngkDADgLAwDSDAMAdg4DABAQAwCqEQMARBMDAOgUAwCCFgMAHBgDALYZAwBQGwMA9BwDAI4eAwAoIAMAzCEDAGYjAwAAJQMAmiYDAD4oAwDYKQMAcisDAAwtAwCmLgMASjADAOQxAwB+MwMAIjUDALw2AwBWOAMA8DkDAIo7AwAuPQMAyD4DAGJAAwAGQgMAoEMDADpFAwDURgMAbkgDABJKAwCsSwMARk0DAOBOAwCEUAMAHlIDALhTAwBcVQMA9lYDAJBYAwAqWgMAxFsDAGhdAwACXwMAnGADADZiAwDaYwMAdGUDAA5nAwCyaAMATGoDAOZrAwCAbQMAGm8DAL5wAwBYcgMA8nMDAIx1AwAwdwMAyngDAGR6AwAIfAMAon0DADx/AwDWgAMAeoIDABSEAwCuhQMASIcDAOKIAwCGigMAIIwDALqNAwBUjwMA+JADAJKSAwAslAMA0JUDAGqXAwAEmQMAnpoDADicAwDcnQMAdp8DABChAwCqogMATqQDAOilAwCCpwMAJqkDAMCqAwBarAMA9K0DAI6vAwAysQMAzLIDAGa0AwAAtgMApLcDAD65AwDYugMAfLwDABa+AwCwvwMASsEDAO7CAwCIxAMAIsYDALzHAwBWyQMA+soDAJTMAwAuzgMAyM8DAGzRAwAG0wMAoNQDAETWAwDe1wMAeNkDABLbAwCs3AMAUN4DAOrfAwCE4QMAHuMDAMLkAwBc5gMA9ucDAJrpAwA06wMAzuwDAGjuAwAC8AMApvEDAEDzAwDa9AMAfvYDABj4AwCy+QMATPsDAOb8AwCK/gMAJAAEAL4BBABYAwQA/AQEAJYGBAAwCAQA1AkEAG4LBAAIDQQAog4EADwQBADgEQQAehMEABQVBAC4FgQAUhgEAOwZBACGGwQAKh0EAMQeBABeIAQA+CEEAJIjBAA2JQQA0CYEAGooBAAOKgQAqCsEAEItBADcLgQAgDAEABoyBAC0MwQATjUEAOg2BACMOAQAJjoEAMA7BABaPQQA/j4EAJhABAAyQgQA1kMEAHBFBAAKRwQApEgEAD5KBADiSwQAfE0EABZPBACwUAQAVFIEAO5TBACIVQQALFcEAMZYBABgWgQA+lsEAJ5dBAA4XwQA0mAEAGxiBAAGZAQAqmUEAERnBADeaAQAeGoEABxsBAC2bQQAUG8EAPRwBACOcgQAKHQEAMJ1BABcdwQAAHkEAJp6BAA0fAQAzn0EAHJ/BAAMgQQApoIEAEqEBADkhQQAfocEABiJBACyigQAVowEAPCNBACKjwQAJJEEAMiSBABilAQA/JUEAJaXBAA6mQQA1JoEAG6cBAAIngQArJ8EAEahBADgogQAeqQEAB6mBAC4pwQAUqkEAOyqBACQrAQAKq4EAMSvBABesQQAArMEAJy0BABAtgQA5LcEAH65BAAYuwQAvLwEAFa+BADwvwQAisEEAC7DBADIxAQAYsYEAPzHBACgyQQAOssEANTMBABuzgQACNAEAKzRBABG0wQA4NQEAITWBAAe2AQAuNkEAFLbBADs3AQAkN4EACrgBADE4QQAXuMEAALlBACc5gQANugEANrpBAB06wQADu0EAKjuBABM8AQA5vEEAIDzBAAa9QQAtPYEAFj4BADy+QQAjPsEACb9BADK/gQAZAAFAP4BBQCYAwUAPAUFANYGBQBwCAUACgoFAK4LBQBIDQUA4g4FAHwQBQAgEgUAuhMFAFQVBQD4FgUAkhgFACwaBQDGGwUAYB0FAAQfBQCeIAUAOCIFANIjBQB2JQUAECcFAKooBQBEKgUA6CsFAIItBQAcLwUAtjAFAFoyBQD0MwUAjjUFACg3BQDMOAUAZjoFAAA8BQCaPQUAPj8FANhABQByQgUAFkQFALBFBQBKRwUA5EgFAH5KBQAiTAUAvE0FAFZPBQDwUAUAlFIFAC5UBQDIVQUAbFcFAAZZBQCgWgUAOlwFAN5dBQB4XwUAEmEFAKxiBQBGZAUA6mUFAIRnBQAeaQUAuGoFAFxsBQD2bQUAkG8FADRxBQDOcgUAaHQFAAJ2BQCcdwUAQHkFANp6BQB+fAUAIn4FALx/BQBWgQUA8IIFAJSEBQAuhgUAyIcFAGKJBQAGiwUAoIwFADqOBQDejwUAeJEFABKTBQCslAUARpYFAOqXBQCEmQUAHpsFALicBQBcngUA9p8FAJChBQAqowUAzqQFAGimBQACqAUApqkFAECrBQDarAUAdK4FAA6wBQCysQUATLMFAOa0BQCAtgUAJLgFAL65BQBYuwUA8rwFAJa+BQAwwAUAysEFAG7DBQAIxQUAosYFADzIBQDWyQUAessFABTNBQCuzgUASNAFAOzRBQCG0wUAINUFALrWBQBe2AUA+NkFAJLbBQA23QUA0N4FAGrgBQAE4gUAnuMFAELlBQDc5gUAdugFABDqBQC06wUATu0FAOjuBQCC8AUAJvIFAMDzBQBa9QUA/vYFAJj4BQAy+gUAzPsFAGb9BQAK/wUApAAGAD4CBgDYAwYAcgUGABYHBgCwCAYAVAoGAO4LBgCIDQYAIg8GAMYQBgBgEgYA+hMGAJQVBgAuFwYA0hgGAGwaBgAGHAYAqh0GAEQfBgDeIAYAeCIGABIkBgC2JQYAUCcGAOooBgCEKgYAKCwGAMItBgBcLwYAADEGAJoyBgA0NAYAzjUGAGg3BgAMOQYApjoGAEA8BgDaPQYAfj8GABhBBgCyQgYAVkQGAPBFBgCKRwYAJEkGAL5KBgBiTAYA/E0GAJZPBgAwUQYA1FIGAG5UBgAIVgYAolcGAEZZBgDgWgYAelwGAB5eBgC4XwYAUmEGAOxiBgCGZAYAKmYGAMRnBgBeaQYA+GoGAJxsBgA2bgYA0G8GAGpxBgAOcwYAqHQGAEJ2BgDmdwYAgHkGABp7BgC0fAYATn4GAPJ/BgCMgQYAJoMGAMCEBgBkhgYA/ocGAJiJBgAyiwYA1owGAHCOBgAKkAYApJEGAEiTBgDilAYAfJYGABaYBgC6mQYAVJsGAO6cBgCSngYALKAGAMahBgBgowYA+qQGAJ6mBgA4qAYA0qkGAGyrBgAQrQYAqq4GAESwBgDosQYAgrMGABy1BgC2tgYAULgGAPS5BgCOuwYAKL0GAMy+BgBmwAYAAMIGAJrDBgA+xQYA2MYGAHLIBgAMygYAsMsGAErNBgDkzgYAftAGACLSBgC80wYAVtUGAPDWBgCU2AYALtoGAMjbBgBi3QYA/N4GAKDgBgA64gYA1OMGAHjlBgAS5wYArOgGAEbqBgDg6wYAhO0GAB7vBgC48AYAUvIGAPbzBgCQ9QYAKvcGAMT4BgBo+gYAAvwGAJz9BgBA/wYA2gAHAHQCBwAOBAcAqAUHAEwHBwDmCAcAgAoHABoMBwC+DQcAWA8HAPIQBwCWEgcAMBQHAMoVBwBkFwcA/hgHAKIaBwA8HAcA1h0HAHAfBwAUIQcAriIHAEgkBwDiJQcAhicHACApBwC6KgcAXiwHAPgtBwCSLwcALDEHAMYyBwBqNAcABDYHAJ43BwA4OQcA3DoHAHY8BwAQPgcAtD8HAE5BBwDoQgcAgkQHABxGBwDARwcAWkkHAPRKBwCYTAcAMk4HAMxPBwBmUQcAAFMHAKRUBwA+VgcA2FcHAHJZBwAWWwcAsFwHAEpeBwDkXwcAiGEHACJjBwC8ZAcAYGYHAPpnBwCUaQcALmsHAMhsBwBsbgcABnAHAKBxBwA6cwcA3nQHAHh2BwASeAcAtnkHAFB7BwDqfAcAhH4HAB6ABwDCgQcAXIMHAPaEBwCQhgcANIgHAM6JBwBoiwcADI0HAKaOBwBAkAcA2pEHAHSTBwAYlQcAspYHAEyYBwDmmQcAipsHACSdBwC+ngcAWKAHAPyhBwCWowcAMKUHANSmBwBuqAcACKoHAKKrBwA8rQcA4K4HAHqwBwAUsgcArrMHAFK1BwDstgcAhrgHACq6BwDEuwcAXr0HAPi+BwCSwAcANsIHANDDBwBqxQcABMcHAKjIBwBCygcA3MsHAHbNBwAazwcAtNAHAE7SBwDy0wcAjNUHACbXBwDA2AcAWtoHAP7bBwCY3QcAMt8HAMzgBwBm4gcACuQHAKTlBwBI5wcA4ugHAHzqBwAW7AcAsO0HAFTvBwDu8AcAiPIHACL0BwDG9QcAYPcHAPr4BwCU+gcAOPwHANL9BwBs/wcAEAEIAKoCCABEBAgA3gUIAHgHCAAcCQgAtgoIAFAMCADqDQgAhA8IACgRCADCEggAZhQIAAAWCACaFwgANBkIANgaCAByHAgADB4IAKYfCABAIQgA5CIIAH4kCAAYJggAsicIAFYpCADwKggAiiwIAC4uCADILwgAYjEIAPwyCACWNAgAOjYIANQ3CABuOQgACDsIAKw8CABGPggA4D8IAHpBCAAeQwgAuEQIAFJGCAD2RwgAkEkIACpLCADETAgAXk4IAAJQCACcUQgANlMIANBUCAB0VggADlgIAKhZCABCWwgA5lwIAIBeCAAaYAgAvmEIAFhjCADyZAgAjGYIACZoCADKaQgAZGsIAP5sCACYbggAMnAIANZxCABwcwgAFHUIAK52CABIeAgA4nkIAIZ7CAAgfQgAun4IAFSACADugQgAkoMIACyFCADGhggAYIgIAASKCACeiwgAOI0IANyOCAB2kAgAEJIIAKqTCABOlQgA6JYIAIKYCAAcmggAwJsIAFqdCAD0nggAoqAIADyiCADWowgAcKUIABSnCACuqAgASKoIAOKrCACGrQgAIK8IALqwCABUsggA7rMIAJK1CAAstwgAxrgIAGq6CAAEvAgAnr0IADi/CADSwAgAdsIIABDECACqxQgARMcIAOjICACCyggAHMwIALbNCABazwgA9NAIAI7SCAAy1AgAzNUIAGbXCAAA2QgAmtoIAD7cCADY3QgAct8IAAzhCACm4ggASuQIAOTlCAB+5wgAIukIALzqCABW7AgA+u0IAJTvCAAu8QgAyPIIAGL0CAAG9ggAoPcIADr5CADU+ggAePwIABL+CACs/wgAUAEJAOoCCQCEBAkAHgYJALgHCQBcCQkA9goJAJAMCQAqDgkAzg8JAGgRCQACEwkAnBQJAEAWCQDaFwkAdBkJABgbCQCyHAkATB4JAOYfCQCAIQkAJCMJAL4kCQBYJgkA/CcJAJYpCQAwKwkAyiwJAGQuCQAIMAkAojEJADwzCQDWNAkAcDYJABQ4CQCuOQkASDsJAOw8CQCGPgkAIEAJAMRBCQBeQwkA+EQJAJJGCQAsSAkA0EkJAGpLCQAETQkAnk4JADhQCQDcUQkAdlMJABBVCQC0VgkATlgJAOhZCQCMWwkAJl0JAMBeCQBaYAkA9GEJAJhjCQAyZQkAzGYJAGZoCQAAagkApGsJAD5tCQDYbgkAfHAJABZyCQCwcwkAVHUJAO52CQCIeAkAInoJALx7CQBgfQkA+n4JAJSACQAuggkAyIMJAGyFCQAGhwkAoIgJAESKCQDeiwkAeI0JAByPCQC2kAkAUJIJAOqTCQCElQkAKJcJAMKYCQBcmgkA9psJAJCdCQA0nwkAzqAJAHKiCQAMpAkApqUJAECnCQDaqAkAfqoJABisCQCyrQkATK8JAPCwCQCKsgkAJLQJAL61CQBitwkA/LgJAJa6CQA6vAkA1L0JAG6/CQAIwQkAosIJAEbECQDgxQkAescJAB7JCQC4ygkAUswJAOzNCQCGzwkAKtEJAMTSCQBe1AkA+NUJAJzXCQA22QkA0NoJAGrcCQAO3gkAqN8JAELhCQDc4gkAgOQJABrmCQC05wkATukJAPLqCQCM7AkAJu4JAMrvCQBk8QkA/vIJAJj0CQAy9gkA1vcJAHD5CQAK+wkApPwJAD7+CQDi/wkAfAEKABYDCgC6BAoAVAYKAO4HCgCSCQoALAsKAMYMCgBgDgoA+g8KAJ4RCgA4EwoA0hQKAGwWCgAQGAoAqhkKAEQbCgDoHAoAgh4KABwgCgC2IQoAUCMKAPQkCgCOJgoAKCgKAMIpCgBmKwoAAC0KAJouCgA0MAoA2DEKAHIzCgAMNQoAsDYKAEo4CgDkOQoAfjsKABg9CgC8PgoAVkAKAPBBCgCKQwoAJEUKAMhGCgBiSAoA/EkKAKBLCgA6TQoA1E4KAG5QCgASUgoArFMKAEZVCgDgVgoAelgKAB5aCgC4WwoAXF0KAPZeCgCQYAoAKmIKAMRjCgBoZQoAAmcKAJxoCgBAagoA5GsKAH5tCgAibwoAvHAKAFZyCgDwcwoAlHUKAC53CgDSeAoAbHoKABB8CgCqfQoARH8KAOiACgCCggoAHIQKALaFCgBQhwoA9IgKAI6KCgAojAoAwo0KAGaPCgAAkQoAmpIKADSUCgDOlQoAcpcKAAyZCgCmmgoASpwKAOSdCgB+nwoAGKEKALyiCgBWpAoA8KUKAJSnCgAuqQoAyKoKAGKsCgD8rQoAoK8KADqxCgDUsgoAbrQKAAi2CgCstwoARrkKAOq6CgCEvAoAHr4KALi/CgBSwQoA9sIKAJDECgAqxgoAxMcKAGjJCgACywoAnMwKADbOCgDazwoAdNEKAA7TCgCy1AoATNYKAObXCgCA2QoAGtsKAL7cCgBY3goA8t8KAIzhCgAw4woAyuQKAGTmCgD+5woAoukKADzrCgDW7AoAeu4KABTwCgCu8QoASPMKAOL0CgCG9goAIPgKALr5CgBe+woA+PwKAJL+CgAsAAsAxgELAGoDCwAEBQsAngYLADgICwDcCQsAdgsLABANCwC0DgsAThALAOgRCwCCEwsAHBULAMAWCwBaGAsA9BkLAI4bCwAoHQsAzB4LAGYgCwAKIgsApCMLAD4lCwDYJgsAcigLABYqCwCwKwsASi0LAOQuCwB+MAsAIjILALwzCwBWNQsA+jYLAJQ4CwAuOgsAyDsLAGw9CwAGPwsAoEALADpCCwDeQwsAeEULABJHCwCsSAsAUEoLAOpLCwCETQsAKE8LAMJQCwBcUgsA9lMLAJBVCwA0VwsAzlgLAGhaCwACXAsApl0LAEBfCwDaYAsAfmILABhkCwCyZQsATGcLAOZoCwCKagsAJGwLAL5tCwBYbwsA8nALAJZyCwAwdAsAynULAG53CwAIeQsAonoLAEZ8CwDgfQsAen8LABSBCwCuggsAUoQLAOyFCwCGhwsAIIkLALqKCwBejAsA+I0LAJKPCwA2kQsA0JILAGqUCwAOlgsAqJcLAEKZCwDcmgsAdpwLABqeCwC0nwsATqELAOiiCwCCpAsAJqYLAMCnCwBkqQsA/qoLAJisCwAyrgsAzK8LAHCxCwAKswsApLQLAD62CwDitwsAfLkLABa7CwCwvAsASr4LAO6/CwCIwQsAIsMLAMbECwBgxgsA+scLAJTJCwA4ywsA0swLAGzOCwAG0AsAqtELAETTCwDe1AsAeNYLABLYCwC22QsAUNsLAPTcCwCO3gsAKOALAMLhCwBc4wsAAOULAJrmCwA06AsAzukLAGjrCwAM7QsApu4LAEDwCwDk8QsAfvMLABj1CwCy9gsATPgLAPD5CwCK+wsAJP0LAMj+CwBiAAwA/AEMAJYDDAA6BQwA1AYMAG4IDAAICgwArAsMAEYNDADgDgwAehAMAB4SDAC4EwwAUhUMAPYWDACQGAwAKhoMAMQbDABeHQwAAh8MAJwgDAA2IgwA0CMMAGolDAAOJwwAqCgMAEIqDADmKwwAgC0MABovDAC+MAwAWDIMAPIzDACMNQwAJjcMAMA4DABkOgwA/jsMAJg9DAA8PwwA1kAMAHBCDAAKRAwApEUMAEhHDADiSAwAfEoMACBMDAC6TQwAVE8MAO5QDACSUgwALFQMAMZVDABgVwwABFkMAJ5aDAA4XAwA0l0MAGxfDAAQYQwAqmIMAE5kDADoZQwAgmcMABxpDAC2agwAWmwMAPRtDACObwwAKHEMAMJyDABmdAwAAHYMAJp3DAA+eQwA2HoMAHJ8DAAMfgwAsH8MAEqBDADkggwAfoQMABiGDAC8hwwAVokMAPqKDACUjAwALo4MAMiPDABikQwABpMMAKCUDAA6lgwA1JcMAG6ZDAASmwwArJwMAFCeDADqnwwAhKEMAB6jDAC4pAwAXKYMAPanDACQqQwAKqsMAM6sDABorgwAArAMAJyxDABAswwA2rQMAHS2DAAYuAwAsrkMAEy7DADmvAwAgL4MACTADAC+wQwAWMMMAPzEDACWxgwAMMgMAMrJDABkywwACM0MAKLODAA80AwA1tEMAHDTDAAU1QwArtYMAEjYDADs2QwAhtsMACDdDAC63gwAXuAMAPjhDACS4wwALOUMANDmDABq6AwABOoMAJ7rDAA47QwA3O4MAHbwDAAa8gwAtPMMAE71DADo9gwAgvgMACb6DADA+wwAWv0MAPT+DACYAA0AMgINAMwDDQBmBQ0ACgcNAKQIDQA+Cg0A4gsNAHwNDQAWDw0AsBANAEoSDQDuEw0AiBUNACIXDQC8GA0AVhoNAPobDQCUHQ0AOB8NANIgDQBsIg0ABiQNAKAlDQBEJw0A3igNAHgqDQASLA0Ati0NAFAvDQDqMA0AhDINACg0DQDCNQ0AXDcNAAA5DQCaOg0ANDwNAM49DQBoPw0ADEENAKZCDQBARA0A2kUNAHRHDQAYSQ0AskoNAExMDQDwTQ0Aik8NACRRDQC+Ug0AWFQNAPxVDQCWVw0AMFkNANRaDQBuXA0ACF4NAKJfDQBGYQ0A4GINAHpkDQAUZg0AuGcNAFJpDQDsag0AhmwNACpuDQDEbw0AXnENAAJzDQCcdA0ANnYNANB3DQBqeQ0ADnsNAKh8DQBCfg0A3H8NAHaBDQAagw0AtIQNAFiGDQDyhw0AjIkNACaLDQDAjA0AZI4NAP6PDQCYkQ0AMpMNANaUDQBwlg0ACpgNAKSZDQA+mw0A4pwNAHyeDQAgoA0AuqENAFSjDQDupA0AiKYNACyoDQDGqQ0AYKsNAPqsDQCUrg0AOLANANKxDQB2sw0AELUNAKq2DQBEuA0A3rkNAIK7DQAcvQ0Atr4NAFDADQDqwQ0AjsMNACjFDQDMxg0AZsgNAADKDQCayw0ANM0NANjODQBy0A0ADNINAKbTDQBA1Q0A5NYNAH7YDQAi2g0AvNsNAFbdDQDw3g0AiuANAC7iDQDI4w0AYuUNAPzmDQCW6A0AOuoNANTrDQBu7Q0AEu8NAKzwDQBG8g0A4PMNAIT1DQAe9w0AuPgNAFL6DQDs+w0AkP0NACr/DQDEAA4AaAIOAAIEDgCcBQ4ANgcOANoIDgB0Cg4ADgwOAKgNDgBCDw4A5hAOAIASDgAaFA4AvhUOAFgXDgDyGA4AjBoOADAcDgDKHQ4AZB8OAP4gDgCYIg4APCQOANYlDgBwJw4AFCkOAK4qDgBILA4A4i0OAIYvDgAgMQ4AujIOAFQ0DgD4NQ4AkjcOACw5DgDQOg4AajwOAAQ+DgCePw4AOEEOANxCDgB2RA4AEEYOAKpHDgBESQ4A6EoOAIJMDgAcTg4AwE8OAFpRDgD0Ug4AjlQOADJWDgDMVw4AZlkOAABbDgCkXA4APl4OANhfDgByYQ4ADGMOALBkDgBKZg4A7mcOAIhpDgAiaw4AvGwOAFZuDgD6bw4AlHEOAC5zDgDIdA4AYnYOAAZ4DgCgeQ4AOnsOAN58DgB4fg4AEoAOAKyBDgBQgw4A6oQOAISGDgAeiA4AwokOAFyLDgD2jA4AkI4OACqQDgDOkQ4AaJMOAAKVDgCmlg4AQJgOANqZDgB0mw4AGJ0OALKeDgBMoA4A8KEOAIqjDgAkpQ4AvqYOAFioDgD8qQ4AlqsOADCtDgDKrg4AbrAOAAiyDgCisw4APLUOAOC2DgB6uA4AFLoOAK67DgBSvQ4A7L4OAIbADgAqwg4AxMMOAF7FDgD4xg4AksgOADbKDgDQyw4Aas0OAATPDgCe0A4AQtIOANzTDgCA1Q4AGtcOALTYDgBO2g4A6NsOAIzdDgAm3w4AwOAOAFriDgD04w4AmOUOADLnDgDM6A4AcOoOAArsDgCk7Q4APu8OAOLwDgB88g4AFvQOALD1DgBK9w4A7vgOAIj6DgAi/A4Axv0OAGD/DgD6AA8AlAIPADgEDwDSBQ8AbAcPAAYJDwCqCg8ARAwPAN4NDwB4Dw8AEhEPALYSDwBQFA8A9BUPAI4XDwAoGQ8AwhoPAFwcDwAAHg8Amh8PADQhDwDOIg8AaCQPAAwmDwCmJw8ASikPAOQqDwB+LA8AGC4PALIvDwBWMQ8A8DIPAIo0DwAkNg8AvjcPAGI5DwD8Og8AoDwPADo+DwDUPw8AbkEPAAhDDwCsRA8ARkYPAOBHDwB6SQ8AFEsPALhMDwBSTg8A9k8PAJBRDwAqUw8AxFQPAF5WDwACWA8AnFkPADZbDwDQXA8Aal4PAA5gDwCoYQ8AQmMPAOZkDwCAZg8AGmgPALRpDwBYaw8A8mwPAIxuDwAmcA8AynEPAGRzDwD+dA8AmHYPADx4DwDWeQ8AcHsPAAp9DwCufg8ASIAPAOKBDwB8gw8AIIUPALqGDwBUiA8A7okPAIiLDwAsjQ8Axo4PAGqQDwAEkg8AnpMPADiVDwDSlg8AdpgPABCaDwCqmw8ARJ0PAN6eDwCCoA8AHKIPAMCjDwBapQ8A9KYPAI6oDwAoqg8AzKsPAGatDwAArw8AmrAPADSyDwDYsw8AcrUPABa3DwCwuA8ASroPAOS7DwB+vQ8AIr8PALzADwBWwg8A8MMPAIrFDwAuxw8AyMgPAGzKDwAGzA8AoM0PADrPDwDU0A8AeNIPABLUDwCs1Q8ARtcPAOrYDwCE2g8AHtwPAMLdDwBc3w8A9uAPAJDiDwA05A8AzuUPAGjnDwAC6Q8ApuoPAEDsDwDa7Q8AdO8PABjxDwCy8g8ATPQPAOb1DwCA9w8AJPkPAL76DwBY/A8A8v0PAJb/DwAwARAAygIQAGQEEAAIBhAAogcQADwJEADWChAAcAwQABQOEACuDxAASBEQAOwSEACGFBAAIBYQALoXEABeGRAA+BoQAJIcEAAsHhAA0B8QAGohEAAEIxAAniQQADgmEADcJxAAdikQABArEAC0LBAATi4QAOgvEACCMRAAJjMQAMA0EABaNhAA9DcQAI45EAAyOxAAzDwQAGY+EAAKQBAApEEQAD5DEADiRBAAfEYQABZIEACwSRAASksQAO5MEACIThAAIlAQALxREABWUxAA+lQQAJRWEAAuWBAA0lkQAGxbEAAGXRAAoF4QAERgEADeYRAAeGMQABJlEAC2ZhAAUGgQAOppEACEaxAAKG0QAMJuEABccBAA9nEQAJpzEAA0dRAAznYQAGh4EAAMehAApnsQAEB9EADafhAAfoAQABiCEACygxAATIUQAPCGEACKiBAAJIoQAL6LEABYjRAA/I4QAJaQEAA6khAA1JMQAG6VEAAIlxAAopgQAEaaEADgmxAAep0QABSfEACuoBAAUqIQAOyjEACQpRAAKqcQAMSoEABeqhAA+KsQAJytEAA2rxAA0LAQAGqyEAAEtBAAqLUQAEK3EADmuBAAgLoQABq8EAC0vRAATr8QAPLAEACMwhAAJsQQAMDFEABkxxAA/sgQAJjKEAAyzBAA1s0QAHDPEAAK0RAApNIQAEjUEADi1RAAfNcQABbZEACw2hAAVNwQAO7dEACS3xAALOEQAMbiEABg5BAA+uUQAJ7nEAA46RAA0uoQAGzsEAAG7hAAqu8QAETxEADe8hAAgvQQABz2EAC29xAAUPkQAPT6EACO/BAAKP4QAML/EABcAREAAAMRAJoEEQA0BhEA2AcRAHIJEQAMCxEApgwRAEoOEQDkDxEAfhERABgTEQC8FBEAVhYRAPAXEQCKGREAJBsRAMgcEQBiHhEABiARAKAhEQA6IxEA1CQRAG4mEQASKBEArCkRAEYrEQDgLBEAhC4RAB4wEQC4MREAUjMRAPY0EQCQNhEAKjgRAMQ5EQBoOxEAAj0RAJw+EQA2QBEA2kERAHRDEQAORREAqEYRAExIEQDmSREAgEsRABpNEQC+ThEAWFARAPJREQCMUxEAMFURAMpWEQBkWBEA/lkRAJhbEQA8XREA1l4RAHBgEQAUYhEArmMRAEhlEQDiZhEAhmgRACBqEQC6axEAVG0RAO5uEQCScBEALHIRAMZzEQBqdREABHcRAJ54EQA4ehEA3HsRAHZ9EQAQfxEAqoARAESCEQDogxEAgoURAByHEQDAiBEAWooRAPSLEQCOjREAMo8RAMyQEQBmkhEAAJQRAJqVEQA+lxEA2JgRAHKaEQAWnBEAsJ0RAEqfEQDkoBEAiKIRACKkEQC8pREAVqcRAPqoEQCUqhEAOKwRANytEQB2rxEAELERAKqyEQBYtBEA8rURAIy3EQAmuREAyroRAGS8EQD+vREAor8RADzBEQDWwhEAcMQRABTGEQDCxxEAZskRAADLEQCazBEANM4RANjPEQBy0READNMRAKbUEQBK1hEA5NcRAH7ZEQAY2xEAstwRAFbeEQDw3xEAlOERAC7jEQDI5BEAYuYRAPznEQCW6REAOusRANTsEQBu7hEACPARAKzxEQBG8xEA6vQRAIT2EQAe+BEAuPkRAFL7EQD2/BEAkP4RACoAEgDEARIAXgMSAAIFEgCcBhIANggSANoJEgB0CxIADg0SAKgOEgBMEBIA5hESAIATEgAaFRIAvhYSAFgYEgDyGRIAjBsSACYdEgDKHhIAZCASAP4hEgCiIxIAPCUSANYmEgBwKBIAFCoSAK4rEgBILRIA4i4SAHwwEgAgMhIAujMSAFQ1EgD4NhIAkjgSACw6EgDGOxIAYD0SAAQ/EgCeQBIAOEISANxDEgB2RRIAEEcSAKpIEgBOShIA6EsSAIJNEgAcTxIAtlASAFpSEgD0UxIAjlUSADJXEgDMWBIAZloSAABcEgCkXRIAPl8SANhgEgByYhIADGQSALBlEgBKZxIA5GgSAIhqEgAibBIAvG0SAFZvEgD6cBIAlHISAC50EgDIdRIAbHcSAAZ5EgCgehIAOnwSANR9EgB4fxIAEoESAKyCEgBQhBIA6oUSAISHEgAeiRIAwooSAFyMEgD2jRIAkI8SACqREgDOkhIAaJQSAAKWEgCclxIAQJkSANqaEgB+nBIAGJ4SALKfEgBMoRIA5qISAIqkEgAkphIAvqcSAFipEgDyqhIAlqwSADCuEgDUrxIAbrESAAizEgCitBIAPLYSAOC3EgB6uRIAFLsSALi8EgBSvhIA7L8SAIbBEgAgwxIAxMQSAF7GEgD4xxIAkskSACzLEgDQzBIAas4SAATQEgCo0RIAQtMSANzUEgB21hIAGtgSALTZEgBO2xIA6NwSAIzeEgAm4BIAwOESAFrjEgD05BIAmOYSADLoEgDM6RIAcOsSAArtEgCk7hIAPvASAOLxEgB88xIAFvUSALD2EgBK+BIA7vkSAIj7EgAi/RIAxv4SAGAAEwD6ARMAlAMTADgFEwDSBhMAbAgTAAYKEwCqCxMARA0TAN4OEwB4EBMAEhITALYTEwBQFRMA6hYTAI4YEwAoGhMAwhsTAFwdEwAAHxMAmiATADQiEwDOIxMAciUTAAwnEwCmKBMAQCoTANorEwB+LRMAGC8TALwwEwBWMhMA8DMTAIo1EwAkNxMAyDgTAGI6EwD8OxMAlj0TADo/EwDUQBMAbkITAAhEEwCsRRMARkcTAOBIEwB6ShMAHkwTALhNEwBSTxMA7FATAIZSEwAqVBMAxFUTAGhXEwACWRMAnFoTADZcEwDQXRMAdF8TAA5hEwCoYhMAQmQTANxlEwCAZxMAGmkTALRqEwBYbBMA8m0TAIxvEwAmcRMAynITAGR0EwD+dRMAoncTADx5EwDWehMAcHwTAAp+EwCufxMAUoETAOyCEwCGhBMAKoYTAMSHEwBeiRMA+IoTAJyMEwA2jhMA0I8TAHSREwAOkxMAqJQTAEKWEwDclxMAgJkTABqbEwC+nBMAWJ4TAPKfEwCMoRMAJqMTAMqkEwBkphMA/qcTAJipEwAyqxMA1qwTAHCuEwAKsBMArrETAEizEwDitBMAfLYTACC4EwC6uRMAVLsTAO68EwCIvhMALMATAMbBEwBgwxMABMUTAJ7GEwA4yBMA0skTAGzLEwAQzRMAqs4TAETQEwDo0RMAgtMTABzVEwC21hMAWtgTAPTZEwCO2xMAKN0TAMLeEwBm4BMAAOITAJrjEwA05RMA2OYTAHLoEwAW6hMAsOsTAErtEwDk7hMAfvATACLyEwC88xMAVvUTAPD2EwCK+BMALvoTAMj7EwBi/RMABv8TAKAAFAA6AhQA1AMUAHgFFAASBxQArAgUAEYKFADqCxQAhA0UAB4PFAC4EBQAXBIUAPYTFACQFRQAKhcUAMQYFABoGhQAAhwUAJwdFABAHxQA2iAUAHQiFAAOJBQAsiUUAEwnFADmKBQAgCoUACQsFAC+LRQAWC8UAPIwFACWMhQAMDQUAMo1FABkNxQACDkUAKI6FAA8PBQA1j0UAHo/FAAUQRQArkIUAEhEFADiRRQAhkcUACBJFAC6ShQAXkwUAPhNFACSTxQALFEUANBSFABqVBQABFYUAJ5XFAA4WRQA3FoUAHZcFAAQXhQAql8UAE5hFADoYhQAgmQUACZmFADAZxQAWmkUAPRqFACYbBQAMm4UAMxvFABmcRQAAHMUAKR0FAA+dhQA2HcUAHx5FAAWexQAsHwUAEp+FADufxQAiIEUACKDFAC8hBQAVoYUAPqHFACUiRQALosUANKMFABsjhQABpAUAKCRFABEkxQA3pQUAHiWFAASmBQAtpkUAFCbFADqnBQAhJ4UAB6gFADCoRQAXKMUAPakFACaphQANKgUAM6pFABoqxQADK0UAKauFABAsBQA2rEUAHSzFAAYtRQAsrYUAEy4FADmuRQAirsUACS9FAC+vhQAYsAUAPzBFACWwxQAMMUUANTGFABuyBQACMoUAKLLFAA8zRQA4M4UAHrQFAAU0hQAuNMUAFLVFADs1hQAhtgUACraFADE2xQAXt0UAPjeFACS4BQANuIUANDjFABq5RQABOcUAKjoFABC6hQA3OsUAIDtFAAa7xQAtPAUAE7yFADy8xQAjPUUACb3FADA+BQAWvoUAP77FACY/RQAMv8UANYAFQBwAhUACgQVAKQFFQA+BxUA4ggVAHwKFQAWDBUAug0VAFQPFQDuEBUAiBIVACwUFQDGFRUAYBcVAPoYFQCeGhUAOBwVANIdFQBsHxUAECEVAKoiFQBEJBUA3iUVAIInFQAcKRUAtioVAFAsFQDqLRUAji8VACgxFQDCMhUAXDQVAAA2FQCaNxUAPjkVANg6FQByPBUADD4VAKY/FQBKQRUA5EIVAH5EFQAYRhUAskcVAFZJFQDwShUAikwVAC5OFQDITxUAYlEVAPxSFQCWVBUAOlYVANRXFQBuWRUAElsVAKxcFQBGXhUA4F8VAIRhFQAeYxUAuGQVAFJmFQD2ZxUAkGkVACprFQDEbBUAaG4VAAJwFQCccRUANnMVANB0FQB0dhUADngVAKh5FQBMexUA5nwVAIB+FQAagBUAvoEVAFiDFQDyhBUAjIYVACaIFQDKiRUAZIsVAP6MFQCijhUAPJAVANaRFQBwkxUAFJUVAK6WFQBImBUA4pkVAHybFQAgnRUAup4VAFSgFQD4oRUAkqMVACylFQDGphUAYKgVAASqFQCeqxUAOK0VANyuFQB2sBUAELIVAKqzFQBOtRUA6LYVAIK4FQAcuhUAtrsVAFq9FQD0vhUAjsAVADLCFQDMwxUAZsUVAADHFQCkyBUAPsoVANjLFQByzRUADM8VALDQFQBK0hUA5NMVAIjVFQAi1xUAvNgVAFbaFQD62xUAlN0VAC7fFQDI4BUAbOIVAAbkFQCg5RUAOucVANToFQB46hUAEuwVAKztFQBG7xUA6vAVAITyFQAe9BUAwvUVAFz3FQD2+BUAkPoVADT8FQDO/RUAaP8VAAIBFgCcAhYAQAQWANoFFgB0BxYAGAkWALIKFgBMDBYA5g0WAIoPFgAkERYAvhIWAFgUFgDyFRYAlhcWADAZFgDKGhYAZBwWAAgeFgCiHxYAPCEWAOAiFgB6JBYAFCYWAK4nFgBSKRYA7CoWAIYsFgAgLhYAui8WAF4xFgD4MhYAkjQWADY2FgDQNxYAajkWAAQ7FgCoPBYAQj4WANw/FgB2QRYAEEMWALREFgBORhYA6EcWAIJJFgAmSxYAwEwWAFpOFgD+TxYAmFEWADJTFgDMVBYAcFYWAApYFgCkWRYAPlsWANhcFgB8XhYAFmAWALBhFgBUYxYA7mQWAIhmFgAiaBYAvGkWAGBrFgD6bBYAlG4WADhwFgDScRYAbHMWAAZ1FgCqdhYARHgWAN55FgB4exYAEn0WALZ+FgBQgBYA6oEWAISDFgAohRYAwoYWAFyIFgAAihYAmosWADSNFgDOjhYAcpAWAAySFgCmkxYAQJUWANqWFgB+mBYAGJoWALKbFgBWnRYA8J4WAIqgFgAkohYAyKMWAGKlFgD8phYAlqgWADCqFgDUqxYAbq0WAAivFgCisBYARrIWAOCzFgB6tRYAHrcWALi4FgBSuhYA7LsWAJC9FgAqvxYAxMAWAF7CFgD4wxYAnMUWADbHFgDQyBYAdMoWAA7MFgCozRYAQs8WAObQFgCA0hYAGtQWALTVFgBO1xYA8tgWAIzaFgAm3BYAyt0WAGTfFgD+4BYAmOIWADzkFgDW5RYAcOcWAArpFgCk6hYASOwWAOLtFgB87xYAIPEWALryFgBU9BYA7vUWAJL3FgAs+RYAxvoWAGD8FgD6/RYAnv8WADgBFwDSAhcAdgQXABAGFwCqBxcARAkXAOgKFwCCDBcAHA4XALYPFwBQERcA9BIXAI4UFwAoFhcAwhcXAGYZFwAAGxcAmhwXADQeFwDYHxcAciEXAAwjFwCmJBcASiYXAOQnFwB+KRcAGCsXALwsFwBWLhcA8C8XAIoxFwAuMxcAyDQXAGI2FwAGOBcAoDkXADo7FwDUPBcAbj4XABJAFwCsQRcARkMXAOpEFwCERhcAHkgXALhJFwBcSxcA9kwXAJBOFwAqUBcAxFEXAGhTFwACVRcAnFYXADZYFwDaWRcAdFsXAA5dFwCyXhcATGAXAOZhFwCAYxcAJGUXAL5mFwBYaBcA8mkXAIxrFwAwbRcAym4XAGRwFwD+cRcAonMXADx1FwDWdhcAengXABR6FwCuexcASH0XAOx+FwCGgBcAIIIXALqDFwBUhRcA+IYXAJKIFwAsihcA0IsXAGqNFwAEjxcAnpAXAEKSFwDckxcAdpUXABCXFwCqmBcATpoXAOibFwCCnRcAHJ8XAMCgFwBaohcA9KMXAI6lFwAypxcAzKgXAGaqFwAKrBcApK0XAD6vFwDYsBcAcrIXABa0FwCwtRcASrcXAOS4FwCIuhcAIrwXALy9FwBgvxcA+sAXAJTCFwAuxBcA0sUXAGzHFwAGyRcAoMoXADrMFwDezRcAeM8XABLRFwCs0hcAUNQXAOrVFwCE1xcAKNkXAMLaFwBc3BcA9t0XAJrfFwA04RcAzuIXAGjkFwAC5hcApucXAEDpFwDa6hcAdOwXABjuFwCy7xcATPEXAPDyFwCK9BcAJPYXAL73FwBi+RcA/PoXAJb8FwAw/hcAyv8XAG4BGAAIAxgAogQYADwGGADgBxgAegkYABQLGAC4DBgAUg4YAOwPGACGERgAIBMYAMQUGABeFhgA+BcYAJIZGAA2GxgA0BwYAGoeGAAOIBgAqCEYAEIjGADcJBgAgCYYABooGAC0KRgATisYAOgsGACMLhgAJjAYAMAxGABaMxgA/jQYAJg2GAAyOBgA1jkYAHA7GAAKPRgApD4YAD5AGADiQRgAfEMYABZFGACwRhgAVEgYAO5JGACISxgALE0YAMZOGABgUBgA+lEYAJRTGAA4VRgA0lYYAGxYGAAGWhgAqlsYAERdGADeXhgAgmAYABxiGAC2YxgAUGUYAPRmGACOaBgAKGoYAMJrGABcbRgAAG8YAJpwGAA0chgAznMYAHJ1GAAMdxgApngYAEp6GADkexgAfn0YABh/GAC8gBgAVoIYAPCDGACKhRgAJIcYAMiIGABiihgA/IsYAJaNGAA6jxgA1JAYAG6SGAASlBgArJUYAEaXGADgmBgAhJoYAB6cGAC4nRgAUp8YAOygGACQohgAKqQYAMSlGABopxgAAqkYAJyqGAA2rBgA2q0YAHSvGAAOsRgAqLIYAEK0GADmtRgAgLcYABq5GAC0uhgAWLwYAPK9GACMvxgAMMEYAMrCGABkxBgA/sUYAKLHGAA8yRgA1soYAHDMGAAKzhgArs8YAEjRGADi0hgAfNQYACDWGAC61xgAVNkYAPjaGACS3BgALN4YAMbfGABq4RgABOMYAJ7kGAA45hgA0ucYAHbpGAAQ6xgAquwYAETuGADo7xgAjPEYADDzGADK9BgAZPYYAP73GACi+RgAPPsYANb8GABw/hgAFAAZAK4BGQBIAxkA4gQZAIYGGQAgCBkAugkZAF4LGQACDRkAnA4ZADYQGQDaERkAdBMZAA4VGQCoFhkAQhgZAOYZGQCAGxkAGh0ZAL4eGQBYIBkA8iEZAIwjGQAwJRkAyiYZAGQoGQD+KRkAmCsZADwtGQDWLhkAcDAZAAoyGQCuMxkASDUZAOI2GQCGOBkAIDoZALo7GQBUPRkA+D4ZAJJAGQAsQhkAxkMZAGBFGQAERxkAnkgZADhKGQDSSxkAdk0ZABBPGQCqUBkATlIZAOhTGQCCVRkAHFcZAMBYGQBaWhkA9FsZAI5dGQAoXxkAzGAZAGZiGQAAZBkAmmUZAD5nGQDYaBkAcmoZABZsGQCwbRkASm8ZAORwGQB+chkAInQZALx1GQBWdxkA8HgZAJR6GQAufBkAyH0ZAGx/GQAGgRkAoIIZADqEGQDUhRkAeIcZABKJGQCsihkARowZAOqNGQCEjxkAHpEZAMKSGQBclBkA9pUZAJCXGQAqmRkAzpoZAGicGQACnhkAnJ8ZAEChGQDaohkAdKQZABimGQCypxkATKkZAOaqGQCKrBkAJK4ZAL6vGQBYsRkA/LIZAJa0GQAwthkAyrcZAG65GQAIuxkAorwZADy+GQDWvxkAesEZABTDGQCuxBkASMYZAOzHGQCGyRkAIMsZAMTMGQBezhkA+M8ZAJLRGQA20xkA0NQZAGrWGQAE2BkAntkZAELbGQDc3BkAdt4ZABrgGQC04RkATuMZAOjkGQCM5hkAJugZAMDpGQBa6xkA9OwZAJjuGQAy8BkAzPEZAGbzGQAK9RkApPYZAD74GQDi+RkAfPsZABb9GQCw/hkAVAAaAO4BGgCIAxoAIgUaALwGGgBgCBoA+gkaAJQLGgAuDRoA0g4aAGwQGgAGEhoAqhMaAEQVGgDeFhoAeBgaABIaGgC2GxoAUB0aAOoeGgCEIBoAKCIaAMIjGgBcJRoAACcaAJooGgA0KhoAzisaAHItGgAMLxoApjAaAEAyGgDaMxoAfjUaABg3GgCyOBoATDoaAPA7GgCKPRoAJD8aAMhAGgBiQhoA/EMaAJZFGgAwRxoA1EgaAG5KGgAITBoAok0aAEZPGgDgUBoAelIaAB5UGgC4VRoAUlcaAOxYGgCGWhoAKlwaAMRdGgBeXxoA+GAaAJxiGgA2ZBoA0GUaAHRnGgAOaRoAqGoaAEJsGgDmbRoAgG8aABpxGgC0choATnQaAPJ1GgCMdxoAJnkaAMB6GgBkfBoA/n0aAJh/GgA8gRoA1oIaAHCEGgAKhhoArocaAEiJGgDiihoAfIwaABaOGgC6jxoAVJEaAO6SGgCIlBoALJYaAMaXGgBgmRoABJsaAJ6cGgA4nhoA0p8aAHahGgAQoxoAqqQaAESmGgDepxoAgqkaAByrGgC2rBoAWq4aAPSvGgCOsRoAKLMaAMy0GgBmthoAALgaAJq5GgA0uxoA2LwaAHK+GgAMwBoApsEaAErDGgDkxBoAksYaACzIGgDGyRoAYMsaAPrMGgCezhoAONAaANLRGgBs0xoAENUaAKrWGgBE2BoA6NkaAILbGgAc3RoAtt4aAFDgGgD04RoAjuMaACjlGgDC5hoAZugaAADqGgCa6xoAPu0aANjuGgBy8BoADPIaALDzGgBK9RoA5PYaAH74GgAY+hoAvPsaAFb9GgDw/hoAigAbAC4CGwDIAxsAYgUbAAYHGwCgCBsAOgobANQLGwB4DRsAEg8bAKwQGwBGEhsA4BMbAIQVGwAeFxsAuBgbAFIaGwD2GxsAkB0bACofGwDOIBsAaCIbAAIkGwCcJRsAQCcbANooGwB0KhsADiwbAKgtGwBMLxsA5jAbAIAyGwAaNBsAvjUbAFg3GwDyOBsAljobADA8GwDKPRsAZD8bAAhBGwCiQhsAPEQbANZFGwBwRxsAFEkbAK5KGwBITBsA7E0bAIZPGwAgURsAulIbAFRUGwD4VRsAklcbACxZGwDGWhsAalwbAAReGwCeXxsAQmEbANxiGwB2ZBsAEGYbALRnGwBOaRsA6GobAIJsGwAcbhsAwG8bAFpxGwD0chsAjnQbADJ2GwDMdxsAZnkbAAp7GwCkfBsAPn4bANh/GwB8gRsAFoMbALCEGwBKhhsA5IcbAIiJGwAiixsAvIwbAFaOGwD6jxsAlJEbAC6TGwDSlBsAbJYbAAaYGwCgmRsARJsbAN6cGwB4nhsAEqAbAKyhGwBQoxsA6qQbAISmGwAeqBsAwqkbAFyrGwD2rBsAmq4bADSwGwDOsRsAaLMbAAy1GwCmthsAQLgbANq5GwB0uxsAGL0bALK+GwBMwBsA5sEbAIrDGwAkxRsAvsYbAGLIGwD8yRsAlssbADDNGwDUzhsAbtAbAAjSGwCi0xsAPNUbAODWGwB62BsAFNobAK7bGwBS3RsA7N4bAIbgGwAq4hsAxOMbAF7lGwD45hsAkugbADbqGwDQ6xsAau0bAATvGwCo8BsAQvIbANzzGwCA9RsAGvcbALT4GwBO+hsA8vsbAIz9GwAm/xsAwAAcAGQCHAD+AxwAmAUcADIHHADWCBwAcAocAAoMHACkDRwAPg8cAOIQHAB8EhwAFhQcALAVHABUFxwA7hgcAIgaHAAsHBwAxh0cAGAfHAD6IBwAniIcADgkHADSJRwAbCccAAYpHACqKhwARCwcAN4tHAB4LxwAHDEcALYyHABQNBwA9DUcAI43HAAoORwAwjocAFw8HAAAPhwAmj8cADRBHADOQhwAckQcAAxGHACmRxwASkkcAORKHAB+TBwAGE4cALxPHABWURwA8FIcAIpUHAAkVhwAyFccAGJZHAD8WhwAllwcADpeHADUXxwAbmEcABJjHACsZBwARmYcAOBnHACEaRwAHmscALhsHABSbhwA7G8cAJBxHAAqcxwAxHQcAGh2HAACeBwAnHkcADZ7HADafBwAdH4cAA6AHACogRwAQoMcAOaEHACAhhwAGogcAL6JHABYixwA8owcAIyOHAAwkBwAypEcAGSTHAD+lBwAopYcADyYHADWmRwAcJscABSdHACunhwASKAcAOKhHACGoxwAIKUcALqmHABUqBwA+KkcAJKrHAAsrRwAxq4cAGCwHAAEshwAnrMcADi1HADcthwAdrgcABC6HACquxwARL0cAOi+HACCwBwAHMIcALbDHABaxRwA9MYcAI7IHAAyyhwAzMscAGbNHAAAzxwApNAcAD7SHADY0xwActUcAAzXHACw2BwAStocAOTbHAB+3RwAIt8cALzgHABW4hwA+uMcAJTlHAAu5xwAyOgcAGLqHAAG7BwAoO0cADrvHADU8BwAePIcABL0HACs9RwAUPccAOr4HACE+hwAHvwcAML9HABc/xwA9gAdAJACHQAqBB0AzgUdAGgHHQACCR0AnAodAEAMHQDaDR0AdA8dABgRHQCyEh0ATBQdAOYVHQCAFx0AJBkdAL4aHQBYHB0A/B0dAJYfHQAwIR0AyiIdAG4kHQAIJh0AoicdADwpHQDWKh0AeiwdABQuHQCuLx0ASDEdAOwyHQCGNB0AIDYdAMQ3HQBeOR0A+DodAJI8HQAsPh0A0D8dAGpBHQAEQx0AnkQdAEJGHQDcRx0AdkkdABpLHQC0TB0ATk4dAOhPHQCMUR0AJlMdAMBUHQBaVh0A9FcdAJhZHQAyWx0AzFwdAHBeHQAKYB0ApGEdAD5jHQDYZB0AfGYdABZoHQCwaR0ASmsdAO5sHQCIbh0AInAdAMZxHQBgcx0A+nQdAJR2HQA4eB0A0nkdAGx7HQAGfR0AoH4dAESAHQDegR0AeIMdABKFHQC2hh0AUIgdAOqJHQCOix0AKI0dAMKOHQBckB0A9pEdAJqTHQA0lR0AzpYdAGiYHQAMmh0AppsdAECdHQDknh0AfqAdABiiHQCyox0AVqUdAPCmHQCKqB0AJKodAL6rHQBirR0A/K4dAJawHQAwsh0A1LMdAG61HQAItx0ArLgdAEa6HQDgux0Aer0dABS/HQC4wB0AUsIdAOzDHQCGxR0AKscdAMTIHQBeyh0AAswdAJzNHQA2zx0A0NAdAHTSHQAO1B0AqNUdAELXHQDc2B0AgNodABrcHQC03R0ATt8dAPLgHQCM4h0AJuQdAMrlHQBk5x0A/ugdAJjqHQAy7B0A1u0dAHDvHQAK8R0ApPIdAEj0HQDi9R0AfPcdACD5HQC6+h0AVPwdAO79HQCI/x0ALAEeAMYCHgBgBB4A+gUeAJ4HHgA4CR4A0goeAGwMHgAQDh4Aqg8eAEQRHgDoEh4AghQeABwWHgC2Fx4AUBkeAPQaHgCOHB4AKB4eAMIfHgBmIR4AACMeAJokHgA+Jh4A2CceAHIpHgAMKx4AsCweAEouHgDkLx4AfjEeABgzHgC8NB4AVjYeAPA3HgCKOR4ALjseAMg8HgBiPh4ABkAeAKBBHgA6Qx4A1EQeAG5GHgASSB4ArEkeAEZLHgDgTB4AhE4eAB5QHgC4UR4AXFMeAPZUHgCQVh4AKlgeAM5ZHgBoWx4AAl0eAJxeHgBAYB4A2mEeAHRjHgAOZR4AsmYeAExoHgDmaR4AgGseABptHgC+bh4AWHAeAPJxHgCWcx4AMHUeAMp2HgBkeB4ACHoeAKJ7HgBGfR4A4H4eAISAHgAegh4AuIMeAFKFHgD2hh4AkIgeACqKHgDEix4AaI0eAAKPHgCckB4AQJIeANqTHgB0lR4ADpceALKYHgBMmh4A5pseAICdHgAanx4AvqAeAFiiHgDyox4AjKUeADCnHgDKqB4AZKoeAAisHgCirR4APK8eANawHgBwsh4AFLQeAK61HgBItx4A4rgeAIa6HgAgvB4Aur0eAF6/HgD4wB4AksIeACzEHgDQxR4AasceAATJHgCeyh4AOMweANzNHgB2zx4AENEeAKrSHgBO1B4A6NUeAILXHgAm2R4AwNoeAFrcHgD03R4Ajt8eADLhHgDM4h4AZuQeAADmHgCk5x4APukeANjqHgB87B4AFu4eALDvHgBK8R4A5PIeAIj0HgAi9h4AvPceAGD5HgD6+h4AlPweAC7+HgDS/x4AbAEfAAYDHwCgBB8AOgYfAN4HHwB4CR8AEgsfAKwMHwBQDh8A6g8fAIQRHwAoEx8AwhQfAFwWHwD2Fx8AkBkfADQbHwDOHB8AaB4fAAIgHwCmIR8AQCMfANokHwB+Jh8AGCgfALIpHwBMKx8A8CwfAIouHwAkMB8AvjEfAFgzHwD8NB8AljYfADA4HwDKOR8AbjsfAAg9HwCiPh8ARkAfAOBBHwB6Qx8AFEUfAK5GHwBSSB8A7EkfAIZLHwAgTR8AxE4fAF5QHwD4UR8AklMfADZVHwDQVh8AalgfAA5aHwCoWx8AQl0fANxeHwB2YB8AGmIfALRjHwBOZR8A6GYfAIxoHwAmah8AwGsfAGRtHwD+bh8AmHAfADJyHwDMcx8AcHUfAAp3HwCkeB8APnofAOJ7HwB8fR8AFn8fALCAHwBUgh8A7oMfAIiFHwAshx8AxogfAGCKHwD6ix8AlI0fADiPHwDSkB8AbJIfAAaUHwCqlR8ARJcfAN6YHwCCmh8AHJwfALadHwBQnx8A9KAfAI6iHwAopB8AwqUfAGanHwAAqR8AmqofADSsHwDYrR8Acq8fAAyxHwCmsh8AQLQfAOS1HwB+tx8AGLkfALK6HwBWvB8A8L0fAIq/HwAuwR8AyMIfAGLEHwD8xR8AlscfADrJHwDUyh8AbswfAAjOHwCszx8ARtEfAODSHwCE1B8AHtYfALjXHwBS2R8A7NofAJDcHwAq3h8AxN8fAF7hHwAC4x8AnOQfADbmHwDQ5x8AdOkfAA7rHwCo7B8ATO4fAObvHwCA8R8AGvMfALT0HwBY9h8A8vcfAIz5HwAm+x8AyvwfAGT+HwD+/x8AogEgADwDIADWBCAAcAYgAAoIIACuCSAASAsgAOIMIAB8DiAAIBAgALoRIABUEyAA7hQgAJIWIAAsGCAAxhkgAGobIAAEHSAAnh4gADggIADSISAAdiMgABAlIACqJiAARCggAOgpIACCKyAAHC0gALYuIABaMCAA9DEgAI4zIAAyNSAAzDYgAGY4IAAAOiAApDsgAD49IADYPiAAfEAgACBCIAC6QyAAVEUgAO5GIACSSCAANkogANBLIAB0TSAADk8gAKhQIABMUiAA5lMgAIBVIAAaVyAAtFggAFhaIADyWyAAjF0gACZfIADKYCAAZGIgAP5jIACYZSAAPGcgANZoIABwaiAAFGwgAK5tIABIbyAA4nAgAHxyIAAgdCAAunUgAFR3IADueCAAknogACx8IADGfSAAYH8gAASBIACegiAAOIQgANyFIAB2hyAAEIkgAKqKIABEjCAA6I0gAIKPIAAckSAAtpIgAFqUIAD0lSAAjpcgACiZIADMmiAAZpwgAACeIACknyAAPqEgANiiIABypCAADKYgALCnIABKqSAA5KogAH6sIAAiriAAvK8gAFaxIADwsiAAlLQgAC62IADItyAAbLkgAAa7IACgvCAAOr4gAN6/IAB4wSAAEsMgAKzEIABQxiAA6scgAITJIAAeyyAAuMwgAFzOIAD2zyAAkNEgACrTIADO1CAAaNYgAALYIACm2SAAQNsgANrcIAB03iAADuAgALLhIABM4yAA5uQgAIDmIAAk6CAAvukgAFjrIAD87CAAlu4gADDwIADK8SAAbvMgAAj1IACi9iAAPPggANb5IAB6+yAAFP0gAK7+IABIACEA7AEhAIYDIQAgBSEAxAYhAF4IIQD4CSEAkgshACwNIQDQDiEAahAhAAQSIQCeEyEAQhUhANwWIQB2GCEAEBohALQbIQBOHSEA6B4hAIwgIQAmIiEAwCMhAFolIQD+JiEAmCghADIqIQDMKyEAZi0hAAovIQCkMCEAPjIhANgzIQB8NSEAFjchALA4IQBUOiEA7jshAIg9IQAiPyEAvEAhAGBCIQD6QyEAlEUhAC5HIQDSSCEAbEohAAZMIQCgTSEARE8hAN5QIQB4UiEAHFQhALZVIQBQVyEA6lghAIRaIQAoXCEAwl0hAFxfIQD2YCEAmmIhADRkIQDOZSEAaGchAAxpIQCmaiEAQGwhAORtIQB+byEAGHEhALJyIQBMdCEA8HUhAIp3IQAkeSEAvnohAGJ8IQD8fSEAln8hADCBIQDUgiEAboQhAAiGIQCshyEARokhAOCKIQB6jCEAHo4hALiPIQBSkSEA7JIhAIaUIQAqliEAxJchAF6ZIQD4miEAnJwhADaeIQDQnyEAdKEhAA6jIQCopCEAQqYhAOanIQCAqSEAGqshALSsIQBOriEA8q8hAIyxIQAmsyEAwLQhAGS2IQD+tyEAmLkhADK7IQDWvCEAcL4hAArAIQCkwSEASMMhAOLEIQB8xiEAFsghALrJIQBUyyEA7swhAJLOIQAs0CEAxtEhAGDTIQD61CEAntYhADjYIQDS2SEAbNshABDdIQCq3iEAROAhAN7hIQCC4yEAHOUhALbmIQBa6CEA9OkhAI7rIQAo7SEAwu4hAGbwIQAA8iEAmvMhADT1IQDY9iEAcvghAAz6IQCm+yEASv0hAOT+IQB+ACIAGAIiALwDIgBWBSIA8AYiAIoIIgAuCiIAyAsiAGINIgAGDyIAoBAiADoSIgDUEyIAbhUiABIXIgCsGCIARhoiAOAbIgCEHSIAHh8iALggIgBSIiIA9iMiAJAlIgAqJyIAxCgiAGgqIgACLCIAnC0iADYvIgDaMCIAdDIiAA40IgCoNSIATDciAOY4IgCAOiIAGjwiAL49IgBYPyIA8kAiAIxCIgAwRCIAykUiAGRHIgAISSIAokoiADxMIgDWTSIAcE8iABRRIgCuUiIASFQiAOJVIgCGVyIAIFkiALpaIgBeXCIA+F0iAJJfIgAsYSIAxmIiAGpkIgAEZiIAnmciADhpIgDcaiIAdmwiABBuIgCqbyIATnEiAOhyIgCCdCIAJnYiAMB3IgBaeSIA9HoiAI58IgAyfiIAzH8iAGaBIgAAgyIApIQiAD6GIgDYhyIAfIkiABaLIgCwjCIASo4iAOSPIgCIkSIAIpMiALyUIgBgliIA+pciAJSZIgAumyIAyJwiAGyeIgAGoCIAoKEiADqjIgDepCIAeKYiABKoIgCsqSIAUKsiAOqsIgCEriIAKLAiAMKxIgBcsyIA9rQiAJC2IgA0uCIAzrkiAGi7IgACvSIApr4iAEDAIgDawSIAdMMiABjFIgCyxiIATMgiAPDJIgCKyyIAJM0iAL7OIgBY0CIA/NEiAJbTIgAw1SIAytYiAG7YIgAI2iIAotsiADzdIgDg3iIAeuAiABTiIgC44yIAUuUiAOzmIgCG6CIAIOoiAMTrIgBe7SIA+O4iAJLwIgA28iIA0PMiAGr1IgAE9yIAqPgiAEL6IgDc+yIAdv0iABr/IgC0ACMATgIjAOgDIwCMBSMAJgcjAMAIIwBkCiMA/gsjAJgNIwAyDyMAzBAjAHASIwAKFCMApBUjAD4XIwDiGCMAfBojABYcIwCwHSMAVB8jAO4gIwCIIiMALCQjAMYlIwBgJyMA+igjAJQqIwA4LCMA0i0jAGwvIwAGMSMAqjIjAEQ0IwDeNSMAeDcjABw5IwC2OiMAUDwjAPQ9IwCOPyMAKEEjAMJCIwBcRCMAAEYjAJpHIwA0SSMAzkojAHJMIwAMTiMApk8jAEBRIwDkUiMAflQjABhWIwC8VyMAVlkjAPBaIwCKXCMAJF4jAMhfIwBiYSMA/GIjAJZkIwA6ZiMA1GcjAG5pIwAIayMArGwjAEZuIwDgbyMAhHEjAB5zIwC4dCMAUnYjAOx3IwCQeSMAKnsjAMR8IwBefiMAAoAjAJyBIwA2gyMA2oQjAHSGIwAOiCMAqIkjAEKLIwDmjCMAgI4jABqQIwC0kSMAWJMjAPKUIwCMliMAJpgjAMqZIwBkmyMA/pwjAKKeIwA8oCMA1qEjAHCjIwAKpSMArqYjAEioIwDiqSMAfKsjABatIwC6riMAVLAjAO6xIwCSsyMALLUjAMa2IwBguCMABLojAJ67IwA4vSMA0r4jAHbAIwAQwiMAqsMjAETFIwDexiMAgsgjABzKIwC2yyMAWs0jAPTOIwCO0CMAKNIjAMzTIwBm1SMAANcjAJrYIwA+2iMA2NsjAHLdIwAW3yMAsOAjAEriIwDk4yMAfuUjACLnIwC86CMAVuojAPrrIwCU7SMALu8jAMjwIwBs8iMABvQjAKD1IwA69yMA1PgjAHj6IwAS/CMArP0jAFD/IwDqACQAhAIkAB4EJAC4BSQAXAckAPYIJACQCiQAKgwkAM4NJABoDyQAAhEkAJwSJABAFCQA2hUkAHQXJAAYGSQAshokAEwcJADmHSQAgB8kACQhJAC+IiQAWCQkAPIlJACWJyQAMCkkAMoqJABuLCQACC4kAKIvJAA8MSQA1jIkAHo0JAAUNiQArjckAEg5JADsOiQAhjwkACA+JAC6PyQAXkEkAPhCJACSRCQALEYkANBHJABqSSQABEskAJ5MJABCTiQA3E8kAHZRJAAaUyQAtFQkAE5WJADoVyQAglkkACZbJADAXCQAWl4kAPRfJACYYSQAMmMkAMxkJABmZiQACmgkAKRpJAA+ayQA2GwkAHJuJAAWcCQAsHEkAFRzJADudCQAiHYkACJ4JAC8eSQAYHskAPp8JACUfiQALoAkANKBJABsgyQABoUkAKCGJABEiCQA3okkAHiLJAAcjSQAto4kAFCQJADqkSQAhJMkACiVJADCliQAXJgkAPaZJACamyQANJ0kAM6eJAByoCQADKIkAKajJABApSQA2qYkAH6oJAAYqiQAsqskAEytJADwriQAirAkACSyJADIsyQAYrUkAPy2JACWuCQAMLokANS7JABuvSQACL8kAKLAJABGwiQA4MMkAHrFJAAexyQAuMgkAFLKJADsyyQAhs0kACrPJADE0CQAXtIkAPjTJACS1SQANtckANDYJAB02iQADtwkAKjdJABC3yQA3OAkAIDiJAAa5CQAtOUkAE7nJADo6CQAjOokACbsJADK7SQAZO8kAP7wJACY8iQAMvQkANb1JABw9yQACvkkAKT6JABI/CQA4v0kAHz/JAAWASUAugIlAFQEJQDuBSUAkgclACwJJQDGCiUAYAwlAPoNJQCeDyUAOBElANISJQBsFCUAEBYlAKoXJQBEGSUA6BolAIIcJQAcHiUAth8lAFAhJQD0IiUAjiQlACgmJQDCJyUAXCklAAArJQCaLCUAPi4lANgvJQByMSUADDMlAKY0JQBKNiUA5DclAH45JQAYOyUAsjwlAFY+JQDwPyUAlEElAC5DJQDIRCUAYkYlAPxHJQCgSSUAOkslANRMJQBuTiUAElAlAKxRJQBGUyUA4FQlAIRWJQAeWCUAuFklAFxbJQD2XCUAkF4lACpgJQDEYSUAaGMlAAJlJQCcZiUANmglANppJQB0ayUADm0lAKhuJQBMcCUA5nElAIBzJQAkdSUAvnYlAFh4JQDyeSUAjHslADB9JQDKfiUAZIAlAP6BJQCigyUAPIUlANaGJQBwiCUAFIolAK6LJQBIjSUA4o4lAHyQJQAgkiUAupMlAF6VJQD4liUAkpglACyaJQDGmyUAap0lAASfJQCeoCUAOKIlANyjJQB2pSUAEKclAKqoJQBOqiUA6KslAIKtJQAcryUAwLAlAFqyJQD0syUAjrUlADK3JQDMuCUAZrolAAq8JQCkvSUAPr8lANjAJQBywiUAFsQlALDFJQBKxyUA5MglAIjKJQAizCUAvM0lAGDPJQD60CUAlNIlAC7UJQDI1SUAbNclAAbZJQCg2iUAOtwlANTdJQB43yUAEuElALbiJQBQ5CUA6uUlAITnJQAe6SUAwuolAFzsJQD27SUAkO8lADTxJQDO8iUAaPQlAAL2JQCm9yUAQPklANr6JQB+/CUAGP4lALL/JQBMASYA5gImAIoEJgAkBiYAvgcmAFgJJgDyCiYAlgwmADAOJgDKDyYAbhEmAAgTJgCiFCYAPBYmAOAXJgB6GSYAFBsmAK4cJgBSHiYA7B8mAIYhJgAgIyYAxCQmAF4mJgD4JyYAnCkmADYrJgDQLCYAai4mAAQwJgCoMSYAQjMmANw0JgCANiYAGjgmALQ5JgBOOyYA6DwmAIw+JgAmQCYAwEEmAFpDJgD0RCYAmEYmADJIJgDWSSYAcEsmAApNJgCkTiYAPlAmAOJRJgB8UyYAFlUmALBWJgBUWCYA7lkmAIhbJgAiXSYAxl4mAGBgJgD6YSYAnmMmADhlJgDSZiYAbGgmAAZqJgCqayYARG0mAN5uJgB4cCYAEnImALZzJgBQdSYA9HYmAI54JgAoeiYAwnsmAFx9JgAAfyYAmoAmADSCJgDOgyYAaIUmAAyHJgCmiCYASoomAOSLJgB+jSYAGI8mALKQJgBWkiYA8JMmAIqVJgAklyYAyJgmAGKaJgD8myYAlp0mADqfJgDUoCYAbqImABKkJgCspSYARqcmAOCoJgB6qiYAHqwmALitJgBSryYA7LAmAJCyJgAqtCYAxLUmAGi3JgACuSYAnLomADa8JgDQvSYAdL8mAA7BJgCowiYAQsQmANzFJgCAxyYAGskmAL7KJgBYzCYA8s0mAIzPJgAm0SYAytImAGTUJgD+1SYAmNcmADLZJgDW2iYAcNwmAAreJgCu3yYASOEmAOLiJgB85CYAIOYmALrnJgBU6SYA7uomAJLsJgAs7iYAxu8mAGDxJgAE8yYAnvQmADj2JgDc9yYAdvkmABD7JgCq/CYARP4mAOj/JgCCAScAHAMnALYEJwBQBicA9AcnAI4JJwAyCycAzAwnAGYOJwAAECcAmhEnAD4TJwDYFCcAchYnAAwYJwCmGScAShsnAOQcJwB+HicAIiAnALwhJwBWIycA8CQnAJQmJwAuKCcAyCknAGIrJwAGLScAoC4nADowJwDUMScAeDMnABI1JwCsNicAUDgnAOo5JwCEOycAHj0nALg+JwBcQCcA9kEnAJBDJwAqRScAzkYnAGhIJwACSicAnEsnAEBNJwDaTicAdFAnAA5SJwCyUycATFUnAOZWJwCAWCcAJFonAL5bJwBYXScA/F4nAJZgJwAwYicAymMnAGRlJwAIZycAomgnADxqJwDWaycAem0nABRvJwCucCcAUnInAOxzJwCGdScAIHcnAMR4JwBeeicA+HsnAJx9JwBAfycA2oAnAHSCJwAOhCcAsoUnAEyHJwDmiCcAgIonACSMJwC+jScAWI8nAPKQJwCWkicAOpQnANSVJwB4lycAEpknAKyaJwBGnCcA6p0nAISfJwAeoScAuKInAFKkJwD2pScAkKcnADSpJwDOqicAaKwnAAKuJwCcrycAQLEnANqyJwB0tCcADrYnAKi3JwBMuScA5ronAIq8JwAkvicAvr8nAFjBJwDywicAlsQnADDGJwDKxycAZMknAP7KJwCizCcAPM4nAODPJwB60ScAFNMnAK7UJwBI1icA7NcnAIbZJwAg2ycAutwnAF7eJwD43ycAkuEnACzjJwDQ5CcAauYnAAToJwCe6ScAQusnANzsJwB27icAEPAnALTxJwBO8ycA6PQnAIL2JwAc+CcAwPknAFr7JwD0/CcAmP4nADIAKADMASgAZgMoAAoFKACkBigAPggoANgJKAB8CygAFg0oALAOKABKECgA7hEoAIgTKAAiFSgAvBYoAFYYKAD6GSgAlBsoADgdKADSHigAbCAoAAYiKACgIygARCUoAN4mKAB4KCgAEiooAKwrKABQLSgA6i4oAIQwKAAoMigAwjMoAFw1KAD2NigAmjgoADQ6KADOOygAaD0oAAw/KACmQCgAQEIoANpDKAB+RSgAGEcoALJIKABWSigA8EsoAIpNKAAkTygAvlAoAGJSKAD8UygAllUoADBXKADKWCgAblooAAhcKACsXSgARl8oAOBgKAB6YigAFGQoALhlKABSZygA7GgoAIZqKAAgbCgAxG0oAF5vKAACcSgAnHIoADZ0KADQdSgAancoAA55KACoeigAQnwoANx9KAB2fygAGoEoALSCKABOhCgA8oUoAIyHKAAmiSgAwIooAGSMKAD+jSgAmI8oADKRKADWkigAcJQoAAqWKACklygAPpkoAOKaKAB8nCgAFp4oALqfKABUoSgA7qIoAIikKAAspigAxqcoAGCpKAD6qigAnqwoADiuKADSrygAbLEoABCzKACqtCgARLYoAOi3KACCuSgAHLsoALa8KABQvigA9L8oAI7BKAAowygAwsQoAFzGKAAAyCgAmskoADTLKADYzCgAcs4oAAzQKACm0SgAStMoAOTUKAB+1igAGNgoALzZKABW2ygA8NwoAIreKAAu4CgAyOEoAGLjKAD85CgAoOYoADroKADU6SgAbusoABLtKACs7igARvAoAODxKACE8ygAHvUoALj2KABc+CgA9vkoAJD7KAAq/SgAxP4oAGgAKQACAikAnAMpADYFKQDQBikAdAgpAA4KKQCyCykATA0pAOYOKQCAECkAGhIpAL4TKQBYFSkA8hYpAIwYKQAmGikAyhspAGQdKQD+HikAoiApADwiKQDWIykAcCUpABQnKQCuKCkASCopAOIrKQCGLSkAIC8pALowKQBUMikA7jMpAJI1KQAsNykA0DgpAGo6KQAEPCkAnj0pADg/KQDcQCkAdkIpABBEKQCqRSkATkcpAOhIKQCCSikAHEwpAMBNKQBaTykA9FApAI5SKQAyVCkA4FUpAHBXKQAUWSkArlopAEhcKQDiXSkAhl8pACBhKQC6YikAVGQpAPhlKQCSZykALGkpANBqKQBqbCkABG4pAJ5vKQA4cSkA3HIpAHZ0KQAQdikAqncpAER5KQDoeikAgnwpACZ+KQDAfykAWoEpAPSCKQCOhCkAMoYpAMyHKQBmiSkAAIspAJqMKQA+jikA2I8pAHKRKQAWkykAsJQpAEqWKQDklykAiJkpACKbKQC8nCkAVp4pAPqfKQCUoSkALqMpAMikKQBspikABqgpAKCpKQBEqykA3qwpAHiuKQASsCkArLEpAFCzKQDqtCkAhLYpAB64KQC4uSkAXLspAPa8KQCQvikANMApAM7BKQBowykAAsUpAKbGKQBAyCkA2skpAHTLKQAYzSkAss4pAEzQKQDm0SkAitMpACTVKQC+1ikAYtgpAPzZKQCW2ykAMN0pAMreKQBu4CkACOIpAKLjKQA85SkA1uYpAHroKQAU6ikAruspAFLtKQDs7ikAhvApACDyKQDE8ykAXvUpAPj2KQCS+CkALPopAND7KQBq/SkABP8pAKgAKgBCAioA3AMqAHYFKgAaByoAtAgqAE4KKgDoCyoAjA0qACYPKgDAECoAWhIqAPQTKgCYFSoAMhcqANYYKgBwGioAChwqAKQdKgA+HyoA4iAqAHwiKgAWJCoAsCUqAEonKgDuKCoAiCoqACIsKgDGLSoAYC8qAPowKgCUMioAODQqANI1KgBsNyoABjkqAKo6KgBEPCoA3j0qAHg/KgASQSoAtkIqAFBEKgD0RSoAjkcqAChJKgDCSioAXEwqAABOKgCaTyoANFEqAM5SKgBoVCoADFYqAKZXKgBKWSoA5FoqAH5cKgAYXioAsl8qAFZhKgDwYioAimQqACRmKgC+ZyoAYmkqAPxqKgCWbCoAOm4qANRvKgBucSoACHMqAKx0KgBGdioA4HcqAHp5KgAeeyoAuHwqAFJ+KgDsfyoAhoEqACqDKgDEhCoAaIYqAAKIKgCciSoANosqANCMKgB0jioADpAqAKiRKgBCkyoA3JQqAICWKgAamCoAtJkqAFibKgDynCoAjJ4qACagKgDKoSoAZKMqAP6kKgCYpioAPKgqANapKgBwqyoACq0qAKSuKgBIsCoA4rEqAIazKgAgtSoAurYqAFS4KgDuuSoAkrsqACy9KgDGvioAYMAqAPrBKgCewyoAOMUqANLGKgB2yCoAEMoqAKrLKgBEzSoA6M4qAILQKgAc0ioAttMqAFrVKgD01ioAjtgqACjaKgDM2yoAZt0qAADfKgCk4CoAPuIqANjjKgBy5SoADOcqALDoKgBK6ioA5OsqAH7tKgAY7yoAvPAqAFbyKgD68yoAlPUqAC73KgDI+CoAYvoqAAb8KgCg/SoAOv8qANQAKwB4AisAEgQrAKwFKwBGBysA4AgrAIQKKwAeDCsAwg0rAFwPKwD2ECsAkBIrACoUKwDOFSsAaBcrAAIZKwCcGisAQBwrANodKwB0HysADiErAKgiKwBMJCsA5iUrAIAnKwAkKSsAviorAFgsKwDyLSsAjC8rADAxKwDKMisAZDQrAAg2KwCiNysAPDkrANY6KwB6PCsAFD4rAK4/KwBIQSsA7EIrAIZEKwAgRisAxEcrAF5JKwD4SisAkkwrACxOKwDQTysAalErAARTKwCeVCsAOFYrANxXKwB2WSsAGlsrALRcKwBOXisA6F8rAIJhKwAmYysAwGQrAFpmKwD0ZysAjmkrADJrKwDMbCsAZm4rAApwKwCkcSsAPnMrANh0KwB8disAFngrALB5KwBKeysA7nwrAIh+KwAigCsAvIErAFaDKwD6hCsAlIYrADiIKwDSiSsAbIsrAAaNKwCgjisARJArAN6RKwB4kysAEpUrAKyWKwBQmCsA6pkrAISbKwAonSsAwp4rAFygKwD2oSsAmqMrADSlKwDOpisAaKgrAAyqKwCmqysAQK0rANquKwB+sCsAGLIrALKzKwBMtSsA8LYrAIq4KwAkuisAvrsrAFi9KwD8visAlsArADrCKwDUwysAbsUrAAjHKwCiyCsARsorAODLKwB6zSsAFM8rAK7QKwBS0isA7NMrAJDVKwAq1ysAxNgrAF7aKwD42ysAnN0rADbfKwDQ4CsAauIrAATkKwCo5SsAQucrANzoKwCA6isAGuwrALTtKwBO7ysA8vArAIzyKwAm9CsAwPUrAFr3KwD++CsAmPorADL8KwDW/SsAcP8rAAoBLACkAiwASAQsAOIFLAB8BywAFgksALoKLABUDCwA7g0sAIgPLAAiESwAxhIsAGAULAAEFiwAnhcsADgZLADSGiwAbBwsABAeLACqHywARCEsAN4iLAB4JCwAHCYsALYnLABQKSwA9CosAI4sLAAoLiwAwi8sAGYxLAAAMywAmjQsADQ2LADYNywAcjksAAw7LACmPCwAQD4sAOQ/LAB+QSwAGEMsALxELABWRiwA8EcsAIpJLAAuSywAyEwsAGJOLAD8TywAllEsADpTLADUVCwAblYsABJYLACsWSwARlssAOBcLACEXiwAHmAsALhhLABcYywA9mQsAJBmLAAqaCwAxGksAGhrLAACbSwAnG4sADZwLADQcSwAdHMsAA51LACodiwATHgsAOZ5LACAeywAGn0sALR+LABYgCwA8oEsAIyDLAAwhSwAyoYsAGSILAD+iSwAoossADyNLADWjiwAcJAsABSSLACukywASJUsAOKWLAB8mCwAIJosALqbLABenSwA+J4sAJKgLAAsoiwAxqMsAGqlLAAEpywAnqgsADiqLADSqywAdq0sABCvLAC0sCwATrIsAOizLACCtSwAHLcsAMC4LABauiwA9LssAI69LAAovywAzMAsAGbCLAAAxCwApMUsAD7HLADYyCwAcsosABbMLACwzSwASs8sAOTQLAB+0iwAItQsALzVLABg1ywA+tgsAJTaLAAu3CwAyN0sAGzfLAAG4SwAoOIsADrkLADe5SwAeOcsABLpLACs6iwARuwsAOrtLACE7ywAHvEsALjyLABc9CwA9vUsAJr3LAA0+SwAzvosAGj8LAAC/iwApv8sAEABLQDaAi0AdAQtABgGLQCyBy0ATAktAOYKLQCADC0AJA4tAL4PLQBYES0A/BItAJYULQAwFi0AyhctAG4ZLQAIGy0AohwtADweLQDgHy0AeiEtABQjLQCuJC0ASCYtAOwnLQCGKS0AKistAMQsLQBeLi0A+C8tAJIxLQA2My0A0DQtAGo2LQAEOC0AnjktAEI7LQDcPC0Adj4tABBALQC0QS0ATkMtAPJELQCMRi0AJkgtAMBJLQBaSy0A/kwtAJhOLQAyUC0AzFEtAGZTLQAKVS0ApFYtAD5YLQDiWS0AfFstABZdLQCwXi0AVGAtAO5hLQCIYy0AImUtAMZmLQBgaC0A+mktAJRrLQAubS0A0m4tAGxwLQAGci0AqnMtAER1LQDedi0AeHgtABx6LQC2ey0AUH0tAOp+LQCOgC0AKIItAMKDLQBchS0A9oYtAJqILQA0ii0AzostAGiNLQAMjy0AppAtAECSLQDkky0AfpUtABiXLQCymC0AVpotAPCbLQCKnS0AJJ8tAL6gLQBioi0A/KMtAKClLQA6py0A1KgtAG6qLQAIrC0ArK0tAEavLQDgsC0AerItABS0LQC4tS0AUrctAOy4LQCQui0AKrwtAMS9LQBevy0A+MAtAJzCLQA2xC0A0MUtAHTHLQAOyS0AqMotAELMLQDmzS0AgM8tABrRLQC00i0ATtQtAPLVLQCM1y0AJtktAMraLQBk3C0A/t0tAJjfLQA84S0A1uItAHDkLQAK5i0AructAEjpLQDi6i0AfOwtABbuLQC67y0AVPEtAPjyLQCS9C0ALPYtAMb3LQBg+S0ABPstAJ78LQA4/i0A0v8tAGwBLgAQAy4AqgQuAEQGLgDoBy4AggkuABwLLgC2DC4AWg4uAPQPLgCOES4AKBMuAMwULgBmFi4AABguAJoZLgA0Gy4A2BwuAHIeLgAWIC4AsCEuAEojLgDkJC4AfiYuACIoLgC8KS4AVisuAPAsLgCKLi4ALjAuAMgxLgBsMy4ABjUuAKA2LgA6OC4A1DkuAHg7LgASPS4ArD4uAEZALgDgQS4AhEMuAB5FLgDCRi4AXEguAPZJLgCQSy4AKk0uAM5OLgBoUC4AAlIuAJxTLgA2VS4A2lYuAHRYLgAOWi4AslsuAExdLgDmXi4AgGAuACRiLgC+Yy4AWGUuAPJmLgCWaC4AMGouAMprLgBkbS4A/m4uAKJwLgA8ci4A1nMuAHp1LgAUdy4ArnguAEh6LgDsey4Ahn0uACB/LgC6gC4AVIIuAPiDLgCShS4ALIcuANCILgBqii4ABIwuAJ6NLgBCjy4A3JAuAHaSLgAQlC4AtJUuAE6XLgDomC4AgpouABycLgDAnS4AWp8uAP6gLgCYoi4AMqQuAMylLgBmpy4ACqkuAKSqLgA+rC4A2K0uAHKvLgAWsS4AsLIuAEq0LgDutS4AiLcuACK5LgC8ui4AVrwuAPq9LgCUvy4ALsEuANLCLgBsxC4ABsYuAKDHLgBEyS4A3souAHjMLgASzi4Ats8uAFDRLgDq0i4AhNQuACjWLgDM1y4AZtkuAArbLgCk3C4APt4uANjfLgB84S4AFuMuALDkLgBK5i4A7ucuAIjpLgAi6y4AvOwuAFbuLgD67y4AlPEuAC7zLgDS9C4AbPYuAAb4LgCg+S4ARPsuAN78LgB4/i4AEgAvAKwBLwBQAy8A6gQvAIQGLwAoCC8AwgkvAFwLLwD2DC8Amg4vADQQLwDOES8AaBMvAAIVLwCmFi8AQBgvANoZLwB+Gy8AGB0vALIeLwBMIC8A8CEvAIojLwAkJS8AviYvAGIoLwD8KS8AlisvADAtLwDKLi8AbjAvAAgyLwCiMy8ARjUvAOA2LwB6OC8AFDovALg7LwBSPS8A7D4vAIZALwAgQi8AxEMvAF5FLwD4Ri8AnEgvADZKLwDQSy8Aak0vAARPLwCoUC8AQlIvANxTLwCAVS8AGlcvALRYLwBOWi8A8lsvAIxdLwAmXy8AwGAvAGRiLwD+Yy8AmGUvADJnLwDMaC8AcGovAApsLwCubS8ASG8vAOJwLwB8ci8AFnQvALp1LwBUdy8A7ngvAIh6LwAsfC8Axn0vAGB/LwD6gC8AlIIvADiELwDShS8AbIcvABCJLwCqii8ARIwvAN6NLwCCjy8AHJEvALaSLwBQlC8A9JUvAI6XLwAomS8AwpovAFycLwAAni8Amp8vAD6hLwDYoi8AcqQvAAymLwCmpy8ASqkvAOSqLwB+rC8AGK4vALKvLwBWsS8A8LIvAIq0LwAkti8AyLcvAGK5LwD8ui8AoLwvADq+LwDUvy8AbsEvABLDLwCsxC8ARsYvAODHLwB6yS8AHssvALjMLwBSzi8A9s8vAJDRLwAq0y8AxNQvAGjWLwAC2C8AnNkvADbbLwDa3C8AdN4vAA7gLwCo4S8AQuMvAObkLwCA5i8AGugvAL7pLwBY6y8A8uwvAIzuLwAw8C8AyvEvAGTzLwD+9C8AovYvADz4LwDW+S8AcPsvAAr9LwCu/i8ASAAwAOIBMACGAzAAIAUwALoGMABUCDAA+AkwAJILMAAsDTAAxg4wAGoQMAAEEjAAnhMwADgVMADSFjAAdhgwABAaMACqGzAATh0wAOgeMACCIDAAHCIwAMAjMABaJTAA9CYwAI4oMAAyKjAAzCswAGYtMAAALzAAmjAwAD4yMADYMzAAcjUwABY3MACwODAASjowAOQ7MACIPTAAIj8wALxAMABWQjAA+kMwAJRFMAAuRzAAyEgwAGJKMAAGTDAAoE0wADpPMADeUDAAeFIwABJUMACsVTAAUFcwAOpYMACEWjAAHlwwAMJdMABcXzAA9mAwAJBiMAAqZDAAzmUwAGhnMAACaTAApmowAEBsMADabTAAdG8wABhxMACycjAATHQwAOZ1MACAdzAAJHkwAL56MABYfDAA8n0wAJZ/MAAwgTAA1IIwAG6EMAAIhjAAoocwADyJMADgijAAeowwABSOMACujzAAUpEwAOySMACGlDAAIJYwAMSXMABemTAA+JowAKacMABAnjAA2p8wAHShMAAYozAAsqQwAEymMADmpzAAiqkwACSrMAC+rDAAWK4wAPyvMACWsTAAMLMwAMq0MAButjAACLgwAKK5MAA8uzAA1rwwAHq+MAAUwDAArsEwAFLDMADsxDAAhsYwACDIMADEyTAAXsswAPjMMACSzjAALNAwANDRMABq0zAABNUwAJ7WMABC2DAA3NkwAHbbMAAa3TAAtN4wAE7gMADo4TAAjOMwACblMADA5jAAWugwAPTpMACY6zAAMu0wAMzuMABw8DAACvIwAKTzMAA+9TAA4vYwAHz4MAAW+jAAsPswAEr9MADu/jAAiAAxACICMQC8AzEAYAUxAPoGMQCUCDEAOAoxANILMQBsDTEABg8xAKoQMQBEEjEA3hMxAHgVMQAcFzEAthgxAFAaMQDqGzEAjh0xACgfMQDCIDEAXCIxAAAkMQCaJTEANCcxAM4oMQBoKjEADCwxAKYtMQBALzEA5DAxAH4yMQAYNDEAsjUxAFY3MQDwODEAijoxACQ8MQC+PTEAYj8xAPxAMQCWQjEAOkQxANRFMQBuRzEACEkxAKxKMQBGTDEA4E0xAHpPMQAUUTEAuFIxAFJUMQDsVTEAhlcxACpZMQDEWjEAXlwxAAJeMQCcXzEANmExANBiMQB0ZDEADmYxAKhnMQBCaTEA3GoxAIBsMQAabjEAtG8xAFhxMQDycjEAjHQxACZ2MQDKdzEAZHkxAP56MQCYfDEAPH4xANZ/MQBwgTEACoMxAKSEMQBIhjEA4ocxAHyJMQAgizEAuowxAFSOMQDujzEAkpExACyTMQDGlDEAYJYxAPqXMQCemTEAOJsxANKcMQBsnjEAEKAxAKqhMQBEozEA6KQxAIKmMQAcqDEAtqkxAFqrMQD0rDEAjq4xACiwMQDCsTEAZrMxAAC1MQCatjEAPrgxANi5MQByuzEADL0xALC+MQBKwDEA5MExAH7DMQAYxTEAvMYxAFbIMQDwyTEAissxAC7NMQDIzjEAYtAxAAbSMQCg0zEAOtUxANTWMQB42DEAEtoxAKzbMQBG3TEA4N4xAITgMQAe4jEAuOMxAFzlMQD25jEAkOgxACrqMQDO6zEAaO0xAALvMQCc8DEANvIxANrzMQB09TEADvcxAKj4MQBM+jEA5vsxAID9MQAk/zEAvgAyAFgCMgDyAzIAlgUyADAHMgDKCDIAZAoyAP4LMgCiDTIAPA8yANYQMgBwEjIAFBQyAK4VMgBIFzIA7BgyAIYaMgAgHDIAuh0yAF4fMgD4IDIAkiIyACwkMgDGJTIAaicyAAQpMgCeKjIAQiwyANwtMgB2LzIAEDEyALQyMgBONDIA6DUyAII3MgAcOTIAwDoyAFo8MgD0PTIAjj8yADJBMgDMQjIAZkQyAApGMgCkRzIAPkkyANhKMgB8TDIAFk4yALBPMgBKUTIA5FIyAIhUMgAiVjIAvFcyAFZZMgD6WjIAlFwyAC5eMgDIXzIAbGEyAAZjMgCgZDIARGYyAN5nMgB4aTIAEmsyALZsMgBQbjIA6m8yAIRxMgAoczIAwnQyAFx2MgD2dzIAmnkyADR7MgDOfDIAaH4yAAKAMgCmgTIAQIMyANqEMgB+hjIAGIgyALKJMgBMizIA8IwyAIqOMgAkkDIAvpEyAFiTMgD8lDIAlpYyADCYMgDKmTIAbpsyAAidMgCinjIARqAyAOChMgB6ozIAFKUyALimMgBSqDIA7KkyAIarMgAgrTIAxK4yAF6wMgD4sTIAnLMyADa1MgDQtjIAargyAA66MgCouzIAQr0yANy+MgB2wDIAGsIyALTDMgBOxTIA6MYyAIzIMgAmyjIAwMsyAGTNMgD+zjIAmNAyADLSMgDW0zIAcNUyAArXMgCk2DIAPtoyAOLbMgB83TIAFt8yALDgMgBU4jIA7uMyAIjlMgAs5zIAxugyAGDqMgD66zIAlO0yADjvMgDS8DIAbPIyABD0MgCq9TIARPcyAN74MgB4+jIAHPwyALb9MgBQ/zIA6gAzAI4CMwAoBDMAwgUzAGYHMwAACTMAmgozADQMMwDYDTMAcg8zAAwRMwCmEjMAQBQzAOQVMwB+FzMAGBkzALIaMwBWHDMA8B0zAIofMwAuITMAyCIzAGIkMwD8JTMAoCczADopMwDUKjMAbiwzAAguMwCsLzMARjEzAOAyMwB6NDMAHjYzALg3MwBSOTMA9jozAJA8MwAqPjMAxD8zAGhBMwACQzMAnEQzADZGMwDQRzMAdEkzAA5LMwCoTDMATE4zAOZPMwCAUTMAGlMzAL5UMwBYVjMA8lczAIxZMwAwWzMAylwzAGReMwD+XzMAmGEzADxjMwDWZDMAcGYzABRoMwCuaTMASGszAOJsMwCGbjMAIHAzALpxMwBUczMA7nQzAJJ2MwAseDMAxnkzAGB7MwAEfTMAnn4zADiAMwDcgTMAdoMzABCFMwCqhjMATogzAOiJMwCCizMAHI0zALaOMwBakDMA9JEzAI6TMwAolTMAzJYzAGaYMwAAmjMApJszAD6dMwDYnjMAcqAzABaiMwCwozMASqUzAOSmMwCIqDMAIqozALyrMwBWrTMA+q4zAJSwMwAusjMAyLMzAGK1MwAGtzMAoLgzADq6MwDeuzMAeL0zABK/MwCswDMAUMIzAOrDMwCExTMAHsczALjIMwBcyjMA9sszAJDNMwAqzzMAztAzAGjSMwAC1DMAptUzAEDXMwDa2DMAdNozABjcMwCy3TMATN8zAObgMwCA4jMAJOQzAL7lMwBY5zMA/OgzAJbqMwAw7DMAyu0zAG7vMwAI8TMAovIzADz0MwDg9TMAevczABT5MwCu+jMASPwzAOz9MwCG/zMAIAE0AMQCNABeBDQA+AU0AJIHNAA2CTQA0Ao0AGoMNAAEDjQAng80AEIRNADcEjQAdhQ0ABAWNAC0FzQAThk0AOgaNACMHDQAJh40AMAfNABaITQA/iI0AJgkNAAyJjQAzCc0AGYpNAAKKzQApCw0AD4uNADYLzQAfDE0ABYzNACwNDQASjY0AO43NACIOTQAIjs0ALw8NABgPjQA+j80AJRBNAAuQzQA0kQ0AGxGNAAGSDQAoEk0AERLNADeTDQAeE40ABJQNAC2UTQAUFM0AOpUNACEVjQAKFg0AMJZNABcWzQAAF00AJpeNAA0YDQAzmE0AHJjNAAMZTQApmY0AEBoNADaaTQAfms0ABhtNACybjQATHA0APBxNACKczQAJHU0AMh2NABieDQA/Hk0AJZ7NAAwfTQA1H40AG6ANAAIgjQAooM0AEaFNADghjQAeog0AB6KNAC4izQAUo00AOyONACQkDQAKpI0AMSTNABelTQA+JY0AJyYNAA2mjQA0Js0AHSdNAAOnzQAqKA0AEKiNADmozQAgKU0ABqnNAC0qDQATqo0APKrNACMrTQAJq80AMCwNABksjQA/rM0AJi1NAA8tzQA1rg0AHC6NAAKvDQApL00AEi/NADiwDQAfMI0ACDENAC6xTQAVMc0AO7INACSyjQALMw0AMbNNABgzzQA+tA0AJ7SNAA41DQA0tU0AGzXNAAQ2TQAqto0AETcNADo3TQAgt80ABzhNAC24jQAWuQ0APTlNACO5zQAKOk0AMzqNABm7DQAAO40AJrvNAA+8TQA2PI0AHL0NAAM9jQApvc0AEr5NADk+jQAfvw0ABj+NAC8/zQAVgE1APACNQCKBDUALgY1AMgHNQBiCTUA/Ao1AKAMNQA6DjUA1A81AHgRNQASEzUArBQ1AEYWNQDqFzUAhBk1AB4bNQC4HDUAUh41APYfNQCQITUAKiM1AM4kNQBoJjUAAig1AJwpNQBAKzUA2iw1AHQuNQAOMDUAqDE1AEwzNQDmNDUAgDY1ABo4NQC+OTUAWDs1API8NQCWPjUAMEA1AMpBNQBkQzUACEU1AKJGNQA8SDUA1kk1AHBLNQAUTTUArk41AEhQNQDiUTUAhlM1ACBVNQC6VjUAXlg1APhZNQCSWzUALF01ANBeNQBqYDUABGI1AJ5jNQA4ZTUA3GY1AHZoNQAQajUAqms1AE5tNQDobjUAgnA1ACZyNQDAczUAWnU1APR2NQCOeDUAMno1AMx7NQBmfTUAAH81AKSANQA+gjUA2IM1AHyFNQAWhzUAsIg1AEqKNQDuizUAiI01ACKPNQC8kDUAVpI1APqTNQCUlTUALpc1AMiYNQBsmjUABpw1AKCdNQBEnzUA3qA1AHiiNQASpDUAtqU1AFCnNQDqqDUAhKo1AB6sNQDCrTUAXK81APawNQCQsjUANLQ1AM61NQBotzUADLk1AKa6NQBAvDUA2r01AH6/NQAYwTUAssI1AEzENQDmxTUAisc1ACTJNQC+yjUAYsw1APzNNQCWzzUAMNE1ANTSNQBu1DUACNY1AKLXNQA82TUA4No1AHrcNQAU3jUArt81AFLhNQDs4jUAhuQ1ACrmNQDE5zUAXuk1APjqNQCc7DUANu41ANDvNQBq8TUABPM1AKj0NQBC9jUA3Pc1AHb5NQAa+zUAtPw1AE7+NQDy/zUAjAE2ACYDNgDABDYAWgY2AP4HNgCYCTYAMgs2AMwMNgBwDjYAChA2AKQRNgA+EzYA4hQ2AHwWNgAgGDYAsBk2AFQbNgDuHDYAiB42ACwgNgDQITYAaiM2AAQlNgCoJjYAQig2ANwpNgCAKzYAGi02ALQuNgBOMDYA8jE2AIwzNgAmNTYAwDY2AFo4NgD+OTYAmDs2ADI9NgDMPjYAcEA2AApCNgCkQzYASEU2AOJGNgB8SDYAFko2ALBLNgBUTTYA7k42AIhQNgAiUjYAxlM2AGBVNgD6VjYAnlg2ADhaNgDSWzYAbF02ABBfNgCqYDYARGI2AN5jNgB4ZTYAHGc2ALZoNgBQajYA9Gs2AI5tNgAobzYAwnA2AGZyNgAAdDYAmnU2ADR3NgDOeDYAcno2AAx8NgCmfTYAQH82AOSANgB+gjYAGIQ2ALyFNgBWhzYA8Ig2AIqKNgAujDYAyI02AGKPNgD8kDYAoJI2ADqUNgDUlTYAbpc2ABKZNgCsmjYARpw2AOCdNgB6nzYAHqE2ALiiNgBSpDYA9qU2AJCnNgAqqTYAxKo2AGisNgACrjYAnK82ADaxNgDQsjYAdLQ2AA62NgCotzYAQrk2AOa6NgCAvDYAGr42AL6/NgBYwTYA8sI2AIzENgAwxjYAysc2AGTJNgD+yjYAmMw2ADzONgDWzzYAcNE2AArTNgCu1DYASNY2AOLXNgCG2TYAINs2ALrcNgBU3jYA+N82AJLhNgAs4zYAxuQ2AGDmNgAE6DYAnuk2ADjrNgDc7DYAdu42ABDwNgCq8TYATvM2AOj0NgCC9jYAHPg2ALb5NgBa+zYA9Pw2AI7+NgAoADcAzAE3AGYDNwAABTcApAY3AD4INwDYCTcAcgs3ABYNNwCwDjcAShA3AOQRNwB+EzcAIhU3ALwWNwBWGDcA8Bk3AJQbNwAuHTcAyB43AGwgNwAGIjcAoCM3ADolNwDeJjcAeCg3ABIqNwCsKzcARi03AOouNwCEMDcAHjI3AMIzNwBcNTcA9jY3AJA4NwAqOjcAzjs3AGg9NwACPzcAnEA3AEBCNwDaQzcAdEU3ABhHNwCySDcATEo3AOZLNwCKTTcAJE83AL5QNwBYUjcA/FM3AJZVNwAwVzcAylg3AGRaNwAIXDcAol03ADxfNwDgYDcAemI3ABRkNwCuZTcAUmc3AOxoNwCGajcAIGw3ALptNwBebzcA+HA3AJJyNwAsdDcA0HU3AGp3NwAEeTcAqHo3AEJ8NwDcfTcAdn83ABqBNwC0gjcAToQ3AOiFNwCChzcAJok3AMCKNwBajDcA/o03AJiPNwAykTcAzJI3AHCUNwAKljcApJc3AD6ZNwDYmjcAfJw3ABaeNwCwnzcASqE3AO6iNwCIpDcAIqY3AManNwBgqTcA+qo3AJSsNwA4rjcA0q83AGyxNwAGszcAoLQ3AES2NwDetzcAeLk3ABy7NwC2vDcAUL43AOq/NwCOwTcAKMM3AMLENwBcxjcA9sc3AJrJNwA0yzcAzsw3AGjONwAM0DcAptE3AEDTNwDa1DcAftY3ABjYNwCy2TcATNs3APDcNwCK3jcAJOA3AL7hNwBi4zcA/OQ3AJbmNwAw6DcA1Ok3AG7rNwAI7TcArO43AEbwNwDg8TcAevM3ABT1NwC49jcAUvg3AOz5NwCQ+zcAKv03AMT+NwBeADgAAgI4AJwDOAA2BTgA0AY4AGoIOAAOCjgAqAs4AEINOADcDjgAgBA4ABoSOAC0EzgAWBU4APIWOACMGDgAJho4AMAbOABkHTgA/h44AJggOAAyIjgA1iM4AHAlOAAKJzgArig4AEgqOADiKzgAfC04ABYvOAC6MDgAVDI4AO4zOACINTgALDc4AMY4OABgOjgABDw4AJ49OAA4PzgA0kA4AHZCOAAQRDgAqkU4AERHOADeSDgAgko4ABxMOAC2TTgAWk84APRQOACOUjgAKFQ4AMxVOABmVzgAAFk4AJpaOAA0XDgA2F04AHJfOAAMYTgAsGI4AEpkOADkZTgAfmc4ABhpOAC8ajgAVmw4APBtOACKbzgALnE4AMhyOABidDgABnY4AKB3OAA6eTgA1Ho4AG58OAASfjgArH84AEaBOADggjgAhIQ4AB6GOAC4hzgAXIk4APaKOACQjDgAKo44AMSPOABokTgAApM4AJyUOABAljgA2pc4AHSZOAAOmzgAspw4AEyeOADmnzgAgKE4ABqjOAC+pDgAWKY4APKnOACWqTgAMKs4AMqsOABkrjgACLA4AKKxOAA8szgA1rQ4AHC2OAAUuDgArrk4AEi7OADivDgAhr44ACDAOAC6wTgAXsM4APjEOACSxjgALMg4AMbJOABqyzgABM04AJ7OOAA40DgA3NE4AHbTOAAQ1TgAtNY4AE7YOADo2TgAgts4ACbdOADA3jgAWuA4APThOACO4zgAMuU4AMzmOABm6DgACuo4AKTrOAA+7TgA2O44AHzwOAAW8jgAsPM4AEr1OADk9jgAiPg4ACL6OAC8+zgAVv04APr+OACUADkALgI5ANIDOQBsBTkABgc5AKAIOQA6CjkA3gs5AHgNOQASDzkArBA5AFASOQDqEzkAhBU5ACgXOQDCGDkAXBo5APYbOQCQHTkANB85AM4gOQBoIjkAAiQ5AKYlOQBAJzkA2ig5AH4qOQAYLDkAsi05AEwvOQDmMDkAijI5ACQ0OQC+NTkAYjc5APw4OQCWOjkAMDw5ANQ9OQBuPzkACEE5AKJCOQA8RDkA4EU5AHpHOQAUSTkArko5AFJMOQDsTTkAhk85ACpROQDEUjkAXlQ5APhVOQCSVzkANlk5ANBaOQBqXDkABF45AKhfOQBCYTkA3GI5AIBkOQAaZjkAtGc5AE5pOQDyajkAjGw5ACZuOQDAbzkAWnE5AP5yOQCYdDkAMnY5AMx3OQBweTkACns5AKR8OQBIfjkA4n85AHyBOQAWgzkAuoQ5AFSGOQDuhzkAiIk5ACKLOQDGjDkAYI45APqPOQCUkTkAOJM5ANKUOQBsljkAEJg5AKqZOQBEmzkA3pw5AHieOQAcoDkAtqE5AFCjOQDqpDkAjqY5ACioOQDCqTkAZqs5AACtOQCarjkANLA5ANixOQByszkADLU5AKa2OQBKuDkA5Lk5AH67OQAYvTkAsr45AFbAOQDwwTkAisM5ACTFOQDIxjkAYsg5APzJOQCgyzkAOs05ANTOOQBu0DkAEtI5AKzTOQBG1TkA4NY5AITYOQAe2jkAuNs5AFLdOQDs3jkAkOA5ACriOQDE4zkAXuU5AALnOQCc6DkANuo5ANDrOQB07TkADu85AKjwOQBC8jkA5vM5AID1OQAa9zkAvvg5AFj6OQDy+zkAjP05ACb/OQDKADoAZAI6AP4DOgCYBToAPAc6ANYIOgBwCjoACgw6AK4NOgBIDzoA4hA6AIYSOgAgFDoAuhU6AFQXOgDuGDoAkho6ACwcOgDGHToAYB86AAQhOgCeIjoAOCQ6ANwlOgB2JzoAECk6AKoqOgBOLDoA6C06AIIvOgAcMToAwDI6AFo0OgD0NToAjjc6ADI5OgDMOjoAZjw6AAA+OgCaPzoAPkE6ANhCOgByRDoADEY6ALBHOgBKSToA5Eo6AIhMOgAiTjoAvE86AFZROgD6UjoAlFQ6AC5WOgDIVzoAYlk6AAZbOgCgXDoAOl46ANRfOgB4YToAEmM6AKxkOgBQZjoA6mc6AIRpOgAeazoAuGw6AFxuOgD2bzoAkHE6ACpzOgDOdDoAaHY6AAJ4OgCmeToAQHs6ANp8OgB0fjoADoA6ALKBOgBMgzoA5oQ6AICGOgAkiDoAvok6AFiLOgD8jDoAlo46ADCQOgDKkToAZJM6AAiVOgCiljoAPJg6ANaZOgB6mzoAFJ06AK6eOgBSoDoA7KE6AIajOgAgpToAxKY6AF6oOgD4qToAkqs6ACytOgDQrjoAarA6AASyOgCeszoAQrU6ANy2OgB2uDoAGro6ALS7OgBOvToA6L46AILAOgAmwjoAwMM6AFrFOgD0xjoAmMg6ADLKOgDMyzoAcM06AArPOgCk0DoAPtI6AOLTOgB81ToAFtc6ALDYOgBK2joA7ts6AIjdOgAi3zoAvOA6AGDiOgD64zoAlOU6ADjnOgDS6DoAbOo6AAbsOgCq7ToARO86AN7wOgB48joAEvQ6ALb1OgBQ9zoA6vg6AIT6OgAo/DoAwv06AFz/OgAAATsAmgI7ADQEOwDOBTsAcgc7AAwJOwCmCjsAQAw7ANoNOwB+DzsAGBE7ALISOwBMFDsA8BU7AIoXOwAkGTsAyBo7AGIcOwD8HTsAlh87ADAhOwDUIjsAbiQ7AAgmOwCiJzsARik7AOAqOwB6LDsAFC47ALgvOwBSMTsA7DI7AIY0OwAqNjsAxDc7AF45OwACOzsAnDw7ADY+OwDQPzsAdEE7AA5DOwCoRDsAQkY7ANxHOwCASTsAGks7ALRMOwBOTjsA8k87AIxROwAmUzsAylQ7AGRWOwD+VzsAmFk7ADJbOwDWXDsAcF47AApgOwCkYTsASGM7AOJkOwB8ZjsAIGg7ALppOwBUazsA7mw7AJJuOwAscDsAxnE7AGBzOwD6dDsAnnY7ADh4OwDSeTsAdns7ABB9OwCqfjsARIA7AN6BOwCCgzsAHIU7ALaGOwBQiDsA9Ik7AI6LOwAojTsAwo47AGaQOwAAkjsAmpM7ADSVOwDYljsAcpg7AAyaOwCmmzsASp07AOSeOwB+oDsAGKI7ALyjOwBWpTsA8KY7AJSoOwAuqjsAyKs7AGKtOwD8rjsAoLA7ADqyOwDUszsAbrU7ABK3OwCsuDsARro7AOq7OwCEvTsAHr87ALjAOwBcwjsA9sM7AJDFOwAqxzsAxMg7AGjKOwACzDsAnM07ADbPOwDa0DsAdNI7AA7UOwCy1TsATNc7AObYOwCA2jsAGtw7AL7dOwBY3zsA8uA7AIziOwAw5DsAyuU7AGTnOwD+6DsAouo7ADzsOwDW7TsAeu87ABTxOwCu8jsASPQ7AOL1OwCG9zsAIPk7ALr6OwBU/DsA+P07AJL/OwAsATwA0AI8AGoEPAAEBjwAngc8ADgJPADcCjwAdgw8ABAOPACqDzwAThE8AOgSPACCFDwAJhY8AMAXPABaGTwA9Bo8AI4cPAAyHjwAzB88AGYhPAAAIzwApCQ8AD4mPADYJzwAfCk8ABYrPACwLDwASi48AOQvPACIMTwAIjM8ALw0PABWNjwA+jc8AJQ5PAAuOzwA0jw8AGw+PAAGQDwAoEE8ADpDPADeRDwAeEY8ABJIPACsSTwAUEs8AOpMPACETjwAHlA8AMJRPABcUzwA9lQ8AJpWPAA0WDwAzlk8AGhbPAACXTwApl48AEBgPADaYTwAdGM8ABhlPACyZjwATGg8APBpPACKazwAJG08AL5uPABYcDwA/HE8AJZzPAAwdTwAynY8AG54PAAIejwAons8ADx9PADgfjwAeoA8ABSCPAC4gzwAUoU8AOyGPACGiDwAKoo8AMSLPABejTwA+I48AJKQPAA2kjwA0JM8AGqVPAAElzwAqJg8AEKaPADcmzwAdp08ABqfPAC0oDwATqI8AOijPACMpTwAJqc8AMCoPABaqjwA/qs8AJitPAAyrzwA1rA8AHCyPAAKtDwApLU8AD63PADiuDwAfLo8ABa8PACwvTwAVL88AO7APACIwjwALMQ8AMbFPABgxzwA+sg8AJ7KPAA4zDwA0s08AGzPPAAG0TwAqtI8AETUPADe1TwAeNc8ABzZPAC22jwAUNw8APTdPACO3zwAKOE8AMLiPABc5DwAAOY8AJrnPAA06TwAzuo8AHLsPAAM7jwApu88AErxPADk8jwAfvQ8ABj2PACy9zwAVvk8APD6PACK/DwAJP48AMj/PABiAT0A/AI9AKAEPQA6Bj0A1Ac9AG4JPQAICz0ArAw9AEYOPQDgDz0AehE9AB4TPQC4FD0AUhY9APYXPQCQGT0AKhs9AMQcPQBeHj0AAiA9AJwhPQA2Iz0A0CQ9AHQmPQAOKD0AqCk9AEwrPQDmLD0AgC49ABowPQC0MT0AWDM9API0PQCMNj0AJjg9AMo5PQBkOz0A/jw9AJg+PQA8QD0A1kE9AHBDPQAURT0ArkY9AEhIPQDiST0AfEs9ACBNPQC6Tj0AVFA9APhRPQCSUz0ALFU9AMZWPQBqWD0ABFo9AJ5bPQA4XT0A0l49AHZgPQAaYj0AtGM9AFhlPQDyZj0AjGg9ACZqPQDKaz0AZG09AP5uPQCYcD0APHI9ANZzPQBwdT0AFHc9AK54PQBIej0A4ns9AHx9PQAgfz0AuoA9AFSCPQDugz0AkoU9ACyHPQDGiD0Aaoo9AASMPQCejT0AOI89ANyQPQB2kj0AEJQ9AKqVPQBOlz0A6Jg9AIKaPQAcnD0Atp09AFqfPQD0oD0AjqI9ACikPQDMpT0AZqc9AACpPQCkqj0APqw9ANitPQByrz0ADLE9ALCyPQBKtD0A5LU9AIi3PQAiuT0AvLo9AFa8PQD6vT0AlL89AC7BPQDIwj0AYsQ9AAbGPQCgxz0AOsk9ANTKPQB4zD0AEs49AKzPPQBQ0T0A6tI9AITUPQAe1j0AuNc9AFzZPQD22j0AkNw9ADTePQDO3z0AaOE9AALjPQCc5D0AQOY9ANrnPQB06T0ADus9ALLsPQBM7j0A5u89AIrxPQAk8z0AvvQ9AFj2PQDy9z0Alvk9ADD7PQDK/D0AZP49AAgAPgCiAT4APAM+AOAEPgB6Bj4AFAg+AK4JPgBICz4A7Aw+AIYOPgAgED4AuhE+AF4TPgD4FD4AkhY+ACwYPgDQGT4Aahs+AAQdPgCoHj4AQiA+ANwhPgB2Iz4AECU+ALQmPgBOKD4A6Ck+AIIrPgAcLT4AwC4+AFowPgD+MT4AmDM+ADI1PgDMNj4AZjg+AAo6PgCkOz4APj0+ANg+PgB8QD4AFkI+ALBDPgBKRT4A7kY+AIhIPgAiSj4Axks+AGBNPgD6Tj4AlFA+AC5SPgDSUz4AbFU+AAZXPgCgWD4ARFo+AN5bPgB4XT4AHF8+ALZgPgBQYj4A6mM+AIRlPgAoZz4Awmg+AFxqPgD2az4AkG0+ADRvPgDOcD4AcnI+AAx0PgCmdT4AQHc+ANp4PgB+ej4AGHw+ALJ9PgBMfz4A8IA+AIqCPgAkhD4AvoU+AGKHPgD8iD4Aloo+ADqMPgDUjT4Abo8+AAiRPgCikj4ARpQ+AOCVPgB6lz4AFJk+ALiaPgBSnD4A7J0+AIafPgAqoT4AxKI+AF6kPgACpj4AnKc+ADapPgDQqj4Aaqw+AA6uPgCorz4AQrE+ANyyPgCAtD4AGrY+ALS3PgBYuT4A8ro+AIy8PgAmvj4AwL8+AGTBPgD+wj4AmMQ+ADLGPgDWxz4AcMk+AArLPgCkzD4ASM4+AOLPPgB80T4AINM+ALrUPgBU1j4A7tc+AIjZPgAs2z4Axtw+AGDePgD63z4AnuE+ADjjPgDS5D4AbOY+ABDoPgCq6T4AROs+AOjsPgCC7j4AHPA+ALbxPgBQ8z4A9PQ+AI72PgAo+D4Awvk+AGb7PgAA/T4Amv4+AD4APwDYAT8AcgM/AAwFPwCmBj8ASgg/AOQJPwB+Cz8AGA0/ALwOPwBWED8A8BE/AIoTPwAuFT8AyBY/AGIYPwD8GT8Alhs/ADodPwDUHj8AbiA/ABIiPwCsIz8ARiU/AOAmPwCEKD8AHio/ALgrPwBSLT8A9i4/AJAwPwAqMj8AxDM/AGg1PwACNz8AnDg/ADY6PwDaOz8AdD0/AA4/PwCoQD8ATEI/AOZDPwCART8AGkc/AL5IPwBYSj8A8ks/AJZNPwAwTz8AylA/AGRSPwD+Uz8AolU/ADxXPwDWWD8Aelo/ABRcPwCuXT8ASF8/AOJgPwCGYj8AIGQ/ALplPwBUZz8A+Gg/AJJqPwAsbD8Axm0/AGpvPwAEcT8AnnI/AEJ0PwDcdT8Adnc/ABB5PwCqej8ATnw/AOh9PwCCfz8AHIE/AMCCPwBahD8A9IU/AJiHPwAyiT8AzIo/AGaMPwAAjj8ApI8/AD6RPwDYkj8AcpQ/ABaWPwCwlz8ASpk/AO6aPwCInD8AIp4/ALyfPwBWoT8A+qI/AJSkPwAupj8AyKc/AGypPwAGqz8AoKw/ADquPwDUrz8AeLE/ABKzPwC2tD8AULY/AOq3PwCEuT8AHrs/AMK8PwBcvj8A9r8/AJDBPwAqwz8AzsQ/AGjGPwAMyD8Apsk/AEDLPwDazD8AdM4/ABjQPwCy0T8ATNM/AObUPwCA1j8AJNg/AL7ZPwBi2z8A/Nw/AJbePwAw4D8AyuE/AG7jPwAI5T8AouY/ADzoPwDW6T8Aeus/ABTtPwC47j8AUvA/AOzxPwCG8z8AIPU/AMT2PwBe+D8A+Pk/AJL7PwA2/T8A0P4/AGoAQAAEAkAAqANAAEIFQADcBkAAgAhAABoKQAC0C0AATg1AAOgOQACMEEAAJhJAAMATQABaFUAA/hZAAJgYQAAyGkAA1htAAHAdQAAKH0AApCBAAD4iQADiI0AAfCVAABYnQACwKEAAVCpAAO4rQACILUAALC9AAMYwQABgMkAA+jNAAJQ1QAA4N0AA0jhAAGw6QAAGPEAAoD1AAEQ/QADeQEAAgkJAABxEQAC2RUAAUEdAAOpIQACOSkAAKExAAMJNQABmT0AAAFFAAJpSQAA0VEAAzlVAAHJXQAAMWUAAplpAAEBcQADaXUAAfl9AABhhQAC8YkAAVmRAAPBlQACKZ0AAJGlAAMhqQABibEAA/G1AAJZvQAA6cUAA1HJAAG50QAAIdkAArHdAAEZ5QADgekAAhHxAAB5+QAC4f0AAUoFAAOyCQACQhEAAKoZAAMSHQABeiUAAAotAAJyMQAA2jkAA2o9AAHSRQAAOk0AAqJRAAEKWQADml0AAgJlAABqbQAC0nEAATp5AAPKfQACMoUAAMKNAAMqkQABkpkAA/qdAAJipQAA8q0AA1qxAAHCuQAAKsEAArrFAAEizQADitEAAhrZAACC4QAC6uUAAVLtAAO68QACSvkAALMBAAMbBQABgw0AABMVAAJ7GQAA4yEAA0slAAHbLQAAQzUAAqs5AAETQQADo0UAAgtNAABzVQAC21kAAWthAAPTZQACO20AAKN1AAMzeQABm4EAAAOJAAKTjQAA+5UAA2OZAAHLoQAAW6kAAsOtAAErtQADk7kAAiPBAACLyQAC880AAVvVAAPr2QACU+EAALvpAAMj7QABs/UAABv9AAKAAQQA6AkEA3gNBAHgFQQASB0EArAhBAEYKQQDqC0EAhA1BAB4PQQDCEEEAXBJBAPYTQQCQFUEAKhdBAM4YQQBoGkEAAhxBAJwdQQBAH0EA2iBBAHQiQQAYJEEAsiVBAEwnQQDmKEEAgCpBACQsQQC+LUEAWC9BAPIwQQCWMkEAMDRBAMo1QQBkN0EACDlBAKI6QQA8PEEA1j1BAHo/QQAUQUEArkJBAEhEQQDsRUEAhkdBACBJQQC6SkEAXkxBAPhNQQCST0EANlFBANBSQQBqVEEABFZBAJ5XQQBCWUEA3FpBAHZcQQAQXkEAtF9BAE5hQQDoYkEAjGRBACZmQQDAZ0EAWmlBAPRqQQCYbEEAMm5BAMxvQQBmcUEAAHNBAKR0QQA+dkEA2HdBAHx5QQAWe0EAsHxBAEp+QQDuf0EAiIFBACKDQQDGhEEAYIZBAPqHQQCUiUEALotBANKMQQBsjkEABpBBAKqRQQBEk0EA3pRBAHiWQQASmEEAtplBAFCbQQDqnEEAhJ5BACigQQDCoUEAXKNBAPakQQCapkEANKhBAM6pQQByq0EADK1BAKauQQBAsEEA2rFBAH6zQQAYtUEAsrZBAEy4QQDmuUEAirtBACS9QQDIvkEAYsBBAPzBQQCWw0EAMMVBANTGQQBuyEEACMpBAKLLQQBGzUEA4M5BAHrQQQAU0kEAuNNBAFLVQQDs1kEAkNhBACraQQDE20EAXt1BAPjeQQCc4EEANuJBANDjQQBq5UEADudBAKjoQQBC6kEA3OtBAIDtQQAa70EAtPBBAFjyQQDy80EAjPVBACb3QQDA+EEAZPpBAP77QQCY/UEAMv9BAMwAQgBwAkIACgRCAK4FQgBIB0IA4ghCAHwKQgAWDEIAug1CAFQPQgDuEEIAiBJCACwUQgDGFUIAYBdCAAQZQgCeGkIAOBxCANIdQgBsH0IAECFCAKoiQgBEJEIA3iVCAHgnQgAcKUIAtipCAFosQgD0LUIAji9CACgxQgDCMkIAZjRCAAA2QgCaN0IANDlCAM46QgByPEIADD5CALA/QgBKQUIA5EJCAH5EQgAYRkIAvEdCAFZJQgDwSkIAikxCACROQgDIT0IAYlFCAPxSQgCgVEIAOlZCANRXQgBuWUIAEltCAKxcQgBGXkIA4F9CAIRhQgAeY0IAuGRCAFJmQgD2Z0IAkGlCACprQgDObEIAaG5CAAJwQgCccUIANnNCANp0QgB0dkIADnhCAKh5QgBMe0IA5nxCAIB+QgAagEIAvoFCAFiDQgDyhEIAloZCADCIQgDKiUIAZItCAP6MQgCijkIAPJBCANaRQgBwk0IACpVCAK6WQgBImEIA4plCAIabQgAgnUIAup5CAF6gQgD4oUIAkqNCACylQgDGpkIAaqhCAASqQgCeq0IAOK1CANKuQgB2sEIAELJCALSzQgBOtUIA6LZCAIK4QgAcukIAwLtCAFq9QgD0vkIAjsBCADLCQgDMw0IAZsVCAArHQgCkyEIAPspCANjLQgByzUIAFs9CALDQQgBK0kIA5NNCAIjVQgAi10IAvNhCAFbaQgD620IAlN1CAC7fQgDI4EIAbOJCAAbkQgCg5UIAROdCAN7oQgB46kIAEuxCAKztQgBQ70IA6vBCAITyQgAe9EIAwvVCAFz3QgD2+EIAmvpCADT8QgDO/UIAaP9CAAIBQwCmAkMAQARDANoFQwB0B0MAGAlDALIKQwBMDEMA8A1DAIoPQwAkEUMAvhJDAFgUQwD8FUMAlhdDADAZQwDUGkMAbhxDAAgeQwCiH0MAPCFDAOAiQwB6JEMAFCZDAK4nQwBIKUMA7CpDAIYsQwAqLkMAxC9DAF4xQwD4MkMAkjRDADY2QwDQN0MAajlDAAQ7QwCoPEMAQj5DANw/QwCAQUMAGkNDALREQwBORkMA6EdDAIxJQwAmS0MAwExDAFpOQwD+T0MAmFFDADJTQwDMVEMAcFZDAApYQwCkWUMASFtDAOJcQwB8XkMAFmBDALBhQwBUY0MA7mRDAIhmQwAiaEMAvGlDAGBrQwD6bEMAlG5DADhwQwDScUMAbHNDAAZ1QwCqdkMARHhDAN55QwB4e0MAEn1DALZ+QwBQgEMA6oFDAI6DQwAohUMAwoZDAFyIQwAAikMAmotDADSNQwDOjkMAcpBDAAySQwCmk0MAQJVDAOSWQwB+mEMAGJpDALybQwBWnUMA8J5DAIqgQwAkokMAyKNDAGKlQwD8pkMAlqhDADqqQwDUq0MAbq1DABKvQwCssEMARrJDAOCzQwB6tUMAHrdDALi4QwBSukMA7LtDAIa9QwAqv0MAxMBDAGjCQwACxEMAnMVDADbHQwDQyEMAdMpDAA7MQwCozUMAQs9DAObQQwCA0kMAGtRDALTVQwBY10MA8thDAIzaQwAw3EMAyt1DAGTfQwD+4EMAmOJDADzkQwDW5UMAcOdDAArpQwCk6kMASOxDAOLtQwB870MAIPFDALryQwBU9EMA7vVDAJL3QwAs+UMAxvpDAGD8QwAE/kMAnv9DADgBRADSAkQAbAREABAGRACqB0QATglEAOgKRACCDEQAHA5EALYPRABaEUQA9BJEAI4URAAyFkQAzBdEAGYZRAAAG0QAmhxEAD4eRADYH0QAciFEAAwjRACmJEQASiZEAOQnRAB+KUQAIitEALwsRABWLkQA8C9EAJQxRAAuM0QAyDREAGI2RAAGOEQAoDlEADo7RADUPEQAbj5EABJARACsQUQAUENEAOpERACERkQAHkhEALhJRABcS0QA9kxEAJBORAAqUEQAzlFEAGhTRAACVUQAnFZEADZYRADaWUQAdFtEABhdRACyXkQATGBEAOZhRACAY0QAJGVEAL5mRABYaEQA8mlEAJZrRAAwbUQAym5EAGRwRAAIckQAonNEADx1RADgdkQAenhEABR6RACue0QASH1EAOx+RACGgEQAIIJEALqDRABUhUQA+IZEAJKIRAA2ikQAxotEAGqNRAAEj0QAnpBEAEKSRADck0QAdpVEABCXRAC0mEQATppEAOibRACCnUQAJp9EAMCgRABaokQA9KNEAJilRAAyp0QAzKhEAHCqRAAUrEQArq1EAEivRADssEQAhrJEACC0RAC6tUQAVLdEAPi4RACSukQANrxEANC9RABqv0QABMFEAJ7CRABCxEQA3MVEAHbHRAAQyUQAqspEAE7MRADozUQAgs9EACbRRADA0kQAWtREAP7VRACY10QAMtlEAMzaRABm3EQACt5EAKTfRAA+4UQA2OJEAHLkRAAW5kQAsOdEAErpRADu6kQAiOxEACLuRAC870QAYPFEAPryRACU9EQALvZEAMj3RABs+UQABvtEAKD8RABE/kQA3v9EAHgBRQASA0UAtgRFAFAGRQDqB0UAhAlFACgLRQDCDEUAXA5FAPYPRQCQEUUANBNFAM4URQByFkUADBhFAKYZRQBAG0UA2hxFAHQeRQAYIEUAsiFFAEwjRQDwJEUAiiZFACQoRQC+KUUAYitFAPwsRQCWLkUAMDBFANQxRQBuM0UACDVFAKI2RQBGOEUA4DlFAHo7RQAUPUUAuD5FAFJARQDsQUUAhkNFACBFRQDERkUAXkhFAPhJRQCcS0UANk1FANBORQBqUEUADlJFAKhTRQBCVUUA3FZFAIBYRQAaWkUAtFtFAFhdRQDyXkUAjGBFACZiRQDAY0UAZGVFAP5mRQCYaEUAMmpFAMxrRQBwbUUACm9FAKRwRQBIckUA4nNFAHx1RQAgd0UAunhFAFR6RQDue0UAiH1FACx/RQDGgEUAYIJFAPqDRQCUhUUAOIdFANKIRQBsikUAEIxFAKqNRQBEj0UA6JBFAIKSRQAclEUAtpVFAFCXRQD0mEUAjppFACicRQDCnUUAXJ9FAAChRQCaokUANKRFANilRQByp0UADKlFAKaqRQBKrEUA5K1FAH6vRQAYsUUAvLJFAFa0RQDwtUUAirdFAC65RQDIukUAYrxFAAa+RQCgv0UAOsFFANTCRQBuxEUAEsZFAKzHRQBGyUUA4MpFAHrMRQAezkUAuM9FAFLRRQD20kUAkNRFACrWRQDE10UAaNlFAALbRQCc3EUANt5FANrfRQB04UUADuNFAKjkRQBC5kUA5udFAIDpRQAa60UAvuxFAFjuRQDy70UAjPFFADDzRQDK9EUAZPZFAP73RQCi+UUAPPtFANb8RQBw/kUACgBGAK4BRgBIA0YA7ARGAIYGRgAgCEYAuglGAFQLRgD4DEYAkg5GACwQRgDGEUYAahNGAAQVRgCeFkYAOBhGANwZRgB2G0YAEB1GALQeRgBOIEYA6CFGAIIjRgAcJUYAwCZGAFooRgD0KUYAjitGACgtRgDMLkYAZjBGAAAyRgCkM0YAPjVGANg2RgByOEYAFjpGALA7RgBKPUYA5D5GAIhARgAiQkYAvENGAFZFRgDwRkYAlEhGAC5KRgDIS0YAbE1GAAZPRgCgUEYAOlJGAN5TRgB4VUYAEldGAKxYRgBQWkYA6ltGAIRdRgAeX0YAwmBGAFxiRgD2Y0YAmmVGADRnRgDOaEYAaGpGAAxsRgCmbUYAQG9GANpwRgB0ckYAGHRGALJ1RgBMd0YA5nhGAIp6RgAkfEYAvn1GAFh/RgDygEYAloJGADCERgDUhUYAbodGAAiJRgCiikYAPIxGAOCNRgB6j0YAFJFGAK6SRgBSlEYA7JVGAIaXRgAgmUYAxJpGAF6cRgD4nUYAkp9GACyhRgDQokYAaqRGAA6mRgCop0YAQqlGANyqRgB2rEYAGq5GALSvRgBOsUYA6LJGAIK0RgAmtkYAwLdGAGS5RgD+ukYAmLxGADK+RgDMv0YAcMFGAArDRgCkxEYAPsZGANjHRgB8yUYAFstGALrMRgBUzkYA7s9GAIjRRgAi00YAxtRGAGDWRgD610YAlNlGAC7bRgDS3EYAbN5GABDgRgCq4UYARONGAN7kRgB45kYAHOhGALbpRgBQ60YA9OxGAI7uRgAo8EYAwvFGAFzzRgAA9UYAmvZGADT4RgDO+UYAaPtGAAz9RgCm/kYAQABHAOQBRwB+A0cAGAVHALIGRwBWCEcA8AlHAIoLRwAkDUcAvg5HAGIQRwD8EUcAoBNHADoVRwDUFkcAbhhHAAgaRwCsG0cARh1HAOAeRwB6IEcAFCJHALgjRwBSJUcA9iZHAJAoRwAqKkcAxCtHAF4tRwACL0cAnDBHADYyRwDQM0cAajVHAA43RwCoOEcAQjpHAOY7RwCAPUcAGj9HALRARwBYQkcA8kNHAIxFRwAmR0cAykhHAGRKRwD+S0cAmE1HADJPRwDWUEcAcFJHABRURwCuVUcASFdHAOJYRwB8WkcAIFxHALpdRwBUX0cA7mBHAIhiRwAsZEcAxmVHAGpnRwAEaUcAnmpHADhsRwDSbUcAdm9HABBxRwCqckcARHRHAN51RwCCd0cAHHlHALZ6RwBafEcA9H1HAI5/RwAogUcAzIJHAGaERwAAhkcAmodHAD6JRwDYikcAcoxHAAyORwCwj0cASpFHAOSSRwCIlEcAIpZHALyXRwBWmUcA8JpHAJScRwAunkcAyJ9HAGKhRwD8okcAoKRHADqmRwDep0cAeKlHABKrRwCsrEcARq5HAOqvRwCEsUcAHrNHALi0RwBStkcA9rdHAJC5RwAqu0cAzrxHAGi+RwACwEcAnMFHAEDDRwDaxEcAdMZHAA7IRwCyyUcATMtHAObMRwCAzkcAJNBHAL7RRwBY00cA8tRHAJbWRwAw2EcAytlHAGTbRwAI3UcAot5HADzgRwDW4UcAeuNHABTlRwCu5kcASOhHAOzpRwCG60cAIO1HALruRwBe8EcA+PFHAJLzRwAs9UcA0PZHAGr4RwAE+kcAnvtHADj9RwDc/kcAdgBIABoCSAC0A0gATgVIAOgGSACCCEgAJgpIAMALSABaDUgA9A5IAI4QSAAyEkgAzBNIAHAVSAAKF0gApBhIAD4aSADYG0gAfB1IABYfSACwIEgASiJIAOQjSACIJUgAIidIALwoSABgKkgA+itIAJQtSAAuL0gA0jBIAGwySAAGNEgAoDVIAEQ3SADeOEgAeDpIABI8SACsPUgAUD9IAOpASACEQkgAHkRIAMJFSABcR0gA9khIAJBKSAA0TEgAzk1IAGhPSAAMUUgAplJIAEBUSADaVUgAdFdIABhZSACyWkgATFxIAPBdSACKX0gAJGFIAL5iSABiZEgA/GVIAJZnSAAwaUgA1GpIAG5sSAAIbkgAom9IAEZxSADgckgAenRIABR2SAC4d0gAUnlIAOx6SACGfEgAIH5IAMR/SABegUgAAoNIAJyESAA2hkgA0IdIAGqJSAAOi0gAqIxIAEKOSADcj0gAdpFIABqTSAC0lEgAWJZIAPKXSACMmUgAJptIAMCcSABknkgA/p9IAJihSAAyo0gAzKRIAHCmSAAKqEgArqlIAEirSADirEgAfK5IABawSAC6sUgAVLNIAO60SACItkgAIrhIAMa5SABgu0gA+rxIAJ6+SAA4wEgA0sFIAGzDSAAQxUgAqsZIAETISADeyUgAgstIABzNSAC2zkgAUNBIAPTRSACO00gAKNVIAMLWSABc2EgAANpIAJrbSAA+3UgA2N5IAHLgSAAM4kgApuNIAErlSADk5kgAfuhIABjqSACy60gAVu1IAPDuSACU8EgALvJIAMjzSABi9UgA/PZIAKD4SAA6+kgA1PtIAG79SAAI/0gArABJAEYCSQDqA0kAhAVJAB4HSQC4CEkAUgpJAPYLSQCQDUkAKg9JAMQQSQBeEkkAAhRJAJwVSQBAF0kA2hhJAHQaSQAOHEkAqB1JAEwfSQDmIEkAgCJJABokSQC0JUkAWCdJAPIoSQCMKkkAMCxJAMotSQBkL0kA/jBJAKIySQA8NEkA1jVJAHA3SQAKOUkArjpJAEg8SQDsPUkAhj9JACBBSQC6QkkAVERJAPhFSQCSR0kALElJAMZKSQBqTEkABE5JAJ5PSQA4UUkA3FJJAHZUSQAQVkkAqldJAERZSQDoWkkAglxJABxeSQDAX0kAWmFJAPRiSQCOZEkAMmZJAMxnSQBmaUkAAGtJAJpsSQA+bkkA2G9JAHJxSQAWc0kAsHRJAEp2SQDkd0kAiHlJACJ7SQC8fEkAVn5JAPB/SQCUgUkALoNJAMiESQBshkkABohJAKCJSQA6i0kA3oxJAHiOSQASkEkArJFJAFCTSQDqlEkAhJZJAB6YSQC4mUkAXJtJAPacSQCankkANKBJAM6hSQBoo0kAAqVJAKamSQBAqEkA2qlJAHSrSQAOrUkAsq5JAEywSQDmsUkAirNJACS1SQC+tkkAWLhJAPy5SQCWu0kAML1JAMq+SQBuwEkACMJJAKLDSQA8xUkA4MZJAHrISQAUykkArstJAFLNSQDszkkAhtBJACDSSQC600kAXtVJAPjWSQCS2EkANtpJANDbSQBq3UkADt9JAKjgSQBC4kkA3ONJAHblSQAa50kAtOhJAE7qSQDo60kAgu1JACbvSQDA8EkAZPJJAP7zSQCY9UkAMvdJAMz4SQBw+kkACvxJAKT9SQA+/0kA4gBKAHwCSgAWBEoAsAVKAFQHSgDuCEoAiApKACIMSgDGDUoAYA9KAPoQSgCUEkoAOBRKANIVSgBsF0oAEBlKAKoaSgBEHEoA3h1KAHgfSgASIUoAtiJKAFAkSgDqJUoAjidKACgpSgDCKkoAXCxKAAAuSgCaL0oANDFKAM4ySgByNEoADDZKAKY3SgBAOUoA2jpKAH48SgAYPkoAsj9KAFZBSgDwQkoAikRKACRGSgDIR0oAYklKAPxKSgCWTEoAOk5KANRPSgBuUUoACFNKAKJUSgBGVkoA4FdKAHpZSgAeW0oAuFxKAFJeSgDsX0oAkGFKACpjSgDEZEoAXmZKAAJoSgCcaUoANmtKANBsSgBqbkoADnBKAKhxSgBCc0oA5nRKAIB2SgAaeEoAtHlKAFh7SgDyfEoAjH5KACaASgDKgUoAZINKAP6ESgCYhkoAPIhKANaJSgBwi0oACo1KAK6OSgBIkEoA4pFKAHyTSgAglUoAupZKAFSYSgDumUoAkptKACydSgDGnkoAYKBKAPqhSgCeo0oAOKVKANymSgB2qEoAEKpKAKqrSgBErUoA6K5KAIKwSgAcskoAtrNKAFC1SgD0tkoAjrhKACi6SgDMu0oAZr1KAAC/SgCawEoAPsJKANjDSgByxUoADMdKALDISgBKykoA5MtKAH7NSgAYz0oAvNBKAFbSSgDw00oAlNVKAC7XSgDI2EoAYtpKAAbcSgCg3UoAOt9KANTgSgBu4koAEuRKAKzlSgBG50oA6uhKAITqSgAe7EoAuO1KAFzvSgD28EoAkPJKACr0SgDO9UoAaPdKAAL5SgCc+koANvxKANr9SgB0/0oADgFLALICSwBMBEsA5gVLAIAHSwAkCUsAvgpLAFgMSwDyDUsAlg9LADARSwDKEksAZBRLAAgWSwCiF0sAPBlLANYaSwB6HEsAFB5LAK4fSwBIIUsA4iJLAIYkSwAgJksAxCdLAF4pSwD4KksAkixLACwuSwDQL0sAajFLAAQzSwCeNEsAODZLANw3SwB2OUsAEDtLALQ8SwBOPksA6D9LAIJBSwAmQ0sAwERLAFpGSwD0R0sAjklLADJLSwDMTEsAZk5LAApQSwCkUUsAPlNLANhUSwB8VksAFlhLALBZSwBKW0sA7lxLAIheSwAiYEsAvGFLAFZjSwD6ZEsAlGZLAC5oSwDSaUsAbGtLAAZtSwCgbksARHBLAN5xSwB4c0sAEnVLALZ2SwBQeEsA6nlLAIR7SwAefUsAwn5LAFyASwD2gUsAmoNLADSFSwDOhksAaIhLAAyKSwCmi0sAQI1LANqOSwB0kEsAGJJLALKTSwBMlUsA8JZLAIqYSwAkmksAvptLAGKdSwD8nksAlqBLADCiSwDKo0sAbqVLAAinSwCiqEsAPKpLAOCrSwB6rUsAHq9LALiwSwBSsksA7LNLAIa1SwAqt0sAxLhLAF66SwD4u0sAkr1LADa/SwDQwEsAasJLAA7ESwCoxUsAQsdLANzISwCAyksAGsxLALTNSwBOz0sA6NBLAIzSSwAm1EsAwNVLAGTXSwD+2EsAmNpLADLcSwDW3UsAcN9LAArhSwCk4ksASORLAOLlSwB850sAFulLALrqSwBe7EsAAu5LAJzvSwA28UsA0PJLAHT0SwAO9ksAqPdLAEL5SwDc+ksAgPxLABr+SwC0/0sATgFMAOgCTACMBEwAJgZMAMAHTABkCUwA/gpMAJgMTAAyDkwA1g9MAHARTAAKE0wApBRMAEgWTADiF0wAfBlMABYbTACwHEwAVB5MAO4fTACIIUwALCNMAMYkTABgJkwA+idMAJ4pTAA4K0wA0ixMAGwuTAAGMEwAqjFMAEQzTADeNEwAgjZMABw4TAC2OUwAUDtMAPQ8TACOPkwAKEBMAMJBTABmQ0wAAEVMAJpGTAA0SEwAzklMAHJLTAAMTUwApk5MAEpQTADkUUwAflNMABhVTAC8VkwAVlhMAPBZTACKW0wALl1MAMheTABiYEwA/GFMAKBjTAA6ZUwA1GZMAG5oTAASakwArGtMAEZtTADgbkwAhHBMAB5yTAC4c0wAUnVMAPZ2TACQeEwAKnpMAMR7TABofUwAAn9MAJyATAA2gkwA0INMAHSFTAAOh0wAqIhMAEyKTADmi0wAgI1MABqPTAC+kEwAWJJMAPKTTACMlUwAJpdMAMqYTABkmkwA/ptMAKKdTAA8n0wA1qBMAHCiTAAUpEwArqVMAEinTADiqEwAfKpMACCsTAC6rUwAVK9MAPiwTACSskwALLRMAMa1TABqt0wABLlMAJ66TAA4vEwA3L1MAHa/TAAQwUwAqsJMAETETADoxUwAgsdMABzJTADAykwAWsxMAPTNTACOz0wAKNFMAMzSTABm1EwAANZMAKTXTAA+2UwA2NpMAHLcTAAW3kwAsN9MAErhTADk4kwAfuRMACLmTAC850wAVulMAPrqTACU7EwALu5MAMjvTABs8UwABvNMAKD0TAA69kwA1PdMAHj5TAAS+0wArPxMAFD+TADq/0wAhAFNAB4DTQDCBE0AXAZNAPYHTQCQCU0ANAtNAM4MTQBoDk0AAhBNAJwRTQBAE00A2hRNAHQWTQAYGE0AshlNAEwbTQDmHE0Aih5NACQgTQC+IU0AWCNNAPIkTQCWJk0AMChNAMopTQBuK00ACC1NAKIuTQA8ME0A4DFNAHozTQAUNU0ArjZNAFI4TQDsOU0AhjtNACA9TQDEPk0AXkBNAPhBTQCSQ00ANkVNANBGTQBqSE0ABEpNAKhLTQBCTU0A3E5NAHZQTQAQUk0AtFNNAE5VTQDoVk0AjFhNACZaTQDAW00AWl1NAPReTQCYYE0AMmJNAMxjTQBmZU0ACmdNAKRoTQA+ak0A4mtNAHxtTQAWb00AsHBNAFRyTQDuc00AiHVNACJ3TQC8eE0AYHpNAPp7TQCUfU0AOH9NANKATQBsgk0ABoRNAKqFTQBEh00A3ohNAHiKTQASjE0Ato1NAFCPTQDqkE0AjpJNACiUTQDClU0AXJdNAACZTQCamk0ANJxNAM6dTQBon00ADKFNALCiTQBUpE0A7qVNAIinTQAiqU0AvKpNAGCsTQD6rU0AlK9NAC6xTQDSsk0AbLRNAAa2TQCqt00ARLlNAN66TQB4vE0AEr5NALa/TQBQwU0A6sJNAI7ETQAoxk0AwsdNAFzJTQD2yk0AmsxNADTOTQDOz00ActFNAAzTTQCm1E0AQNZNAOTXTQB+2U0AGNtNALzcTQBW3k0A8N9NAIrhTQAk400AyORNAGLmTQD8500AlulNADDrTQDU7E0Abu5NABLwTQCs8U0ARvNNAOD0TQB69k0AHvhNALj5TQBS+00A7PxNAIb+TQAqAE4AxAFOAF4DTgACBU4AnAZOADYITgDQCU4AdAtOAA4NTgCoDk4AQhBOANwRTgCAE04AGhVOALQWTgBYGE4A8hlOAIwbTgAmHU4Ayh5OAGQgTgD+IU4AmCNOADIlTgDWJk4AcChOAAoqTgCuK04ASC1OAOIuTgB8ME4AFjJOALozTgBUNU4A7jZOAJI4TgAsOk4AxjtOAGA9TgAEP04AnkBOADhCTgDSQ04AbEVOABBHTgCqSE4AREpOAOhLTgCCTU4AHE9OALZQTgBaUk4A9FNOAI5VTgAoV04AwlhOAGZaTgAAXE4Aml1OAD5fTgDYYE4AcmJOAAxkTgCmZU4ASmdOAORoTgB+ak4AImxOALxtTgBWb04A8HBOAJRyTgAudE4AyHVOAGJ3TgD8eE4AoHpOADp8TgDUfU4AeH9OABKBTgCsgk4ARoROAOqFTgCEh04AHolOALiKTgBSjE4A9o1OAJCPTgAqkU4AxJJOAGiUTgAClk4AnJdOAECZTgDamk4AdJxOAA6eTgCyn04ATKFOAOaiTgCApE4AGqZOAL6nTgBYqU4A8qpOAJasTgAwrk4Ayq9OAGSxTgAIs04AorROADy2TgDWt04AcLlOABS7TgCuvE4ASL5OAOy/TgCGwU4AIMNOALrETgBexk4A+MdOAJLJTgAsy04AxsxOAGrOTgAE0E4AntFOAELTTgDc1E4AdtZOABDYTgC02U4ATttOAOjcTgCC3k4AHOBOAMDhTgBa404A9OROAJjmTgAy6E4AzOlOAGbrTgAK7U4ApO5OAD7wTgDY8U4AcvNOABb1TgCw9k4ASvhOAO75TgCI+04AIv1OALz+TgBgAE8A+gFPAJQDTwAuBU8A0gZPAGwITwAGCk8AoAtPADoNTwDeDk8AeBBPABISTwC2E08AUBVPAOoWTwCEGE8AKBpPAMIbTwBcHU8A9h5PAJogTwA0Ik8AziNPAGglTwAMJ08ApihPAEAqTwDaK08AdC1PABgvTwCyME8ATDJPAPAzTwCKNU8AJDdPAL44TwBYOk8A/DtPAJY9TwAwP08AykBPAG5CTwAIRE8AokVPAEZHTwDgSE8AekpPABRMTwC4TU8AUk9PAOxQTwCGUk8AIFRPAMRVTwBeV08A+FhPAJxaTwA2XE8A0F1PAGpfTwAOYU8AqGJPAEJkTwDcZU8AdmdPABppTwC0ak8ATmxPAPJtTwCMb08AJnFPAMByTwBkdE8A/nVPAJh3TwAyeU8A1npPAHB8TwAKfk8ApH9PAEiBTwDigk8AfIRPABaGTwC6h08AVIlPAO6KTwCIjE8ALI5PAMaPTwBgkU8A+pJPAJSUTwA4lk8A0pdPAGyZTwAQm08AqpxPAESeTwDen08AgqFPAByjTwC2pE8AUKZPAOqnTwCOqU8AKKtPAMKsTwBmrk8AALBPAJqxTwA0s08A2LRPAHK2TwAMuE8AprlPAEC7TwDkvE8Afr5PABjATwC8wU8AVsNPAPDETwCKxk8ALshPAMjJTwBiy08A/MxPAJbOTwA60E8A1NFPAG7TTwAI1U8ArNZPAEbYTwDg2U8AhNtPAB7dTwC43k8AUuBPAPbhTwCQ408AKuVPAMTmTwBe6E8AAupPAJzrTwA27U8A2u5PAHTwTwAO8k8AqPNPAEz1TwDm9k8AgPhPABr6TwC0+08AWP1PAPL+TwCMAFAAMAJQAMoDUABkBVAA/gZQAKIIUAA8ClAA1gtQAHANUAAKD1AArhBQAEgSUADiE1AAhhVQACAXUAC6GFAAVBpQAPgbUACSHVAALB9QAMYgUABgIlAABCRQAJ4lUAA4J1AA0ihQAHYqUAAQLFAAqi1QAE4vUADoMFAAgjJQABw0UADANVAAWjdQAPQ4UACOOlAAKDxQAMw9UABmP1AAAEFQAJpCUAA+RFAA2EVQAHJHUAAWSVAAsEpQAEpMUADkTVAAiE9QACJRUAC8UlAAVlRQAPBVUACUV1AALllQAMhaUABsXFAABl5QAKBfUAA6YVAA1GJQAHhkUAASZlAArGdQAFBpUADqalAAhGxQAB5uUADCb1AAXHFQAPZyUACQdFAAKnZQAM53UABoeVAAAntQAKZ8UABAflAA2n9QAHSBUAAOg1AAsoRQAEyGUADmh1AAgIlQACSLUAC+jFAAWI5QAPyPUACWkVAAMJNQAMqUUABullAACJhQAKKZUAA8m1AA1pxQAHqeUAAUoFAArqFQAFKjUADspFAAhqZQACCoUADEqVAAXqtQAPisUACSrlAANrBQANCxUABqs1AABLVQAJ62UABCuFAA3LlQAHa7UAAavVAAtL5QAE7AUADowVAAjMNQACbFUADAxlAAWshQAPTJUACYy1AAMs1QAMzOUABm0FAACtJQAKTTUAA+1VAA4tZQAHzYUAAW2lAAsNtQAFTdUADu3lAAiOBQACLiUAC841AAYOVQAPrmUACU6FAAOOpQANLrUABs7VAABu9QAKrwUABE8lAA3vNQAHj1UAAS91AAtvhQAFD6UAD0+1AAjv1QACj/UADCAFEAXAJRAPYDUQCaBVEANAdRAM4IUQBoClEADAxRAKYNUQBAD1EA5BBRAH4SUQAYFFEAshVRAFYXUQDwGFEAihpRACQcUQC+HVEAYh9RAPwgUQCWIlEAMCRRANQlUQBuJ1EACClRAKwqUQBGLFEA4C1RAHovUQAeMVEAuDJRAFI0UQDsNVEAhjdRACo5UQDEOlEAXjxRAPg9UQCcP1EANkFRANBCUQBqRFEADkZRAKhHUQBCSVEA3EpRAIBMUQAaTlEAtE9RAFhRUQDyUlEAllRRADBWUQDUV1EAbllRAAhbUQCiXFEARl5RAOBfUQB6YVEAFGNRALhkUQBSZlEA7GdRAIZpUQAqa1EAxGxRAF5uUQD4b1EAnHFRADZzUQDQdFEAdHZRAA54UQCoeVEAQntRAOZ8UQCAflEAGoBRALSBUQBYg1EA8oRRAIyGUQAmiFEAyolRAGSLUQD+jFEAmI5RADKQUQDWkVEAcJNRAAqVUQCullEASJhRAOKZUQB8m1EAIJ1RALqeUQBUoFEA7qFRAIijUQAspVEAxqZRAGCoUQAEqlEAnqtRADitUQDSrlEAdrBRABCyUQCqs1EARLVRAN62UQCCuFEAHLpRALa7UQBQvVEA9L5RAI7AUQAowlEAzMNRAGbFUQAAx1EAmshRAD7KUQDYy1EAcs1RAAzPUQCm0FEAStJRAOTTUQB+1VEAItdRALzYUQBW2lEA8NtRAIrdUQAu31EAyOBRAGLiUQAG5FEAoOVRADrnUQDU6FEAeOpRABLsUQCs7VEARu9RAODwUQCE8lEAHvRRALj1UQBc91EA9vhRAJD6UQAq/FEAzv1RAGj/UQACAVIAnAJSADYEUgDaBVIAdAdSAA4JUgCyClIATAxSAOYNUgCAD1IAJBFSAL4SUgBYFFIA8hVSAIwXUgAwGVIAyhpSAGQcUgAIHlIAoh9SADwhUgDWIlIAeiRSABQmUgCuJ1IASClSAOIqUgCGLFIAIC5SALovUgBeMVIA+DJSAJI0UgAsNlIA0DdSAGo5UgAEO1IAnjxSADg+UgDcP1IAdkFSABBDUgC0RFIATkZSAOhHUgCCSVIAJktSAMBMUgBaTlIA9E9SAI5RUgAyU1IAzFRSAGZWUgAKWFIApFlSAD5bUgDYXFIAfF5SABZgUgCwYVIASmNSAORkUgCIZlIAImhSALxpUgBga1IA+mxSAJRuUgAucFIA0nFSAGxzUgAGdVIAoHZSADp4UgDeeVIAeHtSABJ9UgC2flIAUIBSAOqBUgCEg1IAKIVSAMKGUgBciFIA9olSAJCLUgA0jVIAzo5SAGiQUgAMklIAppNSAECVUgDallIAfphSABiaUgCym1IATJ1SAOaeUgCKoFIAJKJSAL6jUgBYpVIA/KZSAJaoUgAwqlIA1KtSAG6tUgAIr1IAorBSADyyUgDgs1IAerVSABS3UgCuuFIAUrpSAOy7UgCGvVIAKr9SAMTAUgBewlIA+MNSAJzFUgA2x1IA0MhSAGrKUgAOzFIAqM1SAELPUgDc0FIAdtJSABrUUgC01VIATtdSAPLYUgCM2lIAJtxSAMDdUgBk31IA/uBSAJjiUgAy5FIAzOVSAHDnUgAK6VIApOpSAEjsUgDi7VIAfO9SABbxUgC68lIAVPRSAO71UgCI91IAIvlSAMb6UgBg/FIA+v1SAJ7/UgA4AVMA0gJTAGwEUwAQBlMAqgdTAEQJUwDeClMAeAxTABwOUwC2D1MAUBFTAPQSUwCOFFMAKBZTAMIXUwB6GVMAFBtTAK4cUwBSHlMA9h9TAJohUwA0I1MA2CRTAHwmUwAWKFMAsClTAEorUwDuLFMAiC5TACIwUwC8MVMAYDNTAPo0UwCUNlMALjhTANI5UwBsO1MABj1TAKA+UwBEQFMA3kFTAHhDUwASRVMArEZTAFBIUwDqSVMAhEtTAB5NUwDCTlMAXFBTAPZRUwCaU1MANFVTAM5WUwBoWFMADFpTAKZbUwBAXVMA2l5TAHRgUwAYYlMAsmNTAExlUwDwZlMAimhTACRqUwC+a1MAYm1TAPxuUwCWcFMAMHJTAMpzUwBudVMACHdTAKJ4UwBGelMA4HtTAHp9UwAUf1MAuIBTAFKCUwDsg1MAhoVTACCHUwDEiFMAXopTAPiLUwCSjVMANo9TANCQUwBqklMADpRTAKiVUwBCl1MA3JhTAHaaUwAanFMAtJ1TAE6fUwDooFMAjKJTACakUwDApVMAWqdTAP6oUwCYqlMAMqxTANatUwBwr1MACrFTAKSyUwBItFMA4rVTAHy3UwAWuVMAsLpTAFS8UwDuvVMAiL9TACzBUwDGwlMAYMRTAPrFUwCex1MAOMlTANLKUwBszFMABs5TAKrPUwBE0VMA3tJTAILUUwAc1lMAttdTAFDZUwD02lMAjtxTACjeUwDC31MAXOFTAADjUwCa5FMANOZTANjnUwBy6VMADOtTAKbsUwBK7lMA5O9TAH7xUwAY81MAsvRTAFb2UwDw91MAivlTAC77UwDI/FMAYv5TAPz/UwCgAVQAOgNUANQEVABuBlQACAhUAKwJVABGC1QA4AxUAIQOVAAeEFQAuBFUAFITVAD2FFQAkBZUACoYVADEGVQAXhtUAAIdVACcHlQANiBUANohVAB0I1QADiVUAKgmVABMKFQA5ilUAIArVAAaLVQAtC5UAFgwVADyMVQAjDNUADA1VADKNlQAZDhUAP45VACiO1QAPD1UANY+VABwQFQACkJUAK5DVABIRVQA4kZUAIZIVAAgSlQAuktUAFRNVADuTlQAklBUACxSVADGU1QAalVUAARXVACeWFQAOFpUANJbVAB2XVQAEF9UAKpgVABOYlQA6GNUAIJlVAAcZ1QAtmhUAFpqVAD0a1QAjm1UADJvVADMcFQAZnJUAAB0VACadVQAPndUANh4VAByelQADHxUALB9VABKf1QA5IBUAIiCVAAihFQAvIVUAFaHVADwiFQAlIpUAC6MVADIjVQAYo9UAAaRVACgklQAOpRUAN6VVAB4l1QAEplUAKyaVABQnFQA6p1UAISfVAAeoVQAuKJUAFykVAD2pVQAkKdUADSpVADOqlQAaKxUAAKuVACmr1QAQLFUANqyVAB0tFQADrZUALK3VABMuVQA5rpUAIq8VAAkvlQAvr9UAFjBVAD8wlQAlsRUADDGVADKx1QAZMlUAAjLVACizFQAPM5UAODPVAB60VQAFNNUAK7UVABI1lQA7NdUAIbZVAAg21QAutxUAF7eVAD431QAkuFUADbjVADQ5FQAdOZUAA7oVACy6VQATOtUAObsVACK7lQAJPBUAL7xVABY81QA/PRUAJb2VAAw+FQAyvlUAG77VAAI/VQAov5UADwAVQDgAVUAegNVABQFVQCuBlUASAhVAOwJVQCGC1UAIA1VAMQOVQBeEFUA+BFVAJITVQA2FVUA0BZVAGoYVQAEGlUAnhtVAEIdVQDcHlUAdiBVABAiVQC0I1UATiVVAOgmVQCMKFUAJipVAMArVQBaLVUA9C5VAJgwVQAyMlUAzDNVAGY1VQAKN1UApDhVAD46VQDiO1UAfD1VABY/VQCwQFUAVEJVAO5DVQCIRVUAIkdVALxIVQBgSlUA+ktVAJRNVQAuT1UA0lBVAGxSVQAGVFUAqlVVAERXVQDeWFUAeFpVABJcVQC2XVUAUF9VAOpgVQCOYlUAKGRVAMJlVQBcZ1UA9mhVAJpqVQA0bFUAzm1VAGhvVQAMcVUApnJVAEp0VQDudVUAiHdVACJ5VQDGelUAYHxVAPp9VQCUf1UAOIFVANKCVQBshFUABoZVAKCHVQBEiVUA3opVAHiMVQAcjlUAto9VAFCRVQDqklUAjpRVACiWVQDCl1UAXJlVAPaaVQCanFUANJ5VAM6fVQBooVUADKNVAKakVQBAplUA5KdVAH6pVQAYq1UAsqxVAEyuVQDwr1UAirFVACSzVQC+tFUAYrZVAPy3VQCWuVUAOrtVANS8VQBuvlUACMBVAKzBVQBGw1UA4MRVAHrGVQAUyFUAuMlVAFLLVQDszFUAkM5VACrQVQDE0VUAXtNVAALVVQCc1lUANthVANDZVQBq21UADt1VAKjeVQBC4FUA3OFVAIDjVQAa5VUAtOZVAFjoVQDy6VUAjOtVACbtVQDA7lUAZPBVAP7xVQCY81UAMvVVANb2VQBw+FUACvpVAK77VQBI/VUA4v5VAHwAVgAgAlYAugNWAFQFVgDuBlYAiAhWACwKVgDGC1YAYA1WAPoOVgCeEFYAOBJWANITVgB2FVYAEBdWAKoYVgBEGlYA3htWAIIdVgAcH1YAtiBWAFAiVgD0I1YAjiVWACgnVgDMKFYAZipWAAAsVgCaLVYANC9WANgwVgByMlYADDRWAKY1VgBKN1YA5DhWAH46VgAiPFYAvD1WAFY/VgDwQFYAlEJWAC5EVgDIRVYAYkdWAPxIVgCgSlYAOkxWANRNVgBuT1YAElFWAKxSVgBGVFYA6lVWAIRXVgAeWVYAuFpWAFJcVgD2XVYAkF9WACphVgDEYlYAaGRWAAJmVgCcZ1YAQGlWANpqVgB0bFYADm5WALJvVgBMcVYA5nJWAIB0VgAadlYAvndWAFh5VgDyelYAlnxWADB+VgDKf1YAZIFWAAiDVgCihFYAPIZWANaHVgBwiVYAFItWAK6MVgBIjlYA4o9WAIaRVgAgk1YAupRWAF6WVgD4l1YAkplWACybVgDGnFYAap5WAASgVgCeoVYAOKNWANykVgB2plYAEKhWALSpVgBOq1YA6KxWAIKuVgAcsFYAwLFWAFqzVgD0tFYAjrZWADK4VgDMuVYAZrtWAAC9VgCkvlYAPsBWANjBVgByw1YAFsVWALDGVgBKyFYA5MlWAIjLVgAizVYAvM5WAFbQVgD60VYAlNNWAC7VVgDS1lYAbNhWAAbaVgCg21YAOt1WAN7eVgB44FYAEuJWAKzjVgBQ5VYA6uZWAIToVgAo6lYAwutWAFztVgD27lYAkPBWADTyVgDO81YAaPVWAAL3VgCm+FYAQPpWANr7VgB+/VYAGP9WALIAVwBMAlcA5gNXAIoFVwAkB1cAvghXAFgKVwD8C1cAlg1XADAPVwDUEFcAbhJXAAgUVwCiFVcARhdXAOAYVwB6GlcAFBxXAK4dVwBSH1cA7CBXAIYiVwAgJFcAxCVXAF4nVwD4KFcAnCpXADYsVwDQLVcAai9XAA4xVwCoMlcAQjRXANw1VwB2N1cAGjlXALQ6VwBOPFcA8j1XAIw/VwAmQVcAwEJXAGREVwD+RVcAmEdXADJJVwDMSlcAcExXAApOVwCkT1cASFFXAOJSVwB8VFcAFlZXALBXVwBUWVcA7lpXAIhcVwAiXlcAxl9XAGBhVwD6YlcAnmRXADhmVwDSZ1cAbGlXABBrVwCqbFcARG5XAN5vVwB4cVcAHHNXALZ0VwBQdlcA6ndXAI55VwAoe1cAwnxXAGZ+VwAAgFcAmoFXADSDVwDOhFcAcoZXAAyIVwCmiVcAQItXAOSMVwB+jlcAGJBXALyRVwBWk1cA8JRXAIqWVwAumFcAyJlXAGKbVwD8nFcAlp5XADqgVwDUoVcAbqNXAAilVwCsplcARqhXAOCpVwCEq1cAHq1XALiuVwBSsFcA7LFXAJCzVwAqtVcAxLZXAF64VwACulcAnLtXADa9VwDQvlcAdMBXAA7CVwCow1cAQsVXAObGVwCAyFcAGspXAL7LVwBYzVcA8s5XAIzQVwAw0lcAytNXAGTVVwD+1lcAmNhXADzaVwDW21cAcN1XAArfVwCu4FcASOJXAOLjVwCG5VcAIOdXALroVwBU6lcA7utXAJLtVwAs71cAxvBXAGDyVwAE9FcAnvVXADj3VwDc+FcAdvpXABD8VwCq/VcATv9XAOgAWACCAlgAHARYALYFWABaB1gA9AhYAI4KWAAoDFgAzA1YAGYPWAAAEVgApBJYAD4UWADYFVgAchdYAAwZWACwGlgAShxYAOQdWAB+H1gAIiFYALwiWABWJFgA+iVYAJQnWAAuKVgAyCpYAGIsWAAGLlgAoC9YADoxWADeMlgAeDRYABI2WACsN1gAUDlYAOo6WACEPFgAHj5YALg/WABcQVgA9kJYAJBEWAA0RlgAzkdYAGhJWAACS1gApkxYAEBOWADaT1gAdFFYAA5TWACyVFgATFZYAOZXWACAWVgAJFtYAL5cWABYXlgA/F9YAJZhWAAwY1gAymRYAGRmWAAIaFgAomlYADxrWADWbFgAem5YABRwWACucVgAUnNYAOx0WACGdlgAIHhYALp5WABee1gA+HxYAJJ+WAAsgFgA0IFYAGqDWAAEhVgAqIZYAEKIWADciVgAdotYABqNWAC0jlgATpBYAOiRWACMk1gAJpVYAMCWWABamFgA9JlYAJibWAAynVgAzJ5YAGagWAAKolgApKNYAD6lWADYplgAfKhYABaqWACwq1gAVK1YAO6uWACIsFgAIrJYALyzWABgtVgA+rZYAJS4WAAuulgA0rtYAGy9WAAGv1gAqsBYAETCWADew1gAeMVYABzHWAC2yFgAUMpYAOrLWACEzVgAKM9YAMLQWABc0lgA9tNYAJrVWAA011gAzthYAHLaWAAM3FgApt1YAEDfWADa4FgAfuJYABjkWACy5VgATOdYAPDoWACK6lgAJOxYAL7tWABi71gA/PBYAJbyWAA69FgA1PVYAG73WAAI+VgAovpYAEb8WADg/VgAev9YAB4BWQC4AlkAUgRZAOwFWQCGB1kAKglZAMQKWQBeDFkA+A1ZAJwPWQA2EVkA0BJZAHQUWQAOFlkAqBdZAEIZWQDmGlkAgBxZABoeWQC0H1kAWCFZAPIiWQCMJFkAJiZZAMAnWQBkKVkA/ipZAJgsWQAyLlkA1i9ZAHAxWQAKM1kArjRZAEg2WQDiN1kAfDlZABY7WQC6PFkAVD5ZAO4/WQCIQVkALENZAMZEWQBgRlkABEhZAJ5JWQA4S1kA0kxZAGxOWQAQUFkAqlFZAERTWQDeVFkAglZZABxYWQC2WVkAWltZAPRcWQCOXlkAKGBZAMJhWQBmY1kAAGVZAJpmWQA+aFkA2GlZAHJrWQAMbVkApm5ZAEpwWQDkcVkAfnNZABh1WQC8dlkAVnhZAPB5WQCUe1kALn1ZAMh+WQBigFkABoJZAKCDWQA6hVkA1IZZAG6IWQASilkArItZAEaNWQDqjlkAhJBZAB6SWQC4k1kAUpVZAPaWWQCQmFkAKppZAMSbWQBonVkAAp9ZAJygWQA2olkA2qNZAHSlWQAOp1kAqKhZAEyqWQDmq1kAgK1ZABqvWQC+sFkAWLJZAPKzWQCWtVkAMLdZAMq4WQBkulkA/rtZAKK9WQA8v1kA1sBZAHDCWQAUxFkArsVZAEjHWQDsyFkAhspZACDMWQC6zVkAVM9ZAPjQWQCS0lkALNRZAMbVWQBq11kABNlZAJ7aWQBC3FkA3N1ZAHbfWQAQ4VkAquJZAE7kWQDo5VkAgudZABzpWQDA6lkAWuxZAPTtWQCY71kAMvFZAMzyWQBm9FkAAPZZAKT3WQA++VkA2PpZAHL8WQAW/lkAsP9ZAEoBWgDkAloAiARaACIGWgC8B1oAYAlaAPoKWgCUDFoALg5aAMgPWgBsEVoABhNaAKAUWgA6FloA3hdaAHgZWgASG1oAthxaAFAeWgDqH1oAhCFaAB4jWgDCJFoAXCZaAPYnWgCQKVoANCtaAM4sWgBoLloADDBaAKYxWgBAM1oA2jRaAHQ2WgAYOFoAsjlaAEw7WgDmPFoAij5aACRAWgC+QVoAYkNaAPxEWgCWRloAMEhaAMpJWgBuS1oACE1aAKJOWgA8UFoA4FFaAHpTWgAUVVoArlZaAFJYWgDsWVoAkFtaADRdWgDYXloAcmBaABZiWgCwY1oASmVaAO5mWgCIaFoALGpaAMZrWgBqbVoABG9aAJ5wWgBCcloA3HNaAHZ1WgAQd1oAtHhaAE56WgDoe1oAgn1aABx/WgDAgFoAWoJaAPSDWgCYhVoAModaAMyIWgBmiloAAIxaAKSNWgA+j1oA2JBaAHKSWgAWlFoAsJVaAEqXWgDumFoAiJpaACKcWgC8nVoAVp9aAPqgWgCUoloALqRaAMilWgBsp1oABqlaAKCqWgA6rFoA3q1aAHivWgASsVoAtrJaAFC0WgDqtVoAhLdaAB65WgDCuloAXLxaAPa9WgCav1oANMFaAM7CWgBoxFoAAsZaAKbHWgBAyVoA2spaAHTMWgAYzloAss9aAEzRWgDw0loAitRaACTWWgC+11oAWNlaAPzaWgCW3FoAMN5aANTfWgBu4VoACONaAKLkWgA85loA4OdaAHrpWgAU61oAuOxaAFLuWgDs71oAhvFaACDzWgDE9FoAXvZaAPj3WgCS+VoANvtaAND8WgBq/loABABbAKgBWwBCA1sA3ARbAIAGWwAaCFsAtAlbAE4LWwDoDFsAjA5bACYQWwDAEVsAWhNbAPQUWwCYFlsAMhhbANYZWwBwG1sACh1bAKQeWwBIIFsA4iFbAHwjWwAWJVsAsCZbAFQoWwDuKVsAiCtbACItWwDGLlsAYDBbAPoxWwCeM1sAODVbANI2WwBsOFsABjpbAKo7WwBEPVsA3j5bAHhAWwAcQlsAtkNbAFBFWwD0RlsAjkhbAChKWwDCS1sAXE1bAABPWwCaUFsANFJbAM5TWwByVVsADFdbAKZYWwBKWlsA5FtbAH5dWwAYX1sAsmBbAFZiWwDwY1sAimVbACRnWwDIaFsAYmpbAPxrWwCgbVsAOm9bANRwWwBuclsACHRbAKx1WwBGd1sA4HhbAHp6WwAUfFsAuH1bAFJ/WwD2gFsAkIJbACqEWwDEhVsAXodbAAKJWwCcilsANoxbANCNWwB0j1sADpFbAKiSWwBClFsA5pVbAICXWwAamVsAtJpbAFicWwDynVsAjJ9bACahWwDKolsAZKRbAP6lWwCYp1sAPKlbANaqWwBwrFsAFK5bAK6vWwBIsVsA4rJbAHy0WwAgtlsAurdbAFS5WwDuulsAkrxbACy+WwDGv1sAYMFbAATDWwCexFsAOMZbANzHWwB2yVsAEMtbAKrMWwBEzlsA6M9bAILRWwAc01sAttRbAFrWWwD011sAjtlbADLbWwDM3FsAZt5bAADgWwCa4VsAPuNbANjkWwBy5lsADOhbALDpWwBK61sA5OxbAIjuWwAi8FsAvPFbAFbzWwDw9FsAlPZbAC74WwDI+VsAYvtbAAb9WwCg/lsAOgBcANQBXAB4A1wAEgVcAKwGXABQCFwA6glcAIQLXAAeDVwAuA5cAFwQXAD2EVwAkBNcACoVXADEFlwAaBhcAAIaXACcG1wAQB1cANoeXAB0IFwADiJcALIjXABMJVwA5iZcAIooXAAkKlwAvitcAFgtXAD8LlwAljBcADAyXADKM1wAbjVcAAg3XACiOFwAPDpcANY7XAB6PVwAFD9cAK5AXABIQlwA7ENcAIZFXAAgR1wAukhcAFRKXAD4S1wAkk1cACxPXADQUFwAalJcAARUXACeVVwAQldcANxYXAB2WlwAEFxcALRdXABOX1wA6GBcAIJiXAAmZFwAwGVcAFpnXAD0aFwAmGpcADJsXADMbVwAcG9cAApxXACkclwAPnRcANh1XAB8d1wAFnlcALB6XABKfFwA7n1cAIh/XAAigVwAxoJcAGCEXAD6hVwAlIdcAC6JXADSilwAbIxcAAaOXACgj1wARJFcAN6SXAB4lFwAHJZcALaXXABQmVwA6ppcAIScXAAonlwAwp9cAFyhXAD2olwAmqRcADSmXADOp1wAcqlcAAyrXACmrFwAQK5cANqvXAB+sVwAGLNcALK0XABMtlwA8LdcAIq5XAAku1wAvrxcAGK+XAD8v1wAlsFcADDDXADUxFwAbsZcAAjIXACsyVwARstcAODMXAB6zlwAHtBcALjRXABS01wA7NRcAIbWXAAq2FwAxNlcAF7bXAAC3VwAnN5cADbgXADQ4VwAauNcAA7lXACo5lwAQuhcANzpXACA61wAGu1cALTuXABO8FwA8vFcAIzzXAAm9VwAyvZcAGT4XAD++VwAmPtcADL9XADW/lwAcABdAAoCXQCkA10ASAVdAOIGXQB8CF0AFgpdALoLXQBUDV0A7g5dAJIQXQAsEl0AxhNdAGAVXQD6Fl0AnhhdADgaXQDSG10AbB1dAAYfXQCqIF0ARCJdAOgjXQCCJV0AHCddALYoXQBQKl0A9CtdAI4tXQAoL10AwjBdAGYyXQAANF0AmjVdADQ3XQDYOF0AcjpdAAw8XQCwPV0ASj9dAORAXQB+Ql0AGERdALxFXQBWR10A8EhdAIpKXQAuTF0AyE1dAGJPXQAGUV0AoFJdADpUXQDUVV0AblddABJZXQCsWl0ARlxdAOBdXQCEX10AHmFdALhiXQBcZF0A9mVdAJBnXQAqaV0AxGpdAGhsXQACbl0AnG9dADZxXQDacl0AdHRdAA52XQCod10ATHldAOZ6XQCAfF0AGn5dALR/XQBYgV0A8oJdAJaEXQAwhl0AyoddAGSJXQD+il0AooxdADyOXQDWj10AcJFdABSTXQCulF0ASJZdAOKXXQCGmV0AIJtdALqcXQBenl0A+J9dAJKhXQAso10AxqRdAGqmXQAEqF0AnqldADirXQDcrF0Adq5dABCwXQC0sV0ATrNdAOi0XQCCtl0AHLhdAMC5XQBau10A9LxdAI6+XQAowF0AzMFdAGbDXQAKxV0ApMZdAD7IXQDYyV0AcstdABbNXQCwzl0AStBdAOTRXQCI010AItVdALzWXQBW2F0A+tldAJTbXQAu3V0A0t5dAGzgXQAG4l0AoONdADrlXQDe5l0AeOhdABLqXQCs610AUO1dAOruXQCE8F0AKPJdAMLzXQBc9V0A9vZdAJD4XQA0+l0AzvtdAGj9XQAC/10ApgBeAEACXgDaA14AfgVeABgHXgCyCF4ATApeAPALXgCKDV4AJA9eAL4QXgBiEl4ABhReAKAVXgBEF14A3hheAHgaXgAA</prop>
				<prop name="Temps">REFSWgAAZzoCAIBnNf9xPQrXozBAQP7p8mBAQIXrUbhfHiVBQB/+8kL99PdDQDMWARNEQLj9Hv7w+ERAexSu/0fhGkZAKVyP38L1CEdAMAAoXNvvRx0D2EgdA7hJfUDv8XCdSkDsAAB3hYtLNQNvTEDu8veQTUAnAXp0TkBeUAA9CldPBQRQNQNvj1BAw4gBAlFtBPdRQPaJAMLlUUDtZqYBdlItA+hSQNuambcAWVMlA8pTtgUDPlQ1A69UBQRVqoUEVQUEVoUEVmUDALVXXQRXJQPaV3UDR61Y9fOwWBUEWfXzQO1ZjQMiWVUD61hAbm8BFK5YTQNtWCUDWypYnQP1Vy0D2AQUW8pXHQPIV6UDxnQfkH4Vbh+gG24CxLQfjgLCtMQfzhVSHgHBV/XzwBD0HwYvGCtOAr0sLz4vUCsCVgK7XC92L4gvmi9kJ7YCAbmsL74lvi/QL/ovDD8eP6AwP0I/VD9mP9grSEARtwB8P44/oD+yP7w/tj/oP9o/AAxP/j8oT0JPVE8uT3BPak8AnE+mT7hP4k/MT85P+E8SXwAsXz5fUF8qX2Rfjl+AX4pfALxfxl/YT9JfBG8WbyhvAm8AXG/uX1hvgm9Mb15vqG+ibwDEb85v2G/6bwR/Pn8wf1J/AHx/Bn94f3J/xH+2f9h/En8ADI+ef9B/4n9Ej06PWI9yjwCEj2aPmI/Sj6SP5o+4jwqfAByf/o9An2KfVJ92n2ifip8ArJ+2n9if6p/0nx6fKJ8KrwA0rw6vaK9ir3yvjq9wr7qvANSv7q/grwK/DL8Ovxi/Qr8AXL9mv3i/or+Mvx6/mL/SvwDsv/6/4L/qvzTPPs9YzyqvAGzPhs9Qz6LP1M9ez8jPss8ADN8u30DfGt9c307fAN9q3wCE35bfuN/S3/Tf1t/o38LfACTvTu9g7zLvdO8+73Dvou8AlO++7/Dvyu8E/87vGP8S/wA0/07/IP+S/2T/dv/A/6L/oNT//v/o884DHCSAHCRAtlQk/VatA7hWnQN1vVbVEzRWQKR4ANdb81WVE6hVRRRVTQStVa0D+FTtFFQ1E4ttVB0TU1QFExpUnRPb1lM9E55TXRNoU91AQBFHMVPdI/lSdu0UUkBHET2KUtUT71RSQB+YELgOUraVE9hRtQOhUa0EUd5NBFFAzcwHEPxQtkUDxVAdA49QZRNKtVBVAxMcFLpPHQNPbU+1A+FO1RN0TuXzuwdObSOdTUA/ASh7HE1FA7VMQHFmAdtQTGUj60vl84dL1rUDIUsVJEotA2BKts0D6klFA5VJ3QN+bUnl86dJZSMLSp0Dq4ZKTRRLNRRLfQNxu0tAzwEKd0uNA3NtS6UDbkutBEtA3wETHmUEJ+4CYRQnBi0GJQD+FT4vUCv2FfYdXi9oK94VAO4dli/wE+4Vvi/gL/IvBD8A5h3mHSY9Rj0+P2g/ej+MPxCeP7A/wjmWAnrEP8Y/2D8A+j8cTxZPME9CT1RPVk9oQwBmTY5Njk+gT9JPfE/mT/hPAMpPHF92TwhfKl90Xy5faF8Aml+sX75f0F/iX+xf9l/wXwAyb0xvDm9Ib0JvhG82b5BvALpvzG+mb+hv2m8Mfx5/OH8AWn9Ef3Z/iH+af6R/vn/QfwBqf+R/9n8IjxqPPI8uj2iPAHqPTI+OjzB/mo/Mj9aPsIPahgNLBRMMTD0DKE22BSMlToUDK08tAxCtUAUjhVB1BFDdA25tUVUD41GdA3ZSPQPb6FKFA1tT3QPOU9pFE0ScBLZUXQMoVdbV45lV5RMnPASYVlpNFFcFI3VXPRRXhQNvS1hAwxgRslhdE9sMWeXzJ1lFAwVZto0D01idA5ZYRQNVbViNAxNYHQPfV10DBcgkBMAUr34DLKcWpcaSQcJEpxavYK9yqWYCvYSvEJavqK+6qYYCu8yvxq/wr6D6odbl9q8Ys5YCmhwEX9VXpQMeLLTapJSHVlKdA0aklTwEyGQEjWwEa1RVlQRVfQPhVF0T25xURRNkVFUTLVQ2RQP1Ux0Dv1N9FKy0tU+sBBh0lNRSBROcrVLlE2dSHQMvXJT4bVFtE8BRLROKUcWTbVIEFAxR5RPXUC0DbaA8lGhQfQMxUF0DW/hPPQOIT10DGDQUa49OFZROXRO8TW0UtU2dFEy1A4FMXRRMrGUUVDQ3S820SuUUSrZ9AxFKXQO4ScWTgq1JBROMST0USdXjeQKUFADUF/YV5h/4GxYtZgIBXQzfHi9A3zovZN9+L/gbAIYvqN+K2c4t1t/o3/rZBj8AGO8qPzTvPu9gP3LvXO9+7wCo77rvzO+2j7CP6u/07+7vABD/Sv88/z7/WP9q/5z/tv8AKP+K/9T//v/g//r/JA/m/wDw/0oPdA9uD5APUg/EDw4PALAPyg/UD54P6A8iH0wfVh8AMB9iH4wffh94H0IfzB/eHayGxZaydExF1E1Nk2OtTn2TZk8tsyosxKG1UBXDF1SUplEFkxutUi2TkFL9kwO0tHe1Uy2z6myUXlQtk9BlVDW0VW2UlCQ+Vi2Ts7BWPbbmwo5XpbRXtvWzYFjlw95Y9bMg2VnVJhbC91h1w8FYVpWzhFiFs0H8lAPElAvSV5WzxHSvRqUurU6tAEavcK9yP3yvhj+4r7o/HL9A3j/Yr9I/DLcOtdaSt5w0tZBUNFIERA1XnZO4rVb1k3VWlbM0VET1tVWtxFXVs3xVxZNCtoyUCVVNk8NUBZRU1v2TU1TVsxyUtORT0m2zrWwnLpJAdCT6UlqNRFJ9w4xSRdNV5LRbH1JNs+dRpSRRzcS1UV1EUUWT/lD1k8W1UE3EUG3DWlDFkyK1UEW0T23Dak/FxE5qFSROpZRObbOdTf2TmzNNBZPLTCUkdMQBVnxUg0uNkxmsFLecxCtXSqW0SUWTnszFzMTbmUn1kxVK/ZOTSgqVsxSUxFTkz/bNRtUm3wAgbzLfRG9u33jfut+M34ZvAPBT9t/AY7Ztzt0e7e5vAH8AIu+sHzZ/WH9Cf2x/jn+gfwCyf8R/1n+wH+If9H8Gj6AfAOp/HI9Wj2iP+h9MjzaPsI8Awo+Uj+aP2I/SjySfjo8QnwAyn2yfTp+In1qfpJ++n9CfALKf3J8Gr/ifAq9Mry6vSK8Aaq98r6avGK+yr7yvxq/oo1aGIoBLfSPelGSuHCSzpU1NJCwkpk9VI0uhUBW0NFQLwEbCyPy0OrbktK9ShbMhUxXDl7VThURUPcOYVH3DDGx0R4Yi8FU9M2FWBTPT01Z9RARErTQ0MVjWvcOcWM1EWFUjK1m2fSMeWR3T7VhFY7W1WE0jdgw0IljFU+kFV73DzKQ/lj84yzY9Ns8AaM8iz3zPns+wzwpJvs/wP0DyzxxH/s8gS2azdMSAtCStLhTE7FadY6hURGWtVkVjJVZtQ+h0RKxtVY0jb1VFUypVLWNr8VRtRFQ9M4FUbSNtR4QkEFRFU9pTPSQ0fCVsJCd8JO5STURstFuBUsVTSVINMxLcRGvcUc1TlfxEYFGF1NlRjdQ8VLpQBTODUNZ1Q0xQRWMVNFSiT1ptQzhEVMpOfSROPTPb8U2dY4hNRUMdTVY9M7FMxbRMjSPPbGdsXlM0ZKFKLWNBSkVjbeXMVJVJDTOCSUVjK8VJTeRKJeRKhdQ0ZyB+fZZtDm8wY0ZCXRz/Rm8AUG9qb3T/pm+Yb5L/1G/ebwDQ/yp/BA8WD4B/en8kDzavAHAPOg9cD6YPuA/KD9wP9q8A6K/ynyQfHh84H0ofZB/2DwBYH4ofpB+eH7gfsh/0H84fAPgf2q8sLxYvQC9iL3Qvhi8AkC+qL9QvTi+gL9ovHD/uLwAIP0I/VD/2L2A/gj+MP44/QMA/oj/MPwa/GLNGUqqEVG2hbOToTkXj4k+l9MREvzayxly/xkXWUrNTks1TJYS/xtJ+nLd+U1bW7UPvVi30V+UzylcyjVMzzLfewv1YRdTktyxOU/S0pVjlU2QEzxbPAIjPcs9MX15fcF8qX5Rfhl0A9s/Qy75f6F/6XwzfDt8AY1Z2sqdXjdNxfFQwTNdYPmNc33ay11X9U5t81GtfVTWzJnzU71Q1s8u2VB2zfqTXNvIBVGzFRHxEk1P9U1tTrUPDI1Mds9vQ9rN0RIBSbF22LuIDUv1Ty1G147QL4I6yXFxEJlG1RFBs3dQ85HVQ1VM9UAXj2wVQPdOgTwVTNE+aXUROdbNXTt1kNERobU090wBN7dOZTEXUEUwFdFT3zkIDpOfO07TkZNPgzkKDxOc28sFJVXQFSnWzt+TnpvWeDeb1Dv8AOPsujzj/Uv98/37/uP+ajwCsj8b/6PPGj/D/mgnujxifAEoP7D8+n2Cfcp+En06fkJ8Aup/Mn96f8D/SPxSvDq8orwAar0Svbq9gr4KvjK+mr7ivAJKv3K/WrwC/Cr8svxa/QL8AUr9cv3a/oL+yv4S/Nr94rwCSv+S/Ds/gv/K/JM82z0jPAFrPhM+ez5DP0s/Ez7bPsMu2/lKLSzXjDEyl0+dWLEQhTs3UT9VTDSznaoaC+CTkagzk4FFldG1SfcPnUqXTV1MdVC1TReNCVAVTtJxkk2CqnuKXpNQHbGSVZGQFbERn1lLdV4WDSFjtY1uwWFXjClk91FmldNr0RNEEVJRYrUNTWGJ94xHcRNPQTuLIV33jEcGkXy7lVkLCLOdW7XZfAHjvgl8075ZfwO/S78xf/l/QCP8Kbxz//sKaRGRhV5qlYx7ERNpWjURkZFXZVq3WhoLIVfXjjVW2BVNUVf3DGlXVg+HVVCVEVCWUVPXjLVTWhUP1U/XkUz3Th1NbQHH24VBThYMYfESr41KFc6nkZGVsRC/VUlXUUdXzwGREilEsVUaWQhxRhUPlTHUsdKxLQOaCMVAl4/hERIi1TyUET6Vjrk69c0WtTpVDvE2N9E0lQ+qtTL1zhUwlBEyFQ7VlS430S7VE5HR3ShXkpUol47jMdybSjNR04VlJbdTEBNhKFfNLvIcAfs22hRaPQI86H0yPXo94jwCCH4SPph+4H+KP1I8Gnf4fABCfIi+knzYvgM9qL3wvlp8AWC+yL8Qv1i/oLwrf/M/+zwAIPyo/RD82P2A/cj+MP34/AFg/+i/EP+Y/2M/6PxRPJk8AoD86T1xPVk+IT1JPnE92TwDIT+JP1E8GXxBfIl88Xw5PAEBfYl+EX5ZfsF+qX8xffl+o6F+6WRZynAxkOowEZa1NDeNjTo1jZlwELLZEBKFQJVMXUVUEUVb14/1RpWOO/GVTvdO1ddz06ITUXFTtY9C3VEAfyAE+Vc1zsjVVpWRW1YOxVlX2dmO2JOT4V9XzYFi908VtWD3TF1mlYx5ZjfOt9BzkvVjV84AU5EE2DHQAWJ3T1ldddGTvAEbtTn9ge4btbn+Qf7LvpH8Axn/Yf/rv7H8OjyCPMok+0qm3zGfW81etAw8EhM3VVi3zibTUNbzU9VW25dO6Vb1zgFVtBFVWTWMMVU3T06T0mpzUrVakZB5UddRT3QOxVoxkeFMVdFOdhFON87PUUnVmnhJYUtXzIFbs9OlRvWRRLYN7LASrRVEl1FEt88lM1JNtUC2DW1C10yVQpWNt3mQEbk/dAwFPrQPbj04tgwtO3QOhTVYlUzdNrQPPLNRnNNRhAZQEK2CGkwxkukrtUxVavJT6zASizAfOlaZia/5JLfN5xAQYSwWDAV2kL04lvhUmH1AT/pVOHwBgH2KvlB+Gr6Afqq+8r84dAM4fGCv2rxgvIr80v5YvQL8AKl98v54viL+yv8S/1r/ovwD6vwxvDs8ozwJvHM9Oz2DPAELPfM+Oz6DPqs/Uz+bPaM8AAt8U3ybfuM9a33Tfbt9A3wCS36TfXt+w3/LfzN/+39jfABLvNO8u72Dv+t+U737voO+gsu9078bv2O/q70sNk7lazKSujASlTUVjpkRkW6ZP1QNMUA0EUF1zqzJRTQOoFAQ6/PSvbVLlEyFTxdOXUw2T2wlUdQN8VAWD7VS2rQNfVf0D7lXlE2FVVqWEVp1jQASErUSEWRcMdw/y5Fgtgyv0Z1qm81iNA7VYPWNzFAQVM+Rk9Zx00IR3tn1GDQA2dTZ9bg+AD6J/nA+2D8gPAAqP7A/+DxAfGhEu8xwfLhVkfvOUBICUBNP1/Vado7W4fIRldIQlVm3z6G1VDfOqVY2Tb1Vt8804tGT+VOVknGSAVKrtY0ecZBCshNrchKFVU4WDauyENJRk/PyEtbiE9IEMlElSXXMSbVKlk9xR/WOkUeWTa25RhZRRzYPxULWUpkyUhVBV9jZiFVSUvm1PnbNTTzVj5U7lk6teTn2ETWVkTd0DHa1NJZO1TBUTS5SU59VL7WOHrCQHRKShSlbNg0FKbSRJJZOV5JQTfkl99OyUGbyUu5DGogEubKeeve6lnqUmrzg/Sj8AbK9ur5Cvoq+UP7Y/yD/SMQAWre6t3q02vyBPMk9ET1ZPAKC/kr98T55PsE/CT9RP5k8A8O/6TwxfFl8wX0JfTF9WXwBQX5JfnF+mX7hfwl/kX85fAAhv+l8kbxZvUG86b3xvdm8AaG+ib8Rvtm/Ab+pvBH9GbwAIfxJ/TH9ef3B/gn+Mf4Z/gLh/qn/Uf+5/AI/acY6DS1BVlDT/RvVuI0/Vc2pUlZZc9FBRtYPGdP8eAiNtU41Ds1MlkyVUrTO1mMwUCqQUflVVA/C2vIRgVn2T0Va9lFdsdYSUBDBY1XOaWK0zafj0/wYKpez0ZFg1A1siWC0T6VdNI8w0BwCOD1APYg9cn06fmA/SCaafAMif2g/sl+afCK8arywXLh1ULhUucqdMFG/khVfVcy3qbBSoVt3zZ3wXLnLb51X9k51VjUNjVVrdEyqUFO9UbfO4tB+0xhU2k1MtM5VTdSRTit3zJ+Sk7vQfBiVuIgWtUv2TzVHVJFHFhFHYpaQ0L45Cg1BNEz9QrLUkZPSiT50UT90TypVO1YROHTPxhCceAgO2jCSdTB0zMUxNE88QjDe2L8gjdrNJrSTct9a1Kp4TSi1zt9S0KnQ3hk0Apj0uP0DPUs90P34/iM+SPwAkz84/0MsGTe49jkX2PwDbACbfON9qT1Tfbt9g33rfpN8Att/I39rf7N/+3yB/Eu8k7wAOjzjvWu8cj27vmO+q77TvAIbv0O/q7wz/xu8Y/yr/RP8ANv9o/3r/nP+G/wjvmv+8/wDW//D/Ag8cDx4PEA86D0wPAF4PgA+aD6QPZg/QD6oP9A/Y5g8QEx6ii0vtEwxMWt0T6kSEJU79hE+Fg8EPRCf2g2SEKyAeMuFRWr3DWPyk6FIdo1vkpK3O5BREVN2DtrSkKK1VPaOZVQ0TCoykl2Z8pAdXjdRcpN9XvcNbSFhdk7BYrYRZPaObKVmdgwVZzYQclJRtWJ2DVViN0xNYvSMF4WykyjyfXp9gL4qfRC8Ali/Am76fyC/aL+wv7p8AP1AiP0SvLj3ug1ddxFfNwzUebKTadKSYViUk1BVadKTIlKSNVR2TVMQU2xpVfRRUQL/BKKzVVI3UVP2EVJ2D9VOsFTSchIVTbYRTvcMYWpSE45QUq1IVE2eEhK0v/KT4UW2DwHyEiq1RjSNSUb0zHCS05bVQVSOgbBRoUKW0UFYdk/RPjbRPPURPPYS1Ts20Tr0zvE1thE3WRRuFTD1ETJ2DtUtqhYNPvETv/LR3SoWzWxFKHZO0SbWESTWTa4xJVYRJFRNXShUzC91KLTNL7McWzyjPOs8ATF9mz3jPms+UX87PuF/KXwDcVwbd5l8Q3xpvHN8+b1BvAFLfHF8WH5hvqm+8b85v4G8A8m8Efw4fGH8yf0R/Hn9wfwCCf2R/ln+of7p/zH/ef4h/APp/HI/+D0iPCh9sj16PgI8Aio+sj6aPyI/aj3SP7o/ojwAinwSfRp9Yn3KfPJ+en0CfAHKPvJ/Wn5Cf4p8Erw6lvjKbnEudEz5MpVSMtGi1Tq0TZnxELlCVs6NNUMWTF1HtRDy0AQS0a5FShWMD7KR3Uw2jWerkpcyk0FSVQ0CkNNu0VY0jQlaFs7FWWlUjIKQkkFdts/iMJGtiWF2zx/wUGlmNI9siWQ2j+liVs8NYWsWThyS0R1g9UwUktAXX7KTIpC+GLWa9Vi94LwCav6y/7i2+v+C/+i8MP/6/ECjPOs9EN9YSt+SnNkPkFLUPRMTL1BSHVmVDNLaENPVVtRO4VX2jfLLMpVX9FLQ00VQFs5pWxDRTVK00VGVD5Nw02a2cp9ayQFO1EwhT1o0j0lKNQ4wMRFdStgVTHVKdo+dR9RRRWr0TeXwUQVE9wwtERNvFUGUzkVAFs1pQbA20dKTXTwWzak8FU1v9Tr1Dj07VFE4FU9udTYVjM029Q89Mlm2jY0yFpExdNIRkM9YUpLdKDaNa1NT6SRKNI6LkR74TSd3WzkVeEwFLpTQsZx5fMF9CX1TvZl8AgF+K75zv1l/A79Lv5Of2XQA2bQb/OG8i/0T/hm+Aa17/AIj/mv+s/77/0P/i//T/Bg8AIK8SrxwPLg9AD/qfhA9+DwBYD3IPpA++D9APsg/0DwYfACAf8g9MH14fcB+CH5Qfhg8AsB/CH+wf1h8ALxovLC9GLwBYLxIvPC82L5gvai+sL8YvgNgv6i/0L54vKDtWw+TkrlqkRKWcRKpO5dRPFTOzSlAlRGRENFH9w6hqLEQ6FESvjKQhUw0T25dT9dMJVI1DfFS2BVPtVL1DX1Xd4+6tVX2zYFZd49HcpEC1VxUzqlzEF1jd435tWOXT4lg9wytZ5UOzHlm9NDS0tVhdo3YmHLQzWJXEdLTSdL/OvQBWv3i7fr1mT1hP2r/MT95PABjPEsk+zyBfMl9Mz1bFljOihLSBpETrMH7TVhUzuraUxGVWReMlVg0T561VreOoVQ1TbcSkNFVVFbRUHbRU/TRUJdOtR8xUDlRdo9b0xKDVU63kU13jMaSk+lKyJURS/TQk1EdSvaMQzVIFs9pR5dSMNGpRbH02dsLvUK3juFBtVGlQbTZuohNkZLpPdcNbT09d4+FOFdROzTRtTUXjhU09oxxN1aStTD1TS0wFREsds4NZS43UZOShSl3jQdxkS+FJvaOQ7NdeM0lN0ysVStWkSl2jJmTnfv0AfvWm7V7vWH9y73x/nu+gfwCy78R/1n/gczb99u8Y/xqPAHT/Ro8of1qPfI92j6CPio8AtI/Wj+iP+o8MnyY/GJ8inwBUnw4/UJ96n4yfLp+Yn6qfALyfzp/wn9qfHK8ur0CvUq8AZK9mn4Cvkq+cr76v0K8KrwDsr/avAL8Sv0y/Nr8gvzK/AHS/hr+Yv7q/rL/Gv9i/6r/YHM8Oxb5CgEsVQ95LiF00VDcWcqZkP07DZNRShVEVc8aMP54/sDO2cpi9VK00VUDNzM/AfLVVDdPsrFRdVqXUVmYN0zxXpVQMVC1YhTPbmFils/dY9dMpWdClZBxPLkUPwiQU1OlXFt1zzlcV48SkT3ZNdt0AlkWWT6Dfst+0T+5N1t8AX4DyT0RfLu9A71JfZF/u0jBK7DTqnFSnjF9+cuWkXyaGMihVTWTkVLbMV45SsUXcX+5VRuJbU41TJcFTzTQMbx5vMGN+cpVRCt1zXozEJkxvXmW2Y2xnqu5TT7VUT01ETg3DWiiUb6Zt3nIutGTLrHfGYrED1G/mbYbCgkl9c8US7GQwDHdeMiocf6a1JoUAtnV+dV5/YA9yf4x/lg+oDwC6f8wP3g/wCyaPCItOjzAfAEIfVB/Gj7iPch+EH5YfwB8A0h/kH/YfCC8aLyTPJi9QvwBiL0Qvbi+AL5ovpC8mz7AvAOIvBD/GL9AvGj88P0Y/ID8Acj+EP2Y/WD+SP8w/3j/4PwAKTxRPJk84T0pPbE/GP2BPAIJPpE++T9BPek/kT95PGF/aKl9LReOLS83DDExm1VPnTIVkpPTlTh3jWw1QrRODUA3UUM3Da2xRldPhPPRVUgXTa8hS7cRT9WPOU4XDW0JUhcOyVD3UVSXzrZfUVAdWJfN3jOTn2uTEb4Tk2le9M0dY1u0DrljNZFkl8ydZ1mUDEVntA9481JRYtsVjU1itExNYbePfAoTkypTfbt+I24bd7tWO3wC438LfzG/mb/hvGu8E7yZ/UDh/Su9kd/ZCmmzkX0zUpR78VVa9xORUV4zkF9qUdNjcxI1VhfNUVdb1QxpVlVRU7cOsVLKtFFSVxMxUBFRt479tUwXTiFMt81BTvQNrGFOVVFJdc6tShfPbdFLNwzxSvQP4UZot88CUxIpRhcau81GmlePlUA1khFR3ZPQxbVAF0/hPvQOIT630tU8NZE59A0VOBdPYrU0t83BNVcPqXMSFtUyt9EyV47VLbeNP2qwU8xwEikpdcytK0gXTuPz3zsKMBATlSVq9M1f0hNhK3WNAtAcAvj3uBUYPaAvew1yfdg+QDwCin7Sf7g/Ym8afABv+DxAbAA4dJq1Gr1ivsh+kH3avoK8Agq+Mr9av6K/6rwy/Hr8wXwAyvzy/Pr94v0q/nL+Wv3C/ALq/1L/uv9i/yr8czw7PCM8Aor9Uzz7PWM9yz6TPjs/AzwCyz9TP7s/oz/rPNN9e31DfAArfhN+W37DfWt/E3+7fwN9gAu8M79bfEOOuUpxLtVNrPkztkyik9CVOTfNVZoyELHz1UH0DFUSHWvZS/0yEclLtVFLd4211DIToU41TXFRNc6vNVF3kVS3zsNzkIO1WPWOTVq30V0CarZn/4IlXPWPzhHRe2jxkwxRkF1ldgyVZVNX0JGTBNGSENGRERGRbA1j109dXdePGdGcAZm94a4b/eG+yb7z/zv/gbwDy/wQPDn9gf0p/RA9eDR5iTbeEdI5XBYR8dA9kBGvLVv3kVv1zSFZdg1sFVuWDulW1U368dFtEVa1TDFXNo9PUdLWczFRkzOQtVO1UU2pNY68MhHgUhEFT5YOrClPNU9QshJys5GfVUuXkUv3j6ZRUsVFaXQN7XIRFUVVUUVX0tITnXgJbjOQlULVT3raUhG5PjZMFT82jk7VOZeROrVO8TfXTN61NTWPPTF0Da7yEBajEhFvgthNLHRRK9dRKmg3j+vyEokm9BAQknllJ9Rb+4nlKrVP87IQBS8yvzqXWlY6ddp9wL4qfAJQvtp/An9qf3C/uL/ifOqkA/iVerzg/Sj9cP8aviK/63wCkP7Y/yD/aP+w//j8QTyJPADRPJu9ATzLvXE9OT4hPmk8AvE/GT7BP+k/UTw5f8E8KXwBUX05fOF9yX3xfnl+wX4JfAMRf5l/4XwpvJG8WbzhvSm8AZG8mb9Bfim+0b3ZvmG+ib0AEf95v+G/Sbzx3/uK55BRtdLyEpU1146ZO/RStTyVzSlA9hFBNgzJtUcUjqFFVAx1S/QRtUq3zIVPtY5dT/eM1CdwEfPR071R1JNQFbVXl82BWdSPRViWUrVclc6pXjeRY/SN+rVhNg+JYbeRZxYRZqlUD7RyEshT0cxT0M7VYzYP1nPTSVz3zxADk/9b/6POu9a7/qI+6jxwPAN6P8I8Cn0wPHp9gD0qf/OQRuVyf/gPEhIDEhAOANpJr/VbFI7isBHVWbeRWrJTlVZ10VTWTbcQEqzRV9RRUFfRUTZOLtVRVFFT9Iw5UpQPYWVOF5LzkaFOVdFP1FFVSFfRSFYRSHfNHNBRTEFL9lKTkopTkaqTkrJtwDiL+UJ2UUJ2DgWlQhXYu8hN8pLpPvRPbT091I+FOpQN4Tlqdg/Fs5IVN9eRNRRTWxBRLTB2ESy3zg0uspXR8JKFKdSNB9KThVUmFA5AcJUn9BEm146sVSp0USnXjJuSkXQCMP441xiVWL3gver9cv7YvALC/yi/Ev+a/+L8SPxw3Ri0Abj9Iz1rPRL+OP5DPosmGzwDAz9LP5M/2zwjfGt8s3zZ/AEDfIn9s34bfWN9y36zfvt8AqN/q39Tf9t8I74LfTO8m7wAYf0LvfO9+75jvyu/c74bvAGDvwu8U/yb/OP8C/1T/bv8AYP96/5T/tv+A/9L/3P/m/1AIDyIPNA/mk0tdFEw1o63nzBTlTd2z6Hx04rVPNaNnjKTaUF0TbGpEFOFkFFdEpMhSLYOxPPwHfhP0BJdULbRVljWjl1XFdFYdJJyU6LFWrQRkhzaSLVjNg7C7WEA3kT0KWWWTKW1ZDSMOWf2z3li1w22jHIRiWD2jIFi9ExPfV7UEXITCxI+Oj6CLAJ6PsB/CHwyf1h0unfYfCC/AGi9Un04vWJ9qmfbyp1eqfbNxzBQwBITanJSYaqSUVbSUFZyU2FVdI5ubVX2TX1XdBtYS4LVUZZOp3HRxVN2zOLbcdAFU7fPKUyW0U6pdI1u8dBcEpOA0pKdtUpVzclLt8zpStcPbA1JdI8tRlbOVUdo9o1BUpBpRZXPkULZdI6tQlbN1UJWTPa1Q7ZMFUAWkT/2TGK1PJROqToU0TmVz1LVNnQRN1RMATWWTmW1M/bMuTD2jsEuVpLbkNO9KJROKSjWjJ4b0NMpJ3aQMR/6ltsJTBUq1NEo9NJS3fs0WxVa9AH6/eE+Sv5xPtr/AT+K/5E8A9k8QzxpfJM8mzU5fYF+CzwCsz/b/qF+6X8xf3l/wXwJvABRvxv8gb0pvLG9eb3Bvem8AlG8OD8hvOg+sb65v4G/SbwAcfz5/IH9af2x/Jn+If6p/AMR/tn/Qf/p/3H/ubzCPQo8ADI8mj1iPao+Uj46PsI/CjwB0j9aPiI/qjwSfFp/4i76itZxMlDp0BCVNfUMhbU7dkyNPPSMNUJVTs4NQHTRUpIpRxQP/iFykOzAmkudMNBswZgLMbVM9o0BUxQPPVNWULVUNE7RVJZMnpCfuA6lXfTSMJOEMFGQkFMplWDUTHiwX/jIHWZVTW9NYDROUWN2jU0QUCwNYLbPWDBfWHcYfiB8Aqh+0r3av2B/iH+yvNi9gK0Aev0C/ai90L3YtHpKajCRrYVfFAw9UtMtWbQOrh1bdA0asJAUEFMdWxCSLVbWTUuwFVaWjm9FUBUOaVE0U5CQpbVQVQ/NTZZO8U40zrYUkNEBTZRMI1JTQmkw0m0Q0Y1LVNLyU981RNRO+UfUEpARBUbZNswtRjTPVUDUTnqlQjQaWI1ANE/SkNGo2jJT9Tv1Djk59lnYjprw0TE1tBn5CgdTEAZlMjbQslDdLLUYmU0psZQQsRLRJtZOCSX3ErUkdk/pJJZRKTcRKAk2zSwRXjl3+RV5PgE+KTwCU36ZPyE/ST9zf7t8A7wpfACTnDuU+X0hPSu9s75ZfkF8AKp+c78bvsO/C7/zvDv8g/wAy/0yfRv9Y/1KfhP9u/5D/AEqfxP/O/+j/+v8MD57/KA8AIg9UD14PcA+CD4wPrg/ADwDSD+QP9g+YDxIfLB8eH6gPADofhB9WH4gfkh+8H84f4B8A8h/8H/4fKC86L1yfbp+Ak4j+M4yXpqKhnJ+ulQ8idGS8lzaiWcyXBtJcVOW2kvayQuyXdpNWVTS8tVda7eRXnTP4V/W0WK2zrcckpBpZjTMlPDQFJVl909FMpw8iRFyvZqIBxsSvlq+YP6o/hD/OPwC/APqvBE8WTxi/Kr80T15PWL8UcrkG0pwkNFKcv66/wL+A0rbzIN69/pP0vwbNPqJ3IBzPLs9Az1LB/jKwXM8G08h0z4bNNvLXnM+mQo9OSHWUvMfmklDMx1aiY9zPIO7PAN8S0V7DHGSZJN823wBI31rfbN9+b4jfqt+038ZvANjf6m/8bx7tTu8w73rvVH8AZn94f4LvlH/u78B/0n/kfwC2fwiPGo9cLyaPUI8yj2SPAG6PSC+aj6yPth/Ij9qP5I8A7o/ojyqfNJ9Gn1ifYp+EnwCWn7ifyp+kn46P+J+ynxSvAOaf8J86r1yvbq94r4qvTK8Arq9Ir8qv7K/Wrwi/Ar9Ev6wGrf4ygEu9xEulQ2/W1MRhTd1UTm0zZk9qxcRQNVPAlMQ0US1T26hRVUMdUr0zkVLStWMFHFfmQ1RtI3xUZqVD71RFVPwk1VW9S2u1Vv1zI1RErVe1Q9sXWDVTgFglM+JYqD07QzAuY1gNU8NsNHbVWLVjNTzE9dw00FcClcPE/D/WP5A/wj/Ez4bPAABP6s8M31ZPQE8q33xPVt+oaN9S0bZCt9TEgNTEQFZE1P1WFbO6tER3BDRtNbRE91WlU7pVfbRtVS1TOFWFU/5UxUPbxVRF041UbTNWVFaFUx5UxSRTnSRTpVSZU6201CT8UvXUTFSObVLdY1hSNVMgUm0jtdy8JKR0VGxR9VRR2jVTAGRUyVD9c5NQsk3TW6QlhFS+T/1zU61PtWPlTuW0Tk3TC61OjWOhTfVUTQ3ETJrNVExN0+tLtUSUZCE2bLTASgXTYEotZsZCW5VJJTOCSaVDryRksxlKjeQUZBRLLVNYAPx/Xm12b4D/kv+0b75vyP8A2m/s//7/EA8aeTZ9Hn9gawCGf3APkn+ED96vmA+qD9wPAPZ/6A8SHyQfNh8Ir0ofXB8ATr9AH6IfjB+2H9Afqh/cHwDWHxAvAi80L0YvIC9iL3wvAI4v+B+iL6wvxi/YL6ov/C8A3i8gPxo/VD8+P2g/ij98PwCmP8A/sj/UP84/EE/qPyxPAD5PUE9iQXa1/gOEtNPgXsJbpk79Q6JP5fNIpOWlUP1DMmTnNvNSHcRSpgXTIFON5CxVVKVTetlU7eT81F1VlfPRVUoN9FYFVFal1l5CqiTPVDbNDuNZRdPtPFSyVMQrc1i1wzFUxPN0x7ZCAcL8z57PuM+6X8xf3s/gXwAa3xRvNt8gb1LfXG9+1XZtYHbdLvOc367fwNglVrWzS+hVnbOs3Ndewjbs37ZOUo5U9eNHVP1TEBbsRNpTVcOjJO827a5SW4FSxUNJUrVDElzvMG7vgOO+Y4zkg1CdtrbysRWk77bltrJ4Tm3ETUbl84hNvbTc7/bi5/TnbL6ztPSlSpXzQUq15GQc905Sfiz/X0KUShUDAS6c9+4PaP96+f5DjIeW/wCo/7qP3P/m//CPAp8Unx4PADAPQg9Un26fgJ/KD2SPpp8AuJ/an+yf/p8QryKvNK9GrwBoTwpPZK8eTyg/eq+sr7avAMivmq/8r1ZPIL8CvzS/Tr8AcL8Kv4y/jr+wv8K/3L/OvwDgv9KvDM82zzDP+r9kzybPAEjPks+cz7bPyM/qz/zPDt9AIN/Sz3zPNt9Q06ZjS3VzmwxM1dPqTLXk1HToqpxE4qREaKx03rREUrVRJXPjfHRXUk3TyrZE5D5TnYOxU0VUVLblg5hUveMMVV1jm61VRWMNVuVjfxTk79lW/UQkVMpXJXMzWLZ1c5xYTVMOWU2EWbZFUxVZnYPhWA2EWNptc2Q8VCJYxUPpVwLtY8b8Xz5tnl+wX/pfpO8Alu8A/xL/ZG8ubyj/Wv9s/2hubXb9XrKnnGRvV02E1iRU6lb11FZFU1VWql2zF8T02AzknQRUYdVV7UMqBFTx/NSsVNrNlFRN0zpUtUMCVLY9c8xTxYOVU01TXrVT/XMn3ETjUnXzq21SbXN0Uj1zPFLFg1sFUuVjz1ElhFENVLVR/dMcdATlUM1EUFpdtFDlYz9Q/XMHtERso0DGcjhPJZOuThWENsR02E3tc3BNrQTcdFudTEVTNUxtBEvlY21PBBTvSuVjj0p1860rFBTPSf10SSVzg61J7UPKSc3UStUESgCtZNyHXr1mleaFfo2GjZ6PALCP0o/UH+aN5o8ILxovTJ8ANp9QL0KZjp+AL5qflC9evwDIn8Iv7C/+LxA/Ij80P0Y/AEDfUt9cP24/iD9q37w/pj8AmD/SP/w/Dk/oPzJPRE9WTwBoTypPnE+GT5hPsk/kT85PAHBP4k8EXy5fIF8aX0xfdl8AWF+SX7xfpl/QX7Jf7F/+X0AQbyJvNG9Ob0Br/tKcXGRbOkylEyFNlWROJXNjI08N5JR35kL3UF1j24pR5WP/UXXjclKK5UPnTARbPHQrAHbiQm1UbXO0VO1zQFV1462y7PQhVi0EVtUjA9VXpRNxTPTdpPRHWFbt08VY/XMXVOQlVOS1BVzk0WzklFg1E1MtWNUjE1jlQ9eE577vBLjrduLCtHeuf8B7xu/Q7wDi7wSPFo84j1L/XI9uj4CPUor/Vz3kLHRhtPQejIRby1Z944lWheNGzPTVBdT0xwTkiwx0UlW2/RMYVd1z0VSN05q2HARiVH3jKVQ1E/PVU/3TvOzUhTQETlPWvQMIUwVz0EwEm1LW1SNjUv3TLNxk91HWReO+Uf0TiMTUQ1GqhYMLjATVtNSerARnbVAtgzBQBXPwT6UTbYGsZP1OJSOOTr0TqyVOjfRN7WNM5ATntpRkgUx94xlMXWOaWtQkMwwUz0ptJEqF1JVK/WRJReN+LBdeYvomRBR3Sr1kHBRLLCeuLQAmJYYfkK+ir7wfxh/Yr+ofAPQfJi8gv0ovZK+uLW4veL8Air+cv8YvsL/Sv7y/3r8IzwAazyzPPs9Qz1pvZM9Wz5jPAHrPtM++z4jPys/0z/bPGN8AKt9E3z7f8M/CX3zfdt+o3wC639Tfjt/g36rP9N/+3zDvADrvZO9u70jveu+k76bvyO8Amu/879bvCP8i/yz/3u84/1RK+Z6DS1UETA20TQ20tU49E2rEBC5QNROj2rQEMnyUqFFNgx1SUt1zkWQFPAR3LJTsNAXVVA0UVKWkVfWz01WaVQNE3IS1VhV03HSRtVeFY/y8hH5YpaPhRVjVlFlVBkajdHTDbHTVhGx0RER09cx00lcClfPE9H+mDb593n3GD6gPADKJ9g8gjxofTI+GhUYfWB/Qio+MH56FxqK1vISOV9oFc1B0FP1WDbO4Vmrt9FaV8zTchPVVDZPTulU1pBwFVe1j/FTaRXRUdRONVNWDVlS2PZMeVA2z6FOlo7HNUw2zeFPdFOxk/FJqRXRSzZRSDbNYUgVzWyBSnYPpUeUDsXSU225RFeM3UQVzAFFanYPJtGSTUOVkUNWUtpyU3k/1s1NPxaPlrU5Fk3hOjZROpaOhlU2NJE0VpEyllPwk581LdXODS9X0ZPS6SmJN81okNEug9mKiSZ2Dq3lJzWOvPDQZLKSULUpFkxhLRZNY9L92rwCIr5o/rD++r8iv6q8MvwZPABhPKk80v349Pr0+vZ6/kE8Aqr+sT7ZPGO/qT9RPDl8gXwAyX0RfVl9oX3pfbP9O/5BfAGr/xF++X/BfAm/UXw5vIG8AKm9Ub+ZfcG+yX4Rvvm/QbwCSb+xvtm/wbwJ/LH8+fxB/AGJ/hH9+f0h/Wn/Ef65/oH8A6n8Ej/5/GI9CjyyPXo8Ig9gONb4jPESuTNUzpU0W1YOmTjU0T/00vCXE9NtSUR0jxlEFgzpSrEU03PQhU6VjlzSUJdYsJJhUZZMMBCR8VVo1Q+4clF5WFaRWZZNZPJQHdhItWB0jlkyU2/ZYPaMnWa3zGllWdRPtWL0DsnQEZHSUWyJYjRPrV+WTzJQPAKad5gW+D+gP4p/0nw4fOB8AKq88r3Yddh9wr4KvlK+mFbTmg7Skb0QELlcFg+pazBSoJARlVlUEVqVjq+dVBYOqFARj7BQqbVWtM/FU1SO4VNWT24FU1RNHVBWjEFSWrfPaU9Uzlfz17PQnqvz07mQkuNz0gXQkSbVSxZMS5ITPUf2Dla1RFaNgUQW0UQVT89lQHTSkJINQBSNMUGLVEwfE9LuA1iI4T63zy8pOJTROhQSk9IhN2i0ETWWjnUz9gzVMsPUkPEe+s9Q0pUqtM0G1Ss0kSdUTh0kNNElq1bRJzbRKpWO3SrX0ALQ3pm1+Rf41jj+gz7o/xM8A3j/oz/o/DN8e3zDfSk9E3wAGVXZPoE+S36Tfpm8AX8LfAOzfzt/43yLvNO9G71jvEo8AbO9+75Dvau98j26P2O/C7wD87+7vGP8q/0T/Zv9Q/zL/AHT/hv+Y/6r/1P+2/+j/8v8AJA8uD0APKg9kD3YPWA+aDwCsD4YPyA/yD9wP/g+ADxoPYEwfHh9gH3IZlqKLSwUjawxMBbPqpITlTZWj2ytPLZMPUP2DhVDaBdP4tLRsUQ0z41FUZSbWs1KtJFNtI9BEJNtEVH2TtFStgyZV2nUjmfSkClaVo3tWtnUjCVfVw3VXrcPhUmSkTXSXDpNZZcRZ/YNlFWwk1UyX/oJVWA3jWxNYLZPfV9UjyBSvAAavuJu+L9AvEq8EPxY/sCsATq+Yr1o/XK9mP5A/qqmWNap2EppEJGHEpB7MpNqq1KSY3KRV5KQV7KTH1VWVFFXNhFUF0xhVWjUz4CS0p1Stw3EElFs4VI2D81MNk7z8hGuFUy2TT/SEF1MVRFpstKl0tHJSZcRS9QNr91FFs77kFIhR/RNtUNyEGlF9k+RQlTNtq7y0Z1A1MzBQfZOr9E/Vw4XMtBjUtKptTn0zPU59k9RNtbRtTSWz50x9M31MraNbGUz9E7BLTURLpRStSgWzikqdFEoNJEm2xZOCSf0TkEkNk9w1SQ3jUzxU1ErdhDzXAAbtNtWOz7DPsl/Uz97P6F8AAt8Mbx5vMG9C30Rnbt1mbwCo35JvDO8G78Bvum/cb/5vABB/In80f0Z/WH+CH2x/Vh8AkH+Cf6x/dn/Af+p//H8OjwAgj9p/RI9ejzCPOo+Mj26PAFAfuo/Uj8aP8I8KnxSfho8AGJ9Cn2SfVp+An5KfrJ++nwAAn6Kf7J/+nxCvKq8crzavVOifaq9LXSOchKQ6rBRtJfxEZ059I2ZPXSObLFDlI6FQ7TScRIpNUX0z/VFtRtZSBURE23VTBWPoU9UTXFTafbRUVSNCVX0jtlVaRZMn5DS1Vu1jI+QkW5FXXSP8V72kWNUTbcxcJBxZZUMpWU2j2/pYtVPBWAUjhFhq5SNBVCQChLTUVwUjAcQsP7a/yL/av+y/Hj8wPwAKz3w/bj9Az2rPfM+uPa41NKbNtkK3zDSOVwVEXMS1DYTEyzQkiVZ9I0a25DT1VZ0juFXVE3xoBEQjsDYjVeUj0VSlE02aHLRiVJ1EDCTkTERrr1O1Q3dcREBTnSNpCPwV9BSb9KRVUk1Dax9S/URRHcOwUWVDa3lRjbRRfcMLUXUkbVBNQ49QpRNaUFUjsyJQ1TTcRGpP5aROssXETq2k5ESdTe1jM7a0FMtM3RNjTLVTAalMvTRUpDccVM9sVFpabFT6RFSiSYVDfkzkU55JPeZGk0rtY/M8VAFU7G+GXdZdtl/AX9Jf3F8A7u8Ab0JpDv8w/1JpVm1ubwBQ+2b/gG+i/4Tv3m+w/0qfAPz/zv/o/zIPRA9WD2gPeg8AjK9Or5gPqg/ED7YP4A/aDwAUH/YPIB+KD0wfTh8wH5ofAIwfrh/AH4of5B/OH/gfCi8AHC82L0gvWi9sL24voB+6LwCEL6Yv2C/yHwQ/5i8oPzo/oEQ/Pj94P3I5psNLPVN0tqykpU1Vs6ZOReRPplUzSlCFRMTUMoxEqNrkpB181K9SzaMhU1bd45VTFdRUNfN+FLSr71S15FXd49Uc1GFVVi1EVg3UV0XUV9VE2pS0goS05Fi1QydZ1k3jHlkdRFjd47VYNlWzdlgN4zNY9cT0tAXQzMTCNM/uv9BP4k/0TwAWzzDPKl88X37PWM9aX4RfUI7PoM+qwbbisfxEgPxEbUBsVP1WJfO4Vk3UWjy1VpUj51XlNFVtU1ttVYWzNFV1tFQN41vDVI1Ti1S1o0cURKsOVFWz1lTUoAS0aFVT3TRTdbRSJWRSzVS2hNRHUmXTEFIl09pa7KSi3KRqURVkUQ2zs/xQ5VTMpIFQjVNLtVAN4xPM1LpPfdNPbU+14+FO/cN4Ts2jW/FN3eOFTWW0Tc2jq7FMxWRMhdRLDeODWUvtNNzkpUq140E8dIvhSf2jlUznRtNMdBUVSrXUSlWzJrzntv+Q7wCq77R/1u/Yf+rv/H8m/yCPADKPXP9W/W7/eI+C/5yPro8AKA8iD9yP9o8Inxqf7I8+nwBQn2KfdJ9+P4ifmp+UP4Y/ANCfup/0n+afGK8KrzyvRq8AWK8yr5Svbq9gr7Kv1K/erwDwr5qvJL/2r0C/Er9cvwa/AGi/er+Uv5a/uL/av+y//r8AiL8KzzzPFs8oz2rPXM/OU21LBdMMTCXT6kwVgzPoTb3E7NTlTxWE1DRt3sTUUlEN4+NRvaPbV1J9w8pSPYM+U7Y1k7NTZXMlVBWDmM1UBXMMVW3UHGQKVmqNU3vkVOj8VFdXrTNtxPxEMFjtY5hYJdRtWY1TK1k1kxNZhWOr4Fg1k6NkRGRkRCQNWI1T61f9xKxH9k8YUwiuRbbdvmLBxN/+3xDvGl8ANO9G70hfkl98747voO+y71lXtTRMRG9XPYMurNRV6uRUmOxUV/xUF+RUbdgMZJ1VNZNjVY1jaypVtXPxJNSsVDWUrVStwzxUrTMEPPTMzARHdkJeU21EDNTjUla146tSrTRSPfRSvaNtB/Q0z1E1Y5dRJeNrYFEFdFFlc+VQPYNrrlC9pFBNQz9QDUSY3DTLMO5iOE+99MzERdrsZNgMdHFNNWMHTTZ1Q55MZXM1TJX0rDTFVDSU82x3dtNsdM9Jtq3DjEk1Y4dJjWPKFUlN1Er99ErVVAyHvq0AloUWhaZ/uA/Cf9wP7n8AHwAajyQfNh9IH1KPlI+Wj5AfAKIftB/ej8gfKp/sHw4vIC8AMi9EL1YvaC+Kz3zPfs+gLwCKL6wv1i/IL/IvBD/mLxg/ADI/RD9GPyg/gj+UP6Y/uD8Ayj/kP+4/AE/aPyRPNk8YTwBqT4RPbk+AT7pPVE/OT7BPAOpP9E8mX6hPOl9UX05fGF8iel9LLWSsxx5zTM3ExMe25sLiTzVjZ1Ctw9wq5FRspPTgpGRUjGQD0GYGcjxTXXQM1CNUDVNbl1TtYyhV1fOZNGSLCVbV83lE31bVZuItbVgl47BYjWMKWdXzWylZxQMRWU0T3ozXtubCYliF0yBYZePdBVftY8jc38Zv0Nvu39DbAM5vKO9i6R59Hn9Yf2rvfH8Qjn+gf6px1vK5vHemdQ5SS6dXxQNxXNWs1Nrs5xYeAlVW7QMVBPcu1Zbyb19VQGYmgSZV9VRNVNXzqVTddBzUODyEswFUrdQM1JNTpXNbVVP95FP1VFI1hFLlw21y/MQ6Uv0TA1Jtc2vNUVX0UYXTUFF9U2saUdVUUG1zrVDtA211xIQ9UB0DBVBNc22g5PQYTwVjqk7VhK1OldPUTe1UTe3DA7VNNWRMBQMxTIXTsLVLPQNPNJTvSgVjithEB2YF7sKDSV3zfkm2LfPcSf0TU0oFlEoAjYQMF/4dng/wC8YP2A/inwD0DwavGB9SER6vQK9KoX4dAFaviB96r5yvrq/QH8Kv3K8A/h8Ivxq/LL8+v1C/Yr90vwCGv4hfgl+UX76/0L/iv/S/AJa/CM86zyzPRs8oz2rPfM8AHs+Az1LPtM/Gz9jPss8E3wAm3/jPQt9U3y7faN9635zfAKbfuN/K3+zf1t8I7yLvRO/ADu8472LvdO927S7ynEvWBXNCTOVTLMxUKE5qRQRPPQMPzISFUDWjCxhRVQRRTYR8905jhPTbXFMtk9BT/VNEVGb9o9NUJfQkhLZVHdNpJ/R31vNXDQN3V/2j2+NXJYNmWOVTzFhWFQMeWUUEWQ0EWS30rVglg5ZY/XRY9ZMFFVgd09ds9MZMfw5/4GsA5m/Y/xp/zP8uD2B/an9sB4BeD6h/mg+8f64PuAN+4pqm3HRhV93kpATLRGSJVVYlg0b8dAVMZMgUhKuLVQVzUjxlVWWj0c1UBWOaVJ1kNIQpVDZdk/NTteO8U12UdITbQFO1YwhTBXPSUmwVhJSEY1JFoy5SHdNb91Flk75RRWRRXZNtQ/TkDFHdg9VQZZNTnlDdVuZzUP1T9PSE22pPhQP9Tj2Tj05W9ZMlTrUETa2ETb1WmsaSgSQkAUy15h7SN2lLfZYe00ploxFKtWNbuEkFc4JJNWRJ3YOz9UlNJv6i80o1o0gATKce3S6tvp/Qn/Kf7C/+nwAYr0qvND9GP1AzZq2WrWavALivoj+0P9avINvur9g/+j8AHE8uT0BPUk9kT3bviN+STwCcT7ZPsE+i79xP9k8IX8pPACxfHl9IX2JffF+OX6Bfal8AzF/eX3Bfwl/8XzZfCG8ybwBMbz5vaG96b6RvHm+wb8JvAORv1m/4bxJ/JH/+b0B/im+gbH9Gf2B/inG2A0tdI3iZTB00zORoTu0WlhNQti2TwFBlIzJRXSOobVGFAx1ShTORUr3z0wZTXfRcFOxcFHxUKj2UVMUkVS30VTX0DBSrtVbFIyH89JFc9BetWC2TgFi9hFhd8yelWQUkWfUUpPTFtPSH1VhdkzOk9PX09NJXAjXzxEQPRgX+9eaPAA8KnwDMjz4POJ9aD6QPZp+In5qfUMQPpp/Ik17ytxyUkPT020JXffP+VoVzulZqXfRW/SM1DBT1VV0kVVV183xMhDQkpPxUFLPDVB0ULPRTVHXzHLY09ORT/ROvUx00U7bFIzFThXP6Uj2kUra144xS/SNVUv0TH7VSHSRRZSOiUYVzamlRLaSkFP7UFMdQ/RQ1UD0TWvR0IlD9lNzkW09PxSPhTsV0To30bU7FI6FNFUMzTf0TW89MxZNLTB0kS2UU1UsFhEtNlEpNk2BK2n2kSV3zp0l9835JWj0TqnQkFUr9FErFkwULRCRUlC8WRa4vwC/SLwDkvwY/CM8iPxzPPs9Qz2I5AG7Nxj+AO37PsM/SP8zPFk8A6M/6zwzfLt9A31LfZN923wCQf4p/rN+mf6Df4t/U3wbvAPDfAu+cf8bfUO9i73TvLu8AkO+K77zv1u/Q7/Lv/O8W/wCo7zL/RP9e/xD/Iv+U/57/AKj/wv/c//7/EA8iD/T/rv+AaP9iD0QPfg+IDxrhTpKAhqwE2kt1tCQkG7AGEqalTn2ET9UWVqLc7HRQ2rykxKwUOVJ9k61Ssk2TIGSnHtIjVBXjl61U3XMKVU0EVSWEVVZ9k11WJbRWFeNXxIdWfpItWBWDlqSE94SHtt5yGlnFk+tYHdOj2nyEYnyEIlhtI+lXCiWjzOyUwhyf3o/wHwKfABQvHp9Im06fWC9qL3yffp9goC+yL8QvvpUW4qdXzbO1cUQkMMQU7FY1w6hqVIRlDKQlZBTnVcUj05tVPYYeoihUFO1UthWDtlRVw35UpaNH1kw0DlRNA8osFJNTtiWjXFN9syVTVcPuapSktRwUgKSkR1Id020DFBTNUfWzlVFVw61e/HQoUTWEUDXDuG1QbcOBUJUjPVB9s1sFUE0joE8tpE8Vg1vGTk0DWk5tw/HUdNuITa2DA02VI51Mhm3DMUwltFzHDrP0tKXVSvWzRYS0z2S0h0m2rROCSfWzxUl1gzCtSlXDrkoVgyZEtF0AHN+uvfa91r/wv/JPFM8WzwAwz1rPTF9mzVZdjs+gz8LPALRfxs8Y2x7f+F8KbxxvLm8AQG9Sb2Rvdm9YD5IPnG9ODwCQb8pvrG/mb+BvIn8Efw5/ABh/Un90f1Z/aH+if5R/xn8AgH/if/x/Bo8Aj0KPJI9ujwAojzqPjI+Oj7iPyo/sj66PANiP6o8cnwaf+I9qn3yfVp+ooJ86mUajSyWjDDS1TFb9Q+VNjRRPlSMN3DdshhP0BGxRbcPhUWUU1qSkx1INE1l0NMxTmv0DQFyktFQ1Ng4SmdZMpAlWDRN5DDQFV1rtVFeFs99XNVNIrBQbslhNEwxZjRaOpcYTrVhtw5FYJUNTrKQRLViVI91XBbPIzB/mHQDWpdatBi8IvyovTC9OL2C/AHK/jC+Ov8gvur/Mv94lNpKtmnSkX1dVUx7stNrWBDSYVtWTVxw0F1ZaZTRVPUOPVf0zVEQUaxpVDaRUTROsVO1UrVQFozxUZaP1JBS/bVNFo4hTrRNSUz3Etmw041LNs6tS/TN0bVI9Qy9SNVP4Uf0Da8BRNZOKBBRUUU0TmxxRZaPlUI1E1DRottw0MVBFo/hPHURPqs3ET41ETl1ETkWj2FVNNcRNhTRMHURMpbPLHUzdJEs1xDyU90pabTRKZaMVSqW0SSVDbYOERJBJ1UPhSe1Ta1NK/TPUjEQuS0WjAVg0Xy5d9k/Y3+rfHF8eXwBYXzLvRO9+XVbvkFt+X5jvAKrv7F/O7cbv4O/y7wT/Jv8AOP9K/1z/bv+A/0qflP+G/wDI/5qf1P+On+j/Eg8kDzYPAEgP+v9sD6afUA+iD6wP1g8AuA/KD/wP7g8YHyofPB8+HwBoH3ofjB+eH1Afuh/EH9YfAOgfAi/0HwYvUC8qLzwvdi/waC+aL6QnTsKcS0Af2vbRPjTUKE0FpE5AWucyagTULFAlQ6PUNNsYUQWjjFHVQwFS2pVDdow0BVMd43hTtk3D7FPVI15UlVPRNjykRFWVQ7ZV3SQUxG23ZKQlVyVDk1fVI5v+V5VDZlilpjaiIG1ZzbMrWaWz/Vhlo2vFWM3zh7Q0R1glNAq0NNeENMZ8vza/+D8ivwAcT+Y/WL9ST6S/nr/Qv5pPwKxP3r3OTbZFZjP8tI5XqjWjUHSkD7xEyxTEh7VWHTNGFMT3Ve0jui1V1SN+VRXUVY2kNMS11EzEnDykZFTVIx4tVB3j6FMVM7EsN55SrUE0NAxTldRS1SOepqzEWFKVNCSk6QyksbVRtUN71MRFUQVUUdYd49hQXdRQtUNbUNb10yVQ1SPeDNRuT8rFNE9d1E7dJBTUpU22TcM8TRXz00y1Q2vWNNQITBUzoaQkOktaxaRKRUNgSn00SdWTE6dJNVR8ZJ58ZHNgzvMBSlXWTtWG5Q79vt/40xYyAWHcb+7fAH/63yR/Hu+43wBCf4zvZnWG5Y5/iOO+7aZ/AMh/wu+0b+5/AI8SjzSPRo8AWI9qj3yPfi+Yj5KPvI+GjwCwL9qP9I/GjxifAp8snyafAGifep+cn86PUJ+6n6Sf5p8A8J8Cr8yfFq8or1KvZK82rwCIr5qvrK9ur8Cv2q/sr3avAAC/Er80v0a/KL/Kn3y/lr/QYL+isUbV9sJ4NNSoTbYdM6ZOfcOiT52zSm1QFTPBUJ3DNFF1w9mozMWkxK9ShVMhU9aFs5dTRdMJVFR8VFZtw+9U3WRVNWRVZWStVhUz0VZFQ0CERK3a7EQXlDSAWF1T5Fim7UMnWWVUpDTtxDS1aVgdNMQ0Naw09Vf1swvSV11TxGRPHk9IQ/ayAcIUTx7fQE/qz0zfXk943wCKT5zfrt/A38pJxk12U9TEtYLUxEKM1P1WnbO6VmQ0d1b1VFaFs+dcNGuoVSXDb0xUNFWds9v6VP0jw1TF04tUtu1DR1Rlcw5UHTPWtVNl06AsNGhT9bMy1VNN5FJV5FJl04BSbGXkrFQQUhXD2FH1tMYMNGxRDcZ+MwQ0uFDWhVOBUOUjTPRUFVDaFeRPJcNPTxUz4U7a3bROhVPxTRVzhU1mjdMdTb1UPGRLTO1Dq+dL/SODXGQdFHSlbUoVM0FKFXPlSW0zaZV8Z+4iqnz0FUolwyuPSh0zJlxkXXR/LoUANn3Wb+hvEn8MDy5/YH9CDwBUD2YPeAu+fZ5/2H+6D8wPACaP6A+Kv/wPJh84H0ofXB8Abh+AH5IfvL+uH6gfar/kHwDOH+gf+h8cL94fOC8aL3wvAHYviC+aL1wvvi/YL+ov/C8AZi8IPzI/VD8WP1A/cj+MPwCmP4g/wj/UP9Y/+D+SPwRPACZPOE9KT3RPDk+IT2pPrE8qpuNL9eMMTPVMdfQs9K3l9LTiT3VjZwT02rVQrVNQvFThURUDVVa85MhSLWRTJcRTHROzI1Q1xGTkB1U9w5m2XFQJVj3DeVY1A+hqLORX3MwtvMSWWI3z2wpZPcMpWW3DEVlWtePgWE1kWPWzYsRUDSKcxOdXLVQM1y7f+FsAFtUObfZfMG8630Rvft94b4CKb4zfrm/Ab9Lf3N8uIqda9NRxXGQwV/Xj7HRUq5hWlfNVLOQXdFTYtVWlY51cxGNVjfMqtVVtw/FExKxUHRRUtr1DOlRF4wRU9ePMbVMVA5VTpcNeU53EtkRU41LNY6tSReN0rVL14zxSLeMHJMTPxVF99FFlxBzFzHTlUNZ1A65QLSRQJcM/ULJVVFD1thbCOE/tdE5qFQNFHPTYPPRxTVVUbU2lw55MlfM1TF3ElUtF41QcFPOc97biMLac9M9J9eOMSf3USVYVA8VJfVRKveRKdcQALAcWHXYF1v/o//KPFA8WDwAoDzIPzI9Gn4APogGGDYadALb9pg/In9qfHB8OH/CfAq8AHK9Gr1ivaq98r46vsE/CTwDEr5ZPoE/ar/Sv9q8Ivxq/AFS/Tr8ovyK/dL9+v4i/sr8AzL/2v5i/Cs8cz46/SM8yzwDkv27PgM+az4zPvs+wz6rPAPTP/s8Q3zrfTN/Oz2Df+s+AhN9u35Dfotle49xHjvLqZUx1VE11VCSE5U9llLVQhfPeFORuUVXz47VRfVRSvdPKUm2TPrZEVLNTlfMlVB10VLYd8yhVzWObVb3TCk1WzWN7VhV2vtJa3Fe2HmIxWB2TtViF8w5NWc1jK1mV9KxU4Zzka6VYdXNkzOQkWG2DAd+M7CNoVm8Iaz5vKP86/wD07/7tlm+A/6JvlP/Ob8j/KNr/7G/G41dtg28Mdw5TBBx3BlJXLH8+f1BzHlNcfxC2c3R/hn1mkhicf659HpIJBcR/joJS3H/ufwCDZlMADIfmAxyPLo9Ag0YDTIcmcsG1XI9uha7jfIcGUodJBiXjg0m95JyPro8wrxqhANaP+I/6HxyfJp8wL2KfVC8ATi94n8KZvp2unZYtvp/YLwAar/wvDj84rxo/RD9WP2g/AHo/jD+eP7A/wj/UP1bfqN8A+j8MTxZPME/iP0xPZk+g3wB6T5RPtk+wT9JP3E/mT/hPAApfJF82X0hfWl9kX4ZfcF8Agl+0X65fyF/qXwxvJm8YbwAyb1xvDm8Ib4JvZG+Ob9g7tm7ygEtlA5xLHeM+WvTUKPzUKE6VdE9tg2sPUB0jhfwEF1GFhMVR/RMBtAf206wEW1PWdYPQU30DRGwE01S2jYNCVX0DtFUdIyW2NASXVlUTBVf9E3G2tPTdV42DYlgtA8fNWFUDGlkFdLTkBVluVYRYQGbOcZZYVRMtVZzkBVj9A9fk546CAcIM/2719nUWjRb/OI9KjwBs/26PgI+Sj7T/to/Ij9qPqOyP9vXGYpoMBF+shA1a9ITLLASHVl3jSCwE1QeE5MpEBI1sdFRVqmUDDGx01GQEnHwEZG1UrYMtVFUT9VMNA9u/U13jiFMtg0FTtF2UVHTUvAScUv0DZ9lSFQQ8dPhRTXPAUcx15OwERVGl5Czk11CmLYOhUA3mluNQXeP41iQUbk/FBE8tM5NOrP1m5gK8TWUUTXUj7plMFXRUpAVM5WbGYjqZS60WDhJ5SrXkrBS4bUmdc4JJDROZSR3jUf6cpIOg1jL3fBRLfCcAJj1mLeYf+K8KLyQvLr9AvwBKL2S/dr+AL8opziWuL7gvAMov5L8uPfa/2D8KzyTPTs8AYM9yz4TPls+oz6JvvM/OzwDYz7Jv/M+2byjfGt9U327fAGDfgt+U36bfuN9630zf5t8AAO/y3xzvLu/g3xLvfO927wBI75rvrO/G77jv4u/07wb/AIDvGv8s/y7/aP+C/4z/hv+kuP+y/0sFlHSkePRkaLb8ZGhOVQNqT8WUUNqVA74UFDJRNROoUaqtgx3ElJDEBVO1c3fVU83z6qSUfHyU7VTSBbRVXXRklESEdLVW2j3DIyyEkVe1cxdY1k1zgFg1c+TUdCVZlhWDIlm1pFhlhKwEhNVYlRMz1HT1XITQVwI1c8Rcj/59Fh0OHzCPSh8AZI9eH6CPkh/0h6YfsI/SH6jkH/6NtnK3dBSQdBRAqsQU/USUuoR0dXx0N1aEdPVVjaRVtZN8ZJTbNFXN8/pU3QPDVLbtE4tUHbNVVLWTHLZ0lORTxROtU120U6wlBFQE+lJtJFJtk4y2RARVUhWTH1Klc+dtURWDolHN82pRXSTW7JT+UKV0UI1zkVCaDQNaJAQiUC0kDHRPzU+Nc+FO9fQEdAdOtsUTnU09wzNNFZPP1Uy9pEzVJEvdA4NLrDUEzPS6Ss3zWoQ0+mqUpKKspUkNA6pJhaYqFpKPtDQPdKRYPM/WrQAevQa/EL8iuR6/UL9av9yvAIa/gE+Sv6RPtk/Yv/K/7E8A/k9Az9o5Hl8wX1JfZF92XwCIX5pf3P+uX8D/2l/EX57/APBfAm8kb0ZvQP9Cb1xvjm8AiG96b7xvrm/Yb+pvFH8GfwAgfzp/LH9Wf3B/en+Uf2Z/ALB/wn/sf55/AI8SjySPNo8ASI9aj2SPdo/Yf6JvnI+mjbZ+EoBL7ZPeS6U0TN5tA6FNQGYOkaZOtt0j4k/9I2dQtZPcbVDVk1BRDZPGUX2jqzlSlSRS7ZMejJSvtVONBFSlU5dUfaMJtmQkelVlo+xVxRNdmVZVNDwkV1c1lHQUMK1YdaOYWM2UWP0jJ1lZnQTEBOdY7ZOepAS1YKQEILQE5VdVI8wFV90jwnQffhX+lf6VPh0AJq8Ir1qvnB9ur5Cvoh+8H2DuH9iv6q/8H6ZSp1dtA1lxpJX0lOxWbUOohARrZVYtQyU8JOdV9aOzm1VtBi4CKFUlM+9tVA2TtlSNQ35U/SOtR3y0DlSlg8pclJOtU/WjW1O1BFONQ+4qRAS1PASA1CRHRAVElFvNUS1DlVGNQ140lGsmUW20UG1DuFBFo9uBUMWjPVC1AwVQVoWjoE9dJE81lE6FNG1ORaPxTS1DhU3dA1sDTZ0zmUxFozFcNLHLTEc+MwxEoUptA0EtSg0Dykn9I4ecxy5Ca8VJXSRKRaOxSvW0AAxHNl9IU25F7j8ITxpPJN8ANk9I33JPZE9m35hP0kme3wDYT9Lf5N/230hf2s8c7y7vAFDvYu9074bvmO+q77zvro8A2I/S7+Tv/u/Qjxr/NP9G/wBg/2r/dP+W/6j/uv/M/97/AHD/8v+E/x4POA9KD2wPBg8AMA+CD7QPdg+wD5IP5A/+DwAIH6IPNB8uH1gfOh+EH44foGgfmh+8H371diNLVSMMtGQ1BJQhPDQnT8WjDa1QReODUH3z9ySUbLVRRaPh7CRUUs2UUradM1lT9YPOU92TQDVU3SOydLQmVV3EfCS1CZSUlzy0BVdF5Fe2JTPfV33TSFiFo7BtWA0zClmdMylZHcRtWUXj01gtw5RYVcObU1hFoxFYpSauksgA/J8OPzivSqFGr0g/aq9kPwB+P5A/oj/8r7Y/2D/qPwS/VPY1xhKaHLRhXDQgzDSV3TS0mDy0VZQlNLTItlS0i1UVk1JVfdMYNVV1M+CEtKdUHbRslNspVFXD81N9k7xT2lXDg1SUT1N98xdTbHVEVCSpUkXjY1KN020uTCT3UfWDvlF909OIUS2WxhIaRCTkUNLVlFAdlqaTUC3D9E9aTcRP/SMYT/2EThXEVU4NtE0tlE29I+oElNuBTFUjGUyts7VLzK1EfFTvSn30vMQRSpYtw7RJ9YN+nMd2Q0kaReNTnFTUSq0klNfezQDG1e7NBt8Q3zLfNG9O31jfAJLffG+W38Dbvt/oW8bf4G8A8m8Efz7vgP867zx/Xn9wfwCCf5R/pn/QH7IfzH/Gf/h/AAqP3H/ufziPKo9Mj16PcI8Aio98j7aPqI+ij9SP5o8InwDyj0SfJp84n1KffJ9+n2CfAKqfvJ++n/ifCq/knxavKK8AQq9Ur2av0J/an6yvjq/gn9rSr0udQ5xLXSM+TGplZE01JE69I2pP1US1UFXDowTEGFE1I4ytUQ1jAVI9M5HUtVPWpcN3U92j6mQkYFRs1SRsJEJVdSO2VS3Dm0RWVcOzVg0kXDSQrVedQ/xXLcNkvCTKbVidQxxZPWMlWd2jW/pYzSPFWJWjh+S0M0dYVbTktNdXNcRcPwAWzyg/Qjk+P2A/qj9kz47PAKDP0j/Ez9bP6M8CTwxHFlKbt1eNY45X9USkJA/W/MTLVg1DiYwkN1Y2rVP3Vb0julWlVIy1NVWNYw6MtNRU/aR0JFtWVF0jHlRNJFMNY1uxU2VjeFNNw0GcRLMMU8VU1ESOUmVjWNVS9UMgVCTpPCSxUdb1w3tRzSNF5EQOUdoNQ8kkJJNQ9cNbUKzNtAxU3k/VZE9FtE9qFeRONdRODWOhTZ1DazxN1SRM9cNrTFW02Uz9pt6iOkvlI8NKVoXDYEpdI/6sVKekV9B+I6RUo+BWInmcVBRLAEUkzGdGfY5l9l8QbxpvLP8ARm9Q/2JvdP+G/5hvsm+k/wAOfc7/8P8SfxQPJg84D0p/AFwPbg+AD5IPpA+2D9ivwg8A7A/GD9gPqq8kHxYfIB9SHwBsH34fkB9KH7wftq+gH9ofAOwf/h/QHwovNC8+L3gvOi8AnC9mL6gvwi/kL9Yv+C/qLwAsPz4/UD8SP3Q/ti+AP5o/QKw/hj/IP9I5LuOc9K505FulTYWzpk4dRE/1wzVLDFS+JFQ0UQXE/ERbOlKtQ69SlUMjtERrl1MN0wmE1HxUhVTYlNRr0IbC8FVNw2FWZj3z1VZ9tDTUr1c1VG1YfbOCWLXD/VgltGVZldRZhVT0tLVYhbNrdliN4zP0RPNXFbMBzITPfs0mXzhfSl9cXw5fAIBfkl/8x55f+Mu+X+BfCt9Q7F8O1a5FdlKAbFRA1FRb/VZt86hW/dNlnETbJVa1Q+hV1TOqVbYV83FVtUM4VRWz/K1UtUO4VC1kVF2zR61UTcMRVL2z2rTUoVq81GzE1DRTNUPu1NS1uEy0geTUSVJ9sxKtUq2z3FHV46Q8tGxtUb2zKlFVA/NQ1TNtuhTkg1AVs0xQVROzF1A1xETkU0+9tE7WNUNeTv3T9RS0jE2anbRN/dO1TC3UbOTrtJz35lILPPSlSj3zRVKcdOW0575DSdXjtLx0GzRKVRO3SgV0HPdGDwDw6wb/EI8ijzz/Rv9Yj2r/AHyPdo+Ag+7t3v3Gj+j/6o8A3I8GD+h/Gp9Enz6faJ96nwCMn56fsJ/Cn+Q/zp/4n9qfAOSfHq8QrzqvTK9Wr3CvYq8AlK/en6ivuq/sr3av0K8KvwAkv/6vWL8Sv0S/fr+Qv3q/AKy/vr/wv8q/BM8OzzDP0r8AJM9ez2jPWs+Uz37PqM+yz2Dkzy5jBE8WRX6C7k7lYyPiT5WELOU8RFRET1ZF2jZjU12Ts1P90yVUapWDmKRkCnxkfFXtY1vsVX2DXlbNw+pEZLNYV03UbFQwWLVDmC1YlYP4WB1jKdRHdnKt4OREpVjV42T01CQBWH10BFc2c2xfdlUW5RblAgaSwSTvdlVG73Dvell+7wCYX7pfxO/GX7jv2u8Ubwb1JtbCp1dtZLzVV6XbS29WlYPYVQXzm2xkYXRk2yhV9ePtVLXTtlSyfYN+lGcmggFUzcPKVmzUk1Mlc1x01VMl1JlS5URk1IBSTUZekgNtUgXzy1FFg5VRndRWTNQmUX1EUM1kUEWD23VQ9eM9UHXTBVBWneOgT71kT7XUTs3Dq1pOJdRNlYRN/UMDVU2tdEytYzF8dMtsh1qWYgcshKFKlWMn1HTbykmVY4dJ/UODSdJFg8XEdw5DSh1jGUsARdSUj46NPo8YHyofbI9OHwDwC+4PgB+SH9SHph0GncYfAAif8h8EL1afMJ9inywvRi8AcC+CL5Qvpi+4L+rP1C/eLwDwL8rPDD8mPzg/Sj8UP1Y/AGg/gj+kP77PeD+yP+w/vj8AAE/KP0RPNk9QTzJPdE9mTwCQT6JPxE/GT/hP6k8UX3ZPAChfIl88X0ZfWF9qX4Rfll+wqF/SX7RfBvKLSyVzDFYc1CVNVWROpQRPjXRgHHfO0yR0A3DmEuFR5WOrclJtU+fcZFnEZM5tU+VjQlTlY7JU/dStVXXTlVVdIyNc9JWyVPQFNPf24t1XdRNIrVid47BYhdRZddRZam0EWSWD0fTUlFi9A5tTWK0TEVi9ZsbSyACU717tPu8o7xrpRnVGf5jvAJLpru+wf8J/5O8G//h/Co+0HP/mUpo09GFXlRMeVkT02la1BFa100asZdpM9Mhs9ItV5dNQVVZ1ExhVnXPghNSahGRrYlTV1FS9A/NTldOzvFO9BHRkTlNtUxdqfGTSbGSZ7PRjUpUTbS5kZPdR3dO+UXUTq4hRfYRRNWRRddPVVjzUnlAtY2c8BDBE1Nv0T6XzgU/F0xhPppUTjk4lZh7zTX2ETVYtY+dMRZRM3QRM5dM1sOxUN+QE1EqtFKSU2xFKRQO0SV1jgkm25dOQSZXT3EltVEoWXSPzSg2DS5wXbl3+DwA4E3bzHK8urS4fQB9ir3QfAIavmK+qr6wf3h3er+gfAr8AFL9OLyi/Mr9Mv26/gL+SvwCkv7a/yL/av+Rf7r8Az7pfABzPvl9IzwrPbM9mz3jPis8ArM+Wz8DP6s8M3/7PIN8y3wBE387PEN+K35zfdt+o39rPANTfxt/w3wLvJO/e3xDvIu8AbO9274jvYu+U78bvmO+i75jk5yaD5AR0TGUGfqNOWq0DalSULlC9A6McBK0YBJSoUeVzHdz0kFbU9AVTLWN3tITsdGRbXlStE9FULaRV7WS1VX1kVq0TsVadcyBqRISOFHT4PHRiWI2TG+BYXWMiWd32RmP8ZDXD9GSE9GREWG303PQD0ldNBIR/Nn1WfW5/aH8Aen+cf5Z/mA+qD8wPDo/gf1DqDxQfJoUuYreEBJBMBLdSV0C3gVwPxGS41qxkdVaNYzSsZPVVVk2TuFUVY3yk9VVtY6sJVfX0VHWEVF2zU7VUFWMcjGTkU00Tr2x0974CQFPl4/pS9fS1Un3zjGz0VVJNEx/VUnWUUc1kUW1jeVFsZRT8hP5QrWPFUO1jW5FQlYNaUN30UE2EWU819u5i4U5Nk3gsZNsHTv0DnU1dszNNVhUTy0z9Y2N8lAGEJLODS1305OS6SuXjWlqsJPq8lKJJdWN+xCRbnkmtYxVKTROP5JQFC0ykRTSnfq8Ir0qvLD8ATq9wr3qvbD+GP5g/qj/0rwDur9A/+q8ET16/UL8iTzxPAF5PcE+CT5RPpk+4T8pP3E8A5u8A/9rvHF8GXzhfSl9kXwBuX4Bfal+0X5ZfqF+6X/xfANZfGG/qX8xfLm8Ab0pvZG8Adm+Yb7Jv1G/Gb+hvWm/8bwB+bxB/Qn9kfxZ/eH9Kf4x/wE5/sH+qf+R/xnW+AoBL2hUD4rQ0rkxFM6VNtpWDqk5dg6ZPxXNK2iSUvjwkUlFNk8hR2sVzOvQUr1LFoyFT1kUzlVONFFR983xUaI0WfhV+81X9A11WTRNrz1Z98zxUFKhXVUNbE1hNk5hY9YRYhZNbKVl98xxZ/QPtDASrtVgdA3YMBDXkhOkWvPTOVz2TxIQPLg9QDwA6D2yffp/AC46f0A/Cn/wPQN6fAB8KrxyvLhWe8rFclG2BpJRAV60T7FaFY62nXBRlVkUzJVyk55lVVfSshG1VZRSshO1tVB0DtlStM35U1SOtRaSkDlR1E9jMFKC1U300U/XzI1OtM+5mbPS1UqWk/BRHUtXzqxBSvaRRvSRRrTNerVEdAyZRTRPvTPS4VVBFpFAdo0tE9BNEJKu6T2UUTx0EToVjV7VO3aRNRTOFTe2ETRKt9Ew9tIy0y2Q3ZiP0JGuhSp3zQbS04UnV81mQxCdGMsVJZRRKrfQBSh209CdWTVZFFj32JSbPADjLPj9QP2rPfM+uP6DPss8A5D++PxhL5s8I3xrfzH8m3wA431LfdN+G35jfqt+8387fAODf8t/0f/bfoH8i7zTvTu8ACO9y74zvlu+o75LvzO/W7wDQ70Lv7O8e/zj/Kv9c/27/AID/Wv+s/57/wP+6/+z/9v8A8P+6fywPBg9QD1oPfA+u/4CQD2IPvA/WD+gP+gmeE0u2rRMMTE0j6kyNw+itTWUjJ0+9Ew8kJIW2RCT6UK0TbFGVE+NtUY3DWFLFA8pSHaNbW1PFs9BTtRNEtBRttJykJlWVg5lVxQNbClb9k31WlYRXVcOVdTyk4fyUTfyHToIOTVkdoytZzYT0FNMElGuWWNUjVfyEFVhtgwPfV3UUpJ+enUafYJOGnwBwLzovhC+OLc6fyC8Cr9wvYP4vED8iPzSnxgKaV22DtV8clB40pNlWjcOYqmSkVVykF2Q0yKyEjVqMpFSsFBpV7TPhjISrrFRl1FQlEzyspPWtU22Dv1PVg4iEFFDWzKQYU2XT43wUq1K2JZN0UrUjMFKNw/gVUcWzwGSEigy0W4Dug01RZaPlUCWETLRqNLTbMVDVg/hPjcOIT2rthE8lhE5Vw0VOvaShTY00NIQzEHazTO2ETGZlo7VLjTRk1PNKbYNtj+S0EUrVg7hJTZNhgsS3vrVms8RE2EplhAC8x17dtsUWzzjPQs9MX1bPAIDPis+UX45fuFvWzcbP2MsAHt8Ib0rfJG8ebxj/Qm9cbwCGb5hvqm+8b85v4G/SD/xvAMYPEH8ifyx/Pn9Yf2J/jH8Abn+gf7p/3H/WfwCP8n8cjwCGfyiPOo9Uj26PEI9qj7SPAHaP0I/ij5SPxo8QnwKfJJ8AHp9Yn/qPbJ+Gn6ifup/En1DWn8CfSp8EpJoEpDqMRFslTdWjY05ds2ZcRI0sNLShUHU0FEcmsv/ZUfU2dmIDUw0jdVO2BaPqU82zXlS1I9BtVMWzQFVVI7JVdWObI1a1I7BWVTa2Uo7VV01EV8WzYAwkxVjWLRMaWTWkWZUT9Fhq9SRYzURY/cNBWH2kBgQk1lddtFQnRi9YI06/AGC7di1eL5C/ui+kv8a/2L9A+i/sL+6/IM8yyT4St5y0VZDcpFAUxA00xMu8FGuJVs0zSGw09VWFQ1u6Vb2zgFVtRFUlQ9UMtKTTpDSclBRkVLaVox5UPZPnUzVTsZbcNHhTFbRTncSMFNTFUiUTnAREcxCGEiBStr0T6VEVs7FRLcN71ixERVHlFFE9k9dQVnVjk1B9FFA1pFCVo23eZERuT2VTBU891G1OrVMoTjVToU09k1s3TR0jz0wtw2uMRJUFlEScLKVL7Ua+smAtSpWj/kk9E6fMRx5CU6JJxdY+k0olQ/zERAFYdG8OXyBfOl9EX1bvaF8Agl+sX57vsO/C78Rf7l/oWwDOVRZvIP8y/wzvPp9Q/2L/AIz/nv+w/8L/1P/m//j/Cg8AHA8uDxCvCq/sn14PcA9SDwCkD7YPkA/CD9QP9g94DxIfABwfPh9QH2IfdB+OHzgfoh8AzB/GH+Af0h8kHwYv+B86LwBELz4PSC9CL5Qvpi+4L3IvANwv3i94Iw</prop>
			</obj>
			<obj name="Protocol" class="HTCProtocol" version="1">
				<prop name="Created">2016-07-11T10:21:41.494</prop>
				<prop name="LastModified">2016-07-11T10:22:11.921</prop>
				<obj name="Programs" class="HTCRunProgramList" version="5">
					<list name="emlist" count="2">
						<obj name="item" class="HTCRunProgram" version="1">
							<prop name="name">Program</prop>
							<prop name="Cycles">1</prop>
							<prop name="AnalysisMode">None</prop>
							<obj name="Segments" class="TEMRunSegmentList" version="1">
								<list name="emlist" count="1">
									<obj name="item" class="HTCRunSegment" version="2">
										<prop name="Hold">180</prop>
										<prop name="Slope">4.4</prop>
										<prop name="StepDelay">0</prop>
										<prop name="StepSize">0</prop>
										<prop name="Target">95</prop>
										<prop name="Target2">0</prop>
										<prop name="AcquisitionMode">0</prop>
										<prop name="AcqPerDegree">5</prop>
									</obj>
								</list>
							</obj>
						</obj>
						<obj name="item" class="HTCRunProgram" version="1">
							<prop name="name">Program</prop>
							<prop name="Cycles">50</prop>
							<prop name="AnalysisMode">Quantification</prop>
							<obj name="Segments" class="TEMRunSegmentList" version="1">
								<list name="emlist" count="2">
									<obj name="item" class="HTCRunSegment" version="2">
										<prop name="Hold">15</prop>
										<prop name="Slope">4.4</prop>
										<prop name="StepDelay">0</prop>
										<prop name="StepSize">0</prop>
										<prop name="Target">95</prop>
										<prop name="Target2">0</prop>
										<prop name="AcquisitionMode">0</prop>
										<prop name="AcqPerDegree">5</prop>
									</obj>
									<obj name="item" class="HTCRunSegment" version="2">
										<prop name="Hold">60</prop>
										<prop name="Slope">2.2</prop>
										<prop name="StepDelay">0</prop>
										<prop name="StepSize">0</prop>
										<prop name="Target">55</prop>
										<prop name="Target2">0</prop>
										<prop name="AcquisitionMode">1</prop>
										<prop name="AcqPerDegree">5</prop>
									</obj>
								</list>
							</obj>
						</obj>
					</list>
					<list name="AnalysisModes" count="4">
						<item>None</item>
						<item>Quantification</item>
						<item>Melting Curves</item>
						<item>Color Compensation</item>
					</list>
					<prop name="ChannelCount">4</prop>
					<prop name="InstrumentSubclass">HTC_VER_10</prop>
					<obj name="Container" class="HTCBlockType" version="1">
						<prop name="Id">bt96S</prop>
						<prop name="RowCount">8</prop>
						<prop name="ColCount">12</prop>
						<prop name="OvershootDnDelay">10</prop>
						<prop name="OvershootUpDelay">10</prop>
						<prop name="RampRateMaxDn">2.2</prop>
						<prop name="RampRateMaxUp">4.4</prop>
						<prop name="ReactionVolMin">10</prop>
						<prop name="ReactionVolMax">100</prop>
						<prop name="ReactionVolDefault">20</prop>
						<prop name="HorVertCrosstalkCoefficient">0.0003</prop>
						<prop name="DiagCrosstalkCoefficent">0.0001</prop>
					</obj>
					<prop name="MaxPositionsToSeek">96</prop>
					<obj name="DetectionFormats" class="DetectionFormats" version="2">
						<list name="emlist" count="14">
							<obj name="item" class="HTCDetectionFormat" version="1">
								<list name="emlist" count="1">
									<obj name="item" class="HTCChannel" version="2">
										<prop name="name">SYBR Green I / HRM Dye</prop>
										<prop name="Active">1</prop>
										<prop name="EmissionWL">510</prop>
										<prop name="ExcitationWL">465</prop>
										<prop name="IntgrTime">250</prop>
										<prop name="MaxIntgrTime">1000</prop>
										<prop name="MeltFactor">1.2</prop>
										<prop name="QuantFactor">30</prop>
									</obj>
								</list>
								<prop name="name">SYBR Green I / HRM Dye</prop>
								<prop name="Active">1</prop>
								<prop name="DefChannelNdx">0</prop>
								<prop name="DenominatorNdx">-1</prop>
								<prop name="ReadOnly">0</prop>
								<list name="EmissionWLAvail" count="6">
									<item>488</item>
									<item>510</item>
									<item>580</item>
									<item>610</item>
									<item>640</item>
									<item>660</item>
								</list>
								<list name="ExcitationWLAvail" count="5">
									<item>440</item>
									<item>465</item>
									<item>498</item>
									<item>533</item>
									<item>618</item>
								</list>
								<prop name="MeasuringMode">hmmDynamic</prop>
							</obj>
							<obj name="item" class="HTCDetectionFormat" version="1">
								<list name="emlist" count="1">
									<obj name="item" class="HTCChannel" version="2">
										<prop name="name">SimpleProbe</prop>
										<prop name="Active">1</prop>
										<prop name="EmissionWL">510</prop>
										<prop name="ExcitationWL">465</prop>
										<prop name="IntgrTime">250</prop>
										<prop name="MaxIntgrTime">2000</prop>
										<prop name="MeltFactor">1.2</prop>
										<prop name="QuantFactor">2</prop>
									</obj>
								</list>
								<prop name="name">SimpleProbe</prop>
								<prop name="Active">1</prop>
								<prop name="DefChannelNdx">0</prop>
								<prop name="DenominatorNdx">-1</prop>
								<prop name="ReadOnly">0</prop>
								<list name="EmissionWLAvail" count="6">
									<item>488</item>
									<item>510</item>
									<item>580</item>
									<item>610</item>
									<item>640</item>
									<item>660</item>
								</list>
								<list name="ExcitationWLAvail" count="5">
									<item>440</item>
									<item>465</item>
									<item>498</item>
									<item>533</item>
									<item>618</item>
								</list>
								<prop name="MeasuringMode">hmmDynamic</prop>
							</obj>
							<obj name="item" class="HTCDetectionFormat" version="1">
								<list name="emlist" count="1">
									<obj name="item" class="HTCChannel" version="2">
										<prop name="name">FAM</prop>
										<prop name="Active">1</prop>
										<prop name="EmissionWL">510</prop>
										<prop name="ExcitationWL">465</prop>
										<prop name="IntgrTime">250</prop>
										<prop name="MaxIntgrTime">2000</prop>
										<prop name="MeltFactor">1</prop>
										<prop name="QuantFactor">10</prop>
									</obj>
								</list>
								<prop name="name">Mono Color Hydrolysis Probe / UPL Probe</prop>
								<prop name="Active">1</prop>
								<prop name="DefChannelNdx">0</prop>
								<prop name="DenominatorNdx">-1</prop>
								<prop name="ReadOnly">0</prop>
								<list name="EmissionWLAvail" count="6">
									<item>488</item>
									<item>510</item>
									<item>580</item>
									<item>610</item>
									<item>640</item>
									<item>660</item>
								</list>
								<list name="ExcitationWLAvail" count="5">
									<item>440</item>
									<item>465</item>
									<item>498</item>
									<item>533</item>
									<item>618</item>
								</list>
								<prop name="MeasuringMode">hmmDynamic</prop>
							</obj>
							<obj name="item" class="HTCDetectionFormat" version="1">
								<list name="emlist" count="2">
									<obj name="item" class="HTCChannel" version="2">
										<prop name="name">FAM</prop>
										<prop name="Active">1</prop>
										<prop name="EmissionWL">510</prop>
										<prop name="ExcitationWL">465</prop>
										<prop name="IntgrTime">250</prop>
										<prop name="MaxIntgrTime">2000</prop>
										<prop name="MeltFactor">1</prop>
										<prop name="QuantFactor">10</prop>
									</obj>
									<obj name="item" class="HTCChannel" version="2">
										<prop name="name">VIC / HEX / Yellow555</prop>
										<prop name="Active">1</prop>
										<prop name="EmissionWL">580</prop>
										<prop name="ExcitationWL">533</prop>
										<prop name="IntgrTime">250</prop>
										<prop name="MaxIntgrTime">2000</prop>
										<prop name="MeltFactor">1</prop>
										<prop name="QuantFactor">10</prop>
									</obj>
								</list>
								<prop name="name">Dual Color Hydrolysis Probe / UPL Probe</prop>
								<prop name="Active">1</prop>
								<prop name="DefChannelNdx">0</prop>
								<prop name="DenominatorNdx">-1</prop>
								<prop name="ReadOnly">0</prop>
								<list name="EmissionWLAvail" count="6">
									<item>488</item>
									<item>510</item>
									<item>580</item>
									<item>610</item>
									<item>640</item>
									<item>660</item>
								</list>
								<list name="ExcitationWLAvail" count="5">
									<item>440</item>
									<item>465</item>
									<item>498</item>
									<item>533</item>
									<item>618</item>
								</list>
								<prop name="MeasuringMode">hmmDynamic</prop>
							</obj>
							<obj name="item" class="HTCDetectionFormat" version="1">
								<list name="emlist" count="3">
									<obj name="item" class="HTCChannel" version="2">
										<prop name="name">FAM</prop>
										<prop name="Active">1</prop>
										<prop name="EmissionWL">510</prop>
										<prop name="ExcitationWL">465</prop>
										<prop name="IntgrTime">250</prop>
										<prop name="MaxIntgrTime">2000</prop>
										<prop name="MeltFactor">1</prop>
										<prop name="QuantFactor">10</prop>
									</obj>
									<obj name="item" class="HTCChannel" version="2">
										<prop name="name">VIC / HEX / Yellow555</prop>
										<prop name="Active">1</prop>
										<prop name="EmissionWL">580</prop>
										<prop name="ExcitationWL">533</prop>
										<prop name="IntgrTime">250</prop>
										<prop name="MaxIntgrTime">2000</prop>
										<prop name="MeltFactor">1</prop>
										<prop name="QuantFactor">10</prop>
									</obj>
									<obj name="item" class="HTCChannel" version="2">
										<prop name="name">Cy 5 / Cy 5.5</prop>
										<prop name="Active">1</prop>
										<prop name="EmissionWL">660</prop>
										<prop name="ExcitationWL">618</prop>
										<prop name="IntgrTime">250</prop>
										<prop name="MaxIntgrTime">2000</prop>
										<prop name="MeltFactor">1</prop>
										<prop name="QuantFactor">10</prop>
									</obj>
								</list>
								<prop name="name">3 Color Hydrolysis Probe</prop>
								<prop name="Active">1</prop>
								<prop name="DefChannelNdx">0</prop>
								<prop name="DenominatorNdx">-1</prop>
								<prop name="ReadOnly">0</prop>
								<list name="EmissionWLAvail" count="6">
									<item>488</item>
									<item>510</item>
									<item>580</item>
									<item>610</item>
									<item>640</item>
									<item>660</item>
								</list>
								<list name="ExcitationWLAvail" count="5">
									<item>440</item>
									<item>465</item>
									<item>498</item>
									<item>533</item>
									<item>618</item>
								</list>
								<prop name="MeasuringMode">hmmDynamic</prop>
							</obj>
							<obj name="item" class="HTCDetectionFormat" version="1">
								<list name="emlist" count="4">
									<obj name="item" class="HTCChannel" version="2">
										<prop name="name">Cyan 500</prop>
										<prop name="Active">1</prop>
										<prop name="EmissionWL">488</prop>
										<prop name="ExcitationWL">440</prop>
										<prop name="IntgrTime">250</prop>
										<prop name="MaxIntgrTime">2000</prop>
										<prop name="MeltFactor">1</prop>
										<prop name="QuantFactor">10</prop>
									</obj>
									<obj name="item" class="HTCChannel" version="2">
										<prop name="name">FAM</prop>
										<prop name="Active">1</prop>
										<prop name="EmissionWL">580</prop>
										<prop name="ExcitationWL">498</prop>
										<prop name="IntgrTime">250</prop>
										<prop name="MaxIntgrTime">2000</prop>
										<prop name="MeltFactor">1</prop>
										<prop name="QuantFactor">10</prop>
									</obj>
									<obj name="item" class="HTCChannel" version="2">
										<prop name="name">Red 610</prop>
										<prop name="Active">1</prop>
										<prop name="EmissionWL">610</prop>
										<prop name="ExcitationWL">533</prop>
										<prop name="IntgrTime">250</prop>
										<prop name="MaxIntgrTime">2000</prop>
										<prop name="MeltFactor">1</prop>
										<prop name="QuantFactor">10</prop>
									</obj>
									<obj name="item" class="HTCChannel" version="2">
										<prop name="name">Cy 5 / Cy 5.5</prop>
										<prop name="Active">1</prop>
										<prop name="EmissionWL">660</prop>
										<prop name="ExcitationWL">618</prop>
										<prop name="IntgrTime">250</prop>
										<prop name="MaxIntgrTime">2000</prop>
										<prop name="MeltFactor">1</prop>
										<prop name="QuantFactor">10</prop>
									</obj>
								</list>
								<prop name="name">4 Color Hydrolysis Probe</prop>
								<prop name="Active">1</prop>
								<prop name="DefChannelNdx">0</prop>
								<prop name="DenominatorNdx">-1</prop>
								<prop name="ReadOnly">0</prop>
								<list name="EmissionWLAvail" count="6">
									<item>488</item>
									<item>510</item>
									<item>580</item>
									<item>610</item>
									<item>640</item>
									<item>660</item>
								</list>
								<list name="ExcitationWLAvail" count="5">
									<item>440</item>
									<item>465</item>
									<item>498</item>
									<item>533</item>
									<item>618</item>
								</list>
								<prop name="MeasuringMode">hmmDynamic</prop>
							</obj>
							<obj name="item" class="HTCDetectionFormat" version="1">
								<list name="emlist" count="1">
									<obj name="item" class="HTCChannel" version="2">
										<prop name="name">Red 640</prop>
										<prop name="Active">1</prop>
										<prop name="EmissionWL">640</prop>
										<prop name="ExcitationWL">498</prop>
										<prop name="IntgrTime">250</prop>
										<prop name="MaxIntgrTime">2000</prop>
										<prop name="MeltFactor">1.2</prop>
										<prop name="QuantFactor">5</prop>
									</obj>
								</list>
								<prop name="name">Mono Color HybProbe</prop>
								<prop name="Active">1</prop>
								<prop name="DefChannelNdx">0</prop>
								<prop name="DenominatorNdx">-1</prop>
								<prop name="ReadOnly">0</prop>
								<list name="EmissionWLAvail" count="6">
									<item>488</item>
									<item>510</item>
									<item>580</item>
									<item>610</item>
									<item>640</item>
									<item>660</item>
								</list>
								<list name="ExcitationWLAvail" count="5">
									<item>440</item>
									<item>465</item>
									<item>498</item>
									<item>533</item>
									<item>618</item>
								</list>
								<prop name="MeasuringMode">hmmDynamic</prop>
							</obj>
							<obj name="item" class="HTCDetectionFormat" version="1">
								<list name="emlist" count="4">
									<obj name="item" class="HTCChannel" version="2">
										<prop name="name">Fluos</prop>
										<prop name="Active">1</prop>
										<prop name="EmissionWL">510</prop>
										<prop name="ExcitationWL">465</prop>
										<prop name="IntgrTime">250</prop>
										<prop name="MaxIntgrTime">2000</prop>
										<prop name="MeltFactor">2</prop>
										<prop name="QuantFactor">1.5</prop>
									</obj>
									<obj name="item" class="HTCChannel" version="2">
										<prop name="name">Red 610</prop>
										<prop name="Active">1</prop>
										<prop name="EmissionWL">610</prop>
										<prop name="ExcitationWL">498</prop>
										<prop name="IntgrTime">250</prop>
										<prop name="MaxIntgrTime">2000</prop>
										<prop name="MeltFactor">1.2</prop>
										<prop name="QuantFactor">5</prop>
									</obj>
									<obj name="item" class="HTCChannel" version="2">
										<prop name="name">Red 640</prop>
										<prop name="Active">1</prop>
										<prop name="EmissionWL">640</prop>
										<prop name="ExcitationWL">498</prop>
										<prop name="IntgrTime">250</prop>
										<prop name="MaxIntgrTime">2000</prop>
										<prop name="MeltFactor">1.2</prop>
										<prop name="QuantFactor">5</prop>
									</obj>
									<obj name="item" class="HTCChannel" version="2">
										<prop name="name">Cy 5 / Cy 5.5</prop>
										<prop name="Active">1</prop>
										<prop name="EmissionWL">660</prop>
										<prop name="ExcitationWL">498</prop>
										<prop name="IntgrTime">250</prop>
										<prop name="MaxIntgrTime">2000</prop>
										<prop name="MeltFactor">1.2</prop>
										<prop name="QuantFactor">5</prop>
									</obj>
								</list>
								<prop name="name">Multi Color HybProbe</prop>
								<prop name="Active">1</prop>
								<prop name="DefChannelNdx">0</prop>
								<prop name="DenominatorNdx">-1</prop>
								<prop name="ReadOnly">0</prop>
								<list name="EmissionWLAvail" count="6">
									<item>488</item>
									<item>510</item>
									<item>580</item>
									<item>610</item>
									<item>640</item>
									<item>660</item>
								</list>
								<list name="ExcitationWLAvail" count="5">
									<item>440</item>
									<item>465</item>
									<item>498</item>
									<item>533</item>
									<item>618</item>
								</list>
								<prop name="MeasuringMode">hmmDynamic</prop>
							</obj>
							<obj name="item" class="HTCDetectionFormat" version="1">
								<list name="emlist" count="4">
									<obj name="item" class="HTCChannel" version="2">
										<prop name="name">465-510</prop>
										<prop name="Active">1</prop>
										<prop name="EmissionWL">510</prop>
										<prop name="ExcitationWL">465</prop>
										<prop name="IntgrTime">250</prop>
										<prop name="MaxIntgrTime">1000</prop>
										<prop name="MeltFactor">1</prop>
										<prop name="QuantFactor">1</prop>
									</obj>
									<obj name="item" class="HTCChannel" version="2">
										<prop name="name">533-580</prop>
										<prop name="Active">1</prop>
										<prop name="EmissionWL">580</prop>
										<prop name="ExcitationWL">533</prop>
										<prop name="IntgrTime">250</prop>
										<prop name="MaxIntgrTime">1000</prop>
										<prop name="MeltFactor">1</prop>
										<prop name="QuantFactor">1</prop>
									</obj>
									<obj name="item" class="HTCChannel" version="2">
										<prop name="name">533-610</prop>
										<prop name="Active">1</prop>
										<prop name="EmissionWL">610</prop>
										<prop name="ExcitationWL">533</prop>
										<prop name="IntgrTime">250</prop>
										<prop name="MaxIntgrTime">1000</prop>
										<prop name="MeltFactor">1</prop>
										<prop name="QuantFactor">1</prop>
									</obj>
									<obj name="item" class="HTCChannel" version="2">
										<prop name="name">618-660</prop>
										<prop name="Active">1</prop>
										<prop name="EmissionWL">660</prop>
										<prop name="ExcitationWL">618</prop>
										<prop name="IntgrTime">250</prop>
										<prop name="MaxIntgrTime">1000</prop>
										<prop name="MeltFactor">1</prop>
										<prop name="QuantFactor">1</prop>
									</obj>
								</list>
								<prop name="name">SCicchitano1</prop>
								<prop name="Active">1</prop>
								<prop name="DefChannelNdx">0</prop>
								<prop name="DenominatorNdx">-1</prop>
								<prop name="ReadOnly">0</prop>
								<list name="EmissionWLAvail" count="6">
									<item>488</item>
									<item>510</item>
									<item>580</item>
									<item>610</item>
									<item>640</item>
									<item>660</item>
								</list>
								<list name="ExcitationWLAvail" count="5">
									<item>440</item>
									<item>465</item>
									<item>498</item>
									<item>533</item>
									<item>618</item>
								</list>
								<prop name="MeasuringMode">hmmDynamic</prop>
							</obj>
							<obj name="item" class="HTCDetectionFormat" version="1">
								<list name="emlist" count="2">
									<obj name="item" class="HTCChannel" version="2">
										<prop name="name">465-510</prop>
										<prop name="Active">1</prop>
										<prop name="EmissionWL">510</prop>
										<prop name="ExcitationWL">465</prop>
										<prop name="IntgrTime">250</prop>
										<prop name="MaxIntgrTime">1000</prop>
										<prop name="MeltFactor">1</prop>
										<prop name="QuantFactor">1</prop>
									</obj>
									<obj name="item" class="HTCChannel" version="2">
										<prop name="name">498-580</prop>
										<prop name="Active">1</prop>
										<prop name="EmissionWL">580</prop>
										<prop name="ExcitationWL">498</prop>
										<prop name="IntgrTime">250</prop>
										<prop name="MaxIntgrTime">1000</prop>
										<prop name="MeltFactor">1</prop>
										<prop name="QuantFactor">1</prop>
									</obj>
								</list>
								<prop name="name">VIC and FAM</prop>
								<prop name="Active">1</prop>
								<prop name="DefChannelNdx">0</prop>
								<prop name="DenominatorNdx">-1</prop>
								<prop name="ReadOnly">0</prop>
								<list name="EmissionWLAvail" count="6">
									<item>488</item>
									<item>510</item>
									<item>580</item>
									<item>610</item>
									<item>640</item>
									<item>660</item>
								</list>
								<list name="ExcitationWLAvail" count="5">
									<item>440</item>
									<item>465</item>
									<item>498</item>
									<item>533</item>
									<item>618</item>
								</list>
								<prop name="MeasuringMode">hmmDynamic</prop>
							</obj>
							<obj name="item" class="HTCDetectionFormat" version="1">
								<list name="emlist" count="2">
									<obj name="item" class="HTCChannel" version="2">
										<prop name="name">465-510</prop>
										<prop name="Active">1</prop>
										<prop name="EmissionWL">510</prop>
										<prop name="ExcitationWL">465</prop>
										<prop name="IntgrTime">250</prop>
										<prop name="MaxIntgrTime">1000</prop>
										<prop name="MeltFactor">1</prop>
										<prop name="QuantFactor">1</prop>
									</obj>
									<obj name="item" class="HTCChannel" version="2">
										<prop name="name">533-580</prop>
										<prop name="Active">1</prop>
										<prop name="EmissionWL">580</prop>
										<prop name="ExcitationWL">533</prop>
										<prop name="IntgrTime">250</prop>
										<prop name="MaxIntgrTime">1000</prop>
										<prop name="MeltFactor">1</prop>
										<prop name="QuantFactor">1</prop>
									</obj>
								</list>
								<prop name="name">Borowsky</prop>
								<prop name="Active">1</prop>
								<prop name="DefChannelNdx">0</prop>
								<prop name="DenominatorNdx">-1</prop>
								<prop name="ReadOnly">0</prop>
								<list name="EmissionWLAvail" count="6">
									<item>488</item>
									<item>510</item>
									<item>580</item>
									<item>610</item>
									<item>640</item>
									<item>660</item>
								</list>
								<list name="ExcitationWLAvail" count="5">
									<item>440</item>
									<item>465</item>
									<item>498</item>
									<item>533</item>
									<item>618</item>
								</list>
								<prop name="MeasuringMode">hmmDynamic</prop>
							</obj>
							<obj name="item" class="HTCDetectionFormat" version="1">
								<list name="emlist" count="2">
									<obj name="item" class="HTCChannel" version="2">
										<prop name="name">533-580</prop>
										<prop name="Active">1</prop>
										<prop name="EmissionWL">580</prop>
										<prop name="ExcitationWL">533</prop>
										<prop name="IntgrTime">250</prop>
										<prop name="MaxIntgrTime">1000</prop>
										<prop name="MeltFactor">1</prop>
										<prop name="QuantFactor">1</prop>
									</obj>
									<obj name="item" class="HTCChannel" version="2">
										<prop name="name">465-510</prop>
										<prop name="Active">1</prop>
										<prop name="EmissionWL">510</prop>
										<prop name="ExcitationWL">465</prop>
										<prop name="IntgrTime">250</prop>
										<prop name="MaxIntgrTime">1000</prop>
										<prop name="MeltFactor">1</prop>
										<prop name="QuantFactor">1</prop>
									</obj>
								</list>
								<prop name="name">RLB</prop>
								<prop name="Active">1</prop>
								<prop name="DefChannelNdx">0</prop>
								<prop name="DenominatorNdx">-1</prop>
								<prop name="ReadOnly">0</prop>
								<list name="EmissionWLAvail" count="6">
									<item>488</item>
									<item>510</item>
									<item>580</item>
									<item>610</item>
									<item>640</item>
									<item>660</item>
								</list>
								<list name="ExcitationWLAvail" count="5">
									<item>440</item>
									<item>465</item>
									<item>498</item>
									<item>533</item>
									<item>618</item>
								</list>
								<prop name="MeasuringMode">hmmDynamic</prop>
							</obj>
							<obj name="item" class="HTCDetectionFormat" version="1">
								<list name="emlist" count="0">
								</list>
								<prop name="name">New Format 1</prop>
								<prop name="Active">1</prop>
								<prop name="DefChannelNdx">-1</prop>
								<prop name="DenominatorNdx">-1</prop>
								<prop name="ReadOnly">0</prop>
								<list name="EmissionWLAvail" count="6">
									<item>488</item>
									<item>510</item>
									<item>580</item>
									<item>610</item>
									<item>640</item>
									<item>660</item>
								</list>
								<list name="ExcitationWLAvail" count="5">
									<item>440</item>
									<item>465</item>
									<item>498</item>
									<item>533</item>
									<item>618</item>
								</list>
								<prop name="MeasuringMode">hmmDynamic</prop>
							</obj>
							<obj name="item" class="HTCDetectionFormat" version="1">
								<list name="emlist" count="4">
									<obj name="item" class="HTCChannel" version="2">
										<prop name="name">618-660</prop>
										<prop name="Active">1</prop>
										<prop name="EmissionWL">660</prop>
										<prop name="ExcitationWL">618</prop>
										<prop name="IntgrTime">250</prop>
										<prop name="MaxIntgrTime">1000</prop>
										<prop name="MeltFactor">1</prop>
										<prop name="QuantFactor">1</prop>
									</obj>
									<obj name="item" class="HTCChannel" version="2">
										<prop name="name">498-580</prop>
										<prop name="Active">1</prop>
										<prop name="EmissionWL">580</prop>
										<prop name="ExcitationWL">498</prop>
										<prop name="IntgrTime">250</prop>
										<prop name="MaxIntgrTime">1000</prop>
										<prop name="MeltFactor">1</prop>
										<prop name="QuantFactor">1</prop>
									</obj>
									<obj name="item" class="HTCChannel" version="2">
										<prop name="name">533-580</prop>
										<prop name="Active">1</prop>
										<prop name="EmissionWL">580</prop>
										<prop name="ExcitationWL">533</prop>
										<prop name="IntgrTime">250</prop>
										<prop name="MaxIntgrTime">1000</prop>
										<prop name="MeltFactor">1</prop>
										<prop name="QuantFactor">1</prop>
									</obj>
									<obj name="item" class="HTCChannel" version="2">
										<prop name="name">465-510</prop>
										<prop name="Active">1</prop>
										<prop name="EmissionWL">510</prop>
										<prop name="ExcitationWL">465</prop>
										<prop name="IntgrTime">250</prop>
										<prop name="MaxIntgrTime">1000</prop>
										<prop name="MeltFactor">1</prop>
										<prop name="QuantFactor">1</prop>
									</obj>
								</list>
								<prop name="name">Borowsky_2</prop>
								<prop name="Active">1</prop>
								<prop name="DefChannelNdx">0</prop>
								<prop name="DenominatorNdx">-1</prop>
								<prop name="ReadOnly">0</prop>
								<list name="EmissionWLAvail" count="6">
									<item>488</item>
									<item>510</item>
									<item>580</item>
									<item>610</item>
									<item>640</item>
									<item>660</item>
								</list>
								<list name="ExcitationWLAvail" count="5">
									<item>440</item>
									<item>465</item>
									<item>498</item>
									<item>533</item>
									<item>618</item>
								</list>
								<prop name="MeasuringMode">hmmDynamic</prop>
							</obj>
						</list>
						<prop name="DefFormatName">Borowsky_2</prop>
					</obj>
					<list name="AcquisitionModes" count="4">
						<item>None</item>
						<item>Single</item>
						<item>Continuous</item>
						<item>Step</item>
					</list>
					<prop name="SeekTemp">30</prop>
					<prop name="SampleVolume">10</prop>
					<prop name="PlateID">06143531</prop>
				</obj>
			</obj>
			<prop name="CompletedProgramNo">3</prop>
			<prop name="StopPoint">3</prop>
			<prop name="CarouselConstMoved">0</prop>
		</obj>
		<obj name="AnlsAndSampleInfo" class="AnlsAndSampleInfo" version="1">
			<obj name="AnlsPropTypes" class="PropertyTypeList" version="1">
				<list name="emlist" count="3">
					<obj name="item" class="SamplePropType" version="1">
						<prop name="name">Units</prop>
						<prop name="PropClass">QuantUnitsProp</prop>
						<prop name="IsChannelProperty">0</prop>
						<prop name="SelectorOrder">0</prop>
						<prop name="ShowInSelector">0</prop>
						<prop name="ShowInTable">0</prop>
						<prop name="TableOrder">0</prop>
					</obj>
					<obj name="item" class="SamplePropType" version="1">
						<prop name="name">ExtRef</prop>
						<prop name="PropClass">RQExtRefProp</prop>
						<prop name="IsChannelProperty">0</prop>
						<prop name="SelectorOrder">0</prop>
						<prop name="ShowInSelector">0</prop>
						<prop name="ShowInTable">0</prop>
						<prop name="TableOrder">0</prop>
					</obj>
					<obj name="item" class="SamplePropType" version="1">
						<prop name="name">Endpt External Experiment</prop>
						<prop name="PropClass">EndptGenoExtExp</prop>
						<prop name="IsChannelProperty">0</prop>
						<prop name="SelectorOrder">0</prop>
						<prop name="ShowInSelector">0</prop>
						<prop name="ShowInTable">0</prop>
						<prop name="TableOrder">0</prop>
					</obj>
				</list>
			</obj>
			<obj name="SamplePropTypes" class="PropertyTypeList" version="1">
				<list name="emlist" count="26">
					<obj name="item" class="SamplePosPropType" version="1">
						<prop name="name">Position</prop>
						<prop name="PropClass">GenSampleEditPosition</prop>
						<prop name="AnalysisClass">General</prop>
						<prop name="IsChannelProperty">0</prop>
						<prop name="SelectorOrder">0</prop>
						<prop name="ShowInSelector">0</prop>
						<prop name="ShowInTable">1</prop>
						<prop name="TableOrder">0</prop>
					</obj>
					<obj name="item" class="SamplePropType" version="1">
						<prop name="name">Color</prop>
						<prop name="PropClass">SamplePrefColor</prop>
						<prop name="AnalysisClass">General</prop>
						<prop name="IsChannelProperty">0</prop>
						<prop name="SelectorOrder">1</prop>
						<prop name="ShowInSelector">0</prop>
						<prop name="ShowInTable">1</prop>
						<prop name="TableOrder">1</prop>
					</obj>
					<obj name="item" class="SamplePropType" version="1">
						<prop name="name">Replicate of</prop>
						<prop name="PropClass">GenSampleEditReplicate</prop>
						<prop name="AnalysisClass">General</prop>
						<prop name="IsChannelProperty">0</prop>
						<prop name="SelectorOrder">2</prop>
						<prop name="ShowInSelector">0</prop>
						<prop name="ShowInTable">1</prop>
						<prop name="TableOrder">2</prop>
					</obj>
					<obj name="item" class="SamplePropType" version="1">
						<prop name="name">Sample Name</prop>
						<prop name="PropClass">GenSampleEditName</prop>
						<prop name="AnalysisClass">General</prop>
						<prop name="IsChannelProperty">0</prop>
						<prop name="SelectorOrder">3</prop>
						<prop name="ShowInSelector">1</prop>
						<prop name="ShowInTable">1</prop>
						<prop name="TableOrder">3</prop>
					</obj>
					<obj name="item" class="SamplePropType" version="1">
						<prop name="name">Subsets</prop>
						<prop name="PropClass">GenSampleEditSubset</prop>
						<prop name="AnalysisClass">General</prop>
						<prop name="IsChannelProperty">0</prop>
						<prop name="SelectorOrder">4</prop>
						<prop name="ShowInSelector">0</prop>
						<prop name="ShowInTable">0</prop>
						<prop name="TableOrder">4</prop>
					</obj>
					<obj name="item" class="SamplePropType" version="1">
						<prop name="name">Notes</prop>
						<prop name="PropClass">GenSampleEditNotes</prop>
						<prop name="AnalysisClass">General</prop>
						<prop name="IsChannelProperty">0</prop>
						<prop name="SelectorOrder">5</prop>
						<prop name="ShowInSelector">0</prop>
						<prop name="ShowInTable">0</prop>
						<prop name="TableOrder">5</prop>
					</obj>
					<obj name="item" class="SamplePropType" version="1">
						<prop name="name">Sample ID</prop>
						<prop name="PropClass">HTCSampleID</prop>
						<prop name="AnalysisClass">General</prop>
						<prop name="IsChannelProperty">0</prop>
						<prop name="SelectorOrder">6</prop>
						<prop name="ShowInSelector">0</prop>
						<prop name="ShowInTable">0</prop>
						<prop name="TableOrder">6</prop>
					</obj>
					<obj name="item" class="SamplePropType" version="1">
						<prop name="name">Sample Prep Notes</prop>
						<prop name="PropClass">HTCSamplePrepNotes</prop>
						<prop name="AnalysisClass">General</prop>
						<prop name="IsChannelProperty">0</prop>
						<prop name="SelectorOrder">7</prop>
						<prop name="ShowInSelector">0</prop>
						<prop name="ShowInTable">0</prop>
						<prop name="TableOrder">7</prop>
					</obj>
					<obj name="item" class="SamplePrefWidthType" version="1">
						<prop name="name">Width</prop>
						<prop name="PropClass">SamplePrefWidth</prop>
						<prop name="AnalysisClass">Sample preferences</prop>
						<prop name="IsChannelProperty">0</prop>
						<prop name="SelectorOrder">8</prop>
						<prop name="ShowInSelector">0</prop>
						<prop name="ShowInTable">0</prop>
						<prop name="TableOrder">8</prop>
					</obj>
					<obj name="item" class="SamplePrefLineStyleType" version="1">
						<prop name="name">Line Style</prop>
						<prop name="PropClass">SamplePrefLineStyle</prop>
						<prop name="AnalysisClass">Sample preferences</prop>
						<prop name="IsChannelProperty">0</prop>
						<prop name="SelectorOrder">9</prop>
						<prop name="ShowInSelector">0</prop>
						<prop name="ShowInTable">0</prop>
						<prop name="TableOrder">9</prop>
					</obj>
					<obj name="item" class="SamplePrefPointStyleType" version="1">
						<prop name="name">Point Style</prop>
						<prop name="PropClass">SamplePrefPointStyle</prop>
						<prop name="AnalysisClass">Sample preferences</prop>
						<prop name="IsChannelProperty">0</prop>
						<prop name="SelectorOrder">10</prop>
						<prop name="ShowInSelector">0</prop>
						<prop name="ShowInTable">0</prop>
						<prop name="TableOrder">10</prop>
					</obj>
					<obj name="item" class="SamplePropType" version="1">
						<prop name="name">Dominant Channel</prop>
						<prop name="PropClass">DominantChannelProp</prop>
						<prop name="AnalysisClass">Color Compensation Analysis</prop>
						<prop name="IsChannelProperty">0</prop>
						<prop name="SelectorOrder">11</prop>
						<prop name="ShowInSelector">0</prop>
						<prop name="ShowInTable">0</prop>
						<prop name="TableOrder">11</prop>
					</obj>
					<obj name="item" class="EndPtSampleTypePropertyType" version="1">
						<prop name="name">EndPt Sample Type</prop>
						<prop name="PropClass">GroupingSample</prop>
						<prop name="AnalysisClass">EndPtGenotyping</prop>
						<prop name="IsChannelProperty">0</prop>
						<prop name="SelectorOrder">12</prop>
						<prop name="ShowInSelector">0</prop>
						<prop name="ShowInTable">0</prop>
						<prop name="TableOrder">12</prop>
					</obj>
					<obj name="item" class="SamplePropType" version="1">
						<prop name="name">EndPt Genotype</prop>
						<prop name="PropClass">Genotype</prop>
						<prop name="AnalysisClass">EndPtGenotyping</prop>
						<prop name="IsChannelProperty">0</prop>
						<prop name="SelectorOrder">13</prop>
						<prop name="ShowInSelector">0</prop>
						<prop name="ShowInTable">0</prop>
						<prop name="TableOrder">13</prop>
					</obj>
					<obj name="item" class="SamplePropType" version="1">
						<prop name="name">Target Name</prop>
						<prop name="PropClass">TargetName</prop>
						<prop name="AnalysisClass">General</prop>
						<prop name="IsChannelProperty">1</prop>
						<prop name="SelectorOrder">14</prop>
						<prop name="ShowInSelector">0</prop>
						<prop name="ShowInTable">0</prop>
						<prop name="TableOrder">14</prop>
					</obj>
					<obj name="item" class="QuantSampleTypePropertyType" version="1">
						<prop name="name">Quantification Sample Type</prop>
						<prop name="PropClass">QuantSampleTypeProperty</prop>
						<prop name="AnalysisClass">Quantification Analysis</prop>
						<prop name="IsChannelProperty">1</prop>
						<prop name="SelectorOrder">15</prop>
						<prop name="ShowInSelector">0</prop>
						<prop name="ShowInTable">0</prop>
						<prop name="TableOrder">15</prop>
					</obj>
					<obj name="item" class="SamplePropType" version="1">
						<prop name="name">Concentration</prop>
						<prop name="PropClass">QuantConcProperty</prop>
						<prop name="AnalysisClass">Quantification Analysis</prop>
						<prop name="IsChannelProperty">1</prop>
						<prop name="SelectorOrder">16</prop>
						<prop name="ShowInSelector">0</prop>
						<prop name="ShowInTable">0</prop>
						<prop name="TableOrder">16</prop>
					</obj>
					<obj name="item" class="QuantCpType" version="1">
						<prop name="name">Cp Low</prop>
						<prop name="PropClass">QuantCpLowProp</prop>
						<prop name="AnalysisClass">Quantification Analysis</prop>
						<prop name="IsChannelProperty">1</prop>
						<prop name="SelectorOrder">17</prop>
						<prop name="ShowInSelector">0</prop>
						<prop name="ShowInTable">0</prop>
						<prop name="TableOrder">17</prop>
					</obj>
					<obj name="item" class="QuantCpType" version="1">
						<prop name="name">Cp High</prop>
						<prop name="PropClass">QuantCpHighProp</prop>
						<prop name="AnalysisClass">Quantification Analysis</prop>
						<prop name="IsChannelProperty">1</prop>
						<prop name="SelectorOrder">18</prop>
						<prop name="ShowInSelector">0</prop>
						<prop name="ShowInTable">0</prop>
						<prop name="TableOrder">18</prop>
					</obj>
					<obj name="item" class="GroupSampleTypePropertyType" version="1">
						<prop name="name">Melt Geno Sample Type</prop>
						<prop name="PropClass">GroupChannelTypeProp</prop>
						<prop name="AnalysisClass">Melt Geno</prop>
						<prop name="IsChannelProperty">1</prop>
						<prop name="SelectorOrder">19</prop>
						<prop name="ShowInSelector">0</prop>
						<prop name="ShowInTable">0</prop>
						<prop name="TableOrder">19</prop>
					</obj>
					<obj name="item" class="SamplePropType" version="1">
						<prop name="name">Melt Geno Genotype</prop>
						<prop name="PropClass">ChannelGenotype</prop>
						<prop name="AnalysisClass">Melt Geno</prop>
						<prop name="IsChannelProperty">1</prop>
						<prop name="SelectorOrder">20</prop>
						<prop name="ShowInSelector">0</prop>
						<prop name="ShowInTable">0</prop>
						<prop name="TableOrder">20</prop>
					</obj>
					<obj name="item" class="RQTargetPropertyType" version="1">
						<prop name="name">Target Type</prop>
						<prop name="PropClass">RQTargetProperty</prop>
						<prop name="AnalysisClass">Relative Quantification</prop>
						<prop name="IsChannelProperty">1</prop>
						<prop name="SelectorOrder">21</prop>
						<prop name="ShowInSelector">0</prop>
						<prop name="ShowInTable">0</prop>
						<prop name="TableOrder">21</prop>
					</obj>
					<obj name="item" class="RQSampleTargetPropertyType" version="1">
						<prop name="name">Combined Sample and Target Type</prop>
						<prop name="PropClass">RQSampleTargetProperty</prop>
						<prop name="AnalysisClass">Relative Quantification</prop>
						<prop name="IsChannelProperty">1</prop>
						<prop name="SelectorOrder">22</prop>
						<prop name="ShowInSelector">0</prop>
						<prop name="ShowInTable">0</prop>
						<prop name="TableOrder">22</prop>
					</obj>
					<obj name="item" class="SamplePropType" version="1">
						<prop name="name">Efficiency</prop>
						<prop name="PropClass">RQEffProp</prop>
						<prop name="AnalysisClass">Relative Quantification</prop>
						<prop name="IsChannelProperty">1</prop>
						<prop name="SelectorOrder">23</prop>
						<prop name="ShowInSelector">0</prop>
						<prop name="ShowInTable">0</prop>
						<prop name="TableOrder">23</prop>
					</obj>
					<obj name="item" class="GroupSampleTypePropertyTypeNoPos" version="1">
						<prop name="name">Scanning Sample Type</prop>
						<prop name="PropClass">GroupChannelTypeProp</prop>
						<prop name="AnalysisClass">Scanning</prop>
						<prop name="IsChannelProperty">1</prop>
						<prop name="SelectorOrder">24</prop>
						<prop name="ShowInSelector">0</prop>
						<prop name="ShowInTable">0</prop>
						<prop name="TableOrder">24</prop>
					</obj>
					<obj name="item" class="SamplePropType" version="1">
						<prop name="name">Scanning Genotype</prop>
						<prop name="PropClass">ChannelGenotype</prop>
						<prop name="AnalysisClass">Scanning</prop>
						<prop name="IsChannelProperty">1</prop>
						<prop name="SelectorOrder">25</prop>
						<prop name="ShowInSelector">0</prop>
						<prop name="ShowInTable">0</prop>
						<prop name="TableOrder">25</prop>
					</obj>
				</list>
			</obj>
			<obj name="SelectedChannels" class="TEMIntegerSet" version="1">
				<list name="Items" count="4">
					<prop name="Item">0</prop>
					<prop name="Item">1</prop>
					<prop name="Item">2</prop>
					<prop name="Item">3</prop>
				</list>
			</obj>
			<obj name="AnalysisProperties" class="ExpPropList" version="1">
				<list name="emlist" count="3">
					<obj name="PropertyObject" class="EndptGenoExtExp" version="3">
						<prop name="PropertyTypeName">Endpt External Experiment</prop>
					</obj>
					<obj name="PropertyObject" class="RQExtRefProp" version="3">
						<prop name="PropertyTypeName">ExtRef</prop>
						<prop name="RefExpProg">-1</prop>
					</obj>
					<obj name="PropertyObject" class="QuantUnitsProp" version="3">
						<prop name="PropertyTypeName">Units</prop>
					</obj>
				</list>
			</obj>
			<obj name="SampleInfoList" class="SamplePropInfoList" version="1">
				<list name="emlist" count="96">
					<obj name="item" class="SamplePropInfo" version="1">
						<obj name="ChannelProperties" class="ChanPropList" version="2">
							<obj name="ChannelProperties" class="EMList" version="1">
								<list name="emlist" count="4">
									<obj name="item" class="PropertyList" version="1">
										<list name="emlist" count="12">
											<obj name="PropertyObject" class="RQSampleTargetProperty" version="4">
												<prop name="PropertyTypeName">Combined Sample and Target Type</prop>
												<prop name="Position">0</prop>
												<prop name="IsDefault">0</prop>
												<obj name="ChannelProp" class="ChannelProperty" version="1">
													<prop name="ChannelIdx">0</prop>
												</obj>
											</obj>
											<obj name="PropertyObject" class="QuantConcProperty" version="4">
												<prop name="PropertyTypeName">Concentration</prop>
												<prop name="Position">0</prop>
												<prop name="IsDefault">1</prop>
												<prop name="Concentration">0</prop>
												<obj name="ChannelProp" class="ChannelProperty" version="1">
													<prop name="ChannelIdx">0</prop>
												</obj>
												<prop name="ReadOnly">1</prop>
											</obj>
											<obj name="PropertyObject" class="QuantCpHighProp" version="4">
												<prop name="PropertyTypeName">Cp High</prop>
												<prop name="Position">0</prop>
												<prop name="IsDefault">1</prop>
												<prop name="CpRangeHigh">0</prop>
												<obj name="ChannelProp" class="ChannelProperty" version="1">
													<prop name="ChannelIdx">0</prop>
												</obj>
												<prop name="ReadOnly">1</prop>
											</obj>
											<obj name="PropertyObject" class="QuantCpLowProp" version="4">
												<prop name="PropertyTypeName">Cp Low</prop>
												<prop name="Position">0</prop>
												<prop name="IsDefault">1</prop>
												<prop name="CpRangeLow">0</prop>
												<obj name="ChannelProp" class="ChannelProperty" version="1">
													<prop name="ChannelIdx">0</prop>
												</obj>
												<prop name="ReadOnly">1</prop>
											</obj>
											<obj name="PropertyObject" class="RQEffProp" version="4">
												<prop name="PropertyTypeName">Efficiency</prop>
												<prop name="Position">0</prop>
												<prop name="IsDefault">1</prop>
												<prop name="Efficiency">2</prop>
												<obj name="ChannelProp" class="ChannelProperty" version="1">
													<prop name="ChannelIdx">0</prop>
												</obj>
											</obj>
											<obj name="PropertyObject" class="ChannelGenotype" version="4">
												<prop name="PropertyTypeName">Melt Geno Genotype</prop>
												<prop name="Position">0</prop>
												<prop name="IsDefault">1</prop>
												<prop name="ReadOnly">1</prop>
												<obj name="ChannelProp" class="ChannelProperty" version="1">
													<prop name="ChannelIdx">0</prop>
												</obj>
											</obj>
											<obj name="PropertyObject" class="GroupChannelTypeProp" version="4">
												<prop name="PropertyTypeName">Melt Geno Sample Type</prop>
												<prop name="Position">0</prop>
												<prop name="IsDefault">0</prop>
												<prop name="GroupSampleType">mstUnknown</prop>
												<obj name="ChannelProp" class="ChannelProperty" version="1">
													<prop name="ChannelIdx">0</prop>
												</obj>
											</obj>
											<obj name="PropertyObject" class="QuantSampleTypeProperty" version="4">
												<prop name="PropertyTypeName">Quantification Sample Type</prop>
												<prop name="Position">0</prop>
												<prop name="IsDefault">0</prop>
												<prop name="SampleType">qsUnknown</prop>
												<obj name="ChannelProp" class="ChannelProperty" version="1">
													<prop name="ChannelIdx">0</prop>
												</obj>
											</obj>
											<obj name="PropertyObject" class="ChannelGenotype" version="4">
												<prop name="PropertyTypeName">Scanning Genotype</prop>
												<prop name="Position">0</prop>
												<prop name="IsDefault">1</prop>
												<prop name="ReadOnly">1</prop>
												<obj name="ChannelProp" class="ChannelProperty" version="1">
													<prop name="ChannelIdx">0</prop>
												</obj>
											</obj>
											<obj name="PropertyObject" class="GroupChannelTypeProp" version="4">
												<prop name="PropertyTypeName">Scanning Sample Type</prop>
												<prop name="Position">0</prop>
												<prop name="IsDefault">0</prop>
												<prop name="GroupSampleType">mstUnknown</prop>
												<obj name="ChannelProp" class="ChannelProperty" version="1">
													<prop name="ChannelIdx">0</prop>
												</obj>
											</obj>
											<obj name="PropertyObject" class="TargetName" version="4">
												<prop name="PropertyTypeName">Target Name</prop>
												<prop name="Position">0</prop>
												<prop name="IsDefault">1</prop>
												<obj name="ChannelProp" class="ChannelProperty" version="1">
													<prop name="ChannelIdx">0</prop>
												</obj>
											</obj>
											<obj name="PropertyObject" class="RQTargetProperty" version="4">
												<prop name="PropertyTypeName">Target Type</prop>
												<prop name="Position">0</prop>
												<prop name="IsDefault">0</prop>
												<prop name="TargetType">dtNone</prop>
												<obj name="ChannelProp" class="ChannelProperty" version="1">
													<prop name="ChannelIdx">0</prop>
												</obj>
											</obj>
										</list>
									</obj>
									<obj name="item" class="PropertyList" version="1">
										<list name="emlist" count="12">
											<obj name="PropertyObject" class="RQSampleTargetProperty" version="4">
												<prop name="PropertyTypeName">Combined Sample and Target Type</prop>
												<prop name="Position">0</prop>
												<prop name="IsDefault">0</prop>
												<obj name="ChannelProp" class="ChannelProperty" version="1">
													<prop name="ChannelIdx">1</prop>
												</obj>
											</obj>
											<obj name="PropertyObject" class="QuantConcProperty" version="4">
												<prop name="PropertyTypeName">Concentration</prop>
												<prop name="Position">0</prop>
												<prop name="IsDefault">1</prop>
												<prop name="Concentration">0</prop>
												<obj name="ChannelProp" class="ChannelProperty" version="1">
													<prop name="ChannelIdx">1</prop>
												</obj>
												<prop name="ReadOnly">1</prop>
											</obj>
											<obj name="PropertyObject" class="QuantCpHighProp" version="4">
												<prop name="PropertyTypeName">Cp High</prop>
												<prop name="Position">0</prop>
												<prop name="IsDefault">1</prop>
												<prop name="CpRangeHigh">0</prop>
												<obj name="ChannelProp" class="ChannelProperty" version="1">
													<prop name="ChannelIdx">1</prop>
												</obj>
												<prop name="ReadOnly">1</prop>
											</obj>
											<obj name="PropertyObject" class="QuantCpLowProp" version="4">
												<prop name="PropertyTypeName">Cp Low</prop>
												<prop name="Position">0</prop>
												<prop name="IsDefault">1</prop>
												<prop name="CpRangeLow">0</prop>
												<obj name="ChannelProp" class="ChannelProperty" version="1">
													<prop name="ChannelIdx">1</prop>
												</obj>
												<prop name="ReadOnly">1</prop>
											</obj>
											<obj name="PropertyObject" class="RQEffProp" version="4">
												<prop name="PropertyTypeName">Efficiency</prop>
												<prop name="Position">0</prop>
												<prop name="IsDefault">1</prop>
												<prop name="Efficiency">2</prop>
												<obj name="ChannelProp" class="ChannelProperty" version="1">
													<prop name="ChannelIdx">1</prop>
												</obj>
											</obj>
											<obj name="PropertyObject" class="ChannelGenotype" version="4">
												<prop name="PropertyTypeName">Melt Geno Genotype</prop>
												<prop name="Position">0</prop>
												<prop name="IsDefault">1</prop>
												<prop name="ReadOnly">1</prop>
												<obj name="ChannelProp" class="ChannelProperty" version="1">
													<prop name="ChannelIdx">1</prop>
												</obj>
											</obj>
											<obj name="PropertyObject" class="GroupChannelTypeProp" version="4">
												<prop name="PropertyTypeName">Melt Geno Sample Type</prop>
												<prop name="Position">0</prop>
												<prop name="IsDefault">0</prop>
												<prop name="GroupSampleType">mstUnknown</prop>
												<obj name="ChannelProp" class="ChannelProperty" version="1">
													<prop name="ChannelIdx">1</prop>
												</obj>
											</obj>
											<obj name="PropertyObject" class="QuantSampleTypeProperty" version="4">
												<prop name="PropertyTypeName">Quantification Sample Type</prop>
												<prop name="Position">0</prop>
												<prop name="IsDefault">0</prop>
												<prop name="SampleType">qsUnknown</prop>
												<obj name="ChannelProp" class="ChannelProperty" version="1">
													<prop name="ChannelIdx">1</prop>
												</obj>
											</obj>
											<obj name="PropertyObject" class="ChannelGenotype" version="4">
												<prop name="PropertyTypeName">Scanning Genotype</prop>
												<prop name="Position">0</prop>
												<prop name="IsDefault">1</prop>
												<prop name="ReadOnly">1</prop>
												<obj name="ChannelProp" class="ChannelProperty" version="1">
													<prop name="ChannelIdx">1</prop>
												</obj>
											</obj>
											<obj name="PropertyObject" class="GroupChannelTypeProp" version="4">
												<prop name="PropertyTypeName">Scanning Sample Type</prop>
												<prop name="Position">0</prop>
												<prop name="IsDefault">0</prop>
												<prop name="GroupSampleType">mstUnknown</prop>
												<obj name="ChannelProp" class="ChannelProperty" version="1">
													<prop name="ChannelIdx">1</prop>
												</obj>
											</obj>
											<obj name="PropertyObject" class="TargetName" version="4">
												<prop name="PropertyTypeName">Target Name</prop>
												<prop name="Position">0</prop>
												<prop name="IsDefault">1</prop>
												<obj name="ChannelProp" class="ChannelProperty" version="1">
													<prop name="ChannelIdx">1</prop>
												</obj>
											</obj>
											<obj name="PropertyObject" class="RQTargetProperty" version="4">
												<prop name="PropertyTypeName">Target Type</prop>
												<prop name="Position">0</prop>
												<prop name="IsDefault">0</prop>
												<prop name="TargetType">dtNone</prop>
												<obj name="ChannelProp" class="ChannelProperty" version="1">
													<prop name="ChannelIdx">1</prop>
												</obj>
											</obj>
										</list>
									</obj>
									<obj name="item" class="PropertyList" version="1">
										<list name="emlist" count="12">
											<obj name="PropertyObject" class="RQSampleTargetProperty" version="4">
												<prop name="PropertyTypeName">Combined Sample and Target Type</prop>
												<prop name="Position">0</prop>
												<prop name="IsDefault">0</prop>
												<obj name="ChannelProp" class="ChannelProperty" version="1">
													<prop name="ChannelIdx">2</prop>
												</obj>
											</obj>
											<obj name="PropertyObject" class="QuantConcProperty" version="4">
												<prop name="PropertyTypeName">Concentration</prop>
												<prop name="Position">0</prop>
												<prop name="IsDefault">1</prop>
												<prop name="Concentration">0</prop>
												<obj name="ChannelProp" class="ChannelProperty" version="1">
													<prop name="ChannelIdx">2</prop>
												</obj>
												<prop name="ReadOnly">1</prop>
											</obj>
											<obj name="PropertyObject" class="QuantCpHighProp" version="4">
												<prop name="PropertyTypeName">Cp High</prop>
												<prop name="Position">0</prop>
												<prop name="IsDefault">1</prop>
												<prop name="CpRangeHigh">0</prop>
												<obj name="ChannelProp" class="ChannelProperty" version="1">
													<prop name="ChannelIdx">2</prop>
												</obj>
												<prop name="ReadOnly">1</prop>
											</obj>
											<obj name="PropertyObject" class="QuantCpLowProp" version="4">
												<prop name="PropertyTypeName">Cp Low</prop>
												<prop name="Position">0</prop>
												<prop name="IsDefault">1</prop>
												<prop name="CpRangeLow">0</prop>
												<obj name="ChannelProp" class="ChannelProperty" version="1">
													<prop name="ChannelIdx">2</prop>
												</obj>
												<prop name="ReadOnly">1</prop>
											</obj>
											<obj name="PropertyObject" class="RQEffProp" version="4">
												<prop name="PropertyTypeName">Efficiency</prop>
												<prop name="Position">0</prop>
												<prop name="IsDefault">1</prop>
												<prop name="Efficiency">2</prop>
												<obj name="ChannelProp" class="ChannelProperty" version="1">
													<prop name="ChannelIdx">2</prop>
												</obj>
											</obj>
											<obj name="PropertyObject" class="ChannelGenotype" version="4">
												<prop name="PropertyTypeName">Melt Geno Genotype</prop>
												<prop name="Position">0</prop>
												<prop name="IsDefault">1</prop>
												<prop name="ReadOnly">1</prop>
												<obj name="ChannelProp" class="ChannelProperty" version="1">
													<prop name="ChannelIdx">2</prop>
												</obj>
											</obj>
											<obj name="PropertyObject" class="GroupChannelTypeProp" version="4">
												<prop name="PropertyTypeName">Melt Geno Sample Type</prop>
												<prop name="Position">0</prop>
												<prop name="IsDefault">0</prop>
												<prop name="GroupSampleType">mstUnknown</prop>
												<obj name="ChannelProp" class="ChannelProperty" version="1">
													<prop name="ChannelIdx">2</prop>
												</obj>
											</obj>
											<obj name="PropertyObject" class="QuantSampleTypeProperty" version="4">
												<prop name="PropertyTypeName">Quantification Sample Type</prop>
												<prop name="Position">0</prop>
												<prop name="IsDefault">0</prop>
												<prop name="SampleType">qsUnknown</prop>
												<obj name="ChannelProp" class="ChannelProperty" version="1">
													<prop name="ChannelIdx">2</prop>
												</obj>
											</obj>
											<obj name="PropertyObject" class="ChannelGenotype" version="4">
												<prop name="PropertyTypeName">Scanning Genotype</prop>
												<prop name="Position">0</prop>
												<prop name="IsDefault">1</prop>
												<prop name="ReadOnly">1</prop>
												<obj name="ChannelProp" class="ChannelProperty" version="1">
													<prop name="ChannelIdx">2</prop>
												</obj>
											</obj>
											<obj name="PropertyObject" class="GroupChannelTypeProp" version="4">
												<prop name="PropertyTypeName">Scanning Sample Type</prop>
												<prop name="Position">0</prop>
												<prop name="IsDefault">0</prop>
												<prop name="GroupSampleType">mstUnknown</prop>
												<obj name="ChannelProp" class="ChannelProperty" version="1">
													<prop name="ChannelIdx">2</prop>
												</obj>
											</obj>
											<obj name="PropertyObject" class="TargetName" version="4">
												<prop name="PropertyTypeName">Target Name</prop>
												<prop name="Position">0</prop>
												<prop name="IsDefault">1</prop>
												<obj name="ChannelProp" class="ChannelProperty" version="1">
													<prop name="ChannelIdx">2</prop>
												</obj>
											</obj>
											<obj name="PropertyObject" class="RQTargetProperty" version="4">
												<prop name="PropertyTypeName">Target Type</prop>
												<prop name="Position">0</prop>
												<prop name="IsDefault">0</prop>
												<prop name="TargetType">dtNone</prop>
												<obj name="ChannelProp" class="ChannelProperty" version="1">
													<prop name="ChannelIdx">2</prop>
												</obj>
											</obj>
										</list>
									</obj>
									<obj name="item" class="PropertyList" version="1">
										<list name="emlist" count="12">
											<obj name="PropertyObject" class="RQSampleTargetProperty" version="4">
												<prop name="PropertyTypeName">Combined Sample and Target Type</prop>
												<prop name="Position">0</prop>
												<prop name="IsDefault">0</prop>
												<obj name="ChannelProp" class="ChannelProperty" version="1">
													<prop name="ChannelIdx">3</prop>
												</obj>
											</obj>
											<obj name="PropertyObject" class="QuantConcProperty" version="4">
												<prop name="PropertyTypeName">Concentration</prop>
												<prop name="Position">0</prop>
												<prop name="IsDefault">1</prop>
												<prop name="Concentration">0</prop>
												<obj name="ChannelProp" class="ChannelProperty" version="1">
													<prop name="ChannelIdx">3</prop>
												</obj>
												<prop name="ReadOnly">1</prop>
											</obj>
											<obj name="PropertyObject" class="QuantCpHighProp" version="4">
												<prop name="PropertyTypeName">Cp High</prop>
												<prop name="Position">0</prop>
												<prop name="IsDefault">1</prop>
												<prop name="CpRangeHigh">0</prop>
												<obj name="ChannelProp" class="ChannelProperty" version="1">
													<prop name="ChannelIdx">3</prop>
												</obj>
												<prop name="ReadOnly">1</prop>
											</obj>
											<obj name="PropertyObject" class="QuantCpLowProp" version="4">
												<prop name="PropertyTypeName">Cp Low</prop>
												<prop name="Position">0</prop>
												<prop name="IsDefault">1</prop>
												<prop name="CpRangeLow">0</prop>
												<obj name="ChannelProp" class="ChannelProperty" version="1">
													<prop name="ChannelIdx">3</prop>
												</obj>
												<prop name="ReadOnly">1</prop>
											</obj>
											<obj name="PropertyObject" class="RQEffProp" version="4">
												<prop name="PropertyTypeName">Efficiency</prop>
												<prop name="Position">0</prop>
												<prop name="IsDefault">1</prop>
												<prop name="Efficiency">2</prop>
												<obj name="ChannelProp" class="ChannelProperty" version="1">
													<prop name="ChannelIdx">3</prop>
												</obj>
											</obj>
											<obj name="PropertyObject" class="ChannelGenotype" version="4">
												<prop name="PropertyTypeName">Melt Geno Genotype</prop>
												<prop name="Position">0</prop>
												<prop name="IsDefault">1</prop>
												<prop name="ReadOnly">1</prop>
												<obj name="ChannelProp" class="ChannelProperty" version="1">
													<prop name="ChannelIdx">3</prop>
												</obj>
											</obj>
											<obj name="PropertyObject" class="GroupChannelTypeProp" version="4">
												<prop name="PropertyTypeName">Melt Geno Sample Type</prop>
												<prop name="Position">0</prop>
												<prop name="IsDefault">0</prop>
												<prop name="GroupSampleType">mstUnknown</prop>
												<obj name="ChannelProp" class="ChannelProperty" version="1">
													<prop name="ChannelIdx">3</prop>
												</obj>
											</obj>
											<obj name="PropertyObject" class="QuantSampleTypeProperty" version="4">
												<prop name="PropertyTypeName">Quantification Sample Type</prop>
												<prop name="Position">0</prop>
												<prop name="IsDefault">0</prop>
												<prop name="SampleType">qsUnknown</prop>
												<obj name="ChannelProp" class="ChannelProperty" version="1">
													<prop name="ChannelIdx">3</prop>
												</obj>
											</obj>
											<obj name="PropertyObject" class="ChannelGenotype" version="4">
												<prop name="PropertyTypeName">Scanning Genotype</prop>
												<prop name="Position">0</prop>
												<prop name="IsDefault">1</prop>
												<prop name="ReadOnly">1</prop>
												<obj name="ChannelProp" class="ChannelProperty" version="1">
													<prop name="ChannelIdx">3</prop>
												</obj>
											</obj>
											<obj name="PropertyObject" class="GroupChannelTypeProp" version="4">
												<prop name="PropertyTypeName">Scanning Sample Type</prop>
												<prop name="Position">0</prop>
												<prop name="IsDefault">0</prop>
												<prop name="GroupSampleType">mstUnknown</prop>
												<obj name="ChannelProp" class="ChannelProperty" version="1">
													<prop name="ChannelIdx">3</prop>
												</obj>
											</obj>
											<obj name="PropertyObject" class="TargetName" version="4">
												<prop name="PropertyTypeName">Target Name</prop>
												<prop name="Position">0</prop>
												<prop name="IsDefault">1</prop>
												<obj name="ChannelProp" class="ChannelProperty" version="1">
													<prop name="ChannelIdx">3</prop>
												</obj>
											</obj>
											<obj name="PropertyObject" class="RQTargetProperty" version="4">
												<prop name="PropertyTypeName">Target Type</prop>
												<prop name="Position">0</prop>
												<prop name="IsDefault">0</prop>
												<prop name="TargetType">dtNone</prop>
												<obj name="ChannelProp" class="ChannelProperty" version="1">
													<prop name="ChannelIdx">3</prop>
												</obj>
											</obj>
										</list>
									</obj>
								</list>
							</obj>
						</obj>
						<prop name="ChannelPropertyCount">4</prop>
						<prop name="ContainerPosition">0</prop>
						<prop name="HasSampleProperties">1</prop>
						<obj name="SampleProperties" class="PropertyList" version="1">
							<list name="emlist" count="14">
								<obj name="PropertyObject" class="SamplePrefColor" version="4">
									<prop name="PropertyTypeName">Color</prop>
									<prop name="Position">0</prop>
									<prop name="IsDefault">0</prop>
									<prop name="Color">$00FF8000</prop>
								</obj>
								<obj name="PropertyObject" class="DominantChannelProp" version="4">
									<prop name="PropertyTypeName">Dominant Channel</prop>
									<prop name="Position">0</prop>
									<prop name="IsDefault">0</prop>
									<prop name="DominantChannel">0</prop>
								</obj>
								<obj name="PropertyObject" class="Genotype" version="4">
									<prop name="PropertyTypeName">EndPt Genotype</prop>
									<prop name="Position">0</prop>
									<prop name="IsDefault">1</prop>
									<prop name="ReadOnly">1</prop>
								</obj>
								<obj name="PropertyObject" class="GroupingSample" version="4">
									<prop name="PropertyTypeName">EndPt Sample Type</prop>
									<prop name="Position">0</prop>
									<prop name="IsDefault">0</prop>
									<prop name="GroupSampleType">mstUnknown</prop>
								</obj>
								<obj name="PropertyObject" class="SamplePrefLineStyle" version="4">
									<prop name="PropertyTypeName">Line Style</prop>
									<prop name="Position">0</prop>
									<prop name="IsDefault">0</prop>
									<prop name="LineStyle">psSolid</prop>
								</obj>
								<obj name="PropertyObject" class="GenSampleEditNotes" version="4">
									<prop name="PropertyTypeName">Notes</prop>
									<prop name="Position">0</prop>
									<prop name="IsDefault">1</prop>
								</obj>
								<obj name="PropertyObject" class="SamplePrefPointStyle" version="4">
									<prop name="PropertyTypeName">Point Style</prop>
									<prop name="Position">0</prop>
									<prop name="IsDefault">0</prop>
									<prop name="PointStyle">psNothing</prop>
								</obj>
								<obj name="PropertyObject" class="GenSampleEditPosition" version="4">
									<prop name="PropertyTypeName">Position</prop>
									<prop name="Position">0</prop>
									<prop name="IsDefault">1</prop>
								</obj>
								<obj name="PropertyObject" class="GenSampleEditReplicate" version="4">
									<prop name="PropertyTypeName">Replicate of</prop>
									<prop name="Position">0</prop>
									<prop name="IsDefault">1</prop>
									<prop name="ReplicateOf">-1</prop>
								</obj>
								<obj name="PropertyObject" class="HTCSampleID" version="4">
									<prop name="PropertyTypeName">Sample ID</prop>
									<prop name="Position">0</prop>
									<prop name="IsDefault">1</prop>
								</obj>
								<obj name="PropertyObject" class="GenSampleEditName" version="4">
									<prop name="PropertyTypeName">Sample Name</prop>
									<prop name="Position">0</prop>
									<prop name="IsDefault">1</prop>
									<prop name="name">Sample 1</prop>
								</obj>
								<obj name="PropertyObject" class="HTCSamplePrepNotes" version="4">
									<prop name="PropertyTypeName">Sample Prep Notes</prop>
									<prop name="Position">0</prop>
									<prop name="IsDefault">1</prop>
								</obj>
								<obj name="PropertyObject" class="GenSampleEditSubset" version="4">
									<prop name="PropertyTypeName">Subsets</prop>
									<prop name="Position">0</prop>
									<prop name="IsDefault">1</prop>
								</obj>
								<obj name="PropertyObject" class="SamplePrefWidth" version="5">
									<prop name="PropertyTypeName">Width</prop>
									<prop name="Position">0</prop>
									<prop name="IsDefault">1</prop>
									<prop name="Width">1</prop>
								</obj>
							</list>
						</obj>
					</obj>
					<obj name="item" class="SamplePropInfo" version="1">
						<obj name="ChannelProperties" class="ChanPropList" version="2">
							<obj name="ChannelProperties" class="EMList" version="1">
								<list name="emlist" count="4">
									<obj name="item" class="PropertyList" version="1">
										<list name="emlist" count="12">
											<obj name="PropertyObject" class="RQSampleTargetProperty" version="4">
												<prop name="PropertyTypeName">Combined Sample and Target Type</prop>
												<prop name="Position">1</prop>
												<prop name="IsDefault">0</prop>
												<obj name="ChannelProp" class="ChannelProperty" version="1">
													<prop name="ChannelIdx">0</prop>
												</obj>
											</obj>
											<obj name="PropertyObject" class="QuantConcProperty" version="4">
												<prop name="PropertyTypeName">Concentration</prop>
												<prop name="Position">1</prop>
												<prop name="IsDefault">1</prop>
												<prop name="Concentration">0</prop>
												<obj name="ChannelProp" class="ChannelProperty" version="1">
													<prop name="ChannelIdx">0</prop>
												</obj>
												<prop name="ReadOnly">1</prop>
											</obj>
											<obj name="PropertyObject" class="QuantCpHighProp" version="4">
												<prop name="PropertyTypeName">Cp High</prop>
												<prop name="Position">1</prop>
												<prop name="IsDefault">1</prop>
												<prop name="CpRangeHigh">0</prop>
												<obj name="ChannelProp" class="ChannelProperty" version="1">
													<prop name="ChannelIdx">0</prop>
												</obj>
												<prop name="ReadOnly">1</prop>
											</obj>
											<obj name="PropertyObject" class="QuantCpLowProp" version="4">
												<prop name="PropertyTypeName">Cp Low</prop>
												<prop name="Position">1</prop>
												<prop name="IsDefault">1</prop>
												<prop name="CpRangeLow">0</prop>
												<obj name="ChannelProp" class="ChannelProperty" version="1">
													<prop name="ChannelIdx">0</prop>
												</obj>
												<prop name="ReadOnly">1</prop>
											</obj>
											<obj name="PropertyObject" class="RQEffProp" version="4">
												<prop name="PropertyTypeName">Efficiency</prop>
												<prop name="Position">1</prop>
												<prop name="IsDefault">1</prop>
												<prop name="Efficiency">2</prop>
												<obj name="ChannelProp" class="ChannelProperty" version="1">
													<prop name="ChannelIdx">0</prop>
												</obj>
											</obj>
											<obj name="PropertyObject" class="ChannelGenotype" version="4">
												<prop name="PropertyTypeName">Melt Geno Genotype</prop>
												<prop name="Position">1</prop>
												<prop name="IsDefault">1</prop>
												<prop name="ReadOnly">1</prop>
												<obj name="ChannelProp" class="ChannelProperty" version="1">
													<prop name="ChannelIdx">0</prop>
												</obj>
											</obj>
											<obj name="PropertyObject" class="GroupChannelTypeProp" version="4">
												<prop name="PropertyTypeName">Melt Geno Sample Type</prop>
												<prop name="Position">1</prop>
												<prop name="IsDefault">0</prop>
												<prop name="GroupSampleType">mstUnknown</prop>
												<obj name="ChannelProp" class="ChannelProperty" version="1">
													<prop name="ChannelIdx">0</prop>
												</obj>
											</obj>
											<obj name="PropertyObject" class="QuantSampleTypeProperty" version="4">
												<prop name="PropertyTypeName">Quantification Sample Type</prop>
												<prop name="Position">1</prop>
												<prop name="IsDefault">0</prop>
												<prop name="SampleType">qsUnknown</prop>
												<obj name="ChannelProp" class="ChannelProperty" version="1">
													<prop name="ChannelIdx">0</prop>
												</obj>
											</obj>
											<obj name="PropertyObject" class="ChannelGenotype" version="4">
												<prop name="PropertyTypeName">Scanning Genotype</prop>
												<prop name="Position">1</prop>
												<prop name="IsDefault">1</prop>
												<prop name="ReadOnly">1</prop>
												<obj name="ChannelProp" class="ChannelProperty" version="1">
													<prop name="ChannelIdx">0</prop>
												</obj>
											</obj>
											<obj name="PropertyObject" class="GroupChannelTypeProp" version="4">
												<prop name="PropertyTypeName">Scanning Sample Type</prop>
												<prop name="Position">1</prop>
												<prop name="IsDefault">0</prop>
												<prop name="GroupSampleType">mstUnknown</prop>
												<obj name="ChannelProp" class="ChannelProperty" version="1">
													<prop name="ChannelIdx">0</prop>
												</obj>
											</obj>
											<obj name="PropertyObject" class="TargetName" version="4">
												<prop name="PropertyTypeName">Target Name</prop>
												<prop name="Position">1</prop>
												<prop name="IsDefault">1</prop>
												<obj name="ChannelProp" class="ChannelProperty" version="1">
													<prop name="ChannelIdx">0</prop>
												</obj>
											</obj>
											<obj name="PropertyObject" class="RQTargetProperty" version="4">
												<prop name="PropertyTypeName">Target Type</prop>
												<prop name="Position">1</prop>
												<prop name="IsDefault">0</prop>
												<prop name="TargetType">dtNone</prop>
												<obj name="ChannelProp" class="ChannelProperty" version="1">
													<prop name="ChannelIdx">0</prop>
												</obj>
											</obj>
										</list>
									</obj>
									<obj name="item" class="PropertyList" version="1">
										<list name="emlist" count="12">
											<obj name="PropertyObject" class="RQSampleTargetProperty" version="4">
												<prop name="PropertyTypeName">Combined Sample and Target Type</prop>
												<prop name="Position">1</prop>
												<prop name="IsDefault">0</prop>
												<obj name="ChannelProp" class="ChannelProperty" version="1">
													<prop name="ChannelIdx">1</prop>
												</obj>
											</obj>
											<obj name="PropertyObject" class="QuantConcProperty" version="4">
												<prop name="PropertyTypeName">Concentration</prop>
												<prop name="Position">1</prop>
												<prop name="IsDefault">1</prop>
												<prop name="Concentration">0</prop>
												<obj name="ChannelProp" class="ChannelProperty" version="1">
													<prop name="ChannelIdx">1</prop>
												</obj>
												<prop name="ReadOnly">1</prop>
											</obj>
											<obj name="PropertyObject" class="QuantCpHighProp" version="4">
												<prop name="PropertyTypeName">Cp High</prop>
												<prop name="Position">1</prop>
												<prop name="IsDefault">1</prop>
												<prop name="CpRangeHigh">0</prop>
												<obj name="ChannelProp" class="ChannelProperty" version="1">
													<prop name="ChannelIdx">1</prop>
												</obj>
												<prop name="ReadOnly">1</prop>
											</obj>
											<obj name="PropertyObject" class="QuantCpLowProp" version="4">
												<prop name="PropertyTypeName">Cp Low</prop>
												<prop name="Position">1</prop>
												<prop name="IsDefault">1</prop>
												<prop name="CpRangeLow">0</prop>
												<obj name="ChannelProp" class="ChannelProperty" version="1">
													<prop name="ChannelIdx">1</prop>
												</obj>
												<prop name="ReadOnly">1</prop>
											</obj>
											<obj name="PropertyObject" class="RQEffProp" version="4">
												<prop name="PropertyTypeName">Efficiency</prop>
												<prop name="Position">1</prop>
												<prop name="IsDefault">1</prop>
												<prop name="Efficiency">2</prop>
												<obj name="ChannelProp" class="ChannelProperty" version="1">
													<prop name="ChannelIdx">1</prop>
												</obj>
											</obj>
											<obj name="PropertyObject" class="ChannelGenotype" version="4">
												<prop name="PropertyTypeName">Melt Geno Genotype</prop>
												<prop name="Position">1</prop>
												<prop name="IsDefault">1</prop>
												<prop name="ReadOnly">1</prop>
												<obj name="ChannelProp" class="ChannelProperty" version="1">
													<prop name="ChannelIdx">1</prop>
												</obj>
											</obj>
											<obj name="PropertyObject" class="GroupChannelTypeProp" version="4">
												<prop name="PropertyTypeName">Melt Geno Sample Type</prop>
												<prop name="Position">1</prop>
												<prop name="IsDefault">0</prop>
												<prop name="GroupSampleType">mstUnknown</prop>
												<obj name="ChannelProp" class="ChannelProperty" version="1">
													<prop name="ChannelIdx">1</prop>
												</obj>
											</obj>
											<obj name="PropertyObject" class="QuantSampleTypeProperty" version="4">
												<prop name="PropertyTypeName">Quantification Sample Type</prop>
												<prop name="Position">1</prop>
												<prop name="IsDefault">0</prop>
												<prop name="SampleType">qsUnknown</prop>
												<obj name="ChannelProp" class="ChannelProperty" version="1">
													<prop name="ChannelIdx">1</prop>
												</obj>
											</obj>
											<obj name="PropertyObject" class="ChannelGenotype" version="4">
												<prop name="PropertyTypeName">Scanning Genotype</prop>
												<prop name="Position">1</prop>
												<prop name="IsDefault">1</prop>
												<prop name="ReadOnly">1</prop>
												<obj name="ChannelProp" class="ChannelProperty" version="1">
													<prop name="ChannelIdx">1</prop>
												</obj>
											</obj>
											<obj name="PropertyObject" class="GroupChannelTypeProp" version="4">
												<prop name="PropertyTypeName">Scanning Sample Type</prop>
												<prop name="Position">1</prop>
												<prop name="IsDefault">0</prop>
												<prop name="GroupSampleType">mstUnknown</prop>
												<obj name="ChannelProp" class="ChannelProperty" version="1">
													<prop name="ChannelIdx">1</prop>
												</obj>
											</obj>
											<obj name="PropertyObject" class="TargetName" version="4">
												<prop name="PropertyTypeName">Target Name</prop>
												<prop name="Position">1</prop>
												<prop name="IsDefault">1</prop>
												<obj name="ChannelProp" class="ChannelProperty" version="1">
													<prop name="ChannelIdx">1</prop>
												</obj>
											</obj>
											<obj name="PropertyObject" class="RQTargetProperty" version="4">
												<prop name="PropertyTypeName">Target Type</prop>
												<prop name="Position">1</prop>
												<prop name="IsDefault">0</prop>
												<prop name="TargetType">dtNone</prop>
												<obj name="ChannelProp" class="ChannelProperty" version="1">
													<prop name="ChannelIdx">1</prop>
												</obj>
											</obj>
										</list>
									</obj>
									<obj name="item" class="PropertyList" version="1">
										<list name="emlist" count="12">
											<obj name="PropertyObject" class="RQSampleTargetProperty" version="4">
												<prop name="PropertyTypeName">Combined Sample and Target Type</prop>
												<prop name="Position">1</prop>
												<prop name="IsDefault">0</prop>
												<obj name="ChannelProp" class="ChannelProperty" version="1">
													<prop name="ChannelIdx">2</prop>
												</obj>
											</obj>
											<obj name="PropertyObject" class="QuantConcProperty" version="4">
												<prop name="PropertyTypeName">Concentration</prop>
												<prop name="Position">1</prop>
												<prop name="IsDefault">1</prop>
												<prop name="Concentration">0</prop>
												<obj name="ChannelProp" class="ChannelProperty" version="1">
													<prop name="ChannelIdx">2</prop>
												</obj>
												<prop name="ReadOnly">1</prop>
											</obj>
											<obj name="PropertyObject" class="QuantCpHighProp" version="4">
												<prop name="PropertyTypeName">Cp High</prop>
												<prop name="Position">1</prop>
												<prop name="IsDefault">1</prop>
												<prop name="CpRangeHigh">0</prop>
												<obj name="ChannelProp" class="ChannelProperty" version="1">
													<prop name="ChannelIdx">2</prop>
												</obj>
												<prop name="ReadOnly">1</prop>
											</obj>
											<obj name="PropertyObject" class="QuantCpLowProp" version="4">
												<prop name="PropertyTypeName">Cp Low</prop>
												<prop name="Position">1</prop>
												<prop name="IsDefault">1</prop>
												<prop name="CpRangeLow">0</prop>
												<obj name="ChannelProp" class="ChannelProperty" version="1">
													<prop name="ChannelIdx">2</prop>
												</obj>
												<prop name="ReadOnly">1</prop>
											</obj>
											<obj name="PropertyObject" class="RQEffProp" version="4">
												<prop name="PropertyTypeName">Efficiency</prop>
												<prop name="Position">1</prop>
												<prop name="IsDefault">1</prop>
												<prop name="Efficiency">2</prop>
												<obj name="ChannelProp" class="ChannelProperty" version="1">
													<prop name="ChannelIdx">2</prop>
												</obj>
											</obj>
											<obj name="PropertyObject" class="ChannelGenotype" version="4">
												<prop name="PropertyTypeName">Melt Geno Genotype</prop>
												<prop name="Position">1</prop>
												<prop name="IsDefault">1</prop>
												<prop name="ReadOnly">1</prop>
												<obj name="ChannelProp" class="ChannelProperty" version="1">
													<prop name="ChannelIdx">2</prop>
												</obj>
											</obj>
											<obj name="PropertyObject" class="GroupChannelTypeProp" version="4">
												<prop name="PropertyTypeName">Melt Geno Sample Type</prop>
												<prop name="Position">1</prop>
												<prop name="IsDefault">0</prop>
												<prop name="GroupSampleType">mstUnknown</prop>
												<obj name="ChannelProp" class="ChannelProperty" version="1">
													<prop name="ChannelIdx">2</prop>
												</obj>
											</obj>
											<obj name="PropertyObject" class="QuantSampleTypeProperty" version="4">
												<prop name="PropertyTypeName">Quantification Sample Type</prop>
												<prop name="Position">1</prop>
												<prop name="IsDefault">0</prop>
												<prop name="SampleType">qsUnknown</prop>
												<obj name="ChannelProp" class="ChannelProperty" version="1">
													<prop name="ChannelIdx">2</prop>
												</obj>
											</obj>
											<obj name="PropertyObject" class="ChannelGenotype" version="4">
												<prop name="PropertyTypeName">Scanning Genotype</prop>
												<prop name="Position">1</prop>
												<prop name="IsDefault">1</prop>
												<prop name="ReadOnly">1</prop>
												<obj name="ChannelProp" class="ChannelProperty" version="1">
													<prop name="ChannelIdx">2</prop>
												</obj>
											</obj>
											<obj name="PropertyObject" class="GroupChannelTypeProp" version="4">
												<prop name="PropertyTypeName">Scanning Sample Type</prop>
												<prop name="Position">1</prop>
												<prop name="IsDefault">0</prop>
												<prop name="GroupSampleType">mstUnknown</prop>
												<obj name="ChannelProp" class="ChannelProperty" version="1">
													<prop name="ChannelIdx">2</prop>
												</obj>
											</obj>
											<obj name="PropertyObject" class="TargetName" version="4">
												<prop name="PropertyTypeName">Target Name</prop>
												<prop name="Position">1</prop>
												<prop name="IsDefault">1</prop>
												<obj name="ChannelProp" class="ChannelProperty" version="1">
													<prop name="ChannelIdx">2</prop>
												</obj>
											</obj>
											<obj name="PropertyObject" class="RQTargetProperty" version="4">
												<prop name="PropertyTypeName">Target Type</prop>
												<prop name="Position">1</prop>
												<prop name="IsDefault">0</prop>
												<prop name="TargetType">dtNone</prop>
												<obj name="ChannelProp" class="ChannelProperty" version="1">
													<prop name="ChannelIdx">2</prop>
												</obj>
											</obj>
										</list>
									</obj>
									<obj name="item" class="PropertyList" version="1">
										<list name="emlist" count="12">
											<obj name="PropertyObject" class="RQSampleTargetProperty" version="4">
												<prop name="PropertyTypeName">Combined Sample and Target Type</prop>
												<prop name="Position">1</prop>
												<prop name="IsDefault">0</prop>
												<obj name="ChannelProp" class="ChannelProperty" version="1">
													<prop name="ChannelIdx">3</prop>
												</obj>
											</obj>
											<obj name="PropertyObject" class="QuantConcProperty" version="4">
												<prop name="PropertyTypeName">Concentration</prop>
												<prop name="Position">1</prop>
												<prop name="IsDefault">1</prop>
												<prop name="Concentration">0</prop>
												<obj name="ChannelProp" class="ChannelProperty" version="1">
													<prop name="ChannelIdx">3</prop>
												</obj>
												<prop name="ReadOnly">1</prop>
											</obj>
											<obj name="PropertyObject" class="QuantCpHighProp" version="4">
												<prop name="PropertyTypeName">Cp High</prop>
												<prop name="Position">1</prop>
												<prop name="IsDefault">1</prop>
												<prop name="CpRangeHigh">0</prop>
												<obj name="ChannelProp" class="ChannelProperty" version="1">
													<prop name="ChannelIdx">3</prop>
												</obj>
												<prop name="ReadOnly">1</prop>
											</obj>
											<obj name="PropertyObject" class="QuantCpLowProp" version="4">
												<prop name="PropertyTypeName">Cp Low</prop>
												<prop name="Position">1</prop>
												<prop name="IsDefault">1</prop>
												<prop name="CpRangeLow">0</prop>
												<obj name="ChannelProp" class="ChannelProperty" version="1">
													<prop name="ChannelIdx">3</prop>
												</obj>
												<prop name="ReadOnly">1</prop>
											</obj>
											<obj name="PropertyObject" class="RQEffProp" version="4">
												<prop name="PropertyTypeName">Efficiency</prop>
												<prop name="Position">1</prop>
												<prop name="IsDefault">1</prop>
												<prop name="Efficiency">2</prop>
												<obj name="ChannelProp" class="ChannelProperty" version="1">
													<prop name="ChannelIdx">3</prop>
												</obj>
											</obj>
											<obj name="PropertyObject" class="ChannelGenotype" version="4">
												<prop name="PropertyTypeName">Melt Geno Genotype</prop>
												<prop name="Position">1</prop>
												<prop name="IsDefault">1</prop>
												<prop name="ReadOnly">1</prop>
												<obj name="ChannelProp" class="ChannelProperty" version="1">
													<prop name="ChannelIdx">3</prop>
												</obj>
											</obj>
											<obj name="PropertyObject" class="GroupChannelTypeProp" version="4">
												<prop name="PropertyTypeName">Melt Geno Sample Type</prop>
												<prop name="Position">1</prop>
												<prop name="IsDefault">0</prop>
												<prop name="GroupSampleType">mstUnknown</prop>
												<obj name="ChannelProp" class="ChannelProperty" version="1">
													<prop name="ChannelIdx">3</prop>
												</obj>
											</obj>
											<obj name="PropertyObject" class="QuantSampleTypeProperty" version="4">
												<prop name="PropertyTypeName">Quantification Sample Type</prop>
												<prop name="Position">1</prop>
												<prop name="IsDefault">0</prop>
												<prop name="SampleType">qsUnknown</prop>
												<obj name="ChannelProp" class="ChannelProperty" version="1">
													<prop name="ChannelIdx">3</prop>
												</obj>
											</obj>
											<obj name="PropertyObject" class="ChannelGenotype" version="4">
												<prop name="PropertyTypeName">Scanning Genotype</prop>
												<prop name="Position">1</prop>
												<prop name="IsDefault">1</prop>
												<prop name="ReadOnly">1</prop>
												<obj name="ChannelProp" class="ChannelProperty" version="1">
													<prop name="ChannelIdx">3</prop>
												</obj>
											</obj>
											<obj name="PropertyObject" class="GroupChannelTypeProp" version="4">
												<prop name="PropertyTypeName">Scanning Sample Type</prop>
												<prop name="Position">1</prop>
												<prop name="IsDefault">0</prop>
												<prop name="GroupSampleType">mstUnknown</prop>
												<obj name="ChannelProp" class="ChannelProperty" version="1">
													<prop name="ChannelIdx">3</prop>
												</obj>
											</obj>
											<obj name="PropertyObject" class="TargetName" version="4">
												<prop name="PropertyTypeName">Target Name</prop>
												<prop name="Position">1</prop>
												<prop name="IsDefault">1</prop>
												<obj name="ChannelProp" class="ChannelProperty" version="1">
													<prop name="ChannelIdx">3</prop>
												</obj>
											</obj>
											<obj name="PropertyObject" class="RQTargetProperty" version="4">
												<prop name="PropertyTypeName">Target Type</prop>
												<prop name="Position">1</prop>
												<prop name="IsDefault">0</prop>
												<prop name="TargetType">dtNone</prop>
												<obj name="ChannelProp" class="ChannelProperty" version="1">
													<prop name="ChannelIdx">3</prop>
												</obj>
											</obj>
										</list>
									</obj>
								</list>
							</obj>
						</obj>
						<prop name="ChannelPropertyCount">4</prop>
						<prop name="ContainerPosition">1</prop>
						<prop name="HasSampleProperties">1</prop>
						<obj name="SampleProperties" class="PropertyList" version="1">
							<list name="emlist" count="14">
								<obj name="PropertyObject" class="SamplePrefColor" version="4">
									<prop name="PropertyTypeName">Color</prop>
									<prop name="Position">1</prop>
									<prop name="IsDefault">0</prop>
									<prop name="Color">clRed</prop>
								</obj>
								<obj name="PropertyObject" class="DominantChannelProp" version="4">
									<prop name="PropertyTypeName">Dominant Channel</prop>
									<prop name="Position">1</prop>
									<prop name="IsDefault">0</prop>
									<prop name="DominantChannel">0</prop>
								</obj>
								<obj name="PropertyObject" class="Genotype" version="4">
									<prop name="PropertyTypeName">EndPt Genotype</prop>
									<prop name="Position">1</prop>
									<prop name="IsDefault">1</prop>
									<prop name="ReadOnly">1</prop>
								</obj>
								<obj name="PropertyObject" class="GroupingSample" version="4">
									<prop name="PropertyTypeName">EndPt Sample Type</prop>
									<prop name="Position">1</prop>
									<prop name="IsDefault">0</prop>
									<prop name="GroupSampleType">mstUnknown</prop>
								</obj>
								<obj name="PropertyObject" class="SamplePrefLineStyle" version="4">
									<prop name="PropertyTypeName">Line Style</prop>
									<prop name="Position">1</prop>
									<prop name="IsDefault">0</prop>
									<prop name="LineStyle">psSolid</prop>
								</obj>
								<obj name="PropertyObject" class="GenSampleEditNotes" version="4">
									<prop name="PropertyTypeName">Notes</prop>
									<prop name="Position">1</prop>
									<prop name="IsDefault">1</prop>
								</obj>
								<obj name="PropertyObject" class="SamplePrefPointStyle" version="4">
									<prop name="PropertyTypeName">Point Style</prop>
									<prop name="Position">1</prop>
									<prop name="IsDefault">0</prop>
									<prop name="PointStyle">psNothing</prop>
								</obj>
								<obj name="PropertyObject" class="GenSampleEditPosition" version="4">
									<prop name="PropertyTypeName">Position</prop>
									<prop name="Position">1</prop>
									<prop name="IsDefault">1</prop>
								</obj>
								<obj name="PropertyObject" class="GenSampleEditReplicate" version="4">
									<prop name="PropertyTypeName">Replicate of</prop>
									<prop name="Position">1</prop>
									<prop name="IsDefault">1</prop>
									<prop name="ReplicateOf">-1</prop>
								</obj>
								<obj name="PropertyObject" class="HTCSampleID" version="4">
									<prop name="PropertyTypeName">Sample ID</prop>
									<prop name="Position">1</prop>
									<prop name="IsDefault">1</prop>
								</obj>
								<obj name="PropertyObject" class="GenSampleEditName" version="4">
									<prop name="PropertyTypeName">Sample Name</prop>
									<prop name="Position">1</prop>
									<prop name="IsDefault">1</prop>
									<prop name="name">Sample 2</prop>
								</obj>
								<obj name="PropertyObject" class="HTCSamplePrepNotes" version="4">
									<prop name="PropertyTypeName">Sample Prep Notes</prop>
									<prop name="Position">1</prop>
									<prop name="IsDefault">1</prop>
								</obj>
								<obj name="PropertyObject" class="GenSampleEditSubset" version="4">
									<prop name="PropertyTypeName">Subsets</prop>
									<prop name="Position">1</prop>
									<prop name="IsDefault">1</prop>
								</obj>
								<obj name="PropertyObject" class="SamplePrefWidth" version="5">
									<prop name="PropertyTypeName">Width</prop>
									<prop name="Position">1</prop>
									<prop name="IsDefault">1</prop>
									<prop name="Width">1</prop>
								</obj>
							</list>
						</obj>
					</obj>
					<obj name="item" class="SamplePropInfo" version="1">
						<obj name="ChannelProperties" class="ChanPropList" version="2">
							<obj name="ChannelProperties" class="EMList" version="1">
								<list name="emlist" count="4">
									<obj name="item" class="PropertyList" version="1">
										<list name="emlist" count="12">
											<obj name="PropertyObject" class="RQSampleTargetProperty" version="4">
												<prop name="PropertyTypeName">Combined Sample and Target Type</prop>
												<prop name="Position">2</prop>
												<prop name="IsDefault">0</prop>
												<obj name="ChannelProp" class="ChannelProperty" version="1">
													<prop name="ChannelIdx">0</prop>
												</obj>
											</obj>
											<obj name="PropertyObject" class="QuantConcProperty" version="4">
												<prop name="PropertyTypeName">Concentration</prop>
												<prop name="Position">2</prop>
												<prop name="IsDefault">1</prop>
												<prop name="Concentration">0</prop>
												<obj name="ChannelProp" class="ChannelProperty" version="1">
													<prop name="ChannelIdx">0</prop>
												</obj>
												<prop name="ReadOnly">1</prop>
											</obj>
											<obj name="PropertyObject" class="QuantCpHighProp" version="4">
												<prop name="PropertyTypeName">Cp High</prop>
												<prop name="Position">2</prop>
												<prop name="IsDefault">1</prop>
												<prop name="CpRangeHigh">0</prop>
												<obj name="ChannelProp" class="ChannelProperty" version="1">
													<prop name="ChannelIdx">0</prop>
												</obj>
												<prop name="ReadOnly">1</prop>
											</obj>
											<obj name="PropertyObject" class="QuantCpLowProp" version="4">
												<prop name="PropertyTypeName">Cp Low</prop>
												<prop name="Position">2</prop>
												<prop name="IsDefault">1</prop>
												<prop name="CpRangeLow">0</prop>
												<obj name="ChannelProp" class="ChannelProperty" version="1">
													<prop name="ChannelIdx">0</prop>
												</obj>
												<prop name="ReadOnly">1</prop>
											</obj>
											<obj name="PropertyObject" class="RQEffProp" version="4">
												<prop name="PropertyTypeName">Efficiency</prop>
												<prop name="Position">2</prop>
												<prop name="IsDefault">1</prop>
												<prop name="Efficiency">2</prop>
												<obj name="ChannelProp" class="ChannelProperty" version="1">
													<prop name="ChannelIdx">0</prop>
												</obj>
											</obj>
											<obj name="PropertyObject" class="ChannelGenotype" version="4">
												<prop name="PropertyTypeName">Melt Geno Genotype</prop>
												<prop name="Position">2</prop>
												<prop name="IsDefault">1</prop>
												<prop name="ReadOnly">1</prop>
												<obj name="ChannelProp" class="ChannelProperty" version="1">
													<prop name="ChannelIdx">0</prop>
												</obj>
											</obj>
											<obj name="PropertyObject" class="GroupChannelTypeProp" version="4">
												<prop name="PropertyTypeName">Melt Geno Sample Type</prop>
												<prop name="Position">2</prop>
												<prop name="IsDefault">0</prop>
												<prop name="GroupSampleType">mstUnknown</prop>
												<obj name="ChannelProp" class="ChannelProperty" version="1">
													<prop name="ChannelIdx">0</prop>
												</obj>
											</obj>
											<obj name="PropertyObject" class="QuantSampleTypeProperty" version="4">
												<prop name="PropertyTypeName">Quantification Sample Type</prop>
												<prop name="Position">2</prop>
												<prop name="IsDefault">0</prop>
												<prop name="SampleType">qsUnknown</prop>
												<obj name="ChannelProp" class="ChannelProperty" version="1">
													<prop name="ChannelIdx">0</prop>
												</obj>
											</obj>
											<obj name="PropertyObject" class="ChannelGenotype" version="4">
												<prop name="PropertyTypeName">Scanning Genotype</prop>
												<prop name="Position">2</prop>
												<prop name="IsDefault">1</prop>
												<prop name="ReadOnly">1</prop>
												<obj name="ChannelProp" class="ChannelProperty" version="1">
													<prop name="ChannelIdx">0</prop>
												</obj>
											</obj>
											<obj name="PropertyObject" class="GroupChannelTypeProp" version="4">
												<prop name="PropertyTypeName">Scanning Sample Type</prop>
												<prop name="Position">2</prop>
												<prop name="IsDefault">0</prop>
												<prop name="GroupSampleType">mstUnknown</prop>
												<obj name="ChannelProp" class="ChannelProperty" version="1">
													<prop name="ChannelIdx">0</prop>
												</obj>
											</obj>
											<obj name="PropertyObject" class="TargetName" version="4">
												<prop name="PropertyTypeName">Target Name</prop>
												<prop name="Position">2</prop>
												<prop name="IsDefault">1</prop>
												<obj name="ChannelProp" class="ChannelProperty" version="1">
													<prop name="ChannelIdx">0</prop>
												</obj>
											</obj>
											<obj name="PropertyObject" class="RQTargetProperty" version="4">
												<prop name="PropertyTypeName">Target Type</prop>
												<prop name="Position">2</prop>
												<prop name="IsDefault">0</prop>
												<prop name="TargetType">dtNone</prop>
												<obj name="ChannelProp" class="ChannelProperty" version="1">
													<prop name="ChannelIdx">0</prop>
												</obj>
											</obj>
										</list>
									</obj>
									<obj name="item" class="PropertyList" version="1">
										<list name="emlist" count="12">
											<obj name="PropertyObject" class="RQSampleTargetProperty" version="4">
												<prop name="PropertyTypeName">Combined Sample and Target Type</prop>
												<prop name="Position">2</prop>
												<prop name="IsDefault">0</prop>
												<obj name="ChannelProp" class="ChannelProperty" version="1">
													<prop name="ChannelIdx">1</prop>
												</obj>
											</obj>
											<obj name="PropertyObject" class="QuantConcProperty" version="4">
												<prop name="PropertyTypeName">Concentration</prop>
												<prop name="Position">2</prop>
												<prop name="IsDefault">1</prop>
												<prop name="Concentration">0</prop>
												<obj name="ChannelProp" class="ChannelProperty" version="1">
													<prop name="ChannelIdx">1</prop>
												</obj>
												<prop name="ReadOnly">1</prop>
											</obj>
											<obj name="PropertyObject" class="QuantCpHighProp" version="4">
												<prop name="PropertyTypeName">Cp High</prop>
												<prop name="Position">2</prop>
												<prop name="IsDefault">1</prop>
												<prop name="CpRangeHigh">0</prop>
												<obj name="ChannelProp" class="ChannelProperty" version="1">
													<prop name="ChannelIdx">1</prop>
												</obj>
												<prop name="ReadOnly">1</prop>
											</obj>
											<obj name="PropertyObject" class="QuantCpLowProp" version="4">
												<prop name="PropertyTypeName">Cp Low</prop>
												<prop name="Position">2</prop>
												<prop name="IsDefault">1</prop>
												<prop name="CpRangeLow">0</prop>
												<obj name="ChannelProp" class="ChannelProperty" version="1">
													<prop name="ChannelIdx">1</prop>
												</obj>
												<prop name="ReadOnly">1</prop>
											</obj>
											<obj name="PropertyObject" class="RQEffProp" version="4">
												<prop name="PropertyTypeName">Efficiency</prop>
												<prop name="Position">2</prop>
												<prop name="IsDefault">1</prop>
												<prop name="Efficiency">2</prop>
												<obj name="ChannelProp" class="ChannelProperty" version="1">
													<prop name="ChannelIdx">1</prop>
												</obj>
											</obj>
											<obj name="PropertyObject" class="ChannelGenotype" version="4">
												<prop name="PropertyTypeName">Melt Geno Genotype</prop>
												<prop name="Position">2</prop>
												<prop name="IsDefault">1</prop>
												<prop name="ReadOnly">1</prop>
												<obj name="ChannelProp" class="ChannelProperty" version="1">
													<prop name="ChannelIdx">1</prop>
												</obj>
											</obj>
											<obj name="PropertyObject" class="GroupChannelTypeProp" version="4">
												<prop name="PropertyTypeName">Melt Geno Sample Type</prop>
												<prop name="Position">2</prop>
												<prop name="IsDefault">0</prop>
												<prop name="GroupSampleType">mstUnknown</prop>
												<obj name="ChannelProp" class="ChannelProperty" version="1">
													<prop name="ChannelIdx">1</prop>
												</obj>
											</obj>
											<obj name="PropertyObject" class="QuantSampleTypeProperty" version="4">
												<prop name="PropertyTypeName">Quantification Sample Type</prop>
												<prop name="Position">2</prop>
												<prop name="IsDefault">0</prop>
												<prop name="SampleType">qsUnknown</prop>
												<obj name="ChannelProp" class="ChannelProperty" version="1">
													<prop name="ChannelIdx">1</prop>
												</obj>
											</obj>
											<obj name="PropertyObject" class="ChannelGenotype" version="4">
												<prop name="PropertyTypeName">Scanning Genotype</prop>
												<prop name="Position">2</prop>
												<prop name="IsDefault">1</prop>
												<prop name="ReadOnly">1</prop>
												<obj name="ChannelProp" class="ChannelProperty" version="1">
													<prop name="ChannelIdx">1</prop>
												</obj>
											</obj>
											<obj name="PropertyObject" class="GroupChannelTypeProp" version="4">
												<prop name="PropertyTypeName">Scanning Sample Type</prop>
												<prop name="Position">2</prop>
												<prop name="IsDefault">0</prop>
												<prop name="GroupSampleType">mstUnknown</prop>
												<obj name="ChannelProp" class="ChannelProperty" version="1">
													<prop name="ChannelIdx">1</prop>
												</obj>
											</obj>
											<obj name="PropertyObject" class="TargetName" version="4">
												<prop name="PropertyTypeName">Target Name</prop>
												<prop name="Position">2</prop>
												<prop name="IsDefault">1</prop>
												<obj name="ChannelProp" class="ChannelProperty" version="1">
													<prop name="ChannelIdx">1</prop>
												</obj>
											</obj>
											<obj name="PropertyObject" class="RQTargetProperty" version="4">
												<prop name="PropertyTypeName">Target Type</prop>
												<prop name="Position">2</prop>
												<prop name="IsDefault">0</prop>
												<prop name="TargetType">dtNone</prop>
												<obj name="ChannelProp" class="ChannelProperty" version="1">
													<prop name="ChannelIdx">1</prop>
												</obj>
											</obj>
										</list>
									</obj>
									<obj name="item" class="PropertyList" version="1">
										<list name="emlist" count="12">
											<obj name="PropertyObject" class="RQSampleTargetProperty" version="4">
												<prop name="PropertyTypeName">Combined Sample and Target Type</prop>
												<prop name="Position">2</prop>
												<prop name="IsDefault">0</prop>
												<obj name="ChannelProp" class="ChannelProperty" version="1">
													<prop name="ChannelIdx">2</prop>
												</obj>
											</obj>
											<obj name="PropertyObject" class="QuantConcProperty" version="4">
												<prop name="PropertyTypeName">Concentration</prop>
												<prop name="Position">2</prop>
												<prop name="IsDefault">1</prop>
												<prop name="Concentration">0</prop>
												<obj name="ChannelProp" class="ChannelProperty" version="1">
													<prop name="ChannelIdx">2</prop>
												</obj>
												<prop name="ReadOnly">1</prop>
											</obj>
											<obj name="PropertyObject" class="QuantCpHighProp" version="4">
												<prop name="PropertyTypeName">Cp High</prop>
												<prop name="Position">2</prop>
												<prop name="IsDefault">1</prop>
												<prop name="CpRangeHigh">0</prop>
												<obj name="ChannelProp" class="ChannelProperty" version="1">
													<prop name="ChannelIdx">2</prop>
												</obj>
												<prop name="ReadOnly">1</prop>
											</obj>
											<obj name="PropertyObject" class="QuantCpLowProp" version="4">
												<prop name="PropertyTypeName">Cp Low</prop>
												<prop name="Position">2</prop>
												<prop name="IsDefault">1</prop>
												<prop name="CpRangeLow">0</prop>
												<obj name="ChannelProp" class="ChannelProperty" version="1">
													<prop name="ChannelIdx">2</prop>
												</obj>
												<prop name="ReadOnly">1</prop>
											</obj>
											<obj name="PropertyObject" class="RQEffProp" version="4">
												<prop name="PropertyTypeName">Efficiency</prop>
												<prop name="Position">2</prop>
												<prop name="IsDefault">1</prop>
												<prop name="Efficiency">2</prop>
												<obj name="ChannelProp" class="ChannelProperty" version="1">
													<prop name="ChannelIdx">2</prop>
												</obj>
											</obj>
											<obj name="PropertyObject" class="ChannelGenotype" version="4">
												<prop name="PropertyTypeName">Melt Geno Genotype</prop>
												<prop name="Position">2</prop>
												<prop name="IsDefault">1</prop>
												<prop name="ReadOnly">1</prop>
												<obj name="ChannelProp" class="ChannelProperty" version="1">
													<prop name="ChannelIdx">2</prop>
												</obj>
											</obj>
											<obj name="PropertyObject" class="GroupChannelTypeProp" version="4">
												<prop name="PropertyTypeName">Melt Geno Sample Type</prop>
												<prop name="Position">2</prop>
												<prop name="IsDefault">0</prop>
												<prop name="GroupSampleType">mstUnknown</prop>
												<obj name="ChannelProp" class="ChannelProperty" version="1">
													<prop name="ChannelIdx">2</prop>
												</obj>
											</obj>
											<obj name="PropertyObject" class="QuantSampleTypeProperty" version="4">
												<prop name="PropertyTypeName">Quantification Sample Type</prop>
												<prop name="Position">2</prop>
												<prop name="IsDefault">0</prop>
												<prop name="SampleType">qsUnknown</prop>
												<obj name="ChannelProp" class="ChannelProperty" version="1">
													<prop name="ChannelIdx">2</prop>
												</obj>
											</obj>
											<obj name="PropertyObject" class="ChannelGenotype" version="4">
												<prop name="PropertyTypeName">Scanning Genotype</prop>
												<prop name="Position">2</prop>
												<prop name="IsDefault">1</prop>
												<prop name="ReadOnly">1</prop>
												<obj name="ChannelProp" class="ChannelProperty" version="1">
													<prop name="ChannelIdx">2</prop>
												</obj>
											</obj>
											<obj name="PropertyObject" class="GroupChannelTypeProp" version="4">
												<prop name="PropertyTypeName">Scanning Sample Type</prop>
												<prop name="Position">2</prop>
												<prop name="IsDefault">0</prop>
												<prop name="GroupSampleType">mstUnknown</prop>
												<obj name="ChannelProp" class="ChannelProperty" version="1">
													<prop name="ChannelIdx">2</prop>
												</obj>
											</obj>
											<obj name="PropertyObject" class="TargetName" version="4">
												<prop name="PropertyTypeName">Target Name</prop>
												<prop name="Position">2</prop>
												<prop name="IsDefault">1</prop>
												<obj name="ChannelProp" class="ChannelProperty" version="1">
													<prop name="ChannelIdx">2</prop>
												</obj>
											</obj>
											<obj name="PropertyObject" class="RQTargetProperty" version="4">
												<prop name="PropertyTypeName">Target Type</prop>
												<prop name="Position">2</prop>
												<prop name="IsDefault">0</prop>
												<prop name="TargetType">dtNone</prop>
												<obj name="ChannelProp" class="ChannelProperty" version="1">
													<prop name="ChannelIdx">2</prop>
												</obj>
											</obj>
										</list>
									</obj>
									<obj name="item" class="PropertyList" version="1">
										<list name="emlist" count="12">
											<obj name="PropertyObject" class="RQSampleTargetProperty" version="4">
												<prop name="PropertyTypeName">Combined Sample and Target Type</prop>
												<prop name="Position">2</prop>
												<prop name="IsDefault">0</prop>
												<obj name="ChannelProp" class="ChannelProperty" version="1">
													<prop name="ChannelIdx">3</prop>
												</obj>
											</obj>
											<obj name="PropertyObject" class="QuantConcProperty" version="4">
												<prop name="PropertyTypeName">Concentration</prop>
												<prop name="Position">2</prop>
												<prop name="IsDefault">1</prop>
												<prop name="Concentration">0</prop>
												<obj name="ChannelProp" class="ChannelProperty" version="1">
													<prop name="ChannelIdx">3</prop>
												</obj>
												<prop name="ReadOnly">1</prop>
											</obj>
											<obj name="PropertyObject" class="QuantCpHighProp" version="4">
												<prop name="PropertyTypeName">Cp High</prop>
												<prop name="Position">2</prop>
												<prop name="IsDefault">1</prop>
												<prop name="CpRangeHigh">0</prop>
												<obj name="ChannelProp" class="ChannelProperty" version="1">
													<prop name="ChannelIdx">3</prop>
												</obj>
												<prop name="ReadOnly">1</prop>
											</obj>
											<obj name="PropertyObject" class="QuantCpLowProp" version="4">
												<prop name="PropertyTypeName">Cp Low</prop>
												<prop name="Position">2</prop>
												<prop name="IsDefault">1</prop>
												<prop name="CpRangeLow">0</prop>
												<obj name="ChannelProp" class="ChannelProperty" version="1">
													<prop name="ChannelIdx">3</prop>
												</obj>
												<prop name="ReadOnly">1</prop>
											</obj>
											<obj name="PropertyObject" class="RQEffProp" version="4">
												<prop name="PropertyTypeName">Efficiency</prop>
												<prop name="Position">2</prop>
												<prop name="IsDefault">1</prop>
												<prop name="Efficiency">2</prop>
												<obj name="ChannelProp" class="ChannelProperty" version="1">
													<prop name="ChannelIdx">3</prop>
												</obj>
											</obj>
											<obj name="PropertyObject" class="ChannelGenotype" version="4">
												<prop name="PropertyTypeName">Melt Geno Genotype</prop>
												<prop name="Position">2</prop>
												<prop name="IsDefault">1</prop>
												<prop name="ReadOnly">1</prop>
												<obj name="ChannelProp" class="ChannelProperty" version="1">
													<prop name="ChannelIdx">3</prop>
												</obj>
											</obj>
											<obj name="PropertyObject" class="GroupChannelTypeProp" version="4">
												<prop name="PropertyTypeName">Melt Geno Sample Type</prop>
												<prop name="Position">2</prop>
												<prop name="IsDefault">0</prop>
												<prop name="GroupSampleType">mstUnknown</prop>
												<obj name="ChannelProp" class="ChannelProperty" version="1">
													<prop name="ChannelIdx">3</prop>
												</obj>
											</obj>
											<obj name="PropertyObject" class="QuantSampleTypeProperty" version="4">
												<prop name="PropertyTypeName">Quantification Sample Type</prop>
												<prop name="Position">2</prop>
												<prop name="IsDefault">0</prop>
												<prop name="SampleType">qsUnknown</prop>
												<obj name="ChannelProp" class="ChannelProperty" version="1">
													<prop name="ChannelIdx">3</prop>
												</obj>
											</obj>
											<obj name="PropertyObject" class="ChannelGenotype" version="4">
												<prop name="PropertyTypeName">Scanning Genotype</prop>
												<prop name="Position">2</prop>
												<prop name="IsDefault">1</prop>
												<prop name="ReadOnly">1</prop>
												<obj name="ChannelProp" class="ChannelProperty" version="1">
													<prop name="ChannelIdx">3</prop>
												</obj>
											</obj>
											<obj name="PropertyObject" class="GroupChannelTypeProp" version="4">
												<prop name="PropertyTypeName">Scanning Sample Type</prop>
												<prop name="Position">2</prop>
												<prop name="IsDefault">0</prop>
												<prop name="GroupSampleType">mstUnknown</prop>
												<obj name="ChannelProp" class="ChannelProperty" version="1">
													<prop name="ChannelIdx">3</prop>
												</obj>
											</obj>
											<obj name="PropertyObject" class="TargetName" version="4">
												<prop name="PropertyTypeName">Target Name</prop>
												<prop name="Position">2</prop>
												<prop name="IsDefault">1</prop>
												<obj name="ChannelProp" class="ChannelProperty" version="1">
													<prop name="ChannelIdx">3</prop>
												</obj>
											</obj>
											<obj name="PropertyObject" class="RQTargetProperty" version="4">
												<prop name="PropertyTypeName">Target Type</prop>
												<prop name="Position">2</prop>
												<prop name="IsDefault">0</prop>
												<prop name="TargetType">dtNone</prop>
												<obj name="ChannelProp" class="ChannelProperty" version="1">
													<prop name="ChannelIdx">3</prop>
												</obj>
											</obj>
										</list>
									</obj>
								</list>
							</obj>
						</obj>
						<prop name="ChannelPropertyCount">4</prop>
						<prop name="ContainerPosition">2</prop>
						<prop name="HasSampleProperties">1</prop>
						<obj name="SampleProperties" class="PropertyList" version="1">
							<list name="emlist" count="14">
								<obj name="PropertyObject" class="SamplePrefColor" version="4">
									<prop name="PropertyTypeName">Color</prop>
									<prop name="Position">2</prop>
									<prop name="IsDefault">0</prop>
									<prop name="Color">$0030D700</prop>
								</obj>
								<obj name="PropertyObject" class="DominantChannelProp" version="4">
									<prop name="PropertyTypeName">Dominant Channel</prop>
									<prop name="Position">2</prop>
									<prop name="IsDefault">0</prop>
									<prop name="DominantChannel">0</prop>
								</obj>
								<obj name="PropertyObject" class="Genotype" version="4">
									<prop name="PropertyTypeName">EndPt Genotype</prop>
									<prop name="Position">2</prop>
									<prop name="IsDefault">1</prop>
									<prop name="ReadOnly">1</prop>
								</obj>
								<obj name="PropertyObject" class="GroupingSample" version="4">
									<prop name="PropertyTypeName">EndPt Sample Type</prop>
									<prop name="Position">2</prop>
									<prop name="IsDefault">0</prop>
									<prop name="GroupSampleType">mstUnknown</prop>
								</obj>
								<obj name="PropertyObject" class="SamplePrefLineStyle" version="4">
									<prop name="PropertyTypeName">Line Style</prop>
									<prop name="Position">2</prop>
									<prop name="IsDefault">0</prop>
									<prop name="LineStyle">psSolid</prop>
								</obj>
								<obj name="PropertyObject" class="GenSampleEditNotes" version="4">
									<prop name="PropertyTypeName">Notes</prop>
									<prop name="Position">2</prop>
									<prop name="IsDefault">1</prop>
								</obj>
								<obj name="PropertyObject" class="SamplePrefPointStyle" version="4">
									<prop name="PropertyTypeName">Point Style</prop>
									<prop name="Position">2</prop>
									<prop name="IsDefault">0</prop>
									<prop name="PointStyle">psNothing</prop>
								</obj>
								<obj name="PropertyObject" class="GenSampleEditPosition" version="4">
									<prop name="PropertyTypeName">Position</prop>
									<prop name="Position">2</prop>
									<prop name="IsDefault">1</prop>
								</obj>
								<obj name="PropertyObject" class="GenSampleEditReplicate" version="4">
									<prop name="PropertyTypeName">Replicate of</prop>
									<prop name="Position">2</prop>
									<prop name="IsDefault">1</prop>
									<prop name="ReplicateOf">-1</prop>
								</obj>
								<obj name="PropertyObject" class="HTCSampleID" version="4">
									<prop name="PropertyTypeName">Sample ID</prop>
									<prop name="Position">2</prop>
									<prop name="IsDefault">1</prop>
								</obj>
								<obj name="PropertyObject" class="GenSampleEditName" version="4">
									<prop name="PropertyTypeName">Sample Name</prop>
									<prop name="Position">2</prop>
									<prop name="IsDefault">1</prop>
									<prop name="name">Sample 3</prop>
								</obj>
								<obj name="PropertyObject" class="HTCSamplePrepNotes" version="4">
									<prop name="PropertyTypeName">Sample Prep Notes</prop>
									<prop name="Position">2</prop>
									<prop name="IsDefault">1</prop>
								</obj>
								<obj name="PropertyObject" class="GenSampleEditSubset" version="4">
									<prop name="PropertyTypeName">Subsets</prop>
									<prop name="Position">2</prop>
									<prop name="IsDefault">1</prop>
								</obj>
								<obj name="PropertyObject" class="SamplePrefWidth" version="5">
									<prop name="PropertyTypeName">Width</prop>
									<prop name="Position">2</prop>
									<prop name="IsDefault">1</prop>
									<prop name="Width">1</prop>
								</obj>
							</list>
						</obj>
					</obj>
					<obj name="item" class="SamplePropInfo" version="1">
						<obj name="ChannelProperties" class="ChanPropList" version="2">
							<obj name="ChannelProperties" class="EMList" version="1">
								<list name="emlist" count="4">
									<obj name="item" class="PropertyList" version="1">
										<list name="emlist" count="12">
											<obj name="PropertyObject" class="RQSampleTargetProperty" version="4">
												<prop name="PropertyTypeName">Combined Sample and Target Type</prop>
												<prop name="Position">3</prop>
												<prop name="IsDefault">0</prop>
												<obj name="ChannelProp" class="ChannelProperty" version="1">
													<prop name="ChannelIdx">0</prop>
												</obj>
											</obj>
											<obj name="PropertyObject" class="QuantConcProperty" version="4">
												<prop name="PropertyTypeName">Concentration</prop>
												<prop name="Position">3</prop>
												<prop name="IsDefault">1</prop>
												<prop name="Concentration">0</prop>
												<obj name="ChannelProp" class="ChannelProperty" version="1">
													<prop name="ChannelIdx">0</prop>
												</obj>
												<prop name="ReadOnly">1</prop>
											</obj>
											<obj name="PropertyObject" class="QuantCpHighProp" version="4">
												<prop name="PropertyTypeName">Cp High</prop>
												<prop name="Position">3</prop>
												<prop name="IsDefault">1</prop>
												<prop name="CpRangeHigh">0</prop>
												<obj name="ChannelProp" class="ChannelProperty" version="1">
													<prop name="ChannelIdx">0</prop>
												</obj>
												<prop name="ReadOnly">1</prop>
											</obj>
											<obj name="PropertyObject" class="QuantCpLowProp" version="4">
												<prop name="PropertyTypeName">Cp Low</prop>
												<prop name="Position">3</prop>
												<prop name="IsDefault">1</prop>
												<prop name="CpRangeLow">0</prop>
												<obj name="ChannelProp" class="ChannelProperty" version="1">
													<prop name="ChannelIdx">0</prop>
												</obj>
												<prop name="ReadOnly">1</prop>
											</obj>
											<obj name="PropertyObject" class="RQEffProp" version="4">
												<prop name="PropertyTypeName">Efficiency</prop>
												<prop name="Position">3</prop>
												<prop name="IsDefault">1</prop>
												<prop name="Efficiency">2</prop>
												<obj name="ChannelProp" class="ChannelProperty" version="1">
													<prop name="ChannelIdx">0</prop>
												</obj>
											</obj>
											<obj name="PropertyObject" class="ChannelGenotype" version="4">
												<prop name="PropertyTypeName">Melt Geno Genotype</prop>
												<prop name="Position">3</prop>
												<prop name="IsDefault">1</prop>
												<prop name="ReadOnly">1</prop>
												<obj name="ChannelProp" class="ChannelProperty" version="1">
													<prop name="ChannelIdx">0</prop>
												</obj>
											</obj>
											<obj name="PropertyObject" class="GroupChannelTypeProp" version="4">
												<prop name="PropertyTypeName">Melt Geno Sample Type</prop>
												<prop name="Position">3</prop>
												<prop name="IsDefault">0</prop>
												<prop name="GroupSampleType">mstUnknown</prop>
												<obj name="ChannelProp" class="ChannelProperty" version="1">
													<prop name="ChannelIdx">0</prop>
												</obj>
											</obj>
											<obj name="PropertyObject" class="QuantSampleTypeProperty" version="4">
												<prop name="PropertyTypeName">Quantification Sample Type</prop>
												<prop name="Position">3</prop>
												<prop name="IsDefault">0</prop>
												<prop name="SampleType">qsUnknown</prop>
												<obj name="ChannelProp" class="ChannelProperty" version="1">
													<prop name="ChannelIdx">0</prop>
												</obj>
											</obj>
											<obj name="PropertyObject" class="ChannelGenotype" version="4">
												<prop name="PropertyTypeName">Scanning Genotype</prop>
												<prop name="Position">3</prop>
												<prop name="IsDefault">1</prop>
												<prop name="ReadOnly">1</prop>
												<obj name="ChannelProp" class="ChannelProperty" version="1">
													<prop name="ChannelIdx">0</prop>
												</obj>
											</obj>
											<obj name="PropertyObject" class="GroupChannelTypeProp" version="4">
												<prop name="PropertyTypeName">Scanning Sample Type</prop>
												<prop name="Position">3</prop>
												<prop name="IsDefault">0</prop>
												<prop name="GroupSampleType">mstUnknown</prop>
												<obj name="ChannelProp" class="ChannelProperty" version="1">
													<prop name="ChannelIdx">0</prop>
												</obj>
											</obj>
											<obj name="PropertyObject" class="TargetName" version="4">
												<prop name="PropertyTypeName">Target Name</prop>
												<prop name="Position">3</prop>
												<prop name="IsDefault">1</prop>
												<obj name="ChannelProp" class="ChannelProperty" version="1">
													<prop name="ChannelIdx">0</prop>
												</obj>
											</obj>
											<obj name="PropertyObject" class="RQTargetProperty" version="4">
												<prop name="PropertyTypeName">Target Type</prop>
												<prop name="Position">3</prop>
												<prop name="IsDefault">0</prop>
												<prop name="TargetType">dtNone</prop>
												<obj name="ChannelProp" class="ChannelProperty" version="1">
													<prop name="ChannelIdx">0</prop>
												</obj>
											</obj>
										</list>
									</obj>
									<obj name="item" class="PropertyList" version="1">
										<list name="emlist" count="12">
											<obj name="PropertyObject" class="RQSampleTargetProperty" version="4">
												<prop name="PropertyTypeName">Combined Sample and Target Type</prop>
												<prop name="Position">3</prop>
												<prop name="IsDefault">0</prop>
												<obj name="ChannelProp" class="ChannelProperty" version="1">
													<prop name="ChannelIdx">1</prop>
												</obj>
											</obj>
											<obj name="PropertyObject" class="QuantConcProperty" version="4">
												<prop name="PropertyTypeName">Concentration</prop>
												<prop name="Position">3</prop>
												<prop name="IsDefault">1</prop>
												<prop name="Concentration">0</prop>
												<obj name="ChannelProp" class="ChannelProperty" version="1">
													<prop name="ChannelIdx">1</prop>
												</obj>
												<prop name="ReadOnly">1</prop>
											</obj>
											<obj name="PropertyObject" class="QuantCpHighProp" version="4">
												<prop name="PropertyTypeName">Cp High</prop>
												<prop name="Position">3</prop>
												<prop name="IsDefault">1</prop>
												<prop name="CpRangeHigh">0</prop>
												<obj name="ChannelProp" class="ChannelProperty" version="1">
													<prop name="ChannelIdx">1</prop>
												</obj>
												<prop name="ReadOnly">1</prop>
											</obj>
											<obj name="PropertyObject" class="QuantCpLowProp" version="4">
												<prop name="PropertyTypeName">Cp Low</prop>
												<prop name="Position">3</prop>
												<prop name="IsDefault">1</prop>
												<prop name="CpRangeLow">0</prop>
												<obj name="ChannelProp" class="ChannelProperty" version="1">
													<prop name="ChannelIdx">1</prop>
												</obj>
												<prop name="ReadOnly">1</prop>
											</obj>
											<obj name="PropertyObject" class="RQEffProp" version="4">
												<prop name="PropertyTypeName">Efficiency</prop>
												<prop name="Position">3</prop>
												<prop name="IsDefault">1</prop>
												<prop name="Efficiency">2</prop>
												<obj name="ChannelProp" class="ChannelProperty" version="1">
													<prop name="ChannelIdx">1</prop>
												</obj>
											</obj>
											<obj name="PropertyObject" class="ChannelGenotype" version="4">
												<prop name="PropertyTypeName">Melt Geno Genotype</prop>
												<prop name="Position">3</prop>
												<prop name="IsDefault">1</prop>
												<prop name="ReadOnly">1</prop>
												<obj name="ChannelProp" class="ChannelProperty" version="1">
													<prop name="ChannelIdx">1</prop>
												</obj>
											</obj>
											<obj name="PropertyObject" class="GroupChannelTypeProp" version="4">
												<prop name="PropertyTypeName">Melt Geno Sample Type</prop>
												<prop name="Position">3</prop>
												<prop name="IsDefault">0</prop>
												<prop name="GroupSampleType">mstUnknown</prop>
												<obj name="ChannelProp" class="ChannelProperty" version="1">
													<prop name="ChannelIdx">1</prop>
												</obj>
											</obj>
											<obj name="PropertyObject" class="QuantSampleTypeProperty" version="4">
												<prop name="PropertyTypeName">Quantification Sample Type</prop>
												<prop name="Position">3</prop>
												<prop name="IsDefault">0</prop>
												<prop name="SampleType">qsUnknown</prop>
												<obj name="ChannelProp" class="ChannelProperty" version="1">
													<prop name="ChannelIdx">1</prop>
												</obj>
											</obj>
											<obj name="PropertyObject" class="ChannelGenotype" version="4">
												<prop name="PropertyTypeName">Scanning Genotype</prop>
												<prop name="Position">3</prop>
												<prop name="IsDefault">1</prop>
												<prop name="ReadOnly">1</prop>
												<obj name="ChannelProp" class="ChannelProperty" version="1">
													<prop name="ChannelIdx">1</prop>
												</obj>
											</obj>
											<obj name="PropertyObject" class="GroupChannelTypeProp" version="4">
												<prop name="PropertyTypeName">Scanning Sample Type</prop>
												<prop name="Position">3</prop>
												<prop name="IsDefault">0</prop>
												<prop name="GroupSampleType">mstUnknown</prop>
												<obj name="ChannelProp" class="ChannelProperty" version="1">
													<prop name="ChannelIdx">1</prop>
												</obj>
											</obj>
											<obj name="PropertyObject" class="TargetName" version="4">
												<prop name="PropertyTypeName">Target Name</prop>
												<prop name="Position">3</prop>
												<prop name="IsDefault">1</prop>
												<obj name="ChannelProp" class="ChannelProperty" version="1">
													<prop name="ChannelIdx">1</prop>
												</obj>
											</obj>
											<obj name="PropertyObject" class="RQTargetProperty" version="4">
												<prop name="PropertyTypeName">Target Type</prop>
												<prop name="Position">3</prop>
												<prop name="IsDefault">0</prop>
												<prop name="TargetType">dtNone</prop>
												<obj name="ChannelProp" class="ChannelProperty" version="1">
													<prop name="ChannelIdx">1</prop>
												</obj>
											</obj>
										</list>
									</obj>
									<obj name="item" class="PropertyList" version="1">
										<list name="emlist" count="12">
											<obj name="PropertyObject" class="RQSampleTargetProperty" version="4">
												<prop name="PropertyTypeName">Combined Sample and Target Type</prop>
												<prop name="Position">3</prop>
												<prop name="IsDefault">0</prop>
												<obj name="ChannelProp" class="ChannelProperty" version="1">
													<prop name="ChannelIdx">2</prop>
												</obj>
											</obj>
											<obj name="PropertyObject" class="QuantConcProperty" version="4">
												<prop name="PropertyTypeName">Concentration</prop>
												<prop name="Position">3</prop>
												<prop name="IsDefault">1</prop>
												<prop name="Concentration">0</prop>
												<obj name="ChannelProp" class="ChannelProperty" version="1">
													<prop name="ChannelIdx">2</prop>
												</obj>
												<prop name="ReadOnly">1</prop>
											</obj>
											<obj name="PropertyObject" class="QuantCpHighProp" version="4">
												<prop name="PropertyTypeName">Cp High</prop>
												<prop name="Position">3</prop>
												<prop name="IsDefault">1</prop>
												<prop name="CpRangeHigh">0</prop>
												<obj name="ChannelProp" class="ChannelProperty" version="1">
													<prop name="ChannelIdx">2</prop>
												</obj>
												<prop name="ReadOnly">1</prop>
											</obj>
											<obj name="PropertyObject" class="QuantCpLowProp" version="4">
												<prop name="PropertyTypeName">Cp Low</prop>
												<prop name="Position">3</prop>
												<prop name="IsDefault">1</prop>
												<prop name="CpRangeLow">0</prop>
												<obj name="ChannelProp" class="ChannelProperty" version="1">
													<prop name="ChannelIdx">2</prop>
												</obj>
												<prop name="ReadOnly">1</prop>
											</obj>
											<obj name="PropertyObject" class="RQEffProp" version="4">
												<prop name="PropertyTypeName">Efficiency</prop>
												<prop name="Position">3</prop>
												<prop name="IsDefault">1</prop>
												<prop name="Efficiency">2</prop>
												<obj name="ChannelProp" class="ChannelProperty" version="1">
													<prop name="ChannelIdx">2</prop>
												</obj>
											</obj>
											<obj name="PropertyObject" class="ChannelGenotype" version="4">
												<prop name="PropertyTypeName">Melt Geno Genotype</prop>
												<prop name="Position">3</prop>
												<prop name="IsDefault">1</prop>
												<prop name="ReadOnly">1</prop>
												<obj name="ChannelProp" class="ChannelProperty" version="1">
													<prop name="ChannelIdx">2</prop>
												</obj>
											</obj>
											<obj name="PropertyObject" class="GroupChannelTypeProp" version="4">
												<prop name="PropertyTypeName">Melt Geno Sample Type</prop>
												<prop name="Position">3</prop>
												<prop name="IsDefault">0</prop>
												<prop name="GroupSampleType">mstUnknown</prop>
												<obj name="ChannelProp" class="ChannelProperty" version="1">
													<prop name="ChannelIdx">2</prop>
												</obj>
											</obj>
											<obj name="PropertyObject" class="QuantSampleTypeProperty" version="4">
												<prop name="PropertyTypeName">Quantification Sample Type</prop>
												<prop name="Position">3</prop>
												<prop name="IsDefault">0</prop>
												<prop name="SampleType">qsUnknown</prop>
												<obj name="ChannelProp" class="ChannelProperty" version="1">
													<prop name="ChannelIdx">2</prop>
												</obj>
											</obj>
											<obj name="PropertyObject" class="ChannelGenotype" version="4">
												<prop name="PropertyTypeName">Scanning Genotype</prop>
												<prop name="Position">3</prop>
												<prop name="IsDefault">1</prop>
												<prop name="ReadOnly">1</prop>
												<obj name="ChannelProp" class="ChannelProperty" version="1">
													<prop name="ChannelIdx">2</prop>
												</obj>
											</obj>
											<obj name="PropertyObject" class="GroupChannelTypeProp" version="4">
												<prop name="PropertyTypeName">Scanning Sample Type</prop>
												<prop name="Position">3</prop>
												<prop name="IsDefault">0</prop>
												<prop name="GroupSampleType">mstUnknown</prop>
												<obj name="ChannelProp" class="ChannelProperty" version="1">
													<prop name="ChannelIdx">2</prop>
												</obj>
											</obj>
											<obj name="PropertyObject" class="TargetName" version="4">
												<prop name="PropertyTypeName">Target Name</prop>
												<prop name="Position">3</prop>
												<prop name="IsDefault">1</prop>
												<obj name="ChannelProp" class="ChannelProperty" version="1">
													<prop name="ChannelIdx">2</prop>
												</obj>
											</obj>
											<obj name="PropertyObject" class="RQTargetProperty" version="4">
												<prop name="PropertyTypeName">Target Type</prop>
												<prop name="Position">3</prop>
												<prop name="IsDefault">0</prop>
												<prop name="TargetType">dtNone</prop>
												<obj name="ChannelProp" class="ChannelProperty" version="1">
													<prop name="ChannelIdx">2</prop>
												</obj>
											</obj>
										</list>
									</obj>
									<obj name="item" class="PropertyList" version="1">
										<list name="emlist" count="12">
											<obj name="PropertyObject" class="RQSampleTargetProperty" version="4">
												<prop name="PropertyTypeName">Combined Sample and Target Type</prop>
												<prop name="Position">3</prop>
												<prop name="IsDefault">0</prop>
												<obj name="ChannelProp" class="ChannelProperty" version="1">
													<prop name="ChannelIdx">3</prop>
												</obj>
											</obj>
											<obj name="PropertyObject" class="QuantConcProperty" version="4">
												<prop name="PropertyTypeName">Concentration</prop>
												<prop name="Position">3</prop>
												<prop name="IsDefault">1</prop>
												<prop name="Concentration">0</prop>
												<obj name="ChannelProp" class="ChannelProperty" version="1">
													<prop name="ChannelIdx">3</prop>
												</obj>
												<prop name="ReadOnly">1</prop>
											</obj>
											<obj name="PropertyObject" class="QuantCpHighProp" version="4">
												<prop name="PropertyTypeName">Cp High</prop>
												<prop name="Position">3</prop>
												<prop name="IsDefault">1</prop>
												<prop name="CpRangeHigh">0</prop>
												<obj name="ChannelProp" class="ChannelProperty" version="1">
													<prop name="ChannelIdx">3</prop>
												</obj>
												<prop name="ReadOnly">1</prop>
											</obj>
											<obj name="PropertyObject" class="QuantCpLowProp" version="4">
												<prop name="PropertyTypeName">Cp Low</prop>
												<prop name="Position">3</prop>
												<prop name="IsDefault">1</prop>
												<prop name="CpRangeLow">0</prop>
												<obj name="ChannelProp" class="ChannelProperty" version="1">
													<prop name="ChannelIdx">3</prop>
												</obj>
												<prop name="ReadOnly">1</prop>
											</obj>
											<obj name="PropertyObject" class="RQEffProp" version="4">
												<prop name="PropertyTypeName">Efficiency</prop>
												<prop name="Position">3</prop>
												<prop name="IsDefault">1</prop>
												<prop name="Efficiency">2</prop>
												<obj name="ChannelProp" class="ChannelProperty" version="1">
													<prop name="ChannelIdx">3</prop>
												</obj>
											</obj>
											<obj name="PropertyObject" class="ChannelGenotype" version="4">
												<prop name="PropertyTypeName">Melt Geno Genotype</prop>
												<prop name="Position">3</prop>
												<prop name="IsDefault">1</prop>
												<prop name="ReadOnly">1</prop>
												<obj name="ChannelProp" class="ChannelProperty" version="1">
													<prop name="ChannelIdx">3</prop>
												</obj>
											</obj>
											<obj name="PropertyObject" class="GroupChannelTypeProp" version="4">
												<prop name="PropertyTypeName">Melt Geno Sample Type</prop>
												<prop name="Position">3</prop>
												<prop name="IsDefault">0</prop>
												<prop name="GroupSampleType">mstUnknown</prop>
												<obj name="ChannelProp" class="ChannelProperty" version="1">
													<prop name="ChannelIdx">3</prop>
												</obj>
											</obj>
											<obj name="PropertyObject" class="QuantSampleTypeProperty" version="4">
												<prop name="PropertyTypeName">Quantification Sample Type</prop>
												<prop name="Position">3</prop>
												<prop name="IsDefault">0</prop>
												<prop name="SampleType">qsUnknown</prop>
												<obj name="ChannelProp" class="ChannelProperty" version="1">
													<prop name="ChannelIdx">3</prop>
												</obj>
											</obj>
											<obj name="PropertyObject" class="ChannelGenotype" version="4">
												<prop name="PropertyTypeName">Scanning Genotype</prop>
												<prop name="Position">3</prop>
												<prop name="IsDefault">1</prop>
												<prop name="ReadOnly">1</prop>
												<obj name="ChannelProp" class="ChannelProperty" version="1">
													<prop name="ChannelIdx">3</prop>
												</obj>
											</obj>
											<obj name="PropertyObject" class="GroupChannelTypeProp" version="4">
												<prop name="PropertyTypeName">Scanning Sample Type</prop>
												<prop name="Position">3</prop>
												<prop name="IsDefault">0</prop>
												<prop name="GroupSampleType">mstUnknown</prop>
												<obj name="ChannelProp" class="ChannelProperty" version="1">
													<prop name="ChannelIdx">3</prop>
												</obj>
											</obj>
											<obj name="PropertyObject" class="TargetName" version="4">
												<prop name="PropertyTypeName">Target Name</prop>
												<prop name="Position">3</prop>
												<prop name="IsDefault">1</prop>
												<obj name="ChannelProp" class="ChannelProperty" version="1">
													<prop name="ChannelIdx">3</prop>
												</obj>
											</obj>
											<obj name="PropertyObject" class="RQTargetProperty" version="4">
												<prop name="PropertyTypeName">Target Type</prop>
												<prop name="Position">3</prop>
												<prop name="IsDefault">0</prop>
												<prop name="TargetType">dtNone</prop>
												<obj name="ChannelProp" class="ChannelProperty" version="1">
													<prop name="ChannelIdx">3</prop>
												</obj>
											</obj>
										</list>
									</obj>
								</list>
							</obj>
						</obj>
						<prop name="ChannelPropertyCount">4</prop>
						<prop name="ContainerPosition">3</prop>
						<prop name="HasSampleProperties">1</prop>
						<obj name="SampleProperties" class="PropertyList" version="1">
							<list name="emlist" count="14">
								<obj name="PropertyObject" class="SamplePrefColor" version="4">
									<prop name="PropertyTypeName">Color</prop>
									<prop name="Position">3</prop>
									<prop name="IsDefault">0</prop>
									<prop name="Color">clFuchsia</prop>
								</obj>
								<obj name="PropertyObject" class="DominantChannelProp" version="4">
									<prop name="PropertyTypeName">Dominant Channel</prop>
									<prop name="Position">3</prop>
									<prop name="IsDefault">0</prop>
									<prop name="DominantChannel">0</prop>
								</obj>
								<obj name="PropertyObject" class="Genotype" version="4">
									<prop name="PropertyTypeName">EndPt Genotype</prop>
									<prop name="Position">3</prop>
									<prop name="IsDefault">1</prop>
									<prop name="ReadOnly">1</prop>
								</obj>
								<obj name="PropertyObject" class="GroupingSample" version="4">
									<prop name="PropertyTypeName">EndPt Sample Type</prop>
									<prop name="Position">3</prop>
									<prop name="IsDefault">0</prop>
									<prop name="GroupSampleType">mstUnknown</prop>
								</obj>
								<obj name="PropertyObject" class="SamplePrefLineStyle" version="4">
									<prop name="PropertyTypeName">Line Style</prop>
									<prop name="Position">3</prop>
									<prop name="IsDefault">0</prop>
									<prop name="LineStyle">psSolid</prop>
								</obj>
								<obj name="PropertyObject" class="GenSampleEditNotes" version="4">
									<prop name="PropertyTypeName">Notes</prop>
									<prop name="Position">3</prop>
									<prop name="IsDefault">1</prop>
								</obj>
								<obj name="PropertyObject" class="SamplePrefPointStyle" version="4">
									<prop name="PropertyTypeName">Point Style</prop>
									<prop name="Position">3</prop>
									<prop name="IsDefault">0</prop>
									<prop name="PointStyle">psNothing</prop>
								</obj>
								<obj name="PropertyObject" class="GenSampleEditPosition" version="4">
									<prop name="PropertyTypeName">Position</prop>
									<prop name="Position">3</prop>
									<prop name="IsDefault">1</prop>
								</obj>
								<obj name="PropertyObject" class="GenSampleEditReplicate" version="4">
									<prop name="PropertyTypeName">Replicate of</prop>
									<prop name="Position">3</prop>
									<prop name="IsDefault">1</prop>
									<prop name="ReplicateOf">-1</prop>
								</obj>
								<obj name="PropertyObject" class="HTCSampleID" version="4">
									<prop name="PropertyTypeName">Sample ID</prop>
									<prop name="Position">3</prop>
									<prop name="IsDefault">1</prop>
								</obj>
								<obj name="PropertyObject" class="GenSampleEditName" version="4">
									<prop name="PropertyTypeName">Sample Name</prop>
									<prop name="Position">3</prop>
									<prop name="IsDefault">1</prop>
									<prop name="name">Sample 4</prop>
								</obj>
								<obj name="PropertyObject" class="HTCSamplePrepNotes" version="4">
									<prop name="PropertyTypeName">Sample Prep Notes</prop>
									<prop name="Position">3</prop>
									<prop name="IsDefault">1</prop>
								</obj>
								<obj name="PropertyObject" class="GenSampleEditSubset" version="4">
									<prop name="PropertyTypeName">Subsets</prop>
									<prop name="Position">3</prop>
									<prop name="IsDefault">1</prop>
								</obj>
								<obj name="PropertyObject" class="SamplePrefWidth" version="5">
									<prop name="PropertyTypeName">Width</prop>
									<prop name="Position">3</prop>
									<prop name="IsDefault">1</prop>
									<prop name="Width">1</prop>
								</obj>
							</list>
						</obj>
					</obj>
					<obj name="item" class="SamplePropInfo" version="1">
						<obj name="ChannelProperties" class="ChanPropList" version="2">
							<obj name="ChannelProperties" class="EMList" version="1">
								<list name="emlist" count="4">
									<obj name="item" class="PropertyList" version="1">
										<list name="emlist" count="12">
											<obj name="PropertyObject" class="RQSampleTargetProperty" version="4">
												<prop name="PropertyTypeName">Combined Sample and Target Type</prop>
												<prop name="Position">4</prop>
												<prop name="IsDefault">0</prop>
												<obj name="ChannelProp" class="ChannelProperty" version="1">
													<prop name="ChannelIdx">0</prop>
												</obj>
											</obj>
											<obj name="PropertyObject" class="QuantConcProperty" version="4">
												<prop name="PropertyTypeName">Concentration</prop>
												<prop name="Position">4</prop>
												<prop name="IsDefault">1</prop>
												<prop name="Concentration">0</prop>
												<obj name="ChannelProp" class="ChannelProperty" version="1">
													<prop name="ChannelIdx">0</prop>
												</obj>
												<prop name="ReadOnly">1</prop>
											</obj>
											<obj name="PropertyObject" class="QuantCpHighProp" version="4">
												<prop name="PropertyTypeName">Cp High</prop>
												<prop name="Position">4</prop>
												<prop name="IsDefault">1</prop>
												<prop name="CpRangeHigh">0</prop>
												<obj name="ChannelProp" class="ChannelProperty" version="1">
													<prop name="ChannelIdx">0</prop>
												</obj>
												<prop name="ReadOnly">1</prop>
											</obj>
											<obj name="PropertyObject" class="QuantCpLowProp" version="4">
												<prop name="PropertyTypeName">Cp Low</prop>
												<prop name="Position">4</prop>
												<prop name="IsDefault">1</prop>
												<prop name="CpRangeLow">0</prop>
												<obj name="ChannelProp" class="ChannelProperty" version="1">
													<prop name="ChannelIdx">0</prop>
												</obj>
												<prop name="ReadOnly">1</prop>
											</obj>
											<obj name="PropertyObject" class="RQEffProp" version="4">
												<prop name="PropertyTypeName">Efficiency</prop>
												<prop name="Position">4</prop>
												<prop name="IsDefault">1</prop>
												<prop name="Efficiency">2</prop>
												<obj name="ChannelProp" class="ChannelProperty" version="1">
													<prop name="ChannelIdx">0</prop>
												</obj>
											</obj>
											<obj name="PropertyObject" class="ChannelGenotype" version="4">
												<prop name="PropertyTypeName">Melt Geno Genotype</prop>
												<prop name="Position">4</prop>
												<prop name="IsDefault">1</prop>
												<prop name="ReadOnly">1</prop>
												<obj name="ChannelProp" class="ChannelProperty" version="1">
													<prop name="ChannelIdx">0</prop>
												</obj>
											</obj>
											<obj name="PropertyObject" class="GroupChannelTypeProp" version="4">
												<prop name="PropertyTypeName">Melt Geno Sample Type</prop>
												<prop name="Position">4</prop>
												<prop name="IsDefault">0</prop>
												<prop name="GroupSampleType">mstUnknown</prop>
												<obj name="ChannelProp" class="ChannelProperty" version="1">
													<prop name="ChannelIdx">0</prop>
												</obj>
											</obj>
											<obj name="PropertyObject" class="QuantSampleTypeProperty" version="4">
												<prop name="PropertyTypeName">Quantification Sample Type</prop>
												<prop name="Position">4</prop>
												<prop name="IsDefault">0</prop>
												<prop name="SampleType">qsUnknown</prop>
												<obj name="ChannelProp" class="ChannelProperty" version="1">
													<prop name="ChannelIdx">0</prop>
												</obj>
											</obj>
											<obj name="PropertyObject" class="ChannelGenotype" version="4">
												<prop name="PropertyTypeName">Scanning Genotype</prop>
												<prop name="Position">4</prop>
												<prop name="IsDefault">1</prop>
												<prop name="ReadOnly">1</prop>
												<obj name="ChannelProp" class="ChannelProperty" version="1">
													<prop name="ChannelIdx">0</prop>
												</obj>
											</obj>
											<obj name="PropertyObject" class="GroupChannelTypeProp" version="4">
												<prop name="PropertyTypeName">Scanning Sample Type</prop>
												<prop name="Position">4</prop>
												<prop name="IsDefault">0</prop>
												<prop name="GroupSampleType">mstUnknown</prop>
												<obj name="ChannelProp" class="ChannelProperty" version="1">
													<prop name="ChannelIdx">0</prop>
												</obj>
											</obj>
											<obj name="PropertyObject" class="TargetName" version="4">
												<prop name="PropertyTypeName">Target Name</prop>
												<prop name="Position">4</prop>
												<prop name="IsDefault">1</prop>
												<obj name="ChannelProp" class="ChannelProperty" version="1">
													<prop name="ChannelIdx">0</prop>
												</obj>
											</obj>
											<obj name="PropertyObject" class="RQTargetProperty" version="4">
												<prop name="PropertyTypeName">Target Type</prop>
												<prop name="Position">4</prop>
												<prop name="IsDefault">0</prop>
												<prop name="TargetType">dtNone</prop>
												<obj name="ChannelProp" class="ChannelProperty" version="1">
													<prop name="ChannelIdx">0</prop>
												</obj>
											</obj>
										</list>
									</obj>
									<obj name="item" class="PropertyList" version="1">
										<list name="emlist" count="12">
											<obj name="PropertyObject" class="RQSampleTargetProperty" version="4">
												<prop name="PropertyTypeName">Combined Sample and Target Type</prop>
												<prop name="Position">4</prop>
												<prop name="IsDefault">0</prop>
												<obj name="ChannelProp" class="ChannelProperty" version="1">
													<prop name="ChannelIdx">1</prop>
												</obj>
											</obj>
											<obj name="PropertyObject" class="QuantConcProperty" version="4">
												<prop name="PropertyTypeName">Concentration</prop>
												<prop name="Position">4</prop>
												<prop name="IsDefault">1</prop>
												<prop name="Concentration">0</prop>
												<obj name="ChannelProp" class="ChannelProperty" version="1">
													<prop name="ChannelIdx">1</prop>
												</obj>
												<prop name="ReadOnly">1</prop>
											</obj>
											<obj name="PropertyObject" class="QuantCpHighProp" version="4">
												<prop name="PropertyTypeName">Cp High</prop>
												<prop name="Position">4</prop>
												<prop name="IsDefault">1</prop>
												<prop name="CpRangeHigh">0</prop>
												<obj name="ChannelProp" class="ChannelProperty" version="1">
													<prop name="ChannelIdx">1</prop>
												</obj>
												<prop name="ReadOnly">1</prop>
											</obj>
											<obj name="PropertyObject" class="QuantCpLowProp" version="4">
												<prop name="PropertyTypeName">Cp Low</prop>
												<prop name="Position">4</prop>
												<prop name="IsDefault">1</prop>
												<prop name="CpRangeLow">0</prop>
												<obj name="ChannelProp" class="ChannelProperty" version="1">
													<prop name="ChannelIdx">1</prop>
												</obj>
												<prop name="ReadOnly">1</prop>
											</obj>
											<obj name="PropertyObject" class="RQEffProp" version="4">
												<prop name="PropertyTypeName">Efficiency</prop>
												<prop name="Position">4</prop>
												<prop name="IsDefault">1</prop>
												<prop name="Efficiency">2</prop>
												<obj name="ChannelProp" class="ChannelProperty" version="1">
													<prop name="ChannelIdx">1</prop>
												</obj>
											</obj>
											<obj name="PropertyObject" class="ChannelGenotype" version="4">
												<prop name="PropertyTypeName">Melt Geno Genotype</prop>
												<prop name="Position">4</prop>
												<prop name="IsDefault">1</prop>
												<prop name="ReadOnly">1</prop>
												<obj name="ChannelProp" class="ChannelProperty" version="1">
													<prop name="ChannelIdx">1</prop>
												</obj>
											</obj>
											<obj name="PropertyObject" class="GroupChannelTypeProp" version="4">
												<prop name="PropertyTypeName">Melt Geno Sample Type</prop>
												<prop name="Position">4</prop>
												<prop name="IsDefault">0</prop>
												<prop name="GroupSampleType">mstUnknown</prop>
												<obj name="ChannelProp" class="ChannelProperty" version="1">
													<prop name="ChannelIdx">1</prop>
												</obj>
											</obj>
											<obj name="PropertyObject" class="QuantSampleTypeProperty" version="4">
												<prop name="PropertyTypeName">Quantification Sample Type</prop>
												<prop name="Position">4</prop>
												<prop name="IsDefault">0</prop>
												<prop name="SampleType">qsUnknown</prop>
												<obj name="ChannelProp" class="ChannelProperty" version="1">
													<prop name="ChannelIdx">1</prop>
												</obj>
											</obj>
											<obj name="PropertyObject" class="ChannelGenotype" version="4">
												<prop name="PropertyTypeName">Scanning Genotype</prop>
												<prop name="Position">4</prop>
												<prop name="IsDefault">1</prop>
												<prop name="ReadOnly">1</prop>
												<obj name="ChannelProp" class="ChannelProperty" version="1">
													<prop name="ChannelIdx">1</prop>
												</obj>
											</obj>
											<obj name="PropertyObject" class="GroupChannelTypeProp" version="4">
												<prop name="PropertyTypeName">Scanning Sample Type</prop>
												<prop name="Position">4</prop>
												<prop name="IsDefault">0</prop>
												<prop name="GroupSampleType">mstUnknown</prop>
												<obj name="ChannelProp" class="ChannelProperty" version="1">
													<prop name="ChannelIdx">1</prop>
												</obj>
											</obj>
											<obj name="PropertyObject" class="TargetName" version="4">
												<prop name="PropertyTypeName">Target Name</prop>
												<prop name="Position">4</prop>
												<prop name="IsDefault">1</prop>
												<obj name="ChannelProp" class="ChannelProperty" version="1">
													<prop name="ChannelIdx">1</prop>
												</obj>
											</obj>
											<obj name="PropertyObject" class="RQTargetProperty" version="4">
												<prop name="PropertyTypeName">Target Type</prop>
												<prop name="Position">4</prop>
												<prop name="IsDefault">0</prop>
												<prop name="TargetType">dtNone</prop>
												<obj name="ChannelProp" class="ChannelProperty" version="1">
													<prop name="ChannelIdx">1</prop>
												</obj>
											</obj>
										</list>
									</obj>
									<obj name="item" class="PropertyList" version="1">
										<list name="emlist" count="12">
											<obj name="PropertyObject" class="RQSampleTargetProperty" version="4">
												<prop name="PropertyTypeName">Combined Sample and Target Type</prop>
												<prop name="Position">4</prop>
												<prop name="IsDefault">0</prop>
												<obj name="ChannelProp" class="ChannelProperty" version="1">
													<prop name="ChannelIdx">2</prop>
												</obj>
											</obj>
											<obj name="PropertyObject" class="QuantConcProperty" version="4">
												<prop name="PropertyTypeName">Concentration</prop>
												<prop name="Position">4</prop>
												<prop name="IsDefault">1</prop>
												<prop name="Concentration">0</prop>
												<obj name="ChannelProp" class="ChannelProperty" version="1">
													<prop name="ChannelIdx">2</prop>
												</obj>
												<prop name="ReadOnly">1</prop>
											</obj>
											<obj name="PropertyObject" class="QuantCpHighProp" version="4">
												<prop name="PropertyTypeName">Cp High</prop>
												<prop name="Position">4</prop>
												<prop name="IsDefault">1</prop>
												<prop name="CpRangeHigh">0</prop>
												<obj name="ChannelProp" class="ChannelProperty" version="1">
													<prop name="ChannelIdx">2</prop>
												</obj>
												<prop name="ReadOnly">1</prop>
											</obj>
											<obj name="PropertyObject" class="QuantCpLowProp" version="4">
												<prop name="PropertyTypeName">Cp Low</prop>
												<prop name="Position">4</prop>
												<prop name="IsDefault">1</prop>
												<prop name="CpRangeLow">0</prop>
												<obj name="ChannelProp" class="ChannelProperty" version="1">
													<prop name="ChannelIdx">2</prop>
												</obj>
												<prop name="ReadOnly">1</prop>
											</obj>
											<obj name="PropertyObject" class="RQEffProp" version="4">
												<prop name="PropertyTypeName">Efficiency</prop>
												<prop name="Position">4</prop>
												<prop name="IsDefault">1</prop>
												<prop name="Efficiency">2</prop>
												<obj name="ChannelProp" class="ChannelProperty" version="1">
													<prop name="ChannelIdx">2</prop>
												</obj>
											</obj>
											<obj name="PropertyObject" class="ChannelGenotype" version="4">
												<prop name="PropertyTypeName">Melt Geno Genotype</prop>
												<prop name="Position">4</prop>
												<prop name="IsDefault">1</prop>
												<prop name="ReadOnly">1</prop>
												<obj name="ChannelProp" class="ChannelProperty" version="1">
													<prop name="ChannelIdx">2</prop>
												</obj>
											</obj>
											<obj name="PropertyObject" class="GroupChannelTypeProp" version="4">
												<prop name="PropertyTypeName">Melt Geno Sample Type</prop>
												<prop name="Position">4</prop>
												<prop name="IsDefault">0</prop>
												<prop name="GroupSampleType">mstUnknown</prop>
												<obj name="ChannelProp" class="ChannelProperty" version="1">
													<prop name="ChannelIdx">2</prop>
												</obj>
											</obj>
											<obj name="PropertyObject" class="QuantSampleTypeProperty" version="4">
												<prop name="PropertyTypeName">Quantification Sample Type</prop>
												<prop name="Position">4</prop>
												<prop name="IsDefault">0</prop>
												<prop name="SampleType">qsUnknown</prop>
												<obj name="ChannelProp" class="ChannelProperty" version="1">
													<prop name="ChannelIdx">2</prop>
												</obj>
											</obj>
											<obj name="PropertyObject" class="ChannelGenotype" version="4">
												<prop name="PropertyTypeName">Scanning Genotype</prop>
												<prop name="Position">4</prop>
												<prop name="IsDefault">1</prop>
												<prop name="ReadOnly">1</prop>
												<obj name="ChannelProp" class="ChannelProperty" version="1">
													<prop name="ChannelIdx">2</prop>
												</obj>
											</obj>
											<obj name="PropertyObject" class="GroupChannelTypeProp" version="4">
												<prop name="PropertyTypeName">Scanning Sample Type</prop>
												<prop name="Position">4</prop>
												<prop name="IsDefault">0</prop>
												<prop name="GroupSampleType">mstUnknown</prop>
												<obj name="ChannelProp" class="ChannelProperty" version="1">
													<prop name="ChannelIdx">2</prop>
												</obj>
											</obj>
											<obj name="PropertyObject" class="TargetName" version="4">
												<prop name="PropertyTypeName">Target Name</prop>
												<prop name="Position">4</prop>
												<prop name="IsDefault">1</prop>
												<obj name="ChannelProp" class="ChannelProperty" version="1">
													<prop name="ChannelIdx">2</prop>
												</obj>
											</obj>
											<obj name="PropertyObject" class="RQTargetProperty" version="4">
												<prop name="PropertyTypeName">Target Type</prop>
												<prop name="Position">4</prop>
												<prop name="IsDefault">0</prop>
												<prop name="TargetType">dtNone</prop>
												<obj name="ChannelProp" class="ChannelProperty" version="1">
													<prop name="ChannelIdx">2</prop>
												</obj>
											</obj>
										</list>
									</obj>
									<obj name="item" class="PropertyList" version="1">
										<list name="emlist" count="12">
											<obj name="PropertyObject" class="RQSampleTargetProperty" version="4">
												<prop name="PropertyTypeName">Combined Sample and Target Type</prop>
												<prop name="Position">4</prop>
												<prop name="IsDefault">0</prop>
												<obj name="ChannelProp" class="ChannelProperty" version="1">
													<prop name="ChannelIdx">3</prop>
												</obj>
											</obj>
											<obj name="PropertyObject" class="QuantConcProperty" version="4">
												<prop name="PropertyTypeName">Concentration</prop>
												<prop name="Position">4</prop>
												<prop name="IsDefault">1</prop>
												<prop name="Concentration">0</prop>
												<obj name="ChannelProp" class="ChannelProperty" version="1">
													<prop name="ChannelIdx">3</prop>
												</obj>
												<prop name="ReadOnly">1</prop>
											</obj>
											<obj name="PropertyObject" class="QuantCpHighProp" version="4">
												<prop name="PropertyTypeName">Cp High</prop>
												<prop name="Position">4</prop>
												<prop name="IsDefault">1</prop>
												<prop name="CpRangeHigh">0</prop>
												<obj name="ChannelProp" class="ChannelProperty" version="1">
													<prop name="ChannelIdx">3</prop>
												</obj>
												<prop name="ReadOnly">1</prop>
											</obj>
											<obj name="PropertyObject" class="QuantCpLowProp" version="4">
												<prop name="PropertyTypeName">Cp Low</prop>
												<prop name="Position">4</prop>
												<prop name="IsDefault">1</prop>
												<prop name="CpRangeLow">0</prop>
												<obj name="ChannelProp" class="ChannelProperty" version="1">
													<prop name="ChannelIdx">3</prop>
												</obj>
												<prop name="ReadOnly">1</prop>
											</obj>
											<obj name="PropertyObject" class="RQEffProp" version="4">
												<prop name="PropertyTypeName">Efficiency</prop>
												<prop name="Position">4</prop>
												<prop name="IsDefault">1</prop>
												<prop name="Efficiency">2</prop>
												<obj name="ChannelProp" class="ChannelProperty" version="1">
													<prop name="ChannelIdx">3</prop>
												</obj>
											</obj>
											<obj name="PropertyObject" class="ChannelGenotype" version="4">
												<prop name="PropertyTypeName">Melt Geno Genotype</prop>
												<prop name="Position">4</prop>
												<prop name="IsDefault">1</prop>
												<prop name="ReadOnly">1</prop>
												<obj name="ChannelProp" class="ChannelProperty" version="1">
													<prop name="ChannelIdx">3</prop>
												</obj>
											</obj>
											<obj name="PropertyObject" class="GroupChannelTypeProp" version="4">
												<prop name="PropertyTypeName">Melt Geno Sample Type</prop>
												<prop name="Position">4</prop>
												<prop name="IsDefault">0</prop>
												<prop name="GroupSampleType">mstUnknown</prop>
												<obj name="ChannelProp" class="ChannelProperty" version="1">
													<prop name="ChannelIdx">3</prop>
												</obj>
											</obj>
											<obj name="PropertyObject" class="QuantSampleTypeProperty" version="4">
												<prop name="PropertyTypeName">Quantification Sample Type</prop>
												<prop name="Position">4</prop>
												<prop name="IsDefault">0</prop>
												<prop name="SampleType">qsUnknown</prop>
												<obj name="ChannelProp" class="ChannelProperty" version="1">
													<prop name="ChannelIdx">3</prop>
												</obj>
											</obj>
											<obj name="PropertyObject" class="ChannelGenotype" version="4">
												<prop name="PropertyTypeName">Scanning Genotype</prop>
												<prop name="Position">4</prop>
												<prop name="IsDefault">1</prop>
												<prop name="ReadOnly">1</prop>
												<obj name="ChannelProp" class="ChannelProperty" version="1">
													<prop name="ChannelIdx">3</prop>
												</obj>
											</obj>
											<obj name="PropertyObject" class="GroupChannelTypeProp" version="4">
												<prop name="PropertyTypeName">Scanning Sample Type</prop>
												<prop name="Position">4</prop>
												<prop name="IsDefault">0</prop>
												<prop name="GroupSampleType">mstUnknown</prop>
												<obj name="ChannelProp" class="ChannelProperty" version="1">
													<prop name="ChannelIdx">3</prop>
												</obj>
											</obj>
											<obj name="PropertyObject" class="TargetName" version="4">
												<prop name="PropertyTypeName">Target Name</prop>
												<prop name="Position">4</prop>
												<prop name="IsDefault">1</prop>
												<obj name="ChannelProp" class="ChannelProperty" version="1">
													<prop name="ChannelIdx">3</prop>
												</obj>
											</obj>
											<obj name="PropertyObject" class="RQTargetProperty" version="4">
												<prop name="PropertyTypeName">Target Type</prop>
												<prop name="Position">4</prop>
												<prop name="IsDefault">0</prop>
												<prop name="TargetType">dtNone</prop>
												<obj name="ChannelProp" class="ChannelProperty" version="1">
													<prop name="ChannelIdx">3</prop>
												</obj>
											</obj>
										</list>
									</obj>
								</list>
							</obj>
						</obj>
						<prop name="ChannelPropertyCount">4</prop>
						<prop name="ContainerPosition">4</prop>
						<prop name="HasSampleProperties">1</prop>
						<obj name="SampleProperties" class="PropertyList" version="1">
							<list name="emlist" count="14">
								<obj name="PropertyObject" class="SamplePrefColor" version="4">
									<prop name="PropertyTypeName">Color</prop>
									<prop name="Position">4</prop>
									<prop name="IsDefault">0</prop>
									<prop name="Color">clGray</prop>
								</obj>
								<obj name="PropertyObject" class="DominantChannelProp" version="4">
									<prop name="PropertyTypeName">Dominant Channel</prop>
									<prop name="Position">4</prop>
									<prop name="IsDefault">0</prop>
									<prop name="DominantChannel">0</prop>
								</obj>
								<obj name="PropertyObject" class="Genotype" version="4">
									<prop name="PropertyTypeName">EndPt Genotype</prop>
									<prop name="Position">4</prop>
									<prop name="IsDefault">1</prop>
									<prop name="ReadOnly">1</prop>
								</obj>
								<obj name="PropertyObject" class="GroupingSample" version="4">
									<prop name="PropertyTypeName">EndPt Sample Type</prop>
									<prop name="Position">4</prop>
									<prop name="IsDefault">0</prop>
									<prop name="GroupSampleType">mstUnknown</prop>
								</obj>
								<obj name="PropertyObject" class="SamplePrefLineStyle" version="4">
									<prop name="PropertyTypeName">Line Style</prop>
									<prop name="Position">4</prop>
									<prop name="IsDefault">0</prop>
									<prop name="LineStyle">psSolid</prop>
								</obj>
								<obj name="PropertyObject" class="GenSampleEditNotes" version="4">
									<prop name="PropertyTypeName">Notes</prop>
									<prop name="Position">4</prop>
									<prop name="IsDefault">1</prop>
								</obj>
								<obj name="PropertyObject" class="SamplePrefPointStyle" version="4">
									<prop name="PropertyTypeName">Point Style</prop>
									<prop name="Position">4</prop>
									<prop name="IsDefault">0</prop>
									<prop name="PointStyle">psNothing</prop>
								</obj>
								<obj name="PropertyObject" class="GenSampleEditPosition" version="4">
									<prop name="PropertyTypeName">Position</prop>
									<prop name="Position">4</prop>
									<prop name="IsDefault">1</prop>
								</obj>
								<obj name="PropertyObject" class="GenSampleEditReplicate" version="4">
									<prop name="PropertyTypeName">Replicate of</prop>
									<prop name="Position">4</prop>
									<prop name="IsDefault">1</prop>
									<prop name="ReplicateOf">-1</prop>
								</obj>
								<obj name="PropertyObject" class="HTCSampleID" version="4">
									<prop name="PropertyTypeName">Sample ID</prop>
									<prop name="Position">4</prop>
									<prop name="IsDefault">1</prop>
								</obj>
								<obj name="PropertyObject" class="GenSampleEditName" version="4">
									<prop name="PropertyTypeName">Sample Name</prop>
									<prop name="Position">4</prop>
									<prop name="IsDefault">1</prop>
									<prop name="name">Sample 5</prop>
								</obj>
								<obj name="PropertyObject" class="HTCSamplePrepNotes" version="4">
									<prop name="PropertyTypeName">Sample Prep Notes</prop>
									<prop name="Position">4</prop>
									<prop name="IsDefault">1</prop>
								</obj>
								<obj name="PropertyObject" class="GenSampleEditSubset" version="4">
									<prop name="PropertyTypeName">Subsets</prop>
									<prop name="Position">4</prop>
									<prop name="IsDefault">1</prop>
								</obj>
								<obj name="PropertyObject" class="SamplePrefWidth" version="5">
									<prop name="PropertyTypeName">Width</prop>
									<prop name="Position">4</prop>
									<prop name="IsDefault">1</prop>
									<prop name="Width">1</prop>
								</obj>
							</list>
						</obj>
					</obj>
					<obj name="item" class="SamplePropInfo" version="1">
						<obj name="ChannelProperties" class="ChanPropList" version="2">
							<obj name="ChannelProperties" class="EMList" version="1">
								<list name="emlist" count="4">
									<obj name="item" class="PropertyList" version="1">
										<list name="emlist" count="12">
											<obj name="PropertyObject" class="RQSampleTargetProperty" version="4">
												<prop name="PropertyTypeName">Combined Sample and Target Type</prop>
												<prop name="Position">5</prop>
												<prop name="IsDefault">0</prop>
												<obj name="ChannelProp" class="ChannelProperty" version="1">
													<prop name="ChannelIdx">0</prop>
												</obj>
											</obj>
											<obj name="PropertyObject" class="QuantConcProperty" version="4">
												<prop name="PropertyTypeName">Concentration</prop>
												<prop name="Position">5</prop>
												<prop name="IsDefault">1</prop>
												<prop name="Concentration">0</prop>
												<obj name="ChannelProp" class="ChannelProperty" version="1">
													<prop name="ChannelIdx">0</prop>
												</obj>
												<prop name="ReadOnly">1</prop>
											</obj>
											<obj name="PropertyObject" class="QuantCpHighProp" version="4">
												<prop name="PropertyTypeName">Cp High</prop>
												<prop name="Position">5</prop>
												<prop name="IsDefault">1</prop>
												<prop name="CpRangeHigh">0</prop>
												<obj name="ChannelProp" class="ChannelProperty" version="1">
													<prop name="ChannelIdx">0</prop>
												</obj>
												<prop name="ReadOnly">1</prop>
											</obj>
											<obj name="PropertyObject" class="QuantCpLowProp" version="4">
												<prop name="PropertyTypeName">Cp Low</prop>
												<prop name="Position">5</prop>
												<prop name="IsDefault">1</prop>
												<prop name="CpRangeLow">0</prop>
												<obj name="ChannelProp" class="ChannelProperty" version="1">
													<prop name="ChannelIdx">0</prop>
												</obj>
												<prop name="ReadOnly">1</prop>
											</obj>
											<obj name="PropertyObject" class="RQEffProp" version="4">
												<prop name="PropertyTypeName">Efficiency</prop>
												<prop name="Position">5</prop>
												<prop name="IsDefault">1</prop>
												<prop name="Efficiency">2</prop>
												<obj name="ChannelProp" class="ChannelProperty" version="1">
													<prop name="ChannelIdx">0</prop>
												</obj>
											</obj>
											<obj name="PropertyObject" class="ChannelGenotype" version="4">
												<prop name="PropertyTypeName">Melt Geno Genotype</prop>
												<prop name="Position">5</prop>
												<prop name="IsDefault">1</prop>
												<prop name="ReadOnly">1</prop>
												<obj name="ChannelProp" class="ChannelProperty" version="1">
													<prop name="ChannelIdx">0</prop>
												</obj>
											</obj>
											<obj name="PropertyObject" class="GroupChannelTypeProp" version="4">
												<prop name="PropertyTypeName">Melt Geno Sample Type</prop>
												<prop name="Position">5</prop>
												<prop name="IsDefault">0</prop>
												<prop name="GroupSampleType">mstUnknown</prop>
												<obj name="ChannelProp" class="ChannelProperty" version="1">
													<prop name="ChannelIdx">0</prop>
												</obj>
											</obj>
											<obj name="PropertyObject" class="QuantSampleTypeProperty" version="4">
												<prop name="PropertyTypeName">Quantification Sample Type</prop>
												<prop name="Position">5</prop>
												<prop name="IsDefault">0</prop>
												<prop name="SampleType">qsUnknown</prop>
												<obj name="ChannelProp" class="ChannelProperty" version="1">
													<prop name="ChannelIdx">0</prop>
												</obj>
											</obj>
											<obj name="PropertyObject" class="ChannelGenotype" version="4">
												<prop name="PropertyTypeName">Scanning Genotype</prop>
												<prop name="Position">5</prop>
												<prop name="IsDefault">1</prop>
												<prop name="ReadOnly">1</prop>
												<obj name="ChannelProp" class="ChannelProperty" version="1">
													<prop name="ChannelIdx">0</prop>
												</obj>
											</obj>
											<obj name="PropertyObject" class="GroupChannelTypeProp" version="4">
												<prop name="PropertyTypeName">Scanning Sample Type</prop>
												<prop name="Position">5</prop>
												<prop name="IsDefault">0</prop>
												<prop name="GroupSampleType">mstUnknown</prop>
												<obj name="ChannelProp" class="ChannelProperty" version="1">
													<prop name="ChannelIdx">0</prop>
												</obj>
											</obj>
											<obj name="PropertyObject" class="TargetName" version="4">
												<prop name="PropertyTypeName">Target Name</prop>
												<prop name="Position">5</prop>
												<prop name="IsDefault">1</prop>
												<obj name="ChannelProp" class="ChannelProperty" version="1">
													<prop name="ChannelIdx">0</prop>
												</obj>
											</obj>
											<obj name="PropertyObject" class="RQTargetProperty" version="4">
												<prop name="PropertyTypeName">Target Type</prop>
												<prop name="Position">5</prop>
												<prop name="IsDefault">0</prop>
												<prop name="TargetType">dtNone</prop>
												<obj name="ChannelProp" class="ChannelProperty" version="1">
													<prop name="ChannelIdx">0</prop>
												</obj>
											</obj>
										</list>
									</obj>
									<obj name="item" class="PropertyList" version="1">
										<list name="emlist" count="12">
											<obj name="PropertyObject" class="RQSampleTargetProperty" version="4">
												<prop name="PropertyTypeName">Combined Sample and Target Type</prop>
												<prop name="Position">5</prop>
												<prop name="IsDefault">0</prop>
												<obj name="ChannelProp" class="ChannelProperty" version="1">
													<prop name="ChannelIdx">1</prop>
												</obj>
											</obj>
											<obj name="PropertyObject" class="QuantConcProperty" version="4">
												<prop name="PropertyTypeName">Concentration</prop>
												<prop name="Position">5</prop>
												<prop name="IsDefault">1</prop>
												<prop name="Concentration">0</prop>
												<obj name="ChannelProp" class="ChannelProperty" version="1">
													<prop name="ChannelIdx">1</prop>
												</obj>
												<prop name="ReadOnly">1</prop>
											</obj>
											<obj name="PropertyObject" class="QuantCpHighProp" version="4">
												<prop name="PropertyTypeName">Cp High</prop>
												<prop name="Position">5</prop>
												<prop name="IsDefault">1</prop>
												<prop name="CpRangeHigh">0</prop>
												<obj name="ChannelProp" class="ChannelProperty" version="1">
													<prop name="ChannelIdx">1</prop>
												</obj>
												<prop name="ReadOnly">1</prop>
											</obj>
											<obj name="PropertyObject" class="QuantCpLowProp" version="4">
												<prop name="PropertyTypeName">Cp Low</prop>
												<prop name="Position">5</prop>
												<prop name="IsDefault">1</prop>
												<prop name="CpRangeLow">0</prop>
												<obj name="ChannelProp" class="ChannelProperty" version="1">
													<prop name="ChannelIdx">1</prop>
												</obj>
												<prop name="ReadOnly">1</prop>
											</obj>
											<obj name="PropertyObject" class="RQEffProp" version="4">
												<prop name="PropertyTypeName">Efficiency</prop>
												<prop name="Position">5</prop>
												<prop name="IsDefault">1</prop>
												<prop name="Efficiency">2</prop>
												<obj name="ChannelProp" class="ChannelProperty" version="1">
													<prop name="ChannelIdx">1</prop>
												</obj>
											</obj>
											<obj name="PropertyObject" class="ChannelGenotype" version="4">
												<prop name="PropertyTypeName">Melt Geno Genotype</prop>
												<prop name="Position">5</prop>
												<prop name="IsDefault">1</prop>
												<prop name="ReadOnly">1</prop>
												<obj name="ChannelProp" class="ChannelProperty" version="1">
													<prop name="ChannelIdx">1</prop>
												</obj>
											</obj>
											<obj name="PropertyObject" class="GroupChannelTypeProp" version="4">
												<prop name="PropertyTypeName">Melt Geno Sample Type</prop>
												<prop name="Position">5</prop>
												<prop name="IsDefault">0</prop>
												<prop name="GroupSampleType">mstUnknown</prop>
												<obj name="ChannelProp" class="ChannelProperty" version="1">
													<prop name="ChannelIdx">1</prop>
												</obj>
											</obj>
[truncated: 2,487,184 more chars]
