# Supplementary material for: Unique sperm haplotypes are associated with phenotypically different sperm subpopulations in Astyanax fish
Source: BMC Biol. 2018 Jul 5;16:72. doi: 10.1186/s12915-018-0538-z (PMC6032774; doi:10.1186/s12915-018-0538-z)
Supplement: Supplementary file 8 — Original data. Each subfolder has two ixo files output by the Roche LightCycler480. The two files cover qPCR results for oca2 and mc1r. Subfolder names end in 1, 2, or 3, denoting which subpopulation of sperm was analyzed. (ZIP 10643 kb) [file 12915_2018_538_MOESM8_ESM.zip › I5Pop1/Jul 8 2016 0082 FACS plate I5P1 oca2 RK.ixo]

<objectstream signature="IXOS" version="1">
	<obj name="root" class="HTCExperiment" version="5">
		<prop name="name">Jul 8 2016 0082 FACS plate I5P1 oca2 RK</prop>
		<prop name="UID">16F26CAD7BAC40498F16CD6D9E90E604</prop>
		<prop name="OwnerUID">C6C05626183A45218341EE89EA1A5F2A</prop>
		<prop name="Created">2016-07-08T13:52:54.296</prop>
		<prop name="CreatedBy">C6C05626183A45218341EE89EA1A5F2A</prop>
		<prop name="CreatedByName">System Admin</prop>
		<prop name="LastModified">2016-07-08T15:37:25.625</prop>
		<prop name="LastModifiedBy">C6C05626183A45218341EE89EA1A5F2A</prop>
		<prop name="LastModifiedByName">System Admin</prop>
		<list name="AppliedTemplates" count="1">
			<item>Borowsky Protocol PEP product version</item>
		</list>
		<list name="TemplateOwners" count="1">
			<item>System Admin</item>
		</list>
		<prop name="SWVersion">LCS480 1.5.1.62</prop>
		<obj name="AppProperty" class="TAppProperty" version="2">
			<prop name="Created">2016-07-08T13:52:54.296</prop>
			<prop name="LastModified">1899-12-30T00:00:00.000</prop>
		</obj>
		<obj name="ConProperty" class="TAppProperty" version="2">
			<prop name="Created">2016-07-08T13:52:54.296</prop>
			<prop name="LastModified">1899-12-30T00:00:00.000</prop>
		</obj>
		<obj name="run" class="HTCRun" version="7">
			<prop name="name">Run</prop>
			<prop name="Created">2016-07-08T13:52:54.289</prop>
			<prop name="LastModified">2016-07-08T15:37:15.079</prop>
			<obj name="AppProperty" class="TAppProperty" version="2">
				<prop name="Created">2016-07-08T13:52:54.289</prop>
				<prop name="LastModified">1899-12-30T00:00:00.000</prop>
			</obj>
			<obj name="ConProperty" class="TAppProperty" version="2">
				<prop name="Created">2016-07-08T13:52:54.289</prop>
				<prop name="LastModified">1899-12-30T00:00:00.000</prop>
				<prop name="HasProperties">1</prop>
				<obj name="_Properties" class="TAppProperties" version="1">
					<prop name="Created">2016-07-08T13:52:54.289</prop>
					<prop name="LastModified">1899-12-30T00:00:00.000</prop>
					<list name="emlist" count="4">
						<obj name="item" class="TAppProperty" version="2">
							<prop name="name">TopChart</prop>
							<prop name="Created">2016-07-08T13:53:03.300</prop>
							<prop name="LastModified">1899-12-30T00:00:00.000</prop>
						</obj>
						<obj name="item" class="TAppProperty" version="2">
							<prop name="name">LeftChart</prop>
							<prop name="Created">2016-07-08T13:53:03.301</prop>
							<prop name="LastModified">1899-12-30T00:00:00.000</prop>
						</obj>
						<obj name="item" class="TAppProperty" version="2">
							<prop name="name">RightChart</prop>
							<prop name="Created">2016-07-08T13:53:03.301</prop>
							<prop name="LastModified">1899-12-30T00:00:00.000</prop>
						</obj>
						<obj name="item" class="TAppProperty" version="2">
							<prop name="name">RunOverviewChart</prop>
							<prop name="Created">2016-07-08T13:53:03.301</prop>
							<prop name="LastModified">1899-12-30T00:00:00.000</prop>
						</obj>
					</list>
				</obj>
			</obj>
			<prop name="State">3</prop>
			<prop name="StartTime">2016-07-08T13:54:07.544</prop>
			<prop name="EndTime">2016-07-08T15:37:15.077</prop>
			<prop name="InstrumentID">28159</prop>
			<prop name="InstrumentVersion">HTC_VER_10</prop>
			<prop name="InstrumentName">28159</prop>
			<prop name="InstrCalibrationDate">1899.12.30 00:00:00:00</prop>
			<prop name="Technician">System Admin</prop>
			<prop name="AcqStoreClass">HTCAcquisitionStore</prop>
			<prop name="AcquisitionStore">eJzU3Vmzqsi2N/yv8kTFe+cFICIQcc6OoEmklxw0NncqjYq9iOinf4fgrGU15+znYq791KqLiphhh2hK/tZ/5Mj/Oi63/+ew2Gf//dvleKx++z+r3eJ6/e/fzEhTVufb5rqpNsdDWB0v2W//p84uV/zrv3/jfvvXf50ux9P7kdp6cThkO+14O1S//WvwX8zrtj/cI1zsT7vsfQd5+HWP3eZafT3HY7XLrvj6r/v8928Ciy/x49isKtv/fmxRe9//+XCCy7G4LPa//Yv7uyPJin32Ooq/u7F74n+xf3N8H2fjx1EO/peDxDNo7I4fD/s4YP6PBxxt9viqfJ8f8OzfHFWU7U+//ev/G7ADVVQIN+j+p/7d8XcfxMc7+LjROlTFpXspWZb/5g7JYrdJ//7EQJbjrbesPQy9L8oD9uu/vzvHK3ymQ2EsVvi9+e1f/f/hbnh6guPmUF1/+5d9Le90PcmM2D4bzVw79EyZznqpzjryUVW1sWgZtOxLHDHTtTRXV6PlmS5g+GBHzr2aq4d8QOnhZkmsMbjv1hrM6opGkOusFabqWrtldE2vwVUtrZUVrFUnOoh0flR14oqrlaDmK2ZBqZD1WVN2N4YW7+4a3W7nfumuvUbVYp7YdDtL5dhMsl6qHg7HAz08WJ6Yqp4basErR/okO6kks6hItEWfv9GzpyxZb7gapvqGXIZ08ZgppbvqQaPtHGlCS4sVYnKO5FTtxfKcriGVYmOv3A1tz60p3a4dq3SgKlLtprA2rZtGKR022xraY38M6Wl14shIWWdrdR+XJj3W+pCM+MVsrel7otLicrFiS2GYuSodA4EmnIGvnxxlQd0SfHxhGXg+B6UkqNeFZtHzYymyo0KmqaaknkVvhSyTUXJIBfUwuyr0GFOltKyCNbTogO9nyYkjgm8k36lcwY5oOZmJpSFsNVur+TuhpTonsc3cwNbSeEboNsjU2H7Yvbk6veQNndaeSMx5Ve60r28Hg6PpW4eUIEn/bkiJrMLr3f/+tyH1d8Pi24aU1pcH0vcOKdZ/3kBbS0qczKL73DhOAhm8xYUvYb6ithH50xpGXPyIaXZPG3Iugjuo9mpIYHm/2STxZhosLOBZykDhG4+JuQdndlLLaXYr5sZWDlgYjUyGhONzfiKTbKZCWogamxA3XZMkfB7x/ssBGyqcUhne3gJ85p0QR4vL3Ta0MOqBl1i9kvqXu2pUpDRgek56cWhKdUKcjSvB2Djj8V9HimH4DlFh4eNXeJK6hWEE11wGk4x7BKz4xpGlf+iBvizw/ut1ryIWKARSZz1k6bbC5w9CRYfE2Chk0gf8m38yDFjnJcNGF54xyJPnD+DEPZmldcqcyMhfKZDtMo6Fyy3fkXyPf+fyHt9vc8rm5OhcOND0iolp7PVOxJZyCTQ6GcaU6ffmZCIe8fwZnMTSU1+ZG/dS7EFgmUIcMk98P9cNz4IzSGU2XMlBQ4I73wOyl1Qy9ZtcJqt7oUFKSoXEtyuer8jGxxv7mGFp4OP9yUl/gv+EHn4KJZMSMy5UyB6uSibKasyRnzakRKH/TVep/s8cUqomCuz3Dqkrax9Ac9msjK6XI5BD/yQCiasJS8PJzCYPPWlA4x4hoRR2J/LwThWY/WrGUjXlOAITTQH72J/EUTqZGUThDXwWI1qzdP44JmS8W/PgSqs8Dq9Hc0cers+AN4o3JHIWiU8cnluDckmnhJJkfiJkuxHA7g1mcXho8PnupYxfsSeTEbocHgTy8M8akFs/Lem45g1yvnEcjMVDzkb9Bd6+2vYVGO/ZgoCTmTKJhXkPtFWSsiBMRjvSZ08yBGxZkKhSJ2uytmUGxv35PI4u9PX895sOpvDIy2iIF05Sr6AHzkTP2XAM+4YoI3kNurZJSTTZHhJSMrYAnnSNY9hNzYQkFieC7p6yOKr2I58UtfAA3Z/lhDpNPyWHo9wHW2TnBCJxYpDKAQn8AbOM6eE8AxLE8hA8YzXD88kcZLLenPD8G00ah/JuWhG7wtcblUYRh9PTNMVLrS+AW8yymPZ9vL/IGAPw9g/8e6SYa2LvhRoC3S5YOrNNIBk0EnjPYUEo/+jbP29IyYLwTUOK/6lDCr/D3zykWG9TQRCGdzak0nVHlmMTh8judIkjYnk7grMxHBLs9UComy7WhJ+P8Fezas5xVMcLnxBNV8F9rC6Eaht8/OkUPsHOI5aEp8BPiO+dGXAuh6aMwmxl43QnMmHcq1kWrOFJJqwyrkGN6wtL17UnE/OytIFMohsJ7dI3yKrkHXBzv4mjwJZOpKfqFFxnXRPYsu6cMNGCwa9k1ZRQMVJFroE7Bj/esXE0u+PzDdaBC8p408ThfCIKOAkyLbDGXBNT1V7ahDd5E/zLtIph7F/XZFuLY3BM5llCvsHHMzHvgz7WHiyYO88nafPog3F41HGkLZYNWdgmAWNxOJNQ9Fc+KZdbG/z09CjDPb884XTZJaBU+0cJQ0PEq7TE2KAeB1cWZG3IkYYGBjhb+cbSwUy2iXzTLdD4uGIpr3sCOfe3Gox3ZUNCDqQ5aWrRAG/tPMvo7l1wemjwChi9/B7TLSOtCZzx/XiT3oNQKZIS8rQdBkgT1yyUg4tAYusygmC0f5Dwarj+n4YU8wLXvxtfP1t/v9/0H9XfYNAXBt80Vf3Z+tO/earKu3iF3Dg3EjtPBjgtuRUaPb70Z7EnAG3r3f1Of+ROUEs/9GdG0jjt9Lc750psCbsJaLG55GicTIy3/jhG2dEqvhPWEbxC1VLprtLKlg3i7jkpUe3YfNCksPEiFmqPnTZgLafTH44lfH3PxNevThYTmzoUoOXO8fLWn2cVhqY+2Ad9Mji1tAY4GrXrmir0zu8y1q+ki6G7z8KgB6dSS/s23ey0czHI6Tm+yWWnv/nTSOnNiYYxGYoKaDKZx3Qjnd3SmlxVXzs1sd/pz0omG047X4sFnq89T8jeqg2c8d11upkZCnGJYqN247vR6c/py/VLtwNCK0HUS4exMrnT3zpT+Lf+Dqsbvj4j66XLH/D1Wv1VUsYQg6zHglrZhUePbKO99VfaM4PuI9YilgWo3ensCp/668crj97WIyN2rld1jj8nd0rPd5uU7nCHGk111Onhpb+Rp8TCz9LfYDCQ/63+/i+vqz9bf/I3D6ndlanAXx56ODXbKInR3+oMjPohai7VC9vouUEN/mb6iEG5VwJxV5cbBNQfxpEnoP7uRNEgKdRBHC73d8PIJvkB3NFOKeNURf3p6BAIvBsTh2udqYhCSw1mnK+x8fLgp2Qiu0fQdg+hjM4xrQzWYCnMtxbqT3AV29AlUwaFy3sxFReosc2UNWCSnFCD6ilPSXBZDmE0virxtJDx9t5JUSEfh0o8mUzxeNTNpQcmHfZiuHionR6L78/w+6g/2ci4Tn+TpBiyYbErVGMqS6gpV2HY8If+NG+CmvJExiZairp1lbBH6FOod2TKWgpMe24/DoHL10QpUX/T+YghUaz2UlK7bh9f4s6U0eI2bkg6jXCqvNii/srlbU7YKNZgGR7VeJr5qD85e8pAtjhphu0MX7+Mp09Qp5Jc0mjCcGQnbHvgio1Kkr6Kt08T1O58WKJO9SN+XuctVSDRbkxJMwt1yvuoR/Wy65Wd/iYeq8CqV+PjJTWTf9ZUdTAYDn8V/cnfPFUtqYFDALaoGXWLbqOPRgbPb6YlHDLU3/55eoCiDsOY1vaOI1drXoGXRfMY4oWB2oh6CqjBYFKGtoxackfyBezgWbChFB7nJPPn/U5/0cOensi2P1LA36mbGAYy55NBgPozd8sZgZ2B+nPt/QDstD9jw+yE+nseOflTf6adaaCjhnBqOuf9Tn/mLCxiEAReJr77wKnbOCpwKp0NVDKDlIFgc8hKGgcjjhh4hQQz1goSbqPRmlQbPH5Lns3LcK7wApkNzjroHo969MlUJjCb4+NFgvrr6ROO7Ml6C4Z+SAmoCn6f86c9BCU7xmzI7/mECLNURq2d/6A/fx9lLM1Y1KbCVTwoaTAvYXXaG3jxBhH/9osyXGh4/h931J9yymYk6gVT4a2//RU/n9HmgFPfmSDAWGPw+Ef3w5pYOgzBiecZiaL0dby6OgTDemQszHs8kOth3kAg7ws2Eg5Tn/jnRAJLO6EeWX6f/LwhJQ1/Ef31+988pCReu4FyCVEHw90Vv/K3iwb2sr6Unf5C9TYAv5ocYqo5Z9SLv2DBz8mZDZsa9TdnTRVGNbnEsLO9NXGfeLtSX58kfPbx97bVX/AgqL8ej/rzxxcTLDBZNgwa1F9x3tfgesIVL1H7FX6F1KUDmsne4nAgyirRN6i/4Fg3JV0+8fjImAlwCB9qErKPZUr06Z4BnWmaMjybUkN2l5f+atQfFWmqEi/JPbAnXoO/1TXqL6+fqD+aohbP86VP+snTBPcsVmU0kVcpyeWX/q7Mk42IIAnkeWN80AYGvp+mloB4Dl69SCrXZac/Qbro4J/puaSJjO/vdDo4nf5ocBArkm7zEVg8/g2JsqyIxuY2mMSuSPiozxwp+rkB/po+y/B5R+1u5qg39Ta5EXpWVw3JxrUG7mzTkIgmXkrS9GlAsJNQ18wQNbfXegzYnnYvO/2NmsjGIb59xNFaxeN9Nkv8ydPvdQkL1ZU/9BeJjyX8E/X3+1XpP6o/YcgNf5Xs77v1p8xUpcv+XGnwSLThajCm1XiBP/iXM6y1Ci9g9DiYC/FIO9xQe1okUphyLEuWJrNT2VsZd/qzx6eR+qm/Im0abS8XKd3EC/1Tf7ehOHpnf63+Fg7bK4nU2zRaqpUhrUWDlq7mr9dac7rP6S3YaaXb6s+/H1l67t/E2NRWSqKFjDKkTeCob/1NlVKnvfpQlGNvteT022ag0vMr++v050eDbZf9mfVQllVaQ/nW39bPT2qrvzb7s5hrIf9Ff7dTOfnUX5v9lcu9wtqn/pzT5ji/R/3hpc69LosKNXf1Ov3ZgXj3tZ0zQz2+fo5M/lHJqhqHF1oelqiz5QwqbetQSm81g+fzQ39t9qfNI07jR6X6qb+BISX0dHLkcvS8gKBFI8uiR4kdvbO/W3n06EYUddTotCd0+rvSRGHdn5n9CcMBK/8i2Z/yzddVGDwrULkJQ8J1/54Y9cFlwD3lgxjON9TTUXBrGMnyk0S+2jMId2dqMIPVsAQhy2xyvKBeoAwHLDju3TaC0+EMvmQq7CTc0LmxvLgsmHOK+kPQVyQuB6idcqSx0wXTE4hquWdwmKXAdvoDRkH9nWbDGJKA2oY6WaLeNKUXR5GCx0ORmAD+CDVzFlF/ySSSOv1NGkcxjKWIGspWsVJORndqGM/BsweqLPfi8DwcCyRdiwyY3gBvL8XbW3+r3kjEqXLzlf3NhIdCkq2Pf9cF6i5Sh6irhgQ+GdaHIyirfo+E3CHfESgUBfK1wscRSZgdaaKZArPNK+s8L3trci2Zfpf9RdYa9ZlR1N2o8ocs9KssJbNypsFUUlU2fgCer0mf6YF+TgSWrryXRnv1l/4OYS2Q+ox69OeOGsfblKpGZHkqJD7/lf21+ptpC5XE0jx/62/MjnpsuJqhTmWK52daLvHxhhuoP2uqKgwFkfumIfWz9ffdQ0pewQH8/j6N6eQ5ADLdCwz40+eUhf3Issk4R724vhmytNyOVLKP7QrcIkO9WFYid9lfUApTfPz+qKLuhCtYp2hNot0C9Tc67XgYzTPUn1G9sit6U1FT8w2hlr+vyEmXt6APFqi97c4+kY26GIK1fKDG7gLqj/hGDwLBQz3Nj5ZKetZYB3tjpCw9XA4+GYcCD+YUipgePdRem/0phEX9pTf8u+evGdTrFR/f6i+bCW/9RUd5tCPn40uvZ9RflCuo14u018Gk0+IVP+DriYtQQVHtCkLnw5FMxgZetseCkpZUPR/m5MbbAvinImFhMcK/eZLgEDYvGQkvo1FCIk99gnHf5CUYwuREFEcYgLu9zVkq3Pc2eWSoP1+116TTnxpz+PdjPmMhY1C7Ub96Z39UGPEN8dT58FN/gusLQEY/sr+NIIId8kXZ6Y8L1qi/s1mwtH8+ANGZSgZHUFB/o6j/0/QnDEXxV9Hf4JuHVCk4NyCmdEeNpKsTuVKGgBpFF/xts/FvUe4NQF96Bxau80VD7ptHH8bZ5EIou1vgh8k+NRhp9MKGxvm6I0cfb/fm3jMGna8SIoye+JUULg0bjmeST6bi0uqyv2gWLFWCJ64BZ2K8srDRFXWS5qi/RXJjIV+hhhSPcUDvh6jH/hh1d+GXFOyLVMeRk4mozaDPgDqKUXd54TVEst0AfGHHlrC7VwZx4eDD+PFA7RTRSiUH+WKBNjzi80Un1M9AZFB/OEVjI9aQdkS4iAE4s/zJdtkfPZhj0M4WXqWP0XVOSn/CQ2Cda/Yz+xOGeD5a/e2Miwtuaj/KKDleOLJwD6PXP3A8CciHJYe6DRxwnnJFgCgLmajh1MCryEtzPK1sAkPdAtsRbyVdOyuO8Jsn6lLVGxKOC9RdrJpmpz86Fzz8iXMn+JNRn+9luJ9LJ5IGWxuC3GZjaK6rhLBirYDnre4kqhNJ7fTn2PRRhoa4/POQ+kfo7/ch9B/V31BixX+rv39I9qdq3/wjMKSDTn/OWFufNN6XRn/RX5v9dfprs79Wfx/Z323vqbG1Xe/Xf9FfW/l5nJvGW3+T+m68s79Wf9pZ39Ccz6Syq/zcs/j6+9wL3pWfbfa37Q2V0qnUYK222V+nv2SVrdXoctK67M/RbcppQX0cUU7I1uyYkbx35WccZDIxWv2ZsrT41N9FTo5v/QUcXXfZ3y2Jzc/sb/2Ya5/6Ow82+Hivrned/trsz3aftvyV/WV2bPVT1F4tU+sv2d+f9ddmfw65oTabC2qx1Z9bleN5V/lZlGu1dGXY7jQh1B9d5af97FG109+NkZj4I/tr9ffn7M/qscEf9PfY7eY/S39DieeGv0j2J33zP6i0+jPG4x5LnXORGBchYGDE7gZlKAaoCUYLbuBNZs8SguOr0pMc7mA+E9TLNrsZRJVXGkRG/Af9GbatsLGyL+YGq06513WOIdGoj/o7cZIGNOI0/Gb2UX8Z6FdQFuseGy2ueCEMzx7ASpWHZQSPwuiyP6d86W0HqL8edzQgUWQ8XntSr7vKT2c2Vsou+zMzS4VlqCmoI4LHs17reN0dzPHxAocDS5dqBhyuVOKpko9lsvMHOoB1F8tOf88ajw8gVMhk/GBk0mZ/JsszLFA9T8jkLp5BcT2ZDeWMWZNcflWGTu/8u/Kzzf4m1MDZySrNduSyEfugDHTUr6SjPrmZKYE2QT2HYN3WZFHh8ULUqOV0tive2Z++5QU2rC3U3WCQP8HkF3IJ/S3qb3G7oB5JosbT1Qx1qOzx8Uk4Q/1NZ6jl7O4pkCo9vH1zqHckyJm3/rrsz7Pw+GJ1q8bJYF//NP0NpVeJ8q+hP/VnZH+t/rrKT+uB+rMVbhbDsX98Z3+mHkUklPt7g+hCeoNgHCxwqqQmApGHqD8zEKdlJPRmKllkTQ1mEa3jD/0pjyKPqTtGvRCtr4LmPzYkUpeoMbOwd6COIWXhWaH+vGUmgLe+L0gYr1F/08RmwKNGhjrLUZfWxHlVZiopG67GqJtBn+uDozVf+muzP3PKou7c3lf2Z282WRxyvUlD4mTX6yo/w2zcP5HTGfXnuwlqTCpQW63+RnWds3RSTmXiENRfl/09TxOZbHyhBGU4wot3m/1pB38A2nYxKcPrZDrvsj/iHzPU8WSUkisvP7vsD66v1/ebFDW8Hy9imu/6flf5qU9OqD9p8VX52eovypgpR84ah+e/rPHzYeJDhTo/iaDe0i/9KTUIYIRTPD9t9rdf4OP1elqwIanNhBxflbvj2EWNnyaoZenByWDLW9TxZjmZ/7whNZR+Ff19d/aX5hnqT4rvhLp9D/UXBARsQ7jGcJ9fT6QqNAF0NzvGoVctOKKQXh8CsrnEtLih/tLU1GBcz66EzrZ4/8we8mCG9bOMVrk8J7e5qUKw5VBfB0cCkuuiDZrmo/685mIQXn7gR85N7+/Kzx6fu6jFSR3DwkttIk11F4LhA7Vm2h5HxNkUXleZGoeYu9yRRTFVQbEH+PwuRS0ZdRDA2EX9hVMFNdXqz5iyePtAQv0EsW53+gs390vy1p9l3GK6ua12hKwZCq6K+qPzMFVJVbtjGNnVM46WtZeixl7F3s9ZzUK/5zYkv7gEXHJALcdjD4e4gPrTc+dR0t7cFQgORxP8kHsSmlk43ePsGjV7s6s4JBtRJcxDHIFnqWxMe3blk8vMtcF3UtQvu7mi/qb4ebh+1cR0qb10vQ1M1O4Edee4nkH2OurOiaOG0IWN59+9PB3wozFbRmfpmpD+faq99bd4rWrg+FfWqbx0+pgs03+i/n5fufgf1Z8oy9K/rfz8p2R/37zur6387LK/qaQZnf5252TEOvPrRu0qPzeChdqKnXzdZX/59vTSy5pRu+yv09847TfaZG/Kn/ozlPL295Wf1v6E+tmb+vkz+2srP69MOP4fKj9/rPsbXc/5Ti3ttdmt+xu1+puMVy4Op2TD+srKEz7W/dnCMTI+Kj87/X1UfrbZ3491fx/Z3/Fh4Av1x+Gu0992n4txl/2dKQ267M+xhFP1lf0RN7ZgdU81eiP0rb/TgZHV0iwm78rPVn+nrVb9RX/7/K7Gzipl5mrvKJFOf5/r/oq7HXf6m23pnJ7dqYLHu0CkttnfR+WntSOzz8pP684P6SzsoxanriH/LP1JbL//q6z7U79Zfz2yrcDVd0wMlov6WOdLnBpuYcCGIUMNI7rzNbjGnSX0yfTk97q/w0Mk4dQbv9f95T1DiKNqpdiGdltewVs4X9mfNz1wMH5eGBIevLwiR2/1lf0VDGrsKudXvM5GCkkMj1ZGfbQAkrE2ZEN7+KrcZKe9rvIToho12K77y1FzLOUer8pPNpBgtKqVMvYzvH19UFSIRlvUHc4+DQOJ0wPNOfXwOnpCPe3GPGrN0pUyiYb4+qOxpEM0CcUy3HOov+I00GCqZAwbtvpTArEHIyZiymhU1QkZRjrqVpj3SCQdUH9t9pcAMygBsmBHbjzqKnFJjw034wynwl7NgSEfUH/33Zf+XLOH748A6nAbeCqke6KyE7LG839f1DL453wYw2ma4/n5fd1fVMmBQIIIdahQQY0nNqu8Kz/T6Vkh06pA/fVHsQKLJlfjLvsTxlsOlPMd9df06pQMqoECs5WN+jOS4KctUpJYXv5VKj+Nb56qcpZ/AIu/pmx0Xg6STn/jNeov7E0GPvEua5xKXs4RS6/3qdrpz2gK1Mu95ASiUEcFpxSnbBRnqDVpWN3BtFF/YeSg/vKUG4DpzHMS3vJpQ25iqHaVn53+IpIccAI7Rh2GMurvJEyGYM+qBRsK6szusj99bqKmovvsrT/1kmek0x8zRP2RC+oPHgS1VwioP4eJUUf3ycD4qPyEUkF9tpWfrf6o+5icyGX/yv6SaBGH4/tUINrirENwa/ISas1Cze5Rf6TRUIORb+K1dbned9lft+4Plj6PU/doWoZrg09Jya5lcI8v/WX90bzTH3kmGRuJd3y/i8rH490JqGdjOYKu8tNuUH8R2eD5FgRVwKnnZF4CE6D+2spPvzympMv+lJU9AEWbo0Z/VH52+htWqFexj/qzdL4ooyOD+pN51Dt+fgVLrcHUJ1d3/tYf7W1Hf56qfuOQEuRfRX/fvZTWWO9f/wCyv6OmXpWTFzk3QJFW17LTH86kEOyKdWRpNUGW35aTPigz8VJGG9tJCHu56KBMyLUMk+XqRDbZaACuGzxLWippSk47XUVtob7CGq9fpDxHqC/xxBE4ZUsbrxK9J95+akpoAtTWcLf1YHTla5aaUmqQnHFd8PQItRZsvvTnW2zNhsdqeSKrzVKFERUfcTQcoJa09KU/wF8eGh1lm7Dmc4z6FPD2SFy9KkRQX375aFgqCag/kQ0sUCL7FuMQQP2dDAafv2FYErJDPJ61EAV4FR0/49DW8HbXfLzibK5mo9n5wuHx4vlSmydqedTD99eb1h6eT/dJwsXpIhNXMi0IsuUzptLIU8lshjrUvOJGokpaGoSuagNsZYOaM4apT3Dq5sBoUtQEkofEEbmaEhgv6iaO4ua6JsLl+dZflKme3a37w8k76u9xxvM/NBl8fmOC53c0vqJWBwcNlPvxHoP4XBnESy4mjLPgwcKoEf+R+hP+n+hP5iT5V1n3Z3yz/trsr9iMR7FVcI9dt+5vvZih3jZ4Se3011Z+koswltX1dfr4rPxcOdeCniAhsVtOTNBu9nVEy1Z/twz12K77a7M/G39tVC0I786n/trKz9A3lNjZD3VVc56zMT1NGHhXfuqzFXTZnysslLU2SY81PcWN8K78ZLmKUnnL9mLzxuDPzUqmlLJztyTjcinPPyo/HUPQ3+v+Prq+/Kj87Lq+RNtk1unPPlZK9ZH92dH+mXys++u6vlgharPT314Sdl/ZH14aO/39yP66ys9Wfx9dX1r9tZWf9ilv0q7ys9Vfl/0lAj6+W/c3PsZJt+5vPRqYn9lfqz+7zf7mG5Z2+rPDeyF02d/fVn46u0Fy+ln6k/sc/6us+/vuoEK5Rai15Zgp6UlUEsPesqgHwgqk019b+akTgy0pc65VorhiDRZjijHd66i/tXbUYRY1QhmtzcI2VK+uYLQbKmxy8u9zgxioD4OqDIlCk2m67G9+Aa3sKj+Tm1kBqXcKmQSr4p39RXolxqDqqEnCMzKM3WGPQH6hb/0tnn3UXE7ydac/ZZWj/qQQby8LC/U2fyhx0rfutrF6mgxeZwy8/7hCTeEFWoF4csHbU38sk63L6kCfQ5GNjsL9ve4vO/YYlj7FQCaXxasS9kaZEobk9f4cHsfL+Ygaa/UXP4gCoTcW4g/9tev+6INH/f1Y9wd5nHNkO3qK4DN91HPE4e2t/ha9ncrGe42mxnZ/kUE774YlaISqxm2/fILrc3IJwRL1N28OeD6euUqmwzMe74MOVEiW+M1MZmXx1t/SDFF/7bq/Qsq5LvujSzdIiTmiSlf5mdyb4M/r6b9xSPHsv638/Ifo77tbVLhbYY86u6GmYslKCHdD/TnNYMZ+ZH/2YxDHnf6W57QGf7L7g/68iYxaLEeotdvilRXGz3UMxWMwJ+YQNdNWfnbZnzDVVDDTchNTcT9qSDZYn1A/fs4CXQkV2W5DEUbsdUkiD/D5FnO1B+ZonOHUEo5Gpz/dK7OYwmMKZLvgOCD7O2onjY8qkaMzHk8aoQbF0cAmK3uN76c4Z2yoPw7v7E/t16i/6jCpuuzPmo4XbBTVB7nTn5KxeLxN/LXuz74xeUl9iRfIKpIP4DFiGofXFepTvrw0tgpRv729OSc28Zmu8pPCfrQmoy3qz1MmOYHe+lB1+nNd1GY0f+4TIoxRb554fFXKDo8+maR4vox7Mn8t9UIt19nuDmNju2K7ri+t/mx7WpBI06a7LvtTD79nf2AaAl6rp2sCXjCdd/rzk9uadF1fdtlOgpFbo/7u0n7984aUwP7bCpX/y4nfz9af+DOyv7Fm30sqFNeGmMuX/sQc9XcKrxWxegsBLCE6kWhhLXdE3Gs8aIV2JZ3+XKITIPG4Qu1cUIvj0WQITkWfLF3MqpQs9EgDj/CPmLJ7KSH71dKGkT7iSHhPUH8F57Cg5UHDRlpdqUQ3Dx7Yq9n9nf3pUxxaVsI3LExE1N/qwYT4+x2i/oS9u8Pnq1UIYPmI4WlJAsnzgKKWUH/AW7JPOPfiwzjPHqjV+ip3+rNCGfXnV8uUKMXFBvVe31hKbhK+S5uh4LE5S6JIQ30e6mkAthg84+jC+0BGp+EQFOd0J6HxRP05IurN45krG0YZvr9Wf8b28mDDc4jaavVnzAR8/M6VKrK5ii6Mq92N0PUJ3//YQI2N+i5bRs5GBrIYTB3QM6Muw4PrCcSxL6jDxRT1eyy9Hf5E8RbooYD6Gw08g4wmBxWsSG1iHKheRZrMdMHWZ3h+7dEqJcLc1MEdVXg+76KEmraZt/7CJMfz9w/U39/1JP35+uNYnKn+KvzTvrn0MzxZEq0r2Yxt47HhtJm8cv6ef13492f+qXI8o4d0qL355w1nGr00ONvtwj85v5+68M8uEwpd6efp1fTzL+Ef5Z7wUfppPcdq88m/Nvxr+deVfrZtX/rKadWVfrot/0yvjCizNcrSC0WZ+2j74qwW5alb+HcIG/Gz9POj6edZ81f0eGTsz9LP8+Oql9adiQ0tS+LD58K/Nvzb56bKdqWfRKP+Z/i3Hq/ijn+urRdr7aBY23f411dyo+Nf/UhG74V/8YyN6c0ttNjau8jFj7YvUc3uOv4VVeV8hn8fpZ9SY8XIvYtDuvCPYQf4dzkz/lL6af/M8I/DASV81zKln77y75vTv3nCXyFII/SOoNO54at3BfK6EOKu70scT2/gsyHLRjkJDMJleg32VhFLnFL1jM5/4SgfEvwm4v0rX7+BvVwp7IRbKHPjwkQsoNq+/NfjFfTZbaWVcWmPX00l0Jfm46zEnf9UdhZCEociG6bmV98XMlt9pX9t7We8OPTYzn8GNSXwCuYr/WtrP/MdoO9uCT6+6/uS7nslXDhGJsUoePd9me4TVNR46hEctLlEuvSv32c1SAWGYcNikb9rPw3PRR9z81ctaT7lO/8Bk6D/nupr5Z+zEthu5V/rvwV91bLuBjecDPee3Nt/8x36Lz9HEtgXF/3szXtVV/sZh4nKTswEz7/d20pgns9Dlmr9WiBBETxhHA7kkipO8K79VC9jlXQr/8hTQf9NF+jnKlbe/pss1ui7xQn954hmH6f0+lffl9MBb58veZUk10n+05Yp4Zjqc991nfrZANS+ebYqutUOjPU9i+HEWu/4z9uI85iGNwRgG//Z5jCOw3C1l8lAEW5A+AsC5jQ0ECiLsYp/K3MSqbeZQUzn9OziP7hoxzkJdrKA86h1Hnfx3yldqKAf800cne0J1wFw5CIAw8ZDAKbpWAT1eF6WXfzXFn+ONQ2P70/xHyiHadIt/Qvo7wBk+ce77WdIegOD3BX8u43/oq1uckQZqFIX/wGf7CuyC3sqGGN3ieCjpoyP2pCu7WcX/52KsQLE7uVlyAr4/JFTPd9L/ybCwSeDGkHmye6shKCPAKR0JwNe4jMS3ZP+rmv84pp2hrPV8fTUNX4hdrYoowsdJeS+AQTZ3kawUedVfGv7CMrd7wCUF+s7zj6LVUmt0Hw3frEOWc52AGwO/rv4E1YpAnW/RQCas2nB0tv48NX4ZXIs2K74s7Z9EZ//BWB91v9pAMQxNeD+7Qr1f0j+991r/6rtuYbRcXxnI/su4XXEOIxAuZYVoasLiuIaZi/RyaeYRnMUYLv2TxX6F7YTILcWCTgnvsLr2hMFtcfxCJqEAozCgT8nGT/VQA2SBwlntZeQhxg5Xf4XLe+uTYRTnwNPgAehqZmqZJejAIPbAMWSSJVN9swUBXgYfgmw9g7v/I8uUzyeG2E0sEB6xKF8v6IQ/ZcAsx1eVxdHFGDGPcdgDtNHCY/ck4ksuPj68gCf71miAJneFkWV3m9sxI1RaFnwRwH2mintqj8pJ6VzoofLUSdA6M1EjiQ1jwJM91UMygQFqO9efUK33pOEy8fVIFYc2OBuUxRgzaGo7TBCAfbzWxyt7qJPetHWBMU6oQC9JwrTCnMXvLOJ728Wrd4CtMiliWnfwPO7m6MYbXaD9+cdD8+PZyqdAClEq4qsh/pbgNGTRwEO+S3p8r9wByjSG3la4F8mKMBbJp7+iQL8/Zr1nxUgJ4j9X0aAP6P1y81I7XcA2Arw5gTWW4B8NkvovrdjPss/J6cSBdWWfwaesurKP90gnK47AZZ/av1yoLr2FuCft31oBdgu/hu1AWBb/tm2fvko/+wW//m2omofi/9aAU5yLv0U4FK05pR7iDvWZ5a3RB+xV/8vAmzLP0fPzXjdBYB/FmDFss5bgOswTroA0H3cnrtOgGVvxpSdAH8EgF3rl7cAf1/897etX1oBGrwrpyo0/fovAWArQJdd1O/WL2tD09+tX2Dl2Z0APxp/Xh93tXRdRxO6APCYyzbpWr/gTHtFNzFnlvb2qKRaJ8C9o7GOfJ+kP02AnCAPf5UE8LsFuGS2F7zyvTpTFtP73LjdryiY3l5A4b1EcbbFCny39yVAR6hrcCUThZYP0SE3xBzMRGsYR8IdBTj3lzX4D1Fhu30fWgG29Z+dAMPxUYNswmhl4lWZTDixvoNnHJU45sp7ZZR9FCDlZhKJdr270e37YDLzHoHLQXn3fvkQYNv7hZxVpZzyY7w9YV6r/04qCk+d4/HXCx4fv3V6ZaiZhWq09Z/B3sTbl1ptkFOoEJhahlRC80oQHU/6Q/0nSfHxrQDhkSi+4XL8AIJmLbOhoAc7Mj/h8+lNNSw7AfZmKEC4qj2WHrZjrhOg3jszcSdA/mKKEKw4sQzX86zpBJibExSgUuH5n0hPGcyIiiSCQSCTNgH86P3SCrBNAGM+QPHeyEuAOEjjLgEcqK/Vf2GjxnEFwYmoLP9qE3lEkWYTfP/5RlJg6UYqmRYN8/MEyA05/t8u//uHRIA/pQBUZx8oiGM5m3cRoCsO5+SjAFTNaUK6CDBo5BrMA/6wfghwPFTmKMTXRhHlY92H0eNVAGoPB28BthFgOIUpR1jbeUeAYf/er4gcny5g9l4CVOMvATrz4/JdAHqWX5HaxfnD8j/7OsjKLgJsBWjLKMA/L/8L8z0KsI0ADf2UlV0E+KP5SxcB7ikKUGc9FODutdFCu/GDFT3xeI1yKnQRYCtA/IaiCMFEmzm9fhpHa9d8R4DWfTR/b/zAFni8ZnFFAQZG/0SGS+4Bdurh8bcC7Jb/+c8FG/aH+/m79ad6XMddAWjb+nM0jBYEcgYF6I5eAiyWqzL07odd1/ylFSAV9ib+vUUx+oNJxoYz+fAWoLHjCzYMs98F+Nr4IdozfEWY++ktwMgcT/6cV3znmOL5f1sB+g/JAL9bgHHZu4FvN3c2PFLvqwK0PKJoRhqKItjv8TNe+ycW/LO7I9b9MQAy0a9xOFiiANfXKQqDWVf4nY7x/svBWYJx0HxlgK0A9cPqKwMUOdGF4O5yMfia6xN+MHn18OIeBHBWr5LTeuuBtlmgSKO48rsMUMmEBr8zOoqozQAtf/pVAdpmgM5EfsSwP3kCmYm/C/B5RwHaTxSg7vQeJX2s8fl/VICGR5zcErJgbBTwtI5pM0XxrhsGwNsyT/ZdAVpvccYau88Yfwnw/Zj36C1AelmjAC+WOQL1GN9IJ8Bi/VUBCvIThXaYoADVVHzGIUzx/LYVoOb9ciuhUi8JqU5PE/TbFUU30tK3AFXPxudvd35IpwcU5mP8JcB7bVrgqa/KIRqtbDLKcMbrrsqmDA0NBdtWgAYTniMUP8/1q0KV4G9ScI+pfVztuvV/RjR8sNHOW1b/RAFK/28E2BfxZ+AXWQD43cU1bQnoTaisd/PPVoCbhW+/27+0GeBV7svv5p9tBjhLa/69ALDNAIvkqMduaMzUToBXDkZ/LQFtBdiWgF5mDHlngFZAFHotFq8M8fpstFq9T+g1fETvDLBt/rk2qVraO5xWa0Z0HNDr7IKC4+tih/N32HYloKPtUF1rm5OUUbn32LOes7xVXQbYloBakzCea/cJe6BVdmHKj+afrQD/l+af7QLAToD7fJX9pQS0ywA/mn+eee8vCwA7Ae59mnXtX4z+/LZWh3Tf/H0JaNf8k9goum4BYFsC2jb/vLwWADppie//YwGgEW5OXQbYCtCdn5rTpwDVteJrCXdHXadURWmnff+nCbAvSnjh/DUywO/OK9oaUP/BM2xEg68VgOqV75W0efVzOd3dG2jlgitp4jEGyfP8Dv4+kONQ9bJ3BrjU1yIJVyoK6VE/710GmNRnfL54fnnXgIZs+rUCEAzhKwM0HocHeIclClCeFZURJSjA7JBJcdf/pa0BbTNAKg1e3T2jwoA5io6Fx/Gr/4u1K5Sy6/5JdU/rBJjkFYpolrhMtwIQxjFVDUFc9sDuzZV4Uuzx/VQTi0B6v0hsWL12Dmz7v7Q1oJ0A2xpQh72+VgCKrxrLVTTo9n4I9aZOuxWAkAj4/o1evSNuWr4zwE6AbfdPV3dRgJOK4Yg/Y0Q8H3uJALAZ19WAJs+DysbX05cAvQLEOKQBCnBDn2yXAYbN4LX3g5e/+78khYpCblcAJisZ38/8jp/XfhGhcDOKt7vr+kQeR3z9du8HKpzxb1ll3zWgk+kj/2nNKri+xA5+kSLQH/+m8q2bP8zqLI6U6GsJoMfPUFjR6CWSVwMRBT+hGJIxjz+bcnUDKxdWhPr1jiPNPdTAHmpzNrRem0WY2UuAwfNrCeBAM4bdEsCu/WdsDDVQJ+ZXEWg0qC5dBtgVgarqWAJ9fFiRbvOHdglgmwFGloKiy3p7HQj32lrP1fmENBuu32WA3eYPPzJAOE0GdpcBkmL3lQG2W//ZEw+FuHD2TZcBWpq9LEMt599FoGrYz0koERQgVRIGbFPM4z8LkHohiu+5tQXQBXz/XftP95jgmC3PWRzeOBSgyTR4/m5jPJ/6A9//cqZy4NwGKMBY3a+7ItDR6iXAtgi0FaA2CRdxVDBmRbR9UncZYLf5wzg5DVETIQq2FWDEowADkuD5bZcA/hBg5PSmftf+U5EIijAKzHm3+UO79V84PPT/nFd855jqD34VAQ6/eUz1M6eG8XzYkPA5lzjCNtsRjG/FnYW1e226DNCa82cSmkPxXQVqL5UqjvwQBbjZoFBM/Ja8O8D0tJsMTgQoQHqXU+Kst3qXAUJ8uuIYAxRQWwUKg5XokyU9869M4IFjbori6nEHHwW1aAgMWRTcbLv0QekxePvuKr0FqJyqO4nG4eVEjtnzDwLcbQOAcWNwJFyfXpkaI46BSMWDhfNJVkmiP10UoIbHo11QgG0VqPtc1DFUOQrwPkcBjhcMS6KH88oAD6/M8do88TrdRwH2rXoE5uV2J6E3XuLr9XUUIIi3OMoZD0W85H1w1y8BFs+rT7a96TsDpI8Bns9mi6L1A+lWRu5umRB5+drtQW1YFqKrn5DRdemAHfn3OBpuUbxbuTZAfy2x6ARIXrs7mBeGjTsB7kHXQOEdvP3M4vFrzUvY8gKFLR68dwboyvG9DFe7K+D5zl+CLJ8kKrJl808U4O8j5D8rQF4Wfpmt339OBtgK8EcLmFaAFq0e783/PjLAVoBtBkiK/l3V2gzwQ4BtC5jljyrQHwK0aPZaxPd7A1BLpOO1em3M4eciwFaAm74QvjPAVoDd1u9/3v6hzQAP5+RMe4tGI/aMQzH2hFVBeetyYMeumBv6KSY2rfmJXlqbLRG0yGYvnQAN3s6Nrgp0l6xwzvBjEeDRyr13Brhb4yW/rQLtFgG2GWDbAqZrAPpDgNb4evY/qkC77R9aARb7MfkU4C5q5LgTYJsBnp2BgXN3UGXN4Gezv2SApyQk7xYwbQa4G57ctwDbRYB1ZmvvFjB6Olh+CnDOxQU9r/ajdxVoJ8Da0Fn7ro+anyZAXhal76qu+dVWAZ6LaYWf5VohU+ZI58aBRSHkk3nvvff7SRNr0OULx4bcPjcIK5p3GDuWXFKqowCvg4EOq2KLYmkFmBXuo8sAE+9xfwtQlwY9NlJuKEB5SDWItNtXBihywRP07RUFWDXKuwo08g2JpVUfhUMWugzqbYDi8hfUMO7KaoRCrFCA/jDYkcVx+s4AJ/M9ilHse1+rAKfC/V0F2q0CjHQU4CQZvFcBxpoQGITOKYHZdSLHEfd6fskdaJBsCoYFY1O/e8CMbwYTh2eC728xzgfvKtDhMFiTfkQUWMYbsewEeM5RgCGn4fGd/VePm5cAuwxQOeUCKZ5PCdwRlUhYyyjAvvfavS+NvjLAtgfMqFiJ7yrQtgeMeorlMpqp+bsHzEcGuFxLKqTrG76fdv8H48L0wNorXz1gLs8lzoRsFHOYPoMTWfYPDFivHjBTLmd+ngB5WRa+6zr1q1WBdi1AjSojnQDbDNCczF6Z4GsZ4GTE1eDt06SMbpupQZK9j2PsfF+x4SbY4eyoP1bBXOgL0i0DxLsOYKRE65KON4M5KW6vZW7NNCfdMsC2CrRtAtNtANF/VZU63ghF0zaBGYojCZT9fhV3LUDbZYBtC9DQHxy/NoB4ZYBRyaC4konAd01guipQHH9fywB/CNBR9ygwjTPfG0BoIgqRnrY4Zz5kPQXHtLlkQ9HEx7fb/7UCpEF84Mj4CDim1EEehzxFAe4CjoWRdH1tmPGqAvXyVxMYVV7EQHaHtBPga8MJ0gkwNrlHJ0AoZH5HgqnBghVaS7zdm7z6H74yQNdeE1o/UNzp7rWMT4BFGa5zFGCbAY43GQpwnOPjtWIugDdgvwTYLgNsM0BoqtcywNfxdC1A2wzwLqbvDSBCvTdNyLSU3xngzxXggOWE76pV+dUywLYK1E1eVYT+4/oW4KgY4d9J6TVkdw7xM47Tc/yRATr1rCqpyy+ADMjFAH//vMVUTlYNKVZ9Gfzm8eqioshrUukoQCMUH3HozaR5lwF6xxsX02aHAmSTyQBMr/+IOwHG7sEDjxWbEhhSvQVocTKKrVihiNoq0GBF7oQW4FaEkwMNvGkPn1894vFv4CXAIwowuqgoqmfFj0EBFQUYKvj85Ki7YEHSsMCfULRWEjkQ+Ku67ATIui8BjnKW0OMCZ1CtANUsfpaht0PRTviD+a4CVR7uW4DBXL+x9GGu5uSSogCDDQqQjq7ea5OU3AH/qaMgWwG26wAVvrmx4a10510VKE5PWbZbB+jMtu6nAM86j+Lk+ng+9jUKcOUxFoz9I1uGcrjyuwxQFS9NGU2Xq4ooj8ADZ5ZxZbSbeWsi6aLRCRAe5jUhEnOwugww3Gsi908U4I9/4PzPElDgBr/M/u/fvQfEkqusbiFgVwba7gDYloF+dAHtQkDGR/LNA2LQ+tUFtFsI2BKwXQjoDMeH5u9DwHYHwA8CtjsA/rkPjNUuBGx3AGz7wHQE/HMfmI/939s+MKawvn7u/+4JdE0573QknizmyWcI2BLwb0PAj/3fWwJ2ZaA/QsCPMtBNONt2e0B8lIF+LATs+sC8QkB3tMDH/ygD7RYCtmWgpdp/ldG+uoD+z2WgXRfQv+0D04aAXRnojxCw6wNTBMX0k4DdQsBXCPhBwG4h4E8loMDh2f1FQsDvLgOdSO4VSZAhAdsQUDtICszcF2HaMtB2IaAxkfp4KePrLwI+VJmNHgkSMNqzOizsvsjCzaa+MdC2T1COGV4k200gVpeaA9LvvRbGrfOGHPKrBjGz1cpYK5FIPeG1ScFtiGQbqLTpCLia2zjx+tEIpmsD2t+8NpjPZ+8QMHTuSJy7csDp55p+hYDqBgmYD+hXI5j9GElkzjQkbePeVaNtBJM+GyWeJHGA0+vEIrCQB3IcPidIwAtRdJg+U6bsGsHUR5MBPdWRcG0ZaLEPhhDkPJKsbQTTEpDu7ki6fMycujLQ5XyD73fYH8vdJhBez8LHR/2cI2s5EkHnn1IczaWb3G0B+FEG6lhIQFXLRTbsjxiZtFsAGnotx91CwODO4/S5v0XitQT0V3cFEnzReDptN+EgODdoCTjhlkhuYmx5GCXXHtuFgGf51djmVQYaF1Lw03oW4piShr/IHoDfHgJGvLwHX34gsdpOME2S4a81s3jtmZdbPrlnr7JPrZrg9Cw/qGR9q2pQn6OUROkxacjcQgLalrFgOwJq5xcBXyFgtwvEnzvBzLcPDQzX+1oI6LHym4Ahw54qsjMcCdxsu2Ij3cbnqxqDwfuTLKb30eBNQMt8vnZ1cJCA3ULA5Pc+oN0O8BxXkK4TjPLoK+9dIDbllOs6wViJ+UXAzayngrIgSM6WgKvwhsQ0ufy9A3y9QgLqmyESUG1mKhFmwHUEjK6Pg03MVxmmkkqL90JAX0plcM6nLAbe6DddGah3Gn0tBFSLdR/G/GYZw3Ex2ZHh8CsE7BYCqqotgN2Ml0jyGgm4783rjoDdQsCeyQ26MlDgeCThhsHXd/xXGWjP5/9QBiqP+eS9B+BrIWC4yfl5R8DgDHh+SDT5c2DxjWOqzw5/lVYwPyUENHWmwXN8XnHkcqlHMD7sGkJ5Fkn3GJ6HMDav5xLS2D2RA6fhZyiKVdmVgfLZkkCwG9xKhJrUkJHoMG8C4lRmTY55roEznz1isKJVSpwR44G9Ay4OzeUSiL8YCWCO8HY6PqYGOeUXHyeOUoNjVJJ9HONIQK9ZIQGfmSSTQX0J8Tvj3EkUjZZNR0B9mn2FgPX8RUAGCUj78zQhpqQHYF3KP4aAh/BBaJgvT0Q/iq9JplKzHQH9sx7i4xmWgLnBGdQh+Z2A9yO+n5aAY62HRNsXSEC3RMLhmKhJFNbXeRcCBhvvGdMdi+RqQ0D1puHjbzGS7rp2PdCuVo1j6iKmZDWbWh0B4dW0hgiDCxL4VZYLnigJZMKJI3C1QVPSIvdOpNpt8Xh3Gd7/DFcgo8UTf9OWIZ6vpMLPa67g83chYHq8vglozJ5fBIyq3AL9takhvbui8I8k4O+3/WcJOOT54a+yEcR3r7BoU8Aq8Z3YPtWR8bkSsE0B220Ai+0ZiXHM6Vrrr4hKS27OlF0KeJrPyq4VqCOrR9CCOXGQPJb1JmDbC+aWsibriPui0ZTjPXwT8EcKmM9qNbbHx1LtCNimgE45DtWPOlCr3tybrhfMRx3ogOV4Ku7nOnHaOlDPtM50sFmeyjErBo3+Kj7tUkC0Y2JrnHSv/5ICXhoeCdkSUFnbRZcCuuTcVN1KwO1TIaUbmPFcW8zoBQm1xNcXXGpobS+YY3bU/pAC3s7+OwVsbuyMbsPC+EwBOwK2vWA29eLxuQk8bwxWtDq8/kmsTQHbOtD1bmu8e8H0Msl/rwRs+DunCbRIOwJ2KwF/1IF2KwHbjSDaXjB/rgP9uSsBh/zw3+8C/w9JAfVvHlPtThBe0nylgD0BCTidbpEMXoMEa3eCILdjP44UQDK1BLQ2WY90+wCOXCRTJJVS3BGQGSHp7JDiRaytA20J2O0DmM/wAh4cZzqkhfi1E4Q/yTlQYx8Jp3BKZVycVQhZE8rvfQDbXeC7XqBtL5ih7BkwG2cMTm8FJKAzRCI6UvxaeXh+7RSRIAHbnSAmwo5+EbDtBZNTRTU4/apAtCzwdkfN8dK9eKWA00IuYbAp3isBqSMzZdioX3WgweGEhNvN8f0Razns6kA/esEstJVUhkIenLo60LQukYA42gzSrKc82MqYwZ+mHvPuBeMdAikOJ2NGJZeGal0d6DRp7u99AJXigOdTz+s3AcmKkVkaTfDx7UpAV2xUMh3N8Hi7fQDrDb6fthcMhFSB0J+o5WTqMG8COswTP89rUlefvUDdWfDzVi0NeVH8t1tB/EMI+N27lq08dQ+ay2Yl7a1mc3J6IgFNYY4EbOtAHd6+g1ldJqRLAds6UJu66bsXDDuZaIBzziXp6kBrbY4EOUXrsiNgWwfabQPPKgeuqwNtVwJCGSNBLmDcwY73SJKMnBqS1SMJNGubvjcCbAnY9YLpzwcGOZ8c0qWAMNuaKTk/hAESixZlyLKzdwrY1YE+xkhAYPvvXjBdClipSa9LAaOc3b8J6Ky1VQnZYfZOAVsChkX8VQfapYBtL5iAGFxXBxqqE9PvNgJ0BgN8/z82Ahwz1xSnn0afIze9eaeAHQG5fM2+6maXLAj9/vqjGSjMIiT3DwLCmkHy/agDBUfFx9sV3m6mePBRJOL7b1cCtnWgbwIeXisTX1tBdClg2wy0TQEh8cyE0KON/LixP5uAQ17+tvUKvxoBsyK8AxEzJOD+1X0ykHQkzuyM5PBTj+sIGEiTCwkPY7Eiu2qP32H9XrEdAQUHiaGXek26FPAWvAg4fX4RUAxq/I4u1o8yKh0JvwO26YFvrr4IGC/w+b3p/BGHwwIvA321DsDtIwG7OtCK2fqg+hre3j94MjmNayTeZIVkc85uQ8TtUsfjZR44A13j8TNREELgG1zcpYDpGAnoT/UHS09XJOZ1PH0TEL+Zl4qMGtcBoz+6I2Tza0NmhR6BMlbYONI1fP02BVT+f/LebF1VZNvCfSAvABWBS4qgEhCCQvRORVCxLtGnP50ITJkjc+885/vGWGvOs/POVBEYIvHP1nprg9mLDXjeWyF5XXdHGM9HGUZHQMDHyQFkvuB7SREw5IQRRcDIuYhTtFZrXyerw/u9V91lsd/A8WcPQEB2dYbzIwKSKQOeA4TcSAnyT3dAuB1boXAZw/Fqe8bABk6qMrzKlyv1gdruhGUbFTByVIqAWHRh/7vW3qMqIEXAjlWruv4MEHAfuA0COqMzIGC4dH5PBPzrvvSfRUCB7wp/CgJ+9yjgzeAQNYJSBCQqIB0FNG/PFQ2DaamAxAiaf1RA0gaxtjU9ti3tYLcRUMxDTLsAW0ZQMgr4v6iAnzAYOgo4OKKEIuDf2iCIEXSKFJ4iIDWCdneTa8CVkxNy59dCRwQBN7mqltbtxU1bRtCWClhOdp1mFLClAhIjaKayU2oEbYXBEAT8agQdvtan7T+PAlIERA4gMFEBW03wZBSQGEFbCLgVsNbEgRIEpCrgtBdzrThQqgISBGyFwRAVkMSBUgT8GEEpAo4OC5saQa1N0lN+DAEFnv+2mLU/rQyQqIC6tgMEvBfyVC/HfUCkmQXI1q/jPY+7+Q0rk3mXjbrTe1MFP5xfpKYKPs+QBgu9p1gGLwkQZLTadykCjieM3CAgjQMlKiA/KDQ87k/eCHhETBcPc1GO48wuKl29lyFOpVRiI96pVcDaCGqxzzcCHl1Lx5mUAgKGGSDN6bapx3DUtxGUhsHUVfDUCOrbEYPdy+aNgEQFTN0+vF4YAgKSONBE2gBiibe6fHBVq4B1GAw1gm5G0TsONL8VDQKSMJhIHdwzlLKWjOOzJrIUAYkRtIWAd8l/10EMfYZH3dUe9nebiCy+ibmC9H2h4kXeU9hEGsgNAgIIi00ZoDbbN1Xwkc7e4Zdsy7yNoKOsLmu06jJBLpFLWgXvLOtRTqaueucHgMhbr9ejZYDReMUcEQmDIWWA8dPPf860JvAD8U8xgn73P1VqObcFROOWLCZxoMQIapvzvAmDkTbKAytLaVxGs5epI4mzb9jvzQGBBi+4VggCIsucx3jTqY2gg0TAevb6xQjaagMkRlD7Ja4RHQUkCIh6tQroi8crClaGhP1yBdsnYTCPUmpGAcPH2tJRDD/8eFSYgKjHmzlFi9M7DjQYnUwJXc87BcuXMSBOsXwbQYkKSBGQqIDeiclZqgLmS0BAR1AWZWDeAQFJF7yd1aOAXXZ/pSqgN2NzFB0nbxXQkqq3EZSEwZjT55ylCLguph2KgAG3BQQkKqAaOICA9/u+UQHd8XNeYn01PqLnEgsUAakR9LytkTL24Hx+ENDXpouYhsHo6MjjUZ/Ep9qwPRIHaqxrI6g5SjmE57A/xqNXsMEqB+RzNP5Fu+DpKOAq3/JUBYxGnd1X09p3XlPitw0s/GlGUKICGs6+iqNkcOHQecqY2MjtKg7zLSDLePSEa2IwPyN87ThHNHaWDQJibA2naDPp6XhUngBp1O2lQUDdYtk4TOzrFnXnZ40WQtBRQGMNiCOPBoCAm97ZowhoMIO3ClhIZw+7evaMoxGSMBKd3MP2WHsjYOe6CTGar+8sVQGZ/UbDxgo92XBdvUcB63/7gGu+qkcBE8aH++T+hbDtwG3mMwoY3uI3Ao5uuwcKohT2Hy80QMggh/0vB5KNVskrxHrUfZV42pEypMumhdVw8YjDmSZIFAGdQHw0KmBjBK1VQItzp2iunh3svMq3CkgQ0Ol5cDs+jOZb5O4iC6M9/J0oAm66Zxf2ulvFwdWF492EjolVfgmIR4ygpzljY/+psGxQdC8e2iW+iv3u5AnXyNatkHmZN0bQYPYQV0hapwb8hqwfbPAcXBK0wy8b1hnPFwoH8Vn6LRHwr2voP4uAosD9MXXwP5cHShFQOrPjYHcaDhsEVO7BNNgWisJSFVBUZUC8+1JqZgEJAp7Rw4itF9NPaCHgduqZjQroruJnsJkujXYh4HrSt2KqApI0mHutAn5Ng/lnFZAYQakKeNVkXi0fazmo/KHSICDaubdAevhn5LPXwGsh4PAl6seWCkjzQM15dmlUQJ+D4/vkgTrXM85ajRBD3NO4FgJ+VQEpAn5UwOFquvJoIwRBwGEnguMnjRDNLOA+31IVkDRCtGYBCQK2VUCSB0pmAYkKeHa2tdF0WNktBBxi5dUYQa+ibzV18CQNpjULSPJAiQrojA8p/jEEFIV+949BwO9erprMGwE/s4DLrcfEoVrPljGqf8NmNuwBKMm+jZiD8Kj74wHJPFjpIVwFAGe9mViXrweeftyeAelYT0EJZwaZLr4A8VoISFRA0ghIZwHRpjYqWh25pEbQWC4jvGTh70FnAUkfPJkFpGkwUXgwqAqIsxgQkKiAqI/qBsJnbRRlayPoKJTjVFQenq5LgESq69Uq2OKh6HBHk/FUG8nxWL7dPToLGEijThzA37hBQJIGEx1PgICiIrwRUNjJnh5iTcDyogvHjw6AgMQImu4OEiBzN9+iXnxQKALixTOH5TITdbGpY0BAMgtI+uBlERbWkTyC80kQcKnYKmoQEO0BAaOHWEaJXPe9ExXwlr4bAcksoGbtlZiqgN1rbQTld4C0aj27uXy4Mh4fYqUc7yL/iq6s2cd60IPz9axnA8stIOv4cgVE7LL+zyGgKPDSn4KA331N0VnA2ghKETDdAQJqa0BAfGImjQroiUaKIl3r2dQIOuJ3WRlxDseh4WGmYuVgAdJwtzq/c+11GgTsnQABH2O7UQHxoWNeWypg6Km7CnU5/KQqYHBzjxVSN4CARggIiPt23TAhAwIqK2mJ6CwgQUAnkQCpRCFd0VlARfhLBSRpMOooeafBdLy6EpDMAm7WZpMHStJgAvXY5WkeqH4RsjJw00ODgDQNhqiAQxTKVAUMpkPYH6IC6to+Q9jd95pGCMus5iw1ghYubmYBgxMHCEhmAUkjBK0EPEQVB8cfLlCAnW6FxB0gMskDpQj4vOIe7I87b2YBp2r2ngUkaTDECOrd1LwMDte0QUBnmuQo6Hp7qVEBz2lRRt3bHjcIKF9+QUDvXlcKiuvxV8XiO68pQfpXI+hvgoDfrawTBPRW6ypuGUGNqfNWATN2PcB6VzvHFAEjVuWx60Y3FPrXYYLcx0bHTr+6l1QFfG5SBStBzMaRuPJWSJdyFVtXHhDuOr9kFAGpCkgQsMxCAbuW8CyDsDaDbL37iCJgsE4A4frJfkRVwOg2AiQac2aIh8UekK1EAof4Vaphf1U+2QhPF/V9xQ/xaLDlUBTxdYdf3wlgyWW9EZCogKpk1Q31ilMhm58DAubOI6YqoDEGBFScgo3x7gQIONQAARU3fbHR2s8aFVBfoEdJ02CIEZQgYLAM3Awter+qgMvT5j0LSFTAocQAopkPQEDHg/N5Gc7fRlBPyDDquhsHa7v0jYDdwjSxEtcdhoP14oo6N9OmjRChNquNoLUK6F3HcDzECNq36vzUc4eLI+npblHncjawf+o/SoqApBFC7fkvFJwz4fdEwP5/BwElif33W+tvMgsoffMsIEHAVif8xwhKZwGJEZSogLQTflzk679VQhAVkCIgUQFbCEhUQFIKSI2glv4YtTvhiRGUlALqgypa0U74VhwMUQHJLGDLCNqKg8nMgULjYKgR9K4vqmAwcM/xiL8G078hIFEBv1ZCkDgYagQlgaD/iIDUCPqphGgh4CU7oV8QsFYBKQJ+4mBapYAEAakRlKiAN0bS2qWABAFbs4AUAT+BoLuItVCrFJDEwbQqIb6qgK1A0E8lxM8ioCT1en8KAkrf/M8qcZhfMXIngEykEoIYQfPJBRBwzNWzgMM9/GmW9x4KHetu00BQYgQNbtUIlndajPCC30lxwODC03frqI9dWAM2s4C6YXaxsRkCAlZPQMCNeNHwhPNUls4C3jp1vAp/l0saB3PmDoCAQqeDqArYQkBY+9q6e4t1PE8ZJo6EOyAgqYQYCS94f1mreCQOhhhB08sM7tVKnjO0EoIioCYXgLgnUY4TDuAQhXPY/2j4eCMgCQTN5xIg20cFNPT7GwG5lyNQI2irFH5JZvVCg2lUQGwcALkmZ0BMgoCqdmVirBVvFdA+b0Q2nAhwPsksYFAeVUQDQTdFr4P96imyeLQD5HOOZhMHQxHwYwRNXizsr2jXgaKPEhD6Yj4aBMREBTw+AfEMw28QMPSXgIREBSSlgPHEuH+N2v7Oa4r/Y1rhvzsOhrTCuwH7VgEJAtqnRR5HSn7ASOgcb9jdDVMUPuK9TVvhrfH4rQLy66WG1ZUNCDQ1ABktA0sY3f9CQD5ciW0jaKczbgJBw8mlVsmq5IXNFSBguCinFRrOVQn7Wg6ISWYBPyogbYW3n12EtXm6ZMOeZ25blRD4KL6NoEMmBsR71UbWTyAoRUDhWDWt8CFWTQWVMSCgsu5kiCJgsty9ZwFNdl/RSgiTe8FjEgj6mQWkrfBHwQYE214WZSsQlCBgdEh2Em2Fp3EwBAH3B6lLjaCBfB9XNA6mFQhKSgGV+7B+3k8BWZfeDSMl+wUBiQpIEVA62z2qAlIEFBi9T0sBW7OAnuqvEGav+wTxGjegcTA4PRlfl6vfeU0J7J8SCMp/twOMXT6wexxWZbhUxbcRNLoCAh52dSClPxTgd3V0LsNeX7gihAeAgKspLGn2s+EUed2Xjg1+emdxOAaE7PY2KraV+BcV0DHkZ4m5yyJD/jUFRDkeuBLL5RyjKX+Da+5UVzYM5auNYhsQ0Dssnyx2MkC4fAMI6OE1IKB9vCroEgkRNvszQLZifOaQb5kI7pv6E76DiqSg7TmKsF/osH1/lSVoUZoBnQWkRtD5cw8Iuj0BMj2u54rGwbjL+6OMrDsgIJkFVBWZLSkCzu933KiAHSXbotdkA8g28x8lHu3PEsLG3sT2RAcklPqLBgH1zRUQcJ5cVmgQ1xUQ7A4Q8nCF8ynzgMBW5j0Q3owBAc/h3caW3QNkHaNsSlVA2c8A+fwFIK3dMQ1s++uKDZWXC9dkCMhqahwgIHupEXAO53tU9eB4riNAzGAMCGju5Pr8ngAB5VU9axihBxs9r4spNYIq4vgVB/u7qPyWCMj/VxCwy3Hsn9ML/xNGUDoLSHrhF+4kbKuAxAhKVECHJIKSOJiWCkhmAYkKODxI/YyqgDQO5mMEbamALQT8kghqfxCQqICO6q1W/9ssIFEBt8uuRo2g1uihKuo0frABrOMu8ciTghVFwItzRuWQcbseRcCVECms/XUW8KMCrsWT08wCfoygtBd+PHfvFAGpEfSDgHZvMeTU20PEbQRU/WDx/0UF/IqAtBXwMwv4aQWkiaBTiS0oArZUwL8ZQW3NKof7riy1jaCi1+N+CgHhmur2/5ROCPGbEZCogFoylOPYfwCCFAfxrQKepMDWO/38hodw2CVVAQkCItcGZJpUmYSmU1HDOXMCBMLTh6fHKO3D8usGiGFqQdYgoGHWxtIBU6Htzm0QMLmFIwmtxHkf++4VEOYwfVR6Ty0jHK22HVie5YVNZwGHsGaNKQKSOJi0qONViApI4mBaKuDUChoVMPENQDb++ZABUf23CmjZFiDSdgjIyMt+gl4XQMCwk3RKrDGAVH1O1nDmyAwbabVql1sTeP34ydSNaY+3CvgsAEkVDRBQ3ANyhWcZHpsBINZkfVDw9Gy9EZDMAlIE9EzYnrVmJKyP+xKKjl6OkRnUCamupaLUH8L5IkbQocrDTZvMAo4dh8XmWq2NqqNcaiNgsno0s4AtIyhr+e84GKICjkRAbDWbwvknRtBZAecjq3uk4hv7cwgI11Sf+1NaAb9bBSQIaMGVg4IonkzR7vRGQHy59zHazPg7IFGcxtQISloBjdklK2kiKEFAuessGiNoOqxVQAMQkLYCVuOtWH8H3wg46qsqtkS8LuksIE6mDQJSFdC5DDrYzZcZS2cBFdtjaCJodDrBY85UEXYFte6sYHsZYgZcF5thUJRR4lo6OianXxCQxMH42mYJSDs2eWoEHc5rI+T8MZaoEdQ0Bm8VUGdvcDx9Lo9pIigxgqpCN0fRXunrqBcDwhEjKJ0FJAioh6dF0wlBVEDNqTsrIg4QkBhBaS88MYKSTginky5QdAt3HEVAt2u+EZDnlXrWz4bnv3RC0FlAPk96fzOCmre6E2K7NDmqAtphPQtIEJCogN7VWyGaCEpmAakKKE9+DgG7ddXmdznAfhoBez+BgHrkV2XUmwOiBN7LoAgYpkuXR6OpKsDvZPfM0lnAZz/ksedsb8CC3fcsIPKKR92jUndIvAD5dCAe+A5iQMCJdG8QkKqAZBbQZhguDp9dByMJd+rfXQYQcVYAcpE4GG3AAAJyW0DAWNp42NPyJwrUABBvyKewohSlRxxWcd2qlb0aIygeHi9SMwtYG0FbCDjMjBeirYCZAkimdh5PhIfdNwKaMn6wLRWQdEJQBOzv/zKCEgQkcTDW8QLIyCaAgEQFdIcHeAzXU4YmGuNjbeMBYtkdd4Wm47uDLXRla9s47B8xgg7dE5wvdne+0jgY5zx4IyCNg/EHcP7t+u+RuZqBUcZUbMTixRWNYcmKnYnAskGfqY2g2V7Fmia+jaCH8p0IGsIaYIsY+WXCb4byNoLKvGNhu+RfcTjp/6YIOPjvIGC3K33bz8AfiYD/PAv4UQFJKYQRjQvcjoMhs4AEAYkKSBHw0QeE22XIZu1hoa4oArbiYAgCtuJgplKJguNF15o4mK+1gIfBImsjIKkFvA4OTIOA+k3V20ZQrgy6QcfvXFgvvQZXREoh6Cwgj7YSTQQlKuDXUgjrkwh6ODB2uxi+hYBfSyGCKTtrI2BjBM1GTSIoiYPZDp4GfP4cY4qAu+0FEJKogMPOiG3HwRAEJHEwrVlAWgrxQcCvRtAWApJSCIKA1Ai6ThYlNYIO9bt8bSGg03tYPzYL2O32vi9s+8cTQb/5miIqoLoS5Xg8Zh/NLOBiBN+fUF8XHkXAUW8ICLg6MTZidKbC3uLSaWoBUbKo5xIEiY02K0CkrbznsW8UgCikFIKtBFhOTgMmDobxHZaro76G56XxVgGn03yAkZK/jaAVf6lVwDUgHzWC1ghIagGjeCnbdBZw7C+YODJ2gDD6RJCoCpgaJjzfHQJSzQQNENCsHTsEAcO6FCKQJoWi6yUr42S2lsvxIgQEjK8ThJfDWYeNyPtJHAxBQFoLSBJBiRE0ck1YhEyTtDGCUgRcWoGMY/FQq4ypf0T7FyAgSQQNnKuPqQpIZwGJEdTRmXoWcCWVeFMxGLFRrOLJ01FRvFMBATc7QDw0W0rNLGCR+bBo6GdwfsksIKkF9KZDQDyhX7xVwIEJx38t3rOAwypX4rQS8ytK13ce24MOA/srAAIW/Rc8H23hop3N4fz+3DXV6/5rHMxvgoDfPbNO4mBMPADka6mA9SwgPqcHTEshrMk4LakRlKiAaKMCohEV0FsuVazcXUAUogKixJDbKmDQnQrYERfvYniiAhIEDKJet0L3asVh42QUCF8u0wrt+4CAmr1cohYC0lrAyDnANV0OGhUQq8feiqqALQRMUkBA7RIXcTBZvhHwayIorQUkKuAy6KjYCXpL+M6Z8P4QrRGdBYRd3Fc0DoYgIFUBOXzsYZcRAAF7KG1mARV9m5UtI+hXBDQF/x0HM7t6Xdj+fhFH7nTHUwS0L9YqDmcqnG9SCkEQkBpBSSIoKYZvJYJ+RUASBxM4t1q1jHCPGkEpAvqp9MJuin9RAa2XkbPBOjCTH0PAbo/v/ilxMN+NgCPXuGNjM6nY4BYBchg9xsSj8QUQxE9dCVVXQ8D+YnBBwewByKLOloCAXHWLGwSsHAMrq/0jjpLlgkP2q4ew3E3YuIWAhrZ5ltGUBQSc7BkPG/11XYdrnzF63mYSfCfr0ob1I2viYCgCPhJAOIKASq4/YyzJnoLQOQ8xGm7h8zr5HD4PC4gaQUOzAsRynQgQcLytEVMBpFoMnV9UwJfnuNjC2ROenzkc8mok9I9juHqehcvROBjlUbAlnQVM7kKI3e7gxeJL4a3QtiM0KiCdBdzdeibWxUeFKAJaL2GEzcJ7leG9u9ii7uXl0ETQIF2IPCzh9vWso/KIA3kBCCqgl42tcg7IOl1I07pM0MM233miUC4XUlMKcVbeRlCCgCQOBmOLGEEFDdu5+oTt7UQO5YPUxQgx71lAogKOVjYcXxi7jQpoMuYLfkPhqv4tEfCvC+w/i4C9vtj9UxDwuwPsSSnEpZCcNgLeh8j9mwo4JAhIZgFbiaDdAzoEG3Fpxpbdn3BqaD7CNgLO1+yAIiBVAfn5ZUxnAe1t5m+V8wVZFAGH/RJhVVHkWXAfbZPSSkZPTBHwnNbN6l+b4QkCcuLNahtBb1o8CPiEv5bu4xpwyGAvXpMI+lEB/3kWkCAgnQUMYu9vvYAtIyiZBURuLiequ7TCv6uANQLaabr6JRGUxMEcNHlPEVAXTFlXiQq4TV5maT3VMGviYMZP/X9IBP30AtJE0Lk1OQTlRUSlnfKbRN2Jbh7sBcNtSiHOenkI1kpoNwjISA8cXHoM+mEE7PHs4F8R8DdRAb/bCHoZaJc2AgoLWcZTNmLKINgB0pE4GG+37iOKgCQR1LgGgGgfI2jeLToounUBuTY3gcfyJgQEDP3iPQtYN8MHyPUbBByrscom0YVR0CvbD7C3V94q4KgHCLi4HgGh1puHrcv9vIO9cAUIWEzrnr9VaVAEDLTMr+gsoG93ZZbGwRAVMHyVcDxhjbAfFTBCXVnRd11RxnNpDsikWvkUCWWp49QCRIrcFBDqowLSUog93LLwlLEAOeEHzdOL6RmW34n4NoLyiSXjXMOw/StzPyK+KBW8ZLdM3RF2nyI23fToLGDAOoB0JBFUG+iAgOPBPUGjadkgYBp23nEwyJXheaIC2tyGw47HwePuBhBwwDkdioDJUIHzQZrhM74Lx6PV8T2nDewvvj7q5vc6EZSogPL8DvtvufD4zqQMdk1FQWPxJv8cAsJqtfd/FQGlBd5jzeRzFIaXyZSWQiCdGEF7fUxnAeGbkrLUCEpmAVsIuDPWGlZLL0M4GAECnhkV3h+8VixVAeH1jREUH7mUR2y4g+Xrkf8FARVsFHEkxYCAXBcQUD0slmWrFMJ/MUtEm+GLeYiwLi8AyQgCbm41Anp+wYbnc79RAcksYCB2+jZa2CuGJoLilb7nqRHUmYyLOGR7bwTU511AznsPEI+RAQGVQ+/dDE96AVtG0NUUEI6WQqwcszGCqqsNnI8xl8L9GQGyKuYZtrfQ9zpthqelEEQFlLlrDzsrcVGGz1FXQuywNoLOzTcClle7nvUzF00z/AcBqRFU2GzhGlGngIB50LtSBLQGMSA2SQQVXu9ZQIqAi9hm6SwgRcCPCog1L/2xohW4pvq9PwUBvzsOBujuge0SV2x4dAGhzpYPyGA9nyiYTjKFqoD6eH+Jo8oGZCFGUK8432qz83AKr9oY2HJOgGRFBxBkfX9p2JVYtp4X9bbInjOoMYKSUoit0RtRBMRnxsEoS0OmMYIaE0AugoDmIX+hqO/CL7axqo2gmy0gG2PB/hQTJ8JD//RWAYkRVNvvAQG7U0lBdxzF2J/rbwQ0ln6Aff4CyKMksH2aCHqqjaXbs8AhJ6tn9Q6DKo64FPb/dqkRcCG/EbCT9RoEDMwQjic25zZ2enXT+oGfS2g+uJvYybpVjKsJIOBaZ3ysrK+vOJjuxCNiHz0Xa/zhxYb9jsuj4/DuYV3zAAGPEZzPQWbajQq44Lwp2oeAgJ5UwPESBByfUrNBwFEsAsgZ9yGNg4m2nRoBF1GDgPhVG3GJEdTjcq6ks4AEAf15jagHTmwQUB6Xrzjq2+LviYDifwcB+wOh96dUw3+3YkEQsFUKQYygrUTQTynE8KMC7sgsYCSOMqoCEgQcRgPr+jcV8BMH81UFpAhIVMD7pxSCIOD2eYnbcTCHBQZkIYmgpBqeqoCkFKKjnZyg31UQcrQTICNWrkpQrapb6QsZLMoUrp/A+2WdtYOdIamT++NFjaCW8LjD52+v/eDGy2pjBCWlEC0jKFEBt6+90TaCtuJgnulhGayLkflWAZeLCSCgFrQR8LBHZmMEPer9cxsBiQp4kgKrdGR77bUSQVsISFVAkghK4mBa1fDECLrWN9rfEkGpCvgxgtqbg5xRFZDOAv4oAvYHkvBdY/Y/jYDCN19T8i26YOV0eyMgmQUkKmAQLQqsd2Lmjq3w0Y8jVwAEjFdnWH45aaephh9OSoRn0zs8zm6AgKdNCl+IpfyOg/Esp0tLIagKSBJBl/uLyo7H3ToRNAAk8m+FXMZJ8mhUwNnChRty4gOSybNNUwoR9TA87rIPAy8O57qkQWEqlNxNCdv6DhBQrnsEO0ys4uUiBiTKauPm8AzIY55CQMrZSm5UwDhPATnFKZMhfl3oOBcMOF7Tge0bXaTRangaB7MxYhmPGUDi6MDA8e0zpjGC0lIIw1vA9rqApNjY50c0Ni4Knqxr4+vKYKbUCNpCQHa0F7GeIomNzgMflvPjhYqjvfdWAcddpoNtV5eaXkAyC0hVwNkD3k8QUA54QEAyC7idBYCc2hSOZ1IW7zgYdFPieJnkFTr6Po/d5wKQlFTDSwrbzAICl8Drf+yaErj+n2IElX5CBVRmAiDf0bWmVAVElywv8dWyErT18QOr9mHSzAKSanjHCAFxPggoSz7czowxIGCmqwpFwECLrIzOAlIjqFECgt1qoyVRASNlbnBI2AISaXKNgHNkcxQBZTRfsjQRlFTDG7zyngUkKiBBwOBSJ2QSBPSj+3sWkKiA1AhKVMB1920EpYmgVTdjKAJiM4JvFimFGCFuGeMJYzWzgMQISnsBySygtei9ewGdLOtiTV1niM4CklIINyyWqOkFXAMC02p4YwsI+EkEbcXB2Lq7ADwodhJNBLVXxgqW6yEgIJkFJAgYrHMTroHZ6tFWAUk1PC2FuMzTthGUIqBoej1sD35VAcksYPh87KfIFhKelkJEs9z8OQTsC73+d639/rQ4GIKAvlf37gUsIApBQGMUVGwU9wAJzaIrYC84X0qqAlIjqKbeEN4xwwSVOfwIj7jro6QIyF00HbC+VgGzo7RFzOuF2rOAs5np0TgYOgsYJyOGGkHD2wGQ63q/j7A+k19NHAxOz/Xj8hkHztMDJB1tYAn1Sh4o4Ks5h8y8p+Hh3nirgAu9ngXMt1wcOTYg4NyIcIOA/NKz6Syg2pEBmRgWEDAQahBlZ4Bwt4PLoc0OEFCLAAGj9VDy0DxhIoqAsCS+Ngjo8vajpNXwFZAp9idLOF+OKWZohAEBvdX1VYZhFxAwPb0cLI+qX4ygnjQBhFyuAWEdQ7Dh/Euwv5P4OkXC7e5iNGKeTSnEsR+ZePjQnigyNUDASK6r7PUe7HkaiAmdBTTHcDzBSoLniQpoXwVA4NPcPSI5h/crExPeKZWAfM4gt7FiZ7+zCvjXJfKfRUBeHHzbz8CfZgQlCHi+XN02ApJZQKdzf1Y0EZQi4KcavmUEJSogLYXodCcSVQFJKYS9W22aRNDj2rHaiaDFeWAiS1IeuvpRAa11zq4oAh5u+bhRAQvHWjUIiEW8oirgYYMVdrgZr2x1PBuNqBGUqoAEATv76431/atit4ygtp6MM5oISoygiCDg/zILSOJg/mcjKK2GJ7OAt8zRf1UBT15si5NV1kJAGgfzUQGRMCsS9TMLSBGQJoLWKiCdBWwhIImDOa/g/BIE/GoEtfRwfWxVw9vho+BpIijpBaSJoKZjeU0i6I8iIC/Cf/9HVcBTkV6x3CtkQAZenuq9DpLxbP9k4misAQISFVCWpv3GCLoUNxW2b0GnpKUQ2b5AOJu/OmUkdwpPF+57gRpB09KpkWb46mFZ5QCxgsznUF+REe0FpCrgaXCux+wrQEBvLVd6T3pEeDK6AzISFZAZ7TtYy7W3ERRdFwZOtkZtrIxyDs0qQCIlPMhsPKhn+aIFIOD4zMoxRcBRWvcc1ggYJdVD0Xkxboyg8cwEBOwVCx1P+BNThnhTNAg4PVQyirENryezgCnbY1haCoHZHPY30joo6CX5Ftl+IeM8V+H98cS/ItVjFRz6xzcCcsK5h90hB/tL4mCyNKqr36eAtFE/v9I4mPn0BAi4GRVwvsQ68XN/eiMgp6QcLYUIn3t4TKrhh9kCEE+TAl0fnWMFZ50+IO+sLuXIdDi+LKzgeRkBIj/1fID9MQ/7R+JgyCxgzGMlTrvCDxpBeYnl/6/GwZBEULsrAfIdykmDgHq0zMtgMpkkyHpWdzw6VZO4FQcztLJlHOmIq5BoAQIa3VEWB68dIODEBATU+FoFfKr9jKqAyn4OyDZYm40RFKWrNwKOda6P/aUOSEaMoPeiCwg6qksk9tW7F3C4tt6zgN3NDZbDo12OcLXsbWkvIEHAIEfwvM7UpRCIrVXF7sFDyWXQxMFQFXA6vDJY6/Pw/Phi6mg26ajYcthlHB5H/cYIavLPvE5ITXmKgMjuwGM3BATNwm2f9gLSUoiSqWcBmSWcj1eyz9AmAASk1fA+B+fr0gME861gyUZ8rdoRI6h/2mVwzfX3CVUBiRE02J8mGPkK7sNyU1+wWLm/SyG0cl0/RvVsYI2AxAgazeEvSBFQDhJA1IlUq5x1HAxRAfG0A4i6dTGLnUu0iqMgBOQjKiAphQgvQvp1ufqd11SX/1MSQb87DmY/fD6wknQAMVZoISEpSG1s+Lhi8bIvKTQORh89LmU0cQGZZE0d4NGw9zaC7qqeidVe/8HitVn38g0dA/udMSCUPcuOKGQBEZ3u4cnijBFX1AjqiX2ODayzkCCZ2THweXWiJ2N7Hk0ERXbxgu+oBAjIMvBYuVqAkCMyae3OmziY6Lo782ix2+hYvTsvFEj2X3EwBAFL/FYBlbsPSEmMoOtq7lEVMJif5jxFQJNRqjLa9esexCUgoJoUsP+kF5AYQeVDxiKKgP5xY2MNcJgNVGehIDE1LWyPds/GCBoVWkARMBp1AAGJEdTVzi82etbGWmIE1S0T3t+NLh5FQNoLmOtZho6TngdXr/Yso8dl0UbAgOkA4pE4GKWzZVmKgGQWcMTtn2XALy/wm/XMPWoEDfnBolEB1fD2VgEJAhIjaJjLl6//rPJbIODH5PKfRUCB5fl/TYX6TRDwR3oBvxpBTwPT+d/iYL4aQUk1vLUUrW0rEdSeFICQnziYlgpIEZAkghIVcF3HwVAj6GcWkMbBECPozd+q7VII2guoLuSEIiAxglIVMFcyNRjcj/d4dLgqmCIgiYNxnGx3bamANA6mY27ZZhaQIGAqK+XfVEBSDU9LIUg1PEVAYgS9zcVxowJOJwPpjYCB36iA4f1QUASks4CkGp6qgCQOhiSCthDwUw3/t1nAVi9gvPbKrypgaxaQGEFbs4BfjaBkFnB4UvvJjyGgwArSn4KA362sw1/3in1dA4RIkkdGjaCJNq2rzLkA00RQOdH7bKCgu4fi0b3CcnbtlCHHd3R0D/o6Du/zDhsaz8DTs4MDCBOzSpwIpZzpS7fXw757AwTkAp+nCDgVOio77szuCuJTU8JI0mU2CTpFpds3NsLRGZAxmp0BATvqHW691h6Qs7AAwaxt38B512XKaKz4DQKaYV9m00Vt5DytJ1qjAiaM7On2CY4nnPAMwowJiDgfAbLNHLjUk8r0V1QFnFx9QLzRHBBwfQAEzHiGYfFsJit6H04IjYOhs4Ca0BOwqwSdOJSWzAq5uATkE3UZJUXvfqQISFTA8DWD7RMj6NDvM2VwW+QSMvI6DmY67MT4VALSnaxCxVi7veNgHqUAyJu5gJgLt1D02NxzWDFKCc4/70to7tw7eNTdvI2gk80BkBc5tRH2AY81FhAwXwbw/Klzhxuq1xtgzfeYmM4Ckmp4ioDn8gcRUGClwb8i4O9RDS9o33xNeWx2wHop5mUosYCAS7xW8NCrVcBb/5BQI6jjC5MyNLtmYwS1RwdAHlIKcbjUJQrdIIPvpAEIM1gDUhEEDC5zK0OhwUnYl8q8jLLnnkPIDVVqBKWJoKYtAcIkuyIOpqXNoVUICGjgSR5H+aoumZA8Bvu8u2QDL7ZspCgnHWvrISAqUQH5ISAgWt0LlqqA2WutUgQMjFvfo9XwunZ8I6B8kwDp+A48X8z2OlrEsL/G4gHI+UFAeckCUhEjKP8cyXh0gPNDSyE+CIhJ6QJRAeVZrVo6ZW9FE0HdW11FzyeAiCQR1EjCJUtVQK/KetixV3Bm5sa+qYYnKmArERTtAAHpLOBqfaxoHAxVAUkvoNtnAeGIEXSZ16USHwSE1TtPewGjuQ9I+pxkHB5eu6s4XOe9KUVA9zX4aSOowHGDf0XA38QI+t3V8OPuDn59z/IT4WcsAgKuAWkIAgYiLJ6QEYUi1ozJhY3MtVCh23QGCJjOAAFJLyDO6/gYi4dfRDILeJ4AAqKgCwgVqd4Rob0AK7rD9smGyd0FynR9r0kE9deAgPPtS8bGWAVEJHEwk+nLxwqjvEo6C+it4LFXHQBxiApoPs4x9h2zNlL2AQHjToTaCHiQ3omgwf14naJ54WNsLG+AlFj3bIqAVqQ/4+iABAl5r7uD/WFRleHp8VYBSSIoRcB+jYToLr4AiQVAQDUXfkHAiyxYeDg7A1Kmh0WG7I7mY7uoEXC5v1TohQQX1zNViCLgzQXE0yanBxue14Bw9n4zxOpDqavcJUBWKX7B+WF1OF+sC8djrzcWRcBw3l1UyJWcIfa2S5aNPO4CV98y1bCqOXB+yCygfrkDAr7WXBndQkBQFdezg9duFUeWD/vHuXsbjy4VnN9y6/6eCPjXc/9ZBBS7/cGfUgqhfHMphA1fBoqAw9FFS6gKSBDQCq6AVF9nAVtxMAQBtR17CS6sY8UOy0519bVH4+AuM8MGAYkK2JoFlA+PkCJgaxbwUszUvyEgjYMhKiBBwL/NAhIV8FbcQoqANBG0rsIOur3tnfU2ntIkgpJZQGd8S71WLyBVAcksIEFAp7wHFY2DIQg4nJ+wRBHw8or0ZhbwkwjaQkCqAhIEnN4vcTMLSFRAgoBkFrClAp6ll8zaHyMomQWkiaBfEfB5iifNLODHCEqr4cks4CIUH8F+kugNAn5mASkCkllAmgj6ZRbwZxNBRViw/ilG0O+eryVxMN5sD0jkYUDA0SsApDmIDBvNeEBAEgdjJCyPwvXS95AdCM+2CiiKF4TnigHINhjWmW1FCogixUocewUgYGdrwnIu7wOCpNs7h9xkgnBQrDWUCLiuTp++OtjhE0CY10mu9JXWj3EidgFBHRGQjhE3Hez3dUDO2Qseb7VLg4DYku88OvXg87zUgven0RsBZyWSy3gyh/0hCJjeu4Cor0Gg6Md50CBgzJ3zFWIOFx1PxZOMxhmqSx9uVqMCjjt6HR+TAFJFyoBhw0cA50M8CSI2BikgILd/q4CLrCejeFXkV7SZPxQcxadaRX3eV6h3fwEC4wUg5rlGvoX3krAi53D+ngi2n18vKp5FmYqSXlhk+kbQ4HhuYQeWAn1APoKAnlT8goBEBRyHBhzv4gEIOTZPcDy3usexWxtXSSlEumb9K9LWmoDVEfwG0FlAFaEGAWPnJP+cEVTsioN/LVr5TRDwuxNBCQISFZDOAm5fgIBykudsMLX606YXMOAmTRzMNfUeWDnWxkrvvuWQEtc9fVKwRMGqO/HQfghIpW6jNQrWzmSF5hog3HC2g+3LGiBVOeloeLjsvFXA1UmpkWRbxHgQAwJ6oyeD9cs4Z6NkCghI4mC0qbksaRxMOjN0bPfObxWw6gIC2r0bIKC8sHSKgPooKuJoPTpgioCkFzBi+L1E42B0QSvi8P6E4yEqoCLd8hiHY0DA1W2GYDn7IvE4sL+nfihj2xTgMTOD50kcDEkEpQhIVEA7m+YowqW5pbOA1vq8RFGPSzFVAWk1/EcF9LwaIcfx/ogeawzXKN6tShwM6/idTAEkVlGGIvkOCBh1r1WjAgpdeDxKjoALKvNGQPmOeTw0Iji/n1nAVjX8lZ1y2JmwgICkF/CjAgbdHSDrj11TPVb4v5oI2rt1HtgW6ziRQea+VUArfKIgxJmO+jogoNpZXREuz/MK+dsh/E0Pxa2ks4D7vmlitNxUTRzMCkUmVQFxL8yO6HxlEJZ5442Aq/V+BNfYFRCttBz4m08FGZBwDwinVYBofg+Qz1/KdXwKd01QZfd8rA9ObwQU2F6M9cB7lJGhzCU0ec4bFRC+W4BMFx8QUNYNjsVmdW2MoFoByENVwHB7BgSEZW0ZogG83097DvaGqGKjdFKXYBAj6L6A/V+evbcRtJRYFMxeWaMCDqscEO4euwrCzLxBQHx6LJpEULMYvdhgdhcbBCSzgHiWX94qIFYqFFiGOEXHVzqEa7zgYjoLqMhMbXyF80VVQIKAilH3GFaZW6GV/zaCRh3zkiAjPiOqAoZuDxC2W2+fqoDECKpumTcCfoygRAWMXnPx90TAv+5L/1kElPo94U8xgsrfjICfWcAWAn4thSBGUFoN/ymFMJ52kdBqeDILSI2gZBbw3xCQxsEE3btCq+EpArrzGBAscJd0FpAaQcksIImDGc5fFVbFXSk2CEhmAbu9U0xnASkCqj5nBYy2eLBe4CnbtgpIEJCogC0EXPOrRxsBW9Xwn1IIogLaN788UhWQxsEQIyiJgyEIaA2Ss96Kg6GJoKQUgiSCtuJgSCkENYLSWcBhX/9bKURLBTywldrEwXxmAS0Lw/s/pRBfZwG/lkLQXkCaCFobQX8WAaX+gPtTEkG/exaQV5wbVlLhjYCPtavgfMkA8qzGQaJHXnrH+rXg4/BqMRgdzfkTD0O7w2L90dHR8fpAGOt+rZJFcj0N8WKwPDYAQcxHAEjJR33sbytAwE0XEJA7Pd4qYMYxCtqsTYYiYNoZBA0CLno8bO/elxsVUN2eAAGrEyCOP3MNHHce8PzylnN0FtCf828E9IIaAb0a8Q4aIBsxgoZp8o6D8RRAtODIwPNoDQhI4mDGmQgINxPh8wgCJuxKRsnGeyh6eCtlPDnNGRbzK9geMYIqGQsIWDn3I50FzKcLOQZWZCqEb6yCZw8bjrc4AQJ2pXtjBKUq4GQVwfJbTOH8DZ+wP4f8AQg3uqgoLmZw/lPFgeWu3oPjvVuArPB2DstVrQoSBNzygMTKM3wj4Ou+UKgKSI2gJBHUmK0A8aQt7M9AuA+wYm8A6QkCklnAReeuoPhuP34OAaW+IP5rHMz/nxFwhDo5i3fxIUN+tobl4yIoUKRXVoOA1kSbIrxM9x4thZDvN0BAJeM4FD9OdYImhsdEBZwEgHjq9LVG+DUHBMyqmwz/dwLIQhAwzscalteLNwI6xhsBo+OZ59DcBQQcpuO8pAj4Yk8yNYKGUw0eu+Lo7yqgW/4VB2NzgIDK7gXbYzsHD/WCgUJm8wCJdoBIsbKTqREU7xAcD0FALb0C4rm3gw5fzplOewGjCZtycDMBBCSzgFF5rqvqx9zbCOqGgFizXq2qeQkgGFEB+1pHxs7hAMgn6+kU5bHOYm8Xwedrz/SKXjzfw4arZCVFwH0XSxQBqRGUxMEQBKS9gP1R1aiA1AhKEFDPahWvZMwjVQGdMARkHlz3PMKmzmPtXvcCPnL4fMvluthGc0DM7aKXoLvtCY0RNI9/EAGlviT+KSrgjyCga23eCHjqAiKMDPYJSKXWs3PTmYhd3rjG1AjqZTdAQE67wXdeGkyRuBFM7Fi7qpkF7MSARJZXI+D1dD0izjB17K3NNwKSOBiCgFEWCAkq2J4K2L99ofCsAHJVDCCgwyiATIb3VgFbRlAyC2gb6lsFJAhoVHUJA+kFpHEwos7BNYavGXqsfUyNoGG1y2yk2kKjAgZ53YsX2IKD1aRGrHlQ9/Z1zRiQt0ZA6QX74xfwmCAgrhYS3Jek1y8IaDqRhZH7erLBcCLCb8ga7o7OChAwRHXCaDhmXFoKEbn4qqDXiPGwiZYVinL/Ar9ZuQ+Ilm3eKiBJBEXYgvNBVMDj4v6LCjh3HQcr4Ry2HEq1EXTmaG0j6GgMCEjjYIgKqA1NG+tiCAhIjKDrSfRGwPHtN1UB/7qG/qMI2GMHXfFPSQTVvlmx6EXTgKqATrrdcKp0ZsfBZqZ6rM1VmqI6BVoG9/KusRQBSSLoVTrKrI0WgGBL5LLB9sXbyD4+j147EZQgYKyiLkVAC/cV3E4EJQjYUgE/CEgSQWkcDDGCkllAagQlCHi/hTI7JImgqdEdt+NgBjfODXhnXJXuTFKuVAUkcTAtFbAVB0OMoCQOhiIgiYM5WLnbzAJ+egEpAoZL69VOBP3MAlqLcO61egFbpRCtXsAPArbjYD4IOH3JZTsR9KsK+DURdABwS42gVlZFW3U4LDfBesZ67UTQr72AJA7GxvzB/ikEhGuK7/4pCPjdRlA/N68ANiNAiHIpNypglqgyGnPLItGPqnDH9uXEl1G6u3toOd0/sT4XOoB8/A2uK0XUccr3AZHumwLryaOQcVbUKtQDPVZ6L9rzVAXE6srnUbfOzUvcQEMUAXe4VtnSKSDcfPTg9P5BjHFa+oBgp9qY2SnODPbVS6fEFxR4+lOM3yogmQUUvBqJirOC0tceXr9QAAGnXQOQ9hkVjQqYySmDwkB96LoY1KUNaiCX487rvkVrgdVxYj3kmCLg4OUiHKwjOP4uBgQci3A8aRnA/ihPQMCbfoflZXntxMGLh/cTI+h4sYLPu2G/Qm63LpVQHSYObdbfIiZM+UYFXHcAAW++2cGOOwAE5LuFovObvoYz+PGIU2dcq4Ccz2CTFeD5zeTxixH0oAMyzutSB3N7AwR8TIq3CujdZJaqgGQWcG4CIia8wXBIFOcCRcBgKd8ragRNyzm8fzIKfgwB4ZoaSH+KEfS7ZwFJIqjhygUKQvRGQGeeAxLeg/4UpYL3wNoGT2OKgLqFK6zuJ0tEjaBEBVQQIE6UdGHhxgwGDQJGvGY1KiB6HerZOu6NgCNXW7M0EbS/BAQc6npRthDQfCWANFX1VgFHvr9kcS5YOlrtOzrWHR8Q0bd6V4qApjVawf5sAAGr6q0Chp3bAdM4GH13hffLk7o6PXnKjQpo1bN8iQrIqru1sXLZmTQqoIxegHR6CfvrXMYy9gUE+0MQsJorfWxwScZSFTB/AQLqnShnQzlOt4i7w+cB0i3ZMNbTjCIgqYYPirHJoelzCshazTM2eM33V3RevlVAioDWgh9go1sjYs4AAhIjqLXbLthQ2gJChp0aOWsjKJZyQNSriQWqAtJqeBIHo297BYt7zH5KVUD7Pl3FUbHuZWiVb3mKgLiqfi4OBq4pUfpTZgG/GwEZ69QgYBhxFwmtnnNAQP0FyNFZXxsElAf2NQ6XolMhSVg3RtDw7A8yqgJai2vF4kMKCGU+9zZVAYP5GhDwEWpwDciXFwq2wWWLNvF9hM1rBxBtPAUEFM6aig3FeCOg+urB3YBRWRQm3nWKJmnPr42UTzbKLp5OZwGV9eRRBmo0l9Au6BnYu9RxL8sw05F6TRsEjLgjICB6zEO4Zp+vEk8ZQMCqYwICjpNnGZ0zQMAodFwMYFjH4RwuPOLXWgxIV7BsNHMAxggCymjDAgjO3iqgPvEqRBFwsalVQRQCAmqV2yCgsru/EfBaweeNfMyigJt5ClKT+Qi7Odwxwu7kjYD+YQXIRmYBo3HPw+r2DMezYut4m0duYX9Vzxq6xYJD3GruYP284hBenes4mDoRVO6cAJHPhctTI6ijKfX2XhdAwIVjY28+q+LwcBAztLwBwsJvEJwPs7f4PRGw/99BQE7kpD+lGl76ZhWQIOBXFZAYQVtxMP9oBKUq4KcavhUHQ2cBSSIoQcDD1NSbWUASB/OPKuDXXsAWAm46A7kxgpJEUKIC0lnA/XiWtqvhrdvRC3p+XLF+/1JxNBG0ZQQVwku/rQIGd1wG5WTXifWd/NBVCU3jYLMaWn8rhaCzgCQO5tRf83FLBSwWV+MXBKzjYGg1/KcXsFUN34qDmc+f/XYvII2D+SSCkmr4rypgqxqelEJ8jYO5zidOYwSlcTAxZ/4tEfRnEZAT/1+Ebf8mCCh88z+rkFlA5+IAQmyYINOvCBAQLh5AnsOrVgH35h2bRsWXwWTmY9SRzRdW9F2NMMuljUY7S8czZw6IYeSAXDvxAQjS2QFiqDIgYO7N+1h5KYBs8eDOI5uxGhWQGkFnx0ODgIk1BATsSDLcJLMCPp8YQefdOr4k4eDzCALyj4OJQ+bGsGEVwvb01Z3BzjMDBJzVRk6lXwBSPceAZJsLLEzXEmpmASPuAAjYYUUFR6ULn9fX/SsqpX6DgMlC/tUIel3WKl10ASTOJrUxto7H4XZ7EZuB0imDe8Yc0fUJCDhTtTrR9Ag3TCnpA5Ld6yr4dQzPi6IDx+/OYH9dB5BuenoBsqrbNwISI2iCckBAqy6cGqYRg1W3gP0N6ip7ogKa7qmDAtEOGgQks4Bjcwfnxwxgf5deBsczTx6ePh8uAHm7qVLGtwz2x51EAnaWO/j8Qe9tBI10DhAdL37OCArX1OCfv3u/IQJ+9z+r9CbVEQ9nSt2TtwAEFKdrBVvVo0aEKTye3rdVndA5ZQN3BshDENAMO4A0xAg6c2GhZ53jHEXVEhBwjwaAhL2/jKD86ybj0fwGSBnuUwnZrx3CDn9esxH72vFoPPDgOzrbAgJ2o2Md8A4IaJfDAlEEJCqgch4uy1ApDza6rtcGVQFD3t9XcE1LPLafV0DAyxxeP8hmKtbQsyhDrgsIeDI6CnbM2xsB1wMVkG5ygufPNcLFCBDQ3J4A8bguIN4yHusNAhYxICBRAbX1II+D9NVvEJBWw6+4NEGuZgsYXUxASoKA7r4DV7K/h/0lCKgf7L+rgMP4vITzQ0ofhljCmmGsAJGn/YQaQc1MztgwrxFvMeafWNXh8wLe6FUo3R2FxgjKV4CU7BkQkKiAuLrWCaZzu4818y8E/KiANBE0LSV4PZsVceT19z+mAsI1JbL/mgPxm6iA350Iepjv6hn03RsB/VNkYcOInygYDgGZPGcpworvdI1bRlB/aN/KSDYAAQ+31MRadf8VAcuUZUN2KF1R5+brtBeQqoCnqz/CQ27+joMZY0AY/TGs40lsCaNj9vIpAka3a5agoSO8EXDnwf4oT4AjI+MeZbS4ChKdBaQq4P0EiCXatQrY3XKAfLa0Qvdb2hhBqQq4WqcjqgKGRrTQ6Syg9rw9Y2oEtWa1CniqSyEWAiDp7gmPrWz5NoI683ODgJHwAAQlCGiEJSCVjxdbioDa3gcEfFqwvftVc9sI6E7PcPyXsIqDWAQEnClRYwTFhxH8MhAjqBWc4HiMLdx9/f7Zwt4zgP0lRlD7tXfwUN5zcYR8cUqNoHpwAwQls4DXJSCgIiE4v8+heEQI1fExFlOVoZT+hYC1ChjcepffMhG0y/93ELDHcuyfYgSV+t/7M/DVCPqJg6EI+DGCtnoBiQpofekFbKmAJBHUEvMQUwQkcTD/PAsozUr3f1ABDR8QkswCtnoBWXsrNyogmQVMt8NZ0FWOeqMCKt4VB8/Ef5a+ungqVAWkRtD6VkZVwMM4hvfLDiDfVxXweuP3wXoxHDWzgJNXnDWlEF7K8lQF3HWHcPxEBSTV8LtNYJfUCPqPs4DnaGyVw9dGWalnByiAzAIOB0rAt3oBW7OALSPoVxVwUpZjWg3/VQVsGUFbvYC0Gv4zC0gTQX88DgauqV7/T5kF/G4jqMvNb3io3AEhVB+Q7biLFRzbLCAQcNKUGkGV4XmAgvv9niBrrr3g1sd22GCnjeBWN4x1HM4TGRZCIizU+BmA11TrK3E8nRYr3T/2+AYBiQr4QoWOx6miobhn3gEhF3Vv39wCBK3uRYOAU0Gtt7cFJFs8ARGDZx+QycbwOBwjE0+ee4bFog0IGCQ9BmtCrqBk69alDUyp4cTvy+WYgy3rS9+qEz3XTEwR8Bb1AelEQKbxcQQIaL+QgZdOBAi4DuD9V9WFJR+jwef3boBco+IArz9uAEmzYx0HE947sLw9AwKeVXi/dIHtTc4SINedZyp0Pogqnhm1UfUp1fEw1r5RAUMnAKQ8iybTGGPXeaHrwz56q4CqAAieOnWJhbuF/X1U8PnV0O9ib/booNCZwWNDchjsLUZKOd72C1vfnOqSjW1d9Q5I6OnPAJB0au/gecv3OdSRTBGW12cZxUQFdC1AxGB2VuKEvf1cKQRcUzz7Xcr6n6YCTo76CY8OahEHA7GfobBO1DRKDI8XGBDQPa8q7DHFlA1xpwfLS055Yj2NAWmIEXSx7urYn9a9dPzISpBgwGNFj9YxVQHX+UDGrlIbF+VsAveN9Qxef3us2XCdGhIyO4mEba9GQGMOCPiM94BsZ7tAgWcfPJQdACHdLATEJLOAo8nAwMYhBkRkpN4VLTqAgGh2WcUUAXc5IKCf4aLEzO4AiOao9fFwgHB+0leQ9BgrDQKiGuECFxDQYo45S1VAswsIaG6qvMR31VJQNp4pGFVqzlIE1KMVj63uLIPjPwFSSbkuYKuvrBDmtN4R5VVXwd6lVgG5JJ2igJ12seZNckDs0qyQZxz72OwJgIDTAJAun+EO4EG5YsMXBgRUYg62t+ssEVUBiRGUICB+9t8I6GTXOu5GgMdlOmUAWY9wflPjoCChKw2wwvZWKDBkc4Wmmd7D1kVclcEoSVfIkFYCjYMJjnJ6/DEE7LEC911dmz+NgNw3X1PB9VZhpbo/y6A0AFEM9T7EntQDJBJEQKDOFRDQuoyvLJ5PzjziFycBy5i5saG6AgQ8xnsLj57jJ8I9q068fML7HQwr1Eg8e1eEb5s6IXT0VgEvedogYHTx51OUa6mGndCsqyMUQMCu3wtge2s2DpnkOqUIaLjXutq97vXjukyM7c71wYbFwpHQ8rDX8bBXGz3ns0xHVpUmWJZ3sP3F6pqhO5qH2PS5twpoW3dArGQL2ysWgIDJIXWxrGM4fl0WJeSIgHyoqlXAyAEEJQiodXU2jgbX7IiWj3p2kDEfbIRKeP+Fv9v1wARbRqLtwvE9TYz1/f3FRsXjwqOLXmuJRwmeHwuAdFIECOwejlWJq2KRIYvpDbExRlwZHceAgOhqjrA8qFW63hVevyjr0ohx9YS7t+rC9uK7i00W/YWAGBDbY7twficmfJ47FkZYPe85uK+X4hWhw2aI7eWtYsOIBwTkDRO2twHEDPvy4us/q/weCDj47yBgv8tyfwwCfrMK+EkEHT4Pr+3fEJAYQU/FRGVpKcQ/xsHsN7HTGEFJHEyrFIIgICmFoEZQgoCl3rX/Vg1PSyE+CEhnAQdHlLTjYFqzgMQIar4GGUVAqgISBBQ25iseWYunR1XAFgKSWcD/BQFJIiiphm8ZQQkCUiPoP8bBlJu7VTq5c87a1fAEAT+zgF9LIczB9bFtxcHQRNBDuSiCq7o2GgScz1AcrHRV+1svoD1fKtN/roZvGUE/s4DUCPpBwJ9VAfvdLv+nJIKK36wCyjHzwMP1UEHpMAIEVK+yiielJcfjmC+muuTB835XHZTBYJZPUbgVWFguCXCDqx5L+MvNZaNBQO8aJPp2jhQ852ZKCd83eaX3kTOAW+mhnqW73mF5OqlVt4WkxXHH9D20QLKC8zXc1OOj8OD0xc5N8MLj5Jgi4GzQl3HmDzpwK65LHirmYeK5sYfP63breBQVEG8hFwogVFF4+tZ9ILwIZzKbHrdyopeDBSCcpzFxOFIDW7e6gYoXhgkIuBTyKxqZroEDaw4I+pJq5BzGCIf6To7jexro+pyHX4KQiwChhhocnz3IATmHBiDwPALEyjMRkKtbKWzqzHMeracuINmOhePt5ICETh4NsPWcAFLL17pkYgMIFokbpgzn2sPWy1ug4dltrcbJdlGfrzMc7/h2hedLBZBVuESAgPqkE+O+B8hoIxneP74rZbrOYH/9yQWQui/C8ZNexnXvoeDUHwCSSk/YH5s1OxjdlrD/10fOITMuYH9deB6+VnA+f+6a6nf/FCPod/cCBrpywuagLGK8Rf0VmuGdirVeBYiQqYBwrHl9Yru6zOJwdzMTtL6untjplDnClpVIqC93DOzySV5G+c3CaB10DSyvX+s4SIXDCg1FQ8FKyb8RMI/XsLyaTDYo2LupgvxdxmBV2RYs3p4BAQfupp7dO8L+6Dwg4M2tZ/mMWR3Xsrc8dPdHsEJbdAsUbsYph0aCImDl7q7icDrre+i0HWvYPgSwvYVxmFIV0NCrHFEErMKlgm0mLeA3wjRhOWx1EPajJxyvwPVthBahjjW3B4iZTgH5PAQIqF40eLyK4fnzSq9VP34Zh84OkOqY6yJWDwx8/uO5v6Ll/qng4XQN+2ty8LwWrHp4tCkAQU892F8mUAbYzIs6nqYOoMhuvyKgfzgCHmhMxkZLBl7/3CgvbOz4DK6xetav6MHzBAHxZQePvTN8nlrs4Xi2I0DAYMADTmwBASOvAAR8bTMem+bqjYDeKRHxkJd/WgXsdwfdPyUO5rur4fuwwIPv+AUQ6OFLOvKN1xDr3QU8VrXMQ9HmJGF3errFFAGtTlfAfni5lcF8NFghRhQsbM7zZxyGU0CW1wzer6k8INRTyypUPKI3Ao5K94he+56PnVuvC8hyAgTcRQKiKiDWnhlG/lYAhFI0tgwHupQh7JqAhPvqyWKuRrjj2YdXcocHi48dV0GnmDEwEhNALvjh1lGe1wi42HURPq29LZqU+4giYNAvrrAWHPYAkTp9OL61Jdpo3u95WHdj2L5iAQJGgZlgcy3DihjPr/AdH8P2zPOejYMOJx3R/rIfYmvLVYC02LVRdkmH+P8h780aFVWaNu0f5IGgonLIkMmMEpBMZwgiCs6o6K/vUKuf5Vd797O/g1X7reo+K0slk5TMiGvFcDsRHnV4MkwPZD+zAeTtjSNBT0Ak3reBC7My4RhcHmiNowIRzeppHQdi5FRkH/RtMEc6Ittt3jbEMOdzsGpESGgHeD8Do28CIc/EVdHKBZIoOwcc1+KZt+McXL+kr4OW9B/Mm0MukvFDn4OT6Hj/fTFvCeUmNjjh6X8j4CjD1+S0eaCd9M+/JwL+x2j9uwgoDMVvOwZ+uS7gr+gIehwV7icCXp+dbO3zXYU3AtaNTjhD3EvdOwpYrXfyj1rAFwJ+RAHZIM8+RSG+agHfUcCXKMRHIujcNLy/6AK+EfDVEfTndjCvjqDHwWXC3ghYTrX8MxH0dBaZJ+zoo3YF5w5E487uj0TQLwR8JYJqLwT8agfzIQ3/UQv41RH0Iwr4UQv4igK+EbA3m4QfohDGPao+28G8o4Bf0vAf7WD+iyjEOwr4QsBXIuirFvAlCvGOAr50AX8WhXglgr7bwXxFAf/dRFBhxI//X60FZKZ9A/MyRQRsj6uG3naIJHGmSnV0Hq4KOj2WHajiYFL7U+kphX6fD0DpXlLnDOHCbHIdvMflmbEVeSntiTkiZLuSOWaOpIZaZonulXKVSJhXnkxTbapBtLuoLE6TKxB64BTw7RUanSt3E+ghXUWQB/azY2fkAY13ngyhseujKZlIQPv7xICMaohoXIZIdcsSRMDBAZFnySMS9U9TCoHcw+uNL4iw/vqM85FniFQXARGQHG+IaNSUScjdEJHEaK9DFlwRAe0xXt+65xSRMsH73+fPWsQRImPmTCUWbgaIlNEeEYzNSR9dhX5fIKMl3m8mNs92LgsJEU/E9Vv22idyZVeB+OVjAnrq4fcvK0S6QnQkCNN1n/OMDuebHM8EoBspdTjvbg0tDQPv93DG7++YZNJTuRmBSVxETnGESNoPHEQ4mMtcRJMV0Mdpb0B8uSKCDjicPzCiQKDh67DTnh1N5/M+zJcLRPrJM3FWXeJ6e8EFEXB8vMEvQ0BhNBx+158q/7RE0IkgtGBHGiLEsEgaoroXFWjNPTtKboyG4L7iYR6aC+YpnF4Qxw450ObbkoOz2KB7V1oaKJfzsz1JZKRkt7/r4Ar3NedPFvuG9NeIZEa6QuSQR4hUVrTUgSqbDYGsHlJyGvoSWMqz6+HVH+POPpYKkMRY1X4q70MSr566fWKCCDUxkqfdyQyQoseKeTd+J5L7VZ6CeTpWdbCw8P3LxFdh1l1x/kr0jGI+o4C6LpTMb01EuDPD93EdKwLJEEFJ6yECqsUNx5N4RMzBpqfD7Bo+26UION9VtH62i9EREWe3xCWTtSACadbPxNKD3pLLXO7jqNOq9ueyLpA8OCrgbsqy9jwaH0guHUZgBGdcL5jGIrn1EOEk2StZYLuIxLSwJERMZc38jTQq3ghoBZMlngElIqs5dx8g7aSC8/Qjfv7SmYiMgflEvgyRj5zGFMxHXSHCLg1KtlYrgrUcVAzmnX4gUYSITB5GxcHioDdE8no4XjjB7y/SYfvLEFAYCcPv+lPln4aAnabdwT5N75w3SVuTPGLVBrftIxKtWxfIPr2LTw/wwnkJb4uEd+/Tzyhg+xg+RQ2qe+3Hhxax/ohIo8yeouu3qduR8njVgcg8It4ucloijyYeKI/ZAO3OflIQw7rSH4mg+NSHRFfUANCK8MTnB25BJnXsg7X3HwS8DJ/mey8IwSYhIpiuO5RMhhu8vi4gApoKzn8qxzFIo+2ABX3fPZDz/cpA0zN8X8paIOEwADBiEefbO55dUsXBDBySIKJSExE4uiMCWtEKEeu2wfms9psI7NTk6iDbtS0ZPJ4iD+2+w/k+HJf4+7kF1vOPgN5uPW1JSAJEzhrw85WA67FJyxlIlz5Xg9m2lPjDEq3v9YpIxuTzgWj7B14vOiECDqTiQKx5MAf9xjgWLHuIgLmJiGn3xoiAMJ0KZLy5uqAMOJzfcpbjmXCw8f0hQ2SUfBHPpMnOA1c5ImJP6LkjWn9ugxWGd+L1xGlFzpeFA3bhPjg/qs/Nb4mA0/8ZBBwL09GfgoC/sCPoCwHLBcs+EfBVC/hqB/MzAtrR1eMVj1/d3qIQJrsIxV9EIX6OAr7awTQDzmI/J4Law4iX3wj4rgV8JYL+XAv4syiEZw3Kz46gtSMnHtei9+n6zj39aAdjcOpI/tAFfLeDSZt29Jco4EsUwrwf7u47EfQDAWcyGf0fooAvBHwngnYD+IGAP+sCHo3b1au33XP8/9QCHkXPqI274hfvdjCvKOAz7bt4I+CBf2g/EPArEfQjCvhCwI8o4AsB31HAB38+f+oChvyNevV0rJFfi4DjMTf9x1rA3yQK+N21gEoTP8BMzGdUab860FM+Qkduu5C4qMwQScbbOQdGJ06Zjz9KS67idQSqSxFRztteSEh9MyFhIwmRI5EKuo7PKpRnU2GR5Xstza9BH5xwhAiy6iECBcVZB99oVS7extcUjWKigtffySy8RZ1Mp6tRAplOnkhY3kIKnoRIhTuZhMJ4FVLPmZpQNHepDlUekchYGQqkpYcIdMRnFPENkZSlISLhKnlGNROmQrp6tnMZ0metYiZRyPJCZuyYI7KF/dyAcmfKLL7GiLCDYK9BTnFTho8tIpoLEoEo3uD8xf0tpXtnJQPa6j4H8RnH37U5vt9JiHD8aEXpcIKvk9FTZ3HxRNSmsHswcwK8HsKqiUi2lyGTM0RY9YT3V5w8Cin60CQ+HW8HOuL2uH4bRNB4Xtxc+uipAthg9JnPmx6ue5sgMltrRM6CQyS9OMkMYKOriIwzRN61UKuwUGxcf/GK47dbnG+gXvB6jYz3Wy2muN6kU0hsbnG9ft2eGgjflbT2p0UBpRPtQIsdRKJiYLTkbN4RKdAEkGDO8HV94AUgo13OgtkFkSH1D08dvg4RzB9EiESnrQmztYOIR4oRukOriwm2d98wuNdJS4i0JWjtdohYpTpyiXUdG0CsEb7v8XFK4JDJ4BZqVXuT7Iju3DYgMF9tV1zgdYiAIMxU0NJn1G+ywdfHWrOALIUVB/oVEcmwqQhmuV0zDy1jSnKnR4F0Z0Sg1RaRdk/x+8pBQgSze4h4/W5AQSOsqmF+fSZaHseIsMcZIiPkRki6bmkBjfxVHcy7vUu42wXnE15x/vV9j/AnXRBZwwwRz2oQwZrdUkGETtYEejoiGJHXKriai/N1qc6TvuxOQVan+PpeIsLdhJkExrFfcv6BJZSIV01Gd321roPmlhSkPiGiObshIq+4x+uxBz8EY5ctOZ+TEEGPylZGx/eIyHeYJSYR79rT3S7XtVfye3y9weuTYIBIPLnj+OKxQdwYzHB+Pv+MmlrPRN/R8vl7M0TSX7enRsJ32ak/rRYQLus7EF9+EH/giy6ZwcYFd6s+SFDv3JT4kdYDOj0hSD3SKSW3y1hEzKeIhK8oYBEHDijJs+Pn0HZNwvq2A/SQ88yPi1Yky9A2weTGjzoYDvOW+I4KYE7qQQ2+eqqIGOsaWOf5o/ZupzYlvYvOYL6lfA15VFSkdEof7GyBiJiTIiRsP4lg1rgdg7abmsROdAMUdOUQKYMC98xikYIsbAcccFbbkf60H6JdLTgCZQ+/n291H9yDgsi7neVAtuoJkWtEH5wX3hEhmyMioL1a8biHVLEgq+UjBgtCRFJjLHbk2gxnoDpnRLijmiPwVaoDqmTyteefELlqFjOguztXe7O1S4lwfeD16ZEnATVxfrt5HxHY4O8kWKXTjoSbZ6LolEckJkcXz7TTFedX5Tje/IbIa0wWiNgeInkQPqOs9jT+gYCB7eYN2a4Xc5g78VMkokbEFNsJgBPwg9pb6g5PjOsVf4/lU/TjMJs2xGL6DAzzwOGeN3C+vyMC/meL/LsIOJlMhD9FF3D6KxDwQgvzRy3gqyPoGwG/2sG8ooAfiaAvUQj6igJ+IaC9vB3Cv08E/agF/JKG/0DA7eRGyM+1gO9E0HjBNe+OoDZMoXrXAn6IQqysbPWOAlqbsVwp0qLJvNsNnXqnOt9/6AJuSkX5EQUMTO70TgT9QMB93uD3R4dKftcCvhJB37WALOCqz1rALwSk5R3Hf7WDeSHgux3Mj1rAo/tZC/ghCvFqB/OhC6get+N3R9CPRNBXR9C/SMO/EPBU3fw3Atqa1ZnvWsCXLuAHAn7UAv6sC/iOAj51Ae3hzZB/GQJOJuK3dVr71QgofHfEYjYZwtxdIRJMRK+jszsiUczP5TrMvVtH3WM8BGk0EWsv2K1kOpwO0f2a3BCJNsGlIYzmLmS7gUziwkOEvHm1BsFaULhQHt946nWIYItxJXFsnkhA9ZNjwWJeEhYKyrUjd2FFIb7WMhf1m8qkRcQtIDwQhYSTbFVQfOIoBJ2NyCe3T8T0bi6kybPjKJ3j9U4HRJqYqArHjg2+HyqODYzdFBYa9a2lUYbfZ6mL84UJIlKsOibEkz3e33qDiKecRzaksquweBR5DUVf2oAAf/A6GnKIaISudAjLvcTFpozvd4+aQrjWJLShJiLhhj2RtgxVxnYrRKorT/DzwVwmYT3wTLrpP0UijjdEztNTp3Cf3Ahk6kqqo2njHegwvuF4PKg1Y9mKp/16hevXLnB+soZIamuqCPr+IbH4PsXrj7Qzju8kSh3nD0TcU7zPgC226NjmfamiuIU0WI5yFY32q3Zy5aFjSnH8WD0jonatp4G/lJWa8Q4i/i/bU1Ne+FN0Ab87YgFdOoYZx62Jp+wMgWxyxQQnW+DrdmeIhDxFDsxOKxhsjT0ld6WYgrUJEUHsU4SIxc1csBbzCh3bYt8Rttw6QPR7zeDWJgK5iFvjKU+CSJnxiGi0F7mgD1lNgpuOCBUOjwTk23pd+5vu6JLlZmiAdEck9AXhmZh6umhAeA0R7XIycJTDeAbSPq3QfZshUqanrQSzstzUgXY1GiJs1wbMh3rFeaOLwZPsGRU0bHvF/GQ6SknCcD7m+bJmQDREqOVybD6TvCoO6HpfELVQHLAeNiKkDYhkl9jSwe7nOP+pv68IM8YKaBOCCEo8vB9LznTQ6HXDgiNDhITDU7cQbTQJuAyRD5dORvf2gq839JnYur8T0OUaEZeuEiA7FT9P59mGeaPt6EDmuyUBOxkictoevk9uzQQ0/hn1m52fUcLoSHGvdIi8HT8KyWy6LUBP+IbBsjZSIi7HKhr1EJFws0YklLIIEVVQ1pyfj3A+0xwRX6JNxfmsMMxfhoCT6XD8pySCfjcC+v3oAfL+GUVT8hbIRIk9oNbtqWsniAjfxroP5tbA09Wz0AULbjY+I0lyrb1hd2yIt7l6MF88HgSOzfP77WIGs6EyIEDLi0l8mDjgiIgcAePOPOEHG3xat/mQ+YvF4kCKfIHPeB/H9weheCD2LI6fpT8DLhAifH2ughj3kIXfd49tQRZqkIK1XnToEl2e0uh13wJpbXKc1+aIeP3FZglqfzvkvGBTiMRrdinozZ6rYSsiUi5HpxgMRh8s0PlzQSbiwod5j+H7NweRF9Z2jLutGiBiTtuGlNUmB7NdINKWiSiSpOj7YK7o/flnlnNDuMF8BnM/GzBfEc8i6XmbGNRTyKMHGIgh2T4RltjGAPeU1oZkWtsBKMvDU5dQKkxcJdUD7UoHnL+iON/9No5Aj3T8fGshgoa57sDs4uN8M16kpHRPHhiSOSBej01bokvzDNyMDllQyzheskVYN0M6rIPwiPNxYe6BtNgh4peicyDmfoK/1/SC6zV/tv/5DRHwC8P+XQSciuN/lob/TaKA029uB/NKBD2dW+dTFOKFgG9RiBcCvmoBP3UBn+1grFdH0A8ENM9C80bAnxNBP6KAH4mgXwh4Ta7yj3YwX4mgHx1B/74W8BUF3EO0eSPgux3MccwX3nQ05Nl8fF4f3omgb1GIoT4y3+1gjuwi/kgE/ft2MF/S8F/tYD5EIV7tYMwXAr6igOvVTOfeUUCyzJO/rwV8dwR9JYL+BQGfUUCrHt8P7yhgfQ90ZorGqn1HAdfWM4q47PH0HQV8JYK+o4Bf7WB+lob/ewT8qgU0iJMUvwwBp6L4x0jDD785ClhfFj2QY1clUbPuKFW2bAbxbq4SJrlg0qV26oG23Pdr77hAhHLFlQpwd2UWjtuLSC4HDx0l8a6QqDeVBErdqQn5wUDEO+SyS7cGZ0K6P8pcPC9XFSXHlQdoAikX9jcrk07P+HkvuiDCTTlkFf68qiB/IBLFViK16Fo9Ea2gch3vtquOBvLNh9w4I8Icds/2NdFUh6WnERZ5kdTRqML343SkcvFR6ky6Eg0TynIncdHo7LV0uWIAMHgodeQPvIo+lokH2XRDCEt4SaReytnw9DC42O4jolHOQeTEh5mErSHxtEkkG0o7kjmW3lcCTTXOhVJghIsUFec3sxMHsl78jAo+kdXQECFLdYzIllAcjyR4v4vVCddjuMb16bln/P5mSepoIiICu8uVA9GxU1ksTBBhxelZhsVQRISr8TCj23Nigj9R1DpsgptAh9W+A98XTBY9bp5A69MZ1yshBBGxueF6hjcTGGW4Xs5WCmnOmAvB4aBy7JnG8MsQUOS4yT92BP1NooDf/WcVIboQMAVtwwEvmyGxlmsAI9nVzA+YWZCsGGuIZG5Ze1MnqcjofFHB4idrzrN2ekiMahsCTR5r5g940ySbWxSAHnbb2l/FJpCrbKG7tPLXLNDCEU922SwCZeY1zB/5iHS2pRjgaMuaef51XJHVQZ2DDPiQg58hQpLo6ICabtYk8LZ7npy2xwjm5RmRTxZwPmMZEZIKHFob2xcoORcDB5Ss3BBPbQ7ovglrRDJRQHiUOPx+vtt64C5TRFANRg25nAc4Xjre1L7VQ2ScHLYM3EkP749P9gK50rELkhrj/XX95/wXkQ5GRtY1xDdBJl4888Dylg26u0u8ftKLTJCFCSLY0k9CcjMsA+TzAK/XzRHhCsdywNQlRNDlYN+Sx+KJnIcrOv7GY4TuLlvaYF67qg4GBs6PHBAhLStB5FM5HC/gNBeozCFi749GR6Z8NgFzoByZx5s4/vSS4aprj5r4uxCROBhoJswyC+93lSCyArfE7/vm5tm9cf9z0tp37qnBHyMN/90IuA17Q9APPFd7QY3IY1+CCEhOEWHut0IgOj+XYU7mHYOt57Rk2ZUa/qaDKxeogdWR4fqRgK5eENEsy22Iu0FEUj17iOZg8Yzf9q8+WO2ZZxD1EWEGGz0F83gRiN+OTzzZWxtEnLzm6gDMi0x65IoIp1xGHCxXOL4cxTloY8ITCBZiS/aJugRn/qwNVK8O7gmI50AMecACaYnj3x+PPej77Zj4HHdJiZGfSpCzDO+nNluBTLflCtyL8qj9pT7lyeKuJiDXGSLnIi544ijz9Jk8PSKgiaLw/Nv6GubjCyKXNJ255LyMU7BX1lP0QRIRcZFJwR0Nhpy/viOiHmR9CXa3GBJ/3CsOiJiTBJHZQSSzHHydDOaIoPblweB6KDqSZvMQ5s1iyAVscQkJr28KmI17IwaLDuc75gPvKdLBMd8OxJQ0o2sIM36I8z2cWpnsmvIKEjUmDIjqtiT0ywwUXhGIR5Y4v0gfhuhutBwi9hDvN1sgAtsw5jkkweK3FIUY/ue9fxUBRxwv/PMx8JtEAb87weYVBXwh4DsR9Esa/iMK+EoEfUcB/88I+E4E/eoI+haFeEnD/31H0Fct4M8dQV+iEP+lI+grEfSjI6g0HG8/awFDy1x5A+02IPMkX3ek1PL0jYDW2DHgoxZQX5de+K4FfCHguxbwlQj6rgX8SRrenuss/ftE0BcC/n+igN6cmXFcte8o4M+6gB+JoF8I+I4CfugCvhJB3+1gXh1BvxDw50TQVxTwZwR8i0J8JYLapii7bwR8RQHNItw3vwoBcU9N+e+KWPzyKOA3I+DBetbCxRpl0cWqWprWtwyyXUe5yKVdR60spxDxucyFdoKIWIw4B9iYR2RMj9eOFC23hsBv1Dqyd1VFj/wKILU2Ghe2PgjUnkloVFeI8exKKpmq4X4BsJobdbzcrFrqcmiDvXaBCBSYvkkHft1CVOYax+I12gSd40JEyANen5Qy0Jgf5eALJ8KxJdfJdMfXM/BJopNo1geg3okrwddijYvrfSfQBEY+eMEUES4ZQUg3Aishzu6IfIKNyBVt6gUsJ0edsM7D+49kx4dI6HA9ZKWDp8BTgohpq1x4OVYhHW5GMeRbHhGXSLJInUWdQHEWdC5OeagonG4RFHlAWTxoQKZ7yQEIhz5lrLSfia4HJ0CnAc8IVk8VoF2QJOh0jPF+s3HV0f3ISRHBB1rN9j1Iqb7YGwBNgMi3kXH8kBro6CourcOLjOMFjZtBkc6AseUFGoo3HoF/8XUWdX1EWnpAn6V0ppTEcotIvZ5wKQRw1Vh8Vjr+VyEg7inxn/Vrf5Mo4HfbqeMRj09pau7QPaIWJaddVoGeFHsGRWSlhN20EJSirrig3QpATqfZDGa365Z56OMD2XW9DZBujMg4ZZZM9Gpcgttej5w/OqYCmY20AuxsXRPcmYeGCJPjDsyo3NWB2gkFcdZ3ADtPdlxwPU1McjJLdNfsa1N7wsKsSBplMTiWWNdeuUeQ03f3BoyY7lhgrk2XDE8DC3Q2PbJAVw4i8acWuoN9p6mDg5Oh47lXEIEWiGQ+KAK62+54CZKY72pv7Akpiax7BnRO8X6GW7z+AJQN7tw9jl/HZkdumywFd4+Osa/KaUNUJfPBXPYbzr84WUpqpDug1+Wh9g1V4IkwOgYw36lN7QspIuOIKSGokYifD6eIeBd5jO63ozYcyM/rVUYvgbkz3rNAmJkNmUwvMWhcjYg39dFxNsZHE7Q5j9/n/aNJrLyXgUb4PfNPwqEih33/BrZUovucO0JDtDnCJW3n+Hv6ipmi+47XNwNzSzxhm6KRnWU5OLcxIvqjw+v/sj014P+5YOE3QcDv7gi64AdT0JFM6qBcz0zSVxdrsGUYEU9+XCoS87oGap88ai9aI4JE82c7lzMgEsqHk0xus8kOdK/ja+jfe5R4GiKPHopCHbSna0hi0i9hfiFDFkSW2OAzel2DFbAJ58W3HIi4RRjSSZ9HRPF6LRH0zREMhk+fp1mIRNNot4dZLxgSoOMekIeEr80m4YlnPlpKtl0cwxyOoxrK+wwRczYXYJZuRc7zShx/xm1OMD9FeH8jo1eR5HDtQKUSx4G5FUOSxfoa5EYc12CIvQOZj+MCpJKMOW/qzSrScv0rzDNx9PyzzqUlerjZg+0METnr24WSabjBu9CsMYP1ZAZkhd4cyH1jTGCgIoIyf7EBRx0gkorF0iVOYuN6DAjHBVY0NxEREXmVOQh4/+WVksMSF3cmtXj/jrvsyDlAZJPX6YB5jxX+b3nGz5seImrA5m1HSLY3ISGBXLNtvkxx55xqUA/SlIH3RMKG25VA+gYi6KYtXNL0NnhmZMmI+Y7Q+3lP/R4I+B+79O8iID8c/THS8NNvPgbqO7B3OxijLFmoSGNu+e4Iam4eQaWU3Xn7TgR9RwGXvDT70Q5mr4D5gYAWdzD5dzuYj1rAxZobv6OAb13AvxWFeLWD+S9RwA8EjIr99VMa/oWAr1pAM+Hl7o2Ad+s8qGddvhY+ENCcekn6IQ1vvxDwlQi6Jhb5TAT9iAK+EkE/EPDndjCvRNB3FFA2Fs1nR9AvBHzVAr4TQb+igParI+irFvBDFOLnWsC/TQR9RQHfiaATfn9+dwT9kIY/j6vZZy3gQVhZPzqC9sUbvBHwl4pC4J6aDP4UXcDRd9cCUid6RrVMFvbu946K/u0GhSLZLJ7rG5miZfNhGQ9oHSn7dUrv3X4Ji/UDEcK+rxqqFM4UsvSsMXYf3Q80vyNi5Vtmc5EjqiZ99PMDZDDVGeNOd5neV7cr5J7iMnzioKNVtCoBlrzORToNQjpIQgVCa+dwUTfwZUQ4dgBfpTqJLRsdQzD3V/A73iRMjO+UlhIa6JioDs43vKe0muwFSKO5U0fSAK83uZM1QJuTmg2O64rObskEWPXQWRid70ArX7rAUr+5JJoWD5kuxqMlxOLZYsxslJBK9a2F5VJGpNKze0hxZi3kbWWy2JxteHq28XXUW7gswjNIpjRyDrCUdIvF+kiRqcGd0ei3eELE7IBI2uHGgDieIan1bjXQg1MfAdjERuSc4vfPstHh/CYuifUjrqcKNSLwCPdsTGKcfzhjW8iIbNZReVm31DT8GXjLcMmFqb0WaCAnR8C1depwOOnEZ3uaLSTCDj8/LrqKalPuCp5zsrgo3j9+WS0g7qnpHyMN/92JoGPrcoWZZbR10CeThmx5rQeGQq4M/SSE8VMatUD7VcN5STXuyFqz1iCtuDPzAhWRbmgce6B1xr6GyXhRkd24N4C569xrb1rZLinE+xDkOUHEG6Y2JbO7roPJR2eCCGajuzjw1zBvnAvz8+k5JNvZgwe1TY+1Z+THjlzFwRmsq3ogfuYcW3IL+zLI/LHlPH6RFeTuzRChBt4dkedxqoi5iA4gkdORwUo5iWRy7nmgmaOmBn6CT6rU1wRQevoFkW5xFAi3317wfqZnAvYI72/LZj2Q9MWJwIksQrLkZlcw6uhIvB3JRLLItC0YuzXuFHHsdIRd5iqY9rpjwey6OJDbYbwBmU5OJLii3SabYNuCsiYnzo96iMiD1WUMFpin2pucF5SMLvcbKA53YTBf4P31qH8Dwz0diGfX44Jo8SUFmizPtefcHMQJcT1AnKBXxIPNQiZceN5AVoNC4t4E8UHttmegk/2ZC6oJ3p8xvXTofqtHgh6/5ZLq7o/AGe3x91sEx18mCjHiR9yfIg3P02/eU+6sJKAfZ4ggjX3FPXAqhyAhmjGQvHlL7tZ8BnRQInJk/QsiyWxX4emuIbgF7qIh5eUmQTwYjgjki6tJpPGjBmlYilzAkVtKB+MhD6ROJrV/MGYFiTb9B9C1INXxSHBlUi0fazD185ALjo+VTPnLCq8XhPiMwG7uEtEY9kB1wgnzz/s+kOwyGYLr86PaD6ZLSrTlo0FEmorEj72+TKBdOVDUqlKH24GU0iR4tgFbzQUGN65/IFbP0aEYZc/ES8D5hK0+AAVGOB/2rDnvH8sNmMJTrKia9AvC3XG3xTkgsloXXI/kwiTIhTsi4+jaF0g4vbagBqxfw1K58mRxvfbBSpd9zr9N+w05Pa9P03mfCxaDvkmWj/IKbpYhEl/IqqNrI76BmjFcr2Hv5lKvdBTIkxLnvzQlk+bJHDdMwsbEuwUXnvSD+ALEjse1d/N7AmkysgP/0BqE1RqOP6jnY9DcvUxYT182hIzVO8zrMf6egY4IydxYAMnKpxzI+urnbJXfAwH/s4f+XQQcCEPxT0kElb/ZXX1FAV8I+E4E/WoH804EfXUEfUcBf9IF/OgI2jwEBJyvRNBtgeTyjgJugrr37gj60Q7mJQphiPKNKq+OoLWKRsas/AbetYD7SxnV9nDudx9RwHdH0Fci6B6t148o4Gqo7N8I+K4F7B/Sjdc5pwE3S89r8bMW8CsR9BUFpEOzpPLPUcCPjqCvKOBXO5g3AmaJd3ojIP1KBH3XAr50AYniuX9BwFci6LsdzCsK+IGAryjghyjEWxfwp1rAdxTwqyPoKwr4lob/ORH0hYCvKODPHUE/awF/eUdQ3FPjP0Ya/rsjFtG+7vB3ugKLRJsJNFmIMWTbKiSR6tKQZoVzhMC5IyLpSd3RQzrtQf4YOyS2if9EnOYImbC0uVDc4vtD/jaGWKsYFz30pqLDUACISDcjId88eHplBQOYeREJ92zTUTpwxpAkqxljt4hWVJ2KB/AUNHTscgtaat9MB4IOySeaVoxSLeJ9SP0NztckG5HS3X4ArO+HNesiApTNmwb8bS/iYm9DRbqnXh/YRULEvd1ZS9emeAR/zrsk3GakoLPwAJAXbcyFD8IXVDlyPAQnOSDRzWYF1a5hAMV45XLxfFu7FA5tCGyR+yQ+ejqavi0abT/fxnXU7/iW6rPUhoBvgjpiai3TYCvq4PN5wIUWwftpTKrDol/ieo4KvaX7Wp4B49uAMUHH9b7b7QK8nZ+Q6OpSmaaP1RkWK2Feh1mB82+PjQnp3PfqWLuHMuVcRYTlbXHgomLcAOVm1QyyyI7qmF8FPFVN0YK8EX3C5AQRM07SFOJ1GLBIO0T0lyHgU2blHxHwN0kElb95T2XnU4XuUi4QmExmLkkMvQM6dKYMIvMKZHJFX41uNy26O8+krKArdZBDaVh7drcQiXicXGCuVDfilfNZiqARVzCbobvHFmLRkOY+34M53V3r4K6LPDlvJj2wh8mD87pJ70A2K0Q6+zgcE5/pl4pk+gigvMwedWCULiXJXg8ArdWd+H1Ap7Q+btDRSgcCFzxueUtEadyBcZIlFt736H4WW9UGumnvNT65c0Sk1aAEWY5OdXC79EySVfoJjLkt1EHdiE+tzIAhcnkD5u901yThIriBlBs8C+7oqJPtZJciQg4euCEaNyTOdWMBcbMRF7DyVtBbq/bB3kR95vcWM5GsVhsVLGmG3zd3k5Zc1/MMyH464AJXt0WSrOZX0PPBgAPDFgVCkk0BNHME5pfDnCe4ODkoWb9DRIS8I/edj+5um+N4porusZZPjiAdBuiek7HLk3laraCk61kdX5WWJ9ykH8F8NR5y3pTg/aXDeQVKandcMBKmIRELvH/9dsf5eG37y2oBR4Mx920FC786Cjj85j3VfwwjmKWNRGJrLTX04JE5hDdLZXGoeiK1t/MlWPQkkaiX3A5UtjgZklZDhCl304Ycl0YCS59HpNCPXkOH1nwC8qyncFH+1Om6t9M5LHp7uWbcEJFjstqbsBz4tI4fKu4hOG1EcCNlSvwGDRjdNKMQ8inav3hu4zMbCSzA/17LjInK6kCbjeRAenCfSDUqBaK2OJ/8tFZYpPurkPKOc4BUJwYXCTPg6T2sI/BWQo94wmQlUP1qrCFIbmPmodPm0kV3nkFUX7U67Ntyhcg6uYNFIkoiKbx1eOP7DLyGk0mUiF5LLysvhSBOZBav5l1FH1GuQSnq6GT20LejdpYzKCqVEqbMJZGO/ZsL3npFuMgzbw01nJpCUmpT5okrv8V/Tw1YngOlZusJXm909xYQW3uzjrpHV9DD+Nn5m1oSi6yDBzTceRosNbn/TGa/VXTLp2hH25nPQhVkE2Gdm0OkuBqLvEyitJfnFgDXqXUkuiWQ0UkCSBVRYezgycVviYCj/xkEHE6Gf4w0/Heb1rcoBHFnzJ6sGX1HATeZ4v7oCPoVBXx3BJX3kv/ZEXSJsOhdTluLGMddKv6lI+gLAev12uSsqVQ1bwR81QK+EXC127N3FPCNgGbBHby1lcY/EPCrHYyhU5lXTnlDfiBgcpRTJZ1lh89E0MOo3XqjrBpy7vK8Md+1gC9dQENJRocPaXiTPKTmnQj6jgK6G0RM4vKnT2n4VyLo5THWP9vBnOYGjn/XJOEjEdTc9k7C/64FVD1m75j/KQ3/RsBXFPCVCPqWhv8ZAb+igB+1gO8o4EsX8CsK+BaFSEVu9dkO5oWA/6Uj6Fci6C+tBcQ9JYz+FFGI79YFbPuwBL+7LknYH49Mqs1nNuBDuK7j1c6oqB+ZASzu87SOI28fUn1EOfA6OapD1UdEUvRtCn6vCVmEPGPS0/ywA1iVFRdbjXGg425tANsvMhJZtSbSo+HrUOBjy8LI2VHaxuEOFgKXEhbbowYdM4UhgkKN8wkHB1rICoGlY2eIWO0QaKNeNPC2t2UdDwxEMOEcbiDJTmsWLwY6IqR+j2AZu5s61h+pTKNb2wFDrOKiPm+YtJcpGSy395jFzDFkmodHDRazoEZ39zxq6fB+KCGEqiKxeogFOpVnaJqUJK2jWW8X0uMgsyEVTisWm/lYpuWiZ8JiJNcEj4a9SNmzmyH4j4oxu9WB4s6XoOjiqo73+qCjyqPoQ7peJCy6FllB9WhLALlshQjbG1UUfz8P8TZsSJgP9ymdUhqBfzYKEudZYtKjvpXBn9GCRHlrpNTf6gNIb/Mhi0eH/YEyT8H7Qae+jkIN13ud9xTwgFuRyJcRUU+CNYPc7a04JnbpL9MFxD31fTLWfxoCbjUug2S50liop1VKc5KvIWFgIoY7iktvShJBHAbjOuitViJNo0SB8JxSEqeeR+mJTAt8BuZi7Ul7dLduoYd7IittdIdaiaexlWcA8gnd0eGhc6lSc2eI7wOJi6+1ItPC3PHgLAWdRCkBkz668xASmcgsYim6Y3s9t2FJPakOJVNK6dzxNuA3Yw3dP/mGz3htFyC5qkNibV+1NOBWCmTx/anVeV7LtB9ZI3B2J74GcVgVdOOQHPJ4qtWRoaJ7yZSRDeXWVOuwbHA8MkZ3Njz3ni2KSmioqBtzKNxarsMZvfG0zycE8mSC7uBJ2xxoWdZXyB61xYVdfqe0uAYjIFmosujeXGU8KfY+BPaZsHBZlClRk3oDwcUhNZMm6F5Kq2fyuWBqJIqW6I5GShLA0jIRD9Y5vpYP8wOo1hDnq0a+QC8XbgmeWphceFnjetreIIRkzEoWboa4fmdTmqE77uPv0zn4frEcxVA2114N66e259FySogfBCcmO+h+/7o9Jf5zwcJvgoDfHVmXAp1DsLhQFhnh2qUrn7sADFWLixalgufaQ5+g44WMEyeb9YFGplRAOjJ7LHh4vZDsmdGDpCifbcNu+P2sL3kQrG8mi88kEOjey2+wlFYGi4MFPtNpP1lDsfBcjvW7VUGL1TSEKC7kOpLDR0iJ4wyhGPcDErpDRLi+tecAJoleh1bkA6U3bwvL9ZLWzLkgwqQnJ4PiFpkkFE3oKC+GESz6fICI1jBKk+FqDJncPWu8DaWjk4XsAIwTiYWPohOoN2MnWF62HgkXUsDT6eBGYTG2XRZOPb+g8sTrgT/X8Jnul+uQdqtRH7xiY7CIPjY8TVNnBdllhnuadEFKRyNpAIlB3Tq2D2uB5s7oCP5m4xLmtLg+9v5WwCLbIrKeF3yH8zvXkM4uRh2Ka7Wl/lyQYalPGBddl4+W5v6ZoR3KNRIaPbmlN83D8cK+ykUzzg9pHh1VCEabso7v/sOl1/5zj9/ZnLA8RYR0aLKDkqg2F7cGngkHw7hDcO6bLPR3m+63REDhfwYBR+Lgz5GG/+ZjYBighfyIAr7awbwTQf+2HcwXAr6jgC8EfEnDW2WTUSVujPUPBHx1BH0h4Ec7mPvsnH1Kw7+igD+LQjT3M/vREfTnKODPuoBVGJ3fUcB3OxjNgL03WJYj4gzPG3hLw79rAY3KEJSJfx59SsN/JIK+EDA7t9cf0vCvKOArEfSFgNa55M03Ar7awbwR8B7vl+8ooLWhdvtRC/ghCvGBgC9RiFcU8I2ALLF6n+1gbKj3n4mg5nif/xCF+KoFbJolIioliKhfUcA3Ar50AT/awbyigG8EfCWCvqKAb2n4X1oLOBL/fzTb/k0QcPzNCNgvIkQOke7x6NUzNE1+JgA4+xZfPxZA7/baRPdxu2VxellQahNtDdH2vCGRvkXk27cqIpLor2tm2VlLV+klBm8/ODOmT04FvUdHNI3OY4um5Hbg6UTZ3qG8HFsWX86pQMP9MoZgU9RctGU4nqsE6G4GgysX+Ze0oYW7RVMRJ1s0jdqR0sNVuULibg4kGu4FkXI3DU3pad6yyF+OXSroVx3C5fHKouB6QtOp9ZaQbt0VYZFjoalTSwfiaYOIZFyPB7odzTpY3uobi7dnu6LbYDsHf4dHSxhsx4iU/mUE0b1tuNBWxia9bY8j8IvziTAlKYAWbDuA7Cpc62h/XAh0clu3wPLtuQ7NG36eONkRIqM5c5EVmB0NxPEekuuh5sJ45Hb0MrBukO3MIxeG4SKl3HonISLWHQuN8oSuznDm4Hx6exIKudXRh3g/ARuNdujuOzZe/8JiOLC7SlL1NkF3u/Xv4CmnK4nCvsDTYTprIVjJxzrO40SkPB2I4M1PpzreBedfpguIe2r8z9LwvwkCjr/ZTrUyzyBQfcbF8o511J4JOSQpl5DoWPIiTTrTx9+w0+tIRzKkt0HdQUi4gMS7IgA8IN0A0mRqctFZamQ6100HcuOwIKFpEpnuGwDI+Qu6q6cpaymrmxZSi9l1bGiNSIdFXkM470UssheqSLvlAZ9JTnLq0KCblmrLfAqxf3dqBgq6g0ygK4irS0jii4Xu7bNJKCxXdo57SAtT2jcQMQsuQASNJL6h6+60Bq1R0L07bxpKq/CA7l/CQo4ZBumoUawmUHhLj0SrQ/Bs8dSuwR9tPMLKlro0nfEqLK79GYkXM0LpUCYdpFnO6mi11Ds63sIdgB9neP2adtRv8i34rPYYq0Ex6ag4GACbPnC4aH5KhVRew1KZoDteirie/UVjg2ctWB3XQ9WkqSoaEChrxAW44Osa7SD4shDWoTPVKSWzbgFBc8jqWJ2RA10NsjEEmrTnWLVkDZ2SRoUEt2EdVkeupeOs8yCWrmbNTnbgUjOtEPkD6uPve1B/HQKOxOlA+EMQkPvmPSWJBq75rXXrcJayAx2VNAXm22Edu3IY0nN4Q8xXVGCxGtKCbteVBtFtRWomP6NareregA0jE8/Ba32gt9n5inZn7HNhMdVEaotNAdFe83HPrPGhNg6hDsnMTLmo795DWu1zPPf3ESKeHmo43i7cQVQ9/3RnPPAZ3kVyA/HmAizsergnxSXYECrrGYnW1qOjctzI4JcKPkM79yFScT82IVsFK47J6yGlwRKusDhnNosmz2yUUdST8XoCZfEwISnNa5pAlB0KEg5GON9JxVLwKjVlUXEnIo3mRQcs2s1rtl5yHR2GDdqBpYP3k7uRSEcer4Fn6DEJh/ogpfspv4NMDNM6XPd5ntqHNIJSSVISbpJaoOm2kyHV9iZj8WSEiOcdZlCElc9YzrYCOqP8AILTveLCqzIQaHupBxCDPuMiM9+IdOmbOmTrwGIR2maBirpfAGsWWy7iLlu0Wwd+CUHnL+qwp24OdHaqPMiqZcyFg/ze0n1UVODTXYBIO9WE3xIBx/8zCDjmn0H2PwQBv9ld/YoCvmsBX4mgryjgGwHD22j9TgT9uRbwIwr4SgR91wIOwtvyL7WAH9LwX7WA7yjgVy3gzwj40Q7m1RH0Lwj4SgRNz5fWe2Yd/IgCskQ+ePftYlQ75XQTfugC2jQfdR+6gD8j4Lsj6CsK+EJA0zr4xTsRdHebGdwbAS0iTf/SEXSVt9qPWsB/agfzcy3gw+kN3tLw71rAL1GIT13Av6sFfEcB/1YUYp1xLjHuzdr8L7WAvzYKOOaH4z8GAb/ZtOqLwRiASjwLiXeRqcAeF1gMTmMuPGm9lgbszkE50O4sDPheSLWqzyAiGiJikhxbejiOZKju97aOaSvy9Mz3NUg3J+GJiH2Z8vxiD0Gr3Ov4wJ95uu4vtlAmpwlhWTjt6IyeNAgO6Q1NWzRr6axURxBkkshFq9O0oZyrNsC8+YOF1tV1aTa/VhDu1hwXzm6uTEF6UFjyD5zv/NiGNLos+rBM0BWMJLcEOq37cwir9bEO/aLn0pPqKdBUtwuJm7gVcfTTDgLr1mNsHyxFaowsAcLrXGDhbCR2tKz0G0SXqOPC2sXrr3b9FmLmjtBdjqRU27nBCYr0LtahnVyBnmBSwVISBY7duiKlK7e/hFxlYxIP1lORnsUHuov5+laz7LI6aJsKx/eUdMTYBi4CXfP2CFIv7qNrcOpV1FJ7E/A9kUPXo8bfJ22DFQTp5FHHJuD7dza6w8ktLJIMvT6l2719BH/BRMJa0sq0WtoryP3xkLFMtQV6bU88JMJQqCNor7/OXR3zwuC7Iha/GgG/u2Z9c/BdiLvzpg7Vq1HRS9QDKKtNQxBjBHyG8CmGsED3NSyWiUmFSkTXsarWLATYITJtLxYU7ipl8VTft3TKWRYiHaD7pGxHMo3TO7qPU4g41pvv0b1tB4iYuzRFd+yRuhQmDT5z87DmGHsMO6oMjwkiUYtIJWixQHsmL0IQnfM6lPrDlG7G9wCifrghoRXEQMfrggI7djsuaq97kdI0XUO8mqR1XE1GAoV4ioZq0QJh8j3p6B0fMojMTV0z/YH3ay7kMXi7a0miyWPo0kG5zCDyyhVhm/VeoNJ4q+D1oMQ9HycuvZP2AMuzumFh6R8REZVsBWyl7ghzPZPSMXcoIXgU+P191nSUwkADtPwVi9fTyKVcrkWQe6MNiYRgKFL3ohmQJx2uvxwMRCr5CkH31ky48Cyi+ypocgrgnWoScllGqVtEAcTcaIdIFyQFXV8mORSNeCexzIwUx1urEEy1Cvf0KcH1Hgzw92FGTGJR1FMa9Wce/sC04mJ3tKt+4Z6aDL8rsv6nIWBVn5+IFCYsjty4o3p00YBNy4pEsYEuxXpU32FhHwqOlfI+pYstHcLCLx0SKdW9oPZxySA+rwNElNPwQNtUSCBZcss6Hh3SlIolIllw3ZYseiolU7qAAV4fahYfhjWew5HZQNar5xye04JM5fvWA39K93U8PupoN93tHFI7W5K498BnsH85COAP9aRmYjdAl29icrC40GWNWzLqaOj5J0gd50Aic4Zngrq3EOkmeUTCh4Tzl5bbJSLn3uHiB497VPbuOuTddUuic4Ofj0fOAMphs3nq6xqUssKP0e4sEKm2DPf4YnGJIJkXON5xnZo0moQcAHPXhA1aA+20ZAEsi9mGCzN331HnqlHw73RTM28xMmk9FltID7HPxUuSITKf7xLgdlniGdQXgJ7TdQplLh3rWBdToIuO7tCuuHgG5ZXW0dO0HUJymwUs7pWGTMWbxcNCNNs6EhQ8A3rLLZ4ZAmtIzCKtovMn8qYbGc8gc9+EVFkPHPz99BXu8cD8OVvl90DA/xSw/7sI+MwD/VMQcPzNuoB+ZSZ/aQdzEqbzH4mgLwQ8NEvKGXDr5L+0g/kZAT8SQV9RwC8EfEcBXwj4IQrxigK+dAFte0YrpSmT6l0L+EbAr0TQNwK+dAE/OoJWm+PtUxQiG/AXr7+PBeLY0036jgK+EkFNu0l/SMN/RAFfohA/6wK+EkHtFv3QdyLoqxbwZ1GIjyjgft1ZtWlMcvlHIuhLGt4N166ykaTmHQW0Hhu5ekcB2/kFb2TMOvMjEdQyz6r5l46gLwT8qAX8aAeDP8fhQxr+oxbwhYDvjqAfohAvBPy3EkHRsE7+8a+r/5d2BCWKugfPYTJLlqnXam18BljJvsplaCNMTTtsNsCSrMfFR+7WaWMzUWHbKwQ8uFdiQXNlVcBW6I05pkdeo63L+RCKcqOSRW9bhZpmeC5sSrfPoWnsi3TG2Awuak3qVOpfKxqbEwEgkaZ1lImyqbEgj+HiXGi9mG77PDUCYw7n1VBiGTO8VAtPzIRmnkgsMWPP1HxPRXczGSFROg8p1ILUWMBp4tE6OxgVaMppJUN7ug9ZdCxWvGbhwwObcTwmzDtLB41f5R7Ubk8jmZdVrhYMdkdINp5aZ3VParQ7rBish6M+CfcGIp++Q/e3DcdKndSzO9XczQrgmPuUywYZjjd3pxachJ1ap3kPP69sDAuqsalyyVC4udpwMdXgmO1EFubLu6tVg5EHJ3mo4v1k4GqW7MWwRi+VS659SdDStd1BYSwlLs3Gt1YzCmLD+VxKJKGxJ2qjU2XAUT57LDmhjddCg/lw0S+ULQZnHC8KzxZcOFWpF/Zu7tKbM41gJ/qEZEdDbrRft6dGw39Mrv5N2sF8tygEXQw6dEfzlrBEtnjq1goH4ZK1XGSzU0czWI4gOTprFl80C6jhj2PIlf2pDpVUQPeRRCcIYdhw7PSwRDrKZ1fIiHvjwvSYAT3Q6AhZYSPirO94/YtSqhDrtOZCMl6kNHCtOSRWcEX3tx7LdD2OxoigVkMiqR27NE+UChGt3JF4vMlkKuU9HnIpPhMWJWZHt0+p9OzKujoC005pW6xn6N4WNQur7iTTHDwBYmmO7vcgO7n0YQ3Q/JTFhYv0ctzRdjwrAW7iro7u88OB3pudDt55t+fCOVuEFPJxDaWa7WvW2xwb+uoIyqb6mYXmxknRHbTR3R1Vtzqq1wuX7nvLGYT73r4OH31E0KBRDhAOT4eabefofrrufQrldNSyaD80Wzo7Ry26z2lbh+ftoaJTd72BeIvubtxjh4JuzPscylOO77v1+UBXY2sMQSh0OD/OwvmOgwksoz6eEUNp3NBosNxB5GyONfOjhUwPmdZC4rforkoKIqTT4PoV9e1UR+nR/HV/VpkMx6Pv8v3+tHYw250JkDOhekaa8TcdTP0Siu6Cz3DIjjJNr10MHj02LNye02cC/ACRz9RCFs0XiHDduneFvMrLOnItIaWNMFCgVCT8vLexQ5pllw3gQ7Ct2cgdNZSqWQBZPz7Vcb+OeLq89WxY3K9pHamPIyJMhM98Zs2viJTXlNLTanwBf+binn34Qkfj+4VBGq8rvH6RIHIJxxD8dN3UYRIkIh2EGwviFe0Isy+4xxX9MoG04CtEqsqiNJ9reEZUVcjFYxeRb3zrbSBPi5axcXcy6a5yM0gy/8TYfoPjZbv7AOAk1iSa7cwDXXL+HeJp3CDSVVZLeX7mQzIp9ox57bignO2foSzuR0RIIWvoaXGpoNjr+HpCcT1De+BCnlwKFpnCGe3GNsqfNfcNF2fBxMWFzgYQbvQ7iU1zQikv+DMI/hd5b9e2qK607f4gNwwqCpugSRQVpTR87YEoH0FAQEV//Yraa7ZHz/mu593ons/oY42tYatAIiF13lV1Xb6cIlu/ijUalVMbbFIfEAuPck6up9MC9qb3FM+85FIRz7tUYJmDGjnb20gibrkM4DAYX8R8jUYmsWfjAtx8UmDGbpdflav/GQio/O8goDJSR//jX4L+IaYQv1sO5oOA/zEL+FYE/T8j4CcL+FYEffcCfmUBYzxcfxeCvnsBP1nAn3IwxsLW7E8v4P+HHMx/tIb/QkD9MXh8soAfBBxS+26NHzuZb+1mn38UQd8I+CkE/TULiJ6d8kHATxbwpynEVy/g2xfwIwfzzgJ+KYJaPgqsc2YZ/NML+EMRdGb9KAR9I+BbEfQLAd+9gJ8sYC07inVerJY/EPBdCNocZwu2qOYC2d6FoB9fQE5t/4cv4My1vhHwMrtS9kHA1hsVH0XQBSk6+UcWMFfXXMyBOP8oPjj/DVMIRf59Ytt/GgEnv3lrVcTkwwXf5yxQ9zug8wqXECuOwYNQfrR0D/cF8IOFUZDVO5NmUhxA8winOKiKvkxuO00Cvs4F4iylh05PViwQpA4NHDjhU6fL9SiDm1pR7D2rzqYuoDMUzWbF/IcGOpUudwbnWTpD4VyaSnRmK1dIL4cVC4mX+PStCMrdIWXBqdvp9CBQFeJ5IRCPB0lOywW2odjAkgdxnsj0No6fEKvbFQr6h0dF0XnhQ3twptirralP8zQWVKc8p+L94GFQXdcuUMWnNfMuw11LXRWv4XLPljhYtzuD8kBpIHUTgaS01FVaad4Zyg0smJelWUI32foCt2izQmF/Pm1p4vMEkiMxmH+8Jio9rZUUisnZ4N7RBJnGZB0BvzKBwPNhFlGzLS/ALXOJ/VOUdvSZalfgA7pGwW6+8ymz8A7S6EK5Rx87mzpDhUNzdsT1uIddRI8KEUjr720euOdUosE9biF96GJ+/WMnUdUSIFzldME9HQnEfCDtBrflaclDsp/pfwwBFXko/y29gL+7YYE44Q5CjAfYWZqNRFp1+DIC0QbYrXNVhHuDLIJdPhIIE44PBglWOwSndYAwg1WtEpzNDPDy/Irs1a4lZJydLHDyqczsq32ISE+az2F3Xb2KebW1Si7GPIdj2WuQnQSqTdpBcANHfY6wY3kHQpA38cHfVg22N/HBJr4aTiECuCE2mDdAXvoocHjET87wC1FVfXwCu8Zj7rYPMydtkdbgS4UI1+63g0o2qs7hYGoVcmdncT63XRlw6k9GIlZeHzpSHI99sNaDG2bJuE6Ia9068H12R+7oEiUEBfsZePaiE+GoobzC400Dx94EMTYwNj5hy9MFfL0vY8cLTYPM+04DLp3dmXungUqOcDOA9aBjdhgL5M3rWyTCfWuAnMoW4Xy6Lbaww+0AMRiHEUnwpg+noXFBjnUNgUj40YG7pQPm6HZfJy4Mj2BL/TFy7erQkorFK6hmS40Hg0OTkPC6WoCrw4ML/GhtojyKNRxQe+H20BHzGYSZDe5yiZjTSyf5H0NARRb//R0I+Nt9AdXOf0BwUc/ImezH4h7wAglsXDbMRvUkIVfLF8EM3lyQPaPiHphsjhfYHfHxZe7j+CS7hATs/Uwg2Gg67shAezgAIRPIMy5NnXQxHcPxumgQK1uBVKvtpQT/WT2ws6OeTy4pTQCMOuGsdZuKbNhrDdVXCbFzPE5I4QjEOfKoebkIrXyy3qYF7NvnGTvrZkxIYD5aiEbHmtnHa+ATQ79x2DvHIbePIuwjsM08CHv3ArFqLe6hVf9mwr6xjsgpKoFw3X2jwM6cPLmtJOuWbOfQA2d07pCz7GogTzIRz4j1C6FqvzbJzpgvgEWtuOdVoyFkzR4lBBvnih3ZrSXyOGevotndnTO7EoiH1M0YnHByF2t+OKnIJRwk4LFhxh0+UxOyoGMJwosrngGZItbI3ss2YvrGI8Qu/CDWeHUt4bRUS2w/raVP6mzagLc/pMg5XgQyD7WTD0yNRpiZ6dog090egwdZJxAVXQTiauc7uGZ+F4gNRksGxaMnnllyi12eNf/MLOC/lsh/FwHVsSL/LaYQ0z9hDd/E6urbF/DdC/jJAn75Ar4VQYvpfmJFL0XQRTy461+KoAs7u5jfiqA/s4AfU4i3HMxXIejE2iRfphAfBHz7Av7HXsAvX8CvXsDAd6QPAn5MIfa2LJBwvBnjzbXZt/8ZAX/tBfxCwJ+KoMajephfvYAfOZhfC0HfphCfXkCsT6T/FwH/VQj6tob/j4WgX76AX3IwPwtBP4qgX76AbzmY3lEx/00O5m0K8eUL+M4CfnoBfYnF/54FfCmC/tksoOAq9XcVrf1xRdDfrbK7t0Lg8nnNgrO1TyhbjyYQD6Yb7B89ZFDiNSEkmiKQRj5nPuXYa6G+9SjyHrKlUj1tDUiXd4OF7iADuppiDqlWbJi337KINs/RANK9vsL+vJdGdNocxnBbqBbyIksgXRyUJRQFXqCQKwyoX0g6ZOHUwqG02FUULuseXCeLFQ8FjyZ0MvNuUGmJQDQ82nXUmAkEuziFhf3YegJVNEkgq5UB9mk8EwhE1w3UqSIQ12lnFY033QyyJ5vzwDbFeBor0uB8FiFleJxznYYbJpBJrbcCNU2BeIO1pMFFGixF3Lrd27SUyiFUYWViv854Rz286EO8WInzKf5MprC/I6j2xw32+ssZUJfHQyjwZMO9ar4HgXTNHfi2MHg4G4j56dNIh1ymW+65N6RT5Z6L8ec9QN758Exo1+MFpMp5xT0g+47uaiZDcSZL5g8WWUtnJ7+G2xH7yPcMbNBpLGNoJhsxH/SRmZT3Fk8obNUUCDlOczpdRjMoS81iXl9C5h9DQHUyGP+PGYt/SBYQ/+Zw9Xp8XsGvPJW7cL0mpA1PN9jNt4oIT6OtSlBS98DK8zt2u0krkaBabSBw67EIP722JYY5z4CZyRC7dH2UyfMeNnAItxoLrkFPIIg7i8G7Lx8CqQ6blixMRYeqI0/k6EZPJaPZcCXCMbPP3flBIOf2NkGwr+sHdy7saJDVs47F+2zI3IXWA3LbZRWE2W7M7EVsJkTeLGWAA+gsiM/bhDzQicBRcx7cHcCxJaduMwcA3HEXhScgtTTkEC58jfvrzdUn/fn2ACd3IzHb81sgO3+0hDq3BJKG0VYgbFREYC33I25Pt9eOSL3JDPawnTC2n1qESkcPQ4pcTRDyticTMG9zcK/WEDNyeyHaS9DfGu2GyMknrUmeV3cswlneQ85oL8Jj25u0sAOjh2w3NU0yC/oOHAZdh5khCyTX69sW3GHRw+6SWjnVipUiwvOBLp5xB/F7rWelC436mCFvdjyaZL+uz+At7jKy98XWJp21KsBVgo652/3VJgcjE0iZIwUz+Wn+OYkldTIa//9VEXQ8mYp74LavsWv3DoRYTk0B9PjO7AA3LzkWaoJ/sV9/NpmufTJeThU4nPYZZtPjXCJD2Hrgm7bAdhyEErk4jzNAdb0xVy83Asm6cA3eo9dxp9kuO3K8OxMQt8+QMTSsDJKdAoGgz1gg5JweCdlmcwbHbirWrKRNWvLYzsU9bW7viB0ypSPtbTwU19dVnDVpaJBhu9Vgv3fEmu+bYUV289sIDiOqYmdotxHBcX2DgFctti93cY9Lx2cErmdkzO4fBbJN0sICH+ORQLqxKZPb8byFQIMhtvuBQLB1XOcQBvUNu4l+iIg87Ptw9OY3xraVaRDXG4zF+Q3xDMi3a/GM8FwmngFribk5E+cf9Wcb2PVViTl12epkc710EKjngrNrfbRJr84MOCz0O7ITaFXiFmEqEDRXxTPtalak2y4V8BWt4bZT1BXxzOsL4aQzt/f3iUqG/imH3b434Y6mRjZR8SkAHw4Scg9z8flcynQ42UziLG0uKsFim4YTPQsE36yiX3vW/xEI+BPD/qsIKCNl8j9vrf8QBFR/MwJ+fAFfWUADH3D+yQIWVX/znQX8KIK+s4BfiqBjW/e/soAfRdC3L+CXKQSb4sG3HMwbAa/jCf1hDf9wFt4nC/g/FYJ+FEG/TCHeiqBTWA6+EfCW+8gaoq1AwHmzl77kYBabqjL+LQv4pQj6LgR9ZwHfhaAfBHz3Ar6zgJ9ewHch6Nsa/mMKwew4/RSCLqrR2pj6k1FsxV21+6EIOruj1mr7pfGdBbwm4no/cjDKeaJZcXw1+MJ9pvKnEJQ/9vPvLOBHDuZiStWUDL3gIwfzyQL+9AX8UgT98gV8y8H8930BZaT+X4ht/0MKQX+3L6DPRxe4hX2L+dkFJ1Q5dyuIkxJQKO0J0O1Kq6HtmWvk2WJ7ora7UCB3hkvkmyeQaBWoPjTPzEThoicQjiuLB5wp27EgO5OcvuzfobidtjiUH0+f9jtjBZcZFRvxNppKFI0XIyjcdo38UUEiKl1kC4pDzXDYTrKcykvbgvxZb5EfDHFFt81anL+sTe6jQiBR6cdj8X3KeNiMuU21fedBiZnNgpGHOprLbAJXqFYo9DzUUnTzARKfr1Awv4jxsFACgaSJzX12tnXas7UnVNVzz73dFuc076uWiOPtDfJYyX26SwwCtX8CgcIoFwhagwWZp9vMW92RRJPSn0LZrnbYXyzEfFwjeQ5nabJj3uHIbFqctT4U5dhEvmJJQF/+ExDP7T0K3p4Xy6kY70292TxY7QQizipNhtJEWx52HZfp1a2WUM4EYvoJE+NZhvoIzrYUscDb2wYdjVQHsn0pjleIEJvKBplCFbjAfTyddXRw9xlcN1fG/eyWG38KAcWakib/8d77B2YBf7d64ZYoM2gdmGJPL08inDHFa35nOvef2JLo+ILWkNpIQraU3GyCZZfDTssE4q3DrUn0rpiA78U9zFLJMqldajqUvcGMh89lrNPa7CM41MYIsWsSG7Q9HjZwoXSM3cXFMqg1mWVgn/wpCvu8n5OuRBR4o4246+FtS/BoIpCJ1wKBUiyO59crEe7eGg37atgnJPJdgJ2cYe4NMoFIYRIeIBw/R8yBx53Qg34NwEEbcbw8uEd0mm4VADbH2L+f+h0ZHTMENjmJ8LjzNx3ZNAcfLg/cY85K03I66k+eEPYnPS524Niky3rmgmuK3cQPqZifa+rtgE96M+aPJneDPnWBvDuFiXA5djY2qRbievehCCNtv9lIJN+WxivTPkVBULYyke5oBvWKiNczUyDmZP6sILLtAXeO1sYk8eRWwT5dTFk4HSU+xaPDCtqzjJmvj+861fwmAT7ErxIA+1QR+9JoEMtGH7H17p5Q9VKoL5XdIXbGOzF/1f1O4Gp7ApnPTu+PFYKKNTWc/I9//v+/3Kf+tkLQOZvugW3NK3MuF1UnNpsx2EenJ3PMXO0I6j988Lt9h5ztMjLJelQY4LuPM3c61YuI8xyegZ2w+P6kbSpyVS4PiGrjgVx/c4tIsSsCOEQrgURdMBGfN/YLcJ37hLFh6Hdk57qawP5dxZhW9w1C9/0E2DHrYWdKDjmZ3cIr7Ls54q6NX4g2WmE4xYeG2foglEl0H25hH3CEnaemCGRKLCz2wYnGwvS4AZKPVj2AY3FH7nSmCkSkp0og4v3MnPCqvBQ3TzF4l1jhTrbrSUQtjwI568MYOWvNTMSaE8+EyOweSJzP9MmsynJwl8OHQFz1qJPbxl3AIRsOsDvM247sn88Y7NF0hFz1KRAv92cnYKOBjB2uXHXSuwd9Mb/+BTnd46qS7Wbvw95aiPE5p6tYc8GpE+NLNBQOhseIqLNX1lLSb8i2jHVLmt5kDYd1UyEnHDQtOd1uVwgW0BPPDPF/5AHzWiBt8jofFr9HsHtuwOuDWIQBWqlkn25P4NK1QMSHuflH+gKO/vXefxcBB2g8+VsQ8HcXrX35Ar5NId6KoF+FoG9TiGsu4spfFUF/lYP5ygIW8WSFjGe6h08W8FdTiKJ4rH4Ugn71Ar7lYN4I+LGGfyPgpomrjxzMpxD0jYDtuOxz+kZAwZND6wkgkFLOH8lUlQzJuuP5BJtxs1c/CHgbOjP+QcC3IuivcjB1fRVI9LMX8Fc5mDcCfrKAlKravyHgJd2t+LcpxAsBP72Az9irfhSC/swCvnsBP4WgbwT81RTiXQj6MYX4KgR9K4L+zAIa4VGMX7bi6LsX8Ncs4LsXMGXSnBtZqUVTW7qT/0IvoFhTqvS7+pb+NAIOfjMCaiM0hGYXCmSYDIhNzdTwIO4FDHmHGTXpbXCXgSdoizxlLhDDGMMCcqXaMG+epgkNCCnE65NARmsnkOJ04D0oUGWjcMUGCZ1pnUCuuNrx4Jgjg3a3yIM00zwUdqtZQgueUyh2YLGAl05E3aSL4DqYujg8vLKIPSJwK7HrPQvGnV3RYOXPoXmoFgsjmYvjx2QB8SX1WODqkk2VKsqBjxce96o2T2j+zOeQD8It8xomXsvDPIJKabfMn92IQe2hGkN+mPk4xIKkaDU1p3CZWq/zH6SIjpLqCFUW7nAwRAKJz7dkC+nEFohaHwcVLWl0gvpZifOpPVLRKLJNuPWmNva1XCCdLxs2xHvZZuFWy4E2T1hD8bwDDmCeyzS9RCk03sFFwfJiy3Qy8A9wzUqPh3cqmTS46nO49rY75DepeP+BiQfVWQPmP3vi+vrLsQ7X3SXG/rQgKu15YvztuHJxwGJxPu0QbaCUqfg96VEg4/VpJNCUjce8rWurfwwBBxJS/hZF0N+NgLU22sAtDQn2m0Ig1DnlW2gSFzPP9JKcDo+NB3lbT7B7Gt9tml3mIwjj3pR704EFNNvhBdyy6RQHj5OlUrPwVlD4iUASHscdzf1mBmlZ9hCbLTWZuoG4mUrT6yP7NhLvvxppwKOc8LC8CGQ5OwuA3ChU5EgD8XpVWQtIF2SKQ+cuPl8bFoGzM5oi72jEQPfLUwFWl815ON+CTVdB1kGUrlRkDwdaRx8D2kAQX3rIdUIw6brABpS73Rx7+UmLKAGFQLy79JEbJDGh5oMX0B7SKfZDpQNazb0ZXMtInB8nYnxRTyDaAV1mLFBpl9C50ohnwOZEmdcfCySUT8UATo6s42Cx2krkcGNzSIaqhvxcFkh6yw425M+S4rCK+zqpOk3c84okXiNbI3RzqkewN/MJcw7BK9xXPA3ah0lYWKQPk0Zu7MIlLcX1n7mYj1uj1FCQ1GD+0hKIuzeUNTSzg5ifLU+Auo/YgNy9Kcy5OfeOMn7fQjyLMA7Hx/iPFVeLNTVQflfP+p9GwNlvXlOyGhzA370KFdW6bUk4XkXghJbEHMvo5SQiGw6eaz8Rc5HZEYvv9+DI64o789VIJd44u8MhqTrm1NUrMw301T8qSZwtlrFBz1ggE0v3Q8RG54lKLt5tD6dZ02NOeV+a5Oo+DXDYrMHOdmfpdNMUFwgOXGPBdqSaJEq3E/AXdMhYP7i2RJMF0uwCWyCngRqBSMFcIOoiGzK7LVWfaMuDAc1ZxKbe6rqRCDMaDEkVPDmz5I1JMkGDEGFeIjd/RD6RzVUD3oH2EVO6fkTm60EJxybvYTZ/fd7zuAb1sJEEokHPIJW2usLxjBGyRTD2yoyfBDJfpZGYn/tRHC/bF8DmzQSz/XGjkvYxa8AVTIrcgy6uJ8IngYwHtcXOZbj1CSoFQoP/Mh9a421CNvVMBfHcmWLP7Z0IIc3WA2sdCeRMV21CpPXchb2Ti/m6NCoQ9xkOYFcwDYceOqpkfjkNwQoCcX6XifEZyun1d6dmwu2lvu6I05tU4I2OAlHtdPOrxNI/AwH/tS/9dxFwOJCVv6UQ9Hf3WPwqB/POAr7lYH7NAn4Q8G0N/ysCVs7NxMtlcrE/phCfXsA3Al6QPf3RC1gYIE0vXXOy8gFaMmNXWvmnFzDZUvojCzg88vyDgJ9ewDcC/moK8ekFfCPg4zYYfZtCYKaPLdnsT9C6d2DkUwiaLC7zH1nAo90oVu3BDH98Ad+9gL+aQhRFf8sWSflopyuEqo8i6Kq6k2o6NWRsZTLBeEH8zpgO9uz8yQJ+CkFv5uLw3Qv4EwE/phD1qnz+GwK+s4BfphBcAPi3HMwHAd9ZwJ+mEJ8s4GGn3D+9gKusfEpTq7BqK5FU60cvIKEa+rdewHx3W+CFVXrSH0PA4UAZ/C0I+LvD1fsymcINmQ4K0ikl9Nz5GdTLvcuCnFOVqktVbE3WecfCx9Pu6HVl7+AMFmAvnjwJpRPzAW2XCsRIo1yiy7MqwtcB8XgwegyB2kwKId/3bOy1KeqoR1oOt+c9RB63OaFyZ4MId6s9DvzBHChFUIitrPW5J6s5obYU1dDYIweHgn8F8vjEgiQgAon2cW7Sa23sIOktQx4slwMi4t7qDudCCZnvameTGli1oOkPd9hHtmPSqS4XUF3lHfaqPunoNpQaKFMkric7nxNqb9oNJIgHOAQ2MKmb5yUkE1OMr6JifhZPXSCY4jvItyZDm6JJW8N554fc33mOTeHQuiJcPLvcs5k4/qHxY2iUuYf9hbjVqakSB853jeFAfMqnl4ZcobykAQqvuZNTpzUFwhaLEHvGSnx/UMt7yI6BzQPxFOvo5W5wyGdjgexDb2DQvuVQ4LKfsLDuD3JKr0knPt+J+Ztrjvg9ZYH0fLl2WWiuSEJ32GygOtahmG+D/jE5GLGmVPVvQcDf/afKpGYutJf+HPmsAoMGy8YHfjtTFI7rB1CHjjgkLdWwLzYinS6ZQCaOZpiHw+ldpbsM7aDVRwIhH3FSCeS7MyjWB4EkMIOEzrxmBbfFSSDUlAikJPFdYL9uCIQkk8Sm47qcQ74difOf486k+lULoVpvdXFXp4lB28Dag6AYjEK7p0d0MF0LxIkPhAeRFqvUizMFbJstWXCPQaVlfzGFLJ7p3B8lENHmFKgCMdlU3FO1LtNL776HvPc0UNAFmkqlLdrA9cHE9S2w1VF5NnpC/jAw9yerVKdcUVbQSClmgZN2FW15OIaXWzv3qP0w6HXSlBBLNwOHq5E4nzkeUUgeYl/1q0DL6eU4sqDY6DMc9AyBbPGYnyAN2MukPhHhebFaC6SbnRcoLA7i/Worrr/oD/rcERss0KepraDNggX2j2Eq026DU7jpN4MHj4OYjyloEpQTacW9pw86TcaaC3kRCaQOg0Slm/NhBzf1rCGPOuLz2/vah3SeUx7akVX9uTU1lNS/JAv42xVB+XEpEG/EH9wxJz0g86LgEF3oADl3b2uQ+PxoIJzOBQLV+55AtuE+AHdJGuxGyDCJvShG4OjDJ3PHh6glRXWbgWtJQ86M2PLpPny2AHElc9ZX10Da6zYQx7c1Fsb1JSeTo2uBfZgIpJtVd5vOMhGBhZUI5sKxLI638NkU0k6XMZsEfZvEqHbAOU5u3N0ljUTW92ECAXdlxLR+pJLzJTbhGu9nAqG2JyDj43oOZU+XGDPaTUXWw2wA7nB14e4QqSrhxmkAYX7XcVCcTiphGn1AcDyJZ0iWbTpSP0oCeX8hEHZ8OLYk7hdP2N8mAxGCJX2TiI3uAAe+EchFrj2JLNFNIGUzUbHNspNPFGMvwb459rDtz24+OerzV7H04srd86TfEri+kDR9ysw9G1uV5K42g1hrxfV7o1NC5McsAT8jT+Reg6tJ7vn+BBCtr9hpsqgiCzybiOuJNBTOcD8hBsYaVNunwpxHJOYDjZ9HsBKmCoTuTJvM2fwBXrsaIxFPb/6RphCjf62h/y4Cjl7OgH8JAk7+SCHozyzgWxH0XQj6qyLo6iwLhHnLweRzPv32BYxP0/UPBPwqBH0j4M9C0K9ewC9r+Hch6BcC/pSD+SoEfSPgVxbwCwF3/en4Ww6mxNHIGriKgtdyIxDw10LQNwK2x7rP5+nJsr8Q0EiOApHephDNE1nskwW0MMv/zRfwbQ3/QcCfhaDfiqA/fQHfvYBfcjA/reE/vYBvX8B3FnDxmIrz/eoL+DGF+OkL+FYE/dUX8G0KsYi6ff5BwF+zgEl7W/0oBP0pB/NnC0FHo8nwf5SD+acg4G/OAg4yWEPMmY/DOj/nryxdDdfLxGcBGhY5rffSBip7zlh4JmebtpsugNvc2jNvsXhW9GIZCqQacblvBwOfnmlrQTYsAhSUo6FMmRRlcJ5UAikf4xzoYu63UDz94ysLxxMq7asAuFIKxOnbrkoPU4FwjZmFKDhcpYra81yCpMg95s3NwqQlkUV4fZszFNxtgUitYoRQ5MaRhQacW9pwWRa35SpC3qkSr+kTPLhGd8bDJR90tOsnArmgZdxLBWDSayMN4EqI+H7WFuJf5qYPebg4iPFW545GG/MOaTJxsde7nysqOckJblfJQ+EqGKo0UcT1tT16xH66HMj0jNQYijb1kTdZCCS8bP0KyjwMsC/dnYQirztBdt47LDj3xPUct+oIkk0TMT/oXIOeJtBCWYinUnjYOUBnlh9BQ+8u8g/zIqJtEbXQhmsH+1R1Kso3FwOa4Jwy71HNDWqc5AnUm7VAWk8btBSX4nqubeRzX7oIZLztVAmauR2xkBzEeP/cmlLR3yIH87sVQR/2WtwDT1UgFC0Eotn7ewZFNBEIR/oPmZoSu0J7mogHqpx1OU0WzBT3SEPFb57qCT3SMoRLps65PywEMiqP9QFKa75CYdCkBo0MgSBZSzAPbDs16a2xrlAZnkDGaJ2I418ZwDX1DOQNT7pEt3aTQ7o/zJC3EWxJRSgdQTmu58ybnKbinuMNwGW5nyOxpiGn++w+h5Rla+R7+iOnzBitgc/9GQriSqyao7bagrPZEewp3S6hWqtF4hlC1jww1+DT+/nuQtJLMQ50VSDp3FF60KjKHHvzQ1rRcLfYA287yoJdMQWBYB5+STjNUdg7PVr6wNoD0lhZ8bCCBxHHe6nu5gOCgvSemGJNYg+ayRIjXwl0m04TVEFSZSvkq08torf16ATJThXf99vEp72Ht4BmYOkouBUCSTe32IZLmC152ETPhJ591EDbJivuj9mO0EmxVsV4cxOFoS9+D6R6CcTXzYIFmyzNqebiANphMMPhfCnm4+GVCZTrjYH9eqfDn1tTsvQ/Nyz8M3oBpd/dX7tWdxdwBvsnd9GoV5FEeZYAxnmIbPspEGRw7N3BWQYD5uZmLyK39HYCltdXzMYXwxf35r4H3mGNkH2Co04EhyzAVt0Rctdcy2k27SNwpuWY2+hwSAh7vAolu5OOvQIHEiHxyobd/XTHdnSwclqVTwl2y5HOvZV9JGShHgikczYW55udBPLl8wOE/u7OHZSphGhekUO0bCbMaR/i+uIN38LtNp/xIEXbhJxitgR+qAWyzQ4b8YVVKEO0v9eIRe3GJtZtrkI0K3TkP8y7QZXDZghg3zXkNenNIGxhvaphJjKz7fUrKxechuCRzQizuXPKicpWGYSbi8Ls9Vx8fnru3wCeVg+722xbkUqdKbAvT33uXI/9jtDRaQ+HZnlDzui2lclKD0cQ9dGYO0z8cHTKmjmcdzdx/SdnK5Gsl53F958SZvt005LecMjhkGmvXsSpKpMSr3qwuzY6C4NMfH5H7rNXw4TKnG1ztMkBzzLx+7g9zqJz1BFWZkPwS6YwVrI++Uci4Oh/BwHl8Qj9LYWgym82hfhYw/9UBH0j4LsQ9IOAqxgf/w+9gD8VQX9FwE8h6FsO5tcs4Nsa/mMK8bMQ9C0HszwR54cv4H9UBP0yhfgUgm7UpPpCwE8haJwlijXa9yZovVgz+GQBP76A0FbwKQR9ZwFXbwT81Rr+jYBfvYBvBPzqBfxpDf/lC/ilCPrxBfxPphCfLOBPBPxkAd8I+JUFVGLc/FAE/SkH8x8R8FMI+jML+EHAdy9g4Wy3P7KAio3u372A/yVTCLGmxqO/phfwN2+tBjYYFHc1xN4sGOo0HFRPOBdeiEOZeSIcmsqOCIdSgRyICSQ6+lECubK1mfd8Ip3euulUIJEuEONkOTK9LiRHIJFzQJ5yKU1abboKmqPps3BtSx1Vn0SC2mtj5o8iptLxhojw6sZc5uWRB/S+rIaQl06Ewmo0IHSmEBWyTRgwX6yyjhIlP8DZ2jsolPEZ6LAUiHlz6xiH3ck16WM80IBn9on7h/5QhMs7+QTpaepwL5cEQo5m5gCKw8XhoTWgLX3O9D4UZi/GQZ4L5PVmUgqXIjiyoJ7MRXh6ageQsFgg37Qnjtdkfg6X6zUQSFV6JrV3pAdlpInzy1Fh02WXl1CnVsg9vDxLdI+7Dm75KkThLHF1uqyiM5Rez2Ohawnkw0hcb6XVJ+7d60Ig9Tx6QnaFI/LUZCBe63ION+3mI18HT6fFTJfguhFI6GE8N2kxDQQ+FIMMe0waCpzA1ynkmiIQ+LkW40WOWsBtNQ5Z6CVivAEIZL+OlRPzh8b8z2UB5bGC/hZfwN+9pnCplZCcdmsUFOlDp5O51sAF3BUP8Hif0MP4VXzNO4xCiT8M2iLLhua8mrPwMBdIMUQjDnnlCISMralMleAg7snpdINDTXp0lK80Dy48FkhVDMXrSFuM4Ew0gYzSZGfTqliEcI1McT7d2EWUr70rXBOFMt8xHia93ssC+GBuoPBxFt+fXwQS1T1liYNoJBDzMIotuOHBFvsbY0ao/fAcKMoFZZ54HlR07/VFeJxnAhnDY2ZQES0XkNirzau/NmnpTVJOgiR9gWzWtVOpgaIFVLVhMC+KMpOmUPpQ9G4LHO6Ul4qtXq7hCrqBgq3yNKk8QhOo5omJArJ4VLRdaiEkg6FAxOohkPa05CfgS6BivGon0YnOH9AeYcPCuneXqLJjBVTDcoN99ybm3x3iNZROf8a99gImHXji+1c1NnFQeozQhaUNIJYOJgvPxrQV8xcRaJ7tViBgAip1VVRDTE5LFMjtzKBVxlJo8x3hYv7EfNyvSglZnS1RGK1A+nNraoKkv0QR9LcjIEnON/BSEzGWxQKR3N6qFkgmj7h7XgukaNoegv2AvSSUFgIRw2mYwaE83pBLVlVO7GytQ3svJBHjHa8maVG2hvB+lpF9cK2WgnobgT/pT5ireeuW1LM5By9udO7b/bFK+v2tC+FK7ZizNjWxDz5PI9jJ+RQHG361ya2P5pD2dhPs5PROqHMTCLlfv1RrG9MEwk8CWU/Ti8Jdr950ZH8UBBvfSoz98frWkoltrcSaPA6Ze3X6BnnASYFduWux+yzFeOaupUNRW1PuxVVs0hkZK+BcY50FHjn55HBSlnDRB2PuzqqtTZ56PRbvz0eI1bpAuFO6LeBwe5kRDeu+TfxH/YCde+hje8BvEtn0Rxqcl1hjntJoOj2GM0cgY3Jn9qmOdfp8hCoEbDNBbrfRTAo3zxBr+C6u/9LedYqjUDzhlEZCbtIJBMXXohDXn985uxkCkdkUadB4ex15MNUITRgmUCmLHratpRhfd1kJhDxd+/jVm0jIpedOwEWWythksv1HKoKO5P8dBBwrQ+l3Ka398ULQ34yA717AtyLoVy/gbYnX3wj4VgRdqKXWTf0tJlb7UgT9ZAHr6Wj0kYMxpGicfxCwlReLH9bwP00hPlnANwK+TSH+zRr+nQV8K4K+C0EXz43e/VsW8F0I2ni1yj/W8MtBoHx8AT/W8O9CUOSOFbaeHQQC/vQF/M+9gD/lYL6s4d+FoF9ZwLcv4AcB372AX76Av5pC/CgE/VcW8FdTiF8R8G0K8ZGDeWcBfyqCfnoBvxRB376AvyqCvk0hvuRg3qYQbwT8ZAF/RcC3HAxXxhT/UVMIsaZk+W9RBB3+7l7ANQSQB8sDCq720Kdaz5dBbHwC4Z6zkU1r1kZQBFcXBd2wMOgk1ku45JGDPMPDEb0rYwLnOwq5n+8FAmVJcnjJxRx5YIVeRM1KvsFlMxJI6YQDEX5hsTRy5CUi3JrlNsUgVRDzjY/9cCYghdttD7LyeuLh6kATehxvphDj6YEFjI4MgYRSDDFdCYSaLgTSPEr58jKFSLCv2cOKDsgUQ7nAMQqRKV5LVyOHs7jzeCiXbkW3D1mF2kYeC3bSXKfZaTCF63AToyC1Rzq11moFF2kskBCjYUsnF3G9BRFn9x5EfH+81y9iPOsDDi1jEdFJeZlCWScx8sabeUcDL7/BuUsiFmpzgZD7QTIEvpYj5qd8GNHEkVooT4cAB3XuRnQ/cmaQ9K2Ye1tTILejkxGUuzzG3r0V14fSvIEalQIpyW4B1J614nouoS+Que/mVNo4W0hLjWOvIqVOZ0mPQvYgAoGDSox/HretmM9FxLx08ULG3VUX4T2JeXA8z/9cL+BYmQz+lizg+DeHq6mq3QTyWFvswfLh092ASxAL5BD3mM4MymVTg6tXzXF4fQrECQk7wGUWLFgYttOcuuaogfP+vObhZLOPqO/cS2h2icVCNXr6lCqLCLKdQKpwMc5sujp3GuS9s4F866WSG8sHDmlbmNhfHZ/iHn8qQ8g2lwX3B8ddRa1deYerpq2ZH+O9T6dT5MNt3BOvjyCQMDjffajSArC/e2YJpYP1Cc4rb8H8fLcHqlnPBxzWZ4GoNWQt7QrlDmVcAQ4vZKfToe2dBRLqc+7te2lCu0oHOG/CFffkMOvo+BkfoQ4Cg4exNPPpbbbYwXl4WrFgHTw76q7NGRQzbOHAOAnkOo14DpV+F+NbWI+IWps4h4JZCxyc9qlNz2dtDMk+tHgYlALxthVvobI6iweXUCAai7kF58WKMF9mukDKBRfzabVb5u0fPKdo2fSAE7RBvrN9jW8SraEeU0CBvhG/36bHESSrg0DGvBHjHdUC8eNqNUf+Yb03qeOtxTPOUwXyH4cCwf/cmlIHf0kW8LcXgrrk/IDANyVsP42bSfDkdBWI5snYHYJAEHc8HcKJRkNun48CsWzjlMPeGXfYqeZGSzLlMAVe7gfcftx7NtFwtoXdCY0ZOw6sjq6jpwL+Y6yIoCxSJLIsXYEkq42OwuE6NMhkPg/AufQenOU9S6KmIhDreIEp81dmLyfL88iAZnWacGd9uxu0Oqw47Pqs46yYty/Th30NJ3WpcjcL+jpBs8VerJEG8yBSBcImtbUGgZsjbJvqFshI3/YgcngrEOp2lcmzWL8KLyczFsR9DWhUHPsCyTwdBT1nmxNfxybkUjThrLv3EzJZZQqw41nmbJsIhJuOX72LoPSwuzJOCfEqF0GkiDslrEwxf4fpYgZ1VmrIO6WaQWXd9cExex1mWSeQbSor4hlz2byyiDwGesjua8hLhHl41cR4c/fZQiRRMb9KefPJrH1eBNKhjrl62DPJSMwrXPl2iv1nbhn0Vt8ptNqlx5lJNhIZ+EUF/kDucxe34vdZ32992KdWDzN3IRD3n4iA4/8dBFTQYPC76sH/3izgBwHfvYAfBAzQvvvIwXxlAf9jL+A7C7jQTuPo37KAX76A7yzguxD00wv4ixzMJwv4loOpLzvvuxfwyxewPuT4WxG0Jmnv0wv4UQRtkp1m9bKnire4wdFXFtBwB0bypQj6yQJ+KYK+s4BfcjA/TSG+5GDephD/V4qgXwj4yQJea3F9717AfNTgH4qgP7OAH0XQX3sBR+GC/8gCvk0h3r2Al0ew/e4F/BUBP76Ajzw1PgiYHNcmXxmqbn4KQd8IuBweR+0fQ0AFjcZ/DQL+5q2VOWoMaeIcue9NBOIYcNGgsK2jQCRz9Ar/Xr2Bu43PwmZSJNQ42y00Ru1h31V5R7fb6QKuaCUQxx/NW7ojXQw3uRQI06eLliq6jiC91wIxe0+a05s20KHpghQHpLNzmqnRDa6XOnjJu5Qtve9fWcXFJeah050laqgpgcuRR8jXG8+m9tznUI2mAQ5xVRB6j9Q7FKtlgvzxaqFTfeXMIYsgEVuT5enU2VQ1XJap2C1VTyDSJtzo0C47H4WaPrfpbusQuDnXhHuHemTSLLfvUDtXgZDj+YjQMR6Lrc9oQxGumuJ49rW6Qk57YrzXzaiiy4P4fnE4JyiQtuLzppEMRPjqHbmXo0KEnzNZgZY8xOujW0gCodsnZKQJkX+Si5aaT4FsdUfF+et2BHS0VScQL9YCSdvDUCDy2n5AGpII+xdzFNENF9ef24OAB3tPjHeyOO6gPB+5CHcjgcjj8cMQyF4JpJQP4nrlVH9AkfWOPOw9i5wqbm8G/IESgYzP0Z9TBFXQePi39AL+7kJQE7MBVJcABNKQXUsHC02F2jpuUbj30Qv5ugWkfGJgn8HToFmxTqE4Y4MFJ1kgG1ZiBHE4FkhyoEinbCCQ5jaxdixw8qdKL2WZCqQRQWa4OGcyZQ9xvHa8WWMvTPcGlaRGrNFxs2HiGPucXgOtD1fppeI7q8Xxj008gqKmG+YvlL1ML7l2gMybbXgg959Azc09gbYX73E46vYqnae4hDyNlzxUhgLhdmgt7sHsseb+48BMelM0cbwS7bHfOz9M2se4hTbbLVBwGOwJ7W91gZiaKRCY1xwonqEU8sV8hb2uP5NpEiouJCLgxOG+FsdTym4FyUXe4eAZZBVdJcoNmmYoxjs19jrVGKqhmZ8MHAZi36WjthXPlN361R8cdcmrN/EBGd/ukBcVT5PO18oOmrqm3J9OOpX28riDW3URv8/ckAhd1pUIR7ulhcNmLMaHcbWHglh77pHro6XozFXI1vmWe84VmXRwwVeodgK5g9CZtVSndwn40RDzeR6kfy4LqCBl+JfIwfx2BGzvFwlOfC1xpm4EEkyW/Ts4e1dmdhtbhGreQwZPXr+MR84CmcpRVoLlnh/YtTOjI2eznEESPYfYGfFrRMahC2A9R2PEnliTqXKd9eGQ2wp3uk5RSd2vS3Cv6hR7xTwEkt/6Idhm8uROyjSVds+9Ct7AmXJ/vet1RAtGS7gI7sLujglEIsG+gN3FfWBHW6oJWYWrFsCWe8y22ckk9mjNIOlijLx8JhBssVqbwKf6iDMRXUak3Lh9iILmip1ptyWEPBiBtjZn3IsfsU2P9UyHSENTHEbprSXY5htI+rrCmKWdWjKIXnIte22M7YMcE+rpbgvibu0htsy3FUFlfwBHda2xcL0R85esYgz5VteZGIgFVFpsQwimjUDYM9HEmt4exL5ZHxTkPkUsSrvWMsU+1cfIJ5llUlma3GDnih+e0VE/J8VsL873mIjxjwYbIN4G6ZAia8qCVnl93onFMzCy+9j1jkeVBNtnLZ4ArkDSu3tNSCBuYRGKuD3kKIqYj38iAv5rgf13EVAdSMO/pRB08ocLQbFxP/9QBAWJ658s4K/W8F9ZwBFwxSoytsKrSzhuvxRBl3o2S/6tEPSnNfwnC/iWg/nyBXzLwXz1Av6KgF/W8G8EXLGb9l0I+qyWmjWqWxVtogbnX3IwHwR89wJ+soBnGsv/X4WgPxVB33Iwv/oCfnoBH255/O4F/FEI+i9FUAbrzorryfIHAr5NId5yMItxCf5HDuaiWosfhaA/TSE+CPirIuivcjA/s4BfhaBf1vBvOZivXsCfphB/NguoDoaTv8Ua/ncXrcW8yyEudzH2+2oh0/tuPIMyDU88HBZeS70QSqgveSC2qngo0+LRCaSwVz4OqWITOlmPV1CdqyPyU1oSmucyh3Nuxsjv+6VM+xmMRDjGj8zbXs4q9c1gBu1tmqLgotkyLU+dBHlphNxfKuLzye4okAryhAWIzE0Kp8sCqqdzYn51f2UJG72AVCUh82eoiGikSAM4X+uUh/55YdBlNF1Coucp8y5RadIdTx7QPs8h8uTNwqRjeYmhgov4fvCYJ3QwOoqtqJykzHfbkU8XpBpAszwJhJwPBBK2QKeQHiYH5Mdzz6Rpkj/hiscCmTey19HUCRaCNx8p98eq+Dyb2SpUbnRC3mQ/0imXgpdSW3bi3vbkEao/5RHEPTNigV+5KiWLzQLq+y1l4VAViJeD3IeS6AkLn0uBkIkZjeAmzQRC+juBnCPYYEiyeci9G4jz3a89BtdDmLNgUAiE5NF4DZcdTph3dcX1PkpVzM/SjEV4WxUqLY4bAiljL2SOvT+XsVAH8uj/r6YQm4qJx7+R7pm3h4dKq6bFUL78Kr3xMDfoGuVbKDtrhcMin+WU5l4pEGS2FEiTPCN6MsT3b7ECOOwYTqj6HHXAoztjYRvzhPad9RlqyE3unzLkU5Z3W2hQu2HBjO8jOt4oEqTSdsvC3h0TajJzDtlTnDe09JlPD5tcE+GbbnE/XKOIwoUf4bapLYGgy0yi9WpdQS3VDAXN4WUE41h3qGm+5sFExkDFnWBAc91vUDirBdKuL5IG7Ykx7mntw6d7GT+Al2TJAnctEG688hO4nmDLg9kItVTsczlk6XaNg4WEbJqG9wM01XXDPOvExD2e+TvI/ZRhr4oRocHhMIQ69sxXv+0soTda3sQz4bzE/nglEDotIzG3rcWQb5/0jq7ceAgxerz7hQXSKTqy4Xzz5ygEurPp9HAfQVUs99jb1SSiC9U3IdfFfPvLXCDq8wk+FHNq49AIBDJPC5PARV6K3w8/eEWRMRLPANdbocAZYYPOZW0M1ckV46PW80+uqcnoLykE/e0ICEo6gHB9G2CWnvoJWXfhA46zvoxcHlsGfV7SCRyvoxGzeXrTSTEZXsCzF0/sDmaVTHbKHUNDtSF3e94xJ3l8YxBs9xMmQq1YpStW6nCuViq210ZLSB71L7B79KZMPNdrm2wK9wjhsEaMjfadTlde2IPdwJ0iD7+8OB89voLbfCMQMk4Fok2VWwWuFj24nVzanKSZQCQ4TwXSuPnJJjU52JBij+BQehWObhd4A/kZy5hVL3mVrdeINRWWV87i/s0kOSkpVPyEsRcPNZ+6wXwGp8ULqVx7K5EwQlvIEk/FrnsQr2/Hfh8sbzDmzKjvBt1Fzyvs87bP2OrWF8jorEbAdunLiGUm3ve2iEBp9XUUrqO7Tc37NoLdfvfy5ZsKpJVm69mr2kVl9jqPfbpN7lsoFJngYBdrQPHJ7YB57pA7m+DWEaCrG0Q79kCsVq8+ib37FOrgMGXefCkQks5LA9p13uc22wvENa29uD64aSzo5b2KjLeaDnlO+8wJ4lv+j0RA5X8FAcdIrPO/pRBU+c1Fa1++gKWHpC9TiK8s4NsU4iMH8+4F/MjBlFMwvrKAn0LQtyLoTesv/w0Bfy0E/coCNnEwZb/6An6ygG9r+LcpxKcX0LyX6BsBZ81c/zaFWNwHU+vZlT2+2RxwhZVCi37Iwfhjv/pSBF39lIPJt3uCPnIw8yAZfgpBV6Nyqn4UQePmhbDLkvhfiqCG1wqEeyNgkz/XfLFCCvxAwJci6Gq637UfRdCvXsA3Ar6zgMaYCYTk0m36jYDXTXn7ZAE/voDb+lD+QEBObXG+8eL4yQJ+5GB+IuBHEfQrC/hGwLcczEcR9J0F/FkI+kd7AcWaGih/CwL+7izg8yhXkG6NmPsWFgg3WgZEIJAaM7/ZCyQ7laSFeBMcsH87LQjtnGQA6WXqozCzc5+GxXkjXg9iHIyRQI6dpBbQlNOE+8iUCYVAnYj3G4GUF88Vt754+sN1P8142CFKRDhqTiBW8gMPpalvUDS6zqGJsxT7aD+PKL30VpDs5jHzquGipRFOLpBe1wfuqeVQokFpKxDbkLFAG5RA535gQs2rDHuNLpBOVaIhVM44Yv45Xti03x3F8e9w4D5z5i1121SEdlGRIu9UjnKq43YCDRgCCaeJ+H5lLGdQjc2Ie7O0FOGwbwqk4t6J+77rqbTfuyyhoI043/Ww8Cn1x2LrEgE8D4u5QND7YzeFBpfi+n1JIKihRCK8N6lAuqEtkBCh8RJuizjDQYUWFd2YVIMiGyc8GDgCyZ1KViFujycU9OpRR8noTKG48QPzAkWMB5SxA+eFnyPfeSEsXaViazZe0YXxEIi3tPQxtOdNjLxnJBB5ZzzmUCCByKE8K5M/Fa6KNfUSr/g7EPB3ZwE3M1+EOycmEAKGAlECq1pDmcEehyL6qShTOxuK3WqN/AAznUrSooX8ulty78D3EjWdZAa1NhGfn7ZcpePKQnAp+jYKS5fo9DB5IdputWW+7mKJypVsw5Vwi/mJ9uzoY1mqIpwjAunWwHJqxeYGkmWyQd79LpBsniYLuEqXHQt1zFSa4XUMZ3m0w+HlJBBvfPLucAsfDgsuPYF48mg9giZ6ZQnNC+9oksQgEC61UBBrNhFsWM0hHhwc5ruPXUKryV0gm3NfsVC7M0L7tlrCub8HFk63xKDTByvhJm9MHDYnLJDt/so64pNAqNEt1+lwAp7ArcpGgQUCgbMQ9SHbvBDxmDxV6i+0J1yi6wr7R0UgM65hA7E3c3hwGYFKb+V68v+Udy/NiupaAIB/kAODb4aCJIrIloU8ZyDyCgoIKPrrz9J96rbVp+qOuk/drjukNgbCJqx8lceCUjcd7u3Hls5K9+5C0zxVJKUgF6zqqyXczhKSMQ+owJZ5ZEEaroB42zXWT121J6gPPdZnWx6AEZB0OH8RJL3oU8p4ak2gPh904o0WpGBcnAwgdUSDeDtl1f/GNjWb/r9OBH0W3QT8eDiynM67VfQ0RqjH8+1McSzb0NkikUVwL+aEW9kQSTHxbg3EpvDk9gzbBx3WBoVE0SaKHbRIjCpbOWArozmxL2uQ2JeWyK9ckqLl6LGu0lGmNXDccpl7l3Ie0dUljJF8kqBYcwqULZYL/E4rq9UrL0JMaf3c7KBeb5FgdXz3mW2O8fob70HscKO3WJPVHUzJHFr2vYwjOkgbB7JkQy0/q5eUGeS4h6RgU24teVzRA1ckKOnq9tqhE8+XyWQN3G8Vy2cnA+Mi0SgYdY8EdPybSE9fdwMy7SJy29zEIh1oJb7je3Wu2BOe6GzuX+9wWE6RXPBEIi73hykcHuGShNfpUmWhguVndSUr4b3A+5fPlxNECwsJu+4MYK5zVOBGDJFYMuD1E2VhQGvk1Aq7Fxk3Aw1Jfj6Mifs4DrHPOZxjkB3vn5Yrbr/S1+qGFXTVXOa+OkYCps5mC7m/GBJ32792dO2fr6CMJA2P5NTSx24p4zfsMCQO0YbV/yQB/9NE/l0CClNx+qckhZj+YgK+k0JUB3GvfI8CfqwFfBPwYzuY91rA90TQDwK+1wK+RwE/JoK+CfjzRNCPvIA/jwK+dwT9mAj6QUDa7loja0T2z1HA93Ywh+tV/iTgftLJxmN8GXC92Sn99yggJzb7BwG/k0J8jAL+yAv4HgXchjUS68eOoN8E/Dk1/JuA32sBP3cEfRHwnRr+g4A/TQT9JuB7FPB6KzVrqzYr9Xs7mLyytb8JmG4niVEH1uZvAia7RfZJwPdE0I8dQX+sBfyeCPqdFOJfXws4E2aC+KcQUPjFoVXbRS2UyyS1AvM6URkTR0iEYZyQgLUVdjefUQ/nXRtZ4eKOxFuAMAP+sAPuDUa0YMHpZECTLvH8OyqH7Qe0glqimRI+iaqzaS0NoDORlMFGvRTsXJjY/fQDbiFZGLDHzFxid9LC8mWuAkuaToX2EWTcmw/dirXiSYdSq7H8i7GZMkXQG+gMIyJB+SJruUAy1cU2Jz4NX+SjXxiavljOgws2T3brpAXUu8eJ+F6/iRinDH0k7ZF0x34tsKphO7gevdzyZLvsmRKqQ8i+FCShGk2wO3scKK8dNk9I0KrE7iYXp8DHVaKERuVTJt9NHW6WlBOvSvB8ko3w/KJNlSAqkGjBTF4Bj92Ee5qAx1tltITGyZGQq3OpsnMdaFBVMZJ4nW8E5ne1BG3tIOEetSexSY7H2cXG5zfvkOSRFmygOW4jy2sSJJzKMg/yZ3pW/Okaj/dCZkKa7zIeXrtXfb1ChEsRp8SbtBtg13OGzzfP8e+316ji72tT49mfQsBf3aZOjc/gbHkO8cB+2ow9wIQ8rSwklDjC/+m9D4Ef3C8k2Mmy2WVe9pAyrinB4GSprDxSfEedKZ4/zKnPan8xgqQfutzXbkXEQt9q4DKoQPG0XNDZiKch5DffVPx7k4usP4IC+Z4g0Q4nJJWm2QcoXWJwP3o+p2ygSV/QXG8HEsYj22ZOcs/gPKgO3GuAvyau8jE0vuaSwAck4mXHh1ANr4YSCHuqs/H56EHl+yb3T6/7m6+mX5CFjsvDWHq0bD1IkGCOv7OCRkaC8kfUQXI7mMQ3xnj/o6VRQ6sOdRKookDZbO5x/P0r12egY3maKZ6AuydX8djMElhJ+zVcN/2eh4s1doHTzW4E3S7SiJdHSF51g/XrwoeLz7szkdzqYgCclZ7iGRlp2ZknPlTpUyXhIDUF1k/fEz9jxwoHAbYg2Ok+3FTJ5GGYIVH3mpBBqRZYn/P6mTJtIh2gEGQkvb3A+4siMoere9oTf/AgIsPnLkPWUiABfvd+2y672Kamsz9kIugvzwtIztkUnHo34vYlGvZ0tzoI4D/HM8ulqyUwMZ6JEC+KqeJEwk2lk9G6hWATEMs1VhiPltmGQTlPkIDC8KulXHu6YO0mC8UJihTj3DVZ4Xdxh4SyY1Gnqpe34HkgE0/qtJRG1jgBmA8EbkfTnjJ02yu35A0J2Kd7nQ4sS4cic5GQ912CROvCFlzePRV7u496qsWHHoyuHHJHgX1Bd3WCBHxYSChEn8r02thDOSVT4jpJ3FKm3V8ETG+WO57HKS25tQG+NRUeNgQJ1nhXBqaqy/jOvtZC3rCfCCUheB/CJpHYcruUoJHqOXe7rztgnNn3ABh8MC4d4ilNsvEcrEcjKSEPkNBxMcG4sjCRaIaA5TtHJG/01T2ImyUJxq3DkULt9wPFmSzuEVtbeL3LVaWWpzhIxmWhETCfF3y+8RxJmjxvD7CTI1HclXkqqOcuVnCNsfxA7hKfjSVFg/x+Xyphmd6AykLYQ+QWSFLangTquJsVnMXNUvEG1rD9bwT8PPgLGtcIXA==</prop>
			<obj name="TemperatureLog" class="TemperatureLog" version="2">
				<prop name="Times">TEFSWgAA6Z0AAIDpmFoAAAD0AQAAjgMAACgFAADMBgAAZggAAAAKAACaCwAAPg0AANgOAAByEAAADBIAAKYTAABKFQAA5BYAAH4YAAAYGgAAvBsAAFYdAADwHgAAlCAAAC4iAADIIwAAYiUAAPwmAACgKAAAOioAANQrAAB4LQAAEi8AAKwwAABGMgAA4DMAAIQ1AAAeNwAAuDgAAFI6AAD2OwAAkD0AACo/AADOQAAAaEIAAAJEAACcRQAANkcAANpIAAB0SgAADkwAAKhNAABMTwAA5lAAAIBSAAAkVAAAvlUAAFhXAADyWAAAjFoAADBcAADKXQAAZF8AAAhhAACiYgAAPGQAANZlAABwZwAAFGkAAK5qAABIbAAA4m0AAIZvAAAgcQAAunIAAF50AAD4dQAAkncAACx5AADGegAAanwAAAR+AACefwAAQoEAANyCAAB2hAAAEIYAAKqHAABOiQAA6IoAAIKMAAAcjgAAwI8AAFqRAAD0kgAAmJQAADKWAADMlwAAZpkAAACbAACknAAAPp4AANifAAByoQAAFqMAALCkAABKpgAA7qcAAIipAAAiqwAAvKwAAFauAAD6rwAAlLEAAC6zAADStAAAbLYAAAa4AACguQAAOrsAAN68AAB4vgAAEsAAAKzBAABQwwAA6sQAAITGAAAoyAAAwskAAFzLAAD2zAAAkM4AADTQAADO0QAAaNMAAALVAACm1gAAQNgAANrZAAB+2wAAGN0AALLeAABM4AAA5uEAAIrjAAAk5QAAvuYAAGLoAAD86QAAlusAADDtAADK7gAAbvAAAAjyAACi8wAAPPUAAOD2AAB6+AAAFPoAALj7AABS/QAA7P4AAIYAAQAgAgEAxAMBAF4FAQD4BgEAkggBADYKAQDQCwEAag0BAA4PAQCoEAEAQhIBANwTAQB2FQEAGhcBALQYAQBOGgEA6BsBAIwdAQAmHwEAwCABAGQiAQD+IwEAmCUBADInAQDMKAEAcCoBAAosAQCkLQEASC8BAOIwAQB8MgEAFjQBALA1AQBUNwEA7jgBAIg6AQAiPAEAxj0BAGA/AQD6QAEAnkIBADhEAQDSRQEAbEcBAAZJAQCqSgEAREwBAN5NAQB4TwEAHFEBALZSAQBQVAEA9FUBAI5XAQAoWQEAwloBAFxcAQAAXgEAml8BADRhAQDOYgEAcmQBAAxmAQCmZwEAQGkBAORqAQB+bAEAGG4BALxvAQBWcQEA8HIBAIp0AQAkdgEAyHcBAGJ5AQD8egEAlnwBADp+AQDUfwEAboEBAAiDAQCshAEARoYBAOCHAQCEiQEAHosBALiMAQBSjgEA7I8BAJCRAQAqkwEAxJQBAF6WAQACmAEAnJkBADabAQDanAEAdJ4BAA6gAQCooQEAQqMBAOakAQCApgEAGqgBALSpAQBYqwEA8qwBAIyuAQAwsAEAyrEBAGSzAQD+tAEAmLYBADy4AQDWuQEAcLsBABS9AQCuvgEASMABAOLBAQB8wwEAIMUBALrGAQBUyAEA7skBAJLLAQAszQEAxs4BAGrQAQAE0gEAntMBADjVAQDS1gEAdtgBABDaAQCq2wEARN0BAOjeAQCC4AEAHOIBALbjAQBa5QEA9OYBAI7oAQAo6gEAwusBAGbtAQAA7wEApPABAD7yAQDY8wEAcvUBAAz3AQCw+AEASvoBAOT7AQB+/QEAIv8BALwAAgBWAgIA+gMCAJQFAgAuBwIAyAgCAGIKAgAGDAIAoA0CADoPAgDUEAIAeBICABIUAgCsFQIARhcCAOoYAgCEGgIAHhwCALgdAgBcHwIA9iACAJAiAgA0JAIAziUCAGgnAgACKQIAnCoCAEAsAgDaLQIAdC8CAA4xAgCyMgIATDQCAOY1AgCKNwIAJDkCAL46AgBYPAIA8j0CAJY/AgAwQQIAykICAGREAgAIRgIAokcCADxJAgDgSgIAekwCABROAgCuTwIASFECAOxSAgCGVAIAIFYCALpXAgBeWQIA+FoCAJJcAgAsXgIA0F8CAGphAgAEYwIAnmQCAEJmAgDcZwIAdmkCABprAgC0bAIATm4CAOhvAgCCcQIAJnMCAMB0AgBadgIA9HcCAJh5AgAyewIAzHwCAHB+AgAKgAIApIECAD6DAgDYhAIAfIYCABaIAgCwiQIASosCAO6MAgCIjgIAIpACALyRAgBgkwIA+pQCAJSWAgAumAIA0pkCAGybAgAGnQIAqp4CAESgAgDeoQIAeKMCABKlAgC2pgIAUKgCAOqpAgCEqwIAHq0CAMKuAgBcsAIAALICAJqzAgA0tQIAzrYCAGi4AgAMugIAprsCAEC9AgDavgIAfsACABjCAgCywwIATMUCAObGAgCKyAIAJMoCAMjLAgBizQIA/M4CAJbQAgAw0gIA1NMCAG7VAgAI1wIAotgCAEbaAgDg2wIAet0CAB7fAgC44AIAUuICAOzjAgCG5QIAKucCAMToAgBe6gIA+OsCAJztAgA27wIA0PACAHTyAgAO9AIAqPUCAEL3AgDc+AIAgPoCABr8AgC0/QIAWP8CAPIAAwCMAgMAJgQDAMAFAwBkBwMA/ggDAJgKAwAyDAMA1g0DAHAPAwAKEQMApBIDAEgUAwDiFQMAfBcDACAZAwC6GgMAVBwDAO4dAwCIHwMALCEDAMYiAwBgJAMA+iUDAJ4nAwA4KQMA0ioDAHYsAwAQLgMAqi8DAEQxAwDeMgMAgjQDABw2AwC2NwMAUDkDAOo6AwCOPAMAKD4DAMw/AwBmQQMAAEMDAJpEAwA0RgMA2EcDAHJJAwAMSwMApkwDAEpOAwDkTwMAflEDABhTAwC8VAMAVlYDAPBXAwCKWQMALlsDAMhcAwBiXgMABmADAKBhAwA6YwMA1GQDAG5mAwASaAMArGkDAEZrAwDqbAMAhG4DAB5wAwC4cQMAUnMDAPZ0AwCQdgMAKngDAMR5AwBoewMAAn0DAJx+AwA2gAMA2oEDAHSDAwAOhQMAsoYDAEyIAwDmiQMAgIsDABqNAwC+jgMAWJADAPKRAwCMkwMAMJUDAMqWAwBkmAMACJoDAKKbAwA8nQMA1p4DAHCgAwAUogMArqMDAEilAwDipgMAhqgDACCqAwC6qwMAXq0DAPiuAwCSsAMALLIDAMazAwBqtQMABLcDAJ64AwA4ugMA0rsDAHa9AwAQvwMAtMADAE7CAwDowwMAgsUDABzHAwDAyAMAWsoDAPTLAwCOzQMAKM8DAMzQAwBm0gMACtQDAKTVAwA+1wMA2NgDAHLaAwAW3AMAsN0DAErfAwDk4AMAiOIDACLkAwC85QMAVucDAProAwCU6gMALuwDAMjtAwBs7wMABvEDAKDyAwA69AMA3vUDAHj3AwAS+QMArPoDAFD8AwDq/QMAhP8DACgBBADCAgQAXAQEAPYFBACQBwQANAkEAM4KBABoDAQADA4EAKYPBABAEQQA2hIEAHQUBAAYFgQAshcEAEwZBADmGgQAihwEACQeBAC+HwQAYiEEAPwiBACWJAQAMCYEAMonBABuKQQACCsEAKIsBAA8LgQA1i8EAHoxBAAUMwQAuDQEAFI2BADsNwQAhjkEACA7BADEPAQAXj4EAPg/BACSQQQANkMEANBEBABqRgQABEgEAKhJBABCSwQA3EwEAIBOBAAaUAQAtFEEAE5TBADoVAQAjFYEACZYBADAWQQAWlsEAP5cBACYXgQAMmAEANZhBABwYwQACmUEAKRmBAA+aAQA4mkEAHxrBAAWbQQAsG4EAFRwBADucQQAiHMEACJ1BADGdgQAYHgEAPp5BACUewQAOH0EANJ+BABsgAQABoIEAKqDBABEhQQA3oYEAHiIBAAcigQAtosEAFCNBADqjgQAmJAEADKSBADMkwQAcJUEAAqXBACkmAQAPpoEAOKbBAB8nQQAFp8EALCgBABUogQA7qMEAIilBAAspwQAxqgEAGCqBAD6qwQAnq0EADivBADSsAQAbLIEAAa0BACqtQQARLcEAN64BAB4ugQAHLwEALa9BABQvwQA9MAEAI7CBAAoxAQAwsUEAFzHBAAAyQQAmsoEADTMBADOzQQAcs8EABbRBAC60gQAVNQEAO7VBACI1wQAItkEAMbaBABg3AQA+t0EAJTfBAA44QQA0uIEAGzkBAAG5gQAqucEAETpBADe6gQAeOwEABzuBAC27wQAUPEEAOryBACO9AQAKPYEAML3BABc+QQAAPsEAJr8BAA0/gQAzv8EAHIBBQAMAwUApgQFAEoGBQDkBwUAfgkFABgLBQCyDAUAVg4FAPAPBQCKEQUALhMFAMgUBQBiFgUA/BcFAJYZBQA6GwUA1BwFAG4eBQAIIAUArCEFAEYjBQDgJAUAeiYFAB4oBQC4KQUAUisFAOwsBQCQLgUAKjAFAMQxBQBeMwUA+DQFAJw2BQA2OAUA2jkFAHQ7BQAOPQUAqD4FAEJABQDmQQUAgEMFABpFBQC0RgUAWEgFAPJJBQCMSwUAJk0FAMpOBQBkUAUA/lEFAJhTBQAyVQUA1lYFAHBYBQAKWgUArlsFAEhdBQDiXgUAfGAFACBiBQC6YwUAVGUFAO5mBQCIaAUALGoFAMZrBQBqbQUABG8FAJ5wBQA4cgUA0nMFAHZ1BQAQdwUAqngFAER6BQDeewUAgn0FABx/BQC2gAUAWoIFAPSDBQCOhQUAKIcFAMyIBQBmigUAAIwFAKSNBQA+jwUA2JAFAHKSBQAMlAUAsJUFAEqXBQDkmAUAfpoFACKcBQC8nQUAVp8FAPqgBQCUogUALqQFAMilBQBipwUABqkFAKCqBQA6rAUA1K0FAHivBQASsQUArLIFAEa0BQDqtQUAhLcFAB65BQC4ugUAUrwFAPa9BQCQvwUANMEFAM7CBQBoxAUAAsYFAJzHBQBAyQUA2soFAHTMBQAOzgUAss8FAEzRBQDm0gUAitQFACTWBQC+1wUAWNkFAPLaBQCW3AUAMN4FAMrfBQBk4QUACOMFAKLkBQA85gUA4OcFAHrpBQAU6wUAruwFAEjuBQDs7wUAhvEFACDzBQC69AUAXvYFAPj3BQCS+QUALPsFAND8BQBq/gUABAAGAKgBBgBCAwYA3AQGAHYGBgAQCAYAtAkGAE4LBgDoDAYAgg4GACYQBgDAEQYAWhMGAP4UBgCYFgYAMhgGAMwZBgBmGwYACh0GAKQeBgA+IAYA2CEGAHwjBgAWJQYAsCYGAEooBgDkKQYAiCsGACItBgDGLgYAYDAGAPoxBgCUMwYALjUGANI2BgBsOAYABjoGAKA7BgBEPQYA3j4GAHhABgAcQgYAtkMGAFBFBgDqRgYAhEgGAChKBgDCSwYAXE0GAPZOBgCaUAYANFIGAM5TBgBoVQYADFcGAKZYBgBAWgYA2lsGAH5dBgAYXwYAsmAGAExiBgDwYwYAimUGACRnBgC+aAYAYmoGAPxrBgCWbQYAMG8GAMpwBgBucgYACHQGAKx1BgBGdwYA4HgGAHp6BgAUfAYAuH0GAFJ/BgDsgAYAhoIGACqEBgDEhQYAXocGAPiIBgCcigYANowGANCNBgBqjwYADpEGAKiSBgBClAYA5pUGAICXBgAamQYAtJoGAE6cBgDynQYAjJ8GACahBgDAogYAZKQGAP6lBgCYpwYAPKkGANaqBgBwrAYACq4GAKSvBgBIsQYA4rIGAHy0BgAWtgYAurcGAFS5BgDuugYAiLwGACy+BgDGvwYAYMEGAPrCBgCexAYAOMYGANLHBgB2yQYAEMsGAKrMBgBEzgYA6M8GAILRBgAc0wYAttQGAFrWBgD01wYAjtkGACjbBgDM3AYAZt4GAADgBgCa4QYANOMGAM7kBgBy5gYADOgGALDpBgBK6wYA5OwGAH7uBgAY8AYAvPEGAFbzBgDw9AYAivYGACT4BgDI+QYAYvsGAAb9BgCg/gYAOgAHANQBBwBuAwcAEgUHAKwGBwBGCAcA4AkHAIQLBwAeDQcAuA4HAFIQBwD2EQcAkBMHACoVBwDOFgcAaBgHAAIaBwCcGwcANh0HANoeBwB0IAcADiIHAKgjBwBMJQcA5iYHAIAoBwAkKgcAvisHAFgtBwDyLgcAjDAHADAyBwDKMwcAZDUHAP42BwCiOAcAPDoHANY7BwBwPQcAFD8HAK5ABwBIQgcA4kMHAIZFBwAgRwcAukgHAFRKBwD4SwcAkk0HACxPBwDGUAcAYFIHAARUBwCeVQcAOFcHANxYBwB2WgcAEFwHAKpdBwBOXwcA6GAHAIJiBwAmZAcAwGUHAFpnBwD0aAcAjmoHADJsBwDMbQcAZm8HAABxBwCacgcAPnQHANh1BwB8dwcAFnkHALB6BwBKfAcA5H0HAIh/BwAigQcAvIIHAFaEBwDwhQcAlIcHAC6JBwDSigcAbIwHAAaOBwCgjwcAOpEHAN6SBwB4lAcAEpYHAKyXBwBGmQcA6poHAIScBwAengcAwp8HAFyhBwD2ogcAkKQHADSmBwDOpwcAaKkHAAKrBwCmrAcAQK4HANqvBwB0sQcAGLMHALK0BwBMtgcA8LcHAIq5BwAkuwcAvrwHAFi+BwD8vwcAlsEHADDDBwDKxAcAbsYHAAjIBwCiyQcARssHAODMBwB6zgcAFNAHAK7RBwBS0wcA7NQHAIbWBwAg2AcAutkHAF7bBwD43AcAnN4HADbgBwDQ4QcAauMHAATlBwCo5gcAQugHANzpBwB26wcAGu0HALTuBwBO8AcA6PEHAIzzBwAm9QcAwPYHAFr4BwD++QcAmPsHADL9BwDM/gcAcAAIAAoCCACkAwgASAUIAOIGCAB8CAgAFgoIALALCABUDQgA7g4IAIgQCAAiEggAxhMIAGAVCAD6FggAnhgIADgaCADSGwgAbB0IAAYfCACqIAgARCIIAN4jCAB4JQgAEicIALYoCABQKggA9CsIAI4tCAAoLwgAwjAIAFwyCAAANAgAmjUIADQ3CADOOAgAaDoIAAw8CACmPQgASj8IAORACAB+QggAGEQIALJFCABWRwgA8EgIAIpKCAAkTAgAvk0IAGJPCAD8UAgAoFIIADpUCADUVQgAblcIAAhZCACsWggARlwIAOBdCAB6XwgAHmEIALhiCABSZAgA7GUIAJBnCAAqaQgAxGoIAGhsCAACbggAnG8IADZxCADQcggAdHQIAA52CACodwgAQnkIANx6CACAfAgAGn4IAL5/CABYgQgA8oIIAIyECAAmhggAyocIAGSJCAD+iggAmIwIADKOCADWjwgAcJEIAAqTCACulAgASJYIAOyXCACQmQgAKpsIAMScCABenggAAqAIAJyhCAA2owgA0KQIAH6mCAAYqAgAsqkIAFarCADwrAgAiq4IACSwCADIsQgAbLMIAAa1CACqtggARLgIAN65CAB4uwgAHL0IALa+CABQwAgA9MEIAI7DCAAoxQgAwsYIAFzICAAAyggAmssIADTNCADOzggActAIAAzSCACm0wgAStUIAOTWCAB+2AgAGNoIALLbCABW3QgA8N4IAIrgCAAk4ggAvuMIAGLlCAD85ggAlugIADrqCADU6wgAbu0IAAjvCACs8AgARvIIAODzCAB69QgAHvcIALj4CABS+ggA7PsIAIb9CAAq/wgAxAAJAGgCCQACBAkAnAUJADYHCQDQCAkAdAoJAA4MCQCoDQkAQg8JANwQCQCAEgkAGhQJALQVCQBYFwkA8hgJAIwaCQAmHAkAwB0JAGQfCQD+IAkAmCIJADwkCQDWJQkAcCcJAAopCQCkKgkASCwJAOItCQCGLwkAIDEJALoyCQBUNAkA7jUJAJI3CQAsOQkAxjoJAGo8CQAEPgkAnj8JADhBCQDSQgkAdkQJABBGCQCqRwkAREkJAOhKCQCCTAkAHE4JALZPCQBaUQkA9FIJAI5UCQAoVgkAzFcJAGZZCQAAWwkAmlwJAD5eCQDYXwkAcmEJAAxjCQCmZAkASmYJAORnCQB+aQkAImsJALxsCQBWbgkA8G8JAJRxCQAucwkAyHQJAGJ2CQD8dwkAoHkJADp7CQDUfAkAeH4JABKACQCsgQkARoMJAOqECQCEhgkAHogJALiJCQBSiwkA9owJAJCOCQA0kAkAzpEJAGiTCQAClQkAnJYJAECYCQDamQkAdJsJAA6dCQCyngkATKAJAOahCQCAowkAJKUJAL6mCQBYqAkA8qkJAJarCQAwrQkAyq4JAGSwCQAIsgkAorMJADy1CQDWtgkAcLgJABS6CQCuuwkAUr0JAOy+CQCGwAkAIMIJALrDCQBexQkA+MYJAJLICQAsygkA0MsJAGrNCQAEzwkAntAJAELSCQDc0wkAdtUJABrXCQC02AkATtoJAOjbCQCC3QkAJt8JAMDgCQBa4gkA9OMJAI7lCQAy5wkAzOgJAGbqCQAK7AkApO0JAD7vCQDY8AkAfPIJABb0CQCw9QkASvcJAOT4CQCI+gkAIvwJALz9CQBg/wkA+gAKAJQCCgA4BAoA0gUKAGwHCgAGCQoAoAoKAEQMCgDeDQoAeA8KABIRCgCsEgoAUBQKAOoVCgCEFwoAKBkKAMIaCgBcHAoA9h0KAJofCgA0IQoAziIKAGgkCgAMJgoApicKAEApCgDaKgoAdCwKABguCgCyLwoATDEKAPAyCgCKNAoAJDYKAL43CgBiOQoA/DoKAJY8CgAwPgoA1D8KAG5BCgAIQwoAokQKADxGCgDgRwoAekkKABRLCgC4TAoAUk4KAOxPCgCGUQoAKlMKAMRUCgBeVgoA+FcKAJxZCgA2WwoA0FwKAGpeCgAEYAoAqGEKAEJjCgDcZAoAdmYKABpoCgC0aQoATmsKAPJsCgCMbgoAJnAKAMBxCgBkcwoA/nQKAJh2CgAyeAoAzHkKAHB7CgAKfQoArn4KAEiACgDigQoAfIMKABaFCgCwhgoAVIgKAO6JCgCIiwoALI0KAMaOCgBgkAoA+pEKAJSTCgA4lQoA0pYKAGyYCgAQmgoAqpsKAESdCgDongoAgqAKAByiCgC2owoAUKUKAPSmCgCOqAoAKKoKAMKrCgBmrQoAAK8KAJqwCgA0sgoAzrMKAHK1CgAMtwoAsLgKAEq6CgDkuwoAfr0KABi/CgC8wAoAVsIKAPDDCgCKxQoALscKAMjICgBiygoA/MsKAKDNCgA6zwoA1NAKAG7SCgAS1AoArNUKAEbXCgDg2AoAhNoKAB7cCgC43QoAUt8KAPbgCgCQ4goAKuQKAMTlCgBo5woAAukKAJzqCgBA7AoA2u0KAHTvCgAi8QoAxvIKAGD0CgD69QoAnvcKADj5CgDS+goAdvwKABD+CgCq/woARAELAN4CCwCCBAsAHAYLALYHCwBQCQsA6goLAI4MCwAoDgsAwg8LAGYRCwAAEwsAmhQLADQWCwDYFwsAchkLAAwbCwCmHAsAQB4LAOQfCwB+IQsAGCMLALwkCwBWJgsA8CcLAIopCwAuKwsAyCwLAGIuCwD8LwsAoDELADozCwDUNAsAbjYLABI4CwCsOQsARjsLAOA8CwB6PgsAHkALALhBCwBSQwsA9kQLAJBGCwAqSAsAxEkLAF5LCwACTQsAnE4LAEBQCwDaUQsAdFMLAA5VCwCoVgsATFgLAOZZCwCAWwsAGl0LALReCwBYYAsA8mELAJZjCwAwZQsAymYLAGRoCwD+aQsAomsLADxtCwDWbgsAcHALAApyCwCucwsASHULAOx2CwCGeAsAIHoLALp7CwBUfQsA+H4LAJKACwAsggsAxoMLAGCFCwAEhwsAnogLADiKCwDciwsAdo0LABCPCwCqkAsATpILAOiTCwCClQsAHJcLAMCYCwBamgsA9JsLAI6dCwAynwsAzKALAGaiCwAApAsApKULAD6nCwDYqAsAcqoLABasCwCwrQsASq8LAOSwCwB+sgsAIrQLALy1CwBgtwsA+rgLAJS6CwAuvAsAyL0LAGy/CwAGwQsAoMILADrECwDUxQsAeMcLABLJCwC2ygsAUMwLAOrNCwCEzwsAHtELAMLSCwBc1AsA9tULAJDXCwA02QsAztoLAGjcCwAC3gsApt8LAEDhCwDa4gsAdOQLABjmCwCy5wsATOkLAObqCwCA7AsAJO4LAL7vCwBi8QsA/PILAJb0CwAw9gsAyvcLAG75CwAI+wsAovwLADz+CwDW/wsAegEMABQDDACuBAwAUgYMAOwHDACGCQwAIAsMAMQMDABeDgwA+A8MAJIRDAAsEwwA0BQMAGoWDAAEGAwAqBkMAEIbDADcHAwAdh4MABogDAC0IQwATiMMAOgkDACCJgwAJigMAMApDABaKwwA/iwMAJguDAAyMAwAzDEMAHAzDAAKNQwApDYMAEg4DADiOQwAfDsMABY9DACwPgwAVEAMAO5BDACIQwwAIkUMAMZGDABgSAwA+kkMAJRLDAA4TQwA0k4MAGxQDAAGUgwAqlMMAERVDADeVgwAeFgMABxaDAC2WwwAUF0MAOpeDACOYAwAKGIMAMJjDABcZQwA9mYMAJpoDAA0agwAzmsMAHJtDAAMbwwApnAMAEByDADkcwwAfnUMABh3DACyeAwAVnoMAPB7DACKfQwAJH8MAMiADABiggwA/IMMAJaFDAA6hwwA1IgMAG6KDAAIjAwArI0MAEaPDADgkAwAepIMAB6UDAC4lQwAUpcMAOyYDACQmgwAKpwMAMSdDABenwwA+KAMAJyiDAA2pAwA2qUMAHSnDAAOqQwAqKoMAEKsDADmrQwAgK8MABqxDAC0sgwATrQMAPK1DACMtwwAJrkMAMq6DABkvAwA/r0MAJi/DAA8wQwA1sIMAHDEDAAUxgwArscMAEjJDADiygwAfMwMACDODAC6zwwAVNEMAO7SDACI1AwALNYMAMbXDABg2QwABNsMAJ7cDAA43gwA0t8MAHbhDAAQ4wwAquQMAETmDADo5wwAgukMABzrDAC27AwAUO4MAPTvDACO8QwAKPMMAMz0DABm9gwAAPgMAJr5DAA++wwA2PwMAHL+DAAMAA0ApgENAEoDDQDkBA0AfgYNABgIDQC8CQ0AVgsNAPoMDQCUDg0ALhANAMgRDQBiEw0ABhUNAKAWDQA6GA0A1BkNAG4bDQASHQ0ArB4NAEYgDQDqIQ0AhCMNAB4lDQC4Jg0AXCgNAPYpDQCQKw0AKi0NAM4uDQBoMA0AAjINAJwzDQA2NQ0A2jYNAHQ4DQAYOg0AsjsNAEw9DQDmPg0AgEANACRCDQC+Qw0AWEUNAPJGDQCMSA0AMEoNAMpLDQBkTQ0ACE8NAKJQDQA8Ug0A1lMNAHpVDQAUVw0ArlgNAEhaDQDiWw0Ahl0NACBfDQC6YA0AXmINAPhjDQCSZQ0ALGcNANBoDQBqag0ABGwNAJ5tDQBCbw0A3HANAHZyDQAQdA0AqnUNAE53DQDoeA0AgnoNACZ8DQDAfQ0AWn8NAPSADQCYgg0AMoQNAMyFDQBmhw0ACokNAKSKDQA+jA0A2I0NAHKPDQAWkQ0AsJINAEqUDQDulQ0AiJcNACKZDQC8mg0AYJwNAPqdDQCUnw0ALqENANKiDQBspA0ABqYNAKCnDQA6qQ0A3qoNAHisDQASrg0Atq8NAFCxDQDqsg0AhLQNACi2DQDCtw0AXLkNAPa6DQCavA0ANL4NAM6/DQBowQ0AAsMNAKbEDQBAxg0A2scNAH7JDQAYyw0AsswNAEzODQDwzw0AitENACTTDQC+1A0AWNYNAPzXDQCW2Q0AMNsNANTcDQBu3g0ACOANAKLhDQBG4w0A4OQNAHrmDQAU6A0AuOkNAFLrDQDs7A0Ahu4NACrwDQDE8Q0AXvMNAPj0DQCc9g0ANvgNAND5DQBq+w0ABP0NAKj+DQBCAA4A3AEOAIADDgAaBQ4AtAYOAE4IDgDyCQ4AjAsOACYNDgDADg4AZBAOAP4RDgCYEw4AMhUOANYWDgBwGA4AChoOAKQbDgBIHQ4A4h4OAHwgDgAgIg4AxCMOAF4lDgACJw4AnCgOADYqDgDQKw4Aai0OAA4vDgCoMA4AQjIOANwzDgCANQ4AGjcOALQ4DgBOOg4A6DsOAIw9DgAmPw4AwEAOAGRCDgD+Qw4AmEUOADJHDgDWSA4AcEoOAApMDgCkTQ4ASE8OAOJQDgB8Ug4AFlQOALBVDgBUVw4A7lgOAIhaDgAsXA4Axl0OAGBfDgD6YA4AnmIOADhkDgDSZQ4AbGcOABBpDgCqag4ARGwOAN5tDgB4bw4AHHEOALZyDgBQdA4A9HUOAI53DgAoeQ4AwnoOAGZ8DgAAfg4Amn8OADSBDgDYgg4AcoQOAAyGDgCmhw4AQIkOAOSKDgB+jA4AGI4OALyPDgBWkQ4A8JIOAIqUDgAklg4AyJcOAGKZDgD8mg4AoJwOADqeDgDUnw4AbqEOABKjDgCspA4ARqYOAOCnDgCEqQ4AHqsOALisDgBSrg4A7K8OAJCxDgAqsw4AxLQOAGi2DgACuA4AnLkOADa7DgDavA4AdL4OAA7ADgCowQ4ATMMOAObEDgCAxg4AGsgOALTJDgBYyw4A8swOAIzODgAw0A4AytEOAGTTDgD+1A4AotYOADzYDgDW2Q4AcNsOABTdDgCu3g4ASOAOAOLhDgCG4w4AIOUOALrmDgBU6A4A7ukOAJLrDgAs7Q4Axu4OAGrwDgAE8g4AnvMOADj1DgDS9g4AdvgOABD6DgCq+w4ATv0OAOj+DgCCAA8AHAIPAMADDwBaBQ8A9AYPAI4IDwAyCg8AzAsPAGYNDwAADw8AmhAPAD4SDwDYEw8AchUPABYXDwCwGA8AShoPAOQbDwCIHQ8AIh8PALwgDwBWIg8A+iMPAJQlDwAuJw8AyCgPAGIqDwAGLA8AoC0PADovDwDeMA8AeDIPABI0DwCsNQ8AUDcPAOo4DwCEOg8AHjwPAMI9DwBcPw8A9kAPAJBCDwAqRA8AzkUPAGhHDwACSQ8ApkoPAEBMDwDaTQ8AdE8PABhRDwCyUg8ATFQPAOZVDwCKVw8AJFkPAL5aDwBYXA8A8l0PAJZfDwAwYQ8AymIPAG5kDwAIZg8AomcPADxpDwDgag8AemwPABRuDwCubw8AUnEPAOxyDwCGdA8AIHYPALp3DwBeeQ8A+HoPAJx8DwA2fg8A0H8PAGqBDwAEgw8AqIQPAEKGDwDchw8AdokPABqLDwC0jA8ATo4PAOiPDwCCkQ8AJpMPAMCUDwBalg8A/pcPAJiZDwAymw8AzJwPAHCeDwAKoA8ApKEPAD6jDwDipA8AfKYPABaoDwCwqQ8ASqsPAO6sDwCIrg8ALLAPAMaxDwBgsw8A+rQPAJS2DwA4uA8A0rkPAGy7DwAGvQ8Aqr4PAETADwDewQ8AeMMPABLFDwC2xg8AUMgPAPTJDwCOyw8AKM0PAMLODwBc0A8AANIPAJrTDwA01Q8AztYPAGjYDwAM2g8AptsPAEDdDwDk3g8AfuAPACLiDwDG4w8AYOUPAATnDwCo6A8AQuoPANzrDwB27Q8AGu8PALTwDwBO8g8A6PMPAIz1DwAm9w8AwPgPAFr6DwD++w8AmP0PADL/DwDMABAAcAIQAAoEEACkBRAAPgcQAOIIEAB8ChAAFgwQALANEABKDxAA7hAQAIgSEAAiFBAAxhUQAGAXEAD6GBAAlBoQAC4cEADSHRAAbB8QAAYhEACqIhAARCQQAN4lEAB4JxAAHCkQALYqEABQLBAA6i0QAI4vEAAoMRAAwjIQAFw0EAD2NRAAmjcQADQ5EADOOhAAcjwQAAw+EACmPxAAQEEQAORCEAB+RBAAGEYQALJHEABWSRAA8EoQAIpMEAAkThAAvk8QAGJREAD8UhAAllQQADpWEADUVxAAblkQAAhbEACsXBAARl4QAOBfEAB6YRAAFGMQALhkEABSZhAA7GcQAJBpEAAqaxAAxGwQAF5uEAACcBAAnHEQADZzEADQdBAAanYQAA54EACoeRAAQnsQAOZ8EACAfhAAGoAQALSBEABYgxAA8oQQAIyGEAAmiBAAyokQAGSLEAD+jBAAmI4QADKQEADWkRAAcJMQAAqVEACulhAASJgQAOKZEAB8mxAAIJ0QALqeEABUoBAA7qEQAIijEAAspRAAxqYQAGCoEAD6qRAAnqsQADitEADSrhAAdrAQABCyEACqsxAARLUQAOi2EACCuBAAHLoQALa7EABQvRAA9L4QAI7AEAAowhAAwsMQAGbFEAAAxxAAmsgQAD7KEADYyxAAcs0QAAzPEACw0BAAStIQAOTTEAB+1RAAItcQALzYEABW2hAA8NsQAIrdEAAu3xAAyOAQAGLiEAAG5BAAoOUQADrnEADU6BAAeOoQABLsEACs7RAARu8QAOrwEACE8hAAHvQQALj1EABS9xAA9vgQAJD6EAAq/BAAzv0QAGj/EAACAREAnAIRAEAEEQDaBREAdAcRAA4JEQCoChEATAwRAOYNEQCADxEAJBERAL4SEQBYFBEA8hURAJYXEQAwGREAyhoRAGQcEQD+HREAoh8RADwhEQDWIhEAcCQRABQmEQCuJxEASCkRAOwqEQCGLBEAIC4RALovEQBeMREA+DIRAJI0EQAsNhEAxjcRAGo5EQAEOxEAnjwRADg+EQDcPxEAdkERABBDEQC0RBEATkYRAOhHEQCCSREAJksRAMBMEQBaThEA9E8RAI5REQAyUxEAzFQRAGZWEQAAWBEApFkRAD5bEQDYXBEAfF4RABZgEQCwYREASmMRAO5kEQCIZhEAImgRALxpEQBWaxEA+mwRAJRuEQAucBEAyHERAGxzEQAGdREAoHYRAER4EQDeeREAeHsRABJ9EQC2fhEAUIARAOqBEQCEgxEAHoURAMKGEQBciBEA9okRAJqLEQA0jREAzo4RAGiQEQAMkhEAppMRAECVEQDalhEAdJgRABiaEQCymxEATJ0RAPCeEQCKoBEAJKIRAL6jEQBipREA/KYRAJaoEQAwqhEA1KsRAG6tEQAIrxEAorARADyyEQDgsxEAerURABS3EQCuuBEAUroRAOy7EQCGvREAIL8RAMTAEQBewhEA+MMRAJLFEQA2xxEA0MgRAGrKEQAOzBEAqM0RAELPEQDc0BEAdtIRABrUEQC01REATtcRAOjYEQCM2hEAJtwRAMDdEQBk3xEA/uARAJjiEQAy5BEA1uURAHDnEQAK6REApOoRAD7sEQDi7REAfO8RABbxEQC68hEAVPQRAO71EQCI9xEALPkRAMb6EQBg/BEA+v0RAJT/EQA4ARIA0gISAGwEEgAGBhIAqgcSAEQJEgDeChIAggwSABwOEgC2DxIAUBESAPQSEgCOFBIAKBYSAMIXEgBcGRIAABsSAJocEgA0HhIA2B8SAHIhEgAMIxIApiQSAEomEgDkJxIAfikSABgrEgC8LBIAVi4SAPAvEgCKMRIAJDMSAMg0EgBsNhIABjgSAKo5EgBEOxIA3jwSAII+EgAcQBIAtkESAFBDEgD0RBIAjkYSAChIEgDCSRIAXEsSAABNEgCaThIANFASANhREgByUxIADFUSAKZWEgBKWBIA5FkSAH5bEgAYXRIAsl4SAFZgEgDwYRIAimMSAC5lEgDIZhIAYmgSAPxpEgCgaxIAOm0SANRuEgBucBIACHISAKxzEgBGdRIA4HYSAIR4EgAeehIAuHsSAFJ9EgD2fhIAkIASACqCEgDEgxIAXoUSAAKHEgCciBIANooSANqLEgB0jRIADo8SAKiQEgBMkhIA5pMSAICVEgAalxIAtJgSAFiaEgDymxIAjJ0SADCfEgDKoBIAZKISAP6jEgCipRIAPKcSANaoEgBwqhIACqwSAK6tEgBIrxIA4rASAIayEgAgtBIAurUSAFS3EgD4uBIAkroSACy8EgDGvRIAYL8SAATBEgCewhIAOMQSANzFEgB2xxIAEMkSAKrKEgBOzBIA6M0SAILPEgAc0RIAttISAFrUEgD01RIAjtcSADLZEgDM2hIAZtwSAADeEgCk3xIAPuESANjiEgBy5BIADOYSALDnEgBK6RIA5OoSAIjsEgAi7hIAvO8SAFbxEgD68hIAlPQSAC72EgDI9xIAYvkSAAb7EgCg/BIAOv4SANT/EgB4ARMAEgMTAKwEEwBQBhMA6gcTAIQJEwAeCxMAuAwTAFwOEwD2DxMAkBETACoTEwDOFBMAaBYTAAIYEwCmGRMAQBsTANocEwB0HhMAGCATALIhEwBMIxMA5iQTAIAmEwAkKBMAvikTAFgrEwD8LBMAli4TADAwEwDKMRMAbjMTAAg1EwCiNhMAPDgTANY5EwB6OxMAFD0TAK4+EwBSQBMA7EETAIZDEwAgRRMAxEYTAF5IEwD4SRMAkksTACxNEwDQThMAalATAARSEwCoUxMAQlUTANxWEwB2WBMAEFoTALRbEwBOXRMA6F4TAIxgEwAmYhMAwGMTAFplEwD+ZhMAmGgTADJqEwDMaxMAcG0TAApvEwCkcBMAPnITAOJzEwB8dRMAFncTALB4EwBUehMA7nsTAIh9EwAifxMAxoATAGCCEwD6gxMAlIUTADiHEwDSiBMAbIoTAAaMEwCqjRMARI8TAN6QEwB4khMAHJQTALaVEwBQlxMA6pgTAISaEwAonBMAwp0TAFyfEwD2oBMAmqITADSkEwDOpRMAcqcTAAypEwCmqhMAQKwTAOStEwB+rxMAGLETALKyEwBMtBMA8LUTAIq3EwAkuRMAyLoTAGK8EwD8vRMAlr8TADrBEwDUwhMAbsQTAAjGEwCixxMARskTAODKEwB6zBMAFM4TALjPEwBS0RMA7NITAJDUEwAq1hMAxNcTAF7ZEwD42hMAnNwTADbeEwDQ3xMAdOETAA7jEwCo5BMAQuYTAObnEwCA6RMAGusTALTsEwBO7hMA8u8TAIzxEwAm8xMAyvQTAGT2EwD+9xMAmPkTADz7EwDW/BMAcP4TAAoAFACkARQASAMUAOIEFAB8BhQAIAgUALoJFABUCxQA7gwUAIgOFAAsEBQAxhEUAGATFAAEFRQAnhYUADgYFADSGRQAdhsUABAdFACqHhQARCAUAN4hFACCIxQAHCUUALYmFABQKBQA9CkUAI4rFAAoLRQAzC4UAGYwFAAAMhQAmjMUAD41FADYNhQAcjgUAAw6FACmOxQASj0UAOQ+FAB+QBQAGEIUALxDFABWRRQA8EYUAJRIFAAuShQAyEsUAGJNFAAGTxQAoFAUADpSFADUUxQAblUUABJXFACsWBQARloUAOpbFACEXRQAHl8UALhgFABcYhQA9mMUAJBlFAAqZxQAxGgUAGhqFAACbBQAnG0UAEBvFADacBQAdHIUAA50FACydRQATHcUAOZ4FACAehQAGnwUAL59FABYfxQA8oAUAIyCFAAwhBQAyoUUAGSHFAAIiRQAoooUADyMFADWjRQAeo8UABSRFACukhQASJQUAOKVFACGlxQAIJkUALqaFABenBQA+J0UAJKfFAAsoRQA0KIUAGqkFAAEphQAnqcUADipFADcqhQAdqwUABCuFAC0rxQATrEUAOiyFACCtBQAHLYUAMC3FABauRQA9LoUAJi8FAAyvhQAzL8UAGbBFAAKwxQApMQUAD7GFADYxxQAcskUABbLFACwzBQASs4UAO7PFACI0RQAItMUALzUFABg1hQA+tcUAJTZFAAu2xQAyNwUAGzeFAAG4BQAoOEUAETjFADe5BQAeOYUABLoFAC26RQAUOsUAOrsFACE7hQAHvAUAMLxFABc8xQA9vQUAJD2FAA0+BQAzvkUAGj7FAAM/RQApv4UAEAAFQDaARUAfgMVABgFFQCyBhUATAgVAOYJFQCKCxUAJA0VAL4OFQBiEBUA/BEVAJYTFQAwFRUA1BYVAG4YFQAIGhUAohsVADwdFQDgHhUAeiAVABQiFQC4IxUAUiUVAOwmFQCGKBUAKioVAMQrFQBeLRUA+C4VAJIwFQA2MhUA0DMVAGo1FQAENxUAqDgVAEI6FQDcOxUAgD0VABo/FQC0QBUATkIVAPJDFQCMRRUAJkcVAMBIFQBaShUA/ksVAJhNFQAyTxUA1lAVAHBSFQAKVBUApFUVAD5XFQDiWBUAhloVACpcFQDEXRUAXl8VAPhgFQCcYhUANmQVANBlFQBqZxUADmkVAKhqFQBCbBUA3G0VAIBvFQAacRUAtHIVAE50FQDydRUAjHcVACZ5FQDAehUAWnwVAP59FQCYfxUAMoEVAMyCFQBwhBUACoYVAKSHFQBIiRUA4ooVAHyMFQAWjhUAuo8VAFSRFQDukhUAiJQVACKWFQDGlxUAYJkVAPqaFQCUnBUAOJ4VANKfFQBsoRUAEKMVAKqkFQBEphUA3qcVAIKpFQAcqxUAtqwVAFCuFQDqrxUAjrEVACizFQDMtBUAZrYVAAC4FQCauRUANLsVANi8FQByvhUADMAVAKbBFQBAwxUA5MQVAH7GFQAYyBUAvMkVAFbLFQDwzBUAis4VAC7QFQDI0RUAYtMVAPzUFQCW1hUAOtgVANTZFQBu2xUAEt0VAKzeFQBG4BUA4OEVAITjFQAe5RUAuOYVAFLoFQDs6RUAkOsVACrtFQDE7hUAaPAVAALyFQCc8xUANvUVANr2FQB0+BUADvoVAKj7FQBC/RUA5v4VAIAAFgAaAhYAtAMWAFgFFgDyBhYAjAgWADAKFgDKCxYAZA0WAP4OFgCiEBYAPBIWANYTFgBwFRYAChcWAK4YFgBIGhYA4hsWAHwdFgAgHxYAuiAWAFQiFgD4IxYAkiUWACwnFgDGKBYAaioWAAQsFgCeLRYAOC8WANIwFgB2MhYAEDQWAKo1FgBENxYA6DgWAII6FgAcPBYAwD0WAFo/FgD0QBYAjkIWAChEFgDMRRYAZkcWAABJFgCkShYAPkwWANhNFgByTxYAFlEWALBSFgBKVBYA5FUWAH5XFgAiWRYAvFoWAFZcFgDwXRYAlF8WAC5hFgDIYhYAbGQWAAZmFgCgZxYAOmkWAN5qFgB4bBYAEm4WAKxvFgBGcRYA6nIWAIR0FgAedhYAuHcWAFx5FgD2ehYAkHwWADR+FgDOfxYAaIEWAAKDFgCmhBYAQIYWANqHFgB0iRYADosWALKMFgBMjhYA5o8WAICRFgAkkxYAvpQWAFiWFgD8lxYAlpkWADCbFgDKnBYAbp4WAAigFgCioRYAPKMWANakFgB6phYAFKgWAK6pFgBIqxYA7KwWAIauFgAgsBYAxLEWAF6zFgD4tBYAkrYWADa4FgDQuRYAarsWAAS9FgCevhYAQsAWANzBFgB2wxYAEMUWALTGFgBOyBYA6MkWAIzLFgAmzRYAwM4WAFrQFgD00RYAmNMWADLVFgDM1hYAZtgWAAraFgCk2xYAPt0WAOLeFgB84BYAFuIWALDjFgBU5RYA7uYWAIjoFgAi6hYAvOsWAGDtFgD67hYAlPAWAC7yFgDS8xYAbPUWAAb3FgCq+BYARPoWAN77FgB4/RYAHP8WALYAFwBQAhcA6gMXAIQFFwAoBxcAwggXAFwKFwD2CxcAmg0XADQPFwDOEBcAaBIXAAwUFwCmFRcAQBcXANoYFwB+GhcAGBwXALIdFwBWHxcA8CAXAIoiFwAkJBcAyCUXAGInFwD8KBcAlioXADosFwDULRcAbi8XAAgxFwCiMhcARjQXAOA1FwB6NxcAHjkXALg6FwBSPBcA7D0XAIY/FwAqQRcAxEIXAF5EFwD4RRcAnEcXADZJFwDQShcAdEwXAA5OFwCoTxcAQlEXANxSFwCAVBcAGlYXALRXFwBOWRcA8loXAIxcFwAmXhcAyl8XAGRhFwD+YhcAmGQXADxmFwDWZxcAcGkXAAprFwCkbBcASG4XAOJvFwB8cRcAIHMXALp0FwBUdhcA7ncXAJJ5FwAsexcAxnwXAGB+FwD6fxcAnoEXADiDFwDShBcAbIYXABCIFwCqiRcARIsXAOiMFwCCjhcAHJAXALaRFwBakxcA9JQXAI6WFwAomBcAwpkXAGabFwAAnRcAmp4XAD6gFwDYoRcAcqMXAAylFwCwphcASqgXAOSpFwB+qxcAIq0XALyuFwBWsBcA8LEXAJSzFwAutRcAyLYXAGK4FwD8uRcAoLsXADq9FwDUvhcAeMAXABLCFwCswxcARsUXAOrGFwCEyBcAHsoXALjLFwBSzRcA9s4XAJDQFwAq0hcAztMXAGjVFwAC1xcAnNgXAEDaFwDa2xcAdN0XAA7fFwCo4BcATOIXAObjFwCA5RcAGucXAL7oFwBY6hcA8usXAJbtFwAw7xcAyvAXAGTyFwAI9BcAovUXADz3FwDW+BcAcPoXABT8FwCu/RcASP8XAOIAGACGAhgAIAQYALoFGABeBxgA+AgYAJIKGAAsDBgAxg0YAGoPGAAEERgAnhIYADgUGADcFRgAdhcYABAZGAC0GhgAThwYAOgdGACCHxgAJiEYAMAiGABaJBgA9CUYAI4nGAAyKRgAzCoYAGYsGAAKLhgApC8YAD4xGADYMhgAfDQYABY2GACwNxgASjkYAOQ6GACIPBgAIj4YALw/GABWQRgA+kIYAJREGAAuRhgA0kcYAGxJGAAGSxgAoEwYADpOGADeTxgAeFEYABJTGAC2VBgAUFYYAOpXGACEWRgAHlsYAMJcGABcXhgA9l8YAJBhGAA0YxgAzmQYAGhmGAAMaBgApmkYAEBrGADabBgAdG4YABhwGACycRgATHMYAPB0GACKdhgAJHgYAL55GABiexgA/HwYAJZ+GAAwgBgAyoEYAG6DGAAIhRgAooYYADyIGADgiRgAeosYABSNGAC4jhgAUpAYAOyRGACGkxgAIJUYAMSWGABemBgA+JkYAJKbGAA2nRgA0J4YAGqgGAAOohgAqKMYAEKlGADcphgAgKgYABqqGAC0qxgATq0YAOiuGACMsBgAJrIYAMCzGABatRgA/rYYAJi4GAAyuhgA1rsYAHC9GAAKvxgApMAYAD7CGADiwxgAfMUYABbHGACwyBgAVMoYAO7LGACIzRgALM8YAMbQGABg0hgA+tMYAJTVGAA41xgA0tgYAGzaGAAG3BgAqt0YAETfGADe4BgAguIYABzkGAC25RgAUOcYAOroGACO6hgAKOwYAMLtGABc7xgAAPEYAJryGAA09BgA2PUYAHL3GAAM+RgApvoYAED8GADk/RgAfv8YABgBGQC8AhkAVgQZAPAFGQCKBxkALgkZAMgKGQBiDBkA/A0ZAKAPGQA6ERkA1BIZAG4UGQASFhkArBcZAEYZGQDgGhkAehwZAB4eGQC4HxkAUiEZAOwiGQCQJBkAKiYZAMQnGQBoKRkAAisZAJwsGQA2LhkA0C8ZAHQxGQAOMxkAqDQZAEI2GQDmNxkAgDkZABo7GQC+PBkAWD4ZAPI/GQCMQRkAJkMZAMpEGQBkRhkA/kcZAJhJGQA8SxkA1kwZAHBOGQAUUBkArlEZAEhTGQDiVBkAfFYZACBYGQC6WRkAVFsZAO5cGQCSXhkALGAZAMZhGQBqYxkABGUZAJ5mGQA4aBkA3GkZAHZrGQAQbRkAqm4ZAERwGQDocRkAgnMZABx1GQC2dhkAWngZAPR5GQCOexkAKH0ZAMx+GQBmgBkAAIIZAJqDGQA+hRkA2IYZAHKIGQAWihkAsIsZAEqNGQDkjhkAiJAZACKSGQC8kxkAVpUZAPCWGQCUmBkALpoZAMibGQBinRkABp8ZAKCgGQA6ohkA3qMZAHilGQASpxkArKgZAFCqGQDqqxkAhK0ZAB6vGQDCsBkAXLIZAPazGQCQtRkANLcZAM64GQBouhkAArwZAJy9GQBAvxkA2sAZAHTCGQAOxBkAssUZAEzHGQDmyBkAisoZACTMGQC+zRkAWM8ZAPLQGQCW0hkAMNQZAMrVGQBk1xkACNkZAKLaGQA83BkA4N0ZAHrfGQAU4RkAruIZAFLkGQDs5RkAhucZACDpGQC66hkAXuwZAPjtGQCS7xkALPEZANDyGQBq9BkABPYZAKj3GQBC+RkA3PoZAHb8GQAa/hkAtP8ZAE4BGgDoAhoAggQaACYGGgDABxoAWgkaAPQKGgCYDBoAMg4aAMwPGgBwERoAChMaAKQUGgA+FhoA2BcaAHwZGgAWGxoAsBwaAEoeGgDuHxoAiCEaACIjGgDGJBoAYCYaAPonGgCUKRoALisaANIsGgBsLhoABjAaAKAxGgBEMxoA3jQaAHg2GgAcOBoAtjkaAFA7GgDqPBoAjj4aAChAGgDCQRoAXEMaAPZEGgCaRhoANEgaAM5JGgBoSxoADE0aAKZOGgBAUBoA5FEaAH5TGgAYVRoAslYaAExYGgDwWRoAilsaACRdGgC+XhoAYmAaAPxhGgCWYxoAOmUaANRmGgBuaBoACGoaAKJrGgBGbRoA4G4aAHpwGgAUchoAuHMaAFJ1GgDsdhoAhngaACp6GgDEexoAXn0aAAJ/GgCcgBoANoIaANCDGgBqhRoADocaAKiIGgBCihoA3IsaAICNGgAajxoAtJAaAFiSGgDykxoAjJUaACaXGgDKmBoAZJoaAP6bGgCYnRoAMp8aANagGgBwohoACqQaAKSlGgBIpxoA4qgaAHyqGgAgrBoAuq0aAFSvGgDusBoAiLIaACy0GgDGtRoAYLcaAPq4GgCeuhoAOLwaANK9GgBsvxoAEMEaAKrCGgBExBoA3sUaAILHGgAcyRoAtsoaAFDMGgD0zRoAjs8aACjRGgDC0hoAZtQaAADWGgCa1xoAPtkaANjaGgBy3BoADN4aAKbfGgBK4RoA5OIaAH7kGgAY5hoAvOcaAFbpGgDw6hoAlOwaAC7uGgDI7xoAYvEaAPzyGgCg9BoAOvYaANT3GgB4+RoAEvsaAKz8GgBG/hoA6v8aAIQBGwAeAxsAuAQbAFIGGwD2BxsAkAkbACoLGwDODBsAaA4bAAIQGwCcERsAQBMbANoUGwB0FhsADhgbAKgZGwBMGxsA5hwbAIAeGwAaIBsAviEbAFgjGwDyJBsAliYbADAoGwDKKRsAZCsbAAgtGwCiLhsAPDAbANYxGwBwMxsAFDUbAK42GwBIOBsA4jkbAIY7GwAgPRsAuj4bAF5AGwD4QRsAkkMbACxFGwDGRhsAakgbAARKGwCeSxsAQk0bANxOGwB2UBsAEFIbAKpTGwBOVRsA6FYbAIJYGwAcWhsAwFsbAFpdGwD0XhsAmGAbADJiGwDMYxsAZmUbAABnGwCkaBsAPmobANhrGwBybRsAFm8bALBwGwBKchsA7nMbAIh1GwAidxsAvHgbAFZ6GwD6exsAlH0bAC5/GwDIgBsAbIIbAAaEGwCghRsARIcbAN6IGwB4ihsAEowbAKyNGwBQjxsA6pAbAISSGwAelBsAwpUbAFyXGwD2mBsAmpobADScGwDOnRsAaJ8bAAKhGwCmohsAQKQbANqlGwB0pxsAGKkbALKqGwBMrBsA8K0bAIqvGwAksRsAvrIbAGK0GwD8tRsAlrcbADC5GwDKuhsAbrwbAAi+GwCivxsAPMEbAODCGwB6xBsAFMYbALjHGwBSyRsA7MobAIbMGwAgzhsAxM8bAF7RGwD40hsAnNQbADbWGwDQ1xsAatkbAA7bGwCo3BsAQt4bANzfGwB24RsAGuMbALTkGwBO5hsA6OcbAIzpGwAm6xsAwOwbAGTuGwD+7xsAmPEbADLzGwDM9BsAcPYbAAr4GwCk+RsAPvsbAOL8GwB8/hsAFgAcALoBHABUAxwA7gQcAIgGHAAiCBwAxgkcAGALHAD6DBwAlA4cADgQHADSERwAbBMcABAVHACqFhwARBgcAN4ZHACCGxwAHB0cALYeHABQIBwA6iEcAI4jHAAoJRwAwiYcAFwoHAAAKhwAmiscADQtHADYLhwAcjAcAAwyHACmMxwASjUcAOQ2HAB+OBwAGDocALI7HABWPRwA8D4cAIpAHAAkQhwAyEMcAGJFHAD8RhwAoEgcADpKHADUSxwAbk0cAAhPHACsUBwARlIcAOBTHACEVRwAHlccALhYHABSWhwA7FscAJBdHAAqXxwAxGAcAF5iHAACZBwAnGUcADZnHADaaBwAdGocAA5sHACobRwAQm8cAOZwHACAchwAGnQcALR1HABYdxwA8ngcAIx6HAAwfBwAyn0cAGR/HAD+gBwAooIcADyEHADWhRwAcIccAAqJHACuihwASIwcAOKNHAB8jxwAIJEcALqSHABUlBwA+JUcAJKXHAAsmRwAxpocAGCcHAAEnhwAnp8cADihHADSohwAgKQcABqmHAC0pxwAWKkcAPKqHACMrBwAJq4cAMqvHACCsRwAHLMcALa0HABQthwA6rccAI65HAAouxwAwrwcAFy+HAAAwBwAmsEcADTDHADYxBwAcsYcAAzIHACmyRwAQMscAOTMHAB+zhwAGNAcALzRHABW0xwA8NQcAIrWHAAk2BwAyNkcAGLbHAD83BwAlt4cADrgHADU4RwAbuMcABLlHACs5hwARugcAODpHACE6xwAHu0cALjuHABS8BwA7PEcAJDzHAAq9RwAxPYcAF74HAAC+hwAnPscADb9HADa/hwAdAAdAA4CHQCoAx0AQgUdAOYGHQCACB0AGgodALQLHQBYDR0A8g4dAIwQHQAwEh0AyhMdAGQVHQD+Fh0AmBgdADwaHQDWGx0AcB0dABQfHQCuIB0ASCIdAOIjHQB8JR0AICcdALooHQBUKh0A7isdAJItHQAsLx0AxjAdAGAyHQAENB0AnjUdADg3HQDSOB0AdjodABA8HQCqPR0ARD8dAOhAHQCCQh0AHEQdALZFHQBaRx0A9EgdAI5KHQAyTB0AzE0dAGZPHQAAUR0AmlIdAD5UHQDYVR0AclcdAAxZHQCwWh0ASlwdAORdHQCIXx0AImEdALxiHQBWZB0A+mUdAJRnHQAuaR0AyGodAGJsHQAGbh0AoG8dADpxHQDUch0AeHQdABJ2HQCsdx0AUHkdAOp6HQCEfB0AHn4dALh/HQBcgR0A9oIdAJCEHQAqhh0AzocdAGiJHQACix0ApowdAECOHQDajx0AdJEdABiTHQCylB0ATJYdAOaXHQCAmR0AJJsdAL6cHQBYnh0A8p8dAJahHQAwox0AyqQdAG6mHQAIqB0AoqkdADyrHQDWrB0Aeq4dABSwHQCusR0ASLMdAOy0HQCGth0AILgdALq5HQBeux0A+LwdAJK+HQA2wB0A0MEdAGrDHQAExR0AnsYdAELIHQDcyR0AdssdABDNHQC0zh0ATtAdAOjRHQCC0x0AJtUdAMDWHQBa2B0A/tkdAJjbHQAy3R0AzN4dAGbgHQAK4h0ApOMdAD7lHQDY5h0AfOgdABbqHQCw6x0AVO0dAO7uHQCI8B0AIvIdAMbzHQBg9R0A+vYdAJT4HQAu+h0A0vsdAGz9HQAG/x0AoAAeAEQCHgDeAx4AeAUeABwHHgC2CB4AUAoeAOoLHgCODR4AKA8eAMIQHgBcEh4AABQeAJoVHgA0Fx4AzhgeAGgaHgAMHB4Aph0eAEAfHgDaIB4AfiIeABgkHgCyJR4AViceAPAoHgCKKh4AJCweAL4tHgBiLx4A/DAeAJYyHgAwNB4A1DUeAG43HgAIOR4AojoeAEY8HgDgPR4Aej8eAB5BHgC4Qh4AUkQeAOxFHgCGRx4AKkkeAMRKHgBeTB4A+E0eAJJPHgA2UR4A0FIeAHRUHgAOVh4AqFceAEJZHgDmWh4AgFweABpeHgC0Xx4AWGEeAPJiHgCMZB4AJmYeAMpnHgBkaR4A/moeAJhsHgAybh4A1m8eAHBxHgAKcx4ArnQeAEh2HgDidx4AfHkeACB7HgC6fB4AVH4eAO5/HgCIgR4ALIMeAMaEHgBghh4ABIgeAJ6JHgA4ix4A0oweAGyOHgAQkB4AqpEeAESTHgDelB4AgpYeAByYHgC2mR4AWpseAPScHgCOnh4AKKAeAMKhHgBmox4AAKUeAJqmHgA0qB4A2KkeAHKrHgAMrR4Apq4eAEqwHgDksR4AfrMeACK1HgC8th4AVrgeAPC5HgCKux4ALr0eAMi+HgBiwB4A/MEeAKDDHgA6xR4A1MYeAG7IHgASyh4ArMseAEbNHgDqzh4AhNAeAB7SHgC40x4AUtUeAPbWHgCQ2B4AKtoeAMTbHgBo3R4AAt8eAJzgHgA24h4A2uMeAHTlHgAO5x4AsugeAEzqHgDm6x4AgO0eABrvHgC+8B4AWPIeAPLzHgCW9R4AMPceAMr4HgBk+h4A/vseAKL9HgA8/x4A1gAfAHACHwAUBB8ArgUfAEgHHwDiCB8AhgofACAMHwC6DR8AXg8fAPgQHwCSEh8ALBQfAMYVHwBqFx8ABBkfAJ4aHwA4HB8A0h0fAHYfHwAQIR8AtCIfAE4kHwDoJR8AgicfACYpHwDAKh8AWiwfAPQtHwCOLx8AMjEfAMwyHwBmNB8AADYfAKQ3HwA+OR8A2DofAHw8HwAWPh8AsD8fAEpBHwDkQh8AiEQfACJGHwC8Rx8AVkkfAPpKHwCUTB8ALk4fAMhPHwBsUR8ABlMfAKBUHwA6Vh8A3lcfAHhZHwASWx8ArFwfAFBeHwDqXx8AhGEfAChjHwDCZB8AXGYfAPZnHwCQaR8ANGsfAM5sHwBobh8AAnAfAKZxHwBAcx8A2nQfAHR2HwAYeB8AsnkfAEx7HwDwfB8Ain4fACSAHwC+gR8AWIMfAPyEHwCWhh8AMIgfAMqJHwBuix8ACI0fAKKOHwA8kB8A4JEfAHqTHwAUlR8AuJYfAFKYHwDsmR8AhpsfACCdHwDEnh8AXqAfAPihHwCSox8ALKUfANCmHwBqqB8ADqofAKirHwBCrR8A3K4fAICwHwAash8AtLMfAE61HwDoth8AjLgfACa6HwDAux8AWr0fAP6+HwCYwB8AMsIfANbDHwBwxR8ACscfAKTIHwA+yh8A4ssfAHzNHwAWzx8AsNAfAFTSHwDu0x8AiNUfACLXHwDG2B8AYNofAPrbHwCe3R8AON8fANLgHwBs4h8ABuQfAKrlHwBE5x8A3ugfAHjqHwAS7B8Atu0fAFDvHwD08B8AjvIfACj0HwDC9R8AXPcfAAD5HwCa+h8ANPwfAM79HwBy/x8ADAEgAKYCIABABCAA5AUgAH4HIAAYCSAAvAogAFYMIADwDSAAig8gACQRIADIEiAAYhQgAPwVIACWFyAAMBkgANQaIABuHCAAEh4gAKwfIABGISAA4CIgAIQkIAAeJiAAuCcgAFIpIADsKiAAkCwgACouIADELyAAXjEgAAIzIACcNCAANjYgANA3IAB0OSAADjsgAKg8IABCPiAA5j8gAIBBIAAaQyAAtEQgAFhGIADyRyAAjEkgACZLIADATCAAZE4gAP5PIACYUSAAPFMgANZUIABwViAAClggAK5ZIABIWyAA4lwgAHxeIAAgYCAAumEgAFRjIAD4ZCAAkmYgACxoIADGaSAAYGsgAARtIACebiAAOHAgANJxIABscyAAEHUgAKp2IABOeCAA6HkgAIJ7IAAcfSAAtn4gAFqAIAD0gSAAjoMgACiFIADMhiAAZoggAACKIACaiyAAPo0gANiOIABykCAAFpIgALCTIABKlSAA5JYgAH6YIAAimiAAvJsgAFadIADwniAAlKAgAC6iIADIoyAAbKUgAAanIACgqCAAOqogANSrIAB4rSAAEq8gAKywIABGsiAA4LMgAIS1IAAetyAAwrggAFy6IAD2uyAAkL0gACq/IADEwCAAaMIgAALEIACmxSAAQMcgANrIIAB0yiAADswgALLNIABMzyAA5tAgAIDSIAAk1CAAvtUgAFjXIADy2CAAltogADDcIADK3SAAbt8gAAjhIACi4iAAPOQgANblIAB65yAAFOkgAK7qIABI7CAA7O0gAIbvIAAg8SAAuvIgAF70IAD49SAAkvcgADb5IADQ+iAAavwgAAT+IACe/yAAQgEhANwCIQB2BCEAEAYhALQHIQBOCSEA6AohAIwMIQAmDiEAwA8hAFoRIQD0EiEAmBQhADIWIQDMFyEAZhkhAAAbIQCkHCEAPh4hAOIfIQB8ISEAFiMhALAkIQBKJiEA7ichAIgpIQAiKyEAvCwhAGAuIQD6LyEAlDEhAC4zIQDSNCEAbDYhAAY4IQCqOSEARDshAN48IQB4PiEAEkAhALZBIQBQQyEA6kQhAIRGIQAeSCEAwkkhAFxLIQAATSEAmk4hADRQIQDOUSEAclMhAAxVIQCmViEAQFghANpZIQB+WyEAGF0hALJeIQBMYCEA8GEhAIpjIQAkZSEAyGYhAGJoIQD8aSEAlmshADBtIQDUbiEAbnAhAAhyIQCicyEAPHUhAOB2IQB6eCEAFHohALh7IQBSfSEA7H4hAJCAIQAqgiEAxIMhAF6FIQD4hiEAnIghADaKIQDQiyEAao0hAA6PIQCokCEAQpIhAOaTIQCAlSEAGpchALSYIQBOmiEA8pshAIydIQAmnyEAwKAhAGSiIQD+oyEAmKUhADKnIQDWqCEAcKohAAqsIQCurSEASK8hAOKwIQB8siEAFrQhALq1IQBUtyEA7rghAIi6IQAivCEAxr0hAGC/IQD6wCEAnsIhADjEIQDSxSEAdschABDJIQCqyiEARMwhAN7NIQCCzyEAHNEhALbSIQBQ1CEA9NUhAI7XIQAo2SEAzNohAGbcIQAA3iEAmt8hADThIQDY4iEAcuQhAAzmIQCm5yEASukhAOTqIQB+7CEAIu4hALzvIQBW8SEA8PIhAIr0IQAu9iEAyPchAGL5IQD8+iEAoPwhADr+IQDU/yEAbgEiABIDIgCsBCIARgYiAOAHIgCECSIAKAsiAMIMIgBmDiIAABAiAJoRIgA+EyIA2BQiAHIWIgAMGCIAphkiAEobIgDkHCIAfh4iACIgIgDGISIAYCMiAPokIgCeJiIAOCgiANIpIgB2KyIAEC0iAKouIgBEMCIA3jEiAIIzIgAcNSIAtjYiAFA4IgDqOSIAjjsiACg9IgDMPiIAZkAiAABCIgCaQyIANEUiANhGIgBySCIADEoiAKZLIgBKTSIA5E4iAH5QIgAYUiIAvFMiAFZVIgDwViIAilgiAC5aIgDIWyIAYl0iAPxeIgCgYCIAOmIiANRjIgBuZSIAEmciAKxoIgBGaiIA6msiAIRtIgAebyIAuHAiAFJyIgD2cyIAkHUiACp3IgDEeCIAXnoiAAJ8IgCcfSIAQH8iANqAIgB0giIADoQiALKFIgBChyIA5ogiAICKIgAkjCIAvo0iAFiPIgDykCIAjJIiACaUIgDKlSIAZJciAAiZIgCimiIAPJwiANadIgBwnyIAFKEiAK6iIgBIpCIA7KUiAIanIgAgqSIAuqoiAFSsIgD4rSIAkq8iACyxIgDGsiIAYLQiAAS2IgCetyIAQrkiANy6IgB2vCIAEL4iAKq/IgBOwSIA6MIiAILEIgAcxiIAtsciAFrJIgD0yiIAjswiADLOIgDMzyIAZtEiAArTIgCk1CIAPtYiANjXIgBy2SIAFtsiALDcIgBK3iIA5N8iAIjhIgAi4yIAvOQiAGDmIgD65yIAlOkiAC7rIgDI7CIAbO4iAAbwIgCg8SIAOvMiANT0IgB49iIAEvgiALb5IgBQ+yIA6vwiAIT+IgAeACMAwgEjAFwDIwD2BCMAkAYjADQIIwDOCSMAaAsjAAINIwCmDiMAQBAjANoRIwB+EyMAGBUjALIWIwBMGCMA5hkjAIobIwAkHSMAvh4jAFggIwD8ISMAliMjADAlIwDUJiMAbigjAAgqIwCiKyMAPC0jANYuIwB6MCMAFDIjALgzIwBSNSMA7DYjAIY4IwAgOiMAxDsjAF49IwD4PiMAkkAjACxCIwDQQyMAakUjAA5HIwCoSCMAQkojANxLIwB2TSMAGk8jALRQIwBOUiMA6FMjAIJVIwAmVyMAwFgjAFpaIwD+WyMAmF0jADJfIwDWYCMAcGIjAApkIwCkZSMAPmcjAOJoIwB8aiMAFmwjALBtIwBUbyMA7nAjAIhyIwAsdCMAxnUjAGB3IwD6eCMAlHojADh8IwDSfSMAbH8jAAaBIwCggiMARIQjAN6FIwCChyMAHIkjALaKIwBQjCMA6o0jAI6PIwAokSMAwpIjAFyUIwAAliMAmpcjADSZIwDOmiMAcpwjAAyeIwCmnyMASqEjAOSiIwB+pCMAGKYjALKnIwBWqSMA8KojAIqsIwAkriMAvq8jAGKxIwD8siMAoLQjADq2IwDUtyMAbrkjAAi7IwCsvCMARr4jAOC/IwB6wSMAHsMjALjEIwBSxiMA7McjAJDJIwAqyyMAxMwjAGjOIwAC0CMAnNEjADbTIwDa1CMAdNYjAA7YIwCo2SMATNsjAObcIwCA3iMAGuAjALThIwBY4yMA8uQjAIzmIwAm6CMAyukjAGTrIwD+7CMAou4jADzwIwDW8SMAcPMjAAr1IwCu9iMASPgjAOL5IwB8+yMAIP0jALr+IwBUACQA7gEkAJIDJAAsBSQAxgYkAGoIJAAECiQAngskADgNJADSDiQAdhAkABASJACqEyQARBUkAOgWJACCGCQAHBokAMAbJABaHSQA9B4kAI4gJAAoIiQAzCMkAGYlJAAAJyQAmigkAD4qJADYKyQAci0kABYvJACwMCQASjIkAOQzJAB+NSQAIjckALw4JABWOiQA8DskAIo9JAAuPyQAyEAkAGxCJAAGRCQAoEUkADpHJADUSCQAeEokABJMJACsTSQARk8kAOpQJACEUiQAHlQkALhVJABcVyQA9lgkAJBaJAA0XCQAzl0kAGhfJAACYSQAnGIkAEBkJADaZSQAdGckABhpJACyaiQATGwkAOZtJACAbyQAJHEkAL5yJABYdCQA8nUkAIx3JAAweSQAynokAGR8JAAIfiQAon8kADyBJADggiQAeoQkABSGJACuhyQASIkkAOyKJACGjCQAII4kALqPJABUkSQA+JIkAJKUJAAsliQA0JckAGqZJAAEmyQAnpwkAEKeJADcnyQAdqEkABCjJAC0pCQATqYkAOinJACCqSQAHKskAMCsJABariQA/q8kAJixJAAysyQAzLQkAGa2JAAKuCQApLkkAD67JADYvCQAfL4kABbAJACwwSQASsMkAOTEJACIxiQAIsgkAMbJJABgyyQA+swkAJTOJAAu0CQA0tEkAGzTJAAG1SQAoNYkAETYJADe2SQAeNskABLdJAC23iQAUOAkAOrhJACO4yQAKOUkAMLmJABc6CQA9ukkAJrrJAA07SQAzu4kAGjwJAAC8iQApvMkAED1JADa9iQAfvgkABj6JACy+yQAVv0kAPD+JACKACUAJAIlAL4DJQBiBSUA/AYlAJYIJQAwCiUAygslAG4NJQAIDyUAohAlAEYSJQDgEyUAehUlAB4XJQC4GCUAUholAOwbJQCGHSUAKh8lAMQgJQBeIiUA+CMlAJIlJQA2JyUA0CglAGoqJQAOLCUAqC0lAEIvJQDmMCUAgDIlABo0JQC0NSUATjclAPI4JQCMOiUAJjwlAMA9JQBaPyUA/kAlAJhCJQAyRCUA1kUlAHBHJQAKSSUArkolAEhMJQDiTSUAfE8lABZRJQC6UiUAVFQlAO5VJQCIVyUAIlklAMZaJQBgXCUA+l0lAJ5fJQA4YSUA0mIlAGxkJQAGZiUAqmclAERpJQDeaiUAgmwlABxuJQC2byUAWnElAPRyJQCOdCUAKHYlAMJ3JQBmeSUAAHslAJp8JQA0fiUA2H8lAHKBJQAMgyUAsIQlAEqGJQDkhyUAfoklABiLJQC8jCUAVo4lAPCPJQCKkSUAJJMlAMiUJQBiliUA/JclAKCZJQA6myUA1JwlAG6eJQASoCUArKElAEajJQDgpCUAhKYlAB6oJQC4qSUAXKslAPasJQCQriUAKrAlAMSxJQBosyUAArUlAJy2JQBAuCUA2rklAHS7JQAOvSUAqL4lAEzAJQDmwSUAgMMlACTFJQC+xiUAWMglAPLJJQCMyyUAMM0lAMrOJQBk0CUACNIlAKLTJQA81SUA1tYlAHDYJQAU2iUArtslAEjdJQDi3iUAhuAlACDiJQC64yUAXuUlAPjmJQCS6CUALOolAMbrJQBq7SUABO8lAJ7wJQA48iUA3PMlAHb1JQAQ9yUAtPglAE76JQDo+yUAgv0lABz/JQC2ACYAWgImAPQDJgCYBSYAMgcmAMwIJgBmCiYAAAwmAKQNJgA+DyYA2BAmAHISJgAMFCYAsBUmAEoXJgDkGCYAiBomACIcJgC8HSYAVh8mAPogJgCUIiYALiQmAMglJgBsJyYABikmAKAqJgA6LCYA3i0mAHgvJgASMSYAtjImAFA0JgDqNSYAhDcmAB45JgDCOiYAXDwmAPY9JgCQPyYANEEmAM5CJgBoRCYAAkYmAKZHJgBASSYA2komAHRMJgAYTiYAsk8mAExRJgDmUiYAilQmACRWJgC+VyYAWFkmAPJaJgCWXCYAMF4mANRfJgBuYSYACGMmAKJkJgA8ZiYA4GcmAHppJgAUayYArmwmAEhuJgDsbyYAhnEmACpzJgDEdCYAXnYmAPh3JgCSeSYANnsmANB8JgBqfiYABIAmAKiBJgBCgyYA3IQmAICGJgAaiCYAtIkmAE6LJgDojCYAjI4mACaQJgDAkSYAWpMmAP6UJgCYliYAMpgmANaZJgBmmyYACp0mAKSeJgBIoCYA4qEmAHyjJgAWpSYAsKYmAFSoJgDuqSYAiKsmACKtJgC8riYAYLAmAPqxJgCesyYAOLUmANK2JgBsuCYABromAKq7JgBEvSYA3r4mAILAJgAcwiYAtsMmAFDFJgDqxiYAjsgmACjKJgDCyyYAXM0mAADPJgCa0CYANNImAM7TJgBy1SYADNcmAKbYJgBA2iYA2tsmAH7dJgAY3yYAvOAmAFbiJgDw4yYAiuUmACTnJgDI6CYAYuomAPzrJgCW7SYAOu8mANTwJgBu8iYAEvQmAKz1JgBG9yYA4PgmAHr6JgAe/CYAuP0mAFL/JgDsACcAkAInACoEJwDEBScAaAcnAAIJJwCcCicANgwnANANJwB0DycADhEnAKgSJwBCFCcA5hUnAIAXJwAaGScAvhonAFgcJwDyHScAjB8nACYhJwDKIicAZCQnAP4lJwCiJycAPCknANYqJwBwLCcACi4nAK4vJwBIMScA4jInAHw0JwAgNicAujcnAFQ5JwD4OicAkjwnACw+JwDGPycAYEEnAPpCJwCeRCcAOEYnANxHJwB2SScAEEsnAKpMJwBETicA6E8nAIJRJwAcUycAtlQnAFBWJwD0VycAjlknAChbJwDMXCcAZl4nAABgJwCaYScAPmMnANhkJwByZicADGgnALBpJwBKaycA5GwnAH5uJwAicCcAvHEnAFZzJwDwdCcAinYnAC54JwDIeScAYnsnAAZ9JwCgficAOoAnANSBJwB4gycAEoUnAKyGJwBGiCcA6oknAISLJwAejScAuI4nAFyQJwD2kScAkJMnADSVJwDElicAaJgnAAKaJwCcmycAQJ0nANqeJwB0oCcADqInAKijJwBMpScA5qYnAICoJwAkqicAvqsnAFitJwDyricAlrAnADCyJwDKsycAZLUnAP62JwCiuCcAPLonANa7JwB6vScAFL8nAK7AJwBIwicA7MMnAIbFJwAgxycAusgnAF7KJwD4yycAks0nACzPJwDQ0CcAatInAATUJwCo1ScAQtcnANzYJwB22icAENwnALTdJwBO3ycA6OAnAILiJwAc5CcAwOUnAFrnJwD06CcAmOonADLsJwDM7ScAZu8nAArxJwCk8icAPvQnANj1JwBy9ycAFvknALD6JwBK/CcA7v0nAIj/JwAiASgAvAIoAGAEKAD6BSgAlAcoAC4JKADSCigAbAwoAAYOKACgDygARBEoAN4SKAB4FCgAHBYoALYXKABQGSgA6hooAIQcKAAoHigAwh8oAFwhKAD2IigAkCQoADQmKADOJygAaCkoAAwrKACmLCgAQC4oANovKAB+MSgAGDMoALI0KABMNigA8DcoAIo5KAAkOygAvjwoAGI+KAD8PygAlkEoADpDKADURCgAbkYoAAhIKACiSSgARksoAOBMKAB6TigAFFAoAK5RKABSUygA7FQoAJBWKAAqWCgAxFkoAF5bKAD4XCgAnF4oADZgKADQYSgAamMoAARlKACoZigAQmgoAOZpKACAaygAGm0oALRuKABOcCgA8nEoAIxzKAAmdSgAwHYoAFp4KAD+eSgAmHsoADJ9KADWfigAcIAoAAqCKACkgygASIUoAOKGKAB8iCgAFoooALqLKABUjSgA7o4oAIiQKAAikigAxpMoAGCVKAAElygAnpgoADiaKADSmygAbJ0oABCfKACqoCgARKIoAN6jKAB4pSgAHKcoALaoKABQqigA9KsoAI6tKAAorygAwrAoAGayKAAAtCgAmrUoADS3KADYuCgAcrooAAy8KACmvSgASr8oAOTAKAB+wigAIsQoALzFKABWxygA8MgoAIrKKAAuzCgAyM0oAGLPKAD80CgAltIoADrUKADU1SgAbtcoABLZKACs2igARtwoAODdKACE3ygAHuEoALjiKABS5CgA9uUoAJDnKAAq6SgAxOooAF7sKAAC7igAnO8oAEDxKADa8igAdPQoAA72KACo9ygATPkoAOb6KACA/CgAGv4oALT/KABYASkA8gIpAIwEKQAwBikAygcpAGQJKQD+CikAogwpADwOKQDWDykAcBEpAAoTKQCuFCkASBYpAOIXKQCGGSkAIBspALocKQBUHikA+B8pAJIhKQAsIykAxiQpAGomKQAEKCkAnikpADgrKQDSLCkAdi4pABAwKQC0MSkATjMpAOg0KQCCNikAHDgpAMA5KQBaOykA9DwpAI4+KQAoQCkAzEEpAGZDKQAARSkApEYpAD5IKQDYSSkAckspAAxNKQCwTikASlApAORRKQCIUykAIlUpALxWKQBWWCkA+lkpAJRbKQAuXSkAyF4pAGxgKQAGYikAoGMpADplKQDeZikAeGgpABxqKQDAaykAWm0pAPRuKQCOcCkAKHIpAMxzKQBmdSkACncpAKR4KQA+eikA2HspAHJ9KQAWfykAsIApAEqCKQDkgykAfoUpACKHKQC8iCkAYIopAPqLKQCUjSkALo8pAMiQKQBskikABpQpAKCVKQA6lykA1JgpAHiaKQASnCkAtp0pAFCfKQDqoCkAhKIpAB6kKQDCpSkAXKcpAPaoKQCQqikAKqwpAM6tKQBorykADLEpAKayKQBAtCkA2rUpAHS3KQAYuSkAsropAEy8KQDmvSkAir8pACTBKQC+wikAWMQpAPzFKQCWxykAMMkpAMrKKQBkzCkACM4pAKLPKQA80SkA4NIpAHrUKQAU1ikArtcpAEjZKQDs2ikAhtwpACDeKQDE3ykAXuEpAPjiKQCS5CkANuYpANDnKQBq6SkABOspAKjsKQBC7ikA3O8pAHbxKQAQ8ykAtPQpAE72KQDy9ykAjPkpACb7KQDA/CkAWv4pAP7/KQCYASoAMgMqAMwEKgBmBioACggqAKQJKgA+CyoA4gwqAHwOKgAWECoAuhEqAFQTKgDuFCoAiBYqACIYKgDGGSoAYBsqAPocKgCUHioALiAqANIhKgBsIyoABiUqAKomKgBEKCoA3ikqAHgrKgAcLSoAti4qAFAwKgDqMSoAjjMqACg1KgDCNioAXDgqAPY5KgCaOyoAND0qANg+KgByQCoADEIqAKZDKgBARSoA5EYqAH5IKgAYSioAsksqAFZNKgDwTioAilAqACRSKgC+UyoAYlUqAPxWKgCWWCoAOloqANRbKgBuXSoACF8qAKxgKgBGYioA4GMqAHplKgAUZyoAuGgqAFJqKgDsayoAkG0qACpvKgDEcCoAXnIqAAJ0KgCcdSoANncqANB4KgB0eioADnwqAKh9KgBCfyoA3IAqAICCKgAahCoAtIUqAFiHKgDyiCoAjIoqACaMKgDKjSoAZI8qAP6QKgCYkioAMpQqANaVKgBwlyoACpkqAK6aKgBInCoA4p0qAHyfKgAgoSoAuqIqAFSkKgDupSoAkqcqACypKgDGqioAYKwqAPqtKgCeryoAOLEqANKyKgB2tCoAELYqAKq3KgBEuSoA6LoqAIK8KgAcvioAtr8qAFrBKgD0wioAjsQqACjGKgDMxyoAZskqAADLKgCazCoAPs4qANjPKgBy0SoADNMqALDUKgBK1ioA5NcqAH7ZKgAY2yoAvNwqAFbeKgDw3yoAlOEqAC7jKgDI5CoAYuYqAAboKgCg6SoAOusqANTsKgBu7ioAEvAqAKzxKgBG8yoA6vQqAIT2KgAe+CoAuPkqAFz7KgD2/CoAkP4qACoAKwDEASsAaAMrAAIFKwCcBisAQAgrANoJKwB0CysADg0rALIOKwBMECsA5hErAIATKwAkFSsAvhYrAFgYKwDyGSsAlhsrADAdKwDKHisAbiArAAgiKwCiIysAPCUrANYmKwB6KCsAFCorAK4rKwBILSsA7C4rAIYwKwAgMisAxDMrAF41KwD4NisAkjgrACw6KwDGOysAaj0rAAQ/KwCeQCsAQkIrANxDKwB2RSsAEEcrALRIKwBOSisA6EsrAIJNKwAmTysAwFArAFpSKwD0UysAjlUrADJXKwDMWCsAZlorAApcKwCkXSsAPl8rANhgKwB8YisAFmQrALBlKwBKZysA5GgrAIhqKwAibCsAvG0rAGBvKwD6cCsAlHIrAC50KwDSdSsAbHcrAAZ5KwCgeisARHwrAN59KwB4fysAEoErAKyCKwBQhCsA6oUrAISHKwAoiSsAwoorAFyMKwD2jSsAmo8rADSRKwDOkisAaJQrAAKWKwCmlysAQJkrANqaKwB0nCsAGJ4rALKfKwBWoSsA8KIrAIqkKwAkpisAvqcrAGKpKwD8qisAlqwrADCuKwDUrysAbrErAAizKwCitCsARrYrAOC3KwB6uSsAFLsrALi8KwBSvisA7L8rAIbBKwAqwysAxMQrAF7GKwD4xysAkskrADbLKwDQzCsAas4rAA7QKwCo0SsAQtMrANzUKwCA1isAGtgrALTZKwBO2ysA6NwrAIzeKwAm4CsAwOErAGTjKwD+5CsAmOYrADLoKwDW6SsAcOsrAArtKwCk7isASPArAOLxKwB88ysAFvUrALD2KwBU+CsA7vkrAIj7KwAs/SsAxv4rAGAALAD6ASwAngMsADgFLADSBiwAbAgsABAKLACqCywARA0sAN4OLAB4ECwAHBIsALYTLABQFSwA9BYsAI4YLAAoGiwAwhssAGYdLAAAHywAmiAsADQiLADOIywAciUsAAwnLACmKCwASiosAOQrLAB+LSwAGC8sALwwLABWMiwA8DMsAIo1LAAuNywAyDgsAGI6LAD8OywAlj0sADo/LADUQCwAbkIsABJELACsRSwARkcsAOBILACESiwAHkwsALhNLABSTywA7FAsAJBSLAAqVCwAxFUsAGhXLAACWSwAnFosADZcLADaXSwAdF8sAA5hLACoYiwATGQsAOZlLACAZywAGmksALRqLABYbCwA8m0sAIxvLAAwcSwAynIsAGR0LAD+dSwAoncsADx5LADWeiwAcHwsABR+LACufywASIEsAOKCLAB8hCwAIIYsALqHLABeiSwA+IosAJKMLAAsjiwAxo8sAGqRLAAEkywAnpQsADiWLADSlywAdpksABCbLACqnCwATp4sAOifLACCoSwAHKMsAMCkLABapiwA9KcsAI6pLAAyqywAzKwsAGauLAAAsCwAmrEsAD6zLADYtCwAcrYsABa4LACwuSwASrssAOS8LACIviwAIsAsALzBLABWwywA+sQsAJTGLAAuyCwAyMksAGLLLAAGzSwAoM4sADrQLADe0SwAeNMsABLVLACs1iwAUNgsAOrZLACE2ywAHt0sALjeLABc4CwA9uEsAJDjLAA05SwAzuYsAGjoLAAC6iwAnOssAEDtLADa7iwAdPAsAA7yLACy8ywATPUsAOb2LACA+CwAJPosAL77LABY/SwA/P4sAJYALQAwAi0AygMtAGQFLQAIBy0AoggtADwKLQDgCy0Aeg0tABQPLQCuEC0ASBItAOwTLQCGFS0AIBctAMQYLQBeGi0A+BstAJIdLQA2Hy0A0CAtAGoiLQAEJC0AqCUtAEInLQDcKC0AdiotABAsLQC0LS0ATi8tAOgwLQCMMi0AJjQtAMA1LQBaNy0A/jgtAJg6LQAyPC0AzD0tAHA/LQAKQS0ApEItAD5ELQDYRS0AfEctABZJLQCwSi0AVEwtAO5NLQCITy0AIlEtAMZSLQBgVC0A+lUtAJRXLQAuWS0A0lotAGxcLQAGXi0Aql8tAERhLQDeYi0AeGQtABxmLQC2Zy0AUGktAOpqLQCObC0AKG4tAMJvLQBccS0A9nItAJp0LQA0di0AznctAHJ5LQAMey0ApnwtAEB+LQDafy0AfoEtABiDLQC8hC0AVoYtAPCHLQCKiS0AJIstAMiMLQBiji0A/I8tAJaRLQAwky0A1JQtAG6WLQAImC0ArJktAEabLQDgnC0Aep4tAB6gLQC4oS0AUqMtAOykLQCGpi0AKqgtAMSpLQBeqy0AAq0tAJyuLQA2sC0A0LEtAHSzLQAOtS0AqLYtAEK4LQDmuS0AgLstABq9LQC0vi0ATsAtAPLBLQCMwy0AJsUtAMrGLQBkyC0A/sktAJjLLQA8zS0A1s4tAHDQLQAK0i0ArtMtAEjVLQDi1i0AfNgtABbaLQC62y0AVN0tAO7eLQCS4C0ALOItAMbjLQBg5S0ABOctAJ7oLQA46i0A0ustAGztLQAQ7y0AqvAtAETyLQDo8y0AgvUtABz3LQC2+C0AWvotAPT7LQCO/S0AKP8tAMwALgBmAi4AAAQuAJoFLgA0By4A2AguAHIKLgAMDC4AsA0uAEoPLgDkEC4AfhIuACIULgC8FS4AVhcuAPAYLgCKGi4ALhwuAMgdLgBiHy4A/CAuAKAiLgA6JC4A3iUuAHgnLgASKS4ArCouAEYsLgDqLS4AhC8uAB4xLgC4Mi4AUjQuAPY1LgCQNy4AKjkuAM46LgBoPC4AAj4uAJw/LgA2QS4A2kIuAHRELgAORi4AskcuAExJLgDmSi4AgEwuACROLgC+Ty4AWFEuAPJSLgCMVC4AMFYuAMpXLgBkWS4ACFsuAKJcLgA8Xi4A1l8uAHBhLgAUYy4ArmQuAEhmLgDsZy4AhmkuACBrLgC6bC4AXm4uAPhvLgCScS4ALHMuAMZ0LgBqdi4ABHguAJ55LgA4ey4A3HwuAHZ+LgAagC4AtIEuAE6DLgDohC4AgoYuACaILgDAiS4AWosuAPSMLgCOji4AMpAuAMyRLgBmky4ACpUuAKSWLgA+mC4A2JkuAHybLgAWnS4AsJ4uAEqgLgDkoS4AiKMuACKlLgC8pi4AYKguAPqpLgCUqy4ALq0uANKuLgBssC4ABrIuAKCzLgBEtS4A3rYuAHi4LgASui4ArLsuAFC9LgDqvi4AhMAuAB7CLgDCwy4AXMUuAPbGLgCQyC4ANMouAM7LLgBozS4AAs8uAKbQLgBA0i4A2tMuAHTVLgAY1y4AstguAFbaLgDw2y4Ait0uACTfLgC+4C4AWOIuAPzjLgCW5S4AOucuANToLgBu6i4ACOwuAKLtLgBG7y4A4PAuAHryLgAU9C4ArvUuAFL3LgDs+C4AkPouACr8LgDE/S4AXv8uAPgALwCcAi8ANgQvANAFLwBqBy8ABAkvAKgKLwBCDC8A3A0vAIAPLwAaES8AtBIvAE4ULwDyFS8AjBcvACYZLwDAGi8AWhwvAP4dLwCYHy8AMiEvANYiLwBwJC8ACiYvAKQnLwBIKS8A4iovAHwsLwAWLi8AsC8vAFQxLwDuMi8AiDQvACw2LwDGNy8AYDkvAPo6LwCePC8AOD4vANI/LwBsQS8AEEMvAKpELwBERi8A3kcvAHhJLwAcSy8AtkwvAFBOLwD0Ty8AjlEvAChTLwDCVC8AXFYvAABYLwCaWS8ANFsvANhcLwByXi8ADGAvAKZhLwBKYy8A5GQvAH5mLwAYaC8AsmkvAFZrLwDwbC8Aim4vAC5wLwDIcS8AYnMvAPx0LwCgdi8AOngvANR5LwBuey8ACH0vAKx+LwBGgC8A4IEvAHqDLwAehS8AuIYvAFyILwD2iS8AkIsvACqNLwDEji8AaJAvAAKSLwCcky8ANpUvANqWLwB0mC8ADpovAKibLwBMnS8A5p4vAICgLwAaoi8AtKMvAFilLwDypi8AjKgvACaqLwDKqy8AZK0vAP6uLwCisC8APLIvANazLwBwtS8AFLcvAK64LwBIui8A4rsvAHy9LwAgvy8AusAvAFTCLwD4wy8AksUvACzHLwDGyC8AasovAATMLwCezS8AOM8vANLQLwB20i8AENQvAKrVLwBO1y8A6NgvAILaLwAc3C8AwN0vAFrfLwD04C8AjuIvADLkLwDM5S8AZucvAADpLwCa6i8APuwvANjtLwBy7y8AFvEvALDyLwBK9C8A5PUvAIj3LwAi+S8AvPovAFb8LwDw/S8AlP8vAC4BMADIAjAAbAQwAAYGMACgBzAAOgkwAN4KMAB4DDAAEg4wAKwPMABGETAA6hIwAIQUMAAeFjAAuBcwAFwZMAD2GjAAkBwwADQeMADOHzAAaCEwAAIjMACcJDAAQCYwANonMAB0KTAADiswALIsMABMLjAA5i8wAIoxMAAkMzAAvjQwAFg2MAD8NzAAljkwADA7MADKPDAAZD4wAAhAMACiQTAAPEMwANZEMAB6RjAAFEgwAK5JMABSSzAA7EwwAIZOMAAgUDAAxFEwAF5TMAD4VDAAklYwACxYMADQWTAAalswAARdMACoXjAAQmAwANxhMAB2YzAAGmUwALRmMABOaDAA6GkwAIJrMAAmbTAAwG4wAFpwMAD0cTAAmHMwADJ1MADMdjAAcHgwAAp6MACkezAAPn0wAOJ+MAB8gDAAFoIwALCDMABKhTAA7oYwAIiIMAAiijAAxoswAGCNMAD6jjAAlJAwADiSMADSkzAAbJUwABCXMACqmDAARJowAN6bMAB4nTAAHJ8wALagMABQojAA6qMwAI6lMAAopzAAwqgwAFyqMAAArDAAmq0wADSvMADOsDAAaLIwAAy0MACmtTAAQLcwAOS4MAB+ujAAGLwwALK9MABWvzAA8MAwAIrCMAAkxDAAvsUwAGLHMAD8yDAAlsowADrMMADUzTAAbs8wAAjRMACs0jAARtQwAODVMAB61zAAHtkwALjaMABS3DAA7N0wAJDfMAAq4TAAxOIwAF7kMAAC5jAAnOcwADbpMADQ6jAAauwwAA7uMACo7zAAQvEwAObyMACA9DAAGvYwALT3MABY+TAA8vowAIz8MAAm/jAAwP8wAGQBMQD+AjEAmAQxADIGMQDWBzEAcAkxAAoLMQCuDDEASA4xAOIPMQB8ETEAIBMxALoUMQBUFjEA7hcxAIgZMQAsGzEAxhwxAGAeMQAEIDEAniExADgjMQDSJDEAbCYxABAoMQCqKTEARCsxAOgsMQCCLjEAHDAxALYxMQBaMzEA9DQxAI42MQAoODEAwjkxAGY7MQAAPTEAmj4xAD5AMQDYQTEAckMxAAxFMQCwRjEASkgxAORJMQB+SzEAGE0xALxOMQBWUDEA8FExAJRTMQAuVTEAyFYxAGJYMQAGWjEAoFsxADpdMQDUXjEAbmAxABJiMQCsYzEARmUxAOpmMQCEaDEAHmoxALhrMQBcbTEA9m4xAJBwMQAqcjEAxHMxAGh1MQACdzEAnHgxAEB6MQDaezEAdH0xAA5/MQCygDEATIIxAOaDMQCAhTEAGocxAL6IMQBYijEA8osxAJaNMQAwjzEAypAxAGSSMQAIlDEAopUxADyXMQDWmDEAcJoxABScMQCunTEASJ8xAOygMQCGojEAIKQxALqlMQBepzEA+KgxAJKqMQAsrDEAxq0xAGqvMQAEsTEAnrIxADi0MQDctTEAdrcxABC5MQC0ujEATrwxAOi9MQCCvzEAJsExAMDCMQBaxDEA9MUxAI7HMQAyyTEAzMoxAGbMMQAKzjEApM8xAD7RMQDY0jEAfNQxABbWMQCw1zEAStkxAOTaMQCI3DEAIt4xALzfMQBg4TEA+uIxAJTkMQAu5jEA0ucxAGzpMQAG6zEAoOwxADruMQDe7zEAePExABLzMQCs9DEAUPYxAOr3MQCE+TEAKPsxAML8MQBc/jEA9v8xAJoBMgA0AzIAzgQyAGgGMgACCDIApgkyAEALMgDaDDIAfg4yABgQMgCyETIATBMyAPAUMgCKFjIAJBgyAL4ZMgBYGzIA/BwyAJYeMgAwIDIA1CEyAG4jMgAIJTIAoiYyAEYoMgDgKTIAeisyABQtMgCuLjIAUjAyAOwxMgCGMzIAKjUyAMQ2MgBeODIA+DkyAJI7MgA2PTIA0D4yAGpAMgAOQjIAqEMyAEJFMgDcRjIAgEgyABpKMgC0SzIATk0yAOhOMgCMUDIAJlIyAMBTMgBkVTIA/lYyAJhYMgAyWjIA1lsyAHBdMgAKXzIApGAyAEhiMgDiYzIAfGUyABZnMgC6aDIAVGoyAO5rMgCIbTIALG8yAMZwMgBgcjIA+nMyAJ51MgA4dzIA0ngyAGx6MgAQfDIAqn0yAER/MgDegDIAgoIyAByEMgC2hTIAUIcyAPSIMgCOijIAKIwyAMKNMgBcjzIAAJEyAJqSMgA0lDIA2JUyAHKXMgAMmTIAppoyAEqcMgDknTIAfp8yABihMgCyojIAVqQyAPClMgCKpzIALqkyAMiqMgBirDIA/K0yAKCvMgA6sTIA1LIyAG60MgAItjIArLcyAEa5MgDgujIAhLwyAB6+MgC4vzIAUsEyAPbCMgCQxDIAKsYyAMTHMgBeyTIAAssyAJzMMgA2zjIA2s8yAHTRMgAO0zIAqNQyAEzWMgDm1zIAgNkyABrbMgC03DIAWN4yAPLfMgCM4TIAMOMyAMrkMgBk5jIA/ucyAKLpMgA86zIA1uwyAHDuMgAU8DIArvEyAEjzMgDi9DIAhvYyACD4MgC6+TIAVPsyAO78MgCS/jIALAAzAMYBMwBgAzMABAUzAJ4GMwA4CDMA3AkzAHYLMwAQDTMAqg4zAE4QMwDoETMAghMzABwVMwC2FjMAWhgzAPQZMwCOGzMAKB0zAMweMwBmIDMAACIzAKQjMwA+JTMA2CYzAHIoMwAWKjMAsCszAEotMwDkLjMAfjAzACIyMwC8MzMAVjUzAPo2MwCUODMALjozAMg7MwBsPTMABj8zAKBAMwA6QjMA1EMzAHhFMwASRzMArEgzAEZKMwDqSzMAhE0zAB5PMwDCUDMAXFIzAPZTMwCQVTMANFczAM5YMwBoWjMAAlwzAJxdMwBAXzMA2mAzAHRiMwAOZDMAsmUzAExnMwDmaDMAimozACRsMwC+bTMAWG8zAPxwMwCWcjMAMHQzAMp1MwBkdzMACHkzAKJ6MwA8fDMA4H0zAHp/MwAUgTMAroIzAFKEMwDshTMAhoczACCJMwC6ijMAXowzAPiNMwCSjzMANpEzANCSMwBqlDMABJYzAJ6XMwBCmTMA3JozAHacMwAQnjMAtJ8zAE6hMwDoojMAjKQzACamMwDApzMAWqkzAPSqMwCYrDMAMq4zAMyvMwBmsTMACrMzAKS0MwA+tjMA4rczAHy5MwAWuzMAsLwzAFS+MwDuvzMAiMEzACLDMwC8xDMAYMYzAPrHMwCUyTMAOMszANLMMwBszjMABtAzAKrRMwBE0zMA3tQzAHjWMwAS2DMAttkzAFDbMwDq3DMAhN4zACjgMwDC4TMAXOMzAADlMwCa5jMANOgzAM7pMwBo6zMADO0zAKbuMwBA8DMA2vEzAH7zMwAY9TMAsvYzAFb4MwDw+TMAivszACT9MwDI/jMAYgA0APwBNACWAzQAMAU0ANQGNABuCDQACAo0AKILNABGDTQA4A40AHoQNAAeEjQAuBM0AFIVNADsFjQAkBg0ACoaNADEGzQAXh00APgeNACcIDQANiI0ANAjNAB0JTQADic0AKgoNABCKjQA5is0AIAtNAAaLzQAtDA0AFgyNADyMzQAjDU0ACY3NADKODQAZDo0AP47NACYPTQAPD80ANZANABwQjQACkQ0AK5FNABIRzQA4kg0AHxKNAAgTDQAuk00AFRPNADuUDQAklI0ACxUNADGVTQAYFc0AARZNACeWjQAOFw0ANJdNABsXzQAEGE0AKpiNABEZDQA3mU0AIJnNAAcaTQAtmo0AFpsNAD0bTQAjm80AChxNADCcjQAZnQ0AAB2NACadzQANHk0ANh6NAByfDQADH40ALB/NABKgTQA5II0AH6ENAAihjQAvIc0AFaJNADwijQAiow0AC6ONADIjzQAYpE0AAaTNACglDQAOpY0ANSXNAB4mTQAEps0AKycNABGnjQA4J80AIShNAAeozQAuKQ0AFKmNAD2pzQAkKk0ACqrNADOrDQAaK40AAKwNACcsTQANrM0ANq0NAB0tjQADrg0AKi5NABMuzQA5rw0AIC+NAAawDQAvsE0AFjDNADyxDQAjMY0ADDINADKyTQAZMs0AAjNNACizjQAPNA0ANbRNAB60zQAFNU0AK7WNABI2DQA7Nk0AIbbNAAg3TQAut40AFTgNAD44TQAkuM0ACzlNADQ5jQAaug0AATqNACe6zQAQu00ANzuNAB28DQAEPI0AKrzNABO9TQA6PY0AIL4NAAm+jQAwPs0AFr9NAD0/jQAmAA1ADICNQDMAzUAZgU1AAAHNQCkCDUAPgo1ANgLNQB8DTUAFg81ALAQNQBKEjUA7hM1AIgVNQAiFzUAvBg1AFYaNQD6GzUAlB01AC4fNQDSIDUAbCI1AAYkNQCgJTUARCc1AN4oNQB4KjUAEiw1AKwtNQBQLzUA6jA1AIQyNQAoNDUAwjU1AFw3NQD2ODUAmjo1ADQ8NQDOPTUAaD81AAJBNQCmQjUAQEQ1ANpFNQB+RzUAGEk1ALJKNQBMTDUA8E01AIpPNQAkUTUAvlI1AFhUNQD8VTUAllc1ADBZNQDUWjUAblw1AAheNQCiXzUAPGE1AOBiNQB6ZDUAFGY1ALhnNQBSaTUA7Go1AIZsNQAgbjUAxG81AF5xNQD4cjUAknQ1ADZ2NQDQdzUAank1AA57NQCofDUAQn41ANx/NQB2gTUAGoM1ALSENQBOhjUA8oc1AIyJNQAmizUAwIw1AGSONQD+jzUAmJE1ADKTNQDMlDUAcJY1AAqYNQCkmTUASJs1AOKcNQB8njUAFqA1ALqhNQBUozUA7qQ1AIimNQAiqDUAxqk1AGCrNQD6rDUAnq41ADiwNQDSsTUAbLM1ABC1NQCqtjUARLg1AN65NQB4uzUAHL01ALa+NQBQwDUA9ME1AI7DNQAoxTUAwsY1AGbINQAAyjUAmss1ADTNNQDOzjUActA1AAzSNQCm0zUAStU1AOTWNQB+2DUAGNo1ALzbNQBW3TUA8N41AIrgNQAk4jUAyOM1AGLlNQD85jUAoOg1ADrqNQDU6zUAbu01ABLvNQCs8DUARvI1AODzNQB69TUAHvc1ALj4NQBS+jUA9vs1AJD9NQAq/zUAxAA2AGgCNgACBDYAnAU2ADYHNgDaCDYAdAo2AA4MNgCoDTYATA82AOYQNgCAEjYAGhQ2AL4VNgBYFzYA8hg2AIwaNgAwHDYAyh02AGQfNgD+IDYAoiI2ADwkNgDWJTYAcCc2ABQpNgCuKjYASCw2AOItNgCGLzYAIDE2ALoyNgBUNDYA+DU2AJI3NgAsOTYAxjo2AGA8NgAEPjYAnj82ADhBNgDSQjYAdkQ2ABBGNgCqRzYATkk2AOhKNgCCTDYAHE42ALZPNgBaUTYA9FI2AI5UNgAoVjYAzFc2AGZZNgAAWzYApFw2AD5eNgDYXzYAcmE2ABZjNgCwZDYASmY2AORnNgB+aTYAIms2ALxsNgBWbjYA8G82AJRxNgAuczYAyHQ2AGx2NgAGeDYAoHk2ADp7NgDUfDYAeH42ABKANgCsgTYARoM2AOqENgCEhjYAHog2AMKJNgBcizYA9ow2AJCONgAqkDYAzpE2AGiTNgAClTYAppY2AECYNgDamTYAdJs2ABidNgCynjYATKA2AOahNgCAozYAJKU2AL6mNgBYqDYA8qk2AJarNgAwrTYAyq42AG6wNgAIsjYAorM2ADy1NgDWtjYAerg2ABS6NgCuuzYASL02AOy+NgCGwDYAIMI2AMTDNgBexTYA+MY2AJLINgAsyjYA0Ms2AGrNNgAEzzYAntA2AELSNgDc0zYAdtU2ABrXNgC02DYATto2AOjbNgCM3TYAJt82AMDgNgBa4jYA9OM2AJjlNgAy5zYAzOg2AGbqNgAK7DYApO02AD7vNgDi8DYAfPI2ABb0NgCw9TYAVPc2AO74NgCI+jYAIvw2ALz9NgBg/zYA+gA3AJQCNwAuBDcA0gU3AGwHNwAGCTcAqgo3AEQMNwDeDTcAeA83ABIRNwC2EjcAUBQ3AOoVNwCEFzcAKBk3AMIaNwBcHDcAAB43AJofNwA0ITcAziI3AHIkNwAMJjcApic3AEApNwDaKjcAfiw3ABguNwCyLzcATDE3APAyNwCKNDcAJDY3AMg3NwBiOTcA/Do3AJY8NwA6PjcA1D83AG5BNwAIQzcAokQ3AEZGNwDgRzcAekk3ABRLNwC4TDcAUk43AOxPNwCQUTcAKlM3AMRUNwBeVjcA+Fc3AJxZNwA2WzcA0Fw3AGpeNwAOYDcAqGE3AEJjNwDmZDcAgGY3ABpoNwC0aTcAWGs3APJsNwCMbjcAJnA3AMpxNwBkczcA/nQ3AJh2NwA8eDcA1nk3AHB7NwAKfTcApH43AEiANwDigTcAfIM3ABaFNwC6hjcAVIg3AO6JNwCSizcALI03AMaONwBgkDcABJI3AJ6TNwA4lTcA0pY3AGyYNwAQmjcAqps3AESdNwDenjcAgqA3AByiNwC2ozcAWqU3APSmNwCOqDcAKKo3AMKrNwBmrTcAAK83AJqwNwA0sjcA2LM3AHK1NwAMtzcAprg3AEq6NwDkuzcAfr03ACK/NwC8wDcAVsI3APDDNwCKxTcALsc3AMjINwBiyjcA/Ms3AKDNNwA6zzcA1NA3AHjSNwAS1DcArNU3AEbXNwDg2DcAhNo3AB7cNwC43TcAXN83APbgNwCa4jcAPuQ3ANjlNwBy5zcADOk3ALDqNwBK7DcA5O03AH7vNwAY8TcAvPI3AGD0NwD69TcAnvc3ADj5NwDS+jcAbPw3ABD+NwCq/zcARAE4AOgCOACCBDgAHAY4ALYHOABaCTgA9Ao4AI4MOAAoDjgAwg84AGYROAAAEzgAmhQ4ADQWOADYFzgAchk4AAwbOACwHDgASh44AOQfOAB+ITgAGCM4ALwkOABWJjgA8Cc4AIopOAAuKzgAyCw4AGIuOAAGMDgAoDE4ADozOADUNDgAbjY4ABI4OACsOTgARjs4AOA8OACEPjgAHkA4ALhBOABcQzgA9kQ4AJBGOAAqSDgAxEk4AGhLOAACTTgAnE44ADZQOADaUTgAdFM4AA5VOACyVjgATFg4AOZZOACAWzgAGl04AL5eOABYYDgA8mE4AJZjOAAwZTgAymY4AGRoOAAIajgAoms4ADxtOADWbjgAcHA4ABRyOACuczgASHU4AOJ2OACGeDgAIHo4ALp7OABefTgA+H44AJKAOAAsgjgAxoM4AGqFOAAEhzgAnog4ADiKOADcizgAdo04ABCPOAC0kDgATpI4AOiTOACClTgAHJc4AMCYOABamjgA9Js4AI6dOAAynzgAzKA4AGaiOAAKpDgApKU4AD6nOADYqDgAfKo4ABasOACwrTgASq84AOSwOACIsjgAIrQ4ALy1OABgtzgA+rg4AJS6OAAuvDgA0r04AGy/OAAGwTgAoMI4ADrEOADexTgAeMc4ABLJOACsyjgAUMw4AOrNOACEzzgAKNE4AMLSOABc1DgA9tU4AJDXOAA02TgAzto4AGjcOAAC3jgApt84AEDhOADa4jgAfuQ4ABjmOACy5zgATOk4AObqOACK7DgAJO44AL7vOABY8TgA/PI4AJb0OAAw9jgA1Pc4AG75OAAI+zgAovw4AEb+OADg/zgAegE5ABQDOQCuBDkAUgY5AOwHOQCGCTkAIAs5AMQMOQBeDjkA+A85AJwROQA2EzkA0BQ5AGoWOQAOGDkAqBk5AEIbOQDcHDkAdh45ABogOQC0ITkATiM5AOgkOQCMJjkAJig5AMApOQBkKzkA/iw5AJguOQAyMDkA1jE5AHAzOQAKNTkApDY5AD44OQDiOTkAfDs5ABY9OQCwPjkAVEA5AO5BOQCIQzkALEU5AMZGOQBgSDkA+kk5AJRLOQA4TTkA0k45AGxQOQAGUjkAqlM5AERVOQDeVjkAglg5ABxaOQC2WzkAUF05APReOQCOYDkAKGI5AMJjOQBcZTkAAGc5AJpoOQA0ajkAzms5AHJtOQAMbzkApnA5AEpyOQDkczkAfnU5ABh3OQCyeDkAVno5APB7OQCKfTkAJH85AMiAOQBigjkA/IM5AJaFOQA6hzkA1Ig5AG6KOQAIjDkArI05AEaPOQDgkDkAhJI5AB6UOQC4lTkAUpc5APaYOQCQmjkAKpw5AMSdOQBenzkAAqE5AJyiOQA2pDkA0KU5AHSnOQAOqTkAqKo5AEysOQDmrTkAgK85ABqxOQC+sjkAWLQ5APK1OQCMtzkAMLk5AMq6OQBkvDkA/r05AKK/OQA8wTkA1sI5AHDEOQAKxjkArsc5AEjJOQDiyjkAfMw5ACDOOQC6zzkAVNE5APjSOQCS1DkALNY5AMbXOQBg2TkABNs5AJ7cOQA43jkA0t85AHbhOQAQ4zkAquQ5AE7mOQDo5zkAguk5ABzrOQC27DkAWu45APTvOQCO8TkAKPM5AMz0OQBm9jkAAPg5AKT5OQA++zkA2Pw5AHL+OQAMADoAsAE6AEoDOgDkBDoAfgY6ACIIOgC8CToAVgs6APoMOgCUDjoALhA6AMgROgBiEzoABhU6AKAWOgA6GDoA1Bk6AHgbOgASHToArB46AFAgOgDqIToAhCM6AB4lOgC4JjoAXCg6APYpOgCQKzoAKi06AM4uOgBoMDoAAjI6AJwzOgBANToA2jY6AHQ4OgAOOjoAsjs6AEw9OgDmPjoAgEA6ACRCOgC+QzoAWEU6APxGOgCWSDoAMEo6AMpLOgBkTToACE86AKJQOgA8UjoA1lM6AHpVOgAUVzoArlg6AFJaOgDsWzoAhl06ACBfOgC6YDoAXmI6APhjOgCSZToALGc6ANBoOgBqajoABGw6AJ5tOgBCbzoA3HA6AHZyOgAadDoAtHU6AE53OgDoeDoAgno6ACZ8OgDAfToAWn86APSAOgCYgjoAMoQ6AMyFOgBwhzoACok6AKSKOgA+jDoA4o06AHyPOgAWkToAsJI6AEqUOgDulToAiJc6ACKZOgC8mjoAYJw6APqdOgCUnzoAOKE6ANKiOgBspDoABqY6AKCnOgBEqToA3qo6AHisOgASrjoAtq86AFCxOgDqsjoAjrQ6ACi2OgDCtzoAXLk6AAC7OgCavDoANL46AM6/OgBowToADMM6AKbEOgBAxjoA2sc6AH7JOgAYyzoAssw6AFbOOgDwzzoAitE6ACTTOgDI1DoAYtY6APzXOgCW2ToAMNs6ANTcOgBu3joACOA6AKLhOgBG4zoA4OQ6AHrmOgAU6DoAuOk6AFLrOgDs7DoAkO46ACrwOgDE8ToAXvM6AAL1OgCc9joANvg6AND5OgBq+zoADv06AKj+OgBCADsA3AE7AIADOwAaBTsAtAY7AFgIOwDyCTsAjAs7ACYNOwDADjsAZBA7AP4ROwCYEzsAMhU7ANYWOwBwGDsACho7AK4bOwBIHTsA4h47AHwgOwAgIjsAuiM7AFQlOwDuJjsAiCg7ACwqOwDGKzsAYC07APouOwCeMDsAODI7ANIzOwB2NTsAEDc7AKo4OwBEOjsA3js7AII9OwAcPzsAtkA7AFBCOwD0QzsAjkU7AChHOwDMSDsAZko7AABMOwCaTTsAPk87ANhQOwByUjsADFQ7AKZVOwBKVzsA5Fg7AH5aOwAYXDsAvF07AFZfOwDwYDsAlGI7AC5kOwDIZTsAYmc7APxoOwCgajsAOmw7ANRtOwBubzsAEnE7AKxyOwBGdDsA4HU7AIR3OwAeeTsAuHo7AFJ8OwD2fTsAkH87ACqBOwDEgjsAaIQ7AAKGOwCchzsANok7ANqKOwB0jDsADo47AKiPOwBMkTsA5pI7AICUOwAkljsAvpc7AFiZOwDymjsAjJw7ADCeOwDKnzsAZKE7AP6iOwCipDsAPKY7ANanOwB6qTsAFKs7AK6sOwBIrjsA4q87AIaxOwAgszsAurQ7AFS2OwD4tzsAkrk7ACy7OwDQvDsAar47AATAOwCewTsAOMM7ANzEOwB2xjsAEMg7AKrJOwBOyzsA6Mw7AILOOwAc0DsAwNE7AFrTOwD01DsAmNY7ADLYOwDM2TsAZts7AADdOwCk3jsAPuA7ANjhOwBy4zsAFuU7ALDmOwBK6DsA7uk7AIjrOwAi7TsAvO47AFbwOwD68TsAlPM7AC71OwDI9jsAbPg7AAb6OwCg+zsAOv07AN7+OwB4ADwAEgI8AKwDPABQBTwA6gY8AIQIPAAoCjwAwgs8AFwNPAD2DjwAmhA8ADQSPADOEzwAaBU8AAIXPACmGDwAQBo8ANobPAB0HTwAGB88ALIgPABMIjwA5iM8AIolPAAkJzwAvig8AFgqPAD8KzwAli08ADAvPADUMDwAbjI8AAg0PACiNTwARjc8AOA4PAB6OjwAFDw8ALg9PABSPzwA7EA8AIZCPAAgRDwAxEU8AF5HPAD4SDwAkko8ADZMPADQTTwAak88AA5RPACoUjwAQlQ8ANxVPAB2VzwAGlk8ALRaPABOXDwA6F08AIxfPAAmYTwAwGI8AFpkPAD+ZTwAmGc8ADJpPADWajwAcGw8AApuPACkbzwAPnE8AOJyPAB8dDwAFnY8ALB3PABUeTwA7no8AIh8PAAsfjwAxn88AGCBPAD6gjwAlIQ8ADiGPADShzwAbIk8AAaLPACqjDwARI48AN6PPACCkTwAHJM8ALaUPABQljwA6pc8AI6ZPAAomzwAwpw8AFyePAAAoDwAmqE8ADSjPADYpDwAcqY8AAyoPACmqTwAQKs8AOSsPAB+rjwAGLA8ALKxPABWszwA8LQ8AIq2PAAkuDwAyLk8AGK7PAD8vDwAoL48ADrAPADUwTwAbsM8AAjFPACsxjwARsg8AODJPACEyzwAHs08ALjOPABS0DwA9tE8AJDTPAAq1TwAxNY8AF7YPAAC2jwAnNs8ADbdPADQ3jwAdOA8AA7iPACo4zwATOU8AObmPACA6DwAGuo8ALTrPABY7TwA8u48AIzwPAAm8jwAyvM8AGT1PAD+9jwAovg8ADz6PADW+zwAcP08AAr/PACuAD0ASAI9AOIDPQB8BT0AIAc9ALoIPQBUCj0A+As9AJINPQAsDz0AxhA9AGASPQAEFD0AnhU9ADgXPQDSGD0AbBo9ABAcPQCqHT0ATh89AOggPQCCIj0AHCQ9ALYlPQBaJz0A9Cg9AI4qPQAoLD0AzC09AGYvPQAAMT0AmjI9AD40PQDYNT0Acjc9ABY5PQCwOj0ASjw9AOQ9PQB+Pz0AIkE9ALxCPQBWRD0A8EU9AJRHPQAuST0AyEo9AGJMPQAGTj0AoE89ADpRPQDUUj0AeFQ9ABJWPQCsVz0ARlk9AOpaPQCEXD0AHl49ALhfPQBcYT0A9mI9AJBkPQA0Zj0Azmc9AGhpPQACaz0AnGw9AEBuPQDabz0AdHE9ABhzPQCydD0ATHY9AOZ3PQCKeT0AJHs9AL58PQBYfj0A8n89AJaBPQAwgz0AyoQ9AGSGPQAIiD0Aook9ADyLPQDWjD0Aeo49ABSQPQCukT0AUpM9AOyUPQCGlj0AIJg9ALqZPQBemz0A+Jw9AJKePQAsoD0A0KE9AGqjPQAEpT0AqKY9AEKoPQDcqT0Adqs9ABCtPQC0rj0ATrA9AOixPQCCsz0AJrU9AMC2PQBauD0A/rk9AJi7PQAyvT0AzL49AGbAPQAKwj0ApMM9AD7FPQDYxj0AfMg9ABbKPQCwyz0AVM09AO7OPQCI0D0AItI9ALzTPQBg1T0A+tY9AJTYPQA42j0A0ts9AGzdPQAG3z0AoOA9AETiPQDe4z0AeOU9ABLnPQC26D0AUOo9AOrrPQCO7T0AKO89AMLwPQBc8j0A9vM9AJr1PQA09z0Azvg9AGj6PQAM/D0Apv09AED/PQDkAD4AfgI+ABgEPgCyBT4ATAc+APAIPgCKCj4AJAw+AL4NPgBiDz4A/BA+AJYSPgA6FD4A1BU+AG4XPgAIGT4Aoho+AEYcPgDgHT4Aeh8+AB4hPgC4Ij4AUiQ+AOwlPgCGJz4AKik+AMQqPgBeLD4A+C0+AJIvPgA2MT4A0DI+AHQ0PgAONj4AqDc+AEI5PgDcOj4AgDw+ABo+PgC0Pz4ATkE+APJCPgCMRD4AJkY+AMBHPgBkST4A/ko+AJhMPgA8Tj4A1k8+AHBRPgAKUz4ApFQ+AEhWPgDiVz4AfFk+ABZbPgC6XD4AVF4+AO5fPgCSYT4ALGM+AMZkPgBgZj4A+mc+AJ5pPgA4az4A0mw+AGxuPgAQcD4AqnE+AERzPgDodD4AgnY+ABx4PgC2eT4AUHs+APR8PgCOfj4AKIA+AMKBPgBmgz4AAIU+AJqGPgA+iD4A2Ik+AHKLPgAMjT4Apo4+AEqQPgDkkT4AfpM+ABiVPgCylj4AVpg+APCZPgCUmz4ALp0+AMiePgBioD4A/KE+AKCjPgA6pT4A1KY+AG6oPgAIqj4ArKs+AEatPgDqrj4AhLA+AB6yPgC4sz4AUrU+APa2PgCQuD4AKro+AMS7PgBevT4AAr8+AJzAPgBAwj4A2sM+AHTFPgAOxz4AqMg+AEzKPgDmyz4AgM0+ABrPPgC00D4AWNI+APLTPgCW1T4AMNc+AMrYPgBk2j4A/ts+AKLdPgA83z4A1uA+AHDiPgAU5D4AruU+AEjnPgDs6D4Ahuo+ACDsPgC67T4AXu8+APjwPgCS8j4ALPQ+AMb1PgBq9z4ABPk+AJ76PgA4/D4A3P0+AHb/PgAQAT8AtAI/AE4EPwDoBT8Aggc/ABwJPwDACj8AWgw/APQNPwCODz8AMhE/AMwSPwBmFD8AChY/AKQXPwA+GT8A2Bo/AHIcPwAWHj8AsB8/AEohPwDkIj8AiCQ/ACImPwDGJz8Aaik/AAQrPwCeLD8AOC4/ANIvPwB2MT8AEDM/ALQ0PwBONj8A6Dc/AII5PwAcOz8Atjw/AFo+PwD0Pz8AmEE/ADJDPwDMRD8AZkY/AABIPwCkST8APks/ANhMPwByTj8ADFA/ALBRPwBKUz8A7lQ/AIhWPwAiWD8AvFk/AFZbPwD6XD8AlF4/AC5gPwDIYT8AbGM/AAZlPwCgZj8ARGg/AN5pPwB4az8AEm0/AKxuPwBQcD8A6nE/AIRzPwAedT8AwnY/AFx4PwD2eT8Amns/ADR9PwDOfj8AaIA/AAKCPwCmgz8AQIU/ANqGPwB0iD8AGIo/ALKLPwBMjT8A8I4/AIqQPwAkkj8AvpM/AFiVPwD8lj8Alpg/ADCaPwDUmz8Abp0/AAifPwCioD8APKI/AOCjPwB6pT8AFKc/ALioPwBSqj8A7Ks/AIatPwAgrz8AxLA/AF6yPwD4sz8AkrU/ACy3PwDQuD8Aaro/AA68PwCovT8AQr8/ANzAPwB2wj8AGsQ/ALTFPwBOxz8A6Mg/AIzKPwAmzD8AwM0/AFrPPwD+0D8AmNI/ADLUPwDW1T8AcNc/AArZPwCk2j8APtw/AOLdPwB83z8AFuE/ALriPwBU5D8A7uU/AIjnPwAi6T8Axuo/AGDsPwD67T8AlO8/ADjxPwDS8j8AbPQ/ABD2PwCq9z8ARPk/AN76PwB4/D8AHP4/ALb/PwBQAUAA9AJAAI4EQAAoBkAAwgdAAFwJQAAAC0AAmgxAADQOQADOD0AAchFAAAwTQACmFEAAQBZAAOQXQAB+GUAAGBtAALIcQABWHkAA8B9AAIohQAAkI0AAyCRAAGImQAD8J0AAoClAADorQADULEAAbi5AAAgwQACsMUAARjNAAOA0QAB6NkAAHjhAALg5QABSO0AA9jxAAJA+QAAqQEAAxEFAAF5DQAACRUAAnEZAADZIQADQSUAAdEtAAA5NQACoTkAATFBAAOZRQACAU0AAGlVAALRWQABYWEAA8llAAIxbQAAmXUAAyl5AAGRgQAD+YUAAmGNAADxlQADWZkAAcGhAAApqQACka0AASG1AAOJuQACGcEAAIHJAALpzQABUdUAA7nZAAJJ4QAAsekAAxntAAGB9QAD6fkAAnoBAADiCQADcg0AAdoVAABCHQACqiEAARIpAAOiLQACCjUAAHI9AALaQQABQkkAA9JNAAI6VQAAyl0AAzJhAAGaaQAAAnEAAmp1AAD6fQADYoEAAcqJAAAykQACwpUAASqdAAOSoQACIqkAAIqxAALytQABWr0AA8LBAAJSyQAAutEAAyLVAAGK3QAAGuUAAoLpAADq8QADevUAAeL9AABLBQACswkAARsRAAOrFQACEx0AAHslAALjKQABczEAA9s1AAJDPQAA00UAAztJAAGjUQAAC1kAAnNdAAEDZQADa2kAAdNxAAA7eQACy30AATOFAAObiQACK5EAAJOZAAL7nQABY6UAA/OpAAJbsQAAw7kAAyu9AAG7xQAAI80AAovRAADz2QADg90AAevlAABT7QACu/EAAUv5AAOz/QACGAUEAIANBAMQEQQBeBkEA+AdBAJIJQQAsC0EAxgxBAGoOQQAEEEEAnhFBAEITQQDcFEEAdhZBABoYQQC0GUEAThtBAOgcQQCCHkEAJiBBAMAhQQBaI0EA9CRBAI4mQQAyKEEAzClBAHArQQAKLUEApC5BAD4wQQDYMUEAfDNBABY1QQCwNkEASjhBAO45QQCIO0EAIj1BAMY+QQBgQEEA+kFBAJRDQQAuRUEA0kZBAGxIQQAGSkEAoEtBAERNQQDeTkEAeFBBABJSQQC2U0EAUFVBAOpWQQCOWEEAKFpBAMJbQQBcXUEA9l5BAJpgQQA0YkEAzmNBAGhlQQACZ0EApmhBAEBqQQDka0EAfm1BABhvQQCycEEATHJBAPBzQQCKdUEAJHdBAMh4QQBiekEA/HtBAJZ9QQAwf0EA1IBBAG6CQQAIhEEAooVBAEaHQQDgiEEAeopBABSMQQC4jUEAUo9BAOyQQQCQkkEAKpRBAMSVQQBel0EA+JhBAJyaQQA2nEEA0J1BAGqfQQAEoUEAqKJBAEKkQQDcpUEAgKdBABqpQQC0qkEATqxBAPKtQQCMr0EAJrFBAMCyQQBktEEA/rVBAJi3QQAyuUEAzLpBAHC8QQAKvkEArr9BAEjBQQDiwkEAfMRBABbGQQC6x0EAVMlBAO7KQQCIzEEAIs5BAMbPQQBg0UEABNNBAJ7UQQA41kEA0tdBAGzZQQAQ20EAqtxBAETeQQDe30EAguFBABzjQQC25EEAUOZBAPTnQQCO6UEAKOtBAMzsQQBm7kEAAPBBAJrxQQA080EA2PRBAHL2QQAM+EEApvlBAEr7QQDk/EEAfv5BABgAQgC8AUIAVgNCAPAEQgCUBkIALghCAMgJQgBiC0IA/AxCAKAOQgA6EEIA1BFCAG4TQgASFUIArBZCAEYYQgDgGUIAhBtCAB4dQgC4HkIAXCBCAPYhQgCQI0IAKiVCAMQmQgBoKEIAAipCAJwrQgA2LUIA0C5CAHQwQgAOMkIAqDNCAEw1QgDmNkIAgDhCACQ6QgC+O0IAWD1CAPI+QgCMQEIAMEJCAMpDQgBkRUIA/kZCAJhIQgA8SkIA1ktCAHBNQgAUT0IArlBCAEhSQgDiU0IAhlVCACBXQgC6WEIAVFpCAPhbQgCSXUIALF9CAMZgQgBgYkIABGRCAJ5lQgBCZ0IA3GhCAHZqQgAQbEIAqm1CAE5vQgDocEIAgnJCABx0QgDAdUIAWndCAPR4QgCYekIAMnxCAMx9QgBmf0IAAIFCAKSCQgA+hEIA2IVCAHKHQgAMiUIAsIpCAEqMQgDkjUIAiI9CACKRQgC8kkIAVpRCAPqVQgCUl0IALplCAMiaQgBsnEIABp5CAKCfQgA6oUIA3qJCAHikQgASpkIAtqdCAFCpQgDqqkIAhKxCAB6uQgDCr0IAXLFCAPayQgCQtEIAKrZCAM63QgBouUIAArtCAKa8QgBAvkIA2r9CAHTBQgAOw0IAssRCAEzGQgDwx0IAgMlCACTLQgC+zEIAWM5CAPLPQgCW0UIAMNNCAMrUQgBu1kIACNhCAKLZQgA820IA4NxCAHreQgAU4EIAruFCAEjjQgDs5EIAhuZCACDoQgDE6UIAXutCAPjsQgCS7kIANvBCANDxQgBq80IABPVCAKj2QgBC+EIA3PlCAHb7QgAa/UIAtP5CAE4AQwDoAUMAjANDACYFQwDABkMAWghDAP4JQwCYC0MAMg1DAMwOQwBwEEMAChJDAKQTQwBIFUMA4hZDAHwYQwAWGkMAsBtDAFQdQwDuHkMAiCBDACIiQwDGI0MAYCVDAPomQwCeKEMAOCpDANIrQwBsLUMABi9DAKowQwBEMkMA3jNDAHg1QwASN0MAtjhDAFA6QwD0O0MAjj1DACg/QwDCQEMAXEJDAABEQwCaRUMANEdDANhIQwBySkMADExDAKZNQwBAT0MA5FBDAH5SQwAYVEMAslVDAFZXQwDwWEMAilpDACRcQwDIXUMAYl9DAPxgQwCWYkMAOmRDANRlQwBuZ0MACGlDAKxqQwBGbEMA4G1DAHpvQwAecUMAuHJDAFJ0QwD2dUMAkHdDACp5QwDEekMAXnxDAAJ+QwCcf0MANoFDANCCQwBqhEMADoZDAKiHQwBMiUMA5opDAICMQwAajkMAtI9DAFiRQwDykkMAjJRDACaWQwDKl0MAZJlDAP6aQwCYnEMAPJ5DANafQwBwoUMAFKNDAK6kQwBIpkMA4qdDAHypQwAgq0MAuqxDAFSuQwDur0MAiLFDACyzQwDGtEMAYLZDAAS4QwCeuUMAOLtDANK8QwB2vkMAEMBDAKrBQwBEw0MA6MRDAILGQwAcyEMAtslDAFrLQwD0zEMAjs5DACjQQwDM0UMAZtNDAADVQwCk1kMAPthDANjZQwBy20MADN1DALDeQwBK4EMA5OFDAH7jQwAi5UMAvOZDAFboQwD66UMAlOtDAC7tQwDI7kMAYvBDAAbyQwCg80MAOvVDANT2QwB4+EMAEvpDAKz7QwBQ/UMA6v5DAIQARAAeAkQAuANEAFwFRAD2BkQAkAhEACoKRADOC0QAaA1EAAIPRACmEEQAQBJEANoTRAB0FUQADhdEALIYRABMGkQA5htEAIAdRAAkH0QAviBEAFgiRAD8I0QAliVEADAnRADKKEQAZCpEAAgsRACiLUQAPC9EANYwRAB6MkQAFDREAK41RABIN0QA7DhEAIY6RAAgPEQAuj1EAF4/RAD4QEQAkkJEACxERADQRUQAakdEAARJRACeSkQAQkxEANxNRAB2T0QAEFFEALRSRABOVEQA6FVEAIJXRAAmWUQAwFpEAFpcRAD+XUQAmF9EADJhRADMYkQAZmREAApmRACkZ0QAPmlEANhqRAB8bEQAFm5EALBvRABUcUQA7nJEAIh0RAAidkQAvHdEAFZ5RAD6ekQAlHxEAC5+RADSf0QAbIFEAAaDRACghEQARIZEAN6HRAB4iUQAEotEALaMRABQjkQA6o9EAI6RRAAok0QAwpREAFyWRAD2l0QApJlEAD6bRADYnEQAfJ5EABagRACwoUQASqNEAPikRACSpkQANqhEANCpRABqq0QABK1EAJ6uRAA4sEQA3LFEAHazRAAatUQAtLZEAE64RADouUQAgrtEACa9RADAvkQAWsBEAPTBRACOw0QAMsVEAMzGRABmyEQACspEAKTLRAA+zUQA2M5EAHzQRAAW0kQAsNNEAErVRADu1kQAiNhEACLaRAC820QAVt1EAPreRACU4EQALuJEANLjRABs5UQABudEAKDoRABE6kQA3utEAHjtRAAS70QAtvBEAFDyRADq80QAjvVEACj3RADC+EQAXPpEAPb7RACQ/UQANP9EAM4ARQBoAkUADARFAKYFRQBAB0UA2ghFAH4KRQAYDEUAsg1FAEwPRQDwEEUAihJFACQURQC+FUUAYhdFAPwYRQCWGkUAMBxFANQdRQBuH0UACCFFAKIiRQBGJEUA4CVFAHonRQAeKUUAuCpFAFIsRQDsLUUAhi9FACoxRQDEMkUAXjRFAPg1RQCcN0UANjlFANA6RQB0PEUADj5FAKg/RQBCQUUA3EJFAIBERQAaRkUAtEdFAE5JRQDoSkUAjExFACZORQDKT0UAZFFFAP5SRQCYVEUAMlZFANZXRQBwWUUACltFAKRcRQA+XkUA4l9FAHxhRQAWY0UAumRFAFRmRQDuZ0UAiGlFACxrRQDGbEUAYG5FAPpvRQCecUUAOHNFANJ0RQBsdkUAEHhFAKp5RQBEe0UA6HxFAIJ+RQAcgEUAtoFFAFCDRQD0hEUAjoZFACiIRQDCiUUAXItFAACNRQCajkUAPpBFANiRRQByk0UADJVFAKaWRQBKmEUA5JlFAH6bRQAYnUUAsp5FAFagRQDwoUUAiqNFAC6lRQDIpkUAYqhFAPypRQCgq0UAOq1FANSuRQBusEUAErJFAKyzRQBGtUUA4LZFAIS4RQAeukUAuLtFAFy9RQD2vkUAkMBFACrCRQDEw0UAaMVFAALHRQCcyEUANspFANDLRQB0zUUADs9FAKjQRQBM0kUA5tNFAIDVRQAa10UAvthFAFjaRQDy20UAjN1FACbfRQDK4EUAZOJFAAjkRQCi5UUAPOdFANboRQBw6kUAFOxFAK7tRQBI70UA4vBFAIbyRQAg9EUAuvVFAFT3RQD4+EUAkvpFACz8RQDG/UUAYP9FAAQBRgCeAkYAQgRGANwFRgB2B0YAEAlGAKoKRgBODEYA6A1GAIIPRgAcEUYAthJGAFoURgD0FUYAjhdGADIZRgDMGkYAZhxGAAAeRgCkH0YAPiFGANgiRgByJEYADCZGALAnRgBKKUYA5CpGAIgsRgAiLkYAvC9GAFYxRgD6MkYAlDRGAC42RgDIN0YAbDlGAAY7RgCgPEYAOj5GANQ/RgB4QUYAEkNGALZERgBQRkYA6kdGAIRJRgAeS0YAwkxGAFxORgD2T0YAkFFGACpTRgDOVEYAaFZGAAxYRgCmWUYAQFtGANpcRgB+XkYAGGBGALJhRgBMY0YA5mRGAIpmRgAkaEYAvmlGAGJrRgD8bEYAlm5GADBwRgDKcUYAbnNGAAh1RgCidkYAPHhGAOB5RgB6e0YAFH1GAK5+RgBSgEYA7IFGAIaDRgAqhUYAxIZGAF6IRgD4iUYAkotGADaNRgDQjkYAapBGAASSRgCok0YAQpVGANyWRgCAmEYAGppGALSbRgBOnUYA6J5GAIygRgAmokYAwKNGAFqlRgD+pkYAmKhGADKqRgDMq0YAZq1GAAqvRgCksEYAPrJGAOKzRgB8tUYAFrdGALC4RgBUukYA7rtGAIi9RgAiv0YAxsBGAGDCRgD6w0YAlMVGAC7HRgDSyEYAbMpGAAbMRgCqzUYARM9GAN7QRgB40kYAHNRGALbVRgBQ10YA6thGAI7aRgAo3EYAwt1GAFzfRgD24EYAmuJGADTkRgDO5UYAcudGAAzpRgCm6kYAQOxGANrtRgB+70YAGPFGALLyRgBW9EYA8PVGAIr3RgAk+UYAyPpGAGL8RgD8/UYAlv9GADoBRwDUAkcAbgRHAAgGRwCiB0cARglHAOAKRwCEDEcAHg5HALgPRwBSEUcA7BJHAJAURwAqFkcAxBdHAF4ZRwACG0cAnBxHADYeRwDQH0cAaiFHAA4jRwCoJEcATCZHAOYnRwCAKUcAGitHALQsRwBOLkcA8i9HAIwxRwAwM0cAyjRHAGQ2RwD+N0cAmDlHADw7RwDWPEcAcD5HAApARwCuQUcASENHAOJERwB8RkcAIEhHALpJRwBUS0cA+ExHAJJORwAsUEcAxlFHAGBTRwAEVUcAnlZHADhYRwDSWUcAbFtHABBdRwCqXkcARGBHAOhhRwCCY0cAHGVHALZmRwBaaEcA9GlHAI5rRwAobUcAzG5HAGZwRwAAckcAmnNHADR1RwDYdkcAcnhHABZ6RwCwe0cASn1HAOR+RwB+gEcAIoJHALyDRwBWhUcA8IZHAIqIRwAuikcAyItHAGKNRwAGj0cAoJBHADqSRwDUk0cAeJVHABKXRwCsmEcARppHAOqbRwCEnUcAHp9HALigRwBSokcA9qNHAJClRwA0p0cAzqhHAGiqRwACrEcAnK1HAECvRwDasEcAdLJHAA60RwCotUcATLdHAOa4RwCAukcAJLxHAL69RwBYv0cA8sBHAJbCRwAwxEcAysVHAGTHRwAIyUcAospHADzMRwDWzUcAcM9HABTRRwCu0kcASNRHAOzVRwCG10cAINlHALraRwBe3EcA+N1HAJLfRwAs4UcA0OJHAGrkRwAE5kcAnudHADjpRwDc6kcAduxHABDuRwC070cATvFHAOjyRwCC9EcAJvZHAMD3RwBa+UcA9PpHAJj8RwAy/kcAzP9HAGYBSAAAA0gApARIAD4GSADYB0gAfAlIABYLSACwDEgASg5IAO4PSACIEUgAIhNIALwUSABgFkgA+hdIAJQZSAAuG0gAyBxIAGweSAAGIEgAqiFIAEQjSADeJEgAeCZIABIoSAC2KUgAUCtIAOosSACELkgAKDBIAMIxSABcM0gAADVIAJo2SAA0OEgAzjlIAGg7SAAMPUgApj5IAEBASADaQUgAfkNIABhFSACyRkgAVkhIAPBJSACKS0gAJE1IAL5OSABYUEgA/FFIAJZTSAA6VUgA1FZIAG5YSAAIWkgAoltIAEZdSADgXkgAemBIABRiSAC4Y0gAUmVIAOxmSACGaEgAIGpIAMRrSABebUgA+G5IAJJwSAA2ckgA0HNIAGp1SAAOd0gAqHhIAEJ6SADce0gAgH1IABp/SAC0gEgAToJIAPKDSACMhUgAJodIAMCISABaikgA/otIAJiNSAAyj0gA1pBIAHCSSAAKlEgApJVIAEiXSADimEgAfJpIABacSAC6nUgAVJ9IAO6gSACIokgAIqRIAMalSABgp0gA+qhIAJ6qSAA4rEgA0q1IAGyvSAAQsUgAqrJIAES0SADetUgAgrdIABy5SAC2ukgAULxIAPS9SACOv0gAKMFIAMLCSABmxEgAAMZIAJrHSAA0yUgAzspIAHLMSAAMzkgAsM9IAErRSADk0kgAftRIABjWSAC810gAVtlIAPDaSACK3EgAJN5IAMjfSABi4UgA/OJIAKDkSAA65kgA1OdIAHjpSAAS60gArOxIAEbuSADg70gAhPFIAB7zSAC49EgAUvZIAPb3SACQ+UgAKvtIAM78SABo/kgAAgBJAJwBSQA2A0kA2gRJAHQGSQAOCEkAqAlJAEILSQDmDEkAgA5JABoQSQC+EUkAWBNJAPIUSQCMFkkAMBhJAMoZSQBkG0kA/hxJAKIeSQA8IEkA1iFJAHAjSQAKJUkAriZJAEgoSQDiKUkAhitJACAtSQC6LkkAVDBJAPgxSQCSM0kALDVJAMY2SQBqOEkABDpJAJ47SQA4PUkA0j5JAHZASQAQQkkAtENJAE5FSQDoRkkAgkhJABxKSQDAS0kAWk1JAPROSQCOUEkAMlJJAMxTSQBmVUkAAFdJAJpYSQA+WkkA2FtJAHJdSQAWX0kAsGBJAEpiSQDkY0kAiGVJACJnSQC8aEkAVmpJAPprSQCUbUkALm9JAMhwSQBickkABnRJAKB1SQA6d0kA3nhJAHh6SQASfEkArH1JAFB/SQDqgEkAhIJJAB6ESQC4hUkAXIdJAPaISQCQikkAKoxJAM6NSQBoj0kADJFJAKaSSQBAlEkA2pVJAHSXSQAYmUkAsppJAEycSQDmnUkAgJ9JACShSQC+okkAWKRJAPylSQCWp0kAMKlJAMqqSQBurEkACK5JAKKvSQA8sUkA4LJJAHq0SQAUtkkArrdJAFK5SQDsukkAhrxJACC+SQDEv0kAXsFJAPjCSQCSxEkALMZJANDHSQBqyUkABMtJAKjMSQBCzkkA3M9JAHbRSQAa00kAtNRJAE7WSQDo10kAjNlJACbbSQDA3EkAWt5JAPTfSQCY4UkAMuNJAMzkSQBw5kkACuhJAKTpSQA+60kA4uxJAHzuSQAW8EkAsPFJAFTzSQDu9EkAiPZJACL4SQC8+UkAYPtJAPr8SQCU/kkALgBKANIBSgBsA0oABgVKAKAGSgBECEoA3glKAHgLSgAcDUoAtg5KAFAQSgDqEUoAjhNKACgVSgDCFkoAXBhKAPYZSgCkG0oAPh1KAOIeSgB8IEoAFiJKALAjSgBUJUoA7iZKAIgoSgAiKkoAxitKAGAtSgD6LkoAlDBKADgySgDSM0oAbDVKAAY3SgCgOEoARDpKAN47SgCCPUoAHD9KALZASgBQQkoA6kNKAI5FSgAoR0oAwkhKAFxKSgD2S0oAmk1KADRPSgDOUEoAclJKAAxUSgCmVUoAQFdKAORYSgB+WkoAGFxKALJdSgBWX0oA8GBKAIpiSgAkZEoAvmVKAGJnSgD8aEoAoGpKADpsSgDUbUoAbm9KAAhxSgCsckoARnRKAOB1SgB6d0oAFHlKALh6SgBSfEoA9n1KAJB/SgAqgUoAxIJKAF6ESgAChkoAnIdKADaJSgDQikoAaoxKAA6OSgCoj0oAQpFKAOaSSgCAlEoAGpZKALSXSgBOmUoA8ppKAIycSgAmnkoAyp9KAGShSgD+okoAmKRKADymSgDWp0oAcKlKAAqrSgCurEoASK5KAOKvSgB8sUoAFrNKALq0SgBUtkoA7rdKAJK5SgAsu0oAxrxKAGC+SgD6v0oAnsFKADjDSgDSxEoAdsZKABDISgCqyUoARMtKAOjMSgCCzkoAHNBKALbRSgBa00oA9NRKAI7WSgAo2EoAwtlKAGbbSgAA3UoAmt5KAD7gSgDY4UoAcuNKAAzlSgCw5koASuhKAOTpSgB+60oAGO1KALzuSgBW8EoA8PFKAJTzSgAu9UoAyPZKAGL4SgAG+koAoPtKADr9SgDU/koAeABLABICSwCsA0sARgVLAOAGSwCECEsAHgpLAMILSwBcDUsA9g5LAJAQSwAqEksAzhNLAGgVSwACF0sAnBhLADYaSwDaG0sAdB1LAA4fSwCyIEsATCJLAOYjSwCAJUsAJCdLAL4oSwBYKksA8itLAJYtSwAwL0sAyjBLAGQySwD+M0sAojVLADw3SwDWOEsAejpLABQ8SwCuPUsASD9LAOxASwCGQksAIERLALpFSwBUR0sA+EhLAJJKSwAsTEsA0E1LAGpPSwAEUUsAnlJLAEJUSwDcVUsAdldLABBZSwCqWksATlxLAOhdSwCCX0sAHGFLAMBiSwBaZEsA/mVLAJhnSwAyaUsAzGpLAGZsSwAKbksApG9LAD5xSwDYcksAcnRLABZ2SwCwd0sASnlLAO56SwCIfEsAIn5LALx/SwBggUsA+oJLAJSESwAuhksA0odLAGyJSwAGi0sAoIxLADqOSwDej0sAeJFLABKTSwC2lEsAUJZLAOqXSwCEmUsAKJtLAMKcSwBcnksA9p9LAJqhSwA0o0sAzqRLAGimSwACqEsApqlLAECrSwDarEsAfq5LABiwSwCysUsATLNLAPC0SwCKtksAJLhLAL65SwBiu0sA/LxLAJa+SwAwwEsAysFLAG7DSwAIxUsAosZLAEbISwDgyUsAestLABTNSwC4zksAUtBLAOzRSwCQ00sAKtVLAMTWSwBe2EsAAtpLAJzbSwA23UsA0N5LAH7gSwAY4ksAsuNLAEzlSwDw5ksAiuhLACTqSwC+60sAYu1LAPzuSwCW8EsAMPJLANTzSwBu9UsACPdLAKL4SwBG+ksA4PtLAHr9SwAU/0sArgBMAFICTADsA0wAhgVMACoHTADECEwAXgpMAPgLTACcDUwANg9MANAQTABqEkwABBRMAKgVTABCF0wA3BhMAIAaTAAaHEwAtB1MAE4fTADyIEwAjCJMACYkTADAJUwAZCdMAP4oTACYKkwAMixMANYtTABwL0wACjFMAKQyTABINEwA4jVMAHw3TAAWOUwAujpMAFQ8TADuPUwAiD9MACJBTADGQkwAYERMAARGTACeR0wAOElMANJKTABsTEwABk5MAKpPTABEUUwA3lJMAIJUTAAcVkwAtldMAFBZTAD0WkwAjlxMACheTADCX0wAZmFMAABjTACaZEwANGZMANhnTAByaUwADGtMAKZsTABKbkwA5G9MAH5xTAAYc0wAsnRMAFZ2TADwd0wAinlMAC57TADIfEwAYn5MAPx/TACggUwAOoNMANSETABuhkwACIhMAKyJTABGi0wA4IxMAHqOTAAekEwAuJFMAFyTTAD2lEwAkJZMACqYTADEmUwAaJtMAAKdTACcnkwANqBMANChTAB0o0wADqVMAKimTABMqEwA5qlMAICrTAAarUwAvq5MAFiwTADysUwAjLNMACa1TADKtkwAZLhMAP65TACYu0wAPL1MANa+TABwwEwAFMJMAK7DTABIxUwA4sZMAIbITAAgykwAustMAFTNTADuzkwAktBMACzSTADG00wAatVMAATXTACe2EwAONpMANzbTAB23UwAEN9MAKrgTABO4kwA6ONMAILlTAAc50wAtuhMAFrqTAD060wAmO1MADLvTADM8EwAZvJMAAD0TACk9UwAPvdMANj4TABy+kwADPxMALD9TABK/0wA7gBNAIgCTQAiBE0AvAVNAFYHTQDwCE0AlApNAC4MTQDIDU0AYg9NAAYRTQCgEk0AOhRNAN4VTQB4F00AEhlNAKwaTQBQHE0A6h1NAIQfTQAeIU0AuCJNAFwkTQD2JU0AkCdNADQpTQDOKk0AaCxNAAIuTQCmL00AQDFNANoyTQB0NE0AGDZNALI3TQBMOU0A5jpNAIA8TQAkPk0Avj9NAFhBTQD8Qk0AlkRNADBGTQDKR00AbklNAAhLTQCiTE0APE5NANZPTQB6UU0AFFNNAK5UTQBSVk0A7FdNAIZZTQAgW00AxFxNAF5eTQD4X00AkmFNADZjTQDQZE0AamZNAARoTQCeaU0AQmtNANxsTQB2bk0AGnBNALRxTQBOc00A6HRNAIx2TQAmeE0AwHlNAFp7TQD0fE0AmH5NADKATQDMgU0AcINNAAqFTQCkhk0APohNAOKJTQB8i00AFo1NALCOTQBKkE0A7pFNAIiTTQAilU0AvJZNAGCYTQD6mU0AnptNADidTQDSnk0AbKBNABCiTQCqo00ARKVNAN6mTQB4qE0AHKpNALarTQBQrU0A6q5NAISwTQAosk0AwrNNAFy1TQD2tk0AmrhNADS6TQDOu00AaL1NAAy/TQCmwE0AQMJNAOTDTQB+xU0AGMdNALLITQBMyk0A8MtNAIrNTQAkz00AyNBNAGLSTQD8000AltVNADrXTQDU2E0AbtpNAAjcTQCi3U0ARt9NAODgTQB64k0AHuRNALjlTQBS500A7OhNAJDqTQAq7E0AxO1NAF7vTQAC8U0AnPJNADb0TQDQ9U0AavdNAA75TQCo+k0AQvxNAOb9TQCA/00AGgFOALQCTgBYBE4A8gVOAIwHTgAmCU4AwApOAGQMTgD+DU4AmA9OADIRTgDWEk4AcBROAAoWTgCuF04ASBlOAOIaTgB8HE4AIB5OALofTgBUIU4A7iJOAIgkTgAsJk4AxidOAGApTgAEK04AnixOADguTgDSL04AbDFOABAzTgCqNE4ARDZOAOg3TgCCOU4AHDtOALY8TgBaPk4A9D9OAI5BTgAoQ04AzEROAGZGTgAASE4AmklOAD5LTgDYTE4Ack5OAAxQTgCmUU4ASlNOAORUTgB+Vk4AIlhOALxZTgBWW04A8FxOAIpeTgAuYE4AyGFOAGJjTgAGZU4AoGZOADpoTgDUaU4AeGtOABJtTgCsbk4ARnBOAOBxTgCEc04AHnVOALh2TgBSeE4A9nlOAJB7TgAqfU4Azn5OAGiATgACgk4AnINOAECFTgDahk4AdIhOAA6KTgCoi04ATI1OAOaOTgCAkE4AJJJOAL6TTgBYlU4A8pZOAJaYTgAwmk4AyptOAGSdTgD+nk4AoqBOADyiTgDWo04AeqVOABSnTgCuqE4ASKpOAOyrTgCGrU4AIK9OALqwTgBUsk4A+LNOAJK1TgAst04AxrhOAGq6TgAEvE4Anr1OAEK/TgDcwE4AdsJOABDETgC0xU4ATsdOAOjITgCCyk4AHMxOAMDNTgBaz04A9NBOAJjSTgAy1E4AzNVOAGbXTgAK2U4ApNpOAD7cTgDY3U4Act9OABbhTgCw4k4ASuROAO7lTgCI504AIulOALzqTgBg7E4A+u1OAJTvTgAu8U4AyPJOAGz0TgAG9k4AoPdOADr5TgDe+k4AePxOABL+TgC2/04AUAFPAOoCTwCEBE8AKAZPAMIHTwBcCU8A9gpPAJAMTwA0Dk8Azg9PAGgRTwAME08AphRPAEAWTwDaF08AfhlPABgbTwCyHE8ATB5PAOYfTwCKIU8AJCNPAL4kTwBiJk8A/CdPAJYpTwAwK08A1CxPAG4uTwAIME8AojFPADwzTwDgNE8AejZPABQ4TwCuOU8AUjtPAOw8TwCGPk8AKkBPAMRBTwBeQ08A+ERPAJxGTwA2SE8A0ElPAGpLTwAETU8AqE5PAEJQTwDcUU8AgFNPABpVTwC0Vk8ATlhPAOhZTwCMW08AJl1PAMBeTwBaYE8A/mFPAJhjTwAyZU8A1mZPAHBoTwAKak8ApGtPAEhtTwDibk8AfHBPABZyTwC6c08AVHVPAO52TwCIeE8ALHpPAMZ7TwBgfU8A+n5PAJSATwA4gk8A0oNPAGyFTwAGh08AqohPAESKTwDei08AeI1PAByPTwC2kE8AUJJPAPSTTwCOlU8AKJdPAMKYTwBcmk8AAJxPAJqdTwA0n08A2KBPAHKiTwAMpE8ApqVPAECnTwDkqE8AfqpPABisTwC8rU8AVq9PAPCwTwCKsk8ALrRPAMi1TwBit08A/LhPAJa6TwA6vE8A1L1PAG6/TwASwU8ArMJPAEbETwDgxU8AhMdPAB7JTwC4yk8AUsxPAOzNTwCQz08AKtFPAMTSTwBe1E8AAtZPAJzXTwA22U8A2tpPAHTcTwAO3k8AqN9PAEzhTwDm4k8AgORPABrmTwC0508AWOlPAPLqTwCM7E8AMO5PAMrvTwBk8U8A/vJPAKL0TwA89k8A1vdPAHD5TwAK+08ArvxPAEj+TwDi/08AhgFQACADUAC6BFAAVAZQAO4HUACSCVAALAtQAMYMUABqDlAABBBQAJ4RUAA4E1AA3BRQAHYWUAAQGFAAqhlQAEQbUADoHFAAgh5QABwgUAC2IVAAWiNQAPQkUACOJlAAMihQAMwpUABmK1AAAC1QAJouUAA+MFAA2DFQAHIzUAAMNVAAsDZQAEo4UADkOVAAiDtQACI9UAC8PlAAVkBQAPBBUACUQ1AALkVQAMhGUABiSFAABkpQAKBLUAA6TVAA3k5QAHhQUAASUlAArFNQAFBVUADqVlAAhFhQAB5aUAC4W1AAXF1QAPZeUACQYFAANGJQAM5jUABoZVAAAmdQAKZoUABAalAA2mtQAHRtUAAOb1AAsnBQAExyUADmc1AAgHVQACR3UAC+eFAAWHpQAPx7UACWfVAAMH9QAMqAUABuglAACIRQAKKFUAA8h1AA1ohQAHqKUAAUjFAAro1QAFKPUADskFAAhpJQACCUUADElVAAXpdQAPiYUACSmlAALJxQANCdUABqn1AABKFQAJ6iUABCpFAA3KVQAHanUAAaqVAAtKpQAE6sUADorVAAjK9QACaxUADAslAAWrRQAPS1UACYt1AAMrlQAMy6UABmvFAACr5QAKS/UAA+wVAA4sJQAHzEUAAWxlAAsMdQAFTJUADuylAAiMxQACLOUAC8z1AAYNFQAPrSUACU1FAALtZQANLXUABs2VAABttQAKrcUABE3lAA3t9QAHjhUAAc41AAtuRQAFDmUADq51AAhOlQACjrUADC7FAAXO5QAADwUACa8VAANPNQAM70UABy9lAADPhQAKb5UABA+1AA2vxQAH7+UAAYAFEAsgFRAFYDUQDwBFEAigZRACQIUQDICVEAYgtRAPwMUQCWDlEAMBBRANQRUQBuE1EACBVRAKIWUQBGGFEA4BlRAHobUQAeHVEAuB5RAFIgUQDsIVEAhiNRAColUQDEJlEAXihRAPgpUQCcK1EANi1RANAuUQB0MFEADjJRAKgzUQBCNVEA5jZRAIA4UQAaOlEAtDtRAE49UQDyPlEAjEBRACZCUQDAQ1EAZEVRAP5GUQCYSFEAMkpRANZLUQBwTVEACk9RAKRQUQBIUlEA4lNRAHxVUQAWV1EAulhRAFRaUQDuW1EAkl1RACxfUQDGYFEAYGJRAPpjUQCeZVEAOGdRANJoUQB2alEAEGxRAKptUQBEb1EA6HBRAIJyUQAcdFEAtnVRAFB3UQD0eFEAjnpRACh8UQDMfVEAZn9RAACBUQCaglEANIRRANiFUQByh1EADIlRAKaKUQBKjFEA5I1RAH6PUQAikVEAvJJRAFaUUQDwlVEAlJdRAC6ZUQDImlEAYpxRAPydUQCgn1EAOqFRANSiUQB4pFEAEqZRAKynUQBGqVEA6qpRAISsUQAerlEAuK9RAFKxUQD2slEAkLRRACq2UQDOt1EAaLlRAAK7UQCcvFEAQL5RANq/UQB0wVEADsNRAKjEUQBMxlEA5sdRAIDJUQAky1EAvsxRAFjOUQDyz1EAltFRADDTUQDK1FEAZNZRAAjYUQCi2VEAPNtRANbcUQB63lEAFOBRAK7hUQBI41EA4uRRAIbmUQAg6FEAuulRAFTrUQD47FEAku5RACzwUQDQ8VEAavNRAAT1UQCe9lEAOPhRANz5UQB2+1EAEP1RAKr+UQBOAFIA6AFSAIIDUgAmBVIAwAZSAFoIUgD0CVIAmAtSADINUgDMDlIAZhBSAAASUgCkE1IAPhVSANgWUgB8GFIAFhpSALAbUgBKHVIA7h5SAIggUgAiIlIAvCNSAFYlUgD6JlIAlChSAC4qUgDIK1IAbC1SAAYvUgCgMFIARDJSAN4zUgB4NVIAEjdSALY4UgBQOlIA6jtSAIQ9UgAoP1IAwkBSAFxCUgD2Q1IAmkVSADRHUgDOSFIAaEpSAAJMUgCmTVIAQE9SANpQUgB0UlIAGFRSALJVUgBMV1IA8FhSAIpaUgAkXFIAvl1SAGJfUgD8YFIAlmJSADBkUgDKZVIAbmdSAAhpUgCialIAPGxSAOBtUgB6b1IAFHFSALhyUgBSdFIA7HVSAIZ3UgAqeVIAxHpSAF58UgD4fVIAkn9SADaBUgDQglIAaoRSAA6GUgCoh1IAQolSANyKUgCAjFIAGo5SALSPUgBOkVIA6JJSAIyUUgAmllIAwJdSAFqZUgD+mlIAmJxSADKeUgDWn1IAcKFSAAqjUgCkpFIASKZSAOKnUgB8qVIAFqtSALCsUgBUrlIA7q9SAIixUgAis1IAxrRSAGC2UgD6t1IAnrlSADi7UgDSvFIAbL5SABDAUgCqwVIARMNSAN7EUgB4xlIAHMhSALbJUgBQy1IA9MxSAI7OUgAo0FIAwtFSAGbTUgAA1VIAmtZSADTYUgDO2VIActtSAAzdUgCm3lIASuBSAOThUgB+41IAGOVSALzmUgBW6FIA8OlSAIrrUgAk7VIAyO5SAGLwUgD88VIAlvNSADr1UgDU9lIAbvhSABL6UgCs+1IARv1SAOD+UgCEAFMAHgJTALgDUwBSBVMA7AZTAJAIUwAqClMAxAtTAF4NUwACD1MAnBBTADYSUwDaE1MAdBVTAA4XUwCoGFMAQhpTAOYbUwCAHVMAGh9TALQgUwBYIlMA8iNTAIwlUwAmJ1MAyihTAGQqUwD+K1MAmC1TADwvUwDWMFMAcDJTAAo0UwCuNVMASDdTAOI4UwB8OlMAIDxTALo9UwBUP1MA7kBTAJJCUwAsRFMAxkVTAGpHUwAESVMAnkpTADhMUwDcTVMAdk9TABBRUwCqUlMARFRTAOhVUwCCV1MAHFlTALZaUwBaXFMA9F1TAI5fUwAyYVMAzGJTAGZkUwAAZlMApGdTAD5pUwDYalMAcmxTAAxuUwCwb1MASnFTAORyUwB+dFMAInZTALx3UwBWeVMA+npTAJR8UwAuflMAyH9TAGyBUwAGg1MAoIRTADqGUwDUh1MAeIlTABKLUwCsjFMARo5TAOqPUwCEkVMAHpNTAMKUUwBcllMA9pdTAJCZUwAqm1MAzpxTAGieUwACoFMApqFTAECjUwDapFMAdKZTAA6oUwCyqVMATKtTAOasUwCKrlMAJLBTAL6xUwBYs1MA/LRTAJa2UwAwuFMAyrlTAGS7UwAIvVMAor5TADzAUwDgwVMAesNTABTFUwCuxlMAUshTAOzJUwCGy1MAIM1TALrOUwBe0FMA+NFTAJLTUwAs1VMA0NZTAGrYUwAE2lMAqNtTAELdUwDc3lMAduBTABriUwC041MATuVTAOjmUwCC6FMAJupTAMDrUwBa7VMA/u5TAJjwUwAy8lMAzPNTAHD1UwAK91MApPhTAD76UwDY+1MAfP1TABb/UwCwAFQAVAJUAO4DVACIBVQAIgdUAMYIVABgClQA+gtUAJQNVAAuD1QA0hBUAGwSVAAGFFQAqhVUAEQXVADeGFQAeBpUABwcVAC2HVQAUB9UAOogVACEIlQAKCRUAMIlVABcJ1QAAClUAJoqVAA0LFQAzi1UAHIvVAAMMVQApjJUAEA0VADaNVQAfjdUABg5VACyOlQAVjxUAPA9VACKP1QAJEFUAMhCVABiRFQA/EVUAJZHVAAwSVQA1EpUAG5MVAAITlQAok9UAEZRVADgUlQAelRUAB5WVAC4V1QAUllUAOxaVACGXFQAKl5UAMRfVABeYVQA+GJUAJxkVAA2ZlQA0GdUAHRpVAAOa1QAqGxUAEJuVADmb1QAgHFUABpzVAC0dFQATnZUAPJ3VACMeVQAJntUAMB8VABkflQA/n9UAJiBVAA8g1QA1oRUAHCGVAAKiFQApIlUAEiLVADijFQAfI5UABaQVAC6kVQAVJNUAO6UVACSllQALJhUAMaZVABgm1QABJ1UAJ6eVAA4oFQA0qFUAGyjVAAQpVQAqqZUAESoVADoqVQAgqtUABytVAC2rlQAWrBUAPSxVACOs1QAKLVUAMK2VABmuFQAALpUAJq7VAA0vVQA2L5UAHLAVAAMwlQAsMNUAErFVADkxlQAfshUABjKVAC8y1QAVs1UAPDOVACK0FQALtJUAMjTVABi1VQABtdUAKDYVAA62lQA1NtUAHjdVAAS31QArOBUAEbiVADg41QAhOVUAB7nVAC46FQAUupUAPbrVACQ7VQAKu9UAM7wVABo8lQAAvRUAJz1VAA291QA2vhUAHT6VAAO/FQAsv1UAEz/VADmAFUAgAJVACQEVQC+BVUAWAdVAPIIVQCMClUAMAxVAMoNVQBkD1UACBFVAKISVQA8FFUA1hVVAHAXVQAUGVUArhpVAEgcVQDiHVUAhh9VACAhVQC6IlUAXiRVAPglVQCSJ1UALClVAMYqVQBqLFUABC5VAJ4vVQA4MVUA3DJVAHY0VQAQNlUAtDdVAE45VQDoOlUAgjxVABw+VQDAP1UAWkFVAPRCVQCORFUAMkZVAMxHVQBmSVUACktVAKRMVQA+TlUA2E9VAHxRVQAWU1UAsFRVAEpWVQDkV1UAiFlVACJbVQC8XFUAVl5VAPpfVQCUYVUALmNVANJkVQBsZlUABmhVAKBpVQA6a1UA3mxVAHhuVQAScFUAtnFVAFBzVQDqdFUAhHZVAB54VQDCeVUAXHtVAPZ8VQCaflUANIBVAM6BVQBog1UADIVVAKaGVQBAiFUA2olVAHSLVQAYjVUAso5VAEyQVQDmkVUAipNVACSVVQC+llUAYphVAPyZVQCWm1UAMJ1VAMqeVQBuoFUACKJVAKKjVQA8pVUA4KZVAHqoVQAUqlUAuKtVAFKtVQDsrlUAhrBVACqyVQDEs1UAXrVVAPi2VQCSuFUANrpVANC7VQBqvVUABL9VAKjAVQBCwlUA3MNVAIDFVQAax1UAtMhVAE7KVQDoy1UAjM1VACbPVQDA0FUAWtJVAP7TVQCY1VUAMtdVANbYVQBw2lUACtxVAKTdVQBI31UA4uBVAHziVQAW5FUAsOVVAFTnVQDu6FUAiOpVACLsVQDG7VUAYO9VAPrwVQCe8lUAOPRVANL1VQBs91UAEPlVAKr6VQBE/FUA3v1VAHj/VQAcAVYAtgJWAFAEVgD0BVYAjgdWACgJVgDCClYAZgxWAAAOVgCaD1YANBFWAM4SVgByFFYADBZWAKYXVgBAGVYA5BpWAH4cVgAYHlYAvB9WAFYhVgDwIlYAiiRWACQmVgDIJ1YAYilWAPwqVgCWLFYAOi5WANQvVgBuMVYAEjNWAKw0VgBGNlYA4DdWAHo5VgAeO1YAuDxWAFI+VgD2P1YAkEFWACpDVgDERFYAaEZWAAJIVgCcSVYANktWANBMVgB0TlYADlBWAKhRVgBCU1YA5lRWAIBWVgAaWFYAvllWAFhbVgDyXFYAjF5WACZgVgDKYVYAZGNWAP5kVgCYZlYAPGhWANZpVgBwa1YAFG1WAK5uVgBIcFYA4nFWAIZzVgAgdVYAunZWAFR4VgDueVYAkntWACx9VgDGflYAYIBWAASCVgCeg1YAOIVWANyGVgB2iFYAEIpWAKqLVgBEjVYA6I5WAIKQVgAcklYAtpNWAFqVVgD0llYAjphWADKaVgDMm1YAZp1WAACfVgCkoFYAPqJWANijVgBypVYADKdWALCoVgBKqlYA5KtWAH6tVgAir1YAvLBWAFayVgD6s1YAlLVWAC63VgDIuFYAbLpWAAa8VgCgvVYAOr9WAN7AVgB4wlYAEsRWAKzFVgBQx1YA6shWAITKVgAezFYAws1WAFzPVgD20FYAkNJWACrUVgDO1VYAaNdWAALZVgCm2lYAQNxWANrdVgB031YADuFWALLiVgBM5FYA5uVWAIDnVgAk6VYAvupWAFjsVgD87VYAlu9WADDxVgDK8lYAZPRWAAj2VgCi91YAPPlWANb6VgB6/FYAFP5WAK7/VgBSAVcA7AJXAIYEVwAgBlcAugdXAF4JVwD4ClcAkgxXACwOVwDQD1cAahFXAAQTVwCoFFcAQhZXANwXVwB2GVcAEBtXALQcVwBOHlcA6B9XAIIhVwAmI1cAwCRXAFomVwD+J1cAmClXADIrVwDMLFcAcC5XAAowVwCkMVcAPjNXANg0VwB8NlcAFjhXALA5VwBKO1cA7jxXAIg+VwAiQFcAxkFXAGBDVwD6RFcAlEZXAC5IVwDSSVcAbEtXAAZNVwCqTlcARFBXAN5RVwB4U1cAElVXALZWVwBQWFcA6llXAIRbVwAoXVcAwl5XAFxgVwAAYlcAmmNXADRlVwDOZlcAaGhXAAxqVwCma1cAQG1XANpuVwB+cFcAGHJXALJzVwBWdVcA8HZXAIp4VwAkelcAvntXAGJ9VwD8flcAloBXADCCVwDUg1cAboVXAAiHVwCsiFcARopXAOCLVwB6jVcAHo9XALiQVwBSklcA7JNXAIaVVwAql1cAxJhXAF6aVwACnFcAnJ1XADafVwDQoFcAaqJXAA6kVwCopVcAQqdXANyoVwCAqlcAGqxXALStVwBYr1cA8rBXAIyyVwAmtFcAwLVXAGS3VwD+uFcAmLpXADK8VwDWvVcAcL9XAArBVwCuwlcASMRXAOLFVwB8x1cAIMlXALrKVwBUzFcA7s1XAIjPVwAs0VcAxtJXAGDUVwAE1lcAntdXADjZVwDS2lcAdtxXABDeVwCq31cAROFXAN7iVwCC5FcAHOZXALbnVwBa6VcA9OpXAI7sVwAo7lcAzO9XAGbxVwAA81cAmvRXADT2VwDY91cAcvlXAAz7VwCw/FcASv5XAOT/VwB+AVgAIgNYALwEWABWBlgA8AdYAIoJWAAuC1gAyAxYAGIOWAAGEFgAoBFYADoTWADUFFgAbhZYABIYWACsGVgARhtYAOAcWACEHlgAHiBYALghWABcI1gA9iRYAJAmWAAqKFgAxClYAGgrWAACLVgAnC5YADYwWADaMVgAdDNYAA41WACyNlgATDhYAOY5WACAO1gAJD1YAL4+WABYQFgA8kFYAIxDWAAwRVgAykZYAGRIWAD+SVgAoktYADxNWADWTlgAelBYABRSWACuU1gASFVYAOJWWACGWFgAIFpYALpbWABUXVgA+F5YAJJgWAAsYlgA0GNYAGplWAAEZ1gAnmhYADhqWADca1gAdm1YABBvWACqcFgATnJYAOhzWACCdVgAJndYAMB4WABaelgA9HtYAI59WAAyf1gAzIBYAGaCWAAAhFgApIVYAD6HWADiiFgAhopYACCMWADEjVgAaI9YAAKRWACcklgAQJRYANqVWAB0l1gADplYALKaWABMnFgA5p1YAICfWAAaoVgAvqJYAFikWADypVgAlqdYADCpWADKqlgAZKxYAP6tWACir1gAPLFYANayWAB6tFgAFLZYAK63WABIuVgA4rpYAIa8WAAgvlgAur9YAFTBWAD4wlgAksRYACzGWADQx1gAaslYAATLWACezFgAOM5YANzPWAB20VgAENNYAKrUWABO1lgA6NdYAILZWAAm21gAwNxYAFreWAD031gAmOFYADLjWADM5FgAZuZYAADoWACk6VgAPutYANjsWABy7lgAFvBYALDxWABK81gA7vRYAIj2WAAi+FgAvPlYAFb7WAD6/FgAlP5YAC4AWQDIAVkAbANZAAYFWQCgBlkARAhZAN4JWQB4C1kAEg1ZAKwOWQBQEFkA6hFZAIQTWQAeFVkAwhZZAFwYWQD2GVkAkBtZADQdWQDOHlkAaCBZAAIiWQCmI1kAQCVZANomWQB+KFkAGCpZALIrWQBMLVkA8C5ZAIowWQAkMlkAvjNZAFg1WQD8NlkAljhZADA6WQDKO1kAbj1ZAAg/WQCiQFkARkJZAOBDWQB6RVkAFEdZAK5IWQBSSlkA7EtZAIZNWQAgT1kAxFBZAF5SWQD4U1kAnFVZADZXWQDQWFkAalpZAARcWQCoXVkAQl9ZANxgWQB2YlkAGmRZALRlWQBOZ1kA6GhZAIxqWQAmbFkAwG1ZAGRvWQD+cFkAmHJZADJ0WQDMdVkAcHdZAAp5WQCkelkAPnxZAOJ9WQB8f1kAFoFZALqCWQBUhFkA7oVZAIiHWQAsiVkAxopZAGCMWQD6jVkAno9ZADiRWQDSklkAbJRZAAaWWQCql1kARJlZAN6aWQB4nFkAHJ5ZALafWQBQoVkA9KJZAI6kWQAoplkAwqdZAFypWQAAq1kAmqxZADSuWQDOr1kAcrFZAAyzWQCmtFkASrZZAOS3WQB+uVkAGLtZALK8WQBWvlkA8L9ZAIrBWQAkw1kAyMRZAGLGWQD8x1kAoMlZADrLWQDUzFkAbs5ZAAjQWQCs0VkARtNZAODUWQB61lkAHthZALjZWQBS21kA9txZAJDeWQAq4FkAxOFZAGjjWQAC5VkAnOZZADboWQDQ6VkAdOtZAA7tWQCo7lkAQvBZAObxWQCA81kAGvVZAL72WQBY+FkA8vlZAIz7WQAm/VkAyv5ZAGQAWgD+AVoAmANaADwFWgDWBloAcAhaABQKWgCuC1oASA1aAOIOWgB8EFoAIBJaALoTWgBUFVoA7hZaAJIYWgAsGloAxhtaAGodWgAEH1oAniBaADgiWgDSI1oAdiVaABAnWgCqKFoARCpaAOgrWgCCLVoAHC9aAMAwWgBaMloA9DNaAI41WgAyN1oAzDhaAGY6WgAAPFoAmj1aAD4/WgDYQFoAckJaABZEWgCwRVoASkdaAORIWgCISloAIkxaALxNWgBWT1oA8FBaAJRSWgAuVFoAyFVaAGJXWgAGWVoAoFpaADpcWgDUXVoAeF9aABJhWgCsYloARmRaAOplWgCEZ1oAHmlaALhqWgBcbFoA9m1aAJBvWgA0cVoAznJaAGh0WgACdloAnHdaAEB5WgDaeloAdHxaABh+WgCyf1oATIFaAOaCWgCAhFoAJIZaAL6HWgBYiVoA8opaAJaMWgAwjloAyo9aAG6RWgAIk1oAopRaADyWWgDWl1oAeplaABSbWgCunFoASJ5aAOyfWgCGoVoAIKNaALqkWgBeploA+KdaAJKpWgA2q1oA0KxaAGquWgAEsFoAnrFaAEKzWgDctFoAdrZaABC4WgC0uVoATrtaAOi8WgCMvloAJsBaAMDBWgBaw1oA9MRaAJjGWgAyyFoAzMlaAGbLWgAKzVoApM5aAD7QWgDY0VoAfNNaABbVWgCw1loAVNhaAO7ZWgCI21oAIt1aALzeWgBg4FoA+uFaAJ7jWgAu5VoA0uZaAGzoWgAG6loAqutaAETtWgDe7loAePBaABLyWgC281oAUPVaAOr2WgCE+FoAKPpaAML7WgBc/VoAAP9aAJoAWwA0AlsAzgNbAGgFWwAMB1sApghbAEAKWwDaC1sAfg1bABgPWwCyEFsATBJbAPATWwCKFVsAJBdbAMgYWwBiGlsA/BtbAJYdWwAwH1sA1CBbAG4iWwAIJFsAoiVbAEYnWwDgKFsAeipbAB4sWwC4LVsAUi9bAOwwWwCGMlsAKjRbAMQ1WwBeN1sA+DhbAJw6WwA2PFsA0D1bAHQ/WwAOQVsAqEJbAEJEWwDcRVsAgEdbABpJWwC0SlsATkxbAPJNWwCMT1sAJlFbAMpSWwBkVFsA/lVbAJhXWwAyWVsA1lpbAHBcWwAKXlsApF9bAEhhWwDiYlsAfGRbACBmWwC6Z1sAVGlbAO5qWwCIbFsALG5bAMZvWwBgcVsA+nJbAJ50WwA4dlsA0ndbAHZ5WwAQe1sAqnxbAER+WwDef1sAgoFbAByDWwC2hFsAWoZbAPSHWwCOiVsAKItbAMKMWwBmjlsAAJBbAJqRWwA0k1sA2JRbAHKWWwAMmFsAsJlbAEqbWwDknFsAfp5bABigWwC8oVsAVqNbAPCkWwCKplsALqhbAMipWwBiq1sABq1bAKCuWwA6sFsA1LFbAG6zWwAStVsArLZbAEa4WwDguVsAhLtbAB69WwC4vlsAXMBbAPbBWwCQw1sAKsVbAMTGWwBoyFsAAspbAJzLWwA2zVsA2s5bAHTQWwAO0lsAstNbAEzVWwDm1lsAgNhbABraWwC+21sAWN1bAPLeWwCM4FsAMOJbAMrjWwBk5VsACOdbAKLoWwA86lsA1utbAHDtWwAU71sArvBbAEjyWwDi81sAhvVbACD3WwC6+FsAXvpbAPj7WwCS/VsALP9bAMYAXABqAlwABARcAJ4FXAA4B1wA3AhcAHYKXAAQDFwAtA1cAE4PXADoEFwAghJcABwUXADAFVwAWhdcAPQYXACOGlwAMhxcAMwdXABmH1wACiFcAKQiXAA+JFwA2CVcAHInXAAWKVwAsCpcAEosXADkLVwAiC9cACIxXAC8MlwAVjRcAPo1XACUN1wALjlcANI6XABsPFwABj5cAKA/XAA6QVwA3kJcAHhEXAASRlwArEdcAFBJXADqSlwAhExcAB5OXADCT1wAXFFcAPZSXACQVFwANFZcAM5XXABoWVwADFtcAKZcXABAXlwA2l9cAHRhXAAYY1wAsmRcAExmXADmZ1wAimlcACRrXAC+bFwAYm5cAPxvXACWcVwAMHNcAMp0XABudlwACHhcAKJ5XAA8e1wA4HxcAHp+XAAUgFwAuIFcAFKDXADshFwAhoZcACCIXADEiVwAXotcAPiMXACSjlwANpBcANCRXABqk1wADpVcAKiWXABCmFwA3JlcAHabXAAanVwAtJ5cAE6gXADooVwAjKNcACalXADAplwAZKhcAP6pXACYq1wAMq1cAMyuXABwsFwACrJcAKSzXAA+tVwA4rZcAHy4XAAWulwAsLtcAFS9XADuvlwAiMBcACzCXADGw1wAYMVcAPrGXACUyFwAOMpcANLLXABszVwABs9cAKrQXABE0lwA3tNcAILVXAAc11wAtthcAFDaXADq21wAjt1cACjfXADC4FwAXOJcAADkXACa5VwANOdcANjoXABy6lwADOxcAKbtXABA71wA5PBcAH7yXAAY9FwAsvVcAFb3XADw+FwAivpcACT8XADI/VwAYv9cAPwAXQCgAl0AOgRdANQFXQBuB10ACAldAKwKXQBGDF0A4A1dAHoPXQAUEV0AuBJdAFIUXQD2FV0AkBddACoZXQDEGl0AXhxdAAIeXQCcH10ANiFdANAiXQB0JF0ADiZdAKgnXQBCKV0A5ipdAIAsXQAaLl0Avi9dAFgxXQDyMl0AjDRdACY2XQDKN10AZDldAP46XQCYPF0APD5dANY/XQBwQV0ACkNdAK5EXQBIRl0A4kddAIZJXQAgS10AukxdAFROXQDuT10AklFdACxTXQDGVF0AYFZdAARYXQCeWV0AOFtdANJcXQB2Xl0AEGBdAKphXQBOY10A6GRdAIJmXQAcaF0AtmldAFprXQD0bF0Ajm5dAChwXQDMcV0AZnNdAAB1XQCkdl0APnhdANh5XQBye10ADH1dALB+XQBKgF0A5IFdAIiDXQAihV0AvIZdAFaIXQDwiV0AlItdAC6NXQDIjl0AYpBdAPyRXQCgk10AOpVdAN6WXQB4mF0AEppdAKybXQBGnV0A6p5dAISgXQAeol0AuKNdAFylXQD2pl0AkKhdACqqXQDOq10AaK1dAAKvXQCmsF0AQLJdANqzXQB0tV0ADrddALK4XQBMul0A5rtdAIC9XQAkv10AvsBdAFjCXQD8w10AlsVdADDHXQDKyF0AZMpdAAjMXQCizV0APM9dANbQXQB60l0AFNRdAK7VXQBS110A7NhdAIbaXQAg3F0Aut1dAF7fXQD44F0AkuJdACzkXQDQ5V0AauddAATpXQCe6l0AQuxdANztXQB2710AEPFdALTyXQBO9F0A6PVdAIL3XQAm+V0AwPpdAFr8XQD0/V0AmP9dADIBXgDMAl4AZgReAAoGXgCkB14APgleAOwKXgCGDF4AIA5eALoPXgBeEV4A+BJeAJwUXgBAFl4A2hdeAHQZXgAA</prop>
				<prop name="Temps">REFSWgAAaTcCAIBpMv9SuB6F69E8QP+PwvUoXA89QP7p8kA+QPYoXI//whVAQNejcD3/ChdBQEjhehT/rgdCQHE9CtffozBDQMP48I8idUQVBEUdA/BFQO/xt1HYRv3zwEf986DdSBUDh0lAIABwPduqSvXzj0s9A3hM7j0DWE1AHwFwPU52/fMgTyUDAlBAQAD/uB51UEAUrkev4XoEUQUDdaQE5bdRQHueAVpStQPKe1JACAD1KDxT9fOvr1NAH5YCVM0EVLrVBFV9A41VQJ8BFNv+Vf3zcFb1899WvvUDTldAmpkXELltV/UDPliVA6VYFQTtWQ0DN1kFAyVZQL1mRhH2WEDsmACF27tYxQN8WA0DJ1j7QKQQANfzV0Ap9sYB2Ff989BXQM2FzH8RV70EhB+WHT4CyEisH7YVRhLGzB+eAsTkH1ImAsL8H+7ywXQUwBQnCBYtNi1+Ar1ML0YvcC+CLwFXTRScL64vwC/SL+Qv9i0AFhX+LxA7Jj8YE0Y/WD9qOQIWArdsP3Y/iD+yP5Q/nj8AyD/iP/Q/1j/4PwpPPE8WTwAoT2pPhE9WT7BPwk/MTy5PAABf2k/0T/ZPMF9SX3RfJl8AeF+KX6Rfpl+4X9JfBG/uXwAYbypvRG9ObzhvWm98b2ZvAOBPsm/cbwZv2G/ybxR/Nn8AKH9Sf2x/Dn9gf3J/nH/GfwC4f9J//H/Wf+h/Mo8kjyaPAIB/Yo9sj46PUI+ij3SPvo8A0I/6jwyfHp+IjzqfXJ9mnwCAn9qPdJ+mn7ifmp/Un8afAACvGq88rx6vEK9ar3yvjq8AYK9qr6yvTq+wr+KvFL+mrwAwvwq/XL9Gv/ivUr+Uv6a/AGi/wr/sv9a/6L8SzzTPLs8AQM9Sz2zPhr+Iz5LPpM9+zwDgz7LP9M/2zyDfMt9E377PAFjfUt+c33bfoN+S37Tf1t8A0N8K7xzvNu9I7yLvXO9m7wCA74rvvO+u78jv2u8E//7vABD/+u9M/0b/cP9i/4z/pv9AuP+C/8z/Nv/g/xIPVyUTvbUcFI5XQHF+AVDajCQNFDTLVjUTh1a2jQMyVqUD9VW1E7htVX0TfFX9E0JVLRT2/ATQVG0TmFRAM7aeAVNUvQMaVP0T4m1TfROsUz0TdVMdFO1TtRMIUz0D0FJAbpchPYpS9RNUUpUj2x1SPRPlUXUTsFG2LRN3USUjQVFNEwvdUT0TxVBAVxFcj21QtRNYUP0TIlBdE9vXT90Dak+VI/1O2iUUThUUTkCHAUehbU1VAzdNJRPPTPUjW2tMlQMITGUUS40Db0BLQKRAEcNKnRNtY6QUA0rdA6pJ/RPbgkllA5VJJRPvSdaVA2hKhQRLJRNPS7Y1A25LVQN3S50Dc7DsF9YTDCcuAmVLZRNhABwnLi0OLU4vECPuFW4tZi8IkC+iKQ4Scawvxi3+Fd4vAPAr9hX2HQY/GD8qP0w/Xj9AcD9CP5Q/pj+AO6YCerw/AN4/yDvOP8g/Ek8sT+Y/WE8AKk9ET35PcE+KT7RPzk/ITwCqTwxfBl8YXypfVF/+T1hfAGJfjF+OX6Bfwl/kX9ZPcF8A+l8cby5vEG9Kb2RvFm94bwCCb6xvjm/Ab1Jv9G+mb/BvAAJ/NH8Gf2h/Yn98f35/qH8Akn/Mf7Z/KH/yfxSP/n/gfwAKj1SPbo+AjyqPrI+Wj8iP+NqP/I9oASicS0AftnABPkwtAyVNJZROtoUDJ08lEw9QLQOFbVCVAxhRtQOMUWUTbwFSQGZmkXZSlQOr6FJ9E1vUBVPlA0SWnATTVC0DRWwHpgIqbVZ9E5tWRQt7V/UEbVelA2pYZRPRWD0D2yBZNQMuWd0DClnajZRYZZOWWGUDVVhaLQMF/JTWV+UDxEQEJb1MBLskp44CwDyvTq0AJqU2r2Cviq+cryavuK/KqYDer/CvMqGm7Qa99q2mApqxVyUkRA+m4olWbQNItVaFBFalA8pV7QON1VXlBFUVkwyEtNRU2hWUVOUDZFTtAy1U1oUD91MlE7/MBIhTZp0DQ1ONtISU1FIdk1ueUlUDZ1KNAzBslKv4UT0DwBQUexwURbVRPZRRlQPYUA0ToWpMlGgsxDEsFPhPtSS1Tw2kT50Dk06VAyitThWTvE0tFE01A+5ihBSIhB+WFUYC3UrtA2t9SqXjGazEvUmdE7ODSeW0zMT+SfUUShZVA/dKfRNL7B/2FQYtAB4tJt8oL0rfXC9eL3gvgt8ApN+uL7jf2inWL/jfCu+MPwB+PyjvQu9k73bviO+a76zvAL7vOI/qj+zv9u/Q7xL/NP8A5u9A/1L/JP9+/5j/ov+8/wDO//D/4v8UD2b/kP8aD0QPAEYPOA96D5QPhg+wD7oP3A8Avg/wDwofHB8uH+gPSh88HwB+H5Afqh+0H24feB/KH5zEq4BLJbRLHcNvlMRhbU3Fw2NOZZNmTxWTeyxQHZO+UEDDIMC3jzJRZZOmURWTHLb0tJBSzbMDUzWTd61T3RPqU+2Teqy07c1UHcNfVX2UpCRAVtY9w7FWfaMgdKSQV1ZFkxVY9cN+1JThDKTTJVnlJv6zWMXDw1hqhZOE/CQz/CTzV1UjodIcp36tfqU+wsEcNMIARDc+P1AzTq94r2qvlD+2P0DIP7Kv5D/+PwC/Kr9XNZNRt8QnnsP0NP10tLpstKt3VuUTN2y094y0vNVVHZN+nJQ4hET+VNoFo8WstI1UZZNWVFYdkx5UbZRT1ZOx1LRtbISUNFNVk/xSNZNZx2wnhsJYUt2UUl2z2+lRhZOkUR2TblFsbUQExABRXbPJUF3E1VB1lFDlEydUJMJPZuUTV09tlGzEfE4dxG1ORZOlTRWTPE3lE6vXTIW0TB3D7yQkj61LZZMmS+VESm3USrbFwwNKHcOvSVUjgqlJxVYGohXEVI/EVA8BS3XEXO8G3xjfMt9U305vAGDfcm8Ub67fwN+qb8Rv5t8AGO8CfxR//l3+X1DvQn9UfwB2f2h/on+0f9YfwH/qf/x/AMZ/AC/SfzyP1n9ojyKPdI8Aho+gj5KPvI/Oj+CPco/8jwAWn/gPMp9Un06feJ+an4SfAI6fsJ/Cn+Sf9p8IryKv1J8ANq9YrxKvTK8On4ivaq+8r2DGr/Cv0q8UJ7ZC3kuNI1uqTCVj5U01tE4dM9viT22zZ1DdQ9xQ2gXDUAxUxFHVozpSZo0jylJ9VLy0r1PlJLVUnaOXtLQHVd1DfGZ8ROxVDcRcROpW9US1V3XDyGQ0MVjVo5q23LT6WD1TK1k1UxNtWV2z4Fg1U6NYHTOtYgzEIlgFVFfdQ8wAZDc2PT7NVj9Yy27PgM8yPwDcP7bP+D/yP+zP/s8Q3xpPzCTXhlKnVyUkjMQwV6q9u6hkRGdsRBdcRNptVZVTn1U1U2NVjSPbKlXFQ/FUjSO6VLbdY4FU3UM8VNVDBFa0RM5TlbRTlUNefCRrJ1Olw/D0RLhSPSPbdlKVQz5SnaMHUraVU89RdUOXUaXDYLVRldRRNVPzUJ1jrrZEVHdQxUNBUCVDCdVQXSRPjURPnWPOTmzV1GRU3E3VQ3RNPVNbC00dM6JMbbRMhVQ0hHfXohSs5JRKjUS85NvYSV2zkEl1Q4dJViVjxUnVREo15EpttAAkZ35/6GMWbyhvQm9M/3ZvAHD/im+E/6b/yGvG/9j7Hn0A5v8IDxoP3K8G/zAPUg90DwCGD2gPkg8Mvwa/sA/CDwQfAPYPIB8SHzQfXh9IHyofhB8Anh8Av7IfzB/WH+gf+h8ULwAGLzAvQi9UL2YvKC+aL6QvALYvoC+KL/wv7i8AP9ovRD8AVj8wP0I/FD+GP6A/kj+8P2jeL9g/4j9LPVOLS91DtQw0tCU8tCVO3dRPWuXDDTRUg1Cd8/hUtGtsUd1j4QxUdFI1tKIEVFnU1MvQFsJCvNS0lVSlVFUV5FWNtHTUl01W3VMFV/X0TNTfJNRtSwzEslhlUwxZ3dRZWcVE9LTTWLXkWN1TDVUExBNY1UbOtYbPQF8AYslWz2jPgl+kz5ZfwM/KX4Dcz+bP2M/6XyRvNm3es1dqNfRXrfMeFGTNVh3Dq4lWXeNIbNQHvLTKtoTUj1VV41ZVxTMarVXl49RUfbOcpERm1VQVYy2ctPeEtL9TWl3jiJREUlPtRFOlZJr81J4E5GdSVdR0tPq1UV2zwGy0ilH9Q0VtUSWzDlGd89hQ/fN7oVDFM2pQQKSg4dszUF3j+E9Vs4xP1i3zBU+VtE5VsyxOtjXzwU1d41hN/fPx1UxddEw18yE0tKVL2k1zQyz05UrlQ4JKhiWzHkrd5tblzuXms0kq/fRKLeRKnfNIlPduHQD+9Sb9Lv9A/1r/ZI92j6D/ACL5rv+4j8KB7v/g/9qPBJ8AHg8oD3IfLJ8+n3Cfgp+UnwBGn2Cfyp8MT9af8J/6nxSvACav4J9Cr1Svfq+Qr1qvrK8Avq9gr9qv7K/Or/ivCr9EvwAmvyC/ar90v3a/iL+av8y/ALa/6L8CzwzPJs8gzzLPRM8AVs9oz3LPrM+Gz6DPus/cz9j2z8DLTuK5S13jeEyqpYRNZUROldNqZOQu1kx0o1DlQzIcdKpR1hVjHVIVk5F8RAVT2qWDeORk7FPN42BUZtVD71Q9hLRE1VV1a223xEQlV01zk1fN420A5ESCWK3D51htY6kp9EfWQv8UVMXs1Ida7NRHFFT1V+VD0izkAcLsX6ZfWO9q77Rffu9I7wCi78Tv7l8Ib+rvDP/25S7TUCT/LvXG02xUkCzkUvzkVf2EZLp8ZHe8RDfERNv1VQ1zulWNQ35VWpVEVV1z/FRNc8O8ZFuNVDWDVVRdcxycRM3kzGSvU3X0lEQyU6rldFIN5FK9g478ZFetUtVDH1KtQ+dsRLFpUWVG38I0LHT+UK1DW8dQPYORUA1zWmTUrSJEdNpPVUNTZHTltU411E7dQwtOpXRN1u1DPE0FVEzdQ2tMsKXUJEemQ6x0w0pNc2O1Sn1kSg1zqkm9dElY1QYuQ9QEikp9BEudQwFUxIeuzZ6NTo9AH1IfhI8Adh+oj5ofrB/Ojc6NBp8YkwDOjwgvGi+8n7afUJ86L3QvAIYvQC9qL7wvzi/Az9ov5C8A7i8IPyI/ND8OP0A/aj+EPwCOP4A/sj/EP8Y/8D8CTwxPACZPqD9aT0RPdk9AT2pPrE8Apk/IT5JP5E/+TyBfEl80XwDuT0BfUl+MX2ZfgF+iX8RfYJZf6F/yXxRnTnKDS+XTVeK8FK6kdU3VBE7Vc6unT40UUPVj3mTUUtVR1WPIJAQ8DASvUtZNcyNTbXRTNYMlVGaNE5hU5WSk9HxVtRPb7lW142BWPYPRVta1Ez5XtQPGtOQwWNrFU5rsZPpYfQMrWbTFdATk7+zUt1i1A2a1WAUTJPxk61ddc8wQNOd271B7FpLBZH9udV59AE5/iO+if8R/1n8A++Z/GP9QGo8sjz79RgKxVIRxdHStMQSE7VaNE6jE1GdafPQnfPTnVW3UVa3WZnYCKFWl1rYCtlS9c9uAVHXzR1S1Ew5UtnUD2FOtI5NTtWNcZVPN1FO9ZAQEt1K9hLYUBEdS5dMSUn0Dy61RVROVUbUTXnRkKLVRRQPxXAS6UK0jg9VQtWNMPAQHZNSiT9otBE+N88pOlfNeTmwl5ETUjE1FAyFNlfNbnkzFUzpMRTPX3Bdq1vIPPGVKtRNOSqXUrUmd05BJLWRJRQPBqtyUMNQFSpWUSwWDXQCsL84dLh9YE67TPK9eH4AfAIoflK+mr7ir5h/Yr/IfXC8ADr8gv2IvNL+uL6gvSj+MvwCev7C/wr/Uv85fyF/6vwzPAB7PMM8Cb1TPXs9Qz4rPrM8Als/Az4LP5M/GzxDf+s/UzwB2z0DfUt9k3x7fmN+C36zfACbfyN/i3wzv7t/43xrvVO8APu9w75LvhO+G76Dvsu/c71DW7wD/usm+g0tlZEvVBCZEZOVNbQY2Y099hFSUa9xQ9ZNQLATEUUWDCzlSdZRSjQTU955tRoJlCZSEerxnfgJ7Vh3zBep0hFjcZ2aD7G/+ZXaymxNZRQPhWIUEJHRkFVhVBFhFg+k0f65/WH8Acn9cD44PqH/Cf8QP1g/wf4DqDwwfHh84j0qBLh22wqfQXIfmY2yPfooXfBTYVUIFE52cj66PwIOmk1RtY4UCzBTK3I/ujwCTbmJytVKllFJ1swNSBRPNYVH1EyufPZYGEq1QXaNLdVCFYz9cl7YCoGyfFH6V1oNN9aRNXZScl/YSyzVMdbPTtJ8f8pRKgnUkStWE3J/unwCjdrIzAGSnPr8orzqvRK9GP3Cvgj8AvK+mP8Cv6q/0r9Y1Tr8ITwBasfY/ME96v0RPVk+4z4pPAJxPrk/AT/Lv1E/WT+hPAl8ADF82XzBfIl9cXz5fcF+CXwCkX75f0F/iX+xf9l8YXxJvADxvTm8Yb2JvbG9mb6hvum8A3G/ub8Bv0m8kfxZ/kG9CfwBUf2Z/gH+if5R/dn+wf9J/YOR/pn8Ij+px9gKLS+0TtQxM9CVU9CVOfYMn1U+1AxBclIdElPpQtn2TblHtI+NRvRN2ZhQk6lLtFvaS0FN1I9FEvBeuFfYCm7z0Kla0nRTUhA1MFHtXhRPntVeFg1MEBLtY9RMVqVkFBvYSBRQE0SQElGlY9YYOA1hdI99XrRMByLQPlg9on3qfjJ+uD+APAMKf1J/2DwgfCq8cr0YfQK9YMqn282QUYVe1Mx5kpFvaVjUDiVatE0iEFLUH1PTKtBSPVb0TVq1V7RMcVYWEVJXznLa8FGZU/ZMtVIUT97ac9L9TrROIUy0DUm1T5XMaU70T1lKlJGYEJGdSbRSM9PpRRQS1UeVzinz0VFHFJFFalRRQbQOhUJU0UIWDWzNQrRP4T+0TjGSE2yBPLWOXTu0TLE5q9SRNrRNYlCTxTHW0TUxFIyFM/ZRsNEVsNGvlSi0DgtS0IkplM2PFSXW05CeukuBJ3TQWDDTzSpUzSIw3Lm3mPQBOP2AzXj9wP4o/jM+WP7DPAMLP1M8+TebPCN8a3yzfdk8AcEtG33Dfgt+U36bfUN9q3wDc3+7fAO8SjwzvNu/AfxrvAFzvfu8o73rvpO+278jv2u8A7O+e74jvAv9E/xb/UP8K/wBs/47/WP+q/7T/xv+g/9L/AAQPLg8gDzoPTA9OD2AP6v8ArA9uD8gP2g+0D/YPAB8SH7VLNaRLrRN4TKXETbbtE2xOBTNqT9XDLmpktKNctBhMtKhR/ZPbHVKls5FSvRMGU9Zdg3dTxaPspIRgVKq1JFRtpFVlw9WspEZtVvUTtVbN0yNXlRTNV4Uj/lfNpCSU5FjSXYRZDSb+kv0ElMVY2j3jhywkR1hlwwVYFt2z0ld1I8T0n46fsJMALrNsL44vmJ9iL1Qv1i8Ar4D6Lww/Hj8wP1KvNKdegreaxCSQfCRSV0W0ZKS61pSkd1ZlwzWUpPdVNmUTulUNs35VrYSkNLUKvKTD1KSNVGXDVSlUtaTMpObkpK+kFyZCrUH8pPpSxTRS1cOOthS0V1JFsx9SNaPpbVHFI7BRNaN5UZU02VH1FGyEx1Adk5FQpj0zW1DdtHSE2mwUblVPzbROTRRORbROZcNbpU3FozxNvRRMRbO1b1QUCLREj0tlEyrVS1VESl2DZ9xEB0qq7TRJ1bRJNaOZBMQRbUplE4pKPTMLS0WzAU/cxybPOMOmxWbPUMtOXwB4z4pfpM+mz8Bf0l80xzbNAF7d7l023zBvQm8sX1ZvYG8AUm+cb65vwG/Sb+Rv5g/4bwAiHyx/Dn8gf1J/XH9Gf2B/AHJ/pH+2f8h/4n/8fxaPgH8AAo88jwaPSI9Sj4SPXo+gjwAij7yPzo9ojwKfDJ8unxCfAEqfbJ9mnyCfKp+Un7afyJ/A2p/sn/6fqJ8aqcYigEuaDbPe3FSuTJ1GZhKqbU4Fs6ZPPTNLUE2kVmxEUlHto8g0tDokRK2vlBQhU4W0U1UzCS1UZROaVKVDDKw3xiJr8FWls2HkFNNWxSOtQOwkrVdltFiNs5zZWB0mZkIrWaVDHFlaPTPrRCSyWMUzc0QkKyJYLURXjbPMfC9uLwhYs1a1BsLBZL+Gv6i/wi8AzL/ev/C/8in2v/AvMs9Ez1ROPV5CscS0gMS0MEy0s+xWhRSMNGdWnZMnbVaNo+hV3TOsVV1D1XGkNCq0xPG8pLpUVp2zgVRVM0nUxBG8pKvaU3UUU60zXqQUJ9VT1aRStVO4DESDUtp1pFIFIxRSpUPcUVrlQ5c0RGBRzURRlWNb81DdM7xQbVOFfKQbTlCdkxdQbaamQ3xE285OxTNjTlUz+U22tROQTW1TJU0lxEwWrTM+TJ2T14RnLtP0VFuxSpVjU0qds/H0RNuiSeVDh0ltU8VJVrUTMEpVpEptoyZkVwAGb/hbRl9Y72rvfF+O77hfALLvpO/mXdbv8FsG/yBvKv8APP+Wb4hvUv+E/37/qP+6/wDM/97/8P8qrwQPFg8oDzoPAEQPXg9QD3oPpA9mD5gPyg8A7A/OD7gP4g8cHzYfSB9SHwBsH34foA+aH7Qfvh+wH9ofAOwfBi8YLwIvPC9OL2Avci8AfC+eL5Avwi/ML94vsC+qL9gEP6YFZkKLS90zDEza5UPnXKTlTc3j6E629UPiT53zg1DN4/hqXNRsNETgRERVUr3Drco01DxTbcRT9UNCtVQt07TENCRVPdRV0rWkVj1EjMTonMRXVwqVQ99UxEsst8ajJLQbsLae8hNZXUPhWJ1EWFtA9nixVVglRFj9NgCOo5y3Hs2etX69nr2ev6hPAMK/JMfGT+hP+k8Mz07NHl9QQF9az1RXpgKnbMRh3ERVIDRU3YzEmJTEV5zE2xdWDTPaVZ2jn1VaLdNUrMQcVfXD48SkW6xUdeN1VFUzPMQ0WwRUzaPOU42jiLw0W1JTDTMaU53z4yTUW6tSbaN2Ur3UUqUDswdSVbSUpIpRvVRRNrXjHlE9Q+VQVaSENFt4ULXDQVCd1E9VM62MhNQcT93UTtUzR7VONdRNLdN0TU1TC1VNhWRMHeRMVbRLDbNbXUsds/xKjaOY5GTLOEo11EmFZAzkkEnalTRJteNOSp2jz0oAlaSc547/oPNG73jrJuV27wCA75rvzO/G77jv2n8U/xb/ADjrbv8wj0KPVI+W/6gPio8AdI+uj8CP0o/kj/aPGD8SPwAUny6fQJ9in1Sfbp+An5KfALyfrp/In+KfBK/unxCvGq8AJK9Gr5ifWq9sr46vqK+arwDEr86v4K+6ryS/Nr8Yv0K/AGy/fr9Qv5K/pL+2v/iveq9A1L/+vwjPGs8sx45inCzEoTpkNLPQrtOcZCeM1C5FUJ1DoXTVRGe2wgEs1K10NGTnUuUzWQxk6sr8xVQddFS9NLxUtFWsrdSkVJdWPUMF3ESQbVdN0/pXLdNkWKU0bVht0x5Z5TMpWV0zbQckRNNYpZOHWNXTtUQ0RAU81NdXfdPGALxP1k12TX5Ntk+w33LfxN8A3k/43wpfHO8u70DvUu9k76reco6U1FL8NA8U5M0W5DSJVuVjSOQ04zDesmvKVe3TgOTERVXdc7UOvFTU1FScVCVjZi1UjVMtVF0z97Q3bmOWFGRDUxVEU9XkLGSe1jRkZ1Lt0zAcZOtR1s1Ts1GNU31cZEVRSo3kUcVz2ITH3rJqjMRrJ1AtY96UZHFPTdS1T+3ETlUzLE59U8GtTeVjWE1V1Ey1U2+pTFU2NkNLzVNDhHTltUq9M4Ls9CJKxTRJ1s1Tg0kl9Ends/pJWv10SqWD80rFc0jkdwA+f1B/Yn9sf4Z/oH+iD8R/AMYP2A/qfxSPHo8gHzIfRB8AXo+on3ofZB+eH7Afwh+MHwDOH+i/Ms/8Hw4vIC9CL1wvAGYveC+KL5wvJs/4H7IvxC8A1i/oLyI/LD8+PwA/Yj9sPwBGP5g/cj+8P8Y/2D/qP/Q/AAZPIE8yTzxPtj9QT4JPlE8Apk9wT8pPvE/uT/hP2k8UX8wWXbbCuUutZNT0ZU2avQROjdOiTy0EhPS+NVCN0zJMZKRRjWQ09KuQUuUTAxRkk/xUCGrc5Hzs5O3MxF9VNdRa1ORE9MS1Vu3TQBTkm61X5WMYWO30RNTkWVgl1lbyJVmV4/1M1Fu1WOXjdlhF8zNMZAXz7NTQjNcG79Dfimme3wCob+LfdG/eb/BvEu8UfyZ/gDh/SnleU1x3Rn3+44zUgraM1EJXHdP+VqXzvNVWdcN37MQ3pHT3VdbdQ6pVxfRV5eM2Vdal8/xURfPD7OSNVLZ9A1VUpfMcVLXz2G1TzWOgUwXTalOVVFa8xPpS3XRSFfOMrMTbV1KN0xJSBdPaUdp9VFGl82xRfQM1UdqVdFB1w8dQbQORUFal80xQfQMVjFVP5ROtU5T05U7NVE6N5E5a1fRNbQMhTV1UTP3zbVTE9O9LxfOPSwXTsypLbYQsBGhKnWPxtAwH7vNJBdOqSc30SlYF04pKRXMLZFRU5B8ADjXmDX4PcJ+Cn4wPvg+4nwBSCb6f6J/6CQavGB9iGR6vAEivWq9En36vkK+ir7Svxq8A2K/qr/yvDr8oXyK/NL9GvwBYv2q/dL+Ov3C/or+8v9a/ALi/6r8Mzw7PeL+Cv1TPzr8AMM+Kz6TPns9wz9LP5M9+zwDozwrfPN8u32DfUt90347fAGjfit/E377f4N/y3wTvzt/IKO8a6b7jS832RoLqTFbVk+hN7ZPutITlhFSpaIT1lFRSRPTjZPRYlVI148o09ED85y5jVNrVk5jMVAxVRXObVdYNcw1WxfN/9OTvVrYNc11X1XPMV12EWLYNc51YbaMTWe2TLlVZJfZxDnHgJPSjFGRVYhRkIiRk6QxkyMxvAK5vkG+ib6z/vv/Qb3pv5P8ABg8QfyoPPA9OD1h/anlOwtWnfHRx9PQwDPTsVlTV5LR0V6x0F6QE2OzkW51VvYNhVQ1jKMR0q+9UFZRUjQRUNeM6lVRlYwL0BMq8V/ZyXNrM5VOd8+FSXVOpUmxlVLTkOlKNkwVSHQMtzVyElVHtk16kVZxUs+RQBWSEhHVQ3VM/YmyEB5RUg1AOYjhP7ZNbrk69g0FO/XRNFaRVTY0UTQWUTPUETE3D29dLDWNYSy2D/EpmHWOUSp0U/BTYST3zW5BJTWODSb2DwRSUDUoslMtKrXSUl26tbqUAzp2Onc4DbC+en6Av2p/ELwDWL/ifGqH+nTat5iVerzg/AEo/RC9OLWY/kD9SKZY/wD8A0j/kP/Y/CE9K7xRPFk8wTwBST2RPJk+AT5pPdE+mT8hPALJP9E/+TxBf8k88X/ZPYF8Acl+EX0ZfoF+qX7xf1l/oXwCaXyRvHm8wb0JvbG9eb/hfAIpvpG/Gb7hv0m/8bw5/mG8Q6m8kfyZ1LoKcTHTbEIYiayVNdXRObYMnT+3kbVCtM4NQtSP4UCVzi4pRhRP/bBQ7ED5C521SVQNbU42DzlM9861A/ASyVNV0VW0TtGlVdXS0BJesBAdXrTS1V4UT31wES1hFg8ptWI2DHlktEylZJYO9CjT001hAZk6BllVYzeNVJPVY3RRXTYMhxvT/xv/48/4CwpyHho8AuI/Kj3yPDg8AnxKfXAceD6BAn1KfZJ9mDSZymowEYbVXfeMeNJTNVi0TiTVWtRNIrJQJVgUU3ARbj1VNg1ZVnQMc7HRt1NzknFRNg2ZUhRPbL1StA/dThRO/U1a1E4hTneRT3eRTTYPT1lLNFLx0Z7zkMFKWJYP6UZ2EUaV2rgJHWqx0D6zk2FCd86GkdNtqUBUjM1C1E/hPVp0DjE9FFE/9dE6dA80srBTBTeUUvBTxTGqdpEzF4yF0dKVLFSNtQ4wk5UqVE4JKLYSNSoUjxUmdpAwnJnL6tUkNNEqtM/NKtSNIAOwnnj+wM2YveCt+L5Avqi8AtL9eLc6/6C/yLxw/Dj0uzwBAz1LPZM+uP3g/gs+Mz6bPANDP4s/0zwbfGN9CXyzfPt8AUH9S30R/Zt+Y34LftN9u3wDI39Lf9N/u3yjvGu9M7z7vAHDvgu+k757vuO/K79Tv5u8AWO/67xz/Nv9I/2r/XP92/wCI/7L/xP/W/6D/6v/8/xb/kCgPEg9UD4aTSzUUdHRlrU0VI2NO9ZRP7RMsLHyn/gIyUbUTqGQVRKTbkFK9wwNTZaN3U1oF8+rMdF5UNZPt/JSzX1VFhOSURFYVI7O1Vt2kV32jkVftFFdWDSOAWG0UWIV0WVWDqyVZJbRYFSPDLBSEKiwUREwU8+yE0KSPfo8EkBsOMsGcH44fyB+CHxyfAP4fEC86nyQvRi9YL4KZXi2qZqK3nJSOnIRSPCT9WsSUugSEd1blszi0lNv4Ve2TvFXtE4BVtr1zR1XdA/5UVYPF1VTdA470lFbkdCBU1uWz6FOVk7HUBHpTWuWTNMx0/lJlo8e8B9bmslhSBTRSrZPpUdQFFKx0b3SkOFSkAlFarZPJlHSTUMV0UPV0tVDdA96spFdPDTROatUkTl2ETuWzqE3tE6tATWWETGU0TOWT9NqUxJP8tC5LXSPLSrado2xKXSMLSu10SdaFA4NJ/ZOvLLQRSiYlg4pKbaR0BFQkxx7dAN69br+Av5K/vL+2T+i/2k8A7E/+vyjLFs8ozyJZPl9QXwDCz2xfHt+oX7rPzF/eX/BfAAJvRA8Ob0gPKm88b15vcG8Agm9Eb6ZvuG/Kb9Rvzm8AfwDybzR/Fn8wf1J/bH92f4h/AJJ/tH8mf8B/0n8Mj65/MI8A8n9EjzaPWI9qj4yPBo/ofwCqj7yP5o/Yj9KPLJ8mn0CfpAKR1iNLnTQEVK7kpU0mNUOqTvWkrDRonDWkBLVSrATIXKQ6UiVEUjZ9oyFTxVOzU5U0DDTTmFQlpOQkftQk8FW2faNhVpVD1VY9I11tV/2DyleVQzVYPSPbnVhto/9Y7RMwWWoFNFlto+80FKdYjQRWLBQkWFU0V52jzHQXAB4tzh+gr7KvhK/Gr+iv+q8ADL8eL2AvQr9Uv3YvYL9ysVYOgqdXhUNx3KQwLLSt7awkqlY9E2UMpCWtVtUz51UtpFWFRFVmtZMoVU2k/CS2VNUkbVQ1E0dU/UMOVB2kNtSUk1MFQ1xTPRTcBKvuUtUzt7wEgDQ0R21SlUMFUi2zzVGVQ2uVUd2jYKwEKFGFQ7PxUK0khDSDUD1DP7VQPRMFpASiTyU0T9Y1Q8pO3QROPRP1TbYFQ4xNNRMHTaXETKK9lEzVNASX/4IUfJVKtv1DTkqVA9xJJROQrBxHhkLBSXWzKzREqgVKDRRLFaQEn8ZVZk+YTwCCSX7fqE+63wRf3t3O3wDrAGbdDu0eXT7tjl1e75Bfwl8AlO+m77jvyu/c7+7vAP8S/wBUn0afMP86/2T/Xv9I/4r/AKT/tv+Q/9L/5P9u/xgPEg8ANA9GD/D/Yg98D24PmA+SDwDUD74PWP8KH+wPxg8wH0IfAFQfZh8oH3ofnB+uH8Af0h8A3B/mHyAPAi8sL+4fICt2sluLSwVDDEw1Q+qElBvlTV0zI08NRIzH9tJr+FAFRFFNQ+FRpTSpUrXEVDRZLDTOJDREWVQVRPS0JlXVw5f8JJsHVm2jeVbVxCSkddqctOEstE1YndO1WJa9ww5Z9TRZvTRMNNM2XKSWWC3DVVi9NDSkK99XtZRXTUPBJL+2rQCGNYY1pj22r8Cvmj+MPw5PACi/erEuv0hPWk9sT2a/eEOqJsKcnLRh/DQgHKTaqVbllBQ0V8y0F7xEyLbUtI1V5SNUVVUjGpYEpOFUjZRUnbTklDjNVCXT81M9RCzEhVM2RaNQU/XTGFO9JNQka6lSrZNyxJQvUq0kbVE1w75R9dOIUa2WthbSHFEtw+VQPUOt2Kwko5BO4jFQ5SP0T5ad04VPfVRPfZSUlEVtTrWT2E21k1hN/dMr7kxtVExF1Ew9REzXthbS/Eq1k5hKNcMeLUqd08VJ1cOHHNcW1baOkkpKdUPLSu3DNwDE11bfaN9634xvnm+w38rfANRv5m/4bwJxTuUOfSZ/SO8AMu9Mf3bvEB+Sf6R/tn9gbwCCf+x//n8QjyKPTC8mjyAvAGKPPI9+j0iPmo+0j66PwI8A4o8MnwafGJ8Cn0yfVp9AnwBin4yflp94n4qf1J+un8CfAAqvFK8uryCvUq90r0avgK8Amq+sr4avyK/ar+SvFr/wryAKvzy/Dr9QsxbSnEy068CqxrNNzWRO9bNmtFQs1pxUoVDNRFFNs4pRtpXD/1HlI3RS3XMDVizEdVNNs+okxVT9M9vQVB3TQFV1U7JVNt1zI1Y1c7FWrUb+MtuQVz3T+lflI2RYrLXEPDQeWTXUWT1D/TZkNMVY7cOHWOUkNDQtBWTE11ddM8b0P5bPBABDdlLCvD/GP9jP+j/0zwAO3yDfKk9E31bfaN+CT4xH1hYyt1f9Y460xFJXalVTD3zUyww0iVYNY21IzNT4VTVjvFUtY1uAVWXDR1X9Yw7kRGvUVP1jnvQkZlRFxNYMVOhT7VOx5LR6U7bdc0NTNWMMU10z1rVS3SOeXFRYUi1jIG1SddPrUZUjs1E906t9Uf0jR8S0D2xU2NVQpWOVjFRdtLQnUGbdI95PNXSsVAVPZcPbl059IyxOzWOoTVYF00BNtURMzbRMfSY01uPEZEisZOVKtSREZGsLSu0kSZUjg0lN5K1JZTP1STV0St1z8wIk9FTcf9Z9fm+I+6ZDjP8Atm/A/8pv5P/e/wgPIn8sDwBuf1h/Sg90D17/2HuOD7gPAMoP3A/uDwAfEh8kH2a/UL8AOh9cH0YfgB9yH7Qfph/IHwDiH5wf1h8ov/ofNC8+L1AvAPIfhC9eL5gvki+sL84vuC8A2i8cPy4/8C9CP1w/Vj94PwCCP5w/Bj+YP6o/9D/eP/A/QCpPPE8WT0hPUkmO00vt5rbuUqFNDeOmTnVTotlPBfSs5L5QdVMyUVqdRFF10xtSjVRSHcS2NOSTUw1jCFQ1Y3ytVD3T7VRVU18MxNOtVQXTYFbtU9EcxEC2PNStVw1jGFh1U4K2fMTnWCVjJ1ktwxqZWR3kPFSyWC0EbFQxFVht4/ME1NC0z/7Nvs8A0MvOz9hf8s/sXy7fIG8634A8b1ZvaG96b4TfJuOMVIK2jFRCV7VD/la9M7rNVn3jd1aNtMzU6FW2vTOqVbXTb1UN4zatVRXz/FRt48P8RI3ZVH3kBOQOVM3T2FM2DWOgUy3DalO9ROS0s/pSXcTcRIBSjdNJbVK9QxJSLcPaUaVEtVEV9FGl8zVRvWRQWsVkUK0Dg1AV80yU5NUVtEVPrQNTvOTlTmr1RE499E0V84xNjbasjtPs5FRMTfRLtdOP1UstwypcBLFM9FNKZi0D8UmlRCyEgkm107OvSR32DuKGSp3zIQFLneSsD7YV9v2m/5iPqo8A1P/+//j/Eg8Enw6VZoUeDwBgD1IPTJ9un6gPog9sj7afAJgPqp/sn/6fEK8irzSvvj8AYE9ST1yvfq+Qr5qvpK/OrwDgr/Kv/K9mrxi/Or9Ev1a/AEC/ar+0r5a/sL/Sv8S/xr8A+L/av6S/Hs8Qz0rPNM9uzwCIz6rPnM++z9jPss/sz/7PQBDfKt9E3zbfsKsu80v15pZ+4udMDfRNHeSkROK1T33jZ6R03FBd41DVUS0D4YR0VWx0ylJSDZM+JOfWY1TF5FTtc2sJVe1zmeRkClaFY1V7xGTqxGRaNFTItFRse1AW8pxYnfMRWQ2T2y5ZTXMVWZ3z4VjWrYOlWCXzZGRUIlgC7XPpNOcObwBvsu/MXwZvAKjrnu/47xr/LP82b0hvim9gdP+WbZ5lfvWuoqdX7WRWDPQwV/1j7MRkmsxkq1dW7YMYxGTa7GSfVVWthFUNhFVl4/H0RNusVK2DdVT9YzxUto1DBFS1Q85T/dRTarVDXuxEKORE41J989urUvVjdlK1Qz5Stq2jB1I9g89RTVOXtszUYVENkx5RTXPltVA9hFDtg3hQZeNB1VAF5FDFRE/1QzxPshWEThV0zHTcTY1ETVo9gw/kdKVMZQRM5fStS2XjYUsN8wBchJ1tSl3zPUoN8+BJTXPblUlNU4dJrYPFSVYNk05KdQRKraM3tIcAzp8om4aPsIMOFZ4fwI/KHwDsj+aPEJ8SKV6dHi9Ymx6dAF4vcC+CL3Qf3p+4L9qf3C8Azi/oLxI/JD82P4DPat9sPwBmP4A/kj+kP17fuD/KP+w/AP4/EE9yPyRPLk9ITxpPhE8AXk+YT8JPrE/OT+hP8k/8TwAWX4hPQl9MX15f+E+KX5xfAL5fcF+yX9Rf1l/gXwJvLG9oPm8obyJvS81znEv9Btr+Eiik1ChOffMrT6rtBFBNc4WUdPqkdIylUWXjAVwHJuNSxfNcbVPF09BTdeNEVL0DrbYkBERVNeO4FOQqaVYdFCR0DYT0e1eV1K1XhdNTWP0j02zkJTVZrWRZldMHWU12b2LblFhFexNYvQPWVwJ148RE/6bvuH/Kf6R/1n8AoH8SjySPfv9Ij1qPbI9+j1CQj5L5zvO09F/8dCCchFvLVg3jiVY140jUhLUJJOTK7PSPVb0DVm1VxfMcVXXj1FQNI22eBHRmVDWDLVSV02v3U+3zv0QEiFN945tSU90DDFONdGQEnmZsBGdSvfTc1PpRfeOzwlHNZjYSRVHtBFHW/RPYUCUjocRkalBahdMztAT5T81kT/0TawhP/dROxfMsTkUUbU01g11N/SPzTM1kVUy9AyacZKjcFEiUFGvlSn3jgiSkIkpFFlrOY0nF05BJxWRJJSQGVBTvShWm/hXuLwAz3h0Alh+oG7avwB/iH+yv7h/orwA6KU4vSCsmLV6/cL+qL4S/AJa/AD/Kv9y/7r8AzxLPJM8ANs9Qb3JvXM9Oz1jPgs+kzwCWz8jP2s/szwbfAN8i3yzfAD7fUN+6z2Tfht+Y36rfxN8Att/g32LfBO8e7zjvEu9M7wBm71jveu+c757vsO/i79TvAAb/+O8a/yz/Nv9Q/wLvbPfSroNL5QScZGikZGhO1v3zak/9oy68ZKVQ2g1zNJyUqFE1gx1SNiUjkVLNowVTpQRMlFXsPAVUXaRUpRRVTXS2DJREVjUTtVa9syO1V+X0V2UD/lclpFg2PcPnWNWDKVk1E1twVjaC/Vg1E8VcBIlUBBVHdAT1TATSlH/ufwCDCH6TtA8mIsHMD/Z/KI+qDwAUHzYfOI9aH0wffh+gj7KBVI4VZnK3JBSQTARSRAW27IS6Vi2Td1Y9wze2LAT1VXWTulWVY341VS2jQgSU/FR1BCSUm41UzaNVVAWUDHTkZjSUr1PdFESUMlPFZNVSdQRS/aOOZJRXUrb1gx9S1YPpUVWzsbaElGxRzaM1UUUEULYtk8dQvbOTUHWTWmlQLaTEZNq0ZE9PHaTNThVzeE61ZOSUpU3ajWM89JTTTPWDb0xq9ZRL9YRLdZMqS6UkZmSkaEpldFykr0lFc2uDSXWTqjykDEp1kyuKSo0TC5z0VBy3Ps0AVrWWr6Cvsq/Mr9Y/GL8SvwAMTya9Pr8wuy5PgL9yT4RPALa/eK+iT8xP3k/wTwJfFF8AJl84X3r/bP9OX1j/al9cXwCeX7hfyl/cX4ZfCG8abyRvAB5vSG9K/1RvZm8ob3pvrG8Axm/gb9pv/G8OfyB/um80fwBOf3h/im+Mf35/qH/Cf9R/AOZ/CI8aj/R/No8ojzKPZI+sblUmEoBLXZPeHDSqbUy1M6FNHZOmTi2jbaLMlEhQhZPcUEWj21BRHZPGUV0DOVKadROtbJQgU60kPJQImVTVlCyUB1WNdPQU6m1VjRNbVnUTzVb1JFlXDaQkFDBYjXOaVJTb+liNEytZ/RMeWdoNBFjNM7VYBaN2WCwtpHwE6VfFk8zED64NAN4Fxp3uD+if+p+snx6vMK8AQq9Ur3YfeK+Kr5yvpqW2MmWx1JSBTJVspO1WRZSq3BRn5BQn5BTnHJSqFVUFNFXdIygEtBMA3oKztlSVhBSUR1QVQw5tVN0j2FONM6FTjSOrXFNlBFMVQ+5sJLfW9ISAUi20Ur2DElK2tfPaUWUDlVEVQ15VUQ20UbUz8cQkuqwkLYPMhExQzTMVvCTDgLbeIjhPtfPKTgUETtqNBE2NI4xNtTMhTVqV9EyNczpMbVPXlHfaj3IUjDSxSsVDU0rWjTPxSb2ESaUjh0lmtTPBSWWUXDSqSv20BUtto13ET8ZF/j2+P7DPAMLP5D8GT/g/8s8c31ZNTk8AYE9i33Tfht/AT7pJrk+43wDa3+zf/t8Q7yLvNO+Wf3CPAJJ/bO9+73iPiu+0787vsO8Awu/87w7/6O8q/zz/3u9o/wB6/4T/nv+w/0r/zP/m//D/AErvFA8GDxAPKg90D2YPeA8AOg+sD74PMA/SD+wP/g8QH6CKDyQfPh84H3ofS6Wji9VLVTRMJZRMDdPoTaxdtOwk5U9Vs4XEJPptUP0TblFFM+NRDdOrWFJlE8r0hED8hLNFUzUjRBy3DrWmopsEtKsPVnWTfzQk7zQkX7VXVbPlvKRRWA3TuG1YzdMTWY0zMVmlI1sXWb2D4lilI6eEJG1XfJQVWHWT31fdIwHIFK9mrQav2C/qL7wv/i8AID8yP6yvRj9oP3o/jD+WNdAGw6w3ljUeAqe8pGFXah3THlw03dykmFaVk61Z3KQYVmUT2gS0n21V3YNWVU2zHFUNI9vkVD2TrFTVw3VUtk2zPFQNIwRU3RPOtgSUiFO9g1JTZRMatvyE41KVM6tShZRStDVEZLQHfLTCUWUTirVRDSNUlLQeUYUj521QHdOuUA3TeFBVI1tBUNWz+E/1tE/1hNVPLcROLbROPZPcTaYNI3RNLST0tUzdgyalTKWUS800lIQAdMSdrUpdMz1K9URJ9bRJZtWDkElFVh7STkp1kwvPSh0DN+THvt+Qz6LPACRXxs/Qz+LPDN8GbxhvKt8ATNeWXUZtPm+Y34pvnG/G3wC4byIPxG/ebwh/Gn8sfz5/AFB/ch9kf14fcH+Cf6R/tn8AmH/if/x/7n/4fwqPPI9OjwA4jyqPfI+ej2iPqo/cj9aPALiPyo8Unx6fMJ9an2yfTp8AeJ+Kn5yfrp+4n0qf/J8OrwAgrzKv9J9Or/ifeq+MryZCa5xL3RM+tBQoTbWktU5dxE8lYy5Q5ROjJrxEGFHVRKS0AXRHthO2bERbUyVD7FPltFTWbSPRVEXDQhxEtFW23VMlVl1zl1aFIwdtV20jkVclQ/xXFSPbZli9s8xY3RMeWdpdxFklQwxZzRPVWFa1M4lYXXNHlLQHXCRF2Fy0xvQvvr1uIsHUvwAWNY5DxL8Gzxg7Fj84z0rPgJw/Xs9wz5o/pM+2PS7CkKr0tFLMNBGMxM3sNIllVhUjRkS15DTIVd0TbX4cRERVtTMJVfVja9NUrROaJLRiVMWkbVTlE/NTPSOvU4UjW3dTbSNBU60TClRErdJsRJtS3VRSzaRStrUz6VEtw7BRtTN52uQUQ+SkDFFdc9dQWi3DoLxEaFANIyTUFK3azKRuT+2kT/Vjk9lOvaZWsrxNHSNYTZq11Ew9I29MpRbeUqVZS6XU1FTlSlVDgjzkrSJsVK9JPeRJtTOZtUnNE/VMVGxKvRRKAC3mfl1mbfZdzl/A7+Jf5O8A/l8I+/7vMG9yaVZvaG96bwB8/47/+G+SWab/8G9if9z/AAYPGA8qDzwPTg9gr2oPhA8Abq9wD6oPtA/OD5Cvsg8EHwD2DxgfKh9MH1YfaB/iD4wfAH4fwB+6H9wf5h8AL6IfJC8A9h9YLzovZC92L4gvoi/ELwCmL7gv4i/sL+Yv+C8qP0w/oD4/YD96P4w3vsNLzUN4arSkaAxUbOxEp08FM2tKUFVTwMzUNFHNQ5uoUY3DHVJNtHzUBdVTPbRTHdRUpaN8VNZtU+9U/fNjNLTVVaz1xoaytVYtw0CMxK1NV81DGFg95JS054y0WylZrUMnWY3D/ZS0a7dYtTRY1eM1WGXkFvS00lfN08Qsz8a/6LsA5k/4TxrPHF8uX0BfWs+Ez4Cmz4hfss+kX5ZVTtMUVIBYFFRTQBay/lYFM7pEtG13PLQ3Vu0z+FWt01usVd3DcVXtMzgM1Nv+VM0zx1QVs45UavWjVjRkHizU2lPVpGYMtGxT5TQUtP5SLWTZUs3E/KRYUs3TFFI2paPcUfWjplEV5LTUazdR3TMAnNTJUNXj25VQFbNOUI0DF1Ba9bRPjQNXT/2kTtVUtU798xP01KhNNbRNqnVUTAXkTM3T9Lz0kzYs9C5LlVPLSm3mZuU2JrKiSdWjg0lN5mby2xFKLdOKSpVTC0uCzdNUlD+OBZ7txu3ewmEAtH/O7/Dv+u8Mjx6PMI9CiQD+9U6NZv1m/5j/mo/8//b/AJAPwo/kjwafGJ8qnzyfTp8AmD8KP3Sffp9wn4qfrJ/OnwCQn6Kf9J/2nyivOq9cr1avAEiveq+Mr6avsK/Cr5yv5q8AYK9yryS/Lr9Yvyq/bL9evwBAv5K/pL++v9C/6r/8vwbPACDPMs88z07PYM9yz6y31lMlS0VESxXmxnNNVXT0ZCmg1DfOYr7cNDCcZ/Y1rH5lFlIgU+3UU+0zCLQcR3ZS7SREX1X1g9NkPEfm0tFMR6ayqlfNM9sXWN0zgFjN0+RYzH1GRkIlWSVEnES1WJY9Y3ZYXXMzpEcWUtAAtEdWXQZf4N/y3wTvFl8o7wA670zvdl1W72jvel+8V65fVLDrFmKxrESCrERC5F+U9l1uQ1Vd1FWlZDxENrYMZPxURUPFVJVTiy1U5XNVVB3jEExn1sNtU3VzalOtQzJTpbPb+lJdc8NSPYOOUratM0lSrUMSUk1kUapVdFHFNFGdRFHt5FBaLWRQ9YODUA1jTMRktRXkxU/1g1NP5XPltU4dRE5lcw9ODWOMWAx3rjMkdFRM9YPzvMRbj0t1cypLLWRKPYNbTkp9g/FJzWOeXHe2dnKqSQ1jDEo9Y4YEfHeW4l30j8alPoX+fdZ/AMB/4n/0DwaPGB8qHzwfRhUAho1+hVYfqI+SH5QP7o/IrwDaH7wf5h8QLyIvNC9GL1gvAGovfC+mv6Avsi+UL8YvuC8A4i8EP/YvmM8SPzQ/Fj9IPwB6P5Q/Hj+QP2I/zD/eP/A/ABpPLE8GTzhPYk9ET3ZPyD8Ack+kT85P4E/yT8RP/k8QXwCaTyxfPl+oP3pfXF9GVV5ztUt1BEz94+dM9fRNrO1m3uLiT/3jZ9T03FbsxFBRfYPhrGRXnPStypRkPFNldFMNdFS2RVOXVI3zCVWN85nWFPQKVp3je/Tk6lbahWRXHXPIV32DMVg2ZVOaWM1jDlk1dITUqxVZxcPhlNSldNRkLVjdYyJYjfPpZGce7QgO7yDjfoLB7GfmbdZvGH8AIu8sf05/YH+K75zvln+of6jC6bZ9RlKn1ORxRHQwtVct8+z05JpWjfNZqlxkGPTk2hz0nzzUY1VVPQRVlWPxJNSsRPTbdVQt8zxUJQMEVNZ9Y85TLWRTfWNeU2x91BTU41K1c6tSndRtUn1jPlJFUwdSNQNrz1H945f8VGFRRRPbHlG1w+VQRROuULYNE3hQlWNBUDVkUGr1xE8VZE9dE7FO/eNtR/z03E0lA3RNBQQWFASlTJWETBWE3AdGcm0AjASdSoVzPUqVZLVJtcOVdASMSe0DxQlJTQamg0oF9OQH7h8AIwCuDdYPyA/inwQfBq8QHyqvADyvTq2unV4VXh+AH5qvrK8A9h/Ir0pf9K8Gvxi/Kr88vwBOv2C/ml9sv4ZfkL96v7y/AM6/qL/yvwTP5r8wzyrPRM8AVs9oz3LPnM+Oz7DPys/czwDuzwDfes8M3xbfQN9S33TfAH7fYN+y35zfvt/Q3/rf7N8ABu8w3yrvRO9W73jvYu+M70wu5f7ynEstlh6iKNRUWyhOtXMrTwUEUGWTs4VQdfTsVIxR3aMD1VIVlFLVVFL1c1xTtvVT0FMlA0RU7YO2tlSERFUlA7RVrbMn2lxkmASECVflU3dXan2EVzUDT3xkzlj1U6sgWd3kWQ1jCoxk1a1YZWOYWOVTV5xkFS1YrbPXV+2DxkR/zm8E0POuYsLk/wYPGA/S/ywPAE4PYA9yf4QPlg+oD7p/vA9MdmPkdGFXvYR8BM0EhEuJVmVjSFz1/HTKHIRbj1Xtg1ZV9XMcRPRr1FRNo5409GZUfQNrLVTlU/ccZL9TDWPbilOtY1JTDZMMU2rtg9aUhJ6chGdS7XRWDGT6UfX0US3jiqyEa0dRHZRRHaPYUH2jraH05GpQtVMz5IT5tU9tlE/1kwVPLWROtvVzLE6VY8FNfQNdrU3do/NMbZRM7YMm2szkqBSkSEsNY+pKFu2Dhkp1hEoNZGyX9lLLkEn15El9pISU70oARSZOpZ6fsJvmn8ifyi8UrwAGPyCvKj8cP26vYD+Cr1yvAJY/qD+6r6wvrr/wPwJP3D8AJk84T0pPXE8275Dvgk90TwCeT7BPwk/UT9ZPAF8SXyRfAOZPOF9SX2Rfbl+AX5JfpF8Avl/4T+pf9F/+XxhvCm9UbwBGb2hvem+Eb55vkG/Cb8xvAOZv+G8Kfyx/Fn8of2J/TH+obn+Yf4J/S80ESxWUTKz1JNTkaE5NFE8tMy6s1Bf28jJR7YRRvQMbZpwUkFIF9HSEd1OtY7PqUx30VBTtVHXzX21VXZPRVYXzQFb9hLVWRQMgRASQV6UUV7aF84BY9fPiWGWTJaic9JOAfgL9jITFvPSHarz0R4yE9fT00lc9E0HERA8eD/D/6ol2MsEEnwAmD3APQg9cn3YPuA+Sn6SfELafyJ/CAa7yt2yHdhN8lK39HBS6VmX0Vh1jN1VWpRRVveO8VISATPRrR1V98/5cFMdUffOtjjT0VlSF9FQV9FPWTYOxU0UzeCz0NFNiPaRSRaQUh0YyWFL9g1siUr0D61HlE7PEFNVvzBQ4rBQCDITLUJb1I5VQHSRQTfT8dOLWBCRXTxX0TlWTgE7WHUMTTj0kTeUTQ02mrWPaTM12pvL4vDSTNkw0Lkt1889KhSYOItsMSqXzuEmt84dJanXzr4QkEWQkikrlExsDS1WTQEsdJFQ/Nj8AGDvuLxA/+r+8vx7PMM9CzwC8P1Y/eM9yP5zPvj8QT8LPAOTPxs/YzxrfLN8+31DfYt8ArH9+36B/sm+k37bf0N/i3wDE3+7fAO8S70TvNu9I76LfAJTvfu+o75rv3O/G7+jvYu8AJP9O7yD/Wv9E/2b/EP+C/wCk/8b/uP/a/+T/9v8IDzIPAEQPVg9oD3oPjA8OD0D7DrPVS40T3kzErtR0pU22ZSOqTr0Tp08VA0rZUM0E9KRSUT2zyFHW9RM8Un20UuUTI1NqBSRTxXMJZKSYVDUUtVX1E3wkpOxVRcNetVZVtFZFwz5XFQOq1hSUMVgVA5qEFPpYNtWTK1lNox5ZjSSshFu3WFUjdljNgySUFAvrV0XDzvyP3h8Qm/4dAA6f6B8yn0QvVi9oL3ov1J8gni+wL8Iv1CfGc1dtpBwkrYE8JDBXTRPsBKSqqgykZxSkJxyk6kwUrNZMhHFV5QMqTITxVKblA7pU9SREFElUNBGtVCWj3FMlE6OEpF5WJIQnUz0j8JykuCQUbYOspEtSzYMUUm00bVENo5dRlcNhUT00rVEN0/NQTRO83KSFWvwETuykF1AFhE8lo2087HTOTiUTY07Fc9v5TV2jkE3lsyVNGo0kTE2jPkwttKwHsKItGBwEt0r9pEq9hHS0Wad0t+ayxUldozCMtFuqSrUTJktNg2G0DwBmzda/4LumRd6/AM8SX0zPACZfSF9aWY7NZl0O1ZbPoF8Asl/EXw7fCNveX+hf+l8sbwA+b1BvIg9kb3ZvmG+Kb6QPAKZvyG+ib+RvBn8Yfyp/RH8A/m9If6IPlH9mf6B/un/MfwDOf9h/+n8Ujx6PMI9Cj0yPAEaPWI+ij4SPto/Ij9qP/I8A9o8In3KPRJ8On2CfUp+Mn7Bun5ifMpHeIotLZbRMaiU0TGWkTVVT7k5lE0MPUG1D6zCOE/wEbrSka+NR/aRSLZPKUm0UtVNdo9B8pERUtRO2mEw0QzCOIp1V9ZRkFH+2ZBTvVl0zeVdtQ+VW7CRRWJU0WBW0WX0UrVkVMxdZ9aRYPbOYbVgVM1dY/UMVWGUTBd90FMo8L44lLi8Av+KpAAa/GL/ir1S/hi/gI26/0C+Aor+0v94tvr/gI4YT7CRhmkS0IIy03VY9FBQ0V2ocNBcUxNhUpI1VPaNbVFU9UxhVlVPhTDRrqlQ1NFQtkzpUraOrAlSNtFP9lFNlE09VU0XEU03EUl0zqaw0s3RSFRZecvdRjUPAzVE9U4hRBRZWEhxR1j2j5FCNs63kNHVQmn0UUD2j9E/FxAREHLYMRK5O/UNFTrWj2GlNpcTslUxNE4xM7SNrIUyNtEuNs11LBUMz/Eq1pGTUOEqFRn5Faj7TSW00SeUDSkrdIwvLSiVjM/RHDm/AT9JPAOTf9k8YXyJfLO8+71DvYukAjl2WX5Bf0l+07yZtJm/Y7wBif/TvHv8w/0L/VP9m/3j/ADqflP+e/zCfqv/M/97/+P8AAg8kDxYPOA9SD2QPbg+ADwCSD7wPtg/ID9oP7A8GHxgfACofPB/m//D/ah98H5YfqB8Ash+8H94f8B/CHwwv/h8wLwBCL2wvVi9oL6IvlC8WJW4ys5xLPUYm4ihN5SROtpVDak9FszBQdTRQakXEUT3UUTUzAVJFo212JKTqUr2jd1MtNLY0pGBUFfPTVD2kVVq1o7hExChW9bRWbUOtJXyklVeNQwCMpGhtWF3D0VitoyJZ/SS1WQVDDKSkx1gdQ4najKRIxKQFWMUT11cCRaPGRL8evwBPMr8UT2a/AEC/Qk/kv3a/cE+iT7RPxk9o0LvWtb6it1REkFfNxGlXXaSURM10pIlWtaNtSBzEB1b1I7pVDaORfjzEWzCuM1VNNvYimlZsxGJU7bMrRKTmhMSzr1M1Np7iQVP1Iwq1U62j0qzEnFIF5FLahTMgnMTpUZ3jsVGq7bN7FKRDFDQMHKTXrVBVQ6BQ7bNb7MQlWgSk2hTUbk8dNE8V89OTTu0mVkNNXdM8TYrVNExlo2881NuQBuKlWvzURfzU5Uqto4Kc1NsLSj2jtEkVo4NJ1tWzmUmd4/GE1GxKAO2UdNRjYJ7lFi3G39jf6m8A/G8W7yB/Ku9Ef1Z/YHN+7QB+f4Dveu/E78Z/2H8a/+x/AA6PII8yj0SPVo9oj3qPvC8Ajo+4L6ovpI+2j8iP8o8UnwD2j9iPKp9Un26fOJ9Cn4yfAI6foJ/Kn6yf5p/gnxqvLK8ANq/4n0KvdK92r2ivoq/MrwC2r9Cvmq8Ev+avGL8yv1S/gD6/UL9yv3y/pr9Yu+ZDS2ylxFRkZU0lM6ZOnVNtogTUSFDdI75QnVOrMlFl06jUxVJdc45tUlVDIFMNc5VTZdPVCFxUemxU63TEXVVUlTREVVZNNFadU0IMVFuvV/UjGlj9w4SMNI3ovDQpWZ02VsOcNLJZWLV0xMQxWAUz81REhdAEVMJMTx5PWEO2csEA9M8W3e7PWE9ST2zfZk/QT0Ci37Tfxt/Y3+JJljKxBFRRggRUg8DeIv5sNLosVGt3ViWzNyRU6FV9s2uqVUVkVSUzNlXdU2v8VAUzw1zEjVQNc1tVVGXTEFQlU9iMVNWhlFRqnFQyPDT6UrJ1M8Usxy5SR1KdUxLNUvUj2lH9tBQ0bFFWDXM1URXkULU0UAWDK4NQ3VNM/FQVDMUcZGtTT2VkTq0zfE4NVLVOFTRNHTMhTeVETLYlU1hMBYPzS0Vjj61L9SMqS7U0ShX0SrZ1M/VJ3SOeSW1kSdr1I6qcZAxKJTOGSgItVEtdxASP/n0uff5v+P8ACn8cD159Lg9QD2IPtHdufQDef6h7lg/AD+p/3A/G//APABofLB8OH1AfYh90H4a/gL8Amh+8H76/sB/KH/Qf3h/YHwAqLzwvTi9gLxIvfC+WL4gvAKK/tC/WL+gvAj8cPyY/OD8A+i9UP24/YD+KP6w/tj+YPwDSP/w/Dk/oP/o/NE9OT2BPoHJPPE8+T5BPwk9LZdOAWUtNZmby6kydxE2lZFVOZWRPRTNqDMTeFMRtUtRU41FFA1hSRTNtyjTEQFNFE7NTpePbJVRFA5hUJfMMVbbNU5tVjdMNVhVjga1WRWPvVl3EV91TzNVX3eRYhfRYRRMTWWrNxFmNxFl9Y+RYrfOrp1hN42aUxCSkxOkFV0XDyGTfPt8Ib0rfHG8A9l9Ab2JvdG/e1YZvkN+yb6DEb+7d3m/QY74Sp/zUcZpUZDCkZO1WVVQk5FdqLOQXJHTYbFSdVUUTq2NVRcMoROTvTMSqtVQNdFRFMzpU5cMCWnR0ykRUk1PlQ1xMVbaE5OFSRfOpUuW0UrblQzxSFQMFUqVjzW1RpeOVUWUDXlFFM6saUb1UUKVjrQT0dRVQLfM/7OQHFMQDwB7CazhPZQOuBFRFTn3ktU3ltE3NYwtN/bRMynV0TL0T17T3JvL8StpFw5h0hDhKJfPcSVrVdEmt84dJZcPBlPQrSkrNY8t09DMMB94PAEgTPg0GD/iPCp8kD0YPQJ8AUp9kn64Ffg1mlZ4PgJvODwDIn9qfxI82H/ifIq80r0avAFivaq98r35PiK+6T6yvtq8AyK/6r9yvDr8gvzK/TL9WvwBov8pPhL+ev5C/sr/Uv/a/AHi/cr8szwbPIM86z3TPbs8AYM+Sz5zPts/Az9LP7M/2zwAo3zrfTN8G3yDfEt98327fiKjfut9shJzE1FuAHpIlbU01kyhOrfMnT0WEbPTnNpL4UIXTilEt89H/7HS7cC7C56x0WVPa5ePOlORCVLVztFTbQHGmYUBVzeOyVVT11DR0lyx0B5RUdQx0reGkZE1YjVRYZeMgtVllky60VApZ1XPVVVh1hFjVc1WkVVhdhIVXpfPGVG8ubzhrtpLBABT/Nv84b1JvbP9+/6hvovlAlv/A/9L/5P/2/YbSmgx0tWFk9CC09M1WrXOJNVZ1g0gsBAlWNVRcdNuPVc1TVlXlQxxVtrVz1FRlk55UzVRUtgWDL1QF4/dTBYO/bVN1g4hTZeNQU11UTVPNU9ZSnVQ85Gc8VFswUrVT+lEVg8LkdNQr4AbiRyzkDyxU2FBitZOhJOQTUCZSM1Ctc1v5T+VDjE/FdE995LVO5UMsBFTFTWWETVYtw/dMHRRMzVMm9EStqCyUSEvtRErNU4a1SgXkSrVTykkdFEmaZeOQjIT1SbWUtITzAUptFmaVBq8Yoy6dDp/4EwAWA/wfJp8wLzqfVC9mL3CfAIKf7J+mnaYv0C8ar+Qv9i8AMM8qPzw/Tj9gP3I/hD+WPwBYz6o/tD+2P+A/+j8MT+Y/AMg/Mk9ET1ZPcE9iT4RPpk8AgE+6T+xP3k+IT9JPLF8+XwDwT1JffF92X5Bfgl+kX85fAOBf8l8Eb65fyF8qbzxvXm9AWG96b4xvpm+4b5JvS61za7lLdYN4ZBRoTZVzq2xOveNqJIQuDBSjbVC1czRRdYOoUbXzqx1SvSORxHVTBeN3aqQE7JwEYHwE71QVM9VjdOTVVARGhOS3VrbVcyVXDROTV2XjALVYPYOE5OTnWC0DKRVZdeRZHeRYnYSkdxdS20RYDRPzV9UD0lcCPYPETP8Gj2jz1gMUjzaPAEiPav9c/2aPkP+y+bb/wI9Q0o/kj/aNhnNXdSOO7HSrUldN4/5EBLqE5HfafOQ3NAT4VVVzvFU2fYOAVZ0zR1UllIQEq8dUTeOOdARWZOQgbVRFI+hTFQOxUxVUmVMldEzk/lJtlMQEkK1SRSNYUq3kUvWD69VRDROzLORv9AQ4UWqddFEtA8kU5JNQRRStUJ0zJ1BN494sFFdWFHTuTlWUTt3kTmUUbU19g0BNFVPaTDXkaUxFlNwkk3wkLkt9A7PPSq0WNhIMSpUDuK1JBeOHSX0Dr6wUEVaMFIpKDeRL3XNUFD8AnjV2Je4f+K8KLzwvLr9ILwBSv2S/fi/AK44tlr+gv9ovANy/zq3uv6A/Ej80z0bPWM8Aas98z47PIF/Sb7TPps+4zwDKzwzf3s8A3zLfRN9W32jfAHrfJN+W37Df0t/E36bf4N8ACu8U7y7vAO9K73TvJu9o7wCK76zvtu/I7+LvBP8W//DvAAL/PP9G//DfWv+E/6b/mP/Isv+891aTSx2kfLSuTLYds6VNdROqTnUDplFPRbQcpSR0VCx0yNwEazpSpaRSDRMjU0WzM5hTvXSMlJhUpQRklLN+VS2kVJRgVi3D09VWTaRXbePKlHQzWLa1g51Y7QP/WH2DMNVZhZRZxbPxrHS3WFp9k2akdCRY1ZRXNRMBzCSHbo9QjyIfNB9GH4CPAGoffB+uj6iL9o2uH9Af4h9Q9BfuYwQnRgNXFbNxXBTVMPQE7CyUqoR0Z1baRbMoRJToVY2jrFVsbXYOAipVFbPxVA0DW7pUxbOBVLVzSXwkrRF0JNpTdeOXrJRerVNFkyhTXRPwxJS4WkwEg9SUS1LdcxREBNvPUU1zl1HFs2FR2mUkUS3D81CNo7xQ2h2zhRykTlC1cwlQ1k1zp09VczwUdM5Otk0DY061c/lNXXOQ1U1FJE0FBEx1kz5MaFWkvPf2Yhh85LdKJaQtSo1z9Um1c5mcpx6yW8VJXXMwSv30Sn2TAyZLDaQszy7F5q8AvxK/ABxPNr9Av3q/7D9eT4C/urkAhkUGzaa/yL/iT/RPLs8YXwAqXzxfTl9gX3JfhF9+79j/AHLvtF/GX+Bf8l/UXxZvKG8AOm9Mb/5faG8Kb5xvfm+gbwDKb9xv3m/wbxJ/LH8ef7hvADp/bH9Gf4h/mn+sf8Z/uH8A+n/kfwaPYH8yj1SPHo8Qj4B6j4yPlo+4j6qPxIfuEou21EQRTA0D6kwtJE027RMrT0UDD1CVMxMwKkaC+hykbtyU4+yUy5CsngPUlFtTtTPQpJREhVTFM7aUJGsgrgNUJAytVsUTfVYdNFc9I3eVVw1T4xQkT9QHPqNZbL0GPiIXWZUz1Vhlo9uYWD0jV1gtQxVYBhWz4Vc1BFwfTh8grzKvAESvVq9gH3qvjK+WH/Afwq+g1K/mr/gfCilGgpocJGGqbKQgrKTdRCSYPCRX1VZVgxdEJMh8lI1VWi0EVUWDGlXVQ+GUJKuqVB0kVD0EVE0D86VTraRTJZRclFBUBBi1U3W0Uh0zqVL9A3JtUoVDLlJVg/dRtTNtwESUiFH9A1JRLTPbHFHlA+RQraOtUKwdBtZCMVBNI/gcBIjaLDQcNDSuTi1DRU42LTPcTU0jWE3NBAyUG4xMHSMhTK2kFEduom0AfDSYSv0DIkqtNrSmNU4zSU0j2EkNA0otSvWjy0oNUzNER1aNAOY/+D8K3xzfPk9IT2pPVN8Adt+YS65P0EvWT8jf2t8MXwAOXxDvAu8070bvWO9q73zvAI7vYI9Kj7Tvvu+wj8rv7O8ABv8Y/yr/3O8+/1D/gv9s/wBu/6D/uv/E/9b/kP/q/ywPACYPGA8SD0wPZg9gD4IPpA8Ahg8wD9oPBB/uDwAfug80HwBOH1gfah+EH5YfcB9CH8QfjM4VRyKcS2U2VjUGMmy1Tr3DajQ0LlDFI6PWFMQYUWXEUYWzAVLWxTN2Ui3TBbS0eFNqLTPspCVULePTVGWU1VW1w7hstCpEtLdWtpUzJVfFI5NXtTMAbVjNE2pYNZPOWJXEzVkdMylZLZT0lMFYqmWThOQkROyUBbSU10VXxTPGbK9mrb7SwSw/AF6vUD9iPxQ/nq+YP6qvtD+gzj/gP/I/BL+WI1d9046pV/W0rJQPxDTNlJSJtVa1w0hEtPdVBZO6xVU1k35ktIMgDyIMVbR1Jr7CmnwkZFQNkxw2bJTmU62Tr1OdlLy020FTBZMKU82z0lJaDZOc3LRXUq2TH8S0W+lRvdOxUf0zezyUrUM8JAxR/SRQhbORVVBVlFAt0yUslNo8xGtuT0UkTy3jk04NJLZExKVNhTNATf0kTKqtk28MlAwMJKgk1EVmJNTlShUkxMQLSmWT27RJPZODSQ2zmUlSXcRJlVYGk0pdVEvFMwFdZN9W30DfAtkGb0jf8l8APG9mb5Db7s2+37Dfom/MbwDu3+jLLu8QfyJ/NH9Gf1h/AGp/fH+Of6B/2h/Ef7Z/sB8A0n/8f9Z/MI/qf1SPBo8gjwBij4SPpo8Yj9KPvI/mjwCfABKfLJ8+nyCfUp9sn3afYJ8Agp+kn5af2J+yn8yf9p8IrwAarzyvRq9Yr2qvhK92r7ivoMqvpK/WrRZDjMR4fFVN2n20Tk0jpk8do0pQ2uW0UGWzNFG1w6hR2sUzHdxEr1K9YyFTtlWDl1MVQwlUbWN+rVTdQ+9UfcRVHWPVrVW9Y2FWdSRWzbNCljREr1e1wxjkJ1aC56lYzSb+s1n9M+vEJLK1WC0jc+y0M1idI/UWLETSV+0jxIQ/bj0uQgHCPD8uzWY/GM+KP4zPns9AsM/KP9TP5s/4zwrfV0UjxbEsRIIsRKuwBiL+Vlodo7pURHdWVYMnTESt6IwkqlVtVFVNIzZtVc1D/FQtI8NUxcPbjVStQ0dUfcMQVKqFI9i0RKG8RGrERDJVU33UUoXUUn3DgORE20lSLUMSUs1T2lFqLUOiPCRsDFQ3UT3UtixUulAFc4NQzUNM1iRUFVBtI75EVFNPmo1UTnVDfE79tBQkjNVNJVRNFURMhSNYTLYFc/NL3UOPS81TKla8ZLFKPeRK/bRJ9dRmrOSCSR20xFQMSk0jC4ZKRSMh3FcGf/hrDm8AIGMW/yj/Im9M/25vcP+C/wCUb75llm/gb9L/5P/2/wB/AFqP9O8mD1APYg90D4YPmA8Aqg+8Dx6vyA/arwQf7q8oHwD6D0QfPh9QHxIffB82H5gfAIofxB+2H+gf+h8MLyYvGC8AOi9cL2YvgC/SH5wvti/ILwDaL+wv9i8APxo/ND8+P1A/AGo/jD92P4g/qj/EP3YfCBNq1tNLPdPejOTqTI1UbU1d8+hOpbPiT/2ztWUk5Nw0tFBRDcRR2j3zVezUylJN4zxTmiXUUz0DI1RltJTUB1Zk1HpVbbRW9URWzUNt7ETUWlcFM8pX9bbaxsKdxET9WA3TK1m2PVMRWY3z3lg9U6G25LRiWDWzIFiV0+cFV13jzGTPHl9IzzrPVF8AZl9oz3rPnF+uX8jLxs/gX1DyXwRvFm0+8qUk1HGUVNUw1FTtRNSqTNRXVmpd8xhE1Nps1J9VPQNrY1VN4yx0ZPNU7dPbulQ983VUXeM8VJYlswZUPdPOZLc24l5tU0WzKFOVU/BS1VPbrVIls3ZSPdM+UtoFEwdUtM9RldOXUWqVtFGN5FH9s+VQVbS1UAUUUCXTQVBttFDWldOnT2VET43zzk5sldRM5NxNDcN0TVWzLQ9k5KVM5WRMZWT0N1qWUgDc5J1K1VM91OTb4Un9s5VJldOHSbY988VJNbMwShVjywFKBeRU9wYf8HOO9Q7/GIsAhrMcjz7/WP+S+V6PgI+6+QCe/7CPookGD+CP8o88Dw6fAAif8n9Mn16fcJ+Cn5Sfpp8AuJ/aP8Sf1p/wPwqvHK++PwBIr1qv5J9mr4Cvcq+cr7avAMiv2q/kr/6vYK/irzS/Dr8AaL8av4y/Tr+Yv6q/1L9+vwDYvwrP7L8WzyjPEs9Ez1bPAIjPms9kz3bPsM/Kz7zPFmKhiwxEg3Bm5XaCKFR0JyVP1VMNHOd2gvg8RAPgah5y/0xEdOxk51IVY7FbvGSzYEZCQFS907JmpGQmVYXUhGQjVn1ETVZV4wVXNZQ0ZOHUVNtNWEWDtVgN4x5ZbNVGXkIKWTWT01jN49uWWFXjVVg1kxNYFh1z31fN48Z8X45dPl8AUF9a72zvll+Q76LvtO/WXyDY7+rv/O8O/ZZCuRT3TtLVnLTUY4TkIMzk3VZWlUOJVsVjSFRkB1xkW8hVzeONVU1DVIxEqxpVvfPhjGSahNRitVTVRFQ1Q/VTzeRTtjVDhVMdc09TXWRTWi1D0mzUm1JFhFKFg2suUkXUUUVDwFF1g9uIUS1DUlFN0wxR1nWz11CF46BE1GhQNgVzMVDFY/hPBQREdJscTzWTk04l1objTbbFY1hNBXPxTE3TjKVMjdRMzeREhEVEhOU1Si1DgqQEIkrFdr51an4DScVj2MQEbEoVRA1KNZMzS330dI+ejU6PACAfMh/0D1YfaB96H4wfnoUALp2mH7gfAp/sH3a/KJ8CLwA0L0YvWC9qL3wvji+gL7IvAPTP5s/QL+Iv/C8GP7gvyi8ARD9OP2A/aj+MP54/cD9KPwC8P94/+D/SPxRPNk9ITzJPAGRPdk8YT5JPpE+2T9BP8k8A5E8WXwhfIl8sX05fUE96XwBkX45fqF/KT9xf7l/AWybztUvFY3h8BGxNTdROWt1jZkx0LlD906VE1GsYUcVjqFTUH1IFc22R5PQFU1Vzd1NFc83sfNRgVO3UjGRjVVZFg9VV3WNGZPS3rNRvJVdApCABk1d90zMAWE0UzGToWN3WLtO1WVXUWFVzx1hV9FhaNTNHBHQHWNX0V13TAcTE73bvQH9Sf2R/hu8wewC+76h/0unO79h/6n/8fw6P1CD7rmNXjROORORSV1btYw9XxVO6ZPR3pNRtN2T091WV87pVddNtfnz0RFVNAwxVvWNrw1R19FSVA1VUTdOVHIzU5sT0r3RnNgJBrVNN0/xS/dPF7PSOtmTUV1J90yBSJfPprVE1A7FRJfN5HAQ3zVF10/5Q9WQ81JNQqm3UUB3UUMVT2jxkbrZEBOhOTQN8Tk2ETraVA6VNlXNATR0ETFQlJHwEDISUk5QULgzUs8tK1QYWggtKXdO0bUm9Y4NJddOeSbWWFjZihkpl9EvF9JQXDi8AKCMOHebzJK82r0CjPh9IHwCSH2yvlh8IEwYdzh3WHc6vAPAfIi8Mvxa/OD8yv1y/br8AgL+Sv6S/tr/Iv4pf3L+uXwAIzwJvHM82z+i/Qs9kz3bPAFjPks+0z77P0M/qz/zPDt8AIN8y31Tfps9Q32LflN+m3wCI39LftN/e3/DfAu8U7ybvADjvUu9072bvgO+S77zvfs+wsN/i7+znlnKAS82T3racpK5MjaOoTZXzqnY0ZKZPFYNLUEDnYadHwVANBj4CyBQEPLVSvYRSvWMjU82zl21TLYMJVJWjflSNhmx+hZZy8FU1A2FWjWS1VtXzQkyEr1fdAxpNWM1znVjtZj5jWU0EtVkVg+sUdLJYvWNzWgQEM/xk6VctY8xEhBHClH92fQaSwTwPRg9YDwB6f5QPpg+4D7p/3A/uDwAfoBIfJB/G9RbzjARAHATsaVYt9GyEZ1wUKFZd81voVS1jrFVVtFVd81s4VU3z8VR1hFQFk6uBVC2DSaQUEZwU2rVTvWOjfGRsU13zKNVTpfRSjaO4ZGSBUtpF9FKFgxRSjYPcUWw99ASUYVF1gypRVbNr81AtY7xEZIVQzZNZTkxlVPTCT42DPDxk285OvWNjTi2D+U1W9YOQTW0UTdUETF3zo1hMRZTs517yGPTkt7VK7YRK7eP6SUWDoq1J5WOHSU30SfWDMLVKNfRKTfMhS03zYQBUv861Fq0erfYlPq9Ir2KvAIyvfj+Ir4o/5K++rQa95q8A2D8KT/wvHk/Qv1JPZE92TwBQv4JPrE++T9BPAv/cT/ZPAOhPEl8cXx5fKF9aX3Rffl8ASF+yX5xfzl/gX/Jf/F/2XwCYX0pvNG8Ob2hvYm+Ub3ZvAKBvsm/sb8Zv8G8ifwR/3m8AKH9qf1R/Pn94f6J/tH+OfzDQf8p//HcmEotLjZZ2gi3qLPToTaUz7mSVJJRthywk/FDF829RxZNR4xSU84AeA1J1lFP1g5vQU/0TRFS9lLSEJm1VDZOZVd1zClYlE9t7Vt1z6lY9k3VX2k3z4dQETVg9k7VYtk3zEVmNAzBZ5ZMXbVlV8+JYXfOYWOWTRVfchBXkhNOA3nLKJAcANg9oC24Nbg9wn4oPNJ/GD0C4n8qf1A/unwCvEq9XrROpuRyv3nKazIRhpJQgquSU3byEmmQUV1wUGLa8hNpVxfOPVQ0jVtZ8FBxV/RPklPSsVLLFhFRl9JSEBFTF87+tU50TilNV9FPdcxq1U5VD4/QUq1INI3ZtUp3zPlKdE/pRJQS2ZPSMUf0TVFGlMx7VUTUj5VyEr0QkeFBaDQRQXfP4TxW0T1WkbU+lE7FOTYNHTgUkrU39E3RNJSRMpRORxUydhEwlBPQnppIAS6rV9Erlkz3kJMrcJJBszLemkuBJpTNOSsXzBc+0JDdMN4ZPmEMWPUY/ADjPUj9cz54/mD+qP7Q/ts8A+DvGzxhP+s8M35ZPkE86XwBU32bfeN+K35zfrt/A39LfAASP5t/4fwLvJO8W7zjvMu8AZO927yjviu+k777v0O/a7wDk797vGP8q/zT/Rv9Y/2r/AHz/nv8I/5L/1P++/4j/Eg8A5P8eDzAPSg9cD24PeA+KD4CkD64P4P/iD8wP7g3OEpyhS/2kNISDIG4TTp0TaopcJC5EtKNEJRS3lhIBaPSnNoPkFHjMFOxTPSOtXrQU0VTFI0KcpLRtVRWTJVbt85dW7SS2ZJSRVwUj/FcNI2a1WHWEWN0jIFlNFFnadbMM9ITHWKWDiVjWjcNIWO3zBxQk2FcCTbPIZJc2n6iTLpVGn2ifAHovjC/Wn7Avwi/ULxav+C+wCj8cPy49DpK3V53DjmYslFJXRYTkJM1WDSS1Vk2zSGw0CVZ1s7xtVe0TgFXt80dVncOtDpyk1FSdw56chGatVOUjLVQ1hFMdk7Fq3KR65KRDjBQMU3UTbdb8pJ5S7fNnUtWjtSLspOtkhLNR5SN9VVFttFFFhFElJFC9w9uhUOUjXVDt8ydQ2v2j3mS0cU8VkwVP2r0UTpWjLE4Vk8VNmn2ETe3z10x9tIy0EVo0hKhsxEhLLYRKdROrhkolhEqVhElNhEk21aOiSS2z9Um9xOy0A+9KrUY+3xDPIs80X6a1AE7PaM9yz4Rfll+oX6rPzF8Axl0W3wBvEm8EXwZfOGs+bwBob3pvjG+eb7Bvwm/Ub+4PAOBv8m8EH/ZvIH8af1R/Xn8AaH+Cf5R/dn+Yf7p/5H/+fwDof6J/PI8mj0CPEo90j2aPAJCPoo+sj7aPsI/yjxSf9o8ACJ8in0SfXp9wn0qfjJ+en4DIj9qf7J/GnxCvupEOIrm1S02zeKREaE3No6ptTnUTpk8tM0tQ7RNbwFC9ozRRTbOoHESzHVKNtHykIVO9FFM0fTSsNH7EpO9UpbS0FNPVVXU2jkNWdRNGV8pdY7NMNB4MJ+Yi7VjM9RYusiVZ7aZmQrVYmkWzcxS0M1jlRJwk0ABUJ9YvQC9av5wvTr1+v5C/ALK/xL8uNeYv8L8CzxTPJs2oLqM8x14yr1QkglQkQm1XLRP+VrWTulbVQ7V3vBQ3dDToVbWTqm1VXTNvVXUTNlXFQ2v8VFUTw7w0jVRlQ21VrDQOVC0j2FM9RLVTRRRTpRMyU6XEUsqtxFJNNFIlRAREElJmtUPaUd1EZBRsUX3E1VFlxFAFJFBdY4NQ1sVDTFBlQxVURL5P2l1jU2RE5U6FM3xOrF00dESMTbUUTS2kTFotI1iURPRLXTOPvFRbLkslw8tKZdRK5Uas3kVWEoNJRaRJJcMLBLxH7tNLRURcbxaVzlV2XQA2X0jvWl9s77Zdfu+g77LvAFRnzl/wW97vIG8S/wzvDu8AOP8an2z/fv+Q/6L/tP/G/wDY/yqf7P/+//ifCg8kDzYPAEgPUg9sD2YPiA+aD8QP5g8A2A/6DwQfFh8oHzIfXB9GHwBgH4ofpB+WH7gfyh/UH/4fABAvIi88LzYvUC9CL2Qv1h/AcC+6L8wvri/gL/ovS0AAAA</prop>
			</obj>
			<obj name="Protocol" class="HTCProtocol" version="1">
				<prop name="Created">2016-07-08T13:52:54.289</prop>
				<prop name="LastModified">2016-07-08T13:53:22.050</prop>
				<obj name="Programs" class="HTCRunProgramList" version="5">
					<list name="emlist" count="2">
						<obj name="item" class="HTCRunProgram" version="1">
							<prop name="name">Program</prop>
							<prop name="Cycles">1</prop>
							<prop name="AnalysisMode">None</prop>
							<obj name="Segments" class="TEMRunSegmentList" version="1">
								<list name="emlist" count="1">
									<obj name="item" class="HTCRunSegment" version="2">
										<prop name="Hold">180</prop>
										<prop name="Slope">4.4</prop>
										<prop name="StepDelay">0</prop>
										<prop name="StepSize">0</prop>
										<prop name="Target">95</prop>
										<prop name="Target2">0</prop>
										<prop name="AcquisitionMode">0</prop>
										<prop name="AcqPerDegree">5</prop>
									</obj>
								</list>
							</obj>
						</obj>
						<obj name="item" class="HTCRunProgram" version="1">
							<prop name="name">Program</prop>
							<prop name="Cycles">50</prop>
							<prop name="AnalysisMode">Quantification</prop>
							<obj name="Segments" class="TEMRunSegmentList" version="1">
								<list name="emlist" count="2">
									<obj name="item" class="HTCRunSegment" version="2">
										<prop name="Hold">15</prop>
										<prop name="Slope">4.4</prop>
										<prop name="StepDelay">0</prop>
										<prop name="StepSize">0</prop>
										<prop name="Target">95</prop>
										<prop name="Target2">0</prop>
										<prop name="AcquisitionMode">0</prop>
										<prop name="AcqPerDegree">5</prop>
									</obj>
									<obj name="item" class="HTCRunSegment" version="2">
										<prop name="Hold">60</prop>
										<prop name="Slope">2.2</prop>
										<prop name="StepDelay">0</prop>
										<prop name="StepSize">0</prop>
										<prop name="Target">55</prop>
										<prop name="Target2">0</prop>
										<prop name="AcquisitionMode">1</prop>
										<prop name="AcqPerDegree">5</prop>
									</obj>
								</list>
							</obj>
						</obj>
					</list>
					<list name="AnalysisModes" count="4">
						<item>None</item>
						<item>Quantification</item>
						<item>Melting Curves</item>
						<item>Color Compensation</item>
					</list>
					<prop name="ChannelCount">4</prop>
					<prop name="InstrumentSubclass">HTC_VER_10</prop>
					<obj name="Container" class="HTCBlockType" version="1">
						<prop name="Id">bt96S</prop>
						<prop name="RowCount">8</prop>
						<prop name="ColCount">12</prop>
						<prop name="OvershootDnDelay">10</prop>
						<prop name="OvershootUpDelay">10</prop>
						<prop name="RampRateMaxDn">2.2</prop>
						<prop name="RampRateMaxUp">4.4</prop>
						<prop name="ReactionVolMin">10</prop>
						<prop name="ReactionVolMax">100</prop>
						<prop name="ReactionVolDefault">20</prop>
						<prop name="HorVertCrosstalkCoefficient">0.0003</prop>
						<prop name="DiagCrosstalkCoefficent">0.0001</prop>
					</obj>
					<prop name="MaxPositionsToSeek">96</prop>
					<obj name="DetectionFormats" class="DetectionFormats" version="2">
						<list name="emlist" count="1">
							<obj name="item" class="HTCDetectionFormat" version="1">
								<list name="emlist" count="4">
									<obj name="item" class="HTCChannel" version="2">
										<prop name="name">618-660</prop>
										<prop name="Active">1</prop>
										<prop name="EmissionWL">660</prop>
										<prop name="ExcitationWL">618</prop>
										<prop name="IntgrTime">250</prop>
										<prop name="MaxIntgrTime">1000</prop>
										<prop name="MeltFactor">1</prop>
										<prop name="QuantFactor">1</prop>
									</obj>
									<obj name="item" class="HTCChannel" version="2">
										<prop name="name">498-580</prop>
										<prop name="Active">1</prop>
										<prop name="EmissionWL">580</prop>
										<prop name="ExcitationWL">498</prop>
										<prop name="IntgrTime">250</prop>
										<prop name="MaxIntgrTime">1000</prop>
										<prop name="MeltFactor">1</prop>
										<prop name="QuantFactor">1</prop>
									</obj>
									<obj name="item" class="HTCChannel" version="2">
										<prop name="name">533-580</prop>
										<prop name="Active">1</prop>
										<prop name="EmissionWL">580</prop>
										<prop name="ExcitationWL">533</prop>
										<prop name="IntgrTime">250</prop>
										<prop name="MaxIntgrTime">1000</prop>
										<prop name="MeltFactor">1</prop>
										<prop name="QuantFactor">1</prop>
									</obj>
									<obj name="item" class="HTCChannel" version="2">
										<prop name="name">465-510</prop>
										<prop name="Active">1</prop>
										<prop name="EmissionWL">510</prop>
										<prop name="ExcitationWL">465</prop>
										<prop name="IntgrTime">250</prop>
										<prop name="MaxIntgrTime">1000</prop>
										<prop name="MeltFactor">1</prop>
										<prop name="QuantFactor">1</prop>
									</obj>
								</list>
								<prop name="name">Borowsky_2</prop>
								<prop name="Active">1</prop>
								<prop name="DefChannelNdx">0</prop>
								<prop name="DenominatorNdx">-1</prop>
								<prop name="ReadOnly">0</prop>
								<list name="EmissionWLAvail" count="6">
									<item>488</item>
									<item>510</item>
									<item>580</item>
									<item>610</item>
									<item>640</item>
									<item>660</item>
								</list>
								<list name="ExcitationWLAvail" count="5">
									<item>440</item>
									<item>465</item>
									<item>498</item>
									<item>533</item>
									<item>618</item>
								</list>
								<prop name="MeasuringMode">hmmDynamic</prop>
							</obj>
						</list>
						<prop name="DefFormatName">Borowsky_2</prop>
					</obj>
					<list name="AcquisitionModes" count="4">
						<item>None</item>
						<item>Single</item>
						<item>Continuous</item>
						<item>Step</item>
					</list>
					<prop name="SeekTemp">30</prop>
					<prop name="SampleVolume">10</prop>
					<prop name="PlateID">06143533</prop>
				</obj>
			</obj>
			<prop name="CompletedProgramNo">3</prop>
			<prop name="StopPoint">3</prop>
			<prop name="CarouselConstMoved">0</prop>
		</obj>
		<obj name="AnlsAndSampleInfo" class="AnlsAndSampleInfo" version="1">
			<obj name="AnlsPropTypes" class="PropertyTypeList" version="1">
				<list name="emlist" count="3">
					<obj name="item" class="SamplePropType" version="1">
						<prop name="name">Units</prop>
						<prop name="PropClass">QuantUnitsProp</prop>
						<prop name="IsChannelProperty">0</prop>
						<prop name="SelectorOrder">0</prop>
						<prop name="ShowInSelector">0</prop>
						<prop name="ShowInTable">0</prop>
						<prop name="TableOrder">0</prop>
					</obj>
					<obj name="item" class="SamplePropType" version="1">
						<prop name="name">ExtRef</prop>
						<prop name="PropClass">RQExtRefProp</prop>
						<prop name="IsChannelProperty">0</prop>
						<prop name="SelectorOrder">0</prop>
						<prop name="ShowInSelector">0</prop>
						<prop name="ShowInTable">0</prop>
						<prop name="TableOrder">0</prop>
					</obj>
					<obj name="item" class="SamplePropType" version="1">
						<prop name="name">Endpt External Experiment</prop>
						<prop name="PropClass">EndptGenoExtExp</prop>
						<prop name="IsChannelProperty">0</prop>
						<prop name="SelectorOrder">0</prop>
						<prop name="ShowInSelector">0</prop>
						<prop name="ShowInTable">0</prop>
						<prop name="TableOrder">0</prop>
					</obj>
				</list>
			</obj>
			<obj name="SamplePropTypes" class="PropertyTypeList" version="1">
				<list name="emlist" count="26">
					<obj name="item" class="SamplePosPropType" version="1">
						<prop name="name">Position</prop>
						<prop name="PropClass">GenSampleEditPosition</prop>
						<prop name="AnalysisClass">General</prop>
						<prop name="IsChannelProperty">0</prop>
						<prop name="SelectorOrder">0</prop>
						<prop name="ShowInSelector">0</prop>
						<prop name="ShowInTable">1</prop>
						<prop name="TableOrder">0</prop>
					</obj>
					<obj name="item" class="SamplePropType" version="1">
						<prop name="name">Color</prop>
						<prop name="PropClass">SamplePrefColor</prop>
						<prop name="AnalysisClass">General</prop>
						<prop name="IsChannelProperty">0</prop>
						<prop name="SelectorOrder">1</prop>
						<prop name="ShowInSelector">0</prop>
						<prop name="ShowInTable">1</prop>
						<prop name="TableOrder">1</prop>
					</obj>
					<obj name="item" class="SamplePropType" version="1">
						<prop name="name">Replicate of</prop>
						<prop name="PropClass">GenSampleEditReplicate</prop>
						<prop name="AnalysisClass">General</prop>
						<prop name="IsChannelProperty">0</prop>
						<prop name="SelectorOrder">2</prop>
						<prop name="ShowInSelector">0</prop>
						<prop name="ShowInTable">1</prop>
						<prop name="TableOrder">2</prop>
					</obj>
					<obj name="item" class="SamplePropType" version="1">
						<prop name="name">Sample Name</prop>
						<prop name="PropClass">GenSampleEditName</prop>
						<prop name="AnalysisClass">General</prop>
						<prop name="IsChannelProperty">0</prop>
						<prop name="SelectorOrder">3</prop>
						<prop name="ShowInSelector">1</prop>
						<prop name="ShowInTable">1</prop>
						<prop name="TableOrder">3</prop>
					</obj>
					<obj name="item" class="SamplePropType" version="1">
						<prop name="name">Subsets</prop>
						<prop name="PropClass">GenSampleEditSubset</prop>
						<prop name="AnalysisClass">General</prop>
						<prop name="IsChannelProperty">0</prop>
						<prop name="SelectorOrder">4</prop>
						<prop name="ShowInSelector">0</prop>
						<prop name="ShowInTable">0</prop>
						<prop name="TableOrder">4</prop>
					</obj>
					<obj name="item" class="SamplePropType" version="1">
						<prop name="name">Notes</prop>
						<prop name="PropClass">GenSampleEditNotes</prop>
						<prop name="AnalysisClass">General</prop>
						<prop name="IsChannelProperty">0</prop>
						<prop name="SelectorOrder">5</prop>
						<prop name="ShowInSelector">0</prop>
						<prop name="ShowInTable">0</prop>
						<prop name="TableOrder">5</prop>
					</obj>
					<obj name="item" class="SamplePropType" version="1">
						<prop name="name">Sample ID</prop>
						<prop name="PropClass">HTCSampleID</prop>
						<prop name="AnalysisClass">General</prop>
						<prop name="IsChannelProperty">0</prop>
						<prop name="SelectorOrder">6</prop>
						<prop name="ShowInSelector">0</prop>
						<prop name="ShowInTable">0</prop>
						<prop name="TableOrder">6</prop>
					</obj>
					<obj name="item" class="SamplePropType" version="1">
						<prop name="name">Sample Prep Notes</prop>
						<prop name="PropClass">HTCSamplePrepNotes</prop>
						<prop name="AnalysisClass">General</prop>
						<prop name="IsChannelProperty">0</prop>
						<prop name="SelectorOrder">7</prop>
						<prop name="ShowInSelector">0</prop>
						<prop name="ShowInTable">0</prop>
						<prop name="TableOrder">7</prop>
					</obj>
					<obj name="item" class="SamplePrefWidthType" version="1">
						<prop name="name">Width</prop>
						<prop name="PropClass">SamplePrefWidth</prop>
						<prop name="AnalysisClass">Sample preferences</prop>
						<prop name="IsChannelProperty">0</prop>
						<prop name="SelectorOrder">8</prop>
						<prop name="ShowInSelector">0</prop>
						<prop name="ShowInTable">0</prop>
						<prop name="TableOrder">8</prop>
					</obj>
					<obj name="item" class="SamplePrefLineStyleType" version="1">
						<prop name="name">Line Style</prop>
						<prop name="PropClass">SamplePrefLineStyle</prop>
						<prop name="AnalysisClass">Sample preferences</prop>
						<prop name="IsChannelProperty">0</prop>
						<prop name="SelectorOrder">9</prop>
						<prop name="ShowInSelector">0</prop>
						<prop name="ShowInTable">0</prop>
						<prop name="TableOrder">9</prop>
					</obj>
					<obj name="item" class="SamplePrefPointStyleType" version="1">
						<prop name="name">Point Style</prop>
						<prop name="PropClass">SamplePrefPointStyle</prop>
						<prop name="AnalysisClass">Sample preferences</prop>
						<prop name="IsChannelProperty">0</prop>
						<prop name="SelectorOrder">10</prop>
						<prop name="ShowInSelector">0</prop>
						<prop name="ShowInTable">0</prop>
						<prop name="TableOrder">10</prop>
					</obj>
					<obj name="item" class="SamplePropType" version="1">
						<prop name="name">Dominant Channel</prop>
						<prop name="PropClass">DominantChannelProp</prop>
						<prop name="AnalysisClass">Color Compensation Analysis</prop>
						<prop name="IsChannelProperty">0</prop>
						<prop name="SelectorOrder">11</prop>
						<prop name="ShowInSelector">0</prop>
						<prop name="ShowInTable">0</prop>
						<prop name="TableOrder">11</prop>
					</obj>
					<obj name="item" class="EndPtSampleTypePropertyType" version="1">
						<prop name="name">EndPt Sample Type</prop>
						<prop name="PropClass">GroupingSample</prop>
						<prop name="AnalysisClass">EndPtGenotyping</prop>
						<prop name="IsChannelProperty">0</prop>
						<prop name="SelectorOrder">12</prop>
						<prop name="ShowInSelector">0</prop>
						<prop name="ShowInTable">0</prop>
						<prop name="TableOrder">12</prop>
					</obj>
					<obj name="item" class="SamplePropType" version="1">
						<prop name="name">EndPt Genotype</prop>
						<prop name="PropClass">Genotype</prop>
						<prop name="AnalysisClass">EndPtGenotyping</prop>
						<prop name="IsChannelProperty">0</prop>
						<prop name="SelectorOrder">13</prop>
						<prop name="ShowInSelector">0</prop>
						<prop name="ShowInTable">0</prop>
						<prop name="TableOrder">13</prop>
					</obj>
					<obj name="item" class="SamplePropType" version="1">
						<prop name="name">Target Name</prop>
						<prop name="PropClass">TargetName</prop>
						<prop name="AnalysisClass">General</prop>
						<prop name="IsChannelProperty">1</prop>
						<prop name="SelectorOrder">14</prop>
						<prop name="ShowInSelector">0</prop>
						<prop name="ShowInTable">0</prop>
						<prop name="TableOrder">14</prop>
					</obj>
					<obj name="item" class="QuantSampleTypePropertyType" version="1">
						<prop name="name">Quantification Sample Type</prop>
						<prop name="PropClass">QuantSampleTypeProperty</prop>
						<prop name="AnalysisClass">Quantification Analysis</prop>
						<prop name="IsChannelProperty">1</prop>
						<prop name="SelectorOrder">15</prop>
						<prop name="ShowInSelector">0</prop>
						<prop name="ShowInTable">0</prop>
						<prop name="TableOrder">15</prop>
					</obj>
					<obj name="item" class="SamplePropType" version="1">
						<prop name="name">Concentration</prop>
						<prop name="PropClass">QuantConcProperty</prop>
						<prop name="AnalysisClass">Quantification Analysis</prop>
						<prop name="IsChannelProperty">1</prop>
						<prop name="SelectorOrder">16</prop>
						<prop name="ShowInSelector">0</prop>
						<prop name="ShowInTable">0</prop>
						<prop name="TableOrder">16</prop>
					</obj>
					<obj name="item" class="QuantCpType" version="1">
						<prop name="name">Cp Low</prop>
						<prop name="PropClass">QuantCpLowProp</prop>
						<prop name="AnalysisClass">Quantification Analysis</prop>
						<prop name="IsChannelProperty">1</prop>
						<prop name="SelectorOrder">17</prop>
						<prop name="ShowInSelector">0</prop>
						<prop name="ShowInTable">0</prop>
						<prop name="TableOrder">17</prop>
					</obj>
					<obj name="item" class="QuantCpType" version="1">
						<prop name="name">Cp High</prop>
						<prop name="PropClass">QuantCpHighProp</prop>
						<prop name="AnalysisClass">Quantification Analysis</prop>
						<prop name="IsChannelProperty">1</prop>
						<prop name="SelectorOrder">18</prop>
						<prop name="ShowInSelector">0</prop>
						<prop name="ShowInTable">0</prop>
						<prop name="TableOrder">18</prop>
					</obj>
					<obj name="item" class="GroupSampleTypePropertyType" version="1">
						<prop name="name">Melt Geno Sample Type</prop>
						<prop name="PropClass">GroupChannelTypeProp</prop>
						<prop name="AnalysisClass">Melt Geno</prop>
						<prop name="IsChannelProperty">1</prop>
						<prop name="SelectorOrder">19</prop>
						<prop name="ShowInSelector">0</prop>
						<prop name="ShowInTable">0</prop>
						<prop name="TableOrder">19</prop>
					</obj>
					<obj name="item" class="SamplePropType" version="1">
						<prop name="name">Melt Geno Genotype</prop>
						<prop name="PropClass">ChannelGenotype</prop>
						<prop name="AnalysisClass">Melt Geno</prop>
						<prop name="IsChannelProperty">1</prop>
						<prop name="SelectorOrder">20</prop>
						<prop name="ShowInSelector">0</prop>
						<prop name="ShowInTable">0</prop>
						<prop name="TableOrder">20</prop>
					</obj>
					<obj name="item" class="RQTargetPropertyType" version="1">
						<prop name="name">Target Type</prop>
						<prop name="PropClass">RQTargetProperty</prop>
						<prop name="AnalysisClass">Relative Quantification</prop>
						<prop name="IsChannelProperty">1</prop>
						<prop name="SelectorOrder">21</prop>
						<prop name="ShowInSelector">0</prop>
						<prop name="ShowInTable">0</prop>
						<prop name="TableOrder">21</prop>
					</obj>
					<obj name="item" class="RQSampleTargetPropertyType" version="1">
						<prop name="name">Combined Sample and Target Type</prop>
						<prop name="PropClass">RQSampleTargetProperty</prop>
						<prop name="AnalysisClass">Relative Quantification</prop>
						<prop name="IsChannelProperty">1</prop>
						<prop name="SelectorOrder">22</prop>
						<prop name="ShowInSelector">0</prop>
						<prop name="ShowInTable">0</prop>
						<prop name="TableOrder">22</prop>
					</obj>
					<obj name="item" class="SamplePropType" version="1">
						<prop name="name">Efficiency</prop>
						<prop name="PropClass">RQEffProp</prop>
						<prop name="AnalysisClass">Relative Quantification</prop>
						<prop name="IsChannelProperty">1</prop>
						<prop name="SelectorOrder">23</prop>
						<prop name="ShowInSelector">0</prop>
						<prop name="ShowInTable">0</prop>
						<prop name="TableOrder">23</prop>
					</obj>
					<obj name="item" class="GroupSampleTypePropertyTypeNoPos" version="1">
						<prop name="name">Scanning Sample Type</prop>
						<prop name="PropClass">GroupChannelTypeProp</prop>
						<prop name="AnalysisClass">Scanning</prop>
						<prop name="IsChannelProperty">1</prop>
						<prop name="SelectorOrder">24</prop>
						<prop name="ShowInSelector">0</prop>
						<prop name="ShowInTable">0</prop>
						<prop name="TableOrder">24</prop>
					</obj>
					<obj name="item" class="SamplePropType" version="1">
						<prop name="name">Scanning Genotype</prop>
						<prop name="PropClass">ChannelGenotype</prop>
						<prop name="AnalysisClass">Scanning</prop>
						<prop name="IsChannelProperty">1</prop>
						<prop name="SelectorOrder">25</prop>
						<prop name="ShowInSelector">0</prop>
						<prop name="ShowInTable">0</prop>
						<prop name="TableOrder">25</prop>
					</obj>
				</list>
			</obj>
			<obj name="SelectedChannels" class="TEMIntegerSet" version="1">
				<list name="Items" count="4">
					<prop name="Item">0</prop>
					<prop name="Item">1</prop>
					<prop name="Item">2</prop>
					<prop name="Item">3</prop>
				</list>
			</obj>
			<obj name="AnalysisProperties" class="ExpPropList" version="1">
				<list name="emlist" count="3">
					<obj name="PropertyObject" class="EndptGenoExtExp" version="3">
						<prop name="PropertyTypeName">Endpt External Experiment</prop>
					</obj>
					<obj name="PropertyObject" class="RQExtRefProp" version="3">
						<prop name="PropertyTypeName">ExtRef</prop>
						<prop name="RefExpProg">-1</prop>
					</obj>
					<obj name="PropertyObject" class="QuantUnitsProp" version="3">
						<prop name="PropertyTypeName">Units</prop>
					</obj>
				</list>
			</obj>
			<obj name="SampleInfoList" class="SamplePropInfoList" version="1">
				<list name="emlist" count="96">
					<obj name="item" class="SamplePropInfo" version="1">
						<obj name="ChannelProperties" class="ChanPropList" version="2">
							<obj name="ChannelProperties" class="EMList" version="1">
								<list name="emlist" count="4">
									<obj name="item" class="PropertyList" version="1">
										<list name="emlist" count="12">
											<obj name="PropertyObject" class="RQSampleTargetProperty" version="4">
												<prop name="PropertyTypeName">Combined Sample and Target Type</prop>
												<prop name="Position">0</prop>
												<prop name="IsDefault">0</prop>
												<obj name="ChannelProp" class="ChannelProperty" version="1">
													<prop name="ChannelIdx">0</prop>
												</obj>
											</obj>
											<obj name="PropertyObject" class="QuantConcProperty" version="4">
												<prop name="PropertyTypeName">Concentration</prop>
												<prop name="Position">0</prop>
												<prop name="IsDefault">1</prop>
												<prop name="Concentration">0</prop>
												<obj name="ChannelProp" class="ChannelProperty" version="1">
													<prop name="ChannelIdx">0</prop>
												</obj>
												<prop name="ReadOnly">1</prop>
											</obj>
											<obj name="PropertyObject" class="QuantCpHighProp" version="4">
												<prop name="PropertyTypeName">Cp High</prop>
												<prop name="Position">0</prop>
												<prop name="IsDefault">1</prop>
												<prop name="CpRangeHigh">0</prop>
												<obj name="ChannelProp" class="ChannelProperty" version="1">
													<prop name="ChannelIdx">0</prop>
												</obj>
												<prop name="ReadOnly">1</prop>
											</obj>
											<obj name="PropertyObject" class="QuantCpLowProp" version="4">
												<prop name="PropertyTypeName">Cp Low</prop>
												<prop name="Position">0</prop>
												<prop name="IsDefault">1</prop>
												<prop name="CpRangeLow">0</prop>
												<obj name="ChannelProp" class="ChannelProperty" version="1">
													<prop name="ChannelIdx">0</prop>
												</obj>
												<prop name="ReadOnly">1</prop>
											</obj>
											<obj name="PropertyObject" class="RQEffProp" version="4">
												<prop name="PropertyTypeName">Efficiency</prop>
												<prop name="Position">0</prop>
												<prop name="IsDefault">1</prop>
												<prop name="Efficiency">2</prop>
												<obj name="ChannelProp" class="ChannelProperty" version="1">
													<prop name="ChannelIdx">0</prop>
												</obj>
											</obj>
											<obj name="PropertyObject" class="ChannelGenotype" version="4">
												<prop name="PropertyTypeName">Melt Geno Genotype</prop>
												<prop name="Position">0</prop>
												<prop name="IsDefault">1</prop>
												<prop name="ReadOnly">1</prop>
												<obj name="ChannelProp" class="ChannelProperty" version="1">
													<prop name="ChannelIdx">0</prop>
												</obj>
											</obj>
											<obj name="PropertyObject" class="GroupChannelTypeProp" version="4">
												<prop name="PropertyTypeName">Melt Geno Sample Type</prop>
												<prop name="Position">0</prop>
												<prop name="IsDefault">0</prop>
												<prop name="GroupSampleType">mstUnknown</prop>
												<obj name="ChannelProp" class="ChannelProperty" version="1">
													<prop name="ChannelIdx">0</prop>
												</obj>
											</obj>
											<obj name="PropertyObject" class="QuantSampleTypeProperty" version="4">
												<prop name="PropertyTypeName">Quantification Sample Type</prop>
												<prop name="Position">0</prop>
												<prop name="IsDefault">0</prop>
												<prop name="SampleType">qsUnknown</prop>
												<obj name="ChannelProp" class="ChannelProperty" version="1">
													<prop name="ChannelIdx">0</prop>
												</obj>
											</obj>
											<obj name="PropertyObject" class="ChannelGenotype" version="4">
												<prop name="PropertyTypeName">Scanning Genotype</prop>
												<prop name="Position">0</prop>
												<prop name="IsDefault">1</prop>
												<prop name="ReadOnly">1</prop>
												<obj name="ChannelProp" class="ChannelProperty" version="1">
													<prop name="ChannelIdx">0</prop>
												</obj>
											</obj>
											<obj name="PropertyObject" class="GroupChannelTypeProp" version="4">
												<prop name="PropertyTypeName">Scanning Sample Type</prop>
												<prop name="Position">0</prop>
												<prop name="IsDefault">0</prop>
												<prop name="GroupSampleType">mstUnknown</prop>
												<obj name="ChannelProp" class="ChannelProperty" version="1">
													<prop name="ChannelIdx">0</prop>
												</obj>
											</obj>
											<obj name="PropertyObject" class="TargetName" version="4">
												<prop name="PropertyTypeName">Target Name</prop>
												<prop name="Position">0</prop>
												<prop name="IsDefault">1</prop>
												<obj name="ChannelProp" class="ChannelProperty" version="1">
													<prop name="ChannelIdx">0</prop>
												</obj>
											</obj>
											<obj name="PropertyObject" class="RQTargetProperty" version="4">
												<prop name="PropertyTypeName">Target Type</prop>
												<prop name="Position">0</prop>
												<prop name="IsDefault">0</prop>
												<prop name="TargetType">dtNone</prop>
												<obj name="ChannelProp" class="ChannelProperty" version="1">
													<prop name="ChannelIdx">0</prop>
												</obj>
											</obj>
										</list>
									</obj>
									<obj name="item" class="PropertyList" version="1">
										<list name="emlist" count="12">
											<obj name="PropertyObject" class="RQSampleTargetProperty" version="4">
												<prop name="PropertyTypeName">Combined Sample and Target Type</prop>
												<prop name="Position">0</prop>
												<prop name="IsDefault">0</prop>
												<obj name="ChannelProp" class="ChannelProperty" version="1">
													<prop name="ChannelIdx">1</prop>
												</obj>
											</obj>
											<obj name="PropertyObject" class="QuantConcProperty" version="4">
												<prop name="PropertyTypeName">Concentration</prop>
												<prop name="Position">0</prop>
												<prop name="IsDefault">1</prop>
												<prop name="Concentration">0</prop>
												<obj name="ChannelProp" class="ChannelProperty" version="1">
													<prop name="ChannelIdx">1</prop>
												</obj>
												<prop name="ReadOnly">1</prop>
											</obj>
											<obj name="PropertyObject" class="QuantCpHighProp" version="4">
												<prop name="PropertyTypeName">Cp High</prop>
												<prop name="Position">0</prop>
												<prop name="IsDefault">1</prop>
												<prop name="CpRangeHigh">0</prop>
												<obj name="ChannelProp" class="ChannelProperty" version="1">
													<prop name="ChannelIdx">1</prop>
												</obj>
												<prop name="ReadOnly">1</prop>
											</obj>
											<obj name="PropertyObject" class="QuantCpLowProp" version="4">
												<prop name="PropertyTypeName">Cp Low</prop>
												<prop name="Position">0</prop>
												<prop name="IsDefault">1</prop>
												<prop name="CpRangeLow">0</prop>
												<obj name="ChannelProp" class="ChannelProperty" version="1">
													<prop name="ChannelIdx">1</prop>
												</obj>
												<prop name="ReadOnly">1</prop>
											</obj>
											<obj name="PropertyObject" class="RQEffProp" version="4">
												<prop name="PropertyTypeName">Efficiency</prop>
												<prop name="Position">0</prop>
												<prop name="IsDefault">1</prop>
												<prop name="Efficiency">2</prop>
												<obj name="ChannelProp" class="ChannelProperty" version="1">
													<prop name="ChannelIdx">1</prop>
												</obj>
											</obj>
											<obj name="PropertyObject" class="ChannelGenotype" version="4">
												<prop name="PropertyTypeName">Melt Geno Genotype</prop>
												<prop name="Position">0</prop>
												<prop name="IsDefault">1</prop>
												<prop name="ReadOnly">1</prop>
												<obj name="ChannelProp" class="ChannelProperty" version="1">
													<prop name="ChannelIdx">1</prop>
												</obj>
											</obj>
											<obj name="PropertyObject" class="GroupChannelTypeProp" version="4">
												<prop name="PropertyTypeName">Melt Geno Sample Type</prop>
												<prop name="Position">0</prop>
												<prop name="IsDefault">0</prop>
												<prop name="GroupSampleType">mstUnknown</prop>
												<obj name="ChannelProp" class="ChannelProperty" version="1">
													<prop name="ChannelIdx">1</prop>
												</obj>
											</obj>
											<obj name="PropertyObject" class="QuantSampleTypeProperty" version="4">
												<prop name="PropertyTypeName">Quantification Sample Type</prop>
												<prop name="Position">0</prop>
												<prop name="IsDefault">0</prop>
												<prop name="SampleType">qsUnknown</prop>
												<obj name="ChannelProp" class="ChannelProperty" version="1">
													<prop name="ChannelIdx">1</prop>
												</obj>
											</obj>
											<obj name="PropertyObject" class="ChannelGenotype" version="4">
												<prop name="PropertyTypeName">Scanning Genotype</prop>
												<prop name="Position">0</prop>
												<prop name="IsDefault">1</prop>
												<prop name="ReadOnly">1</prop>
												<obj name="ChannelProp" class="ChannelProperty" version="1">
													<prop name="ChannelIdx">1</prop>
												</obj>
											</obj>
											<obj name="PropertyObject" class="GroupChannelTypeProp" version="4">
												<prop name="PropertyTypeName">Scanning Sample Type</prop>
												<prop name="Position">0</prop>
												<prop name="IsDefault">0</prop>
												<prop name="GroupSampleType">mstUnknown</prop>
												<obj name="ChannelProp" class="ChannelProperty" version="1">
													<prop name="ChannelIdx">1</prop>
												</obj>
											</obj>
											<obj name="PropertyObject" class="TargetName" version="4">
												<prop name="PropertyTypeName">Target Name</prop>
												<prop name="Position">0</prop>
												<prop name="IsDefault">1</prop>
												<obj name="ChannelProp" class="ChannelProperty" version="1">
													<prop name="ChannelIdx">1</prop>
												</obj>
											</obj>
											<obj name="PropertyObject" class="RQTargetProperty" version="4">
												<prop name="PropertyTypeName">Target Type</prop>
												<prop name="Position">0</prop>
												<prop name="IsDefault">0</prop>
												<prop name="TargetType">dtNone</prop>
												<obj name="ChannelProp" class="ChannelProperty" version="1">
													<prop name="ChannelIdx">1</prop>
												</obj>
											</obj>
										</list>
									</obj>
									<obj name="item" class="PropertyList" version="1">
										<list name="emlist" count="12">
											<obj name="PropertyObject" class="RQSampleTargetProperty" version="4">
												<prop name="PropertyTypeName">Combined Sample and Target Type</prop>
												<prop name="Position">0</prop>
												<prop name="IsDefault">0</prop>
												<obj name="ChannelProp" class="ChannelProperty" version="1">
													<prop name="ChannelIdx">2</prop>
												</obj>
											</obj>
											<obj name="PropertyObject" class="QuantConcProperty" version="4">
												<prop name="PropertyTypeName">Concentration</prop>
												<prop name="Position">0</prop>
												<prop name="IsDefault">1</prop>
												<prop name="Concentration">0</prop>
												<obj name="ChannelProp" class="ChannelProperty" version="1">
													<prop name="ChannelIdx">2</prop>
												</obj>
												<prop name="ReadOnly">1</prop>
											</obj>
											<obj name="PropertyObject" class="QuantCpHighProp" version="4">
												<prop name="PropertyTypeName">Cp High</prop>
												<prop name="Position">0</prop>
												<prop name="IsDefault">1</prop>
												<prop name="CpRangeHigh">0</prop>
												<obj name="ChannelProp" class="ChannelProperty" version="1">
													<prop name="ChannelIdx">2</prop>
												</obj>
												<prop name="ReadOnly">1</prop>
											</obj>
											<obj name="PropertyObject" class="QuantCpLowProp" version="4">
												<prop name="PropertyTypeName">Cp Low</prop>
												<prop name="Position">0</prop>
												<prop name="IsDefault">1</prop>
												<prop name="CpRangeLow">0</prop>
												<obj name="ChannelProp" class="ChannelProperty" version="1">
													<prop name="ChannelIdx">2</prop>
												</obj>
												<prop name="ReadOnly">1</prop>
											</obj>
											<obj name="PropertyObject" class="RQEffProp" version="4">
												<prop name="PropertyTypeName">Efficiency</prop>
												<prop name="Position">0</prop>
												<prop name="IsDefault">1</prop>
												<prop name="Efficiency">2</prop>
												<obj name="ChannelProp" class="ChannelProperty" version="1">
													<prop name="ChannelIdx">2</prop>
												</obj>
											</obj>
											<obj name="PropertyObject" class="ChannelGenotype" version="4">
												<prop name="PropertyTypeName">Melt Geno Genotype</prop>
												<prop name="Position">0</prop>
												<prop name="IsDefault">1</prop>
												<prop name="ReadOnly">1</prop>
												<obj name="ChannelProp" class="ChannelProperty" version="1">
													<prop name="ChannelIdx">2</prop>
												</obj>
											</obj>
											<obj name="PropertyObject" class="GroupChannelTypeProp" version="4">
												<prop name="PropertyTypeName">Melt Geno Sample Type</prop>
												<prop name="Position">0</prop>
												<prop name="IsDefault">0</prop>
												<prop name="GroupSampleType">mstUnknown</prop>
												<obj name="ChannelProp" class="ChannelProperty" version="1">
													<prop name="ChannelIdx">2</prop>
												</obj>
											</obj>
											<obj name="PropertyObject" class="QuantSampleTypeProperty" version="4">
												<prop name="PropertyTypeName">Quantification Sample Type</prop>
												<prop name="Position">0</prop>
												<prop name="IsDefault">0</prop>
												<prop name="SampleType">qsUnknown</prop>
												<obj name="ChannelProp" class="ChannelProperty" version="1">
													<prop name="ChannelIdx">2</prop>
												</obj>
											</obj>
											<obj name="PropertyObject" class="ChannelGenotype" version="4">
												<prop name="PropertyTypeName">Scanning Genotype</prop>
												<prop name="Position">0</prop>
												<prop name="IsDefault">1</prop>
												<prop name="ReadOnly">1</prop>
												<obj name="ChannelProp" class="ChannelProperty" version="1">
													<prop name="ChannelIdx">2</prop>
												</obj>
											</obj>
											<obj name="PropertyObject" class="GroupChannelTypeProp" version="4">
												<prop name="PropertyTypeName">Scanning Sample Type</prop>
												<prop name="Position">0</prop>
												<prop name="IsDefault">0</prop>
												<prop name="GroupSampleType">mstUnknown</prop>
												<obj name="ChannelProp" class="ChannelProperty" version="1">
													<prop name="ChannelIdx">2</prop>
												</obj>
											</obj>
											<obj name="PropertyObject" class="TargetName" version="4">
												<prop name="PropertyTypeName">Target Name</prop>
												<prop name="Position">0</prop>
												<prop name="IsDefault">1</prop>
												<obj name="ChannelProp" class="ChannelProperty" version="1">
													<prop name="ChannelIdx">2</prop>
												</obj>
											</obj>
											<obj name="PropertyObject" class="RQTargetProperty" version="4">
												<prop name="PropertyTypeName">Target Type</prop>
												<prop name="Position">0</prop>
												<prop name="IsDefault">0</prop>
												<prop name="TargetType">dtNone</prop>
												<obj name="ChannelProp" class="ChannelProperty" version="1">
													<prop name="ChannelIdx">2</prop>
												</obj>
											</obj>
										</list>
									</obj>
									<obj name="item" class="PropertyList" version="1">
										<list name="emlist" count="12">
											<obj name="PropertyObject" class="RQSampleTargetProperty" version="4">
												<prop name="PropertyTypeName">Combined Sample and Target Type</prop>
												<prop name="Position">0</prop>
												<prop name="IsDefault">0</prop>
												<obj name="ChannelProp" class="ChannelProperty" version="1">
													<prop name="ChannelIdx">3</prop>
												</obj>
											</obj>
											<obj name="PropertyObject" class="QuantConcProperty" version="4">
												<prop name="PropertyTypeName">Concentration</prop>
												<prop name="Position">0</prop>
												<prop name="IsDefault">1</prop>
												<prop name="Concentration">0</prop>
												<obj name="ChannelProp" class="ChannelProperty" version="1">
													<prop name="ChannelIdx">3</prop>
												</obj>
												<prop name="ReadOnly">1</prop>
											</obj>
											<obj name="PropertyObject" class="QuantCpHighProp" version="4">
												<prop name="PropertyTypeName">Cp High</prop>
												<prop name="Position">0</prop>
												<prop name="IsDefault">1</prop>
												<prop name="CpRangeHigh">0</prop>
												<obj name="ChannelProp" class="ChannelProperty" version="1">
													<prop name="ChannelIdx">3</prop>
												</obj>
												<prop name="ReadOnly">1</prop>
											</obj>
											<obj name="PropertyObject" class="QuantCpLowProp" version="4">
												<prop name="PropertyTypeName">Cp Low</prop>
												<prop name="Position">0</prop>
												<prop name="IsDefault">1</prop>
												<prop name="CpRangeLow">0</prop>
												<obj name="ChannelProp" class="ChannelProperty" version="1">
													<prop name="ChannelIdx">3</prop>
												</obj>
												<prop name="ReadOnly">1</prop>
											</obj>
											<obj name="PropertyObject" class="RQEffProp" version="4">
												<prop name="PropertyTypeName">Efficiency</prop>
												<prop name="Position">0</prop>
												<prop name="IsDefault">1</prop>
												<prop name="Efficiency">2</prop>
												<obj name="ChannelProp" class="ChannelProperty" version="1">
													<prop name="ChannelIdx">3</prop>
												</obj>
											</obj>
											<obj name="PropertyObject" class="ChannelGenotype" version="4">
												<prop name="PropertyTypeName">Melt Geno Genotype</prop>
												<prop name="Position">0</prop>
												<prop name="IsDefault">1</prop>
												<prop name="ReadOnly">1</prop>
												<obj name="ChannelProp" class="ChannelProperty" version="1">
													<prop name="ChannelIdx">3</prop>
												</obj>
											</obj>
											<obj name="PropertyObject" class="GroupChannelTypeProp" version="4">
												<prop name="PropertyTypeName">Melt Geno Sample Type</prop>
												<prop name="Position">0</prop>
												<prop name="IsDefault">0</prop>
												<prop name="GroupSampleType">mstUnknown</prop>
												<obj name="ChannelProp" class="ChannelProperty" version="1">
													<prop name="ChannelIdx">3</prop>
												</obj>
											</obj>
											<obj name="PropertyObject" class="QuantSampleTypeProperty" version="4">
												<prop name="PropertyTypeName">Quantification Sample Type</prop>
												<prop name="Position">0</prop>
												<prop name="IsDefault">0</prop>
												<prop name="SampleType">qsUnknown</prop>
												<obj name="ChannelProp" class="ChannelProperty" version="1">
													<prop name="ChannelIdx">3</prop>
												</obj>
											</obj>
											<obj name="PropertyObject" class="ChannelGenotype" version="4">
												<prop name="PropertyTypeName">Scanning Genotype</prop>
												<prop name="Position">0</prop>
												<prop name="IsDefault">1</prop>
												<prop name="ReadOnly">1</prop>
												<obj name="ChannelProp" class="ChannelProperty" version="1">
													<prop name="ChannelIdx">3</prop>
												</obj>
											</obj>
											<obj name="PropertyObject" class="GroupChannelTypeProp" version="4">
												<prop name="PropertyTypeName">Scanning Sample Type</prop>
												<prop name="Position">0</prop>
												<prop name="IsDefault">0</prop>
												<prop name="GroupSampleType">mstUnknown</prop>
												<obj name="ChannelProp" class="ChannelProperty" version="1">
													<prop name="ChannelIdx">3</prop>
												</obj>
											</obj>
											<obj name="PropertyObject" class="TargetName" version="4">
												<prop name="PropertyTypeName">Target Name</prop>
												<prop name="Position">0</prop>
												<prop name="IsDefault">1</prop>
												<obj name="ChannelProp" class="ChannelProperty" version="1">
													<prop name="ChannelIdx">3</prop>
												</obj>
											</obj>
											<obj name="PropertyObject" class="RQTargetProperty" version="4">
												<prop name="PropertyTypeName">Target Type</prop>
												<prop name="Position">0</prop>
												<prop name="IsDefault">0</prop>
												<prop name="TargetType">dtNone</prop>
												<obj name="ChannelProp" class="ChannelProperty" version="1">
													<prop name="ChannelIdx">3</prop>
												</obj>
											</obj>
										</list>
									</obj>
								</list>
							</obj>
						</obj>
						<prop name="ChannelPropertyCount">4</prop>
						<prop name="ContainerPosition">0</prop>
						<prop name="HasSampleProperties">1</prop>
						<obj name="SampleProperties" class="PropertyList" version="1">
							<list name="emlist" count="14">
								<obj name="PropertyObject" class="SamplePrefColor" version="4">
									<prop name="PropertyTypeName">Color</prop>
									<prop name="Position">0</prop>
									<prop name="IsDefault">0</prop>
									<prop name="Color">$00FF8000</prop>
								</obj>
								<obj name="PropertyObject" class="DominantChannelProp" version="4">
									<prop name="PropertyTypeName">Dominant Channel</prop>
									<prop name="Position">0</prop>
									<prop name="IsDefault">0</prop>
									<prop name="DominantChannel">0</prop>
								</obj>
								<obj name="PropertyObject" class="Genotype" version="4">
									<prop name="PropertyTypeName">EndPt Genotype</prop>
									<prop name="Position">0</prop>
									<prop name="IsDefault">1</prop>
									<prop name="ReadOnly">1</prop>
								</obj>
								<obj name="PropertyObject" class="GroupingSample" version="4">
									<prop name="PropertyTypeName">EndPt Sample Type</prop>
									<prop name="Position">0</prop>
									<prop name="IsDefault">0</prop>
									<prop name="GroupSampleType">mstUnknown</prop>
								</obj>
								<obj name="PropertyObject" class="SamplePrefLineStyle" version="4">
									<prop name="PropertyTypeName">Line Style</prop>
									<prop name="Position">0</prop>
									<prop name="IsDefault">0</prop>
									<prop name="LineStyle">psSolid</prop>
								</obj>
								<obj name="PropertyObject" class="GenSampleEditNotes" version="4">
									<prop name="PropertyTypeName">Notes</prop>
									<prop name="Position">0</prop>
									<prop name="IsDefault">1</prop>
								</obj>
								<obj name="PropertyObject" class="SamplePrefPointStyle" version="4">
									<prop name="PropertyTypeName">Point Style</prop>
									<prop name="Position">0</prop>
									<prop name="IsDefault">0</prop>
									<prop name="PointStyle">psNothing</prop>
								</obj>
								<obj name="PropertyObject" class="GenSampleEditPosition" version="4">
									<prop name="PropertyTypeName">Position</prop>
									<prop name="Position">0</prop>
									<prop name="IsDefault">1</prop>
								</obj>
								<obj name="PropertyObject" class="GenSampleEditReplicate" version="4">
									<prop name="PropertyTypeName">Replicate of</prop>
									<prop name="Position">0</prop>
									<prop name="IsDefault">1</prop>
									<prop name="ReplicateOf">-1</prop>
								</obj>
								<obj name="PropertyObject" class="HTCSampleID" version="4">
									<prop name="PropertyTypeName">Sample ID</prop>
									<prop name="Position">0</prop>
									<prop name="IsDefault">1</prop>
								</obj>
								<obj name="PropertyObject" class="GenSampleEditName" version="4">
									<prop name="PropertyTypeName">Sample Name</prop>
									<prop name="Position">0</prop>
									<prop name="IsDefault">1</prop>
									<prop name="name">Sample 1</prop>
								</obj>
								<obj name="PropertyObject" class="HTCSamplePrepNotes" version="4">
									<prop name="PropertyTypeName">Sample Prep Notes</prop>
									<prop name="Position">0</prop>
									<prop name="IsDefault">1</prop>
								</obj>
								<obj name="PropertyObject" class="GenSampleEditSubset" version="4">
									<prop name="PropertyTypeName">Subsets</prop>
									<prop name="Position">0</prop>
									<prop name="IsDefault">1</prop>
								</obj>
								<obj name="PropertyObject" class="SamplePrefWidth" version="5">
									<prop name="PropertyTypeName">Width</prop>
									<prop name="Position">0</prop>
									<prop name="IsDefault">1</prop>
									<prop name="Width">1</prop>
								</obj>
							</list>
						</obj>
					</obj>
					<obj name="item" class="SamplePropInfo" version="1">
						<obj name="ChannelProperties" class="ChanPropList" version="2">
							<obj name="ChannelProperties" class="EMList" version="1">
								<list name="emlist" count="4">
									<obj name="item" class="PropertyList" version="1">
										<list name="emlist" count="12">
											<obj name="PropertyObject" class="RQSampleTargetProperty" version="4">
												<prop name="PropertyTypeName">Combined Sample and Target Type</prop>
												<prop name="Position">1</prop>
												<prop name="IsDefault">0</prop>
												<obj name="ChannelProp" class="ChannelProperty" version="1">
													<prop name="ChannelIdx">0</prop>
												</obj>
											</obj>
											<obj name="PropertyObject" class="QuantConcProperty" version="4">
												<prop name="PropertyTypeName">Concentration</prop>
												<prop name="Position">1</prop>
												<prop name="IsDefault">1</prop>
												<prop name="Concentration">0</prop>
												<obj name="ChannelProp" class="ChannelProperty" version="1">
													<prop name="ChannelIdx">0</prop>
												</obj>
												<prop name="ReadOnly">1</prop>
											</obj>
											<obj name="PropertyObject" class="QuantCpHighProp" version="4">
												<prop name="PropertyTypeName">Cp High</prop>
												<prop name="Position">1</prop>
												<prop name="IsDefault">1</prop>
												<prop name="CpRangeHigh">0</prop>
												<obj name="ChannelProp" class="ChannelProperty" version="1">
													<prop name="ChannelIdx">0</prop>
												</obj>
												<prop name="ReadOnly">1</prop>
											</obj>
											<obj name="PropertyObject" class="QuantCpLowProp" version="4">
												<prop name="PropertyTypeName">Cp Low</prop>
												<prop name="Position">1</prop>
												<prop name="IsDefault">1</prop>
												<prop name="CpRangeLow">0</prop>
												<obj name="ChannelProp" class="ChannelProperty" version="1">
													<prop name="ChannelIdx">0</prop>
												</obj>
												<prop name="ReadOnly">1</prop>
											</obj>
											<obj name="PropertyObject" class="RQEffProp" version="4">
												<prop name="PropertyTypeName">Efficiency</prop>
												<prop name="Position">1</prop>
												<prop name="IsDefault">1</prop>
												<prop name="Efficiency">2</prop>
												<obj name="ChannelProp" class="ChannelProperty" version="1">
													<prop name="ChannelIdx">0</prop>
												</obj>
											</obj>
											<obj name="PropertyObject" class="ChannelGenotype" version="4">
												<prop name="PropertyTypeName">Melt Geno Genotype</prop>
												<prop name="Position">1</prop>
												<prop name="IsDefault">1</prop>
												<prop name="ReadOnly">1</prop>
												<obj name="ChannelProp" class="ChannelProperty" version="1">
													<prop name="ChannelIdx">0</prop>
												</obj>
											</obj>
											<obj name="PropertyObject" class="GroupChannelTypeProp" version="4">
												<prop name="PropertyTypeName">Melt Geno Sample Type</prop>
												<prop name="Position">1</prop>
												<prop name="IsDefault">0</prop>
												<prop name="GroupSampleType">mstUnknown</prop>
												<obj name="ChannelProp" class="ChannelProperty" version="1">
													<prop name="ChannelIdx">0</prop>
												</obj>
											</obj>
											<obj name="PropertyObject" class="QuantSampleTypeProperty" version="4">
												<prop name="PropertyTypeName">Quantification Sample Type</prop>
												<prop name="Position">1</prop>
												<prop name="IsDefault">0</prop>
												<prop name="SampleType">qsUnknown</prop>
												<obj name="ChannelProp" class="ChannelProperty" version="1">
													<prop name="ChannelIdx">0</prop>
												</obj>
											</obj>
											<obj name="PropertyObject" class="ChannelGenotype" version="4">
												<prop name="PropertyTypeName">Scanning Genotype</prop>
												<prop name="Position">1</prop>
												<prop name="IsDefault">1</prop>
												<prop name="ReadOnly">1</prop>
												<obj name="ChannelProp" class="ChannelProperty" version="1">
													<prop name="ChannelIdx">0</prop>
												</obj>
											</obj>
											<obj name="PropertyObject" class="GroupChannelTypeProp" version="4">
												<prop name="PropertyTypeName">Scanning Sample Type</prop>
												<prop name="Position">1</prop>
												<prop name="IsDefault">0</prop>
												<prop name="GroupSampleType">mstUnknown</prop>
												<obj name="ChannelProp" class="ChannelProperty" version="1">
													<prop name="ChannelIdx">0</prop>
												</obj>
											</obj>
											<obj name="PropertyObject" class="TargetName" version="4">
												<prop name="PropertyTypeName">Target Name</prop>
												<prop name="Position">1</prop>
												<prop name="IsDefault">1</prop>
												<obj name="ChannelProp" class="ChannelProperty" version="1">
													<prop name="ChannelIdx">0</prop>
												</obj>
											</obj>
											<obj name="PropertyObject" class="RQTargetProperty" version="4">
												<prop name="PropertyTypeName">Target Type</prop>
												<prop name="Position">1</prop>
												<prop name="IsDefault">0</prop>
												<prop name="TargetType">dtNone</prop>
												<obj name="ChannelProp" class="ChannelProperty" version="1">
													<prop name="ChannelIdx">0</prop>
												</obj>
											</obj>
										</list>
									</obj>
									<obj name="item" class="PropertyList" version="1">
										<list name="emlist" count="12">
											<obj name="PropertyObject" class="RQSampleTargetProperty" version="4">
												<prop name="PropertyTypeName">Combined Sample and Target Type</prop>
												<prop name="Position">1</prop>
												<prop name="IsDefault">0</prop>
												<obj name="ChannelProp" class="ChannelProperty" version="1">
													<prop name="ChannelIdx">1</prop>
												</obj>
											</obj>
											<obj name="PropertyObject" class="QuantConcProperty" version="4">
												<prop name="PropertyTypeName">Concentration</prop>
												<prop name="Position">1</prop>
												<prop name="IsDefault">1</prop>
												<prop name="Concentration">0</prop>
												<obj name="ChannelProp" class="ChannelProperty" version="1">
													<prop name="ChannelIdx">1</prop>
												</obj>
												<prop name="ReadOnly">1</prop>
											</obj>
											<obj name="PropertyObject" class="QuantCpHighProp" version="4">
												<prop name="PropertyTypeName">Cp High</prop>
												<prop name="Position">1</prop>
												<prop name="IsDefault">1</prop>
												<prop name="CpRangeHigh">0</prop>
												<obj name="ChannelProp" class="ChannelProperty" version="1">
													<prop name="ChannelIdx">1</prop>
												</obj>
												<prop name="ReadOnly">1</prop>
											</obj>
											<obj name="PropertyObject" class="QuantCpLowProp" version="4">
												<prop name="PropertyTypeName">Cp Low</prop>
												<prop name="Position">1</prop>
												<prop name="IsDefault">1</prop>
												<prop name="CpRangeLow">0</prop>
												<obj name="ChannelProp" class="ChannelProperty" version="1">
													<prop name="ChannelIdx">1</prop>
												</obj>
												<prop name="ReadOnly">1</prop>
											</obj>
											<obj name="PropertyObject" class="RQEffProp" version="4">
												<prop name="PropertyTypeName">Efficiency</prop>
												<prop name="Position">1</prop>
												<prop name="IsDefault">1</prop>
												<prop name="Efficiency">2</prop>
												<obj name="ChannelProp" class="ChannelProperty" version="1">
													<prop name="ChannelIdx">1</prop>
												</obj>
											</obj>
											<obj name="PropertyObject" class="ChannelGenotype" version="4">
												<prop name="PropertyTypeName">Melt Geno Genotype</prop>
												<prop name="Position">1</prop>
												<prop name="IsDefault">1</prop>
												<prop name="ReadOnly">1</prop>
												<obj name="ChannelProp" class="ChannelProperty" version="1">
													<prop name="ChannelIdx">1</prop>
												</obj>
											</obj>
											<obj name="PropertyObject" class="GroupChannelTypeProp" version="4">
												<prop name="PropertyTypeName">Melt Geno Sample Type</prop>
												<prop name="Position">1</prop>
												<prop name="IsDefault">0</prop>
												<prop name="GroupSampleType">mstUnknown</prop>
												<obj name="ChannelProp" class="ChannelProperty" version="1">
													<prop name="ChannelIdx">1</prop>
												</obj>
											</obj>
											<obj name="PropertyObject" class="QuantSampleTypeProperty" version="4">
												<prop name="PropertyTypeName">Quantification Sample Type</prop>
												<prop name="Position">1</prop>
												<prop name="IsDefault">0</prop>
												<prop name="SampleType">qsUnknown</prop>
												<obj name="ChannelProp" class="ChannelProperty" version="1">
													<prop name="ChannelIdx">1</prop>
												</obj>
											</obj>
											<obj name="PropertyObject" class="ChannelGenotype" version="4">
												<prop name="PropertyTypeName">Scanning Genotype</prop>
												<prop name="Position">1</prop>
												<prop name="IsDefault">1</prop>
												<prop name="ReadOnly">1</prop>
												<obj name="ChannelProp" class="ChannelProperty" version="1">
													<prop name="ChannelIdx">1</prop>
												</obj>
											</obj>
											<obj name="PropertyObject" class="GroupChannelTypeProp" version="4">
												<prop name="PropertyTypeName">Scanning Sample Type</prop>
												<prop name="Position">1</prop>
												<prop name="IsDefault">0</prop>
												<prop name="GroupSampleType">mstUnknown</prop>
												<obj name="ChannelProp" class="ChannelProperty" version="1">
													<prop name="ChannelIdx">1</prop>
												</obj>
											</obj>
											<obj name="PropertyObject" class="TargetName" version="4">
												<prop name="PropertyTypeName">Target Name</prop>
												<prop name="Position">1</prop>
												<prop name="IsDefault">1</prop>
												<obj name="ChannelProp" class="ChannelProperty" version="1">
													<prop name="ChannelIdx">1</prop>
												</obj>
											</obj>
											<obj name="PropertyObject" class="RQTargetProperty" version="4">
												<prop name="PropertyTypeName">Target Type</prop>
												<prop name="Position">1</prop>
												<prop name="IsDefault">0</prop>
												<prop name="TargetType">dtNone</prop>
												<obj name="ChannelProp" class="ChannelProperty" version="1">
													<prop name="ChannelIdx">1</prop>
												</obj>
											</obj>
										</list>
									</obj>
									<obj name="item" class="PropertyList" version="1">
										<list name="emlist" count="12">
											<obj name="PropertyObject" class="RQSampleTargetProperty" version="4">
												<prop name="PropertyTypeName">Combined Sample and Target Type</prop>
												<prop name="Position">1</prop>
												<prop name="IsDefault">0</prop>
												<obj name="ChannelProp" class="ChannelProperty" version="1">
													<prop name="ChannelIdx">2</prop>
												</obj>
											</obj>
											<obj name="PropertyObject" class="QuantConcProperty" version="4">
												<prop name="PropertyTypeName">Concentration</prop>
												<prop name="Position">1</prop>
												<prop name="IsDefault">1</prop>
												<prop name="Concentration">0</prop>
												<obj name="ChannelProp" class="ChannelProperty" version="1">
													<prop name="ChannelIdx">2</prop>
												</obj>
												<prop name="ReadOnly">1</prop>
											</obj>
											<obj name="PropertyObject" class="QuantCpHighProp" version="4">
												<prop name="PropertyTypeName">Cp High</prop>
												<prop name="Position">1</prop>
												<prop name="IsDefault">1</prop>
												<prop name="CpRangeHigh">0</prop>
												<obj name="ChannelProp" class="ChannelProperty" version="1">
													<prop name="ChannelIdx">2</prop>
												</obj>
												<prop name="ReadOnly">1</prop>
											</obj>
											<obj name="PropertyObject" class="QuantCpLowProp" version="4">
												<prop name="PropertyTypeName">Cp Low</prop>
												<prop name="Position">1</prop>
												<prop name="IsDefault">1</prop>
												<prop name="CpRangeLow">0</prop>
												<obj name="ChannelProp" class="ChannelProperty" version="1">
													<prop name="ChannelIdx">2</prop>
												</obj>
												<prop name="ReadOnly">1</prop>
											</obj>
											<obj name="PropertyObject" class="RQEffProp" version="4">
												<prop name="PropertyTypeName">Efficiency</prop>
												<prop name="Position">1</prop>
												<prop name="IsDefault">1</prop>
												<prop name="Efficiency">2</prop>
												<obj name="ChannelProp" class="ChannelProperty" version="1">
													<prop name="ChannelIdx">2</prop>
												</obj>
											</obj>
											<obj name="PropertyObject" class="ChannelGenotype" version="4">
												<prop name="PropertyTypeName">Melt Geno Genotype</prop>
												<prop name="Position">1</prop>
												<prop name="IsDefault">1</prop>
												<prop name="ReadOnly">1</prop>
												<obj name="ChannelProp" class="ChannelProperty" version="1">
													<prop name="ChannelIdx">2</prop>
												</obj>
											</obj>
											<obj name="PropertyObject" class="GroupChannelTypeProp" version="4">
												<prop name="PropertyTypeName">Melt Geno Sample Type</prop>
												<prop name="Position">1</prop>
												<prop name="IsDefault">0</prop>
												<prop name="GroupSampleType">mstUnknown</prop>
												<obj name="ChannelProp" class="ChannelProperty" version="1">
													<prop name="ChannelIdx">2</prop>
												</obj>
											</obj>
											<obj name="PropertyObject" class="QuantSampleTypeProperty" version="4">
												<prop name="PropertyTypeName">Quantification Sample Type</prop>
												<prop name="Position">1</prop>
												<prop name="IsDefault">0</prop>
												<prop name="SampleType">qsUnknown</prop>
												<obj name="ChannelProp" class="ChannelProperty" version="1">
													<prop name="ChannelIdx">2</prop>
												</obj>
											</obj>
											<obj name="PropertyObject" class="ChannelGenotype" version="4">
												<prop name="PropertyTypeName">Scanning Genotype</prop>
												<prop name="Position">1</prop>
												<prop name="IsDefault">1</prop>
												<prop name="ReadOnly">1</prop>
												<obj name="ChannelProp" class="ChannelProperty" version="1">
													<prop name="ChannelIdx">2</prop>
												</obj>
											</obj>
											<obj name="PropertyObject" class="GroupChannelTypeProp" version="4">
												<prop name="PropertyTypeName">Scanning Sample Type</prop>
												<prop name="Position">1</prop>
												<prop name="IsDefault">0</prop>
												<prop name="GroupSampleType">mstUnknown</prop>
												<obj name="ChannelProp" class="ChannelProperty" version="1">
													<prop name="ChannelIdx">2</prop>
												</obj>
											</obj>
											<obj name="PropertyObject" class="TargetName" version="4">
												<prop name="PropertyTypeName">Target Name</prop>
												<prop name="Position">1</prop>
												<prop name="IsDefault">1</prop>
												<obj name="ChannelProp" class="ChannelProperty" version="1">
													<prop name="ChannelIdx">2</prop>
												</obj>
											</obj>
											<obj name="PropertyObject" class="RQTargetProperty" version="4">
												<prop name="PropertyTypeName">Target Type</prop>
												<prop name="Position">1</prop>
												<prop name="IsDefault">0</prop>
												<prop name="TargetType">dtNone</prop>
												<obj name="ChannelProp" class="ChannelProperty" version="1">
													<prop name="ChannelIdx">2</prop>
												</obj>
											</obj>
										</list>
									</obj>
									<obj name="item" class="PropertyList" version="1">
										<list name="emlist" count="12">
											<obj name="PropertyObject" class="RQSampleTargetProperty" version="4">
												<prop name="PropertyTypeName">Combined Sample and Target Type</prop>
												<prop name="Position">1</prop>
												<prop name="IsDefault">0</prop>
												<obj name="ChannelProp" class="ChannelProperty" version="1">
													<prop name="ChannelIdx">3</prop>
												</obj>
											</obj>
											<obj name="PropertyObject" class="QuantConcProperty" version="4">
												<prop name="PropertyTypeName">Concentration</prop>
												<prop name="Position">1</prop>
												<prop name="IsDefault">1</prop>
												<prop name="Concentration">0</prop>
												<obj name="ChannelProp" class="ChannelProperty" version="1">
													<prop name="ChannelIdx">3</prop>
												</obj>
												<prop name="ReadOnly">1</prop>
											</obj>
											<obj name="PropertyObject" class="QuantCpHighProp" version="4">
												<prop name="PropertyTypeName">Cp High</prop>
												<prop name="Position">1</prop>
												<prop name="IsDefault">1</prop>
												<prop name="CpRangeHigh">0</prop>
												<obj name="ChannelProp" class="ChannelProperty" version="1">
													<prop name="ChannelIdx">3</prop>
												</obj>
												<prop name="ReadOnly">1</prop>
											</obj>
											<obj name="PropertyObject" class="QuantCpLowProp" version="4">
												<prop name="PropertyTypeName">Cp Low</prop>
												<prop name="Position">1</prop>
												<prop name="IsDefault">1</prop>
												<prop name="CpRangeLow">0</prop>
												<obj name="ChannelProp" class="ChannelProperty" version="1">
													<prop name="ChannelIdx">3</prop>
												</obj>
												<prop name="ReadOnly">1</prop>
											</obj>
											<obj name="PropertyObject" class="RQEffProp" version="4">
												<prop name="PropertyTypeName">Efficiency</prop>
												<prop name="Position">1</prop>
												<prop name="IsDefault">1</prop>
												<prop name="Efficiency">2</prop>
												<obj name="ChannelProp" class="ChannelProperty" version="1">
													<prop name="ChannelIdx">3</prop>
												</obj>
											</obj>
											<obj name="PropertyObject" class="ChannelGenotype" version="4">
												<prop name="PropertyTypeName">Melt Geno Genotype</prop>
												<prop name="Position">1</prop>
												<prop name="IsDefault">1</prop>
												<prop name="ReadOnly">1</prop>
												<obj name="ChannelProp" class="ChannelProperty" version="1">
													<prop name="ChannelIdx">3</prop>
												</obj>
											</obj>
											<obj name="PropertyObject" class="GroupChannelTypeProp" version="4">
												<prop name="PropertyTypeName">Melt Geno Sample Type</prop>
												<prop name="Position">1</prop>
												<prop name="IsDefault">0</prop>
												<prop name="GroupSampleType">mstUnknown</prop>
												<obj name="ChannelProp" class="ChannelProperty" version="1">
													<prop name="ChannelIdx">3</prop>
												</obj>
											</obj>
											<obj name="PropertyObject" class="QuantSampleTypeProperty" version="4">
												<prop name="PropertyTypeName">Quantification Sample Type</prop>
												<prop name="Position">1</prop>
												<prop name="IsDefault">0</prop>
												<prop name="SampleType">qsUnknown</prop>
												<obj name="ChannelProp" class="ChannelProperty" version="1">
													<prop name="ChannelIdx">3</prop>
												</obj>
											</obj>
											<obj name="PropertyObject" class="ChannelGenotype" version="4">
												<prop name="PropertyTypeName">Scanning Genotype</prop>
												<prop name="Position">1</prop>
												<prop name="IsDefault">1</prop>
												<prop name="ReadOnly">1</prop>
												<obj name="ChannelProp" class="ChannelProperty" version="1">
													<prop name="ChannelIdx">3</prop>
												</obj>
											</obj>
											<obj name="PropertyObject" class="GroupChannelTypeProp" version="4">
												<prop name="PropertyTypeName">Scanning Sample Type</prop>
												<prop name="Position">1</prop>
												<prop name="IsDefault">0</prop>
												<prop name="GroupSampleType">mstUnknown</prop>
												<obj name="ChannelProp" class="ChannelProperty" version="1">
													<prop name="ChannelIdx">3</prop>
												</obj>
											</obj>
											<obj name="PropertyObject" class="TargetName" version="4">
												<prop name="PropertyTypeName">Target Name</prop>
												<prop name="Position">1</prop>
												<prop name="IsDefault">1</prop>
												<obj name="ChannelProp" class="ChannelProperty" version="1">
													<prop name="ChannelIdx">3</prop>
												</obj>
											</obj>
											<obj name="PropertyObject" class="RQTargetProperty" version="4">
												<prop name="PropertyTypeName">Target Type</prop>
												<prop name="Position">1</prop>
												<prop name="IsDefault">0</prop>
												<prop name="TargetType">dtNone</prop>
												<obj name="ChannelProp" class="ChannelProperty" version="1">
													<prop name="ChannelIdx">3</prop>
												</obj>
											</obj>
										</list>
									</obj>
								</list>
							</obj>
						</obj>
						<prop name="ChannelPropertyCount">4</prop>
						<prop name="ContainerPosition">1</prop>
						<prop name="HasSampleProperties">1</prop>
						<obj name="SampleProperties" class="PropertyList" version="1">
							<list name="emlist" count="14">
								<obj name="PropertyObject" class="SamplePrefColor" version="4">
									<prop name="PropertyTypeName">Color</prop>
									<prop name="Position">1</prop>
									<prop name="IsDefault">0</prop>
									<prop name="Color">clRed</prop>
								</obj>
								<obj name="PropertyObject" class="DominantChannelProp" version="4">
									<prop name="PropertyTypeName">Dominant Channel</prop>
									<prop name="Position">1</prop>
									<prop name="IsDefault">0</prop>
									<prop name="DominantChannel">0</prop>
								</obj>
								<obj name="PropertyObject" class="Genotype" version="4">
									<prop name="PropertyTypeName">EndPt Genotype</prop>
									<prop name="Position">1</prop>
									<prop name="IsDefault">1</prop>
									<prop name="ReadOnly">1</prop>
								</obj>
								<obj name="PropertyObject" class="GroupingSample" version="4">
									<prop name="PropertyTypeName">EndPt Sample Type</prop>
									<prop name="Position">1</prop>
									<prop name="IsDefault">0</prop>
									<prop name="GroupSampleType">mstUnknown</prop>
								</obj>
								<obj name="PropertyObject" class="SamplePrefLineStyle" version="4">
									<prop name="PropertyTypeName">Line Style</prop>
									<prop name="Position">1</prop>
									<prop name="IsDefault">0</prop>
									<prop name="LineStyle">psSolid</prop>
								</obj>
								<obj name="PropertyObject" class="GenSampleEditNotes" version="4">
									<prop name="PropertyTypeName">Notes</prop>
									<prop name="Position">1</prop>
									<prop name="IsDefault">1</prop>
								</obj>
								<obj name="PropertyObject" class="SamplePrefPointStyle" version="4">
									<prop name="PropertyTypeName">Point Style</prop>
									<prop name="Position">1</prop>
									<prop name="IsDefault">0</prop>
									<prop name="PointStyle">psNothing</prop>
								</obj>
								<obj name="PropertyObject" class="GenSampleEditPosition" version="4">
									<prop name="PropertyTypeName">Position</prop>
									<prop name="Position">1</prop>
									<prop name="IsDefault">1</prop>
								</obj>
								<obj name="PropertyObject" class="GenSampleEditReplicate" version="4">
									<prop name="PropertyTypeName">Replicate of</prop>
									<prop name="Position">1</prop>
									<prop name="IsDefault">1</prop>
									<prop name="ReplicateOf">-1</prop>
								</obj>
								<obj name="PropertyObject" class="HTCSampleID" version="4">
									<prop name="PropertyTypeName">Sample ID</prop>
									<prop name="Position">1</prop>
									<prop name="IsDefault">1</prop>
								</obj>
								<obj name="PropertyObject" class="GenSampleEditName" version="4">
									<prop name="PropertyTypeName">Sample Name</prop>
									<prop name="Position">1</prop>
									<prop name="IsDefault">1</prop>
									<prop name="name">Sample 2</prop>
								</obj>
								<obj name="PropertyObject" class="HTCSamplePrepNotes" version="4">
									<prop name="PropertyTypeName">Sample Prep Notes</prop>
									<prop name="Position">1</prop>
									<prop name="IsDefault">1</prop>
								</obj>
								<obj name="PropertyObject" class="GenSampleEditSubset" version="4">
									<prop name="PropertyTypeName">Subsets</prop>
									<prop name="Position">1</prop>
									<prop name="IsDefault">1</prop>
								</obj>
								<obj name="PropertyObject" class="SamplePrefWidth" version="5">
									<prop name="PropertyTypeName">Width</prop>
									<prop name="Position">1</prop>
									<prop name="IsDefault">1</prop>
									<prop name="Width">1</prop>
								</obj>
							</list>
						</obj>
					</obj>
					<obj name="item" class="SamplePropInfo" version="1">
						<obj name="ChannelProperties" class="ChanPropList" version="2">
							<obj name="ChannelProperties" class="EMList" version="1">
								<list name="emlist" count="4">
									<obj name="item" class="PropertyList" version="1">
										<list name="emlist" count="12">
											<obj name="PropertyObject" class="RQSampleTargetProperty" version="4">
												<prop name="PropertyTypeName">Combined Sample and Target Type</prop>
												<prop name="Position">2</prop>
												<prop name="IsDefault">0</prop>
												<obj name="ChannelProp" class="ChannelProperty" version="1">
													<prop name="ChannelIdx">0</prop>
												</obj>
											</obj>
											<obj name="PropertyObject" class="QuantConcProperty" version="4">
												<prop name="PropertyTypeName">Concentration</prop>
												<prop name="Position">2</prop>
												<prop name="IsDefault">1</prop>
												<prop name="Concentration">0</prop>
												<obj name="ChannelProp" class="ChannelProperty" version="1">
													<prop name="ChannelIdx">0</prop>
												</obj>
												<prop name="ReadOnly">1</prop>
											</obj>
											<obj name="PropertyObject" class="QuantCpHighProp" version="4">
												<prop name="PropertyTypeName">Cp High</prop>
												<prop name="Position">2</prop>
												<prop name="IsDefault">1</prop>
												<prop name="CpRangeHigh">0</prop>
												<obj name="ChannelProp" class="ChannelProperty" version="1">
													<prop name="ChannelIdx">0</prop>
												</obj>
												<prop name="ReadOnly">1</prop>
											</obj>
											<obj name="PropertyObject" class="QuantCpLowProp" version="4">
												<prop name="PropertyTypeName">Cp Low</prop>
												<prop name="Position">2</prop>
												<prop name="IsDefault">1</prop>
												<prop name="CpRangeLow">0</prop>
												<obj name="ChannelProp" class="ChannelProperty" version="1">
													<prop name="ChannelIdx">0</prop>
												</obj>
												<prop name="ReadOnly">1</prop>
											</obj>
											<obj name="PropertyObject" class="RQEffProp" version="4">
												<prop name="PropertyTypeName">Efficiency</prop>
												<prop name="Position">2</prop>
												<prop name="IsDefault">1</prop>
												<prop name="Efficiency">2</prop>
												<obj name="ChannelProp" class="ChannelProperty" version="1">
													<prop name="ChannelIdx">0</prop>
												</obj>
											</obj>
											<obj name="PropertyObject" class="ChannelGenotype" version="4">
												<prop name="PropertyTypeName">Melt Geno Genotype</prop>
												<prop name="Position">2</prop>
												<prop name="IsDefault">1</prop>
												<prop name="ReadOnly">1</prop>
												<obj name="ChannelProp" class="ChannelProperty" version="1">
													<prop name="ChannelIdx">0</prop>
												</obj>
											</obj>
											<obj name="PropertyObject" class="GroupChannelTypeProp" version="4">
												<prop name="PropertyTypeName">Melt Geno Sample Type</prop>
												<prop name="Position">2</prop>
												<prop name="IsDefault">0</prop>
												<prop name="GroupSampleType">mstUnknown</prop>
												<obj name="ChannelProp" class="ChannelProperty" version="1">
													<prop name="ChannelIdx">0</prop>
												</obj>
											</obj>
											<obj name="PropertyObject" class="QuantSampleTypeProperty" version="4">
												<prop name="PropertyTypeName">Quantification Sample Type</prop>
												<prop name="Position">2</prop>
												<prop name="IsDefault">0</prop>
												<prop name="SampleType">qsUnknown</prop>
												<obj name="ChannelProp" class="ChannelProperty" version="1">
													<prop name="ChannelIdx">0</prop>
												</obj>
											</obj>
											<obj name="PropertyObject" class="ChannelGenotype" version="4">
												<prop name="PropertyTypeName">Scanning Genotype</prop>
												<prop name="Position">2</prop>
												<prop name="IsDefault">1</prop>
												<prop name="ReadOnly">1</prop>
												<obj name="ChannelProp" class="ChannelProperty" version="1">
													<prop name="ChannelIdx">0</prop>
												</obj>
											</obj>
											<obj name="PropertyObject" class="GroupChannelTypeProp" version="4">
												<prop name="PropertyTypeName">Scanning Sample Type</prop>
												<prop name="Position">2</prop>
												<prop name="IsDefault">0</prop>
												<prop name="GroupSampleType">mstUnknown</prop>
												<obj name="ChannelProp" class="ChannelProperty" version="1">
													<prop name="ChannelIdx">0</prop>
												</obj>
											</obj>
											<obj name="PropertyObject" class="TargetName" version="4">
												<prop name="PropertyTypeName">Target Name</prop>
												<prop name="Position">2</prop>
												<prop name="IsDefault">1</prop>
												<obj name="ChannelProp" class="ChannelProperty" version="1">
													<prop name="ChannelIdx">0</prop>
												</obj>
											</obj>
											<obj name="PropertyObject" class="RQTargetProperty" version="4">
												<prop name="PropertyTypeName">Target Type</prop>
												<prop name="Position">2</prop>
												<prop name="IsDefault">0</prop>
												<prop name="TargetType">dtNone</prop>
												<obj name="ChannelProp" class="ChannelProperty" version="1">
													<prop name="ChannelIdx">0</prop>
												</obj>
											</obj>
										</list>
									</obj>
									<obj name="item" class="PropertyList" version="1">
										<list name="emlist" count="12">
											<obj name="PropertyObject" class="RQSampleTargetProperty" version="4">
												<prop name="PropertyTypeName">Combined Sample and Target Type</prop>
												<prop name="Position">2</prop>
												<prop name="IsDefault">0</prop>
												<obj name="ChannelProp" class="ChannelProperty" version="1">
													<prop name="ChannelIdx">1</prop>
												</obj>
											</obj>
											<obj name="PropertyObject" class="QuantConcProperty" version="4">
												<prop name="PropertyTypeName">Concentration</prop>
												<prop name="Position">2</prop>
												<prop name="IsDefault">1</prop>
												<prop name="Concentration">0</prop>
												<obj name="ChannelProp" class="ChannelProperty" version="1">
													<prop name="ChannelIdx">1</prop>
												</obj>
												<prop name="ReadOnly">1</prop>
											</obj>
											<obj name="PropertyObject" class="QuantCpHighProp" version="4">
												<prop name="PropertyTypeName">Cp High</prop>
												<prop name="Position">2</prop>
												<prop name="IsDefault">1</prop>
												<prop name="CpRangeHigh">0</prop>
												<obj name="ChannelProp" class="ChannelProperty" version="1">
													<prop name="ChannelIdx">1</prop>
												</obj>
												<prop name="ReadOnly">1</prop>
											</obj>
											<obj name="PropertyObject" class="QuantCpLowProp" version="4">
												<prop name="PropertyTypeName">Cp Low</prop>
												<prop name="Position">2</prop>
												<prop name="IsDefault">1</prop>
												<prop name="CpRangeLow">0</prop>
												<obj name="ChannelProp" class="ChannelProperty" version="1">
													<prop name="ChannelIdx">1</prop>
												</obj>
												<prop name="ReadOnly">1</prop>
											</obj>
											<obj name="PropertyObject" class="RQEffProp" version="4">
												<prop name="PropertyTypeName">Efficiency</prop>
												<prop name="Position">2</prop>
												<prop name="IsDefault">1</prop>
												<prop name="Efficiency">2</prop>
												<obj name="ChannelProp" class="ChannelProperty" version="1">
													<prop name="ChannelIdx">1</prop>
												</obj>
											</obj>
											<obj name="PropertyObject" class="ChannelGenotype" version="4">
												<prop name="PropertyTypeName">Melt Geno Genotype</prop>
												<prop name="Position">2</prop>
												<prop name="IsDefault">1</prop>
												<prop name="ReadOnly">1</prop>
												<obj name="ChannelProp" class="ChannelProperty" version="1">
													<prop name="ChannelIdx">1</prop>
												</obj>
											</obj>
											<obj name="PropertyObject" class="GroupChannelTypeProp" version="4">
												<prop name="PropertyTypeName">Melt Geno Sample Type</prop>
												<prop name="Position">2</prop>
												<prop name="IsDefault">0</prop>
												<prop name="GroupSampleType">mstUnknown</prop>
												<obj name="ChannelProp" class="ChannelProperty" version="1">
													<prop name="ChannelIdx">1</prop>
												</obj>
											</obj>
											<obj name="PropertyObject" class="QuantSampleTypeProperty" version="4">
												<prop name="PropertyTypeName">Quantification Sample Type</prop>
												<prop name="Position">2</prop>
												<prop name="IsDefault">0</prop>
												<prop name="SampleType">qsUnknown</prop>
												<obj name="ChannelProp" class="ChannelProperty" version="1">
													<prop name="ChannelIdx">1</prop>
												</obj>
											</obj>
											<obj name="PropertyObject" class="ChannelGenotype" version="4">
												<prop name="PropertyTypeName">Scanning Genotype</prop>
												<prop name="Position">2</prop>
												<prop name="IsDefault">1</prop>
												<prop name="ReadOnly">1</prop>
												<obj name="ChannelProp" class="ChannelProperty" version="1">
													<prop name="ChannelIdx">1</prop>
												</obj>
											</obj>
											<obj name="PropertyObject" class="GroupChannelTypeProp" version="4">
												<prop name="PropertyTypeName">Scanning Sample Type</prop>
												<prop name="Position">2</prop>
												<prop name="IsDefault">0</prop>
												<prop name="GroupSampleType">mstUnknown</prop>
												<obj name="ChannelProp" class="ChannelProperty" version="1">
													<prop name="ChannelIdx">1</prop>
												</obj>
											</obj>
											<obj name="PropertyObject" class="TargetName" version="4">
												<prop name="PropertyTypeName">Target Name</prop>
												<prop name="Position">2</prop>
												<prop name="IsDefault">1</prop>
												<obj name="ChannelProp" class="ChannelProperty" version="1">
													<prop name="ChannelIdx">1</prop>
												</obj>
											</obj>
											<obj name="PropertyObject" class="RQTargetProperty" version="4">
												<prop name="PropertyTypeName">Target Type</prop>
												<prop name="Position">2</prop>
												<prop name="IsDefault">0</prop>
												<prop name="TargetType">dtNone</prop>
												<obj name="ChannelProp" class="ChannelProperty" version="1">
													<prop name="ChannelIdx">1</prop>
												</obj>
											</obj>
										</list>
									</obj>
									<obj name="item" class="PropertyList" version="1">
										<list name="emlist" count="12">
											<obj name="PropertyObject" class="RQSampleTargetProperty" version="4">
												<prop name="PropertyTypeName">Combined Sample and Target Type</prop>
												<prop name="Position">2</prop>
												<prop name="IsDefault">0</prop>
												<obj name="ChannelProp" class="ChannelProperty" version="1">
													<prop name="ChannelIdx">2</prop>
												</obj>
											</obj>
											<obj name="PropertyObject" class="QuantConcProperty" version="4">
												<prop name="PropertyTypeName">Concentration</prop>
												<prop name="Position">2</prop>
												<prop name="IsDefault">1</prop>
												<prop name="Concentration">0</prop>
												<obj name="ChannelProp" class="ChannelProperty" version="1">
													<prop name="ChannelIdx">2</prop>
												</obj>
												<prop name="ReadOnly">1</prop>
											</obj>
											<obj name="PropertyObject" class="QuantCpHighProp" version="4">
												<prop name="PropertyTypeName">Cp High</prop>
												<prop name="Position">2</prop>
												<prop name="IsDefault">1</prop>
												<prop name="CpRangeHigh">0</prop>
												<obj name="ChannelProp" class="ChannelProperty" version="1">
													<prop name="ChannelIdx">2</prop>
												</obj>
												<prop name="ReadOnly">1</prop>
											</obj>
											<obj name="PropertyObject" class="QuantCpLowProp" version="4">
												<prop name="PropertyTypeName">Cp Low</prop>
												<prop name="Position">2</prop>
												<prop name="IsDefault">1</prop>
												<prop name="CpRangeLow">0</prop>
												<obj name="ChannelProp" class="ChannelProperty" version="1">
													<prop name="ChannelIdx">2</prop>
												</obj>
												<prop name="ReadOnly">1</prop>
											</obj>
											<obj name="PropertyObject" class="RQEffProp" version="4">
												<prop name="PropertyTypeName">Efficiency</prop>
												<prop name="Position">2</prop>
												<prop name="IsDefault">1</prop>
												<prop name="Efficiency">2</prop>
												<obj name="ChannelProp" class="ChannelProperty" version="1">
													<prop name="ChannelIdx">2</prop>
												</obj>
											</obj>
											<obj name="PropertyObject" class="ChannelGenotype" version="4">
												<prop name="PropertyTypeName">Melt Geno Genotype</prop>
												<prop name="Position">2</prop>
												<prop name="IsDefault">1</prop>
												<prop name="ReadOnly">1</prop>
												<obj name="ChannelProp" class="ChannelProperty" version="1">
													<prop name="ChannelIdx">2</prop>
												</obj>
											</obj>
											<obj name="PropertyObject" class="GroupChannelTypeProp" version="4">
												<prop name="PropertyTypeName">Melt Geno Sample Type</prop>
												<prop name="Position">2</prop>
												<prop name="IsDefault">0</prop>
												<prop name="GroupSampleType">mstUnknown</prop>
												<obj name="ChannelProp" class="ChannelProperty" version="1">
													<prop name="ChannelIdx">2</prop>
												</obj>
											</obj>
											<obj name="PropertyObject" class="QuantSampleTypeProperty" version="4">
												<prop name="PropertyTypeName">Quantification Sample Type</prop>
												<prop name="Position">2</prop>
												<prop name="IsDefault">0</prop>
												<prop name="SampleType">qsUnknown</prop>
												<obj name="ChannelProp" class="ChannelProperty" version="1">
													<prop name="ChannelIdx">2</prop>
												</obj>
											</obj>
											<obj name="PropertyObject" class="ChannelGenotype" version="4">
												<prop name="PropertyTypeName">Scanning Genotype</prop>
												<prop name="Position">2</prop>
												<prop name="IsDefault">1</prop>
												<prop name="ReadOnly">1</prop>
												<obj name="ChannelProp" class="ChannelProperty" version="1">
													<prop name="ChannelIdx">2</prop>
												</obj>
											</obj>
											<obj name="PropertyObject" class="GroupChannelTypeProp" version="4">
												<prop name="PropertyTypeName">Scanning Sample Type</prop>
												<prop name="Position">2</prop>
												<prop name="IsDefault">0</prop>
												<prop name="GroupSampleType">mstUnknown</prop>
												<obj name="ChannelProp" class="ChannelProperty" version="1">
													<prop name="ChannelIdx">2</prop>
												</obj>
											</obj>
											<obj name="PropertyObject" class="TargetName" version="4">
												<prop name="PropertyTypeName">Target Name</prop>
												<prop name="Position">2</prop>
												<prop name="IsDefault">1</prop>
												<obj name="ChannelProp" class="ChannelProperty" version="1">
													<prop name="ChannelIdx">2</prop>
												</obj>
											</obj>
											<obj name="PropertyObject" class="RQTargetProperty" version="4">
												<prop name="PropertyTypeName">Target Type</prop>
												<prop name="Position">2</prop>
												<prop name="IsDefault">0</prop>
												<prop name="TargetType">dtNone</prop>
												<obj name="ChannelProp" class="ChannelProperty" version="1">
													<prop name="ChannelIdx">2</prop>
												</obj>
											</obj>
										</list>
									</obj>
									<obj name="item" class="PropertyList" version="1">
										<list name="emlist" count="12">
											<obj name="PropertyObject" class="RQSampleTargetProperty" version="4">
												<prop name="PropertyTypeName">Combined Sample and Target Type</prop>
												<prop name="Position">2</prop>
												<prop name="IsDefault">0</prop>
												<obj name="ChannelProp" class="ChannelProperty" version="1">
													<prop name="ChannelIdx">3</prop>
												</obj>
											</obj>
											<obj name="PropertyObject" class="QuantConcProperty" version="4">
												<prop name="PropertyTypeName">Concentration</prop>
												<prop name="Position">2</prop>
												<prop name="IsDefault">1</prop>
												<prop name="Concentration">0</prop>
												<obj name="ChannelProp" class="ChannelProperty" version="1">
													<prop name="ChannelIdx">3</prop>
												</obj>
												<prop name="ReadOnly">1</prop>
											</obj>
											<obj name="PropertyObject" class="QuantCpHighProp" version="4">
												<prop name="PropertyTypeName">Cp High</prop>
												<prop name="Position">2</prop>
												<prop name="IsDefault">1</prop>
												<prop name="CpRangeHigh">0</prop>
												<obj name="ChannelProp" class="ChannelProperty" version="1">
													<prop name="ChannelIdx">3</prop>
												</obj>
												<prop name="ReadOnly">1</prop>
											</obj>
											<obj name="PropertyObject" class="QuantCpLowProp" version="4">
												<prop name="PropertyTypeName">Cp Low</prop>
												<prop name="Position">2</prop>
												<prop name="IsDefault">1</prop>
												<prop name="CpRangeLow">0</prop>
												<obj name="ChannelProp" class="ChannelProperty" version="1">
													<prop name="ChannelIdx">3</prop>
												</obj>
												<prop name="ReadOnly">1</prop>
											</obj>
											<obj name="PropertyObject" class="RQEffProp" version="4">
												<prop name="PropertyTypeName">Efficiency</prop>
												<prop name="Position">2</prop>
												<prop name="IsDefault">1</prop>
												<prop name="Efficiency">2</prop>
												<obj name="ChannelProp" class="ChannelProperty" version="1">
													<prop name="ChannelIdx">3</prop>
												</obj>
											</obj>
											<obj name="PropertyObject" class="ChannelGenotype" version="4">
												<prop name="PropertyTypeName">Melt Geno Genotype</prop>
												<prop name="Position">2</prop>
												<prop name="IsDefault">1</prop>
												<prop name="ReadOnly">1</prop>
												<obj name="ChannelProp" class="ChannelProperty" version="1">
													<prop name="ChannelIdx">3</prop>
												</obj>
											</obj>
											<obj name="PropertyObject" class="GroupChannelTypeProp" version="4">
												<prop name="PropertyTypeName">Melt Geno Sample Type</prop>
												<prop name="Position">2</prop>
												<prop name="IsDefault">0</prop>
												<prop name="GroupSampleType">mstUnknown</prop>
												<obj name="ChannelProp" class="ChannelProperty" version="1">
													<prop name="ChannelIdx">3</prop>
												</obj>
											</obj>
											<obj name="PropertyObject" class="QuantSampleTypeProperty" version="4">
												<prop name="PropertyTypeName">Quantification Sample Type</prop>
												<prop name="Position">2</prop>
												<prop name="IsDefault">0</prop>
												<prop name="SampleType">qsUnknown</prop>
												<obj name="ChannelProp" class="ChannelProperty" version="1">
													<prop name="ChannelIdx">3</prop>
												</obj>
											</obj>
											<obj name="PropertyObject" class="ChannelGenotype" version="4">
												<prop name="PropertyTypeName">Scanning Genotype</prop>
												<prop name="Position">2</prop>
												<prop name="IsDefault">1</prop>
												<prop name="ReadOnly">1</prop>
												<obj name="ChannelProp" class="ChannelProperty" version="1">
													<prop name="ChannelIdx">3</prop>
												</obj>
											</obj>
											<obj name="PropertyObject" class="GroupChannelTypeProp" version="4">
												<prop name="PropertyTypeName">Scanning Sample Type</prop>
												<prop name="Position">2</prop>
												<prop name="IsDefault">0</prop>
												<prop name="GroupSampleType">mstUnknown</prop>
												<obj name="ChannelProp" class="ChannelProperty" version="1">
													<prop name="ChannelIdx">3</prop>
												</obj>
											</obj>
											<obj name="PropertyObject" class="TargetName" version="4">
												<prop name="PropertyTypeName">Target Name</prop>
												<prop name="Position">2</prop>
												<prop name="IsDefault">1</prop>
												<obj name="ChannelProp" class="ChannelProperty" version="1">
													<prop name="ChannelIdx">3</prop>
												</obj>
											</obj>
											<obj name="PropertyObject" class="RQTargetProperty" version="4">
												<prop name="PropertyTypeName">Target Type</prop>
												<prop name="Position">2</prop>
												<prop name="IsDefault">0</prop>
												<prop name="TargetType">dtNone</prop>
												<obj name="ChannelProp" class="ChannelProperty" version="1">
													<prop name="ChannelIdx">3</prop>
												</obj>
											</obj>
										</list>
									</obj>
								</list>
							</obj>
						</obj>
						<prop name="ChannelPropertyCount">4</prop>
						<prop name="ContainerPosition">2</prop>
						<prop name="HasSampleProperties">1</prop>
						<obj name="SampleProperties" class="PropertyList" version="1">
							<list name="emlist" count="14">
								<obj name="PropertyObject" class="SamplePrefColor" version="4">
									<prop name="PropertyTypeName">Color</prop>
									<prop name="Position">2</prop>
									<prop name="IsDefault">0</prop>
									<prop name="Color">$0030D700</prop>
								</obj>
								<obj name="PropertyObject" class="DominantChannelProp" version="4">
									<prop name="PropertyTypeName">Dominant Channel</prop>
									<prop name="Position">2</prop>
									<prop name="IsDefault">0</prop>
									<prop name="DominantChannel">0</prop>
								</obj>
								<obj name="PropertyObject" class="Genotype" version="4">
									<prop name="PropertyTypeName">EndPt Genotype</prop>
									<prop name="Position">2</prop>
									<prop name="IsDefault">1</prop>
									<prop name="ReadOnly">1</prop>
								</obj>
								<obj name="PropertyObject" class="GroupingSample" version="4">
									<prop name="PropertyTypeName">EndPt Sample Type</prop>
									<prop name="Position">2</prop>
									<prop name="IsDefault">0</prop>
									<prop name="GroupSampleType">mstUnknown</prop>
								</obj>
								<obj name="PropertyObject" class="SamplePrefLineStyle" version="4">
									<prop name="PropertyTypeName">Line Style</prop>
									<prop name="Position">2</prop>
									<prop name="IsDefault">0</prop>
									<prop name="LineStyle">psSolid</prop>
								</obj>
								<obj name="PropertyObject" class="GenSampleEditNotes" version="4">
									<prop name="PropertyTypeName">Notes</prop>
									<prop name="Position">2</prop>
									<prop name="IsDefault">1</prop>
								</obj>
								<obj name="PropertyObject" class="SamplePrefPointStyle" version="4">
									<prop name="PropertyTypeName">Point Style</prop>
									<prop name="Position">2</prop>
									<prop name="IsDefault">0</prop>
									<prop name="PointStyle">psNothing</prop>
								</obj>
								<obj name="PropertyObject" class="GenSampleEditPosition" version="4">
									<prop name="PropertyTypeName">Position</prop>
									<prop name="Position">2</prop>
									<prop name="IsDefault">1</prop>
								</obj>
								<obj name="PropertyObject" class="GenSampleEditReplicate" version="4">
									<prop name="PropertyTypeName">Replicate of</prop>
									<prop name="Position">2</prop>
									<prop name="IsDefault">1</prop>
									<prop name="ReplicateOf">-1</prop>
								</obj>
								<obj name="PropertyObject" class="HTCSampleID" version="4">
									<prop name="PropertyTypeName">Sample ID</prop>
									<prop name="Position">2</prop>
									<prop name="IsDefault">1</prop>
								</obj>
								<obj name="PropertyObject" class="GenSampleEditName" version="4">
									<prop name="PropertyTypeName">Sample Name</prop>
									<prop name="Position">2</prop>
									<prop name="IsDefault">1</prop>
									<prop name="name">Sample 3</prop>
								</obj>
								<obj name="PropertyObject" class="HTCSamplePrepNotes" version="4">
									<prop name="PropertyTypeName">Sample Prep Notes</prop>
									<prop name="Position">2</prop>
									<prop name="IsDefault">1</prop>
								</obj>
								<obj name="PropertyObject" class="GenSampleEditSubset" version="4">
									<prop name="PropertyTypeName">Subsets</prop>
									<prop name="Position">2</prop>
									<prop name="IsDefault">1</prop>
								</obj>
								<obj name="PropertyObject" class="SamplePrefWidth" version="5">
									<prop name="PropertyTypeName">Width</prop>
									<prop name="Position">2</prop>
									<prop name="IsDefault">1</prop>
									<prop name="Width">1</prop>
								</obj>
							</list>
						</obj>
					</obj>
					<obj name="item" class="SamplePropInfo" version="1">
						<obj name="ChannelProperties" class="ChanPropList" version="2">
							<obj name="ChannelProperties" class="EMList" version="1">
								<list name="emlist" count="4">
									<obj name="item" class="PropertyList" version="1">
										<list name="emlist" count="12">
											<obj name="PropertyObject" class="RQSampleTargetProperty" version="4">
												<prop name="PropertyTypeName">Combined Sample and Target Type</prop>
												<prop name="Position">3</prop>
												<prop name="IsDefault">0</prop>
												<obj name="ChannelProp" class="ChannelProperty" version="1">
													<prop name="ChannelIdx">0</prop>
												</obj>
											</obj>
											<obj name="PropertyObject" class="QuantConcProperty" version="4">
												<prop name="PropertyTypeName">Concentration</prop>
												<prop name="Position">3</prop>
												<prop name="IsDefault">1</prop>
												<prop name="Concentration">0</prop>
												<obj name="ChannelProp" class="ChannelProperty" version="1">
													<prop name="ChannelIdx">0</prop>
												</obj>
												<prop name="ReadOnly">1</prop>
											</obj>
											<obj name="PropertyObject" class="QuantCpHighProp" version="4">
												<prop name="PropertyTypeName">Cp High</prop>
												<prop name="Position">3</prop>
												<prop name="IsDefault">1</prop>
												<prop name="CpRangeHigh">0</prop>
												<obj name="ChannelProp" class="ChannelProperty" version="1">
													<prop name="ChannelIdx">0</prop>
												</obj>
												<prop name="ReadOnly">1</prop>
											</obj>
											<obj name="PropertyObject" class="QuantCpLowProp" version="4">
												<prop name="PropertyTypeName">Cp Low</prop>
												<prop name="Position">3</prop>
												<prop name="IsDefault">1</prop>
												<prop name="CpRangeLow">0</prop>
												<obj name="ChannelProp" class="ChannelProperty" version="1">
													<prop name="ChannelIdx">0</prop>
												</obj>
												<prop name="ReadOnly">1</prop>
											</obj>
											<obj name="PropertyObject" class="RQEffProp" version="4">
												<prop name="PropertyTypeName">Efficiency</prop>
												<prop name="Position">3</prop>
												<prop name="IsDefault">1</prop>
												<prop name="Efficiency">2</prop>
												<obj name="ChannelProp" class="ChannelProperty" version="1">
													<prop name="ChannelIdx">0</prop>
												</obj>
											</obj>
											<obj name="PropertyObject" class="ChannelGenotype" version="4">
												<prop name="PropertyTypeName">Melt Geno Genotype</prop>
												<prop name="Position">3</prop>
												<prop name="IsDefault">1</prop>
												<prop name="ReadOnly">1</prop>
												<obj name="ChannelProp" class="ChannelProperty" version="1">
													<prop name="ChannelIdx">0</prop>
												</obj>
											</obj>
											<obj name="PropertyObject" class="GroupChannelTypeProp" version="4">
												<prop name="PropertyTypeName">Melt Geno Sample Type</prop>
												<prop name="Position">3</prop>
												<prop name="IsDefault">0</prop>
												<prop name="GroupSampleType">mstUnknown</prop>
												<obj name="ChannelProp" class="ChannelProperty" version="1">
													<prop name="ChannelIdx">0</prop>
												</obj>
											</obj>
											<obj name="PropertyObject" class="QuantSampleTypeProperty" version="4">
												<prop name="PropertyTypeName">Quantification Sample Type</prop>
												<prop name="Position">3</prop>
												<prop name="IsDefault">0</prop>
												<prop name="SampleType">qsUnknown</prop>
												<obj name="ChannelProp" class="ChannelProperty" version="1">
													<prop name="ChannelIdx">0</prop>
												</obj>
											</obj>
											<obj name="PropertyObject" class="ChannelGenotype" version="4">
												<prop name="PropertyTypeName">Scanning Genotype</prop>
												<prop name="Position">3</prop>
												<prop name="IsDefault">1</prop>
												<prop name="ReadOnly">1</prop>
												<obj name="ChannelProp" class="ChannelProperty" version="1">
													<prop name="ChannelIdx">0</prop>
												</obj>
											</obj>
											<obj name="PropertyObject" class="GroupChannelTypeProp" version="4">
												<prop name="PropertyTypeName">Scanning Sample Type</prop>
												<prop name="Position">3</prop>
												<prop name="IsDefault">0</prop>
												<prop name="GroupSampleType">mstUnknown</prop>
												<obj name="ChannelProp" class="ChannelProperty" version="1">
													<prop name="ChannelIdx">0</prop>
												</obj>
											</obj>
											<obj name="PropertyObject" class="TargetName" version="4">
												<prop name="PropertyTypeName">Target Name</prop>
												<prop name="Position">3</prop>
												<prop name="IsDefault">1</prop>
												<obj name="ChannelProp" class="ChannelProperty" version="1">
													<prop name="ChannelIdx">0</prop>
												</obj>
											</obj>
											<obj name="PropertyObject" class="RQTargetProperty" version="4">
												<prop name="PropertyTypeName">Target Type</prop>
												<prop name="Position">3</prop>
												<prop name="IsDefault">0</prop>
												<prop name="TargetType">dtNone</prop>
												<obj name="ChannelProp" class="ChannelProperty" version="1">
													<prop name="ChannelIdx">0</prop>
												</obj>
											</obj>
										</list>
									</obj>
									<obj name="item" class="PropertyList" version="1">
										<list name="emlist" count="12">
											<obj name="PropertyObject" class="RQSampleTargetProperty" version="4">
												<prop name="PropertyTypeName">Combined Sample and Target Type</prop>
												<prop name="Position">3</prop>
												<prop name="IsDefault">0</prop>
												<obj name="ChannelProp" class="ChannelProperty" version="1">
													<prop name="ChannelIdx">1</prop>
												</obj>
											</obj>
											<obj name="PropertyObject" class="QuantConcProperty" version="4">
												<prop name="PropertyTypeName">Concentration</prop>
												<prop name="Position">3</prop>
												<prop name="IsDefault">1</prop>
												<prop name="Concentration">0</prop>
												<obj name="ChannelProp" class="ChannelProperty" version="1">
													<prop name="ChannelIdx">1</prop>
												</obj>
												<prop name="ReadOnly">1</prop>
											</obj>
											<obj name="PropertyObject" class="QuantCpHighProp" version="4">
												<prop name="PropertyTypeName">Cp High</prop>
												<prop name="Position">3</prop>
												<prop name="IsDefault">1</prop>
												<prop name="CpRangeHigh">0</prop>
												<obj name="ChannelProp" class="ChannelProperty" version="1">
													<prop name="ChannelIdx">1</prop>
												</obj>
												<prop name="ReadOnly">1</prop>
											</obj>
											<obj name="PropertyObject" class="QuantCpLowProp" version="4">
												<prop name="PropertyTypeName">Cp Low</prop>
												<prop name="Position">3</prop>
												<prop name="IsDefault">1</prop>
												<prop name="CpRangeLow">0</prop>
												<obj name="ChannelProp" class="ChannelProperty" version="1">
													<prop name="ChannelIdx">1</prop>
												</obj>
												<prop name="ReadOnly">1</prop>
											</obj>
											<obj name="PropertyObject" class="RQEffProp" version="4">
												<prop name="PropertyTypeName">Efficiency</prop>
												<prop name="Position">3</prop>
												<prop name="IsDefault">1</prop>
												<prop name="Efficiency">2</prop>
												<obj name="ChannelProp" class="ChannelProperty" version="1">
													<prop name="ChannelIdx">1</prop>
												</obj>
											</obj>
											<obj name="PropertyObject" class="ChannelGenotype" version="4">
												<prop name="PropertyTypeName">Melt Geno Genotype</prop>
												<prop name="Position">3</prop>
												<prop name="IsDefault">1</prop>
												<prop name="ReadOnly">1</prop>
												<obj name="ChannelProp" class="ChannelProperty" version="1">
													<prop name="ChannelIdx">1</prop>
												</obj>
											</obj>
											<obj name="PropertyObject" class="GroupChannelTypeProp" version="4">
												<prop name="PropertyTypeName">Melt Geno Sample Type</prop>
												<prop name="Position">3</prop>
												<prop name="IsDefault">0</prop>
												<prop name="GroupSampleType">mstUnknown</prop>
												<obj name="ChannelProp" class="ChannelProperty" version="1">
													<prop name="ChannelIdx">1</prop>
												</obj>
											</obj>
											<obj name="PropertyObject" class="QuantSampleTypeProperty" version="4">
												<prop name="PropertyTypeName">Quantification Sample Type</prop>
												<prop name="Position">3</prop>
												<prop name="IsDefault">0</prop>
												<prop name="SampleType">qsUnknown</prop>
												<obj name="ChannelProp" class="ChannelProperty" version="1">
													<prop name="ChannelIdx">1</prop>
												</obj>
											</obj>
											<obj name="PropertyObject" class="ChannelGenotype" version="4">
												<prop name="PropertyTypeName">Scanning Genotype</prop>
												<prop name="Position">3</prop>
												<prop name="IsDefault">1</prop>
												<prop name="ReadOnly">1</prop>
												<obj name="ChannelProp" class="ChannelProperty" version="1">
													<prop name="ChannelIdx">1</prop>
												</obj>
											</obj>
											<obj name="PropertyObject" class="GroupChannelTypeProp" version="4">
												<prop name="PropertyTypeName">Scanning Sample Type</prop>
												<prop name="Position">3</prop>
												<prop name="IsDefault">0</prop>
												<prop name="GroupSampleType">mstUnknown</prop>
												<obj name="ChannelProp" class="ChannelProperty" version="1">
													<prop name="ChannelIdx">1</prop>
												</obj>
											</obj>
											<obj name="PropertyObject" class="TargetName" version="4">
												<prop name="PropertyTypeName">Target Name</prop>
												<prop name="Position">3</prop>
												<prop name="IsDefault">1</prop>
												<obj name="ChannelProp" class="ChannelProperty" version="1">
													<prop name="ChannelIdx">1</prop>
												</obj>
											</obj>
											<obj name="PropertyObject" class="RQTargetProperty" version="4">
												<prop name="PropertyTypeName">Target Type</prop>
												<prop name="Position">3</prop>
												<prop name="IsDefault">0</prop>
												<prop name="TargetType">dtNone</prop>
												<obj name="ChannelProp" class="ChannelProperty" version="1">
													<prop name="ChannelIdx">1</prop>
												</obj>
											</obj>
										</list>
									</obj>
									<obj name="item" class="PropertyList" version="1">
										<list name="emlist" count="12">
											<obj name="PropertyObject" class="RQSampleTargetProperty" version="4">
												<prop name="PropertyTypeName">Combined Sample and Target Type</prop>
												<prop name="Position">3</prop>
												<prop name="IsDefault">0</prop>
												<obj name="ChannelProp" class="ChannelProperty" version="1">
													<prop name="ChannelIdx">2</prop>
												</obj>
											</obj>
											<obj name="PropertyObject" class="QuantConcProperty" version="4">
												<prop name="PropertyTypeName">Concentration</prop>
												<prop name="Position">3</prop>
												<prop name="IsDefault">1</prop>
												<prop name="Concentration">0</prop>
												<obj name="ChannelProp" class="ChannelProperty" version="1">
													<prop name="ChannelIdx">2</prop>
												</obj>
												<prop name="ReadOnly">1</prop>
											</obj>
											<obj name="PropertyObject" class="QuantCpHighProp" version="4">
												<prop name="PropertyTypeName">Cp High</prop>
												<prop name="Position">3</prop>
												<prop name="IsDefault">1</prop>
												<prop name="CpRangeHigh">0</prop>
												<obj name="ChannelProp" class="ChannelProperty" version="1">
													<prop name="ChannelIdx">2</prop>
												</obj>
												<prop name="ReadOnly">1</prop>
											</obj>
											<obj name="PropertyObject" class="QuantCpLowProp" version="4">
												<prop name="PropertyTypeName">Cp Low</prop>
												<prop name="Position">3</prop>
												<prop name="IsDefault">1</prop>
												<prop name="CpRangeLow">0</prop>
												<obj name="ChannelProp" class="ChannelProperty" version="1">
													<prop name="ChannelIdx">2</prop>
												</obj>
												<prop name="ReadOnly">1</prop>
											</obj>
											<obj name="PropertyObject" class="RQEffProp" version="4">
												<prop name="PropertyTypeName">Efficiency</prop>
												<prop name="Position">3</prop>
												<prop name="IsDefault">1</prop>
												<prop name="Efficiency">2</prop>
												<obj name="ChannelProp" class="ChannelProperty" version="1">
													<prop name="ChannelIdx">2</prop>
												</obj>
											</obj>
											<obj name="PropertyObject" class="ChannelGenotype" version="4">
												<prop name="PropertyTypeName">Melt Geno Genotype</prop>
												<prop name="Position">3</prop>
												<prop name="IsDefault">1</prop>
												<prop name="ReadOnly">1</prop>
												<obj name="ChannelProp" class="ChannelProperty" version="1">
													<prop name="ChannelIdx">2</prop>
												</obj>
											</obj>
											<obj name="PropertyObject" class="GroupChannelTypeProp" version="4">
												<prop name="PropertyTypeName">Melt Geno Sample Type</prop>
												<prop name="Position">3</prop>
												<prop name="IsDefault">0</prop>
												<prop name="GroupSampleType">mstUnknown</prop>
												<obj name="ChannelProp" class="ChannelProperty" version="1">
													<prop name="ChannelIdx">2</prop>
												</obj>
											</obj>
											<obj name="PropertyObject" class="QuantSampleTypeProperty" version="4">
												<prop name="PropertyTypeName">Quantification Sample Type</prop>
												<prop name="Position">3</prop>
												<prop name="IsDefault">0</prop>
												<prop name="SampleType">qsUnknown</prop>
												<obj name="ChannelProp" class="ChannelProperty" version="1">
													<prop name="ChannelIdx">2</prop>
												</obj>
											</obj>
											<obj name="PropertyObject" class="ChannelGenotype" version="4">
												<prop name="PropertyTypeName">Scanning Genotype</prop>
												<prop name="Position">3</prop>
												<prop name="IsDefault">1</prop>
												<prop name="ReadOnly">1</prop>
												<obj name="ChannelProp" class="ChannelProperty" version="1">
													<prop name="ChannelIdx">2</prop>
												</obj>
											</obj>
											<obj name="PropertyObject" class="GroupChannelTypeProp" version="4">
												<prop name="PropertyTypeName">Scanning Sample Type</prop>
												<prop name="Position">3</prop>
												<prop name="IsDefault">0</prop>
												<prop name="GroupSampleType">mstUnknown</prop>
												<obj name="ChannelProp" class="ChannelProperty" version="1">
													<prop name="ChannelIdx">2</prop>
												</obj>
											</obj>
											<obj name="PropertyObject" class="TargetName" version="4">
												<prop name="PropertyTypeName">Target Name</prop>
												<prop name="Position">3</prop>
												<prop name="IsDefault">1</prop>
												<obj name="ChannelProp" class="ChannelProperty" version="1">
													<prop name="ChannelIdx">2</prop>
												</obj>
											</obj>
											<obj name="PropertyObject" class="RQTargetProperty" version="4">
												<prop name="PropertyTypeName">Target Type</prop>
												<prop name="Position">3</prop>
												<prop name="IsDefault">0</prop>
												<prop name="TargetType">dtNone</prop>
												<obj name="ChannelProp" class="ChannelProperty" version="1">
													<prop name="ChannelIdx">2</prop>
												</obj>
											</obj>
										</list>
									</obj>
									<obj name="item" class="PropertyList" version="1">
										<list name="emlist" count="12">
											<obj name="PropertyObject" class="RQSampleTargetProperty" version="4">
												<prop name="PropertyTypeName">Combined Sample and Target Type</prop>
												<prop name="Position">3</prop>
												<prop name="IsDefault">0</prop>
												<obj name="ChannelProp" class="ChannelProperty" version="1">
													<prop name="ChannelIdx">3</prop>
												</obj>
											</obj>
											<obj name="PropertyObject" class="QuantConcProperty" version="4">
												<prop name="PropertyTypeName">Concentration</prop>
												<prop name="Position">3</prop>
												<prop name="IsDefault">1</prop>
												<prop name="Concentration">0</prop>
												<obj name="ChannelProp" class="ChannelProperty" version="1">
													<prop name="ChannelIdx">3</prop>
												</obj>
												<prop name="ReadOnly">1</prop>
											</obj>
											<obj name="PropertyObject" class="QuantCpHighProp" version="4">
												<prop name="PropertyTypeName">Cp High</prop>
												<prop name="Position">3</prop>
												<prop name="IsDefault">1</prop>
												<prop name="CpRangeHigh">0</prop>
												<obj name="ChannelProp" class="ChannelProperty" version="1">
													<prop name="ChannelIdx">3</prop>
												</obj>
												<prop name="ReadOnly">1</prop>
											</obj>
											<obj name="PropertyObject" class="QuantCpLowProp" version="4">
												<prop name="PropertyTypeName">Cp Low</prop>
												<prop name="Position">3</prop>
												<prop name="IsDefault">1</prop>
												<prop name="CpRangeLow">0</prop>
												<obj name="ChannelProp" class="ChannelProperty" version="1">
													<prop name="ChannelIdx">3</prop>
												</obj>
												<prop name="ReadOnly">1</prop>
											</obj>
											<obj name="PropertyObject" class="RQEffProp" version="4">
												<prop name="PropertyTypeName">Efficiency</prop>
												<prop name="Position">3</prop>
												<prop name="IsDefault">1</prop>
												<prop name="Efficiency">2</prop>
												<obj name="ChannelProp" class="ChannelProperty" version="1">
													<prop name="ChannelIdx">3</prop>
												</obj>
											</obj>
											<obj name="PropertyObject" class="ChannelGenotype" version="4">
												<prop name="PropertyTypeName">Melt Geno Genotype</prop>
												<prop name="Position">3</prop>
												<prop name="IsDefault">1</prop>
												<prop name="ReadOnly">1</prop>
												<obj name="ChannelProp" class="ChannelProperty" version="1">
													<prop name="ChannelIdx">3</prop>
												</obj>
											</obj>
											<obj name="PropertyObject" class="GroupChannelTypeProp" version="4">
												<prop name="PropertyTypeName">Melt Geno Sample Type</prop>
												<prop name="Position">3</prop>
												<prop name="IsDefault">0</prop>
												<prop name="GroupSampleType">mstUnknown</prop>
												<obj name="ChannelProp" class="ChannelProperty" version="1">
													<prop name="ChannelIdx">3</prop>
												</obj>
											</obj>
											<obj name="PropertyObject" class="QuantSampleTypeProperty" version="4">
												<prop name="PropertyTypeName">Quantification Sample Type</prop>
												<prop name="Position">3</prop>
												<prop name="IsDefault">0</prop>
												<prop name="SampleType">qsUnknown</prop>
												<obj name="ChannelProp" class="ChannelProperty" version="1">
													<prop name="ChannelIdx">3</prop>
												</obj>
											</obj>
											<obj name="PropertyObject" class="ChannelGenotype" version="4">
												<prop name="PropertyTypeName">Scanning Genotype</prop>
												<prop name="Position">3</prop>
												<prop name="IsDefault">1</prop>
												<prop name="ReadOnly">1</prop>
												<obj name="ChannelProp" class="ChannelProperty" version="1">
													<prop name="ChannelIdx">3</prop>
												</obj>
											</obj>
											<obj name="PropertyObject" class="GroupChannelTypeProp" version="4">
												<prop name="PropertyTypeName">Scanning Sample Type</prop>
												<prop name="Position">3</prop>
												<prop name="IsDefault">0</prop>
												<prop name="GroupSampleType">mstUnknown</prop>
												<obj name="ChannelProp" class="ChannelProperty" version="1">
													<prop name="ChannelIdx">3</prop>
												</obj>
											</obj>
											<obj name="PropertyObject" class="TargetName" version="4">
												<prop name="PropertyTypeName">Target Name</prop>
												<prop name="Position">3</prop>
												<prop name="IsDefault">1</prop>
												<obj name="ChannelProp" class="ChannelProperty" version="1">
													<prop name="ChannelIdx">3</prop>
												</obj>
											</obj>
											<obj name="PropertyObject" class="RQTargetProperty" version="4">
												<prop name="PropertyTypeName">Target Type</prop>
												<prop name="Position">3</prop>
												<prop name="IsDefault">0</prop>
												<prop name="TargetType">dtNone</prop>
												<obj name="ChannelProp" class="ChannelProperty" version="1">
													<prop name="ChannelIdx">3</prop>
												</obj>
											</obj>
										</list>
									</obj>
								</list>
							</obj>
						</obj>
						<prop name="ChannelPropertyCount">4</prop>
						<prop name="ContainerPosition">3</prop>
						<prop name="HasSampleProperties">1</prop>
						<obj name="SampleProperties" class="PropertyList" version="1">
							<list name="emlist" count="14">
								<obj name="PropertyObject" class="SamplePrefColor" version="4">
									<prop name="PropertyTypeName">Color</prop>
									<prop name="Position">3</prop>
									<prop name="IsDefault">0</prop>
									<prop name="Color">clFuchsia</prop>
								</obj>
								<obj name="PropertyObject" class="DominantChannelProp" version="4">
									<prop name="PropertyTypeName">Dominant Channel</prop>
									<prop name="Position">3</prop>
									<prop name="IsDefault">0</prop>
									<prop name="DominantChannel">0</prop>
								</obj>
								<obj name="PropertyObject" class="Genotype" version="4">
									<prop name="PropertyTypeName">EndPt Genotype</prop>
									<prop name="Position">3</prop>
									<prop name="IsDefault">1</prop>
									<prop name="ReadOnly">1</prop>
								</obj>
								<obj name="PropertyObject" class="GroupingSample" version="4">
									<prop name="PropertyTypeName">EndPt Sample Type</prop>
									<prop name="Position">3</prop>
									<prop name="IsDefault">0</prop>
									<prop name="GroupSampleType">mstUnknown</prop>
								</obj>
								<obj name="PropertyObject" class="SamplePrefLineStyle" version="4">
									<prop name="PropertyTypeName">Line Style</prop>
									<prop name="Position">3</prop>
									<prop name="IsDefault">0</prop>
									<prop name="LineStyle">psSolid</prop>
								</obj>
								<obj name="PropertyObject" class="GenSampleEditNotes" version="4">
									<prop name="PropertyTypeName">Notes</prop>
									<prop name="Position">3</prop>
									<prop name="IsDefault">1</prop>
								</obj>
								<obj name="PropertyObject" class="SamplePrefPointStyle" version="4">
									<prop name="PropertyTypeName">Point Style</prop>
									<prop name="Position">3</prop>
									<prop name="IsDefault">0</prop>
									<prop name="PointStyle">psNothing</prop>
								</obj>
								<obj name="PropertyObject" class="GenSampleEditPosition" version="4">
									<prop name="PropertyTypeName">Position</prop>
									<prop name="Position">3</prop>
									<prop name="IsDefault">1</prop>
								</obj>
								<obj name="PropertyObject" class="GenSampleEditReplicate" version="4">
									<prop name="PropertyTypeName">Replicate of</prop>
									<prop name="Position">3</prop>
									<prop name="IsDefault">1</prop>
									<prop name="ReplicateOf">-1</prop>
								</obj>
								<obj name="PropertyObject" class="HTCSampleID" version="4">
									<prop name="PropertyTypeName">Sample ID</prop>
									<prop name="Position">3</prop>
									<prop name="IsDefault">1</prop>
								</obj>
								<obj name="PropertyObject" class="GenSampleEditName" version="4">
									<prop name="PropertyTypeName">Sample Name</prop>
									<prop name="Position">3</prop>
									<prop name="IsDefault">1</prop>
									<prop name="name">Sample 4</prop>
								</obj>
								<obj name="PropertyObject" class="HTCSamplePrepNotes" version="4">
									<prop name="PropertyTypeName">Sample Prep Notes</prop>
									<prop name="Position">3</prop>
									<prop name="IsDefault">1</prop>
								</obj>
								<obj name="PropertyObject" class="GenSampleEditSubset" version="4">
									<prop name="PropertyTypeName">Subsets</prop>
									<prop name="Position">3</prop>
									<prop name="IsDefault">1</prop>
								</obj>
								<obj name="PropertyObject" class="SamplePrefWidth" version="5">
									<prop name="PropertyTypeName">Width</prop>
									<prop name="Position">3</prop>
									<prop name="IsDefault">1</prop>
									<prop name="Width">1</prop>
								</obj>
							</list>
						</obj>
					</obj>
					<obj name="item" class="SamplePropInfo" version="1">
						<obj name="ChannelProperties" class="ChanPropList" version="2">
							<obj name="ChannelProperties" class="EMList" version="1">
								<list name="emlist" count="4">
									<obj name="item" class="PropertyList" version="1">
										<list name="emlist" count="12">
											<obj name="PropertyObject" class="RQSampleTargetProperty" version="4">
												<prop name="PropertyTypeName">Combined Sample and Target Type</prop>
												<prop name="Position">4</prop>
												<prop name="IsDefault">0</prop>
												<obj name="ChannelProp" class="ChannelProperty" version="1">
													<prop name="ChannelIdx">0</prop>
												</obj>
											</obj>
											<obj name="PropertyObject" class="QuantConcProperty" version="4">
												<prop name="PropertyTypeName">Concentration</prop>
												<prop name="Position">4</prop>
												<prop name="IsDefault">1</prop>
												<prop name="Concentration">0</prop>
												<obj name="ChannelProp" class="ChannelProperty" version="1">
													<prop name="ChannelIdx">0</prop>
												</obj>
												<prop name="ReadOnly">1</prop>
											</obj>
											<obj name="PropertyObject" class="QuantCpHighProp" version="4">
												<prop name="PropertyTypeName">Cp High</prop>
												<prop name="Position">4</prop>
												<prop name="IsDefault">1</prop>
												<prop name="CpRangeHigh">0</prop>
												<obj name="ChannelProp" class="ChannelProperty" version="1">
													<prop name="ChannelIdx">0</prop>
												</obj>
												<prop name="ReadOnly">1</prop>
											</obj>
											<obj name="PropertyObject" class="QuantCpLowProp" version="4">
												<prop name="PropertyTypeName">Cp Low</prop>
												<prop name="Position">4</prop>
												<prop name="IsDefault">1</prop>
												<prop name="CpRangeLow">0</prop>
												<obj name="ChannelProp" class="ChannelProperty" version="1">
													<prop name="ChannelIdx">0</prop>
												</obj>
												<prop name="ReadOnly">1</prop>
											</obj>
											<obj name="PropertyObject" class="RQEffProp" version="4">
												<prop name="PropertyTypeName">Efficiency</prop>
												<prop name="Position">4</prop>
												<prop name="IsDefault">1</prop>
												<prop name="Efficiency">2</prop>
												<obj name="ChannelProp" class="ChannelProperty" version="1">
													<prop name="ChannelIdx">0</prop>
												</obj>
											</obj>
											<obj name="PropertyObject" class="ChannelGenotype" version="4">
												<prop name="PropertyTypeName">Melt Geno Genotype</prop>
												<prop name="Position">4</prop>
												<prop name="IsDefault">1</prop>
												<prop name="ReadOnly">1</prop>
												<obj name="ChannelProp" class="ChannelProperty" version="1">
													<prop name="ChannelIdx">0</prop>
												</obj>
											</obj>
											<obj name="PropertyObject" class="GroupChannelTypeProp" version="4">
												<prop name="PropertyTypeName">Melt Geno Sample Type</prop>
												<prop name="Position">4</prop>
												<prop name="IsDefault">0</prop>
												<prop name="GroupSampleType">mstUnknown</prop>
												<obj name="ChannelProp" class="ChannelProperty" version="1">
													<prop name="ChannelIdx">0</prop>
												</obj>
											</obj>
											<obj name="PropertyObject" class="QuantSampleTypeProperty" version="4">
												<prop name="PropertyTypeName">Quantification Sample Type</prop>
												<prop name="Position">4</prop>
												<prop name="IsDefault">0</prop>
												<prop name="SampleType">qsUnknown</prop>
												<obj name="ChannelProp" class="ChannelProperty" version="1">
													<prop name="ChannelIdx">0</prop>
												</obj>
											</obj>
											<obj name="PropertyObject" class="ChannelGenotype" version="4">
												<prop name="PropertyTypeName">Scanning Genotype</prop>
												<prop name="Position">4</prop>
												<prop name="IsDefault">1</prop>
												<prop name="ReadOnly">1</prop>
												<obj name="ChannelProp" class="ChannelProperty" version="1">
													<prop name="ChannelIdx">0</prop>
												</obj>
											</obj>
											<obj name="PropertyObject" class="GroupChannelTypeProp" version="4">
												<prop name="PropertyTypeName">Scanning Sample Type</prop>
												<prop name="Position">4</prop>
												<prop name="IsDefault">0</prop>
												<prop name="GroupSampleType">mstUnknown</prop>
												<obj name="ChannelProp" class="ChannelProperty" version="1">
													<prop name="ChannelIdx">0</prop>
												</obj>
											</obj>
											<obj name="PropertyObject" class="TargetName" version="4">
												<prop name="PropertyTypeName">Target Name</prop>
												<prop name="Position">4</prop>
												<prop name="IsDefault">1</prop>
												<obj name="ChannelProp" class="ChannelProperty" version="1">
													<prop name="ChannelIdx">0</prop>
												</obj>
											</obj>
											<obj name="PropertyObject" class="RQTargetProperty" version="4">
												<prop name="PropertyTypeName">Target Type</prop>
												<prop name="Position">4</prop>
												<prop name="IsDefault">0</prop>
												<prop name="TargetType">dtNone</prop>
												<obj name="ChannelProp" class="ChannelProperty" version="1">
													<prop name="ChannelIdx">0</prop>
												</obj>
											</obj>
										</list>
									</obj>
									<obj name="item" class="PropertyList" version="1">
										<list name="emlist" count="12">
											<obj name="PropertyObject" class="RQSampleTargetProperty" version="4">
												<prop name="PropertyTypeName">Combined Sample and Target Type</prop>
												<prop name="Position">4</prop>
												<prop name="IsDefault">0</prop>
												<obj name="ChannelProp" class="ChannelProperty" version="1">
													<prop name="ChannelIdx">1</prop>
												</obj>
											</obj>
											<obj name="PropertyObject" class="QuantConcProperty" version="4">
												<prop name="PropertyTypeName">Concentration</prop>
												<prop name="Position">4</prop>
												<prop name="IsDefault">1</prop>
												<prop name="Concentration">0</prop>
												<obj name="ChannelProp" class="ChannelProperty" version="1">
													<prop name="ChannelIdx">1</prop>
												</obj>
												<prop name="ReadOnly">1</prop>
											</obj>
											<obj name="PropertyObject" class="QuantCpHighProp" version="4">
												<prop name="PropertyTypeName">Cp High</prop>
												<prop name="Position">4</prop>
												<prop name="IsDefault">1</prop>
												<prop name="CpRangeHigh">0</prop>
												<obj name="ChannelProp" class="ChannelProperty" version="1">
													<prop name="ChannelIdx">1</prop>
												</obj>
												<prop name="ReadOnly">1</prop>
											</obj>
											<obj name="PropertyObject" class="QuantCpLowProp" version="4">
												<prop name="PropertyTypeName">Cp Low</prop>
												<prop name="Position">4</prop>
												<prop name="IsDefault">1</prop>
												<prop name="CpRangeLow">0</prop>
												<obj name="ChannelProp" class="ChannelProperty" version="1">
													<prop name="ChannelIdx">1</prop>
												</obj>
												<prop name="ReadOnly">1</prop>
											</obj>
											<obj name="PropertyObject" class="RQEffProp" version="4">
												<prop name="PropertyTypeName">Efficiency</prop>
												<prop name="Position">4</prop>
												<prop name="IsDefault">1</prop>
												<prop name="Efficiency">2</prop>
												<obj name="ChannelProp" class="ChannelProperty" version="1">
													<prop name="ChannelIdx">1</prop>
												</obj>
											</obj>
											<obj name="PropertyObject" class="ChannelGenotype" version="4">
												<prop name="PropertyTypeName">Melt Geno Genotype</prop>
												<prop name="Position">4</prop>
												<prop name="IsDefault">1</prop>
												<prop name="ReadOnly">1</prop>
												<obj name="ChannelProp" class="ChannelProperty" version="1">
													<prop name="ChannelIdx">1</prop>
												</obj>
											</obj>
											<obj name="PropertyObject" class="GroupChannelTypeProp" version="4">
												<prop name="PropertyTypeName">Melt Geno Sample Type</prop>
												<prop name="Position">4</prop>
												<prop name="IsDefault">0</prop>
												<prop name="GroupSampleType">mstUnknown</prop>
												<obj name="ChannelProp" class="ChannelProperty" version="1">
													<prop name="ChannelIdx">1</prop>
												</obj>
											</obj>
											<obj name="PropertyObject" class="QuantSampleTypeProperty" version="4">
												<prop name="PropertyTypeName">Quantification Sample Type</prop>
												<prop name="Position">4</prop>
												<prop name="IsDefault">0</prop>
												<prop name="SampleType">qsUnknown</prop>
												<obj name="ChannelProp" class="ChannelProperty" version="1">
													<prop name="ChannelIdx">1</prop>
												</obj>
											</obj>
											<obj name="PropertyObject" class="ChannelGenotype" version="4">
												<prop name="PropertyTypeName">Scanning Genotype</prop>
												<prop name="Position">4</prop>
												<prop name="IsDefault">1</prop>
												<prop name="ReadOnly">1</prop>
												<obj name="ChannelProp" class="ChannelProperty" version="1">
													<prop name="ChannelIdx">1</prop>
												</obj>
											</obj>
											<obj name="PropertyObject" class="GroupChannelTypeProp" version="4">
												<prop name="PropertyTypeName">Scanning Sample Type</prop>
												<prop name="Position">4</prop>
												<prop name="IsDefault">0</prop>
												<prop name="GroupSampleType">mstUnknown</prop>
												<obj name="ChannelProp" class="ChannelProperty" version="1">
													<prop name="ChannelIdx">1</prop>
												</obj>
											</obj>
											<obj name="PropertyObject" class="TargetName" version="4">
												<prop name="PropertyTypeName">Target Name</prop>
												<prop name="Position">4</prop>
												<prop name="IsDefault">1</prop>
												<obj name="ChannelProp" class="ChannelProperty" version="1">
													<prop name="ChannelIdx">1</prop>
												</obj>
											</obj>
											<obj name="PropertyObject" class="RQTargetProperty" version="4">
												<prop name="PropertyTypeName">Target Type</prop>
												<prop name="Position">4</prop>
												<prop name="IsDefault">0</prop>
												<prop name="TargetType">dtNone</prop>
												<obj name="ChannelProp" class="ChannelProperty" version="1">
													<prop name="ChannelIdx">1</prop>
												</obj>
											</obj>
										</list>
									</obj>
									<obj name="item" class="PropertyList" version="1">
										<list name="emlist" count="12">
											<obj name="PropertyObject" class="RQSampleTargetProperty" version="4">
												<prop name="PropertyTypeName">Combined Sample and Target Type</prop>
												<prop name="Position">4</prop>
												<prop name="IsDefault">0</prop>
												<obj name="ChannelProp" class="ChannelProperty" version="1">
													<prop name="ChannelIdx">2</prop>
												</obj>
											</obj>
											<obj name="PropertyObject" class="QuantConcProperty" version="4">
												<prop name="PropertyTypeName">Concentration</prop>
												<prop name="Position">4</prop>
												<prop name="IsDefault">1</prop>
												<prop name="Concentration">0</prop>
												<obj name="ChannelProp" class="ChannelProperty" version="1">
													<prop name="ChannelIdx">2</prop>
												</obj>
												<prop name="ReadOnly">1</prop>
											</obj>
											<obj name="PropertyObject" class="QuantCpHighProp" version="4">
												<prop name="PropertyTypeName">Cp High</prop>
												<prop name="Position">4</prop>
												<prop name="IsDefault">1</prop>
												<prop name="CpRangeHigh">0</prop>
												<obj name="ChannelProp" class="ChannelProperty" version="1">
													<prop name="ChannelIdx">2</prop>
												</obj>
												<prop name="ReadOnly">1</prop>
											</obj>
											<obj name="PropertyObject" class="QuantCpLowProp" version="4">
												<prop name="PropertyTypeName">Cp Low</prop>
												<prop name="Position">4</prop>
												<prop name="IsDefault">1</prop>
												<prop name="CpRangeLow">0</prop>
												<obj name="ChannelProp" class="ChannelProperty" version="1">
													<prop name="ChannelIdx">2</prop>
												</obj>
												<prop name="ReadOnly">1</prop>
											</obj>
											<obj name="PropertyObject" class="RQEffProp" version="4">
												<prop name="PropertyTypeName">Efficiency</prop>
												<prop name="Position">4</prop>
												<prop name="IsDefault">1</prop>
												<prop name="Efficiency">2</prop>
												<obj name="ChannelProp" class="ChannelProperty" version="1">
													<prop name="ChannelIdx">2</prop>
												</obj>
											</obj>
											<obj name="PropertyObject" class="ChannelGenotype" version="4">
												<prop name="PropertyTypeName">Melt Geno Genotype</prop>
												<prop name="Position">4</prop>
												<prop name="IsDefault">1</prop>
												<prop name="ReadOnly">1</prop>
												<obj name="ChannelProp" class="ChannelProperty" version="1">
													<prop name="ChannelIdx">2</prop>
												</obj>
											</obj>
											<obj name="PropertyObject" class="GroupChannelTypeProp" version="4">
												<prop name="PropertyTypeName">Melt Geno Sample Type</prop>
												<prop name="Position">4</prop>
												<prop name="IsDefault">0</prop>
												<prop name="GroupSampleType">mstUnknown</prop>
												<obj name="ChannelProp" class="ChannelProperty" version="1">
													<prop name="ChannelIdx">2</prop>
												</obj>
											</obj>
											<obj name="PropertyObject" class="QuantSampleTypeProperty" version="4">
												<prop name="PropertyTypeName">Quantification Sample Type</prop>
												<prop name="Position">4</prop>
												<prop name="IsDefault">0</prop>
												<prop name="SampleType">qsUnknown</prop>
												<obj name="ChannelProp" class="ChannelProperty" version="1">
													<prop name="ChannelIdx">2</prop>
												</obj>
											</obj>
											<obj name="PropertyObject" class="ChannelGenotype" version="4">
												<prop name="PropertyTypeName">Scanning Genotype</prop>
												<prop name="Position">4</prop>
												<prop name="IsDefault">1</prop>
												<prop name="ReadOnly">1</prop>
												<obj name="ChannelProp" class="ChannelProperty" version="1">
													<prop name="ChannelIdx">2</prop>
												</obj>
											</obj>
											<obj name="PropertyObject" class="GroupChannelTypeProp" version="4">
												<prop name="PropertyTypeName">Scanning Sample Type</prop>
												<prop name="Position">4</prop>
												<prop name="IsDefault">0</prop>
												<prop name="GroupSampleType">mstUnknown</prop>
												<obj name="ChannelProp" class="ChannelProperty" version="1">
													<prop name="ChannelIdx">2</prop>
												</obj>
											</obj>
											<obj name="PropertyObject" class="TargetName" version="4">
												<prop name="PropertyTypeName">Target Name</prop>
												<prop name="Position">4</prop>
												<prop name="IsDefault">1</prop>
												<obj name="ChannelProp" class="ChannelProperty" version="1">
													<prop name="ChannelIdx">2</prop>
												</obj>
											</obj>
											<obj name="PropertyObject" class="RQTargetProperty" version="4">
												<prop name="PropertyTypeName">Target Type</prop>
												<prop name="Position">4</prop>
												<prop name="IsDefault">0</prop>
												<prop name="TargetType">dtNone</prop>
												<obj name="ChannelProp" class="ChannelProperty" version="1">
													<prop name="ChannelIdx">2</prop>
												</obj>
											</obj>
										</list>
									</obj>
									<obj name="item" class="PropertyList" version="1">
										<list name="emlist" count="12">
											<obj name="PropertyObject" class="RQSampleTargetProperty" version="4">
												<prop name="PropertyTypeName">Combined Sample and Target Type</prop>
												<prop name="Position">4</prop>
												<prop name="IsDefault">0</prop>
												<obj name="ChannelProp" class="ChannelProperty" version="1">
													<prop name="ChannelIdx">3</prop>
												</obj>
											</obj>
											<obj name="PropertyObject" class="QuantConcProperty" version="4">
												<prop name="PropertyTypeName">Concentration</prop>
												<prop name="Position">4</prop>
												<prop name="IsDefault">1</prop>
												<prop name="Concentration">0</prop>
												<obj name="ChannelProp" class="ChannelProperty" version="1">
													<prop name="ChannelIdx">3</prop>
												</obj>
												<prop name="ReadOnly">1</prop>
											</obj>
											<obj name="PropertyObject" class="QuantCpHighProp" version="4">
												<prop name="PropertyTypeName">Cp High</prop>
												<prop name="Position">4</prop>
												<prop name="IsDefault">1</prop>
												<prop name="CpRangeHigh">0</prop>
												<obj name="ChannelProp" class="ChannelProperty" version="1">
													<prop name="ChannelIdx">3</prop>
												</obj>
												<prop name="ReadOnly">1</prop>
											</obj>
											<obj name="PropertyObject" class="QuantCpLowProp" version="4">
												<prop name="PropertyTypeName">Cp Low</prop>
												<prop name="Position">4</prop>
												<prop name="IsDefault">1</prop>
												<prop name="CpRangeLow">0</prop>
												<obj name="ChannelProp" class="ChannelProperty" version="1">
													<prop name="ChannelIdx">3</prop>
												</obj>
												<prop name="ReadOnly">1</prop>
											</obj>
											<obj name="PropertyObject" class="RQEffProp" version="4">
												<prop name="PropertyTypeName">Efficiency</prop>
												<prop name="Position">4</prop>
												<prop name="IsDefault">1</prop>
												<prop name="Efficiency">2</prop>
												<obj name="ChannelProp" class="ChannelProperty" version="1">
													<prop name="ChannelIdx">3</prop>
												</obj>
											</obj>
											<obj name="PropertyObject" class="ChannelGenotype" version="4">
												<prop name="PropertyTypeName">Melt Geno Genotype</prop>
												<prop name="Position">4</prop>
												<prop name="IsDefault">1</prop>
												<prop name="ReadOnly">1</prop>
												<obj name="ChannelProp" class="ChannelProperty" version="1">
													<prop name="ChannelIdx">3</prop>
												</obj>
											</obj>
											<obj name="PropertyObject" class="GroupChannelTypeProp" version="4">
												<prop name="PropertyTypeName">Melt Geno Sample Type</prop>
												<prop name="Position">4</prop>
												<prop name="IsDefault">0</prop>
												<prop name="GroupSampleType">mstUnknown</prop>
												<obj name="ChannelProp" class="ChannelProperty" version="1">
													<prop name="ChannelIdx">3</prop>
												</obj>
											</obj>
											<obj name="PropertyObject" class="QuantSampleTypeProperty" version="4">
												<prop name="PropertyTypeName">Quantification Sample Type</prop>
												<prop name="Position">4</prop>
												<prop name="IsDefault">0</prop>
												<prop name="SampleType">qsUnknown</prop>
												<obj name="ChannelProp" class="ChannelProperty" version="1">
													<prop name="ChannelIdx">3</prop>
												</obj>
											</obj>
											<obj name="PropertyObject" class="ChannelGenotype" version="4">
												<prop name="PropertyTypeName">Scanning Genotype</prop>
												<prop name="Position">4</prop>
												<prop name="IsDefault">1</prop>
												<prop name="ReadOnly">1</prop>
												<obj name="ChannelProp" class="ChannelProperty" version="1">
													<prop name="ChannelIdx">3</prop>
												</obj>
											</obj>
											<obj name="PropertyObject" class="GroupChannelTypeProp" version="4">
												<prop name="PropertyTypeName">Scanning Sample Type</prop>
												<prop name="Position">4</prop>
												<prop name="IsDefault">0</prop>
												<prop name="GroupSampleType">mstUnknown</prop>
												<obj name="ChannelProp" class="ChannelProperty" version="1">
													<prop name="ChannelIdx">3</prop>
												</obj>
											</obj>
											<obj name="PropertyObject" class="TargetName" version="4">
												<prop name="PropertyTypeName">Target Name</prop>
												<prop name="Position">4</prop>
												<prop name="IsDefault">1</prop>
												<obj name="ChannelProp" class="ChannelProperty" version="1">
													<prop name="ChannelIdx">3</prop>
												</obj>
											</obj>
											<obj name="PropertyObject" class="RQTargetProperty" version="4">
												<prop name="PropertyTypeName">Target Type</prop>
												<prop name="Position">4</prop>
												<prop name="IsDefault">0</prop>
												<prop name="TargetType">dtNone</prop>
												<obj name="ChannelProp" class="ChannelProperty" version="1">
													<prop name="ChannelIdx">3</prop>
												</obj>
											</obj>
										</list>
									</obj>
								</list>
							</obj>
						</obj>
						<prop name="ChannelPropertyCount">4</prop>
						<prop name="ContainerPosition">4</prop>
						<prop name="HasSampleProperties">1</prop>
						<obj name="SampleProperties" class="PropertyList" version="1">
							<list name="emlist" count="14">
								<obj name="PropertyObject" class="SamplePrefColor" version="4">
									<prop name="PropertyTypeName">Color</prop>
									<prop name="Position">4</prop>
									<prop name="IsDefault">0</prop>
									<prop name="Color">clGray</prop>
								</obj>
								<obj name="PropertyObject" class="DominantChannelProp" version="4">
									<prop name="PropertyTypeName">Dominant Channel</prop>
									<prop name="Position">4</prop>
									<prop name="IsDefault">0</prop>
									<prop name="DominantChannel">0</prop>
								</obj>
								<obj name="PropertyObject" class="Genotype" version="4">
									<prop name="PropertyTypeName">EndPt Genotype</prop>
									<prop name="Position">4</prop>
									<prop name="IsDefault">1</prop>
									<prop name="ReadOnly">1</prop>
								</obj>
								<obj name="PropertyObject" class="GroupingSample" version="4">
									<prop name="PropertyTypeName">EndPt Sample Type</prop>
									<prop name="Position">4</prop>
									<prop name="IsDefault">0</prop>
									<prop name="GroupSampleType">mstUnknown</prop>
								</obj>
								<obj name="PropertyObject" class="SamplePrefLineStyle" version="4">
									<prop name="PropertyTypeName">Line Style</prop>
									<prop name="Position">4</prop>
									<prop name="IsDefault">0</prop>
									<prop name="LineStyle">psSolid</prop>
								</obj>
								<obj name="PropertyObject" class="GenSampleEditNotes" version="4">
									<prop name="PropertyTypeName">Notes</prop>
									<prop name="Position">4</prop>
									<prop name="IsDefault">1</prop>
								</obj>
								<obj name="PropertyObject" class="SamplePrefPointStyle" version="4">
									<prop name="PropertyTypeName">Point Style</prop>
									<prop name="Position">4</prop>
									<prop name="IsDefault">0</prop>
									<prop name="PointStyle">psNothing</prop>
								</obj>
								<obj name="PropertyObject" class="GenSampleEditPosition" version="4">
									<prop name="PropertyTypeName">Position</prop>
									<prop name="Position">4</prop>
									<prop name="IsDefault">1</prop>
								</obj>
								<obj name="PropertyObject" class="GenSampleEditReplicate" version="4">
									<prop name="PropertyTypeName">Replicate of</prop>
									<prop name="Position">4</prop>
									<prop name="IsDefault">1</prop>
									<prop name="ReplicateOf">-1</prop>
								</obj>
								<obj name="PropertyObject" class="HTCSampleID" version="4">
									<prop name="PropertyTypeName">Sample ID</prop>
									<prop name="Position">4</prop>
									<prop name="IsDefault">1</prop>
								</obj>
								<obj name="PropertyObject" class="GenSampleEditName" version="4">
									<prop name="PropertyTypeName">Sample Name</prop>
									<prop name="Position">4</prop>
									<prop name="IsDefault">1</prop>
									<prop name="name">Sample 5</prop>
								</obj>
								<obj name="PropertyObject" class="HTCSamplePrepNotes" version="4">
									<prop name="PropertyTypeName">Sample Prep Notes</prop>
									<prop name="Position">4</prop>
									<prop name="IsDefault">1</prop>
								</obj>
								<obj name="PropertyObject" class="GenSampleEditSubset" version="4">
									<prop name="PropertyTypeName">Subsets</prop>
									<prop name="Position">4</prop>
									<prop name="IsDefault">1</prop>
								</obj>
								<obj name="PropertyObject" class="SamplePrefWidth" version="5">
									<prop name="PropertyTypeName">Width</prop>
									<prop name="Position">4</prop>
									<prop name="IsDefault">1</prop>
									<prop name="Width">1</prop>
								</obj>
							</list>
						</obj>
					</obj>
					<obj name="item" class="SamplePropInfo" version="1">
						<obj name="ChannelProperties" class="ChanPropList" version="2">
							<obj name="ChannelProperties" class="EMList" version="1">
								<list name="emlist" count="4">
									<obj name="item" class="PropertyList" version="1">
										<list name="emlist" count="12">
											<obj name="PropertyObject" class="RQSampleTargetProperty" version="4">
												<prop name="PropertyTypeName">Combined Sample and Target Type</prop>
												<prop name="Position">5</prop>
												<prop name="IsDefault">0</prop>
												<obj name="ChannelProp" class="ChannelProperty" version="1">
													<prop name="ChannelIdx">0</prop>
												</obj>
											</obj>
											<obj name="PropertyObject" class="QuantConcProperty" version="4">
												<prop name="PropertyTypeName">Concentration</prop>
												<prop name="Position">5</prop>
												<prop name="IsDefault">1</prop>
												<prop name="Concentration">0</prop>
												<obj name="ChannelProp" class="ChannelProperty" version="1">
													<prop name="ChannelIdx">0</prop>
												</obj>
												<prop name="ReadOnly">1</prop>
											</obj>
											<obj name="PropertyObject" class="QuantCpHighProp" version="4">
												<prop name="PropertyTypeName">Cp High</prop>
												<prop name="Position">5</prop>
												<prop name="IsDefault">1</prop>
												<prop name="CpRangeHigh">0</prop>
												<obj name="ChannelProp" class="ChannelProperty" version="1">
													<prop name="ChannelIdx">0</prop>
												</obj>
												<prop name="ReadOnly">1</prop>
											</obj>
											<obj name="PropertyObject" class="QuantCpLowProp" version="4">
												<prop name="PropertyTypeName">Cp Low</prop>
												<prop name="Position">5</prop>
												<prop name="IsDefault">1</prop>
												<prop name="CpRangeLow">0</prop>
												<obj name="ChannelProp" class="ChannelProperty" version="1">
													<prop name="ChannelIdx">0</prop>
												</obj>
												<prop name="ReadOnly">1</prop>
											</obj>
											<obj name="PropertyObject" class="RQEffProp" version="4">
												<prop name="PropertyTypeName">Efficiency</prop>
												<prop name="Position">5</prop>
												<prop name="IsDefault">1</prop>
												<prop name="Efficiency">2</prop>
												<obj name="ChannelProp" class="ChannelProperty" version="1">
													<prop name="ChannelIdx">0</prop>
												</obj>
											</obj>
											<obj name="PropertyObject" class="ChannelGenotype" version="4">
												<prop name="PropertyTypeName">Melt Geno Genotype</prop>
												<prop name="Position">5</prop>
												<prop name="IsDefault">1</prop>
												<prop name="ReadOnly">1</prop>
												<obj name="ChannelProp" class="ChannelProperty" version="1">
													<prop name="ChannelIdx">0</prop>
												</obj>
											</obj>
											<obj name="PropertyObject" class="GroupChannelTypeProp" version="4">
												<prop name="PropertyTypeName">Melt Geno Sample Type</prop>
												<prop name="Position">5</prop>
												<prop name="IsDefault">0</prop>
												<prop name="GroupSampleType">mstUnknown</prop>
												<obj name="ChannelProp" class="ChannelProperty" version="1">
													<prop name="ChannelIdx">0</prop>
												</obj>
											</obj>
											<obj name="PropertyObject" class="QuantSampleTypeProperty" version="4">
												<prop name="PropertyTypeName">Quantification Sample Type</prop>
												<prop name="Position">5</prop>
												<prop name="IsDefault">0</prop>
												<prop name="SampleType">qsUnknown</prop>
												<obj name="ChannelProp" class="ChannelProperty" version="1">
													<prop name="ChannelIdx">0</prop>
												</obj>
											</obj>
											<obj name="PropertyObject" class="ChannelGenotype" version="4">
												<prop name="PropertyTypeName">Scanning Genotype</prop>
												<prop name="Position">5</prop>
												<prop name="IsDefault">1</prop>
												<prop name="ReadOnly">1</prop>
												<obj name="ChannelProp" class="ChannelProperty" version="1">
													<prop name="ChannelIdx">0</prop>
												</obj>
											</obj>
											<obj name="PropertyObject" class="GroupChannelTypeProp" version="4">
												<prop name="PropertyTypeName">Scanning Sample Type</prop>
												<prop name="Position">5</prop>
												<prop name="IsDefault">0</prop>
												<prop name="GroupSampleType">mstUnknown</prop>
												<obj name="ChannelProp" class="ChannelProperty" version="1">
													<prop name="ChannelIdx">0</prop>
												</obj>
											</obj>
											<obj name="PropertyObject" class="TargetName" version="4">
												<prop name="PropertyTypeName">Target Name</prop>
												<prop name="Position">5</prop>
												<prop name="IsDefault">1</prop>
												<obj name="ChannelProp" class="ChannelProperty" version="1">
													<prop name="ChannelIdx">0</prop>
												</obj>
											</obj>
											<obj name="PropertyObject" class="RQTargetProperty" version="4">
												<prop name="PropertyTypeName">Target Type</prop>
												<prop name="Position">5</prop>
												<prop name="IsDefault">0</prop>
												<prop name="TargetType">dtNone</prop>
												<obj name="ChannelProp" class="ChannelProperty" version="1">
													<prop name="ChannelIdx">0</prop>
												</obj>
											</obj>
										</list>
									</obj>
									<obj name="item" class="PropertyList" version="1">
										<list name="emlist" count="12">
											<obj name="PropertyObject" class="RQSampleTargetProperty" version="4">
												<prop name="PropertyTypeName">Combined Sample and Target Type</prop>
												<prop name="Position">5</prop>
												<prop name="IsDefault">0</prop>
												<obj name="ChannelProp" class="ChannelProperty" version="1">
													<prop name="ChannelIdx">1</prop>
												</obj>
											</obj>
											<obj name="PropertyObject" class="QuantConcProperty" version="4">
												<prop name="PropertyTypeName">Concentration</prop>
												<prop name="Position">5</prop>
												<prop name="IsDefault">1</prop>
												<prop name="Concentration">0</prop>
												<obj name="ChannelProp" class="ChannelProperty" version="1">
													<prop name="ChannelIdx">1</prop>
												</obj>
												<prop name="ReadOnly">1</prop>
											</obj>
											<obj name="PropertyObject" class="QuantCpHighProp" version="4">
												<prop name="PropertyTypeName">Cp High</prop>
												<prop name="Position">5</prop>
												<prop name="IsDefault">1</prop>
												<prop name="CpRangeHigh">0</prop>
												<obj name="ChannelProp" class="ChannelProperty" version="1">
													<prop name="ChannelIdx">1</prop>
												</obj>
												<prop name="ReadOnly">1</prop>
											</obj>
											<obj name="PropertyObject" class="QuantCpLowProp" version="4">
												<prop name="PropertyTypeName">Cp Low</prop>
												<prop name="Position">5</prop>
												<prop name="IsDefault">1</prop>
												<prop name="CpRangeLow">0</prop>
												<obj name="ChannelProp" class="ChannelProperty" version="1">
													<prop name="ChannelIdx">1</prop>
												</obj>
												<prop name="ReadOnly">1</prop>
											</obj>
											<obj name="PropertyObject" class="RQEffProp" version="4">
												<prop name="PropertyTypeName">Efficiency</prop>
												<prop name="Position">5</prop>
												<prop name="IsDefault">1</prop>
												<prop name="Efficiency">2</prop>
												<obj name="ChannelProp" class="ChannelProperty" version="1">
													<prop name="ChannelIdx">1</prop>
												</obj>
											</obj>
											<obj name="PropertyObject" class="ChannelGenotype" version="4">
												<prop name="PropertyTypeName">Melt Geno Genotype</prop>
												<prop name="Position">5</prop>
												<prop name="IsDefault">1</prop>
												<prop name="ReadOnly">1</prop>
												<obj name="ChannelProp" class="ChannelProperty" version="1">
													<prop name="ChannelIdx">1</prop>
												</obj>
											</obj>
											<obj name="PropertyObject" class="GroupChannelTypeProp" version="4">
												<prop name="PropertyTypeName">Melt Geno Sample Type</prop>
												<prop name="Position">5</prop>
												<prop name="IsDefault">0</prop>
												<prop name="GroupSampleType">mstUnknown</prop>
												<obj name="ChannelProp" class="ChannelProperty" version="1">
													<prop name="ChannelIdx">1</prop>
												</obj>
											</obj>
											<obj name="PropertyObject" class="QuantSampleTypeProperty" version="4">
												<prop name="PropertyTypeName">Quantification Sample Type</prop>
												<prop name="Position">5</prop>
												<prop name="IsDefault">0</prop>
												<prop name="SampleType">qsUnknown</prop>
												<obj name="ChannelProp" class="ChannelProperty" version="1">
													<prop name="ChannelIdx">1</prop>
												</obj>
											</obj>
											<obj name="PropertyObject" class="ChannelGenotype" version="4">
												<prop name="PropertyTypeName">Scanning Genotype</prop>
												<prop name="Position">5</prop>
												<prop name="IsDefault">1</prop>
												<prop name="ReadOnly">1</prop>
												<obj name="ChannelProp" class="ChannelProperty" version="1">
													<prop name="ChannelIdx">1</prop>
												</obj>
											</obj>
											<obj name="PropertyObject" class="GroupChannelTypeProp" version="4">
												<prop name="PropertyTypeName">Scanning Sample Type</prop>
												<prop name="Position">5</prop>
												<prop name="IsDefault">0</prop>
												<prop name="GroupSampleType">mstUnknown</prop>
												<obj name="ChannelProp" class="ChannelProperty" version="1">
													<prop name="ChannelIdx">1</prop>
												</obj>
											</obj>
											<obj name="PropertyObject" class="TargetName" version="4">
												<prop name="PropertyTypeName">Target Name</prop>
												<prop name="Position">5</prop>
												<prop name="IsDefault">1</prop>
												<obj name="ChannelProp" class="ChannelProperty" version="1">
													<prop name="ChannelIdx">1</prop>
												</obj>
											</obj>
											<obj name="PropertyObject" class="RQTargetProperty" version="4">
												<prop name="PropertyTypeName">Target Type</prop>
												<prop name="Position">5</prop>
												<prop name="IsDefault">0</prop>
												<prop name="TargetType">dtNone</prop>
												<obj name="ChannelProp" class="ChannelProperty" version="1">
													<prop name="ChannelIdx">1</prop>
												</obj>
											</obj>
										</list>
									</obj>
									<obj name="item" class="PropertyList" version="1">
										<list name="emlist" count="12">
											<obj name="PropertyObject" class="RQSampleTargetProperty" version="4">
												<prop name="PropertyTypeName">Combined Sample and Target Type</prop>
												<prop name="Position">5</prop>
												<prop name="IsDefault">0</prop>
												<obj name="ChannelProp" class="ChannelProperty" version="1">
													<prop name="ChannelIdx">2</prop>
												</obj>
											</obj>
											<obj name="PropertyObject" class="QuantConcProperty" version="4">
												<prop name="PropertyTypeName">Concentration</prop>
												<prop name="Position">5</prop>
												<prop name="IsDefault">1</prop>
												<prop name="Concentration">0</prop>
												<obj name="ChannelProp" class="ChannelProperty" version="1">
													<prop name="ChannelIdx">2</prop>
												</obj>
												<prop name="ReadOnly">1</prop>
											</obj>
											<obj name="PropertyObject" class="QuantCpHighProp" version="4">
												<prop name="PropertyTypeName">Cp High</prop>
												<prop name="Position">5</prop>
												<prop name="IsDefault">1</prop>
												<prop name="CpRangeHigh">0</prop>
												<obj name="ChannelProp" class="ChannelProperty" version="1">
													<prop name="ChannelIdx">2</prop>
												</obj>
												<prop name="ReadOnly">1</prop>
											</obj>
											<obj name="PropertyObject" class="QuantCpLowProp" version="4">
												<prop name="PropertyTypeName">Cp Low</prop>
												<prop name="Position">5</prop>
												<prop name="IsDefault">1</prop>
												<prop name="CpRangeLow">0</prop>
												<obj name="ChannelProp" class="ChannelProperty" version="1">
													<prop name="ChannelIdx">2</prop>
												</obj>
												<prop name="ReadOnly">1</prop>
											</obj>
											<obj name="PropertyObject" class="RQEffProp" version="4">
												<prop name="PropertyTypeName">Efficiency</prop>
												<prop name="Position">5</prop>
												<prop name="IsDefault">1</prop>
												<prop name="Efficiency">2</prop>
												<obj name="ChannelProp" class="ChannelProperty" version="1">
													<prop name="ChannelIdx">2</prop>
												</obj>
											</obj>
											<obj name="PropertyObject" class="ChannelGenotype" version="4">
												<prop name="PropertyTypeName">Melt Geno Genotype</prop>
												<prop name="Position">5</prop>
												<prop name="IsDefault">1</prop>
												<prop name="ReadOnly">1</prop>
												<obj name="ChannelProp" class="ChannelProperty" version="1">
													<prop name="ChannelIdx">2</prop>
												</obj>
											</obj>
											<obj name="PropertyObject" class="GroupChannelTypeProp" version="4">
												<prop name="PropertyTypeName">Melt Geno Sample Type</prop>
												<prop name="Position">5</prop>
												<prop name="IsDefault">0</prop>
												<prop name="GroupSampleType">mstUnknown</prop>
												<obj name="ChannelProp" class="ChannelProperty" version="1">
													<prop name="ChannelIdx">2</prop>
												</obj>
											</obj>
											<obj name="PropertyObject" class="QuantSampleTypeProperty" version="4">
												<prop name="PropertyTypeName">Quantification Sample Type</prop>
												<prop name="Position">5</prop>
												<prop name="IsDefault">0</prop>
												<prop name="SampleType">qsUnknown</prop>
												<obj name="ChannelProp" class="ChannelProperty" version="1">
													<prop name="ChannelIdx">2</prop>
												</obj>
											</obj>
											<obj name="PropertyObject" class="ChannelGenotype" version="4">
												<prop name="PropertyTypeName">Scanning Genotype</prop>
												<prop name="Position">5</prop>
												<prop name="IsDefault">1</prop>
												<prop name="ReadOnly">1</prop>
												<obj name="ChannelProp" class="ChannelProperty" version="1">
													<prop name="ChannelIdx">2</prop>
												</obj>
											</obj>
											<obj name="PropertyObject" class="GroupChannelTypeProp" version="4">
												<prop name="PropertyTypeName">Scanning Sample Type</prop>
												<prop name="Position">5</prop>
												<prop name="IsDefault">0</prop>
												<prop name="GroupSampleType">mstUnknown</prop>
												<obj name="ChannelProp" class="ChannelProperty" version="1">
													<prop name="ChannelIdx">2</prop>
												</obj>
											</obj>
											<obj name="PropertyObject" class="TargetName" version="4">
												<prop name="PropertyTypeName">Target Name</prop>
												<prop name="Position">5</prop>
												<prop name="IsDefault">1</prop>
												<obj name="ChannelProp" class="ChannelProperty" version="1">
													<prop name="ChannelIdx">2</prop>
												</obj>
											</obj>
											<obj name="PropertyObject" class="RQTargetProperty" version="4">
												<prop name="PropertyTypeName">Target Type</prop>
												<prop name="Position">5</prop>
												<prop name="IsDefault">0</prop>
												<prop name="TargetType">dtNone</prop>
												<obj name="ChannelProp" class="ChannelProperty" version="1">
													<prop name="ChannelIdx">2</prop>
												</obj>
											</obj>
										</list>
									</obj>
									<obj name="item" class="PropertyList" version="1">
										<list name="emlist" count="12">
											<obj name="PropertyObject" class="RQSampleTargetProperty" version="4">
												<prop name="PropertyTypeName">Combined Sample and Target Type</prop>
												<prop name="Position">5</prop>
												<prop name="IsDefault">0</prop>
												<obj name="ChannelProp" class="ChannelProperty" version="1">
													<prop name="ChannelIdx">3</prop>
												</obj>
											</obj>
											<obj name="PropertyObject" class="QuantConcProperty" version="4">
												<prop name="PropertyTypeName">Concentration</prop>
												<prop name="Position">5</prop>
												<prop name="IsDefault">1</prop>
												<prop name="Concentration">0</prop>
												<obj name="ChannelProp" class="ChannelProperty" version="1">
													<prop name="ChannelIdx">3</prop>
												</obj>
												<prop name="ReadOnly">1</prop>
											</obj>
											<obj name="PropertyObject" class="QuantCpHighProp" version="4">
												<prop name="PropertyTypeName">Cp High</prop>
												<prop name="Position">5</prop>
												<prop name="IsDefault">1</prop>
												<prop name="CpRangeHigh">0</prop>
												<obj name="ChannelProp" class="ChannelProperty" version="1">
													<prop name="ChannelIdx">3</prop>
												</obj>
												<prop name="ReadOnly">1</prop>
											</obj>
											<obj name="PropertyObject" class="QuantCpLowProp" version="4">
												<prop name="PropertyTypeName">Cp Low</prop>
												<prop name="Position">5</prop>
												<prop name="IsDefault">1</prop>
												<prop name="CpRangeLow">0</prop>
												<obj name="ChannelProp" class="ChannelProperty" version="1">
													<prop name="ChannelIdx">3</prop>
												</obj>
												<prop name="ReadOnly">1</prop>
											</obj>
											<obj name="PropertyObject" class="RQEffProp" version="4">
												<prop name="PropertyTypeName">Efficiency</prop>
												<prop name="Position">5</prop>
												<prop name="IsDefault">1</prop>
												<prop name="Efficiency">2</prop>
												<obj name="ChannelProp" class="ChannelProperty" version="1">
													<prop name="ChannelIdx">3</prop>
												</obj>
											</obj>
											<obj name="PropertyObject" class="ChannelGenotype" version="4">
												<prop name="PropertyTypeName">Melt Geno Genotype</prop>
												<prop name="Position">5</prop>
												<prop name="IsDefault">1</prop>
												<prop name="ReadOnly">1</prop>
												<obj name="ChannelProp" class="ChannelProperty" version="1">
													<prop name="ChannelIdx">3</prop>
												</obj>
											</obj>
											<obj name="PropertyObject" class="GroupChannelTypeProp" version="4">
												<prop name="PropertyTypeName">Melt Geno Sample Type</prop>
												<prop name="Position">5</prop>
												<prop name="IsDefault">0</prop>
												<prop name="GroupSampleType">mstUnknown</prop>
												<obj name="ChannelProp" class="ChannelProperty" version="1">
													<prop name="ChannelIdx">3</prop>
												</obj>
											</obj>
											<obj name="PropertyObject" class="QuantSampleTypeProperty" version="4">
												<prop name="PropertyTypeName">Quantification Sample Type</prop>
												<prop name="Position">5</prop>
												<prop name="IsDefault">0</prop>
												<prop name="SampleType">qsUnknown</prop>
												<obj name="ChannelProp" class="ChannelProperty" version="1">
													<prop name="ChannelIdx">3</prop>
												</obj>
											</obj>
											<obj name="PropertyObject" class="ChannelGenotype" version="4">
												<prop name="PropertyTypeName">Scanning Genotype</prop>
												<prop name="Position">5</prop>
												<prop name="IsDefault">1</prop>
												<prop name="ReadOnly">1</prop>
												<obj name="ChannelProp" class="ChannelProperty" version="1">
													<prop name="ChannelIdx">3</prop>
												</obj>
											</obj>
											<obj name="PropertyObject" class="GroupChannelTypeProp" version="4">
												<prop name="PropertyTypeName">Scanning Sample Type</prop>
												<prop name="Position">5</prop>
												<prop name="IsDefault">0</prop>
												<prop name="GroupSampleType">mstUnknown</prop>
												<obj name="ChannelProp" class="ChannelProperty" version="1">
													<prop name="ChannelIdx">3</prop>
												</obj>
											</obj>
											<obj name="PropertyObject" class="TargetName" version="4">
												<prop name="PropertyTypeName">Target Name</prop>
												<prop name="Position">5</prop>
												<prop name="IsDefault">1</prop>
												<obj name="ChannelProp" class="ChannelProperty" version="1">
													<prop name="ChannelIdx">3</prop>
												</obj>
											</obj>
											<obj name="PropertyObject" class="RQTargetProperty" version="4">
												<prop name="PropertyTypeName">Target Type</prop>
												<prop name="Position">5</prop>
												<prop name="IsDefault">0</prop>
												<prop name="TargetType">dtNone</prop>
												<obj name="ChannelProp" class="ChannelProperty" version="1">
													<prop name="ChannelIdx">3</prop>
												</obj>
											</obj>
										</list>
									</obj>
								</list>
							</obj>
						</obj>
						<prop name="ChannelPropertyCount">4</prop>
						<prop name="ContainerPosition">5</prop>
						<prop name="HasSampleProperties">1</prop>
						<obj name="SampleProperties" class="PropertyList" version="1">
							<list name="emlist" count="14">
								<obj name="PropertyObject" class="SamplePrefColor" version="4">
									<prop name="PropertyTypeName">Color</prop>
									<prop name="Position">5</prop>
									<prop name="IsDefault">0</prop>
									<prop name="Color">$0012D7FA</prop>
								</obj>
								<obj name="PropertyObject" class="DominantChannelProp" version="4">
									<prop name="PropertyTypeName">Dominant Channel</prop>
									<prop name="Position">5</prop>
									<prop name="IsDefault">0</prop>
									<prop name="DominantChannel">0</prop>
								</obj>
								<obj name="PropertyObject" class="Genotype" version="4">
									<prop name="PropertyTypeName">EndPt Genotype</prop>
									<prop name="Position">5</prop>
									<prop name="IsDefault">1</prop>
									<prop name="ReadOnly">1</prop>
								</obj>
								<obj name="PropertyObject" class="GroupingSample" version="4">
									<prop name="PropertyTypeName">EndPt Sample Type</prop>
									<prop name="Position">5</prop>
									<prop name="IsDefault">0</prop>
									<prop name="GroupSampleType">mstUnknown</prop>
								</obj>
								<obj name="PropertyObject" class="SamplePrefLineStyle" version="4">
									<prop name="PropertyTypeName">Line Style</prop>
									<prop name="Position">5</prop>
									<prop name="IsDefault">0</prop>
									<prop name="LineStyle">psSolid</prop>
								</obj>
								<obj name="PropertyObject" class="GenSampleEditNotes" version="4">
									<prop name="PropertyTypeName">Notes</prop>
									<prop name="Position">5</prop>
									<prop name="IsDefault">1</prop>
								</obj>
								<obj name="PropertyObject" class="SamplePrefPointStyle" version="4">
									<prop name="PropertyTypeName">Point Style</prop>
									<prop name="Position">5</prop>
									<prop name="IsDefault">0</prop>
									<prop name="PointStyle">psNothing</prop>
								</obj>
								<obj name="PropertyObject" class="GenSampleEditPosition" version="4">
									<prop name="PropertyTypeName">Position</prop>
									<prop name="Position">5</prop>
									<prop name="IsDefault">1</prop>
								</obj>
								<obj name="PropertyObject" class="GenSampleEditReplicate" version="4">
									<prop name="PropertyTypeName">Replicate of</prop>
									<prop name="Position">5</prop>
									<prop name="IsDefault">1</prop>
									<prop name="ReplicateOf">-1</prop>
								</obj>
								<obj name="PropertyObject" class="HTCSampleID" version="4">
									<prop name="PropertyTypeName">Sample ID</prop>
									<prop name="Position">5</prop>
									<prop name="IsDefault">1</prop>
								</obj>
								<obj name="PropertyObject" class="GenSampleEditName" version="4">
									<prop name="PropertyTypeName">Sample Name</prop>
									<prop name="Position">5</prop>
									<prop name="IsDefault">1</prop>
									<prop name="name">Sample 6</prop>
								</obj>
								<obj name="PropertyObject" class="HTCSamplePrepNotes" version="4">
									<prop name="PropertyTypeName">Sample Prep Notes</prop>
									<prop name="Position">5</prop>
									<prop name="IsDefault">1</prop>
								</obj>
								<obj name="PropertyObject" class="GenSampleEditSubset" version="4">
									<prop name="PropertyTypeName">Subsets</prop>
									<prop name="Position">5</prop>
									<prop name="IsDefault">1</prop>
								</obj>
								<obj name="PropertyObject" class="SamplePrefWidth" version="5">
									<prop name="PropertyTypeName">Width</prop>
									<prop name="Position">5</prop>
									<prop name="IsDefault">1</prop>
									<prop name="Width">1</prop>
								</obj>
							</list>
						</obj>
					</obj>
					<obj name="item" class="SamplePropInfo" version="1">
						<obj name="ChannelProperties" class="ChanPropList" version="2">
							<obj name="ChannelProperties" class="EMList" version="1">
								<list name="emlist" count="4">
									<obj name="item" class="PropertyList" version="1">
										<list name="emlist" count="12">
											<obj name="PropertyObject" class="RQSampleTargetProperty" version="4">
												<prop name="PropertyTypeName">Combined Sample and Target Type</prop>
												<prop name="Position">6</prop>
												<prop name="IsDefault">0</prop>
												<obj name="ChannelProp" class="ChannelProperty" version="1">
													<prop name="ChannelIdx">0</prop>
												</obj>
											</obj>
											<obj name="PropertyObject" class="QuantConcProperty" version="4">
												<prop name="PropertyTypeName">Concentration</prop>
												<prop name="Position">6</prop>
												<prop name="IsDefault">1</prop>
												<prop name="Concentration">0</prop>
												<obj name="ChannelProp" class="ChannelProperty" version="1">
													<prop name="ChannelIdx">0</prop>
												</obj>
												<prop name="ReadOnly">1</prop>
											</obj>
											<obj name="PropertyObject" class="QuantCpHighProp" version="4">
												<prop name="PropertyTypeName">Cp High</prop>
												<prop name="Position">6</prop>
												<prop name="IsDefault">1</prop>
												<prop name="CpRangeHigh">0</prop>
												<obj name="ChannelProp" class="ChannelProperty" version="1">
													<prop name="ChannelIdx">0</prop>
												</obj>
												<prop name="ReadOnly">1</prop>
											</obj>
											<obj name="PropertyObject" class="QuantCpLowProp" version="4">
												<prop name="PropertyTypeName">Cp Low</prop>
												<prop name="Position">6</prop>
												<prop name="IsDefault">1</prop>
												<prop name="CpRangeLow">0</prop>
												<obj name="ChannelProp" class="ChannelProperty" version="1">
													<prop name="ChannelIdx">0</prop>
												</obj>
												<prop name="ReadOnly">1</prop>
											</obj>
											<obj name="PropertyObject" class="RQEffProp" version="4">
												<prop name="PropertyTypeName">Efficiency</prop>
												<prop name="Position">6</prop>
												<prop name="IsDefault">1</prop>
												<prop name="Efficiency">2</prop>
												<obj name="ChannelProp" class="ChannelProperty" version="1">
													<prop name="ChannelIdx">0</prop>
												</obj>
											</obj>
											<obj name="PropertyObject" class="ChannelGenotype" version="4">
												<prop name="PropertyTypeName">Melt Geno Genotype</prop>
												<prop name="Position">6</prop>
												<prop name="IsDefault">1</prop>
												<prop name="ReadOnly">1</prop>
												<obj name="ChannelProp" class="ChannelProperty" version="1">
													<prop name="ChannelIdx">0</prop>
												</obj>
											</obj>
											<obj name="PropertyObject" class="GroupChannelTypeProp" version="4">
												<prop name="PropertyTypeName">Melt Geno Sample Type</prop>
												<prop name="Position">6</prop>
												<prop name="IsDefault">0</prop>
												<prop name="GroupSampleType">mstUnknown</prop>
												<obj name="ChannelProp" class="ChannelProperty" version="1">
													<prop name="ChannelIdx">0</prop>
												</obj>
											</obj>
											<obj name="PropertyObject" class="QuantSampleTypeProperty" version="4">
												<prop name="PropertyTypeName">Quantification Sample Type</prop>
												<prop name="Position">6</prop>
												<prop name="IsDefault">0</prop>
												<prop name="SampleType">qsUnknown</prop>
												<obj name="ChannelProp" class="ChannelProperty" version="1">
													<prop name="ChannelIdx">0</prop>
												</obj>
											</obj>
											<obj name="PropertyObject" class="ChannelGenotype" version="4">
												<prop name="PropertyTypeName">Scanning Genotype</prop>
												<prop name="Position">6</prop>
												<prop name="IsDefault">1</prop>
												<prop name="ReadOnly">1</prop>
												<obj name="ChannelProp" class="ChannelProperty" version="1">
													<prop name="ChannelIdx">0</prop>
												</obj>
											</obj>
											<obj name="PropertyObject" class="GroupChannelTypeProp" version="4">
												<prop name="PropertyTypeName">Scanning Sample Type</prop>
												<prop name="Position">6</prop>
												<prop name="IsDefault">0</prop>
												<prop name="GroupSampleType">mstUnknown</prop>
												<obj name="ChannelProp" class="ChannelProperty" version="1">
													<prop name="ChannelIdx">0</prop>
												</obj>
											</obj>
											<obj name="PropertyObject" class="TargetName" version="4">
												<prop name="PropertyTypeName">Target Name</prop>
												<prop name="Position">6</prop>
												<prop name="IsDefault">1</prop>
												<obj name="ChannelProp" class="ChannelProperty" version="1">
													<prop name="ChannelIdx">0</prop>
												</obj>
											</obj>
											<obj name="PropertyObject" class="RQTargetProperty" version="4">
												<prop name="PropertyTypeName">Target Type</prop>
												<prop name="Position">6</prop>
												<prop name="IsDefault">0</prop>
												<prop name="TargetType">dtNone</prop>
												<obj name="ChannelProp" class="ChannelProperty" version="1">
													<prop name="ChannelIdx">0</prop>
												</obj>
											</obj>
										</list>
									</obj>
									<obj name="item" class="PropertyList" version="1">
										<list name="emlist" count="12">
											<obj name="PropertyObject" class="RQSampleTargetProperty" version="4">
												<prop name="PropertyTypeName">Combined Sample and Target Type</prop>
												<prop name="Position">6</prop>
												<prop name="IsDefault">0</prop>
												<obj name="ChannelProp" class="ChannelProperty" version="1">
													<prop name="ChannelIdx">1</prop>
												</obj>
											</obj>
											<obj name="PropertyObject" class="QuantConcProperty" version="4">
												<prop name="PropertyTypeName">Concentration</prop>
												<prop name="Position">6</prop>
												<prop name="IsDefault">1</prop>
												<prop name="Concentration">0</prop>
												<obj name="ChannelProp" class="ChannelProperty" version="1">
													<prop name="ChannelIdx">1</prop>
												</obj>
												<prop name="ReadOnly">1</prop>
											</obj>
											<obj name="PropertyObject" class="QuantCpHighProp" version="4">
												<prop name="PropertyTypeName">Cp High</prop>
												<prop name="Position">6</prop>
												<prop name="IsDefault">1</prop>
												<prop name="CpRangeHigh">0</prop>
												<obj name="ChannelProp" class="ChannelProperty" version="1">
													<prop name="ChannelIdx">1</prop>
												</obj>
												<prop name="ReadOnly">1</prop>
											</obj>
											<obj name="PropertyObject" class="QuantCpLowProp" version="4">
												<prop name="PropertyTypeName">Cp Low</prop>
												<prop name="Position">6</prop>
												<prop name="IsDefault">1</prop>
												<prop name="CpRangeLow">0</prop>
												<obj name="ChannelProp" class="ChannelProperty" version="1">
													<prop name="ChannelIdx">1</prop>
												</obj>
												<prop name="ReadOnly">1</prop>
											</obj>
											<obj name="PropertyObject" class="RQEffProp" version="4">
												<prop name="PropertyTypeName">Efficiency</prop>
												<prop name="Position">6</prop>
												<prop name="IsDefault">1</prop>
												<prop name="Efficiency">2</prop>
												<obj name="ChannelProp" class="ChannelProperty" version="1">
													<prop name="ChannelIdx">1</prop>
												</obj>
											</obj>
											<obj name="PropertyObject" class="ChannelGenotype" version="4">
												<prop name="PropertyTypeName">Melt Geno Genotype</prop>
												<prop name="Position">6</prop>
												<prop name="IsDefault">1</prop>
												<prop name="ReadOnly">1</prop>
												<obj name="ChannelProp" class="ChannelProperty" version="1">
													<prop name="ChannelIdx">1</prop>
												</obj>
											</obj>
											<obj name="PropertyObject" class="GroupChannelTypeProp" version="4">
												<prop name="PropertyTypeName">Melt Geno Sample Type</prop>
												<prop name="Position">6</prop>
												<prop name="IsDefault">0</prop>
												<prop name="GroupSampleType">mstUnknown</prop>
												<obj name="ChannelProp" class="ChannelProperty" version="1">
													<prop name="ChannelIdx">1</prop>
												</obj>
											</obj>
											<obj name="PropertyObject" class="QuantSampleTypeProperty" version="4">
												<prop name="PropertyTypeName">Quantification Sample Type</prop>
												<prop name="Position">6</prop>
												<prop name="IsDefault">0</prop>
												<prop name="SampleType">qsUnknown</prop>
												<obj name="ChannelProp" class="ChannelProperty" version="1">
													<prop name="ChannelIdx">1</prop>
												</obj>
											</obj>
											<obj name="PropertyObject" class="ChannelGenotype" version="4">
												<prop name="PropertyTypeName">Scanning Genotype</prop>
												<prop name="Position">6</prop>
												<prop name="IsDefault">1</prop>
												<prop name="ReadOnly">1</prop>
												<obj name="ChannelProp" class="ChannelProperty" version="1">
													<prop name="ChannelIdx">1</prop>
												</obj>
											</obj>
											<obj name="PropertyObject" class="GroupChannelTypeProp" version="4">
												<prop name="PropertyTypeName">Scanning Sample Type</prop>
												<prop name="Position">6</prop>
												<prop name="IsDefault">0</prop>
												<prop name="GroupSampleType">mstUnknown</prop>
												<obj name="ChannelProp" class="ChannelProperty" version="1">
													<prop name="ChannelIdx">1</prop>
												</obj>
											</obj>
											<obj name="PropertyObject" class="TargetName" version="4">
												<prop name="PropertyTypeName">Target Name</prop>
												<prop name="Position">6</prop>
												<prop name="IsDefault">1</prop>
												<obj name="ChannelProp" class="ChannelProperty" version="1">
													<prop name="ChannelIdx">1</prop>
												</obj>
											</obj>
											<obj name="PropertyObject" class="RQTargetProperty" version="4">
												<prop name="PropertyTypeName">Target Type</prop>
												<prop name="Position">6</prop>
												<prop name="IsDefault">0</prop>
												<prop name="TargetType">dtNone</prop>
												<obj name="ChannelProp" class="ChannelProperty" version="1">
													<prop name="ChannelIdx">1</prop>
												</obj>
											</obj>
										</list>
									</obj>
									<obj name="item" class="PropertyList" version="1">
										<list name="emlist" count="12">
											<obj name="PropertyObject" class="RQSampleTargetProperty" version="4">
												<prop name="PropertyTypeName">Combined Sample and Target Type</prop>
												<prop name="Position">6</prop>
												<prop name="IsDefault">0</prop>
												<obj name="ChannelProp" class="ChannelProperty" version="1">
													<prop name="ChannelIdx">2</prop>
												</obj>
											</obj>
											<obj name="PropertyObject" class="QuantConcProperty" version="4">
												<prop name="PropertyTypeName">Concentration</prop>
												<prop name="Position">6</prop>
												<prop name="IsDefault">1</prop>
												<prop name="Concentration">0</prop>
												<obj name="ChannelProp" class="ChannelProperty" version="1">
													<prop name="ChannelIdx">2</prop>
												</obj>
												<prop name="ReadOnly">1</prop>
											</obj>
											<obj name="PropertyObject" class="QuantCpHighProp" version="4">
												<prop name="PropertyTypeName">Cp High</prop>
												<prop name="Position">6</prop>
												<prop name="IsDefault">1</prop>
												<prop name="CpRangeHigh">0</prop>
												<obj name="ChannelProp" class="ChannelProperty" version="1">
													<prop name="ChannelIdx">2</prop>
												</obj>
												<prop name="ReadOnly">1</prop>
											</obj>
											<obj name="PropertyObject" class="QuantCpLowProp" version="4">
												<prop name="PropertyTypeName">Cp Low</prop>
												<prop name="Position">6</prop>
												<prop name="IsDefault">1</prop>
												<prop name="CpRangeLow">0</prop>
												<obj name="ChannelProp" class="ChannelProperty" version="1">
													<prop name="ChannelIdx">2</prop>
												</obj>
												<prop name="ReadOnly">1</prop>
											</obj>
											<obj name="PropertyObject" class="RQEffProp" version="4">
												<prop name="PropertyTypeName">Efficiency</prop>
												<prop name="Position">6</prop>
												<prop name="IsDefault">1</prop>
												<prop name="Efficiency">2</prop>
												<obj name="ChannelProp" class="ChannelProperty" version="1">
													<prop name="ChannelIdx">2</prop>
												</obj>
											</obj>
											<obj name="PropertyObject" class="ChannelGenotype" version="4">
												<prop name="PropertyTypeName">Melt Geno Genotype</prop>
												<prop name="Position">6</prop>
												<prop name="IsDefault">1</prop>
												<prop name="ReadOnly">1</prop>
												<obj name="ChannelProp" class="ChannelProperty" version="1">
													<prop name="ChannelIdx">2</prop>
												</obj>
											</obj>
											<obj name="PropertyObject" class="GroupChannelTypeProp" version="4">
												<prop name="PropertyTypeName">Melt Geno Sample Type</prop>
												<prop name="Position">6</prop>
												<prop name="IsDefault">0</prop>
												<prop name="GroupSampleType">mstUnknown</prop>
												<obj name="ChannelProp" class="ChannelProperty" version="1">
													<prop name="ChannelIdx">2</prop>
												</obj>
											</obj>
											<obj name="PropertyObject" class="QuantSampleTypeProperty" version="4">
												<prop name="PropertyTypeName">Quantification Sample Type</prop>
												<prop name="Position">6</prop>
												<prop name="IsDefault">0</prop>
												<prop name="SampleType">qsUnknown</prop>
												<obj name="ChannelProp" class="ChannelProperty" version="1">
													<prop name="ChannelIdx">2</prop>
												</obj>
											</obj>
											<obj name="PropertyObject" class="ChannelGenotype" version="4">
												<prop name="PropertyTypeName">Scanning Genotype</prop>
												<prop name="Position">6</prop>
												<prop name="IsDefault">1</prop>
												<prop name="ReadOnly">1</prop>
												<obj name="ChannelProp" class="ChannelProperty" version="1">
													<prop name="ChannelIdx">2</prop>
												</obj>
											</obj>
											<obj name="PropertyObject" class="GroupChannelTypeProp" version="4">
												<prop name="PropertyTypeName">Scanning Sample Type</prop>
												<prop name="Position">6</prop>
												<prop name="IsDefault">0</prop>
												<prop name="GroupSampleType">mstUnknown</prop>
												<obj name="ChannelProp" class="ChannelProperty" version="1">
													<prop name="ChannelIdx">2</prop>
												</obj>
											</obj>
											<obj name="PropertyObject" class="TargetName" version="4">
												<prop name="PropertyTypeName">Target Name</prop>
												<prop name="Position">6</prop>
												<prop name="IsDefault">1</prop>
												<obj name="ChannelProp" class="ChannelProperty" version="1">
													<prop name="ChannelIdx">2</prop>
												</obj>
											</obj>
											<obj name="PropertyObject" class="RQTargetProperty" version="4">
												<prop name="PropertyTypeName">Target Type</prop>
												<prop name="Position">6</prop>
												<prop name="IsDefault">0</prop>
												<prop name="TargetType">dtNone</prop>
												<obj name="ChannelProp" class="ChannelProperty" version="1">
[truncated: 2,454,075 more chars]
