# Supplementary material for: Unique sperm haplotypes are associated with phenotypically different sperm subpopulations in Astyanax fish
Source: BMC Biol. 2018 Jul 5;16:72. doi: 10.1186/s12915-018-0538-z (PMC6032774; doi:10.1186/s12915-018-0538-z)
Supplement: Supplementary file 8 — Original data. Each subfolder has two ixo files output by the Roche LightCycler480. The two files cover qPCR results for oca2 and mc1r. Subfolder names end in 1, 2, or 3, denoting which subpopulation of sperm was analyzed. (ZIP 10643 kb) [file 12915_2018_538_MOESM8_ESM.zip › I5Pop2/Jul 11 2016 0086 FACS plate I5P2 oca2 RK.ixo]

<objectstream signature="IXOS" version="1">
	<obj name="root" class="HTCExperiment" version="5">
		<prop name="name">Jul 11 2016 0086 FACS plate I5P2 oca2 RK</prop>
		<prop name="UID">77E3EAF58BAD4BD5A6117954C0B2DB31</prop>
		<prop name="OwnerUID">C6C05626183A45218341EE89EA1A5F2A</prop>
		<prop name="Created">2016-07-11T14:41:57.363</prop>
		<prop name="CreatedBy">C6C05626183A45218341EE89EA1A5F2A</prop>
		<prop name="CreatedByName">System Admin</prop>
		<prop name="LastModified">2016-07-11T16:28:01.492</prop>
		<prop name="LastModifiedBy">C6C05626183A45218341EE89EA1A5F2A</prop>
		<prop name="LastModifiedByName">System Admin</prop>
		<list name="AppliedTemplates" count="1">
			<item>Borowsky Protocol PEP product version</item>
		</list>
		<list name="TemplateOwners" count="1">
			<item>System Admin</item>
		</list>
		<prop name="SWVersion">LCS480 1.5.1.62</prop>
		<obj name="AppProperty" class="TAppProperty" version="2">
			<prop name="Created">2016-07-11T14:41:57.363</prop>
			<prop name="LastModified">1899-12-30T00:00:00.000</prop>
		</obj>
		<obj name="ConProperty" class="TAppProperty" version="2">
			<prop name="Created">2016-07-11T14:41:57.363</prop>
			<prop name="LastModified">1899-12-30T00:00:00.000</prop>
		</obj>
		<obj name="run" class="HTCRun" version="7">
			<prop name="name">Run</prop>
			<prop name="Created">2016-07-11T14:41:57.359</prop>
			<prop name="LastModified">2016-07-11T16:27:51.081</prop>
			<obj name="AppProperty" class="TAppProperty" version="2">
				<prop name="Created">2016-07-11T14:41:57.359</prop>
				<prop name="LastModified">1899-12-30T00:00:00.000</prop>
			</obj>
			<obj name="ConProperty" class="TAppProperty" version="2">
				<prop name="Created">2016-07-11T14:41:57.359</prop>
				<prop name="LastModified">1899-12-30T00:00:00.000</prop>
				<prop name="HasProperties">1</prop>
				<obj name="_Properties" class="TAppProperties" version="1">
					<prop name="Created">2016-07-11T14:41:57.359</prop>
					<prop name="LastModified">1899-12-30T00:00:00.000</prop>
					<list name="emlist" count="4">
						<obj name="item" class="TAppProperty" version="2">
							<prop name="name">TopChart</prop>
							<prop name="Created">2016-07-11T14:42:04.305</prop>
							<prop name="LastModified">1899-12-30T00:00:00.000</prop>
						</obj>
						<obj name="item" class="TAppProperty" version="2">
							<prop name="name">LeftChart</prop>
							<prop name="Created">2016-07-11T14:42:04.305</prop>
							<prop name="LastModified">1899-12-30T00:00:00.000</prop>
						</obj>
						<obj name="item" class="TAppProperty" version="2">
							<prop name="name">RightChart</prop>
							<prop name="Created">2016-07-11T14:42:04.305</prop>
							<prop name="LastModified">1899-12-30T00:00:00.000</prop>
						</obj>
						<obj name="item" class="TAppProperty" version="2">
							<prop name="name">RunOverviewChart</prop>
							<prop name="Created">2016-07-11T14:42:04.305</prop>
							<prop name="LastModified">1899-12-30T00:00:00.000</prop>
						</obj>
					</list>
				</obj>
			</obj>
			<prop name="State">3</prop>
			<prop name="StartTime">2016-07-11T14:42:46.537</prop>
			<prop name="EndTime">2016-07-11T16:27:51.080</prop>
			<prop name="InstrumentID">28159</prop>
			<prop name="InstrumentVersion">HTC_VER_10</prop>
			<prop name="InstrumentName">28159</prop>
			<prop name="InstrCalibrationDate">1899.12.30 00:00:00:00</prop>
			<prop name="Technician">System Admin</prop>
			<prop name="AcqStoreClass">HTCAcquisitionStore</prop>
			<prop name="AcquisitionStore">eJzk3VuTssi6KOq/smLEvvNCUFGJmHNEAGYqR+WFBOQOEUVBwSPor9+vYPXn6O41x76oGqt7r774IqpFSLESeOo95H8Vq/3/OkaH5L//cS6K6z/+V5xHl8t//2PmKlJ8uu0uu+uuODrX4pz843/dk/MFf/rvf/D/+Od/leeifL9TSaPjMcmV4na8/uOfg//qvl77ly2c6FDmyXsDcfi1Rb67XL/28Yjz5ILHf23z3/8QODzEr7Gp1+Tw29jcZtv//XAW52J7jg7/+Cf/ZyNJtofkNYo/e7Hd8T+5Pxnfx9n4NcrB/zBIPIM0Lz7e9jHg/r8O2N0d8Kj9Xp/rcX8yKjc5lP/45/8z4AbySCL8oP1H/rPxt1/Exyf4eFE9Xrfn9lCiKP7JBl6U79Z/fmIg2eCrt6QZxqQ3lsbc139/do5j3NNxS6MYf2/+8c/e/2YzPD2LYne8Xv7xTydVU3vX6UyYbnbntZzai5sdz3OJM9L9VlYG88nOTvqnPplOn7Eg+9vNzoaA5ziq5KYnj8lxbzshbDidK2VeCXJ1Z98nYyGbRWGVKsFF8uzTrCcQeq3x/fvssrePo4nM6UclquVRd+TY3lYbcrR7fvITbr9Z28HsomdGf+HUCr2aV/u2yJVMNY6Hq6IbF9/eapNLRtzjBcdzM1I7ceggm1U0sBRt+6T2feYrmTYcLUT5orgn2wl6OdHiXnctK0vJsY9OPWK0r22oHOb3gQ35/ZHRzuhaypkz39vZQVcyIzxrudK53ms7hlFKtFWegvI4FI5dxiVPCOdaa3kcre725UHHhMZ2ISgrXj7a262A44W4Wiu+85TtVTi5cYZXiIK80VTZ3qqUJ3TQwfP3XJ8UOxd9kZtp5JbLy8lsaK/HSZfMDlf8fIfkvrQTedTjZofnLlU25qa0V9tKYzolICpHZ8LbYfXsczQlYClGua9ttrNlpo4fXV5equ7ADrjzgJudrldPPkxnpR2sA4GQrks15eu3o4uz6VunlDAYfdOU+rNp8W1TSulJQ+57pxTxshCYH1mErX1Xo7tzfIDovDcYG+4cns7jwRqiw3HGsaOzo9RLxjtYPQ8qY5uoEih+NRfwudwinlXtRDqW1SusLhzNgnC84+noGGcQXd0pF5RZmlP+Wd3ACRZW5j1n8ppq7vIM8dCfMVYpT4tCl21hJZgmY+5g4lG1a14ghvGMBXtxF9LsJNXgTumEBIf4IdNJrZ7AWRyszA9gT2meLkUIJlTnAnHzKCmsSAGOdMbXjxEIdLtiFQTq0yRBmjg1Te7jGsLbED9fOcXxLiVuD6s+6Jk/c901FYr4BOGzqxH/LD+ATlSSQnCNDOKPJk5Ok8juQ3L0tMyz5B3QcMJu4NsFzbzAwPHyfqwBS8+4PZ0+NLo0shsk9Qn3vxgBvv+2vIO9q3G8gY/bkzspYbm+6MTz5Z1HD101wPMf0Ixp81qgF2Li9n5oMV/IHZEa4TiDOBsZJLjPHIEWpXSARL5bnNcv5ZpK+0EJCatV4g8FBehwaC8hqnyT89c9Jac/NqVGPP/vptSIk/qT9p//aUr1fnJKycp4/M1Tyl5EFtDlrsRr7iJKSXifr0HJJyWzp+uTR0Q/8WF62uScw83LkizzJASdajln90YDINHzlIKhWyfi5vtTSBzjtgctfOwz+85e7+/eViCVLOOcsNYo6fROGcjV88S56nwgEL9QNiCzJOPcaaGviWH4PpDduMTtx1FJ/K2zB2u6yzi4T8sr2flOAQrPbXE8uhaSaJdsQeOWZ+JIHTze83C7gmH2i8wdjfFCMQE9BTm4l5k93ZYhKYVTDpZblgzK/NSMJwfTvubMLfsnjVhUD0CX9ZI5An9KySg67GAG6oG5675wJf0Ez8ecexTM0Su8V1WHRw666x44O+4JKeHU6Q4m1WPP2RKEPJnMdBlmRl0QR10JORH10x4WRa8gULOlSNbccAemGRfEfvJhSSR628CC1kfOnq7CK+lBMgdVv+yJa+0Fi+wrHC+Z9HD8lnmySF/F84XXnWPmLrRII7alRCBfDDy/RC49vJ48NiDtuZzZ+lkoye48NMF6zPH7Ve5lTX5sSon88JumVP9HpxTfE795StFjd4UTYydxQbcrAe3fRmNQur7EeeOuZNH6sb+DNnTGzMn1O36F+uwBOjNGxNWrcU4ei+cIZK0rZ2wvbIGKV5UA602GDKYPaU3zOuiCrs3HzC2sW03462UCTn1X8CpPrSvp9gMRVD4YZbZ93ebUkTYD0O9TJfOGkgzUgq0O/k7vcPbxbltUKzkVbG7KM+fUnZfELI8jMKS7woLVrEopb3ARxPxEIV74kEJazDgK6zujhGnhPSfTrj2DAHAWB3C4i0Q0sgnEgThm9t2qgBIdtw8VJme+x6VremO4PRQ3/Hy8upUpERYCTIublPlGb1ESvhoY4O2yDufMl92SXM+ZBjG9jJjT8XC89yjAX/EK8POadHEl1/F2Ct4slohf+XMg5tCUYFmSLk7J8YInK9ucQGBcpczTbJvSq7e4gpR1hszh93iv1AHHF8drhfk3uZLp7DC7wpSuu5ybJFuL+sG+A9Z+OyFslSU1sfmlAuFIEpl9shc5YQ/jBPrijN/vnO+Gv5tS3Re4/t38+mn9/fbSf1R/g0Gv96eT5S+oP/Gb9Zc97LW9f84VZniDO8iJ7B5sO9nLnHFQulTej1eRzXpjnszW6TiU7eE+tF1VqjiSdFe17DuTs+2dNlvW6i9yuZOdGmcxm5mhBIpt2GBnE61PSLA1w1Z/B51KnD4u8PKhnFCXm34yzmiwzsrJuHKvtrsPLdSXPQGFm295u4iBcFp/cLQU+XaJ7NuZntjMi5NU9gjqsdEfGeoHUeEeerfVn+qPNutWf8tYyrlWfxtPmtup0sfxjKp7Lqv2WLLTl/7IsZpr8j095XZ57U7e+puZz9Le1PU2U9eeXSu3MkN9Pq4PbiqleHxjtb/axX0yJNPDWMjf+jsOZkztrStLWZIAPvWXzgeanSZSn8wG2ViQp3Dw7Wx5GJAP/W1oPCKkc7qGcr9j2PZ6HXHcLL0oeD4Rm7bvcipp9VdcjmN7M8kFHP9YDhXHXwh2mJ4nb/2xzJbsY6oOOXIbifyn/vR1z/op/Q0Gg+Hg/1L9ncVxCFBVFmPPyJVpTymOEK4M1Io4fFzpvFquYZMtUEfqZqdRvljuAMheZV7PkgQadgZniMq7yQXy7SHQgNpX8AYZ6m/EoR73OKHAEfkpx5RpXSKKLldwNdfKWCXifWsM9hngrKL+cP5q9CbaqL9RZBJvuED9GQ/uApDSWRbcBSekVGI1rMUU7xti8KD0tuRK2HA16m7C9jI9r9kYYslBTeVkd6WD2bgA6M4s5j2PskCPhnpv9ecv7UdNnyyrwV+ibv3tTanpZEcySMhcz4IoQP3VcXaCDe9ojI33qL+TU3zpL+48UnoYVj1YninqT+Adi/b5L/35i77i0REb6K3+vP5V0Shdb68At62eeSNHLimO8g7e9a5zvnl9eBSu7ATr21UnQSk6QH0HtRYUEu7PvaSoVwH3n3BdiwXn8ilT7vTSn/nUOe96e/CUMwnqj1vg5y22dU2NcVaAHzv4+XwNxz9n3BJsrzCZX1hK+VP6wxnVG3/TlPpp/ZFvnlL15jQHi8tOBBYz1Nf07CQw2yslsSdsCKQ2Dz7QboraE57alTjpPATV2hxeeilCohiHLZAl6s/pGac1uZeoO23uoP5m5pf+jKmHejt7mkU4fZiBrhe4Ve+xFMjVRP1JcQd16FV4/KKcBzDtxSUHXIz6k28O6os7o16SDeqPz/0j6mubEriLGm4/RP3Jo+Eps3tT1GdBDjfQZj7qb8siHJkxf+vPOS6EkNxuj0OrP5fcIkqmvVsGaml96a+c95ZA9/i6cxFRfxZBzc4OpwOzxRVqb7OJApjxXsHsLdME0o0eqNkhO3Cw72k5UceoP/20yIjTqfF1eeQrqNFBkdm+hfqKcwePd5ZRf4tVKH/oz+nGqMvJ83U+zQfqr/dE/d02vQWQobPHR2Zfg1Z/SnbH89PPT0CUJPJhNrscM8ctUbPRYxjjo/v5xOwjCB7JrFsCMl/h+Rsk+P0Nbd2CmV3j93t3Uac/NqXG/e/6g8pP60/+5imVHM4xmIdIJp45f+lvbYiwIIrEsf5LE/vseAerz1BHi/DuEfV5R/1N6BCn2H1ckqhejIByopx5zEQ9zRKTQGwRnDj3HupvbFcSeNMa31+6iUC4cYH6605RQ65h8SQHPN4k81F/gSil1JkfBZjlPSVjcJEtepig/laLR5c4+3nl0cXxosJqUPDM7dZznkyfqxFqp6MQFtj4fqHz0t/ZlTnfUPD48W48BfBDyjzbR301+oPuUib+emXLNNyxCdjyCsennPDzpxE3hYBD/TFgdUqLks0gXDzw53sPtx+JKwEmHSplrBt2r0QRLjq8BsC56Rb1F5FCR/1d8fMsUzx/Y667BrN7QI3Kw0WNl4Al6k8TJOa7rOMRU9nK4BlyN7MTcyOQWkH9xbYlcb7MUH9ufrzBnD8OcUoOFhYpeImCzWcK81ayROnxEqAOb4Nu1urvkj+7ID8DPH8WxfNjb0wZWDwXiS09UH8d5p5A4vDB25f4TfpX1N9vd6X/qP6EIf/vLwJ/Ff0NvvcicJtzhZ36CX3rL7sbvL2eR4QzFnmVKubmfrIdQR2xWehbohxPVyc7guHjHfuruquHvVImKafx60eudIDr2bvFrpvNeivE3SauQvtggchmE+W6bvVXFvKEtPo7zCa4fwufQA1jTtPJtnPnbPt4MDJNt/epsrsPRPscjCaZJldTUalYsbf3plhxM3myofIyWNX2es91GI1GQanklTuzj+4c9XYXbUtp9JcU+oHprz+2KKftYNPG/lr97e/SxD5yci+jw2VXk+N7crEz+UQzfXUKRaXX5SS7eNA000O+rpXDJk7s02AnMHJQ7/Qj9kfkqQDKdF+fW/0Zl9X2qvQne81OqHfnDH1wC+WtKdE29tfqrz90Uvt+3ArcdGRKsvIr9jf1jmtBZnd3+xn7I71R+o793U+7dau/sNTFT/1tZFH5F/1BPv6X2N/dHP2s/oRhfyT8TfQ3+OY/qOipGrX680cJ6s/mqyPeVyyD+dfCqWm2YTH4ljvjvCxQLEpXlx04x4nKgl0X9We65AJuL0X93Q87gZZ78wpOdaKc71oKavAQZ+BGA9RfNU2vdHfB16PjELXZE+WU+l58Bq9+4v5teGo0eC7Td+zvGbge1UPpAtFKn2XestqtqcEVNcTeacK8xxb117lLJUC4Ru2c6olMx/1YBJBRV/6Kc0qaV2bZxv68+pCKtLzHd3Bi2yTBcIf684NLDcuDhsdPTqg/urVzgMFGz9hltV9T8bA8gSNbWhZYdOfRXV3h5z+kBgk6hZJSZXbpofYCjfOOgLraj+MbRNWFcmx3QM2ZN9NE4Naov7uCl46Vwa6w7E5Ql9a+vtJRD/W3vLi4P7grISWCfWpjf8E+Qj2WChcC0wVk83WF45c3gxvq1kM9P2+o3Z06eOvPDw47nna76gGCUdcizOLTmm7O2wKi+wb1PHRQk7t1toSlrZn43ACPH9OfMBT63xVO/7vF/jy4LUBRDifizjeor7mF+tODHeqgif0FtxPq4jJG/eUToW71Zy7HqL+oVj1S01MKyv1acq7zRH11XHTdtHpkBObmMCSR/IhhwS1zYs9zwSKZ7OSoOfvE2cwVZDKppluYpSK+flxGazLQpktQFqg/x+ZQf52Tvwf5vEC9OAbq6zxLjngvOKfEtaiQEnrapbAwQ9xfo7/++HQF89ZDbRHuhL9Y7iv2lwPuzxfCkFzI/ADTGsrM9dWhRiZj1N+CnPPM5jeRRfjkFILFijKzRfGUk+hw2MHErQ+ZrY6Ft/6M56ZgDt8PBcI7jxxMzz4yp+uHOYlpZ4+uu2XE1VLUX96/0VZ/cFmiXqv5cA9EGxfE5u2SkjBB/S38Ff6smGVNxmfU7CyAIwfeJKyJ4A1tmA+X+8ztLEuv1Z/1nOL4TivdI2yA47F6xpFrY3/Doof0WJzx+7zXqL9NeUpAGrk5c2oPj292UX9Gn6F+R7H2Y/oThqPBdyV9/bT+pG+eUgvXXaPmrqihA1KeOuGqAxOZof7gVFm0q4wqMG7jceboDmrB7XWfYPDTEXOd+HIlamGMYV44Mt7FRHz/wDUpXuX1EXPIaZtSdbLqApkNxxl4F9TfxLoQCFcBaq3bWwukQ/sdmFV0zJyBuM1pUp1HoE9f+utlAFSMMh1cboi6cUgVUmktqRDwPZ4DuN9wfwt3CGq+VZh/z37T3/0pc4Efof6mfQk1N4ooY0dlwZOdWqkAnUJm3rknyXQ1jSfgn8iYc6cp6pUdBiqEeyJn/nqA+hOqpQpOeEat1tyWUoM8R63+gqe4uRIjNA1w82sXp1SEuovgYoA9vY84B2rU2LT/3MIcn8hYMOveBTI/LWeQqAT1WK+S9StzDXVWTyXCrp2FSPRqScCZWPi6WVWUClFQoeb4IecUvYVHSHKh4FwUJQvu/Zf+rrPbZ+yP9FUJ1jne3AJn1hEJzGIFQikUmXPmUae91D2DclQlLnDte/5X1N9vU+g/qr/hmOuL3/QnoJ/Wn/DNF4GVeLnY96s4Y/rTqzTFu20V+/rSn8rhM6CyTYNnq7+pcryt5aPijuzl+t4n9KCjXhr9uUK9+4P+CInx/Qdxu0btZKNP/Z2XXUIMvP3wbewv0rlORjR5Cm3sL5pszE/97S7i9DP21+qvif0F0bP8g/6a2N+H/prYn9pl21TJ9bFvZyonsI/YX6O/GWRJKYOtnO2bwJHMICfh2sb+4BHuMmN4TdM283OnH/qk1V8T+9vWaocQ0Qrlt/4yOn1nfgp0FtqbMKnYH2J//cdVlLfhdG+nKnS5qXNcpPJ6S2T7ZuBFzbhm87DV30YRh2/9ucfz0LavV51pRHxcFW+SKfb9V+yvyfyMpruXpvuSpvzS3/SwufBycN7Urf6m+cArf0p/w3Fv/F331Z/WH/cT+lv1LCsLTn3Uk1Blb/2xXYb6a2J/bebnfb6zaK6Ye4hvlsp806xEmucq6m8qmRybLR4ifWiom8TtUM47DXbv2N8yrWbEMy+oHVtevvXnX3S5pLsHO4MzmKsMteJS6nqoSztdmyzw3YlHz3RwARgnMy6Qj7uUDifbGsJwNuH8e6BoFLRBCd6hi/pj26dMgaD+7FOK+tsVSklPiVpAfL2ilsQnvPXnQ4H6CwwcX+3g/qKjrRIvG+Ln7SrxAdbeQkdtDSZrykdb1NiAoO7sM2putR3sW/0xsXZSOu+Oe+C6F43z1Tm+/rRQf4lxR/3ZEWpRMMkct7+h/uYb1OFdQb01+mOPjVy3sb+lbOD5XmioSWNqnmBdj3XCTgd8/3FjhxBtzhS3nzpyqz9f4/H8URe/L09BrcZGjZ+30Z/I4QRqYn+B4gBPT5xZwHonop6TlQJ0vVouwcu6P6y/4Xgw+K4/qPy0/gbffJfSjeECpvbxxNrMT++O+rPOr8xPSiOP+FziA7X3B+JMY9RfEt5CmAJ/YO7ZKMJWf/Jgju9fnVFfwQR1Qs1HxlyXQz0m904M01LKGWhbDUh519+xP5uCQNvYn07jPGtjf8KpE74zPy9mdCVFEqGmRMgzV8pCvo39yatdypzNQ0vJc5ukYG4F1J95iEJCbrsbTMRX5mcQR0ByD/VnhjXuj+4EfDQskrf+HDM6aUR63HIc/wl1O5qhFlf+IQKqvfR3p6eSGJcT6i9/ZXYOKWpO25+WIN/uqMsIHwDJMHlkoKbVkYHlaVcSjVB35g1nsLuRcftTpMxgkQWvTFQdNVemSgaGeCuYfXnlTvtT3H4hv2KDqxXqstHftHJQcwcD93dI5gDzEO/Dbm+Fet11dhnMBdRsq78zi5afmZ953HvH/qDzwO3F4wH1Z3p4/jYz/P5UrTcHqTjg9/uTsb/heCh8V9LXT+tv9M1TStqM1jCZdVB/tSMBvebHLijCUiaBvEHNRalbg3Vfo/6ewmJNHqPFE0zdHDHwnUtNNtJGBN1I5cw7WRVepUOcKkveHGWt/pIHhxrp5CJx5+lCJopZENgshwoJzmkiE+pvujBd90XS6k9b9kUg9xnqZcdk1FijqTDtcnaxqNb05jINkuehx8Dbb2Ti3FFjhNqoq/MF9bcmgxhiYa8QL5naKZ2uyRSWnIFX+Y3ZFchhdnnrL4CJ/fob52UC9tgQGZwj26M3NtAg9Dk5C1ZqnVNhtFWBSRuFsRQqjXq3xRisSQf1N1yi9tzFQIek43Qz57zr8iRzcbxLtRozu6CoScs5Z0DpCd/fiWyZKpTMYDNKJca2i05OhrWkgOOt8ef9FnXZy1B/fj5Hfc88W6N51X/AfCWOiLse39dkuX3FJqmKOr5aOJ7Z+XkHfYXnxxFn+H31t7YMwfg6If7cnouksk0FXH+D+utdNyWRd+cLaMuHTLzd7K+pv98qF/+j+huJ4uD/Vv01sb/f6y+NlpTTxUKWFe7RHdl+J+/+QX/Tu78WZcPsD+2YT/Z/jP0V0bb+iP2RkFnip/5GcSy0sb/N8i4zbfbsiRNqGeNWf23m5+/1N6iLzZ/H/ojoq5ZyhcXkM/Z3nGwebeyv1d9MHEefsb9Gf9llwH3qr439VaeSVx5bRtvYX6u/JvbX6K/N/Izi4/kd+2v0Vzvre6u/NvbX6O8j9tfoL5N7r7pDQ1zLi/Nu89ZfE/v7vf4mi35hJ7t4wM0uI6VWBGfysL1habz1x+NFwc785SibXZ9p+Zn5mT8q1DC3VT9jf43+lrIssqlY+euf0t+Y48V/q7//j1Pqp/XX++Yp1XVesb+1iM9W+DtN3/qTbgbzDO5R04xma1ibW9QfrR4W7T7tPawLDvV32G9F2umb79ifV7mov16Muou3/JR5M+khtHV/jryaMe8cQN1mfibrzMp8PYeS7o/bM0DlqVmb+Sn6Y9RVdTGZf8OHOGow1F/gHvD45+SRU2cwrvG++STEsx6OhroalxDcqy/9NbE/JlR61mZ+eoJUgGPI+PnKviK3+lsJvkm8SbWraXTmalharspa/cnS5QjLh4Sa6qtuSgvZPoHt3jQuSC18trwCjm/tP77q/ip73Ed9pTo+pMdKSFN7e4e1s5uSoDtXPHq4EBsii+D5nPKoL7KtbrAaDVCXYqeuKSnMO7iWY2SecVdymnHqO/PT6/n4/pTgA7d741HTM0WhNJbGdwjVo5V5IOH3VSUkgxjYV+xvON8e29ifFyY1T3fW+AihW6H+gmqHD+HVIITQ6JvMk9Tdj+lvzPWFf6u/v0jd33cnU1vWaQ56UqDeBkfUV1ebJ6DqqD9YWag/gz3wmW54/NJftu58xf6azM/n+ZaCtLidSBv7cyjqb3J5ZBksY9SfHg5jmDu7L/01mZ9G6aHWNh0Nn9su+haMenUgtnMfpiRQhxFY29WJODuC+vOmPk4s5udcqz/53jmCgXcIDuokzMnlglpqYn/ueY76s6XTDWb5S1vzDPVXWvMUFNU7ESAEtbhePfK3/u4L1F6Xe43XKXMO5PtQI5npr1BHM9SV633pj6TCkUCxRe2tikcIykMsmJuDILZ1f9rifmROOC6vZBp09qCklyxzM0HjyWLnaGDGeBEC8HD8+wnq11KnBYPxRLCIG+OFw6j6+Lqn4P7m4e4d+2vr/vSD7+D56nzpb3tyMjCDLmr22Y9emaCoP/1x+dLfMHuswewb+HkdRQvbzM+m7s9xOK0k2T6at3V/rjUIf6zub8wJw7+L/r47nH4fndcwZ/jg1db9dcX7W3+esEJNFN1F1eoP0vMdr5mPJ//Wn7xC/Rn6SHzH/u6J5NENW05htXnFvq431N/9ifoLBBAzeyUuKFEzQiG+GArztfmckjEeF83SFZm7k7clPdv9DkjiUeGYGQNQIUNN4dyUiA8X1N+ZLDWw+WGfwGnRpcR3R2NQDQf3N5HsnG591N96MlGIz+9Qf1WN2orKK82C7hX1Z3UI6k8kMt4VPdRf6o8JrJSeyLX60/ZjHcJ+9qr7E+QcbwuZCt7RRb1F3a1GV8KzA7NXXV6rv8lja8K6TiQS7I2uSOxxZeBd0Rln7ugVS9ToqISpsUadbkdbmR55Cfdn+vj+gzW/Em0UK+CTh4S37xz3f96j/uygkrigzFF/ThA8ceJYo8yded2U9Ik0hRDOSuYlm5f+xns8ykXG4/uFDXTjoJmjp4HnbzO8y6S+ZApE9VHMHAnPABHL2QVHRfD7pWH3L6k/4f+I/kR+/G0XgR/Xn/LNfwKypdze7uZTZiydbag0XV+WnfXknfnZdH1ZDkLhnfnZdH35iP21dX9XM3vrT5ayjr2zCpkzGv01dX9N7I9WefIvsb8DP/ba2F+b+Xk+HssJyyvF3v7K/Ay3uWLn2ZFyxl471m3mZ3YbPt76+xX7I0u38BS8O8qt/tquL43+YuOcZSo3qeQ29vdR9xetTKON/eFM25R/yPy8SZxmp6/YX5v5uXOW+8/Mz2sY1PZuSSWibnRNe+vvfFbfmZ8hP0pt+1pUnN5VE/FDf23sr8n8bLq+fOrv3pVQd+lceOuvyfxs9Nd0ffkfYn/uVFXt7NX1xRhwVajcssK0Dx2l8y91f6/YHw0MKv6U/sQez/1dMj/733xfVWeoC3wYsrJA6Loy3Vjbw1t/T/rq+vLcvvXnc/vHO/a3XA1UxlaTSqSJGV9gldgm5yfGTqSb80t/znqa+WH5eGd+OqMU9TcoUH/75fgKq9sZNZb005IauzHqrrNROX/nPTW62JsZ2PsF6m+x+sr8dPq2SgKFPEp696sa2OBKsgBUHM+ZM08Q7hKL+VH2FftrMj89aYy6mcoc6m+6wONNuzuZrnaXCjx//ZX52egvzgI188466kndjwuwoxTf78bPtM38hANB3fHebk37DzVD/cZ4fsIItSb01T5sZlOdBdXiEdK4KO6A9+opC2a7nUefK8kBV93j9tIUNUeIdINgq6PWNqYs0DzA8Tg73eCC4ytWCXvUnzu18HhJ7xVr1IoIbO02Jf5kitpt9PeR+bnRsxxi1cH9nbUHT2cX1J+7mFsk2O7qd+wPL1lfdX/8gLxjf57gOz+mP7H3+vv/3yP29936y4XeAhb4PTK3H0Rpm/m54HYlc+rrV+YnyfMDcce5VpN01QthXt0PuP16+daftr5+dX2xAtSUzD8yzlWz4UuDvRjogOb4qEpQI79if66VhhpxOqi/6XJ1YDYn6Sk5FI8VLEYj1M0v/en3KH9lRpcC8Ve3I0yMaEdcMUbNmLddCjPrFfu7dvSQSMvDDWRZQJ39qvtr9ZfxQtrG/uSgU2bucY9aEgc43ukUddtmfm4fTvyO/TX608lhB1QVUXdLR5fJpLxFOB5AXZ5yHM+ToP4M73Lk3JOJmrpvenuYuUaWtV1frOhkgEo6X/prYn/y1fzS32KKGp7XXkng9tr/SUTN6mlVEJiOUH9de/664E0y1PeyTMlmiedPzXaoY8vRPSJ2UH9yan5lfuZL1J9Wn/H7LCI835eZv4aF1cfzX1q4v1/6g3X/5zI/xd7g39cn/EXq/r6760ttbhKYhZLMfJqh3hr96T0BdcAPUIP3YFUDTc8icaLxJiUS7XJgnWejDB58zJNduUGtnZcyF/R7qKfnFPW3LlzUDz+vcqpfJQmvqn3UVbHsWsRUGYUwu6GmeCHRyAKPCqxYdJibhBXqL+l2gUz7ChesCXi0vHKov/FSYsGxj5rczV5dVe6zfub2N12NZEogwuSo4P6E5Tanh9NLf8ZTwbvaAfWX99QZuIJCOe/4sGUqpza+/9zBz7tJJErlgUQgiQcd4oTKNsS78NiAaJnJHKtSKOlN36qwgoOS+b3atijNVl2YnS4S561Ilyd1UJjAKCcxf+jg/su0MiHRnTEH3APPnxQtTjCHrZIF1rKiNHfHKix51KN/0W/4/vFLf1WB++v1KotmyZZAkMh4/jkZf87DOweLAzfCS8b0fiXxrUJdJ3McD99FHR6f+weoYoY6jivUupYWCtjQnRDWZ3e8ZLncpNUfGMqmxinpXmF2l3D/SXgv/4r6+7OepD+vP57rj8Z/l8K/735WbYJ/Df/a4N/v+fer8K8N/jWFf23wT6+uYRv8a/ln+C5t+VeWOEuMpvCvSf28eJ3uZ/CvKfxrUz8/gn/D+VJrC/9+n/rZ8E+/yrO0Df598K9p+umSfJy1/Guafv6efx+Ff7/nX1P4l/5q+tkE/9q2L03q56/Cv7bp56/gX8u/RbDgP1M/38E/B/mYhqmljIuFYLvhsH7zbydX83fqZ0/C8Tf8+wj+zTsFsfMRTD6Df3+a+mmE9lNug38N/z6Cf03h30fq5wf//kOpnzw34Hrf1U/tx6N/35z76U6Xb//58mRP274vm+XaYIH8io4J6XINMOrOMrbhvyr/2q6ffLQVqS5uLxB3HfSf01cEWsjbG4C4m3Is0/DnJvfTf9oz5s/EtKb9q/3O/QxW1/pKgy53BmdfaKSt/OMM9Ewyt0zGxJMLtLyQCzBVUZm3uOPz6rzaPmDNzwjnx92HRlcdqQS3AvTrpnh+Vv55aoXb6/fqCPETX/c3ywdt/WfnQ5P4lfeqbDyoD4jmkZq1fV+WrloCaK/3987PNZU59F/cn+qEXchjTa90if6TVYN4g2T37voZX/ARkoGlrClbxTdYMmGaeZHjeLTyzRy8q2cwdhXx58nRvoG9OOL2YZUKNBoPKggUCccjXXdXWhfo2WUw/6r82y/VFYT7/ZR4lbDT2q6f6/SVCcdi9HokXvK28i+QE/R68igKWFoPi7E1QV86OxU9W/szjuFEs9rKP5iG6D9983PRP5xTvPhd96mfBuB336ea0r+P8F8qzxOwiPIK/+UIQG37aizirXOuBWAT/pt0FARhA0CSnlKgMD+xtvHLtnvKQLo88nfp322GAJwNyzyDwTP0WgC2pX+DEwKwCf+p3eEha9t+OuQWg2GOEGxiFpXEvUR7kAb9nLOnfQRX0/ZTepo7BhO9LNvSP7J7hf+U2xcAp8byC4BN6Z95dhGUbkdLySw6HGABzzKDkaRrZHRBAM6fB/w8+wUCsIr1GG+v6lfy52mAAFwI6yNrw3/Z3o9gWs8KvBXFgkDOJwTgLEGAOS5DADbJn3O1yIltyAi+Dp2vYa5EuL0+xtd7lwcCcVkWzNZK/Pwswu1lnsPzfdBOlHjpYQvm7hX+O5wRbLMqcUHpHDICZbdck+h+2rcAtL3bCYi8TcK28YtdC6/GL6dX+O9V+teG/5xrsv4s/fsFQCeUfy75E+dUX/y396m/SPzvuwUo2/cNSBMqM+9uSSHtlSi2SBjIxB8utx7lu8caZjsTBSh37zmx7DMPliOPMtvYxQLZb+4doL6PYnqevgS4Gge4fbiRclrvCT5P8VMU3mC4eAvQvxUotmJ1AzIuCgmSU7+TQXyQSsrfthKE19mEeKs49ehxNzDBC17ZkZaJwgv1SoNl4Q2YvRNwf/fbXWzjf8HYtl9ZI4PX31X3uH+zs30L0D97lGOjTiVT4ZU9GrBUxvsSZ1NKKptCtJVexx/i5x13UYAri8PPk65RgM8KxZnUhsL5RLeB4oOeBM7AljgWTDYCCSMUH1xmEt6Xhrh/xedMsOe8yNyLgqL2oooARE8l84RMwvtwxN4C9I5OIhC7GE+Asa5MmGzj+buGMYFIARTa/YDiPDO3B2p/Ombu2VnUZMFen+c+QVEeAF+fCf0H6AqVCN7xUYBZzKEo82RC/JTeLfzWqgl4QyZy9mXVrYl62lxBt8co4AfX/UsK8LfnwP+sAHlh9Oez5S8oQOGbn1Z/pX8a44VdKsfOTGwFqE2PUt0KsEn/bAOA6SV4vJd9aAKAjQCD7fHA4T1Y4ZXdRpA/Bfj79M8YbwKfAtTY7NEKUA1ng7QNAB425iJTz8DkNgDYNP7ULU2VPwQ4vZw2+Uf65+yJF4D3sg97Sj4F+FH817R+aQTYLvvwKwDYtn5pBWhtpl8CnN+FtvivDQAmHju2ApyZdxRk0/qlCQBqzbIPsWw9361fpvg0r6z6KK42AFgeu2Lb+uVDgL8v/msE2KZ/ctFd+BRg0/jzV/pnK8AmANikf06fZxAUs4ylNgDYpn/+XoBqhd9Xk/75o61fcE6Jg/7fRID9b55TCcVnOvtwRyFt2YRSES994E5cg/mx9+Db6r9WgEPBsejwyu3Ak3Q1C5JCEml9Xl5g6R0tEoTBQ6TVsXj1JqEzws75Q6CbYpuBWx9nmV9egKeCX10BzAQFU/h1jYKszgD8TsvYoLfHO0+vOoA325gs4B8oQL03vgAIfZUFB8+50nPCalgt7vhctzYfQN0+OwFaCsffRADnUHRgHc/1zH8sUDjPk1RAsNmhEPFRQKOWN67e+Z8xj+KT9wQFKHdVzqsj/LzmFvfXrPvgZcRNqS7ZuP9oo7N3BNBDoS4XgkH85V7JqZZuBwDLOwrsQh8plZQMhXbTp5nP+yi++VPNIXoIr/P56jQaJdkV1h6nc2y7S0V60yoU6YU3mcclKO5WgJOJzvxBFwWYn7kYHCGcMg9ntNVW/7Fehp+nG+P3tQ3VQxsBZMoJx78IueLd+TPMUYB1iAJ2u7dXb5tX9Z/L2yF+H3sU4L3r/Ni6Dzw/5Ll/2/rzL5IA+t21Sk0IkBxLFNxuFqWtAKm3L5k944fvBNCm9WebAHplKKAPAc6CWwqT7Ibvv7goQOF+yGFxrL8EeFgNY1hsDRQc6b0SEl/NXyxVORNH3IQWGUfTLcj94YGD52aYEloc1kCc1ZcAm9afU3eUc7AvUWCXTC9gwYT9OwRo27sdmPvBiYMgiUKicskdtMcABfggKMDHBvffCNDdDbSc7OzhsU0AtWsYamSwOx1APuYH5iZH3SKCPExAcqZfCaDjHYpL2u6OGeyekUzMzFmBejNRdENDE8hNRQFS5VQQl51RVE3zl9n9iAL0axRfUKMAmwRQW7sMrbb5SyNAN5EFaEOABjhl5szSiJJwkeAzp18VxKErfD/VDyjA9TljduK+xv8q/yMC/QoBmocvAbYhwPvjlrQJoM59GIbv5i+v8r9WgE35n0q3eLwfFSA/7PPflanydxMgZKMNKIuDzJihoQBXBkGRcToKoREgt5s8WwFC7aEAmwzQObgjro0B5uaiCwp3UojXnVchlW/bKSSHIQpI2aMAFU6VgY0vKCzqLzxiaUsKbsgpzJ8vbiHZSmMZ1tWkyxxFsa+0GGYyBCYKMJhUKEBuggKEk/zKuBzi/pzxAEUWrwecE8V3/O0KJx2YF3sla2OA/OQlQPupME938OfobH4J8MBVlJZNDPEU/SbAuYlCW9IO53r6NqT+TTJh1SUy50mvOorn6KKBfRUVjlkrCejJe9Uz7kSJCxz5LpLbU7JgE4Uout4d93dfoAAjyxc5mM1RdKdNhgLLBwrnTdb2mnZur4xS/4nbP9RXR86XAKEgMgtm48qjs1lBAZ6KTIJO8lp5I+n3YaHp48zude88ufbZDO97ROGCboQCPFazJ0ghkwgLvJdgT9U7BuiTGV4tnXzwJcA029TEXm8u7xigdP5rCnD8f0aAvdGQ/7cFgH8RAfa/ufnnr/YvbQrorwLANgbYFADGYk9kM6Zv0j/EAB88ke3jS4Bqz9l7ynQtWm0KqNq0f+G7Um5fFhc505oU0Kl94ezbcDQlKkysdSvAGPHI9N5+cP1o//L7AsA2BbRp/5LepVv2+wLAaWEMrm0BYCPAjwLAPxXgVDIqqnQtMrNvujtkbQrosTO8fRYANimgeHffEyOYKt5HCmgrwD9PAX0J8CMG2LR/0bnlYt0K8PcpoI0AyY1UoEhrU21TQP9QAPhr4b+PFFB/rmoobl3MqLBXNKXHYhP3HxKmOdVWaAsAz8FCYuovAca2J3HqjwqwNxoP/y4C5L87XrHFZ7qo0/2XGGBSdAwWlLLCt90/17sTCq7JAW0qAJv+Lx8xwCRmFmn7v1xYhkLZXmaszQF1xUsGaMgZ5w/kVGi7fwbKq+Lw3EvfAkwkX+P81W6i0Uwa4/EXXZOxxJi8c0A3rzRl79F9XOlsbNaQeDbN2LyLIj3s1BN4vILjr/iJTNfKS4B9CwU1CZUrHfODtwAZXz80ioCuXmtJfAmw6f5pHw4a8S/zHU83r5xPJlZfFYCNAKMLr2cs95yUPkX1LUBvzaP4JtayD1Ev1TnvcNql9OahADdjc8r5johCvW7xBg3PFQrQfqAAQ4/g+Tl6ehbU6xrPF0h4fPlqZv7YxeP3+ddKhudMZ4zcHh4tn2QN4dyYMv8i4vn3V9sb+AGev0Dp72XqTMYHYOZe5/woeDQxxQKiV7fFVoD8eHCEjXeYcW33z6YCsMkB/dGV/15FQN8WV/+7NYBZ548FzC/lKWtjgBVFATZL/0EsogD102vxhwzFB+tO+I4BSkWEP4uHLwG2JYBNAxiufsXYZMiZs4lRgL3JI4YZveWvmJaGv1CikoHVvZ6yVoCJ/YrRJcKRtDHAmiQJqMKrBJBn0bUVIEk7B+Ks61JsSwDN8XnPnK0bliTqoQDlnvAlwN/HANe8soXZcICifACKkVTKVxJo0/5T2KIAFTE7fLX/7PcSMKrsRGy6/koCNQ4ZCmto6pR4t9cfYJsGMM3iD/HhgfsTtILB4CXCRoBqfciZbQtfAmxigK0Am6X/lFGGYiR9DYj9eAlQt1Gomo3jmUGSAhXuBWsXf1CyG4PFzciYK4zLnKzqRwZK8PyKATYCnCxfSah8+BUDNAoDRd4IsE0Czf08axd/aNp//vzSfziner3vevb7aQF+d2J1Ksw2oJaanAVlIXkUOqoEDreSmXet8eeb1n+0WaBu1l/k5EJGKMDuZsThE00skPl+1AWqagphSoCCnHrZDMJhLGawMrYlNWNbxvvCrZPZ1/IeEmsYf2WB9qO5R+bxq0ZQ1LsZPhHaJS2EQoF4/lsMsMkC3TwdKWNkhftrskBDcyIw179tgDx3/Q5Qi1cyL4hRfFI0RgEmLwHuI/w5j1GA3i1DAT60rUZ5ttQg8Dw5864LSaM52BRWN6NL3OccBVgMUHRNDNBfiyhA4VBosAQZRXr18HwwKZZhY9QSx/JBVyAcohbW5CJxfmjg/n8J0C51FGAwvRBYxR4Ksh5u1/TSV1UI1Cu+/7roymRQogBXpwAFroMd0vtmSyDJHBT48YTCCzaLAcwm1TgD0d4IhLo47dbs8iXA2aOL1sTfTBbcNBzfaof7i5TNhLC93fXI05AmEJ4HOJ6eiwJcJU98PA72MvnLxgB/myH/WQH2ReHbrgI/LMDR5JvjFdolqz6zQJvlHz5igL9awJCzMH/HADf7En8fm+UfPmKATRboBK8JnwJsskB/HwP8KAJsBOiPKkL0UYLgaVrANIv/tVmgzeJ/H0WAv88CDclEeAtwoi35jxYweiraa+W2G8j27ZUFatC4qlsBNg1AWwH+Wv6hbQHTCLCJAbYCbLJAmyJAddBR5D8s/5As3ednFmgbA2yKAJsY4CYeEHv7uyLA3K1F9tEA9KMIsBXgKwb4UQT4EQNsskD/tAVMWwTYxADLVwsYrXuDzwag/9EWMDinRqO/yep/ovLNd9Za2EZ459q+YnJL990DpskC/agCXI7MLwE2VYBNFqi3qO23AIN8igLszXZvAULambGPGKAzmaFAYI8CbKoA4+39S4DiuTgDGLHGBXz41Kg1I0dYdTpfPWDOe+4C3sBSM+9IUGzrHMXmWCrlPEVF0TQCbHrAtFmgxnIrArANCus6cEoqu4NXFVxgcUzu7N4CbNZ/YM5xV9PtTnrAetbXSLv2e5pl588Y4IZHEa4OIYow6qLwzF12aAUYDE0np9NN3H91+jYIO7r4M3S3LwHDjLQCbGKAK4aPm34YOjW934v3+g/+dL2T3wKMHybnX2w8X00VYBMD9OzE8eggfq2+aOXTjO2CHV6veihI6PS+skClKj6+e8DIDoq9W41LCPkzfh9zRRbp0JaKVoCe3nPWrQCbLFA2HT5+ToB9Uez/TZb/G01+IgtU5U8osiYGOOrr67YMsG0B2mSBtou/NzHA1fEQokiyA2lbgGri418EOFm9FigYAIojJ18CNEY1vv84LddtDFBypng8r9asNgt0RoUjs4mqp60AmwUg2hhgs/i7Kq6/BGiIvSNM1tI+a2OAmvkqA1QHZ9JmgTbL/00fw4LYBTtZrQDl4bPkbEcqyzYLtFn+z57HQ0rGp9di6sH+S4CP9SOBSTfH4+v8KSd9JUpbATpOjgIs+078jgH+ygJVjioK8OiEIqmfrxjglODnvwAKcBBM4zYG6CwTFJvN/D3Mo6QgAHEJBLYowBm/wPMnq68yxNluC/PF/EuA1unBgFwWWeZWXRRveN3tQdYKFO1O0C1iL1GA8/TyilHWKMAmBqiHKEDoR3i+95t53ArQrY8o1CYGqI/6+Pl7hx8U4IDj/zYrQHz3X1UelrsBuY5QgC6g4LrXrxhgEBcVCqZnPPF32BUZBK/VzYXNkQfreRplrimaAlmcjC5Ia0MhgeRUbwHa/Q2K4zFDsS2AyOCH4y6BULmvyXy0pWA7AQpwsZ2vyeg+kGA9uXYzWHZQgFv/MkHBHb9igIYhmeDTA4ppmUhXvM4SHaAIhczR9iicJgao3A4oQH6L4pveXgL0UIC+esCf6eK13t+EogCdU6XR5YjTIC4UmfOug4rSvagS2KhWl9nwGr+qkTmKLJO5wNDg2sYAvcqfsIClW4+S40AGd7WQOG9wRwHGS9MCpoJMgoRIFt2aKEDHXXaIk766yhCLIxAdSoXzTu42pbVgq5DYHRSjX25oK8CN+Tr/zlxa09UkoxCNXjHB7Q2FJ973AqhhLBJ7GC9EUlWDGfjLDooyK6S3AI3pQSK+QVGA5nygQDK8T4gfpwuPPBiH5zOMcTwPgpfJpg7QMHgZhdhZ/CUF+KvI4T9LQIEfDP5tGuhfowvoiP4EAX8fBGzWgPhDGmgTBGy6gPplNmJtF9AxOe7tFakOrA0CNgTcw2bCqc5aTv9QCNgQ8DiavNaX/42ATRBQzSMN/jwN9CMI+Ps+MB9dQAckpB9poL8n4EcX0BO7iVlbCMgL9uKzD0xn/XjYN4/NPvvANEHAloBNGuj+sBm9g4ANAT+CgO0aEOdEexPw90HAphDwIwj40QV0+xrvLwJ+FgLuk/FnF9A/DQK2hYBNH5iWgE0Q8FcfmGkv6AjvNFCn12U/2gcG59Rw/DdpBCN+959VVqMiQrIoFhdEt6f8ScCNiORaWHbcErAtBNRTdQ+2NlZZIA3tdxpoEwT05FgRKTe83CAMU/1NQEnicogWBRIw4f4lCBhMCuDbNqDhxNGJJ51cjarlsgA7lc2sXQTidBzjY19vr2ZB97VEH1qrBl/qTkmQ7pGATSMYOG8t1gYB600mgtfB37m2ELBJA20KAb1DtrPaNNCmEUxbCNjdjh/gT1caY/wRCbV/VBcA8ZWmqZn7tC0EDEpJ54JDb5dT9zA4QKJM8fw0QcCss+zDarVEEm4XSt42glkp+xlpCwHnMslhjY/2zDe7u3cQMKmuuL+u/KAtAX2FNznPFPF8NUsAricqEvS82IW0WCDBvdUFCbhfvNqK3io8v4uzlflZjgRc69yxXQSiTQPVSrMEN5WRxOkdxLYNaEvAw9YJac3UEDbO+KcJKPDjf9+t+i9CQPrNj6tNH9CGgDDoRmuin+frdgV4p/KQgKKfvNcAhPkOSdIQUDNYztmT+zIk28XjKw20KQTsXA85GJxdIDkuSMBmBfj53c4593oU8PUeHkmunieuJWATBFwoSyRMkwZ66kTJuxDwxJCA92q6A+PURQIW40huO8FM7/o+s1lPKIn72O1gYSy/+oByvej+6hSDBLQuSED7/EoDHfBfQcBmDcC2ELDMkUy9w+kAWqgcuJaAnnHagBHtcfvlFQkovPbfBgF5vBG9Ps+bgG4lhDzZkMcB9PGrMPAGJ7kloFRO8PysSiQg6SLBpJGI29sUCdh0gmkI6KQdzSMLDglItq9VNHZbJN2DIgGn29trxfg9nu9l1fPeBCwUDYE8xfdPHsOScxJ9CGRjJ9F7Bfg1fKWBNp1gnHL3RcD5cJlnTvZa9aHydvN2DcCfDQIKPU74rmSVnybgd3eAd/j7FuRgLmf+KrS/CFgbSJAlxZ91/vn4LARcuqMeLB7zMYH8hP+3IaBWDBXCZkfcnonFDKIcZMaKTVXSXqDKAO6mS1ynv0mJfS0ouEdDYcFzckvJ48pJ4EbXVyNL3b5SYYwEjEQkIFPGtUc7wtiEeCVIXDA64euTh6nDau4L+DuFz1Sk73c7oLn9LwKqmyYIuFeYN959pYE63BHvaw+jsqh9HWsQBLWcsaG71aj+WlQvTFg3c4oDEjByyQJiFwno9fj0Sv1bpcF6FU2Yr82QyPvZK83yckDyhfFGJOnQtsANlS8CzriBhQSMOpk7PiABFRhQ8M9nhfN7CzulwiV+EzDovrLPCskk4OONmfO903ZNYwHPT8RyOfPMV9ppdbwPQS7xWRXmS0mm/hnPrz8VkIBi/Tped88BuS+/0kCDqTSB5dmeEG9ZbpCAg1eaqVh0mDtWK5lK/c0N1DMSn41F/LL/igT87bX/LAGH/f63rQbz03mg/DfngfaNJWff6Fr7rASE3y0EYe9PEpLsX6OALQG7z4raF84omGoaE77NAz3Xr2UEGwKKeC1o80CNae/27gXz+zzQ8EInTF945bsS8NJ15m8C2jVM/0DAg93nSVsJ2EQBYaHLSLQXAdtlAH9HwOKVB6oZeHFSLHewb6OAM7SXpzSVgCmsx+zPCdgsBPGRBxot7fMfWoG2UcBPAv4WBWwqAX9PwN19JHz2grlZucSpv/JAm14wbRSw3uL+P3rBNHmgKyM33wQMUAufBPzTPND9IpGZ9tA64QcBfzYKOOwL4t+EgBL/zQScT6QVOPzB4tjSnryjgKh7JItq7fiWgE0v0GBRIAE3JbfHW8NVzV5LNsiUH4yv70rA/OKINNGQgEupQgLO9YdI7+MiA9e3VcJMLhXbKCCsDTyeDSDQZS69KglNJEylPC16cLblm4DnjetRba1ewLmUKuc910i0bZo9wCXxNAtKe+dRP6vObR5o0BOQgMH00oH4ZutZkNiPKzVFtQDH0ZC4hr6DNgrIVs5XHuitQh/Go1hjwfCJ+2clwc8zkZFgMu/irbCIT+A+jzrn9Ze7kvqPV2VdcsLz01QC+lo1wPFEBmOrGF9f7LM7ONf+jLWrwDe9YPA7NLJXXipPr8LyayUIcB8aFXO1BgZIWCbMkHRwZSeI8fmB84wRks9YSwl4U/bqrTNFEjZ5oPY2xc+z1Z6U3i+D47sSMOw6eH66rERSuhbz+qNapJMpw89/7OL3pxePkPZ89ibgj64EgXNqJPzbZeD/f5oH6mw6C7Am5xMSIdDfBGwrAZtl4Mex472XgbdZ+a4EJKN+joTTBus2CqiefusFc38eDmAu7IK1UcBmKYhJyg7ETSUhbfNAaTpAstV9AQjHIQH1bHDkQDkiAf3I38A0H33lgd58nAkLNj1k7o4g2ZpeMMq1v+deUbZrS0CNW55J2wx0edl9NQNtKgEnoH81A02HX1HADwJyJyTggtseiYOwtMhoggSbLJCAbS+YhoDmXj9yzmJ+0sij7q3bZqBtHmhDQDKZfhGwyQOl0e6V9xoiAU9PPJ8Lr/sVBWyWgmiagb4J+KoElBcWnr/FBl8/bg4bmAhzvBLlxivvdjr0AC9sWQaXrXAl68nwKw907CIB6+EXAe3/l7w72VIV69YGfEE2RAWLJsVaSqlMWID0ELACFUvUq/8noBnmzjzn+xsR+eUeZ2RrjwgRjTDgyXcWooTn118hAa30hO9fTcC6DrQhoCcXnc818Mz4QQL2e6P+d81X+t06AeX19kVAL1uv8O9YYEuQ3qx3Haj0WHJgBfyIOVDcCtJTDSRgqA6JvaeWRLRxLIJzTN4EvBTZi4CBrIqXpg40SjZt5k7Ws5z4eNMGkf2sZpnkrbxJAV1NFJlfpKsLnUklgWUQKMRn83tIy6ozL43xt5VRo6w6ulc6eKNhn8H+sUyIKuzbDQH9MUFyLk7DFJLIfaeA2ZypEMzjMWPdQnwT0AuReNdq10JNwJj325y96iHxrmlFwDPD18PnSMCYcToEmqVkwarE9wdsWwHHi5B8z4pUs2VswWLWwX8Dt7Kov0cCxtBvcXZ0RJIt98Nqb/sFSTvIqs2EEqc1daDBtbcEhG9MIG4peD7LXrmmw3FGIe3vkKgsQAIm09kAtKc6YrC7IAH3nKnCPF/LnKd1VhU5l92mDtR3+0jOpERS4iEVFvQe7ZC4qaqAe+0iSfdhdb4b9waie8Wfb3i6/TsJ+Md16Z8l4EDoCr/LLsDvHl346yb4r0LQhoD1Jvi6FfCjEPRjF2BNwMKWD9wHAZsUcJXc700r4HrmIyFjdbaWrMv5Zl+0ESXqrriMPgpBjXFZ3D9SQL1vP+9/T8CPYTA1Ad32RiTGta3BqxD0OqJ/IeBHIWidAjYErFPAuhWQ7sSSytrF4V6FoJOjTv+egHUKOBYMm8ofBJTGAnymgPU2iDoFrHcBfhDw103w2zv+GdDJFclYD4O57PGvXkPA/fwsImn/SAEzbU7xor6xMu2aKfC/pYB1IWiPlXaTAtKagIlC8P2oU8BSGd9/jIADQeB+m1Xw33xpzWx+AfPEQ5LVhaDMPSMppmskjQOPVyHoMpshITqBjDey6XADyxlTWcDt7xL+fA8XsC+8RfwutxnRyRwJGF3GSDB1IY/o/og3WoHVRgIutIf0GgfK7y3Oa6d3geYSf4ZFDDrnK2Mk4Fo7FJDCHYmyuD29phA0giESkF6RUHUK6ETjccb4qlBSildHYDJDAibellL64NvNMsBmHQQsCBIouFicnztIxqQn/mkYjJKrDwBnrWVs2ENCKWvz2hCQCdI2b5YBLvuWQdj2IRe0O4yRyB14r4O4+wckYAFGhjev+PXB8XADKI+TrFkHcVftHML27k3A+YG9U0CDlzUaLOYvAvp6sJXoycDni/kjErBOAZ8wzABuwpgLjnc5bFJAN57h+9d/InnlmfgioE8UR2gI2KSAZW/9KgRdJK5atcAgATcDLgRoTX54HQR+pvr936UV8LsXbF6Tahe8byHJ6lbAmoCvbYDVONC7uXuNA20IWPpIDiu651zTClingNbtemSuOjiGrxQw+SMFrPdBWH1vR+CiFHlDwFkaHTmH3jRo9kFIBX8gkPP4/MFwuoKxFyGJxueoaAhIk+2OuUbefxFQXcoZA7xwXkh6qIiW9t4EXPHRaxjMRwo4KXwkIGTapdkH8UHA57kaBuMgAWFQEU0R/DWen3IkbnHB51eHVaFp64ZXj00fjxd3xwmYZ//ANbvgd9cH3pvvMyTeocCb2LLob/FqKe1I0wpYF4Iql+WBg2Le94g/iTJQTxIej82FkFgRkk4/VgSfBLpHxDBafxIwsloRaFaQcU0KWBeC1gR0wxjP96riz8M8mvvMcQt8Pbl4XMJkYByZ3eoLCaFrJwFrMHingMPJ8bUL/ke3AeJnavhtO1Z+t2Xwhqm8CMjEpCJO501A/wHVcJTDnoOJk44ymxjLCyHOoAfSeD9Elh9GEnn2kICLrvkm4FA6qBAZDhLwZCIBB4YpgSNO2pkz0NsFiUI2hiTfI9mul7R4DYNZZWIWzPrlhbbMioDtqhDUzZCA3p1YEK0NJFYxF18EnIuzAbGjfXtNJCloA3ni8YK1jQQ8uMMlJF2l+tA5+O9wjwRkR22Mj/dXQDnK9KYQlE3m4ouAgdkSid8zxISqpmpD8iAy8TNpfacHigT0ezYSMEztpCFg+FhKBI+GpBpy2RTcO4+kKhMkG5cgAVkwbBPn3kICwoN/EdDjRkhAKxc1gK4vcuwazUKyn68Ivh+CTIKNLeZ0NDxQCGf7dwq47R1kcJVoxNnmtqS0M+UmMHfjPxFwNj+KzDtekezFhBGwhxuFseSMRHYfNh5fZ0jAqjW+ISD+/P7NKeAfn6F/loDDQaf/u/QCkm9eCFingB/zQHvWcNxMg1G5AuBzHbyLv/hyXQia3NIRm7jDadIQMH8KBTG6E0Ll42kUvlLALwLubUXmdMFcSTLrn09NL2BDwPN90n/1As71o6bsOHz+j0LQmoC3jjN5zQOtCbh/cL1XCmjyTERi6tKLgHUKeBifJ5lKRvZILhjR7ONwuWda0JXWcmdYIkHTU/uTgNl813oR8Dn1yxcBvwpBt08xe/UC1gQ824tRRsyl6DUEzBY7kdN3QyF/LwQEnWnD+TqRp8OVaG/o/c602aC05Gyy8l+FoHUKWHaP+4aAqtMVL/L9dDYbAqo7A7//g4B3eUsbAuZ5On0RkKdDzz4agZhpv0yDMcLiXjSFoHUKqLa4mfCPEXA44Du/yTSYb+8FvC25CMDQkUj1PFBx+Od5oFv+nIBvuUhAcYo3jh0av3oBfZIiAbNZdoblyH+ngIKFRIm1HhJw1nuMqCrzOV6O9irzdG1D6bodX8BXBSTn0IMRfSjDM8TL3h8E5LgjBPPVOwWsp8HMR7rKBQmTBZodq8JJazTmvMseCXgfI5mc2a6aZiMhYUdW2YJQbb8JeG5VpO2HbwKqCbs1vYANAc+t+QO8S6695oH61caGBalIlVyUNd0+2RHAzAwWyLPNpSGg8/QNEiwmj5yGC46HdMAZWRBT+ULPGhLQPhXvFPDG1DcBxfWmQ6++ikSet3WOFZJj0anA7hB3J0hYT8TzN+z5CeLO4k3AvcmQgLk1Ib7qOgntPkQ8f6mPBCxd/HnZzDw002ACMtsI9OzMkaxj2WJssJYl6nfsAyzPK5U0KWBNQHt6+mkCDgfC4Dch4LcXgtbTYIzocuRgNkGCKeE7BWymwXj9P1LAXBHu5Knuos9pMHUKOB5VBOTd9zSYmoBOy8PjpbdWDLo32DEQjsWfUsB1R0Dy+NM1aLvgwJoUsBON1yC1Bn+aB6rcdn8i4OQmZBksxkiYjV5Ngyl7J9YQsJ4HSorwnQKuL0hASw/weKWH589vxjvQuFVRJRQRJZ0DEpDI6Z65jo+kigIk4HgrVSsS8zcBFfGBpKwJWLY2LwI6nV4okGj+wOPx24I4W0mnDQFNt40ErAtBjUKPgYxIQdxMrVb4VdNgagK692WRNCmgnuv4fuhjfP/qhfDm9IIE9JTq9V31BSjXEAmonIQXAXWeRyLXhaDiY7NopsE0KWDkIAHVTbUSMDq+U0DLHuXV9HqhQ9xBawraMCqynyXgcDAY/i4E/JFCUHqwJS5QcyRfJDAJ/MMNSbjWqh154y0HEhuMMvc0Xd5Jft13QVpchgzm6YiS5GGLgDeHSEBnUiY0vR4mYIsKEqYUkYAgMhkJdGtzwFMkZHiwx3hPJyABHZheiO+rSEB/LGYeXJGAhx2HZIoPCvNbKyTgmVeRgM8pEnAYrTpU3No62HE+YOALtzWZTLZtUDuFzDUEXKVVClgRMHBbq5ySHAnoHEZj5oV7G+hQMZGAp6rwdb0qNVosMorPP3sT0JVVgKTFkGSKhgR87ioCrl2F82wLX1/7cFZgeSzfhaD55DyFeNFHMkdrJNuqQAKmftLOEM5lSJOhSAEG1TSZmOL51ASM9y2R8wJAAuIFHcnWOuH7t+fKnKojJKk9nEuct7vh+QYzToagHLWInfFvAkJwRQL2J/iT2z8nPRATU2SsrHYySh4SMLrISMCzcUuaFNBfP5GA8QYJOBwNrkCWMZ7vZdz+9TP17yAg/98h4GjEDX6XFPC7ly3VKeBVuKh/GQj6UQhaLwVsUsCagE0h6MdSwIqA6nr6zJtewONlK7/GwVxTe92kgM1A0I+VEIM4Fj4IaFhqBB+FoE0K+NUL+LESoibgRI6RYPVO+CYFVIdF+JdC0A059W2Gn6lXIWidAu6d++BVCFoPBD22dZ41KyG+xsF8LAX86AX8KgT9y0DQOgX8dRzMrylgPQ6mTgFpN7yuJXXfz/8yELRZClivhPg1BSTdwfpzHExNwDoFbFZC/NoLmLA5+UsvYD0QVP/RQtDRqNf9TQgoct+crIcwXECaL6fEb2dbSufSYQ+LpWww1t9U42B2hwS8gfYmYHazt2BfOmrm5XdJorcOd4FYNasBlFSR6O7GXSE0ND3zz3iBRaIMkUDBFAloOzKly9C8vnoBeWMj0TAykYCjo0HYYaZY1NipJ3B6HBKlP1O8ZimgLfQ04pv3h0CVZ/kAt11OCDNkJNJ1fThBxPYW16SAJ2HYBvu4/nMKGMKUsAWHBCxu8Q3Pr/NeCj+7r56wsCKdsImLx7/J8xveKFIkmv/Y5jQoVkcIk7uRebcCiWcI8QHm1zkSubff5FSSRAHYVDWQZH38+h7KErzZZZIFg4kT0o6T7fBSWX39wpBodQo4b42ReCTeWHRlxXeInIOVeQ8Bzz9rITmDIMXnX67kkK7uqxyi0p+wQFnJLwIGfIQ/r5AiGfvPsmgI2BSCxkKGZN17FvO5+CHRxXx+gGA6RgIqraoX8DGPIFlWxN5Ej58j4GjEf1t/7U+ngN+drHfXLbwpWl6PXDMOpk4B63EwDQHrXsBmHMyt2lI+nLYiMOfDijgOnzRb4eX77Jg59umYkNhAAurMRiLVA0HlBAkotVMkYJ0CNksBxfyEt192ETaFoMQKkIzS5JiTcIoE1IdVChgiVIiiTt8E9EskDv46HUB57DKuSQGbpYDJ/D0Opu4F1KOqF9DPkGzXnvzqBXRXQ/z+uhBUfS6KrCFgL0MCilELCThvVQM7qb6BsSYes2Yg6G5VpXKnLhJwmelQ9e6lMCla+Pr0sugQp4UEpPjB5dxCjLRmKaBElzvWrIS4X/5MQGW+2zaFoC8CVr2AYkc7EfCv1UDTKgU07+cD14yDec7w/TaWAyTgMEHC1YWgpqIcWVMIKqTvFBDOIT4/xZ8VaHo1DqaUhTXZb50XAZ1npnVIz/Fn/8RKiNGoP/y/OhD0uN2vQBRkifMf01VC4TyXILqO3r2AanTiQHPao8z2Okg4t6O8UkBHMpGA3OgswuLUlonnGkiki39WIbgjAdnzvLrQJLGReDu8t7HVXftFwEDzkYDevdUhXoLPF3CayAWjHX5/sObx65uKgEX8TgE9SaoGZIqi0KSAtnEYZI5jLHMybT/bYHnCm4DlvEoBL1UKSKf476uABAytVrX6xy49yhP7lQJ6t8FKoyaHz5dSWWTeQEECRj4SMOYzfD2zy/1OLwNeh4jwhPhTpVxTLhUVWCzcdwronPkpnt9IyoKdhATLj28C2kW1IsMeDynM8V6O+BffzqmhDDW8Tu1Fzg+eSDT/WhIIOkuZBQcRz7dYncfgbapC1UkbiXexOQUcLm/h3xhqa/Q4KifgrqrjnUP8+kRYvAk4OVZLCMdIwFRX8P2bJMs1eT5tAt6ctIm7ScXPQtDgsFn+O1NA4b9CwG6HGw2/a9vSTxOQ++ZewHoczK8ErMfBfBDwoxC0JuBHIWi9E2IzK4vsYydEQ8BrupH+noAfhaBfBFR7RF//hYBfhaC/poATU11R+asQVGv1iuJjJ4TmjuxLQ8B6L7wBF7wJ+HUiaJ0C1r2ADQHrXsBmJ0SdAn4RsNkK+D8T0NgoYfgm4B/jYOpewIaA9VbALTk4r17Ar50QTS/gRwoob8ZMj5N22BBwRcQ2fr+ueB+FoHqgu52mF/DaHrbZBwGv6zF9EbAuBP11J8T8x1PAbqfT7X1Xj8WPj4P5iRRwsY0sriHgbVz1unUfBgvC66ZDM5olMHd4JGDkPIDi1eBPBKwngrJVguRQh48RHdncDVxf0JF4pis1vYANAc+8Q2m3XF3BCWZvArZs7gz+SERy1gQslvYJYpGZeGnZbj062bILpKcT3qh2DtXxZ/M7Pl6YMI9jSMD0FB/BSQo8/+v6iSSKhq9CUN8VNxe6duwCHGeARDxISKpZ3y7x0jQxWTMR9EmyJ8SOoSOBK0Jtl9kN4lOOpNpHSk4L8XyCsL81ssAP8Pu7S/7Q9AI2E0GXtyEPCzBN4vdaSMAoPt+AOasJ5wVGVch5jXMIIg4JObhWhaZVyhisdCSgWZH6eMC/GuF+ZXHe2VE0ys+QgM44wa/TqnAz6p5zJKY5Ycw9PNZ03GFIwI7/7gVUBbGA2PffWwFrAta9gIGSyxLVTvy+KQRtUsAU7/dhcSYm96PjYPAz1fu2/tqfTgHJN3+mWl3ZBn01RYLU42DCGxKQPDYFaQi4nfoeTKRWztnCU7sQwexGIO1m1biTioB1IaipVL2AbQUJeOxUBOyXh8zdJ3rS7IUn1xGSiF7CVyFoTUB3sNFCYhymbwLe28c16Z5am08C1imgLBW7zL3MohcB9Wk/J86aKy4kP1cp4J3H8693Qowcp3wRcBm/C0E/UsC6EFT2lHcKWI+DmW0X+8wRx0iqLshb0LrLY9YUgtYTQadz/5A1BBSEcQrTYoFEq3sBMxEJKLc3f0oBtV1avV4NiQWTimCl/CZgXQhqqWMk4OEeJs1OiAmdnFhDwHovvMRf8Pj1OJg6BawJaIc9JNx8EW1BSVpIQFGuSHrcLICI1rsQdMYhAZutgIuntiZDoZpI6qxyzlU4JOS0e5w1KeCPTgTFz1T/73/3/g+Mg3mmkxWY9IkEHPXFkGZWRcBDW8q8zRhJmNjPDlAYVeNIxrP7i4Azfcjg4uEdXMqvRGC92zsFnD2RgEnxlDKfcki6jcRkWMx1kbDEXXZIvIjH4HIbOQusY3on5olJEPfPSEChVV7oSkGSATdXWFMI2ruaFkCQS8xTiS3Qw+KsQ3qRhwTO+Mkm5ujWBuKFMseGiVjQ7rkiYOeJBEx9JNW2NX8RkIUFEnAr4CfDkdR3L6Dx4JCcB7w3ZeXCTmhbV52mELQhoM4jAd3uCQkozFcvAtaFoF7Pt18ETBdVqugKNl7HYySgHbXbHF4mkYADh4zxzlLG1yM41VbDvapBGixEzus/llWlwRmJpmb4ftwlfP3c+s8EHHNDBRLebGX4GUGyDsdIWpAKJODSE4GqusGDLo3evYCrJCbgbz0k4KjTXhOOIgnnrtTiXPOGBIy2+xKUwxbP91+bAvb/OwTs1o22v0Uh6Lf3WIi2mH8Wgn4R8GMtYD0Oxqgngta9gPVE0KYQtE4BF5PkmDUp4H4E8DkR9GstYDMO5qMQtB4Hs5sox2YcjMFW+uWDgM1SiL8l4Mc4mHoi6EcK+LcErNcCNgSsx8F8pID1OJiPtYAfBKx7AetC0OPjvM3+vhdwFsw6TSGo+ksvYLMW8GscTFMI+jUOpkkB64mgTS9gvRSi7gWsU8APAt7qcTA1AX9dDP81DuYvKWDdC1gXgn4QsFkK8fMERADy//F29d+RAo6++3a1fy0jJJs0JcF15FJqd5CAoZgbmW9UvWXTmH/3AtYpIPG4DCK+rWZNL6BCuMuLgHUvIJN4JNDzWC1mj58SzSQuB9cdIhk7VMZL2f1whXn7YWV+R5YpbQ9M/KUQSyTgauFadF7EZ/AMxcwCU1TChoBxstJYkN6dFwEX+7RaNJ8gscZXJE9qj5FEkyoVU4diuxkH4w1y50KPqXqARLxNiWfunZBKl1X5mQLWhaDJdK0zX19Ua/W2hxKYPTYIS3duTt0FHj8KPCScIVe9iBUB0xW+P8zrIAE717kAYCUm8VIficjtuBKWVFZJtZg+pG6CBHRXfYPzbja+n+cbf4X0Weqc718doIMhvp504k+JP9q4GoVqQmow3hjEEzl8vDCsCmlbyYQFp5W8bhbD26f8XQh6GakFML9KFcuVLDQErAtB/Tx6UOps8PV7jwAJyMmbhIbeOYI5NZHYPzkOBj9TPe43mQj67SlgPQ7mg4BtbZo2KaBzvxyRLFzqI3xI1dtW9QJ29WsEqrXEfz+784SYbnfzImC4RQKq290etHt54NzYitYNAbW1iIS7LrWCsOCYv3oBC1okTQoonv5IAY+z7haI1K8WzZvRhVSVnjBdX3ecs3/qFpJMPsCkf86Z2xohkeq1gHUvYJMC1r2Aqi0cWJMCNgRcCEfitq94/suu/1oL2BCw6QUsR/sqYUACah4SkF7bSMDpCAnIR+kalNH8kMHMQxLLz+sSjIOK5KsXwxvssQfzvCwy93ZAgo2D1haMY7zLGgLWKaCpUyR13Qv4sRh+uivWxLhWBFR2SMBp3k+atYAWOxWkISDbTGOgsZwz53EPhYaAqrt7F4Luxhv8umm+C0H7892rF9BljrB+TQTdCXkGxgjPZ3fsz0Bmj4KDTP+5FBA/U8K3NSz8bgQ8cQu8I9oHSA5lKSKBnFiG6NaSWAAtO6TeQumA4a5GmTvgl3fSEW8vAuKNz0gjuvlHCoh3WAkdtEoV3DSTsiAYIgF3nbkMSy0WSZBv2x2SeeLkNQ5GNK8CkfGvKwTLlsixrSLidaOLBPRyXmFsKEj4dzpULfDWEylj3Yco0BBEAwJtjs+v3ZCAGgxFmC8WSMAkRAIKrXcvoBcfq15ACwnI0uWYBWaAr2fPr3SIi6PEBb5aWvRC8fmqSTCZd94iAY276UI6zpC07eL+KgQNMosw/zm2cxoeq17FuhC0HgeTgDiDmCvxePM7ElM4DadgWyuReEE1XmY0FSnMpVxh3onYBbXHeMrAPyXCTGVWkDHFr9cE9LjIvlBpjiSNjoLEsWKGx3vukIBB4LYyV78hWe8dW4X4sFFIUM3jpQeyF8ByVyILui0k4KJcUYAT3kv7y94yJwz/A5YnSEAHz5oa/PMGhjVGAhqn2a+fqX8HAf/4gP2zBOzxw2+7tP74XsCf2Axf7wX8mAjqHb3xKwWsl0LUhaBjeX9NPiaC/oWA9TiYuhcw83z6mQJuWKRwDQHrzfAfvYBfBNSzuC80BNx+7QWsC0HrXsBmHIxunP3PpRB1L+C2IqD6fBTCaylEnxu/CPgxDuaLgPU4mCYFrAn4ayHorxNB/5aAH0shagI2KeCrF/DvJoLWewHrFPCjF7AeB/O3SyEaAjYTQetC0BFs84+9gA0Bu4O59ZcU8D8thfj5zfB4Zf3/GLb9L0kBR99cCMpTsoDl/IIEKeM/j4NpzZEU2wGXwDyXJ1yzFIINxW0zDsbnTaA03vFINP7yTgHjg3gD36x62fTOVqKcN8whbWtq5qvpRqN4/bhCfI+RMBpzKM17BMkXMHy+cL+1qNTOzpC6WzPze8+nR/cP+wLJw9GYP2jJIzotVw+wpTOeTz6RQ9o9sCPYjH8XggYXJKDtbt57AdWZeYDghM/HQu6dAtZLIdjpLL8KQed7WWdMVDYCDeKyBHvZxfMXUiWnM+uAx58XBseYiwQkh6x4LYWox8E8YiZAdJohAfkdkjKn1cTRDVORkFUhZz0OZr5LkYDdwXsiaOJVSyds5+E1haChm0wZk7dPi7Z2MRJQuyMB617AmoBJ6E0yJuJNa0NAR20h2esU8KG/U8BmHAw3Ox8h7m/x5+E7G9pshreNBZ7PblIVknLZKwX09OUPErAndDu/Sy/g8JtvVye6boNpme9ewLWEBKzHwTgP2g+bvYD1OBi4X4pXL2A9EdTeZ4fXRFCJ3I6Zc3b/IOCoKgR9UiTgbtFHggQKkogTiwsJ801ebdzDezdvigSsl0JYwy6Skc36azI2kEjNOJgNQQLO9ekGyXTZcXA59q1mM7y2vefMvjzwfMzruxDUmVtIKEv/oxC0TgHbRbUZfsEVnDObFJ2mELTZDE+u70LQsdxHQm13RyC3uCrktFJ8PwYXfP6DiiSbKdGh2mcfIYmHejWxtEQC1nsBpTMSEH+/8f1y1EhrCKjL/R3ndtZap5kIqmdqwRoC1kshjNEViZqqYdEUgo779JTBbYTvX10IOvPMA9eMg6kJOBspeVXYqY2Is3ogkTPtmEEvx/MNppsF6I/zPnNnWvTqBayXQvxaCGrHBp6PQjYz0MTRD/cC4meK7/7HapV/CQG/+3//c9fBGhRpi4Q5jpFAqp/JTS9gQ0BheOJA8eJ3Ieh6VhFQ8IdZQ8DltUQCJg+ZNQQUeSTg4rKtegFzJF00r0g5biMBp72lQFZlOQE2s+WMTZSWQPYSEtAh1XiVZG/f6X08nDSFoGzfQQLGd3sKyVHF8xnp5YhuEiSZd3wOMyjD9oUcHSSg2zNkzovWf6SAFQF9q48E5Mu5Bt7CHjNPHZZhkwLWE0ED77HS6NlFcsVk904B/R4SMEmQgP5Au3eofR3i9/s2EjB0ypx6MU8gmHSRgLplS3hhV2ewcBwk24yuPHrkkYBsigQM0mrJxBcBA32Dj9+1D69eQP+2RMJ2HZ7ifYImcz6XIgFPuxIJSCJ8/ihAArprE8kJfIuzC8+26HpNtIaAPp+KSEBxIeBfAltk3mNbbZa/vwnoHdN2Tp7V4+sU0OmJIqV+f1LCRJojqaXN8t+ZAg7/OwTk+4Pub5ICDsQf3gtYTwRNvgpBawLWhaAfBPz7FLAmoGbib2tTCFqPg2n2AlYpYFMIWi+FqHsBfy0E1RR/Ac04mNuA2p/jYI60pXH6wcJPy35/2H/2An4Vgurbvrb+SAE/egHnX0sh/pdC0F8ngv6yFELrTp1cdlL12YyDaQg4jBa3phBUV4Xi8lEIqgXB+tKshr/+bSHoFwGL+Up+FYJ+pYDNRNCVOBBsuy4ErcfB9MaZZOdfvYB1Clivhm8IeOuVpCGgmj/K4i8p4Nc4mB9dCoGfqVH/N+kFHH33sO16KUTdC+h1pa1Gx4vheynEykASTYsygeWUTjhfPiBJagIyWu3pK/FK2BBwqdvvFLB3Jjckk4EkiVMkWVyyHSwmERIwqiZg1r2AbiQi2drGOwV0i0NVaKkjgYb+4dIUgrIDcUO6m8cXcI6yhkSSFdoshUhDTiUBf0JigXM+gR+qSMpDgiRaOVSEOIB3L+DNJAeo2lpJsBHlNXXS7JUC+ju5WnpRETBujfWsSQFvPf7epID+Y/ws6D3OjuBM7gYXxNtHh2aOfYT0EhlZ0wtYp4CpeTeZ7/TkFwGdeIxENsp3L2BDwPMcj38xD1dY9Ac6FxxEPP86BUzYdJp5LqdYdE6QgHBT8PnNDL9e2OIOEmOEBBwcHjmNxeGfegF7eXwEFu2RlDRGsrcfJT6+o1pZkwLuAF9/kIt4PkP38UoB3d0O31+An+sF7PKDqh/o9yDgd/ct1SmguJweOdeaIdlqAjZLISadP3oBA/w7D+coFJoUsF4N71wu84Rs8u4GZvMpErBOAZtCULVKAfv0mDdLIYxttsvcLa8VTSGoKKhIwNZQCBsCqnskYFMIOrk8MpCOFQFtLioaAv6aAs6GFEnjz7X7ay+gHpyIu6FIQLD9EmZbAT+Qg2FkEX7eXzYTQe10hQSs9wKKjvAm4Dk67kEOojcBHR2fn7IWvh91IWg4rYiZxXh+clpN7CyjFdCzgK+v3gsY7x67VwqYzXWNKM8uks6NkIDHu/YqBK0J6Pb0Y9gQsC4EtctMyJuJoFpre+LcQa6vmxRQnyIB7d3pnQLqKa3I6wgvAmrJ/Zg1haDpZhN/joOpewEnbrUXsC4E/ZoIalt9JF9NwMlY+eFeQPxM9bq/SS9g57tHLJGnsWkKQb3yhAS6SEi29DxFcvUeYkinj14HFCsfcW5HQ/I8BLcH8pkOuYaAdS+gP5Jk5rNZmdCDiQT0Ig4ff7ojAU8FHs8FpZpYeZsJZNk+v3oBvURIBZIuYwmgLyGp6kLQLwJ6fSol1DGqQtDeCckStlavQtClXVZ7Cp1b0RSCSl0dCWhK1V7BOgW8b6s9gY93Iejy0R4zNjzg65lIotGkgHgzZGt0ZpAxzBfaOwVcDt8poH+mSMB4iQQMZxLBx+NfloaAMMsl4llRKVG9a84gvHESku6CZAsIEjAyqyUX96q3sC4EZUMXCbi72TmNIvYeB9OJb5cmBVx2L0hAvnr9dQoYrHSZNClg3Qton/I2cbrd0qJC9f5+9AKqs4kA8m4qMjZbVnsdvexNwLja41ingGlv0+LcydN+FYLW42C8x+lfSsA/PiL/LAGFYb/7u/QCfvf/CfrqBVTXpi187AX8mAhaF4LqbauU5G6MhNh9EbDuBVwt5fNrImhNwI9C0K9ewF8LQZtxMPVSCJiNx0R1XCNpCPjrOJhmImhNwHocTF0I+pEC1hNBmxSwIeBXCvjVC9hMBP21EBQmc/c1EfSrF3C71tVML49F52MiaJMC1gT86AWsC0E/CPjrRNAPAtbjYOqJoB8EDGlaNARslkJ89QI242BahyGpllfh+1cXgkJsVoWp0ezVC/i1FIJQZ1PIw7vKXnsBvwpB//nV8PiZGg5+lxTwu1fDK4QswC6DKWPWVNGqauI9ODMOCchV41GmYrWXLmurxJM6jkdnyiGrJqNVpEvXFG/szAv+6a96z2RNkehqgAQMchOJQ58V2UKSA9tTlfOToaNRXVWvzURQfyBtNCqukHhLLkYinU5bi/b44RWCpGtyATffvgpBl5tEy/zwoFRktB/gWGeVeUMJSbOe80jAk4HH81rui4Bs9tAzdlg7772Ayz0SdxBu1vS5Ot8h8JZItpqA/uT8BCcZIlntMxJqEapIzFHvTcA6BQzlg0m8C95X0NEE/72cCUbmsZaT08TN+hAcM5Mxc4FE3Ah8CZERqoyV5zcBk4OMj8+ueHxxv7o1BPTtAonnbQ4PSJ7uNPPX+LeIpqcMCZflBgueBF/fdE12EHfzCefZGZK2HgcTe0ha/9zbvggYL+d4vPvZEahlIwGjYc9CohMktz07H8D1nkhAfbZJKLuXiyqlRAIuDj9IQGHE9b6ruPp3KwSdpVMb1IF9Is04mJqAeh8J6DxTPWwI2BSCckuhQ2TFWcBkdkQCCm01IV14bGA8rsbBTJ5IQGeJBNQUJCB0kn5Ojv1xAtQ4IYkC0C5kKjxeKaAbp0gUvz9dI8H8gri3ZZSTE1xzGBOhShWrQlCR+Fswn3d8vF4tQbCizQGsfe9NwHophHb1q0JKDwno+c6bgEEcQTMORlWRlPZU1wTiK/IeFF8tONdX+xq57pCA1JgfCHS6Vb55vmZgegN8PzIPn18nuw0YsoLnt5Hw9a3G1xXMdk6B2LxWw9vmjz3o9qjg7PyG5Lwtu3i+Y35P3GmIz9dbIMHGZvEmYN0LWBeCOlG1ql4v+zloz/WZwL6DBOxsIySxdSqIk5+QbI7px6CN9DxzxxZejaPbsSpUZUjAehwMv9okIK3NPdeshs/4zaohIGzdMG8mghpt6T0R1HumNij2DM/35v4gAYVRt/cf7/3+HQT89nEw584Mf2dOe4kL2O2PFHB3R8IhcRLK3yYvAgJ9LjsELvseSOfnMHPS20UjhmBKkJyIzIIVh48/PzkNAC9qHCuKskOlKx4vSlyRBdf+bES2LhIPjCcS7dxrjYixwa/HcwVJ0jOQjJ1AVCFeHZSsKQRdjNkU0um0Sin51Yi6imrAHO8iWZMCPgxTBI83kUSdi1jQ8V5cQUpcmQuMKZJqvo3xfLLNOPN5C8/v0bUNcOSyIi8gqe6iOQE/qvb0javX3+FNBksRXw877KQO1Tkko/0Yk4x1qr2D9wtHIYK0KpQ9iBIdXeYvAjK5K3q0dUYC+jMJyasGeLze0UQCjvdIwLIqVM3STIMA9hLxRQcJZh1NCon2UEjQfq7udLrk8fvbfSRlnQKORJXgnbTSJqDMkXzZ8aCCfcvw+2Ff9QJOlv2mELQhYJ8/UCQ2r2R+D5YXwoYZgVA7ICGdpHylgHpkIal7s/a/shD0a4/YP0vAASfwv0sK+N3/J8gp1GGzGl6jmqTJ81Gs23lVCKpuTuu7TI4MyVcvhfgi4KVaCkEWk3beEPDc58+ZsVaY95elEFTMrs1SiA8CNqvhfx0H45WL/C8E/HUpxEcK+LfjYJpC0F9SwI9xMKXP7f/javiPFPBrHEyTAv46DuarEFQrumHnTcBUY+rDX78mgtqXQ/lKAf92KcSvBMz9B/0fCFgXgjar4b+WQtSFoPRrKcRhyI3/1AuonGVm9PN2KE0PsWZniS1x2o/2Ag64wfD/KgFZmi1gYe6nLGjRrUZ9r1oycIQ3AetC0HoiqHd2ZY+ykGSwfFpqxvT9/UVA/yG+J4JOE/UGoTTSOQZtJAq72jl4oaGRQOs9LLqiSLyEt6aEUf2hNSngIk8NvLRtXYueY/EKsTw2OZ+obkjz/upPBLxG5gMWeEeX+XcdiVSvhk9Lc0oC+sCvjxgSMLgo1YRM4XGh7jwuwInDKWsImLvDNwGtlnyngl4+gd1SnfMW6mZEd4r9xFuLuUG8pYwE7ETVRFDeNPH92W8EmkhzfL7uzMh8d+IUdCeUfZh35mbmPzm506SACztSMy8DOWkIuNy1kbg1AeteQDjvkJhn4iQ0ZWd8PTthygVnwX0R0B8SfP/3Hn7d4dkOwl13gu9PSy6obA5v4B4DfP+SK76/q261F3Gh6tWlGH9e3hTv+Of3uZX5/hzf37oX0N54SEAlx/MZUnEBgZUiAXftHyTggBvxv8lq+MF3L1qpCahdbicC5v64Jo41TcAi8puAW37j402SvCOgzrROMw7mIwXMjf4GTG525OBo4OPrQlD1UBVKpjkScMojASdtfcfBrS/8qRCUmsWLgKbcKZjt3PprIgVIQHUeHjN3O0SCeWMk4Cxx98S2b32PXMVuASZ/3TH3QPB86qUQNQFtJUECSgckoGJESEB6RtI9luMVKMs2kugSIdm0XN83E0FhIOoauWVIwPE6ODB3PNY9EuzSHYiTBb4fyxE+f7HC44v7qpevHyEBPbW7ApIh0cCTQ4EMV9cDTIy44BxpVk0g9R4ZqMEcCfiVAlrJEd/P8RAJKFcpZ10I6ojj8EI0UhHwKp6ZzbhjTq4nfw2T47laOvFEAh7maQJaXI3fEdvRi4Cy3HsXghaHdy+gG97x9UTp7jUR1GELJOA0jJCAtrIjzTgY7e7bMNZ3P10IOuh0hO/aX/vTBPzuafBud7tuCMjEAZKvax5kSI82EsGregPrXkA6HY84OzZvArlGC74hoH0rR5Toj6HUpIBeekbysAmvwVIl1fFyJKBzQ+J5fhcJuKC2RPMxeRHQV9l01BSCxrqPBNSW9p2OBCTgUkICNingNEcC+kG1tGK+A6kpBI2D3ShzHRsJeLB5EWAxfKeA4VPEO7l2NRFU34oXyvtIwLm2HWfB8Ijn1+2YBgRB590LWE8EbVK5wWS1pmOwPVjGHJI2gnuHEoEYeB323wTsFxkFX5Ykxk59JCC/YDOA3UEm3uS6Cql6E6eQmHcxC6Q9Pp/+VMcQGvM3Aa8Onn/UbUnEmy+q3soTEtDdKUjY9g0JyCccfv96IBOmr5CUu7aqgCNBO3P0wgYaFdmLgEyuxs+oitsHTWL4fK0nPr8elxTm+QQJXa7x/WHzavW8WKWIdSEoH87uMIs5KfOuo+W/k4B/fO2fJeCwy/O/SS/gsPPNfwbqvYA1AT/GwRT9ilx1IWhNwNXXOJgvAk5667b0lxTQGHjJ/zYO5mM1fD0Opk4BmbKgRDONhaDwnKr/ZS/geXRQPwtBC3avCPYHAaHeC1hcIu0vvYC/LoWoU8ALjxeZ/2UcTEPArxTwYzW8vzBvf5kIultOJE6dno/WuxAUbzdVy9tYTQq4Dft3rhkHsxfVrZ27d7ytHkxEKn/tBfx1NfzfE7AuBD3VBPxaCvGxF/ArBdTPZymUc26lNnsB9ToF9DolbQpBydbrST9GwGG3/23TC398HMw3E3CZrBbALkckYD0OhvORgPU4mOB+RvJsHZKCPVqrhHX1jUevfTWDULm/U8DdPruCw3etzFO6rkSdlVkiIZFUAZe5Gr2QeAf2yVe5YL9xgD6T1RUvtR2L87i5o9HnlZ0BvG5VmMmQQH61ty9IIosE0kUJadY6XGA+32ocmy4UrUkBl56Kx9tVhY2tPXeC+LawuEBOnxqdTUGE5XqLJOpOkXjb5QEJuDaqXrueg5fOnXqHaHZGArYmSLbRlH/CIl4aJJiLzojOZSSgvTaqQtilW9D5YYgkW+LvMLvu8esZrSaE7tZG5nEyEorOkYD2JjIzLzKrwtm1eIfFaornt71sEhrsyx0sLtQk3qr/+FMKSO54/pZYFbbmyYz4xs716H2IBIy1rsEYC/HxPQEJuBwcJhwr3M2FDoP4RUAvr1JWt80jAZdFtcdQk0dUO4n4t8iPrIwNLhuNLk8rJP19gwTsFEjKnsO9UsBAdeTLjxFw2B32v+t/Vf5uKeCAcwCmjxmSp3s7fqaATSFoMw4mz5EQ7rjoEEqjBSgtJKHdVtV1Q0DqlG8CCsLmPQ7m1kECPnZyAjIzkXDjrLg3BFS3Dj6futfW5HJFAk5yr8ic9j7Kib3f7ZoU0J1kbwIq48WeNQQMvXEB0/XzTcAiRaKRRZUC0mr8TD+W7yBJApKuLgStCaiORCRTqyJZdkpfKWBDwMsBCSgeqomfgY8ElFQkINEHbwIOot2bgNVkbdK25FXTC+gecySl0n/sGwK67vKdAlqkt2euttYEoid+AqJrFQwIF4VEM/BMxJR7E1AdIwHH8/Y5c09ML6rePXy+pfFOAaVok8C0beWZLdwjShZ3JKS+H74J6Nu79FUIOlhHSNrdBs/vXD2LtxUKUi6QgHpOkfBFKgjk4ETQjIOx5dsPTgQd9rj+fyyu/pcQkP/mz1SdAhLvjISpC0Hb2jsF9NItEvAIRhc0BVrEEVhbIFZ640GexkjATX6xmhRwWfpIrviAjxdzJOBc8JBY3dE7BUxXgpj583Yp0fLJq69ewHA7oyTxzzKA2UdyLqoU7MxVvW5VChhMPSSgGM6neN1Q8PxEBa+LRI0NmK/vI86V5rM7mamqCO58pBDvRJGAmlCngIrMBfeovNBNf4XH68hIwNhA4uGBDIhPjsT5mYAEtG9VSpeCRALfxa972puAPqdLAvW9KgVcaYTz8zUScNllY0izQbU0Qy4pVdeZDfYzfBNQuSIBlxbg631UpKxTwNg8Isks/CTSTlfUmxSQDaJZhySxTSEJiEICxRY7VEn5FwF97owEvFCbwDzw2viZN/Df9nylQvjs/EFAogxgMnyKGeNP+PyPKRLQPffw+QjB49cEDDSnzRz5uKL4129/f/UCRpt/5ziY7h/XpX+WgCO+99ushpd+YhxMXQjapID9mJ82KaB+OsL6LwT8WA1fE7BeDd+kgGY7W8uXqFh/joP529XwH0sh1BkR7V3dCzg9nCVFf86nTS+gHkMGDQH3U6ZzhhCpa3mpH04vAn71AiZbrsXItNSlj17AZjV8PQ7mWheCfhGwLgRtegHPeRx8rob/KgTVHkXfkos7s/D7uxlRPX/TkacS4ZtxMM1q+K8UsCHgKwVEAjaFoHUK2IyDqVPAXJ9Hf58CNr2AX3sB/zIRtO4FrAtB69Xwv46DoV8ErJdCNKvh66UQm8FA+SRgnQKqP0rAEd/v/Mf/u/ov6QUUv/nS+pTOMURelZLVvYA1AeulEM04GD5TU4jsBAlonh8ezapV5fFiqSL5zoA3r3d2hbirWlmwG2/x0uexEuxpGwkYaK5F+badA7SWGmGKio+vCbjQWFWYGTwsKnlIPH+8NwnTRAVo253j43eByXkQP1+9gDUBg94WSSmMhw+YDwSV84MxkoZTkGQRV42zOU/x/IOnJ0HgEyRRS3rcaZyxAoJ+isS9D5CAmh7fIZZlJKB8cjo0Mrgn+OccyZeYmxFtXedPmPNHfP0n073Q/p5/E3B1wq+HcyRhyBsG16SAT0ccQGqczMzvrx4vAnpWqXJsEeL5sdkqh/CqIgEXE3y8dBdvzURQlh+QgLtu+QC8n54Rdu8/kYDd8gyxXY3HiYaPkPrtbAfeQFGJB+7mTvcL7gZzJZ2SgBsiAQ1fRTKuompVfYY/r9VdPTeFoJ7RebwImBy7Kmsmgn4Vgnpe9wfHwYz4wW+zGv67+2uXXR/AapcnYq+XSLjeHgko5wqSJa2WFJRyhAScjnfE8ar/wdeWxguYljckGLX5NZlpSEBlZyMBOQUfzw2QgBNSFswdX94pYE1AdzBC0pBUzoFcrRNxrVjLyYwheeijImA9EVQu/iBg14zuTSGoIXHvFJC/Xg+geMouawhYTwRtVsNnnWNCdKLfm4mgbmFGQJIOkk25rI+ZY5rhqCGg3snfhaCnGAmoed4hgyKveh+v/g6USEBSKhY+f7SrCkFbRcGco4nEVCfHNSirBP9dj4Ppy3g+0wcS0F5OdGh6AWdmZ581haAtOk1Ak413ClgTEM/nkLnPlfAi4GzUOmcQZEjAOgXEWwL8/q9CUMl65EjW1ZE2KeAsyfD9rgkYyUjAuhD0NQ4mQgKSzglf71QpEJKXNAFjv8k5977H87Fbug1iwuPrH8TazxWCjvjR8P9qCpgvthuwwqFMmhQQoFTA3z+kzCf+uxC0IeByPhuRqFgITS8gdCQk4HphS7Bwc5kFOUHypCoSML533gTclpkCIVHfBDye4wmkeNPE+d3ZTSO6wMmweBhSFtxv9p3qJ1WDZVEVMuoCJNTsIwHjfIvnl1XTVxBtBqSe0GLAWbcOAd0UIU1TJGCSry7UE8U1pJYrc00KKF8yPN7eG2d+ORfXtK28Cci06F0Iap85ibFyWa7purR9QN3KzOv0pQ7d4C0iRDBAAvYUPN5iXi21COb4/XJrJVHXO9vg4a828xddJFhfE2cQuM6bgAftTUAf77gKygdEB2jbSE7reBOIN5sjAe9V76OuiULTC+h28efhe0P7NQ7GtgZtzum7+G/FQkIHYCnsg4Cz+UbMAm9vh3Q84/B4SYCETvXbnXjTw5uAdSFoch88QJaR+H4x/5cWgv7xGfpHCdjj+t3fZTX8gH4zAb9SwKYXsGcNx/ZVn6mvXsDpQKV/IWAzEfQrBSz824U0haB1CtgQsC4E/UoB1VidrZuJoB8pYE3ArEoBdT4z4SMF/CBgPQ7GUOAAnwSsU8CPpRDKsQ+v1fBVCvhBwKxOAetewF9Xw/86DqaeCPqxFOJrImhDwF9TwL8Q8Fr0PwlYp4Aber+/lkLUhaB1CvgrAbVieU/krW7bn4WgNQHrFFCVQ7fzmghaEfDXQtCPiaAfKWCb41kzDkb/J1fD42dK6P4uBPzuvYDa7LCA4HlDAi56SCzVig+QOvNq3ImGZOGj+YuA/nqx8Sg3yzJYxLzKeYkiabQtHF4EZOpRkah6QMKxxEGS1ASsx8H4LiABx5bs0UXXvDWFoMExdyx6GHAXWHRbVW9elQJeHvj4sCwsEhg7N6GZfb6Cy1s68XhHseg2iZFMeF1krLNG0pwt8QR4P/sm4E0LJXBuXSSocEQy0esBCTiUp1nQ7m5yeowzJODIMpl33D06tC3iTUK6C6qlFOwxor6QceDu4j8RMIliMwsW4laijylDclKxWgW/lwsq6mwAcJmanO+F+PhURgK6xgaJGnaQeJE1xNcfKfh8LMavsxvB18+qXsNdW17j+8s/INDpjLHDchvSU8EhAcd7JKmU4Ovr0nIPzuqgMjaaOUjaKxLSCcZTxobiU6N9OTsDKy4GYQ8qj+gZpQ7LwQJJ3nY2VtMLWBPQv7bwfA7H1QLsQWxy7O4/fiwFrPKKIf97pIDfXghqxin+SsbuKWsKQQ/b9ziYphC0SQErAtqGFArELeUYFNHasaYX8CsFtAdPfPxphgRUoSoEHaZImvFQR4IMnT2D+Vm4k4JH4k1ueyTWpupVq1NAMfSQJHUvYNeK9qDE/JFz4fxOASfr/p653j56EXC2uCEB7aJ49QLORA/P/ysFHBvzaulChgSsl0LUhaDOuaWNmkLQDwLWvYCTCYckqwtB+8TB5xd5PF6dAsbTIxJzqiFpY4avD6/c+O/9HF+fqOHxds61AFFfHAnsxnh+831V6Jl4SMA6Bcw0J4HpZVZktmFFSVMIOjMX+HyhryGJW0hAcxufOeAH/YLEIySgNTi+U8CZj4Sbpk7OOXMBCZjLVS9lnQKCiM+XcEjAcWwcyCsF3FQTTB0d3z/RQAIKyiYFtX3En1/dCyhoXRvMg3IkP9oLiJ+p4W+zGv67U0D6bG9BurZlEnRsJFLniQR09hspY3zVG8esZRdm5NTC35nJckSKwRYJGLWH+JvjvgmYxD05Y3sVCbUXkID21ZfwdmtjCzRwD3g8xxQzb2WvKL0sDxP8u9qSuWA0RgK6J14Gf60jAScnJKBrvQkY8ImU0O09njUE9BUDLzuisDLALvRW5o6K9p2UmirCoj2rUrHwi4BbmfPYAMlm4U0SMKeDBJwJ9ppee8wARzKRlKPzyqJlqo7BSTpIOmeB5981kIBLIZORhEcQaGwgGecTi3Bseq5SRWqPIVmOJeZ3NyKeT5+3wXlc8PvthZhQdUhmkNgPkQuus79JAfVppkN8XEjEX8gimjZhFFK5j6TT8cXR8UCcwLwdy0haHsmX6HMCaREiAae0DKmVDlVw+AneZ4fz0qOquB+CtM6RnE+7Gudzr8bJVL2AgWjOOp8EnOxsSiN18QCRtZHA/9peQP6/Q8DOsPNtfwZ+fBzMj6yGrwtB64mgNQHzr6UQX72Ak69C0N0vE0G9x+7y6gWsU8CNdZA+l0J8pIB1IehHL+DpTFT8q1FOiK6uhomSyJmDpGzDi4CqNNJfKWDq8WFDwGP3OmDj3m2VNylgGt1loqeHKGwIeBifJy8CFoxonwR0Ne70WgqxG6+EZhzMRy/gydj1X4WgX3sBV66ekw8CfqSAom/0XoWgl1uffhCw6QWsCXj72gu4s+zU3uXndka7+2UuScw52dl+QTKjt5esTwKCLiayJ9jqqxC0XgrxtRq+IeB8a4cNAT/GwXykgGpO5n/pBawLQSf+IYAfI2BnyPd+l4mg370XMIrUGBxVnGZsuENSLOWsAE/R3wS0bocUnPZYJcFm+gip21XzhoBsbN81GholEpDurcwbye8UMN12kCRSimRbh4cd/mkPkGw34oR0ocVIIFmbEuZoD6CdEV+NkymRgOlqCzR4nu+QMsEi/lTaJlTZclewPRsJuI62FrW2wyf4zlpjgTvcvAtBR1UqFt4UjUbDRIJo5SOx6kLQ82lVgHPAe1dPzp2CGtfyDvPQR9KNpIdAJ6HNAd5QG1mQ2vh6b+zcaQpB2fD5LOgjRmKmtojEa1fjbraCiuRqTQwucGw8XjcjA0jHOZ5vTUDeVO9gi25F3rGzpsKZ34HbASSgYiAhCwWJmwR9JLKnIEknXfYEttshARc2vt75HAkIEY/PP+06SZMCLvoJEvBYja8JOocS3MtiyvxNgOS9GEM8H/5psKBTVEs5BvMzhLu7xbFki8SmE7EAPzPUjBlJtVdwYi8gKkI833Dh/BwBO0Nh9LukgN/ds/5FQHs16+fEuzkpKCYpkEBpPyEt+xiAYhRIiGVZVBMwoxcBYTOar8no2dqC/LifiP0YIJF20uYA6thGwqhjJJTr4/EaApoUCXIbpzt8vvMpc7yTUDQp4GzNFdVEUiRjeI/w8QZ/zNw2i+4kjzYZTI8DJCBv90OSz44FUI7sCZJP6xA53uHt9q17YvaQ4Pn7eevRENA5EiSSAvoaiJkjiRbjSCLt++MA0061J5AfIQGPKRLQ2joHDm5TJKDWmu5huvXx/eh4+Pw1ASfRFAlnjo85icXxm4C3bTEiKY8E1KzwyGBVTQyVbtcM1Ce3z5zWHQmobKMUdK/E9zPo4vs5bV3zVwq4IeGLgDMuOXM22R4v5KEhMdXy+E4Bo/MGP/EWvyPujRwtspzriHXOORFX3fY9cj4jAUl2QgLqBRJwdkACimvjyDnCE99f//4mIERT7VUIau1XBWdvzoLwYwTsDIfcf1wK8S8h4HfvBawJqD9nSI68XSK5Ql6BaK1IXEBdJJEZVEsgqNUitiu0XymgsuGGnN2NKwK25hLAqJCzJgXswlAHpvaqXrbHSsCPERKQBW0xY61LSWkpcyrAbi1zfnFvW+SmVylglkqcH7ZXdxokpt70AgYahTXVyGoGbHiQ8e+wLmlNIWjkTlqcUy6XFXGYCM4K7zuZO0KiJbQi4PKJx1+64p1ubCSXrwZjLmhrZU43x1U1EfSK59eSS6AA9gQiNpEy77zH1yveWYB/ZHIkXfuKBLxsVBOCu40XYLcjVg0D+P3LSV9iwTJB0o7joQ12Ila9h0/7RUAbtiLHTgEeL1uzCcTxXeG8cQsJWD55JOCZR3KuEyQgyQ9jSE0TX6/riHidlHkk4HyEzy8VYkjHBRIwsBwRr9sVAdP9SoPF0X0T8DDZj8Cc9sQsMO9I0OCuIrEXkZL5jzMSz7PPtCEgHNr4/ivR/gHanuHrtWe3Xz9T/w4CCv8dAvY4bvSbEHBAfiIFvHiW/koBfx0HMx8MNTtfSRJn/ELAZhxMXQh6vbrXTO8NuLt8E7zCxjs+fPxw6cDHOBgNf/FArlPAvyegucBPS03ATVdwPgm4XuLtYlMIWvcC1gRsCkEtHy8q14qAmpD317I866n2ys/UTO+OkFQ1AY/D5Z4ZcQvucmdY3uxLekKCkaeYN4Wgp3tPJGp/IIJcE/BwaGsvAtaFoPVEUJ1Lt1Qej0einbXm7awhYD0RtCagURa6J4/bo669OvbM11KI2wgJV/cCGpqyWst1IehHL2BNwGt7pGRNCsjmHPsk4FcK+EHAj0JQwV4lTS+gYeiyIK9mq6AZB9OkgDUB//lCUPxM9fjfZRyM9BME9CkSKWBPJNRmhWRyY9Pg2IVWKWCySiFsuW8CtqI4B4CryvllCho9H89XSAPdytiqWlUO01UJsMkM4hXURbLF5Q7sWRsJ2Ao3IS311Q38ZDclvhQ40BSCuiAjyYryCbRg1cTOqhfQEzpuSOX98ArLRVcnwVpTgGqn1ROi8qplvsDLCWUikswbr5CAZdvV6Pi2lsAdd3TOM6+PO9VjJG3i3qesIWB/dHj1ArKrIQt0wwgH0WCK5C0u8ojaC66D5LOMjIXZ80JXHBJzufNNju17T4l2jma1x/BucL4xe1zoIjAHEHsckkruOiNqegTP/7bTSDCNNms6dMke2HKMBDQfeHzXy5DIjye+P60zEjB6mk8Ix/EsY+Odu8b3mz8j2Y5I0kMLCXjrD/dIbA0J2Bo/OvSxO78IyCbXqvD1lF0gMSZIQL06Pt7nnsG2ZkjAy2lj0XlnWMBi6qhZEM7xfKR8FUMgr/F8b5pz/zEC9jiB+4/jYP4lKeB3J+uHCEkwXjxPDPQACTU+Oa+9gLbWOobkMX4gAfv790TQ61ZPUFXOuxB0kPQ3YF1sJGCdAgYBEnByQwK6+Q5Jd5tXpMw7e+ZMRCRInQIq/Q2STeSQKHyJ5NGAHfFq045yYjzfBASdHTv4/dVE0GFrn4EnI6FqAppsjsfrl2GH0BYScNpmSMrxsL8mz1n3TcBxhgScaNM1KG3lmNmDQJfIXfP3oC7WRwL5Gj+5NQEnR6hWvXeOHnnaOhJR806cW470OznbR3z+/FJkTlallHUKSNebgrk5CCNyKJGANBSOzOlVvYRM2OUwlt0952xCbUTKtf8ioOvs9FcKKG//H3d3sq4o0zSM+oAcCCo2Q5pMpVUCkm4GoqCgiKKiR78Dredd7qra//cPVr3fU/u6amKpdGtB5r0iMkKrClBkJPU87gj4mF44R5PxfJUhklg54a1hc098v8RfG7BmQReFTcfIg0tcgNR0FUstB/dXxHUGy/hUMZhrukXGZpyDpJ5rzvYvUUNmR/y+WhlI9tdawH0zB9DaCxJYhD9IwCE34f8WAn53Nfh1ruxgtUtl4oMp5vRy4H4kggbaEEnzIuArEdSNqv6PKKDiwz8EHFpMAqZP/iHgyppq4NQHifPWYyTgqr4rkK6uSMC1IWo/1gJOPBmJuVxZpLRF3B/tKnQ+93ZLKzANYMpJKZgKeU4jI1xC/OCRbCMn1+h4UhiwXRY9DpYVEpCzbCRg7/ZPIuhp9g8BvbyPZHsRMJDUOecpRxHHhXXVVQTl/iHg7ULm4KrVPwR0k46AhScX3nWMBPRtJGDaZpSwfImkFMuugmguSsU7CnjF3YNvb/HzRbd2cn0nNsS2IpE3ATkZCcj86z9RQPNW6eCiZllQ1LZEzUc2B8+QkID+zp7R9UxcgF1ZMvNrHgm4tzMKrl6KJPD8LKJJg9c3Su9IwDK1ParO3R4sE+EfAsJ8iqRcjHF/681KIN5gRCFUhH/WAt4PqweYGs79/r3lYMb/OwQc4e3yXYWB/3QUkPvmx8CLgJdsZvxaEfSVCPq1FlA9C8vZ7xNBd8v0+iMR9GcCzrb307s1vGpvxFz+SAT9Wgv4JuBqdPlRDub3UcAXAe+s2tuX8Nz15esSQb+aQrwJ+CoH84oCatVMSmXjmdEfawFfUcBXRdAPAr4SQT/WAm6n+uhHa/ivKOBv1wLOBcOmbwJWm0r+EQV8E/CnRNCsqwj6jgL+TMBXU4hXFPD3BGy0zLSzIpcKVc04+gsBX4mgl8cd3+/Hj+gdBdyvd4tPAr7Kwag9biW8o4CXV2v4P0rA0WAgfNfQ+reVgyGmvYbNc7EsfN1WLPo43ZFMxDXJDwKK1RYCO1ZZ0AhIuIazD7AWW61b5t3+SATdcqbFBb3bntKoQGK9ooCBZCDZ2hQJiFrRmGddkZBzNbzB2qRL5jeJ41GlNK/gHKYmF8Sa69FBKD7AmV4t5gfjZ0rzidj1EbR05u2GSMRDxJBM6lDjvEfwyGkxR/KkeYHEK7pE1kN9ksGHhUHYdOHw1Cu5GpB+SNxTVyHUmVweYIsLJN2LgIqncrB1HIMLWsmVqEWmA9xeR8ILdVuaHnD7frpEMg2j7vzM8ALxpsbP16mD2xtcprAd+lYX60Ei5kP2gJA7InlPGzy+TWgfIdkekZyTDN8/dk0jXgQMNBOPyw7DJxJPXHF+NX+W9FyIDST82Sg8e+vkdF+yCpKSIuHaYifQcIdE9i/WsvCajtjj2/QG3uPQtZ6X93j8DpJwTZQlnv9Yxuu1YidgxlEtPN6WkaR7/HlDZVmMWcM/Vw4G76kR/7ckgn53ZJ1lOwfU6eDMvQkIN38LRlr8v6KA0mZ5YI6o4egkbnspmDw9FDDORiVhc3mP5Gr/IaDSRwLOd/aJOe0ybsiQLDcwj9iRwf2BBGT5/PgZBSQykoc8ubrrtIXEsqiDxNsFSJjkUrdkZiN5tJQgqR5c/YOAq93uyOxA+IeAxPfOhZ00ek7kY++BxBohiS7Tf6KAy42EpDxvu4qaIySeJGg1s/Ww/kFApdciWcW0K3+zlCuwbgwJuKM6/yMKeEPC2fpdL8lqieSdbyIk3YuA0RQJaF1HSMBHM/5BwAVxKvwHSMCpEG9goQ1OnO1d8fiT8aYE83muCmeQajjI++MDmGHcMKeOY55kCRLztRbQJgkSsNcleuqXGV7/i4dk3d/rEpZyeiZwuOD+tuMrXr+0qji3CJGIBbfJwUrqGl8XWkOkyRX3P7MOzL7V0YzctssfBIRg/wcJOBqM+b8lEfS7o4AL8iyAlnwXZesSQXu9qdLt858oIMn7IzCUR4848eEu0b23mgBVnRlzDkkK7yhgeL4gAe8lfp+ukSjJrIsCnpb32ZuA4bYUuWBcIQEHsa1CaGoKYcvDysN7TlXAjryOZJXI08vuPwRMPSSgWxcrCEokVhD5SMDhFAkX9fQ+exPwFQVk+U5hAScgAa93cQebTFFIYO+RbIMRkstm6YIE2zMScMaJ5jsK6JcHG6g7XC/Aq9ZIolTtiHjrCHgv5cJfzwFJNjdNcLccEvDZrVVszWIB0RXJGDQuno8WhwDOmsmcLwZI4KD/SgR9Sogvgtt7+OEC3FRWOP+66NYmnkMdvOIoMRYGNqXT8IJkw4tU+MlKkqiaE/VHFDAL7xGdcgWFdO+LxBttkYSwHmnArqXCfL2+e5QtRCRw07WqfxGQiCqejzRTuDcB/YZQ8JV9v4BUtTW6TCZPWOgnifON87+0HMx/Ulf+uwQUhrP/+THwb1kL+M2PgWJsjz6bQvxcDubVF9DrooC662fwS1OIVxTwrOs38ksU8JUI+ooCfhCwr1SjNwE1e3CTpGhWECTcfE4MMkildxTwt63hf78WMIifp3dF0I9E0P/DWsCfCfjVFOLdF5BNr4NfEkFfBPy5NTw5qDcqfRDwsxxM1xfwqzX8ay3guxzMKxH0TcBXIuhXX8BfEkFfawG/EkHfawFfBHz1BfxIBH1FAd8EjHac/V4LqNJjK3wkgn4Q8L8QBRRG/P/cGv7fQsDvHlp7agps4iw5z+aRFOdmdALYdH3wqIKkGNbiFtJZqjK/CnYpXU/UI0TmFIkzPIJFe4zcwBmAhSRTkWDZiSDhHprBgnq7BwqDLgo26+Lq02u3dm+Y3cGlPhLm8JA9OgztK2zcmcl5w/Tp0fPBfoJn3SwWiK6b0z5OsyAI93oRXHeKh6Rac5AeicYFgysSCc7ZBYKULRnjlb1FE7lVwDtqBvGGd5mntT6tIZyHSFx+vmvpQSK4/TNvFsx4PgRKAxMJSIdIXsFDopUZGYJ7bpGAkrznqXqvGrC5xiJs0n9S2h+HDXinxCTBktud6HjCTfF8p0hWWOH712n4gPWqxuvDjEdJxWZ9hLjq+vCNTkhMuHXlctynwXzL3jXvRFDvya+44D5BAm7G6g8C+qA6JXXVdQWMW6ncm4BP5d7C+tAsC7zPkMRuPOLAn4pI6InpUmoEFzy+W7QkgTNHYhs1EjgpTZXzHYbHY1/IGqIDEpvtSvnPRQGF0XDwlzSF+PY/VTaXqwPWzEcCamoXtTviaKQ86alwnoM4Io97LwRpfjswUCZIhkcxz8CY2IfCnshVQ25ML94EdF0jPpH1bXOCeXNHwiibuiHKtUuEjNfHAqICSVTE1wPgbOnM2XGORBGreA+ajrNSp+6NT2TeX55AXw5rDm5czb8TQalUHjn7QOOcrDebGsRwe+Rgfo2QlHPE6HzKIdlORO+6C16fIPpBVbwJeCmRmFpzwO3F6pgSmxsg2cIx7k/1Y5xu20hKqenIepqOIzKl4xNQ3b0QR5ohAZvRdQ/WkD9xcKlx+/tF16RiM0ESepfTjAQbJOC87Zo0eFYdkb6xQ+JN7kjAhdT9ARV22zcBIQ+RqHmzO4BktxVnn4ZdeZ16gAR0hKZLiB0LZFHqSOq7hgR/ukhuIRxsgVp9JFwm1PAmoNKDM3OAItEXbFzBIiYnzr2K+P6KxTtQt13TDXUqtIRvelsgSnQoXI/h8Th8jV8UEySr0Dv9OQIKI2H4t5SD+W4C9s9KAcuV0PX1E5BwMSEEnO0BCViIWUmjcDECfTLpMbtPkCz88jkG2pdmDKoBEtAqLzKE6Vbm2PSVaJkSHWLpKBNv4iMBxUgksD3ySMCI2hYdGkyF7UJFoi2ufY/E07UCicTj56tLR8DcRqLpApLp1iIBBQsJ6NZdomUp4ri4PiDJcHf9wpbSvkAmfCZBMn8iiUzrjuTjOwI2T4X45wAJaBZIQGYYcy4wcvFEmwq3HwQCEvAwzYBy42wBMbng+S6e3VpGn4Xg6vw/BCQc7i+RR5QxSbV5yvRQBee+w8+/CHg4MQA4UZnz1I58oana4LtEIv68skt6r5GYyZEiyZ5rJOAmIAYkSpcIenHulE5ycQFriVe4IHvmEj7LkICB28efB86OU+qHFwqOPRZZIG2QeCFDQqZZqxTB2LUjyuyRApHKSYUfX5GgR89EAl4yQgKfiBIdXJGAbGH1OftZ/0PA5c3E40/C7exfScDp/w4Bx8J08Jckgn57U4hXX8B3FLCm7Y+1gK+mEO9E0Fc5mPKLgNGK0P8PAu5GVHoT8N0X8KeKoL9PBJ3FhfmOAhoTSL13RdBXIuibgB9RwBcBX1HAd1/Ar4qg776A7j4+fRDw3RTiFQWs1mLJvfsCviqCvvoC/hIFfBHwt1HAj7WALwL+XBH0l0TQVxTwRcDlNBM/o4AvAv5cEfS3iaDqwcDPf6wF/GoK8YoCqvLQzT8IqIP0/FER9JUI+ibgqxzMKwr4Xgv4lQhq/NG1gOMxN/muiMXfRsA2MzfAiu2KeTeKpBhpZg1pbpqMca0iUTOsMoBppRYBz+9yeh5lJ0gCT8NHu5EDvY+QaOtLDwlmbJBgY2P9hI0KBue3p71H49Glgk260Th/2Eey9R3WQszVS3w93kX04t1vEE9LJFTtPCM67IVIIjfH17zoljS1ihvYV1nn/P4TCSgIFx62T6Izn2m7km4tguQZnZCUAoeENUeUgF1OkVj71hHoYoqTuHCJxPXt5Y6nVRl2TSBWSLplF7V7FAUPMcxM5i/GSLT50RzCelgYnHdLFJ7GR66B4FlYOFQOnhplNXcDP+9awWs7uaFWZc9g+7CtIjBTRaPavHiCfbtpBdt10UfVFk8QuSYS8NFtf3yctmA7AyQek5Gk8oVwsJ7oNgmC9Nng9Q2vkORZl2hayjg0G+QEweOgch5rdzMqHGwkZtMuuWB9dYEubuIUwFGWSO4YCb6emVdI0678DT7lUkp4+wx2vdQIy4dISvMQbgDy7njj0uH/GAHH4/+LNtb/DgJOvju5mr8/XDBS4UJgMULCza04A/z9OXEOf0BivAi4ujyQfFcTyaPmgwKk7HIk7qxQW2KFcQl69DgXzvWM3+8bcQ1Utk+Fe+2N2/daQPLcHAtnS2OJcM3jCLJrdlG2+6l9E3C+fSKhLlsk1vKo17A4DM7EEbhaIDu/I49bHTlHGSKh1H58BuMi46P76iJJG3IoQar5c+Gql7gkN+HAgTIbIgHVNRJ2duzWGi6PNWcLyVgjfG9TgTq94OvgOsbp8hIJqBgrJKvI6xG5NnUNZt/B66GlukBu4gOn81pQE9cZ1yeSM7kAw4vx9bYrL2OTaw2G69eF3b/U6Y9E0M2tYtDmSC75eNiC4czw83dtXJJkVR/AUEe4vzBBwo7qwRFW4agp7EOrz8jx0MPre+oIyBQkWpr18OfREoTugCAxD6zrI9gjeL7De9eHcaXfweql+NoJdY/cYn8Hsl3j64mlCWTeczKQbuKBczXA8492GxcW4wcez5X/gwQcj0fftmDhb6sIGtXHA87I7kgsKUbC8CcVCWifZeatvI40elf+5ar1OEesu8THcDuFxXwwK5zItiIy6po6rHs2EmhRI3nOE9OAbRjKjPUUkCiZISk3Ti0Rb0FEoDPnrkHkTBUWHM79lFyygoDndRU1R6Yt0GLJkIBP7R8C0k21gu10L3OBXeYWfVDRArs/6XNuW/RnRDrffxAwOEZIQLokSMCpojC2GtpIwutFB0frL3Ac4O8nmidrJCDryrdYuujRkXxXwZ62SMLYxvO9n5GAjC+RtNLuIVHcsAWbe0wLL2zvPJ1xUw3WI5w7MeGWUVqg5MCtIoWwMMTzXx5NgC3OWlngsAzJKRcqQFsT4l26tYTZSDUgWPekIph4d40+mYoEPJ2RbBWHp7tUbA2P/9YlonpZSqcncQ6QrETGMoJEP+xDA/yJiud3LrOIcnBfwPZcyyQw7nj8UHRNIzhCWDCb2RIdbYo5MO8iEtZcM41G6YoDmcj4+X8tAf9zi/x3CTiZTIZ/SRTwz/QFfK0FfBPwlQiaxyH9LAfzJuBXa/if1wL+noCvRFAzZw+7YXfyCwG1Ml2V7yjgeZeoxJhdm1S5SXffvjgPt9B6OLOV+065/H05mJ8TQdVrNm7fawE/ysG8CPhaC6jt5g/6LgfzURH0VQ7mt4mg2uZUe++KoD8T8B0F/KkczJuA73Iw3VrAdzkYMb2YPwhIjKz9LAfzlQj6f1gL+OoL+EoEfRPw50TQILzAZ1OIVxTwVQ7mnQj6c1OIr0TQP0vAyWT2bdUL/zABRe6bE0HnlwoHgsFixQUy73oU5dCVEyEWCebZXqMGVDuwL6JGgl2DpNH2rAFnMkCCuTOIqDhV7+DJNRJsTpFoSssGsHVqk3g73k2RYOEJGI11wg7hrqHCK0p4v6yYv+uiUqrQRQX9lVX4vdEzpUYuDpCMgcX5Weye6PpW3QBnzgYLTFNJ6e5ZDcGZHvSOaPKJ1rqIRAy3S47Jp45ETopD0YEhofoGEnazyc4QsmpFgnyEJHz4FQfBFPcXTE3FopqBxwuPsckFed+ldDWqBHAfCRJvflVmNCtw//6ua7LQGnugPa5bq3gLzCKQc6el6onrgT3pL4nP3/D9kzTlIcoUHa9XKLeUv01r8AzOYiwZK7Qb6h+QJppJ/MHqwdN2aQ4gycY2x1yC5DRNcgc7UU3CVIbEHM+QcOmZacQv2z2lXp5xEG4eK+KdTkhmX5stkXw3HD6NVRcl7RJNoVysGLsCXh+yzxqIL7bGsdMUr79yzbaQPmOLC3wdSfnH7qkpP/quHmZ/WzkY4+wwWHibSwGtGDfkGGx2QDO1ZrDrKoSKfScEs0wQVpNBNOvWpp1hsbOPnNuYoxk5rw8HwLnUhTiOgt8/N/4FSWWfOHd/03li1o8M5g/5yEF7iinRl48KEPcX5sQ9JFBzjwtY2M6Z2cde3SUuyueuTx++PrGJ9CbgfISkcg5ZXZJ+T78AuYUV5+yHSBzuUh+BmC6SjXV99bS0C/OX7om4btfHz9c2e1i15zOB0KotslsMkKj0dC7wTsPtBQTJp08vSF5IurWEAh4/8eHC3IE5nhEOhxYgdb9mNseNG1JvuqijcUay3qwxJVNSn8G8MSRlsUeCLofOEUzHqgpbE3SNqPSagXIr8HpyMe4ve1wrELcTJF57RkIOxEEFpuw3nN0XE5zdy4MSVlJ1Kpz9uVsW8ox3MN81h65cDhKzASSkupudOXiqekO2t7MMq/Hqxuz9At+PBssCVqqKP0/SQ3Ir4XUH2nZ0LOChxx65hmMPjHyEZFW3ePx/7p4a/s+t4f8v535/moDjb76nzqvjEbTY7lqTD7KS9pI1hVhykVyTQ9fE4InkIxucW8A8ySy6d90+mJnQ49xNNkuJkBEFvPaA39/3kTxnurbAkadImGPX3Kh5hHPYVD2Jeb2uqcEqJDr4B0spPCNblcRWR3g3zFZy4V88cUYvt9BCMulomONYKunGrmxYDy3cPr0A0FGkLsFfF3gbL7eiRLkVk8FzBaUIjNjmaWqRPWyvT6VgrpEJdEDuBsTZboHjjia29B6qFqxvSE5veLcjOstNJB3QrvyLisc/P4YR+FWpkEDYPSjV7WwJm12KBJxxSNT5NtMhOPSQgHjwFuXqERLQEZGgM0E80WhuOxC6JRIwHyE5HwaS0VugEIPtEfcfrgoTEvWB37/LdxwnTYIErV3C2O2Ua/SYhzokbi4XgXfIcvrguvIzx5FYBIMCfz6uV5kQV0ThAjMTU8quZIXnZymcN/Kzhu49TgNY16Rg85GN5IumC4gfJ5EFVYk/P5mshrCUuoqnedfX8F9IwK+/xvx3CTidjUd/y1pA/punqz83hfh5LeArEdT+agrxigJW6W34Yy2gJWeafTxIt89yMB8E/EoEfRPwqyLoOxH0oylE2DT5ey3gpe8sC31sP9t3IuiN71rVv1rDS9dL/E4EnV/qbSl9lYN5E3CzDfQ3Ad/lYF4E/EgEfZWDeVUEJWoM2kciKHmVg9Eah/tBwK++gC8CvsvBvNYCvppC/BwF/GwN/1UO5pUIeqXe7X9cC2gkITQyHYZh19F+zrSZmjUy0ZB077WAX4mgpekCp17Sgv7SF3DA1uYvBPzvt4bHe2o6+64Emz9OwG8eWsGx9+DcGpyiTYQ9jiAX9QruKVyy4NR/elQd3EvYUkvDoU9xZpSMRhw4/Y3BBZcpnOgqDpE0cF+xQDvsc9rMpmOADSAhB+XzRGVTvOBQ5+qFf3V3AlW4NQ/bRWuzIAkeLT0t1CcScbdk/ljZn+iyuY9g7cq4/3u7b+lwb7awuUom8wftM6fbptv+aGRwXty1dl+MK9z/cLli3rpGwkYnS4N0uTULT5OfOHQdzAZcd4Ik2hyQYKuU8ZCEGZK1miBR9wd1BI4TI/FWXSLs7ShOYM0Ki3hbv7Do8T56wLasloSJOn4+B5OHOOwqoA6pLNBh1YqQmvaKsMzF87fkywi2mqozTxDkGTVpdQW2UJYkuMz2Fg3YaABpHOL257or0ZtxF2BzyKDwehKhdL4YPcGzb2bhn8e7li6e5g3c5Vkr2GOg4NRihWRMNbriPHvpNrQJpAbSgxsQf3F1Szrr4/UMTneb8yzxiVOPQm0hDQ8GklLG17tBuAffvS+LYGY8tT9GwBnHCX9JRdDpd0csxjAOYDWcN8zxtVggdYLkMlc6Emcf4tPZbscJ0OPtyGCw17tie7EAlqyemGOLWkSW614Feja4cI6+1wXSf+otrIobfr+9IaFA7eWgKueKwCOrgbBnrwaVlxsCjonbc3e7EpQjnDnb8ZGM1e56BVl38XXRGBZp7fER5DqtOHuZIjFL/XADi8+QZK2PpKyvjzNI+wcS8LLH959VPQYlt08FPt2RhP0UyUaz1Zk5NK49QtIxEm8oNsSxWyQmHdQXkHpVzZz+GD9/vjxuYEjWhbO5Kb6/bmIkW79rsqAP9ZbcnB0Sj4uRYPUYjz8b4/dN79ZF5XJ8n7N7J5DWGl4fL+uijMY4B722as5R0y5R1dRPYOlIRucodX0Jq8EJjMq5Fi47GECc3Qb3tzqeONgZY4lsevMS5DY8Mhuvb0OmKRLTmo4a4tr5mZKredwDyb1B4Q66JhzCrXcAvTlcmSuMxil5PvH6qf75xPBJgdeHW8UR6EmDJE6Zbv0xAs64TlZ/RxRw+s331NVRzmBdhkiIxO6aHjijBcCxK08iSyJPSXQRgRFVJF66vkd06WUyxAtXJEEkpfgzdjgCiSDj59XWbulzxq0gVJFEjOuidtS/L4A9QqnwF6cspZta7ZosXAkJNl1FSta1Zt8qQySn4iAZkyhbgbM4I4lUP29o23IomqzFzydDyaNxLCIJ7YuI42SDxLkmJgGIRUL8bJDx1L2pJdiHAj9/2bcS7ecjE9ilWhReeROFrhL2Egm466KWhZjTXM+QTJMc9+/nYkNPcRhDwtPu/JMdjgv1fQVbN54TNqtwe4eGIHEvZ5n58zsSLiR3Bqw3QZItJni97GTNIMJpZhHs50jGTYVkSxtGiZ96+H50tpGw0kNmgaWJHr0umQ4h96Q4bq3Bo+v93QT8aJcoy5CUvG3i+xqTCHN9u6GXmuDxqykSuXdEEvJGuIV0MZwzZiS4P7krl8PaiDIfZ30endI7jtvxRuS8KMTX/GU7BqPW8fxdGQn7byTgf977rxJwxPGC8LcQ8Lunq6+1gOdLY35GAXexpf1IBP2IAn6tBfyIAr7KwRTS6E7ereGXtVTiBHir/OgL+CoH80oEffcFfLWGfyeCTuxl/lEORuW1WfvRFEK1HJK/E0FfawFVtqlO74qg73IwXxVBq4FEiN6LDO3/VBG0WsneR0XQNwF/GwV8tYZ/J4KWOQef5WBeFUF/jgLWG03hDKccpz+igNfaYqrl7ax3RdDXWsB3RdBXFHB3mwjkvRbwtJebTwK254v5S1OIX8rBdATUAx1J+EoEfZeDeTWFeEUBPxJBf14LuDBUy74c8DGga5NF/qcIiPfUlPtrmkJ8859VNpV9gnScuoXn+c+WZiP2BMc92Bw7ukpDr73RGaLjGAk3jp4pPUxAhtQbLfH9eGfROM14YMURJ6IZVWaUv1IFydI1YbBGBZIjvbcQ07tRMJgiKeeNKADLa4f56wOSKB6ISL55uSqCconflxMyg4CXkWw9r8ChM8TjSfxqyZiQKC1tjzMZIHKtIsjA1eg9mwoAAw9JaVRINMdtcOi9+kiu8+ZZUi7umijU1CZBfEPibjgmgH8f28xvekyi4ZmbgLeZrogvaEi4pXnvwWYxWBJv4LITVRwk3SYuVsRTrvuGHmq1K/+ywNcHX5FozxAIbP2DXQQ2IxJVFmYPbBIZzDMGXWKreee6NsY28Q+SklLumo1h078tuWDVd4GermofXJa4zNv3SEqPMjcGZvct5p3cvUYXojiA+G7rHBuOkcjOM5yBfbWR7OGVWPReLR0k7CLjAqoQoPHMnEDEj90i4N1nQ5eAx79+ri3G4kqJaH4wa3AosYlnLPF8/9w9NRv/JYmg3z5O7ek8gXkT3IhtORONTLzeGVaNfeacSTU+EZ3qW1iwYcXBeYqEs3nDAzHjLgyIMbbIMO1dYXWdImG48dkidDcWQDeQXHYLCZCHgAQzxWfXdy+IT8RWew2IdHItYKciUZK4PoC0XTaFPbHiGbEvfgu6dr1w7txLStJrlyccS/yawGKNRI2DmgdjucP3mzoGMrB7TzCmTUPsRbeW7jbZS2D1tZq5qVLPSDX3a1jQBM9HKpC0w8H4DtZSv3GOfD0L5Ogc7jC/yWfi+kPc/uQ24ECWDSQWzyUWmY7mVyDzDZIvMnF77gXJpoPQcI4W4f73JpLUcIwLcbapoZGLvjuDdpdw/96oLgnEfgHajeL+BSXmyb7eXUFhCR5vM46RiPbgAotLfcM773E+ESJcG1iuKJ5vZuoaqZL4gttvcDTuCYZErBleD+ovr5yzts48eSzVFSRuV23y6SJZ98Mdbi+UW84RLTx+dbm8oQK4jui9JCKNtclh4VdIbHR0+qcIOOIG/OR/LFv2/9Mo4Pzcf4DaEcSv10iUGVtrENZTJEQm5V3ip4oAf/TFIjhK95am/GUOscRLHNttrpQwUlDYLkPC/KQBiYrs4kHonAgLRkmbUtPtonDBUmbe6IlEtGC9gk1SUMY2LhJK6YVInKZAci3U1qP0fnchTtdIomEfeIoPXwdc8UZZkBwhpc8682AzfErMv17uHt30uG7tm0E4T+2IN8m653CB2w/GWQ70qakWpHdHxefyCjTqZSGOY8+uQuc6xeO5pkgm33aRjAftjoSENUpMnBMcl4tHSbVN6MC66yvI1hZuj8tHLrD7USHeg2Ye9aupDxtiUxJoB0mjjnkPYeOpeL6Nivu72RcA97qbE9/cizPqrdYoVmmIRBace07D5X0JjnZFYh7XUFKrCVdgbwy8HsUTfx7DrFjCFifYRSAGmUBDI3Mg9HJSBEsfyetr4QR8LzMK74Jbpk3ZNamIYF748y7xVC7vFiRjRUYiX+4pVVaVCCCWCudLLpL+30jA/4xL/10C8sPR+G9ZC/jdf119EfC1FvAjCvjRGv7VFOLVF3D+IuBUFnW7mZ1ETv1KBH0R8B0FxFu6ebeG1/RMzt8E/DkR9F0R9EXAVyJoVc81om/pRnpHAX9uClH4tfHZFOJdDuZFwI9EUG0TC58VQV9rAV/lYF5rAT/KwbwSQd9rAV8EfDWF0F4E/GoK8Y4Cvgh4ebrlj6YQsiaQd1MIun1k5Wci6AcBvxJBv8rBfBDwt00h3gR8JYK+ooCf5WDwwv6IAvY2U+tdDuZNwFdTiBcBf98U4isR9GMt4CsR9M8SkB9O/ufqhf8SAirfHVnv1qJB0YTE14B41KimMxz9Hl7B2ieJaDkYjYCNLCSJl7GIzhc0xUfzgnFBr1sbp/GjKbizmBHmqqyhYU9iODTsHcLCEdfSzaiYQppmFvNzmeFQV0sKEkz2iSdXHKXm3VIgNUsHhz6dw6Fl0eBQOaLAfNYnDRUlMoTgFuP7mcI0GoNkg1P5NuetDCShsxfmAMIeSTnN9y29OGUKTloBY2xWABWm4QC2+glY0Kw5iy7dVIRNOHI5z9aoRTm1USDhRId5txwJ6nIaBd+q7YLFGU1pcOQV8IZ4bfzxBI+f1a0Om4eCx4PjFBKPb03Ybp8ux/ZTIlB9LWiwjWSTC9KSA3q9WhIk672LU4k+Hl9VlnMkLnWKwH+4M9puWwMC3fSZT268R2+SNwfH2i45/7pDwnFTPD5QfbPwR2UR0d0WR2x7fXYLxialRReza69rbX8q/MMSD0mY5BqkjA+5IBZxpqK70hxC/+4Qf979fOfDUIC1MXI4j+JP6o8RkB9OJ9/1p8q/LRHUTfQd6Gz4YO60TE6kXNcDWCbThrOjfS0Q1o8PYB36Z+IM1bpF9hUEmLl7EJiujZZcYTwGnR5bzj3ARCAmczUk37XhYEsMnuzIoAYzzU8EdJxYEYnOOdBXRUvs+RDJmEwHFWicekfS7PH1kR5GoKvllYPNde0R/yo3oA53SLDTM+k64CUiWKbyIHZe1A1po0QGo62bwhFWiUbIZGXDfJNeiD1NjJzcW/8By0i/FPbCRqIJN38I0uLGM2c7mZXkaO9GYFy4hjjZKUmJbPX6YJj7K3FoMkGC0sMYyL2rLswOE4uMuPgORDw9mP3k6pxMxA0Plj9DEppmMiOKsWtBDbiO0KoRkdFsWYO6spC4C+tMiZHJQyBa0zIonbgl9/vj1Va6LZxBYqZkWDlD0JdKXTjTaY1kG8/HIAXrEwcCIPnGFpIbofgonLNmeaQ3yfrg1rpZsP51wpMmPAxhPhmPiFv4lwYxoXSJotKzwCn5dEaWsv4APS3w/DbqWftjBMRBavq3NIX4bgKu1EyEbZYgkbYVEiZbi0gSYadywekoldQVQwucBZGRODYSTFQZEuX6JFywWF0Fco3EBcTeYE68dpSnNCrNLbiSPi8C225ntM8KB5LNCsl1tZB4663IwG2LReFxpt3QXoHE8kcNEo5BjuMMUSPwJyskk5PKFr3QNQPmmAvOT/r5iT4ksoHYWMhcMN/g9xNxtISwz+PnExyW6EMOW/C3bMGCviO1NEovNoQ5r3Ie58OJNuYFlTfYINnoCklXVEiuwCgpFwwmuUTvXLYFXxni+Zhb16LbWxXB9pQtuGB7kk50NmdriHo4LAcsEHPainYCLt0uGLu6LZLLCDMcpxKF+D2Gn69vJIZovFUZEwetRUGbhmBTvLu8PUOyPrl7ALF/XnDsYMuUHvgqgLV9IBzbtEi6m0c82E4SufC2Z3w98Djc39qnhX/d4OsAoIJkyFwueB52EqV1FkJwGGos0OQ8p42FZE0mXdS1sjpSbmwc5+4SLbzKv/+8Zv3fQcD/3EP/XQIOhOHkbyHgH1kL+NumEO+KoC8CvppC/H4t4CsRNEtv9x+JoK8o4IuAPzeFeLeGfxHwVEnKZ0XQ11pA7SovrXc5mI+mEF9rAT+igB+t4T/6AnLMiH4QcJdohRrPpOYjCvheC/iVCPpBwI8o4CsR9IOAr3Iwr76A7yigTsTpOwq4MG+3Unolgr6jgK+1gOs06v0SBXy1hv+FgF8VQf8PawFfTSE+CPhVEfSXKOBXRdBXIuhHOZhXFFCTctGSv8rB/FkCDoTxQPg7EkFn9JsJeKypARtNyhgbV3xEZRQMbHbjTeFNMq+l3hWWsNbmDgkml4FFb7VPYf20NzgUzkpKlR6o4B7zmAR5edBo5c04CFQ3LJh2nFv0CDhArAelzfn5ns4oLDQfwlRIGVtI3omOzZMPW/nhF74e0JZqXh4BjI+MY33Hm9GYz0WIZIgImyTFjN6NvAYvPwbEz8ZMoOLotAH7iGD08yPz6F6xBuApToAkHZQN3WUzBezT1eX8jVeeqLnKLXDHAR6vrAYRVSaeAzDbh4StngVPrYnkQGzlHvNvxkKijxEfIakqj7DiRiOq63kBEBkB510VRmmYajh0CquIBY7sN7R1rDVs5v6K8/sRL9CJISQQFn5UMJ0gcZUSP59OHCTabM5bdLWKdjg06mscqneBREeTcgNu2QMusDM8nqeSbyBY+jbxZiJeH0PTtsCMIkQSj4cWzcPzGJJG57nAmgdI7meZg6eNcsamUXCi1yrKwH+YUeG1Kl7/5zr3YT07hIWXzss/1hQC76nJ9C/pC/jtf6qc93tPIDN8mrksufBEXSoWKEcOiVXdE4+A1xuAPljeOCdLkUQ7Y3oH8GfTwpnxV57c+JsNpj/D76f3VCObZHEEcdQgkQYSkqNV4gHI+a3mYLCYnoh6nMigbKQhPj176xPRjc0N398MCqcnJi0ZThcUJJF7FEAyiydashmA8sjvxDnna0p4Ye+BXIaTwr60xolkvpuDmG1vnFtE+H252l9xEre/FbYAuD/Wvyldz7Urkis1NWKqtwVIg5tIvJtlpzSeJxos5PDOualnlmQyWHhgJMKNQOZc8PydswOifW+ZoyVIXqfSJyBe5XEBC8+wiLN2RVjKBySsRZqIGM/rFEx7eONsP1g3OM3H66ftpvjNWExKUhkTFZTnVCjsq4PkLuTrDJYLyuOEk1wlspgFJlAhPXMul9Yz8mgMBvTsN8wWZ6lFAnUuwHLVCMwNV3dKG30pwjrq4z0psllKfGOhgXb3ZBaM7G1J5sukBKMf95DY41tLyClwQGqrloPcW/+xRFC8p2azv4WA310RVKBIPK8+mkg+GVqahvcQ3Juz5IIh25U4zlwSWE8SUnj8RT5RHn8RAfr40PWFS6Z1/WkN8LyZxnx/sPNosBrdweYNnfMiePA0e9gZBLI3J+xcyBEdx2oGm6tgcL54l1LqykiujaPOuWB0kEuqbacFBAuGJAXb4enWYiHub2MWfpU/NKqzyxXWd5kWQd7lO6oqEs1bEiTexMlxnGX3HqQbYnQVQuWGPrzCB/y2znx9usvpJVcTCE7WovBv451GH08VyXU8aEWgDyGn/V1VQHwTNM7ru4VHUzwsWG8XOvHkDR7/dnC/gmNN8XjPrS1Qfs12EB5EvQis+tHS+sAaiDMHSWubuP94njUQPjcmCzJOaqh/wu2nEw7Pb1wgEefXooTN8mQUrDi6Em0c9QBbdz3nvH3mULoDtQA/V5Dc2fwh0WNJzsAut0URHKdIxmk9AAiXx23BJpyL1+MoHmFL3CXzy6MsUCkkGbBHhSRez3CmacRFCD6JVI4pcyTxv5GAo/8dAg4ng+nfQkBO/t7HwKsiaE0sRNZSzk/vphCviqB6dNlJH63htWpr5++KoPnuKP2IAr4IeIrWbaFbHA56j0pqf1kL+HMUMDuPF78SsN1uvHc5mI8o4GAPzi/lYF6JoB8EPB8i5Uci6Ksi6MdawJ9bw7+igB9rAV+t4X9OBP1oCvFaC/gRBfzqC/ixFvCDgD8SQRWbGUfmpB+t4fWeC9Iv5WBeUcB3IuhPTSHeFUFf5WB+2xr+XRH01RfwttHkH4mgv60IWt81UrwJ+C4H0yWCqlNryP8xAg4nwvBvaQrx7W2s+fyBQxn+zgWj0dDDR/GJB5+fHgp2zwOe9vvpBTanE5Lhao5yelbnB/Cr6Ei8pxNSeoiiCIcmuisCKRx59LY6OOAqg7xg55vq0XhcPiFZigELlt3r2vQ4CB0oOJaPjyWdP+kI1m21KQJuuMjpcxGNwZPFiPPnzYKnXsSjuKb2ritn4kd0FT1M2IqzDIcudXCit/xKgHEkZX4qIGGfC30FafjAoYY/VxpdKnkIoaoFzF/xuP2ZZh0gUo0d8wa5ltKAoxdwjk1OmHg4AC3BOgMYVUq881zlaZnmAiS0n7BgrwYWTbKeCj53xc/HpYdDL1fy4CXutvCSYcXTqYrmXeuBV7BVHXp0db4qkCb6jrCjgSRsl/wM3J2UE89KhhrVVr4Cbmzume9JgkR3taPA+jBFwg5uA4F67IrkZrxP/PB4zKnADwh0q06YP1NOEb0pLIWMu0ssduZaS8NxPoPYC07Ef/qnGe3ddhQ8ANzfFm876iwdGbx7P2feRqz+2FpAvKfGs78kCvjtiaCnMHFAGd4k5pU4iyTL5VGA1WAtFI5znSDh9L0Jxr4ZErg6SLpYi26QTOx54Rl+y9NQWNxAT3cyCYbNLSV7J1uC7dVjZpPLTSLcZKiDyET8zfflnkBMbxvj6FOKnH+89lpik3oGSsiLnJcq5omI/W0KqyQZdlHxzKJVb6+BWLmjrulEcyI0GY5BlbZzEoz8xiL0OTJg3bs8iX0rLUqWVriC+JDwuL/thifW1ChBD45IvLPYlITKSgmkTzQS3LrGLJVjHGHVVkhSMbymJLJtEdxj2Ra2PEpPBG/gESwEbVTALJ02hJiuA5a3IAXTrHVOAhgGIG4qjnM4N5NoJiAp9XN/SOyQ3oDko5UJ8mY1LGzXvkRk4is1yO5U5oJFH4835I4Aoj+cFrZxyVIq+osHmLrTICGHeP25hSmDPzzj+dWLVURogESfjz2FsdSXu3KHjz2EeXtgQXtCEm4SI+vKwZhFYB5wes9tRBvCfj0n3mnTCvQwLmSIG1Eo3F2yif4YAbs//n/XgoW/jYD2INsjsTiPBclIbmkwUc/glL2QCzY3jtLRmFwhsAOVMcVnJV0/L0/YDGrgWKjlHo2YDeAd1RUJJEfhaXSwLAhudyiC1Zyk9EmrEdiXoc75B8o0KjscBwENXRKEplPSwrkMIR3MkVDexOUp0ZkAzhwJGTgSvlaDcA/J4uARr988ZvQ+BR3HhaHG+ULleNS8sQtEa98qPG3ZzqhegwPBkAJ+vtcl8IdIUAYLs/Bq5cnTYmJWEIxnSMRLpZxo7mQFuIeVjffIZYf3GJlewU8bG4m7O+A4V6kjPN8Fbh8nmN1aQeiaUtzw+4s9Eu5xZw9Y290ChkdTlHQVZFOA63JReGRGIjo5aBY4T94tgnqMxOUTUwB/9DALpqRI5LNDeuCf+w4JSI81VBJYD2zG4fnPKzenj3o0g20WqsxPun7CSVguYPuskNhp71lSa3RtwbaeJeddlh5e/3ItgBu6HsdwXmvR/XWN46g0N4hv3WWg65i0OM7ly8Ib0/2/sxyM8L9DwNGM/7ah9Y8ngn4zAV+JoO+KoL+NAr6aQtRZKHMf5WBeUcCPcjAl7z6Itr/w7ZuAr76A70TQV0XQdxRwcsjad1/Aj3Iw5wtRfxBQXC9zRZLE+F0R9N0U4ouA6m03aj+igB9NIV59Ad9RwK+1gO8o4Jy7WL8kgn70Bfwi4LsczCCRp3bDcfpnOZgPAn5FAT8I+Etr+C4K+C4H8yLgqyLoOwp4FNX9LxVBf1sO5qMpxM/lYDK2sz6bQrzKwZDfRgFfiaCvKOBHOZj/QhRwNPu+Ytt/21rAyNIB/MnzzrGRMprRXTMPgbXKnQQKF1GqXR9zYKmyLQJy1SU6XycL2HDhjbBwiuToiQ0S6rmrmVftNYEOL/MbbIbjivO3o5jSW7mzIWpwAGM7J5aos3cs8INlw7y7Ewo0mjou+AO+KIKLW+H2HD2A9S3ZcF6i4/5ZgqRi4/2FeYZRRXR5711gbXHHgrH1CGgCgxSnl+s9Y6PlglKLk4+wXT+KwotIbVE9pxx4zjghTPNDnrrtYwEOrSviNdrkRFvdmUPgOxUO7Zoq0aGmI/Ecd8+x46OOaLYcryDRHkjaZ1E19LYY77tEy1Phb59Di15Xc5yea/oeibszKJ26PoG4P0RCxjNdo+5Dz2Hbl2vCdr1gRvHO9sFT1QNhwm7U0HDqROBFl3NHwLNH+7frGkLTQxKvGw2/j08i8Of7Nceej7Ch7XO3BzYfHIi3F88tFQwyhmokLUgyjEyJcr5vga34Led74fREz+dlBht1UTJPFzWgsqBvkNTVCc8/0H8eWr/znhpzf0sU8LuzVaBNxiBfXJV5tzjD6dOAZbBdTmTC5vZFIOw4KUERij5zb+KyIXlv7sNW2dqExUfSVb3NNHCLq85YLEhAQ8oanH7KMucJc4lSO7mVMNfkJ3FoJbZ0ftji/pZXtfADcs+pmCUAiydOhz3VSkuy2YQKbB69GecULvA0M40LaIEoF4E0QOK0pzAC5s9x/9YSiZmf7mdwdzckmtbeNDKcVg14U2PCObTNLSoaUxVgJD85R+zj509BoUEk4Tjo3ZQDkiuZUvC8TCyYiI98avS6ImbqiScOs7YeGTSFA94wELngce1JpLEWbdfEwi68/XJ5IrAyxqBtqMDc5UyWaHrpB6DOQiQtlDidb+63MxIZ98xyzhLI2ClMCAcCTrfnR/zfRk5qEOU5IQwvmkBL/m6Dc93fOdtQGoGMrNEWWG8zJtBUNk+ft+cNKG+ZjD0nfEv5yVkB2PeaIlD6gNd3luAkwY5D5skeb9E5GQ3A0VOL+OqVk+hpud5AMmYKYf7N/mNVdvGemvJ/CwEn33xPjeOih89tP2PslOP8b7YsNXCUx677nSl5OopOMjj7yuD8/HI40cnF0yENthHnzWSnoYedGECyKgIWeHVZ0izlz7CFQ8x59+Ehp7XV+ADDERQM7l02yzLXYOuK68JbK/uG6vMUv388r1hg8UgW/pDGwCrZ4vx0TwQqnDgewmWQcb5+54Ba1ukGgXLDPdKzElH/7lGIS50Rz6EOT8d33L+LNyznnYRBS3UR7/GNsFkRf732LNrQ9QycIbfiWHznU1qHIg9+qcR4jx4VSvN5OANvL4fEB1pZ1HekJaTjEgq/kSjQSyw8wJUWLvPpAQmbr9sFhBXuknncQqOcejLA7lkG8wQPr1csakPwzrOUY5mwn1Fp4LnggQTEv48KDQnJx4A3YsIFhrwAeqijNdin2ibBweKRfD4OxbaxNQljtoLziJFwB9ZXV4Wvc2VDe9fbEqKte8bPu6FH6UozkPDHDQuGh5FEz025xGeOv2TenroaFQtvBX5bBQXL797Pf6r8dxBw/L9DwDHPc39LU4jBn0gEfZeD+SLgOwr4IuDevFu/lIMp+KhfvAn4Wgu4A/1RvAnIFhH/g4Bh9mg/mkK8W8MPD9X0k4BfUUC9Dq4/ysG8CGjcnFL6pRzMR1OIn8rBaEs45z+aQnSJoFo1k9J3FPBdEfSnRNCPKGDprSWifhHwnQiqn+L0vRbw5KYHormHp/eOAn6sBfwioI5z9vJHIuhXX8CvKOAHAV+JoGQSZ578KgfzkQj6igIWD3fxoyLobxNBX1HAj0TQj9bwr7WA+/Vu8Us5mPdawK8o4B9tCoH31FD4Wwj43WsBORrX4EdszHncPQa6CeIZsCwRWECPNSCZNj443BaJNRXPJZXvyhGSJhkUQXSc5DRITzPYmtsn8bebSUqNnWEAO8/uzK/jRKD3vFdBUg2RPEl9RsIIgy0EBuE5NvWiGT3zuwuE5bYmfsBHSCIic7DO9jviub2xRY848oA7CoZI1BWSs9pvTYg25ytj+zKyaHR58OAchlXhTeNRSs9Crw9hG54Kb3aY4vGAr0Hw6G1JMCGnGX1ukFjbgXQlAX9tGnpk8wjW/vHOAgAkqWlcU4jl+kSC+Iykki49JN92V7Jge9Z4uiv1HqT3hGP+cFfhVGMkF7CJ5AMXmKtZRG+ZbuNQKu6KIOYuSF57KIIvV48iCFw83qSaN+AKcc35k2MkUFItbxCPfI4w+ZEiUffOCKJ7uyc+w4ku5bePMWyMIsehdy+cKP6eEQjDxYUEm9nGomooMDgPXYMLvdHGo4eyK9hW9MaMXdo+0Lwnj8FZD08sSJ66R0+D6xhCQ2tJELTmz5XWvvOeEvi/hIDfvhZw3787wKzxivnV3PHoLORxurW1VOIJ0awlze3WB7kaIlHOXgZ0WvaeEJnniHlR359RLqwS/J3SHZwe9pEwtU8tCFO76+3oP1rqVKIEaZUIxPW68oRdZgxs+5nNMdVrT7ThkgpUVbOZJ/U3OTlU9wSSgygTb+q5OW1pCBBMZkbBNtu8+4t+NYB0kuH0kp9kKXUmjQmsvPUQjJC1dG+cLIjNqcS89qyktFepOdi7ekgcx8SprW2pe/AHNOV816iQmPw9Am8eUSRbLZW0V0YqRKCPOOAssaT1taohiIQ58zJ3lZKTUmmQuv6W8+bLrKTVUHUgyfIesVWTedQbuUeQg8scj3fkWnQ67Xq0EWPBgo1140kyXpew9sY4XfXlLKczkcjgtWOdC1YOko6dcO4bhjZXgHG3cXptXWYQ9BKx8En6kHDuOsLpqd16nL9mYUkVV8kgli5cwZTLM6eP8E7BifwcedFF0mVewGfI6syY/5TmlDKBmwCbEb3w4bmX/uA9NRn8jxVB/yUEHH3zPXUOowjYZnJAQoS0pP46v3drASsuoOthTq9u40HSWyLRvHnl0b3TZuDySlZ4815B6Voy1xD3F1mXsL/waKnXBFzzhuPMbYOfP0Z0AK7cixg7QojzSzLbgs14fA5P+6SlrpOOgEkt/syT86CkZ5vvARxPeI8xcSDhuKgBpNmxIkF48Roq9mIdtmTvE/9xJhF1d93vDCfGSMRCaehTX0qwjX0kENmqLV0VTIBkL3fNfWL/RIUs8sCdr5GM7HgEKmYnDcfFbEeYNHMFWqY8joN8khGmm5pH+eFpB+lu5jGvmPs8JeLBwPFstOa8W88t6Z2WG4if44ALRm0lULfCgTWy13i9roaaUqEZAzhSi0L0T2VK51frAvHliNsTHa+kxBA4cK+XPQlGXIXkuzYTSAGHmkArRhGdTegItiMBr4eSMIGCuFlC4I1ZEWxdJF7/tKgg1vs3vEeKU0tz1mwgOAR74p17p5S2c+mAZG2RsCcJz++q0CtA2WTML6rFv7MczH9usP8uASfDrn7hX0HACf0TiaAfreG/ysG8E0G/KoJ+JIK+y8Fkg7skfxBwdC/zjyjgz2sB34mgryjgRyLoqzX8qxyMsfU2wi8VQV9rAT/KwbwI2IyrfvERBdx8rQV8JYIerzP6oy/gqxzMBwF/jgK+mkJ8RAHZ9Dr4kQia1NHsYy2gNlg6pewn5u1zLWATBe2bgO9yML9tCvFaC6ifjv3Z/0Peu7QrqjTp3x/IgYkKwlA0IxUVJSA5zTgpmqioePz0/1Tr7bWu2rt7T6qe3vX2kKtWKShBxM+IuG/z513AnxVBfzaF+PIF/HsEfMvBvBHwIwfzbRD0UW2sb13A/6g1vIypjvanIOCvLle7+70sJ63ukMfoSERbiKXAFWMDEre3sxisPBGYqqedCI/zuQGD7tnEJuoZgp86uUSQpTbGsLj1ia86uryV6bLCIOl1hW+d8wpm5WggU+fhJPx+0cRwWgxvGLLCIMFp3jdhkexHuIqNKw+q4bGBvrlc4mqxESKcD+T7a1FxxkzUJo9P6gxgnI6OuJq6CvXdcWLBfdGX5fGy04hgAjKVlGwUoXvVLzxoRa0a2jMtxISLknNnNjNhe348MC1OT8EH9vUOWvJoMM6nPRqaqtVAa3Z8oHNpXSjvr4wa0Ht0EUVai2BpHQ2YBGGIke61qU/WcQ0RHFX0K37knM/alUTKjizfu7Od8K9tiXQGuxa4Muea4M9z4sOtvo6w8LQr51XdB1hyiXSrdl/nvDu4WfJzf3rozkOJlJxJpCw2oYdhySvB9+JYgTbrCsRB606CgXuL2dyyTrg2I4fH8crxWX1kR1nOy2desujeVMb8pYdxRRvuG7dTDI/1yMeVcey9Rqpavw8B+91e508xhfjVP1Va5HzAmFwDzp+bpwrtQ9zFwr4suD/WW3eKc13esyNlIoK5fUfoOScb40u/pP5922tg+xhc0Sf7lIe7nJag75QG8bCQZeL4KXK4mhMHi2e/Td0Of94hNw4FepkT08BzHwok5DV4OetHNOje2hWl9UQi5t0BETap70OfzF8dCs+n/oWMYsj2jYerAksSRt5LXjGpThivdkPuk+HQBKVTN+gXG0p8Y1I1EBeHPsbC0YR7YmjBgh7amBexoLx1mCJotmjQre8zeY9Xwzvs8uoiY2ymC8dql7LcfCgS4fJwzoM8cWI4Dp0Ew0rf8/BYlSr0nq/P72abIhDbTgmd/qqLNLXnJHQvigWPqscxU6nNg6HmqLBOSRvDwyUS4Xokz3+9GyzRW69QcGfyGj4PVBNxnve4u9q/huLk14++PaXcd3ZPhO3tIBGy91xRPyVTC3rTqyzHB6RP/SQAhNLtORgnyz0N1UgtYR495Od7P6ck0NyDCWyHEWZUdWmwKKvf11nvd2Wa+kMQ8FebQrhH9YFBwM80fOhjE3S6s5HP2IX6Xe1QwrYwK3mPXVwR6uP69VOb+cRVdd4SnnR8GUNlVMqYmVfcjzKJPF3l4mIU3necDwvVh0kYzDCM6rUIpkvVgtJpCBa71p77rQWocKvYDHMvjQTP6r0Kzn64RPe4cgnnLWZAExpXdNr+RQStadeC07n1+qnxmFF/FFQ+OH7+RD6crkXo7WkNV2e4wDyZbXiopVOAVe0DulngEYmvEplmdXzC6Agyhs+0J2Pynq8wz5474hcaqeEUYIZFbG+Jz4ZJDktXPmO8eBvTsKP3ACS6phjliy3n10T+fcqrJ4Z9L+M8c2XenN2MWsb81JV5pIpLYPfHAYvpa9M33e9UOIWdISa7lXymXDV53DnKPJ8un4dXjBxt2DYXef6jQ0L8ZS++w5MUFq5eWdC/TOEOl9TdIAdXng9J5PdxY6s2+kHy5ME4ntnw8Kwbrg5iR4InS1R4Nrl8pnBFvgA9iwpivwCM8SrrgH7/8PPO+r8DAfX/HQTUe0bnT9kF7P7ijsUgMgffu4DZPHI/phDfdgHfg6DfEPDdBfzIwSQ4t//SBaxie/xjEJQPaefTBfwMgv4PXcCru4Rv1vAfBHwPgr4R8FsX8Nsu4GLkzD+7gJN6Oat/+AJ+ycF8WcN/TCGi6+3pHAI+INMdW6vfu4BLRV6fedy0nI1+nH1XBH13AafYHf2Qg3l3Af9iCvF9FzBf/EDAtzX8N0XQr0HQb13A68NnP7qAXehl37uAb1/Adxfwswv4UQTNl+4PX8AvOZgpmk/rL11AhHn28QX8rgj6+7uAuqr0/6+aQjjLbYChoo5p2g4NWf1ddcDNOKMiGqiZLM8uiztmzrImwWMukeFUigUeHsQkkddayHKzLBBXm+WQp7BrIfjDkYFxd9PiYd67WuC12gGuMvNOA3XbNmHZ3poY3cyhiOr93AS4riL5/wtCw9g9yUd//3RAPrf3NLgP5znUvfYE03mP0WT7kOcTKIMRri+9vuCjvWZAf7mSyJqvHyIIRq/BTT+9YabjU6YqWbixBrUdpqm2IX4/1QGILl/PW+57JLQzR2He+DrEIpq2eWiPElk+ZiuGfqeWr3e05PkH0WiKLlk0PEhbMxX8/rLB6JrLTPngWg23dDVHxzg0Ikwm6zsbp4FE4MtGJsN7p13CcOn1MSDrAYnCpp+DUpxC9Lb1UwTZNrPB158hZpo+pInZu9sMxfWCjhMdeWCWK4SxeNYYnrQD8bNqlgM+JIIfhl6XBn51r5joQxvr+ZPT9NkvY6Yawx56xVGe32I0tNga0iMWlNxI0ChnH5TRtkFnXLVFgO7AZL8vprrdf5RY+pcg4K8eBDW1g4GhZmbEbz9BIk/dQgyfa84DfdGWCKjTFF96rq9O+wbhdBkLeY/HlQgPI0veY/d8hJlRlsQ/dAOAkREwTPZ9nwTpgNlgdiXeuE97KELiVxJheHTDfInyDcYNBWhIJBHTXqxp0FYcBLqpp+jZa4sGI3Mvy7EQbAy2SsEDCYQW7DK8YpbSneCdlxSFrV8opqhIZKysrQ/6+cHQO7AJCRU2ViAu7RDd6dMQ2IG7CkVkJJhr05r78XlWw/whzz/qTBzC7T41YbgeTjFaw4AHVfOI4dy3C+RtWa5zZpUWrEeDE4YtuNCA+p4P84YbmNkxpf55Evkw2HKK7nYgy1VS7iWSPukW8+PEozwuSgPSQSyRTu/I652ZjwrkV5pjtnrK8rkAq4HzKo+xEMc+cc3dyALTrhQMnOOEhqulkEjYpzrmyk7Q0DudGgj2+gRPm9mAJ/EoNGEQTWLk1/pM/VM7UeB2Yx5mQ1YKLlO9AcbYIC+Ejrnf24e/DwF1Ve39KQj4qwdB42GHIldGdxI+lcgGzKYb9C/rB/FXfoyw3yrKy7TA5/7uHBvARDHEeHjeCf/YYyowlVe4GltH7tdqbUGjt/KXf6x8Tl+ur2mT7iN5IZ+8B5oiAajbmswLdnOiYXboyO+cPGIMVMxIQC8SyYr+pkB/B/L91kOJhDe/GOMKS8KDyIgssO3kLBFxviZ8Pd/ZcI6nMqbu0y0JUFFKsG6dGN2OXr1MIU7yep7gYLZ1fBEKLXrt8rkDLCaPVPibu8RDu5cr6Efaifu3OcRgiub1U2hX5slYe/1UWgRU5ukm4+HIndzhzHc18m22J7J+lAj8aE+HyHeHNQ2rJrWhUowO4qUXUI5cIqTRXsgYuPQa7ruNRMhOezhH/nQzyqMwArBnUw8Li51JcMS+D00nKLC471ciCJczE8ZNIV+ITyIeNPeglHm/kDFx8XMalP2pD+uYWHgJWYeH9SQrgdQtE1dKuyb+1JzLen6cjLHodQIRFvfKBlJuXIzP9wMPEOt/pxzMf4XIfxYBDe1FVn9EF/CXK629u4BvBPzIwbwR8O8HQd+KoN9MId5dwPcu4Gneff5AQCVo1L/fBfw2CPrpAlb5svp0ASvlPqWzXbP0v+0CfgZBBamTDwJa0/1E/ewCvruArBkN1KFN9MnfD4J+5GDeu4CXw3T3XRH03QVkbwScjETqHLJq9B0B/3YX8Nsg6LsL+BkEvfsj9YOAn0HQn30Bv0whPnIwNfROzsl4ys/vjYB471y/dwF/RsD3LqCsekc/fAExm1vOehQ6/40pxCjvpT8Q8N0F/NkX8GsQ9PfuAhp9ov+jKcT/T7uAw/VWphKTzETSK4sYTozGWCbWhMYPrfGh3LIWBpv2WfgErz4sdBLjaalJRHTZ2mZFuogx0SwmYkddleDODhZez5ZEQoXdfNZvd48vEwKF+GwukUyX1SuG4y2IuG/MDajU7hlX9rxHggjnMezItY2x9RpcpMwuobV9btGhzpTHw0Negf6YOLhTogFJevnsDurk+fLRC7syFTt9hLnqjPACujzOVNNiveGCYDh4CBHwTQNgslGOMTm1aMgLbFjemYXIB70hSSP7hDL1hxFGu6YjeE+X16fBOEOXqxKhtq35HbqJPsBzj1o03Tn9CiZlVzLwOLrJVBibNbPD4xXd81KWsyIflOzukhnWqI9IdCn0HPbj2Uky870r+NNoZGkwHdWYzFZAomQ9tNm14COsi3vDw+t2nbPWLWxh0n3tQnJjjrBRJxLBW1Sn/NJ9NGxma7JcVTshT43RI2fbcjTGdNIai0QsPJstxssWRmFJaPBYGwi9amBiJTYjGgVcIvDvi6lO7w8ZBP3lcjB+q3QxXGIpQmUmkaDWLzt075tEhNeXbfW8eHlx6m2JQPQqESv39n30jXlNwmFnaoBampEs/1Y7yu/+vgZYX0L0tPqlGjsJFRjsbxfk7hKI3zoFd5gFinzWPitZvnJa+RAehESiXlsea4uBAismi9OVXsxJuC97FcwS64yeKstRP9ECBc7QAVx1uicadO1tDSe+89BN6IQEa4vXUBSurMP26lyEx2dPhUuuPLCYOQPBHWNYgVE1HUyH14vg4UY3YDXBCL3ZPaDBFSWiPjsLGUMyAdDAeHlTJm6joW9pMZcFnyTNVcF1dBYbIsthhyrg3lWOKy4Y8QlRfbisbxJpAzOmwVGb5HCo+EOWm3VEOF6eAI/BS5JJnwkaOI7XyEcLOaK7PBQkeEQnE5zcumPgqm3qGTdSgUKDCaI6nxHfXVUGUEvhmNHDQfDzWsZkQAceViNzRBNvcvBhyaMNJoO+fAaYTWZBnLkCk3NecR42tQrTczBGp7quKRflIf9tCGj0e+qf4gv4qxHQvmg25tt1l/rz80SF2TroYlx3OsRXjqoKrTKQSMHyUASLg1ZJxNhZ6HQWNQ2G/gSgd+YH9Bv/SsPBTFXAbw/36CnThvDM75vQkOMesbnsBb9piQok16YYmY8LD7NLtwFD0SpMC76mvlnIkKT74oxFNw4pz8eRD9fVw5fIclBpiMakAb9+aJgedlvB/byjgns4LpBfLzvBrzrzIT2zLYbr84GGq+7ZAkarGIsUQ+p35nUMs1Vrit5hXgifcYmksTEFzM3RlQYXXd6z94vZwSTEmsi8c/bBcQIbs1CX97zrWvIZ4O8UmWbYmQYjmZUgJ8PXgsZroaAodAva68TEqPeMKe8tUoQkfy4xmp/u8u9JVIMzaAUyptoF4XzWq6FznuaYXRc3woetsw1TqjWIymxDub/KTAj2O/mM2ZGUhMv92AZN31MsTn0ZE6tGIupBJi8Uw3VP/n+/aYD23SmGsX4WfHh+xZwVLDFOrxH1ZR14BwniKQat8sRDstf+lYOgXyXjfxQBVaL3e3/MLuAv7lh8+QJ+uoBvRdBv1vBfphAfOZgPAl4Lg3/rAv6MgD93AQ/xGH4Mgv7cBXzLwWyMbEanZH6NP4Ogb0XQvwyCjvCAwyA/XL9bw799Ad8I+OkCvgdB/94a/q0I+kbAb13ANwK+u4AfX8Bvu4BfCPhtF/DLF5BCfLc+XcDvg6DvXcAvX8CfdwEPo8H+uxyM5uzuznHag+9dwI8v4M/W8O9B0DcCfjOFiA2yloi5HX33Bfy5C/jNFKJt3NARVxj9XgSUMWUYf8wg6C+OqfZk2X/ZTS9JvB9dG7jj+YQHcz2jcdhuAVzNkYVJrl1lKlwOLNYtzlu8WrsxT2tzrTKuTjeIVTEVqRlJ5KunxMOyvaQkNqq1wagIDYxvlibCvj5QWdz3Cgw8Y8KjhWErMN+fDEyXQ4OG9yoHGOwGUzwp+5Pg67SVgxGkfYxn1CbRbn+pIb0fUqxckKEwyCRSuSIaY9Vy+jzcN3OADtIFXpbLPvVHGqrsTk4murtNRbjMpyaIVf8my19h8rR/c3MWd2ZniYQqiGiezgy4HvZHzGOqEq7XN4XNZvsz8vlCIlRmGxUsJpmF9YLYNGJCj6G/DBsMu70nD+69TcycWdDDoHe58yDtlBJBnSjEzQCZSJMgj+F5WxqYY7/Peaq3LODlVsUi8i2eFg8P2DwRS2ye2xsNx235/5tCXt+l27pyLtTchPgmy/uz2hnw6Nzx7qyTaQ7u9UHCI98e+Szvexwd7Ex5dDlSi6nqbYJXFnV5MOi2TJgzMcWNQyVyjo5Y/i4EVImhqP+IgP+SLuCv/qmyLPw9croWxF89Jj40tNCRJ481D0O2NqC/Pqu4WliyXKUrUsIEDxMsT+RVjmpnE+qWccFYUY40mNkS2fRos0c/GJXC32+iBryCGpjVPYsHx2PPgllt+eim4Z4EZ7ar4Raf5fvfJgcqEdP0QVVVgn6WOSQITlYF0YoBptbhIO+p+oCwKZiLnnu6ytf3yB36olVinpVzHlh2pUJmyfLYMU4O8Xc9WW6fsCMhbwlDHrgPLwZFKV7PiPRJOKwXNmyncMU8j1PhD667ElR/eMFQp5SHyx2PIUgXM4yoJ8vpgTYsoYjrBUb3RuPBiO5iSHl+ROci83q4dac+3CaTAFdLc8X5IK1zGHbzAUbJs6DcXXOExVieT3Gh8nqPD3GHgXlTMd76GxLe5pksh4VE3CTamIKPKbPgmT84pt31UgRh2pVIPi5PGN72DfU3ZtHAOBI5XrsFkPRYxhaoY3FCd8AU7he1LcvZQOtgfNjXnG/3UwWmj42PGQ62Ipgv45/L1V8ZU13tH7uA/xJTiF+NgJ15y0ePPHT5HZVWCWWrO0Gvn2o0ZGESQ3J/MHR5EPNgqacyDywfSyzweaLB1IgqaFH9hFEcPDn3LkcfTovFFb3z/iaC5fTUgDraPDDZ5kcexou0BnJbuOjIhzr1iRUhRKUr//4hytdwsnx/p+X2EB+LiPhuT8boc7bYYLjxdBIcHdWG3X3PZMw9KuI/JnsZ42wXSqTzah5axh6AtYMzpik5Uj5qZQbsSqVE3npEwud3y4DWLeGI/d2aSyRK7pAcEgfTXvrgfsBfMdWeDtDRvTP3Q9EAGIfCw1yHtQjWeX2XAdhqI5bqlQSDTaCAkWooYyjecm7A3IANBPL8xkbKfbvXV2DwXK5lTDYyz1Uj9dWZb+XIHX3NJdxJ5C2gs8Og2RARTDJD5tH+UUN/GWwJX2VnBWIcHtBN+hIZ79vxHVZhF9HxklKEPZAxKPpRhJvpRhPBgcgYu+8TD50ULyRsWoUFzqwjn2F2EguuHXYWTO5DgZ7oX+Qzwj/9KxVBe//1b/9ZBOwQTf1DFEH70Pu1j4Fvu4BfCPjuAn6zhv/WBfx5EPTdBdwfLoR+dgHfCPjNF/BnOZgvU4iPNfxkSQc/BkE7dbv8IOBuNV9+HwT9mEJ87QJ+8wV8I+DbF3BC56f7jy7gyxTiswv4HgT97AL+rTW8ojrLjzX8ZGuvavO9C3jx+fj7LuDam1b0Z1MIps4cGL53AT/W8J9BUDe/fuRgPl1A/bBUHedLEfS/9wX82Rr+owj6kYN5mUL8D3IwH1OIL0XQn+Vg3oOg37qAv18RVMbUrxPb/t0IOPjFqXVuRoCHOfdETJ63mA1M3sdTc7FFeguLOxj7rYvRfnYXPHo4JaN574yn7GyJlClmzub68YjB0lvQeOGtFeawQ4aHdjGmSdOSiOF5A4aXiLVkuQlmyfr+84TJIpmS1KWLRpaLBLDeXAaSiI52A+ZO97Bykkbwcrz0QTueJ3g8nJGmk8eygqqbCTzOQ0ajoWYANE7m4NmdtmTYtDIFdHGQyKWIlvA31aNil/HJxkgc9jQo2vJ6xH1uYjW5SISMwLNZP/XaGKf7MYmv/XMFR97WkKdU5/50Vsbs2ZGI7G26HeJ37hcbbgf5ftfD0iGJTnMbHHrqY2AbHRocjS2w/uBpYnhwCA9WA7yzx3WwxmrZn4iYxRcLlosMsInuLcLXo6sJwdIZYnNx5jSN2yOFRURPcH8bPEi4rMs7Uwe6g/VTf9AAaX6HIltvsdHuQx6397Rhl9AN8Rq4mYjXG/r6MXlWYrTuzkkaWJXJsvnZwcvgpnGeTS8KNMrZxRq0CY3j+GH9NgTsKET7QxCwP/zFMTUcGDrGUWtP/OVBIsTce7ro7vuy/GrrZQ751Rpj3tIywvdpJculVFaT1eD1HV+G8p7Wz9oQ3aN3oRxmlg/PQdJD10wECQ48LkE3fRu5MptL5HB7BmDsHzDy7BMPrxgacNF1Rd4DEip5e3xX4drXRrjax1wi5zF5IeLOxygyziRccMuGBdFWiPXtSULyAAVOz+CCea+1JKFDujYkMJQnuD35lHeemgKoJaFEzhOlfpVTCw5eEGJ4HKg0rFjbh8ApRhL5JPL63NwrEJ1e5eiVMBrOblUM5+MuQQcfWx6c21sbZlSWv/mZDGj8MLsGLKvNAN07sWl4knAG1S5bo2eoG+JvjloM222+wHCUy/Kymikl7Jj7mmoenznnHd+AVK3HGK2iHfWb4etnm84RMSitEffj/riGwWUqX2+PHpdUMZEIyF4dJGN352FLGZiscsUeKx8mIjrx2oDRRH9iljuq8JetSwXjZyi/v2VXIiNfSXw4TKYb5NflToT2+fjb9mtlTHX6f0oX8FebQozqR4Zh4g1osqVTgCG7RpiIrUSuzkEi0q1uTdHfLRIS7qtTDsyWCOV3WmcRDFqxCeFz3mDkjrrUN7zpHR547KCX3h6Cm8kZQe8WfcS2cRZha5/Je35zDDEv6yfli0gipDWYSqbR9Q0J+ldLhfaqP8R4XSY8cK2eAhvl0WB+StvyfIZqBSbtL9EvdnsR7hZ7A7R1sMK0m7+QNBk3oK9bBIutOJFwPbElcvaaHebXiUQgNZ3K8988UkRjUHL/nM0QfGUhY2ZhEhJs044BHc8FRE8yGx9UMm/ep1qE2TwsebjfJBZ0JleGyWb0IEH1GCOccREiz4R8hviNjAklmU4xnIuc81cfFHrtdoNxNugI/7Suc/Dt1kYi4bikvrmMc7judw0WRO+KIN0Y8nwvI8C0YpUILkaTw/DeuqLjXtdEfmwRwLI9S9FfXTeCD4lERmvCCzw0A52GZ+cq3/+opRjf6Y34eGkZ0FsFCbqNn4igWwQ5eElQY7J0b9TPrrPqX4mA/5WX/rMI2O2o2p8yCPqrB2zeXcCfdwE/CPjuAn6ZQnxDwJ/lYAStiLAWNTM/CNiok8l3RdB3F/AvphDvQdD3LuB7EHQKu2vzzRfwLwj4sy/gexD0jYDvXcBZYfXVzy7gty7gexD0Z2v49yDoRxF0i4eVc1EHwx9dwNNsp326gB8EfHcBPwj43gVkzBg4u85UkuF7EPRbF/CNgKMdMz9dwI8v4HsX8N0FtOhMXv9XF/DbLuA3X8C3HMx7EPTTBXzvAn4bBP2YQrwGQT+7gNqJih/W8G9fwJ0+X30QcDovh/WnC7jp90d/QcDf6gsoY+rXiW3/aYqgg+trUNF3AhL725vBVL20UNTOkkQC2rI8yrYpBv3ySfwucwy2nxwUXKswE6moXJMVw8UTcddDkVYTRJYoB4F7Xr66WrMhsM7DsXFd6wMSkdPDZD1r1MFwO5mTpGraORQPOset/kKa+NlCGM7PKVb76sp507kB05Kbi2v68EgqbAeZUuhnPKi3CY8utUx9y6cT4WW9MWkUBE0F/e55jef+Sr5fZI9s5ol2gnwwPEikYxIhHUos3JxOIBKhju4MCn2CB9+d0mRVS6QbRJziJWtLRHucTYVN3TXg+TxXSbhNJEJ6k3WIO2fBacxUWwXjHI3wtFj2BO+b2zszwqeFIT91OZ9YD2SLIqtx7SVTEbX0lgLLdWZjGUzl+bJgeYfzQFhY89aCRDsQFfNuRH5+2Vih8gUePjt2eIglkRUVr/QiBnIkZyzvKuWxLotjNj50clwr+oqmnVDcWXXentFxvCWNWljdWQrnCJtgaHB+r1Yl0IcT4zaaT3nanTya34aA3Y7R/0c5mH/JIOiv3gU8TZMJxp53FH7rKBFCmKMDumd/R/hxtbFgsL+H6Gv7kgaG3wXo7ucpnuuyQ/3CWgBU5nCJxfMmkZB3piacx94Ec+7Ie5hGRx+6WyVHNHcODUe62sBFlfeCczOuNPDzQw3C9wGDQXKVCKe7MaSrZI6RWcWUO/e+Ih/bxwoxlQUYP+kawKSdnBC7cY/6xzA0YeVd+piuNU/4rx4yRIPUwmStxoTbh/4dLjI1YCYc9vKaJCrk6aNCf9+0RHBc32xGMFjK6rT1kqToHkowNiFibrkT7l8unRyUiB3RL3cSmVZLYgKOY4KuUg1JXHd6bymJGbqx6ghOTtlrWHp9wszu7WjQcWYxRLJSxKQ5CcrDbUeBe9QSGFB2I4HeCi1QdmWAzmhYi3Bzu8iYGxfy80oGQINyNalhbLTO8jgMOXemEtGj885Gp84VEk7LgYzhmN+wbvVnNLa2WgMb5vRx1Z/JGCLuUoFeL4zQeU7k55feswra2UWWv3mvJuFzkf62XUC121X0P8Ua/ld3AStHIom83U0SGeWxhLi3F+ivny0SNPL2hC4NFuiMRSrv+a68R9WCRbhq7yUiXS91DNkwu0okyTQe3MlJ3vN6oqH3kP/MN0bWwKJpD9Hj9oUEBcjj8NiSiLJ5EhEkh4MC0WRhYEpvWxKw4RHh+hzNkTck5b41UE2o8uRl2nA2aWLltQLNbBtgoLVr6s+8yIbV6VK9EPZM+FadAPD1VEP5Ao0M1rxlgTaPj8hrIxE+z48yv/qLErPLZkODCz81EFmPDRbBqEPCUSdECCP5jHFWypWHt0fLhnh2zNA/3UoS5kstl4gqzy+btBUezDrjGsxgk2I2SisSqmlhgT4vFhjx/or6lTdvgDozFX2X97gfDtU7+OZu/zKVeP3MotR3OKqPJ/pprBJfF/J8h4fry39X2VOucVs+49YtBcO1sqF+q+ghBCP5/aT9aCvCWpXIaOb6BtfB3KB8MrtZrHgutuhVi4cIjf6qgstkV2DIIvl50vHuDs54cUGXOA+J7Jv5zyq7/w4E/K8Y+s8iYK/X03/VMMAfaQ1/gdz6qxzMexfwrQj6MwL+bA3/QcD3IGg2vQx+DIK+EfBLDuabImhjvZYF3oOgS2vifAZBLX+7UkeeMy+c66LyhbX2AD+7gJe9b//wBbRvB+KUjjOi021QWp9dwHcX8IOA2qU7/4spxAcBL+GmGvbdc++HIuipucffEPCzC/jNF7Coj/4wlzn0L4Og711A9mASQTdeu/9jF9BfJc2PQdCvXcA3Ar59Ab8h4KcL+PMg6AJNY3gQ2fr7LmCayBrjg4Delfx/cjCvQdCZeRP+ZxD03QX8JgfT6MvJXxDwMwg6nk3s/4A1vIypfudPGQT91dbw+slBvLaaWEQFv+fsVlsBXo8+imi9aKtwT7ZbdOtRh/sOmD7ruI6BMg/aIu7PHyUrtKSPaJw4iall1qxT904ocndG03K3KVn0IB42MBzyxHfkcXKZDLBqtAVJ8sMaGFXl+zepPSLJVF/cYeZEWyzD+M75wxpUjPVEilvqBTzOFadmXOgErzad8ohmF4RjsF5hsxUvOZqLPL5uzwe8hhuJlLvpqGHDxWyHq1CrKWdCIqVvHxyUt8eYJMzlPttpA0Rhw4zEs6WtwHCVTfFSJAMeL0dDZI6rz/FiMZ3zmK98GHfmOV7sNCDRM1zUcNYiC8t2R5Olx5Ijm7T28oIyU6O+d3Ubduo7NzxPZ3MetabtCjDVPdys2kORwmiArN+5LVDABmmayJNjTKzPEmHHHRLMdsM7UwI9RzHJu9QfttomtKwDwarUGU1FuPPZfhps8KpqaxEts8pnLiw76LjgkNSwOzmrVqTAi1kMaESmDjCy761wu7zK6z0E3u/rAso0pf9ftYb3xkcXo1O74cFip92hffUMjPusJv7p4d5h6sZ7dJR6S3x5+9gAp4nAytNVEnZPVxOGy0eKeWxLJJy1kwZM/RRjbO9PIlgmEjEmW7/BfDHwRHAoZDnM+GOC/pQ9eLBKYx+mq9qT5ZT3FH55HxpQdAofM32dS0QD+XbK4KjgivQk8uz1mQl7VxZtqWjkPW4vegDNdcQk8u1C7g9XPQOMYhljhJ1C8E2l13CfvXQxksOY+JtQqaE5boi83npIo2p7a5jnuCm6blqJYPSwbDBvqSxf+WAq/KU1LqHdHDWMAlKT4LajDZz01kgicgUi1kyJtMvryydxl3Ie9rcNwKMQHSwer8HLPDz7UCqmjOnOS76myuX5aoEsTx3NV2S5PJ/YgEUuMDzPG8qj5GYyb/+oMVt0GAlbvM5hfmFdzIe9lAZZUavQCnYxFq1Go6F/M3Nm6xMVt93XM27RfUkwiWaIaTkaiMQy1jKmpuMDptujQrkR2zmUZkdH72a9pDLCk/rbELCnEuMfd9b/JV3AX42AlD526GXmSMQ9N1GhjvsXTJJqQFOyTWNYTKeI7lHJSAj7zITnY5NhPulcabCa1Y1EsOyGOe4N4R9afR9qrdVC13QUEhhj25K5Y/tCqubGg/4rJI/hcIUy8ch/P41VgPV8PEQubkIimqHJIuc25hgfdhkP76PYAoI7HYPQMUlydzWAbrbK5D18OEoEi3o+NIV7xNetx/3Z9CDzSM9todcYF4mEp0UJfmDK6zkMUsGL1kmeQKzt0B1uNsL3zDNAwCV4BgenJ4JA7CvYjYoZpkf7JoLp4VJDEQdr9KJqI/gZtQZuG8/FMNp0KT97ewN4dCwwGe52hJ/HrQpi5roy8fbWVHLb3IDRSublYyOfQb4sTg0Y6JcjJvy6oSGVTw14do49xGnSJ8Hl2CqhdRyF6PSGBx46ZeGD3nlomG3FhoQzLYphbG5PGGua4EEwX9hQBtkOKxK3aKDvnJjtOqzGsNc8ic9mMi8/qlaJq/k2o/66xVS4LpI7Bkfryf2Fnvn/SgTs/e8goKp1/xhr+M4vHgS9MIV+rOGnzzYqHwT8ZgrxtQs4MQ6D+1/kYN67gN+6gN8QcFduzeHWEy1nGxdMHl/R/IsczHsX8G0KYYGzNulbDubdBfzIwXztAn4Q8GdTiLci6HsXcKqOM/NHF/DiTcVsrt+NTxewyVoHMiOrh/JtF3Dy1QX8pgj6RsBtOZ2I6fg4hY8i6FsOZva4PKu/IOBXF/C7L+BLEfQbAn7rAr7lYL75Ar4R8K0I+k0O5pspxHsX8OMLuDjI8uELAb8pgr53AT8I+JaDeSOgtdq68QcBjzeLim8I+N4F/L0IqGpar/NnIODgV5er+1EvxFqrM5pI1lDZMlQ3uHM0T0TO7mazQeydsWg/ezzcDsuG5c87RUFWS560tkODOeUS0F1vQhIvdTSYaWcPXNvunMSl/TDYaHuI8eClMnX7E3mctA+Ax/nGEcl1JMupYrsOsawLWf4dBhKxDozXWJ6Dp+DKrjTZbZht8bqLI57qO1ntQptreNaec5o8rIUC6pxWuOFkROKmf1Hh4shUf1nwEZFIKCxmHdMnJnV45Lwa32J2lWyLW3hYJKJHemcTfxJj0/Vtnp74IoatJCw8P9DkUbu1qZhODx6ul/MWCar5SoEF1be4K8yYR6WylKlvmy3xUp8NHmRDcme3vgwNt9XRBV+cRxZ7qJMOVkKzSZS5N4vVtyjB3ealvb2RwcV2xs3D7db2aNJ7VA1brQcEN1ulJ3y15dks5rctbueuyoPrZdmADKU+it54TCK8d03Wj4I97gJainTdBYV5Vr8ly1NwRTqdh8CmTH4+l/FTXs/Nl6m32Z4rvDZPWd6u9e3v2wV8zar8X1UEXQyDDFPzfqOcW7NKItdtiiKOGx5G+CxhvzA7rz2XnUS4eW3CchA1eKhpS2K+dTXAeQ5r9OZPjfLscYqhy9tH5HZxpXwkUgU015Dl62MmizPv2UeQ4eMhH0WKCO1AMyHaWhXyB+0K/1p5FTz7wxyzAy15OJ1fZHmmXSm6dU/j/kj0DQhP2xHi/SrL6W51qOE26kqEnZUp9Q9Q1/JeGp3Q3d1KwvXCKKEbzGaI2doiviwlfXAH4Qi97QZovFugzY6X6R6jR+9AAxzEBlxv4RPzgTEn/r45IFzb3RmGxl4iWuz7OczsqY3ZUpvQtPdIKjhYnQ2uoibiXG0bBvQe9RAxDc/C7z4MhFbR3DFOrQMJ7oOJjPlbfyjxIFAJfy4jBaq9TzB18pvgR3tQsyl1ZWKE1kQELT1BIOVWIl2gFiSsRscGGE0qiazQ4rw/3NhsDtYQm+vNoXGTnW3YOfYEk6UxpPG0Y5psV3s99EYjlQaxUtiw8JYT9LTBVfh27/yzeuEvjKk+Uf4URVDtF8fUTC9qTMaEisS4SETKb88uxvQ0IHGV92sYiynHzFZyiVTxHOFgBAVGRnMl/m5YG9AZ3e5YqJ0BTYyh/Pu4aZsY6fcu9TuTPIfeMF3I48mdBPKWjIFMig2mrXOH8EOsIgS95Ri9Y1PRINSSO/iXdoxeFefcTzTLhmFnZiIuqqGIW0KT96gXbtA/Hk48VCeHElaj1hVTtrzK57iYlLC9d4fo35obDcbBQoX9Ob5hYg0zHlz2aQmuGciYg86WhunrZw9tqN0wHuwkos2noQKyfLQxEEyeb6/dMmB70l4zaPftSwn7qMLIPwXoqE2Pc3HvAbTDY4nu1N2TUD5oVLi1hz4W9+macONu22Cqa4rrNvblPd1PLDhMggb9pbvh/nWq+eAfFzpmtG8I3q1aCozEtcC4PZKJbDCTCOr60xZG0WFL/DH2JKJmpxtmw1yQUNtdKrCDXo2VYbQILya3mt3b7gVjKAnx2+Ua2U4yOBZGmskY73UBlnSoSMS/Ex7KYuJfqQjaU/93EFDTu/9sDf8vQcDfpwj68QV87wJ+Q8AvRdCPKcTPCPgeBF2vM4V+uoDBDoy/7wL+vAv46QK+dwEvwW1Mp15rDfRrEHSaocD/yRdwPlnDN2v4Kae69U0R9GMK8W0Q9Kcu4Ng2JXJ9IeBMXJ37dzmYdxewdLn/QcDPIOiXHMwHAZehJMe/NYX4yMH8LQL+rAj6bRfwZ1/AnxVBu0yYf5GD+VtF0A8C/veKoLPubWL+NgTU3mrbfwQC/nI5GGoMUqw9VsgySMIf0wu/weOu9GkqM0rOnOGYID/vNBGuHq7JnlEzxWuwcUhsnkc+a4zRy5ZaSXgaD12frXSq4jqiC5HkK89nE3EosN6WlKTmTh4zh85evoIuTQmsJTIJPcPrwxvT1GpLxKlW/II7cVQEp1FZsk20PuLxeZGv757LnCleY2INoU2SxHvtHYnbCTdVF2ja6i1LSBbrDh4nGvA0GImKmR4d4MlpnzjfPm8Vy7KowMq6z0hiumCzmemUWLWOC5JQa2GAIVkX99gb8nRXbwxWmrcEN/Z9ICLG1xZrNdkBN7N1KpLV+Way0uccN6tZWwSjWWWzqOetkYf3NvVLe1QxO836WPq9JU0LIj/P4Y2scctvjKbL5cBgRbCOJLIufRqx2Q7Z3h5oeIKdxvldeDVz2eGAdeD3KT+d5PuzVmniRZ4rj+xx2LDLrHPC3aG9Eam/Z8iqsjfCautymjbtsGKRmJ/wyPdDEhnHdc3UtkTs9WS2pPGMjYzfhoCa3v9na/h/CQL+ahvr3AsqTOvHQwTafe6DUUQcr/vnTfgTjSP03ccIg+e5pmFbt+5QroWC62M+IGk3f2F6HnRw1ewNwp2xDoC9sC9jbP7g/uY4r+DM3DEG60lCwiVmAFZPK3B1mvZISO5JA7tdLf//7NwXwaomFjytY4X+FbeCh9qqAW185Zg/Rm0ano6ZCpkjX6dwpkOa7tzahmw+y9AJ0hXnRVciE1dCHaNlJXgQ5i0fktGpwKCrzgR3PflI2nkSGfGpTmhCR/eaDa6MoNe5HEWID62C41SXMSsTNQ3twUEB4W5zLHqGLH97i8CCZFBEGLQ6UxLXj1MJ4+u0wahtZJz7nUKB1ry20W2Nr4SPmESuXog6FofLifv7pVoDaT8dDOfXFvd5bOXQsncmJkpAKH8OEJl/PraxML2pCK3pzIbRe4jPISUPxsd+DqdLcsMVOCaPh9ehwoa1KpF9QlwR52v5+QySu41JtR2R6EbKihXXyQj365tBw+AmnxkDqy8RvHV6UPn8y3+fHIymG51//KnyX4KAv9oX0LSDM64mEZCkbUlEsvDZQufO5XcGzkwFs5gGyDvlS0FT1XNgL0kj3hEy5rRQs0Bb9h5YNCeTR/XhpMB5HFLMurcu8bdK3sAmHru42msPErQW8jgirMLCr7skmC7qHGp9NMNosZdBkIm+CddluMK8r+UkoKL24dqsALPFekSj6eWYQ3h47jBehWcatONIIidqT4x6s5sIolnUgK6mgGGj3GlwlVcE26EhYwZGOQ0vRXqHmTG9YPbItjy0elkJ/WSnYDGZ9amvHiYmZJQt0em15fmaxhKBiGCHSepuuT9vnSzA0zhBr71XecBuPRs8PhWI1/5B8GNnacHx/ojRd0kpY/Bm5KCn8zEe25lOg7Wa+FDOColwG21DuNC1EmQVPEBnMJB5rXdqA8zjp3y92ct9KCgLFVad0RCTjvx4fDGS19efbxX0zWvFw1t0kXm1vJ2xXjpt7u+mjsJKdnwij+cK8e+vvJh48vz9QMmpHxVjH9T9pftS5lY4D3Zz5V+JgNr/DgLqpKP8MQj423wBP6YQxokE3xVB3wh4FdcR+XQBP7uAL0VQ9rAkwjwUan4QcGoTH7+ZQvxsDT9V52tzaDfn62cQdLKrG+ObIujEtx2b/q0i6LddwC9TiG9dwJ1Zw3c5mHcX8IOAr+nTvyiCHvnF+LEL+KUI+vemEG8EfA+CTvxg8z8i4FsRlLWNzmcQ9LML+FYE/WYK8beDoO9dwG+DoN8UQb98AT9dwPcu4Lcu4NsU4m8HQf++C/hWBP39phAypnrarxqw+dNMIdbitsYqeq5p1NKHNRsrdherlAQiPU2chk173T4meaSLUNm5MZv66OD+PHZFVEy2DYvX1xAzNstIPFttKnbj/gCP/fuSRFXoNeywi7Z4VitGo2Us/z4/T5a47U49nuY6mmxgkRLPx/VEpE9nDaw0Jk+ZKowuD5pdabCoRW8oLveMJ11aqqx1BIY7P1vyKJpfFehsBje81CHjyVmTSDbcZgbulQ0T0WUpDGYcevLvt81ZloPpWmFWOK9QrKhESGNflezSivZ4aEyHx155zeG5Xue46xxkKp+lT2SbW7bG+kxNkh6fN5+17pMLHrt5TuLgZc0+86MYtytvQKKLqCqmPbt7xLsvjyvwDDYi+QDFnDk8PRgSebNBtMOLk45FPFBKm6kbmuMhfQ+WGruGLe+1ibvg2idh1CYma7m3BjetqU58kt9y1mqrY2zq2ZQkk01ksftRu6LokC2PKHQaVoG83j19+CIZ2RGwyzK7YXNglEZQOypb9pwLVllbXq+/JfjbEFAnWudPQcBfvgvY1S7IvYSQ8DSyLRidxAoP5kUiSaflm/CcD6eYBZ2TRJJ8WsEFqY7HvXwupjPNubO1dZXl6TEeiJju5zXUCwp43m0VIRNWg3AYHGWiaNoFDa1xpsBj4tbIeay/1AtPMawXbIQp99vEl7mpgdQpzuhNjB0PlM6tZCPtusVVuDRJsq8NBXrTUYzpczES0XNS36Gp0h1yfVOSwFMTFcZ+xPCQT/fUd6wlwOK0v2HgtWweXNm4AgHPEotlOKPpEVyTcbqS5eBNb2hY1SlC3OMWnvUDcn8Gqg+Zcr1gAfmThood3OHwfGwwzGtbJMn+nMPR1FTE3mrNA2e8bGABjTy/0avcrbpXExZeMnpZwzc8uNfaq6u5WqHrdU2annpHE+bmzsKITroiaFWlwtLbcorhKJ3TIFZ1E+zpjGO2jrY0qI6ZDfN2q48ejkc8WljPknUa38UrSTlJoktegraVx8WkBB7d7IfFMvUwxfXAGvD0lK9qsCOJtIG4yTK8tC6/bxdQJ3r3T9kF/NVdwLCXXNGjIRNpfus3YC9f/qh7zRSxYmcAurKJ0YtuK+HHt3MNd6uzxey6vXPuKFMEl94IJrE15NEmzEw4La5MIsqyR7hbGwZk9SzAYtt6kjAvbRX6xmaPkWX3RGBf4wqcartE/rB21NcffRt8ehKYtvVC8HvXiqGVbyfI162RSNpVUkO7udYyxntnEpyW0R2YmXTQ2VN5Pp3XbmH7uZpgvJT8w7V2O4YZ+B0shstcBGP9ZMBuUDwwu78UNzNt3sCYJhpGxbZP+IX2LBjP5DMgPi1fw96tZQnhaHHAtJhvid8x+j48O+0CuXHReLj2Jz7M0tYO0Ra14EN3FcN8tUklIl9Kwfkhr6HDZVEm5idDxsh9WkLL7TzR32631M/xeIfhXT6T4nU9oLHbl8j5EKMawxUciT/dSYR99vaAbvcuiO+qkzt0s1DFFecV4fFghaBUvQtu+o824bPkZjCWb7q4Yl5HBA/3VrO8kxwkIivy+tU8zGGbMxW9nHR4eHkNr/8bEfC/ktZ/FgGNjvLHWMP/ll3An30Bf0bAzy6gF6xxWCiDxV+s4aveoPNjENRIhvSHL+B7EPTLFOLTBbzF9eC7HMyXL+D0Oh8g/Vs5mHI1mP+whv/vTSEsq637f4+A5eS4Jx85mHcX8I2AH1/An3cB3wj4kYN5D4J+IeBnELQ1v0+c03Ji/pCDeSPgJZ8BsbrZVPkhB/M1CPpGQPEYPX4g4HEiEfTnQdD3LuBHDubLF3BSjwfGdwT88gX8tgv4loP5W1OI/wEB34Ogv7cLaHS6/2wN/y/pAv7qXUClJwRu19GaxN3MMxlqxwGWBCJZ7hxuKut5wsRzPm3xsGhtGuYx8PHUZB6JOj412XS2XWEIwxWNr+pGYUBthhfrhjw5zLnJFjmXiNV6jmlkd+TxdHzmeL3aXKQjDyVSwXqHV8anNJKlGrJnOejhOvZUERTnTczWzqCLTWwWEnE6G5tpY2WGTcdwRHzAtcUWV/LE7XYx5unIcnx2WNpDvAwOY5IW3iu0k8kc93CX5ejueDfZ8aif8DLOlyQ+qIrCymRwwbXnIY9KbWmAvTtvsDrHlKbJbVSy1ma+kwh1HZJ4OFpXrDdYP3FHTYnM0f4mEbmY53h+qBIRBVYGizvdBv3WySTxaS0RK9/4FBtbIoEsRNFis1N0wrItJiR5HLBkkTkocTcqI5F2jqG8vqiRCGdRg/vahOYvpLvjdmK1BDeGEg/qKdpY7fM5jazbJGa9506ej9YImkTQNZm20S08jWOJ8JV8A+a2BwruLq8hPTe8WyxVDg9cG7H8fkhOqt+GgEZH/Wf/2n/JLuCvnlZp3E0H3ZvZ5aEXSMRq5DMdT7tblweHEFRQDxtEzzMaEq72/RhGejXEKj5RHrV3pcXOuz5i9mgPeaK4uQ2d5GZjrQ97JFQDWa6KThFhSPQ1CfdnO4enFsjylvdaJEC1b8BhlNjI67ZJotsJEPRo8UBPiWoaru+lzazu+IH+jVOe5qPWHZJTd4tcMyXiTFNZLq+b0wWTdLElIa9OLxvns40HepDl4+yxusNF1tB4ot6Sh8tOz4R4sbwinxQLnjyjjc8u8+4Cw2l6lekomhkwHQwQr3fwRMjmqgIaXFuIEVNIOHP2MXhm54zpLHVocuk3sjwVstxMH8WGBxP5X5nC7kIi26FDfbVcKjBbthimVnLlIb/OZPnpbhtcbasRTSx2rCERQwe9uu7T8KYOYzbv9j3Mi6FNwnl6NmA2W2bIn4YQwc7RDbiO9mOMUQBPaZcAG+dKjJUs4Eny/6o7k25FmSaPfyAXJgooS9TMFMSBkGTaAYJooiKTw6d/U291l6f6Of1sbnVXLe/BIeFGZMbPiPjH2Hup+PoTD7xnQllgDR8FPcs1wGGIhY/7pm7S6W52gmRMB8gTAXrz2xBQG4zk76pW+dsQcH9XH+Cn+RyHahkrxD0HYl/13SmOzmOB8YtiIJBms86QW2wTiUxOjwJ8e/rAPsHXHbmEYwSp1cxwMByOTQLHswnusFaEjSo9k+zULITY2yDkTTZrk0TQXsE7goLZOVEa0rnVFsLz7cQ8a1+FpF8Nz+CtU0E5O7fMif08WhAOnRmKeySSSKufGwj2+4YzUAOJXOWTDFlXivXgWTkhz9lxAVG0enC/SLKSGGYjrie7lLEsGr/m6qkItgvKMVOdWhGf1/bAWU7HwiezYEXq/WIL20JG3BtE/Tu52IcrpBUSr5fmVUHqi5MD48lIIFwUhMQ31Au40fmK3WrcFaRatimk7vyAvfVkJ9YXBks4jTNNIJ15bV6j7iVwL7sjZ3SlauSgDQUyj/Y6i41jtyNa/GzAqQcVcus8c8lSOhsQTNyC+8uDoRB9MNQgHPdPYlMLBKI2+eUGXXDVWcgSQcRDdBhBTK9ijzzj189eK1qCM/d3AolnvlifsxXXbWUo7v+2+lVl989AwPH/CwKqSH6pw/0dCCh/cxbw3Qv4UQj6Mwv40Qv4RsB/LgT9iYCGUngwXarR1D7tBLl8IWB8QOpXL+CXIugbAT8KQX8qglpWuA/xWw6meNTsczT8GwG/CkHfCNi1Wx0tfh0N/0bAdy/gRyHoGwHfvYAfhaDvXkDzLQfzzgK+h0J8FYK+EfAwvlo/soDvXsC3IuiXHMw/ImC9u+IfWcAfCGhvPkfDvxHwYy4gP90nPwpBP3oBdfPwX4qgK2T+QMD3UIiPQtAqv23t626zRR+9gO8soOkrR/cjC/g1FCKU2P4LAb8KQX9mAX9rL6DwqcG/t9n/GQiof3e4KnnyBbo4y1nkJEeXDvqpOFqTQYji4VEgg17qGGppqeM4j2eEKsyM4HyhLosnHnZpDPMLZMpiz8O6J65nDJaQH2dbHqGau3Qt6TWUz/jV5yOOW7qc7UPo6sTDUa5MCtohgUSHwcPiAS5uOxpV+giOMxhxf72cKvTW4jHUJN3jyFuL8GvDwRbINgYU9EY3l0JPHsJFu78E3Fe3ghobYsA1pgKxzg9JfH7JtnAIocXMaO8rilTjDleubMV6upNJ+dpAcJ3RLQ+emr6iYzw+QyvdMQpn/eOdHjq5gv3YnqGAhK/C1dNFhs4p9ygIiDjKmMIOcOpUgYimSV1qzTIEbHwVoUaSCsQqJcWAYmtvWTg4wo6ed8YNTrqxYKGT3SXa3xuFWN88EiflYFhSSAXidvKhh/wq5xJNy70EXNqJ5z/28olA8tyBozte8SB7yCW1/McAupnDUWxkZ5ciLpC36AlCiDeJkVNiIBUum4DiOM1yl47YZQAXVd2yOHO58rsQUPiUrHzX/NrfjYDfHa7ulgsN2KpVmDfftzm51csnXJSjivzWOTVEJzSAxNVumA39ekWuS8mA0mIEhbtnLrDfsFJwZAXjsJ5oDZlLNxcu1ssnFsm6IE613UPcKw6MgbwmxCDTPogwUkfhOVsW5EDXHsThaIbCaiZJpBwvhpBcZhXyrxtQKHcMHVpVpTycxSIcvPScGrxbTVH0kKOGtHd/AEl6OGG/wjUheIJd6PJVjdn6fFvRiMgL6FLXRu56YAAZoEoT4TICHPftaUn7UpdA3CZ35hVGXZLlFflwuT1d5AUHgZiSjufQrWqZMXM010h0iwbAcrJFgZutXSLd+xsI70PO2G2sF3SN7jfI+FNG7D6wgZb61AKnre/Y5VdLIfLDUsERJwwO1LtAQnGEeuD0oh73VslxQotqnoA9iTbcw/3dnRCouAjnqxP2rHRXksXoDBDj16xTnLGGelq+h9PGDXi0VtKSbNZlBHYez3msjJwJzZ361T+dzFhcOXooQuRZB6mTydyPbh38LgQUPqWq36Vc/bcVgoqtFkHYt+c8eu6ETU6vOoWD0U15eH3WITHlxQ5enSbCph5LjTwz7wSg4Qf3ZCXKiX4fCxuLezMUzZdLl1jPkQURvqrMW5u9kNxZvAN2CSTkPo2eS0bltAbbTBXE6NRUyKxXuQIhryfk+nuBWFlXVcCm+l7YUKwUxKiPK4j3T8xiur5qJHGyG6R43WJvBQL5+tlWBfCzB2IMlYRcvfkS4kHzZN5O20iErIkqLjcpYvZ+GZLF9DAUCLjgzFv2tAnZnkYT8CJV424lC59jpHUgDmyJexu/04i3j2rI2pZzt9arO2kkn4OfPEbIz1VjR5QgukJUsKu4P9yJ7zN6OSRBeeC+Euw0kqbLNVTLcY8zv71KROxdQxC2f0TezRyZZKrOTHD6WEfxhHclSTbHO0CzrjlDapYTROcW2DQXe0bpiPv1ZVkHPuqEj02VriHlzX6IuKAUCIi2+YoC2vaBtYos9hTvptBjSivwSj9l7mDvC+TuemNIbuEQ+dFg9WeOhv9vF/m/RUBJ0f79aP1TEPCb5WBiqTHs0tE2+EsORldRap+uiwUy7OYB02EauDYv5vgHAk4u+tYu5lwgIU4EAp0z2bYP/nCAPrKA717AxeQ4y/8ZAQ+BLBBFm9zI9K0I2tj3FTaXF3v3JQfzgYDNUfP+hyLox1CIdc7tr0LQLwT0evHazhfT5Q9F0Ikkuz+ygL8goPWzF/CSFLMfWcD3UIgPRdB3FvBjLuCvhaDOdqR9FYKaYaBqH3IwlrjWTO0W21+9gB9ZwI9ewEMXPb4QcMHVRzkNnzq363Rm/EDAtyJo6W4FwoVDJn3JwXRXy0FW5SHlKwv4UQj6j72AvyLgOwtognIxfxsCSurg3+cC/iEIOPjmozWobhWc9soBB43yLCi+iqCuGRxiHFraxKVOORbhWlLqKFpks5Cy7T0F3rYeC2/zV69dtenAmfGchSfbcenuXACU28hBUbBlJU1IfYO2F5k4nNq4pLYX7KC47n0cyT5IFK15B7WRrnCoJHZJZZ704ciuGmcj6QiUWM0EhAcL5FqHB4VqocuAT06OQCJLIF94SkZwfvomj7SBQLRer1wBt/0FDgfUFa+37QAu66pFvne+h1TrywM435CDAs0ehLS5JCoUbe3wIC0FgobGRSCfdyU8hiGb0GUveMnLJJjHj8Neo35gj6Gb5jmKW1kg1dSqT1CdmQgt7sQr6d7sqxDiV+Hl5o4kOg/vFpTOTKzXZJM7DS+1BJVFLRZ39wOhK9O4wL44xihkQ3lCH9bKhvLm6Tgq1cKkj7Euw3EH4vnf4wnQ/pr4cMjXaxSoxUWhF0QVqHp6wcO+MixoOpbXcLxXAQr7idzQ0YD3oKDzOY56ziSnrmMrcD64Dou2J/e3KYIKnxr+LXMBvz0LiNw+hvS4H2GWzvomWWv7MXCT9LD3xPPXb2SDFOI6e2BW+q8xzfNiBQWhcxbNovudqsqshLS/Iizko5QQ5ZkkcI5vPeZadZ+Q0EgvYOsbjl3XahtiNpUBDutNcdyLVuJ7NtMMHFMgZRQbXki84WIMbNtvmb+Lpjk19/YcLgfdQMFuYAsbSzcIGDkbONSS2CR1fBxDppwuzPOccUGeDxxDvWzE+5fUzunwGWyhnNEt86cg56TLlhiuw76DQn0wlWhSWhdwlN6T+VqyWpG2We7gnN8C7JZDgZimslxBdbfeY6KDFdGUax8cAX84GuJsRcZDJ3hl/U7MGx91jaotUSBR9iPmgiaQMHWna3CG/oO7p6dAXhGJz6CUtwJh72tLIPaztwN/dtJRYN6fOd3MZxwS52EjFsC6JKHtXCG5p2fuT9IWSGLHMbiztYFidCcrOlGaEzT9KBJIeMhMomzdFNJkYvD47D53NH3uE2irOeZhPhJ7kOUfBV5IXOBEdu//2rf0nT6ljL5LtuxvQ8B9X5UgHZnCRvNhsiL0dDMg17spCqAb54R0pwyYU+65OyHCB3aeegGGrSf2QIlKMm2TAexmDeaRlyQ7MtxWK2D7tYpYelgXpABrD+BmA+4PhPkQGw4tBHNb/E/zLtTIYP8MwL2UZ+aVY2Fj/dcMTrBAIOfhGpak7z434DZ9YRP8WhEi0/gBrClaznrSS1F0G2mQlOaTs8suXBFhPytIEEHYteE2oatdOAbfCDPOmkD4HC08FbYm4tzPrsKHntMOg2NIPcam7cUl0rxlsHXyAfYfkU6ovT81ApF7HPnnyUgjpjQ/Cx+Ux8yP78JHFarWkKw3FWNdnWnkkdAjpOHigFxateLx2TVAtWV9zBbhQiMV7SkQ7NdijyGLyiVt+FyCx5UJC9plJrwktCRwk6JhjC6yhrT8LHwyMk+cbXKBuIcem0CNDyfuXqu+Qna32xOO7VnnEdbEObbonSeQzZ4ydx8iGqSuvWjAOW9T5I3RUCLHZ9oTe1AlMy+crP7XuYCff/wHLuRT/g==</prop>
			<obj name="TemperatureLog" class="TemperatureLog" version="2">
				<prop name="Times">TEFSWgAA6Z0AAIDpmNIAAAB2AgAAEAQAAKoFAABEBwAA6AgAAIIKAAAcDAAAwA0AAFoPAAD0EAAAjhIAACgUAADMFQAAZhcAAAAZAACaGgAAPhwAANgdAAByHwAADCEAALAiAABKJAAA5CUAAIgnAAAiKQAAvCoAAFYsAADwLQAAlC8AAC4xAADIMgAAYjQAAAY2AACgNwAAOjkAANQ6AAB4PAAAEj4AAKw/AABQQQAA6kIAAIREAAAeRgAAuEcAAFxJAAD2SgAAkEwAACpOAADETwAAaFEAAAJTAACmVAAAQFYAANpXAAB0WQAAGFsAALJcAABMXgAA5l8AAIBhAAAkYwAAvmQAAFhmAADyZwAAlmkAADBrAADKbAAAbm4AAAhwAACicQAAPHMAANZ0AAB6dgAAFHgAAK55AABIewAA7HwAAIZ+AAAggAAAxIEAAF6DAAD4hAAAkoYAACyIAADQiQAAaosAAASNAACejgAAQpAAANyRAAB2kwAAGpUAALSWAABOmAAA6JkAAIKbAAAmnQAAwJ4AAFqgAAD+oQAAmKMAADKlAADMpgAAZqgAAAqqAACkqwAAPq0AANiuAAB8sAAAFrIAALCzAABUtQAA7rYAAIi4AAAiugAAxrsAAGC9AAD6vgAAlMAAAC7CAADSwwAAbMUAAAbHAACgyAAAOsoAAN7LAAB4zQAAHM8AALbQAABQ0gAA6tMAAITVAAAo1wAAwtgAAFzaAAD22wAAmt0AADTfAADO4AAAaOIAAAzkAACm5QAAQOcAAOToAAB+6gAAGOwAALLtAABM7wAA8PAAAIryAAAk9AAAvvUAAFj3AAD8+AAAlvoAADD8AADU/QAAbv8AAAgBAQCsAgEARgQBAOAFAQB6BwEAFAkBALgKAQBSDAEA7A0BAIYPAQAqEQEAxBIBAF4UAQACFgEAnBcBADYZAQDQGgEAahwBAA4eAQCoHwEAQiEBANwiAQCAJAEAGiYBALQnAQBOKQEA8ioBAIwsAQAmLgEAyi8BAGQxAQD+MgEAmDQBADI2AQDWNwEAcDkBAAo7AQCkPAEASD4BAOI/AQB8QQEAIEMBALpEAQBURgEA7kcBAIhJAQAsSwEAxkwBAGBOAQD6TwEAnlEBADhTAQDSVAEAbFYBABBYAQCqWQEARFsBAOhcAQCCXgEAHGABALZhAQBQYwEA9GQBAI5mAQAoaAEAwmkBAGZrAQAAbQEAmm4BADRwAQDYcQEAcnMBAAx1AQCwdgEASngBAOR5AQB+ewEAGH0BALx+AQBWgAEA8IEBAIqDAQAuhQEAyIYBAGKIAQD8iQEAoIsBADqNAQDUjgEAeJABABKSAQCskwEARpUBAOCWAQCEmAEAHpoBALibAQBSnQEA9p4BAJCgAQAqogEAxKMBAGilAQACpwEAnKgBAECqAQDaqwEAdK0BAA6vAQCosAEATLIBAOazAQCAtQEAGrcBAL64AQBYugEA8rsBAIy9AQAwvwEAysABAGTCAQAIxAEAosUBADzHAQDWyAEAcMoBABTMAQCuzQEASM8BAOLQAQCG0gEAINQBALrVAQBU1wEA+NgBAJLaAQAs3AEAxt0BAGrfAQAE4QEAnuIBADjkAQDc5QEAducBABDpAQC06gEATuwBAOjtAQCC7wEAHPEBAMDyAQBa9AEA9PUBAI73AQAy+QEAzPoBAGb8AQAK/gEApP8BAD4BAgDYAgIAcgQCABYGAgCwBwIASgkCAOQKAgCIDAIAIg4CALwPAgBWEQIA+hICAJQUAgAuFgIA0hcCAGwZAgAGGwIAoBwCADoeAgDeHwIAeCECABIjAgCsJAIAUCYCAOonAgCEKQIAHisCAMIsAgBcLgIA9i8CAJoxAgA0MwIAzjQCAGg2AgACOAIApjkCAEA7AgDaPAIAdD4CABhAAgCyQQIATEMCAPBEAgCKRgIAJEgCAL5JAgBYSwIA/EwCAJZOAgAwUAIAylECAG5TAgAIVQIAolYCAEZYAgDgWQIAelsCABRdAgCuXgIAUmACAOxhAgCGYwIAIGUCAMRmAgBeaAIA+GkCAJxrAgA2bQIA0G4CAGpwAgAEcgIAqHMCAEJ1AgDcdgIAdngCABB6AgC0ewIATn0CAPJ+AgCMgAIAJoICAMCDAgBkhQIA/oYCAJiIAgAyigIAzIsCAHCNAgAKjwIApJACAD6SAgDYkwIAfJUCABaXAgC6mAIAVJoCAO6bAgCInQIAIp8CAMagAgBgogIA+qMCAJSlAgA4pwIA0qgCAGyqAgAGrAIAqq0CAESvAgDesAIAeLICABy0AgC2tQIAULcCAPS4AgCOugIAKLwCAMK9AgBcvwIAAMECAJrCAgA0xAIAzsUCAGjHAgAMyQIApsoCAErMAgDkzQIAfs8CABjRAgCy0gIAVtQCAPDVAgCK1wIAJNkCAMjaAgBi3AIA/N0CAJbfAgA64QIA1OICAG7kAgAS5gIArOcCAEbpAgDg6gIAeuwCAB7uAgC47wIAUvECAOzyAgCQ9AIAKvYCAMT3AgBe+QIAAvsCAJz8AgA2/gIA2v8CAHQBAwAOAwMAqAQDAEIGAwDmBwMAgAkDABoLAwC0DAMAWA4DAPIPAwCMEQMAJhMDAMoUAwBkFgMA/hcDAJgZAwA8GwMA1hwDAHAeAwAUIAMAriEDAEgjAwDiJAMAfCYDACAoAwC6KQMAVCsDAO4sAwCSLgMALDADAMYxAwBgMwMABDUDAJ42AwA4OAMA0jkDAHY7AwAQPQMAqj4DAERAAwDeQQMAgkMDABxFAwC2RgMAWkgDAPRJAwCOSwMAKE0DAMJOAwBmUAMAAFIDAKRTAwA+VQMA2FYDAHJYAwAMWgMAsFsDAEpdAwDkXgMAfmADACJiAwC8YwMAVmUDAPBmAwCUaAMALmoDAMhrAwBsbQMABm8DAKBwAwA6cgMA1HMDAHh1AwASdwMArHgDAEZ6AwDqewMAhH0DAB5/AwC4gAMAUoIDAPaDAwCQhQMAKocDAM6IAwBoigMAAowDAKaNAwBAjwMA2pADAHSSAwAOlAMAspUDAEyXAwDmmAMAgJoDACScAwC+nQMAWJ8DAPKgAwCWogMAMKQDAMqlAwBupwMACKkDAKKqAwA8rAMA1q0DAHqvAwAUsQMArrIDAEi0AwDstQMAhrcDACC5AwC6ugMAXrwDAPi9AwCSvwMANsEDANDCAwBqxAMABMYDAJ7HAwBCyQMA3MoDAHbMAwAQzgMAtM8DAE7RAwDo0gMAgtQDACbWAwDA1wMAWtkDAP7aAwCY3AMAMt4DAMzfAwBm4QMACuMDAKTkAwA+5gMA2OcDAHzpAwAW6wMAsOwDAEruAwDu7wMAiPEDACLzAwDG9AMAYPYDAPr3AwCU+QMALvsDANL8AwBs/gMABgAEAKABBABEAwQA3gQEAHgGBAASCAQAtgkEAFALBADqDAQAjg4EACgQBADCEQQAXBMEAPYUBACaFgQANBgEAM4ZBABoGwQADB0EAKYeBABAIAQA2iEEAHQjBAAYJQQAsiYEAFYoBADwKQQAiisEACQtBAC+LgQAYjAEAPwxBACWMwQAMDUEANQ2BABuOAQACDoEAKI7BAA8PQQA4D4EAHpABAAUQgQAuEMEAFJFBADsRgQAkEgEACpKBADESwQAXk0EAPhOBACcUAQANlIEANBTBABqVQQADlcEAKhYBABCWgQA3FsEAHZdBAAaXwQAtGAEAFhiBADyYwQAjGUEACZnBADAaAQAZGoEAP5rBACYbQQAMm8EANZwBABwcgQACnQEAKR1BABIdwQA4ngEAHx6BAAWfAQAun0EAFR/BADugAQAiIIEACyEBADGhQQAYIcEAPqIBACeigQAOIwEANKNBABsjwQAEJEEAKqSBABElAQA3pUEAIKXBAAcmQQAtpoEAFCcBAD0nQQAjp8EACihBADCogQAZqQEABSmBAC4pwQAUqkEAOyqBACGrAQAKq4EAMSvBABosQQADLMEAKa0BABAtgQA2rcEAH65BAAYuwQAsrwEAEy+BADmvwQAisEEACTDBAC+xAQAYsYEAPzHBACWyQQAMMsEANTMBABuzgQACNAEAKLRBAA80wQA4NQEAHrWBAAU2AQAuNkEAFLbBADs3AQAht4EACrgBADE4QQAXuMEAPjkBACc5gQANugEANDpBABq6wQADu0EAKjuBABC8AQA3PEEAIDzBAAa9QQAtPYEAFj4BADy+QQAjPsEACb9BADA/gQAZAAFAP4BBQCYAwUAPAUFANYGBQBwCAUACgoFAKQLBQBIDQUA4g4FAHwQBQAWEgUAuhMFAFQVBQDuFgUAiBgFACwaBQDGGwUAYB0FAPoeBQCUIAUAOCIFANIjBQB2JQUAECcFAKooBQBEKgUA3isFAIItBQAcLwUAtjAFAFAyBQD0MwUAjjUFACg3BQDMOAUAZjoFAAA8BQCaPQUAND8FANhABQByQgUADEQFAKZFBQBKRwUA5EgFAH5KBQAYTAUAvE0FAFZPBQDwUAUAilIFAC5UBQDIVQUAYlcFAAZZBQCgWgUAOlwFANRdBQBuXwUAEmEFAKxiBQBGZAUA4GUFAIRnBQAeaQUAuGoFAFJsBQDsbQUAkG8FACpxBQDEcgUAaHQFAAJ2BQCcdwUAQHkFANp6BQB0fAUADn4FAKh/BQBCgQUA5oIFAICEBQAahgUAvocFAFiJBQDyigUAlowFADCOBQDKjwUAZJEFAP6SBQCilAUAPJYFANaXBQBwmQUAFJsFAK6cBQBIngUA4p8FAIahBQAgowUAuqQFAF6mBQD4pwUAkqkFACyrBQDGrAUAaq4FAASwBQCesQUAOLMFANy0BQB2tgUAELgFAKq5BQBEuwUA6LwFAIK+BQAcwAUAwMEFAFrDBQD0xAUAjsYFADLIBQDMyQUAZssFAADNBQCkzgUAPtAFANjRBQBy0wUAFtUFALDWBQBK2AUA5NkFAIjbBQAi3QUAvN4FAGDgBQD64QUAlOMFAC7lBQDI5gUAbOgFAAbqBQCg6wUAOu0FAN7uBQB48AUAEvIFAKzzBQBG9QUA6vYFAIT4BQAe+gUAwvsFAFz9BQD2/gUAmgAGADQCBgDOAwYAaAUGAAIHBgCmCAYAQAoGANoLBgB0DQYAGA8GALIQBgBMEgYA5hMGAIAVBgAkFwYAvhgGAFgaBgD8GwYAlh0GADAfBgDUIAYAbiIGAAgkBgCiJQYAPCcGAOAoBgB6KgYAFCwGAK4tBgBSLwYA7DAGAIYyBgAgNAYAujUGAF43BgD4OAYAkjoGADY8BgDQPQYAaj8GAA5BBgCoQgYAQkQGANxFBgB2RwYAGkkGALRKBgBOTAYA6E0GAIxPBgAmUQYAwFIGAFpUBgD0VQYAmFcGADJZBgDMWgYAcFwGAApeBgCkXwYASGEGAOJiBgB8ZAYAFmYGALBnBgBUaQYA7moGAIhsBgAibgYAxm8GAGBxBgD6cgYAnnQGADh2BgDSdwYAbHkGAAZ7BgCqfAYARH4GAN5/BgB4gQYAHIMGALaEBgBQhgYA6ocGAISJBgAoiwYAwowGAFyOBgAAkAYAmpEGADSTBgDYlAYAcpYGAAyYBgCmmQYAQJsGAOScBgB+ngYAGKAGALKhBgBWowYA8KQGAIqmBgAkqAYAvqkGAGKrBgD8rAYAlq4GADqwBgDUsQYAbrMGABK1BgCstgYARrgGAOC5BgB6uwYAHr0GALi+BgBSwAYA9sEGAJDDBgAqxQYAxMYGAGjIBgACygYAnMsGADbNBgDazgYAftAGABjSBgCy0wYAVtUGAPDWBgCK2AYAJNoGAMjbBgBi3QYA/N4GAJbgBgA64gYA1OMGAG7lBgAS5wYArOgGAEbqBgDg6wYAeu0GAB7vBgC48AYAUvIGAOzzBgCG9QYAKvcGAMT4BgBe+gYAAvwGAJz9BgA2/wYA0AAHAHQCBwAOBAcAqAUHAEIHBwDmCAcAgAoHABoMBwC0DQcATg8HAPIQBwCMEgcAMBQHAMoVBwBkFwcA/hgHAJgaBwA8HAcA1h0HAHAfBwAKIQcAriIHAEgkBwDiJQcAfCcHACApBwC6KgcAVCwHAPgtBwCSLwcALDEHAMYyBwBgNAcABDYHAJ43BwA4OQcA0joHAGw8BwAQPgcAqj8HAERBBwDoQgcAgkQHABxGBwC2RwcAWkkHAPRKBwCOTAcAKE4HAMxPBwBmUQcAAFMHAKRUBwA+VgcA2FcHAHJZBwAMWwcAsFwHAEpeBwDkXwcAfmEHACJjBwC8ZAcAVmYHAPBnBwCKaQcALmsHAMhsBwBibgcABnAHAKBxBwA6cwcA1HQHAHh2BwASeAcArHkHAEZ7BwDqfAcAhH4HAB6ABwDCgQcAXIMHAPaEBwCQhgcAKogHAM6JBwBoiwcAAo0HAJyOBwBAkAcA2pEHAHSTBwAOlQcAqJYHAEyYBwDmmQcAipsHACSdBwC+ngcAWKAHAPKhBwCWowcAMKUHAMqmBwBkqAcACKoHAKKrBwA8rQcA1q4HAHCwBwAUsgcArrMHAEi1BwDstgcAhrgHACC6BwDEuwcAXr0HAPi+BwCSwAcALMIHANDDBwBqxQcABMcHAJ7IBwBCygcA3MsHAHbNBwAQzwcAqtAHAE7SBwDo0wcAgtUHACbXBwDA2AcAWtoHAPTbBwCY3QcAMt8HAMzgBwBm4gcACuQHAKTlBwA+5wcA2OgHAHLqBwAW7AcAsO0HAErvBwDu8AcAiPIHACL0BwDG9QcAYPcHAPr4BwCU+gcALvwHANL9BwBs/wcABgEIAKACCAA6BAgA3gUIAHgHCAASCQgAtgoIAFAMCADqDQgAjg8IACgRCADCEggAXBQIAPYVCACaFwgANBkIAM4aCABoHAgADB4IAKYfCABAIQgA2iIIAHQkCAAYJggAsicIAEwpCADwKggAiiwIACQuCADILwgAYjEIAPwyCACWNAgAMDYIANQ3CABuOQgACDsIAKI8CABGPggA4D8IAHpBCAAUQwgArkQIAFJGCADsRwgAhkkIACpLCADETAgAXk4IAAJQCACcUQgANlMIANBUCABqVggADlgIAKhZCABCWwgA3FwIAIBeCAAaYAgAtGEIAE5jCADoZAgAjGYIACZoCADAaQgAZGsIAP5sCACYbggAMnAIANZxCABwcwgACnUIAKR2CABIeAgA4nkIAHx7CAAWfQgAun4IAFSACADugQgAiIMIACKFCADGhggAYIgIAPqJCACeiwgAOI0IANKOCAB2kAgAGpIIALSTCABilQgA/JYIAJaYCAAwmggA1JsIAG6dCAAInwgAoqAIAEaiCADgowgAeqUIAB6nCAC4qAgAUqoIAOyrCACGrQgAKq8IAMSwCABesggA+LMIAJy1CAA2twgA0LgIAGq6CAAOvAgAqL0IAEK/CADcwAgAgMIIABrECAC0xQgATscIAPLICACMyggAJswIAMDNCABkzwgA/tAIAJjSCAAy1AgA1tUIAHDXCAAK2QgApNoIAD7cCADi3QgAfN8IABbhCAC64ggAVOQIAO7lCACI5wgALOkIAMbqCABg7AgA+u0IAJ7vCAA48QgA0vIIAGz0CAAG9ggAqvcIAET5CADe+ggAgvwIABz+CAC2/wgAUAEJAPQCCQCOBAkAKAYJAMIHCQBmCQkAAAsJAJoMCQA0DgkAzg8JAHIRCQAMEwkAphQJAEoWCQDkFwkAfhkJABgbCQC8HAkAVh4JAPAfCQCKIQkALiMJAMgkCQBiJgkA/CcJAKApCQA6KwkA1CwJAG4uCQASMAkArDEJAEYzCQDgNAkAejYJAB44CQC4OQkAUjsJAPY8CQCQPgkAKkAJAMRBCQBoQwkAAkUJAJxGCQA2SAkA2kkJAHRLCQAOTQkAqE4JAEJQCQDmUQkAgFMJABpVCQC+VgkAWFgJAPJZCQCMWwkAMF0JAMpeCQBkYAkA/mEJAKJjCQA8ZQkA1mYJAHBoCQAKagkArmsJAEhtCQDibgkAhnAJACByCQC6cwkAVHUJAO52CQCSeAkALHoJANB7CQBqfQkABH8JAJ6ACQA4ggkA3IMJAHaFCQAQhwkAqogJAESKCQDoiwkAgo0JAByPCQDAkAkAWpIJAPSTCQCOlQkAKJcJAMyYCQBmmgkAAJwJAKSdCQA+nwkA2KAJAHKiCQAWpAkAsKUJAEqnCQDkqAkAiKoJACKsCQC8rQkAVq8JAPCwCQCUsgkALrQJAMi1CQBstwkABrkJAKC6CQA6vAkA3r0JAHi/CQASwQkArMIJAFDECQDqxQkAhMcJAB7JCQC4ygkAXMwJAPbNCQCQzwkANNEJAM7SCQBo1AkAAtYJAKbXCQBA2QkA2toJAHTcCQAO3gkAst8JAEzhCQDm4gkAiuQJACTmCQC+5wkAWOkJAPzqCQCW7AkAMO4JAMrvCQBu8QkACPMJAKL0CQA89gkA1vcJAHr5CQAU+wkAuPwJAFL+CQDs/wkAhgEKACADCgDEBAoAXgYKAPgHCgCSCQoALAsKANAMCgBqDgoABBAKAKgRCgBCEwoA3BQKAHYWCgAaGAoAtBkKAE4bCgDoHAoAjB4KACYgCgDAIQoAWiMKAPQkCgCYJgoAMigKAMwpCgBwKwoACi0KAKQuCgA+MAoA4jEKAHwzCgAWNQoAsDYKAEo4CgDuOQoAiDsKACI9CgDGPgoAYEAKAPpBCgCUQwoAOEUKANJGCgBsSAoABkoKAKpLCgBETQoA3k4KAHhQCgASUgoAtlMKAFBVCgDqVgoAjlgKAChaCgDCWwoAXF0KAABfCgCaYAoANGIKANhjCgByZQoADGcKAKZoCgBAagoA5GsKAH5tCgAYbwoAvHAKAFZyCgDwcwoAinUKAC53CgDIeAoAYnoKAPx7CgCWfQoAOn8KANSACgBuggoACIQKAKyFCgBGhwoA4IgKAHqKCgAejAoAuI0KAFKPCgDskAoAkJIKACqUCgDElQoAXpcKAPiYCgCcmgoANpwKANCdCgB0nwoADqEKAKiiCgBCpAoA5qUKAICnCgAaqQoAtKoKAFisCgDyrQoAjK8KACaxCgDAsgoAZLQKAP61CgCYtwoAPLkKANa6CgBwvAoACr4KAK6/CgBIwQoA4sIKAHzECgAgxgoAuscKAFTJCgDuygoAiMwKACzOCgDGzwoAYNEKAATTCgCe1AoAONYKANLXCgBs2QoAENsKAKrcCgBE3goA6N8KAILhCgAc4woAtuQKAFrmCgD05woAjukKACjrCgDM7AoAZu4KAADwCgCk8QoAPvMKANj0CgBy9goADPgKALD5CgBK+woA5PwKAH7+CgAYAAsAvAELAFYDCwDwBAsAlAYLAC4ICwDICQsAYgsLAAYNCwCgDgsAOhALANQRCwBuEwsAEhULAKwWCwBGGAsA6hkLAIQbCwAeHQsAuB4LAFwgCwD2IQsAkCMLAColCwDOJgsAaCgLAAIqCwCcKwsANi0LANouCwB0MAsADjILALIzCwBMNQsA5jYLAIA4CwAkOgsAvjsLAFg9CwDyPgsAlkALADBCCwDKQwsAZEULAP5GCwCiSAsAPEoLAOBLCwB6TQsAFE8LAK5QCwBIUgsA7FMLAIZVCwAgVwsAulgLAFRaCwD4WwsAkl0LADZfCwDQYAsAamILAARkCwCeZQsAQmcLANxoCwB2agsAEGwLAKptCwBObwsA6HALAIxyCwAmdAsAwHULAFp3CwD0eAsAmHoLADJ8CwDMfQsAZn8LAACBCwCkggsAPoQLANiFCwB8hwsAFokLALCKCwBKjAsA7o0LAIiPCwAikQsAvJILAGCUCwD6lQsAlJcLAC6ZCwDImgsAbJwLAAaeCwCqnwsARKELAN6iCwB4pAsAEqYLALanCwBQqQsA6qoLAISsCwAergsAwq8LAFyxCwD2sgsAmrQLADS2CwDOtwsAaLkLAAy7CwCmvAsAQL4LANq/CwB+wQsAGMMLALLECwBMxgsA5scLAIrJCwAkywsAvswLAGLOCwD8zwsAltELADDTCwDU1AsAbtYLAAjYCwCi2QsARtsLAODcCwB63gsAFOALAK7hCwBS4wsA7OQLAJDmCwAq6AsAxOkLAF7rCwD47AsAnO4LADbwCwDQ8QsAavMLAAT1CwCo9gsAQvgLANz5CwCA+wsAGv0LALT+CwBOAAwA8gEMAIwDDAAmBQwAwAYMAGQIDAD+CQwAmAsMADINDADMDgwAcBAMAAoSDACkEwwASBUMAOIWDAB8GAwAFhoMALobDABUHQwA7h4MAIggDAAsIgwAxiMMAGAlDAD6JgwAlCgMADgqDADSKwwAbC0MABAvDACqMAwARDIMAN4zDACCNQwAHDcMALY4DABQOgwA9DsMAI49DAAoPwwAwkAMAGZCDAAARAwAmkUMADRHDADYSAwAckoMAAxMDACmTQwASk8MAORQDAB+UgwAGFQMALxVDABWVwwA8FgMAIpaDAAuXAwAyF0MAGJfDAD8YAwAoGIMADpkDADUZQwAbmcMAAhpDACsagwARmwMAOBtDACEbwwAHnEMALhyDABSdAwA9nUMAJB3DAAqeQwAxHoMAGh8DAACfgwAnH8MADaBDADQggwAdIQMAA6GDACohwwATIkMAOaKDACAjAwAGo4MAL6PDABYkQwA8pIMAIyUDAAmlgwAypcMAGSZDAAImwwAopwMADyeDADWnwwAcKEMABSjDACupAwASKYMAOKnDAB8qQwAIKsMALqsDABUrgwA+K8MAJKxDAAsswwAxrQMAGq2DAAEuAwAnrkMADi7DADSvAwAdr4MABDADACqwQwATsMMAOjEDACCxgwAHMgMAMDJDABaywwA9MwMAI7ODAAo0AwAzNEMAGbTDAAA1QwApNYMAD7YDADY2QwActsMABbdDACw3gwASuAMAOThDAB+4wwAIuUMALzmDABW6AwA8OkMAJTrDAAu7QwA0u4MAGzwDAAG8gwAoPMMADr1DADe9gwAePgMABL6DACs+wwARv0MAOr+DACEAA0AHgINAMIDDQBcBQ0A9gYNAJAIDQA0Cg0AzgsNAGgNDQACDw0AphANAEASDQDaEw0AdBUNAA4XDQCyGA0ATBoNAOYbDQCKHQ0AJB8NAL4gDQBYIg0A/CMNAJYlDQAwJw0AyigNAGQqDQAILA0Aoi0NADwvDQDWMA0AejINABQ0DQCuNQ0AUjcNAOw4DQCGOg0AIDwNAMQ9DQBePw0A+EANAJJCDQA2RA0A0EUNAGpHDQAESQ0AnkoNAEJMDQDcTQ0AgE8NABpRDQC0Ug0ATlQNAOhVDQCMVw0AJlkNAMBaDQBaXA0A/l0NAJhfDQAyYQ0AzGINAGZkDQAKZg0ApGcNAD5pDQDiag0AfGwNABZuDQCwbw0ASnENAO5yDQCIdA0AInYNAMZ3DQBgeQ0A+noNAJR8DQA4fg0A0n8NAGyBDQAGgw0AoIQNAESGDQDehw0AeIkNABKLDQC2jA0AUI4NAOqPDQCOkQ0AKJMNAMKUDQBclg0AAJgNAJqZDQA0mw0AzpwNAGieDQAMoA0ApqENAECjDQDapA0AfqYNABioDQCyqQ0AVqsNAPCsDQCKrg0AJLANAMixDQBisw0A/LQNAJa2DQAwuA0A1LkNAG67DQAIvQ0ArL4NAEbADQDgwQ0AesMNAB7FDQC4xg0AUsgNAOzJDQCQyw0AKs0NAMTODQBe0A0A+NENAJzTDQA21Q0A0NYNAHTYDQAO2g0AqNsNAELdDQDm3g0AgOANABriDQC04w0ATuUNAPLmDQCM6A0AJuoNAMDrDQBk7Q0A/u4NAJjwDQA88g0A1vMNAHD1DQAK9w0ArvgNAEj6DQDi+w0AfP0NABb/DQC6AA4AVAIOAPgDDgCIBQ4ALAcOAMYIDgBgCg4A+gsOAJ4NDgA4Dw4A0hAOAHYSDgAQFA4AqhUOAEQXDgDeGA4AghoOABwcDgC2HQ4AUB8OAPQgDgCOIg4AKCQOAMwlDgBmJw4AACkOAJoqDgA0LA4A2C0OAHIvDgAMMQ4AsDIOAEo0DgDkNQ4AfjcOACI5DgC8Og4AVjwOAPA9DgCUPw4ALkEOAMhCDgBiRA4A/EUOAKBHDgA6SQ4A1EoOAG5MDgASTg4ArE8OAEZRDgDqUg4AhFQOAB5WDgC4Vw4AXFkOAPZaDgCQXA4AKl4OAMRfDgBoYQ4AAmMOAJxkDgA2Zg4A2mcOAHRpDgAOaw4AsmwOAExuDgDmbw4AgHEOACRzDgC+dA4AWHYOAPJ3DgCWeQ4AMHsOAMp8DgBkfg4A/n8OAKKBDgA8gw4A1oQOAHqGDgAUiA4ArokOAEiLDgDsjA4Aho4OACCQDgC6kQ4AVJMOAPiUDgCSlg4ALJgOANCZDgBqmw4ABJ0OAJ6eDgBCoA4A3KEOAHajDgAQpQ4AqqYOAE6oDgDoqQ4AjKsOABytDgDArg4AWrAOAPSxDgCOsw4AMrUOAMy2DgBmuA4ACroOAKS7DgA+vQ4A2L4OAHzADgAWwg4AsMMOAErFDgDuxg4AiMgOACLKDgC8yw4AYM0OAPrODgCU0A4ALtIOAMjTDgBs1Q4ABtcOAKDYDgA62g4A3tsOAHjdDgAS3w4AtuAOAFDiDgDq4w4AhOUOACjnDgDC6A4AXOoOAPbrDgCQ7Q4ANO8OAM7wDgBo8g4ADPQOAKb1DgBA9w4A2vgOAH76DgAY/A4Asv0OAEz/DgDmAA8AigIPACQEDwC+BQ8AYgcPAPwIDwCWCg8AMAwPANQNDwBuDw8ACBEPAKISDwA8FA8A4BUPAHoXDwAUGQ8ArhoPAFIcDwDsHQ8AkB8PACohDwDEIg8AXiQPAPglDwCcJw8ANikPANAqDwBqLA8ABC4PAKgvDwBCMQ8A3DIPAIA0DwAaNg8AtDcPAE45DwDyOg8AjDwPACY+DwDAPw8AWkEPAP5CDwCYRA8AMkYPANZHDwBwSQ8ACksPAKRMDwBITg8A4k8PAHxRDwAWUw8AsFQPAFRWDwDuVw8AiFkPACJbDwDGXA8AYF4PAARgDwCeYQ8AOGMPANJkDwBsZg8AEGgPAKppDwBEaw8A3mwPAHhuDwAccA8AtnEPAFBzDwD0dA8AjnYPACh4DwDCeQ8AZnsPAAB9DwCafg8ANIAPAM6BDwBygw8ADIUPAKaGDwBKiA8A5IkPAH6LDwAYjQ8AvI4PAFaQDwDwkQ8AipMPAC6VDwDIlg8AYpgPAPyZDwCWmw8AOp0PANSeDwBuoA8AEqIPAKyjDwBGpQ8A4KYPAISoDwAeqg8AuKsPAFKtDwDsrg8AkLAPACqyDwDEsw8AXrUPAAK3DwCcuA8ANroPANq7DwB0vQ8ADr8PAKjADwBMwg8A5sMPAIDFDwAaxw8AtMgPAFjKDwDyyw8AjM0PADDPDwDK0A8AZNIPAP7TDwCi1Q8APNcPANbYDwBw2g8ACtwPAK7dDwBI3w8A4uAPAIbiDwAg5A8AuuUPAFTnDwD46A8AkuoPACzsDwDG7Q8Aau8PAATxDwCe8g8AOPQPANz1DwB29w8AEPkPAKr6DwBE/A8A6P0PAIL/DwAcARAAtgIQAFoEEAD0BRAAjgcQACgJEADMChAAZgwQAAAOEACaDxAAPhEQANgSEAByFBAAFhYQALAXEABKGRAA5BoQAIgcEAAiHhAAvB8QAFYhEADwIhAAlCQQAC4mEADIJxAAbCkQAAYrEACgLBAAOi4QAN4vEAB4MRAAEjMQAKw0EABQNhAA6jcQAIQ5EAAeOxAAuDwQAFw+EAD2PxAAkEEQADRDEADORBAAaEYQAAJIEACmSRAAQEsQANpMEAB0ThAADlAQALJREABMUxAA5lQQAIBWEAAkWBAAvlkQAFhbEAD8XBAAll4QADBgEADKYRAAbmMQAAhlEACiZhAAPGgQAOBpEAB6axAAFG0QAK5uEABScBAA7HEQAIZzEAAgdRAAunYQAF54EAD4eRAAknsQACx9EADQfhAAaoAQAASCEACogxAAQoUQANyGEAB2iBAAGooQALSLEABOjRAA6I4QAIKQEAAmkhAAwJMQAFqVEAD0lhAAmJgQADKaEADMmxAAcJ0QAAqfEACkoBAAPqIQAOKjEAB8pRAAFqcQALCoEABKqhAA7qsQAIitEAAirxAAvLAQAGCyEAD6sxAAlLUQADi3EADSuBAAbLoQAAa8EACqvRAARL8QAN7AEAB4whAAEsQQALbFEABQxxAA6sgQAITKEAAozBAAws0QAFzPEAAA0RAAmtIQADTUEADO1RAActcQAAzZEACm2hAAQNwQANrdEAB+3xAAGOEQALLiEABM5BAA8OUQAIrnEAAk6RAAyOoQAGLsEAD87RAAlu8QADrxEADU8hAAbvQQAAj2EACs9xAARvkQAOD6EAB6/BAAFP4QALj/EABSAREA7AIRAIYEEQAqBhEAxAcRAF4JEQACCxEAnAwRADYOEQDQDxEAdBERAA4TEQCoFBEAQhYRAOYXEQCAGREAGhsRALQcEQBOHhEA8h8RAIwhEQAmIxEAwCQRAGQmEQD+JxEAmCkRADwrEQDWLBEAcC4RAAowEQCuMREASDMRAOI0EQB8NhEAIDgRALo5EQBUOxEA7jwRAIg+EQAsQBEAxkERAGBDEQD6RBEAnkYRADhIEQDSSREAbEsRABBNEQCqThEARFARAN5REQCCUxEAHFURALZWEQBQWBEA9FkRAI5bEQAoXREAzF4RAGZgEQAAYhEAmmMRADRlEQDYZhEAcmgRAAxqEQCwaxEASm0RAORuEQB+cBEAInIRALxzEQBWdREA8HYRAJR4EQAuehEAyHsRAGJ9EQD8fhEAoIARADqCEQDUgxEAboURABKHEQCsiBEARooRAOqLEQCEjREAHo8RALiQEQBckhEA9pMRAJCVEQAqlxEAxJgRAGiaEQACnBEAnJ0RADafEQDaoBEAdKIRAA6kEQCypREATKcRAOaoEQCAqhEAJKwRAMitEQBirxEA/LARAKCyEQA6tBEA1LURAHi3EQASuREArLoRAEa8EQDgvREAhL8RAB7BEQC4whEAXMQRAPbFEQCQxxEASMkRAOLKEQB8zBEAFs4RALrPEQBU0REA7tIRAJLUEQAs1hEAxtcRAGDZEQAE2xEAntwRADjeEQDS3xEAduERABDjEQCq5BEAROYRAOjnEQCC6REAHOsRALbsEQBa7hEA9O8RAI7xEQAo8xEAwvQRAGb2EQAA+BEAmvkRADT7EQDY/BEAcv4RAAwAEgCwARIASgMSAOQEEgB+BhIAIggSALwJEgBWCxIA8AwSAIoOEgAuEBIAyBESAGITEgD8FBIAoBYSADoYEgDUGRIAeBsSABIdEgCsHhIARiASAOohEgCEIxIAHiUSALgmEgBSKBIA9ikSAJArEgAqLRIAxC4SAGgwEgACMhIAnDMSAEA1EgDaNhIAdDgSAA46EgCoOxIATD0SAOY+EgCAQBIAJEISAL5DEgBYRRIA8kYSAJZIEgAwShIAyksSAGRNEgD+ThIAolASADxSEgDWUxIAelUSABRXEgCuWBIASFoSAOxbEgCGXRIAIF8SALpgEgBUYhIA+GMSAJJlEgAsZxIA0GgSAGpqEgAEbBIAnm0SAEJvEgDccBIAdnISABB0EgCqdRIATncSAOh4EgCCehIAHHwSAMB9EgBafxIA9IASAJiCEgAyhBIAzIUSAGaHEgAAiRIApIoSAD6MEgDYjRIAfI8SABaREgCwkhIASpQSAO6VEgCIlxIAIpkSALyaEgBWnBIA+p0SAJSfEgAuoRIA0qISAGykEgAGphIAoKcSAESpEgDeqhIAeKwSABKuEgCsrxIAULESAOqyEgCEtBIAHrYSAMK3EgBcuRIA9roSAJq8EgA0vhIAzr8SAGjBEgAMwxIApsQSAEDGEgDaxxIAdMkSABjLEgCyzBIATM4SAPDPEgCK0RIAJNMSAL7UEgBi1hIA/NcSAJbZEgAw2xIAytwSAG7eEgAI4BIAouESAEbjEgDg5BIAeuYSABToEgC46RIAUusSAOzsEgCG7hIAIPASAMTxEgBe8xIA+PQSAJL2EgA2+BIA0PkSAGr7EgAO/RIAqP4SAEIAEwDcARMAgAMTABoFEwC0BhMATggTAOgJEwCMCxMAJg0TAMAOEwBkEBMA/hETAJgTEwAyFRMA1hYTAHAYEwAKGhMApBsTAD4dEwDiHhMAfCATABYiEwCwIxMAVCUTAO4mEwCIKBMALCoTAMYrEwBgLRMA+i4TAJQwEwA4MhMA0jMTAGw1EwAGNxMAqjgTAEQ6EwDeOxMAgj0TABw/EwC2QBMAUEITAPRDEwCORRMAKEcTAMJIEwBcShMAAEwTAJpNEwA0TxMA2FATAHJSEwAMVBMAplUTAEpXEwDkWBMAfloTABhcEwCyXRMAVl8TAPBgEwCKYhMALmQTAMhlEwBiZxMA/GgTAKBqEwA6bBMA1G0TAG5vEwAIcRMArHITAEZ0EwDgdRMAhHcTAB55EwDCehMAZnwTAAB+EwCafxMANIETANiCEwByhBMADIYTAKaHEwBKiRMA5IoTAH6MEwAYjhMAso8TAFaREwDwkhMAipQTAC6WEwDIlxMAYpkTAPyaEwCgnBMAOp4TANSfEwBuoRMAEqMTAKykEwBGphMA4KcTAHqpEwAeqxMAuKwTAFKuEwDsrxMAkLETACqzEwDEtBMAaLYTAAK4EwCcuRMANrsTANq8EwB0vhMADsATAKjBEwBCwxMA5sQTAIDGEwAayBMAvskTAFjLEwDyzBMAjM4TADDQEwDK0RMAZNMTAP7UEwCY1hMAPNgTANbZEwBw2xMACt0TAK7eEwBI4BMA4uETAIbjEwAg5RMAuuYTAFToEwD46RMAkusTACztEwDG7hMAYPATAATyEwCe8xMAOPUTANL2EwB2+BMAEPoTAKr7EwBO/RMA6P4TAIIAFAAcAhQAwAMUAFoFFAD0BhQAjggUADIKFADMCxQAZg0UAAAPFACkEBQAPhIUANgTFAByFRQAFhcUALAYFABKGhQA5BsUAIgdFAAiHxQAvCAUAFYiFADwIxQAlCUUAC4nFADIKBQAYioUAAYsFACgLRQAOi8UAN4wFAB4MhQAEjQUAKw1FABQNxQA6jgUAIQ6FAAePBQAuD0UAFw/FAD2QBQAkEIUACpEFADORRQAaEcUAAJJFACmShQAQEwUANpNFAB0TxQADlEUALJSFABMVBQA5lUUAIBXFAAkWRQAvloUAFhcFAD8XRQAll8UADBhFADKYhQAbmQUAAhmFACiZxQAPGkUANZqFAB6bBQAFG4UAK5vFABIcRQA7HIUAIZ0FAAgdhQAxHcUAF55FAD4ehQAknwUADZ+FADQfxQAaoEUAASDFACehBQAQoYUANyHFAB2iRQAGosUALSMFABOjhQA6I8UAIyRFAAmkxQAwJQUAFqWFAD0lxQAmJkUADKbFADMnBQAcJ4UAAqgFACkoRQAPqMUAOKkFAB8phQAFqgUALCpFABKqxQA7qwUAIiuFAAisBQAvLEUAGCzFAD6tBQAlLYUADi4FADSuRQAbLsUAAa9FACqvhQARMAUAN7BFAB4wxQAEsUUALbGFABQyBQA6skUAI7LFAAozRQAws4UAFzQFAAA0hQAmtMUADTVFADO1hQAaNgUAAzaFACm2xQAQN0UANreFAB+4BQAGOIUALLjFABW5RQA8OYUAIroFAAk6hQAyOsUAGLtFAD87hQAlvAUADDyFADU8xQAbvUUAAj3FACs+BQARvoUAOD7FAB6/RQAHv8UALgAFQBSAhUA7AMVAIYFFQAqBxUAxAgVAF4KFQD4CxUAnA0VADYPFQDQEBUAdBIVAA4UFQCoFRUAQhcVAOYYFQCAGhUAGhwVALQdFQBOHxUA8iAVAIwiFQAmJBUAwCUVAGQnFQD+KBUAmCoVADwsFQDWLRUAcC8VAAoxFQCuMhUASDQVAOI1FQB8NxUAFjkVALo6FQBUPBUA7j0VAIg/FQAsQRUAxkIVAGBEFQAERhUAnkcVADhJFQDSShUAdkwVABBOFQCqTxUARFEVAOhSFQCCVBUAHFYVALZXFQBQWRUA9FoVAI5cFQAoXhUAwl8VAGZhFQAAYxUAmmQVADRmFQDYZxUAcmkVAAxrFQCwbBUASm4VAORvFQB+cRUAGHMVALx0FQBWdhUA8HcVAIp5FQAuexUAyHwVAGJ+FQAGgBUAoIEVADqDFQDUhBUAboYVABKIFQCsiRUARosVAOCMFQCEjhUAHpAVALiRFQBckxUA9pQVAJCWFQAqmBUAxJkVAGibFQACnRUAnJ4VADagFQDaoRUAdKMVAA6lFQCyphUATKgVAOapFQCAqxUAJK0VAL6uFQBYsBUA8rEVAIyzFQAwtRUAyrYVAGS4FQAIuhUAorsVADy9FQDWvhUAesAVABTCFQCuwxUASMUVAOLGFQCGyBUAIMoVALrLFQBezRUA+M4VAJLQFQAs0hUA0NMVAGrVFQAE1xUAntgVAELaFQDc2xUAdt0VABDfFQCq4BUATuIVAOjjFQCC5RUAHOcVAMDoFQBa6hUA9OsVAJjtFQAy7xUAzPAVAGbyFQAK9BUApPUVAD73FQDY+BUAcvoVABb8FQCw/RUASv8VAOQAFgCIAhYAIgQWALwFFgBgBxYA+ggWAJQKFgAuDBYA0g0WAGwPFgAGERYAoBIWADoUFgDeFRYAeBcWABIZFgC2GhYAUBwWAOodFgCEHxYAKCEWAMIiFgBcJBYA9iUWAJAnFgA0KRYAzioWAGgsFgACLhYApi8WAEAxFgDaMhYAfjQWABg2FgCyNxYATDkWAOY6FgCKPBYAJD4WAL4/FgBYQRYA/EIWAJZEFgAwRhYA1EcWAG5JFgAISxYAokwWAEZOFgDgTxYAelEWABRTFgCuVBYAUlYWAOxXFgCGWRYAIFsWAMRcFgBeXhYA+F8WAJxhFgA2YxYA0GQWAGpmFgAOaBYAqGkWAEJrFgDcbBYAdm4WABpwFgC0cRYATnMWAOh0FgCMdhYAJngWAMB5FgBkexYA/nwWAJh+FgAygBYAzIEWAHCDFgAKhRYApIYWAD6IFgDiiRYAfIsWABaNFgC6jhYAVJAWAO6RFgCIkxYALJUWAMaWFgBgmBYA+pkWAJ6bFgA4nRYA0p4WAGygFgAQohYAqqMWAESlFgDephYAeKgWAByqFgC2qxYAUK0WAPSuFgCOsBYAKLIWAMKzFgBctRYAALcWAJq4FgA0uhYAzrsWAHK9FgAMvxYApsAWAErCFgDkwxYAfsUWABjHFgCyyBYAVsoWAPDLFgCKzRYAJM8WAMjQFgBi0hYA/NMWAKDVFgA61xYA1NgWAG7aFgAI3BYArN0WAEbfFgDg4BYAeuIWAB7kFgC45RYAUucWAPboFgCQ6hYAKuwWAMTtFgBo7xYAAvEWAJzyFgA29BYA0PUWAHT3FgAO+RYAqPoWAEL8FgDm/RYAgP8WABoBFwC+AhcAWAQXAPIFFwCMBxcAMAkXAMoKFwBkDBcA/g0XAJgPFwA8ERcA1hIXAHAUFwAUFhcArhcXAEgZFwDiGhcAhhwXACAeFwC6HxcAVCEXAPgiFwCSJBcALCYXAMYnFwBqKRcABCsXAJ4sFwA4LhcA0i8XAHYxFwAQMxcAqjQXAEQ2FwDoNxcAgjkXABw7FwDAPBcAWj4XAPQ/FwCOQRcAKEMXAMxEFwBmRhcAAEgXAJpJFwA+SxcA2EwXAHJOFwAWUBcAsFEXAEpTFwDkVBcAflYXACJYFwC8WRcAVlsXAPBcFwCUXhcALmAXAMhhFwBsYxcABmUXAKBmFwA6aBcA3mkXAHhrFwASbRcArG4XAEZwFwDqcRcAhHMXAB51FwC4dhcAXHgXAPZ5FwCQexcANH0XAM5+FwBogBcAAoIXAJyDFwBAhRcA2oYXAHSIFwAOihcAsosXAEyNFwDmjhcAipAXACSSFwC+kxcAWJUXAPyWFwCWmBcAMJoXAMqbFwBknRcACJ8XAKKgFwA8ohcA1qMXAHqlFwAUpxcArqgXAEiqFwDsqxcAhq0XACCvFwC6sBcAXrIXAPizFwCStRcANrcXANC4FwBquhcABLwXAJ69FwBCvxcA3MAXAHbCFwAQxBcAtMUXAE7HFwDoyBcAjMoXACbMFwDAzRcAWs8XAP7QFwCY0hcAMtQXAMzVFwBm1xcACtkXAKTaFwA+3BcA2N0XAHzfFwAW4RcAsOIXAFTkFwDu5RcAiOcXACLpFwC86hcAYOwXAPrtFwCU7xcALvEXANLyFwBs9BcABvYXAKD3FwBE+RcA3voXAHj8FwAS/hcAtv8XAFABGADqAhgAjgQYACgGGADCBxgAXAkYAAALGACaDBgANA4YAM4PGABoERgADBMYAKYUGABAFhgA5BcYAH4ZGAAYGxgAshwYAFYeGADwHxgAiiEYACQjGAC+JBgAYiYYAPwnGACWKRgAMCsYANQsGABuLhgACDAYAKwxGABGMxgA4DQYAHo2GAAUOBgAuDkYAFI7GADsPBgAhj4YACpAGADEQRgAXkMYAAJFGACcRhgANkgYANBJGAB0SxgADk0YAKhOGABCUBgA3FEYAIBTGAAaVRgAtFYYAE5YGADyWRgAjFsYACZdGADKXhgAZGAYAP5hGACYYxgAMmUYANZmGABwaBgACmoYAKRrGABIbRgA4m4YAHxwGAAgchgAunMYAFR1GADudhgAiHgYACx6GADGexgAYH0YAPp+GACegBgAOIIYANKDGAB2hRgAEIcYAKqIGABEihgA6IsYAIKNGAAcjxgAtpAYAFCSGAD0kxgAjpUYACiXGADMmBgAZpoYAACcGACanRgAPp8YANigGAByohgADKQYAKalGABKpxgA5KgYAH6qGAAYrBgAvK0YAFavGADwsBgAlLIYAC60GADItRgAYrcYAPy4GACguhgAOrwYANS9GABuvxgAEsEYAKzCGABGxBgA6sUYAITHGAAeyRgAuMoYAFLMGAD2zRgAkM8YACrRGADE0hgAaNQYAALWGACc1xgAQNkYANraGAB03BgADt4YALLfGABM4RgA5uIYAIDkGAAa5hgAvucYAFjpGADy6hgAjOwYADDuGADK7xgAZPEYAAjzGACi9BgAPPYYANb3GABw+RgAFPsYAK78GABI/hgA4v8YAIYBGQAgAxkAugQZAGgGGQACCBkAnAkZADYLGQDaDBkAdA4ZAA4QGQCyERkATBMZAOYUGQCAFhkAGhgZAL4ZGQBYGxkA8hwZAIweGQAwIBkAyiEZAGQjGQAIJRkAoiYZADwoGQDWKRkAcCsZABQtGQCuLhkASDAZAOIxGQCGMxkAIDUZALo2GQBeOBkA+DkZAJI7GQAsPRkA0D4ZAGpAGQAEQhkAnkMZADhFGQDcRhkAdkgZABBKGQCqSxkATk0ZAOhOGQCCUBkAJlIZAMBTGQBaVRkA9FYZAI5YGQAyWhkAzFsZAGZdGQAAXxkApGAZAD5iGQDYYxkAfGUZABZnGQCwaBkASmoZAORrGQCIbRkAIm8ZALxwGQBWchkA+nMZAJR1GQAudxkA0ngZAGx6GQAGfBkAoH0ZADp/GQDegBkAeIIZABKEGQC2hRkAUIcZAOqIGQCEihkAHowZAMKNGQBcjxkA9pAZAJCSGQA0lBkAzpUZAGiXGQAMmRkAppoZAECcGQDanRkAdJ8ZABihGQCyohkATKQZAOalGQCKpxkAJKkZAL6qGQBirBkA/K0ZAJavGQAwsRkAyrIZAG60GQAIthkAorcZADy5GQDguhkAerwZABS+GQC4vxkAUsEZAOzCGQCGxBkAKsYZAMTHGQBeyRkA+MoZAJLMGQA2zhkA0M8ZAGrRGQAE0xkAqNQZAELWGQDc1xkAgNkZABrbGQC03BkATt4ZAOjfGQCM4RkAJuMZAMDkGQBa5hkA/ucZAJjpGQAy6xkAzOwZAHDuGQAK8BkApPEZAEjzGQDi9BkAfPYZABb4GQCw+RkAVPsZAO78GQCI/hkAIgAaAMYBGgBgAxoA+gQaAJ4GGgA4CBoA0gkaAGwLGgAGDRoAqg4aAEQQGgDeERoAeBMaABwVGgC2FhoAUBgaAOoZGgCOGxoAKB0aAMIeGgBmIBoAACIaAJojGgA0JRoAziYaAHIoGgAMKhoApisaAEAtGgDkLhoAfjAaABgyGgC8MxoAVjUaAPA2GgCKOBoAJDoaAMg7GgBiPRoA/D4aAKBAGgA6QhoA1EMaAG5FGgAIRxoArEgaAEZKGgDgSxoAek0aAB5PGgC4UBoAUlIaAOxTGgCQVRoAKlcaAMRYGgBoWhoAAlwaAJxdGgA2XxoA0GAaAHRiGgAOZBoAqGUaAEJnGgDmaBoAgGoaABpsGgC+bRoAWG8aAPJwGgCMchoAJnQaAMp1GgBkdxoA/ngaAJh6GgA8fBoA1n0aAHB/GgAUgRoAroIaAEiEGgDihRoAfIcaACCJGgC6ihoAVIwaAO6NGgCSjxoALJEaAMaSGgBqlBoABJYaAJ6XGgA4mRoA3JoaAHacGgAQnhoAqp8aAEShGgDoohoAgqQaABymGgDApxoAWqkaAPSqGgCOrBoAKK4aAMyvGgBmsRoAALMaAJq0GgA+thoA2LcaAHK5GgAMuxoAsLwaAEq+GgDkvxoAfsEaACLDGgC8xBoAVsYaAPDHGgCUyRoALssaAMjMGgBizhoABtAaAKDRGgA60xoA1NQaAHjWGgAS2BoArNkaAEbbGgDq3BoAhN4aAB7gGgDC4RoAXOMaAPbkGgCQ5hoAKugaAM7pGgBo6xoAAu0aAJzuGgBA8BoA2vEaAHTzGgAY9RoAsvYaAEz4GgDm+RoAgPsaACT9GgC+/hoAWAAbAPIBGwCWAxsAMAUbAMoGGwBuCBsACAobAKILGwA8DRsA4A4bAHoQGwAUEhsArhMbAEgVGwDsFhsAhhgbACAaGwC6GxsAXh0bAPgeGwCSIBsANiIbANAjGwBqJRsABCcbAJ4oGwBCKhsA3CsbAHYtGwAQLxsAtDAbAE4yGwDoMxsAjDUbACY3GwDAOBsAWjobAPQ7GwCYPRsAMj8bAMxAGwBmQhsACkQbAKRFGwA+RxsA4kgbAHxKGwAWTBsAsE0bAEpPGwDuUBsAiFIbACJUGwDGVRsAYFcbAPpYGwCUWhsALlwbANJdGwBsXxsABmEbAKBiGwBEZBsA3mUbAHhnGwAcaRsAtmobAFBsGwDqbRsAhG8bAChxGwDCchsAXHQbAPZ1GwCadxsANHkbAM56GwByfBsADH4bAKZ/GwBAgRsA2oIbAH6EGwAYhhsAsocbAFaJGwDwihsAiowbACSOGwDIjxsAYpEbAPySGwCWlBsAMJYbANSXGwBumRsACJsbAKKcGwBGnhsA4J8bAHqhGwAeoxsAuKQbAFKmGwDspxsAhqkbACqrGwDErBsAXq4bAPivGwCcsRsANrMbANC0GwB0thsADrgbAKi5GwBCuxsA3LwbAIC+GwAawBsAtMEbAE7DGwDyxBsAjMYbACbIGwDKyRsAZMsbAP7MGwCYzhsAMtAbANbRGwBw0xsACtUbAKTWGwBI2BsA4tkbAHzbGwAg3RsAut4bAFTgGwDu4RsAiOMbACzlGwDG5hsAYOgbAPrpGwCe6xsAOO0bANLuGwBs8BsAEPIbAKrzGwBE9RsA6PYbAIL4GwAc+hsAtvsbAFD9GwD0/hsAjgAcACgCHADMAxwAZgUcAAAHHACaCBwANAocANgLHAByDRwADA8cAKYQHABKEhwA5BMcAH4VHAAYFxwAvBgcAFYaHADwGxwAlB0cAC4fHADIIBwAYiIcAPwjHACgJRwAOiccANQoHABuKhwAEiwcAKwtHABGLxwA6jAcAIQyHAAeNBwAuDUcAFI3HAD2OBwAkDocACo8HADEPRwAaD8cAAJBHACcQhwAQEQcANpFHAB0RxwADkkcAKhKHABMTBwA5k0cAIBPHAAaURwAvlIcAFhUHADyVRwAjFccADBZHADKWhwAZFwcAAheHACiXxwAPGEcANZiHABwZBwAFGYcAK5nHABIaRwA4mocAIZsHAAgbhwAum8cAF5xHAD4chwAknQcACx2HADGdxwAankcAAR7HACefBwAOH4cANx/HAB2gRwAEIMcAKqEHABOhhwA6IccAIKJHAAmixwAwIwcAFqOHAD0jxwAmJEcADKTHADMlBwAZpYcAACYHACkmRwAPpscANicHAB8nhwAFqAcALChHABKoxwA7qQcAIimHAAiqBwAvKkcAFarHAD6rBwAlK4cAC6wHADIsRwAbLMcAAa1HACgthwARLgcAN65HAB4uxwAEr0cAKy+HABGwBwA6sEcAITDHAAoxRwAwsYcAFzIHAD2yRwAkMscADTNHADOzhwAaNAcAALSHACm0xwAQNUcANrWHAB+2BwAGNocALLbHABM3RwA5t4cAIrgHAAk4hwAvuMcAFjlHAD85hwAlugcADDqHADU6xwAbu0cAAjvHACi8BwAPPIcAODzHAB69RwAFPccAK74HABS+hwA7PscAIb9HAAq/xwAxAAdAF4CHQD4Ax0AkgUdADYHHQDQCB0AagodAAQMHQCoDR0AQg8dANwQHQCAEh0AGhQdALQVHQBOFx0A6BgdAIwaHQAmHB0AwB0dAGQfHQD+IB0AmCIdADIkHQDMJR0AcCcdAAopHQCkKh0APiwdAOItHQB8Lx0AFjEdALAyHQBUNB0A7jUdAIg3HQAsOR0AxjodAGA8HQD6PR0AlD8dADhBHQDSQh0AbEQdAAZGHQCgRx0AREkdAN5KHQCCTB0AHE4dALZPHQBQUR0A6lIdAI5UHQAoVh0AwlcdAFxZHQAAWx0AmlwdADReHQDOXx0AcmEdAAxjHQCmZB0ASmYdAORnHQB+aR0AGGsdALJsHQBWbh0A8G8dAIpxHQAkcx0AvnQdAGJ2HQD8dx0AoHkdADp7HQDUfB0Abn4dAAiAHQCsgR0ARoMdAOCEHQB6hh0AHogdALiJHQBSix0A7IwdAJCOHQAqkB0AxJEdAGiTHQAClR0AnJYdADaYHQDQmR0AdJsdAA6dHQConh0AQqAdANyhHQCAox0AGqUdAL6mHQBYqB0A8qkdAIyrHQAmrR0Ayq4dAGSwHQD+sR0AmLMdADy1HQDWth0AcLgdAAq6HQCuux0ASL0dAOK+HQCGwB0AIMIdALrDHQBUxR0A7sYdAJLIHQAsyh0AxssdAGDNHQAEzx0AntAdADjSHQDS0x0AdtUdABDXHQCq2B0ATtodAOjbHQCC3R0AHN8dALbgHQBa4h0A9OMdAI7lHQAo5x0AzOgdAGbqHQAA7B0ApO0dAD7vHQDY8B0AcvIdAAz0HQCw9R0ASvcdAOT4HQB++h0AIvwdALz9HQBW/x0A8AAeAJQCHgAuBB4AyAUeAGwHHgAGCR4AoAoeADoMHgDUDR4AeA8eABIRHgCsEh4ARhQeAOoVHgCEFx4AHhkeALgaHgBcHB4A9h0eAJAfHgA0IR4AziIeAGgkHgACJh4AnCceAEApHgDaKh4AdCweAA4uHgCyLx4ATDEeAOYyHgCKNB4AJDYeAL43HgBYOR4A8joeAJY8HgAwPh4Ayj8eAGRBHgAIQx4AokQeADxGHgDWRx4AekkeABRLHgCuTB4AUk4eAOxPHgCGUR4AIFMeALpUHgBeVh4A+FceAJJZHgAsWx4A0FweAGpeHgAEYB4AnmEeAEJjHgDcZB4AdmYeABBoHgC0aR4ATmseAOhsHgCCbh4AJnAeAMBxHgBacx4A/nQeAKJ2HgA8eB4A1nkeAHp7HgAUfR4Arn4eAEiAHgAAgh4ApIMeAD6FHgDYhh4AcogeAAyKHgCwix4ASo0eAOSOHgB+kB4AIpIeALyTHgBWlR4A8JYeAJSYHgAumh4AyJseAGKdHgAGnx4AoKAeADqiHgDeox4AeKUeABKnHgCsqB4ARqoeAOqrHgCErR4AHq8eALiwHgBSsh4A9rMeAJC1HgAqtx4AzrgeAGi6HgACvB4AnL0eAEC/HgDawB4AdMIeAA7EHgCyxR4ATMceAObIHgCKyh4AJMweAL7NHgBYzx4A8tAeAJbSHgAw1B4AytUeAGTXHgAI2R4AotoeADzcHgDg3R4Aet8eABThHgCu4h4ASOQeAOzlHgCG5x4AIOkeALrqHgBe7B4A+O0eAJLvHgAs8R4A0PIeAGr0HgAE9h4AnvceAEL5HgDc+h4AdvweABr+HgC0/x4ATgEfAOgCHwCCBB8AJgYfAMAHHwBaCR8A9AofAJgMHwAyDh8AzA8fAHARHwAKEx8ApBQfAD4WHwDYFx8AfBkfABYbHwCwHB8ASh4fAO4fHwCIIR8AIiMfAMYkHwBgJh8A+icfAJQpHwAuKx8A0iwfAGwuHwAGMB8AoDEfAEQzHwDeNB8AeDYfABI4HwC2OR8AUDsfAOo8HwCOPh8AKEAfAMJBHwBcQx8A9kQfAJpGHwA0SB8AzkkfAGhLHwAMTR8Apk4fAEBQHwDkUR8AflMfABhVHwCyVh8ATFgfAPBZHwCKWx8AJF0fAL5eHwBiYB8A/GEfAJZjHwAwZR8A1GYfAG5oHwAIah8ArGsfAEZtHwDgbh8AenAfABRyHwC4cx8AUnUfAOx2HwCGeB8AIHofAMR7HwBefR8AAn8fAJyAHwA2gh8A0IMfAGqFHwAOhx8AqIgfAEKKHwDcix8AgI0fABqPHwC0kB8ATpIfAPKTHwCMlR8AJpcfAMqYHwBkmh8A/psfAJidHwAynx8A1qAfAHCiHwAKpB8ApKUfAEinHwDiqB8AfKofABasHwC6rR8AVK8fAO6wHwCSsh8ALLQfAMa1HwBgtx8A+rgfAJ66HwA4vB8A0r0fAGy/HwAGwR8AqsIfAETEHwDoxR8AgscfABzJHwC2yh8AUMwfAPTNHwCOzx8AKNEfAMLSHwBm1B8AANYfAJrXHwA02R8A2NofAHLcHwAM3h8AsN8fAErhHwDk4h8AfuQfABjmHwC85x8AVukfAPDqHwCK7B8ALu4fAMjvHwBi8R8ABvMfAKD0HwA69h8A1PcfAG75HwAS+x8ArPwfAEb+HwDq/x8AhAEgAB4DIAC4BCAAUgYgAPYHIACQCSAAKgsgAMQMIABoDiAAAhAgAJwRIABAEyAA2hQgAHQWIAAOGCAAqBkgAEwbIADmHCAAgB4gABogIAC+ISAAWCMgAPIkIACWJiAAMCggAMopIABkKyAA/iwgAKIuIAA8MCAA4DEgAHozIAAeNSAAuDYgAFI4IAD2OSAAkDsgACo9IADEPiAAaEAgAAJCIACcQyAANkUgANpGIAB0SCAADkogAKhLIABMTSAA5k4gAIBQIAAaUiAAvlMgAFhVIADyViAAllggADBaIADKWyAAZF0gAP5eIACiYCAAPGIgANZjIABwZSAAFGcgAK5oIABIaiAA7GsgAIZtIAAgbyAAunAgAFRyIAD4cyAAknUgACx3IADGeCAAanogAAR8IACefSAAOH8gANyAIAB2giAAEIQgALSFIABOhyAA6IggAIKKIAAcjCAAwI0gAFqPIAD0kCAAjpIgACiUIADMlSAAZpcgAAqZIACkmiAAPpwgANidIABynyAAFqEgALCiIABKpCAA5KUgAIinIAAiqSAAvKogAFasIAD6rSAAlK8gAC6xIADSsiAAbLQgAAa2IACgtyAAOrkgAN66IAB4vCAAEr4gALa/IABawSAA9MIgAI7EIAAyxiAAzMcgAGbJIAAAyyAApMwgAD7OIADYzyAAfNEgABbTIACw1CAAStYgAOTXIACI2SAAItsgALzcIABW3iAA8N8gAJThIAAu4yAA0uQgAGzmIAAG6CAAoOkgADrrIADe7CAAeO4gABLwIACs8SAAUPMgAOr0IACE9iAAHvggAML5IABc+yAA9vwgAJr+IAA0ACEAzgEhAGgDIQACBSEApgYhAEAIIQDaCSEAdAshAA4NIQCyDiEATBAhAOYRIQCKEyEAJBUhAL4WIQBYGCEA/BkhAJYbIQAwHSEAyh4hAG4gIQAIIiEAoiMhADwlIQDgJiEAeighABQqIQC4KyEAUi0hAOwuIQCGMCEAIDIhAMQzIQBeNSEA+DYhAJI4IQAsOiEA0DshAGo9IQAEPyEAqEAhAEJCIQDcQyEAdkUhABpHIQC0SCEATkohAOhLIQCMTSEAJk8hAMBQIQBaUiEA9FMhAJhVIQAyVyEA1lghAHBaIQAKXCEApF0hAD5fIQDiYCEAfGIhABZkIQCwZSEAVGchAO5oIQCIaiEAImwhAMZtIQBgbyEA+nAhAJ5yIQA4dCEA0nUhAGx3IQAGeSEAqnohAER8IQDefSEAeH8hAByBIQC2giEAUIQhAOqFIQCOhyEAKIkhAMKKIQBmjCEAAI4hAJqPIQA0kSEAzpIhAHKUIQAMliEAppchAECZIQDamiEAfpwhABieIQCynyEAVqEhAPCiIQCKpCEALqYhAMinIQBiqSEA/KohAJasIQA6riEA1K8hAG6xIQAIsyEAorQhAEa2IQDgtyEAerkhAB67IQC4vCEAUr4hAPa/IQCQwSEAKsMhAMTEIQBexiEAAsghAJzJIQA2yyEA0MwhAGrOIQAO0CEAqNEhAELTIQDm1CEAgNYhABrYIQC02SEAWNshAPLcIQCM3iEAJuAhAMrhIQBk4yEA/uQhAJjmIQA86CEA1ukhAHDrIQAU7SEAru4hAEjwIQDi8SEAfPMhACD1IQC69iEAVPghAPj5IQCS+yEALP0hAMb+IQBgACIABAIiAJ4DIgA4BSIA0gYiAHYIIgAQCiIAqgsiAEQNIgDoDiIAghAiABwSIgDAEyIAWhUiAPQWIgCOGCIAKBoiAMwbIgBmHSIAAB8iAJogIgA+IiIA2CMiAHIlIgAMJyIAsCgiAEoqIgDkKyIAiC0iACIvIgC8MCIAVjIiAPAzIgCUNSIALjciAMg4IgBiOiIABjwiAKA9IgA6PyIA3kAiAHhCIgASRCIArEUiAEZHIgDqSCIAhEoiAB5MIgC4TSIAUk8iAPZQIgCQUiIANFQiAM5VIgBoVyIAAlkiAJxaIgBAXCIA2l0iAHRfIgAOYSIAqGIiAExkIgDmZSIAimciACRpIgC+aiIAWGwiAPJtIgCWbyIAMHEiAMpyIgBkdCIACHYiAKJ3IgA8eSIA4HoiAHp8IgAUfiIArn8iAEiBIgDsgiIAhoQiACCGIgC6hyIAXokiAPiKIgCSjCIANo4iANCPIgBqkSIABJMiAKiUIgBCliIA3JciAHaZIgAQmyIAtJwiAE6eIgDonyIAgqEiACajIgDApCIAWqYiAPSnIgCYqSIAMqsiAMysIgBwriIACrAiAKSxIgA+syIA2LQiAHy2IgAWuCIAsLkiAEq7IgDkvCIAiL4iACLAIgC8wSIAYMMiAPrEIgCUxiIALsgiANLJIgBsyyIABs0iAKDOIgBE0CIA3tEiAHjTIgAS1SIArNYiAFDYIgDq2SIAjtsiACjdIgDC3iIAXOAiAPbhIgCa4yIANOUiAM7mIgBo6CIAAuoiAKbrIgBA7SIA2u4iAH7wIgAY8iIAsvMiAFb1IgDw9iIAivgiACT6IgC++yIAYv0iAPz+IgCWACMAMAIjAMoDIwBuBSMACAcjAKwIIwBGCiMA4AsjAHoNIwAUDyMAuBAjAFISIwDsEyMAhhUjACoXIwDEGCMAXhojAPgbIwCcHSMANh8jANAgIwB0IiMADiQjAKglIwBCJyMA3CgjAIAqIwAaLCMAtC0jAE4vIwDyMCMAjDIjACY0IwDANSMAZDcjAP44IwCYOiMAMjwjAMw9IwBwPyMACkEjAK5CIwBIRCMA4kUjAHxHIwAWSSMAukojAFRMIwDuTSMAiE8jACxRIwDGUiMAYFQjAPpVIwCeVyMAOFkjANJaIwB2XCMAEF4jAKpfIwBEYSMA3mIjAIJkIwAcZiMAtmcjAFBpIwDqaiMAjmwjAChuIwDCbyMAZnEjAABzIwCadCMANHYjANh3IwByeSMADHsjAKZ8IwBKfiMA5H8jAH6BIwAYgyMAsoQjAFaGIwDwhyMAlIkjAC6LIwDIjCMAYo4jAPyPIwCgkSMAOpMjANSUIwBuliMAEpgjAKyZIwBGmyMA4JwjAISeIwAeoCMAuKEjAFyjIwD2pCMAkKYjACqoIwDEqSMAaKsjAAKtIwCcriMANrAjANCxIwB0syMADrUjAKi2IwBMuCMA5rkjAIC7IwAavSMAvr4jAFjAIwDywSMAjMMjACbFIwDKxiMAZMgjAP7JIwCiyyMAPM0jANbOIwBw0CMAFNIjAK7TIwBI1SMA4tYjAIbYIwAg2iMAutsjAF7dIwD43iMAkuAjACziIwDG4yMAauUjAATnIwCe6CMAOOojANzrIwB27SMAEO8jAKrwIwBO8iMA6PMjAIL1IwAm9yMAwPgjAFr6IwD0+yMAjv0jADL/IwDMACQAZgIkAAAEJACaBSQAPgckANgIJAByCiQAFgwkALANJABKDyQA5BAkAIgSJAAiFCQAvBUkAFYXJAD6GCQAlBokAC4cJADIHSQAYh8kAAYhJACgIiQARCQkAN4lJAB4JyQAEikkAKwqJABQLCQA6i0kAIQvJAAeMSQAuDIkAFw0JAD2NSQAkDckADQ5JADOOiQAaDwkAAI+JACmPyQAQEEkANpCJAB0RCQAGEYkALJHJABMSSQA5kokAIpMJAAkTiQAvk8kAFhRJAD8UiQAllQkADBWJADKVyQAblkkAAhbJACiXCQAPF4kANZfJAB6YSQAFGMkAK5kJABSZiQA7GckAIZpJAAgayQAxGwkAF5uJAD4byQAknEkACxzJADQdCQAanYkAA54JACoeSQAQnskANx8JAB2fiQAGoAkALSBJABOgyQA6IQkAIKGJAAmiCQAwIkkAGSLJAD+jCQAmI4kADKQJADMkSQAcJMkAAqVJACkliQAPpgkANiZJAB8myQAFp0kALqeJABUoCQA7qEkAIijJAAipSQAxqYkAGCoJAD6qSQAlKskADitJADSriQAbLAkABCyJACqsyQARLUkAN62JAB4uCQAHLokALa7JABQvSQA6r4kAI7AJAAowiQAwsMkAFzFJAAAxyQAmsgkADTKJADOyyQAcs0kAAzPJACm0CQAQNIkAOTTJAB+1SQAGNckALLYJABW2iQA8NskAIrdJAAk3yQAyOAkAGLiJAD84yQAluUkADrnJADU6CQAbuokAAjsJACs7SQARu8kAODwJAB68iQAHvQkALj1JABS9yQA7PgkAJD6JAAq/CQAxP0kAF7/JAACASUAnAIlADYEJQDQBSUAdAclAA4JJQCoCiUAQgwlANwNJQCADyUAGhElAL4SJQBYFCUA8hUlAIwXJQAmGSUAyholAGQcJQD+HSUAmB8lADIhJQDWIiUAcCQlAAomJQCuJyUASCklAOIqJQB8LCUAIC4lALovJQBUMSUA7jIlAJI0JQAsNiUAxjclAGA5JQD6OiUAnjwlADg+JQDcPyUAdkElABBDJQCqRCUAREYlAOhHJQCCSSUAHEslALZMJQBQTiUA9E8lAI5RJQAoUyUAzFQlAGZWJQAAWCUAmlklAD5bJQDYXCUAcl4lAAxgJQCwYSUASmMlAORkJQB+ZiUAGGglALxpJQBWayUA+mwlAJRuJQAucCUAyHElAGJzJQAGdSUAoHYlADp4JQDUeSUAbnslABJ9JQCsfiUARoAlAOqBJQCEgyUAHoUlALiGJQBciCUA9oklAJCLJQAqjSUAzo4lAGiQJQACkiUAnJMlADaVJQDaliUAdJglABiaJQCymyUATJ0lAOaeJQCAoCUAJKIlAL6jJQBipSUA8qYlAJaoJQAwqiUAyqslAGStJQAIryUArLAlAEayJQDqsyUAhLUlAB63JQC4uCUAXLolAPa7JQCQvSUAKr8lAM7AJQBowiUAAsQlAKbFJQBAxyUA2sglAHTKJQAOzCUAss0lAEzPJQDm0CUAgNIlABrUJQC+1SUAWNclAPLYJQCW2iUAMNwlAMrdJQBk3yUACOElAKLiJQA85CUA1uUlAHrnJQAU6SUAruolAEjsJQDi7SUAhu8lACDxJQC68iUAXvQlAPj1JQCS9yUALPklAND6JQBq/CUABP4lAJ7/JQBCASYA3AImAHYEJgAQBiYAtAcmAE4JJgDoCiYAjAwmACYOJgDADyYAWhEmAPQSJgCYFCYAMhYmAMwXJgBmGSYAABsmAKQcJgA+HiYA2B8mAHwhJgAWIyYAsCQmAEomJgDuJyYAiCkmACIrJgC8LCYAYC4mAPovJgCUMSYALjMmANI0JgBsNiYABjgmAKA5JgBEOyYA3jwmAHg+JgASQCYArEEmAFBDJgDqRCYAjkYmAChIJgDCSSYAXEsmAPZMJgCaTiYANFAmAM5RJgBoUyYAAlUmAKZWJgBAWCYA2lkmAH5bJgAYXSYAsl4mAExgJgDwYSYAimMmACRlJgC+ZiYAYmgmAPxpJgCWayYAMG0mAMpuJgBucCYACHImAKJzJgBGdSYA4HYmAHp4JgAUeiYAuHsmAFJ9JgDsfiYAhoAmACqCJgDEgyYAXoUmAPiGJgCSiCYANoomANCLJgBqjSYADo8mAKiQJgBCkiYA3JMmAICVJgAalyYAtJgmAE6aJgDymyYAjJ0mACafJgDAoCYAWqImAP6jJgCYpSYAMqcmANaoJgBwqiYACqwmAKStJgBIryYA4rAmAHyyJgAWtCYAurUmAFS3JgDuuCYAiLomACy8JgDGvSYAYL8mAPrAJgCewiYAOMQmANLFJgBsxyYABskmAKrKJgBEzCYA3s0mAILPJgAc0SYAttImAFDUJgD01SYAjtcmACjZJgDC2iYAZtwmAADeJgCa3yYANOEmAM7iJgBy5CYADOYmALDnJgBK6SYA5OomAH7sJgAY7iYAvO8mAFbxJgDw8iYAivQmACT2JgDI9yYAYvkmAPz6JgCg/CYAOv4mANT/JgB4AScAEgMnAKwEJwBGBicA4AcnAIQJJwAeCycAuAwnAFIOJwDsDycAkBEnACoTJwDOFCcAaBYnAAIYJwCcGScANhsnANocJwB0HicADiAnAKghJwBMIycA5iQnAIAmJwAaKCcAviknAFgrJwDyLCcAjC4nADAwJwDKMScAZDMnAP40JwCiNicAPDgnANY5JwBwOycACj0nAK4+JwBIQCcA7EEnAIZDJwAgRScAukYnAFRIJwD4SScAkksnACxNJwDGTicAYFAnAARSJwCeUycAOFUnANxWJwB2WCcAEFonAKpbJwBOXScA6F4nAIJgJwAcYicAtmMnAFplJwD0ZicAjmgnADJqJwDMaycAZm0nAABvJwCkcCcAPnInANhzJwBydScAFncnALB4JwBKeicA7nsnAIh9JwAifycAvIAnAFaCJwD6gycAlIUnAC6HJwDSiCcAbIonAAaMJwCgjScAOo8nAN6QJwB4kicAEpQnAKyVJwBGlycA6pgnAISaJwAenCcAwp0nAFyfJwD2oCcAkKInADSkJwDOpScAaKcnAAKpJwCcqicAQKwnANqtJwB0rycAGLEnALKyJwBMtCcA5rUnAIq3JwAkuScAvronAFi8JwDyvScAlr8nADDBJwDKwicAbsQnAAjGJwCixycAPMknAODKJwB6zCcAFM4nAK7PJwBS0ScA7NInAIbUJwAg1icAutcnAF7ZJwD42icAnNwnADbeJwDQ3ycAauEnAATjJwCo5CcAQuYnANznJwB26ScAEOsnALTsJwBO7icA8u8nAIzxJwAm8ycAwPQnAFr2JwD+9ycAmPknADL7JwDM/CcAcP4nAAoAKACkASgAPgMoAOIEKAB8BigAFggoALAJKABUCygA7gwoAIgOKAAiECgAvBEoAGATKAD6FCgAlBYoADgYKADSGSgAbBsoAAYdKACqHigARCAoAN4hKAB4IygAEiUoALYmKABQKCgA6ikoAI4rKAAoLSgAwi4oAFwwKAAAMigAmjMoADQ1KADONigAcjgoAAw6KACmOygAQD0oAOQ+KAB+QCgAGEIoALJDKABWRSgA8EYoAIpIKAAkSigAyEsoAGJNKAD8TigAllAoADBSKADUUygAblUoABJXKACsWCgARlooAOBbKAB6XSgAHl8oALhgKABSYigA7GMoAIZlKAAqZygAxGgoAF5qKAACbCgAnG0oADZvKADQcCgAdHIoAA50KACodSgAQncoANx4KACAeigAGnwoALR9KABYfygA8oAoAIyCKAAmhCgAyoUoAGSHKAD+iCgAmIooADKMKADWjSgAcI8oAAqRKACukigASJQoAOKVKAB8lygAIJkoALqaKABUnCgA7p0oAJKfKAAsoSgAxqIoAGCkKAD6pSgAnqcoADipKADcqigAdqwoABCuKACqrygARLEoAOiyKACCtCgAHLYoALa3KABQuSgA9LooAI68KAAyvigAzL8oAGbBKAAAwygAmsQoAD7GKADYxygAcskoAAzLKACmzCgASs4oAOTPKAB+0SgAItMoALzUKABW1igA8NcoAJTZKAAu2ygAyNwoAGLeKAD83ygAoOEoADrjKADU5CgAeOYoABLoKACs6SgARusoAOrsKACE7igAHvAoALjxKABc8ygA9vQoAJD2KAAq+CgAxPkoAGj7KAAC/SgApv4oAEAAKQDaASkAdAMpAA4FKQCyBikATAgpAOYJKQCACykAGg0pAL4OKQBYECkA8hEpAJYTKQAwFSkAyhYpAGQYKQAIGikAohspADwdKQDWHikAcCApABQiKQCuIykASCUpAOwmKQCGKCkAICopALorKQBeLSkA+C4pAJIwKQAsMikAxjMpAGo1KQAENykAnjgpAEI6KQDcOykAdj0pABA/KQC0QCkATkIpAOhDKQCCRSkAHEcpAMBIKQBaSikA9EspAJhNKQAyTykAzFApAGZSKQAKVCkApFUpAD5XKQDYWCkAclopABZcKQCwXSkASl8pAORgKQCIYikAImQpALxlKQBgZykA+mgpAJRqKQAubCkAyG0pAGxvKQAGcSkAqnIpAER0KQDedSkAeHcpABJ5KQC2eikAUHwpAOp9KQCEfykAHoEpAMKCKQBchCkA9oUpAJqHKQA0iSkAzoopAGiMKQAMjikApo8pAECRKQDakikAdJQpABiWKQCylykATJkpAPCaKQCKnCkAJJ4pAL6fKQBioSkA/KIpAJakKQAwpikAyqcpAG6pKQAIqykAoqwpAEauKQDgrykAerEpABSzKQC4tCkAUrYpAOy3KQCGuSkAILspAMS8KQBevikA+L8pAJzBKQA2wykA0MQpAGrGKQAOyCkAqMkpAELLKQDczCkAds4pABrQKQC00SkAWNMpAPLUKQCM1ikAJtgpAMDZKQBk2ykA/twpAJjeKQAy4CkA1uEpAHDjKQAK5SkApOYpAEjoKQDi6SkAfOspABbtKQCw7ikAVPApAO7xKQCS8ykALPUpAMb2KQBg+CkA+vkpAJ77KQA4/SkA0v4pAGwAKgAGAioAqgMqAEQFKgDeBioAgggqABwKKgC2CyoAUA0qAPQOKgCOECoAKBIqAMITKgBcFSoAABcqAJoYKgA0GioA2BsqAHIdKgAMHyoApiAqAEoiKgDkIyoAfiUqABgnKgC8KCoAVioqAPArKgCKLSoAJC8qAMgwKgBiMioA/DMqAKA1KgA6NyoA1DgqAG46KgASPCoArD0qAEY/KgDgQCoAekIqAB5EKgC4RSoAUkcqAPZIKgCQSioAKkwqAMRNKgBoTyoAAlEqAJxSKgA2VCoA2lUqAHRXKgAOWSoAqFoqAEJcKgDmXSoAgF8qABphKgC+YioAWGQqAPJlKgCMZyoAMGkqAMpqKgBkbCoA/m0qAJhvKgA8cSoA1nIqAHB0KgAUdioArncqAEh5KgDieioAhnwqACB+KgC6fyoAVIEqAPiCKgCShCoALIYqAMaHKgBgiSoABIsqAJ6MKgA4jioA3I8qAHaRKgAQkyoAqpQqAE6WKgDolyoAgpkqABybKgC2nCoAWp4qAPSfKgCOoSoAMqMqAMykKgBmpioAAKgqAKSpKgA+qyoA2KwqAHKuKgAWsCoAsLEqAEqzKgDktCoAiLYqACK4KgC8uSoAVrsqAPq8KgCUvioALsAqAMjBKgBiwyoABsUqAKDGKgA6yCoA3skqAHjLKgASzSoArM4qAFDQKgDq0SoAhNMqAB7VKgC41ioAXNgqAPbZKgCQ2yoANN0qAM7eKgBo4CoAAuIqAKbjKgBA5SoA2uYqAHToKgAY6ioAsusqAEztKgDm7ioAgPAqACTyKgC+8yoAYvUqAPz2KgCW+CoAMPoqAMr7KgBu/SoACP8qAKIAKwA8AisA1gMrAHoFKwAUBysArggrAFIKKwDsCysAhg0rACAPKwDEECsAXhIrAPgTKwCSFSsALBcrANAYKwBqGisABBwrAJ4dKwBCHysA3CArAHYiKwAaJCsAtCUrAE4nKwDoKCsAjCorACYsKwDALSsAWi8rAP4wKwCYMisAMjQrAMw1KwBwNysACjkrAKQ6KwA+PCsA2D0rAHw/KwAWQSsAsEIrAFREKwDuRSsAiEcrACJJKwDGSisAYEwrAPpNKwCUTysALlErANJSKwBsVCsABlYrAKpXKwBEWSsA3lorAHhcKwAcXisAtl8rAFBhKwDqYisAjmQrAChmKwDCZysAXGkrAPZqKwCabCsANG4rAM5vKwBycSsADHMrAKZ0KwBAdisA5HcrAH55KwAYeysAsnwrAEx+KwDwfysAioErACSDKwDIhCsAYoYrAPyHKwCWiSsAOosrANSMKwBujisACJArAKyRKwBGkysA4JQrAHqWKwAUmCsAuJkrAFKbKwDsnCsAkJ4rACqgKwDEoSsAXqMrAAKlKwCcpisANqgrANCpKwB0qysADq0rAKiuKwBCsCsA5rErAICzKwAatSsAtLYrAE64KwDyuSsAjLsrACa9KwDKvisAZMArAP7BKwCYwysAPMUrANbGKwBwyCsACsorAK7LKwBIzSsA4s4rAHzQKwAW0isAutMrAFTVKwDu1isAktgrACzaKwDG2ysAYN0rAATfKwCe4CsAOOIrANLjKwBs5SsAEOcrAKroKwBE6isA6OsrAILtKwAc7ysAtvArAFryKwD08ysAjvUrACj3KwDM+CsAZvorAAD8KwCa/SsAPv8rANgALAByAiwADAQsAKYFLABKBywA5AgsAH4KLAAiDCwAvA0sAFYPLADwECwAlBIsAC4ULADIFSwAYhcsAPwYLACgGiwAOhwsANQdLAB4HywAEiEsAKwiLABGJCwA6iUsAIQnLAAeKSwAuCosAFIsLAD2LSwAkC8sACoxLADOMiwAaDQsAAI2LACcNywAQDksANo6LAB0PCwADj4sALI/LABMQSwA5kIsAIBELAAaRiwAvkcsAFhJLADySiwAlkwsADBOLADKTywAZFEsAAhTLACiVCwAPFYsANZXLABwWSwAFFssAK5cLABIXiwA7F8sAIZhLAAgYywAumQsAFRmLAD4ZywAkmksACxrLADGbCwAam4sAARwLACecSwAQnMsANx0LAB2diwAEHgsALR5LABOeywA6HwsAIJ+LAAcgCwAwIEsAFqDLAD0hCwAmIYsADKILADMiSwAZossAAqNLACkjiwAPpAsANiRLABykywAFpUsALCWLABKmCwA7pksAIibLAAinSwAvJ4sAGCgLAD6oSwAlKMsAC6lLADIpiwAbKgsAAaqLACgqywARK0sAN6uLAB4sCwAErIsALazLABQtSwA6rYsAIS4LAAeuiwAwrssAFy9LAD2viwAkMAsADTCLADOwywAaMUsAAzHLACmyCwAQMosANrLLAB+zSwAGM8sALLQLABM0iwA5tMsAIrVLAAk1ywAvtgsAGLaLAD82ywAlt0sADDfLADU4CwAbuIsAAjkLACi5SwAPOcsAODoLAB66iwAFOwsAK7tLABS7ywA7PAsAIbyLAAq9CwAxPUsAF73LAAC+SwAkvosADb8LADQ/SwAdP8sABgBLQCyAi0ATAQtAPAFLQCKBy0AJAktAL4KLQBYDC0A/A0tAJYPLQAwES0A1BItAG4ULQAIFi0AohctAEYZLQDgGi0AehwtABQeLQC4Hy0AUiEtAOwiLQCGJC0AICYtAMQnLQBeKS0A+CotAJwsLQA2Li0A0C8tAGoxLQAOMy0AqDQtAEI2LQDcNy0AdjktABo7LQC0PC0ATj4tAPI/LQCMQS0AJkMtAMBELQBkRi0A/kctAJhJLQAySy0AzEwtAHBOLQAKUC0ApFEtAEhTLQDiVC0AfFYtABZYLQC6WS0AVFstAO5cLQCIXi0AImAtAMZhLQBgYy0A+mQtAJRmLQA4aC0A0mktAGxrLQAQbS0Aqm4tAERwLQDecS0AeHMtABx1LQC2di0AUHgtAPR5LQCOey0AKH0tAMJ+LQBcgC0AAIItAJqDLQA0hS0A2IYtAHKILQAMii0ApostAEqNLQDkji0AfpAtABiSLQCyky0AVpUtAPCWLQCKmC0ALpotAMibLQBinS0A/J4tAKCgLQA6oi0A1KMtAG6lLQAIpy0ArKgtAEaqLQDgqy0AhK0tAB6vLQC4sC0AUrItAPazLQCQtS0AKrctAMS4LQBeui0AArwtAJy9LQA2vy0A2sAtAHTCLQAOxC0AqMUtAEzHLQDmyC0AgMotABrMLQC+zS0AWM8tAPLQLQCM0i0AJtQtAMrVLQBk1y0A/tgtAKLaLQA83C0A1t0tAHDfLQAU4S0AruItAEjkLQDi5S0AfOctACDpLQC66i0AVOwtAPjtLQCS7y0ALPEtAMbyLQBq9C0ABPYtAJ73LQA4+S0A0votAHb8LQAQ/i0Aqv8tAE4BLgDoAi4AggQuABwGLgDABy4AWgkuAPQKLgCODC4AKA4uAMwPLgBmES4AABMuAKQULgA+Fi4A2BcuAHIZLgAWGy4AsBwuAEoeLgDkHy4AfiEuACIjLgC8JC4AViYuAPonLgCUKS4ALisuAMgsLgBsLi4ABjAuAKAxLgA6My4A1DQuAHg2LgASOC4ArDkuAFA7LgDqPC4AhD4uAB5ALgC4QS4AXEMuAPZELgCQRi4ANEguAM5JLgBoSy4AAk0uAKZOLgBAUC4A2lEuAHRTLgAOVS4AslYuAExYLgDmWS4AilsuACRdLgC+Xi4AWGAuAPxhLgCWYy4AMGUuAMpmLgBkaC4ACGouAKJrLgA8bS4A4G4uAHpwLgAUci4ArnMuAFJ1LgDsdi4AhnguACB6LgC6ey4AXn0uAPh+LgCSgC4ANoIuANCDLgBqhS4ABIcuAKiILgBCii4A3IsuAHaNLgAQjy4AtJAuAE6SLgDoky4AjJUuACaXLgDAmC4AWpouAP6bLgCYnS4AMp8uAMygLgBmoi4ACqQuAKSlLgA+py4A4qguAHyqLgAWrC4AsK0uAFSvLgDusC4AiLIuACK0LgC8tS4AYLcuAPq4LgCUui4ALrwuANK9LgBsvy4ABsEuAKDCLgBExC4A3sUuAHjHLgAcyS4AtsouAFDMLgDqzS4AhM8uACjRLgDC0i4AXNQuAPbVLgCa1y4ANNkuAM7aLgBy3C4ADN4uAKbfLgBA4S4A5OIuAH7kLgAY5i4AsucuAEzpLgDw6i4AiuwuACTuLgC+7y4AYvEuAPzyLgCW9C4AOvYuANT3LgBu+S4ACPsuAKz8LgBG/i4A4P8uAHoBLwAUAy8AuAQvAFIGLwDsBy8AkAkvACoLLwDEDC8AXg4vAAIQLwCcES8ANhMvANAULwBqFi8ADhgvAKgZLwBCGy8A3BwvAIAeLwAaIC8AtCEvAFgjLwDyJC8AjCYvACYoLwDKKS8AZCsvAP4sLwCYLi8AMjAvANYxLwBwMy8ACjUvAK42LwBIOC8A4jkvAHw7LwAgPS8Auj4vAFRALwDuQS8AiEMvACxFLwDGRi8AYEgvAARKLwCeSy8AOE0vANJOLwBsUC8AEFIvAKpTLwBEVS8A6FYvAIJYLwAcWi8AtlsvAFpdLwD0Xi8AjmAvAChiLwDCYy8AZmUvAABnLwCaaC8ANGovANhrLwBybS8ADG8vALBwLwBKci8A5HMvAH51LwAidy8AvHgvAFZ6LwDwey8Ain0vAC5/LwDIgC8AYoIvAPyDLwCghS8AOocvANSILwBuii8AEowvAKyNLwBGjy8A6pAvAISSLwAelC8AuJUvAFKXLwD2mC8AkJovACqcLwDOnS8AaJ8vAAKhLwCcoi8AQKQvANqlLwB0py8ADqkvAKiqLwBMrC8A5q0vAICvLwAksS8AvrIvAFi0LwDytS8AlrcvADC5LwDKui8AZLwvAP69LwCivy8APMEvANbCLwBwxC8AFMYvAK7HLwBIyS8A7MovAIbMLwAgzi8Aus8vAFTRLwD40i8AktQvACzWLwDQ1y8AatkvAATbLwCe3C8AQt4vANzfLwB24S8AEOMvAKrkLwBO5i8A6OcvAILpLwAm6y8AwOwvAFruLwD07y8AmPEvADLzLwDM9C8AZvYvAAD4LwCk+S8APvsvANj8LwB8/i8AFgAwALABMABKAzAA7gQwAIgGMAAiCDAAvAkwAFYLMAD6DDAAlA4wAC4QMADSETAAbBMwAAYVMACgFjAARBgwAN4ZMAB4GzAAEh0wAKweMABQIDAA6iEwAIQjMAAoJTAAwiYwAFwoMAD2KTAAmiswADQtMADOLjAAaDAwAAIyMACmMzAAQDUwANo2MAB+ODAAGDowALI7MABMPTAA8D4wAIpAMAAkQjAAvkMwAFhFMAD8RjAAlkgwADBKMADKSzAAbk0wAAhPMACiUDAARlIwAOBTMAB6VTAAFFcwALhYMABSWjAA7FswAIZdMAAgXzAAxGAwAF5iMAD4YzAAnGUwADZnMADQaDAAamowAA5sMACobTAAQm8wANxwMAB2cjAAGnQwALR1MABOdzAA8ngwAIx6MAAmfDAAwH0wAGR/MAD+gDAAmIIwADKEMADMhTAAcIcwAAqJMACkijAAPowwAOKNMAB8jzAAFpEwALqSMABUlDAA7pUwAIiXMAAimTAAxpowAGCcMAD6nTAAlJ8wADihMADSojAAbKQwABCmMACqpzAARKkwAN6qMACCrDAAHK4wALavMABQsTAA9LIwAI60MAAotjAAwrcwAGa5MAAAuzAAmrwwADS+MADOvzAAcsEwAAzDMACmxDAAQMYwAOTHMAB+yTAAGMswALzMMABWzjAA8M8wAIrRMAAk0zAAyNQwAGLWMAD81zAAltkwADrbMADU3DAAbt4wABLgMACs4TAARuMwAODkMACE5jAAHugwALjpMABS6zAA7OwwAJDuMAAq8DAAxPEwAF7zMAAC9TAAnPYwADb4MADa+TAAdPswAA79MACo/jAATAAxAOYBMQCAAzEAGgUxALQGMQBYCDEA8gkxAIwLMQAmDTEAyg4xAGQQMQD+ETEAohMxADwVMQDWFjEAcBgxABQaMQCuGzEASB0xAOIeMQCGIDEAICIxALojMQBUJTEA+CYxAJIoMQAsKjEAxisxAGAtMQAELzEAnjAxADgyMQDcMzEAdjUxABA3MQCqODEATjoxAOg7MQCCPTEAHD8xALZAMQBaQjEA9EMxAI5FMQAyRzEAzEgxAGZKMQAATDEApE0xAD5PMQDYUDEAclIxAAxUMQCwVTEASlcxAORYMQCIWjEAIlwxALxdMQBWXzEA+mAxAJRiMQAuZDEAyGUxAGJnMQAGaTEAoGoxADpsMQDebTEAeG8xABJxMQCscjEAUHQxAOp1MQCEdzEAHnkxALh6MQBcfDEA9n0xAJB/MQA0gTEAzoIxAGiEMQAChjEApocxAECJMQDaijEAdIwxAA6OMQCyjzEATJExAOaSMQCAlDEAJJYxAL6XMQBYmTEA/JoxAJacMQAwnjEAyp8xAG6hMQAIozEAoqQxADymMQDWpzEAeqkxABSrMQCurDEASK4xAOyvMQCGsTEAILMxAMS0MQBetjEA+LcxAJK5MQAsuzEA0LwxAGq+MQAEwDEAnsExAELDMQDcxDEAdsYxABrIMQC0yTEATssxAOjMMQCMzjEAJtAxAMDRMQBa0zEA9NQxAJjWMQAy2DEAzNkxAGbbMQAK3TEApN4xAD7gMQDi4TEAfOMxABblMQCw5jEAVOgxAO7pMQCI6zEAIu0xALzuMQBg8DEA+vExAJTzMQAu9TEA0vYxAGz4MQAG+jEAqvsxAET9MQDe/jEAeAAyABICMgC2AzIAUAUyAOoGMgCECDIAKAoyAMILMgBcDTIAAA8yAJoQMgA0EjIAzhMyAHIVMgAMFzIAphgyAEAaMgDaGzIAfh0yABgfMgCyIDIAViIyAPAjMgCKJTIAJCcyAL4oMgBiKjIA/CsyAJYtMgA6LzIA1DAyAG4yMgAINDIArDUyAEY3MgDgODIAejoyABQ8MgC4PTIAUj8yAOxAMgCQQjIAKkQyAMRFMgBeRzIA+EgyAJxKMgA2TDIA0E0yAGpPMgAOUTIAqFIyAEJUMgDmVTIAgFcyABpZMgC0WjIAWFwyAPJdMgCMXzIAJmEyAMpiMgBkZDIA/mUyAJhnMgA8aTIA1moyAHBsMgAKbjIArm8yAEhxMgDicjIAfHQyACB2MgC6dzIAVHkyAO56MgCSfDIALH4yAMZ/MgBggTIABIMyAJ6EMgA4hjIA0ocyAHaJMgAQizIAqowyAESOMgDejzIAgpEyAByTMgC2lDIAUJYyAPSXMgCOmTIAKJsyAMycMgBmnjIAAKAyAJqhMgA0ozIA2KQyAHKmMgAMqDIApqkyAEqrMgDkrDIAfq4yACKwMgC8sTIAVrMyAPC0MgCUtjIALrgyAMi5MgBiuzIA/LwyAKC+MgA6wDIA1MEyAHjDMgASxTIArMYyAEbIMgDqyTIAhMsyAB7NMgC4zjIAUtAyAPbRMgCQ0zIAKtUyAMTWMgBo2DIAAtoyAJzbMgBA3TIA2t4yAHTgMgAO4jIAqOMyAEzlMgDm5jIAgOgyABrqMgC+6zIAWO0yAPLuMgCM8DIAMPIyAMrzMgBk9TIACPcyAKL4MgA8+jIA1vsyAHr9MgAU/zIArgAzAEgCMwDiAzMAhgUzACAHMwC6CDMAVAozAPgLMwCSDTMALA8zANAQMwBqEjMABBQzAJ4VMwA4FzMA3BgzAHYaMwAQHDMAqh0zAE4fMwDoIDMAgiIzACYkMwDAJTMAWiczAPQoMwCYKjMAMiwzAMwtMwBmLzMAADEzAKQyMwA+NDMA2DUzAHw3MwAWOTMAsDozAEo8MwDuPTMAiD8zACJBMwC8QjMAVkQzAPpFMwCURzMALkkzAMhKMwBsTDMABk4zAKBPMwBEUTMA3lIzAHhUMwASVjMAtlczAFBZMwDqWjMAhFwzACheMwDCXzMAXGEzAPZiMwCaZDMANGYzAM5nMwBoaTMAAmszAKZsMwBAbjMA2m8zAH5xMwAYczMAsnQzAEx2MwDwdzMAinkzACR7MwC+fDMAWH4zAPx/MwCWgTMAMIMzANSEMwBuhjMACIgzAKKJMwBGizMA4IwzAHqOMwAUkDMArpEzAFKTMwDslDMAhpYzACqYMwDEmTMAXpszAPicMwCcnjMANqAzANChMwBqozMABKUzAKimMwBCqDMA3KkzAHarMwAarTMAtK4zAE6wMwDysTMAjLMzACa1MwDAtjMAWrgzAP65MwCYuzMAMr0zAMy+MwBwwDMACsIzAKTDMwBIxTMA4sYzAHzIMwAWyjMAusszAFTNMwDuzjMAiNAzACLSMwDG0zMAYNUzAPrWMwCe2DMAONozANLbMwBs3TMAEN8zAKrgMwBE4jMA3uMzAHjlMwAc5zMAtugzAFDqMwD06zMAju0zACjvMwDC8DMAZvIzAAD0MwCa9TMANPczAM74MwBy+jMADPwzAKb9MwBK/zMA5AA0AH4CNAAYBDQAvAU0AFYHNADwCDQAigo0ACQMNADIDTQAYg80APwQNACgEjQAOhQ0ANQVNABuFzQAEhk0AKwaNABGHDQA4B00AHofNAAeITQAuCI0AFIkNADsJTQAkCc0ACopNADEKjQAaCw0AAIuNACcLzQANjE0ANoyNAB0NDQADjY0AKg3NABWOTQA8Do0AIo8NAAkPjQAyD80AGJBNAD8QjQAlkQ0ADpGNADURzQAbkk0AAhLNACsTDQARk40AOBPNAB6UTQAHlM0ALhUNABSVjQA7Fc0AJBZNAAqWzQAxFw0AGheNAACYDQAnGE0ADZjNADaZDQAdGY0AA5oNACoaTQAQms0AOZsNACAbjQAGnA0ALRxNABYczQA8nQ0AIx2NAAweDQAynk0AGR7NAD+fDQAmH40ADyANADWgTQAcIM0ABSFNACuhjQASIg0AOKJNAB8izQAII00ALqONABUkDQA7pE0AJKTNAAslTQAxpY0AGqYNAAEmjQAnps0ADidNADSnjQAdqA0ABCiNACqozQARKU0AOimNACCqDQAHKo0AMCrNABarTQA9K40AI6wNAAysjQAzLM0AGa1NAAAtzQAmrg0AD66NADYuzQAcr00ABa/NACwwDQASsI0AOTDNAB+xTQAIsc0ALzINABWyjQA8Ms0AJTNNAAuzzQAyNA0AGzSNAAG1DQAoNU0ADrXNADU2DQAeNo0ABLcNACs3TQARt80AOrgNACE4jQAHuQ0AMLlNABc5zQA9ug0AJDqNAA07DQAzu00AGjvNAAC8TQAnPI0AED0NADa9TQAdPc0ABj5NACy+jQATPw0AOb9NACK/zQAJAE1AL4CNQBYBDUA8gU1AJYHNQAwCTUAygo1AGQMNQAIDjUAog81ADwRNQDgEjUAehQ1ABQWNQCuFzUAUhk1AOwaNQCGHDUAIB41ALofNQBeITUA+CI1AJIkNQAsJjUA0Cc1AGopNQAEKzUAqCw1AEIuNQDcLzUAdjE1ABozNQC0NDUATjY1AOg3NQCCOTUAJjs1AMA8NQBaPjUA9D81AJhBNQAyQzUAzEQ1AHBGNQAKSDUApEk1AD5LNQDiTDUAfE41ABZQNQCwUTUASlM1AO5UNQCIVjUAIlg1ALxZNQBgWzUA+lw1AJReNQA4YDUA0mE1AGxjNQAGZTUAoGY1AERoNQDeaTUAeGs1ABJtNQC2bjUAUHA1AOpxNQCEczUAKHU1AMJ2NQBceDUAAHo1AJp7NQA0fTUAzn41AGiANQAMgjUApoM1AECFNQDahjUAfog1ABiKNQCyizUAVo01APCONQCKkDUAJJI1AMiTNQBilTUA/JY1AJaYNQAwmjUA1Js1AG6dNQAInzUAoqA1AEaiNQDgozUAeqU1AB6nNQC4qDUAUqo1AOyrNQCQrTUAKq81AMSwNQBesjUA+LM1AJy1NQA2tzUA0Lg1AGq6NQAOvDUAqL01AEK/NQDmwDUAgMI1ABrENQC0xTUATsc1APLINQCMyjUAJsw1AMrNNQBkzzUA/tA1AJjSNQAy1DUA1tU1AHDXNQAK2TUApNo1AEjcNQDi3TUAfN81ABbhNQC64jUAVOQ1AO7lNQCS5zUALOk1AMbqNQBg7DUA+u01AJ7vNQA48TUA0vI1AGz0NQAQ9jUAqvc1AET5NQDo+jUAgvw1ABz+NQC2/zUAWgE2APQCNgCOBDYAKAY2AMIHNgBmCTYAAAs2AJoMNgA+DjYA2A82AHIRNgAMEzYAsBQ2AEoWNgDkFzYAfhk2ABgbNgC8HDYAVh42APAfNgCKITYALiM2AMgkNgBiJjYA/Cc2AKApNgA6KzYA1Cw2AHguNgASMDYArDE2AEYzNgDqNDYAhDY2AB44NgC4OTYAUjs2APY8NgCQPjYAKkA2AMRBNgBoQzYAAkU2AJxGNgBASDYA2kk2AHRLNgAOTTYAsk42AExQNgDmUTYAgFM2ABpVNgC+VjYAWFg2APJZNgCMWzYAMF02AMpeNgBkYDYACGI2AKJjNgA8ZTYA1mY2AHBoNgAUajYArms2AEhtNgDibjYAhnA2ACByNgC6czYAXnU2APh2NgCSeDYALHo2ANB7NgBqfTYABH82AJ6ANgA4gjYA3IM2AHaFNgAQhzYAqog2AE6KNgDoizYAgo02AByPNgDAkDYAWpI2APSTNgCOlTYAMpc2AMyYNgBmmjYACpw2AKSdNgA+nzYA2KA2AHKiNgAWpDYAsKU2AEqnNgDkqDYAiKo2ACKsNgC8rTYAYK82APqwNgCUsjYALrQ2ANK1NgBstzYABrk2AKC6NgA6vDYA3r02AHi/NgASwTYArMI2AFDENgDqxTYAhMc2ACjJNgDCyjYAXMw2APbNNgCQzzYANNE2AM7SNgBo1DYAAtY2AKbXNgBA2TYA2to2AH7cNgAY3jYAst82AEzhNgDw4jYAiuQ2ACTmNgC+5zYAWOk2APzqNgCW7DYAMO42AMrvNgBu8TYACPM2AKL0NgBG9jYA4Pc2AHr5NgAU+zYArvw2AFL+NgDs/zYAhgE3ACADNwDEBDcAXgY3APgHNwCSCTcANgs3ANAMNwBqDjcABBA3AKgRNwBCEzcA3BQ3AHYWNwAaGDcAtBk3AE4bNwDyHDcAjB43ACYgNwDAITcAWiM3AP4kNwCYJjcAMig3AMwpNwBwKzcACi03AKQuNwBIMDcA4jE3AHwzNwAWNTcAsDY3AFQ4NwDuOTcAiDs3ACI9NwDGPjcAYEA3APpBNwCeQzcAOEU3ANJGNwBsSDcAEEo3AKpLNwBETTcA3k43AHhQNwAcUjcAtlM3AFBVNwD0VjcAjlg3AChaNwDCWzcAZl03AABfNwCaYDcANGI3AM5jNwByZTcADGc3AKZoNwBAajcA5Gs3AH5tNwAYbzcAvHA3AFZyNwDwczcAinU3ACR3NwDIeDcAYno3APx7NwCWfTcAOn83ANSANwBugjcAEoQ3AKyFNwBGhzcA4Ig3AHqKNwAejDcAuI03AFKPNwDskDcAkJI3ACqUNwDElTcAaJc3AAKZNwCcmjcANpw3ANCdNwB0nzcADqE3AKiiNwBCpDcA5qU3AICnNwAaqTcAtKo3AFisNwDyrTcAjK83ADCxNwDKsjcAZLQ3AP61NwCYtzcAPLk3ANa6NwBwvDcACr43AK6/NwBIwTcA4sI3AIbENwAgxjcAusc3AFTJNwDuyjcAksw3ACzONwDGzzcAYNE3AATTNwCe1DcAONY3ANLXNwB22TcAENs3AKrcNwBE3jcA6N83AILhNwAc4zcAtuQ3AFrmNwD05zcAjuk3ACjrNwDM7DcAZu43AADwNwCa8TcAPvM3ANj0NwBy9jcADPg3ALD5NwBK+zcA5Pw3AH7+NwAiADgAvAE4AFYDOAD6BDgAlAY4AC4IOADICTgAYgs4AAYNOACgDjgAOhA4ANQROAB4EzgAEhU4AKwWOABQGDgA6hk4AIQbOAAeHTgAuB44AFwgOAD2ITgAkCM4AColOADOJjgAaCg4AAIqOACmKzgAQC04ANouOAB0MDgADjI4ALIzOABMNTgA5jY4AIA4OAAkOjgAvjs4AFg9OADyPjgAlkA4ADBCOADKQzgAbkU4AAhHOACiSDgAPEo4ANZLOAB6TTgAFE84AK5QOABIUjgA7FM4AIZVOAAgVzgAxFg4AF5aOAD4WzgAkl04ACxfOADQYDgAamI4AARkOACeZTgAQmc4ANxoOAB2ajgAEGw4ALRtOABObzgA6HA4AIxyOAAmdDgAwHU4AFp3OAD0eDgAmHo4ADJ8OADMfTgAZn84AAqBOACkgjgAPoQ4AOKFOAB8hzgAFok4ALCKOABKjDgA7o04AIiPOAAikTgAvJI4AGCUOAD6lTgAlJc4AC6ZOADSmjgAbJw4AAaeOACqnzgARKE4AN6iOAB4pDgAEqY4ALanOABQqTgA6qo4AISsOAAorjgAwq84AFyxOAAAszgAmrQ4ADS2OADOtzgAcrk4AAy7OACmvDgAQL44ANq/OAB+wTgAGMM4ALLEOABMxjgA8Mc4AIrJOAAkyzgAyMw4AGLOOAD8zzgAltE4ADDTOADU1DgAbtY4AAjYOACi2TgARts4AODcOAB63jgAHuA4ALjhOABS4zgA7OQ4AJDmOAAq6DgAxOk4AF7rOAD47DgAnO44ADbwOADQ8TgAavM4AA71OACo9jgAQvg4AOb5OACA+zgAGv04ALT+OABOADkA8gE5AIwDOQAmBTkAwAY5AGQIOQD+CTkAmAs5ADwNOQDWDjkAcBA5AAoSOQCuEzkASBU5AOIWOQB8GDkAFho5ALobOQBUHTkA7h45AIggOQAsIjkAxiM5AGAlOQAEJzkAnig5ADgqOQDSKzkAdi05ABAvOQCqMDkARDI5AN4zOQCCNTkAHDc5ALY4OQBQOjkA9Ds5AI49OQAoPzkAzEA5AGZCOQAARDkAmkU5ADRHOQDYSDkAcko5AAxMOQCmTTkASk85AORQOQB+UjkAGFQ5ALxVOQBWVzkA8Fg5AJRaOQAuXDkAyF05AGJfOQD8YDkAoGI5ADpkOQDUZTkAbmc5ABJpOQCsajkARmw5AOptOQCEbzkAHnE5ALhyOQBSdDkA9nU5AJB3OQAqeTkAxHo5AGh8OQACfjkAnH85ADaBOQDagjkAdIQ5AA6GOQCyhzkATIk5AOaKOQCAjDkAGo45AL6POQBYkTkA8pI5AIyUOQAwljkAypc5AGSZOQAImzkAopw5ADyeOQDWnzkAcKE5ABSjOQCupDkASKY5AOKnOQCGqTkAIKs5ALqsOQBUrjkA+K85AJKxOQAsszkAxrQ5AGq2OQAOuDkAsrk5AEy7OQDmvDkAgL45ACTAOQC+wTkAWMM5AAbFOQCgxjkAOsg5ANTJOQBuyzkAEs05AKzOOQBG0DkA4NE5AITTOQAe1TkAuNY5AFzYOQD22TkAkNs5ACrdOQDE3jkAaOA5AALiOQCc4zkANuU5ANrmOQB06DkADuo5ALLrOQBM7TkA5u45AIDwOQAa8jkAtPM5AFj1OQDy9jkAlvg5ADD6OQDK+zkAZP05AP7+OQCiADoAPAI6ANYDOgBwBToAFAc6AK4IOgBICjoA7As6AIYNOgAgDzoAuhA6AFQSOgD4EzoAkhU6ACwXOgDGGDoAaho6AAQcOgCeHToAOB86ANwgOgB2IjoAECQ6ALQlOgBOJzoA6Cg6AIIqOgAcLDoAwC06AFovOgD0MDoAjjI6ADI0OgDMNToAZjc6AAA5OgCkOjoAPjw6ANg9OgB8PzoAFkE6ALBCOgBKRDoA5EU6AIhHOgAiSToAvEo6AFZMOgD6TToAlE86AC5ROgDSUjoAbFQ6AAZWOgCgVzoAOlk6AN5aOgB4XDoAEl46AKxfOgBQYToA6mI6AIRkOgAoZjoAwmc6AFxpOgD2ajoAkGw6ADRuOgDObzoAaHE6AAxzOgCmdDoAQHY6ANp3OgB0eToAGHs6ALJ8OgBMfjoA8H86AIqBOgAkgzoAvoQ6AFiGOgD8hzoAlok6ADCLOgDKjDoAbo46AAiQOgCikToAPJM6AOCUOgB6ljoAFJg6AK6ZOgBSmzoA7Jw6AIaeOgAqoDoAxKE6AF6jOgD4pDoAkqY6ADaoOgDQqToAaqs6AAStOgCorjoAQrA6ANyxOgCAszoAGrU6ALS2OgBOuDoA6Lk6AIy7OgAmvToAwL46AFrAOgD0wToAmMM6ADLFOgDWxjoAcMg6AArKOgCkyzoAPs06AOLOOgB80DoAFtI6ALDTOgBU1ToA7tY6AIjYOgAs2joAxts6AGDdOgD63joAlOA6ADjiOgDS4zoAbOU6AAbnOgCq6DoAROo6AN7rOgCC7ToAHO86ALbwOgBQ8joA6vM6AI71OgAo9zoAwvg6AFz6OgAA/DoAmv06ADT/OgDYADsAcgI7AAwEOwCmBTsAQAc7AOQIOwB+CjsAGAw7ALINOwBWDzsA8BA7AIoSOwAuFDsAyBU7AGIXOwD8GDsAlho7ADocOwDUHTsAbh87ABIhOwCsIjsARiQ7AOAlOwB6JzsAHik7ALgqOwBSLDsA7C07AJAvOwAqMTsAxDI7AGg0OwACNjsAnDc7ADY5OwDQOjsAdDw7AA4+OwCoPzsAQkE7AOZCOwCARDsAGkY7AL5HOwBYSTsA8ko7AIxMOwAmTjsAyk87AGRROwD+UjsAmFQ7ADxWOwDWVzsAcFk7AApbOwCuXDsASF47AOJfOwB8YTsAIGM7ALpkOwBUZjsA+Gc7AJJpOwAsazsAxmw7AGBuOwAEcDsAnnE7ADhzOwDcdDsAdnY7ABB4OwCqeTsATns7AOh8OwCCfjsAHIA7ALaBOwBagzsA9IQ7AI6GOwAoiDsAzIk7AGaLOwAAjTsApI47AD6QOwDYkTsAcpM7AAyVOwCwljsASpg7AOSZOwB+mzsAIp07ALyeOwBWoDsA+qE7AJSjOwAupTsAyKY7AGKoOwAGqjsAoKs7ADqtOwDUrjsAeLA7ABKyOwCsszsARrU7AOq2OwCEuDsAHro7ALi7OwBcvTsA9r47AJDAOwA0wjsAzsM7AGjFOwACxzsAnMg7AEDKOwDayzsAdM07AA7POwCy0DsATNI7AObTOwCK1TsAJNc7AL7YOwBY2jsA8ts7AJbdOwAw3zsAyuA7AGTiOwAI5DsAouU7ADznOwDg6DsAeuo7ABTsOwCu7TsASO87AOzwOwCG8jsAIPQ7ALr1OwBe9zsA+Pg7AJL6OwA2/DsA0P07AGr/OwAEATwAngI8AEIEPADcBTwAdgc8ABoJPAC0CjwATgw8AOgNPACCDzwAJhE8AMASPABaFDwA9BU8AJgXPAAyGTwAzBo8AHAcPAAKHjwApB88AD4hPADYIjwAfCQ8ABYmPACwJzwASik8AO4qPACILDwAIi48AMYvPABgMTwA+jI8AJQ0PAAuNjwA0jc8AGw5PAAGOzwAoDw8AEQ+PADePzwAeEE8ABJDPAC2RDwAUEY8AOpHPACESTwAKEs8AMJMPABcTjwA9k88AJpRPAA0UzwAzlQ8AHJWPAAMWDwAplk8AEBbPADaXDwAfl48ABhgPACyYTwATGM8APBkPACKZjwAJGg8AMhpPABiazwA/Gw8AJZuPAAwcDwA1HE8AG5zPAAIdTwAonY8AEZ4PADgeTwAens8AB59PAC4fjwAUoA8AOyBPACGgzwAKoU8AMSGPABeiDwA+Ik8AJyLPAA2jTwA0I48AHSQPAAOkjwAqJM8AEKVPADcljwAgJg8ABqaPAC0mzwATp08AOiePACMoDwAJqI8AMqjPABkpTwA/qY8AJioPAAyqjwA1qs8AHCtPAAKrzwApLA8AEiyPADiszwAfLU8ACC3PAC6uDwAVLo8AO67PACIvTwALL88AMbAPABgwjwA+sM8AJ7FPAA4xzwA0sg8AHbKPAAQzDwAqs08AETPPADe0DwAgtI8ABzUPAC21TwAUNc8AOrYPACO2jwAKNw8AMzdPABm3zwAAOE8AJriPAA05DwA2OU8AHLnPAAM6TwApuo8AErsPADk7TwAfu88ABjxPAC88jwAVvQ8APD1PACK9zwALvk8AMj6PABi/DwABv48AKD/PAA6AT0A1AI9AG4EPQASBj0ArAc9AEYJPQDgCj0Aegw9AB4OPQC4Dz0AUhE9APYSPQCQFD0AKhY9AMQXPQBoGT0AAhs9AJwcPQBAHj0A2h89AHQhPQAOIz0AqCQ9AEwmPQDmJz0AgCk9ABorPQC+LD0AWC49APIvPQCWMT0AMDM9AMo0PQBkNj0A/jc9AKI5PQA8Oz0A1jw9AHA+PQAUQD0ArkE9AEhDPQDsRD0AhkY9ACBIPQC6ST0AVEs9APhMPQCSTj0ALFA9ANBRPQBqUz0ABFU9AJ5WPQA4WD0A3Fk9AHZbPQAQXT0AtF49AE5gPQDoYT0AgmM9ACZlPQC2Zj0AWmg9APRpPQCYaz0AMm09AMxuPQBmcD0AAHI9AKRzPQA+dT0A2HY9AHJ4PQAMej0AsHs9AEp9PQDufj0AiIA9ACKCPQC8gz0AVoU9APqGPQCUiD0ALoo9AMiLPQBsjT0ABo89AKCQPQA6kj0A3pM9AHiVPQASlz0Atpg9AFCaPQDqmz0AhJ09AB6fPQDCoD0AXKI9APajPQCQpT0AKqc9AM6oPQBoqj0ADKw9AKatPQBArz0A2rA9AHSyPQAYtD0AsrU9AEy3PQDmuD0Airo9ACS8PQC+vT0AWL89APzAPQCWwj0AMMQ9ANTFPQBuxz0ACMk9AKLKPQA8zD0A4M09AHrPPQAU0T0ArtI9AFLUPQDs1T0Ahtc9ACDZPQDE2j0AXtw9APjdPQCS3z0ANuE9ANDiPQBq5D0ABOY9AKjnPQBC6T0A3Oo9AIDsPQAa7j0AtO89AE7xPQDo8j0AjPQ9ACb2PQDA9z0AWvk9APT6PQCY/D0AMv49AMz/PQBwAT4ACgM+AKQEPgA+Bj4A4gc+AHwJPgAWCz4AsAw+AFQOPgDuDz4AiBE+ACITPgDGFD4AYBY+APoXPgCeGT4AOBs+ANIcPgBsHj4ABiA+AKohPgBEIz4A3iQ+AHgmPgAcKD4Atik+AFArPgDqLD4Aji4+ACgwPgDCMT4AZjM+AAA1PgCaNj4ANDg+AM45PgByOz4ADD0+AKY+PgBAQD4A5EE+AH5DPgAYRT4AskY+AFZIPgDwST4Aiks+AC5NPgDITj4AYlA+APxRPgCWUz4AOlU+ANRWPgBuWD4AElo+AKxbPgBGXT4A4F4+AHpgPgAeYj4AuGM+AFJlPgDsZj4AkGg+ACpqPgDEaz4AXm0+AAJvPgCccD4ANnI+ANpzPgB0dT4ADnc+AKh4PgBCej4A5ns+AIB9PgAafz4AtIA+AFiCPgDygz4AjIU+ADCHPgDKiD4AZIo+AP6LPgCYjT4API8+ANaQPgBwkj4ACpQ+AK6VPgBIlz4A4pg+AHyaPgAgnD4Aup0+AFSfPgD4oD4AkqI+ACykPgDGpT4AYKc+AASpPgCeqj4AOKw+ANKtPgBsrz4AELE+AKqyPgBOtD4A6LU+AIK3PgAcuT4Atro+AFq8PgD0vT4Ajr8+ACjBPgDMwj4AZsQ+AADGPgCkxz4APsk+ANjKPgByzD4ADM4+ALDPPgBK0T4A5NI+AH7UPgAY1j4AvNc+AFbZPgD62j4AlNw+AC7ePgDI3z4AYuE+AAbjPgCg5D4AOuY+ANTnPgB46T4AEus+AKzsPgBG7j4A6u8+AITxPgAe8z4AwvQ+AFz2PgD29z4AkPk+ACr7PgDO/D4AaP4+AAIAPwCcAT8AQAM/ANoEPwB0Bj8ADgg/ALIJPwBMCz8A5gw/AIoOPwAkED8AvhE/AFgTPwDyFD8AlhY/ADAYPwDKGT8Abhs/AAgdPwCiHj8APCA/AOAhPwB6Iz8AFCU/ALgmPwBcKD8A9ik/AJArPwAqLT8Azi4/AGgwPwACMj8ApjM/AEo1PwDkNj8AiDg/ACI6PwC8Oz8AVj0/APA+PwCUQD8ALkI/AMhDPwBiRT8A/EY/AKBIPwA6Sj8A1Es/AHhNPwASTz8ArFA/AEZSPwDqUz8AhFU/AB5XPwC4WD8AUlo/APZbPwCQXT8ANF8/AM5gPwBoYj8AAmQ/AJxlPwBAZz8A2mg/AHRqPwAObD8Asm0/AExvPwDmcD8AgHI/ACR0PwC+dT8AWHc/APJ4PwCWej8AMHw/AMp9PwBkfz8ACIE/AKKCPwA8hD8A1oU/AHqHPwAUiT8Aroo/AFKMPwDsjT8Aho8/ACCRPwC6kj8AXpQ/APiVPwCSlz8ALJk/ANCaPwBqnD8ABJ4/AKifPwBCoT8A3KI/AHakPwAQpj8AtKc/AE6pPwDoqj8AjKw/ACauPwDArz8AWrE/APSyPwCYtD8AMrY/AMy3PwBmuT8ACrs/AKS8PwA+vj8A4r8/AHzBPwAWwz8AsMQ/AErGPwDuxz8AiMk/ACLLPwC8zD8AYM4/APrPPwCU0T8AONM/ANLUPwBs1j8ABtg/AKDZPwBE2z8A3tw/AHjePwAS4D8ArOE/AFDjPwDq5D8AhOY/ACjoPwDC6T8AXOs/APbsPwCa7j8ANPA/AM7xPwBo8z8ADPU/AKb2PwBA+D8A2vk/AH77PwAY/T8Asv4/AFYAQADwAUAAigNAACQFQAC+BkAAYghAAPwJQACWC0AAMA1AAMoOQABuEEAACBJAAKwTQABGFUAA4BZAAHoYQAAUGkAAuBtAAFIdQADsHkAAhiBAACoiQADEI0AAXiVAAPgmQACcKEAANipAANArQAB0LUAADi9AAKgwQABCMkAA3DNAAIA1QAAaN0AAtDhAAE46QADoO0AAjD1AACY/QADKQEAAZEJAAP5DQACYRUAAMkdAANZIQABwSkAACkxAAK5NQABIT0AA4lBAAHxSQAAWVEAAulVAAFRXQADuWEAAiFpAACxcQADGXUAAYF9AAARhQACeYkAAOGRAANJlQABsZ0AAEGlAAKpqQABEbEAA3m1AAIJvQAAccUAAtnJAAFB0QAD0dUAAjndAACh5QADCekAAZnxAAAB+QACaf0AAPoFAANiCQAByhEAADIZAAKaHQABKiUAA5IpAAH6MQAAYjkAAso9AAFaRQADwkkAAlJRAAC6WQADIl0AAYplAAPyaQACgnEAAOp5AANSfQABuoUAACKNAAKykQABGpkAA4KdAAISpQAAeq0AAuKxAAFKuQAD2r0AAkLFAACqzQADEtEAAXrZAAAK4QACcuUAAQLtAANq8QAB0vkAADsBAAKjBQABMw0AA5sRAAIDGQAAayEAAvslAAFjLQADyzEAAjM5AADDQQADK0UAAZNNAAP7UQACi1kAAPNhAANbZQABw20AAFN1AAK7eQABI4EAA4uFAAIbjQAAg5UAAuuZAAF7oQAD46UAAkutAACztQADG7kAAavBAAATyQACe80AAOPVAANz2QAB2+EAAEPpAAKr7QABO/UAA6P5AAIIAQQAcAkEAwANBAFoFQQD0BkEAjghBADIKQQDMC0EAZg1BAAAPQQCkEEEAPhJBANgTQQByFUEAFhdBALAYQQBKGkEA5BtBAIgdQQAiH0EAvCBBAGAiQQD6I0EAlCVBAC4nQQDIKEEAbCpBAAYsQQCgLUEAOi9BANQwQQB4MkEAEjRBAKw1QQBQN0EA6jhBAIQ6QQAePEEAwj1BAFw/QQD2QEEAkEJBADREQQDORUEAaEdBAAJJQQCmSkEAQExBANpNQQB+T0EAGFFBALJSQQBMVEEA5lVBAIpXQQAkWUEAvlpBAFhcQQD8XUEAll9BADBhQQDKYkEAbmRBAAhmQQCiZ0EARmlBAOBqQQB6bEEAFG5BAK5vQQBScUEA7HJBAIZ0QQAgdkEAxHdBAF55QQD4ekEAknxBADZ+QQDQf0EAaoFBAASDQQCohEEAQoZBANyHQQB2iUEAEItBALSMQQBOjkEA8o9BAIyRQQAmk0EAwJRBAFqWQQD+l0EAmJlBADKbQQDMnEEAZp5BAAqgQQCkoUEAPqNBAOKkQQB8pkEAFqhBALCpQQBKq0EA7qxBAIiuQQAisEEAxrFBAGCzQQD6tEEAlLZBADi4QQDSuUEAbLtBAAa9QQCqvkEARMBBAN7BQQB4w0EAEsVBALbGQQBQyEEA6slBAI7LQQAozUEAws5BAGbQQQAA0kEAmtNBADTVQQDO1kEActhBAAzaQQCm20EAQN1BANreQQB+4EEAGOJBALzjQQBW5UEA8OZBAIroQQAk6kEAyOtBAGLtQQD87kEAlvBBADryQQDU80EAbvVBAAj3QQCi+EEARvpBAOD7QQB6/UEAHv9BALgAQgBSAkIA7ANCAJAFQgAqB0IAxAhCAF4KQgACDEIAnA1CADYPQgDQEEIAdBJCAA4UQgCoFUIATBdCAOYYQgCAGkIAGhxCALQdQgBYH0IA8iBCAIwiQgAmJEIAwCVCAGQnQgD+KEIAmCpCADwsQgDWLUIAcC9CAAoxQgCuMkIASDRCAOI1QgB8N0IAIDlCALo6QgBUPEIA7j1CAIg/QgAsQUIAxkJCAGBEQgAERkIAnkdCADhJQgDSSkIAdkxCABBOQgCqT0IARFFCAOhSQgCCVEIAHFZCALZXQgBQWUIA9FpCAI5cQgAoXkIAzF9CAGZhQgAAY0IAmmRCAD5mQgDYZ0IAcmlCAAxrQgCwbEIASm5CAORvQgB+cUIAInNCALx0QgBWdkIA8HdCAIp5QgAue0IAyHxCAGx+QgAGgEIAoIFCADqDQgDUhEIAeIZCABKIQgCsiUIARotCAOqMQgCEjkIAHpBCALiRQgBSk0IA9pRCAJCWQgA0mEIAzplCAGibQgACnUIAnJ5CAECgQgDaoUIAdKNCAA6lQgCypkIATKhCAOapQgCAq0IAGq1CAL6uQgBYsEIA8rFCAJazQgAwtUIAyrZCAG64QgD+uUIAortCADy9QgDWvkIAesBCABTCQgCuw0IASMVCAOLGQgCGyEIAIMpCALrLQgBUzUIA+M5CAJLQQgAs0kIA0NNCAGrVQgAE10IAnthCAELaQgDc20IAdt1CABDfQgC04EIATuJCAOjjQgCC5UIAJudCAMDoQgBa6kIA9OtCAI7tQgAy70IAzPBCAHDyQgAK9EIApPVCAD73QgDY+EIAfPpCABb8QgCw/UIASv9CAO4AQwCIAkMAIgRDALwFQwBgB0MA+ghDAJQKQwAuDEMAyA1DAGwPQwAGEUMAoBJDAEQUQwDeFUMAeBdDABIZQwC2GkMAUBxDAOodQwCEH0MAKCFDAMIiQwBcJEMA9iVDAJAnQwA0KUMAzipDAHIsQwAMLkMApi9DAEAxQwDaMkMAfjRDABg2QwCyN0MATDlDAOY6QwCKPEMAJD5DAL4/QwBiQUMA/EJDAJZEQwAwRkMA1EdDAG5JQwAIS0MAokxDAEZOQwDgT0MAelFDAB5TQwC4VEMAUlZDAOxXQwCGWUMAKltDAMRcQwBeXkMA+F9DAJJhQwA2Y0MA0GRDAGpmQwAOaEMAqGlDAEJrQwDcbEMAgG5DABpwQwC0cUMATnNDAPJ0QwCMdkMAJnhDAMB5QwBke0MA/nxDAJh+QwA8gEMA1oFDAHCDQwAKhUMApIZDAEiIQwDiiUMAfItDABaNQwCwjkMAVJBDAO6RQwCSk0MALJVDAMaWQwBgmEMA+plDAJ6bQwA4nUMA0p5DAGygQwAGokMAqqNDAESlQwDopkMAgqhDAByqQwC2q0MAUK1DAPSuQwCOsEMAKLJDAMKzQwBctUMAALdDAJq4QwA0ukMA2LtDAHK9QwAMv0MApsBDAErCQwDkw0MAfsVDABjHQwC8yEMAVspDAPDLQwCKzUMAJM9DAMjQQwBi0kMA/NNDAKDVQwA610MA1NhDAG7aQwAS3EMArN1DAEbfQwDg4EMAhOJDAB7kQwC45UMAUudDAOzoQwCQ6kMAKuxDAM7tQwBo70MAAvFDAJzyQwA29EMA2vVDAHT3QwAO+UMAqPpDAEL8QwDm/UMAgP9DABoBRAC+AkQAWAREAPIFRACMB0QAMAlEAMoKRABkDEQA/g1EAKIPRAA8EUQA1hJEAHAURAAKFkQArhdEAEgZRADiGkQAhhxEACAeRAC6H0QAVCFEAPgiRACSJEQALCZEAMYnRABqKUQABCtEAJ4sRAA4LkQA0i9EAHYxRAAQM0QAqjREAE42RADoN0QAgjlEABw7RADAPEQAWj5EAPQ/RACOQUQAMkNEAMxERABmRkQAAEhEAKRJRAA+S0QA2ExEAHJORAAWUEQAsFFEAEpTRADkVEQAflZEACJYRAC8WUQAYFtEAPpcRACUXkQALmBEAMhhRABsY0QABmVEAKBmRAA6aEQA3mlEAHhrRAASbUQArG5EAFBwRADqcUQAhHNEACh1RADCdkQAXHhEAPZ5RACQe0QANH1EAM5+RABogEQAAoJEAJyDRABAhUQA2oZEAHSIRAAYikQAsotEAEyNRADwjkQAgJBEACSSRAC+k0QAWJVEAPyWRACWmEQAMJpEAMqbRABunUQACJ9EAKKgRAA8okQA4KNEAHqlRAAUp0QArqhEAFKqRADsq0QAhq1EACCvRADEsEQAXrJEAPizRACStUQANrdEANC4RABqukQABLxEAKi9RABCv0QA3MBEAHbCRAAQxEQAtMVEAE7HRADyyEQAjMpEACbMRADAzUQAWs9EAP7QRACY0kQAMtREAMzVRABm10QACtlEAKTaRAA+3EQA4t1EAHzfRAAW4UQAsOJEAFTkRADu5UQAiOdEACLpRADG6kQAYOxEAPrtRACU70QAOPFEANLyRABs9EQAEPZEAKr3RABE+UQA3vpEAHj8RAAc/kQAtv9EAFABRQDqAkUAjgRFACgGRQDCB0UAXAlFAAALRQCaDEUANA5FANgPRQByEUUADBNFAKYURQBAFkUA5BdFAH4ZRQAYG0UAshxFAFYeRQDwH0UAiiFFACQjRQDIJEUAYiZFAPwnRQCWKUUAOitFANQsRQBuLkUACDBFAKIxRQBGM0UA4DRFAIQ2RQAeOEUAuDlFAFI7RQDsPEUAkD5FACpARQDEQUUAXkNFAPhERQCcRkUANkhFANBJRQB0S0UADk1FAKhORQBMUEUA5lFFAIBTRQAaVUUAtFZFAFhYRQDyWUUAjFtFACZdRQDAXkUAZGBFAP5hRQCYY0UAPGVFANZmRQBwaEUACmpFAK5rRQBIbUUA4m5FAHxwRQAgckUAunNFAFR1RQDudkUAiHhFACx6RQDGe0UAYH1FAAR/RQCegEUAOIJFANKDRQB2hUUAEIdFAKqIRQBEikUA3otFAIKNRQAcj0UAtpBFAFqSRQD0k0UAjpVFACiXRQDMmEUAZppFAACcRQCanUUAPp9FANigRQByokUADKRFALClRQBKp0UA5KhFAH6qRQAirEUAvK1FAFavRQDwsEUAirJFAC60RQDItUUAbLdFAAa5RQCgukUAOrxFANS9RQB4v0UAEsFFAKzCRQBGxEUA4MVFAITHRQAeyUUAuMpFAFzMRQD2zUUAkM9FACrRRQDO0kUAaNRFAALWRQCc10UANtlFANraRQB03EUADt5FALLfRQBM4UUA5uJFAIDkRQAk5kUAvudFAFjpRQDy6kUAluxFADDuRQDK70UAZPFFAP7yRQCi9EUAPPZFAOD3RQB6+UUAFPtFAK78RQBI/kUA7P9FAIYBRgAgA0YAugRGAFQGRgD4B0YAkglGACwLRgDQDEYAag5GAAQQRgCeEUYAQhNGANwURgB2FkYAEBhGALQZRgBOG0YA6BxGAIIeRgAcIEYAwCFGAFojRgD0JEYAmCZGADIoRgDMKUYAZitGAAotRgCkLkYAPjBGANgxRgB8M0YAFjVGALA2RgBKOEYA5DlGAIg7RgAiPUYAxj5GAGBARgD6QUYAlENGAC5FRgDSRkYAbEhGAAZKRgCgS0YAOk1GAN5ORgB4UEYAElJGALZTRgBQVUYA6lZGAIRYRgAoWkYAwltGAFxdRgAAX0YAmmBGADRiRgDOY0YAaGVGAAxnRgCmaEYAVGpGAO5rRgCIbUYAIm9GALxwRgBgckYA+nNGAJ51RgBCd0YA3HhGAHZ6RgAQfEYAtH1GAE5/RgDogEYAgoJGAByERgDAhUYAWodGAPSIRgCYikYAMoxGAMyNRgBmj0YACpFGAKSSRgA+lEYA2JVGAHyXRgAWmUYAsJpGAEqcRgDknUYAiJ9GACKhRgC8okYAYKRGAPqlRgCUp0YALqlGANKqRgBsrEYABq5GAKCvRgBEsUYA3rJGAHi0RgAStkYArLdGAFC5RgDqukYAhLxGACi+RgDCv0YAXMFGAPbCRgCaxEYANMZGAM7HRgBoyUYADMtGAKbMRgBAzkYA2s9GAHTRRgAY00YAstRGAEzWRgDw10YAitlGACTbRgC+3EYAYt5GAPzfRgCW4UYAMONGAMrkRgBu5kYACOhGAKLpRgBG60YA4OxGAHruRgAU8EYArvFGAFLzRgDs9EYAhvZGACr4RgDE+UYAXvtGAPj8RgCc/kYANgBHANABRwBqA0cADgVHAKgGRwBCCEcA3AlHAHYLRwAaDUcAtA5HAE4QRwDyEUcAjBNHACYVRwDAFkcAZBhHAP4ZRwCYG0cAMh1HANYeRwBwIEcACiJHAKQjRwA+JUcA4iZHAHwoRwAWKkcAuitHAFQtRwDuLkcAiDBHACwyRwDGM0cAYDVHAPo2RwCeOEcAODpHANI7RwBsPUcABj9HAKpARwBEQkcA3kNHAIJFRwAcR0cAtkhHAFBKRwD0S0cAjk1HAChPRwDCUEcAZlJHAABURwCaVUcANFdHAM5YRwByWkcADFxHAKZdRwBKX0cA5GBHAH5iRwAYZEcAvGVHAFZnRwDwaEcAimpHAC5sRwDIbUcAYm9HAPxwRwCWckcAOnRHANR1RwBud0cAEnlHAKx6RwBGfEcA4H1HAIR/RwAegUcAuIJHAFKERwD2hUcAkIdHACqJRwDEikcAXoxHAAKORwCcj0cANpFHANqSRwB0lEcADpZHAKiXRwBMmUcA5ppHAICcRwAankcAvp9HAFihRwDyokcAjKRHACamRwDKp0cAZKlHAP6qRwCirEcAPK5HANavRwBwsUcACrNHAK60RwBItkcA4rdHAIa5RwAgu0cAurxHAFS+RwD4v0cAksFHACzDRwDGxEcAasZHAATIRwCeyUcAOMtHANzMRwB2zkcAENBHAKrRRwBE00cA6NRHAILWRwAc2EcAwNlHAFrbRwD03EcAjt5HADLgRwDM4UcAZuNHAADlRwCk5kcAPuhHANjpRwBy60cADO1HALDuRwBK8EcA5PFHAIjzRwAi9UcAvPZHAFb4RwD6+UcAlPtHAC79RwDI/kcAYgBIAAYCSACgA0gAOgVIAN4GSAB4CEgAEgpIAKwLSABQDUgA6g5IAIQQSAAeEkgAwhNIAFwVSAD2FkgAkBhIACoaSADOG0gAaB1IAAIfSACmIEgAQCJIANojSAB0JUgAGCdIALIoSABMKkgA5itIAIotSAAkL0gAvjBIAFgySAD8M0gAljVIADA3SADKOEgAbjpIAAg8SACiPUgAPD9IAOBASAB6QkgAFERIAK5FSABSR0gA7EhIAIZKSAAgTEgAxE1IAF5PSAD4UEgAklJIACxUSADQVUgAaldIAARZSACoWkgAQlxIANxdSAB2X0gAGmFIALRiSABOZEgA6GVIAIxnSAAmaUgAwGpIAFpsSAD0bUgAmG9IADJxSADMckgAcHRIAAp2SACkd0gAPnlIAOJ6SAB8fEgAFn5IALB/SABUgUgA7oJIAIiESAAihkgAvIdIAGCJSAD6ikgAlIxIADiOSADSj0gAbJFIAAaTSACqlEgARJZIAN6XSAB4mUgAEptIALacSABQnkgA6p9IAI6hSAAoo0gAwqRIAFymSAAAqEgAmqlIADSrSADOrEgAcq5IAAywSACmsUgAQLNIANq0SAB+tkgAGLhIALK5SABWu0gA8LxIAIq+SAAkwEgAvsFIAGLDSAD8xEgAlsZIADrISADUyUgAbstIAAjNSACszkgARtBIAODRSAB600gAFNVIALjWSABS2EgA7NlIAJDbSAAq3UgAxN5IAF7gSAAC4kgAnONIADblSADQ5kgAauhIAA7qSACo60gAQu1IAObuSACA8EgAGvJIALTzSABY9UgA8vZIAIz4SAAm+kgAyvtIAGT9SAD+/kgAmABJADICSQDWA0kAcAVJAAoHSQCuCEkASApJAOILSQB8DUkAFg9JALoQSQBUEkkA7hNJAJIVSQAsF0kAxhhJAGAaSQAEHEkAnh1JADgfSQDSIEkAbCJJABAkSQCqJUkARCdJAOgoSQCCKkkAHCxJALYtSQBaL0kA9DBJAI4ySQAoNEkAwjVJAGY3SQAAOUkAmjpJAD48SQDYPUkAcj9JAAxBSQCwQkkASkRJAORFSQB+R0kAGElJALxKSQBWTEkA8E1JAJRPSQAuUUkAyFJJAGJUSQAGVkkAoFdJADpZSQDUWkkAblxJABJeSQCsX0kARmFJAOpiSQCEZEkAHmZJALhnSQBcaUkA9mpJAJBsSQAqbkkAzm9JAGhxSQACc0kAnHRJAEB2SQDad0kAdHlJAA57SQCofEkATH5JAOZ/SQCAgUkAJINJAL6ESQBYhkkA8odJAJaJSQAwi0kAyoxJAGSOSQD+j0kAopFJADyTSQDWlEkAepZJABSYSQCumUkASJtJAOycSQCGnkkAIKBJALqhSQBUo0kA+KRJAJKmSQA2qEkA0KlJAGqrSQAErUkAnq5JADiwSQDcsUkAdrNJABC1SQC0tkkATrhJAOi5SQCCu0kAJr1JAMC+SQBawEkA9MFJAI7DSQAyxUkAzMZJAGbISQAKykkApMtJAD7NSQDYzkkAfNBJABbSSQCw00kAStVJAO7WSQCI2EkAItpJALzbSQBW3UkA+t5JAJTgSQA44kkA0uNJAGzlSQAG50kAoOhJAETqSQDe60kAeO1JABLvSQCs8EkAUPJJAOrzSQCE9UkAKPdJAML4SQBc+kkA9vtJAJr9SQA0/0kAzgBKAGgCSgAMBEoApgVKAEAHSgDaCEoAfgpKABgMSgCyDUoATA9KAPAQSgCKEkoAJBRKAL4VSgBiF0oA/BhKAJYaSgAwHEoA1B1KAG4fSgAIIUoAoiJKAEYkSgDgJUoAeidKABQpSgC4KkoAUixKAOwtSgCGL0oAIDFKAMQySgBeNEoA+DVKAJw3SgA2OUoA0DpKAGo8SgAOPkoAqD9KAEJBSgDcQkoAdkRKABpGSgC0R0oATklKAOhKSgCMTEoAJk5KAMBPSgBaUUoA/lJKAJhUSgAyVkoAzFdKAHBZSgAKW0oApFxKAEheSgDiX0oAfGFKABZjSgC6ZEoAVGZKAO5nSgCIaUoAImtKAMZsSgBgbkoA+m9KAJ5xSgA4c0oA0nRKAGx2SgAQeEoAqnlKAER7SgDefEoAgn5KAByASgC2gUoAUINKAOqESgCOhkoAKIhKAMKJSgBmi0oAAI1KAJqOSgA0kEoAzpFKAHKTSgAMlUoAppZKAEqYSgDkmUoAfptKABidSgC8nkoAVqBKAPChSgCKo0oAJKVKAMimSgBiqEoA/KlKAKCrSgA6rUoA1K5KAG6wSgASskoArLNKAEa1SgDgtkoAerhKAB66SgC4u0oAUr1KAPa+SgCQwEoAKsJKAMTDSgBoxUoAAsdKAJzISgA2ykoA0MtKAHTNSgAOz0oAqNBKAEzSSgDm00oAgNVKABrXSgC02EoAWNpKAPLbSgCM3UoAMN9KAMrgSgBk4koA/uNKAKLlSgA850oA1uhKAHDqSgAK7EoAru1KAEjvSgDi8EoAhvJKACD0SgC69UoAVPdKAPj4SgCS+koALPxKAMb9SgBg/0oABAFLAJ4CSwA4BEsA3AVLAHYHSwAQCUsAqgpLAE4MSwDoDUsAgg9LABwRSwC2EksAWhRLAPQVSwCOF0sAMhlLAMwaSwBmHEsAAB5LAKQfSwA+IUsA2CJLAHIkSwAMJksAsCdLAEopSwDkKksAiCxLACIuSwC8L0sAVjFLAPoySwCUNEsALjZLAMg3SwBiOUsABjtLAKA8SwA6PksA3j9LAHhBSwASQ0sArERLAFBGSwDqR0sAhElLAB5LSwC4TEsAXE5LAPZPSwCQUUsANFNLAM5USwBoVksAAlhLAKZZSwBAW0sA2lxLAHReSwAOYEsAsmFLAExjSwDmZEsAimZLACRoSwC+aUsAWGtLAPxsSwCWbksAMHBLAMpxSwBkc0sACHVLAKJ2SwA8eEsA4HlLAHp7SwAUfUsArn5LAFKASwDsgUsAhoNLACCFSwC6hksAXohLAPiJSwCSi0sANo1LANCOSwBqkEsABJJLAKiTSwBClUsA3JZLAHaYSwAQmksAtJtLAE6dSwDonksAgqBLACaiSwDAo0sAWqVLAP6mSwCYqEsAMqpLAMyrSwBmrUsACq9LAKSwSwA+sksA4rNLAHy1SwAWt0sAsLhLAFS6SwDuu0sAiL1LACK/SwC8wEsAYMJLAPrDSwCUxUsAOMdLANLISwBsyksABsxLAKrNSwBEz0sA3tBLAHjSSwAc1EsAttVLAFDXSwDq2EsAjtpLACjcSwDC3UsAXN9LAADhSwCa4ksANORLAM7lSwBy50sADOlLAKbqSwBA7EsA5O1LAH7vSwAY8UsAsvJLAFb0SwDw9UsAivdLACT5SwDI+ksAYvxLAPz9SwCW/0sAMAFMANQCTABuBEwACAZMAKwHTABGCUwA4ApMAHoMTAAeDkwAuA9MAFIRTADsEkwAhhRMACoWTADEF0wAXhlMAPgaTACcHEwANh5MANAfTAB0IUwADiNMAKgkTABCJkwA5idMAIApTAAaK0wAtCxMAE4uTADyL0wAjDFMACYzTADKNEwAZDZMAP43TACYOUwAPDtMANY8TABwPkwACkBMAKRBTABIQ0wA4kRMAHxGTAAgSEwAuklMAFRLTADuTEwAkk5MACxQTADGUUwAYFNMAPpUTACeVkwAOFhMANJZTABsW0wAEF1MAKpeTABEYEwA6GFMAIJjTAAcZUwAtmZMAFBoTAD0aUwAjmtMAChtTADMbkwAZnBMAAByTACac0wAPnVMANh2TAByeEwADHpMAKZ7TABKfUwA5H5MAH6ATAAigkwAvINMAFaFTADwhkwAlIhMAC6KTADIi0wAYo1MAPyOTACgkEwAOpJMANSTTAB4lUwAEpdMAKyYTABGmkwA6ptMAISdTAAen0wAuKBMAFKiTAD2o0wAkKVMACqnTADEqEwAaKpMAAKsTACcrUwAQK9MANqwTAB0skwADrRMALK1TABMt0wA5rhMAIC6TAAavEwAvr1MAFi/TADywEwAlsJMADDETADKxUwAZMdMAAjJTACiykwAPMxMANbNTAB6z0wAFNFMAK7STABI1EwA4tVMAIbXTAAg2UwAutpMAF7cTAD43UwAkt9MACzhTADQ4kwAauRMAATmTACe50wAOOlMANzqTAB27EwAEO5MALTvTABO8UwA6PJMAIL0TAAc9kwAwPdMAFr5TAD0+kwAjvxMADL+TADM/0wAZgFNAAoDTQCkBE0APgZNANgHTQB8CU0AFgtNALAMTQBKDk0A5A9NAIgRTQAiE00AvBRNAGAWTQD6F00AlBlNAC4bTQDSHE0AbB5NAAYgTQCgIU0AOiNNAN4kTQB4Jk0AEihNAKwpTQBQK00A6ixNAIQuTQAoME0AwjFNAFwzTQD2NE0AmjZNADQ4TQDOOU0AaDtNAAI9TQCmPk0AQEBNANpBTQB+Q00AGEVNALJGTQBMSE0A8ElNAIpLTQAkTU0Avk5NAGJQTQD8UU0AllNNADBVTQDKVk0AblhNAAhaTQCiW00ARl1NAOBeTQB6YE0AFGJNALhjTQBSZU0A7GZNAIZoTQAgak0AxGtNAF5tTQD4bk0AknBNADZyTQDQc00AanVNAA53TQCoeE0AQnpNANx7TQCAfU0AGn9NALSATQBOgk0A6INNAIyFTQAmh00AwIhNAGSKTQD+i00AmI1NADKPTQDWkE0AcJJNAAqUTQCklU0APpdNAOKYTQB8mk0AFpxNALCdTQBUn00A7qBNAIiiTQAspE0AxqVNAGCnTQD6qE0AnqpNADisTQDSrU0AbK9NABqxTQC0sk0ATrRNAPK1TQCMt00AJrlNAMC6TQBkvE0A/r1NAJi/TQAywU0AzMJNAHDETQAKxk0ApMdNAEjJTQDiyk0AfMxNABbOTQC6z00AVNFNAO7STQCI1E0AItZNAMbXTQBg2U0A+tpNAJTcTQA43k0A0t9NAGzhTQAQ400AquRNAETmTQDe500AgulNABzrTQC27E0AUO5NAOrvTQCO8U0AKPNNAML0TQBm9k0AAPhNAJr5TQA0+00A2PxNAHL+TQAMAE4ApgFOAEADTgDkBE4AfgZOABgITgCyCU4AVgtOAPAMTgCKDk4ALhBOAMgRTgBiE04A/BROAKAWTgA6GE4A1BlOAG4bTgAIHU4ArB5OAEYgTgDgIU4AeiNOAB4lTgC4Jk4AUihOAPYpTgCQK04AKi1OAMQuTgBeME4AAjJOAJwzTgA2NU4A2jZOAHQ4TgAOOk4AqDtOAEw9TgDmPk4AgEBOABpCTgC0Q04AWEVOAPJGTgCMSE4AJkpOAMpLTgBkTU4A/k5OAKJQTgA8Uk4A1lNOAHBVTgAUV04ArlhOAEhaTgDiW04AfF1OACBfTgC6YE4AVGJOAPhjTgCSZU4ALGdOAMZoTgBqak4ABGxOAJ5tTgA4b04A0nBOAHZyTgAQdE4AqnVOAER3TgDoeE4AgnpOABx8TgDAfU4AWn9OAPSATgCOgk4AKIROAMyFTgBmh04AAIlOAJqKTgA+jE4A2I1OAHKPTgAWkU4AsJJOAEqUTgDklU4AiJdOACKZTgC8mk4AVpxOAPCdTgCUn04ALqFOAMiiTgBspE4ABqZOAKCnTgA6qU4A3qpOAHisTgASrk4ArK9OAFCxTgDqsk4AhLROAB62TgC4t04AXLlOAPa6TgCQvE4ANL5OAM6/TgBowU4AAsNOAKbETgBAxk4A2sdOAHTJTgAOy04AssxOAEzOTgDmz04AgNFOACTTTgC+1E4AWNZOAPzXTgCW2U4AMNtOAMrcTgBu3k4ACOBOAKLhTgA8404A1uROAHrmTgAU6E4ArulOAFLrTgDs7E4Ahu5OACDwTgDE8U4AXvNOAPj0TgCS9k4ALPhOAND5TgBq+04ABP1OAJ7+TgBCAE8A3AFPAHYDTwAaBU8AtAZPAE4ITwDoCU8AjAtPACYNTwDADk8AWhBPAPQRTwCYE08AMhVPAMwWTwBmGE8AChpPAKQbTwA+HU8A4h5PAHwgTwAWIk8AsCNPAFQlTwDuJk8AiChPACIqTwDGK08AYC1PAPouTwCUME8ALjJPANIzTwBsNU8ABjdPAKo4TwBEOk8A3jtPAHg9TwAcP08AtkBPAFBCTwDqQ08AhEVPAChHTwDCSE8AXEpPAPZLTwCaTU8ANE9PAM5QTwBoUk8ADFRPAKZVTwBAV08A2lhPAH5aTwAYXE8Asl1PAFZfTwDwYE8AimJPACRkTwDIZU8AYmdPAPxoTwCWak8AMGxPANRtTwBub08ACHFPAKJyTwBGdE8A4HVPAHp3TwAeeU8AuHpPAFJ8TwDsfU8Ahn9PACqBTwDEgk8AXoRPAAKGTwCch08ANolPANCKTwB0jE8ADo5PAKiPTwBCkU8A3JJPAICUTwAalk8AtJdPAFiZTwDymk8AjJxPACaeTwDAn08AZKFPAP6iTwCYpE8AMqZPANanTwBwqU8ACqtPAK6sTwBIrk8A4q9PAHyxTwAgs08AurRPAFS2TwDut08AiLlPACy7TwDGvE8AYL5PAPq/TwCewU8AOMNPANLETwB2xk8AEMhPAKrJTwBEy08A6MxPAILOTwAc0E8AttFPAFDTTwD01E8AjtZPACjYTwDC2U8AZttPAADdTwCa3k8APuBPANjhTwBy408ADOVPALDmTwBK6E8A5OlPAH7rTwAY7U8AvO5PAFbwTwDw8U8AlPNPAC71TwDI9k8AYvhPAAb6TwCg+08AOv1PANT+TwBuAFAAEgJQAKwDUABGBVAA6gZQAIQIUAAeClAAuAtQAFwNUAD2DlAAkBBQACoSUADEE1AAaBVQAAIXUACcGFAAQBpQANobUAB0HVAADh9QALIgUABMIlAA5iNQAIAlUAAaJ1AAvihQAFgqUADyK1AAjC1QADAvUADKMFAAZDJQAAg0UACiNVAAPDdQANY4UABwOlAAFDxQAK49UABIP1AA4kBQAIZCUAAgRFAAukVQAF5HUAD4SFAAkkpQACxMUADGTVAAak9QAARRUACeUlAAOFRQANxVUAB2V1AAEFlQALRaUABOXFAA6F1QAIJfUAAcYVAAwGJQAFpkUAD0ZVAAjmdQADJpUADMalAAZmxQAApuUACkb1AAPnFQANhyUAB8dFAAFnZQALB3UABKeVAA5HpQAIh8UAAiflAAvH9QAFaBUAD6glAAlIRQAC6GUADSh1AAbIlQAAaLUACgjFAARI5QAN6PUAB4kVAAEpNQALaUUABQllAA6pdQAISZUAAom1AAwpxQAFyeUAD2n1AAkKFQADSjUADOpFAAaKZQAAKoUACmqVAAQKtQANqsUAB0rlAAGLBQALKxUABMs1AA5rRQAIq2UAAkuFAAvrlQAGK7UAD8vFAAlr5QADDAUADUwVAAbsNQAAjFUACixlAAPMhQAODJUAB6y1AAFM1QALjOUABS0FAA7NFQAIbTUAAq1VAAxNZQAF7YUAD42VAAnNtQADbdUADQ3lAAauBQAATiUACo41AAQuVQANzmUACA6FAAGupQALTrUABO7VAA8u5QAIzwUAAm8lAAwPNQAFr1UAD+9lAAmPhQADL6UADM+1AAcP1QAAr/UACkAFEASAJRAOIDUQB8BVEAFgdRALoIUQBUClEA7gtRAIgNUQAiD1EAxhBRAGASUQD6E1EAnhVRADgXUQDSGFEAbBpRABAcUQCqHVEARB9RAN4gUQB4IlEAHCRRALYlUQBQJ1EA6ihRAI4qUQAoLFEAwi1RAGYvUQAAMVEAmjJRADQ0UQDYNVEAcjdRAAw5UQCmOlEAQDxRAOQ9UQB+P1EAGEFRALxCUQBWRFEA8EVRAIpHUQAkSVEAyEpRAGJMUQD8TVEAlk9RADpRUQDUUlEAblRRAAhWUQCsV1EARllRAOBaUQCEXFEAHl5RALhfUQBSYVEA7GJRAJBkUQAqZlEAxGdRAGhpUQACa1EAnGxRADZuUQDQb1EAdHFRAA5zUQCodFEAQnZRAOZ3UQCAeVEAGntRAL58UQBYflEA8n9RAIyBUQAwg1EAyoRRAGSGUQD+h1EAmIlRADyLUQDWjFEAcI5RABSQUQCukVEASJNRAOKUUQCGllEAIJhRALqZUQBUm1EA7pxRAJKeUQAsoFEAxqFRAGqjUQAEpVEAnqZRADioUQDcqVEAdqtRABCtUQCqrlEARLBRAOixUQCCs1EAHLVRALa2UQBauFEA9LlRAI67UQAyvVEAzL5RAGbAUQAAwlEApMNRAD7FUQDYxlEAcshRAAzKUQCwy1EASs1RAOTOUQB+0FEAItJRALzTUQBW1VEA8NZRAJTYUQAu2lEAyNtRAGzdUQAG31EAoOBRADriUQDe41EAeOVRABLnUQCs6FEARupRAOrrUQCE7VEAHu9RALjwUQBc8lEA9vNRAJD1UQAq91EAzvhRAGj6UQAC/FEApv1RAED/UQDaAFIAdAJSABgEUgCyBVIATAdSAOYIUgCAClIAJAxSAL4NUgBYD1IA/BBSAJYSUgAwFFIAyhVSAG4XUgAIGVIAohpSADwcUgDWHVIAeh9SABQhUgCuIlIASCRSAOwlUgCGJ1IAIClSAMQqUgBeLFIA+C1SAJIvUgAsMVIA0DJSAGo0UgAENlIAnjdSAEI5UgDcOlIAdjxSABo+UgC0P1IATkFSAOhCUgCMRFIAJkZSAMBHUgBaSVIA9EpSAJhMUgAyTlIAzE9SAHBRUgAKU1IApFRSAD5WUgDiV1IAfFlSABZbUgCwXFIASl5SAO5fUgCIYVIAImNSALxkUgBgZlIA+mdSAJRpUgA4a1IA0mxSAGxuUgAGcFIAoHFSAERzUgDedFIAeHZSABx4UgC2eVIAUHtSAOp8UgCOflIAKIBSAMKBUgBcg1IA9oRSAJqGUgA0iFIAzolSAGiLUgAMjVIApo5SAECQUgDkkVIAfpNSABiVUgCyllIATJhSAPCZUgCKm1IAJJ1SAL6eUgBioFIA/KFSAJajUgA6pVIA1KZSAG6oUgAIqlIArKtSAEatUgDgrlIAerBSABSyUgC4s1IAUrVSAOy2UgCQuFIAKrpSAMS7UgBevVIAAr9SAJzAUgA2wlIA0MNSAGrFUgAOx1IAqMhSAELKUgDcy1IAgM1SABrPUgC00FIAWNJSAPLTUgCM1VIAJtdSAMDYUgBk2lIA/ttSAJjdUgAy31IA1uBSAHDiUgAK5FIAruVSAEjnUgDi6FIAfOpSACDsUgC67VIAVO9SAO7wUgCI8lIALPRSAMb1UgBg91IA+vhSAJ76UgA4/FIA0v1SAHb/UgAQAVMAqgJTAEQEUwDeBVMAggdTABwJUwC2ClMAUAxTAPQNUwCOD1MAKBFTAMwSUwBmFFMAABZTAJoXUwA+GVMA2BpTAHIcUwAMHlMAsB9TAEohUwD4IlMAnCRTADYmUwDQJ1MAailTAA4rUwCoLFMAQi5TANwvUwCAMVMAGjNTALQ0UwBiNlMA/DdTAJY5UwAwO1MA1DxTAG4+UwAIQFMAokFTAEZDUwDgRFMAekZTAB5IUwC4SVMAUktTAOxMUwCQTlMAKlBTAMRRUwBeU1MA+FRTAJxWUwA2WFMA0FlTAGpbUwAOXVMAqF5TAEJgUwDmYVMAgGNTABplUwC0ZlMATmhTAPJpUwCMa1MAJm1TAMBuUwBkcFMA/nFTAJhzUwA8dVMA1nZTAHB4UwAKelMArntTAEh9UwDiflMAfIBTABaCUwC6g1MAVIVTAO6GUwCIiFMALIpTAMaLUwBgjVMABI9TAJ6QUwA4klMA0pNTAGyVUwAQl1MAqphTAESaUwDem1MAgp1TAByfUwC2oFMAWqJTAPSjUwCOpVMAKKdTAMKoUwBmqlMAAKxTAJqtUwA+r1MA2LBTAHKyUwAMtFMAprVTAEq3UwDkuFMAfrpTACK8UwC8vVMAVr9TAPDAUwCUwlMALsRTAMjFUwBix1MA/MhTAKDKUwA6zFMA1M1TAHjPUwAS0VMArNJTAEbUUwDg1VMAhNdTAB7ZUwC42lMAUtxTAPbdUwCQ31MAKuFTAM7iUwBo5FMAAuZTAJznUwBA6VMA2upTAHTsUwAO7lMAqO9TAEzxUwDm8lMAgPRTACT2UwC+91MAWPlTAPL6UwCW/FMAMP5TAMr/UwBkAVQA/gJUAKIEVAA8BlQA1gdUAHoJVAAUC1QArgxUAEgOVADsD1QAhhFUACATVAC6FFQAVBZUAPgXVACSGVQALBtUANAcVABqHlQABCBUAJ4hVABCI1QA3CRUAHYmVAAQKFQAqilUAE4rVADoLFQAgi5UACYwVADAMVQAWjNUAPQ0VACONlQAMjhUAMw5VABmO1QACj1UAKQ+VAA+QFQA2EFUAHxDVAAWRVQAsEZUAEpIVADkSVQAiEtUACJNVAC8TlQAYFBUAPpRVACUU1QALlVUANJWVABsWFQABlpUAKBbVAA6XVQA3l5UAHhgVAASYlQAtmNUAFBlVADqZlQAhGhUAChqVADCa1QAXG1UAPZuVACQcFQANHJUAM5zVABodVQADHdUAKZ4VABAelQA2ntUAH59VAAYf1QAsoBUAEyCVADmg1QAioVUACSHVAC+iFQAYopUAPyLVACWjVQAMI9UANSQVABuklQACJRUAKKVVAA8l1QA4JhUAHqaVAAUnFQAuJ1UAFKfVADsoFQAhqJUACqkVADEpVQAXqdUAPioVACSqlQANqxUANCtVABqr1QADrFUAKiyVABCtFQA3LVUAIC3VAAauVQAtLpUAE68VADovVQAjL9UACbBVADAwlQAZMRUAP7FVACYx1QAMslUANbKVABwzFQACs5UAKTPVAA+0VQA4tJUAHzUVAAW1lQAsNdUAFTZVADu2lQAiNxUACzeVADG31QAYOFUAPriVACU5FQAOOZUANLnVABs6VQAEOtUAKrsVABE7lQA3u9UAHjxVAAc81QAtvRUAGT2VAD+91QAmPlUADL7VADW/FQAcP5UAAoAVQCkAVUAPgNVAOIEVQB8BlUAFghVALoJVQBUC1UA7gxVAIgOVQAiEFUAxhFVAGATVQD6FFUAlBZVADgYVQDSGVUAbBtVABAdVQCqHlUARCBVAN4hVQB4I1UAHCVVALYmVQBQKFUA6ilVAI4rVQAoLVUAwi5VAGYwVQAAMlUAmjNVADQ1VQDONlUAcjhVAAw6VQCmO1UAQD1VAOQ+VQB+QFUAGEJVALxDVQBWRVUA8EZVAIpIVQAkSlUAyEtVAGJNVQD8TlUAllBVADpSVQDUU1UAblVVABJXVQCsWFUARlpVAOBbVQCEXVUAHl9VALhgVQBSYlUA7GNVAJBlVQAqZ1UAxGhVAGhqVQACbFUAnG1VADZvVQDacFUAdHJVAA50VQCodVUATHdVAOZ4VQCAelUAGnxVALR9VQBYf1UA8oBVAIyCVQAmhFUAyoVVAGSHVQD+iFUAoopVADyMVQDWjVUAcI9VAAqRVQCuklUASJRVAOKVVQB8l1UAIJlVALqaVQBUnFUA+J1VAJKfVQAsoVUAxqJVAGCkVQAEplUAnqdVADipVQDSqlUAdqxVABCuVQCqr1UATrFVAOiyVQCCtFUAHLZVAMC3VQBauVUA9LpVAI68VQAovlUAzL9VAGbBVQAAw1UAmsRVAD7GVQDYx1UAcslVABbLVQCwzFUASs5VAOTPVQB+0VUAItNVALzUVQBW1lUA8NdVAJTZVQAu21UAyNxVAGzeVQAG4FUAoOFVADrjVQDe5FUAeOZVABLoVQCs6VUARutVAOrsVQCE7lUAHvBVAMLxVQBc81UA9vRVAJD2VQA0+FUAzvlVAGj7VQAC/VUAnP5VAEAAVgDaAVYAdANWAA4FVgCyBlYATAhWAOYJVgCKC1YAJA1WAL4OVgBYEFYA8hFWAJYTVgAwFVYAyhZWAG4YVgAIGlYAohtWADwdVgDWHlYAeiBWABQiVgCuI1YASCVWAOwmVgCGKFYAICpWAMQrVgBeLVYA+C5WAJIwVgAsMlYA0DNWAGo1VgAEN1YAnjhWAEI6VgDcO1YAdj1WABo/VgC0QFYATkJWAOhDVgCMRVYAJkdWAMBIVgBaSlYA9EtWAJhNVgAyT1YAzFBWAGZSVgAKVFYApFVWAD5XVgDiWFYAfFpWABZcVgCwXVYASl9WAO5gVgCIYlYAImRWALxlVgBgZ1YA+mhWAJRqVgA4bFYA0m1WAGxvVgAGcVYAoHJWAER0VgDedVYAeHdWABJ5VgC2elYAUHxWAOp9VgCOf1YAKIFWAMKCVgBchFYAAIZWAJqHVgA0iVYAzopWAGiMVgAMjlYApo9WAECRVgDaklYAfpRWABiWVgCyl1YAVplWAPCaVgCKnFYAJJ5WAL6fVgBioVYA/KJWAJakVgA6plYA1KdWAG6pVgAIq1YArKxWAEauVgDgr1YAerFWABSzVgC4tFYAUrZWAOy3VgCGuVYAKrtWAMS8VgBevlYA+L9WAJzBVgA2w1YA0MRWAGrGVgAOyFYAqMlWAELLVgDczFYAgM5WABrQVgC00VYATtNWAPLUVgCM1lYAJthWAMrZVgBk21YA/txWAJjeVgAy4FYA1uFWAHDjVgAK5VYApOZWAEjoVgDi6VYAfOtWABbtVgC67lYAVPBWAO7xVgCS81YALPVWAMb2VgBg+FYA+vlWAJ77VgA4/VYA0v5WAGwAVwAQAlcAqgNXAEQFVwDeBlcAgghXABwKVwC2C1cAWg1XAPQOVwCOEFcAKBJXAMITVwBmFVcAABdXAJoYVwA0GlcA2BtXAHIdVwAMH1cApiBXAEoiVwDkI1cAfiVXACInVwC8KFcAVipXAPArVwCKLVcALi9XAMgwVwBiMlcA/DNXAKA1VwA6N1cA1DhXAG46VwASPFcArD1XAEY/VwDqQFcAhEJXAB5EVwC4RVcAUkdXAPZIVwCQSlcAKkxXAM5NVwBoT1cAAlFXAJxSVwBAVFcA2lVXAHRXVwAOWVcAslpXAExcVwDmXVcAgF9XABphVwC+YlcAWGRXAPJlVwCMZ1cAMGlXAMpqVwBkbFcA/m1XAKJvVwA8cVcA1nJXAHp0VwAUdlcArndXAEh5VwDielcAhnxXACB+VwC6f1cAVIFXAPiCVwCShFcALIZXANCHVwBqiVcABItXAJ6MVwBCjlcA3I9XAHaRVwAQk1cAqpRXAE6WVwDol1cAgplXABybVwDAnFcAWp5XAPSfVwCYoVcAMqNXAMykVwBmplcAAKhXAKSpVwA+q1cA2KxXAHKuVwAWsFcAsLFXAEqzVwDutFcAiLZXACK4VwC8uVcAYLtXAPq8VwCUvlcALsBXAMjBVwBsw1cABsVXAKDGVwA6yFcA3slXAHjLVwASzVcAts5XAFDQVwDq0VcAhNNXAB7VVwDC1lcAXNhXAPbZVwCQ21cANN1XAM7eVwBo4FcADOJXAKbjVwBA5VcA2uZXAHToVwAY6lcAsutXAEztVwDm7lcAivBXACTyVwC+81cAYvVXAPz2VwCW+FcAMPpXANT7VwBu/VcACP9XAKIAWAA8AlgA4ANYAHoFWAAUB1gArghYAFIKWADsC1gAhg1YACoPWADEEFgAXhJYAPgTWACSFVgANhdYANAYWABqGlgABBxYAKgdWABCH1gA3CBYAHYiWAAaJFgAtCVYAE4nWADyKFgAjCpYACYsWADALVgAWi9YAP4wWACYMlgAMjRYAMw1WABwN1gACjlYAKQ6WAA+PFgA4j1YAHw/WAAWQVgAukJYAFREWADuRVgAiEdYACJJWADGSlgAYExYAPpNWACUT1gAOFFYANJSWABsVFgAEFZYAKpXWABEWVgA3lpYAIJcWAAcXlgAtl9YAFBhWADqYlgAjmRYAChmWADCZ1gAXGlYAABrWACabFgANG5YANhvWABycVgADHNYAKZ0WABAdlgA5HdYAH55WAAYe1gAsnxYAFZ+WADwf1gAioFYACSDWADIhFgAYoZYAPyHWACWiVgAOotYANSMWABujlgACJBYAKyRWABGk1gA4JRYAISWWAAemFgAuJlYAFKbWADsnFgAkJ5YACqgWADEoVgAaKNYAAKlWACcplgANqhYANCpWAB0q1gADq1YAKiuWABMsFgA5rFYAICzWAAatVgAtLZYAFi4WADyuVgAjLtYACa9WADKvlgAZMBYAP7BWACYw1gAPMVYANbGWABwyFgAFMpYAK7LWABIzVgA4s5YAHzQWAAg0lgAutNYAFTVWADu1lgAkthYACzaWADG21gAat1YAATfWACe4FgAOOJYANzjWAB25VgAEOdYAKroWABE6lgA6OtYAILtWAAc71gAtvBYAFryWAD081gAjvVYADL3WADM+FgAZvpYAAD8WACa/VgAPv9YANgAWQByAlkADARZALAFWQBKB1kA5AhZAIgKWQAiDFkAvA1ZAFYPWQDwEFkAlBJZAC4UWQDIFVkAbBdZAAYZWQCgGlkAOhxZANQdWQB4H1kAEiFZAKwiWQBGJFkA6iVZAIQnWQAeKVkAwipZAFwsWQD2LVkAkC9ZACoxWQDOMlkAaDRZAAI2WQCcN1kAQDlZANo6WQB0PFkAGD5ZALI/WQBMQVkA5kJZAIBEWQAkRlkAvkdZAFhJWQDySlkAlkxZADBOWQDKT1kAZFFZAAhTWQCiVFkAPFZZAOBXWQB6WVkAFFtZAK5cWQBIXlkA7F9ZAIZhWQAgY1kAumRZAF5mWQD4Z1kAkmlZADZrWQDQbFkAam5ZAARwWQCecVkAQnNZANx0WQB2dlkAEHhZALR5WQBOe1kA6HxZAIJ+WQAmgFkAwIFZAFqDWQD+hFkAmIZZADKIWQDMiVkAZotZAAqNWQCkjlkAPpBZANiRWQB8k1kAFpVZALCWWQBUmFkA7plZAIibWQAinVkAvJ5ZAGCgWQD6oVkAlKNZAC6lWQDIplkAbKhZAAaqWQCgq1kARK1ZAN6uWQB4sFkAHLJZALazWQBQtVkA6rZZAIS4WQAoulkAwrtZAFy9WQD2vlkAmsBZADTCWQDOw1kAcsVZAAzHWQCmyFkAQMpZANrLWQB+zVkAGM9ZALLQWQBM0lkA8NNZAIrVWQAk11kAvthZAGLaWQD821kAlt1ZADrfWQDU4FkAbuJZAAjkWQCi5VkARudZAODoWQB66lkAFOxZALjtWQBS71kA7PBZAIbyWQAq9FkAxPVZAF73WQAC+VkAnPpZADb8WQDQ/VkAav9ZAA4BWgCoAloAQgRaANwFWgCAB1oAGglaALQKWgBYDFoA8g1aAIwPWgAmEVoAwBJaAGQUWgD+FVoAmBdaADIZWgDWGloAcBxaAAoeWgCuH1oASCFaAOIiWgB8JFoAFiZaALonWgBUKVoA7ipaAIgsWgAsLloAxi9aAGAxWgD6MloAnjRaADg2WgDSN1oAdjlaABA7WgCqPFoARD5aAN4/WgCCQVoAHENaALZEWgBQRloA6kdaAI5JWgAoS1oAzExaAGZOWgAAUFoAmlFaADRTWgDYVFoAclZaAAxYWgCmWVoASltaAORcWgB+XloAImBaALxhWgBWY1oA8GRaAIpmWgAuaFoAyGlaAGJrWgAGbVoAoG5aADpwWgDUcVoAbnNaABJ1WgC2dloAWnhaAPR5WgCOe1oAKH1aAMJ+WgBcgFoAAIJaAJqDWgA+hVoA2IZaAHKIWgAMiloApotaAEqNWgDkjloAfpBaABiSWgC8k1oAVpVaAPCWWgCKmFoALppaAMibWgBinVoABp9aAKCgWgA6oloA1KNaAG6lWgASp1oArKhaAEaqWgDgq1oAhK1aAB6vWgC4sFoAXLJaAPazWgCQtVoAKrdaAMS4WgBouloAArxaAJy9WgA2v1oA0MBaAHTCWgAOxFoAssVaAEzHWgDmyFoAgMpaACTMWgC+zVoAWM9aAPLQWgCM0loAMNRaAMrVWgBk11oA/thaAKLaWgA83FoA1t1aAHrfWgAU4VoAruJaAEjkWgDi5VoAhudaACDpWgC66loAVOxaAPjtWgCS71oALPFaAMbyWgBq9FoABPZaAJ73WgBC+VoA3PpaAHb8WgAQ/loAqv9aAEQBWwDoAlsAggRbACYGWwDAB1sAWglbAPQKWwCODFsAMg5bAMwPWwBmEVsAABNbAKQUWwA+FlsA2BdbAHwZWwAWG1sAsBxbAEoeWwDkH1sAiCFbACIjWwC8JFsAViZbAPonWwCUKVsALitbAMgsWwBsLlsABjBbAKAxWwBEM1sA3jRbAHg2WwASOFsArDlbAFA7WwDqPFsAhD5bAB5AWwDCQVsAXENbAPZEWwCaRlsANEhbAM5JWwBoS1sAAk1bAKZOWwBAUFsA2lFbAHRTWwAYVVsAslZbAExYWwDwWVsAiltbACRdWwC+XlsAWGBbAPxhWwCWY1sAMGVbAMpmWwBuaFsACGpbAKJrWwBGbVsA4G5bAHpwWwAUclsArnNbAFJ1WwDsdlsAhnhbACB6WwDEe1sAXn1bAPh+WwCcgFsANoJbANCDWwBqhVsABIdbAKiIWwBCilsA3ItbAHaNWwAaj1sAtJBbAE6SWwDyk1sAjJVbACaXWwDAmFsAWppbAP6bWwCYnVsAMp9bAMygWwBwolsACqRbAKSlWwBIp1sA4qhbAHyqWwAWrFsAsK1bAFSvWwDusFsAiLJbACK0WwDGtVsAYLdbAPq4WwCeulsAOLxbANK9WwBsv1sABsFbAKrCWwBExFsA3sVbAHjHWwASyVsAtspbAFDMWwD0zVsAjs9bACjRWwDC0lsAXNRbAADWWwCa11sANNlbAM7aWwBy3FsADN5bAKbfWwBA4VsA5OJbAH7kWwAY5lsAvOdbAFbpWwDw6lsAiuxbACTuWwC+71sAYvFbAPzyWwCg9FsAOvZbANT3WwBu+VsACPtbAKz8WwBG/lsA4P9bAHoBXAAUA1wAuARcAFIGXAD2B1wAkAlcACoLXADEDFwAaA5cAAIQXACcEVwANhNcANAUXAB0FlwADhhcAKgZXABCG1wA5hxcAIAeXAAaIFwAviFcAE4jXADyJFwAjCZcADAoXADKKVwAZCtcAP4sXACiLlwAPDBcANYxXABwM1wACjVcAK42XABIOFwA9jlcAJo7XAA0PVwAzj5cAHJAXAAMQlwApkNcAFRFXADuRlwAiEhcACJKXADGS1wAYE1cAPpOXACeUFwAOFJcANJTXABsVVwABldcAKpYXABEWlwA3ltcAHhdXAASX1wAtmBcAFBiXADqY1wAjmVcAChnXADCaFwAZmpcAABsXACabVwANG9cAM5wXAByclwADHRcAKZ1XABAd1wA5HhcAH56XAAYfFwAsn1cAFZ/XADwgFwAioJcAC6EXADIhVwAYodcAPyIXACWilwAOoxcANSNXABuj1wACJFcAKySXABGlFwA4JVcAHqXXAAemVwAuJpcAFKcXAD2nVwAkJ9cACqhXADEolwAXqRcAAKmXACcp1wANqlcANqqXAB0rFwADq5cAKivXABCsVwA5rJcAIC0XAAatlwAtLdcAFi5XADyulwAjLxcADC+XADKv1wAZMFcAP7CXACYxFwAPMZcANbHXABwyVwACstcAK7MXABIzlwA4s9cAIbRXAAg01wAutRcAFTWXADu11wAktlcACzbXADG3FwAYN5cAATgXACe4VwAOONcANLkXAB25lwAEOhcAKrpXABO61wA6OxcAILuXAAc8FwAtvFcAFrzXAD09FwAjvZcACj4XADC+VwAZvtcAAD9XACk/lwAPgBdANgBXQByA10ADAVdALAGXQBKCF0A5AldAH4LXQAiDV0AvA5dAFYQXQDwEV0AihNdAC4VXQDIFl0AbBhdAAYaXQCgG10AOh1dANQeXQB4IF0AEiJdAKwjXQBGJV0A6iZdAIQoXQAeKl0AuCtdAFwtXQD2Ll0AkDBdADQyXQDOM10AaDVdAAI3XQCcOF0AQDpdANo7XQB0PV0ADj9dALJAXQBMQl0A5kNdAIpFXQAkR10AvkhdAFhKXQDyS10Alk1dADBPXQDKUF0AZFJdAAhUXQCiVV0APFddANZYXQB6Wl0AFFxdAK5dXQBSX10A7GBdAIZiXQAgZF0AumVdAF5nXQD4aF0AkmpdACxsXQDQbV0Aam9dAARxXQCecl0AQnRdANx1XQB2d10AGnldALR6XQBOfF0A6H1dAIJ/XQAmgV0AwIJdAFqEXQD0hV0AmIddADKJXQDMil0AcIxdAAqOXQCkj10APpFdANiSXQB8lF0AFpZdALCXXQBKmV0A7ppdAIicXQAinl0Axp9dAGChXQD6ol0AlKRdAC6mXQDSp10AbKldAAarXQCgrF0ARK5dAN6vXQB4sV0AHLNdALa0XQBQtl0A6rddAIS5XQAou10AwrxdAFy+XQD2v10AmsFdADTDXQDOxF0AcsZdAAzIXQCmyV0AQMtdANrMXQB+zl0AGNBdALLRXQBM010A8NRdAIrWXQAk2F0AvtldAGLbXQD83F0Alt5dADrgXQDU4V0AbuNdAAjlXQCi5l0ARuhdAODpXQB6610AFO1dALjuXQBS8F0A7PFdAIbzXQAq9V0AxPZdAF74XQAC+l0AnPtdADb9XQDQ/l0AagBeAA4CXgCoA14AQgVeANwGXgCACF4AGgpeALQLXgBODV4A6A5eAIwQXgAmEl4AwBNeAGQVXgD+Fl4AmBheADIaXgAA</prop>
				<prop name="Temps">REFSWgAAaA0CAIBoCP9xPQrXo7A/QP9I4XoUrgdAQP/D9Shcj8JAQNukcO/ww0H188dC/0C4HoXrUbhDu0BmHgGmREDw8HC/PYpFQM3MLwCs/0ZAFK5H4XqU+0dAAQD1KHxIQO4YAR5lSSUDSkpAvjcBFC5LQPYAARV7TEDo801AmplvAHcZTkD38UcBT0UDu+VPXQNlUEAnAQq711BNBFFAezYBurVRVQRSnQRSQO/xcOstU2UDoLwEEFRArVIWAYFURQP11ARlbVVFA9VVZQNgVnUD29FWZQNAV7UDrVe2FQMYWP3zgliNA+c3WEApPgE4WSUWdgLbEVn189dYFQOYWNr181dMFBdYbQPpV1Y1A9RXnQPKDBTIdB+Ihh+YGx4CxqwfthU2AsSwzB/+8+QXzgLBV2UDwBD8H/YfACO2Ar0sJyYvSC80Wi9sJ+xIAIW7fC+OLyCgL7IvxC/OJW4CueQn3i8g6C/aLyQ/BjX28rc0P1Y/ADg/Sj+MP24/gD/CP6w/1j8A6D/6PxxPFk8wSzZNVk9QSwBmT3hPik+kT75PuE/aT+RPAP5PEF8aXyRfNl9QX3pfbF8Abl+IX0pfzF++X8hf6l8UbwAOb/hfAm9cb25vWG86b6RvALZvsF/Kb4xv3m8IfxJ/LH8ANn9If1p/fH9ef/hvkn+8fwCWf+B/0n8Ej/Z/II8yj0yPAG6PWI+Cj5SPlo+oj9qPzI8ATm/4j9KPJJ9GnwCfQp9cnwB2n4CfGp+kn8af6J/6n9yfAA6vIK+6n0yv/p9gn2qvnK8ABp/Ar5Kv1K+ur/Cv6q8svwAGvzC/Ir9sv06/YL9Kv7y/ALa/yL+yv+y/Bs/IrxrPNM8ADs/gv0rPbM9uz7jPqs+UzwDOz8jPAt8M3ybfON9K32zfAObPcN9i37Tfft+w38rf7N8A9t8I7xLvHO8+71DvGu987wAu75Dvau/U787v6O8C/xz/AC7/+O8K/0T/xu9A/3L/nP+ALs9Y/7L/5P8GD8DzPwFcza8kBG9XVQRsFOpW3o0Dp1ZApJABY1ZbQDNWASNWfQRVJRPbqFUlA19VtRMmVbZ1I+1UZRO0VKUDfrdUQPboEUVUdSMNbVS1E9ZT9QORU80j+1tTTQMjU0DNzFbHAOxShQRSjQRSvfNvR1JAcXYhEFLNI7vLUV0DlVFAJxEoa1xRdQRRJQPvUC0T27hQFSOBUG0TSlC2lQMFUA0joE9lEzS1T7UUTm0TWk4VI/HtTWUDiE11Ix1NQG0fXgGeTJUDNUxVA9vTS1UDc0slAw9L3UB3IT2qSpUTSkraDRRJxQOMSU0Dg0nadSRJvfMnSl0DpUp2ZRRLQBchUVhLjQOLbktFA3eEF+YVZgJoJUtdA2UMJ64CYQwvDiUABiU+L1AvCiHmFW4vgC+SKQIeEnH0H6Ytxi+IE74v8C8AAjnuHe4V7h0eP0g/Gj9sP0B+P5A/oj+0P1Y9ThJ63DcAzj/oP9o/BE8eT0BPKk9kTwAWT2BPik+cTzZPqE+6T/RPAM5P+E/qTwxfPl9IXzJfhF8AZl+QX6JftF/OX+Bful/8XwAWbyhvOm9cb05vcG+Sb3xvAJ5vyG9ab9xvzm/gbwJ/NH8ARn/4b1p/bH9+f5B/Un/EfwAWf/Bvsn/8f95/GI8ij0SPAC6PQI9ij4yPbo+oj8KP1I9s3o3+ApxLhQN0TAUkbU3FA2xOlRNqTzUEtVBNA6MUFBhRrRRR2mUUUh0TkVJFEwZTtmUDeFP9A+xTbRNeNVR9FFRdA0VVfRR0BKtGVpUDtVQFV12UV7b9A/xXhQNkWJUTyo1YlQMlWV0D25BOEvptWE0Dw1hFA4dYhQOrRFhdAwX0lNfElMRFVzUTwByvLq0eEsE0pw3DMACPwkSvZq94r4KhIL4TjK+mr7irtgK7zK/er8DwrwK5xv3+pb71NgKOV2rlA1CUpA2UpM1WvfO1d0QEN1S091WVE7pNVTUTgFWNlv4CDJSV2pwEjaQEVlRtEx5USmUD6KwEsWyXHhJBdJTbDFOVA8VSNROQUtplA1jkBCBSxfPpUVpNA7NUlH1RlQRR5QPbAFHF88lQVQOTUGq1BFDdlFBtE95PpSS1TwWkT/0DfE6NFE6qzRRNXbRNfRRMtQNrthyUCEytA6FLdQRL0u2USk0EpMQDnBSqSVZVo4JJbRRJ5ZRJJcQFSoUDFNwXpiXuHwAvGikAHt0mL0DfOi9k344viNt23QCmJaYlpt+w37ov7N/m3xDvAGo/9M8u7zA/Su98747voO8Asu/E766P2O/K7/Tv7o/ojwAy/zz/Vv9o/0L/hP+W/3j/ALL/1P/m//j/Cg8UDy4PyP8AQg9cD1YPiA96D6QPvg+wDwDiD+wPBh/IDwL/NB/+DyAfAGIffB+WH6gfsh+8H7Yf8BMydrNLPcSU1K5MZca2w21OnbOmT9UTSlA9s9vAUFWjUlGds8ZR1tUTOlJdw69clCFTtvWTl1MVswlUhdN+rVS1wwpVTZN8hLTsbVWF015WHdPRVt2za0BX1ROqLLQXWNUTsZrMJOuQLsIrWaW0WVpdw+8EpLVYnbN2BKQrNVj1tFdNk8wUryY/AECrRj0+rzA/iq98P7avsD8Awq/UN84/8D8KvwRPFrVmI7KUNICUNLsl6lats6hapJRlXLQnVuXD6JQkW6xVHdNxVeXDOHxEbfGMJLpURcOBVFWzNUecRBGMJNpTPZR0lFtsU1WzJ1Pds/DktG24XJSBUi3DS1LdxG1ShbPcURWTpFHds9tgUbXDKlGVk/NQak2TvCTEgyRUTFD1k60XTCTCT4VET82UTmp9lE4Nw/UklIxNHdNrIU0VtEwVk1RMlZRk/Ndew0u1xLTESkrtJGVJFbOZvMdmwsVJFZMrNEpFw7G0xCos127tAP7Vbt0W3yhvMt9Mb2bfcN8Ait+Ub6ZvwN/a3wTv3m8Y7wBq7/xf9l84f0IfRH9mf5B/AKJ/tH/Gf+Af2h/kf/5/+B8AEo80j+YfKI9qj3SPfo+QjwCqj7yPzo9Ij/qPBJ+ej0CfACqfVJ9mnxCfgp+Un6afuJ8Acp/0n86f+J/qnzyvDq9IrwBar3yvbq+Ar5KvvK/er/CvRMqpLsKLFGSLwFay5yQkK+VNrbROlbMNLFe+stv4UJ2jalFFw+FRZmXDVVJVVPxEPFPFw9vOU73DQlS9w7JUspXEVb1UnLQJVqVDd2ZUROhW/dQ0RN9XNbPbSFg9Q7BYVcMMWbYtQylZdcMTWRXD4G1YhVOUWKXDU1jttBlYxbbmwshXRVSUPzbNACbFTj84P2LPxD+Gz6jPus+AHE/GzwBPAt8U3ybdziNXVC1kbMQgvCTaVESYrLRrV1YlIxVURNhVFbS1VYVUVTWzGFU9Q+CWtESqVH1EVF0kjLQCtVTtxFNdQ4VTnVNP1nQkF1NdtFItQ6lSZk0jclJdJvZy91FdU1u+UTWziFFFI1BcJG0aBFTkUD2zrVAlI9t1UD1DMFCFU/RPiiUjhUxUGFRUMyAuYkFVToVT1GxUbCwk6iy0W4VMnSMcTC1ES4VUtuxk80qNU5NKRSMwUUrtxMRXblNJ/URJrWMFTrRUz+RXnuV+bW5vGGsAJv9gb0r/XP8G/a5vuG/KbwDsb+ZvAH/q//z/bn8IDxoPADQPVg9oD3oPjA+eD7APwg8A1A+ur+gP+g8EvwYf4A8iHwA8Hz4feB9aH5wfth9IH6IfANwf7h/IH9ofDC8WL0gvci8AXC9+LyAvki80L7Yv6C/KLwAMPxY/AD9KPzQ/Jj9gP4I/AIw/Zj+4P3I/1D+eP6gzxkK1nAxEOiy0JU0tRE42lbNmT/1DLFC9RDTkbRUc5IpRnVP/Ue3Wtt4y51JlU3VTNbRTqm1TXLzUzYy0QoTUtDVVLURW3TOXVnVUbMTbkFdts/pXhVNkWGRttNy0HOS3JrIHWQXD1cP8tIT8tEQMxANYFpWz1leVs8Z8zzZfSMsAZs9Yz0JflM++z7Bf6s/MX4Duz/hfCm8cZ5bjLGcmsrfUxEeGslLEtA/sVM1W1u1DiVaVs0astAdW1lXjuFXN43yE1ERVVm2zClWt49Oc1JqMtKtiVO1EVCXkUy3kU5qttFM940BTlWSEtNKtUhVjm1It9FLN0x/ZUiW0XLSxUe1DeVG2BcNDUc3jDFHdM9dtUH2znlBts1pQTcO1IlS02lzkak+l0wHNT83Tj041RnayvE1W3TM3TZ1kTBVjayy0aQWM5CNGS1Xj2EoVdI1KfbP+SZ3UxOees0kGxdP1Sa30rOSr4M6z3PcAHg0G/S71RtMsjy7/OP9i/wB0j47/mI+qj8T/vo0mDd6PAACfEp8kn0YPQA/iP1SfZp8AeJ+in7Sfxp/Yn+o/7J/2PwAYr6o/LK8mr0Cvaq98r16vAIivmq+0r7avyK/yrwS/Lr8ACL8iv2S/Fr9ov3K/nL9+vwC4v9K/9L/ev8C/6r8czzbPAGDPSs+Ez+afGM+qz7TPts9g4M/KzxTXluVW4nhMfYTYfORj4D5Cpk8VY0tQ2hXjwER0MlFV46hRtpVDHVKt85FSHXMjttTUl1NV4whU1eN8zVTN0+9ULYSsRNVVVlXjSFat1FYNVFctg6OxV43kBFeGQ1jtSyfVWZ3UWJ3DtxxUdlgmHXMzWN10ZFTQVFe+XwCYW07vYO+SXzzvdu+I78pfAORfFm/w7wL/LGcO/zBrZkLVr2xUgWRUQNzk/Vaq5cO6dGR3vNQ1tETnbVU106hV/WNvVR1TrTaEZPxU/URUBfOLbVT1Y1VUreMQVK10atRkoIREaORkMlPlw236fNTDUnVzjFLtQ1tJUlVTElI909psRG2iJHRsUQ1TNFG9dG1QPWPHUO1zg1CFY6lMVEU0dL5kdE9cdOG1Ti3UTgXzC04104i1Tb1ETX1DtUxV01BmjHTrS630NIQhS/1ElUo900q8BOrUdzZyfqzEd8aCEUpldEp1BEsClUNdlJ8OjyCLJo1Oj1AfAGKPdB+uj5gfqh+8H8aP2I8AMp/sHxYvCB+anzwvXi9wLwCCL0wvji+4L/LPzC/WL+gvAArfFD8GPxg/Kj9EP24/eD8AWj+kP44/gD+6P9Q/9j8QTwAiTzxPRk9YT2pPdE+GTwBPAKJPvE/OT+BP8k8EXy5fEF8AKl9UXx5fYF+CX5Rfpl/QX0CyX+Rf9l8Y3yrZ9mKlPN9KtlJKVAVQJQa2Uqps17BG83zfjtU+0npU3ePtVpzUX1WFdFXVE2G81xJGckJE9z7SGtzXfvPs14JW0iD83w7ldvMc77dSxACs70bvaOMu5WbveH9Cf5x/AI5/wH/i6d7v8H8CjxSPNv2IJo1G9SbigFT/Zv3OMie1Vo3T6Jz0rFU9E3HWtNQ4VS0EVI0DxVQ2XWOOVG3zR1TlBJTU29xTFeOjU/XzbFNKJQRTLQRSNQR01IH8/7TOgyQEpCwEblHNMzdVUVXTABwEvEwEhVQEa05QzTMXXNTCT80zq1dP5dROldROHeRNtlXTkE01EyVNPfRMVsXTVEwFdEvtBEs9060qxBSuSr0TTuwE77bUBJ5JFeODSUX0SRKNAxXsB5byJjwXli8YHwAqGT4VPq1WH2Afeh+Er74fAKivuq/MrwYt7q8QKw4vIL8Aqi80vz6/ML9av4y/nr+wvwDCv9S/Bm+4X/q/DM/WvyjPABJvZM9WzzDPQs+Mz6bPeM8A0s/kz/bPAN8S3yTfNt9A3wBS34Tfdt+Q36LfvM++38jfAOLfDO/23wjvMu9E7xbvcO8AYu+M76bvuO+S79TvDu/w7zAib7yVPG9u8qdPRQaWAinAZGeWYqhsZDp8Z9YSqSGMZ84CCcyEfKxk77VUTaRVzaPuVS1zYE1WTaPRVl2GbmNXvYPbF1iFk4BYFQPiWDYVgytZXWMeWaVkHHQRtRR/JnXOYtJkf0YPUAMC1hLBPA9eDU4PmA+6f7wPAM4P4A/afxyPFh8oHyqJLhUKTqKxbASCbATTYKaDbIdq7pJlxGQlfITnVW1krVX1k29VTWM2jIT8LVSFY8NUzaN+vIfOotsOVJVj2FMtc6BT2pWkU02jMVPd4/pSkhUEUlWE9IRHDJdGYtoVUc1jojyUbByUa2BOolvxUJWjuFD9hFAtE61LRJQVUG2ET/WTT21PXaPlTt3jWk71o9vxTZWjiE1NoyFNtu2TtUyFk1BMLRPr1UstE4uslA+0lKpK2kVjSswk6kkFk5lJCl0USUVkScWExJTDkJYjBUsFE110v9bVJq84r1KvAFw/bq+AP5qvLD+eP+CvAr8A3D/ePyi/Ik80T9bfSL9STwB8T2ZNZk+wT8JP1E8G/+BPAOpP9E/2TzBfQl9UXxZfiF8AIl98X55fuF+qX9xf9l8IbwAabyRvNm9Ib3JvVG9mb4hvAKJvvG/Ob+hv+m8Ef45vEH8AIn80f6ZvgH9Sf6R/nn+wf0DCf2R/xn/Yf/J53pNL1ZNJ3jz3tjKoTPf+kqZslKtoUF3z3FyUUnT0yGh8/471ZjKVnIQlVLUzrZjMhAxV1ZN+xPTwLVU1g2NWpUPT1Pd+g1ZkBDFY7XOa9IT6/P+0Dg2ekmQklCRYRRPpBVdd88xsD3YPiAtGn4CfAJKfrA+uD8if2p80H/4P+J+gIq9EHzathvNUFHG8lDAGPJTsVk2EfB+OHbb1dvIxKJwUs/AeArZUBSTEH2zWFaZCk1Nd81xTnSMrJVO99FJtU7cELxYlliaiy1GdhFHF9HT0KLA8L04lXvUOIgdQ3RRPCjUkTx0DxnwnLgOMLw6SG55MnSM1TNWEDEcmoikLxC+u80ld84zkJ04yI8FJBZT8Jx4CJkw3bl8AKD86P0w/Xs9wP4o/lM++PwC4z8rPzD/+PxBP8s8M3zbfAJhPSt9s32bfeN+K35zfrt8A2N8ij/TfBu/wfwKPRO/e3wA471LvjO8e76jvuu/M737vAKDv8u8M//7vGP9670z/Zv8AeP+K/6z/Nv+4/8r/3P/2/wDo/xIPLA8eD7D/Ug9sD4YPAKgPeg+0D5YP4A/yDwQfBh1stiVesgxMDSPnTHUktU01gyNsJA9QnSOF1mQk+lCdFFE1g+NRNqXDWFK9A8pS7aamIsvQUzUjRLynzrIqVbYlo5tVDaMNVg2jfW1WVaMJVw0jd1fF02XjXKRPHJdWwhFZ1cNrLlmdIxUUJNVYDcPbllhls1dYxdMTWAJ9E9/kh76fuJtmL3gvii8AVC+WL+Cf0i8Mrw6v+C8qr1BMry4/QDtespxkpGG8JGsgV70D2nykmFYtJGqUpBd8pMjEFItVdbOrVFWlwxjEhOC8FKrVVGWkVIWEVDWD81OsFTT0pIVT9RRTtTRT1vXD4VJVo6kctHJSrA0kBLT3Ub2DvowUiLVRpRNQhIQaUXWz5EVQFTOtTLRrgO6DUHWz2/RPbcOFT+WDGE9aRYROVcNBTt2kTa002lSE6lQUhUwVMx1MalWkS+WDWLzU90rlpK1KVaMZShU0STWESVZls4dJ3aRJ1cNO3LQLz0qV4zc8x7bfyNM2zwBIz1rPbF9+z6DP2smeX8BfAMpR9sXWXTZdHt8Y2z7fMG8AYt9UbyZfUG9yb4xvrm/AbwAiH9Rvxm8Ifwof9G/2bxh/ADJ/XH92f2h/mn+sf75/KH8A2n/0f/5/CI8ajzSPRo9QjwBqj5SPpo9Yj4J/1I+2j+CPAPKPJJ/GjyifEp9snz6feJ8Akp+En66fCJ/in8yf9p8Yr9wSqbdRKJxLLUM+TLa1UyhNXbNsTs2zataERC5Q7UOjTLQYUWzltES0AVJ1s3RSdVOtBfw0eFNFo+ykFGC1VLW0VHVTRVVFI7i2tDQoVm0TtVadYyNtV/XDkVctQ/5XDcPbZlhds8xYLUMeWdr9tFkVM/1YbRPFWKpNc4cstEf8FAUstNdC/KTGvC+OL8Aj7rLCbL8Ajr+gv8IvxL/Wv+gvKj8Mz2AezzDPUj9Ux04St1fFU1WOfLRS9BQPVMTL3BRriVaVQ0iUxPhVraOtvLw0gFU1tFXFUw5mrDTUVEWktBRmVA20LVS1U+hTXVOxpKeeYrVDrKQMrBTUUi1DnqlSjRamEiAMROmEFLNtUTXDe1FtE0VRZRTWjBTYUNVEUDXDW1A2TXMnUC1D3k8FZHRE2wVPTXOXTkUTLE62dVOlTbWzQE1FtExSfRRMRRae00vtQ0NcVKvhSrVUSk0TBwxUr61JFUOCSRXUSXUUSQxNdNRE80rFRp5vUHMGZQBGXU5fWF96X5Rfll/IX7rvAMzv3u8Ab+JZRm0ObyBvQv8ALO+Wb2j/ev+c/67/wP/S/wAsr97/8P8KDxwPDq9AD1IPAGQPbg9oD5oPrA8mD9gPig8A/A/2D8gPIh9MHzYfSB9iHwB0H4YfmB+qH7Qfxh/oHxIfAPwfDi8wL0ovPC8+L3AvYi8ApC+uL8Av2i/8Lw4/mC/6L9VLvUt4VKSopESqTlb9o6ZPJTNKdNS+bERbNFGVQ6hRtURS7dStUgVjIVON1FO9QwltVOXjflS10+9UbeS1VXXj1azEYFZt49HVVqXUVyUzqmTEF1jWPUOAWE1EWGXDJ1lYDbbGMzy0tVj9o3Y8tLU1JLT1fLTSV21DxBCsv2ZPuLMGYsGER25PoE8Asr+8T9ZP6E/yvwRf9r8wX6BCX0zHTsXuw3y0gny0Qtr0pVYlM7pWZcN3VtZ14yVWfSPn1KSoVdq11FX9ozZVldP8VLbN08NUJVONVGXDR7a8NA5UzaPYU81DoLVTZaRTfbMyUwXkUsrNVFKtxFLdVCTUEFLWZTPaUX2zooSkbFGyPURR9aR8pLhQJfOBbVCV00xQdeMVUI1UtU+N81OE1OVOVTRO2iXz8VykjE1t4yFNak3ETA1DVLTU70tFU1uLS/2jJktlNErl40VO7NTv/Nf21WYzSb3UTUplM4pK1WYmUl2M/wCO9eblRu1u72h/gu+Mf57vAEh75u/Qf+J5Lv0O/xj/Ov8ANI9GjzB/Wo98j16PeI+yjwCkj9aP6I/6jyQ/Dp8AnyKfACyfTp9gnyqflJ+Gn3ifwp8AtJ/mn9if0p8kr66fEK8yrwBkrzavcK+ar6yvxq/Yrxo/AAS/hq/orwq/NL8Wvyi/Wr8AfL92v6i/mr/Mv96/uL+yv0gcz/69rsNLvdZmMupcNGvoTd1z7pzU5U+9dGp01VA9Y1I01ONRRaOrV1IFw8ocZED8xLO1U0XTJeTEmFQF1FVaRVObtFQPVrXTf+TEs+9WJXT0NMpXzdMzbViV05xYXXMRWd1zmy5ZRdMVWdXULESltgxEZFg9YyJYtTPpBVeNM8jMT2bdrk+I37pPAKTfXt/Q3+LfHF/23wjvSl9QPO9O72DrplKnbFRxxNRbMFdVw+xWxcRWvcO1VaRUF5Tk2FUl450JVc02jjIotFTLMGYzzDRbcVQFwzpUPWMC5OStyrTEk1NVw1y8xVO2JYPhUrUzqVI9Y3K2pMQ6Us2DA1Il4822TGSVUd1zXlEFwxpVUQ1EUCXjrXRkdWT0az1QlVMHjMSiT40zWzhP3XOuTl1zQZRkq9hNJYRNffRN9WRMVr3DNUzNg9NUNFjEhGv3Sg1DlOT0NErtVLYMdIxJBdODSV1zwS1J5WvPSkWjN3x3lo8AQH9Sf1x/dg+If5oPvH++fwDQD9oB/n0mhf4NTo8giwYfABgfUh88D86PyI9Kr4wfph8A0B/iH/Qf/r8ALxovJC8uzwAwL0ovdC9mL5Avii/EL6YvAJC/0i/kL+4vGD8yP0Q/9i8ACD+CP5Q/pj+wP8I/1D/uPwAATxJPNE8uT0BPEj90T1ZPAIhPqk9kP55P0E/qT/RPtk9YIF8yWc7CnEu98z5kxGsoTWVUTl3jK08l46sNUL3DhXxk+mxkjG1RbQMBUl3zdFJlxGlSBfYuYtAEZEJUXfNttOzkQlUdc7ZVBVNJJ5TnfvNXbfR85OEk5G1NDNTMWL3zHlm1Y6spWX30Wc30WB1zlrVYffNXNNQVWAVT18VXHXPGnN9ubT4SwVcChfPChGdub6hvum+838bfQPBvKu8U7w5/OH9Kf1cd86G5ZHdOdQ7TfORh5GQgtiR0zVYd84lW1fNItPRVlOTItOSNVY3EVabFAxhVzfTU5Jrs5GI1VCVkVAXT81MldLzEW4VT7cNPU9XjCsRUq9JS1cRSfQRSHdRSWt30Ub3zvlHFA4iUxNNDUVXEnMTXhMSeULR9xobjUF3z9E99A4U1T51UT+3Dj05tVs7Cq7xNXfNUbMVMjYRM1iVzHUxtA6FMxEBLtiVz3Uolc31KHfMZYUoNBgYF/vW+wvVJPRQWHATvSsUDSNwHrh/AEwBWDV4PcA+Cn6wPpp/ID8qfANyf9g8ArxKvdB82r0ivwh8ARJ9mr5Cvoq90r66v2K/qrwD8rw5fOF8Svyy/Lr9YvyK/AHy/Zr+Iv7K/pL/Ov+i/8r8A/L/2vzDPIs9kz17PiM+azwBUz6bPuM/Sz+TPvs/IzxLfAATfBt9A3zLfZN+O34jfct8AzN+W38Df2t/83wbvGO8y6bRmc9T0eGRUaE3982y1TtXjapT0LlAFA6O2hPQyUdXzqFHN4x+1UiWjkSyEBVN983dtU1VT7FO9815UJXPT7VR1lNR1VV3zRFbWDfO1VsWjI4RkkVc2vfP+V71TgFhd9ERksScsZCvwJnL9WMXzxapUZIdUZEc89PWMZNIFV81TxORvdm+IY5ZvgP8Amv9s/9b/6P/6/yR/Jn8wD1BCD1QPZn32UrfM9JCMZK1SJAT9VjXjuvRUd7VWhZM19OT1Vd1zukVVzeN+xHTbUHbi/PR028NUVQOLVIWTVVRWdeMcVN1T5gyEr7znqpbjU41UUt0EUlVTjGY8hFdSpeb2UudRfWPNsFyEbFGtBESE/lC29VPHUHWTkVDdc1qqlOQijFTanIRPjITl2U5l5HRUC06Fk6VN1lVTPE01ZExVA2tMaiWUS+UES91TJkvdBLVKBZNj9BQDSt1zqk1J5XOCSQUmJqIRBCQLikqtFEu1hDSfTtXmlQBWnW6fiJ+KL7Sfri/An9IvAOQv9p3GpSal9p8IPyqvTD8Axq/Ar3o/lD+OP7g/yj/cPwDuP0DvMu8cTzbvOE8ST0RPAGZPeE+KT6xPvk+oT5pP5E8A/k8QX+pPLF8+Xyjvel9kXwCGX5hfsl/UX8ZP0F/6XwxvAO5fMG8ib0xvTm+Ib1pvnG8Apm+4b+Jv9G/Ob2BvEn88f2z+Nc7ygEvN495LBSTa1IVNxSPoTuVz4k+2rXNnUHXj3FAV81C1UWX0UW0DOVIlA63SLBQ8BBf+41T9M5dUVm0DCVUddFXF5FXtI7NeVn10/HRYV+UTxrbM9DBYHXOaWMUj+G1YVQMrWc3jHll1I7PhWLUUHPRkWIUUWFZtA+lXdePMXPTCxP8Apv+Q826Ntv+4j8r/1I/ujwAAnxKfXA82n0ifYg9cn/4ym6dXdSNxV4XkZITsWvx0qKQEZ1b9MyecBKvaVSWTneTkY7wEKm1VdSPxVJ3juFQ9M9uBVCXzR1Q1IwRUxs3jzlPVdMzlvOQnU9aF8/BSxSO4rOSBUmp14zw0FAc8FM9RJfOtl0wUYFHVlFGtM/PWlHS8UP00UAUTP1Bs3XSU5KJPneM4TyUjq8pO9RROVfRNNSN01U2tFE2VpEwdczpM0v0z16Q3H3IU9CSuSmydpPyk2EkV85BJJfPbh0mNI8VJNSM0SgY9M7FK5RbGJZ4/sDNWLwBoL3ovjL+eL7C/yi/Uv+a/APi/Aj8Mz149Ls9Qz2I/TL8Abs+Yz6rPhM+uz+DP8s8E3wAefyjfOt9Ef07fYN9Cf0TfAI7fqN+638zf3t+g3+rfFO8ALu9A74rfVO8G72jviu+07wA+37Dv6u/c78bvCP8C/zT/AEb/WP96/xz/fv9o/7L/vP8Axv/g//L/FA/+/0APEgneFZrGsgh0dCFNdQSspCNtTyWTDVDNw4NQJYSolHRbEOaC4KR0dDQU58VSrXNZFKQLoBYSQlSaFROy/AQmVVWkzJQjbVaVs5VWtaMFV83E1VfFc990lEtUhLJYpr1zDFkdpDQUBzyE0bZMhJRYtaNVWM3DEwlYFRamEsjMj34dnoWejwCwj7ofzB/Wj+iPAi8ULyafgDgrLi9YL2KfbCceg4yUYdr0FCCMJNpWrXOJVqo1s0aslAf8dMjElI1tVVWDUlXFsxhVRcNr4VTVk5rcBGJULYStVIUD81NNJFO1o4WqxHRPDKQX1ATSPKScZVKVtFKVlESk91EVo1u+UcWziFHVJFE9o6sMUd2kUKUToJwEaLZ8NDBQJbP0T5WzhbacpBhPxXOPTsWzKLVOvXO8vKRUTf2z7jVMnTRMTSMdTG2UXHTbQEtNI91KTSN9Stqtcxn8NL1JhQODSbY9o4xJvXPcSUXEShbFc+9KxbNIBMfO7UbFAP61lr12v5i/qr+cT8a9xr8A4E/yTyTPXk1ezzhfSl9cXwDOz4BfUrmGX7Bfwl/UX55fAPhfCm80DxZvIG8SD1xvLm8AeG9Sb5Rvnm/Qb5pv5G/2bwDAbxp/JH8uf0h/An90f35/AKh/un+cf5Z/wH/SfxSPBo8AMI8ij0SPRo9wj1KPpI9+jwCQj8KPzI/Oj+iPCp8knzafWEib5jWeonhM1URNpQStTtWTak9FNFCFA6NafKQXXDSoUa0zHzSktZE8NAUcpHdTLRPsWhSlVEXD0VTtU2P0BGvTVSWzRAQUtVb1BLasFJFXzQP+VzWzZkZMFORYNRs7EE4i/VQUa8VYNXOHVKRHWMWUFiQU0lcls8T0H9YfqBsAnh22r8iv+h/sr/6vKC9qL8Acv0a/WL96L3y3PhK3V6r9Q46spFIUFA+MJLrWvCR3VjVzN7wk91WavTRVpROAVV2kzLQMVuwEx1TNA47kBFb0tNseVNVD6FOFQ7FT1tVDeFPtU0PMBP5S2u20UqUTkFLVQ1hS20BxPrEgUl2z61HWhQOzUV2ze6yUOFHWTcMAUQVDyZQEk1BaXbNbpJQnUM0D3pSUM25PDcS8NHxOpbS0NKuoTe00TXU0TK0zb9lMbTTcxI9L7SMqS0zttDxEaEo9FDRErxRHVs4CnkkFExU0RI80RAMPS8U0HFfmXc5Nbk+ITwCS37RPvk/QTwJf7N8GXxhbAF5FZl8473JZJu9wXzp/dO8Aju+A78LvrO/m7/jvCv9UnwAWn/iPGv9E/17/KP8y/6T/AI7/qP/S/9z/7v8ADyoPFA8ALg/Y/2IPbA9uD5gPWg+sDwC2D7APyg/0Dx4fEB8yH1wfANYPWB96H5QfZh+YH6of3B+Arh8ILwIvHC8mL0ArFkNLii0z4gTkrnyUy8DuIqptTrUjpk8tI0pQTcOzwFBlNqYyyFEtIzrVUhXUUgUzIyQ0l1OGBUMJVLXE5CTrsFYyftVVLUPx/CRhDKTTVlotM0KktK9XpTRYPbNRnSw0S6CWk1lNxFk1RNZkpLVYJaN2ZKQ1WBYFQ+lX5cPMrKcOvc6vAKA/sj/EP4Y/2D/6PzS/Dk8AQL9CT1RPZk9ov3qxHjXWs5rsNECstOpWrZTEtGe2vLQnVnWT6FXlw6ytVYXTcVV1kzjcRPG1VI2TuuSUgVTdI0ma5JQR9ETaU52U1JRsVsyUJ1PtM/BExLi8lG2BVMRLUi2jFFLls9vcUS2jpFHtM2BRWvXEUd3j81Dlw7yExGWDnMROpJWsJMJP5US2lJTOTl3DY07dI/ltTU3DkE2d0yVNNUQtTHWTWEwtI9rU51ZTGnwlSv3TTkr9JCTXHtXWntLFSS2jNBRksUoCJaMmhNfe7V7fcN+C35RvAK7fuG/C39xv7m8AfwrvJH8AZu9Q7zJ/bH/O74B/on+0fwDGf9h/6n/8fw6PEC8ijyyPACaPWI9KL3SPbo+gj6qPxI8Ajo/Yj/qPhI/+jxCfQp9MnwBmn3ifgp+cn66f0J/in7yfAMafGK/CnzyvNq9Ir0qffK8AVq9or6KvvK/er5Cviq8Ev2AOvwi/Or9cv3ZCi0vlxtp2UuqEJOhNDXPuTradY+VPLdOFUEWz+tqcxG5cxONRvYNXUmpFs8o8xEAkxLNTZVPbRFRFY7ZU5VMoVbZ1Q5tVNUMNVo1jgbVW/SRW7cNfVw3T561XjWNRWD1UWJVzE21ZBTMxWQ3TF1l1JNVYDdOnXMRXVDQVWArtw98kNMjsP94/yD+yzwDEz4bP6M/6zwzfdk8w30LfQFTffk+QQ45FZt2+gqcsxLVh3MQgHNTdVkWzmiq8RFfERBe0RNj8t64jrVXVYxhV3cPgFFSqVVTdRFS9JFSlUwIM5GvKU6W0Ux3DT1Pt1G1TBTPhUt0jqVKlU7FyzLTDIJ5iBVIdY75tUdVjiFGlI1BR7SNtHGRU5FAd061QnWPbdVAdwz9QZVP0T6qdY4WsVBi0VK6ctEWtTuVT2E0ldE29Qwe21FSFTB3THUyNREta5VRL7SP8SmVTlAz0sDtgzuMkZ36yjEldVEksDWZm0stKvYM3TG9WfQBub4Bvkm+sb7b/0G8Sf+z/AP7/IH9qeSYPIA9yf2QPdg8AmH+aD6wPjn/ID7oP9A8GHwAYH1K/RL8+HzAfYh+EH1YfAJAfYr+sH84f2B/KHwQv3h8A+B8iL1Qvvh9oL3ovjC82LwCwL8Iv1C/uL/gvYi8kP0Y/ABg/Qj9sP44/gD+iP7w/Lj8AsD/SP/w/lj8wT+I/RE8eTdZeUpxLHWM+jLQoTWqNRE5l0yu0VC5QHVTVUO3UUS30UZXzAVLaRWN2PFToUn2zXFPWXUPqUx1jXgxU0VQ2zVNAVWVTtFXVVMzUa5dWpbMF3MSQV3VT2/pXZVNkWHVTyli2HWMeWfXjKVl1UwqtWd0D01jtE4dkVEdKbMQFNMTYfMdGwsHUzwSOVU7iwqxXzs+gW45f6F8A4s8Mbx5vGN9q2T5vYG9yb1B834bVJlXm01cdww9UZFvNVvXjiVb940jE1K0H1NTIVbWzfgRURE1VNfMMVV1U/NSaFOSrYlSdRFStQ/Ms5K+1U2XDdzzkQVNVVFNmTePSUt3UXORlUqVEtVIlxFH9U7BR9eN5ary0Q7xEDMS011D9U1WgtERopOQkrLTavORrbk/FRE/dA5NOlUaq/lNN/eRNXVRMHcNvNoy0CEyV86FLfXSU9FvhSlVjfUpFVEoldG1JTeOCSfXjmUmls7X1LPRsJITvStXzSAAMB74P4AN2/5D/iv+cj8b/ANj/4o/0jwafGJtm/xgPUg8ATJ9un4gP8h+Mn6afmJ/anwDsn/6fEK8irzSvRq9YT1qvAHSvPk9wr6KvtK+Or9Cv4q8A9K8OvwC/Ir8svya/aL9avwCcv46/qL/Cv7S/3r/4vwrPACzPFs/wv0rPZM9Wz3DPgs8ArM++z4jPms/cz+bP+M8q3zBE3zbfUKP+UoBL9ebudWye85REaE5Fc6JPvUOrTFCtg8Gk5DRs5KitUS3jH1LV45Fc5VPaFVRT9eMJVDXzfFRGVWPtVK2E/GXsZVatQ9uzVhWTPldl06pXtmVzF1h144BYRXPibVhlcydZHVMlWVVjrf1kVLdY/eN4dFQ1Kmzk+KxU0jRUxPRfnu0Arl3WXdZfoO/y71Rn/l8g/4A6b0xvdm9o/3r/jP+ugrFqFPSAtORCVPT9VmXT1brEZHkUVDfUZPdVtr1DrFWtg3FVzWM4tuRk/lRlc8dU7UOO1VTNQ1YMBB4EdNpTmq1EU31DbFO91OxE/mZkdMdSJVTURFhSNVPbFFJ9Q9xRNVOkUVrtQ26MdDdR/UMAdHRryVDFdFDtQ05QTaNrF1CtVE9No1dP1UTW1HSATsWTE8x0qE2qDVRNVfRM3XRMNVP0tozUj0tVUypLjfPL0UpFhj6FptNJrUODSbQlhjaSEUyEj0qN8wsCtIRFtIcWn4CLho22j8iPALof1I9+jW4fAC8in1yfZp8ASC9aL2wvxp+QL7qfpC/GLwDYL+ov/C8OPyA/Wt80PzY/AGjfUj98P1Y/oD+SP7w/1j8A6D/yPwxPxj8oT0JPTE9WTwCIT3JPlE+uT6BPyk/UT/5PABBf+k8sXz5fSF9aX2xfFl8AeF+6X6xfjl+gX9pfBG/mXwAgbxpvTG9Wb2hjhtVu4/R0y2hNPXOqpNeO8ktQUo0DwLzXLuNRVfMd1NdSNpIh5N8OIn4E5PEE77QW5eZzVrX7rVf18xjKROSCZOTnTOe28iJZWo3z60Tkslg1E3N0dAUzdHTzhO/276h/sumufQDe7+h/+n80/x6PMI9a+Vb/IFCPkv+Ej46FhtNXPRTcdCGBtPf+88T3TuJ31PdOc1VVLeRVjdRVFQM25PRr/FQ1E8P81I1UnRNtVfxkDlT189hTDYPboFMNE2pTteMyU7ZlY/pSVePFUg0jjrZMBEdSteMSUiUEUUKl1FEdFHQEw9D+81AFBKacBINQrdaeEhWkBL5tT7UjU0+dE+VObeRtTs3TD04dE4xN7fOzIU2F1PwEVEzN0++2FBSLSxUDJksNlEpaDSNOTBTvSaUDniwUa4JJpWRJHRMMSg0TLYpMFA9LbYNdtC+2JQB+HZYfoBMOc5yvph/Qr/IfAPSvBr8YvyKxNi0uv0AvYr8AdL9+L6gvkr+8v7a/4L/KvwD0vxbPKM86z2RvZm9gz3LPAIzPhs9gb7LPxM/Wz+jP+s8ADN8m3xjfms9c32bfkN9y3wCk36bfgN/K3+TfDu8A7xrvAETvHu8w72LvbO+W75Dvsu8AvO/W74Dv8u8E/xb/IP86/6gs/179rvNLpQPeDBTqNpxk6E0ds+5OzZTEBLVopATetARSURUDxmlRXQZm8spclD5TDXNbsVMlEyVU5aOYJATbClWlA35VbYMNVtZtg31WHRPszIRaV7Ll9Fd9dh4SnFhtg/2tWB2zLlklExVcdOJtWL2jpVj9g2ZYHXNbJFj1Y+lXHRPMDI8A/n/Qf+J53n/oD6IP/A8eHwBAj2qPVB9OH3gfmo+MH87iFaeshG8UFDCUBDMA5qJVqNSEV9QUGMyE2hwEbZ0UdGNVDQMqVQV22g4CuhyUdVStkzxUlpVzBFSVk87sZ5aSXtlTVXQ0lPBShROrUrb9g3ZSlZM+Uk1zB21S3ZPPUZ2Tl1EVE2tgUQUkUVWT5VAds9uuUOWjeFAFc0FQ2vVkUP2Dpk89czhPug0DyrT0RU5A56Eo29xNlXN0TYUTC01adQRMZfM6TE1z1/y31uYi/Eo9c5gkNDhK2uUkSb1jkEmdk4dJZr2jxUmNlFykz0oFNACMp/a/gK+Sr6yvtj/Ir9o/AOSv/j8QTyJPhD82Ta69Vr8AaE9aTwTPBs+wT8JP1E/2TwAIXxpfLF8+X1Bf4u9kX1ZfAHj/ql+cX75f0F/iX/RfDm8AmF8CbzxvTm9gb3JvjG9+bwCIb7JvzG/Wb+hvAn8Ufx5/ACh/On9Uf0Z/cH+Cf5x/rn8AWH+ab9R/7n/ofwqPNI9Wj6BAj3KPDKcGNcYyJfwkJUVOTSRPHQSkl45S97yUa25R3ZP/jJR0Us2UxVK9I1lEJDsgRpJCVNZ9k7JUFaRVFaO2VWqlhFY9JFZVkwVX5URavBTfpBRLWA2UWOUj2xxZvSMpWZ2TB1na5UPTfASWWP3zVVgG5UMTWEWW1vMUH74P0A8A4g/knw4fsJ8aHyyvNh9oH8CKH3Svhq+QH6IZHoKaV7StNBykIDwE2la9I4mlVtXzRjSV1BTI9BSNVVXN9FXlFFVNs+EMBG2aLCRkVJWjK1RFA7PzU12k/PSFU0WTT5lT5RQElNJSTQTshGVa7PQudCT3UcXzvtz0s4hRzfYmIgxRDTRQth2joFCFI2dQhUMxbVDtI/RPxTOFT12UrU9Fk49O9TMo5CS8suwkVKz1pPSITF2jHWlMnRSM9ECsNOFKJQRtSsXzHkoNI8FJRQObg0klI4xJNTYmImwWXDTvSkUDQ2w/nk0mRQC+P6jPus/sP+4/KEvuzxDfACLZhkU230jfWt+Ez37fkN8A6k98z7bfyN/q3/zfDu8g7wAy72SPdo8473rvZO9O75DvAKLvxO+G72CPCv/07+bv4O8AKv9U/1b/OP+C/5T/Dv94/wCy/8z/3v/4/xoPPA9OD2APACoPfA82D3gPog+8D84PkA8A8g/cDxYf+A8yHzwfTh8oH7BqERbF3tOkhGVNtbROqh2TZtS0LLy0ocyEF9VRxSRRXZRSHaOQUtrd0wNEtHVTZRPqU7YlI1xUHaPQVEWTX7VV/YRVPTNAVm3TsdlWzaYe0o5X1SP6V1YFk2JYJcRYpYRZNcTNWR2T9lgdpFSUglhqbdNBVJQCVJTSV+0jEcTUnx6lBpLCxC/OJa4vANCb5i8YrxKvRK9GP1CvWj+gdD+OP6A/qjHGwrU0NJDVVy0jUESUD9Skula6tbN39KQ4VkCPIVFr+FXttFU1M4BVLZPbR1Ud0w5VNZPFVNr9g44UlFZULSMgVNYF0+hTJcOxVLR4U1rd00P8hP5StbPH7BdmBtJYUjVE9ITpUTWzs7NRLcSktDdRLSMAtVGto8nEhJNQhTNdWsyEJ9SE3k8d1E89RGbstHxOjZTktKhNHcQ1TaW0TN2Db0ydtAxUW49LTSMqS2VESl3GyqYyC2TEr0THBpKiSWpt0xFkxI9kxA9L9bQAbNd+7f7Nxs3Go7RXvs/QzwDiXwTfBm8YbyrfNG9Ob3DbAGZvcN+Sb9zf1t+4b6pv7G8A/m8Qf8JvNH9Gf3Afah9kfwBuf2h/in+cf65/4H/CfwSPAPZ/CI8yj0SPTo9wj2qPnI8Ajo+oj7qP1I/Gj2CP4o8snwAen0CfUp9cn2afYJ9yn6SfAL6f0J96j/yf5p+InyKvPK8oLq9Yr2qvS0XES81ELGStrqwUpU1NI6q8FKZtT6UzS1AtI8BQlbZa9jLInLQ8UkVUUoVj2yFTnYOXU50TCVSq5URUDbRVnbN8/DTsthREXlZlw89WJWM+ttw0qle1sxdYfaOaFly0+lilMytsJ2bDZCSrtVj1M3hkJDVstOsFVxVTzKQnHj/4K94tBj8A8C/qv7S/Js8oOy7PiD9qz4Bcz47PoMueE7THRkNUJIJqVCRChMTt7DSoVv0Ts2VWxUT0xOdV9URVqg1UVd0TNgzU7yxEtq1UJWN+VLUTRxQkEK1U9TPYU80UU00jarb8FCVTJWPuUp2Dt2rsFIBkREd8RBBSTSPL2lFVVFE1tOSkKFFmRUPxUN00zBSBUM2m2s5SFcxEvk91UzRPtk0jyk4lQ15O/RP1bU0VU4xNRUMhTZ0UhUx1VEwFVCR3blWuo0paJWNORFTvSSVDnlRU24JJRUPBSS0jMEoqvaRKBeRL9TNYLGcmfQCWX8hfslmu79hf6u8sbw7/ACD/Mm9E/35vmOueb4j/MnkALn+o/7r/zP/u/wAPEg8kDwA2D0gPCq9sD2YPkA9yr5wPALYPyA/aD+QP5g8QHyofPB8ATh8YHyIfjB9eH6Afgh+8HwDOH9gf6h8cLy4vqB86L0wvAHYvaC+KL6Qvni/AL9Iv5C8A9i8IPyo/PD8OL0A/cj9cP8xONZ7Ci0sVViZS6kxqPURNZdRO1ePlT9XjTYW01PpQDVSMROOcRKtXUk0zymxEQFREs61TdVNEVHVTtETUKLVVHbOZLEQJVh2zeVVWTTPq5MRYxMThhMRZTYS37tIOWR2zKXS0bHNALvLeWN3zo1jtM61TjEQTWD2z30y0ygDUt/a/0LvWvda/CMsGzxhfAErPPF9OX1jPos+EX5ZfqF+0ull2EqfExGFXLfMeWky02uTEmFY101fkxNUYRETaHNSfFNRWVWZNMxpV7TQUtKxU3fRpVO2kHEQEPGTMU0XTm4hTZeNQUx1kDETjbVK1U6tSFUN0Uu3TrT5s1AdS7URRTTOKtVEV5FEVsxxR7cPl1VCtpFB1FFDF40FQth2z+U/944hPrWRP1v2jsU411E4Vs9xNqn1kTbVTC/zVTAXkTNptVEttU11LFbP8SlpF05g8dDhK/WRJ/dTaZOSQXOThST3rz0oCTTM69OfO/+Dz9u2+7cbvANB/4u/0f/7vGI8qjzyPPv0AXv+Q/2qPlI+W/5B/uo/cjwDOjwCfEp8knzafSJ9aP4Q/AG6fYJ+Kn6yfvp94P+qf1J8Alp8AryqvPK/2n1CvEq90rwCGr1ivwq+cr56v6K+yr/SvAA6/CL/Sr0S/Hr9Qv2q/nL8Anr+Iv8q/7L/ev/C/Gs80z0C+v0jPas98z5bPAMCanMSbOkzdcyVNvcT0ZCcq5GQsvNShxGQXnGcO0rH/pGSDYCay51IN41nVU700U+3UVA1T0VRWVeNCVR1EVSWzJ+xcrQcMVJFXNXRXFWNmSVhNZGxEHnRHTtNZ9YOr01gVQ4SU1ESMRAMVWBVj1mTUxixfblUeXwDATxJfBO9eXyjvOu9M77ZdIF7vgO+S76TvLkK5vOem5VoW4pDsRFJXdXMPdOQtzTxEiVY9c0hM1exUa8hVhWN+NNREVbUzqwpVjdRUtTOaLNRibVSl4ytU7TPzU3Vz269T9WN3U/XTQVNqJfRTLdPSdGSbUt10bVJFgy5S9WPnUe1kmVE9ROw0Q1GtNPQ0161QFeOgUA2EUBVDJNbcNNpPRYRPxXMBT1b1g5NODYMo/GS8BHSrVE2N1Eyl42u8NAhmvMSlSwVExHThSnXjs31KddR0dK9JLdOC1UktREm1Y/VUdGxKFvWD80oNg0hMh+aP+IMARoXWf7h7tg/of/IPDI8WHwAoGw4fSB9aj2QXdh2mj5gfAKoflA+2H8gf4h8ELxYvKC8AOi9MLwbPAM+CL5Qvdi+QzwCKz8wv1i/oL/ovDD+ezyA/ADI/VD92P0g/oj+MP64/wD8AWj/kP5YvAE8KTzRPNk9ITwBiT2xPZk94T6pP1E/OT+hPAAJfDF8GXxhfQl9UX9ZPaF+qel9LveRLPXN4JARothR0bE4VY6ZPPWNMtVBdc8DU9DRRPROozVF14x1SVdSE9AVTthVDl1NlAwlUTRN+jVR1c+9UzQQs9Rz1Vma1Y7VWNQR05K1X9WNrF1hdc4CU1ORYfdvbJ1l14/1YFUO3WKq9VFjdAzWcZPjc5NIFV9XzxMzfzm/w2/bfAH8AEn8U78ZtTu9Y72rvbH+OfyCgf7rppn1W80R0gER0W2Vr/VYlU7pM1HdWFUNtN/zk+FW186xVzQNrcVWdYzgU9P5UTWNbxVR1045UrdNWPIRtHjT02lOt86NTXdPTbFPtVBzU/pT0x1La1eRSPRNYUtXzFFKmXdPcUdVU9MRvvPQ3tVF18wKk9MlQ9fRQanXTTuTFUHXzwk8VQ7NXTxXUBAR8TuXkTtQtBMTFTX10TJ1jWEy21fP0S1Xzj0s18yq1S6Vzy4QEaEr1Y/E2XASiSa3zg0lVBk5iaxVKNfOKVAQPSw0EAPQfFkU2Hb4P0APOD+APAh8ABK9OHyivOq98H16viB+CrwCUr6av2B/qH8yv7q8AvxK/ANyvNr9Iv1q/bL+GX5hfKl8AtL92v6i/gr/8v+6/4L8azwBEzzbPWM9qz3zPJs+Qz8LPALTP5s/Qz7LPBN8W3yDf2r8ARN9e34Dfet+c36bfuN/K3wAs39bfGO8q7wTvTu9A71rvUGTvju/4095zS02D3jyUrerEVOhNPaPuDJTl1U/102rUhN7khFJRWp1jyLz0V1L108qEhFtAUy2zs1NNYyVUhKuaVJ2DDCyEfhSEDNVWpXN79HTq9HRaV2z95PRkMVi185xYjWbaRnIwhGQXWeWD4ljWhWOnWKWDZnRkJFgWpXPrV81TzPRnxm/gbwD6b/z/Jn9Yf0J/RA9WD4B7gGYPqH+aD6wPvnW+fcayp2lXHYQ8BDC89OxW9VRq/HRXBIQX/ATYVYUDMZ0chDtgnmIoVS1mnmJtuDRkcVT10zpUvYS2TBTKU+WTlVPNU1xqJPVT1eRSxYOpUuWDq3JSzVM8DGVShQPNrVFNY5VRPaNe/OQo1VF1ZFBdZFDlk3VQ1m2TP1CFYwfkhKJPau1UT32TygyURU6dY6vYTXWkTeUUTU2DnpVMTRRMxbPXJLf+gvy1Sp1jmEwkOEqdhEnSbWOQZJfWksFkJDBKBEWWLrIz1JcuvS61rp22nwDQL+IvvC8Wrxg/Kj88P049AL6tTq22r5A/oj+0Py6/2D8A6j/8Pya/CE8yT0RPVk8A7wCi72xPbu+QT4pPxE/OT8hPAPpPDF8WXzhf4k8sX15fcF8AUl+kXyZfkF+CX9xf3l/oXwASbzxvJm9QbwJvZG+Gb5hvALJvzG/uX7hvym/8bxZ/+G+AKn9Mf15/EH96f5x/rgKLsIx0MyAWlQ4yKE6N8ye1T4UDDcyEg1ANM/gVUG0TbKyE/7yEkxDOUrXnhBRZdITOU+WDQm1UlYO0VKWDJlU1hNlVFZQMFJdWrRMFV2odRFdtk9+0BEtY5YNbsljVgx5ZxYMpjPRrB1kdQ9Ok9JZYrRObVVgdQxNYbYam8sYQFA/O/+j79uLC5I8OnyCfANqPfA9Wn4gPegmuD5ifqp9ozA++DeZimuQEYVdNM20e5JTaVs0DiVZVI9VIBKQJXPTKNBSPVVal81ZV5WMaRITkNPRtnDyEZlSFky1UjfNb91PdE79TVSOILIRrUlM1pFPFE9RSJSSaFIRnFPQwUvV0DITC1VH1A4zEFFQEhA9RmhUUUO3zoVDl5m4iM21QVSP4Tw0ziE9dI2scT1WETvUDLE51JG1NVSNYTR1D80y1pKVMPYRM/YTsJEXsJOW1Sn2DglS0IkrtI8XBSbWkbLdeJX4zjCTzSgINM0hUN85dfjW+L/AjliUAliXmL/gvAs8Uz04/OM9KzwB0Px5FfjVuz4A/os+0zw5PAMDP0l/kzw7fIN8y30TfVt8AaN+Cf3zfft+I33rfxN+u3wCg3/rfFO8O7yDvct8072bvAHjviu+U747vwO/S76zv7u8AAP8S/yT/3u9Q/0L/bP9+/wCo/4r/vP+O/9D/yv8UDw4PACAPMg/s/zYPSA96D4wPXgVa3pNLxRN0TCXETf10rU79E2pPVcMu5KSj2vR0GLwUqFGFkx1SatWjkZwVU5WDd1NdI1vsU30jYFSdhFSVJGlVnYQ8pERchLVWBdNbI1dtI5NXhYP+xITLZlgVhFiNhq4SJVmqhZP9rITFhBSHhBRHWVgdFHyE0leFo8REnwAmn/AfAi8ULy6fYJ9KL1wvAGafgJuGn6Av0p/EL64lloJVtzQkkPyEUmyED+SU07pWJRRUhDdchPVVNuUDulWFg35VLYQkNFsKVeWjw1S9dFTts6tVVLWjHDSE5GSkr7QkFzYiQHyk+lJFNFLaVcOOFIRXUsWjH1K2lYPnUdWjsVHdk3nVURU0UXUUUJWDx1C27ZORUOUDWlCFoyRa3KTa7ARuT020TgUTa3hOrSMLFLShTX2zrTwktNNMxaNv1AQImUy9duYCKkvVNJS0aFVKlYRKbTRJVbRJ3ZNtmYS0EUpNo4ZKFUQCzARUlMemv7i75r/YT+pPABzPHs9Yyx5fQF9iz5THXl8AgM+6z6Rftl8I275fyF/6zwD8Xx5vMG9Cb1RvZm9I74JvAJxvlm+wb8Jv1G/mb7APAn8AFH/2byh/Qn90f15/oG+SfwB8f35/sH/Cf6R//n8YjyqPAEyPRo9gj3qPhI+Oj7iPmo8ArI/Wj4CP6o8UnyafyI9Cn8Bcn2afYJ+an7SXNiKAS2pVs+JUVK7UBKhN5QNrqk5No6b0pGhQjaNr3lD1JFFNo8ZRdZO1OqQ0r4w0I1MFtFPalRRU5QOaVH2zDFVsxZRMpPBV1aNhVvVDs9VWNTQENMpX9UM1bViVI51YxaP/WO0ErVnlAxpZrSPrxBSyWsQUYsQUIlitNFcts0XM9CTCLC/mrRYSweyvAA6/IL/aHzS/Vr9ov5ovfL+Anr+wv8Ipvi/YI24z/CRvmky0MMyk7FbdlAw0Z7YUNCdWBRPoVd0DrFpMFGMkNCpVRRPxPKRbulQVE4FUxQNJVMRlETyk2iynLjJeUwUTrSh8NPBSNVO4FBSBrVK1s0tSzRMUpDTPtVFlQ5e0NGFRTURRtg1j81DdA7xQlROFNvyUTlDFAwlQ7ZYGEq047ATOTn3ETsUD+bbcBIxN9UMlTXVDog1MLTM+TPU0BGeuw4xU27FKDWNTShUT8Um2lROVSWVDh0n1Q8WtSc0TNErVlEpFEyEFS5WzXQxvDmUuXe5P4N8A+k8E7xbvOF8670zvXu94WwC+3Y5djl+w78LvrN/W7+jvABJvHP8u/0D/Uv8M/36feJ8Agv+c/67/wP/S/+z/9v8QDwBSnzwPTg8ID+r/fA9uD4APAKoPtA+uD8gP2g/8DyYf8A8AMh9cHw4fcB+CH2Qfth+gHwDCH9Qf1h8ALxIvLC8mL5AfIEIvXC9OL4gvoi9LRUaGQ7VM5TPq3JToTWXj7g1ObTMPUPXT68CGM/yUbW60NOFRLeNYUnWk3pQ0PlNAcZax0FO2nUNEVI1DtlSFxFVWtbObVfUkVh2jf2Q0q+9WvTRXNaPl7LRPNViVxFht8xNZlaae0m0RnDTeWJ1DlFglo1lTlDWMpN9XDUPITL8A7q8Au/6l1q8gT+I/dL8+TwBQT3pPjL+2v7BPwk/Uv85FWrYimuy0X1dl4x50pNXaDMSYFMRXDMQYVqxF1Fw0j1UNo1YsxBy1VT0z5ESkrFT103VtVM2jPFQ9MwRUHaOtv4TEiFMFpFO1Ixq1U23z46TEq1INo3Y1Uj3UUj3D+lEVRBSk24pRPTNUUUWjHFFqfTRQ1ZRQLeN4UCWjWzNQBdP4TyXUT2VDbSAM1K5OvcNHTkWjW9xNPTN0TdXETCXUjUwNoyZMnUSk10ai/DVKBdOYZGQ4SoXWftU2NjKQSUXD4Ull1rbDBUqV8zf0117/wNvu3/jTAp7SYdxv/t8QfyrvNH8ufwBw76rhpuVef3B7bn0G/aZ/AAj/av/sf95/+H8ijzSPRo8AWI9qj3yPri+Ij5KPvI+ejwDAj+qP9I8Gn8iP4h88n1afAHCfgp+Un16faJ+6n8yfpp8AAK/6nyyvJq9Ar1KvZK9urwCIr5qvpK++ryCv2q/0r/6vABi/Eq8sv+avWL9yv2S/jr+YqL+asVZSnEs91k5yKKVN5bROVXQM1C70VKNW7FQYUSXUUUXDAaRXWuYjUr3Dd1NVU+x8xdZkxNFUhVNCPFS2VdKtgycUVw6CI/w0kVe2DTP+V0UzZljdw8xtWDUzIFnNQytZVVPbDFl108VYdTOJWKqtg0fExAeMNNiMxMYAZE8mT/g/+s8k3y5PWE9K3wBs34ZPmEueT7Dfwt/kT8bVqh5St1zUkBREUoQ0D1qk1M10NIlWbWNIdDRbCVZVU7xVXdOAZMRrR1VVcw5MVNRUVXNtnkQ0ZlSl0y1U5SRNU41jsVPtVJRUQzzEtQw8NNSsVJ5SrYNn2VKdxJxU61G9M7NRmqXTfdxURVFdNBw02C1QdXOhUFVkUGXEDDRr3k91dE/9YwVPrYNbl04VwyxOdWRNXdObQE2tg9dMLWQ8ZAxq5CSo/GRF/GTlSkUz24ZKxdMLSj0ztElWvTODSaXkSQU0SXV0FUo1ZEpNc0h8dwaNdnUATnX2b+j/+v8EfyZ/QH8yDwBUD35/cH9qAa5/oH/Kf8QPAM5/CI+yj+wP9g/wDwofVB8AZh94H8K/jB+GH6Afmh/UHwDmH7Afuh8MLyYv+B9aL2wvAHYvkC+KL6wvvi/QL+Iv9C8A/i8QPxo/JD8eP2A/mi90PwCOP6A/qj/MP+4/AE/SPxxPAN4/ME9CT0xPXk9wTypPlE/Utk3e00ttY3hU9GhN1rVTqk5t86YEZExQtoVjwFCFUzJRbWOoZszkHVJ9xCxUIVMd9GlTLeRc5H50VO9U7WS1VT0T01TkRFaNY9HVVjX0V3VDqvTUF1i2VcOCWC1j5Fh9YyexWaVWVlPExLdY5URYag0DNcRU+ATk0lctYwHEXN/+zxDbDtUO3zBv8l8ATG9+33hvqt+U355vsG/Sb6jc197VDuKvZGSABORCtsRk/VZ1Q7pWNcRW2hUjNyTk6FUVw6xVtnVTcVXFUzhVhcRUVjXDx1RFw45k5FZMxJsRVPVD2lPt5DzEbGqc5DRExP40xMdS/dS2vORLUkXzFFI9w9ytUUXzpFFFw27k5DhtUZ3DAFEt48lQDQNVhQT0TvzkFxRUwhz0q1dPLcROPeROPRMTtiT0jE0NAyVNxWRM2sVTWET09EsN449L1vVDKkvVY8uk9FNKloUD8UlVw6KE9/5jSVa1wxVK9UOKdPVL9eQAPB8WJT4NDg1eU+SPDg8gDwAqDzyfTp9gn3oJng+wD5oPAKSfxp/Yn8KP/J8OryCvMh8ANK9Wr2iveq+Mr35PwE+qrwDMr8av2K+6rwS/Fr8ovzq/AFS/Tr9gv4q/nL+uv3i/4r8AvL/mv/C/Cs8kzzbPQM9SzwCEz8a/oM96z7zPxs/YzwLfAPTPHt8AzxLfTN9W33Dfgt+QPN9m36jbPuNLTfb2QuplTGX0TR2GFlLiT61Ta2dQNYPcDFRQUYUDW+FRDZNVUvVDysR0yTx85z6DVB30XHQHVbZFU5lVpdMKVtVje7YcdOpWNZNYV8VTyLYcZDFYpdOaWP1zDq1Z1WMrWS2EWXVT4WrMVKWcVGSUVCJYRVMB6YznZm/4XwppDoME/y7/AFhv8u9U/3b/yG+a/6z/vv8w0P/qadb9nqKnV0V0bPSrMFc1g+yE5JgkdFdahOQYHHTaVVVTn2RUs2NVZYREdPFUxXOstVRFpFQ1gzxUzeMEamR0zkzklZx0XlOtVNVTRaPjtHSrvHR0Urb9cz5SnaMHUlVTz7VRrVOXJORhUcVzHK1RnYPlUGWTrgSEd81QdVNBUEVUFFSiT2pNdE/1BE4Nk0VOxXRVTbUETa2ETYWETL0EZUydo9e0h45y/ErFU82YdBQ4SsV0nISVSdatU4dJNeRJZZNOSgrNBEql0zoslzavSKNmlQDmj/iD9o8ILxqfLC8un2ifAGIvdJ+OlX4viC9yId6fyC8A2i/EHz6v+C8iPzQ/Rj8APwASP3w/Lt+IP5o/xD/WP+g/ALrf9D8GTyBPKk80T05PuD8Agk9kT3ZPqE/CT7RPzk/gTwDyTyxfHl8wXwJfZF9uX5hfAGpftF+mX8hf2l/kX95fGG8Aul8sb/5fUG9Kb5RvZm+Qb0yKb2wUnEtVFk4iKPzUKyhOreRPzQMP9HeuYi36FOSMUUXjAbQHHoOtUjWDXFPlc9CUdER7VEBwcGZmtlTV41tCVc3jtFVN5FZV5FYsBAdXFSN1DAThjPRrTVg1g8yk5B5ZDRNrKVld5Fmdg9VYXXOzllgtBMTkFVhdFFcCXXPGPP8G/xj/Ao8UhyaPAHD/av9sj4aPkP/a8ZaP2P+g0o/k/96NnuMMBGF8hCC2vITNVg0TiVYdE0jUhHV85MpEBI9sdFRVqkVzHGx01GQEnFx0ZrVUvYMtXOT3U80Dv21THROIU9XjUlNtE9UMVHTUvASexARnUqwVBDx0+FEdhFGtY4rW7ARFUQ10UU0j2FB63QOhHHRqUECk6HHbM1AdE/hPTSOIT5YVIwVPVeRO/WZ+g022HRNYTW0j7kwldExaReMh9NSlSw2jQ/wUW+FK1eOCSq10ShUjWcWUF05ykEkddEntNC1KbTPzSt2DS3QnXj8AcDNOJe4d7h8ALxovLL9GLwBwK06/cL+CuW41ri+Yu6YtAJa93i9wP9Kv/L8GzxjPQs8ALM9mz1jPcs/Mb67PmM/KbwDkz9bP8M/Sbwzfnm9Q3zLfAGTfPt+A35LfnN+u3yDfut8A7N8G7/jfOu9M7ybvcO9i7wCE73bvmO+q78zv3u+47/LvABz/xt8A/xr/TP9+/zD/kv+QnP+u/8D79oNLNXRkpGW2/GRoTlUDak9tEyws/JcegjJRXXOm5AXElNuQUoXDA1PtA3VTtD10lAVU3YPrVM0DX61VFZPRVWV0Vg2js1lWXaQUhJFXbRRXTXNrgFhVk+TUdCdZdXRVWR10WA2jw6wEhKwEtUTMBPN8hNBXVZPEAHSPBh8QjyKPPB9ej3CPUh8AhB+2j7CPwo/MH+aP+I/iEWq+crd0FJAsFFJX7WPV/kSUuoR0d3x0N1a2TQP1VQ0DulXtY36aZJREXJT8VM0EZASLLVQds1VUXZRUrQSMlLOvUzUknJQyUx10UmrNBFJ9s468lFdSjZPbH1KFk+dRdROwUbZFc2xRHbM1USUkULaFk8dQFZORUN0TW1oUdCUcdNpPhcNTJKRb5U5tk3xODXROZaRtTW2TPE2Fw9NM3RNba0yNk+9LdSRLXXNtJmykw0rlA2NKvXQtSg0Dqkl9pEmVNp6yVRGUNIq8pAv09FTErwDmxV69/q8QvxJPRL82T2i/AFpPbE9+Tca9jk3Gv7BP4r8A5E+GzYbPGF8qXzxfTl9gXwByX4RfNv+QX7pfzF+mX9hfAMr/BG8Wbyhviv/0X1ZvcG8Agm+cb+5fsG+Kb8Rv5m/4bwAKfxx/Ln/Qb1p/ZH9Ob6B/AIJ/tH9ef+B/yn/8fw6PII8Acn88j0aPWI9yj4SPlo+gj1q6j0t1E4BLhaPehERVrmSlTZU0Ti0ET6WDs0pQ9YQkBFJRFaPIatyUOswkr7QkI1MtpG1T9RMJVE1DmFRdlLZkJHxVNTPsVX1DXm1WlSPPVn1DPlelgy2qJBQxWKWDmqyUywBW3hIrWYWkWWU0WGWDq7dYLQN2rAQkvJTrBVeFI8z0B2YfGB8qGSYVAB6tPh9YrwqvtB+2H7Ab3h2Arq/Qr+Kv7B/2FZYjLBSCWnykMPSU7FZNQ6hEJLNlVhU0PCTnVZ2UVdaVI29VNZMoXLTvVNYtA7ZU7YRU1SNHVLZ9Qw5UNZPYUx0EU1qFI1xMBCVTfUPuxCS1tzwEgNQkR1KlAxBtUg0D2lFNA5VRhZTWNJQoUf0z8Rw0ulBWDVODUIUjTBQ0FSQE26JPrQM0Ty0Dxk7WpYNaTkUkTYUjjE0qjQRN9RRMPZRMVTT0R1g+M/yFlDRKSmU0SVUj255J5QODSf0zwUmqpQMwlDVKjQRLxaNdAAxfnk3uPwBPGk8kTzbfUE8AWt9s34ZPyEN+1fZNzk/ATwC6T7zfDl8I69bPAO8670zvAF7vcO+C75Tvro+oj7rv3O8A1u/Yj9KP/O8O/zj/Sv9c/wBu/4D/Kv+k/57/yP/a/+z/APb/8P8iDywPVg9AD1IPjA8Afg+gD3IPxA/eD/APsg8MHwAWHzAfQh9UH3YfyA9yH5wfYK4fgB+SGW41hiIMTI3Dm+pMTdPoTbW0PDVQWj2zhRw0+lBdtFFtI9PjUcUmjhLKvCQ+Uyq1w9CkJEKMJLSUtGuwqu6im1y0D4yUf4yU761WBbN5Vz2z5RS0T6zUlwbSEVkltFk9sxVtWSXD4lg1k5hY/SNbV1gt4xNYRZPfnJQBynyvDq8gPzI/RD92r5CvAHo/jD/Gr8Cv8q/UP/6t7j9Y4DuukxS0X1d90x6clM3aNLSYVuUkTLQXVqw1RFy0j1UVk1Z0lBy1VT0kVH2TrFQt5FTa/RM8bCQEVEWTv1PaNZOIZCRSU40TGlO2LePjUr0zrVL9k3S1UsWTPty0+lG1w8C2PJSKUf2TVFF9kxxW5LTlUP2EUN3kUKXDWzNQNZP4T03ET2UzWyBPzdOxToW0Tn2Ta9xNzURNLePzTE3ExUxVxEy9NMzHfpL8SkTdJIxUOMTEs8CGsoe0xK2QrMThSS3jU5TEzwFKPZRE1w7v6Mse3whvGm8ALN8+b0jfgt90b4ZvoNuW3QCe38hv2m/sb/bf4F8i7yx/AN7vWH8af2x/jn/4D6J/tH8Axn/QH+J/9H8OjyCPOo9EjwDWH2CPeo+Ej46PoI+6j9SPAMaP8I8KnxSfHp84n0qfdJ8AFp+In5qfpJ+un6if4p/0nwA+jwivOq8kr86fUK9qr4SvwG6vKK9Kr6Sv3qVOUpxLrNVEDCQoTQ20To3DarVPjWMuHFSjUF1jGNlRLVT8tAFSZUN2UqwNJMy0d1NNU+xcJGDahETTbCREVd0juFXW3aMqVn0kVs0jJVe2pcOTV7XDAFhdZFi2ncPOWLXDIFnlIyfWzCQFWa3EWCXDglhqzdNB7CQDtCTXVzXEEEw/Fs9oM87SwSzPHs9YzwBqP2zPjs+gP+I/xM/Wz+jPqAJPDNcuYrUsRI6stFBqJEQPrMTNnCSJVt0jbUicJAlWTVO8VYXD24BVnaNHVY1jDlVqbSPUfEScbCRkVK3Day1UDSRTbVOxU11jM3hT7bRktAxTfdTURFueUp2jZ1LFtFLtw63rPCSzUa3DfQRURbVRhSRRXWPYUO2zoVlQfVQUVCdQ1UPePFTbcU8tYwVPnaOXTtb9EyxOhcRNhcNATcL9tEw1JGRUAyAuYqVLVh1TQ0u1VErltErlI20HxFSvSR1Tg0nN1FVJLSRJrWRKXVRKXWMBSLRn5l+QY15lJm8Q/yL/AFRvRv9gb2r5Xv+I+65lnv8AsGMGfbb9tv/o//r/fH8ODwCgr0IPVA9mD3gPig+cD46vAKgP0g+0D9av8A8KHxwfLh8AQB9KH3Qf5g9oH5IftB++HwCoH8of9B/mH/AfCi9MLz4vAFgvgi9sL6YvuC+aLywvvi8A0C/6Lww/Jj84P0o/XD9eP0BoP4o/pD+mP+Av0j9LBdS1S41TeAy0aE0ds6qtTmVDpk/dM0os5L6tUM1DNFGNU6j01B1tUoXDkFLtsyFTReRpU1XUhNR8nETvVG1T22FVbVPRVeWzQlZaxVRWhfM+V33zqBzUaxVYhfN+5LTiWJ20sVkt89NArsLtWB3UWKxNtORENVglVFfls9IIBM8WXeaywkTHNs84W0bPAGhfas98z57PsF+qz9Rf5l+o+F/6zzTUr5xUgJxUQLbMVP1W3TO6Vl20VlolIzdM1OhVTeOsjERtcYS0OFUFs/5U1bPbxVQFs45UTbNWVDbtsxFUHUPaUy20ZLStbMTUNFNN4/xctMdsVEcGYktSjdMUUmWz29xRjdOkUQWzblFqVWRRrbRRVdPJUC3ztYUs5E4k5BdQLVRPZi0DU09VtFTkgE4tA1sTTsWzkE3VRE3NVK1MDUNYTM3kS23jj81LHUMqS81kzORTSpbts/FJ5bOirOffMrRVSVXTGaTkj6TkD4zkAWEsDyYl9u8w+9513nUm/wAw/1L/fP9uj4CPkv+kj97/AMiP2o/sjyYP6OsWnygvQpkALp9gn3KfhJ+Wn6if8j+0nwC+P+if+p8MrxavMK8qr1SvAEavWK+Cr5yvpq+4r8qvlK8Ajj/wrwK/FL8uv0C/Wr9kvwBev5C/or+0v7a/wL/iv3y/APa/KM/qvzzPPs9ozxLPdM9Als+wz6LP1M/GxWbTS8VEipSErhREqBxPLkXe0sDaNHRSRETIUU3jPFJgpeRcT25NvtNkZHxVjYPb7lWdU2BWVZPTVrY1a61XDUMYWE3jnLVYPWRYBWMrWSXTGrVZBWPrxESyWK1jc7b01DNYbUPpV03jzAVXvWPEfF8m7T5VLlUu7wBYXyrvlF++X6Dvsu/MX9bvwOjv+u8M/x5vMGtmYuxWFK1ETGRnVGQnXG9ubW5itfGkZLqcZIFUzWNH2Jxvrm1OYidTjePwUoplg7hk1IHcb+5tntNRqo10UX10UEVkUFWTg9gkfzZ1dkI8T42Dzk42rWNjTm1D+U1df298ItaS10yX7vO0hLGcf659Wj6Cxbx0NEoV1EqNQwshS83jXbSHTp3+fxCPACqPNB9Wj1gfaolmj4gfookAno+4G64d/o/oH/ofVJ8WLwAQL9qfVC9Gn0Avii+cL64vAMDPui/ML/Yv4C/izyQ/Lj8ACD8aP2Q/dj9QP5o/tD9GzwCIP6o/7D8GT8A/Gk/0P0ZPAGBPgk+UT3ZPuE+iT6xP7k8AAF8SX9RPJl84X1pfbF9+XwBIX5JfnF+mX8Bf2l90Jw7y24tLbfMMTCXT6kwGPRPlTUV2DtM8dCsAfhJb+FBt82xRZdPhBHSzV1JN1PT0PFN187GtU0XTQlS9dFQt0yZVVc1jl5RkB1T0d0z0Vehc9Fcs9N8U9Evs19CG0+TU29BWc1kNc+BYXn0jo1hA9kjhVfRkAxNYvWZO02TvJn1G7zh7AB5/aH96f8Tvhu+Yf8rvxH9ADv/4fwqPJPcOhVYypyz0W19XjRMeV61T2kz0tZhU9FdM9BhWTYRVti3zn1XNA1RVrVMatVW9A+N81KxUfSRUbFXUhGQEVC0DzlN9A1uIU2UDUFOFhFN9I7Xj5PSr7PR0Ui0DPq1SVTMHUj3UUa1Tirb89FRR9fMcUf1j5dlQFdQ0BHdQLfM/UFZ9A/hPfROIRAQcTASrrk6d9E719E3lhE1aDYMLLGSITN0ETOV0bOQHftL8Ss0DlEp99LVK9fRJlWOHSWUESdZ18+FJjRNOpJTUSgKtUzo8F1Y9thUOHyAfOh8APK9eH2Cvgh90r5YfyB+yrwDMr34l1q8ILwq/9J9uLyC/AFK/ZL92v4i/mr+sv8ZfsF8A4r/0v86/+L8CzzTPTs9gzwBCz4TPfs+Yz6rPtM+2z+DPAPLPFN8G3yDfis8831bfaN8Aet+M347fuN/K39zf7t/43wCq3yzvBu9I71rvZO+G72jvwKLvxO++7+jv+u+clJxLoO2EJGRzAG4DXJQnRAQsRVCl86E0BQSXdoL//PRs64AW0udSXQNZUy1ktVMtA16k9NFUZQNApnyEtFVtBLRkl1yEB9asdJBXnZRXzQNkWNoNA8rUZBxZXQMpWdqdZFn9Y9VYzQOEWNoV00f0ZANYjWPWVwKNY8asf6Z9Xn0+f2APcg8ANA++f6gP4n+8Dw6N3g8AH5gajxwflqKOV8WEvGQPtvQEzVYlg4lWrZNIWlwUCWyEylWVA4Ck9KtFVZWjDnyE1JSEnLaMZGZU9QMtVJVj97R0Z46ieNSEQ1PVZFO03ZTshJ70hGdSlQMwttyE61GNg7NRDRN7WhyURVz0D1GNo9hE99p24moslCdQ7YPeT1rNpE9FowVPrfROTWNrLE6VBE2tk1hNFdOb10y9Y29MFWZGoqW1S42DQ0Sk5Up9Y4K1Su2DHtyUtEmNg4O1SeUUSXXj+knNpEoWRbPzSo2jSGynFr2GrQAWryivOj9sr26vmK+Kr5Q/AJ6vwKsWvd6v+K/qPwxPNr8AGE8a31RPZk94T4pPnE+uTwDAT4Lv3E/uTwBf4u/UTyZfAEBfYl80X25fiF+qX7xffl8AyF/iX+xf9l8QbyJvLG9ObwA4b1pvjG9ub6Bvqm/Mb+5vANhvCn8kfx5/MH+6b1R/bn8A0E+Cf6R/xn+4f9J//H+OdVomE0utk3hMjTRNpYPbbE4VA6ZPjXNKUGr9hFCtgzQkJKhR9QNbHVLNo5FSVSRTrfS1U20UVKUzflSFI+/VVC00VT1D05QURFbWFSO1VpUDQPQErVdmvZMXWK0k/PTkWDX01vT0JVn1A/0EBLdYqiWEWEUzNQSU+FQE0gLM9MSUD3YPQAtWnT6fgA8Akg+cn66fwJ/KDxQf9p8Ir1AiGSYdvhOUlIBUBELklFX9dBS6tPR3rPQ3tPTb91U1g6xVLTNxVbYFkzhVHfP+VBUjxdVUHfOOpBRWpKQeVFbV89pTBSOj1BRs3BStNIT0/lLlg8f0FJBtUo0zWFL98xRSnRNt3GT0pFEd825RbaRtUUUTAFElE8lQRTOVlUQkTkz1UFUEXCRX2U999GwkgE49QxNOVF2ELPVN5ZRMdSRM5SRtS4Ujj0vV8ypLDaNry0o1hErdM/FJVQOxosQnviUWIhVK1fOKFUpNFEv981Q8TwY/GD8AKjkuP0g/Yj9sz34/gM+izwAER7493j/Ay77NDk8Q3zpPADTfLt9A31LffN+O36Dfst8AxN8Of9Df6n/83+7fAO8i7wA87xbvUO9q74zvlu/A75LvANTvpu/g7wL/DP8e/zj/Sv8AZP9W//Dvmv+s/87/4P/y/wC0//7/KA8KDzwPTg9gD3oPAJQPJv+QD4oP1A+2D8gP6glIHo94s+ayqjyHDqJLTIdGTrIyUQWTY4iWgq9shGEhfI+Oj6CDTsLVVQUjS2NWrRRWTaZ2E1fls7Ua3ISE/ITnWCWjKa1ZzaMcWQ2j69SEsm1YxaNzWNXDMVjtgwX1lJTQJJc2n0ifYp9kLwB2L5ifkp+sL86f4J8SqcYvABCvEj8cryalzhXWg0yvXq1sfrNspOdV7QOqVe2za29VPYM2fKT8VMWj28NU/SONVOWDR1S2pSMQVAWT2FOlI6CtU+WzalNdFFPtA/ppUqU07KSA5KRHUk2zqxJSvaRRxbRRNYRRrA2UFLT+UF2kUNXDgdVQNYNMNLQVPLS+T7Zt01NPTcPlTgWUTmwdJDSEjE09wyFNJaQlTPW0TJWErLSLpLemwmuuSqXDTuy070m1o62exLSCST0USdXDERTkt4ZDS/0jXSTfDs8gzwAyzyxfbs9oX5rPjF+eX7BfALpR3s/4z9JZBl8Ibxpv9A8A/r8wb2JvTG9ub5hvqm+8bwDmD8hv8m8Ef85vEB8KHzR/AC5/YH8af3R/fn+Qf7J/pH8A1n+gf2p/HI8mj/B/Mo9cjwBujwiPgo+kj7aP2I/Cj/SPAOaPCJ8inzSfVp9An2qffJ8Ajp+wn1KPpJ/Wn8Cf4p+kR9a2sgxM5bPqNBToTWa1U+5OZURctGhQfVMx+Dy0G7DOsuNR9abmktvKUrVTPlOFY7NT1t2zJVSVM7bENChVth0zm1X9Iw1WHTN7VmQ06lb1pFeVM8YkNNlLBCcWsg5ZtVMuWdrdtFlFU+FYTVOlWFrVo2YMtBVYBbRXbUMFyFQ0wqQvTi9gK1a/gC8Aii+cv5a/wL/Sv+wvHj8Iz7Aazyw/JsXOkqdXRVNxqrS0IPS03cykmGw0V2q8FBXMpNi0pJ1VpRY2flIYVbWz4FQ9FKQUW3FU5ZM6VAUjArzE28pTTVOVU51DT1OsncTMNOBSNTOpBERytnykOlJNUwVS9bPNtnSkiFFVE1BR5ZMarVEtI+RQ9bOtTER1rVCdQz9QbTMHTESFTU9tQxhPPRZGUkFsRKvYTeVUTVXUTc1ETGptFEwlG1h8ZPdKLSMtlLzUNErFNEl9RNTX2vYS3NxESkolw8tKBtWjJkvdxExXtl1uXyhfAFpfVO92X7hfiu+c76bl1l0Atu0ebyhr1u8I/ypvJP8+/wBQ/zL/dP+G/5j/qv+8/87/AOD/Eq/8//afEA8KDzwPRg8AWA8CD5QPPg+QD6IPzA/eDwDwD8oPJB+uD3APMh9UH2YfAEAfeh+MHyYfsB/KH/wf5h8AEC8iLywvTi9AL0ovhC++HwB4L4ov1C/OL+AvkikA</prop>
			</obj>
			<obj name="Protocol" class="HTCProtocol" version="1">
				<prop name="Created">2016-07-11T14:41:57.358</prop>
				<prop name="LastModified">1899-12-30T00:00:00.000</prop>
				<obj name="Programs" class="HTCRunProgramList" version="5">
					<list name="emlist" count="2">
						<obj name="item" class="HTCRunProgram" version="1">
							<prop name="name">Program</prop>
							<prop name="Cycles">1</prop>
							<prop name="AnalysisMode">None</prop>
							<obj name="Segments" class="TEMRunSegmentList" version="1">
								<list name="emlist" count="1">
									<obj name="item" class="HTCRunSegment" version="2">
										<prop name="Hold">180</prop>
										<prop name="Slope">4.4</prop>
										<prop name="StepDelay">0</prop>
										<prop name="StepSize">0</prop>
										<prop name="Target">95</prop>
										<prop name="Target2">0</prop>
										<prop name="AcquisitionMode">0</prop>
										<prop name="AcqPerDegree">5</prop>
									</obj>
								</list>
							</obj>
						</obj>
						<obj name="item" class="HTCRunProgram" version="1">
							<prop name="name">Program</prop>
							<prop name="Cycles">50</prop>
							<prop name="AnalysisMode">Quantification</prop>
							<obj name="Segments" class="TEMRunSegmentList" version="1">
								<list name="emlist" count="2">
									<obj name="item" class="HTCRunSegment" version="2">
										<prop name="Hold">15</prop>
										<prop name="Slope">4.4</prop>
										<prop name="StepDelay">0</prop>
										<prop name="StepSize">0</prop>
										<prop name="Target">95</prop>
										<prop name="Target2">0</prop>
										<prop name="AcquisitionMode">0</prop>
										<prop name="AcqPerDegree">5</prop>
									</obj>
									<obj name="item" class="HTCRunSegment" version="2">
										<prop name="Hold">60</prop>
										<prop name="Slope">2.2</prop>
										<prop name="StepDelay">0</prop>
										<prop name="StepSize">0</prop>
										<prop name="Target">55</prop>
										<prop name="Target2">0</prop>
										<prop name="AcquisitionMode">1</prop>
										<prop name="AcqPerDegree">5</prop>
									</obj>
								</list>
							</obj>
						</obj>
					</list>
					<list name="AnalysisModes" count="4">
						<item>None</item>
						<item>Quantification</item>
						<item>Melting Curves</item>
						<item>Color Compensation</item>
					</list>
					<prop name="ChannelCount">4</prop>
					<prop name="InstrumentSubclass">HTC_VER_10</prop>
					<obj name="Container" class="HTCBlockType" version="1">
						<prop name="Id">bt96S</prop>
						<prop name="RowCount">8</prop>
						<prop name="ColCount">12</prop>
						<prop name="OvershootDnDelay">10</prop>
						<prop name="OvershootUpDelay">10</prop>
						<prop name="RampRateMaxDn">2.2</prop>
						<prop name="RampRateMaxUp">4.4</prop>
						<prop name="ReactionVolMin">10</prop>
						<prop name="ReactionVolMax">100</prop>
						<prop name="ReactionVolDefault">20</prop>
						<prop name="HorVertCrosstalkCoefficient">0.0003</prop>
						<prop name="DiagCrosstalkCoefficent">0.0001</prop>
					</obj>
					<prop name="MaxPositionsToSeek">96</prop>
					<obj name="DetectionFormats" class="DetectionFormats" version="2">
						<list name="emlist" count="14">
							<obj name="item" class="HTCDetectionFormat" version="1">
								<list name="emlist" count="1">
									<obj name="item" class="HTCChannel" version="2">
										<prop name="name">SYBR Green I / HRM Dye</prop>
										<prop name="Active">1</prop>
										<prop name="EmissionWL">510</prop>
										<prop name="ExcitationWL">465</prop>
										<prop name="IntgrTime">250</prop>
										<prop name="MaxIntgrTime">1000</prop>
										<prop name="MeltFactor">1.2</prop>
										<prop name="QuantFactor">30</prop>
									</obj>
								</list>
								<prop name="name">SYBR Green I / HRM Dye</prop>
								<prop name="Active">1</prop>
								<prop name="DefChannelNdx">0</prop>
								<prop name="DenominatorNdx">-1</prop>
								<prop name="ReadOnly">0</prop>
								<list name="EmissionWLAvail" count="6">
									<item>488</item>
									<item>510</item>
									<item>580</item>
									<item>610</item>
									<item>640</item>
									<item>660</item>
								</list>
								<list name="ExcitationWLAvail" count="5">
									<item>440</item>
									<item>465</item>
									<item>498</item>
									<item>533</item>
									<item>618</item>
								</list>
								<prop name="MeasuringMode">hmmDynamic</prop>
							</obj>
							<obj name="item" class="HTCDetectionFormat" version="1">
								<list name="emlist" count="1">
									<obj name="item" class="HTCChannel" version="2">
										<prop name="name">SimpleProbe</prop>
										<prop name="Active">1</prop>
										<prop name="EmissionWL">510</prop>
										<prop name="ExcitationWL">465</prop>
										<prop name="IntgrTime">250</prop>
										<prop name="MaxIntgrTime">2000</prop>
										<prop name="MeltFactor">1.2</prop>
										<prop name="QuantFactor">2</prop>
									</obj>
								</list>
								<prop name="name">SimpleProbe</prop>
								<prop name="Active">1</prop>
								<prop name="DefChannelNdx">0</prop>
								<prop name="DenominatorNdx">-1</prop>
								<prop name="ReadOnly">0</prop>
								<list name="EmissionWLAvail" count="6">
									<item>488</item>
									<item>510</item>
									<item>580</item>
									<item>610</item>
									<item>640</item>
									<item>660</item>
								</list>
								<list name="ExcitationWLAvail" count="5">
									<item>440</item>
									<item>465</item>
									<item>498</item>
									<item>533</item>
									<item>618</item>
								</list>
								<prop name="MeasuringMode">hmmDynamic</prop>
							</obj>
							<obj name="item" class="HTCDetectionFormat" version="1">
								<list name="emlist" count="1">
									<obj name="item" class="HTCChannel" version="2">
										<prop name="name">FAM</prop>
										<prop name="Active">1</prop>
										<prop name="EmissionWL">510</prop>
										<prop name="ExcitationWL">465</prop>
										<prop name="IntgrTime">250</prop>
										<prop name="MaxIntgrTime">2000</prop>
										<prop name="MeltFactor">1</prop>
										<prop name="QuantFactor">10</prop>
									</obj>
								</list>
								<prop name="name">Mono Color Hydrolysis Probe / UPL Probe</prop>
								<prop name="Active">1</prop>
								<prop name="DefChannelNdx">0</prop>
								<prop name="DenominatorNdx">-1</prop>
								<prop name="ReadOnly">0</prop>
								<list name="EmissionWLAvail" count="6">
									<item>488</item>
									<item>510</item>
									<item>580</item>
									<item>610</item>
									<item>640</item>
									<item>660</item>
								</list>
								<list name="ExcitationWLAvail" count="5">
									<item>440</item>
									<item>465</item>
									<item>498</item>
									<item>533</item>
									<item>618</item>
								</list>
								<prop name="MeasuringMode">hmmDynamic</prop>
							</obj>
							<obj name="item" class="HTCDetectionFormat" version="1">
								<list name="emlist" count="2">
									<obj name="item" class="HTCChannel" version="2">
										<prop name="name">FAM</prop>
										<prop name="Active">1</prop>
										<prop name="EmissionWL">510</prop>
										<prop name="ExcitationWL">465</prop>
										<prop name="IntgrTime">250</prop>
										<prop name="MaxIntgrTime">2000</prop>
										<prop name="MeltFactor">1</prop>
										<prop name="QuantFactor">10</prop>
									</obj>
									<obj name="item" class="HTCChannel" version="2">
										<prop name="name">VIC / HEX / Yellow555</prop>
										<prop name="Active">1</prop>
										<prop name="EmissionWL">580</prop>
										<prop name="ExcitationWL">533</prop>
										<prop name="IntgrTime">250</prop>
										<prop name="MaxIntgrTime">2000</prop>
										<prop name="MeltFactor">1</prop>
										<prop name="QuantFactor">10</prop>
									</obj>
								</list>
								<prop name="name">Dual Color Hydrolysis Probe / UPL Probe</prop>
								<prop name="Active">1</prop>
								<prop name="DefChannelNdx">0</prop>
								<prop name="DenominatorNdx">-1</prop>
								<prop name="ReadOnly">0</prop>
								<list name="EmissionWLAvail" count="6">
									<item>488</item>
									<item>510</item>
									<item>580</item>
									<item>610</item>
									<item>640</item>
									<item>660</item>
								</list>
								<list name="ExcitationWLAvail" count="5">
									<item>440</item>
									<item>465</item>
									<item>498</item>
									<item>533</item>
									<item>618</item>
								</list>
								<prop name="MeasuringMode">hmmDynamic</prop>
							</obj>
							<obj name="item" class="HTCDetectionFormat" version="1">
								<list name="emlist" count="3">
									<obj name="item" class="HTCChannel" version="2">
										<prop name="name">FAM</prop>
										<prop name="Active">1</prop>
										<prop name="EmissionWL">510</prop>
										<prop name="ExcitationWL">465</prop>
										<prop name="IntgrTime">250</prop>
										<prop name="MaxIntgrTime">2000</prop>
										<prop name="MeltFactor">1</prop>
										<prop name="QuantFactor">10</prop>
									</obj>
									<obj name="item" class="HTCChannel" version="2">
										<prop name="name">VIC / HEX / Yellow555</prop>
										<prop name="Active">1</prop>
										<prop name="EmissionWL">580</prop>
										<prop name="ExcitationWL">533</prop>
										<prop name="IntgrTime">250</prop>
										<prop name="MaxIntgrTime">2000</prop>
										<prop name="MeltFactor">1</prop>
										<prop name="QuantFactor">10</prop>
									</obj>
									<obj name="item" class="HTCChannel" version="2">
										<prop name="name">Cy 5 / Cy 5.5</prop>
										<prop name="Active">1</prop>
										<prop name="EmissionWL">660</prop>
										<prop name="ExcitationWL">618</prop>
										<prop name="IntgrTime">250</prop>
										<prop name="MaxIntgrTime">2000</prop>
										<prop name="MeltFactor">1</prop>
										<prop name="QuantFactor">10</prop>
									</obj>
								</list>
								<prop name="name">3 Color Hydrolysis Probe</prop>
								<prop name="Active">1</prop>
								<prop name="DefChannelNdx">0</prop>
								<prop name="DenominatorNdx">-1</prop>
								<prop name="ReadOnly">0</prop>
								<list name="EmissionWLAvail" count="6">
									<item>488</item>
									<item>510</item>
									<item>580</item>
									<item>610</item>
									<item>640</item>
									<item>660</item>
								</list>
								<list name="ExcitationWLAvail" count="5">
									<item>440</item>
									<item>465</item>
									<item>498</item>
									<item>533</item>
									<item>618</item>
								</list>
								<prop name="MeasuringMode">hmmDynamic</prop>
							</obj>
							<obj name="item" class="HTCDetectionFormat" version="1">
								<list name="emlist" count="4">
									<obj name="item" class="HTCChannel" version="2">
										<prop name="name">Cyan 500</prop>
										<prop name="Active">1</prop>
										<prop name="EmissionWL">488</prop>
										<prop name="ExcitationWL">440</prop>
										<prop name="IntgrTime">250</prop>
										<prop name="MaxIntgrTime">2000</prop>
										<prop name="MeltFactor">1</prop>
										<prop name="QuantFactor">10</prop>
									</obj>
									<obj name="item" class="HTCChannel" version="2">
										<prop name="name">FAM</prop>
										<prop name="Active">1</prop>
										<prop name="EmissionWL">580</prop>
										<prop name="ExcitationWL">498</prop>
										<prop name="IntgrTime">250</prop>
										<prop name="MaxIntgrTime">2000</prop>
										<prop name="MeltFactor">1</prop>
										<prop name="QuantFactor">10</prop>
									</obj>
									<obj name="item" class="HTCChannel" version="2">
										<prop name="name">Red 610</prop>
										<prop name="Active">1</prop>
										<prop name="EmissionWL">610</prop>
										<prop name="ExcitationWL">533</prop>
										<prop name="IntgrTime">250</prop>
										<prop name="MaxIntgrTime">2000</prop>
										<prop name="MeltFactor">1</prop>
										<prop name="QuantFactor">10</prop>
									</obj>
									<obj name="item" class="HTCChannel" version="2">
										<prop name="name">Cy 5 / Cy 5.5</prop>
										<prop name="Active">1</prop>
										<prop name="EmissionWL">660</prop>
										<prop name="ExcitationWL">618</prop>
										<prop name="IntgrTime">250</prop>
										<prop name="MaxIntgrTime">2000</prop>
										<prop name="MeltFactor">1</prop>
										<prop name="QuantFactor">10</prop>
									</obj>
								</list>
								<prop name="name">4 Color Hydrolysis Probe</prop>
								<prop name="Active">1</prop>
								<prop name="DefChannelNdx">0</prop>
								<prop name="DenominatorNdx">-1</prop>
								<prop name="ReadOnly">0</prop>
								<list name="EmissionWLAvail" count="6">
									<item>488</item>
									<item>510</item>
									<item>580</item>
									<item>610</item>
									<item>640</item>
									<item>660</item>
								</list>
								<list name="ExcitationWLAvail" count="5">
									<item>440</item>
									<item>465</item>
									<item>498</item>
									<item>533</item>
									<item>618</item>
								</list>
								<prop name="MeasuringMode">hmmDynamic</prop>
							</obj>
							<obj name="item" class="HTCDetectionFormat" version="1">
								<list name="emlist" count="1">
									<obj name="item" class="HTCChannel" version="2">
										<prop name="name">Red 640</prop>
										<prop name="Active">1</prop>
										<prop name="EmissionWL">640</prop>
										<prop name="ExcitationWL">498</prop>
										<prop name="IntgrTime">250</prop>
										<prop name="MaxIntgrTime">2000</prop>
										<prop name="MeltFactor">1.2</prop>
										<prop name="QuantFactor">5</prop>
									</obj>
								</list>
								<prop name="name">Mono Color HybProbe</prop>
								<prop name="Active">1</prop>
								<prop name="DefChannelNdx">0</prop>
								<prop name="DenominatorNdx">-1</prop>
								<prop name="ReadOnly">0</prop>
								<list name="EmissionWLAvail" count="6">
									<item>488</item>
									<item>510</item>
									<item>580</item>
									<item>610</item>
									<item>640</item>
									<item>660</item>
								</list>
								<list name="ExcitationWLAvail" count="5">
									<item>440</item>
									<item>465</item>
									<item>498</item>
									<item>533</item>
									<item>618</item>
								</list>
								<prop name="MeasuringMode">hmmDynamic</prop>
							</obj>
							<obj name="item" class="HTCDetectionFormat" version="1">
								<list name="emlist" count="4">
									<obj name="item" class="HTCChannel" version="2">
										<prop name="name">Fluos</prop>
										<prop name="Active">1</prop>
										<prop name="EmissionWL">510</prop>
										<prop name="ExcitationWL">465</prop>
										<prop name="IntgrTime">250</prop>
										<prop name="MaxIntgrTime">2000</prop>
										<prop name="MeltFactor">2</prop>
										<prop name="QuantFactor">1.5</prop>
									</obj>
									<obj name="item" class="HTCChannel" version="2">
										<prop name="name">Red 610</prop>
										<prop name="Active">1</prop>
										<prop name="EmissionWL">610</prop>
										<prop name="ExcitationWL">498</prop>
										<prop name="IntgrTime">250</prop>
										<prop name="MaxIntgrTime">2000</prop>
										<prop name="MeltFactor">1.2</prop>
										<prop name="QuantFactor">5</prop>
									</obj>
									<obj name="item" class="HTCChannel" version="2">
										<prop name="name">Red 640</prop>
										<prop name="Active">1</prop>
										<prop name="EmissionWL">640</prop>
										<prop name="ExcitationWL">498</prop>
										<prop name="IntgrTime">250</prop>
										<prop name="MaxIntgrTime">2000</prop>
										<prop name="MeltFactor">1.2</prop>
										<prop name="QuantFactor">5</prop>
									</obj>
									<obj name="item" class="HTCChannel" version="2">
										<prop name="name">Cy 5 / Cy 5.5</prop>
										<prop name="Active">1</prop>
										<prop name="EmissionWL">660</prop>
										<prop name="ExcitationWL">498</prop>
										<prop name="IntgrTime">250</prop>
										<prop name="MaxIntgrTime">2000</prop>
										<prop name="MeltFactor">1.2</prop>
										<prop name="QuantFactor">5</prop>
									</obj>
								</list>
								<prop name="name">Multi Color HybProbe</prop>
								<prop name="Active">1</prop>
								<prop name="DefChannelNdx">0</prop>
								<prop name="DenominatorNdx">-1</prop>
								<prop name="ReadOnly">0</prop>
								<list name="EmissionWLAvail" count="6">
									<item>488</item>
									<item>510</item>
									<item>580</item>
									<item>610</item>
									<item>640</item>
									<item>660</item>
								</list>
								<list name="ExcitationWLAvail" count="5">
									<item>440</item>
									<item>465</item>
									<item>498</item>
									<item>533</item>
									<item>618</item>
								</list>
								<prop name="MeasuringMode">hmmDynamic</prop>
							</obj>
							<obj name="item" class="HTCDetectionFormat" version="1">
								<list name="emlist" count="4">
									<obj name="item" class="HTCChannel" version="2">
										<prop name="name">465-510</prop>
										<prop name="Active">1</prop>
										<prop name="EmissionWL">510</prop>
										<prop name="ExcitationWL">465</prop>
										<prop name="IntgrTime">250</prop>
										<prop name="MaxIntgrTime">1000</prop>
										<prop name="MeltFactor">1</prop>
										<prop name="QuantFactor">1</prop>
									</obj>
									<obj name="item" class="HTCChannel" version="2">
										<prop name="name">533-580</prop>
										<prop name="Active">1</prop>
										<prop name="EmissionWL">580</prop>
										<prop name="ExcitationWL">533</prop>
										<prop name="IntgrTime">250</prop>
										<prop name="MaxIntgrTime">1000</prop>
										<prop name="MeltFactor">1</prop>
										<prop name="QuantFactor">1</prop>
									</obj>
									<obj name="item" class="HTCChannel" version="2">
										<prop name="name">533-610</prop>
										<prop name="Active">1</prop>
										<prop name="EmissionWL">610</prop>
										<prop name="ExcitationWL">533</prop>
										<prop name="IntgrTime">250</prop>
										<prop name="MaxIntgrTime">1000</prop>
										<prop name="MeltFactor">1</prop>
										<prop name="QuantFactor">1</prop>
									</obj>
									<obj name="item" class="HTCChannel" version="2">
										<prop name="name">618-660</prop>
										<prop name="Active">1</prop>
										<prop name="EmissionWL">660</prop>
										<prop name="ExcitationWL">618</prop>
										<prop name="IntgrTime">250</prop>
										<prop name="MaxIntgrTime">1000</prop>
										<prop name="MeltFactor">1</prop>
										<prop name="QuantFactor">1</prop>
									</obj>
								</list>
								<prop name="name">SCicchitano1</prop>
								<prop name="Active">1</prop>
								<prop name="DefChannelNdx">0</prop>
								<prop name="DenominatorNdx">-1</prop>
								<prop name="ReadOnly">0</prop>
								<list name="EmissionWLAvail" count="6">
									<item>488</item>
									<item>510</item>
									<item>580</item>
									<item>610</item>
									<item>640</item>
									<item>660</item>
								</list>
								<list name="ExcitationWLAvail" count="5">
									<item>440</item>
									<item>465</item>
									<item>498</item>
									<item>533</item>
									<item>618</item>
								</list>
								<prop name="MeasuringMode">hmmDynamic</prop>
							</obj>
							<obj name="item" class="HTCDetectionFormat" version="1">
								<list name="emlist" count="2">
									<obj name="item" class="HTCChannel" version="2">
										<prop name="name">465-510</prop>
										<prop name="Active">1</prop>
										<prop name="EmissionWL">510</prop>
										<prop name="ExcitationWL">465</prop>
										<prop name="IntgrTime">250</prop>
										<prop name="MaxIntgrTime">1000</prop>
										<prop name="MeltFactor">1</prop>
										<prop name="QuantFactor">1</prop>
									</obj>
									<obj name="item" class="HTCChannel" version="2">
										<prop name="name">498-580</prop>
										<prop name="Active">1</prop>
										<prop name="EmissionWL">580</prop>
										<prop name="ExcitationWL">498</prop>
										<prop name="IntgrTime">250</prop>
										<prop name="MaxIntgrTime">1000</prop>
										<prop name="MeltFactor">1</prop>
										<prop name="QuantFactor">1</prop>
									</obj>
								</list>
								<prop name="name">VIC and FAM</prop>
								<prop name="Active">1</prop>
								<prop name="DefChannelNdx">0</prop>
								<prop name="DenominatorNdx">-1</prop>
								<prop name="ReadOnly">0</prop>
								<list name="EmissionWLAvail" count="6">
									<item>488</item>
									<item>510</item>
									<item>580</item>
									<item>610</item>
									<item>640</item>
									<item>660</item>
								</list>
								<list name="ExcitationWLAvail" count="5">
									<item>440</item>
									<item>465</item>
									<item>498</item>
									<item>533</item>
									<item>618</item>
								</list>
								<prop name="MeasuringMode">hmmDynamic</prop>
							</obj>
							<obj name="item" class="HTCDetectionFormat" version="1">
								<list name="emlist" count="2">
									<obj name="item" class="HTCChannel" version="2">
										<prop name="name">465-510</prop>
										<prop name="Active">1</prop>
										<prop name="EmissionWL">510</prop>
										<prop name="ExcitationWL">465</prop>
										<prop name="IntgrTime">250</prop>
										<prop name="MaxIntgrTime">1000</prop>
										<prop name="MeltFactor">1</prop>
										<prop name="QuantFactor">1</prop>
									</obj>
									<obj name="item" class="HTCChannel" version="2">
										<prop name="name">533-580</prop>
										<prop name="Active">1</prop>
										<prop name="EmissionWL">580</prop>
										<prop name="ExcitationWL">533</prop>
										<prop name="IntgrTime">250</prop>
										<prop name="MaxIntgrTime">1000</prop>
										<prop name="MeltFactor">1</prop>
										<prop name="QuantFactor">1</prop>
									</obj>
								</list>
								<prop name="name">Borowsky</prop>
								<prop name="Active">1</prop>
								<prop name="DefChannelNdx">0</prop>
								<prop name="DenominatorNdx">-1</prop>
								<prop name="ReadOnly">0</prop>
								<list name="EmissionWLAvail" count="6">
									<item>488</item>
									<item>510</item>
									<item>580</item>
									<item>610</item>
									<item>640</item>
									<item>660</item>
								</list>
								<list name="ExcitationWLAvail" count="5">
									<item>440</item>
									<item>465</item>
									<item>498</item>
									<item>533</item>
									<item>618</item>
								</list>
								<prop name="MeasuringMode">hmmDynamic</prop>
							</obj>
							<obj name="item" class="HTCDetectionFormat" version="1">
								<list name="emlist" count="2">
									<obj name="item" class="HTCChannel" version="2">
										<prop name="name">533-580</prop>
										<prop name="Active">1</prop>
										<prop name="EmissionWL">580</prop>
										<prop name="ExcitationWL">533</prop>
										<prop name="IntgrTime">250</prop>
										<prop name="MaxIntgrTime">1000</prop>
										<prop name="MeltFactor">1</prop>
										<prop name="QuantFactor">1</prop>
									</obj>
									<obj name="item" class="HTCChannel" version="2">
										<prop name="name">465-510</prop>
										<prop name="Active">1</prop>
										<prop name="EmissionWL">510</prop>
										<prop name="ExcitationWL">465</prop>
										<prop name="IntgrTime">250</prop>
										<prop name="MaxIntgrTime">1000</prop>
										<prop name="MeltFactor">1</prop>
										<prop name="QuantFactor">1</prop>
									</obj>
								</list>
								<prop name="name">RLB</prop>
								<prop name="Active">1</prop>
								<prop name="DefChannelNdx">0</prop>
								<prop name="DenominatorNdx">-1</prop>
								<prop name="ReadOnly">0</prop>
								<list name="EmissionWLAvail" count="6">
									<item>488</item>
									<item>510</item>
									<item>580</item>
									<item>610</item>
									<item>640</item>
									<item>660</item>
								</list>
								<list name="ExcitationWLAvail" count="5">
									<item>440</item>
									<item>465</item>
									<item>498</item>
									<item>533</item>
									<item>618</item>
								</list>
								<prop name="MeasuringMode">hmmDynamic</prop>
							</obj>
							<obj name="item" class="HTCDetectionFormat" version="1">
								<list name="emlist" count="0">
								</list>
								<prop name="name">New Format 1</prop>
								<prop name="Active">1</prop>
								<prop name="DefChannelNdx">-1</prop>
								<prop name="DenominatorNdx">-1</prop>
								<prop name="ReadOnly">0</prop>
								<list name="EmissionWLAvail" count="6">
									<item>488</item>
									<item>510</item>
									<item>580</item>
									<item>610</item>
									<item>640</item>
									<item>660</item>
								</list>
								<list name="ExcitationWLAvail" count="5">
									<item>440</item>
									<item>465</item>
									<item>498</item>
									<item>533</item>
									<item>618</item>
								</list>
								<prop name="MeasuringMode">hmmDynamic</prop>
							</obj>
							<obj name="item" class="HTCDetectionFormat" version="1">
								<list name="emlist" count="4">
									<obj name="item" class="HTCChannel" version="2">
										<prop name="name">618-660</prop>
										<prop name="Active">1</prop>
										<prop name="EmissionWL">660</prop>
										<prop name="ExcitationWL">618</prop>
										<prop name="IntgrTime">250</prop>
										<prop name="MaxIntgrTime">1000</prop>
										<prop name="MeltFactor">1</prop>
										<prop name="QuantFactor">1</prop>
									</obj>
									<obj name="item" class="HTCChannel" version="2">
										<prop name="name">498-580</prop>
										<prop name="Active">1</prop>
										<prop name="EmissionWL">580</prop>
										<prop name="ExcitationWL">498</prop>
										<prop name="IntgrTime">250</prop>
										<prop name="MaxIntgrTime">1000</prop>
										<prop name="MeltFactor">1</prop>
										<prop name="QuantFactor">1</prop>
									</obj>
									<obj name="item" class="HTCChannel" version="2">
										<prop name="name">533-580</prop>
										<prop name="Active">1</prop>
										<prop name="EmissionWL">580</prop>
										<prop name="ExcitationWL">533</prop>
										<prop name="IntgrTime">250</prop>
										<prop name="MaxIntgrTime">1000</prop>
										<prop name="MeltFactor">1</prop>
										<prop name="QuantFactor">1</prop>
									</obj>
									<obj name="item" class="HTCChannel" version="2">
										<prop name="name">465-510</prop>
										<prop name="Active">1</prop>
										<prop name="EmissionWL">510</prop>
										<prop name="ExcitationWL">465</prop>
										<prop name="IntgrTime">250</prop>
										<prop name="MaxIntgrTime">1000</prop>
										<prop name="MeltFactor">1</prop>
										<prop name="QuantFactor">1</prop>
									</obj>
								</list>
								<prop name="name">Borowsky_2</prop>
								<prop name="Active">1</prop>
								<prop name="DefChannelNdx">0</prop>
								<prop name="DenominatorNdx">-1</prop>
								<prop name="ReadOnly">0</prop>
								<list name="EmissionWLAvail" count="6">
									<item>488</item>
									<item>510</item>
									<item>580</item>
									<item>610</item>
									<item>640</item>
									<item>660</item>
								</list>
								<list name="ExcitationWLAvail" count="5">
									<item>440</item>
									<item>465</item>
									<item>498</item>
									<item>533</item>
									<item>618</item>
								</list>
								<prop name="MeasuringMode">hmmDynamic</prop>
							</obj>
						</list>
						<prop name="DefFormatName">Borowsky_2</prop>
					</obj>
					<list name="AcquisitionModes" count="4">
						<item>None</item>
						<item>Single</item>
						<item>Continuous</item>
						<item>Step</item>
					</list>
					<prop name="SeekTemp">30</prop>
					<prop name="SampleVolume">10</prop>
					<prop name="PlateID">06143530</prop>
				</obj>
			</obj>
			<prop name="CompletedProgramNo">3</prop>
			<prop name="StopPoint">3</prop>
			<prop name="CarouselConstMoved">0</prop>
		</obj>
		<obj name="AnlsAndSampleInfo" class="AnlsAndSampleInfo" version="1">
			<obj name="AnlsPropTypes" class="PropertyTypeList" version="1">
				<list name="emlist" count="3">
					<obj name="item" class="SamplePropType" version="1">
						<prop name="name">Units</prop>
						<prop name="PropClass">QuantUnitsProp</prop>
						<prop name="IsChannelProperty">0</prop>
						<prop name="SelectorOrder">0</prop>
						<prop name="ShowInSelector">0</prop>
						<prop name="ShowInTable">0</prop>
						<prop name="TableOrder">0</prop>
					</obj>
					<obj name="item" class="SamplePropType" version="1">
						<prop name="name">ExtRef</prop>
						<prop name="PropClass">RQExtRefProp</prop>
						<prop name="IsChannelProperty">0</prop>
						<prop name="SelectorOrder">0</prop>
						<prop name="ShowInSelector">0</prop>
						<prop name="ShowInTable">0</prop>
						<prop name="TableOrder">0</prop>
					</obj>
					<obj name="item" class="SamplePropType" version="1">
						<prop name="name">Endpt External Experiment</prop>
						<prop name="PropClass">EndptGenoExtExp</prop>
						<prop name="IsChannelProperty">0</prop>
						<prop name="SelectorOrder">0</prop>
						<prop name="ShowInSelector">0</prop>
						<prop name="ShowInTable">0</prop>
						<prop name="TableOrder">0</prop>
					</obj>
				</list>
			</obj>
			<obj name="SamplePropTypes" class="PropertyTypeList" version="1">
				<list name="emlist" count="26">
					<obj name="item" class="SamplePosPropType" version="1">
						<prop name="name">Position</prop>
						<prop name="PropClass">GenSampleEditPosition</prop>
						<prop name="AnalysisClass">General</prop>
						<prop name="IsChannelProperty">0</prop>
						<prop name="SelectorOrder">0</prop>
						<prop name="ShowInSelector">0</prop>
						<prop name="ShowInTable">1</prop>
						<prop name="TableOrder">0</prop>
					</obj>
					<obj name="item" class="SamplePropType" version="1">
						<prop name="name">Color</prop>
						<prop name="PropClass">SamplePrefColor</prop>
						<prop name="AnalysisClass">General</prop>
						<prop name="IsChannelProperty">0</prop>
						<prop name="SelectorOrder">1</prop>
						<prop name="ShowInSelector">0</prop>
						<prop name="ShowInTable">1</prop>
						<prop name="TableOrder">1</prop>
					</obj>
					<obj name="item" class="SamplePropType" version="1">
						<prop name="name">Replicate of</prop>
						<prop name="PropClass">GenSampleEditReplicate</prop>
						<prop name="AnalysisClass">General</prop>
						<prop name="IsChannelProperty">0</prop>
						<prop name="SelectorOrder">2</prop>
						<prop name="ShowInSelector">0</prop>
						<prop name="ShowInTable">1</prop>
						<prop name="TableOrder">2</prop>
					</obj>
					<obj name="item" class="SamplePropType" version="1">
						<prop name="name">Sample Name</prop>
						<prop name="PropClass">GenSampleEditName</prop>
						<prop name="AnalysisClass">General</prop>
						<prop name="IsChannelProperty">0</prop>
						<prop name="SelectorOrder">3</prop>
						<prop name="ShowInSelector">1</prop>
						<prop name="ShowInTable">1</prop>
						<prop name="TableOrder">3</prop>
					</obj>
					<obj name="item" class="SamplePropType" version="1">
						<prop name="name">Subsets</prop>
						<prop name="PropClass">GenSampleEditSubset</prop>
						<prop name="AnalysisClass">General</prop>
						<prop name="IsChannelProperty">0</prop>
						<prop name="SelectorOrder">4</prop>
						<prop name="ShowInSelector">0</prop>
						<prop name="ShowInTable">0</prop>
						<prop name="TableOrder">4</prop>
					</obj>
					<obj name="item" class="SamplePropType" version="1">
						<prop name="name">Notes</prop>
						<prop name="PropClass">GenSampleEditNotes</prop>
						<prop name="AnalysisClass">General</prop>
						<prop name="IsChannelProperty">0</prop>
						<prop name="SelectorOrder">5</prop>
						<prop name="ShowInSelector">0</prop>
						<prop name="ShowInTable">0</prop>
						<prop name="TableOrder">5</prop>
					</obj>
					<obj name="item" class="SamplePropType" version="1">
						<prop name="name">Sample ID</prop>
						<prop name="PropClass">HTCSampleID</prop>
						<prop name="AnalysisClass">General</prop>
						<prop name="IsChannelProperty">0</prop>
						<prop name="SelectorOrder">6</prop>
						<prop name="ShowInSelector">0</prop>
						<prop name="ShowInTable">0</prop>
						<prop name="TableOrder">6</prop>
					</obj>
					<obj name="item" class="SamplePropType" version="1">
						<prop name="name">Sample Prep Notes</prop>
						<prop name="PropClass">HTCSamplePrepNotes</prop>
						<prop name="AnalysisClass">General</prop>
						<prop name="IsChannelProperty">0</prop>
						<prop name="SelectorOrder">7</prop>
						<prop name="ShowInSelector">0</prop>
						<prop name="ShowInTable">0</prop>
						<prop name="TableOrder">7</prop>
					</obj>
					<obj name="item" class="SamplePrefWidthType" version="1">
						<prop name="name">Width</prop>
						<prop name="PropClass">SamplePrefWidth</prop>
						<prop name="AnalysisClass">Sample preferences</prop>
						<prop name="IsChannelProperty">0</prop>
						<prop name="SelectorOrder">8</prop>
						<prop name="ShowInSelector">0</prop>
						<prop name="ShowInTable">0</prop>
						<prop name="TableOrder">8</prop>
					</obj>
					<obj name="item" class="SamplePrefLineStyleType" version="1">
						<prop name="name">Line Style</prop>
						<prop name="PropClass">SamplePrefLineStyle</prop>
						<prop name="AnalysisClass">Sample preferences</prop>
						<prop name="IsChannelProperty">0</prop>
						<prop name="SelectorOrder">9</prop>
						<prop name="ShowInSelector">0</prop>
						<prop name="ShowInTable">0</prop>
						<prop name="TableOrder">9</prop>
					</obj>
					<obj name="item" class="SamplePrefPointStyleType" version="1">
						<prop name="name">Point Style</prop>
						<prop name="PropClass">SamplePrefPointStyle</prop>
						<prop name="AnalysisClass">Sample preferences</prop>
						<prop name="IsChannelProperty">0</prop>
						<prop name="SelectorOrder">10</prop>
						<prop name="ShowInSelector">0</prop>
						<prop name="ShowInTable">0</prop>
						<prop name="TableOrder">10</prop>
					</obj>
					<obj name="item" class="SamplePropType" version="1">
						<prop name="name">Dominant Channel</prop>
						<prop name="PropClass">DominantChannelProp</prop>
						<prop name="AnalysisClass">Color Compensation Analysis</prop>
						<prop name="IsChannelProperty">0</prop>
						<prop name="SelectorOrder">11</prop>
						<prop name="ShowInSelector">0</prop>
						<prop name="ShowInTable">0</prop>
						<prop name="TableOrder">11</prop>
					</obj>
					<obj name="item" class="EndPtSampleTypePropertyType" version="1">
						<prop name="name">EndPt Sample Type</prop>
						<prop name="PropClass">GroupingSample</prop>
						<prop name="AnalysisClass">EndPtGenotyping</prop>
						<prop name="IsChannelProperty">0</prop>
						<prop name="SelectorOrder">12</prop>
						<prop name="ShowInSelector">0</prop>
						<prop name="ShowInTable">0</prop>
						<prop name="TableOrder">12</prop>
					</obj>
					<obj name="item" class="SamplePropType" version="1">
						<prop name="name">EndPt Genotype</prop>
						<prop name="PropClass">Genotype</prop>
						<prop name="AnalysisClass">EndPtGenotyping</prop>
						<prop name="IsChannelProperty">0</prop>
						<prop name="SelectorOrder">13</prop>
						<prop name="ShowInSelector">0</prop>
						<prop name="ShowInTable">0</prop>
						<prop name="TableOrder">13</prop>
					</obj>
					<obj name="item" class="SamplePropType" version="1">
						<prop name="name">Target Name</prop>
						<prop name="PropClass">TargetName</prop>
						<prop name="AnalysisClass">General</prop>
						<prop name="IsChannelProperty">1</prop>
						<prop name="SelectorOrder">14</prop>
						<prop name="ShowInSelector">0</prop>
						<prop name="ShowInTable">0</prop>
						<prop name="TableOrder">14</prop>
					</obj>
					<obj name="item" class="QuantSampleTypePropertyType" version="1">
						<prop name="name">Quantification Sample Type</prop>
						<prop name="PropClass">QuantSampleTypeProperty</prop>
						<prop name="AnalysisClass">Quantification Analysis</prop>
						<prop name="IsChannelProperty">1</prop>
						<prop name="SelectorOrder">15</prop>
						<prop name="ShowInSelector">0</prop>
						<prop name="ShowInTable">0</prop>
						<prop name="TableOrder">15</prop>
					</obj>
					<obj name="item" class="SamplePropType" version="1">
						<prop name="name">Concentration</prop>
						<prop name="PropClass">QuantConcProperty</prop>
						<prop name="AnalysisClass">Quantification Analysis</prop>
						<prop name="IsChannelProperty">1</prop>
						<prop name="SelectorOrder">16</prop>
						<prop name="ShowInSelector">0</prop>
						<prop name="ShowInTable">0</prop>
						<prop name="TableOrder">16</prop>
					</obj>
					<obj name="item" class="QuantCpType" version="1">
						<prop name="name">Cp Low</prop>
						<prop name="PropClass">QuantCpLowProp</prop>
						<prop name="AnalysisClass">Quantification Analysis</prop>
						<prop name="IsChannelProperty">1</prop>
						<prop name="SelectorOrder">17</prop>
						<prop name="ShowInSelector">0</prop>
						<prop name="ShowInTable">0</prop>
						<prop name="TableOrder">17</prop>
					</obj>
					<obj name="item" class="QuantCpType" version="1">
						<prop name="name">Cp High</prop>
						<prop name="PropClass">QuantCpHighProp</prop>
						<prop name="AnalysisClass">Quantification Analysis</prop>
						<prop name="IsChannelProperty">1</prop>
						<prop name="SelectorOrder">18</prop>
						<prop name="ShowInSelector">0</prop>
						<prop name="ShowInTable">0</prop>
						<prop name="TableOrder">18</prop>
					</obj>
					<obj name="item" class="GroupSampleTypePropertyType" version="1">
						<prop name="name">Melt Geno Sample Type</prop>
						<prop name="PropClass">GroupChannelTypeProp</prop>
						<prop name="AnalysisClass">Melt Geno</prop>
						<prop name="IsChannelProperty">1</prop>
						<prop name="SelectorOrder">19</prop>
						<prop name="ShowInSelector">0</prop>
						<prop name="ShowInTable">0</prop>
						<prop name="TableOrder">19</prop>
					</obj>
					<obj name="item" class="SamplePropType" version="1">
						<prop name="name">Melt Geno Genotype</prop>
						<prop name="PropClass">ChannelGenotype</prop>
						<prop name="AnalysisClass">Melt Geno</prop>
						<prop name="IsChannelProperty">1</prop>
						<prop name="SelectorOrder">20</prop>
						<prop name="ShowInSelector">0</prop>
						<prop name="ShowInTable">0</prop>
						<prop name="TableOrder">20</prop>
					</obj>
					<obj name="item" class="RQTargetPropertyType" version="1">
						<prop name="name">Target Type</prop>
						<prop name="PropClass">RQTargetProperty</prop>
						<prop name="AnalysisClass">Relative Quantification</prop>
						<prop name="IsChannelProperty">1</prop>
						<prop name="SelectorOrder">21</prop>
						<prop name="ShowInSelector">0</prop>
						<prop name="ShowInTable">0</prop>
						<prop name="TableOrder">21</prop>
					</obj>
					<obj name="item" class="RQSampleTargetPropertyType" version="1">
						<prop name="name">Combined Sample and Target Type</prop>
						<prop name="PropClass">RQSampleTargetProperty</prop>
						<prop name="AnalysisClass">Relative Quantification</prop>
						<prop name="IsChannelProperty">1</prop>
						<prop name="SelectorOrder">22</prop>
						<prop name="ShowInSelector">0</prop>
						<prop name="ShowInTable">0</prop>
						<prop name="TableOrder">22</prop>
					</obj>
					<obj name="item" class="SamplePropType" version="1">
						<prop name="name">Efficiency</prop>
						<prop name="PropClass">RQEffProp</prop>
						<prop name="AnalysisClass">Relative Quantification</prop>
						<prop name="IsChannelProperty">1</prop>
						<prop name="SelectorOrder">23</prop>
						<prop name="ShowInSelector">0</prop>
						<prop name="ShowInTable">0</prop>
						<prop name="TableOrder">23</prop>
					</obj>
					<obj name="item" class="GroupSampleTypePropertyTypeNoPos" version="1">
						<prop name="name">Scanning Sample Type</prop>
						<prop name="PropClass">GroupChannelTypeProp</prop>
						<prop name="AnalysisClass">Scanning</prop>
						<prop name="IsChannelProperty">1</prop>
						<prop name="SelectorOrder">24</prop>
						<prop name="ShowInSelector">0</prop>
						<prop name="ShowInTable">0</prop>
						<prop name="TableOrder">24</prop>
					</obj>
					<obj name="item" class="SamplePropType" version="1">
						<prop name="name">Scanning Genotype</prop>
						<prop name="PropClass">ChannelGenotype</prop>
						<prop name="AnalysisClass">Scanning</prop>
						<prop name="IsChannelProperty">1</prop>
						<prop name="SelectorOrder">25</prop>
						<prop name="ShowInSelector">0</prop>
						<prop name="ShowInTable">0</prop>
						<prop name="TableOrder">25</prop>
					</obj>
				</list>
			</obj>
			<obj name="SelectedChannels" class="TEMIntegerSet" version="1">
				<list name="Items" count="4">
					<prop name="Item">0</prop>
					<prop name="Item">1</prop>
					<prop name="Item">2</prop>
					<prop name="Item">3</prop>
				</list>
			</obj>
			<obj name="AnalysisProperties" class="ExpPropList" version="1">
				<list name="emlist" count="3">
					<obj name="PropertyObject" class="EndptGenoExtExp" version="3">
						<prop name="PropertyTypeName">Endpt External Experiment</prop>
					</obj>
					<obj name="PropertyObject" class="RQExtRefProp" version="3">
						<prop name="PropertyTypeName">ExtRef</prop>
						<prop name="RefExpProg">-1</prop>
					</obj>
					<obj name="PropertyObject" class="QuantUnitsProp" version="3">
						<prop name="PropertyTypeName">Units</prop>
					</obj>
				</list>
			</obj>
			<obj name="SampleInfoList" class="SamplePropInfoList" version="1">
				<list name="emlist" count="96">
					<obj name="item" class="SamplePropInfo" version="1">
						<obj name="ChannelProperties" class="ChanPropList" version="2">
							<obj name="ChannelProperties" class="EMList" version="1">
								<list name="emlist" count="4">
									<obj name="item" class="PropertyList" version="1">
										<list name="emlist" count="12">
											<obj name="PropertyObject" class="RQSampleTargetProperty" version="4">
												<prop name="PropertyTypeName">Combined Sample and Target Type</prop>
												<prop name="Position">0</prop>
												<prop name="IsDefault">0</prop>
												<obj name="ChannelProp" class="ChannelProperty" version="1">
													<prop name="ChannelIdx">0</prop>
												</obj>
											</obj>
											<obj name="PropertyObject" class="QuantConcProperty" version="4">
												<prop name="PropertyTypeName">Concentration</prop>
												<prop name="Position">0</prop>
												<prop name="IsDefault">1</prop>
												<prop name="Concentration">0</prop>
												<obj name="ChannelProp" class="ChannelProperty" version="1">
													<prop name="ChannelIdx">0</prop>
												</obj>
												<prop name="ReadOnly">1</prop>
											</obj>
											<obj name="PropertyObject" class="QuantCpHighProp" version="4">
												<prop name="PropertyTypeName">Cp High</prop>
												<prop name="Position">0</prop>
												<prop name="IsDefault">1</prop>
												<prop name="CpRangeHigh">0</prop>
												<obj name="ChannelProp" class="ChannelProperty" version="1">
													<prop name="ChannelIdx">0</prop>
												</obj>
												<prop name="ReadOnly">1</prop>
											</obj>
											<obj name="PropertyObject" class="QuantCpLowProp" version="4">
												<prop name="PropertyTypeName">Cp Low</prop>
												<prop name="Position">0</prop>
												<prop name="IsDefault">1</prop>
												<prop name="CpRangeLow">0</prop>
												<obj name="ChannelProp" class="ChannelProperty" version="1">
													<prop name="ChannelIdx">0</prop>
												</obj>
												<prop name="ReadOnly">1</prop>
											</obj>
											<obj name="PropertyObject" class="RQEffProp" version="4">
												<prop name="PropertyTypeName">Efficiency</prop>
												<prop name="Position">0</prop>
												<prop name="IsDefault">1</prop>
												<prop name="Efficiency">2</prop>
												<obj name="ChannelProp" class="ChannelProperty" version="1">
													<prop name="ChannelIdx">0</prop>
												</obj>
											</obj>
											<obj name="PropertyObject" class="ChannelGenotype" version="4">
												<prop name="PropertyTypeName">Melt Geno Genotype</prop>
												<prop name="Position">0</prop>
												<prop name="IsDefault">1</prop>
												<prop name="ReadOnly">1</prop>
												<obj name="ChannelProp" class="ChannelProperty" version="1">
													<prop name="ChannelIdx">0</prop>
												</obj>
											</obj>
											<obj name="PropertyObject" class="GroupChannelTypeProp" version="4">
												<prop name="PropertyTypeName">Melt Geno Sample Type</prop>
												<prop name="Position">0</prop>
												<prop name="IsDefault">0</prop>
												<prop name="GroupSampleType">mstUnknown</prop>
												<obj name="ChannelProp" class="ChannelProperty" version="1">
													<prop name="ChannelIdx">0</prop>
												</obj>
											</obj>
											<obj name="PropertyObject" class="QuantSampleTypeProperty" version="4">
												<prop name="PropertyTypeName">Quantification Sample Type</prop>
												<prop name="Position">0</prop>
												<prop name="IsDefault">0</prop>
												<prop name="SampleType">qsUnknown</prop>
												<obj name="ChannelProp" class="ChannelProperty" version="1">
													<prop name="ChannelIdx">0</prop>
												</obj>
											</obj>
											<obj name="PropertyObject" class="ChannelGenotype" version="4">
												<prop name="PropertyTypeName">Scanning Genotype</prop>
												<prop name="Position">0</prop>
												<prop name="IsDefault">1</prop>
												<prop name="ReadOnly">1</prop>
												<obj name="ChannelProp" class="ChannelProperty" version="1">
													<prop name="ChannelIdx">0</prop>
												</obj>
											</obj>
											<obj name="PropertyObject" class="GroupChannelTypeProp" version="4">
												<prop name="PropertyTypeName">Scanning Sample Type</prop>
												<prop name="Position">0</prop>
												<prop name="IsDefault">0</prop>
												<prop name="GroupSampleType">mstUnknown</prop>
												<obj name="ChannelProp" class="ChannelProperty" version="1">
													<prop name="ChannelIdx">0</prop>
												</obj>
											</obj>
											<obj name="PropertyObject" class="TargetName" version="4">
												<prop name="PropertyTypeName">Target Name</prop>
												<prop name="Position">0</prop>
												<prop name="IsDefault">1</prop>
												<obj name="ChannelProp" class="ChannelProperty" version="1">
													<prop name="ChannelIdx">0</prop>
												</obj>
											</obj>
											<obj name="PropertyObject" class="RQTargetProperty" version="4">
												<prop name="PropertyTypeName">Target Type</prop>
												<prop name="Position">0</prop>
												<prop name="IsDefault">0</prop>
												<prop name="TargetType">dtNone</prop>
												<obj name="ChannelProp" class="ChannelProperty" version="1">
													<prop name="ChannelIdx">0</prop>
												</obj>
											</obj>
										</list>
									</obj>
									<obj name="item" class="PropertyList" version="1">
										<list name="emlist" count="12">
											<obj name="PropertyObject" class="RQSampleTargetProperty" version="4">
												<prop name="PropertyTypeName">Combined Sample and Target Type</prop>
												<prop name="Position">0</prop>
												<prop name="IsDefault">0</prop>
												<obj name="ChannelProp" class="ChannelProperty" version="1">
													<prop name="ChannelIdx">1</prop>
												</obj>
											</obj>
											<obj name="PropertyObject" class="QuantConcProperty" version="4">
												<prop name="PropertyTypeName">Concentration</prop>
												<prop name="Position">0</prop>
												<prop name="IsDefault">1</prop>
												<prop name="Concentration">0</prop>
												<obj name="ChannelProp" class="ChannelProperty" version="1">
													<prop name="ChannelIdx">1</prop>
												</obj>
												<prop name="ReadOnly">1</prop>
											</obj>
											<obj name="PropertyObject" class="QuantCpHighProp" version="4">
												<prop name="PropertyTypeName">Cp High</prop>
												<prop name="Position">0</prop>
												<prop name="IsDefault">1</prop>
												<prop name="CpRangeHigh">0</prop>
												<obj name="ChannelProp" class="ChannelProperty" version="1">
													<prop name="ChannelIdx">1</prop>
												</obj>
												<prop name="ReadOnly">1</prop>
											</obj>
											<obj name="PropertyObject" class="QuantCpLowProp" version="4">
												<prop name="PropertyTypeName">Cp Low</prop>
												<prop name="Position">0</prop>
												<prop name="IsDefault">1</prop>
												<prop name="CpRangeLow">0</prop>
												<obj name="ChannelProp" class="ChannelProperty" version="1">
													<prop name="ChannelIdx">1</prop>
												</obj>
												<prop name="ReadOnly">1</prop>
											</obj>
											<obj name="PropertyObject" class="RQEffProp" version="4">
												<prop name="PropertyTypeName">Efficiency</prop>
												<prop name="Position">0</prop>
												<prop name="IsDefault">1</prop>
												<prop name="Efficiency">2</prop>
												<obj name="ChannelProp" class="ChannelProperty" version="1">
													<prop name="ChannelIdx">1</prop>
												</obj>
											</obj>
											<obj name="PropertyObject" class="ChannelGenotype" version="4">
												<prop name="PropertyTypeName">Melt Geno Genotype</prop>
												<prop name="Position">0</prop>
												<prop name="IsDefault">1</prop>
												<prop name="ReadOnly">1</prop>
												<obj name="ChannelProp" class="ChannelProperty" version="1">
													<prop name="ChannelIdx">1</prop>
												</obj>
											</obj>
											<obj name="PropertyObject" class="GroupChannelTypeProp" version="4">
												<prop name="PropertyTypeName">Melt Geno Sample Type</prop>
												<prop name="Position">0</prop>
												<prop name="IsDefault">0</prop>
												<prop name="GroupSampleType">mstUnknown</prop>
												<obj name="ChannelProp" class="ChannelProperty" version="1">
													<prop name="ChannelIdx">1</prop>
												</obj>
											</obj>
											<obj name="PropertyObject" class="QuantSampleTypeProperty" version="4">
												<prop name="PropertyTypeName">Quantification Sample Type</prop>
												<prop name="Position">0</prop>
												<prop name="IsDefault">0</prop>
												<prop name="SampleType">qsUnknown</prop>
												<obj name="ChannelProp" class="ChannelProperty" version="1">
													<prop name="ChannelIdx">1</prop>
												</obj>
											</obj>
											<obj name="PropertyObject" class="ChannelGenotype" version="4">
												<prop name="PropertyTypeName">Scanning Genotype</prop>
												<prop name="Position">0</prop>
												<prop name="IsDefault">1</prop>
												<prop name="ReadOnly">1</prop>
												<obj name="ChannelProp" class="ChannelProperty" version="1">
													<prop name="ChannelIdx">1</prop>
												</obj>
											</obj>
											<obj name="PropertyObject" class="GroupChannelTypeProp" version="4">
												<prop name="PropertyTypeName">Scanning Sample Type</prop>
												<prop name="Position">0</prop>
												<prop name="IsDefault">0</prop>
												<prop name="GroupSampleType">mstUnknown</prop>
												<obj name="ChannelProp" class="ChannelProperty" version="1">
													<prop name="ChannelIdx">1</prop>
												</obj>
											</obj>
											<obj name="PropertyObject" class="TargetName" version="4">
												<prop name="PropertyTypeName">Target Name</prop>
												<prop name="Position">0</prop>
												<prop name="IsDefault">1</prop>
												<obj name="ChannelProp" class="ChannelProperty" version="1">
													<prop name="ChannelIdx">1</prop>
												</obj>
											</obj>
											<obj name="PropertyObject" class="RQTargetProperty" version="4">
												<prop name="PropertyTypeName">Target Type</prop>
												<prop name="Position">0</prop>
												<prop name="IsDefault">0</prop>
												<prop name="TargetType">dtNone</prop>
												<obj name="ChannelProp" class="ChannelProperty" version="1">
													<prop name="ChannelIdx">1</prop>
												</obj>
											</obj>
										</list>
									</obj>
									<obj name="item" class="PropertyList" version="1">
										<list name="emlist" count="12">
											<obj name="PropertyObject" class="RQSampleTargetProperty" version="4">
												<prop name="PropertyTypeName">Combined Sample and Target Type</prop>
												<prop name="Position">0</prop>
												<prop name="IsDefault">0</prop>
												<obj name="ChannelProp" class="ChannelProperty" version="1">
													<prop name="ChannelIdx">2</prop>
												</obj>
											</obj>
											<obj name="PropertyObject" class="QuantConcProperty" version="4">
												<prop name="PropertyTypeName">Concentration</prop>
												<prop name="Position">0</prop>
												<prop name="IsDefault">1</prop>
												<prop name="Concentration">0</prop>
												<obj name="ChannelProp" class="ChannelProperty" version="1">
													<prop name="ChannelIdx">2</prop>
												</obj>
												<prop name="ReadOnly">1</prop>
											</obj>
											<obj name="PropertyObject" class="QuantCpHighProp" version="4">
												<prop name="PropertyTypeName">Cp High</prop>
												<prop name="Position">0</prop>
												<prop name="IsDefault">1</prop>
												<prop name="CpRangeHigh">0</prop>
												<obj name="ChannelProp" class="ChannelProperty" version="1">
													<prop name="ChannelIdx">2</prop>
												</obj>
												<prop name="ReadOnly">1</prop>
											</obj>
											<obj name="PropertyObject" class="QuantCpLowProp" version="4">
												<prop name="PropertyTypeName">Cp Low</prop>
												<prop name="Position">0</prop>
												<prop name="IsDefault">1</prop>
												<prop name="CpRangeLow">0</prop>
												<obj name="ChannelProp" class="ChannelProperty" version="1">
													<prop name="ChannelIdx">2</prop>
												</obj>
												<prop name="ReadOnly">1</prop>
											</obj>
											<obj name="PropertyObject" class="RQEffProp" version="4">
												<prop name="PropertyTypeName">Efficiency</prop>
												<prop name="Position">0</prop>
												<prop name="IsDefault">1</prop>
												<prop name="Efficiency">2</prop>
												<obj name="ChannelProp" class="ChannelProperty" version="1">
													<prop name="ChannelIdx">2</prop>
												</obj>
											</obj>
											<obj name="PropertyObject" class="ChannelGenotype" version="4">
												<prop name="PropertyTypeName">Melt Geno Genotype</prop>
												<prop name="Position">0</prop>
												<prop name="IsDefault">1</prop>
												<prop name="ReadOnly">1</prop>
												<obj name="ChannelProp" class="ChannelProperty" version="1">
													<prop name="ChannelIdx">2</prop>
												</obj>
											</obj>
											<obj name="PropertyObject" class="GroupChannelTypeProp" version="4">
												<prop name="PropertyTypeName">Melt Geno Sample Type</prop>
												<prop name="Position">0</prop>
												<prop name="IsDefault">0</prop>
												<prop name="GroupSampleType">mstUnknown</prop>
												<obj name="ChannelProp" class="ChannelProperty" version="1">
													<prop name="ChannelIdx">2</prop>
												</obj>
											</obj>
											<obj name="PropertyObject" class="QuantSampleTypeProperty" version="4">
												<prop name="PropertyTypeName">Quantification Sample Type</prop>
												<prop name="Position">0</prop>
												<prop name="IsDefault">0</prop>
												<prop name="SampleType">qsUnknown</prop>
												<obj name="ChannelProp" class="ChannelProperty" version="1">
													<prop name="ChannelIdx">2</prop>
												</obj>
											</obj>
											<obj name="PropertyObject" class="ChannelGenotype" version="4">
												<prop name="PropertyTypeName">Scanning Genotype</prop>
												<prop name="Position">0</prop>
												<prop name="IsDefault">1</prop>
												<prop name="ReadOnly">1</prop>
												<obj name="ChannelProp" class="ChannelProperty" version="1">
													<prop name="ChannelIdx">2</prop>
												</obj>
											</obj>
											<obj name="PropertyObject" class="GroupChannelTypeProp" version="4">
												<prop name="PropertyTypeName">Scanning Sample Type</prop>
												<prop name="Position">0</prop>
												<prop name="IsDefault">0</prop>
												<prop name="GroupSampleType">mstUnknown</prop>
												<obj name="ChannelProp" class="ChannelProperty" version="1">
													<prop name="ChannelIdx">2</prop>
												</obj>
											</obj>
											<obj name="PropertyObject" class="TargetName" version="4">
												<prop name="PropertyTypeName">Target Name</prop>
												<prop name="Position">0</prop>
												<prop name="IsDefault">1</prop>
												<obj name="ChannelProp" class="ChannelProperty" version="1">
													<prop name="ChannelIdx">2</prop>
												</obj>
											</obj>
											<obj name="PropertyObject" class="RQTargetProperty" version="4">
												<prop name="PropertyTypeName">Target Type</prop>
												<prop name="Position">0</prop>
												<prop name="IsDefault">0</prop>
												<prop name="TargetType">dtNone</prop>
												<obj name="ChannelProp" class="ChannelProperty" version="1">
													<prop name="ChannelIdx">2</prop>
												</obj>
											</obj>
										</list>
									</obj>
									<obj name="item" class="PropertyList" version="1">
										<list name="emlist" count="12">
											<obj name="PropertyObject" class="RQSampleTargetProperty" version="4">
												<prop name="PropertyTypeName">Combined Sample and Target Type</prop>
												<prop name="Position">0</prop>
												<prop name="IsDefault">0</prop>
												<obj name="ChannelProp" class="ChannelProperty" version="1">
													<prop name="ChannelIdx">3</prop>
												</obj>
											</obj>
											<obj name="PropertyObject" class="QuantConcProperty" version="4">
												<prop name="PropertyTypeName">Concentration</prop>
												<prop name="Position">0</prop>
												<prop name="IsDefault">1</prop>
												<prop name="Concentration">0</prop>
												<obj name="ChannelProp" class="ChannelProperty" version="1">
													<prop name="ChannelIdx">3</prop>
												</obj>
												<prop name="ReadOnly">1</prop>
											</obj>
											<obj name="PropertyObject" class="QuantCpHighProp" version="4">
												<prop name="PropertyTypeName">Cp High</prop>
												<prop name="Position">0</prop>
												<prop name="IsDefault">1</prop>
												<prop name="CpRangeHigh">0</prop>
												<obj name="ChannelProp" class="ChannelProperty" version="1">
													<prop name="ChannelIdx">3</prop>
												</obj>
												<prop name="ReadOnly">1</prop>
											</obj>
											<obj name="PropertyObject" class="QuantCpLowProp" version="4">
												<prop name="PropertyTypeName">Cp Low</prop>
												<prop name="Position">0</prop>
												<prop name="IsDefault">1</prop>
												<prop name="CpRangeLow">0</prop>
												<obj name="ChannelProp" class="ChannelProperty" version="1">
													<prop name="ChannelIdx">3</prop>
												</obj>
												<prop name="ReadOnly">1</prop>
											</obj>
											<obj name="PropertyObject" class="RQEffProp" version="4">
												<prop name="PropertyTypeName">Efficiency</prop>
												<prop name="Position">0</prop>
												<prop name="IsDefault">1</prop>
												<prop name="Efficiency">2</prop>
												<obj name="ChannelProp" class="ChannelProperty" version="1">
													<prop name="ChannelIdx">3</prop>
												</obj>
											</obj>
											<obj name="PropertyObject" class="ChannelGenotype" version="4">
												<prop name="PropertyTypeName">Melt Geno Genotype</prop>
												<prop name="Position">0</prop>
												<prop name="IsDefault">1</prop>
												<prop name="ReadOnly">1</prop>
												<obj name="ChannelProp" class="ChannelProperty" version="1">
													<prop name="ChannelIdx">3</prop>
												</obj>
											</obj>
											<obj name="PropertyObject" class="GroupChannelTypeProp" version="4">
												<prop name="PropertyTypeName">Melt Geno Sample Type</prop>
												<prop name="Position">0</prop>
												<prop name="IsDefault">0</prop>
												<prop name="GroupSampleType">mstUnknown</prop>
												<obj name="ChannelProp" class="ChannelProperty" version="1">
													<prop name="ChannelIdx">3</prop>
												</obj>
											</obj>
											<obj name="PropertyObject" class="QuantSampleTypeProperty" version="4">
												<prop name="PropertyTypeName">Quantification Sample Type</prop>
												<prop name="Position">0</prop>
												<prop name="IsDefault">0</prop>
												<prop name="SampleType">qsUnknown</prop>
												<obj name="ChannelProp" class="ChannelProperty" version="1">
													<prop name="ChannelIdx">3</prop>
												</obj>
											</obj>
											<obj name="PropertyObject" class="ChannelGenotype" version="4">
												<prop name="PropertyTypeName">Scanning Genotype</prop>
												<prop name="Position">0</prop>
												<prop name="IsDefault">1</prop>
												<prop name="ReadOnly">1</prop>
												<obj name="ChannelProp" class="ChannelProperty" version="1">
													<prop name="ChannelIdx">3</prop>
												</obj>
											</obj>
											<obj name="PropertyObject" class="GroupChannelTypeProp" version="4">
												<prop name="PropertyTypeName">Scanning Sample Type</prop>
												<prop name="Position">0</prop>
												<prop name="IsDefault">0</prop>
												<prop name="GroupSampleType">mstUnknown</prop>
												<obj name="ChannelProp" class="ChannelProperty" version="1">
													<prop name="ChannelIdx">3</prop>
												</obj>
											</obj>
											<obj name="PropertyObject" class="TargetName" version="4">
												<prop name="PropertyTypeName">Target Name</prop>
												<prop name="Position">0</prop>
												<prop name="IsDefault">1</prop>
												<obj name="ChannelProp" class="ChannelProperty" version="1">
													<prop name="ChannelIdx">3</prop>
												</obj>
											</obj>
											<obj name="PropertyObject" class="RQTargetProperty" version="4">
												<prop name="PropertyTypeName">Target Type</prop>
												<prop name="Position">0</prop>
												<prop name="IsDefault">0</prop>
												<prop name="TargetType">dtNone</prop>
												<obj name="ChannelProp" class="ChannelProperty" version="1">
													<prop name="ChannelIdx">3</prop>
												</obj>
											</obj>
										</list>
									</obj>
								</list>
							</obj>
						</obj>
						<prop name="ChannelPropertyCount">4</prop>
						<prop name="ContainerPosition">0</prop>
						<prop name="HasSampleProperties">1</prop>
						<obj name="SampleProperties" class="PropertyList" version="1">
							<list name="emlist" count="14">
								<obj name="PropertyObject" class="SamplePrefColor" version="4">
									<prop name="PropertyTypeName">Color</prop>
									<prop name="Position">0</prop>
									<prop name="IsDefault">0</prop>
									<prop name="Color">$00FF8000</prop>
								</obj>
								<obj name="PropertyObject" class="DominantChannelProp" version="4">
									<prop name="PropertyTypeName">Dominant Channel</prop>
									<prop name="Position">0</prop>
									<prop name="IsDefault">0</prop>
									<prop name="DominantChannel">0</prop>
								</obj>
								<obj name="PropertyObject" class="Genotype" version="4">
									<prop name="PropertyTypeName">EndPt Genotype</prop>
									<prop name="Position">0</prop>
									<prop name="IsDefault">1</prop>
									<prop name="ReadOnly">1</prop>
								</obj>
								<obj name="PropertyObject" class="GroupingSample" version="4">
									<prop name="PropertyTypeName">EndPt Sample Type</prop>
									<prop name="Position">0</prop>
									<prop name="IsDefault">0</prop>
									<prop name="GroupSampleType">mstUnknown</prop>
								</obj>
								<obj name="PropertyObject" class="SamplePrefLineStyle" version="4">
									<prop name="PropertyTypeName">Line Style</prop>
									<prop name="Position">0</prop>
									<prop name="IsDefault">0</prop>
									<prop name="LineStyle">psSolid</prop>
								</obj>
								<obj name="PropertyObject" class="GenSampleEditNotes" version="4">
									<prop name="PropertyTypeName">Notes</prop>
									<prop name="Position">0</prop>
									<prop name="IsDefault">1</prop>
								</obj>
								<obj name="PropertyObject" class="SamplePrefPointStyle" version="4">
									<prop name="PropertyTypeName">Point Style</prop>
									<prop name="Position">0</prop>
									<prop name="IsDefault">0</prop>
									<prop name="PointStyle">psNothing</prop>
								</obj>
								<obj name="PropertyObject" class="GenSampleEditPosition" version="4">
									<prop name="PropertyTypeName">Position</prop>
									<prop name="Position">0</prop>
									<prop name="IsDefault">1</prop>
								</obj>
								<obj name="PropertyObject" class="GenSampleEditReplicate" version="4">
									<prop name="PropertyTypeName">Replicate of</prop>
									<prop name="Position">0</prop>
									<prop name="IsDefault">1</prop>
									<prop name="ReplicateOf">-1</prop>
								</obj>
								<obj name="PropertyObject" class="HTCSampleID" version="4">
									<prop name="PropertyTypeName">Sample ID</prop>
									<prop name="Position">0</prop>
									<prop name="IsDefault">1</prop>
								</obj>
								<obj name="PropertyObject" class="GenSampleEditName" version="4">
									<prop name="PropertyTypeName">Sample Name</prop>
									<prop name="Position">0</prop>
									<prop name="IsDefault">1</prop>
									<prop name="name">Sample 1</prop>
								</obj>
								<obj name="PropertyObject" class="HTCSamplePrepNotes" version="4">
									<prop name="PropertyTypeName">Sample Prep Notes</prop>
									<prop name="Position">0</prop>
									<prop name="IsDefault">1</prop>
								</obj>
								<obj name="PropertyObject" class="GenSampleEditSubset" version="4">
									<prop name="PropertyTypeName">Subsets</prop>
									<prop name="Position">0</prop>
									<prop name="IsDefault">1</prop>
								</obj>
								<obj name="PropertyObject" class="SamplePrefWidth" version="5">
									<prop name="PropertyTypeName">Width</prop>
									<prop name="Position">0</prop>
									<prop name="IsDefault">1</prop>
									<prop name="Width">1</prop>
								</obj>
							</list>
						</obj>
					</obj>
					<obj name="item" class="SamplePropInfo" version="1">
						<obj name="ChannelProperties" class="ChanPropList" version="2">
							<obj name="ChannelProperties" class="EMList" version="1">
								<list name="emlist" count="4">
									<obj name="item" class="PropertyList" version="1">
										<list name="emlist" count="12">
											<obj name="PropertyObject" class="RQSampleTargetProperty" version="4">
												<prop name="PropertyTypeName">Combined Sample and Target Type</prop>
												<prop name="Position">1</prop>
												<prop name="IsDefault">0</prop>
												<obj name="ChannelProp" class="ChannelProperty" version="1">
													<prop name="ChannelIdx">0</prop>
												</obj>
											</obj>
											<obj name="PropertyObject" class="QuantConcProperty" version="4">
												<prop name="PropertyTypeName">Concentration</prop>
												<prop name="Position">1</prop>
												<prop name="IsDefault">1</prop>
												<prop name="Concentration">0</prop>
												<obj name="ChannelProp" class="ChannelProperty" version="1">
													<prop name="ChannelIdx">0</prop>
												</obj>
												<prop name="ReadOnly">1</prop>
											</obj>
											<obj name="PropertyObject" class="QuantCpHighProp" version="4">
												<prop name="PropertyTypeName">Cp High</prop>
												<prop name="Position">1</prop>
												<prop name="IsDefault">1</prop>
												<prop name="CpRangeHigh">0</prop>
												<obj name="ChannelProp" class="ChannelProperty" version="1">
													<prop name="ChannelIdx">0</prop>
												</obj>
												<prop name="ReadOnly">1</prop>
											</obj>
											<obj name="PropertyObject" class="QuantCpLowProp" version="4">
												<prop name="PropertyTypeName">Cp Low</prop>
												<prop name="Position">1</prop>
												<prop name="IsDefault">1</prop>
												<prop name="CpRangeLow">0</prop>
												<obj name="ChannelProp" class="ChannelProperty" version="1">
													<prop name="ChannelIdx">0</prop>
												</obj>
												<prop name="ReadOnly">1</prop>
											</obj>
											<obj name="PropertyObject" class="RQEffProp" version="4">
												<prop name="PropertyTypeName">Efficiency</prop>
												<prop name="Position">1</prop>
												<prop name="IsDefault">1</prop>
												<prop name="Efficiency">2</prop>
												<obj name="ChannelProp" class="ChannelProperty" version="1">
													<prop name="ChannelIdx">0</prop>
												</obj>
											</obj>
											<obj name="PropertyObject" class="ChannelGenotype" version="4">
												<prop name="PropertyTypeName">Melt Geno Genotype</prop>
												<prop name="Position">1</prop>
												<prop name="IsDefault">1</prop>
												<prop name="ReadOnly">1</prop>
												<obj name="ChannelProp" class="ChannelProperty" version="1">
													<prop name="ChannelIdx">0</prop>
												</obj>
											</obj>
											<obj name="PropertyObject" class="GroupChannelTypeProp" version="4">
												<prop name="PropertyTypeName">Melt Geno Sample Type</prop>
												<prop name="Position">1</prop>
												<prop name="IsDefault">0</prop>
												<prop name="GroupSampleType">mstUnknown</prop>
												<obj name="ChannelProp" class="ChannelProperty" version="1">
													<prop name="ChannelIdx">0</prop>
												</obj>
											</obj>
											<obj name="PropertyObject" class="QuantSampleTypeProperty" version="4">
												<prop name="PropertyTypeName">Quantification Sample Type</prop>
												<prop name="Position">1</prop>
												<prop name="IsDefault">0</prop>
												<prop name="SampleType">qsUnknown</prop>
												<obj name="ChannelProp" class="ChannelProperty" version="1">
													<prop name="ChannelIdx">0</prop>
												</obj>
											</obj>
											<obj name="PropertyObject" class="ChannelGenotype" version="4">
												<prop name="PropertyTypeName">Scanning Genotype</prop>
												<prop name="Position">1</prop>
												<prop name="IsDefault">1</prop>
												<prop name="ReadOnly">1</prop>
												<obj name="ChannelProp" class="ChannelProperty" version="1">
													<prop name="ChannelIdx">0</prop>
												</obj>
											</obj>
											<obj name="PropertyObject" class="GroupChannelTypeProp" version="4">
												<prop name="PropertyTypeName">Scanning Sample Type</prop>
												<prop name="Position">1</prop>
												<prop name="IsDefault">0</prop>
												<prop name="GroupSampleType">mstUnknown</prop>
												<obj name="ChannelProp" class="ChannelProperty" version="1">
													<prop name="ChannelIdx">0</prop>
												</obj>
											</obj>
											<obj name="PropertyObject" class="TargetName" version="4">
												<prop name="PropertyTypeName">Target Name</prop>
												<prop name="Position">1</prop>
												<prop name="IsDefault">1</prop>
												<obj name="ChannelProp" class="ChannelProperty" version="1">
													<prop name="ChannelIdx">0</prop>
												</obj>
											</obj>
											<obj name="PropertyObject" class="RQTargetProperty" version="4">
												<prop name="PropertyTypeName">Target Type</prop>
												<prop name="Position">1</prop>
												<prop name="IsDefault">0</prop>
												<prop name="TargetType">dtNone</prop>
												<obj name="ChannelProp" class="ChannelProperty" version="1">
													<prop name="ChannelIdx">0</prop>
												</obj>
											</obj>
										</list>
									</obj>
									<obj name="item" class="PropertyList" version="1">
										<list name="emlist" count="12">
											<obj name="PropertyObject" class="RQSampleTargetProperty" version="4">
												<prop name="PropertyTypeName">Combined Sample and Target Type</prop>
												<prop name="Position">1</prop>
												<prop name="IsDefault">0</prop>
												<obj name="ChannelProp" class="ChannelProperty" version="1">
													<prop name="ChannelIdx">1</prop>
												</obj>
											</obj>
											<obj name="PropertyObject" class="QuantConcProperty" version="4">
												<prop name="PropertyTypeName">Concentration</prop>
												<prop name="Position">1</prop>
												<prop name="IsDefault">1</prop>
												<prop name="Concentration">0</prop>
												<obj name="ChannelProp" class="ChannelProperty" version="1">
													<prop name="ChannelIdx">1</prop>
												</obj>
												<prop name="ReadOnly">1</prop>
											</obj>
											<obj name="PropertyObject" class="QuantCpHighProp" version="4">
												<prop name="PropertyTypeName">Cp High</prop>
												<prop name="Position">1</prop>
												<prop name="IsDefault">1</prop>
												<prop name="CpRangeHigh">0</prop>
												<obj name="ChannelProp" class="ChannelProperty" version="1">
													<prop name="ChannelIdx">1</prop>
												</obj>
												<prop name="ReadOnly">1</prop>
											</obj>
											<obj name="PropertyObject" class="QuantCpLowProp" version="4">
												<prop name="PropertyTypeName">Cp Low</prop>
												<prop name="Position">1</prop>
												<prop name="IsDefault">1</prop>
												<prop name="CpRangeLow">0</prop>
												<obj name="ChannelProp" class="ChannelProperty" version="1">
													<prop name="ChannelIdx">1</prop>
												</obj>
												<prop name="ReadOnly">1</prop>
											</obj>
											<obj name="PropertyObject" class="RQEffProp" version="4">
												<prop name="PropertyTypeName">Efficiency</prop>
												<prop name="Position">1</prop>
												<prop name="IsDefault">1</prop>
												<prop name="Efficiency">2</prop>
												<obj name="ChannelProp" class="ChannelProperty" version="1">
													<prop name="ChannelIdx">1</prop>
												</obj>
											</obj>
											<obj name="PropertyObject" class="ChannelGenotype" version="4">
												<prop name="PropertyTypeName">Melt Geno Genotype</prop>
												<prop name="Position">1</prop>
												<prop name="IsDefault">1</prop>
												<prop name="ReadOnly">1</prop>
												<obj name="ChannelProp" class="ChannelProperty" version="1">
													<prop name="ChannelIdx">1</prop>
												</obj>
											</obj>
											<obj name="PropertyObject" class="GroupChannelTypeProp" version="4">
												<prop name="PropertyTypeName">Melt Geno Sample Type</prop>
												<prop name="Position">1</prop>
												<prop name="IsDefault">0</prop>
												<prop name="GroupSampleType">mstUnknown</prop>
												<obj name="ChannelProp" class="ChannelProperty" version="1">
													<prop name="ChannelIdx">1</prop>
												</obj>
											</obj>
											<obj name="PropertyObject" class="QuantSampleTypeProperty" version="4">
												<prop name="PropertyTypeName">Quantification Sample Type</prop>
												<prop name="Position">1</prop>
												<prop name="IsDefault">0</prop>
												<prop name="SampleType">qsUnknown</prop>
												<obj name="ChannelProp" class="ChannelProperty" version="1">
													<prop name="ChannelIdx">1</prop>
												</obj>
											</obj>
											<obj name="PropertyObject" class="ChannelGenotype" version="4">
												<prop name="PropertyTypeName">Scanning Genotype</prop>
												<prop name="Position">1</prop>
												<prop name="IsDefault">1</prop>
												<prop name="ReadOnly">1</prop>
												<obj name="ChannelProp" class="ChannelProperty" version="1">
													<prop name="ChannelIdx">1</prop>
												</obj>
											</obj>
											<obj name="PropertyObject" class="GroupChannelTypeProp" version="4">
												<prop name="PropertyTypeName">Scanning Sample Type</prop>
												<prop name="Position">1</prop>
												<prop name="IsDefault">0</prop>
												<prop name="GroupSampleType">mstUnknown</prop>
												<obj name="ChannelProp" class="ChannelProperty" version="1">
													<prop name="ChannelIdx">1</prop>
												</obj>
											</obj>
											<obj name="PropertyObject" class="TargetName" version="4">
												<prop name="PropertyTypeName">Target Name</prop>
												<prop name="Position">1</prop>
												<prop name="IsDefault">1</prop>
												<obj name="ChannelProp" class="ChannelProperty" version="1">
													<prop name="ChannelIdx">1</prop>
												</obj>
											</obj>
											<obj name="PropertyObject" class="RQTargetProperty" version="4">
												<prop name="PropertyTypeName">Target Type</prop>
												<prop name="Position">1</prop>
												<prop name="IsDefault">0</prop>
												<prop name="TargetType">dtNone</prop>
												<obj name="ChannelProp" class="ChannelProperty" version="1">
													<prop name="ChannelIdx">1</prop>
												</obj>
											</obj>
										</list>
									</obj>
									<obj name="item" class="PropertyList" version="1">
										<list name="emlist" count="12">
											<obj name="PropertyObject" class="RQSampleTargetProperty" version="4">
												<prop name="PropertyTypeName">Combined Sample and Target Type</prop>
												<prop name="Position">1</prop>
												<prop name="IsDefault">0</prop>
												<obj name="ChannelProp" class="ChannelProperty" version="1">
													<prop name="ChannelIdx">2</prop>
												</obj>
											</obj>
											<obj name="PropertyObject" class="QuantConcProperty" version="4">
												<prop name="PropertyTypeName">Concentration</prop>
												<prop name="Position">1</prop>
												<prop name="IsDefault">1</prop>
												<prop name="Concentration">0</prop>
												<obj name="ChannelProp" class="ChannelProperty" version="1">
													<prop name="ChannelIdx">2</prop>
												</obj>
												<prop name="ReadOnly">1</prop>
											</obj>
											<obj name="PropertyObject" class="QuantCpHighProp" version="4">
												<prop name="PropertyTypeName">Cp High</prop>
												<prop name="Position">1</prop>
												<prop name="IsDefault">1</prop>
												<prop name="CpRangeHigh">0</prop>
												<obj name="ChannelProp" class="ChannelProperty" version="1">
													<prop name="ChannelIdx">2</prop>
												</obj>
												<prop name="ReadOnly">1</prop>
											</obj>
											<obj name="PropertyObject" class="QuantCpLowProp" version="4">
												<prop name="PropertyTypeName">Cp Low</prop>
												<prop name="Position">1</prop>
												<prop name="IsDefault">1</prop>
												<prop name="CpRangeLow">0</prop>
												<obj name="ChannelProp" class="ChannelProperty" version="1">
													<prop name="ChannelIdx">2</prop>
												</obj>
												<prop name="ReadOnly">1</prop>
											</obj>
											<obj name="PropertyObject" class="RQEffProp" version="4">
												<prop name="PropertyTypeName">Efficiency</prop>
												<prop name="Position">1</prop>
												<prop name="IsDefault">1</prop>
												<prop name="Efficiency">2</prop>
												<obj name="ChannelProp" class="ChannelProperty" version="1">
													<prop name="ChannelIdx">2</prop>
												</obj>
											</obj>
											<obj name="PropertyObject" class="ChannelGenotype" version="4">
												<prop name="PropertyTypeName">Melt Geno Genotype</prop>
												<prop name="Position">1</prop>
												<prop name="IsDefault">1</prop>
												<prop name="ReadOnly">1</prop>
												<obj name="ChannelProp" class="ChannelProperty" version="1">
													<prop name="ChannelIdx">2</prop>
												</obj>
											</obj>
											<obj name="PropertyObject" class="GroupChannelTypeProp" version="4">
												<prop name="PropertyTypeName">Melt Geno Sample Type</prop>
												<prop name="Position">1</prop>
												<prop name="IsDefault">0</prop>
												<prop name="GroupSampleType">mstUnknown</prop>
												<obj name="ChannelProp" class="ChannelProperty" version="1">
													<prop name="ChannelIdx">2</prop>
												</obj>
											</obj>
											<obj name="PropertyObject" class="QuantSampleTypeProperty" version="4">
												<prop name="PropertyTypeName">Quantification Sample Type</prop>
												<prop name="Position">1</prop>
												<prop name="IsDefault">0</prop>
												<prop name="SampleType">qsUnknown</prop>
												<obj name="ChannelProp" class="ChannelProperty" version="1">
													<prop name="ChannelIdx">2</prop>
												</obj>
											</obj>
											<obj name="PropertyObject" class="ChannelGenotype" version="4">
												<prop name="PropertyTypeName">Scanning Genotype</prop>
												<prop name="Position">1</prop>
												<prop name="IsDefault">1</prop>
												<prop name="ReadOnly">1</prop>
												<obj name="ChannelProp" class="ChannelProperty" version="1">
													<prop name="ChannelIdx">2</prop>
												</obj>
											</obj>
											<obj name="PropertyObject" class="GroupChannelTypeProp" version="4">
												<prop name="PropertyTypeName">Scanning Sample Type</prop>
												<prop name="Position">1</prop>
												<prop name="IsDefault">0</prop>
												<prop name="GroupSampleType">mstUnknown</prop>
												<obj name="ChannelProp" class="ChannelProperty" version="1">
													<prop name="ChannelIdx">2</prop>
												</obj>
											</obj>
											<obj name="PropertyObject" class="TargetName" version="4">
												<prop name="PropertyTypeName">Target Name</prop>
												<prop name="Position">1</prop>
												<prop name="IsDefault">1</prop>
												<obj name="ChannelProp" class="ChannelProperty" version="1">
													<prop name="ChannelIdx">2</prop>
												</obj>
											</obj>
											<obj name="PropertyObject" class="RQTargetProperty" version="4">
												<prop name="PropertyTypeName">Target Type</prop>
												<prop name="Position">1</prop>
												<prop name="IsDefault">0</prop>
												<prop name="TargetType">dtNone</prop>
												<obj name="ChannelProp" class="ChannelProperty" version="1">
													<prop name="ChannelIdx">2</prop>
												</obj>
											</obj>
										</list>
									</obj>
									<obj name="item" class="PropertyList" version="1">
										<list name="emlist" count="12">
											<obj name="PropertyObject" class="RQSampleTargetProperty" version="4">
												<prop name="PropertyTypeName">Combined Sample and Target Type</prop>
												<prop name="Position">1</prop>
												<prop name="IsDefault">0</prop>
												<obj name="ChannelProp" class="ChannelProperty" version="1">
													<prop name="ChannelIdx">3</prop>
												</obj>
											</obj>
											<obj name="PropertyObject" class="QuantConcProperty" version="4">
												<prop name="PropertyTypeName">Concentration</prop>
												<prop name="Position">1</prop>
												<prop name="IsDefault">1</prop>
												<prop name="Concentration">0</prop>
												<obj name="ChannelProp" class="ChannelProperty" version="1">
													<prop name="ChannelIdx">3</prop>
												</obj>
												<prop name="ReadOnly">1</prop>
											</obj>
											<obj name="PropertyObject" class="QuantCpHighProp" version="4">
												<prop name="PropertyTypeName">Cp High</prop>
												<prop name="Position">1</prop>
												<prop name="IsDefault">1</prop>
												<prop name="CpRangeHigh">0</prop>
												<obj name="ChannelProp" class="ChannelProperty" version="1">
													<prop name="ChannelIdx">3</prop>
												</obj>
												<prop name="ReadOnly">1</prop>
											</obj>
											<obj name="PropertyObject" class="QuantCpLowProp" version="4">
												<prop name="PropertyTypeName">Cp Low</prop>
												<prop name="Position">1</prop>
												<prop name="IsDefault">1</prop>
												<prop name="CpRangeLow">0</prop>
												<obj name="ChannelProp" class="ChannelProperty" version="1">
													<prop name="ChannelIdx">3</prop>
												</obj>
												<prop name="ReadOnly">1</prop>
											</obj>
											<obj name="PropertyObject" class="RQEffProp" version="4">
												<prop name="PropertyTypeName">Efficiency</prop>
												<prop name="Position">1</prop>
												<prop name="IsDefault">1</prop>
												<prop name="Efficiency">2</prop>
												<obj name="ChannelProp" class="ChannelProperty" version="1">
													<prop name="ChannelIdx">3</prop>
												</obj>
											</obj>
											<obj name="PropertyObject" class="ChannelGenotype" version="4">
												<prop name="PropertyTypeName">Melt Geno Genotype</prop>
												<prop name="Position">1</prop>
												<prop name="IsDefault">1</prop>
												<prop name="ReadOnly">1</prop>
												<obj name="ChannelProp" class="ChannelProperty" version="1">
													<prop name="ChannelIdx">3</prop>
												</obj>
											</obj>
											<obj name="PropertyObject" class="GroupChannelTypeProp" version="4">
												<prop name="PropertyTypeName">Melt Geno Sample Type</prop>
												<prop name="Position">1</prop>
												<prop name="IsDefault">0</prop>
												<prop name="GroupSampleType">mstUnknown</prop>
												<obj name="ChannelProp" class="ChannelProperty" version="1">
													<prop name="ChannelIdx">3</prop>
												</obj>
											</obj>
											<obj name="PropertyObject" class="QuantSampleTypeProperty" version="4">
												<prop name="PropertyTypeName">Quantification Sample Type</prop>
												<prop name="Position">1</prop>
												<prop name="IsDefault">0</prop>
												<prop name="SampleType">qsUnknown</prop>
												<obj name="ChannelProp" class="ChannelProperty" version="1">
													<prop name="ChannelIdx">3</prop>
												</obj>
											</obj>
											<obj name="PropertyObject" class="ChannelGenotype" version="4">
												<prop name="PropertyTypeName">Scanning Genotype</prop>
												<prop name="Position">1</prop>
												<prop name="IsDefault">1</prop>
												<prop name="ReadOnly">1</prop>
												<obj name="ChannelProp" class="ChannelProperty" version="1">
													<prop name="ChannelIdx">3</prop>
												</obj>
											</obj>
											<obj name="PropertyObject" class="GroupChannelTypeProp" version="4">
												<prop name="PropertyTypeName">Scanning Sample Type</prop>
												<prop name="Position">1</prop>
												<prop name="IsDefault">0</prop>
												<prop name="GroupSampleType">mstUnknown</prop>
												<obj name="ChannelProp" class="ChannelProperty" version="1">
													<prop name="ChannelIdx">3</prop>
												</obj>
											</obj>
											<obj name="PropertyObject" class="TargetName" version="4">
												<prop name="PropertyTypeName">Target Name</prop>
												<prop name="Position">1</prop>
												<prop name="IsDefault">1</prop>
												<obj name="ChannelProp" class="ChannelProperty" version="1">
													<prop name="ChannelIdx">3</prop>
												</obj>
											</obj>
											<obj name="PropertyObject" class="RQTargetProperty" version="4">
												<prop name="PropertyTypeName">Target Type</prop>
												<prop name="Position">1</prop>
												<prop name="IsDefault">0</prop>
												<prop name="TargetType">dtNone</prop>
												<obj name="ChannelProp" class="ChannelProperty" version="1">
													<prop name="ChannelIdx">3</prop>
												</obj>
											</obj>
										</list>
									</obj>
								</list>
							</obj>
						</obj>
						<prop name="ChannelPropertyCount">4</prop>
						<prop name="ContainerPosition">1</prop>
						<prop name="HasSampleProperties">1</prop>
						<obj name="SampleProperties" class="PropertyList" version="1">
							<list name="emlist" count="14">
								<obj name="PropertyObject" class="SamplePrefColor" version="4">
									<prop name="PropertyTypeName">Color</prop>
									<prop name="Position">1</prop>
									<prop name="IsDefault">0</prop>
									<prop name="Color">clRed</prop>
								</obj>
								<obj name="PropertyObject" class="DominantChannelProp" version="4">
									<prop name="PropertyTypeName">Dominant Channel</prop>
									<prop name="Position">1</prop>
									<prop name="IsDefault">0</prop>
									<prop name="DominantChannel">0</prop>
								</obj>
								<obj name="PropertyObject" class="Genotype" version="4">
									<prop name="PropertyTypeName">EndPt Genotype</prop>
									<prop name="Position">1</prop>
									<prop name="IsDefault">1</prop>
									<prop name="ReadOnly">1</prop>
								</obj>
								<obj name="PropertyObject" class="GroupingSample" version="4">
									<prop name="PropertyTypeName">EndPt Sample Type</prop>
									<prop name="Position">1</prop>
									<prop name="IsDefault">0</prop>
									<prop name="GroupSampleType">mstUnknown</prop>
								</obj>
								<obj name="PropertyObject" class="SamplePrefLineStyle" version="4">
									<prop name="PropertyTypeName">Line Style</prop>
									<prop name="Position">1</prop>
									<prop name="IsDefault">0</prop>
									<prop name="LineStyle">psSolid</prop>
								</obj>
								<obj name="PropertyObject" class="GenSampleEditNotes" version="4">
									<prop name="PropertyTypeName">Notes</prop>
									<prop name="Position">1</prop>
									<prop name="IsDefault">1</prop>
								</obj>
								<obj name="PropertyObject" class="SamplePrefPointStyle" version="4">
									<prop name="PropertyTypeName">Point Style</prop>
									<prop name="Position">1</prop>
									<prop name="IsDefault">0</prop>
									<prop name="PointStyle">psNothing</prop>
								</obj>
								<obj name="PropertyObject" class="GenSampleEditPosition" version="4">
									<prop name="PropertyTypeName">Position</prop>
									<prop name="Position">1</prop>
									<prop name="IsDefault">1</prop>
								</obj>
								<obj name="PropertyObject" class="GenSampleEditReplicate" version="4">
									<prop name="PropertyTypeName">Replicate of</prop>
									<prop name="Position">1</prop>
									<prop name="IsDefault">1</prop>
									<prop name="ReplicateOf">-1</prop>
								</obj>
								<obj name="PropertyObject" class="HTCSampleID" version="4">
									<prop name="PropertyTypeName">Sample ID</prop>
									<prop name="Position">1</prop>
									<prop name="IsDefault">1</prop>
								</obj>
								<obj name="PropertyObject" class="GenSampleEditName" version="4">
									<prop name="PropertyTypeName">Sample Name</prop>
									<prop name="Position">1</prop>
									<prop name="IsDefault">1</prop>
									<prop name="name">Sample 2</prop>
								</obj>
								<obj name="PropertyObject" class="HTCSamplePrepNotes" version="4">
									<prop name="PropertyTypeName">Sample Prep Notes</prop>
									<prop name="Position">1</prop>
									<prop name="IsDefault">1</prop>
								</obj>
								<obj name="PropertyObject" class="GenSampleEditSubset" version="4">
									<prop name="PropertyTypeName">Subsets</prop>
									<prop name="Position">1</prop>
									<prop name="IsDefault">1</prop>
								</obj>
								<obj name="PropertyObject" class="SamplePrefWidth" version="5">
									<prop name="PropertyTypeName">Width</prop>
									<prop name="Position">1</prop>
									<prop name="IsDefault">1</prop>
									<prop name="Width">1</prop>
								</obj>
							</list>
						</obj>
					</obj>
					<obj name="item" class="SamplePropInfo" version="1">
						<obj name="ChannelProperties" class="ChanPropList" version="2">
							<obj name="ChannelProperties" class="EMList" version="1">
								<list name="emlist" count="4">
									<obj name="item" class="PropertyList" version="1">
										<list name="emlist" count="12">
											<obj name="PropertyObject" class="RQSampleTargetProperty" version="4">
												<prop name="PropertyTypeName">Combined Sample and Target Type</prop>
												<prop name="Position">2</prop>
												<prop name="IsDefault">0</prop>
												<obj name="ChannelProp" class="ChannelProperty" version="1">
													<prop name="ChannelIdx">0</prop>
												</obj>
											</obj>
											<obj name="PropertyObject" class="QuantConcProperty" version="4">
												<prop name="PropertyTypeName">Concentration</prop>
												<prop name="Position">2</prop>
												<prop name="IsDefault">1</prop>
												<prop name="Concentration">0</prop>
												<obj name="ChannelProp" class="ChannelProperty" version="1">
													<prop name="ChannelIdx">0</prop>
												</obj>
												<prop name="ReadOnly">1</prop>
											</obj>
											<obj name="PropertyObject" class="QuantCpHighProp" version="4">
												<prop name="PropertyTypeName">Cp High</prop>
												<prop name="Position">2</prop>
												<prop name="IsDefault">1</prop>
												<prop name="CpRangeHigh">0</prop>
												<obj name="ChannelProp" class="ChannelProperty" version="1">
													<prop name="ChannelIdx">0</prop>
												</obj>
												<prop name="ReadOnly">1</prop>
											</obj>
											<obj name="PropertyObject" class="QuantCpLowProp" version="4">
												<prop name="PropertyTypeName">Cp Low</prop>
												<prop name="Position">2</prop>
												<prop name="IsDefault">1</prop>
												<prop name="CpRangeLow">0</prop>
												<obj name="ChannelProp" class="ChannelProperty" version="1">
													<prop name="ChannelIdx">0</prop>
												</obj>
												<prop name="ReadOnly">1</prop>
											</obj>
											<obj name="PropertyObject" class="RQEffProp" version="4">
												<prop name="PropertyTypeName">Efficiency</prop>
												<prop name="Position">2</prop>
												<prop name="IsDefault">1</prop>
												<prop name="Efficiency">2</prop>
												<obj name="ChannelProp" class="ChannelProperty" version="1">
													<prop name="ChannelIdx">0</prop>
												</obj>
											</obj>
											<obj name="PropertyObject" class="ChannelGenotype" version="4">
												<prop name="PropertyTypeName">Melt Geno Genotype</prop>
												<prop name="Position">2</prop>
												<prop name="IsDefault">1</prop>
												<prop name="ReadOnly">1</prop>
												<obj name="ChannelProp" class="ChannelProperty" version="1">
													<prop name="ChannelIdx">0</prop>
												</obj>
											</obj>
											<obj name="PropertyObject" class="GroupChannelTypeProp" version="4">
												<prop name="PropertyTypeName">Melt Geno Sample Type</prop>
												<prop name="Position">2</prop>
												<prop name="IsDefault">0</prop>
												<prop name="GroupSampleType">mstUnknown</prop>
												<obj name="ChannelProp" class="ChannelProperty" version="1">
													<prop name="ChannelIdx">0</prop>
												</obj>
											</obj>
											<obj name="PropertyObject" class="QuantSampleTypeProperty" version="4">
												<prop name="PropertyTypeName">Quantification Sample Type</prop>
												<prop name="Position">2</prop>
												<prop name="IsDefault">0</prop>
												<prop name="SampleType">qsUnknown</prop>
												<obj name="ChannelProp" class="ChannelProperty" version="1">
													<prop name="ChannelIdx">0</prop>
												</obj>
											</obj>
											<obj name="PropertyObject" class="ChannelGenotype" version="4">
												<prop name="PropertyTypeName">Scanning Genotype</prop>
												<prop name="Position">2</prop>
												<prop name="IsDefault">1</prop>
												<prop name="ReadOnly">1</prop>
												<obj name="ChannelProp" class="ChannelProperty" version="1">
													<prop name="ChannelIdx">0</prop>
												</obj>
											</obj>
											<obj name="PropertyObject" class="GroupChannelTypeProp" version="4">
												<prop name="PropertyTypeName">Scanning Sample Type</prop>
												<prop name="Position">2</prop>
												<prop name="IsDefault">0</prop>
												<prop name="GroupSampleType">mstUnknown</prop>
												<obj name="ChannelProp" class="ChannelProperty" version="1">
													<prop name="ChannelIdx">0</prop>
												</obj>
											</obj>
											<obj name="PropertyObject" class="TargetName" version="4">
												<prop name="PropertyTypeName">Target Name</prop>
												<prop name="Position">2</prop>
												<prop name="IsDefault">1</prop>
												<obj name="ChannelProp" class="ChannelProperty" version="1">
													<prop name="ChannelIdx">0</prop>
												</obj>
											</obj>
											<obj name="PropertyObject" class="RQTargetProperty" version="4">
												<prop name="PropertyTypeName">Target Type</prop>
												<prop name="Position">2</prop>
												<prop name="IsDefault">0</prop>
												<prop name="TargetType">dtNone</prop>
												<obj name="ChannelProp" class="ChannelProperty" version="1">
													<prop name="ChannelIdx">0</prop>
												</obj>
											</obj>
										</list>
									</obj>
									<obj name="item" class="PropertyList" version="1">
										<list name="emlist" count="12">
											<obj name="PropertyObject" class="RQSampleTargetProperty" version="4">
												<prop name="PropertyTypeName">Combined Sample and Target Type</prop>
												<prop name="Position">2</prop>
												<prop name="IsDefault">0</prop>
												<obj name="ChannelProp" class="ChannelProperty" version="1">
													<prop name="ChannelIdx">1</prop>
												</obj>
											</obj>
											<obj name="PropertyObject" class="QuantConcProperty" version="4">
												<prop name="PropertyTypeName">Concentration</prop>
												<prop name="Position">2</prop>
												<prop name="IsDefault">1</prop>
												<prop name="Concentration">0</prop>
												<obj name="ChannelProp" class="ChannelProperty" version="1">
													<prop name="ChannelIdx">1</prop>
												</obj>
												<prop name="ReadOnly">1</prop>
											</obj>
											<obj name="PropertyObject" class="QuantCpHighProp" version="4">
												<prop name="PropertyTypeName">Cp High</prop>
												<prop name="Position">2</prop>
												<prop name="IsDefault">1</prop>
												<prop name="CpRangeHigh">0</prop>
												<obj name="ChannelProp" class="ChannelProperty" version="1">
													<prop name="ChannelIdx">1</prop>
												</obj>
												<prop name="ReadOnly">1</prop>
											</obj>
											<obj name="PropertyObject" class="QuantCpLowProp" version="4">
												<prop name="PropertyTypeName">Cp Low</prop>
												<prop name="Position">2</prop>
												<prop name="IsDefault">1</prop>
												<prop name="CpRangeLow">0</prop>
												<obj name="ChannelProp" class="ChannelProperty" version="1">
													<prop name="ChannelIdx">1</prop>
												</obj>
												<prop name="ReadOnly">1</prop>
											</obj>
											<obj name="PropertyObject" class="RQEffProp" version="4">
												<prop name="PropertyTypeName">Efficiency</prop>
												<prop name="Position">2</prop>
												<prop name="IsDefault">1</prop>
												<prop name="Efficiency">2</prop>
												<obj name="ChannelProp" class="ChannelProperty" version="1">
													<prop name="ChannelIdx">1</prop>
												</obj>
											</obj>
											<obj name="PropertyObject" class="ChannelGenotype" version="4">
												<prop name="PropertyTypeName">Melt Geno Genotype</prop>
												<prop name="Position">2</prop>
												<prop name="IsDefault">1</prop>
												<prop name="ReadOnly">1</prop>
												<obj name="ChannelProp" class="ChannelProperty" version="1">
													<prop name="ChannelIdx">1</prop>
												</obj>
											</obj>
											<obj name="PropertyObject" class="GroupChannelTypeProp" version="4">
												<prop name="PropertyTypeName">Melt Geno Sample Type</prop>
												<prop name="Position">2</prop>
												<prop name="IsDefault">0</prop>
												<prop name="GroupSampleType">mstUnknown</prop>
												<obj name="ChannelProp" class="ChannelProperty" version="1">
													<prop name="ChannelIdx">1</prop>
												</obj>
											</obj>
											<obj name="PropertyObject" class="QuantSampleTypeProperty" version="4">
												<prop name="PropertyTypeName">Quantification Sample Type</prop>
												<prop name="Position">2</prop>
												<prop name="IsDefault">0</prop>
												<prop name="SampleType">qsUnknown</prop>
												<obj name="ChannelProp" class="ChannelProperty" version="1">
													<prop name="ChannelIdx">1</prop>
												</obj>
											</obj>
											<obj name="PropertyObject" class="ChannelGenotype" version="4">
												<prop name="PropertyTypeName">Scanning Genotype</prop>
												<prop name="Position">2</prop>
												<prop name="IsDefault">1</prop>
												<prop name="ReadOnly">1</prop>
												<obj name="ChannelProp" class="ChannelProperty" version="1">
													<prop name="ChannelIdx">1</prop>
												</obj>
											</obj>
											<obj name="PropertyObject" class="GroupChannelTypeProp" version="4">
												<prop name="PropertyTypeName">Scanning Sample Type</prop>
												<prop name="Position">2</prop>
												<prop name="IsDefault">0</prop>
												<prop name="GroupSampleType">mstUnknown</prop>
												<obj name="ChannelProp" class="ChannelProperty" version="1">
													<prop name="ChannelIdx">1</prop>
												</obj>
											</obj>
											<obj name="PropertyObject" class="TargetName" version="4">
												<prop name="PropertyTypeName">Target Name</prop>
												<prop name="Position">2</prop>
												<prop name="IsDefault">1</prop>
												<obj name="ChannelProp" class="ChannelProperty" version="1">
													<prop name="ChannelIdx">1</prop>
												</obj>
											</obj>
											<obj name="PropertyObject" class="RQTargetProperty" version="4">
												<prop name="PropertyTypeName">Target Type</prop>
												<prop name="Position">2</prop>
												<prop name="IsDefault">0</prop>
												<prop name="TargetType">dtNone</prop>
												<obj name="ChannelProp" class="ChannelProperty" version="1">
													<prop name="ChannelIdx">1</prop>
												</obj>
											</obj>
										</list>
									</obj>
									<obj name="item" class="PropertyList" version="1">
										<list name="emlist" count="12">
											<obj name="PropertyObject" class="RQSampleTargetProperty" version="4">
												<prop name="PropertyTypeName">Combined Sample and Target Type</prop>
												<prop name="Position">2</prop>
												<prop name="IsDefault">0</prop>
												<obj name="ChannelProp" class="ChannelProperty" version="1">
													<prop name="ChannelIdx">2</prop>
												</obj>
											</obj>
											<obj name="PropertyObject" class="QuantConcProperty" version="4">
												<prop name="PropertyTypeName">Concentration</prop>
												<prop name="Position">2</prop>
												<prop name="IsDefault">1</prop>
												<prop name="Concentration">0</prop>
												<obj name="ChannelProp" class="ChannelProperty" version="1">
													<prop name="ChannelIdx">2</prop>
												</obj>
												<prop name="ReadOnly">1</prop>
											</obj>
											<obj name="PropertyObject" class="QuantCpHighProp" version="4">
												<prop name="PropertyTypeName">Cp High</prop>
												<prop name="Position">2</prop>
												<prop name="IsDefault">1</prop>
												<prop name="CpRangeHigh">0</prop>
												<obj name="ChannelProp" class="ChannelProperty" version="1">
													<prop name="ChannelIdx">2</prop>
												</obj>
												<prop name="ReadOnly">1</prop>
											</obj>
											<obj name="PropertyObject" class="QuantCpLowProp" version="4">
												<prop name="PropertyTypeName">Cp Low</prop>
												<prop name="Position">2</prop>
												<prop name="IsDefault">1</prop>
												<prop name="CpRangeLow">0</prop>
												<obj name="ChannelProp" class="ChannelProperty" version="1">
													<prop name="ChannelIdx">2</prop>
												</obj>
												<prop name="ReadOnly">1</prop>
											</obj>
											<obj name="PropertyObject" class="RQEffProp" version="4">
												<prop name="PropertyTypeName">Efficiency</prop>
												<prop name="Position">2</prop>
												<prop name="IsDefault">1</prop>
												<prop name="Efficiency">2</prop>
												<obj name="ChannelProp" class="ChannelProperty" version="1">
													<prop name="ChannelIdx">2</prop>
												</obj>
											</obj>
											<obj name="PropertyObject" class="ChannelGenotype" version="4">
												<prop name="PropertyTypeName">Melt Geno Genotype</prop>
												<prop name="Position">2</prop>
												<prop name="IsDefault">1</prop>
												<prop name="ReadOnly">1</prop>
												<obj name="ChannelProp" class="ChannelProperty" version="1">
													<prop name="ChannelIdx">2</prop>
												</obj>
											</obj>
											<obj name="PropertyObject" class="GroupChannelTypeProp" version="4">
												<prop name="PropertyTypeName">Melt Geno Sample Type</prop>
												<prop name="Position">2</prop>
												<prop name="IsDefault">0</prop>
												<prop name="GroupSampleType">mstUnknown</prop>
												<obj name="ChannelProp" class="ChannelProperty" version="1">
													<prop name="ChannelIdx">2</prop>
												</obj>
											</obj>
											<obj name="PropertyObject" class="QuantSampleTypeProperty" version="4">
												<prop name="PropertyTypeName">Quantification Sample Type</prop>
												<prop name="Position">2</prop>
												<prop name="IsDefault">0</prop>
												<prop name="SampleType">qsUnknown</prop>
												<obj name="ChannelProp" class="ChannelProperty" version="1">
													<prop name="ChannelIdx">2</prop>
												</obj>
											</obj>
											<obj name="PropertyObject" class="ChannelGenotype" version="4">
												<prop name="PropertyTypeName">Scanning Genotype</prop>
												<prop name="Position">2</prop>
												<prop name="IsDefault">1</prop>
												<prop name="ReadOnly">1</prop>
												<obj name="ChannelProp" class="ChannelProperty" version="1">
													<prop name="ChannelIdx">2</prop>
												</obj>
											</obj>
											<obj name="PropertyObject" class="GroupChannelTypeProp" version="4">
												<prop name="PropertyTypeName">Scanning Sample Type</prop>
												<prop name="Position">2</prop>
												<prop name="IsDefault">0</prop>
												<prop name="GroupSampleType">mstUnknown</prop>
												<obj name="ChannelProp" class="ChannelProperty" version="1">
													<prop name="ChannelIdx">2</prop>
												</obj>
											</obj>
											<obj name="PropertyObject" class="TargetName" version="4">
												<prop name="PropertyTypeName">Target Name</prop>
												<prop name="Position">2</prop>
												<prop name="IsDefault">1</prop>
												<obj name="ChannelProp" class="ChannelProperty" version="1">
													<prop name="ChannelIdx">2</prop>
												</obj>
											</obj>
											<obj name="PropertyObject" class="RQTargetProperty" version="4">
												<prop name="PropertyTypeName">Target Type</prop>
												<prop name="Position">2</prop>
												<prop name="IsDefault">0</prop>
												<prop name="TargetType">dtNone</prop>
												<obj name="ChannelProp" class="ChannelProperty" version="1">
													<prop name="ChannelIdx">2</prop>
												</obj>
											</obj>
										</list>
									</obj>
									<obj name="item" class="PropertyList" version="1">
										<list name="emlist" count="12">
											<obj name="PropertyObject" class="RQSampleTargetProperty" version="4">
												<prop name="PropertyTypeName">Combined Sample and Target Type</prop>
												<prop name="Position">2</prop>
												<prop name="IsDefault">0</prop>
												<obj name="ChannelProp" class="ChannelProperty" version="1">
													<prop name="ChannelIdx">3</prop>
												</obj>
											</obj>
											<obj name="PropertyObject" class="QuantConcProperty" version="4">
												<prop name="PropertyTypeName">Concentration</prop>
												<prop name="Position">2</prop>
												<prop name="IsDefault">1</prop>
												<prop name="Concentration">0</prop>
												<obj name="ChannelProp" class="ChannelProperty" version="1">
													<prop name="ChannelIdx">3</prop>
												</obj>
												<prop name="ReadOnly">1</prop>
											</obj>
											<obj name="PropertyObject" class="QuantCpHighProp" version="4">
												<prop name="PropertyTypeName">Cp High</prop>
												<prop name="Position">2</prop>
												<prop name="IsDefault">1</prop>
												<prop name="CpRangeHigh">0</prop>
												<obj name="ChannelProp" class="ChannelProperty" version="1">
													<prop name="ChannelIdx">3</prop>
												</obj>
												<prop name="ReadOnly">1</prop>
											</obj>
											<obj name="PropertyObject" class="QuantCpLowProp" version="4">
												<prop name="PropertyTypeName">Cp Low</prop>
												<prop name="Position">2</prop>
												<prop name="IsDefault">1</prop>
												<prop name="CpRangeLow">0</prop>
												<obj name="ChannelProp" class="ChannelProperty" version="1">
													<prop name="ChannelIdx">3</prop>
												</obj>
												<prop name="ReadOnly">1</prop>
											</obj>
											<obj name="PropertyObject" class="RQEffProp" version="4">
												<prop name="PropertyTypeName">Efficiency</prop>
												<prop name="Position">2</prop>
												<prop name="IsDefault">1</prop>
												<prop name="Efficiency">2</prop>
												<obj name="ChannelProp" class="ChannelProperty" version="1">
													<prop name="ChannelIdx">3</prop>
												</obj>
											</obj>
											<obj name="PropertyObject" class="ChannelGenotype" version="4">
												<prop name="PropertyTypeName">Melt Geno Genotype</prop>
												<prop name="Position">2</prop>
												<prop name="IsDefault">1</prop>
												<prop name="ReadOnly">1</prop>
												<obj name="ChannelProp" class="ChannelProperty" version="1">
													<prop name="ChannelIdx">3</prop>
												</obj>
											</obj>
											<obj name="PropertyObject" class="GroupChannelTypeProp" version="4">
												<prop name="PropertyTypeName">Melt Geno Sample Type</prop>
												<prop name="Position">2</prop>
												<prop name="IsDefault">0</prop>
												<prop name="GroupSampleType">mstUnknown</prop>
												<obj name="ChannelProp" class="ChannelProperty" version="1">
													<prop name="ChannelIdx">3</prop>
												</obj>
											</obj>
											<obj name="PropertyObject" class="QuantSampleTypeProperty" version="4">
												<prop name="PropertyTypeName">Quantification Sample Type</prop>
												<prop name="Position">2</prop>
												<prop name="IsDefault">0</prop>
												<prop name="SampleType">qsUnknown</prop>
												<obj name="ChannelProp" class="ChannelProperty" version="1">
													<prop name="ChannelIdx">3</prop>
												</obj>
											</obj>
											<obj name="PropertyObject" class="ChannelGenotype" version="4">
												<prop name="PropertyTypeName">Scanning Genotype</prop>
												<prop name="Position">2</prop>
												<prop name="IsDefault">1</prop>
												<prop name="ReadOnly">1</prop>
												<obj name="ChannelProp" class="ChannelProperty" version="1">
													<prop name="ChannelIdx">3</prop>
												</obj>
											</obj>
											<obj name="PropertyObject" class="GroupChannelTypeProp" version="4">
												<prop name="PropertyTypeName">Scanning Sample Type</prop>
												<prop name="Position">2</prop>
												<prop name="IsDefault">0</prop>
												<prop name="GroupSampleType">mstUnknown</prop>
												<obj name="ChannelProp" class="ChannelProperty" version="1">
													<prop name="ChannelIdx">3</prop>
												</obj>
											</obj>
											<obj name="PropertyObject" class="TargetName" version="4">
												<prop name="PropertyTypeName">Target Name</prop>
												<prop name="Position">2</prop>
												<prop name="IsDefault">1</prop>
												<obj name="ChannelProp" class="ChannelProperty" version="1">
													<prop name="ChannelIdx">3</prop>
												</obj>
											</obj>
											<obj name="PropertyObject" class="RQTargetProperty" version="4">
												<prop name="PropertyTypeName">Target Type</prop>
												<prop name="Position">2</prop>
												<prop name="IsDefault">0</prop>
												<prop name="TargetType">dtNone</prop>
												<obj name="ChannelProp" class="ChannelProperty" version="1">
													<prop name="ChannelIdx">3</prop>
												</obj>
											</obj>
										</list>
									</obj>
								</list>
							</obj>
						</obj>
						<prop name="ChannelPropertyCount">4</prop>
						<prop name="ContainerPosition">2</prop>
						<prop name="HasSampleProperties">1</prop>
						<obj name="SampleProperties" class="PropertyList" version="1">
							<list name="emlist" count="14">
								<obj name="PropertyObject" class="SamplePrefColor" version="4">
									<prop name="PropertyTypeName">Color</prop>
									<prop name="Position">2</prop>
									<prop name="IsDefault">0</prop>
									<prop name="Color">$0030D700</prop>
								</obj>
								<obj name="PropertyObject" class="DominantChannelProp" version="4">
									<prop name="PropertyTypeName">Dominant Channel</prop>
									<prop name="Position">2</prop>
									<prop name="IsDefault">0</prop>
									<prop name="DominantChannel">0</prop>
								</obj>
								<obj name="PropertyObject" class="Genotype" version="4">
									<prop name="PropertyTypeName">EndPt Genotype</prop>
									<prop name="Position">2</prop>
									<prop name="IsDefault">1</prop>
									<prop name="ReadOnly">1</prop>
								</obj>
								<obj name="PropertyObject" class="GroupingSample" version="4">
									<prop name="PropertyTypeName">EndPt Sample Type</prop>
									<prop name="Position">2</prop>
									<prop name="IsDefault">0</prop>
									<prop name="GroupSampleType">mstUnknown</prop>
								</obj>
								<obj name="PropertyObject" class="SamplePrefLineStyle" version="4">
									<prop name="PropertyTypeName">Line Style</prop>
									<prop name="Position">2</prop>
									<prop name="IsDefault">0</prop>
									<prop name="LineStyle">psSolid</prop>
								</obj>
								<obj name="PropertyObject" class="GenSampleEditNotes" version="4">
									<prop name="PropertyTypeName">Notes</prop>
									<prop name="Position">2</prop>
									<prop name="IsDefault">1</prop>
								</obj>
								<obj name="PropertyObject" class="SamplePrefPointStyle" version="4">
									<prop name="PropertyTypeName">Point Style</prop>
									<prop name="Position">2</prop>
									<prop name="IsDefault">0</prop>
									<prop name="PointStyle">psNothing</prop>
								</obj>
								<obj name="PropertyObject" class="GenSampleEditPosition" version="4">
									<prop name="PropertyTypeName">Position</prop>
									<prop name="Position">2</prop>
									<prop name="IsDefault">1</prop>
								</obj>
								<obj name="PropertyObject" class="GenSampleEditReplicate" version="4">
									<prop name="PropertyTypeName">Replicate of</prop>
									<prop name="Position">2</prop>
									<prop name="IsDefault">1</prop>
									<prop name="ReplicateOf">-1</prop>
								</obj>
								<obj name="PropertyObject" class="HTCSampleID" version="4">
									<prop name="PropertyTypeName">Sample ID</prop>
									<prop name="Position">2</prop>
									<prop name="IsDefault">1</prop>
								</obj>
								<obj name="PropertyObject" class="GenSampleEditName" version="4">
									<prop name="PropertyTypeName">Sample Name</prop>
									<prop name="Position">2</prop>
									<prop name="IsDefault">1</prop>
									<prop name="name">Sample 3</prop>
								</obj>
								<obj name="PropertyObject" class="HTCSamplePrepNotes" version="4">
									<prop name="PropertyTypeName">Sample Prep Notes</prop>
									<prop name="Position">2</prop>
									<prop name="IsDefault">1</prop>
								</obj>
								<obj name="PropertyObject" class="GenSampleEditSubset" version="4">
									<prop name="PropertyTypeName">Subsets</prop>
									<prop name="Position">2</prop>
									<prop name="IsDefault">1</prop>
								</obj>
								<obj name="PropertyObject" class="SamplePrefWidth" version="5">
									<prop name="PropertyTypeName">Width</prop>
									<prop name="Position">2</prop>
									<prop name="IsDefault">1</prop>
									<prop name="Width">1</prop>
								</obj>
							</list>
						</obj>
					</obj>
					<obj name="item" class="SamplePropInfo" version="1">
						<obj name="ChannelProperties" class="ChanPropList" version="2">
							<obj name="ChannelProperties" class="EMList" version="1">
								<list name="emlist" count="4">
									<obj name="item" class="PropertyList" version="1">
										<list name="emlist" count="12">
											<obj name="PropertyObject" class="RQSampleTargetProperty" version="4">
												<prop name="PropertyTypeName">Combined Sample and Target Type</prop>
												<prop name="Position">3</prop>
												<prop name="IsDefault">0</prop>
												<obj name="ChannelProp" class="ChannelProperty" version="1">
													<prop name="ChannelIdx">0</prop>
												</obj>
											</obj>
											<obj name="PropertyObject" class="QuantConcProperty" version="4">
												<prop name="PropertyTypeName">Concentration</prop>
												<prop name="Position">3</prop>
												<prop name="IsDefault">1</prop>
												<prop name="Concentration">0</prop>
												<obj name="ChannelProp" class="ChannelProperty" version="1">
													<prop name="ChannelIdx">0</prop>
												</obj>
												<prop name="ReadOnly">1</prop>
											</obj>
											<obj name="PropertyObject" class="QuantCpHighProp" version="4">
												<prop name="PropertyTypeName">Cp High</prop>
												<prop name="Position">3</prop>
												<prop name="IsDefault">1</prop>
												<prop name="CpRangeHigh">0</prop>
												<obj name="ChannelProp" class="ChannelProperty" version="1">
													<prop name="ChannelIdx">0</prop>
												</obj>
												<prop name="ReadOnly">1</prop>
											</obj>
											<obj name="PropertyObject" class="QuantCpLowProp" version="4">
												<prop name="PropertyTypeName">Cp Low</prop>
												<prop name="Position">3</prop>
												<prop name="IsDefault">1</prop>
												<prop name="CpRangeLow">0</prop>
												<obj name="ChannelProp" class="ChannelProperty" version="1">
													<prop name="ChannelIdx">0</prop>
												</obj>
												<prop name="ReadOnly">1</prop>
											</obj>
											<obj name="PropertyObject" class="RQEffProp" version="4">
												<prop name="PropertyTypeName">Efficiency</prop>
												<prop name="Position">3</prop>
												<prop name="IsDefault">1</prop>
												<prop name="Efficiency">2</prop>
												<obj name="ChannelProp" class="ChannelProperty" version="1">
													<prop name="ChannelIdx">0</prop>
												</obj>
											</obj>
											<obj name="PropertyObject" class="ChannelGenotype" version="4">
												<prop name="PropertyTypeName">Melt Geno Genotype</prop>
												<prop name="Position">3</prop>
												<prop name="IsDefault">1</prop>
												<prop name="ReadOnly">1</prop>
												<obj name="ChannelProp" class="ChannelProperty" version="1">
													<prop name="ChannelIdx">0</prop>
												</obj>
											</obj>
											<obj name="PropertyObject" class="GroupChannelTypeProp" version="4">
												<prop name="PropertyTypeName">Melt Geno Sample Type</prop>
												<prop name="Position">3</prop>
												<prop name="IsDefault">0</prop>
												<prop name="GroupSampleType">mstUnknown</prop>
												<obj name="ChannelProp" class="ChannelProperty" version="1">
													<prop name="ChannelIdx">0</prop>
												</obj>
											</obj>
											<obj name="PropertyObject" class="QuantSampleTypeProperty" version="4">
												<prop name="PropertyTypeName">Quantification Sample Type</prop>
												<prop name="Position">3</prop>
												<prop name="IsDefault">0</prop>
												<prop name="SampleType">qsUnknown</prop>
												<obj name="ChannelProp" class="ChannelProperty" version="1">
													<prop name="ChannelIdx">0</prop>
												</obj>
											</obj>
											<obj name="PropertyObject" class="ChannelGenotype" version="4">
												<prop name="PropertyTypeName">Scanning Genotype</prop>
												<prop name="Position">3</prop>
												<prop name="IsDefault">1</prop>
												<prop name="ReadOnly">1</prop>
												<obj name="ChannelProp" class="ChannelProperty" version="1">
													<prop name="ChannelIdx">0</prop>
												</obj>
											</obj>
											<obj name="PropertyObject" class="GroupChannelTypeProp" version="4">
												<prop name="PropertyTypeName">Scanning Sample Type</prop>
												<prop name="Position">3</prop>
												<prop name="IsDefault">0</prop>
												<prop name="GroupSampleType">mstUnknown</prop>
												<obj name="ChannelProp" class="ChannelProperty" version="1">
													<prop name="ChannelIdx">0</prop>
												</obj>
											</obj>
											<obj name="PropertyObject" class="TargetName" version="4">
												<prop name="PropertyTypeName">Target Name</prop>
												<prop name="Position">3</prop>
												<prop name="IsDefault">1</prop>
												<obj name="ChannelProp" class="ChannelProperty" version="1">
													<prop name="ChannelIdx">0</prop>
												</obj>
											</obj>
											<obj name="PropertyObject" class="RQTargetProperty" version="4">
												<prop name="PropertyTypeName">Target Type</prop>
												<prop name="Position">3</prop>
												<prop name="IsDefault">0</prop>
												<prop name="TargetType">dtNone</prop>
												<obj name="ChannelProp" class="ChannelProperty" version="1">
													<prop name="ChannelIdx">0</prop>
												</obj>
											</obj>
										</list>
									</obj>
									<obj name="item" class="PropertyList" version="1">
										<list name="emlist" count="12">
											<obj name="PropertyObject" class="RQSampleTargetProperty" version="4">
												<prop name="PropertyTypeName">Combined Sample and Target Type</prop>
												<prop name="Position">3</prop>
												<prop name="IsDefault">0</prop>
												<obj name="ChannelProp" class="ChannelProperty" version="1">
													<prop name="ChannelIdx">1</prop>
												</obj>
											</obj>
											<obj name="PropertyObject" class="QuantConcProperty" version="4">
												<prop name="PropertyTypeName">Concentration</prop>
												<prop name="Position">3</prop>
												<prop name="IsDefault">1</prop>
												<prop name="Concentration">0</prop>
												<obj name="ChannelProp" class="ChannelProperty" version="1">
													<prop name="ChannelIdx">1</prop>
												</obj>
												<prop name="ReadOnly">1</prop>
											</obj>
											<obj name="PropertyObject" class="QuantCpHighProp" version="4">
												<prop name="PropertyTypeName">Cp High</prop>
												<prop name="Position">3</prop>
												<prop name="IsDefault">1</prop>
												<prop name="CpRangeHigh">0</prop>
												<obj name="ChannelProp" class="ChannelProperty" version="1">
													<prop name="ChannelIdx">1</prop>
												</obj>
												<prop name="ReadOnly">1</prop>
											</obj>
											<obj name="PropertyObject" class="QuantCpLowProp" version="4">
												<prop name="PropertyTypeName">Cp Low</prop>
												<prop name="Position">3</prop>
												<prop name="IsDefault">1</prop>
												<prop name="CpRangeLow">0</prop>
												<obj name="ChannelProp" class="ChannelProperty" version="1">
													<prop name="ChannelIdx">1</prop>
												</obj>
												<prop name="ReadOnly">1</prop>
											</obj>
											<obj name="PropertyObject" class="RQEffProp" version="4">
												<prop name="PropertyTypeName">Efficiency</prop>
												<prop name="Position">3</prop>
												<prop name="IsDefault">1</prop>
												<prop name="Efficiency">2</prop>
												<obj name="ChannelProp" class="ChannelProperty" version="1">
													<prop name="ChannelIdx">1</prop>
												</obj>
											</obj>
											<obj name="PropertyObject" class="ChannelGenotype" version="4">
												<prop name="PropertyTypeName">Melt Geno Genotype</prop>
												<prop name="Position">3</prop>
												<prop name="IsDefault">1</prop>
												<prop name="ReadOnly">1</prop>
												<obj name="ChannelProp" class="ChannelProperty" version="1">
													<prop name="ChannelIdx">1</prop>
												</obj>
											</obj>
											<obj name="PropertyObject" class="GroupChannelTypeProp" version="4">
												<prop name="PropertyTypeName">Melt Geno Sample Type</prop>
												<prop name="Position">3</prop>
												<prop name="IsDefault">0</prop>
												<prop name="GroupSampleType">mstUnknown</prop>
												<obj name="ChannelProp" class="ChannelProperty" version="1">
													<prop name="ChannelIdx">1</prop>
												</obj>
											</obj>
											<obj name="PropertyObject" class="QuantSampleTypeProperty" version="4">
												<prop name="PropertyTypeName">Quantification Sample Type</prop>
												<prop name="Position">3</prop>
												<prop name="IsDefault">0</prop>
												<prop name="SampleType">qsUnknown</prop>
												<obj name="ChannelProp" class="ChannelProperty" version="1">
													<prop name="ChannelIdx">1</prop>
												</obj>
											</obj>
											<obj name="PropertyObject" class="ChannelGenotype" version="4">
												<prop name="PropertyTypeName">Scanning Genotype</prop>
												<prop name="Position">3</prop>
												<prop name="IsDefault">1</prop>
												<prop name="ReadOnly">1</prop>
												<obj name="ChannelProp" class="ChannelProperty" version="1">
													<prop name="ChannelIdx">1</prop>
												</obj>
											</obj>
											<obj name="PropertyObject" class="GroupChannelTypeProp" version="4">
												<prop name="PropertyTypeName">Scanning Sample Type</prop>
												<prop name="Position">3</prop>
												<prop name="IsDefault">0</prop>
												<prop name="GroupSampleType">mstUnknown</prop>
												<obj name="ChannelProp" class="ChannelProperty" version="1">
													<prop name="ChannelIdx">1</prop>
												</obj>
											</obj>
											<obj name="PropertyObject" class="TargetName" version="4">
												<prop name="PropertyTypeName">Target Name</prop>
												<prop name="Position">3</prop>
												<prop name="IsDefault">1</prop>
												<obj name="ChannelProp" class="ChannelProperty" version="1">
													<prop name="ChannelIdx">1</prop>
												</obj>
											</obj>
											<obj name="PropertyObject" class="RQTargetProperty" version="4">
												<prop name="PropertyTypeName">Target Type</prop>
												<prop name="Position">3</prop>
												<prop name="IsDefault">0</prop>
												<prop name="TargetType">dtNone</prop>
												<obj name="ChannelProp" class="ChannelProperty" version="1">
													<prop name="ChannelIdx">1</prop>
												</obj>
											</obj>
										</list>
									</obj>
									<obj name="item" class="PropertyList" version="1">
										<list name="emlist" count="12">
											<obj name="PropertyObject" class="RQSampleTargetProperty" version="4">
												<prop name="PropertyTypeName">Combined Sample and Target Type</prop>
												<prop name="Position">3</prop>
												<prop name="IsDefault">0</prop>
												<obj name="ChannelProp" class="ChannelProperty" version="1">
													<prop name="ChannelIdx">2</prop>
												</obj>
											</obj>
											<obj name="PropertyObject" class="QuantConcProperty" version="4">
												<prop name="PropertyTypeName">Concentration</prop>
												<prop name="Position">3</prop>
												<prop name="IsDefault">1</prop>
												<prop name="Concentration">0</prop>
												<obj name="ChannelProp" class="ChannelProperty" version="1">
													<prop name="ChannelIdx">2</prop>
												</obj>
												<prop name="ReadOnly">1</prop>
											</obj>
											<obj name="PropertyObject" class="QuantCpHighProp" version="4">
												<prop name="PropertyTypeName">Cp High</prop>
												<prop name="Position">3</prop>
												<prop name="IsDefault">1</prop>
												<prop name="CpRangeHigh">0</prop>
												<obj name="ChannelProp" class="ChannelProperty" version="1">
													<prop name="ChannelIdx">2</prop>
												</obj>
												<prop name="ReadOnly">1</prop>
											</obj>
											<obj name="PropertyObject" class="QuantCpLowProp" version="4">
												<prop name="PropertyTypeName">Cp Low</prop>
												<prop name="Position">3</prop>
												<prop name="IsDefault">1</prop>
												<prop name="CpRangeLow">0</prop>
												<obj name="ChannelProp" class="ChannelProperty" version="1">
													<prop name="ChannelIdx">2</prop>
												</obj>
												<prop name="ReadOnly">1</prop>
											</obj>
											<obj name="PropertyObject" class="RQEffProp" version="4">
												<prop name="PropertyTypeName">Efficiency</prop>
												<prop name="Position">3</prop>
												<prop name="IsDefault">1</prop>
												<prop name="Efficiency">2</prop>
												<obj name="ChannelProp" class="ChannelProperty" version="1">
													<prop name="ChannelIdx">2</prop>
												</obj>
											</obj>
											<obj name="PropertyObject" class="ChannelGenotype" version="4">
												<prop name="PropertyTypeName">Melt Geno Genotype</prop>
												<prop name="Position">3</prop>
												<prop name="IsDefault">1</prop>
												<prop name="ReadOnly">1</prop>
												<obj name="ChannelProp" class="ChannelProperty" version="1">
													<prop name="ChannelIdx">2</prop>
												</obj>
											</obj>
											<obj name="PropertyObject" class="GroupChannelTypeProp" version="4">
												<prop name="PropertyTypeName">Melt Geno Sample Type</prop>
												<prop name="Position">3</prop>
												<prop name="IsDefault">0</prop>
												<prop name="GroupSampleType">mstUnknown</prop>
												<obj name="ChannelProp" class="ChannelProperty" version="1">
													<prop name="ChannelIdx">2</prop>
												</obj>
											</obj>
											<obj name="PropertyObject" class="QuantSampleTypeProperty" version="4">
												<prop name="PropertyTypeName">Quantification Sample Type</prop>
												<prop name="Position">3</prop>
												<prop name="IsDefault">0</prop>
												<prop name="SampleType">qsUnknown</prop>
												<obj name="ChannelProp" class="ChannelProperty" version="1">
													<prop name="ChannelIdx">2</prop>
												</obj>
											</obj>
											<obj name="PropertyObject" class="ChannelGenotype" version="4">
												<prop name="PropertyTypeName">Scanning Genotype</prop>
												<prop name="Position">3</prop>
												<prop name="IsDefault">1</prop>
												<prop name="ReadOnly">1</prop>
												<obj name="ChannelProp" class="ChannelProperty" version="1">
													<prop name="ChannelIdx">2</prop>
												</obj>
											</obj>
											<obj name="PropertyObject" class="GroupChannelTypeProp" version="4">
												<prop name="PropertyTypeName">Scanning Sample Type</prop>
												<prop name="Position">3</prop>
												<prop name="IsDefault">0</prop>
												<prop name="GroupSampleType">mstUnknown</prop>
												<obj name="ChannelProp" class="ChannelProperty" version="1">
													<prop name="ChannelIdx">2</prop>
												</obj>
											</obj>
											<obj name="PropertyObject" class="TargetName" version="4">
												<prop name="PropertyTypeName">Target Name</prop>
												<prop name="Position">3</prop>
												<prop name="IsDefault">1</prop>
												<obj name="ChannelProp" class="ChannelProperty" version="1">
													<prop name="ChannelIdx">2</prop>
												</obj>
											</obj>
											<obj name="PropertyObject" class="RQTargetProperty" version="4">
												<prop name="PropertyTypeName">Target Type</prop>
												<prop name="Position">3</prop>
												<prop name="IsDefault">0</prop>
												<prop name="TargetType">dtNone</prop>
												<obj name="ChannelProp" class="ChannelProperty" version="1">
													<prop name="ChannelIdx">2</prop>
												</obj>
											</obj>
										</list>
									</obj>
									<obj name="item" class="PropertyList" version="1">
										<list name="emlist" count="12">
											<obj name="PropertyObject" class="RQSampleTargetProperty" version="4">
												<prop name="PropertyTypeName">Combined Sample and Target Type</prop>
												<prop name="Position">3</prop>
												<prop name="IsDefault">0</prop>
												<obj name="ChannelProp" class="ChannelProperty" version="1">
													<prop name="ChannelIdx">3</prop>
												</obj>
											</obj>
											<obj name="PropertyObject" class="QuantConcProperty" version="4">
												<prop name="PropertyTypeName">Concentration</prop>
												<prop name="Position">3</prop>
												<prop name="IsDefault">1</prop>
												<prop name="Concentration">0</prop>
												<obj name="ChannelProp" class="ChannelProperty" version="1">
													<prop name="ChannelIdx">3</prop>
												</obj>
												<prop name="ReadOnly">1</prop>
											</obj>
											<obj name="PropertyObject" class="QuantCpHighProp" version="4">
												<prop name="PropertyTypeName">Cp High</prop>
												<prop name="Position">3</prop>
												<prop name="IsDefault">1</prop>
												<prop name="CpRangeHigh">0</prop>
												<obj name="ChannelProp" class="ChannelProperty" version="1">
													<prop name="ChannelIdx">3</prop>
												</obj>
												<prop name="ReadOnly">1</prop>
											</obj>
											<obj name="PropertyObject" class="QuantCpLowProp" version="4">
												<prop name="PropertyTypeName">Cp Low</prop>
												<prop name="Position">3</prop>
												<prop name="IsDefault">1</prop>
												<prop name="CpRangeLow">0</prop>
												<obj name="ChannelProp" class="ChannelProperty" version="1">
													<prop name="ChannelIdx">3</prop>
												</obj>
												<prop name="ReadOnly">1</prop>
											</obj>
											<obj name="PropertyObject" class="RQEffProp" version="4">
												<prop name="PropertyTypeName">Efficiency</prop>
												<prop name="Position">3</prop>
												<prop name="IsDefault">1</prop>
												<prop name="Efficiency">2</prop>
												<obj name="ChannelProp" class="ChannelProperty" version="1">
													<prop name="ChannelIdx">3</prop>
												</obj>
											</obj>
											<obj name="PropertyObject" class="ChannelGenotype" version="4">
												<prop name="PropertyTypeName">Melt Geno Genotype</prop>
												<prop name="Position">3</prop>
												<prop name="IsDefault">1</prop>
												<prop name="ReadOnly">1</prop>
												<obj name="ChannelProp" class="ChannelProperty" version="1">
													<prop name="ChannelIdx">3</prop>
												</obj>
											</obj>
											<obj name="PropertyObject" class="GroupChannelTypeProp" version="4">
												<prop name="PropertyTypeName">Melt Geno Sample Type</prop>
												<prop name="Position">3</prop>
												<prop name="IsDefault">0</prop>
												<prop name="GroupSampleType">mstUnknown</prop>
												<obj name="ChannelProp" class="ChannelProperty" version="1">
													<prop name="ChannelIdx">3</prop>
												</obj>
											</obj>
											<obj name="PropertyObject" class="QuantSampleTypeProperty" version="4">
												<prop name="PropertyTypeName">Quantification Sample Type</prop>
												<prop name="Position">3</prop>
												<prop name="IsDefault">0</prop>
												<prop name="SampleType">qsUnknown</prop>
												<obj name="ChannelProp" class="ChannelProperty" version="1">
													<prop name="ChannelIdx">3</prop>
												</obj>
											</obj>
											<obj name="PropertyObject" class="ChannelGenotype" version="4">
												<prop name="PropertyTypeName">Scanning Genotype</prop>
												<prop name="Position">3</prop>
												<prop name="IsDefault">1</prop>
												<prop name="ReadOnly">1</prop>
												<obj name="ChannelProp" class="ChannelProperty" version="1">
													<prop name="ChannelIdx">3</prop>
												</obj>
											</obj>
											<obj name="PropertyObject" class="GroupChannelTypeProp" version="4">
												<prop name="PropertyTypeName">Scanning Sample Type</prop>
												<prop name="Position">3</prop>
												<prop name="IsDefault">0</prop>
												<prop name="GroupSampleType">mstUnknown</prop>
												<obj name="ChannelProp" class="ChannelProperty" version="1">
													<prop name="ChannelIdx">3</prop>
												</obj>
											</obj>
											<obj name="PropertyObject" class="TargetName" version="4">
												<prop name="PropertyTypeName">Target Name</prop>
												<prop name="Position">3</prop>
												<prop name="IsDefault">1</prop>
												<obj name="ChannelProp" class="ChannelProperty" version="1">
													<prop name="ChannelIdx">3</prop>
												</obj>
											</obj>
											<obj name="PropertyObject" class="RQTargetProperty" version="4">
												<prop name="PropertyTypeName">Target Type</prop>
												<prop name="Position">3</prop>
												<prop name="IsDefault">0</prop>
												<prop name="TargetType">dtNone</prop>
												<obj name="ChannelProp" class="ChannelProperty" version="1">
													<prop name="ChannelIdx">3</prop>
												</obj>
											</obj>
										</list>
									</obj>
								</list>
							</obj>
						</obj>
						<prop name="ChannelPropertyCount">4</prop>
						<prop name="ContainerPosition">3</prop>
						<prop name="HasSampleProperties">1</prop>
						<obj name="SampleProperties" class="PropertyList" version="1">
							<list name="emlist" count="14">
								<obj name="PropertyObject" class="SamplePrefColor" version="4">
									<prop name="PropertyTypeName">Color</prop>
									<prop name="Position">3</prop>
									<prop name="IsDefault">0</prop>
									<prop name="Color">clFuchsia</prop>
								</obj>
								<obj name="PropertyObject" class="DominantChannelProp" version="4">
									<prop name="PropertyTypeName">Dominant Channel</prop>
									<prop name="Position">3</prop>
									<prop name="IsDefault">0</prop>
									<prop name="DominantChannel">0</prop>
								</obj>
								<obj name="PropertyObject" class="Genotype" version="4">
									<prop name="PropertyTypeName">EndPt Genotype</prop>
									<prop name="Position">3</prop>
									<prop name="IsDefault">1</prop>
									<prop name="ReadOnly">1</prop>
								</obj>
								<obj name="PropertyObject" class="GroupingSample" version="4">
									<prop name="PropertyTypeName">EndPt Sample Type</prop>
									<prop name="Position">3</prop>
									<prop name="IsDefault">0</prop>
									<prop name="GroupSampleType">mstUnknown</prop>
								</obj>
								<obj name="PropertyObject" class="SamplePrefLineStyle" version="4">
									<prop name="PropertyTypeName">Line Style</prop>
									<prop name="Position">3</prop>
									<prop name="IsDefault">0</prop>
									<prop name="LineStyle">psSolid</prop>
								</obj>
								<obj name="PropertyObject" class="GenSampleEditNotes" version="4">
									<prop name="PropertyTypeName">Notes</prop>
									<prop name="Position">3</prop>
									<prop name="IsDefault">1</prop>
								</obj>
								<obj name="PropertyObject" class="SamplePrefPointStyle" version="4">
									<prop name="PropertyTypeName">Point Style</prop>
									<prop name="Position">3</prop>
									<prop name="IsDefault">0</prop>
									<prop name="PointStyle">psNothing</prop>
								</obj>
								<obj name="PropertyObject" class="GenSampleEditPosition" version="4">
									<prop name="PropertyTypeName">Position</prop>
									<prop name="Position">3</prop>
									<prop name="IsDefault">1</prop>
								</obj>
								<obj name="PropertyObject" class="GenSampleEditReplicate" version="4">
									<prop name="PropertyTypeName">Replicate of</prop>
									<prop name="Position">3</prop>
									<prop name="IsDefault">1</prop>
									<prop name="ReplicateOf">-1</prop>
								</obj>
								<obj name="PropertyObject" class="HTCSampleID" version="4">
									<prop name="PropertyTypeName">Sample ID</prop>
									<prop name="Position">3</prop>
									<prop name="IsDefault">1</prop>
								</obj>
								<obj name="PropertyObject" class="GenSampleEditName" version="4">
									<prop name="PropertyTypeName">Sample Name</prop>
									<prop name="Position">3</prop>
									<prop name="IsDefault">1</prop>
									<prop name="name">Sample 4</prop>
								</obj>
								<obj name="PropertyObject" class="HTCSamplePrepNotes" version="4">
									<prop name="PropertyTypeName">Sample Prep Notes</prop>
									<prop name="Position">3</prop>
									<prop name="IsDefault">1</prop>
								</obj>
								<obj name="PropertyObject" class="GenSampleEditSubset" version="4">
									<prop name="PropertyTypeName">Subsets</prop>
									<prop name="Position">3</prop>
									<prop name="IsDefault">1</prop>
								</obj>
								<obj name="PropertyObject" class="SamplePrefWidth" version="5">
									<prop name="PropertyTypeName">Width</prop>
									<prop name="Position">3</prop>
									<prop name="IsDefault">1</prop>
									<prop name="Width">1</prop>
								</obj>
							</list>
						</obj>
					</obj>
					<obj name="item" class="SamplePropInfo" version="1">
						<obj name="ChannelProperties" class="ChanPropList" version="2">
							<obj name="ChannelProperties" class="EMList" version="1">
								<list name="emlist" count="4">
									<obj name="item" class="PropertyList" version="1">
										<list name="emlist" count="12">
											<obj name="PropertyObject" class="RQSampleTargetProperty" version="4">
												<prop name="PropertyTypeName">Combined Sample and Target Type</prop>
												<prop name="Position">4</prop>
												<prop name="IsDefault">0</prop>
												<obj name="ChannelProp" class="ChannelProperty" version="1">
													<prop name="ChannelIdx">0</prop>
												</obj>
											</obj>
											<obj name="PropertyObject" class="QuantConcProperty" version="4">
												<prop name="PropertyTypeName">Concentration</prop>
												<prop name="Position">4</prop>
												<prop name="IsDefault">1</prop>
												<prop name="Concentration">0</prop>
												<obj name="ChannelProp" class="ChannelProperty" version="1">
													<prop name="ChannelIdx">0</prop>
												</obj>
												<prop name="ReadOnly">1</prop>
											</obj>
											<obj name="PropertyObject" class="QuantCpHighProp" version="4">
												<prop name="PropertyTypeName">Cp High</prop>
												<prop name="Position">4</prop>
												<prop name="IsDefault">1</prop>
												<prop name="CpRangeHigh">0</prop>
												<obj name="ChannelProp" class="ChannelProperty" version="1">
													<prop name="ChannelIdx">0</prop>
												</obj>
												<prop name="ReadOnly">1</prop>
											</obj>
											<obj name="PropertyObject" class="QuantCpLowProp" version="4">
												<prop name="PropertyTypeName">Cp Low</prop>
												<prop name="Position">4</prop>
												<prop name="IsDefault">1</prop>
												<prop name="CpRangeLow">0</prop>
												<obj name="ChannelProp" class="ChannelProperty" version="1">
													<prop name="ChannelIdx">0</prop>
												</obj>
												<prop name="ReadOnly">1</prop>
											</obj>
											<obj name="PropertyObject" class="RQEffProp" version="4">
												<prop name="PropertyTypeName">Efficiency</prop>
												<prop name="Position">4</prop>
												<prop name="IsDefault">1</prop>
												<prop name="Efficiency">2</prop>
												<obj name="ChannelProp" class="ChannelProperty" version="1">
													<prop name="ChannelIdx">0</prop>
												</obj>
											</obj>
											<obj name="PropertyObject" class="ChannelGenotype" version="4">
												<prop name="PropertyTypeName">Melt Geno Genotype</prop>
												<prop name="Position">4</prop>
												<prop name="IsDefault">1</prop>
												<prop name="ReadOnly">1</prop>
												<obj name="ChannelProp" class="ChannelProperty" version="1">
													<prop name="ChannelIdx">0</prop>
												</obj>
											</obj>
											<obj name="PropertyObject" class="GroupChannelTypeProp" version="4">
												<prop name="PropertyTypeName">Melt Geno Sample Type</prop>
												<prop name="Position">4</prop>
												<prop name="IsDefault">0</prop>
												<prop name="GroupSampleType">mstUnknown</prop>
												<obj name="ChannelProp" class="ChannelProperty" version="1">
													<prop name="ChannelIdx">0</prop>
												</obj>
											</obj>
											<obj name="PropertyObject" class="QuantSampleTypeProperty" version="4">
												<prop name="PropertyTypeName">Quantification Sample Type</prop>
												<prop name="Position">4</prop>
												<prop name="IsDefault">0</prop>
												<prop name="SampleType">qsUnknown</prop>
												<obj name="ChannelProp" class="ChannelProperty" version="1">
													<prop name="ChannelIdx">0</prop>
												</obj>
											</obj>
											<obj name="PropertyObject" class="ChannelGenotype" version="4">
												<prop name="PropertyTypeName">Scanning Genotype</prop>
												<prop name="Position">4</prop>
												<prop name="IsDefault">1</prop>
												<prop name="ReadOnly">1</prop>
												<obj name="ChannelProp" class="ChannelProperty" version="1">
													<prop name="ChannelIdx">0</prop>
												</obj>
											</obj>
											<obj name="PropertyObject" class="GroupChannelTypeProp" version="4">
												<prop name="PropertyTypeName">Scanning Sample Type</prop>
												<prop name="Position">4</prop>
												<prop name="IsDefault">0</prop>
												<prop name="GroupSampleType">mstUnknown</prop>
												<obj name="ChannelProp" class="ChannelProperty" version="1">
													<prop name="ChannelIdx">0</prop>
												</obj>
											</obj>
											<obj name="PropertyObject" class="TargetName" version="4">
												<prop name="PropertyTypeName">Target Name</prop>
												<prop name="Position">4</prop>
												<prop name="IsDefault">1</prop>
												<obj name="ChannelProp" class="ChannelProperty" version="1">
													<prop name="ChannelIdx">0</prop>
												</obj>
											</obj>
											<obj name="PropertyObject" class="RQTargetProperty" version="4">
												<prop name="PropertyTypeName">Target Type</prop>
												<prop name="Position">4</prop>
												<prop name="IsDefault">0</prop>
												<prop name="TargetType">dtNone</prop>
												<obj name="ChannelProp" class="ChannelProperty" version="1">
													<prop name="ChannelIdx">0</prop>
												</obj>
											</obj>
										</list>
									</obj>
									<obj name="item" class="PropertyList" version="1">
										<list name="emlist" count="12">
											<obj name="PropertyObject" class="RQSampleTargetProperty" version="4">
												<prop name="PropertyTypeName">Combined Sample and Target Type</prop>
												<prop name="Position">4</prop>
												<prop name="IsDefault">0</prop>
												<obj name="ChannelProp" class="ChannelProperty" version="1">
													<prop name="ChannelIdx">1</prop>
												</obj>
											</obj>
											<obj name="PropertyObject" class="QuantConcProperty" version="4">
												<prop name="PropertyTypeName">Concentration</prop>
												<prop name="Position">4</prop>
												<prop name="IsDefault">1</prop>
												<prop name="Concentration">0</prop>
												<obj name="ChannelProp" class="ChannelProperty" version="1">
													<prop name="ChannelIdx">1</prop>
												</obj>
												<prop name="ReadOnly">1</prop>
											</obj>
											<obj name="PropertyObject" class="QuantCpHighProp" version="4">
												<prop name="PropertyTypeName">Cp High</prop>
												<prop name="Position">4</prop>
												<prop name="IsDefault">1</prop>
												<prop name="CpRangeHigh">0</prop>
												<obj name="ChannelProp" class="ChannelProperty" version="1">
													<prop name="ChannelIdx">1</prop>
												</obj>
												<prop name="ReadOnly">1</prop>
											</obj>
											<obj name="PropertyObject" class="QuantCpLowProp" version="4">
												<prop name="PropertyTypeName">Cp Low</prop>
												<prop name="Position">4</prop>
												<prop name="IsDefault">1</prop>
												<prop name="CpRangeLow">0</prop>
												<obj name="ChannelProp" class="ChannelProperty" version="1">
													<prop name="ChannelIdx">1</prop>
												</obj>
												<prop name="ReadOnly">1</prop>
											</obj>
											<obj name="PropertyObject" class="RQEffProp" version="4">
												<prop name="PropertyTypeName">Efficiency</prop>
												<prop name="Position">4</prop>
												<prop name="IsDefault">1</prop>
												<prop name="Efficiency">2</prop>
												<obj name="ChannelProp" class="ChannelProperty" version="1">
													<prop name="ChannelIdx">1</prop>
												</obj>
											</obj>
											<obj name="PropertyObject" class="ChannelGenotype" version="4">
												<prop name="PropertyTypeName">Melt Geno Genotype</prop>
												<prop name="Position">4</prop>
												<prop name="IsDefault">1</prop>
												<prop name="ReadOnly">1</prop>
												<obj name="ChannelProp" class="ChannelProperty" version="1">
													<prop name="ChannelIdx">1</prop>
												</obj>
											</obj>
											<obj name="PropertyObject" class="GroupChannelTypeProp" version="4">
												<prop name="PropertyTypeName">Melt Geno Sample Type</prop>
												<prop name="Position">4</prop>
												<prop name="IsDefault">0</prop>
												<prop name="GroupSampleType">mstUnknown</prop>
												<obj name="ChannelProp" class="ChannelProperty" version="1">
													<prop name="ChannelIdx">1</prop>
												</obj>
											</obj>
											<obj name="PropertyObject" class="QuantSampleTypeProperty" version="4">
												<prop name="PropertyTypeName">Quantification Sample Type</prop>
												<prop name="Position">4</prop>
												<prop name="IsDefault">0</prop>
												<prop name="SampleType">qsUnknown</prop>
												<obj name="ChannelProp" class="ChannelProperty" version="1">
													<prop name="ChannelIdx">1</prop>
												</obj>
											</obj>
											<obj name="PropertyObject" class="ChannelGenotype" version="4">
												<prop name="PropertyTypeName">Scanning Genotype</prop>
												<prop name="Position">4</prop>
												<prop name="IsDefault">1</prop>
												<prop name="ReadOnly">1</prop>
												<obj name="ChannelProp" class="ChannelProperty" version="1">
													<prop name="ChannelIdx">1</prop>
												</obj>
											</obj>
											<obj name="PropertyObject" class="GroupChannelTypeProp" version="4">
												<prop name="PropertyTypeName">Scanning Sample Type</prop>
												<prop name="Position">4</prop>
												<prop name="IsDefault">0</prop>
												<prop name="GroupSampleType">mstUnknown</prop>
												<obj name="ChannelProp" class="ChannelProperty" version="1">
													<prop name="ChannelIdx">1</prop>
												</obj>
											</obj>
											<obj name="PropertyObject" class="TargetName" version="4">
												<prop name="PropertyTypeName">Target Name</prop>
												<prop name="Position">4</prop>
												<prop name="IsDefault">1</prop>
												<obj name="ChannelProp" class="ChannelProperty" version="1">
													<prop name="ChannelIdx">1</prop>
												</obj>
											</obj>
											<obj name="PropertyObject" class="RQTargetProperty" version="4">
												<prop name="PropertyTypeName">Target Type</prop>
												<prop name="Position">4</prop>
												<prop name="IsDefault">0</prop>
												<prop name="TargetType">dtNone</prop>
												<obj name="ChannelProp" class="ChannelProperty" version="1">
													<prop name="ChannelIdx">1</prop>
												</obj>
											</obj>
										</list>
									</obj>
									<obj name="item" class="PropertyList" version="1">
										<list name="emlist" count="12">
											<obj name="PropertyObject" class="RQSampleTargetProperty" version="4">
												<prop name="PropertyTypeName">Combined Sample and Target Type</prop>
												<prop name="Position">4</prop>
												<prop name="IsDefault">0</prop>
												<obj name="ChannelProp" class="ChannelProperty" version="1">
													<prop name="ChannelIdx">2</prop>
												</obj>
											</obj>
											<obj name="PropertyObject" class="QuantConcProperty" version="4">
												<prop name="PropertyTypeName">Concentration</prop>
												<prop name="Position">4</prop>
												<prop name="IsDefault">1</prop>
												<prop name="Concentration">0</prop>
												<obj name="ChannelProp" class="ChannelProperty" version="1">
													<prop name="ChannelIdx">2</prop>
												</obj>
												<prop name="ReadOnly">1</prop>
											</obj>
											<obj name="PropertyObject" class="QuantCpHighProp" version="4">
												<prop name="PropertyTypeName">Cp High</prop>
												<prop name="Position">4</prop>
												<prop name="IsDefault">1</prop>
												<prop name="CpRangeHigh">0</prop>
												<obj name="ChannelProp" class="ChannelProperty" version="1">
													<prop name="ChannelIdx">2</prop>
												</obj>
												<prop name="ReadOnly">1</prop>
											</obj>
											<obj name="PropertyObject" class="QuantCpLowProp" version="4">
												<prop name="PropertyTypeName">Cp Low</prop>
												<prop name="Position">4</prop>
												<prop name="IsDefault">1</prop>
												<prop name="CpRangeLow">0</prop>
												<obj name="ChannelProp" class="ChannelProperty" version="1">
													<prop name="ChannelIdx">2</prop>
												</obj>
												<prop name="ReadOnly">1</prop>
											</obj>
											<obj name="PropertyObject" class="RQEffProp" version="4">
												<prop name="PropertyTypeName">Efficiency</prop>
												<prop name="Position">4</prop>
												<prop name="IsDefault">1</prop>
												<prop name="Efficiency">2</prop>
												<obj name="ChannelProp" class="ChannelProperty" version="1">
													<prop name="ChannelIdx">2</prop>
												</obj>
											</obj>
											<obj name="PropertyObject" class="ChannelGenotype" version="4">
												<prop name="PropertyTypeName">Melt Geno Genotype</prop>
												<prop name="Position">4</prop>
												<prop name="IsDefault">1</prop>
												<prop name="ReadOnly">1</prop>
												<obj name="ChannelProp" class="ChannelProperty" version="1">
													<prop name="ChannelIdx">2</prop>
												</obj>
											</obj>
											<obj name="PropertyObject" class="GroupChannelTypeProp" version="4">
												<prop name="PropertyTypeName">Melt Geno Sample Type</prop>
												<prop name="Position">4</prop>
												<prop name="IsDefault">0</prop>
												<prop name="GroupSampleType">mstUnknown</prop>
												<obj name="ChannelProp" class="ChannelProperty" version="1">
													<prop name="ChannelIdx">2</prop>
												</obj>
											</obj>
											<obj name="PropertyObject" class="QuantSampleTypeProperty" version="4">
												<prop name="PropertyTypeName">Quantification Sample Type</prop>
												<prop name="Position">4</prop>
												<prop name="IsDefault">0</prop>
												<prop name="SampleType">qsUnknown</prop>
												<obj name="ChannelProp" class="ChannelProperty" version="1">
													<prop name="ChannelIdx">2</prop>
												</obj>
											</obj>
											<obj name="PropertyObject" class="ChannelGenotype" version="4">
												<prop name="PropertyTypeName">Scanning Genotype</prop>
												<prop name="Position">4</prop>
												<prop name="IsDefault">1</prop>
												<prop name="ReadOnly">1</prop>
												<obj name="ChannelProp" class="ChannelProperty" version="1">
													<prop name="ChannelIdx">2</prop>
												</obj>
											</obj>
											<obj name="PropertyObject" class="GroupChannelTypeProp" version="4">
												<prop name="PropertyTypeName">Scanning Sample Type</prop>
												<prop name="Position">4</prop>
												<prop name="IsDefault">0</prop>
												<prop name="GroupSampleType">mstUnknown</prop>
												<obj name="ChannelProp" class="ChannelProperty" version="1">
													<prop name="ChannelIdx">2</prop>
												</obj>
											</obj>
											<obj name="PropertyObject" class="TargetName" version="4">
												<prop name="PropertyTypeName">Target Name</prop>
												<prop name="Position">4</prop>
												<prop name="IsDefault">1</prop>
												<obj name="ChannelProp" class="ChannelProperty" version="1">
													<prop name="ChannelIdx">2</prop>
												</obj>
											</obj>
											<obj name="PropertyObject" class="RQTargetProperty" version="4">
												<prop name="PropertyTypeName">Target Type</prop>
												<prop name="Position">4</prop>
												<prop name="IsDefault">0</prop>
												<prop name="TargetType">dtNone</prop>
												<obj name="ChannelProp" class="ChannelProperty" version="1">
													<prop name="ChannelIdx">2</prop>
												</obj>
											</obj>
										</list>
									</obj>
									<obj name="item" class="PropertyList" version="1">
										<list name="emlist" count="12">
											<obj name="PropertyObject" class="RQSampleTargetProperty" version="4">
												<prop name="PropertyTypeName">Combined Sample and Target Type</prop>
												<prop name="Position">4</prop>
												<prop name="IsDefault">0</prop>
												<obj name="ChannelProp" class="ChannelProperty" version="1">
													<prop name="ChannelIdx">3</prop>
												</obj>
											</obj>
											<obj name="PropertyObject" class="QuantConcProperty" version="4">
												<prop name="PropertyTypeName">Concentration</prop>
												<prop name="Position">4</prop>
												<prop name="IsDefault">1</prop>
												<prop name="Concentration">0</prop>
												<obj name="ChannelProp" class="ChannelProperty" version="1">
													<prop name="ChannelIdx">3</prop>
												</obj>
												<prop name="ReadOnly">1</prop>
											</obj>
											<obj name="PropertyObject" class="QuantCpHighProp" version="4">
												<prop name="PropertyTypeName">Cp High</prop>
												<prop name="Position">4</prop>
												<prop name="IsDefault">1</prop>
												<prop name="CpRangeHigh">0</prop>
												<obj name="ChannelProp" class="ChannelProperty" version="1">
													<prop name="ChannelIdx">3</prop>
												</obj>
												<prop name="ReadOnly">1</prop>
											</obj>
											<obj name="PropertyObject" class="QuantCpLowProp" version="4">
												<prop name="PropertyTypeName">Cp Low</prop>
												<prop name="Position">4</prop>
												<prop name="IsDefault">1</prop>
												<prop name="CpRangeLow">0</prop>
												<obj name="ChannelProp" class="ChannelProperty" version="1">
													<prop name="ChannelIdx">3</prop>
												</obj>
												<prop name="ReadOnly">1</prop>
											</obj>
											<obj name="PropertyObject" class="RQEffProp" version="4">
												<prop name="PropertyTypeName">Efficiency</prop>
												<prop name="Position">4</prop>
												<prop name="IsDefault">1</prop>
												<prop name="Efficiency">2</prop>
												<obj name="ChannelProp" class="ChannelProperty" version="1">
													<prop name="ChannelIdx">3</prop>
												</obj>
											</obj>
											<obj name="PropertyObject" class="ChannelGenotype" version="4">
												<prop name="PropertyTypeName">Melt Geno Genotype</prop>
												<prop name="Position">4</prop>
												<prop name="IsDefault">1</prop>
												<prop name="ReadOnly">1</prop>
												<obj name="ChannelProp" class="ChannelProperty" version="1">
													<prop name="ChannelIdx">3</prop>
												</obj>
											</obj>
											<obj name="PropertyObject" class="GroupChannelTypeProp" version="4">
												<prop name="PropertyTypeName">Melt Geno Sample Type</prop>
												<prop name="Position">4</prop>
												<prop name="IsDefault">0</prop>
												<prop name="GroupSampleType">mstUnknown</prop>
												<obj name="ChannelProp" class="ChannelProperty" version="1">
													<prop name="ChannelIdx">3</prop>
												</obj>
											</obj>
											<obj name="PropertyObject" class="QuantSampleTypeProperty" version="4">
												<prop name="PropertyTypeName">Quantification Sample Type</prop>
												<prop name="Position">4</prop>
												<prop name="IsDefault">0</prop>
												<prop name="SampleType">qsUnknown</prop>
												<obj name="ChannelProp" class="ChannelProperty" version="1">
													<prop name="ChannelIdx">3</prop>
												</obj>
											</obj>
											<obj name="PropertyObject" class="ChannelGenotype" version="4">
												<prop name="PropertyTypeName">Scanning Genotype</prop>
												<prop name="Position">4</prop>
												<prop name="IsDefault">1</prop>
												<prop name="ReadOnly">1</prop>
												<obj name="ChannelProp" class="ChannelProperty" version="1">
													<prop name="ChannelIdx">3</prop>
												</obj>
											</obj>
											<obj name="PropertyObject" class="GroupChannelTypeProp" version="4">
												<prop name="PropertyTypeName">Scanning Sample Type</prop>
												<prop name="Position">4</prop>
												<prop name="IsDefault">0</prop>
												<prop name="GroupSampleType">mstUnknown</prop>
												<obj name="ChannelProp" class="ChannelProperty" version="1">
													<prop name="ChannelIdx">3</prop>
												</obj>
											</obj>
											<obj name="PropertyObject" class="TargetName" version="4">
												<prop name="PropertyTypeName">Target Name</prop>
												<prop name="Position">4</prop>
												<prop name="IsDefault">1</prop>
												<obj name="ChannelProp" class="ChannelProperty" version="1">
													<prop name="ChannelIdx">3</prop>
												</obj>
											</obj>
											<obj name="PropertyObject" class="RQTargetProperty" version="4">
												<prop name="PropertyTypeName">Target Type</prop>
												<prop name="Position">4</prop>
												<prop name="IsDefault">0</prop>
												<prop name="TargetType">dtNone</prop>
												<obj name="ChannelProp" class="ChannelProperty" version="1">
													<prop name="ChannelIdx">3</prop>
												</obj>
											</obj>
										</list>
									</obj>
								</list>
							</obj>
						</obj>
						<prop name="ChannelPropertyCount">4</prop>
						<prop name="ContainerPosition">4</prop>
						<prop name="HasSampleProperties">1</prop>
						<obj name="SampleProperties" class="PropertyList" version="1">
							<list name="emlist" count="14">
								<obj name="PropertyObject" class="SamplePrefColor" version="4">
									<prop name="PropertyTypeName">Color</prop>
									<prop name="Position">4</prop>
									<prop name="IsDefault">0</prop>
									<prop name="Color">clGray</prop>
								</obj>
								<obj name="PropertyObject" class="DominantChannelProp" version="4">
									<prop name="PropertyTypeName">Dominant Channel</prop>
									<prop name="Position">4</prop>
									<prop name="IsDefault">0</prop>
									<prop name="DominantChannel">0</prop>
								</obj>
								<obj name="PropertyObject" class="Genotype" version="4">
									<prop name="PropertyTypeName">EndPt Genotype</prop>
									<prop name="Position">4</prop>
									<prop name="IsDefault">1</prop>
									<prop name="ReadOnly">1</prop>
								</obj>
								<obj name="PropertyObject" class="GroupingSample" version="4">
									<prop name="PropertyTypeName">EndPt Sample Type</prop>
									<prop name="Position">4</prop>
									<prop name="IsDefault">0</prop>
									<prop name="GroupSampleType">mstUnknown</prop>
								</obj>
								<obj name="PropertyObject" class="SamplePrefLineStyle" version="4">
									<prop name="PropertyTypeName">Line Style</prop>
									<prop name="Position">4</prop>
									<prop name="IsDefault">0</prop>
									<prop name="LineStyle">psSolid</prop>
								</obj>
								<obj name="PropertyObject" class="GenSampleEditNotes" version="4">
									<prop name="PropertyTypeName">Notes</prop>
									<prop name="Position">4</prop>
									<prop name="IsDefault">1</prop>
								</obj>
								<obj name="PropertyObject" class="SamplePrefPointStyle" version="4">
									<prop name="PropertyTypeName">Point Style</prop>
									<prop name="Position">4</prop>
									<prop name="IsDefault">0</prop>
									<prop name="PointStyle">psNothing</prop>
								</obj>
								<obj name="PropertyObject" class="GenSampleEditPosition" version="4">
									<prop name="PropertyTypeName">Position</prop>
									<prop name="Position">4</prop>
									<prop name="IsDefault">1</prop>
								</obj>
								<obj name="PropertyObject" class="GenSampleEditReplicate" version="4">
									<prop name="PropertyTypeName">Replicate of</prop>
									<prop name="Position">4</prop>
									<prop name="IsDefault">1</prop>
									<prop name="ReplicateOf">-1</prop>
								</obj>
								<obj name="PropertyObject" class="HTCSampleID" version="4">
									<prop name="PropertyTypeName">Sample ID</prop>
									<prop name="Position">4</prop>
									<prop name="IsDefault">1</prop>
								</obj>
								<obj name="PropertyObject" class="GenSampleEditName" version="4">
									<prop name="PropertyTypeName">Sample Name</prop>
									<prop name="Position">4</prop>
									<prop name="IsDefault">1</prop>
									<prop name="name">Sample 5</prop>
								</obj>
								<obj name="PropertyObject" class="HTCSamplePrepNotes" version="4">
									<prop name="PropertyTypeName">Sample Prep Notes</prop>
									<prop name="Position">4</prop>
									<prop name="IsDefault">1</prop>
								</obj>
								<obj name="PropertyObject" class="GenSampleEditSubset" version="4">
									<prop name="PropertyTypeName">Subsets</prop>
									<prop name="Position">4</prop>
									<prop name="IsDefault">1</prop>
								</obj>
								<obj name="PropertyObject" class="SamplePrefWidth" version="5">
									<prop name="PropertyTypeName">Width</prop>
									<prop name="Position">4</prop>
									<prop name="IsDefault">1</prop>
									<prop name="Width">1</prop>
								</obj>
							</list>
						</obj>
					</obj>
					<obj name="item" class="SamplePropInfo" version="1">
						<obj name="ChannelProperties" class="ChanPropList" version="2">
							<obj name="ChannelProperties" class="EMList" version="1">
								<list name="emlist" count="4">
									<obj name="item" class="PropertyList" version="1">
										<list name="emlist" count="12">
											<obj name="PropertyObject" class="RQSampleTargetProperty" version="4">
												<prop name="PropertyTypeName">Combined Sample and Target Type</prop>
												<prop name="Position">5</prop>
												<prop name="IsDefault">0</prop>
												<obj name="ChannelProp" class="ChannelProperty" version="1">
													<prop name="ChannelIdx">0</prop>
												</obj>
											</obj>
											<obj name="PropertyObject" class="QuantConcProperty" version="4">
												<prop name="PropertyTypeName">Concentration</prop>
												<prop name="Position">5</prop>
												<prop name="IsDefault">1</prop>
												<prop name="Concentration">0</prop>
												<obj name="ChannelProp" class="ChannelProperty" version="1">
													<prop name="ChannelIdx">0</prop>
												</obj>
												<prop name="ReadOnly">1</prop>
											</obj>
											<obj name="PropertyObject" class="QuantCpHighProp" version="4">
												<prop name="PropertyTypeName">Cp High</prop>
												<prop name="Position">5</prop>
												<prop name="IsDefault">1</prop>
												<prop name="CpRangeHigh">0</prop>
												<obj name="ChannelProp" class="ChannelProperty" version="1">
													<prop name="ChannelIdx">0</prop>
												</obj>
												<prop name="ReadOnly">1</prop>
											</obj>
											<obj name="PropertyObject" class="QuantCpLowProp" version="4">
												<prop name="PropertyTypeName">Cp Low</prop>
												<prop name="Position">5</prop>
												<prop name="IsDefault">1</prop>
												<prop name="CpRangeLow">0</prop>
												<obj name="ChannelProp" class="ChannelProperty" version="1">
													<prop name="ChannelIdx">0</prop>
												</obj>
												<prop name="ReadOnly">1</prop>
											</obj>
											<obj name="PropertyObject" class="RQEffProp" version="4">
												<prop name="PropertyTypeName">Efficiency</prop>
												<prop name="Position">5</prop>
												<prop name="IsDefault">1</prop>
												<prop name="Efficiency">2</prop>
												<obj name="ChannelProp" class="ChannelProperty" version="1">
													<prop name="ChannelIdx">0</prop>
												</obj>
											</obj>
											<obj name="PropertyObject" class="ChannelGenotype" version="4">
												<prop name="PropertyTypeName">Melt Geno Genotype</prop>
												<prop name="Position">5</prop>
												<prop name="IsDefault">1</prop>
												<prop name="ReadOnly">1</prop>
												<obj name="ChannelProp" class="ChannelProperty" version="1">
													<prop name="ChannelIdx">0</prop>
												</obj>
											</obj>
											<obj name="PropertyObject" class="GroupChannelTypeProp" version="4">
												<prop name="PropertyTypeName">Melt Geno Sample Type</prop>
												<prop name="Position">5</prop>
												<prop name="IsDefault">0</prop>
												<prop name="GroupSampleType">mstUnknown</prop>
												<obj name="ChannelProp" class="ChannelProperty" version="1">
													<prop name="ChannelIdx">0</prop>
												</obj>
											</obj>
											<obj name="PropertyObject" class="QuantSampleTypeProperty" version="4">
												<prop name="PropertyTypeName">Quantification Sample Type</prop>
												<prop name="Position">5</prop>
												<prop name="IsDefault">0</prop>
												<prop name="SampleType">qsUnknown</prop>
												<obj name="ChannelProp" class="ChannelProperty" version="1">
													<prop name="ChannelIdx">0</prop>
												</obj>
											</obj>
											<obj name="PropertyObject" class="ChannelGenotype" version="4">
												<prop name="PropertyTypeName">Scanning Genotype</prop>
												<prop name="Position">5</prop>
												<prop name="IsDefault">1</prop>
												<prop name="ReadOnly">1</prop>
												<obj name="ChannelProp" class="ChannelProperty" version="1">
													<prop name="ChannelIdx">0</prop>
												</obj>
											</obj>
											<obj name="PropertyObject" class="GroupChannelTypeProp" version="4">
												<prop name="PropertyTypeName">Scanning Sample Type</prop>
												<prop name="Position">5</prop>
												<prop name="IsDefault">0</prop>
												<prop name="GroupSampleType">mstUnknown</prop>
												<obj name="ChannelProp" class="ChannelProperty" version="1">
													<prop name="ChannelIdx">0</prop>
												</obj>
											</obj>
											<obj name="PropertyObject" class="TargetName" version="4">
												<prop name="PropertyTypeName">Target Name</prop>
												<prop name="Position">5</prop>
												<prop name="IsDefault">1</prop>
												<obj name="ChannelProp" class="ChannelProperty" version="1">
													<prop name="ChannelIdx">0</prop>
												</obj>
											</obj>
											<obj name="PropertyObject" class="RQTargetProperty" version="4">
												<prop name="PropertyTypeName">Target Type</prop>
												<prop name="Position">5</prop>
												<prop name="IsDefault">0</prop>
												<prop name="TargetType">dtNone</prop>
												<obj name="ChannelProp" class="ChannelProperty" version="1">
													<prop name="ChannelIdx">0</prop>
												</obj>
											</obj>
										</list>
									</obj>
									<obj name="item" class="PropertyList" version="1">
										<list name="emlist" count="12">
											<obj name="PropertyObject" class="RQSampleTargetProperty" version="4">
												<prop name="PropertyTypeName">Combined Sample and Target Type</prop>
												<prop name="Position">5</prop>
												<prop name="IsDefault">0</prop>
												<obj name="ChannelProp" class="ChannelProperty" version="1">
													<prop name="ChannelIdx">1</prop>
												</obj>
											</obj>
											<obj name="PropertyObject" class="QuantConcProperty" version="4">
												<prop name="PropertyTypeName">Concentration</prop>
												<prop name="Position">5</prop>
												<prop name="IsDefault">1</prop>
												<prop name="Concentration">0</prop>
												<obj name="ChannelProp" class="ChannelProperty" version="1">
													<prop name="ChannelIdx">1</prop>
												</obj>
												<prop name="ReadOnly">1</prop>
											</obj>
											<obj name="PropertyObject" class="QuantCpHighProp" version="4">
												<prop name="PropertyTypeName">Cp High</prop>
												<prop name="Position">5</prop>
												<prop name="IsDefault">1</prop>
												<prop name="CpRangeHigh">0</prop>
												<obj name="ChannelProp" class="ChannelProperty" version="1">
													<prop name="ChannelIdx">1</prop>
												</obj>
												<prop name="ReadOnly">1</prop>
											</obj>
											<obj name="PropertyObject" class="QuantCpLowProp" version="4">
												<prop name="PropertyTypeName">Cp Low</prop>
												<prop name="Position">5</prop>
												<prop name="IsDefault">1</prop>
												<prop name="CpRangeLow">0</prop>
												<obj name="ChannelProp" class="ChannelProperty" version="1">
													<prop name="ChannelIdx">1</prop>
												</obj>
												<prop name="ReadOnly">1</prop>
											</obj>
											<obj name="PropertyObject" class="RQEffProp" version="4">
												<prop name="PropertyTypeName">Efficiency</prop>
												<prop name="Position">5</prop>
												<prop name="IsDefault">1</prop>
												<prop name="Efficiency">2</prop>
												<obj name="ChannelProp" class="ChannelProperty" version="1">
													<prop name="ChannelIdx">1</prop>
												</obj>
											</obj>
											<obj name="PropertyObject" class="ChannelGenotype" version="4">
												<prop name="PropertyTypeName">Melt Geno Genotype</prop>
												<prop name="Position">5</prop>
												<prop name="IsDefault">1</prop>
												<prop name="ReadOnly">1</prop>
												<obj name="ChannelProp" class="ChannelProperty" version="1">
													<prop name="ChannelIdx">1</prop>
												</obj>
											</obj>
											<obj name="PropertyObject" class="GroupChannelTypeProp" version="4">
												<prop name="PropertyTypeName">Melt Geno Sample Type</prop>
												<prop name="Position">5</prop>
												<prop name="IsDefault">0</prop>
												<prop name="GroupSampleType">mstUnknown</prop>
												<obj name="ChannelProp" class="ChannelProperty" version="1">
													<prop name="ChannelIdx">1</prop>
												</obj>
											</obj>
											<obj name="PropertyObject" class="QuantSampleTypeProperty" version="4">
												<prop name="PropertyTypeName">Quantification Sample Type</prop>
												<prop name="Position">5</prop>
												<prop name="IsDefault">0</prop>
												<prop name="SampleType">qsUnknown</prop>
												<obj name="ChannelProp" class="ChannelProperty" version="1">
													<prop name="ChannelIdx">1</prop>
												</obj>
											</obj>
											<obj name="PropertyObject" class="ChannelGenotype" version="4">
												<prop name="PropertyTypeName">Scanning Genotype</prop>
												<prop name="Position">5</prop>
												<prop name="IsDefault">1</prop>
												<prop name="ReadOnly">1</prop>
												<obj name="ChannelProp" class="ChannelProperty" version="1">
													<prop name="ChannelIdx">1</prop>
												</obj>
											</obj>
											<obj name="PropertyObject" class="GroupChannelTypeProp" version="4">
												<prop name="PropertyTypeName">Scanning Sample Type</prop>
												<prop name="Position">5</prop>
												<prop name="IsDefault">0</prop>
												<prop name="GroupSampleType">mstUnknown</prop>
												<obj name="ChannelProp" class="ChannelProperty" version="1">
													<prop name="ChannelIdx">1</prop>
												</obj>
											</obj>
											<obj name="PropertyObject" class="TargetName" version="4">
												<prop name="PropertyTypeName">Target Name</prop>
												<prop name="Position">5</prop>
												<prop name="IsDefault">1</prop>
												<obj name="ChannelProp" class="ChannelProperty" version="1">
													<prop name="ChannelIdx">1</prop>
												</obj>
											</obj>
											<obj name="PropertyObject" class="RQTargetProperty" version="4">
												<prop name="PropertyTypeName">Target Type</prop>
												<prop name="Position">5</prop>
												<prop name="IsDefault">0</prop>
												<prop name="TargetType">dtNone</prop>
												<obj name="ChannelProp" class="ChannelProperty" version="1">
													<prop name="ChannelIdx">1</prop>
												</obj>
											</obj>
										</list>
									</obj>
									<obj name="item" class="PropertyList" version="1">
										<list name="emlist" count="12">
											<obj name="PropertyObject" class="RQSampleTargetProperty" version="4">
												<prop name="PropertyTypeName">Combined Sample and Target Type</prop>
												<prop name="Position">5</prop>
												<prop name="IsDefault">0</prop>
												<obj name="ChannelProp" class="ChannelProperty" version="1">
													<prop name="ChannelIdx">2</prop>
												</obj>
											</obj>
											<obj name="PropertyObject" class="QuantConcProperty" version="4">
												<prop name="PropertyTypeName">Concentration</prop>
												<prop name="Position">5</prop>
												<prop name="IsDefault">1</prop>
												<prop name="Concentration">0</prop>
												<obj name="ChannelProp" class="ChannelProperty" version="1">
													<prop name="ChannelIdx">2</prop>
												</obj>
												<prop name="ReadOnly">1</prop>
											</obj>
											<obj name="PropertyObject" class="QuantCpHighProp" version="4">
												<prop name="PropertyTypeName">Cp High</prop>
												<prop name="Position">5</prop>
												<prop name="IsDefault">1</prop>
												<prop name="CpRangeHigh">0</prop>
												<obj name="ChannelProp" class="ChannelProperty" version="1">
													<prop name="ChannelIdx">2</prop>
												</obj>
												<prop name="ReadOnly">1</prop>
											</obj>
											<obj name="PropertyObject" class="QuantCpLowProp" version="4">
												<prop name="PropertyTypeName">Cp Low</prop>
												<prop name="Position">5</prop>
												<prop name="IsDefault">1</prop>
												<prop name="CpRangeLow">0</prop>
												<obj name="ChannelProp" class="ChannelProperty" version="1">
													<prop name="ChannelIdx">2</prop>
												</obj>
												<prop name="ReadOnly">1</prop>
											</obj>
											<obj name="PropertyObject" class="RQEffProp" version="4">
												<prop name="PropertyTypeName">Efficiency</prop>
												<prop name="Position">5</prop>
												<prop name="IsDefault">1</prop>
												<prop name="Efficiency">2</prop>
												<obj name="ChannelProp" class="ChannelProperty" version="1">
													<prop name="ChannelIdx">2</prop>
												</obj>
											</obj>
											<obj name="PropertyObject" class="ChannelGenotype" version="4">
												<prop name="PropertyTypeName">Melt Geno Genotype</prop>
												<prop name="Position">5</prop>
												<prop name="IsDefault">1</prop>
												<prop name="ReadOnly">1</prop>
												<obj name="ChannelProp" class="ChannelProperty" version="1">
													<prop name="ChannelIdx">2</prop>
												</obj>
											</obj>
											<obj name="PropertyObject" class="GroupChannelTypeProp" version="4">
												<prop name="PropertyTypeName">Melt Geno Sample Type</prop>
												<prop name="Position">5</prop>
												<prop name="IsDefault">0</prop>
												<prop name="GroupSampleType">mstUnknown</prop>
												<obj name="ChannelProp" class="ChannelProperty" version="1">
													<prop name="ChannelIdx">2</prop>
												</obj>
											</obj>
											<obj name="PropertyObject" class="QuantSampleTypeProperty" version="4">
												<prop name="PropertyTypeName">Quantification Sample Type</prop>
												<prop name="Position">5</prop>
												<prop name="IsDefault">0</prop>
												<prop name="SampleType">qsUnknown</prop>
												<obj name="ChannelProp" class="ChannelProperty" version="1">
													<prop name="ChannelIdx">2</prop>
												</obj>
											</obj>
											<obj name="PropertyObject" class="ChannelGenotype" version="4">
												<prop name="PropertyTypeName">Scanning Genotype</prop>
												<prop name="Position">5</prop>
												<prop name="IsDefault">1</prop>
												<prop name="ReadOnly">1</prop>
												<obj name="ChannelProp" class="ChannelProperty" version="1">
													<prop name="ChannelIdx">2</prop>
												</obj>
											</obj>
											<obj name="PropertyObject" class="GroupChannelTypeProp" version="4">
												<prop name="PropertyTypeName">Scanning Sample Type</prop>
												<prop name="Position">5</prop>
												<prop name="IsDefault">0</prop>
												<prop name="GroupSampleType">mstUnknown</prop>
												<obj name="ChannelProp" class="ChannelProperty" version="1">
													<prop name="ChannelIdx">2</prop>
												</obj>
											</obj>
											<obj name="PropertyObject" class="TargetName" version="4">
												<prop name="PropertyTypeName">Target Name</prop>
												<prop name="Position">5</prop>
												<prop name="IsDefault">1</prop>
												<obj name="ChannelProp" class="ChannelProperty" version="1">
													<prop name="ChannelIdx">2</prop>
												</obj>
											</obj>
											<obj name="PropertyObject" class="RQTargetProperty" version="4">
												<prop name="PropertyTypeName">Target Type</prop>
												<prop name="Position">5</prop>
												<prop name="IsDefault">0</prop>
												<prop name="TargetType">dtNone</prop>
												<obj name="ChannelProp" class="ChannelProperty" version="1">
													<prop name="ChannelIdx">2</prop>
												</obj>
											</obj>
										</list>
									</obj>
									<obj name="item" class="PropertyList" version="1">
										<list name="emlist" count="12">
											<obj name="PropertyObject" class="RQSampleTargetProperty" version="4">
												<prop name="PropertyTypeName">Combined Sample and Target Type</prop>
												<prop name="Position">5</prop>
												<prop name="IsDefault">0</prop>
												<obj name="ChannelProp" class="ChannelProperty" version="1">
													<prop name="ChannelIdx">3</prop>
												</obj>
											</obj>
											<obj name="PropertyObject" class="QuantConcProperty" version="4">
												<prop name="PropertyTypeName">Concentration</prop>
												<prop name="Position">5</prop>
												<prop name="IsDefault">1</prop>
												<prop name="Concentration">0</prop>
												<obj name="ChannelProp" class="ChannelProperty" version="1">
													<prop name="ChannelIdx">3</prop>
												</obj>
												<prop name="ReadOnly">1</prop>
											</obj>
											<obj name="PropertyObject" class="QuantCpHighProp" version="4">
												<prop name="PropertyTypeName">Cp High</prop>
												<prop name="Position">5</prop>
												<prop name="IsDefault">1</prop>
												<prop name="CpRangeHigh">0</prop>
												<obj name="ChannelProp" class="ChannelProperty" version="1">
													<prop name="ChannelIdx">3</prop>
												</obj>
												<prop name="ReadOnly">1</prop>
											</obj>
											<obj name="PropertyObject" class="QuantCpLowProp" version="4">
												<prop name="PropertyTypeName">Cp Low</prop>
												<prop name="Position">5</prop>
												<prop name="IsDefault">1</prop>
												<prop name="CpRangeLow">0</prop>
												<obj name="ChannelProp" class="ChannelProperty" version="1">
													<prop name="ChannelIdx">3</prop>
												</obj>
												<prop name="ReadOnly">1</prop>
											</obj>
											<obj name="PropertyObject" class="RQEffProp" version="4">
												<prop name="PropertyTypeName">Efficiency</prop>
												<prop name="Position">5</prop>
												<prop name="IsDefault">1</prop>
												<prop name="Efficiency">2</prop>
												<obj name="ChannelProp" class="ChannelProperty" version="1">
													<prop name="ChannelIdx">3</prop>
												</obj>
											</obj>
											<obj name="PropertyObject" class="ChannelGenotype" version="4">
												<prop name="PropertyTypeName">Melt Geno Genotype</prop>
												<prop name="Position">5</prop>
												<prop name="IsDefault">1</prop>
												<prop name="ReadOnly">1</prop>
												<obj name="ChannelProp" class="ChannelProperty" version="1">
													<prop name="ChannelIdx">3</prop>
												</obj>
											</obj>
											<obj name="PropertyObject" class="GroupChannelTypeProp" version="4">
												<prop name="PropertyTypeName">Melt Geno Sample Type</prop>
												<prop name="Position">5</prop>
												<prop name="IsDefault">0</prop>
												<prop name="GroupSampleType">mstUnknown</prop>
[truncated: 2,476,585 more chars]
